# Supplementary material for: DeepFRET, a software for rapid and automated single-molecule FRET data classification using deep learning
Source: eLife. 2020 Nov 3;9:e60404. doi: 10.7554/eLife.60404 (PMC7609065; doi:10.7554/eLife.60404)
Supplement: Figure 1—source data 1. [file elife-60404-fig1-data1.zip]

Archive with 16 entries (15 files):
- Figure 1-source data 1/
- __MACOSX/._Figure 1-source data 1
- Figure 1-source data 1/Fig_S7.json
- __MACOSX/Figure 1-source data 1/._Fig_S7.json
- Figure 1-source data 1/.DS_Store
- __MACOSX/Figure 1-source data 1/._.DS_Store
- Figure 1-source data 1/Fig_S3c_TDP_simulated_n1000.csv
- __MACOSX/Figure 1-source data 1/._Fig_S3c_TDP_simulated_n1000.csv
- Figure 1-source data 1/Fig_S3b_Monte_Carlo_lifetimes.csv
- __MACOSX/Figure 1-source data 1/._Fig_S3b_Monte_Carlo_lifetimes.csv
- Figure 1-source data 1/Fig_S3a_uniform_bincounts.json
- __MACOSX/Figure 1-source data 1/._Fig_S3a_uniform_bincounts.json
- Figure 1-source data 1/Fig_S3a_uniform.json
- __MACOSX/Figure 1-source data 1/._Fig_S3a_uniform.json
- Figure 1-source data 1/Fig_S4.json
- __MACOSX/Figure 1-source data 1/._Fig_S4.json
