# Supplementary material for: DeepFRET, a software for rapid and automated single-molecule FRET data classification using deep learning
Source: eLife. 2020 Nov 3;9:e60404. doi: 10.7554/eLife.60404 (PMC7609065; doi:10.7554/eLife.60404)
Supplement: Figure 1—source data 1. [file elife-60404-fig1-data1.zip › Figure 1-source data 1/Fig_S7.json]

{
    "Frame": [
        1,
        2,
        3,
        4,
        5,
        6,
        7,
        8,
        9,
        10,
        11,
        12,
        13,
        14,
        15,
        16,
        17,
        18,
        19,
        20,
        21,
        22,
        23,
        24,
        25,
        26,
        27,
        28,
        29,
        30,
        31,
        32,
        33,
        34,
        35,
        36,
        37,
        38,
        39,
        40,
        41,
        42,
        43,
        44,
        45,
        46,
        47,
        48,
        49,
        50,
        51,
        52,
        53,
        54,
        55,
        56,
        57,
        58,
        59,
        60,
        61,
        62,
        63,
        64,
        65,
        66,
        67,
        68,
        69,
        70,
        71,
        72,
        73,
        74,
        75,
        76,
        77,
        78,
        79,
        80,
        81,
        82,
        83,
        84,
        85,
        86,
        87,
        88,
        89,
        90,
        91,
        92,
        93,
        94,
        95,
        96,
        97,
        98,
        99,
        100,
        101,
        102,
        103,
        104,
        105,
        106,
        107,
        108,
        109,
        110,
        111,
        112,
        113,
        114,
        115,
        116,
        117,
        118,
        119,
        120,
        121,
        122,
        123,
        124,
        125,
        126,
        127,
        128,
        129,
        130,
        131,
        132,
        133,
        134,
        135,
        136,
        137,
        138,
        139,
        140,
        141,
        142,
        143,
        144,
        145,
        146,
        147,
        148,
        149,
        150,
        151,
        152,
        153,
        154,
        155,
        156,
        157,
        158,
        159,
        160,
        161,
        162,
        163,
        164,
        165,
        166,
        167,
        168,
        169,
        170,
        171,
        172,
        173,
        174,
        175,
        176,
        177,
        178,
        179,
        180,
        181,
        182,
        183,
        184,
        185,
        186,
        187,
        188,
        189,
        190,
        191,
        192,
        193,
        194,
        195,
        196,
        197,
        198,
        199,
        200,
        201,
        202,
        203,
        204,
        205,
        206,
        207,
        208,
        209,
        210,
        211,
        212,
        213,
        214,
        215,
        216,
        217,
        218,
        219,
        220,
        221,
        222,
        223,
        224,
        225,
        226,
        227,
        228,
        229,
        230,
        231,
        232,
        233,
        234,
        235,
        236,
        237,
        238,
        239,
        240,
        241,
        242,
        243,
        244,
        245,
        246,
        247,
        248,
        249,
        250,
        251,
        252,
        253,
        254,
        255,
        256,
        257,
        258,
        259,
        260,
        261,
        262,
        263,
        264,
        265,
        266,
        267,
        268,
        269,
        270,
        271,
        272,
        273,
        274,
        275,
        276,
        277,
        278,
        279,
        280,
        281,
        282,
        283,
        284,
        285,
        286,
        287,
        288,
        289,
        290,
        291,
        292,
        293,
        294,
        295,
        296,
        297,
        298,
        299,
        300
    ],
    "Cumulative frame count (per label)": [
        [
            241,
            357,
            456,
            558,
            638,
            721,
            802,
            878,
            967,
            1042,
            1111,
            1195,
            1248,
            1289,
            1356,
            1428,
            1497,
            1556,
            1609,
            1673,
            1744,
            1825,
            1882,
            1959,
            2029,
            2081,
            2152,
            2221,
            2275,
            2321,
            2378,
            2435,
            2503,
            2552,
            2613,
            2678,
            2760,
            2824,
            2868,
            2924,
            2986,
            3047,
            3106,
            3147,
            3202,
            3240,
            3289,
            3338,
            3402,
            3452,
            3490,
            3535,
            3607,
            3675,
            3721,
            3784,
            3824,
            3880,
            3951,
            3994,
            4040,
            4098,
            4144,
            4199,
            4252,
            4295,
            4352,
            4391,
            4436,
            4473,
            4516,
            4566,
            4627,
            4663,
            4713,
            4744,
            4783,
            4836,
            4878,
            4917,
            4975,
            5031,
            5068,
            5114,
            5159,
            5196,
            5249,
            5316,
            5362,
            5426,
            5468,
            5528,
            5583,
            5624,
            5674,
            5712,
            5752,
            5803,
            5852,
            5921,
            5960,
            5995,
            6026,
            6063,
            6100,
            6127,
            6166,
            6213,
            6238,
            6284,
            6322,
            6365,
            6403,
            6443,
            6475,
            6526,
            6568,
            6598,
            6638,
            6684,
            6725,
            6762,
            6813,
            6849,
            6883,
            6919,
            6964,
            6994,
            7043,
            7070,
            7104,
            7146,
            7181,
            7222,
            7255,
            7294,
            7333,
            7370,
            7404,
            7438,
            7469,
            7506,
            7532,
            7570,
            7606,
            7644,
            7687,
            7723,
            7760,
            7797,
            7833,
            7873,
            7913,
            7951,
            7987,
            8024,
            8052,
            8093,
            8139,
            8172,
            8206,
            8241,
            8271,
            8304,
            8325,
            8350,
            8378,
            8416,
            8445,
            8472,
            8504,
            8537,
            8562,
            8582,
            8606,
            8625,
            8656,
            8692,
            8714,
            8749,
            8778,
            8817,
            8842,
            8868,
            8894,
            8920,
            8947,
            8964,
            9002,
            9027,
            9059,
            9093,
            9125,
            9160,
            9199,
            9230,
            9259,
            9293,
            9322,
            9348,
            9382,
            9407,
            9437,
            9464,
            9485,
            9518,
            9551,
            9584,
            9614,
            9658,
            9690,
            9720,
            9760,
            9788,
            9815,
            9833,
            9854,
            9878,
            9906,
            9934,
            9959,
            9988,
            10019,
            10037,
            10063,
            10090,
            10115,
            10148,
            10167,
            10190,
            10222,
            10242,
            10264,
            10286,
            10313,
            10346,
            10380,
            10406,
            10435,
            10458,
            10481,
            10503,
            10540,
            10573,
            10605,
            10639,
            10657,
            10684,
            10708,
            10732,
            10754,
            10778,
            10807,
            10836,
            10867,
            10896,
            10926,
            10944,
            10967,
            10990,
            11013,
            11034,
            11061,
            11083,
            11102,
            11128,
            11146,
            11180,
            11214,
            11239,
            11262,
            11285,
            11320,
            11330,
            11355,
            11366,
            11385,
            11405,
            11435,
            11458,
            11486,
            11507,
            11524,
            11555,
            11584,
            11612,
            11624,
            11648,
            11666,
            11692,
            11711,
            11737,
            11754,
            11775,
            11798,
            11813,
            11829,
            11853,
            11867,
            11894
        ],
        [
            3963,
            3963,
            3962,
            3961,
            3960,
            3959,
            3958,
            3957,
            3957,
            3957,
            3956,
            3953,
            3952,
            3952,
            3951,
            3951,
            3951,
            3951,
            3951,
            3950,
            3950,
            3947,
            3945,
            3944,
            3944,
            3942,
            3942,
            3937,
            3937,
            3934,
            3933,
            3931,
            3930,
            3926,
            3923,
            3921,
            3919,
            3919,
            3918,
            3916,
            3915,
            3915,
            3912,
            3910,
            3910,
            3909,
            3909,
            3908,
            3905,
            3904,
            3904,
            3903,
            3903,
            3903,
            3902,
            3901,
            3898,
            3895,
            3889,
            3888,
            3884,
            3883,
            3881,
            3881,
            3878,
            3876,
            3875,
            3875,
            3874,
            3872,
            3869,
            3869,
            3865,
            3863,
            3863,
            3861,
            3861,
            3859,
            3859,
            3858,
            3856,
            3855,
            3855,
            3855,
            3855,
            3853,
            3851,
            3848,
            3847,
            3845,
            3842,
            3840,
            3836,
            3835,
            3833,
            3832,
            3831,
            3827,
            3826,
            3822,
            3819,
            3817,
            3813,
            3812,
            3811,
            3809,
            3808,
            3806,
            3806,
            3805,
            3803,
            3802,
            3801,
            3797,
            3797,
            3795,
            3794,
            3794,
            3791,
            3791,
            3789,
            3787,
            3785,
            3782,
            3781,
            3776,
            3775,
            3774,
            3772,
            3770,
            3768,
            3768,
            3768,
            3768,
            3765,
            3763,
            3758,
            3756,
            3755,
            3754,
            3754,
            3751,
            3749,
            3749,
            3747,
            3747,
            3743,
            3742,
            3740,
            3740,
            3739,
            3737,
            3736,
            3734,
            3732,
            3732,
            3732,
            3730,
            3727,
            3725,
            3723,
            3721,
            3721,
            3720,
            3720,
            3719,
            3718,
            3717,
            3715,
            3714,
            3714,
            3713,
            3713,
            3712,
            3710,
            3709,
            3707,
            3705,
            3705,
            3704,
            3701,
            3699,
            3697,
            3695,
            3694,
            3692,
            3689,
            3686,
            3683,
            3683,
            3680,
            3679,
            3678,
            3673,
            3671,
            3671,
            3669,
            3663,
            3660,
            3660,
            3656,
            3654,
            3653,
            3652,
            3652,
            3648,
            3648,
            3645,
            3642,
            3641,
            3635,
            3634,
            3633,
            3631,
            3628,
            3628,
            3625,
            3624,
            3621,
            3618,
            3615,
            3613,
            3610,
            3609,
            3605,
            3601,
            3597,
            3596,
            3594,
            3589,
            3588,
            3586,
            3585,
            3583,
            3579,
            3574,
            3571,
            3567,
            3566,
            3566,
            3563,
            3561,
            3559,
            3557,
            3555,
            3550,
            3547,
            3543,
            3542,
            3540,
            3535,
            3535,
            3535,
            3534,
            3527,
            3524,
            3522,
            3521,
            3517,
            3515,
            3515,
            3513,
            3510,
            3509,
            3509,
            3503,
            3500,
            3498,
            3495,
            3491,
            3490,
            3488,
            3482,
            3481,
            3477,
            3475,
            3473,
            3469,
            3468,
            3466,
            3462,
            3458,
            3455,
            3451,
            3449,
            3445,
            3441,
            3438,
            3435,
            3434,
            3428,
            3425,
            3423,
            3420,
            3417,
            3412,
            3411,
            3409,
            3406,
            3403
        ],
        [
            3963,
            3957,
            3949,
            3940,
            3930,
            3916,
            3907,
            3891,
            3873,
            3861,
            3854,
            3844,
            3839,
            3836,
            3832,
            3819,
            3814,
            3800,
            3788,
            3777,
            3756,
            3742,
            3729,
            3713,
            3695,
            3680,
            3661,
            3648,
            3634,
            3629,
            3615,
            3607,
            3597,
            3588,
            3573,
            3564,
            3545,
            3527,
            3512,
            3500,
            3486,
            3471,
            3458,
            3452,
            3440,
            3430,
            3411,
            3400,
            3391,
            3375,
            3364,
            3356,
            3343,
            3326,
            3314,
            3302,
            3293,
            3272,
            3253,
            3245,
            3235,
            3220,
            3212,
            3203,
            3190,
            3179,
            3166,
            3160,
            3151,
            3140,
            3137,
            3118,
            3103,
            3099,
            3089,
            3085,
            3074,
            3065,
            3055,
            3040,
            3024,
            3007,
            2993,
            2981,
            2973,
            2961,
            2952,
            2933,
            2923,
            2901,
            2885,
            2871,
            2858,
            2853,
            2840,
            2832,
            2821,
            2812,
            2800,
            2789,
            2786,
            2781,
            2773,
            2763,
            2750,
            2745,
            2732,
            2723,
            2716,
            2702,
            2689,
            2677,
            2673,
            2658,
            2649,
            2641,
            2629,
            2624,
            2612,
            2603,
            2594,
            2586,
            2572,
            2568,
            2562,
            2561,
            2545,
            2535,
            2522,
            2517,
            2514,
            2497,
            2483,
            2472,
            2465,
            2458,
            2449,
            2439,
            2432,
            2425,
            2414,
            2405,
            2399,
            2387,
            2381,
            2374,
            2366,
            2355,
            2338,
            2331,
            2319,
            2305,
            2298,
            2283,
            2278,
            2264,
            2253,
            2243,
            2231,
            2227,
            2220,
            2215,
            2209,
            2197,
            2190,
            2183,
            2178,
            2168,
            2162,
            2156,
            2138,
            2131,
            2125,
            2120,
            2118,
            2110,
            2103,
            2093,
            2085,
            2076,
            2070,
            2061,
            2054,
            2048,
            2041,
            2033,
            2028,
            2025,
            2013,
            2009,
            2005,
            2002,
            1995,
            1987,
            1979,
            1971,
            1966,
            1961,
            1952,
            1943,
            1941,
            1935,
            1926,
            1920,
            1914,
            1906,
            1898,
            1892,
            1886,
            1875,
            1868,
            1861,
            1855,
            1848,
            1844,
            1839,
            1835,
            1832,
            1823,
            1819,
            1814,
            1806,
            1795,
            1792,
            1789,
            1781,
            1769,
            1757,
            1753,
            1748,
            1740,
            1738,
            1736,
            1730,
            1721,
            1714,
            1705,
            1698,
            1690,
            1685,
            1679,
            1673,
            1660,
            1652,
            1642,
            1636,
            1626,
            1625,
            1624,
            1614,
            1611,
            1606,
            1595,
            1589,
            1584,
            1570,
            1565,
            1556,
            1552,
            1546,
            1536,
            1532,
            1525,
            1521,
            1516,
            1513,
            1509,
            1500,
            1489,
            1487,
            1485,
            1479,
            1468,
            1467,
            1463,
            1461,
            1458,
            1459,
            1456,
            1446,
            1440,
            1433,
            1431,
            1422,
            1413,
            1410,
            1402,
            1395,
            1392,
            1385,
            1383,
            1380,
            1380,
            1375,
            1368,
            1363,
            1357,
            1351,
            1349,
            1341
        ],
        [
            3963,
            3941,
            3918,
            3897,
            3884,
            3872,
            3852,
            3835,
            3812,
            3798,
            3777,
            3760,
            3750,
            3741,
            3723,
            3710,
            3690,
            3677,
            3662,
            3649,
            3633,
            3615,
            3605,
            3585,
            3569,
            3558,
            3538,
            3518,
            3506,
            3491,
            3477,
            3466,
            3450,
            3441,
            3431,
            3416,
            3390,
            3375,
            3366,
            3351,
            3347,
            3340,
            3326,
            3313,
            3302,
            3291,
            3283,
            3274,
            3258,
            3244,
            3243,
            3229,
            3207,
            3185,
            3176,
            3162,
            3158,
            3147,
            3137,
            3135,
            3126,
            3111,
            3105,
            3088,
            3076,
            3062,
            3042,
            3031,
            3023,
            3019,
            3012,
            3005,
            2995,
            2988,
            2970,
            2964,
            2955,
            2947,
            2936,
            2928,
            2918,
            2907,
            2900,
            2887,
            2877,
            2871,
            2852,
            2838,
            2827,
            2817,
            2809,
            2798,
            2790,
            2781,
            2769,
            2757,
            2741,
            2730,
            2723,
            2706,
            2695,
            2684,
            2685,
            2680,
            2671,
            2668,
            2661,
            2647,
            2644,
            2635,
            2631,
            2622,
            2611,
            2606,
            2602,
            2585,
            2575,
            2566,
            2563,
            2555,
            2546,
            2537,
            2525,
            2519,
            2512,
            2494,
            2490,
            2487,
            2474,
            2465,
            2456,
            2450,
            2444,
            2433,
            2424,
            2416,
            2409,
            2400,
            2391,
            2380,
            2374,
            2369,
            2367,
            2358,
            2349,
            2337,
            2326,
            2318,
            2318,
            2303,
            2289,
            2278,
            2267,
            2254,
            2245,
            2242,
            2240,
            2236,
            2224,
            2209,
            2203,
            2196,
            2189,
            2188,
            2182,
            2178,
            2169,
            2159,
            2155,
            2150,
            2143,
            2132,
            2125,
            2119,
            2116,
            2114,
            2108,
            2095,
            2091,
            2078,
            2068,
            2057,
            2052,
            2046,
            2040,
            2031,
            2022,
            2026,
            2018,
            2013,
            2005,
            1994,
            1979,
            1969,
            1961,
            1955,
            1945,
            1933,
            1930,
            1919,
            1911,
            1906,
            1898,
            1890,
            1883,
            1872,
            1864,
            1849,
            1844,
            1834,
            1827,
            1823,
            1812,
            1804,
            1799,
            1793,
            1786,
            1780,
            1775,
            1769,
            1761,
            1755,
            1750,
            1739,
            1732,
            1727,
            1723,
            1715,
            1709,
            1710,
            1703,
            1695,
            1686,
            1680,
            1675,
            1671,
            1661,
            1653,
            1647,
            1644,
            1641,
            1635,
            1626,
            1616,
            1609,
            1602,
            1599,
            1590,
            1583,
            1579,
            1571,
            1563,
            1558,
            1551,
            1544,
            1537,
            1525,
            1524,
            1518,
            1513,
            1509,
            1506,
            1502,
            1495,
            1489,
            1485,
            1482,
            1466,
            1463,
            1457,
            1448,
            1442,
            1433,
            1430,
            1424,
            1425,
            1416,
            1410,
            1396,
            1391,
            1387,
            1382,
            1379,
            1373,
            1370,
            1359,
            1364,
            1356,
            1350,
            1342,
            1344,
            1336,
            1327,
            1322,
            1319,
            1316,
            1313,
            1306,
            1301,
            1296
        ],
        [
            3963,
            3875,
            3814,
            3760,
            3711,
            3670,
            3632,
            3601,
            3565,
            3531,
            3504,
            3469,
            3448,
            3427,
            3404,
            3374,
            3347,
            3325,
            3311,
            3289,
            3268,
            3239,
            3218,
            3194,
            3169,
            3158,
            3137,
            3118,
            3105,
            3090,
            3074,
            3055,
            3035,
            3018,
            2998,
            2978,
            2961,
            2944,
            2935,
            2922,
            2903,
            2879,
            2865,
            2854,
            2844,
            2836,
            2824,
            2815,
            2800,
            2788,
            2773,
            2760,
            2740,
            2723,
            2715,
            2696,
            2684,
            2673,
            2659,
            2640,
            2626,
            2613,
            2597,
            2584,
            2569,
            2559,
            2550,
            2538,
            2524,
            2512,
            2500,
            2494,
            2479,
            2463,
            2453,
            2444,
            2431,
            2414,
            2404,
            2397,
            2382,
            2373,
            2366,
            2356,
            2342,
            2336,
            2321,
            2305,
            2296,
            2278,
            2269,
            2253,
            2241,
            2233,
            2221,
            2213,
            2205,
            2191,
            2173,
            2160,
            2156,
            2146,
            2135,
            2121,
            2113,
            2104,
            2098,
            2087,
            2077,
            2069,
            2064,
            2057,
            2046,
            2039,
            2030,
            2015,
            2004,
            1998,
            1984,
            1967,
            1957,
            1949,
            1939,
            1929,
            1925,
            1923,
            1908,
            1904,
            1893,
            1883,
            1873,
            1863,
            1853,
            1845,
            1839,
            1834,
            1821,
            1815,
            1809,
            1801,
            1793,
            1782,
            1777,
            1774,
            1768,
            1761,
            1753,
            1747,
            1738,
            1732,
            1729,
            1720,
            1707,
            1702,
            1699,
            1686,
            1675,
            1664,
            1655,
            1651,
            1642,
            1632,
            1625,
            1616,
            1613,
            1605,
            1601,
            1592,
            1586,
            1581,
            1581,
            1574,
            1569,
            1566,
            1561,
            1560,
            1551,
            1547,
            1541,
            1534,
            1530,
            1521,
            1516,
            1511,
            1506,
            1501,
            1498,
            1494,
            1486,
            1476,
            1467,
            1460,
            1457,
            1451,
            1441,
            1431,
            1424,
            1416,
            1409,
            1411,
            1402,
            1399,
            1394,
            1388,
            1385,
            1379,
            1369,
            1366,
            1362,
            1349,
            1344,
            1338,
            1330,
            1325,
            1321,
            1317,
            1312,
            1305,
            1300,
            1290,
            1286,
            1277,
            1270,
            1267,
            1261,
            1257,
            1255,
            1250,
            1245,
            1242,
            1237,
            1236,
            1233,
            1229,
            1226,
            1218,
            1211,
            1207,
            1202,
            1194,
            1189,
            1183,
            1173,
            1165,
            1161,
            1153,
            1151,
            1145,
            1137,
            1134,
            1131,
            1123,
            1118,
            1113,
            1107,
            1105,
            1101,
            1099,
            1097,
            1094,
            1090,
            1086,
            1080,
            1077,
            1075,
            1067,
            1063,
            1061,
            1054,
            1048,
            1047,
            1043,
            1039,
            1037,
            1028,
            1025,
            1023,
            1021,
            1021,
            1015,
            1011,
            1009,
            1005,
            1002,
            991,
            987,
            986,
            982,
            978,
            974,
            972,
            969,
            967,
            964,
            959,
            959,
            956,
            951,
            948,
            945
        ],
        [
            3963,
            3963,
            3957,
            3940,
            3933,
            3918,
            3905,
            3894,
            3882,
            3867,
            3854,
            3835,
            3819,
            3811,
            3790,
            3774,
            3757,
            3747,
            3735,
            3718,
            3705,
            3688,
            3677,
            3661,
            3650,
            3637,
            3626,
            3614,
            3599,
            3591,
            3579,
            3562,
            3541,
            3531,
            3518,
            3499,
            3481,
            3467,
            3457,
            3443,
            3419,
            3404,
            3389,
            3380,
            3358,
            3350,
            3340,
            3321,
            3300,
            3293,
            3282,
            3273,
            3256,
            3244,
            3228,
            3211,
            3199,
            3189,
            3167,
            3154,
            3145,
            3131,
            3117,
            3101,
            3091,
            3085,
            3071,
            3061,
            3048,
            3040,
            3022,
            3004,
            2987,
            2980,
            2968,
            2958,
            2952,
            2935,
            2924,
            2916,
            2901,
            2883,
            2874,
            2863,
            2850,
            2839,
            2831,
            2816,
            2801,
            2789,
            2783,
            2766,
            2748,
            2730,
            2719,
            2710,
            2706,
            2693,
            2682,
            2658,
            2640,
            2633,
            2624,
            2617,
            2611,
            2603,
            2591,
            2580,
            2575,
            2561,
            2547,
            2533,
            2522,
            2513,
            2503,
            2494,
            2486,
            2476,
            2468,
            2456,
            2445,
            2435,
            2422,
            2409,
            2393,
            2383,
            2374,
            2362,
            2352,
            2351,
            2341,
            2332,
            2327,
            2316,
            2308,
            2291,
            2286,
            2276,
            2265,
            2258,
            2252,
            2243,
            2232,
            2218,
            2205,
            2193,
            2181,
            2171,
            2162,
            2153,
            2147,
            2143,
            2135,
            2132,
            2115,
            2108,
            2104,
            2090,
            2080,
            2072,
            2062,
            2051,
            2041,
            2031,
            2026,
            2021,
            2012,
            2004,
            1993,
            1983,
            1976,
            1969,
            1962,
            1957,
            1945,
            1938,
            1931,
            1924,
            1920,
            1915,
            1909,
            1901,
            1895,
            1888,
            1881,
            1879,
            1872,
            1861,
            1854,
            1848,
            1840,
            1828,
            1822,
            1816,
            1805,
            1798,
            1793,
            1790,
            1783,
            1775,
            1764,
            1755,
            1748,
            1742,
            1737,
            1733,
            1726,
            1720,
            1708,
            1699,
            1692,
            1680,
            1666,
            1660,
            1649,
            1646,
            1644,
            1637,
            1631,
            1626,
            1621,
            1617,
            1612,
            1612,
            1606,
            1600,
            1597,
            1590,
            1588,
            1577,
            1566,
            1559,
            1552,
            1548,
            1542,
            1533,
            1528,
            1525,
            1516,
            1509,
            1503,
            1501,
            1498,
            1493,
            1484,
            1476,
            1476,
            1469,
            1462,
            1457,
            1454,
            1451,
            1443,
            1433,
            1427,
            1424,
            1417,
            1412,
            1405,
            1398,
            1393,
            1385,
            1378,
            1371,
            1365,
            1360,
            1356,
            1351,
            1341,
            1334,
            1324,
            1319,
            1314,
            1311,
            1309,
            1304,
            1301,
            1292,
            1280,
            1280,
            1270,
            1267,
            1262,
            1253,
            1249,
            1243,
            1239,
            1237,
            1235,
            1229,
            1218,
            1209,
            1205,
            1200,
            1195,
            1193,
            1190,
            1186,
            1185,
            1177
        ]
    ],
    "labels": [
        "Bleached",
        "Aggregate",
        "Noisy",
        "Scrambled",
        "Static",
        "Dynamic"
    ],
    "palette": [
        "darkgrey",
        "red",
        "royalblue",
        "purple",
        "orange",
        "green"
    ]
}
