# Supplementary material for: DeepFRET, a software for rapid and automated single-molecule FRET data classification using deep learning
Source: eLife. 2020 Nov 3;9:e60404. doi: 10.7554/eLife.60404 (PMC7609065; doi:10.7554/eLife.60404)
Supplement: Figure 1—source data 1. [file elife-60404-fig1-data1.zip › Figure 1-source data 1/Fig_S3c_TDP_simulated_n1000.csv]

	state	state+1	lifetime	trace ID
33	0.3277	0.668	16.0	0
54	0.668	0.5535	21.0	0
77	0.5535	0.3277	23.0	0
85	0.3277	0.5535	8.0	0
107	0.5535	0.3277	22.0	0
127	0.3277	0.5535	20.0	0
165	0.5535	0.668	38.0	0
167	0.668	0.5535	2.0	0
176	0.5535	0.3277	9.0	0
202	0.3277	0.5535	26.0	0
208	0.5535	0.668	6.0	0
223	0.668	0.3277	15.0	0
235	0.3277	0.5535	12.0	0
251	0.5535	0.668	16.0	0
260	0.668	0.5535	9.0	0
4	0.5793	0.3172	1.0	2
15	0.3172	0.5793	11.0	2
17	0.5793	0.8794	2.0	2
21	0.8794	0.7434	4.0	2
22	0.7434	0.8794	1.0	2
23	0.8794	0.3172	1.0	2
34	0.3172	0.7434	11.0	2
43	0.7434	0.8794	9.0	2
48	0.8794	0.3172	5.0	2
50	0.3172	0.7434	2.0	2
52	0.7434	0.3172	2.0	2
60	0.3172	0.7434	8.0	2
65	0.7434	0.8794	5.0	2
70	0.8794	0.3172	5.0	2
84	0.3172	0.8794	14.0	2
86	0.8794	0.5793	2.0	2
91	0.5793	0.3172	5.0	2
94	0.3172	0.8794	3.0	2
95	0.8794	0.7434	1.0	2
97	0.7434	0.5793	2.0	2
99	0.5793	0.8794	2.0	2
113	0.8794	0.3172	14.0	2
115	0.3172	0.5793	2.0	2
120	0.5793	0.3172	5.0	2
122	0.3172	0.5793	2.0	2
129	0.5793	0.3172	7.0	2
134	0.3172	0.5793	5.0	2
137	0.5793	0.3172	3.0	2
140	0.3172	0.5793	3.0	2
144	0.5793	0.8794	4.0	2
148	0.8794	0.7434	4.0	2
150	0.7434	0.5793	2.0	2
151	0.5793	0.8794	1.0	2
159	0.8794	0.3172	8.0	2
161	0.3172	0.7434	2.0	2
164	0.7434	0.8794	3.0	2
165	0.8794	0.3172	1.0	2
166	0.3172	0.5793	1.0	2
167	0.5793	0.3172	1.0	2
172	0.3172	0.5793	5.0	2
174	0.5793	0.3172	2.0	2
175	0.3172	0.7434	1.0	2
177	0.7434	0.5793	2.0	2
178	0.5793	0.8794	1.0	2
179	0.8794	0.3172	1.0	2
187	0.3172	0.8794	8.0	2
190	0.8794	0.3172	3.0	2
198	0.3172	0.5793	8.0	2
199	0.5793	0.3172	1.0	2
201	0.3172	0.8794	2.0	2
203	0.8794	0.3172	2.0	2
205	0.3172	0.5793	2.0	2
209	0.5793	0.7434	4.0	2
210	0.7434	0.5793	1.0	2
222	0.5793	0.7434	12.0	2
225	0.7434	0.3172	3.0	2
234	0.3172	0.8794	9.0	2
236	0.8794	0.5793	2.0	2
247	0.5793	0.8794	11.0	2
252	0.8794	0.3172	5.0	2
254	0.3172	0.8794	2.0	2
262	0.8794	0.7434	8.0	2
266	0.7434	0.8794	4.0	2
267	0.8794	0.7434	1.0	2
271	0.7434	0.8794	4.0	2
273	0.8794	0.7434	2.0	2
278	0.7434	0.3172	5.0	2
281	0.3172	0.8794	3.0	2
285	0.8794	0.3172	4.0	2
293	0.3172	0.5793	8.0	2
298	0.5793	0.3172	5.0	2
4	0.7604	0.0553	1.0	3
15	0.0553	0.544	11.0	3
49	0.544	0.7604	34.0	3
52	0.7604	0.544	3.0	3
59	0.544	0.7604	7.0	3
68	0.7604	0.0553	9.0	3
74	0.0553	0.7604	6.0	3
87	0.7604	0.544	13.0	3
96	0.544	0.0553	9.0	3
106	0.0553	0.7604	10.0	3
111	0.7604	0.544	5.0	3
130	0.544	0.0553	19.0	3
136	0.0553	0.544	6.0	3
138	0.544	0.7604	2.0	3
139	0.7604	0.0553	1.0	3
146	0.0553	0.544	7.0	3
155	0.544	0.7604	9.0	3
158	0.7604	0.0553	3.0	3
166	0.0553	0.7604	8.0	3
176	0.7604	0.0553	10.0	3
193	0.0553	0.7604	17.0	3
199	0.7604	0.544	6.0	3
209	0.544	0.0553	10.0	3
230	0.0553	0.7604	21.0	3
248	0.7604	0.544	18.0	3
251	0.544	0.0553	3.0	3
277	0.0553	0.7604	26.0	3
280	0.7604	0.544	3.0	3
286	0.544	0.0553	6.0	3
290	0.0553	0.7604	4.0	3
291	0.7604	0.544	1.0	3
25	0.7609	0.8889	3.0	4
35	0.8889	0.7609	10.0	4
38	0.7609	0.0508	3.0	4
46	0.0508	0.8889	8.0	4
51	0.8889	0.7609	5.0	4
60	0.7609	0.8889	9.0	4
69	0.8889	0.7609	9.0	4
79	0.7609	0.0508	10.0	4
101	0.0508	0.7609	22.0	4
104	0.7609	0.0508	3.0	4
108	0.0508	0.8889	4.0	4
109	0.8889	0.0508	1.0	4
113	0.0508	0.7609	4.0	4
115	0.7609	0.0508	2.0	4
117	0.0508	0.8889	2.0	4
118	0.8889	0.0508	1.0	4
124	0.0508	0.8889	6.0	4
126	0.8889	0.7609	2.0	4
130	0.7609	0.0508	4.0	4
144	0.0508	0.7609	14.0	4
148	0.7609	0.8889	4.0	4
160	0.8889	0.7609	12.0	4
164	0.7609	0.8889	4.0	4
203	0.8889	0.0508	39.0	4
214	0.0508	0.7609	11.0	4
220	0.7609	0.8889	6.0	4
222	0.8889	0.0508	2.0	4
225	0.0508	0.8889	3.0	4
233	0.8889	0.0508	8.0	4
241	0.0508	0.7609	8.0	4
251	0.7609	0.0508	10.0	4
258	0.0508	0.8889	7.0	4
263	0.8889	0.7609	5.0	4
276	0.7609	0.8889	13.0	4
288	0.8889	0.0508	12.0	4
293	0.0508	0.8889	5.0	4
1	0.7852	0.5434	1.0	5
3	0.5434	0.7852	2.0	5
4	0.7852	0.3193	1.0	5
9	0.3193	0.5434	5.0	5
10	0.5434	0.7852	1.0	5
23	0.7852	0.5434	13.0	5
27	0.5434	0.3193	4.0	5
28	0.3193	0.5434	1.0	5
34	0.5434	0.7852	6.0	5
37	0.7852	0.3193	3.0	5
40	0.3193	0.5434	3.0	5
41	0.5434	0.7852	1.0	5
42	0.7852	0.3193	1.0	5
45	0.3193	0.7852	3.0	5
46	0.7852	0.3193	1.0	5
47	0.3193	0.7852	1.0	5
49	0.7852	0.3193	2.0	5
51	0.3193	0.5434	2.0	5
58	0.5434	0.7852	7.0	5
60	0.7852	0.5434	2.0	5
61	0.5434	0.7852	1.0	5
64	0.7852	0.5434	3.0	5
65	0.5434	0.3193	1.0	5
66	0.3193	0.7852	1.0	5
73	0.7852	0.5434	7.0	5
74	0.5434	0.7852	1.0	5
77	0.7852	0.5434	3.0	5
81	0.5434	0.7852	4.0	5
84	0.7852	0.5434	3.0	5
88	0.5434	0.3193	4.0	5
96	0.3193	0.5434	8.0	5
98	0.5434	0.7852	2.0	5
100	0.7852	0.5434	2.0	5
112	0.5434	0.7852	12.0	5
115	0.7852	0.5434	3.0	5
117	0.5434	0.7852	2.0	5
120	0.7852	0.5434	3.0	5
125	0.5434	0.3193	5.0	5
128	0.3193	0.5434	3.0	5
137	0.5434	0.3193	9.0	5
145	0.3193	0.5434	8.0	5
146	0.5434	0.7852	1.0	5
156	0.7852	0.5434	10.0	5
160	0.5434	0.3193	4.0	5
163	0.3193	0.7852	3.0	5
165	0.7852	0.5434	2.0	5
167	0.5434	0.3193	2.0	5
168	0.3193	0.7852	1.0	5
171	0.7852	0.5434	3.0	5
172	0.5434	0.3193	1.0	5
174	0.3193	0.5434	2.0	5
179	0.5434	0.7852	5.0	5
182	0.7852	0.5434	3.0	5
200	0.5434	0.7852	18.0	5
210	0.7852	0.3193	10.0	5
216	0.3193	0.5434	6.0	5
217	0.5434	0.7852	1.0	5
218	0.7852	0.5434	1.0	5
223	0.5434	0.7852	5.0	5
226	0.7852	0.3193	3.0	5
233	0.3193	0.7852	7.0	5
235	0.7852	0.5434	2.0	5
244	0.5434	0.3193	9.0	5
246	0.3193	0.5434	2.0	5
249	0.5434	0.3193	3.0	5
252	0.3193	0.7852	3.0	5
255	0.7852	0.3193	3.0	5
257	0.3193	0.5434	2.0	5
265	0.5434	0.7852	8.0	5
266	0.7852	0.5434	1.0	5
270	0.5434	0.3193	4.0	5
271	0.3193	0.5434	1.0	5
272	0.5434	0.7852	1.0	5
273	0.7852	0.5434	1.0	5
275	0.5434	0.3193	2.0	5
276	0.3193	0.5434	1.0	5
279	0.5434	0.7852	3.0	5
280	0.7852	0.3193	1.0	5
283	0.3193	0.5434	3.0	5
284	0.5434	0.7852	1.0	5
290	0.7852	0.5434	6.0	5
296	0.5434	0.7852	6.0	5
297	0.7852	0.3193	1.0	5
3	0.9322	0.8192	1.0	7
4	0.8192	0.2579	1.0	7
5	0.2579	0.4322	1.0	7
7	0.4322	0.2579	2.0	7
9	0.2579	0.9322	2.0	7
11	0.9322	0.8192	2.0	7
15	0.8192	0.9322	4.0	7
17	0.9322	0.4322	2.0	7
19	0.4322	0.8192	2.0	7
25	0.8192	0.9322	6.0	7
29	0.9322	0.8192	4.0	7
30	0.8192	0.9322	1.0	7
32	0.9322	0.2579	2.0	7
42	0.2579	0.8192	10.0	7
45	0.8192	0.9322	3.0	7
48	0.9322	0.8192	3.0	7
49	0.8192	0.2579	1.0	7
55	0.2579	0.9322	6.0	7
56	0.9322	0.8192	1.0	7
57	0.8192	0.2579	1.0	7
58	0.2579	0.8192	1.0	7
65	0.8192	0.2579	7.0	7
66	0.2579	0.4322	1.0	7
77	0.4322	0.2579	11.0	7
79	0.2579	0.9322	2.0	7
80	0.9322	0.8192	1.0	7
81	0.8192	0.2579	1.0	7
82	0.2579	0.8192	1.0	7
83	0.8192	0.9322	1.0	7
85	0.9322	0.2579	2.0	7
86	0.2579	0.4322	1.0	7
88	0.4322	0.8192	2.0	7
89	0.8192	0.2579	1.0	7
95	0.2579	0.8192	6.0	7
99	0.8192	0.4322	4.0	7
100	0.4322	0.9322	1.0	7
103	0.9322	0.8192	3.0	7
104	0.8192	0.2579	1.0	7
108	0.2579	0.9322	4.0	7
111	0.9322	0.2579	3.0	7
112	0.2579	0.9322	1.0	7
117	0.9322	0.4322	5.0	7
118	0.4322	0.8192	1.0	7
119	0.8192	0.9322	1.0	7
120	0.9322	0.2579	1.0	7
121	0.2579	0.9322	1.0	7
126	0.9322	0.4322	5.0	7
128	0.4322	0.8192	2.0	7
131	0.8192	0.4322	3.0	7
132	0.4322	0.8192	1.0	7
133	0.8192	0.4322	1.0	7
136	0.4322	0.8192	3.0	7
138	0.8192	0.9322	2.0	7
139	0.9322	0.8192	1.0	7
141	0.8192	0.2579	2.0	7
142	0.2579	0.8192	1.0	7
144	0.8192	0.2579	2.0	7
159	0.2579	0.9322	15.0	7
161	0.9322	0.4322	2.0	7
163	0.4322	0.9322	2.0	7
169	0.9322	0.2579	6.0	7
172	0.2579	0.9322	3.0	7
173	0.9322	0.8192	1.0	7
178	0.8192	0.9322	5.0	7
188	0.9322	0.4322	10.0	7
199	0.4322	0.2579	11.0	7
204	0.2579	0.9322	5.0	7
205	0.9322	0.2579	1.0	7
206	0.2579	0.4322	1.0	7
208	0.4322	0.2579	2.0	7
216	0.2579	0.8192	8.0	7
217	0.8192	0.9322	1.0	7
221	0.9322	0.4322	4.0	7
225	0.4322	0.2579	4.0	7
235	0.2579	0.9322	10.0	7
237	0.9322	0.2579	2.0	7
238	0.2579	0.4322	1.0	7
254	0.4322	0.2579	16.0	7
259	0.2579	0.4322	5.0	7
260	0.4322	0.2579	1.0	7
261	0.2579	0.4322	1.0	7
270	0.4322	0.2579	9.0	7
272	0.2579	0.8192	2.0	7
278	0.8192	0.2579	6.0	7
281	0.2579	0.9322	3.0	7
282	0.9322	0.4322	1.0	7
283	0.4322	0.2579	1.0	7
17	0.037	0.5345	17.0	9
30	0.5345	0.037	13.0	9
38	0.037	0.5345	8.0	9
51	0.5345	0.037	13.0	9
66	0.037	0.5345	15.0	9
143	0.5345	0.037	77.0	9
151	0.037	0.5345	8.0	9
154	0.5345	0.037	3.0	9
156	0.037	0.5345	2.0	9
198	0.5345	0.037	42.0	9
204	0.037	0.5345	6.0	9
206	0.5345	0.037	2.0	9
213	0.037	0.5345	7.0	9
268	0.5345	0.037	55.0	9
285	0.037	0.5345	17.0	9
290	0.5345	0.037	5.0	9
9	0.6227	0.4413	6.0	10
14	0.4413	0.6227	5.0	10
18	0.6227	0.4413	4.0	10
21	0.4413	0.9451	3.0	10
24	0.9451	0.4413	3.0	10
36	0.4413	0.9451	12.0	10
38	0.9451	0.4413	2.0	10
39	0.4413	0.6227	1.0	10
41	0.6227	0.9451	2.0	10
53	0.9451	0.6227	12.0	10
54	0.6227	0.9451	1.0	10
55	0.9451	0.4413	1.0	10
65	0.4413	0.9451	10.0	10
67	0.9451	0.6227	2.0	10
87	0.6227	0.4413	20.0	10
94	0.4413	0.6227	7.0	10
104	0.6227	0.9451	10.0	10
105	0.9451	0.6227	1.0	10
108	0.6227	0.9451	3.0	10
117	0.9451	0.4413	9.0	10
124	0.4413	0.6227	7.0	10
130	0.6227	0.4413	6.0	10
140	0.4413	0.9451	10.0	10
145	0.9451	0.4413	5.0	10
147	0.4413	0.9451	2.0	10
151	0.9451	0.6227	4.0	10
153	0.6227	0.4413	2.0	10
159	0.4413	0.6227	6.0	10
164	0.6227	0.9451	5.0	10
166	0.9451	0.4413	2.0	10
167	0.4413	0.6227	1.0	10
172	0.6227	0.9451	5.0	10
175	0.9451	0.6227	3.0	10
180	0.6227	0.4413	5.0	10
183	0.4413	0.9451	3.0	10
184	0.9451	0.6227	1.0	10
190	0.6227	0.4413	6.0	10
194	0.4413	0.9451	4.0	10
199	0.9451	0.6227	5.0	10
204	0.6227	0.9451	5.0	10
215	0.9451	0.6227	11.0	10
225	0.6227	0.4413	10.0	10
240	0.4413	0.9451	15.0	10
245	0.9451	0.4413	5.0	10
246	0.4413	0.6227	1.0	10
247	0.6227	0.4413	1.0	10
269	0.4413	0.6227	22.0	10
283	0.6227	0.9451	14.0	10
297	0.9451	0.6227	14.0	10
18	0.1051	0.267	5.0	11
22	0.267	0.1051	4.0	11
34	0.1051	0.5301	12.0	11
38	0.5301	0.1051	4.0	11
41	0.1051	0.9615	3.0	11
49	0.9615	0.1051	8.0	11
55	0.1051	0.267	6.0	11
57	0.267	0.9615	2.0	11
58	0.9615	0.267	1.0	11
65	0.267	0.1051	7.0	11
71	0.1051	0.9615	6.0	11
72	0.9615	0.5301	1.0	11
82	0.5301	0.1051	10.0	11
92	0.1051	0.267	10.0	11
98	0.267	0.5301	6.0	11
104	0.5301	0.1051	6.0	11
106	0.1051	0.5301	2.0	11
108	0.5301	0.9615	2.0	11
115	0.9615	0.5301	7.0	11
117	0.5301	0.1051	2.0	11
127	0.1051	0.267	10.0	11
132	0.267	0.5301	5.0	11
134	0.5301	0.1051	2.0	11
164	0.1051	0.5301	30.0	11
184	0.5301	0.267	20.0	11
186	0.267	0.5301	2.0	11
190	0.5301	0.1051	4.0	11
196	0.1051	0.5301	6.0	11
211	0.5301	0.9615	15.0	11
241	0.9615	0.1051	30.0	11
245	0.1051	0.9615	4.0	11
259	0.9615	0.1051	14.0	11
271	0.1051	0.267	12.0	11
279	0.267	0.1051	8.0	11
281	0.1051	0.267	2.0	11
290	0.267	0.1051	9.0	11
291	0.1051	0.5301	1.0	11
298	0.5301	0.267	7.0	11
72	0.8259	0.5942	48.0	12
119	0.5942	0.8259	47.0	12
122	0.8259	0.5942	3.0	12
162	0.5942	0.8259	40.0	12
166	0.8259	0.5942	4.0	12
194	0.5942	0.8259	28.0	12
214	0.8259	0.5942	20.0	12
241	0.5942	0.8259	27.0	12
259	0.8259	0.5942	18.0	12
4	0.8048	0.5469	2.0	13
5	0.5469	0.6581	1.0	13
8	0.6581	0.8048	3.0	13
20	0.8048	0.6581	12.0	13
21	0.6581	0.0414	1.0	13
22	0.0414	0.5469	1.0	13
26	0.5469	0.6581	4.0	13
29	0.6581	0.5469	3.0	13
30	0.5469	0.0414	1.0	13
32	0.0414	0.8048	2.0	13
33	0.8048	0.5469	1.0	13
34	0.5469	0.8048	1.0	13
35	0.8048	0.6581	1.0	13
36	0.6581	0.0414	1.0	13
37	0.0414	0.8048	1.0	13
38	0.8048	0.5469	1.0	13
43	0.5469	0.0414	5.0	13
45	0.0414	0.8048	2.0	13
46	0.8048	0.5469	1.0	13
47	0.5469	0.6581	1.0	13
48	0.6581	0.5469	1.0	13
50	0.5469	0.0414	2.0	13
51	0.0414	0.8048	1.0	13
52	0.8048	0.5469	1.0	13
53	0.5469	0.8048	1.0	13
54	0.8048	0.5469	1.0	13
56	0.5469	0.0414	2.0	13
59	0.0414	0.5469	3.0	13
60	0.5469	0.8048	1.0	13
63	0.8048	0.6581	3.0	13
70	0.6581	0.5469	7.0	13
72	0.5469	0.8048	2.0	13
79	0.8048	0.6581	7.0	13
80	0.6581	0.0414	1.0	13
81	0.0414	0.6581	1.0	13
83	0.6581	0.0414	2.0	13
86	0.0414	0.5469	3.0	13
92	0.5469	0.6581	6.0	13
94	0.6581	0.0414	2.0	13
95	0.0414	0.8048	1.0	13
98	0.8048	0.0414	3.0	13
103	0.0414	0.8048	5.0	13
104	0.8048	0.6581	1.0	13
105	0.6581	0.5469	1.0	13
108	0.5469	0.0414	3.0	13
109	0.0414	0.8048	1.0	13
112	0.8048	0.6581	3.0	13
113	0.6581	0.5469	1.0	13
114	0.5469	0.0414	1.0	13
117	0.0414	0.8048	3.0	13
118	0.8048	0.0414	1.0	13
119	0.0414	0.6581	1.0	13
121	0.6581	0.0414	2.0	13
125	0.0414	0.5469	4.0	13
127	0.5469	0.8048	2.0	13
133	0.8048	0.6581	6.0	13
135	0.6581	0.8048	2.0	13
136	0.8048	0.0414	1.0	13
140	0.0414	0.5469	4.0	13
141	0.5469	0.6581	1.0	13
142	0.6581	0.8048	1.0	13
143	0.8048	0.0414	1.0	13
145	0.0414	0.5469	2.0	13
148	0.5469	0.8048	3.0	13
151	0.8048	0.0414	3.0	13
152	0.0414	0.8048	1.0	13
153	0.8048	0.0414	1.0	13
157	0.0414	0.5469	4.0	13
158	0.5469	0.0414	1.0	13
161	0.0414	0.5469	3.0	13
163	0.5469	0.0414	2.0	13
165	0.0414	0.8048	2.0	13
166	0.8048	0.5469	1.0	13
167	0.5469	0.6581	1.0	13
168	0.6581	0.5469	1.0	13
170	0.5469	0.8048	2.0	13
174	0.8048	0.5469	4.0	13
175	0.5469	0.6581	1.0	13
178	0.6581	0.5469	3.0	13
180	0.5469	0.8048	2.0	13
181	0.8048	0.6581	1.0	13
185	0.6581	0.5469	4.0	13
186	0.5469	0.8048	1.0	13
188	0.8048	0.6581	2.0	13
189	0.6581	0.8048	1.0	13
192	0.8048	0.0414	3.0	13
193	0.0414	0.6581	1.0	13
194	0.6581	0.8048	1.0	13
195	0.8048	0.6581	1.0	13
197	0.6581	0.5469	2.0	13
198	0.5469	0.6581	1.0	13
205	0.6581	0.5469	7.0	13
207	0.5469	0.6581	2.0	13
210	0.6581	0.0414	3.0	13
211	0.0414	0.8048	1.0	13
213	0.8048	0.0414	2.0	13
214	0.0414	0.6581	1.0	13
215	0.6581	0.8048	1.0	13
217	0.8048	0.6581	2.0	13
218	0.6581	0.5469	1.0	13
221	0.5469	0.6581	3.0	13
226	0.6581	0.0414	5.0	13
232	0.0414	0.5469	6.0	13
235	0.5469	0.6581	3.0	13
238	0.6581	0.8048	3.0	13
240	0.8048	0.6581	2.0	13
247	0.6581	0.0414	7.0	13
249	0.0414	0.5469	2.0	13
251	0.5469	0.6581	2.0	13
253	0.6581	0.5469	2.0	13
260	0.5469	0.0414	7.0	13
261	0.0414	0.8048	1.0	13
266	0.8048	0.5469	5.0	13
269	0.5469	0.6581	3.0	13
272	0.6581	0.5469	3.0	13
281	0.5469	0.0414	9.0	13
284	0.0414	0.5469	3.0	13
289	0.5469	0.6581	5.0	13
290	0.6581	0.5469	1.0	13
291	0.5469	0.6581	1.0	13
292	0.6581	0.0414	1.0	13
297	0.0414	0.5469	5.0	13
298	0.5469	0.8048	1.0	13
27	0.1295	0.7534	20.0	16
29	0.7534	0.9567	2.0	16
31	0.9567	0.1295	2.0	16
34	0.1295	0.7534	3.0	16
41	0.7534	0.1295	7.0	16
48	0.1295	0.7534	7.0	16
50	0.7534	0.1295	2.0	16
53	0.1295	0.7534	3.0	16
56	0.7534	0.1295	3.0	16
69	0.1295	0.7534	13.0	16
76	0.7534	0.1295	7.0	16
84	0.1295	0.9567	8.0	16
86	0.9567	0.7534	2.0	16
90	0.7534	0.1295	4.0	16
97	0.1295	0.7534	7.0	16
105	0.7534	0.1295	8.0	16
116	0.1295	0.7534	11.0	16
118	0.7534	0.9567	2.0	16
120	0.9567	0.1295	2.0	16
130	0.1295	0.9567	10.0	16
158	0.9567	0.1295	28.0	16
167	0.1295	0.7534	9.0	16
172	0.7534	0.9567	5.0	16
175	0.9567	0.7534	3.0	16
188	0.7534	0.9567	13.0	16
198	0.9567	0.1295	10.0	16
201	0.1295	0.7534	3.0	16
212	0.7534	0.9567	11.0	16
220	0.9567	0.1295	8.0	16
223	0.1295	0.9567	3.0	16
244	0.9567	0.7534	21.0	16
248	0.7534	0.9567	4.0	16
251	0.9567	0.1295	3.0	16
262	0.1295	0.9567	11.0	16
266	0.9567	0.1295	4.0	16
267	0.1295	0.9567	1.0	16
268	0.9567	0.7534	1.0	16
271	0.7534	0.9567	3.0	16
291	0.9567	0.7534	20.0	16
2	0.3597	0.8624	2.0	17
4	0.8624	0.3597	2.0	17
5	0.3597	0.8624	1.0	17
6	0.8624	0.3597	1.0	17
7	0.3597	0.184	1.0	17
15	0.184	0.8624	8.0	17
16	0.8624	0.184	1.0	17
19	0.184	0.3597	3.0	17
20	0.3597	0.184	1.0	17
21	0.184	0.8624	1.0	17
22	0.8624	0.3597	1.0	17
23	0.3597	0.184	1.0	17
25	0.184	0.8624	2.0	17
26	0.8624	0.3597	1.0	17
28	0.3597	0.8624	2.0	17
29	0.8624	0.184	1.0	17
31	0.184	0.8624	2.0	17
39	0.8624	0.3597	8.0	17
42	0.3597	0.184	3.0	17
43	0.184	0.8624	1.0	17
45	0.8624	0.3597	2.0	17
51	0.3597	0.184	6.0	17
54	0.184	0.3597	3.0	17
56	0.3597	0.184	2.0	17
63	0.184	0.8624	7.0	17
66	0.8624	0.3597	3.0	17
67	0.3597	0.8624	1.0	17
71	0.8624	0.3597	4.0	17
74	0.3597	0.184	3.0	17
76	0.184	0.3597	2.0	17
77	0.3597	0.184	1.0	17
80	0.184	0.3597	3.0	17
83	0.3597	0.8624	3.0	17
85	0.8624	0.184	2.0	17
86	0.184	0.3597	1.0	17
88	0.3597	0.184	2.0	17
91	0.184	0.8624	3.0	17
93	0.8624	0.3597	2.0	17
94	0.3597	0.8624	1.0	17
95	0.8624	0.3597	1.0	17
96	0.3597	0.184	1.0	17
98	0.184	0.8624	2.0	17
109	0.8624	0.3597	11.0	17
111	0.3597	0.184	2.0	17
116	0.184	0.3597	5.0	17
123	0.3597	0.184	7.0	17
128	0.184	0.3597	5.0	17
132	0.3597	0.8624	4.0	17
133	0.8624	0.3597	1.0	17
138	0.3597	0.184	5.0	17
139	0.184	0.8624	1.0	17
141	0.8624	0.184	2.0	17
143	0.184	0.3597	2.0	17
155	0.3597	0.184	12.0	17
156	0.184	0.3597	1.0	17
159	0.3597	0.8624	3.0	17
160	0.8624	0.3597	1.0	17
162	0.3597	0.8624	2.0	17
164	0.8624	0.3597	2.0	17
165	0.3597	0.8624	1.0	17
169	0.8624	0.184	4.0	17
170	0.184	0.3597	1.0	17
173	0.3597	0.184	3.0	17
175	0.184	0.8624	2.0	17
183	0.8624	0.3597	8.0	17
185	0.3597	0.184	2.0	17
187	0.184	0.3597	2.0	17
188	0.3597	0.8624	1.0	17
190	0.8624	0.3597	2.0	17
192	0.3597	0.184	2.0	17
195	0.184	0.3597	3.0	17
197	0.3597	0.184	2.0	17
200	0.184	0.8624	3.0	17
202	0.8624	0.3597	2.0	17
211	0.3597	0.184	9.0	17
215	0.184	0.3597	4.0	17
217	0.3597	0.8624	2.0	17
221	0.8624	0.3597	4.0	17
224	0.3597	0.8624	3.0	17
226	0.8624	0.184	2.0	17
227	0.184	0.8624	1.0	17
229	0.8624	0.3597	2.0	17
230	0.3597	0.184	1.0	17
233	0.184	0.3597	3.0	17
238	0.3597	0.8624	5.0	17
243	0.8624	0.184	5.0	17
244	0.184	0.8624	1.0	17
246	0.8624	0.184	2.0	17
250	0.184	0.3597	4.0	17
256	0.3597	0.184	6.0	17
257	0.184	0.8624	1.0	17
258	0.8624	0.184	1.0	17
260	0.184	0.8624	2.0	17
261	0.8624	0.3597	1.0	17
262	0.3597	0.184	1.0	17
268	0.184	0.3597	6.0	17
270	0.3597	0.8624	2.0	17
272	0.8624	0.184	2.0	17
276	0.184	0.8624	4.0	17
279	0.8624	0.3597	3.0	17
280	0.3597	0.184	1.0	17
281	0.184	0.8624	1.0	17
283	0.8624	0.184	2.0	17
288	0.184	0.3597	5.0	17
290	0.3597	0.184	2.0	17
291	0.184	0.3597	1.0	17
293	0.3597	0.8624	2.0	17
297	0.8624	0.184	4.0	17
9	0.2045	0.9811	6.0	18
13	0.9811	0.5022	4.0	18
14	0.5022	0.9811	1.0	18
16	0.9811	0.2045	2.0	18
22	0.2045	0.5022	6.0	18
23	0.5022	0.2045	1.0	18
29	0.2045	0.5022	6.0	18
31	0.5022	0.9811	2.0	18
40	0.9811	0.5022	9.0	18
42	0.5022	0.2045	2.0	18
50	0.2045	0.5022	8.0	18
57	0.5022	0.2045	7.0	18
65	0.2045	0.5022	8.0	18
66	0.5022	0.2045	1.0	18
73	0.2045	0.9811	7.0	18
77	0.9811	0.5022	4.0	18
78	0.5022	0.9811	1.0	18
90	0.9811	0.2045	12.0	18
92	0.2045	0.5022	2.0	18
96	0.5022	0.2045	4.0	18
97	0.2045	0.5022	1.0	18
100	0.5022	0.9811	3.0	18
105	0.9811	0.5022	5.0	18
109	0.5022	0.2045	4.0	18
111	0.2045	0.5022	2.0	18
116	0.5022	0.9811	5.0	18
119	0.9811	0.2045	3.0	18
121	0.2045	0.5022	2.0	18
126	0.5022	0.2045	5.0	18
129	0.2045	0.5022	3.0	18
132	0.5022	0.2045	3.0	18
138	0.2045	0.9811	6.0	18
141	0.9811	0.5022	3.0	18
147	0.5022	0.2045	6.0	18
149	0.2045	0.5022	2.0	18
157	0.5022	0.9811	8.0	18
159	0.9811	0.2045	2.0	18
160	0.2045	0.9811	1.0	18
171	0.9811	0.5022	11.0	18
175	0.5022	0.9811	4.0	18
177	0.9811	0.5022	2.0	18
187	0.5022	0.2045	10.0	18
202	0.2045	0.5022	15.0	18
206	0.5022	0.2045	4.0	18
208	0.2045	0.9811	2.0	18
209	0.9811	0.2045	1.0	18
213	0.2045	0.9811	4.0	18
217	0.9811	0.5022	4.0	18
219	0.5022	0.9811	2.0	18
230	0.9811	0.2045	11.0	18
242	0.2045	0.5022	12.0	18
247	0.5022	0.2045	5.0	18
265	0.2045	0.9811	18.0	18
266	0.9811	0.2045	1.0	18
268	0.2045	0.9811	2.0	18
281	0.9811	0.5022	13.0	18
293	0.5022	0.9811	12.0	18
297	0.9811	0.5022	4.0	18
298	0.5022	0.2045	1.0	18
12	0.4303	0.908	3.0	19
22	0.908	0.1268	10.0	19
25	0.1268	0.908	3.0	19
27	0.908	0.4303	2.0	19
29	0.4303	0.908	2.0	19
32	0.908	0.1268	3.0	19
40	0.1268	0.908	8.0	19
43	0.908	0.1268	3.0	19
51	0.1268	0.908	8.0	19
57	0.908	0.4303	6.0	19
68	0.4303	0.1268	11.0	19
70	0.1268	0.4303	2.0	19
71	0.4303	0.908	1.0	19
72	0.908	0.4303	1.0	19
73	0.4303	0.908	1.0	19
77	0.908	0.4303	4.0	19
97	0.4303	0.908	20.0	19
98	0.908	0.4303	1.0	19
108	0.4303	0.1268	10.0	19
109	0.1268	0.908	1.0	19
111	0.908	0.4303	2.0	19
113	0.4303	0.1268	2.0	19
115	0.1268	0.908	2.0	19
127	0.908	0.1268	12.0	19
130	0.1268	0.908	3.0	19
131	0.908	0.1268	1.0	19
133	0.1268	0.908	2.0	19
138	0.908	0.4303	5.0	19
142	0.4303	0.908	4.0	19
157	0.908	0.4303	15.0	19
158	0.4303	0.1268	1.0	19
160	0.1268	0.4303	2.0	19
161	0.4303	0.1268	1.0	19
164	0.1268	0.4303	3.0	19
168	0.4303	0.1268	4.0	19
178	0.1268	0.4303	10.0	19
189	0.4303	0.1268	11.0	19
195	0.1268	0.4303	6.0	19
197	0.4303	0.908	2.0	19
199	0.908	0.4303	2.0	19
200	0.4303	0.1268	1.0	19
202	0.1268	0.4303	2.0	19
203	0.4303	0.908	1.0	19
205	0.908	0.1268	2.0	19
206	0.1268	0.908	1.0	19
214	0.908	0.4303	8.0	19
220	0.4303	0.908	6.0	19
223	0.908	0.4303	3.0	19
226	0.4303	0.908	3.0	19
236	0.908	0.4303	10.0	19
237	0.4303	0.908	1.0	19
241	0.908	0.4303	4.0	19
242	0.4303	0.1268	1.0	19
252	0.1268	0.4303	10.0	19
271	0.4303	0.1268	19.0	19
272	0.1268	0.4303	1.0	19
276	0.4303	0.908	4.0	19
287	0.908	0.4303	11.0	19
294	0.4303	0.908	7.0	19
298	0.908	0.1268	4.0	19
15	0.66	0.0187	14.0	20
80	0.0187	0.66	65.0	20
95	0.66	0.0187	15.0	20
142	0.0187	0.66	47.0	20
161	0.66	0.0187	19.0	20
204	0.0187	0.2435	43.0	20
216	0.2435	0.0187	12.0	20
18	0.5864	0.4719	11.0	21
20	0.4719	0.5864	2.0	21
25	0.5864	0.4719	5.0	21
30	0.4719	0.5864	5.0	21
42	0.5864	0.4719	12.0	21
49	0.4719	0.5864	7.0	21
50	0.5864	0.4719	1.0	21
56	0.4719	0.5864	6.0	21
59	0.5864	0.4719	3.0	21
64	0.4719	0.5864	5.0	21
68	0.5864	0.4719	4.0	21
73	0.4719	0.5864	5.0	21
84	0.5864	0.4719	11.0	21
97	0.4719	0.5864	13.0	21
101	0.5864	0.4719	4.0	21
106	0.4719	0.5864	5.0	21
107	0.5864	0.4719	1.0	21
108	0.4719	0.5864	1.0	21
110	0.5864	0.4719	2.0	21
112	0.4719	0.5864	2.0	21
116	0.5864	0.4719	4.0	21
117	0.4719	0.5864	1.0	21
119	0.5864	0.4719	2.0	21
122	0.4719	0.5864	3.0	21
133	0.5864	0.4719	11.0	21
135	0.4719	0.5864	2.0	21
137	0.5864	0.4719	2.0	21
140	0.4719	0.5864	3.0	21
144	0.5864	0.4719	4.0	21
155	0.4719	0.5864	11.0	21
157	0.5864	0.4719	2.0	21
160	0.4719	0.5864	3.0	21
168	0.5864	0.4719	8.0	21
169	0.4719	0.5864	1.0	21
174	0.5864	0.4719	5.0	21
181	0.4719	0.5864	7.0	21
182	0.5864	0.4719	1.0	21
193	0.4719	0.5864	11.0	21
195	0.5864	0.4719	2.0	21
205	0.4719	0.5864	10.0	21
207	0.5864	0.4719	2.0	21
220	0.4719	0.5864	13.0	21
230	0.5864	0.4719	10.0	21
248	0.4719	0.5864	18.0	21
250	0.5864	0.4719	2.0	21
255	0.4719	0.5864	5.0	21
261	0.5864	0.4719	6.0	21
262	0.4719	0.5864	1.0	21
265	0.5864	0.4719	3.0	21
267	0.4719	0.5864	2.0	21
269	0.5864	0.4719	2.0	21
270	0.4719	0.5864	1.0	21
275	0.5864	0.4719	5.0	21
277	0.4719	0.5864	2.0	21
281	0.5864	0.4719	4.0	21
286	0.4719	0.5864	5.0	21
290	0.5864	0.4719	4.0	21
32	0.6407	0.2366	32.0	22
53	0.2366	0.6407	21.0	22
83	0.6407	0.2366	30.0	22
85	0.2366	0.6407	2.0	22
103	0.6407	0.2366	18.0	22
105	0.2366	0.6407	2.0	22
111	0.6407	0.2366	6.0	22
116	0.2366	0.6407	5.0	22
136	0.6407	0.2366	20.0	22
137	0.2366	0.6407	1.0	22
139	0.6407	0.2366	2.0	22
158	0.2366	0.6407	19.0	22
173	0.6407	0.2366	15.0	22
193	0.2366	0.6407	20.0	22
198	0.6407	0.2366	5.0	22
201	0.2366	0.6407	3.0	22
202	0.6407	0.2366	1.0	22
238	0.2366	0.6407	36.0	22
241	0.6407	0.2366	3.0	22
243	0.2366	0.6407	2.0	22
251	0.6407	0.2366	8.0	22
265	0.2366	0.6407	14.0	22
284	0.6407	0.2366	19.0	22
288	0.2366	0.6407	4.0	22
15	0.7425	0.6259	3.0	23
30	0.6259	0.0567	15.0	23
49	0.0567	0.7425	19.0	23
61	0.7425	0.0567	12.0	23
92	0.0567	0.7425	31.0	23
99	0.7425	0.6259	7.0	23
101	0.6259	0.7425	2.0	23
115	0.7425	0.0567	14.0	23
142	0.0567	0.6259	27.0	23
146	0.6259	0.7425	4.0	23
171	0.7425	0.6259	25.0	23
183	0.6259	0.7425	12.0	23
209	0.7425	0.0567	26.0	23
215	0.0567	0.6259	6.0	23
221	0.6259	0.0567	6.0	23
253	0.0567	0.6259	32.0	23
275	0.6259	0.0567	22.0	23
276	0.0567	0.6259	1.0	23
50	0.0507	0.8486	14.0	24
99	0.8486	0.0507	49.0	24
100	0.0507	0.4488	1.0	24
106	0.4488	0.0507	6.0	24
151	0.0507	0.8486	45.0	24
155	0.8486	0.4488	4.0	24
160	0.4488	0.8486	5.0	24
165	0.8486	0.0507	5.0	24
169	0.0507	0.8486	4.0	24
210	0.8486	0.4488	41.0	24
288	0.4488	0.8486	78.0	24
3	0.6989	0.3793	3.0	25
5	0.3793	0.0167	2.0	25
6	0.0167	0.6989	1.0	25
7	0.6989	0.3793	1.0	25
8	0.3793	0.2023	1.0	25
11	0.2023	0.6989	3.0	25
15	0.6989	0.0167	4.0	25
17	0.0167	0.3793	2.0	25
20	0.3793	0.6989	3.0	25
21	0.6989	0.0167	1.0	25
22	0.0167	0.2023	1.0	25
23	0.2023	0.6989	1.0	25
26	0.6989	0.0167	3.0	25
28	0.0167	0.6989	2.0	25
29	0.6989	0.0167	1.0	25
30	0.0167	0.3793	1.0	25
32	0.3793	0.2023	2.0	25
35	0.2023	0.3793	3.0	25
37	0.3793	0.2023	2.0	25
39	0.2023	0.3793	2.0	25
41	0.3793	0.2023	2.0	25
42	0.2023	0.0167	1.0	25
44	0.0167	0.6989	2.0	25
45	0.6989	0.3793	1.0	25
46	0.3793	0.0167	1.0	25
47	0.0167	0.2023	1.0	25
48	0.2023	0.0167	1.0	25
49	0.0167	0.6989	1.0	25
50	0.6989	0.3793	1.0	25
53	0.3793	0.0167	3.0	25
54	0.0167	0.3793	1.0	25
55	0.3793	0.0167	1.0	25
56	0.0167	0.2023	1.0	25
57	0.2023	0.0167	1.0	25
58	0.0167	0.3793	1.0	25
59	0.3793	0.2023	1.0	25
64	0.2023	0.3793	5.0	25
65	0.3793	0.2023	1.0	25
67	0.2023	0.3793	2.0	25
70	0.3793	0.0167	3.0	25
71	0.0167	0.6989	1.0	25
72	0.6989	0.2023	1.0	25
75	0.2023	0.3793	3.0	25
80	0.3793	0.6989	5.0	25
81	0.6989	0.0167	1.0	25
83	0.0167	0.2023	2.0	25
85	0.2023	0.0167	2.0	25
91	0.0167	0.6989	6.0	25
92	0.6989	0.0167	1.0	25
93	0.0167	0.3793	1.0	25
100	0.3793	0.6989	7.0	25
101	0.6989	0.3793	1.0	25
102	0.3793	0.6989	1.0	25
106	0.6989	0.3793	4.0	25
107	0.3793	0.6989	1.0	25
108	0.6989	0.3793	1.0	25
110	0.3793	0.6989	2.0	25
111	0.6989	0.2023	1.0	25
113	0.2023	0.6989	2.0	25
114	0.6989	0.2023	1.0	25
117	0.2023	0.0167	3.0	25
119	0.0167	0.2023	2.0	25
120	0.2023	0.0167	1.0	25
121	0.0167	0.2023	1.0	25
125	0.2023	0.6989	4.0	25
126	0.6989	0.2023	1.0	25
127	0.2023	0.3793	1.0	25
129	0.3793	0.2023	2.0	25
130	0.2023	0.6989	1.0	25
132	0.6989	0.0167	2.0	25
133	0.0167	0.3793	1.0	25
134	0.3793	0.6989	1.0	25
136	0.6989	0.0167	2.0	25
137	0.0167	0.3793	1.0	25
138	0.3793	0.2023	1.0	25
140	0.2023	0.0167	2.0	25
142	0.0167	0.3793	2.0	25
143	0.3793	0.6989	1.0	25
144	0.6989	0.0167	1.0	25
145	0.0167	0.6989	1.0	25
149	0.6989	0.2023	4.0	25
150	0.2023	0.6989	1.0	25
151	0.6989	0.2023	1.0	25
152	0.2023	0.0167	1.0	25
154	0.0167	0.2023	2.0	25
155	0.2023	0.0167	1.0	25
157	0.0167	0.2023	2.0	25
160	0.2023	0.3793	3.0	25
161	0.3793	0.6989	1.0	25
162	0.6989	0.0167	1.0	25
163	0.0167	0.6989	1.0	25
164	0.6989	0.3793	1.0	25
165	0.3793	0.6989	1.0	25
169	0.6989	0.0167	4.0	25
170	0.0167	0.3793	1.0	25
173	0.3793	0.6989	3.0	25
175	0.6989	0.0167	2.0	25
178	0.0167	0.3793	3.0	25
179	0.3793	0.6989	1.0	25
180	0.6989	0.3793	1.0	25
187	0.3793	0.6989	7.0	25
188	0.6989	0.0167	1.0	25
190	0.0167	0.3793	2.0	25
191	0.3793	0.0167	1.0	25
195	0.0167	0.6989	4.0	25
199	0.6989	0.0167	4.0	25
202	0.0167	0.6989	3.0	25
204	0.6989	0.2023	2.0	25
205	0.2023	0.3793	1.0	25
206	0.3793	0.6989	1.0	25
212	0.6989	0.0167	6.0	25
213	0.0167	0.6989	1.0	25
214	0.6989	0.2023	1.0	25
215	0.2023	0.0167	1.0	25
218	0.0167	0.6989	3.0	25
219	0.6989	0.2023	1.0	25
223	0.2023	0.0167	4.0	25
227	0.0167	0.2023	4.0	25
228	0.2023	0.6989	1.0	25
230	0.6989	0.0167	2.0	25
231	0.0167	0.3793	1.0	25
233	0.3793	0.6989	2.0	25
235	0.6989	0.0167	2.0	25
237	0.0167	0.3793	2.0	25
238	0.3793	0.0167	1.0	25
239	0.0167	0.2023	1.0	25
240	0.2023	0.3793	1.0	25
241	0.3793	0.0167	1.0	25
242	0.0167	0.6989	1.0	25
243	0.6989	0.2023	1.0	25
244	0.2023	0.3793	1.0	25
245	0.3793	0.0167	1.0	25
247	0.0167	0.6989	2.0	25
249	0.6989	0.3793	2.0	25
251	0.3793	0.6989	2.0	25
253	0.6989	0.3793	2.0	25
254	0.3793	0.2023	1.0	25
255	0.2023	0.6989	1.0	25
256	0.6989	0.3793	1.0	25
260	0.3793	0.6989	4.0	25
261	0.6989	0.0167	1.0	25
263	0.0167	0.3793	2.0	25
264	0.3793	0.6989	1.0	25
265	0.6989	0.0167	1.0	25
266	0.0167	0.3793	1.0	25
270	0.3793	0.0167	4.0	25
271	0.0167	0.6989	1.0	25
273	0.6989	0.2023	2.0	25
274	0.2023	0.6989	1.0	25
278	0.6989	0.0167	4.0	25
281	0.0167	0.6989	3.0	25
282	0.6989	0.3793	1.0	25
284	0.3793	0.2023	2.0	25
288	0.2023	0.3793	4.0	25
290	0.3793	0.6989	2.0	25
294	0.6989	0.3793	4.0	25
295	0.3793	0.0167	1.0	25
296	0.0167	0.2023	1.0	25
298	0.2023	0.3793	2.0	25
4	0.1075	0.9251	3.0	26
8	0.9251	0.1075	4.0	26
12	0.1075	0.452	4.0	26
13	0.452	0.1075	1.0	26
28	0.1075	0.9251	15.0	26
30	0.9251	0.452	2.0	26
43	0.452	0.1075	13.0	26
49	0.1075	0.9251	6.0	26
53	0.9251	0.452	4.0	26
57	0.452	0.9251	4.0	26
59	0.9251	0.452	2.0	26
60	0.452	0.1075	1.0	26
61	0.1075	0.9251	1.0	26
66	0.9251	0.1075	5.0	26
75	0.1075	0.9251	9.0	26
90	0.9251	0.452	15.0	26
95	0.452	0.9251	5.0	26
100	0.9251	0.452	5.0	26
102	0.452	0.9251	2.0	26
112	0.9251	0.1075	10.0	26
114	0.1075	0.9251	2.0	26
118	0.9251	0.1075	4.0	26
123	0.1075	0.452	5.0	26
127	0.452	0.9251	4.0	26
131	0.9251	0.1075	4.0	26
133	0.1075	0.452	2.0	26
135	0.452	0.9251	2.0	26
137	0.9251	0.1075	2.0	26
139	0.1075	0.452	2.0	26
145	0.452	0.9251	6.0	26
158	0.9251	0.452	13.0	26
160	0.452	0.9251	2.0	26
167	0.9251	0.1075	7.0	26
172	0.1075	0.452	5.0	26
175	0.452	0.9251	3.0	26
183	0.9251	0.1075	8.0	26
185	0.1075	0.452	2.0	26
199	0.452	0.1075	14.0	26
201	0.1075	0.452	2.0	26
204	0.452	0.1075	3.0	26
208	0.1075	0.9251	4.0	26
212	0.9251	0.452	4.0	26
214	0.452	0.1075	2.0	26
220	0.1075	0.9251	6.0	26
250	0.9251	0.1075	30.0	26
253	0.1075	0.452	3.0	26
264	0.452	0.1075	11.0	26
265	0.1075	0.9251	1.0	26
280	0.9251	0.1075	15.0	26
289	0.1075	0.452	9.0	26
297	0.452	0.9251	8.0	26
9	0.8526	0.5978	5.0	27
10	0.5978	0.1437	1.0	27
12	0.1437	0.5978	2.0	27
13	0.5978	0.1437	1.0	27
21	0.1437	0.5978	8.0	27
29	0.5978	0.1437	8.0	27
30	0.1437	0.5978	1.0	27
39	0.5978	0.8526	9.0	27
40	0.8526	0.1437	1.0	27
63	0.1437	0.8526	23.0	27
68	0.8526	0.1437	5.0	27
71	0.1437	0.5978	3.0	27
74	0.5978	0.8526	3.0	27
75	0.8526	0.1437	1.0	27
83	0.1437	0.5978	8.0	27
90	0.5978	0.8526	7.0	27
98	0.8526	0.5978	8.0	27
107	0.5978	0.8526	9.0	27
108	0.8526	0.5978	1.0	27
109	0.5978	0.1437	1.0	27
114	0.1437	0.5978	5.0	27
117	0.5978	0.8526	3.0	27
123	0.8526	0.1437	6.0	27
127	0.1437	0.5978	4.0	27
139	0.5978	0.1437	12.0	27
148	0.1437	0.8526	9.0	27
149	0.8526	0.5978	1.0	27
150	0.5978	0.1437	1.0	27
155	0.1437	0.5978	5.0	27
162	0.5978	0.1437	7.0	27
167	0.1437	0.5978	5.0	27
180	0.5978	0.8526	13.0	27
181	0.8526	0.5978	1.0	27
182	0.5978	0.8526	1.0	27
183	0.8526	0.1437	1.0	27
184	0.1437	0.5978	1.0	27
186	0.5978	0.8526	2.0	27
188	0.8526	0.1437	2.0	27
199	0.1437	0.8526	11.0	27
203	0.8526	0.5978	4.0	27
204	0.5978	0.8526	1.0	27
209	0.8526	0.1437	5.0	27
213	0.1437	0.8526	4.0	27
215	0.8526	0.1437	2.0	27
224	0.1437	0.8526	9.0	27
225	0.8526	0.5978	1.0	27
226	0.5978	0.8526	1.0	27
237	0.8526	0.1437	11.0	27
250	0.1437	0.8526	13.0	27
263	0.8526	0.1437	13.0	27
264	0.1437	0.8526	1.0	27
266	0.8526	0.1437	2.0	27
268	0.1437	0.8526	2.0	27
272	0.8526	0.5978	4.0	27
274	0.5978	0.1437	2.0	27
275	0.1437	0.5978	1.0	27
276	0.5978	0.1437	1.0	27
283	0.1437	0.8526	7.0	27
286	0.8526	0.5978	3.0	27
291	0.5978	0.1437	5.0	27
294	0.1437	0.5978	3.0	27
297	0.5978	0.1437	3.0	27
298	0.1437	0.5978	1.0	27
11	0.3617	0.2454	7.0	28
22	0.2454	0.3617	11.0	28
23	0.3617	0.2454	1.0	28
29	0.2454	0.3617	6.0	28
30	0.3617	0.2454	1.0	28
35	0.2454	0.3617	5.0	28
52	0.3617	0.2454	17.0	28
61	0.2454	0.3617	9.0	28
76	0.3617	0.2454	15.0	28
83	0.2454	0.3617	7.0	28
89	0.3617	0.2454	6.0	28
105	0.2454	0.3617	16.0	28
109	0.3617	0.2454	4.0	28
133	0.2454	0.3617	24.0	28
139	0.3617	0.2454	6.0	28
142	0.2454	0.3617	3.0	28
158	0.3617	0.2454	16.0	28
161	0.2454	0.3617	3.0	28
175	0.3617	0.2454	14.0	28
181	0.2454	0.3617	6.0	28
194	0.3617	0.2454	13.0	28
199	0.2454	0.3617	5.0	28
203	0.3617	0.2454	4.0	28
214	0.2454	0.3617	11.0	28
234	0.3617	0.2454	20.0	28
237	0.2454	0.3617	3.0	28
239	0.3617	0.2454	2.0	28
262	0.2454	0.3617	23.0	28
266	0.3617	0.2454	4.0	28
276	0.2454	0.3617	10.0	28
284	0.3617	0.2454	8.0	28
289	0.2454	0.3617	5.0	28
291	0.3617	0.2454	2.0	28
59	0.946	0.5815	26.0	29
251	0.5815	0.946	192.0	29
279	0.946	0.5815	28.0	29
3	0.2038	0.8677	1.0	30
9	0.8677	0.2038	6.0	30
27	0.2038	0.8677	18.0	30
89	0.8677	0.2038	62.0	30
100	0.2038	0.8677	11.0	30
101	0.8677	0.2038	1.0	30
112	0.2038	0.8677	11.0	30
116	0.8677	0.2038	4.0	30
150	0.2038	0.8677	34.0	30
157	0.8677	0.2038	7.0	30
177	0.2038	0.8677	20.0	30
196	0.8677	0.2038	19.0	30
199	0.2038	0.8677	3.0	30
202	0.8677	0.2038	3.0	30
217	0.2038	0.8677	15.0	30
248	0.8677	0.2038	31.0	30
259	0.2038	0.8677	11.0	30
271	0.8677	0.2038	12.0	30
281	0.2038	0.8677	10.0	30
285	0.8677	0.2038	4.0	30
295	0.2038	0.8677	10.0	30
30	0.6292	0.8682	25.0	31
43	0.8682	0.6292	13.0	31
65	0.6292	0.3781	22.0	31
77	0.3781	0.6292	12.0	31
80	0.6292	0.3781	3.0	31
83	0.3781	0.8682	3.0	31
84	0.8682	0.3781	1.0	31
135	0.3781	0.6292	51.0	31
155	0.6292	0.8682	20.0	31
161	0.8682	0.6292	6.0	31
186	0.6292	0.8682	25.0	31
188	0.8682	0.3781	2.0	31
191	0.3781	0.8682	3.0	31
201	0.8682	0.3781	10.0	31
223	0.3781	0.6292	22.0	31
236	0.6292	0.3781	13.0	31
259	0.3781	0.6292	23.0	31
274	0.6292	0.8682	15.0	31
2	0.4903	0.8205	2.0	32
5	0.8205	0.4903	3.0	32
6	0.4903	0.8205	1.0	32
11	0.8205	0.2664	5.0	32
13	0.2664	0.8205	2.0	32
14	0.8205	0.4903	1.0	32
17	0.4903	0.8205	3.0	32
20	0.8205	0.4903	3.0	32
35	0.4903	0.2664	15.0	32
36	0.2664	0.4903	1.0	32
37	0.4903	0.2664	1.0	32
58	0.2664	0.4903	21.0	32
59	0.4903	0.2664	1.0	32
60	0.2664	0.4903	1.0	32
69	0.4903	0.2664	9.0	32
78	0.2664	0.8205	9.0	32
88	0.8205	0.2664	10.0	32
92	0.2664	0.8205	4.0	32
100	0.8205	0.4903	8.0	32
107	0.4903	0.8205	7.0	32
111	0.8205	0.2664	4.0	32
112	0.2664	0.8205	1.0	32
117	0.8205	0.2664	5.0	32
126	0.2664	0.8205	9.0	32
128	0.8205	0.2664	2.0	32
131	0.2664	0.8205	3.0	32
156	0.8205	0.4903	25.0	32
158	0.4903	0.2664	2.0	32
159	0.2664	0.8205	1.0	32
163	0.8205	0.4903	4.0	32
167	0.4903	0.2664	4.0	32
172	0.2664	0.4903	5.0	32
175	0.4903	0.2664	3.0	32
177	0.2664	0.4903	2.0	32
178	0.4903	0.8205	1.0	32
181	0.8205	0.2664	3.0	32
187	0.2664	0.8205	6.0	32
188	0.8205	0.2664	1.0	32
204	0.2664	0.8205	16.0	32
214	0.8205	0.2664	10.0	32
217	0.2664	0.8205	3.0	32
223	0.8205	0.2664	6.0	32
224	0.2664	0.8205	1.0	32
225	0.8205	0.4903	1.0	32
228	0.4903	0.2664	3.0	32
230	0.2664	0.8205	2.0	32
237	0.8205	0.4903	7.0	32
238	0.4903	0.8205	1.0	32
241	0.8205	0.2664	3.0	32
244	0.2664	0.4903	3.0	32
245	0.4903	0.2664	1.0	32
250	0.2664	0.4903	5.0	32
253	0.4903	0.2664	3.0	32
255	0.2664	0.4903	2.0	32
256	0.4903	0.8205	1.0	32
258	0.8205	0.4903	2.0	32
260	0.4903	0.2664	2.0	32
268	0.2664	0.8205	8.0	32
269	0.8205	0.4903	1.0	32
276	0.4903	0.8205	7.0	32
280	0.8205	0.4903	4.0	32
286	0.4903	0.8205	6.0	32
287	0.8205	0.2664	1.0	32
288	0.2664	0.8205	1.0	32
1	0.025	0.8359	1.0	33
2	0.8359	0.025	1.0	33
4	0.025	0.4048	2.0	33
6	0.4048	0.025	2.0	33
8	0.025	0.4048	2.0	33
9	0.4048	0.6024	1.0	33
10	0.6024	0.4048	1.0	33
13	0.4048	0.025	3.0	33
15	0.025	0.4048	2.0	33
16	0.4048	0.8359	1.0	33
17	0.8359	0.6024	1.0	33
18	0.6024	0.4048	1.0	33
19	0.4048	0.6024	1.0	33
24	0.6024	0.025	5.0	33
27	0.025	0.6024	3.0	33
30	0.6024	0.025	3.0	33
31	0.025	0.6024	1.0	33
32	0.6024	0.4048	1.0	33
34	0.4048	0.8359	2.0	33
35	0.8359	0.6024	1.0	33
38	0.6024	0.4048	3.0	33
43	0.4048	0.6024	5.0	33
44	0.6024	0.4048	1.0	33
45	0.4048	0.8359	1.0	33
46	0.8359	0.4048	1.0	33
48	0.4048	0.8359	2.0	33
52	0.8359	0.025	4.0	33
53	0.025	0.4048	1.0	33
54	0.4048	0.8359	1.0	33
55	0.8359	0.4048	1.0	33
57	0.4048	0.025	2.0	33
58	0.025	0.4048	1.0	33
60	0.4048	0.025	2.0	33
61	0.025	0.4048	1.0	33
63	0.4048	0.6024	2.0	33
64	0.6024	0.8359	1.0	33
68	0.8359	0.025	4.0	33
69	0.025	0.8359	1.0	33
70	0.8359	0.4048	1.0	33
73	0.4048	0.8359	3.0	33
74	0.8359	0.025	1.0	33
78	0.025	0.6024	4.0	33
81	0.6024	0.025	3.0	33
82	0.025	0.4048	1.0	33
83	0.4048	0.025	1.0	33
84	0.025	0.8359	1.0	33
86	0.8359	0.4048	2.0	33
90	0.4048	0.025	4.0	33
92	0.025	0.8359	2.0	33
93	0.8359	0.6024	1.0	33
96	0.6024	0.025	3.0	33
97	0.025	0.8359	1.0	33
100	0.8359	0.6024	3.0	33
101	0.6024	0.025	1.0	33
102	0.025	0.8359	1.0	33
103	0.8359	0.4048	1.0	33
105	0.4048	0.8359	2.0	33
106	0.8359	0.4048	1.0	33
108	0.4048	0.8359	2.0	33
109	0.8359	0.6024	1.0	33
110	0.6024	0.025	1.0	33
111	0.025	0.4048	1.0	33
113	0.4048	0.025	2.0	33
114	0.025	0.6024	1.0	33
115	0.6024	0.025	1.0	33
116	0.025	0.6024	1.0	33
117	0.6024	0.4048	1.0	33
118	0.4048	0.8359	1.0	33
119	0.8359	0.4048	1.0	33
121	0.4048	0.025	2.0	33
122	0.025	0.8359	1.0	33
124	0.8359	0.6024	2.0	33
126	0.6024	0.8359	2.0	33
128	0.8359	0.4048	2.0	33
129	0.4048	0.8359	1.0	33
130	0.8359	0.6024	1.0	33
143	0.6024	0.8359	13.0	33
144	0.8359	0.6024	1.0	33
145	0.6024	0.4048	1.0	33
146	0.4048	0.8359	1.0	33
147	0.8359	0.6024	1.0	33
148	0.6024	0.8359	1.0	33
155	0.8359	0.025	7.0	33
157	0.025	0.8359	2.0	33
158	0.8359	0.4048	1.0	33
161	0.4048	0.025	3.0	33
164	0.025	0.6024	3.0	33
167	0.6024	0.4048	3.0	33
170	0.4048	0.8359	3.0	33
174	0.8359	0.6024	4.0	33
175	0.6024	0.4048	1.0	33
176	0.4048	0.8359	1.0	33
177	0.8359	0.6024	1.0	33
178	0.6024	0.8359	1.0	33
179	0.8359	0.025	1.0	33
180	0.025	0.4048	1.0	33
181	0.4048	0.8359	1.0	33
182	0.8359	0.4048	1.0	33
184	0.4048	0.6024	2.0	33
188	0.6024	0.025	4.0	33
189	0.025	0.8359	1.0	33
190	0.8359	0.4048	1.0	33
191	0.4048	0.025	1.0	33
192	0.025	0.4048	1.0	33
193	0.4048	0.6024	1.0	33
194	0.6024	0.4048	1.0	33
200	0.4048	0.025	6.0	33
202	0.025	0.6024	2.0	33
205	0.6024	0.8359	3.0	33
206	0.8359	0.6024	1.0	33
207	0.6024	0.4048	1.0	33
213	0.4048	0.8359	6.0	33
216	0.8359	0.025	3.0	33
218	0.025	0.6024	2.0	33
219	0.6024	0.8359	1.0	33
221	0.8359	0.4048	2.0	33
223	0.4048	0.025	2.0	33
225	0.025	0.4048	2.0	33
228	0.4048	0.6024	3.0	33
229	0.6024	0.025	1.0	33
232	0.025	0.4048	3.0	33
233	0.4048	0.8359	1.0	33
234	0.8359	0.4048	1.0	33
235	0.4048	0.025	1.0	33
239	0.025	0.4048	4.0	33
241	0.4048	0.8359	2.0	33
243	0.8359	0.6024	2.0	33
244	0.6024	0.4048	1.0	33
247	0.4048	0.025	3.0	33
249	0.025	0.8359	2.0	33
250	0.8359	0.025	1.0	33
254	0.025	0.8359	4.0	33
258	0.8359	0.6024	4.0	33
260	0.6024	0.025	2.0	33
261	0.025	0.6024	1.0	33
263	0.6024	0.025	2.0	33
264	0.025	0.6024	1.0	33
265	0.6024	0.4048	1.0	33
266	0.4048	0.8359	1.0	33
268	0.8359	0.025	2.0	33
273	0.025	0.8359	5.0	33
274	0.8359	0.6024	1.0	33
275	0.6024	0.4048	1.0	33
276	0.4048	0.8359	1.0	33
277	0.8359	0.4048	1.0	33
280	0.4048	0.8359	3.0	33
282	0.8359	0.4048	2.0	33
283	0.4048	0.025	1.0	33
286	0.025	0.8359	3.0	33
287	0.8359	0.4048	1.0	33
291	0.4048	0.025	4.0	33
293	0.025	0.4048	2.0	33
295	0.4048	0.6024	2.0	33
296	0.6024	0.025	1.0	33
23	0.1511	0.8848	15.0	35
47	0.8848	0.1511	24.0	35
49	0.1511	0.8848	2.0	35
50	0.8848	0.1511	1.0	35
65	0.1511	0.8848	15.0	35
71	0.8848	0.1511	6.0	35
77	0.1511	0.8848	6.0	35
91	0.8848	0.1511	14.0	35
101	0.1511	0.8848	10.0	35
103	0.8848	0.1511	2.0	35
110	0.1511	0.8848	7.0	35
113	0.8848	0.1511	3.0	35
117	0.1511	0.8848	4.0	35
121	0.8848	0.1511	4.0	35
123	0.1511	0.8848	2.0	35
125	0.8848	0.1511	2.0	35
135	0.1511	0.8848	10.0	35
141	0.8848	0.1511	6.0	35
166	0.1511	0.8848	25.0	35
176	0.8848	0.1511	10.0	35
177	0.1511	0.8848	1.0	35
185	0.8848	0.1511	8.0	35
196	0.1511	0.8848	11.0	35
199	0.8848	0.1511	3.0	35
206	0.1511	0.8848	7.0	35
210	0.8848	0.1511	4.0	35
231	0.1511	0.8848	21.0	35
239	0.8848	0.1511	8.0	35
244	0.1511	0.8848	5.0	35
247	0.8848	0.1511	3.0	35
252	0.1511	0.8848	5.0	35
265	0.8848	0.1511	13.0	35
267	0.1511	0.8848	2.0	35
294	0.8848	0.1511	27.0	35
295	0.1511	0.8848	1.0	35
2	0.2383	0.3547	2.0	38
4	0.3547	0.2383	2.0	38
5	0.2383	0.3547	1.0	38
6	0.3547	0.9116	1.0	38
7	0.9116	0.2383	1.0	38
9	0.2383	0.3547	2.0	38
10	0.3547	0.5104	1.0	38
11	0.5104	0.2383	1.0	38
12	0.2383	0.3547	1.0	38
14	0.3547	0.5104	2.0	38
15	0.5104	0.3547	1.0	38
16	0.3547	0.5104	1.0	38
18	0.5104	0.2383	2.0	38
19	0.2383	0.3547	1.0	38
21	0.3547	0.2383	2.0	38
23	0.2383	0.5104	2.0	38
24	0.5104	0.3547	1.0	38
25	0.3547	0.2383	1.0	38
28	0.2383	0.3547	3.0	38
30	0.3547	0.5104	2.0	38
32	0.5104	0.2383	2.0	38
33	0.2383	0.5104	1.0	38
35	0.5104	0.2383	2.0	38
36	0.2383	0.3547	1.0	38
38	0.3547	0.2383	2.0	38
39	0.2383	0.3547	1.0	38
44	0.3547	0.9116	5.0	38
45	0.9116	0.3547	1.0	38
46	0.3547	0.9116	1.0	38
47	0.9116	0.3547	1.0	38
52	0.3547	0.9116	5.0	38
56	0.9116	0.5104	4.0	38
58	0.5104	0.2383	2.0	38
61	0.2383	0.3547	3.0	38
62	0.3547	0.2383	1.0	38
63	0.2383	0.5104	1.0	38
64	0.5104	0.2383	1.0	38
67	0.2383	0.9116	3.0	38
69	0.9116	0.3547	2.0	38
70	0.3547	0.5104	1.0	38
71	0.5104	0.9116	1.0	38
74	0.9116	0.5104	3.0	38
75	0.5104	0.2383	1.0	38
76	0.2383	0.5104	1.0	38
78	0.5104	0.2383	2.0	38
81	0.2383	0.9116	3.0	38
82	0.9116	0.3547	1.0	38
83	0.3547	0.2383	1.0	38
84	0.2383	0.9116	1.0	38
85	0.9116	0.5104	1.0	38
91	0.5104	0.9116	6.0	38
95	0.9116	0.5104	4.0	38
96	0.5104	0.3547	1.0	38
97	0.3547	0.9116	1.0	38
98	0.9116	0.3547	1.0	38
99	0.3547	0.9116	1.0	38
101	0.9116	0.3547	2.0	38
102	0.3547	0.2383	1.0	38
103	0.2383	0.9116	1.0	38
104	0.9116	0.3547	1.0	38
105	0.3547	0.5104	1.0	38
106	0.5104	0.2383	1.0	38
109	0.2383	0.3547	3.0	38
110	0.3547	0.9116	1.0	38
111	0.9116	0.3547	1.0	38
113	0.3547	0.2383	2.0	38
115	0.2383	0.5104	2.0	38
117	0.5104	0.9116	2.0	38
118	0.9116	0.3547	1.0	38
119	0.3547	0.5104	1.0	38
120	0.5104	0.9116	1.0	38
123	0.9116	0.5104	3.0	38
124	0.5104	0.2383	1.0	38
125	0.2383	0.5104	1.0	38
126	0.5104	0.2383	1.0	38
129	0.2383	0.3547	3.0	38
130	0.3547	0.9116	1.0	38
131	0.9116	0.2383	1.0	38
135	0.2383	0.5104	4.0	38
138	0.5104	0.3547	3.0	38
140	0.3547	0.2383	2.0	38
141	0.2383	0.5104	1.0	38
142	0.5104	0.3547	1.0	38
143	0.3547	0.9116	1.0	38
146	0.9116	0.5104	3.0	38
149	0.5104	0.9116	3.0	38
152	0.9116	0.2383	3.0	38
153	0.2383	0.5104	1.0	38
154	0.5104	0.9116	1.0	38
155	0.9116	0.3547	1.0	38
158	0.3547	0.9116	3.0	38
159	0.9116	0.3547	1.0	38
160	0.3547	0.5104	1.0	38
162	0.5104	0.2383	2.0	38
163	0.2383	0.5104	1.0	38
165	0.5104	0.9116	2.0	38
166	0.9116	0.3547	1.0	38
169	0.3547	0.5104	3.0	38
171	0.5104	0.9116	2.0	38
172	0.9116	0.3547	1.0	38
181	0.3547	0.9116	9.0	38
182	0.9116	0.2383	1.0	38
183	0.2383	0.9116	1.0	38
184	0.9116	0.2383	1.0	38
186	0.2383	0.9116	2.0	38
188	0.9116	0.3547	2.0	38
189	0.3547	0.5104	1.0	38
192	0.5104	0.3547	3.0	38
193	0.3547	0.9116	1.0	38
194	0.9116	0.5104	1.0	38
196	0.5104	0.9116	2.0	38
197	0.9116	0.3547	1.0	38
200	0.3547	0.5104	3.0	38
201	0.5104	0.3547	1.0	38
203	0.3547	0.2383	2.0	38
204	0.2383	0.5104	1.0	38
205	0.5104	0.3547	1.0	38
206	0.3547	0.9116	1.0	38
211	0.9116	0.2383	5.0	38
213	0.2383	0.9116	2.0	38
214	0.9116	0.2383	1.0	38
216	0.2383	0.9116	2.0	38
219	0.9116	0.5104	3.0	38
221	0.5104	0.3547	2.0	38
222	0.3547	0.5104	1.0	38
225	0.5104	0.9116	3.0	38
228	0.9116	0.5104	3.0	38
229	0.5104	0.9116	1.0	38
231	0.9116	0.2383	2.0	38
233	0.2383	0.5104	2.0	38
234	0.5104	0.9116	1.0	38
235	0.9116	0.5104	1.0	38
236	0.5104	0.3547	1.0	38
241	0.3547	0.5104	5.0	38
242	0.5104	0.2383	1.0	38
245	0.2383	0.5104	3.0	38
246	0.5104	0.3547	1.0	38
247	0.3547	0.5104	1.0	38
249	0.5104	0.2383	2.0	38
252	0.2383	0.9116	3.0	38
254	0.9116	0.2383	2.0	38
255	0.2383	0.3547	1.0	38
256	0.3547	0.5104	1.0	38
258	0.5104	0.9116	2.0	38
260	0.9116	0.5104	2.0	38
261	0.5104	0.3547	1.0	38
262	0.3547	0.2383	1.0	38
264	0.2383	0.3547	2.0	38
267	0.3547	0.5104	3.0	38
268	0.5104	0.9116	1.0	38
269	0.9116	0.5104	1.0	38
270	0.5104	0.2383	1.0	38
274	0.2383	0.3547	4.0	38
275	0.3547	0.2383	1.0	38
276	0.2383	0.3547	1.0	38
278	0.3547	0.5104	2.0	38
280	0.5104	0.9116	2.0	38
281	0.9116	0.3547	1.0	38
282	0.3547	0.9116	1.0	38
283	0.9116	0.3547	1.0	38
284	0.3547	0.2383	1.0	38
289	0.2383	0.5104	5.0	38
291	0.5104	0.3547	2.0	38
292	0.3547	0.2383	1.0	38
295	0.2383	0.5104	3.0	38
297	0.5104	0.2383	2.0	38
197	0.6291	0.1774	52.0	39
165	0.8698	0.358	1.0	40
287	0.358	0.8698	122.0	40
9	0.0432	0.2117	2.0	41
11	0.2117	0.8261	2.0	41
12	0.8261	0.0432	1.0	41
13	0.0432	0.8261	1.0	41
16	0.8261	0.6538	3.0	41
22	0.6538	0.2117	6.0	41
33	0.2117	0.8261	11.0	41
46	0.8261	0.0432	13.0	41
50	0.0432	0.2117	4.0	41
51	0.2117	0.6538	1.0	41
56	0.6538	0.0432	5.0	41
57	0.0432	0.2117	1.0	41
59	0.2117	0.8261	2.0	41
61	0.8261	0.0432	2.0	41
62	0.0432	0.2117	1.0	41
64	0.2117	0.8261	2.0	41
65	0.8261	0.2117	1.0	41
66	0.2117	0.8261	1.0	41
67	0.8261	0.6538	1.0	41
73	0.6538	0.2117	6.0	41
74	0.2117	0.6538	1.0	41
75	0.6538	0.2117	1.0	41
76	0.2117	0.6538	1.0	41
81	0.6538	0.2117	5.0	41
84	0.2117	0.0432	3.0	41
86	0.0432	0.6538	2.0	41
87	0.6538	0.0432	1.0	41
93	0.0432	0.8261	6.0	41
94	0.8261	0.6538	1.0	41
95	0.6538	0.2117	1.0	41
96	0.2117	0.6538	1.0	41
102	0.6538	0.8261	6.0	41
103	0.8261	0.6538	1.0	41
110	0.6538	0.0432	7.0	41
111	0.0432	0.8261	1.0	41
112	0.8261	0.0432	1.0	41
114	0.0432	0.2117	2.0	41
118	0.2117	0.8261	4.0	41
123	0.8261	0.2117	5.0	41
124	0.2117	0.6538	1.0	41
125	0.6538	0.2117	1.0	41
126	0.2117	0.0432	1.0	41
127	0.0432	0.2117	1.0	41
129	0.2117	0.8261	2.0	41
130	0.8261	0.2117	1.0	41
133	0.2117	0.6538	3.0	41
135	0.6538	0.2117	2.0	41
137	0.2117	0.0432	2.0	41
138	0.0432	0.6538	1.0	41
140	0.6538	0.0432	2.0	41
141	0.0432	0.6538	1.0	41
147	0.6538	0.0432	6.0	41
149	0.0432	0.2117	2.0	41
150	0.2117	0.0432	1.0	41
152	0.0432	0.8261	2.0	41
154	0.8261	0.6538	2.0	41
159	0.6538	0.8261	5.0	41
163	0.8261	0.2117	4.0	41
164	0.2117	0.6538	1.0	41
165	0.6538	0.2117	1.0	41
167	0.2117	0.8261	2.0	41
168	0.8261	0.6538	1.0	41
170	0.6538	0.2117	2.0	41
171	0.2117	0.6538	1.0	41
173	0.6538	0.8261	2.0	41
180	0.8261	0.2117	7.0	41
192	0.2117	0.0432	12.0	41
197	0.0432	0.8261	5.0	41
199	0.8261	0.2117	2.0	41
202	0.2117	0.8261	3.0	41
203	0.8261	0.2117	1.0	41
205	0.2117	0.8261	2.0	41
207	0.8261	0.6538	2.0	41
214	0.6538	0.8261	7.0	41
220	0.8261	0.2117	6.0	41
221	0.2117	0.6538	1.0	41
223	0.6538	0.0432	2.0	41
228	0.0432	0.6538	5.0	41
232	0.6538	0.8261	4.0	41
233	0.8261	0.2117	1.0	41
234	0.2117	0.8261	1.0	41
235	0.8261	0.2117	1.0	41
242	0.2117	0.0432	7.0	41
246	0.0432	0.6538	4.0	41
247	0.6538	0.8261	1.0	41
256	0.8261	0.6538	9.0	41
261	0.6538	0.2117	5.0	41
263	0.2117	0.6538	2.0	41
266	0.6538	0.8261	3.0	41
272	0.8261	0.6538	6.0	41
274	0.6538	0.2117	2.0	41
275	0.2117	0.0432	1.0	41
285	0.0432	0.8261	10.0	41
286	0.8261	0.2117	1.0	41
288	0.2117	0.0432	2.0	41
292	0.0432	0.2117	4.0	41
295	0.2117	0.6538	3.0	41
296	0.6538	0.8261	1.0	41
298	0.8261	0.0432	2.0	41
10	0.1996	0.6048	1.0	43
13	0.6048	0.1996	3.0	43
27	0.1996	0.6048	14.0	43
38	0.6048	0.1996	11.0	43
45	0.1996	0.6048	7.0	43
51	0.6048	0.1996	6.0	43
55	0.1996	0.6048	4.0	43
64	0.6048	0.1996	9.0	43
70	0.1996	0.6048	6.0	43
77	0.6048	0.1996	7.0	43
80	0.1996	0.6048	3.0	43
88	0.6048	0.1996	8.0	43
89	0.1996	0.6048	1.0	43
91	0.6048	0.1996	2.0	43
93	0.1996	0.6048	2.0	43
118	0.6048	0.1996	25.0	43
130	0.1996	0.6048	12.0	43
147	0.6048	0.1996	17.0	43
155	0.1996	0.6048	8.0	43
174	0.6048	0.1996	19.0	43
183	0.1996	0.6048	9.0	43
187	0.6048	0.1996	4.0	43
189	0.1996	0.6048	2.0	43
191	0.6048	0.1996	2.0	43
206	0.1996	0.6048	15.0	43
213	0.6048	0.1996	7.0	43
215	0.1996	0.6048	2.0	43
218	0.6048	0.1996	3.0	43
229	0.1996	0.6048	11.0	43
232	0.6048	0.1996	3.0	43
236	0.1996	0.6048	4.0	43
259	0.6048	0.1996	23.0	43
260	0.1996	0.6048	1.0	43
261	0.6048	0.1996	1.0	43
271	0.1996	0.6048	10.0	43
272	0.6048	0.1996	1.0	43
277	0.1996	0.6048	5.0	43
278	0.6048	0.1996	1.0	43
10	0.0406	0.7759	2.0	44
17	0.7759	0.0406	7.0	44
31	0.0406	0.7759	14.0	44
43	0.7759	0.0406	12.0	44
51	0.0406	0.7759	8.0	44
52	0.7759	0.0406	1.0	44
61	0.0406	0.7759	9.0	44
62	0.7759	0.0406	1.0	44
111	0.0406	0.7759	49.0	44
123	0.7759	0.0406	12.0	44
136	0.0406	0.7759	13.0	44
137	0.7759	0.0406	1.0	44
144	0.0406	0.7759	7.0	44
158	0.7759	0.0406	14.0	44
170	0.0406	0.7759	12.0	44
171	0.7759	0.0406	1.0	44
181	0.0406	0.7759	10.0	44
204	0.7759	0.0406	23.0	44
216	0.0406	0.7759	12.0	44
224	0.7759	0.0406	8.0	44
249	0.0406	0.7759	25.0	44
263	0.7759	0.0406	14.0	44
269	0.0406	0.7759	6.0	44
270	0.7759	0.0406	1.0	44
278	0.0406	0.7759	8.0	44
291	0.7759	0.0406	13.0	44
298	0.0406	0.7759	7.0	44
19	0.0351	0.5689	11.0	46
40	0.5689	0.0351	21.0	46
42	0.0351	0.5689	2.0	46
80	0.5689	0.0351	38.0	46
88	0.0351	0.5689	8.0	46
94	0.5689	0.0351	6.0	46
103	0.0351	0.5689	9.0	46
106	0.5689	0.0351	3.0	46
111	0.0351	0.5689	5.0	46
131	0.5689	0.0351	20.0	46
134	0.0351	0.5689	3.0	46
137	0.5689	0.0351	3.0	46
145	0.0351	0.5689	8.0	46
157	0.5689	0.0351	12.0	46
159	0.0351	0.5689	2.0	46
160	0.5689	0.0351	1.0	46
166	0.0351	0.5689	6.0	46
168	0.5689	0.0351	2.0	46
173	0.0351	0.5689	5.0	46
183	0.5689	0.0351	10.0	46
187	0.0351	0.5689	4.0	46
190	0.5689	0.0351	3.0	46
197	0.0351	0.5689	7.0	46
211	0.5689	0.0351	14.0	46
216	0.0351	0.5689	5.0	46
222	0.5689	0.0351	6.0	46
226	0.0351	0.5689	4.0	46
228	0.5689	0.0351	2.0	46
229	0.0351	0.5689	1.0	46
232	0.5689	0.0351	3.0	46
235	0.0351	0.5689	3.0	46
238	0.5689	0.0351	3.0	46
239	0.0351	0.5689	1.0	46
262	0.5689	0.0351	23.0	46
266	0.0351	0.5689	4.0	46
271	0.5689	0.0351	5.0	46
294	0.0351	0.5689	23.0	46
4	0.2352	0.6767	1.0	48
13	0.6767	0.2352	9.0	48
14	0.2352	0.4943	1.0	48
24	0.4943	0.6767	10.0	48
26	0.6767	0.2352	2.0	48
28	0.2352	0.4943	2.0	48
31	0.4943	0.6767	3.0	48
33	0.6767	0.4943	2.0	48
35	0.4943	0.8033	2.0	48
39	0.8033	0.6767	4.0	48
41	0.6767	0.4943	2.0	48
42	0.4943	0.8033	1.0	48
43	0.8033	0.4943	1.0	48
45	0.4943	0.2352	2.0	48
49	0.2352	0.6767	4.0	48
53	0.6767	0.4943	4.0	48
54	0.4943	0.8033	1.0	48
55	0.8033	0.4943	1.0	48
58	0.4943	0.6767	3.0	48
60	0.6767	0.2352	2.0	48
67	0.2352	0.4943	7.0	48
68	0.4943	0.8033	1.0	48
69	0.8033	0.2352	1.0	48
71	0.2352	0.8033	2.0	48
73	0.8033	0.4943	2.0	48
75	0.4943	0.8033	2.0	48
76	0.8033	0.4943	1.0	48
82	0.4943	0.8033	6.0	48
84	0.8033	0.2352	2.0	48
85	0.2352	0.8033	1.0	48
94	0.8033	0.2352	9.0	48
97	0.2352	0.4943	3.0	48
99	0.4943	0.2352	2.0	48
101	0.2352	0.6767	2.0	48
102	0.6767	0.8033	1.0	48
118	0.8033	0.6767	16.0	48
127	0.6767	0.4943	9.0	48
135	0.4943	0.6767	8.0	48
144	0.6767	0.4943	9.0	48
150	0.4943	0.6767	6.0	48
151	0.6767	0.8033	1.0	48
153	0.8033	0.4943	2.0	48
155	0.4943	0.8033	2.0	48
160	0.8033	0.4943	5.0	48
179	0.4943	0.8033	19.0	48
180	0.8033	0.4943	1.0	48
183	0.4943	0.6767	3.0	48
188	0.6767	0.2352	5.0	48
190	0.2352	0.6767	2.0	48
191	0.6767	0.2352	1.0	48
192	0.2352	0.4943	1.0	48
193	0.4943	0.2352	1.0	48
195	0.2352	0.8033	2.0	48
196	0.8033	0.6767	1.0	48
207	0.6767	0.2352	11.0	48
215	0.2352	0.8033	8.0	48
218	0.8033	0.6767	3.0	48
225	0.6767	0.4943	7.0	48
226	0.4943	0.8033	1.0	48
236	0.8033	0.6767	10.0	48
243	0.6767	0.4943	7.0	48
246	0.4943	0.2352	3.0	48
247	0.2352	0.6767	1.0	48
251	0.6767	0.2352	4.0	48
253	0.2352	0.6767	2.0	48
257	0.6767	0.4943	4.0	48
261	0.4943	0.6767	4.0	48
262	0.6767	0.8033	1.0	48
263	0.8033	0.4943	1.0	48
266	0.4943	0.6767	3.0	48
267	0.6767	0.4943	1.0	48
273	0.4943	0.8033	6.0	48
278	0.8033	0.6767	5.0	48
281	0.6767	0.4943	3.0	48
289	0.4943	0.6767	8.0	48
292	0.6767	0.4943	3.0	48
295	0.4943	0.2352	3.0	48
297	0.2352	0.6767	2.0	48
2	0.6894	0.809	1.0	49
5	0.809	0.6894	3.0	49
15	0.6894	0.809	10.0	49
18	0.809	0.6894	3.0	49
27	0.6894	0.809	9.0	49
42	0.809	0.6894	15.0	49
44	0.6894	0.809	2.0	49
49	0.809	0.6894	5.0	49
53	0.6894	0.809	4.0	49
[truncated: 43,717 more rows]
