# Supplementary material for: DeepFRET, a software for rapid and automated single-molecule FRET data classification using deep learning
Source: eLife. 2020 Nov 3;9:e60404. doi: 10.7554/eLife.60404 (PMC7609065; doi:10.7554/eLife.60404)
Supplement: Figure 1—source data 1. [file elife-60404-fig1-data1.zip › Figure 1-source data 1/Fig_S3b_Monte_Carlo_lifetimes.csv]

3.300023830066927122e+00
5.879655600137096094e+00
2.490963373936912806e+00
1.166865614142254204e+00
5.067077738898419881e+01
1.265562886734861614e+01
4.233880969846110176e+00
4.062839019543570629e+00
6.180408221665185664e+00
5.627329599103440927e+01
1.548353631252046947e+00
7.421846475614323424e+01
1.546825632969646369e+00
1.807329728607264707e+00
2.339863645129308445e+00
1.855378198270074774e+00
1.584636603143455336e+00
1.048548168692528870e+00
1.905964382830739767e+00
8.224985079894803874e+00
8.446455785683684780e+01
6.266816932278252317e+00
4.784182028634580142e-02
2.564410425300777518e+01
3.370616764526161546e+00
3.031253588464981163e+00
1.921812628703435666e-01
1.366477130799292450e+00
2.754317607619089170e+00
8.657412525868144471e+00
2.026327184599634279e+01
1.007245266040565070e+02
1.380367691137758435e+01
2.814646905801238663e+00
2.423283854199345555e+01
1.622637495612167413e+00
2.402233206696522405e+00
4.040409700843798646e+01
1.168124359738872720e+01
5.776159034863307395e-01
4.234995387832845459e+00
5.868400734701729071e+00
9.893616836999198583e+00
8.674370178704199352e-02
4.379094511403715195e+00
5.165971925033546519e+00
2.045545333642924390e+01
1.632732973019447087e+01
5.720064427416273745e-01
1.881569679293765773e+01
9.550989435987655707e-01
4.504312671158347214e+00
5.513915283342603146e+01
2.043085115912746996e+00
3.307547243163484030e+00
1.017439530584741902e+01
1.256729238120788494e+01
2.860931338927791501e+00
2.228365969838965732e+00
1.514623712850490689e+00
2.240882335111612988e+01
5.097296770708295011e-01
4.692936592198321222e+01
1.821272425800463113e+00
1.897650717855178693e+00
2.046722934433755636e+00
4.073714328528478257e-01
1.115619668412669435e-01
5.953467013142151210e+00
1.584569347028082387e+00
1.124776105840153306e+00
1.621292189625791380e+01
2.248033072865452553e+01
1.498891677915612508e+00
4.978394755067856892e+00
1.525083251369267812e+00
5.924594119865665753e+00
1.022601955958028386e+00
1.219269136051692826e+01
1.391307610576996581e+02
6.176375331783407141e+00
3.637108033358938286e+00
8.544221996261221364e+00
6.470654502780753603e+00
1.561952589618597287e+01
2.138130194898237946e+01
4.545312173123718935e+00
4.495519713021405295e+00
7.762055638847550654e+01
1.403200333997418738e+02
5.525897006087068775e+01
2.903808249227295857e+00
2.396872470471465455e+00
6.270269793368348665e+00
2.430417467230386208e+00
1.191223010680430150e+01
2.664251909493449144e+00
2.262378639253624897e+03
3.728939243243810431e+00
1.103468414378957974e+01
5.997203096631784636e-01
1.218679160458176902e+01
2.395125997883793545e+00
5.910794957456747767e+00
8.626616342254542769e-01
2.551084028570937967e+00
3.118765225008973019e+00
4.957650895507808997e+01
4.451815590981301085e+00
3.605368267718100928e-01
8.434837595406132095e+03
7.358170040842401671e-02
3.432122842200030277e+00
2.450646130017519297e+00
3.990269913695990156e-02
5.552464127662297244e+00
2.673535482621671733e-01
1.131381294902204626e+00
3.166201775314962386e-01
2.833958583015093957e+00
6.826616789040257061e+01
7.807076450283854108e-01
7.656357452597909230e+00
7.839028596627456658e+00
3.942468750519632081e+00
1.097422454700634376e+00
1.560149166517032615e+00
1.007303811915102365e+01
1.594976431285067831e-01
3.148801404497416634e+00
3.429463347343769453e+00
1.070778788551013605e+02
1.577158111531076479e+01
5.330572143699496834e+00
5.179171407119027748e+01
1.976638630099176552e+01
2.235757483395299783e+00
1.208311087916671234e+01
6.833228100441652852e-01
4.147540679861008606e+00
5.172950547507624464e+01
3.138347089654317301e+00
7.026785831054208131e+01
2.696544725579918378e+01
3.614711989725549302e+00
6.653873843791798137e+00
8.934370639355121213e+00
1.585347950478883439e+00
5.563387744154264070e+00
7.550751154265834764e+00
4.922157637422157173e+00
1.782856323443977598e+00
6.751066593567328766e+01
1.358249473671131247e+00
2.814563211833102097e-01
4.314144719095024527e+01
2.172485668457554642e+00
6.323166117548306708e-01
1.342985662887366871e+00
8.282981629300609328e+00
1.076327575137457515e+01
2.426640388247802260e+00
2.552734715287342304e+00
5.307837130560250083e-02
2.609212311563541498e+00
6.867523103234824955e-01
4.843115040201818822e+00
1.370249199344070634e+00
9.871869218568500581e-02
1.017617116071125150e+00
2.416200640846681569e-01
3.812669073064006486e+00
5.489927669777400432e+00
5.015228091375331099e-01
9.805474655612069057e+01
4.216433647426443940e+02
5.262431909423394283e-02
9.048025905338150210e+00
1.058284269119444287e+00
3.156894082176684990e-01
2.274965786646165444e+00
1.449435954952578987e-01
9.171571395426214579e+00
5.420082934560890742e+00
2.881846527538269243e+01
1.320468931909793309e+00
1.688285126523453972e+00
1.468291257531106986e+01
1.118813877045811900e+01
1.645508330216485859e+01
1.780424343944611465e+00
4.389883568313041606e-01
3.851726947365819997e-01
9.281400760537742434e-01
3.817678170173418373e+00
3.903217615057581025e+00
7.395166342152017513e+00
6.743498262705959867e+00
1.076355658301541141e+01
6.956869932959989455e+00
2.957777008820434261e+00
5.253000573799049988e+01
2.895274289077608976e-01
1.880201167629542880e+01
4.308843372441900499e+01
2.633928972762884957e+00
6.153635386728444345e-01
6.873241767961159043e-01
9.985082558326854318e-01
2.211071616933607764e+00
1.806488750019948464e+00
2.814262074126407942e+00
9.415427090674491906e-01
1.056018544245419966e+00
4.820038789590600459e+01
2.723259309226547487e+01
9.428206471863332938e-01
1.215959095149482527e+00
2.309601442525404114e+00
2.411983892475293878e+00
3.599909784978818834e+02
1.020866432761118290e+02
8.539030871352940366e+00
4.437455152505099143e+00
3.237452202194288642e+00
1.462326460481353152e+01
9.713387895145656259e+00
3.741958587585442420e+00
9.669827037365308353e-01
3.004300403658048957e-01
2.985953588718933460e+00
1.621660009365228063e+02
1.396091957528243777e+00
6.606522692632698757e+00
1.132531461092389691e+01
1.191025804293468937e+01
3.905405109141080970e+02
2.591687610071013737e+01
1.854246809879813540e+01
6.909542372300542468e+01
1.061116646980775435e+01
7.526352639881845885e-01
4.359891195336694558e+00
1.136422796286418446e+01
2.424160305574273977e+01
1.335729617091933363e+01
2.726709359252388865e+01
1.599615789149293832e+01
5.761863540589805543e-01
3.652002643117929104e+00
8.224371063078887545e+00
5.954399788526130521e+01
1.381510138816858024e+00
2.063349172151669020e+00
2.147482708627299530e+01
2.131656758997024781e+00
8.048176006923432269e+00
9.992360238893404301e+00
2.538443391857755671e+01
5.471220571598789775e+02
1.892144591976904211e+00
8.737233668553401333e-01
7.800746190417327419e+00
2.512161919369293450e+00
2.922360548258930102e+00
5.230178540934586451e+00
4.770394235427851126e-01
4.534921577012226424e-01
1.669630396114317250e+02
5.302407003549559406e+00
1.861164360761709435e+00
1.095762108689752168e+01
6.174545757144827896e+00
1.451176696997835158e+01
1.753210532756915185e+00
5.813404398999933775e+00
1.769851681467077054e+00
4.343448153431917619e-02
3.138985154587475179e+00
9.276634849872955613e+01
2.386423620028898518e-01
7.816114070297563998e+00
1.210029455098677653e+00
2.871553345560529658e-01
2.113686800661220033e+01
4.442143859944167161e+00
6.138167840675753162e+00
7.259200305605146397e+00
3.476479700057579336e+00
5.745963852730010535e-01
1.099555889344643411e+01
3.372532267964620019e+02
1.919446967300317386e+00
1.742745423301746044e+01
3.383265965887581217e+00
8.269613922519475580e+00
2.045984159648980283e-01
7.472939711058752543e+00
1.326190109370221535e+03
2.142815249392592047e+00
9.237389992133850924e+00
9.615965641842873168e+00
9.251096491423655976e+00
8.553665650021780209e+01
2.162624161798371958e+01
4.695765389882296859e+01
1.383930538947079292e+00
1.017161558468428062e+01
3.109435125012268486e+00
2.756644089836659006e+01
9.818283676519298453e+00
1.536997906696947691e+00
2.944933510588684555e+01
2.002276226372664780e+01
7.412380497306107152e+00
4.665945921942565300e-01
4.024060321482567204e+00
2.608049567651242455e+02
6.818583244238786811e+00
1.632020174342674679e+01
1.898575737528374052e+00
2.273321815257333345e+00
4.322599797071297267e+00
2.156178368071804297e+00
8.195718302451018289e+00
2.891636058611055660e+00
4.336068501908441952e+00
2.866351024424400595e-01
2.195871475205553036e+00
4.957122735913706002e-01
1.662123983585718179e+01
1.532112217374260510e+00
6.690413114414403672e+00
4.296612110171092347e+00
6.883657026118934041e+00
2.784293462618481207e+00
6.560529238042831501e+00
8.857220914400066647e+00
7.247290828250965156e+00
2.652385692248973470e+00
5.394305494828058878e-01
7.548004042013408466e+00
1.261237751012452968e+01
1.699229615812626548e+00
4.734235803641063889e+00
9.985519891240797474e-02
1.669967600521438555e+00
8.091643360654254380e+00
2.063935950918873163e-01
1.066245561480236859e+00
8.530837238227356067e+00
5.239650599025328370e-01
3.829018944970111704e+01
1.607541175170382886e+01
7.208401669594970418e-01
3.221810007721065405e-01
7.628371851837763451e+00
8.622989060222069213e+01
3.406520467904841087e+00
6.295652014308667610e+00
4.652156614576920646e+01
1.833477916583581058e+00
1.443638939613901107e+00
7.391439929568819345e+00
6.382389323484499721e-01
1.766112733213318631e+00
2.241717347786421843e+00
1.150402905697736289e+00
6.367944353900770516e+00
7.978249456206116363e+00
3.274411056144993726e+00
3.258881546063738455e+01
2.159383736646763197e+00
3.163784248029042345e+00
1.126228399671510116e+00
3.013258535188334530e+00
5.033310067327302306e+01
2.504452257933077686e+00
3.690361232140620729e+00
6.972516991339152703e+00
6.616986183060693527e+00
5.226997734593012090e+00
6.595040311659467136e+00
1.974285251674361419e+00
2.153415757320082946e-01
7.954896135402349522e+00
7.923390086098311968e-01
2.713957032340307940e+00
2.653232685814849390e+00
7.104927635257043406e-01
4.559101450290030222e+00
1.550032708930962677e+00
2.215750532906426873e+00
1.829930778564226479e+00
2.491128163553597563e+00
3.198656316720022375e+01
4.859607573739668140e+01
1.874040372508307906e+00
1.445531915464457562e+01
1.821091663324926113e+00
2.318841284977794792e-01
1.856135946733730835e+00
4.851539414292431296e+00
3.031952979106356416e+00
2.440125511193574326e+01
2.451211789874125024e+00
2.707082102853760475e+01
4.961270655470078594e+01
1.335722364239421189e+01
4.313880876186012792e+00
4.742284994969435452e+00
4.790248232076432799e+00
4.647004097671200817e+00
4.292380087200477479e-01
2.480679039156511667e+00
8.769171291578170546e-01
4.269120167841678359e+00
2.607204633607810607e+01
3.362547986187827131e-01
1.046339660128829685e+01
5.378803045702884589e-01
1.329712179365256652e-01
5.560937578024558015e+00
4.556778050157827806e+02
5.871249338749352731e+00
4.948370999954647687e+00
2.807824558433145601e+00
6.136802179763371612e+00
2.245212132317463194e+00
1.091674845973297447e+00
1.041923916408919570e+00
1.146417075200482083e+00
7.572549383113273969e-01
5.684880574216924387e+00
2.863823807622464468e+00
2.721793415733097632e+01
6.454117627921739375e-01
2.164615086652582898e-01
1.168258108624087122e+01
1.239322379729454582e+00
7.337387416360838799e+00
4.846992915135324154e+00
1.102670528266245853e+01
2.458851814891627185e+00
2.696119945691784281e+01
6.518015924443420595e+00
1.973028823928251185e+00
4.739047913198316309e+00
4.157260212036426310e+02
8.090193851921711143e+00
7.681634347430986054e+00
1.798590000867562253e+02
1.957433431427876513e+01
1.025865490589132234e+00
6.270708763327098367e+00
1.581413748397362484e+00
2.290382831528537277e+00
8.716019486340232936e-01
5.962443263966865636e+00
5.690889986884119622e+00
6.575021023813735610e+02
3.223501183968565886e+00
1.659749509374271881e+01
7.908885487396134728e+00
7.860658401318136868e-01
3.908718473434883656e+00
1.320178110361103774e-01
8.520992202630550683e-02
2.487376080923191353e+02
5.164181756741970108e-01
1.118396859314600711e+01
1.846088688200176575e+00
2.061115593690674075e+01
4.447504212200016349e-01
2.284752715558855485e+01
2.515857794207717379e+00
1.410895248106986344e+01
3.677463916021299184e+00
1.652019807404613738e+00
1.520460565966199518e+01
2.320154798172393384e+01
1.086046147395361983e+00
4.232828894822814547e+00
2.018359772906735259e+02
5.856205902596441248e+00
4.049756436194550169e+00
5.284473575188541883e-01
3.754854502666251648e+00
3.628473715669084498e+00
5.016586699704283170e+00
1.311912943662814079e+01
3.522493502546673927e+00
1.275547144705510405e+01
3.162664117328075619e+00
9.915195830371207109e+00
2.629094296240224082e+01
1.108980879994246438e+00
2.174036088657500976e+00
1.446331932518253538e+00
3.158313263832387974e-01
1.046920311925156222e+00
7.426163357702945333e+00
3.736720475819522047e+00
3.990711580496008049e-01
6.056888890899110578e+01
2.438278342237643059e+00
1.591731681149605926e+01
1.571578499789404226e+00
4.206576295819087541e+00
1.018433821622437847e+02
1.663426344991540162e+01
4.526006518525786504e+00
5.273649254907462947e+00
8.100053832331584047e+00
2.131735410514514939e+01
2.492576064396246682e+00
1.175623515962632304e+01
8.946154773420169626e-01
9.775747560924880730e+00
2.119959849744536218e+00
1.314124147838476730e+01
5.199962773471521160e+01
6.790184536594377818e+00
5.599870171931534690e-01
3.440396313620626501e+01
9.416623659882352726e-01
1.652405886550305070e+01
5.878195298522626011e+00
2.098031896971187305e+00
3.168390261242531203e+00
1.292810470730455741e+01
2.135617259458487904e+00
5.586205016487252095e+00
3.413724563986775706e+01
4.374394080932838547e-01
1.248410822295895883e+01
2.635634582951477256e+01
2.669805082923295991e+00
1.423628749961111950e+01
1.161924527648820593e+00
3.844250983197843752e+00
8.535705667651652950e-01
7.913085967582973446e+00
9.262023718031594521e-01
1.173909828991005710e+01
1.508750879865026739e+01
7.311188881480308766e+00
3.184910647588913069e+00
1.212208266680614699e+01
1.489048814412980626e+01
2.896651260690987328e+00
8.639918487656932378e-01
2.294657773725616678e+01
3.462645216629110401e+00
4.619345509892855084e+00
5.730702082824097943e+01
1.285927213239681954e+01
3.636224174964133860e-01
1.345169624593542723e+00
4.395698462896672210e-01
4.332761717706933857e-01
3.729695423877774640e+00
2.040421072927181445e+00
1.959681749076825630e-01
2.217256779541483169e+01
2.073945589408261458e+00
2.658573114936412018e+00
3.127205796339298960e+00
3.342012822243460413e+00
1.256999592787858973e+02
7.749888192887645744e+01
6.126315010563367025e+00
7.068352701147155415e+00
3.414784280424250529e+00
4.388295690789687953e+00
1.959496307728372599e+01
5.740332986242896141e+02
6.189650730416069280e+00
1.615568523394002920e+00
3.228895261657980686e+00
5.034150546945130600e+01
2.956674961836033066e+00
2.658628368395342534e+01
5.866112723498959625e+00
7.431051353006377092e+00
6.062845445186753501e+00
5.974900469943117409e-02
2.306902712692841305e+03
4.011302400729782391e+00
4.557124126733001823e+00
3.700523951378620335e+00
6.281582113312606630e+00
2.280154033279429893e+00
4.431870929537195636e+00
1.313553930014998095e+01
4.754318147456717547e+00
4.410946936136946661e+00
4.606079963217059259e+00
1.411152248730955350e+01
1.342673977750467351e+01
1.243956696621838276e+00
2.860722609064872746e+00
2.072533015813395352e+01
5.043129058206202942e+00
3.338555872753160259e+01
3.736827214611391779e-01
5.661048805485449087e+00
3.817220646124823147e-01
5.564111388378800704e-01
3.298690557439478965e+01
8.337936682131383392e+00
3.664078497086794339e+00
4.603554686457008494e+00
4.039601395767630443e+00
5.905604582888473786e+00
1.287508756189569503e+01
1.390232961857070793e+00
5.318565392422593963e-01
4.714393413328733295e+00
1.527496328125588221e+00
7.458210960448977467e+00
3.613718122224386153e+00
5.301527898934415894e+00
1.474764369706367706e+00
1.401146935884501765e+01
2.888922455060841665e-01
7.013079335749332621e+00
1.481059742928212852e+00
4.816315101445811209e+00
1.644248147189708575e+01
2.596158294470917838e+00
1.306357406015043132e+00
4.927610069507161938e+01
1.774092886201158681e+00
3.431728002936927258e+00
3.822691808055145302e+00
6.782403129535505393e+00
4.751044074867253109e+00
5.243293905616590145e+00
1.843541612279075981e+00
1.458165577281141267e+01
1.535118393472468534e-01
9.544747758802094584e-01
1.350257960591212614e+00
5.495239997434262058e+00
5.480508461584203683e-01
8.153117200695149336e+00
1.677306424857556166e+01
3.448631942944903717e+00
1.161695062896936692e+00
1.620129500329292815e+00
1.568956765522862229e+00
1.048494788049825566e+01
3.424142741543318991e+00
2.752239118854000921e+01
7.472134202896580923e+00
3.449107385453877850e+00
2.229252021445097753e+01
3.231589160416221063e+01
1.305134571997571324e+00
8.130951954659934700e+00
2.020138736289365688e+00
1.105749473810314839e+03
2.064779999584069436e+00
3.021512424121117135e+01
9.786155836758386073e+00
3.099085426577488978e+00
7.543921615573299100e+00
4.151552822928161746e+00
3.598534997603918555e+02
8.041797014856292947e+00
1.741483179348593868e+00
5.970168047840196834e+00
1.645418523368283559e+01
3.695306219543488258e+00
7.677428792554061410e+00
8.189988706494421677e+00
9.345461252766536830e+00
2.368741649309173525e+00
2.204872728484673861e+00
8.348028000891703826e+00
2.332079750105477411e-01
1.329400612072118903e+00
2.856293463312800651e-01
1.193121582840285688e+00
6.054150494568300012e+00
5.264151265416164627e+00
1.619935416087768232e+01
2.020415565121454371e+00
4.777486993942734017e+01
9.591399078332695893e+00
4.851821959789036631e-01
2.492512681797234961e+02
1.214126671769824739e+01
9.996229019082603529e+00
1.612963502865793375e+00
1.797202666604628973e+01
2.292711497503780560e+00
6.037927161972238554e-01
9.088902471941452177e+00
1.033832340869674660e+01
7.463697777788400600e-01
1.262949341337010267e+01
1.170455951745673871e-02
1.074408619154927038e+02
5.432284454846798560e-01
4.243945433305560400e-01
6.146748351029380331e+00
7.182075101819992646e+00
9.600761769105529808e+00
4.691707784150222551e+02
5.771043148846446424e-01
1.250006259394865094e+00
2.389340953430862946e+00
8.001211005558647726e-02
6.413579573224016395e-01
1.293227368276581331e+02
1.746219747241604736e+01
1.845204436557006833e+00
3.077312113844319796e+00
6.874673723842209760e+00
1.902891659079878650e+01
1.890047293047910770e+01
2.218447759305345102e+01
2.413198951158464389e+00
1.970401873908982537e+01
6.397530923972630035e+01
5.024906391691397189e-01
4.722457356966418274e-02
1.014501656973775479e+00
1.433856584007223546e+03
6.645125465929478281e+00
6.737060898747833981e+00
4.129089615969408489e-01
2.723175393340060424e+00
1.315680212887914458e+01
1.495775965456788015e+01
4.819137051514090331e+00
8.237625514496728085e-01
2.661714807168274888e+01
1.214289819053330000e+01
2.520464185170960825e+00
1.933700422692153253e+00
1.364412981228957960e+03
6.509822041588582131e+00
8.358104107261118187e+00
5.837080859401535538e-01
3.744716465293303820e+00
7.679140495813571476e+01
9.036591327118312478e+00
2.339144015899665519e+01
1.240978145959533094e+02
1.618453689110164362e+01
4.857517007836722023e+00
9.391098530234325281e+00
2.758162420942631954e+01
4.561542978446365915e+00
3.305401983000746835e+00
3.627337405359259304e+00
1.143904922570741789e+01
1.490051925872815275e+01
4.202877232923260209e+01
1.358187136066518974e+01
2.323685539546335388e+00
4.129881771005554647e+00
2.213233756985765410e+01
1.510244752749108743e+00
2.122116890266284361e+00
1.654894752125153357e+00
1.863777874596109552e+00
3.358322718093249115e+00
2.081440602902112289e+02
6.823003783316388571e+00
7.241169706816066309e+02
5.796293740152590246e+00
7.880091760384628774e-01
1.353394370322491769e+00
2.948937406032754005e+00
8.521500284976422108e+02
7.110169115351744118e+00
1.486854985316654520e+01
2.501895955924921644e+00
7.166301293789210547e+01
5.072156679062065798e+00
8.591266178462420910e+00
5.037967234405549277e+01
1.221138515205492894e+02
4.031531176090315527e-01
1.072254492259441028e+00
1.648880922844097441e+01
9.987363717326125823e+00
3.547460741329139911e+00
1.678006410185604835e+01
1.627594947764765365e+01
1.647417637311114680e+00
2.493519007060164203e-02
9.215027117846218419e-01
1.874856755411760112e-01
2.391930964805213478e+01
1.590141851179182053e+00
8.613001900797121024e+00
8.177753806554212801e+00
2.908430283127574345e+00
4.347006019997367332e+01
4.967238541327612111e+00
5.493019870783583336e+00
1.459010779118641210e+01
6.163092640084625096e+00
2.867701116132106165e+01
5.729229805482363158e-01
6.871891049710350252e-01
1.188794754006556875e+00
1.602043823966293745e+00
6.920494018401869596e+01
1.094295331222134258e-02
1.799131724509717423e-01
4.028507002134884374e+01
1.562025639562619084e+01
3.791941101120064772e+00
8.473666446979279954e+00
1.132504042121982302e+00
8.833152725884595213e+01
4.290089830201159415e+00
2.138880735782164422e+00
1.052605511681491635e+00
7.244402439658093940e+00
3.456488998179376715e+00
4.379606149646817670e+01
4.437945969091200205e+00
3.021288601568446364e+00
8.265436062661486005e+00
7.804863946849519785e+00
4.195392596787625550e+00
8.800596853649057039e+01
6.827671535139299586e+00
2.962806167544578884e+01
4.526873641498970535e+00
1.482455516532281692e+01
2.269610896953545520e+01
2.863894409632306015e-01
9.729454029919742952e-01
3.467851981543728357e+01
2.460461159448598112e-01
1.308961720206966994e+00
5.677373041877998183e+00
2.133434466501821447e+00
1.373453833017444659e+01
8.320331872393760264e+00
1.887433239582960809e+01
7.053026196808487214e+01
2.332919089443878846e+01
1.828673430120085985e+00
7.841688338796437563e+00
1.054198613312532090e-01
3.153982351517467531e-01
9.138242067377011502e-01
9.301152474998552577e+00
4.848162242949216605e+00
2.916771740004028945e+00
1.282431426289024845e+00
1.114292505135728284e+01
2.290630277122542413e+00
2.587754135518326226e+00
3.085217713685944885e-01
1.235674766074215114e+00
2.313241497684935766e+01
9.834222527292659777e+01
3.013743403261037734e+00
1.444977183325011261e+01
3.264816906416859954e+00
2.167979046539298622e+02
1.257366663151649711e+01
1.368896974104977793e-01
3.925847620678390104e+00
2.278838196608137245e+00
3.205119506795549800e+00
9.998684962267075704e+00
6.696079098736282376e+00
9.305305210624228440e-01
8.512106479024000860e-01
1.814420601977041914e+00
4.462251181584322879e+00
7.778452549374900160e-01
2.973867428982387207e+00
1.622951992453044223e+00
7.690693443130379059e+00
1.930130370485922398e-01
2.543671838650367434e+01
1.051611394744761618e+01
1.554253190379554450e+00
8.998729664880771750e+00
3.726830503659080751e+00
1.095631715138223861e+01
3.646485458592176876e-01
6.805209280470565503e+00
6.225368731507425935e+01
2.738183824412556078e+01
1.928022528289763571e+01
7.397934666912262536e-01
8.162973122943217863e-01
4.899401892182185136e+00
1.755130889906847180e+00
1.282397988710069825e+01
3.503574775460835511e+00
9.619409668232570709e+00
4.231605024013513017e+00
9.148961201074373051e+00
3.793368237277980626e+01
3.870894826221317686e+01
1.696383440730377279e+00
1.267026337663391367e+01
8.859678052075781807e+01
2.742320354519994119e+00
3.328956741351255744e+01
7.984587491693153183e+00
5.428264150372736196e+01
1.557752925710051706e+01
8.705101155105607447e+00
1.161504884868209464e+00
1.621419485985169828e+01
5.301292818388105843e+02
2.047689868013313763e-01
1.136574077439347075e-01
4.591359104449575845e+00
2.804485899882895872e+00
6.765090734605865741e+00
5.229384843326286614e+00
4.096669235369221895e-01
5.476004892853519124e+01
4.542730007044752227e+01
2.174364466398507556e+00
7.628267116276640003e+00
5.506174240415081300e+00
2.209748200168555243e+01
7.540949666432312792e-01
5.620833273246360839e+00
3.205205657314986301e+00
4.430979598742718073e-02
4.901264722193809042e+00
6.642875459310995545e+00
8.169455679890358368e+00
3.880247529647387617e-01
7.119022895534728168e-02
2.715699963864833144e+00
4.689207053621331944e+00
4.896727024101115155e+00
5.051255868076200528e+00
2.279131529674987444e+00
3.295142709299335593e+02
6.897206468202643492e+00
9.149086781164761817e+00
5.840829867794777641e+00
4.808771458224258666e+00
1.396764241766649040e+00
7.236093284280674887e+00
4.353990587261926670e-01
3.714798565938899344e+00
4.111212131115141860e-02
1.910631330032531139e+01
2.250145745502424077e+00
1.897327014387880340e+01
1.658862027049816845e+01
3.036445504332214274e+00
3.137262852124362844e+00
1.032992585669398000e+00
2.351620800946371048e+00
8.328851907268338906e+00
1.303097451543657526e+00
4.548680816441294184e+00
1.987431667991705675e+00
5.197362276342493814e+00
2.746754082379156614e+01
1.596969304279701296e+00
1.546414821993001887e+01
5.202171622180210875e+01
8.626369266737778929e+00
5.480069293275575681e-01
1.066979153595674745e+00
1.377536789557128039e+01
1.185703696231094284e+00
1.882594627513273000e+00
6.410198868268295769e+00
8.693541390489811782e-01
4.942177572132167573e-01
7.956924143089282531e+00
1.404460343929041422e+01
8.007269302664522526e-01
8.875805882352638676e+00
1.311472822438227936e+01
1.637395891148764937e+00
4.393968899285773944e+00
4.482777015380937087e+02
3.271447884494525837e+00
2.801041630251986270e+00
1.229544975842923726e+01
5.020073863675261805e+01
1.680450688814620008e+01
5.046194975565595797e+01
1.081924126728438473e+01
1.508671308852853388e+00
6.216974710574479701e+01
1.162098475605217232e+02
1.614485168993940123e+00
2.229923693216704095e+01
2.526745158381041190e+00
6.363748455557757033e+00
1.142112424439820643e+03
5.889878218539534416e+00
3.036590169952631868e+00
5.413537020433050628e+01
1.810810251149750583e+00
6.952109020737064604e+00
3.417817492480240471e+00
5.796202473046442982e+00
1.493505292341046697e+02
1.679752411116938049e+01
9.102538494340580044e+00
3.732630393384696710e+00
3.925263553864439103e+01
2.216586927215981717e+00
3.749263643200430351e+01
2.136179985412034554e+01
3.354910597112661463e+01
2.870030268695399123e+00
1.268907102233552564e+01
2.014528943305585962e+00
2.100462354355925143e+01
1.321179758327906795e+00
1.554410149347873915e+00
9.151983164000480286e+00
8.638730833849221469e+00
1.698191693691923732e+01
2.275858688248094008e+00
4.014830639635984078e+00
3.195636754350328346e+00
5.629870123239243407e-01
9.588839829210948551e+01
6.182157848729513461e+01
1.830702730142278245e+00
5.584292707338962991e+00
1.235331462391746449e+01
8.843655739930399662e+00
5.972626679247156067e-01
2.286387624026705012e+01
1.491834736133209383e+00
9.413824708934011909e+00
2.384137669330866771e+01
1.953831356743521752e+01
8.140417996383937649e-02
4.392217478218515794e+02
4.252910486722351280e+00
3.082960010012980234e+01
7.792057576093019966e-01
8.225571168471802252e+00
1.007419712526331335e+00
3.826589943252474590e+00
1.936045845982463876e+00
1.523060420627002820e+01
1.593677192243272644e+00
9.413508160130666269e+00
1.016439819109451648e+01
1.174557214572346242e-01
3.094504922750893616e-01
4.393183189237111486e-01
2.406126003992814955e+00
9.412523062531197304e-01
1.166821921652723759e+01
1.021830157352418311e+01
1.908633431175952637e+02
8.096184372986686029e+00
8.899922502233197363e-01
8.746597031866728544e-01
4.412517278666690856e+00
1.569959134377381327e+00
3.442657727647798538e+00
3.125925194272579866e+00
2.721155823092452408e+00
7.294036222106581313e+00
2.959565878846910358e+00
1.457891837616124953e+00
7.621307342489894943e+00
9.745415654633778069e-02
3.628417422676277759e+00
1.267732470161058389e+00
4.086077101781948606e+00
9.926779710358593078e+00
6.453106719842920391e-01
1.812186211877802222e+01
4.724668817485572880e+00
5.425610681288572579e+01
6.451744794166744512e+00
1.431502699077705820e+01
3.500039781518109905e+00
1.692524529021704183e+01
4.845193596686230286e+00
1.167349621456770237e+01
5.694341145858599873e+01
3.564392577662742667e+01
9.410887174884455808e-01
9.695772479482609896e+00
1.654410679352021463e+00
7.261462232895816271e+00
2.191459789902898414e-02
7.029637011132274793e+00
5.466649032557156396e+00
2.286254323926344423e+00
2.407196843503227868e+01
2.179636037120872505e+00
1.789382914997979634e+00
1.107068279022825230e+01
5.094551448971483154e+00
4.999594849985115275e+00
1.393950203603287363e+01
4.765425424493474793e+01
2.690256203996128637e+00
1.873739736566027103e+00
8.099071002167551603e-01
9.603191871480561304e+00
2.245661144504862872e+00
2.214987908658797799e+00
5.612681973942450497e+00
4.277979270345769192e-01
1.390265282547173697e+01
2.806725129710326616e+00
8.786422672288989322e-01
1.149722090435015254e+01
6.651516884330697932e-02
3.479587461967275974e+00
5.314892951992630898e+00
8.692274340150134559e-01
1.186310459671370721e+00
2.292170674875257497e+00
1.970242164932996687e+01
1.627007544356328772e+00
9.955354538568437217e-01
2.446403243639601044e+01
8.604225748464674695e+00
2.298799019360940665e+00
1.484945074752955563e+00
1.112045764901598943e+01
1.812725754976513670e+01
2.849185966533642200e-01
1.578825350143731265e+00
3.113696489150878932e+00
1.832100848403996451e+01
5.100621991544174172e+00
3.443447420283886617e-01
7.948991566388166063e+00
3.043407427003790300e+00
1.473857069046818458e+00
2.629891864055525108e+00
3.081372223489987405e+00
1.535084618955336433e+00
4.355439120342518428e-02
4.700592950987717700e+01
2.311894533362006676e+00
6.019480727034090428e+00
3.172107661303621207e+00
1.308115991898391783e+00
3.428502965920714907e+00
2.225058890445088622e+01
1.287462950845114662e+01
4.010401350704320578e+00
4.156340422071543195e+00
1.795448444415348632e+01
1.426425577857988181e-01
7.188034623176361038e+01
1.920884504420839134e+00
3.658916546449836460e+01
7.365615501860358627e-01
1.533524177200144152e+02
3.796034952220546099e-01
1.484979742433536032e+00
1.295290545619413702e+00
4.888916611282064117e+00
2.258734209214074440e+01
1.127103544673613733e+00
3.197398694638283967e+00
6.988688083113600236e+00
3.263553562340832315e+01
1.273303905302337924e+01
1.001075543109950061e+01
1.028944158459878855e+00
4.369732089097073668e+00
2.131066098103190143e+00
1.708690820802560140e+01
6.630165658434706843e-01
8.912973491019997141e+00
2.130195678571854767e+00
5.569552520052338807e-01
3.256954358658156412e+00
3.689223602701341864e+00
6.689482042033204401e+00
4.264833034521767985e+00
2.081759934498469988e+01
3.918310210181829678e+00
2.849885973669473049e+00
7.160276556830792671e+00
1.257413499074919905e+01
1.781170049038566106e+01
3.298454796868185657e+00
1.409207376589337590e+00
3.034323940686274312e+00
1.678081325742525109e+01
6.700969331944932605e+00
1.851109985238782007e+00
3.308934907519025526e-01
1.691188943169229075e+00
1.761218778028578313e+01
3.977462789929521736e-01
2.926392469487582471e+00
2.032220810391558885e+00
2.792135290209652343e+00
7.228474894552958663e-01
1.453314174503949341e-01
6.290558713372288224e+00
1.017154503780144825e+00
6.442905735155405322e-01
1.633844798878056448e+00
2.131062357164270082e+01
2.513506448660911552e+00
1.901533329413499507e+00
4.373330415456008202e-01
1.719253795963605214e+01
7.926355808737397091e+00
3.510270677876368151e+00
3.264141881337473183e+00
2.503621852195348652e+01
2.028752129131908610e+00
6.758610803825865787e+01
2.123848688095491877e+00
7.393585016382567154e+00
1.863745842690686660e-01
1.250041772726383016e+01
1.259066287324525746e+00
1.213450366922448564e+00
1.681474328305758661e+02
1.200406979452643075e+00
1.065555426704840603e+00
3.486139522927691470e+00
6.872496922511840189e+00
1.840025741867787090e+01
7.143110929700577927e+00
2.597502230124378197e+00
5.353372598507685431e+00
2.501293038547760528e+00
1.414296495172114199e+01
5.490606305436321888e-01
2.379214379971125393e+00
3.119250541036436175e+00
2.679949404183740391e+00
3.086958997601896848e-01
1.546624442131729893e+00
7.308317792977453209e+00
5.842430862586469154e+00
9.538869421465149046e+00
2.439006581749935343e+00
3.033617055340011248e+00
7.915128193486797414e+00
7.258305848514440939e+00
2.256490254968929410e+00
1.774054821981278229e-01
5.128682916768527633e+01
4.132897020435550850e+00
2.160292312436331574e+00
1.516538894103237567e+01
1.924245898702621638e+00
5.366715961329193263e+00
2.447004868715925952e+01
1.022995521752700476e+01
1.988263197481536515e-01
1.222478649552099306e+01
2.699051272417438696e+00
2.599557143886588317e+00
2.477689362700851561e+01
8.766411141570216614e+00
5.743931843388312863e+00
3.626504791510787129e+01
2.738028443730258132e+01
5.814502493786129378e+00
3.813238004263515446e+00
6.304122749432234940e-01
1.415186353134302877e+01
9.707267479482366923e+01
3.409561340724213130e-01
5.092651550486121614e+00
4.555467975800388203e+00
9.560231053257954414e+00
1.368226331859597744e-01
4.739750466711188714e+00
8.696609916718994748e-01
1.133328039361482809e+01
2.779222395524251765e-01
4.264358003640391637e-01
8.244498415234085442e+00
2.451456021200012358e+01
1.961059143537498439e+00
3.199246098274168837e+00
1.175595633624439307e+00
1.108559852349011798e+01
5.874844204695925498e+01
1.760249344448458686e+01
1.800173296345880525e+00
3.721358985344772385e+00
1.201978961600070406e+01
3.769762003657042837e-01
2.876928719783140576e+00
1.364639454208107949e+00
2.111551700124716380e+00
1.312578281315242990e+01
5.395230000692145644e+00
3.019622788309570893e+01
9.651306242586598083e-01
4.368771783554598720e+00
1.371023809439460672e+00
1.022841168414534785e+01
3.899994598090824605e-01
9.915024298261240210e-01
3.129388770734707670e+00
3.876700688359401958e+00
7.792216491615129748e+00
4.888371163587236445e+00
2.079792496875618291e+00
2.482365526596782246e+01
2.682736443546758665e+01
5.076080266234717087e+00
5.937361222523591664e-01
6.367733386816921692e-01
2.013951366756771222e+01
4.305614960277581815e+01
1.604620057065221594e+00
1.232592206071013941e+00
3.911787731860206208e+01
1.893753089726549987e+01
3.778490068916188771e-01
2.863724763292001185e+01
6.260600123309773224e+00
7.438188694680902380e+00
9.982514645097368966e-01
6.141113981759299456e+00
1.033686210319116405e+01
1.398932950477853510e+01
6.436117918081482037e-01
8.029729189824955427e+01
2.334009202822051154e+00
2.637739066105670105e+00
7.180943149995852259e+00
8.586349734709356696e+00
6.771525200582655390e-01
6.384587685660634548e+01
1.705191914168398171e+01
5.193806165519333717e+00
3.430961505402080336e-01
1.422105712862186344e+01
1.490836185169596106e+01
3.998673321043610507e+00
3.117917312946675512e+00
1.533275451269994726e-02
4.377771179933814594e+00
9.766859321896494972e-01
1.918163710637733033e+01
9.393736894859634479e-01
3.567658352798618893e+01
4.468698333353304797e+00
4.016799238051905974e+00
3.464817868339120088e-01
9.108806123668006904e+00
8.325619128424278648e-01
3.125477153004836861e+00
4.381755798943154367e+00
9.836297697095231740e+01
3.766894557939246102e+00
2.124261147279380424e+01
1.085890663909976794e+01
2.438714271770743025e+01
1.833414356073580276e+00
3.234308959602481082e+01
6.024020048937233973e+00
1.767708675764850357e+00
3.581649038148439157e+00
8.268190787272114761e+00
3.137695069733423270e-02
1.221215763049483094e+01
1.794267484983500083e+00
2.611089063639211005e+00
3.130644343676537389e+01
1.413314067291796405e+01
2.337329015166779822e+00
6.775495156774203664e+00
1.022950099739984520e+00
1.887782542491440285e+00
7.664433122679352728e-01
6.844069811621592003e-02
3.980767130762642540e-03
1.740490014668041985e+00
8.689667702166278929e+00
7.397384486975781215e+00
2.983464918069683058e+00
1.748486964995511261e+00
7.670466378519293471e+00
2.741278207443853088e+00
9.190239049010710204e+00
2.615058508623278044e+01
7.932211207570882827e+00
8.623802435895498775e+00
1.357741446618931214e+01
3.784273066068229951e+01
8.011481342779150916e-01
7.886581939094873483e+00
3.579766263043747898e+00
2.727063476571874867e-01
2.671079836855809120e+01
2.591369202997264587e+00
2.467957908116836307e+01
1.462096990090785198e+01
1.659361947221759115e-01
4.515126296078350521e+01
1.227956540369543603e+01
5.506352277654484872e+00
3.377202143746612872e+00
6.628740966549163671e-01
9.463662190690834919e+00
6.293532952864144647e+01
4.820374801477330662e-01
8.108017679009323686e+00
5.007955396667982839e+00
1.765633410653265400e+01
6.099477272752139578e-01
8.883785498725246255e-01
3.760594737983007008e+01
6.131388299199868053e-01
1.098973553894197686e+01
3.044167204992949571e+00
3.232391582867602864e+00
7.070336791418473155e+00
4.417435488820748901e+01
2.148558575484026179e+00
1.500854340807422815e+01
2.148798783427480430e+01
8.651734241010409221e-01
1.043484845900066560e+01
1.892328690679204950e+00
1.404834478335208692e+00
1.144146799388376712e+00
2.287880385597389221e+01
1.145922328511090660e+00
1.424850583526418024e+00
1.733072232174713747e+02
1.860063018246382782e+01
4.599595970200903139e+01
3.211417915038180304e+00
2.094806584647421754e+00
1.337999978094750242e+00
3.738275001885636772e+00
4.421101706362851935e+00
6.992673991595435012e-01
3.243853711172703669e+01
8.559630146158994535e+00
2.312405627875549818e+00
9.754254171605430956e-01
2.104772840397755473e+01
8.068214547512214452e+00
2.000099668827415655e+01
4.097530102519132100e+01
9.869907896022402838e+01
7.450518745241903495e+00
1.238608388468862920e+01
5.798169740210089573e-01
1.195260672006393188e+00
7.252159152106857576e+00
5.121983612210822656e+00
6.837396269517788561e+00
6.776705669504442753e+00
7.098375390346106428e+00
8.042819377584560225e-01
6.043988625697235939e+00
1.634770449328979325e+01
1.874497889072327794e+01
1.588764323539215297e+02
1.621311174485398965e+01
1.349770460100980074e+01
1.218343996931070983e+00
4.476206693795656277e-01
1.055403114821446664e+01
1.031522310451538438e+01
8.327314134919669542e+00
7.614356685373071976e+00
1.526302906922961666e+00
8.600081941177954548e+00
1.371534222650944823e+00
1.392359989585697511e-01
8.423196190469522948e-01
4.318154568358049950e-02
1.205253349967002308e+01
8.891574795321475211e-01
1.341566755415937728e-01
2.638214666978014211e+00
3.331257667354957164e+01
1.288189703215132731e+01
5.795363896573841878e+00
9.975139065767772095e+00
9.040047100965866722e-01
1.681432245694860939e+01
1.372546649351493286e+01
1.084777068859183125e+00
2.146748083708123289e+01
4.918332875557597461e+00
1.966586557007833136e+00
3.748432964471804496e+01
3.040837229434631794e+01
7.470545439372384244e+00
2.122388747456591673e+00
1.037268132065829906e+00
5.688277935559799658e+00
5.078178588841065988e+00
4.897471792261886558e-01
5.097797857887442774e+00
3.367617960794624832e+00
1.137286745136304589e+01
1.855709891512380971e-01
4.311174543603936371e+01
3.004715971869949542e-01
3.073098392828892411e-01
1.688095252398719159e+00
2.969210072797008326e+00
7.029566149020038957e+00
4.372081048750335874e+00
2.498617848746190973e+00
1.536001319687970224e+01
1.890663164072750746e+01
1.229807429849689049e+00
1.479589433290721123e+00
2.072836357434456378e+00
7.614214295219432493e+00
4.222403375807735060e-01
7.379751441231730880e+00
1.215038257671060151e+01
5.665538240831815564e+00
4.638025887254391932e+01
4.004429834081822293e+01
8.629707062176570354e-01
8.758212067362540765e+00
2.643686706966740729e+01
4.492360699030782278e+00
5.234980656933232446e+00
1.023189177397850980e+00
8.768668773055462395e+01
9.449510674006807776e+00
9.763116207420219350e-01
1.038979006546398409e+00
3.214847986110556999e+00
2.432549469493652250e+00
9.854539008173355263e-01
7.672976671799010262e+01
7.932964511170222721e+00
3.772541130992413727e+00
4.101291604564714532e+00
2.051117016985629871e+00
7.771917600432099782e+00
1.520827501190699760e+00
1.594102360636358107e+01
1.441080084044722653e+00
4.459589336047326213e+00
8.112294165456027106e-02
4.585169741774816288e+00
3.026471317369129110e+00
1.624311718082972700e+00
3.321799877852991578e+00
9.998960604815033903e+00
3.827483047162635188e+01
4.722629182148689431e+00
5.588219695716710511e+00
2.651342095098467411e+00
3.688488625533619825e+01
5.026282579507832082e+00
3.338236153584651866e+00
4.642753628574856961e+00
4.241385737014266022e-01
1.904109515508686679e+00
1.518720247436724513e+00
6.358189586568817475e+01
6.983539475212982239e+00
8.498058311400570330e-01
5.335564598568028671e+00
2.020649839550590077e+00
2.029138164809648970e+01
1.501655935452036683e+00
2.831769226059494660e+00
2.550043546582381637e+00
1.509267975957440333e+00
1.416179025708657946e+01
9.775274373498488956e+01
1.440171652293365412e+01
3.621548440726356688e+01
7.732793790434872250e+00
1.344774908955960857e+00
1.521671635133384015e+01
1.959621968654464297e+01
1.354172369602721693e+00
5.696405740377644022e+00
2.928720231720345346e+00
5.398004915930816328e-01
4.142127909461530066e+01
6.804464940597272360e+00
5.046090131376548271e+00
4.693951550453901334e+00
9.312979920848077242e+00
2.437298635339738839e-01
4.899804574863322326e-01
3.335741422460837668e+01
2.123636183424211232e+00
7.552084018085500361e+01
3.341912992481599343e+00
1.792130955763288291e+00
2.159866071084237760e+01
1.269573994410182038e+00
1.178528965624681568e+00
3.362441570949574299e+00
3.975773077396258515e+01
4.014310067618320765e-01
3.148824583960158634e+02
3.300542809378127274e+00
1.703147149222824064e+00
5.642638069236157961e+00
1.626145836037734549e+00
1.383370943345487714e-01
5.786298770208109232e+00
2.401350036093887308e+00
4.990102213602201431e+01
4.585785619148700221e+01
5.611576751228395210e+01
4.500589567293249615e+01
1.019033668146861915e+00
2.072671740798864448e+01
2.452740819780739656e+01
1.761692247726068361e+00
3.869942814704888878e+00
1.305068232386806848e+01
2.740622718290077753e-01
7.629171127035168087e-01
2.312404579655414488e-02
9.835567244797510655e-01
8.803657565129861950e+01
2.297657208123075723e+00
5.705569112174069346e+01
2.495917068649807113e+00
2.752419351174099660e+01
1.143613225398098976e+01
3.293912324703627714e+00
1.859065542644727342e+00
1.347278415201025092e+00
1.279756157250939275e+00
3.027288107633978598e-01
1.277711268839511582e+00
5.158132850844135753e+00
8.578122565634358487e-01
1.624368890541455501e+00
6.869575672192212323e+00
1.144349889840024392e+00
3.186467502733928425e-01
1.448405136521300740e+01
6.481564422179327600e+00
9.679740169241929593e+00
1.977407769408613125e-01
1.428993499233863496e+01
1.768163879049592779e+01
5.488164369909156015e+00
1.178949655518194284e+01
1.193796258830904691e+02
6.404101998161336518e+00
1.456128942164139461e+00
1.148453851951746074e+01
2.373030239313770995e+00
5.097186424706355297e+02
1.271725653772447728e+01
1.061152934225322220e+01
1.726760695115924804e+01
3.770842089270949327e+00
3.616192220957294978e+00
2.242288357790175990e+00
5.321640516513570507e-01
1.681405252998424249e+00
2.128364788003480612e+00
1.062679624190779742e-01
1.221210748715551464e+00
7.670011224095633295e+00
1.146970040089263598e+01
2.438246729147447667e+00
4.375914162359836546e+00
2.501377549343106566e+01
1.596153357726024069e+00
3.827149034490862078e+00
4.032858557317148041e+00
4.137027417095664106e+01
2.552353173010566856e+00
5.891319544897937632e+00
1.451952040718242820e+01
1.794540202802372253e+00
5.867408196219645156e+00
1.559268877686371457e+00
6.440050692159985379e-01
1.435803385277677036e+00
7.022291425516641539e+00
1.135364976202889409e+01
1.316094046438135656e+01
6.347564642587674721e-02
2.545981214403602255e+00
1.335474348611675133e+01
2.743675742870398171e+00
1.143763573658692856e+00
1.746242690394131103e-01
1.950122023263079207e-01
1.713261659804504733e+00
1.512545224922578591e+00
9.630025432126102514e-01
4.016497248947201228e+02
1.436421880596473599e+01
5.412946187572861945e+00
3.751472366488624743e+01
7.657400648335543458e+00
6.467929244510403741e+00
3.146105775894118892e+02
3.298567002988919228e+01
2.159799782686076952e+01
8.254546945621884513e-01
1.721529133249951116e+01
6.935360154509643271e-01
1.517976106773621048e+00
2.843618332040384189e+01
1.124400944511101130e+01
8.456852644833443122e+00
2.331679446941850742e+01
1.642760749520328245e+00
1.538113588822781930e+00
7.217316474748071364e+00
2.051247888148370535e+01
6.401284851788074937e-01
6.801181122460442374e+00
1.172291902165313981e+00
3.626528723144049060e-01
6.899658766878683025e+01
2.031700345314322309e+00
4.001731950916058622e+02
9.037940985508503999e+00
6.251573545778004615e+00
2.730950352415418614e+00
1.707780294727789139e+00
1.976959050363080506e+00
1.376936847316188040e-01
5.921189458199679123e+00
1.727889851454331094e+01
1.068453890768319647e+00
2.920142813873160215e+00
8.784534339225835708e+00
5.590584380549980636e+00
5.223231117271426527e+00
5.670464219111900128e+00
1.180816898419921124e+01
8.809793703436641366e+00
6.624468625456440662e+00
1.470394861956232646e-01
1.048401675969096836e+01
1.618887916115712144e+01
9.349257200408208845e+00
4.636485551233032076e+00
4.929510755063716942e+00
5.661827254893841976e-01
6.858138448819609323e+00
5.828336925964842763e+00
6.169427185512937939e+01
1.219912527297170701e+00
4.112789345288838661e+00
7.806853619824552837e+00
3.138368111064462895e-01
3.407279022684940539e+00
6.902816529911840249e+00
1.517272044606519366e+01
7.984353303805057145e+00
6.998852792000362477e+00
7.850880303244088809e-01
1.267294397412541151e+01
3.666841250394654583e+00
2.314022790105870087e+00
2.645618824919998779e+00
2.792851618804355240e+01
1.814591573055204776e+01
1.292836644802765722e+00
7.491814684194425311e+00
2.085074778672145079e+00
2.526368976110937581e+00
3.018034992886228451e+01
1.572815453240186345e+00
1.754098833970003923e+01
5.684179448325198288e-04
1.261619329827796954e-01
7.746605919494182757e+00
7.424776514477843037e+00
7.468882613952094296e+00
2.598047573395983179e+01
6.298837178008762194e+00
2.180686792893842263e+00
8.666194944704047032e+01
1.236783863480894308e+00
4.978065011967220954e+00
3.076586468563836663e-01
6.290266387801548831e+01
7.597935695448797766e+00
1.169139008431514881e+01
5.588344305491587116e-01
1.112896642531008062e+00
9.962688619088327258e+00
9.912780035902123643e+00
6.108087066553598454e+00
1.579086080334721309e+01
1.422416639488815449e+01
8.014192278390602553e+01
6.102309019677361590e+01
1.883737050159300486e+00
1.317184059003886798e+00
3.964378099312718451e+00
2.741264221433815096e-01
6.596734100452222860e-01
5.628795572762038679e-01
6.676998974947652243e+01
1.067473135778098658e+00
7.751603325272083111e+01
9.654738630252403198e+00
1.553323236126182572e+01
1.485540952153544092e+00
1.855699405802547997e+00
2.555695188769627979e+00
9.188876181374767693e-01
4.028017914706251368e+00
8.794437453795604043e+00
1.983730719385808428e+01
2.332527827695558109e+00
2.950792878726467006e+00
1.770638638574320467e+00
3.370495936271414639e+00
5.448388681355044838e+00
2.528308184665025937e+00
9.290926464147540864e-01
5.122229380016646516e+00
2.239913924742783280e+00
6.369244766350133646e-02
4.858205493228134664e+00
8.006344078069034254e+01
1.462216780755735579e+00
4.026197529312809387e+00
4.253417918071186854e+00
2.986057742098649115e+01
1.103522349764605259e+01
1.763817457088719731e+00
4.494912632883430459e-01
1.911698145879570099e-01
3.914230597136518242e+01
5.313459294247302296e+02
2.713405421135497591e+02
8.626818166936610632e-01
2.233347137439713848e+01
3.511536954395173993e+00
5.910367746310620163e+01
4.707446172436671183e+00
2.827212620157072198e+00
8.333208695149284750e+00
6.070430272099539559e-01
1.968629656841954656e+01
1.110300655399175440e+00
2.033928749483316665e+02
3.441196939835836588e+01
9.581962456261009038e+02
1.334832553669811617e+01
3.203201684162715779e+00
2.246104226184325814e+00
2.774079423572668901e+00
7.995261771315110622e+00
3.400997533688812080e+00
2.596964834450707471e+00
2.898625532075465472e+00
3.145852627585644612e+01
2.321743282195080305e+00
2.159116116702841204e+00
9.056181571668839858e-01
1.044995478472308115e+00
2.111908245031914362e+02
1.706595737604471452e+01
5.013436561413788656e-02
5.432532379022068092e+00
5.712116820208371415e+00
1.945090693434521611e+01
7.477409339001148680e+01
5.211169419900159028e+00
1.191300482596964549e+01
5.515146959852272346e+01
3.275565329324607688e+01
4.832565839805752717e+00
5.525021147506284924e-01
2.629872985768636706e+00
4.395589687350907937e+00
1.380192813945996733e+01
4.396158319320830898e+00
3.861229650227971888e+01
4.872848218184698821e-01
8.051793346448484101e+00
3.297473730807992442e+00
1.354518722378908535e+02
6.330531684331698328e-01
8.404561839463797757e-01
2.282119494391882775e+00
1.740253912351122256e+00
5.595776195887020021e-01
4.608671988774682760e+00
2.054440432017653695e+00
4.397386433969446173e+00
2.679388503943068045e+00
4.744424560862737650e+01
3.954101411105006569e+00
3.295981955499065474e+00
2.164360152568385764e+00
4.945259798709232513e+01
1.959828466841722516e+01
6.800391700440216347e+00
3.569924117383922013e+00
5.356488513338279134e+00
8.371936775272437181e-01
4.236110409639513574e-01
2.012698009013072564e+01
1.282378043617085350e-01
2.321531377164220977e-01
8.438108307245901329e+00
1.114434271370273066e+00
8.860649047750705165e+00
2.799061683198021200e+01
6.756604957236868358e+01
2.050465551752937987e+00
1.387636116486814730e+00
1.781230286311163979e+01
2.221402617903717669e+01
8.353791450746705038e+00
3.896347538177584369e+01
8.285934962814801352e+00
2.400434346368390592e+00
1.877959630630088839e+01
1.382283521297848816e+00
9.729037750465107104e-01
1.128984927841568542e+01
2.228292627053498620e+00
9.781484743198259224e+00
4.968359174034089776e+00
9.842136263807642393e+00
1.643161043340357619e+00
4.599703435768542192e+01
3.884506724104932474e-01
3.203902237447387780e+00
7.802159577039479643e+01
5.723375669253673692e+00
1.032291482315657660e+01
1.571451725844548397e+00
3.222566805262145451e+00
4.643328865144256135e+00
7.143310051910244374e-01
2.010410354351551376e+01
1.722262489746487191e+01
2.804491697114102955e+00
3.383769146190344301e+00
7.777178313128489673e-02
6.312785370685844555e+00
2.637540598808387760e+00
5.075709859607887608e+01
3.237530172024349451e+00
3.265622179958078242e+00
3.416257750561239703e+00
5.413679248630101526e+00
7.394074950321837036e+00
5.617834340541808524e-01
4.290357853312088743e+00
3.327041236214618447e+00
6.461200251128752514e-01
5.834543704149286469e+00
3.820609138453506404e+01
9.088145682528764979e+00
1.523009410762194316e+00
1.044377312668306024e+00
4.840349252382885936e+00
1.330849951622287186e+01
3.374505418956687919e+01
6.115236985980383899e+00
2.961103882473653748e+00
1.926803023084510347e+00
1.438745301991156023e+00
4.985422658636879589e+01
1.340103251684634245e+01
1.774788716287825974e+00
2.631236446406305607e+00
2.737891437486433688e+01
4.755938860128966716e+00
7.173288077666258644e+00
3.339074846803975305e+01
2.796593722511203595e+01
1.468189927898932368e+01
[truncated: 73,138 more rows]
