# Supplementary material for: DeepFRET, a software for rapid and automated single-molecule FRET data classification using deep learning
Source: eLife. 2020 Nov 3;9:e60404. doi: 10.7554/eLife.60404 (PMC7609065; doi:10.7554/eLife.60404)
Supplement: Figure 1—source data 1. [file elife-60404-fig1-data1.zip › Figure 1-source data 1/Fig_S3a_uniform_bincounts.json]

{
    "bins": [
        -0.2,
        -0.17,
        -0.14,
        -0.11000000000000001,
        -0.08000000000000002,
        -0.05000000000000002,
        -0.020000000000000018,
        0.009999999999999981,
        0.03999999999999998,
        0.07,
        0.09999999999999998,
        0.12999999999999995,
        0.15999999999999998,
        0.19,
        0.21999999999999997,
        0.24999999999999994,
        0.27999999999999997,
        0.31,
        0.34,
        0.36999999999999994,
        0.39999999999999997,
        0.43,
        0.4599999999999999,
        0.48999999999999994,
        0.52,
        0.55,
        0.5800000000000001,
        0.6099999999999999,
        0.6399999999999999,
        0.6699999999999999,
        0.7,
        0.73,
        0.76,
        0.79,
        0.8200000000000001,
        0.8500000000000001,
        0.8800000000000001,
        0.9099999999999999,
        0.94,
        0.97,
        1.0,
        1.03,
        1.06,
        1.09,
        1.1199999999999999,
        1.15,
        1.18
    ],
    "E_uniform": [
        [
            0,
            0,
            0,
            0,
            0,
            6,
            6873,
            52977,
            64571,
            58512,
            62297,
            61787,
            59375,
            59884,
            60053,
            60633,
            60883,
            60012,
            61876,
            62020,
            61615,
            55917,
            60314,
            60506,
            62168,
            59658,
            60120,
            60496,
            59652,
            63451,
            64454,
            69325,
            68428,
            61007,
            59762,
            60981,
            60524,
            60694,
            58650,
            38942,
            1577,
            0,
            0,
            0,
            0,
            0
        ],
        [
            -0.2,
            -0.17,
            -0.14,
            -0.11000000000000001,
            -0.08000000000000002,
            -0.05000000000000002,
            -0.020000000000000018,
            0.009999999999999981,
            0.03999999999999998,
            0.07,
            0.09999999999999998,
            0.12999999999999995,
            0.15999999999999998,
            0.19,
            0.21999999999999997,
            0.24999999999999994,
            0.27999999999999997,
            0.31,
            0.34,
            0.36999999999999994,
            0.39999999999999997,
            0.43,
            0.4599999999999999,
            0.48999999999999994,
            0.52,
            0.55,
            0.5800000000000001,
            0.6099999999999999,
            0.6399999999999999,
            0.6699999999999999,
            0.7,
            0.73,
            0.76,
            0.79,
            0.8200000000000001,
            0.8500000000000001,
            0.8800000000000001,
            0.9099999999999999,
            0.94,
            0.97,
            1.0,
            1.03,
            1.06,
            1.09,
            1.1199999999999999,
            1.15,
            1.18
        ]
    ],
    "E_algorithm": [
        [
            74,
            101,
            144,
            162,
            339,
            1248,
            20450,
            84310,
            99136,
            97070,
            90854,
            87297,
            86596,
            87845,
            89771,
            92621,
            97237,
            90441,
            90954,
            93743,
            91472,
            87944,
            85034,
            88356,
            87965,
            90933,
            91401,
            92134,
            87607,
            87916,
            85869,
            89341,
            96128,
            93308,
            90817,
            83314,
            89070,
            97874,
            99040,
            65108,
            5418,
            76,
            73,
            68,
            66,
            59
        ],
        [
            -0.2,
            -0.17,
            -0.14,
            -0.11000000000000001,
            -0.08000000000000002,
            -0.05000000000000002,
            -0.020000000000000018,
            0.009999999999999981,
            0.03999999999999998,
            0.07,
            0.09999999999999998,
            0.12999999999999995,
            0.15999999999999998,
            0.19,
            0.21999999999999997,
            0.24999999999999994,
            0.27999999999999997,
            0.31,
            0.34,
            0.36999999999999994,
            0.39999999999999997,
            0.43,
            0.4599999999999999,
            0.48999999999999994,
            0.52,
            0.55,
            0.5800000000000001,
            0.6099999999999999,
            0.6399999999999999,
            0.6699999999999999,
            0.7,
            0.73,
            0.76,
            0.79,
            0.8200000000000001,
            0.8500000000000001,
            0.8800000000000001,
            0.9099999999999999,
            0.94,
            0.97,
            1.0,
            1.03,
            1.06,
            1.09,
            1.1199999999999999,
            1.15,
            1.18
        ]
    ]
}
