# Supplementary material for: DeepFRET, a software for rapid and automated single-molecule FRET data classification using deep learning
Source: eLife. 2020 Nov 3;9:e60404. doi: 10.7554/eLife.60404 (PMC7609065; doi:10.7554/eLife.60404)
Supplement: Figure 1—source data 1. [file elife-60404-fig1-data1.zip › Figure 1-source data 1/Fig_S4.json]

{
    "E_(noise_0.05)": [
        0.4435536086418312,
        0.43505492209051927,
        0.43903229765317886,
        0.5027171678807528,
        0.5177675579941378,
        0.4745526019456984,
        0.4739531322149873,
        0.4726712608460947,
        0.5092847385038767,
        0.4811685492694813,
        0.5248358803218656,
        0.5369600932193026,
        0.4868440334819008,
        0.4731440828332031,
        0.4223567724633615,
        0.48466467350948256,
        0.45332831228336706,
        0.4833377620784154,
        0.4996478166384267,
        0.5108914034675397,
        0.41279823296131435,
        0.5019175720197573,
        0.5312087396826962,
        0.46876789146603765,
        0.49961628859255053,
        0.4945373002767934,
        0.5050069682746541,
        0.5394084646145648,
        0.5331139314611085,
        0.47864874730485796,
        0.5597529318917526,
        0.508773206072286,
        0.4957334487748864,
        0.5189942946686026,
        0.5004366319922011,
        0.4250065865632281,
        0.523350785128581,
        0.41482859093055796,
        0.5097390938534174,
        0.4517445153245931,
        0.47221313564455525,
        0.5431394037269581,
        0.503739397497301,
        0.4239696621065656,
        0.5604584551883194,
        0.5602255734486068,
        0.4609600365290747,
        0.5748263235781648,
        0.41446643626631147,
        0.5115947337665975,
        0.5033273050702182,
        0.47961584614498465,
        0.4424129684223774,
        0.5688111585171834,
        0.49594776690282816,
        0.5262260276377447,
        0.45965888286323475,
        0.493230866857839,
        0.4906541570405591,
        0.46417247631119163,
        0.5337288217717885,
        0.43305717860636755,
        0.4677595219216858,
        0.46904675015938646,
        0.5372987472635616,
        0.45491188557528695,
        0.5913459079684474,
        0.6349918548412935,
        0.5596716839431712,
        0.47755974249745614,
        0.5088363081319034,
        0.4580389581786539,
        0.5050161519188373,
        0.564569417348485,
        0.49391050771285605,
        0.49760130742757036,
        0.5341737339911686,
        0.4825468075953707,
        0.47311686351976195,
        0.4475111780643134,
        0.5238353818484264,
        0.52652628601833,
        0.4271258526606292,
        0.4970451076281455,
        0.5328395899174919,
        0.604297481143361,
        0.5501186982553038,
        0.44339860144825377,
        0.4965353203597793,
        0.4909913008644328,
        0.5483062065464991,
        0.47673467546542886,
        0.5421185977524758,
        0.43812125017546666,
        0.4165354317507012,
        0.5105320308013539,
        0.4533139367493378,
        0.4935931467444853,
        0.5206520575657788,
        0.5044458359038559,
        0.5654381060004828,
        0.5425053918507539,
        0.4115724730161472,
        0.40627646740059314,
        0.44476775229670273,
        0.44144703828913706,
        0.45479911485264807,
        0.46674994012517906,
        0.5032479156314439,
        0.5150295364174422,
        0.5606688203206796,
        0.5745783538806654,
        0.581617798114247,
        0.41163185731751956,
        0.5469061268832489,
        0.5005136189458413,
        0.5462367340447801,
        0.485349264832959,
        0.4501539786683626,
        0.4878589729393102,
        0.5453814791235584,
        0.4687292630976206,
        0.5122946270568417,
        0.5210051561468599,
        0.4212009805636764,
        0.493832749191082,
        0.5487029363143604,
        0.4757960386166173,
        0.5037880972997327,
        0.5926770532829994,
        0.4561120857483025,
        0.5348650981272491,
        0.5353625833391901,
        0.5088836194272564,
        0.4385654493354414,
        0.4684342296822261,
        0.5407486691113162,
        0.4435396789232713,
        0.551092812480123,
        0.44015799703086267,
        0.4728522994479056,
        0.563908344716071,
        0.535284184556845,
        0.4914102034727292,
        0.5553862768046769,
        0.558944563680136,
        0.5161171472483461,
        0.5147420410892317,
        0.5231782819681736,
        0.5496935615067275,
        0.41168892936332535,
        0.44961467929990456,
        0.5208221413184871,
        0.4962259836616297,
        0.46765814291834606,
        0.5012162848327695,
        0.555068725337123,
        0.5367585754421705,
        0.5454897956413437,
        0.47373143409418467,
        0.6036864285438841,
        0.49385182210627293,
        0.5155397485717109,
        0.5340814921294769,
        0.5272004120902432,
        0.5527556781496659,
        0.47735194768319855,
        0.528243210826046,
        0.4839719299638085,
        0.5858985873546303,
        0.5262050854195037,
        0.4806189819107489,
        0.5118350683050633,
        0.543921916569679,
        0.4136160881071745,
        0.4618188496400891,
        0.52549287146236,
        0.4750930870218297,
        0.38096603199931994,
        0.4636365950588728,
        0.4693698334498958,
        0.46034138370999467,
        0.47915784285000423,
        0.47361816758391945,
        0.4844459126001574,
        0.4749453486316757,
        0.48717429272907475,
        0.5416212827301373,
        0.528834170450822,
        0.4970494770435888,
        0.487936252768637,
        0.532643306849938,
        0.526831556569687,
        0.4840662972608024,
        0.5053585668303427,
        0.4583890604759608,
        0.4445467665525559,
        0.5839132474088561,
        0.5666858130143766,
        0.4352374360397608,
        0.5304945217659676,
        0.4514058205937091,
        0.5416421427093395,
        0.42498138459993673,
        0.417657440988618,
        0.5089404821082981,
        0.42199401852708646,
        0.5417761692657588,
        0.5335732089695112,
        0.5247875126382319,
        0.44272152760642347,
        0.5177295675504426,
        0.5132070626325631,
        0.5213441039861377,
        0.4957852370300517,
        0.576040151010025,
        0.4944893796984267,
        0.5201252255738599,
        0.5125535200880939,
        0.45369419796752586,
        0.4207034871327536,
        0.38524082140541355,
        0.5620288952810267,
        0.5190586108112483,
        0.5008463883762083,
        0.520089551689844,
        0.43916310807466086,
        0.5654770112938736,
        0.3712170636075039,
        0.5597700119411546,
        0.5104513997642485,
        0.5529811274662438,
        0.4803953577349719,
        0.5601483615699854,
        0.4959991045034342,
        0.4790404188180617,
        0.481298309501099,
        0.40564831506798965,
        0.4766770542888133,
        0.5293198387427331,
        0.4687059642554766,
        0.43980285487104165,
        0.4371008042900618,
        0.49860038542193125,
        0.47150533803620864,
        0.47474212892959194,
        0.44364327463582565,
        0.5114995006335511,
        0.5444069460222071,
        0.41759154065974113,
        0.5280391846372872,
        0.4962744854698779,
        0.5206877438303741,
        0.46632780868098533,
        0.468567311659175,
        0.4597527960093136,
        0.49530790804882313,
        0.5171942913464747,
        0.5844246564660988,
        0.5406813486219305,
        0.5010485958931599,
        0.5376700158324037,
        0.4846448533349977,
        0.4160277851738571,
        0.42540530066008053,
        0.3937591966700973,
        0.5003201238650058,
        0.5425526388056989,
        0.49421594986113815,
        0.5511239931347681,
        0.5262903063743823,
        0.5348339906496534,
        0.5402022241892667,
        0.520387518587752,
        0.4986706781726981,
        0.47359729125599065,
        0.488680170221576,
        0.48536193555426477,
        0.5499597896635592,
        0.497880599374748,
        0.5180633064519861,
        0.5296214554048831,
        0.4880629917111678,
        0.5255538613091176,
        0.5448152436179607,
        0.43387314145092637,
        0.4052127472227767,
        0.5555095239895149,
        0.4039991248962635,
        0.4442265599818425,
        0.5197842115602428,
        0.5106286886701813,
        0.46871660480502264,
        0.5888606126158104,
        0.43108594382171034,
        0.6196087515074223,
        0.5385901093641918,
        0.43740619266494934,
        0.44133923336570713,
        0.44746365656320475,
        0.43985281461775955,
        0.5423962077378874,
        0.5720163772823597,
        0.4177168155454232,
        0.5657012335322341,
        0.4878157287054343,
        0.48447114268033475,
        0.4890015942100818,
        0.49203033595511775,
        0.5129119592909488,
        0.5355832422066701,
        0.44099222505690894,
        0.5486967373818591,
        0.45933668297381947,
        0.5000984383277063,
        0.5024277272831376,
        0.4565917356382292,
        0.5209092132226747,
        0.4863535975156401,
        0.38447386877136935,
        0.5727322364811471,
        0.47393901129548793,
        0.4652916535330988,
        0.5408774870866279,
        0.479676062217589,
        0.5613805619753321,
        0.49727003808625675,
        0.4969009774068735,
        0.4872747410209005,
        0.5638494968204533,
        0.5112469509828499,
        0.5680847813482893,
        0.5228181747820793,
        0.5206014513103246,
        0.5017535516848894,
        0.42928910918453633,
        0.5806825835230635,
        0.4905450103579147,
        0.42336038443805957,
        0.5482258782351316,
        0.5291091105059603,
        0.4894048955595982,
        0.5439203646598417,
        0.5722958423569339,
        0.5184247954406502,
        0.4761826528714066,
        0.5663941640156847,
        0.4905331408468904,
        0.48020097478916257,
        0.5291460141211103,
        0.5058102858463646,
        0.511378961976088,
        0.5265290089558453,
        0.6354984933963761,
        0.5362356075762728,
        0.5309061611089415,
        0.5320184595332993,
        0.5256197852714344,
        0.5630310647918471,
        0.5502406082517846,
        0.5982536308579115,
        0.48639037246972705,
        0.4528356184316132,
        0.47230832665134165,
        0.49162751586239695,
        0.5167417867013889,
        0.4440906277905788,
        0.5124485591138247,
        0.5716011114023667,
        0.4859356989063923,
        0.5663701452934666,
        0.5078342961978073,
        0.515967506292223,
        0.5151209218584009,
        0.47556614032408057,
        0.5137867496484011,
        0.5333759337343111,
        0.4591962238649674,
        0.5382991952375434,
        0.4614569399080652,
        0.5167460503375444,
        0.5791133829761406,
        0.3821660162014301,
        0.6335869702000491,
        0.45543799269163504,
        0.4448910367033462,
        0.5613271510158172,
        0.49742322323437377,
        0.4421670109675855,
        0.5371878482552719,
        0.42933752540406106,
        0.43945352281293865,
        0.524534269584425,
        0.47549400095621486,
        0.4565967652626467,
        0.45241128696547234,
        0.5058635586036458,
        0.52197417114533,
        0.45804487452486126,
        0.48687100881806933,
        0.5687440462551766,
        0.5357095277219114,
        0.5048224548726784,
        0.5089243993969853,
        0.5313548882349494,
        0.4596598854648674,
        0.5015951177931021,
        0.5311497253405423,
        0.4846171392882841,
        0.4990211876385781,
        0.5672191826780061,
        0.5295211926842427,
        0.5323683286774125,
        0.4958280424317196,
        0.4780958902058625,
        0.5627996430261604,
        0.4727114380206244,
        0.4451701108922783,
        0.4834255974537285,
        0.4545294126202962,
        0.4715204795905736,
        0.544723169773381,
        0.6036691178037222,
        0.4638036418191056,
        0.5423940364945804,
        0.5724124556020802,
        0.5485668440987417,
        0.5205442685137599,
        0.4973422792547429,
        0.5693144968467277,
        0.5402206747184256,
        0.5251574769828888,
        0.5764288776149463,
        0.5831391114413079,
        0.4305185615452202,
        0.5235663045701354,
        0.499774187564946,
        0.5184808615707625,
        0.4805825882523426,
        0.5140775694857612,
        0.5711407211836149,
        0.43280617977510255,
        0.5329207129430396,
        0.5131863172698893,
        0.5516000200616983,
        0.5365769235434852,
        0.4714325212857666,
        0.5297678771755102,
        0.4611341224451625,
        0.5479308504672993,
        0.5273281538543693,
        0.48891187793780744,
        0.561656965877523,
        0.5174992733393012,
        0.4082903716319223,
        0.5172640617028246,
        0.5132244289359299,
        0.525948590929276,
        0.5848928335141054,
        0.5347301632997711,
        0.4826168404503698,
        0.4822885648961683,
        0.48251381884394035,
        0.5154908285217727,
        0.4569860065679371,
        0.5045465590188465,
        0.452046241303006,
        0.4515345915143629,
        0.5112506453066814,
        0.40722735782656955,
        0.555318594835898,
        0.48356288213891524,
        0.49825155857743075,
        0.397256723405827,
        0.45952682881178514,
        0.5190505060402452,
        0.4480233891409627,
        0.4749902173093975,
        0.5382035273764075,
        0.3931611602778079,
        0.5576698959608285,
        0.4666451523769381,
        0.4645811378808483,
        0.42390870950906245,
        0.5738566589278633,
        0.5519511600431942,
        0.538966675698465,
        0.5053614000345746,
        0.486256483118403,
        0.5198911189697081,
        0.5637217344272696,
        0.511810964793556,
        0.587845521106357,
        0.4309402875524716,
        0.5398283660345773,
        0.4814645261609757,
        0.5301056534834,
        0.4840163835191085,
        0.5295214194275739,
        0.4619152910120692,
        0.4210292836661697,
        0.48647702688825856,
        0.49854514888291424,
        0.49666985734556607,
        0.5411467675789067,
        0.5111186757940157,
        0.421024596862268,
        0.4996192117711774,
        0.5400543815920976,
        0.5355836320317773,
        0.5133468231630728,
        0.5529252195958791,
        0.5959425040922974,
        0.539846410722676,
        0.5383326243878223,
        0.5390333047017173,
        0.5807613993551612,
        0.5804170612929759,
        0.5095553986455214,
        0.44854026390911195,
        0.5069001726116255,
        0.45522130631240343,
        0.5431189582246008,
        0.5265666846758709,
        0.5158877650177581,
        0.45919815968707367,
        0.4598014420925814,
        0.49139891599721525,
        0.5265186116930557,
        0.4558570194846268,
        0.5261234828323497,
        0.4369023798093429,
        0.4584900712990384,
        0.5092466867653483,
        0.5986371040753481,
        0.5404715844329901,
        0.5046224698963763,
        0.5222552396734691,
        0.5664654800874188,
        0.43621105258496456,
        0.48040776075191727,
        0.5287423317361175,
        0.5185010638138274,
        0.47683597437979663,
        0.4376215296359994,
        0.5564959946425075,
        0.45055238927026137,
        0.4471366153919998,
        0.5091452983606737,
        0.4834214620289746,
        0.5470272195099194,
        0.5131990594818897,
        0.5255236146012797,
        0.5630735833149212,
        0.5664222924286371,
        0.45958275056851083,
        0.5366388495334852,
        0.46354676912076104,
        0.48963319124545124,
        0.4199183694339167,
        0.5350248322407406,
        0.4260161474099336,
        0.47653951846587783,
        0.5352480471475555,
        0.4912372828895896,
        0.5188839850256649,
        0.4845807526620049,
        0.319929722105857,
        0.4735150582494813,
        0.5159609783236051,
        0.45547601515557873,
        0.5798110399038349,
        0.5187326911334004,
        0.4980924772365469,
        0.4973683189611445,
        0.42099538298774997,
        0.44620474186048015,
        0.4797186785763829,
        0.5254481735858751,
        0.4539188925139449,
        0.4604713780795221,
        0.377635107671436,
        0.5458720031592057,
        0.4338682602088725,
        0.5796102947274484,
        0.5326619717696938,
        0.5217669749417029,
        0.5158983365530414,
        0.4262625329167903,
        0.482024920606037,
        0.5124736835846243,
        0.47454858155757756,
        0.4731209101384093,
        0.5283509749859593,
        0.571791454641614,
        0.4778078011744806,
        0.5078485995460363,
        0.48771027744448275,
        0.5015309068877669,
        0.5378608578787594,
        0.5120935288331155,
        0.48543600829682887,
        0.49039992900604346,
        0.47645830224172336,
        0.5049784861249462,
        0.5363265723318589,
        0.47258322813833403,
        0.4786227418529987,
        0.4995402847626307,
        0.5632926938449561,
        0.4044830187794139,
        0.6070667702751471,
        0.47617066436027017,
        0.47775102158002086,
        0.4367284189873396,
        0.4767187905215055,
        0.48644826855180573,
        0.5139733918893538,
        0.4655845908785927,
        0.5366195584190732,
        0.47998047316196735,
        0.46783207224053275,
        0.5540225238340586,
        0.5190728650931564,
        0.5249043420088629,
        0.5261350173175297,
        0.5408360403391741,
        0.5008041298121524,
        0.585740857900234,
        0.52503657719745,
        0.40623441879637834,
        0.5436199760004525,
        0.46847338776868613,
        0.5747764456156469,
        0.6077181347042183,
        0.5607975387544806,
        0.5311865994225711,
        0.46259028572936467,
        0.5740132925471394,
        0.5228838746911223,
        0.4659207518723363,
        0.5028413089705926,
        0.5403476495518916,
        0.4302334286150597,
        0.47212036128862295,
        0.5467272613988257,
        0.5468966522903843,
        0.5253236459543188,
        0.4864026428238303,
        0.5246887393566692,
        0.553010497215488,
        0.4460628912241523,
        0.49629375203238363,
        0.5395571912777923,
        0.425120838950137,
        0.5199421621638567,
        0.5285418706492931,
        0.49379693597680907,
        0.4663487779222949,
        0.45827942975596886,
        0.4878471795709768,
        0.5415894507889557,
        0.5514711356273553,
        0.5378185812879065,
        0.5597354820021994,
        0.47029469831294257,
        0.503636603999673,
        0.4522284508353955,
        0.5471261178049108,
        0.4933680262031251,
        0.5339079313897566,
        0.43350131811356213,
        0.5264422731718277,
        0.48773751323308184,
        0.4830961040608991,
        0.4231372189637303,
        0.41161324450904574,
        0.443084898720489,
        0.5493069120014596,
        0.49849282186660426,
        0.471695568741281,
        0.47919196899217237,
        0.5500426975537139,
        0.41240741690470384,
        0.5018278754093413,
        0.508460271417455,
        0.47925667097344393,
        0.5547716324953406,
        0.5602715940153921,
        0.42936917001383546,
        0.5021394683943722,
        0.4959873783856067,
        0.5385049967923893,
        0.46058886963237317,
        0.5010339571015956,
        0.45657699679039393,
        0.45403662862488153,
        0.5380405743416691,
        0.4605714764794776,
        0.48023363454198437,
        0.5091539680597015,
        0.41970121213880696,
        0.4830118727880815,
        0.580870272428608,
        0.5202318274404066,
        0.5062985023724723,
        0.4433805939482256,
        0.511706655425401,
        0.5332412096587315,
        0.6257550373788543,
        0.5848618923142124,
        0.5127180253853876,
        0.4477385355838062,
        0.525854123355874,
        0.3771944846231164,
        0.448485627754139,
        0.4783789320602531,
        0.5510559983019664,
        0.46882781807032,
        0.6356761496531764,
        0.5578582800228646,
        0.45156175320528497,
        0.46009808316734035,
        0.4753623269617456,
        0.5127109750241865,
        0.5199102215749205,
        0.6130584879139372,
        0.48593639387688986,
        0.5226830639734823,
        0.5681084479986288,
        0.5115690113845085,
        0.5125540109272725,
        0.49934726176876193,
        0.5976978433097985,
        0.5251902874894895,
        0.6070621391416281,
        0.5633733170728611,
        0.46268601728827513,
        0.5439889720975994,
        0.5756300185148743,
        0.5236740653836004,
        0.5124863561449793,
        0.46859510908273505,
        0.4553760599156456,
        0.570247635891894,
        0.4664825795120894,
        0.5262088681446485,
        0.5057427209944034,
        0.4802435193847003,
        0.5133957762632317,
        0.4978137156392675,
        0.5456422346726433,
        0.5870056050230388,
        0.49677391015626693,
        0.5771588975529209,
        0.5285007365472207,
        0.487172110693367,
        0.5136630691417079,
        0.5249102457513395,
        0.49343255794789387,
        0.491664897379314,
        0.4826329285769306,
        0.547272625032727,
        0.4843642584788674,
        0.548158573735529,
        0.5199191597400826,
        0.5283938016601436,
        0.564007442797833,
        0.5184026880010307,
        0.5236417989315988,
        0.5332034154243724,
        0.4121560517107999,
        0.5107808395761146,
        0.4897392512803402,
        0.43295964713427554,
        0.5049917503429475,
        0.550492889927517,
        0.565848002246513,
        0.41638361577032357,
        0.48481537954779014,
        0.449620160129523,
        0.4683930327170749,
        0.438002708087405,
        0.5552027044972766,
        0.5763293356919306,
        0.48423790164551656,
        0.5345282352721947,
        0.4986216356308443,
        0.48178058939472995,
        0.4841032358145105,
        0.5574703656709116,
        0.47666200829185734,
        0.532680083660566,
        0.5518260969214321,
        0.5144786719780329,
        0.5055004622522696,
        0.5443335579696507,
        0.3648165061048675,
        0.5121289377860141,
        0.4348527329277632,
        0.5422528587712904,
        0.5307787027318812,
        0.4060923611878177,
        0.49421811355195383,
        0.47988434026347204,
        0.5045428344596956,
        0.4565208156780466,
        0.4826877669672046,
        0.4210346046622295,
        0.5199728961684327,
        0.49368540028018676,
        0.5121807666989762,
        0.48729611987023724,
        0.4881684055221002,
        0.5160961850541921,
        0.5006112507414255,
        0.4977319237206358,
        0.5486125643075487,
        0.398528812078357,
        0.47372171561685594,
        0.542132128593796,
        0.49561495872728506,
        0.4759822476319933,
        0.5402366572164424,
        0.4840083822993205,
        0.5886193180689625,
        0.40524930892506095,
        0.47246201055891096,
        0.5720722808643053,
        0.5395859270857546,
        0.5029870368346925,
        0.458233862083999,
        0.5140548388126402,
        0.5601323131256095,
        0.4818982950328255,
        0.5238522497012947,
        0.4392352649330068,
        0.5133383637199478,
        0.5605907587201971,
        0.48045197042089555,
        0.5146798407336954,
        0.4656814515548293,
        0.4207354369389509,
        0.5130165239081357,
        0.6125031627501945,
        0.5162736578670801,
        0.5287420179353389,
        0.47990061626958697,
        0.5276553604473708,
        0.569555073047568,
        0.47699310291740293,
        0.4131778900276085,
        0.543138027004679,
        0.5197858056989216,
        0.6301391966070178,
        0.5301822136477092,
        0.5077896006461796,
        0.5250543869890306,
        0.6110816762241885,
        0.580061477778986,
        0.5027114109716074,
        0.44443906195832183,
        0.527045885324673,
        0.513421710071946,
        0.5093345899985859,
        0.5406390571752598,
        0.6136217962237422,
        0.5420623056351542,
        0.4797639028649665,
        0.46467660323270726,
        0.5127180553727102,
        0.4633138378429754,
        0.439257352231674,
        0.4716664428094316,
        0.4986093135711933,
        0.5096678928404061,
        0.5547290132643735,
        0.4712447090659623,
        0.5208269472115782,
        0.5915621640432837,
        0.5624495054818711,
        0.4727992921235596,
        0.5334477288609832,
        0.4120000094917032,
        0.5003545286814768,
        0.5449949530896925,
        0.4483781911764655,
        0.4910608155841375,
        0.511620402230872,
        0.4915518624092848,
        0.4863555771183269,
        0.43409346414544087,
        0.5177339563259264,
        0.4555604028957021,
        0.5533868085033651,
        0.5183700658168278,
        0.4689033710925795,
        0.49503829674590566,
        0.5206760041325625,
        0.5162438162433997,
        0.46850734506373193,
        0.5012762716359158,
        0.5251300817246586,
        0.58047027927213,
        0.39345263300719174,
        0.45643715646274524,
        0.470678214244514,
        0.5311781266747618,
        0.5824752687719066,
        0.5123597328000746,
        0.44749940859890647,
        0.5161711050216219,
        0.47880522246221424,
        0.5231782768105523,
        0.4546161415179452,
        0.5194139102487082,
        0.44856262866448215,
        0.5223232532571058,
        0.4834024983522634,
        0.5530013483736435,
        0.4507743152605939,
        0.4579669316580852,
        0.46287895425994224,
        0.48355122072444406,
        0.5105959828414611,
        0.44057087488732655,
        0.44913626680779034,
        0.5459740659955984,
        0.4815372586533395,
        0.5114040080254577,
        0.5376231384933609,
        0.4803785441402169,
        0.4374834350752815,
        0.48376968850010726,
        0.4794104180382309,
        0.5056675433579997,
        0.46298529087640194,
        0.4121428078308754,
        0.5382428885673285,
        0.46218240365689495,
        0.39989561103523863,
        0.5065775051583566,
        0.5663199415623745,
        0.3940606126791349,
        0.5633397738626349,
        0.49133744833259296,
        0.5083954216683764,
        0.46208800969546415,
        0.4588951742015152,
        0.4653383039317471,
        0.5864408464935149,
        0.45883315943887276,
        0.5481891709954477,
        0.47453050866702945,
        0.4748263994578741,
        0.5149910105924173,
        0.4088847853587656,
        0.5339717777095653,
        0.48799758926491466,
        0.523354504266858,
        0.4096144663404115,
        0.5094474900965881,
        0.44077835622278594,
        0.41733138573573747,
        0.5335096184718967,
        0.5391432613182834,
        0.49188845251861035,
        0.4837254341047831,
        0.5854859540191205,
        0.5963100387226796,
        0.49340236169768137,
        0.47628353778142135,
        0.4234476748106741,
        0.4888211154804215,
        0.5232701885457022,
        0.5238804286841943,
        0.42541900508761293,
        0.40605695416855336,
        0.5407206704915145,
        0.5955916494116599,
        0.47736973683182826,
        0.5144233048321386,
        0.49413266192001665,
        0.5293947891343435,
        0.4853409571153899,
        0.5557025513578981,
        0.3751675863936523,
        0.4499544196715813,
        0.5281519772333871,
        0.3818169706825119,
        0.4522694537987183,
        0.5136227019412057,
        0.5121895454244112,
        0.3879888337873432,
        0.4734005059561545,
        0.5500078262180157,
        0.5541022190470356,
        0.5949228628613923,
        0.5704255038800397,
        0.5589977071091508,
        0.4671863636785398,
        0.4535495390936359,
        0.5009778034031649,
        0.44755503548195597,
        0.5505525563747318,
        0.5263782929344941,
        0.3920048901078516,
        0.5524458783667989,
        0.4350276494064556,
        0.4605488920629543,
        0.4901680558068923,
        0.4939491497631742,
        0.5510785128625185,
        0.5421295787703329,
        0.5510908308944678,
        0.49411872409563495,
        0.4812993346927561,
        0.4978992504098437,
        0.5023529695731903,
        0.5342105995687536,
        0.5445560562521493,
        0.3860967531711101,
        0.4508041905006391,
        0.518372096808464,
        0.5609704838916196,
        0.4160359597520788,
        0.43489707047322385,
        0.5031529866529717,
        0.45277099220380995,
        0.5791991042325884,
        0.5265188756282894,
        0.4572267348007514,
        0.5128712758384619,
        0.5108481398467359,
        0.5714360736105943,
        0.5852338998341805,
        0.4312659977323157,
        0.5865912842676538,
        0.5249348472611838,
        0.4323727084884528,
        0.5235255009733608,
        0.44550756120876506,
        0.5474293667544771,
        0.45901191717297585,
        0.441085474770124,
        0.43848023244060214,
        0.6585641079160947,
        0.48891486665387013,
        0.5359770800458363,
        0.5447240572443973,
        0.48687831802443815,
        0.4648097284920622,
        0.4750040610251981,
        0.4940754610468518,
        0.4765548154785922,
        0.5019482977417706,
        0.40716874089933686,
        0.48120954443668235,
        0.46665767508746286,
        0.48824260939402053,
        0.575916496236649,
        0.5982718876067776,
        0.5377695672561039,
        0.4137523515102417,
        0.5057176246083407,
        0.5334227450665668,
        0.5105556622579844,
        0.43873918201383916,
        0.5052979137861715,
        0.4664482901471881,
        0.5523242653147552,
        0.48123880758560805,
        0.48105402774771516,
        0.5684222368254385,
        0.4661677759066615,
        0.5499836229500649,
        0.5289357161775554,
        0.47471951633505455,
        0.472800283803845,
        0.5034197342261066,
        0.5449768437529167,
        0.4910635020457573,
        0.5098499455972684,
        0.5009140699980887,
        0.5664031694327863,
        0.590030960345541,
        0.5139300247951137,
        0.4866837607884238,
        0.5317598699052332,
        0.4467388854586518,
        0.5292804066268261,
        0.6052667908998639,
        0.4780306735594568,
        0.4974335720086252,
        0.580467393915243,
        0.454354595499368,
        0.5302655165172478,
        0.545942327743439,
        0.4529439174176834,
        0.5329999161815526,
        0.4695823071552559,
        0.47558552604868426,
        0.5271670601905684,
        0.5226990567424721,
        0.4945211678800831,
        0.38106682732396785,
        0.5307230057819463,
        0.483265796231878,
        0.46170214508191926,
        0.46971623885546687,
        0.4839071928258417,
        0.4512172746493187,
        0.4156650199367728,
        0.44865910922199875,
        0.45361482580649504,
        0.46892875496992503,
        0.5927738079946232,
        0.560544249060291,
        0.5392312561691556,
        0.423893883887718,
        0.5282255498154051,
        0.4688059141983052,
        0.48578279565880295,
        0.4455113202255926,
        0.4695930645504114,
        0.4913368814156573,
        0.5869818442354718,
        0.5223309163947436,
        0.5598297815461941,
        0.40970490766002754,
        0.5666745269710155,
        0.49044631588154614,
        0.4317419583104375,
        0.4720150648787415,
        0.48251844003350136,
        0.471207200689251,
        0.5169899659867233,
        0.4352460531697894,
        0.49492207504997954,
        0.41390801535421723,
        0.40036252831798164,
        0.4779360034223127,
        0.5149123102732214,
        0.581909271981113,
        0.5340133887559836,
        0.4992814518643689,
        0.5404717474010688,
        0.5679042440080209,
        0.5618892844735932,
        0.5108288605301953,
        0.43639183670823956,
        0.4301508261861521,
        0.4415880532096317,
        0.43829335896390165,
        0.6142363166741228,
        0.5184645169445738,
        0.5237324788974058,
        0.5218473037569654,
        0.417168502592608,
        0.5587084709315534,
        0.43114168230999633,
        0.579815536796938,
        0.46373798402863303,
        0.45534467908665477,
        0.5402867140432887,
        0.46801970086576566,
        0.5890159589639768,
        0.5608179503171147,
        0.47146056178386014,
        0.5715788979685841,
        0.5688300878501752,
        0.6021431981503725,
        0.4508012615369361,
        0.4616386598172698,
        0.5397700016780737,
        0.5634925176101739,
        0.5388020660296198,
        0.5189816464583151,
        0.5718681278336402,
        0.4547310547993393,
        0.49304424095717414,
        0.5107327210328904,
        0.5112069895012252,
        0.4945545163359726,
        0.5035489535377368,
        0.5412934946921891,
        0.4531603643465573,
        0.4798233137211778,
        0.47732343444921044,
        0.5523200222679844,
        0.5157420314588217,
        0.4533312226513262,
        0.48775857156816393,
        0.46954986261953224,
        0.43484836907662844,
        0.49863820826639893,
        0.4516542703863378,
        0.4305334796911811,
        0.498884506193421,
        0.6251529571664405,
        0.5446414805645018,
        0.5287484992057268,
        0.5059923057407222,
        0.5544796766418367,
        0.5063961923238691,
        0.5852643864094688,
        0.508440167441949,
        0.5316089842897023,
        0.48931508710465516,
        0.49835375899689505,
        0.500026448504925,
        0.4569359212654269,
        0.5339074360180276,
        0.5076057112202197,
        0.5280920291751449,
        0.4666185375256034,
        0.5155651769605085,
        0.5358743845686171,
        0.4909897892111368,
        0.48068636165335943,
        0.5091758720947257,
        0.5080862523322591,
        0.5161379821246639,
        0.4776849571468815,
        0.4554357021590393,
        0.5377184547099793,
        0.5037135914100122,
        0.5445656332241252,
        0.4601483264607187,
        0.4816423696761824,
        0.4966921330072758,
        0.606103568550711,
        0.5074287017388341,
        0.5153157191020196,
        0.5295991941003821,
        0.56462190161868,
        0.47343655313860206,
        0.4651407517347888,
        0.5063956615452467,
        0.5121320395831377,
        0.4871556601068085,
        0.49696953339911126,
        0.5394828376218697,
        0.4977310712361206,
        0.5271742576022697,
        0.45736936386782434,
        0.45128792469142004,
        0.5196759794303714,
        0.4794019621042813,
        0.45458820446884574,
        0.5490216114934279,
        0.5482502807427068,
        0.5428372857046568,
        0.45924433252310604,
        0.45400176305930173,
        0.4624046329143855,
        0.4700092299049307,
        0.49306128078768907,
        0.47638234400975515,
        0.5302951521432164,
        0.5479845759667874,
        0.43913525744592663,
        0.4621331737411031,
        0.5165933132200509,
        0.5000254862247617,
        0.45440586394821014,
        0.5110685598757032,
        0.5053775988977276,
        0.4205222400981457,
        0.4641679788606272,
        0.5053495340498068,
        0.46817554280642126,
        0.5248244332208547,
        0.5036158818803743,
        0.4599661091370805,
        0.5113410542718299,
        0.5258960985980444,
        0.4739473573880272,
        0.4399605394813676,
        0.49284213724990716,
        0.5219399834873015,
        0.5383025293237437,
        0.47694040248699693,
        0.417505343288644,
        0.4867902683715356,
        0.524333208486526,
        0.4673533850785087,
        0.5108762951000437,
        0.478845989100098,
        0.48419709302692016,
        0.5137706349584484,
        0.5014395077946638,
        0.4785646902142485,
        0.49836694083181987,
        0.4985444939693172,
        0.5205011302886967,
        0.5753013662745114,
        0.5565206047266271,
        0.47222009110143104,
        0.4956538488356256,
        0.486318810382078,
        0.5578244586217194,
        0.5361893828277832,
        0.518572633434376,
        0.5124858440533498,
        0.5129528761844077,
        0.42202398006337843,
        0.5270212546662739,
        0.5043533884600719,
        0.5135205226208023,
        0.43999338871644383,
        0.5331234621956675,
        0.5283459365376111,
        0.6178640279129702,
        0.47935772820111905,
        0.47678046319883705,
        0.5593706626712194,
        0.48362689408910664,
        0.5018067749765585,
        0.4797112671691525,
        0.4908339833647159,
        0.5049625835378229,
        0.5278733099082582,
        0.4926551603879399,
        0.4946479202292796,
        0.42045852563073405,
        0.5027749808977299,
        0.49459309319318623,
        0.44878244534078665,
        0.5355179200019821,
        0.4152067363683709,
        0.5096572347874502,
        0.4577241792240514,
        0.4730089756208721,
        0.47323072250846454,
        0.4473932472792978,
        0.44536502462409405,
        0.5486759385148581,
        0.5753186843614668,
        0.4860915149199009,
        0.5369452409847797,
        0.5628163725864523,
        0.4922603226090985,
        0.5234203792557134,
        0.4637267257388009,
        0.4988331771770654,
        0.43209233108182965,
        0.5501758762672196,
        0.5579840442562303,
        0.4855008119829128,
        0.5104152861667267,
        0.5296478191872689,
        0.5341683395457262,
        0.5364274326179276,
        0.5130216738202359,
        0.44235130635173797,
        0.5096629597324567,
        0.5025252243763549,
        0.4654106227929003,
        0.5191050733045225,
        0.5307446704089896,
        0.4408948984702453,
        0.4598812886995829,
        0.5413490692740025,
        0.4829349079960462,
        0.4738365214183408,
        0.5561701058241783,
        0.5249755979167279,
        0.521065528423674,
        0.510383863243817,
        0.5201103339486266,
        0.5190608279739509,
        0.5419035366852022,
        0.570721416695119,
        0.5162095054339763,
        0.5733914769970363,
        0.5402769484574593,
        0.5133003113685787,
        0.5137748789997781,
        0.4493595017923392,
        0.4807625028415461,
        0.4586231158827756,
        0.5351468739214961,
        0.5160804898230457,
        0.5047899353277666,
        0.47521538881591746,
        0.5109300244273952,
        0.503981380772446,
        0.5157703571476508,
        0.492555730019716,
        0.5156395400623726,
        0.47923593930939423,
        0.5155682864980541,
        0.5201394159968399,
        0.46230637622809445,
        0.5413711906491565,
        0.5226349879540384,
        0.4744159416920772,
        0.46172423705643706,
        0.47940696558129325,
        0.5538295512559221,
        0.4873756992093455,
        0.5341502772228071,
        0.5229490054080841,
        0.43127010759776097,
        0.5710051215809878,
        0.4355750421126497,
        0.49112613379947845,
        0.5287717966984673,
        0.4315730935380823,
        0.5337776220212328,
        0.47033174170372716,
        0.5055620361871903,
        0.3857056498047295,
        0.5161830615389033,
        0.5297790126176743,
        0.5275808194989539,
        0.50439959671122,
        0.4820794264292347,
        0.4682950785855038,
        0.40358923053547624,
        0.4577566083274215,
        0.5382759754424211,
        0.4998844016005052,
        0.5493654883468448,
        0.49480423482500174,
        0.47169298315135527,
        0.44355889347075916,
        0.5276234669964317,
        0.47520491837066114,
        0.5294564748939108,
        0.3843418205793,
        0.45403751311956286,
        0.5567983609639733,
        0.5370909821045499,
        0.4986150303569804,
        0.4650397794839371,
        0.5341322396264174,
        0.5492275414335591,
        0.5025362868183861,
        0.43106266697929047,
        0.594645182548691,
        0.5264758354940511,
        0.4915214453025364,
        0.5155540837038178,
        0.5674002938794993,
        0.4827161247286727,
        0.4312451172864097,
        0.5601271542495722,
        0.507958134182941,
        0.5116384617687616,
        0.48313487138783534,
        0.5183636629740478,
        0.5236154943097362,
        0.5286476146527068,
        0.43836777685473466,
        0.5064548127150245,
        0.4622679396711787,
        0.5100074376201009,
        0.43762357871494584,
        0.4682753547335908,
        0.47208031604140244,
        0.5705071010557305,
        0.49410980773300534,
        0.5618559017531519,
        0.5338180203595368,
        0.4606156243708951,
        0.44370164563931286,
        0.4728660322552519,
        0.483645524506733,
        0.5156384611053773,
        0.4961570733689701,
        0.4226495877077097,
        0.5614536600831392,
        0.5201820806827268,
        0.48320084535809615,
        0.41880913240979734,
        0.4649285406387097,
        0.5107920380849786,
        0.4738842756474622,
        0.4881730432822961,
        0.48414290757717593,
        0.534637554033704,
        0.37609888491361576,
        0.43143052016438516,
        0.4583567962097827,
        0.6159205494593685,
        0.49689999718680855,
        0.5912998734193625,
        0.5169820177723907,
        0.5110037418873843,
        0.484844960994455,
        0.5752521113162543,
        0.565052038977891,
        0.5549212918834129,
        0.4412941082132965,
        0.509421959242128,
        0.5218278716916689,
        0.3867473246382055,
        0.4818650552004777,
        0.5115050294319885,
        0.46612728698922695,
        0.5187537790609213,
        0.5224254289171597,
        0.4646471793378292,
        0.6290345777446184,
        0.5538291660567163,
        0.6095446063087709,
        0.5746586466170114,
        0.49602774223129725,
        0.48220898726450173,
        0.6362323900435878,
        0.49276317391179925,
        0.5205099090587277,
        0.5733823988951807,
        0.5022816672044113,
        0.46620669317815855,
        0.5790708899014028,
        0.48373323894809533,
        0.5147672427727481,
        0.563143337568196,
        0.39711499496544883,
        0.5172269746609399,
        0.5641427822954662,
        0.5400252401917218,
        0.5839540005353032,
        0.4316264952936859,
        0.5651506404951094,
        0.4761127492698746,
        0.3757504381542047,
        0.5621029661098083,
        0.4646600127792293,
        0.5085854868063602,
        0.447245853343604,
        0.6271590663946439,
        0.45178283815452674,
        0.40360353033142354,
        0.5189684042440563,
        0.5098139041762911,
        0.5011043285006552,
        0.5694738043137654,
        0.4557045989465365,
        0.5672991527895763,
        0.5372168218781674,
        0.5598878897569592,
        0.5018220576600305,
        0.5080094098581609,
        0.5337155793471535,
        0.5309547951646643,
        0.5698624679648479,
        0.5170910828593148,
        0.5155387223404839,
        0.3586960088493108,
        0.45025706402035215,
        0.5043315586684878,
        0.5536054278382931,
        0.5270307597649709,
        0.5239477622290785,
        0.49042742491449953,
        0.5817256068049892,
        0.4993750877617553,
        0.5717044266521368,
        0.3756831578709311,
        0.39716553598853993,
        0.4871039576993093,
        0.5250113544465039,
        0.6189236022622614,
        0.391937979046321,
        0.4357085836506162,
        0.46692425039361884,
        0.595331289961538,
        0.5500976996954059,
        0.5342841497238221,
        0.49425475722364487,
        0.44288749154776064,
        0.4285924480478347,
        0.48086438056554903,
        0.4720072077506603,
        0.5260873010207391,
        0.4835063043156774,
        0.482965924463378,
        0.5500954621779227,
        0.5516530041055059,
        0.5651688332111394,
        0.4484440567168912,
        0.487573658174061,
        0.49756161647919656,
        0.5169700008710677,
        0.40778429253629717,
        0.4826163308049937,
        0.5077626725293278,
        0.5027049010089604,
        0.5758945958566436,
        0.5345828807432653,
        0.5093928059893871,
        0.39081433059150833,
        0.5825226218920101,
        0.4784617588518389,
        0.46941807789002904,
        0.42693823895780325,
        0.5656642055165715,
        0.3903698363524763,
        0.49000464968453694,
        0.51421538143382,
        0.44634848053747855,
        0.47390182487979204,
        0.5608990575287728,
        0.5066701269379867,
        0.4144361970435656,
        0.5099616265011973,
        0.4450407687118437,
        0.5390458179363028,
        0.512003931376793,
        0.5478458179122465,
        0.5172476430256746,
        0.5806984215036844,
        0.4784920439444968,
        0.4822861455253476,
        0.5193561490984154,
        0.4459943480611884,
        0.45896182826267795,
        0.4732655507475563,
        0.5507752283188864,
        0.5090860290196256,
        0.5451080367202755,
        0.6372211673954652,
        0.44203595652829086,
        0.4800099908958507,
        0.6062445994024876,
        0.4995016314274164,
        0.4199197735490546,
        0.43255685146518097,
        0.46245940778399386,
        0.5271665332493013,
        0.4678223678573127,
        0.45065065554783373,
        0.43328881379158823,
        0.5291383198017617,
        0.5459927020055677,
        0.4135128042823814,
        0.4552133966826642,
        0.4741143386745251,
        0.46447488617025684,
        0.46819155411818597,
        0.5268556061925683,
        0.5679282320559546,
        0.5106254251775876,
        0.5084799041105719,
        0.5198711762056599,
        0.4805749957566788,
        0.5430580413632485,
        0.4794297125119353,
        0.5856115323581661,
        0.5533376994219075,
        0.44923580819808995,
        0.4335068699413502,
        0.49461749024942386,
        0.5220302903922865,
        0.5565639414788432,
        0.45482731167908663,
        0.4979532369456617,
        0.5530884956124478,
        0.507880803812218,
        0.4830099876163964,
        0.5182237781051207,
        0.5100118985384863,
        0.49285731655550374,
        0.49777428997899725,
        0.5304651232811326,
        0.47450607004190043,
        0.5159658197447351,
        0.5506266286484879,
        0.5715730133545015,
        0.48949945937460615,
        0.4246668493119893,
        0.4104475635399356,
        0.4203730862277961,
        0.5508969800009322,
        0.6087315977834483,
        0.49027358989918607,
        0.4616265338223485,
        0.44206010540313856,
        0.5665529473312084,
        0.43350879473985904,
        0.49692053542313536,
        0.4924255893914367,
        0.5519351972202556,
        0.504006745971116,
        0.5455198670880084,
        0.45334435959195296,
        0.5222495823111029,
        0.49114048853523673,
        0.47496800575180104,
        0.4186136695635501,
        0.5621783246615468,
        0.44423834825691644,
        0.4896368155648612,
        0.43236855480068415,
        0.5594513685937988,
        0.5381159941465451,
        0.6158288182463002,
        0.485686085150585,
        0.470542199194793,
        0.5644492389499904,
        0.5203393742935498,
        0.5370171015428297,
        0.3997224607066813,
        0.45534696245937056,
        0.46705613711490834,
        0.5608157329102822,
        0.5993622423013347,
        0.44849885434011444,
        0.44403386285011937,
        0.5242078380023865,
        0.5445439504513225,
        0.38680752402344853,
        0.4697808403848722,
        0.603223875194653,
        0.5500452838642343,
        0.48091013216630457,
        0.5059425174141675,
        0.42273095789337006,
        0.4433640409119652,
        0.5081760135872835,
        0.5677050795766528,
        0.5260258376019352,
        0.43975723941991307,
        0.4969378312353213,
        0.42995402158710333,
        0.4940325292538298,
        0.5043977399268111,
        0.5147014259128461,
        0.4834427958165357,
        0.5005623985571487,
        0.46525577295566045,
        0.5281799179696424,
        0.5342247499783264,
        0.4912835031887512,
        0.4681549736952292,
        0.5339934209072249,
        0.5164268732773575,
        0.46075659023327054,
        0.531041136890928,
        0.37732459657082973,
        0.4907602094826968,
        0.48021493964467177,
        0.496819899673799,
        0.4953399373758794,
        0.5002908673572689,
        0.5307223093438268,
        0.49376175207284934,
        0.46926713812096,
        0.47542013887212353,
        0.4855059153277304,
        0.46153751792611686,
        0.5484014107210092,
        0.506512644381397,
        0.496623198395486,
        0.42363240731828994,
        0.4726533679592479,
        0.5405465135282262,
        0.4330944808227571,
        0.5107113832721567,
        0.5403671100335868,
        0.43279884695726534,
        0.5100434121463314,
        0.5997753302527279,
        0.4582918409572067,
        0.4643657619454158,
        0.531365415695323,
        0.5097794214737434,
        0.49723271764949123,
        0.5750879138872254,
        0.4748436129008886,
        0.5091569739558452,
        0.5318899066728963,
        0.48008877419091517,
        0.4962474719754806,
        0.5124467267661166,
        0.4325934434240164,
        0.47680049067745817,
        0.5364716140658387,
        0.5263332475508917,
        0.4462471545708039,
        0.42664623526414797,
        0.4865843568580825,
        0.43742559779006557,
        0.5141223343943916,
        0.5104406087613341,
        0.4914400602317175,
        0.4539464723547083,
        0.5417417747448617,
        0.5553036747359369,
        0.4702770740703049,
        0.5081263252127353,
        0.5529868275378731,
        0.4541755938689401,
        0.5469384747023895,
        0.5509708166211702,
        0.533700417604476,
        0.5050623201195882,
        0.4475440504984663,
        0.5215270222567168,
        0.5205134087363945,
        0.4911567241017703,
        0.5222893100976436,
        0.5166558468051532,
        0.47718635082732974,
        0.4616021691454592,
        0.4382050286157479,
        0.5253315464522215,
        0.46513526507091024,
        0.4734343177727854,
        0.5263605612992975,
        0.5101738062819854,
        0.5061229666459222,
        0.5093734402565652,
        0.48446078628140793,
        0.5218113252675374,
        0.5168453160982572,
        0.49804601341031307,
        0.4874619240583859,
        0.48160868959250125,
        0.48764354391269804,
        0.5402951746287304,
        0.5088729523082065,
        0.528245958052614,
        0.5460938279537432,
        0.46980493679846,
        0.5259034234103698,
        0.49065010062030623,
        0.44521113775961135,
        0.4767222793082671,
        0.4742448536075098,
        0.46139131171516307,
        0.5450344334128203,
        0.5160995942551344,
        0.4390473093326227,
        0.5392581482516433,
        0.5176104526466604,
        0.4614122811411926,
        0.46208052562487417,
        0.5070785177354677,
        0.5331043379240739,
        0.5285846100541183,
        0.5459782585711576,
        0.5685480702711092,
        0.4649546963739976,
        0.471523760551167,
        0.5531062576606166,
        0.45913184957475184,
        0.4924725591874364,
        0.4708917651841523,
        0.4630694203041041,
        0.47660499838323844,
        0.5450428937779951,
        0.5204876241663361,
        0.5377914712845787,
        0.5495432563999727,
        0.5253405190178777,
        0.46533855317372114,
        0.4977275148717967,
        0.5197011813792046,
        0.5121995322565601,
        0.4588109637777953,
        0.5493539840416074,
        0.49502606174364017,
        0.5092320623434439,
        0.523470036546593,
        0.49007418710926287,
        0.5142274201951306,
        0.5107214831489608,
        0.4769556498107716,
        0.48891436461469423,
        0.51806980079638,
        0.5371450054411973,
        0.4730738148830949,
        0.40250464966271826,
        0.4299150470802355,
        0.5106883393874933,
        0.47665977412891697,
        0.504400549598285,
        0.4989420112198007,
        0.5146366311320303,
        0.5068627739407957,
        0.4680791862963999,
        0.557859282751272,
        0.4829323493687268,
        0.5520788377381396,
        0.5076221572692806,
        0.4574357816883239,
        0.47427670866602306,
        0.5108196750687486,
        0.44611599880697106,
        0.5243913149859217,
        0.46478913345568024,
        0.5150746320010392,
        0.543636059280146,
        0.5376954232860883,
        0.46074996498059917,
        0.5448475754479616,
        0.5311516531789051,
        0.5178027704100041,
        0.49876171666152447,
        0.4569720031100118,
        0.4616142202117643,
        0.5131052192456286,
        0.48838775522179284,
        0.5229709170693132,
        0.4653332162040615,
        0.540316751383964,
        0.5121225466719563,
        0.49824105289704373,
        0.5121001102423164,
        0.5021511980503046,
        0.5259084824354988,
        0.5131365608327355,
        0.4742282526546222,
        0.47575302016832743,
        0.5255524770831835,
        0.4741179183813097,
        0.44805113473229763,
        0.4978434470942104,
        0.5279050774359284,
        0.518571434856238,
        0.4922892747106733,
        0.4807092022313681,
        0.468796298311607,
        0.4780470177884436,
        0.4843830297531257,
        0.5186081990925142,
        0.5306731402087669,
        0.5486858800638938,
        0.4940600215529103,
        0.49752743050896076,
        0.4969997855265537,
        0.4957423924841729,
        0.5832335499296402,
        0.45935327405870624,
        0.4935415371540153,
        0.5151500061137467,
        0.5469308006798341,
        0.47550671765523467,
        0.5323030629211761,
        0.49944756999985723,
        0.5731347743161482,
        0.48540392910316976,
        0.4869288765084154,
        0.5655443692803129,
        0.5006577043982241,
        0.5138518406854398,
        0.46287842129831924,
        0.4938892278470464,
        0.4621510164368012,
        0.4840421747878855,
        0.4906744371566767,
        0.5553665722912592,
        0.5572572644994153,
        0.4787427357910672,
        0.46950247032753945,
        0.5358659885797962,
        0.5222602632330676,
        0.5535371199057759,
        0.49489632077814727,
        0.517187731978447,
        0.5074136937568609,
        0.4590932450191278,
        0.5746348432308961,
        0.5178517438525366,
        0.5018284681876279,
        0.5296083196991478,
        0.46578211198580605,
        0.5050791852471934,
        0.45353864210863715,
        0.4688622779897203,
        0.530928284796237,
        0.49820268301588194,
        0.5055738388690818,
        0.4864016042942939,
        0.42533821280209905,
        0.5078568794952041,
        0.5073071432823447,
        0.48132781871175806,
        0.4719099169171576,
        0.5337263506448433,
        0.5629748999201776,
        0.46694402720958533,
        0.47016576433962337,
        0.5483980253971,
        0.5209606351808864,
        0.5255834332496916,
        0.5032796397648032,
        0.4713917907705184,
        0.4267379181589164,
        0.4767457992629443,
        0.4984439930808771,
        0.4922600549687171,
        0.4839798318721564,
        0.4769563047094621,
        0.5278049313612592,
        0.47906435498807387,
        0.5076554112350727,
        0.4005118352674757,
        0.46317285574477507,
        0.4659350804367718,
        0.5249743192546993,
        0.46281084058393346,
        0.52646464808151,
        0.537989211180691,
        0.5279306814392852,
        0.4850208136863989,
        0.48095835289088373,
        0.6459525462951246,
        0.5527531992584208,
        0.4622201553113475,
        0.5812186133972629,
        0.4941399308430235,
        0.4830194139335843,
        0.47218679925635265,
        0.5431059996048974,
        0.5426824913651774,
        0.5550553205700868,
        0.40132728384580346,
        0.5498678432649383,
        0.5467044163759261,
        0.5502659777515547,
        0.5112845926406627,
        0.5488955374426787,
        0.5931072309616549,
        0.4932798223887148,
        0.4542916813306925,
        0.467152525974647,
        0.5725704639372616,
        0.47257185976024874,
        0.3855017259950415,
        0.501563179723372,
        0.5176510642221637,
        0.48749912356675545,
        0.42736373380884524,
        0.43239034036971097,
        0.44083894916296607,
        0.4944061326746213,
        0.41762643149281997,
        0.5539534561981215,
        0.46407754055054484,
        0.5044761204743743,
        0.4823469991863269,
        0.4759589967057641,
        0.4873353308759609,
        0.38694399763771475,
        0.45791162706365957,
        0.5065272102169514,
        0.4775993231419402,
        0.5435240637860129,
        0.5580961165524582,
        0.48204126502625994,
        0.408535562913439,
        0.4479924012054696,
        0.5677491819500993,
        0.3696648591095133,
        0.44980124335212796,
        0.47610839828888707,
        0.4385782764309168,
        0.5934429091107262,
        0.4524940650901216,
        0.48318035058665826,
        0.5189620747589434,
        0.5138425351654587,
        0.4389603401294627,
        0.476999390661466,
        0.3981137701856113,
        0.542919704347109,
        0.37087225843060556,
        0.5802819768622502,
        0.5484622852581204,
        0.499248452256936,
        0.4625169571344988,
        0.46365283367646387,
        0.4722297979832766,
        0.4411766329691314,
        0.4551448830040102,
        0.5640965620996842,
        0.5185074902612604,
        0.5182631367364497,
        0.47842372952906304,
        0.5183085246627409,
        0.4807031554496342,
        0.5577033515715308,
        0.5743858283918444,
        0.4871834471649993,
        0.43116155860973115,
        0.4726056068676523,
        0.5808249222731371,
        0.5086921616662228,
        0.48373266251837205,
        0.47863080425468546,
        0.42703353226749613,
        0.45377641331837,
        0.4683264437468102,
        0.4597220221053492,
        0.5482792622902034,
        0.5178491118294372,
        0.5632496690224793,
        0.5330613511392592,
        0.5223590207334017,
        0.45030117289664157,
        0.6187270451755313,
        0.5806779195029907,
        0.44993285009120276,
        0.49193521989973266,
        0.5475559014679818,
        0.45069696814848287,
        0.4660048444086119,
        0.48655444409754817,
        0.4776660058076505,
        0.49312346371603133,
        0.46019317923906466,
        0.5022832862291752,
        0.43049840661308597,
        0.4876133495566867,
        0.5868324180093918,
        0.4800922562840602,
        0.5901531678165032,
        0.5177794102633695,
        0.522862414387829,
        0.49012628034105193,
        0.5055359974903383,
        0.46929008458988875,
        0.4504135586203658,
        0.48136686693385267,
        0.465217485120894,
        0.5013837829538753,
        0.5187997950196361,
        0.4733790799619668,
        0.5038790550521828,
        0.41633539918646245,
        0.5330221651235783,
        0.4122960821440683,
        0.4993687931412524,
        0.5469983550598699,
        0.4749993141152122,
        0.5075864859191878,
        0.5425350234501806,
        0.4886358011233999,
        0.522048376459172,
        0.41470932471824684,
        0.46484381892396026,
        0.5522589902167037,
        0.5188140086295503,
        0.4869385140774141,
        0.430630485145997,
        0.5114395487753787,
        0.5926863798366865,
        0.4453629889630191,
        0.5749051455029823,
        0.48309445679003954,
        0.4916195086895593,
        0.44938522629631833,
        0.5295008231740156,
        0.550004212839455,
        0.48932581116446955,
        0.4479288990274662,
        0.42792697108367267,
        0.5273455660890537,
        0.5122975142244498,
        0.5545996491997635,
        0.5401933314472848,
        0.5276841244414472,
        0.4555343315685598,
        0.41571092102627843,
        0.6053922442258992,
        0.47711952910491157,
        0.46482178072441765,
        0.46026553231216444,
        0.4881530732713924,
        0.4395503915647484,
        0.5920309431632622,
        0.44937396384622175,
        0.40778147988511537,
        0.4064352944696148,
        0.4526398929897732,
        0.45160753207417575,
        0.5778508307756702,
        0.4814980770201721,
        0.5152995011583441,
        0.46283215539656636,
        0.45728428317125847,
        0.5470390819963081,
        0.5517588357693973,
        0.5300510219979849,
        0.5099665629050374,
        0.5767255657908816,
        0.535182080146846,
        0.49088357867174,
        0.5042581864621942,
        0.4882091690876452,
        0.5166192059615005,
        0.4289878569053618,
        0.4989184970761259,
        0.4654813638006059,
        0.485396508044666,
        0.590590220558304,
        0.4909030767216654,
        0.5776433741059108,
        0.4241375532162591,
        0.5442083585342387,
        0.5407104351886132,
        0.48462380668534977,
        0.5187452236432565,
        0.5449344939084683,
        0.5584782288179425,
        0.49404810798670634,
        0.5581411025101134,
        0.582904910262673,
        0.4127723795019444,
        0.44353148329649017,
        0.5299559763765278,
        0.4780542005311291,
        0.4567426553539111,
        0.4867145187939319,
        0.4758770846317664,
        0.5123844572250966,
        0.5477279022748734,
        0.46899124307452733,
        0.5108344268249401,
        0.496401288136506,
        0.5946707723551772,
        0.456361094258547,
        0.46903122069697223,
        0.5001864910575824,
        0.4809958129526856,
        0.5281166315792227,
        0.5484851798260492,
        0.5379877382472105,
        0.4344894479338402,
        0.4260280393909341,
        0.5070864178305657,
        0.4457936612931622,
        0.42433960514178304,
        0.534389249850694,
        0.5064673594996278,
        0.496712008145394,
        0.5543424805957937,
        0.5104950436785187,
        0.5278997831541148,
        0.463363450987078,
        0.47967772602057857,
        0.44386093814958893,
        0.5096137620104197,
        0.47328249704800895,
        0.4573337571175196,
        0.5973052707153085,
        0.46007513253455323,
        0.5276601837774653,
        0.4759749759906443,
        0.45731002334821463,
        0.505344283773975,
        0.470716616886086,
        0.554453720979096,
        0.537369315566063,
        0.3953565936553943,
        0.5645150913309387,
        0.45456467412149193,
        0.40694207228444707,
        0.4519070349281398,
        0.5402879873516289,
        0.4871191715819769,
        0.47035569268350563,
        0.47187018015291315,
        0.49939841169524996,
        0.5299042097839642,
        0.49292195998782434,
        0.46724615036643935,
        0.46764821509714827,
        0.4839380116828835,
        0.41311866480163,
        0.5322052456723557,
        0.5933323317949193,
        0.5600827252896374,
        0.46634950965610167,
        0.5767319939682658,
        0.40406853941287746,
        0.5522831946478878,
        0.4543062999583981,
        0.5206529326722099,
        0.5513784113675642,
        0.5038481020221924,
        0.49521495103165925,
        0.4488131808368547,
        0.5519364166111366,
        0.572586383215574,
        0.4357974235578965,
        0.5285788854594574,
        0.44407451135906223,
        0.5071098219340183,
        0.4260905013079119,
        0.4820907561425378,
        0.4499436497919811,
        0.48253366230250955,
        0.517438926246788,
        0.4974952293028857,
        0.4730943820372854,
        0.5058626812086953,
        0.4978400611239468,
        0.5105872665732419,
        0.5255303470334433,
        0.4494994176282437,
        0.43276256737706736,
        0.47089800231951184,
        0.5958813774237041,
        0.5407521254266691,
        0.4968653080355176,
        0.49058466004949447,
        0.40248299433732665,
        0.4385505156497288,
        0.4764888877651112,
        0.5170587708256131,
        0.4628182344166462,
        0.46557563433105986,
        0.5202486107087452,
        0.4052887793639419,
        0.5642875209946837,
        0.5020486209841166,
        0.4233249521836444,
        0.5627049335608642,
        0.487301266471927,
        0.5937021859665748,
        0.528304839359888,
        0.5649049647413544,
        0.4874675630705046,
        0.4591552762393289,
        0.504768257523849,
        0.4987785286134703,
        0.5249148304794719,
        0.5232281199456278,
        0.46747990530521133,
        0.5343116382413086,
        0.5133997227520735,
        0.49555385243854755,
        0.484563336658359,
        0.5815214322919934,
        0.5148434132975229,
        0.4677590952527097,
        0.5063443509174024,
        0.5359206431561843,
        0.4562591460998954,
        0.5103134151209328,
        0.561898645479886,
        0.3620270451805673,
        0.5362217094775122,
        0.5203520957809168,
        0.5469528723902367,
        0.6278934942641109,
        0.4472254721388706,
        0.39911851678668264,
        0.5805879708653129,
        0.5663766489301933,
        0.5929666886003759,
        0.5509786702980272,
        0.503744024055201,
        0.5788508222267928,
        0.609468949956802,
        0.47655919955133064,
        0.5149161547482635,
        0.5480411098677733,
        0.5704830627741175,
        0.5190274357151337,
        0.47668324120202216,
        0.5390047620778446,
        0.5128682251089078,
        0.5612666040335939,
        0.5975418051196323,
        0.5157589426280749,
        0.5746948913286355,
        0.5362938943463432,
        0.4648942624568925,
        0.5919096903213595,
        0.4885344883686615,
        0.46413787950927593,
        0.5258953487717336,
        0.3604945693464849,
        0.5397130240041678,
        0.6367813661222489,
        0.49890906554842834,
        0.4507177144233357,
        0.47193369150318193,
        0.5065259006406166,
        0.5442676512525251,
        0.43005569812462696,
        0.4895913134748397,
        0.5461635268177149,
        0.5007037964153953,
        0.5091896012286451,
        0.5097380116739303,
        0.5882594210380947,
        0.4549220608597213,
        0.5218256930836104,
        0.47746196489398857,
        0.528949704064315,
        0.5664327241832015,
        0.7236117623112276,
        0.47024447143058823,
        0.4774058429976367,
        0.5077989561450313,
        0.5170722067117324,
        0.5239368942463535,
        0.5812923328026491,
        0.4795575199529468,
        0.5429863995809724,
        0.4710645153499645,
        0.641487578248578,
        0.48587027708877933,
        0.5025866043934618,
        0.42193354012606876,
        0.4646517835137615,
        0.565367446630406,
        0.5028517404850452,
        0.6235586804405043,
        0.48172670059775186,
        0.520488837955931,
        0.5368884396187144,
        0.485524018927178,
        0.47728711994983297,
        0.5210484466073271,
        0.48336578665680446,
        0.5168799649059128,
        0.4884754938697787,
        0.4951857875150798,
        0.46025719804337073,
        0.601133404459134,
        0.5203113275676691,
        0.4974454567039406,
        0.49835991200028595,
        0.5527969718613336,
        0.4892166756400516,
        0.47285468992909074,
        0.4956826183799354,
        0.5274618562326032,
        0.5596144526943395,
        0.5099821205948769,
        0.5653563018220575,
        0.46476480377578383,
        0.4648188253267105,
        0.5290749250921255,
        0.4971524355798475,
        0.5001899703121029,
        0.6094298882431438,
        0.5832085183233128,
        0.45438859714723634,
        0.4876023896665521,
        0.5088128136760445,
        0.5022521202087511,
        0.5520381264951985,
        0.48819322669259263,
        0.5148468966205613,
        0.5576477110882807,
        0.5377098324042963,
        0.5937974153741308,
        0.5122423571980784,
        0.5098384584457649,
        0.5029452224338348,
        0.5488194485579336,
        0.5039496229710843,
        0.5653924787219708,
        0.46295175445447606,
        0.5497245611777606,
        0.5833886201907578,
        0.42769055145019863,
        0.5081417028401679,
        0.47514729469363826,
        0.4862955240124615,
        0.48097899001232913,
        0.37689773298799034,
        0.43893090296064885,
        0.47382004098734737,
        0.5618800709710506,
        0.4296705049484698,
        0.44513038899168855,
        0.39176995777131235,
        0.5228633456921112,
        0.3325219610560544,
        0.47771808804025706,
        0.6313729829955061,
        0.48326629579896,
        0.4193926769537984,
        0.5174908679964887,
        0.5433745011740191,
        0.5251683455860876,
        0.5405444720421769,
        0.45116586943859777,
        0.44529317384202666,
        0.5093940225084177,
        0.48974127600322814,
        0.4802424519725649,
        0.5781376216358735,
        0.4476640894624832,
        0.479481093074322,
        0.4779779534405834,
        0.5625816575321556,
        0.39619968290487306,
        0.4542790640442171,
        0.48414341094122654,
        0.4943593625334928,
        0.5643387527989921,
        0.4744154114806086,
        0.4925442919419103,
        0.47433564116991833,
        0.49268812143568125,
        0.5187068449008377,
        0.6173771387037632,
        0.5009680911131653,
        0.4578193110108871,
        0.5197533975870275,
        0.43217296839881214,
        0.581446774575413,
        0.37764396696706126,
        0.5413171498885655,
        0.5071018411006146,
        0.5540114973398454,
        0.49292297853653133,
        0.5274235429517582,
        0.5210619071696798,
        0.4322684710819999,
        0.5628452115311013,
        0.5458900518574179,
        0.4766988456039665,
        0.5393777748188507,
        0.5544131334396237,
        0.585823925502447,
        0.5416869534995602,
        0.5020134838846104,
        0.5213908295084049,
        0.5873619262432156,
        0.5143840995402236,
        0.5808070135106858,
        0.5307037134712616,
        0.4599564076738627,
        0.4230920943021066,
        0.5661471522581715,
        0.4509933919935488,
        0.4960557955417944,
        0.5346954100411953,
        0.45516367961469445,
        0.49615852902931623,
        0.516611048753203,
        0.5085463088674731,
        0.460733254797212,
        0.47411332710355203,
        0.5137199451147146,
        0.43262993142611855,
        0.5681296528194371,
        0.6009738324807679,
        0.46295614022165177,
        0.5247944771430547,
        0.5620897655873601,
        0.4287327506843074,
        0.5348677555477663,
        0.5793534183000835,
        0.5425717220690286,
        0.4950113175034018,
        0.37761600130234696,
        0.564253902858425,
        0.4751549412570671,
        0.4664390719586111,
        0.4642259845191186,
        0.4802862763175679,
        0.49333162651586676,
        0.434454945599006,
        0.4173855531232377,
        0.4569914897614043,
        0.40920957080093806,
        0.6043115230778846,
        0.43081232146370696,
        0.4614359448636152,
        0.501589939204708,
        0.4068669746432844,
        0.5165656226529328,
        0.45630170570485207,
        0.5196569575339316,
        0.4879442335651792,
        0.5411258000472704,
        0.4844299894371425,
        0.4781582997814862,
        0.5053413297722316,
        0.49636109665202843,
        0.39722097723380145,
        0.5367690940114133,
        0.46402149533270015,
        0.4700636889710044,
        0.3988816874113488,
        0.5088167082829422,
        0.4864881985820178,
        0.5176453867246766,
        0.45328645346565155,
        0.4368653337671172,
        0.4624526776479198,
        0.4376024161615162,
        0.5704905119546819,
        0.4864329225882786,
        0.524779918970718,
        0.41151068421532533,
        0.5101300718484755,
        0.5016691164582373,
        0.48048699849392157,
        0.48673971177709363,
        0.5446966545581461,
        0.6113573064536155,
        0.5557366251613033,
        0.46370007533954605,
        0.42008902931938963,
        0.4878160476822967,
        0.44066234192839854,
        0.5213067328868025,
        0.49155736551355855,
        0.5383209012647021,
        0.5472175833221357,
        0.42573747647503835,
        0.46720475644028303,
        0.38950131754960965,
        0.4431462816839018,
        0.6105850383188204,
        0.48354486183199424,
        0.4880351544514914,
        0.4892483792043369,
        0.4589861199539788,
        0.5440637479236575,
        0.5265102593827976,
        0.4599692299397643,
        0.5048894530644958,
        0.5049739360769787,
        0.528342214869729,
        0.5334726075036313,
        0.5329745512694196,
        0.5098846042364524,
        0.43426645804530256,
        0.5149641666651782,
        0.4424759144696,
        0.4641432698214982,
        0.48158333827758104,
        0.49812700420858436,
        0.5038680834984667,
        0.5709382709248054,
        0.4686376820816247,
        0.5067997632555771,
        0.5614165664235793,
        0.48992170866801377,
        0.5237802557976182,
        0.5395941709761848,
        0.4413515261622035,
        0.5450155346712849,
        0.48835995798786386,
        0.4968016508743457,
        0.424622942581735,
        0.4438130065062599,
        0.5976767829120333,
        0.5725188843167116,
        0.5029778960077025,
        0.5056169378715645,
        0.49945956336230735,
        0.5501720977106649,
        0.5033342549838833,
        0.5373267960924883,
        0.4888759486317392,
        0.5250414916388796,
        0.45224438462240363,
        0.5011201359260014,
        0.599939558354404,
        0.558161297949282,
        0.5798823105175166,
        0.5003306283433492,
        0.5022933257685989,
        0.5274917703644342,
        0.4698911546747978,
        0.4053492013731025,
        0.5581062945539036,
        0.4668213260015476,
        0.49126791826269023,
        0.5172040452846914,
        0.4865642639496713,
        0.4859264865720596,
        0.5256303567234998,
        0.5006325048694911,
        0.49397869024721236,
        0.5526662906997092,
        0.4766220397594707,
        0.5237962843168923,
        0.4887389579773533,
        0.4637796214453987,
        0.5464753696370972,
        0.4991207818095857,
        0.506687324677985,
        0.43962641229713945,
        0.5427659120515312,
        0.5335579835116658,
        0.5109230187594155,
        0.39433029607763215,
        0.48773152177146106,
        0.4634836770803112,
        0.4380382572615448,
        0.5299625795912123,
        0.47950376307325576,
        0.5054615789557521,
        0.5713255349334896,
        0.44905574918655,
        0.46276903020968974,
        0.44681837292633525,
        0.48534289902919037,
        0.5031032791947552,
        0.5018400802340099,
        0.43798072706755303,
        0.4874178692163543,
        0.5351720590247807,
        0.5249580907379994,
        0.4264081823028602,
        0.3937278329750905,
        0.4383690687559424,
        0.5037698455246401,
        0.48650616695092264,
        0.541181166954473,
        0.5407996362722293,
        0.471522689761527,
        0.5724619683945632,
        0.5574148268127468,
        0.5482090721798398,
        0.4488801065637989,
        0.5988511999832312,
        0.45156073053245516,
        0.5036870040023204,
        0.5635554505443807,
        0.4057234689160974,
        0.4653014717183666,
        0.502424878746272,
        0.5727427132498004,
        0.5098754853769429,
        0.5162805722281043,
        0.4644386609692702,
        0.5262126833009647,
        0.47668264305092584,
        0.3917540314671641,
        0.5218494490015687,
        0.481007657383749,
        0.48856063084722584,
        0.4464889934052588,
        0.4725729008599561,
        0.5849982441537378,
        0.5133799699899536,
        0.4466046708407968,
        0.4304488405409848,
        0.5732333729157743,
        0.4643639871756817,
        0.5356904681246576,
        0.4790139566650342,
        0.5334327757261835,
        0.5051218239441635,
        0.5098208641459853,
        0.3882283871385566,
        0.4458505627932738,
        0.469947914252438,
        0.5712274898407798,
        0.5313435398701982,
        0.4649980266854331,
        0.4644120986504653,
        0.5971473520609936,
        0.35289945037696946,
        0.5068919244608588,
        0.5335776958283243,
        0.5256485114741491,
        0.5693856245695436,
        0.4668465560479356,
        0.4512614270130006,
        0.49464642593639746,
        0.5400147756561694,
        0.5542016775554853,
        0.5313928752596081,
        0.46850616144692864,
        0.3643970981529658,
        0.49300710006012416,
        0.496756173605951,
        0.5609695149873299,
        0.5492457920525788,
        0.5851448720968677,
        0.539364282341858,
        0.5852772548350762,
        0.4298821421046044,
        0.4749399195543424,
        0.512167073185715,
        0.4272703225079269,
        0.5483035385241288,
        0.45250564923397757,
        0.49535588183474233,
        0.4784036270948328,
        0.5555962975192021,
        0.44876723914011063,
        0.5103684565998554,
        0.51714552716825,
        0.5214918768011164,
        0.5767478167346791,
        0.4918421171052728,
        0.47990157875468725,
        0.47687060920820773,
        0.4215396596439724,
        0.5285889454097314,
        0.4965974068451158,
        0.42083189300768853,
        0.5559420508982889,
        0.5633192610026738,
        0.5214149797682143,
        0.4641864530456146,
        0.48695509870875425,
        0.4605374692720409,
        0.5346255630280022,
        0.4389801707686425,
        0.4971921533985252,
        0.46517476811540237,
        0.5533273438305975,
        0.49848626150877884,
        0.4098598488163782,
        0.5263333627382569,
        0.4818129596459093,
        0.483337865937423,
        0.5264028240930262,
        0.5358835008326128,
        0.44673978994652497,
        0.44320130296035004,
        0.4778828100312194,
        0.5558489246539641,
        0.5533390441955929,
        0.508463709722617,
        0.5187437864861266,
        0.4842987910586639,
        0.4696838381073579,
        0.4557250595698383,
        0.554531514492485,
        0.614550700585708,
        0.49727092972237924,
        0.5087032664197094,
        0.5237041853042604,
        0.4335929664248456,
        0.5167542606669331,
        0.5607942763577104,
        0.5380305239873852,
        0.5111143265839755,
        0.504942446016994,
        0.619519565695165,
        0.45360838635974776,
        0.516688991892001,
        0.5159245352225406,
        0.5599198202417799,
        0.41523186661443634,
        0.5117486096794394,
        0.42692793958607544,
        0.5052321208612874,
        0.5395625209134922,
        0.4514507359993722,
        0.4810489200159647,
        0.518047993527252,
        0.4471126704941736,
        0.46141225600495556,
        0.40581452681735225,
        0.4644866298510239,
        0.47526807953420325,
        0.4336877767176393,
        0.4516904931637269,
        0.4010964395079391,
        0.4692009198810703,
        0.5286292977472039,
        0.474419025498624,
        0.5648383549048921,
        0.6182826232346186,
        0.4305552962535706,
        0.549802437639622,
        0.48263400692617753,
        0.5477322272622102,
        0.48654525903766804,
        0.49651662118024653,
        0.47078421152723976,
        0.5547509515843192,
        0.4826627987843568,
        0.45682377765923493,
        0.5724139978077961,
        0.5171536250574971,
        0.526299551776814,
        0.5007964404632796,
        0.5106639512919963,
        0.5265806183647702,
        0.4873755717887179,
        0.4384677269549476,
        0.4326629130255898,
        0.5162066994440485,
        0.6002872269588488,
        0.4912895580650662,
        0.47931017477897714,
        0.5072256374929993,
        0.387871435607997,
        0.44575366366117947,
        0.4994793100396628,
        0.5478451707709379,
        0.4188211564739705,
        0.5309621240839028,
        0.562269415143788,
        0.4178523225667821,
        0.4569781885889314,
        0.42581131537211114,
        0.5047730189189273,
        0.540415800563589,
        0.4725320197930447,
        0.5409574120221813,
        0.5872390249178517,
        0.42160896048215596,
        0.44498836973441164,
        0.47867587380607785,
        0.5431113118195038,
        0.5146222466827011,
        0.5564024875327904,
        0.506890197900809,
        0.5013141978121661,
        0.4604920745371927,
        0.490024417886143,
        0.5131334649292584,
        0.3364471285610521,
        0.5293040031497728,
        0.6370387344663657,
        0.41644062912591373,
        0.5164117688489284,
        0.5652931612072533,
        0.5541694086806982,
        0.47158496525001686,
        0.5238889020418386,
        0.49003359338289176,
        0.5637789614964969,
        0.5245389912122408,
        0.4039606137243403,
        0.4947533730114198,
        0.4725176324441368,
        0.5761122088103916,
        0.6256462651321187,
        0.4926478898227269,
        0.4515006848624235,
        0.4781628454978329,
        0.6532857272020037,
        0.44069197722335285,
        0.44417045657501447,
        0.5133729278955674,
        0.5305856691077323,
        0.6021123243710653,
        0.5012755129157617,
        0.4641321088903533,
        0.45751289949155644,
        0.48619571055243754,
        0.510093822008221,
        0.4272995765768881,
        0.4634642118627649,
        0.4856551169514117,
        0.47836280583289165,
        0.4012451203673161,
        0.577186763981331,
        0.47752751309736274,
        0.5037571888518387,
        0.36858940125906064,
        0.4983095966319027,
        0.5111828601631937,
        0.487194214974609,
        0.48243930736766033,
        0.562776785739152,
        0.4609134902792303,
        0.5729253450843563,
        0.5812170966687163,
        0.4075769450775995,
        0.5264368537452335,
        0.4370203927877979,
        0.6018507028613154,
        0.5171908752973807,
        0.48064842705433203,
        0.5356146868087819,
        0.44785160038923333,
        0.4522352093077,
        0.4887761644901278,
        0.5262362347346379,
        0.41633877386159185,
        0.48188062070616744,
        0.5482780324081998,
        0.5244060622834635,
        0.5239211841815549,
        0.46705299942816014,
        0.57579067377222,
        0.5792658352510499,
        0.5940176371227718,
        0.5946259820432895,
        0.4531735744062767,
        0.4666248609726546,
        0.47644307193797236,
        0.4946477517884846,
        0.42364761014281804,
        0.44062452374789907,
        0.6589108437985275,
        0.5096373762495037,
        0.4560568637993275,
        0.48374643789713834,
        0.5107613995891852,
        0.4677486671862638,
        0.5428126738716375,
        0.5952004793697266,
        0.48054994927254663,
        0.5271790546324839,
        0.49354466654590945,
        0.5477998361383741,
        0.6034098981551236,
        0.39920721258673136,
        0.553465080120234,
        0.4509047226637594,
        0.5397445802077141,
        0.5442856336596321,
        0.45846663595270726,
        0.522652009367687,
        0.5497530849824778,
        0.5906544215008586,
        0.5381440001711221,
        0.510511269193872,
        0.5359336514424718,
        0.3787450251231357,
        0.5219459944957341,
        0.5112979091663286,
        0.502275759763743,
        0.5276914174908419,
        0.5372680416583485,
        0.43394894959815933,
        0.5509869969430001,
        0.3384161339796801,
        0.494258115446139,
        0.5215655725597974,
        0.45965465622665286,
        0.467674491941715,
        0.47163644209237904,
        0.5020545795840378,
        0.4872975176522578,
        0.4466266323844087,
        0.39616377179098033,
        0.5237643994302721,
        0.49686445424478615,
        0.4937039374131459,
        0.5847018652779395,
        0.4583274485954591,
        0.46760060012978505,
        0.5440763549503164,
        0.4553952738140916,
        0.45551688461904444,
        0.4960876513762321,
        0.547275678404375,
        0.4832866046432878,
        0.4758325578784624,
        0.46109336752172175,
        0.5173233756369142,
        0.42938458509805877,
        0.5649752507353717,
        0.47724104619500174,
        0.4849645526602258,
        0.47890013020084277,
        0.5553073891237855,
        0.5532182906990253,
        0.529244990898214,
        0.5289993830783911,
        0.5086907580400878,
        0.4637147538016881,
        0.506282679039693,
        0.4035010922791895,
        0.507288722258845,
        0.4481729198487725,
        0.49356829028908067,
        0.5467541312731227,
        0.5154554924362729,
        0.5017762357668177,
        0.5030082560493582,
        0.45444647278248196,
        0.4534439881937805,
        0.42839616985429174,
        0.5099406247033454,
        0.4985876356614544,
        0.5410207530458849,
        0.5916701285292087,
        0.5203563558908635,
        0.45250857154736623,
        0.37049808684879626,
        0.5510670224520052,
        0.6010647154403497,
        0.4760073709987018,
        0.5482208092423133,
        0.5667639146375701,
        0.5238271902862943,
        0.5106313114375766,
        0.5145193581144594,
        0.5976781869867801,
        0.5778565943835025,
        0.5077490143203761,
        0.43994134025565834,
        0.5420155155695194,
        0.39206695537539454,
        0.5144084111829288,
        0.47210032267501434,
        0.6306976661071924,
        0.4854314248298664,
        0.40595776908506354,
        0.5228849348887064,
        0.49679497653270216,
        0.5507589584342693,
        0.5004497027891097,
        0.6026463280295563,
        0.539893520639034,
        0.572760327420329,
        0.5298453359604424,
        0.4898685471829151,
        0.5022734339719804,
        0.477532140446518,
        0.6098629870973743,
        0.4521674334853205,
        0.4793812813288558,
        0.42117582153896743,
        0.4732323859435777,
        0.5688631832443626,
        0.5034286744937115,
        0.5658096392045382,
        0.4363446763151624,
        0.5944334558989628,
        0.5627713066450054,
        0.527070708732429,
        0.5143074234334674,
        0.39855784832944224,
        0.5047509413242902,
        0.5795514621567294,
        0.5523910251033708,
        0.47818333980194355,
        0.49110123757042257,
        0.5812335322223607,
        0.5064555651285136,
        0.47176985362343604,
        0.45651414267126955,
        0.56618051570359,
        0.49850238196998664,
        0.5747492632611907,
        0.5183789149204238,
        0.48699693121659465,
        0.5495742244154129,
        0.45358237331350926,
        0.5012698907815094,
        0.5636073465007627,
        0.4665585668717895,
        0.5154015201279705,
        0.5206023031331448,
        0.5657122799335592,
        0.5163949160882477,
        0.5073701488061999,
        0.447584383078506,
        0.5396868663905318,
        0.4767986730721814,
        0.4609920636035702,
        0.5087848939846357,
        0.4398693430728055,
        0.495727501272665,
        0.47579001224890527,
        0.5331439969109755,
        0.5353325432506438,
        0.5750051382421327,
        0.4913650767474487,
        0.4219796867177674,
        0.4467645661766839,
        0.4407143144796096,
        0.5556555641589641,
        0.46062442892086203,
        0.4537548393545671,
        0.48825947097566774,
        0.3975598473773961,
        0.492927948698371,
        0.4734909291309819,
        0.54307829102436,
        0.6075257944365352,
        0.5313421605048503,
        0.5789481683832035,
        0.415703457700241,
        0.4231534695395049,
        0.5389371071824274,
        0.5272932110810317,
        0.5770336615936146,
        0.5312940866896275,
        0.5096895313800313,
        0.5672627669404042,
        0.526752437099887,
        0.44236957431989427,
        0.4342842838992666,
        0.5890888251913606,
        0.5004746686456855,
        0.5812584219397762,
        0.5271173429390063,
        0.4526463652671456,
        0.49487094121227504,
        0.4290203017169562,
        0.46305366290533023,
        0.4384539130978378,
        0.49724186355444966,
        0.4603898141190301,
        0.463683466169454,
        0.517262752149928,
        0.5250072392426278,
        0.39928019979786106,
        0.6270178080509067,
        0.5577870668836398,
        0.5478835385200452,
        0.46538721154079316,
        0.5349146064181924,
        0.5187343217218379,
        0.5402913580388593,
        0.4861567269072892,
        0.5435413880722039,
        0.5064922612967654,
        0.4534307800453842,
        0.5169898903696251,
        0.5247189813758613,
        0.46122388229804295,
        0.32216791722553156,
        0.6109476425172804,
        0.4203930823385414,
        0.48453418301143897,
        0.5420626808904399,
        0.5010599082246249,
        0.5424321225786493,
        0.535296526689,
        0.5402596194670481,
        0.6515351934018565,
        0.5143644819623673,
        0.42243301094861263,
        0.5249953075215295,
        0.4983538150955595,
        0.5197876618264722,
        0.49496972794022687,
        0.49363857434399105,
        0.5680145046617446,
        0.4736933161583708,
        0.5316105207527747,
        0.5123546488829774,
        0.4994802366538388,
        0.49588834843379653,
        0.5537764103823922,
        0.4227628188463708,
        0.5463845536752044,
        0.5128001992467117,
        0.5202517786363481,
        0.4392004624455637,
        0.4494718868837742,
        0.5098477392283687,
        0.5922558997680097,
        0.5066990299943372,
        0.44845093101871025,
        0.3913013209383155,
        0.5250680309104626,
        0.5115656441463009,
        0.4741075216877817,
        0.5053522983785,
        0.4991267452454267,
        0.47321990421796173,
        0.5169912120374094,
        0.4724682469802796,
        0.4864383315246626,
        0.5251383697732062,
        0.49379966586517077,
        0.442862373935306,
        0.49790900098258906,
        0.4900114900809464,
        0.44963517930036295,
        0.5878345223732778,
        0.524260136153261,
        0.49780137772064337,
        0.5151352110397627,
        0.5434791066306285,
        0.5538464632581438,
        0.5252179362701049,
        0.6168274253617436,
        0.4207404072193331,
        0.5371397894050123,
        0.517429747162193,
        0.44205327785729903,
        0.5957683318573538,
        0.4601047479082793,
        0.587864702815139,
        0.5948965097869597,
        0.5694547415195119,
        0.529743059951972,
        0.4973410177138713,
        0.4795261433274137,
        0.5338573453375536,
        0.42867215485833526,
        0.4636475215806311,
        0.5629310446396447,
        0.49892110642501963,
        0.5185402422814899,
        0.6129243852199694,
        0.4850029776212363,
        0.4070692574395623,
        0.5117019766061666,
        0.5129127302147497,
        0.5452287983226783,
        0.5722652488304424,
        0.46601200228273787,
        0.47998248712473485,
        0.4516529419223639,
        0.44820725004405954,
        0.5389508731537082,
        0.5450743838884224,
        0.42053834763808834,
        0.4776419295479057,
        0.5104374314843895,
        0.5000477486091105,
        0.43179272115417333,
        0.5708064871642106,
        0.4499300810473916,
        0.5035906593401324,
        0.47764300104588336,
        0.47185809967223824,
        0.5481272356305384,
        0.5045721787181907,
        0.456203061752444,
        0.47428994979820116,
        0.47516769601098713,
        0.5484109000127154,
        0.3761574455716345,
        0.45261577073814563,
        0.5206969897501877,
        0.4749440375463592,
        0.48033496435870787,
        0.5181207537289412,
        0.47889849028244563,
        0.46679870273713797,
        0.49157207530729646,
        0.5173731683766926,
        0.4498301029482217,
        0.512886603186588,
        0.46185721650785977,
        0.5467218387483127,
        0.5583994782208522,
        0.47397136904457854,
        0.5738962680857908,
        0.46402951564543804,
        0.4630338416974984,
        0.49289327819638007,
        0.45922942742312917,
        0.547837870081313,
        0.5646389945606815,
        0.49289243999351606,
        0.47172047470523604,
        0.49335866826202596,
        0.47198704298040656,
        0.43807088179747394,
        0.5990699392138186,
        0.5663485102905309,
        0.4669208122880353,
        0.40544806667264527,
        0.44934209380399587,
        0.47102002632067297,
        0.5588788403931036,
        0.4269521274586561,
        0.5488483867021131,
        0.4340260323982878,
        0.4954675417768145,
        0.45294574267269044,
        0.46229812967400336,
        0.49431283971126344,
        0.4385739657836728,
        0.5306437803578877,
        0.530704257435852,
        0.5842600004554539,
        0.5225021215692469,
        0.5072939824420977,
        0.48797571532404516,
        0.5005846699268455,
        0.4652292269803709,
        0.428692728953298,
        0.5340643281758494,
        0.562742193708716,
        0.5965113867292732,
        0.511348395051981,
        0.4789643649937428,
        0.473554207831146,
        0.42652134909139133,
        0.557846585069355,
        0.535437681228162,
        0.479506586184291,
        0.5402131411294266,
        0.5730158390773888,
        0.5166937584811866,
        0.3489907489425451,
        0.38861153310916186,
        0.48973225286035144,
        0.5382423381885132,
        0.48226570184301026,
        0.49042844272493397,
        0.40598692168386225,
        0.5143528525704721,
        0.4655158993592106,
        0.5330299011767259,
        0.4796654685262219,
        0.48233535029612434,
        0.527458500632191,
        0.5789407090802938,
        0.5684235080891903,
        0.4841262754253197,
        0.5212527534085066,
        0.5101996317831192,
        0.488150778515846,
        0.47729175655199585,
        0.3906933550866822,
        0.5488790415134459,
        0.4951933509396524,
        0.5122762175879391,
        0.47332449508471064,
        0.5250330349259975,
        0.5791845568618879,
        0.5214904751787369,
        0.5157923705228784,
        0.543328700645986,
        0.4884249794719052,
        0.49112448468146935,
        0.5273231830308976,
        0.5891269389461368,
        0.4650351627088164,
        0.4244158074397582,
        0.5341789329132154,
        0.5204298394513039,
        0.47666183050096994,
        0.4010025667809253,
        0.5079155220349495,
        0.5128843965675771,
        0.4436861750552666,
        0.4348548320645961,
        0.4357866798744531,
        0.4914684267569584,
        0.5721219669275399,
        0.4832459694485402,
        0.45266119213280714,
        0.49639668109545054,
        0.5369856080957173,
        0.676494941266566,
        0.49505760742949695,
        0.46722381104019106,
        0.507745631020234,
        0.42094651894086965,
        0.5705398386925463,
        0.523920243013566,
        0.46017723944117717,
        0.5039151099353788,
        0.4539338280846576,
        0.46941308900345646,
        0.4438312499330907,
        0.45293693945060404,
        0.5382273891806472,
        0.5272101921449533,
        0.4766866682832153,
        0.5222382712874816,
        0.5109414690606375,
        0.5299717912879778,
        0.5187046172774754,
        0.5869816543152674,
        0.5461033067339752,
        0.5511479566266261,
        0.41987459138486255,
        0.48804265016946974,
        0.6073607601820883,
        0.506924752031641,
        0.41723133670595164,
        0.5559576812516817,
        0.5197631725864165,
        0.46040608583419207,
        0.4599953101541615,
        0.5466986189434694,
        0.46006269491754,
        0.562880259238468,
        0.5722237794175704,
        0.354700449398855,
        0.5399354299965736,
        0.48328238036877474,
        0.4966540102564675,
        0.5861082548973915,
        0.44302839448692605,
        0.481320258161881,
        0.49343183832846194,
        0.5197444446969869,
        0.4469138465277109,
        0.6046667190413837,
        0.5813016685823809,
        0.5274752057519995,
        0.4192436983820611,
        0.5733528443469025,
        0.5613456044721385,
        0.5685237860044445,
        0.5453803303129946,
        0.44865953727120494,
        0.5745453914377594,
        0.4455939608288355,
        0.4785298128328361,
        0.5129202155506029,
        0.5717823569672543,
        0.4754372720528691,
        0.5308174119273359,
        0.5113439654941587,
        0.4826688364745107,
        0.5820383003424257,
        0.47667235216603987,
        0.5226608925068306,
        0.479884409638242,
        0.4857403744096831,
        0.4874022095459399,
        0.4541811532778367,
        0.48966979263886967,
        0.5399225669281111,
        0.5504591368529096,
        0.41636883441072015,
        0.49571319255238233,
        0.41479556408693935,
        0.5286355187634364,
        0.4356542863109679,
        0.4997414115277459,
        0.45071144310947353,
        0.4919717970964042,
        0.5038596133203861,
        0.5190040118460983,
        0.4735029198374125,
        0.3871265373573256,
        0.43025415769250686,
        0.43798192559724697,
        0.46610173885482403,
        0.4373251931445065,
        0.49330152893449425,
        0.5116011975441397,
        0.4462802012967557,
        0.4668567806325726,
        0.5566083112665755,
        0.55174543497497,
        0.4711343002257902,
        0.4679036008673464,
        0.515324229989046,
        0.5092846741607984,
        0.535591924483431,
        0.44668930808009105,
        0.45558295267235477,
        0.6285292816364559,
        0.5278856840337629,
        0.5666247969146934,
        0.47513188763696873,
        0.5039111447957971,
        0.5104250076797074,
        0.473469368983082,
        0.48662787568929505,
        0.5213989208345529,
        0.4824567854251097,
        0.5897393113905449,
        0.4544523436169904,
        0.4786801514447892,
        0.4725887704144136,
        0.4959788070032941,
        0.48538086508633593,
        0.5447168239621182,
        0.5622874946707893,
        0.467165014406804,
        0.4798844485886741,
        0.4045250679966465,
        0.4818369675930042,
        0.53149156985914,
        0.5529542598818281,
        0.5075180119190277,
        0.5597787589723677,
        0.4379380115932315,
        0.5568378117986941,
        0.435872399389606,
        0.49885351328988214,
        0.480478776150332,
        0.4414000254320215,
        0.49319563708917474,
        0.52515305268717,
        0.47497371469940414,
        0.5716783774264934,
        0.4497599659631096,
        0.48418561225370704,
        0.5289304976030582,
        0.5200587860673048,
        0.5045904615662541,
        0.4477223697095886,
        0.5270073902391597,
        0.4800214703172178,
        0.5451799455728397,
        0.4561585825960507,
        0.4810555661779623,
        0.5472207893739355,
        0.50478502722479,
        0.5216878986656711,
        0.5546939426942029,
        0.5392306937339783,
        0.42084081080174074,
        0.4300697683738305,
        0.4978973790571559,
        0.44619281675483263,
        0.49135018904005523,
        0.5535441658655526,
        0.41554061764689826,
        0.5081731336687163,
        0.6376878771055489,
        0.45743871063294855,
        0.505009616730565,
        0.47879359102725727,
        0.49993587815377655,
        0.46536836160477413,
        0.47525795475733207,
        0.5431888505580275,
        0.4639343467184017,
        0.5517680515806049,
        0.5129941199228758,
        0.478729562435898,
        0.5035668736484149,
        0.5718411969007348,
        0.41862969183710663,
        0.5623259916579568,
        0.562601543147629,
        0.4549601050201721,
        0.406526308037815,
        0.4810873161033959,
        0.570788883500787,
        0.4588878659250942,
        0.5201874505612167,
        0.43546234864230815,
        0.4750447460713666,
        0.47148744015690486,
        0.4978842040728076,
        0.43165747886921485,
        0.5202081921940043,
        0.4787751713959094,
        0.5501118190921491,
        0.5008415472883818,
        0.49142753607374096,
        0.5513493628108392,
        0.4775712209898675,
        0.507348123957485,
        0.4988969857245906,
        0.44496662046406216,
        0.414446843191832,
        0.4628252023196759,
        0.4434593967366571,
        0.5102890393304427,
        0.4687393352755063,
        0.5062461423732528,
        0.5600627834429082,
        0.439037958907744,
        0.47847697997778,
        0.5572385790428183,
        0.5132356826439302,
        0.4264665522958071,
        0.5124938444493395,
        0.5646254085768886,
        0.48666230908040176,
        0.48519926385623396,
        0.48931769462286184,
        0.48620485753568304,
        0.48648426931823546,
        0.47938093420949374,
        0.5338868876190997,
        0.49346920551720735,
        0.491915505831153,
        0.5061927443338937,
        0.5444744356215758,
        0.48073299213693405,
        0.5429909353675334,
        0.5080149096729327,
        0.5183711562628809,
        0.47266386520216236,
        0.5244300588145383,
        0.36064752923447563,
        0.5629516988983128,
        0.535373307404426,
        0.5425348518653813,
        0.549627074943963,
        0.506226817083318,
        0.47102889721550345,
        0.5280578557077492,
        0.5057049791437731,
        0.5088391389018032,
        0.46857450356667835,
        0.5082634459027303,
        0.474249029011906,
        0.5062332443988539,
        0.4814496239467809,
        0.4931355046539726,
        0.4966751695245703,
        0.4731542889708369,
        0.5077755444593923,
        0.49441256361099745,
        0.5830318937255103,
        0.5256894529179836,
        0.49143754920501853,
        0.49624609815937615,
        0.5304584996439196,
        0.5666926838702312,
        0.5475629692372207,
        0.47855109738639173,
        0.46712416621224556,
        0.6039135365713326,
        0.49529087713399234,
        0.48901810608069607,
        0.4289970462273459,
        0.4583478188162802,
        0.5219903963594826,
        0.5039260570074464,
        0.5275620954249434,
        0.49877716011698775,
        0.5076855747470591,
        0.43638873674616524,
        0.5036069934953472,
        0.5458686448324892,
        0.5366887535595551,
        0.5127999829423222,
        0.4785292215615743,
        0.5263809647615847,
        0.41863235501478435,
        0.4740421803397769,
        0.5288654716252292,
        0.5226470684119181,
        0.5862958077144663,
        0.4939902805521521,
        0.4867197056373559,
        0.5781895750287848,
        0.39880482649186766,
        0.49461891525755425,
        0.5652421768125421,
        0.5381549837315126,
        0.45348426015860754,
        0.5897928741008269,
        0.45938566584039375,
        0.4813873051876851,
        0.44694970752393665,
        0.47667836018832016,
        0.5114512134677823,
        0.44094478198668924,
        0.5212228884124769,
        0.5244588872223204,
        0.4769327797558004,
        0.6001098543089284,
        0.4664598894143274,
        0.46842247184181723,
        0.40224911628483834,
        0.5219420363124515,
        0.464938345576785,
        0.5241876777481588,
        0.565400625552457,
        0.5008053073423439,
        0.5010380210549085,
        0.4485975716646864,
        0.5557684731210212,
        0.4765856462159237,
        0.5024612686133987,
        0.4879130566545539,
        0.37181264929013846,
        0.50962038802985,
        0.4861955257665729,
        0.5344979483035452,
        0.492231574050261,
        0.5272734195286553,
        0.5065069666585685,
        0.4209024724301253,
        0.4723706583246477,
        0.45656347932829516,
        0.5059481378902252,
        0.5029243367969422,
        0.5142043004844352,
        0.44838233276485434,
        0.5450355206039036,
        0.48935973582185677,
        0.4936599313881578,
        0.5549344007376068,
        0.47554675654413153,
        0.4631385770245478,
        0.41716508343262676,
        0.5024642074285932,
        0.6170753535031115,
        0.4649637515366967,
        0.4911761897517204,
        0.5143349734695861,
        0.582417557369885,
        0.45721835601698624,
        0.60437257788644,
        0.5773926916511085,
        0.46336163030003524,
        0.5156896596072574,
        0.6011347015295839,
        0.5398438621815862,
        0.5674206032663829,
        0.5060414319973581,
        0.5305313113176952,
        0.4915113783063448,
        0.5936871410289338,
        0.49661491807506886,
        0.5102726317392184,
        0.5278101718924292,
        0.44828493731664976,
        0.4530368712909301,
        0.49120302710037705,
        0.4298758969663076,
        0.515255645219385,
        0.4614226090287565,
        0.48721306329107855,
        0.5112687863037915,
        0.5084923068088534,
        0.5498901682183014,
        0.48030483355735504,
        0.5106571331629425,
        0.49038313584904036,
        0.5186651410124618,
        0.48605048386899774,
        0.5418994147901178,
        0.5545172796509568,
        0.5115721114648858,
        0.40268748224509476,
        0.4564849942403595,
        0.42836392450682564,
        0.5494026508821276,
        0.5561371723421691,
        0.48643326274826976,
        0.5381990308659478,
        0.46714599835689685,
        0.558954343134379,
        0.5261035738848026,
        0.521814744546459,
        0.47069952480704835,
        0.40761826571228793,
        0.45188746196934193,
        0.47269029021550885,
        0.5505563391341196,
        0.5201955527301174,
        0.4830916957888836,
        0.47370209226978405,
        0.5577875162293289,
        0.45993858331493986,
        0.5231003657691119,
        0.5676191669099118,
        0.5147575342211478,
        0.4530785231252642,
        0.5076111758132467,
        0.5319568404140372,
        0.5212528659068713,
        0.49089208655084626,
        0.47030415570609185,
        0.5223636306317697,
        0.42491411442577237,
        0.39033488106703046,
        0.4889858371386191,
        0.44928293350055143,
        0.442136627649632,
        0.5553492323651104,
        0.5241467169579388,
        0.49839762376309027,
        0.5730701883121123,
        0.4885428515115031,
        0.5341044119214914,
        0.4799593050798519,
        0.3891590516909827,
        0.48987954173065384,
        0.5448970136983833,
        0.4999308162697234,
        0.5296893614496879,
        0.48568734885423903,
        0.38933985082470723,
        0.6212443079835522,
        0.5771839114060313,
        0.4952524767557033,
        0.5756972487830035,
        0.4835484264611564,
        0.49073536168528226,
        0.5648427137895685,
        0.5509638030534966,
        0.48741445360864283,
        0.5284158109586783,
        0.5541490478123429,
        0.46212156966604295,
        0.4270645420779343,
        0.5314261548577613,
        0.4390571692782837,
        0.4548312355625775,
        0.5021083354853456,
        0.5176178403560744,
        0.5334479041794967,
        0.5480470602690363,
        0.4492516813975388,
        0.48266950443888307,
        0.4240382609573952,
        0.40570215689678435,
        0.4286404276920247,
        0.5471362848159441,
        0.49743435778850315,
        0.4784479733697651,
        0.45337304905058123,
        0.5112347386504392,
        0.532069647942072,
        0.4877477626630585,
        0.5565787907991594,
        0.5269061662016326,
        0.5171882485456777,
        0.46983626016114877,
        0.5303431531648387,
        0.4502011832613959,
        0.5351733552763883,
        0.47586355041647854,
        0.4587762045846736,
        0.5137259658419351,
        0.48411782820969795,
        0.4329401342508489,
        0.440105884978491,
        0.5225330482894891,
        0.5256598441955113,
        0.5583729202982188,
        0.5336106445587294,
        0.5660038668100162,
        0.4926250370131961,
        0.5213845770742627,
        0.4995034399960228,
        0.46455969944495545,
        0.481015087687818,
        0.42372626061287577,
        0.4128915396388064,
        0.5954584650476121,
        0.4696126266039677,
        0.5268801466934238,
        0.4696666218626539,
        0.526811442312449,
        0.4973135423297353,
        0.4854217223875017,
        0.42976864700366907,
        0.520876265452207,
        0.4111408664923718,
        0.4844057413095983,
        0.5115995208528032,
        0.4989899761130118,
        0.5202721210607236,
        0.5485710220513621,
        0.47746230124410804,
        0.42616861405064743,
        0.44114022995088986,
        0.36718506663842665,
        0.5064575847739933,
        0.5184464785830277,
        0.5987985598820105,
        0.5670960194470297,
        0.527942805454571,
        0.4223782273888682,
        0.547185564207043,
        0.5120172180704986,
        0.4423646493185274,
        0.6281717130839048,
        0.556558859409821,
        0.5228489484260913,
        0.47686193192171905,
        0.48834527628649277,
        0.5637452280040735,
        0.40579339123824343,
        0.49834054270272043,
        0.4858110339685186,
        0.45589500083945844,
        0.5707063449356496,
        0.4491595383699553,
        0.5364985954977961,
        0.5379999501283751,
        0.46532246433709995,
        0.39558842448894516,
        0.618177195320452,
        0.4723291362878718,
        0.48821164303147374,
        0.5582934555856949,
        0.512064760181766,
        0.48674972327217686,
        0.40704765755278133,
        0.5052318956586418,
        0.5203527106242964,
        0.38900602821883395,
        0.5625962559025913,
        0.5619160564571263,
        0.5040485730355222,
        0.4250839793151298,
        0.414482120782864,
        0.47877827547973517,
        0.4499071583848097,
        0.5838074699882032,
        0.4898008363562916,
        0.4728540001356901,
        0.436490755394688,
        0.5846919240552051,
        0.5600036490163706,
        0.5955406456246872,
        0.4598761408459074,
        0.4973323587119819,
        0.4294102315837031,
        0.5505360764644674,
        0.4469471841041017,
        0.4034071860925774,
        0.44997914101692404,
        0.36177826377352545,
        0.5867747959859166,
        0.5292618817459035,
        0.48643294896534495,
        0.5483135985880376,
        0.5089557480131517,
        0.5566292531886146,
        0.5361339344364812,
        0.49211611129903676,
        0.49579729884764334,
        0.5050032026598509,
        0.5716943084870593,
        0.4535476105088573,
        0.4542391677921385,
        0.5430814105957039,
        0.4312828703872686,
        0.4060387819072611,
        0.46634864854667074,
        0.5180769201371647,
        0.4261089410095887,
        0.489437692753041,
        0.4986855869591651,
        0.4842633246858646,
        0.4908544668124117,
        0.4424897884886563,
        0.48667869301552985,
        0.5058451369052709,
        0.5385547419330005,
        0.5138312716671317,
        0.4972176413422429,
        0.5203129288729084,
        0.49831460283754875,
        0.49325037103361974,
        0.5454612524683463,
        0.45636304534448285,
        0.44393637356623006,
        0.48699658801387846,
        0.5414507061524171,
        0.5312348044088987,
        0.5559545585978258,
        0.4745319157071658,
        0.4839264719854625,
        0.546126062615127,
        0.5193216854106099,
        0.4415572987050423,
        0.542583076106818,
        0.5154453160381172,
        0.4869003255856565,
        0.46175024624721667,
        0.48564368805631153,
        0.41452372539561455,
        0.4890961698376409,
        0.5763574401934876,
        0.5784518410394985,
        0.5382272489404161,
        0.5910087126046917,
        0.5327898155766151,
        0.45893366417567766,
        0.48511175626625547,
        0.4801583764629196,
        0.5650075311457989,
        0.47289415763621073,
        0.5066607550254417,
        0.5722830125118556,
        0.556347124352634,
        0.4124648131756062,
        0.4981939377589087,
        0.48579605580470114,
        0.541468741297641,
        0.5480933871402794,
        0.5213504915659973,
        0.49374753982797476,
        0.4958192845460991,
        0.4604131382822853,
        0.4757572662432824,
        0.540396457885348,
        0.4715415327812264,
        0.5062411809966182,
        0.5044926826308159,
        0.4818271426950037,
        0.5756462016879336,
        0.4798856153040043,
        0.545514196973088,
        0.462559570684823,
        0.5395238761717925,
        0.5181190392262462,
        0.4958857309318195,
        0.4705838329289104,
        0.5732980635121964,
        0.5055563601197167,
        0.5436925174593541,
        0.6105878104170732,
        0.49319431888666476,
        0.5087430818100139,
        0.4513130376836735,
        0.5486476059897464,
        0.46502651904050224,
        0.5928277712647791,
        0.4428735170908648,
        0.4431921977030802,
        0.46286619563483905,
        0.4205544004683148,
        0.47999368843436213,
        0.5161802493308584,
        0.4242452562421921,
        0.5630320139166104,
        0.4307024594644791,
        0.4664252773380097,
        0.46679190613291216,
        0.5548404205259158,
        0.45963786878242346,
        0.4868975551224809,
        0.5069290840013851,
        0.4925753364377541,
        0.49597499761910796,
        0.5430332758693104,
        0.4886981559975118,
        0.5035711805732107,
        0.46356326172153234,
        0.4603255078283231,
        0.5457399134880113,
        0.4776748702467853,
        0.4468148959995316,
        0.5974766593369394,
        0.5182232715266314,
        0.4399508267448986,
        0.5152379066232496,
        0.5279485645893529,
        0.5529262431465957,
        0.5448591073130109,
        0.4832453837036462,
        0.4839512902740455,
        0.45602762484520565,
        0.513277828030269,
        0.4923569559892895,
        0.5090428510282298,
        0.5559517782164799,
        0.5622058761574542,
        0.45761447930780325,
        0.453293808109987,
        0.5333789365531518,
        0.4133603026978917,
        0.4301123269636827,
        0.48096265707364894,
        0.4425257179119578,
        0.533556203672101,
        0.5987789327161376,
        0.5183844077931065,
        0.507876006404188,
        0.4529426293132234,
        0.5044367710586303,
        0.504732904609476,
        0.4127051303704915,
        0.5371787419064041,
        0.4237836964267286,
        0.533825018311758,
        0.5332217299949266,
        0.5666921977745284,
        0.4976065192971965,
        0.5073818467379397,
        0.4813884615262474,
        0.4444483092956838,
        0.4982791339472499,
        0.5471136117982187,
        0.5213189782421882,
        0.5402923502018139,
        0.5227074842412778,
        0.47445574729324347,
        0.5401794442583486,
        0.4726316613570777,
        0.5415613776006993,
        0.44637174336279234,
        0.6202313027884172,
        0.5454915056133396,
        0.5177043308722239,
        0.520985428288401,
        0.4897780724784975,
        0.4560222494039104,
        0.45322284205229874,
        0.5093626784230059,
        0.49563880798298315,
        0.4396503576107981,
        0.47763970943394607,
        0.47170914852604123,
        0.43689210250389504,
        0.4766305883141659,
        0.4872497912742046,
        0.48183741322674384,
        0.5371984464568174,
        0.525222721677359,
        0.5520350902333448,
        0.5994149315810552,
        0.5140701895255864,
        0.4336646050675088,
        0.541456101151862,
        0.5019849708644959,
        0.5077819772032275,
        0.5192747559132854,
        0.47595933638305604,
        0.42460326895348904,
        0.43560752978689565,
        0.508913783804514,
        0.5373909475937418,
        0.5877890808489804,
        0.49923606541157955,
        0.4892200633242701,
        0.4312581316520583,
        0.5254477791185467,
        0.48805773403381014,
        0.49695972650688747,
        0.5203378200529376,
        0.5117972816612385,
        0.4550561832575977,
        0.5024993139841999,
        0.5045673564580023,
        0.5331980905323525,
        0.4953959301095504,
        0.509717684555591,
        0.4797472326789983,
        0.3756358507490405,
        0.5260862597409509,
        0.44186511043820453,
        0.5433031931267536,
        0.5362945112680246,
        0.5034976974560765,
        0.4533165514336752,
        0.49760041790338216,
        0.4975826400368218,
        0.429346748934986,
        0.4586622947165269,
        0.44055491194446383,
        0.5307735465642784,
        0.47668345996128,
        0.48090771984121333,
        0.5293832366848832,
        0.4930905548510553,
        0.4807531752201836,
        0.5432701528578207,
        0.42399005273481205,
        0.554316624805507,
        0.5606955010493114,
        0.4426853082728875,
        0.514813790707487,
        0.44365831199926026,
        0.47766772329716517,
        0.4959469731986208,
        0.5759451961629186,
        0.49812426857444186,
        0.4789475765155257,
        0.40370406958048044,
        0.4199368565259419,
        0.49849045479019954,
        0.5290849862328139,
        0.4472680816726739,
        0.5002486076555018,
        0.5397188644072074,
        0.5431185797563444,
        0.5192639382729065,
        0.3640194376964153,
        0.5290609553991026,
        0.5022408233157754,
        0.4898593664048386,
        0.507281371127193,
        0.5814296570706878,
        0.5921838960657062,
        0.5139966091096861,
        0.42941613978295207,
        0.46828903593033905,
        0.40021334916795565,
        0.5090611367638429,
        0.5492842533358405,
        0.5300822164171171,
        0.590145083222253,
        0.5880259580955389,
        0.5667281148167371,
        0.5807920873901289,
        0.4759852844414359,
        0.42138229465302857,
        0.44736472521329873,
        0.482410959627622,
        0.4514513072567241,
        0.5648661135715307,
        0.459482154703119,
        0.44764925299982955,
        0.476923842271084,
        0.4051703500660663,
        0.4894435795168925,
        0.476481908883257,
        0.5759699246716761,
        0.5504375268495474,
        0.4180507622789853,
        0.5322814791051464,
        0.5053065836437209,
        0.4575726174672122,
        0.4727564836751065,
        0.4771830225141971,
        0.4345515408863159,
        0.5491234206854603,
        0.6436145349471247,
        0.46299821935804897,
        0.44721611937728506,
        0.4628429543797772,
        0.4395968378646586,
        0.5007202450950801,
        0.5250592856931715,
        0.5483582381326394,
        0.522484713577891,
        0.5021200371235461,
        0.5469489461981011,
        0.483142770952794,
        0.5059128532117464,
        0.5104592321863501,
        0.5513457058211425,
        0.5227873030035154,
        0.5215310470864627,
        0.5759928703456184,
        0.504237849126073,
        0.5106188536843564,
        0.47959409691752625,
        0.5866713378198417,
        0.5312804164985224,
        0.5182852150956269,
        0.5126639289163214,
        0.49553115473126513,
        0.4276030449766103,
        0.4532355782781446,
        0.5123296454258988,
        0.5736201876044488,
        0.3752211948681913,
        0.4929325896008171,
        0.530478467411294,
        0.44135113333584597,
        0.44357511468645255,
        0.48179729158013007,
        0.5225799341269595,
        0.49155722037500993,
        0.6279853386692675,
        0.5107220493549474,
        0.5443030733728597,
        0.5399697931708396,
        0.532217473707676,
        0.5940206106558569,
        0.3977089800895682,
        0.48120196413934524,
        0.4156473857740763,
        0.493325502573762,
        0.4277971973868665,
        0.4149113003192919,
        0.5046145095198867,
        0.5408024542709864,
        0.5135444125366243,
        0.4853577556595009,
        0.5557473545424727,
        0.46412385070730355,
        0.522367370696459,
        0.41199861661399156,
        0.5443463645008695,
        0.4734415172949995,
        0.5045741639715617,
        0.46978498473783975,
        0.5454646017203502,
        0.4196511428744442,
        0.5286896414593119,
        0.5063663682950522,
        0.5063554196608809,
        0.49004424953535874,
        0.4717647332065228,
        0.5160565799116568,
        0.4929308109130399,
        0.49438378389672627,
        0.4280069456035626,
        0.4856418351487589,
        0.5412474721959181,
        0.49104535526956117,
        0.45997395100089855,
        0.5938736789518124,
        0.4316762288584551,
        0.48371149425800014,
        0.517791142380161,
        0.5219218287128977,
        0.4931957715086621,
        0.5299327147491719,
        0.45144983191576077,
        0.5535701431325678,
        0.48970879348724955,
        0.48828402385648806,
        0.4566877539804501,
        0.4815648295863705,
        0.49834027797538577,
        0.5383348179093334,
        0.54194978210574,
        0.5088356026801389,
        0.5205407769864481,
        0.5127997564196971,
        0.492449654410967,
        0.4667435400576349,
        0.5219201419130889,
        0.5016353321953769,
        0.5241125228096365,
        0.43873368714662275,
        0.4830484193912808,
        0.4502203309480289,
        0.4854869479977041,
        0.5404319102945586,
        0.439400983550117,
        0.5632809211558594,
        0.4701822413611851,
        0.5059346502278297,
        0.4860262307271095,
        0.5140516524476924,
        0.4581841607150401,
        0.4927147872664857,
        0.5059060528862512,
        0.5371028798327846,
        0.4577334625409847,
        0.5095807584417457,
        0.43351284141535,
        0.5014013600079849,
        0.4444508079483355,
        0.516634191268012,
        0.4490906256582124,
        0.48255564255222183,
        0.5218410222874799,
        0.567792192782263,
        0.515215215422452,
        0.4349490905202749,
        0.6126621300885065,
        0.5021492211348274,
        0.6024423624551061,
        0.4493402178139262,
        0.5510692496616622,
        0.5434025747942619,
        0.45531553588813634,
        0.507237125624654,
        0.40271853174719613,
        0.48943042817698656,
        0.5862808541755348,
        0.4969520751646214,
        0.5410911171145444,
        0.5941328491162394,
        0.5292817373061092,
        0.49713619758745514,
        0.5350676050065649,
        0.5354829280988913,
        0.6103314923861747,
        0.5184379795155716,
        0.5415276113743518,
        0.4857871190184124,
        0.40216624830551506,
        0.5544154469885617,
        0.48731317567602517,
        0.5033994962576939,
        0.5093936688756309,
        0.5036679762266415,
        0.4226796079252432,
        0.5736176398300012,
        0.4369510278495974,
        0.4852575931849681,
        0.5106733053530806,
        0.463506802112909,
        0.4616749984201899,
        0.5434977300218257,
        0.5015926881686564,
        0.5146381334851449,
        0.6281320700780221,
        0.3928062132220837,
        0.5933862509245602,
        0.49435094385638456,
        0.5463244336991169,
        0.5177908329533192,
        0.49816598608563184,
        0.5203153170919927,
        0.5030978667460205,
        0.48550733864761214,
        0.5122646633668526,
        0.5265435818103943,
        0.45226793195389203,
        0.4652208853350553,
        0.5339922811757657,
        0.44975203117177887,
        0.5467266347416387,
        0.5274448294656616,
        0.5267279947805855,
        0.42948821215717764,
        0.49324060348773513,
        0.5318609328879312,
        0.4795450844745397,
        0.502565286303713,
        0.47209155861661645,
        0.4637848688260578,
        0.4816288853972547,
        0.4834460409993681,
        0.5218356677784778,
        0.4910694000875853,
        0.5546732891578243,
        0.47329533207902613,
        0.5366634354792912,
        0.4909222323538416,
        0.4333300397480533,
        0.43933985052887237,
        0.4751138206841014,
        0.618095617880962,
        0.471455373201367,
        0.4643318174528757,
        0.47475500216508554,
        0.4976782175162087,
        0.5544341413498187,
        0.4253417379429408,
        0.46202278381934536,
        0.5528325997165906,
        0.5461416539660868,
        0.49762697005886786,
        0.5416431658038023,
        0.47059897161565006,
        0.48937390502867195,
        0.47790603641351365,
        0.5141563010198529,
        0.5103487479734993,
        0.5548812125282366,
        0.4909372652364584,
        0.5483929769068364,
        0.46690561215875226,
        0.5419367155766716,
        0.5131347306382739,
        0.655966177594944,
        0.417568048007273,
        0.5308524690410433,
        0.5141626129484466,
        0.39899989783740597,
        0.4479832637653702,
        0.5295502167851127,
        0.5247193735281802,
        0.5414448079351315,
        0.5749806852053851,
        0.45610814192030547,
        0.479735404518736,
        0.5000151565843535,
        0.5251659130779859,
        0.4543046883196692,
        0.5032049920429063,
        0.5494205700443463,
        0.46794713831204815,
        0.459250069751759,
        0.5160903644752741,
        0.49771341221664245,
        0.47500499757977305,
        0.481965251196043,
        0.47720404272770817,
        0.5151402254688718,
        0.462249645011614,
        0.5557751314897196,
        0.4540911049098696,
        0.5022303489540964,
        0.4674952154044701,
        0.5358574030511613,
        0.5113403023035757,
        0.5639586659821093,
        0.5150239631179983,
        0.5549764699553715,
        0.5017724855224315,
        0.5300054629432197,
        0.4783695529445964,
        0.5059117725494147,
        0.5678450654999673,
        0.46433990353215754,
        0.5200865703410941,
        0.5204684187048244,
        0.5049697365798781,
        0.5054638824789106,
        0.48967927765325125,
        0.5414315012865785,
        0.3647409939649268,
        0.4998774120696636,
        0.46260983567364933,
        0.5020626362033094,
        0.4724991480651057,
        0.45410566055433377,
        0.5464246124397069,
        0.5282797822102607,
        0.4781932538224223,
        0.5328540322498747,
        0.5075157622802033,
        0.4589605389538398,
        0.5622131565212793,
        0.5425976405927281,
        0.452567666629259,
        0.5621458277049094,
        0.5254481549327651,
        0.436411294735551,
        0.5228655048342156,
        0.4989068309749607,
        0.4642622830320597,
        0.4867901686465118,
        0.44726592637037454,
        0.5425335242048875,
        0.49575365411387606,
        0.5114983572217701,
        0.4577615248198181,
        0.49285809767095046,
        0.48788372977604794,
        0.44276907623814366,
        0.4389729927045746,
        0.5666395599325263,
        0.4313063547957865,
        0.4638230228170744,
        0.4557271105525724,
        0.5785548929252594,
        0.43381933253198135,
        0.48019946774951455,
        0.5324221467969409,
        0.5247536414564098,
        0.5291920829019673,
        0.4744882275459426,
        0.4091292251430922,
        0.4602464641210314,
        0.47037096479190554,
        0.42046478740963383,
        0.44904083871333583,
        0.4443964411973531,
        0.4879254342275361,
        0.5403889129278114,
        0.5580708500912185,
        0.5608040300649146,
        0.5644656865177935,
        0.5183506334706715,
        0.5531116558621203,
        0.5886793403086098,
        0.5585435838164334,
        0.47178957206227795,
        0.45434568814609605,
        0.5581677011614623,
        0.466806122541477,
        0.4717450858582257,
        0.49957652344594133,
        0.4718345585719732,
        0.548790217022333,
        0.516784777103764,
        0.529551894797508,
        0.5175452119624667,
        0.42465138006607656,
        0.48226125772142,
        0.381357427978882,
        0.3893909602316228,
        0.49740173330680604,
        0.5167966463999712,
        0.4078946542797037,
        0.5403641256843944,
        0.5361176366545704,
        0.5149889119482456,
        0.5217522600651923,
        0.44549753786605056,
        0.5805530465105292,
        0.5088365676693036,
        0.45218853019425875,
        0.4526744833600387,
        0.44833737749780495,
        0.4492494720479047,
        0.464759721499273,
        0.4853070089779657,
        0.622214910497687,
        0.5503773775656593,
        0.5150622337706338,
        0.44205336728276595,
        0.49370518813468295,
        0.5946350053664966,
        0.563763542525961,
        0.5767993170191067,
        0.5348381456405973,
        0.49901292783462153,
        0.4446571778384627,
        0.5150214038110645,
        0.5280066210903872,
        0.5485939411885589,
        0.49241582438132747,
        0.5507312276250029,
        0.5352593114179827,
        0.521081275531974,
        0.4367817652518631,
        0.5598980461684996,
        0.502058291150644,
        0.5468344028115499,
        0.41722977508538933,
        0.4628890653473898,
        0.44557194364283237,
        0.5798711751020817,
        0.4983406043332919,
        0.4738805239034874,
        0.5204575470116957,
        0.5444409057351071,
        0.37272313545707714,
        0.5836176517239369,
        0.35670899905357395,
        0.6143039803755849,
        0.5013628496211358,
        0.5735010122843321,
        0.49665365891129953,
        0.5200679017801421,
        0.5400617984139713,
        0.4801566493547004,
        0.4778445882845858,
        0.6072027864740236,
        0.45611045251605115,
        0.520095799937827,
        0.5554859538199022,
        0.498401225447432,
        0.44481527521489433,
        0.5479646243562928,
        0.5190181956931913,
        0.5277747351005423,
        0.3921299177939959,
        0.48686437677427485,
        0.49906386179153867,
        0.5322231119927667,
        0.4461829280105878,
        0.4623135904890398,
        0.4909073805438188,
        0.4609161115287788,
        0.5571156652502245,
        0.5453846529645923,
        0.5687908892326489,
        0.4494040111356171,
        0.5598668504870797,
        0.5849361376249724,
        0.49588836032932504,
        0.4923924639439513,
        0.5723988004294608,
        0.5778060250786377,
        0.5260116551727421,
        0.4683133721800662,
        0.566311293860657,
        0.3505941612771785,
        0.5590673109883207,
        0.5891010623118569,
        0.5804570579173475,
        0.4839054528618223,
        0.4765760156359492,
        0.5149933699758322,
        0.4915856292523822,
        0.5234073596925917,
        0.43840080025228206,
        0.5682581863337675,
        0.5287123346112738,
        0.4846826614402058,
        0.4967755776370522,
        0.5688537697977171,
        0.3973257478196617,
        0.48961109309243295,
        0.5240202246689223,
        0.5054982961059361,
        0.44152951814125607,
        0.48045310967139826,
        0.5490868482141925,
        0.48737011531591906,
        0.5881171984289352,
        0.4494801912523895,
        0.5260827725085107,
        0.5446131716475519,
        0.3544280234519812,
        0.39186887221081734,
        0.514921463724086,
        0.5207270375218812,
        0.4989372035466039,
        0.510923830174746,
        0.5523614717854528,
        0.5122322406358054,
        0.44024405977767,
        0.5659733961519526,
        0.5040087018993015,
        0.6049003039596,
        0.5388340702478583,
        0.49798029221669776,
        0.5979722909351395,
        0.45759184473315834,
        0.5379827228424172,
        0.5353509046057991,
        0.3991905127360374,
        0.5244800702866877,
        0.5019704058847353,
        0.4164436192476396,
        0.5199286379162364,
        0.4858563168837064,
        0.4891711027209825,
        0.6070738437070311,
        0.48666828770741644,
        0.4947997090054665,
        0.43597262001515547,
        0.5216348151711904,
        0.5093306174521949,
        0.4917243469896535,
        0.4967041220814525,
        0.39136181056872715,
        0.5062880536721089,
        0.5022079193492665,
        0.4359857741399142,
        0.5136233441703025,
        0.590038002105571,
        0.5416545937538706,
        0.470230811774171,
        0.5184726337844752,
        0.5057520048739669,
        0.559888745965874,
        0.5753901981357239,
        0.45704071967184307,
        0.5529017067527274,
        0.6345511844982508,
        0.4194326094347229,
        0.48260612512277073,
        0.40347681687508646,
        0.48795102391245543,
        0.5228324391853126,
        0.47258132724619745,
        0.5676255532502797,
        0.5159715183720935,
        0.5403065341444983,
        0.48514701497537543,
        0.5309794928778127,
        0.44532121154945475,
        0.4864563422305157,
        0.5273560619798713,
        0.5341012808439379,
        0.5215582543022443,
        0.4475599716762676,
        0.5176867353845408,
        0.466618549995423,
        0.539092727543784,
        0.49079759215449525,
        0.5093949229406556,
        0.4008631914350283,
        0.46027223666348016,
        0.5548953406417915,
        0.554256782546945,
        0.49224319690389273,
        0.4529558506899152,
        0.525079158625012,
        0.4530076566295269,
        0.48109492477867494,
        0.5535133895474013,
        0.4626025129518604,
        0.4589376765348984,
        0.6058959376541915,
        0.4578406973956613,
        0.5582043451075688,
        0.4438846220750562,
        0.5627488259041163,
        0.5691782192050342,
        0.3680976862534083,
        0.5389229139556577,
        0.4849683287869475,
        0.5746818066363011,
        0.5670112122888712,
        0.4450217754933219,
        0.4611962726256182,
        0.5776110492729868,
        0.48046011499651814,
        0.5248387771271127,
        0.5337052214118944,
        0.4689300134417293,
        0.4850951113309264,
        0.5141815639532877,
        0.45783145953527327,
        0.5254911155965005,
        0.478163457906903,
        0.5144062814702854,
        0.4774727061340333,
        0.5003748041512761,
        0.41429305962324525,
        0.5044195029665071,
        0.4860473397322548,
        0.5337726542213201,
        0.430771761614352,
        0.4358064344452634,
        0.4750583984230558,
        0.5172072144523487,
        0.5575883166406154,
        0.38487853801967875,
        0.5306561751678296,
        0.40688710517183,
        0.5606768947489722,
        0.5288677803645631,
        0.49710505204405164,
        0.4073501394675341,
        0.4253143145270721,
        0.4954941222553576,
        0.4943772180480966,
        0.47719466489087525,
        0.46523145227070195,
        0.4441917001857756,
        0.38461495527708434,
        0.4845315306799044,
        0.48053667653102244,
        0.477185437413593,
        0.49592031314206564,
        0.46028295545710657,
        0.43835012630849934,
        0.4988139619037383,
        0.4649239515985134,
        0.6421034553417201,
        0.46263401837269214,
        0.5074116925857068,
        0.5574401093734183,
        0.5400925296080924,
        0.4846581408291243,
        0.5870435082638279,
        0.60190444895606,
        0.4852748149291038,
        0.4793413236426962,
        0.6191186797607026,
        0.46676357775936456,
        0.4984362229651139,
        0.5088358945015055,
        0.44858636898329196,
        0.5225659058745094,
        0.5093684414546482,
        0.5109664837624858,
        0.4575694761819474,
        0.5135637836728291,
        0.4659025439069188,
        0.5152588451530963,
        0.4486241084927973,
        0.48008752095623425,
        0.4899100105322769,
        0.5114488083921167,
        0.49818306249338784,
        0.45993541608315786,
        0.48114499025229096,
        0.44890069058422116,
        0.5748632441821021,
        0.4649888911838643,
        0.5712332476094606,
        0.5928937065276387,
        0.5604921671037596,
        0.4493021653976292,
        0.4674261473300923,
        0.5273347381606891,
        0.5924988540325122,
        0.4820099833646267,
        0.5072285639932147,
        0.5962983081342998,
        0.4757824352117246,
        0.590906951492961,
        0.5173639827954117,
        0.5021513655597063,
        0.47060422062660934,
        0.49628082813976093,
        0.5010423780287027,
        0.4977802768321556,
        0.5276248106934208,
        0.5769438049673432,
        0.4046535224786947,
        0.553656127833867,
        0.4485331570577917,
        0.4984372535558083,
        0.48712329696060097,
        0.49431980333422065,
        0.5834784470062926,
        0.5751246916766866,
        0.5632633154864223,
        0.534028112960961,
        0.6031215486363638,
        0.41597245624712237,
        0.5114723055056405,
        0.5554456300956074,
        0.44983705829800874,
        0.39413386793070204,
        0.509076652375067,
        0.5227309500855873,
        0.5016746609159157,
        0.4525066929506586,
        0.4405545336266932,
        0.473744625168517,
        0.47898250579036544,
        0.5023768880930427,
        0.43554837201944074,
        0.49690586307830703,
        0.5486087075170176,
        0.5275665179394242,
        0.4806140729259679,
        0.45360545810473574,
        0.583863177941668,
        0.6092748101504211,
        0.5450719493974449,
        0.5254578325894671,
        0.4487163526741389,
        0.5100745140381511,
        0.4174997473752943,
        0.5822545865701254,
        0.5169750893717149,
        0.4740628951602348,
        0.4655792953734915,
        0.4267349561387131,
        0.5173456215712285,
        0.5333535004784292,
        0.5511782283684215,
        0.46016065768326136,
        0.4885435956154717,
        0.47540025349813947,
        0.48665216480371576,
        0.42694756397421063,
        0.5398387247449556,
        0.5893291386066652,
        0.4056279140895372,
        0.5114011274280534,
        0.44609861855880306,
        0.49022924970539405,
        0.45856588527084297,
        0.480206341040461,
        0.49004662689668543,
        0.49077019623621965,
        0.548149289875832,
        0.49615879146810005,
        0.5385559481544612,
        0.5411520760574214,
        0.499206885407072,
        0.46688514986481905,
        0.48068038118781975,
        0.5520450503460353,
        0.4839109479577848,
        0.5327654975696989,
        0.4564027136512672,
        0.49157282388173207,
        0.4768786707876705,
        0.49311872134727586,
        0.5252036123823356,
        0.4697676319072234,
        0.5528019422866178,
        0.5490845487511733,
        0.4985073037653257,
        0.5176291559067657,
        0.4890226229211242,
        0.5220989064425359,
        0.5003043117356294,
        0.5600929900367974,
        0.446782574468407,
        0.4243227897309571,
        0.47459429894075084,
        0.4981102782696465,
        0.5219783459647027,
        0.44233134893593284,
        0.4702946918181764,
        0.4916880337080901,
        0.5246830983811394,
        0.5387650259900694,
        0.5002150224281202,
        0.4427358562793648,
        0.5457140196520572,
        0.5197613503667085,
        0.5294893478316791,
        0.5437962410586245,
        0.5443738494583632,
        0.4838003228439745,
        0.45887740033344343,
        0.5392030148988105,
        0.4938586685728279,
        0.4557713543407506,
        0.5099148625653473,
        0.46596141483130243,
        0.574391034884342,
        0.5238891019583856,
        0.4392769130744589,
        0.4558492329799239,
        0.5480900359236627,
        0.46228361071244817,
        0.5186487733813376,
        0.5155665086915732,
        0.5036307803913916,
        0.4470109925336923,
        0.5201349668837415,
        0.5326677615378907,
        0.4148136341489179,
        0.4876798814065544,
        0.5005890646941161,
        0.5109819151442448,
        0.5482574652258195,
        0.45298400250506976,
        0.5484739459470045,
        0.46855764345490114,
        0.4069250102638894,
        0.47836738792656813,
        0.5551202338450946,
        0.540199403464416,
        0.45356935158631984,
        0.5246443456716662,
        0.45931153604383235,
        0.5329365491104237,
        0.43219034373282467,
        0.4727689753014003,
        0.540518234087116,
        0.5018709591439712,
        0.49893315543187905,
        0.4618261075470219,
        0.4868929467662107,
        0.46874124111655,
        0.5295214395358936,
        0.6030380340937931,
        0.4948088439739217,
        0.49211339940319204,
        0.474866032292879,
        0.5059921996237492,
        0.46690976287962954,
        0.45867805810002027,
        0.4719709163188169,
        0.4864946223177239,
        0.48923192544795263,
        0.52449225281412,
        0.5689105418704603,
        0.46275867685354366,
        0.4470309811397297,
        0.5127269844966024,
        0.4503642332171804,
        0.47255778210232446,
        0.5029504925003784,
        0.47927771998747626,
        0.5779034115121185,
        0.45769656889394494,
        0.5088202231915993,
        0.48980630848977447,
        0.5075414909952718,
        0.4840276817930453,
        0.4299016546468056,
        0.5060043673276402,
        0.47710688011086966,
        0.5343881528223522,
        0.4787266024827227,
        0.506678252898667,
        0.5168596750638283,
        0.4977684806688875,
        0.4862077369282872,
        0.5070159297250348,
        0.4274503340067889,
        0.4952484739095895,
        0.49356734006366637,
        0.4902065847066992,
        0.544269017897648,
        0.4921789882829658,
        0.5039988705197284,
        0.48358800142134517,
        0.5390842166449009,
        0.5718052857903477,
        0.5071351944787184,
        0.4714688296730841,
        0.6109149183944408,
        0.5645967683182143,
        0.5078755027078412,
        0.5343034556703807,
        0.5045982439240727,
        0.5084078570598356,
        0.5218066196092498,
        0.424618082074967,
        0.48815648088568564,
        0.4754791922843997,
        0.5224618619154957,
        0.5615474696770654,
        0.43716865846188646,
        0.5313920147682116,
        0.5573861895283961,
        0.513758061052986,
        0.5712302983698672,
        0.49990765076662647,
        0.4524412294923423,
        0.4581578833360984,
        0.5303164703197081,
        0.5147418954127603,
        0.4770071348619512,
        0.5328759430232469,
        0.48902244098759495,
        0.5460820567955117,
        0.5159548964098183,
        0.49847861580336805,
        0.5312582710869783,
        0.48344212301158357,
        0.4368361637395368,
        0.48510734446399456,
        0.5221856195613758,
        0.5476476540582665,
        0.41633638504326204,
        0.5852313425095947,
        0.5631068385444373,
        0.5200052635371339,
        0.4763673312486958,
        0.5131911606746948,
        0.5385695875898139,
        0.4818483768521817,
        0.5269530879363635,
        0.5206746582206482,
        0.46750138329754226,
        0.5532507613560794,
        0.47684019208019157,
        0.5547428301151727,
        0.511734834121574,
        0.45683447974947533,
        0.4467878153960159,
        0.5306095251536191,
        0.5444826257346184,
        0.5090260905713565,
        0.5338834355836776,
        0.5389023739217915,
        0.5224861492123373,
        0.4722702546248097,
        0.45105287660366444,
        0.49843504940549016,
        0.49608460522305164,
        0.43086839081590783,
        0.49285762613308043,
        0.5137073002886192,
        0.5115651530764288,
        0.49939548408661266,
        0.5324775568654885,
        0.4262240084244781,
        0.44625268016210445,
        0.47063157131994243,
        0.5377502191735694,
        0.5296556460456702,
        0.5430819191607077,
        0.4261338218269183,
        0.5156569081811059,
        0.4921317129164091,
        0.4827194482902144,
        0.5072976170558459,
        0.38306768446911,
        0.4792309566305627,
        0.527927390833017,
        0.5275588977715483,
        0.5718616029887517,
        0.5634507098653668,
        0.5526483757894995,
        0.5853152396927795,
        0.5050712824095621,
        0.47399142295595553,
        0.49130283564276594,
        0.44584260981635027,
        0.5066299149600458,
        0.5151530241638302,
        0.5615341066004035,
        0.39549269905889795,
        0.5364396025574915,
        0.4452650934195547,
        0.5499857856330567,
        0.5111393740375053,
        0.6188955493186273,
        0.5885539903291731,
        0.49741006608787053,
        0.5171720085430134,
        0.5023779653261483,
        0.5584694003116611,
        0.5228373795605523,
        0.4989386600920484,
        0.5749281934086725,
        0.53095799735864,
        0.5173594419578726,
        0.41968558613720414,
        0.5277695653287311,
        0.4665125861516748,
        0.4424651925419327,
        0.5338980798990313,
        0.46898262671829966,
        0.4468992100839051,
        0.5993613173718048,
        0.5122359203863756,
        0.5369182936426883,
        0.5232851860748559,
        0.5242384051503152,
        0.5157690265106797,
        0.4383422527127128,
        0.5562479812777834,
        0.47801001132383925,
        0.5149382954048375,
        0.43987691805002327,
        0.48786558219072707,
        0.49460865621278444,
        0.5065375043226261,
        0.5326564082052851,
        0.5515693252990946,
        0.5060455805276505,
        0.5426449727409339,
        0.5108465918897142,
        0.5601691450654424,
        0.5386121649991878,
        0.5575893376431854,
        0.43951585680823235,
        0.5020312734524282,
        0.4692216509530602,
        0.5220410806863339,
        0.660975139425934,
        0.6026921271327539,
        0.48512011888701057,
        0.5564455900290763,
        0.5543424873026901,
        0.5528442450738827,
        0.4846134044217905,
        0.4583226693318263,
        0.4848756960174217,
        0.4465261961027979,
        0.5602762732530248,
        0.45389128525265976,
        0.5534494639023356,
        0.5227176177967451,
        0.5060961061219881,
        0.5025747411373174,
        0.4939061654177121,
        0.4303218274040103,
        0.5998602562914748,
        0.4653231827279255,
        0.5272393955370603,
        0.532335903243659,
        0.4643203335040552,
        0.5132260071088662,
        0.5730982214014394,
        0.5087495981106349,
        0.5246100816267004,
        0.45931716784800397,
        0.5638521184048118,
        0.4734282265995399,
        0.4933428483228973,
        0.43755932218909993,
        0.5275331675236015,
        0.43659565728469507,
        0.5772116894561369,
        0.5566446153215443,
        0.5133862958239551,
        0.4318864697639204,
        0.49669510748200185,
        0.4555464603027638,
        0.4702652841383991,
        0.38453431288920087,
        0.5003277846794717,
        0.4608070971448297,
        0.554117540476482,
        0.6449328931221995,
        0.5087513627608704,
        0.4232807790995659,
        0.605013666580249,
        0.47099326715274675,
        0.5302436553406779,
        0.45770219524597233,
        0.4811745065570998,
        0.4846156309236326,
        0.4647166181207555,
        0.50137495818563,
        0.47185570746929806,
        0.4845993036074596,
        0.4885061122078866,
        0.4976202391688858,
        0.4735267086817817,
        0.48205589872463456,
        0.5497057393881701,
        0.4951553622882618,
        0.5669751540903915,
        0.5710361938228169,
        0.49434731279561533,
        0.577918233472509,
        0.516707005836032,
        0.5365479084255242,
        0.5395924954910849,
        0.37200927228974057,
        0.49798607425142216,
        0.5106033412103902,
        0.40553036180673796,
        0.5086022978217574,
        0.48767235120367364,
        0.5643797747829705,
        0.4848860427820901,
        0.49773895166695314,
        0.4247821407971523,
        0.522137614315499,
        0.5338405072029827,
        0.5144752317165822,
        0.4526443931865089,
        0.46589087419078506,
        0.47339559070324044,
        0.4997993632990828,
        0.4934203199765224,
        0.4610810163791884,
        0.43937800896106644,
        0.45632520796045406,
        0.5466142873807691,
        0.398972673058381,
        0.6462179143502255,
        0.4622971855414796,
        0.5061747582226136,
        0.502223278238763,
        0.5066820934020823,
        0.4489860749153103,
        0.45832305091963504,
        0.4680099838234084,
        0.38061562228136697,
        0.5316642911351847,
        0.41940169981518827,
        0.5210653978079572,
        0.5923454506797478,
        0.5145205393685763,
        0.5029683872156638,
        0.4859763601919249,
        0.468237199257024,
        0.5402805432320728,
        0.38649524759551085,
        0.6126256636610572,
        0.5202932262972311,
        0.5126471428016253,
        0.5936141121210756,
        0.47935649761417,
        0.48607362258418774,
        0.4740872666876633,
        0.4661286344362402,
        0.5508137369948166,
        0.5115862461212958,
        0.46624690908567384,
        0.5916041273584458,
        0.4023360478862702,
        0.4492293812569615,
        0.47555192804705987,
        0.5021332779169015,
        0.49143147254774083,
        0.512355421317718,
        0.55377797689826,
        0.5961416367416008,
        0.4866501809303852,
        0.4720866867931151,
        0.4567652261332551,
        0.5300025402595901,
        0.5016421419843025,
        0.5044163735644946,
        0.49036279629745666,
        0.6003226635916635,
        0.6022596257580344,
        0.5352139751134584,
        0.5402802200573688,
        0.518897278908256,
        0.4542997280038653,
        0.4675958481659683,
        0.4289608782058363,
        0.5635044156638722,
        0.4492930755465766,
        0.4922754413662522,
        0.47211678015323555,
        0.42013081468384156,
        0.5083542252190514,
        0.4780038812992922,
        0.5249438844501726,
        0.5649317707940922,
        0.5272103139605786,
        0.468709112671701,
        0.5255986695780288,
        0.5462444574706243,
        0.5066794174508599,
        0.5417602469515485,
        0.503352913532159,
        0.5040651125184796,
        0.4414227730811488,
        0.48232661825447515,
        0.41678374836165033,
        0.44029751529675604,
        0.5667730475462667,
        0.5846511709826536,
        0.5202302276121137,
        0.46998902872952714,
        0.4863335804067584,
        0.40626185179190494,
        0.5181283355307387,
        0.5107197550995112,
        0.46852583730638786,
        0.5696672474600106,
        0.4834942678705166,
        0.5206465662016875,
        0.5292457975961068,
        0.4635430941830568,
        0.4774354041931193,
        0.5416124543295425,
        0.5366832248508,
        0.46529397083289725,
        0.3545806677632218,
        0.5060188814533533,
        0.4976492693966814,
        0.4418495998360846,
        0.5055525860294893,
        0.49195311745691284,
        0.5244693949951239,
        0.4449478499339322,
        0.4750601351330614,
        0.5486039549710281,
        0.556935890089386,
        0.4684841623999937,
        0.48546138389353116,
        0.5836991678455328,
        0.4287774906001675,
        0.48276119017187813,
        0.5395463295296389,
        0.4842967461650501,
        0.48385543724415925,
        0.3791041170861954,
        0.5607487834130178,
        0.5031914439011382,
        0.51487878345201,
        0.45750038462457837,
        0.4950021801602727,
        0.5002806599882903,
        0.4704861313107416,
        0.39755166334317565,
        0.5584677487359729,
        0.5755728665552087,
        0.4624823116860013,
        0.5002377382724327,
        0.5758977668068354,
        0.41842638841848323,
        0.4988086241881516,
        0.5148849539733256,
        0.5392635145400789,
        0.4571162692548366,
        0.5345953243160754,
        0.5373054251495686,
        0.48818217896143723,
        0.5142488830065152,
        0.5020376597540831,
        0.46089598393877795,
        0.5503370531424588,
        0.40081087262831017,
        0.5120493455097914,
        0.5313540556511388,
        0.5258661183170664,
        0.511061846000924,
        0.5379017023185332,
        0.4797909730166053,
        0.5165624531554142,
        0.4672746980724521,
        0.3795014850025081,
        0.4677890810295989,
        0.48371158779903195,
        0.562935423905275,
        0.538932684486844,
        0.4514210307946523,
        0.4222906054032536,
        0.5325672518315987,
        0.42194094388651954,
        0.5029836267344796,
        0.4591742474453184,
        0.4455961726794529,
        0.5191227881466015,
        0.48686680138154953,
        0.5543094323213025,
        0.4526675773164338,
        0.4513628837185061,
        0.5015004118330119,
        0.5556730172834647,
        0.5458232457338388,
        0.5648425296291862,
        0.5534751607219516,
        0.5453530838581159,
        0.4833477630761356,
        0.4884894474496951,
        0.4544928199938484,
        0.46356187147707817,
        0.5468784848504447,
        0.55499452666037,
        0.5927230072643093,
        0.5866295083986843,
        0.4693826355553157,
        0.42454045984966815,
        0.5202769187735404,
        0.48214579970037724,
        0.48181759475527985,
        0.46541944401057794,
        0.5492714442892185,
        0.49218014867067966,
        0.44856913518008756,
        0.4780405644600329,
        0.5377985233919603,
        0.5273453988389218,
        0.5058932927742136,
        0.49485083607159325,
        0.5223221707925056,
        0.45761222707220817,
        0.4537947643451831,
        0.4750006242373481,
        0.4561834895233825,
        0.5153437349776729,
        0.476270124897937,
        0.44169577684151834,
        0.4308550444063268,
        0.4080935760190198,
        0.4917891468814906,
        0.5853293662165044,
        0.48859269808711014,
        0.47303253336949425,
        0.5181050261021002,
        0.4606926573406168,
        0.4452029527978505,
        0.5167651290454316,
        0.5020299230931095,
        0.5031574827030105,
        0.4921388175219583,
        0.4050627812366854,
        0.5049294789226868,
        0.5021662974843745,
        0.5248582983891239,
        0.42484178987773574,
        0.5501998828469176,
        0.5570660152803182,
        0.5577722985586198,
        0.45611353300363,
        0.40832934834780693,
        0.4977329292798501,
        0.5676814036080172,
        0.4469584112538747,
        0.5299639310447123,
        0.5463646258544537,
        0.46464710278153604,
        0.492858835871848,
        0.47597324211519004,
        0.5546622760272546,
        0.4423953001388919,
        0.48868269886923044,
        0.5975356771858777,
        0.47419512192252095,
        0.49560383721969165,
        0.5050600979987957,
        0.48564797430969103,
        0.5250925397211514,
        0.5106370764563303,
        0.5335404406470569,
        0.5062588383657691,
        0.4647087771416445,
        0.5342826679627022,
        0.42526542099041964,
        0.5170051613828014,
        0.5312237867705427,
        0.5246827901444681,
        0.4701655831049246,
        0.4414341896532329,
        0.47514715315435224,
        0.5672142039152758,
        0.513073721500639,
        0.5346602479192556,
        0.5069976576595518,
        0.4597877570239342,
        0.5321449253508771,
        0.5123413310930673,
        0.40352887300684953,
        0.42727185539404333,
        0.5281846843817931,
        0.4706467092220795,
        0.49671763540671454,
        0.47059446806927724,
        0.5031177019901533,
        0.477327266334988,
        0.5648371595015316,
        0.5691327306958489,
        0.4360458385628882,
        0.4486500191242923,
        0.5108030181793418,
        0.5035740619610191,
        0.3615157990689863,
        0.545505281247822,
        0.5831903402182086,
        0.582741616098777,
        0.4793568644034721,
        0.5130654042617332,
        0.5523173535087129,
        0.5588143737444466,
        0.5451673542284006,
        0.5088367022084128,
        0.43857146703984057,
        0.54352992133006,
        0.4458415330150874,
        0.4959482173631508,
        0.4819295577879238,
        0.5408695810944197,
        0.45603841585314747,
        0.4912808601142998,
        0.4945502594817864,
        0.5289771238930496,
        0.4580613111584056,
        0.5041614734287462,
        0.5568978947559607,
        0.4492272242432678,
        0.514128478400272,
        0.5993336927640189,
        0.5195123382991101,
        0.4583062189830688,
        0.49404765529611777,
        0.4918540626317323,
        0.47949746306283714,
        0.5418731801793816,
        0.4438567868215807,
        0.5332729958001847,
        0.48786341946971795,
        0.399482071890824,
        0.5280591702133175,
        0.5213198338895446,
        0.5707020895688009,
        0.5059362410491893,
        0.5434550086163465,
        0.5458795848052833,
        0.5057233854126796,
        0.49650067412764076,
        0.47410782656719225,
        0.48010244174539546,
        0.5316142031348969,
        0.431562396760147,
        0.5463709271198575,
        0.41744725401424665,
        0.532520623118376,
        0.4646709656293142,
        0.46798352706626717,
        0.5124878810046477,
        0.49046579850158284,
        0.4011227520177229,
        0.4621830657792605,
        0.44479022678551716,
        0.4154513894584606,
        0.5942665951057142,
        0.5948766832245634,
        0.5069960816930156,
        0.4641139359362495,
        0.5375830876203298,
        0.4532325073175569,
        0.513092120745684,
        0.4321544504179418,
        0.4820437058030277,
        0.4783246570571635,
        0.4917547982365219,
        0.490614560209628,
        0.5521796338024392,
        0.45757294280192384,
        0.4431311543400503,
        0.5396082065771617,
        0.5402547418259025,
        0.5057608428124662,
        0.4815350277615768,
        0.5335652829244504,
        0.481561128770336,
        0.4710521275182636,
        0.5265658219249392,
        0.4373893986288167,
        0.5097349440168675,
        0.4679691648853803,
        0.518337252183048,
        0.5078892416017725,
        0.4763926640256747,
        0.4129413880149402,
        0.41584221890893813,
        0.5173586388234868,
        0.5153055585810549,
        0.5106076033981329,
        0.5455501081501309,
        0.5945490235621503,
        0.3989532518270552,
        0.49582334891519986,
        0.5159975509061934,
        0.46697569499981234,
        0.4549148085937536,
        0.46371974075080885,
        0.4294695434439388,
        0.5323110205050315,
        0.49670950382009565,
        0.4427803622497102,
        0.5698137638232501,
        0.52544584152731,
        0.5535470986361876,
        0.41175458517422764,
        0.4874513762966008,
        0.5100220556539722,
        0.500487802354327,
        0.4307615036296694,
        0.5003889369058444,
        0.46528380620617077,
        0.4987756610965054,
        0.3702209710555198,
        0.43695701781571095,
        0.4410203587672462,
        0.45466618808407083,
        0.4928929318358841,
        0.5410926891493689,
        0.5165719619361372,
        0.6292402244087693,
        0.4286008949855029,
        0.5269648082453634,
        0.49175165167632184,
        0.5015110375039704,
        0.5804822062708322,
        0.5007051342023459,
        0.5986290758283407,
        0.49402227096131485,
        0.452203169812217,
        0.519170104375023,
        0.4060721923302444,
        0.5408770034318782,
        0.44095651331562513,
        0.4738679555889708,
        0.4376445613081963,
        0.48075160515096604,
        0.5648448496462595,
        0.5173327653517056,
        0.48246104307153437,
        0.48014221945979174,
        0.4839539729104811,
        0.5203941994738804,
        0.5073046411018547,
        0.5740307214218247,
        0.5133653520056929,
        0.5571297970182446,
        0.43161612523842796,
        0.5781311627293501,
        0.511434109467991,
        0.4704951328226193,
        0.524710654859138,
        0.562936963380674,
        0.47891740285502,
        0.4664514780113239,
        0.4809893699715313,
        0.49994708567998286,
        0.47804620003338794,
        0.49070596398099203,
        0.4446542819420358,
        0.5749952133779308,
        0.5022974695072199,
        0.4993611153672015,
        0.5268133879607815,
        0.5508648193489875,
        0.5106988232883313,
        0.47600231640613605,
        0.5425298437576939,
        0.4819025356080408,
        0.5779263547710037,
        0.4425095982777567,
        0.5336428890977784,
        0.5281858111139182,
        0.49505475059050663,
        0.5187604451803236,
        0.4591927661257362,
        0.48133587733669503,
        0.5215857140128553,
        0.5358275833529745,
        0.47956507445122315,
        0.5792934462520386,
        0.5803403525138618,
        0.5543499425985531,
        0.4803365922917675,
        0.6062941525336488,
        0.5470163585322337,
        0.47682402371612265,
        0.488759574693132,
        0.5009364801968458,
        0.4762266687408661,
        0.4603389361839854,
        0.49177574368842003,
        0.5385269259325376,
        0.4142707776849982,
        0.5168557658739942,
        0.4784587489519185,
        0.46149887455824684,
        0.5531487515251662,
        0.523063273431726,
        0.4485458044395173,
        0.5215955709181834,
        0.5012674959111945,
        0.45315877914215585,
        0.44083184762117195,
        0.5557030698304432,
        0.5445489036898505,
        0.5508612356266974,
        0.5065786752243203,
        0.6609169319088019,
        0.47359314321987506,
        0.4872486749231679,
        0.45892159449304737,
        0.46186314392180916,
        0.453382783766879,
        0.5883745104064483,
        0.4721997986302698,
        0.4773399536190291,
        0.5432844437836903,
        0.6082038997954714,
        0.5615337140044703,
        0.5019112402587035,
        0.49169601672583485,
        0.47157590904279456,
        0.505426912064621,
        0.5067557908888128,
        0.5694376548800062,
        0.43449783351128146,
        0.5090659857411608,
        0.5307228247012087,
        0.5421791816032557,
        0.5570946009297111,
        0.41374344626910003,
        0.45900622291480925,
        0.44543456199984083,
        0.5421072809434477,
        0.5131252946794645,
        0.5290620477940142,
        0.44799564569002265,
        0.6145002657493808,
        0.536596827749436,
        0.5233351974504556,
        0.4414801421274688,
        0.5000501065085909,
        0.5524290444576264,
        0.46937031065584084,
        0.6167356195329692,
        0.420982024227964,
        0.5431760096111542,
        0.48423366656330097,
        0.482310312907734,
        0.44287869264526214,
        0.5587909876380278,
        0.49178959803979827,
        0.45519737658172504,
        0.45123614299380616,
        0.4875159563424708,
        0.5103607709579716,
        0.5373566809929602,
        0.4893197934560147,
        0.5169745236583729,
        0.46326107890702767,
        0.5577616684801806,
        0.5020411514573497,
        0.5799090557746972,
        0.4840975716701891,
        0.48742292755810374,
        0.5461036699091086,
        0.5383439170193736,
        0.5228809031353481,
        0.49578098448706465,
        0.5720556844638475,
        0.5494915339063732,
        0.5560604362434862,
        0.47019104744701756,
        0.4217943272947387,
        0.48418205692361177,
        0.427677573403254,
        0.5121631490149351,
        0.5000351490892078,
        0.5220973425671739,
        0.5435159534387004,
        0.5538923100867023,
        0.5418885604460415,
        0.5606360900744186,
        0.4235447381363635,
        0.5414347011454761,
        0.5710246259414613,
        0.46407933990397576,
        0.5098474387425961,
        0.4891556209868039,
        0.5165991089830283,
        0.46120159240943887,
        0.4912556052624861,
        0.4256012919939079,
        0.5634557772233842,
        0.5525522639010534,
        0.4486584481929354,
        0.48532277153251263,
        0.4731647175667517,
        0.5055081733003286,
        0.464761631401443,
        0.4763675323156387,
        0.5109356797246855,
        0.5966218978184157,
        0.47517670494658354,
        0.47157648599759505,
        0.37658427189771193,
        0.5195639527679606,
        0.460772169546302,
        0.4349114566872276,
        0.5144089522223662,
        0.564910438104817,
        0.5319270352481206,
        0.5106242200957573,
        0.5501428488925145,
        0.5613945588725762,
        0.5212792707190863,
        0.5530424818101172,
        0.40875776321628293,
        0.5252601523687892,
        0.5239537108384096,
        0.5398123034771827,
        0.4838152207355503,
        0.4867706581145141,
        0.4446651568781148,
        0.6248396444149629,
        0.44189965403227655,
        0.5494305540005648,
        0.48138645189341933,
        0.45800200312486383,
        0.5013724586011958,
        0.4350284345788378,
        0.4620867188168829,
        0.543364760983527,
        0.5707819617701946,
        0.5212784388527777,
        0.5843077613175196,
        0.39511870679334077,
        0.49629202184178317,
        0.4788044911942288,
        0.4572490301341641,
        0.5583515529088522,
        0.5283767128576426,
        0.48845469801396973,
        0.5339549327721084,
        0.5848707591674014,
        0.5112950321935327,
        0.5371762288072367,
        0.4427676580375661,
        0.5117138796724967,
        0.5452027415625539,
        0.5868301610578684,
        0.5240229574760054,
        0.5018677663339366,
        0.448247073957365,
        0.5874632358838884,
        0.42287060830168244,
        0.44488103544843344,
        0.5585166317503365,
        0.5736526663204286,
        0.4509827727438785,
        0.48715609458342896,
        0.49883039362464215,
        0.4533622325403552,
        0.5842665187348063,
        0.3975714194675787,
        0.48443545691696144,
        0.5323757717910935,
        0.4927039755187306,
        0.5667161097205589,
        0.5364087438006906,
        0.4606526407330201,
        0.4539003148043324,
        0.5170243984597297,
        0.5156148220828658,
        0.5537648742120427,
        0.43982704580467163,
        0.39362784747888324,
        0.5272499896040576,
        0.5788858893848293,
        0.3539532108491906,
        0.5393948675935631,
        0.5171532145655974,
        0.4903311586447994,
        0.5405412526117648,
        0.5611189354075523,
        0.48064188986950546,
        0.4223626393286143,
        0.5603975272928263,
        0.49268194940147425,
        0.4685947521220084,
        0.5014971143469311,
        0.5163345345880946,
        0.603734159324226,
        0.5584277471055821,
        0.49626394824865644,
        0.3669447959173172,
        0.4945851931498114,
        0.4509653647200853,
        0.40112363331492124,
        0.5037103483985599,
        0.521102840000491,
        0.5107492001120223,
        0.4172987420560326,
        0.5185861337721711,
        0.401150600774254,
        0.4330872679703125,
        0.3997188297145218,
        0.4923357379680065,
        0.49354178375774455,
        0.4943074466445124,
        0.49505700078655157,
        0.4460936886106648,
        0.48779027903532185,
        0.5087126753317456,
        0.5143276695927489,
        0.5380963410515794,
        0.5257658697120147,
        0.5881498405778072,
        0.5592762142982837,
        0.5121401590768604,
        0.5973061378675845,
        0.5433201754525362,
        0.47324239827722303,
        0.5409774273153207,
        0.5297822615361403,
        0.5247325815812396,
        0.5681291459600836,
        0.47414532144524196,
        0.5352190595980528,
        0.5657014469206468,
        0.5679836465722056,
        0.4468850690330087,
        0.5059987419054008,
        0.541934520285799,
        0.460067439968451,
        0.4318795181370423,
        0.5060819593421921,
        0.5251651983926426,
        0.49762728057748196,
        0.5665537995412745,
        0.4591058572832319,
        0.47265607745941246,
        0.48307432298455316,
        0.4860924374269612,
        0.5133410941196234,
        0.5839565483508374,
        0.4364521726207892,
        0.5307768030827732,
        0.5451523435701314,
        0.5187971110156085,
        0.5365362708022711,
        0.43479629877116704,
        0.583638214896543,
        0.5132434830777738,
        0.4938508676541779,
        0.4558126989881603,
        0.5354523989970162,
        0.5350391313374496,
        0.4783931987700962,
        0.43499131760268656,
        0.5236971980612666,
        0.44466062205143975,
        0.5480305724245298,
        0.5617273562277328,
        0.4511964268646603,
        0.5208924877694178,
        0.5563166319851275,
        0.5120398911936147,
        0.5551067233717899,
        0.5302714193509142,
        0.46987075510394954,
        0.5337046581904529,
        0.4748771176020997,
        0.5130792790151225,
        0.3081540876513149,
        0.4602410293560254,
        0.5287150361593468,
        0.5018015612438537,
        0.5199174940135288,
        0.46837061192989293,
        0.46696929342285265,
        0.47440800772073527,
        0.4318196351150068,
        0.5393901346612092,
        0.4868809507559496,
        0.46051265372725125,
        0.4978998288511253,
        0.5416142539042147,
        0.5286887215879265,
        0.5459239447454061,
        0.5425307994793661,
        0.3829322083420732,
        0.4550112583266702,
        0.42097773430324176,
        0.4410386441909002,
        0.39695085747264786,
        0.33003365018579306,
        0.4548902150995562,
        0.5434126625445831,
        0.4771610535296939,
        0.4689513275712102,
        0.4528239846697847,
        0.492429365507526,
        0.47281280941527914,
        0.453161622030634,
        0.4269821366113127,
        0.48399495694438843,
        0.4790761024886818,
        0.4590758787207357,
        0.45256495678864156,
        0.44569135972876933,
        0.4305278050174817,
        0.5506120197432225,
        0.5774486209883587,
        0.4337260106837751,
        0.4993377589728819,
        0.501559015205688,
        0.4596651518209574,
        0.4067076305323876,
        0.547096306991155,
        0.529991414189178,
        0.5441785837915486,
        0.5357530924430813,
        0.4776510999508651,
        0.6258637672676624,
        0.5969123432548071,
        0.44031363075801344,
        0.4848732707905419,
        0.5152653911787828,
        0.49229366564604987,
        0.45823609426801154,
        0.4541447746982343,
        0.49423298147840866,
        0.477810613028207,
        0.5276777922010082,
        0.5296806697209681,
        0.5057684011376883,
        0.4480562985000446,
        0.5584629780300356,
        0.49952372030827613,
        0.5870253488757637,
        0.5825150396698343,
        0.5114506189532447,
        0.5475180409370124,
        0.40388693734149195,
        0.5742055370819188,
        0.5223531598142412,
        0.5155295982590851,
        0.5083668322452655,
        0.5329190241074003,
        0.38974668730106465,
        0.47514833277343693,
        0.4506089056340639,
        0.5801589041239037,
        0.5526089755339548,
        0.4349464504897535,
        0.43543458136819907,
        0.4874156311596147,
        0.5744012452496624,
        0.5363153867474545,
        0.43898263820992717,
        0.4398090153416698,
        0.49765089328427126,
        0.5042399859065863,
        0.4327196642642793,
        0.4790659557728446,
        0.5935182749847725,
        0.5556663561631439,
        0.46037805707362167,
        0.5561829430094429,
        0.48061328912047785,
        0.5729123503891079,
        0.3883399684779359,
        0.5844116196336069,
        0.46839893517265097,
        0.5450905388281322,
        0.5289138323551048,
        0.4158827901571431,
        0.37953033307475914,
        0.49812040410725983,
        0.5149829953388328,
        0.49245565168664235,
        0.5091639809910116,
        0.48936980958423787,
        0.5022901733389495,
        0.5180458251261761,
        0.4664064005160805,
        0.5010664036529997,
        0.43099158470578935,
        0.4916984511065736,
        0.4250360572175314,
        0.544338515436883,
        0.46996332490179565,
        0.5059895503186335,
        0.5178207360631996,
        0.46794257815752605,
        0.4722733479875868,
        0.4923595198550014,
        0.5065871668482912,
        0.5660092993972736,
        0.442218446284211,
        0.4979237209574599,
        0.45341814988443346,
        0.5052578264088543,
        0.5258079859552132,
        0.48070869040405223,
        0.46279482625349627,
        0.5914152252122362,
        0.45432639600191654,
        0.4661584392429921,
        0.4805192337298868,
        0.5367386294300421,
        0.48211129419312265,
        0.5182962194286415,
        0.5341504643369283,
        0.47911038262709116,
        0.3825320015447802,
        0.4798510984441082,
        0.5033087204571457,
        0.4790743950206887,
        0.513896250278646,
        0.46991460369488225,
        0.46023859526357197,
        0.5495539319260889,
        0.4612575631205886,
        0.41284749504563045,
        0.541793998683033,
        0.48875860217032213,
        0.4138247853291531,
        0.4769953173702512,
        0.4885360137755467,
        0.49169442849647227,
        0.4998134842607065,
        0.4752228193263106,
        0.5323102086097659,
        0.4780725208758586,
        0.5670328464094646,
        0.5102272716167083,
        0.5678480651442881,
        0.45368286867938046,
        0.4622391567193478,
        0.49976524054634763,
        0.5444871428436587,
        0.49718020415660996,
        0.5693957307938848,
        0.47130023987509007,
        0.6209336069237439,
        0.4772564790757585,
        0.47470945560934114,
        0.4756390660720282,
        0.5883420739770675,
        0.5424534049656631,
        0.5974512077338776,
        0.5534622215830379,
        0.5809528039145908,
        0.43936631132993115,
        0.5466260277105307,
        0.44300494137533825,
        0.4548529677172696,
        0.5057843056186381,
        0.4536437726568384,
        0.49993137017416683,
        0.46804130563334667,
        0.4843170028587799,
        0.5062091904025957,
        0.5341494779652354,
        0.49437674800909454,
        0.5331966821285818,
        0.5347586610092616,
        0.5056568746828419,
        0.5488194279695466,
        0.5348026981097682,
        0.47552360073934297,
        0.5192100665778658,
        0.4723519026678066,
        0.495603308500538,
        0.45172819494928856,
        0.5438304008067124,
        0.4338877716593543,
        0.48051401572508284,
        0.4346362067232349,
        0.5744450130299426,
        0.5063296990749886,
        0.44428367532030116,
        0.5017266756767793,
        0.48149576669890837,
        0.4600864832980911,
        0.4339637055235438,
        0.5030336591549538,
        0.4888733191673611,
        0.5565797878806145,
        0.5663895803406428,
        0.5761408442927262,
        0.43905585503113426,
        0.43793314999003286,
        0.5209087324336528,
        0.5392916800606024,
        0.5173829056013332,
        0.4521469513308929,
        0.4718631076220744,
        0.5148031652040179,
        0.48160245504966953,
        0.5889512259755634,
        0.5792596693877884,
        0.507097312235515,
        0.45105347211789726,
        0.43250739729003146,
        0.5180391548150103,
        0.4993706495371203,
        0.4455788916290169,
        0.4072594477811857,
        0.4680832542231397,
        0.5544384549971751,
        0.5168513325811559,
        0.5275452567903837,
        0.48404058368444186,
        0.47091187109964844,
        0.5052662598599084,
        0.43457719520555105,
        0.4049059396809351,
        0.45937072012115615,
        0.5969928437864048,
        0.6062496265471468,
        0.5501357756403379,
        0.5469774943549982,
        0.5182725180942965,
        0.4085589998326283,
        0.42922777489227437,
        0.5150445369921609,
        0.48880568793768137,
        0.4256999084184155,
        0.4985782211096721,
        0.5676686233165761,
        0.48531832552973625,
        0.4904132767273839,
        0.5058488000705024,
        0.3647682910403082,
        0.5225456749878374,
        0.5633398416350388,
        0.48120118480723373,
        0.4579092344508983,
        0.5418091409700119,
        0.4755060815760069,
        0.4956158239911242,
        0.5115091882776681,
        0.4626103434313615,
        0.5371049712033582,
        0.5472583808884841,
        0.5251512820373906,
        0.5222452309276707,
        0.48890332382680346,
        0.5026097341138286,
        0.48083613988483254,
        0.5065344488886883,
        0.5116105297399909,
        0.4207292644499874,
        0.6634965120816939,
        0.4788278010480788,
        0.4492415359305264,
        0.5199770817447321,
        0.5021741483396148,
        0.5315807094595035,
        0.44223662199835695,
        0.5984028188015482,
        0.398152542514002,
        0.5261127015679303,
        0.5056022360535923,
        0.4940668949214726,
        0.5567738247730538,
        0.464258181900749,
        0.3274144598602555,
        0.5301066753227469,
        0.542079632968481,
        0.48027089058636924,
        0.5655476653875781,
        0.5436994458937886,
        0.44567758622977083,
        0.5501728760255663,
        0.5105775170791391,
        0.47721788020984807,
        0.4010914070819101,
        0.5379229373788795,
        0.474272115689399,
        0.49839193416022115,
        0.5605867240160196,
        0.4681892945886568,
        0.48119942168510604,
        0.4807043241123485,
        0.5637567191025314,
        0.5549270217473468,
        0.5301124394001496,
        0.5624970679124025,
        0.4477864440754334,
        0.5444480959381574,
        0.6086545896835784,
        0.5659204081832222,
        0.4785782224273727,
        0.5004666921554851,
        0.5625128995012927,
        0.5047067391776406,
        0.5027657538731923,
        0.4584418756765669,
        0.5874968347788462,
        0.5268076719244928,
        0.4613180651257434,
        0.4415733163191887,
        0.5340645558464939,
        0.4671782271905207,
        0.6089539921617175,
        0.576561049736056,
        0.5237198128345993,
        0.4034986026872665,
        0.5150741006487365,
        0.4706955658149761,
        0.5183522542570765,
        0.4464690989416143,
        0.4799303488109564,
        0.47691476265981025,
        0.5379821658739391,
        0.42645139091997825,
        0.48208604785559706,
        0.5240041207673793,
        0.4458663721156781,
        0.45238032355222674,
        0.48356079609200353,
        0.5427484256701468,
        0.5347657465053518,
        0.5460434933142465,
        0.577001680087861,
        0.5195077435409221,
        0.5122233730553207,
        0.4851528184286934,
        0.4616892699748713,
        0.5855711940410364,
        0.5419924007774249,
        0.5274198741772388,
        0.4951095395091277,
        0.46116860749629796,
        0.442404047405314,
        0.4666318069326473,
        0.4811562108278534,
        0.45550454039092286,
        0.5277830331506477,
        0.5748127429010802,
        0.5134946495751477,
        0.5141986266487022,
        0.6090736330053061,
        0.6099682013120076,
        0.559016637771606,
        0.5014660725350004,
        0.34583693145834954,
        0.48872669445942235,
        0.5084343022240587,
        0.522392272786964,
        0.4949293512858434,
        0.3413065468579517,
        0.5184747278600886,
        0.43939913740219483,
        0.47287789747452613,
        0.5242367044453139,
        0.4487512135911181,
        0.40614599257151557,
        0.5055994835720191,
        0.46046982637551137,
        0.4753330163130839,
        0.5231854131136862,
        0.48170323610645044,
        0.5916212615431976,
        0.5015917062242516,
        0.5614906432494453,
        0.46417985876640955,
        0.5001226813518949,
        0.5106990212646613,
        0.5325589416689791,
        0.5426793313597059,
        0.4877985822979824,
        0.4445543067120625,
        0.4427365600003347,
        0.5265897790121344,
        0.5475785738844787,
        0.5178169468385548,
        0.48647106943807167,
        0.5453516249565374,
        0.48862424019663164,
        0.46359129547204164,
        0.5030594105591994,
        0.5630177885767195,
        0.5093396223228581,
        0.48520162182572096,
        0.45542474935276683,
        0.47672488558543014,
        0.5084371297100049,
        0.5545062042633658,
        0.4917891108426355,
        0.4970736014931465,
        0.5533972584655064,
        0.4727234321689107,
        0.4723289054049091,
        0.5735153743898905,
        0.5722033729785211,
        0.4866667233126997,
        0.5241919717766209,
        0.5137353377281957,
        0.4703040910628564,
        0.49989258443858275,
        0.4332281145272024,
        0.470020815439311,
        0.5240588976130293,
        0.5045911005123623,
        0.5298450433182279,
        0.47921375332537675,
        0.5239204982109382,
        0.536717269964781,
        0.46865907970853826,
        0.4044147619084746,
        0.5043874805773347,
        0.4969865974623967,
        0.5413355260745303,
        0.4717442555982039,
        0.483858905226432,
        0.46439466861724854,
        0.489390019755987,
        0.4386896027809941,
        0.4747454544867962,
        0.4871929749402988,
        0.4344943243860939,
        0.5141882783078158,
        0.3953887782176099,
        0.49515724010064727,
        0.45598387938041635,
        0.5652212100229788,
        0.5700163264162668,
        0.5324602254504541,
        0.4838121056371431,
        0.5231049926309174,
        0.5677979126889473,
        0.4373648047947434,
        0.5046800269806965,
        0.48143679077548596,
        0.4864508543631687,
        0.5884111174491572,
        0.3478684441160058,
        0.4439407683922111,
        0.5313592447341283,
        0.49810748713938435,
        0.5454431606229247,
        0.4548046838792772,
        0.4373972924476954,
        0.5250494945959697,
        0.48944235640049827,
        0.4929347935567689,
        0.5182862652296685,
        0.5645029467204704,
        0.5034692686228256,
        0.5737554354438315,
        0.6336288863409214,
        0.5897243242172499,
        0.5541246516251155,
        0.5052436420489391,
        0.491841051148306,
        0.520833468344345,
        0.4042248747370057,
        0.4925188832917258,
        0.5175600752173476,
        0.517771117084773,
        0.5434832202797143,
        0.48305911580266286,
        0.48826254041608774,
        0.4815065349981112,
        0.5581580979130835,
        0.47055975821408924,
        0.513951299634281,
        0.5231141226590086,
        0.5234395373460554,
        0.5261526032645686,
        0.5339607543905571,
        0.5003880372885681,
        0.4174976404108749,
        0.4472987565516093,
        0.5646873341569745,
        0.5217556262895962,
        0.47695503949557555,
        0.48615958653236585,
        0.5242938821787668,
        0.5228634735973319,
        0.4672367124112107,
        0.5155891026444596,
        0.512686293066344,
        0.5349817084220022,
        0.5396820624732186,
        0.6005123699266097,
        0.49705764217873644,
        0.568290786578556,
        0.5882597338007535,
        0.4591054519446604,
        0.5266681577016596,
        0.3990962632032054,
        0.3907745726335572,
        0.48376192907622206,
        0.4735268252859399,
        0.5249595352609525,
        0.5088745934521162,
        0.4904559570502115,
        0.4784118671238212,
        0.47938151250583383,
        0.6194401656680808,
        0.4728579784856797,
        0.5682855142342765,
        0.5472827235372245,
        0.47306075632049677,
        0.574996953709973,
        0.5081463382726155,
        0.5488736073207613,
        0.513685535470632,
        0.502509427256914,
        0.5500159921114635,
        0.5631837996298458,
        0.6204545280053797,
        0.5925178314975861,
        0.4530583754438353,
        0.4317457887153749,
        0.5077056947115423,
        0.4504743862110484,
        0.5532761650361547,
        0.5901351297477957,
        0.5940328096237152,
        0.4695107574446901,
        0.5539088852010391,
        0.5341810433856633,
        0.5098187583833292,
        0.5054301132713599,
        0.505581335637802,
        0.49153745722476544,
        0.5322358051677857,
        0.5142976961193242,
        0.5594334470864133,
        0.5162414167326632,
        0.5065469237561446,
        0.4774434753074581,
        0.447078949910504,
        0.5503951181991702,
        0.56880052969572,
        0.49686392509138055,
        0.5581197292078793,
        0.4927971714375673,
        0.4546206119043167,
        0.4948481021560385,
        0.5653597215198732,
        0.5580478503792315,
        0.46278156315121066,
        0.5411668478726734,
        0.5204605742033883,
        0.4561445694216093,
        0.48343471430222684,
        0.4221754102379331,
        0.5198963432353412,
        0.4957987656798683,
        0.47144779339578535,
        0.5034220945848058,
        0.5352423834555818,
        0.4286862755352302,
        0.457735574538549,
        0.41567657404113384,
        0.4670886426705833,
        0.48984332187465496,
        0.4409965944060018,
        0.3822231352489402,
        0.4872516056911932,
        0.5284973263504257,
        0.4293940256886473,
        0.30548373807721246,
        0.5250265260139646,
        0.5504425025235617,
        0.4381317321501041,
        0.5542050330526184,
        0.4862852375785023,
        0.4193712101495906,
        0.29833541242270223,
        0.4727818300499933,
        0.5602251118971828,
        0.5469734189301543,
        0.5035324307988394,
        0.4743999625593369,
        0.41090015765143323,
        0.5881297904274745,
        0.47209589900987786,
        0.5446546600576767,
        0.45099699423420125,
        0.544183127828994,
        0.5626609622282897,
        0.5490366604788103,
        0.534134376331461,
        0.4852202305133356,
        0.45914605044275036,
        0.5948013318853025,
        0.45737879066874304,
        0.5083142347634596,
        0.5067208196615006,
        0.4399761924113886,
        0.5060810138894097,
        0.40856203790862833,
        0.4648607447216079,
        0.43473078351879235,
        0.559543684467931,
        0.5066653987355351,
        0.5082112439391236,
        0.5362378218220987,
        0.4325192857742694,
        0.5679185625394161,
        0.46078185768364494,
        0.5125915642343678,
        0.4657092454148095,
        0.5052451207340443,
        0.4835680960806043,
        0.5210579668905562,
        0.5197618114931344,
        0.5612286529413035,
        0.4744270060729962,
        0.48748913598628557,
        0.43014015350296503,
        0.5358055264804391,
        0.47149617144883194,
        0.5304194920569045,
        0.5375738960220979,
        0.4808055071947855,
        0.5717809179074845,
        0.5215710676380888,
        0.47826486963148634,
        0.5687009260239679,
        0.5003847660235436,
        0.43222168273193307,
        0.42033737389360865,
        0.5564612230036785,
        0.5137054163117853,
        0.4870322979173164,
        0.43727388814314433,
        0.6395196152155763,
        0.5271011590384187,
        0.46735199543946143,
        0.550242554817215,
        0.48324488404756605,
        0.4914512110529244,
        0.5222936896377256,
        0.4182521796957658,
        0.4879492532833968,
        0.49104344387546434,
        0.46883045014077834,
        0.41350477028877125,
        0.5329902609621503,
        0.5433256495770756,
        0.5432052316745773,
        0.5148379535309148,
        0.659765603118527,
        0.4839188389373472,
        0.5428060388361673,
        0.554606082889893,
        0.35712557032890285,
        0.45663648761919534,
        0.48177252743561744,
        0.36977809074910645,
        0.5128747827006886,
        0.49662284311813526,
        0.4634080123769572,
        0.43931901856517463,
        0.5794874352611391,
        0.4752317206068598,
        0.44558541133796775,
        0.5017417246826532,
        0.5364267382804592,
        0.5039358914331865,
        0.4888252009597397,
        0.42306697264687204,
        0.4795207762159593,
        0.4982828390766737,
        0.4673187990616342,
        0.5179592111997722,
        0.42741999465926106,
        0.5216250850480068,
        0.46747391194295845,
        0.5077783305065406,
        0.3789150947804478,
        0.4923164000252796,
        0.504932248104843,
        0.5473719383712471,
        0.4738606390965067,
        0.5355107906464711,
        0.5786899819283781,
        0.43672531299014616,
        0.47874146216844343,
        0.4430658566998743,
        0.4692016705665413,
        0.5399748700316657,
        0.47649493189917275,
        0.5253050848604129,
        0.5168195547544844,
        0.5335752037675993,
        0.5229900269819331,
        0.5866307061901432,
        0.4598254483620618,
        0.4621547259558807,
        0.5218392517973144,
        0.531501921033187,
        0.46146008556358153,
        0.4666644952580057,
        0.5618118222056396,
        0.5232529531617472,
        0.5255527447842063,
        0.5378206273750636,
        0.49047834976145543,
        0.5478477351292973,
        0.48914648711050357,
        0.5133297453033167,
        0.5214804520534961,
        0.546629954266363,
        0.6261929457028851,
        0.5012544498497834,
        0.46224478197475066,
        0.6040826240760172,
        0.4746553892713225,
        0.5729385450169793,
        0.5177846542563648,
        0.4988591485040829,
        0.4848025886865622,
        0.47137108405790173,
        0.49429038781538387,
        0.4412490962682309,
        0.46084840531299587,
        0.5642829843218673,
        0.457542465339339,
        0.612993656923107,
        0.5573117393185101,
        0.46649647795445887,
        0.46620971098089126,
        0.49164017667066257,
        0.4821233883845916,
        0.4578344780093056,
        0.556516483727646,
        0.46463935422136404,
        0.42732911303812615,
        0.44187107493453415,
        0.43891556857227215,
        0.5459935326581075,
        0.444439494571258,
        0.4672128846765463,
        0.49047118187382566,
        0.4867500858029281,
        0.4185179976983295,
        0.6073535513699048,
        0.5445104325290072,
        0.43252166925874913,
        0.3644126133278839,
        0.540161536933108,
        0.5201244672930037,
        0.5428196276239484,
        0.45013098514433925,
        0.5110656811132145,
        0.5611019389349299,
        0.5385549364322659,
        0.4248055540574055,
        0.4520171276775436,
        0.513742671261121,
        0.5214465165689688,
        0.38281810795559346,
        0.4568426409563805,
        0.5079923501767593,
        0.612667496187774,
        0.483268894003139,
        0.4616632797305537,
        0.5223272547620145,
        0.5124187259443037,
        0.47860077721069444,
        0.5704037687468337,
        0.471849408673615,
        0.4687008921026367,
        0.40094075689417,
        0.49482051915945136,
        0.5422090136170944,
        0.556073706286492,
        0.43536531110293253,
        0.5044838263967432,
        0.5606817060130173,
        0.4966359219065903,
        0.4760812614825853,
        0.5555980444172817,
        0.47592741687070633,
        0.46802885075548184,
        0.43689599479021635,
        0.5054573874603066,
        0.5467745379365115,
        0.49856620610823155,
        0.38931098631143957,
        0.5120446310521528,
        0.5549798692379277,
        0.5135028093047507,
        0.4276875243460174,
        0.5371290381469837,
        0.5588442615267725,
        0.5314221244246768,
        0.5154150397472416,
        0.41124479408205356,
        0.44674041240779994,
        0.4464579701490167,
        0.5918112184484381,
        0.48698645119220146,
        0.4490916921398847,
        0.5504811483724424,
        0.5090464956405824,
        0.5370386598541496,
        0.5762763704968077,
        0.5072486939979797,
        0.48065410422561805,
        0.5197854113910223,
        0.42067738310975544,
        0.4961694239402485,
        0.6040013639630893,
        0.43139389886098495,
        0.47454818195168275,
        0.5692660580431315,
        0.4966105923862485,
        0.4544215485330601,
        0.5255007446150536,
        0.5840493846565948,
        0.4761544634597955,
        0.5384130346017143,
        0.569369844297745,
        0.5420789427861952,
        0.530711406236176,
        0.48872139393954434,
        0.4080404366585791,
        0.43567441934165063,
        0.526959152317933,
        0.54554828356068,
        0.47559980304190774,
        0.5037551965843486,
        0.5140189885638583,
        0.5152420200542952,
        0.5358256670582098,
        0.4719372128615773,
        0.49004038955836143,
        0.49057325212934966,
        0.4467698642026888,
        0.488647275530925,
        0.5156923648239831,
        0.46733430687781014,
        0.4966869527052619,
        0.5391342097060297,
        0.4538706105278384,
        0.4839358305005136,
        0.544416491040726,
        0.45905922126556165,
        0.4757516775954893,
        0.4996723770762622,
        0.49537805612869723,
        0.5234023629088469,
        0.5683867337548458,
        0.43344169252282666,
        0.5542356098892764,
        0.4877831534263059,
        0.5239253935396087,
        0.4720437484634009,
        0.5277944069581745,
        0.5610415969486889,
        0.5092236684026196,
        0.5105759095142262,
        0.45628059071680277,
        0.5015956866987246,
        0.47473284643894986,
        0.4741358362514044,
        0.49505747200048056,
        0.5694567673674623,
        0.44603347204803306,
        0.525389213854004,
        0.6003321155188376,
        0.4586727724107028,
        0.4458881612151138,
        0.491693924095155,
        0.5544809558756915,
        0.5382731742531288,
        0.4961112810499499,
        0.5292451808778216,
        0.6126154617459334,
        0.5179919228956112,
        0.38863765463743216,
        0.4614501747239131,
        0.4771770634228583,
        0.4920468551340134,
        0.5597003558979632,
        0.47338179555429477,
        0.4850032865512041,
        0.5802523984573777,
        0.4715110156718671,
        0.5121491267106766,
        0.5395501280790879,
        0.5170434204497886,
        0.5388048749857115,
        0.4085622850691589,
        0.5275252208285363,
        0.5134275870124023,
        0.47265730042183585,
        0.6124007696344074,
        0.4221515119020007,
        0.4233885964830417,
        0.535538976797062,
        0.5068895890449282,
        0.458162669195776,
        0.5072324340238296,
        0.4996461546413908,
        0.5357638471609789,
        0.6127243230170716,
        0.5602070146024586,
        0.5369159498520264,
        0.5787035273578914,
        0.4724337965989027,
        0.5283384279016952,
        0.46237428656994156,
        0.505251887741381,
        0.5097740990993224,
        0.42281163218745627,
        0.5453285320785823,
        0.4589343295353979,
        0.5859939187308004,
        0.5042347829061375,
        0.5949159449312299,
        0.4709350994663658,
        0.5184271424325467,
        0.5250333736820207,
        0.39944488530901756,
        0.42518307450408327,
        0.4598165474734576,
        0.4026498343691548,
        0.5005392493392584,
        0.5299083185520065,
        0.49415737347765865,
        0.46321358347646113,
        0.461776443436288,
        0.5249547740151723,
        0.5036582053578779,
        0.47029540802848907,
        0.4272739042685908,
        0.47986608651980744,
        0.5732260765641606,
        0.5156895351104445,
        0.5284445497132899,
        0.5552095366886753,
        0.4523834419450662,
        0.47505104518018326,
        0.4675961916039557,
        0.5303739882936742,
        0.4929165670816078,
        0.5273197118174185,
        0.4989649739196583,
        0.519533496964401,
        0.5039050487289022,
        0.4218573926542682,
        0.47975284601623225,
        0.5182994030439929,
        0.4832969824493395,
        0.42389218381319393,
        0.4494324111447688,
        0.48573722672498804,
        0.35881666293999986,
        0.6093469287964115,
        0.47933226830443587,
        0.5321802902607863,
        0.5445592178498191,
        0.5257657436971982,
        0.3796496928811739,
        0.47911741734752844,
        0.4829029791728267,
        0.523752689412419,
        0.5534950644726582,
        0.48643477917443245,
        0.4671606926503572,
        0.5680676952746695,
        0.44782212742472616,
        0.4272058661105243,
        0.47932038277108013,
        0.5239264972703288,
        0.520728013655924,
        0.4207900855809086,
        0.44513561044316535,
        0.43017752414247895,
        0.5108134913238802,
        0.4898455415863226,
        0.5036339862542202,
        0.4816640024783563,
        0.45058839510113735,
        0.5302165355324214,
        0.45899846839253716,
        0.4958790554519313,
        0.4744783313310026,
        0.5717905584121613,
        0.4937288408863981,
        0.5255313730861286,
        0.4675230531343869,
        0.4128323485175365,
        0.4965332281227474,
        0.4778601844546353,
        0.3932294884660497,
        0.5205626823128404,
        0.566533891207448,
        0.505062299614091,
        0.43644639618737874,
        0.5057622648783464,
        0.5566225597379182,
        0.5113284856777646,
        0.5495348716777062,
        0.47780438819152354,
        0.5288180996678781,
        0.45989222422473797,
        0.5033882101443179,
        0.4673111168819041,
        0.5416907958632875,
        0.45651674031415895,
        0.4491682779622889,
        0.5358553300968241,
        0.5921412764131712,
        0.47302590226270796,
        0.4534881005461691,
        0.5406606003939484,
        0.4824472747630445,
        0.5422216440450395,
        0.5261557508814003,
        0.5611927775010657,
        0.4417660167101417,
        0.5130618793064117,
        0.4594863710820186,
        0.48216753093276904,
        0.44460212462953896,
        0.49885042558056497,
        0.5387109121863853,
        0.5637955987057508,
        0.5136846515812582,
        0.5116159801209472,
        0.5758131465038471,
        0.44608358150943944,
        0.5129875977055438,
        0.5727364444720886,
        0.5170519587710342,
        0.5952285348099499,
        0.48726668092916686,
        0.4673952279030337,
        0.5892796477509978,
        0.46260577667879277,
        0.4414561573029672,
        0.5615339059530355,
        0.4396423515158432,
        0.5232434945549918,
        0.4617633454818969,
        0.484405100714986,
        0.5074286448789587,
        0.5461836703416934,
        0.5455617463155384,
        0.507163623954348,
        0.4624859377152221,
        0.5036856524521951,
        0.47424104349447627,
        0.4897408602895588,
        0.6061272636439144,
        0.49998055881946957,
        0.46614182989955044,
        0.4787654708713653,
        0.4888708918352501,
        0.4484706048412268,
        0.6014804111041152,
        0.5123639369765377,
        0.4996410318514076,
        0.46162329548050474,
        0.47489764691523967,
        0.49712030983374594,
        0.5318705790222498,
        0.5328685776739587,
        0.5137327405331864,
        0.4649990674776145,
        0.47343232533802837,
        0.4738510452374335,
        0.49721847118419166,
        0.47318189240376396,
        0.5204967379503461,
        0.43744330786646823,
        0.5535532352820762,
        0.5101780033522939,
        0.528723505302066,
        0.4772954406837139,
        0.5349632184081405,
        0.553656126809008,
        0.46338719992149224,
        0.574688262593554,
        0.46129280088339253,
        0.528992354532407,
        0.4670553885131177,
        0.5113344204907783,
        0.5071886775878272,
        0.4452662859717358,
        0.4360073257156011,
        0.48305504308247066,
        0.48897239221803285,
        0.46843495697582294,
        0.47910968238282353,
        0.5064278203491406,
        0.4574634904878859,
        0.528142255826128,
        0.3825493160384304,
        0.4303875655809979,
        0.4494574079802435,
        0.4792074474797061,
        0.486918378932306,
        0.503358518417513,
        0.5043949298304462,
        0.5997775707509342,
        0.5467783069874323,
        0.5041032873545889,
        0.4760159963599971,
        0.4569838624266908,
        0.5539615282164949,
        0.5502146696648252,
        0.5408029049320662,
        0.49194880642528,
        0.5361894667860959,
        0.5933058633674807,
        0.5406003198805878,
        0.47435208065762263,
        0.42553277165252845,
        0.5644786560275695,
        0.46309041169187365,
        0.473126425297105,
        0.4075981677890615,
        0.5109061479281211,
        0.5671718959998023,
        0.5067359322231799,
        0.48107857390532704,
        0.5047875373796048,
        0.5343267577845299,
        0.4097057559545144,
        0.578023196082032,
        0.5676283228556204,
        0.6177934306213002,
        0.4473973886992453,
        0.47688783532409024,
        0.5597541077933996,
        0.4727796499991641,
        0.501736636981163,
        0.5603973166711586,
        0.4463080513754853,
        0.46512162796765627,
        0.48157467403957543,
        0.5723360618547055,
        0.4742989647782271,
        0.41222193462482126,
        0.38211485940559076,
        0.53466615575434,
        0.5612721560141775,
        0.4918574680667302,
        0.4610824333442134,
        0.5509902476981908,
        0.46100715186607943,
        0.4818347826215321,
        0.4863610749898302,
        0.455054596985556,
        0.47562617271449836,
        0.5009214253436459,
        0.47970508031692566,
        0.47433434446294526,
        0.4821074011048447,
        0.4814928436489256,
        0.5276871140965733,
        0.5268113016128664,
        0.5490385485149719,
        0.6086699854289367,
        0.5308199768587067,
        0.45901790324917824,
        0.5153448436275957,
        0.5792755785749314,
        0.4264271670573419,
        0.5039658430975342,
        0.4766641733964036,
        0.4285624915208453,
        0.48273753539978587,
        0.48540689422971056,
        0.3892449256428862,
        0.49096886740964996,
        0.551639493847524,
        0.45089753672193067,
        0.4775663925943592,
        0.4398023209004629,
        0.481787898575928,
        0.5181389239490996,
        0.5096046392787489,
        0.420807188517626,
        0.4900808513899439,
        0.3654233174115415,
        0.42542050577995993,
        0.5653889800281647,
        0.5154213554081564,
        0.4793316866329569,
        0.5409438447427599,
        0.5534908143020336,
        0.5024589202370624,
        0.4896739420610061,
        0.4458270794165783,
        0.5174210272048262,
        0.48579742374948004,
        0.509774910119868,
        0.4327649264711943,
        0.46574997309857824,
        0.5000519586368896,
        0.5210206586315579,
        0.5147499691413913,
        0.46759265599651495,
        0.44213075075146485,
        0.5121918150847181,
        0.5594214380025359,
        0.5230701584242312,
        0.44063931956864627,
        0.4690189650429088,
        0.5318689783300101,
        0.5941988824551795,
        0.4276005636667027,
        0.4977107391286955,
        0.5261950390637906,
        0.505794425824621,
        0.4442994787538378,
        0.5359799170725158,
        0.43960064877716737,
        0.5147382849413178,
        0.5090378161221801,
        0.4595812139951577,
        0.5403327345220515,
        0.5650982983732538,
        0.4866161128465823,
        0.5749687355831421,
        0.5114499321863635,
        0.435570445122425,
        0.5195453169500768,
        0.5204828582345945,
        0.4159281924575503,
        0.539044251036343,
        0.54160185738375,
        0.5439352087905814,
        0.45406307212478775,
        0.4868733111980506,
        0.4702716735383259,
        0.5652906727719662,
        0.5531711860625124,
        0.49075896423041315,
        0.49862035098010765,
        0.4979093215656114,
        0.47016890183162224,
        0.5062750532736912,
        0.5218953155362276,
        0.4557716330573835,
        0.5413594127312791,
        0.4654921688431567,
        0.5005268680558721,
        0.5100898785872807,
        0.4780166543904671,
        0.5178237281926145,
        0.46428500714738336,
        0.5158063852004374,
        0.5270386904568828,
        0.49355931554214544,
        0.47268053607889865,
        0.5163381140447459,
        0.4600784328273378,
        0.5217301952415875,
        0.503532803565707,
        0.5188741526828206,
        0.3995682080313528,
        0.4740789528071382,
        0.5544280606337536,
        0.5010320300363147,
        0.5203353691936559,
        0.470040069208706,
        0.5063073888120626,
        0.48433087410717274,
        0.5125421762592884,
        0.5312601638633643,
        0.519694626570074,
        0.5060859912215798,
        0.5758866622009127,
        0.567417450476035,
        0.4790759981751023,
        0.48559654479103526,
        0.48789283344928824,
        0.5422592997970229,
        0.475010418968915,
        0.5655994414388135,
        0.49484213677271943,
        0.5305108036702982,
        0.45879088911145804,
        0.5147589347868912,
        0.4810035325594205,
        0.5378137791439375,
        0.5196323655818256,
        0.5339616350373522,
        0.5009988981908041,
        0.4662092321861639,
        0.4902883190295195,
        0.5131848294395709,
        0.47537522986179975,
        0.560658131198621,
        0.5301788097202424,
        0.5234769782506757,
        0.5132980495447553,
        0.5007044953483483,
        0.5081056383134157,
        0.47780171009381284,
        0.504279615468747,
        0.46554988591717494,
        0.547449026121993,
        0.5368738314863479,
        0.44942804480590587,
        0.5080758327116142,
        0.5096342741938221,
        0.541127489153733,
        0.48656634053920217,
        0.45763331499789706,
        0.5287944880178058,
        0.46313245277897974,
        0.4824213735799156,
        0.45875765977561755,
        0.4842007034645908,
        0.4687284322278242,
        0.4792681957479543,
        0.4882973633793701,
        0.533989008883072,
        0.4755376125675876,
        0.578658487073621,
        0.5606087897181382,
        0.5217855853273182,
        0.534242724633726,
        0.4520230599015075,
        0.487730989572911,
        0.5019229619260528,
        0.4657422667419347,
        0.47026523841943674,
        0.4619235451017883,
        0.5706058431543127,
        0.5136627749660412,
        0.5206851930418556,
        0.4904698241625846,
        0.552414798688938,
        0.4895995927736417,
        0.4745559205285619,
        0.4864602035907296,
        0.43403710973478987,
        0.5306324566362225,
        0.5468218632522607,
        0.5106734513787817,
        0.4559632874806209,
        0.546233381166366,
        0.5480413938466125,
        0.5336785890886052,
        0.4835894748857724,
        0.43614543250477206,
        0.4875075011058611,
        0.431494812239765,
        0.5358335776744295,
        0.4446823347967691,
        0.46660886375406035,
        0.4970518909865798,
        0.5801796591588947,
        0.4942053889369136,
        0.5538366055693222,
        0.5696252479921257,
        0.5162238984165485,
        0.5088292797353471,
        0.5101349020975988,
        0.45872884044973317,
        0.542678263990462,
        0.5134577140027882,
        0.4824436386103833,
        0.5232319750859806,
        0.5326432251178671,
        0.47204362147987594,
        0.48006680500270327,
        0.5145889120731821,
        0.5398699580126283,
        0.42518354027853245,
        0.503156095800022,
        0.47008293372583115,
        0.4745325083657409,
        0.5011766517653182,
        0.5436307011138681,
        0.5489824512239752,
        0.4946355680247924,
        0.5123082134039036,
        0.4752160376100685,
        0.5206321959502016,
        0.47967981805748033,
        0.5186714842960264,
        0.49744257982639534,
        0.4855602008821723,
        0.48045967759502833,
        0.4347514685478505,
        0.503880457613572,
        0.5055395710834887,
        0.4878978644177306,
        0.46330874109252235,
        0.46077687505559467,
        0.5284714047768417,
        0.4592273693544196,
        0.5028491662488116,
        0.5037515057444457,
        0.5191308768224052,
        0.47616903086457707,
        0.49103993188232603,
        0.4689966181308968,
        0.4580724474668461,
        0.45547043903323003,
        0.45240749818007925,
        0.5301186664540153,
        0.5618136001934753,
        0.4899691611945346,
        0.5552704833036949,
        0.5191819972331454,
        0.45436213010075205,
        0.474415940553141,
        0.4877748751447024,
        0.4991818363118543,
        0.5193038303001132,
        0.45144266028032254,
        0.4736902998317883,
        0.49038206257893463,
        0.5233843496651068,
        0.4606579851461993,
        0.45452251702715324,
        0.48108250360401666,
        0.5070135571100717,
        0.42838104970726626,
        0.5378542753774733,
        0.41376102231966916,
        0.4274889082533184,
        0.4510498034277893,
        0.5055190626034465,
        0.5171760898913083,
        0.5281191273808167,
        0.457242238601998,
        0.5107210630187505,
        0.5076490423075696,
        0.5493599610745797,
        0.47618626731879166,
        0.5416880194866232,
        0.5090620960628618,
        0.4708603121511785,
        0.5065134777270827,
        0.4735563849692476,
        0.4773384113274009,
        0.5373766123251181,
        0.46214490689916804,
        0.47591301407043857,
        0.4922216576842856,
        0.49377678278928633,
        0.4353813121525867,
        0.5253683764095535,
        0.5417742168527014,
        0.4447164316381856,
        0.46357107436024436,
        0.5153591763751271,
        0.5268098107824031,
        0.5086668446272704,
        0.4665773244532324,
        0.49451434809218714,
        0.5850578053186217,
        0.4435674309498572,
        0.46299695545694197,
        0.5770395822522635,
        0.43433326402526273,
        0.5477196538394652,
        0.47680755948190484,
        0.6370464292196674,
        0.5178956816809107,
        0.48350531197375124,
        0.5317235797523909,
        0.5312809095577974,
        0.5133766816110086,
        0.5532440274264542,
        0.44294179627347213,
        0.4837165782941198,
        0.4563226006643212,
        0.49614712935561267,
        0.445218787319721,
        0.5009342399555671,
        0.514874308726124,
        0.45635944704465686,
        0.4842773211784117,
        0.4728109311204067,
        0.4846912802542197,
        0.46379148859481256,
        0.4322493899550415,
        0.45573571161156956,
        0.4143546049586443,
        0.501770705850109,
        0.5588233675577835,
        0.5803815138370816,
        0.4659595322090133,
        0.502670957938877,
        0.4144481603784592,
        0.47382474418421217,
        0.5054682528067156,
        0.47209412895831193,
        0.43189651679556407,
        0.5197208452672727,
        0.5492660726168455,
        0.5805316986657052,
        0.5121966864509401,
        0.5215777821480748,
        0.4294350014873244,
        0.4762820815124002,
        0.5315340863952632,
        0.471549294441035,
        0.5769036986908441,
        0.5326501086783203,
        0.5183121552400621,
        0.48941394001814226,
        0.5020869190151398,
        0.49366157397604443,
        0.5234155263473149,
        0.5447238788697127,
        0.46962909414054116,
        0.519112737453075,
        0.4714555949172759,
        0.5302518465924699,
        0.5371579361664798,
        0.48677653854972475,
        0.3520205082285184,
        0.4709271402688713,
        0.5046307656939457,
        0.48687743307291714,
        0.5663322782969792,
        0.49505863652324683,
        0.538930901420261,
        0.44047882567215735,
        0.5993357097974639,
        0.4318709469564005,
        0.578147533407034,
        0.5234477863528615,
        0.4743737792862433,
        0.5562650581839957,
        0.44928654700210485,
        0.5469443888039567,
        0.5032976279429002,
        0.45775807761918147,
        0.506962806445367,
        0.5593162264302052,
        0.5933363142719283,
        0.4476271757767584,
        0.41829777648118854,
        0.4607494629972222,
        0.4256112423238971,
        0.4944119641582484,
        0.48030611466785195,
        0.49575077794189165,
        0.4547461617772714,
        0.408196577417317,
        0.424291155535241,
        0.5075870965588838,
        0.44507338278247827,
        0.46585874807055333,
        0.47642702412857596,
        0.5566961223443312,
        0.4780761850918242,
        0.4739542297597633,
        0.6604599968040725,
        0.5099030047125013,
        0.5307585842339725,
        0.47021307483601427,
        0.4720152668662576,
        0.540573107496464,
        0.5400929941563679,
        0.4421811291202486,
        0.5555603142687056,
        0.45888292692070626,
        0.44032730960944944,
        0.41980329147722445,
        0.5158598685344643,
        0.5608383117192932,
        0.4793055875790995,
        0.4998375043326673,
        0.4469146389947948,
        0.49965183599260876,
        0.4945318763678538,
        0.5180932134265095,
        0.5669231757446278,
        0.5393869963585622,
        0.5104005683812174,
        0.6070143509145798,
        0.4875435562890194,
        0.5415588851612643,
        0.3660834752119733,
        0.468627493070394,
        0.513152307455259,
        0.38143918971153523,
        0.5517622370072484,
        0.5075863369360891,
        0.48655645431576516,
        0.5067894857781188,
        0.49242773463695455,
        0.4931244978689529,
        0.4876154091214835,
        0.4511739226366364,
        0.4637456796203722,
        0.5794860413764791,
        0.4973330257306356,
        0.5433063024154773,
        0.4809864032204963,
        0.5106434273445862,
        0.555800996407059,
        0.44641132703001435,
        0.5016899197596421,
        0.4278247879311693,
        0.5357439640029604,
        0.4685807809439212,
        0.48874280465728315,
        0.4086368786937938,
        0.3656593318050892,
        0.5086295446172849,
        0.494071692542601,
        0.46814553441857476,
        0.5795329953207481,
        0.5600302192860854,
        0.5172958004404745,
        0.44560103001692825,
        0.44444385980729195,
        0.5387363931320592,
        0.46719841922514316,
        0.4104466576420503,
        0.4896685792682973,
        0.5221657510647959,
        0.5374299879080182,
        0.45163706665747594,
        0.5428292906569298,
        0.4795507870170193,
        0.4427993714433377,
        0.37362910817981193,
        0.4860611788121462,
        0.5359679838456225,
        0.45487957339824797,
        0.45606639380474173,
        0.4295232109829758,
        0.5159168494171695,
        0.49414578649962027,
        0.5332362177272219,
        0.4776117899216148,
        0.5536468703769334,
        0.43887780331147913,
        0.5339246675292895,
        0.4762729515030732,
        0.5080118964815376,
        0.4889462414397571,
        0.47337283010829695,
        0.4767041370409013,
        0.5080716698011544,
        0.5301196926261262,
        0.4813789252389169,
        0.556536581434588,
        0.45977538450126615,
        0.4914402978736739,
        0.5172901495865523,
        0.4846960368270627,
        0.46976451295435645,
        0.5452083266677858,
        0.5414763283617829,
        0.5211088637278718,
        0.5047293036053396,
        0.45825181908967805,
        0.5509750800153121,
        0.5151573937910627,
        0.48914045535498923,
        0.5017311570621715,
        0.5080723583709877,
        0.4694679179842382,
        0.5144004511433072,
        0.5160966568521491,
        0.5285797346549608,
        0.4897111085155012,
        0.53441925134204,
        0.5465305369788364,
        0.45023128874017393,
        0.5162648216969689,
        0.6055951560605948,
        0.4651167232972293,
        0.6177064520229231,
        0.5134534620975727,
        0.5269693739056027,
        0.47377922282547463,
        0.46795555529466676,
        0.5124954830713166,
        0.46784154427446234,
        0.5101801518571735,
        0.525695664174169,
        0.5310841732794027,
        0.4871620199676758,
        0.5279310883116787,
        0.4464971377885533,
        0.5190528217430613,
        0.4852037889448542,
        0.4429999939952398,
        0.5792578155670971,
        0.46712640737980804,
        0.5236781870053565,
        0.4281919591797012,
        0.512081284398002,
        0.4962030819049984,
        0.5547212197803355,
        0.4668769482064814,
        0.5075426903263628,
        0.49662654464262,
        0.48027346657056363,
        0.5152366443782826,
        0.46381381081752693,
        0.5483802975183748,
        0.4819398662891317,
        0.49005702176206234,
        0.5371321694922372,
        0.4770823032063262,
        0.4382859812857665,
        0.4622256549472847,
        0.5246260629949421,
        0.5116363887622982,
        0.4876485336393196,
        0.47166143342357447,
        0.4831055031066504,
        0.4816514005521186,
        0.4684674652982627,
        0.487697112337148,
        0.529239737495272,
        0.5141734191534986,
        0.4375107878812604,
        0.5363388953919493,
        0.5488526454095218,
        0.5209617390425128,
        0.46174423624471944,
        0.4575640205330899,
        0.44742535976512354,
        0.47121681726290243,
        0.4627264143291392,
        0.4954284394034634,
        0.532504335354365,
        0.49196927007725894,
        0.5364556753698259,
        0.5036141705190337,
        0.5224952180548169,
        0.46173449939184513,
        0.49185824423871644,
        0.5605194821733047,
        0.4678153144496915,
        0.44827893073330144,
        0.43746616441398517,
        0.48717803832208406,
        0.46563850377705057,
        0.5140255268146862,
        0.550556996671096,
        0.5446307850247228,
        0.5214687614059392,
        0.4683978936615166,
        0.5205174405853309,
        0.5148180530164675,
        0.4919835220322851,
        0.44797487318763923,
        0.501722907325149,
        0.5418383176056225,
        0.505667133485778,
        0.43939841456866,
        0.48610191914884754,
        0.48720255150079794,
        0.5452611100352304,
        0.5177534200917042,
        0.5353376398122967,
        0.5209710622427453,
        0.533083281594975,
        0.48845085320432763,
        0.47086939069525535,
        0.44429589810926784,
        0.4690304001232022,
        0.48555130576503264,
        0.5467255137577428,
        0.48922063919660413,
        0.4734858843836115,
        0.4996868906879552,
        0.5137020716409862,
        0.41906142932039336,
        0.5513969243192922,
        0.4531770562142195,
        0.45670884986296445,
        0.5299991005576545,
        0.47737644490746245,
        0.5378177456642271,
        0.5302494254407404,
        0.5484006451297445,
        0.5275648976366609,
        0.4279368014741856,
        0.5486881086001163,
        0.4841620678809955,
        0.5051517839519093,
        0.5350869770302206,
        0.5055438345334874,
        0.47395447106933436,
        0.502242055675239,
        0.5136527787585288,
        0.5659100518755833,
        0.49165774038117693,
        0.5402699023922907,
        0.5432098285400478,
        0.48648869209057743,
        0.5085419515764023,
        0.4651394821881478,
        0.5311518706070291,
        0.46077159500910864,
        0.47529715116283183,
        0.46714276547102107,
        0.5176927973979439,
        0.5337323893461314,
        0.512906278402391,
        0.4875646917672775,
        0.4769812518139939,
        0.47379390022828444,
        0.470675357471059,
        0.5292471581668928,
        0.4607507373867712,
        0.4673543111556553,
        0.4554384669042807,
        0.5300839842309409,
        0.4749714184233402,
        0.4647779201195567,
        0.5203879731907374,
        0.5117674741236031,
        0.4648480084103483,
        0.5238902022511464,
        0.528394845039833,
        0.4565474671984537,
        0.4681811198545138,
        0.5203907693010376,
        0.5276831072175349,
        0.5478763642823502,
        0.41749782581937755,
        0.5602839383375605,
        0.44205752071194776,
        0.4517748792264983,
        0.527456690283713,
        0.48226417075018324,
        0.4875890651622913,
        0.5048407662312019,
        0.5241251517607823,
        0.4954373733048392,
        0.49928191185366577,
        0.5155597319365208,
        0.5321433319134465,
        0.5012331306414289,
        0.4877231764236508,
        0.4721780236972518,
        0.4871144573906946,
        0.4950701081977373,
        0.4397958758787584,
        0.4744303544350674,
        0.4685105392274473,
        0.4486449460195389,
        0.4691523986035164,
        0.523652410568243,
        0.5080496031006408,
        0.5293018022681436,
        0.5383532314293399,
        0.40861374921211047,
        0.45467791047076117,
        0.44627788970924726,
        0.47082362900804314,
        0.42948041509154694,
        0.5196563135666652,
        0.4919341085922731,
        0.41249780963591665,
        0.5420068844225224,
        0.4980250058987605,
        0.601823644975109,
        0.5656701409566043,
        0.4886816280572852,
        0.44172998963243354,
        0.5260792859835147,
        0.45302392157333543,
        0.5387022490484163,
        0.5893993559106682,
        0.4942475613263935,
        0.5297991231705478,
        0.5643178945029477,
        0.5070424465269232,
        0.5196608987298453,
        0.5513297350699521,
        0.48737905992506436,
        0.4544142768675122,
        0.5024199939958904,
        0.4404785853338513,
        0.4442354408393229,
        0.4865662644652515,
        0.4987005479634151,
        0.4771175608400347,
        0.4323969184647531,
        0.5244004800924915,
        0.5291133449384856,
        0.46188742044517533,
        0.5301574859809222,
        0.5341197475375175,
        0.49012508092801743,
        0.485296310931633,
        0.548603729136923,
        0.5324306876059702,
        0.5186177737754568,
        0.4858709091879774,
        0.5109872650451014,
        0.44787105301238334,
        0.4950407569827712,
        0.46237985385885205,
        0.49692980732458963,
        0.4879061829759627,
        0.46134596274849754,
        0.5718931179565346,
        0.46523606976880033,
        0.35460362991447913,
        0.5360197686983742,
        0.4519142440087131,
        0.45448735443394617,
        0.5207013959996638,
        0.5768173806171624,
        0.5362043842578977,
        0.5372193518050558,
        0.43683563206385567,
        0.4760107133459985,
        0.5168450837114992,
        0.49048941599501633,
        0.46134822600645775,
        0.6104344108593723,
        0.4461539485729371,
        0.574930676903734,
        0.6171413405654209,
        0.5100248391539286,
        0.534106680507137,
        0.46599777183501856,
        0.43560258639046195,
        0.5400185098017753,
        0.48551858711824686,
        0.5238664698056041,
        0.5386042661889824,
        0.5263862598193769,
        0.4634297445297607,
        0.5656473901980648,
        0.3889592082482751,
        0.5130470818158211,
        0.4249486110925115,
        0.5290419131011331,
        0.568566112181705,
        0.49352740495010133,
        0.4399996044431562,
        0.5336459311039512,
        0.4406965460367025,
        0.5527560718552783,
        0.44958794326564583,
        0.47568124266227746,
        0.5344039484024882,
        0.5031859007736966,
        0.49722760736354954,
        0.4068228630987684,
        0.4792545200854843,
        0.44995186459928155,
        0.41300529236230155,
        0.5198645118808232,
        0.52789347413146,
        0.3554187911464376,
        0.5182128355852672,
        0.5387524183213686,
        0.4462933729813981,
        0.5686972053606786,
        0.5145457238102624,
        0.5588126244416284,
        0.4429145399710889,
        0.4069347921571965,
        0.4676199092266139,
        0.4951814301377357,
        0.5328308042330495,
        0.45670947723611677,
        0.44193974518355056,
        0.593193884194559,
        0.5369463575606376,
        0.55251808127661,
        0.42110729487217524,
        0.5187242944987709,
        0.5264700506364123,
        0.5286238036787414,
        0.6297424348873376,
        0.4638394461108411,
        0.5488293831144808,
        0.517502615165213,
        0.44870799503974074,
        0.44347753928332967,
        0.6023945401392101,
        0.6195379949423803,
        0.5238280457175502,
        0.5725524880653702,
        0.500483517114569,
        0.5617467306156183,
        0.46869351923201125,
        0.49847612667127716,
        0.5415331697732436,
        0.41897837372616675,
        0.5446325498997121,
        0.49344317356873746,
        0.429275116303592,
        0.49664637938309003,
        0.4792962944405494,
        0.5342349268627208,
        0.4986056392097278,
        0.5101493957573098,
        0.5694912233892391,
        0.5308263331816586,
        0.4447254388543056,
        0.48872008735134115,
        0.4957105196546035,
        0.5368257619377458,
        0.5230576145811925,
        0.4569023104941706,
        0.46927393062304795,
        0.560168560446489,
        0.5663375085858388,
        0.5424891227586482,
        0.4912040514653108,
        0.45310589588231975,
        0.5586212112739866,
        0.54356943283516,
        0.47485899581163676,
        0.5199574334998347,
        0.5393363648112989,
        0.5539986249720619,
        0.5445642544447973,
        0.5336742212165418,
        0.49636522053213805,
        0.49855326129139843,
        0.5343296957388788,
        0.5663913837528325,
        0.5309007922210618,
        0.49862447649515385,
        0.5654414958137827,
        0.5137596011810653,
        0.4860224510767375,
        0.4392973222924672,
        0.49219662403600967,
        0.46598041422460107,
        0.5026843085134373,
        0.45660114998817836,
        0.3985815614275695,
        0.5126363931722002,
        0.5264508760340706,
        0.5486855590395415,
        0.5164308504040372,
        0.4453179560552405,
        0.558515264872353,
        0.5196958372835715,
        0.5243132360868085,
        0.5650526697872801,
        0.47719585815237375,
        0.4721974465434108,
        0.43771322877423186,
        0.5185155873697288,
        0.6229342320378917,
        0.47558577662419793,
        0.4940635074636416,
        0.44747425670738533,
        0.48123938627244467,
        0.4777738087133262,
        0.4452612014588084,
        0.49047510874304745,
        0.5420923102607009,
        0.4349442395547042,
        0.6029197999996526,
        0.4728721164504077,
        0.5247603587311314,
        0.5697994372932067,
        0.5128684449357419,
        0.45099692855056217,
        0.4915538472777128,
        0.558557700295532,
        0.48847123551772154,
        0.5529087731018054,
        0.4704557571429257,
        0.5354289595935706,
        0.6146631969839234,
        0.5551258906735105,
        0.458381925000048,
        0.49575294769303724,
        0.4283701369763864,
        0.6172349701022156,
        0.4874953434137437,
        0.5166537900498837,
        0.48040787268277424,
        0.5367254127152342,
        0.47443498823067665,
        0.547877502752792,
        0.48533572155538734,
        0.47303487882213585,
        0.4700447848463753,
        0.47189873436847773,
        0.5656047648024798,
        0.4998649786712194,
        0.6026185773466094,
        0.5392398244408746,
        0.46559931738163957,
        0.5102814403955749,
        0.4547178858052624,
        0.507335578376634,
        0.4617021785227567,
        0.49327800837952546,
        0.5213656490507835,
        0.5482713394632531,
        0.5035376378778255,
        0.561971654126312,
        0.48079071514077015,
        0.4659183708606055,
        0.4839065261830229,
        0.45625498368258355,
        0.4675404378330841,
        0.5532060228325522,
        0.4764630678809634,
        0.43854141373197064,
        0.5171433658336158,
        0.42321759431128664,
        0.40888142619344303,
        0.42606763817030213,
        0.4734450778123517,
        0.5388353235507668,
        0.5121164475812993,
        0.5533891151800028,
        0.4834873809976479,
        0.5895550724361125,
        0.48725170178971894,
        0.5047996559216811,
        0.4800075272324972,
        0.49372664290247514,
        0.5756066120005211,
        0.3743494599496401,
        0.42103453856291223,
        0.4545669047424516,
        0.5242529104465381,
        0.534570843614943,
        0.4749512301215777,
        0.4525241205093668,
        0.35954532802595224,
        0.5159613958730777,
        0.5121195209183568,
        0.541846615420638,
        0.502260877252497,
        0.4748833882002058,
        0.43603676984049294,
        0.4741528812469493,
        0.652138821222999,
        0.5363528811120225,
        0.5019699749773642,
        0.5363845662123764,
        0.5413190265281278,
        0.5535553694748405,
        0.5428470794290199,
        0.482706482175075,
        0.5188727630274638,
        0.5467047572583229,
        0.4230084863010282,
        0.559723852794602,
        0.500088768020475,
        0.45406650608482635,
        0.6390288712188664,
        0.44989824245884136,
        0.5934016692212463,
        0.5082848486408398,
        0.5027162675132246,
        0.41342766222610744,
        0.5083891161424073,
        0.4907279636560249,
        0.476654341032322,
        0.49906555798317026,
        0.44655710184210035,
        0.5870354424675428,
        0.5561923057176077,
        0.48648418134708066,
        0.48831519481342106,
        0.5054975572876066,
        0.48955239540445866,
        0.5455165668321627,
        0.5824358795247053,
        0.5017654741734461,
        0.4338225349378852,
        0.4587139040734538,
        0.4776460363431947,
        0.5586430451023446,
        0.4926338210439173,
        0.512177134410145,
        0.4804499976107646,
        0.494923505115,
        0.4727756624909981,
        0.44360868547398574,
        0.5549187000556354,
        0.4806857407709998,
        0.4898758311034413,
        0.4727279910501936,
        0.543417467628979,
        0.5255017992183603,
        0.483170429335341,
        0.6246895071223856,
        0.5137234711523464,
        0.4643394995837206,
        0.5914328177888628,
        0.5739597675894327,
        0.47282139513997856,
        0.45002533304614034,
        0.5027684800108349,
        0.4096255294098123,
        0.5318181291062554,
        0.4543663290962952,
        0.5148731381690872,
        0.4931010482226477,
        0.6092509806427914,
        0.5310102282214542,
        0.4105078914998015,
        0.5375172714022792,
        0.5206380125919536,
        0.5573173807698437,
        0.4978193352623745,
        0.5447281431661515,
        0.4788945988582935,
        0.531183497754627,
        0.4124477950164001,
        0.4721272336097438,
        0.4208054586197393,
        0.5436137170198204,
        0.5377933537622274,
        0.5150088447740147,
        0.5109732295726812,
        0.40011450284407507,
        0.39751659573077336,
        0.46627272182924434,
        0.48088943112757104,
        0.5922837121989725,
        0.6324823337586173,
        0.41996938148993274,
        0.4446981654280167,
        0.5014514633296413,
        0.4570038485182461,
        0.615180803669528,
        0.4571709531290922,
        0.5324264741711318,
        0.5980913187674455,
        0.47331722841826873,
        0.49609356009490385,
        0.46151535779183644,
        0.5369867743394939,
        0.5593584895822526,
        0.40870989805118824,
        0.5228870999786244,
        0.5373261505976329,
        0.6005209102786,
        0.4749754003649845,
        0.4984532732230034,
        0.5042304204668228,
        0.4515473307625439,
        0.5518729435726757,
        0.5715828875070897,
        0.4266414386098131,
        0.4589134737402098,
        0.5888110693141755,
        0.5036414565621404,
        0.4769111800976846,
        0.49454421459222897,
        0.4898032942661845,
        0.5376729255572635,
        0.5294018934976495,
        0.4998237446468016,
        0.47751112271286433,
        0.39654658575746954,
        0.5294277261181298,
        0.506560360264657,
        0.4899607982513769,
        0.5729520528556117,
        0.5108208423118806,
        0.5783013127146505,
        0.5281290639968858,
        0.5116874338941397,
        0.5392649078318226,
        0.5672393844968379,
        0.5509611338594127,
        0.5544369756568354,
        0.5223384888609409,
        0.5111099049229623,
        0.5475032583627456,
        0.447187991549411,
        0.43083210195318095,
        0.5225071441492796,
        0.5568826448863633,
        0.5750902780626526,
        0.48379372202530324,
        0.4476144134230568,
        0.46680240407121604,
        0.46168331064782336,
        0.4381327582870799,
        0.5166883680191017,
        0.35244569141439064,
        0.5641980852128042,
        0.5078695510249938,
        0.5095796115083058,
        0.5071035960048466,
        0.4573012545049601,
        0.5375447417083585,
        0.5026283204914307,
        0.5523968342231694,
        0.5140681770298475,
        0.46602664449309295,
        0.4562881011265374,
        0.4934017375515619,
        0.48503316815666514,
        0.5713891256464952,
        0.5547900551145172,
        0.4758851455533248,
        0.4802708001195199,
        0.4682634379206417,
        0.4996505814867051,
        0.491470363481333,
        0.528476885818911,
        0.5231349308530001,
        0.45501244576111854,
        0.5078040893119764,
        0.44875802612073007,
        0.474321564266282,
        0.6003999022749418,
        0.5349877216998795,
        0.5883486603837018,
        0.5461402065441671,
        0.4640877779836883,
        0.5732174286364178,
        0.544837122459186,
        0.4826187745148928,
        0.5562997181029423,
        0.45449253232535225,
        0.4608035307335531,
        0.42477676172812645,
        0.46741820010968227,
        0.578305163889989,
        0.44187980114290737,
        0.587450877064269,
        0.5652338357781879,
        0.5277551493144603,
        0.5335872573083424,
        0.5485471950137838,
        0.4752061121355497,
        0.4369040713791878,
        0.5371527817272644,
        0.45415322553615306,
        0.5206171974945188,
        0.4683185328149065,
        0.4846715505134778,
        0.5945059566413522,
        0.46026110722884955,
        0.4379071410153602,
        0.46091660158369796,
        0.5324289088478452,
        0.547901489483077,
        0.42904749510128753,
        0.47239303503967645,
        0.5198928706077872,
        0.5479837443898797,
        0.448691741848612,
        0.3956256033489892,
        0.5517940596103904,
        0.5573734934786989,
        0.5928469301440005,
        0.4634966557040199,
        0.4969159524469345,
        0.5207542795070922,
        0.5335315380650002,
        0.5480556850637341,
        0.5504965597171542,
        0.5566842402051079,
        0.487911503927963,
        0.505453799531292,
        0.509385659368274,
        0.5350745541354057,
        0.4573896926504953,
        0.5403333351324906,
        0.5068626375589369,
        0.486685698351923,
        0.5173100239291121,
        0.5516988592472947,
        0.5121185500504067,
        0.5042055454716087,
        0.5621917363320226,
        0.5483707354860405,
        0.467631919122262,
        0.4648260454983487,
        0.47281076400847916,
        0.6362597735455091,
        0.5170236602637742,
        0.527199361115468,
        0.5457787931372853,
        0.48416169511620366,
        0.5057309412506227,
        0.5372288226019187,
        0.4504355873438593,
        0.4595124157393336,
        0.63110328637514,
        0.4696815246958497,
        0.5341551216121957,
        0.4921804872610402,
        0.4247020389619216,
        0.5525400492420506,
        0.4960205186166432,
        0.5216930809603937,
        0.486019699420043,
        0.5349108222049743,
        0.411230786255421,
        0.49967664104104675,
        0.5309199580115642,
        0.4276963594224935,
        0.49208603819278635,
        0.4682099151174911,
        0.5678328990465782,
        0.5736301283972078,
        0.45907089411601265,
        0.4945497034423603,
        0.4400356895608385,
        0.4788773894375003,
        0.5944053718025675,
        0.5894185375497406,
        0.46454315619701303,
        0.4842123203520036,
        0.4634733671739839,
        0.5198936814306263,
        0.5000484533269554,
        0.48653550922045563,
        0.458055733830712,
        0.4763722132249379,
        0.46437549533515105,
        0.42864055579888183,
        0.5454216063013017,
        0.48921439337730893,
        0.5630136508181547,
        0.43824114839722367,
        0.45253607223879294,
        0.5382860241412348,
        0.4428519859960028,
        0.5335464226318453,
        0.454824306225954,
        0.5199669632806393,
        0.38236022956630383,
        0.477676038752076,
        0.567395444751396,
        0.4400348540473946,
        0.48763345050953094,
        0.5741581767911093,
        0.5780527412991825,
        0.6016894721142905,
        0.4671737991649682,
        0.46451549139380166,
        0.5012180226998402,
        0.4516118152691604,
        0.5457913696213093,
        0.5168144293657209,
        0.5155270573721576,
        0.49365615240199584,
        0.45278494076721837,
        0.5539695856287401,
        0.48665335208173804,
        0.5052954592424163,
        0.5784297409965079,
        0.5254875511795475,
        0.4810338254913865,
        0.4725635556570321,
        0.5059461682352309,
        0.5339079785346407,
        0.552648381307635,
        0.5246287916919796,
        0.5128001424257378,
        0.45958243950656263,
        0.5081928009962043,
        0.45548407486503184,
        0.5167838878464831,
        0.5297278399954609,
        0.6383818721093414,
        0.5280410312428331,
        0.4014901980921676,
        0.5034812920764483,
        0.49175440072131715,
        0.5310263693559476,
        0.4647106616242499,
        0.484140271374434,
        0.5274939571952207,
        0.5189814732216439,
        0.4354805965201065,
        0.5636265385654144,
        0.518578190743436,
        0.46801934239239706,
        0.4955701422458057,
        0.5163044831382831,
        0.4095271070175563,
        0.5450989426239894,
        0.47115886101781673,
        0.4489398032860779,
        0.5083816781932151,
        0.5320003609401733,
        0.43615857859266105,
        0.479978774399315,
        0.44611182298458946,
        0.5311996179246729,
        0.5228535531898446,
        0.4597690908674555,
        0.485060640415957,
        0.5299827796231747,
        0.4183342243201927,
        0.44309136540152944,
        0.5025077113599249,
        0.5059893112023234,
        0.5745880621237474,
        0.4500944862415311,
        0.44962123487857275,
        0.4679993643132735,
        0.5393016151653608,
        0.49653963167861115,
        0.46315264646472437,
        0.49939692214128406,
        0.5318807728204933,
        0.5014542423375277,
        0.48808792122024613,
        0.45697570464702714,
        0.47963332565904493,
        0.4786541078875032,
        0.5407751109704529,
        0.503518056982447,
        0.5230473757779517,
        0.49841058086532863,
        0.5227999388406087,
        0.5108134679184537,
        0.46974592500765033,
        0.5229572655743215,
        0.4638896137841063,
        0.5994797446052142,
        0.44367209043210987,
        0.47468853910534575,
        0.44877246312023644,
        0.4885777305018059,
        0.5174483943196535,
        0.46977839778996566,
        0.44562182889853513,
        0.5024441471970659,
        0.5126644990066882,
        0.4821778763254739,
        0.4710387160540619,
        0.473345602328711,
        0.4225458730528829,
        0.4985588008962451,
        0.5285089479890553,
        0.49302106113724825,
        0.4589629853642623,
        0.5104309406177574,
        0.5016504018507788,
        0.5169335784907793,
        0.5408394704061458,
        0.4949481363834985,
        0.494582206018462,
        0.4822712089154558,
        0.5183684467846764,
        0.51880575227562,
        0.5559115980834927,
        0.5517280970696995,
        0.44348774985608025,
        0.4817839256616035,
        0.48864600011723724,
        0.5550750789894594,
        0.5445038852471951,
        0.5609316966944481,
        0.5645088513454984,
        0.547773670271936,
        0.5160860824267238,
        0.46918757537319516,
        0.5419509391690801,
        0.5008313709227908,
        0.5345138980778471,
        0.5311442897300932,
        0.5223369050703188,
        0.5344763569937155,
        0.4699942526104844,
        0.4513480374232139,
        0.5239273109506345,
        0.494118187244438,
        0.5145443772144158,
        0.44948486686950784,
        0.5361822517503886,
        0.4667750727755743,
        0.49789875698510233,
        0.4873870162036068,
        0.5223814657841755,
        0.4822351053501311,
        0.4937176312658396,
        0.49821405153398757,
        0.48615823530958124,
        0.5161332936072941,
        0.5069203037195803,
        0.5309168850367597,
        0.5548684637774884,
        0.5615748552573006,
        0.41361397030305513,
        0.49574879349249507,
        0.4982850104952262,
        0.47021365060753256,
        0.4845185700021159,
        0.47375428464249003,
        0.4700940877792056,
        0.47542455171139875,
        0.4914496212020895,
        0.4888362965962253,
        0.522184866249319,
        0.49802911042313847,
        0.4829460231647618,
        0.47137065623481117,
        0.44464953137084445,
        0.38086688315408745,
        0.4932484009640321,
        0.5312053636862518,
        0.4875482088198082,
        0.4357352237687072,
        0.45666780296053877,
        0.4762430745891329,
        0.47854674057486946,
        0.549803161650551,
        0.4592810094750427,
        0.5344621898438293,
        0.5038882126747807,
        0.5057850591547063,
        0.4671704947164752,
        0.44771333831976695,
        0.5229956191508808,
        0.49528207105663946,
        0.5395478479788104,
        0.5353236191896708,
        0.422344380235708,
        0.5391799117755229,
        0.5135020361247877,
        0.5414621624010746,
        0.522882096920548,
        0.452079066742562,
        0.4927353726084111,
        0.5423005768391533,
        0.4974431356585929,
        0.5411707649509028,
        0.5009850181087118,
        0.4997000907991742,
        0.49687219227301155,
        0.5128909938443108,
        0.4863429182109568,
        0.47492447862263165,
        0.5694723023752137,
        0.46820192941852357,
        0.4702071523352932,
        0.5005498440624963,
        0.4608279003125914,
        0.5050153965442619,
        0.48746033847975284,
        0.5385584028962408,
        0.47450427161176856,
        0.5341607257519324,
        0.4472491568443692,
        0.41611837448241046,
        0.5310964466984746,
        0.5970513708692919,
        0.49050890711416156,
        0.5093499152755402,
        0.44946166731167947,
        0.581600990402693,
        0.5520561790894092,
        0.5044100637733222,
        0.5778694804306052,
        0.45898625853435704,
        0.4393571727873574,
        0.5218403090708282,
        0.46831328490754154,
        0.5281687565443137,
        0.41740962581988833,
        0.5170665336635142,
        0.4772423899501174,
        0.4555416156540089,
        0.47789263325315656,
        0.5173385389133661,
        0.5907979426611963,
        0.4936709610680368,
        0.44382283877386985,
        0.465242755613663,
        0.44567880482258576,
        0.5043546055466017,
        0.5840430661945226,
        0.4405992185302329,
        0.5598038253142559,
        0.49677211984066455,
        0.48050639239151766,
        0.5486993030665335,
        0.5168534444284039,
        0.48117753325105433,
        0.4634467385551487,
        0.4849169639369285,
        0.4640099074987302,
        0.4619723400316193,
        0.36036612620359687,
        0.5480677547311941,
        0.5270498136481783,
        0.4816146636077812,
        0.4757332211268347,
        0.5217973750316199,
        0.5126803093860697,
        0.43940977291378736,
        0.5033923522186058,
        0.6202472734075957,
        0.5112490279210783,
        0.5428357589621094,
        0.47715420299657996,
        0.49181872960334205,
        0.5810299347488959,
        0.5240855105679735,
        0.506488091302906,
        0.5466359603489541,
        0.5087603380030545,
        0.4563570122648591,
        0.49533389066709743,
        0.5757522753342043,
        0.4051420766597533,
        0.550907852135904,
        0.5127829521686005,
        0.5863042155116311,
        0.5243847545424645,
        0.46807805439905353,
        0.4829088261689807,
        0.44366643741625134,
        0.5095710433974406,
        0.43277353538026614,
        0.5737769174390395,
        0.49245931013674343,
        0.5827249113380747,
        0.4912499848766014,
        0.4838924060698602,
        0.45586322516074945,
        0.44993753078949195,
        0.5136418813537077,
        0.522911655475733,
        0.4456435255241955,
        0.5213941955877287,
        0.422698921894317,
        0.4137833613984151,
        0.46100548490573895,
        0.46729822389532083,
        0.5096050483026706,
        0.48143100830148583,
        0.5428985843312764,
        0.47416951749721026,
        0.5103347409845529,
        0.5363116257825855,
        0.6234453903515066,
        0.5632831941125511,
        0.46007244617546933,
        0.44791781809200903,
        0.46322067783350623,
        0.4686770937195233,
        0.435923959716727,
        0.6124497664333846,
        0.3926785491471169,
        0.4887522620580226,
        0.43492612871669223,
        0.5125879856885435,
        0.5263902110311884,
        0.5144220954111313,
        0.48303206997849774,
        0.4634922887759574,
        0.450969785805851,
        0.45441477685956594,
        0.5492402068392624,
        0.4726485216567234,
        0.49755137272687844,
        0.45457535727780046,
        0.5261473439125313,
        0.549775109994635,
        0.5614691661011394,
        0.5286072009872899,
        0.39269802417471067,
        0.5679993053022487,
        0.5151069952500594,
        0.42843273355692724,
        0.4857059005859257,
        0.468327081590731,
        0.474129309219749,
        0.5211581380909591,
        0.48699329978208844,
        0.5361489189768341,
        0.4713699417044431,
        0.38831916753400014,
        0.4952666324763349,
        0.5594238715159925,
        0.5522868330528222,
        0.5400986690481255,
        0.5854625499396454,
        0.4971148813199512,
        0.5190167714904032,
        0.5789421695023538,
        0.5956193196680083,
        0.5899962020429581,
        0.5216927306007155,
        0.4885397182498696,
        0.45438159896084446,
        0.5330750618138805,
        0.4941599090168034,
        0.4999100502778461,
        0.43768870473323285,
        0.47628148422055966,
        0.522589511117943,
        0.44435257982371146,
        0.5090728471955636,
        0.5095323553834817,
        0.4421338113870666,
        0.5051855163835639,
        0.5724652945257528,
        0.5894186036031376,
        0.475042949461709,
        0.49380748867015345,
        0.5095778214553046,
        0.4611044474027508,
        0.5182006017972303,
        0.5107838880498399,
        0.49584814909118397,
        0.5064141212832559,
        0.5192452497925363,
        0.45522937947495723,
        0.4846211336841483,
        0.4126565567685085,
        0.4239500821219345,
        0.4880522627237413,
        0.5141103979021956,
        0.49182444855100454,
        0.4987571031100743,
        0.4790886505266362,
        0.5412175671866225,
        0.5032111722702488,
        0.48180121896028294,
        0.4865289221799394,
        0.4428842801458948,
        0.5046996705600857,
        0.601494067437037,
        0.38639999901717004,
        0.5312813180389752,
        0.44203956606751565,
        0.4546493380434676,
        0.4733647021009006,
        0.43619374402426825,
        0.43632427972763405,
        0.5125467705120206,
        0.5658869736042474,
        0.4455081646273374,
        0.5743522602079746,
        0.5780086070381445,
        0.4268928359742411,
        0.5276698241004739,
        0.49869083637189515,
        0.49562554877018494,
        0.48506300595839524,
        0.524440187595068,
        0.4962095678140055,
        0.5177398165783043,
        0.5191775851791784,
        0.49870229653365417,
        0.48978825592339165,
        0.4768743789872631,
        0.48985611984062144,
        0.4620988564422012,
        0.4120532580201858,
        0.49754948310736424,
        0.5382069833973756,
        0.4984645374965639,
        0.4327321984018824,
        0.4994613177951853,
        0.5488435244871872,
        0.465855947246262,
        0.5092078847892239,
        0.531045080873022,
        0.4753411427111934,
        0.43156478865911435,
        0.5132834615607581,
        0.48648896371935535,
        0.4817933773295205,
        0.4410526279357116,
        0.5499464052265177,
        0.49931222356392546,
        0.49841497975946386,
        0.5151719022800055,
        0.40879866619759175,
        0.46732546493810684,
        0.4626560430360298,
        0.4750336189101523,
        0.5325680590710188,
        0.43517705138178736,
        0.5489329805719922,
        0.47627109686746494,
        0.5064661133394336,
        0.550831899150704,
        0.5596102805748052,
        0.4831560237451865,
        0.539821149226175,
        0.5099512815360121,
        0.49551660784359197,
        0.4493186526445787,
        0.52693449510371,
        0.44189136201092644,
        0.5195548889194627,
        0.5014675230183027,
        0.4748237081085717,
        0.5078628834893718,
        0.5062859030950544,
        0.509831995700901,
        0.5133769302494329,
        0.5196848937094094,
        0.4776895455486383,
        0.5216061207272352,
        0.5203025471761601,
        0.5150621771409853,
        0.5848284960942555,
        0.4525279865458475,
        0.4491319043218591,
        0.5205767100434949,
        0.5439027914186755,
        0.5324460779128544,
        0.4803213551959741,
        0.4567391165111482,
        0.4868522489197281,
        0.503954170650738,
        0.5203345596293733,
        0.4777800317311481,
        0.4421865811667391,
        0.5001315177967398,
        0.4963582725772343,
        0.4750668007555216,
        0.45555370369153886,
        0.4668901962893198,
        0.4464136169646632,
        0.5044616692154268,
        0.5104396502372608,
        0.4839031385550396,
        0.4379988583851821,
        0.4408972642444317,
        0.5167676489263637,
        0.518403944093426,
        0.4827584013224013,
        0.4769852786227231,
        0.5494723170339347,
        0.5070212158362893,
        0.48227373755302816,
        0.48623866136846006,
        0.5154636874175449,
        0.46845294416082206,
        0.48538082751700024,
        0.5572620773993516,
        0.5432102552247273,
        0.541450482720146,
        0.49408545029700374,
        0.5073267641233647,
        0.4554333184746272,
        0.5318453957133842,
        0.5092648954566256,
        0.5470105843591814,
        0.5092148596316732,
        0.5323756192776657,
        0.5185043317317038,
        0.5486593599180788,
        0.4935641307896612,
        0.45407249923409443,
        0.4667289931465753,
        0.4678011905230593,
        0.49339999629484177,
        0.48589723736324536,
        0.4304441750942543,
        0.4901978189276713,
        0.5213185198816994,
        0.4808012247074396,
        0.5195428272713043,
        0.5361827880358057,
        0.48176038353711675,
        0.5142236155650097,
        0.47386336452230093,
        0.5454988686459237,
        0.5712464390892498,
        0.47836475383957006,
        0.4334032592068312,
        0.48829340903909746,
        0.47519569076348445,
        0.5026374271644267,
        0.5314992284680992,
        0.451824925458326,
        0.5041846856163185,
        0.4771636222278018,
        0.5068707634849371,
        0.48517189569598634,
        0.5606001875002518,
        0.531517666552771,
        0.4894550628776003,
        0.5285567331898751,
        0.49732110027155735,
        0.4678081410937517,
        0.48984581371082564,
        0.4916280488076089,
        0.4782287226434955,
        0.42422031997077486,
        0.45823896879744996,
        0.4370588085435543,
        0.5040208225820109,
        0.4718687852395167,
        0.5485579604735021,
        0.48782226153467423,
        0.4914996495040137,
        0.5909770884573411,
        0.5090198087133943,
        0.49315571556937526,
        0.5050341404917582,
        0.5003190690644898,
        0.5212717055306901,
        0.5866613612683347,
        0.4868551099707484,
        0.5661546252639644,
        0.48799026697043746,
        0.5072387691976309,
        0.5058057606355101,
        0.5313058131192819,
        0.5076844903202129,
        0.5450640178891337,
        0.4651484223277325,
        0.5012796581288081,
        0.48005531714283717,
        0.4987945129091923,
        0.5185761192214161,
        0.48861074182683295,
        0.42530480583019803,
        0.5225372794998598,
        0.48509815659792027,
        0.48379319423874806,
        0.48407583563277395,
        0.48222869633739196,
        0.4905601369235515,
        0.4563072924756851,
        0.4688316029692282,
        0.45452220023041146,
        0.5208289973202885,
        0.4979347441550598,
        0.45431465555111045,
        0.5110845097951264,
        0.542643873385384,
        0.43995452245690114,
        0.49618229211964476,
        0.5090128464641934,
        0.5013875393782219,
        0.46291363904602656,
        0.49950880452220114,
        0.5474662346658231,
        0.45186413754100996,
        0.4952170868469207,
        0.4780542633542357,
        0.5230407849261391,
        0.49608770748158776,
        0.5868436252361303,
        0.5261547165848351,
        0.4176630046068147,
        0.4588475484729567,
        0.5338929133763501,
        0.4973322538838483,
        0.46799166695471295,
        0.5479021339164227,
        0.470155281363267,
        0.42951512158926203,
        0.5022610483987143,
        0.4897614147104621,
        0.48047513072163467,
        0.5262718564163638,
        0.4885997250012127,
        0.428304041896089,
        0.49686853795769026,
        0.5132131076246362,
        0.6069458613649807,
        0.5200876688935636,
        0.4762695710168928,
        0.48544516993327397,
        0.5228823621127975,
        0.5672435215481826,
        0.4938874114137899,
        0.5127297430126864,
        0.4237931818978338,
        0.4581765727803065,
        0.5409198179961611,
        0.4855795095060345,
        0.5193233063777671,
        0.46809505263488177,
        0.47021778970144584,
        0.5507415815505488,
        0.5377381037183533,
        0.5733803712303498,
        0.44217754321316943,
        0.48798378850730345,
        0.4430813463845911,
        0.5441592892490303,
        0.45319733718962596,
        0.5229721431022692,
        0.4630158225231768,
        0.45267387604536696,
        0.5338447319699142,
        0.37201124970480354,
        0.49294873426945507,
        0.5224124372362616,
        0.4550245427654148,
        0.3637325749059268,
        0.47811336125578086,
        0.48471931744733804,
        0.4469849937156458,
        0.45877591041795973,
        0.5924448181399674,
        0.5942049333014139,
        0.5367426021050625,
        0.4764036913353395,
        0.5141523259680669,
        0.485483279709391,
        0.3613565561495044,
        0.4932683217805949,
        0.5648148242598249,
        0.5058188499357833,
        0.5328475988574488,
        0.5084141712071183,
        0.41092020204607527,
        0.4629768757711297,
        0.5834285138222557,
        0.41996673560251013,
        0.3998521101442057,
        0.5156704591224492,
        0.5334460585891557,
        0.5879992869197292,
        0.6047140640251204,
        0.43409013251987844,
        0.5201649067885096,
        0.5218819455800037,
        0.4479808343423356,
        0.4475418862523755,
        0.4477239614566845,
        0.4942156883917227,
        0.42566717037675283,
        0.5324404229408154,
        0.4819176256559766,
        0.5029912843833578,
        0.5037852291210684,
        0.5296602117953507,
        0.475774208263048,
        0.4807472793188449,
        0.49779857763382984,
        0.4789764378846824,
        0.44850919811194695,
        0.4924139732884066,
        0.4081804504767862,
        0.4723742076576914,
        0.5884927169856716,
        0.5573207318914266,
        0.5930602273102202,
        0.3961999431773534,
        0.4179256283488949,
        0.4556741735365821,
        0.5724414017765317,
        0.40524010845551806,
        0.42447827289127604,
        0.4907636212966801,
        0.49959405743853613,
        0.48186827514206376,
        0.46847202924684234,
        0.5194169195060222,
        0.43427451243186915,
        0.4193687149339082,
        0.5028429134292963,
        0.4822896452184253,
        0.5538809788828776,
        0.507234306007715,
        0.5475569656507554,
        0.5365843932103233,
        0.47313089679911213,
        0.4882847856511787,
        0.5728292096881715,
        0.5125379800338283,
        0.4270568094056189,
        0.4282393296182639,
        0.4622048904758702,
        0.46823316163887513,
        0.5076397363901443,
        0.4920459596715958,
        0.457069439166196,
        0.4994750495651858,
        0.5097574090731779,
        0.523561607990677,
        0.5039923056207664,
        0.5427544610989096,
        0.4895124861477461,
        0.4710202440290165,
        0.4847811424639947,
        0.5225747197414278,
        0.5137371126210408,
        0.4893477738902897,
        0.5723288009140289,
        0.5541981191648586,
        0.46907727601897076,
        0.42366089520418365,
        0.4702318279021147,
        0.47838724868686283,
        0.5182122012992412,
        0.5102108997704816,
        0.4118938183615302,
        0.5190900088214284,
        0.46862888295417604,
        0.49810452533235267,
        0.5853289354724829,
        0.6136755223252346,
        0.4956170956626094,
        0.47299750469348106,
        0.4599399795386143,
        0.5171626597463372,
        0.4826978072143724,
        0.5062424089261892,
        0.49722609940040247,
        0.5253282929883071,
        0.6084847475106079,
        0.5272314670420047,
        0.5416157548755118,
        0.48960021228423073,
        0.42889633644990116,
        0.4809229391653864,
        0.47471229377470137,
        0.5293046741054602,
        0.5035088323173893,
        0.5500665258924112,
        0.47965177932366676,
        0.56340903500964,
        0.48558746712849316,
        0.43589292026560145,
        0.47707595687051524,
        0.5319660551448638,
        0.5153585321199956,
        0.5276467232185623,
        0.6031649180752139,
        0.5105249005772613,
        0.49901495129189544,
        0.5246274921154801,
        0.5769509635113824,
        0.497278847842551,
        0.4806694996683756,
        0.4650808062391278,
        0.5622717295899728,
        0.5633973815022594,
        0.4834263930516369,
        0.4973773101775321,
        0.5787386924872161,
        0.556154446510428,
        0.4573980695982858,
        0.4516278440652609,
        0.47282231773690026,
        0.5606815093190584,
        0.4904617309612776,
        0.5711155133964148,
        0.45671949703195935,
        0.4526155508733261,
        0.5138579830519023,
        0.4273025412110384,
        0.41171488613422413,
        0.46863271453984334,
        0.4261296350877569,
        0.45483852522669765,
        0.4888364924881689,
        0.48591087716601716,
        0.6133148987065985,
        0.53954844472582,
        0.4763231104223843,
        0.5020220125416525,
        0.5178357145487352,
        0.56282646874394,
        0.5140943494561288,
        0.47663254798935506,
        0.48896571518160853,
        0.44908044415509474,
        0.5678890639709646,
        0.5158605738067306,
        0.487631879876952,
        0.5306349185732837,
        0.4760498647641252,
        0.5913632302491739,
        0.5347621013842868,
        0.49512194648510804,
        0.43500203949662575,
        0.4496749460699953,
        0.4875262163213196,
        0.45717665443998656,
        0.3876444905647921,
        0.47568745518750116,
        0.4504945279819016,
        0.5847831171988362,
        0.3488578377615993,
        0.5017642243425201,
        0.4610991655526103,
        0.5048111395003966,
        0.4484441245544524,
        0.5371443363107952,
        0.5416047513574012,
        0.5272671742770562,
        0.7276503476299293,
        0.4705396497989205,
        0.5256214922532922,
        0.43335573568416513,
        0.4851062385648182,
        0.5705541459791503,
        0.4271750318886941,
        0.42127964336164564,
        0.5151926482077679,
        0.5047004773933053,
        0.6187406402975818,
        0.4922720355024128,
        0.48104947339399434,
        0.47246736511793486,
        0.534451461912617,
        0.5495662765450899,
        0.5358125513361444,
        0.5212748499923877,
        0.4880040287969662,
        0.5111748357374699,
        0.5929303069891594,
        0.49721582719985413,
        0.4552532897911025,
        0.36183913081353547,
        0.5040175781038001,
        0.49628097944670396,
        0.5495080586885251,
        0.4852545998814692,
        0.4327554067601319,
        0.5015316159020451,
        0.6030588705832826,
        0.494814851406256,
        0.5041832193851821,
        0.5213549297792256,
        0.5228059533746474,
        0.45620190565394997,
        0.46806413003738934,
        0.43659975077171065,
        0.46759162071584304,
        0.5769294707622294,
        0.5092337141281839,
        0.45167306976931404,
        0.5120588203973583,
        0.4258768941600176,
        0.37473560135639983,
        0.502585060358556,
        0.5660700630433061,
        0.3279561995319196,
        0.4258590246718048,
        0.47530519555648815,
        0.5189130249207414,
        0.5149599511709442,
        0.512228277652743,
        0.41316102530330184,
        0.5527214955836701,
        0.5121258538846429,
        0.4094126770279928,
        0.570255654825766,
        0.5445724656326152,
        0.45318329969127963,
        0.4718206763474243,
        0.5545737209593246,
        0.5031101827656624,
        0.45611626579028536,
        0.4783582163828713,
        0.5260650086506832,
        0.5618775740559296,
        0.5339103215551689,
        0.5659073674497241,
        0.4545186823657817,
        0.3999923469720834,
        0.5533007337416072,
        0.5361995999696285,
        0.49751290379965246,
        0.5606801509792001,
        0.4370162148557216,
        0.45543784037639123,
        0.5554679628279785,
        0.6665172665876894,
        0.4486436926451543,
        0.5245429917404767,
        0.4672835444079283,
        0.5595855614313284,
        0.4278971575080677,
        0.46534817254287913,
        0.47092579943997137,
        0.5261112196374118,
        0.4663530471355398,
        0.4293993085416777,
        0.5069374337419271,
        0.5184904676817824,
        0.43723598941430986,
        0.5078145680270646,
        0.48348921058556465,
        0.5551495176456563,
        0.6688605083815652,
        0.5574153091565967,
        0.617288327046332,
        0.47263988436827753,
        0.47250135225786527,
        0.4703997873344072,
        0.5245961316943053,
        0.3922315512975731,
        0.42761492320337696,
        0.5632002793096819,
        0.45911653820907916,
        0.5141410952840333,
        0.4832476421598067,
        0.4225414293600601,
        0.49978745630988997,
        0.5336026828718314,
        0.4959516236947441,
        0.5437958213221501,
        0.5221691879983619,
        0.6116852046732223,
        0.41911074496310435,
        0.43647772828987785,
        0.5203239194960134,
        0.6076396299632302,
        0.4323881974525393,
        0.4738072428963891,
        0.5515700618159393,
        0.5329967492915968,
        0.472629437641432,
        0.5125260267572022,
        0.46999217809903676,
        0.29570306047425876,
        0.5327735790947546,
        0.5094587431622442,
        0.5792918267291705,
        0.4817391587802163,
        0.49381570139341047,
        0.40056091481008,
        0.6052007933321502,
        0.47285345692777586,
        0.5364278556335242,
        0.4752815218231535,
        0.49635840102319295,
        0.5589231082187546,
        0.5105492234035769,
        0.4880202637998034,
        0.5345619874767595,
        0.49460291899476194,
        0.49717495924384664,
        0.4462153342174844,
        0.4899722987851621,
        0.4803216739569477,
        0.47147474818318047,
        0.4692465203448707,
        0.5779970110105658,
        0.5094979014375389,
        0.49707118515952364,
        0.5203038071279008,
        0.4431353027594953,
        0.4804400585235031,
        0.5029437605791724,
        0.5961980745719455,
        0.44463917455015045,
        0.4200493801417872,
        0.38762140859659117,
        0.506038439320441,
        0.5126362895433132,
        0.49264466874422436,
        0.5315647620964046,
        0.5357137733191077,
        0.6194973337602612,
        0.5870600383559647,
        0.4817135406213597,
        0.5115254756419749,
        0.5452995045737314,
        0.4755142343003698,
        0.431304986860734,
        0.45481920992406566,
        0.6082270060922068,
        0.47376129946432755,
        0.43275076165188625,
        0.5613773628687179,
        0.4721971728847538,
        0.4672877271138816,
        0.4743215698684543,
        0.4669611174161548,
        0.6173221001585287,
        0.4857734373795724,
        0.5145917141144289,
        0.5437811140371307,
        0.553185439531849,
        0.5186500044572393,
        0.4735244102570366,
        0.4989104691019308,
        0.45855889772042063,
        0.5441719380323798,
        0.47421620226407246,
        0.5704213629241285,
        0.5057565910198248,
        0.4096978005935173,
        0.4777554311739673,
        0.4324994951508372,
        0.562554496032359,
        0.4783030894400604,
        0.4673256210402393,
        0.49098679504499426,
        0.5806306030326138,
        0.48382689114288246,
        0.5308871670363127,
        0.46937859800702925,
        0.5364986964934814,
        0.5187428062008963,
        0.4532325668853628,
        0.49227171442696793,
        0.48890421529912587,
        0.5000556870597567,
        0.5544935369451323,
        0.41314697006033985,
        0.46459242590275585,
        0.5476382807994575,
        0.44124269761196655,
        0.45621910130838983,
        0.5225188683357118,
        0.38974895502335755,
        0.4144815116239228,
        0.4958056916317645,
        0.5008213362330325,
        0.5081011484961198,
        0.501238238496076,
        0.49766812811760125,
        0.45960038429287114,
        0.5249257666923467,
        0.5495117721429389,
        0.5057561916827219,
        0.4833987281462855,
        0.5256681960680841,
        0.46081700869664494,
        0.48913212567041925,
        0.5639971192421712,
        0.5075955516946857,
        0.4567613812006677,
        0.5060330933580961,
        0.46406583258016576,
        0.5735739846760823,
        0.49222856128628933,
        0.609219104770406,
        0.44884336741041303,
        0.5251372378204192,
        0.45268562851322103,
        0.45493493623124814,
        0.5210048292148409,
        0.5527835712323012,
        0.513025917724263,
        0.4805903269419589,
        0.5497448724553404,
        0.45327140910893615,
        0.46831174300552775,
        0.5152030012891883,
        0.5684350928498398,
        0.48894055164633565,
        0.43321075469119635,
        0.510897281109692,
        0.5288123003672686,
        0.525637248328823,
        0.5921120673479542,
        0.6158829572081637,
        0.49513742844364533,
        0.5046892912306007,
        0.49829504186167956,
        0.5449240712138201,
        0.46612456685182085,
        0.5962201890824667,
        0.5264201169767887,
        0.4267908950089762,
        0.5498430520715002,
        0.6005938549005312,
        0.4674381048020657,
        0.4603921013098575,
        0.4694804142121591,
        0.4350050178359273,
        0.508091154088248,
        0.46019679040260947,
        0.5390592836592387,
        0.5178032038871021,
        0.4563361973484154,
        0.5296259011401738,
        0.46848055327558324,
        0.482450540720906,
        0.4634421784123347,
        0.5028867545201482,
        0.5167917931265794,
        0.4668151535037776,
        0.4916617291243237,
        0.5475372035649355,
        0.5621606623606767,
        0.473206381708595,
        0.4336062472725347,
        0.4851323281867781,
        0.4219361832621682,
        0.47450929452580287,
        0.47799698227580234,
        0.5142897533819338,
        0.5186111841378772,
        0.4829146507192936,
        0.5233031023978253,
        0.6181594752715268,
        0.5131884749233615,
        0.43187786946816054,
        0.5498048806370079,
        0.504561454881847,
        0.47473481500465237,
        0.54697667461489,
        0.546587951252346,
        0.4966645209776939,
        0.45645403206566443,
        0.5189172179437034,
        0.4612380634737116,
        0.4979669634813278,
        0.5361187629772649,
        0.43986337985556445,
        0.5905624476540569,
        0.5267929483403557,
        0.46528878042561184,
        0.46343385187928,
        0.46855191199588864,
        0.5371822144042635,
        0.4739108225681684,
        0.5565858152421492,
        0.414049145752101,
        0.48485691306721984,
        0.5130208220759992,
        0.504121242748886,
        0.5173248005031981,
        0.4139417121048897,
        0.45595899675609525,
        0.5783667562208047,
        0.6269015866204315,
        0.47343034492706737,
        0.483375105982605,
        0.5282711261123922,
        0.5530918200574905,
        0.45436771338031,
        0.5373462020275046,
        0.44903516503004853,
        0.5147001761811999,
        0.4825678755048099,
        0.5878926680426666,
        0.5754496020502479,
        0.5254854106918503,
        0.5746978907631968,
        0.4922181911314482,
        0.5313201675045737,
        0.47168194398827945,
        0.47350394387694816,
        0.4699786167027431,
        0.3788139422599302,
        0.5004694551762108,
        0.4871731855293531,
        0.4771583580180305,
        0.4308816650395566,
        0.49212151719849456,
        0.430186034611535,
        0.47098102016093585,
        0.48153395681068806,
        0.48716893461883914,
        0.4283898021786409,
        0.4620197146948815,
        0.4825447602000148,
        0.49985406632112633,
        0.48966198132388694,
        0.450664980427864,
        0.4961791419418611,
        0.5221138754810549,
        0.5322702721860615,
        0.3939544543841475,
        0.5766944115701261,
        0.5602485029034715,
        0.5564812173926313,
        0.5499388710886174,
        0.5920058888571169,
        0.5510531492797506,
        0.4397888700276315,
        0.5077946313732472,
        0.482379968049889,
        0.5019428147284507,
        0.5574414932529178,
        0.493652833994168,
        0.4872357996159807,
        0.5015868711376701,
        0.4953030080149987,
        0.4602391310336115,
        0.44244580309805215,
        0.47952203119232817,
        0.466972765995224,
        0.541898693520018,
        0.4932849185338919,
        0.3995631154321984,
        0.5196196441432207,
        0.5256675093545626,
        0.4958549865755439,
        0.4940331647198466,
        0.5398017793734673,
        0.5163885227127155,
        0.5612519577897416,
        0.5579027706468226,
        0.4969898462327647,
        0.4983116533452835,
        0.48030354528069263,
        0.5666361900445523,
        0.36025952392542215,
        0.5186283651352439,
        0.4579895270857362,
        0.5119380147973508,
        0.548368421722672,
        0.5210608518921556,
        0.48294057485993175,
        0.5615986455309917,
        0.5615716866739213,
        0.45479164519291715,
        0.49777189338743894,
        0.4939941400959517,
        0.5446640922600772,
        0.464881506897049,
        0.5075625073730577,
        0.5100190052969074,
        0.5477582847498623,
        0.588292046424843,
        0.49379724570584005,
        0.546610860031117,
        0.5975649807055703,
        0.4272147454268587,
        0.5258598196774357,
        0.5580805845154596,
        0.5051387216602617,
        0.5616763745193293,
        0.511313697837725,
        0.5482497729696358,
        0.45839460332821036,
        0.5090860935958189,
        0.5551054067075907,
        0.49148869120548516,
        0.41389416080095626,
        0.5180811343443078,
        0.5209309304532073,
        0.5262727800070688,
        0.515674927730018,
        0.5463515404327725,
        0.5115389590955545,
        0.4595041266100133,
        0.49259697421117,
        0.49432081510018294,
        0.5809277894369552,
        0.4794710335700564,
        0.43781841210243205,
        0.49324672274703296,
        0.5975662535374643,
        0.4948559261402938,
        0.4414889329451439,
        0.5370103837705257,
        0.4453357226331053,
        0.5783150137275459,
        0.5425492595268208,
        0.43991968572982654,
        0.46835074238052427,
        0.5217738849406562,
        0.5454520817533007,
        0.45479767248708336,
        0.3830669527808392,
        0.44725329564118554,
        0.514595486707117,
        0.47883539607247805,
        0.46652216223363047,
        0.4826073339937433,
        0.5540839888030107,
        0.47773899645130796,
        0.5277393683701149,
        0.4387028161222741,
        0.4694096471775867,
        0.42163990925842765,
        0.43400977670870233,
        0.5108054642867959,
        0.4492139502829393,
        0.543705280805119,
        0.5105092999765309,
        0.5793911949609949,
        0.4893578722142629,
        0.5068052085210941,
        0.4912111302461316,
        0.6801650404704901,
        0.49805542128488794,
        0.47757043902461194,
        0.41291130100356,
        0.5569816816699876,
        0.5421518142419726,
        0.4272257985721624,
        0.47206251455377973,
        0.5686888715338304,
        0.5757607049441342,
        0.4574478897684817,
        0.5359549190898907,
        0.4335563983976635,
        0.5290308038244509,
        0.5108668421525367,
        0.49120395407101286,
        0.5219611907330779,
        0.4578030490131608,
        0.5178829191001396,
        0.5436205357252281,
        0.4541519718038413,
        0.5973316254218226,
        0.46383955641343677,
        0.46026665245260945,
        0.529183273332268,
        0.43988478012915555,
        0.4942447250201625,
        0.4979412889695334,
        0.513289201694017,
        0.39802316296242507,
        0.5527779574219889,
        0.4906344900123219,
        0.4076269916101901,
        0.5669293558249426,
        0.4850800589406342,
        0.5576576785943675,
        0.40266076646234644,
        0.5066661719173141,
        0.5633582817074143,
        0.5582088799449448,
        0.41331141392527526,
        0.42438842688954254,
        0.47270624308176684,
        0.49162871560281524,
        0.48436016563430734,
        0.4791211384165219,
        0.4717943962577858,
        0.4025860682051981,
        0.513253009014491,
        0.5542529981569438,
        0.4572203413552085,
        0.46645325091667095,
        0.47701759506997127,
        0.4785430024710571,
        0.528978651933404,
        0.635213020271032,
        0.5184807685512676,
        0.5693788561223003,
        0.4884307804109182,
        0.5644900419115209,
        0.5526110764210102,
        0.6199902141981458,
        0.4500125475551372,
        0.5150865924757111,
        0.42394955781033267,
        0.48177863880741656,
        0.448616048608001,
        0.5120504058686786,
        0.5522376989953034,
        0.5016863591094192,
        0.5622280165410862,
        0.5125883967054274,
        0.5439994080741286,
        0.5184929575340872,
        0.45102502052440097,
        0.47686558748126107,
        0.5347127978254025,
        0.48850475428753465,
        0.4680534687598811,
        0.5351510929939564,
        0.5787662681568448,
        0.47300657270985996,
        0.41658356991493806,
        0.48676191167944294,
        0.46700957827455986,
        0.6084888711986194,
        0.42948265958648146,
        0.5159973753294052,
        0.46729265992675806,
        0.5379176778344326,
        0.5196691238510597,
        0.5097693585417036,
        0.45009810708615766,
        0.5278083093474875,
        0.5632085120578172,
        0.5174257026594012,
        0.5113474167896819,
        0.3941726725257253,
        0.5024289627888812,
        0.4626215732446005,
        0.3920154257897252,
        0.4795758512988191,
        0.4611195112967022,
        0.4803299708635971,
        0.558419755972013,
        0.5451594263438791,
        0.5317293272557638,
        0.5477978532552031,
        0.5744928678280233,
        0.47136645248256576,
        0.5897401726040241,
        0.46152046481835657,
        0.45234612535741503,
        0.5077504571815701,
        0.48279224949104405,
        0.5488667803106616,
        0.48840562534083015,
        0.46855171445626353,
        0.41956637382329887,
        0.5132654165499725,
        0.5383986350444885,
        0.5146836961526347,
        0.4252798366490221,
        0.41730270777224127,
        0.5402696101308557,
        0.44829083770427325,
        0.455575554299357,
        0.4576059050254559,
        0.595717410773857,
        0.5137897514141148,
        0.5139882972272163,
        0.4738072640765261,
        0.5268599917864626,
        0.5077843415040404,
        0.4593941881311013,
        0.48147307356373814,
        0.4785188314536396,
        0.46685359987774044,
        0.45457877012579295,
        0.4958493467275728,
        0.49116614943752623,
        0.5191457155811837,
        0.5215068523426273,
        0.4715824449221959,
        0.566255723028356,
        0.5484815541535173,
        0.45423482826540745,
        0.5779714137956424,
        0.6097925882649636,
        0.5225017319921472,
        0.4813992594860563,
        0.538113973141188,
        0.49874681354060957,
        0.5673999460644903,
        0.4639163355017925,
        0.4639841609997305,
        0.49826749319271774,
        0.5533128793634386,
        0.4447797794449483,
        0.44841091947896056,
        0.4980170875488971,
        0.46289096825148573,
        0.626868424859391,
        0.572794895970805,
        0.5724082415772823,
        0.4682359122988257,
        0.4961191929277685,
        0.544111198739803,
        0.5329615632303484,
        0.5058126985023172,
        0.4773330687931718,
        0.4902616075177979,
        0.5656971164432512,
        0.579601988702902,
        0.49779556234034034,
        0.5175866637712968,
        0.5386761632646434,
        0.6163559083088048,
        0.45296320001778545,
        0.4839285271489869,
        0.45860983497563457,
        0.4829036358291558,
        0.47836200687453173,
        0.4702885847527144,
        0.4840270017864159,
        0.43120296412811343,
        0.5306953568092267,
        0.5044159059979088,
        0.546369654705282,
        0.4944218925727212,
        0.4472016076643621,
        0.4510524858823291,
        0.39123154168460006,
        0.46448320066781756,
        0.4495492202924505,
        0.45613529678515424,
        0.49899392007353316,
        0.5027168286199831,
        0.4777063989622356,
        0.39184013928952,
        0.4904673136763347,
        0.4908890473473028,
        0.6398817397791832,
        0.4758111166308765,
        0.5013381733411219,
        0.4779071087150635,
        0.40031768827561304,
        0.5433197469868525,
        0.5023004975774106,
        0.539401388785142,
        0.6114698773404971,
        0.5845238770594781,
        0.45776091394769086,
        0.49971217381173455,
        0.5467430676044054,
        0.5726919285764952,
        0.5660402915282067,
        0.47203450638528427,
        0.36144040667542826,
        0.5326495267160395,
        0.45925699156960725,
        0.41690216278334585,
        0.5273151936020386,
        0.5288865517896982,
        0.49401570257287225,
        0.4350505275065193,
        0.5034808825001401,
        0.5492290662199476,
        0.5264806517668289,
        0.4648881819557045,
        0.5412163375384903,
        0.4457681727219806,
        0.4297258597463594,
        0.5002595763975185,
        0.533520690570589,
        0.4492233879122435,
        0.48868681039891604,
        0.4540677778330584,
        0.5616070614088252,
        0.5062016720441775,
        0.49084030636944176,
        0.5356602796090291,
        0.4773463867681239,
        0.4494701799438045,
        0.5244804228948109,
        0.52731552057909,
        0.5078537258813103,
        0.48008661363358734,
        0.5460609239196094,
        0.40190689512951827,
        0.57625349583354,
        0.40992261260348556,
        0.5689238845694067,
        0.47722627083440977,
        0.6065939690277419,
        0.5154952213604787,
        0.41045862488096063,
        0.5502400093143446,
        0.4957293451878336,
        0.5258996713445707,
        0.5628745998403273,
        0.3982085836192721,
        0.6022755918389213,
        0.5324074009749448,
        0.44999081419025144,
        0.42315943433414926,
        0.4588080535755556,
        0.5256904756932667,
        0.4769487905066256,
        0.4616091934946514,
        0.4920082013353029,
        0.49322579840375574,
        0.4357349171264417,
        0.4109538912931825,
        0.42207534723158063,
        0.486173955651329,
        0.5245301116357908,
        0.5361006302195656,
        0.47899892915006964,
        0.521051983998269,
        0.47296033424661066,
        0.49722271845138016,
        0.4818272164244475,
        0.4785880440193867,
        0.5294978688614235,
        0.49233905527243677,
        0.43074607459306935,
        0.5176379769119834,
        0.5051043382010304,
        0.4909057747392672,
        0.5078035904424467,
        0.5156543131622602,
        0.43685972014985724,
        0.5397154746916103,
        0.5014688130656266,
        0.49286221186644963,
        0.5294766668699517,
        0.49456635422156847,
        0.4890218356284826,
        0.47974421364291814,
        0.5399328056934701,
        0.5188987180596195,
        0.4890364189132078,
        0.47860466599906115,
        0.5483744565077445,
        0.4797313365227043,
        0.5152350685341556,
        0.5119961922018591,
        0.4848860851234646,
        0.4729693149956428,
        0.4772143460343082,
        0.4333299883375645,
        0.5164088327951228,
        0.5207471762247678,
        0.510264305568116,
        0.5201288182456241,
        0.4614193570630057,
        0.47587586768578527,
        0.517080867154206,
        0.557245062730459,
        0.4618420329039394,
        0.4691370248907011,
        0.45727021824502906,
        0.5172189380243639,
        0.49002069422914474,
        0.4518118472533992,
        0.5090357707230465,
        0.5180413246661747,
        0.5220144171951144,
        0.5069460487718416,
        0.4470113209386059,
        0.5149819812811782,
        0.4882025840660658,
        0.57875570179282,
        0.4897527934835239,
        0.4996322632367895,
        0.5047987105158701,
        0.5206212791809542,
        0.5384652554848023,
        0.4974495848606746,
        0.4736890555200133,
        0.5050342045121963,
        0.46797043364167185,
        0.5348470200567469,
        0.4950406191314109,
        0.5025249503195072,
        0.5002259855931677,
        0.4372025940916436,
        0.5268061967172974,
        0.5062133395372908,
        0.5021240255235468,
        0.4682877922119897,
        0.4972456739186393,
        0.4596400618149468,
        0.4494623062902459,
        0.5615235472557738,
        0.48843686049370927,
        0.5594787187602284,
        0.5004736058086059,
        0.5394479622842369,
        0.5387022664422484,
        0.5308453950440543,
        0.47659437617483114,
        0.4749103253444369,
        0.4751150217252912,
        0.47248911933454185,
        0.4789022240039461,
        0.5077065211636206,
        0.4568965644041732,
        0.5986812408050614,
        0.5454792528511679,
        0.4330328977213343,
        0.580079552725074,
        0.4769423723929236,
        0.4806967153147769,
        0.5240240000296321,
        0.46041273195997773,
        0.4659760668074347,
        0.5531293789417018,
        0.5196211974661921,
        0.48136524003920167,
        0.5712283216266988,
        0.5233204348130818,
        0.5331465919556627,
        0.5489028061328055,
        0.4527339438497791,
        0.4567862006858963,
        0.5686889619974386,
        0.5049511428384462,
        0.49721065485145377,
        0.5003648626200317,
        0.5037746028978097,
        0.5118236192878335,
        0.47632012209660024,
        0.5093883457516216,
        0.5307668344419731,
        0.458016485068801,
        0.5115688362068302,
        0.533503097219801,
        0.5109572521094554,
        0.5477235650195778,
        0.48518820851495476,
        0.5050862991644725,
        0.5097823853414216,
        0.5519377916635079,
        0.48559537381822093,
        0.5169417577025586,
        0.5203138925382782,
        0.4787627701266433,
        0.5189429998952331,
        0.5440420435417241,
        0.49019369771867694,
        0.4767627602356264,
        0.49598009966423295,
        0.4445927706397476,
        0.5174514807906967,
        0.5149472840320192,
        0.49275823726383045,
        0.48222834047659996,
        0.4716866727265461,
        0.5020905033630692,
        0.4641417880012046,
        0.46124040662481613,
        0.4828740955753988,
        0.5324156633723554,
        0.45750431201772046,
        0.4823440301067857,
        0.5263061362790407,
        0.5050548531103034,
        0.49145255802061744,
        0.4379418350699693,
        0.4854331530356656,
        0.47277098016224156,
        0.4645408759584469,
        0.5368462948670593,
        0.4515475056039571,
        0.5031079386339525,
        0.44673831504733846,
        0.47816027914415066,
        0.48203563661894844,
        0.5702976288516869,
        0.48454229265180015,
        0.4755796328220999,
        0.47926362998940136,
        0.4866017794842834,
        0.48908372359254526,
        0.49646690067619936,
        0.48587979758592453,
        0.46970674976060556,
        0.4854464830302849,
        0.4948197686046881,
        0.5089944343394521,
        0.4633704035766646,
        0.5432512766088504,
        0.5236365123271302,
        0.5120505683191627,
        0.4539625055027645,
        0.4895541185694075,
        0.4604914084905419,
        0.5107749272872883,
        0.5409342284362204,
        0.4731207457010992,
        0.497814825354726,
        0.5260484803244069,
        0.5248822298321751,
        0.5126391904798713,
        0.4306912789168095,
        0.47844118379313605,
        0.5519008895397206,
        0.4903213013769469,
        0.5220260343707613,
        0.5106808610586788,
        0.4908176405573346,
        0.3980977219051022,
        0.5027335912878859,
        0.47445538598314757,
        0.4552497047120517,
        0.48241889023035,
        0.46394194853621723,
        0.522169671689233,
        0.558986255098945,
        0.48003840180796153,
        0.5103885102644146,
        0.5430995066211901,
        0.4664396064160286,
        0.4714395370148474,
        0.4962004568404271,
        0.5185160037368669,
        0.5064318579996665,
        0.4507394755975587,
        0.5376497004701112,
        0.41210199733480674,
        0.5025831774348565,
        0.5666712529425117,
        0.46101144130564714,
        0.5061497863629612,
        0.5194035345601437,
        0.5069528283920904,
        0.4569090233302254,
        0.5156268086989537,
        0.47281134499712535,
        0.5651029461944048,
        0.45865840270398484,
        0.4903459615613215,
        0.5804968367148855,
        0.45593980453402755,
        0.47543016876274113,
        0.48148595088494983,
        0.48513582762731894,
        0.4519039119611062,
        0.4819750694240477,
        0.5545416457639587,
        0.4676470786852269,
        0.49544374990264395,
        0.4710871781795143,
        0.4505181423257528,
        0.43218334348884074,
        0.4763340459381391,
        0.477500847621477,
        0.5004447241026416,
        0.4708163458333584,
        0.4638091050861658,
        0.4972177471160403,
        0.5170320230249725,
        0.5265517070194072,
        0.46116169588194234,
        0.43694931610957927,
        0.4698707398460543,
        0.5492522586344197,
        0.49629805259031257,
        0.4447565675116301,
        0.4968274287989007,
        0.4793970719403069,
        0.4846237458969635,
        0.47860345188133063,
        0.43705205664310476,
        0.4333176200587199,
        0.505933449045265,
        0.4990544544575392,
        0.516006654683295,
        0.448699573207925,
        0.5169106806501244,
        0.5044136845044127,
        0.5149602022852404,
        0.5121813321441621,
        0.5714928168044735,
        0.4687550923576242,
        0.5263123582823418,
        0.4755196493209434,
        0.49180066228881336,
        0.5013079348121237,
        0.5186594002879543,
        0.5765795688138583,
        0.5156750862520729,
        0.4598284654568165,
        0.5215211866594969,
        0.4862350840277576,
        0.4845672743891594,
        0.5286948419496962,
        0.45620282711238147,
        0.4594272041428075,
        0.4253180899143617,
        0.5511557050217911,
        0.4531514337292672,
        0.4491547646258004,
        0.4495143540839547,
        0.497471439095683,
        0.4616987130000019,
        0.5330998228504604,
        0.5045074687365776,
        0.4472790915077889,
        0.5257009430572616,
        0.5332830552600472,
        0.5369208784385194,
        0.4998223591633414,
        0.5250294352299245,
        0.4394463527926046,
        0.5441802519325926,
        0.4986083402789645,
        0.5967836214726486,
        0.49658337909270056,
        0.5381364287157013,
        0.47594355479261125,
        0.5468589332423396,
        0.485638485885178,
        0.490172398263898,
        0.6156325696356287,
        0.5795528446270837,
        0.5258799165460161,
        0.507770787888438,
        0.4939370426146425,
        0.518258410688154,
        0.45579630933046184,
        0.5078345581905375,
        0.48767118042773033,
        0.4683210316537288,
        0.5177533775078926,
        0.5342635218013099,
        0.49401627359254224,
        0.5216710968454535,
        0.5666022252334757,
        0.5027003793786051,
        0.5039073981924473,
        0.49845923448166984,
        0.4691954869442661,
        0.4631698788327257,
        0.4808606653224765,
        0.48417356620650304,
        0.4808915885432417,
        0.5464457794000585,
        0.4813636243480236,
        0.4766749798914987,
        0.525913419692575,
        0.5961865761008527,
        0.49288344321728783,
        0.5081858796926363,
        0.5296991970651934,
        0.5210515557362225,
        0.4649203556567361,
        0.5255927730322473,
        0.48372564360167264,
        0.4686281290263614,
        0.5217665780595198,
        0.5212950351624984,
        0.45395638876292865,
        0.4764833609492715,
        0.4676220805735992,
        0.5025989294328715,
        0.5491351889148772,
        0.46767482526302706,
        0.4798533014902336,
        0.5317530899577677,
        0.5483433613621046,
        0.480590936911871,
        0.5068357199090731,
        0.5307212278229537,
        0.49084913686114057,
        0.4559838595023861,
        0.4666677621737442,
        0.5499920525340164,
        0.4955707734773459,
        0.48150389366932816,
        0.5459206431509475,
        0.5414255070398816,
        0.5075979842022944,
        0.5330230503797188,
        0.5126470659326544,
        0.4783336207333881,
        0.5331161551380398,
        0.47695652577787623,
        0.5191200780110182,
        0.4864727443079018,
        0.567729136882942,
        0.5399568032627019,
        0.533057360013242,
        0.5278618726469696,
        0.542436530958598,
        0.5225538632869079,
        0.5036281020265501,
        0.5076786270777814,
        0.4830346731729731,
        0.48461304458266913,
        0.43325983292900766,
        0.4678685029023451,
        0.5032156114930936,
        0.5251006330743425,
        0.4840768108007785,
        0.5199074184217835,
        0.534690992263419,
        0.5844869562447599,
        0.4972468277150142,
        0.4712297825347334,
        0.5752227139646462,
        0.5072786118605123,
        0.40638996002080735,
        0.5691755266958906,
        0.4698923235368092,
        0.45909266747793886,
        0.51839049669305,
        0.5068331363293452,
        0.5219308473750537,
        0.3918862133105629,
        0.4859050961807271,
        0.4700735821026107,
        0.43138390234467633,
        0.5144635297063049,
        0.5157225451377561,
        0.4667204433968597,
        0.5726911780769426,
        0.5811152131349662,
        0.513080021995978,
        0.42621707113358037,
        0.5150473244317699,
        0.4648685843712629,
        0.4680946768191186,
        0.4634143277182605,
        0.3913502857634621,
        0.4853010763399742,
        0.5332277069955224,
        0.5488818773729924,
        0.4812784716522464,
        0.49974536073717857,
        0.5502825580409324,
        0.4841014973785384,
        0.4845361001535706,
        0.4464403519927922,
        0.4996378496560556,
        0.6257682227892593,
        0.47240859638818883,
        0.4620511876180216,
        0.4516516948986704,
        0.5071014517963334,
        0.4991215167164343,
        0.4699429716605124,
        0.31999919697665574,
        0.49219376672792964,
        0.5038535082635794,
        0.4426578373701747,
        0.5074025128153457,
        0.5609584640312867,
        0.5360214501158156,
        0.4550867870949702,
        0.48554924763626467,
        0.5692444011014391,
        0.5571090704779148,
        0.5755745698086864,
        0.4680723276264734,
        0.5456661662323936,
        0.463200991581704,
        0.5899906947631471,
        0.36389800187283255,
        0.4648863194715459,
        0.4600910085680757,
        0.5614443930452517,
        0.48084129444322354,
        0.5631020829967713,
        0.45455595327403303,
        0.4884846041342098,
        0.5777127017152668,
        0.4428469293096932,
        0.3584281560630206,
        0.46941834230699225,
        0.5603177966598534,
        0.4517066735765585,
        0.5136605131301374,
        0.5269129049431732,
        0.43254798377232867,
        0.597115091522907,
        0.35484821551603085,
        0.6324846079287803,
        0.5139084710113984,
        0.44225844337333436,
        0.47709818717824604,
        0.509926423088498,
        0.4994336961070174,
        0.47815754482706224,
        0.47088310066790756,
        0.5133833874197385,
        0.5728146558297088,
        0.6125752377584847,
        0.5795217460925326,
        0.5606458002175504,
        0.5407651830247022,
        0.4791606636148992,
        0.45943109459767023,
        0.5453695175870246,
        0.436721889508181,
        0.48095218010704294,
        0.5301100399067363,
        0.4768557789796318,
        0.5224061852994037,
        0.48650239639106985,
        0.5204824627482231,
        0.5239567319556448,
        0.39447100322405465,
        0.5203463302226772,
        0.4272497533895174,
        0.45517489219740054,
        0.6107968736608392,
        0.5564958755442098,
        0.5601304632487057,
        0.5210344401363416,
        0.4441944476497716,
        0.5050750668566885,
        0.5126299964774396,
        0.5767812920070222,
        0.44019760466849955,
        0.4267353732372002,
        0.5526057376674937,
        0.47475269250798324,
        0.4888865790206825,
        0.5798361876770217,
        0.5538979137672433,
        0.4918025957374798,
        0.5190455777865465,
        0.4792297732622499,
        0.491609555169032,
        0.5231556716070823,
        0.5022435173575646,
        0.5289603956903302,
        0.5656532230283154,
        0.4785967669221745,
        0.5090340602934768,
        0.5276328216933428,
        0.4335075276574157,
        0.5142851665256514,
        0.47402506659112564,
        0.5706578268030155,
        0.586765325110531,
        0.5260686563816789,
        0.5389966357777742,
        0.496377909257516,
        0.5996957530916656,
        0.5494938330079965,
        0.5258659317345399,
        0.37050476151968426,
        0.5089742011052211,
        0.5447779247731986,
        0.4900854476759961,
        0.4858814748923216,
        0.4940971502685704,
        0.43507961106292464,
        0.5402206098599514,
        0.5154484225671218,
        0.4659687195653098,
        0.4455586077551371,
        0.48200918875670695,
        0.4893224997851542,
        0.4463362577049306,
        0.5498036878778625,
        0.49701000866299033,
        0.5450172019824769,
        0.4397291672376249,
        0.5121883544283472,
        0.49131702735629323,
        0.5144474101705366,
        0.5238008481854349,
        0.5009450743198801,
        0.4698069829447761,
        0.511109388510766,
        0.5263720506419122,
        0.48646404292730566,
        0.4305189486996022,
        0.6311997658878771,
        0.4721266913826013,
        0.48193117697050314,
        0.4584566402538154,
        0.5455670704106635,
        0.525351971539469,
        0.4711227233596303,
        0.4254409011367161,
        0.5004512607437042,
        0.4288294763337476,
        0.5885025026728766,
        0.41229348161372004,
        0.4897896159248676,
        0.5128101024812949,
        0.5113993386546204,
        0.49051968861296846,
        0.5340595196211793,
        0.60151279385957,
        0.514293689557576,
        0.5395616397695827,
        0.5019746645690392,
        0.5271867161773155,
        0.5104721385568846,
        0.5125633357584632,
        0.4576714195287214,
        0.6199746330364847,
        0.5186475706228721,
        0.43341527728029855,
        0.5148378095818986,
        0.5473438813579267,
        0.4714113871155214,
        0.5768242192994306,
        0.613894215162362,
        0.39697740602296877,
        0.5027163857394925,
        0.48750224000824943,
        0.4950980259452539,
        0.5230408060301086,
        0.490960149578158,
        0.46041906619571527,
        0.5058696728730592,
        0.4266735088555572,
        0.4935317950351186,
        0.580477127812213,
        0.5326342905151438,
        0.5140285270484024,
        0.5554996680187214,
        0.44977753400065895,
        0.5975497085586643,
        0.5133645655858943,
        0.5475475959010291,
        0.49374710337677186,
        0.5182620133597037,
        0.5289789244794149,
        0.49620601085279065,
        0.5349534876770091,
        0.48040458712199974,
        0.5391018815947057,
        0.5674012774898805,
        0.5150634936613087,
        0.5139990446780348,
        0.47367653661205383,
        0.5582979975207562,
        0.4763818378083754,
        0.558790012297137,
        0.49273937011483016,
        0.45736894544833745,
        0.5363943984419903,
        0.47462670966852183,
        0.5086370307994974,
        0.4597636813659752,
        0.5648729086224025,
        0.4866054815497513,
        0.5418693630864261,
        0.49417000249183146,
        0.48237581499491433,
        0.5129177703076334,
        0.4903829487127297,
        0.47582672083182104,
        0.5656487609203243,
        0.5490810727101157,
        0.4740595828339289,
        0.5204732859813634,
        0.4255820263067617,
        0.5117254357235015,
        0.4702389637362746,
        0.5521501852503331,
        0.4709480973068857,
        0.3885301209846115,
        0.47974086353162887,
        0.4689829848668362,
        0.49328690227434935,
        0.4365324171331906,
        0.5079194669502907,
        0.5247738409236893,
        0.5118779397560634,
        0.5320757811982426,
        0.44709647671562364,
        0.5031275265516588,
        0.4340790243993807,
        0.5585839723436056,
        0.5644450853370672,
        0.4408978440703924,
        0.4579836931739533,
        0.5084035630780049,
        0.49147632806487423,
        0.5072167103220757,
        0.546172342976051,
        0.4226436460341105,
        0.47104127342031976,
        0.49031450258267223,
        0.4895939359237164,
        0.47734071319536875,
        0.42860926859837584,
        0.5579230774089994,
        0.4686162100494213,
        0.4986814536901698,
        0.4206129344199211,
        0.5045412975691587,
        0.4448859104483401,
        0.6758155179478922,
        0.5543442465003078,
        0.5005361548165755,
        0.4605346966806595,
        0.5137565673581987,
        0.45533063379862176,
        0.5159787869419232,
        0.5573231354693988,
        0.5195518991115429,
        0.49069136993423107,
        0.5051124845910583,
        0.48798759678971715,
        0.45546777284319234,
        0.4103246879236703,
        0.4945024721100549,
        0.5182557593431526,
        0.5511903353471972,
        0.5183747729609012,
        0.5516818919558288,
        0.4749058425933015,
        0.48421260361714863,
        0.4804874144979705,
        0.5504247733260093,
        0.49269653307047984,
        0.5425869643153445,
        0.5431201428121101,
        0.36649123984374204,
        0.4869361453755075,
        0.4487677313826203,
        0.5949344079430839,
        0.4679102709622685,
        0.4299092083209076,
        0.5375929737069892,
        0.4922161034279071,
        0.5532834118987598,
        0.5032190058252203,
        0.4604774550579973,
        0.5682554422444311,
        0.47573461456713767,
        0.5129819327461937,
        0.5250998646354468,
        0.5032845970724403,
        0.5980199405564549,
        0.4886350781285949,
        0.45251783603492846,
        0.5311248123499861,
        0.5096404182827304,
        0.5590360769964514,
        0.48715684396939846,
        0.5075420871060102,
        0.43988596421379406,
        0.43197561253610745,
        0.44275029889704753,
        0.5394013571684603,
        0.5494543102762408,
        0.528751675447175,
        0.5165993871607095,
        0.5274858594906835,
        0.5497367921356657,
        0.4852597197434334,
        0.5373277659477238,
        0.4366519956469923,
        0.47301044340680054,
        0.5743159142636908,
        0.5120727682687654,
        0.4923491439764297,
        0.4746087906958911,
        0.5004818145975776,
        0.5692692252194069,
        0.4257688862584223,
        0.3880601232963414,
        0.49885445390819255,
        0.4039139638797148,
        0.49104476639043587,
        0.447979178523342,
        0.4640745286133481,
        0.5834332040736302,
        0.5943964052742651,
        0.5272557960664833,
        0.532534136601333,
        0.435808088053834,
        0.4595097042696147,
        0.5163781895660287,
        0.5724622119629538,
        0.4542254623553308,
        0.5302486021790762,
        0.5256538465935212,
        0.49874916780136,
        0.45258600380621605,
        0.48358340306724246,
        0.4895556754494004,
        0.5350445954038919,
        0.49613769410418007,
        0.4515403625000813,
        0.6055583843392203,
        0.4664350601137278,
        0.5557658033945956,
        0.4576078707251596,
        0.38481225596223484,
        0.5895817059424818,
        0.46790180703112677,
        0.45518320942425367,
        0.5005706218125845,
        0.5080547746985024,
        0.47344712905912145,
        0.4476071742089741,
        0.4014325967259397,
        0.493981438205647,
        0.5089001511205647,
        0.5744743663804652,
        0.5078331342290933,
        0.4897676693180759,
        0.5949264318121769,
        0.44733972174839753,
        0.5025889522682037,
        0.4798162884725984,
        0.535865977680053,
        0.5226368056803457,
        0.48034718178429664,
        0.5128205680487306,
        0.5212675334478474,
        0.5388118429172811,
        0.45815813942835754,
        0.43019494786940027,
        0.49967170809803063,
        0.4798961040093539,
        0.4286239446310543,
        0.4992257639229006,
        0.41270266117474036,
        0.5158941598962254,
        0.49504586344032814,
        0.45926537998394273,
        0.4442991655415537,
        0.5850048404126915,
        0.4442444339968852,
        0.5618415308314832,
        0.5083344867536068,
        0.5176235477291872,
        0.5071544835210062,
        0.4933905631542204,
        0.5996698387031,
        0.6100226720786935,
        0.4645601625412527,
        0.4731310754699461,
        0.5734382276775777,
        0.5088414809876209,
        0.46365432151868186,
        0.511119234492978,
        0.47379920395900477,
        0.5196441398616299,
        0.46794300804314215,
        0.5587786151948498,
        0.5478354056654638,
        0.4473942415043468,
        0.5839539911908654,
        0.4911950639093374,
        0.48618537329811046,
        0.5065980821778079,
        0.5350633449377772,
        0.5347091558388314,
        0.5423861786755212,
        0.5687240290236982,
        0.4194013336229046,
        0.5102886156291891,
        0.376018791085957,
        0.5648954231364002,
        0.4873716197108981,
        0.5478179847672607,
        0.5081194453437283,
        0.5936500380367192,
        0.4111568137739354,
        0.5176552100631814,
        0.449246902475478,
        0.47496057160203686,
        0.4992437604084287,
        0.5300606360016206,
        0.483698520151428,
        0.4267829653512465,
        0.5326091541754154,
        0.5990332296259043,
        0.555896770203626,
        0.45210510418848115,
        0.49473491260796815,
        0.4922034909079435,
        0.5180913595687873,
        0.5579075211426944,
        0.4044535513743389,
        0.4794198685594888,
        0.5263267059317809,
        0.5247194430703381,
        0.5965920183594886,
        0.5623017795692269,
        0.4745228187611525,
        0.5060431460255088,
        0.5001748327728298,
        0.47925995033404456,
        0.474330220041361,
        0.5067857554148992,
        0.484256714711429,
        0.4386629641508659,
        0.4703912931435515,
        0.5509999368897465,
        0.546446487133673,
        0.5387277481169189,
        0.5063800022395476,
        0.4570772499954927,
        0.4635965684347559,
        0.42900286693062456,
        0.4701984568801493,
        0.5561364622359095,
        0.38383927613161667,
        0.4300001258469992,
        0.5037951166646438,
        0.516128575640859,
        0.4781153805801797,
        0.485941787721755,
        0.4672070376978042,
        0.4987476584125433,
        0.5861681280798339,
        0.5118909016752473,
        0.39297498634720407,
        0.4907910482523601,
        0.4510865684410239,
        0.5068340988181784,
        0.4601699909358796,
        0.4431554405025599,
        0.5666735349275129,
        0.548517490696966,
        0.49649978325970806,
        0.47398243289178155,
        0.4441273298430524,
        0.5099565259569283,
        0.40734856003533,
        0.5446456406604361,
        0.4905583375692614,
        0.5464043786250115,
        0.5263298402727907,
        0.5032971884947673,
        0.47870351473166245,
        0.47277835760575154,
        0.5207464119157486,
        0.5464263676604508,
        0.5702576261814152,
        0.45072644156054,
        0.4400639063987087,
        0.4587392096134502,
        0.4584005815645366,
        0.4189833697049791,
        0.5918289338609479,
        0.5679515658539915,
        0.5623619446783409,
        0.48074120894782574,
        0.540502396398955,
        0.5168389284409914,
        0.45645982721817785,
        0.5516525943873515,
        0.5880584325497009,
        0.39303301927849477,
        0.3782703341670586,
        0.48191602153302326,
        0.5438562573316854,
        0.39679571580269596,
        0.5078424565225175,
        0.49848847818765674,
        0.5104116425488205,
        0.5669893904478805,
        0.5005430734841668,
        0.49937571375809964,
        0.48529589016057567,
        0.470122378179289,
        0.53163822738348,
        0.461759649001196,
        0.4779146774443447,
        0.567081039341161,
        0.5746630536194195,
        0.4013939494824124,
        0.576866502959595,
        0.5760913771334653,
        0.4374728778188892,
        0.4884090086613623,
        0.45982889615635775,
        0.4548933277685712,
        0.5107864356836825,
        0.527430401345241,
        0.48217375460640166,
        0.5081904477632703,
        0.5161050753149107,
        0.42424017452685564,
        0.4747140611813402,
        0.5309690796534738,
        0.48703340162529996,
        0.514575155551955,
        0.44668654202990804,
        0.5447380141813547,
        0.6182750109181111,
        0.5226221189574219,
        0.42752405983803177,
        0.4812048546072812,
        0.4773875558603072,
        0.5015588310597938,
        0.4043156408776123,
        0.5612198723356442,
        0.3936210987724798,
        0.506524342858961,
        0.5404816913525067,
        0.504561873856334,
        0.51208183018907,
        0.49610420131176525,
        0.5540149819726287,
        0.4893749729798303,
        0.4974692698166582,
        0.4592185099122122,
        0.42197896651629113,
        0.5361359606110901,
        0.47483334212437733,
        0.47184103494641316,
        0.5523066612350085,
        0.4812446436464833,
        0.48567159551634975,
        0.5395329272293701,
        0.5095253548879387,
        0.43969175765964774,
        0.4822456035758179,
        0.502851476347381,
        0.4404554971528256,
        0.4977291384790974,
        0.519670599154811,
        0.5374072372511878,
        0.5649226486519647,
        0.503952585600601,
        0.48862731007327215,
        0.576182613313714,
        0.5565330568290768,
        0.48486645826399943,
        0.6386075572916794,
        0.5428135845273306,
        0.48319267679096783,
        0.49754553755003195,
        0.4821552441346893,
        0.4816463274653287,
        0.47311679731280587,
        0.4571395823636004,
        0.4595479231921439,
        0.5329592929595218,
        0.543582031256987,
        0.5633456761130371,
        0.553152507619993,
        0.4943994267249084,
        0.41567439458442773,
        0.45412822011382026,
        0.5010810634373244,
        0.542661707691161,
        0.5137193869378426,
        0.4960947043998465,
        0.4038490282590304,
        0.48193150249438693,
        0.5348208160953029,
        0.45973755415348816,
        0.5368590934230244,
        0.5404824238951651,
        0.49033116905158036,
        0.4636302834414251,
        0.48387430492843675,
        0.47222254261602725,
        0.596023073042074,
        0.5234276760552969,
        0.415232926187342,
        0.5059828269268705,
        0.4868651933351967,
        0.6530399789466583,
        0.48215200962000043,
        0.5446459305028273,
        0.5796397587490785,
        0.4601133849085502,
        0.4313297494561189,
        0.34364759081089075,
        0.4633702623594609,
        0.4984443949143571,
        0.5963204472705564,
        0.46283265691711023,
        0.48110974948434737,
        0.4255702896142463,
        0.6024120079225229,
        0.4768837511303505,
        0.509407263949002,
        0.4524938664429067,
        0.5836536356829599,
        0.5592876652927661,
        0.6923270240749774,
        0.5060634422802388,
        0.5227371397366041,
        0.45855920384571036,
        0.4382418068912594,
        0.5503756925186293,
        0.5375241180699352,
        0.5011057466869269,
        0.4199871541711413,
        0.5093615420356992,
        0.5294384935715925,
        0.4113380937662154,
        0.5389230986551213,
        0.5104995149870043,
        0.43244195790887846,
        0.4899465704128017,
        0.4749357667330806,
        0.4730158411218363,
        0.45821424641549985,
        0.5832698457438792,
        0.5023713433463672,
        0.5187382231473603,
        0.48681465113694655,
        0.4869147391933044,
        0.5018883978978608,
        0.4906564995378993,
        0.4966573392132462,
        0.5573714402824957,
        0.4970331979469131,
        0.47221242748925535,
        0.46690825865936586,
        0.46901131078249464,
        0.5278195544240378,
        0.3839259423219431,
        0.5014578142536262,
        0.49603593913258404,
        0.4714366015837247,
        0.5799973628409651,
        0.5903077042097964,
        0.5595306016510182,
        0.46544544666356646,
        0.5713894913326473,
        0.4645828437659038,
        0.5672494505013076,
        0.4934465618170313,
        0.4761415589192994,
        0.539943091708232,
        0.5513928953424932,
        0.468760777146308,
        0.5523810785012038,
        0.5414747715992078,
        0.5172587075344507,
        0.4609797400391092,
        0.5192306241294382,
        0.5437450209261757,
        0.4525374296468998,
        0.44947638486628677,
        0.5437081421200449,
        0.5359782874931444,
        0.5113081159763417,
        0.48570649521455245,
        0.5490462451756049,
        0.43804515245905007,
        0.5142173356691967,
        0.5552406458024807,
        0.505288066619495,
        0.604722986108254,
        0.4314862900747233,
        0.4914509092414927,
        0.483655799652042,
        0.5874269696431687,
        0.4796506935418157,
        0.5195389755088394,
        0.48728828182645256,
        0.5126335805811897,
        0.4119286547376031,
        0.5044651265594231,
        0.45926284264710737,
        0.5424443234798012,
        0.532446733302979,
        0.5232857282488638,
        0.4517499358126923,
        0.5645667037720498,
        0.47737753502242236,
        0.40330256944581333,
        0.4849025068995218,
        0.5087126376640717,
        0.5337716557767613,
        0.4859239134113503,
        0.49416857016931115,
        0.4941519311247255,
        0.5484507603565516,
        0.5128416742435167,
        0.4970879298102617,
        0.515084093043562,
        0.5586442158504272,
        0.38297532819880165,
        0.5488067280897146,
        0.4979574577973401,
        0.5251782494098093,
        0.444175219775875,
        0.4797134698482718,
        0.4777660047186906,
        0.3721237337812001,
        0.4989996494112515,
        0.5596524535652878,
        0.42774889487334444,
        0.5520959958186674,
        0.43942018516328324,
        0.5644652784596935,
        0.5632262445189598,
        0.48244999780084835,
        0.4929507156463572,
        0.4809916675450593,
        0.48998018878108196,
        0.5246733494386836,
        0.5137931645540146,
        0.482657637427465,
        0.5313010919136921,
        0.5161825059798549,
        0.49255586326940054,
        0.45340613048132167,
        0.4476147884850963,
        0.5061013829452267,
        0.5712374980229958,
        0.49349002488608,
        0.4586087409507448,
        0.5450824596611983,
        0.45911704833170247,
        0.600047486152634,
        0.5300256201045688,
        0.5264301112441129,
        0.5806215951457768,
        0.4985235813279693,
        0.4266750682507315,
        0.48658334948366216,
        0.5269205671505328,
        0.5154826477443212,
        0.5316216832582664,
        0.4753155534329153,
        0.44410687576899854,
        0.5897476940356672,
        0.5252597985233339,
        0.47445515644945363,
        0.5050534576252808,
        0.37181654546290266,
        0.4497097671462144,
        0.5245296086653218,
        0.4623599433609765,
        0.46619146137134676,
        0.473786581302672,
        0.5767608156322268,
        0.46917449782512133,
        0.5045330091913757,
        0.47581585329122705,
        0.5092145500903477,
        0.4541180086716886,
        0.5256677895440376,
        0.5200244844222552,
        0.5566306729578951,
        0.5165902919523344,
        0.5149435989284453,
        0.4946342818209154,
        0.4771390657765679,
        0.5963352389154543,
        0.4862975083639179,
        0.5466018841480872,
        0.4581081311124084,
        0.5106590146105158,
        0.5324965400515662,
        0.483625803113247,
        0.457136690363736,
        0.4367290131434953,
        0.47625515004630137,
        0.4746778960657745,
        0.5139148490311355,
        0.42732009312253655,
        0.4890609477322117,
        0.44149241740194517,
        0.4346338702657879,
        0.532253863795642,
        0.4171516285983848,
        0.5419552233864183,
        0.5273604412049802,
        0.5700645716568399,
        0.4875503021297591,
        0.5757109086942022,
        0.46769116686915535,
        0.5302134283358249,
        0.5108162463696876,
        0.5198313387473392,
        0.4644367292406511,
        0.5431339039104325,
        0.4408377466334626,
        0.5555890418707662,
        0.42172866902151357,
        0.5432350319933612,
        0.4496118975175703,
        0.5420284564154666,
        0.5265285504747591,
        0.49272824243403196,
        0.5645115449381575,
        0.4088708654932824,
        0.5202026068271656,
        0.5130476328222289,
        0.6000448458406863,
        0.5480634414683567,
        0.5834736547943523,
        0.4411731618815094,
        0.5786029525782918,
        0.3997553641000932,
        0.5567848128235382,
        0.5565222824083789,
        0.448585508613436,
        0.4862554025680912,
        0.484814315935505,
        0.472585976976454,
        0.49884359548035767,
        0.5413751435890024,
        0.5536339811067134,
        0.4873190522321648,
        0.5032081802123434,
        0.48582403989307027,
        0.5078050149429609,
        0.5163627101765421,
        0.4821890126792019,
        0.4634464770362543,
        0.47244058305105746,
        0.4702709675941101,
        0.5179515752498912,
        0.43921021247398423,
        0.49944698684417377,
        0.474856256549742,
        0.44905069266138564,
        0.6215311677494032,
        0.5428344209346088,
        0.5220743790613631,
        0.393311447479194,
        0.5398616782007296,
        0.580661750233954,
        0.5320967566467835,
        0.5617408887276416,
        0.49072682649502763,
        0.6110090734997745,
        0.4744954087255743,
        0.512466484951639,
        0.4625969275138299,
        0.5299423850797322,
        0.45057354472583816,
        0.4161374358409725,
        0.4812808865684485,
        0.5283805695022585,
        0.49975887926137436,
        0.49492841272849836,
        0.4461742671066992,
        0.5780479067306991,
        0.47519033782113496,
        0.5924767635759701,
        0.5511088910857105,
        0.5083787684027035,
        0.5096059937550557,
        0.4750382992539612,
        0.44892083596932514,
        0.443122787101771,
        0.5560425332890554,
        0.5442743492940915,
        0.5455256470097909,
        0.4953314013921591,
        0.42952242775284794,
        0.4716194093670069,
        0.4434281850331973,
        0.41730777979251643,
        0.5289825488794432,
        0.4942446860307705,
        0.5255007824335963,
        0.4861284808834065,
        0.49475000549453624,
        0.4589659603896739,
        0.4859511886713997,
        0.38199420121919353,
        0.48716221805712057,
        0.44886490670908236,
        0.454852767515947,
        0.4919332633368866,
        0.5029178708826948,
        0.4108336073471619,
        0.5898544810340092,
        0.4739323598190336,
        0.497738488316141,
        0.5153277804065751,
        0.669683621581488,
        0.4811283309417831,
        0.5393875059455175,
        0.44238617083361703,
        0.5016446671372689,
        0.5367843049398785,
        0.4207289936213344,
        0.5038978851990266,
        0.513838321078222,
        0.4425708986905085,
        0.5573378590778696,
        0.5397880328932093,
        0.46809433903710435,
        0.46171339741197015,
        0.5218762744095982,
        0.5118181789917554,
        0.5282314914740287,
        0.46271242279921165,
        0.6083948558002578,
        0.5081139612306267,
        0.36355092992354726,
        0.44531089492475284,
        0.45469234191621805,
        0.3911838044221174,
        0.5103516857781639,
        0.510189039653287,
        0.4651367615499332,
        0.5096231366015445,
        0.4505296798957713,
        0.5502033438649758,
        0.4711836998035236,
        0.5365499625663541,
        0.5150174807272085,
        0.46708980963744356,
        0.5281043196302554,
        0.5174200872710073,
        0.46777643913418343,
        0.46740681832326714,
        0.4925103953294812,
        0.5407720656079662,
        0.4462096971975117,
        0.4939762232959958,
        0.5381297890194696,
        0.458590008524728,
        0.46562893695489915,
        0.48474996804985354,
        0.5200282281608756,
        0.4592318695800158,
        0.46960460703198575,
        0.46615379600038903,
        0.4924288671048332,
        0.5293545884745557,
        0.5459458612591075,
        0.4750906588098154,
        0.5139099500451549,
        0.4680845719264955,
        0.4651803415791674,
        0.5343924450083367,
        0.4886261685927755,
        0.4630665744764581,
        0.4577289351205321,
        0.4791243992039614,
        0.4897653619115411,
        0.5593453957110618,
        0.4881277419953001,
        0.5325957664935295,
        0.48763770881080715,
        0.46601351298296395,
        0.5140501541494538,
        0.5607158866838371,
        0.4944916935460505,
        0.437698403047557,
        0.46604843532894275,
        0.477864108928162,
        0.48709059647290043,
        0.5231019490294494,
        0.49357209466523855,
        0.5204937369139483,
        0.5390980093571699,
        0.4700485678881675,
        0.5071775720145799,
        0.5250298793474799,
        0.45979560525539204,
        0.5428183260957322,
        0.47390771021855577,
        0.4350631103437884,
        0.48332680463451283,
        0.47492385139539234,
        0.45330024358141024,
        0.4977550131824961,
        0.5478903964725689,
        0.5251938938980313,
        0.4783884004006065,
        0.49682079316503297,
        0.4203291568144542,
        0.5079968793017927,
        0.5351246230575597,
        0.5185227842828919,
        0.4569141726519852,
        0.46017193503961284,
        0.5571615221804607,
        0.5038105132141146,
        0.5502901828259643,
        0.4572919743846007,
        0.48198328637358817,
        0.4444634088489244,
        0.5110306999952094,
        0.5086726577720487,
        0.468993493486755,
        0.54943897043812,
        0.45714572155929484,
        0.5457707070745499,
        0.4578451349077748,
        0.4732022568861372,
        0.5232628267790186,
        0.448762456531115,
        0.5165653123219263,
        0.5352103070812432,
        0.5065363081140668,
        0.5064366110092686,
        0.47898971206743257,
        0.5038647418725086,
        0.48742599638378753,
        0.5365204745853146,
        0.47564080591624025,
        0.4923578105746988,
        0.4981678098242902,
        0.5137815169053518,
        0.5391279248459719,
        0.5225629427808811,
        0.4962077113246422,
        0.49518911156557033,
        0.4756595169373429,
        0.47204527069701474,
        0.5102840001079749,
        0.5420332267954716,
        0.5014055761645309,
        0.4759192811614875,
        0.4624882642086597,
        0.503412626093778,
        0.4742971829508525,
        0.4918157954217835,
        0.5312274700872057,
        0.4126095211412144,
        0.5223277775585857,
        0.49684315354935854,
        0.45015338166962765,
        0.50851460519146,
        0.47954731965178526,
        0.45598113961585046,
        0.4541998580620067,
        0.5164860278008842,
        0.46663492637347753,
        0.4479567132230922,
        0.5064405418415219,
        0.41373207570864085,
        0.5025001833262681,
        0.5149534452723068,
        0.5293405417638203,
        0.47864854952523156,
        0.5369320902310954,
        0.4714433347852172,
        0.529363752434993,
        0.5168869288169781,
        0.5917554075629519,
        0.5418577877004462,
        0.45493648964438954,
        0.5260961449042137,
        0.5340253037859699,
        0.5325770414411025,
        0.4456025451512175,
        0.5304688316109104,
        0.5233533625826791,
        0.48474625337458116,
        0.4371392438637119,
        0.46526458537972876,
        0.5281721762264923,
        0.5230441503674635,
        0.5183603205368985,
        0.4582009714831548,
        0.48634205337276276,
        0.46282950219703595,
        0.536859166724603,
        0.47893113603547766,
        0.5297831930619054,
        0.49865896845662955,
        0.42805762572218,
        0.5245394612337579,
        0.519188782048998,
        0.5014141358871073,
        0.5191077989621523,
        0.5202010730483925,
        0.5239697817381715,
        0.4520827086528921,
        0.4591694375750753,
        0.4901247183114573,
        0.5395336358309099,
        0.5027805668261301,
        0.5338713431916106,
        0.5087611168911945,
        0.4831872989860661,
        0.4367390884472093,
        0.5536697669939825,
        0.5181379852434396,
        0.574874232584517,
        0.5310804071468219,
        0.516303172462738,
        0.5272393678415616,
        0.5566371877275091,
        0.48880429939044306,
        0.5285066489722403,
        0.48745489874542897,
        0.46357219610050054,
        0.39835144713766313,
        0.4966088501765679,
        0.46865766187797214,
        0.4628171661372399,
        0.551455769460049,
        0.49768258443005015,
        0.5339477796652732,
        0.49959832787187036,
        0.4387277312006067,
        0.5309207342713798,
        0.5388579856799811,
        0.5621812135092144,
        0.49465518538592795,
        0.5726670771825326,
        0.43670056002429797,
        0.5284407496032275,
        0.4950464589413361,
        0.5094452476976394,
        0.557233215538465,
        0.4693908019786076,
        0.5019640597685158,
        0.5501121798331203,
        0.43400978756275804,
        0.5194194230021709,
        0.47459423827282704,
        0.4745496100533237,
        0.49078464508604364,
        0.516075536843035,
        0.5901145369673898,
        0.491903477827264,
        0.4967714679169773,
        0.5306807631039409,
        0.4715972067079663,
        0.48827301083081487,
        0.4856372118829216,
        0.50643855297575,
        0.4865525170470942,
        0.47704191017897424,
        0.5075639543774312,
        0.4771461472857833,
        0.5075811266262356,
        0.47379897454638265,
        0.4882836904012153,
        0.4747278392562627,
        0.4929339717651448,
        0.4924649280314983,
        0.5285144187884653,
        0.4370544427562606,
        0.4583302323676155,
        0.48354486167936056,
        0.44816369910410786,
        0.5263003567747406,
        0.4567472268805978,
        0.5174067067926017,
        0.4957919140012814,
        0.4706445879138631,
        0.5063063516566729,
        0.46002233817502997,
        0.48870510806320816,
        0.4869851021875607,
        0.44506826516050335,
        0.45516832329613277,
        0.5241989807486415,
        0.49887999928968774,
        0.47440570760017187,
        0.5369120119590238,
        0.5409253430618488,
        0.5087205150837727,
        0.4521712255048148,
        0.467581027926503,
        0.5441850520802224,
        0.5034992865090074,
        0.4674892783208814,
        0.4865927162839275,
        0.479991004432059,
        0.5287957284540903,
        0.4798118505263945,
        0.49572354381754025,
        0.4615044021319032,
        0.4363261469469124,
        0.48991708568342274,
        0.5161641691054071,
        0.5107974274452125,
        0.5068275120746157,
        0.47608667169217084,
        0.519506923261555,
        0.4652817808353713,
        0.5014083155089456,
        0.4946303016634875,
        0.4513175945981465,
        0.5368621424395849,
        0.4867635782786694,
        0.4721819289918729,
        0.39831229537191726,
        0.4591164224775586,
        0.4883350220449067,
        0.5151784831812967,
        0.4932497226724895,
        0.45992869796365105,
        0.4854893975424359,
        0.49707322915765123,
        0.46034775940441636,
        0.456375588575254,
        0.5636308194952946,
        0.4733559325698629,
        0.5339591802551157,
        0.4835250079838119,
        0.4932992399010745,
        0.49997576932556526,
        0.4930178221915512,
        0.4415388289003329,
        0.46000818017410283,
        0.5345479607969167,
        0.45875323426514064,
        0.4959942541617053,
        0.5824745153146909,
        0.4787602492601664,
        0.4736438152140806,
        0.48946293673275415,
        0.5024650514322564,
        0.4916300715183484,
        0.5200924124907264,
        0.5138774549624081,
        0.4900832167223052,
        0.4790230662602591,
        0.5167763663332201,
        0.48748427566639174,
        0.5837155777703117,
        0.5093638621410003,
        0.5269523225116797,
        0.5490342120828524,
        0.4894688913398401,
        0.47726078822016293,
        0.4867233036451659,
        0.5282274856992868,
        0.4777207174090393,
        0.5255324142733971,
        0.4887796309890117,
        0.46368615078372444,
        0.4516611427748341,
        0.4389676930867563,
        0.49045966620632614,
        0.48171552591033107,
        0.524621425567205,
        0.5730330712591567,
        0.5233301549437296,
        0.4740717143464456,
        0.5065499731130564,
        0.5094196315062591,
        0.49354909237028977,
        0.46990506704488855,
        0.48012919887487154,
        0.44850985406356636,
        0.5269577807043059,
        0.5149496655152793,
        0.5262128285940908,
        0.5382882235357933,
        0.4819531921618391,
        0.4707070141823011,
        0.5140801563768248,
        0.496284716776415,
        0.5597315162899953,
        0.5536132252667334,
        0.4980763034559028,
        0.47979573413521487,
        0.49380216845040903,
        0.4866535358746376,
        0.49623636565717877,
        0.4919403276741357,
        0.5517668471835278,
        0.5140956444166322,
        0.5012451663962463,
        0.5125864425653568,
        0.5182453544224861,
        0.5403948664567755,
        0.4802311327150529,
        0.5458677345496947,
        0.5817590654050304,
        0.45732706103922904,
        0.40234081071960537,
        0.5163612114701968,
        0.48890810942456014,
        0.49409454896969573,
        0.44600682787789925,
        0.5618103906502605,
        0.4905570739455411,
        0.5048908369455017,
        0.4794694048150542,
        0.4592117154898161,
        0.4915160108767973,
        0.48682044474739683,
        0.5747983207103837,
        0.49777161985263696,
        0.489300034042578,
        0.47377980125836466,
        0.5023515836296624,
        0.5153515002368504,
        0.5108195248665709,
        0.49657455471567796,
        0.5007548546299974,
        0.5218632615400538,
        0.5453297012311819,
        0.4776123663512986,
        0.512999144700236,
        0.4719007474276982,
        0.46716244737402174,
        0.5015753179615723,
        0.51355923712128,
        0.41158258258717956,
        0.5176065433812803,
        0.4928301841717884,
        0.48297733127483844,
        0.5568845601149127,
        0.5417641013392079,
        0.5111296649078246,
        0.4320529628313228,
        0.48457834953639006,
        0.4497344518051293,
        0.44518810026300376,
        0.48683491561148057,
        0.5189108748950891,
        0.44674556873744636,
        0.5854553460699828,
        0.5713733051065456,
        0.47827473556332684,
        0.43238507226936596,
        0.5641600483612391,
        0.46277582528383904,
        0.550122344101899,
        0.42816430997537674,
        0.5215596539176401,
        0.46745886248175705,
        0.5193300217242179,
        0.49523985578851804,
        0.5768255215694528,
        0.5347366582324147,
        0.4477184295703569,
        0.5519070584915209,
        0.5483860809847216,
        0.49937123574341896,
        0.5023274858857703,
        0.5156952710945891,
        0.4932588794725547,
        0.49422195162836663,
        0.4293222538895563,
        0.5211662310940772,
        0.4823622426449025,
        0.5449368029454824,
        0.5441944622380018,
        0.5570998043509464,
        0.5262915305013914,
        0.5096113173240666,
        0.4447453722257931,
        0.4887438734040072,
        0.5275381448225557,
        0.5337156043908067,
        0.505332743742803,
        0.5319181206506982,
        0.4471731636860247,
        0.546364203661554,
        0.4875959957973023,
        0.5141015738350346,
        0.4781921055437188,
        0.6597910362287057,
        0.5805163300631933,
        0.4984868994594526,
        0.4865068274738449,
        0.5383842146291045,
        0.4709845084002722,
        0.440311749535133,
        0.4945621585122118,
        0.45461238092988043,
        0.4590947483914763,
        0.4952367587305998,
        0.47084720548299547,
        0.5161180791795311,
        0.5167168834877627,
        0.45973266886777076,
        0.5518879160010174,
        0.4699888478898718,
        0.4761200890778879,
        0.4239399924970914,
        0.5407652816451508,
        0.5009784311856121,
        0.501800186291908,
        0.5060092785483461,
        0.4780310847849387,
        0.4932389817753194,
        0.4704674134468471,
        0.458598284920005,
        0.5508078476258366,
        0.52987171716431,
        0.4602721405504217,
        0.5030955752617391,
        0.4419551109826681,
        0.49635088398379623,
        0.5112367230387873,
        0.4758640815265058,
        0.46742132341794157,
        0.5225458690119831,
        0.5204514811945345,
        0.4557132161384242,
        0.49602637411366945,
        0.5029590392775662,
        0.3981533000335632,
        0.5290676237488042,
        0.5051904428870739,
        0.44434639730486164,
        0.49616301633815746,
        0.4569800447688332,
        0.43527041765420105,
        0.4948762425497817,
        0.4723669802397563,
        0.5075719838379587,
        0.506537234054211,
        0.5572963554213837,
        0.6004718780426953,
        0.4732625912711638,
        0.5185352712667188,
        0.4757394063128329,
        0.40294926046933843,
        0.5051794550383368,
        0.501198501034916,
        0.48629235666043163,
        0.47756218616691554,
        0.543758741661959,
        0.5736672222829192,
        0.4473136283383864,
        0.42635483044062955,
        0.46097998160866904,
        0.5126247172236175,
        0.47642827505438795,
        0.5244310188761054,
        0.5426693959758863,
        0.45759427113939777,
        0.5079914156225248,
        0.4551904078463445,
        0.49823204878059285,
        0.5353406158668571,
        0.44669176593911025,
        0.5456786523586509,
        0.4894600124925751,
        0.4899890152672731,
        0.4699125746649786,
        0.6180388517698657,
        0.4228650365657176,
        0.5073787181592382,
        0.44696886466552205,
        0.5260463364521517,
        0.47486607386301444,
        0.5117109650682514,
        0.46374630060855704,
        0.5087408547926943,
        0.4923369596886112,
        0.4933660218188733,
        0.4818514733986574,
        0.5971478493579044,
        0.47717632828201567,
        0.5024718879317809,
        0.45353559641559904,
        0.48689492802521817,
        0.4998904395900078,
        0.5419663751365672,
        0.5638384499820052,
        0.49592191778831973,
        0.4293914586508437,
        0.5264116827174931,
        0.4510185492951183,
        0.4133593121997493,
        0.5650018078665439,
        0.5252373124363252,
        0.5249145921045556,
        0.43946646234256587,
        0.48138961891357807,
        0.49981209460648685,
        0.5422766578403131,
        0.5539807230122202,
        0.4957518013171058,
        0.5564880858453569,
        0.5289633781814447,
        0.5828435851313817,
        0.487066294407222,
        0.5547148819098986,
        0.4959162722921483,
        0.5745094517376432,
        0.505742680962015,
        0.4395565589255428,
        0.5886856529103215,
        0.49157934231077516,
        0.563667708800582,
        0.45347280004277785,
        0.49768285681127533,
        0.4428421745154369,
        0.4978072801298969,
        0.5378834493363419,
        0.46978581279378817,
        0.5333973733103479,
        0.4530302024023881,
        0.48742609928428354,
        0.47673060890047014,
        0.554389889550872,
        0.5258021133102765,
        0.4545022665743475,
        0.4865541869492258,
        0.4616638489328395,
        0.5300604431375294,
        0.4967466241338157,
        0.5508820043219589,
        0.5441240338374249,
        0.45308631950102884,
        0.4741446731249812,
        0.498306201980869,
        0.5778224553886083,
        0.5043104510961802,
        0.4219071966278772,
        0.43263493073530285,
        0.5826597915723233,
        0.42803065604561413,
        0.49666862645620646,
        0.3936841044309317,
        0.5128869479876413,
        0.5209472344183641,
        0.5423375901089744,
        0.47329945934025647,
        0.556678711772627,
        0.4934357572708301,
        0.5217909319357769,
        0.4627172345696683,
        0.47485647119957897,
        0.5473454899643023,
        0.5985100323733662,
        0.4700315502358933,
        0.5478227671015434,
        0.4600412764667385,
        0.5445182392747664,
        0.48003480174226093,
        0.5374390642730126,
        0.5046911099872566,
        0.5004963845332515,
        0.4495914935951521,
        0.44859517821013356,
        0.5224570844808791,
        0.500518341556187,
        0.52824502132383,
        0.4257770905185853,
        0.5108899091942035,
        0.5253635302730428,
        0.4057929158591807,
        0.5202889548862374,
        0.4361353305151613,
        0.4638698057051564,
        0.4812536055267163,
        0.5850111832244873,
        0.47110250438317663,
        0.4391850553670692,
        0.48608019987750944,
        0.5194822060639936,
        0.46755604655664657,
        0.4966406945678741,
        0.4569344670262336,
        0.48199612909880873,
        0.4246838906522252,
        0.5264870210415061,
        0.531096488475141,
        0.47806440620854734,
        0.5105978308962027,
        0.49277828728566586,
        0.602655412903068,
        0.5159738851284763,
        0.5434926104596814,
        0.5050765751065278,
        0.4605963133824825,
        0.4639557565611278,
        0.42872994099758255,
        0.5268755169521804,
        0.5717186765130167,
        0.4942515880703982,
        0.5032822871277034,
        0.47770212952999014,
        0.49563463690293935,
        0.5191977037131621,
        0.475007978100353,
        0.6062709838540612,
        0.4895540302904486,
        0.5060081383640752,
        0.4412999586016666,
        0.4524710263575334,
        0.49020740093638493,
        0.44427134233414567,
        0.5482089075914981,
        0.5911783165932445,
        0.5385680866470017,
        0.570081848284346,
        0.42559024833962744,
        0.4464191877396291,
        0.5030913016837892,
        0.4320412018448638,
        0.5088473748670181,
        0.40377315921446494,
        0.42275675461747014,
        0.5281661812247809,
        0.46150466886514946,
        0.4013094323794418,
        0.5539393599065957,
        0.4249478812904514,
        0.4509867218352223,
        0.5120923101228027,
        0.4721952826078896,
        0.5589038862555892,
        0.5214100986231526,
        0.46411571036687693,
        0.520288675513677,
        0.5367062884237439,
        0.4597420637505685,
        0.4805022579178646,
        0.5305809308969022,
        0.48631106525056544,
        0.5498970717325607,
        0.43772146136410767,
        0.45632292793741136,
        0.6425382839628198,
        0.4300988214394208,
        0.5261114540253096,
        0.43516027514215216,
        0.48924058370341555,
        0.4304206663816103,
        0.4950762680333224,
        0.47928001842454515,
        0.5292095449601809,
        0.4771358008982035,
        0.449839439845252,
        0.5308660267167167,
        0.5218782193841838,
        0.46777553266496147,
        0.5032871684388776,
        0.510473069232161,
        0.485775446835642,
        0.48548437534691313,
        0.4736598793739965,
        0.553783333702667,
        0.481929493393122,
        0.5552245591537706,
        0.5332394080506601,
        0.5516272532532787,
        0.4903041781663309,
        0.504770475402053,
        0.43584270683207965,
        0.37546929145410923,
        0.4623362955587478,
        0.4597678623909973,
        0.5154924436981854,
        0.4750587404446625,
        0.4637346141080925,
        0.4636431082892217,
        0.5395040035739149,
        0.5089629084924572,
        0.47710451885824284,
        0.5636367134988028,
        0.47552367957376285,
        0.5234086852839532,
        0.5708994605906411,
        0.47162519912553386,
        0.4439880307011148,
        0.5621544521680136,
        0.49474509917229004,
        0.5803883582834631,
        0.49742601888362153,
        0.5307771538347069,
        0.4566130585572786,
        0.4507339085951095,
        0.45951315027326994,
        0.5221875317328216,
        0.4932493756904928,
        0.49655343687191855,
        0.5118824695329715,
        0.38284926515848067,
        0.5418777685794401,
        0.5016200613687916,
        0.48199702675890527,
        0.4671277060637356,
        0.4523596660962287,
        0.4798750337701122,
        0.4486086394671101,
        0.3681804686115358,
        0.5698672805543366,
        0.4754188740096027,
        0.4622250880112157,
        0.3810349616873656,
        0.3448906000659507,
        0.46264703796923545,
        0.49954253156046824,
        0.504235073826057,
        0.5981941443680322,
        0.4676779865941494,
        0.5245892962064578,
        0.4710953638729817,
        0.5537591568913043,
        0.5437934527653878,
        0.44118940226588743,
        0.4262590199821726,
        0.6360539827132654,
        0.553668062720564,
        0.5162195590241678,
        0.5133325836514125,
        0.5076491838028617,
        0.6246868507738763,
        0.5013561989488174,
        0.5001978558027977,
        0.527278856283478,
        0.46545487811633857,
        0.49456082797605233,
        0.5549100444741808,
        0.5103656422028459,
        0.4836701599417393,
        0.5000287084638813,
        0.5333731419445708,
        0.466277895279207,
        0.5230161667202193,
        0.4798669128877857,
        0.5234942391066606,
        0.4362350446415925,
        0.46699787497294915,
        0.5046141931769372,
        0.48696234750994183,
        0.4879948777580276,
        0.5418666865204703,
        0.46729448199184026,
        0.5302811086565016,
        0.48707072439804405,
        0.5309451373993184,
        0.4178345025217595,
        0.43250891456940815,
        0.4808614393337252,
        0.41911399106772346,
        0.4958246822277151,
        0.505046174513765,
        0.5138589341979616,
        0.5231147046216124,
        0.463996519489246,
        0.44712062491061977,
        0.466562724102262,
        0.529944128218513,
        0.4997564503459228,
        0.5020516290617315,
        0.5140820513047923,
        0.5071728656360726,
        0.5022307801394539,
        0.47819849563450584,
        0.47560173745123646,
        0.48376092768330037,
        0.5196881741936735,
        0.4335212726556116,
        0.4931720734860873,
        0.5040015069181721,
        0.5020892557124008,
        0.3896318499008916,
        0.5353991602340629,
        0.5221451869878351,
        0.5077717066333081,
        0.509217436896342,
        0.49761027061651747,
        0.511343059931298,
        0.5451060447427426,
        0.5153725420177627,
        0.5082541597016123,
        0.48386361230501523,
        0.5075923866353584,
        0.4572522969017287,
        0.5001288176733238,
        0.48206451657609467,
        0.4198885904558738,
        0.5105384954806527,
        0.47662099723472534,
        0.5924685803474115,
        0.4635197914968013,
        0.49617327840756686,
        0.5575222106010885,
        0.4202247501283368,
        0.4900094850121659,
        0.5209834129355113,
        0.45300771048615157,
        0.5400954219896631,
        0.506167680054682,
        0.4392038259958369,
        0.4801215501288433,
        0.4988456797165166,
        0.55669261279977,
        0.5341372447806055,
        0.49679441421443216,
        0.4668153575700759,
        0.4749272574026073,
        0.5058806604426371,
        0.558483654979639,
        0.49936751666838763,
        0.47583780657618824,
        0.48754795633428605,
        0.4985936811022339,
        0.5109581129473368,
        0.5355963917191872,
        0.5551972753671247,
        0.5053468760286018,
        0.5185394033941313,
        0.5003363998581649,
        0.4887122940856063,
        0.5397364893128553,
        0.4871092696693452,
        0.5200360141193655,
        0.4947258274485111,
        0.4902203537416679,
        0.4620933293049028,
        0.45291330592265033,
        0.5428706308855704,
        0.47736869877678706,
        0.48205608061352995,
        0.5495321265471699,
        0.5157138011636961,
        0.5482092333495309,
        0.505384457193617,
        0.4492106336222495,
        0.4848822217353728,
        0.494426612276907,
        0.4749920106013659,
        0.4869590828946105,
        0.4807062607991569,
        0.4650154016473342,
        0.4927131667955085,
        0.4509776738192194,
        0.4847507964317146,
        0.47678294903178614,
        0.4767674187120779,
        0.5492256797832453,
        0.4565862410774735,
        0.5389296956824337,
        0.46490236506169297,
        0.4483960136984861,
        0.5205248545546342,
        0.4712402137189517,
        0.5067555426517968,
        0.5390239333233169,
        0.461010179472823,
        0.5103523374075395,
        0.5511835004034548,
        0.472106567235414,
        0.5003960923380935,
        0.4949288683786681,
        0.5104635227091988,
        0.5471326268827919,
        0.5395286688001809,
        0.5093165154816365,
        0.4250939847622422,
        0.48927911901214644,
        0.5293889451649941,
        0.48775572983463794,
        0.501927018899895,
        0.5230995820572334,
        0.40080956745486973,
        0.5317121257365376,
        0.4829279723951575,
        0.5196313934382116,
        0.5224550318336211,
        0.47681851809714726,
        0.4901110639547508,
        0.4361797568627121,
        0.5278413394069595,
        0.42655033825407906,
        0.44760788538848933,
        0.4367515873305672,
        0.5235076811593451,
        0.568948969827653,
        0.42501653149611124,
        0.49203402132837837,
        0.46641447940952535,
        0.49237357596925524,
        0.5040010143136849,
        0.5394238850318916,
        0.48922589597908855,
        0.44407244770279175,
        0.5660234854025948,
        0.48342642086294935,
        0.4688698798821821,
        0.444247412136268,
        0.4964024997110664,
        0.5546082177415216,
        0.4624584539854322,
        0.47707266177106156,
        0.46374661660159155,
        0.4908102799443164,
        0.46889131330380457,
        0.5485534823017514,
        0.4996669804106037,
        0.4291061571743034,
        0.517591542816512,
        0.5006367244168033,
        0.5215660351066588,
        0.5238675148488907,
        0.5191336617343709,
        0.4592687403396781,
        0.4576772361005738,
        0.5196882695065983,
        0.4950406375502603,
        0.5330500672094903,
        0.49328675542189787,
        0.5387081876032687,
        0.5144982297986588,
        0.5627478446134295,
        0.46894869996577004,
        0.46312279878883644,
        0.4721516685090784,
        0.47021938936649377,
        0.5068968219120368,
        0.5265621993466361,
        0.505914203870568,
        0.479745695631786,
        0.5122005780099839,
        0.5017285250337586,
        0.5264396913755973,
        0.43223024156594136,
        0.4833406147532464,
        0.5238994066714767,
        0.44393599044834875,
        0.5366612111854125,
        0.488553063272875,
        0.48798367718925456,
        0.5491787300022859,
        0.5459058477848755,
        0.5275975192715203,
        0.4885906749752452,
        0.5345118138400652,
        0.47198299923037085,
        0.4698507742749279,
        0.4821215780761563,
        0.5186493180197665,
        0.5141856859290276,
        0.5535944245304655,
        0.41542806569609586,
        0.4976740324583826,
        0.5133697668909794,
        0.47440148858170766,
        0.4645876273866255,
        0.5201160985520836,
        0.4946030638885486,
        0.4041583038514905,
        0.4475277408615178,
        0.46950532027223824,
        0.48955230385063797,
        0.4801309749436974,
        0.49024225471669913,
        0.47952248159320093,
        0.4714373062036036,
        0.468184497108293,
        0.5087425730022324,
        0.5621774445011476,
        0.5212471238041507,
        0.4582360123882855,
        0.5233065185671594,
        0.44783092621524445,
        0.46212843670675685,
        0.5108351207876018,
        0.44099160917164526,
        0.4917969984386314,
        0.49013713499329015,
        0.5625763063231428,
        0.4720914899746055,
        0.5089249218064302,
        0.4901071249443771,
        0.511557448155454,
        0.49164124593963365,
        0.4669173572395949,
        0.48358725851368645,
        0.5158340803709379,
        0.5250737330253011,
        0.5051092421657725,
        0.4702958580643704,
        0.49590827027092865,
        0.47532885435789546,
        0.5082446203035814,
        0.5293797101079538,
        0.5015815639964305,
        0.5371893632014493,
        0.5895218453225317,
        0.4777094456429077,
        0.5570814443563045,
        0.5085794234509173,
        0.5402264031629138,
        0.4729218735864426,
        0.505516346919823,
        0.4694538363325383,
        0.5280664685348271,
        0.564561499130048,
        0.525283377594293,
        0.520038821988807,
        0.5214854037588726,
        0.4674077653818325,
        0.49597593785342214,
        0.5718008160934003,
        0.5530550729821703,
        0.5029888136796784,
        0.5423731749653931,
        0.45360960377404164,
        0.5318049308327016,
        0.5035667347193618,
        0.44872288061743476,
        0.4912315241184752,
        0.5021815509807576,
        0.5354446444389367,
        0.47647705122834877,
        0.4994127452709595,
        0.5862689048237957,
        0.5200757497999844,
        0.5083552575128805,
        0.47867627877497476,
        0.4785082895927302,
        0.47506789816896566,
        0.5047019834295466,
        0.47174591317753767,
        0.5024994784542943,
        0.4690295910122733,
        0.5133750022306254,
        0.5002517448041017,
        0.47536015148383415,
        0.5519078830845852,
        0.5049809013612282,
        0.47445158402332427,
        0.4853742735299205,
        0.5334942318805272,
        0.5107610371261343,
        0.520794490211059,
        0.5066982049587975,
        0.5588477656365622,
        0.5305169809623859,
        0.48457124472998936,
        0.45889828207326067,
        0.47253082322334944,
        0.5469157213989485,
        0.45798185172795064,
        0.5062529091992313,
        0.5538557719871535,
        0.5287204303088074,
        0.5262128775215819,
        0.49271060852761533,
        0.5212670905648071,
        0.5327817428104126,
        0.5269720566758378,
        0.5045576838563397,
        0.569522740735619,
        0.5082250316324339,
        0.5212780623976415,
        0.49909433790195373,
        0.5259771460249012,
        0.530761161663666,
        0.491088750138379,
        0.4983818483708459,
        0.5274652221010668,
        0.4771631483421236,
        0.5413429694356725,
        0.5888748218307358,
        0.5278120871535651,
        0.5433457324230629,
        0.521288152005835,
        0.49678241657821043,
        0.5280467654026466,
        0.5071325279903732,
        0.5333443556190597,
        0.5158510644478036,
        0.46695507809961356,
        0.4828294900604339,
        0.5291638373921783,
        0.49553625783509203,
        0.5030015860930336,
        0.5169458305822098,
        0.5166545120986682,
        0.5249443111431459,
        0.46122113558368416,
        0.4706446271834572,
        0.4939191583263147,
        0.47029069194046313,
        0.4557263476974224,
        0.4598065405422941,
        0.5147542218108802,
        0.4667481716114916,
        0.4919643350448202,
        0.5229532006069072,
        0.47305785543640283,
        0.5133665263883879,
        0.4834605481342045,
        0.48408001418473257,
        0.4829163624436541,
        0.5149689673190182,
        0.4516512315258061,
        0.49516593306444073,
        0.511184686908356,
        0.4693552468141406,
        0.4751199233201081,
        0.4751652928636336,
        0.5155702517700648,
        0.4701641360667354,
        0.4510852597824784,
        0.517966719258263,
        0.4892931808413137,
        0.4889209325642742,
        0.5085632516003509,
        0.5705335577281079,
        0.5549763700112459,
        0.48387133029008317,
        0.46856763199761975,
        0.5294092984269617,
        0.5215397960368174,
        0.5033682977418936,
        0.4631587478992437,
        0.49057281174247924,
        0.45779884088495304,
        0.5521708649931056,
        0.4776986359537662,
        0.527383682283558,
        0.4996072129373973,
        0.5488308889662415,
        0.4381890896190969,
        0.48820554103581665,
        0.4982096956050691,
        0.4865420805979895,
        0.4207183417279988,
        0.49007306924133437,
        0.4920092788315072,
        0.5751483921421661,
        0.48665787290501183,
        0.559172947578592,
        0.5066243676860889,
        0.4966713566771963,
        0.5006498719894561,
        0.5203362525076116,
        0.46519996738138464,
        0.5242187121314789,
        0.47111004522989613,
        0.449195218675178,
        0.5043447559795192,
        0.5002885461624692,
        0.5412252562116464,
        0.5416758838442896,
        0.4874454233775683,
        0.5242844541195774,
        0.5056030477458078,
        0.47722264734947206,
        0.573900008959301,
        0.4966002703739701,
        0.5504047795916223,
        0.5371575114164163,
        0.5184158261330956,
        0.4905162877281623,
        0.5518429276467377,
        0.4698150299366212,
        0.4693223562790604,
        0.4379980034085456,
        0.5964370755507477,
        0.5764639119214366,
        0.46065987861832186,
        0.5599568415064099,
        0.5179550026089892,
        0.5290997065501398,
        0.5127556910999429,
        0.5080656846134918,
        0.47863971288260804,
        0.494742603067662,
        0.49542951447285144,
        0.4714704375744959,
        0.5071055248888962,
        0.47166631656666635,
        0.4725993140626555,
        0.5356927277445763,
        0.47492925718994755,
        0.472555136928738,
        0.5100479922191303,
        0.5290983251850577,
        0.4441075926475621,
        0.5304325972773432,
        0.466839920147778,
        0.5421459976846508,
        0.5580375660591028,
        0.4987968027553434,
        0.5021629992450046,
        0.4778971027900957,
        0.42663507334059303,
        0.49797576829195533,
        0.510096870634961,
        0.45778489192659233,
        0.5190631326653502,
        0.4544592968183817,
        0.5291020576210254,
        0.4985734444034888,
        0.5064215846712506,
        0.4191432773524977,
        0.53311239703698,
        0.5204856772202296,
        0.5146393082278355,
        0.44295912519523967,
        0.4190824370131029,
        0.5692647345598789,
        0.512959826835052,
        0.5242732550840955,
        0.49090575201174924,
        0.4906300146504249,
        0.5142949405248018,
        0.5782981694644257,
        0.4880363835009011,
        0.41303329033515734,
        0.4762721615562136,
        0.5074570986689833,
        0.4627784458945584,
        0.4809244532149626,
        0.46657856156213884,
        0.49159984210219243,
        0.5192222897164849,
        0.5299101897161478,
        0.4970657498438607,
        0.4919277839008499,
        0.5262694298225113,
        0.4851636548134141,
        0.5083778152740583,
        0.45895932442445464,
        0.4909683979468809,
        0.47027989677652204,
        0.5153941360319781,
        0.5422776408499376,
        0.4536603717864309,
        0.5362648269894411,
        0.5316938501311324,
        0.49920236569221677,
        0.5054602530367561,
        0.5523808616924121,
        0.4158389819848445,
        0.49830241562984623,
        0.5498704509481709,
        0.47592783911466996,
        0.5012435176108838,
        0.5457426066434002,
        0.47329453334292654,
        0.5216313046623523,
        0.42334062298198805,
        0.5158899007970847,
        0.49899475645666447,
        0.48392614602899037,
        0.538798429831103,
        0.4792407674421821,
        0.42938981009695,
        0.5166206577635762,
        0.47558275973826647,
        0.48768896740705586,
        0.4901326277584984,
        0.48900363397841107,
        0.5303783851899496,
        0.4584344997291891,
        0.47250179212714305,
        0.4632821798961488,
        0.5333680494951838,
        0.5253711520684448,
        0.5368735010238322,
        0.5649946930468177,
        0.5395458019817683,
        0.5275798285988915,
        0.49167008846171456,
        0.498432094704875,
        0.4875840478388905,
        0.5465474657684269,
        0.5569067444027868,
        0.46929534706765474,
        0.5268147364524511,
        0.4876030556029491,
        0.49069024840206255,
        0.4528940836235643,
        0.5329838259841464,
        0.45353905422453034,
        0.4382334306731834,
        0.4884155718991544,
        0.487690433665559,
        0.47466003176719807,
        0.5385685571163255,
        0.43408178704267913,
        0.5299941767074396,
        0.5160329415823706,
        0.5207002770288036,
        0.5378597045042169,
        0.4871025826835252,
        0.47359279748581157,
        0.5853116177670944,
        0.4882206493311805,
        0.46222094306695977,
        0.42949579343371197,
        0.4406497155476759,
        0.4908106398441459,
        0.5278900421632484,
        0.4971891356925031,
        0.48778194786876833,
        0.5176589217106405,
        0.5144081489905792,
        0.5024653156502523,
        0.5408671987557417,
        0.5241191738996733,
        0.5006659376240948,
        0.4739940858639518,
        0.5137078930874378,
        0.4767197204347911,
        0.532184713830243,
        0.5156878144354801,
        0.4789598520873718,
        0.48987750917520284,
        0.4726690556232875,
        0.49659305813323185,
        0.5298714424268804,
        0.4659027844205967,
        0.526657663908267,
        0.5376194436443147,
        0.5335198591173509,
        0.5053906170901455,
        0.49861886217046286,
        0.444676561125193,
        0.46845242759961747,
        0.49456955141128794,
        0.5420514863736362,
        0.6123965378246574,
        0.4490715524462547,
        0.5187639020324109,
        0.5718688003797208,
        0.44837638325713286,
        0.38422374962773864,
        0.43386397171306007,
        0.543391395107066,
        0.4573938805179556,
        0.5442494508465651,
        0.5381340310621074,
        0.49377525952991297,
        0.4835723961429738,
        0.40880838786747703,
        0.5511416615077165,
        0.5047466102678747,
        0.5139125269648747,
        0.5262840189700962,
        0.6087478803198866,
        0.42498502748434985,
        0.5736007912414478,
        0.5396301677314898,
        0.45978312826935114,
        0.47015855283222624,
        0.5381025327922506,
        0.4999620807766522,
        0.4934108702172691,
        0.450067161062394,
        0.5333871372571628,
        0.46669260249410727,
        0.5232320961578294,
        0.47354479532126303,
        0.4768594624816775,
        0.5153741251392979,
        0.4981029682124965,
        0.5015561746726382,
        0.492726662581875,
        0.5108540635021075,
        0.44718639889199063,
        0.48715852370323853,
        0.4310454390099931,
        0.4403840099597538,
        0.5143204332842768,
        0.5045540308100941,
        0.5409041847495873,
        0.44239586140126297,
        0.4795802868996105,
        0.4879078344992235,
        0.4753865755477467,
        0.5272310234018268,
        0.41606255180047996,
        0.4866335181607033,
        0.45718961852768636,
        0.5475248500703622,
        0.5534169857678951,
        0.48545072515155535,
        0.4453104949664805,
        0.5380639330934359,
        0.4457798995903796,
        0.5446823153898808,
        0.47995714580769044,
        0.5144719759732029,
        0.5003031616201606,
        0.4328205360510581,
        0.476517085183095,
        0.4682120181853272,
        0.47910677115305295,
        0.5320511666400671,
        0.5650396443353023,
        0.5254318375519813,
        0.5841539640534078,
        0.5113886653689536,
        0.6153741214092843,
        0.3883160173727623,
        0.5520018885894098,
        0.48533803349629684,
        0.5503429507229147,
        0.4464330150114441,
        0.609905530623547,
        0.5242449751828926,
        0.47043203709463466,
        0.4656569010418649,
        0.5483859453964038,
        0.4963594851261711,
        0.5139196951186978,
        0.5465110643688167,
        0.44077626683487003,
        0.532036616743721,
        0.5237587874868038,
        0.4182526895205135,
        0.6047877190646822,
        0.3554555610713352,
        0.43318109425859674,
        0.49494553501842803,
        0.5292229217577737,
        0.4739941446259198,
        0.42290025163623113,
        0.4146834138423447,
        0.5544238516828723,
        0.390338847386955,
        0.5147848334581887,
        0.487566511019469,
        0.543806189306293,
        0.4239752589061945,
        0.5288714479945165,
        0.462343399790248,
        0.523369566399263,
        0.43445683752260145,
        0.5108594260472735,
        0.4825663412243825,
        0.40019282673013945,
        0.5410394372966798,
        0.3455747349054108,
        0.5106094050258537,
        0.5626037464078629,
        0.36962833868722433,
        0.5716577297788932,
        0.48112298733269887,
        0.5231522681952294,
        0.4980669785264801,
        0.4045723809241513,
        0.5372209965623074,
        0.4242940559087401,
        0.4638301294124559,
        0.48097381832472996,
        0.5096042197305709,
        0.4516182634783976,
        0.5416187585704384,
        0.5259587671169744,
        0.5503965434644185,
        0.5054471980231025,
        0.4781808793047989,
        0.5450535023695019,
        0.5526745470384762,
        0.5560256796266985,
        0.544969476529602,
        0.528050197864698,
        0.4523197488543936,
        0.5755221990554714,
        0.5379058588955163,
        0.5662996241532028,
        0.47072065882327224,
        0.5043059267258643,
        0.4442699231593012,
        0.3925374800182581,
        0.4803639955303372,
        0.6120392661598693,
        0.4912008386425745,
        0.4916379981111613,
        0.5529268064421722,
        0.3992803347945576,
        0.4178139950928396,
        0.4596573371293761,
        0.4471716485474362,
        0.56211436242683,
        0.5232369324240682,
        0.5557864538368198,
        0.5999850880783578,
        0.5525852699944453,
        0.47949427974977926,
        0.531767562315849,
        0.5242364497429103,
        0.5128703872988618,
        0.5057779250232202,
        0.5213771772049441,
        0.4400429333604286,
        0.5056949728433675,
        0.3818730988975489,
        0.512149199439257,
        0.43180973924637706,
        0.5764382289362252,
        0.5074973654518009,
        0.6136857782757797,
        0.5742807539154527,
        0.5020755157164299,
        0.42788189954479433,
        0.49857595365702806,
        0.4999080400700549,
        0.5146454174524054,
        0.517710559300624,
        0.5471409116147731,
        0.4099666709182278,
        0.5822691417715583,
        0.40863970256377147,
        0.44258314020604433,
        0.5030391336949745,
        0.5168636977341616,
        0.5903275763907473,
        0.5533252732471649,
        0.508734092423822,
        0.5315098796042941,
        0.4629381583495944,
        0.41930339793264476,
        0.4833930852754126,
        0.527028730258355,
        0.4184705162529004,
        0.46389136798108543,
        0.5452259734755668,
        0.5281670828016142,
        0.5422354442659585,
        0.48776068395658057,
        0.5057281056530425,
        0.4722611295551082,
        0.49149279102394133,
        0.44671607372938094,
        0.4454185684333296,
        0.4288254046227668,
        0.5382774451524269,
        0.4712818177752618,
        0.5303147740920962,
        0.5063753529546583,
        0.49939549154621626,
        0.49359947186976144,
        0.48612311199906755,
        0.44649537636297026,
        0.4319465127385833,
        0.4891955069380758,
        0.513154327159479,
        0.5256140526920222,
        0.4651022323982167,
        0.5291566839234184,
        0.5382118047634457,
        0.511354045171627,
        0.5270439158080114,
        0.48874979532832247,
        0.4512443105693185,
        0.4554952123944701,
        0.456717186897688,
        0.4974928854253331,
        0.5006631487459426,
        0.5752112242791784,
        0.4995088290407156,
        0.45325360613952126,
        0.5197039280409679,
        0.49926033526988106,
        0.5189897785003359,
        0.4440473378031924,
        0.4826039786269279,
        0.5335320008865337,
        0.5135034006926099,
        0.5324001415303369,
        0.46074351234880373,
        0.43237538134821885,
        0.5352042358225925,
        0.5177698484315287,
        0.4786599961353056,
        0.4964776550580136,
        0.49679654744529195,
        0.5214450284988729,
        0.4884900845085819,
        0.45578404862999633,
        0.571773563307841,
        0.5377695094132401,
        0.5588771727424462,
        0.45759250799582724,
        0.5435342872466277,
        0.5180532848846565,
        0.5676390852515679,
        0.5212849607536041,
        0.4867892732869928,
        0.5050049215814888,
        0.5261141828662904,
        0.5716415610849278,
        0.4771921162650595,
        0.4743009420240011,
        0.5350070464686209,
        0.5664400924217453,
        0.5188555292328345,
        0.5127402007679517,
        0.5372986051607114,
        0.4584601532298025,
        0.46970520049045816,
        0.4806168431342175,
        0.43977170345352046,
        0.5020314767794032,
        0.4798825971062589,
        0.5453612070253142,
        0.47802156011006447,
        0.5386480519404933,
        0.4511106673617698,
        0.44586642275361577,
        0.4912928302057086,
        0.4441683922030849,
        0.4979657893072949,
        0.5435129258456242,
        0.4649058550357656,
        0.5097208640035874,
        0.5241896173587521,
        0.5577731689651173,
        0.5187315640719643,
        0.4685222424620786,
        0.47923877594212044,
        0.48722993744749377,
        0.5459425739850763,
        0.5380213153141531,
        0.47748074194765444,
        0.4927988257193797,
        0.45145839670697196,
        0.4913504135583083,
        0.4816140396829098,
        0.5279565016419056,
        0.5159728565257183,
        0.520818023200159,
        0.47215503962345123,
        0.4878727350729824,
        0.4691010295799928,
        0.4739224141393839,
        0.5078263070190554,
        0.5230471595700068,
        0.5388132767549122,
        0.5096168552320418,
        0.5175750072884188,
        0.5042243175317616,
        0.4469183559547413,
        0.4866514625057582,
        0.47911566825249396,
        0.5095365192105735,
        0.4431985311181667,
        0.5124940752229002,
        0.5357428942735042,
        0.5285284536114949,
        0.46947884481338203,
        0.5404805341239882,
        0.5465562282485229,
        0.49242284448444773,
        0.46935528317400416,
        0.556047247325703,
        0.562806975490991,
        0.5162794683330362,
        0.4964681172249021,
        0.4446294188789326,
        0.51133482452335,
        0.5156336919525586,
        0.45391433298270345,
        0.5053834101397725,
        0.5232232571131146,
        0.548787428563002,
        0.5406484114566955,
        0.5274162885225918,
        0.5037953576356362,
        0.5098661433871163,
        0.45802734730728795,
        0.5363574573200016,
        0.4558097479023909,
        0.5066696704662446,
        0.534192905513498,
        0.4962368364046905,
        0.49642603664472024,
        0.5121271501995391,
        0.4976582944735838,
        0.5247085949267495,
        0.4431858775705212,
        0.4755966945469335,
        0.47479909297877093,
        0.47723124088054464,
        0.4894338164933931,
        0.48787463804923176,
        0.45989412265445967,
        0.4842362922596858,
        0.48828316772068964,
        0.47660025911289067,
        0.5149427597261628,
        0.5283124016952063,
        0.4936287681116476,
        0.4641376799870973,
        0.5672017688976428,
        0.5260371968944547,
        0.5436631550537699,
        0.5568277623875596,
        0.5547484576241875,
        0.5494950439264866,
        0.4963312027181832,
        0.47049177758170946,
        0.5322991168002822,
        0.4767012982563785,
        0.6008972781095411,
        0.4792875120941835,
        0.5031553206030723,
        0.46935538440345526,
        0.5004433671007816,
        0.4569846926228228,
        0.48813811057559664,
        0.4510921565603797,
        0.5510530910028976,
        0.41271716580356455,
        0.4875234018451827,
        0.5728079203726638,
        0.4590890830401446,
        0.50430509341128,
        0.5100405324541167,
        0.4612569325324232,
        0.5194131048886323,
        0.4735733465702598,
        0.5338551875113358,
        0.4582847696647603,
        0.4924308975020201,
        0.5966240365999069,
        0.588666841919623,
        0.5688950755893997,
        0.45548756506900534,
        0.493621549201162,
        0.5072309220897536,
        0.5269370102900912,
        0.5294940451019375,
        0.4948612561097607,
        0.44857902968973207,
        0.4369196673688274,
        0.48437051100354483,
        0.5161643778366337,
        0.4836950069760156,
        0.48051000272051425,
        0.4936067111207868,
        0.488315317368137,
        0.4883550165355523,
        0.3994826690222965,
        0.5020931788104939,
        0.5585272373202089,
        0.5841229169246881,
        0.5040164655426588,
        0.5059565590568472,
        0.5396277772090611,
        0.5135053752239948,
        0.44841951674655095,
        0.4615168001692277,
        0.5361120823536756,
        0.46372295120031565,
        0.49012871367424937,
        0.4788029239394536,
        0.4857282033305498,
        0.560367692322241,
        0.5405051784938125,
        0.5363225599082075,
        0.5240991114012,
        0.47954751982665095,
        0.4159427589364786,
        0.5244595132210391,
        0.44917361842132525,
        0.5053743959067659,
        0.5250425665588662,
        0.5151570639497043,
        0.4298113490921537,
        0.4875601384815514,
        0.44144348577607656,
        0.619895431235136,
        0.51166453250864,
        0.4939268832087668,
        0.408777466593341,
        0.40481353169600554,
        0.4247940829022853,
        0.5235710700313984,
        0.5417021201226805,
        0.4944290540693728,
        0.49811852947922863,
        0.5132783551119872,
        0.5108680424919338,
        0.4395841566795745,
        0.5231678852740643,
        0.6135295155091972,
        0.6052076183238884,
        0.6198386483564251,
        0.5927667933828215,
        0.5509160222085142,
        0.44081328660244407,
        0.5223614627560602,
        0.41172536016730205,
        0.42101544236109173,
        0.39089837904659286,
        0.45872165796618913,
        0.5665866447763042,
        0.41553475729410505,
        0.43745733307346,
        0.4645477805519872,
        0.5012798840696996,
        0.4688212395786105,
        0.4840090059886635,
        0.5191466856208794,
        0.5151342536695557,
        0.5634875390662546,
        0.5153217668628712,
        0.5505656650478425,
        0.5209636053370265,
        0.5577992808850888,
        0.47569666998636606,
        0.5034002881277664,
        0.5217761472204733,
        0.5050412683356258,
        0.4663704497949161,
        0.4957926933001444,
        0.4738791899374492,
        0.5419185315639453,
        0.44509116390969006,
        0.4397030304453611,
        0.4757128932327193,
        0.5262212746049881,
        0.501266234456377,
        0.47986166988874307,
        0.513325026018491,
        0.5213442069070334,
        0.4835825313967574,
        0.5530313257460476,
        0.49579076347495915,
        0.4620405415608254,
        0.4228115967017457,
        0.6029313661470959,
        0.5036499701942082,
        0.47001196778786897,
        0.4963409539898197,
        0.4484072609261603,
        0.5490625897677947,
        0.4134307553869371,
        0.4343812393492828,
        0.5267057165843897,
        0.5350365395743827,
        0.4999937816791604,
        0.4892387598782038,
        0.4949694448939071,
        0.5691092328255252,
        0.5268477716458928,
        0.47190887842211965,
        0.5287071832989959,
        0.5342879375887438,
        0.43054514900589547,
        0.4967302151911395,
        0.48010668541203944,
        0.5658649018789935,
        0.5113563407403168,
        0.5516507590418566,
        0.5106338645036153,
        0.4954923193519562,
        0.41430884276452973,
        0.46195802796439994,
        0.5267769367972617,
        0.5320627364935931,
        0.5118893525181399,
        0.5037992827793366,
        0.5442245297313171,
        0.47018334172080917,
        0.5860338615018007,
        0.45340418031103424,
        0.5835629583960334,
        0.47167912340552404,
        0.48961378911024794,
        0.5045104134201307,
        0.504540139757844,
        0.4702152890405139,
        0.5948175067350397,
        0.53346370129241,
        0.5505981291583747,
        0.5233033220492628,
        0.432228157855046,
        0.6543112569923799,
        0.4556461114915233,
        0.4785997494797096,
        0.528838292380543,
        0.48080973857014103,
        0.4802711766035352,
        0.4683289380959676,
        0.4641290099379207,
        0.5080821310211843,
        0.45396075402562724,
        0.6341618171736058,
        0.4648382177473638,
        0.5703577396451011,
        0.4230178081022224,
        0.5637889771873187,
        0.48393152064503325,
        0.4217614878735252,
        0.4804770780540625,
        0.4725457351951178,
        0.4847009048130754,
        0.43795672671779085,
        0.44393261462832095,
        0.5903866634370124,
        0.5399903799812122,
        0.4163965665341755,
        0.49624565939220944,
        0.5057488749310219,
        0.4734913574587268,
        0.3853604389109918,
        0.49260772774847555,
        0.6705625777222647,
        0.4902407321806172,
        0.38534633200938884,
        0.5044448992053279,
        0.5293044685878597,
        0.472947104785719,
        0.530031115451748,
        0.42258264053430467,
        0.5557133615667332,
        0.5083989300358185,
        0.49751400658839157,
        0.5118400049227688,
        0.5182754943850421,
        0.533430268015428,
        0.5124574758351536,
        0.56639947452012,
        0.555842274370474,
        0.43015033102989286,
        0.4686057491018294,
        0.48631447014216883,
        0.4846830292541007,
        0.46684236581983146,
        0.44702942314839705,
        0.530412592922814,
        0.5414061849921027,
        0.43953548117765323,
        0.5360604899765835,
        0.5547391474339748,
        0.48867999591201766,
        0.4756881013201827,
        0.515939112216107,
        0.507337138283263,
        0.4774653252466702,
        0.6153877100039301,
        0.497998759211999,
        0.44830722318372257,
        0.5276243131622274,
        0.5611710096860326,
        0.5313593592618225,
        0.5348290982618126,
        0.5614619913530803,
        0.5993991790668618,
        0.5398832348724026,
        0.47566190568612793,
        0.5625645819877707,
        0.4676272692374859,
        0.6098081097790323,
        0.4619604148805965,
        0.5033887876387337,
        0.5161260849853221,
        0.4884432267715239,
        0.5337575560128668,
        0.4353393015521375,
        0.41524593339265176,
        0.48725385124114595,
        0.4923322982771761,
        0.5030793062292225,
        0.47727193606525087,
        0.5340099865630517,
        0.4414158916736317,
        0.4824391472850442,
        0.5036359877637342,
        0.4987049604175059,
        0.4737897338012757,
        0.4785911023685406,
        0.47068112867057804,
        0.5147372599908023,
        0.5532913412341385,
        0.6056408747137692,
        0.42821581611672566,
        0.5062685262982012,
        0.49532463618298783,
        0.44701336025540694,
        0.5128337654218476,
        0.4402357975940908,
        0.49756900968103257,
        0.5376926136160456,
        0.44057761062018613,
        0.4725837303868155,
        0.48569893860073676,
        0.5482880322527424,
        0.5108998158710264,
        0.4869779474181043,
        0.5728119469407725,
        0.4861270523610662,
        0.5375804528491913,
        0.5001382364699856,
        0.5396963453628203,
        0.4682531361602702,
        0.4810056358885469,
        0.46281224779038854,
        0.5604719780581283,
        0.4588292353219028,
        0.47368901507359273,
        0.4428747063341837,
        0.5571678740970963,
        0.5846200187395512,
        0.5148676894170673,
        0.5056889323286534,
        0.46070345508711835,
        0.48993817795261657,
        0.5907224921139522,
        0.4841973018980503,
        0.5394422000398248,
        0.5265412518859914,
        0.4196721531446361,
        0.5065215012628729,
        0.5013390347760172,
        0.42035262514831284,
        0.46976487610196677,
        0.4878286450385966,
        0.5096183799502308,
        0.41689055467102376,
        0.4774823431117475,
        0.4632462062868458,
        0.6251823414744112,
        0.44392332248834193,
        0.5075722797548742,
        0.5114332401912791,
        0.5223132625103472,
        0.4332453567234477,
        0.6072984429372321,
        0.5704711877093176,
        0.4652488701328423,
        0.4466195877480755,
        0.42875524231434214,
        0.46965629382154167,
        0.5628735828676318,
        0.45318842436431933,
        0.43538660580324196,
        0.4453637797927572,
        0.4058235644123458,
        0.4941640958697554,
        0.4186268374039912,
        0.5374069605140412,
        0.5527261471519496,
        0.5485243493971365,
        0.5469379713284438,
        0.5252239317579759,
        0.5563929347602045,
        0.507867415622594,
        0.49752038275560917,
        0.4591259626339272,
        0.5331151683024843,
        0.5231977738057935,
        0.5263063448959219,
        0.46783550057263673,
        0.46329557719645137,
        0.4902390490529119,
        0.4615470080023107,
        0.5007116786637305,
        0.4116971692251916,
        0.4390458958730485,
        0.5420820235316894,
        0.5246254136574782,
        0.5306894107337143,
        0.48200590714936725,
        0.5124007842601582,
        0.47169576372253,
        0.4515610708721588,
        0.5119940884041383,
        0.5370125513472612,
        0.5043177651402179,
        0.5042118083032402,
        0.48000520670510516,
        0.47218302115985067,
        0.48803742162200986,
        0.5286476412500968,
        0.5187014341334474,
        0.5050688378129727,
        0.543150602471708,
        0.48171639405237465,
        0.5598759245963584,
        0.49215650093239716,
        0.44311171708689684,
        0.5443333147514954,
        0.49359257148591723,
        0.5446947890446802,
        0.4593619253754495,
        0.5261809812382712,
        0.43746517049981054,
        0.5483423126118709,
        0.4924405848888061,
        0.475668848042968,
        0.5154574427500479,
        0.4872724028294064,
        0.4684293254277631,
        0.5371038491420355,
        0.6440637920730484,
        0.5133715813687731,
        0.5466066975956122,
        0.4909967429044658,
        0.5380157709543585,
        0.5058249065276603,
        0.454163720209656,
        0.5362057225879584,
        0.39525800096621666,
        0.4305111167584872,
        0.4460097697743867,
        0.41888921529047435,
        0.4538031226389263,
        0.540548038232539,
        0.5428611815680027,
        0.5704251237409452,
        0.45690993483462256,
        0.47628341838672955,
        0.6481885189106922,
        0.46644203328390155,
        0.5139928386784444,
        0.46018497210300435,
        0.6167043662421225,
        0.48653238911501223,
        0.5438299732214724,
        0.4162741960156358,
        0.474737174016895,
        0.4893998065905793,
        0.522258622902365,
        0.4635421815876136,
        0.5356640862319249,
        0.44364366977808684,
        0.5108088145591219,
        0.5198808219467862,
        0.47012829490716207,
        0.4614715818481149,
        0.5576602098006086,
        0.4872946610287662,
        0.5219388159931259,
        0.4559816413814002,
        0.49741304743571324,
        0.5310047884197747,
        0.5726848259605725,
        0.48162563251815843,
        0.5800493157189759,
        0.5084694451451798,
        0.4739825778527959,
        0.4395106028569808,
        0.5018042542423227,
        0.4822552507677319,
        0.4937682037913856,
        0.49282249620668295,
        0.537771041284372,
        0.4533267138208283,
        0.5404015160332414,
        0.5110981711069242,
        0.47987102284447036,
        0.4865643910119571,
        0.49863964986002285,
        0.5285059475678315,
        0.5052915388798068,
        0.5058833442480356,
        0.48729634264843796,
        0.5028227640279331,
        0.5473512262441943,
        0.45992555879357233,
        0.5251115251479981,
        0.45215270873138524,
        0.5132246404994507,
        0.5210925202902763,
        0.5135081330346586,
        0.42724358532391393,
        0.4563494039253489,
        0.44013498905643667,
        0.5139601082359164,
        0.5004982388008706,
        0.45695993280178276,
        0.5253405828476826,
        0.5104531090968442,
        0.5344035333201027,
        0.4726130320069298,
        0.48750802299566914,
        0.5193281743894096,
        0.5272500162372145,
        0.5299093888084627,
        0.47392365348185744,
        0.4840303803821865,
        0.4720218820974893,
        0.46234661394764154,
        0.4091367335585039,
        0.589181581967007,
        0.516154486332692,
        0.5411880463988646,
        0.5342458679452171,
        0.500227585411805,
        0.4880281119259745,
        0.5307142778950827,
        0.474178638030601,
        0.47214007184479634,
        0.471190964105025,
        0.4847544954343268,
        0.4583676625384701,
        0.5075312376701696,
        0.4460362928624103,
        0.5347983470117603,
        0.5685129608435507,
        0.47115654330889767,
        0.4152185861373794,
        0.47376903922163494,
        0.5433775460038567,
        0.5146661419800226,
        0.6026819140107113,
        0.5135273986712177,
        0.43675369919395735,
        0.5349566874095236,
        0.4832169095231558,
        0.42159851665078596,
        0.4671665185747183,
        0.4485924196939766,
        0.51429373307678,
        0.48563242462536094,
        0.5086929304749589,
        0.45476458700262695,
        0.45200907337588364,
        0.46410485700881343,
        0.49797692927039683,
        0.45312724902458384,
        0.4965420394754832,
        0.5380719651437158,
        0.5579381192574697,
        0.5040151656679538,
        0.4903702998658341,
        0.5013125382195116,
        0.5008589257562477,
        0.4496994944128049,
        0.5479793840418158,
        0.42071113219837025,
        0.43333420064391154,
        0.5092572835978668,
        0.5136945782487043,
        0.5462845109178887,
        0.4729198684071725,
        0.5198826433847202,
        0.4648338948808433,
        0.5328163303998074,
        0.5209647536894398,
        0.5067260615328883,
        0.48503971469987783,
        0.489329157945367,
        0.4492567696843172,
        0.5001406858301548,
        0.4874592276799741,
        0.4660917806394409,
        0.49230917836765276,
        0.51155401081577,
        0.5238222074470922,
        0.4879254362816345,
        0.4191517436269347,
        0.5335048139961825,
        0.49540129444016856,
        0.5033662311400972,
        0.45556037975072144,
        0.44525057966831116,
        0.5065191375077773,
        0.4456129407691675,
        0.5472302548106779,
        0.48940762560199214,
        0.5318019367379485,
        0.46697305381901916,
        0.46383497985820904,
        0.45711976170811613,
        0.5379391807581944,
        0.517580846778792,
        0.5495939439950873,
        0.45907927983839036,
        0.4514786836625056,
        0.5066775178993248,
        0.44815542364361477,
        0.4818571117925654,
        0.5038593276838851,
        0.468735649062978,
        0.5389681096836169,
        0.5301502468096847,
        0.5402215249532702,
        0.5640712857210484,
        0.482404932850224,
        0.4213991725506294,
        0.45231982658695036,
        0.46207155930508176,
        0.45142374081694014,
        0.4696667045474534,
        0.5346258256096995,
        0.4790514190010155,
        0.4375963625428324,
        0.5369313724508059,
        0.5324659180863183,
        0.4698422357915344,
        0.5089370744533896,
        0.5105723248129242,
        0.5357468445012729,
        0.4726063687338359,
        0.4142246524581469,
        0.5317435423199808,
        0.5025070103829447,
        0.5168044139946839,
        0.572505535153223,
        0.4466565692691627,
        0.4909477828649182,
        0.5344778454925234,
        0.4997159505757933,
        0.4630376649335145,
        0.4807936902407925,
        0.5223817545024345,
        0.569643684194375,
        0.5385755740256357,
        0.4517121524273436,
        0.534589442360938,
        0.46530231877222394,
        0.5165449304760962,
        0.5125416876926132,
        0.4758861209209574,
        0.4931165460849994,
        0.48853776691705086,
        0.44071164219658154,
        0.5005874133996597,
        0.5174146382999705,
        0.4944515776682016,
        0.5288451334195143,
        0.4258761648441221,
        0.5232375623332098,
        0.5070113491561714,
        0.45245713568461826,
        0.49059000270408565,
        0.5197309019084401,
        0.5197829564444859,
        0.5065258370947022,
        0.5188159120135827,
        0.4966775580120544,
        0.534225779578256,
        0.5718333933312943,
        0.5150803557930106,
        0.5492498877671521,
        0.5386530138200796,
        0.47958119112798747,
        0.49051387688344944,
        0.4433616153616933,
        0.4256206424299526,
        0.5083199321740346,
        0.471862587521907,
        0.5904668888728315,
        0.5130209954418448,
        0.5727362819064877,
        0.4884571820467238,
        0.5844548449601407,
        0.5078502316833495,
        0.5379236571000099,
        0.4783279638299677,
        0.48011342260167805,
        0.5102610788049464,
        0.4231025869081082,
        0.43081546457194697,
        0.5675346692607267,
        0.5011205813254735,
        0.47467384544423213,
        0.5057814538294408,
        0.5540219478758248,
        0.5022179209567317,
        0.572819523124412,
        0.4848804502762504,
        0.5387804217064445,
        0.5136797433554006,
        0.4657732539479977,
        0.5504777455152025,
        0.4180087177491707,
        0.5659031342782678,
        0.529404673471559,
        0.5033510837704354,
        0.43243216624230296,
        0.49468473231707016,
        0.5349552315707193,
        0.4863780817882277,
        0.5266787653872226,
        0.5504000187049121,
        0.5546827745028682,
        0.5281464613097779,
        0.5605040063193796,
        0.5377547598763055,
        0.466462539408,
        0.5072435581065305,
        0.4950932067593036,
        0.5762383221056866,
        0.4664940273402966,
        0.38740810560553635,
        0.5557226433538235,
        0.5910020576297299,
        0.47809540503650294,
        0.5127634956333781,
        0.5118994068900476,
        0.5254147529716203,
        0.5095681586365015,
        0.48548750186825346,
        0.4510497145373591,
        0.6534833153846138,
        0.5511999875585885,
        0.5475946297948211,
        0.4708257212042482,
        0.4517101112367067,
        0.5920179457551493,
        0.544187541594309,
        0.4635112862883921,
        0.4925813839329532,
        0.5064260387751767,
        0.5012342813820021,
        0.4861764276728934,
        0.5209417148548041,
        0.5016119587492671,
        0.4937917630692097,
        0.47718719172893154,
        0.4480361301200179,
        0.5274588042100926,
        0.47740518901534196,
        0.3450322360664421,
        0.644592240154348,
        0.4748359090717264,
        0.47905545561510804,
        0.4947114756096377,
        0.5134841149773128,
        0.4045712680304061,
        0.4710146663853955,
        0.5079429900493088,
        0.5098347941294052,
        0.38926707847705194,
        0.5351153734356561,
        0.5001176765727845,
        0.4565179661890035,
        0.4712864855313571,
        0.49353885786045454,
        0.6136158368888166,
        0.5807962964514145,
        0.36413728581568827,
        0.5543184734637004,
        0.4923508677195028,
        0.5346144289880731,
        0.569620358520393,
        0.48350947398348887,
        0.46225898866658527,
        0.5168460676926754,
        0.4946164273551613,
        0.5849685439938422,
        0.5218485643076219,
        0.4996327979200705,
        0.5228370571557366,
        0.5502087966209581,
        0.47046348175392566,
        0.5163244838851813,
        0.4688233768487433,
        0.5685171594496483,
        0.352039311699704,
        0.3485922177694071,
        0.5177395231570928,
        0.553488679992549,
        0.6062683459534307,
        0.4306006773531026,
        0.5427925185130019,
        0.47059451153455334,
        0.5058478148950596,
        0.4709009060037507,
        0.5275047582337767,
        0.5361680461604815,
        0.48968997025881494,
        0.5269103215053716,
        0.46923840352863155,
        0.48987164243766146,
        0.47485954544254844,
        0.46550113067719834,
        0.527115768137776,
        0.5112842986971594,
        0.5451822937849321,
        0.49330174227272605,
        0.518214700446904,
        0.5146592989872266,
        0.5537786206112651,
        0.5585859120156612,
        0.43966187355193076,
        0.5152064527984498,
        0.4805440592081043,
        0.5822279072284138,
        0.5399507514098364,
        0.4993075673590765,
        0.48179391473901073,
        0.4561235997348238,
        0.48368794436471046,
        0.4943657944529341,
        0.4199780968061507,
        0.43789637158420097,
        0.442123829042993,
        0.5387552272954971,
        0.5271635883085801,
        0.48181400648431694,
        0.5198973006683687,
        0.5042722894005054,
        0.479239755322424,
        0.46678337803713044,
        0.4987538325695819,
        0.5263494391510691,
        0.512147290034668,
        0.6031532174254685,
        0.4197030131905137,
        0.5102655448206537,
        0.4610729836433163,
        0.5525478393938329,
        0.5218223218203912,
        0.6308634908655626,
        0.6391523560697085,
        0.5372232152592412,
        0.5572068958191732,
        0.517308951024854,
        0.40393849568082163,
        0.548328494706082,
        0.4899660485260275,
        0.48882005487562286,
        0.5689866201334093,
        0.4991887413944063,
        0.4900446334097411,
        0.49583624840400997,
        0.49381414829883824,
        0.5068757731515272,
        0.49584570308505466,
        0.49148987294004437,
        0.572804877386867,
        0.4468722143506597,
        0.5247457315446299,
        0.534257029364447,
        0.45698446733856957,
        0.5136320598069477,
        0.4681902990162964,
        0.4674252635278028,
        0.5388961235461156,
        0.5126716212322843,
        0.4519367658178952,
        0.484022459936975,
        0.4808303975025382,
        0.44339412492863506,
        0.47584005440154176,
        0.4446609001178889,
        0.5037875056052057,
[truncated: 3,005,753 more chars]
