# Supplementary material for: DeepFRET, a software for rapid and automated single-molecule FRET data classification using deep learning
Source: eLife. 2020 Nov 3;9:e60404. doi: 10.7554/eLife.60404 (PMC7609065; doi:10.7554/eLife.60404)
Supplement: Figure 2—source data 1. [file elife-60404-fig2-data1.zip]

Archive with 34 entries (31 files):
- Figure 2-source data 1 new/
- __MACOSX/._Figure 2-source data 1 new
- Figure 2-source data 1 new/Traces/
- __MACOSX/Figure 2-source data 1 new/._Traces
- Figure 2-source data 1 new/.DS_Store
- __MACOSX/Figure 2-source data 1 new/._.DS_Store
- Figure 2-source data 1 new/Fig_2_S1a/
- __MACOSX/Figure 2-source data 1 new/._Fig_2_S1a
- Figure 2-source data 1 new/Fig_S3.json
- __MACOSX/Figure 2-source data 1 new/._Fig_S3.json
- Figure 2-source data 1 new/Fig_S1b.json
- __MACOSX/Figure 2-source data 1 new/._Fig_S1b.json
- Figure 2-source data 1 new/Traces/.DS_Store
- __MACOSX/Figure 2-source data 1 new/Traces/._.DS_Store
- Figure 2-source data 1 new/Traces/Fig_2_S1_S2_Xy_good_200_1state.npz
- __MACOSX/Figure 2-source data 1 new/Traces/._Fig_2_S1_S2_Xy_good_200_1state.npz
- Figure 2-source data 1 new/Traces/Fig_2_S1_S2_Xy_bad_5000.npz
- __MACOSX/Figure 2-source data 1 new/Traces/._Fig_2_S1_S2_Xy_bad_5000.npz
- Figure 2-source data 1 new/Traces/Fig_2_S1_S2_Xy_good_200_3state.npz
- __MACOSX/Figure 2-source data 1 new/Traces/._Fig_2_S1_S2_Xy_good_200_3state.npz
- Figure 2-source data 1 new/Traces/Fig_2_S1_S2_Xy_good_200_2state.npz
- __MACOSX/Figure 2-source data 1 new/Traces/._Fig_2_S1_S2_Xy_good_200_2state.npz
- Figure 2-source data 1 new/Fig_2_S1a/Fig_2_S1_thresholds_stoi_full_2state.json
- __MACOSX/Figure 2-source data 1 new/Fig_2_S1a/._Fig_2_S1_thresholds_stoi_full_2state.json
- Figure 2-source data 1 new/Fig_2_S1a/Fig_2_S1_thresholds_stoi_1state.json
- __MACOSX/Figure 2-source data 1 new/Fig_2_S1a/._Fig_2_S1_thresholds_stoi_1state.json
- Figure 2-source data 1 new/Fig_2_S1a/Fig_2_S1_thresholds_stoi_full_3state.json
- __MACOSX/Figure 2-source data 1 new/Fig_2_S1a/._Fig_2_S1_thresholds_stoi_full_3state.json
- Figure 2-source data 1 new/Fig_2_S1a/Fig_2_S1_thresholds_stoi_2state.json
- __MACOSX/Figure 2-source data 1 new/Fig_2_S1a/._Fig_2_S1_thresholds_stoi_2state.json
- Figure 2-source data 1 new/Fig_2_S1a/Fig_2_S1_thresholds_stoi_full_1state.json
- __MACOSX/Figure 2-source data 1 new/Fig_2_S1a/._Fig_2_S1_thresholds_stoi_full_1state.json
- Figure 2-source data 1 new/Fig_2_S1a/Fig_2_S1_thresholds_stoi_3state.json
- __MACOSX/Figure 2-source data 1 new/Fig_2_S1a/._Fig_2_S1_thresholds_stoi_3state.json
