# Supplementary material for: DeepFRET, a software for rapid and automated single-molecule FRET data classification using deep learning
Source: eLife. 2020 Nov 3;9:e60404. doi: 10.7554/eLife.60404 (PMC7609065; doi:10.7554/eLife.60404)
Supplement: Figure 2—source data 1. [file elife-60404-fig2-data1.zip › Figure 2-source data 1 new/Fig_S3.json]

{
    "precision": {
        "noise": [
            0.01,
            0.060000000000000005,
            0.11,
            0.16000000000000003,
            0.21000000000000002,
            0.26,
            0.31000000000000005,
            0.01,
            0.060000000000000005,
            0.11,
            0.16000000000000003,
            0.21000000000000002,
            0.26,
            0.31000000000000005,
            0.01,
            0.060000000000000005,
            0.11,
            0.16000000000000003,
            0.21000000000000002,
            0.26,
            0.31000000000000005,
            0.01,
            0.060000000000000005,
            0.11,
            0.16000000000000003,
            0.21000000000000002,
            0.26,
            0.31000000000000005,
            0.01,
            0.060000000000000005,
            0.11,
            0.16000000000000003,
            0.21000000000000002,
            0.26,
            0.31000000000000005,
            0.01,
            0.060000000000000005,
            0.11,
            0.16000000000000003,
            0.21000000000000002,
            0.26,
            0.31000000000000005,
            0.01,
            0.060000000000000005,
            0.11,
            0.16000000000000003,
            0.21000000000000002,
            0.26,
            0.31000000000000005,
            0.01,
            0.060000000000000005,
            0.11,
            0.16000000000000003,
            0.21000000000000002,
            0.26,
            0.31000000000000005,
            0.01,
            0.060000000000000005,
            0.11,
            0.16000000000000003,
            0.21000000000000002,
            0.26,
            0.31000000000000005,
            0.01,
            0.060000000000000005,
            0.11,
            0.16000000000000003,
            0.21000000000000002,
            0.26,
            0.31000000000000005
        ],
        "precision": [
            0.9119120234604107,
            0.9197936434822662,
            0.9669763670064875,
            0.824908906882591,
            0.9519047619047619,
            0.9372832280917912,
            0.9379000000000001,
            0.9899707602339182,
            0.9734148550724637,
            0.9784144144144145,
            0.8338774104683196,
            0.9572105263157894,
            0.9826992753623189,
            0.9572222222222223,
            0.9764922480620156,
            0.9682513661202186,
            0.9681944444444446,
            0.7497805383022775,
            0.9255916666666667,
            0.9848907103825136,
            0.9914285714285714,
            0.9654143646408839,
            0.9755405405405406,
            0.9607142857142857,
            0.714988038277512,
            0.9417105263157894,
            0.9821528747092059,
            0.9884615384615384,
            0.9767486338797815,
            0.9505319148936171,
            0.9373087431693989,
            0.795293172690763,
            0.9483846153846155,
            0.9826935081148563,
            0.9899728260869566,
            0.9851612903225806,
            0.9756720430107526,
            0.961736111111111,
            0.84625,
            0.9546666666666667,
            0.9812628255722179,
            0.9792441669405192,
            0.9631619385342789,
            0.9900537634408602,
            0.9752762430939227,
            0.8545182724252491,
            0.8855062698858318,
            0.9439285714285713,
            0.9852575549450548,
            0.97,
            0.9702459016393442,
            0.9850802139037433,
            0.9033080110497238,
            0.8631685563114135,
            0.9474343434343433,
            0.9853896396396398,
            0.9797701149425287,
            0.9833333333333333,
            0.9529891304347825,
            0.9061899441340784,
            0.8589928057553956,
            0.9646511627906976,
            0.9752837837837838,
            0.9497237569060774,
            0.9768315018315019,
            0.984747191011236,
            0.9201092896174863,
            0.8118652538984407,
            0.9517032967032968,
            1.0
        ],
        "recall": [
            0.825,
            0.9,
            0.935,
            0.62,
            0.81,
            0.81,
            0.86,
            0.98,
            0.975,
            0.975,
            0.66,
            0.895,
            0.95,
            0.875,
            0.96,
            0.965,
            0.965,
            0.71,
            0.865,
            0.97,
            0.98,
            0.965,
            0.97,
            0.95,
            0.69,
            0.93,
            0.965,
            0.985,
            0.975,
            0.97,
            0.925,
            0.8,
            0.87,
            0.975,
            0.985,
            0.98,
            0.975,
            0.955,
            0.845,
            0.93,
            0.965,
            0.96,
            0.965,
            0.985,
            0.96,
            0.86,
            0.865,
            0.91,
            0.98,
            0.96,
            0.985,
            0.975,
            0.905,
            0.845,
            0.9,
            0.985,
            0.95,
            0.98,
            0.955,
            0.9,
            0.845,
            0.95,
            0.96,
            0.94,
            0.98,
            0.955,
            0.885,
            0.8,
            0.9,
            0.99
        ],
        "f-score": [
            0.8527040386614854,
            0.9040685045948202,
            0.9473163118061076,
            0.6555683650142811,
            0.859814980870397,
            0.854860588972431,
            0.8814534834860072,
            0.9849199945759035,
            0.9740725214839656,
            0.976105303910182,
            0.6694986959082369,
            0.9179920086023609,
            0.964968085106383,
            0.9021971181556195,
            0.9673843930635839,
            0.9665432251672033,
            0.9649197860962567,
            0.7118035204417807,
            0.886777496164877,
            0.977325885668277,
            0.9852770885028949,
            0.9626462395543175,
            0.9684972677595628,
            0.9544117647058823,
            0.6618686421937195,
            0.9339044621782624,
            0.9726891678423714,
            0.9859185791719525,
            0.9750342465753424,
            0.9601612903225807,
            0.9305557149003297,
            0.7628845945065683,
            0.900248956802821,
            0.9783003050802493,
            0.987479674796748,
            0.9793397683397684,
            0.9694884815457023,
            0.9446559139784947,
            0.8128000764525994,
            0.9380833369335119,
            0.9709394977168949,
            0.9693333333333333,
            0.9623365826330531,
            0.9850202156334232,
            0.9628034188034187,
            0.8429798515376459,
            0.8729492822966507,
            0.9247246376811594,
            0.9825260003525471,
            0.9633333333333333,
            0.9775619834710745,
            0.9755335120643431,
            0.8924368798506728,
            0.8529729674873755,
            0.92055330634278,
            0.9850884800187508,
            0.9619999999999999,
            0.9814285714285714,
            0.9504627092846271,
            0.8921943573667711,
            0.8518716931216932,
            0.9567126436781609,
            0.9674176752040529,
            0.9448351648351648,
            0.9775552486187844,
            0.9665976920015917,
            0.8703686466625843,
            0.805268959435626,
            0.9210936819172113,
            0.9949731182795699
        ],
        "state_diff": [
            0.98,
            0.98,
            0.98,
            0.98,
            0.98,
            0.98,
            0.98,
            0.8799999999999999,
            0.8799999999999999,
            0.8799999999999999,
            0.8799999999999999,
            0.8799999999999999,
            0.8799999999999999,
            0.8799999999999999,
            0.78,
            0.78,
            0.78,
            0.78,
            0.78,
            0.78,
            0.78,
            0.6799999999999999,
            0.6799999999999999,
            0.6799999999999999,
            0.6799999999999999,
            0.6799999999999999,
            0.6799999999999999,
            0.6799999999999999,
            0.5800000000000001,
            0.5800000000000001,
            0.5800000000000001,
            0.5800000000000001,
            0.5800000000000001,
            0.5800000000000001,
            0.5800000000000001,
            0.48,
            0.48,
            0.48,
            0.48,
            0.48,
            0.48,
            0.48,
            0.37999999999999995,
            0.37999999999999995,
            0.37999999999999995,
            0.37999999999999995,
            0.37999999999999995,
            0.37999999999999995,
            0.37999999999999995,
            0.28,
            0.28,
            0.28,
            0.28,
            0.28,
            0.28,
            0.28,
            0.1800000000000001,
            0.1800000000000001,
            0.1800000000000001,
            0.1800000000000001,
            0.1800000000000001,
            0.1800000000000001,
            0.1800000000000001,
            0.08000000000000002,
            0.08000000000000002,
            0.08000000000000002,
            0.08000000000000002,
            0.08000000000000002,
            0.08000000000000002,
            0.08000000000000002
        ]
    },
    "recall": {
        "noise": [
            0.01,
            0.060000000000000005,
            0.11,
            0.16000000000000003,
            0.21000000000000002,
            0.26,
            0.31000000000000005,
            0.01,
            0.060000000000000005,
            0.11,
            0.16000000000000003,
            0.21000000000000002,
            0.26,
            0.31000000000000005,
            0.01,
            0.060000000000000005,
            0.11,
            0.16000000000000003,
            0.21000000000000002,
            0.26,
            0.31000000000000005,
            0.01,
            0.060000000000000005,
            0.11,
            0.16000000000000003,
            0.21000000000000002,
            0.26,
            0.31000000000000005,
            0.01,
            0.060000000000000005,
            0.11,
            0.16000000000000003,
            0.21000000000000002,
            0.26,
            0.31000000000000005,
            0.01,
            0.060000000000000005,
            0.11,
            0.16000000000000003,
            0.21000000000000002,
            0.26,
            0.31000000000000005,
            0.01,
            0.060000000000000005,
            0.11,
            0.16000000000000003,
            0.21000000000000002,
            0.26,
            0.31000000000000005,
            0.01,
            0.060000000000000005,
            0.11,
            0.16000000000000003,
            0.21000000000000002,
            0.26,
            0.31000000000000005,
            0.01,
            0.060000000000000005,
            0.11,
            0.16000000000000003,
            0.21000000000000002,
            0.26,
            0.31000000000000005,
            0.01,
            0.060000000000000005,
            0.11,
            0.16000000000000003,
            0.21000000000000002,
            0.26,
            0.31000000000000005
        ],
        "precision": [
            0.9119120234604107,
            0.9197936434822662,
            0.9669763670064875,
            0.824908906882591,
            0.9519047619047619,
            0.9372832280917912,
            0.9379000000000001,
            0.9899707602339182,
            0.9734148550724637,
            0.9784144144144145,
            0.8338774104683196,
            0.9572105263157894,
            0.9826992753623189,
            0.9572222222222223,
            0.9764922480620156,
            0.9682513661202186,
            0.9681944444444446,
            0.7497805383022775,
            0.9255916666666667,
            0.9848907103825136,
            0.9914285714285714,
            0.9654143646408839,
            0.9755405405405406,
            0.9607142857142857,
            0.714988038277512,
            0.9417105263157894,
            0.9821528747092059,
            0.9884615384615384,
            0.9767486338797815,
            0.9505319148936171,
            0.9373087431693989,
            0.795293172690763,
            0.9483846153846155,
            0.9826935081148563,
            0.9899728260869566,
            0.9851612903225806,
            0.9756720430107526,
            0.961736111111111,
            0.84625,
            0.9546666666666667,
            0.9812628255722179,
            0.9792441669405192,
            0.9631619385342789,
            0.9900537634408602,
            0.9752762430939227,
            0.8545182724252491,
            0.8855062698858318,
            0.9439285714285713,
            0.9852575549450548,
            0.97,
            0.9702459016393442,
            0.9850802139037433,
            0.9033080110497238,
            0.8631685563114135,
            0.9474343434343433,
            0.9853896396396398,
            0.9797701149425287,
            0.9833333333333333,
            0.9529891304347825,
            0.9061899441340784,
            0.8589928057553956,
            0.9646511627906976,
            0.9752837837837838,
            0.9497237569060774,
            0.9768315018315019,
            0.984747191011236,
            0.9201092896174863,
            0.8118652538984407,
            0.9517032967032968,
            1.0
        ],
        "recall": [
            0.825,
            0.9,
            0.935,
            0.62,
            0.81,
            0.81,
            0.86,
            0.98,
            0.975,
            0.975,
            0.66,
            0.895,
            0.95,
            0.875,
            0.96,
            0.965,
            0.965,
            0.71,
            0.865,
            0.97,
            0.98,
            0.965,
            0.97,
            0.95,
            0.69,
            0.93,
            0.965,
            0.985,
            0.975,
            0.97,
            0.925,
            0.8,
            0.87,
            0.975,
            0.985,
            0.98,
            0.975,
            0.955,
            0.845,
            0.93,
            0.965,
            0.96,
            0.965,
            0.985,
            0.96,
            0.86,
            0.865,
            0.91,
            0.98,
            0.96,
            0.985,
            0.975,
            0.905,
            0.845,
            0.9,
            0.985,
            0.95,
            0.98,
            0.955,
            0.9,
            0.845,
            0.95,
            0.96,
            0.94,
            0.98,
            0.955,
            0.885,
            0.8,
            0.9,
            0.99
        ],
        "f-score": [
            0.8527040386614854,
            0.9040685045948202,
            0.9473163118061076,
            0.6555683650142811,
            0.859814980870397,
            0.854860588972431,
            0.8814534834860072,
            0.9849199945759035,
            0.9740725214839656,
            0.976105303910182,
            0.6694986959082369,
            0.9179920086023609,
            0.964968085106383,
            0.9021971181556195,
            0.9673843930635839,
            0.9665432251672033,
            0.9649197860962567,
            0.7118035204417807,
            0.886777496164877,
            0.977325885668277,
            0.9852770885028949,
            0.9626462395543175,
            0.9684972677595628,
            0.9544117647058823,
            0.6618686421937195,
            0.9339044621782624,
            0.9726891678423714,
            0.9859185791719525,
            0.9750342465753424,
            0.9601612903225807,
            0.9305557149003297,
            0.7628845945065683,
            0.900248956802821,
            0.9783003050802493,
            0.987479674796748,
            0.9793397683397684,
            0.9694884815457023,
            0.9446559139784947,
            0.8128000764525994,
            0.9380833369335119,
            0.9709394977168949,
            0.9693333333333333,
            0.9623365826330531,
            0.9850202156334232,
            0.9628034188034187,
            0.8429798515376459,
            0.8729492822966507,
            0.9247246376811594,
            0.9825260003525471,
            0.9633333333333333,
            0.9775619834710745,
            0.9755335120643431,
            0.8924368798506728,
            0.8529729674873755,
            0.92055330634278,
            0.9850884800187508,
            0.9619999999999999,
            0.9814285714285714,
            0.9504627092846271,
            0.8921943573667711,
            0.8518716931216932,
            0.9567126436781609,
            0.9674176752040529,
            0.9448351648351648,
            0.9775552486187844,
            0.9665976920015917,
            0.8703686466625843,
            0.805268959435626,
            0.9210936819172113,
            0.9949731182795699
        ],
        "state_diff": [
            0.98,
            0.98,
            0.98,
            0.98,
            0.98,
            0.98,
            0.98,
            0.8799999999999999,
            0.8799999999999999,
            0.8799999999999999,
            0.8799999999999999,
            0.8799999999999999,
            0.8799999999999999,
            0.8799999999999999,
            0.78,
            0.78,
            0.78,
            0.78,
            0.78,
            0.78,
            0.78,
            0.6799999999999999,
            0.6799999999999999,
            0.6799999999999999,
            0.6799999999999999,
            0.6799999999999999,
            0.6799999999999999,
            0.6799999999999999,
            0.5800000000000001,
            0.5800000000000001,
            0.5800000000000001,
            0.5800000000000001,
            0.5800000000000001,
            0.5800000000000001,
            0.5800000000000001,
            0.48,
            0.48,
            0.48,
            0.48,
            0.48,
            0.48,
            0.48,
            0.37999999999999995,
            0.37999999999999995,
            0.37999999999999995,
            0.37999999999999995,
            0.37999999999999995,
            0.37999999999999995,
            0.37999999999999995,
            0.28,
            0.28,
            0.28,
            0.28,
            0.28,
            0.28,
            0.28,
            0.1800000000000001,
            0.1800000000000001,
            0.1800000000000001,
            0.1800000000000001,
            0.1800000000000001,
            0.1800000000000001,
            0.1800000000000001,
            0.08000000000000002,
            0.08000000000000002,
            0.08000000000000002,
            0.08000000000000002,
            0.08000000000000002,
            0.08000000000000002,
            0.08000000000000002
        ]
    },
    "f-score": {
        "noise": [
            0.01,
            0.060000000000000005,
            0.11,
            0.16000000000000003,
            0.21000000000000002,
            0.26,
            0.31000000000000005,
            0.01,
            0.060000000000000005,
            0.11,
            0.16000000000000003,
            0.21000000000000002,
            0.26,
            0.31000000000000005,
            0.01,
            0.060000000000000005,
            0.11,
            0.16000000000000003,
            0.21000000000000002,
            0.26,
            0.31000000000000005,
            0.01,
            0.060000000000000005,
            0.11,
            0.16000000000000003,
            0.21000000000000002,
            0.26,
            0.31000000000000005,
            0.01,
            0.060000000000000005,
            0.11,
            0.16000000000000003,
            0.21000000000000002,
            0.26,
            0.31000000000000005,
            0.01,
            0.060000000000000005,
            0.11,
            0.16000000000000003,
            0.21000000000000002,
            0.26,
            0.31000000000000005,
            0.01,
            0.060000000000000005,
            0.11,
            0.16000000000000003,
            0.21000000000000002,
            0.26,
            0.31000000000000005,
            0.01,
            0.060000000000000005,
            0.11,
            0.16000000000000003,
            0.21000000000000002,
            0.26,
            0.31000000000000005,
            0.01,
            0.060000000000000005,
            0.11,
            0.16000000000000003,
            0.21000000000000002,
            0.26,
            0.31000000000000005,
            0.01,
            0.060000000000000005,
            0.11,
            0.16000000000000003,
            0.21000000000000002,
            0.26,
            0.31000000000000005
        ],
        "precision": [
            0.9119120234604107,
            0.9197936434822662,
            0.9669763670064875,
            0.824908906882591,
            0.9519047619047619,
            0.9372832280917912,
            0.9379000000000001,
            0.9899707602339182,
            0.9734148550724637,
            0.9784144144144145,
            0.8338774104683196,
            0.9572105263157894,
            0.9826992753623189,
            0.9572222222222223,
            0.9764922480620156,
            0.9682513661202186,
            0.9681944444444446,
            0.7497805383022775,
            0.9255916666666667,
            0.9848907103825136,
            0.9914285714285714,
            0.9654143646408839,
            0.9755405405405406,
            0.9607142857142857,
            0.714988038277512,
            0.9417105263157894,
            0.9821528747092059,
            0.9884615384615384,
            0.9767486338797815,
            0.9505319148936171,
            0.9373087431693989,
            0.795293172690763,
            0.9483846153846155,
            0.9826935081148563,
            0.9899728260869566,
            0.9851612903225806,
            0.9756720430107526,
            0.961736111111111,
            0.84625,
            0.9546666666666667,
            0.9812628255722179,
            0.9792441669405192,
            0.9631619385342789,
            0.9900537634408602,
            0.9752762430939227,
            0.8545182724252491,
            0.8855062698858318,
            0.9439285714285713,
            0.9852575549450548,
            0.97,
            0.9702459016393442,
            0.9850802139037433,
            0.9033080110497238,
            0.8631685563114135,
            0.9474343434343433,
            0.9853896396396398,
            0.9797701149425287,
            0.9833333333333333,
            0.9529891304347825,
            0.9061899441340784,
            0.8589928057553956,
            0.9646511627906976,
            0.9752837837837838,
            0.9497237569060774,
            0.9768315018315019,
            0.984747191011236,
            0.9201092896174863,
            0.8118652538984407,
            0.9517032967032968,
            1.0
        ],
        "recall": [
            0.825,
            0.9,
            0.935,
            0.62,
            0.81,
            0.81,
            0.86,
            0.98,
            0.975,
            0.975,
            0.66,
            0.895,
            0.95,
            0.875,
            0.96,
            0.965,
            0.965,
            0.71,
            0.865,
            0.97,
            0.98,
            0.965,
            0.97,
            0.95,
            0.69,
            0.93,
            0.965,
            0.985,
            0.975,
            0.97,
            0.925,
            0.8,
            0.87,
            0.975,
            0.985,
            0.98,
            0.975,
            0.955,
            0.845,
            0.93,
            0.965,
            0.96,
            0.965,
            0.985,
            0.96,
            0.86,
            0.865,
            0.91,
            0.98,
            0.96,
            0.985,
            0.975,
            0.905,
            0.845,
            0.9,
            0.985,
            0.95,
            0.98,
            0.955,
            0.9,
            0.845,
            0.95,
            0.96,
            0.94,
            0.98,
            0.955,
            0.885,
            0.8,
            0.9,
            0.99
        ],
        "f-score": [
            0.8527040386614854,
            0.9040685045948202,
            0.9473163118061076,
            0.6555683650142811,
            0.859814980870397,
            0.854860588972431,
            0.8814534834860072,
            0.9849199945759035,
            0.9740725214839656,
            0.976105303910182,
            0.6694986959082369,
            0.9179920086023609,
            0.964968085106383,
            0.9021971181556195,
            0.9673843930635839,
            0.9665432251672033,
            0.9649197860962567,
            0.7118035204417807,
            0.886777496164877,
            0.977325885668277,
            0.9852770885028949,
            0.9626462395543175,
            0.9684972677595628,
            0.9544117647058823,
            0.6618686421937195,
            0.9339044621782624,
            0.9726891678423714,
            0.9859185791719525,
            0.9750342465753424,
            0.9601612903225807,
            0.9305557149003297,
            0.7628845945065683,
            0.900248956802821,
            0.9783003050802493,
            0.987479674796748,
            0.9793397683397684,
            0.9694884815457023,
            0.9446559139784947,
            0.8128000764525994,
            0.9380833369335119,
            0.9709394977168949,
            0.9693333333333333,
            0.9623365826330531,
            0.9850202156334232,
            0.9628034188034187,
            0.8429798515376459,
            0.8729492822966507,
            0.9247246376811594,
            0.9825260003525471,
            0.9633333333333333,
            0.9775619834710745,
            0.9755335120643431,
            0.8924368798506728,
            0.8529729674873755,
            0.92055330634278,
            0.9850884800187508,
            0.9619999999999999,
            0.9814285714285714,
            0.9504627092846271,
            0.8921943573667711,
            0.8518716931216932,
            0.9567126436781609,
            0.9674176752040529,
            0.9448351648351648,
            0.9775552486187844,
            0.9665976920015917,
            0.8703686466625843,
            0.805268959435626,
            0.9210936819172113,
            0.9949731182795699
        ],
        "state_diff": [
            0.98,
            0.98,
            0.98,
            0.98,
            0.98,
            0.98,
            0.98,
            0.8799999999999999,
            0.8799999999999999,
            0.8799999999999999,
            0.8799999999999999,
            0.8799999999999999,
            0.8799999999999999,
            0.8799999999999999,
            0.78,
            0.78,
            0.78,
            0.78,
            0.78,
            0.78,
            0.78,
            0.6799999999999999,
            0.6799999999999999,
            0.6799999999999999,
            0.6799999999999999,
            0.6799999999999999,
            0.6799999999999999,
            0.6799999999999999,
            0.5800000000000001,
            0.5800000000000001,
            0.5800000000000001,
            0.5800000000000001,
            0.5800000000000001,
            0.5800000000000001,
            0.5800000000000001,
            0.48,
            0.48,
            0.48,
            0.48,
            0.48,
            0.48,
            0.48,
            0.37999999999999995,
            0.37999999999999995,
            0.37999999999999995,
            0.37999999999999995,
            0.37999999999999995,
            0.37999999999999995,
            0.37999999999999995,
            0.28,
            0.28,
            0.28,
            0.28,
            0.28,
            0.28,
            0.28,
            0.1800000000000001,
            0.1800000000000001,
            0.1800000000000001,
            0.1800000000000001,
            0.1800000000000001,
            0.1800000000000001,
            0.1800000000000001,
            0.08000000000000002,
            0.08000000000000002,
            0.08000000000000002,
            0.08000000000000002,
            0.08000000000000002,
            0.08000000000000002,
            0.08000000000000002
        ]
    }
}
