# Supplementary material for: DeepFRET, a software for rapid and automated single-molecule FRET data classification using deep learning
Source: eLife. 2020 Nov 3;9:e60404. doi: 10.7554/eLife.60404 (PMC7609065; doi:10.7554/eLife.60404)
Supplement: Figure 2—source data 1. [file elife-60404-fig2-data1.zip › Figure 2-source data 1 new/Fig_S1b.json]

{
    "1": {
        "Unnamed: 0": {
            "0": 0,
            "1": 1,
            "2": 2,
            "3": 3,
            "4": 4,
            "5": 5,
            "6": 6
        },
        "threshold": {
            "0": 0.0,
            "1": 0.1,
            "2": 0.5,
            "3": 0.6,
            "4": 0.7,
            "5": 0.8,
            "6": 0.85
        },
        "precision": {
            "0": 0.0,
            "1": 0.15744157441574416,
            "2": 0.4076433121019109,
            "3": 0.503968253968254,
            "4": 0.6195121951219512,
            "5": 0.7548387096774194,
            "6": 0.8898305084745762
        },
        "recall": {
            "0": 1.0,
            "1": 0.64,
            "2": 0.64,
            "3": 0.635,
            "4": 0.635,
            "5": 0.585,
            "6": 0.525
        }
    },
    "2": {
        "Unnamed: 0": {
            "0": 0,
            "1": 1,
            "2": 2,
            "3": 3,
            "4": 4,
            "5": 5,
            "6": 6
        },
        "threshold": {
            "0": 0.0,
            "1": 0.1,
            "2": 0.5,
            "3": 0.6,
            "4": 0.7,
            "5": 0.8,
            "6": 0.85
        },
        "precision": {
            "0": 0.0,
            "1": 0.16463414634146342,
            "2": 0.4205607476635514,
            "3": 0.5192307692307693,
            "4": 0.6338028169014085,
            "5": 0.7803468208092486,
            "6": 0.9109589041095891
        },
        "recall": {
            "0": 1.0,
            "1": 0.675,
            "2": 0.675,
            "3": 0.675,
            "4": 0.675,
            "5": 0.675,
            "6": 0.665
        }
    },
    "3": {
        "Unnamed: 0": {
            "0": 0,
            "1": 1,
            "2": 2,
            "3": 3,
            "4": 4,
            "5": 5,
            "6": 6
        },
        "threshold": {
            "0": 0.0,
            "1": 0.1,
            "2": 0.5,
            "3": 0.6,
            "4": 0.7,
            "5": 0.8,
            "6": 0.85
        },
        "precision": {
            "0": 0.0,
            "1": 0.15847665847665848,
            "2": 0.4095238095238095,
            "3": 0.5078740157480315,
            "4": 0.6213592233009708,
            "5": 0.7696969696969697,
            "6": 0.9044117647058824
        },
        "recall": {
            "0": 1.0,
            "1": 0.645,
            "2": 0.645,
            "3": 0.645,
            "4": 0.64,
            "5": 0.635,
            "6": 0.615
        }
    }
}
