# Supplementary material for: DeepFRET, a software for rapid and automated single-molecule FRET data classification using deep learning
Source: eLife. 2020 Nov 3;9:e60404. doi: 10.7554/eLife.60404 (PMC7609065; doi:10.7554/eLife.60404)
Supplement: Figure 2—source data 1. [file elife-60404-fig2-data1.zip › Figure 2-source data 1 new/Fig_2_S1a/Fig_2_S1_thresholds_stoi_1state.json]

{
    "smin_0.2__smax_0.8": [
        0.7005640473400759,
        0.7256508827457046,
        0.5573977358015239,
        0.5371917442566285,
        0.6012624225980184,
        0.5698380117937363,
        0.6228365073140458,
        0.4149288480444361,
        0.45799237919505165,
        0.6986059447158434,
        0.5636968837103877,
        0.4332397539175199,
        0.5493043523977712,
        0.4492541930931768,
        0.571865214370445,
        0.5312152988108686,
        0.45187210193645777,
        0.4273952033685789,
        0.55859530410432,
        0.5521939069412966,
        0.410392593875728,
        0.6846978368727924,
        0.39753748777380066,
        0.5067241369770017,
        0.5955261956856355,
        0.3586511861091659,
        0.39771700070452937,
        0.35048287745889856,
        0.3685243024696453,
        0.4047404900286854,
        0.42934722035356443,
        0.6215519240477002,
        0.5538368394163189,
        0.5069367441061635,
        0.40341079356450493,
        0.44254931958078525,
        0.5548513889047265,
        0.3984032408943159,
        0.5283680244244154,
        0.2504370338206918,
        0.5908524833962667,
        0.6022171485982641,
        0.42534484325730687,
        0.42755909412285426,
        0.4356071522082799,
        0.5322409800165067,
        0.6291208719745923,
        0.46434812382343255,
        0.5102129986812802,
        0.6235949310551696,
        0.2918581832861713,
        0.5516510554947588,
        0.5165319501900361,
        0.6084358883735397,
        0.5885740739892817,
        0.46821385683129907,
        0.570659357005361,
        0.6420466854144842,
        0.6051015486377649,
        0.5430562044029561,
        0.38048676478728005,
        0.43480886771833493,
        0.5010797105585907,
        0.32255194438927026,
        0.6790448821633714,
        0.7244113334389994,
        0.403582915245193,
        0.5321456570236783,
        0.4021351666202655,
        0.4179802370599981,
        0.5940787110597937,
        0.31672964058686104,
        0.5615755048370377,
        0.7721397401147926,
        0.4858582144788027,
        0.22028148911470638,
        0.48646911684073746,
        0.5918552227224372,
        0.5854717224178585,
        0.3319417370011411,
        0.5375098040209556,
        0.4373987889669889,
        0.5523285205677356,
        0.5922318468645318,
        0.4817528947515708,
        0.6359890523211702,
        0.3172225669366634,
        0.6007396776308394,
        0.6014300271463267,
        0.5222294292006749,
        0.7336603870199793,
        0.6907785490729415,
        0.6700036835245321,
        0.5837627401568632,
        0.6929545316997359,
        0.608765726807473,
        0.6830207038755584,
        0.6546343105565949,
        0.44308554569131964,
        0.5513320966480636,
        0.38349143020207566,
        0.46253137448156106,
        0.5455353282986921,
        0.6611678701138729,
        0.6340411033982598,
        0.5261489419374722,
        0.40017412063575397,
        0.5850918966402057,
        0.6229076083352867,
        0.6025775018090909,
        0.4733337194617985,
        0.453943090378715,
        0.4908828030238872,
        0.3834222038974621,
        0.4143250446534571,
        0.5173487131186671,
        0.5149589133693615,
        0.49934559613923946,
        0.5326805166444125,
        0.420698417629849,
        0.576269808507982,
        0.6783896240500307,
        0.49750804248634195,
        0.4635090689978948,
        0.6905277749219005,
        0.48260633607731573,
        0.5844462214833767,
        0.4501512915446448,
        0.4468593316853524,
        0.39753266957899214,
        0.3434924632463179,
        0.41662033824667544,
        0.5910537283368132,
        0.4996841243896973,
        0.47844546189515813,
        0.5952809424030854,
        0.4678449087924354,
        0.5793545210309466,
        0.2432896385331748,
        0.5043239981032953,
        0.5483231062384816,
        0.3957477560920341,
        0.5442787069721919,
        0.5757045235679202,
        0.39601002465624374,
        0.5082441106068237,
        0.589200048966457,
        0.5036628781556031,
        0.4863083882060909,
        0.42342795043191356,
        0.49150323008087915,
        0.49611372210389043,
        0.42266684482308,
        0.6434530770965509,
        0.5550525152968415,
        0.5563043302686626,
        0.6900300969818642,
        0.26704948121784466,
        0.5016232599246887,
        0.3467593567626928,
        0.5046514818704885,
        0.4402676357088585,
        0.35216558729362907,
        0.3682200811284401,
        0.5050894127922761,
        0.41085320033172024,
        0.6592811018625973,
        0.6052106431849502,
        0.3505470504358419,
        0.6742628337187555,
        0.5663741645940715,
        0.5309086449603138,
        0.35835611813256807,
        0.3796081062043666,
        0.4318875890438774,
        0.4753021785746108,
        0.4277116788140385,
        0.4927407768458119,
        0.4651148955046457,
        0.5192828257704151,
        0.483932849802755,
        0.6447218952478928,
        0.6069535836642356,
        0.46969754066539965,
        0.4060837804036322,
        0.4969188855116616,
        0.5008599336197882,
        0.31576651182762744,
        0.3809513054345594,
        0.5400114475986778,
        0.42671900281485037,
        0.5890856138789594,
        0.6013975584082742,
        0.3092032143480689,
        0.566400987589342,
        0.593964711447929,
        0.4842301888481432,
        0.5052374562482793,
        0.2720180584677236,
        0.6138885627381516,
        0.5024778042909261,
        0.524257779081089,
        0.4662149447362982,
        0.5834953339785484,
        0.43893088903159333,
        0.40846716521519694,
        0.5819750631113398,
        0.5772001729509422,
        0.49490125111187744,
        0.42760948935454346,
        0.46686896112482357,
        0.4635820327794407,
        0.3737380900150913,
        0.49878410185221683,
        0.5356347475813084,
        0.5905863561941865,
        0.5306976110781314,
        0.4148980173074456,
        0.413919177857622,
        0.4748719920632146,
        0.43936599016704253,
        0.47477688172045024,
        0.4671200400184467,
        0.5316358505511113,
        0.3815135531577736,
        0.17425482720189506,
        0.6121879868044519,
        0.42469448036142154,
        0.40005231285773596,
        0.4995783155254053,
        0.5709271149875291,
        0.6776085122086378,
        0.57140727672305,
        0.5108118771948279,
        0.44976993457540887,
        0.4297685973607693,
        0.5422456584407935,
        0.5269741861860535,
        0.48048663157413235,
        0.432186690868949,
        0.4774028882773881,
        0.6962727171299294,
        0.4017853771676505,
        0.5368887607532056,
        0.5763560441089854,
        0.33161337599399465,
        0.48782056253311895,
        0.5610404934128329,
        0.5609541430103541,
        0.4380687160810931,
        0.5592773435916352,
        0.5056187647851685,
        0.49200753384810203,
        0.3212993133975332,
        0.5168669837903751,
        0.5260640121787715,
        0.5336597412983474,
        0.446750589521754,
        0.404853148684178,
        0.5452883819675912,
        0.4638426850801854,
        0.46144054756830205,
        0.5215420356128421,
        0.3855359649994185,
        0.4594284140589616,
        0.2906565693198205,
        0.4821286623118182,
        0.5355076901488639,
        0.5858012314031537,
        0.5051513071356021,
        0.6552223834920822,
        0.35184550327782166,
        0.538286938995152,
        0.5271042721737362,
        0.3681702703600679,
        0.5881339592502651,
        0.61905739696305,
        0.5186876601686209,
        0.4397715626795631,
        0.5217740608825531,
        0.40923256884513953,
        0.44833805790566955,
        0.45615389361229397,
        0.5523201113606081,
        0.48858968192260605,
        0.3312661922971216,
        0.41285299714087514,
        0.500199397505299,
        0.5901716357056694,
        0.2012579795518232,
        0.6168841087609199,
        0.40579091599151734,
        0.4909083368024862,
        0.5217784562241476,
        0.6604054526970111,
        0.5428922774233611,
        0.44935497444340894,
        0.47067930589873896,
        0.3955237700982917,
        0.2976733451346473,
        0.5295474714381222,
        0.4314777858887927,
        0.4719874956292984,
        0.5117775123179807,
        0.42316577174975795,
        0.4872494720720975,
        0.6675868599510221,
        0.5486973825686631,
        0.4022912823780379,
        0.4045717682464923,
        0.599477670754831,
        0.48977685402231613,
        0.5098339834978108,
        0.6808968364634387,
        0.5646821707427705,
        0.5683731461764608,
        0.435780205487774,
        0.4946218499265187,
        0.4339023149883116,
        0.4614549120672345,
        0.40159216405406684,
        0.4245104083458494,
        0.5981383325960733,
        0.41772328282442595,
        0.46307021337029836,
        0.5265793181137579,
        0.6128118833359422,
        0.4898079955231847,
        0.4966561320847449,
        0.5221707728506606,
        0.4733414763621067,
        0.6723714614299137,
        0.5799161723296065,
        0.5601657725186547,
        0.632505388728153,
        0.5838615714183906,
        0.41461065389396473,
        0.42892191188967377,
        0.4510349964836617,
        0.3567891436891628,
        0.39715661772985417,
        0.36688009594135523,
        0.5332243390492505,
        0.4180690183791462,
        0.3201248663462856,
        0.5034889948476912,
        0.5890648719589445,
        0.582838036035821,
        0.3782543866577457,
        0.43648010526345205,
        0.5879277678720465,
        0.5069733269476733,
        0.430819500175851,
        0.24925808403624208,
        0.4688643936653096,
        0.52387904540661,
        0.48567315554702434,
        0.42413522714121216,
        -0.18166686508035526,
        0.4514238390391952,
        0.5083256703023453,
        0.6653447299019954,
        0.565265073056245,
        0.47849668946561863,
        0.5727671524685966,
        0.5038122799333179,
        0.4899906528383637,
        0.5154621281260281,
        0.5123662544166386,
        0.3453669226115848,
        0.46425090938139535,
        0.6992422313457831,
        0.4528109709809769,
        0.7206465812625954,
        0.3743370851133952,
        0.4958503879094064,
        0.5746961913316784,
        0.4537061697584871,
        0.5549808012722431,
        0.4364098889151126,
        0.3181516067300371,
        0.6150528586604826,
        0.49229327629278624,
        0.5248016753383995,
        0.5810854764851406,
        0.32155298339418376,
        0.6091053817549781,
        0.41402946549737835,
        0.542673533185099,
        0.5764347356453301,
        0.6555903169465165,
        0.6288227443966223,
        0.48817913640102706,
        0.2863095652162734,
        0.5824454230697994,
        0.5617964737000467,
        0.4028308721302015,
        0.5901532395750614,
        0.5993674937673079,
        0.7159165499940146,
        0.6493978990364976,
        0.5882887063970984,
        0.6366116012421646,
        0.5079648088997794,
        0.44405610162372516,
        0.41268718880246663,
        0.507474685567148,
        0.4513005045765675,
        0.4420893380840406,
        0.8216148940993142,
        0.44050491450740636,
        0.4169992374479207,
        0.46379826557604975,
        0.5166196505539712,
        0.5407379732012663,
        0.6417291829046925,
        0.659475008486257,
        0.605800694535214,
        0.3789764413888833,
        0.46732546096793154,
        0.5107047086371387,
        0.45933873674754466,
        0.332415854481747,
        0.14812222280204526,
        0.4031526401189273,
        0.40172364053141657,
        0.582493121046614,
        0.7128306154909048,
        0.3733554084054831,
        0.5184557116085704,
        0.4877564869773393,
        0.35484119164780437,
        0.5774899820262737,
        0.48325028496056704,
        0.5222836709057536,
        0.6530365833188227,
        0.5397888820711771,
        0.5660898820877481,
        0.6211923118879343,
        0.41854531971270453,
        0.47661912596794614,
        0.46223412209649717,
        0.4816844161182091,
        0.5678409666351131,
        0.410903709996434,
        0.48916421414214467,
        0.4215919625555146,
        0.5165232028692731,
        0.674191146405976,
        0.4670742869094647,
        0.6240926794575884,
        0.6038856252355599,
        0.5772518039062239,
        0.5269548295824817,
        0.4623109925841936,
        0.41513541597048753,
        0.5470720876300211,
        0.6400034111394836,
        0.433949589454118,
        0.37775367675294,
        0.46541872758327185,
        0.5366285551442748,
        0.6932073497227769,
        0.24057836721287548,
        0.5279862488455577,
        0.5187629013616425,
        0.34431455982197,
        0.40059012092090346,
        0.525229285780612,
        0.6200472777469832,
        0.5331481598078076,
        0.5668129598861193,
        0.340141961573182,
        0.35085944880069836,
        0.5218597864237612,
        0.5308039915679784,
        0.3769660195512507,
        0.47299153016285067,
        0.5233397522290631,
        0.525534947801768,
        0.5863944076070992,
        0.5175163984926677,
        0.42753516996914587,
        0.6561479382137265,
        0.47929022361924756,
        0.7054374813075129,
        0.4640054006990594,
        0.6952954094286513,
        0.5677420000766339,
        0.594212736432276,
        0.5703923813933809,
        0.5139131061866479,
        0.5539157363668723,
        0.5152896902374576,
        0.5276690205574779,
        0.5669358584566716,
        0.5886125013339858,
        0.4762249395442402,
        0.45137993110288255,
        0.5037317602871318,
        0.7717834149861545,
        0.32363537643938434,
        0.2907233741324001,
        0.4957548267619674,
        0.41487991582469114,
        0.38954795576797574,
        0.5441257820123485,
        0.5860780481375264,
        0.4803280059568948,
        0.5666415173099403,
        0.41577004988779837,
        0.5217960132186004,
        0.5388013582042998,
        0.38529207595492077,
        0.5475778743540728,
        0.5096298697639712,
        0.5582566578321151,
        0.48894217316076505,
        0.4767034731294363,
        0.34493048124903886,
        0.7119787543454206,
        0.4197907630711946,
        0.377613129901914,
        0.5938722747621777,
        0.47383099208687307,
        0.5932135919522648,
        0.6713299574747902,
        0.5862414931698976,
        0.3934548586389626,
        0.38353398297662433,
        0.5203818736687577,
        0.5558816492186042,
        0.5056457979555241,
        0.6526768615440469,
        0.6040740932305363,
        0.3971833705686526,
        0.43318189797348094,
        0.3993748990360034,
        0.5450169167187519,
        0.4847688711956698,
        0.5125152240219746,
        0.5013317969775715,
        0.3101201026536221,
        0.4302537780253239,
        0.4936633762243733,
        0.48345372280900917,
        0.494096714110786,
        0.5787384382235357,
        0.5271534028246264,
        0.440431713193131,
        0.5017679692029147,
        0.4617333391668355,
        0.5462248791672837,
        0.5393656621568205,
        0.3563370916620436,
        0.42649981594489195,
        0.46439628034537406,
        0.4748958135146221,
        0.5009745586335912,
        0.6208375595111603,
        0.31036863466306913,
        0.5124045198623796,
        0.4661279347599801,
        0.4368298925971293,
        0.6229844253330427,
        0.5614671171303421,
        0.37890351059942196,
        0.4782909757563168,
        0.5134129483048019,
        0.53660588492182,
        0.3667003125682959,
        0.6146460704410628,
        0.7327954122901428,
        0.4828920861636328,
        0.5581067056216111,
        0.42128821257674376,
        0.3441361915325741,
        0.5575260363484814,
        0.4205089642394238,
        0.404717210242185,
        0.372156384825989,
        0.44231574190836576,
        0.6798640757546812,
        0.5127173350519993,
        0.5335273773076216,
        0.3945086872656749,
        0.5181012643584525,
        0.5514278708860427,
        0.40386463391932,
        0.6593032455761478,
        0.4157390902366615,
        0.42579125812659036,
        0.6186945218531253,
        0.5544292038397368,
        0.5204747027056789,
        0.43909646685691167,
        0.4250792286705072,
        0.5410082946155556,
        0.5105784329939337,
        0.7044725336692554,
        0.7301319305936222,
        0.40834146435385005,
        0.5369664777122984,
        0.4594345294297375,
        0.4978172308499397,
        0.3737538557011503,
        0.3771524074021928,
        0.5645401191279321,
        0.5693017825086055,
        0.4364500140523041,
        0.6307963433867934,
        0.4325228619812098,
        0.5794446588393499,
        0.5258248329498815,
        0.45040143299659824,
        0.4387276415825821,
        0.5635825216152162,
        0.45887749955491886,
        0.5262484388771965,
        0.5856099379790285,
        0.3957458109409251,
        0.6026630002766055,
        0.5672612125284462,
        0.488830762797489,
        0.3772356987781337,
        0.7704930149716991,
        0.4905790124773365,
        0.39611098178744913,
        0.24296063804120338,
        0.506923790273598,
        0.36267385752163245,
        0.5310756797718911,
        0.5557098208677839,
        0.5943681912585798,
        0.4995237259534879,
        0.5654811330964589,
        0.36442929499656873,
        0.7367643664589364,
        0.42334381755955997,
        0.23589126371375618,
        0.5958912084633632,
        0.4009609853620718,
        0.4997582807465414,
        0.45086769523701453,
        0.542310621208305,
        0.5349744081393057,
        0.4585412325122477,
        0.5733524883756028,
        0.5232803655863906,
        0.5866652769113537,
        0.5491101311666453,
        0.5480920905360015,
        0.44506415311368375,
        0.43676081457568405,
        0.5219747867782178,
        0.5418807743335085,
        0.6305796033818313,
        0.5298804769113772,
        0.44326212069300774,
        0.4383469042501309,
        0.4974706344609398,
        0.45236856739061726,
        0.4524821491677998,
        0.4402130481863285,
        0.5016255938477023,
        0.3626278945561039,
        0.5428231398619872,
        0.570451926096062,
        0.6054816335450379,
        0.4234334607164995,
        0.5410234534061845,
        0.4707544049403361,
        0.6067815977197281,
        0.6238216504304168,
        0.5224578788235862,
        0.5275099607915329,
        0.4465288974072428,
        0.49076485029229505,
        0.44879812145103665,
        0.5443510829112052,
        0.5239825630353218,
        0.46614418759751153,
        0.5211050935687132,
        0.4790356776824564,
        0.5318065944607516,
        0.6170806636402976,
        0.5749075818534009,
        0.6139641410096175,
        0.440241499453983,
        0.39761453053984247,
        0.42729871354508825,
        0.5219810652667286,
        0.500854001846255,
        0.3775139066238447,
        0.48110277138124824,
        0.5336643416316315,
        0.2937131406902154,
        0.4960312085571322,
        0.4592768865231567,
        0.49549645322634017,
        0.5159131601972177,
        0.6073858966092329,
        0.4457830124375801,
        0.6086194506283732,
        0.42212969473874207,
        0.5820265238610329,
        0.5643764700707524,
        0.5328177396695415,
        0.5577242399273792,
        0.637922241494992,
        0.522134302622348,
        0.4173722822725391,
        0.5410033923928735,
        0.5418954647408962,
        0.49727017721834677,
        0.4459885506111045,
        0.5334711905170271,
        0.6060773126873409,
        0.5593018004033439,
        0.4730764056223013,
        0.5102079309316147,
        0.5851398084645055,
        0.5000083701493799,
        0.4632998576482527,
        0.6172978088503398,
        0.4658953382671139,
        0.5534453770060862,
        0.5258950120904996,
        0.5633752752214496,
        0.6204665266297793,
        0.50464246407739,
        0.512677407153112,
        0.561039181357077,
        0.4984327069381239,
        0.4420082978783778,
        0.553086156680712,
        0.5300358340775967,
        0.5353636510449971,
        0.5739086266860939,
        0.36771004011570596,
        0.4069069625127398,
        0.498140149546735,
        0.4365288813422433,
        0.5125350107810659,
        0.44735954185079857,
        0.45287702122700546,
        0.45458500438005406,
        0.44919540789289325,
        0.5250025646570339,
        0.5418024823173696,
        0.5120265527544865,
        0.5071758458807236,
        0.5297751537238548,
        0.47041628080922987,
        0.5718547785797955,
        0.5142053665459242,
        0.4394823931478314,
        0.4273420742742688,
        0.4839543637118347,
        0.5011802293868105,
        0.49763604612178697,
        0.556899853162001,
        0.4567826969752766,
        0.4856168277867942,
        0.48901189519755334,
        0.5116842543319295,
        0.5393978496156564,
        0.6531442992186708,
        0.5234820473519992,
        0.4972661559124937,
        0.49047717084026926,
        0.5195908607497586,
        0.4339681818663478,
        0.5504326334123288,
        0.4377979842198153,
        0.5262393522656642,
        0.4416145711829504,
        0.5299539170914912,
        0.564423765103896,
        0.4030315943450991,
        0.4340385859986947,
        0.38060107814381616,
        0.48564817233136703,
        0.6596791984761126,
        0.5995620082614486,
        0.5691281018954611,
        0.4768453713739417,
        0.4787173055505194,
        0.4243322745810605,
        0.5284631967688279,
        0.4603876688745032,
        0.5637788410477478,
        0.43330181938101386,
        0.5373624277376603,
        0.44425837335540974,
        0.5199644198791435,
        0.4203452145082209,
        0.5282099108890761,
        0.49184554394601954,
        0.4906672009307303,
        0.5336585436106188,
        0.426021284279779,
        0.4414260738300058,
        0.3564154670470028,
        0.5100005343043581,
        0.5806314603162501,
        0.4634185566730699,
        0.5724843504575666,
        0.463368921074702,
        0.4341408437329514,
        0.5127226477901254,
        0.49771356253118443,
        0.47802851476475433,
        0.41486535992858276,
        0.42601285910810127,
        0.5191581393053649,
        0.5091786218219062,
        0.3876523769575243,
        0.48269608695080096,
        0.45264758649823916,
        0.42104110981090975,
        0.48718675877939727,
        0.4979576632770452,
        0.45625905714654563,
        0.4223885203757386,
        0.5355576460979061,
        0.5061326598254736,
        0.4416344816437288,
        0.5797233019665722,
        0.4296856367950801,
        0.4291527025572699,
        0.5690363357312507,
        0.5365660426754477,
        0.47015559337836715,
        0.578803062765082,
        0.4771003979661318,
        0.5025724402399768,
        0.422797982676767,
        0.48300997056102607,
        0.5273775582993748,
        0.4757161286024877,
        0.4325280371284618,
        0.49559301696185726,
        0.4161077348515115,
        0.4464767605716835,
        0.4495632695871884,
        0.39517628093344664,
        0.595564910268196,
        0.5063321133965321,
        0.6256510945070978,
        0.4972224922421834,
        0.5579751185788389,
        0.4592456502706333,
        0.48865894330911125,
        0.4357037889696683,
        0.519828675299398,
        0.4708780792737825,
        0.447449551615503,
        0.506570744974388,
        0.47134450102453196,
        0.6309642522026528,
        0.6016931184047805,
        0.41992046551072854,
        0.6818235022714387,
        0.5831003733761261,
        0.4683090671485875,
        0.3199525795688567,
        0.4367975844904577,
        0.4900066165736507,
        0.5650815348364369,
        0.3659698837030167,
        0.5712637510443287,
        0.5231705247050014,
        0.5377356885908667,
        0.6119152477314461,
        0.557697431909853,
        0.39717531392618743,
        0.44399822077274365,
        0.46753821324676453,
        0.4811133027518739,
        0.48607529202910504,
        0.471614519354384,
        0.6181221063572262,
        0.534096631588535,
        0.5125397434097055,
        0.4533810338157246,
        0.6122604732398499,
        0.5086714884053369,
        0.4126799560062043,
        0.6199632307608985,
        0.5346029460048045,
        0.4793636115554591,
        0.6015988545933919,
        0.5391307572468504,
        0.4512708194554507,
        0.5487516211249395,
        0.5294944066858733,
        0.5616859525550936,
        0.7860305834083144,
        0.42101939162860824,
        0.6423089505024391,
        0.4269848239139222,
        0.5109474121557915,
        0.5374821548026452,
        0.4513080555844302,
        0.514171901117383,
        0.5033237322696299,
        0.47656141486225395,
        0.48768147427975417,
        0.5074890038008969,
        0.6435981550099965,
        0.4954581095941398,
        0.525656393958825,
        0.5046402678264398,
        0.2610830605333036,
        0.5772642021298013,
        0.5054545469659127,
        0.6145500095750562,
        0.5013464389197928,
        0.32567214276449785,
        0.5711951548382858,
        0.5061587699655995,
        0.5345667674926796,
        0.6100514967385741,
        0.5261388207062657,
        0.48399663441541635,
        0.5989323333329918,
        0.3743382936306487,
        0.5557064598437117,
        0.5591474660925003,
        0.6903591858538007,
        0.5433241970413233,
        0.5294992915372992,
        0.44469696904841166,
        0.7251730144987466,
        0.3645536253877751,
        0.5129557346260845,
        0.5843566041108212,
        0.34225328663579235,
        0.5079931430423017,
        0.43970950566356204,
        0.5001596120810814,
        0.46491736605742945,
        0.49364928791277674,
        0.4572594079013443,
        0.4669495717553949,
        0.5307534453349975,
        0.44468864156167753,
        0.46110712960135164,
        0.5531953047457524,
        0.5526778894211246,
        0.4165920939457242,
        0.40681884158623915,
        0.41109456384071336,
        0.4155079132397255,
        0.4672379861581224,
        0.4064840633573989,
        0.5054537819151986,
        0.662212919922166,
        0.5310640589979824,
        0.5172912998670329,
        0.3945026962250748,
        0.5848701174295344,
        0.49545459133350617,
        0.47251536656150983,
        0.4324319843825281,
        0.673488374054487,
        0.5191154794662175,
        0.5083028471532005,
        0.43869749732487867,
        0.5316166106945314,
        0.4437100756917183,
        0.5063399404254533,
        0.5702896187330471,
        0.5789809978534086,
        0.6456880955050271,
        0.7477941387058211,
        0.5742101814067483,
        0.5414808651043346,
        0.5784974755800697,
        0.5638266309569091,
        0.4960336204671233,
        0.5316862350960231,
        0.47973214637192324,
        0.5397560784002431,
        0.4888673997596719,
        0.4659208633871436,
        0.47063509283307153,
        0.5539247300122107,
        0.48996178571073046,
        0.8386521585736919,
        0.5492695950540645,
        0.5049207944315348,
        0.5536251234994125,
        0.5553527941130972,
        0.5776144443753227,
        0.49283187354198377,
        0.4783855693544152,
        0.46918897043559793,
        0.4941634786037235,
        0.32660783522316805,
        0.666759910540012,
        0.43722957525765666,
        0.5254946943997961,
        0.44834127873741997,
        0.5300967236569978,
        0.5034120243322985,
        0.4271707402798647,
        0.3921391295129331,
        0.43263890082203577,
        0.5512411652954692,
        0.5211964366686979,
        0.41259686140030627,
        0.5378899762991085,
        0.6206720034962251,
        0.6051862576781065,
        0.4800043842474001,
        0.4941840378738647,
        0.4489289561046812,
        0.5840057413750553,
        0.5740769646698428,
        0.596023660179538,
        0.5006067088509689,
        0.4555607473553684,
        0.42100910431968536,
        0.5498268551613193,
        0.44008148713912404,
        0.5706125876898315,
        0.6381236288026756,
        0.441896856232874,
        0.48511962135457504,
        0.44667166158926114,
        0.6812854680657286,
        0.5838971228754658,
        0.5790390458434913,
        0.547078486601087,
        0.3906947380567517,
        0.3182496418864918,
        0.46668860362621967,
        0.3657465698983813,
        0.4431819043908511,
        0.4357288614581745,
        0.450896840518309,
        0.3999376866500471,
        0.5806582004194912,
        0.41381695788209333,
        0.4561633418108634,
        0.4966405817433088,
        0.4919454274637338,
        0.7617178705254183,
        0.41044793551962555,
        0.6234508665757827,
        0.6348245854693089,
        0.5234090599602156,
        0.44150482892785753,
        0.6652283929005841,
        0.366107844245999,
        0.3953694235168618,
        0.5057630635154852,
        0.3523422246220856,
        0.4604514861595081,
        0.3814123275911183,
        0.3599830696332858,
        0.5239529353707647,
        0.5356635831149488,
        0.5801435323764385,
        0.7169123821728558,
        0.628800038590565,
        0.5406504675615071,
        0.39345489529732824,
        0.5492691256948039,
        0.5416217946498848,
        0.5936110924079656,
        0.6064653922420451,
        0.47277378899163114,
        0.5094585606974403,
        0.4970306429193264,
        0.5435624468390399,
        0.6024160940362175,
        0.7027357070066489,
        0.6675086697038238,
        0.44096257224903973,
        0.42960651405731504,
        0.6050514541131025,
        0.5156346497329563,
        0.6386257284765906,
        0.4713766449422523,
        0.5004946146922759,
        0.518000213532646,
        0.3371230967736847,
        0.4198678216009717,
        0.4279392139489345,
        0.39405139814619333,
        0.5374080162853141,
        0.49101583598679155,
        0.47767128042363144,
        0.5761186737794964,
        0.49142586970403035,
        0.3937246895983476,
        0.5427679225916843,
        0.38590282334994463,
        0.5332057524867588,
        0.5432682150458501,
        0.43670571413517645,
        0.5074142500889564,
        0.4087978901454398,
        0.5174357213355646,
        0.356163974541811,
        0.5296281605097554,
        0.49696801009450103,
        0.3438271275396824,
        0.3393996956210239,
        0.4890038127680819,
        0.3915419561549081,
        0.5853673515853839,
        0.5506504340755098,
        0.6752620990708993,
        0.6281381708564828,
        0.5324488169806741,
        0.5331082020095649,
        0.4166158598585471,
        0.6099383301210771,
        0.414985401164174,
        0.5308515391096323,
        0.4894802688768938,
        0.5150990677327139,
        0.4987131962742769,
        0.4641241106313358,
        0.4677098098897497,
        0.47420004318185044,
        0.4503083656689999,
        0.5774344516426864,
        0.617452131677439,
        0.4532869500863756,
        0.5085328928762405,
        0.5549010505818678,
        0.44632477015930505,
        0.5592643509699832,
        0.8190565973631582,
        0.4074355712964629,
        0.49865915686187395,
        0.6319070307032725,
        0.5690143320470682,
        0.5227738909815013,
        0.5103996415696846,
        0.5437241810144418,
        0.24939767200944393,
        0.4966894249166027,
        0.5543304337429917,
        0.4719747282731236,
        0.6040443335501838,
        0.735846675110224,
        0.5179285330760319,
        0.49977405523313484,
        0.5627838013044972,
        0.3555421312402181,
        0.5243488614005186,
        0.6478100895862158,
        0.4959941761143396,
        0.5528745817570755,
        0.4898164207184411,
        0.4331041724679342,
        0.3524940738774663,
        0.5238827688564247,
        0.5503730151356014,
        0.4993869742109205,
        0.5133891393270015,
        0.5606860062198414,
        0.552667392583651,
        0.46614706032462194,
        0.4273845557655375,
        0.5068837967283863,
        0.5188055711358154,
        0.41826311202701905,
        0.6182608942810947,
        0.5082192218017018,
        0.5005229780265846,
        0.468948781501572,
        0.5287661291998353,
        0.4087629697488471,
        0.4487328029855485,
        0.42732373659152906,
        0.2618620851368019,
        0.4717938993690676,
        0.5300167597067122,
        0.5451669745751174,
        0.5409277353840108,
        0.41256994008855236,
        0.5939593218480153,
        0.5012215527750535,
        0.45053633181985775,
        0.37278295653418475,
        0.5567005341744731,
        0.3164196390283165,
        0.6848593059309547,
        0.37846038489802836,
        0.5607536794179587,
        0.4842605119127157,
        0.45812693190396997,
        0.4789918681964547,
        0.6251346342505624,
        0.4823598057191769,
        0.46376084590682576,
        0.4816615818358173,
        0.4046777109723923,
        0.5078724406766809,
        0.3292392842098773,
        0.28540338309350655,
        0.5456272278495176,
        0.44400246260557075,
        0.511654802887548,
        0.504964437166443,
        0.4604017609523165,
        0.5284681775916449,
        0.44264050817952505,
        0.5048479869174693,
        0.5184916877891012,
        0.44246556675083176,
        0.46589827323637617,
        0.5219188654434519,
        0.5490688440934238,
        0.5138139319137786,
        0.6094334958511892,
        0.5071599970407029,
        0.4885402920188191,
        0.5144955976488581,
        0.46922125092473765,
        0.6468160072234959,
        0.6474015681239491,
        0.4321140068848477,
        0.5322305808105016,
        0.46219914784170846,
        0.5429697107982147,
        0.505172502662042,
        0.48746608438721173,
        0.4611335813976833,
        0.41439721014189346,
        0.5125235102304276,
        0.46074176063639044,
        0.4461550155095148,
        0.4548263616150713,
        0.57830525794917,
        0.39787226798311326,
        0.5348500349310144,
        0.5436757974324823,
        0.6538148397132908,
        0.4292915526525953,
        0.5183016665213467,
        0.5554610104317907,
        0.40459750334697925,
        0.2584201776078982,
        0.6664775018076723,
        0.6081796320684323,
        0.45175187217680884,
        0.5658417671508806,
        0.4976151847596353,
        0.5229406946004453,
        0.46277270172394186,
        0.5221129370707414,
        0.47509856041808607,
        0.48326521797389455,
        0.6931030317835107,
        0.4195993263658834,
        0.48198281758950473,
        0.5316162439065855,
        0.4721904967668111,
        0.4507399824450975,
        0.4589050314957773,
        0.35193423424104986,
        0.48322934232434384,
        0.5226832962161322,
        0.5494075603486324,
        0.43861715821899855,
        0.5100419325159535,
        0.4936642921330953,
        0.42679272249672084,
        0.4633976158169108,
        0.5261468172095324,
        0.30763547098162913,
        0.41217812115118896,
        0.5795004129472201,
        0.3847837322564447,
        0.5402645251727001,
        0.4658742229591912,
        0.5335245541422553,
        0.3386855443525755,
        0.47726915640931433,
        0.5310673782077906,
        0.4058496590198137,
        0.4996327702169681,
        0.5708544167808688,
        0.5715359151619692,
        0.6049575131621596,
        0.4813275259249739,
        0.5217388349271882,
        0.5794572004364211,
        0.47435560979780517,
        0.5777293992405736,
        0.6108286703696965,
        0.41060656928382405,
        0.3721585658407189,
        0.49556083029525855,
        0.36053906952560194,
        0.4531478849715806,
        0.4719696874521674,
        0.4548283417233652,
        0.6739084138766762,
        0.5134871819360866,
        0.47009664039477933,
        0.5744862723239873,
        0.6044503155033889,
        0.5293909648233193,
        0.4115706675216014,
        0.4613113347063065,
        0.5372458188987425,
        0.3169932565875789,
        0.5101909949491401,
        0.6387058723981723,
        0.5811210421583557,
        0.5861203304314542,
        0.6681000633413179,
        0.5495760407992399,
        0.4198112735994936,
        0.5585859599443391,
        0.4769683045832629,
        0.4887087559203607,
        0.641285131642409,
        0.6248871364340143,
        0.5834502823052267,
        0.6005226788531011,
        0.4323269620351506,
        0.5087783863318397,
        0.5351379231973581,
        0.5338677040779635,
        0.48853085309590605,
        0.4176061266151988,
        0.4965536559335909,
        0.46546765459127537,
        0.47555602792528895,
        0.5524941771996956,
        0.671319226196771,
        0.3621508223006809,
        0.5612271636494067,
        0.45223797023428947,
        0.5595035176018323,
        0.4654558419311069,
        0.4615562397083122,
        0.42709676799966684,
        0.47477607720963527,
        0.5119880435055746,
        0.327640841717039,
        0.5080001484557536,
        0.5606956055543255,
        0.42359358427847815,
        0.47200323819095297,
        0.5903500795285217,
        0.5494837522014495,
        0.5503963893700579,
        0.4380042646248295,
        0.49229572046826453,
        0.5213174578751228,
        0.6512042280332753,
        0.6042866640296073,
        0.3156347091171446,
        0.5595206907424143,
        0.411256353927043,
        0.6084322673712678,
        0.562465315654286,
        0.3406527736657247,
        0.5188812921083505,
        0.5119697977921075,
        0.4804849646668027,
        0.4486856526055656,
        0.5453502759855958,
        0.5666989239859722,
        0.5759728040187087,
        0.3874918092021403,
        0.5176997451061289,
        0.43197075078247377,
        0.6073222503753418,
        0.5657281822321097,
        0.4938859620728785,
        0.6662368202630788,
        0.5022903018612703,
        0.3297235918371467,
        0.42616463701785984,
        0.5808951551345902,
        0.426285494776085,
        0.5815502226472815,
        0.5243014044583868,
        0.5880375695402276,
        0.5012467807352456,
        0.4685286460694686,
        0.4310440643395358,
        0.48972578634798647,
        0.5615068287510596,
        0.34091297063645704,
        0.6632465257831133,
        0.5246870202456222,
        0.520808906819001,
        0.5393014038419705,
        0.6045594302318198,
        0.6096433856591953,
        0.5564345866124498,
        0.5689291746190366,
        0.5496273855074043,
        0.4427821622131915,
        0.5752516773830595,
        0.6051760065775151,
        0.48029423844843794,
        0.47654599439864337,
        0.31133282473155544,
        0.581630045230223,
        0.5685817361569208,
        0.42071222636994654,
        0.5571702902232415,
        0.45599226926692193,
        0.38852895495163603,
        0.4867015877450194,
        0.545203961443723,
        0.48601290072209014,
        0.3882476450478393,
        0.45639480011662364,
        0.4751225720602971,
        0.5535249451060688,
        0.5038535204296626,
        0.4258644660351449,
        0.5828383736978259,
        0.5255333214137999,
        0.5232887793583959,
        0.5679951487421686,
        0.4167685136700016,
        0.5748782490291444,
        0.5463413484196048,
        0.5218389345843739,
        0.5006596999890489,
        0.5118367802895528,
        0.4419884890885807,
        0.4667208322271455,
        0.4801034423281355,
        0.43781864452416147,
        0.4622306717757613,
        0.5333733682110717,
        0.6169091740191855,
        0.48018711623233795,
        0.5332957656218266,
        0.602453890438221,
        0.48509154026769435,
        0.4943768059046916,
        0.5034332658794228,
        0.3604528782963204,
        0.4626528275522782,
        0.5240403357588048,
        0.39275103469750766,
        0.5166852800128819,
        0.4382307617725238,
        0.5557351644710252,
        0.546513507140557,
        0.49762274066950396,
        0.4729096245231314,
        0.44730727195316067,
        0.5456074779304653,
        0.459476911384546,
        0.49106436433987655,
        0.4661803477955454,
        0.6345146128391496,
        0.5275297167443546,
        0.5345229987043101,
        0.5134180152558793,
        0.4711001774060891,
        0.4780547824269719,
        0.5817845840338188,
        0.47670726383381334,
        0.4548786888084236,
        0.4072675952649227,
        0.49104468286154757,
        0.4029191010900237,
        0.5978976629166245,
        0.529644835387131,
        0.5525705409539644,
        0.470038316975213,
        0.5442532626056404,
        0.47993439831297835,
        0.5616741260129038,
        0.4597550156452556,
        0.48979556904437715,
        0.3727205557994307,
        0.5385254980117888,
        0.5034303094956214,
        0.46673390442325885,
        0.5105391042249973,
        0.44716770552418095,
        0.4982317730490677,
        0.5323966108639631,
        0.5407586139611303,
        0.501922177185505,
        0.5483214049419161,
        0.574888931758931,
        0.3935716031985554,
        0.4359933309307389,
        0.5005306361137724,
        0.5186417410445455,
        0.4214653197768516,
        0.49871551584171586,
        0.5681771585320873,
        0.49065489387822947,
        0.4641760411154241,
        0.41812963038235856,
        0.4890674054199984,
        0.5355477492186244,
        0.4599293051611722,
        0.5418837335068772,
        0.5525773938491748,
        0.469991413628174,
        0.44017049143008957,
        0.5747803102017542,
        0.33721429745094156,
        0.5218280138779223,
        0.46799794106667336,
        0.5524515662400129,
        0.5951609473970711,
        0.4574463340235973,
        0.5681533859413681,
        0.574546497539914,
        0.47812643592595894,
        0.4174550683954176,
        0.4959081647979247,
        0.44476960825020206,
        0.507116418158631,
        0.47858238423671384,
        0.4411867014523992,
        0.48087614296838455,
        0.46865780689007003,
        0.5423752734534768,
        0.6281232223520661,
        0.4626718907610099,
        0.5127561221750143,
        0.6343953092163305,
        0.4629246228194002,
        0.57153619357553,
        0.5644621737673214,
        0.42434424705333434,
        0.6309944819858334,
        0.5836176286900471,
        0.4843596831245075,
        0.5492663810316533,
        0.5342819568105768,
        0.44553057386099887,
        0.5437820808904508,
        0.4926698026066709,
        0.5956320537529184,
        0.5207082724910669,
        0.4381749166046706,
        0.5540064858495034,
        0.6163320079138787,
        0.4465829606257339,
        0.4235519263708466,
        0.4220983539784048,
        0.4963715289001403,
        0.4699219010819734,
        0.5903927759443126,
        0.460557417502535,
        0.5027522471593434,
        0.3305579330363248,
        0.45791120503178284,
        0.3831432700787254,
        0.36648323152818285,
        0.5732415739889911,
        0.5509248799693878,
        0.45247078069861774,
        0.46858029864436057,
        0.5453434189937277,
        0.5427184107019254,
        0.5038421373062361,
        0.41063150930378334,
        0.49981749225767164,
        0.5451028318875251,
        0.43453307420526527,
        0.47327046529543343,
        0.6309291483402637,
        0.5760605718354035,
        0.6751447254505837,
        0.4219948548280428,
        0.5260659368276118,
        0.6213826978572203,
        0.553468819920685,
        0.30001379617479546,
        0.564909477056086,
        0.6425891080418402,
        0.5741527745011163,
        0.5687622642266138,
        0.37911894759924875,
        0.44715911922777096,
        0.5451072899031457,
        0.43909748261077114,
        0.41440616781521417,
        0.4006354127759633,
        0.4675386377596192,
        0.5172584132148053,
        0.49630191106232907,
        0.5866703392241672,
        0.4634562827700874,
        0.5374198110139502,
        0.47104646675372325,
        0.628763438734788,
        0.6067956055468217,
        0.3870865253304837,
        0.6338125202846719,
        0.46322316030628674,
        0.46251866664422764,
        0.27843464942510465,
        0.45111399286493326,
        0.5642634896557941,
        0.35878678891016197,
        0.5015006039662121,
        0.49689061192454304,
        0.5453068599356397,
        0.4824167365998169,
        0.5692131038114183,
        0.4767872973485598,
        0.5251450107041863,
        0.5634494248702631,
        0.4452734227225992,
        0.5128010456508311,
        0.5972129082145493,
        0.5480604643458986,
        0.4129636606880648,
        0.5465284922699555,
        0.5859661205175772,
        0.4439936552770192,
        0.529013149183699,
        0.403441537364,
        0.4671584360017492,
        0.4939140308770324,
        0.47616837232869486,
        0.4782323604297301,
        0.5227283294895545,
        0.413883410670302,
        0.4981683400350332,
        0.4925589021992848,
        0.5444710413779671,
        0.49848882050112,
        0.6033481228561662,
        0.4711090663942145,
        0.4819918851259606,
        0.4455903861902179,
        0.39528288264083156,
        0.5754363474091849,
        0.5833193666031805,
        0.6217491538579583,
        0.604569055898861,
        0.5045959134973178,
        0.46619888804739007,
        0.42604769111783825,
        0.4861988271336014,
        0.5924459677304565,
        0.4419319791541208,
        0.4660122630150163,
        0.5002413800266856,
        0.5881874243316131,
        0.3768294436595052,
        0.48918642776527643,
        0.5473869217805273,
        0.5767579282146554,
        0.5358723688941188,
        0.5148881989122165,
        0.5910181112152062,
        0.4591091116967102,
        0.357138627312555,
        0.537085588262641,
        0.5564777504202962,
        0.40320665813322626,
        0.578863814602978,
        0.5091911639836615,
        0.5284672867678832,
        0.46520091401172636,
        0.5309978581912387,
        0.3972528129988928,
        0.5869398169527288,
        0.5005625927882182,
        0.57799708263772,
        0.41521977002177296,
        0.5408077271795251,
        0.5528372711257584,
        0.4589066532455101,
        0.5538842340736474,
        0.514633851576917,
        0.49609153793420757,
        0.4013077777484023,
        0.37862367193305585,
        0.5383385520358904,
        0.5625510850384222,
        0.4610946379753472,
        0.529817650097478,
        0.3532150897473737,
        0.47250412610086834,
        0.5073547426750202,
        0.5749843849099677,
        0.49319911477947737,
        0.5544590763010785,
        0.4863032487809859,
        0.5277683951176291,
        0.6809242605838579,
        0.2490136277006843,
        0.5117670447980603,
        0.4711065962522324,
        0.5324238547197824,
        0.40840494622263335,
        0.4639355731310928,
        0.45314465194632964,
        0.5031983895415478,
        0.3699370261967808,
        0.5819129307196473,
        0.37289416817258525,
        0.45678505465957486,
        0.4845236100352602,
        0.5034727177703259,
        0.5884483010369954,
        0.42460187455791365,
        0.6071123432268702,
        0.4569456514505069,
        0.5952226924218041,
        0.4345319660561137,
        0.6580019712045025,
        0.4688260532933138,
        0.5545762431459031,
        0.47229260251626376,
        0.4604183751068039,
        0.40611301831558777,
        0.46958059809525965,
        0.6265722210247436,
        0.6784949318160379,
        0.44091960416497655,
        0.5602650755593273,
        0.4164440304860677,
        0.5465770288823183,
        0.4761353614282708,
        0.5143841739208068,
        0.38629609985782254,
        0.4830494414679919,
        0.47485415698118383,
        0.5234114877330467,
        0.5052346008988723,
        0.5493408132881021,
        0.46081025984969637,
        0.5208657593991497,
        0.45815669313879964,
        0.48671548996002834,
        0.5867844906761496,
        0.5613441595499069,
        0.6139093985292468,
        0.5276061495139938,
        0.42823606602663594,
        0.5901280138014814,
        0.5646267785040622,
        0.5404355123362573,
        0.47101575935215145,
        0.43846257582184534,
        0.5540755693616985,
        0.6107404226084004,
        0.6909337708719943,
        0.4934405113652329,
        0.5073235461340929,
        0.5587207163790695,
        0.4919078284605609,
        0.47222134376030944,
        0.43879614616082374,
        0.49665758913364155,
        0.5228701737062207,
        0.46085793091891963,
        0.47020975199677506,
        0.6532379469284909,
        0.4110128649788177,
        0.5230066291974727,
        0.4151978819621788,
        0.46975112947466796,
        0.5299058689786427,
        0.6055094842612626,
        0.6046527520761171,
        0.5471870213257287,
        0.5360198253929973,
        0.5621230067313637,
        0.5871278950417665,
        0.5025917046727054,
        0.5805794683464209,
        0.42262656445400004,
        0.5389346764893281,
        0.5420385429351677,
        0.55365676537551,
        0.4667122199577894,
        0.4227234432789381,
        0.44158828807857275,
        0.44347104012036925,
        0.5139132885746378,
        0.5772192798805842,
        0.47464375245729773,
        0.5084712041429243,
        0.6569342557588839,
        0.5992303804758635,
        0.5763151956611807,
        0.5334717748111263,
        0.4041448727737063,
        0.6557328140825301,
        0.513199010564303,
        0.4927171648051566,
        0.6294079237221053,
        0.48032907172948497,
        0.5396990219578105,
        0.6437267165546156,
        0.4431855085724156,
        0.5941393426594038,
        0.5781925276465774,
        0.3084181801788318,
        0.5499163293830989,
        0.5250860011371602,
        0.597268688437213,
        0.6002598520540015,
        0.4908208652025213,
        0.5180961359173718,
        0.40684226988954636,
        0.5044505429642967,
        0.44073518412702734,
        0.44164682778891856,
        0.4874892960031848,
        0.38458150823361464,
        0.3752615695272275,
        0.45179492136370225,
        0.7844411991374384,
        0.521947544303491,
        0.4648332683349593,
        0.3499313540652104,
        0.49353781792013335,
        0.6421097542783357,
        0.3850340238095628,
        0.4520266587272359,
        0.5413198320524417,
        0.37297667746529134,
        0.4064500562229481,
        0.36016980514233454,
        0.4656728112775734,
        0.37234534196750846,
        0.45773509443860466,
        0.4756732456345675,
        0.6146386351352379,
        0.6571603727208217,
        0.45006286264337436,
        0.30640188707987676,
        0.6797038504655881,
        0.41788345892316736,
        0.5976478866099962,
        0.7679564009081573,
        0.43384247114390634,
        0.5011061434344644,
        0.35299842611481935,
        0.5233593243387324,
        0.3791807730258005,
        0.4972198897562861,
        0.5979965483025373,
        0.45621931782668684,
        0.47872150381662354,
        0.41810814969191884,
        0.6018970597705967,
        0.5182071371599629,
        0.8358717813517265,
        0.49358559384791406,
        0.49108703815371435,
        0.5279597896535018,
        0.45894729803215656,
        0.5631317736655559,
        0.5780989926537555,
        0.48529604284720707,
        0.48901374062506026,
        0.5880283596636634,
        0.596862401529514,
        0.41886768237150906,
        0.4643955190210965,
        0.6011211239920289,
        0.4415711466466493,
        0.44006828894708594,
        0.6484143753749637,
        0.37225446904356646,
        0.585445463546255,
        0.37185948061665497,
        0.43182649430618225,
        0.4066332027454817,
        0.6125295747813242,
        0.5213148414187068,
        0.7092428434971633,
        0.4785840521816687,
        0.339328095043709,
        0.5480977919698964,
        0.4726721359251946,
        0.5187837111376543,
        0.5588281111410516,
        0.4933897736335159,
        0.5027951704255661,
        0.42929554579711243,
        0.699954708355544,
        0.45710584606729143,
        0.5253781093752035,
        0.591702655962923,
        0.5581802715170436,
        0.25943595343607684,
        0.3229487938255865,
        0.4567214458345592,
        0.6279179158706899,
        0.4771148895458938,
        0.4656386983265935,
        0.5511354829066093,
        0.3299076024030621,
        0.509477084046854,
        0.5458678237703326,
        0.5012004534660276,
        0.5800800237986209,
        0.5785003358548506,
        0.38501102811262655,
        0.3774382912929604,
        0.5752042541552899,
        0.4157593368923923,
        0.43212760494218333,
        0.4089653763905992,
        0.46800189461040853,
        0.45877224042722375,
        0.4931591234406083,
        0.4769880030161094,
        0.4473087474683868,
        0.4824759049553814,
        0.5812335170992974,
        0.4184968266619019,
        0.7020186359494969,
        0.3459885339537983,
        0.5047405779890273,
        0.6804237688972917,
        0.5125380383618423,
        0.5939379748100636,
        0.5191039145364207,
        0.697599888154884,
        0.3544739191214693,
        0.4665762299965469,
        0.464396267524769,
        0.4844337803308691,
        0.49576397151431956,
        0.3799743408186371,
        0.5859043111838024,
        0.45400388157016874,
        0.4748372133813388,
        0.5693238880763029,
        0.7285712473218556,
        0.5367444539214209,
        0.4007222875471628,
        0.5064887965542142,
        0.4546728654536682,
        0.5349275266142877,
        0.6676770982144182,
        0.5236101635539876,
        0.5356438457133906,
        0.5162356375789571,
        0.5181436547156884,
        0.5375529845948056,
        0.5298820249893335,
        0.5246913542176811,
        0.49877462581925774,
        0.5176684562381537,
        0.5346556289890573,
        0.46804079177613456,
        0.5068503795297953,
        0.5418858548153306,
        0.6733695714809956,
        0.6063779652924108,
        0.3956393565194945,
        0.3174106155263212,
        0.3487896252256225,
        0.4146105021630616,
        0.38784086379749766,
        0.35802771358475344,
        0.6326919443232092,
        0.3220528070478363,
        0.5424602938740911,
        0.3076861191775222,
        0.3329473194552237,
        0.7760662455230063,
        0.38579016623902734,
        0.5327808084611314,
        0.5557389475681869,
        0.46213528656631797,
        0.4138129152063384,
        0.755139084972998,
        0.695582173520454,
        0.33892237106053275,
        0.4866583572124051,
        0.43675384122883304,
        0.5244704011532458,
        0.5788377278897083,
        0.5005485672760864,
        0.3296681755718488,
        0.47697851073508696,
        0.5497883526454769,
        0.5220759062123947,
        0.3391596030654291,
        0.5273056121564336,
        0.584796899332759,
        0.5580213940085151,
        0.3854297793176708,
        0.5584977637381099,
        0.2969885020117058,
        0.6303942521810354,
        0.5404470783284113,
        0.5047950438424934,
        0.5889603063927698,
        0.6585098444003095,
        0.49128074349128165,
        0.49378536355977626,
        0.6354132587081446,
        0.44797734413369955,
        0.29750118967730144,
        0.585282746603211,
        0.33501914944638916,
        0.40896214386607527,
        0.47095115361343887,
        0.6074202838219934,
        0.40095435870379154,
        0.40125798681320984,
        0.4963343516243859,
        0.3842463514047286,
        0.2472718731117261,
        0.5649137917354355,
        0.40544664232383876,
        0.524862883662741,
        0.6444908014808178,
        0.5385153992574315,
        0.5239181610907,
        0.4262952235454882,
        0.47263298592782454,
        0.6066002858791406,
        0.6059447189074301,
        0.5860784901783491,
        0.5832717778977672,
        0.47174301809858044,
        0.3300040051072438,
        0.5245350023089193,
        0.32743797161364885,
        0.5930425647447447,
        0.3862883166078762,
        0.5037826869883445,
        0.6104815608365655,
        0.36563923172804036,
        0.3366092224259787,
        0.233822465865021,
        0.44315719438982976,
        0.5362731459663113,
        0.48594329527810215,
        0.4572002226053366,
        0.5426658842670055,
        0.47297608464124136,
        0.5868265314898321,
        0.5029924875996518,
        0.6308040814063212,
        0.41870740575099896,
        0.4172937699969403,
        0.5761122962449258,
        0.5179392198856426,
        0.5928781221305349,
        0.5283927228156113,
        0.3662571577299763,
        0.4494246632709509,
        0.49529561966496227,
        0.36484425094389034,
        0.5153064464038669,
        0.48099726789632763,
        0.6637711389575737,
        0.48929386778728784,
        0.44643221175890935,
        0.4940037879642091,
        0.5719341703352283,
        0.3764410563142179,
        0.40355783622690794,
        0.4542369598646711,
        0.5977953628516552,
        0.5692260869715691,
        0.5620881958045163,
        0.4610167953540916,
        0.41028553557328334,
        0.5160638971182353,
        0.4652582946315415,
        0.5745199200968675,
        0.5389724882928014,
        0.5410101795360135,
        0.5111002190170327,
        0.6191516989941926,
        0.6063869904719884,
        0.5898034804334941,
        0.5197616095441082,
        0.5345364284303303,
        0.4121595732401026,
        0.5222803335442783,
        0.5037468805833801,
        0.33308227719920447,
        0.49143612949562154,
        0.5607734820003206,
        0.4765286289571798,
        0.47929765172191513,
        0.7422603745687846,
        0.5624038909787424,
        0.3271321397162893,
        0.5761975762934209,
        0.718297136844608,
        0.34759080656700453,
        0.47565787962887685,
        0.5588554034435491,
        0.4341106259061022,
        0.4850923947867597,
        0.31848092822145035,
        0.5417263704844957,
        0.5000104243161748,
        0.4259358670980455,
        0.5414826302571908,
        0.5657989077946132,
        0.49445770858507043,
        0.3461831267414453,
        0.6125348239418427,
        0.379732255718879,
        0.4894373553763484,
        0.47943534853994635,
        0.39308442224707035,
        0.6287917784947901,
        0.4784474818692401,
        0.5520506321191564,
        0.6477386172387011,
        0.5832119521230122,
        0.5302280542506254,
        0.5653264446897333,
        0.4871990337694013,
        0.684346688425506,
        0.4169539645083833,
        0.6715123368852148,
        0.6005794384508187,
        0.5270909140436334,
        0.3620300708388806,
        0.5539569533622725,
        0.5670615387201591,
        0.5886314309700124,
        0.5080232766408729,
        0.5707335564663348,
        0.6736013244323321,
        0.40154525752068954,
        0.5597501356273084,
        0.4835520952321156,
        0.30642328497753535,
        0.5170357797259789,
        0.44881998631505254,
        0.6353065321825657,
        0.5179118403136332,
        0.4499188581018369,
        0.38848567646834986,
        0.5761253713547441,
        0.4673759495189797,
        0.5076985541399726,
        0.40895138675201104,
        0.4815320562361771,
        0.6388451225437137,
        0.5804818071620039,
        0.49759210020230876,
        0.5354974510905309,
        0.6322980665914519,
        0.6367479179825499,
        0.5032266865167723,
        0.5350841725662637,
        0.47847399472963165,
        0.4433901675463802,
        0.5987557728771493,
        0.570368455565839,
        0.5653710011515101,
        0.3980778953374206,
        0.4363957261692476,
        0.329933711967298,
        0.7523157915759004,
        0.470535915826445,
        0.5392146078936855,
        0.6740080007430145,
        0.3844947333620769,
        0.64017193154459,
        0.3873165813493682,
        0.47972063226567513,
        0.5285726440453075,
        0.4645415949597842,
        0.698414220133783,
        0.4061449286422036,
        0.4928869676474098,
        0.5589489814617817,
        0.42062347489167046,
        0.6314844631421804,
        0.6542996216173991,
        0.608378654911323,
        0.5705519196316624,
        0.4943086496156033,
        0.39720236384562757,
        0.447431836110883,
        0.6483065062182748,
        0.516133003778016,
        0.38261290066619214,
        0.5907932680611768,
        0.39493642914416477,
        0.44471072819599056,
        0.4715772713748129,
        0.6351792363880658,
        0.39038222608322504,
        0.430157112904302,
        0.6496479643947335,
        0.5617266030975927,
        0.3406196653921049,
        0.48710442264238757,
        0.5588708514499089,
        0.5266570931963009,
        0.4169062458615961,
        0.4163723851095548,
        0.6293832019902468,
        0.4709403366758237,
        0.4674069067210622,
        0.48348752581687426,
        0.587253625938954,
        0.5734990068687331,
        0.5654799387683934,
        0.5673359735445458,
        0.5665176024228331,
        0.4230389728320581,
        0.3206170392937724,
        0.6165560618159484,
        0.5333060522596357,
        0.575818257078892,
        0.5872422116948178,
        0.4793899590697882,
        0.5391570408962939,
        0.5987494734443327,
        0.6483673019988982,
        0.542157074732219,
        0.531312575040552,
        0.39964524673460927,
        0.456581880788373,
        0.3906744866919903,
        0.46523075955149734,
        0.5848845904948515,
        0.6128864203699282,
        0.4849324712058549,
        0.4425917712458422,
        0.5836054142624556,
        0.4627968374353434,
        0.6073179578858208,
        0.5736559879280059,
        0.43436663789162894,
        0.4351338616346331,
        0.47722845457599916,
        0.5730207976108275,
        0.4618792196877874,
        0.536244990337068,
        0.49264005448468073,
        0.44360538779054703,
        0.6185390475298677,
        0.5472021345151904,
        0.5094041362465915,
        0.4252430162942555,
        0.43182784705755817,
        0.4790592819534834,
        0.4615306876501129,
        0.4756811766689034,
        0.5006405798672854,
        0.5333941846844686,
        0.4416552235001267,
        0.4400535151146778,
        0.3560766299305007,
        0.5582852950192766,
        0.4935382701466649,
        0.4787159538457244,
        0.55582353915443,
        0.4769845191668642,
        0.5290082446469309,
        0.5104475921765123,
        0.4018980009039602,
        0.47409629497650585,
        0.4594033045449984,
        0.4147713271635329,
        0.38477054254612936,
        0.7337285086421014,
        0.5683746859876999,
        0.43244559621653245,
        0.43426852117197284,
        0.5512295505953064,
        0.564647174630887,
        0.5367471548915195,
        0.5552259259936058,
        0.5629465411063415,
        0.4917477308626168,
        0.5273987847174909,
        0.4597434270335013,
        0.38120087364229077,
        0.5338515116145077,
        0.5468199020516918,
        0.39088787456159635,
        0.5224918071414029,
        0.3943700707764331,
        0.5051114055289971,
        0.5593910233711826,
        0.5023877403807326,
        0.5777044261740129,
        0.4215883198251079,
        0.38114436476254693,
        0.6748818681580145,
        0.5627260250916178,
        0.38911776107460005,
        0.47166446487358565,
        0.5405795830482928,
        0.4721023625270121,
        0.5400439790265805,
        0.3788932038200871,
        0.3247598117643641,
        0.39381008518258986,
        0.4176396955430457,
        0.42980105314935735,
        0.4893649325442821,
        0.41047521452253466,
        0.45144249382709284,
        0.4840187664889598,
        0.5775268999124852,
        0.6253595517293464,
        0.638004046524466,
        0.5077092670315158,
        0.4389997570539714,
        0.5201091687908898,
        0.5199179748229317,
        0.48182258140498285,
        0.464482656949008,
        0.5115315526409374,
        0.38182796188998686,
        0.48885909843080017,
        0.49820680781834564,
        0.46400039839283036,
        0.4971335826864351,
        0.6194157720880686,
        0.5442132500794622,
        0.5743971593556494,
        0.6372347726874082,
        0.5784073930228802,
        0.29287462334820996,
        0.4151769104007806,
        0.36569597231846424,
        0.5058631651435277,
        0.35274862423158776,
        0.5152075050420308,
        0.6217449148151374,
        0.4901365566484001,
        0.3880306443131293,
        0.4588510238830293,
        0.517742215018509,
        0.4877497309435211,
        0.49266514039807763,
        0.4049701766222636,
        0.41296083681870843,
        0.6655714565540659,
        0.6771831782319249,
        0.5983227964866445,
        0.41171438446917735,
        0.3938311729409199,
        0.4869710183016384,
        0.5352749784286619,
        0.3176260943155313,
        0.6058066451214097,
        0.31037041727872816,
        0.5588614239604185,
        0.5920116024812223,
        0.5910299533970033,
        0.45674527191733477,
        0.44048251092244517,
        0.47567706414142485,
        0.5352975923287049,
        0.5045104816118977,
        0.3117309110012577,
        0.5122564931796488,
        0.6051676132275046,
        0.5217735663821306,
        0.5424873513255464,
        0.49182642297117074,
        0.6046658730875485,
        0.36827175929295475,
        0.711113370183899,
        0.5373049141167022,
        0.396911489463805,
        0.46776265608290807,
        0.43421109813787195,
        0.4640633168946316,
        0.3881451780519299,
        0.47094563847849347,
        0.5502569168426138,
        0.5049991009559759,
        0.5931348766101573,
        0.6273772401414489,
        0.40735252828490043,
        0.5720243989668707,
        0.5636319870826906,
        1.004496494640202,
        0.5735525161043866,
        0.6861246593021905,
        0.4811142421764021,
        0.4303468824520755,
        0.4311258126609218,
        0.38166242745012885,
        0.4566460641748396,
        0.34530846219860284,
        0.6254528640914536,
        0.6073490643574043,
        0.3472265564081071,
        0.4683942195751517,
        0.3019010121531664,
        0.4530431294674035,
        0.7503557457766931,
        0.5572013719761141,
        0.7329320091714816,
        0.4871473934913361,
        0.346308735599212,
        0.5912633549888732,
        0.621951248388075,
        0.5504374726526275,
        0.7075283156266484,
        0.4012229372459406,
        0.4069153480198456,
        0.6272963806701352,
        0.5326687794424326,
        0.4452902113318915,
        0.4225301588670021,
        0.5206126428816826,
        0.48805764674173785,
        0.4612656491747372,
        0.19439252589831402,
        0.44197405560034403,
        0.5148334543369698,
        0.36784771016067674,
        0.5874581486232994,
        0.6670736057335402,
        0.5347823795316241,
        0.5375266416848627,
        0.5345607579461028,
        0.6142822472652827,
        0.41897231785711075,
        0.7209539701904464,
        0.5681274628477123,
        0.5263702418541522,
        0.5736227263707888,
        0.5668510042809206,
        0.3231477147400844,
        0.39510172519557096,
        0.47059208299265076,
        0.47310622557097,
        0.35115282610917503,
        0.6659118184499452,
        0.6162808999240277,
        0.46541634850553315,
        0.45180741917137573,
        0.583114406722351,
        0.38899642764364256,
        0.34366362638141323,
        0.5327326527313146,
        0.41551741762501715,
        0.5409631624165877,
        0.4224492424767643,
        0.393411099933006,
        0.44563765376420744,
        0.6184237497439506,
        0.48714006999612447,
        0.6019158018230039,
        0.5205330466771219,
        0.5012970277170203,
        0.2621609587367388,
        0.47224369611507855,
        0.58271227706509,
        0.5066688466372691,
        0.44838310689859706,
        0.6459985640160252,
        0.46917998206167427,
        0.6795690306321909,
        0.39928172737469925,
        0.35871561232716476,
        0.5599381235258714,
        0.5410191233537422,
        0.6543884858486502,
        0.4909296972383825,
        0.42752226897678414,
        0.44031401301238743,
        0.7155385153465585,
        0.48118343514734313,
        0.5546144793950877,
        0.41555811631252554,
        0.35481242023063314,
        0.5371116247989776,
        0.5472544466193687,
        0.4719543154827913,
        0.5849469165182671,
        0.5072765492901733,
        0.6807397546063966,
        0.6169690160144476,
        0.38097073729416425,
        0.46349652218122467,
        0.42428680788745304,
        0.43743974775799327,
        0.5156149009909156,
        0.5494686991344914,
        0.2384349599326873,
        0.7265626687593069,
        0.5430175652740786,
        0.39149233584927645,
        0.5396456395697721,
        0.4573675630456545,
        0.5644458627415782,
        0.622906325190278,
        0.504716330501858,
        0.575842350363011,
        0.5940318776074404,
        0.45929159391540286,
        0.3404187052131172,
        0.5477522453950573,
        0.5027733586706795,
        0.4295685953760262,
        0.48351684001260065,
        0.4202584935209078,
        0.425084170504045,
        0.5602685047775353,
        0.457037049638051,
        0.5210056364824633,
        0.4793863425696194,
        0.49718062303545324,
        0.38694984053849946,
        0.44383907720143284,
        0.3477581903101939,
        0.38610389647279564,
        0.47455014095499115,
        0.5631141010301711,
        0.5334837650651737,
        0.3681965410637899,
        0.6710802333808926,
        0.41740442846553294,
        0.6345374715202496,
        0.71893474315115,
        0.5252727913187457,
        0.41885605994406144,
        0.43971039275062124,
        0.5006279521906738,
        0.5877674233065077,
        0.4542171354480097,
        0.4818152346404272,
        0.6275662157163356,
        0.3938852642703645,
        0.36009882211421246,
        0.5350959844515096,
        0.45439237981006764,
        0.4361656722642609,
        0.4953895350315364,
        0.3689032081748319,
        0.34778860805567274,
        0.386085949205978,
        0.3793312364459697,
        0.37552078408788153,
        0.6172108918241364,
        0.4293178029321345,
        0.43424639019508776,
        0.4411518059601816,
        0.47658315632873277,
        0.48369515746850866,
        0.6553498889328532,
        0.6331073578476306,
        0.5339362737733468,
        0.64502773838429,
        0.28620449976942763,
        0.41189505662588133,
        0.45655177523182794,
        0.5610349865432553,
        0.49881098615964214,
        1.0004824451982706,
        0.4455206324310679,
        0.48098037196261273,
        0.5498328442600048,
        0.6211447134082936,
        0.3951542322857084,
        0.5436692399103252,
        0.6749733230862064,
        0.40344328515824945,
        0.6287281020566774,
        0.41904454977998296,
        0.3763627719231841,
        0.44047512122512744,
        0.44811059424655686,
        0.23007290794449797,
        0.5149161179373876,
        0.6925542530649114,
        0.36702185555870204,
        0.5867615863525101,
        0.28763429115912736,
        0.6090880186194313,
        0.3959730108775206,
        0.6033350816074604,
        0.28817109440935734,
        0.335600832224782,
        0.22317068429167095,
        0.665322208054443,
        0.6380439920629587,
        0.5936230268612064,
        0.28362045708086664,
        0.6300205859853778,
        0.3507998839113393,
        0.36493867228540344,
        0.36292958815540755,
        0.4284001567027953,
        0.3781543456798943,
        0.5940509818458397,
        0.48145701396957485,
        0.6456614207575202,
        0.33068234852445555,
        0.48740324572854804,
        0.45573879183429855,
        0.5449265318412093,
        0.45484678139657314,
        0.2770437580259752,
        0.543226762513091,
        0.49956297861638466,
        0.5949362767953547,
        0.6462043052888848,
        0.3779433880659983,
        0.4380359218937181,
        0.5634565867480557,
        0.3278238773243409,
        0.5857489868963947,
        0.5371355812960568,
        0.5980170682601187,
        0.5057701839816776,
        0.6594735527573854,
        0.4596313354450795,
        0.5611474396796985,
        0.40267090269700956,
        0.43009106802490393,
        0.4924811181869591,
        0.5036822313196463,
        0.46449173255267184,
        0.6098473264427364,
        0.4679509095106186,
        0.7507330864360094,
        0.5456726242097835,
        0.5306870571905349,
        0.6232551888244747,
        0.5556298135640102,
        0.5801149503452951,
        0.49493480184732785,
        0.39725334079113495,
        0.5328167242569731,
        0.5578031614864002,
        0.43902248941266314,
        0.6052263806605539,
        0.4375861277492954,
        0.5005959978439043,
        0.5766252833915139,
        0.3551941816143233,
        0.5800469259402704,
        0.6421875047334399,
        0.37970528800620434,
        0.5154853002631444,
        0.3401352664494147,
        0.4992624449773223,
        0.3630319699641845,
        0.36902494000943775,
        0.5135958131065204,
        0.5134689985721274,
        0.5892068800913023,
        0.5203956482231119,
        0.43803046165339266,
        0.6740920592351948,
        0.40275840799489676,
        0.6520525800187402,
        0.4348674859565627,
        0.5950768762219498,
        0.5692780340365252,
        0.48993070372540637,
        0.5149787303133649,
        0.4197627779085752,
        0.4249935369403701,
        0.4816432370997663,
        0.6769420716332688,
        0.5188445774668393,
        0.3725718512366801,
        0.5833097338484368,
        0.34579455239075113,
        0.4912904180728235,
        0.5563630487201842,
        0.5997446034164662,
        0.36873687581618336,
        0.5654109431669287,
        0.6750871978738134,
        0.7508036118040209,
        0.6101909193373756,
        0.6406472491708475,
        0.5304990803665149,
        0.3790536931197826,
        0.35561813872510584,
        0.5642139019386014,
        0.5166982011445257,
        0.40208258659135887,
        0.486667381427142,
        0.4131607754598301,
        0.42196898311109066,
        0.38475936011813555,
        0.4161231611308926,
        0.1689271039602,
        0.6202629075291988,
        0.4901215995300174,
        0.5113666813047953,
        0.467542909312657,
        0.6176241915762926,
        0.6795364733307766,
        0.5002124861531457,
        0.5040553297075361,
        0.43422137831653046,
        0.4649930715072504,
        0.6531133530625047,
        0.688026069412596,
        0.39724653042640945,
        0.6032610962345873,
        0.4375803258847227,
        0.4906436126574793,
        0.45274159503888717,
        0.5627743508926188,
        0.43086245974578646,
        0.5951499113743144,
        0.5046355374869539,
        0.5661984430644348,
        0.5326503796860054,
        0.4811983005455864,
        0.47307057854412515,
        0.3064517356042008,
        0.5277869122369794,
        0.3237185172395053,
        0.5649334455174623,
        0.4919063897571728,
        0.48871423680502324,
        0.4235455129730163,
        0.5340473334299695,
        0.5175972703938473,
        0.4281618766307941,
        0.5275338643637171,
        0.40439364666536004,
        0.4843001686610661,
        0.6081500584292233,
        0.41365593239844206,
        0.7011734591010969,
        0.5219296372441523,
        0.5134365140322775,
        0.55677981089451,
        0.511478313720549,
        0.585057386760175,
        0.4560227829596109,
        0.4532845017039033,
        0.4294742075494787,
        0.4283811591035278,
        0.45124271210292793,
        0.49027078964641685,
        0.3748811080853448,
        0.3940962421009871,
        0.38225630989722176,
        0.5296787425389283,
        0.41940315967375863,
        0.49233343984684713,
        0.5228947624249829,
        0.5472764755509405,
        0.5408522733390361,
        0.44584105072542585,
        0.4631433195107617,
        0.24755782466230355,
        0.3558956971939835,
        0.5074548133782928,
        0.5947377892389301,
        0.4626046574897065,
        0.4225004978464082,
        0.5579992238351025,
        0.6335096836444039,
        0.5953531019967305,
        0.4240641540055575,
        0.674244888885191,
        0.3946948372883692,
        0.46023437251443483,
        0.4252336322532569,
        0.5939806651595737,
        0.31148288491954274,
        0.55379555260743,
        0.3920953063229539,
        0.6633855995431516,
        0.4330996941862467,
        0.41394667560611564,
        0.4389128350654482,
        0.4575727427695767,
        0.4770889810112457,
        0.33625057333240593,
        0.5700656282095552,
        0.5836714885718348,
        0.31885497019466214,
        0.6544064215135926,
        0.4710037049235165,
        0.6606847690023867,
        0.5218924114951699,
        0.36966192850835855,
        0.4616978410551538,
        0.35697368763540704,
        0.3820198178071074,
        0.32632793860779435,
        0.5181081054028241,
        0.5792657661960073,
        0.24159055244045566,
        0.39606104844637546,
        0.44950787824038513,
        0.38632745140108987,
        0.5783230255726509,
        0.5831076050532732,
        0.3879806158906436,
        0.5165183287464797,
        0.44802366297389384,
        0.44542103465506566,
        0.5291871976509125,
        0.6905918921062691,
        0.4973399662000049,
        0.4749602752592804,
        0.5201027804550624,
        0.553187093887829,
        0.5370821849864815,
        0.3725281373070736,
        0.41284673144283646,
        0.5463831768157515,
        0.3631401841295389,
        0.49479602059264166,
        0.5529938618838688,
        0.5087472149202995,
        0.6094190510273243,
        0.609377458333783,
        0.39497718109332486,
        0.4676230061674563,
        0.53344398451451,
        0.5872344476091965,
        0.3553877108445456,
        0.42317538435217467,
        0.5693502128594704,
        0.5365849493475758,
        0.3187439231611396,
        0.6792031569568224,
        0.39077880339968163,
        0.4953536060597458,
        0.5547874981891886,
        0.6182025336755504,
        0.5038164596187921,
        0.33503183388510027,
        0.36111823195221193,
        0.38104624614540145,
        0.5191156385778568,
        0.5418175439338964,
        0.3880753039166527,
        0.528342978525872,
        0.6008001308845019,
        0.5637714311669328,
        0.5324873394692751,
        0.4765729182912338,
        0.5387220907878709,
        0.3480959260933871,
        0.4276686402052137,
        0.6296217035275077,
        0.6117225753896893,
        0.4112383952154236,
        0.5093759415465489,
        0.5607044391975041,
        0.45395056373516923,
        0.6298873724003767,
        0.2456557428100341,
        0.5605000107157065,
        0.33964961781498504,
        0.49552846357650576,
        0.6227992793205245,
        0.5741641821299308,
        0.4292038290749577,
        0.3625505343562787,
        0.6119790098807476,
        0.5509341168908864,
        0.5214165006662809,
        0.5787121326590056,
        0.629507459392228,
        0.3984469110469545,
        0.46586017983608385,
        0.393856192334038,
        0.3694354656179245,
        0.44204824326678965,
        0.40405882270146837,
        0.5358278704306535,
        0.4886346571749093,
        0.43534575839588113,
        0.45568096935727004,
        0.37804479549605724,
        0.42916004175708966,
        0.5540709793308602,
        0.5654671477213958,
        0.5602291866855713,
        0.43516325401143574,
        0.6238657656629696,
        0.4378851454907607,
        0.6962532002239497,
        0.49651744551461424,
        0.5992932289713118,
        0.5419259434782603,
        0.4701100704849034,
        0.7923540448820287,
        0.41644544754550666,
        0.5718796692635025,
        0.46480332288032755,
        0.5777725883345527,
        0.5294237853687542,
        0.3580299696263702,
        0.5119479648853975,
        0.6400050483463643,
        0.3868329219194716,
        0.32871289765372463,
        0.3438682005164773,
        0.5369418115123946,
        0.434249932339428,
        0.6081908810481541,
        0.5078762500107219,
        0.3721820301620985,
        0.31238128692272615,
        0.4265337753322238,
        0.5665782338276177,
        0.546368056961216,
        0.5135623528970866,
        0.32668931006484503,
        0.533091139374916,
        0.4501963080170693,
        0.5625082405315779,
        0.513477031035402,
        0.5368758313278733,
        0.4627984455771497,
        0.476050544486011,
        0.5048013154303042,
        0.4452807374952028,
        0.33869870818839526,
        0.40974431178793713,
        0.4869591120203218,
        0.61691385432157,
        0.6012613096802428,
        0.7135563859163743,
        0.5388306758610452,
        0.5175136594528131,
        0.31763802833571575,
        0.4900314913770155,
        0.6819475272422282,
        0.5268523291784771,
        0.4317961686283364,
        0.45045395578777886,
        0.5397639466135483,
        0.24497500553823698,
        0.2545941609898779,
        0.6882471119972473,
        0.44587626409221665,
        0.5139145314392631,
        0.5210216410047974,
        0.558814435373307,
        0.5557050181029083,
        0.5977988805532045,
        0.35672195619618213,
        0.5420020737177959,
        0.5155373716923927,
        0.49516618915702026,
        0.515380692251199,
        0.5792149845171857,
        0.5990950382410689,
        0.3938134723280238,
        0.6138407989825884,
        0.5115928317426145,
        0.593370112727717,
        0.48104664359544225,
        0.5445047120295035,
        0.566443153353606,
        0.43323228888007714,
        0.5404814204914645,
        0.5090934431471897,
        0.5777089928659399,
        0.5118150414427597,
        0.5353652461428965,
        0.4702885325716806,
        0.5069662173365076,
        0.5073282952606541,
        0.4671568348550579,
        0.46980661167292226,
        0.5593501571260886,
        0.3955745589412703,
        0.5342871028955186,
        0.4951932609797005,
        0.5219358467912409,
        0.5086377915197652,
        0.5821714849864162,
        0.543992623639257,
        0.6453537577877145,
        0.339886306345291,
        0.43376001085667326,
        0.4105583544950295,
        0.5168918219844354,
        0.524577669865824,
        0.5797205808799291,
        0.5150210188215741,
        0.5207314775969346,
        0.6491610216625471,
        0.5212217746037978,
        0.3286579270176736,
        0.47887636000105155,
        0.557816871756209,
        0.389640173621379,
        0.518281150388124,
        0.5451955527928911,
        0.5238785251700119,
        0.394408003413321,
        0.2836970734075373,
        0.40821518095462905,
        0.40251809483821677,
        0.46518112354524555,
        0.4695903637084468,
        0.49698980214457383,
        0.5084964230669271,
        0.45601040530594156,
        0.5076290968001986,
        0.5199448031477268,
        0.4402250056609814,
        0.4606900907401179,
        0.5066408888715509,
        0.5278161295852531,
        0.38181045493110793,
        0.46059606622347343,
        0.45322498982364134,
        0.52155911923449,
        0.5660381298199544,
        0.5643019061876238,
        0.5670116334253591,
        0.5646702882980786,
        0.46653716697119507,
        0.49837740149333937,
        0.5587248963697692,
        0.4479084429170964,
        0.5092946492595397,
        0.5434851161975456,
        0.5782741899841453,
        0.4672697718127172,
        0.5036776706704074,
        0.5008920173887934,
        0.47400474148414606,
        0.5863503352008527,
        0.4995804902995538,
        0.46651210060823717,
        0.5922157989072516,
        0.4379759199926496,
        0.4955800043610627,
        0.4994512400686182,
        0.5796112817297383,
        0.3992069982297247,
        0.4460643225676155,
        0.3994046152337455,
        0.7015785838279035,
        0.5403778434973023,
        0.5983168451186138,
        0.5408537063890212,
        0.5494034978241149,
        0.4046798880207355,
        0.4587657957611708,
        0.5542384336148909,
        0.5290480051130007,
        0.5302280949966708,
        0.25977185398296254,
        0.40133959659831986,
        0.46016253696308446,
        0.43542260449783726,
        0.46238057389113874,
        0.3494913826092132,
        0.45985173475966634,
        0.45652769623490014,
        0.5831339509667631,
        0.5927616539462031,
        0.4714306615310201,
        0.3225393882413048,
        0.4206306163360209,
        0.550964239630227,
        0.5773877564989643,
        0.49589888934468385,
        0.48689654182264186,
        0.46989304468838944,
        0.39682218245909745,
        0.44069214345175095,
        0.4778336604290461,
        0.4862029913203594,
        0.5555143725580752,
        0.40593662174104506,
        0.5080214057953598,
        0.5535665246339851,
        0.3251680760844717,
        0.4726106585107813,
        0.49650460035564514,
        0.47893379549816045,
        0.39196865209652465,
        0.5575739377360149,
        0.4230626582407652,
        0.6141120448441849,
        0.3431750975785296,
        0.5436511421857478,
        0.4883428345947531,
        0.534499007611981,
        0.5548494428348468,
        0.6406757657853148,
        0.5125823268780223,
        0.30574405333982635,
        0.6156323439690201,
        0.5925599886608657,
        0.304897108260602,
        0.5789896549501101,
        0.5256155665772195,
        0.41224502236718236,
        0.48515542358152114,
        0.42149624824042536,
        0.42751631489768294,
        0.49448949583606083,
        0.4019523432569143,
        0.5162719247997583,
        0.5293254220739659,
        0.4211179600032873,
        0.475077514511695,
        0.5184707600835637,
        0.6843752301300304,
        0.533081833243221,
        0.43973974905789587,
        0.3900490435597537,
        0.46657149693827105,
        0.49642234656749196,
        0.4551020797407625,
        0.5143249627264578,
        0.5335224336193568,
        0.40925093499498527,
        0.5505408907682028,
        0.4925277754805,
        0.4759947458316464,
        0.4987151942899419,
        0.3055210596548205,
        0.509489553894341,
        0.5012632750241783,
        0.5797309950964014,
        0.6497420009313615,
        0.2859124527092954,
        0.6987542584831902,
        0.4273684433957617,
        0.4968538628603381,
        0.5023490415594816,
        0.5237415768488656,
        0.5564249788661996,
        0.6716753653690495,
        0.45372437884495265,
        0.4700600334974636,
        0.3895532683613339,
        0.4935840242181504,
        0.6038344633086149,
        0.7577148300329826,
        0.5541742133390792,
        0.5232075121780203,
        0.5742698933782313,
        0.5346086135115534,
        0.5003974908737466,
        0.4773300926676965,
        0.4827866874114567,
        0.5592804398535377,
        0.4602565668167537,
        0.5507752202598046,
        0.3707540012774882,
        0.5376434158831667,
        0.5678946192813994,
        0.334518421975356,
        0.5899864118635633,
        0.5230495803666247,
        0.5412679067360158,
        0.5329866017146626,
        0.4480806156287586,
        0.4135003691466194,
        0.4144787350676172,
        0.5345332565359717,
        0.5484594574426268,
        0.44955574571950974,
        0.4446017733611655,
        0.3585900082963026,
        0.43251145681820696,
        0.36493108186130807,
        0.5589714929456064,
        0.5619418328821827,
        0.5745367562151332,
        0.6785120844367935,
        0.5406452225246295,
        0.33199380035055054,
        0.5574620313169918,
        0.4515952617868231,
        0.46694427984486114,
        0.5912084019959206,
        0.5477357094437981,
        0.3349190536211112,
        0.5082942753788755,
        0.36865015338222856,
        0.48587469846225595,
        0.3906944762544941,
        0.6194007973646636,
        0.595574685218784,
        0.5209858536108312,
        0.43973434353232677,
        0.6600958380728665,
        0.4630515127688632,
        0.4849656104711851,
        0.5106429185375132,
        0.5701169007432123,
        0.5288556633456375,
        0.44917250628672495,
        0.5288993257127403,
        0.648903545727744,
        0.28730181851269176,
        0.8455911910366795,
        0.5183209552181093,
        0.3385460381380678,
        0.4508054958036279,
        0.6208019103148884,
        0.47847244715780407,
        0.5890422336965545,
        0.6529988581754717,
        0.43770078184716377,
        0.42235284146638635,
        0.577369303552128,
        0.4103848679477444,
        0.4828276740252104,
        0.3977738101027593,
        0.2365584170955028,
        0.5043063691641764,
        0.6971073952516982,
        0.45178784034605635,
        0.3473362559337744,
        0.5247044976423085,
        0.5027606495990286,
        0.5157586343704721,
        0.5642348338888642,
        0.29198985252045784,
        0.5531705482307121,
        0.542548201451499,
        0.6057219309739713,
        0.3849248265023617,
        0.5273024711364873,
        0.6664083512369778,
        0.5074067789325455,
        0.44900301068229964,
        0.36503173510146936,
        0.46818422727559833,
        0.40374932594268914,
        0.46120714887756104,
        0.3539809141557624,
        0.5710394824817492,
        0.5758324485704641,
        0.4682253253297797,
        0.479821711141223,
        0.5338691425277862,
        0.5106344537281883,
        0.591410864541941,
        0.41359701921160147,
        0.48388338824784594,
        0.25134517917172816,
        0.35637858344803913,
        0.6526557487149949,
        0.27533305362048405,
        0.34438057101724073,
        0.5591685605469281,
        0.387120628782402,
        0.6321505304829413,
        0.4835072488649116,
        0.3930770369049542,
        0.5423015468139306,
        0.4075556761174564,
        0.3389566339695071,
        0.42882350999667557,
        0.6895182133164053,
        0.4682211360788682,
        0.6458309645299783,
        0.6162179019393653,
        0.5042636639057632,
        0.5408365373783335,
        0.48667253366534574,
        0.5120924345696428,
        0.41904257637534365,
        0.6514135272883931,
        0.5795430210956656,
        0.4599437661890948,
        0.46925090566385014,
        0.5823644551682464,
        0.45673821421716676,
        0.47037466662746485,
        0.3730370388080442,
        0.39659244723733766,
        0.5476312613579373,
        0.7651237697522345,
        0.6394723321023811,
        0.4674386002534649,
        0.3747963425628579,
        0.5800161520738542,
        0.5175869147522257,
        0.459969548085553,
        0.5870575407108595,
        0.527962680801518,
        0.3741063824811649,
        0.5097474279383966,
        0.4482368975756417,
        0.5342015296907457,
        0.5134952102434313,
        0.48017438027773846,
        0.3947455593635027,
        0.44591360838801547,
        0.5405266416600057,
        0.5913362281667665,
        0.4200506165631309,
        0.6286579415277778,
        0.363022075165208,
        0.5516460485208365,
        0.6172970122453472,
        0.49813222495228354,
        0.6034671806354731,
        0.45807345231300556,
        0.5322731417102285,
        0.43526832876017896,
        0.5228652728549362,
        0.5303178102455929,
        0.5072348235930303,
        0.5170605539687025,
        0.5307992966414709,
        0.5612883561412978,
        0.38172280124412505,
        0.5532964442005941,
        0.4083183363216,
        0.37123716757348807,
        0.39563520513246353,
        0.6206447095159495,
        0.602555779332612,
        0.5452485382996197,
        0.4832965922420933,
        0.5031370425227846,
        0.4661979567926691,
        0.5280241941283774,
        0.516667615050919,
        0.5959453828839774,
        0.45245822710196976,
        0.3315349278162374,
        0.6572821139772211,
        0.47430454143560696,
        0.4693150855333545,
        0.36991109835597624,
        0.45806345162450934,
        0.47853453218069075,
        0.33236239072435214,
        0.44801423026003045,
        0.45962441333531445,
        0.4601198724988222,
        0.5946585423133177,
        0.3555967541061889,
        0.4791119338018343,
        0.5580955583179742,
        0.5558771861207622,
        0.5504380989583507,
        0.5704752616366068,
        0.4036151871048836,
        0.34951789895413304,
        0.4510530033788218,
        0.4453589733646369,
        0.5612477841813458,
        0.563077505921072,
        0.6112687784102169,
        0.5053618419077096,
        0.49876307524706376,
        0.5849150437798379,
        0.5411590430521793,
        0.5849361613735469,
        0.5299672329279801,
        0.5830463307487187,
        0.4743304158541106,
        0.5866596368884603,
        0.39738030292107107,
        0.5327150672727535,
        0.49829537274443375,
        0.5501279977832282,
        0.7155499193877817,
        0.3978085761080935,
        0.5116262933268195,
        0.34940951331640363,
        0.6086116066021477,
        0.5020616373432232,
        0.5259007445318525,
        0.3924117146261747,
        0.535200551660923,
        0.5121688540438111,
        0.643448529463947,
        0.526832639885534,
        0.5463169164992993,
        0.5771900724076507,
        0.5292134836998985,
        0.45534404011602103,
        0.5734109880005576,
        0.6241067469107574,
        0.3300076256495408,
        0.5549065937971027,
        0.5229848472397297,
        0.46160451222078375,
        0.4928210709139479,
        0.5777723417888715,
        0.32928667871722406,
        0.5144446334465494,
        0.48245827255388724,
        0.5326453803574213,
        0.5486270529581968,
        0.5656751578964797,
        0.4024810407895504,
        0.5092691001241372,
        0.3731087630773197,
        0.644244440619881,
        0.5789147313461341,
        0.446042064635187,
        0.4995600965072044,
        0.32311052835516013,
        0.3239492215644892,
        0.6237118193968991,
        0.5120321793877316,
        0.5978415321296313,
        0.6095919044994591,
        0.4090200964572969,
        0.49392672946206273,
        0.4295954885890585,
        0.35311872653159376,
        0.3634666051864482,
        0.48719659106030744,
        0.37296569557949527,
        0.3874153084835734,
        0.3751583023479525,
        0.37899469298630245,
        0.5015769957004602,
        0.3169350401755301,
        0.5176797413198784,
        0.48075912031149465,
        0.5504503561890207,
        0.5121270816006578,
        0.5743681171829189,
        0.6017138918862537,
        0.4897774496017183,
        0.5616104427255435,
        0.517728912210986,
        0.5380683634261036,
        0.5650735160534197,
        0.5214092228004252,
        0.3480118745632572,
        0.3956646005062295,
        0.5770719121413097,
        0.47457368961792223,
        0.6564821828311381,
        0.5995523945554693,
        0.5284719232872511,
        0.5960581635482421,
        0.6313290556266835,
        0.5262415089631978,
        0.504573092295024,
        0.5606444753715337,
        0.527481333972765,
        0.6752070044911259,
        0.4767785843957888,
        0.4484073402160737,
        0.6527307174121992,
        0.568336219312639,
        0.579954182963313,
        0.6011767032870461,
        0.42191512604718046,
        0.45988741050493065,
        0.43523258622605543,
        0.38504178794416377,
        0.6949718430297771,
        0.41900654315708213,
        0.5855225950189239,
        0.4598081714213034,
        0.3175500230002271,
        0.4347576647390182,
        0.5566748531301602,
        0.4597854260456139,
        0.5326157865493811,
        0.4933322832041787,
        0.49540252258323725,
        0.4803537637526534,
        0.43898573576009714,
        0.5128682798786363,
        0.6717136421266409,
        0.4060621456643242,
        0.5838885733218536,
        0.39657073298348067,
        0.248840273599265,
        0.6248369674294527,
        0.642252288176433,
        0.5161163805274829,
        0.5259602764482626,
        0.5159621667705628,
        0.5342908277841896,
        0.5624725210083903,
        0.5168836637644498,
        0.47145565677822737,
        0.5490262105234327,
        0.40562780049462865,
        0.6153801884998518,
        0.4980791420647992,
        0.33468888733148505,
        0.5143294796812935,
        0.5076430170505751,
        0.5256093458993123,
        0.5154107018369568,
        0.5093158026213234,
        0.5278630945993475,
        0.5523997280083818,
        0.5917474029545369,
        0.6109732728455478,
        0.5254905034041725,
        0.42684870513914047,
        0.4336920094309488,
        0.5787923676128686,
        0.5373173869492746,
        0.473244326890042,
        0.596092503079623,
        0.5930913920871876,
        0.7067089587702456,
        0.5845254088860927,
        0.678693416989045,
        0.5987970775100665,
        0.6084833589597242,
        0.5692779532647243,
        0.4867083396375663,
        0.45268055109630934,
        0.58657699544787,
        0.43172426401726416,
        0.4538074557716019,
        0.5527061139963548,
        0.5275694189303395,
        0.3434678710344891,
        0.40254157687802566,
        0.5392900708733095,
        0.6398442555782651,
        0.6564871826958093,
        0.4609669067214219,
        0.4797247662273554,
        0.6360704087016025,
        0.3959921218332252,
        0.4754231119505289,
        0.4992172099149791,
        0.6719511154159075,
        0.567337761542354,
        0.4640548537079783,
        0.5508016309426171,
        0.4548722164251626,
        0.3653957603453669,
        0.42061246959095167,
        0.5767457061190728,
        0.3522718028193027,
        0.5495652809430523,
        0.6654521990511926,
        0.43403345275593125,
        0.5493905730741617,
        0.2669540678594057,
        0.46122193245938975,
        0.44256684275121894,
        0.5597695399302963,
        0.35705751208479997,
        0.6376674336730787,
        0.7638082278603192,
        0.25424067394731636,
        0.414785443984774,
        0.5295585244942853,
        0.50667512703665,
        0.5112915260275397,
        0.44640823916328304,
        0.5155129032903868,
        0.5550969052585328,
        0.43704994866788044,
        0.5291970325001013,
        0.3546227267744985,
        0.5857476318436455,
        0.6333949883467589,
        0.6370004156312875,
        0.5919153973454272,
        0.6459356592927862,
        0.5141410302195178,
        0.6120730047093268,
        0.73045353638847,
        0.5811850971396347,
        0.5160435722471177,
        0.4771512483670815,
        0.5387069698096596,
        0.4716320227309567,
        0.5336999107362266,
        0.5166471837038378,
        0.41634090039506666,
        0.4270343223763008,
        0.4118058458737817,
        0.5066441419118318,
        0.5536230039054625,
        0.6719924233505206,
        0.5740730125970477,
        0.38091769971267675,
        0.5910190394390239,
        0.5273764984875278,
        0.5661183305255683,
        0.6575853791374374,
        0.41657614072634236,
        0.4999930980410477,
        0.5738928937831398,
        0.468695659131294,
        0.40118093697028395,
        0.4380312817551179,
        0.41279872475532664,
        0.4241045940359348,
        0.40416766898552225,
        0.404833215256525,
        0.6473404209614064,
        0.5577638836832791,
        0.5830449594121564,
        0.43372311859655555,
        0.44845219017696525,
        0.38022770375480736,
        0.492890156402318,
        0.5460764647288047,
        0.6431322889310438,
        0.4986954604244608,
        0.28740178617849266,
        0.38094159301991637,
        0.38491649661775656,
        0.6880687272343822,
        0.6201171777961672,
        0.45513932384533673,
        0.40015374474522475,
        0.27836996992355034,
        0.29036923846803103,
        0.6000562446002764,
        0.6238947549418575,
        0.5526959095987682,
        0.5336602737899497,
        0.5633994204747433,
        0.5838501910423012,
        0.41466170394411167,
        0.47482059478870947,
        0.6173672766162723,
        0.37112932206698485,
        0.38533942466721394,
        0.524756054609709,
        0.41686444551687435,
        0.4438508785657856,
        0.3324199663534217,
        0.5336639529976147,
        0.47183999210111927,
        0.4360513837916608,
        0.506964388903541,
        0.6449105859177588,
        0.4959000654822035,
        0.4112627220905798,
        0.5445367350905692,
        0.5773196105030453,
        0.5688918837440954,
        0.5451743464583416,
        0.5484177556168173,
        0.4267060025345721,
        0.44751030932590474,
        0.45271983457400256,
        0.34994703208958433,
        0.5364324187055084,
        0.5282436570003873,
        0.43605199902335784,
        0.49202008368410083,
        0.4055636657376319,
        0.3853352791349746,
        0.4348414581300468,
        0.5918088516258218,
        0.5668834225942402,
        0.5549272792404165,
        0.6046575761445203,
        0.33535427877839646,
        0.49012929822108914,
        0.4982837706474022,
        0.36943322227816605,
        0.5333867787611204,
        0.5213555653050328,
        0.5607734651010053,
        0.5978635099210627,
        0.4721054868769504,
        0.4976361421511806,
        0.4691973897121325,
        0.45767637380767007,
        0.3652377226959734,
        0.4123786934641341,
        0.47280678957128436,
        0.4986848563400834,
        0.5364061334923904,
        0.5561431370207285,
        0.5393346890522541,
        0.5277722872934976,
        0.48796191434075736,
        0.5274091558499957,
        0.428633436399152,
        0.4917361941593903,
        0.44481813239666407,
        0.5049562585378143,
        0.5832015973769009,
        0.6495630307754541,
        0.48713021204081247,
        0.4165341624786504,
        0.5443720322374965,
        0.408060675453701,
        0.40001383273737784,
        0.41921030782341845,
        0.5821443963513785,
        0.5757834502361162,
        0.4561698287763756,
        0.5418018396878863,
        0.4307896591054731,
        0.4196007682018723,
        0.52643209999402,
        0.359122496437487,
        0.3598180963516912,
        0.5189662984351995,
        0.529094874392042,
        0.4808830254899914,
        0.5863629367258529,
        0.5248113167669018,
        0.39900730862821376,
        0.49355733840846705,
        0.4017542501652697,
        0.5158178825685866,
        0.5088156885865422,
        0.49711021145645873,
        0.6239246264158403,
        0.5667618337088072,
        0.4495084453546684,
        0.5042541139376403,
        0.456008221474315,
        0.46217870677276607,
        0.5204225512614408,
        0.4261407316785862,
        0.527084765466801,
        0.6084649904291929,
        0.6451173634226318,
        0.5269865584382415,
        0.6280144415455743,
        0.5361056759077755,
        0.4797345217366022,
        0.41782607543339334,
        0.44710708808037875,
        0.4636216264513281,
        0.532158072170933,
        0.5342756017918842,
        0.3958675684703244,
        0.49015518693005555,
        0.462371444818023,
        0.5009123799998287,
        0.5784268752650144,
        0.5884118688418617,
        0.4850194104148187,
        0.567454013895937,
        0.5284146792166955,
        0.5501462534839209,
        0.5271288541395912,
        0.5317006139875674,
        0.5020616132217153,
        0.5090319954994545,
        0.5366502023871875,
        0.5405713133226482,
        0.4354879759014178,
        0.39263290934788675,
        0.3901676031047815,
        0.5646982028261431,
        0.6727484651597492,
        0.6094886382634024,
        0.45661895290762944,
        0.4797986700483437,
        0.486085069115265,
        0.40402733069923824,
        0.5519186970214186,
        0.4008495848546003,
        0.5336175556356708,
        0.4675280500474689,
        0.4890137429630895,
        0.509749134412565,
        0.527812851692137,
        0.523506313276633,
        0.4336813091480042,
        0.6300668755402077,
        0.43614029707608193,
        0.5831566240491763,
        0.49122122490507936,
        0.39416386692602096,
        0.5469058033836515,
        0.42428910444115653,
        0.591533743250584,
        0.4828862917194899,
        0.5334654890045273,
        0.3827734104730712,
        0.5334700307219348,
        0.4877321919075855,
        0.5102397352009038,
        0.31902161297825976,
        0.5540221450612062,
        0.4526940870003993,
        0.4556677497874224,
        0.46783826208497736,
        0.47407938615547585,
        0.5332296471297524,
        0.6019237396924505,
        0.4438975582970065,
        0.4468954468067966,
        0.5244175921073276,
        0.5477969848772544,
        0.5336520501157549,
        0.5571903915204606,
        0.5357206433843192,
        0.5451573556260499,
        0.42845933356133503,
        0.49238983831602606,
        0.5776860872967029,
        0.5912931933040919,
        0.5655913302246125,
        0.5189087667126117,
        0.501721732458637,
        0.4073319440573978,
        0.7813605669439131,
        0.45028598452937013,
        0.4899003530670054,
        0.40874834012352435,
        0.611929668890743,
        0.4350860234241975,
        0.46465827263100073,
        0.5751476688431809,
        0.5236572103971718,
        0.5633032661714713,
        0.46479153691264136,
        0.5127379451537835,
        0.39239833144281727,
        0.4200764059437031,
        0.4972663950526158,
        0.5966374239512673,
        0.5422612356378822,
        0.5092916735524452,
        0.5030531015280908,
        0.35302775829941213,
        0.48067917327892024,
        0.6306963085038014,
        0.3962236370360866,
        0.43585226819096257,
        0.4846509137202386,
        0.641684587018449,
        0.41225061336633206,
        0.5920206345098464,
        0.5415970862827612,
        0.47600286020112903,
        0.5201146994161172,
        0.44716457198037307,
        0.5139443673933006,
        0.4828330426390828,
        0.5229786234955245,
        0.5806935337108768,
        0.4261061636137133,
        0.5681125450832148,
        0.4151050850076646,
        0.5398338180194941,
        0.5126256802815898,
        0.4515034629231971,
        0.5079436813062425,
        0.5044256740456439,
        0.5487561342788893,
        0.4275712953790431,
        0.48771373530663553,
        0.7914730766111318,
        0.49179859048365276,
        0.44715268649932416,
        0.45667900244385073,
        0.42857564930513825,
        0.6684030333490748,
        0.36985510657473963,
        0.48930017840219153,
        0.46797051210591495,
        0.49094010583804143,
        0.5470176175063066,
        0.5662688385484929,
        0.38816854312926496,
        0.5160373484826766,
        0.5285641673149118,
        0.49613758405978114,
        0.5563655570369176,
        0.4222212493268756,
        0.4797430169199287,
        0.503318789942289,
        0.47797889731324605,
        0.47248689964117907,
        0.31799411385232523,
        0.43804922551536823,
        0.46882745711369445,
        0.3924047380522984,
        0.5731834155718111,
        0.5259624625182372,
        0.4894646754695794,
        0.5520788214964117,
        0.6133725822145386,
        0.5682988490081697,
        0.5609690070608,
        0.4893583928435052,
        0.5665497291273676,
        0.3387341783547834,
        0.4852599326751539,
        0.45646396820358404,
        0.37122886300209085,
        0.3819508718310097,
        0.4661243067657268,
        0.6932651789213002,
        0.44844357074905156,
        0.5696373890713835,
        0.5029160352501195,
        0.41432919936220086,
        0.48845423440451835,
        0.6372343956919165,
        0.42532439881841927,
        0.47279848071237607,
        0.563604916261224,
        0.47440683654146915,
        0.7062085609428067,
        0.4972560984906583,
        0.45809782503824004,
        0.43010663578806,
        0.5924451910842471,
        0.5203409657588206,
        0.5652193112524937,
        0.5456859859328029,
        0.6081187339803413,
        0.3017388139564697,
        0.4620560190765419,
        0.36130181147481066,
        0.4960245026444217,
        0.47062620744509626,
        0.47014902544942044,
        0.4471996134119022,
        0.670520668523822,
        0.5343273452182417,
        0.465510971178384,
        0.4909803267616001,
        0.5703345486355534,
        0.4384970587443881,
        0.47077681920584696,
        0.5347168524149858,
        0.4107062556288579,
        0.418221573167073,
        0.5622075289123318,
        0.4962446786040702,
        0.4429062160451816,
        0.548703870616682,
        0.4846736706956788,
        0.5899256045181215,
        0.4843612967120747,
        0.5427549865918188,
        0.4375668833835479,
        0.42222221243536334,
        0.6044389355076802,
        0.3635012799130697,
        0.4825358906187959,
        0.3615504278122209,
        0.5307352374761655,
        0.5585899676459123,
        0.48585508857629683,
        0.4469344741182011,
        0.5720997016738745,
        0.42823570392467114,
        0.502226113522084,
        0.5662654209157765,
        0.5918568106134999,
        0.5584226496711328,
        0.39387058965719646,
        0.4806819394346255,
        0.522522022683051,
        0.5674422362018635,
        0.45353191696348794,
        0.4812445198069497,
        0.5746408671094675,
        0.5404597711964148,
        0.5473054674297937,
        0.551862220575536,
        0.46636003543627574,
        0.3662315763329912,
        0.5759224712602499,
        0.5057778999596012,
        0.4778445685174242,
        0.5197776985714493,
        0.5312148573867427,
        0.47897775846926127,
        0.41585014279183724,
        0.43599977878089197,
        0.43812581769789183,
        0.5906754943108454,
        0.4525300388810983,
        0.4743324153408681,
        0.448594355218797,
        0.653743211209126,
        0.4970740052923395,
        0.44008936459967857,
        0.38792358902430446,
        0.5084389974066469,
        0.4297013374681691,
        0.44868822651317875,
        0.46394196137130117,
        0.5686104016149767,
        0.6161867130108328,
        0.6428585962094436,
        0.6079223982205123,
        0.4614071007185313,
        0.4134762427920988,
        0.453086149636392,
        0.4721285184737409,
        0.42795261606932794,
        0.4466323383605833,
        0.5447936254075398,
        0.4538965631441711,
        0.4937342706657538,
        0.5045251380770682,
        0.5831263279967531,
        0.5329197144654171,
        0.6099781008960681,
        0.5539400277547359,
        0.5444796582403081,
        0.47256348286794475,
        0.5412786374224017,
        0.6046578142417907,
        0.4242196318806906,
        0.45173344698459417,
        0.5399050278317793,
        0.5594850646374172,
        0.6206229600929075,
        0.513741574223886,
        0.4489447905608381,
        0.5479905218216491,
        0.44323230534828534,
        0.50399388193609,
        0.5069678462383591,
        0.5444990649752205,
        0.5827839170635077,
        0.4062471379170639,
        0.5112521918328806,
        0.5841253410232253,
        0.5607227540015827,
        0.5081184126133931,
        0.5432549190902957,
        0.6519089645036639,
        0.716186841595877,
        0.5169652052781532,
        0.4549123224579032,
        0.5376072156638598,
        0.6739811512885427,
        0.6473638539935459,
        0.6807553229026769,
        0.5950368264413677,
        0.6927441748526364,
        0.380986134678613,
        0.4921251640900356,
        0.5520006056688995,
        0.4652695735593696,
        0.4692594992835214,
        0.4369541063979266,
        0.6154376886394322,
        0.47207171441781476,
        0.4772393143562686,
        0.44102972328586054,
        0.6051405174845258,
        0.5643814581444843,
        0.42748311377063575,
        0.47120077596030974,
        0.480062871949468,
        0.4319480560369922,
        0.3945734952266143,
        0.6472394746771233,
        0.4781893812661077,
        0.3585595685627033,
        0.5598212190807969,
        0.4177382022770408,
        0.45892061046016247,
        0.5821561121886635,
        0.5796831036528997,
        0.4568119365931241,
        0.371705072132962,
        0.39929250135117944,
        0.6981569402109601,
        0.54965071794535,
        0.6009747519920732,
        0.5517899529430185,
        0.46051633499542866,
        0.5630749960966849,
        0.45966934723023545,
        0.5237711705015912,
        0.46392078281691734,
        0.37215694422572854,
        0.5425599473457682,
        0.48911413455935093,
        0.650871865089306,
        0.4790692528712128,
        0.6154736577685828,
        0.5398569524412227,
        0.48722045922894847,
        0.5747005982177438,
        0.45902058655799116,
        0.4722059908745735,
        0.41863958587333927,
        0.41147233624630963,
        0.5607546258613608,
        0.44124013502457293,
        0.44974935999489124,
        0.4287297684079436,
        0.45338826480959665,
        0.5637618873180353,
        0.48473949753847373,
        0.620459759514141,
        0.372081224147803,
        0.44783017132375025,
        0.6982424611391946,
        0.4798435710715214,
        0.5578207683719422,
        0.43631696620142785,
        0.6371823287791977,
        0.5215262569219129,
        0.3881005807417824,
        0.5367479672221873,
        0.45540934024089846,
        0.414179299152695,
        0.5432013020320708,
        0.6256121094351583,
        0.47058849817739745,
        0.31288868826777505,
        0.45721664671355433,
        0.48598583767695985,
        0.5013488853282777,
        0.5679851162241678,
        0.4347527127072533,
        0.4744141952280034,
        0.6097809931451987,
        0.608686145118607,
        0.5181493847984358,
        0.555802238191271,
        0.641097890873611,
        0.513099784769366,
        0.4074529762847833,
        0.2452065856848379,
        0.4610828610184632,
        0.5291653320970322,
        0.5646394533168245,
        0.5029143693637739,
        0.650567513452332,
        0.6740579672119063,
        0.4996451317841944,
        0.4426955058732845,
        0.29540877418675365,
        0.6227687884413112,
        0.5673200668559474,
        0.3751500784889676,
        0.6046199486563367,
        0.5417843169553483,
        0.6905871597203859,
        0.5900136274477134,
        0.6334748428050444,
        0.4948700204318768,
        0.4430668974641356,
        0.48467992336473764,
        0.6237762582478887,
        0.46276951010121337,
        0.6020838730365772,
        0.5348458070351164,
        0.4574477073031577,
        0.5595134780167929,
        0.6431482475272348,
        0.5945836468279693,
        0.4428247209265055,
        0.5977699699599364,
        0.5136084029470933,
        0.4090598418079612,
        0.4749210977420234,
        0.5110675454797154,
        0.5407109020102949,
        0.5383189254511945,
        0.4517880056458959,
        0.6155195944051077,
        0.5495173541054482,
        0.5658520081406775,
        0.22541544411644887,
        0.43131849582603693,
        0.4348850222277638,
        0.3897485878215435,
        0.45240435262015083,
        0.45299181440875247,
        0.46841311521593754,
        0.547586326843684,
        0.49557737250007067,
        0.36459654757829874,
        0.6096267621606182,
        0.4328256327260666,
        0.5167659219529606,
        0.6168817382471238,
        0.5136827903751946,
        0.5996647261117715,
        0.3863255623088662,
        0.5588193150693334,
        0.5275495431067324,
        0.6427135857888581,
        0.3196771533481005,
        0.46763739418701583,
        0.37860216407999364,
        0.4186426180744605,
        0.6808965888686143,
        0.4160041394833041,
        0.6670948455733459,
        0.41591380925465904,
        0.587700838276006,
        0.4425304221223091,
        0.5563061270326746,
        0.46114302885190017,
        0.4946804283073303,
        0.5283723072180502,
        0.517887092562514,
        0.5155621973154163,
        0.6364328346958644,
        0.5847806167592297,
        0.40009044391749504,
        0.3240132486522681,
        0.4157926000378751,
        0.541116893544001,
        0.4838094381583769,
        0.5758495616121075,
        0.42316581979753437,
        0.5534281934625133,
        0.5436467922330414,
        0.3861583112825591,
        0.44681549192158976,
        0.6125532929999118,
        0.29633176644394205,
        0.5059251996774026,
        0.41550475699665157,
        0.4693156746999439,
        0.5586924491366803,
        0.6304602091045521,
        0.5167545579011008,
        0.36154275418360365,
        0.2918580310552898,
        0.4383197084389686,
        0.45255962625577156,
        0.6097366912125289,
        0.49716249971596166,
        0.537617514873504,
        0.5941326151593481,
        0.32438609555487835,
        0.40992978128841123,
        0.5625199540963862,
        0.43100584384228596,
        0.5962486473785593,
        0.47444288577868887,
        0.4457644396825701,
        0.4646881088436308,
        0.6293585850973602,
        0.5911682292459914,
        0.49228143154174636,
        0.4319103722880525,
        0.48823062516921456,
        0.4105907724416663,
        0.4564517244132826,
        0.4826116029583453,
        0.3833665022895938,
        0.3593794680159551,
        0.5908877424073384,
        0.560294930013116,
        0.5833455675773165,
        0.4055119912769149,
        0.5724661423305569,
        0.40806675297825024,
        0.3731368298933007,
        0.5449074507937803,
        0.33842544404968167,
        0.5006018604037199,
        0.4481329681058267,
        0.40682001964296,
        0.5386156134746566,
        0.5192786323887739,
        0.4930887117417519,
        0.41871573523574707,
        0.48581645991643707,
        0.436297007323698,
        0.507437312466834,
        0.47389430593976317,
        0.4894754099520304,
        0.46052823831710626,
        0.5677820166698562,
        0.42520022640430727,
        0.4304147576588042,
        0.5862802855571243,
        0.5469793640901333,
        0.40002513106573157,
        0.4188820619958176,
        0.44480518399746616,
        0.5519811277761463,
        0.6128537040626463,
        0.43013645101658454,
        0.45778877356071485,
        0.5267621396033929,
        0.5268551125919193,
        0.46869913236803434,
        0.49846844173425875,
        0.5111437046329492,
        0.4097903692814012,
        0.49540579870711265,
        0.6920004473277842,
        0.544895595295557,
        0.5441398636616499,
        0.5187163259833814,
        0.6461151836046876,
        0.4863233282440629,
        0.5288292363981082,
        0.44823748207857567,
        0.6585849211102235,
        0.5623297938691041,
        0.5467383896214187,
        0.5271744716717349,
        0.5229533721506522,
        0.440071791777385,
        0.49901299164807283,
        0.5779328535507513,
        0.438536975584504,
        0.5172360862997909,
        0.520830338483542,
        0.46422838949488443,
        0.540069360358242,
        0.5022637550866258,
        0.5160286278968382,
        0.4473057090768834,
        0.4639751886338587,
        0.4990110022117378,
        0.46529133545059975,
        0.5016024852406575,
        0.3600447521969954,
        0.42128641750953544,
        0.5277201232462616,
        0.34661782529670077,
        0.5660875604055752,
        0.4412461987266236,
        0.4263631530385825,
        0.5289609635298341,
        0.4904431923203977,
        0.5555832548031446,
        0.5466215674720118,
        0.516177409551145,
        0.5523162166060286,
        0.43220418170600944,
        0.423548911472311,
        0.5612433510518308,
        0.5403406806549649,
        0.6477085848774053,
        0.4238860843791261,
        0.5756720345607291,
        0.4600783313570663,
        0.44909431188304405,
        0.43892281929737675,
        0.57942290967356,
        0.5673901634326721,
        0.5156728138842437,
        0.31193087011493337,
        0.5615348477170209,
        0.49422159837547225,
        0.6101213113119345,
        0.5510365135685117,
        0.7083599592089839,
        0.3688593547351234,
        0.4027999906400281,
        0.5603615122902055,
        0.5153185457453017,
        0.4886204592684636,
        0.46679779872978805,
        0.5126398037083569,
        0.5751475628129609,
        0.5275310091125662,
        0.4008896772003874,
        0.59559563250066,
        0.5366970235326488,
        0.4599750495018891,
        0.45046995973448056,
        0.48259723898511725,
        0.4898504777188687,
        0.5225638858922221,
        0.4279455451010911,
        0.41141247002143444,
        0.5752357900215053,
        0.4112500063225126,
        0.46590933737240475,
        0.49239696528587334,
        0.6126561827513621,
        0.5633882398249582,
        0.5121773095903676,
        0.6022198688125275,
        0.5065211143545288,
        0.4407224979445748,
        0.47444376680369543,
        0.47719121683873933,
        0.4427608800623058,
        0.4455310665666245,
        0.527318181292433,
        0.40074363175944266,
        0.4639502774755773,
        0.512340705571753,
        0.487772927949293,
        0.2656577046637807,
        0.5356740790512392,
        0.5437796664606283,
        0.4177523854649453,
        0.5002755791713437,
        0.5279651437162282,
        0.3792816945755213,
        0.4716654797515643,
        0.43984589968852184,
        0.535518209770666,
        0.5542995911582619,
        0.4557550838416861,
        0.5805106066470139,
        0.520325086880741,
        0.4648644103499541,
        0.5298583858809681,
        0.521293059335113,
        0.552570823907507,
        0.4013356801057802,
        0.5793754572509319,
        0.6290478222347669,
        0.5136544327227178,
        0.4822967881252868,
        0.4953765669028348,
        0.5600662514482805,
        0.4922446001809475,
        0.617934157697142,
        0.5126871638531282,
        0.4833979115091026,
        0.49840453550681324,
        0.5933070602807548,
        0.5347914106500227,
        0.5584962182774503,
        0.4789119028488974,
        0.5239367506014544,
        0.5271325266483893,
        0.4653327778426216,
        0.5577841648785059,
        0.39352731156282456,
        0.5135137177717078,
        0.4753286894176612,
        0.3603194470124837,
        0.5208829056806799,
        0.38378161829307006,
        0.507337983776622,
        0.45743050991850537,
        0.4763721686119007,
        0.5439520199478832,
        0.39323417182443055,
        0.5495756628651848,
        0.38149746413651925,
        0.5018528083833462,
        0.6494549083078888,
        0.6333739239067961,
        0.39713470392041195,
        0.6385188291398456,
        0.544721633295758,
        0.5293885469629782,
        0.4782064829724624,
        0.5533944612802093,
        0.5327907940847706,
        0.4684225682789139,
        0.5416301954542916,
        0.39202086614906956,
        0.5037495989303964,
        0.6222812799098332,
        0.49738855152688394,
        0.5234656177009108,
        0.37056147921942334,
        0.29557557539308116,
        0.6025238940863515,
        0.3679215418608981,
        0.4910668974962046,
        0.5671096739160719,
        0.5489766019256959,
        0.5406794856001907,
        0.45503757250724164,
        0.5039074868330337,
        0.5653309186435028,
        0.45397181515135815,
        0.4927957955102996,
        0.5273931931224537,
        0.5727420531288104,
        0.531259435209133,
        0.557280298511896,
        0.3040652473400999,
        0.40136619777039706,
        0.5549151742659726,
        0.5666227997988991,
        0.60232229364807,
        0.593219708347078,
        0.6017298479220704,
        0.34212341504732807,
        0.5378926246645993,
        0.5825476699357995,
        0.4660975190198944,
        0.6257237579844874,
        0.4248822504149336,
        0.5649489485624676,
        0.4494574471623628,
        0.5727638778665616,
        0.5919053441776743,
        0.562575665325136,
        0.5119821223956846,
        0.5246890253296634,
        0.4637480911356017,
        0.5249698140622292,
        0.6553892715647702,
        0.43979568631605614,
        0.49089503336585816,
        0.4403311959482672,
        0.5895239016522136,
        0.39890169780947926,
        0.5080832238564744,
        0.486776297368508,
        0.49679302781832857,
        0.6056930281714213,
        0.5437624712133315,
        0.503217248006111,
        0.5194086011421585,
        0.5106680267256654,
        0.4975087411351093,
        0.40020028607883534,
        0.5352861502768178,
        0.4582437882221849,
        0.5896549694144259,
        0.49800209280103125,
        0.5002297635984178,
        0.4696918683187615,
        0.3969997675709992,
        0.552100241148141,
        0.5744014990533242,
        0.4984386444077466,
        0.5862474482413965,
        0.4957685748702741,
        0.577238617997059,
        0.4384056235689976,
        0.6241514759400463,
        0.4730011278966837,
        0.33946815042401535,
        0.4567582598144221,
        0.5212861185238141,
        0.5634812359951837,
        0.4239187862735701,
        0.5656506381581868,
        0.5021974579188073,
        0.48238527492067446,
        0.4600266060084037,
        0.5128368048185064,
        0.4977532012466144,
        0.5854997794480671,
        0.4919910284995439,
        0.4724521454357338,
        0.5186714914281478,
        0.5185674330437711,
        0.42859319053684736,
        0.48264483552091064,
        0.5973416690218981,
        0.4599520896232978,
        0.4100408697671228,
        0.5135316584739483,
        0.3845898198623425,
        0.4341108481232902,
        0.5301621416021242,
        0.46679645604721415,
        0.4867057597270408,
        0.34356816114206434,
        0.4615001880095156,
        0.3988421054480935,
        0.454681013808159,
        0.5306353281441442,
        0.46238050063455116,
        0.32298563428030425,
        0.420399732822818,
        0.5581858003424808,
        0.5088823748563747,
        0.6159358584291166,
        0.4824736516657892,
        0.5758415213397576,
        0.5750751422467557,
        0.48484970000926025,
        0.4523515253473173,
        0.5811689083017996,
        0.5977977792056279,
        0.4434035862519202,
        0.5440295860498777,
        0.4964852512314924,
        0.5453942290640027,
        0.6318795484334166,
        0.6459600184765442,
        0.5332721455637556,
        0.4958844053106095,
        0.529654559192934,
        0.5605989225246378,
        0.5377359351192218,
        0.5304161808205767,
        0.5640718666149929,
        0.5903292080524648,
        0.37531588471896327,
        0.45433120682139333,
        0.5439052861348538,
        0.4721562453166252,
        0.5548982027967255,
        0.5264389074140655,
        0.5079507655681247,
        0.5842091858295891,
        0.2396642475200928,
        0.5087058157618015,
        0.46283207688410266,
        0.5788290504888757,
        0.41307968187205835,
        0.5293364144457496,
        0.5394814820574674,
        0.40319809906107434,
        0.37226817967772063,
        0.4534062089462972,
        0.531173955218284,
        0.5468220620295529,
        0.4331803096109451,
        0.5186198942484457,
        0.5483698210841859,
        0.4835832264738839,
        0.5315637073733888,
        0.41822457371824134,
        0.5415279402702052,
        0.4120356736153937,
        0.521191551261547,
        0.444339239034684,
        0.3824202798976673,
        0.40247976738035146,
        0.5660224597392298,
        0.434051293914912,
        0.4851276774498818,
        0.6152488987780186,
        0.6415707941506662,
        0.49379586170812256,
        0.5360469378934084,
        0.5802953581212653,
        0.5792850701553226,
        0.4366241390924466,
        0.4588160289270058,
        0.6299120328954256,
        0.3539269180833735,
        0.5009217816823922,
        0.6272588158683727,
        0.5652103425072871,
        0.5538714483975827,
        0.5843574185381081,
        0.7085825597172554,
        0.42352262417610587,
        0.6690909032386997,
        0.44242924787965704,
        0.21912107835308217,
        0.3983875815929523,
        0.4645298949495827,
        0.45914548059830496,
        0.5333357092419654,
        0.5881648943544318,
        0.45302618225555397,
        0.5646300128809053,
        0.7178194491740878,
        0.5020821073666943,
        0.3491173837483833,
        0.4982947483694062,
        0.47926195042211034,
        0.40447699473135107,
        0.6432742981966193,
        0.5263618991408282,
        0.31277716691734203,
        0.6263468220355737,
        0.7161230082339567,
        0.5740162311135777,
        0.41065233550969393,
        0.5674116711917945,
        0.4829187082184132,
        0.36292324292830663,
        0.5652840383851873,
        0.5758052662000154,
        0.35895816243112383,
        0.38513473761487454,
        0.393896504946455,
        0.39087891207825676,
        0.45495463211737647,
        0.6418697776296988,
        0.5650289427901822,
        0.56920951390586,
        0.24962423086447483,
        0.4125527263618931,
        0.5286802380997476,
        0.6146140142176887,
        0.4046075600364923,
        0.4860191094246723,
        0.5708177900887953,
        0.48810000121490654,
        0.45094547597091483,
        0.5020817937977147,
        0.3726233568672821,
        0.6537009113709975,
        0.554869441250126,
        0.45392211728847176,
        0.5198868081867002,
        0.6607704423913002,
        0.519753738692808,
        0.3013117410425008,
        0.4592819861300197,
        0.4744661491496783,
        0.5210808541816104,
        0.39851981511741763,
        0.7312860217880987,
        0.321935757985176,
        0.5347887140585132,
        0.6179646180024573,
        0.5592844101174154,
        0.5102989104131322,
        0.41145297084487487,
        0.512443607529853,
        0.4432443608509568,
        0.390499986541171,
        0.293571875525416,
        0.5881526277523952,
        0.5240625794803344,
        0.48507289805173953,
        0.4165799236202232,
        0.4464135598352427,
        0.5162432121973302,
        0.5658886247288425,
        0.49187376699380453,
        0.589288852025425,
        0.5222397054712361,
        0.700077214781919,
        0.4969771248614367,
        0.39102559468809767,
        0.408096841103264,
        0.5791105056670438,
        0.4534406692125968,
        0.36366825316185597,
        0.4685109833339562,
        0.4452270661281843,
        0.541233099838594,
        0.4528596028495878,
        0.5030728376020335,
        0.3580538672256287,
        0.6147547668002601,
        0.4119174526886666,
        0.6017650462485902,
        0.5760681290593692,
        0.4251642938452037,
        0.42325872812732945,
        0.31472536173851745,
        0.5792161060195354,
        0.48662613722945586,
        0.700434764001441,
        0.5081203411123225,
        0.6562109481234056,
        0.41385366373038346,
        0.5014388719011503,
        0.5000646420103372,
        0.30210734480965507,
        0.6255364118475969,
        0.381302381942637,
        0.5486635970745056,
        0.5862239251063367,
        0.40610254666147755,
        0.3918900365606455,
        0.39307588895595386,
        0.5488131341301706,
        0.6431766681558445,
        0.6343392835543042,
        0.48626921364741055,
        0.6007603432736552,
        0.5508821856568347,
        0.4975643705184234,
        0.5008513624722377,
        0.5364464600215387,
        0.49396686020782965,
        0.5875460554573256,
        0.5006288524813272,
        0.5039502751126332,
        0.5076178594997576,
        0.49357497312863213,
        0.4824822749952221,
        0.48359749238008387,
        0.4333916628290587,
        0.3771905324131459,
        0.5279872775013462,
        0.5086719943703221,
        0.4623292132788948,
        0.43629888003587974,
        0.5887921778115092,
        0.5380621699759061,
        0.3484698677495756,
        0.44915824125345144,
        0.5199028130560871,
        0.5010257600459344,
        0.6000458246322385,
        0.46433896021924204,
        0.5028118424518924,
        0.5236780352837772,
        0.4502594088682562,
        0.5837844870632711,
        0.5227666175591091,
        0.5482033262563528,
        0.3696176608988903,
        0.6537128187321603,
        0.41469716433353704,
        0.5279453340696397,
        0.4331051096003409,
        0.7228524697686685,
        0.40963716965325964,
        0.46472543278440237,
        0.2613947446151413,
        0.5512181204108683,
        0.5330035807039052,
        0.6697144357576275,
        0.28094193788599064,
        0.7379988079144661,
        0.6113107167626709,
        0.3602890689889518,
        0.44929518934764895,
        0.5508725846700684,
        0.571169733527841,
        0.3835562970954823,
        0.4480632985524108,
        0.44015973395709573,
        0.4581161721965385,
        0.4469506644589565,
        0.7036717618494378,
        0.4706419196381458,
        0.4012860303134293,
        0.45051855112464617,
        0.39521642708444316,
        0.46418672264396954,
        0.4948218132870332,
        0.5402858159024376,
        0.46552410267255917,
        0.5208256986560998,
        0.5813777832169724,
        0.4064750954635299,
        0.5732430334784449,
        0.5831551234469917,
        0.39243598001963786,
        0.7374485321251154,
        0.5377276404215996,
        0.517474940037497,
        0.515504503994655,
        0.34693611336641034,
        0.5144278590032213,
        0.3680409641417223,
        0.5127324434850274,
        0.4766328265617393,
        0.3089354816534573,
        0.609390002760003,
        0.6809447953079264,
        0.46532201173400933,
        0.4642977305828786,
        0.5554765256454347,
        0.5284783358271625,
        0.4264821200093094,
        0.6934014554436299,
        0.49739777198794594,
        0.5976202164175566,
        0.5782973557296814,
        0.6199578717448954,
        0.24941428982835928,
        0.5578837122119278,
        0.5078000597277491,
        0.595754572582393,
        0.42668388290902093,
        0.4703060807813954,
        0.5542865074370804,
        0.41699148329798835,
        0.5218028389739944,
        0.5406385383532588,
        0.45585256595556134,
        0.40920448715455265,
        0.4743807547589658,
        0.6098961389441226,
        0.5557138875458548,
        0.4696554622894904,
        0.6069332377665985,
        0.5158766673098121,
        0.5937224082640549,
        0.521573876817301,
        0.47286263439072757,
        0.5117193500681534,
        0.4598832386993914,
        0.5722412691881121,
        0.46529499081616865,
        0.5027369917539563,
        0.5746491903579779,
        0.35644106496298716,
        0.5543705018039968,
        0.6239266042736471,
        0.2814569871176489,
        0.3591815362562634,
        0.4307528708324416,
        0.38344393620735373,
        0.5392252596332594,
        0.3372004773095252,
        0.6347649344962615,
        0.5516866662184613,
        0.6353150863858551,
        0.5125791051594365,
        0.4582243885246196,
        0.5521252196540682,
        0.4604694324671061,
        0.43044839065083124,
        0.5363747923410985,
        0.5073282723429821,
        0.5560973405389664,
        0.655281087156606,
        0.4249774693336289,
        0.5407119408328604,
        0.5105656568514307,
        0.21853038500061173,
        0.5981421152055167,
        0.607967555815209,
        0.5979539491391432,
        0.39096783987648825,
        0.2992332951867338,
        0.4487465832213804,
        0.5339159650974216,
        0.566791475571925,
        0.6143862123013452,
        0.31184548138679585,
        0.5425164253665987,
        0.5318420118717303,
        0.4161215120970009,
        0.7382059514376498,
        0.5154825997431638,
        0.6482889659972201,
        0.6093626766519649,
        0.4432053706965089,
        0.6426137152980578,
        0.6017580153468387,
        0.5905692289820159,
        0.5390692061111833,
        0.3881055856977624,
        0.7023191330534536,
        0.5160140567282,
        0.4393413008351152,
        0.5171909579243703,
        0.4971396603747014,
        0.5401669293256312,
        0.6345621466618296,
        0.5888829567816178,
        0.3342679880307886,
        0.6116235494660158,
        0.4782639704476008,
        0.6122101573183516,
        0.3962424894340823,
        0.5774767944707639,
        0.5422894553144723,
        0.5722804612997744,
        0.44887177020847635,
        0.5121216750828629,
        0.5206271452286365,
        0.5996417680788245,
        0.3911314692679801,
        0.40725296103024544,
        0.618646875946037,
        0.574744253371058,
        0.401975277208017,
        0.49774375527933384,
        0.5993765360977357,
        0.38970181851383573,
        0.7105900834134518,
        0.4947538947236785,
        0.43628246934512477,
        0.5973748306582902,
        0.5902099877616795,
        0.4409566962214075,
        0.44240517023429143,
        0.3353804009836653,
        0.5461266322740942,
        0.4719496219121896,
        0.48422839837919107,
        0.36318034907322794,
        0.49362706836018105,
        0.546742905281845,
        0.34853611761788095,
        0.5246454248693356,
        0.29586825370846237,
        0.6490845310744887,
        0.517453252968342,
        0.5653526077594133,
        0.4412227299041598,
        0.30989742597185466,
        0.4258329030752898,
        0.4418996139535695,
        0.3581044292293324,
        0.643241005133926,
        0.5057609953245449,
        0.4626234931636569,
        0.49100312675770635,
        0.6038169429316208,
        0.5169837691410007,
        0.4863091520106667,
        0.4320456417195527,
        0.22118531782578682,
        0.42742724734503373,
        0.5690261513610154,
        0.4211246388221215,
        0.6263389330183908,
        0.5766920709843959,
        0.5881256399306404,
        0.5050459809061405,
        0.4342261084430766,
        0.5855017520716745,
        0.515265976216064,
        0.25886484163299744,
        0.707366419161147,
        0.37863993992994405,
        0.5464646411528358,
        0.4019107170017532,
        0.4612324343165189,
        0.48805246129438934,
        0.712595399285768,
        0.40859216738597626,
        0.6176056027271527,
        0.49082125349183753,
        0.5156039480070045,
        0.4726058238662154,
        0.5100223620064176,
        0.6568213607697065,
        0.429145046485357,
        0.5969484712458196,
        0.4134695684271349,
        0.40639879211547364,
        0.49799198506963677,
        0.4725408468315793,
        0.6794032279221476,
        0.44933634600345307,
        0.6183681581320245,
        0.5261939939988032,
        0.45000019966034455,
        0.49719568513553,
        0.4596320574277861,
        0.6393122667285366,
        0.3778501438111316,
        0.2651073746321354,
        0.5461029945923356,
        0.3978249698905201,
        0.4352860267146975,
        0.49239238504893845,
        0.5090360033267658,
        0.3955195035204024,
        0.45388670198498055,
        0.5984868910892669,
        0.4573419005434817,
        0.4172238751321316,
        0.6150053630674863,
        0.5442479211630171,
        0.4524234642189879,
        0.5053465061217731,
        0.42462165749300257,
        0.5779624471023024,
        0.3425359732498921,
        0.4899559508293227,
        0.48449569855277486,
        0.47961049819857465,
        0.5239978654376848,
        0.6847858833240544,
        0.5176852404732302,
        0.6298901382770128,
        0.7022171492187785,
        0.5886226484457037,
        0.4270563133480076,
        0.5247723101196718,
        0.5008798511890379,
        0.5259545320916845,
        0.6369242130177151,
        0.4095858649343415,
        0.41403402950211743,
        0.21687767029513952,
        0.6491768775994888,
        0.5585161385749381,
        0.4664637770508785,
        0.3612442440111027,
        0.44508954312660304,
        0.4297082311445213,
        0.6038080630318953,
        0.5799841267160146,
        0.5157923358136502,
        0.621356721294567,
        0.443026609242982,
        0.32574368264970194,
        0.5752329690476047,
        0.7203667615185694,
        0.3985351247705032,
        0.48292418922525104,
        0.5972458440639308,
        0.48260996734712125,
        0.3678357393481037,
        0.3248064340745515,
        0.3614063370574804,
        0.2558385455869237,
        0.34035211032396484,
        0.5950262594263068,
        0.43662265048217824,
        0.5232369801010186,
        0.5673424960019168,
        0.4287639773790004,
        0.5407583229829142,
        0.4773961614569959,
        0.5596683951984233,
        0.41550632600463994,
        0.5330271870823061,
        0.3591496422531791,
        0.4209160028632296,
        0.6147377422803311,
        0.4940505992313423,
        0.47564356492434057,
        0.516734249011511,
        0.48376574632150426,
        0.20918851226336688,
        0.3389617857586834,
        0.5181338821844893,
        0.6424356331012452,
        0.3925652223488413,
        0.7888360708123815,
        0.4778514860160674,
        0.5076762433672151,
        0.6821007159229024,
        0.4808016959862111,
        0.6135237223337839,
        0.6104888869525267,
        0.5233421345362035,
        0.47531942311619313,
        0.4424542094052497,
        0.5492583791363606,
        0.655850813252604,
        0.3548276662810348,
        0.5909874277245633,
        0.43519215662781435,
        0.35289462766504304,
        0.4694253173055274,
        0.5471582529316058,
        0.4819856797520193,
        0.672514642661561,
        0.4866433669126895,
        0.39107521507308113,
        0.37032235318977885,
        0.5144735947778264,
        0.5530813169679445,
        0.41998292440828755,
        0.454306296752335,
        0.5018264518573096,
        0.4021137481643297,
        0.3683649845285801,
        0.5349399984782784,
        0.5401989540580635,
        0.5180083696781466,
        0.4575973345060851,
        0.4019616338621602,
        0.5184933960131642,
        0.5655355279405399,
        0.485343730154868,
        0.7312512219322655,
        0.4660070668660365,
        0.40920814335833744,
        0.40286509305114054,
        0.5349382677821587,
        0.46544626930976457,
        0.543307449910604,
        0.5688958029675026,
        0.30881736685561656,
        0.5640447059473614,
        0.5771578660828433,
        0.5523979411305856,
        0.4136309905371948,
        0.6425254794434884,
        0.3454965927237853,
        0.5135912694956971,
        0.46750435153851916,
        0.591999276115193,
        0.5713222028365048,
        0.6652170109630975,
        0.5508635759607942,
        0.47285650418996766,
        0.46744897611321024,
        0.34967808946779233,
        0.6118228482200094,
        0.4983721666418837,
        0.39336064879478655,
        0.443569050206683,
        0.6151522770564999,
        0.5227944531822348,
        0.4584403728648771,
        0.7191407879921238,
        0.4511664876719666,
        0.6489069814690234,
        0.4819239943920643,
        0.32734845706669913,
        0.5255107359619101,
        0.5671007795254873,
        0.507757173478242,
        0.46553039934925805,
        0.5221934070365896,
        0.32446724269792754,
        0.5679403382784227,
        0.5773918998587481,
        0.23492364097246476,
        0.49189276462557224,
        0.6396438578609357,
        0.6700407609395572,
        0.6323464450522588,
        0.48059432264320584,
        0.6893290494189186,
        0.3358719435317619,
        0.3839552977925922,
        0.5151263906356395,
        0.44715086890648165,
        0.5106452138049252,
        0.5891409406364253,
        0.5334533449592558,
        0.4714900212595892,
        0.5864430833246349,
        0.6730962020410506,
        0.5205650909765476,
        0.6155952996496183,
        0.5003716278742241,
        0.5816056528220682,
        0.46701118844907524,
        0.750476496559579,
        0.5826736304270228,
        0.47685230310025173,
        0.40150060185881464,
        0.46829162513396955,
        0.5505550217728469,
        0.4123474848440211,
        0.5351410031189678,
        0.4309743051557915,
        0.3648795845703949,
        0.5612754745803602,
        0.4453560618014143,
        0.5305641658868365,
        0.41310592929072926,
        0.3890935949966237,
        0.4064653474293504,
        0.5280880021914078,
        0.4706834686332737,
        0.49219711289932155,
        0.5188278463785678,
        0.6086288958687159,
        0.3691569745450287,
        0.5234836970586462,
        0.37874505188007995,
        0.5092198247651295,
        0.3510191795027226,
        0.45936987734712387,
        0.4887468524428668,
        0.7062159939287264,
        0.48777687906363626,
        0.5744466443342837,
        0.3940475679062161,
        0.47147388731785117,
        0.4773890224128124,
        0.4713748732384525,
        0.6204072628383229,
        0.44291324467917,
        0.48286952909988706,
        0.46839057553095986,
        0.48736233110414845,
        0.6289344260302321,
        0.45352671863171856,
        0.42328470231494186,
        0.5060792439530271,
        0.5293162755556813,
        0.6904923108875727,
        0.3391072474363412,
        0.26987422666896616,
        0.5704642041168336,
        0.5341802048716514,
        0.561618614701328,
        0.5167965158676723,
        0.7078592102547567,
        0.4204228960327688,
        0.4085355540636643,
        0.4259618848995167,
        0.5429230975421969,
        0.5835657141824593,
        0.4175698909322955,
        0.5197978756475932,
        0.4794075786499596,
        0.45381631034996267,
        0.603357549031468,
        0.6589313799753782,
        0.3968477695160762,
        0.4266148299488868,
        0.45165160230846135,
        0.3406492571396472,
        0.4901739096588259,
        0.507534570752281,
        0.5687254753190928,
        0.6302097260998195,
        0.4956631996063952,
        0.48079255074077226,
        0.5035974203581893,
        0.4808526776343964,
        0.5789938999548516,
        0.7547656885826973,
        0.522630553718006,
        0.3795978006159342,
        0.43678235853563685,
        0.5291806047846992,
        0.46027609585774165,
        0.45710065465790833,
        0.49488710574912465,
        0.5958822382202652,
        0.5103755340661635,
        0.6184244868791852,
        0.4843363569876943,
        0.557445448428139,
        0.48346767500025223,
        0.5159127699643006,
        0.5175945847316253,
        0.5506827346640708,
        0.6305557329709324,
        0.7629234697505847,
        0.4621753310072944,
        0.6663167784505692,
        0.43976125705074837,
        0.5227125792839507,
        0.6780434139609526,
        0.532492911903747,
        0.6231100496040015,
        0.4352475303595603,
        0.38264014688928805,
        0.41064766627016913,
        0.5072249831055359,
        0.4284508474496117,
        0.21475021679027037,
        0.4474394222110048,
        0.6467638098713228,
        0.49234578004391816,
        0.7238567774242715,
        0.4543193517179241,
        0.669268903640988,
        0.459068522868643,
        0.499556646143478,
        0.4817581801186503,
        0.36661722281439535,
        0.621538983260425,
        0.6217953760921493,
        0.361641067010129,
        0.6074116977455944,
        0.6055015151209093,
        0.43634034327817706,
        0.5235499400497731,
        0.5172102658018265,
        0.6077012345960853,
        0.7790409634843047,
        0.49658946384826075,
        0.4855467238003409,
        0.578498950401806,
        0.5666697985352906,
        0.2662926846881335,
        0.6873738236526441,
        0.4945604144459777,
        0.4585390093049819,
        0.48104896073911735,
        0.4398797392597367,
        0.7346639430697735,
        0.45702515062935734,
        0.6940892361562455,
        0.4866616861822988,
        0.44167368772551735,
        0.3805755339352934,
        0.4186924715221923,
        0.46959489125810355,
        0.5784988679506025,
        0.39803508719457154,
        0.4666275685142201,
        0.482003371576509,
        0.4533604417445644,
        0.45034203864040007,
        0.36922553420614673,
        0.5623349052791127,
        0.4051543683981439,
        0.772644096209204,
        0.4970832913529334,
        0.468962020002543,
        0.4455739120738318,
        0.47073849454500366,
        0.47934625071783293,
        0.4682145898254844,
        0.659829423065326,
        0.6590266690958411,
        0.5794856692449754,
        0.5021598491719297,
        0.28191564195173935,
        0.5250226635957136,
        0.3341626094453336,
        0.6306153999406363,
        0.672258477778359,
        0.5934055968365295,
        0.6151534890098973,
        0.47587570205267365,
        0.5634178454976894,
        0.41912171903094847,
        0.3288855764353252,
        0.4907993065400803,
        0.47337595112630226,
        0.5668999012508397,
        0.2686342044019874,
        0.17964777457307704,
        0.3662983394268863,
        0.45260942549129257,
        0.33093186604718683,
        0.4323404860545821,
        0.5018421672984973,
        0.4016151704974546,
        0.5167206019016585,
        0.6785504011634907,
        0.7164257095839457,
        0.5237409018677379,
        0.45563155650130943,
        0.6618113045869368,
        0.46802430001541745,
        0.6635359385394589,
        0.5680309099186845,
        0.45355176947582276,
        0.3611447910283406,
        0.5695126126247976,
        0.553800666386348,
        0.517370737908622,
        0.4533355261308645,
        0.555717875051286,
        0.47300689139675905,
        0.3679130896904378,
        0.6856298944796251,
        0.47519371217905226,
        0.47005696027632965,
        0.6698906262017044,
        0.5662364189849712,
        0.4786481611928599,
        0.702996756236586,
        0.3476621885760806,
        0.41831903294237266,
        0.3767627718465973,
        0.48679538050367305,
        0.6111320398212147,
        0.6480260151529396,
        0.5968320043662996,
        0.4497929355731772,
        0.46387641499970034,
        0.4704402875402192,
        0.6297999482144205,
        0.2771026420376244,
        0.6115509770075342,
        0.511569807191046,
        0.4210875259003718,
        0.8848111053734365,
        0.5180292178179879,
        0.38171081460217443,
        0.6808590578510976,
        0.43710592107136836,
        0.482258242935243,
        0.40828745369697445,
        0.5451069424508779,
        0.4582803890243901,
        0.5481835855279723,
        0.380005106837233,
        0.48254022820676457,
        0.4049272119797177,
        0.5765340614345313,
        0.38107392726107886,
        0.5283296959151459,
        0.3984438765055794,
        0.348401537764251,
        0.4944548311492552,
        0.3893812041120732,
        0.5410660074486983,
        0.44621477334235515,
        0.46842208491455417,
        0.5645287369057416,
        0.3855714034647974,
        0.5302975636893952,
        0.6682223159775476,
        0.40204809761522253,
        0.40642714940477487,
        0.5264363312309266,
        0.5707982613825427,
        0.4331338857608044,
        0.28472590361829636,
        0.4032787657006476,
        0.5636002235736497,
        0.5297045338957727,
        0.5189924449016879,
        0.5165437938027972,
        0.5733176574387687,
        0.7007126198560748,
        0.3655657383548586,
        0.47915255673037654,
        0.48118436142395377,
        0.4197187815216313,
        0.37046209868117386,
        0.4504389647887613,
        0.5014960419019999,
        0.7276112230573258,
        0.39842302471580054,
        0.5377147203118461,
        0.4918581431813226,
        0.4911068603209733,
        0.30703436588027605,
        0.42611431700491026,
        0.5721609547402798,
        0.5424684797188275,
        0.5409733307104341,
        0.5498346179192418,
        0.4429727783696695,
        0.4344308011400292,
        0.5608133413125554,
        0.5591402794112389,
        0.32919365594880245,
        0.6524236881641988,
        0.5198837864465895,
        0.53087173914001,
        0.6301333950547798,
        0.42657439499317734,
        0.5948201973588753,
        0.2948047592168135,
        0.6013278360389163,
        0.5690002648409002,
        0.46648067041577346,
        0.5124733585505977,
        0.47332363805013417,
        0.34930899141908933,
        0.4875004089298662,
        0.4166633951165429,
        0.5679929073433838,
        0.5691202976393464,
        0.565307810712717,
        0.6018806884164607,
        0.4931627793546271,
        0.6051346535340457,
        0.4553750305536784,
        0.4495089475982815,
        0.5871671751448663,
        0.38443838051662715,
        0.6031673777592569,
        0.435451266231337,
        0.27476700276991617,
        0.5820394039242246,
        0.6510950110959737,
        0.4935170594099474,
        0.5892450426284991,
        0.3819280972406645,
        0.5746877437916957,
        0.37381082479574534,
        0.5910917261391744,
        0.38133382401840554,
        0.45639048114984626,
        0.6646209836603238,
        0.6005964936077767,
        0.5031960194131947,
        0.4693238911500034,
        0.5392059821072684,
        0.39372953562733587,
        0.33487028673016195,
        0.48991935855362934,
        0.626257090943498,
        0.5362672853974048,
        0.37281753404224965,
        0.3576559779511321,
        0.5143332053737141,
        0.43096151926626286,
        0.3887569192080159,
        0.6276134596396011,
        0.32475740712838197,
        0.545309805201914,
        0.5220773743248142,
        0.5477740703479099,
        0.4270873874520247,
        0.3912024397524098,
        0.40048491512355683,
        0.5238112931892347,
        0.2881326329738361,
        0.34053044026326285,
        0.444725915001637,
        0.5067208933654122,
        0.49962978898218474,
        0.4806192513825357,
        0.3811661861444985,
        0.36900580168083746,
        0.5015260074189949,
        0.5983397793288858,
        0.40681113792835844,
        0.43221171570089106,
        0.4650030038871546,
        0.49795614889935585,
        0.4744760156665128,
        0.5566072213361021,
        0.611783984706854,
        0.7230126911361233,
        0.5798723773346168,
        0.2914401297177407,
        0.3510542392054382,
        0.4370635265828791,
        0.6014755561413831,
        0.32748263125759636,
        0.34836633067790196,
        0.6032849169754942,
        0.41832589053593605,
        0.4852476665647948,
        0.42037981959913573,
        0.4741067418632816,
        0.5301727470439521,
        0.4217630958392915,
        0.512151939365602,
        0.4776877013842822,
        0.6808881014876883,
        0.5427262335805906,
        0.5320809560340184,
        0.6363304854917804,
        0.6680517340071791,
        0.6933510854211731,
        0.40154513172265144,
        0.43220487197642216,
        0.46717792239271483,
        0.6480306220094614,
        0.49004955936687583,
        0.29349654045799345,
        0.5580805559344276,
        0.4475677464554277,
        0.6016949812118861,
        0.3785303129035383,
        0.47920318377813687,
        0.47875152542054245,
        0.45117257632175495,
        0.5664452532787542,
        0.4162943276072884,
        0.4705005498911962,
        0.4993445519869978,
        0.49663775864018733,
        0.5195159905380854,
        0.39638932902613483,
        0.5838445055573285,
        0.37772259224051813,
        0.720446851610088,
        0.5041914166885992,
        0.53225247021268,
        0.6074429132316371,
        0.44730719240324684,
        0.5649828219789413,
        0.6360820008406004,
        0.28616848002222367,
        0.4891380868879775,
        0.550804651041144,
        0.5311573556488517,
        0.5334409988834462,
        0.5941714319758065,
        0.34474749093792517,
        0.5320102510778604,
        0.6030115220612426,
        0.44215103329957495,
        0.5565171366172352,
        0.4917264446949801,
        0.47309246978378083,
        0.42405904034060515,
        0.2892063415609697,
        0.4384456517117286,
        0.34935157446038545,
        0.3360219406807652,
        0.4408793674813686,
        0.5738453574159202,
        0.5485203250520939,
        0.48580934403924564,
        0.5847943489585772,
        0.5022050997407216,
        0.4392713818039774,
        0.3982029344579143,
        0.4019550975066086,
        0.5457075229424736,
        0.5324214561807622,
        0.5229839232025655,
        0.5370754595762219,
        0.42619201522121275,
        0.520972399501453,
        0.5018338059954945,
        0.502916130007975,
        0.379039863001963,
        0.4432678705742063,
        0.4794909273370248,
        0.6296197706471409,
        0.4384146887833969,
        0.37675852692297934,
        0.5643370137006162,
        0.5578484049953384,
        0.4942828416356436,
        0.5612352264477809,
        0.696378377419761,
        0.5243772198164602,
        0.46071534045895945,
        0.4847881632055077,
        0.44080548354465626,
        0.5159857360972723,
        0.5616586622613308,
        0.5035613179453414,
        0.43991261281047855,
        0.5132041003627443,
        0.6868259633262351,
        0.53229314451417,
        0.4513827288893818,
        0.43070478684323366,
        0.4193267110562531,
        0.4790579049735524,
        0.5757290650965021,
        0.3317968757519736,
        0.5619245978183642,
        0.5255953769786453,
        0.4311058839735997,
        0.39970741246342295,
        0.43240381107119735,
        0.5230204260302478,
        0.5579447027174402,
        0.5423108008046466,
        0.396755425818639,
        0.5494628139691162,
        0.376255710482544,
        0.6282827577730132,
        0.48758369874428786,
        0.5599036515390561,
        0.5110189101893524,
        0.6502032618508279,
        0.4942400203698178,
        0.4230540608954033,
        0.41673322967318444,
        0.47066177570450096,
        0.6024126468461811,
        0.46635084316340075,
        0.39354982029920066,
        0.515703543385603,
        0.33748110477706394,
        0.46792481235480016,
        0.3652798774882202,
        0.47843555306886937,
        0.4858895593987818,
        0.5383931335505886,
        0.4906267772545074,
        0.5404328669142187,
        0.504095289253045,
        0.4941524559376566,
        0.5845404572018774,
        0.39670415660872627,
        0.5161765682692862,
        0.5804894177686023,
        0.5050262285754655,
        0.4679263436889295,
        0.4592728840808728,
        0.5817819558279367,
        0.5620835112333601,
        0.33857020898238505,
        0.44139725252157197,
        0.44210141428133914,
        0.6049553610716633,
        0.5136526546040283,
        0.5168612748249168,
        0.6258387171507375,
        0.462516288176805,
        0.5851543559903801,
        0.45340246072473334,
        0.42704130118571154,
        0.4915384042732842,
        0.4472360410261373,
        0.5040866418605282,
        0.3843631800855696,
        0.4818254929764816,
        0.5065456235571566,
        0.404393421720969,
        0.5357630160728133,
        0.6305455982586254,
        0.4562295964387627,
        0.5520575081752468,
        0.644642931500075,
        0.5172260208866343,
        0.5802320106017487,
        0.5230194793726133,
        0.4271865537574039,
        0.47649336990783925,
        0.4837312193017133,
        0.552334881913277,
        0.48516024935765906,
        0.45185145631390655,
        0.3384814720410255,
        0.476040954919716,
        0.4704816179674036,
        0.5509553328787454,
        0.48125193998610905,
        0.6490363246998097,
        0.43894990314211435,
        0.47841104656812805,
        0.6139420113966841,
        0.6373754534415031,
        0.5029109052787211,
        0.39159216534700114,
        0.5724532108040765,
        0.37727633195535404,
        0.5267018542729992,
        0.5706043560283174,
        0.5136105078547508,
        0.5492396434589272,
        0.5089180042420021,
        0.5475533524510764,
        0.5881429088018479,
        0.5839387813012898,
        0.3101025882218757,
        0.6182621013985697,
        0.4522103557553482,
        0.39917551194819867,
        0.5611697025010646,
        0.3606823900500852,
        0.5387753277760465,
        0.4655684287898921,
        0.5640659845539591,
        0.42536621585227485,
        0.5073601391932511,
        0.38497944495255865,
        0.5652574272024501,
        0.575449812431162,
        0.4145827401386626,
        0.5089976324692358,
        0.5150558118913358,
        0.4950757625889041,
        0.4844618250205229,
        0.45140829046790465,
        0.4567790343032993,
        0.6540139475434313,
        0.5222377769061765,
        0.6030758948100243,
        0.4181819210940385,
        0.5500241607480865,
        0.43034190774004777,
        0.30197316670895136,
        0.5330260181737488,
        0.4248686587797248,
        0.5641223288087742,
        0.5995285647739665,
        0.4524946356644524,
        0.4887234508290502,
        0.5776691690995973,
        0.5952693421533714,
        0.8729961259309511,
        0.5804619785310801,
        0.3661815560962183,
        0.4609342136028761,
        0.6010340014751684,
        0.4314974498784338,
        0.5387983747679693,
        0.49156979178143184,
        0.5497667851099928,
        0.615278437489999,
        0.4196137769547257,
        0.40027325410409414,
        0.5646534898226425,
        0.5314514234177339,
        0.43865580692249195,
        0.6002382357053921,
        0.4358058254197736,
        0.494565307461364,
        0.5156192965587743,
        0.339116875369147,
        0.527962447753491,
        0.5565873842035041,
        0.6897196833476386,
        0.46778626416480057,
        0.6946650400314434,
        0.44899127017867846,
        0.5787059580610893,
        0.40291065885920213,
        0.4466774605358341,
        0.5777207937729152,
        0.3706478399305202,
        0.4824050949906936,
        0.6963513336145647,
        0.5066582477289887,
        0.5848734424582925,
        0.471616792213529,
        0.2648856406374297,
        0.6301234046332848,
        0.4632820500988672,
        0.462125258401986,
        0.3349299177276772,
        0.4330778871605723,
        0.5277973367858807,
        0.6094307139029129,
        0.31586477737944896,
        0.45193148929543575,
        0.559468149915258,
        0.4737025434401684,
        0.47682235388501776,
        0.2869995218193331,
        0.5425853803803405,
        0.5947124998083326,
        0.41552979781353727,
        0.5952612127048049,
        0.5149004053897145,
        0.4923569842668569,
        0.5621318356523299,
        0.392588769373843,
        0.45800642111267775,
        0.669136037199187,
        0.5598139683198753,
        0.471356809780977,
        0.47493072604729114,
        0.6489057537062988,
        0.48443740087689074,
        0.606410691291178,
        0.5038361565818362,
        0.5504891073091094,
        0.3976570611404416,
        0.3632274039064003,
        0.37859046530721085,
        0.6821003036746515,
        0.4734821028684477,
        0.486396960916496,
        0.40017453957907734,
        0.5339721845502261,
        0.5811125458493064,
        0.5459977316994873,
        0.534612925546592,
        0.35824828059208425,
        0.2911553421792046,
        0.5591535441822261,
        0.6307588931453069,
        0.4520861421318491,
        0.6131573619662565,
        0.34276138543503626,
        0.5046703955676622,
        0.4826162455387552,
        0.6051431357487106,
        0.5716917944620182,
        0.3297655985221576,
        0.5505810536455231,
        0.5179896922847286,
        0.419562680246559,
        0.4565745791028739,
        0.4763882339829908,
        0.299796204840041,
        0.2798711181468901,
        0.37604661544178264,
        0.53308765788214,
        0.4841574326077549,
        0.6310759772309246,
        0.5115212622144383,
        0.5706302732849186,
        0.40965391903545006,
        0.6093020259278445,
        0.41879742093051675,
        0.6100872685991617,
        0.5596830357702905,
        0.4126114772561851,
        0.39904833575775367,
        0.34830629292083004,
        0.4218152733880611,
        0.4224970976545625,
        0.4960556027140251,
        0.6471952404274564,
        0.3863750674322132,
        0.6966234214261126,
        0.4836665733707184,
        0.2709784007670002,
        0.34007997447572963,
        0.6313041119122168,
        0.4204463877412976,
        0.5885286617629414,
        0.4608070144443162,
        0.46057389558881534,
        0.5303297826311367,
        0.3012345558270767,
        0.4676752549040064,
        0.5143625632068796,
        0.6436157029468659,
        0.5733535443440043,
        0.4571181146017519,
        0.4548013953677517,
        0.614394110456669,
        0.7787288123506362,
        0.5453901349145951,
        0.587715452552733,
        0.3774490614765043,
        0.5059567650759064,
        0.5947624286037758,
        0.40378900076049185,
        0.48242522333579346,
        0.43514337610102466,
        0.5168010858169237,
        0.5019228435648249,
        0.5713231979790255,
        0.6201972984600838,
        0.6180084227115508,
        0.46817431240595375,
        0.5270290970680902,
        0.6936204744373852,
        0.5321381123577459,
        0.5048419273565808,
        0.47141277941093224,
        0.49065611847963797,
        0.5875896837137148,
        0.4743234789111273,
        0.46149987124142483,
        0.38361505266802126,
        0.5230639733683602,
        0.4812913688811303,
        0.5195689438373793,
        0.4740021004777079,
        0.6079352570363419,
        0.3779149763867746,
        0.43984673028708154,
        0.46601201550674487,
        0.451886321569943,
        0.4878732598566212,
        0.4908608286708913,
        0.46844605400115324,
        0.3964843172432911,
        0.4369140978837077,
        0.4438730368566581,
        0.6665038437560455,
        0.5166733575156998,
        0.45606823110946093,
        0.5900978116988673,
        0.5970806037939449,
        0.5093286542612735,
        0.47307517006210476,
        0.4409881802140998,
        0.46342717118031274,
        0.4704509657544326,
        0.4866250671843249,
        0.6203252291221241,
        0.5005437955179566,
        0.507687196964106,
        0.6366393586035866,
        0.5274636360577746,
        0.46893930411305484,
        0.4930306820421507,
        0.5447757063458871,
        0.5029877887337095,
        0.4885822286693628,
        0.6012639499578858,
        0.48212177203845485,
        0.42913289471457516,
        0.5839482053581108,
        0.45004713686452724,
        0.4590315484857552,
        0.547539963259772,
        0.41202789538888684,
        0.3724015396915983,
        0.4707885877640815,
        0.5182405212562757,
        0.3322442778212055,
        0.5159678436687051,
        0.6625387356005797,
        0.45810290404758447,
        0.5040057658068089,
        0.5820208468464134,
        0.4867046339908288,
        0.5998720999507546,
        0.4575235713785446,
        0.5875154031771253,
        0.5323712692242022,
        0.609432927998513,
        0.5787175891050068,
        0.5724131963988022,
        0.3899702129125593,
        0.5203106445695156,
        0.7196661564001244,
        0.4199818074612061,
        0.44288908082666373,
        0.43400021185809595,
        0.4570358009875208,
        0.612709953808654,
        0.5826029088590603,
        0.5653916987520362,
        0.5602259962403898,
        0.5740317818531677,
        0.5440060461343709,
        0.43768091726823044,
        0.4876332708814474,
        0.4339647323735302,
        0.592277945342473,
        0.6155655130074134,
        0.5405078355018291,
        0.4450998464149853,
        0.42723680801215047,
        0.51411577269659,
        0.35699441330939313,
        0.48292682779804624,
        0.4992326057201087,
        0.5072561659022842,
        0.5259364623267726,
        0.5108764437124402,
        0.5029033933228186,
        0.3374969536170092,
        0.4967865973661177,
        0.464021630735021,
        0.39231422003629235,
        0.3875179385869172,
        0.4191995578244104,
        0.49538808389623923,
        0.34490631934998733,
        0.5335760885199149,
        0.37877319530145087,
        0.5613396625395397,
        0.4763780178993401,
        0.5754527841123251,
        0.35918159833108654,
        0.5169136261986161,
        0.5514212675105378,
        0.6301569838464447,
        0.4517279174334528,
        0.48518031193147454,
        0.44721302587051953,
        0.5047240182157001,
        0.500021508370788,
        0.47273735632869374,
        0.3427861906951274,
        0.47756779510694425,
        0.4241742371321414,
        0.5828929588243262,
        0.4808659420116612,
        0.5920934417959266,
        0.5131594962630472,
        0.44821717285334445,
        0.5562692652748544,
        0.5462356098398566,
        0.5543343975645125,
        0.38653055760645894,
        0.5242428279494268,
        0.4955431592998152,
        0.49228668651878266,
        0.4733076701790235,
        0.5375962101689912,
        0.4979387003270875,
        0.5422527280591782,
        0.6141296857318352,
        0.4925191959541069,
        0.4279438661196713,
        0.5924342570270444,
        0.5697520117817653,
        0.5597137166154111,
        0.4500251031021642,
        0.4846714073438823,
        0.5898314508502407,
        0.46532842529031576,
        0.32723952646484267,
        0.5361825887303734,
        0.43615995308644695,
        0.7060128857751832,
        0.4503844332138763,
        0.38588473609950985,
        0.5325251564916368,
        0.40000129006775864,
        0.6805000930492345,
        0.5655242116842439,
        0.5381836394753864,
        0.689411038334722,
        0.43609692851043147,
        0.5105997938428095,
        0.5521655311579772,
        0.4715956699363188,
        0.436339018529635,
        0.5309847258474987,
        0.5866515145197574,
        0.5032737843189087,
        0.436032125712496,
        0.44958364555826735,
        0.4120529893940792,
        0.5991398646174747,
        0.5433957501916703,
        0.4649583103789812,
        0.5171138454124617,
        0.5835111601935782,
        0.4339909237422481,
        0.5464322631822003,
        0.5513279572510267,
        0.41509868921353615,
        0.5762381005910757,
        0.5542686780110082,
        0.48870565381024045,
        0.3970093540914127,
        0.46732011403623286,
        0.5561455234923612,
        0.2751519884658442,
        0.46457596615432956,
        0.4554436111927933,
        0.47972284856836817,
        0.4784583643867274,
        0.417452058919193,
        0.48071771727476775,
        0.5857849589832529,
        0.41834072889453744,
        0.31660229571089077,
        0.4909580070790969,
        0.5025002161486584,
        0.43385569210858005,
        0.36560334895733254,
        0.5799408295802411,
        0.4330258552326405,
        0.5767375297640287,
        0.52248328283363,
        0.5007491838503539,
        0.44714831894986296,
        0.39234702163446594,
        0.5800586964105093,
        0.4129085935979271,
        0.6418051019116672,
        0.48241286623239804,
        0.5843862912962778,
        0.5038835724118657,
        0.7591728064683204,
        0.4016083219187067,
        0.5996005457057223,
        0.5095039849734532,
        0.4857625990205343,
        0.4701469641778588,
        0.391285988045233,
        0.66735801227364,
        0.4592156082209309,
        0.5344254025994037,
        0.5561288197355773,
        0.44689694961508897,
        0.29694658451894623,
        0.46846036988160455,
        0.40332328495621667,
        0.5886085408205233,
        0.5189038128894581,
        0.5193644038959531,
        0.4253218431994871,
        0.627278192619438,
        0.5718921035132158,
        0.5222213634128052,
        0.6531011900004268,
        0.6384873581048156,
        0.6089064183302784,
        0.5031696587484161,
        0.6443341660991165,
        0.49853504588393777,
        0.6660997665944203,
        0.759597419749837,
        0.3424387814633453,
        0.6489408656013532,
        0.5557832430794558,
        0.512049911838347,
        0.591358340453214,
        0.3396647098860318,
        0.49728250504690946,
        0.4561719328281698,
        0.34058671392246825,
        0.32243104049759963,
        0.5451388065556163,
        0.30481851403740257,
        0.7270815266238962,
        0.5294444933752597,
        0.43690331541851923,
        0.519281586515634,
        0.2719366773773618,
        0.488004172799621,
        0.43126981969990397,
        0.6830970463195696,
        0.38384148652555244,
        0.4080540436382932,
        0.4622432615895984,
        0.4294639823742424,
        0.5185106618055197,
        0.48998878046141825,
        0.5356434873281288,
        0.5966232245871185,
        0.3506180302989184,
        0.5312719382603792,
        0.5885775548927651,
        0.47076324612277043,
        0.45267554190148246,
        0.6799935035974776,
        0.5720955918377012,
        0.5047133177216265,
        0.2349881112557614,
        0.35113310237878004,
        0.3782666259049567,
        0.45568231913041146,
        0.36006111772297683,
        0.43412137130586786,
        0.6675833578120342,
        0.48527214584644274,
        0.46766126556517185,
        0.47657510190897856,
        0.6342227898683905,
        0.6307867885081497,
        0.4376677723369304,
        0.537598000509555,
        0.6345019124141947,
        0.3783336859115015,
        0.511838912986086,
        0.5038745362859389,
        0.5078553422759321,
        0.5392753076852236,
        0.604670938057963,
        0.3700808006662611,
        0.43467214845843144,
        0.6675922444967008,
        0.6637419019289288,
        0.38380333726274896,
        0.48248443172716,
        0.5395412306974007,
        0.48507211067751305,
        0.6498128519608057,
        0.3470780993006923,
        0.5943232804331006,
        0.5690206146883692,
        0.5501104630602952,
        0.7349967465255528,
        0.5134940454367427,
        0.5991279369305312,
        0.44218889166666914,
        0.40537729700258157,
        0.5265936856954007,
        0.5185243215496267,
        0.5178963444507829,
        0.5891046834673075,
        0.4642981914066055,
        0.5955701900930741,
        0.5542455835909189,
        0.47585428902717647,
        0.4184543935130724,
        0.7007336704169465,
        0.5204917641117106,
        0.7390343133734889,
        0.33390748005506155,
        0.495669493539506,
        0.44193984018145777,
        0.3864764951899393,
        0.5160006866069066,
        0.5580568595047756,
        0.3578376971877517,
        0.369669805254923,
        0.4775767925089492,
        0.6724121219334962,
        0.41876668811590123,
        0.5259679343281431,
        0.4282678975940337,
        0.5506786276544527,
        0.5264806693325031,
        0.6583810173722396,
        0.4319601821963992,
        0.4527827935862147,
        0.46028345988701025,
        0.4686874021515189,
        0.3764549171582912,
        0.7326906871745756,
        0.3863511579798619,
        0.7022946037772995,
        0.6580171226814235,
        0.26820333449718986,
        0.6280474252018908,
        0.45202765745425694,
        0.44172166521855444,
        0.44820289166985483,
        0.4107895494510605,
        0.39806874713400087,
        0.5568125341592692,
        0.479356290526366,
        0.3717182383122022,
        0.574160478255389,
        0.4462558663397852,
        0.4384888777901213,
        0.5470432763529358,
        0.46515508981518144,
        0.5977667036485674,
        0.5383627982752649,
        0.4383988109176751,
        0.5573749321206946,
        0.5373778207918799,
        0.4216515960239519,
        0.8007094266708177,
        0.513452674587884,
        0.3820900709400653,
        0.4881943406454054,
        0.535796087080806,
        0.531601325292713,
        0.5636199970529551,
        0.7503775426826965,
        0.5433926857866523,
        0.48099977139937367,
        0.5585101768361878,
        0.4843587837229886,
        0.5580409422853241,
        0.567801946604782,
        0.39995893504276553,
        0.6167832692501698,
        0.5089007032852249,
        0.5280875225017583,
        0.5043989337754393,
        0.4451686321121207,
        0.5339731898560662,
        0.6546283259423696,
        0.4093079001739747,
        0.4756174923226718,
        0.6528413999571229,
        0.41675860523506825,
        0.5258850167457364,
        0.6146603379744795,
        0.39041038481548934,
        0.41336307998924726,
        0.5961962821460486,
        0.32125899327663315,
        0.4760597163036896,
        0.5774369637668212,
        0.5088654079971691,
        0.6538721076581725,
        0.7411329611993502,
        0.753755677314124,
        0.4877353348871932,
        0.6138310990909605,
        0.38568885941986647,
        0.41109714534419806,
        0.5375148459056415,
        0.3946483208732452,
        0.49644421952677237,
        0.4182761681599545,
        0.603075873975096,
        0.6309072613337312,
        0.5434807012242832,
        0.6145520048649667,
        0.381883150434565,
        0.5489268582825282,
        0.5591348796686967,
        0.5933627667500097,
        0.3052932383749604,
        0.5455862120994501,
        0.5207332787310146,
        0.4773205668872277,
        0.6217086406223538,
        0.6992467116100163,
        0.5816390672752362,
        0.5561426198400086,
        0.6976804178240869,
        0.5603116928101891,
        0.44557173440914427,
        0.6759382891735081,
        0.5977226293111062,
        0.5596055967446042,
        0.5337917332765794,
        0.6244083942791604,
        0.5341807205670386,
        0.680614309206051,
        0.49686171706513926,
        0.48928003108748575,
        0.5803961241795235,
        0.6958942533880286,
        0.5322850183632711,
        0.7067567640921091,
        0.5195722117500551,
        0.4232301370849996,
        0.5467557135104378,
        0.6021793437449393,
        0.44200309461617054,
        0.414950971613155,
        0.46746499457464247,
        0.5303111403782047,
        0.360952506450125,
        0.46480120886927706,
        0.41207640703009907,
        0.34973772408590037,
        0.5716171008112582,
        0.4320938755192373,
        0.5388294276596131,
        0.3723040339353278,
        0.477090872519964,
        0.47647000910973863,
        0.5734564869499005,
        0.6165010098410759,
        0.4475520762052556,
        0.4978287095277234,
        0.42556000970951763,
        0.3522527085327825,
        0.5339660104446765,
        0.557338583121854,
        0.5427348468496707,
        0.49391439338240994,
        0.36125220930038937,
        0.5081115206879387,
        0.3794219919719961,
        0.626771551641034,
        0.45293702986575674,
        0.5959401782338108,
        0.48058580990552374,
        0.6270228333520435,
        0.4958678900279655,
        0.4847402638573576,
        0.46042123474607205,
        0.6270915349836775,
        0.5362880420460688,
        0.49829017767569406,
        0.5051789345348545,
        0.5035456752854687,
        0.3621143262617593,
        0.45563216749503743,
        0.4269331274712697,
        0.4501226262127466,
        0.3730874070811295,
        0.5413490113946378,
        0.47809276974766934,
        0.39243718969752334,
        0.529841515666681,
        0.701855350652451,
        0.5537644194184664,
        0.7525205046246237,
        0.45017256012184903,
        0.5215089072873519,
        0.388038433662562,
        0.5950445993941007,
        0.5893598501992714,
        0.49766750384885766,
        0.5803784070749509,
        0.5692663689355554,
        0.5430268030541743,
        0.5323866947959136,
        0.4902477325928122,
        0.5054234639097318,
        0.383399906039437,
        0.5364167460569054,
        0.43364463384023155,
        0.5998861642251303,
        0.408209070562769,
        0.47200095239332096,
        0.45459993058548015,
        0.4761574255900138,
        0.5844676746450657,
        0.6482277129233064,
        0.39455463788299533,
        0.4754057313741223,
        0.49534776826998816,
        0.4115701718970889,
        0.4873856604963606,
        0.3805610335282304,
        0.5499531584253138,
        0.5843430418962204,
        0.46190768050874353,
        0.43489823374337216,
        0.37900426372030704,
        0.43276227867185013,
        0.3309521884617631,
        0.6320303849425507,
        0.46084325178846586,
        0.6264499692998902,
        0.4609417081434599,
        0.7488340333761553,
        0.43547706859508384,
        0.5646284779891872,
        0.6166588412112398,
        0.4934528606974515,
        0.4646012782356582,
        0.6291697913111597,
        0.40305509415187724,
        0.4187736044447225,
        0.6409210042194196,
        0.4005260779998741,
        0.6928598994960259,
        0.4920096772818117,
        0.6562923302164654,
        0.5382204488052991,
        0.5024264078139512,
        0.4422902063078074,
        0.5531672177994266,
        0.6434018995986436,
        0.3019521771719004,
        0.18486552832283112,
        0.6125438307212744,
        0.4701407005949305,
        0.3623136297240186,
        0.5785085406939894,
        0.5428892064532164,
        0.4753524332225818,
        0.4687324411960533,
        0.5151664505298453,
        0.42692751009720037,
        0.3600147966400941,
        0.6042977677615092,
        0.23627284786886027,
        0.41304086873263124,
        0.44204888442430335,
        0.4771325951271389,
        0.41297830104491173,
        0.416546566129585,
        0.4797579574333398,
        0.5143848275978079,
        0.47606561801039576,
        0.3007033394275615,
        0.6199642524914634,
        0.507059917200827,
        0.4652185950126158,
        0.45407563703969495,
        0.32215015058010654,
        0.6736165762019548,
        0.5116307233027002,
        0.508416035114662,
        0.40754654907507376,
        0.5023506932551111,
        0.4382890393189842,
        0.406533853539863,
        0.37244870412483233,
        0.6734875118874056,
        0.4798655961735331,
        0.5262419962510634,
        0.5094800988901532,
        0.5844062816754788,
        0.33106502444010727,
        0.47351253364667395,
        0.2844085065040861,
        0.23435590972226666,
        0.6414450001587998,
        0.3741266430760335,
        0.46412098950351394,
        0.6847995908506614,
        0.6047911008490174,
        0.3494240254715932,
        0.6080564087184939,
        0.5350546421534897,
        0.4757718067445326,
        0.4589795620995151,
        0.4709756175487299,
        0.6382905610169114,
        0.4960117760798195,
        0.7072199039643324,
        0.3006124333238251,
        0.7619082039406198,
        0.6014764216591661,
        0.5162881185180122,
        0.5899690747379711,
        0.5613759811793613,
        0.572904869666516,
        0.46850712701473857,
        0.6122212539375853,
        0.6258971450693107,
        0.44863506598016284,
        0.45778040300854356,
        0.4740326447790703,
        0.41450683615548944,
        0.3052712865426941,
        0.16929704595255612,
        0.7285908211066262,
        0.5045836573055198,
        0.47233928102951206,
        0.6390072517776041,
        0.5808899642666451,
        0.5558803609830013,
        0.5650580891278252,
        0.5166904420035034,
        0.4877471614510544,
        0.5138867644990832,
        0.5454145085108223,
        0.44206873826244375,
        0.5481373197202615,
        0.3775194563444604,
        0.4865621290500624,
        0.3081829258293929,
        0.3980597396426792,
        0.4224813139621393,
        0.4936440364113186,
        0.32615722063461,
        0.4525534868475669,
        0.42122760905594625,
        0.6561976446518538,
        0.48179345387862577,
        0.6607586087989793,
        0.4634291003998231,
        0.4704727204632384,
        0.4424504900697012,
        0.45095123157594474,
        0.3433180266931233,
        0.3065674952760618,
        0.5341887651363886,
        0.6292358805481599,
        0.4569013869047744,
        0.39923008802760673,
        0.5159318863677453,
        0.5543657388976995,
        0.5646408645302597,
        0.4716574234806405,
        0.47997195945968435,
        0.5597558901816213,
        0.48415307262532303,
        0.4046571510005801,
        0.603592016261041,
        0.5577085220701603,
        0.7102515248930759,
        0.33250454227964293,
        0.6744129517516357,
        0.30459202650695644,
        0.6712577055539031,
        0.601176109932283,
        0.6746848094572926,
        0.6383691901415438,
        0.45307567840807594,
        0.6026750588545632,
        0.6201884837031055,
        0.321944521778257,
        0.3723945863043167,
        0.5425284129993648,
        0.4311804321092782,
        0.48071613167153354,
        0.44678826045322,
        0.5470801403874043,
        0.41852936281820613,
        0.48500438263853984,
        0.5822522799837655,
        0.4269362257660513,
        0.5051925122806983,
        0.4840796662060516,
        0.5083952582763916,
        0.4675760294563695,
        0.41063356352040997,
        0.42090823342790373,
        0.5507792519162256,
        0.5267813982082833,
        0.504959888707089,
        0.5837636949003614,
        0.5077477072385299,
        0.7151011444041381,
        0.5282482022673366,
        0.5016821036404375,
        0.45954554078485726,
        0.5488529336851944,
        0.6412427753017613,
        0.470941812617328,
        0.5474844887011299,
        0.5468009706219632,
        0.5026810737705625,
        0.6027822287451696,
        0.40410767494125094,
        0.5017371464554818,
        0.4972606852970715,
        0.43972373834253975,
        0.4300477250603008,
        0.545900825631675,
        0.6414884049820158,
        0.5136492418899037,
        0.5097502835242309,
        0.4914213683261808,
        0.5859617779356366,
        0.4132663143038235,
        0.47193373457762755,
        0.3746568493310612,
        0.5046500592455608,
        0.3547982157900627,
        0.6088273928057678,
        0.4271962356338098,
        0.5708417300865516,
        0.5203894970804196,
        0.39441302080521146,
        0.5064305104423042,
        0.4170859219775778,
        0.4978210343633167,
        0.48801827200482395,
        0.48179753923312346,
        0.4827570116587949,
        0.3737004171994842,
        0.4685613925092973,
        0.42896968924870305,
        0.5092321520178045,
        0.4038908610851289,
        0.3957330564141173,
        0.45483291243955337,
        0.4673955775939831,
        0.5723594782918883,
        0.4926931067421479,
        0.5024579498659317,
        0.4304728450765088,
        0.43848800627624773,
        0.46024951430718253,
        0.4356588710790799,
        0.5647173384945874,
        0.4570392169986598,
        0.4877734600711805,
        0.40942005525715064,
        0.5294843203146489,
        0.49537804966700694,
        0.409596830004755,
        0.5538753823949132,
        0.2354815225350214,
        0.36861998962800396,
        0.5156204439393012,
        0.3853999456180878,
        0.4802043698764537,
        0.5713719069196225,
        0.5998105836097635,
        0.5160289894366274,
        0.5634716527499194,
        0.4384487723131861,
        0.46644283960005495,
        0.5587091727861718,
        0.46558539694675477,
        0.38895956972105944,
        0.42206742709063966,
        0.5168632007352449,
        0.518688074215176,
        0.5306659778017171,
        0.2660955131037051,
        0.4404852874662803,
        0.4749483029815265,
        0.3124822577211686,
        0.3886766273157655,
        0.63388365200139,
        0.6273699141595853,
        0.5619807049727508,
        0.6559667857519839,
        0.45366317043646714,
        0.4598616996931984,
        0.4415794478481424,
        0.5157058291607399,
        0.41426960594015594,
        0.5499653510541751,
        0.5024705886403065,
        0.5551781695094353,
        0.5424500830235066,
        0.5081010277265466,
        0.38758648032822346,
        0.5414755084181635,
        0.4463723940367706,
        0.5579266548856145,
        0.62291077154727,
        0.4772968469675931,
        0.43197077565090114,
        0.5341377163121818,
        0.4000208710274116,
        0.535385248218968,
        0.4093862548432843,
        0.6930758204370175,
        0.42656024000640735,
        0.607577831030649,
        0.6996018242160869,
        0.3912049507225041,
        0.25819973622390485,
        0.4193597138453742,
        0.42737616199315903,
        0.3632286602118084,
        0.44942947484606577,
        0.5600258400038364,
        0.4625724702784729,
        0.4668823941820144,
        0.7236217313230421,
        0.5406680730554947,
        0.4891162770776852,
        0.4361430881018223,
        0.5040150351761914,
        0.5215823226289045,
        0.6567160988139557,
        0.644974009453737,
        0.4446634636563594,
        0.632133140377341,
        0.5273914942597937,
        0.5312274021052759,
        0.5857233136483536,
        0.3967306896733066,
        0.5567851464016331,
        0.4601446471208396,
        0.4565745926770333,
        0.5459815352963108,
        0.5358736396755074,
        0.3379954962840891,
        0.4123319264936546,
        0.4388894141159611,
        0.5266838328092636,
        0.4909076485401013,
        0.720105148052513,
        0.46283207972975215,
        0.5313774915061884,
        0.46260264447691474,
        0.5053187038077777,
        0.6236238168716965,
        0.598603566545276,
        0.4998599567022658,
        0.5561317879585042,
        0.5649520315608435,
        0.5793250583774499,
        0.49033439621514613,
        0.48316700080883124,
        0.5365622232840728,
        0.5597972732162444,
        0.3967315355502455,
        0.5000860159982902,
        0.531999235632134,
        0.4774343628882878,
        0.4835017021328961,
        0.6106666412939126,
        0.5807051645525589,
        0.4556808216658854,
        0.456416419196333,
        0.6046623089552137,
        0.6924923813833315,
        0.5126226274056268,
        0.3922099516658196,
        0.3908435203123339,
        0.47403283277076336,
        0.6377650724330028,
        0.4970175428035679,
        0.4192562479786969,
        0.5352536207238565,
        0.35978743502687166,
        0.5756113473198209,
        0.6121223494945917,
        0.3992965450413057,
        0.5406238154360882,
        0.5880762356455609,
        0.4672568076378112,
        0.3724296660856352,
        0.46632507454171446,
        0.5506675725396571,
        0.5142714291078757,
        0.36849826928015694,
        0.5830158878028009,
        0.5734020459819472,
        0.5772684421512715,
        0.5408596790400246,
        0.6027576052891455,
        0.627098535295903,
        0.6081600110091668,
        0.6459875982613472,
        0.6484460729405247,
        0.5138537469945974,
        0.5059639005735994,
        0.3497681411709221,
        0.5991835309514897,
        0.6062837961627611,
        0.5156880725292279,
        0.40866519427344017,
        0.6339215144159491,
        0.3881025246272392,
        0.5052318047978838,
        0.4965051242337626,
        0.4258234542396045,
        0.5770375014016609,
        0.42684961497393153,
        0.46796059302203336,
        0.39956905280991645,
        0.5492429887596056,
        0.37487090286933233,
        0.4814695827814594,
        0.5386257892400103,
        0.5304199421738461,
        0.3970343207791527,
        0.38071566128606205,
        0.592605413406441,
        0.4600677797432241,
        0.4430931605994297,
        0.4403801435471834,
        0.4911185040708554,
        0.453820480051696,
        0.4658197339863824,
        0.482705552682915,
        0.44271382656133845,
        0.5089164329638138,
        0.3050684782021183,
        0.39262859830430946,
        0.5240345395731798,
        0.45047514889049334,
        0.3938506744161074,
        0.47041850036997995,
        0.49296108851645043,
        0.598568889598635,
        0.46574869261102725,
        0.531117068118111,
        0.42380534599535225,
        0.4944653951718649,
        0.5212661963819832,
        0.4146599426194541,
        0.51594960860044,
        0.48318024398221326,
        0.4172757459410355,
        0.5978617555309594,
        0.47866022112798184,
        0.4681314761850179,
        0.40179971081012594,
        0.500086227246749,
        0.4441517882576504,
        0.5035738207949263,
        0.3412695778937657,
        0.49784229845040456,
        0.6385047036668625,
        0.5616058109805984,
        0.4762041907473068,
        0.4784384608794299,
        0.5135061914553339,
        0.6335952106335176,
        0.614438003023943,
        0.4656679383475324,
        0.4258596966873388,
        0.6544090874692902,
        0.5853522361495466,
        0.4332582746525808,
        0.45338037163871553,
        0.3889851414180261,
        0.5820377292924445,
        0.5174644438130866,
        0.5354976851409335,
        0.5690150338414953,
        0.5569112551298451,
        0.27884975938592516,
        0.442319571116534,
        0.5557332820375129,
        0.4892743987060222,
        0.539373315060142,
        0.4643580090997363,
        0.5294256578469805,
        0.5122835690625576,
        0.6085728519327631,
        0.4248625845537252,
        0.5118870420063009,
        0.44750505202046603,
        0.5480678317930108,
        0.38128411149673225,
        0.484203803454806,
        0.5322654452164476,
        0.4008480598420651,
        0.6382958645720387,
        0.5013125795919823,
        0.4270153597916841,
        0.6567129076864758,
        0.4848948302865901,
        0.4831689924114574,
        0.4645798791499722,
        0.5203459509067108,
        0.472586912705975,
        0.5417562862347279,
        0.5337841340477865,
        0.4718664681218434,
        0.49048773694372866,
        0.460741078537765,
        0.5091912637105538,
        0.5011499419718263,
        0.48525877504201576,
        0.5594421913020424,
        0.603271606046997,
        0.4626074229113757,
        0.5299958469148545,
        0.4768171735218415,
        0.5607398930705007,
        0.48572464415827765,
        0.473067046829922,
        0.5327784750348152,
        0.5039615893618987,
        0.3031315764430505,
        0.5452751949164769,
        0.4970410954377941,
        0.5073246838567761,
        0.5289899923420971,
        0.59487182467808,
        0.6298925040772113,
        0.44785551636752297,
        0.46903967817994896,
        0.46381292279250635,
        0.5653229451344208,
        0.401986882933076,
        0.5497592035731566,
        0.5971897348133844,
        0.46528545253878917,
        0.5914074136985943,
        0.5298425671851905,
        0.4722669490413924,
        0.6419964719875836,
        0.5070168869399935,
        0.6309211277935066,
        0.5503735872332756,
        0.5416750884029254,
        0.5096531923253121,
        0.5617249196777887,
        0.4664206044819468,
        0.45922593225540537,
        0.660671690943418,
        0.43423633140663814,
        0.6326693970629127,
        0.5387813599597703,
        0.5228490703389089,
        0.4752480248104525,
        0.5368344905314915,
        0.6061216296095674,
        0.5814229631946467,
        0.4476222159340922,
        0.5653065165586361,
        0.3965275287568145,
        0.46281863111087473,
        0.3332960510266599,
        0.5653382401895646,
        0.46998884748779535,
        0.4790546398913734,
        0.3810314662287407,
        0.3527983706870193,
        0.4877435468090494,
        0.4551315038872036,
        0.5148001420494548,
        0.5522789749109713,
        0.3932824667297044,
        0.5367235149574936,
        0.4156363233403059,
        0.4566499532329799,
        0.4807178451817671,
        0.6581320179003158,
        0.5531433853885259,
        0.49295002299292223,
        0.3317533830549356,
        0.5673178786815334,
        0.451581556966829,
        0.5136357481804673,
        0.63031784560233,
        0.48922620536497585,
        0.2673569913845084,
        0.4541764379195202,
        0.646013312442854,
        0.5919966344399726,
        0.5488202347014615,
        0.5895858746116874,
        0.38794002205908634,
        0.3646817115506627,
        0.35917716004165706,
        0.45861926796008423,
        0.4247989414213277,
        0.3974616019100081,
        0.7396122060103146,
        0.44982664961341495,
        0.3803308427840042,
        0.539776660604973,
        0.46449457328737165,
        0.555817041749183,
        0.5686306079876756,
        0.42460856776843303,
        0.304493879726406,
        0.6495151587936216,
        0.6122858213194705,
        0.68940553964438,
        0.5280847292267614,
        0.6748186736548605,
        0.3717482680515409,
        0.4951683968919732,
        0.5677627875304069,
        0.3980937981183881,
        0.6260350924495012,
        0.6756250365846487,
        0.40095807592148125,
        0.7132205046029844,
        0.5698467992128435,
        0.545320190459906,
        0.5423200061923195,
        0.5243818775888871,
        0.5261589643416564,
        0.6191057620344084,
        0.5975254628357453,
        0.5042148504809432,
        0.5940944000388741,
        0.485467283893945,
        0.6186476958978487,
        0.4330105422063852,
        0.5714137247552044,
        0.5284859315403441,
        0.36509791155204846,
        0.5920321063291308,
        0.3674679121729096,
        0.5041111945281525,
        0.44699792256483556,
        0.35018764623082416,
        0.5768216200109186,
        0.5585686823115243,
        0.5458615277280763,
        0.7414876992402751,
        0.531188544419609,
        0.5506714834192318,
        0.34289913255418747,
        0.47826045173296705,
        0.509003559357646,
        0.4876897225053835,
        0.5921830778379662,
        0.27891073936301924,
        0.5622121828089821,
        0.5188038610649293,
        0.39984497499136556,
        0.502926147668448,
        0.38902353078760293,
        0.4276172815402171,
        0.7059251701997749,
        0.3917050407766044,
        0.6481194066116276,
        0.4430607321492779,
        0.2316771576544401,
        0.4268686847757486,
        0.5199267069644511,
        0.4751229887042483,
        0.6278010378377425,
        0.501528557856641,
        0.38125022828580646,
        0.5227317339811024,
        0.4754007640063768,
        0.5924131554592168,
        0.6459992014481243,
        0.6145521269954946,
        0.46468912581287636,
        0.5642927154937284,
        0.4616902996068997,
        0.5447179785131647,
        0.6066940531325269,
        0.5733956157106785,
        0.467716735821154,
        0.33862639999558114,
        0.5478448295097289,
        0.5753472979439703,
        0.5995215883164328,
        0.3695082839913785,
        0.46678187368173,
        0.597025530062746,
        0.4462690506514684,
        0.4055515189795147,
        0.48867989947017504,
        0.4961860884187912,
        0.4973208761402031,
        0.5328114559856433,
        0.39628530132178086,
        0.4311363642447226,
        0.4867583904650671,
        0.6786580996440119,
        0.2549201648764976,
        0.4055387153958054,
        0.49750363626723115,
        0.46560630383340534,
        0.6025171676696229,
        0.32999552380444647,
        0.4219227004551509,
        0.5035529510290273,
        0.5521498052534879,
        0.30433860846717353,
        0.40301653319606257,
        0.48884990256985,
        0.3743835980383461,
        0.37911177737148277,
        0.6722588054183525,
        0.48528366726836303,
        0.4189859857016679,
        0.5720969524727648,
        0.5562395988346598,
        0.5877766585764056,
        0.7296167773038724,
        0.49374162227368285,
        0.5744111891707191,
        0.5706988374726998,
        0.7096310819114335,
        0.5821917681083644,
        0.4656841235862782,
        0.5423121038631272,
        0.5650973125078342,
        0.45145817435860747,
        0.6159076857307316,
        0.4393010774668234,
        0.6391412346188944,
        0.4473993425374064,
        0.4123564299515106,
        0.3382993494023221,
        0.36560543659636663,
        0.49229854574158716,
        0.4108400268866566,
        0.4182029858482609,
        0.5176182565769911,
        0.43940019063557323,
        0.44922844613842333,
        0.3960736443508728,
        0.4365199966314246,
        0.6343066089389876,
        0.6590215683114672,
        0.5505013437795021,
        0.44849676288287543,
        0.5801130073313581,
        0.520279067827466,
        0.3805830502432822,
        0.6427679641804807,
        0.4198281188664299,
        0.639340304932092,
        0.42703337583138545,
        0.5696240648507594,
        0.4303199374621478,
        0.39633078025730895,
        0.37847562693814957,
        0.5443913060072317,
        0.4725362240341337,
        0.6732626171419922,
        0.3824188519648188,
        0.4115202919284276,
        0.3852393814906999,
        0.5249327140104773,
        0.48903403609259255,
        0.5731532015339185,
        0.48231943400069105,
        0.6494988414925754,
        0.5469929423789117,
        0.49235426466817445,
        0.5143690043722067,
        0.5006018271971626,
        0.5226534363844977,
        0.5071642509787504,
        0.42501176298728155,
        0.3837889510370064,
        0.4906475897778982,
        0.4962373970758344,
        0.4551209108632251,
        0.505180307036841,
        0.4672510451459201,
        0.50256239865983,
        0.33758473385442217,
        0.3952972078069247,
        0.520639344719647,
        0.5951188299893714,
        0.4844980857461975,
        0.509181277083724,
        0.49508192902374276,
        0.5519623809974671,
        0.461598716767806,
        0.6278871481455529,
        0.6499236016912688,
        0.5695970480648239,
        0.6606108197743112,
        0.4463993618299282,
        0.5643059323646135,
        0.504409963736514,
        0.5333721406532248,
        0.44324734556501577,
        0.5789377007157042,
        0.5978524436417916,
        0.28439539089637234,
        0.43835847466240857,
        0.44121989824122243,
        0.4814254713506047,
        0.30742762045328503,
        0.6105008688008589,
        0.5468451412780353,
        0.7892759023826715,
        0.5268871972294406,
        0.4971701630649663,
        0.5531784939057789,
        0.7114644115963193,
        0.34451266583754914,
        0.6910675114709812,
        0.6418454833469496,
        0.49081003625820346,
        0.4940959119513674,
        0.4540193706884249,
        0.5754368202797009,
        0.46325563967206235,
        0.5179929829075735,
        0.4651383881560442,
        0.46329697259200403,
        0.49763670835842577,
        0.7251054226730521,
        0.40352104357938484,
        0.5415630588575924,
        0.4712471443527148,
        0.5238800139146602,
        0.6349998417189802,
        0.36246302178575607,
        0.6223184906617804,
        0.3459256461587892,
        0.576720062253665,
        0.6018086678986178,
        0.5565431488846969,
        0.5733818896630083,
        0.4909069790792377,
        0.5244079382673051,
        0.46609284406237456,
        0.517106279460014,
        0.5455852729255547,
        0.5606834614037852,
        0.5488198210588557,
        0.5551719126725626,
        0.5091549376460488,
        0.42991853227534405,
        0.3839173131229242,
        0.36435043306458337,
        0.5769133215735653,
        0.35701373110459844,
        0.438948382265525,
        0.5818781508463973,
        0.5977921283912341,
        0.4628591389269659,
        0.3506190184389227,
        0.5886077586435834,
        0.3959826604370927,
        0.7083893075165439,
        0.5853532024198049,
        0.6481164282216235,
        0.4230195672425146,
        0.5192724781085118,
        0.5103176436553511,
        0.49851487111700754,
        0.5456649493397661,
        0.43920559045261437,
        0.5828228374820764,
        0.5592194078210219,
        0.2658156864976408,
        0.5877580916875493,
        0.5585430663416231,
        0.4732412658275411,
        0.3441538246693353,
        0.6295446474279114,
        0.6658118179706601,
        0.5146979479420951,
        0.6443331832507292,
        0.45881520482370747,
        0.5839957229770986,
        0.346023768274391,
        0.5516248825637537,
        0.41020209942489305,
        0.5906761393839773,
        0.4038710591486973,
        0.45431193013611726,
        0.5512047838889492,
        0.6145513552325064,
        0.62657616930364,
        0.4163672687195572,
        0.4659273766447129,
        0.6289555438789799,
        0.6075029657680341,
        0.5879388828368867,
        0.4418724643933103,
        0.6366437748059594,
        0.4733680034740272,
        0.5183471735061989,
        0.3007316664714464,
        0.5882827341994573,
        0.5190279884785062,
        0.3332558161984226,
        0.5800888579557415,
        0.30237529393112655,
        0.5238507413764008,
        0.5825197058541827,
        0.5050272359836218,
        0.6162221031803874,
        0.5390129463474742,
        0.529275715956012,
        0.41951382678880317,
        0.6077739683345323,
        0.6021639611938685,
        0.7550099147531758,
        0.4449062954607365,
        0.4646691279354837,
        0.5713715758371423,
        0.5316837482806186,
        0.5647307164336811,
        0.44329841829589656,
        0.614198880254888,
        0.4851084908458914,
        0.701451302882318,
        0.3778553042393009,
        0.583735158483214,
        0.5630903002642277,
        0.5294737386481628,
        0.6427488679428327,
        0.3213894300975258,
        0.3061040015601384,
        0.32221757151949504,
        0.5635364620528321,
        0.43731374111454163,
        0.5156637586653925,
        0.5414303471714649,
        0.445512643419703,
        0.7842389586558387,
        0.5372268131387548,
        0.5001937455807786,
        0.5185812010574226,
        0.39378027029008866,
        0.6324652101019554,
        0.6729758558847603,
        0.4514862668656511,
        0.5571956546777573,
        0.4809819469635673,
        0.5348916789653902,
        0.5945287796458013,
        0.4842431081041185,
        0.6631401368750537,
        0.5307352676795902,
        0.577577127014066,
        0.4506833334535306,
        0.610962903671551,
        0.4848840542228599,
        0.49078877739607313,
        0.40131010001970313,
        0.5203674919791925,
        0.45643241830986586,
        0.6035000128327865,
        0.48388972638110855,
        0.6004708460752515,
        0.6545568637819678,
        0.33797128627883133,
        0.5440904067896529,
        0.6704834316111525,
        0.632411967793059,
        0.36724084595102197,
        0.595632878910439,
        0.42529708886691825,
        0.5293641500890157,
        0.48111481182572263,
        0.6318917186535288,
        0.5192076595605315,
        0.6499571157809192,
        0.40536722242239964,
        0.48386254895591657,
        0.6101038561554277,
        0.4058647414924657,
        0.509563105080214,
        0.45684418868531135,
        0.5147241427189049,
        0.4969340662060497,
        0.48712011236757113,
        0.46867009937550996,
        0.5660918718373885,
        0.38057046765821523,
        0.5426808671197704,
        0.48978352634549527,
        0.48612466893134754,
        0.4215820194660401,
        0.5706180797601504,
        0.5757142907740604,
        0.5051197522436577,
        0.6683336858827994,
        0.7243203621632369,
        0.5064964866895262,
        0.4433287164168162,
        0.5935727790676885,
        0.23612710042240495,
        0.5283089830198885,
        0.5847754832754882,
        0.6992955471265544,
        0.3860414577243167,
        0.6040040524635413,
        0.3789568524836011,
        0.45448054036784896,
        0.5095619375418913,
        0.7267450834824015,
        0.4321167062363526,
        0.49583285216984757,
        0.3807151955705962,
        0.5551194857055778,
        0.6534326649748261,
        0.3377610881099882,
        0.5274167944393995,
        0.3584414429421786,
        0.3635484111347728,
        0.40754415805205846,
        0.3859777792310447,
        0.5401775642284287,
        0.46917769251894476,
        0.6787295253511823,
        0.671320576020481,
        0.422838257064653,
        0.4678138412408138,
        0.45854929826106405,
        0.36001814095664614,
        0.5465230336772835,
        0.6806662926635325,
        0.565119216408467,
        0.5537692936072812,
        0.40238211981384264,
        0.4394676352930266,
        0.4005583534985435,
        0.227867110993511,
        0.4323301638857045,
        0.4200140868547526,
        0.5074136279254419,
        0.4817271497343387,
        0.5812125003977545,
        0.40633984237913673,
        0.507183137877569,
        0.5046592374230684,
        0.537407819129087,
        0.47013931984665225,
        0.5934494709662258,
        0.46798769713594784,
        0.6943422432492637,
        0.4657767580499117,
        0.4515132536377666,
        0.4831584247380794,
        0.5191575530303241,
        0.415735846452143,
        0.46835067397912655,
        0.4846285257697302,
        0.43694777296445025,
        0.4272917103921419,
        0.6544448235528622,
        0.5034542212867266,
        0.5022970409306289,
        0.5058155329171662,
        0.47102981058746,
        0.41771174992460336,
        0.36576587739868055,
        0.6390975147017354,
        0.5440300540207813,
        0.3650996760243011,
        0.7084040334277979,
        0.514012150710132,
        0.49440735415537884,
        0.5436789478786125,
        0.5382194786393235,
        0.4698979258737834,
        0.38906320799917044,
        0.4680091202525638,
        0.4520666189049272,
        0.4739709266881729,
        0.500814139492,
        0.4348834666850575,
        0.4445094968599301,
        0.6038390495538004,
        0.4377648618337623,
        0.3722444160592353,
        0.4471236372588602,
        0.5479249188974699,
        0.49495161214623734,
        0.6578432438110791,
        0.2673921893642481,
        0.5400944997660269,
        0.33344378932306734,
        0.47528409579536957,
        0.3596484873713447,
        0.3597717096519452,
        0.5242217890601717,
        0.4357226808629824,
        0.622051306646908,
        0.43678406819220733,
        0.4220073903621394,
        0.5004540053280795,
        0.5407525034873433,
        0.5365894955783332,
        0.46516135421628957,
        0.5803593446280638,
        0.46526901673057725,
        0.37362529575174785,
        0.5047004824473678,
        0.5035554189217659,
        0.4008880570560715,
        0.5198121943253923,
        0.3853685654945582,
        0.3637915125359746,
        0.5040377004197388,
        0.43778956963058663,
        0.4112680005042474,
        0.541783535371734,
        0.48826612092410726,
        0.6017384146689864,
        0.4729450697698342,
        0.46757472501070807,
        0.5135658708307073,
        0.5299911149843456,
        0.4878719423916258,
        0.46571794582015535,
        0.5753815648091631,
        0.6080178475575595,
        0.582172313066923,
        0.48543384816916807,
        0.4879884585098735,
        0.37912771576105175,
        0.5735219939010221,
        0.4574953642190022,
        0.5089697749933054,
        0.546322219455014,
        0.5056269304490902,
        0.44983679336978244,
        0.6275524487069037,
        0.4258027339325794,
        0.5543385685210015,
        0.5128046504100265,
        0.4717916126900458,
        0.5550343809084649,
        0.5472220003227836,
        0.4822893597784526,
        0.5853096640424779,
        0.42921106892769884,
        0.5214394679852812,
        0.4445188261587431,
        0.6136114669106238,
        0.6423742589263285,
        0.5052462534488362,
        0.684433495001051,
        0.6232177162836634,
        0.4567323305389142,
        0.5324990885596241,
        0.5326083249203937,
        0.4862859696897331,
        0.48077393076475544,
        0.6191827987758656,
        0.6282944547007855,
        0.6045388349203984,
        0.5132842379677753,
        0.5580762894777325,
        0.49387054474323827,
        0.48300249242418636,
        0.5512840873208935,
        0.5730106146663797,
        0.44244152812843646,
        0.3643642383436456,
        0.5227940364059643,
        0.4346571395887825,
        0.5521953263112614,
        0.4431757598520302,
        0.4622532455203256,
        0.6055388873082331,
        0.4239356422636799,
        0.298474949108418,
        0.4652294913182323,
        0.4461007687520627,
        0.4897695025152113,
        0.4788945594197763,
        0.4760499618627791,
        0.4769510325276924,
        0.5585405320428843,
        0.48312737050202914,
        0.615042170454019,
        0.4007226126351766,
        0.5775034936067371,
        0.40253398622213427,
        0.5876284034343555,
        0.5090239055867122,
        0.4333293254074827,
        0.6364770633120794,
        0.5659920894966983,
        0.6422333828622357,
        0.45575660169372484,
        0.5092263036840815,
        0.6041699942459879,
        0.6198320454817681,
        0.6057090698887637,
        0.4056403162548217,
        0.40685426364763144,
        0.6250275957602691,
        0.39167464205543306,
        0.5934735230766276,
        0.5127761206239808,
        0.554237529476181,
        0.6436024790791035,
        0.38294886919516674,
        0.721400893692575,
        0.5449627310450524,
        0.3992889759129763,
        0.54702118455316,
        0.5415700854354505,
        0.4110541737755462,
        0.39774385687114505,
        0.5069360852811666,
        0.4941663240372856,
        0.3783260591451816,
        0.385495479396407,
        0.5313133411560352,
        0.49677311288201487,
        0.5409393648857197,
        0.577148404402734,
        0.44128245711482844,
        0.5031987203719185,
        0.5814893808038488,
        0.4857046184588636,
        0.5339056868152388,
        0.49598900841208443,
        0.4959736412222105,
        0.5591753036538036,
        0.6216543788091793,
        0.4716272804759222,
        0.44518666248035504,
        0.39743299977638735,
        0.43461353829819205,
        0.5672578555467978,
        0.44910267149154737,
        0.5504229956545764,
        0.5320762890273067,
        0.4662608814965937,
        0.46244970387676976,
        0.6162618592113933,
        0.5052342096376639,
        0.5042320397577381,
        0.4891323287547195,
        0.43247804277211,
        0.43856610192019047,
        0.537399583800431,
        0.42668154119787666,
        0.5407500437024338,
        0.57072081066913,
        0.40512054533560343,
        0.43965333521025485,
        0.5184051644572566,
        0.5394103701462478,
        0.5772421536776068,
        0.39897383135482734,
        0.5497192289165476,
        0.3819284969409884,
        0.46415536853704437,
        0.46608825578411217,
        0.5889999647585383,
        0.5533317849402948,
        0.5406018077505798,
        0.44952746739735194,
        0.3175776449524665,
        0.5189995164233775,
        0.6110748876181341,
        0.4359599344794969,
        0.2944426516683063,
        0.5106317258605091,
        0.4236539904893886,
        0.5277623265403001,
        0.5154281030957905,
        0.4478703844743021,
        0.43470268713456095,
        0.5796204555495491,
        0.5346601417360981,
        0.46642331269991816,
        0.42397857589594684,
        0.3972585417846925,
        0.5794915653528515,
        0.47614385851070024,
        0.46347988408109186,
        0.5582413153386251,
        0.4519139950790776,
        0.5832105530062994,
        0.47350802617458276,
        0.5102520529393934,
        0.41920690365148766,
        0.5259628055897322,
        0.4078534103076783,
        0.4737484738646224,
        0.5389193201790431,
        0.5689837344480183,
        0.4395720603208583,
        0.35150407601335953,
        0.5460471675077873,
        0.4744528061886558,
        0.47124967663408274,
        0.45090168414585563,
        0.6260725963192418,
        0.48521745741728367,
        0.5100166530335283,
        0.29413712855709884,
        0.3894086803782391,
        0.6559922703234516,
        0.4334104155492876,
        0.47073537000175814,
        0.42605281544610807,
        0.4901729360174072,
        0.5265762782487269,
        0.5343668902671076,
        0.5868994059207225,
        0.47566085062865643,
        0.49482400424463246,
        0.4952512501977546,
        0.633350747815376,
        0.4560708998619554,
        0.6108480016193496,
        0.3286554236957437,
        0.44430826450446265,
        0.47889107896971345,
        0.40612390979634183,
        0.5132795688182427,
        0.5561351471068131,
        0.4367838304456987,
        0.47766280290197466,
        0.40282593550082146,
        0.3899371220679084,
        0.5311601668325961,
        0.43028013438136664,
        0.4753357850124005,
        0.5212644866888312,
        0.4189045669433431,
        0.4762299097315455,
        0.5420033451818884,
        0.47660431310425444,
        0.6046039762053388,
        0.5645997357633646,
        0.5262743989042595,
        0.4581784075046417,
        0.4634225618239576,
        0.5209851771895923,
        0.5079238798420137,
        0.4435047986267405,
        0.4836196869478853,
        0.4683620979095036,
        0.5341580075848426,
        0.639725174690813,
        0.46121624495867314,
        0.5528785070095342,
        0.47512748343641714,
        0.46360294753162384,
        0.49536011879911335,
        0.48325750589532507,
        0.45851470678351725,
        0.45372466633497877,
        0.4428085675258799,
        0.5331296398266744,
        0.5247671723707122,
        0.44433668911301877,
        0.3020324071960233,
        0.514351201733768,
        0.5205817515818916,
        0.5523069195373603,
        0.49893062298292157,
        0.5898686098389465,
        0.6420724687062773,
        0.49118110341918975,
        0.47044288028011955,
        0.4166286136276201,
        0.5081319029528137,
        0.5630971699734717,
        0.5588809012512722,
        0.48257481404728836,
        0.4337088832257455,
        0.5847316574264586,
        0.5714464817034804,
        0.4380264115247708,
        0.41175061914822175,
        0.5312752054002907,
        0.3772183019400537,
        0.5928918670185193,
        0.5331911372739787,
        0.5285260546402853,
        0.5316731492105018,
        0.5027057968392762,
        0.48446730244907277,
        0.43567490497735645,
        0.4126840652828836,
        0.42071117221566984,
        0.3315300051417228,
        0.33580221609931027,
        0.6129372133365422,
        0.4037630011446198,
        0.5957124987872869,
        0.6552142610203389,
        0.5411766714889049,
        0.4614981996566014,
        0.42933901623669224,
        0.46170442841994974,
        0.5949136024859151,
        0.6691760924005993,
        0.6062876613543533,
        0.49519211626739523,
        0.6176893674646826,
        0.48741450748544496,
        0.29215454343915975,
        0.6146891826668667,
        0.5267478563146976,
        0.4891835006614515,
        0.3897351757277236,
        0.27181223631584284,
        0.524528489654044,
        0.3812717573652576,
        0.6319365473176342,
        0.4697309293499632,
        0.5785247447913295,
        0.5543235973516072,
        0.3754535401837097,
        0.5993331992529471,
        0.3530356069834325,
        0.5061675565355288,
        0.406892648489495,
        0.5184216691883465,
        0.4789212172679667,
        0.4638573549718566,
        0.35408832002101204,
        0.5761918229290421,
        0.423340043565745,
        0.38860740366987784,
        0.5577123065676901,
        0.6197776329502539,
        0.4250812090955887,
        0.4568517293839228,
        0.5195804927142418,
        0.5626472815962849,
        0.35703680317849046,
        0.3962383624918215,
        0.5675558798675661,
        0.5677768044647206,
        0.594424309011694,
        0.5028642583888874,
        0.48482373149675634,
        0.4019570953721316,
        0.4547850986775336,
        0.4698896631827524,
        0.41431912180169955,
        0.39190831757701705,
        0.5058442151476731,
        0.585366289953371,
        0.5949022713111743,
        0.5371747754878606,
        0.3683425258084756,
        0.4944232512709456,
        0.400331881440867,
        0.44448511989861006,
        0.5457112999937521,
        0.4809211411771566,
        0.42083427420051056,
        0.6356622074244727,
        0.5884219983867841,
        0.40243291667464826,
        0.28225516537066175,
        0.3604322357618473,
        0.7252971390885694,
        0.4781833739194068,
        0.6376917464637003,
        0.3424561445609418,
        0.46396281961706765,
        0.43555579246822407,
        0.49538609041696896,
        0.4548216385417871,
        0.5205692935335888,
        0.4482353076517493,
        0.37204187797479477,
        0.38070691355191216,
        0.5359104746006657,
        0.618413305569061,
        0.5766088173454595,
        0.5120199170192126,
        0.432209871221791,
        0.503730417890823,
        0.386889308248264,
        0.4643950664761702,
        0.5860425244919014,
        0.5999041302042378,
        0.663707705514398,
        0.402099737403092,
        0.5313415337063578,
        0.3779715906805512,
        0.4208578590312044,
        0.4185827407106516,
        0.4602981246290477,
        0.519534078328514,
        0.3399879330703693,
        0.22129264116910827,
        0.5019622600641813,
        0.641259518953036,
        0.2823353820003911,
        0.420511258138837,
        0.5394751551715232,
        0.5056263213240909,
        0.40165307739061457,
        0.572014231083745,
        0.6457440297600077,
        0.3853001142698135,
        0.5257011823000907,
        0.42705907294081286,
        0.4547485414023639,
        0.703267184810499,
        0.513434308823727,
        0.5711122358354349,
        0.4905738731529257,
        0.5293905456746061,
        0.5862189523624666,
        0.43947840333422483,
        0.41047500459590464,
        0.5892003117714469,
        0.47085844110906944,
        0.44623446113817544,
        0.3972583028681533,
        0.34259159877274475,
        0.542696922822449,
        0.47248586542486903,
        0.4453678431326329,
        0.3910163175742978,
        0.355573044063725,
        0.28543776506923524,
        0.47874362168909346,
        0.44882500278696613,
        0.563307513842742,
        0.5076581147907826,
        0.38724838676632733,
        0.5417761647081271,
        0.48981254314922595,
        0.5013920876104875,
        0.26278214924039206,
        0.4595317518930276,
        0.35258027964072497,
        0.5987344973805764,
        0.5733229476841022,
        0.3458937484484972,
        0.5672925222336901,
        0.609276208482315,
        0.360112348537968,
        0.48374720161399726,
        0.4863853937281769,
        0.6296263579261758,
        0.2517416770832047,
        0.48223103824942987,
        0.466486022222278,
        0.5730317259064356,
        0.5093364758913671,
        0.540552111588068,
        0.4215873779098637,
        0.7435417099087194,
        0.47703538144788094,
        0.5464465282495159,
        0.4008448027198459,
        0.43518889702926156,
        0.45407353164050396,
        0.3889266262109468,
        0.394173457611087,
        0.4908075804933457,
        0.6119529713529517,
        0.41341407471066227,
        0.5371716883917331,
        0.4578389326166952,
        0.5572316882786005,
        0.6004151804954808,
        0.2954691354795429,
        0.3587052483404999,
        0.41932357124336095,
        0.6439564474810944,
        0.6024271559032881,
        0.6689397280898183,
        0.577152912876082,
        0.47336234679697126,
        0.3642616920899523,
        0.41598170419813635,
        0.5443913118060328,
        0.4005447602455403,
        0.515597733985357,
        0.3796516021367703,
        0.5145392059093754,
        0.4878407407619077,
        0.4372234124030574,
        0.5535624234496459,
        0.5128900136460457,
        0.3395746300211209,
        0.5466032971875306,
        0.5069413469540182,
        0.47438054801727586,
        0.46281173874026266,
        0.5204769055298872,
        0.5478636883028171,
        0.48299165493326573,
        0.41880098923334536,
        0.5239578902374007,
        0.5671742761551115,
        0.6499583389560969,
        0.6403085274442554,
        0.5405760273574486,
        0.3904552892910666,
        0.38283949667738437,
        0.5862816459484743,
        0.5655622061378393,
        0.5939905145698106,
        0.5117795974736016,
        0.5301979490206657,
        0.4687129912217762,
        0.5188845362644654,
        0.6729335799400563,
        0.504193794540219,
        0.46170823545380224,
        0.4565667254074415,
        0.469815992392854,
        0.6514206860353594,
        0.47590489492512106,
        0.3388802419840798,
        0.6209901085826875,
        0.5215635205231213,
        0.5336683852027999,
        0.5556526461784437,
        0.46467566245164327,
        0.543046579981468,
        0.4377408354037462,
        0.43410707035154494,
        0.5705772702985997,
        0.46641311703876526,
        0.47299286677097463,
        0.4239310192384576,
        0.4802804337835717,
        0.36153145216845745,
        0.6577445650997945,
        0.516031059076347,
        0.4912691126374588,
        0.4740434492572342,
        0.3947298217643918,
        0.5251640679895263,
        0.46301692978268283,
        0.47205749832301147,
        0.5815557138370604,
        0.5698129278303198,
        0.47110099442800285,
        0.4601747186979647,
        0.5009897229791794,
        0.4184151860280947,
        0.6147119625588903,
        0.5443123010587242,
        0.5450269281632213,
        0.3728737663427761,
        0.46241812708274876,
        0.570421421035193,
        0.4171595121955716,
        0.6401118489357427,
        0.5670593830378553,
        0.4629590785649396,
        0.4709499095010874,
        0.4303525410700112,
        0.4897091818879156,
        0.5023625949854869,
        0.5543426249272465,
        0.5433159062710929,
        0.5426693328080755,
        0.4771209551558929,
        0.43185802271266754,
        0.43793095597213794,
        0.41980990173814475,
        0.5383007805915504,
        0.5144680468841274,
        0.4266357243331384,
        0.6003924227771014,
        0.512061273133804,
        0.5416841973582679,
        0.47241984550968064,
        0.3760903296528383,
        0.5727845893694667,
        0.4876638210093207,
        0.6147950602471454,
        0.5473949833089303,
        0.4029184336291703,
        0.24777174318415796,
        0.5718590720694833,
        0.40356434806506347,
        0.5493193240902602,
        0.5722301775100478,
        0.4992739248297887,
        0.3914079498836476,
        0.4206580100319803,
        0.43946667234408204,
        0.48322301712107457,
        0.5655127834902284,
        0.42313370035663767,
        0.4827008138656536,
        0.2627860718225862,
        0.44834630096838657,
        0.6618344735187931,
        0.3491709122396026,
        0.41236727982560034,
        0.5019896693253476,
        0.20504145112765026,
        0.4873329267272618,
        0.23449718270858655,
        0.2970098687770127,
        0.5740759476469964,
        0.48587810576283896,
        0.47067748112827257,
        0.4077970971257543,
        0.49980127039002276,
        0.3497751921892577,
        0.4705839043980315,
        0.5458614527890592,
        0.6502762991821079,
        0.4928324994103686,
        0.564029808163863,
        0.62461517615824,
        0.5044019545399386,
        0.35579505666199485,
        0.5315275644560001,
        0.5376808809173234,
        0.5644147889956321,
        0.490999710356827,
        0.3653782985818232,
        0.46630540657470426,
        0.6350525746235581,
        0.5550111092388027,
        0.40100789858191777,
        0.420907960463789,
        0.4740983027359031,
        0.5907833287064354,
        0.4242998216973729,
        0.6747431470604566,
        0.6986366731234374,
        0.5222699065807745,
        0.6006618804973467,
        0.5852405341650184,
        0.39431437222769317,
        0.53249486536832,
        0.7265651533753474,
        0.5287901458594313,
        0.48768527457397687,
        0.7603159310354776,
        0.5409046752179508,
        0.459972656052083,
        0.4713487642937544,
        0.673883845819224,
        0.5040161728592258,
        0.41946934806641883,
        0.5076551658220962,
        0.5312436350851225,
        0.394226908463788,
        0.4039940195006026,
        0.6269791264934725,
        0.355701810093607,
        0.47429350882127636,
        0.5695123788521304,
        0.502983314910411,
        0.2746166406368701,
        0.6966470930002787,
        0.44365838145794306,
        0.46471750566327125,
        0.674717580669734,
        0.4678496614345189,
        0.48196302642294997,
        0.5687248758378599,
        0.34247381174399694,
        0.35420194994074927,
        0.5741941119106427,
        0.5153753500516816,
        0.4653723377813387,
        0.4680915933448163,
        0.6091692296035633,
        0.5780581018664399,
        0.5125470863855877,
        0.40345427410054974,
        0.32468227136973515,
        0.49363694878580766,
        0.5250146270825063,
        0.4702556251262326,
        0.5225321289023903,
        0.45113102081326867,
        0.4717379783679573,
        0.6807711552161664,
        0.5199028166647784,
        0.6179213854234179,
        0.5295471554377594,
        0.45647554746637076,
        0.6550578910169117,
        0.4816352364590636,
        0.4041697175098073,
        0.5319524601264336,
        0.6195511808173331,
        0.5858085645373935,
        0.4900623630299509,
        0.5311184768184835,
        0.4792499689543216,
        0.676150721227499,
        0.4811860808146471,
        0.5830436376240938,
        0.46180262337832084,
        0.4299956497875047,
        0.5829917166574894,
        0.48632290365489234,
        0.625362250364174,
        0.605082653107913,
        0.5230667471065193,
        0.44941382552324594,
        0.48201729062514276,
        0.5930834610795458,
        0.6528903727624561,
        0.33137899639557683,
        0.5101225759806739,
        0.5781471079843499,
        0.4069956444357531,
        0.5638201334711472,
        0.6232494943154168,
        0.3863992585698743,
        0.5695793192777762,
        0.5730965220670619,
        0.3964306324004266,
        0.46687668446682784,
        0.517569137685851,
        0.5418210551723144,
        0.4619557934556872,
        0.47936921679655203,
        0.7421858388781587,
        0.5240456062415482,
        0.4294334039946421,
        0.4132339583407801,
        0.4161863062786026,
        0.7058389622888132,
        0.5612817715079759,
        0.4171950229679996,
        0.47012046252799183,
        0.3994012828491415,
        0.45649916990090683,
        0.46442676896902085,
        0.5311457294859897,
        0.4773380537073295,
        0.6354006920238848,
        0.5117094240216407,
        0.4323252872731888,
        0.590226928403506,
        0.3697575398816197,
        0.6368390787784638,
        0.5907738328738356,
        0.5019463282097713,
        0.3793906674908919,
        0.47763817569663525,
        0.30055051946409234,
        0.5645267336437352,
        0.512323748149931,
        0.5630983851275833,
        0.5703435183531429,
        0.44563723554879847,
        0.5003270790138709,
        0.39594718227873377,
        0.5001204049089314,
        0.43852555476497734,
        0.5633432565508489,
        0.3718521152645673,
        0.42510516829950484,
        0.45703728248732506,
        0.5971336191282162,
        0.5506037703213729,
        0.42163559032312004,
        0.6634814305503514,
        0.4396748067948496,
        0.3363253761177581,
        0.5164734432775614,
        0.540246989299193,
        0.6324441794285394,
        0.3372432104876589,
        0.6532692268353477,
        0.5383398189643456,
        0.5425005261778294,
        0.545787245642316,
        0.4414052813485747,
        0.5109697454043175,
        0.23373824302103294,
        0.4101149763351041,
        0.49635416475440275,
        0.5642045933603136,
        0.5672238479396011,
        0.5437639838662114,
        0.4572834923854759,
        0.4885857338107477,
        0.42915048743784495,
        0.4100675776178796,
        0.463878515282912,
        0.3399053578984669,
        0.26317174950687244,
        0.4181466736646705,
        0.40750155819273465,
        0.5157461787419619,
        0.4455230846093895,
        0.499897814136503,
        0.3856521420138047,
        0.4069737409028614,
        0.5384548334723112,
        0.4483829887913383,
        0.6021859505325601,
        0.5447879568029483,
        0.6179053713190767,
        0.5169059160460477,
        0.5620541506486806,
        0.6286140311735402,
        0.6400646550084402,
        0.39187706752935,
        0.5101555308050519,
        0.49170714841372365,
        0.41648185609861316,
        0.4814568860399214,
        0.7716142058534928,
        0.42662541199014176,
        0.48771954190275657,
        0.45268324700672147,
        0.6859129923290537,
        0.6314431061880377,
        0.552024441149861,
        0.6056899152236783,
        0.5353632994947808,
        0.5685411648017853,
        0.5229973531670569,
        0.4210282529364524,
        0.4789879624927835,
        0.4062840422330434,
        0.34135963560981114,
        0.47075251359689296,
        0.49333586907104043,
        0.33620551154670514,
        0.6451688582032261,
        0.6062498811366785,
        0.5736473953792087,
        0.6174015718578391,
        0.4804295879609644,
        0.4852784059352514,
        0.47799055003851815,
        0.43866049623844156,
        0.4478692017979399,
        0.48434412001279536,
        0.25691625393323914,
        0.3999999907847139,
        0.4210275138919275,
        0.46534090108625076,
        0.5854693864754287,
        0.41367031403818844,
        0.4124191394763163,
        0.5730501953164332,
        0.6332184410615053,
        0.6378236964163552,
        0.4562333983477445,
        0.5148254917636339,
        0.5626390199095359,
        0.47554344164894485,
        0.523696349775802,
        0.4309200568000035,
        0.4923198944747459,
        0.40411909783652633,
        0.5523466876885897,
        0.5082023433848621,
        0.437943033503104,
        0.3812653609230704,
        0.6604035936335888,
        0.39451099505264586,
        0.45263286502290095,
        0.4959570792774907,
        0.5948226648085841,
        0.6112473831932921,
        0.6655662400873148,
        0.5456097225457769,
        0.5304375144914178,
        0.5273286196950043,
        0.4520867393267863,
        0.4831367435229066,
        0.45086922916995464,
        0.5049412711556623,
        0.43927698204732263,
        0.55546449609788,
        0.4785823801507152,
        0.5085169549070448,
        0.49509601562075184,
        0.5229674679813603,
        0.6084952283114747,
        0.4845228229977012,
        0.47415252769056904,
        0.5713179890322612,
        0.5291773516644326,
        0.39205241585009293,
        0.5627379245911134,
        0.4813477099724767,
        0.5022168101336824,
        0.5008793678452741,
        0.5788190905725825,
        0.4746113947009577,
        0.4622122375885432,
        0.46538329144681,
        0.4929096286116932,
        0.4655162911251983,
        0.43752747598434233,
        0.5095247098126529,
        0.6113860532067371,
        0.5861783914958664,
        0.5186219084996214,
        0.4654628814259946,
        0.5300243642675648,
        0.6052444026661588,
        0.36519343514615876,
        0.4963981640323569,
        0.4988190680157843,
        0.5098588633871899,
        0.5001916326877229,
        0.5262435164194628,
        0.4249327401218437,
        0.5032155173594852,
        0.42069785952905037,
        0.43721691888208275,
        0.4000669873463728,
        0.5227866301891917,
        0.46559606869456005,
        0.5767701951554662,
        0.4406104990181959,
        0.5421561368793255,
        0.5350797572959693,
        0.5228739427565362,
        0.4569856670722934,
        0.5644980235198224,
        0.48046778513726796,
        0.6733587415525393,
        0.5383846431656981,
        0.5338749955485632,
        0.618233589025379,
        0.3693024362135462,
        0.4016902054837957,
        0.48155045387706563,
        0.3274714585632808,
        0.4045631489918937,
        0.46073875945303455,
        0.4349997778473488,
        0.6429436247785792,
        0.5163412776813439,
        0.6698987428453306,
        0.3969802523253108,
        0.5183080820828664,
        0.5506179194219195,
        0.6076137326401033,
        0.5682891540669491,
        0.4788283319361538,
        0.5016549776636676,
        0.4987136307563407,
        0.6953222676269983,
        0.5379537184937451,
        0.5983961709626106,
        0.5723839335412299,
        0.45998999779458205,
        0.4986733665287,
        0.575422149921295,
        0.5463842341711412,
        0.5700807025675511,
        0.47935906042163534,
        0.490107216647298,
        0.49833711791193,
        0.5257758822183739,
        0.710208623312503,
        0.43730673323843594,
        0.6183323271459774,
        0.3897743666055451,
        0.3486121908508133,
        0.4901014869314834,
        0.5033142707266767,
        0.4426696826096757,
        0.48211171159859095,
        0.2923061205250199,
        0.4174125138602527,
        0.5371080673897172,
        0.4861111979719808,
        0.44790626352430746,
        0.6334007341694904,
        0.45062045006485346,
        0.5628430210656422,
        0.4229796033923709,
        0.519671210819531,
        0.5139827253576164,
        0.5827530735177056,
        0.4069991972995299,
        0.33238868403436533,
        0.5375745780169737,
        0.4632159024465717,
        0.5139029690443219,
        0.5502352877300256,
        0.3583086242725417,
        0.48801764661209657,
        0.5448044028910168,
        0.5341680390107159,
        0.4256155829908214,
        0.5226810702150481,
        0.5540871282620775,
        0.40673350905274885,
        0.46854226109596436,
        0.3072585168125312,
        0.30576703208312356,
        0.6472560594088613,
        0.7582217684110666,
        0.623524200810856,
        0.3206879413042188,
        0.5164636392378207,
        0.47740748259122096,
        0.544205553951142,
        0.7767618092524979,
        0.4400240980200496,
        0.5310284952159993,
        0.40627947573677087,
        0.45686488293946026,
        0.4213415343699778,
        0.5600668187610461,
        0.48410389083093025,
        0.517867723526714,
        0.4291076030688363,
        0.5910464663474806,
        0.15382343355692446,
        0.3883809840822104,
        0.5455355119004919,
        0.5247376757572,
        0.607594718893664,
        0.34902535471252116,
        0.6318739462011906,
        0.5783790370345088,
        0.6116624653709754,
        0.42854791119807417,
        0.6665877189687411,
        0.5597388095286965,
        0.5723634141367417,
        0.5344042475939795,
        0.6093222221536188,
        0.48537226007241036,
        0.40111866107637584,
        0.38754078735066577,
        0.3539404665997058,
        0.6288707601300804,
        0.5908673268864227,
        0.5998932538556639,
        0.546668649070654,
        0.45287977749718134,
        0.5920399679633567,
        0.5425815995579079,
        0.3682956312321062,
        0.5820096029637583,
        0.48072059596359606,
        0.6254316489992091,
        0.5106192241369308,
        0.5269448154979371,
        0.4776748972187544,
        0.5120195159710461,
        0.5889287168891557,
        0.3932232462191625,
        0.48280990330483275,
        0.6429777301701883,
        0.4418598684105132,
        0.4215106679028954,
        0.40990409547021833,
        0.6500898932131283,
        0.4279204615762637,
        0.5195027393185013,
        0.5987350912266226,
        0.45441593140340947,
        0.408717650771428,
        0.5454808168796424,
        0.5476631695149013,
        0.5712456899819272,
        0.3453357506700372,
        0.46444608073354543,
        0.4841454282102582,
        0.3941571729424118,
        0.401443496492136,
        0.5430658424807339,
        0.5298967189916559,
        0.4598956874582629,
        0.6352215676492805,
        0.5587568191710305,
        0.609242206452083,
        0.22949908672163277,
        0.5353193059347476,
        0.471631630837996,
        0.5092894267099266,
        0.41235069837115096,
        0.5803161950313938,
        0.5253374855679059,
        0.38194709531463733,
        0.528183265035266,
        0.4287629650754534,
        0.45465794965150524,
        0.5527940357751158,
        0.5038288110166962,
        0.39656956250829617,
        0.6525895755903476,
        0.3708363115575443,
        0.49536613305447963,
        0.6065921372366669,
        0.2913151601181358,
        0.4691608816740008,
        0.44905162216621686,
        0.43977314963803305,
        0.2673253571021448,
        0.5617810137731045,
        0.5236984779543054,
        0.5343193197357854,
        0.40742358463938044,
        0.5039815435255849,
        0.4870383671828525,
        0.614594132434382,
        0.6150766493365832,
        0.607166524440559,
        0.35034642095831237,
        0.5332312278316709,
        0.7135783947583457,
        0.4964713397340497,
        0.4692608086483828,
        0.6307683830345949,
        0.5769526076941661,
        0.37219820933488,
        0.46365482924372337,
        0.6405910136837893,
        0.6203969517951068,
        0.6050687381727915,
        0.6568179952750275,
        0.4616196118830883,
        0.5178503748519709,
        0.5246774445404364,
        0.51070250236431,
        0.4394567876993139,
        0.36111187327794364,
        0.6218445566739101,
        0.49977188728707617,
        0.5273018386611392,
        0.41031244202021255,
        0.46918915416466916,
        0.5663817581714833,
        0.44339931460028986,
        0.4456923972103265,
        0.6315709449871685,
        0.5041840439254471,
        0.6032099735714654,
        0.5551296498628893,
        0.581161837946713,
        0.43237469375460136,
        0.5229154691374873,
        0.319253879442137,
        0.3376061083890412,
        0.13547342272238488,
        0.5595712134418237,
        0.4401844231652034,
        0.3025293470448092,
        0.3754554058468488,
        0.49962045245579384,
        0.6455775877465842,
        0.3546715723566352,
        0.6044640087499474,
        0.4700892878612615,
        0.45124847735412693,
        0.603817797334047,
        0.47795588541693884,
        0.43890268347499,
        0.4834365112842249,
        0.5812706863884685,
        0.5592230037611351,
        0.5483458364078659,
        0.4626252588773633,
        0.4916425204056535,
        0.46853210482636526,
        0.4157698521689305,
        0.5287389998327587,
        0.4862213875831196,
        0.44820095213174055,
        0.5164168520308854,
        0.5615328107783942,
        0.5365811164816288,
        0.4626879756349049,
        0.5451970262003102,
        0.4692417718255624,
        0.255791605856418,
        0.5751790852375145,
        0.4882832565896212,
        0.5050242166157004,
        0.3912995661094624,
        0.49715325943858635,
        0.421879142432109,
        0.49423599232762744,
        0.411621009283542,
        0.4020124846821971,
        0.44195245824705726,
        0.5928086443199505,
        0.35343907091323024,
        0.5856755033979155,
        0.5156433099554172,
        0.4766765894801617,
        0.5750672994241282,
        0.36703612513712963,
        0.5622615493550962,
        0.5771259689226937,
        0.5793532920270076,
        0.44963669320769434,
        0.5450861178502677,
        0.46565824296664676,
        0.49026941405017327,
        0.4002650039911938,
        0.21926371958630234,
        0.5457024999521978,
        0.5401456260498548,
        0.5192592871755833,
        0.46132274781703503,
        0.5934823591635752,
        0.4585383539777819,
        0.6797950712849379,
        0.43829209607040287,
        0.6608730984665483,
        0.4223463513554749,
        0.49220371061367074,
        0.5653873741841801,
        0.4593148720839756,
        0.354376069652701,
        0.7326679068147735,
        0.46310438862644654,
        0.7143314948367975,
        0.47453723408711895,
        0.49337885313314755,
        0.4787298513744805,
        0.5857202019126658,
        0.5673657197934635,
        0.5915895592236039,
        0.4348142008165489,
        0.6177183193108275,
        0.5940187838371603,
        0.6699238759694963,
        0.5904057384284137,
        0.39596771521740226,
        0.5261926569547578,
        0.5468834697889523,
        0.45139183547692097,
        0.5896022222455275,
        0.43134090783169304,
        0.5711129439122353,
        0.5066901082451396,
        0.34346369178106656,
        0.4504324391149973,
        0.5040733353643799,
        0.6180498642049986,
        0.5083737499532149,
        0.4926506493018345,
        0.46940580182423103,
        0.5553476098913931,
        0.43346766791311686,
        0.5203357087226865,
        0.5134142030555923,
        0.6270534098262496,
        0.4931555730067247,
        0.5670485208720616,
        0.5605015691175366,
        0.5212325998818289,
        0.5527289070795621,
        0.48878757826755753,
        0.5977088101490546,
        0.5770161071125098,
        0.4128107164614548,
        0.45599464665117573,
        0.6088367266499213,
        0.38602982015007803,
        0.583926070363172,
        0.46919739726202575,
        0.5969457728433711,
        0.4330515396907998,
        0.45228385270073224,
        0.6321793094349142,
        0.5344996557847871,
        0.5614226307301186,
        0.3718884980855733,
        0.4711721630111356,
        0.561358587077435,
        0.6469217566307204,
        0.3762930425534387,
        0.5614254800398283,
        0.3728380894131066,
        0.42326804329825896,
        0.6396275758292045,
        0.36942964553995383,
        0.5220362994171744,
        0.5474662397543807,
        0.5135724232824085,
        0.4885552257448711,
        0.3785869773190458,
        0.5583281004272478,
        0.4768793241107617,
        0.5638107227137247,
        0.4093462858596893,
        0.622623805184235,
        0.5811180277181894,
        0.6320040793978179,
        0.3216465940709908,
        0.5713541526065061,
        0.5705852059007418,
        0.5780970063269855,
        0.5061820710398462,
        0.6740773460857138,
        0.6891559988422441,
        0.47400655416809095,
        0.4659310164849916,
        0.552766283305701,
        0.5621009702205366,
        0.6056249719727749,
        0.39511200548494385,
        0.5546319117480638,
        0.6123039956722282,
        0.40099045529084715,
        0.4101861051187128,
        0.3490529782634493,
        0.4832727927329128,
        0.5041987915953287,
        0.36520061852803315,
        0.31884813020676106,
        0.5143121838230218,
        0.5838192989027449,
        0.5743837886900889,
        0.4033323263462179,
        0.6924781273130549,
        0.5925754543755019,
        0.38506389823809317,
        0.6031414421592605,
        0.5274104148704338,
        0.5338022494328094,
        0.4385293664232654,
        0.3579021606712168,
        0.3730004610446909,
        0.3766491406828244,
        0.4010187599014409,
        0.45501617138204026,
        0.5178917767576867,
        0.40361931333570217,
        0.37520616686074565,
        0.4988421167464466,
        0.4392400830770256,
        0.7610134120358818,
        0.5105088328968455,
        0.48487643425870114,
        0.4989869593136848,
        0.5758588061852745,
        0.6302561041945851,
        0.49061008230104847,
        0.2959740124748557,
        0.5328241884637355,
        0.5465205717479298,
        0.5060200355076226,
        0.500297376348835,
        0.5161893053449235,
        0.3360656998095731,
        0.5536349413768717,
        0.7483035606813262,
        0.5814707872251862,
        0.5382242670261244,
        0.6488432686233406,
        0.535367878054446,
        0.5125330280730125,
        0.40985622803966626,
        0.5277830748439968,
        0.3875030426923455,
        0.5732111543426996,
        0.5003077201185642,
        0.761334963563378,
        0.49876667988879647,
        0.5087988431718312,
        0.3723133981712366,
        0.6003309586183241,
        0.40900016695946206,
        0.6592222340539856,
        0.2923451014779963,
        0.5110574847502865,
        0.3628885557203342,
        0.6068195429823353,
        0.30076736930208287,
        0.5325973339604725,
        0.5628913033894872,
        0.5317176843350411,
        0.48977384620021647,
        0.41885211158070945,
        0.6188046632332871,
        0.4670335238419383,
        0.6556068317113173,
        0.5002393620431536,
        0.5442612127244698,
        0.48569382024666724,
        0.5892592997581888,
        0.5817156294039088,
        0.764317704777313,
        0.3803293166320944,
        0.34885933437047845,
        0.42576096795856955,
        0.569016913939937,
        0.5290868266857559,
        0.4560136726619638,
        0.5485430572551327,
        0.4922542297103071,
        0.5968335631366225,
        0.48862771780000536,
        0.5160786427544563,
        0.5040068555817991,
        0.4885464700238912,
        0.5097054961353845,
        0.5942192051780725,
        0.5373843053797219,
        0.4870076904797162,
        0.571955711934167,
        0.4080517320559239,
        0.6195310849962549,
        0.25426947213743534,
        0.6182509787445211,
        0.5141194429983542,
        0.380755042026925,
        0.4616884622760978,
        0.5242500444385254,
        0.5980003974264569,
        0.3491988199477715,
        0.38802458699723036,
        0.6099301498822514,
        0.44675493703703073,
        0.4610392521719772,
        0.5726085589043811,
        0.5140982186726615,
        0.425026289886423,
        0.471007250910187,
        0.28847367192880086,
        0.6318154021237143,
        0.3307744527370749,
        0.37199193883363446,
        0.5318481047749158,
        0.7635907932093214,
        0.445760027935617,
        0.654682901323159,
        0.4362668360185423,
        0.6617448704292637,
        0.6271075508146922,
        0.5322473727931069,
        0.47580159835726216,
        0.23825899068525022,
        0.5729990812322747,
        0.581916695073341,
        0.4005207940514976,
        0.546873242186207,
        0.6053280726919845,
        0.5920226782529353,
        0.6045438329390642,
        0.511240072038071,
        0.3635702777005698,
        0.3703470756319029,
        0.42756322420382326,
        0.5919393679904565,
        0.5604643189482267,
        0.3259954528397752,
        0.3292802463590804,
        0.4543070474973313,
        0.4318189535084856,
        0.426206810338817,
        0.4835172465981785,
        0.5319445718851211,
        0.36086443607455443,
        0.43046707448809407,
        0.5125468102673939,
        0.4022218684682037,
        0.4439588103044194,
        0.3916919581108369,
        0.5669960533411048,
        0.5303013245078987,
        0.3817016950093359,
        0.41902856183883175,
        0.4599418662563357,
        0.5229047580377842,
        0.4448682746793053,
        0.36679266602082117,
        0.5539201792215623,
        0.5142233442644811,
        0.552865382773492,
        0.43644695015291524,
        0.5438444257607389,
        0.3385957611174965,
        0.5296369604192683,
        0.5233817714208262,
        0.5032494085524647,
        0.46472946077685934,
        0.4063314633128432,
        0.45981119825374306,
        0.5371067259271707,
        0.48317410793333215,
        0.4598677559726014,
        0.40313194164914634,
        0.43185775024370004,
        0.6059256706224041,
        0.550891626914152,
        0.5374325068415204,
        0.5062267799520389,
        0.23192326995881135,
        0.5624439783855034,
        0.44339515529472473,
        0.5967407493288888,
        0.6779896163304179,
        0.4456736715793712,
        0.5140349414166705,
        0.5084463380102936,
        0.448619188100955,
        0.4630064945789463,
        0.5339383975319979,
        0.41422929469476083,
        0.44978195377176444,
        0.5808079157286182,
        0.3901363434985383,
        0.41906047550160674,
        0.3954410022860529,
        0.4856650350907192,
        0.4715382213983802,
        0.5086606837186176,
        0.7611287132246161,
        0.5922124612726113,
        0.3748869987270412,
        0.5525335965755218,
        0.5347241709011321,
        0.3886364833993794,
        0.43616783277811577,
        0.5742979270633698,
        0.39827024323842963,
        0.6408085507575538,
        0.4258373943814194,
        0.48920613892561526,
        0.42256438999918555,
        0.44857863149746724,
        0.4669541214353313,
        0.4631322394314661,
        0.5788101072829364,
        0.5476261937082975,
        0.2102760245092258,
        0.4341164310087367,
        0.5115149222380573,
        0.6820558292946765,
        0.6045147494980433,
        0.4997757564822864,
        0.6104053493409651,
        0.5571236294942193,
        0.6922349000493282,
        0.5285335337283545,
        0.411482227067198,
        0.35654657353864083,
        0.6727648616717484,
        0.45482400908763887,
        0.48847409126820446,
        0.6719016572842138,
        0.3342676207162277,
        0.4502752817726684,
        0.44118730740728324,
        0.601010008135178,
        0.5104905323801647,
        0.5522648584113133,
        0.5641804008470643,
        0.6588340635707192,
        0.4047982144738968,
        0.4024430837746466,
        0.38265282783820104,
        0.3948216696786279,
        0.4446096941163653,
        0.4109362726910956,
        0.46238976453860736,
        0.5219788929440564,
        0.4882090563848167,
        0.312168309568451,
        0.4058061577238399,
        0.5954288663151529,
        0.36283120530632545,
        0.5458504480067884,
        0.5483656170890702,
        0.5399603618775893,
        0.501546637329973,
        0.49483474102843594,
        0.47884788496369274,
        0.4981694045377612,
        0.6350982329878727,
        0.520489050021231,
        0.5303490349591482,
        0.6906722445382695,
        0.4935266641916259,
        0.7335366941933255,
        0.6806307609998039,
        0.5728954791146214,
        0.5430011861421781,
        0.6525445706072253,
        0.4446435613608428,
        0.41905086311300255,
        0.6057307212000417,
        0.3195266978238397,
        0.5998824913225964,
        0.5144939211832243,
        0.5314458035405355,
        0.39042291147654523,
        0.6461381561256445,
        0.8042538053526965,
        0.579384144539474,
        0.5740543443927834,
        0.606480815632898,
        0.48672852971971836,
        0.3997338841437395,
        0.3870122199096917,
        0.5751720906196958,
        0.45616239270964026,
        0.5092836094946263,
        0.3577977481798569,
        0.6255540260432764,
        0.4180157787020264,
        0.4188338491343042,
        0.4127755437305215,
        0.594542302840484,
        0.5299720758338691,
        0.4589072747422962,
        0.5984316392626342,
        0.3568272342052113,
        0.6364052598278661,
        0.43333134304057286,
        0.404735218072718,
        0.5019925684502153,
        0.3669845417325652,
        0.5601511063386752,
        0.7300995001691367,
        0.4721303694239419,
        0.4977307144915885,
        0.6272972966385522,
        0.44704056147873605,
        0.49074838189637704,
        0.2890442703145794,
        0.5320734638503332,
        0.5138573227765509,
        0.5240342577609494,
        0.37764193514679745,
        0.4207662475265015,
        0.5463031121136892,
        0.582328116669677,
        0.5068049457303605,
        0.5776803495548555,
        0.450407645678605,
        0.5063303104374973,
        0.5095890811897583,
        0.4699857033212526,
        0.46170490824044014,
        0.6464592611071771,
        0.4264153268938913,
        0.5187451371799596,
        0.47815341622242247,
        0.5896105043046455,
        0.5062062340544043,
        0.3119677235890475,
        0.5316678319632147,
        0.29310094454401786,
        0.358485985736638,
        0.48880913078308585,
        0.6774837479311099,
        0.4487150846672541,
        0.5910962022611626,
        0.547569619388511,
        0.4853532332793885,
        0.38148685814196254,
        0.35820876564701404,
        0.39286477136553444,
        0.40369120663647196,
        0.6212822098066387,
        0.6189954507600015,
        0.5183839125185564,
        0.46354455222636404,
        0.4041969574513663,
        0.4239269600248104,
        0.44602377316654207,
        0.2512104935726584,
        0.5624143265621873,
        0.30732400855789477,
        0.570031910446613,
        0.3728364260971569,
        0.32984317230186366,
        0.4606058644928144,
        0.6091374191836209,
        0.5912175573200051,
        0.35521011797917573,
        0.6410621583794054,
        0.6942305186301211,
        0.40060659287447126,
        0.4851727628484859,
        0.5548369462010924,
        0.5823930225218833,
        0.5338073714327977,
        0.6087989676328657,
        0.5168265029061893,
        0.3929132161270592,
        0.36207830855668494,
        0.694144049723043,
        0.5374858641143636,
        0.5792171690531847,
        0.497895649526962,
        0.5793969955841017,
        0.49038085667899256,
        0.6129351697054187,
        0.6608444429200119,
        0.45573615202800727,
        0.639349612961385,
        0.43262791876036677,
        0.5087816521832902,
        0.5044928038107436,
        0.4959533054172565,
        0.5509049548488911,
        0.6060435174492216,
        0.49187183966366343,
        0.669170881873695,
        0.8073186010947349,
        0.3296478798407992,
        0.572678479476641,
        0.4270729179054677,
        0.379183257553493,
        0.47566392543699615,
        0.4373666326801147,
        0.37764014911045984,
        0.40500602406383035,
        0.48582218689743895,
        0.487558426122332,
        0.5195819820658795,
        0.6183120917025279,
        0.5081071745768434,
        0.5362349673414458,
        0.656672536287415,
        0.52591256303553,
        0.659273371962531,
        0.4435824721532359,
        0.370700316556326,
        0.531374137979372,
        0.32896276765682503,
        0.44292149056699587,
        0.564773166998842,
        0.5064677147950573,
        0.47905441245731856,
        0.37821629335387846,
        0.7292512539336321,
        0.398836372729578,
        0.5183666386049347,
        0.6033760649624235,
        0.6985702695356095,
        0.5142845681657907,
        0.5268303076237922,
        0.5180125595200396,
        0.5295498848346675,
        0.456618100035406,
        0.6025226407050898,
        0.5267975947082341,
        0.38762178169169503,
        0.47541199939340806,
        0.6925253570438424,
        0.5030031618783994,
        0.2652156585735793,
        0.5635202686490003,
        0.5324014880439825,
        0.5880205030443619,
        0.5281792682193247,
        0.4852010335279508,
        0.5152921426344688,
        0.384587991658672,
        0.421533810699684,
        0.5423165287703352,
        0.5951496742103611,
        0.5254532436752101,
        0.40536266129260184,
        0.6904030573377336,
        0.4995586973745558,
        0.683818531472539,
        0.5255337483547576,
        0.549193024208984,
        0.5636209016359924,
        0.42739049716177274,
        0.4820101439709822,
        0.34619358212120865,
        0.598598791450807,
        0.5795865756748569,
        0.6094727143766723,
        0.44882154707481126,
        0.4781779092593998,
        0.5565515365719814,
        0.4038928574485296,
        0.6188964973966807,
        0.39432674434150655,
        0.5414499257268647,
        0.482576957077688,
        0.36386178680367864,
        0.5014018125314432,
        0.5349475247258483,
        0.3830973660293309,
        0.36445739080204675,
        0.4934331045980066,
        0.537424527666694,
        0.5575359354448655,
        0.5013462291761219,
        0.5474939469578284,
        0.6430493206705653,
        0.4560271481462579,
        0.49964791692469224,
        0.4969158914848726,
        0.6237083779989863,
        0.48417747651661686,
        0.5496981107178542,
        0.631805461537857,
        0.3743144063032682,
        0.49351427789589036,
        0.44573823078294317,
        0.41225204293313644,
        0.4824773831296984,
        0.6479391097164625,
        0.5957582374581614,
        0.45342588000235967,
        0.5741092527371698,
        0.5985280411471894,
        0.3641960805221941,
        0.588252332145529,
        0.6298663622577548,
        0.5120593287999768,
        0.6064938059220406,
        0.5743203158095906,
        0.3535094343892387,
        0.34431443073877943,
        0.38053344423736096,
        0.3724996734105616,
        0.617393832531028,
        0.4023368937629112,
        0.5064403841841273,
        0.5643731321591847,
        0.5432784874124108,
        0.4827606139933342,
        0.6221871272055056,
        0.5127878862841168,
        0.457872329567302,
        0.3975385567938835,
        0.4504707215561331,
        0.5353228700906613,
        0.31725492593997423,
        0.36565221914273605,
        0.48670703858695297,
        0.2906323979185587,
        0.5554292717398372,
        0.28745801791509173,
        0.6010713040299633,
        0.5310690324553848,
        0.456903181109046,
        0.43813669855200044,
        0.33071434274109046,
        0.41107573587920243,
        0.3306234881127878,
        0.43769842649804913,
        0.5195480347743393,
        0.5025067315290056,
        0.4886633938456277,
        0.4417657650069332,
        0.3751176644144218,
        0.604907065263976,
        0.49242304102080536,
        0.6642027485390746,
        0.626151743139693,
        0.44443127166338775,
        0.4613233896408919,
        0.5910395152114567,
        0.6394827416415146,
        0.4400507903501879,
        0.3933908559714289,
        0.5432266831798582,
        0.6071082208622572,
        0.6078392259634432,
        0.5765523398734798,
        0.5097158598156283,
        0.4025522718181517,
        0.5814921249333355,
        0.4597318161077159,
        0.47675008236899186,
        0.39348522178600764,
        0.48996210414794544,
        0.3129053271379294,
        0.7222440743999038,
        0.6604509735338635,
        0.5187034388544368,
        0.31319324024425044,
        0.36222140074469655,
        0.5280254332110117,
        0.46978218762535084,
        0.46268278067173546,
        0.48450976751705166,
        0.5405954777173647,
        0.3427852306163966,
        0.6427728177703792,
        0.5701120780974805,
        0.4768873049827455,
        0.4445200658615905,
        0.47545463097149804,
        0.6729179399420512,
        0.5076887418482496,
        0.5056821875791983,
        0.33276655772322494,
        0.4359704612325465,
        0.5759986000100902,
        0.6167406004523727,
        0.2958756281466649,
        0.5237371975699338,
        0.48340651293700754,
        0.7002455039655644,
        0.6113642576989993,
        0.4418766976591043,
        0.47303586981452084,
        0.4863988067806668,
        0.5656815260016413,
        0.5224639173907873,
        0.5764170395336701,
        0.5966817159910088,
        0.554329093725729,
        0.5795432964677131,
        0.5088620086684494,
        0.5340615631751214,
        0.5462736144854643,
        0.4631168969971207,
        0.41073412399323206,
        0.603340269941785,
        0.46056636642592236,
        0.5446008216333492,
        0.588750314502434,
        0.4219483577659994,
        0.502067079471946,
        0.376694802579731,
        0.49620206604850553,
        0.6259534582025095,
        0.5211940752609544,
        0.39348393424053846,
        0.5006365576278146,
        0.4882344659283863,
        0.5566027630458042,
        0.43037139321459916,
        0.3906507788546372,
        0.4856356562261284,
        0.374056509935114,
        0.5764360386092217,
        0.458928786191346,
        0.5305267572459299,
        0.4720581981229194,
        0.43317166814422137,
        0.5195163623053586,
        0.5716255280554882,
        0.39589098332196043,
        0.5507538917154341,
        0.47523890796850715,
        0.45546050090298673,
        0.4429673592041023,
        0.4470530140628255,
        0.36156102782188304,
        0.45675027756535047,
        0.655750790986548,
        0.473496804097892,
        0.5149014845555624,
        0.41263416339338804,
        0.48194799822061574,
        0.5165163762935591,
        0.5372366864184018,
        0.6138552735893429,
        0.5030185039220275,
        0.39672482399956654,
        0.5453942929160974,
        0.4905394346242035,
        0.5196430956120487,
        0.40217136561172806,
        0.3975258413411692,
        0.6439326902023461,
        0.5342378266058819,
        0.5240435120030611,
        0.40358787517861094,
        0.4991872793422641,
        0.5318052793505235,
        0.5339559534328508,
        0.5691083243108112,
        0.5022378376298309,
        0.49691084026473986,
        0.5970621177579297,
        0.5791295759757764,
        0.5415261118140292,
        0.577984936034889,
        0.42495661838768645,
        0.4926262856479632,
        0.5351880272163525,
        0.5814281429245208,
        0.5184100272589773,
        0.5687795955861462,
        0.45063378985981256,
        0.6004921510617222,
        0.3976514444091726,
        0.5618250395327496,
        0.7259950210567577,
        0.5695211717860271,
        0.5068506121271658,
        0.5237754359018295,
        0.4979178097626273,
        0.6296139967764647,
        0.5657915784510112,
        0.4710895110891881,
        0.4474290617342314,
        0.3417960491442981,
        0.43479952023278945,
        0.4659169820529598,
        0.486472442620871,
        0.4849333455874055,
        0.47316502278146966,
        0.46913796039352157,
        0.4651490331204135,
        0.5620386199637475,
        0.3599333366550818,
        0.4687843561951594,
        0.37564292499598695,
        0.4585111333652507,
        0.6182022391638242,
        0.5266112028221357,
        0.5674941485957702,
        0.6624024552216815,
        0.5487657990894507,
        0.5144968254575013,
        0.47854550763207876,
        0.4669319710989555,
        0.5611155855674248,
        0.482979780427492,
        0.5398847811438022,
        0.4640302424717051,
        0.7010536830427428,
        0.49745858902364337,
        0.3263951501257867,
        0.47916875486230737,
        0.4943225141561468,
        0.4480762482667292,
        0.5394025416813781,
        0.3696748410159265,
        0.5111119100626423,
        0.575960034973908,
        0.604788780187335,
        0.4458275448083,
        0.4592874817985626,
        0.4685194521271336,
        0.41118170581840885,
        0.5721927512868455,
        0.3692625267053452,
        0.4036493041729264,
        0.4295590122099005,
        0.3799678026842087,
        0.5171064284981349,
        0.46867295672580844,
        0.3882181651748076,
        0.6125659180749105,
        0.7114310452600306,
        0.4584681774635771,
        0.4900465371265768,
        0.6421813002766343,
        0.38614169071801724,
        0.5407761993940847,
        0.42135152508367746,
        0.49950218789158474,
        0.5197672860638234,
        0.4162400406318172,
        0.397684599970991,
        0.5082760852222155,
        0.4091302822938769,
        0.511824232956832,
        0.49850513627039594,
        0.5807402077634639,
        0.5861474132870905,
        0.49295779604182194,
        0.48270181727566447,
        0.4253531267701484,
        0.5596174961565813,
        0.5485993153025979,
        0.4609285382248783,
        0.5062213042941589,
        0.43894295398303895,
        0.610553408000022,
        0.5336866462657962,
        0.5542705291387033,
        0.5182525478909964,
        0.5512640461309084,
        0.5983777904351398,
        0.4720614685119848,
        0.44632167479263,
        0.610465820199973,
        0.5012150996684378,
        0.5614584163808162,
        0.39400858297688224,
        0.5845882795615202,
        0.41599826138010565,
        0.5452371396350731,
        0.5443503200137852,
        0.5111071658072303,
        0.5551143209626812,
        0.4672164569514043,
        0.666350124723017,
        0.6258315662999001,
        0.39435989505669533,
        0.4425203917009894,
        0.5129664243235219,
        0.5622166433544225,
        0.5049929401529064,
        0.5724052104696102,
        0.5422467106793645,
        0.5420467642626481,
        0.5424113479784539,
        0.4875794527613007,
        0.4811777084730144,
        0.369977637919542,
        0.5468930938994465,
        0.46916294301483474,
        0.4618481191446313,
        0.5498362764734612,
        0.5272869866551021,
        0.5495654593157802,
        0.5172166173965334,
        0.41052319116876645,
        0.4538770437145344,
        0.5411695534936325,
        0.6248489652527774,
        0.4607956467992363,
        0.4946294170928171,
        0.47600014825434134,
        0.43689299807671617,
        0.6623602283229186,
        0.5363094769568961,
        0.5212156196522917,
        0.5651157066739608,
        0.45102520852417205,
        0.5762663282215097,
        0.614250085062629,
        0.5804521957195262,
        0.6061950819330219,
        0.5458466359215056,
        0.5213503100261313,
        0.5508868244631273,
        0.45996418231871394,
        0.557235631724779,
        0.3693622204107493,
        0.4826917777761398,
        0.5705100842764012,
        0.47642510804715965,
        0.43882905150713664,
        0.5815634824293323,
        0.3419430349578237,
        0.5551710561631159,
        0.559555040066784,
        0.5984553447149603,
        0.45201007733005083,
        0.40794815883192087,
        0.5228393624640363,
        0.46626061589291656,
        0.5693618396637903,
        0.541126731600602,
        0.42426532132905603,
        0.33624793872211345,
        0.5128494403725886,
        0.5415564053708326,
        0.5630371092581938,
        0.4933021627271618,
        0.4584154976422441,
        0.6720896357686661,
        0.5406934106037431,
        0.30834179629631564,
        0.4422639391275624,
        0.5497625042960301,
        0.5503031351636573,
        0.48949842334324994,
        0.40327389164193367,
        0.6299569916293878,
        0.36743654358475153,
        0.5695829076934388,
        0.5505912091231834,
        0.6558416317186033,
        0.5972767955046528,
        0.423679484037171,
        0.472065724951393,
        0.4888792456183692,
        0.49193016668422784,
        0.5639695744986198,
        0.42998992229130406,
        0.6968252680092275,
        0.3205789336940904,
        0.7240275778921839,
        -0.768515468998051,
        0.3747131770096614,
        0.5313323680778055,
        0.3308986000816502,
        0.4747353567520488,
        0.7512182661057467,
        0.3776175362948887,
        0.5459288017586381,
        0.5493856641447523,
        0.3056437489171152,
        0.4727765043551036,
        0.6647264864212815,
        0.6586416293377839,
        0.4694553515023648,
        0.631503723000734,
        0.6211140063547744,
        0.3317593610853786,
        0.5408903341281736,
        0.3608756058414545,
        0.6949895510854814,
        0.4867899315983087,
        0.4268335909808443,
        0.6588387119340303,
        0.7916741165121396,
        0.4227723115378037,
        0.2821460927472319,
        0.7911569188984943,
        0.6261523227101801,
        0.4464513654694082,
        0.5000566177498167,
        0.5369241509331726,
        0.41784675531317544,
        0.36782259050832133,
        0.46407422924429886,
        0.6061810974518069,
        0.4913564921643658,
        0.41484638713271754,
        0.40955221451015694,
        0.5364459959782016,
        0.42741664900011783,
        0.5880712123262507,
        0.4507684305046579,
        0.4328626280777104,
        0.6634763956204038,
        0.4256609499840039,
        0.4750015027319358,
        0.7564507138789794,
        0.4061150901241439,
        0.6484595626636314,
        0.6592633258609294,
        0.46134084124907815,
        0.5238320962123661,
        0.55943542785434,
        0.5334775848479273,
        0.3621260069911513,
        0.5376687407646373,
        0.4045443905136555,
        0.2211882580570503,
        0.5807670186576819,
        0.5652244629321632,
        0.5872256265853265,
        0.40000607075045075,
        0.6226676617431026,
        0.4555477217842745,
        0.423371301503463,
        0.34992872180301676,
        0.5514075824269269,
        0.6081414878633842,
        0.55175714583,
        0.46857775110814676,
        0.5311135459762134,
        0.4508721093995784,
        0.4891624295036376,
        0.32446407881585926,
        0.5686325421307297,
        0.5525656688305551,
        0.5391914011085167,
        0.5865046603022794,
        0.7015471358114751,
        0.5025415024934683,
        0.42450816782787265,
        0.3817491763842523,
        0.5208633039534821,
        0.525429825433049,
        0.45065761809479704,
        0.46912634969621825,
        0.6179097217114223,
        0.5351700214428693,
        0.4382486736702192,
        0.7353395819814453,
        0.6259169394703511,
        0.5819731854923709,
        0.5105262786336618,
        0.5231907526380986,
        0.4685288897573801,
        0.48870166271794746,
        0.47995297925851116,
        0.5825651642659401,
        0.6327622091208497,
        0.6182398436518807,
        0.5371580511912892,
        0.5860049746086314,
        0.49036069086980144,
        0.5706125944519345,
        0.3778327649840859,
        0.4216311276168014,
        0.44913024824097814,
        0.5273498973798825,
        0.5258829770748282,
        0.5737022367672305,
        0.5842268702608817,
        0.5700726780732316,
        0.5446852494292945,
        0.5196809096912695,
        0.3807435210584665,
        0.6308002218533001,
        0.3750974343021106,
        0.4228907966967981,
        0.3781660725230806,
        0.5054178317726316,
        0.5074773095675278,
        0.49635890119862225,
        0.4281609948988912,
        0.4730768983994373,
        0.5535607452350565,
        0.5168091517029217,
        0.4907170455332096,
        0.5847391426670575,
        0.6335296245776709,
        0.42470851677487703,
        0.5252675075407796,
        0.539731726921505,
        0.248731143134354,
        0.4886369225901244,
        0.5392580327043004,
        0.5249336404868437,
        0.5557196836308976,
        0.5427714351266383,
        0.46142329240217933,
        0.4625284769760269,
        0.44412007928058894,
        0.5260153462430326,
        0.492052245715314,
        0.5454470336091567,
        0.33652645368340395,
        0.48815096421049203,
        0.5134003230292067,
        0.4867129351883969,
        0.543241064993586,
        0.6481989048683118,
        0.3474312034207714,
        0.39299347109515786,
        0.5930066425726158,
        0.6904428734409329,
        0.43730878316179905,
        0.5185533843235298,
        0.5326828431506826,
        0.4089938183291504,
        0.615270333986154,
        0.41400979635858887,
        0.29438967399974847,
        0.670199508061414,
        0.4970433520362692,
        0.5696088567597147,
        0.5033139079205077,
        0.4628372640178562,
        0.6178421827046833,
        0.5324131185562505,
        0.56757200630481,
        0.289731260727975,
        0.4959715555750802,
        0.52244667692641,
        0.43121322579916366,
        0.5174071613184841,
        0.5549464352620828,
        0.6485493486510081,
        0.47084498978033346,
        0.5219188978366527,
        0.5494897218284214,
        0.7162539772196931,
        0.5332006999309158,
        0.4005218259835556,
        0.5939914986544245,
        0.5166796105204614,
        0.657348295836454,
        0.597599760459651,
        0.3701306040993634,
        0.4284492228055672,
        0.3757459469894768,
        0.5312710922173599,
        0.4678955087154458,
        0.3105967498422636,
        0.6402202295617437,
        0.561046809039165,
        0.4808978700592457,
        0.33298526824507013,
        0.4708111021750913,
        0.6095066142918552,
        0.5214774910677148,
        0.5062790210042322,
        0.5239493745355898,
        0.5142932168191909,
        0.4971663855785943,
        0.39912810466561227,
        0.6146185305741936,
        0.37146009736356306,
        0.34266439804814386,
        0.5500134700154065,
        0.5174173594629559,
        0.4961749505677538,
        0.39954939544086465,
        0.41767252835472607,
        0.5787331489792062,
        0.30086001099479975,
        0.4517028987733736,
        0.6188543907216686,
        0.48918267410631716,
        0.5038510222255401,
        0.45512125892840216,
        0.5352827270960674,
        0.26085912518551857,
        0.34699833390640633,
        0.5552963611114299,
        0.5502689875806127,
        0.40367408264152776,
        0.6408307029687517,
        0.6411634155297915,
        0.48524066834494767,
        0.4664460103469806,
        0.31972236473468046,
        0.4204842875825515,
        0.43624442189360274,
        0.5282749255296948,
        0.45119762010758113,
        0.6957753165255802,
        0.46369857921008995,
        0.41134622508708085,
        0.6048175311885495,
        0.5090705821234792,
        0.5459994321994053,
        0.2485838807868414,
        0.4893885792892603,
        0.35656506646499586,
        0.4795743184198071,
        0.5727895122347442,
        0.44620438034902726,
        0.39524471812915624,
        0.44158384237978326,
        0.49591565002002663,
        0.6200555297726883,
        0.4883476404861803,
        0.34279731945282005,
        0.44672210367332055,
        0.4486797271457695,
        0.5030911569945193,
        0.5200546452479454,
        0.6622819905184423,
        0.42031948626394894,
        0.5949457273847517,
        0.5991929571946335,
        0.47090821710358366,
        0.3548076135525922,
        0.4579438801242076,
        0.4827803856451437,
        0.45188987130451824,
        0.4960403981109127,
        0.3983717426454969,
        0.29015996044358494,
        0.5302220566716852,
        0.48108315290236936,
        0.33113568830821916,
        0.3965497621759743,
        0.5103531783410692,
        0.5947382630552529,
        0.30495100463994756,
        0.44371659325113283,
        0.49542801714841517,
        0.3562975829003921,
        0.49429896716322735,
        0.7009748234179763,
        0.36375425256781524,
        0.47305326208156,
        0.49088921874819297,
        0.5470120355610706,
        0.3889935456730908,
        0.5721575628156201,
        0.5763830207466252,
        0.5739475533687388,
        0.32179021753255455,
        0.4937660499394794,
        0.5672623129542602,
        0.6004020149302004,
        0.49577316423794227,
        0.6063940003821495,
        0.533259261964356,
        0.6305011710244876,
        0.5530986298999986,
        0.46629308923934276,
        0.48487878097182263,
        0.4903845031279436,
        0.4413429612814849,
        0.3994592271723043,
        0.4378169431747306,
        0.471316323764453,
        0.5147967301758691,
        0.5830176771935495,
        0.5412025076137501,
        0.6072875976415392,
        0.6141314145368763,
        0.5202831392848236,
        0.479054733653735,
        0.5135728007861707,
        0.35100465003605286,
        0.5853880304142276,
        0.5548002372424667,
        0.4466671327091607,
        0.8381820865434078,
        0.44553202584381774,
        0.4450226497334018,
        0.46647192514842406,
        0.5685254705557806,
        0.49731950513540063,
        0.5085809740062089,
        0.42623743197250474,
        0.5094235965749543,
        0.48175415032319435,
        0.6328997331976861,
        0.5313511734090897,
        0.6124508768664266,
        0.6504425414471966,
        0.47660335541983795,
        0.4343108171771005,
        0.46699122906403207,
        0.4380158245263845,
        0.6320071092755674,
        0.7407876372572537,
        0.6390462804688694,
        0.3095759832141238,
        0.5378655763160789,
        0.41812546602424605,
        0.5137267683862761,
        0.6316251310557911,
        0.4103932416983508,
        0.5461509426291373,
        0.35327408058020093,
        0.5032397822703295,
        0.4077960555302211,
        0.5370792288030426,
        0.483493946901649,
        0.48030653808268003,
        0.472518910365404,
        0.5634223110422855,
        0.6492530860472867,
        0.5552986372781046,
        0.394588181514086,
        0.5559501737901653,
        0.49583956769929444,
        0.4200695619952794,
        0.40913150141298965,
        0.4491321235700875,
        0.4423264488695133,
        0.49185046492214424,
        0.6121457567493708,
        0.3415088226289753,
        0.5449177153504541,
        0.3602568302112994,
        0.3551974166613132,
        0.5775937262032593,
        0.4156857288861813,
        0.49253706872103004,
        0.4735255884887126,
        0.44652747849251156,
        0.5668053646105402,
        0.6645508009009208,
        0.4932954133734476,
        0.5325111294919466,
        0.5746058110871933,
        0.35521335203219306,
        0.3139442220770842,
        0.43803486061880553,
        0.5641516682361406,
        0.6575744394321524,
        0.5170969604385108,
        0.6181012906921795,
        0.6844884345218091,
        0.5021691128257534,
        0.36635395022610634,
        0.41282424719066224,
        0.44727372405264376,
        0.47032533068550514,
        0.5136028843308946,
        0.4263198983572954,
        0.4005403073996415,
        0.6222165057599874,
        0.5113687249894395,
        0.6491530084775445,
        0.5220801255343478,
        0.5028126098678445,
        0.6606516399061324,
        0.5035222125173849,
        0.4941745418415669,
        0.5110173226252437,
        0.4863265555162369,
        0.6534750323371213,
        0.4764232364075277,
        0.6547914740305818,
        0.4849680005117537,
        0.33040731275031254,
        0.5744692853279566,
        0.4702303248935898,
        0.5379683063602526,
        0.5612053224306437,
        0.4595124071644452,
        0.6792465030325741,
        0.46145811569493167,
        0.21149721030363958,
        0.5473202319637969,
        0.5608669628835647,
        0.4516733142443168,
        0.4805696211121801,
        0.5208148686475677,
        0.4771019548123978,
        0.5565775254234359,
        0.3666199750470672,
        0.4014583688322409,
        0.32335915843155144,
        0.5626942554237282,
        0.6153903059729179,
        0.4601325777137229,
        0.43817486190958194,
        0.6298712583580848,
        0.40070562638834983,
        0.515029150553264,
        0.4735901463348411,
        0.5402418991479125,
        0.6693643495410699,
        0.4673494083242984,
        0.5874992016858153,
        0.4822449191411869,
        0.572786550974333,
        0.4063448912287923,
        0.3361462382962152,
        0.37239083423631086,
        0.5460759413565739,
        0.5360944409950953,
        0.476641194730638,
        0.47947100147016036,
        0.45187178645666143,
        0.463581159873838,
        0.5699535412210643,
        0.46822783915486393,
        0.48874626250173386,
        0.1935512064780559,
        0.5298872896684064,
        0.3331486551191475,
        0.594564646508174,
        0.6498095992943662,
        0.6919036564329515,
        0.38900507829963776,
        0.4950958633535846,
        0.7009202401219901,
        0.6152388724000775,
        0.6624023822928237,
        0.34482197721719127,
        0.5496601298168953,
        0.5261518524592166,
        0.6220283860070558,
        0.3826389561869936,
        0.36553121499399344,
        0.5074949600853713,
        0.497274262763769,
        0.41631767218218163,
        0.5250505559749922,
        0.30190259046427675,
        0.4196347370096297,
        0.4725694834222982,
        0.4479004712392171,
        0.5583446807554994,
        0.4144179950644178,
        0.45224695327849906,
        0.5597882010164327,
        0.5280394193292934,
        0.297408368503688,
        0.5138583068098195,
        0.5140743512522774,
        0.6472291504950926,
        0.6329953005127549,
        0.6000216004228003,
        0.4423392214642711,
        0.48729470393431734,
        0.43346229494486627,
        0.6231863122705283,
        0.6612615223574669,
        0.33654407523832336,
        0.4264838634418613,
        0.4126859121232541,
        0.4906785513001437,
        0.5770554468367846,
        0.6536908701910306,
        0.6041008011496107,
        0.43900755988781104,
        0.634826097820039,
        0.5889760660251515,
        0.4682086557783491,
        0.25914427022010317,
        0.4975145520010472,
        0.5759676455595943,
        0.3876008478448663,
        0.5634771825649464,
        0.5108748433976199,
        0.6652364243496718,
        0.40880994955885136,
        0.33429854544814963,
        0.5267802099495458,
        0.48384694809480533,
        0.4845550737311657,
        0.39221741825525824,
        0.5960587121793759,
        0.36256547128281724,
        0.49938302852293087,
        0.7004322634373437,
        0.4268269840598302,
        0.40190153900629494,
        0.4018018226376293,
        0.49478297950626715,
        0.39351647232089915,
        0.4138643532693694,
        0.432094324579868,
        0.314902626530194,
        0.6474985660537105,
        0.42280388670343655,
        0.2430574116767922,
        0.4891500145191799,
        0.4333338113940315,
        0.500289273584812,
        0.47205275348283976,
        0.5961258601991525,
        0.5563568074193562,
        0.5427742374531478,
        0.43743403885452053,
        0.5513342526949563,
        0.42797952328124506,
        0.5612743269144269,
        0.4607126238277612,
        0.518941036656532,
        0.40712768966456736,
        0.3177416559389926,
        0.2935259973030303,
        0.5493151665277719,
        0.6346377057270455,
        0.5373195447599813,
        0.5815028168682239,
        0.43935597875860427,
        0.42018056107842017,
        0.4397857215030976,
        0.5392010973674752,
        0.3033175402055195,
        0.4941376438002796,
        0.5837656976810208,
        0.5306852860803888,
        0.4764243357537925,
        0.4028205149026345,
        0.479475673614815,
        0.4779510349527526,
        0.5144448702782299,
        0.6298339543428083,
        0.5006611288421899,
        0.27520864670769374,
        0.4050986872895851,
        0.708045514940703,
        0.6622005500134482,
        0.5859167678958683,
        0.49721753397433766,
        0.5798407659911036,
        0.4079750948519643,
        0.40016080983862595,
        0.49558832272816805,
        0.4622559749083916,
        0.43662504390893353,
        0.4142390049331174,
        0.40913689444449813,
        0.6366343399860529,
        0.5849859295963324,
        0.42451526264809836,
        0.5258630138930421,
        0.5477797734021184,
        0.3638981587981703,
        0.5472190361630267,
        0.45787351232600326,
        0.3263376016756479,
        0.32395857797834865,
        0.3274094696650979,
        0.6368840742759828,
        0.6129614318545269,
        0.29756048211398184,
        0.31194523992838474,
        0.5099482164502157,
        0.6843683620251405,
        0.4176471684892915,
        0.5871906097552545,
        0.6047994255167375,
        0.3274290102910689,
        0.5257465905048699,
        0.3819435440998145,
        0.5546810261468569,
        0.6135163094729031,
        0.36850344152296477,
        0.6118712126984885,
        0.5281388242078356,
        0.3823281452772598,
        0.5733923253260764,
        0.43679487816600465,
        0.5583745070823405,
        0.5961647713277229,
        0.40376972049732357,
        0.5797681972583772,
        0.47998013935997813,
        0.484330550011188,
        0.6423916790525216,
        0.3753337588913444,
        0.5096983045656378,
        -0.5170464843759756,
        0.5271036060225835,
        0.5128556901181305,
        0.5241033338610656,
        0.498091761623518,
        0.524882990497542,
        0.510774006752873,
        0.6595188039668572,
        0.4637812027907023,
        0.5074247804811711,
        0.4528387771067653,
        0.6733743647768191,
        0.6619824865063751,
        0.48494906911759594,
        0.5839100843407917,
        0.45757548797096104,
        0.4503349664103099,
        0.5626742299628805,
        0.48129942426669625,
        0.44522485997484124,
        0.3999545072398271,
        0.5161419014118042,
        0.4880370013143682,
        0.4816073296495186,
        0.4621401428798631,
        0.5110445238812885,
        0.5319282392925022,
        0.4973321153718605,
        0.5606362270857176,
        0.6215468111675997,
        0.5586289743313123,
        0.45434582025320835,
        0.3703662322319611,
        0.5057518546205622,
        0.6126028997478247,
        0.4121587338398568,
        0.4842112243861394,
        0.5594118419963414,
        0.6324275890901677,
        0.524163162861352,
        0.4340159310706095,
        0.5279343336218323,
        0.4688475681060082,
        0.5111911745745575,
        0.49659025079925084,
        0.572720167912391,
        0.38748874541726575,
        0.4067509612807362,
        0.40383413678727664,
        0.4817915605037561,
        0.5673084530783469,
        0.5379845321401817,
        0.480151667859993,
        0.48864905637851036,
        0.5644083397135095,
        0.5603667393670583,
        0.6767895463957657,
        0.5449343821651926,
        0.40798361355297064,
        0.4786154360051285,
        0.5308165516091912,
        0.5491344491223391,
        0.4926421980503192,
        0.5047391131838875,
        0.5124826232207816,
        0.5373506296291393,
        0.69356085225317,
        0.5344680026118092,
        0.4984071881133434,
        0.5124090416696605,
        0.6595838002919481,
        0.5879132460630205,
        0.5950668811999238,
        0.5548184965768376,
        0.5856214880951275,
        0.304116383539733,
        0.4668661804019235,
        0.5177607672318242,
        0.7014793369013015,
        0.5225510183934635,
        0.3586298151474261,
        0.46465072195963425,
        0.5735837043340689,
        0.6626251996651951,
        0.5743844258156837,
        0.6683531522732483,
        0.38427577093702026,
        0.4921226209654419,
        0.3868120631920291,
        0.46573349284205057,
        0.5019430079493961,
        0.5371388163291319,
        0.5364623870330647,
        0.48536717183935524,
        0.41386142751856425,
        0.47842581152504204,
        0.48101859086796916,
        0.5468064150877999,
        0.4668279443169516,
        0.6378054320712119,
        0.398242830280383,
        0.7144735582533639,
        0.3690527276080046,
        0.5352483605718289,
        0.5445833256464632,
        0.4710078036645368,
        0.6188735232582832,
        0.46819576897669124,
        0.7609852358583475,
        0.42632463894127315,
        0.5520029932037137,
        0.6221937066511595,
        0.44367555492072397,
        0.5096859460531236,
        0.4397656662702017,
        0.38272240518087214,
        0.3925115944383219,
        0.26500327929291095,
        0.3816556161142885,
        0.47313934966260235,
        0.4183146995193998,
        0.5089149775674978,
        0.6148545093391693,
        0.43840900217927636,
        0.24130415014493578,
        0.5612271962909062,
        0.6171739723309783,
        0.44661455752657037,
        0.5862350738111858,
        0.576311095372853,
        0.5700154309092509,
        0.5402422397071113,
        0.5934359326903687,
        0.5529477420693069,
        0.5439464623564608,
        0.31783505624868563,
        0.3798157176305433,
        0.5782496110383037,
        0.5967114727618279,
        0.29676427742421096,
        0.5894774105640375,
        0.5509236022682918,
        0.6385138102934415,
        0.40709778231135374,
        0.5694822881489052,
        0.549635986355734,
        0.3684096637250536,
        0.4801112470477108,
        0.30748637285029345,
        0.41264755706787337,
        0.5009155073687912,
        0.4809203658869076,
        0.5442219265629812,
        0.4081050699228772,
        0.6065065057251204,
        0.4419549740144905,
        0.42014583210681516,
        0.6871945043447625,
        0.4422241666004399,
        0.5865121002229171,
        0.5239184966462065,
        0.6486091789768932,
        0.49833178295419867,
        0.46021252603747,
        0.5647283862868593,
        0.6615498619602812,
        0.417424499967337,
        0.48795692464849594,
        0.6618847693487386,
        0.5458537778718848,
        0.5146964830700413,
        0.38916606738517584,
        0.4213965546293127,
        0.35738283545487054,
        0.684208704246616,
        0.5424167834020687,
        0.4816607371069589,
        0.5135477015340844,
        0.5536587628211991,
        0.539535514088618,
        0.3060903034963036,
        0.35120428223470973,
        0.44417988372186,
        0.5844081338594552,
        0.4814409879645541,
        0.46106594451892374,
        0.48961463389729876,
        0.5704263673109332,
        0.3843606332151321,
        0.3579576459528181,
        0.5014939762609179,
        0.7035366361823132,
        0.6096029102849536,
        0.4801790700158413,
        0.43919243994452783,
        0.49515724704340375,
        0.7507252132648368,
        0.4399717569824514,
        0.4374967313930513,
        0.44928172803370314,
        0.402451709638016,
        0.6741046820227273,
        0.4741860562689782,
        0.4564218163965675,
        0.589959661459895,
        0.40650809163527596,
        0.4924907204062648,
        0.39621851909518496,
        0.4661250619104005,
        0.3388557084555026,
        0.25600976845685197,
        0.4788981476203403,
        0.48487929515778777,
        0.7791857170337901,
        0.5496689183919856,
        0.43182080396738,
        0.7412209818237234,
        0.4265680249957011,
        0.5132531357900663,
        0.4541324081117269,
        0.5026864323020545,
        0.4024746531563028,
        0.57913351151607,
        0.4636967914088754,
        0.4408771026041119,
        0.44158386434185043,
        0.5088028367256403,
        0.3765045669143425,
        0.4985702251106122,
        0.4642397982064321,
        0.4319834685564897,
        0.5349743919708274,
        0.613502866635253,
        0.49056368458150384,
        0.5010471088298395,
        0.47223403860981433,
        0.5779754532386463,
        0.4679365837897226,
        0.5736266496188637,
        0.723455232505095,
        0.5890301855674787,
        0.4883252561070733,
        0.5117473732304597,
        0.6340530234217758,
        0.35554720508246823,
        0.5460255465697268,
        0.6446890131984246,
        0.5342199418044066,
        0.28544026831976477,
        0.43074999390367497,
        0.47327605767403613,
        0.6021505855973576,
        0.5119174759671601,
        0.5048769151334876,
        0.6680823535123964,
        0.5216897747886307,
        0.5422320794200545,
        0.6066490012673701,
        0.37343115498857876,
        0.6441488844506201,
        0.535890052503143,
        0.5708063428237063,
        0.48888170344778087,
        0.36705281832822073,
        0.5968586223684375,
        0.21590793005593,
        0.6109984777730111,
        0.5382387886921696,
        0.46503760199035454,
        0.5876808034812895,
        0.5531926212490168,
        0.5946355197409683,
        0.5489223540158331,
        0.6329911236660449,
        0.40448417136074827,
        0.47479314625151675,
        0.3835436301783589,
        0.5772208113791081,
        0.24660607041388516,
        0.47428847688649584,
        0.40945638244564936,
        0.4561938473243019,
        0.6360907702918185,
        0.47527356178838465,
        0.6235019206586618,
        0.42658630537309805,
        0.5966062121538618,
        0.38540613835075793,
        0.3959021509539264,
        0.4760660395520467,
        0.5735386700527277,
        0.6766047515596956,
        0.4444581388312018,
        0.6082615763119132,
        0.7009805783506052,
        0.5189756348250752,
        0.65776429663015,
        0.5031369234570573,
        0.526776093508658,
        0.49722249863934576,
        0.5894272820568206,
        0.5649971904513865,
        0.4830317391464524,
        0.42892480255156945,
        0.5878851184867339,
        0.5630556994048567,
        0.5767979632526125,
        0.38920386903964693,
        0.5560270764569012,
        0.5071579233464985,
        0.4851921957352545,
        0.5054025581415978,
        0.6121967101728658,
        0.4538206516060345,
        0.4273075751844142,
        0.634670257981321,
        0.4195285902150571,
        0.544745754331644,
        0.4991803265530922,
        0.35562339181708724,
        0.5991253517532772,
        0.37700955561951993,
        0.44197242454632596,
        0.5461924804291376,
        0.5306849276251018,
        0.5683801131218625,
        0.6707696930000755,
        0.3659071633254807,
        0.502468009469438,
        0.526433118371385,
        0.5121126410278364,
        0.5209623117500966,
        0.41492081544706416,
        0.5279542808440797,
        0.44579540624961345,
        0.4979181298226963,
        0.5677478587440642,
        0.4928850763610272,
        0.4475175544462511,
        0.47402600235288334,
        0.6471929032816373,
        0.5321475450994735,
        0.47902389305415166,
        0.5123477883248073,
        0.522113266493326,
        0.5573936153208618,
        0.4623335410404175,
        0.521060273097161,
        0.5102353103401491,
        0.4980183575491822,
        0.4909773692664584,
        0.5174819004058597,
        0.3324344894333997,
        0.541138251583323,
        0.504894843898921,
        0.41935219844345833,
        0.6164439585098022,
        0.47090932839207816,
        0.5223913484735516,
        0.48863525148357045,
        0.47146837493213983,
        0.6707644543947012,
        0.44183523851858486,
        0.4455923739262773,
        0.5342125604721941,
        0.47345335425184604,
        0.5291773483471742,
        0.5631226424941234,
        0.5833454126608196,
        0.39347961349406474,
        0.486541775884463,
        0.46071471514740786,
        0.5971841623757314,
        0.3557888506167582,
        0.5616582303008238,
        0.4957351162831718,
        0.44091101069472255,
        0.45846749353813554,
        0.3746008777423524,
        0.3642338105401842,
        0.6283444801874021,
        0.45943390020885333,
        0.5487202127280693,
        0.5646049280389365,
        0.6323488936965793,
        0.5301343203183845,
        0.19744882895054142,
        0.5075863838420448,
        0.5427760527087836,
        0.3509086723040349,
        0.6288780897343472,
        0.6139738656513652,
        0.3966119028919735,
        0.4078515407468614,
        0.5324152371490785,
        0.6005633123620426,
        0.5349326520983917,
        0.47778175973272263,
        0.4811225922576665,
        0.5555029135576148,
        0.5844028046596859,
        0.539122081643716,
        0.44160159564292545,
        0.556063510507129,
        0.42107832765606124,
        0.4973417712804534,
        0.4720828910088026,
        0.5359182914900142,
        0.39946010820649597,
        0.4560439253576364,
        0.4524267570527223,
        0.4667481692843501,
        0.6775815328860781,
        0.6783394206542535,
        0.5339119237129181,
        0.5090568616179175,
        0.5003562720249332,
        0.44762147865869306,
        0.637097030622824,
        0.4041151099484938,
        0.5229377696707135,
        0.4502779646507077,
        0.5504379376992806,
        0.5174213222263303,
        0.4513367230116717,
        0.54686915779122,
        0.2576370339438437,
        0.5365703885333113,
        0.7641755732337586,
        0.43133497105692703,
        0.4066114382992302,
        0.36201832019287367,
        0.32640321049651877,
        0.18166170448063126,
        0.6410596669268881,
        0.5584540265609735,
        0.50647452010887,
        0.32148286600407,
        0.6373861641209861,
        0.5672504941089894,
        0.5219054216734721,
        0.5838991435042662,
        0.3982108533147371,
        0.45807152192885486,
        0.5051371944059542,
        0.5156506907485716,
        0.5122749421221618,
        0.6539202985977526,
        0.6268030792356385,
        0.5261464750143312,
        0.5686032432954684,
        0.38657878845368815,
        0.499289718527695,
        0.3780261948693777,
        0.5881270283446394,
        0.542248578302857,
        0.47356122300314757,
        0.48373628154789833,
        0.48860412589069957,
        0.6287986409299918,
        0.6773478635373541,
        0.4700120696247911,
        0.47953611053425416,
        0.35690948427712693,
        0.4269318340305543,
        0.45449673346888936,
        0.3036400771772845,
        0.5268640186132115,
        0.6166832002365643,
        0.3109363128936371,
        0.4519002419800228,
        0.45077593413740336,
        0.37560991992287535,
        0.4866022123484265,
        0.5918670004783154,
        0.4869307575109734,
        0.49139290583620165,
        0.5967998820353088,
        0.3982006468265084,
        0.41628614790198737,
        0.5178362072442739,
        0.7058249402895768,
        0.36294483407296485,
        0.4546759592478692,
        0.509571278256298,
        -0.0222708341794221,
        0.40008269236102784,
        0.3276370424623421,
        0.3418238844300886,
        0.5024878998595833,
        0.5244882662828907,
        0.724104655221716,
        0.48333760846723134,
        0.33014793494987366,
        0.5219500736461028,
        0.5595619843282655,
        0.5000986964165102,
        0.44752040512325375,
        0.4745265273083768,
        0.48305701535842277,
        0.7270284116960515,
        0.5220262479143348,
        0.46877175893393963,
        0.5120350416669203,
        0.51800320559395,
        0.5582197109340452,
        0.5655831951438255,
        0.35912474004378814,
        0.44435006112825814,
        0.3931453118831112,
        0.4232896135598028,
        0.4383911792314945,
        0.35908421580097927,
        0.41613933046645,
        0.46581266768457175,
        0.4968847499014922,
        0.4594576093033584,
        0.5117492431889404,
        0.45827199269817975,
        0.5304563895087788,
        0.27805535939878273,
        0.6362730427112537,
        0.505909177179246,
        0.5292038032063876,
        0.5361388379044156,
        0.4920484445409306,
        0.38036070949697853,
        0.5542433932618708,
        0.4780290121608437,
        0.4668210250165486,
        0.5971712804013343,
        0.6250493832897651,
        0.5114584401810569,
        0.6124331164747102,
        0.5128080056218591,
        0.37807146777675765,
        0.4988715410084864,
        0.5969609031551145,
        0.488457644876819,
        0.5362058041448755,
        0.49318802052664723,
        0.6749502077309947,
        0.36424912124199266,
        0.5114370520974724,
        0.35249568685200483,
        0.5277173582088384,
        0.6396842143456178,
        0.5124242966077353,
        0.6334318224065403,
        0.46264508093523066,
        0.41293946711293006,
        0.4391965498538907,
        0.5002789904001568,
        0.3698362999773428,
        0.547856734693562,
        0.7321673468481356,
        0.584364295439684,
        0.5222513298579737,
        0.42555694085715595,
        0.4524858343375107,
        0.35266983606262065,
        0.4607296419590948,
        0.627858467144598,
        0.530869495017004,
        0.43735102284234356,
        0.480855834561416,
        0.3918627460522621,
        0.5984672287803857,
        0.3649736413062357,
        0.4237588834889553,
        0.7291038851228822,
        0.3734529838918308,
        0.4824564669375999,
        0.5519132617296725,
        0.6226045922367109,
        0.34009133455604,
        0.4227256252668064,
        0.4654764381559967,
        0.4401152307400602,
        0.39845368194680725,
        0.5762877930430083,
        0.35242050947612014,
        0.44564525283039974,
        0.6618903175478257,
        0.4777740273196725,
        0.7282038317932211,
        0.6192979448898392,
        0.381490896296956,
        0.5443071768477215,
        0.3192771355142418,
        0.41989441709304576,
        0.3850256861260938,
        0.6008413118772609,
        0.5095576734986281,
        0.5421841141585438,
        0.49346346583356854,
        0.5040738962202302,
        0.5466157089010079,
        0.5277705727517776,
        0.5601900249975246,
        0.5071723414470971,
        0.3648721107706234,
        0.48845628760510756,
        0.6385005052084585,
        0.40487105194145295,
        0.33041282533697464,
        0.5130039851069621,
        0.5560021714959361,
        0.4377904847574809,
        0.45252066799227636,
        0.4661010109507001,
        0.6901271553426158,
        0.6173008502321119,
        0.31448682563009006,
        0.37068681909333784,
        0.4573032624337159,
        0.4717158423230208,
        0.16889058536443963,
        0.445040918343696,
        0.45531515590957283,
        0.5301621239516384,
        0.5446108197493806,
        0.3945099440542087,
        0.43913253948192627,
        0.3495479055934655,
        0.6161499140690547,
        0.44525204673264346,
        0.47163142386105555,
        0.4678413549499999,
        0.5543846768619146,
        0.535412884596796,
        0.5006574039626221,
        0.5179260453176457,
        0.4781489265316721,
        0.6453143538932569,
        0.47474846783904473,
        0.5346736237790343,
        0.35568187895592873,
        0.45665969967316467,
        0.41035931718410446,
        0.5893043816656383,
        0.545126483630702,
        0.5544431896122038,
        0.38900846156449387,
        0.5491720977446122,
        0.46765598945630366,
        0.4242961121357515,
        0.42144085756932437,
        0.5874843766652227,
        0.6334703315652406,
        0.6876431620830628,
        0.41638328970276317,
        0.5654284046487419,
        0.5526764665662034,
        0.4919212619223765,
        0.4968845890120263,
        0.4989523126573951,
        0.62071039264418,
        0.4425730905653654,
        0.2677881502796885,
        0.5110010427573396,
        0.6351085885139127,
        0.4275415309091746,
        0.5129635128160389,
        0.5608905605701416,
        0.4958400686252501,
        0.5495263819722873,
        0.49988837203302544,
        0.556556221538642,
        0.5336414516324175,
        0.5786417777659021,
        0.42228095426039397,
        0.6013138125797717,
        0.5360449473567214,
        0.680230933889275,
        0.22650548366937576,
        0.6069790303407494,
        0.3744004373218396,
        0.3706977226682497,
        0.5382684562300898,
        0.3297300858794684,
        0.5475352715231321,
        0.4015002271267677,
        0.44506779324706497,
        0.5597262700599654,
        0.46895420434384105,
        0.48575118773293813,
        0.5255738029191578,
        0.3506495996101766,
        0.5313479185653187,
        0.19911774850023461,
        0.6347795196879809,
        0.5078331702178105,
        0.5050072517115267,
        0.588624289997333,
        0.43179918946547574,
        0.5706848782211793,
        0.5917121791953108,
        0.4289679153181102,
        0.6288775224069615,
        0.467349852306778,
        0.6256508795484161,
        0.6314759896549553,
        0.5602430242587254,
        0.5583990122229164,
        0.3878610406395492,
        0.6020538364284468,
        0.5367762204816369,
        0.43304970934159476,
        0.5536281911902221,
        0.5525357877162811,
        0.39584328966097754,
        0.4520348278955556,
        0.5345072048431475,
        0.6070639625057953,
        0.592349847078827,
        0.48792274935686347,
        0.5757705982430892,
        0.4734147062904789,
        0.3376766289317116,
        0.5889901203285698,
        0.6151432184995834,
        0.37971339296463086,
        0.5211157881632527,
        0.4643107327061928,
        0.5093234820518991,
        0.5807795977125949,
        0.57914539211822,
        0.5512737577273795,
        0.4712318607655747,
        0.8201071466526458,
        0.5268669841368443,
        0.6465377974317521,
        0.5338613637939402,
        0.6792130843344878,
        0.38257685585327517,
        0.47781739733838574,
        0.6063130653480165,
        0.38516289113788865,
        0.5735517526389098,
        0.5205406306930253,
        0.36440080068868314,
        0.4857931616269739,
        0.48218300711550505,
        0.5376718231762072,
        0.3823822181566002,
        0.6626330365453337,
        0.5871836286731892,
        0.5297578416116778,
        0.5758247402508072,
        0.43986704642197577,
        0.4943867650722946,
        0.5870360142435426,
        0.6764797696436348,
        0.45225310793315027,
        0.38117632338704516,
        0.5509046255485087,
        0.5051404061675564,
        0.43593573983044787,
        0.5852269895077554,
        0.4748114405418658,
        0.5498797325907724,
        0.44721214583685714,
        0.5825840663239088,
        0.5486157368465503,
        0.45284647530170796,
        0.46685251249346627,
        0.5137246937468485,
        0.7313759610048873,
        0.46975974815074745,
        0.41368696994357085,
        0.4678095013447436,
        0.45980060942248474,
        0.6955879916147214,
        0.4698854770699791,
        0.5613169566708505,
        0.535973470513565,
        0.4567608523051934,
        0.5134849850770918,
        0.4872272329691914,
        0.42523847431068307,
        0.6188734918781095,
        0.3976404344954368,
        0.5049777672838202,
        0.4937274193941318,
        0.5182200094887558,
        0.49194227179533245,
        0.5428880673616172,
        0.34499687495059306,
        0.5774926196538732,
        0.4363089579570807,
        0.42886900065501476,
        0.3931948395306696,
        0.34068299529199897,
        0.5329618424311485,
        0.2565977943509408,
        0.607126420423202,
        0.5440003078523009,
        0.3929307390228238,
        0.4107291694179525,
        0.591830432244012,
        0.4713252616285759,
        0.3132789097414164,
        0.4658787507818266,
        0.4569122404722892,
        0.4462299065456252,
        0.4094199880307352,
        0.6298174152911036,
        0.3263772477740852,
        0.44851591297533655,
        0.5087178141033049,
        0.37789526281605273,
        0.5740380711877314,
        0.4762957811181745,
        0.5600952879523629,
        0.5278986269552677,
        0.47770896242767713,
        0.33585689695212423,
        0.4550931506703735,
        0.3456976441722393,
        0.4413893664765425,
        0.49668045969147073,
        0.39333688315975046,
        0.510394023306938,
        0.5311996271284853,
        0.31121740470394116,
        0.495720298862579,
        0.4963203521254712,
        0.6194508624423859,
        0.508052650328622,
        0.5664918755374515,
        0.46718597074129004,
        0.4755292450961325,
        0.3618656860454567,
        0.652365371649514,
        0.3883573331078866,
        0.37257418328888303,
        0.5573451120036549,
        0.3394158119722741,
        0.6738620412966968,
        0.553380987919608,
        0.38382202338979615,
        0.31615430463144123,
        0.6615641613065727,
        0.6564184221359559,
        0.5072595441231185,
        0.40466359617440306,
        0.7011321094610844,
        0.4446128977413916,
        0.6217787294418327,
        0.586722896303023,
        0.4236193097270816,
        0.3871160919381081,
        0.8405985555082288,
        0.5394508821038102,
        0.41452690089650623,
        0.4323335764110583,
        0.4744909319792314,
        0.4752645165515911,
        0.594417092438571,
        0.44753137303716184,
        0.5463841231599276,
        0.4506573277605099,
        0.38740477043914,
        0.48761460348616253,
        0.4594087058572011,
        0.5805043631862203,
        0.5245100870184297,
        0.39797751199591086,
        0.4871597779076759,
        0.5811913215433973,
        0.5311272964013023,
        0.6239682784008155,
        0.569927026582406,
        0.44603315116250847,
        0.5929505932383365,
        0.34024087976133083,
        0.4543696748474031,
        0.5018318595459292,
        0.4971007503137846,
        0.48494282650628623,
        0.5299785140044356,
        0.586417270153735,
        0.5521512039591763,
        0.5213265444050771,
        0.35923476117539377,
        0.6522652146518357,
        0.6104088009172547,
        0.5350887178598678,
        0.3344130742873282,
        0.3093659934476729,
        0.42629193127115994,
        0.4381081033925561,
        0.4836167817799464,
        0.423088338464244,
        0.39567440416622124,
        0.5241890622314072,
        0.5892100561364669,
        0.46547628026249005,
        0.5534483246745263,
        0.3723623673742843,
        0.5503474961425926,
        0.5066154667818775,
        0.4700089056976555,
        0.39998952986739883,
        0.4292677476166065,
        0.5137029667998996,
        0.3799490819098777,
        0.3290782094492567,
        0.585182185437852,
        0.5373961366329107,
        0.3349955321725072,
        0.41494416851556654,
        0.5355671627669397,
        0.6488663895087594,
        0.4732760214983824,
        0.25173673959234183,
        0.4998474496192025,
        0.6058592361151446,
        0.49428433116108206,
        0.5386688605830788,
        0.4271920653037566,
        0.4737838794381328,
        0.39125529381143487,
        0.6092805894019503,
        0.4748833354994223,
        0.4596692582018432,
        0.7045209930206964,
        -1.2300812439501883,
        0.6348462373002595,
        0.5944210438782933,
        0.6705591830921258,
        0.4968805777878108,
        0.4718480483660452,
        0.4063187173633852,
        0.5287182727616387,
        0.4027453008312464,
        0.6149969568938398,
        0.5216673057083583,
        0.4197034430121482,
        0.4227594698929702,
        0.36371461919164244,
        0.7163578472304475,
        0.5710086653018396,
        0.4863263687605659,
        0.4907479839730346,
        0.4602166144528998,
        0.5855064896018319,
        0.6079886391903448,
        0.6192043605035272,
        0.4412069592125312,
        0.40807181995131947,
        0.6751706478732966,
        0.379045917379633,
        0.49355184237941435,
        0.666159816321379,
        0.4621476872832176,
        0.5085019471876996,
        0.5775773036675272,
        0.6255196596892452,
        0.529740099237368,
        0.5359067779390922,
        0.46111280698684315,
        0.5576552087778216,
        0.4823436772479175,
        0.3748578315519237,
        0.3581923828928891,
        0.5076101397708845,
        0.4096221874613592,
        0.5438821576586789,
        0.6755466419265721,
        0.512043033728907,
        0.3958897256967861,
        0.525737318736992,
        0.4022971854019443,
        0.4567199911203511,
        0.44631610819119816,
        0.3107757878027607,
        0.5573978383872996,
        0.4220231288155238,
        0.5522530283988147,
        0.6574691999455273,
        0.348269157393608,
        0.33573167763091705,
        0.5608084394006243,
        0.4499292419135541,
        0.4613399145560702,
        0.7166358913223203,
        0.5302516320813517,
        0.6675660324022922,
        0.5126265992784924,
        0.5040853659716008,
        0.5874606119805679,
        0.5649619362809866,
        0.8133088108545996,
        0.6270731104583742,
        0.4387106242239629,
        0.42063110523747155,
        0.5237942591946712,
        0.29312418832143694,
        0.2662226422845283,
        0.4271060918886566,
        0.6920993295810578,
        0.44023708177676857,
        0.6364289457036599,
        0.6594034034527009,
        0.5806426374714176,
        0.24529646493566554,
        0.3972580745689609,
        0.5040700405817484,
        0.5027789118199807,
        0.5082059818195445,
        0.5233484937043693,
        0.49503303532344084,
        0.5415088317963801,
        0.5488859268212154,
        0.33716977260509984,
        0.40050934894509554,
        0.4124025660098137,
        0.6587735223842607,
        0.6647742595471122,
        0.426712009466816,
        0.30237576760721485,
        0.5446972266454377,
        0.5268323935491148,
        0.6459278406037173,
        0.3828586620478059,
        0.5373353928046394,
        0.5621132853047343,
        0.62200660108542,
        0.49703230664481524,
        0.5349270667325852,
        0.4914039638796148,
        0.3611541982728972,
        0.43400830003009944,
        0.39965672963564064,
        0.4306748306119252,
        0.49808169851282696,
        0.5199979408498033,
        0.4759346119255243,
        0.43391998282666333,
        0.620365431756901,
        0.5925704894727026,
        0.5353216673057454,
        0.5446166221369914,
        0.5849859901476985,
        0.6473551216129506,
        0.3763061502628251,
        0.49068085058657046,
        0.5733703923338757,
        0.5990248384771841,
        0.637143642820804,
        0.27787788606297686,
        0.5474128087583922,
        0.552994645956848,
        0.4803868862809818,
        0.6124712530940621,
        0.4325125738388851,
        0.5064757201709769,
        0.6728941888271323,
        0.6898912385368825,
        0.5703311792465915,
        0.37084226345278243,
        0.5486311216017925,
        0.5716136494258873,
        0.7443920381223819,
        0.4627412420653679,
        0.267187124431714,
        0.5698148027578513,
        0.4279045885060261,
        0.3644724414671747,
        0.507334873189541,
        0.5122379279742262,
        0.3899059438703801,
        0.42234555999486456,
        0.5839236610856586,
        0.5861390567160677,
        0.4222633704815851,
        0.38980683451615855,
        0.43120019736276993,
        0.4303732585266327,
        0.4965742673878486,
        0.5212977458621941,
        0.5682270042056538,
        0.6319084635162586,
        0.5157908578082671,
        0.38348800163239966,
        0.3988289975271594,
        0.4049663182415609,
        0.4640333702618257,
        0.4601543284069144,
        0.48573989728144884,
        0.4080026931105194,
        0.6073278167183902,
        0.5921492738637004,
        0.5842286222625477,
        0.6365257212704163,
        0.7045174678649377,
        0.4180094187056061,
        0.4096292480257762,
        0.4950441229027761,
        0.39711925801791026,
        0.5420930274100462,
        0.6281427146680684,
        0.4385696392134436,
        0.5968404114660575,
        0.4486763133818272,
        0.5863681571922812,
        0.4432603004548967,
        0.5456892954390976,
        0.4312086069200548,
        0.42464008094725786,
        0.5193651631031977,
        0.5281126156741948,
        0.4140163078189713,
        0.627632616657829,
        0.5106495441696284,
        0.35381971891085057,
        0.49591833657030837,
        0.5912131192227886,
        0.3005681688910617,
        0.516372795485225,
        0.4618271549339625,
        0.3936950540894488,
        0.47884513603770096,
        0.494757013008956,
        0.408484829246869,
        0.5468312579453934,
        0.4847965637988397,
        0.5027358252866567,
        0.3451472565656433,
        0.4153855267812131,
        0.5286478151366878,
        0.3759680288069498,
        0.6879012605089833,
        0.5849140443652454,
        0.4906972168849243,
        0.4809006972420806,
        0.5610946632091365,
        0.40792835384107323,
        0.49287700622727204,
        0.5276389572127224,
        0.48431001012724284,
        0.4283246805643742,
        0.4280612421211136,
        0.7083961441536656,
        0.5749705343491635,
        0.5948808106350821,
        0.36394360830335404,
        0.35581701634970814,
        0.48556422739533933,
        0.5474341719755117,
        0.52855136707443,
        0.3970716627536832,
        0.46852698646763746,
        0.5168732590854362,
        0.6384875370500879,
        0.5819539246892207,
        0.477954609556719,
        0.3535388134496486,
        0.5526377932032152,
        0.5853879311745203,
        0.4982773560183566,
        0.4747122511846936,
        0.2715267009455813,
        0.338895706128863,
        0.30314711618571766,
        0.6393191106902142,
        0.524708009482235,
        0.5767436412470669,
        0.538488751893775,
        0.41721637957308877,
        0.43248501155009783,
        0.6983945366365292,
        0.559902504295354,
        0.6695936921274508,
        0.5254867215374263,
        0.3661690210419238,
        0.5149453197567748,
        0.42889922095956473,
        0.5885643870622359,
        0.4470968305128652,
        0.5429970130994757,
        0.4987035832448235,
        0.5969220806895126,
        0.4148208302171039,
        0.48271142197861605,
        0.8675361014857557,
        0.30568350738533867,
        0.6079896002825743,
        0.6842834825899372,
        0.5932856269336593,
        0.5992737966883632,
        0.639780573143138,
        0.48143146130973885,
        0.47913206031721944,
        0.3933121783249038,
        0.551686604278262,
        0.5045541193336105,
        0.4970601382140673,
        0.6197429751318067,
        0.5987315477497006,
        0.6109430427056695,
        0.5070780997427614,
        0.48352614675387673,
        0.38763805317061073,
        0.6872574212425829,
        0.6306283405988021,
        0.4111047459500949,
        0.5072363962043509,
        0.6826785237314205,
        0.5741260507693796,
        0.5675483695538165,
        0.37556878828480683,
        0.5099792444992444,
        0.5344989354489862,
        0.38813081902963903,
        0.5605660372678394,
        0.35103270451524327,
        0.40896609638008735,
        0.5756417072954633,
        0.4408189607850419,
        0.41052387544948804,
        0.6215886443245059,
        0.44405261974161453,
        0.40098728885758317,
        0.4031604582022723,
        0.3501411437738613,
        0.3493855105109483,
        0.5786275695914876,
        0.4591966727726326,
        0.5077812565710126,
        0.629387768112883,
        0.5911320786617921,
        0.5637272937945031,
        0.4105173831414097,
        0.5284126259311065,
        0.34588372313787996,
        0.5804469561029371,
        0.3655189705536978,
        0.4556092019878111,
        0.38044890228665573,
        0.5571322988117464,
        0.6301588816975198,
        0.6847524438853371,
        0.35694658558476244,
        0.5677940192352317,
        0.3233380928982662,
        0.4711076026152862,
        0.5845188791387168,
        0.6168269222151123,
        0.32030644749354237,
        0.5218520226018579,
        0.4763054457569552,
        0.4044531430155482,
        0.5289725455063513,
        0.4780825106612462,
        0.39264005282600745,
        0.5692937759255577,
        0.5284361726063157,
        0.5892169441353584,
        0.503849642692928,
        0.6389510983174279,
        0.6396769379266269,
        0.545346484549288,
        0.564365303979307,
        0.32749196366521216,
        0.4717420277550874,
        0.4612020618857898,
        0.512843373266982,
        0.4501923606277837,
        0.4501251679317562,
        0.4347089278772481,
        0.43508785505869724,
        0.5144905387423783,
        0.6064280035396757,
        0.3781603145106925,
        0.45767676236275195,
        0.38910786129981195,
        0.4376480874968437,
        0.565453030405212,
        0.49419137261589113,
        0.5289193628032324,
        0.4417375959567543,
        0.48748412355969273,
        0.44136228053319193,
        0.49975155294608137,
        0.33667252084473104,
        0.48292783879320766,
        0.4753593307263868,
        0.5027781182652524,
        0.4851874821836312,
        0.337204796420189,
        0.5327257514562069,
        0.5098246709368571,
        0.5726206346486987,
        0.3928981083299055,
        0.47329513664841827,
        0.5598041714660211,
        0.4672822317510273,
        0.4920637525953464,
        0.29842116400092983,
        0.5326849728134592,
        0.45076343975170896,
        0.46631550711353503,
        0.3785725867085088,
        0.6298198179597849,
        0.5526359595867473,
        0.479886650440327,
        0.5120441313657104,
        0.4861863804054591,
        0.5551288219647874,
        0.5145135695557608,
        0.39689601611833314,
        0.4218421506968279,
        0.6662001064707216,
        0.6456111891126354,
        0.40199929086767294,
        0.57597073637074,
        0.4514320993828074,
        0.5179239663741698,
        0.6837418509626861,
        0.5022112485927438,
        0.5575463721382089,
        0.5322213003280772,
        0.4529263239598633,
        0.5575649083142701,
        0.5211079075661501,
        0.36248606821356455,
        0.9937692041909143,
        0.47479281414681673,
        0.5950614903983352,
        0.30025219165392325,
        0.5794664957835226,
        0.7083789830500433,
        0.5359933449196651,
        0.5773299062496013,
        0.6545348000552611,
        0.38586970196566883,
        0.45000655312033916,
        0.4856243995719198,
        0.6181873796029221,
        0.40114292554913294,
        0.3954108653268238,
        0.4215607600437835,
        0.4566382860977235,
        0.40707582392794717,
        0.4663292348969374,
        0.4673856598305783,
        0.4204180085479823,
        0.2950210241444031,
        0.46614335985616306,
        0.5823705405516362,
        0.545742379309389,
        0.31150365480608094,
        0.49872204158925454,
        0.5989562455189277,
        0.5967388989254448,
        0.4367907367099849,
        0.5171982553029143,
        0.6245794611570651,
        0.48551745775266986,
        0.5459060044956556,
        0.377117264158401,
        0.4144150905518039,
        0.5094957624871225,
        0.4725053258748214,
        0.4429995092396807,
        0.3486188278376282,
        0.4851697704619122,
        0.5171660424795472,
        0.5595080128006525,
        0.4425449062526596,
        0.44439066399277016,
        0.37992854265950277,
        0.5047138618153668,
        0.6046963954857352,
        0.5205630886177615,
        0.44479906372245004,
        0.4586721235347865,
        0.34766065126193757,
        0.5034550956407747,
        0.7286934957364337,
        0.39222301202567034,
        0.44932067337118203,
        0.6385443270403335,
        0.5168106038469673,
        0.34396247404899444,
        0.5412607472075357,
        0.6753812275675979,
        0.3942306791699133,
        0.4727164771170319,
        0.4746658261827249,
        0.6767210660163945,
        0.6104674077775004,
        0.5061300367847168,
        0.341519848062129,
        0.36101748419129487,
        0.45656965747872424,
        0.4903902075679691,
        0.381815141531377,
        0.4629586517429654,
        0.3477348591221837,
        0.48969645398040534,
        0.6401834099911018,
        0.6235851053288971,
        0.5203180451861239,
        0.4905946672152652,
        0.41042158912093885,
        0.41553525629627736,
        0.6116655517642836,
        0.4925912762633913,
        0.4430544354875257,
        0.5050389069096759,
        0.5326045388166478,
        0.5624959859499231,
        0.31195323018277504,
        0.42094581901857625,
        0.6773688229234256,
        0.4451438905238705,
        0.624894861704993,
        0.5886334462151208,
        0.40390616812031505,
        0.4395958900950027,
        0.5294440978112924,
        0.425675381859378,
        0.5923933947015203,
        0.5998088278372479,
        0.4577783071396013,
        0.3653631359537748,
        0.5405346370620712,
        0.6718363658406677,
        0.3682081408923916,
        0.5160969103430396,
        0.6164174977147757,
        0.44870629433917064,
        0.44102505642295814,
        0.3686352699037443,
        0.4229973712319116,
        0.6608363669469078,
        0.6397532473120996,
        0.5994370969034113,
        0.5263756534543139,
        0.3832989696042182,
        0.39861739160498505,
        0.54817732877452,
        0.5229615582061717,
        0.7394525541687633,
        0.6154672081117107,
        0.7009623670227362,
        0.47514144653366186,
        0.4866982496099749,
        0.4055428978083019,
        0.5746327652956902,
        0.44582380142404504,
        0.6230913374753193,
        0.4275642028673263,
        0.4907098824790062,
        0.6537818599123445,
        0.5707602257881479,
        0.45221180863614746,
        0.5100239282846296,
        0.5165569734845898,
        0.4017926818303568,
        0.49386559562809035,
        0.41842010960430837,
        0.6591057004520313,
        0.4888833196629516,
        0.44124578948506593,
        0.5282653719249867,
        0.5230260052531921,
        0.555870765294485,
        0.5334544769560237,
        0.6321551044692846,
        0.35010718576660976,
        0.34089976266345623,
        0.29746804021366696,
        0.34942078363199636,
        0.5223779379715602,
        0.6051631250650744,
        0.42002544740228626,
        0.388617128202857,
        0.45493732209576876,
        0.3065816317643167,
        0.5186159593160827,
        0.6730204393524134,
        0.381301347428408,
        0.2699132788102352,
        0.37740508941128953,
        0.37531564084303637,
        0.4592511643300523,
        0.7887988009477571,
        0.44523717104482985,
        0.4306472674288159,
        0.40859649402109566,
        0.6671145283142286,
        0.5289956742495077,
        0.2942287365560778,
        0.32322410069222623,
        0.5257563468901467,
        0.7118952523613589,
        0.4984514691865211,
        0.6195322830050154,
        0.33031474118780463,
        0.5759094658357367,
        0.44623623890149505,
        0.46316261340749504,
        0.5206651427392917,
        0.5452326986552534,
        0.6137006254720505,
        0.4047928969929132,
        0.336900168580649,
        0.47328983656151236,
        0.47286274249507587,
        0.4894397241451284,
        0.47146356766298153,
        0.3738266942831791,
        0.5337150941943195,
        0.4594073541429971,
        0.49396058362344253,
        0.4193373527390357,
        0.3909446354315174,
        0.5529908051407576,
        0.45354697565219537,
        0.542400736652617,
        0.623376239795408,
        0.5007560174626777,
        0.4392273314672651,
        0.5495114768512988,
        0.47434663351755624,
        0.536484314854124,
        0.3635362403811105,
        0.5477101478632894,
        0.5482836873154004,
        0.5732593715478719,
        0.5516013623317537,
        0.5540988898413434,
        0.49965081647031695,
        0.7455024998351439,
        0.5941242620809996,
        0.5172902686568741,
        0.4787598893828811,
        0.41023271325047594,
        0.4286758574062093,
        0.479550907733457,
        0.6014334036034336,
        0.6344797274137775,
        0.3364725918520873,
        0.510481005446353,
        0.5352933103345273,
        0.5148686737825252,
        0.5053161242276942,
        0.46478178772789747,
        0.5585337993555572,
        0.5363182265683984,
        0.544420987603952,
        0.43778969423993835,
        0.3027784681604233,
        0.34036805827209754,
        0.39724216617810865,
        0.5891285967918695,
        0.4641810752447556,
        0.7141236223937155,
        0.3557246474616392,
        0.4842091227567126,
        0.47856415366698546,
        0.4170418155227816,
        0.5656178606816554,
        0.43935476061039885,
        0.48706135484996094,
        0.41599374739532,
        0.6177990809944651,
        0.6262643294199839,
        0.4159975552746072,
        0.45216209181099387,
        0.49392318755697084,
        0.37285507491177483,
        0.4184317812644671,
        0.4750780419063899,
        0.5172523889314676,
        0.31698466740752773,
        0.262319668620498,
        0.4993688790848087,
        0.32182820833664894,
        0.5454928441354411,
        0.5161257683848267,
        0.5846547820588868,
        0.4088933744382755,
        0.51235867376679,
        0.2341847887825946,
        0.5207638253737493,
        0.5589186267587039,
        0.4386553136610716,
        0.4188660055942308,
        0.5264874619338216,
        0.22082655552968605,
        0.4837045482648131,
        0.35804062278226184,
        0.42061255176779694,
        0.5760654197645687,
        0.5705513493525668,
        0.3994396264605401,
        0.6397651011685316,
        0.6439995019641296,
        0.6959280143673277,
        0.6192765668066788,
        0.6715652528025297,
        0.3660986437204339,
        0.4156151006184815,
        0.5814199558327243,
        0.755930632898367,
        0.37213474774376004,
        0.5773463603352009,
        0.43696574577042524,
        0.7132990807319601,
        0.5245094576065812,
        0.2994470454787017,
        0.4457667422144544,
        0.5485834108966415,
        0.6139121318826798,
        0.37297702344408973,
        0.4189892653340143,
        0.6197696068881109,
        0.4054971256109285,
        0.501013042731719,
        0.4334663204362282,
        0.5298439675659875,
        0.5999565282066306,
        0.5223589915984681,
        0.3211368258275125,
        0.5411463251536154,
        0.61403526780146,
        0.4857302440943021,
        0.3962163963723786,
        0.6088332733313567,
        0.5222523067983678,
        0.5706443033327987,
        0.5437051401281231,
        0.5415959105532592,
        0.4886318672844075,
        0.5188277406200085,
        0.6294407345231259,
        0.34161233760677145,
        0.5393876643837,
        0.6942486908858062,
        0.5769426882984049,
        0.4458568380518898,
        0.4610030017616568,
        0.4951830722158074,
        0.4068801807775321,
        0.6780632415500913,
        0.39294831960310567,
        0.4254937809316296,
        0.47896820776757154,
        0.5208921422597973,
        0.4960579926889567,
        0.5196193896493777,
        0.43821026904662547,
        0.8123379935935812,
        0.5817734086687872,
        0.4756628664021349,
        0.46581594883846744,
        0.494378122271072,
        0.5545087499528957,
        0.6090408255595521,
        0.5206121073926991,
        0.5627387211826843,
        0.5212073538923292,
        0.5015958387717114,
        0.4560384264490786,
        0.4167164072817996,
        0.5781034196628353,
        0.39735362568640664,
        0.5102165570420764,
        0.4089879635861666,
        0.5366908180350909,
        0.47516681232631947,
        0.5334398236595456,
        0.31623817163319917,
        0.5593473260852326,
        0.43781988822499807,
        0.4378209495258528,
        0.4397293913977832,
        0.4484786484129196,
        0.5959327989026574,
        0.4232631081475395,
        0.5372558861207849,
        0.4690722864593764,
        0.4624442790031397,
        0.553743898930151,
        0.433795756372697,
        0.33712422095293443,
        0.4463992915473539,
        0.67704206569986,
        0.5021484639970771,
        0.376962695042276,
        0.2501716417196667,
        0.455242494780147,
        0.6312060060107012,
        0.4411865690660864,
        0.5165618791427042,
        0.5972352513260649,
        0.6390526186145431,
        0.35024360437625984,
        0.5931077503132818,
        0.6560457199390484,
        0.573592522918637,
        0.4852861026314836,
        0.624573508769633,
        0.4004276280690411,
        0.5945674670970881,
        0.49423303329001717,
        0.6149702375156766,
        0.5668007586190441,
        0.6245722331287107,
        0.7117687096820169,
        0.33092063623078494,
        0.45525997883507646,
        0.40286421760831825,
        0.5344621005169617,
        0.5187292162739878,
        0.43782557631519325,
        0.5654770613835461,
        0.5688183305980111,
        0.6574210773212094,
        0.6244838275069415,
        0.31963525580287605,
        0.47927772719212225,
        0.6471710981546164,
        0.35524923066410197,
        0.6583211997369899,
        0.6292581623657024,
        0.48392805299640634,
        0.4483792784432897,
        0.4875520693692012,
        0.43230704895572586,
        0.5625629783569129,
        0.3321628808278761,
        0.4579281350730293,
        0.5446162199200076,
        0.5703464408684991,
        0.6716169644810576,
        0.4028826037274367,
        0.39636515731317923,
        0.6133768295901588,
        0.606060323285772,
        0.5098576952059253,
        0.5916371560244532,
        0.501544124675292,
        0.6114192755167849,
        0.29329756785197064,
        0.6113131793646932,
        0.48876771008610753,
        0.29423723385517503,
        0.5451097931586021,
        0.44434357700750626,
        0.4196087449294021,
        0.5603063640964385,
        0.32993362702713813,
        0.4894552078680971,
        0.49269567281042637,
        0.51141152898073,
        0.4623651377327207,
        0.7084055361208361,
        0.5222834171316085,
        0.5018527290810807,
        0.3946108031423793,
        0.4967588082606894,
        0.40729296735964243,
        0.3848566324338214,
        0.6472467954671112,
        0.5636620744923391,
        0.597061026880785,
        0.5052501114597733,
        0.6294726095534601,
        0.4135134483360572,
        0.5649216176755463,
        0.48918447367567724,
        0.4976564157269305,
        0.3850796759219654,
        0.6153795857614839,
        0.47788337546374215,
        0.6590631307900685,
        0.6323007617277769,
        0.33988495819767045,
        0.35121942334131845,
        0.35700160649445145,
        0.5418220485714165,
        0.5208110974649669,
        0.4258192304035803,
        0.627734865325147,
        0.662659645202327,
        0.479956341301066,
        0.621637678193896,
        0.4952749759585124,
        0.4110197784987252,
        0.5339713321368793,
        0.4983962523972531,
        0.4774602171645009,
        0.3484851826600137,
        0.5772320961781899,
        0.502009743333685,
        0.3110788171387255,
        0.5937967104669301,
        0.5019299706867859,
        0.6263715573598798,
        0.48301012176266095,
        0.44592482525179966,
        0.5024400297140249,
        0.334671897873771,
        0.5604713038935527,
        0.42863184421946526,
        0.5994585494288617,
        0.4935137264833443,
        0.6777610714638765,
        0.389267794890481,
        0.671680895101938,
        0.462301795870008,
        0.3785840215875276,
        0.5057441044345611,
        0.5049177569683839,
        0.30365005529367556,
        0.43957872433286976,
        0.4972091307683938,
        0.4804989133717983,
        0.5457254612830214,
        0.4727881247227253,
        0.5735126949273092,
        0.5705248378752713,
        0.46631962424222806,
        0.5570414387012131,
        0.4422995240511285,
        0.4697217960474967,
        0.6387933915250807,
        0.4941257179547195,
        0.6554688377164596,
        0.5793026368662151,
        0.4289019718758572,
        0.27350241021014116,
        0.44034708153881535,
        0.7166500081053823,
        0.5869391786827672,
        0.2690693962746516,
        0.5085738512800876,
        0.6245429425435006,
        0.3988038119364286,
        0.4424188659390761,
        0.4780358767057613,
        0.39876400378047067,
        0.438300573847043,
        0.34871695256550084,
        0.444418083192959,
        0.35417231234263086,
        0.6158234922026999,
        0.485609722028062,
        0.5201978602720082,
        0.5168796900947495,
        0.4276103191829175,
        0.49530824954688346,
        0.4703061228880992,
        0.36566316956161626,
        0.40754873439996925,
        0.5554425232454032,
        0.6049553905384775,
        0.5003230209497922,
        0.5220543266960789,
        0.4892956881210259,
        0.4100756689852506,
        0.40212224628729387,
        0.533149559396405,
        0.4100922503239437,
        0.45032229373020216,
        0.46534522744153345,
        0.5207127682178743,
        0.5731943192677483,
        0.5926019090192879,
        0.40522108116113864,
        0.6030060557223328,
        0.39612820781839153,
        0.44534158275198527,
        0.6341724854077467,
        0.518940196624449,
        0.562184228045274,
        0.4499756987066877,
        0.4064137744488407,
        0.4245215884162557,
        0.6895986738799171,
        0.4369651478612223,
        0.37202973908591136,
        0.42174336328085893,
        0.5541603129097279,
        0.48610216199448303,
        0.5726710135697574,
        0.4205487946193997,
        0.3682141328937239,
        0.6402505147145753,
        0.5423447722348884,
        0.6208976726768889,
        0.43804538788245917,
        0.6454502535987866,
        0.5933349889596082,
        0.4572493969404534,
        0.37954959061723165,
        0.4393182971284433,
        0.4716700443064694,
        0.44982293695680764,
        0.5679727562230759,
        0.6252778411988511,
        0.34372425689979164,
        0.4311747958402161,
        0.47464967645499717,
        0.4493727892574936,
        0.4078463683358509,
        0.49648272484491845,
        0.43774938317894646,
        0.45602242067054494,
        0.3996295490198459,
        0.4860874120087151,
        0.5162821732196192,
        0.519283386424876,
        0.5774939540333246,
        0.49339898199048876,
        0.5791105240048138,
        0.49319350708852566,
        0.23081272638060552,
        0.702036929447242,
        0.586935807203196,
        0.5907573948892135,
        0.3976108492362946,
        0.38789298022446556,
        0.5776467471373176,
        0.5747018188728193,
        0.5224465714604294,
        0.5881991090826585,
        0.3631805713714087,
        0.40246304713871905,
        0.6331545662397756,
        0.5396347183998307,
        0.49302684949333464,
        0.5933239858636059,
        0.54428463805938,
        0.5885905939549433,
        0.5269915531401819,
        0.6499170668185759,
        0.600804266963746,
        0.5494624279471936,
        0.6393688460347404,
        0.6523521776362469,
        0.5310297506228164,
        0.3473869613225164,
        0.6637782718854984,
        0.6433417263718906,
        0.28881928799028106,
        0.31393451492186164,
        0.7065894171604487,
        0.4453493351478369,
        0.3783732950561466,
        0.5419172621785768,
        0.3569275743379602,
        0.5236160347259304,
        0.3156912371577871,
        0.3994204322362636,
        0.48363695047415844,
        0.27645612430198424,
        0.36955315720816373,
        0.42566161625737464,
        0.5682911791737301,
        0.5830276719746983,
        0.35729488687068794,
        0.563839656740651,
        0.389900485833092,
        0.5970292627649911,
        0.5160125830362617,
        0.4705069129280474,
        0.4283778586874282,
        0.622076525276261,
        0.3788834703888873,
        0.3780079760986058,
        0.3343467294867659,
        0.5881009024241215,
        0.5595850643360369,
        0.43925558411273985,
        0.4675531526303407,
        0.6240784475614995,
        0.3733685793512026,
        0.5992429151862538,
        0.46926244220032365,
        0.5011038503079247,
        0.303531250771183,
        0.411407919073153,
        0.5732218914961266,
        0.37366379062584465,
        0.4121711866912845,
        0.6465242276221536,
        0.3771591199826549,
        0.4130223559849667,
        0.26027794544440813,
        0.4615697045681828,
        0.45750334863449343,
        0.3590323966088584,
        0.5975326941892519,
        0.2897850676258597,
        0.4327397833241331,
        0.5263615738958566,
        0.5107636226765788,
        0.5845287559966567,
        0.5958064114650189,
        0.4163800260856471,
        0.5221821812993308,
        0.5266463268373816,
        0.3619396985596534,
        0.7048631072785133,
        0.5836139145533056,
        0.2825305297083637,
        0.5985389118070062,
        0.5338471275975695,
        0.3314823787182848,
        0.43605250412025987,
        0.3943697067823271,
        0.36753863205434845,
        0.42058890895146417,
        0.3576160027339772,
        0.6284535799494668,
        0.44685978702455176,
        0.5315603589445596,
        0.4428857061573962,
        0.2606648302219331,
        0.3813990494376163,
        0.4647125403013458,
        0.47642968557877297,
        0.593383784868141,
        0.5147076135301816,
        0.604716484366573,
        0.49880582221799685,
        0.5393206331412272,
        0.37534043219792246,
        0.46465937642742267,
        0.47872588566870955,
        0.43541497899179005,
        0.6882996176110491,
        0.48939039823178243,
        0.6902437205523567,
        0.5617748359396278,
        0.5510191914238798,
        0.4582988890700926,
        0.33556223491035747,
        0.4394460019680774,
        0.5588681186850353,
        0.6023815473248745,
        0.4471601430303805,
        0.4401660243281848,
        0.5583564380591273,
        0.4725366957600095,
        0.4879231468567121,
        0.4684571821335857,
        0.46023282124126363,
        0.5742831577559558,
        0.4196784620785686,
        0.4321132515990834,
        0.5166867288111016,
        0.5857441240462882,
        0.44248076664460856,
        0.28739162630892395,
        0.412972700964018,
        0.4977459341685368,
        0.4101750474764289,
        0.5085578935778564,
        0.5150559168813101,
        0.6082448062084715,
        0.42815427417650265,
        0.5548590612401487,
        0.6750597555333745,
        0.5161566397511761,
        0.7471951836787113,
        0.49257856076154893,
        0.6088564895345402,
        0.5399324477938867,
        0.3956326065130402,
        0.4232795778547044,
        0.39064830499309644,
        0.5974708048176023,
        0.4935603186637771,
        0.35244586880355805,
        0.41085631465623096,
        0.5514604283423717,
        0.46242395741447934,
        0.49564751300590604,
        0.6871437983705206,
        0.6562001709303199,
        0.4447091486284127,
        0.3899289502514003,
        0.5012479938632174,
        0.366195406428997,
        0.6036307351218099,
        0.616715494332711,
        0.554150864270836,
        0.4137051879258142,
        0.42178216401391644,
        0.46099453067231894,
        0.5137719726547267,
        0.41330201248848464,
        0.5266318107385874,
        0.5165772341232743,
        0.5095154901331046,
        0.45026901393332713,
        0.37822045328416803,
        0.49829525456836604,
        0.4188475571490504,
        0.5116699036300961,
        0.4586091498195141,
        0.4908622227989062,
        0.5451148116129955,
        0.544394425269846,
        0.5269286623114021,
        0.4604499410954458,
        0.49425317778922007,
        0.5370962276511795,
        0.3660724621589229,
        0.44878483003223674,
        0.43154189055973546,
        0.6564250806706243,
        0.4900251507334685,
        0.4717136590836399,
        0.4962570958952454,
        0.5528079960048151,
        0.6059831643146345,
        0.5065414212770434,
        0.6078517321174683,
        0.5024018070600281,
        0.5541282342805808,
        0.49600422720725956,
        0.5043724105652895,
        0.44187769637386576,
        0.5252493398638339,
        0.46246460782690085,
        0.5882077075959457,
        0.5151822506461275,
        0.39313994622210047,
        0.5049164118119007,
        0.4398850519625198,
        0.5409786915276461,
        0.48358964993566667,
        0.4264304835415954,
        0.6598757983818192,
        0.4562336930721537,
        0.5697414987935518,
        0.5330283505837206,
        0.5179867025840904,
        0.4750168327510045,
        0.5010508253602457,
        0.46103343457241247,
        0.5177699479383989,
        0.5567795798797835,
        0.5460882410669774,
        0.5035492412023628,
        0.5944217243178438,
        0.4901607633586014,
        0.560721003025554,
        0.5018669693822669,
        0.4591653410501469,
        0.44162893470233083,
        0.536913187674816,
        0.47157125830072505,
        0.48956440692046477,
        0.511641988528269,
        0.5127869126622233,
        0.35567794531867375,
        0.550341763629181,
        0.5696470209168618,
        0.4947000489014687,
        0.32747558166274887,
        0.5936810336558107,
        0.5127824167746052,
        0.5773305898179946,
        0.5206503389017867,
        0.3893837091259749,
        0.476336816910242,
        0.44651980175550604,
        0.5233174510904198,
        0.5041669618522672,
        0.4887876670867895,
        0.5622301442772193,
        0.5457970793620154,
        0.5889523231095107,
        0.5919067158888615,
        0.4895111561184673,
        0.5796056838224969,
        0.43344866261703485,
        0.6166557556969562,
        0.6599323061997759,
        0.49198878889707565,
        0.4137025635497995,
        0.34061779841284007,
        0.375617427488051,
        0.44438518733149285,
        0.4277443034673076,
        0.4817797038957552,
        0.5708284630798467,
        0.5656312575748924,
        0.4848915769410554,
        0.47198650077433735,
        0.5318244388684973,
        0.5993882381023197,
        0.5183601482527658,
        0.5996180357172441,
        0.6960643489990153,
        0.4349224161522607,
        0.4737974798398648,
        0.48429514014708736,
        0.4754728111291667,
        0.492998829886759,
        0.4184337698993609,
        0.5669256772257999,
        0.5253814511180093,
        0.6829775485494318,
        0.5183353507821828,
        0.4389587174304721,
        0.5678795925911124,
        0.5359710386224318,
        0.5172333153226075,
        0.6303873132466872,
        0.5154249593546708,
        0.5332957820623347,
        0.35622205661910655,
        0.449077834398905,
        0.5889297146647767,
        0.5386692203429175,
        0.35394833338481446,
        0.45851742992383704,
        0.42453314480044113,
        0.5906716600798464,
        0.5252081842877705,
        0.561065073854435,
        0.378235515663845,
        0.534147375356729,
        0.48058854706089327,
        0.527012343144248,
        0.4116821205214821,
        0.5481499976374865,
        0.5255622003417708,
        0.44456440694585203,
        0.4556310623639045,
        0.6085315350462014,
        0.4446454036928409,
        0.566288064572205,
        0.6558550631098465,
        0.6038153950325085,
        0.5018914238693046,
        0.33755663383113177,
        0.5920346790784571,
        0.577363176140505,
        0.4320064751143559,
        0.5349007394147991,
        0.4527730070570333,
        0.6519934314231541,
        0.357948081883903,
        0.5478480109896059,
        0.5868231963771711,
        0.4876465249609172,
        0.5291219878554209,
        0.4642508895008009,
        0.5300358947045383,
        0.41680142321275987,
        0.40490467654482776,
        0.28861170517862905,
        0.4501880617019725,
        0.5576925601506566,
        0.4367185756887389,
        0.48581837221408003,
        0.5245610021619387,
        0.47078600274865295,
        0.42929510515824676,
        0.5259217883429984,
        0.4590065564168266,
        0.5206809305349623,
        0.5552910830560099,
        0.621444940949512,
        0.5854750322014767,
        0.40995819000080946,
        0.4770199453497929,
        0.5742177732985051,
        0.4950139370029781,
        0.45942193115029517,
        0.43841305072560666,
        0.4254762668043484,
        0.5534209097286437,
        0.39098231996425387,
        0.38788629114839474,
        0.4693124439211365,
        0.4266290865116803,
        0.442234774725405,
        0.49009683463286174,
        0.35267007834360453,
        0.5546135412880082,
        0.45431310583307616,
        0.45786084560983076,
        0.5240074249003963,
        0.5736348485328249,
        0.4821162065468209,
        0.41594905864232656,
        0.5242146411947104,
        0.4419932267888097,
        0.5673251156041057,
        0.5966034913781173,
        0.4732834053288697,
        0.5144048954891248,
        0.45219431408979277,
        0.613302537185534,
        0.44646519264537515,
        0.470735295030778,
        0.48754067128242684,
        0.6540032012961259,
        0.5738224429498127,
        0.44671523617290815,
        0.30305336268810534,
        0.5228911802058848,
        0.5368204939369062,
        0.48479922424138255,
        0.6075115777449724,
        0.5288277103070308,
        0.5222312843194703,
        0.4716807414475223,
        0.5365481788040013,
        0.35557370040629577,
        0.5003276133266547,
        0.44725125180557596,
        0.3716001207641511,
        0.37713344803393956,
        0.6151396828646426,
        0.4914068860575371,
        0.6344136344583561,
        0.5259937955835914,
        0.391545949593897,
        0.46502002992434954,
        0.5948453032857622,
        0.4703516368637742,
        0.5949690979915067,
        0.46004753485076794,
        0.4649335749300763,
        0.49147915001376774,
        0.5258262322218469,
        0.4609842351384038,
        0.5668689595002621,
        0.4746179664436029,
        0.49342096469899743,
        0.41510623917848044,
        0.40935660829038384,
        0.5352648336140183,
        0.435217801679626,
        0.4665501325829515,
        0.4865276192490277,
        0.5014422072128184,
        0.487792814452541,
        0.4396520938135644,
        0.446035132655913,
        0.574228188402641,
        0.46748061815325087,
        0.5036192046652264,
        0.5611089544139719,
        0.48639795372426936,
        0.43344889164791284,
        0.34948406707827895,
        0.44258472961318057,
        0.4853491169834516,
        0.5651241503664074,
        0.6250652941634486,
        0.5023169883244945,
        0.5362083223995733,
        0.42299891619474717,
        0.4794271317798248,
        0.4040749041658333,
        0.5121346110086076,
        0.4034796690148666,
        0.5945707036717596,
        0.32042232451838654,
        0.4268605096147848,
        0.38600101813492543,
        0.20887749965561156,
        0.5139549015279578,
        0.5292626020712786,
        0.5777881412672934,
        0.48302008959010895,
        0.5556589033162077,
        0.5443410042876046,
        0.50808336448062,
        0.34643790557852594,
        0.5222680077340576,
        0.5955084043467388,
        0.527528997621031,
        0.34206815223264486,
        0.4829025533440053,
        0.5633115163674868,
        0.611134900356538,
        0.3274867183311023,
        0.4216455231288135,
        0.5983485271305637,
        0.43784441649059047,
        0.42017309982078954,
        0.4621629443975819,
        0.44218574342324496,
        0.3920560327630432,
        0.5350898283988089,
        0.5326815925836631,
        0.44411622007414947,
        0.39180832484392025,
        0.5294803595302422,
        0.747013214267658,
        0.44432973093071165,
        0.48463931713566083,
        0.6025203408321689,
        0.44048497054195856,
        0.37800342016988137,
        0.5640233803438942,
        0.7046160284072823,
        0.5691369942440072,
        0.45951620730273685,
        0.47973708575759455,
        0.6019424255941992,
        0.3577378729383586,
        0.5392652905949115,
        0.5410151837865248,
        0.5379109583214104,
        0.6830822249980095,
        0.4347838245725187,
        0.5146483633851211,
        0.4643324790180629,
        0.577460620755461,
        0.5059676447124996,
        0.41171544724385234,
        0.5381169021524076,
        0.5629588080624285,
        0.39631276701624624,
        0.2585280822682727,
        0.5397385418094813,
        0.6178744865529338,
        0.6311077597229524,
        0.4616750265858398,
        0.4372368560401536,
        0.4480645169331319,
        0.65345742451757,
        0.44068305087661375,
        0.35630550694523083,
        0.6239415629741618,
        0.5929261266428758,
        0.5145386104332815,
        0.727822341775137,
        0.423050869459548,
        0.5164715026732414,
        0.5754366082100084,
        0.49626954903931136,
        0.663491622395989,
        0.509719062262543,
        0.3517911396583112,
        0.5324786912124334,
        0.4052421888708988,
        0.4263974270428703,
        0.6788194806836089,
        0.46418168076785576,
        0.5536885143547355,
        0.5391494972785692,
        0.4833990812217939,
        0.4480520467355266,
        0.5035899058214282,
        0.4227759505136072,
        0.37852020284915655,
        0.3916499388429796,
        0.5883828050366087,
        0.5759865209810159,
        0.45980793836931966,
        0.506525217021616,
        0.12211763701452738,
        0.5977595355819173,
        0.5727263867850252,
        0.6097441017202839,
        0.5958147713454205,
        0.44389424664779215,
        0.5609394902557703,
        0.5632444914807648,
        0.5179150214540533,
        0.30876958298854085,
        0.4084184755984198,
        0.515861854260264,
        0.5458783288497754,
        0.5542793554081596,
        0.6222364871228792,
        0.46868013933618663,
        0.5715845702705518,
        0.46303826518103886,
        0.4135442880010917,
        0.524713356787242,
        0.5259965785913058,
        0.3918267703142376,
        0.4881482346290493,
        0.37585956407097193,
        0.4596709063004788,
        0.49352652941535247,
        0.37713740048708266,
        0.452657707934686,
        0.4210865208930388,
        0.5675766521012997,
        0.581002725563708,
        0.5669916536898623,
        0.26291865921859114,
        0.4504779465410436,
        0.48832668596854656,
        0.41190897540423516,
        0.610883122006037,
        0.33949403830206154,
        0.6369058043548186,
        0.49683969053448024,
        0.6543644432358019,
        0.574231091409312,
        0.5626810423874947,
        0.5869952215357461,
        0.6298023147601836,
        0.6883043249950261,
        0.3760722558059775,
        0.6458310229091335,
        0.38098576773610965,
        0.47759754570260243,
        0.41609202443726945,
        0.5745356179366394,
        0.6659691578676326,
        0.6384628299705173,
        0.6147339324173222,
        0.3287770031280446,
        0.2785610349501293,
        0.6615405190476641,
        0.5013971769244132,
        0.775192255569885,
        0.37971876442129615,
        0.5767938785615004,
        0.44436713176263565,
        0.3892788960554238,
        0.5775155451587275,
        0.4945983720495163,
        0.4337439649517568,
        0.5190234871492831,
        0.4604757133965553,
        0.5686115567498085,
        0.41933857041817235,
        0.34501411417823996,
        0.22441221831874272,
        0.5880453554438866,
        0.5394324560739283,
        0.40661096905340605,
        0.49990845138363854,
        0.6089293333664202,
        0.43608472601030934,
        0.38569981253828606,
        0.501256779776783,
        0.3183084505096307,
        0.6955437464635708,
        0.49123857222125383,
        0.6600053433622451,
        0.5472785173047696,
        0.3746691454999947,
        0.6973815978793946,
        0.5082933877474726,
        0.5027704453933838,
        0.48739283048173543,
        0.6980774148177745,
        0.6146794724378759,
        0.24690893058438146,
        0.4206627526360144,
        0.5324956478848955,
        0.540617248008744,
        0.35066018175799835,
        0.5114294992221171,
        0.6760218936275996,
        0.6150731209184794,
        0.3829105629812839,
        0.36559527568058314,
        0.4674809155073369,
        0.6254398054857772,
        0.3138050124731325,
        0.46657775178231403,
        0.4505590883214938,
        0.3263786424306737,
        0.5917832316273044,
        0.25214636618328506,
        0.44021542737582503,
        0.5226200668737333,
        0.4929153594441594,
        0.5577725301412136,
        0.39568890328182343,
        0.49436749107010963,
        0.5241595495836167,
        0.5845345521397411,
        0.2790513854040095,
        0.4738918320020477,
        0.41144494781431373,
        0.3332071247261313,
        0.4823015649666363,
        0.5056452291242113,
        0.46930495953175677,
        0.5365437654722786,
        0.6454626574924512,
        0.3732863351658296,
        0.6101613756833589,
        0.6150220529694401,
        0.5267930513756374,
        0.34437598588165813,
        0.299958724440626,
        0.6731527571286231,
        0.5411601127935359,
        0.3543102048723699,
        0.5212674582059061,
        0.4165941657759179,
        0.41895271856695243,
        0.34689074541749115,
        0.4233963794296356,
        0.5236952104179633,
        0.6359130113898475,
        0.4584442060922178,
        0.5176555315494973,
        0.4526879028229276,
        0.46235312428053194,
        0.3743506227941125,
        0.4687817243186436,
        0.47242557448572053,
        0.27764141200076725,
        0.4465068262275904,
        0.49263094576042565,
        0.4078884545078889,
        0.6947108653340389,
        0.5422201701867996,
        0.4629937566854652,
        0.5462014093497081,
        0.5974974947761866,
        0.411557575114565,
        0.47324818959843457,
        0.48810504706671304,
        0.4745262746421614,
        0.6445737399093351,
        0.30224721312094815,
        0.5389388751582601,
        0.5991039040546181,
        0.4862290245516599,
        0.5363566820815653,
        0.5873549564465832,
        0.3694630491798388,
        0.43652340045310006,
        0.5514319069321997,
        0.4103721170218369,
        0.5741062067252685,
        0.3702175859452301,
        0.4549864301414832,
        0.44905741815256023,
        0.5478186802111095,
        0.43775742093329995,
        0.5090851613681158,
        0.6926002782625964,
        0.4501625816574522,
        0.46233556667500736,
        0.3856645951674684,
        0.4434813376029845,
        0.6207323577729885,
        0.5739028133010192,
        0.48247813667611805,
        0.2079465173042337,
        0.4765615779790924,
        0.42473968748676233,
        0.3871133720433802,
        0.34395882406065287,
        0.32539786300603996,
        0.4899855430577159,
        0.5769891366913443,
        0.4579199328163833,
        0.6775531273365986,
        0.6316244307794777,
        0.6345999340278312,
        0.4648759739680401,
        0.4758117058392818,
        0.5908625789356555,
        0.49195566908053495,
        0.5769969472020863,
        0.537595753716962,
        0.5194730416386044,
        0.4581025373970622,
        0.2871706850587119,
        0.3581945674880008,
        0.6885356739170501,
        0.5166752968698763,
        0.3747547635524379,
        0.49860842735947014,
        0.6784655417427007,
        0.30283950319313085,
        0.5153824311064761,
        0.5819371060486854,
        0.6653587016060021,
        0.6236099070279175,
        0.4854338959440508,
        0.5265383584988019,
        0.40148651268215946,
        0.5025020307611827,
        0.4617926967516598,
        0.4622083477339103,
        0.5338137326922624,
        0.6844575292686468,
        0.6032689061960207,
        0.3894781305372138,
        0.49082991908152773,
        0.38686241943719607,
        0.5056380760301656,
        0.4383528795811153,
        0.542639703918187,
        0.32784861297858775,
        0.4695400312655681,
        0.6623578934230011,
        0.534964192608974,
        0.33054282502461146,
        0.6567184100140564,
        0.5693045611096875,
        0.4496401927554892,
        0.5123923398179964,
        0.5033590636314019,
        0.6958892075687926,
        0.5205741325313554,
        0.49321033721408436,
        0.5083525157442407,
        0.47613453231783814,
        0.4691747968270422,
        0.4779202086816275,
        0.46334675029171013,
        0.43107434904547065,
        0.3698353313441957,
        0.48759841448183483,
        0.276884551554354,
        0.6553381372050939,
        0.3260367384327199,
        0.5684723102388658,
        0.4236576853026558,
        0.6489181234924146,
        0.511385200012677,
        0.5615209143065425,
        0.48564174082195405,
        0.4357977142135689,
        0.7442732643548201,
        0.5017178082676916,
        0.34157136470974275,
        0.503308745796406,
        0.458084024792644,
        0.3642213101710771,
        0.602512858410175,
        0.48756214192353226,
        0.7037562082700849,
        0.46115947708320315,
        0.4450421337601398,
        0.4974843920401426,
        0.708460002032602,
        0.5738344933227961,
        0.587720162268626,
        0.4744056259700641,
        0.5263090573793677,
        0.5392976821470679,
        0.603315554613924,
        0.5796063793322488,
        0.3500209246513767,
        0.4684180682042098,
        0.6578957686473532,
        0.37525213216487036,
        0.48579756291884263,
        0.5144926454770383,
        0.4330275164840992,
        0.4979896368497737,
        0.7041784401088106,
        0.7295429147410804,
        0.7106771396839001,
        0.561242936243853,
        0.37307302542031334,
        0.5766997609068321,
        0.46181308753255484,
        0.42595899226645867,
        0.5312964871504076,
        0.39707266642856226,
        0.5579108698945356,
        0.5614757715651466,
        0.5411926088282762,
        0.3193606977095969,
        0.41308451880241,
        0.518068440427615,
        0.6350659318249214,
        0.48578958418622514,
        0.4702015077165733,
        0.6048963615404436,
        0.3228342141918332,
        0.5354445014265966,
        0.5860005829649242,
        0.6889844557296422,
        0.5212416014770809,
        0.5503100863964903,
        0.4943982122209459,
        0.54208078878411,
        0.5705203324436664,
        0.44065200163060597,
        0.43949768918492965,
        0.48179720278047616,
        0.4915582127986355,
        0.5721310439031168,
        0.45741195178489524,
        0.3863897869456129,
        0.46192157345536305,
        0.39013497712112793,
        0.5744530184350011,
        0.4372982712311285,
        0.5184414076540602,
        0.4464047605727971,
        0.2588525715291231,
        0.4812792284348962,
        0.49623186203006964,
        0.3170425893231396,
        0.5804175560047732,
        0.4365144049048896,
        0.6059011982858982,
        0.3126035437540273,
        0.45539341229252656,
        0.5274627132917601,
        0.5961388696526486,
        0.4624542813406993,
        0.3598416346492527,
        0.8293489211717816,
        0.7837552173357917,
        0.42770580880790693,
        0.5460737470951671,
        0.7177918481282036,
        0.7140257271108342,
        0.5678716408134004,
        0.44569036956121605,
        0.691715891192323,
        0.5535017835887189,
        0.6092639023963344,
        0.5252862318771966,
        0.49339531793038693,
        0.38531327544277266,
        0.5527073323276879,
        0.37354514510908854,
        0.44761661909697004,
        0.6330067798986824,
        0.6492630173543744,
        0.5857042824881308,
        0.46848202300056424,
        0.4928965889379836,
        0.4469521779038421,
        0.3371312656732205,
        0.6099236783260993,
        0.5678281361849602,
        0.4933926095282359,
        0.5688434868573853,
        0.5876448628224356,
        0.6950972472902749,
        0.5090905526433552,
        0.5896941604807084,
        0.6498278924970909,
        0.5319167027143378,
        0.46684805996744067,
        0.48807839394555963,
        0.6148903045553951,
        0.5670255479729577,
        0.5625040695055312,
        0.6141299660582235,
        0.45101154912925107,
        0.48028602418672117,
        0.4349786304897531,
        0.6810021884552565,
        0.45268238412709266,
        0.5842149807482534,
        0.5720269656759417,
        0.6357824073571898,
        0.5853154020700093,
        0.49234271537775537,
        0.3915867058256379,
        0.5045843413282028,
        0.606320112149992,
        0.543354127419685,
        0.48182958363931994,
        0.6349706287709141,
        0.47979349704658025,
        0.47887812429722587,
        0.5529709945564472,
        0.46862580575122786,
        0.5196734932649668,
        0.5139475825609494,
        0.6295757683334898,
        0.38362665665779205,
        0.42268949552389273,
        0.6244974119820891,
        0.43064241880481613,
        0.26500011533966955,
        0.5384637895335792,
        0.5310449856941899,
        0.3196419317928628,
        0.4920044167847204,
        0.26075576850039306,
        0.4155192236886199,
        0.6066134976592675,
        0.5409990980916151,
        0.36513318001009537,
        0.4041940866086509,
        0.522626754635159,
        0.6493152214665054,
        0.513113441755739,
        0.5499083368727309,
        0.5476286986692033,
        0.447701932709462,
        0.5287332249112807,
        0.4804259029706905,
        0.5664483092883608,
        0.30014969160713456,
        0.5708661732911227,
        0.3513967371755341,
        0.44718179712325334,
        0.29997930997357575,
        0.514444889681974,
        0.3997003419876754,
        0.5193636859779885,
        0.20326569697197885,
        0.33854032483066104,
        0.5106523428926945,
        0.4834781086966295,
        0.36345223453281233,
        0.5704157079477526,
        0.3269883511613313,
        0.4238969366572814,
        0.43064433011876496,
        0.5769339916396475,
        0.5566321573905973,
        0.6748322109285079,
        0.49401811173269833,
        0.6346473990543332,
        0.49211327102801605,
        0.35908616106773483,
        0.4208752437586541,
        0.6209009617234708,
        0.5054056785103549,
        0.3610416324375572,
        0.2910128442303781,
        0.4309671992180153,
        0.33574361319521984,
        0.42267431916813186,
        0.4944528377507456,
        0.41107877519835606,
        0.6156252091232666,
        0.5153995992126548,
        0.3612754972500057,
        0.5738619885266959,
        0.6290496334669284,
        0.357251691985472,
        0.5352659054176787,
        0.6234622462738774,
        0.3487394049169959,
        0.40189841088792255,
        0.5451575466513915,
        0.6813681895491879,
        0.4322320658585137,
        0.40840467922191215,
        0.6533304892866897,
        0.5375038977223378,
        0.5086603049152325,
        0.5806052648284918,
        0.5234100346598789,
        0.520088721736304,
        0.5229087663929882,
        0.568873412281115,
        0.5895990265070848,
        0.5756299487500095,
        0.6806962832927621,
        0.49441535766070976,
        0.4390045411312619,
        0.43180241623186055,
        0.3619055486241752,
        0.4654232766285204,
        0.44606778865407853,
        0.43192152902596015,
        0.5872081655707211,
        0.6130665455214055,
        0.5969230020052717,
        0.5709130260671819,
        0.37179753976626895,
        0.5226909312586198,
        0.4128696031690647,
        0.6209314932314146,
        0.29576600412144166,
        0.5370423302153907,
        0.5720913358085221,
        0.38294877421787327,
        0.5148550159765354,
        0.5027979618813525,
        0.37034878236331037,
        0.7183130951051365,
        0.5223847170646948,
        0.5030543878364016,
        0.5772218876221686,
        0.43178011021362134,
        0.5398466102707523,
        0.3374700461005856,
        0.534794125941775,
        0.344290243431649,
        0.6430478016180351,
        0.5977318779767072,
        0.3965023591459971,
        0.6393076606295502,
        0.520283882028937,
        0.5218553339829473,
        0.3077951423074135,
        0.5352240516804023,
        0.5685059939320279,
        0.33878131502948794,
        0.3244746212518307,
        0.4958887948296682,
        0.4059984811939537,
        0.6776053238506516,
        0.39771672964210153,
        0.4638538725955843,
        0.3970384883135614,
        0.509169515013772,
        0.37207911812747463,
        0.38821954145946697,
        0.4728263495406988,
        0.6091799689443639,
        0.3802307954707231,
        0.6674759397113917,
        0.2564113906288155,
        0.44085956784708563,
        0.5689384025889729,
        0.5284507455805991,
        0.20396909037204333,
        0.5861287633287936,
        0.5737124945567712,
        0.47003077772252344,
        0.4526975877412864,
        0.4075086772449974,
        0.5593313631611434,
        0.5178141866300687,
        0.6524861256213889,
        0.5633253128775683,
        0.5838021367764845,
        0.3656291374911544,
        0.615888262882948,
        0.4560155075636709,
        0.6248807187002268,
        0.7116379335036442,
        0.5564858256407195,
        0.3925619120921929,
        0.42731592201717505,
        0.5012937109185956,
        0.6021187399895693,
        0.461882959272648,
        0.5961603253654997,
        0.6430589858736955,
        0.544067473306116,
        0.5617456704262382,
        0.38732582660007814,
        0.4322388519890023,
        0.4476962912665142,
        0.3840728899453567,
        0.5505805688333932,
        0.4482907181589772,
        0.2875433249744514,
        0.2949567860455284,
        0.5919246625772865,
        0.4420721271695549,
        0.6121781433799284,
        0.5435244716068431,
        0.34438699595356953,
        0.590251555280001,
        0.5126483771240264,
        0.34775943861189046,
        0.4556038920569529,
        0.5226141011391997,
        0.4620860325571408,
        0.5118030116536048,
        0.5027400516977276,
        0.5152384335675118,
        0.4558810665916521,
        0.35516158057678804,
        0.69728248631018,
        0.44800095729721967,
        0.5822471357639357,
        0.5023509306446301,
        0.6871102913490232,
        0.5936998275094174,
        0.6796061910945022,
        0.4742755406414321,
        0.48703007206153615,
        0.6339020136008462,
        0.5891217819004506,
        0.3413428055246227,
        0.3822613883892727,
        0.6161819813705983,
        0.4364565633270177,
        0.5814588720101481,
        0.4070738642141521,
        0.533481646088641,
        0.4128094458531948,
        0.4835192343238833,
        0.6973402938841358,
        0.5827312916030022,
        0.6724413174387442,
        0.41421134360141265,
        0.5963612063165998,
        0.6369973824866187,
        0.35143954313999054,
        0.5198940269838497,
        0.5226776091434556,
        0.538030157810168,
        0.45247819149130036,
        0.48922370720040637,
        0.4461541423414807,
        0.3817770254731578,
        0.4943025383018763,
        0.3337599501800926,
        0.30237778184717423,
        0.32724691461908856,
        0.43035973424107743,
        0.5121401377650397,
        0.4813065780752593,
        0.4189706047283994,
        0.661159370480852,
        0.3017751808154241,
        0.5090132937092434,
        0.6475801643748034,
        0.742762193608326,
        0.6255601491998065,
        0.43513986537418303,
        0.3798596635256041,
        0.3632287741679657,
        0.40777948342484716,
        0.3348879163837033,
        0.4908161321285868,
        0.6463770183841127,
        0.435250253972941,
        0.5840958257917921,
        0.466539245096939,
        0.40554799698888083,
        0.4136043679576952,
        0.5314106063318472,
        0.42532732344808494,
        0.5748385177672624,
        0.6458211115139549,
        0.5618022227620508,
        0.42913768409722775,
        0.5810036012445562,
        0.5901295728794691,
        0.4724347970230316,
        0.5661633987496694,
        0.4723581293340498,
        0.490844673827441,
        0.5784946462993482,
        0.5273845565821107,
        0.6264717066365202,
        0.4462326018703399,
        0.3637683919372346,
        0.410024691026332,
        0.4655774289891221,
        0.4274074252671701,
        0.4456522259893547,
        0.5329756127885145,
        0.6981255575438666,
        0.48315913209712963,
        0.4466843774195771,
        0.4873588272707162,
        0.48019164942275294,
        0.5080441673788826,
        0.5039680678554009,
        0.3930178771745818,
        0.36280783234084474,
        0.5089367124373894,
        0.6761209916511374,
        0.6425441567314751,
        0.40499563381971193,
        0.42872209259159777,
        0.6337459051916728,
        0.3986619347614825,
        0.6673246707457812,
        0.4718404301348724,
        0.5176320433333861,
        0.3551191904301846,
        0.4696402323822643,
        0.6269072057165777,
        0.41824340756520223,
        0.6489172427887685,
        0.6483517078244104,
        0.4930184632944858,
        0.5739667457328812,
        0.5050229966900481,
        0.5318670389312733,
        0.5581560037617467,
        0.5417662743934563,
        0.48890044110226766,
        0.5600153064951542,
        0.5240811768705449,
        0.37662201565582726,
        0.47850252445715424,
        0.4243956321843066,
        0.4141155431530181,
        0.5190369882307159,
        0.5486089803952103,
        0.48629314949335506,
        0.5300933744954274,
        0.4909155657384215,
        0.6204584798527053,
        0.4946590545865224,
        0.3905094413559559,
        0.4597063672576039,
        0.38933115699886267,
        0.48479107803593957,
        0.388723242820869,
        0.6095348420712787,
        0.5619461501839021,
        0.3962597517746453,
        0.38880625827880305,
        0.6549213305671786,
        0.5640856865644267,
        0.4107053917404222,
        0.6193993022795872,
        0.48850102428748754,
        0.561153306617416,
        0.23048688973270917,
        0.4581445588392108,
        0.5316788789942908,
        0.28450906457996206,
        0.4929555937517279,
        0.3924610099962769,
        0.5768822411924928,
        0.555280642885748,
        0.4658279605384955,
        0.5019654007522315,
        0.4429836373082122,
        0.6493458363638807,
        0.6417212916961353,
        0.5509492650048261,
        0.5498401639632199,
        0.4693504052690058,
        0.3283978057876575,
        0.6191602778527788,
        0.28292974722340264,
        0.6736203368537398,
        0.38584634680357943,
        0.5912307527871947,
        0.2911533742401384,
        0.4117565380300871,
        0.4164819740882852,
        0.48192858336392586,
        0.47712393046471513,
        0.5606393715859228,
        0.4578758037255755,
        0.5148945172209175,
        0.405210304397317,
        -1.9717885249142786,
        0.4963103796037259,
        0.6563800049111548,
        0.4966843539496008,
        0.5018498413542786,
        0.3461134865767759,
        0.5219412966323248,
        0.40146540800050073,
        0.44080848674185635,
        0.44241725999525094,
        0.579106850073942,
        0.5961107467641338,
        0.6129209790694103,
        0.536590342579476,
        0.35585743823791693,
        0.6287777301045837,
        0.4238721700633843,
        0.5072936906225789,
        0.5070386199244523,
        0.4684698597567145,
        0.5653894711655637,
        0.7640763653878644,
        0.6283067685236073,
        0.4913776643327808,
        0.47135713471867247,
        0.47295228130674494,
        0.44781093701361924,
        0.6235338747170094,
        0.48209570571882693,
        0.502921591025714,
        0.5953464607625542,
        0.5511648902624972,
        0.469629183170316,
        0.5623981005167467,
        0.5630033097795765,
        0.49875414442144056,
        0.7041735521449672,
        0.6252208080644301,
        0.3363116150067257,
        0.3035044095451248,
        0.5267143083046694,
        0.523054628348961,
        0.48860733654534805,
        0.38658669761767006,
        0.24829374441517207,
        0.5987858580826334,
        0.416620698806786,
        0.3854754518219627,
        0.42864289469955263,
        0.5315882125957238,
        0.3407806291259775,
        0.3872814554815018,
        0.5628724911844709,
        0.618216644907712,
        0.5296117207557918,
        0.5069017127894473,
        0.5238333943860108,
        0.42129843318853893,
        0.42464019121169455,
        0.5783679556804752,
        0.47454761406328677,
        0.5684401429493118,
        0.440741495760188,
        0.4996164031519382,
        0.4479179902772066,
        0.44531044991606494,
        0.5810178848396703,
        0.6105713055516294,
        0.5691796754902982,
        0.6805478627564557,
        0.378209676473861,
        0.4858585350803866,
        0.41040138452428687,
        0.6035915141508172,
        0.4749697917765897,
        0.46445846806419644,
        0.35294782930899715,
        0.49622089534087466,
        0.535067341901401,
        0.5501329084265286,
        0.6227154534886764,
        0.7031554299803845,
        0.4158183341636214,
        0.5666822116525901,
        0.4051582910797838,
        0.5996947424559826,
        0.6229344968446864,
        0.44785531643166915,
        0.29248800546825354,
        0.5307573149330286,
        0.30556633352905277,
        0.5432867007930854,
        0.633824275321563,
        0.6026815278321326,
        0.38562369021321824,
        0.6811523657986304,
        0.5444918999448823,
        0.5320707543332595,
        0.6202582225040532,
        0.5442638851702559,
        0.4330403690558758,
        0.573277507194957,
        0.5042755237696287,
        0.38868059008330513,
        0.5406562706985042,
        0.6364249069092994,
        0.5097440446942388,
        0.5213751518451517,
        0.3958286656533727,
        0.5689689804433893,
        0.446536391914973,
        0.5460223276957187,
        0.39417422574371264,
        0.6225366127641401,
        0.5849471988298238,
        0.2151546237118371,
        0.4358977575692554,
        0.4639725098099191,
        0.24486815376783494,
        0.4315900798068067,
        0.4875480623647971,
        0.4677619345021208,
        0.40249286114241767,
        0.5770114806063644,
        0.5337152143109342,
        0.48231261473067233,
        0.35141504384725103,
        0.4531029121402742,
        0.44122990922691296,
        0.5199503965395702,
        0.5543748994989479,
        0.4383381721896697,
        0.42260303130928045,
        0.5918149414764854,
        0.46761772865075546,
        0.36911425835558886,
        0.5587360336714212,
        0.4837957450047468,
        0.5190960593518487,
        0.4383820777265457,
        0.6958697127084321,
        0.4730916815684449,
        0.5029081500877577,
        0.6846326010203293,
        0.5906787040353769,
        0.491504407679992,
        0.49369161770100306,
        0.4609744483493007,
        0.4435566705091141,
        0.553069209627729,
        0.35967730280410615,
        0.503209941988329,
        0.502577020370154,
        0.6393744885939062,
        0.3898047964385548,
        0.6426764745604326,
        0.510783494179646,
        0.5337969102647595,
        0.6116654899913212,
        0.3190738873149887,
        0.42746257717711234,
        0.4172474290716115,
        0.40226180030682335,
        0.766057372305197,
        0.4557234657607449,
        0.31959260484127755,
        0.4007281140080392,
        0.6175954921564655,
        0.44801938377472095,
        0.5911056532716444,
        0.37108169102804817,
        0.6010983898517094,
        0.6611868095831815,
        0.5869726641430603,
        0.456056099187421,
        0.5897099745584109,
        0.38033102163550414,
        0.419219428630008,
        0.4369713246660687,
        0.4682654179957206,
        0.42247870412650057,
        0.5903614070671962,
        0.4619906767438106,
        0.4888512959292845,
        0.3998136248021803,
        0.41386610072029656,
        0.5420157093523407,
        0.5977675174611982,
        0.5266907078707542,
        0.3311830837680168,
        0.5014081216177791,
        0.6186208727378346,
        0.7395922478839735,
        0.49773663455653483,
        0.25803641160382756,
        0.4522218312644843,
        0.38619639854564863,
        0.40146003853594897,
        0.47665666469922946,
        0.23135589724457734,
        0.5584273007388693,
        0.6379727132702513,
        0.4761764661192337,
        0.5319125032393505,
        0.5388425485501932,
        0.564068659684603,
        0.36526805211163876,
        0.5935147962840587,
        0.4199668869263034,
        0.5575683867197779,
        0.5359174540506828,
        0.5044840700825193,
        0.41610770067856834,
        0.699440376201125,
        0.40831247463972314,
        0.46066507759740705,
        0.697971182668445,
        0.3400935251695157,
        0.6812083446156264,
        0.2815452345072962,
        0.3421913003917729,
        0.47506924862646915,
        0.37528840395979857,
        0.459409974153583,
        0.4413468825773511,
        0.4555738690014751,
        0.5328712161800632,
        0.5595678828926487,
        0.49016045003524394,
        0.3860425950506661,
        0.46744572449757726,
        0.453103299150792,
        0.44206140010614514,
        0.4511833007863587,
        0.5576311519697605,
        0.3204400688376426,
        0.44963149307950007,
        0.49383740998228126,
        0.439640499210181,
        0.6574166355198703,
        0.7076990644883413,
        0.4157419968026561,
        0.37460297455365593,
        0.439276929805327,
        0.46749244393130307,
        0.6575671052006674,
        0.541817034490659,
        0.4134655548627512,
        0.608819733164937,
        0.3058026394770856,
        0.28074465937573484,
        0.6129425946638558,
        0.6284127355496874,
        0.483708960909569,
        0.5288503410639394,
        0.50882880253051,
        0.4643100396634376,
        0.6200460893951135,
        0.4938319598333376,
        0.4086509687453579,
        0.43924812806418934,
        0.6163232522879445,
        0.5338571938477578,
        0.6417853989900625,
        0.4740887276251773,
        0.5489472399537064,
        0.580987281282495,
        0.5015258349895947,
        0.508813518551725,
        0.4593977925181791,
        0.5885130601412668,
        0.4817045617537412,
        0.5744244609242605,
        0.6441206312120197,
        0.4252553129183814,
        0.6799464864509597,
        0.3846000989418219,
        0.49536592832821885,
        0.5880738940568768,
        0.2672214542960643,
        0.5069929710159825,
        0.6159047588018851,
        0.683129059653655,
        0.5269913769355745,
        0.4791796745354671,
        0.5783056587371002,
        0.4264691909557528,
        0.52254368989163,
        0.4854060122595992,
        0.4857969387165915,
        0.6035755200453811,
        0.541678299187076,
        0.5317080711668126,
        0.5649564036848186,
        0.46998124200857777,
        0.44713589290168887,
        0.5025389101413544,
        0.5659352140073952,
        0.43283405339785297,
        0.542559622366595,
        0.4932681158980188,
        0.5575160232501037,
        0.492870337707818,
        0.424283557844312,
        0.6462378105655197,
        0.6446661644260511,
        0.5343697979655659,
        0.5107760975727625,
        0.5131326424463859,
        0.4565614511320073,
        0.32654600049005483,
        0.4646606115236508,
        0.7091749316217597,
        0.41001676447854435,
        0.5344412471174578,
        0.5661149499428784,
        0.515980656978416,
        0.6742331987326482,
        0.5797407417449745,
        0.06058926781838626,
        0.580154070795993,
        0.4907140338595332,
        0.5124040651933249,
        0.3784482861257588,
        0.4807603084856793,
        0.3741787214704103,
        0.5805392797119339,
        0.37521538601519755,
        0.527685785269489,
        0.42743750613336473,
        0.46159425956621,
        0.476219535632838,
        0.6441079003079873,
        0.40763888719383634,
        0.4881506882144897,
        0.4378559541737547,
        0.6058629030818564,
        0.6272017802966952,
        0.5023347191270278,
        0.5676128912761432,
        0.5897328831951898,
        0.47435653218675106,
        0.4150287899342947,
        0.3513510995625016,
        0.5543656257912342,
        0.6266759382012586,
        0.44647179224443967,
        0.5262516465137324,
        0.28752899079192606,
        0.4820722409524706,
        0.4747303205153867,
        0.5235142333975258,
        0.4364277927061982,
        0.477656501884709,
        0.5261798915159456,
        0.35860800747018545,
        0.6309114041813352,
        0.4337523725652865,
        0.5605700329932859,
        0.370226556938438,
        0.414860034118403,
        0.3972544560199134,
        0.5078573820774117,
        0.49425716155951155,
        0.5267860204976675,
        0.5337184813772515,
        0.5509537571843817,
        0.43861698104426045,
        0.30432141529515544,
        0.43728616142037585,
        0.4579145440581814,
        0.5140515472147364,
        0.6443599834934524,
        0.5516332313138729,
        0.5684970977141997,
        0.35494629594067073,
        0.5424049926311951,
        0.6242948996798446,
        0.4603336029971413,
        0.4455215077713861,
        0.4237535325339645,
        0.6934943657357316,
        0.3829895245267548,
        0.39347132865544154,
        0.5982021568544972,
        0.4499635350182453,
        0.4543268340319646,
        0.6769077075862451,
        0.40755969601810643,
        0.34073602044631823,
        0.5138456558047061,
        0.44280913178762865,
        0.37507267884612683,
        0.6554739240600891,
        0.529736392658118,
        0.4119719837704832,
        0.43933483702617854,
        0.24216473128572089,
        0.5316678584618483,
        0.42929645673287375,
        0.5448620087417017,
        0.4499204056945532,
        0.3847600311646157,
        0.4262616631268418,
        0.4462099973971668,
        0.4971812526172455,
        0.4458507973030967,
        0.3953083527589311,
        0.6071137661229925,
        0.306837676951313,
        0.3982465101661154,
        0.5115514799076402,
        0.4506883449294036,
        0.4904668575439381,
        0.44795661777577667,
        0.44086706155794164,
        0.683701969188456,
        0.4355068906250098,
        0.4624967816081408,
        0.5014648226188673,
        0.45210713675709835,
        0.48227104186102754,
        0.5713880125917821,
        0.506791024287625,
        0.4679960651286403,
        0.6464811092689638,
        0.4805907000811717,
        0.2766889311278944,
        0.5045052220543768,
        0.5049837306990135,
        0.42864067019164526,
        0.5028913945990849,
        0.4173855363768558,
        0.5489904150159294,
        0.47071006551066896,
        0.5092832407667693,
        0.5068831144634363,
        0.6119113096194914,
        0.5333584367015247,
        0.485412405498585,
        0.5039450751585871,
        0.452499432770302,
        0.5272062027412941,
        0.4703140928253502,
        0.3897034314968648,
        0.6177139884350468,
        0.488200809688901,
        0.5417146406156036,
        0.4205992746935913,
        0.551476850965568,
        0.5179104185355622,
        0.4801511304351844,
        0.5328227213832358,
        0.542424632258473,
        0.45875522152965664,
        0.5782799525206855,
        0.5231802402700194,
        0.5699728674739563,
        0.5861369876297569,
        0.5046335952975762,
        0.4955976918821539,
        0.5920741213448372,
        0.5142279855551752,
        0.5503580704647684,
        0.5080053497442804,
        0.4511070342484878,
        0.5162665330146021,
        0.4595941682565932,
        0.4278268359579874,
        0.5281790565988369,
        0.5428618960137775,
        0.4872021612724954,
        0.4835483139784764,
        0.48956513714492345,
        0.43854472609851614,
        0.5385187055938405,
        0.5047194920169984,
        0.41396996671534647,
        0.5545161029056804,
        0.5226593759338386,
        0.7397507586813257,
        0.5365320362717338,
        0.3246013295509446,
        0.4147351868128499,
        0.5674722116005975,
        0.3792751293882155,
        0.4485803630990856,
        0.4128392088134791,
        0.7044791246326165,
        0.5168304335384842,
        0.5275908880940255,
        0.6107708890615724,
        0.420004649229876,
        0.6270795492218816,
        0.4720988458965971,
        0.4289050728072851,
        0.5704129436230652,
        0.40718754290437714,
        0.5706537674085933,
        0.4950519537769233,
        0.5376070267868883,
        0.46849547523780444,
        0.6003126162618606,
        0.5292504027948726,
        0.6293604472228854,
        0.5371559657683387,
        0.6582600007791931,
        0.5253193116630759,
        0.47513817938236036,
        0.5231555440494227,
        0.44421318315768477,
        0.5884801702971492,
        0.4946259518964076,
        0.4040658409103002,
        0.38757486160563187,
        0.5638680712607297,
        0.44534536024556143,
        0.5351404364918432,
        0.4706099706010136,
        0.5379852635414923,
        0.6445984557616754,
        0.46711090068149086,
        0.501072765027415,
        0.4447099195599987,
        0.3570272383288481,
        0.48578470892103487,
        0.42826194942121804,
        0.5411302123820052,
        0.57133602701707,
        0.5629280987939437,
        0.3272830507863952,
[truncated: 5,936,753 more chars]
