# Supplementary material for: DeepFRET, a software for rapid and automated single-molecule FRET data classification using deep learning
Source: eLife. 2020 Nov 3;9:e60404. doi: 10.7554/eLife.60404 (PMC7609065; doi:10.7554/eLife.60404)
Supplement: Figure 2—source data 1. [file elife-60404-fig2-data1.zip › Figure 2-source data 1 new/Fig_2_S1a/Fig_2_S1_thresholds_stoi_full_3state.json]

{
    "smin_0.2__smax_0.8": [
        0.7642265457997706,
        0.31837384172064076,
        0.024092674642146837,
        -0.022546127178224386,
        0.14405046917658462,
        0.0910428206085753,
        0.15048591011981508,
        -0.03867192580047298,
        0.24302274674601057,
        0.4699345608894847,
        0.8140750206362523,
        0.46226814347810047,
        0.363584102271677,
        0.3090403349813094,
        0.5304811947560576,
        0.5945022393216381,
        0.5785709508910358,
        0.5230542102248082,
        0.28789413251322704,
        0.11052260095767448,
        0.24760618677569837,
        -0.07123295176648514,
        0.33576607811905584,
        0.6139952143311704,
        0.5899824230726024,
        0.42081689448965726,
        0.5309367086999106,
        0.455405822139455,
        -0.0027660343893805106,
        0.02951977494216916,
        0.13421188106970883,
        0.11141732150353816,
        -0.05714319554195947,
        0.39991584003685215,
        0.05265196246794922,
        0.09788464740264301,
        0.13029660164701268,
        0.40735563823203874,
        0.6073888860652943,
        0.34449384295069146,
        0.7598957832726142,
        0.5445945415272627,
        0.4806987154220781,
        0.466735021874634,
        0.41822711932008494,
        0.6607968954221751,
        0.9927431462124552,
        0.5325740458930885,
        0.8771069117992704,
        0.9779581222511585,
        0.8509640536878772,
        0.8328260964935805,
        0.9254275180531645,
        0.4080984483254187,
        0.5620953060513808,
        0.6165449323049994,
        0.6254463966591337,
        0.36642617826118484,
        0.46806594845214067,
        0.41042916629201137,
        0.5825560553802374,
        0.5289417894107968,
        0.42470745898854406,
        0.552960512679537,
        0.4411461433855077,
        0.5132275943935257,
        0.5736441409733622,
        0.49723209935385954,
        0.42600588301328174,
        0.09154803652669014,
        -0.12735082826531466,
        0.2875337018288406,
        0.009777644658607736,
        0.18221304177647463,
        0.13856238313711172,
        -0.13055043569921226,
        0.2632882991476555,
        0.6540858484548996,
        1.1288985036328534,
        1.1210811028259173,
        1.1697969806783048,
        0.0249373979678967,
        0.22599340443947707,
        0.22347163979252135,
        1.1985143373654141,
        0.971231149452867,
        0.5466673520597858,
        0.6528747388475861,
        0.4290831841111378,
        -0.7530671116371959,
        0.09176035924150788,
        0.0092715672466302,
        0.10796833190173832,
        0.25678598858248924,
        0.21571733579662133,
        0.09327474956887143,
        0.23762163963139,
        0.10310354343200732,
        0.0731047739270358,
        -0.1691373227947109,
        0.1024561330450459,
        -0.08207997050047698,
        0.26998818471916963,
        -0.09116328202364865,
        0.9072928511377923,
        1.0299511110905666,
        0.634877924789472,
        0.4800704620580228,
        0.36200701212904707,
        1.0590052916512223,
        0.2459458379903932,
        0.1643795916331537,
        0.2085789140660826,
        0.49598090318966026,
        0.3715994660141593,
        0.5328137130655322,
        0.3874677523604038,
        0.45037682363259346,
        0.4727327777336094,
        0.5293585046657472,
        0.5109673314248997,
        0.4852114364873348,
        0.5608287295778938,
        0.9915928008718965,
        0.9426719107257857,
        0.6247249805677713,
        0.6497878525910269,
        0.70132577244103,
        0.46726330573336355,
        0.8305543249484598,
        0.7798995944177204,
        0.8638693959444989,
        0.9403183477697458,
        0.8533562086986861,
        0.5227085897876763,
        0.16264357244127725,
        0.88294524682163,
        0.866894048690007,
        0.9181614285595939,
        0.9224958174719702,
        0.8662685869745272,
        1.0646826934816436,
        0.5638219497446981,
        0.5743996862302295,
        0.4201016748165223,
        0.5231174357504078,
        0.5199383515789561,
        0.5061835406093831,
        0.48409007120179764,
        0.32209588127481936,
        0.36068737973208104,
        0.3140052271851097,
        0.23277808699791616,
        0.7153876500988059,
        0.7777303744942525,
        0.9729841226440583,
        1.0268786045049976,
        0.7682900310813543,
        0.8598392690482803,
        1.0113705541400189,
        0.9674957946492311,
        1.112996996375395,
        0.7990731763991372,
        0.6081389011607653,
        0.916358130580897,
        0.3565376400919014,
        0.2777434344784958,
        0.3977475029480253,
        0.6295231929596472,
        0.9636080279723326,
        0.9961285587757513,
        0.9540985148588897,
        0.12861255544805955,
        0.41707849447323875,
        0.3526331262191544,
        0.010971265384609732,
        0.08056504809207535,
        0.9307697892554248,
        0.6123512152490922,
        0.7674933291777893,
        0.886804338928571,
        0.6628607219097685,
        0.3174498455568164,
        0.1385949065727081,
        0.19576184495394278,
        0.14899970954986178,
        0.08127909023764823,
        0.0904341157729648,
        0.032871930052047145,
        0.005795033150969947,
        0.8563635051012488,
        0.8946251622025321,
        1.0591006057933947,
        0.7346603551638482,
        0.8918488228940561,
        0.8880631513983654,
        0.8143128279653992,
        0.9086194294239249,
        0.8748792394983078,
        0.4890382829830888,
        0.8654053070754149,
        0.9125181461782507,
        0.8520126745098131,
        0.6824837631369098,
        0.9314079112910915,
        1.0740573029081635,
        0.767167794415664,
        1.1270582229474257,
        0.8988660586322635,
        -0.11152817343654747,
        0.16274308651710617,
        0.20372304533974123,
        -0.036167649794042474,
        0.01743692349716787,
        -0.006325589107223283,
        0.5539520621157806,
        0.6172949293121553,
        0.4447037818441317,
        0.476283972708048,
        0.9602611128456169,
        0.7681534230023671,
        0.9642449409577349,
        0.9397881610630974,
        0.8345532834953789,
        0.8308941866501952,
        1.0579585028165828,
        0.760351158011969,
        0.8699166245760694,
        1.0482753508633242,
        0.8308635664932426,
        0.8292532117794448,
        0.8839398093186362,
        1.1362893822012803,
        0.907272517266676,
        0.9452296737982818,
        0.7706135341619847,
        0.49289524404912627,
        0.28392423451420007,
        0.16055929724686438,
        0.804038543574661,
        1.0284161835996504,
        0.9020786000681816,
        1.00686186656725,
        0.9593825270356408,
        0.17306555324875833,
        0.8700057120798556,
        0.9216116395314474,
        0.8659213819291294,
        0.8726516999397107,
        0.827433775286865,
        0.6451694564633733,
        0.3554109777280536,
        0.1961600413611202,
        -0.13817070020846503,
        0.14182077051691125,
        0.19948348522021003,
        0.4587036513882197,
        0.4420496444613443,
        0.4515764379887784,
        0.6832056290401475,
        0.5971972094359549,
        0.6558977319808675,
        0.47646522850777856,
        0.3917355457498665,
        0.3030414147455842,
        0.1590311324434202,
        0.016386825542058753,
        0.008166737986758064,
        0.12307427779988732,
        -0.24571611604917015,
        0.06409592244222072,
        0.00533371884559032,
        0.04387252741864977,
        0.06094495020130883,
        0.8426596084628754,
        0.7315596184271802,
        0.6817287571211454,
        0.736722149566034,
        0.5221413366418006,
        0.44382865452381215,
        0.4633423286954107,
        0.4688532859893366,
        0.4036928221959466,
        1.2362800898944764,
        1.0526621514428072,
        0.6659499274877688,
        0.0432035876756502,
        0.06899410634004581,
        -0.04733752499488555,
        0.12580125901594502,
        0.0031499639735067687,
        0.9215470059801546,
        0.9778774516010545,
        0.8718755188817777,
        0.9253746315078023,
        0.9161865422499681,
        0.9418424196662143,
        0.7325751177778582,
        1.0898536960427305,
        0.9491551435862486,
        0.970235908983831,
        0.9967094902009735,
        0.888194310531277,
        0.016295247507276758,
        0.17675867491010253,
        0.03758156345195061,
        0.4809601799126507,
        0.0855363181087372,
        0.13275169016887853,
        0.6269176605861086,
        0.5413847205465041,
        0.6564665716866354,
        -0.11711045133713667,
        0.09126059233214422,
        0.024511295030331254,
        0.47824268682258997,
        0.4412409900505744,
        0.4694665299831155,
        0.880001907821718,
        0.24653848265210393,
        0.1541354083493045,
        -0.2240692619609601,
        0.12161584079202226,
        0.48232837742552587,
        0.5129578968831198,
        0.4864038789553348,
        0.23845546618140787,
        0.16476018463450037,
        0.16596416113469023,
        0.9233340105081599,
        0.7943162669139808,
        0.9292768774496315,
        0.7954326701506433,
        0.08844350058593312,
        0.11073298651254748,
        0.11015279638829559,
        0.0533059337159783,
        0.31687227164334053,
        0.35476308190230127,
        0.21017070488720985,
        0.19324855409735947,
        0.13896032182293838,
        0.19025428604948727,
        0.5929828403557044,
        0.5426058355206508,
        0.531190583115855,
        0.46991537199487277,
        0.5038294270064793,
        0.5152317272146755,
        0.5274127487741296,
        0.32633816231337015,
        0.5510728871762185,
        0.594164032501757,
        0.40718502050417354,
        -0.06770432137626588,
        0.29472702615695884,
        -0.05548200745265215,
        0.8632687590338516,
        0.11914488792242647,
        0.011752853046647674,
        0.1918145052235379,
        0.1725933773310796,
        0.890124814740849,
        0.4525582411696736,
        0.8415614496519943,
        0.8881209540568655,
        0.1527604510676371,
        0.322242981832354,
        0.19722575935235748,
        0.4075890020268629,
        0.42369974985290837,
        0.5996953365467279,
        0.51422804922392,
        0.39562371379841904,
        0.48125705321035167,
        1.0364032978097237,
        -0.09249066049676404,
        0.20835194475080754,
        0.5859523593556067,
        0.459554172952205,
        0.16581064406905208,
        0.16594449441661296,
        0.2278077961607009,
        0.1754602438503956,
        -0.08418613912707497,
        0.28849018023891804,
        -0.09552557468372473,
        0.1732011747963439,
        0.14409676487966,
        0.9437658992583078,
        0.8896346595350026,
        0.8652936672338075,
        0.8905202567402822,
        0.3903529608142539,
        0.4703328115946234,
        0.5176798099929338,
        0.4709477467955974,
        0.5214727983460027,
        0.5525823255147888,
        0.4264575455090629,
        0.4397029932637475,
        0.4112235330367891,
        0.3845947745290471,
        0.37455078609077935,
        0.4532675119380828,
        0.8675240271762172,
        1.3120556082447192,
        1.073408688563977,
        0.8983219602935479,
        0.4154878542412295,
        0.36286700646837844,
        0.5023947998590547,
        0.56236568601753,
        0.03715538984240593,
        0.5460125658419963,
        0.4707810467028404,
        0.5625133879439734,
        0.5187770102910387,
        0.6044176057335197,
        0.517004135653328,
        0.6277733458174334,
        0.6988579473314623,
        0.4633481430920449,
        0.45015664461861926,
        0.6045708958765272,
        0.6639950933209885,
        0.5720862738169633,
        0.3702855132958488,
        0.512699747337986,
        0.7259412999840269,
        0.3564962349999347,
        0.41969829267206243,
        0.4421428732970214,
        0.5228700582022631,
        0.7290598020829746,
        0.8669958705605573,
        0.8995176956715307,
        0.8711292534517864,
        0.6333567618256265,
        0.7942562519752845,
        1.0646304809290488,
        0.5002944364855841,
        1.172993204739931,
        0.8436092588196453,
        0.8313898220715855,
        0.19537326988415346,
        0.08485727999085699,
        0.32792843534031285,
        0.034164198903873254,
        0.23204595438586167,
        0.2459998152955508,
        0.5589132686316367,
        0.42510782638660344,
        0.5596017420266869,
        0.4652409401690394,
        0.4251143793583748,
        0.5152239624330871,
        0.7109426833947535,
        0.5731258291122743,
        0.7438304502896282,
        0.39685833458832237,
        0.48463811151142816,
        0.5022647638475285,
        0.5110993202981985,
        0.3592395774997471,
        0.5153101093962916,
        0.570698768277286,
        0.11844473631163652,
        0.8764782686321233,
        0.808862447793241,
        0.41828530390494634,
        0.5765275698149772,
        0.3896587880758868,
        0.7242557405799963,
        0.6647237554155914,
        0.42682318342525394,
        0.2969545855085798,
        0.44247507698907584,
        0.582454686695236,
        0.46636022325482357,
        0.62658141299166,
        0.490949675102288,
        0.1516759838147252,
        -0.09872956268111036,
        0.25229276139863077,
        0.9013231479498544,
        0.7681488371807036,
        0.7844198851190929,
        0.20533826806728933,
        0.21455024171539708,
        0.20509815631594794,
        0.34594106379782563,
        0.4008391120830833,
        0.13728715120842902,
        0.5653786472189104,
        0.8705581310589988,
        0.5452253886210404,
        0.8959350318052912,
        0.8527043446629506,
        0.5820309077124342,
        0.7903835941128284,
        0.9525752375636347,
        0.8578604486905627,
        0.8744371559653374,
        0.9209011604234207,
        0.7135025813149177,
        0.8465559031936707,
        0.8924000251906775,
        0.6833690601951361,
        0.6573480054262674,
        0.7826835274141712,
        0.09917510579097773,
        0.2392505304238339,
        0.17082797994982024,
        0.4664945930090425,
        0.6508379850893757,
        1.0811823493807797,
        0.9879637218109881,
        0.1963404289157065,
        0.204823301724745,
        0.5254166303339635,
        0.5454411448078739,
        0.8040359795174455,
        0.5744604737677048,
        0.4675976877390359,
        0.4218688418508889,
        0.7879896997579589,
        0.08220525351002908,
        0.020120577267389212,
        0.09827563633042276,
        0.14916415808651887,
        0.06550773587988558,
        0.061512647347340035,
        0.09976285231417455,
        0.1360160089521685,
        0.3861832526344293,
        0.7145111825572577,
        0.4059525936240284,
        0.542737240425598,
        0.4273077021093835,
        0.6099431725921001,
        0.4434042880374517,
        0.31075622021672294,
        0.5210436438060017,
        0.6073474617166954,
        0.24347987545161606,
        -0.014102954131743168,
        0.044515333044008204,
        0.43013387253891944,
        0.45542027927580336,
        0.4502160584871182,
        0.4032595436191394,
        0.3762901271500967,
        0.4882561990000521,
        0.15038179113235584,
        0.09895031989140192,
        0.39574028890524854,
        0.19567741252271276,
        0.040777654360623354,
        0.19614325204666921,
        0.21194929793921313,
        0.024888324014086884,
        0.17462650435183213,
        0.5984494195949797,
        0.40533055604614393,
        0.6828228902510706,
        0.6982580480975812,
        0.5815326512697242,
        0.6057084427413425,
        0.33644758353277426,
        0.5213404509707256,
        0.5205523580298885,
        0.6791520533228238,
        0.8340338180377261,
        0.7880313681355037,
        0.8142435260049573,
        0.827106897096332,
        0.9088064372469169,
        0.6378900391537097,
        0.5618849142232089,
        0.5459069782081303,
        0.443190940473576,
        0.3600504369132669,
        0.8998957759698447,
        1.064163594491361,
        0.9518123468251357,
        0.9940273700634468,
        0.11970688764386958,
        0.22319232149301693,
        0.1994900020468004,
        0.7840004801898526,
        0.8201637358039897,
        0.920152964056105,
        0.7862288331776798,
        0.9254435270409384,
        0.7603197159934968,
        0.7967462131250904,
        1.0025089205846764,
        0.7833527902518991,
        0.7649934009953948,
        0.3809047326687821,
        0.4675137278653651,
        0.3590306012269457,
        0.3778519947417035,
        0.7740957026610085,
        0.5593414432568172,
        1.064549970264647,
        0.906173545617357,
        1.0721564901784817,
        0.9306703008618022,
        1.0300534767204432,
        0.9501366069034991,
        0.9936948114886294,
        0.8591163177634199,
        0.9322821218071906,
        0.9450339196229964,
        0.9280035696936175,
        0.6229551862340791,
        0.9161093020497388,
        0.7280649257722774,
        0.8101102816930913,
        0.7194482255971869,
        0.837631509020839,
        0.975790738507136,
        0.1614732843676957,
        0.01667016098826084,
        0.03731242790092225,
        -0.04555769769985671,
        0.19729124625861938,
        0.07196289874079072,
        0.6233532683706373,
        0.5921035868137255,
        0.38844752415199807,
        0.4416385008023076,
        0.5773150739668692,
        0.6016364328084424,
        0.4463971419860232,
        0.3853269609035879,
        0.5845734762899225,
        0.7300730324932447,
        0.3942754619442155,
        0.4078515683924704,
        0.8030133840341678,
        0.4167075283594003,
        0.579802577239058,
        0.5145323419318139,
        0.6312641602364972,
        0.3693794790599746,
        0.37892332780432064,
        0.4825227577372842,
        0.8588048109094235,
        0.21555806560343033,
        0.6531072504479835,
        0.48201502348506486,
        0.5307464430017473,
        1.0453277969970518,
        1.0317889385225285,
        0.9905704194084854,
        0.826465710106374,
        0.3219712062458697,
        0.5011276271541804,
        0.8266160668053383,
        0.7598050641009833,
        0.9217530274373038,
        0.9825447670301152,
        0.914256329570365,
        0.8503914701631655,
        0.37137487211668546,
        -0.05069626109728842,
        0.1987752109853169,
        0.48945816749906085,
        0.4461102128819927,
        0.24954878744702463,
        0.14840379212358018,
        0.5297459641663028,
        0.6082696798334833,
        -0.16677151309814978,
        0.4668234058160584,
        0.46623678467559276,
        0.24568656889728127,
        -0.05118317338225706,
        0.2564567671928721,
        0.11652264933656271,
        0.0027052425184137603,
        0.1754736609718819,
        0.03321412886166677,
        0.5521105350661281,
        0.5186570347538344,
        0.5547385554349655,
        0.5345048767543996,
        0.1617515435615679,
        -0.034425467633603574,
        -0.03012029301885032,
        -0.022335606569995076,
        0.24353946441711563,
        0.17947510638510264,
        0.24664996251906504,
        0.26676991348793094,
        0.15865388381902285,
        0.1957987400082111,
        0.4939857388646957,
        0.8021578062072744,
        0.815576138124879,
        0.8263676357672836,
        1.059353064289517,
        -0.010411084469628022,
        0.06779069775809937,
        0.21225641017193386,
        0.0882071977868909,
        0.052892319036381884,
        0.289594071238695,
        0.4118821670851748,
        0.5026993614740393,
        0.4688390354773376,
        0.5337731784483114,
        0.40357640193623984,
        0.3645047694671868,
        0.8825085649222487,
        0.9381416765090661,
        0.8207518818073309,
        0.2404556891589827,
        0.7506568292934315,
        0.8854233139125378,
        0.9013498185682942,
        0.7399874825851774,
        0.8902480610143744,
        0.26456032260678136,
        0.16623548405202346,
        0.13655895943533783,
        0.8772026448252962,
        0.9542836434597355,
        0.9950888034626092,
        0.571221195786199,
        0.47671179520631646,
        0.580846533344,
        0.49494487749922456,
        0.5575886376784375,
        0.4110892788197409,
        0.38446557166650464,
        0.4769099567226497,
        0.6426902953677023,
        0.13711857716552223,
        0.2221470266394474,
        0.1793228316561795,
        0.7379338828403279,
        0.8726109405957919,
        0.9050555522777143,
        0.0469239250776615,
        0.10690556703400843,
        0.19661574189286357,
        0.2983058566556992,
        0.08523705310352246,
        0.20379960338845607,
        0.040857777110112514,
        0.2174992954165471,
        0.609688765985545,
        0.7762441931727697,
        0.976169861391617,
        0.8244670469439057,
        0.8261263802386496,
        0.7526623913614681,
        0.8335724405817215,
        0.8253014860565183,
        0.8332378999382491,
        0.8795641037976928,
        0.8419921332670299,
        0.9210916562531446,
        0.8634069384329225,
        0.1810086424533661,
        0.4822724265540865,
        0.5078529007305703,
        0.5206392896594224,
        0.4637395351886548,
        0.447817026134053,
        0.6076632185182876,
        0.4438211973727502,
        0.47932535361620837,
        0.2296722925067772,
        0.15671919504526355,
        0.24319032182303443,
        0.2081692921671562,
        0.08447546874638798,
        0.5151832104458827,
        0.40345557829539963,
        0.5077724164132825,
        0.4569381551157971,
        0.4964758766163885,
        0.3912948767965596,
        0.3989150525987281,
        0.5212583586233532,
        0.5271132160182114,
        0.524411994231507,
        0.5693463668599693,
        0.41909196537041216,
        0.8323643376437898,
        1.2657255082337118,
        0.7392983948606642,
        0.7388173912240426,
        0.7461459790822788,
        0.7730394345188684,
        0.8487177120338154,
        0.5488795715583424,
        0.4900749959642858,
        0.49514587824603257,
        0.5293590123329343,
        0.3871890445575006,
        0.914753774490894,
        0.8356257370655902,
        0.8673598467418024,
        0.8573047753942301,
        0.829036195231526,
        0.11130673897406042,
        0.11510464176837693,
        0.34328216275735296,
        0.26717815004911816,
        -0.16054046017336374,
        0.4297772856813497,
        0.842529255210221,
        0.8220147155493163,
        0.7446058621113303,
        0.8300458246183313,
        0.8950005138116579,
        0.5692854445743366,
        0.2672889557634238,
        0.9706833227796754,
        0.9842868260295765,
        0.9457535499788149,
        0.8332526310126536,
        0.8547315110766238,
        0.99740800191939,
        0.8788187711295794,
        0.9396720414060281,
        0.9131939960851291,
        0.9089480786677633,
        1.0274570701444794,
        0.2251508966848627,
        0.005154729161913978,
        -0.14751445508366662,
        0.007256413748025882,
        0.06606245039775441,
        0.7680913135858545,
        0.42381524640280593,
        0.15929526525027363,
        0.0990133730233296,
        0.18983654150348936,
        0.48487171571548926,
        0.8026738749713174,
        0.9535580178557855,
        1.11069677104689,
        0.8461578582415737,
        0.9847204308262839,
        0.3612908887591721,
        0.5110512405189938,
        0.5440150920016801,
        0.42816457790973905,
        0.5798564332673902,
        -0.11522617460764531,
        0.8141119941580895,
        0.8138051367461753,
        0.8988663781875251,
        0.8431810221883943,
        1.3432953018956246,
        0.9714112799538532,
        0.7697350312285244,
        0.7450565911263168,
        0.5424747536800067,
        0.6023250724154264,
        0.6162242018000647,
        0.6410455726004796,
        0.5137549483660355,
        0.4665601858413519,
        0.47693279574819797,
        0.6955735554700955,
        0.15986589376282975,
        0.18300904709160348,
        -0.04614204773859608,
        0.5864598353783896,
        0.4929973346541301,
        0.6110911976513714,
        0.5335688936643713,
        0.5228381852858217,
        0.4204038331904668,
        0.3551596599224274,
        0.5640327322356126,
        0.8000883153387588,
        0.8632687569731291,
        0.876723528344591,
        0.9191828660070952,
        0.9419198310056398,
        0.7615493029231954,
        0.7852133740156743,
        0.0797990688777034,
        -0.00805510421727343,
        0.7698668864646167,
        -0.05472840774837188,
        -0.05637277056222259,
        0.25348575639248355,
        0.15625693272855112,
        0.7863423252638058,
        0.879842775905358,
        0.9470790031168456,
        0.923977817403151,
        0.8291523364566303,
        0.8429498231979138,
        0.6324768221620904,
        0.8320704026506731,
        0.8936759611309416,
        1.173352484246436,
        0.8361495428183222,
        0.512863920970906,
        0.35204176518969615,
        0.48348196476292365,
        0.19170043798003272,
        -0.11602613331854571,
        1.1224908149623019,
        0.9637488333661258,
        0.10799209840059543,
        0.9527492420353402,
        0.9963590363770852,
        0.9240771605818404,
        0.2988234878523943,
        0.28436837758324346,
        0.041324458701953885,
        0.3128860903322408,
        0.24842677484253117,
        0.2379283013877898,
        0.026270608999256238,
        0.10210620599463822,
        0.03268506312546541,
        0.4376886962809604,
        0.4762838952180815,
        0.9061020909420977,
        0.8593164794052076,
        0.8707318626533297,
        0.7327220509649359,
        0.8594632432041844,
        0.8742128431845129,
        1.0646028063172013,
        0.941883343375404,
        0.439837354184488,
        0.8298200903488017,
        1.0718716450685748,
        0.728952959933229,
        0.5283761516522298,
        0.7752329063833769,
        0.5651420251644784,
        0.765430148389531,
        0.6403852369531776,
        0.6986511593585668,
        0.6912994574796668,
        0.2314049070623375,
        0.8245192498629679,
        0.8061943743669077,
        0.8683149403237612,
        -0.07415288468569765,
        0.05521701862518314,
        -0.041828606309749904,
        0.41442734538106535,
        0.7679190318506577,
        0.48364115751727227,
        0.5415485234954805,
        0.5205291089832982,
        0.43225165253696435,
        0.4623549289051737,
        0.6046070651333243,
        0.5739646661080958,
        0.4941265087543588,
        0.5595683584665629,
        0.8343660523493371,
        1.0294920523733284,
        0.7537327745676237,
        0.678114531116476,
        0.7521025292147318,
        0.8270496002525305,
        0.8278713682655549,
        0.8908762873921625,
        0.9408791068229175,
        0.7086063562597297,
        0.5206648487662796,
        0.6062894391812712,
        0.6555707453965979,
        0.7153514624430746,
        0.7027605446265759,
        0.3170964932805183,
        0.5276044797336521,
        0.3256013367113549,
        0.5274189198248738,
        0.393742286353349,
        0.5881372383641026,
        0.6644963469241836,
        -0.039799377389474346,
        0.0913087441945569,
        0.3027311460540925,
        0.6951087637520494,
        0.8365756439649304,
        0.9166685225432916,
        0.897121603105016,
        0.27930899705390505,
        0.1978538127810298,
        0.2691024587674814,
        -0.2763543392862506,
        -0.13156298409158831,
        0.8265554327019015,
        0.7541928981833687,
        0.7788036222704845,
        0.5517004540638061,
        0.6911622259814029,
        0.19400662589155326,
        0.28801072916559567,
        0.23416156505657798,
        0.2674912768659105,
        0.026030335461535804,
        0.3300144115776233,
        0.13218666303686927,
        0.35551077056225516,
        0.02136639738680417,
        0.5631868154403029,
        0.2369625162599275,
        0.5610399867493835,
        0.4048666678322853,
        0.2867498333562285,
        0.7770257025898328,
        0.6571325157196425,
        0.3065849509771875,
        0.18388316229433288,
        0.1873779374256474,
        0.09149536988338847,
        0.10696122332143361,
        0.7212373033245314,
        0.9079540644439278,
        0.7077021097300871,
        0.8165212758927459,
        0.9095596552320776,
        0.830328323832756,
        0.8747757980355984,
        0.9617868502578927,
        1.084857720336736,
        0.8563805185434492,
        0.4313235517743534,
        0.36607911398027304,
        0.4678049862972914,
        0.024499844049270823,
        0.11309838528771961,
        0.3300372112527298,
        0.6235738439586838,
        0.9110721370344513,
        0.8551717774775983,
        0.7560655146363304,
        1.0271760957342104,
        0.9455628547884876,
        0.9326675430604673,
        0.8678947698871191,
        0.8575948293961627,
        0.5457552110259349,
        0.4784233979677368,
        0.5293317885902376,
        0.5979151759530343,
        0.47923210645635905,
        0.15619568041560275,
        0.825991743505,
        0.8131034247368658,
        0.8507660053046416,
        0.7786738638772887,
        1.0143271881844331,
        0.5516004778849046,
        0.3366534059531017,
        0.42937280627123614,
        0.5984507538205546,
        0.6193551843079012,
        0.746009883886068,
        0.5139162437223833,
        0.45699713638774975,
        0.45176414923709834,
        0.6253650616221177,
        0.5125104682785603,
        1.0034942882821731,
        0.9371909381292227,
        0.8813859912959241,
        0.5615648237896198,
        0.6701364193248227,
        0.7473863657322455,
        0.6340795983877288,
        0.5461824619367246,
        0.4640294044790262,
        0.9836429396213533,
        0.9849616060207508,
        1.0796141353822515,
        0.6202429921329348,
        0.6436647405642949,
        1.054304269900972,
        0.941606625793242,
        1.038556574727672,
        0.46062163653613475,
        0.6122604295128639,
        0.7117163617900929,
        0.5993669535193703,
        0.49675062573290135,
        0.6357905188276828,
        0.49973638741245013,
        0.3612506043327948,
        0.5897062211993145,
        0.5009620035215743,
        0.4628670295834614,
        0.4992483840817919,
        0.513167049673416,
        0.5713438943692292,
        0.39888541078602846,
        0.6115512261341763,
        0.3287864979953319,
        0.49728640797814294,
        0.5214069106667941,
        0.8660976355807337,
        0.9699606602437005,
        0.8851075866558319,
        0.9236339594394186,
        0.768532445417405,
        0.8205248275712135,
        0.2512061069518737,
        0.5931363780618952,
        0.5279656334113858,
        0.6150850304615836,
        0.5210065862525585,
        0.7611712533005413,
        0.9907051371054685,
        0.7119385921175323,
        1.1466726098066566,
        0.910367288414176,
        0.8404479454513565,
        0.7858568638079275,
        0.9076392732980002,
        0.9835018866078954,
        0.158099644460385,
        0.1862925278583627,
        0.1425443477204474,
        0.019522109158366573,
        0.23207935837093654,
        0.25042603721289525,
        0.21524463259427368,
        0.15197465022741038,
        0.21681519682614142,
        0.8660079514439243,
        1.0329215584968205,
        0.9861264957218456,
        0.2217244224745036,
        0.26437687057961123,
        0.12137078755838523,
        0.18436490587706905,
        0.5034575482160232,
        1.0206728477639204,
        0.7917414660329803,
        0.9543651583471803,
        0.7483062644159894,
        0.7940838688902996,
        0.9605898816656723,
        0.6956712163539001,
        0.8321997109343255,
        0.8414436917515936,
        0.7844681750634346,
        0.8602862030193221,
        1.3125605470693322,
        0.9643317350077756,
        0.44072170602502936,
        0.5457233550839128,
        0.4672356724267027,
        0.49623255666780025,
        0.5037256887269012,
        0.34634224772161615,
        0.448989972633897,
        0.4967486641174047,
        0.568514325559179,
        0.5162089696612397,
        1.2220905907557253,
        0.9372258655577884,
        0.8210597197327774,
        -0.11811782069674197,
        -0.049963272935504614,
        0.15471537501630264,
        0.49172272166364456,
        0.9601121894530862,
        0.8251335247908272,
        0.7807546859458304,
        0.8304461772905242,
        0.027881285144612113,
        0.5414335099501391,
        0.5163410994702089,
        0.5585598757939659,
        0.619060116625952,
        0.48105698762863514,
        0.3888284121176835,
        0.4904347540662967,
        0.7894062579330703,
        0.8636386244881792,
        0.9721230114283516,
        0.7810441940513013,
        0.9107143446477677,
        0.03149962897297273,
        0.23443489788830874,
        0.04696184213302662,
        0.17548601822980603,
        0.08912301404546812,
        0.22326888368282338,
        0.45288668597353643,
        0.5683000019017372,
        0.41634699265867015,
        0.04343949197289868,
        0.09777091512973121,
        0.061165402406723794,
        0.034440019382697064,
        0.24124816675108526,
        0.023246874530732386,
        0.1812514644962621,
        0.25130784749992285,
        0.19483230682119837,
        0.5529604911987637,
        0.4798993129234077,
        0.1679398195001279,
        0.1933326115748967,
        0.2422396753566774,
        0.4134651622743085,
        0.4875985824520375,
        0.5174346690318564,
        0.4302578255507909,
        0.558854139627661,
        0.4675424034054826,
        0.3420823510266959,
        0.3922321117578763,
        0.24984597506134654,
        0.24862547121918602,
        0.14787610699647333,
        0.06670428132205813,
        0.1358461335275801,
        0.8451448651885045,
        0.5430809893032388,
        0.4609953059910388,
        1.0461172073766667,
        0.8866607327657946,
        1.0918772007462125,
        0.8469305790145895,
        0.8037678024088956,
        0.9383911269321326,
        0.14748287054974096,
        0.08244408441188403,
        0.8267920352126432,
        0.7673085018656786,
        0.7862500084261068,
        0.7006774977465732,
        0.106067822040171,
        0.6157208264088838,
        0.5132979276779683,
        0.9116767042591845,
        0.9994355015503354,
        0.8713651269314149,
        0.9148325811857054,
        0.9626623586187272,
        0.8713399810801192,
        0.773367694765901,
        0.8348819735997449,
        0.756108996226094,
        0.8812042433024286,
        0.9101114728598123,
        0.7336234272695973,
        0.6968352848718026,
        0.7907658316919689,
        0.827339760949849,
        0.19250320991170386,
        0.23482269758200391,
        0.19272544336639028,
        0.23508564935629206,
        0.10947712881902799,
        0.3344622558119406,
        0.24632368927506684,
        0.26658881882429564,
        0.1672096333343842,
        0.10077641249076086,
        0.033308396557597965,
        -0.028208992585980447,
        0.22698423041335675,
        0.9987380427503981,
        0.7976245533200975,
        0.8769179273269527,
        0.8074964001461163,
        0.8251646407788208,
        0.9556748414602287,
        0.7838626999100722,
        0.8308764546489278,
        0.856302212707171,
        1.0487536680740241,
        0.8003814850729961,
        0.8861603569763171,
        0.8209395779073425,
        0.8292946830553557,
        0.7540931669196247,
        0.9456727501196004,
        0.8734953745032529,
        0.8586640681941051,
        0.7859980376084698,
        0.3804864993959046,
        0.77581847750415,
        0.8741051419552771,
        0.8126289093190039,
        0.5622147792513779,
        0.00018731447181266227,
        0.17025966913907753,
        0.7041867130083261,
        0.9505683560591983,
        0.9034529049368243,
        0.9780443441191775,
        0.864103234247861,
        0.996902285962405,
        0.8620992442232229,
        0.7744644175282389,
        0.9019447501882566,
        0.9464323087685609,
        0.8771616304706938,
        0.8062568281139971,
        0.757678238031706,
        0.8026654283271474,
        0.9953786305303967,
        0.9947429633073996,
        0.9233476812228076,
        0.8680078985159041,
        0.18431695738265666,
        0.5051820393992712,
        0.7520254972140826,
        0.8125402265348894,
        1.0355855176652062,
        0.32121163833433547,
        0.29712540212453137,
        0.13065873545186912,
        0.12600327495609082,
        0.17604420740296595,
        0.2394135175311413,
        0.11170697988297355,
        0.12396929737449244,
        0.3169138882449542,
        0.2803007594004816,
        0.16067844074114615,
        0.15306885931560957,
        0.24730256558584443,
        0.8529119177614984,
        1.000683937104874,
        0.8387959061882805,
        1.1348537498905131,
        0.7620915885039957,
        0.10761725093927048,
        0.24888013499907607,
        0.4784815857480033,
        0.781488849200588,
        0.09527972083082616,
        0.10206022864214595,
        0.08894542610742119,
        0.05162286670862674,
        0.08367697741601234,
        0.08084161461642554,
        0.09190493466178593,
        0.1457102703520046,
        0.1784094147565799,
        0.5677547679319033,
        0.5329115144952011,
        0.4678546278459642,
        0.4289935671976945,
        0.620481967230087,
        0.6381125614641339,
        0.5461443548336209,
        0.46881716738472706,
        0.5931819989795838,
        0.4700315467270563,
        0.5727465982746062,
        0.43133188103014736,
        0.1489303371882822,
        -0.013196358441192062,
        0.04336871523810969,
        0.8191953596439088,
        0.930628496265435,
        0.8200372152860269,
        0.7957923152792992,
        0.8373903543732795,
        0.8459639882828661,
        0.8551689060498506,
        0.8692608551566521,
        0.8204792166029166,
        0.9689004845431606,
        0.9921186061419591,
        0.4946439304270103,
        0.6244841874704633,
        0.5082265271595593,
        0.4634770849571222,
        0.5105376983787957,
        0.5785559523978897,
        0.41278713774790404,
        0.8076275430113092,
        0.8999707002434446,
        0.9699367072940135,
        0.793087045588994,
        0.46864759148947993,
        0.3448744522700706,
        0.6832758318613916,
        0.4069492103922443,
        0.15839303535341342,
        0.3394314797988571,
        0.1854978722609698,
        0.2127161475350197,
        0.4243548547171438,
        0.4568385540081741,
        0.6695860215763422,
        0.4358603036281196,
        0.5710797119974732,
        0.5064516512752495,
        0.6169912694816702,
        0.43042790723240576,
        0.5048572855339547,
        0.46305835195187506,
        0.7046529090277214,
        0.41627339868595653,
        0.39769906687982876,
        0.5441969526954251,
        0.3457118486663899,
        0.5137562211483817,
        0.5800560332600695,
        0.6040264230699933,
        0.4072305170798493,
        0.4779742406964149,
        0.8615983576764992,
        0.09463073683843476,
        -0.370700967670807,
        0.8298600790397462,
        0.7597606840554643,
        0.7919770169053995,
        0.9254585966268324,
        0.9255727659271107,
        0.7086589471551029,
        0.7915703873576644,
        0.7611798749778483,
        0.6662287743448573,
        0.9713878762686275,
        0.9723659747928467,
        0.9099738691898411,
        1.0383485534550772,
        0.8302992454291795,
        0.6694229455131752,
        0.7824454583570098,
        0.851826651417877,
        0.8108552527448407,
        0.8924131504980881,
        0.16398556185340543,
        0.2852666297400145,
        0.08138239201946415,
        0.1522394669126379,
        0.14317225880491566,
        0.5506027774412592,
        0.5783414197236734,
        0.46271329610848394,
        0.5435074718335503,
        0.3858479051597361,
        0.5575607122386876,
        0.3472284946338635,
        0.49877897917804337,
        0.27780436945011494,
        0.8322854636092482,
        0.5175655365430011,
        0.47672755600276784,
        0.46358251451352284,
        0.08456228893507782,
        0.017257789545037674,
        0.5890387020435537,
        0.5978047459014969,
        0.0670752744001799,
        0.15356419999097298,
        0.050033698063538655,
        0.2430621009046711,
        0.7879082181470551,
        0.9059497275061728,
        0.8637317239229542,
        0.9281354258783983,
        0.5178784375091492,
        0.7849969110180337,
        0.9675948877059335,
        0.8719579727666835,
        0.8780810084540699,
        0.8647463376646151,
        0.9573408082033614,
        0.9604724751006048,
        0.6591172489737952,
        0.5875455490443922,
        0.7492283997737739,
        0.8765520925076754,
        1.0424687898706924,
        1.0324359809680823,
        0.21667826745560886,
        0.11000650473373136,
        -0.016190460695376933,
        0.31733907777080983,
        0.2933468262789809,
        0.338366040917319,
        0.003143711532284002,
        0.05207446158447769,
        0.022918408097125097,
        0.2582781355981849,
        0.08070749760922573,
        0.13389232765846018,
        0.22807624049133618,
        0.48044418269927835,
        0.4192873179172215,
        0.5243387922214097,
        0.6219353188472362,
        0.16115722979298477,
        0.30972714410190116,
        0.8000445701880685,
        0.7714467287131201,
        0.8603299415185226,
        0.8919152677095022,
        0.9248687730379785,
        0.1926430462975639,
        0.16913546999218337,
        0.016655991793386008,
        0.29721576545077666,
        0.0713473744361124,
        0.04196057090169592,
        0.41628010285363864,
        0.25178135303463456,
        0.0010687804083454925,
        0.09976890768082454,
        -0.007636116902336665,
        0.9116294903993403,
        0.9647816125511092,
        0.3153230180971792,
        0.253809535500594,
        0.2799621631760942,
        0.6342683357916464,
        0.510455304509335,
        0.5856995143225581,
        0.3863532663499406,
        0.9638844309421418,
        0.8902478521365803,
        0.09231551698872484,
        0.2896417756894912,
        0.10540360796949422,
        0.12561518321136916,
        0.16410391838696065,
        0.08612564016942967,
        0.2254537532277093,
        0.09232042231367678,
        0.21749340052127275,
        0.046317029546640624,
        0.08707708018896303,
        -0.07660454087422877,
        0.03637270512512376,
        0.006019625880814395,
        0.09722430759565093,
        0.7062244448373015,
        1.25585424106299,
        1.0603653973845046,
        0.7971970713490547,
        1.038603514132169,
        0.8054918537772079,
        0.7694418077056724,
        0.8100899052418219,
        0.7509926185455461,
        0.6030743713707591,
        0.5519095567410717,
        0.5064337450135095,
        0.2577120786100929,
        0.14871141606003452,
        0.245632021774704,
        0.04087041338218051,
        0.12061299449277108,
        0.25014300178646476,
        0.8384587011267586,
        0.8782460285856946,
        0.9173628139154281,
        0.16018154167235638,
        0.208307509810822,
        0.6172227353810801,
        0.4215243584407819,
        0.45100741960353674,
        0.26993562045109587,
        0.47706385774148063,
        0.4286510452874073,
        0.6867857334412169,
        0.5663507727987848,
        0.29209054371727133,
        0.38050849610337534,
        0.38348289346473213,
        0.21531606127975453,
        0.6679507489328017,
        0.31383907973862524,
        0.576342708416178,
        0.42298505281076554,
        0.6213178110936215,
        0.368351007159365,
        0.5171845818202899,
        0.5826860371304916,
        0.5089433343679978,
        0.5790359462181662,
        0.4764401822815857,
        0.2956886880403226,
        0.6422365561626434,
        0.8883341693165673,
        0.8720874844277265,
        0.8939480683837754,
        0.8511059595393852,
        0.9015662011076213,
        1.1098086698396037,
        0.7263126853643237,
        0.7366098046930392,
        0.621434932877322,
        0.7726604996018799,
        0.8958642503726123,
        0.9591366008326018,
        0.8902624648354943,
        0.869031882955157,
        1.0948124907718084,
        0.8071961700561678,
        0.8849959326593952,
        0.5047215753348733,
        0.32147532401365814,
        0.4577514149606725,
        0.40249059469969733,
        0.46493562068848987,
        0.2922439222786818,
        0.5735946627459416,
        0.5111176018562846,
        0.35272039533389055,
        0.4053232466933815,
        1.1149864797133227,
        0.7025582167154983,
        0.8302682464621134,
        0.7660502019551547,
        0.7954866228468767,
        0.7649985670238232,
        1.07495363909521,
        1.0024148387299883,
        0.22089871832516653,
        0.06296029021734754,
        0.36814855544021974,
        0.1635100769651636,
        0.20306708240389362,
        0.03468343546045781,
        0.29745558850906906,
        0.9912421831043832,
        0.8400310812904097,
        1.0573805552062563,
        0.9594163017305698,
        0.8456606156101804,
        1.1409161179721743,
        0.7673298925833831,
        0.9086913901758605,
        1.04645098093532,
        0.7523041321184373,
        0.609271663906413,
        0.8245532919289225,
        0.953824414903689,
        0.9368936591722921,
        0.8500815627569293,
        0.2915571454612381,
        0.18217253165450978,
        0.19876492128679185,
        0.04013705700726106,
        0.17876694464022133,
        0.7275709282001444,
        0.5129072457653824,
        0.8987605349679186,
        0.16483541424873308,
        0.32978296106642574,
        0.0028910995603388142,
        0.13672405268498228,
        0.37463970805875096,
        0.74600827631789,
        0.8078385616707114,
        0.7746006605168291,
        0.8106114269928524,
        1.03286644055497,
        0.9518832167614639,
        0.4622189618835556,
        0.5325784884712358,
        0.5169682441108,
        0.5564823319350577,
        0.3931862295051963,
        0.13116208911008467,
        0.20648993315755151,
        0.03726991669497656,
        0.22932125772969075,
        0.23728516675721692,
        1.003811773996608,
        0.9501473285742293,
        0.4310054051118864,
        0.7162148516810103,
        0.39268695838458056,
        0.4690798427651289,
        0.5779386814159526,
        0.47528105967640066,
        0.4564834384652613,
        0.9105825891770266,
        0.7918523057519022,
        1.05887857909868,
        0.7857939360103945,
        1.2510405927611374,
        0.7077398616976445,
        0.8050675636489334,
        1.10388427679034,
        0.8025248025372304,
        0.9882970453741688,
        0.9263326438380476,
        0.7862289957151256,
        0.7811893225184429,
        0.6852760387154009,
        0.7533496707912575,
        0.7319481189181817,
        0.8514978977683035,
        0.7635198321160225,
        0.8527917919339189,
        1.0130813216233014,
        0.7773719183645343,
        0.20198218174833632,
        0.07916260442639098,
        0.07725619670543468,
        -0.2430115819114762,
        0.36590866408866785,
        0.13893410473626955,
        0.6485859751708852,
        0.5768558916091265,
        0.7577690483938816,
        0.4855268646353331,
        0.8217826734687385,
        0.7934201467832135,
        0.9536370485036489,
        0.8396486288636759,
        0.14504093521813638,
        0.3791794142597381,
        0.1035280318047852,
        0.5916056439831949,
        0.8360122709816609,
        0.168052645205731,
        0.30836990931693026,
        -0.0022363691059187844,
        0.1163584330542347,
        0.5115518074111852,
        0.45604268306370016,
        0.4711213358940267,
        0.5238918591765471,
        0.3595088343570977,
        0.0741016822473967,
        0.07021773816622459,
        0.3411988520987356,
        0.7737782709887424,
        0.466368098387318,
        0.5405849893048784,
        0.8775125178909902,
        0.8345009679144825,
        0.9307297684111349,
        0.36940128634880987,
        0.3060743874215578,
        0.43561465652128706,
        0.4413010012358139,
        0.8867208833412012,
        0.5695487597179945,
        0.5882884884959301,
        0.4118529250368696,
        0.4536866058101565,
        0.5979100142577155,
        0.5901123558729454,
        0.8264210409656617,
        -0.017883409953780283,
        0.28802871769011384,
        0.1695369878934316,
        0.05375235722788451,
        0.0468363308700596,
        -0.010765993700573304,
        0.11498044878764435,
        0.4550691137088786,
        0.49223527558478514,
        0.49495256117613634,
        0.183625953431805,
        0.40608523473965835,
        0.5230797727653668,
        0.15532638879556257,
        0.46877429549742894,
        0.5144554562532064,
        0.548479371321385,
        0.3162107460367008,
        0.426342177673408,
        0.39448958007808294,
        0.49908313150952094,
        0.5237755871200922,
        0.5250195348530693,
        0.3856321312987487,
        0.46701503120734567,
        0.42125836072403655,
        0.48083970597561904,
        0.3739581226610948,
        0.5146445540985661,
        0.09900193411258734,
        0.14291171478398337,
        0.04995129646107618,
        0.4887340549534974,
        0.26462196735510685,
        0.11626514983428943,
        0.9114529583953144,
        1.0708391056869406,
        0.9453293931083944,
        1.0088082182646965,
        0.7857269427348854,
        0.02066278518912555,
        0.9326681403610052,
        0.9538125428177928,
        -0.0071653035444008955,
        -0.024909721451706637,
        0.31770429621174373,
        -0.02860193556614462,
        -0.11087537609707164,
        0.19521187728653489,
        -0.13389406976353294,
        -0.1217002455967335,
        0.13567962654168583,
        0.4460492614795879,
        -0.008463767871448567,
        0.2643045554867634,
        0.13370232959643763,
        0.4194557875838313,
        0.7475020118946547,
        0.9905046495322953,
        0.7696330363857234,
        0.9622531374244966,
        0.04628203785614904,
        0.2279116860395583,
        0.21663159999279885,
        0.8125581203485823,
        0.9724850011559598,
        0.21590846911999895,
        0.1050541460732125,
        0.15539206081865561,
        0.3864419567019249,
        0.3239780968630117,
        0.037794172888581064,
        0.47855328473114916,
        0.6131113419219322,
        0.6248234501404017,
        0.12400996095119964,
        0.8839670602792948,
        0.9144523738877715,
        0.6818886860821397,
        0.8708380471177869,
        0.725041370905495,
        0.3918800400754251,
        0.4717972022307417,
        0.8027644772849903,
        0.47098784490320544,
        0.5366248581897933,
        0.6160037633873616,
        0.6888424413312189,
        0.4268986385711697,
        0.427968370909479,
        0.4680897738199105,
        0.8355092036951797,
        0.9451278399042284,
        0.8590016314504652,
        0.8067801023448827,
        0.8549229933028558,
        0.7175801824827164,
        0.7605081775127319,
        0.9792740334487758,
        0.9243176882546792,
        0.512438353734496,
        0.0714006282687079,
        0.1826391543204663,
        0.06436626094955088,
        0.048060672979863966,
        0.21436726448258295,
        0.1921530817423807,
        0.2298682901635841,
        0.23987339239017927,
        0.23740830196072413,
        0.2141317497723071,
        0.023844728031257277,
        0.24128626295137032,
        0.25646609894472644,
        0.5845119644231689,
        0.4646274330863116,
        1.0623757298148853,
        0.9250104100664568,
        1.1404685568717479,
        0.9164637214131586,
        0.5040156131883858,
        0.2613620411078853,
        0.4928154786987113,
        0.4688349266030878,
        0.5521383976145774,
        0.33862503857209997,
        0.8705793454672137,
        0.6692108217915966,
        0.888263387473281,
        0.8692113496900459,
        0.5276179827116974,
        0.5339694522211186,
        0.4785201030806908,
        0.47911711276064556,
        -0.2191473040855739,
        0.20975699470430131,
        0.016533241041099305,
        0.11360306866241615,
        0.10394329209962488,
        -0.32482884245315474,
        0.02230880337118964,
        0.5161181960547296,
        0.6438228854495074,
        0.5007892918992607,
        0.4573579454697437,
        0.3676333209014887,
        0.49806261362176013,
        0.362447530846242,
        0.6948155797441911,
        0.9399478895739479,
        0.9549277916196203,
        -0.0883966521238152,
        0.2171885657148934,
        0.24107265274032727,
        0.15738390444503805,
        -0.3662711720174803,
        0.1538924320185468,
        0.07688017380353165,
        0.15988946584266833,
        -0.04508693312351677,
        0.0708512538742561,
        0.2234787600349872,
        0.12478579034611284,
        0.27969271638872006,
        0.21033676394172923,
        -0.05933090710035621,
        -0.08641356864023515,
        0.16274773172216156,
        1.920295700789013,
        0.8621390059662675,
        0.035267038560373505,
        0.058389781930746704,
        -0.04421124774813579,
        0.18826501940828813,
        0.2032382315390022,
        0.12343354008347865,
        0.08189745347898202,
        0.19805992902866854,
        0.5043522456227708,
        0.46628704881774174,
        0.4091139643796459,
        0.2942120002822307,
        0.436870406586833,
        0.3412078471439731,
        0.2533213380009728,
        0.4328308035956885,
        0.29463184852356766,
        0.5109117196386025,
        0.16648306754786701,
        0.10859464553009274,
        0.25741762782256783,
        0.5172395412373201,
        0.47029035415615655,
        0.4688428550069134,
        0.6106000869551086,
        0.5511256065043755,
        0.5449888523609485,
        0.21486694975748374,
        0.12321694997380953,
        0.09349358449645291,
        0.14427025766919033,
        0.22690180623560008,
        0.1387225146291806,
        0.16783823251451735,
        -0.03050332703294716,
        0.1379771208211758,
        0.483759558609888,
        0.4705554637844439,
        0.4836431507389588,
        0.43528122001943237,
        0.5285163933656091,
        0.5244692361371605,
        0.4057319197480329,
        0.5903355689632162,
        0.5532233128612704,
        0.799936450488713,
        0.5369231340771873,
        0.9118813079165045,
        0.6816592776683629,
        0.6974980623862529,
        0.8272908641191815,
        0.8499342656606954,
        0.6700525519557282,
        0.4578390746688982,
        0.5088291563223276,
        0.45751059913604414,
        0.7636709357772953,
        0.9283904258183925,
        0.8611849738636498,
        0.7496011788543436,
        0.06662691481603672,
        0.011633977967317582,
        0.19782326742352033,
        0.8679429038325465,
        0.6972793329869988,
        0.9068750580166223,
        0.975196307456956,
        1.0304258512008706,
        0.7405805422164099,
        0.9658172332869842,
        0.8323029777132441,
        0.9793581637171628,
        1.0329200250877513,
        0.39164286483894795,
        0.5049841161670264,
        0.5663687750677315,
        0.4477452067964709,
        0.8394724881042054,
        0.4696941993492547,
        1.0258578005951575,
        0.7225153990271065,
        0.9393741137475574,
        0.9258474963081511,
        0.7479738003095712,
        0.8007050559943775,
        0.99469285303332,
        0.6771606198709084,
        0.930633850049615,
        1.102422293651058,
        0.9138599708206029,
        0.6840434019562857,
        0.839143374269608,
        0.7820970858412772,
        0.7046657800445112,
        0.7539387804809793,
        0.7866716804472175,
        0.8496358895079912,
        -0.011206831607760656,
        -0.0929455513577822,
        0.20884889477489926,
        0.08482588841655256,
        0.06829330702118164,
        0.25103178537699206,
        0.5423872895782085,
        0.7919306057253046,
        0.688441620788267,
        0.9851114923594576,
        0.8894482468699162,
        0.8700272548885849,
        0.9725680377073098,
        1.0202068930247807,
        0.8682945250625004,
        0.8031559189050121,
        0.8655974408369076,
        1.0860762214079218,
        0.7676751966541512,
        -0.00031782353947472516,
        0.17311298994149352,
        0.12510483206818607,
        0.4594748658311867,
        0.45306284108143824,
        0.8502079577421418,
        0.9654561852668219,
        0.8811697041821998,
        0.7046037797750946,
        0.9112486382391072,
        0.8176771414862591,
        0.8415914757116,
        0.8328697506768467,
        0.7108575771889083,
        0.6505867436160752,
        0.3717659083534326,
        0.5638154098487995,
        0.5220987750169835,
        0.48097087194120547,
        0.391741570266484,
        0.3356237183003266,
        0.31498513467633665,
        0.37998939911910024,
        0.4634274696109359,
        0.4244772408625169,
        0.41545976634546605,
        0.21084359706459854,
        0.11861520111584023,
        0.238751078879465,
        0.3461709682392403,
        0.23129548531225066,
        0.26983796648666236,
        0.24792784347146024,
        0.08784914606767177,
        0.19015066595465685,
        0.23369905046282097,
        0.30120182411828883,
        0.1985229109970117,
        0.240816156874596,
        0.5427577875484678,
        0.4856502936441053,
        0.5765190638440164,
        0.42093308541271207,
        0.26745867227480313,
        0.28120178208100405,
        0.15244024992529498,
        0.047738236452050796,
        0.05486529079181994,
        0.5096338251697378,
        0.5790883413843285,
        0.28068602318548885,
        0.189096292092114,
        0.33692368360283975,
        0.2225123770428394,
        -1.2568138802350899,
        0.22904218956498792,
        0.20205557686003556,
        0.46575377946133556,
        0.15898936366190927,
        0.14744799598025105,
        -0.012762944469067039,
        0.08204297742755572,
        0.23650290486130401,
        0.0904772464479011,
        0.1714014443517511,
        0.24941349695381929,
        0.14511679278656012,
        0.07146946327013975,
        0.06385252692683387,
        0.21173552141964672,
        0.08830725327423529,
        0.26093012695503087,
        0.11634324520254549,
        0.10200372793016066,
        0.24656814689533224,
        0.17002206551202548,
        0.6085450052249037,
        0.6225906587453336,
        0.5118168672963365,
        0.5187100059443469,
        0.46902839605084234,
        0.35938050239448927,
        0.648447774730281,
        0.925670727413216,
        0.8058808525165524,
        0.7910486441437508,
        0.1957772701111084,
        0.24177166657742036,
        0.2656306503794381,
        0.11760429943801225,
        0.18931086049026938,
        0.12995469006092805,
        0.5825539260993005,
        0.9707573184797964,
        0.9426036102916903,
        0.8633917088972295,
        0.8889573029870066,
        0.1677093916867195,
        0.8415964613061675,
        0.9914727397429053,
        0.4871059927353976,
        0.5022625790578702,
        0.6373764115739162,
        0.42791169617504116,
        0.46177919303242504,
        0.5060699741498123,
        0.5780560410230904,
        0.6005578958696212,
        0.6591934345332227,
        0.5037408750905337,
        0.6629801211815332,
        0.44047949879580783,
        0.4654139561974988,
        0.414837520340549,
        0.5068262217282724,
        0.6314560712338577,
        0.46976569443410504,
        0.792538123453531,
        0.5187972234249988,
        0.6150709990237011,
        0.44602606996047284,
        0.6048420134809432,
        0.5831248943121689,
        0.5125253075896121,
        0.5056538386335502,
        0.817699926556246,
        0.8910868281778926,
        0.5717891090964875,
        0.531595642451463,
        0.48372588420306367,
        0.541414779279659,
        0.35646137406406636,
        0.8065949328155684,
        0.7886699089290472,
        0.8021195884576328,
        0.8426962138930862,
        0.8395901869070784,
        0.7781569073127457,
        0.826631952534704,
        0.48905303081309986,
        0.5685817474248485,
        0.47548025021836865,
        0.4948024610187246,
        0.77159038473203,
        0.7273852392697236,
        0.7784783921750169,
        0.7435314014039031,
        0.7342945297346078,
        0.9379128213592908,
        0.8972008709221878,
        0.8420449687733904,
        0.7724701402633964,
        0.9826782921611245,
        0.85172013660939,
        0.25044059495127285,
        0.5205061889851215,
        0.42831750045725503,
        0.17887426091426642,
        0.17510074583036947,
        0.503994970711328,
        0.5284718526929351,
        0.054807460597807806,
        0.17732537139742324,
        0.8496657121662365,
        0.8392506870639149,
        0.8676214486693681,
        0.22683291554597015,
        0.11563555622499283,
        0.12466185724610582,
        0.12255585590084359,
        0.5364616446178028,
        0.46271606168370566,
        0.5771609562308478,
        0.5216884512942426,
        0.189831306685925,
        0.07450504553900918,
        0.15035289367309398,
        0.2120043515224535,
        0.18904659388968434,
        0.3424482274891383,
        0.6483334033752747,
        0.5335944143393447,
        0.4827421973983016,
        0.4322267310200022,
        0.4600573856846824,
        0.3713624235359788,
        0.5662180083444942,
        0.44093273322286275,
        0.2575145829629028,
        0.041481310661985585,
        0.23314782530109762,
        0.4977148530840814,
        0.40353805414258875,
        0.5535776733224654,
        0.3547813067840194,
        0.47770948935867247,
        0.3925144890426893,
        0.603263529252786,
        0.36500195717093276,
        0.4484216014534799,
        0.8752447448587473,
        0.8171962178585712,
        0.8316317420035483,
        0.8612975935891528,
        0.4315802837994737,
        -0.03521065599266556,
        0.09605278045010247,
        -0.06816132484610297,
        0.5264166379419163,
        0.5268790909392428,
        0.5263440901140816,
        0.48559427396592425,
        0.8299612511992457,
        0.07455160098267319,
        0.03224840300335025,
        0.18705833007632197,
        0.1903623752147352,
        0.02806771119588047,
        -0.19944657412096695,
        0.1626001751672565,
        0.7822552071097553,
        0.7364175484958848,
        0.949208332002566,
        0.8665806337222018,
        0.1794863517123719,
        0.7773299217880616,
        0.8058151249090608,
        0.8814487740503982,
        0.8701986523986827,
        0.877968165821406,
        0.7246505995125444,
        0.5016406693309935,
        0.2314127883027601,
        1.0140989091693517,
        0.9448816929749593,
        0.8424502149347844,
        0.0532185350546064,
        0.27674775871557405,
        0.8056901035798106,
        0.7113100762313904,
        0.728314740940705,
        0.8051363943801652,
        0.8209278767644576,
        0.4958991133214114,
        0.40054070245494894,
        0.5706730811594471,
        0.41854290544145223,
        0.5914969888010189,
        0.48574124332356045,
        0.8884963180330265,
        0.9593903004293644,
        0.8886581763142778,
        0.9869680273367175,
        0.9318290326135155,
        0.8409507526243988,
        0.5755367823072151,
        0.41174289238691975,
        0.45195586435086554,
        0.4092615386012542,
        0.5714395889716977,
        0.5801160784228294,
        0.6332717182422133,
        0.5678384103292647,
        0.44206510654224584,
        0.5108087208664764,
        0.4635315441166833,
        0.6462706692840785,
        1.0802462694119923,
        0.5216271376930868,
        0.2721449185878845,
        0.5201885545029488,
        0.38022037505639594,
        0.49142075619049613,
        0.5591553670701229,
        0.4839870516338346,
        0.39900841575010493,
        0.3864416397878091,
        0.508744665223765,
        0.5189321670296769,
        0.4810257611779049,
        0.5701066090346822,
        0.5751531864470397,
        0.5656546588381335,
        0.5467508597534866,
        0.4598757773672497,
        0.47058002098059215,
        0.49522516107618425,
        0.5064833625205014,
        0.679594750592561,
        0.6406511332013168,
        0.0886163227036281,
        0.14944016001672214,
        0.10723389113901095,
        0.04415964716739301,
        0.8374394458765222,
        0.8363996733598009,
        1.2075980405909839,
        0.8222561337752993,
        0.8617505001895104,
        0.8847636046903835,
        0.7630104558179809,
        0.31322768934294704,
        0.9219957587936399,
        1.049898533194666,
        0.7926930230890432,
        0.8503413040840297,
        0.5629876077489756,
        0.4697170689316786,
        0.39153322705376337,
        0.5433143173969849,
        0.5796537769302548,
        0.42801066332786347,
        0.562915795423781,
        0.548169346892575,
        0.5105911403973316,
        0.49325314386479246,
        0.7758643012605896,
        0.8112445187018655,
        0.6583813609913283,
        0.9165022608914926,
        0.9098848554561817,
        0.2341042200549433,
        0.9874618297375848,
        0.8176004950875186,
        0.8757601103521525,
        0.7817217886556749,
        0.8242067989030968,
        1.0946543655084222,
        0.705436536264628,
        0.8145389393363973,
        0.5383725606273168,
        0.7769615723310979,
        0.14730901900902718,
        0.1331981706854793,
        0.11857303906878791,
        0.06120643759100712,
        0.08915753173104,
        0.40762941368728034,
        0.09492509014941185,
        0.14298372198867396,
        0.17132909052628922,
        0.06277152679477584,
        0.8794316005035493,
        1.0450810467273264,
        0.9264425031909811,
        0.8298254383664962,
        0.9770325122652761,
        0.06739336255945454,
        0.05711781983457298,
        0.25750295366250575,
        0.13747343644524174,
        0.30189885013113177,
        -0.027898121796067384,
        -0.2402036691764717,
        0.32482471288857284,
        0.13070888607860487,
        -0.037665310720665084,
        0.13112491168018373,
        0.11144218693402366,
        0.23847741382973167,
        0.10531401886795724,
        0.16214431769226484,
        0.14523261044879218,
        -0.02692204512889616,
        1.1201617356631457,
        0.8633311643015084,
        0.9061992963483165,
        1.1775517402521412,
        0.935319227727196,
        0.4436295731650458,
        0.3744147762185288,
        0.5640600650868217,
        0.4535356217242512,
        0.5609186932822948,
        0.42717293340924484,
        0.590026061906271,
        0.4091307183252173,
        0.3062303718938233,
        0.20568628187708404,
        0.24742281048655873,
        0.4160667602532796,
        0.38289793960213153,
        0.5526453013271359,
        0.36498330104716387,
        0.059805704218790216,
        0.09693468862276498,
        0.32725672344452705,
        0.4277147071486089,
        0.5090648274304324,
        0.40651731319335993,
        0.692800672255703,
        0.3488985317494794,
        0.356192216338827,
        0.4543626707974146,
        0.47223642460224696,
        0.5441926088796203,
        0.49869221006093944,
        0.585111720027945,
        0.5200676215124285,
        0.3370748341651055,
        0.5487376939887536,
        1.1980765447089783,
        0.7433335966466932,
        0.7436086272448804,
        0.8720844119314072,
        0.5787001945370128,
        0.43159125017091554,
        0.5788832708043724,
        0.48117660090199493,
        0.5944049310883878,
        0.2728742977389343,
        0.06916392293644535,
        0.1255805871190756,
        0.1720001559593221,
        0.2781977334940643,
        0.18568832600070811,
        0.2797745138105605,
        0.3195933409129822,
        0.5277642703600564,
        0.4766996910875311,
        0.373802694013556,
        0.45993246080276173,
        0.46775931676439864,
        0.532893306018416,
        0.5870537561676771,
        0.42131704594949004,
        0.43688818438063415,
        0.27999456670326955,
        0.5281439409034768,
        0.3414693794658969,
        0.4096514043383488,
        0.1837007349962119,
        0.37025894776801543,
        0.5095619079812128,
        0.792980610669424,
        0.959044037772843,
        0.8601775031716398,
        0.9290980462194455,
        0.8981837710468064,
        0.6945473954910935,
        0.41740822082596624,
        0.49999071070437273,
        0.565157176616038,
        0.6358357927955319,
        0.43560887139284865,
        0.48422348351846906,
        0.47068289772813304,
        0.19820216049309702,
        0.20611257371616262,
        -0.22206285860963293,
        0.19668799925365407,
        0.4253529396463237,
        0.39029628456117377,
        0.542036734556197,
        0.4791977672612419,
        0.5135662331293612,
        0.4666085153646621,
        0.5258502832308433,
        0.47092103899782517,
        0.750780343856634,
        0.5449185715911771,
        0.6120890859711464,
        0.570932264173176,
        0.8207693733838637,
        0.7783030660512136,
        0.7491035178079901,
        0.5122915626425448,
        0.7460532243215373,
        0.45593706452813815,
        0.6684768574527538,
        0.5041592302954374,
        0.40735512573559934,
        0.44386096884404436,
        0.6274218875440254,
        0.39010440341589747,
        0.771461523980475,
        0.8694002780207435,
        0.5722179185091353,
        0.5818922576707647,
        0.3539025725738372,
        0.47902803387787213,
        0.6963346399417024,
        0.3737918930920425,
        0.5560686945407008,
        1.0132678362316265,
        1.2061502952201175,
        0.6129338321102178,
        0.8569173221083236,
        0.839180812064465,
        0.7629305025472609,
        0.865207256433307,
        0.8036721657749855,
        0.8887695434337478,
        0.44121561295755657,
        0.5495540531206287,
        0.45714514481387386,
        0.42548471558771045,
        0.5734256070927579,
        0.14375795005077507,
        0.15999868100224515,
        0.13072600530864123,
        0.021651488672890785,
        0.1440498237052619,
        -0.025895064232070632,
        0.1152709464776006,
        0.06941418413146376,
        0.10676167526312179,
        0.09035845594013386,
        0.16467499862626547,
        -0.05048193616096193,
        0.18698330094639354,
        0.2050824584288513,
        0.04139016319378206,
        0.9040508010974051,
        0.8843676497557811,
        0.9266157584932992,
        0.9887579694269828,
        0.9237269361694193,
        0.48760488549608894,
        0.5757655284928996,
        0.7136874483080509,
        0.852706976983022,
        0.8102254933886244,
        0.9316463937545216,
        0.5444228818682487,
        0.19717248449848548,
        -0.11911446548487517,
        0.06891719552830676,
        0.16992950806671883,
        0.8098948120359001,
        0.3793193938639577,
        0.12559727973170917,
        0.2421995312793757,
        0.21250630646459975,
        0.08140168741335113,
        0.330357900368079,
        0.23842382824535682,
        0.1767955195386052,
        0.16392621765124213,
        0.996598250345909,
        1.0940069027769588,
        0.9384444264828299,
        0.8546954067688768,
        1.0041495094772839,
        0.8525714869736576,
        0.7619242742494752,
        0.7891786954542329,
        0.90761006302661,
        0.9408312362791197,
        0.8583598519055314,
        0.8168335939612937,
        0.9756927441681051,
        0.9541056710286127,
        0.7978550490350025,
        1.0479628411135027,
        0.7329861114599672,
        0.6247901641930761,
        1.1074948783218572,
        0.8801590801498702,
        0.8835322385268972,
        0.5887644121690976,
        0.4076772072570524,
        -0.04470480487750402,
        0.5366701173144658,
        0.4735066495965396,
        0.5252358542975281,
        0.4739424968546551,
        0.04496827662606472,
        0.11532255616495674,
        0.24726296228106162,
        0.4897794503361118,
        0.38645807724916936,
        0.40821945862618886,
        0.5168748431002389,
        0.5426073218798196,
        0.6063031031240305,
        0.8059482805134358,
        -0.011602279354925533,
        0.4291685704413221,
        0.40808954202252645,
        -0.0777771624709889,
        0.21093475080098545,
        0.22982397371554808,
        0.12888142976436778,
        0.23499126303082338,
        0.600311268380695,
        0.5378775587789982,
        0.5662006956023339,
        0.6103269484154423,
        0.40336222350706274,
        0.5090462576586804,
        0.5945457568785958,
        0.36217850701669313,
        0.49807798055102803,
        0.6352805216743462,
        0.23782246897037174,
        0.08030614820181795,
        0.08602487087488721,
        0.3321916760576523,
        0.7994079491813991,
        0.5931449822130035,
        0.36659996308844306,
        0.5322801646348642,
        0.38093929532242365,
        -0.02433496526961026,
        0.2594282623691854,
        0.19381312431678763,
        0.1316168114035877,
        0.02048232405499051,
        0.22793210795482094,
        0.22874452813054744,
        0.27883080681716327,
        0.32987198946806967,
        0.4740981190161202,
        0.447682452068865,
        0.5837326705469674,
        0.43087159778552014,
        0.3866547202745157,
        0.5460638205543022,
        0.45890792313999,
        0.49118987684911114,
        0.5470377172093633,
        0.8371913985119463,
        1.0056664696632047,
        1.0066839859521013,
        0.695308634411201,
        0.8147279660254091,
        0.7170837685659214,
        0.824056600364489,
        0.39910365606654147,
        0.5711678143698643,
        0.4405315946814782,
        0.5210102534411059,
        1.0002746859756015,
        0.808533616769002,
        0.7616388648803512,
        0.737680856898,
        -0.016658255242219738,
        0.08878540310319925,
        0.04024670944237004,
        0.9899172770984237,
        0.7969786636474487,
        0.8878649319567921,
        0.7619534538974794,
        0.9229301345813055,
        1.0568590854122746,
        0.8360598517387154,
        0.7396800974568637,
        0.8081876138084079,
        0.751440681113299,
        0.3812669885632033,
        0.5507149610985327,
        0.5757050527373415,
        0.49607447696564944,
        0.43634972906032815,
        0.06444124767813254,
        0.07620564921518908,
        0.27655097030147585,
        0.8584556126831796,
        0.08068192970287527,
        -0.003651652837017633,
        0.22239880386564168,
        1.0049878915858348,
        0.7270555871599268,
        0.8570233258450045,
        1.007024799682182,
        0.697844803564561,
        1.1533411970901692,
        0.6286925417321287,
        0.11460311543894726,
        0.1428626614056116,
        0.2984681499664473,
        0.510357257470408,
        0.6409322684216745,
        0.49538442924350123,
        0.3150504926704976,
        0.4109831537943081,
        0.8051793835325951,
        0.8264544432719807,
        0.9127293961108122,
        0.9015280105648104,
        0.7270687485378644,
        0.7470899024518373,
        0.6798807201653789,
        0.25489353249129765,
        0.5511834088376764,
        0.6426335126438806,
        0.40543756908889206,
        0.46708290126989505,
        0.33581179966449776,
        0.7155961744836834,
        0.5212640646390233,
        0.5753304738608606,
        0.5636810204881316,
        0.5623684208014932,
        0.46322997275096917,
        0.3394378599907117,
        0.08563642497995003,
        0.1625469813108086,
        0.17153116107003707,
        0.19697286106810064,
        0.11178210455896577,
        0.38036429086342627,
        0.34420155722348084,
        0.17046072010788843,
        0.18172063971331298,
        0.12072495548252682,
        0.38893662644804444,
        0.6553369012476422,
        0.40763147168794556,
        0.5481107418909378,
        0.3209619491861474,
        0.9180131789252667,
        1.0550396588771067,
        0.6845574346373763,
        0.8200214424030575,
        0.7482874673973561,
        0.6158489012859807,
        0.7255129538627455,
        1.010926917251125,
        0.8334211484910335,
        0.7752944819431886,
        1.0057341274617297,
        0.7261296908446627,
        0.7808238798008745,
        0.774017884336152,
        0.6571826800118107,
        0.42363466793239174,
        0.11707588688899193,
        0.07555317143605098,
        0.16962325602782594,
        0.16728203066301753,
        0.09514089298330375,
        0.24785264426622897,
        -0.1045866201570305,
        0.5107249784749396,
        0.3724936766430325,
        0.36584555411990427,
        0.5308567905085184,
        0.959603672750221,
        0.35811817831135107,
        0.22184500000343133,
        0.4355614181341418,
        0.47102868873514164,
        0.8954290902234256,
        0.8430409227848004,
        0.667915193832932,
        0.898458906618164,
        1.356155484862297,
        0.9408789830098939,
        -0.03138176614920777,
        0.07399316140954178,
        0.1851265273103318,
        -0.0037186442588952274,
        0.18256264671105765,
        -0.019069800478933027,
        0.20854958559032818,
        0.539598569752888,
        0.9417161979918047,
        0.7760995254776046,
        0.9011429289550694,
        0.9995823220101497,
        0.9594678313744998,
        0.6847373549170628,
        0.8444734611883845,
        0.8602044467254536,
        0.47698721824381207,
        0.6730376768210422,
        0.3236236618192878,
        0.42057000934275474,
        0.517210569733445,
        0.41588903583124776,
        0.48179845980410413,
        0.34568651095219677,
        0.4050965738785151,
        0.6232105022601967,
        0.7601498136829983,
        0.7029584389405771,
        0.9335050639945347,
        0.74492805559209,
        0.9179705093185677,
        0.9254562103621315,
        0.53315456112894,
        0.5135893279749277,
        0.557137901484521,
        0.5070175237154823,
        0.9906811153852288,
        0.37179347800988044,
        0.5053559130998883,
        0.5822086088705756,
        0.4136968753142569,
        1.0087397649507042,
        0.3255814568080007,
        0.7134080741015342,
        0.606120051084992,
        0.33236544869362133,
        0.15640578298830488,
        0.5410777684215877,
        1.0769625850636657,
        0.8841762433288024,
        0.749915402124844,
        0.7088677163233589,
        0.7998306206121365,
        0.7542556017957895,
        0.7805495005170174,
        0.5253021426205139,
        0.39031456534076553,
        0.40131690027875144,
        0.522897644787011,
        0.4743395437050757,
        0.4843466027049604,
        0.43137539749884024,
        0.5716146226944395,
        0.4551884429596332,
        0.3881147951960501,
        0.44833238404949594,
        0.5278783503971011,
        0.4425418641460721,
        0.37917544027005845,
        0.4175277252188467,
        0.48872593899043115,
        0.1548207737591906,
        0.10551314097084957,
        1.0213069380072097,
        0.8645754807916209,
        0.9417548324552844,
        0.7029962484151904,
        0.9164874376149886,
        0.509377516299282,
        0.14476538235892294,
        -0.026918274418298936,
        0.14899440408155493,
        0.22020122004520376,
        0.688304290402104,
        0.6916880341754603,
        0.6975260897606769,
        0.8069471433711636,
        0.9419978624028964,
        0.8861771860052378,
        0.8071291284827691,
        0.7599708139455452,
        0.7049164718624991,
        0.9801799031610582,
        0.858390413016533,
        0.8206362232304589,
        0.80740813853092,
        0.9750562195628903,
        0.9557997469921506,
        0.08658378747985664,
        0.13185746475495044,
        0.4566667353557796,
        1.0074705393176668,
        0.8499939116703245,
        0.9494355840004951,
        0.3021942156438083,
        0.1412190866041992,
        0.22646817657263402,
        0.23919479503239166,
        0.06399404168004998,
        0.2391823396929171,
        -0.0665572918515829,
        0.18676279095103768,
        0.11528322755201807,
        0.051499541021874866,
        -0.2587825562362182,
        0.02145083449354383,
        0.13257961443179503,
        0.16559429460746036,
        0.19568164636485655,
        0.9620033983726168,
        0.844872909906089,
        1.0646704646486311,
        0.959377165571398,
        0.5811728551104727,
        0.4346981799775847,
        0.5972177179105402,
        0.29804017975481334,
        0.40178067177531257,
        0.5547322257696843,
        0.4883967306335502,
        0.406360736234573,
        0.5253132334200055,
        0.45535274698824413,
        0.5348952902744829,
        0.2688937978841209,
        -0.09254777255605022,
        0.0051839986797362824,
        0.9134014950996372,
        0.8979140706863001,
        0.8678645113823255,
        1.0127838183669584,
        0.9831372929078916,
        0.9914100253081026,
        0.9457551439912835,
        1.0118828379363787,
        0.7150240675972249,
        1.0228803004901053,
        0.9607720706355465,
        1.0015673513887695,
        0.9525006270125106,
        0.9353127789447042,
        0.9852335872112017,
        0.21225047438171007,
        0.3534982704718331,
        0.09606341672867208,
        0.11204381595141902,
        0.7294011183771663,
        0.9339198495703726,
        0.8347256868913283,
        0.6205513136505255,
        0.61342918284483,
        0.5927280170652334,
        1.002661259839488,
        0.8466083198895921,
        0.9474158352833453,
        0.8929332340361644,
        0.9877294868166044,
        0.344611610728963,
        0.15161544289853887,
        -0.0004665637807640077,
        0.12914494909294633,
        0.26078307667500616,
        -0.030006057916588495,
        0.10165157995432113,
        -0.06495211338685801,
        0.05858395482648553,
        0.04395664925026488,
        0.3400969641908493,
        0.36171241596838904,
        0.6412938512392061,
        0.0356377607618014,
        0.27869439494033144,
        0.29467722303449845,
        0.4518761630072389,
        0.5373352436388227,
        0.9689477562658277,
        1.2008259393821228,
        0.7853185733065334,
        0.956295915619709,
        -0.024976132479150502,
        -0.04148902268811479,
        0.13338853194351258,
        0.1453499967264471,
        -0.08135132512884918,
        0.1096708691880198,
        -0.034622888109070035,
        0.28158755441394184,
        0.05567174595955239,
        0.08976467696434753,
        0.2047477359004449,
        0.19672340086338388,
        0.3002156209170319,
        0.029388918783221807,
        0.19535859553562104,
        0.5954368316262519,
        -0.07080208540485257,
        0.21695961995298527,
        0.15675155474667937,
        0.22421230810612608,
        -0.12555793319992103,
        0.03463102740538329,
        0.09826480179649355,
        -0.1868725836011704,
        0.03249722305380106,
        0.12082366791569157,
        0.27417631920593744,
        0.22560031706537537,
        0.09686243981013636,
        0.07042107694951838,
        0.1175087147363593,
        0.15036515076959864,
        0.09301579891692133,
        0.4580668156169449,
        0.6373546221047117,
        0.5589446433784325,
        0.5765592762655348,
        0.9066971660210466,
        0.8690778167760589,
        0.7800870449506889,
        0.8024202262871426,
        0.46686271769892296,
        0.5558327907250754,
        0.03899592623706943,
        0.010253529277999359,
        0.43673510497144213,
        0.45916921219498186,
        1.1035842515393435,
        0.7753358161097323,
        0.8647333853439684,
        -0.0854961048394217,
        0.5094403438169655,
        0.38109437492645193,
        0.6673798458467023,
        0.6404297889104121,
        0.5499070484941181,
        0.6664090640794275,
        0.4023034974611746,
        0.4568997873727193,
        0.5268595722560504,
        0.22188282755560113,
        0.18999187978019658,
        0.813146253776248,
        0.07768538198658702,
        0.2937459188739821,
        0.1686862204687834,
        0.5277560313794822,
        0.48811130539185893,
        0.9236510954970414,
        0.5437015704092516,
        0.21963174996891932,
        0.1703217210022096,
        -0.016071590054457466,
        0.1257951829284736,
        -0.00046655823134566143,
        0.8069911277189366,
        0.8052395840383778,
        0.1995699206971868,
        0.16257053559742024,
        0.25304526204063177,
        0.11534444855265678,
        0.0835276856882431,
        0.32734903900478957,
        0.26861962112661425,
        0.17366589993111858,
        0.19549084951138276,
        0.20742726262595443,
        0.18964583024164494,
        0.32593325052091726,
        0.3467851291032534,
        0.5311633110987574,
        0.47332188464304775,
        0.7411487977022658,
        0.5423045012394614,
        0.527961671082217,
        0.9375766347801705,
        0.7271390791978444,
        0.9456649257776552,
        0.7046816703027137,
        0.8014092849721705,
        0.9196010907937716,
        0.8105812089753431,
        0.9487935472171545,
        0.8694381876684467,
        0.9781708009288527,
        0.9618297386593673,
        0.9083013014680025,
        0.6464356422514536,
        0.9291735760714158,
        0.4983529966126868,
        0.5179334331705734,
        0.44625692368153225,
        0.3791880945350541,
        0.11679099343888061,
        0.5566176889619406,
        0.5238054908525671,
        0.6408801858330566,
        0.8049705495532635,
        0.2993209447487564,
        0.43502854225582843,
        0.46582397669997727,
        0.5498190550519594,
        0.6294949398856242,
        0.5498117809437327,
        0.5174976197806961,
        0.9038091211852183,
        0.028544308885222143,
        0.21001633862024177,
        0.13015311939421112,
        0.29235682234365795,
        0.42060676146762654,
        0.03505957962295566,
        0.29900490886496045,
        0.09836474014646976,
        0.16751411117936094,
        0.20777588639355962,
        0.34282586049440716,
        0.20587948742771278,
        0.14013050826763157,
        0.30305051959107654,
        -0.014976708977564241,
        0.053449002746941796,
        0.13911854375429378,
        0.2962379160147521,
        0.3555985914384827,
        0.8035873367926318,
        0.8452579962028602,
        0.9062249975730418,
        1.0749740667634247,
        1.0459738019034281,
        1.1630619281732015,
        1.0699706663213902,
        0.32108030734488946,
        0.05158516135858069,
        0.8399481306666556,
        0.9141614001866004,
        0.5455962802716797,
        0.649117420470772,
        0.5391053441239818,
        0.4634964338446675,
        0.46578475837219097,
        0.41363038822275777,
        0.48163578889182185,
        0.33614977166305127,
        0.5201485032345351,
        0.6602461386541858,
        0.26466265402168493,
        0.7097510464070517,
        0.5774937574501258,
        0.41594978539904354,
        0.37903427435912757,
        0.8299975490459042,
        0.5319444167135076,
        0.4154344936744797,
        0.46133304828560245,
        0.5434249118776094,
        0.27632703915707696,
        0.28188655187498063,
        0.9130002556027977,
        0.618633109356615,
        0.815292812456256,
        0.17380447184135775,
        0.12581821678139876,
        0.29168524458794265,
        0.10582394666519389,
        0.21889724054894297,
        0.11610942274043264,
        0.3361917396876249,
        0.2471639538038528,
        0.13504951767039144,
        0.3011449639327341,
        0.4098342428291926,
        0.6041011201172064,
        0.47361704309868324,
        0.5924170933349483,
        0.5498673703930087,
        0.5370082137448593,
        0.524543580320585,
        0.5685096537804234,
        0.5145514606818359,
        0.6236149030640052,
        0.393226550033516,
        0.5891033503455515,
        0.602460071185472,
        0.4089194849761365,
        0.029426223121448398,
        0.18974204849707577,
        -0.008603217644203751,
        -0.2110811465622633,
        0.05014503663305988,
        -0.03858797373690912,
        0.0927131595152435,
        0.14012233182544098,
        0.23790713199283997,
        0.054685670587759645,
        0.15045315560663775,
        0.34767918886394567,
        0.15159535135586066,
        0.980096997549182,
        0.8346271043791194,
        0.6656977535310874,
        0.507811769699323,
        0.44023128654987204,
        1.1305403607263342,
        0.8094381100835405,
        1.0120355451907803,
        0.5408901011846203,
        0.8972592665024798,
        0.6259134277008863,
        0.9346332491208881,
        0.8914010715697,
        0.7673120039343837,
        0.8999299680589107,
        0.9234457147492906,
        0.7305398840648456,
        0.49866837283528714,
        0.3218828111179795,
        0.586662754097531,
        0.5656852164477436,
        0.5288561773390839,
        0.6058833748096004,
        0.6196292433199811,
        0.44024447878027173,
        0.624250512568504,
        0.5968833364577204,
        0.46294967919439456,
        0.5850821414916754,
        0.5410464637884523,
        0.45680011738442317,
        0.0390278026584999,
        0.20290167869273407,
        0.2106653503422742,
        0.34503446485714134,
        -0.12648449931088687,
        0.3342825452446936,
        0.1776637196771851,
        -0.020839863930938982,
        0.2805655982959073,
        0.8088426500854271,
        1.0047689999760163,
        0.9430984252800768,
        1.3089649908458925,
        1.0879085045398176,
        0.6788535526168277,
        0.9997319768371757,
        0.9418741051238805,
        0.8926252547556509,
        0.9594208320213082,
        0.8668466530585226,
        1.0619409016719599,
        -0.07339657952023941,
        0.2131643754866233,
        0.19043532685969686,
        0.19988290517990465,
        -0.3070104190629175,
        0.10577395124085706,
        0.15456675045824025,
        0.5440821802485949,
        0.24604000337392676,
        0.2786002233466289,
        0.27932774738697624,
        0.18243213628345256,
        0.6192142906600842,
        0.5100795358330622,
        0.6867475086392955,
        0.4822006293012922,
        0.6768034729943091,
        0.4965463245021539,
        0.455804728969673,
        0.39405182219163926,
        0.5233576002687791,
        0.5460962473779079,
        0.8316731287931053,
        0.7146861601218487,
        0.866985169401293,
        0.7611591592718895,
        0.4548788053709426,
        0.5644352348668833,
        0.4284060569073769,
        0.5519847875418727,
        0.6161992245529528,
        0.5394073058321055,
        0.5439995674613894,
        0.7809310339224822,
        0.45763549866177644,
        0.38281174031376686,
        0.5761752159993815,
        0.5370947983415348,
        0.4662288696281014,
        0.18411310864433345,
        0.13960073760545078,
        0.15835446582650947,
        0.1689921485199838,
        0.18927123655248113,
        0.1735442469219172,
        0.2494034554954121,
        0.20294720425838803,
        0.18299523478377286,
        0.15664918715699813,
        0.40931888228885793,
        0.47120180271770695,
        0.15520578269799457,
        0.16757459100724134,
        0.13021111836757834,
        0.20697971418207936,
        0.2196753973405112,
        0.1478996504857972,
        0.22102318810682128,
        0.13509317403944365,
        0.11754689828306729,
        -0.006471523862057137,
        0.20748620412072588,
        -0.11517974639585901,
        0.15088769248493653,
        0.2512691567228386,
        0.23451905649327814,
        0.05209236396337446,
        0.4961051603743802,
        0.8016789791467968,
        0.785092506966488,
        0.855746389548563,
        0.7507094153752519,
        0.9804907200071845,
        0.0461194363355255,
        0.21206076213621294,
        0.10250273255977324,
        0.20316884907942856,
        0.21217279463351504,
        0.1270013198188128,
        0.18546176041809817,
        -0.011136891025994432,
        0.18467931032524582,
        0.18699399051598103,
        0.11650668150270022,
        0.9303516532740483,
        0.8517937212302431,
        0.7988499499211441,
        0.5973196811205864,
        0.5448421813333535,
        0.3606261124858547,
        0.5357749708326065,
        0.5344923615435287,
        0.5151745631608653,
        0.40469690411716075,
        0.5792213717124065,
        0.4670669672606057,
        0.5220223110745027,
        0.5637613316510289,
        0.6689842151956737,
        0.40958120718397284,
        0.5796206046831298,
        0.5126284186978125,
        0.5984915930929019,
        0.5144095934932372,
        0.527317195894404,
        0.8842177949770258,
        0.7610979981294571,
        0.7160686556514055,
        0.9056749219095913,
        0.8027964604542677,
        0.7438664232949577,
        0.8861921419287497,
        0.9370390872167891,
        0.8381490470937732,
        0.44596896928313257,
        0.455375210947307,
        1.007492483272271,
        0.8676714237825498,
        0.7872233055098011,
        0.8087288283215883,
        0.7970400829429387,
        0.8667876554965466,
        0.7980959017175568,
        0.9718972714419558,
        0.7871174012494984,
        0.9362574942858882,
        0.8723090266444823,
        0.8953140580397269,
        0.4946494113214335,
        0.5525946819982744,
        0.5195668228385104,
        0.4752378670363186,
        0.5096711477372006,
        0.5046381227408204,
        0.4566396455191167,
        -0.03444024582776714,
        0.5666150960808563,
        0.4531900778149446,
        0.5613469471880727,
        0.48718033017240014,
        0.5306080793677734,
        0.37283868042789853,
        0.5668546462986344,
        0.5251390188889632,
        0.5759571487746595,
        0.4658248068716355,
        0.5160812750222963,
        0.6111837979832047,
        0.4989721303665895,
        0.09908199328595041,
        0.8422847826347909,
        0.8074984340109019,
        0.8865937202266816,
        0.6885451933794013,
        0.9778056415863792,
        0.9802717811106396,
        0.9102628858122056,
        0.91402746969264,
        0.8163134415539759,
        0.9210211295473814,
        0.87732168336191,
        0.8315430143180619,
        0.7305318942295986,
        0.8747696427755841,
        0.9316762983680855,
        0.8133412165241523,
        0.7808425500121626,
        0.4536508635938495,
        0.400134827561489,
        0.4674425229991534,
        0.11973785213902313,
        0.19269991157581026,
        0.20619275763362405,
        0.181496233069204,
        0.18436602026666635,
        0.22004380029024137,
        0.12241972517331616,
        0.20576212241560293,
        0.8662147174274049,
        0.8094910937000838,
        0.2346467425438687,
        0.9775753123057006,
        0.9144184855936582,
        0.843268412132308,
        0.8397451072119552,
        0.8783451399532497,
        0.7167486564732459,
        0.878487495168024,
        1.0310226129366011,
        0.8448995101212798,
        0.7123159877289557,
        1.184618771516485,
        0.09133345413223377,
        0.13794453743906965,
        0.15144862413849897,
        0.47584117350148447,
        0.5075225775103039,
        0.5004666104217927,
        0.4738510222867975,
        0.49155166187726673,
        0.5403188074261948,
        0.8407965423915145,
        0.9302268290186532,
        0.9455744107084394,
        0.7630997006833743,
        1.028094365551625,
        0.8426914600408151,
        0.7909859203039216,
        0.8157872906639138,
        0.924643637589389,
        0.8715408304660054,
        0.03226646345666154,
        0.12328235523843144,
        0.1614511395783434,
        0.1840469651378496,
        0.1320343858151627,
        0.20348569056306517,
        0.19132567560523348,
        0.20855814457108265,
        0.12061700358454978,
        0.06451783230289639,
        0.1652708205238521,
        0.11177039978172551,
        0.1776114481046334,
        0.9173511601943524,
        0.8693603954699703,
        0.8484291633958898,
        0.45359202732686954,
        0.02846173558520732,
        0.0647373588323689,
        0.14882409947112962,
        0.08557529530042342,
        0.059237608440211004,
        0.11185702334928789,
        0.22403953903423005,
        0.1054671608244382,
        0.0952539011811959,
        0.17358051062565807,
        0.2077682900311669,
        0.19485287097010004,
        0.12957863423422947,
        0.20681124781880084,
        0.7783097598639815,
        0.9911709079300922,
        0.9593525084162707,
        0.30835666760697394,
        0.07342857853769817,
        1.0698100740453507,
        0.3166554463944171,
        0.3043798160124598,
        0.16664821469542873,
        0.20563618316355028,
        0.1989856441257726,
        0.3007750891749258,
        0.09240402253981819,
        0.04640273307923585,
        0.4069712222413272,
        0.48959911667834466,
        0.5670111902963699,
        0.44137330890091436,
        0.5218409154762036,
        0.5506220777951069,
        0.5999468242421178,
        0.6061351104142269,
        0.5329767312664815,
        0.4581870279653448,
        0.05956027226901537,
        0.2781510638588688,
        0.09389078123752602,
        0.4560112886411055,
        0.4500767214161299,
        0.4483871340190386,
        0.39722558005541625,
        0.6659394470628353,
        0.2868601992286168,
        0.17498979157233657,
        0.01041495701421766,
        0.06027483225854787,
        0.12207634613832176,
        -0.13678440264967906,
        0.1486016512177317,
        0.24687533271137896,
        -0.1596377289900053,
        0.18285369646701793,
        0.26066981791084687,
        0.513177028382918,
        0.5062092807907979,
        0.3701008451496711,
        0.3277688769784629,
        0.682027405036597,
        0.5221247950783781,
        0.42486030412171355,
        0.41556144946132323,
        0.8609670171169439,
        0.9872226593256771,
        0.719434445478508,
        0.9156715596898274,
        0.6877382304355231,
        0.8141017200460303,
        0.6113530781841042,
        0.5243184256257712,
        0.3576632841439472,
        0.5393606730940493,
        0.3382334804789576,
        0.6937007800615477,
        0.8446082770799042,
        0.7796061442494584,
        0.9576390778763229,
        0.06164423718818448,
        0.0385365688485968,
        0.25382069945220875,
        0.9194392156072817,
        0.7068453787809366,
        0.8822725422699422,
        0.7724024177804548,
        0.7360299357559906,
        0.8782333397399281,
        0.869178913053665,
        0.7845438125435631,
        0.9925237585490263,
        0.999884194091365,
        0.3157225069548357,
        0.4914921073423825,
        0.6700932978078816,
        0.46281542724859365,
        1.254200612298711,
        0.5384516560586372,
        0.8374788092557783,
        0.9770948921243159,
        0.7915174270080354,
        0.7793247793451614,
        0.8464334274144832,
        0.7661596291715093,
        1.0078429318817703,
        0.8366888326997978,
        0.7066441895415903,
        1.0585798841867575,
        0.7899695350637224,
        0.8563482759299896,
        0.9168678964129977,
        1.0337179277095332,
        0.9236330263130418,
        1.0742764402799603,
        0.8359139823925255,
        0.8650232513842661,
        0.18049018888661666,
        0.28413193487379784,
        0.02204008942011248,
        0.11281217645315975,
        0.17154642120047126,
        -0.03747380660472842,
        0.5374802586473404,
        0.9862702874553159,
        1.254164725191602,
        0.9882532198535533,
        0.8257997462731607,
        1.31814998637547,
        0.9298786859818445,
        0.9205823188769778,
        1.1326798002798892,
        0.9440725667481135,
        0.9761605365115509,
        0.8138597811223357,
        0.8785440663619346,
        0.3817154964721592,
        0.10143905043451029,
        0.14244863533467836,
        0.3354487282343116,
        0.6861924533804195,
        0.9323657443272324,
        0.9241833048267163,
        0.810863036617588,
        1.1422591531928932,
        0.891304364295561,
        0.9577000737804182,
        0.7908416266355965,
        0.8275115569080062,
        0.39364572015509636,
        0.47155054718198974,
        0.5199008791502329,
        1.4833615240474318,
        1.9163683825709836,
        0.08094665223936734,
        0.5321289004848142,
        0.5194072605109714,
        0.5025583706088188,
        0.459171004087833,
        0.13746026610052042,
        0.14113883464563676,
        0.8294171516304505,
        0.874434724661703,
        1.0718454127013155,
        -0.07988423479015566,
        0.1011555441902569,
        0.20895078677343523,
        0.006011840010577219,
        0.0934984228444146,
        0.1767465001287163,
        0.8251520419015568,
        0.940012638547127,
        0.6736031641957814,
        0.96179883512048,
        0.8685160517488547,
        0.54689974083973,
        0.47200505525910336,
        0.5889874941638673,
        0.225891531142959,
        0.2895262572705236,
        0.993337463962106,
        -0.09458978437279764,
        0.08885392985049564,
        0.21314288345028293,
        0.18818795295947902,
        0.21084521547624938,
        0.2202346299788346,
        0.27482996240183805,
        0.17749826716289488,
        0.28694501533615274,
        0.2691480200095466,
        0.12308529487763042,
        0.33351814363329113,
        0.03063289678973771,
        0.5517657394653778,
        0.6530236586247417,
        0.7580343592116274,
        0.9022755507525861,
        0.8548199693083656,
        1.0426480139919732,
        1.0120024227888005,
        0.9054856883708523,
        0.8924747532656321,
        0.895624528694004,
        0.613786746513408,
        0.49435731197185523,
        0.5449068260289649,
        0.9168066806983973,
        0.889066305738496,
        0.43247079299865393,
        0.03085818410763157,
        0.8066838586590684,
        0.7177657932928021,
        0.7936935896455826,
        0.8097214194178947,
        0.7299811108165419,
        0.9020937963435763,
        0.840212577746058,
        0.8531184336988665,
        1.0565735245104828,
        0.8955448304859739,
        0.8841711658211903,
        0.732545822556199,
        1.08443287943499,
        0.8781212243372144,
        0.7151038862531139,
        1.0101553548196989,
        1.03063536748015,
        0.9139957348732122,
        0.8153703269133933,
        0.7390676340860379,
        0.9589215625184125,
        1.0751010708822468,
        0.9344561266971108,
        0.886114427407098,
        -0.022359299410073478,
        0.02631033967439533,
        0.051214388639227434,
        -0.29303663366342814,
        -0.017003888964534173,
        0.17952700348555303,
        -0.29464660045557683,
        -0.0062518589356522145,
        0.17827702617410654,
        0.15526718709983603,
        0.3683446692383519,
        0.5031203022050005,
        0.5672303640857698,
        0.4542326493740718,
        0.18606864966649853,
        0.11785040978064841,
        0.2991283996118309,
        -0.00016574588307751527,
        0.07668736327067165,
        0.2066715456951115,
        0.8555392150349242,
        0.03968026687600483,
        0.3504037757568192,
        0.6965278905644168,
        0.5704170333688706,
        0.7986875749802844,
        1.0536914122696341,
        0.4434977697429222,
        0.3492143407235133,
        0.7534287763108922,
        0.7102730544539435,
        0.011156895172010593,
        0.11810972408238112,
        0.15847715379270527,
        0.06783131600263112,
        0.5526717399635104,
        0.9448869472893294,
        1.0855208655346265,
        0.778642378284182,
        0.8245571598134561,
        0.3142225441042615,
        0.15944665490300738,
        0.30095066353409494,
        0.12895424400873015,
        0.10183866529462744,
        0.5026810061993761,
        0.13015266658887997,
        0.7272638533767023,
        0.5556954420502699,
        0.48002181160745644,
        -0.06436220036781105,
        0.3410162919668042,
        0.18649825632560865,
        0.10853219265310503,
        0.3734008599004622,
        0.42076651359244416,
        0.4282221043640443,
        0.547444825754877,
        0.2329048658852289,
        0.17965954199509895,
        0.2146118101181418,
        0.6359978137231235,
        0.578472903226821,
        0.3432739213944444,
        0.8102654107340068,
        0.778156782394494,
        0.8701147922135721,
        0.8044382103915063,
        0.819233549771701,
        0.963411261907983,
        0.6945791268485415,
        0.95027151073985,
        0.8384519838292902,
        0.800355282105017,
        1.0984295926547203,
        0.955323305690524,
        0.7972932546034115,
        1.064446667130868,
        1.0101872981265778,
        1.005017907605842,
        0.24076707497158814,
        0.1421772169968249,
        0.14946518303281917,
        0.9190827058679105,
        0.253592459419049,
        -0.1436965768028091,
        0.02724738146600485,
        0.18835926997087565,
        0.4485997343878476,
        0.9576668552524046,
        0.7090872380119269,
        0.31064455850603645,
        0.8717922913636634,
        0.9036011867495815,
        0.8590330366658895,
        0.9213191702782466,
        0.7939733643159937,
        0.24883382576603416,
        0.17093496591849364,
        0.4178689350136355,
        0.2263576732315004,
        1.0204285750166817,
        0.9768997463718456,
        0.8530733222548873,
        0.9442033914775478,
        0.4566807904903884,
        0.8108214291382534,
        0.9556651191111142,
        0.9154847385067774,
        0.8218258582488374,
        0.9831966240371176,
        0.656648718227357,
        1.1966483161860342,
        0.7942553015076089,
        0.8577193109704738,
        0.9314533379968584,
        0.7345564998690468,
        0.9263898136973835,
        0.7161483504301139,
        0.8595681111225978,
        0.6098158974759431,
        0.8241579267398336,
        0.5178393666035416,
        0.9314528959676177,
        0.8819534911342899,
        0.973691856969768,
        0.1952888982833858,
        0.2747055645656581,
        0.123126838595393,
        0.18631857810943178,
        0.2364767621707651,
        -0.07296545030749914,
        -0.06344601391480832,
        0.17990450378745326,
        0.10507966957473965,
        0.2017627707876391,
        -0.0004796715224817732,
        0.744564141493806,
        0.46099721532078636,
        0.5088112748657726,
        0.5090149702298213,
        0.5880962686671308,
        0.6707794943136909,
        0.6536851564125612,
        0.47550446441939886,
        0.27333346286054916,
        0.498816836629331,
        0.0616139409019534,
        0.15695691946850981,
        0.1775385879552777,
        0.3282848867382607,
        0.11992956616354825,
        0.053202452726391986,
        0.1755203303482584,
        -0.07791295509286994,
        -0.09707053686286701,
        0.7285034568920036,
        0.7283075668206334,
        0.913519141399669,
        0.9370643886921348,
        0.7992291751830405,
        0.9456454980372365,
        0.5435905621958588,
        0.3667404980338262,
        0.5693867303865346,
        0.6118839511152367,
        0.4959711069040685,
        0.7821620214798842,
        0.6965624469508732,
        0.5329342315178394,
        0.9844526829997412,
        0.5636518548201944,
        0.8272478134187379,
        0.8264971595332006,
        0.4756444289667381,
        0.6919715874767052,
        1.0863221033222552,
        0.9925542412401221,
        0.6703255648661554,
        0.13267610950342393,
        0.8603330847724981,
        0.8345821767245272,
        0.68365064564803,
        0.8189376208451186,
        0.9177906874223829,
        0.997368168324175,
        0.5249847473728011,
        0.5815335568454495,
        0.45136706885511274,
        0.5271422796832578,
        0.47173451886547185,
        0.9123028671175014,
        0.7211221156279506,
        0.8661375574800653,
        0.8595188255367698,
        0.7201402574090002,
        0.8028459252761928,
        0.8509217593056767,
        0.7113025579238814,
        0.22197632922786262,
        0.4693345138603731,
        0.5774745742417663,
        0.7558772567954608,
        0.9476506308281016,
        0.7622603550193202,
        0.8026867229652169,
        1.1612715341753739,
        0.12444434814377066,
        0.18661456092616932,
        0.11931388406140989,
        0.1580684983654356,
        0.08930333667382079,
        0.8574022226847297,
        0.9852648939639694,
        0.7300911822788114,
        0.8801503824566843,
        0.8841561972088307,
        1.0044198084043623,
        0.8087205349310117,
        0.7743379853111985,
        0.9876976958550678,
        0.8173561472102664,
        0.9227828340552405,
        0.8660142005363535,
        0.7379531040327812,
        0.81716875518531,
        0.9553354187927595,
        0.8879925165039377,
        0.9236663820247603,
        0.8889870446077551,
        0.8385650397815583,
        0.846455032005804,
        0.9310382911770583,
        0.5265331243644681,
        0.4737462575423347,
        0.5317958926451912,
        0.5151484100775782,
        0.4994633880014525,
        0.586241398888208,
        0.5210481718198774,
        0.5017543790431913,
        0.5337343979653505,
        0.4001229060504893,
        0.40879745677232215,
        0.45594486985506905,
        0.5134485357436305,
        0.9306753098994168,
        0.9221986655874231,
        0.7610014985355537,
        0.18685186855328617,
        0.086492025052221,
        0.06405677184077904,
        0.1006227748791872,
        0.17527439909824916,
        0.7705957302974936,
        1.0186029446426637,
        0.7458251190507406,
        0.916547912577282,
        0.9045690304214773,
        0.6568240393287841,
        0.9231149013003587,
        0.9050626252787828,
        0.9533879298060911,
        1.0987923455958202,
        0.8224901351032187,
        0.13242081497265834,
        0.22763219446610036,
        0.6035579730463315,
        0.7839767568789843,
        0.8523038180525532,
        0.8196284196148145,
        0.8293291593393743,
        0.799073627591295,
        0.8335435127283889,
        0.49885898298741005,
        0.7954136438466554,
        0.9557301787639844,
        0.996494731697433,
        1.1125403727371772,
        0.9666902521695315,
        0.8221698415218617,
        0.7852500895800779,
        0.3933872027527032,
        0.6124726088769321,
        0.5606293845659425,
        0.4212071369281732,
        0.5352993569921665,
        0.5500189634617318,
        0.4582857301633255,
        0.43192077767731685,
        0.4260749821098795,
        0.5463200343752777,
        0.2019664774652011,
        0.08208103057890537,
        0.1281637624730753,
        0.026151709260675754,
        -0.07049947406686256,
        0.005122204937165577,
        0.6394622017897352,
        0.7969000545398675,
        0.743973534974744,
        0.4898589536346215,
        0.46985953718424783,
        0.8303342688634217,
        0.9108867655594772,
        0.6177250834997005,
        0.5437012200963264,
        0.15118917978684135,
        0.6761845020480873,
        0.8672589947295121,
        0.8804010501023644,
        0.8180795139968675,
        1.0517068332630988,
        0.8182472140546946,
        0.8528600734032524,
        0.8908326012042228,
        0.895676708661625,
        0.8911182479137383,
        0.4944487956731662,
        0.39399505311387056,
        0.4462067722367457,
        0.48314284498266813,
        0.46266664434041294,
        0.4678355713791728,
        0.5427369562820821,
        0.3004292293173217,
        0.5078879988971474,
        0.7471268782720172,
        0.794242980244318,
        0.8160071303920468,
        0.19505415385421415,
        0.09940471982641592,
        0.9668648540524754,
        1.0409875407280982,
        0.839162045895484,
        0.6562166648130304,
        0.8531716584434249,
        0.46846990506424324,
        0.8177450877218821,
        0.6440065284653393,
        0.8508596772275653,
        0.787679135750036,
        0.7667440713500306,
        0.8613574649963941,
        0.32471040166553533,
        0.5846122190901247,
        0.7397752128412307,
        1.0180608137128648,
        0.9334761785088641,
        1.0493704651274742,
        0.8820216470622374,
        0.7952361319929411,
        0.4383827410244905,
        0.09650601254767294,
        0.14758625364399383,
        0.1686097356392918,
        0.6328156818586124,
        0.5581303391463028,
        0.502828349032316,
        0.5566440659865831,
        0.5582623788304327,
        0.460468581393891,
        0.48647963243718706,
        0.8631037567309129,
        0.442056146538946,
        0.6015774443105101,
        0.5373103772266609,
        0.5419544073917633,
        0.5368075709590441,
        0.8861420262834238,
        0.15512484169219978,
        0.04689332387248665,
        0.19237679824180345,
        0.7446514277521998,
        0.7549834896516712,
        0.9031873147848949,
        0.7403039665998472,
        0.922825294301511,
        0.8092175268755426,
        0.98215361975641,
        0.8490022716766007,
        0.9852713602151195,
        0.8997628529655322,
        0.8964987886796956,
        0.8361008831052686,
        0.9143165474075652,
        0.9229633269055818,
        0.8267611689913579,
        0.8209036267774459,
        0.8834859407679807,
        0.815437178124824,
        1.0360302081102166,
        0.8622182837133822,
        0.738445721341754,
        0.21680552805140743,
        -0.0935365192268205,
        0.19348959932219156,
        0.43660133765898534,
        0.06471862562783617,
        0.30770076262372076,
        0.18973501001174445,
        0.2894178140958857,
        0.5749378475975258,
        0.55358831933003,
        0.402879990390815,
        0.47801472524594535,
        0.5312086322659306,
        0.5082681581948795,
        0.57741543482787,
        0.4848517589167465,
        0.5922957406233741,
        0.42959611784313273,
        0.10788944341731128,
        0.191862499562508,
        0.05246453946192122,
        0.5256209768804002,
        0.43702733521431114,
        0.5812469502776172,
        0.6681029326036433,
        0.5128698434305689,
        0.387309298367184,
        0.2985475120242439,
        0.17203500880446823,
        0.16465518947083954,
        0.3535383485313119,
        0.0754470844967399,
        0.03819156802095765,
        0.11498441892499399,
        0.35177973634180043,
        0.1925968557651086,
        0.5308708049845923,
        0.3699331890851189,
        0.4034993893720633,
        0.6903102504999685,
        0.6378340096652397,
        0.4480241024717576,
        0.42206440370131004,
        0.5825114306150805,
        0.4412333767344396,
        0.9308354719531214,
        0.5730794424495851,
        0.7063388981249419,
        0.9649628390007734,
        0.9504756020659233,
        0.5722632109243059,
        0.7392769529957884,
        0.28593684624989457,
        0.5219223993867471,
        0.4880407695927685,
        0.47174883183478644,
        0.8473188362519616,
        0.5643494493237811,
        0.8984967332006591,
        0.9541671321966141,
        0.37006884855007993,
        0.1787618415893458,
        0.2070597895908235,
        0.9623583285060753,
        0.7812521592208781,
        0.6590236176716169,
        0.8398402239946394,
        0.859804582866608,
        0.8435280176835265,
        0.8926135716572883,
        0.9174373016630516,
        0.857478123603871,
        0.9252576816951227,
        0.317725903700433,
        0.4024454853269588,
        0.5064336813925675,
        0.5280607478309365,
        0.6882326725504974,
        0.401944891899376,
        0.9181677808814454,
        0.9700748387998049,
        0.7978675359371227,
        0.8130063823734954,
        1.1572524835469142,
        1.1038140821881317,
        1.065987828575648,
        0.890699675009151,
        0.8623048435620634,
        0.9245496156657856,
        0.81439084179113,
        0.8481202184060289,
        0.9762153375901906,
        0.8730237368048502,
        0.7597054945168475,
        0.831123348611602,
        0.909419020086886,
        0.8691405584785024,
        0.09329660185670413,
        0.0474999030484617,
        0.13832904987589714,
        0.24563844568923845,
        0.06225256853302214,
        0.3577877567063822,
        0.5123999846758442,
        0.8087668236054578,
        0.8163587651884073,
        0.6965434973912833,
        0.6612959706428632,
        0.905279789469017,
        0.6449949074354191,
        0.7568636893402115,
        0.8086984793171992,
        0.8994370630433228,
        0.8017314647283887,
        0.754927444194499,
        0.9972458119295498,
        0.17121653374034096,
        0.16634825196527828,
        0.4043304660121229,
        0.6357758276880007,
        0.8360267652467865,
        0.4241568967819098,
        0.6124655043463075,
        0.25333978206464564,
        0.45318223005332386,
        -0.03201706308428193,
        0.977100935726652,
        0.8045035034866371,
        0.6881131862147897,
        0.9245892251903288,
        0.9218432345604167,
        0.8099420216289416,
        0.9660056955759412,
        0.6544055815739367,
        0.5106400672313538,
        0.4540570754532674,
        0.6878459030608208,
        0.1086569729108252,
        0.15325642610330045,
        0.35891063394984,
        0.3071259386731683,
        0.24040935770178296,
        -0.046020367797642486,
        0.5226574684136925,
        0.4835905064012012,
        0.5477694120728693,
        0.5174834837893888,
        0.5685742764284957,
        0.5251165590625647,
        0.4984795896186718,
        0.3827420547843086,
        0.8103252575459646,
        0.6460328323543285,
        0.8662355161861655,
        0.7274108574330604,
        1.1264428113720761,
        0.7990506228847607,
        0.876720195909723,
        0.9473379022709546,
        0.2817260578356657,
        0.2437706813977577,
        0.15430977809327961,
        0.13585648763728903,
        0.41755070739334016,
        0.12865317395421358,
        0.14625934456203032,
        0.3388012796857403,
        0.9298196277761968,
        0.87959863146446,
        0.8367034249630789,
        0.8578901220155628,
        0.17245147312539313,
        0.37070373090915576,
        0.9015987496955814,
        0.5612562019867413,
        0.5232781783353659,
        0.41338141892368935,
        0.09079395045248505,
        0.26217342503443686,
        0.13221923290945722,
        0.27489994960689995,
        0.17239097545942544,
        0.15600141776369056,
        0.06017941478964499,
        0.2579727716334936,
        0.3294048199364385,
        0.9586182443407063,
        0.0734984854261335,
        0.1478334690193705,
        0.15100664077197717,
        0.15238068297643773,
        0.014727990677827882,
        0.07346715006538453,
        0.379239843950174,
        0.5805047116581328,
        0.5011533324410048,
        0.06839127240694455,
        0.15725956782972042,
        0.3573165007803961,
        0.16010446122371114,
        0.283824903531394,
        0.28070560745693796,
        0.6243108019745056,
        0.5749852780628423,
        0.621998360102693,
        0.8934061588541298,
        0.8309814384623962,
        0.8821539897034602,
        0.5425356098764931,
        0.42669293495155747,
        0.5458628809566608,
        0.6955139451743861,
        0.9299602006205647,
        0.6882739653518418,
        0.7555521947887016,
        -0.18908570285007686,
        0.7275410851091622,
        0.8241762972670535,
        0.9612392623645156,
        0.550514681987985,
        0.5003969721285976,
        0.619880829377896,
        0.3996991453339532,
        0.6845000651542567,
        0.4378621930186924,
        0.44314644340770654,
        0.34329749447409,
        0.21376425436777913,
        0.19821917410966552,
        0.06303112049124124,
        0.8961501174149922,
        0.7821439507327208,
        0.32318748760784255,
        0.3091863771021125,
        0.06335609785268644,
        0.9066878424432905,
        0.880613591784635,
        1.0476211671813167,
        0.4997929439563542,
        0.48895363146721516,
        0.4486561284158124,
        0.25511191647531134,
        0.04272899462818561,
        0.19769579033406823,
        0.04818012948447901,
        0.1369436992639467,
        0.052699617341838506,
        0.5683648577253457,
        0.48845888718129177,
        0.473991966684806,
        0.7198423170026601,
        0.5203224013497796,
        0.5591347606204704,
        0.9531452921051683,
        1.0118036249018059,
        0.8498667418349706,
        1.1173433809032642,
        0.9064724282614505,
        0.5397024824067129,
        0.36215763590874783,
        0.5854967056037657,
        0.5131391189411597,
        0.41252765943633274,
        0.18151991225289854,
        0.01260749060880001,
        0.13183832471591717,
        0.09175745509563811,
        0.06739108499903568,
        -0.08599009482354691,
        0.04610263405988571,
        0.14340236262588432,
        0.2670767814250792,
        0.10283026761896558,
        0.4551731205225043,
        0.2851893532192599,
        0.17469487845799644,
        0.2641222103765425,
        0.16116313517330108,
        0.010932472969115101,
        0.4574825451674058,
        0.1739151844063603,
        0.1245195776422815,
        -0.1656602769100827,
        0.09005108268591444,
        -0.17330533932412293,
        0.09044000708181611,
        0.03641093342537088,
        0.043711536321510154,
        0.10057759259297823,
        0.8507981758745217,
        0.7150812538264345,
        0.9578194254962005,
        0.3562041645638752,
        0.45777319117854764,
        0.5835158889354439,
        0.34128077157092707,
        0.49511145437272985,
        0.5895535203045073,
        0.6311620517749497,
        0.25069716260947145,
        0.9138437235043853,
        0.8631099287034673,
        0.796226497523009,
        0.8632502159668323,
        0.8919034372919662,
        0.781598845304546,
        0.8694723779516802,
        0.6857579649420743,
        0.8732070618773687,
        0.7972263072318632,
        0.875619936942856,
        0.10104997070043131,
        0.4557369312579547,
        0.5453804065651247,
        0.21116959793672294,
        0.43600370313883485,
        0.4409129400561317,
        0.5431472459711706,
        0.6925813173255538,
        0.6316620272608788,
        0.46624973829607325,
        0.5168039572421486,
        0.6130587484617707,
        0.3143068855947576,
        0.38174634827366116,
        0.6191465852419815,
        0.9208384541373563,
        1.0854360173091933,
        1.0027948418965984,
        0.8089197945961646,
        0.8339993577450476,
        0.7310849298425155,
        0.8163170218061985,
        0.7994690275429663,
        0.6208019109644884,
        0.17152404332037705,
        0.09573963121200262,
        0.3003279332082303,
        0.10519295299696557,
        0.1290987496279979,
        0.8946298247123964,
        0.8751138821613551,
        0.7763867869921376,
        0.7041650657256256,
        0.9317237448553016,
        1.1872955624801547,
        0.8379639082497169,
        0.7464370694185755,
        0.2176183048665821,
        0.16439157158586049,
        0.23123611825665755,
        0.752803861999386,
        -0.0015021194314631164,
        -0.04754986060986684,
        -0.005402003471770486,
        0.8560963442851336,
        0.21908384813442278,
        0.09442528451333111,
        0.353198968985317,
        0.3492732680263471,
        0.4690808998871788,
        0.4189929483854416,
        0.8222771804843901,
        0.3066751057296416,
        0.011121125205086806,
        0.17823542207643311,
        0.05437950938872297,
        0.24506208528291348,
        0.29791861234305295,
        0.1823085646165616,
        0.16455611223238514,
        0.017535882319819906,
        0.10084415434754714,
        0.006224627415337122,
        0.4966776246702416,
        0.43206118283881506,
        0.3787423349217592,
        0.5387994039634224,
        0.619183139918996,
        0.327044350922014,
        0.10540426305553352,
        0.09268276745350867,
        0.22200988215179895,
        -0.07416974320375823,
        1.0772286860762779,
        0.4954074922155872,
        0.7207767518260589,
        0.8972018980008976,
        0.669826955569577,
        0.037907859617660605,
        0.8203849342524497,
        0.8242732217840826,
        0.5570316606211466,
        0.12374388358211935,
        0.19535343247482434,
        0.7643741517817367,
        0.784470029693852,
        0.5143019614070172,
        0.4920541585997682,
        0.4896801486574596,
        0.279989412317799,
        0.45943220293304055,
        0.023722929128218613,
        0.34113171705274,
        -0.04435822857711597,
        -0.14508431578134787,
        0.12686098830195744,
        -0.15625780032148134,
        0.24681491642690928,
        0.011406182550302789,
        0.03792735357050113,
        0.12439277328574573,
        0.2526279628000547,
        0.2627364955841035,
        0.24160313384584794,
        0.5041812089476567,
        0.5863643080361647,
        0.684379529360516,
        0.6792094733821749,
        0.9463742336012464,
        0.7761782498498581,
        0.948958130508917,
        0.9216605839851612,
        0.9498434643931883,
        0.5242154376814917,
        0.25392360672281505,
        0.277769208479,
        -0.12902646099013879,
        0.11960911601621081,
        0.4314941225404307,
        0.5805310602268177,
        0.5207402017901138,
        0.9032987923001399,
        0.911326524166041,
        0.8614575915423164,
        0.954970338125802,
        0.7786562795366897,
        0.9409800143646344,
        0.6762257195985939,
        0.9486632228748662,
        0.9097082142555216,
        0.6883441324023523,
        0.8533118471859238,
        0.4891851079102797,
        0.4957340452158478,
        0.5932914676558817,
        0.5044171192414539,
        0.4666778099667112,
        0.9434417951967589,
        0.5068752184020456,
        0.5278151491269847,
        0.6340674359300382,
        0.35877986690547947,
        0.4412291856430329,
        0.5170508359104318,
        0.549823987621613,
        0.4091993885164012,
        0.3873249200757772,
        0.5928115442425316,
        0.4411991654674074,
        0.5546155733760068,
        0.3957822060269403,
        0.521513698838325,
        0.454365770473766,
        0.4108525722679716,
        0.7627272651143727,
        0.8685471029547983,
        1.0068839116024102,
        0.7872887529357587,
        0.8176611387651243,
        0.8720136876478509,
        0.8557496863635846,
        0.4242308300394365,
        0.482011829536458,
        0.5198577620542659,
        0.5155522828297688,
        0.5522205632696544,
        0.5831739718379279,
        0.46199146842800065,
        -0.04823218925951509,
        0.176676019069378,
        0.2813305069570896,
        0.1618790872567004,
        0.10403252951414688,
        0.7136516891513589,
        0.9081958005975085,
        0.8613012019939602,
        0.9573638351200876,
        0.8446317922146998,
        0.7887823539714726,
        0.8538144269837968,
        0.8654867572245721,
        0.7532600178824993,
        1.013816125802654,
        0.9518749008879938,
        0.8481046165232583,
        0.06607867373407998,
        0.25420263897188783,
        0.0025412241217166896,
        0.11865016526775585,
        0.11293149776509426,
        0.15177136557134985,
        0.22593419874156254,
        0.49497834231423155,
        0.9607408904639432,
        0.8481808378842958,
        0.9574494575692587,
        0.8587763518800298,
        0.829167786845942,
        0.7837470694450718,
        0.902997472701735,
        0.9859729936799142,
        0.20732157045158287,
        0.1919162828936982,
        0.060052293299593974,
        0.06918769961828795,
        0.16629244267301307,
        0.24477145199998535,
        0.14715684212665092,
        0.7738704505021258,
        0.7390920606192559,
        0.5053817982759029,
        0.5722913146605837,
        0.206661469565111,
        0.7679034645057305,
        0.911724158901867,
        0.4838052613427395,
        0.5550328091549416,
        0.5070575928149739,
        0.48198277055768013,
        0.3778453067018262,
        0.526719446993795,
        0.5332934769474346,
        0.7358905187586564,
        0.7852199143922256,
        0.14644667726590252,
        0.3128839828002099,
        0.02299711470766404,
        0.10791578969082494,
        0.2103026902263996,
        0.9199635074924014,
        0.8703940885932873,
        0.3553342537450929,
        0.27127520715810727,
        0.16839793909905423,
        0.2969872450951221,
        0.47842833120190875,
        0.17821039602284566,
        0.07472086962679857,
        0.45164827106844074,
        0.5332366656781432,
        0.5485195832884909,
        0.44183892451649526,
        0.18836308234310137,
        0.7380760529513599,
        0.8976158538342021,
        0.5259039106709109,
        0.4473400670511619,
        0.8351960479336166,
        0.9758990666602801,
        0.8422632433051741,
        1.007387133427288,
        0.9392073417961767,
        0.8486318735059266,
        0.8872905946271552,
        0.9928153393128896,
        0.7695843853310271,
        0.9394607700051659,
        0.49368942220468937,
        0.5105294179894666,
        0.41637136739758357,
        0.5042737229425813,
        0.6634958740574568,
        0.5220802774946187,
        0.5729241987200084,
        0.5563743964285063,
        0.5930023791515006,
        0.7404923864829355,
        0.770379359068672,
        0.7780525236928125,
        0.8957889030856392,
        0.7185717741486671,
        0.12775663953778255,
        0.12121768396724511,
        0.1543541620390413,
        0.17756927965268185,
        0.18384380789520682,
        0.2656877869921866,
        0.0808585304167249,
        0.07679383624600518,
        -0.055725305563637154,
        0.19141556419716016,
        0.17942504576134458,
        0.12129530685937126,
        -0.09436384049585288,
        0.9462673135924012,
        0.892911850496546,
        0.7805940885813665,
        0.899326033620339,
        0.8157564785290595,
        0.9016888096426582,
        1.013357029559237,
        0.8526019765344174,
        0.15815373501499813,
        0.08510768097100942,
        0.21513557776387068,
        0.2190237397958582,
        0.18056196142050832,
        0.513686652114281,
        0.15377248614629563,
        0.28850411814296195,
        0.170123430183085,
        0.20199614219052167,
        0.19582190984234307,
        0.47595796153590886,
        0.5116784986432017,
        0.46157672450720383,
        0.8509474502855671,
        0.9384267457876129,
        0.9391264334852149,
        0.8614734790972319,
        0.8606111356594879,
        0.9234701421057554,
        0.7529692572133516,
        0.7113596628652967,
        0.8397874429553707,
        0.8642889938391077,
        0.8647759987864404,
        0.028068905579634724,
        0.06398792847170177,
        0.13891250997229948,
        0.8289018668804816,
        0.42958267416950935,
        0.6086659005759772,
        0.43859537730613585,
        0.5273220411559938,
        0.3926048046255439,
        0.11200040663807236,
        0.8311632488500812,
        0.8492157152488647,
        0.8688689949533612,
        0.6447260461388116,
        0.49249697193961506,
        0.3791474786155286,
        0.3348815200150229,
        0.5242978585684489,
        0.5529977798062201,
        0.5565478220325198,
        0.5909720838670687,
        0.6642780961358582,
        0.5615294843168274,
        0.07622723881988043,
        0.11088877905141975,
        0.009612771865219047,
        0.3400207513619523,
        -0.02114018196730464,
        0.13959170258938086,
        0.7770188767415135,
        1.0347750915592004,
        0.882985608316994,
        1.0595683817841433,
        1.0265207298787553,
        0.847003318423287,
        0.1559232720879294,
        0.24786243818168882,
        0.5484926549279824,
        0.7082647428849755,
        0.46690836418857273,
        0.4509953889169929,
        0.04498395444489838,
        0.9600810171412615,
        0.941178182141315,
        0.8351377544786143,
        0.9795542674356482,
        0.5415826697636243,
        0.6313697817350942,
        0.5282139430024633,
        0.49837277072536734,
        0.6917027629816985,
        0.34603045548299194,
        0.2723135494104594,
        0.5636697096458528,
        0.47722946524807847,
        0.5522291027870766,
        0.9650850366974462,
        0.27040603447487593,
        0.1756648136629484,
        0.7279943332655672,
        0.6435139727241767,
        0.5028152646854956,
        0.5032667007583786,
        0.49250482814996105,
        0.39575136700895946,
        0.5180227266511575,
        0.4420422692993871,
        0.5184821225073994,
        0.5772896950382235,
        0.43462905506413224,
        0.34923538837465246,
        0.49393457191672485,
        0.6071019185705366,
        0.5180100184192348,
        0.49389034419907335,
        0.7188338918420626,
        0.40772819195960963,
        0.5434852489029629,
        0.5097617510067456,
        0.4606201147132019,
        0.622485170254449,
        0.44411763065095894,
        0.48549164283074037,
        0.47524121895638044,
        0.42532543028620085,
        0.4037617038099226,
        -0.022053177482624666,
        0.2984587714495413,
        0.24956066899368595,
        0.10560556488769779,
        0.20878646909772558,
        0.037252192693918225,
        0.4622932842193836,
        -0.13539091782359663,
        0.05188646349349157,
        0.17250855299136625,
        0.23085474471890993,
        0.0038777077032878795,
        0.19135836192041272,
        0.2260993994485031,
        0.10918181482848104,
        0.6079299827633015,
        0.28141900108646456,
        1.0621733617865219,
        0.7784385224173161,
        0.7871146591500554,
        0.8517225503543387,
        1.0771739030084255,
        0.719411436388771,
        0.9709894642660029,
        0.7471575938871381,
        0.8748311401349057,
        0.9351884655968602,
        0.6387541353907008,
        0.8204993060141607,
        1.0581655091072537,
        0.723176009678323,
        0.9171216200567549,
        0.7253275824831685,
        0.7552211851282254,
        0.8941877033382385,
        0.7837527619923601,
        0.4698540940353438,
        -0.11504187246931914,
        0.1396031517482562,
        -0.061455006387940665,
        0.8812328200750742,
        0.4702840521643103,
        -0.13034157662915985,
        1.022069246597541,
        0.9126308567766995,
        0.8415390767880305,
        0.8568545586063634,
        0.782386270345922,
        0.24143427502348178,
        0.060451182786300905,
        -0.08763178176436616,
        0.2007676632023633,
        0.18829694375461578,
        0.9384008417108812,
        0.7881679749402153,
        1.1156849668314919,
        0.9778622561074992,
        0.8925396079692837,
        1.0211521936778314,
        1.05943931702176,
        0.9881346027011157,
        0.10333519767871957,
        0.38137450230903097,
        0.7973129066057196,
        0.7503847444524699,
        0.8549871410813108,
        0.6971083467705244,
        0.8548303068553061,
        1.1505629501280772,
        0.7815405495650637,
        0.7971527619658054,
        0.8278630671287527,
        0.7115212833353703,
        0.5845067622176081,
        0.11217371705845941,
        0.911058449084286,
        0.8898331001450095,
        0.7575599799060533,
        0.9502935421587753,
        0.38424694069113274,
        -0.27203397827027703,
        0.10070893110760507,
        0.2837344888142435,
        0.9771141883918895,
        0.7782669250615363,
        0.8680028662717383,
        0.8339374743641444,
        0.9340142534047078,
        0.5396165351129136,
        0.4047505928225136,
        0.6294973566296943,
        0.5682974719907323,
        0.43835407094422313,
        0.44256362722518855,
        0.4262418604295606,
        0.4932657034242264,
        0.18509816693895337,
        0.9795705018823646,
        0.45043256760321587,
        0.5391520545299138,
        0.522417966130353,
        0.7145435950264014,
        0.5585916936045586,
        0.27735072169258485,
        0.4742794917494614,
        0.29864192079504776,
        0.09463909473517133,
        0.09846305585829761,
        0.37299653063961036,
        -0.0006927665199330804,
        0.3656840008251955,
        -0.07629520383356928,
        0.29151092169084497,
        0.06427918850935255,
        0.14403373312999176,
        0.13471774830490263,
        0.168196203703717,
        0.1111823905009442,
        0.12263409193572013,
        -0.0012184890403005495,
        0.18026705392638634,
        1.2013894407464547,
        0.8907321059188001,
        0.06675501634248537,
        0.5500350051324977,
        1.0067189800367353,
        0.7313552125624012,
        0.24591437046285872,
        0.12873172900626945,
        0.43331786391200844,
        0.5519830961013966,
        0.46497163164325483,
        0.45734198232002254,
        0.16390206042724367,
        0.07716506739189545,
        0.1417501441174844,
        0.5047686370761821,
        0.5643507458746679,
        0.5567291906234201,
        0.4060468338970645,
        0.48836331966559254,
        0.9718164834529855,
        0.9258073755133728,
        0.6340088005204315,
        1.1467203518135962,
        0.4739600253511896,
        0.5770421044183762,
        0.4966017168020418,
        0.43369925410047616,
        0.6869977241017055,
        0.5075956027537305,
        0.712425380469105,
        0.8744876127756835,
        0.9226956251733971,
        0.7588645569126938,
        0.7202346308028024,
        1.075514590200524,
        0.938986946534003,
        0.9291913911603312,
        0.7583784078105406,
        0.7703747743190733,
        1.1155310820951256,
        1.2018181721558403,
        0.5480820394441809,
        0.19451910447561452,
        0.23484372689484403,
        0.015976947708707227,
        0.1449998036266177,
        0.1531105528515312,
        0.07536314038908362,
        0.5194449753854891,
        0.9251743746009797,
        0.16687024864628844,
        0.16331681172018508,
        0.14048178741731407,
        0.05906324850523469,
        -0.12214552734187133,
        0.0716747977964385,
        -0.03267233147142696,
        0.16148544139262713,
        -0.07151156097606833,
        0.5412339995870284,
        0.5367755109869826,
        0.24379690340276078,
        0.4034387416396049,
        0.24327265640121482,
        0.22296873812580048,
        0.04984704531592602,
        0.2617652881427571,
        0.3296479012249601,
        0.25191834812435443,
        0.17231202259256262,
        0.22718915708721507,
        0.3123051828197588,
        0.0961984784087203,
        0.18107153686686003,
        0.11076851218991715,
        0.25433631649844085,
        0.03578208637530305,
        0.15914410637159893,
        0.05643524111366892,
        0.2748308926243712,
        1.0369908498761804,
        0.619864031160356,
        0.00313313210459936,
        0.09017920096267586,
        0.2754028071068687,
        0.03596582571534657,
        0.8912208679917802,
        0.7103205371815196,
        0.9969111250488797,
        1.0517815871813336,
        0.46492421174447407,
        0.34749354372183977,
        0.5805241354964672,
        0.3932895012790197,
        -0.002546260502526651,
        -0.027284342066003716,
        0.1454172775210711,
        0.8772083761555384,
        0.7826478909229145,
        0.7855555873127398,
        0.776872549463659,
        -0.0461720505660653,
        0.08579168495202877,
        0.3779399915256355,
        0.5082315873605173,
        0.6438263588336688,
        0.5071206726621419,
        0.5812467019110046,
        0.5008683876924941,
        0.32616123968765764,
        0.07552181857286802,
        0.2125771961340609,
        0.12410140271783535,
        0.04413617770454071,
        0.44501115650068496,
        0.4311777388174984,
        0.5788466297551185,
        0.37409072205399596,
        0.5019992954457269,
        0.7469608152564904,
        0.7860460172391127,
        0.76311052784521,
        0.8403745956520254,
        0.7796825913572812,
        0.8177561594890373,
        0.8455539652509112,
        0.8530568882273059,
        0.8723872481481738,
        0.7900941921779198,
        0.8436338208549053,
        0.8283814475043368,
        1.2785000338756118,
        0.04868110614974769,
        0.0377240020670687,
        0.12976388238956002,
        0.4116243042357242,
        0.6077995589636497,
        0.5841270048130219,
        0.4856847802956243,
        0.5106550069406707,
        0.6274026862703953,
        0.5632426908096291,
        0.32791704690592693,
        0.6931582766267043,
        0.6845563859496155,
        0.5701185735187744,
        0.16452969348626514,
        0.40317428350497864,
        0.2334091165595901,
        0.06123051430611575,
        0.5516477003210752,
        0.33341824848576657,
        0.2286307161736152,
        0.11376210665580096,
        0.15197449650644987,
        0.02391965723414584,
        0.7562561813822009,
        0.5094938391141053,
        1.0372835145954318,
        0.854750648267137,
        1.0184995765216325,
        0.6810854675129813,
        0.8703183162984867,
        0.8798759543449266,
        0.9600913022366925,
        0.8256726728608741,
        0.5581714142383912,
        0.43725364270712513,
        0.36741132036711366,
        0.35995725773506,
        0.5825519527291487,
        0.5777424074861244,
        0.38338505230301695,
        0.5324639193650038,
        0.4929773915407887,
        0.5448579446351329,
        0.35570763993576227,
        0.14829759593325567,
        0.14702852187416243,
        -0.015377543086398215,
        0.3005137895356515,
        -0.06739280926254436,
        0.4109299212331678,
        0.4595764512135629,
        0.4320198428910097,
        0.3653854387165023,
        0.47344139443332345,
        0.5784654793357068,
        0.42432872971968133,
        0.428137178991496,
        0.5011300770476753,
        0.28931544790442804,
        0.25425850902130437,
        0.08973126065551881,
        0.24526683258096985,
        0.09761836260308236,
        0.1672169999320054,
        0.1572656639262156,
        0.37519382009603175,
        0.532250866925824,
        0.34114938338824347,
        0.31260751140928933,
        0.18228379842885528,
        0.18434678546557076,
        0.2139615994152511,
        0.11665464823354739,
        0.09175735362782686,
        0.8085348037721782,
        1.0395693625927014,
        0.867522218063449,
        0.8256307683082256,
        0.9344867382537189,
        0.8211361954347897,
        0.8606426965025709,
        0.9699002791517026,
        0.8557729971121344,
        0.9315561154706804,
        0.7610102033099427,
        0.603857541172723,
        0.6161197493978591,
        0.5464647698557578,
        0.616961448110548,
        0.4442904080683809,
        0.3789604814787656,
        0.7920693748823986,
        0.8496582570564392,
        0.22367666974565184,
        0.05833867275910112,
        0.14644175385930935,
        0.23355093924475853,
        -0.26507847212649216,
        0.1323299670116895,
        0.29671063306112955,
        0.4481489880481802,
        0.49792205382451604,
        0.44458483299309054,
        0.485724240080262,
        0.6054933724986225,
        0.9689221871199947,
        0.881581890611712,
        0.8755555935783047,
        0.3915059511292422,
        0.5382881661449066,
        0.515452862235128,
        0.8254068350440306,
        0.15758411586832863,
        0.11533718884879723,
        0.9133895575075782,
        0.8163905851077667,
        0.8191627973821721,
        0.7547959451279166,
        1.0767395021709152,
        0.6319118442770274,
        0.5376352746561605,
        0.4557071334929551,
        0.2059301606055514,
        0.015283726334650579,
        0.18740763505741256,
        0.5763226719598628,
        0.48417797488631037,
        0.5434398630128634,
        0.2865154437577088,
        0.8424427795917786,
        0.9034875986378013,
        0.8409148398011227,
        0.5336869201682386,
        0.9620848083065607,
        0.3551853586457147,
        0.43811366020423564,
        0.0035884721327315177,
        0.3148816913186216,
        0.036391758538285524,
        0.08336798160108118,
        0.09854696135016444,
        0.45252045423646325,
        0.5236176088441801,
        0.5236757261494766,
        0.5378095034526399,
        0.520374207498611,
        0.5125613081094734,
        0.5776909814272544,
        0.543296043443872,
        0.5092800887544152,
        0.5293940331640004,
        0.5620727958284862,
        0.5660516703846534,
        0.7645271089982234,
        -0.06723592157667466,
        0.2758742943561472,
        0.1872011643324623,
        0.16587685720141834,
        0.14449364006083162,
        0.9233382754907586,
        0.08633151132084911,
        0.1517541275795572,
        0.7991620857907937,
        0.46525168328199673,
        0.48488736087858003,
        0.5162192862692552,
        0.5661115689467985,
        0.5788666286142107,
        0.4138951627892888,
        0.4709250505100106,
        0.5430169757328055,
        0.42161712414287966,
        0.497269692401638,
        0.5515012146248487,
        0.8304655867710732,
        1.0672897051735661,
        0.26592566777067034,
        0.20755508473409504,
        0.17174032713962667,
        0.1838400217171938,
        0.09228278682761755,
        0.7660922097399911,
        0.9739273891677706,
        0.6188652311060976,
        0.859053137891426,
        0.9143491350471323,
        0.8131595947848559,
        0.8203714248259422,
        0.9839079141939517,
        0.8520642320887596,
        0.7408687942458345,
        0.048349495288212155,
        0.520966286499764,
        0.47906935620431024,
        0.5307502854938604,
        0.5328903683683776,
        0.6187051445520224,
        0.6584063308463322,
        0.49525017379547415,
        0.44786100074054147,
        0.55317636260166,
        0.10719533421154108,
        0.1258016507114392,
        0.14175524285861527,
        0.283901617634016,
        0.0011640799410234848,
        0.4390895301366626,
        0.45656309036525566,
        0.42005015519327576,
        0.5228616040362247,
        0.5243428397838329,
        0.500099536251326,
        0.46179728172250606,
        0.5073195558831632,
        0.4105500874037165,
        0.5050844657913327,
        0.4485748555344182,
        0.45359567723039196,
        0.49273980380567606,
        0.4264804039954677,
        0.5716336973990658,
        0.4004281540642787,
        0.1687224350812196,
        0.19406229285397408,
        0.5771442493785325,
        0.41059588447480194,
        0.36671069912469484,
        0.44610053186198834,
        0.29643266409987146,
        0.5159875771351007,
        0.3221504759943229,
        0.43797863401534637,
        0.5199567164379484,
        0.6693237497963145,
        0.43982067209763304,
        0.4484557699106171,
        0.4194475621456448,
        0.38683078699146994,
        0.5355674291443943,
        0.44745876842088866,
        0.8842916116929732,
        0.7974709543049826,
        0.9401392687958642,
        0.7780013471503221,
        0.8236938043728176,
        0.8040707600405174,
        1.069198060993456,
        0.4602753137073035,
        0.4323430332205185,
        0.5590990082166268,
        0.31973764868905774,
        0.48073738279311407,
        0.46711752115407695,
        0.5048649666055386,
        0.4730617853822504,
        0.46201975320803573,
        0.6291796443894971,
        0.4647298557453458,
        0.45887141054420744,
        0.8173740789628804,
        1.0842753862605703,
        0.617108507771292,
        0.34275104593226136,
        0.9376440729210366,
        0.8046800630013757,
        0.8731221251569671,
        0.7746200800885497,
        0.42332787910840874,
        0.2056928275802082,
        0.12128198005257347,
        0.06257672694862337,
        -0.012911229306204882,
        0.1363394553748733,
        0.6946522264614265,
        0.6139837345358121,
        0.590869507139113,
        0.4783242427468403,
        0.7611880200383984,
        0.91534926426495,
        0.8918917631414374,
        0.7323382348539007,
        0.9072647991864757,
        0.7828463693752281,
        0.7911783077685832,
        0.9617969854940406,
        0.7702972679471182,
        0.8206483065208118,
        0.7949156525850913,
        0.8791689518616885,
        0.9342846532591619,
        0.7659172204407828,
        0.8295321734449675,
        0.7883128728460975,
        0.7861716539673569,
        0.9042770085185513,
        0.9220649881524291,
        0.8906117444915995,
        0.8190742136908488,
        0.7199970942343157,
        0.8995641218990387,
        0.8600201026635422,
        0.8329907833071216,
        0.9450364099672814,
        0.8246325106110065,
        0.972186175592851,
        0.8921409097239835,
        0.867652382475894,
        0.8235806757384146,
        0.7268527733366886,
        1.0145916610272308,
        0.6645715545123867,
        0.9190618634796442,
        0.8654818218658105,
        0.48363386072510656,
        0.3434568406251554,
        0.5049748663140939,
        0.47495653956408945,
        0.49501750415381596,
        0.45623010247811296,
        0.44388674717469273,
        0.5471582254882258,
        0.3725826308233709,
        0.29795951569529044,
        0.4324222193686513,
        0.5108388824082934,
        0.49192050672580634,
        0.6346517641069769,
        0.3410288162769016,
        0.6323642646674907,
        0.6159967020007009,
        0.28643941661635125,
        -0.05797231808112964,
        0.3237482443446442,
        0.09531230177065043,
        0.13660927788771715,
        0.07859514347253407,
        0.0955803497651164,
        -0.2185964117215588,
        0.7802721801680117,
        0.951951077990388,
        0.39120883750088503,
        0.03917645590425597,
        0.43286665869839486,
        0.5605728676007844,
        0.5210407873243831,
        0.29361638983169713,
        0.012083325651021489,
        0.5148053003933508,
        0.7545624696183441,
        0.9914859594709099,
        0.788181728693883,
        0.06520580467252357,
        0.06828045188221776,
        0.1524442464924884,
        0.17301495101895398,
        0.07993992210225535,
        0.16445308614228896,
        0.5384060038884264,
        0.5338249432380562,
        0.5684829152770811,
        0.41809545019936245,
        0.5470404743438816,
        0.42954042792635394,
        0.524749464212417,
        0.8391313219357673,
        1.024413260427331,
        0.9295828107071097,
        0.7743522495305494,
        0.7676964016053474,
        0.7791228865801394,
        0.873676039663041,
        0.7560938397359622,
        0.8715125113537793,
        0.9507860030300338,
        0.7782236264048223,
        0.9047435754562564,
        0.8865705045113482,
        0.8121050590784493,
        0.7811828118373165,
        0.8292977111065314,
        0.8373635680154977,
        0.6829929174882953,
        0.8050447954194048,
        1.0197709069477603,
        1.0710277724109338,
        0.1293406346401281,
        0.3008251065665741,
        0.1612281135947265,
        0.782097457323589,
        0.45552667407479336,
        0.6992489238605617,
        0.5025360982090172,
        0.59787746866258,
        0.39933541873077993,
        0.5264564333500131,
        0.296083409624214,
        0.818651148762534,
        0.7960474492424813,
        0.8517324756008979,
        0.4796689320862075,
        0.08432063489249823,
        0.009487399765529278,
        0.19607987164168583,
        0.3470467850243056,
        0.37995772519176546,
        0.46649224990757293,
        0.5149420784402573,
        0.5618972232519946,
        0.6228039063649398,
        0.5610463288457189,
        0.6460397379013468,
        0.7904864434033276,
        0.4681976299559337,
        0.35355743409981316,
        1.0821697929759497,
        0.727312641354025,
        0.8119972735078081,
        1.0280815493387037,
        0.8618228454974373,
        0.14541562224398766,
        0.13708552325681309,
        0.834719872844965,
        0.7553973884522647,
        0.7907451451779436,
        0.7554954788380569,
        0.6106284635285477,
        0.4567378002196404,
        0.39634835182180184,
        0.006335475302241413,
        -0.04913055131938906,
        0.20571604085742826,
        -0.050558742303852926,
        0.12924531153500318,
        0.15410918627078793,
        0.1618340179896867,
        0.13327683467511023,
        0.06850968995671507,
        0.2981635830108583,
        0.445381029149501,
        0.798090668515765,
        0.6853684366154558,
        0.38577752870226095,
        0.575580150628269,
        0.408776713088536,
        -0.10924511899064224,
        0.013239046348947108,
        0.28309453182749467,
        0.20097236297233287,
        0.3146825150505777,
        0.275115342396881,
        0.24051481487330825,
        0.38809840934631296,
        0.17134110233955957,
        0.9328749761498127,
        1.0184562836098296,
        1.021472416330253,
        1.065740132609791,
        0.88624463435534,
        0.8159909823019722,
        0.6750020964955569,
        0.9728758005535745,
        0.9344346750150024,
        0.8156282890336263,
        0.9291028277383856,
        0.7950130461327373,
        0.37129715852425005,
        0.6698971773756464,
        0.5734701544043401,
        -0.0077309479354700245,
        0.1603380047373847,
        0.1826204622553792,
        0.07370617483428359,
        -0.09432547156593286,
        0.2918326512119872,
        0.18437929447795393,
        0.09246357612945813,
        0.10237006703854386,
        0.5441186863490887,
        0.08257204973952456,
        0.15003635072353988,
        0.0349976090131195,
        0.1369893066270436,
        0.635502657838783,
        0.6668671506203627,
        0.2909205535835035,
        0.05862467022651937,
        -0.1286639269030036,
        0.902103101868564,
        0.9518298879110747,
        0.9556606988573796,
        0.8787615839798437,
        0.8328874848439174,
        0.8534818975006118,
        0.8285768021280574,
        0.8792202248482616,
        1.1196792076065087,
        0.6050376192808027,
        0.3770507984390704,
        0.3361613886714499,
        0.32177484617719954,
        0.4321137959484598,
        0.5284611246407822,
        0.5269787958483758,
        0.7632827828678348,
        0.6119520149611829,
        0.8908109511153456,
        0.9757876158803586,
        1.2030558668910534,
        1.0498494835276238,
        0.8733370088551908,
        0.9245663437238213,
        0.6558679077366029,
        -0.1255406709542535,
        0.08343780949348768,
        0.1187082547484247,
        0.17257607276134598,
        0.017052712859164536,
        0.156165897936295,
        0.12178830843029646,
        0.2175865711170198,
        0.4515114363252255,
        0.0959605900905609,
        0.6991049758306493,
        0.9286070058670363,
        0.794408434454146,
        1.0512667712946415,
        1.0348806155662869,
        0.6782406585900783,
        0.917056120521393,
        0.9540820385325435,
        0.9050002246320761,
        0.7384446856250562,
        0.6163076060609339,
        0.7339587219493272,
        0.9604146505380586,
        1.08403802631691,
        0.8018777487894628,
        0.2186959843912722,
        0.24512753067756743,
        0.415958332909735,
        0.45274929903423244,
        0.5000635415169545,
        0.46498065760119156,
        0.3662426590745691,
        0.7032381389566861,
        0.3477444905608857,
        0.2687066673248678,
        0.5894152155947922,
        0.6328390279298161,
        0.5476914541737103,
        0.4679179716478234,
        0.35563129549148154,
        0.5645059941070661,
        0.8845549025837135,
        0.8968119554467384,
        0.8612572374316823,
        0.7329537752842844,
        1.0318046029827046,
        0.8390599858221564,
        1.025016105598806,
        0.9723376704216208,
        0.22917194258660278,
        0.21146595374319332,
        0.16251457264165117,
        0.2235995361183154,
        0.06508746665664944,
        0.5725724456079753,
        0.48020652076158915,
        0.5629898425580065,
        0.4115255821374802,
        0.9645054964244106,
        0.520381299083762,
        0.7787689744146672,
        0.39696065573846984,
        0.6105214492047689,
        0.8866064579891835,
        0.9487146757096144,
        0.9972433165228022,
        0.8383082155668581,
        0.8073188233072431,
        0.9002757726876743,
        0.8371105862018037,
        0.6839342734991503,
        0.8166125641469436,
        0.788849786700976,
        0.9147502229937976,
        0.894537521071785,
        0.4977825431154207,
        0.308100349155573,
        0.9832411092507015,
        1.097045230939272,
        0.90418879508322,
        0.8214903556563956,
        1.080301111998534,
        0.8711781293399784,
        1.2233017006484541,
        0.021330388532382394,
        -0.023592979874832345,
        0.041283661114059116,
        0.06611275186318152,
        0.3848082152714111,
        0.37533123110153405,
        0.27607040533581084,
        0.6511297997100597,
        0.45258319106239064,
        0.7260817917975768,
        0.7026978542852146,
        1.090095475642965,
        0.9628727651256596,
        1.0143935561314825,
        0.8507790165333117,
        0.9412796304034914,
        0.6551487101658723,
        1.0024169086927688,
        0.8335357324946918,
        0.9343727234292168,
        0.9003096036142832,
        0.625104858764704,
        0.28039133377688646,
        0.0830213189030487,
        0.07803235209290721,
        0.3593052288157257,
        0.24247076032182224,
        0.30913313455730596,
        0.2257095636001878,
        0.4394710692358342,
        0.10790120683345338,
        0.23609063679516049,
        0.1914406527683869,
        0.6480984182970742,
        0.5045574946812509,
        0.6858126741307627,
        0.7794222708848838,
        0.9720673573491821,
        0.8040736291722799,
        0.8182772958373066,
        0.8427610554793783,
        0.39055269038944895,
        0.058274079945432426,
        0.8335521369477403,
        0.5760834288570129,
        0.44820815426958666,
        0.7176594213282771,
        0.746409794438326,
        0.48510091258620447,
        0.4674182342143508,
        0.2593905956025187,
        -0.05567279334218317,
        0.35984854047215753,
        0.6206575948759153,
        0.9111651109190234,
        0.6726666904105142,
        0.8184970771718154,
        0.8789619439910694,
        1.0932799791819803,
        1.0584582832672904,
        1.016458819067811,
        0.8891325427152854,
        0.776032329851001,
        0.6962103687907332,
        0.9297356677253816,
        0.021663771350495596,
        0.4768324271500177,
        0.5013087738183326,
        0.5342240302599626,
        1.011102867434518,
        0.8594036882978712,
        0.7456298873142859,
        0.8000801472172314,
        0.8211904322433414,
        0.8642148606467521,
        0.366339338334526,
        0.0995399092266722,
        0.3162612172924475,
        0.16022628195917055,
        0.11711506211782223,
        0.19411606116515884,
        0.14771226594856474,
        0.6208439928768561,
        0.39720338499288477,
        0.5504428345702399,
        0.4141838727432871,
        0.3618010598062301,
        0.622233786981059,
        0.647155515264008,
        0.41151777841891574,
        0.2795246213871638,
        0.9274255026805538,
        0.9170501379330265,
        0.48445430133823747,
        0.4027277199255848,
        0.028094852941788154,
        0.25458599319783815,
        0.17599379986790986,
        0.562598133159926,
        0.5441038422888155,
        0.5459567646117136,
        0.6022304546509714,
        0.5343628277810766,
        0.46069467989411855,
        0.6160079766466329,
        0.45791237748064484,
        0.6817568428277462,
        0.13087018058186986,
        0.2861889119948412,
        0.05135468041607997,
        0.15140551046471956,
        0.20726622430721064,
        0.21185305555577988,
        -0.026305815142221134,
        0.3434163720513306,
        0.16785224540310917,
        0.12599064572019708,
        0.19688635704311358,
        0.21485952293380822,
        -0.08370983676073603,
        0.9397312765740531,
        0.871833736486781,
        0.859960510657023,
        0.6910776264661226,
        0.8234040058463198,
        0.9384375218742849,
        0.7985985169844528,
        0.6637240367187434,
        0.8144681264146804,
        0.9000706991151625,
        0.5213279471112946,
        0.3878659166181278,
        0.49317275391530585,
        0.3533456071967759,
        0.5554174718617724,
        0.8250717686190439,
        0.8447376627448032,
        0.718395093004038,
        0.8912153163063308,
        0.8089232430319013,
        0.7646347265749592,
        0.7924406740801752,
        1.0650690160031182,
        0.7353592716687065,
        1.0736006938473577,
        0.7611505928977835,
        0.9517877559784017,
        0.8363957597981844,
        0.7106047455232907,
        1.1420246690809943,
        0.9206627272523198,
        0.7131529283922197,
        1.160800577945818,
        0.9912807372102322,
        0.9258033182707207,
        0.9690436330625243,
        0.8438573867601905,
        0.46528017018941126,
        0.5468298730680666,
        0.5899845320557021,
        0.3546591127191165,
        0.36789331191375146,
        0.6655888346993762,
        0.47427928193400426,
        0.34053980630337927,
        0.5474331045350382,
        0.13432531987822757,
        0.1994823192830159,
        0.05223819429154545,
        0.009649267536627823,
        0.004061622345737581,
        0.13078495071317323,
        0.16434704519896012,
        0.4429361775181133,
        0.5171539214047579,
        0.8239691063466067,
        0.9550339847560116,
        0.9429747431342161,
        0.8202121900870479,
        0.8245319569928321,
        0.9843400615037154,
        0.9916561169404398,
        1.081568875765288,
        1.1207604711012304,
        1.0782006911067417,
        0.14349862938753058,
        0.4463461808498373,
        0.46374567583942344,
        0.6997713785933466,
        0.5086984687036714,
        0.5711627802581258,
        0.39054320975632373,
        0.6628526252750804,
        0.98904328740991,
        0.6883758681721464,
        1.1168419400548864,
        0.6139608129368557,
        0.28125757511402544,
        0.39669910559638016,
        -0.0148508145232012,
        0.24479208834480692,
        0.9103998703036525,
        0.8585839881739143,
        0.13945236337524697,
        0.07142828718804062,
        0.18829666035521234,
        0.12493094901044594,
        0.3577355253360386,
        0.38150143189918506,
        0.5538510077156743,
        0.5338438373260742,
        0.49792585359793096,
        0.40765740447545806,
        0.4881434269452926,
        0.549917357448659,
        0.13511092383691709,
        0.10893976526174265,
        0.06531369121359715,
        0.3766365041103355,
        0.4721584632404226,
        0.7712992464473281,
        0.8285588862348275,
        1.2414668852849187,
        0.8124953246859701,
        0.74143475793978,
        0.5401214223694651,
        0.5347233889470909,
        0.5244314054801538,
        -0.045994549809546925,
        0.41517687093301225,
        0.11089161117622871,
        0.28503615590752623,
        0.9433751314258524,
        0.7945884536774058,
        0.7982697892339509,
        0.8205647396966909,
        0.9449390100079252,
        0.6236133149587327,
        0.5583769392129652,
        0.4501250147972931,
        0.97598458699871,
        0.728346074056629,
        0.136159088191081,
        0.08226425326375587,
        0.19531899062683283,
        0.200455238329872,
        0.2722177578723366,
        -0.033695694974453703,
        -0.039465856688464855,
        0.2804576945421737,
        -0.07325013199180698,
        0.016215923217433894,
        0.005743226293316739,
        0.09802860015657834,
        0.2548544378235852,
        0.13957544687303963,
        0.18654446636066194,
        0.9455486145834535,
        0.8528903999707311,
        0.9482729591280966,
        0.5221035442784546,
        0.524649761783843,
        0.40296247498005805,
        0.4492220209693199,
        0.820162003913238,
        0.7713881435282549,
        0.9130092674326244,
        0.9328266536495788,
        0.8829460069217852,
        0.7195415932248755,
        0.931461121746286,
        0.9293348488846608,
        0.5536775738733225,
        0.5320428382103224,
        0.5431073043440531,
        0.5493851104420366,
        0.45399051019592174,
        0.08550211017466645,
        0.5049745698432548,
        0.39259235951100224,
        0.9127215687202623,
        0.9471632775821961,
        0.8956513778217267,
        0.968841279402663,
        0.9851396250285864,
        0.7817141405812895,
        0.8762716352309531,
        0.8044978913923067,
        0.1693479825114805,
        0.09212226946235365,
        0.18163880149080508,
        -0.007038529022686966,
        0.2258065389747119,
        0.09130418730467572,
        0.9002236074040468,
        0.7576832205763905,
        0.45699354275375936,
        0.5156995480397071,
        0.019652925246288196,
        0.23782478800569995,
        0.30270690963901503,
        0.08511247710258701,
        0.28177962968015646,
        0.8792114229617582,
        0.8554565494287416,
        0.7617076787549818,
        0.7810579578900709,
        1.0153333019190918,
        0.8808653509580084,
        0.8308093808439528,
        0.6340247761857905,
        0.7746705719271285,
        0.5211995822941247,
        0.33526434683118045,
        0.4579551103710713,
        0.6711869751986936,
        0.5138782191633813,
        0.3601895314571069,
        0.4594501125692278,
        0.5344735849672732,
        0.6401582347584575,
        0.5605463177326169,
        0.2975975513574485,
        0.6355812237142693,
        0.38623738557839804,
        0.5501394710882191,
        0.5821712999529358,
        0.6021526219855067,
        0.5659812302767769,
        0.8634317542738126,
        0.3634094258525264,
        0.052359840359576824,
        0.021357092177802843,
        0.20019706826519967,
        -0.23154508647669014,
        0.2379787773067035,
        0.017225617344110742,
        -0.056859035877927906,
        0.09830808186346954,
        -0.4460406281379051,
        -0.07538197221650336,
        0.27270738963983204,
        0.49776910475263125,
        0.8864086034323588,
        0.5484752094133855,
        0.8310606102685171,
        0.9218395940952725,
        0.717672010808732,
        0.9028913216621907,
        0.9609180657854942,
        1.083995017880131,
        0.9658046319210792,
        0.5000663802105031,
        0.5183898877148371,
        0.6006099377535546,
        0.7569017371087066,
        0.6231838876515204,
        0.4519177166368156,
        0.470037159194805,
        0.5301885724355975,
        0.5547940446411028,
        0.5263244779305589,
        0.5231484757535241,
        0.3786983273792719,
        0.43138407100368925,
        0.8115079678718997,
        0.8524366727514524,
        0.8875287718518441,
        0.8597907830191363,
        0.9938939220657104,
        0.8142151540589868,
        0.8761410493472432,
        0.9375959585909458,
        0.7779704586105924,
        0.6812049955853793,
        0.9437653591566814,
        0.8292591929166795,
        0.8866166171321979,
        0.8121448618297564,
        0.8758535938079102,
        0.7076178717153083,
        0.7607771396258564,
        0.871369187319875,
        0.7845936526435139,
        0.901972261909139,
        0.8858569149684798,
        0.8852341403314791,
        0.332926994823442,
        0.07215882922535731,
        0.12891712215332965,
        0.16959589829868144,
        0.004926691226250553,
        0.23798324285485062,
        0.7186473267013916,
        0.5664248967121673,
        0.8768002764453138,
        1.2587383653290545,
        1.0127283985664208,
        0.8501732787149814,
        0.6614782000435034,
        0.8987350771128604,
        0.8050928603125246,
        0.7827606342269526,
        1.015409672954528,
        0.8567724409639085,
        -0.01624882074672328,
        0.2790764835137746,
        0.07292229058613993,
        0.12555219385683009,
        0.043227752445651725,
        0.2087379036564149,
        0.22055896792541627,
        0.02411385867856077,
        -0.05416687803990217,
        0.1545274123233946,
        0.048472681206045386,
        0.19884979288192595,
        0.15297413745184935,
        0.06285659185883648,
        0.25517688772632857,
        0.410068755370205,
        0.39524156744145056,
        0.2026774223009849,
        0.6328355328301287,
        0.6128266892002469,
        0.4551386897384289,
        0.3838620238198272,
        0.504514932232376,
        0.4969582724355692,
        0.5168683119745766,
        0.3637931341694886,
        0.945758680518153,
        0.6109681152944106,
        0.43179091449116375,
        0.561035249418786,
        0.5422506836122718,
        0.47662778064943945,
        0.6035395918722741,
        0.24649395253549736,
        0.23246566367302834,
        0.12828282078759376,
        -0.0021133570313344257,
        0.059044973560900174,
        0.13210239796688014,
        0.19435972773500698,
        0.9641788279011259,
        0.8027193489880945,
        0.9299094638268783,
        0.8383857976094399,
        0.448345481346726,
        0.2503183910657316,
        0.5696523272145028,
        0.5856156980834656,
        0.5345638804303118,
        0.48540198233642845,
        0.9131646076080884,
        0.6041915400711433,
        0.41052192816192046,
        0.6802347098603482,
        0.5761071651196298,
        0.38979387890303563,
        0.18973652347548473,
        0.21431967598479806,
        0.23632821534028223,
        0.48637083209375204,
        0.3292610817743808,
        0.3253159293995373,
        -0.0981271407356156,
        0.18208400732868746,
        -0.01695830435630213,
        0.25289665328353783,
        0.17113206933518177,
        0.14134651732512943,
        0.1120627116856747,
        0.14318983058230844,
        0.025001559502342167,
        0.0917765564053771,
        0.03315391622523067,
        0.1539112460274564,
        0.10399198460530917,
        -0.1369528979209854,
        -0.34030113959073294,
        0.15423497546638182,
        0.19434791400819337,
        0.20010751078643,
        0.29459733535684857,
        0.7682522254477026,
        0.5443894071074805,
        0.7302043115858013,
        0.6584072082537589,
        0.6300671623950809,
        0.4768650733734667,
        0.5979085176993107,
        0.37465717220327194,
        0.5963657299268895,
        0.14722090588402054,
        0.10718355897228204,
        0.11894061658853372,
        0.35493889799229855,
        0.14704244460217492,
        0.11237001808567794,
        0.14467636412608487,
        0.37734706912566646,
        0.07646778106582168,
        0.1628377273807087,
        0.3184312790940308,
        -0.041780158281270935,
        0.21431129002663107,
        0.44568076135060813,
        0.37432104073762423,
        0.885943103484802,
        0.8153553924621361,
        0.8241301253810758,
        0.8915702369573703,
        0.9029337684324521,
        0.9533431432351938,
        0.818603047137499,
        0.710364031173588,
        0.9544498301354498,
        0.7548941542905658,
        0.0026320526532292643,
        0.10496142417921431,
        0.13167704787490944,
        0.09077897686430136,
        0.050621575384632744,
        0.18534399216857184,
        0.5325875160663165,
        0.2527504930844664,
        0.016712499731849097,
        -0.16141092249268155,
        0.22262404397830274,
        0.0686995957595897,
        0.17208983635592898,
        0.16181155791511923,
        0.03476508161786765,
        0.19038542836432773,
        -0.12726560328754444,
        0.4554543918132198,
        0.41121272574397805,
        0.5536146550321245,
        0.6515377599880984,
        0.39999162739819605,
        1.1126387704105452,
        0.9754549631465111,
        0.816030893148266,
        -0.06162886972138959,
        0.08076354286587578,
        0.24144012643994855,
        0.08072808399465871,
        0.0772029106479305,
        -0.1096741770079072,
        0.1958876046417751,
        0.349048477288788,
        0.22255078821424568,
        0.2382582486901075,
        0.6767165511546439,
        0.9087451706723597,
        0.9475587948393996,
        0.5259395198957773,
        0.5404891672934623,
        1.0696228454814354,
        0.862427046667786,
        0.8007765675616602,
        0.7960799818262112,
        0.753919890183907,
        0.7933232029905479,
        0.7441017045093756,
        0.7251980869891391,
        0.6114811950427902,
        0.44361160375306447,
        0.37219304677869197,
        1.152816536781039,
        0.8705709295506074,
        0.9652998290506443,
        0.8665652323663131,
        0.817248341815238,
        0.751849420728065,
        0.8133349659856985,
        0.8434153270512331,
        0.7246025142803968,
        0.9709023791807763,
        0.7276709726893839,
        0.047858210331163074,
        0.3128303035263773,
        0.04449801518671574,
        0.7807466607010196,
        0.973151033554234,
        1.0599474225511945,
        0.8396250817621924,
        0.8122858567050253,
        0.8974984734206428,
        0.9667217649370035,
        0.8173068367739201,
        0.31118526340283853,
        0.8882834867093966,
        0.7717748749511156,
        0.31486605737457585,
        -0.01070824411169628,
        0.3143166286511374,
        0.1117408749165039,
        -0.01596441561958946,
        0.17604620852115785,
        0.30013221503689635,
        0.1001713255352218,
        0.19939969387708745,
        0.4414258957921343,
        0.43188075220288763,
        0.5425628619836603,
        -0.05167247291033486,
        0.2775345906725772,
        0.11153509839048108,
        0.11947500733283875,
        -0.06349738199736696,
        0.1742033537029051,
        0.3610673589089505,
        0.5471118310589007,
        0.380642804557418,
        0.5833896652700648,
        0.47618984292938266,
        0.5778343052459372,
        0.37177977760578407,
        0.6017594712819088,
        0.5725859880380885,
        0.6373180340230846,
        1.105172042710088,
        0.7608853700977941,
        0.7116191766350788,
        0.9767774552798425,
        0.8753550577342204,
        0.6318670210995828,
        0.12007781842473779,
        0.7192213401978138,
        0.8583159110737053,
        0.5815045039630233,
        0.4744944204256479,
        -0.14875555664916126,
        0.20689868353463378,
        0.1861560437618607,
        0.5229644676529642,
        0.07964995655100157,
        -0.05923818861090512,
        -0.09540235784502353,
        0.1407399713092107,
        0.2630944506095625,
        0.16124570012180164,
        0.2890411884594065,
        0.12013660054044446,
        0.7678474688882767,
        0.8043598439946154,
        0.9407282297694131,
        0.988804885911449,
        0.6275704932178101,
        1.0900603012504195,
        0.4491585088852712,
        0.40405589146560056,
        1.0020231674564537,
        0.7209226760271563,
        0.7568231727581332,
        0.19697510244774846,
        0.11400969262871719,
        0.16098465441883075,
        0.29244825185850565,
        -0.06540891080700899,
        0.12093059882301062,
        0.34970972274189993,
        0.8411769951545823,
        0.1303648624157791,
        0.14490897548808793,
        0.11136314556694135,
        0.08450458490658883,
        0.08672805474492236,
        0.21696369769371252,
        0.13734424749379198,
        0.3669697855155742,
        0.1599416874407914,
        -0.031203763079439666,
        0.5071196617554665,
        0.38910972611524197,
        0.9620291601564576,
        0.8181306402534144,
        0.7720141831423813,
        0.811630246682481,
        0.7670637742822758,
        0.04738788811734394,
        0.1975494301256938,
        0.29296395572852624,
        0.2247109567050695,
        0.015293843857789511,
        0.20464143305739052,
        0.16532537655850302,
        0.8292327382399831,
        0.7586158990037073,
        0.7620451254350095,
        1.0935542594630403,
        0.8462374195348388,
        0.5566321960301803,
        0.41826486896172865,
        0.40039209283906935,
        0.3209956437001354,
        0.8651735557492375,
        1.1029623038207923,
        0.784016604829822,
        0.8527831627068623,
        0.4798927241448322,
        0.5666039975792588,
        0.7410613016036295,
        0.8765205946850579,
        0.6843253393324046,
        0.7096151630465091,
        0.8759245540125907,
        0.9036805001368402,
        0.8132293446012189,
        0.7792749713074812,
        0.8851094057978135,
        0.8091195607493503,
        0.882482508413479,
        0.9588059547751028,
        0.49887841010592804,
        0.7185153758411398,
        0.4993070096139296,
        0.3468118635816677,
        0.576108309290008,
        0.36318404187603065,
        0.5775540910177057,
        0.4415916485353184,
        0.7420087712055731,
        0.36216454277051074,
        0.7396772830115438,
        0.8421603347824757,
        0.3314169371453362,
        0.610565802945301,
        0.6455162922039019,
        0.4770590052501543,
        0.5196624213307912,
        0.42246258601224584,
        0.6186058326538231,
        0.6492705444453967,
        0.5535212641741887,
        0.4595900333309363,
        0.8390467375351932,
        0.8357299672661828,
        0.718768916401981,
        0.8890862915626949,
        0.22906712817414987,
        0.1640161366116966,
        0.9904887289202381,
        0.7230409970031315,
        0.7980392753907731,
        0.9225652917691494,
        0.8442675688689258,
        0.9482850978411095,
        0.11532863342670696,
        0.11924035355521859,
        0.05528706983883997,
        -0.12823928633394382,
        0.16566852808400817,
        0.012402849578694768,
        0.4958260230178952,
        0.4680082958057652,
        0.4118333248930015,
        -0.06250454956073184,
        0.14077227065736644,
        0.05345687739625895,
        0.13363195342626272,
        0.06963619731753033,
        0.06711376804279744,
        0.33865530142396616,
        0.0006502768350750769,
        0.3386710264031796,
        0.08994210351455455,
        0.06591253647673674,
        0.2476524748294727,
        0.23649196917237372,
        0.26232708646188896,
        0.14377869140884195,
        0.21264258163040559,
        0.08250071664403202,
        -0.17600178053618062,
        0.3652592983415656,
        0.05638063081910922,
        0.3738417975393792,
        -0.12468942207593582,
        0.02149682126140849,
        0.006699056419200721,
        0.14414433546772612,
        0.870460363343873,
        0.48516875403400406,
        0.6807593288107165,
        0.4307322274824462,
        0.5814704229504288,
        0.5371592494637265,
        0.46155897501693505,
        0.6251231841968853,
        0.42112100750283293,
        0.5123820012769463,
        0.5542802923206526,
        0.5080724157661644,
        -0.10306037585178425,
        0.8844701852082366,
        0.10864471167287687,
        0.038209022355755067,
        0.1338777244478719,
        0.3612782741644959,
        -0.0443326666272123,
        0.10299741761705676,
        -0.013669037231231461,
        0.6925416479609512,
        0.45203981052242964,
        0.5905983305183294,
        0.5566365125758092,
        0.4385201759423426,
        0.43096843799046175,
        0.7467927615210126,
        0.8895846562366676,
        1.0741342119976725,
        0.40128142052294313,
        0.207371754253008,
        0.2107253049401705,
        0.11493542915910594,
        0.2236930985562958,
        0.2893495259144332,
        0.2002169887944221,
        0.23717174772879843,
        0.5067044987790329,
        0.44024148188641293,
        0.6623026596494693,
        0.5562226697205549,
        0.7600428441421329,
        0.4895359130282122,
        0.6306670229000607,
        0.5752973093984849,
        0.44456539483355606,
        0.3677824507147816,
        0.5794859642058734,
        0.6843702062449323,
        0.48427908858741436,
        0.4310091777338189,
        0.3476892945945044,
        0.4496999926593419,
        0.4209157932152248,
        0.4807369606579775,
        0.1597590485617239,
        0.03260702148851384,
        -0.029985388557570478,
        0.4221247100871471,
        0.37401016651433505,
        0.334920692198003,
        0.08298894461533374,
        0.15021677317227206,
        0.4241841244761325,
        0.6111882057847849,
        0.6079965298650192,
        0.33600282319029307,
        0.6537428283203227,
        0.8521106060754268,
        0.9295639987305818,
        0.9349337480574169,
        1.133943903102627,
        0.1469554221488408,
        0.6221897566477724,
        0.3161126894932365,
        0.1602198302769543,
        0.10802898693860433,
        0.13833374074348195,
        0.44333322417544085,
        0.5038295032626763,
        0.5593613060637103,
        0.5443503031592901,
        0.5167102545153928,
        0.8559332115099823,
        -0.020799468438483886,
        0.15647784973788906,
        0.8177532840456027,
        0.8925227597353869,
        0.9006120958641711,
        0.20104394945488355,
        0.3453193747402909,
        0.4088732793399182,
        0.8385653797504726,
        0.050212175809950695,
        0.0695608519955887,
        0.5868886566421545,
        0.8422629612780531,
        1.016265149678453,
        1.0477974948806896,
        0.9843102961025165,
        0.9223446887904916,
        0.8701737611047444,
        0.17148646888909966,
        0.9776204100089755,
        0.8654998207738377,
        0.8760232416520519,
        -0.04343615866388581,
        -0.07780814524762011,
        0.17708591831573628,
        0.18190707427696792,
        0.09752084513821815,
        0.22528496283354343,
        0.010533239173455071,
        -0.05842899736903376,
        0.14724964184260772,
        0.8311853811345125,
        0.797124728487273,
        1.1606759791888683,
        1.0798285776457202,
        0.8311817110617306,
        0.43467372040257657,
        0.7201767015076022,
        0.511204619331304,
        0.38608830479884404,
        0.789311146813352,
        1.0140498283584716,
        0.2473387557922933,
        1.0533400999282014,
        1.0589668619287598,
        0.8210170045900432,
        0.7112297564434397,
        0.8033036417596142,
        0.6753135747701098,
        0.9007012733185384,
        0.7885868898971922,
        0.9187068725358376,
        0.8435368915797556,
        1.3089718463062685,
        0.8770209613606134,
        1.00002782942109,
        0.8655404626701223,
        0.9407817722144428,
        0.9294708793761854,
        0.7427337846139982,
        0.8673671211022213,
        1.1541471940077732,
        0.7431136123016975,
        0.8683810391650132,
        0.8305865555558501,
        0.517486036637158,
        0.6862903968668997,
        0.5816477908953392,
        0.9413183334197552,
        0.23626540540930102,
        0.2589674893871929,
        0.24636087097700074,
        0.09840925883063674,
        0.2582441646879641,
        0.6922065148609455,
        0.8185490932125127,
        0.9421654157386712,
        0.2532407376711978,
        0.22391362782581853,
        0.05427123536454462,
        0.09746051878721465,
        -0.058031800963848364,
        0.2998870654425746,
        0.6162701890262944,
        0.07672199389665849,
        -0.09035461810479606,
        0.07792322760083721,
        0.41635849237297945,
        0.47845881485947,
        0.8656087725275664,
        0.9208083672959391,
        0.7789958285476225,
        0.9405816543010285,
        0.750356195738798,
        0.7683383019200077,
        0.6643107256985309,
        0.9161444094994604,
        0.9276981325617716,
        0.6510068267741406,
        0.09914417520285165,
        0.1507759806861635,
        0.10812853431184727,
        0.6083089270446849,
        0.4468806603117701,
        0.5930630107616301,
        0.4636654797168471,
        0.5714474605175417,
        0.24587632875770676,
        0.4815315994662335,
        0.4057596166799658,
        0.43753674854096025,
        0.3918373568249322,
        0.5368914131996575,
        0.41287576875436016,
        0.5552577423136585,
        0.4272121856908809,
        0.6090288386201822,
        0.3278135008535271,
        0.5315441717378172,
        0.5973933262299254,
        0.5561765587180856,
        0.1516153422451974,
        0.7084150280506148,
        0.8540377220487984,
        0.8004778236882107,
        0.7711317859111599,
        0.8746306965441252,
        0.9242178727240279,
        0.8309246888777531,
        0.4926275893988757,
        0.4353504120728615,
        0.5086389134046508,
        0.06593334434623896,
        0.07165733663021255,
        0.22363057929489066,
        0.18169394113724316,
        0.20002497128571242,
        0.1373249511320793,
        0.2473774127930076,
        0.15859838120227285,
        0.23059235419322877,
        0.783440619609975,
        0.8381025591755578,
        0.7290142030232993,
        0.14366740442313986,
        -0.01593159243056427,
        0.20599907334336748,
        0.2876094228934939,
        0.20647740841397413,
        0.9693378593545955,
        0.8027699953596297,
        0.7274251464573126,
        0.9978180763962636,
        0.8148022922417751,
        0.7448760517827403,
        0.9582378087991339,
        0.8176811366654989,
        0.7820535763284862,
        0.847618131316612,
        0.9665667066946126,
        0.9478399601532373,
        0.8916289474746673,
        0.8127356181557712,
        0.8041207832655892,
        0.5625963923897718,
        0.3972514998225187,
        0.8508534350142413,
        1.0099355388782718,
        0.7862466075520372,
        0.8829665896352352,
        1.0667750708167576,
        1.1663784007568383,
        0.8221664770577202,
        0.9458008252456788,
        0.9648963049950307,
        0.5162260188554595,
        0.6190229909342866,
        0.8259997665718423,
        0.9715314242046462,
        0.8862037790130004,
        0.830892743437081,
        0.9714730540689643,
        0.8024752560390214,
        0.8452468556231707,
        0.898644632743411,
        0.8474285522486148,
        0.5565456944784203,
        0.41670244591388206,
        0.4255910146766958,
        0.5828713030607933,
        0.4635716384808541,
        0.7370385763069685,
        0.6679193261119447,
        0.66834536022154,
        0.876592594749911,
        0.9340735207346508,
        0.7032045772534714,
        0.7910820026397498,
        0.838259043930833,
        0.8360298229835068,
        0.8298447545822254,
        0.4436180601881202,
        0.3628442484245624,
        0.8064520200840672,
        0.8032028228016749,
        0.9062995600001406,
        1.2076076352631822,
        0.47556153374286814,
        0.4254035400066635,
        0.824413011402732,
        0.222302930412109,
        0.18465170993543714,
        0.06846108304968292,
        -0.009080593680954886,
        0.19577432738110487,
        0.09033584337067653,
        -0.0748773801805751,
        0.9316046904520947,
        0.7281219134310098,
        0.8603297418291326,
        0.8931994489932474,
        0.873088293714703,
        0.4386674566562319,
        0.5124538645735275,
        0.4735173672996775,
        0.46989907102031003,
        0.5833958052316416,
        0.5439229798791542,
        0.6546452022937926,
        0.8018163994811888,
        0.49194422688697903,
        0.43423423943041317,
        0.4877923658218585,
        0.4020297600883327,
        0.54613528672758,
        0.19562227968915483,
        0.4649385787414507,
        0.539954584856349,
        0.4845505868095281,
        0.47767145781446246,
        0.44654145682683016,
        0.4929184088727628,
        0.40067619191114856,
        0.4618719803538534,
        0.617396758927457,
        0.4218502493311011,
        0.46359651101407523,
        0.48669073181726297,
        0.36297255702085174,
        0.43855791864535765,
        0.5832536468921908,
        -0.005338778314909288,
        0.2959066845068212,
        0.1318188594008857,
        0.1513427501607604,
        0.14432397984702758,
        0.2194649248875223,
        0.20419436200833493,
        0.21648001151256235,
        0.8753181589128697,
        0.410598783549193,
        0.5093371781987676,
        0.7314506640396419,
        0.2485857878198031,
        0.49023521615108473,
        0.5142999149667424,
        0.5314304128997286,
        0.06873722882629311,
        0.5602815485076652,
        0.5583202879237126,
        0.4642774325119506,
        0.4066988114601222,
        0.4984448799099427,
        0.8531924456819424,
        0.7834600530515001,
        0.8801682113692921,
        0.9663652857099123,
        0.7602284557868012,
        0.2111839624169138,
        0.165161557965251,
        0.08408870956323883,
        0.017386178903970817,
        0.24329066264166355,
        0.14898982295684887,
        0.14357069765112568,
        -0.09988157986801602,
        0.09918207944688093,
        0.10640723529290987,
        0.12378417018578267,
        0.3006364600431946,
        0.7507979687083814,
        0.38528700891814605,
        0.76111991076571,
        0.7385085793127932,
        0.8506930353312272,
        0.9805695617598161,
        0.21344476440775015,
        0.8116322534206121,
        0.8720669277475338,
        0.908705299307822,
        0.8297126786356854,
        0.8439641633592377,
        0.7964804512680519,
        0.8905683232871001,
        1.2440764986614214,
        0.8495076288833171,
        0.7100636605214318,
        0.6668605549475052,
        0.6838989406193238,
        0.13480087747763966,
        0.2537615090114126,
        0.19837114131880118,
        0.11893721040803767,
        0.19953875082892394,
        0.15047929358707174,
        0.23584267731408948,
        0.09666228677628641,
        0.8834047080948374,
        0.7383306326474599,
        0.697495892217118,
        0.9407571171340565,
        0.1926974870848758,
        -0.04466802783662155,
        -0.059999167381273116,
        0.9600970074866805,
        0.8383283915261652,
        1.0115935152510271,
        0.8838726411232612,
        0.8283990525850775,
        0.21519231604379388,
        0.056900979730546204,
        0.14414839053819067,
        0.013248829364612597,
        0.39803021569068303,
        0.44287396507828347,
        0.5980787111509509,
        0.5725116430970303,
        0.8363140113592812,
        0.8425894571706338,
        0.660944014531149,
        0.29489396433424353,
        -0.07217804313166784,
        0.13334060962637978,
        0.24244036824305046,
        0.40245981011325793,
        0.42676386776111314,
        0.465681177333891,
        0.06853646671663632,
        0.23862618886782183,
        0.3654498770175785,
        0.49888145735452294,
        0.5241770871810155,
        0.5708977252830654,
        0.5122423406323345,
        0.47380280404030367,
        0.6661736421751173,
        0.36146884587864986,
        0.4798493445995952,
        0.5056416571599919,
        0.10997679257626582,
        0.18975267798290396,
        0.22733852253096723,
        0.10671494973767985,
        0.3115008972100812,
        0.7880062204906624,
        0.8252453773686449,
        0.419267587840962,
        0.5502808181227075,
        0.5056817797187596,
        0.417584631893831,
        0.45836891209374764,
        0.5172644108250026,
        0.22430300291536398,
        -0.03820765310009097,
        0.17621638345448715,
        0.20014247717437691,
        0.3942694304053739,
        0.5051003354140878,
        0.377568242812077,
        0.5749209810879754,
        0.657621610374092,
        0.7443549834673444,
        0.6066350768670798,
        0.4960500181335508,
        0.517326338224717,
        0.16779720040516002,
        0.34535073214056494,
        0.1182861668445092,
        0.3309350148961531,
        0.32357284407874987,
        0.941051715889958,
        0.7555161027049611,
        0.9492027835213329,
        1.0081182075355208,
        0.6866561204868153,
        0.984669385747546,
        0.14955784164269864,
        0.14861520168651446,
        0.5165246388315735,
        0.4857726273027036,
        0.5350605520155886,
        0.7520206316690532,
        0.6856222650652596,
        0.8689241298671672,
        0.37853464557245353,
        0.5478027365352542,
        0.7470694053273988,
        0.46844695937836567,
        0.4908218533997841,
        0.5247906519580204,
        0.585577494148309,
        0.9350141329964762,
        0.9635471819225967,
        0.8547789517662726,
        0.8411147725687202,
        0.9422130739602582,
        1.0844312053281804,
        0.7934759965556014,
        0.7987462610668044,
        1.1070447377967,
        0.9403007510736782,
        0.27036758927306753,
        0.5145964007071079,
        0.5397643036465469,
        0.5509303623744762,
        0.48365787018617373,
        0.37900459327858593,
        0.04763348009597357,
        0.18660359592545392,
        0.1294955077653187,
        0.13464847230013363,
        0.901433544467238,
        0.8156354841732161,
        0.23738332058087228,
        -0.08571592738624434,
        0.2848959927651098,
        0.7358251144720506,
        0.4234405141564506,
        0.7431311081619886,
        0.5288800182960404,
        0.5165191090605821,
        0.7894752505940765,
        0.952692365692595,
        0.8611906866185285,
        0.7317475850749755,
        0.9524686217917743,
        0.724856174250032,
        0.725196283488771,
        0.9727562845694225,
        1.0397043421023433,
        0.8691281855491896,
        0.6843944145199978,
        0.6368708819028295,
        0.5071066142271473,
        0.4027006627418832,
        0.37672799923575523,
        0.2944636852552846,
        0.08763110639123269,
        0.06873111069817095,
        -0.1794135087355471,
        0.18835190827799425,
        0.04270229553657767,
        0.18928923415756754,
        0.16324682577793614,
        0.09636768673808895,
        0.2413220168261978,
        -0.014474724705482604,
        0.05563246755316668,
        0.2567939157453282,
        0.3547773703583018,
        0.21479074945897877,
        0.183961980265838,
        0.7733727471491996,
        1.0016075027995162,
        0.8943952675248606,
        0.7506409305048674,
        0.8062051246218336,
        0.7808366776547725,
        0.825317173198942,
        0.7410567042767722,
        0.841165003313225,
        0.7144275521771022,
        0.80796795159229,
        0.8895876361056964,
        0.8241778386558211,
        1.0411631591480734,
        0.18851619583425613,
        0.11185376862114062,
        0.15339477086650855,
        0.1882704992286255,
        0.08431043793633008,
        0.24334105721827823,
        0.8097258930873609,
        0.866064652916386,
        0.5752077526991443,
        0.43535190084946473,
        0.45500266855376087,
        0.6132837630689748,
        0.5426220755649249,
        0.4599054637488426,
        0.4514847132365016,
        0.4787943058038183,
        0.7012095020928693,
        0.22561026350651844,
        0.1772788467079666,
        0.02854800638925125,
        0.11271619885072,
        0.17880009914436878,
        0.031992365861571094,
        0.2142410622297727,
        0.05417117209939407,
        0.3274866213900774,
        0.4996524642768166,
        0.3526526351896124,
        0.11509853776120722,
        0.06095094009484309,
        0.5785171122937139,
        0.5588602891434863,
        0.5225047709874723,
        0.5628408689436096,
        0.893658825004787,
        0.8241226449200367,
        0.6917824166203865,
        0.5120842514911897,
        0.4610112029359528,
        0.6683630927726438,
        0.3657294609900081,
        0.3891389070751047,
        0.5877655061518473,
        0.5083631949144541,
        0.640041836183391,
        0.7889631753522471,
        1.2083700116452618,
        0.9222992080554634,
        0.9692170016688791,
        1.0459151622864558,
        0.8964248597504808,
        0.9115369090700643,
        0.8517706124874171,
        0.7834263271477843,
        0.8007767537368928,
        0.7685838331720014,
        0.8237804420919674,
        0.835191180210977,
        0.7646415960361835,
        0.9619842446041039,
        0.7746512061706047,
        0.7045639499226144,
        0.8982282605410975,
        1.0914339174154357,
        0.8402865387095663,
        0.9204689824751145,
        0.5113451360699336,
        0.5422577629530124,
        0.49408280808046146,
        0.5604378539167532,
        0.41165997417235123,
        0.9981222247059168,
        0.26002916348908994,
        0.18798935130310687,
        0.08798940067725412,
        -0.05882723866614207,
        0.25075490440907844,
        -0.2360185153564498,
        -0.00017404699866946485,
        0.24658530255568975,
        0.33955944803483135,
        -0.0035256621802267824,
        -0.05101882096308819,
        0.3184480950968982,
        0.22530191019649587,
        -0.07267585682072737,
        0.26078263929470125,
        -0.10770305547326325,
        0.1767256987614366,
        0.03644733688798768,
        0.014634272892075298,
        0.07210743682011717,
        0.14817346959148586,
        0.3197846197295259,
        -0.00851387614620096,
        0.3147649574953091,
        0.7041930308031455,
        0.02774141468970513,
        0.14947687529474385,
        0.595741841775404,
        0.4797611865694835,
        0.5393738690534194,
        0.9064660572670075,
        0.772582357596276,
        1.032206809739794,
        1.0044094684568485,
        1.0592125525412264,
        0.6972239447792076,
        1.0808973130310429,
        0.9651711780584348,
        0.7742566066144266,
        0.8822985638105209,
        0.9260801928695812,
        0.8912960443811221,
        0.8652043925387963,
        1.2230936073489718,
        0.9210265143283959,
        0.7532350941601765,
        0.9638098975087283,
        0.9444251873818139,
        0.45976813719240717,
        0.42510880467307194,
        0.06720193174438711,
        0.021948441284221652,
        0.18561368227099306,
        0.4050283103792145,
        0.14512092332857765,
        0.29415575518111947,
        -0.12486461906152405,
        0.3378918559090125,
        -0.07393004164250548,
        0.25974328722901263,
        0.05161516726043676,
        0.2222658110143133,
        0.4083510839199688,
        0.8212594169709287,
        0.7573408370389826,
        0.8381038777334897,
        0.7902246239643704,
        1.0789020177610378,
        0.9883831703724277,
        0.8843336334215254,
        0.852987598953445,
        0.8765184559926631,
        0.5641160620998114,
        0.7481450892568694,
        0.9902638726257875,
        0.8483579513264407,
        0.6754877555309022,
        0.525634456686785,
        0.5759453068825884,
        0.42624241393041323,
        0.4498173648558599,
        0.4282424292096243,
        0.5569036440756328,
        0.6179948604940002,
        0.3765446093162317,
        0.46261597706078883,
        1.0498999032042098,
        0.9571930526617421,
        0.8292642472665827,
        1.046789344937282,
        0.8718893686374183,
        0.8848697884985101,
        0.6028808212914886,
        0.3797149621162768,
        0.3934619025336505,
        0.5164538454539395,
        0.3778680487944355,
        0.5373245956638549,
        0.37770324810588524,
        0.3974587183544885,
        0.15734237471174045,
        0.33996601591705045,
        0.22742464232106113,
        0.06430359376138339,
        -0.2669644205872352,
        0.7953706065612163,
        1.0516363006497986,
        0.862965709556356,
        1.0203612283830417,
        1.0837152184453045,
        0.8286820851736428,
        1.0690576900220856,
        0.79545221580957,
        0.7264349335230436,
        0.8232887164240639,
        1.0980340667954458,
        0.7160603260266086,
        1.013204644502618,
        0.9566930252838063,
        0.33389281352127154,
        0.4105464229848562,
        0.6302330825665787,
        0.5388567156663449,
        0.37449345070181395,
        0.6082227205868508,
        -0.16336594043683492,
        -0.0007947724028618328,
        0.08282290733512024,
        0.4428790816044291,
        0.314786030133924,
        0.1345245715096273,
        0.24755689482621054,
        0.39354966727460866,
        -0.16126550682847327,
        1.1801056253688738,
        0.1762195417896015,
        0.3148553771901242,
        0.11101200151766115,
        0.04870397344702259,
        0.24074259338209408,
        0.2425171479474218,
        0.21193229321001958,
        0.21995892714694631,
        0.045075964772402735,
        0.1823596569695631,
        0.17516858543177527,
        0.2611463176266882,
        0.024046175931537378,
        -0.031223216548146998,
        0.1749331527519677,
        -0.06363170384068711,
        0.09023504152215112,
        0.7567689848843967,
        0.47018038885185787,
        0.5014137646538114,
        0.44309608376542636,
        0.5402755881060187,
        0.9447523755326377,
        0.8421573876743359,
        0.6472780035905553,
        0.42525727608623354,
        0.43731243107745216,
        0.4873973873262861,
        0.4424867024335086,
        0.4521833806224202,
        0.09728119371111772,
        0.16655742332922213,
        0.39126498682280597,
        0.3169734271223833,
        0.5068413090867316,
        0.49973482771388766,
        0.5383065825035799,
        0.20893186468133665,
        0.0842042254215906,
        0.11197575053006052,
        0.11585950968871736,
        0.5110222450407711,
        0.4306216858391308,
        0.4340434792047931,
        0.8318533485763919,
        0.9088235335948297,
        0.9396781575771993,
        0.11820602870039235,
        0.8611808346102078,
        0.8075253513892083,
        0.764930829696803,
        1.0971335941129923,
        0.7742847828690949,
        0.8957230925152357,
        0.7569735523191182,
        1.00126167197438,
        0.8412845098232336,
        0.7727272029889822,
        0.8180745884077212,
        0.8144571578954085,
        0.7782185898288411,
        0.7600064718460645,
        0.4775734359565755,
        0.40655977418366096,
        0.5058342135281698,
        0.5066330035130084,
        0.44244648921022517,
        0.5292456653581019,
        0.560128579155089,
        0.8700033192409786,
        0.918192481175093,
        0.995239219914677,
        0.7452482208255036,
        0.9542338230270354,
        0.9547921231134898,
        0.49208884966812244,
        0.5040467661870212,
        0.5357465986090034,
        0.4748869135841375,
        0.4650553323381584,
        0.5552907509537495,
        0.403028181277424,
        0.48403388408287434,
        0.5663470022249812,
        0.45086457943712266,
        0.5180706462301148,
        0.5197830474209956,
        0.5178195986356333,
        0.39092338497851564,
        0.521708242107971,
        0.49424899796326,
        0.4599141578301768,
        0.5036259219428838,
        0.5015575909225987,
        0.4727238048132275,
        0.9400560632769894,
        0.9017820980860911,
        0.4472304197552119,
        0.5038475070793955,
        0.5479859599697894,
        0.4701433707223149,
        0.47527996732097266,
        0.8976449986372521,
        0.5015367247580451,
        0.5357843148128233,
        0.4440258672819705,
        0.569986201609206,
        0.4355655831613278,
        0.6173989788717593,
        0.487686879291127,
        0.5666502660668405,
        0.4333622409823191,
        0.5214490104647234,
        0.5022751111952288,
        0.3690154461138594,
        0.4754233408479909,
        0.9044041333975558,
        0.8403407333364442,
        0.4639461018143279,
        0.4574935586164762,
        0.5321261873453679,
        0.5378652934650743,
        0.5425876201721166,
        0.4878391469547017,
        0.5851678608340137,
        0.43644197979369276,
        0.48248066272248175,
        0.5516023838789615,
        0.5118570716449286,
        0.47398830177261964,
        0.5236708547226733,
        0.4271661707290335,
        0.49792857867017565,
        0.4675676552174818,
        0.5015030042704305,
        0.5728789489854096,
        0.48235370480940304,
        0.09377756681693634,
        0.16399867949068914,
        0.47074685626124885,
        0.5097027602254213,
        0.46160189594616596,
        0.3666978418104172,
        0.6101137185239025,
        0.49834383813654365,
        0.7436079891779166,
        0.8251710528740168,
        0.881671155173649,
        0.14918211910480533,
        0.5415182314243188,
        0.8465468042880094,
        0.3815415257492503,
        0.48108849617798294,
        0.5008627147985956,
        0.5142916940048421,
        0.22498807948100666,
        -0.018549823704171943,
        0.10693884476656573,
        0.12500482715620181,
        0.24482179631310022,
        0.13341424313871675,
        0.23359684235353648,
        0.14171223874668573,
        0.1974405405402305,
        0.20981283638482418,
        0.42402066889508827,
        0.4865102042833686,
        0.42393836085288283,
        0.5008340614426751,
        1.0648512389730382,
        0.801055348118873,
        0.8206180033405005,
        0.7683631210890038,
        1.0498184789672194,
        0.8144391637858551,
        1.1222355201929837,
        0.9454190706198604,
        0.5734134475641659,
        0.4660440647983037,
        0.4954031781902177,
        0.21859340655628648,
        0.2535279045912823,
        0.1342881098797283,
        0.060804532890034874,
        0.2052146016290147,
        0.17190313648763367,
        0.12080974451792634,
        0.1986209888036496,
        0.2086245464221289,
        0.1834780072206229,
        0.21845719505502775,
        0.07190152057468423,
        0.047068027272794674,
        0.1765991955550131,
        0.09160567291171037,
        0.13965755586621642,
        0.1495782728932135,
        0.01849954004261445,
        0.2097460422473622,
        0.12240665985881957,
        0.49008492923879005,
        0.500935268188345,
        0.9512953724024871,
        0.9135024370179547,
        0.615943814347201,
        0.932160183746145,
        0.8721498830372775,
        -0.0170085965268249,
        0.14281401455226725,
        0.1416027022195085,
        0.12263088914002375,
        0.22331206276395094,
        0.16607958912027992,
        0.0466888229250123,
        -0.018496905670498852,
        0.2497795551955087,
        0.07722203139411744,
        0.22773412467006637,
        0.7784642964157301,
        0.7857777228065748,
        0.5305468875704749,
        0.48027160941610897,
        0.44565918818622846,
        0.579439897187476,
        0.4319566746549035,
        0.34416287306668003,
        0.5316067138771169,
        0.6997541544918641,
        0.4864499570607808,
        0.4807465355374381,
        0.13970426519252227,
        0.10146914658769243,
        0.10923903575804533,
        0.07100523151922478,
        0.8166212306295152,
        0.15193881670982387,
        0.1774736337083506,
        0.138812669015078,
        0.11536921573258777,
        0.18036609355452532,
        0.17596523400801567,
        0.10737990437391517,
        0.8461803972191988,
        1.042988217367663,
        0.8100886912809937,
        0.7791925138849474,
        0.2118280677276198,
        0.8561817629859594,
        -0.002799094531855092,
        0.1893328601668929,
        0.08143857896056235,
        0.07894219356492611,
        -0.08255046710026524,
        0.08878330150127181,
        0.19684780503091753,
        0.1429246951734649,
        0.15596282690038682,
        0.16792339402775555,
        0.28738883132822846,
        0.15992570746656223,
        0.1191227937306414,
        -0.07214940714437533,
        0.2213961756129556,
        0.07789677957529646,
        0.5750697268977389,
        0.4830038957914025,
        0.5632408536720175,
        0.5385449902502347,
        0.4280523266184425,
        0.15139764699241282,
        -0.002939073168214116,
        0.16618569603588043,
        0.14728090635915198,
        0.7687048052011523,
        0.8234462323731994,
        0.8528663251040252,
        0.6596330594817695,
        0.9436740699912878,
        1.0634596673711312,
        0.8771981800387872,
        0.8308840338633157,
        0.9789292677122123,
        0.7734984065212388,
        0.7625156744014664,
        0.746771627726309,
        0.8202695628766451,
        0.5022883071240638,
        0.4775312194378849,
        0.45319845856638064,
        0.5688739416292414,
        0.5475469425779376,
        0.505259921927231,
        0.3960083070543477,
        0.536380226852557,
        0.4662806639863711,
        0.5871896520327827,
        0.5797298415388039,
        0.07290262932587446,
        0.15170540939394803,
        0.17611254979104604,
        0.8934793618578548,
        0.9211032284262823,
        0.776459519045972,
        0.982491024075953,
        0.14051448623718976,
        0.4627320040367821,
        0.5118067067251062,
        0.43953699036936617,
        0.46247756806473445,
        0.4506854440301803,
        0.510994701507253,
        0.6602384433190335,
        0.43464417884467704,
        0.46875346701789095,
        0.5746864708151679,
        0.6323366135946544,
        0.5663084516382044,
        0.24369321746797476,
        0.4724231134005192,
        0.5033695139788629,
        0.46585738800794,
        0.6299175449325246,
        0.4934034408850747,
        1.0165871723332875,
        0.9940539217659414,
        0.734346981436514,
        0.402576690713171,
        0.10376794114778233,
        0.10404794522470266,
        0.03311490717125917,
        -0.027010679619629198,
        -0.12630803215770087,
        0.48501414000146936,
        -0.4056589064172092,
        0.23197083185453996,
        0.7725819317165685,
        0.9205880125105722,
        0.6235167476864171,
        0.893138084300037,
        0.8860024678111885,
        0.8916207157250206,
        0.008797395154114433,
        0.018062043136246566,
        0.25196584799791155,
        0.9379117487471492,
        0.6674226514664318,
        0.7199854866221843,
        0.46228755246653946,
        0.2391370057837406,
        0.9733667804098003,
        0.8384667312695915,
        0.712199371422537,
        0.9629413897865631,
        0.7660546304459551,
        0.982405929889989,
        0.8104818328432062,
        1.0050848994332784,
        0.8166227532835795,
        0.7604454912254257,
        1.1172176766641957,
        1.1563655220256819,
        0.4421541591236162,
        0.5511687059835102,
        0.5349163275117635,
        0.3895743910787773,
        0.3852574308678357,
        0.3269798005330833,
        0.22874899130605597,
        0.0372169677950025,
        -0.1006225323771134,
        0.004039155353453909,
        0.19451986850837538,
        -0.023621063806229706,
        0.2820609209234269,
        0.15318107446908588,
        0.12504347517772432,
        0.38238081350971176,
        -0.0859170491541528,
        0.2553737478412705,
        0.14797406439606575,
        0.2779537699448488,
        0.21349236774181374,
        0.047602673014050245,
        0.16831030707467218,
        0.14902156309962183,
        0.08174202921101124,
        0.11945047748853402,
        0.03566990795256269,
        0.8301931654552039,
        0.9353610196097851,
        0.6448370166042166,
        0.9762072088864991,
        0.9105579022695313,
        0.8549451468400703,
        0.7569708228990132,
        0.9513038981162194,
        0.9083191492080057,
        1.073012215410903,
        0.8656557734229363,
        0.9952238986999318,
        0.7298109509255771,
        0.17538937529452173,
        0.22689606752546587,
        0.18372042044892287,
        0.1303945044552721,
        0.4949272648468221,
        0.10081629184781604,
        -0.014358770304108993,
        0.13967720984728982,
        -0.02877019800620054,
        0.1921185244291195,
        0.4826289938316555,
        0.06196833437348555,
        0.6127107016447021,
        0.36584716977132015,
        0.3618956438413604,
        0.7649303835224817,
        0.6003350685967882,
        0.44277710243927876,
        0.041622106135800335,
        0.21442830840077684,
        0.4860595097286159,
        0.6000917304532942,
        0.8784846795328309,
        0.11367793537751128,
        0.18882490022884063,
        0.2917155437712009,
        0.7154341085300132,
        0.5505182925990624,
        0.5771507470348097,
        0.5652326332550904,
        0.3194451313751391,
        0.523108540179609,
        0.36594752958281906,
        0.46809006566065453,
        0.6042308222766563,
        0.03781395128367136,
        0.24475819128791532,
        0.5302899434392032,
        0.5457101335132662,
        1.026603245278128,
        0.9687466027926757,
        0.8177351993082068,
        1.0207401488814556,
        0.7613032495859533,
        0.7452159460880957,
        0.9565452889352289,
        0.5560741954938538,
        0.54541777396586,
        0.2884415842925977,
        0.37691947675505183,
        0.45693611003222173,
        0.9007614074784103,
        0.12284412567755687,
        0.03287570105056676,
        0.2387570139267404,
        0.004894713685800867,
        0.18231295243446075,
        0.2932796222780895,
        -0.027184851961587812,
        0.34047155116490135,
        0.09814447084924433,
        0.1607429020886389,
        0.25830412534085356,
        0.0987026853738886,
        0.1978774591599355,
        0.06277029732759506,
        -0.1678009994898898,
        0.0355202692188067,
        0.5377077963770444,
        0.40455957838997847,
        0.42404516107607915,
        0.4640358593317398,
        0.787318861413266,
        0.22445574983894348,
        0.13873905663705222,
        0.22128811726157213,
        0.39584430688027455,
        0.40101189896008227,
        0.32493954101507283,
        0.5503805861455402,
        0.22941582961545812,
        0.4644706019969742,
        0.033516533991686054,
        0.11655036579656779,
        0.04039462304017116,
        0.2602057546135143,
        0.17800062731271662,
        0.7231005398537481,
        0.7809959974966456,
        0.696546430721171,
        0.13299108351020114,
        0.08911960030059819,
        0.5029586809366522,
        0.5763480908691838,
        0.5972532683094333,
        0.45966870005718513,
        0.619296425708115,
        0.44753802427540856,
        0.5586007834915775,
        0.35635268599824876,
        0.5566591320114707,
        0.22496432219592927,
        0.13058946236168253,
        0.16982978430203657,
        0.18833067923078356,
        0.15486027578045344,
        0.0225215540762344,
        0.02737907640997211,
        0.1394596458100382,
        0.05727089924330962,
        0.2261418062659261,
        0.1535478543111356,
        0.16533847585244155,
        0.17395229021448355,
        0.4239469248433503,
        0.25747092737269034,
        0.0774595472278846,
        0.1555625176039038,
        0.20160017933593863,
        0.16977046323369763,
        0.14500506860224385,
        0.4605380103344994,
        0.5665946406264475,
        0.38509684357298357,
        0.46661140102441506,
        0.5192548860006762,
        0.467277203858663,
        0.647757366104608,
        1.0527180511818195,
        0.5431327991016044,
        0.3733581226922121,
        0.34722864153266964,
        0.492053771441252,
        0.37156460801966484,
        0.9526640801997308,
        1.1323015049401395,
        0.7138642765249077,
        0.20253033844277715,
        -0.21382834951469973,
        -0.026826008107855338,
        0.1544779785788343,
        0.056279327127548254,
        0.2893057075416343,
        0.9422392452102367,
        0.8572470231383835,
        0.5634584214373989,
        0.1381251758728193,
        0.14694498127050262,
        0.49106747589600386,
        0.5553559657777392,
        0.45735703559060686,
        0.4295796936603674,
        0.4143226393690798,
        0.428295683073675,
        0.615639943469082,
        0.452213403555317,
        0.5232374609006507,
        0.49309872079484635,
        0.552904063217514,
        0.08794431609271836,
        0.13244196456541943,
        0.21592047992753105,
        0.1852909320668296,
        0.1507463214535759,
        0.29862542267397035,
        0.3711824737177749,
        0.45968202784052037,
        0.7269211175086304,
        0.5048174833645623,
        0.4409342398850477,
        0.444840105144212,
        0.03208544571076982,
        0.09979334729883274,
        -0.15773890753771555,
        0.3594463232869106,
        0.23715086677394145,
        0.4320253222128212,
        0.25711601081644836,
        0.17262233594676976,
        0.3183694092821767,
        0.46970814026035973,
        0.5313729553357112,
        0.6029243188756269,
        0.48092136753952175,
        0.37468012987737825,
        0.46693535505698824,
        0.4571316876465209,
        0.39030646983166867,
        0.39525204205336967,
        0.5966553125026909,
        1.0632501673535533,
        0.24554208120269305,
        0.2798726596271999,
        0.47338111331180255,
        -0.0007067540114305961,
        0.13484567405615971,
        0.15259967845523084,
        0.9139397581097647,
        0.9871610096370572,
        0.7579994613903625,
        0.9066351401125257,
        0.7630920526490789,
        0.2753826888027299,
        0.43479667566148295,
        0.38100272619692394,
        0.4601089897867764,
        0.7957349095218234,
        0.012759292813786835,
        0.2688911259954814,
        0.7594123159354961,
        0.09373812501383162,
        0.13375115418653785,
        0.05672572359893686,
        -0.030017094138154204,
        0.08604309239393836,
        0.09176377162099107,
        0.11964346479407247,
        -0.14240199345763127,
        0.20422072665980626,
        -0.07268909865540044,
        0.1064918141640649,
        0.09364883173988181,
        -0.04234811976377074,
        0.5086462576608801,
        0.7669651936036197,
        0.5072008338917985,
        0.09620830386509643,
        0.2586645777526888,
        0.23118473138978543,
        0.06599078349590701,
        -0.06732750418242706,
        0.10908516293917683,
        0.17983931730765979,
        0.25599707909230196,
        0.49803291290099766,
        0.1200898599769884,
        0.4753418879719999,
        0.4833064263318878,
        0.3151617349363557,
        0.6970869202656533,
        0.4979093884435259,
        0.5433315208979154,
        0.6498758971584717,
        0.028501970177952217,
        0.005244146538395758,
        0.1762145133083098,
        -0.33148224890085465,
        0.4907837766252963,
        0.7827183074783316,
        0.6988585909457246,
        0.8768848872020929,
        0.8168275020750387,
        0.8033285169923502,
        0.995304870696212,
        0.9253752864186834,
        0.8130219097387249,
        1.0333291281437498,
        0.8226050234362906,
        0.8472306211656103,
        0.9667029519202033,
        0.8535077420937525,
        0.7800468489800596,
        0.6103320795234458,
        1.0060292766175813,
        0.5167925110066761,
        0.7166570587633216,
        0.47343550791735983,
        0.5871611744410941,
        0.45870960562781443,
        0.4418555567296588,
        0.45343576296888405,
        0.7129749382224776,
        0.14183108745952674,
        0.2789426304715924,
        0.3076879185690527,
        0.29718886675612,
        0.03865343679631732,
        0.29492280028000867,
        0.7236462530889382,
        0.9480364828995643,
        1.068848520142929,
        0.8588480067080934,
        0.2930009925327895,
        0.9657370623206274,
        0.7465289454406226,
        0.84412818618747,
        0.9212628564474498,
        0.8693839069711015,
        1.0403196381343673,
        0.3800585534391029,
        0.5737703890242846,
        0.5708134457840143,
        0.5435841589899555,
        0.5000299069294548,
        0.6716534301195968,
        0.6009819586769561,
        0.5776723410167492,
        0.7851496533309923,
        0.8672220464774505,
        0.8905801553956116,
        0.9106383692556822,
        0.5428384408005271,
        0.5076921426066935,
        0.11900743910561588,
        0.424118017012533,
        0.30628519061212456,
        0.3521757988902209,
        0.5466504443802719,
        0.3349106231322441,
        0.7912440043276339,
        0.8299162211852051,
        0.651001278251568,
        0.4804283556679582,
        0.848301729085153,
        0.9315185671445827,
        0.6726975735834949,
        0.9022031231161043,
        0.9572604226504229,
        0.8446497354502257,
        1.1015783468983542,
        0.7609314541079668,
        1.5994679314489726,
        0.8528273528132342,
        0.9559642148228366,
        0.4642923723093765,
        0.5513773150491692,
        0.5087539476302462,
        0.5279968935531444,
        0.42613961487940544,
        0.4798364158694103,
        0.4326320297093017,
        0.11970063800616271,
        0.7326088288497149,
        0.9408661742252887,
        0.7737241133954598,
        0.9985641767791457,
        0.7553106808648615,
        0.7953929769260664,
        0.8305167903580675,
        0.8154446471204142,
        1.003233882821223,
        1.0668249187738132,
        0.6174193647920954,
        0.8359939489676942,
        1.1229944205895304,
        0.658008846151343,
        0.9202071197127194,
        -0.03399073977229877,
        0.9609318356479531,
        0.825650403407717,
        1.0348393844328623,
        0.4344209325290887,
        0.6569751684103035,
        0.6674420674900656,
        0.5277249850472977,
        0.6083969620989363,
        0.9888013815733229,
        0.7107553874039516,
        0.9569793240694939,
        0.7441247338671919,
        0.8601519935828031,
        1.0072762890067175,
        0.8334473708857192,
        0.29453009927396606,
        0.1919761959768024,
        0.3110599912071205,
        0.6339341220143871,
        0.38585132879465966,
        0.5596294672762427,
        0.4172722676865558,
        0.5119488856852062,
        0.6275635881348057,
        0.5712631258782679,
        0.816402645557047,
        0.93729004965651,
        0.9762304324305805,
        0.9046566336152194,
        0.7252686133467806,
        0.13518085333613386,
        0.08777378784301605,
        0.19983235274887012,
        0.7355676050742257,
        0.9652226775561382,
        0.9261527106438772,
        0.5854949627741691,
        0.6186471334700258,
        0.509976894696025,
        0.6156028457546938,
        0.38161853388319245,
        0.5333107845713444,
        0.48251702616548564,
        0.6415040019131448,
        0.7605331196007817,
        0.9173625545693654,
        0.49465400459709524,
        0.47316158042133255,
        0.5361969348184373,
        0.4316725053286957,
        0.8353740235193755,
        0.884410522104753,
        0.8515423621001683,
        0.6908907219102307,
        1.0458859783511538,
        1.021995702911573,
        0.9142608137177257,
        0.7611961603728389,
        0.9337723761326137,
        0.5195436833152621,
        0.4911492774814279,
        0.5584646542941036,
        0.12436706839650384,
        0.00032734638342453746,
        0.032580103714808156,
        0.043547849387610006,
        0.6397172278331695,
        0.7476376999349315,
        1.1716338088010165,
        0.8243273146986159,
        0.9486572492454952,
        0.6351281975446924,
        0.07447635793166313,
        0.3950686817406149,
        0.20883887065078865,
        0.36551134726883405,
        0.24341301816294342,
        0.08686474816215847,
        0.05735051070080763,
        0.10371956599018053,
        0.18892969239746404,
        0.3257910674652866,
        0.05900349984794333,
        0.20801392826582313,
        0.12184901188383401,
        0.09882952097417931,
        0.09648638328765717,
        0.8817599903432988,
        1.0455918285934327,
        0.7926232181293115,
        0.9475207468015886,
        0.9520977198255517,
        0.7673622582950896,
        0.2364926240151211,
        0.22584436346404185,
        -0.060972087779582136,
        0.09771991941508142,
        0.1839441919690034,
        0.3472043278306574,
        0.34191795883482884,
        0.501270742609063,
        0.6496229726103704,
        0.5209932130604065,
        1.2793001000890274,
        0.16908495920428548,
        0.10065247846092734,
        0.787748240396595,
        0.8200796405118702,
        1.0031082145362449,
        0.7192660114574163,
        0.9814075193683465,
        0.7255522854426595,
        0.8869149937430957,
        0.2402203006754468,
        0.12661632036118975,
        0.08258248058121294,
        0.17189688358127653,
        0.3571297704967412,
        0.1545946910746545,
        0.06042193207283182,
        0.3849342842981585,
        0.5826506377083951,
        0.44916741716371883,
        0.449818499060952,
        0.5347792721462206,
        0.5198351342428833,
        0.4840917358706315,
        0.5800258210428673,
        0.44604501163092175,
        0.441112663628373,
        0.44179768788575596,
        0.5350471513510177,
        0.5366032964561976,
        0.4808804859018457,
        0.5538676097144868,
        0.339785817330303,
        0.5962769795897179,
        0.5182227005198087,
        0.467628590591517,
        0.823685211218207,
        0.6540970681849959,
        0.561615967706461,
        0.5371755575450972,
        0.5230145608748988,
        0.5538882969592608,
        0.5014545486508382,
        0.439229048518894,
        0.3223981945099822,
        0.6128499143731411,
        0.5487565319706796,
        0.5009565511372258,
        0.47905000041065393,
        0.28735261652265454,
        0.8758168654367344,
        0.36384654155870516,
        0.39084496465932733,
        0.5580865177911175,
        0.6682886610501748,
        0.6107338648588932,
        0.34776142195124493,
        0.5104799309638539,
        0.6656929123086716,
        0.6468380999978515,
        0.4945953402972702,
        0.3250394388451762,
        0.40768374632014537,
        0.9101901701764686,
        1.3376494718611944,
        0.6488322520906936,
        0.405996296995337,
        0.45698050573504484,
        0.4031259773268693,
        0.9054404851627449,
        0.9958385606748316,
        0.868563560914287,
        -0.07776101855055427,
        0.29315544564678825,
        0.6252067622654763,
        0.0338583978968891,
        0.438242719559704,
        0.5286440969676081,
        0.5332497539813005,
        0.4811723869851235,
        0.4628234936822792,
        0.5903306113946405,
        0.6634731327833742,
        0.2768346956031948,
        0.6058241175134184,
        0.43181999610227884,
        0.45815042541791023,
        -0.08433505084784533,
        0.1904414696991539,
        0.10652037814831167,
        0.19338371475243457,
        0.07279271159463717,
        -0.020171914106228424,
        0.14979831946817174,
        -0.05644408626629998,
        0.09413976748006364,
        0.6495035724664913,
        0.7800146682090312,
        0.9633189476989108,
        1.0026757749295827,
        0.8639662354190266,
        0.8511746215103023,
        1.0373581584143048,
        0.5713969278244122,
        0.5729488843181718,
        0.49713604984104737,
        0.35649595955257013,
        0.6318313475252839,
        0.4906712847027021,
        0.9305264646467669,
        1.028033605266364,
        0.7317703466429089,
        0.8376669666126653,
        0.8808531368581891,
        0.35866007100482494,
        0.23888388015998707,
        -0.09558291033310717,
        0.17935866328921962,
        0.2349944809316277,
        0.23923947720104718,
        0.3750118801197359,
        0.19956715875581027,
        -0.050062430138170515,
        0.19906413563437497,
        0.10386395891273241,
        0.8827342772389017,
        0.9046847890655337,
        0.80415519854981,
        0.9118316697700655,
        0.2635405024230633,
        -0.07455380573955228,
        0.10290469174757619,
        0.1757143642270626,
        0.13962693033871637,
        0.08911801800663598,
        -0.012135270299963941,
        0.1859489688953841,
        0.20883122710767613,
        0.13039227788022378,
        0.3335256206167892,
        0.027007343840083953,
        0.145947070038789,
        0.1987145579984608,
        0.2541607253345051,
        0.9372576930177292,
        0.9068166213573973,
        0.44566561283063955,
        0.41131265551029234,
        -0.16495875582619082,
        0.28900946933233224,
        0.004644017502010064,
        0.23741463660713596,
        0.04556431646836152,
        0.7678822063037345,
        0.7418680176694311,
        0.79252948742023,
        0.6495691103516508,
        0.12337015904048015,
        0.8255643694780599,
        0.8378863910756303,
        0.7134064093853855,
        0.6514350136772292,
        0.8587698406820328,
        0.7929646017998206,
        0.8468324674919534,
        0.31092472275275096,
        0.9026763788148557,
        0.8924711073396563,
        1.0668346126042911,
        1.0756433818663673,
        0.8613516930487058,
        0.6946324701497564,
        0.689305825025177,
        0.6996350528367228,
        0.6382077239285836,
        0.42983888976911305,
        0.3874198309960185,
        0.9141427086993275,
        0.8092871151353864,
        0.8593325527300143,
        0.20730330231320285,
        0.796296238518512,
        1.1972524914203526,
        1.1098236517084936,
        0.7393777172905637,
        0.8345683860654475,
        0.8693597786221181,
        0.7086748744277831,
        0.5053349044827672,
        1.0159304154004558,
        0.9204692918420642,
        1.2200701171719808,
        0.8686722491119259,
        0.7758123314299477,
        0.8791767534388691,
        0.8850364444551795,
        1.679629078939312,
        0.6590077440396568,
        1.0687139364964262,
        0.8722396941052181,
        0.9672523167502715,
        0.25366412943821154,
        0.1871797152550623,
        0.7157285898455353,
        0.8413557626414238,
        0.8289900622238374,
        0.903376399721039,
        0.7010722830021621,
        0.9504794818264061,
        0.30622722769269245,
        0.011711710165789023,
        0.156519308354168,
        0.1176464585544154,
        0.5427155242576597,
        0.7319994728466479,
        0.08527696994084183,
        0.1400087092414453,
        0.10175463478819552,
        0.10858417819262836,
        0.0676496738095552,
        0.5181005073433658,
        0.5206657823218632,
        0.5878202677841402,
        0.13962418767629842,
        0.9819099369622231,
        0.8639631160584049,
        1.1606874006688668,
        0.7615671767640307,
        0.8644288489553164,
        0.06711187635970826,
        0.5781208880063545,
        0.9321482530338281,
        0.9549570801353563,
        0.6054258598908674,
        0.5520193985850633,
        0.9018027975046397,
        0.8012044848483175,
        0.7749148300503056,
        0.1283377501611529,
        0.14775300605897154,
        0.5924965064866794,
        0.41213107578138647,
        0.3822489311983424,
        0.5214146048711565,
        0.5463383432182014,
        0.40197744435596877,
        0.5916641704639232,
        0.22291995171366905,
        0.09926625153610034,
        -0.0009903598074132783,
        0.12817791406502388,
        0.18815982697078396,
        0.1597612801187791,
        -0.020831636296926376,
        0.1098216388833622,
        0.09876195824916859,
        0.1507984065231758,
        0.11936129626519792,
        0.18669041658599614,
        0.24085383829546875,
        0.08853940110704693,
        0.07754972653163932,
        0.8493247128777389,
        0.8790434931548802,
        0.27625464604438316,
        0.03945816664294769,
        0.48913322669430687,
        0.5454675348550614,
        0.4298882719456623,
        0.6467831991008812,
        0.7084549459924625,
        0.8902784782199421,
        0.5334422742729665,
        0.553553706758449,
        0.18242894519040387,
        0.2345302693724592,
        0.733090766923117,
        0.8128886438557577,
        1.0657906912686395,
        0.7983121777990264,
        0.8994035864245834,
        0.8514533924699884,
        0.9395910017197879,
        0.8441241643366666,
        0.425364202635837,
        0.6403223051755457,
        0.35792792911667737,
        0.4717590790179949,
        0.4766511386061209,
        0.5372804283684168,
        0.1629810419964576,
        0.12424072408997176,
        0.2130112595585155,
        0.17599360396633054,
        0.23332237426086333,
        0.2640684468740483,
        0.2128196614228058,
        0.6596178554312402,
        0.5814221810285811,
        0.7378330131557299,
        0.5946275124572946,
        0.5646420682668197,
        0.7497559046546995,
        0.6364601364100725,
        1.2563263721554492,
        0.09847043243931128,
        0.2700440310229167,
        0.22277361444771585,
        0.14490139261768073,
        0.5104639378306807,
        0.5372320958699044,
        0.503829047191767,
        0.3264495726276074,
        0.22182453572099642,
        0.5635242535266606,
        0.9245782036921028,
        0.8719270201551796,
        1.045170594064587,
        0.9117452275760747,
        0.8845799139664572,
        0.9787122363507886,
        0.05456426559159678,
        -0.04092420362345021,
        -0.010867762198587094,
        0.38149093435065623,
        0.1796337187727336,
        0.039695688964918895,
        0.14281599961651553,
        0.17237919026645987,
        0.2010572193059802,
        0.14355923633789883,
        0.13918952541494806,
        0.9611328203901832,
        0.9414050762790229,
        0.8995746080438604,
        0.19550040161966242,
        0.1961055180871946,
        0.02649804938637302,
        0.23857183145346847,
        -0.043441027480910756,
        0.23825167224846436,
        0.276570227334684,
        0.057055404084398874,
        -0.19751146836709021,
        0.20396579986390034,
        0.006750979934830478,
        0.160156681672983,
        0.010478107133166808,
        0.04998157328910334,
        0.1421054299457241,
        0.02781484186315507,
        0.3547350375495446,
        0.9881607059496178,
        0.8400126228025067,
        0.7895751951776012,
        1.0171186076519587,
        0.7155115893151553,
        0.8281016164386299,
        0.9466279008338531,
        0.9095138309802167,
        0.6783946893909673,
        0.38425113079234874,
        0.5050643111994766,
        0.30304435347269365,
        0.48610885535760334,
        0.4062488843010183,
        0.47295405980585037,
        0.31318784517860965,
        0.5555127396699827,
        -0.0441826845913176,
        0.07297762098583051,
        0.18096061223347124,
        -0.05727718368380418,
        0.7658003223747676,
        0.9074279271731401,
        0.8331758449087516,
        0.9544816361237136,
        0.7690000349626546,
        0.8522260125906259,
        0.5202458059478369,
        0.892426618372049,
        0.9004184502591557,
        0.7805443619682172,
        0.8547798287291514,
        0.6684565007702239,
        0.7032710906354928,
        0.561452663958725,
        0.470501818150058,
        0.5684655132927274,
        0.4147033261850358,
        0.5370171494111924,
        1.155825979651268,
        0.6121759707079014,
        0.3706860858446194,
        0.4864763242813197,
        0.5132573014756266,
        0.25061677520812675,
        0.14955909675501441,
        0.14870494914510915,
        -0.06326336272893317,
        0.04155529000980044,
        0.15561060896000914,
        0.24617660168295416,
        0.16356163287201883,
        0.9973767693740575,
        0.7472373726662334,
        0.40630024640621765,
        0.4671903991278077,
        0.5213364291303578,
        0.5854700280157437,
        0.4419437217892645,
        0.5633433261734002,
        0.40123965984279103,
        0.4561554637078303,
        0.16305580373520026,
        0.14077889040704503,
        0.8881417575948927,
        0.9241214279668919,
        0.8785986461864002,
        0.7564873113273111,
        0.9707286957417064,
        0.5216159682036322,
        0.5561440283573567,
        -0.015499059927243113,
        0.023149001481949354,
        0.24549793230618797,
        0.8717766049045867,
        0.012049510209666789,
        0.07579086373729238,
        0.21059348284949386,
        0.33327974020495266,
        0.14436075833208387,
        0.3366574215203841,
        0.19631964919795133,
        0.8481285242562385,
        0.8966988886620904,
        0.900742903142638,
        0.6281742170782201,
        1.1321822394219332,
        0.817463500269095,
        0.9464882222738702,
        0.8970302936605059,
        0.8032484107097667,
        0.8724406164178288,
        0.3696776114056218,
        0.630507852834757,
        0.6680958418622167,
        0.6930156732643373,
        0.6021542204995233,
        0.4812283368929552,
        0.583622025880808,
        0.5372608193562187,
        0.373035250647718,
        0.5205108089509647,
        0.42996859939337456,
        0.771136773848198,
        0.8246167259112017,
        1.3728960003130362,
        1.1227497388916559,
        0.9187247285250488,
        0.8872308866897006,
        0.8571628969665049,
        0.9846756992826075,
        0.786763947584155,
        0.7898589495143923,
        0.8948505218311454,
        0.5135633127145135,
        0.8687269428394013,
        0.8545183752176356,
        0.9861188387859954,
        0.7301221785415837,
        0.8273335770127763,
        0.7289170251791549,
        0.842474775232227,
        0.16374394208679538,
        0.22423540014310805,
        0.14890376458121163,
        0.23698482886864755,
        0.5729374963058707,
        0.49166231959690954,
        0.4710252035292059,
        0.5975787139145887,
        0.47183107784744566,
        0.5302390386818103,
        0.5254686894119216,
        0.449773509821915,
        0.5685105850488907,
        0.4597964146525664,
        0.6876438468796074,
        0.44180820241480956,
        0.5605332440101382,
        0.48318372598202114,
        0.7710807844436398,
        0.32793650597657337,
        0.5886868119877464,
        0.5088608197784461,
        0.44629391764091453,
        0.4791054761464654,
        0.9598407895760194,
        0.9350985537644414,
        0.7021326805966689,
        1.0423338432151623,
        0.647364721724651,
        0.8003712361300536,
        0.9293623649878606,
        0.48952248742072685,
        0.4575120998532229,
        0.4548111813270299,
        0.5811403602872476,
        0.4575306735979952,
        0.27798166521092343,
        0.04148020849239925,
        0.3184834640688195,
        -0.019754204418246275,
        -0.12491127608265185,
        0.13460956911791364,
        0.1934756121186393,
        0.1616900971974302,
        0.06060218389804774,
        0.3110615813323665,
        0.6905191983010908,
        1.1008834012579698,
        0.9326755623176928,
        0.7087114931772611,
        1.0027718332243125,
        0.6876376433220552,
        0.8830300657180787,
        0.8726447748314533,
        0.8755410996960965,
        0.8693593089908582,
        0.7954517301908435,
        0.9202176548958184,
        0.6733966998799064,
        0.8756047652294252,
        0.9311979693726191,
        -0.0022309522805566014,
        0.2268833921359866,
        0.12581424588961096,
        0.4713923154017406,
        0.640533841203702,
        0.21130382048245946,
        0.04047536705314883,
        0.036244444139224785,
        0.2157050642037624,
        0.23717022488518918,
        0.17861387714575835,
        0.6766239012222618,
        0.8939211966558956,
        0.532619127328803,
        0.8240240984352407,
        0.9674477657340494,
        0.5886935813487426,
        0.48479875594876487,
        -0.10964303092505569,
        0.0062459348946592936,
        -0.07361387129171394,
        0.3473927985158608,
        0.0385862647959719,
        0.5326325386094946,
        0.5568695851098451,
        0.10224745809764615,
        -0.013916029916245918,
        1.0273390983534954,
        0.8647956551896352,
        0.015078712160092283,
        0.05972153287911209,
        0.048822632011274625,
        0.05337090507914657,
        0.19863045715285826,
        0.2537245170047501,
        0.05809191638514859,
        0.22829898935013243,
        0.15520891036389114,
        0.05202757628631189,
        0.6598369790598302,
        0.8160058710790933,
        0.90453823248763,
        0.9814427678783053,
        0.8967076537396546,
        0.8926850295989934,
        0.8873842102796637,
        0.6835378953772081,
        0.7474455001005924,
        0.7993719642581961,
        0.732215820263675,
        0.9286316508687007,
        0.2680489671920879,
        0.2868165617085505,
        0.10715873705241993,
        0.31937119521880913,
        0.6197044223409048,
        0.5820873582631912,
        0.6794637983474446,
        0.17916565083166436,
        0.04254371109957268,
        1.044270606069761,
        0.8588367368707553,
        0.8467224796470236,
        1.1378960054339058,
        0.7285754360783593,
        0.953591469516721,
        -0.08707623062310266,
        1.165983619773543,
        0.8884821210792613,
        0.8099247792414057,
        0.8781494037360014,
        0.8558852560420583,
        0.9478999772213461,
        1.043172262802782,
        0.8557321078508429,
        0.8424334095318421,
        0.6756806941693733,
        -0.0011474239001654,
        0.16003440453535725,
        0.04954214120084901,
        0.11522406990542938,
        0.16680330978388092,
        0.1416272032149555,
        0.2430755999032475,
        0.7976542080924056,
        0.7285539437999137,
        0.9910193117663876,
        0.5779661080894094,
        0.02676881682567221,
        0.23921100202964674,
        0.5094886688542064,
        0.5624279194794957,
        0.3790482532332106,
        0.4404492045408599,
        0.5345963418808329,
        0.5973661419440613,
        0.464829818201844,
        0.48876999326432696,
        0.5553622454418325,
        0.5383098641140194,
        0.4484556651102914,
        0.3931929016460324,
        0.5192784207121007,
        0.5085729380002725,
        0.46978075860080115,
        0.5287936402690734,
        0.5555969143681015,
        0.34486122617420073,
        0.029186714045183536,
        0.4307411315548738,
        0.8316853281396257,
        0.7835514068704342,
        0.24638827095753582,
        0.10028108098158489,
        0.0408468271729827,
        0.06105305825728915,
        -0.004990725830426831,
        0.41632062868333886,
        0.13375390228399855,
        0.2958461370287,
        0.04155630939481933,
        0.46661692251183834,
        0.5940650309066603,
        0.5948187750202482,
        -0.14493869426468575,
        0.16016141344088844,
        0.21408830912119842,
        -0.001401356670113871,
        0.2580729570690558,
        0.054570099913839286,
        -0.060289651760521326,
        0.32830015335416113,
        0.05083175698064366,
        -0.02854619983673679,
        0.21717899524215595,
        0.1141989109181723,
        0.04248966088544649,
        0.9046077293353043,
        0.8172116249282942,
        0.9775122904877709,
        0.7643775677890025,
        0.8112514183081194,
        0.8994421966090617,
        0.9387675957710367,
        0.33977098437732867,
        0.529605645177706,
        0.4319042207574775,
        0.6545316324501772,
        0.5693876692973643,
        0.61108715458843,
        0.11160079710492486,
        0.24316116757679612,
        0.08002963495112075,
        -0.08868788377659513,
        0.7111398517442744,
        0.46087253345703266,
        0.4427543443356885,
        0.9385701210673082,
        0.8423378314713194,
        0.18038009168710425,
        0.11920623730366887,
        0.1215304454073197,
        0.14500981714606467,
        0.5264427236436615,
        0.622142785324067,
        0.46382813382273586,
        0.5359901922851625,
        0.534217264717638,
        0.49231388904817786,
        0.48798253285276266,
        0.5769928701509642,
        0.18536314089599423,
        0.05423803499997079,
        0.6008339746566504,
        0.960216274263921,
        1.0353327045942147,
        0.6576344949302261,
        0.17842205260583643,
        0.11387616740372937,
        0.22295164533870557,
        0.22136542622159464,
        0.530313313440211,
        0.4026098860388586,
        -0.29291425885832056,
        -0.014232512622458551,
        0.6503674769357298,
        0.7596143517356202,
        0.2800602310429295,
        -0.0025089446088158007,
        0.2249699413885083,
        0.1557390970709269,
        0.16450050600113234,
        0.13373565949505262,
        0.026918182439972606,
        0.0934734634201804,
        0.19396634948299427,
        0.1366574174923956,
        0.0785175360192232,
        0.17701049914462105,
        0.2329704628669002,
        0.08218633293841705,
        0.05135122809427057,
        0.12437354417049186,
        0.6352885147885698,
        0.3022924385420157,
        -0.22374993168691704,
        0.1360012883180047,
        0.2538490447330557,
        0.9042824659142256,
        1.0160001148805984,
        0.18176384689561245,
        0.07121243640326573,
        0.8964838918858573,
        0.8360234305242674,
        0.8341971523288304,
        0.6921002569930137,
        0.4786832795621936,
        0.36759894248711195,
        0.460827263783654,
        0.2731046614309927,
        0.4949218185624326,
        0.5812069668801323,
        0.4932418653907114,
        0.49673753248948005,
        0.5188028464315948,
        0.4782363965476671,
        0.5213894921975814,
        0.5691995962495168,
        0.4801231229609318,
        0.842486655832563,
        0.9972156499791737,
        0.8639201006043097,
        0.8816010498990129,
        0.47223593597872526,
        0.4370431932291572,
        0.43293909765410177,
        0.44224983116471467,
        0.506936905022262,
        0.5388553274293565,
        0.560909399723893,
        0.4375441926133189,
        0.73789381247621,
        0.6969870908957435,
        0.8107724440630472,
        0.7184928631651502,
        0.16098933076822125,
        0.2924512556722691,
        0.18450490741543973,
        0.27529914582500725,
        0.6245209425054066,
        0.12179877873694932,
        0.21711326769809786,
        0.052030123144559084,
        0.6978170679283634,
        0.442814632342559,
        0.5466528420640661,
        0.22788440136522578,
        0.8634638021993964,
        0.7161218948801936,
        0.4083838997381836,
        0.45276689686030014,
        0.6576108830035741,
        0.46758598359062653,
        0.5733417364680626,
        0.4870966508132716,
        0.5267022857408831,
        0.4307771778721057,
        0.47749193455012984,
        0.45875593930414565,
        0.5381190370809567,
        0.5501482311642493,
        -0.025082951900819647,
        0.498039711248666,
        0.8201070569803709,
        0.4299560960936854,
        -0.03873209241826609,
        0.145583287073249,
        0.2486082154869277,
        1.021517035109353,
        0.9904261195963158,
        0.8447103073847475,
        0.761689150268125,
        1.0066661106736683,
        0.8292806136367334,
        0.8279637109923997,
        1.0613335445554266,
        0.796924059319822,
        0.9368268772866624,
        0.9131687090815737,
        0.9145915874251129,
        0.9198910950650576,
        1.254492490012322,
        0.7856058196980253,
        0.6418997348340814,
        0.42443900882563096,
        0.5618639499128305,
        0.5147996174183727,
        0.5748539663846146,
        0.33398365816447895,
        0.6173428729130721,
        1.117693101193165,
        0.08806592111468108,
        0.15371584283032352,
        0.17743147258289654,
        0.2208157344046004,
        0.19313182039351734,
        0.4973370859647411,
        0.49147563382734255,
        0.5354661697305766,
        0.38781003460185526,
        0.45289981194657747,
        0.880137716549495,
        0.3719815951390973,
        0.21094874419511078,
        0.178352190385002,
        0.12738462319008745,
        0.02996483888996086,
        0.3699426616113014,
        0.17728367628721634,
        -0.0871694220176471,
        0.5296876423305611,
        0.8768312411624468,
        0.8012554479740844,
        0.5680761884415851,
        0.43605218010306795,
        0.4272463743682395,
        0.3311135723589512,
        0.5458643578562407,
        0.36311516328058463,
        0.5269251701912552,
        0.4297338208970984,
        0.3780752454051922,
        0.4897034675892081,
        0.3223155484060441,
        0.5798560780264049,
        0.3570749617972336,
        0.627218996363052,
        0.21602561109565352,
        -0.12604227882872396,
        0.04224058710949011,
        0.1692123492383804,
        0.32926690957267635,
        0.10737421357722432,
        -0.01577032308721215,
        0.2027723001575681,
        0.14655081638837594,
        0.36141480627152883,
        0.26846445766751276,
        0.2788833683099037,
        -0.4728514875372225,
        0.7941424874307716,
        0.44571318455457387,
        0.5978179362069928,
        0.5578808436204521,
        0.3656079923718313,
        0.5731769226690487,
        0.4753212716667633,
        0.29486020414849595,
        0.166249374913358,
        0.1389606843484218,
        0.7059001032843121,
        0.9657313001163483,
        0.9733944586994395,
        0.7114162260097989,
        1.1012582085516718,
        0.8699867506686357,
        0.36023420469695727,
        0.5396971609744646,
        0.44730749298761635,
        0.4573447070526521,
        0.5700570871110431,
        0.4461401602419575,
        0.37718688647985865,
        0.3590523866094249,
        0.510331208653846,
        0.7439376653316468,
        0.7211210393309244,
        0.940491215587365,
        0.47112265976844514,
        0.6112861549368543,
        0.48051136654733395,
        0.512647052762205,
        0.39074082902758434,
        0.4530145663667026,
        0.6338851155397758,
        0.4521319176304657,
        0.3956311477796588,
        0.64173962532818,
        0.5135500907658608,
        0.4655745145705409,
        0.6452264802314279,
        0.18264802169249425,
        0.14084083186708776,
        0.9593368510760353,
        0.724639157118083,
        0.7335931655930116,
        0.9277161843506663,
        0.8743679655439278,
        1.0236424573498641,
        0.8224352208929429,
        1.246664874873867,
        0.48209652988335244,
        0.7402139692136931,
        0.8840946631141839,
        0.796681732864407,
        0.9625928564622118,
        0.8248581403455891,
        0.7569914246363477,
        1.020385260407724,
        0.7831246639649201,
        0.7327480859629589,
        0.1556108130438151,
        0.1542851630051439,
        0.23583021506736782,
        -0.03675527927576097,
        0.14177665555984337,
        0.13921275805444938,
        0.07939253609123238,
        -0.05490844245815454,
        0.2514577424894443,
        0.9295268039411463,
        0.741858919245747,
        0.9236656543948549,
        0.8682460489192919,
        0.7552879465982653,
        0.8867532089338953,
        0.7911106432732643,
        0.8245962592406199,
        0.747131393527915,
        0.8906141677852017,
        0.8268722606871497,
        0.8819236509700975,
        0.2723074536446067,
        0.1292205354628632,
        0.2197093178701462,
        0.07652000638332128,
        0.7662133412425224,
        0.7980268078487762,
        0.9384915783175554,
        0.7996103388921242,
        0.8590424780725111,
        0.8881769884332381,
        0.821531662512969,
        0.7527546080388223,
        0.8799028660290952,
        0.13103023092254648,
        0.11997715311193241,
        0.3035667777063158,
        0.10009232146906685,
        0.12937675329702358,
        0.012496573121370917,
        0.07607995499453993,
        0.5301912982964689,
        0.22023597472041828,
        -0.14621157935605789,
        0.0905136204066132,
        0.8295284282191477,
        0.465151325925455,
        0.559803601931386,
        0.5170855378712834,
        0.5084599603452226,
        0.7252916297504519,
        0.9146316752395792,
        0.9224436967797538,
        0.7669421784165352,
        0.22206553551099106,
        0.08632216472045244,
        0.5289394694405335,
        0.5286684595515742,
        0.5684600474154788,
        0.5366324627095841,
        0.6662528314287003,
        0.16204095845125277,
        0.1970385212691071,
        0.12735942191899258,
        0.20624530677098818,
        0.1671333430517742,
        0.15463162649953474,
        0.06989675128281601,
        0.1605303186336464,
        0.18151154442430611,
        0.191709119878346,
        -0.06406697135814855,
        1.0153304284756641,
        0.8550849761691571,
        0.15666796339121675,
        0.12231494566239369,
        0.7146640379727699,
        0.4944803097733076,
        0.4832144652521858,
        0.604511193614506,
        0.3718727560609621,
        0.5800863740336882,
        0.49911809811148244,
        0.3998594110844259,
        0.5805209541262804,
        0.5912016331397357,
        0.12064626268575063,
        0.10411318734052902,
        -0.03581501790005839,
        0.5290973793259028,
        0.5555010541361786,
        0.42331332602885813,
        0.7301113210462772,
        0.8653991909888926,
        0.913480616642985,
        0.8113206860127874,
        0.8739507857622898,
        0.8493784499034582,
        0.8676593251569718,
        0.7965662989147995,
        0.9420469709696492,
        0.9895898925448836,
        0.1053965478298395,
        0.020914767882057032,
        0.23114898063302566,
        0.10009405777966843,
        0.21184108237396532,
        0.06466266091896658,
        0.1780244604910099,
        0.12875594533580195,
        0.5858684017976223,
        0.5069732909039544,
        0.4500762391356618,
        0.5041885260938406,
        0.650878853535513,
        0.552418495401735,
        0.498726479997072,
        0.5656990523807705,
        0.8312773102901437,
        0.8076829174963952,
        0.7696698617435773,
        -0.036323916802586106,
        0.20441734094493683,
        0.7706203342573001,
        0.20988529052758945,
        0.2546840089901387,
        0.38870929514441294,
        0.442251890315349,
        0.5127111107839679,
        0.7269194469015653,
        0.26466709444413217,
        0.5398292396340119,
        0.5432886864113167,
        0.5864208677876392,
        0.4119677196165273,
        0.4790257287526426,
        0.3843253934626021,
        1.015469672482888,
        0.7945636233085152,
        0.8336949112177904,
        0.7914740132675703,
        0.8638841858816737,
        0.9582799121373463,
        -0.2655779349248871,
        0.0948511914745389,
        0.26602804125516943,
        -0.02611779963769332,
        0.25321771584428865,
        0.13336762118416542,
        0.23583922230799037,
        0.0726698918613883,
        0.20401922893365776,
        0.5067403936094302,
        0.5735713634418491,
        0.5480605122486436,
        0.4653393312260807,
        0.4721877830606476,
        0.3444990980032883,
        0.5671493356056058,
        0.5428476692987291,
        0.4272026080484573,
        0.4370565533283102,
        0.49675972388053485,
        0.6177865898511244,
        0.5278358250563169,
        0.6327910247653964,
        0.7760086886971734,
        0.7597071086356992,
        0.9444722727529666,
        0.8026743094165508,
        0.7742525855812668,
        0.8036073883606801,
        0.19278047633563125,
        0.2632973276364544,
        0.09102633087041066,
        0.0527615611519839,
        0.2438736291792995,
        0.08644416328431317,
        0.09107802399558917,
        0.17445057687626944,
        0.19162718392289635,
        0.5041250856796877,
        0.5059288480939187,
        0.46046697061181274,
        0.10858882948721552,
        0.19897170329305044,
        0.16798528272591373,
        0.19564378946222108,
        0.4659422036085762,
        0.41574814845624436,
        0.4616784570899606,
        0.43327157665427113,
        0.5675150267778698,
        0.06125916397268335,
        0.13368598624965436,
        0.1761206723816465,
        0.08125854545888016,
        0.07229696210888047,
        -0.2553785714817801,
        0.14702738940576776,
        0.12723461957154591,
        0.44188495537446687,
        0.44045820822810905,
        0.6141430555806348,
        0.4313976628595068,
        0.5448117619859875,
        0.6367843327504568,
        0.4907830173006429,
        0.8782988701958532,
        0.4220553224214186,
        0.465184680658303,
        0.49627606270659236,
        0.6006891999965994,
        0.5670998538268883,
        0.1334455608550867,
        0.23119493678773775,
        0.09387501550752339,
        0.25440853856107704,
        -0.10310143346309435,
        -0.03177009282443754,
        0.17497633364664908,
        0.20620879400607364,
        0.08377890298662394,
        0.8272816347477674,
        0.8504955792731494,
        0.8733991803162386,
        0.9146543614052312,
        0.8569951308945936,
        0.7193854553592693,
        0.8531708431840588,
        0.6776960925682507,
        0.9070532328418915,
        0.9965930413955858,
        0.9493552366527106,
        0.5929292251849058,
        0.5046508127804544,
        0.5679891958135034,
        0.3809742288271264,
        0.44908373682332303,
        0.6173168338538472,
        0.5964028597003768,
        0.7403860187926297,
        0.7378945800457035,
        0.7698585933569358,
        0.8384784375922621,
        0.8103830651449787,
        0.8498129389202915,
        0.40130531660398433,
        0.46467948960228855,
        0.6834759447405789,
        0.5062126340773438,
        0.5173926203797351,
        0.6294250421514165,
        0.4799083196918758,
        0.7198873768014219,
        0.6357570649560987,
        0.8828958781561321,
        1.0174282973915845,
        0.5189245718725689,
        0.528706277946814,
        1.0711935154062309,
        1.0673928495882217,
        0.8121206814606613,
        0.8855749314109682,
        0.8674870624099532,
        0.9048087814375455,
        0.5522864177221557,
        0.9426131093594194,
        0.9373109405432701,
        0.6357028251501654,
        0.23191651099390384,
        0.4315243972673997,
        0.3720782301831735,
        0.3715088010978507,
        0.43303504519910857,
        0.5617709127480223,
        0.6804349763431199,
        0.5424224831402096,
        0.46433441267182846,
        0.37329429141080966,
        0.7141707199400984,
        0.5809752612396227,
        0.5670872226230667,
        0.6230737564306614,
        0.5192643499732267,
        0.135503468848033,
        0.047036334624688605,
        0.0360078987567431,
        0.4470480615916469,
        0.4435568084370871,
        0.3683513690495979,
        0.051684803546287954,
        0.42479704556362696,
        0.5472096064893104,
        0.3387269888278588,
        0.5697989494609371,
        0.4239849046637735,
        0.646699780734138,
        0.4579499905034242,
        0.41979476434775587,
        0.5850006653765044,
        0.5673847795143395,
        0.679099697793087,
        0.6071770021950111,
        0.41569427441765344,
        0.8942572043053868,
        0.7209417218950431,
        1.0489160096209698,
        0.9669114548147006,
        0.39463330079819925,
        0.45358796156918346,
        0.43766279434857797,
        0.37393402082106897,
        0.618432973806207,
        0.4868902349011771,
        0.37243094745899674,
        0.7001598580404117,
        0.36444111980214955,
        0.4557782174541918,
        0.27911452309371093,
        0.5179037665924362,
        0.47180341246710167,
        0.5116303347136113,
        -0.07298184786593943,
        0.22808781800293543,
        0.13942045789475538,
        0.05740680016076918,
        0.22290105704500512,
        0.01632494710069297,
        0.22533920922390752,
        0.06125404818241603,
        0.15762494787876094,
        1.0784002146825238,
        0.8417505878388404,
        0.8723893595806522,
        1.0841953515940748,
        0.7744741425095052,
        1.0688944241224112,
        1.0970085695188754,
        0.9291053971709283,
        0.6112893546027862,
        0.4695810368171746,
        0.5693373869613916,
        0.5367761412840579,
        0.18837885944930868,
        0.9343616980271494,
        0.3902399949133362,
        -0.029525097858181523,
        0.10427139976876017,
        0.04955503105193892,
        0.39438932548549693,
        0.18703399805514062,
        0.3462332572891527,
        0.06545908670137195,
        0.40361966113951675,
        -0.16228267576325228,
        0.13747062671273141,
        0.0758065567271432,
        0.7944379603437757,
        0.7972487923919054,
        0.7819727278096414,
        0.8207473682444213,
        0.8890501188421965,
        0.6171103207421099,
        0.18460556759975844,
        0.43647579720837565,
        0.5122843182813398,
        0.605883099326646,
        0.34103163226399674,
        0.45863876600401754,
        0.5966738094787057,
        0.541279931880267,
        0.7327850781967481,
        1.0924036935844943,
        0.8871273995708293,
        0.7946330865283098,
        0.9403213236058059,
        0.6931908353183672,
        0.8078108371613548,
        0.7791316290824047,
        0.7123270285947458,
        0.6999851126687104,
        0.7585314221506876,
        0.02079546690340565,
        0.990247711333874,
        0.4814841477267286,
        0.9625046776163417,
        0.7593289115509315,
        0.3252643172835122,
        -0.13726025525136576,
        -0.05871057053811575,
        0.2876938989742831,
        0.03945230038360113,
        -0.18039824889706857,
        0.25364353840546594,
        0.09147590732452868,
        -0.16188180510612843,
        0.440642018891931,
        0.48755265157820377,
        0.1034674336272509,
        0.0741550273162355,
        0.7858584195930138,
        0.4751421925486407,
        0.500139925960473,
        0.5540818574024117,
        0.9318515937332864,
        0.9117758394019385,
        0.6468508531035593,
        0.563212546038178,
        0.960512227520509,
        0.9242144190936329,
        0.8196706960829987,
        0.8564126199294189,
        0.853712534116475,
        0.8531507565556525,
        0.16269079150773766,
        0.15946051625311744,
        0.07580500282513551,
        0.7876525685642232,
        0.1393828209806613,
        1.011787306783932,
        0.5275250844578604,
        0.595268397086193,
        0.6136440074393087,
        0.591670635909165,
        0.608681267929313,
        0.33190901147428126,
        0.35267706864453946,
        0.5577944298794497,
        0.3070056121621679,
        0.06215114200162178,
        0.7434325051744902,
        0.6832206603350803,
        0.5480637816277037,
        0.4075800540302518,
        0.5662249832570744,
        0.6704941990681135,
        0.5082555438860435,
        0.6161527973952649,
        0.582562138028708,
        0.6556244908632941,
        0.6240303825954046,
        0.801886045233946,
        0.5749561755430805,
        0.466983769086251,
        0.6380507683237937,
        0.7060948892813426,
        0.5367433948140095,
        0.6907915152566602,
        0.441656129538566,
        0.4613222938101577,
        0.670197537349423,
        0.5798072690864182,
        0.5152048905048077,
        0.55706363233638,
        0.876249830081016,
        0.13694435646762615,
        0.41100568748623006,
        0.3334405995768098,
        0.9530139486564181,
        0.7743632406816512,
        0.2746273730990953,
        0.548685303033075,
        0.1771697690751035,
        0.10027847571489346,
        0.16426281119893424,
        0.18459504584711336,
        0.3107992176666503,
        0.37944287873392485,
        0.35020655341083307,
        0.5381333865143498,
        0.28876511610092326,
        0.3439223944256756,
        0.07673978383368907,
        0.24889401021414076,
        0.3475081018778582,
        0.19051022010466584,
        0.14686122831781276,
        0.003668983909404489,
        0.3114931129944346,
        -0.054147850497230206,
        0.02107068561403823,
        0.9270240228004928,
        0.1176173301704576,
        0.6588294868314034,
        0.6290262036965103,
        -0.025019509092994604,
        0.24382016143025562,
        0.16076087901306582,
        0.26056958800595337,
        0.23760136821033104,
        0.14138960886682092,
        0.17238457477534386,
        0.13245286942143347,
        0.06072282408638146,
        0.8859857497475727,
        0.8997385113197678,
        0.7719772281730618,
        0.7748385366501598,
        0.815112130477253,
        0.8975688954631036,
        0.9234704777343669,
        0.8665716357269948,
        1.0358634294419584,
        0.5181985987517114,
        0.43329917881261304,
        0.4742744709821943,
        0.5103471336727698,
        0.8871046736875067,
        -0.05350026719129032,
        0.9179149924728842,
        0.8668939208393625,
        0.955436746898829,
        0.1991957627607418,
        0.19421810643580492,
        0.2268929240993191,
        0.13558948388680245,
        0.09093671354568227,
        0.2066759361492459,
        0.8906381334185869,
        0.7220425979974684,
        0.7907772390630932,
        0.7403024015804139,
        0.8587595324199925,
        0.7818743138853683,
        0.6730723991081038,
        0.7509726689746999,
        0.8542412946857612,
        0.8062350083067078,
        0.7331418651446205,
        1.000013371767803,
        0.8498378148280828,
        0.9823718859694286,
        0.8199840638119219,
        0.18460526249178622,
        0.09204267539722515,
        0.4882172735882819,
        0.502182990503665,
        0.4774367668453535,
        0.8469785954950172,
        0.8996286966705643,
        0.9329209156227496,
        0.9583415317100559,
        0.7474424046815853,
        0.8302000334421464,
        0.3763701400539554,
        0.5694962777586844,
        0.17004674011788995,
        0.27002269600361783,
        0.22117451371570007,
        0.14689547552387008,
        0.3594580007359971,
        0.14501518308498554,
        0.22069446951650912,
        -0.00900056338254817,
        0.11843329489410527,
        0.5397102228236822,
        0.4908226733414117,
        0.5816814329097881,
        0.17822354574297292,
        0.2413581881352421,
        0.16183472677554872,
        0.2766541908043059,
        -0.08167751495599708,
        0.10462353638871812,
        0.24995768581287006,
        0.19205762028206583,
        0.27008650635629844,
        0.06073796673086101,
        0.09514919550768593,
        0.12040121140257758,
        0.10170801476851608,
        0.19725903288262475,
        -0.06409123791448967,
        0.11714454033346064,
        0.5027327402172584,
        0.5436742778236203,
        0.4419525326125765,
        0.46737450015127247,
        0.5557471161314362,
        0.45413785876685125,
        0.509610467468057,
        0.41303761067883027,
        0.7290722755434929,
        0.8720354598471804,
        0.7625591395991987,
        0.8417443910006016,
        0.6218657687546905,
        0.8209031915159944,
        0.7415905261693985,
        0.8469524116942548,
        0.3595682852779685,
        0.4921898429668488,
        0.36275659613462724,
        0.7637936655695725,
        0.504293988952811,
        0.5809386517692801,
        0.2648162059531846,
        0.7567890029114026,
        0.8392071666048506,
        0.8083239487208456,
        0.48798331115330745,
        -0.0015836286689716607,
        0.09481717960829977,
        0.11715441489094244,
        0.9425471094095171,
        0.9093657024988141,
        0.8300063021149007,
        0.5140246415902179,
        0.4854757059658053,
        0.43069584175548226,
        0.5475671892614772,
        0.3674079349855461,
        0.537978779228828,
        0.4571057208820498,
        0.6726893108849503,
        0.46759163495681505,
        0.574833068737414,
        0.4789613624110624,
        0.46966389709591616,
        0.8116356025848881,
        0.7825235345876012,
        0.8176373216251858,
        0.7851286340763662,
        0.7226392993300375,
        0.09619121450940747,
        0.541785487203329,
        0.3021575182284964,
        0.484471224371905,
        0.45764090165915344,
        0.5660673974228254,
        0.8206904372644351,
        0.09627215693258294,
        0.02524547770992778,
        0.1348361049677773,
        0.1921882242316279,
        0.6005627816660477,
        0.13152826987672617,
        0.12467780387457367,
        0.15177920865577482,
        0.44881227735525014,
        0.8223240176981687,
        0.836369100668232,
        0.7804080245758828,
        0.8223118975667529,
        0.9145339910953298,
        0.8627308532529566,
        0.5436669841278579,
        0.40156444961276905,
        0.09199107052333899,
        0.004526226360651978,
        0.08540937322188784,
        -0.022361001569569924,
        0.17645938400940914,
        0.16264846330885252,
        0.061410270296282765,
        0.48050500616782466,
        0.4880746835176232,
        0.41903467744186407,
        0.18701511576340235,
        0.10920531322680249,
        0.15166565488884443,
        0.11546061649865871,
        0.2241262944978517,
        0.22857436054968547,
        0.2607018437529258,
        0.1575751137339325,
        0.16464536754639025,
        0.20392753224497376,
        0.22952830502696916,
        0.8674705144522158,
        0.8047550765518988,
        0.9377926054522907,
        0.6552670356613439,
        0.7967914528164703,
        0.7225812731590366,
        1.0394838833935383,
        0.9503438965712506,
        0.7951373093391679,
        0.7462941918305667,
        0.14578178073756737,
        0.11783128432020863,
        0.12551569187012787,
        0.05627554118316043,
        0.27282689222980405,
        0.028422634379387635,
        -0.00832954904784622,
        0.22014369122071442,
        0.07642984379563908,
        0.4921932914137312,
        0.6365589658334796,
        0.4187155581359119,
        -0.06349103352750543,
        0.7102312436763942,
        1.0576448465805826,
        0.4530666715688655,
        0.6574165821952446,
        0.5265536003060173,
        0.10929584466773433,
        0.7487033840062174,
        0.731016967961723,
        0.7490881935200707,
        0.7899666968993216,
        0.3748782117897959,
        0.4745818247632463,
        0.8015904923311308,
        0.8656583696572819,
        0.7549378778558512,
        0.5185340500799348,
        0.46242981626976215,
        0.448230001432266,
        0.4481952730060056,
        0.47616355062204796,
        0.4797162591463416,
        0.3510832478770744,
        0.4295574187818012,
        0.01235761863936813,
        0.06937304263822415,
        0.6908195955727404,
        0.3276472133469528,
        0.10116317552168687,
        0.10934825694561524,
        0.4384370674782046,
        0.08630412505880788,
        0.1907979690811179,
        0.303429640676292,
        0.014689202578429296,
        0.8415782865556031,
        0.7244425090980097,
        0.8688130643299636,
        0.8678735343905104,
        0.9268432420707176,
        1.2643734392195831,
        0.6595712957919296,
        0.8678488342161063,
        -0.008661044962119734,
        -0.021313260686236523,
        0.4544203289103482,
        0.45900566714999713,
        0.4493992552759085,
        0.24191303833425756,
        0.8927945862568498,
        0.8317403010020811,
        0.890857699576908,
        0.8403361436183272,
        0.4918967093695798,
        0.14468392304585104,
        0.2174423741187531,
        0.05792943071513784,
        0.2540382092189231,
        0.3773071305878122,
        -0.09253945994347462,
        0.05829637359545183,
        0.06574283948814333,
        0.03477623297702881,
        0.12636572430569085,
        0.4348020392961545,
        -0.006767424378273151,
        0.8165430926206264,
        0.7511059503758741,
        0.8233599462139772,
        0.8177117710312741,
        0.543152112339439,
        0.8168999732089791,
        0.7864010080775837,
        0.24048931898100728,
        0.2596923664678453,
        0.20035764841775477,
        -0.17064036270707497,
        0.5556654275056412,
        0.41657555756653314,
        0.44221235947761184,
        0.8938126262090063,
        0.9168951278532639,
        0.9861913002902927,
        0.7160515212798835,
        0.8032693437123691,
        0.8150418809769177,
        1.0234143707292696,
        0.9813286292455137,
        0.5161155958017632,
        0.75570085851154,
        0.8367335914575769,
        0.945472551397445,
        0.9597347338671326,
        0.9263175581191015,
        0.915291140389411,
        0.885677595352099,
        0.7012942267786829,
        0.45581381520278197,
        0.6290514522327448,
        0.15955407167864158,
        0.15972853872528292,
        0.19353635036522956,
        0.05332002870228882,
        0.029088175025732948,
        -0.09628840968591679,
        -0.045598516431681425,
        0.28032819711943885,
        0.45279306655009915,
        0.11536455080353128,
        0.5110981488594181,
        0.5619419729438707,
        0.366362374735831,
        0.12698817436906776,
        0.40153949771814307,
        0.3394226922923652,
        0.40411621129420033,
        0.5243630150609128,
        0.4594123100621323,
        0.48669528946396134,
        0.47920395993199183,
        0.6652906734954053,
        0.5506603183867439,
        0.4090859428818001,
        0.34988735576650787,
        0.5994308640797772,
        0.5008471962691623,
        0.477440431499165,
        0.5810945091471371,
        0.5028662281899612,
        0.39230789310767566,
        0.5099584535882578,
        0.47121139716567945,
        0.6051467126959319,
        0.6597238772969141,
        0.43207108314831344,
        0.37182863898720164,
        0.3998521230899839,
        0.5466812747236073,
        0.876714015955496,
        0.8492356839036126,
        0.7114830463121045,
        0.3420669723339537,
        0.4470416615055479,
        0.434414068967349,
        0.39637695654296334,
        0.47589807614104124,
        0.6678037491777596,
        0.446241449257244,
        0.7153169269708431,
        0.6775320601985645,
        0.42249291205673384,
        0.42047756556140514,
        0.5237078392949746,
        0.4075196862704105,
        0.5466912491918314,
        0.8382143227890395,
        0.7960435534242575,
        0.6445800928140936,
        0.4392124739747252,
        0.4948349321405255,
        0.38879982583791245,
        0.5095901082328287,
        0.5758634603228138,
        0.5957898665427289,
        0.4259474739297588,
        0.5008868486526078,
        0.72392685507125,
        0.5050216682877451,
        0.09153641684727112,
        0.2058641557773527,
        -0.06788091295083833,
        0.05845040590357189,
        0.3884276866204707,
        0.40714277949222116,
        0.022651275194144067,
        0.5269828806169974,
        0.41565553518138126,
        0.7811963508993314,
        1.0097030375889244,
        0.8598948585381886,
        0.9295896750277204,
        0.8719756025354491,
        0.7713829211267174,
        0.8720764618934467,
        1.1667717552552224,
        0.942411818230349,
        0.7458411634842735,
        0.8485283183475022,
        -0.043281419313695946,
        0.16187643981074765,
        0.580985995705567,
        0.8682250842752118,
        0.8142559713830707,
        0.8017639692618292,
        0.8337213821828651,
        0.7944718488219763,
        0.9430215751387871,
        0.4885019715401852,
        0.5142799265987599,
        0.7410924819168306,
        0.8332210771447062,
        0.9569749062962192,
        1.0264995359218887,
        0.13643305312895052,
        0.9255224025151643,
        0.8425385434531523,
        0.77364122286326,
        0.13095549284311198,
        0.050447215162587614,
        0.2385789706496069,
        0.16838221292388006,
        0.05667026328406425,
        0.15482234237122827,
        0.2629098172548067,
        0.180352616379088,
        0.05089220474682348,
        0.17793623060896252,
        0.1385965905377892,
        0.27286348568924185,
        0.04095966596704749,
        0.016138613878931098,
        0.43691762966389713,
        0.379214847296509,
        0.5536521234346443,
        0.45769817735682056,
        0.5052143393497669,
        0.5578019998407766,
        0.3149314093511162,
        0.5535071230781978,
        0.5506026535970268,
        0.5477005882259325,
        0.7988124265770327,
        0.9538091552057364,
        0.9203344495277256,
        0.8891063916637063,
        0.8033755404372227,
        0.8464818037279433,
        0.9028683809398956,
        0.8524789324295924,
        1.0115907756364297,
        0.6362271875775068,
        0.6691570181943755,
        0.5428444784396246,
        1.0143534148543074,
        0.8254751508463514,
        0.8237396445473787,
        0.6007420328279207,
        0.9778767159663978,
        0.8038428634940795,
        0.7522791468574223,
        0.6490455484720487,
        0.7533108882975506,
        0.5442059103175227,
        1.1009850523362343,
        1.0366652593418437,
        0.7637991815239409,
        0.9281765185984621,
        0.7402299175231788,
        0.8612125759323719,
        0.2878923155764972,
        0.11933721753031551,
        0.4106496428398504,
        0.25245137624272806,
        -0.05861278542860883,
        0.019917343204362194,
        0.03784695623212334,
        0.17508234794411315,
        0.16428802196256437,
        0.5274027856352845,
        0.3310802570513898,
        1.0231698318102038,
        0.8685132776908357,
        0.8156114719679104,
        0.11085811506766435,
        -0.1811607299121151,
        0.4223845585370231,
        0.07594242217389789,
        0.16090540840594292,
        -0.07775868705242074,
        0.1669627911125795,
        -0.10382500981840762,
        0.44757340812669594,
        0.40002124123116334,
        0.5258166113789738,
        0.4942443262899718,
        0.574940224397793,
        0.024069004832925518,
        0.263408751515291,
        0.09393673067632875,
        0.012521559237020167,
        0.27563674264294835,
        0.43755999859012723,
        0.5231660804554092,
        0.32304721864410185,
        0.2992055373988021,
        0.18942713747808743,
        0.26883438807335874,
        0.06596132264108207,
        -0.19954148345406011,
        0.10508015297202325,
        0.11878002279397147,
        0.45362549039219263,
        0.36791798115321145,
        0.3923994251683745,
        0.5296371501024367,
        0.1618258325639028,
        0.46731166273773406,
        0.40237410036369176,
        0.5212000125084888,
        0.09764355195458756,
        0.09081885166340929,
        0.18941638138221523,
        0.24115252975459778,
        0.06794902996714708,
        0.9833217719363729,
        0.989182252480294,
        0.6057936707705047,
        0.8948089419688987,
        0.8715371344579671,
        0.8345020610173682,
        1.0041775948512202,
        0.8222539983032884,
        0.8287788595985383,
        1.00845632600983,
        0.5666784520952209,
        0.8256323658655498,
        0.5969984742178224,
        0.48295870523880213,
        0.7394376857631876,
        0.3689723024823683,
        0.296961762444141,
        0.6640845157066082,
        0.43816047845240474,
        0.40120591907963643,
        0.366399337927125,
        0.6802578769528727,
        0.7465652824162268,
        -0.047036624627328244,
        0.035092529119919454,
        0.19709118656964744,
        0.031372996756323386,
        0.21309634551552928,
        0.12331570342232258,
        0.15156844302328154,
        0.1841028416171778,
        0.05279635576158061,
        0.4467426230780911,
        0.6067264983750318,
        0.9055986405893236,
        0.672320693007739,
        1.0276738368574143,
        0.8860082319657335,
        0.5880842179239417,
        0.7992216189889495,
        0.822106881148216,
        0.17033726123903853,
        0.7865218839562895,
        0.7635092600606047,
        0.8587317293314883,
        0.35884488538658693,
        0.28669985880455506,
        0.1924630902000939,
        0.4743840686411643,
        0.23673912798321364,
        0.892951231728179,
        0.8607994799136996,
        0.9052370063689585,
        0.4829077377139614,
        0.4193735194208964,
        0.6139432585667337,
        0.3100313381360332,
        0.903697789141503,
        0.9650495049245172,
        0.30595340660350057,
        0.442201523436247,
        0.940489155160383,
        0.9824415806412315,
        1.0044089200614605,
        0.771536776936939,
        0.6412858394273704,
        0.5693737077525357,
        0.43041880012545675,
        0.6196189060644082,
        0.13734743068092983,
        -0.0037926339430115518,
        0.014495168458635375,
        0.21851756044342957,
        0.5711324440592495,
        0.574723113594059,
        0.39052946417104295,
        0.2749718042138883,
        0.5311752703733007,
        0.8199650629921004,
        0.8397825965310733,
        1.0088071414942716,
        0.9572033036908424,
        1.05223872108758,
        0.6396990527447086,
        0.6939721210499175,
        0.6370375218356427,
        0.5318139055676183,
        0.5869429347830095,
        0.4296567650761001,
        0.34750473749485417,
        0.43100014656468044,
        0.3529810604241287,
        0.8585972437716869,
        0.8074990739432238,
        0.6163570666249008,
        0.6161362329839721,
        0.22192015463251713,
        0.20144269979144347,
        0.05263161845248961,
        0.5489408360924756,
        0.4145974093332553,
        0.51155266289307,
        0.6011024100640142,
        0.8094785307433316,
        0.4467719260325604,
        0.8654010756098,
        0.8680204851773772,
        0.7712448288133749,
        0.4158493972941763,
        0.6092040769687279,
        0.35160771934354146,
        0.4805645630049158,
        0.42200984043871803,
        0.5779128035008578,
        0.4565004632866516,
        0.16165730254942576,
        -0.0016758956170448377,
        0.20515206131215802,
        0.09225553816947193,
        0.07677632659957163,
        -0.0507453515068368,
        0.03352539342112188,
        0.15378429840454425,
        -0.020511061652896696,
        0.010652913419233386,
        -0.06054667103853398,
        0.38070293420483614,
        0.30567003384453645,
        0.7229789201971834,
        0.9908687768061926,
        0.7972188205395804,
        0.8233773851010427,
        0.9645081108467275,
        0.7324169725782066,
        1.126274348892507,
        0.9200060330952674,
        0.7761406928554292,
        0.863623713215047,
        1.089923855902889,
        0.8707339774307093,
        0.9181079797786863,
        1.055937761821095,
        0.9221316667787031,
        0.9369661278088233,
        0.9081032453118916,
        0.8757795115230903,
        0.5655640495899222,
        0.7857375879816584,
        0.862879743288875,
        0.9030075656921676,
        0.8466245620992365,
        0.731457393982187,
        0.9142759120862567,
        0.848955625603504,
        0.4690520459321227,
        0.6832123023109813,
        0.67632993026452,
        0.34536501769019257,
        0.8093421460207967,
        0.8713991165316103,
        0.6488749843963254,
        0.5262842877825548,
        0.5095688329635099,
        0.5594218589228943,
        0.4174468012910966,
        0.4253106933831318,
        0.4426775516420497,
        0.4194004871595067,
        0.2808550133606378,
        0.5159775527973927,
        0.5522282678693864,
        0.5576205867184226,
        0.4017178822699846,
        0.15590738641547336,
        0.917293505437654,
        0.9143049575914705,
        1.0191547504233995,
        0.9937356646072847,
        0.7620571472167045,
        0.9029372742181371,
        0.8743674718390133,
        1.4856109643381528,
        0.9901737390963501,
        0.8185352889150036,
        0.9006012101648025,
        0.5891042032561126,
        0.31736042805794623,
        0.5081180196249759,
        0.4959965067132718,
        0.36330751239356024,
        0.9779861865607187,
        0.8962258537240341,
        0.7513160361507399,
        0.9697725274552944,
        0.8173996534393458,
        0.16654440775705134,
        0.12136135395703679,
        0.033007470443477696,
        0.914036257641569,
        0.9848957381797864,
        0.7388591014302949,
        0.7588154138877744,
        0.6367674959321593,
        0.5170220394757363,
        0.7011255600423777,
        0.5260962582400661,
        0.5923744221939231,
        0.4625344524758377,
        0.5151764454120966,
        0.39584047920983884,
        0.40789983050234285,
        0.4083559560415043,
        0.5538058582634356,
        0.6055873023919182,
        0.3543615522644173,
        0.4354668396826226,
        0.5271113493859297,
        0.7705646707507495,
        0.8174207372288365,
        1.0690835483454486,
        0.4966283638976522,
        0.5800013012468789,
        0.8992091017738022,
        0.763706437356095,
        0.7386812010319703,
        0.8916228210409729,
        0.9512253657646113,
        0.7299393810271858,
        0.42865438959097346,
        0.5387054027907223,
        0.9204041156846156,
        0.2186062813337074,
        0.23141015633318993,
        0.29997598981285767,
        0.36996459481763133,
        -0.052178900510608764,
        0.8830665950151041,
        0.9294681887807305,
        0.6032087431219647,
        0.991179183650549,
        0.38099305603842165,
        0.6280282398354325,
        0.6179451073459282,
        0.3891527067231345,
        0.5342679259358726,
        0.4604700933061001,
        0.5109575352574244,
        0.6817571627970065,
        0.31582181078655447,
        0.2863321061723647,
        0.25391693298604345,
        0.09575084391015114,
        0.10242617438254689,
        0.46377269717539144,
        0.48676311242187753,
        0.504945040030142,
        0.31488969039514886,
        0.5956351349764988,
        0.05386333004030304,
        0.11621593814508939,
        -0.0008271392417540875,
        0.30111347679328554,
        0.9086290450329794,
        0.8105084088687998,
        0.37791620653940533,
        0.40561943764452013,
        0.49380889518465904,
        0.4984421874940006,
        0.4250767497369708,
        0.6300738919565954,
        0.5584010722379177,
        0.3383377743890765,
        0.4810695046265133,
        0.4965426938186289,
        0.41556912779958216,
        0.5004012344987867,
        1.1069852873206523,
        0.35284908810073673,
        0.4827413808846812,
        0.44277144364159554,
        0.8775899325165252,
        0.9422429628333725,
        0.9190116179679316,
        0.7783219338668834,
        0.9542966565127983,
        0.8241220854562658,
        0.779981008683519,
        0.7349498716457245,
        0.06212291527867398,
        0.11692290595770484,
        0.21761955213529613,
        0.03987036959719565,
        0.5452545412413234,
        0.8804499854946285,
        0.8102855837401642,
        0.6688931956645745,
        0.024196292980717148,
        0.2731189458725053,
        0.8140274419515494,
        0.8109867446583996,
        0.785957133249701,
        0.9049889104287783,
        0.8425065081858292,
        0.9138642582306726,
        0.9437525488146793,
        0.9471705395239853,
        1.1520196650689616,
        0.8139013714999845,
        0.08622655429590532,
        0.07070296153645321,
        0.007517326676601684,
        0.9318498617446276,
        0.7693100942443678,
        1.060493671990841,
        1.0628897755816866,
        1.0107407358357825,
        0.5096301846661107,
        0.593880574903778,
        0.4745130181862511,
        0.5797867514168312,
        0.4496268345568705,
        0.493853010808609,
        0.5979971407328635,
        0.5135575623134522,
        0.6961402884733698,
        0.2522229416533532,
        0.9259025633748229,
        0.16919633434730375,
        0.0662045252258689,
        0.3067194253963839,
        0.16909922416098166,
        0.22421609259432615,
        0.8431599217545629,
        1.0966897820686448,
        1.0182551756792353,
        1.0290598080635665,
        0.7111348871724885,
        0.998001312887157,
        0.8056263339047779,
        0.4758792345439707,
        0.1514407202922258,
        0.1706045159622714,
        0.30231576435945595,
        0.09713268752193643,
        0.25464987584619675,
        0.1751153132160143,
        0.14170851611371255,
        0.2246138634829604,
        0.0442330768864593,
        0.1937884434753266,
        0.2321046335651787,
        0.20151146482257265,
        0.2429833780862089,
        0.22971404943111873,
        0.3682732960783138,
        0.16008156402782536,
        0.12410245164210876,
        0.11079002226864886,
        0.1534971365705294,
        0.15566016459189272,
        0.19470321407499547,
        -0.21949493482108834,
        -0.014044323529473138,
        0.2598817837203408,
        0.11770797073708023,
        0.8799709828374697,
        0.39716568621145615,
        0.44306218398757774,
        0.6394623517031307,
        0.391417213647585,
        0.40734842342391,
        0.5339089137348811,
        0.23630142162474949,
        0.17452566790670346,
        0.2617163896213188,
        0.17657155491200055,
        0.2131807571609622,
        0.07339176616148643,
        0.5531841234665043,
        0.3963443644210015,
        0.700668356638539,
        0.4835732389787413,
        0.02516613616893922,
        0.6176290825112928,
        0.7009046397721502,
        0.5220762033475154,
        0.528686246540024,
        0.5237688179693971,
        0.3382540111099421,
        0.6144553239445332,
        1.0851380377220763,
        0.17454755662680863,
        -0.015510659736464516,
        0.1877153583646198,
        0.10645477707168843,
        0.17250255028185976,
        0.1452427170863078,
        0.2980775160457708,
        0.4511142035423557,
        0.39643224410806455,
        0.04849678747882739,
        0.37579309597646854,
        0.5211529775117457,
        0.33021589276461105,
        0.09921680280599876,
        0.19344110087897565,
        0.21765669084142408,
        0.6073393218568325,
        0.45159374589581996,
        0.38638290010457194,
        0.5529488835761406,
        1.1280858212043572,
        0.788795590599984,
        0.09936266000248647,
        -0.19642290729346795,
        0.12523671598139263,
        0.18479345731800223,
        0.18761756176828506,
        -0.04806703463840087,
        0.08764210422969895,
        0.6274191023747114,
        0.05363383008635683,
        0.5242373407302382,
        0.5427956574874311,
        0.37786874043560514,
        0.4492949041105011,
        0.5538442116353648,
        0.5696173650268016,
        0.010754127456300945,
        0.036878622523432984,
        -0.06790421984301272,
        0.08790882590017009,
        0.4200428132767913,
        0.12658427410746032,
        0.19894201481407653,
        0.12463186837025123,
        -0.12375850933323435,
        0.1166144330793986,
        -0.03848852944623507,
        0.13555514075552233,
        0.10625615761115831,
        0.8544234195765691,
        0.8995105784187792,
        0.9683551861413086,
        0.8593282159145089,
        0.8905839321430259,
        0.8896374937229056,
        0.968442389282102,
        0.802380182148856,
        0.8667373917913125,
        0.736363525032477,
        0.825391730766348,
        0.8913045172202226,
        1.018403628296835,
        1.0514522531870807,
        0.4687277771377876,
        0.6377913159209606,
        0.5805539107447463,
        0.47254991640803895,
        0.5465167810529293,
        0.8332362352711568,
        1.0779623611567168,
        1.0238158903687082,
        0.9197185505519473,
        0.8866509105463932,
        0.9503425276045163,
        0.9493250844900121,
        0.6452737384209835,
        0.6040825175097503,
        0.9321293747603825,
        0.15303255122265028,
        0.25971478747795906,
        0.14656863988529997,
        0.23511230950814124,
        0.08549454072574256,
        0.09845473813724476,
        0.46047994008353854,
        0.5032969618085943,
        0.7144728235547929,
        0.5499478257038971,
        0.3519505064285914,
        0.7889304821474507,
        0.5399783487500714,
        0.5089743809832115,
        0.47443176549431165,
        0.45234637607289196,
        0.5281942587716265,
        1.0200335253674349,
        0.9312578067032071,
        -0.00813128502556532,
        0.061911533217057314,
        0.11019546356332166,
        0.021440434437100635,
        0.18488571024327385,
        0.08213871711727723,
        0.0939863999699592,
        0.037251390587054914,
        0.5211727821365214,
        0.22950537299653612,
        0.8516769554525162,
        0.9247818523177013,
        0.11021597281650537,
        0.042024556097691276,
        0.27371188819088793,
        0.11960335935366856,
        0.8091243567415937,
        0.9158331860864516,
        0.8636136572871737,
        0.7613136271640972,
        0.854411212157989,
        0.9554474458800931,
        0.5086194192612716,
        0.11215778974704044,
        0.3314070290725355,
        -0.03643854383095638,
        0.020667093545184412,
        0.06407526527176714,
        -0.14297420465592692,
        0.22382047896197219,
        0.022271545145704747,
        0.17638069587899793,
        0.18673364214196414,
        0.17928273904288625,
        0.1991861477740752,
        0.5438217083047594,
        0.1625654681064863,
        0.09684502370687956,
        0.853110272762173,
        0.848165048047759,
        0.8406419110923617,
        0.4375619939295696,
        0.4135237955895537,
        0.7114574613983068,
        0.9736340092989701,
        0.7580529775823773,
        0.674122592291719,
        0.9095285802420504,
        0.8216611049481731,
        0.9064213897388753,
        0.8325628531794333,
        0.6618706724851591,
        0.9436262154800334,
        0.8110048399297578,
        0.185203932950581,
        0.07690040407293589,
        0.1746896135456832,
        -0.03519996341480994,
        0.13336058226076603,
        0.2649577193578162,
        0.6076536727027533,
        0.4824186147393325,
        0.6881576197591692,
        0.6695688184490655,
        1.0457530124223822,
        0.02234303849982375,
        0.5633169029772493,
        0.5306591804895052,
        0.5903388166788761,
        0.49410134776976067,
        0.844037288349501,
        0.784625855010064,
        0.9555734654959344,
        0.7721607379942383,
        0.0982690115871512,
        0.24900502955911483,
        0.043337589911246394,
        0.3589799343878057,
        0.11932355650544182,
        0.20919943581402498,
        0.8758477327832559,
        0.9477201763946355,
        0.8333098613903985,
        0.7180011035360819,
        0.857436712092516,
        -0.009490837253670033,
        -0.17482735515654915,
        0.17412745006561886,
        0.15698115455760012,
        0.443135897010651,
        0.5039612216991769,
        0.6354730200109946,
        0.5449288425722896,
        0.6736060083120748,
        0.19111920702273918,
        0.6151833436237087,
        0.39035956259839244,
        0.4421926771499207,
        0.4686719131453502,
        0.3863140954889263,
        0.5525240069730133,
        0.5401651432567538,
        0.9813749786069754,
        0.8228657930263386,
        0.6166398519974432,
        0.7696889560948847,
        0.46901664012428324,
        0.4648707189482872,
        -0.08082135452026001,
        0.26749704544791614,
        0.3125052323860548,
        0.9574402687318625,
        0.6111529554776587,
        0.4470640458787238,
        0.40449936985671847,
        0.4313259674576187,
        0.4232749386175693,
        0.5151674420704563,
        0.37678183955790573,
        0.44972925006380016,
        0.4713840887615166,
        0.38440781142474534,
        0.7448645304820241,
        0.9304531492059942,
        0.17338816295713472,
        -0.03032553267965834,
        0.1456544921180221,
        0.22762247637626676,
        0.0868377610610101,
        0.05376636545011921,
        0.19668331130725525,
        0.7742471840848276,
        1.0239678567947388,
        0.7922414883190694,
        0.9487734528590888,
        1.0266414836042421,
        0.5987342956585031,
        0.7174517633080238,
        0.7378058957660826,
        0.8982880733030306,
        0.8893063458819797,
        0.7679523698232691,
        1.0710427582602309,
        0.7829193027639259,
        0.4341573557783453,
        0.6386394746015567,
        0.23489161935110173,
        0.1756430184710422,
        0.12379882306918079,
        0.05978132345839412,
        -0.026353174236070302,
        0.13578980514119235,
        0.4426287284034568,
        0.8910295202583195,
        0.6699941893408538,
        0.13677593924894557,
        0.06534557758216449,
        0.129640797771898,
        0.2640457107117542,
        0.03430322919527207,
        -0.050086753785478264,
        0.29620300814103273,
        0.17083557116184803,
        0.10342785959558125,
        0.027651695448659266,
        0.9171393620176636,
        0.8905563437445662,
        0.7744574457231931,
        0.20694162997233945,
        0.14055562408743172,
        0.20472127286520353,
        0.12059923159363761,
        0.1520308183122763,
        0.1522876433028315,
        0.05631813129497817,
        0.2015237033800296,
        0.18168111956475183,
        0.05517076752757374,
        -0.04074277667137524,
        0.10820331679150709,
        -0.0328404595602879,
        -0.17616417708335363,
        0.09913369623806782,
        0.17237157799805897,
        0.38625014097083166,
        0.8667111459732446,
        1.014238367046861,
        0.8771654954047738,
        0.913254995468169,
        0.8605389294946388,
        0.8666552690996181,
        0.8350519267000122,
        0.7308618528979095,
        0.6798859292446477,
        0.8485318792843143,
        0.9016111709071002,
        0.7111418621187673,
        1.0017673160056821,
        0.6723329612639629,
        0.8714967085846184,
        0.8554793761272043,
        0.7182980587119419,
        0.9976468261423537,
        0.7494080402073676,
        0.8564363505208314,
        0.7199297234804644,
        0.9086457040786999,
        0.8739683854524334,
        1.2632961367425506,
        1.1062150661976853,
        0.6046473798911052,
        0.4038855085844128,
        0.002509383070556204,
        -0.014325574503348981,
        0.760351386065295,
        0.02939659905901153,
        0.4655915241870835,
        0.4561157651907086,
        0.3607391306600392,
        0.4718875739493856,
        0.597349240135586,
        0.48043875553711435,
        0.4838180324204271,
        0.44857481552160566,
        0.7472557566057009,
        0.8121876116238677,
        1.3177070937347002,
        0.07972885597855826,
        0.19019287389125397,
        0.32506775306050184,
        0.08094090085853184,
        0.49249619782175114,
        0.47778315397892956,
        0.4247998961432561,
        0.516058040708758,
        0.4021147070218557,
        0.4296402472319341,
        0.4825341395395508,
        0.3816972816838588,
        0.31215115649968844,
        0.8172915568055904,
        0.9403796859453529,
        1.165392627086375,
        0.7039223017876485,
        0.9181694242733626,
        1.1322767678923533,
        0.919519238946532,
        0.7273614705054765,
        0.8605454228593454,
        0.8032399865817907,
        0.5172031522454386,
        0.3926949074835281,
        0.5647554905897949,
        0.5155244027109199,
        0.4636530682936041,
        0.43210483998322496,
        0.42229057062467507,
        1.2204973133636274,
        1.1460198452693628,
        0.9433249662391233,
        0.5866114101848695,
        0.2985712202608272,
        0.06371905057536108,
        0.9485743180695395,
        0.2341178541214985,
        0.15532518335209677,
        0.2118828082990488,
        0.08172730334994802,
        0.14469533262525147,
        -0.13576823577263444,
        0.19887387276853102,
        0.7848721316580403,
        0.8886519851780528,
        0.39315337903211117,
        0.38148253074848254,
        0.5538500798546818,
        0.3550117672970828,
        0.7718871019761143,
        1.0021465427461425,
        0.6840485948102736,
        0.7754345200416413,
        0.9212632677428649,
        0.45264738779641406,
        0.616200592792738,
        0.3987038557184739,
        0.4780602894411988,
        0.36816494727072,
        0.4537687360100167,
        0.3371285312156511,
        0.60606613264026,
        0.37326618312793786,
        0.530279592446464,
        0.5526979382478443,
        0.4293084146538052,
        0.32036953229151544,
        0.49002633027539266,
        0.5625568796871501,
        0.4978803656197257,
        0.5900359937872468,
        0.41424697317509707,
        0.35000783491475285,
        0.4593677749207259,
        0.4155312657782891,
        0.45011890778001606,
        0.7052972600614031,
        0.9541546586217952,
        0.7977734703319935,
        0.6205779097812835,
        0.47157742372284744,
        0.5747203043327708,
        0.9119382214441312,
        0.7956332293662733,
        -0.0019753208024272553,
        0.8055571159698425,
        0.8212126680514893,
        0.5555256099131983,
        0.570362161552522,
        0.42826380961607835,
        0.5406109023573167,
        0.6496043278911596,
        0.4497366216214042,
        0.5745367540120282,
        0.5114304048322955,
        0.5545916460736344,
        0.8335209419993598,
        1.0770903856892589,
        0.4578383483489636,
        0.5819953743349667,
        0.5399068994174879,
        0.6699482864686852,
        0.6774737998270907,
        0.19266760352259152,
        0.5725605596598166,
        0.6069018574220054,
        0.3671078947787038,
        1.0352415082443767,
        0.8303709065189295,
        0.9383861732371248,
        0.9762545500914208,
        0.6893275865099294,
        0.8551484002965934,
        1.0273793973499679,
        0.8076437434876141,
        0.5596404770922517,
        0.49836731683391594,
        0.03242439486827147,
        1.021478221625259,
        0.8555593831954398,
        0.226631499889265,
        0.0454716302619188,
        0.42890855733037186,
        0.5543502637169958,
        0.5216621840931436,
        0.5456736150385364,
        0.5148887980937412,
        0.5125454879726756,
        0.30213675613860164,
        0.6159881150850106,
        0.4647734412372257,
        0.2696796273640506,
        0.09932402248025761,
        0.18433311535093488,
        0.3009269886347439,
        0.23593638056809038,
        0.15966881219318935,
        0.044443501039746564,
        0.15247996138416114,
        0.24769031530908356,
        0.08643283788090722,
        0.040594106964998815,
        0.5677087269751048,
        0.5994061053943212,
        1.062751560234013,
        1.0279970102222402,
        0.8386052685436499,
        0.9818584354849021,
        0.8746567812049626,
        0.7738194033616204,
        0.8249044784527132,
        0.5251502537133315,
        0.8385336186160537,
        0.8680906818358224,
        0.39995997050857074,
        0.44264169773855566,
        0.27788093403897335,
        0.5340251682176431,
        0.33117300998695015,
        0.6312099532889994,
        0.5661357493547595,
        0.41711417067333595,
        1.0013466990503126,
        0.6458899738800931,
        0.8150485703853773,
        0.7775035191437689,
        0.8132142611281469,
        1.4555742551991933,
        0.2817715032546952,
        0.49401170512226167,
        0.47318818368455373,
        0.0683304150400664,
        0.4311425931813684,
        0.5823758745494111,
        0.5869374104906311,
        0.5390134511307259,
        0.44081429461387417,
        0.39235999329407606,
        0.1748401521108555,
        0.35647710497943863,
        0.21885074647249037,
        0.14768593411876013,
        0.008652375289517608,
        0.09019019774406394,
        0.5603203767495861,
        -0.11349634182650582,
        -0.10443217492137483,
        0.8162230703013437,
        0.7774762124799602,
        0.7882431263493654,
        0.8918923437120022,
        1.0996614333110315,
        1.0123982162527116,
        0.8812661626616257,
        0.9145189265185824,
        0.528874464529482,
        0.34056467035053695,
        0.38755413670609773,
        0.43335347847900907,
        0.7824948958157131,
        0.8515297094768959,
        1.1031581250527334,
        0.8562018093877176,
        0.8778125505840962,
        0.5368651137863315,
        0.6043329690761503,
        0.318720206413689,
        0.1303645013438594,
        0.06831967748595175,
        0.17874479273229604,
        0.23318644545094408,
        0.17738683494282842,
        0.7598572858585417,
        0.9089793322393027,
        0.9228920041023326,
        0.543204595305267,
        0.8333220461918598,
        0.7306142710393491,
        0.9573930545411831,
        0.9464863635865198,
        0.9360711918410862,
        0.47212507696668776,
        0.3603919957161531,
        0.5755493204344859,
        0.8514151308782031,
        0.5721167354811463,
        0.5887726071941548,
        0.212019356142404,
        0.15730763729781091,
        0.34309107335223515,
        0.24227492830962338,
        -0.10166156502486447,
        0.20716881043512342,
        0.3740728402195297,
        0.47657504290150643,
        0.6525198000057705,
        0.4985940834331704,
        0.5326525206888131,
        0.36278621771638214,
        0.6715177877656999,
        0.967730742611984,
        0.9808029728995912,
        0.16354376604793633,
        0.1498385353680985,
        0.24242228616043843,
        0.12288907849625946,
        -0.10258101767247312,
        0.16181342817399008,
        0.12091434144897623,
        0.2750956920939105,
        0.5418084866377527,
        -0.03488260715987646,
        0.7759558833494105,
        0.7736388362574345,
        0.1371561333590614,
        0.9321830306830277,
        0.7177525460062765,
        0.929708713187394,
        0.10914339279561502,
        0.09894336376846023,
        0.20203941401320002,
        -0.011253164272498246,
        0.13183555015259046,
        0.14051067606773263,
        0.2727385546819871,
        0.46452958463929106,
        0.48511238504159676,
        0.8144214410836944,
        0.6466792177414472,
        0.35829889984497293,
        0.020764632259702875,
        0.46502357630518193,
        0.22597357662604334,
        0.8663031559133078,
        0.5428000299201139,
        0.5346759645320434,
        0.6690964142340334,
        0.358750777807605,
        0.4131142471139639,
        0.4956407913993432,
        -0.09744787162403111,
        0.09009138772440911,
        0.34208892526211176,
        0.06491939190326998,
        0.5425507973946331,
        0.8588113023053771,
        0.9612851983686697,
        0.6857782212340896,
        0.8803583284583146,
        0.9456893103642803,
        0.9397338584413886,
        -0.14459233755640805,
        0.13520806592895007,
        -0.09910931351689904,
        -0.015491981579741057,
        0.27761064856325735,
        0.2977588520649821,
        0.3736719805468044,
        0.19757626219020133,
        0.34637342933012355,
        0.4373110430356329,
        0.44128838194440473,
        0.6913398302482322,
        0.39264408818676616,
        0.8118774254764737,
        0.8725795566408369,
        0.538034200532724,
        0.5406183797125215,
        0.3469964504802748,
        0.4922317918977973,
        0.4816409806655312,
        0.12953972548414205,
        0.5900250450811797,
        0.3149867287108242,
        0.5577793687422785,
        0.5968785058858995,
        0.46195036933017186,
        0.5415173293415265,
        0.5233707938403098,
        0.6376909992062806,
        0.6626526718998512,
        0.563811686909098,
        0.458601225416913,
        0.6124017481684398,
        0.8676917800117452,
        1.0462473940433754,
        0.8212306165940354,
        0.8068128850219055,
        0.8452326744813754,
        0.5354400364726365,
        0.5022801198827991,
        0.6485923704896582,
        0.28808915538392926,
        0.5488042880355545,
        0.8730567236416695,
        0.6673177853075927,
        0.7711316905331881,
        0.948123166169556,
        0.9256967008095789,
        0.7774748402051285,
        1.0606775368775192,
        0.6596429126587501,
        0.8339501928254294,
        0.821338953968088,
        0.5430639370936513,
        0.44483041985632676,
        0.3699036184234854,
        0.4965375697115906,
        0.4716208580174389,
        0.41462674987903786,
        0.38031714903210173,
        0.39858066413648063,
        0.6861211357436908,
        0.5591404560642246,
        0.46641841650360255,
        0.39141640223620183,
        0.7900434404525627,
        0.3784832087990358,
        0.603739293633262,
        0.9110699876090318,
        0.7169573004127201,
        0.6075085514074477,
        0.8481372261226928,
        0.8554120716617364,
        0.8544411597171772,
        0.8029661002326434,
        0.776129350071248,
        0.9467471467968398,
        1.135181092450423,
        0.8169031601641085,
        0.16767592727116917,
        0.14165005356381843,
        0.2559957854835402,
        -0.09357074737742394,
        0.24359875787030477,
        0.1258299732393469,
        0.8768498184005697,
        0.8605606802963515,
        0.17760772860178242,
        0.05953679808273732,
        0.06891388486652525,
        0.8701380226741301,
        0.9739905613764299,
        0.6136771474779124,
        0.46870624364946206,
        0.5698071164111485,
        0.3895109011439303,
        0.4803026655538477,
        0.5031246125964799,
        0.7761223914669744,
        0.8037154308979683,
        0.8449378684148804,
        0.874444857837612,
        0.9460997332229573,
        0.7109454595009953,
        0.42133770022942363,
        0.37131362926153305,
        0.3354298926362258,
        0.023585145745381682,
        -0.07463626034469546,
        0.9818818173514768,
        0.6862064196644766,
        0.5104467137777605,
        0.46910393462627,
        0.018623171912563484,
        0.3428194432911412,
        0.22212343854333255,
        0.9151621591978373,
        0.7863915743886266,
        0.7938051992462986,
        1.0406837864760992,
        0.2487652850098753,
        0.5658641331893474,
        0.5089668980495439,
        0.2695031906496675,
        0.17478383684528037,
        0.847944931024719,
        0.8533296214422416,
        0.9896505401983662,
        0.8536362704359457,
        1.0466869227142184,
        0.8876296601655719,
        0.867157126736599,
        0.3649525058943781,
        0.6056563322786827,
        0.5805179619085914,
        -0.036125480147501776,
        1.1004012371894658,
        0.7740414659544448,
        0.8733285944182061,
        0.7948742201366472,
        0.39923756921330406,
        0.5388456428250793,
        0.7429017300603648,
        0.40034065985452444,
        0.5490899450483395,
        0.8080918627968867,
        0.5971632077253567,
        0.334283432543608,
        0.44171162212297704,
        0.5154106673860048,
        0.7365784956848112,
        0.37501019079455555,
        0.24034321478598583,
        0.48693456528743295,
        0.413573314244959,
        0.5961512260428782,
        0.8983177877171434,
        0.8289705383675435,
        0.8437828620678752,
        0.9646434236213057,
        1.068909389982506,
        0.7974394999559622,
        0.7445870226737946,
        0.9332576595843605,
        0.9659418291050194,
        0.21728525142125008,
        0.3776892544753156,
        0.42670117445395767,
        0.030107592694654236,
        -0.03722915003619731,
        -0.07300473017947874,
        0.25513223076194946,
        0.051291142271933245,
        0.2680909464805343,
        0.20624916515751812,
        0.34378481550333256,
        1.1735053653796181,
        1.238073127363793,
        0.8343357436584418,
        1.0573874118511282,
        0.9067273318426027,
        0.8010374961690034,
        0.9272845555044863,
        0.11746861682365985,
        -0.05185545452538965,
        0.24448321407041415,
        0.12713585725715984,
        -0.08722803798307277,
        0.016953358493572403,
        0.1513270933707649,
        0.2903717924812695,
        0.15258975928346402,
        0.10508314188788193,
        0.08103471264706852,
        0.6896428725868041,
        0.9082882800820432,
        0.8740505130007568,
        0.9966577353847826,
        0.8088135423220686,
        1.0093783403384333,
        0.8897975813474669,
        0.862211216121148,
        0.8178044282727956,
        0.4512025270961728,
        0.735420985169794,
        0.7059905374008343,
        0.7505368418913514,
        0.8791623973530152,
        0.5868395117431654,
        0.5320544812428148,
        0.6895766546150573,
        0.5398862751372304,
        0.43463530710206505,
        0.5377435240444394,
        0.562471632866158,
        0.09872965851714127,
        0.20282699705680374,
        0.06979293102234962,
        -0.054060822643456664,
        0.042803903095732315,
        0.8652906125012094,
        0.7994829455934938,
        1.2731718580115914,
        0.6930296262637716,
        0.7448765954598308,
        0.09911479970834508,
        0.03953032402865438,
        0.35480309838889745,
        0.2557011427276477,
        0.14364429627130332,
        0.01752047813943641,
        0.17571386864314886,
        0.6630118240940754,
        0.08697149814407602,
        0.09711136646918765,
        -0.05513971145451486,
        0.15945312421185553,
        0.32976403256465564,
        0.09469987618638967,
        0.2703728803073194,
        0.0587479988829257,
        0.22214151710655394,
        0.529291898311244,
        0.5158208436830923,
        0.45702766771227604,
        0.4635057136722019,
        0.5299372206927576,
        0.6286599555070989,
        0.3604947100398437,
        0.7960397698136978,
        1.0534930911035916,
        0.7398138118306996,
        0.7933093163177231,
        0.8631950199965185,
        1.1270306463966784,
        0.5511337281621054,
        0.5624732765496078,
        0.4567797740536588,
        0.8942897569878003,
        1.084913857578968,
        0.7625435029130145,
        0.6541261080923578,
        0.7756135745350838,
        0.11969003754686809,
        0.2908577063299901,
        0.4340234438325241,
        0.7661463725901986,
        0.9041813490156093,
        0.7664715552335294,
        0.6062892050468783,
        0.9712167025608254,
        0.8387982669631796,
        0.5830132793135292,
        1.1212459585532093,
        0.8143213167017443,
        0.9017400726380684,
        0.8682511796108123,
        0.9121257250621615,
        0.865398959553243,
        0.5317790965117548,
        0.5092479119226438,
        0.30036994998881966,
        0.39406601954222054,
        0.4132793118956509,
        0.40562057586551203,
        0.5740005447088115,
        0.5659067107041632,
        0.5994184134585101,
        0.5909343905046291,
        0.44629897470604246,
        0.6080076764447508,
        0.35955845252106367,
        1.0849893015149017,
        0.8100198535010273,
        0.7133234589469198,
        1.0675333561815066,
        0.9481799892611059,
        0.6861892128220516,
        0.9698554435783099,
        0.8894451115883613,
        0.7551179498150182,
        0.7182395621403322,
        0.7587575400292371,
        1.0616349151209166,
        1.0891180310376278,
        0.8738589302045263,
        0.5065159753920009,
        0.42031374424126194,
        0.506355597525617,
        0.5356244542121231,
        0.4160087794261263,
        0.5789699085781574,
        0.4777952216450533,
        0.5906823567876281,
        0.19203921320223913,
        0.3165728030611832,
        0.23510457141273494,
        0.5142912816833467,
        0.4332464079573156,
        0.6187874843174092,
        0.3413150891045096,
        0.5286664336852783,
        0.346158685934115,
        0.25280363467146144,
        0.669955774609049,
        0.6388968575442097,
        0.8732722881528946,
        0.6328188561965674,
        1.0031768184398824,
        0.11588366210503596,
        -0.14592374864954696,
        0.28703694603849883,
        0.4796071468731224,
        0.5038072089827014,
        -0.007813075392796636,
        0.26898498308224134,
        0.2627965210186093,
        0.30480388991331775,
        -0.02509553749438588,
        0.022508391043224777,
        0.11078961265815851,
        0.7295961991459131,
        0.4162526218692527,
        0.9606474719816793,
        1.07589856093513,
        1.139379139226278,
        0.7175288120392412,
        1.0971296036307663,
        1.280888180648085,
        0.6420461407349689,
        0.8503368401276954,
        0.9240727457328836,
        0.9657959608409021,
        1.147265052585988,
        0.8814176036358072,
        0.7113937030982023,
        1.0273628605744376,
        0.1470099534664328,
        0.44456711810088034,
        0.5605410253968115,
        0.5815486016397263,
        0.5671915372798222,
        0.5743780527736123,
        0.4638546383707178,
        0.5250728272208866,
        0.20476390644434472,
        0.15214139694802428,
        0.7719481991952148,
        1.144124469495468,
        0.8542268003293658,
        1.0437884688957921,
        0.8862707984983302,
        1.0710547108627717,
        0.7298915054408747,
        0.9020743182558277,
        0.9286955048260194,
        0.676774374137655,
        0.9013330403869761,
        -0.02166393447371053,
        0.1266839284469559,
        0.20478472766837444,
        0.4559585832661307,
        0.7566097781709746,
        0.9470447475049965,
        0.23420388126701422,
        0.6153918323199876,
        0.5480197565724618,
        0.8472326797568265,
        -0.022154834931052053,
        0.09867339851119895,
        0.5394533237890548,
        0.43063008339353254,
        0.5777202394487999,
        0.5172903788017927,
        0.6060125937205204,
        0.862102041541991,
        0.7886790327740983,
        0.9522995701433067,
        0.8140145204562541,
        0.8795052137357263,
        0.8670340769719024,
        0.8484676554854166,
        0.8384224425413794,
        0.9367451809980942,
        0.5131446218263651,
        0.32715578937692535,
        0.6351226106132082,
        0.4456193451344108,
        0.541950618697291,
        0.49167506812926265,
        0.3805531329995553,
        0.4696994153144733,
        0.7128476750984599,
        0.4483320884591153,
        0.49514521242226833,
        0.48558306818258296,
        0.8170018416754663,
        0.7744547361877331,
        0.9825724228337718,
        1.0385321065733542,
        0.893339380943392,
        1.2944178657822247,
        0.8171722072873009,
        0.6104182541373461,
        1.0197687795375727,
        0.9087415747315495,
        0.8890983141483789,
        0.9399026631384012,
        0.7345699456389232,
        0.7805492793279027,
        0.8182340931929807,
        0.8495122915052855,
        0.8797185743130957,
        0.8329327580665851,
        0.6957142499982498,
        0.020969884885867967,
        0.07192006823059421,
        0.8399194188663741,
        0.9553778697594099,
        0.7101099531171755,
        0.9721357832820807,
        0.9747195439274249,
        0.7755242310300237,
        0.9410272268075781,
        0.8032519492927745,
        0.8966650870779572,
        0.03589707559414082,
        0.14923707597395794,
        0.6539851198509745,
        0.8900687267147342,
        1.254113290374334,
        1.02872692012746,
        0.9677029484877169,
        0.7549922428205388,
        1.0283645492439797,
        0.14974517623839784,
        0.24904906065595878,
        -0.05730544376000093,
        0.26918814093191956,
        0.15622208595469966,
        0.10690936227602055,
        -0.18813222796454956,
        0.1807144847589769,
        0.15813653033591848,
        -0.1849840690484262,
        0.09108927222920876,
        0.6196836287754416,
        0.1227929814756974,
        0.3813153519280626,
        0.41737303611795673,
        0.4806799691617256,
        0.6675570262607728,
        0.24433965842601055,
        0.32281315195227117,
        -0.0067525142198061406,
        -0.11833085920550558,
        0.5000409820281781,
        0.43688929045285685,
        0.5008901574051432,
        0.49339681732755325,
        0.49023623708683733,
        0.41044762241213917,
        0.16477700352942265,
        0.14533029147924176,
        0.11228714384735983,
        0.32639846982545573,
        0.25964185573420734,
        0.5909650686142152,
        -0.09923964309546233,
        0.2693578679925187,
        0.12452214948831739,
        0.14793586581802204,
        0.42202284112162314,
        0.5721875030707584,
        1.0035560166907183,
        0.7349905673657359,
        0.8307823195791849,
        0.6756807359816841,
        0.7873970958996869,
        0.746885347879046,
        0.8773003042514623,
        0.9906264782058515,
        0.9678084366054178,
        0.7735204567877328,
        0.23434479295545405,
        0.13625701033331078,
        0.3328501182348595,
        0.3995361098990647,
        -0.12296409027299622,
        0.14407291869823394,
        0.14719039804100603,
        0.46716335744470383,
        0.3683855150265926,
        0.6496721770075395,
        0.5356264701640525,
        0.5644677925819395,
        0.53236868062384,
        0.6007053735817822,
        0.29662955606832425,
        0.4640295335808317,
        0.5481037323706415,
        0.5195624563053424,
        0.535570571415931,
        0.5971585441331428,
        0.3262809832832328,
        0.37031352747939544,
        0.4040717283303898,
        0.5807064126594679,
        0.5085017263168129,
        0.48118620864421957,
        0.5038069090352623,
        0.5711172489915817,
        0.6946456980204041,
        0.8869979764093896,
        0.4705562738138846,
        0.27507899941796027,
        0.38497075296518973,
        0.726516208838294,
        0.8966738433740463,
        0.8813169018592715,
        0.7835290636493121,
        1.1152674157773943,
        0.8263183365045579,
        1.020074992844369,
        1.0043772419369934,
        0.866175226968913,
        0.6916518626499416,
        0.7241015779960671,
        0.5299857713548631,
        0.713818370903286,
        0.553865403153215,
        0.44409182739021447,
        0.15283856881897875,
        0.1933911748796046,
        0.07193880208004548,
        0.1651810701295881,
        0.13346315161348146,
        0.9883619311850489,
        0.7948428549087795,
        0.21908156858235425,
        0.9092243420019651,
        0.3912712316195773,
        0.41831946181951357,
        0.36376054951446085,
        0.43865730025279837,
        0.7163130997709346,
        1.0130143842111612,
        0.9220655724371619,
        0.9030033531337961,
        -0.12664683677673905,
        0.2365746732122761,
        0.46590846987966317,
        0.7418895430164137,
        0.03489531225222517,
        0.06403354592046462,
        0.7957340602062686,
        0.8194401073464105,
        0.5514629532628256,
        0.1702051012476705,
        0.061959554600422705,
        0.2594591654441019,
        0.5365478166075234,
        0.5172463354265632,
        0.2321433984633101,
        0.10394135911380398,
        0.1736575529512987,
        0.18681700876252652,
        0.16337363233165958,
        0.0376162657340041,
        0.058497183530814956,
        0.24991211034330924,
        0.27026592440158126,
        0.3830049979854263,
        -0.08623632851960594,
        -0.019216595494098394,
        0.16473046536007935,
        -0.022551656525214365,
        0.21174147587144226,
        0.24380374970063498,
        0.030138209726620326,
        0.1688145799002005,
        0.09151546043128032,
        0.3391168687299117,
        0.432606771397389,
        0.9841173781603388,
        0.7293357641738084,
        0.5774579462434594,
        0.7157444550892795,
        0.42478173746212833,
        0.9160894491106157,
        0.6440352353338784,
        0.9979521453924377,
        1.047045818396665,
        1.1206634895111292,
        0.8452421374955494,
        0.8331760850181443,
        0.991509928647402,
        0.4979659888958657,
        0.4244119958396039,
        0.4739347789497524,
        0.5631345196225775,
        0.6714495636354627,
        0.48112007869749235,
        0.5387921529905334,
        0.5753421046826097,
        0.4893719140134924,
        0.41623441739002665,
        0.38931071859239363,
        0.42455047784477357,
        0.5877967159917487,
        0.4318313512421306,
        0.523756274799182,
        0.8977364414842057,
        0.8837627193787618,
        0.6149373583712777,
        0.4197981942655308,
        0.5790948385467855,
        0.7131633793673301,
        0.6468680516289744,
        0.5571254414473946,
        0.4414995735126294,
        0.5641252532596287,
        0.5741083792187084,
        0.33805406433300983,
        0.5864766039350269,
        0.5701156795871394,
        0.8465600947306134,
        0.8239216953032711,
        0.7820394345147273,
        0.4497820630568844,
        0.7235037001682064,
        0.9083881342406694,
        0.9365518773516938,
        0.5786799242246079,
        0.3530672682066353,
        0.5399601617369926,
        0.47087692907188167,
        0.4888483533945811,
        0.4377812154826387,
        0.5574594290386747,
        0.4856222177277932,
        0.4923448994560891,
        0.8741815347802977,
        0.42366229278277445,
        0.8862279591565559,
        0.752049763408134,
        -0.1579560664515589,
        0.36820955092219315,
        0.4413600611460043,
        0.2061799900056454,
        -0.014577862834880497,
        0.3458165066233863,
        -0.001486011801894832,
        0.11116253946335442,
        0.14039022942056886,
        0.13121201661557208,
        -0.045751115088647536,
        0.21776919326364216,
        0.12973050689829108,
        0.05870568555950931,
        0.3073389502836455,
        0.4358894100636403,
        0.44799365542168085,
        0.39749044268573275,
        0.509397470791766,
        0.5890170092741746,
        0.07914081530267508,
        0.10976138167923931,
        0.29496727837570125,
        -0.04749640763285151,
        0.569815008824447,
        0.508885767861417,
        0.8525183691290625,
        0.942573762437211,
        0.8461026168522633,
        0.9133777074257204,
        0.23479223885541997,
        0.36037605053703187,
        0.11015057871308664,
        0.07267458249442764,
        0.035853458594179335,
        0.18447910253462016,
        0.13834309322109137,
        0.12584178538787386,
        0.20414249925376615,
        0.15999270749447073,
        0.2527261704295239,
        0.0857319594564356,
        0.38138320595043823,
        0.15688289570474254,
        0.15578179002125225,
        0.9272522851755005,
        0.8946943124575548,
        0.9414932238027955,
        0.893317501692712,
        0.9327174767629651,
        0.7740611110206295,
        0.8834586189010566,
        0.828584904445291,
        0.8609141584271185,
        0.835274273524344,
        0.9273489580793663,
        0.8458656698271095,
        0.9004081109776256,
        0.8509263386882225,
        0.8871550507419907,
        0.49883256108824575,
        0.9266632389121732,
        0.8206690268507237,
        0.8679375430532311,
        0.6796401415418714,
        0.8877967681812554,
        0.7482381195479723,
        0.8504832335576916,
        0.6086032249969668,
        0.5138597782938159,
        0.5148984507418226,
        0.4550084820375793,
        0.536677711868164,
        0.8081219534172714,
        0.824465900264852,
        0.8174474402551867,
        1.0275630320096847,
        0.8963536796966132,
        0.7946393399347467,
        0.8928465717597008,
        0.9592295622749291,
        0.3127967335003018,
        0.9731829823250724,
        0.809861318185669,
        0.8418374084311713,
        0.9613451788205367,
        0.03387257031620218,
        0.12691374736618424,
        0.07062515816406335,
        0.725164385618798,
        0.8360438367397668,
        0.01429339237969989,
        0.22905578129319812,
        0.15082994022590987,
        -0.03118548842276734,
        0.07275613562141094,
        0.42631600376332063,
        0.415687369573951,
        0.18437730079571107,
        0.2805298362424438,
        0.4499896983861298,
        1.2249274926306353,
        0.7497750989903532,
        1.0021018848475332,
        0.9064654005094553,
        0.00029195702980635977,
        0.027331687174062928,
        0.01777806724030169,
        0.26066765657732865,
        0.09449264176571413,
        0.1843037376701748,
        0.13438924343072065,
        0.9156078928073337,
        0.8257807212201568,
        0.8725613601050162,
        0.7401474080894398,
        0.927232363326042,
        0.11931875088414935,
        0.030123298358715862,
        0.15691037968517155,
        0.32837510147718957,
        0.11628056557636544,
        0.13328336733812254,
        0.08057530728508829,
        0.8603299458043241,
        0.7449926029742009,
        1.010435865911431,
        0.802531179909845,
        0.9031731949326796,
        0.7891027127656585,
        0.8223789068173224,
        0.7429152439366045,
        1.0615372725224572,
        0.29421608093063295,
        0.5360064542056954,
        0.4570995060477663,
        0.3503819628623993,
        0.5657581755988864,
        0.5680735120143736,
        0.3719810949860344,
        0.6216901699730829,
        1.0008606169240446,
        0.5918630555259357,
        1.0234869553029136,
        0.9655879457005409,
        0.8958560320157885,
        0.06244826711509179,
        0.9161504257688113,
        0.8562634242577405,
        0.8301623033332721,
        0.17695016869106264,
        0.4643705717593422,
        0.47947390453941313,
        0.44354401123894144,
        0.5450555445697596,
        0.47599327188326623,
        0.6047662523274877,
        0.08109807746396651,
        0.2056030394054839,
        -0.03132589041024359,
        0.09635924648396162,
        0.017666079752297306,
        0.361973421859231,
        0.5014862237327101,
        0.6077547974725896,
        0.4949101794957159,
        0.2640329962106299,
        0.3212872036276728,
        0.1945095605236473,
        0.2514076877760711,
        0.1705217871215914,
        0.10295102849729762,
        0.40671204221525564,
        0.5562500029183713,
        0.4124403543431422,
        0.5524469661486954,
        0.5161583460422232,
        0.8838576407392421,
        0.1353492219695551,
        -0.011213394870865728,
        0.28789724228146424,
        -0.027605772758988744,
        0.19895454421067857,
        0.08718686221825044,
        0.08090730397269091,
        0.12671762699500824,
        0.21947763389729955,
        0.48280235913597525,
        0.8837156135408797,
        0.7407407514953214,
        0.9236473075405963,
        0.8015134722207855,
        0.5412325584317117,
        0.5313531521416299,
        0.5097190700598131,
        0.7149525718450795,
        0.7614676382396183,
        0.8301245156458519,
        0.7602792616097481,
        0.9135928260175823,
        0.4756652424398228,
        0.4510751702068183,
        0.8720712306985413,
        0.8501771146790943,
        0.7980952806914764,
        0.7617902000584109,
        0.7761943634596122,
        0.7901421577684776,
        0.6756515819989006,
        0.15279534215389548,
        0.04645865490228512,
        0.2001840063027887,
        0.5691394927313778,
        0.48088972970844746,
        0.7848882905525418,
        0.9357655894312837,
        1.1161948927035223,
        1.006848368529736,
        0.798438908185525,
        0.8516741972121714,
        0.8157956805632505,
        0.8991215096550635,
        0.7980048166487032,
        0.6734446979001124,
        0.8213250070111141,
        0.8512621330502531,
        0.9266997294332471,
        0.8162329519300487,
        0.5003009169982136,
        0.3763232050871813,
        0.5569664995716513,
        0.5538522036160751,
        0.5667713464211053,
        0.09690711813387133,
        1.1128802264972746,
        0.8829995018688535,
        0.8747618253098554,
        0.87806157969677,
        1.0042522645590388,
        0.1823953901204635,
        0.16038208311338417,
        0.40633353466653443,
        0.4989091573299115,
        0.5514790679972779,
        0.5168167390374261,
        0.15102868467680186,
        0.22735395821949997,
        0.07070419622821093,
        -0.004132745243046735,
        0.196348432849976,
        0.8113974970042341,
        1.0374992068707942,
        0.8642902882682832,
        0.27829193657147483,
        0.018733454807716834,
        0.20116191630586333,
        0.13882559395214614,
        0.11260438640212687,
        0.26951347536914233,
        0.2690941652850522,
        -0.042193003571661274,
        0.0928636730508764,
        0.3951546498105572,
        0.6440878125918829,
        0.8618448647410132,
        0.8941625430414456,
        0.687882727351339,
        0.8765857478222111,
        0.12355734301908812,
        0.056478337189864024,
        0.15107286791268304,
        0.13010431737547082,
        0.1336482648308902,
        0.1510573890204505,
        0.21730818277697725,
        0.07994899806601763,
        0.9416532041422583,
        0.5804163700705006,
        0.8511969743143826,
        0.8624544027269464,
        0.9174365245543272,
        0.4453496482593635,
        0.8206670851324642,
        0.8740051589123643,
        0.7919385052631471,
        0.7656561173618529,
        0.8652723089128583,
        0.9440089396665757,
        0.8457526544726559,
        0.04818237486641801,
        0.2576863847732324,
        0.20325061051229645,
        0.2340661184770702,
        0.509553246957259,
        0.7548672262872803,
        0.2327772396645358,
        0.10079402236942155,
        0.05527264267692297,
        -0.026868584401664848,
        0.12702432699362193,
        0.11048289155558753,
        0.233448396532899,
        0.10230999467222855,
        0.46898419234369604,
        0.6944089925427896,
        0.4630397515060658,
        0.4741023296525782,
        0.48382335270302634,
        0.5595909863691898,
        0.4102542645821088,
        0.12146862056870371,
        0.18002965613844624,
        0.1416085342531961,
        0.221671748631609,
        0.23262832825326973,
        0.33142542109540746,
        0.11796662879976526,
        0.5250675879659967,
        0.5446890856269283,
        0.4398305743578452,
        0.4337897694565556,
        0.5878948172260087,
        0.28829952973702544,
        0.46951017220945757,
        0.40269156845767445,
        0.5297552544664457,
        0.4855392902419809,
        0.408242255325497,
        0.6096181348938399,
        0.5994011863853653,
        0.44858746174280745,
        0.5454817416768856,
        0.5109383448967617,
        0.6005201121687106,
        0.5575358890158212,
        0.5812353272813803,
        0.43077713443851035,
        0.8359222197126731,
        0.8401445406944479,
        0.2685205997526222,
        0.24715989817146736,
        0.20801903521424414,
        0.13551495213458897,
        0.2704314069211577,
        0.21730114163715086,
        0.13347565107929005,
        -0.013890365713537156,
        0.9267905193612463,
        0.8781144277049913,
        0.8721400349078615,
        0.7550498609549521,
        0.886733145648959,
        0.8099862949776749,
        1.0546098204810856,
        0.9332610467065762,
        0.7730882768647733,
        0.5117231610288467,
        0.5353992398667488,
        1.0228703533799024,
        0.3931948214868705,
        0.05152318527913061,
        0.19224152480421122,
        0.11374328667972784,
        0.07709960378443964,
        0.5079152178034669,
        0.4382793397949475,
        0.5493391788662817,
        0.5466503118559588,
        0.4448604160442948,
        0.5697596656986095,
        0.4288160628116769,
        0.5167276703433128,
        0.41855819177682335,
        0.8759459948823558,
        0.8360206871963424,
        0.6019256989757539,
        0.49679727890892217,
        0.5091091828180717,
        0.5826571575340956,
        0.3949570212997911,
        0.1421389683128099,
        0.11482307454994448,
        0.14868585283781285,
        0.9302130374315061,
        0.8501844135274338,
        0.7460047348772437,
        0.8120306383965927,
        0.7866599130958637,
        0.8587997338911056,
        0.8007183124416432,
        1.0377922566791176,
        0.8287253113247712,
        0.8769447322262818,
        0.9514348540944245,
        0.9877287041068101,
        0.786553686658703,
        0.7989583209248391,
        0.8414757738062099,
        0.9544906645893304,
        1.0710954456363257,
        1.0608493654999565,
        0.506863371375497,
        0.40996273619013185,
        0.5287323430396076,
        0.6605611554773948,
        0.5150143348177361,
        0.8123672610122509,
        0.8146556730300093,
        0.9073965713494428,
        0.7509786506017692,
        0.15087046739231477,
        0.12109535711747299,
        0.02664700848844142,
        0.17645495310904047,
        0.116750045314879,
        0.21843042941441684,
        0.4495473559894711,
        0.49014992590788786,
        0.3589042326244409,
        0.5479420815232552,
        0.5504928101722761,
        0.530394368794709,
        0.8701608286358096,
        0.13384546662424573,
        0.09128782558377269,
        0.1725600172048333,
        0.22959932685114953,
        0.05252921745916195,
        0.1987397178698975,
        0.10581418434945367,
        0.16912895824211843,
        0.3179432938390848,
        0.1344477081335797,
        0.1768659511447062,
        0.9282461441267171,
        0.8256368953182637,
        0.8888298774084682,
        0.7502052365062608,
        0.46542821438911425,
        0.4499951501117922,
        0.4470612761901672,
        0.3619543631443282,
        0.7028669796505629,
        -0.23525623218759345,
        0.8290645255273652,
        1.0209371819843722,
        0.5433422032128803,
        0.4739389296225755,
        0.5786613195674076,
        0.4718736808061664,
        0.41327363810160894,
        0.5474082980792568,
        0.8444707273351091,
        0.7465065948786577,
        0.8601466265219773,
        1.0100831908534977,
        0.7779214004808007,
        0.9072106099435523,
        0.18271484770366628,
        -0.019587754570047283,
        0.0631497682947193,
        0.3099861188359117,
        0.20266040567684054,
        0.07224551160134904,
        0.18005148536167564,
        0.16782462898537148,
        -0.019281153672729246,
        0.19690338622835418,
        0.036985263395407454,
        0.32112755667295856,
        0.19983134125167765,
        0.27550231446153595,
        0.25508736874738536,
        0.2112635581108998,
        0.2713841442914911,
        0.08773353481312879,
        0.48059745891848327,
        0.6163326607790233,
        0.5168963313856914,
        0.5225562287744143,
        0.5360199584595653,
        0.5436279113861244,
        0.4595376237384226,
        0.5389061917278813,
        0.5469437986440947,
        0.926437621679344,
        0.4401421907515428,
        0.5462698757429992,
        0.47164042878530377,
        0.47986536452624784,
        0.484989106784838,
        0.5585190611518491,
        0.5762388776668675,
        0.39000693666122305,
        0.5867337217821044,
        0.5634164257385225,
        0.6379881705416875,
        0.6529396451789189,
        0.7114403009550752,
        0.5001577873135636,
        0.220627944662768,
        0.1767080695337442,
        0.034063488522323424,
        0.09001494756035686,
        0.17293113489622103,
        0.16707143602133717,
        0.9164825261270741,
        0.9261061056742453,
        0.836554236735262,
        0.8886142945386033,
        0.8570891566632295,
        0.8068406290734318,
        0.18824136446424306,
        0.49553978211953115,
        0.6722539950113283,
        0.7835488728493846,
        0.24511766467502988,
        0.16295347003998012,
        0.49007088466115306,
        0.3919743402463105,
        0.5410981861253527,
        0.7680735225717943,
        0.4976955725034075,
        0.5047262064488696,
        0.3594641859221478,
        0.612424609506264,
        0.9062263362052081,
        0.47031052595569134,
        0.16152268214475035,
        0.16838224513055114,
        0.18043269547501295,
        0.1823741998132085,
        0.19432571244347782,
        0.19232877088844377,
        0.12420522351310061,
        0.20732728334842773,
        0.5205092844041581,
        0.5144588933735506,
        0.46212808709424924,
        0.7546313564896872,
        0.6108149016036867,
        0.19865592772590498,
        0.7354688145948005,
        0.7844241180491651,
        0.43376320856475425,
        1.0017338707638619,
        0.9035313241107927,
        0.8411328285081506,
        0.8012576717352118,
        0.5651192670752178,
        0.7903202569029864,
        0.1953727336847094,
        0.08273429559947607,
        0.14625836080976412,
        0.8511277340871504,
        0.8865867796161203,
        0.8034206750099998,
        0.9540568803033165,
        0.8911184024736122,
        0.9544402354705129,
        0.8539096428400073,
        0.8542659435614899,
        0.7782741631521558,
        0.4946059166752984,
        0.5653030389519363,
        0.45975774534966546,
        0.4971886006693028,
        0.4951326475443874,
        0.15245415891330585,
        0.24747575611179679,
        0.09575574460697242,
        0.15416981726996576,
        0.239321951571272,
        0.12744754686241866,
        0.1733726168185402,
        0.23198084159159976,
        0.15753048267587166,
        0.12805785467205213,
        0.1905149484940325,
        0.5535538120980754,
        0.9610387392178817,
        0.791376922923124,
        0.7936970198766177,
        1.0975790011460844,
        0.841565623925317,
        0.4519983113907114,
        0.30939394348631744,
        0.8751702763313518,
        0.826983815264832,
        0.9328870745522557,
        0.7792961745920082,
        0.7268135433797913,
        0.7913905930134512,
        0.7839298553134691,
        0.8262833827453075,
        0.5664461520184912,
        0.5626476112436948,
        0.479960219813123,
        0.5095284828880238,
        0.5005088917114523,
        0.5800755453858877,
        0.4643918204548836,
        0.6432309573006834,
        0.4327042299618437,
        0.5153971385918692,
        0.5200249323249723,
        0.5425463882201452,
        0.4555516863123783,
        0.47672739285281107,
        0.4856571161267911,
        0.5042722251276791,
        0.5199466656040557,
        0.33960695241167316,
        0.4419120945484623,
        1.0591672916766857,
        0.7900931259741129,
        0.867259541528675,
        0.8092198141147059,
        0.671484060110628,
        0.8851248482991141,
        0.7239685528014639,
        1.0753666239104462,
        0.877974526369346,
        0.7526699295513994,
        0.815983505751473,
        0.22577362047187494,
        0.504358732093969,
        0.41816822959008765,
        0.7068625706240957,
        0.8572961967823483,
        0.5239258987485513,
        0.25695236047358655,
        0.6541883239191486,
        0.8503049268269133,
        1.0724724950202356,
        0.9980230232165676,
        0.767282084574622,
        0.8371615455677024,
        0.9293927795713917,
        0.8668783087211913,
        0.7864593867625747,
        1.0611032652950863,
        0.8945224395485574,
        0.4602157990935481,
        0.5096344798430804,
        0.5193545087033165,
        0.405547362276788,
        0.3977356497247704,
        0.42962829555739956,
        0.31203112494382124,
        0.458975511606454,
        0.403437459620234,
        0.2353199283198892,
        0.48526479352480384,
        0.7227103027232694,
        0.7194642354228574,
        0.2916150413688046,
        0.37739021860379873,
        0.488461140866899,
        0.5924372455952742,
        1.155805779366597,
        0.6565206327573789,
        0.7197237938220027,
        0.8754340169555382,
        0.6305648094312086,
        0.7893968940048424,
        0.011272976509498003,
        0.18500221049924542,
        0.6623616507181956,
        0.42417485917820485,
        0.4049409545928208,
        0.5381348317183026,
        0.7791880482621203,
        0.41398731051637844,
        0.3829130602392643,
        0.44463073304345435,
        0.645840127735198,
        0.995312378057249,
        0.688885100330771,
        0.544321005940799,
        0.6666939682292244,
        0.9049431002839838,
        0.8150958281870342,
        0.6419378521812583,
        0.4864298203530839,
        0.546677033518581,
        0.47794122483256113,
        0.8384887830235281,
        0.9461109470019831,
        0.7849990561003606,
        0.8144851461773633,
        0.41174061313306215,
        0.5128461133278911,
        0.5481095893018183,
        -0.10547659769883644,
        0.0512989706976525,
        0.859718843172797,
        1.015728251538151,
        0.8341820847745625,
        0.7249575285037583,
        1.1807291261533621,
        0.8309800368615775,
        0.8802049393501309,
        0.81904612889354,
        0.24140994611248176,
        0.14553387628336792,
        -0.14346569682180924,
        0.3002513608629213,
        0.3101604577224591,
        0.927778893457162,
        0.7384354276399772,
        1.137769218690743,
        0.7403406664496638,
        0.13455368787148533,
        0.7345693472805979,
        0.9724099808683201,
        0.5845616829126301,
        0.602401556907799,
        0.44097963913381866,
        0.6948917674373386,
        0.9643050612557978,
        0.9538387391295753,
        0.6965945249070365,
        0.7252331038472455,
        0.5723516549880628,
        0.2905564541675085,
        0.45746217912322507,
        0.3634755306895108,
        0.10231877627149062,
        0.5665643762120678,
        0.3133365519544461,
        0.05751722114085445,
        0.3050009781748187,
        0.5950895252034997,
        0.8890862406054929,
        0.9072370341240502,
        0.9646173251508044,
        0.1976295746270574,
        0.07151819453366208,
        0.07850077952445367,
        0.05399872204769692,
        -0.05751255238004674,
        0.2655112807531235,
        0.14580140899906102,
        0.3688777807322949,
        0.224325003244853,
        0.24570120170241494,
        -0.0572509421300634,
        -0.007275101872828331,
        0.13582456396568462,
        0.44306554932192393,
        0.466059389658184,
        0.1301991382807365,
        0.5110932190762569,
        0.4820774518777682,
        0.8172429966122525,
        0.6116310898953123,
        0.7646667097147597,
        0.8896282145212757,
        0.7795304728736648,
        0.9980915448478489,
        1.2375504368844241,
        0.8796543650210336,
        0.5429428341298113,
        0.40820112529838937,
        0.597471051282899,
        0.1839370070320187,
        0.11435494262283116,
        -0.0029589011720675454,
        0.23773124393334716,
        0.18955914787729755,
        0.7772500155943084,
        0.47662204210608755,
        0.5536500087440349,
        0.5680591666808698,
        0.4395631167098915,
        0.6237016773696028,
        0.7234915304262616,
        0.8270096521774846,
        0.7899069638394945,
        0.769536146183018,
        0.8885664685557347,
        0.8955113039344952,
        0.6672953128652089,
        0.9355727173958454,
        0.8971406400934967,
        0.2634335791755107,
        0.2823413478922201,
        0.423519993423448,
        0.46244257740114353,
        0.6658276407049636,
        0.7421888675724204,
        1.0576732422686757,
        1.0855135785387313,
        0.9550625870463464,
        0.8667584769123543,
        0.46578110274562823,
        0.28888295661839447,
        0.12423473445712174,
        0.10167639977975239,
        0.15292466650495498,
        0.2356357330292771,
        -0.09927725537338417,
        0.22667071434423025,
        0.5390256190673844,
        0.30701873529101575,
        0.5381802706079567,
        0.4083217197038474,
        0.45123558611205955,
        0.5204214904795386,
        0.41698663373548217,
        0.5729422613592687,
        0.35967775749236663,
        0.39281398496236036,
        0.6744050820122068,
        0.9048101381761786,
        0.4113862160676841,
        0.46611977300318475,
        0.35284385101440163,
        0.5083066734800248,
        0.5694499994814471,
        0.5306057319101026,
        0.5652547105118141,
        0.6611323700256329,
        0.0662738589440144,
        0.2045616627459512,
        0.1592324847407815,
        0.12810837730557897,
        0.030083920446088583,
        0.17386272887945525,
        0.25973161182820514,
        -0.11152468172216792,
        0.1631373901752016,
        0.15616690946203804,
        0.0886315749475857,
        0.23186409796156193,
        -0.002689322078032554,
        0.2005571490039098,
        0.663872102480032,
        0.0853491247896584,
        0.24420157955438143,
        0.08752434988232707,
        0.3737045366267833,
        0.5897334995949607,
        0.4247462690041788,
        0.6522090296877864,
        0.5972039539787286,
        0.5183784634644026,
        0.9431136605416016,
        1.0264517179490027,
        0.840968707357354,
        0.8104351638255072,
        0.3908393884059411,
        0.6470769245032666,
        0.5899231717049048,
        0.625877139546688,
        0.4162281191709453,
        0.41445479676951097,
        0.5689604516784799,
        0.5154986117642598,
        0.45274304391162046,
        0.6105806915673007,
        0.9048119616030954,
        0.9469161143785115,
        1.0161575248633377,
        0.07438018243139474,
        0.21794645629856532,
        0.04922041078820315,
        0.558735287228793,
        0.4771115295850918,
        0.41514443457590156,
        0.5313099373850969,
        0.46260230962285975,
        0.41069238321871465,
        0.47873233290568773,
        0.728281677955668,
        0.5885250669489954,
        0.48959124867596127,
        0.6764369274665257,
        0.4603876444435126,
        0.7061287206932365,
        0.36968859060859877,
        0.7467003779281641,
        1.0939858487102632,
        0.30963307273481316,
        0.25168446358998986,
        0.5176633176963057,
        0.39805138995027656,
        0.45556279755997997,
        -0.0988281371134286,
        0.04046793166837242,
        0.14618446152468956,
        0.29235363449771967,
        0.36494050372331305,
        0.05084460734094017,
        0.13003541768303425,
        -0.06526236171511546,
        0.40711407590646576,
        0.5533109750968374,
        0.4077463613594127,
        0.23188729115667525,
        0.184330124305242,
        -0.15626114798806442,
        0.17107504801668125,
        0.14913792136765044,
        0.7065326600198503,
        0.49771405942241365,
        0.5759702217285202,
        0.35302117233535063,
        0.8595787360229129,
        0.7509115782318438,
        0.4382503596329409,
        0.4701740716243069,
        0.39425764826948956,
        0.09164550068784336,
        0.05440934260943391,
        0.0997396447307893,
        0.4038077636521331,
        -0.03171181725462894,
        0.11975711088074592,
        0.20576298558131947,
        -0.009904308058034909,
        0.6153328592757688,
        0.8525483737316683,
        1.0970349140155449,
        0.0641340057730492,
        0.3123061345726445,
        0.23712001758795365,
        0.4675889653303948,
        0.06176361875947851,
        -0.0487554609877202,
        -0.0012225006237230897,
        0.3783205408474149,
        0.07434292358639834,
        0.188615178847169,
        0.8181346836055442,
        0.6698449728512244,
        0.12427999036824935,
        0.05496624423979916,
        0.31267200046269084,
        0.254328230099384,
        0.2385060991881205,
        0.13871102710606964,
        0.1411852123713636,
        0.569879529032184,
        0.4307779776572917,
        0.4391683310772013,
        0.3233770535168704,
        0.03596645851792238,
        0.4281066617339883,
        0.9196610247918546,
        0.9468958975384566,
        0.8500211054023521,
        0.8731326745196226,
        1.060203131773684,
        0.9066329471690582,
        0.7463856613973934,
        0.7793386053462441,
        0.7652542943597707,
        0.9741478320451276,
        0.26943465829683877,
        0.521009597799122,
        0.5507494175907774,
        0.4487272807177596,
        0.6137128144301536,
        0.4402388948348868,
        0.3180746694807357,
        0.2873446165795128,
        0.49381295061121316,
        0.535489251594625,
        0.697198230701444,
        0.4130244613300406,
        0.39069838180282784,
        0.5606742321726144,
        0.364943412455192,
        0.5372386071358761,
        0.7126602500053595,
        0.6487609258864779,
        0.18512530731206883,
        0.39145020132176334,
        0.06347838828031632,
        0.03381963138052196,
        -0.006811442634395532,
        0.27882534934783043,
        0.08425881352339208,
        0.7855660344844234,
        0.44500041030375376,
        0.6694945902954422,
        0.6731224116874268,
        0.5502425225662386,
        0.4794361971538085,
        0.4153125444616107,
        0.3955719097713868,
        0.6501890643551698,
        0.4284602054091295,
        0.47397361382973285,
        0.31934602678420304,
        0.523908404963048,
        0.45567730331512957,
        0.5058924139443006,
        0.5499406477206797,
        0.47769538440958986,
        0.5593718101285631,
        0.9754347128460273,
        0.07563982512623249,
        0.07067775697970674,
        0.13144087191792186,
        0.18251650381516543,
        0.1875897680275393,
        0.10099122044661224,
        0.32747769415752404,
        0.8858945963469201,
        0.5020501838197325,
        0.5004875336755737,
        0.6421662082706627,
        0.4914207313245818,
        0.3859295740852403,
        0.5076033402875498,
        0.5485846617006479,
        0.13651455624559836,
        0.11392510812675213,
        0.05519261864311908,
        0.39569801069837873,
        0.39984615580146016,
        0.10333378108320743,
        0.1412581099758083,
        0.0824373711726347,
        0.23291162314063776,
        0.28860125405846215,
        0.78569303350588,
        0.8415297322613693,
        1.0015727829011623,
        0.8787413841339179,
        0.895234635849528,
        0.9235901593179794,
        0.18162031963000358,
        0.9313248165643928,
        0.9895749201045809,
        0.7790962463035992,
        0.9427139022802083,
        0.9268998644575132,
        0.880394787048027,
        1.0395262759587467,
        1.0521584766602259,
        0.9672679747168844,
        0.9343644110929361,
        0.9169715128969009,
        0.27208418107884563,
        -0.03835908845325108,
        0.9739189631461094,
        1.0811066350744323,
        0.8334540112295376,
        0.14587622344262186,
        0.7779891697606024,
        0.95909932513991,
        0.7931089171301524,
        0.9400747957820744,
        0.9321951264186301,
        0.9351110080273953,
        0.8659016708100599,
        0.40369691328371093,
        0.41769839267757664,
        0.42609452631300515,
        0.3743395647389436,
        0.3648035466818978,
        0.5022328868039946,
        0.5067739387111955,
        0.882590653623862,
        0.8890120469182419,
        0.8176471101512187,
        0.39036182873452424,
        0.5509182216712669,
        0.48733407224429465,
        0.13302441115548327,
        0.869279166638071,
        0.8683142927424735,
        0.7836283591378376,
        0.8991082511651872,
        0.7194501011017195,
        0.8921868510291315,
        0.7250791516010751,
        0.8291486904415722,
        0.940617439776084,
        1.0777083982618536,
        0.9587397827089258,
        0.9325470274873334,
        0.8583813951710314,
        0.9673594471660513,
        0.7823958338160255,
        0.8005926157682652,
        0.740890206797571,
        0.8898942757717532,
        0.815932147406286,
        0.7840270554157177,
        -0.058083761717208846,
        0.8966773681907952,
        1.0333559400636154,
        0.5126305875980994,
        0.4891076340597781,
        0.853164833788641,
        0.9944903431353774,
        0.9531900861187541,
        0.8005038662255043,
        0.9067020914610204,
        0.818008358628901,
        0.8047291103014257,
        0.7877676827274875,
        0.48004063896048693,
        0.4151617059626959,
        0.44136544128267485,
        0.41560103811240684,
        0.39637076018108236,
        0.7163886831889575,
        0.486660651831192,
        -0.21310260811262338,
        0.4589610725871336,
        0.31773609734990577,
        0.6100402589490719,
        0.5706263821368168,
        0.6848466720730626,
        0.5512566128453161,
        0.35578742272472264,
        0.5070102143696702,
        0.589513903319551,
        -0.21697367981337976,
        0.3085824681176369,
        -0.018559743915492706,
        0.12984412655577474,
        0.1494099436651522,
        0.035226754768791425,
        0.2118401325254573,
        0.48822612821472877,
        0.43823393753184703,
        0.5056409915152822,
        0.5246429165552711,
        0.3174864106763713,
        0.2840792842112632,
        0.3852822503051067,
        0.4400182250757325,
        0.5420109385071394,
        0.14653997845206124,
        0.13537434777476726,
        0.1014576884682755,
        -0.026617963979694226,
        -0.01498394759076764,
        0.11385632728416288,
        0.12129336362922112,
        0.19405534359511886,
        0.2843344508562254,
        0.9050998369935164,
        0.8600538078274038,
        0.8486873964846404,
        0.5014614242538162,
        0.5458407837883268,
        0.4733610019683962,
        0.495149081503774,
        0.4041638576312579,
        0.5764444218215826,
        0.5517787824870506,
        0.2962174690653601,
        0.37596464821691783,
        0.38067801188608846,
        0.45028167896930693,
        0.4912093393284079,
        0.5355051082322319,
        0.5675678561888767,
        0.5224115942967894,
        0.5386211775311823,
        0.3771514501035611,
        0.21617617457572805,
        -0.013092266928109794,
        0.9373893649187339,
        0.7882285061172135,
        0.16844219993982718,
        0.040700849259930505,
        0.18961937475006163,
        -0.004756758788387844,
        0.06768910468993465,
        0.7765544967958219,
        0.8574707831512035,
        1.1500568368375301,
        0.7966296481544858,
        0.839061332444898,
        0.9240628102858552,
        0.8277394162452058,
        0.7857552062051156,
        1.0012447725935012,
        1.0089334967318602,
        1.0436763179102326,
        0.9537627879550554,
        0.6662344743419124,
        0.7404139635363237,
        1.0369573956736664,
        0.8455656956296036,
        0.10198676092538694,
        0.7503479941229416,
        0.9655218190434594,
        0.9359394110607515,
        0.9040376630025447,
        0.8402128505290496,
        0.6885453774197764,
        0.9380533015639894,
        0.539817459970315,
        0.5196288470921764,
        0.758513635153129,
        0.8678728112502672,
        0.916065552085296,
        1.002195871080909,
        0.21232060417165893,
        -0.154901050471708,
        0.022951070861018937,
        0.5116470570747261,
        0.6377283278659653,
        0.46540682094977176,
        0.5701261312903911,
        0.5589879501392059,
        0.8475551982512045,
        0.14683077105614264,
        0.12913132930309032,
        0.18027457829637186,
        0.06328185278254068,
        0.1695326396822767,
        0.2733773309220014,
        0.0751278347411353,
        0.3024885815722239,
        -0.04556753888045474,
        -0.05068448318072494,
        0.13037773302272979,
        0.4432151512085515,
        0.6652016347689671,
        0.5777652913244679,
        0.46040666896304683,
        0.07590219896082882,
        0.2046939817731223,
        0.6630061137481106,
        0.9478312480833403,
        -0.08546637405648352,
        0.11237395891788131,
        0.32568319602181656,
        0.13931358510886516,
        0.0757168425304345,
        0.11999557833156213,
        0.9022501663977615,
        0.8476327306135808,
        0.856702746785843,
        0.11558628397321118,
        0.09194247403931977,
        0.31268642256367335,
        0.07922475511816439,
        0.1255912200400812,
        0.066130111287807,
        0.10737952048525672,
        0.13338789015625216,
        0.022802416113024325,
        0.8977298564878644,
        0.7058203799769844,
        0.7172714456152106,
        1.1310136530001087,
        0.9507005755973646,
        0.8035279549360419,
        0.9006269398692373,
        0.9796547734819369,
        0.8723687623591562,
        0.8565154844523869,
        0.901606523985088,
        0.045688111050862325,
        0.1428131710425801,
        0.22442204897603674,
        0.24893833851849542,
        0.10220684026086295,
        0.1450594543646423,
        0.06250652061670853,
        0.029845839758721092,
        1.002314558311853,
        0.8484744675282916,
        1.0911725474219716,
        0.14284848882679005,
        0.15235813117036517,
        0.31378298157768314,
        0.14330747743062414,
        0.25006744294079003,
        0.20905851069398448,
        0.15825473626973233,
        0.14120472421824945,
        0.3623246250397212,
        0.16480654053391183,
        0.17675881451017011,
        0.15433507321851783,
        0.4726143168515544,
        0.49544100398710816,
        0.4838629010870324,
        0.5410044303461015,
        0.516496395409259,
        0.4039163137715602,
        0.6242133059707005,
        0.5047157826116161,
        0.5785703609285817,
        0.4168935982665267,
        0.6750866831532394,
        0.7358031564597414,
        1.0168339982454804,
        0.9557486996796272,
        0.14290770377558393,
        0.6285380548620535,
        0.7910962949158157,
        0.26820419438112914,
        0.0601839179808224,
        0.1514466735317999,
        0.28553881645127666,
        0.21062486369468683,
        0.27815948892103437,
        -0.11767487491020659,
        0.010549785029912136,
        0.1355034198071066,
        0.03100501221120841,
        0.21075060834125406,
        0.40687352751570843,
        0.12529894400472943,
        0.1923899005666911,
        0.8183410796456687,
        0.9537180668862344,
        1.0504144765426526,
        0.7215754886378042,
        0.8749737954478308,
        0.8388605549808265,
        0.9275962262795855,
        0.9985154128049033,
        1.0677706854906999,
        0.8635594332408605,
        0.8914561591180133,
        1.0266085915719834,
        0.7344529571277596,
        0.6176299900507298,
        0.4109734502325797,
        0.5667427796705928,
        0.6140068805277954,
        0.4915401112406739,
        0.4283539705134485,
        0.41583082368529295,
        1.1962171772687646,
        0.742561157068807,
        1.0135275848255134,
        0.8292642895140795,
        0.7621870657588412,
        0.8957168974459374,
        1.0875390695031935,
        0.9367084177216033,
        0.501863844433296,
        0.34789511650311467,
        0.5381897576069427,
        0.2531664232749211,
        0.3996949271666273,
        0.4806430607248802,
        0.5071527060171065,
        0.4564485432200486,
        0.47074939708476754,
        0.5492266607629624,
        0.5821226485512573,
        0.9952845454530221,
        0.9317668165268158,
        0.898233111484506,
        0.7204091953179396,
        0.673335574578753,
        0.5562462164703774,
        0.3436071576056699,
        0.09944266629252575,
        0.06388041974441686,
        0.12716189065921057,
        0.42453478058335814,
        -0.047498651364013454,
        0.8336311345467725,
        1.187669685260423,
        0.9486238932875373,
        0.8320657802353584,
        1.035389339927744,
        0.9779255781180048,
        0.07331555235595939,
        0.32106516706567423,
        0.18270604547123975,
        0.20930895282557385,
        0.09370127859061043,
        -0.0415142101052141,
        0.1800691631525136,
        0.8651674598577672,
        0.4547169959830416,
        0.9029790694037357,
        0.8001229362585934,
        0.9852658642578594,
        0.8157319411120709,
        1.0294742361809721,
        0.8230463404954269,
        1.0880193784152987,
        0.6120270527727469,
        1.2351371648855567,
        0.808031617026755,
        0.9083783933075479,
        0.7013505232319435,
        0.8489663784500289,
        1.0063026037192744,
        0.8429042538871626,
        0.9449814930928295,
        0.9566875152156915,
        0.7613603865037051,
        0.6372118562935853,
        0.8967936958811191,
        0.7775539610289892,
        -0.08233586319655943,
        -0.004991743707659142,
        0.18809518807595624,
        0.33027295416916336,
        0.44246920369094417,
        0.5569879725063857,
        -0.11628261239835413,
        0.4263209567958353,
        0.47563233451501374,
        0.9061096563458002,
        0.9492886260902856,
        0.9341932833266603,
        0.49334509107607116,
        0.5347813341862047,
        0.4800377357794552,
        0.5043994067544171,
        0.6876449296062763,
        0.9936568444899238,
        0.8596382994554881,
        0.22128300448387017,
        0.29195643338140476,
        0.234394730422035,
        0.11881270713508527,
        0.1459370427444512,
        0.10857597497413082,
        0.24767197145063238,
        -0.08261568264161963,
        0.36327773027927135,
        0.3486450040073812,
        0.5055115558134429,
        0.4912406060619375,
        0.5807017436656269,
        0.9387136910845947,
        0.5611632033033106,
        0.3768939115412349,
        0.540019760448064,
        0.6066122810599897,
        0.05403347239517483,
        -0.04610281060906196,
        0.22137629953648458,
        0.30215899196401136,
        0.8887560399470192,
        0.9569584976018086,
        0.4190536829943073,
        0.2574537441117053,
        0.2674725224008016,
        0.02738766935409522,
        0.05905822133209786,
        0.2010653814583076,
        0.2616673686456114,
        0.15663404428770644,
        0.4608841722171099,
        0.4578039133171959,
        0.4369740885009267,
        0.11144678614755445,
        0.5069100310784765,
        0.65208154046678,
        0.46212806657577066,
        0.5703160831800727,
        0.8148672334652828,
        0.8556970064151282,
        0.4227852512712948,
        0.5491181124520327,
        0.21096064110657664,
        0.13514591224847558,
        0.22107038446106111,
        0.1876217756195386,
        0.2561022065778586,
        0.1610381033654741,
        0.8823797474900377,
        0.8763259473264701,
        0.7835810165814358,
        0.8316817247412973,
        0.7864246704463072,
        0.9691332436003857,
        0.6477795446938144,
        1.039743255225882,
        0.6421789638825137,
        0.814318922275363,
        0.755555471626332,
        0.48361966119875077,
        0.5472526096977686,
        0.8081266851476542,
        0.40037520154007056,
        0.3551906930738178,
        0.46387606123994773,
        0.4154984119715884,
        0.4370633923562178,
        0.39386256819011256,
        0.39459582101853413,
        0.016511362998497064,
        0.16760861378984657,
        0.21276222836899017,
        0.19653697431286482,
        0.2725881679556527,
        0.45105583691364165,
        0.5566012232923924,
        0.21290189210719324,
        0.26506607144232136,
        0.24497672448027624,
        0.16078038013287937,
        0.5318706177380476,
        0.4975534350223062,
        0.45382081438688204,
        0.1681218131710136,
        0.12264871025581249,
        0.1699612108552915,
        0.2766770289374229,
        0.19064887506102457,
        0.4420652685863787,
        0.3758262801032237,
        0.5525275530872591,
        0.5186712239128755,
        0.5023716039864551,
        0.04281280636269473,
        0.23305902988068722,
        0.18687240059061916,
        0.19007618270782112,
        0.22398689571329572,
        0.20385613724189525,
        0.2753223463570101,
        0.22512286770066375,
        0.8657006960297796,
        0.8765545138705739,
        0.8718575057035259,
        0.8810440715596275,
        0.7289985364027982,
        0.5585032318186702,
        0.5099200482924068,
        0.9651963081251155,
        1.0337473889530162,
        0.9158787858768106,
        0.9511299142030653,
        0.8941087956758512,
        0.845450125406296,
        0.8738748751799694,
        0.4535849029177109,
        0.47687849292002055,
        0.46678232417473847,
        0.6090205633145906,
        0.1783750524734136,
        0.2682351387312554,
        -0.27321281286168697,
        0.8186400921389831,
        0.9592427458252281,
        0.9322414794290059,
        0.9715486727623625,
        0.8292095046085609,
        1.0551018879404153,
        0.6520243688544692,
        0.5244179639677705,
        0.4658571942567324,
        0.31233120124191427,
        0.38323960578426725,
        0.5206125117333534,
        0.4659036179918586,
        0.28120820552586323,
        0.2297604476872291,
        0.8944620418306367,
        0.9258280342740033,
        0.528413440530224,
        0.4708992701333121,
        0.8063895707138915,
        1.027627445053814,
        0.8039855821681634,
        0.8760477056968802,
        0.7926771873424686,
        0.3997506917230892,
        0.5548776990308011,
        0.2852156886185519,
        0.6240074603164966,
        0.48534484127141153,
        0.6255328193755414,
        0.5664450788800575,
        0.34677093129261605,
        0.45745458689247775,
        0.8171522039578323,
        0.5167584023988235,
        0.5903180698791578,
        0.5274336081533451,
        0.5279923871361929,
        0.5709277003695964,
        0.4443516842114041,
        0.838177469867649,
        0.14210844052632682,
        -0.37943076815147736,
        0.10314646991770642,
        0.1479609318482546,
        0.17909714794182766,
        0.17790145212225233,
        0.3243930348343973,
        0.21721298529548122,
        0.22729898156882494,
        -0.01105204789035534,
        0.08960898106189294,
        0.1894866107213814,
        0.2516465167674837,
        0.2883700428682679,
        0.22065768101575936,
        0.1252379014821352,
        0.7065666303068021,
        -0.20929539450338097,
        0.3368556693768482,
        0.7751437033021942,
        1.3239093374585267,
        0.910698265099517,
        1.0701965799976145,
        0.22282423629963455,
        0.14584188167875775,
        0.09613305454895837,
        0.4206271700881207,
        0.2957183214665621,
        -0.03789134496078268,
        -0.03736888212344553,
        -0.045808625468825255,
        0.11034406479892457,
        0.9181824980600867,
        0.7694294700179779,
        0.9009729531816962,
        0.7402032947525605,
        1.0134965382448486,
        0.858627012882777,
        0.9542669180986221,
        0.7155431363500315,
        0.4185640819661362,
        0.2804801976206831,
        0.5746040196586916,
        0.4640217096556844,
        0.40169021782667047,
        0.11594156756647774,
        0.19920038390837283,
        0.036770999391087925,
        0.9620559017508831,
        0.8476500651714384,
        0.8800350704112744,
        1.0030948412020093,
        0.515139972124113,
        0.5952498346471568,
        0.48247787087256316,
        0.52636516659891,
        0.49331379913199946,
        0.5032570654545345,
        0.5574317682580797,
        0.6587219767783004,
        0.3618264030821352,
        0.5933406488153817,
        0.4117379092642915,
        0.5328093987509983,
        0.27796278130541924,
        0.1901984714600812,
        0.18060247806735563,
        1.0253383567683094,
        0.9315644410817309,
        0.8426099347688435,
        0.9647720978557949,
        0.8704060820208941,
        0.69616262016677,
        0.8580760639774216,
        0.8235572842772277,
        1.1300068698299301,
        0.7489623446577091,
        0.9034175295839385,
        0.5014383640632558,
        0.33975546832741027,
        1.0213906994216992,
        0.9981061006345922,
        0.7669895472525755,
        0.8529266378655035,
        0.7459820097333545,
        0.23876695800338335,
        0.4672105500410283,
        0.7633914289240283,
        0.7182232379770307,
        0.7976021670009534,
        0.9409099195114475,
        0.8382853503521285,
        0.7747766715608789,
        0.7409914108269903,
        0.9416450227264805,
        0.44580263516182406,
        0.5399883918654164,
        0.49627743865239443,
        0.44272583053386505,
        0.014839230169679286,
        0.05754312241677466,
        0.1551195276728569,
        0.03833238154690099,
        0.18802429044462232,
        0.2630966719318619,
        0.06820742133109867,
        0.602946926814025,
        0.6068476988315513,
        0.10821814042359613,
        0.9754753523258988,
        0.8332892461093065,
        0.7701646133085933,
        0.8500138729933334,
        1.0110991060859458,
        0.37267321892912025,
        0.5450450949799928,
        0.5279218987165519,
        0.9029168583741609,
        0.8644964090334514,
        0.8991889929250972,
        0.7298618395029306,
        0.6347460636450737,
        0.4396934622517052,
        0.8451551527403703,
        0.8652697376625271,
        0.8447041929595124,
        0.919890946261218,
        0.5900657114991446,
        0.5840515199636558,
        0.9542017370672474,
        0.8098934797605457,
        0.9706919053839255,
        0.8681379669073607,
        0.9236230537886682,
        0.4634309207383113,
        0.6015041779110989,
        0.9709146722934475,
        0.7937778079776986,
        0.8278883665103893,
        0.5182940581669812,
        0.9425199784556029,
        0.4944087046009797,
        0.5107719088752584,
        0.5219748966981729,
        0.37999218314257593,
        0.5123211419938748,
        0.46824802563002044,
        0.512347517534347,
        0.1833973989920811,
        0.7409789666834367,
        0.45989751596124756,
        0.5756757267983603,
        0.334479376290288,
        0.4231953048212401,
        0.5409885226708796,
        0.5895327944607768,
        0.7670573239970602,
        0.8256125017137083,
        0.7286792314656291,
        0.891803075688068,
        0.8481583896469567,
        0.6740606030410783,
        0.22133661566990148,
        0.1253545079860124,
        0.18623041581265307,
        0.08396450108634884,
        0.14855130536871958,
        0.2269005850207947,
        -0.06169909764252971,
        0.3031216734190131,
        0.08329207772707073,
        0.18006159710271513,
        0.13559188999630514,
        0.22335931304155882,
        0.0046731177291258925,
        0.22947454106033086,
        -0.2965941765596357,
        0.10253641286367375,
        0.28603810030638416,
        0.011953084220795801,
        0.17418326254058072,
        0.26155192516008685,
        0.19625808022236862,
        0.06815879748920256,
        0.11172100786879045,
        0.28495635976186356,
        0.26581058830050985,
        0.14176986005492734,
        0.19952732233557785,
        0.24128725699391107,
        0.15926972568334283,
        0.179805524259127,
        1.1052459230258151,
        0.7395287737086087,
        1.0489600249737805,
        0.808770827761277,
        0.8961675216905106,
        0.5648770554271126,
        1.0152223676067658,
        0.9992000862001498,
        0.7649751746016252,
        0.3962487510688131,
        0.5949659798344437,
        0.9397184340769804,
        0.17844567646649967,
        0.661979577814339,
        0.4973229946717325,
        0.42313882746425135,
        0.5588993238198552,
        0.522007275023975,
        0.4881719020588356,
        0.5004491167869937,
        0.1114134991268185,
        0.09187260487412972,
        0.033786910259063205,
        0.23938766018702157,
        0.2419787965437796,
        0.17651631300241757,
        0.22718614362400355,
        0.1670600308162547,
        0.12697598231251087,
        0.03898343968808546,
        0.04499907607899787,
        0.42900927856338544,
        0.5822355882693422,
        0.48010127596330165,
        0.15686119400444193,
        0.19852581645566295,
        -0.1201274138257227,
        0.18389689953301924,
        0.5346703360875991,
        0.5230973991397344,
        0.8962529744708043,
        0.8601815863393745,
        0.5173970857051453,
        0.44475272929044896,
        0.49382628904407755,
        0.18806975952889576,
        0.1669142506609528,
        0.1624776545645485,
        0.3917129193745108,
        0.4464899960742499,
        0.18211642882784176,
        0.2490789093268764,
        0.17317066189581223,
        -0.000583219278436233,
        0.1849294557145234,
        0.24038104946196878,
        -0.08060758668848819,
        0.2538481833233046,
        0.07741219166384053,
        0.18217605336544343,
        0.17562975406431738,
        0.5435834340732728,
        0.4985380246354853,
        0.5151505453365206,
        0.8807760413077227,
        0.7467140552200736,
        0.9058535439641986,
        0.8245912341209857,
        0.5338730402482746,
        0.6507445094919112,
        0.5220622187628665,
        0.4251922664537509,
        0.8062611329218423,
        0.8285800835388254,
        0.4642059651950646,
        0.43796385331130405,
        0.40870860194632924,
        0.6573885121895982,
        0.4187833377620601,
        0.6067119977860602,
        0.4864144283769729,
        0.4819801642195117,
        0.46027003690453455,
        0.0980753150725034,
        -0.02361201133040246,
        0.11553826386485253,
        0.2124244407262766,
        0.22451226476235941,
        0.21528595943837953,
        1.1455244346540359,
        0.3995227056420288,
        0.954166271414026,
        0.92236263490193,
        0.7572461428263845,
        1.115693249560823,
        0.44070497789582364,
        0.44513590383192303,
        0.11548582356303477,
        0.12280477905375868,
        0.18366290794691828,
        0.20646712605842377,
        0.2086457243788997,
        1.0315520867067358,
        0.9061417840232259,
        0.5043200469411973,
        0.4852845945176333,
        -4.3956108878832225,
        0.0554627199354566,
        0.08115590489432487,
        0.3607213741153148,
        0.38751329449677585,
        0.36772591457528586,
        0.5101458200604744,
        0.6969643867356169,
        0.48777586883136753,
        0.8299202128394175,
        0.8685907196449374,
        0.8363179434648788,
        0.7834942717399973,
        0.8009319509936085,
        0.8341465020353738,
        0.85059283470591,
        0.575434817888065,
        0.37365242764092793,
        0.34545675636641504,
        0.36412596951267456,
        0.5716930159804088,
        0.44697535541752487,
        0.06536110734619857,
        0.08945711081767938,
        0.21531055228393048,
        0.25673948344710357,
        -0.1385251609431264,
        0.01655202489516048,
        -0.009254603373247737,
        0.2650245946001164,
        0.7860097534752918,
        0.8834379983920564,
        0.06318556732576108,
        0.03650808658249625,
        0.33156135700333583,
        0.13497812860265887,
        0.08701875018652366,
        0.08552280915332194,
        0.23392456864422378,
        0.10500971958507495,
        0.1726626773140595,
        0.054732060407889103,
        0.8928622046911227,
        0.2604791824652904,
        0.11433426865857566,
        0.22678412516119067,
        0.12223697817425226,
        1.0169444608773703,
        0.8070202621619105,
        0.7615885143189852,
        0.8492763222694601,
        0.10290489815525185,
        0.15451775373208168,
        0.20131686695505205,
        0.06956250294194476,
        0.22096720749856047,
        0.17434805868564668,
        0.14812334365963395,
        0.19820954231904364,
        0.1012795663014243,
        0.10385576829213031,
        0.12892957377825726,
        0.4115462170385564,
        0.5410006048098609,
        0.48674320076625366,
        0.4723860355018402,
        0.5960839476173502,
        0.5347582021676179,
        0.5580590691407568,
        -0.019957419031021398,
        0.06273733671909526,
        0.006812593448606099,
        0.2734371129778786,
        0.11812953413116618,
        0.16644087192198967,
        0.12340666523203861,
        -0.024971121618120633,
        -0.09195560829256534,
        0.14151024532445458,
        0.9088417948887877,
        0.9117576521072098,
        0.8276158892092594,
        0.7922348653890944,
        0.7089143276088611,
        0.5189745235044169,
        0.5295344353185195,
        0.2304149746915971,
        0.773795054637068,
        0.8996784924207436,
        0.8969009893597348,
        0.6478121885673792,
        0.9412459072577762,
        0.3939234385453374,
        0.6375922944835352,
        0.5019975919838059,
        0.4395912452596534,
        0.32032101380678835,
        0.643612772826711,
        0.4254793039972647,
        0.6306196790579562,
        0.5756756248870849,
        0.012344848933224765,
        -0.1319925673071856,
        0.0387715654891021,
        0.19022778024667486,
        -0.11587154137957861,
        0.4493719005211925,
        0.15259348708912907,
        0.2699710289739564,
        0.21397830010300806,
        0.0934834614454913,
        0.17713658704277618,
        0.20686843013707948,
        0.4843077130343987,
        0.5348753564356539,
        0.09234329161152219,
        0.06441034840825913,
        -0.06237551384633724,
        -0.22015580660865464,
        0.09617136100527224,
        0.0449381244707712,
        0.17568259212280732,
        0.24838531417119264,
        0.6920625585048903,
        1.0242685298416712,
        0.8246922712527135,
        -0.022551011948532745,
        0.8268045476361171,
        0.9312393591103977,
        0.995840653771618,
        0.7993083000722769,
        0.7495508910841391,
        1.0059044928872196,
        0.9139882214717228,
        1.0282862051558375,
        0.6286367601764192,
        0.7144744318532272,
        0.7729715840511373,
        0.7784348307211764,
        0.5502816704118024,
        0.4437539901023898,
        0.5863984054657643,
        0.26313146114753855,
        0.023370532126855866,
        0.0992960898152334,
        0.11071989365452597,
        0.08637976992980805,
        0.012962022737123316,
        0.14745686445965406,
        -0.11999858469652987,
        0.259168848874027,
        0.9573447183186877,
        0.8540514353724941,
        0.8776684422050283,
        0.8948435923997856,
        0.6444510229821476,
        1.1837611032616222,
        0.8585529983385329,
        0.6717615321545855,
        0.9349907830223185,
        0.6204892347752757,
        0.5138003541046129,
        0.5343713147165291,
        0.5633557287367065,
        0.4748872675597292,
        0.4581239080747607,
        0.9375659537009426,
        0.10638672021807558,
        0.4375501883049604,
        0.5111585667004884,
        0.34141134297244613,
        0.9887951956190957,
        0.9179281211298596,
        0.9143429890525827,
        0.7629892434457308,
        0.8647197817114144,
        0.7067630447021128,
        0.7715415875865366,
        0.8194957010463619,
        0.7100978870031275,
        0.8578516820142387,
        0.8322131374518863,
        0.9009697505709768,
        0.8361498976983793,
        0.24677259450966113,
        0.3601098165288789,
        0.13226929707171925,
        0.4198711489815919,
        0.42294514709895525,
        0.6010352456078571,
        0.521925345501626,
        0.4594767352821805,
        0.4847549583037705,
        0.49517928851395443,
        0.5053689619545504,
        0.4716622883391076,
        0.4442915657813898,
        0.8825662444878822,
        0.8127075841579281,
        1.0363985077300237,
        0.7786687364359198,
        0.9300447844140616,
        0.7062863568033292,
        0.2957567972951006,
        0.7197157837804954,
        0.8287569674437796,
        0.8456751716637638,
        0.8604178072833295,
        0.497132988607873,
        0.5177431372692095,
        0.5398608422962057,
        0.13992539364839793,
        0.14502219656256604,
        0.4260951200678572,
        -0.03672894461866747,
        0.0853164919219117,
        0.056589171382594027,
        0.1590306763297234,
        0.3140772844778711,
        0.44166467475838644,
        0.09424004414125446,
        0.24901091347386023,
        0.17775292975876994,
        0.09762316824096222,
        0.49224766334901754,
        0.08950586456166883,
        0.6062722198779764,
        0.5447243164075817,
        0.4714161410729328,
        0.5018362048503379,
        0.601347002426437,
        0.5374220731595724,
        0.5276943705040693,
        0.3204456639701356,
        0.6485778798111276,
        -0.06255460956140552,
        -0.06887739992506509,
        0.1326123174811629,
        0.16237261335145772,
        0.0319535793265012,
        0.0751030512841613,
        0.19913003299883725,
        1.349839142440085,
        0.49084640366178334,
        0.5030631565607848,
        0.27233781573952454,
        0.7282214984611662,
        0.7060438267311318,
        0.8230518654255121,
        0.6667239575454307,
        0.013775738326786201,
        0.5598809265552469,
        0.3676611260899746,
        0.4993276571351337,
        0.36776545336791167,
        0.41882865447479173,
        0.5215045241379546,
        0.443645789819368,
        0.29672164393907174,
        0.5934962508099947,
        0.7397225042902027,
        0.49376582534224567,
        0.5294143649373504,
        0.30432890226732695,
        0.2541906760572181,
        0.7545029972288754,
        0.690613738199391,
        0.6920716730781515,
        0.47422810682058136,
        0.4812944381010744,
        0.5838782924490342,
        0.6665610178806604,
        0.27393557061858365,
        0.06203530587196855,
        0.8636661269078486,
        0.7647168416272262,
        0.771300139752954,
        0.902555608831592,
        0.8938350556408465,
        0.5513606609530564,
        0.4823968762031067,
        0.6083712561413478,
        0.5913730978530857,
        0.6681829748108481,
        0.6090417727806389,
        0.8967665086263811,
        1.0260273964923285,
        0.8617340469735986,
        0.5957298481011688,
        0.9075489315257644,
        0.7019656079162669,
        0.7288712061199725,
        0.816785462869982,
        0.722770425761591,
        0.7236549135921178,
        0.7556124761108995,
        0.6281976127418718,
        0.8454489259864812,
        0.7103210660904951,
        0.8614108293226641,
        1.0894813010714395,
        0.3146080361724978,
        0.4190484195032652,
        0.48711323046476673,
        0.36093063757969013,
        0.5718934985704787,
        0.6536425297310026,
        0.5238161810887211,
        1.1094490838668862,
        0.8857460641201937,
        0.97265850129625,
        0.9639028115289938,
        0.18469318318107486,
        0.48791752402694494,
        0.5420412230136943,
        0.3067323929340585,
        0.14593131652994623,
        0.19008431984765953,
        0.1672670125286063,
        0.2972789020133716,
        0.1745717933568569,
        0.4577086155105426,
        1.216567901506801,
        1.039834167812762,
        0.9912746360907495,
        0.8097566260691739,
        0.6640953995624267,
        0.8657825586952875,
        0.9129800372802943,
        0.9298567387263682,
        0.729033648810385,
        1.0329749741407266,
        -0.003446594862042353,
        0.10440808060456472,
        0.18280170358237988,
        0.06414564194513551,
        0.06551716722435288,
        0.4484479418986934,
        0.6364005888629276,
        0.6585376626472693,
        -0.0014589812006120704,
        -0.08018049601120175,
        0.09594512974234076,
        0.4474777348431094,
        1.0121717992010306,
        0.8924218651022696,
        1.4062938042754642,
        0.8955142971351875,
        0.9010804815938747,
        0.9344223265015044,
        0.9341615595354189,
        1.056581605043674,
        1.001380765746971,
        0.8600360147105107,
        0.8809319423412953,
        0.42311370585271835,
        0.2207502203178307,
        0.1391993544567778,
        -0.08009499740427682,
        0.5697969171924178,
        0.46094708342370005,
        0.6279855173751161,
        0.4899216628060563,
        0.5001742709803552,
        0.4336270961344347,
        0.44381713365467906,
        0.37002192608215284,
        0.47433047756665364,
        0.4146903281609721,
        0.401982690614485,
        0.43730517628076526,
        0.10246666046259695,
        0.9961609962745996,
        0.46030209152830653,
        0.0892106437850698,
        -0.18905037750536993,
        0.1847011556984075,
        0.15233487612210803,
        0.15548280918560467,
        0.9820398685973659,
        0.4535736494627893,
        0.4677539092025833,
        0.5410160414355633,
        0.7061756340472887,
        0.6691321243892125,
        0.40598121667778797,
        0.44674969268752834,
        0.5940156680604809,
        0.9373544893399627,
        1.1476361251760323,
        0.9950079631711556,
        0.8658779871973239,
        0.946859956064993,
        0.6751268555999894,
        0.8680242489442105,
        0.8822439624875389,
        0.8942278151324015,
        1.1890869983154138,
        1.0099578356422432,
        0.5573365721272384,
        0.3103499552753743,
        0.5661469101333348,
        0.9815894043490191,
        0.7893252347322675,
        1.0666852066454844,
        0.9044483876985894,
        0.22638326949650425,
        0.19753487159394326,
        0.2500086291412991,
        0.7921783136419407,
        1.0692279338438941,
        1.0206587023043225,
        1.0034813102957418,
        1.0427800258041386,
        0.7552168765996621,
        0.8224488155119573,
        0.7000360292337009,
        0.9888283023348813,
        0.1010979029244312,
        0.17575819770592913,
        0.691481789394088,
        0.7260431358255615,
        0.946579903086571,
        0.9850080865846779,
        0.8170615308099827,
        0.8257227341432143,
        0.9676177486869991,
        0.8929792125128247,
        0.9602522246313173,
        0.1584696264039747,
        0.3577404821951886,
        0.10164187781553662,
        -0.06014694801179379,
        0.07578494178450476,
        0.9027316425595913,
        0.985170811270523,
        0.8416034505377515,
        0.8811720032439354,
        0.7291928979541189,
        0.09883251213246667,
        0.2969260797179082,
        0.08637439328338242,
        0.0003694174396787888,
        0.489790123597895,
        0.5506775352004043,
        0.8246963036592088,
        0.8027494075304723,
        0.8902917883505305,
        0.71904196692345,
        0.863708975086408,
        0.7262240077534244,
        0.16639507326048067,
        0.13626839631008303,
        0.2940410157367608,
        0.09118625141582855,
        0.3596170602071735,
        0.4582229632007249,
        0.5100463504332852,
        0.6236170370719941,
        0.5001418795702939,
        0.4578249747654379,
        0.5466544663825164,
        0.5575729448151192,
        0.511812405308684,
        0.6993067849065078,
        0.4286654662780771,
        0.5308776570256334,
        0.9414614294911029,
        0.918094197306489,
        0.8243192685643347,
        0.9601107346299489,
        0.773793499083121,
        0.813537037317161,
        0.8715386998832433,
        0.6351110421286987,
        0.5133119850699761,
        0.5592447372058992,
        0.48497400611829683,
        0.25533071415958336,
        0.45883517844071425,
        0.5017473900756466,
        0.6556233693342065,
        0.5846696756737318,
        0.8880858055895617,
        1.1699256278207033,
        0.8532860931374229,
        0.9007926228816795,
        0.7543178357760226,
        0.9359581542473403,
        1.2883123571545967,
        0.7309240482792786,
        0.8976347780720352,
        1.0073639448548568,
        0.5205129076976548,
        0.5642007820305953,
        0.5958076746430363,
        0.40735511616995396,
        0.5760677114509182,
        0.5603711947385289,
        0.7321739201382459,
        0.738232809951983,
        0.8393195000950616,
        0.2768192537922964,
        -0.036875834052485984,
        -0.03907441278766298,
        0.7952388165707374,
        0.8411802450332566,
        0.45362478476486395,
        0.3150264858590275,
        0.5365975529762054,
        0.4968231212206546,
        0.5428046776479049,
        0.7834187597761793,
        0.2919655684592866,
        0.48832489828382497,
        0.5747169805768373,
        0.6031774818536911,
        0.9365510195041801,
        1.0191463983196463,
        0.6933946099372332,
        0.9097599216315644,
        1.0870121540244697,
        0.8304894516228688,
        0.4533781970188731,
        0.60708020528524,
[truncated: 6,093,956 more chars]
