# Supplementary material for: DeepFRET, a software for rapid and automated single-molecule FRET data classification using deep learning
Source: eLife. 2020 Nov 3;9:e60404. doi: 10.7554/eLife.60404 (PMC7609065; doi:10.7554/eLife.60404)
Supplement: Figure 2—source data 2. [file elife-60404-fig2-data2.zip]

Archive with 12 entries (10 files):
- Figure 2-source data 2/
- __MACOSX/._Figure 2-source data 2
- Figure 2-source data 2/.DS_Store
- __MACOSX/Figure 2-source data 2/._.DS_Store
- Figure 2-source data 2/Fig_2_S1a_S2/
- __MACOSX/Figure 2-source data 2/._Fig_2_S1a_S2
- Figure 2-source data 2/Fig_2_S1a_S2/.DS_Store
- __MACOSX/Figure 2-source data 2/Fig_2_S1a_S2/._.DS_Store
- Figure 2-source data 2/Fig_2_S1a_S2/Fig_2_S1_S2_thresholds_deepFRET_full_1state.json
- __MACOSX/Figure 2-source data 2/Fig_2_S1a_S2/._Fig_2_S1_S2_thresholds_deepFRET_full_1state.json
- Figure 2-source data 2/Fig_2_S1a_S2/Fig_2_S1_S2_thresholds_deepFRET_1state.json
- __MACOSX/Figure 2-source data 2/Fig_2_S1a_S2/._Fig_2_S1_S2_thresholds_deepFRET_1state.json
