# Supplementary material for: DeepFRET, a software for rapid and automated single-molecule FRET data classification using deep learning
Source: eLife. 2020 Nov 3;9:e60404. doi: 10.7554/eLife.60404 (PMC7609065; doi:10.7554/eLife.60404)
Supplement: Figure 2—source data 2. [file elife-60404-fig2-data2.zip › Figure 2-source data 2/Fig_2_S1a_S2/Fig_2_S1_S2_thresholds_deepFRET_1state.json]

{
    "Ground truth": [
        0.7005640473400759,
        0.7256508827457046,
        0.5573977358015239,
        0.5371917442566285,
        0.6012624225980184,
        0.5698380117937363,
        0.6228365073140458,
        0.4149288480444361,
        0.45799237919505165,
        0.6986059447158434,
        0.5636968837103877,
        0.4332397539175199,
        0.5493043523977712,
        0.4492541930931768,
        0.571865214370445,
        0.5312152988108686,
        0.45187210193645777,
        0.4273952033685789,
        0.55859530410432,
        0.5521939069412966,
        0.410392593875728,
        0.6846978368727924,
        0.39753748777380066,
        0.5067241369770017,
        0.5955261956856355,
        0.3586511861091659,
        0.39771700070452937,
        0.35048287745889856,
        0.3685243024696453,
        0.4047404900286854,
        0.42934722035356443,
        0.6215519240477002,
        0.5538368394163189,
        0.5069367441061635,
        0.40341079356450493,
        0.44254931958078525,
        0.5548513889047265,
        0.3984032408943159,
        0.5283680244244154,
        0.2504370338206918,
        0.5908524833962667,
        0.6022171485982641,
        0.42534484325730687,
        0.42755909412285426,
        0.4356071522082799,
        0.5322409800165067,
        0.6291208719745923,
        0.46434812382343255,
        0.5102129986812802,
        0.6235949310551696,
        0.2918581832861713,
        0.5516510554947588,
        0.5165319501900361,
        0.6084358883735397,
        0.5885740739892817,
        0.46821385683129907,
        0.570659357005361,
        0.6420466854144842,
        0.6051015486377649,
        0.5430562044029561,
        0.38048676478728005,
        0.43480886771833493,
        0.5010797105585907,
        0.32255194438927026,
        0.6790448821633714,
        0.7244113334389994,
        0.403582915245193,
        0.5321456570236783,
        0.4021351666202655,
        0.4179802370599981,
        0.5940787110597937,
        0.31672964058686104,
        0.5615755048370377,
        0.7721397401147926,
        0.4858582144788027,
        0.22028148911470638,
        0.48646911684073746,
        0.5918552227224372,
        0.5854717224178585,
        0.3319417370011411,
        0.5375098040209556,
        0.4373987889669889,
        0.5523285205677356,
        0.5922318468645318,
        0.4817528947515708,
        0.6359890523211702,
        0.3172225669366634,
        0.6007396776308394,
        0.6014300271463267,
        0.5222294292006749,
        0.7336603870199793,
        0.6907785490729415,
        0.6700036835245321,
        0.5837627401568632,
        0.6929545316997359,
        0.608765726807473,
        0.6830207038755584,
        0.6546343105565949,
        0.44308554569131964,
        0.5513320966480636,
        0.38349143020207566,
        0.46253137448156106,
        0.5455353282986921,
        0.6611678701138729,
        0.6340411033982598,
        0.5261489419374722,
        0.40017412063575397,
        0.5850918966402057,
        0.6229076083352867,
        0.6025775018090909,
        0.4733337194617985,
        0.453943090378715,
        0.4908828030238872,
        0.3834222038974621,
        0.4143250446534571,
        0.5173487131186671,
        0.5149589133693615,
        0.49934559613923946,
        0.5326805166444125,
        0.420698417629849,
        0.576269808507982,
        0.6783896240500307,
        0.49750804248634195,
        0.4635090689978948,
        0.6905277749219005,
        0.48260633607731573,
        0.5844462214833767,
        0.4501512915446448,
        0.4468593316853524,
        0.39753266957899214,
        0.3434924632463179,
        0.41662033824667544,
        0.5910537283368132,
        0.4996841243896973,
        0.47844546189515813,
        0.5952809424030854,
        0.4678449087924354,
        0.5793545210309466,
        0.2432896385331748,
        0.5043239981032953,
        0.5483231062384816,
        0.3957477560920341,
        0.5442787069721919,
        0.5757045235679202,
        0.39601002465624374,
        0.5082441106068237,
        0.589200048966457,
        0.5036628781556031,
        0.4863083882060909,
        0.42342795043191356,
        0.49150323008087915,
        0.49611372210389043,
        0.42266684482308,
        0.6434530770965509,
        0.5550525152968415,
        0.5563043302686626,
        0.6900300969818642,
        0.26704948121784466,
        0.5016232599246887,
        0.3467593567626928,
        0.5046514818704885,
        0.4402676357088585,
        0.35216558729362907,
        0.3682200811284401,
        0.5050894127922761,
        0.41085320033172024,
        0.6592811018625973,
        0.6052106431849502,
        0.3505470504358419,
        0.6742628337187555,
        0.5663741645940715,
        0.5309086449603138,
        0.35835611813256807,
        0.3796081062043666,
        0.4318875890438774,
        0.4753021785746108,
        0.4277116788140385,
        0.4927407768458119,
        0.4651148955046457,
        0.5192828257704151,
        0.483932849802755,
        0.6447218952478928,
        0.6069535836642356,
        0.46969754066539965,
        0.4060837804036322,
        0.4969188855116616,
        0.5008599336197882,
        0.31576651182762744,
        0.3809513054345594,
        0.5400114475986778,
        0.42671900281485037,
        0.5890856138789594,
        0.6013975584082742,
        0.3092032143480689,
        0.566400987589342,
        0.593964711447929,
        0.4842301888481432,
        0.5052374562482793,
        0.2720180584677236,
        0.6138885627381516,
        0.5024778042909261,
        0.524257779081089,
        0.4662149447362982,
        0.5834953339785484,
        0.43893088903159333,
        0.40846716521519694,
        0.578684181759362,
        0.48903945420947914,
        0.4403925455032396,
        0.4336428720185657,
        0.5803319754329802,
        0.63467069696369,
        0.2941629606356557,
        0.4143229031369221,
        0.40375684149228014,
        0.6820008578972798,
        0.4413622873041772,
        0.6487711680707196,
        0.48101819573154264,
        0.5629897320343505,
        0.48190628342977776,
        0.4252234682188422,
        0.5850179570501497,
        0.466960072725648,
        0.5054315416923618,
        0.535282119509631,
        0.41275605497650797,
        0.4354162701650216,
        0.417858220119065,
        0.5726989022397606,
        0.38247988106008,
        0.6130869182915596,
        0.5372174228939579,
        0.5609390272678502,
        0.3765395737780438,
        0.5029208354316135,
        0.33547465151652167,
        0.5478226461026725,
        0.525970326158191,
        0.4441373147942531,
        0.42283209170168795,
        0.4404191307287774,
        0.6251107428534858,
        0.5326821373853624,
        0.5975976857481153,
        0.45309869622532295,
        0.4139038689391453,
        0.344616747543045,
        0.5350171901118954,
        0.6062330675071088,
        0.4933915909370574,
        0.37639639056145024,
        0.6814440396468444,
        0.5139225752188914,
        0.46985009479588236,
        0.46085487605609204,
        0.6256023222474898,
        0.38375908460579683,
        0.48217487479413945,
        0.4699449990366821,
        0.3772729593833791,
        0.6480922263240081,
        0.443881745617836,
        0.635473918352187,
        0.4832917607810663,
        0.5622728763711483,
        0.383919893776601,
        0.4794467522307794,
        0.6477449850817293,
        0.518020641729484,
        0.5379398690186871,
        0.4210692227253346,
        0.48363667911874164,
        0.38962487604211227,
        0.486413423516399,
        0.41613251113356936,
        0.47769157784872623,
        0.4894773961931533,
        0.6873529801549767,
        0.6084454166698641,
        0.3371931572920287,
        0.5132557868988893,
        0.6992705549740861,
        0.5795076352015832,
        0.4055238121930768,
        0.6342624972969102,
        0.4502388360429206,
        0.47315971314772653,
        0.43816765555689313,
        0.5079717155608934,
        0.5984272286116503,
        0.5007850692734822,
        0.5553026151332701,
        0.5771210110107595,
        0.635562929130431,
        0.5210656362070629,
        0.40915866001504625,
        0.5296666933765268,
        0.3005615272209677,
        0.4544411931009268,
        0.3252304395870376,
        0.47871748094230027,
        0.5089744151168597,
        0.5311516080248458,
        0.5406949095020005,
        0.5035078115525874,
        0.5239496932363381,
        0.42246239299372634,
        0.650898004951524,
        0.49073220500668824,
        0.4315468489770117,
        0.4772085016259297,
        0.6472501652591786,
        0.5107023423822812,
        0.437203318986651,
        0.5249115513608961,
        0.5001784755813486,
        0.45255628660607217,
        0.4246294504934818,
        0.4330396809466233,
        0.6105020377714762,
        0.5075315387991346,
        0.412174119912206,
        0.5649046648552569,
        0.5545630762543845,
        0.44232010681097783,
        0.6363622522105822,
        0.6600292870724068,
        0.47374136559465657,
        0.6435729806480237,
        0.5152543084680847,
        0.615695967653339,
        0.43293340344078374,
        0.4996511645096641,
        0.3798855427014783,
        0.39658216936526675,
        0.39164166114830695,
        0.4539522036641721,
        0.3927213924220993,
        0.385990621139308,
        0.38152961820173303,
        0.5156361130567272,
        0.5172707287748782,
        0.5548928597960913,
        0.46964933011544424,
        0.7410052809411657,
        0.5337986656363614,
        0.5023290160154936,
        0.5018244939486665,
        0.436243166766186,
        0.4457577201655152,
        0.5477833815117629,
        0.34842929364757996,
        0.44788311424495164,
        0.6785461339876374,
        0.48524600874986773,
        0.6755769703125055,
        0.44091162989724814,
        0.5637648332926877,
        0.2677856820366397,
        0.4848634208618618,
        0.5041045403519953,
        0.4369999717055475,
        0.5912057870286177,
        0.3255038576723139,
        0.546018964758885,
        0.2840285842477964,
        0.18856941265242355,
        0.42162238390423695,
        0.548040350127612,
        0.45818566160761076,
        0.3660570677644758,
        0.6846343578863492,
        0.38043435954628924,
        0.414641173204454,
        0.5697360470620133,
        0.33912238353536067,
        0.5081437849238947,
        0.4761106794962206,
        0.47668595149097787,
        0.5478987748370356,
        0.5520028901454238,
        0.5954489381280033,
        0.4756126972203594,
        0.5734748054635207,
        0.6195568953186148,
        0.6010773709845358,
        0.4546792498779699,
        0.5338413906818485,
        0.5750214950706648,
        0.5950813331665039,
        0.5583478839583235,
        0.6445878230147275,
        0.49309225391982175,
        0.6098666912593478,
        0.5697702168064986,
        0.34871100204869493,
        0.5741114013620531,
        0.5136215367376168,
        0.5103102707383353,
        0.5739271313760927,
        0.4023649114094572,
        0.43288889829087746,
        0.5964385653164396,
        0.5216241024881568,
        0.48857378098347776,
        0.5762451280151546,
        0.49268829579371975,
        0.4184322310385354,
        0.4711451629707326,
        0.4192802363644435,
        0.42463847768713847,
        0.5140484847324109,
        0.512354941173652,
        0.5386642881667915,
        0.3038431570221383,
        0.6204504570258307,
        0.34823013068064645,
        0.5098108119989232,
        0.536728437681963,
        0.6101753960085855,
        0.6110312892270523,
        0.5499965251121558,
        0.25156138028525055,
        0.3678369742368978,
        0.590476890454964,
        0.6736433094235905,
        0.5435697929512765,
        0.5628061123749557,
        0.47135097757828176,
        0.47021697969308324,
        0.6764171835634819,
        0.4211359115075425,
        0.47568774541735026,
        0.40317041601016995,
        0.4128100164909968,
        0.6797805726295969,
        0.6260153261533385,
        0.4088484398897316,
        0.49147863631964045,
        0.4273298231559948,
        0.5523828594584416,
        0.671183888133789,
        0.4171446296737694,
        0.7004166438253331,
        0.389912950344951,
        0.4237642135820957,
        0.5819750631113398,
        0.5772001729509422,
        0.49490125111187744,
        0.42760948935454346,
        0.46686896112482357,
        0.4635820327794407,
        0.3737380900150913,
        0.49878410185221683,
        0.5356347475813084,
        0.5905863561941865,
        0.5306976110781314,
        0.4148980173074456,
        0.413919177857622,
        0.4748719920632146,
        0.43936599016704253,
        0.47477688172045024,
        0.4671200400184467,
        0.5316358505511113,
        0.3815135531577736,
        0.17425482720189506,
        0.6121879868044519,
        0.42469448036142154,
        0.40005231285773596,
        0.4995783155254053,
        0.5709271149875291,
        0.6776085122086378,
        0.57140727672305,
        0.5108118771948279,
        0.44976993457540887,
        0.4297685973607693,
        0.5422456584407935,
        0.5269741861860535,
        0.48048663157413235,
        0.432186690868949,
        0.4774028882773881,
        0.6962727171299294,
        0.4017853771676505,
        0.5368887607532056,
        0.5763560441089854,
        0.33161337599399465,
        0.48782056253311895,
        0.5610404934128329,
        0.5609541430103541,
        0.4380687160810931,
        0.5592773435916352,
        0.5056187647851685,
        0.49200753384810203,
        0.3212993133975332,
        0.5168669837903751,
        0.5260640121787715,
        0.5336597412983474,
        0.446750589521754,
        0.404853148684178,
        0.5452883819675912,
        0.5430412955013184,
        0.6147464778847641,
        0.4365082265004593,
        0.4024697432130301,
        0.32666215042655233,
        0.570908790011398,
        0.6539265011148405,
        0.4820530951186388,
        0.5405124099178669,
        0.3877650921144949,
        0.4974577590823825,
        0.6705325679391728,
        0.311309814758202,
        0.6507673344619482,
        0.5167034607808958,
        0.4521090850314372,
        0.4558635410010582,
        0.4088264147251439,
        0.6512375583866264,
        0.5558412573657054,
        0.5078837125034467,
        0.6836732358008116,
        0.5966608935442398,
        0.549514031029993,
        0.509259081801253,
        0.498475780505225,
        0.5662441146968454,
        0.5647703632881519,
        0.3435424743229139,
        0.50615689478183,
        0.514488050168311,
        0.4383502097802498,
        0.5120774974568983,
        0.4959853008379108,
        0.4511531591096677,
        0.4575598633666608,
        0.4784118086726961,
        0.512647889445693,
        0.6428162469096781,
        0.46963651763833403,
        0.4991196535835651,
        0.4392766163890646,
        0.5914814962274297,
        0.6096403695298538,
        0.49544527102178226,
        0.7003764443619603,
        0.665815083706039,
        0.5126977619643769,
        0.4314645341448176,
        0.4041169600931656,
        0.43117113446432626,
        0.5174512537739024,
        0.4691746497175888,
        0.47039345330223,
        0.5798730260059414,
        0.40153560485555245,
        0.4814334835131785,
        0.3810418231880418,
        0.5886274751272452,
        0.37357312825119565,
        0.49526636960250026,
        0.5669821677909874,
        0.5561150913413404,
        0.6352192150458219,
        0.48432785665593686,
        0.47844430560768814,
        0.28906669018108083,
        0.39977659909345054,
        0.4957135846201975,
        0.5303634452635521,
        0.43965861223638314,
        0.5140367391176889,
        0.6028409427402075,
        0.5381774867513143,
        0.8024607436516092,
        0.5022448716966224,
        0.46785182688166266,
        0.5370548168861707,
        0.5268797337927785,
        0.5629926884598618,
        0.527849255622191,
        0.4748576823431876,
        0.251670909622189,
        0.6649962055937466,
        0.5347749219025751,
        0.41957649472669256,
        0.5096050680482481,
        0.44874669547128204,
        0.20574124491900617,
        0.49101923840925044,
        0.6141223723466198,
        0.37783195723925894,
        0.5279865001805445,
        0.6018757704486741,
        0.6018947498201875,
        0.635155704197405,
        0.6400794235980031,
        0.38583054707639886,
        0.39122242237908267,
        0.4877122920360362,
        0.3236131007458925,
        0.3689148417365298,
        0.5498547476645979,
        0.42838420943106836,
        0.48195078307936784,
        0.5789730670266604,
        0.35798142019163126,
        0.5888739503523142,
        0.7237888371414402,
        0.4059242168029206,
        0.414984512796969,
        0.5661013809103711,
        0.5516217702948497,
        0.5072840257963721,
        0.3703779133982236,
        0.592729335689484,
        0.5910389989453143,
        0.4856646835553956,
        0.5852944737721394,
        0.43811177861458106,
        0.5601517349272358,
        0.53262462226692,
        0.2964753436901816,
        0.3190741439436358,
        0.48598079979420095,
        0.4631733825730765,
        0.29993827212733326,
        0.11203902993246066,
        0.7976072217118304,
        0.35749522864547484,
        0.5929042344917432,
        0.4758571866950667,
        0.5006465670502609,
        0.6740520254541655,
        0.5735839007644242,
        0.5167851773597332,
        0.517118929671586,
        0.43253740668217766,
        0.3393272062442087,
        0.6049379321314889,
        0.4261360330577361,
        0.6102503102405703,
        0.5301910926850839,
        0.34232865188335615,
        0.39670858548616944,
        0.42520297849727245,
        0.4370317303123825,
        0.57272855506828,
        0.6089808742462943,
        0.5027393858002216,
        0.6502631197830162,
        0.47081593540177824,
        0.5073593000571386,
        0.3208287028884988,
        0.4064100530665116,
        0.6198348948304444,
        0.3531788269192636,
        0.5048779930230418,
        0.49600805985369983,
        0.32238417942538805,
        0.40269178595094857,
        0.5304527304947796,
        0.5322511804790593,
        0.505869613325055,
        0.34414467831538587,
        0.4886993058021981,
        0.38816103840464317,
        0.483144181604443,
        0.3122235749067341,
        0.4294645189214721,
        0.4958908188307781,
        0.33269423418583444,
        0.3072579256062107,
        0.3715929219550698,
        0.41790784347390664,
        0.3823873964543079,
        0.33673574885930924,
        0.36419069253764486,
        0.5527905076713733,
        0.4569068949921322,
        0.5135122435009881,
        0.44249811358846614,
        0.590353973604595,
        0.4942292037741432,
        0.441350291799757,
        0.5482550539865219,
        0.4954167128162115,
        0.537278254365628,
        0.5736805810148083,
        0.3904129227789056,
        0.5791511820511026,
        0.5069114003255148,
        0.4006339120285791,
        0.48132028685453304,
        0.5009730938211315,
        0.46369013741243564,
        0.39471605571291163,
        0.6380231801472617,
        0.2878375785011987,
        0.4121998590623978,
        0.30898759363810274,
        0.5000429265134912,
        0.5633820166372806,
        0.3775328742184537,
        0.37059606996502864,
        0.5177791410463922,
        0.4062709667016718,
        0.4553614638451293,
        0.5546525681497073,
        0.5039211843785346,
        0.5634283031382517,
        0.5832800105536945,
        0.26762594806760703,
        0.4809280648590834,
        0.5592952707622293,
        0.5408159245775815,
        0.47915414053257727,
        0.35464652534423446,
        0.3384196529910611,
        0.3985264676985693,
        0.3796838892422303,
        0.5802218165724367,
        0.5626799241609403,
        0.5131988890015683,
        0.6889450671716957,
        0.4290518893159176,
        0.5667165165884999,
        0.5394123709508083,
        0.4691950755175341,
        0.5515763788455343,
        0.6784005160419596,
        0.7307481542650932,
        0.44525802372243417,
        0.4694094350125988,
        0.5047970009553508,
        0.40772916835951817,
        0.462970812345814,
        0.4584730237604597,
        0.5236153314932336,
        0.2529655885453993,
        0.42457403567749913,
        0.4601597105745118,
        0.6360462332763602,
        0.49127915362964414,
        0.40147264677782574,
        0.4313219454470279,
        0.547446929924044,
        0.5645883541088131,
        0.3711062353605048,
        0.4236056176893195,
        0.3332820853542218,
        0.6253960077443496,
        0.5511032309170735,
        0.48583821622746864,
        0.5359097686371569,
        0.5880515474142378,
        0.5416470596181324,
        0.6663870186714875,
        0.4877219365596509,
        0.449458720240808,
        0.5684475519517291,
        0.5184448822075497,
        0.7127417945898418,
        0.7493196121632512,
        0.6273642441748464,
        0.706548101084679,
        0.4074683964808784,
        0.20747763891404414,
        0.6267016910918533,
        0.4796677599179715,
        0.580368499242225,
        0.4573963149651838,
        0.41420254476732504,
        0.5686152282696345,
        0.2974979649463662,
        0.5412395435871937,
        0.6568001517481619,
        0.49123033223069273,
        0.5373621698861423,
        0.5659074290590095,
        0.5252593422613928,
        0.3626431083417897,
        0.6921271403839696,
        0.5456161083374499,
        0.5513473665274778,
        0.5683336886295152,
        0.5901450229163732,
        0.5388990538693721,
        0.43832952480940135,
        0.4960569573858363,
        0.4576429234600816,
        0.5544466261041742,
        0.4414393312956971,
        0.39188984887302625,
        0.372104870156033,
        0.5714687200389612,
        0.5461828447424492,
        0.6819652812101585,
        0.38935119779697913,
        0.5970821445923074,
        0.45956566831499995,
        0.3976889070366106,
        0.32628701702893725,
        0.42428901580886796,
        0.599522398140958,
        0.7664593655393975,
        0.4715054635322699,
        0.4328046771505988,
        0.5380386756431017,
        0.7124055292367989,
        0.3523659931396754,
        0.5658538032367286,
        0.6314322940638509,
        0.5987920590960262,
        0.4889983940633849,
        0.44479935122397285,
        0.43244877925811526,
        0.543545948737393,
        0.4990937003825468,
        0.5179437437468531,
        0.5488533923562987,
        0.7531888008555024,
        0.4550491702680407,
        0.48083043780550594,
        0.325512793860719,
        0.586999305929463,
        0.6120246307377815,
        0.48723784729896524,
        0.45483286471183704,
        0.6143490747728368,
        0.28226923834770445,
        0.6152837283202071,
        0.40145043966479,
        0.4777429260429128,
        0.4454792430185736,
        0.7160569949815279,
        0.4147608665033684,
        0.573873758484878,
        0.5110455502396914,
        0.4776066547290008,
        0.7303575855834532,
        0.4974866715189822,
        0.595939560135975,
        0.5410421060508105,
        0.5027932981123601,
        0.563893400399262,
        0.5485060803014827,
        0.598228812432806,
        0.5078171168180292,
        0.5428967757751886,
        0.43246562045056103,
        0.45122587926222135,
        0.4936189979777288,
        0.5291259184882962,
        0.6391852131597763,
        0.48693863989011194,
        0.3438585403814241,
        0.6162781258482893,
        0.4391579762025319,
        0.4654694676986943,
        0.3357075978953203,
        0.5197619584111709,
        0.5340625338394197,
        0.39840533245535226,
        0.46665696940616563,
        0.39083627406323845,
        0.5271820082754274,
        0.5240401628788979,
        0.47858474938164763,
        0.34927181787852035,
        0.5741325498530072,
        0.5309104773836797,
        0.6331534433761471,
        0.551693207414911,
        0.46089951179542504,
        0.5809750318577773,
        0.5939896023002079,
        0.5165701063735075,
        0.6114379040563651,
        0.4041872077534042,
        0.7018642453565821,
        0.4993179225006816,
        0.6139345825037325,
        0.6451995098733415,
        0.3931125520791756,
        0.4754426801533596,
        0.4992826541056073,
        0.4969645123602461,
        0.6865518061669534,
        0.270757915853435,
        0.6042690052251543,
        0.5865876414113126,
        0.3201577143370643,
        0.4017264701294913,
        0.7103992540484966,
        0.45749336238455063,
        0.39488759704827586,
        0.4638426850801854,
        0.46144054756830205,
        0.5215420356128421,
        0.3855359649994185,
        0.4594284140589616,
        0.2906565693198205,
        0.4821286623118182,
        0.5355076901488639,
        0.5858012314031537,
        0.5051513071356021,
        0.6552223834920822,
        0.35184550327782166,
        0.538286938995152,
        0.5271042721737362,
        0.3681702703600679,
        0.5881339592502651,
        0.61905739696305,
        0.5186876601686209,
        0.4397715626795631,
        0.5217740608825531,
        0.40923256884513953,
        0.44833805790566955,
        0.45615389361229397,
        0.5523201113606081,
        0.48858968192260605,
        0.3312661922971216,
        0.41285299714087514,
        0.500199397505299,
        0.5901716357056694,
        0.2012579795518232,
        0.6168841087609199,
        0.40579091599151734,
        0.4909083368024862,
        0.5217784562241476,
        0.6604054526970111,
        0.5428922774233611,
        0.44935497444340894,
        0.47067930589873896,
        0.3955237700982917,
        0.2976733451346473,
        0.5295474714381222,
        0.4314777858887927,
        0.4719874956292984,
        0.5117775123179807,
        0.42316577174975795,
        0.4872494720720975,
        0.6675868599510221,
        0.5486973825686631,
        0.4022912823780379,
        0.4045717682464923,
        0.599477670754831,
        0.48977685402231613,
        0.5098339834978108,
        0.6808968364634387,
        0.5646821707427705,
        0.5683731461764608,
        0.435780205487774,
        0.4946218499265187,
        0.4339023149883116,
        0.4614549120672345,
        0.40159216405406684,
        0.4245104083458494,
        0.5981383325960733,
        0.41772328282442595,
        0.46307021337029836,
        0.5265793181137579,
        0.6128118833359422,
        0.4898079955231847,
        0.4966561320847449,
        0.5221707728506606,
        0.4733414763621067,
        0.6723714614299137,
        0.5799161723296065,
        0.5601657725186547,
        0.632505388728153,
        0.5838615714183906,
        0.41461065389396473,
        0.42892191188967377,
        0.4510349964836617,
        0.3567891436891628,
        0.39715661772985417,
        0.36688009594135523,
        0.5332243390492505,
        0.4180690183791462,
        0.3201248663462856,
        0.5034889948476912,
        0.5890648719589445,
        0.582838036035821,
        0.3782543866577457,
        0.43648010526345205,
        0.5879277678720465,
        0.5069733269476733,
        0.430819500175851,
        0.24925808403624208,
        0.4688643936653096,
        0.52387904540661,
        0.48567315554702434,
        0.42413522714121216,
        0.4514238390391952,
        0.5083256703023453,
        0.6653447299019954,
        0.565265073056245,
        0.47849668946561863,
        0.5727671524685966,
        0.5038122799333179,
        0.4899906528383637,
        0.5154621281260281,
        0.5123662544166386,
        0.3453669226115848,
        0.46425090938139535,
        0.6992422313457831,
        0.4528109709809769,
        0.7206465812625954,
        0.3743370851133952,
        0.4958503879094064,
        0.5746961913316784,
        0.4537061697584871,
        0.5549808012722431,
        0.4364098889151126,
        0.3181516067300371,
        0.6150528586604826,
        0.49229327629278624,
        0.5248016753383995,
        0.5810854764851406,
        0.32155298339418376,
        0.6091053817549781,
        0.41402946549737835,
        0.542673533185099,
        0.5764347356453301,
        0.6555903169465165,
        0.6288227443966223,
        0.48817913640102706,
        0.2863095652162734,
        0.5824454230697994,
        0.5617964737000467,
        0.4028308721302015,
        0.5901532395750614,
        0.5993674937673079,
        0.7159165499940146,
        0.6493978990364976,
        0.5882887063970984,
        0.6366116012421646,
        0.5079648088997794,
        0.44405610162372516,
        0.41268718880246663,
        0.507474685567148,
        0.4513005045765675,
        0.4420893380840406,
        0.8216148940993142,
        0.44050491450740636,
        0.4169992374479207,
        0.46379826557604975,
        0.5166196505539712,
        0.5407379732012663,
        0.6417291829046925,
        0.659475008486257,
        0.605800694535214,
        0.3789764413888833,
        0.46732546096793154,
        0.5107047086371387,
        0.45933873674754466,
        0.332415854481747,
        0.14812222280204526,
        0.4031526401189273,
        0.40172364053141657,
        0.582493121046614,
        0.7128306154909048,
        0.3733554084054831,
        0.5184557116085704,
        0.4877564869773393,
        0.35484119164780437,
        0.5774899820262737,
        0.48325028496056704,
        0.5222836709057536,
        0.6530365833188227,
        0.5397888820711771,
        0.5660898820877481,
        0.6211923118879343,
        0.41854531971270453,
        0.47661912596794614,
        0.46223412209649717,
        0.4816844161182091,
        0.5678409666351131,
        0.410903709996434,
        0.48916421414214467,
        0.4215919625555146,
        0.5165232028692731,
        0.674191146405976,
        0.4670742869094647,
        0.6240926794575884,
        0.6038856252355599,
        0.5772518039062239,
        0.5269548295824817,
        0.4623109925841936,
        0.41513541597048753,
        0.5470720876300211,
        0.6400034111394836,
        0.433949589454118,
        0.37775367675294,
        0.46541872758327185,
        0.5366285551442748,
        0.6932073497227769,
        0.24057836721287548,
        0.5279862488455577,
        0.5187629013616425,
        0.34431455982197,
        0.40059012092090346,
        0.525229285780612,
        0.6200472777469832,
        0.5331481598078076,
        0.5668129598861193,
        0.340141961573182,
        0.35085944880069836,
        0.5218597864237612,
        0.5308039915679784,
        0.3769660195512507,
        0.47299153016285067,
        0.5233397522290631,
        0.525534947801768,
        0.5863944076070992,
        0.5175163984926677,
        0.42753516996914587,
        0.6561479382137265,
        0.47929022361924756,
        0.7054374813075129,
        0.4640054006990594,
        0.6952954094286513,
        0.5677420000766339,
        0.594212736432276,
        0.5703923813933809,
        0.5139131061866479,
        0.5539157363668723,
        0.5152896902374576,
        0.5276690205574779,
        0.5669358584566716,
        0.5886125013339858,
        0.4762249395442402,
        0.45137993110288255,
        0.5037317602871318,
        0.7717834149861545,
        0.32363537643938434,
        0.2907233741324001,
        0.4957548267619674,
        0.41487991582469114,
        0.38954795576797574,
        0.5441257820123485,
        0.5860780481375264,
        0.4803280059568948,
        0.5666415173099403,
        0.41577004988779837,
        0.5217960132186004,
        0.5388013582042998,
        0.38529207595492077,
        0.5475778743540728,
        0.5096298697639712,
        0.5582566578321151,
        0.48894217316076505,
        0.4767034731294363,
        0.34493048124903886,
        0.7119787543454206,
        0.4197907630711946,
        0.377613129901914,
        0.5938722747621777,
        0.47383099208687307,
        0.5932135919522648,
        0.6713299574747902,
        0.5862414931698976,
        0.3934548586389626,
        0.38353398297662433,
        0.5203818736687577,
        0.5558816492186042,
        0.5056457979555241,
        0.6526768615440469,
        0.6040740932305363,
        0.3971833705686526,
        0.43318189797348094,
        0.3993748990360034,
        0.5450169167187519,
        0.4847688711956698,
        0.5125152240219746,
        0.5013317969775715,
        0.3101201026536221,
        0.4302537780253239,
        0.4936633762243733,
        0.48345372280900917,
        0.494096714110786,
        0.5787384382235357,
        0.5271534028246264,
        0.440431713193131,
        0.5017679692029147,
        0.4617333391668355,
        0.5462248791672837,
        0.5393656621568205,
        0.3563370916620436,
        0.42649981594489195,
        0.46439628034537406,
        0.4748958135146221,
        0.5009745586335912,
        0.6208375595111603,
        0.31036863466306913,
        0.5124045198623796,
        0.4661279347599801,
        0.4368298925971293,
        0.6229844253330427,
        0.5614671171303421,
        0.37890351059942196,
        0.4782909757563168,
        0.5134129483048019,
        0.53660588492182,
        0.3667003125682959,
        0.6146460704410628,
        0.7327954122901428,
        0.4828920861636328,
        0.5581067056216111,
        0.42128821257674376,
        0.3441361915325741,
        0.5575260363484814,
        0.4205089642394238,
        0.404717210242185,
        0.372156384825989,
        0.44231574190836576,
        0.6798640757546812,
        0.5127173350519993,
        0.5335273773076216,
        0.3945086872656749,
        0.5181012643584525,
        0.5514278708860427,
        0.40386463391932,
        0.6593032455761478,
        0.4157390902366615,
        0.42579125812659036,
        0.6186945218531253,
        0.5544292038397368,
        0.5204747027056789,
        0.43909646685691167,
        0.4250792286705072,
        0.5410082946155556,
        0.5105784329939337,
        0.7044725336692554,
        0.7301319305936222,
        0.40834146435385005,
        0.5369664777122984,
        0.4594345294297375,
        0.4978172308499397,
        0.3737538557011503,
        0.3771524074021928,
        0.5645401191279321,
        0.5693017825086055,
        0.4364500140523041,
        0.6307963433867934,
        0.4325228619812098,
        0.5794446588393499,
        0.5258248329498815,
        0.45040143299659824,
        0.4387276415825821,
        0.5635825216152162,
        0.45887749955491886,
        0.5262484388771965,
        0.5856099379790285,
        0.3957458109409251,
        0.6026630002766055,
        0.5672612125284462,
        0.488830762797489,
        0.3772356987781337,
        0.7704930149716991,
        0.4905790124773365,
        0.39611098178744913,
        0.24296063804120338,
        0.506923790273598,
        0.36267385752163245,
        0.5310756797718911,
        0.5557098208677839,
        0.5943681912585798,
        0.4995237259534879,
        0.5654811330964589,
        0.36442929499656873,
        0.7367643664589364,
        0.42334381755955997,
        0.23589126371375618,
        0.5958912084633632,
        0.4009609853620718,
        0.4997582807465414,
        0.45086769523701453,
        0.542310621208305,
        0.5349744081393057,
        0.4585412325122477,
        0.5733524883756028,
        0.5232803655863906,
        0.5866652769113537,
        0.5491101311666453,
        0.5480920905360015,
        0.44506415311368375,
        0.43676081457568405,
        0.5219747867782178,
        0.5418807743335085,
        0.6305796033818313,
        0.5298804769113772,
        0.44326212069300774,
        0.4383469042501309,
        0.4974706344609398,
        0.45236856739061726,
        0.4524821491677998,
        0.4402130481863285,
        0.5016255938477023,
        0.3626278945561039,
        0.5428231398619872,
        0.570451926096062,
        0.6054816335450379,
        0.4234334607164995,
        0.5410234534061845,
        0.4707544049403361,
        0.6067815977197281,
        0.6238216504304168,
        0.5224578788235862,
        0.5275099607915329,
        0.4465288974072428,
        0.49076485029229505,
        0.44879812145103665,
        0.5443510829112052,
        0.5239825630353218,
        0.46614418759751153,
        0.5211050935687132,
        0.4790356776824564,
        0.5318065944607516,
        0.6170806636402976,
        0.5749075818534009,
        0.6139641410096175,
        0.440241499453983,
        0.39761453053984247,
        0.42729871354508825,
        0.5219810652667286,
        0.500854001846255,
        0.3775139066238447,
        0.48110277138124824,
        0.5336643416316315,
        0.2937131406902154,
        0.4960312085571322,
        0.4592768865231567,
        0.49549645322634017,
        0.5159131601972177,
        0.6073858966092329,
        0.4457830124375801,
        0.6086194506283732,
        0.42212969473874207,
        0.5820265238610329,
        0.5643764700707524,
        0.5328177396695415,
        0.5577242399273792,
        0.637922241494992,
        0.522134302622348,
        0.4173722822725391,
        0.5410033923928735,
        0.5418954647408962,
        0.49727017721834677,
        0.4459885506111045,
        0.5334711905170271,
        0.6060773126873409,
        0.5593018004033439,
        0.4730764056223013,
        0.5102079309316147,
        0.5851398084645055,
        0.5000083701493799,
        0.4632998576482527,
        0.6172978088503398,
        0.4658953382671139,
        0.5534453770060862,
        0.5258950120904996,
        0.5633752752214496,
        0.6204665266297793,
        0.50464246407739,
        0.512677407153112,
        0.561039181357077,
        0.4984327069381239,
        0.4420082978783778,
        0.553086156680712,
        0.5300358340775967,
        0.5353636510449971,
        0.5739086266860939,
        0.36771004011570596,
        0.4069069625127398,
        0.498140149546735,
        0.4365288813422433,
        0.5125350107810659,
        0.44735954185079857,
        0.45287702122700546,
        0.45458500438005406,
        0.44919540789289325,
        0.5250025646570339,
        0.5418024823173696,
        0.5120265527544865,
        0.5071758458807236,
        0.5297751537238548,
        0.47041628080922987,
        0.5718547785797955,
        0.5142053665459242,
        0.4394823931478314,
        0.4273420742742688,
        0.4839543637118347,
        0.5011802293868105,
        0.49763604612178697,
        0.556899853162001,
        0.4567826969752766,
        0.4856168277867942,
        0.48901189519755334,
        0.5116842543319295,
        0.5393978496156564,
        0.6531442992186708,
        0.5234820473519992,
        0.4972661559124937,
        0.49047717084026926,
        0.5195908607497586,
        0.4339681818663478,
        0.5504326334123288,
        0.4377979842198153,
        0.5262393522656642,
        0.4416145711829504,
        0.5299539170914912,
        0.564423765103896,
        0.4030315943450991,
        0.4340385859986947,
        0.38060107814381616,
        0.48564817233136703,
        0.6596791984761126,
        0.5995620082614486,
        0.5691281018954611,
        0.4768453713739417,
        0.4787173055505194,
        0.4243322745810605,
        0.5284631967688279,
        0.4603876688745032,
        0.5637788410477478,
        0.43330181938101386,
        0.5373624277376603,
        0.44425837335540974,
        0.5199644198791435,
        0.4203452145082209,
        0.5282099108890761,
        0.49184554394601954,
        0.4906672009307303,
        0.5336585436106188,
        0.426021284279779,
        0.4414260738300058,
        0.3564154670470028,
        0.5100005343043581,
        0.5806314603162501,
        0.4634185566730699,
        0.5724843504575666,
        0.463368921074702,
        0.4341408437329514,
        0.5127226477901254,
        0.49771356253118443,
        0.47802851476475433,
        0.41486535992858276,
        0.42601285910810127,
        0.5191581393053649,
        0.5091786218219062,
        0.3876523769575243,
        0.48269608695080096,
        0.45264758649823916,
        0.42104110981090975,
        0.48718675877939727,
        0.4979576632770452,
        0.45625905714654563,
        0.4223885203757386,
        0.5355576460979061,
        0.5061326598254736,
        0.4416344816437288,
        0.5797233019665722,
        0.4296856367950801,
        0.4291527025572699,
        0.5690363357312507,
        0.5365660426754477,
        0.47015559337836715,
        0.578803062765082,
        0.4771003979661318,
        0.5025724402399768,
        0.422797982676767,
        0.48300997056102607,
        0.5273775582993748,
        0.4757161286024877,
        0.4325280371284618,
        0.49559301696185726,
        0.4161077348515115,
        0.4464767605716835,
        0.4495632695871884,
        0.39517628093344664,
        0.595564910268196,
        0.5063321133965321,
        0.6256510945070978,
        0.4972224922421834,
        0.5579751185788389,
        0.4592456502706333,
        0.48865894330911125,
        0.4357037889696683,
        0.519828675299398,
        0.4708780792737825,
        0.447449551615503,
        0.506570744974388,
        0.47134450102453196,
        0.6309642522026528,
        0.6016931184047805,
        0.41992046551072854,
        0.6818235022714387,
        0.5831003733761261,
        0.4683090671485875,
        0.3199525795688567,
        0.4367975844904577,
        0.4900066165736507,
        0.5650815348364369,
        0.3659698837030167,
        0.5712637510443287,
        0.5231705247050014,
        0.5377356885908667,
        0.6119152477314461,
        0.557697431909853,
        0.39717531392618743,
        0.44399822077274365,
        0.46753821324676453,
        0.4811133027518739,
        0.48607529202910504,
        0.471614519354384,
        0.6181221063572262,
        0.534096631588535,
        0.5125397434097055,
        0.4533810338157246,
        0.6122604732398499,
        0.5086714884053369,
        0.4126799560062043,
        0.6199632307608985,
        0.5346029460048045,
        0.4793636115554591,
        0.6015988545933919,
        0.5391307572468504,
        0.4512708194554507,
        0.5487516211249395,
        0.5811505071546637,
        0.3451815096192276,
        0.4774019574772585,
        0.5468563322607972,
        0.49495069533847647,
        0.3356191582125519,
        0.5494360170919083,
        0.3764363689821083,
        0.3510999344701682,
        0.24379046017552394,
        0.5257303789596658,
        0.5069384534749471,
        0.5708210963561081,
        0.5371736520174665,
        0.47458365424805077,
        0.4011298002335675,
        0.6076129390279349,
        0.582252554937171,
        0.5499424339394533,
        0.40417360065515456,
        0.4791119923838691,
        0.371076734633096,
        0.3668728811469342,
        0.4319661428586461,
        0.45773141355377817,
        0.5962497538328759,
        0.37706749203573414,
        0.5811781653348537,
        0.47069320555281063,
        0.4793781193778608,
        0.584364488048577,
        0.5336578653108786,
        0.5306464046716944,
        0.4306060439728576,
        0.6368698361200648,
        0.6719291084521748,
        0.4767202599930837,
        0.565018198394661,
        0.45871461399633645,
        0.5074389945074235,
        0.6676661154270067,
        0.6330975112247705,
        0.5307113295528936,
        0.43947749051780266,
        0.33970710667744697,
        0.6521312348177155,
        0.5730507934060654,
        0.4426468820635786,
        0.5095771858536592,
        0.27748819476797465,
        0.5362145614335612,
        0.3794578283613157,
        0.6015284756725863,
        0.4819081157080955,
        0.45591869781464484,
        0.28985786457458973,
        0.6010512896021547,
        0.5658227863554864,
        0.48537440420387984,
        0.490481564403757,
        0.511126413630704,
        0.5038493054314432,
        0.42182679394337513,
        0.4610962647095357,
        0.46976205053635905,
        0.1961106361458135,
        0.2937014049261986,
        0.5617580252446547,
        0.4170042905289448,
        0.48517573533162045,
        0.36930723918504865,
        0.5209216513641332,
        0.5140217863012533,
        0.43151047381097546,
        0.5214844023651274,
        0.42838469010783264,
        0.4310043370695059,
        0.6329634792299066,
        0.5805000649181947,
        0.507128402019335,
        0.4845577210504695,
        0.5112139886333968,
        0.48592451539660814,
        0.46062457403002166,
        0.6000536199033479,
        0.544071264869332,
        0.49640695657242306,
        0.4978949865065847,
        0.4250559775093961,
        0.42382123351223366,
        0.5741282941425105,
        0.6000483432502853,
        0.4527945192549856,
        0.6410559466255149,
        0.5180558818468469,
        0.5150964101443732,
        0.6333251834907928,
        0.419579374706824,
        0.5209536185977512,
        0.5527583549835939,
        0.4631792215884245,
        0.45412881895798035,
        0.6301262017881321,
        0.49125627379127823,
        0.3641954701519361,
        0.5229437277672014,
        0.48462423498985263,
        0.5603078631652143,
        0.42322627373925537,
        0.5746695426555939,
        0.5694044032532143,
        0.5172474697210574,
        0.4227771333171692,
        0.5177122736450379,
        0.36171074766375977,
        0.43140626296874013,
        0.48579748754516233,
        0.47423737482848893,
        0.4793138599904056,
        0.5467611693114742,
        0.7249218987178644,
        0.4997502686695953,
        0.6618111744558436,
        0.5869056020547574,
        0.4885750338795947,
        0.508328212959181,
        0.5506600175095984,
        0.673048861271631,
        0.4179417756282817,
        0.5715267075535312,
        0.4809711030767921,
        0.48516486608376364,
        0.4138162055055477,
        0.4230057083056105,
        0.23661779607198677,
        0.6749849727896557,
        0.45370396873233093,
        0.8060435803471805,
        0.44477633584804005,
        0.5040917626971729,
        0.4636941354688705,
        0.45995068673210754,
        0.5833696209931664,
        0.4726863468645052,
        0.3612415869579521,
        0.36032073091978156,
        0.38412547499206,
        0.49313926610673087,
        0.5126789062819025,
        0.4347055564231082,
        0.4759525862308495,
        0.527398696178825,
        0.4094319333885691,
        0.5246172621899495,
        0.6860695867144321,
        0.47835709001235166,
        0.4823763008771338,
        0.4825036234626354,
        0.7032819366801096,
        0.47884915408251727,
        0.33608777333363127,
        0.6213672164475814,
        0.6551149501215875,
        0.29296692358937443,
        0.42744631247467413,
        0.43310111312143423,
        0.31408011010805986,
        0.4743986072821317,
        0.3418267167036756,
        0.43804108882973825,
        0.5634305640835874,
        0.4414506268900881,
        0.5319022793930569,
        0.5218004685799476,
        0.617763397954131,
        0.6241740166392657,
        0.574735546361461,
        0.6108780274633678,
        0.49067856737775634,
        0.5588916318691733,
        0.3565829133597584,
        0.5769433148312508,
        0.5766720915215154,
        0.6428284538685632,
        0.46596383773584443,
        0.5979927987019933,
        0.5775080128305947,
        0.40095113191043175,
        0.6577600720715889,
        0.6412729126298818,
        0.2910925522865023,
        0.669873398295134,
        0.6902055490245183,
        0.6252489295421814,
        0.5576559277412436,
        0.46561359724629725,
        0.40737307814164214,
        0.2936002135638628,
        0.573095970812975,
        0.6162463975431844,
        0.2526957036013118,
        0.37990068880511035,
        0.6131226995122642,
        0.4736788878172676,
        0.3975056983350315,
        0.5811272484441986,
        0.34736041668917095,
        0.552125280334915,
        0.47839485708606644,
        0.47706769103055496,
        0.5968202807397602,
        0.445817160899453,
        0.48500733563067033,
        0.5142985327844166,
        0.30425702561568235,
        0.563579604507347,
        0.5799344643099706,
        0.5824882098372467,
        0.4044811288169659,
        0.5231635976815521,
        0.5312648199162401,
        0.5512834009294115,
        0.522909278666781,
        0.507805307087845,
        0.3473887409573258,
        0.5581846808417412,
        0.49024092855088747,
        0.553088091847986,
        0.5059624914335339,
        0.7032098660895992,
        0.4284966164758679,
        0.3705144177015375,
        0.258792102614038,
        0.4637654390969623,
        0.6547971770965298,
        0.613738637513323,
        0.375900353546917,
        0.344120549780748,
        0.563618072663956,
        0.5831984765985643,
        0.4105812889573731,
        0.3622596582022946,
        0.4093614014402009,
        0.3900053479787394,
        0.485885913596124,
        0.588752901450222,
        0.521610177852631,
        0.5418708470159663,
        0.37460888878923254,
        0.43768015049522613,
        0.30429577575142647,
        0.6009468653905271,
        0.5365191122744437,
        0.5166983320763868,
        0.4812110113054595,
        0.4857553179999198,
        0.40032909740186395,
        0.5551729397907372,
        0.5980506846859687,
        0.36214621783194384,
        0.6085605040923471,
        0.6376410630911429,
        0.6276751039644911,
        0.5982691137542633,
        0.6090755148511676,
        0.13795108366431383,
        0.43040690905531326,
        0.5152293416694826,
        0.5096087711632935,
        0.463389943323658,
        0.48295204704132594,
        0.5224936675164075,
        0.5769839199008074,
        0.5306093135880445,
        0.37491238684194506,
        0.538132074475748,
        0.5103067420343849,
        0.46291862578768805,
        0.5745073032561245,
        0.42872136986675097,
        0.7327326938258182,
        0.6712769848778686,
        0.3754979081932842,
        0.5361682256257029,
        0.5994803040416576,
        0.4279235596247656,
        0.5253637066527117,
        0.5004207722624445,
        0.5168442578970799,
        0.43965935698821607,
        0.35875436568256414,
        0.5357076030852971,
        0.4121456426285826,
        0.5875409615587983,
        0.43954720607445313,
        0.5363003775837877,
        0.5215937601537717,
        0.5243440098638358,
        0.36265529870003294,
        0.5217009153715662,
        0.6767488669201164,
        0.39609514112425676,
        0.5543276848870264,
        0.4809087198425128,
        0.39706133724936715,
        0.5510415648589567,
        0.5079302269218757,
        0.5178896139058476,
        0.5769389569368977,
        0.5616257252754167,
        0.45494633219819125,
        0.5558150803374438,
        0.4852676473662961,
        0.7119799294250586,
        0.4914039487009038,
        0.4168008152558027,
        0.27781199617929403,
        0.6330894852730922,
        0.4434074065428202,
        0.5596490638016832,
        0.4534240867992183,
        0.48239001128024567,
        0.5009972499084577,
        0.5724037151119595,
        0.4896958013777789,
        0.3025288178594572,
        0.5262011131342609,
        0.5276480997331001,
        0.3549642568986547,
        0.616398209428457,
        0.3221743590802117,
        0.5391460695802184,
        0.571051265253436,
        0.38615336518048143,
        0.458111254625094,
        0.3754575986288824,
        0.32458412191334834,
        0.6361919141454246,
        0.47485751340953547,
        0.5070424854788311,
        0.47582876975333505,
        0.6078692771931148,
        0.3734939254509097,
        0.5352376201469682,
        0.38209136604946353,
        0.42316123304008946,
        0.7214861077333351,
        0.4817262711480204,
        0.5440884077188262,
        0.6347435003059996,
        0.6104653425983948,
        0.4606873131719686,
        0.40589076853878664,
        0.5163432078952845,
        0.7133697436503553,
        0.5441956415400945,
        0.6416188321557651,
        0.3990177994976291,
        0.4826757182019695,
        0.5485995270290143,
        0.33168217550384194,
        0.3983041823457548,
        0.47116781704791366,
        0.6690645940805949,
        0.4932065327713215,
        0.44125023988517986,
        0.4383035226305851,
        0.4352148332899851,
        0.585401173448812,
        0.49076725872980226,
        0.5189182671749916,
        0.5548053708402523,
        0.4053589738693791,
        0.39034437002059047,
        0.41798219382487173,
        0.5181263893903603,
        0.5679792067762437,
        0.5594455496554175,
        0.5696155205485439,
        0.58905020132178,
        0.6755715564355775,
        0.47177776602635885,
        0.6219383714544741,
        0.7693007061678567,
        0.3541143964350969,
        0.3683048107381536,
        0.5799227658857835,
        0.5555682274800081,
        0.5114444811733144,
        0.3637440748709655,
        0.33470541174572344,
        0.503933518575864,
        0.5887984973747856,
        0.6135352876963481,
        0.38245959260718504,
        0.6481776578649332,
        0.5394711900313022,
        0.5929680657578978,
        0.5359151727307677,
        0.45680712541160334,
        0.6556609903363702,
        0.5212292915394272,
        0.5736135020409042,
        0.2651551946045488,
        0.5477480386051998,
        0.4402729754517062,
        0.4594842801155591,
        0.44737144410390267,
        0.4845320489110261,
        0.4658537542711974,
        0.4395041392636107,
        0.492925009239647,
        0.5934282573884909,
        0.5624660375974693,
        0.5310625799844312,
        0.5314959911125435,
        0.4805781112401882,
        0.3675769468903682,
        0.6654083260800314,
        0.6809406818546193,
        0.5989120465398641,
        0.613675394263977,
        0.4317874004497003,
        0.36601860511049994,
        0.3367374105296852,
        0.34562563394203616,
        0.535842921927137,
        0.5238357988537892,
        0.3938857683285508,
        0.4299173703519911,
        0.4982457268208022,
        0.3785025109969557,
        0.5566136284172996,
        0.6043639412036431,
        0.5451426265684137,
        0.5204954549002221,
        0.45110800603993495,
        0.6326546563175606,
        0.540676300621083,
        0.7531442269441809,
        0.380889588215503,
        0.40550189933797887,
        0.3446459500598905,
        0.4547723262065926,
        0.5814384338826447,
        0.4180295231939851,
        0.46007581933289005,
        0.38127167083831953,
        0.6601912276154035,
        0.6151736992591499,
        0.4233929438599805,
        0.5709945274926161,
        0.3752231985899791,
        0.5740347188932206,
        0.5802239612482557,
        0.6220988479624924,
        0.49645698363344126,
        0.46126267911398217,
        0.43095429107711386,
        0.44846525659049014,
        0.6159232302007316,
        0.5710651851598993,
        0.5861598258636455,
        0.6003661406217893,
        0.6054900864775565,
        0.6161891250871807,
        0.39412563761513836,
        0.42012112264098345,
        0.33320930097835016,
        0.42097224825958907,
        0.35135185498224925,
        0.7243842540827795,
        0.6336358090921176,
        0.5281449002516979,
        0.5269216810828745,
        0.4965223329945293,
        0.6441909244160982,
        0.4628290814395451,
        0.5192516409778146,
        0.6123682967245286,
        0.6924266672987961,
        0.63766239278355,
        0.29875613140205337,
        0.7595390024248382,
        0.38163089621313073,
        0.628200040305114,
        0.48148345291904326,
        0.5351720111338314,
        0.47040880762150444,
        0.6471678876640989,
        0.5994931479242956,
        0.42647780234517796,
        0.3961309490897255,
        0.6091256760263004,
        0.5664596282176104,
        0.7364041016270569,
        0.45698674729182137,
        0.42641470858536207,
        0.6747999269173751,
        0.5077250086604937,
        0.5275415498331464,
        0.691200173049753,
        0.49579798741890646,
        0.3940617173144823,
        0.6848958424357818,
        0.46771433753586966,
        0.5243707453951953,
        0.38964202896898265,
        0.4793051480590267,
        0.5001573683157606,
        0.6231042924825377,
        0.523751562389914,
        0.7567118990823619,
        0.5767402712140008,
        0.5070865966393006,
        0.5525081469271602,
        0.724879728050316,
        0.6699230775302809,
        0.30737415252168077,
        0.4418442808249895,
        0.6008563547738974,
        0.3731996688434368,
        0.47145269594348665,
        0.5023817048468419,
        0.3028933618977708,
        0.5815981565332625,
        0.6659471309256132,
        0.3963635058789149,
        0.44833364870623965,
        0.3565997050438958,
        0.5815973187272502,
        0.5642016637678767,
        0.5406334901032634,
        0.4953955949910925,
        0.5753102856307514,
        0.45773990859238,
        0.4948988416965298,
        0.6492321444993624,
        0.6560895837910085,
        0.41817871568778514,
        0.5171201369028755,
        0.5301297718457763,
        0.5050577146425466,
        0.4003155171143115,
        0.4789580934802673,
        0.28329252140413164,
        0.5438236538849253,
        0.4862476059526628,
        0.5602155611614754,
        0.46704516054550843,
        0.42555095630335416,
        0.5478405193548134,
        0.5053344045827936,
        0.36730202358886405,
        0.48211490482441227,
        0.5148985487662991,
        0.4788682260461846,
        0.43562475035607945,
        0.3832456252951828,
        0.5460797370636654,
        0.4986790872789669,
        0.4345856910513962,
        0.6685342078315979,
        0.395846393417851,
        0.5520389228736948,
        0.37152096666202533,
        0.5311302224645449,
        0.551169531819347,
        0.5585608464657328,
        0.4642075768567399,
        0.46791208734785783,
        0.3887774835134234,
        0.47539224938165053,
        0.6486092723606541,
        0.5492941816929517,
        0.4353532874923727,
        0.7012831969444469,
        0.44495458014961414,
        0.336973849348472,
        0.5132527319810902,
        0.4924940385542181,
        0.5257245070917056,
        0.44857141143900214,
        0.6709763885373908,
        0.4475042769426787,
        0.6223464146984684,
        0.40767808662998495,
        0.5450902512713061,
        0.5781623071680162,
        0.5255539776958976,
        0.5114693477280094,
        0.4704711535344313,
        0.5672417118498077,
        0.5724321283964074,
        0.5226376684111103,
        0.38008003446899014,
        0.32138592511030634,
        0.7242608679166799,
        0.285671560031309,
        0.47746501931228413,
        0.5294944066858733,
        0.5616859525550936,
        0.7860305834083144,
        0.42101939162860824,
        0.6423089505024391,
        0.4269848239139222,
        0.5109474121557915,
        0.5374821548026452,
        0.4513080555844302,
        0.514171901117383,
        0.5033237322696299,
        0.47656141486225395,
        0.48768147427975417,
        0.5074890038008969,
        0.6435981550099965,
        0.4954581095941398,
        0.525656393958825,
        0.5046402678264398,
        0.2610830605333036,
        0.5772642021298013,
        0.5054545469659127,
        0.6145500095750562,
        0.5013464389197928,
        0.32567214276449785,
        0.5711951548382858,
        0.5061587699655995,
        0.5345667674926796,
        0.6100514967385741,
        0.5261388207062657,
        0.48399663441541635,
        0.5989323333329918,
        0.3743382936306487,
        0.5557064598437117,
        0.5591474660925003,
        0.6903591858538007,
        0.5433241970413233,
        0.5294992915372992,
        0.44469696904841166,
        0.7251730144987466,
        0.3645536253877751,
        0.5129557346260845,
        0.5843566041108212,
        0.34225328663579235,
        0.5079931430423017,
        0.43970950566356204,
        0.5001596120810814,
        0.46491736605742945,
        0.49364928791277674,
        0.4572594079013443,
        0.4669495717553949,
        0.5307534453349975,
        0.44468864156167753,
        0.46110712960135164,
        0.5531953047457524,
        0.5526778894211246,
        0.4165920939457242,
        0.40681884158623915,
        0.41109456384071336,
        0.4155079132397255,
        0.4672379861581224,
        0.4064840633573989,
        0.5054537819151986,
        0.662212919922166,
        0.5310640589979824,
        0.5172912998670329,
        0.3945026962250748,
        0.5848701174295344,
        0.49545459133350617,
        0.47251536656150983,
        0.4324319843825281,
        0.673488374054487,
        0.5191154794662175,
        0.5083028471532005,
        0.43869749732487867,
        0.5316166106945314,
        0.4437100756917183,
        0.5063399404254533,
        0.5702896187330471,
        0.5789809978534086,
        0.6456880955050271,
        0.7477941387058211,
        0.5742101814067483,
        0.5414808651043346,
        0.5784974755800697,
        0.5638266309569091,
        0.4960336204671233,
        0.5316862350960231,
        0.47973214637192324,
        0.5397560784002431,
        0.4888673997596719,
        0.4659208633871436,
        0.47063509283307153,
        0.5539247300122107,
        0.48996178571073046,
        0.8386521585736919,
        0.5492695950540645,
        0.5049207944315348,
        0.5536251234994125,
        0.5553527941130972,
        0.5776144443753227,
        0.49283187354198377,
        0.4783855693544152,
        0.46918897043559793,
        0.4941634786037235,
        0.32660783522316805,
        0.666759910540012,
        0.43722957525765666,
        0.5254946943997961,
        0.44834127873741997,
        0.5300967236569978,
        0.5034120243322985,
        0.4271707402798647,
        0.3921391295129331,
        0.43263890082203577,
        0.5512411652954692,
        0.5211964366686979,
        0.41259686140030627,
        0.5378899762991085,
        0.6206720034962251,
        0.6051862576781065,
        0.4800043842474001,
        0.4941840378738647,
        0.4489289561046812,
        0.5840057413750553,
        0.5740769646698428,
        0.596023660179538,
        0.5006067088509689,
        0.4555607473553684,
        0.42100910431968536,
        0.5498268551613193,
        0.44008148713912404,
        0.5706125876898315,
        0.6381236288026756,
        0.441896856232874,
        0.48511962135457504,
        0.44667166158926114,
        0.6812854680657286,
        0.5838971228754658,
        0.5790390458434913,
        0.547078486601087,
        0.3906947380567517,
        0.3182496418864918,
        0.46668860362621967,
        0.3657465698983813,
        0.4431819043908511,
        0.4357288614581745,
        0.450896840518309,
        0.3999376866500471,
        0.5806582004194912,
        0.41381695788209333,
        0.4561633418108634,
        0.4966405817433088,
        0.4919454274637338,
        0.7617178705254183,
        0.41044793551962555,
        0.6234508665757827,
        0.6348245854693089,
        0.5234090599602156,
        0.44150482892785753,
        0.6652283929005841,
        0.366107844245999,
        0.3953694235168618,
        0.5057630635154852,
        0.3523422246220856,
        0.43201921976877977,
        0.4298003321510077,
        0.5490691065001264,
        0.31634182168566727,
        0.4018307699178241,
        0.38950056447295894,
        0.5010239293983824,
        0.5441624508463571,
        0.6096744820601173,
        0.5502596317319871,
        0.4764997365256245,
        0.47298079344948046,
        0.5443107709247998,
        0.40347653152301777,
        0.5237349735739422,
        0.3876952442844345,
        0.4517887904855923,
        0.48147994503546093,
        0.574420734452778,
        0.3248956731385979,
        0.5648800220638084,
        0.46135008522605325,
        0.46701138295157546,
        0.5438933392817008,
        0.5817582461009121,
        0.7457929263739115,
        0.40927478387457766,
        0.7217615992021509,
        0.6346753962960799,
        0.671779995547583,
        0.420496481848805,
        0.2578211856359258,
        0.6186974408622548,
        0.5899502236203433,
        0.5014228258215576,
        0.5108396199258488,
        0.4320335709165969,
        0.3211877538895972,
        0.4928612252490216,
        0.5325473983350273,
        0.5411480963398491,
        0.40115825468567423,
        0.5545314564767361,
        0.4753067070862258,
        0.5405796652781333,
        0.6139511523350675,
        0.6703652952092024,
        0.5766152483147249,
        0.8073518241889723,
        0.5396051620174667,
        0.5411701336262397,
        0.42954301867426825,
        0.31385145443649254,
        0.5346800905777969,
        0.41831951830110364,
        0.4161234634751251,
        0.6266246211057629,
        0.5447377157931095,
        0.599891673031375,
        0.4525918391599752,
        0.517921828872898,
        0.38049376162078935,
        0.447286151051262,
        0.5057297931366777,
        0.49688699995734203,
        0.6338600976335294,
        0.43455237354289483,
        0.44125545945735356,
        0.368075202781746,
        0.6104069210968551,
        0.5200564286535903,
        0.5325376162952385,
        0.5705426953951543,
        0.48706129886349436,
        0.49798662306581587,
        0.6535624850593031,
        0.5309238821196632,
        0.515715065710543,
        0.5585355691663157,
        0.41315487389293565,
        0.5276629278012156,
        0.5893196511060276,
        0.3008311241996738,
        0.5091022783675472,
        0.5694423779213997,
        0.5820998573771059,
        0.3833002616014274,
        0.4668434148558788,
        0.6128124650379723,
        0.7447526116538237,
        0.4165400026286609,
        0.445924952460329,
        0.7188415130535525,
        0.571202534897941,
        0.6642121477952955,
        0.5836850065143807,
        0.4543877681864143,
        0.3759944460519256,
        0.4969704528030695,
        0.393797348020539,
        0.6039014126725365,
        0.30186222539784413,
        0.6520124608236919,
        0.5350524075994991,
        0.44707428546602634,
        0.4786812389243042,
        0.4040699015029368,
        0.4493383382617645,
        0.4680900132123096,
        0.4753728006014649,
        0.6342468451907437,
        0.4944686801272774,
        0.7249440198954401,
        0.5694488170191563,
        0.46345345516892184,
        0.3923417751462236,
        0.5291378418866239,
        0.5268122834330825,
        0.39249901057537007,
        0.4860041684623831,
        0.5554042496632285,
        0.4114204751765246,
        0.35432277850408905,
        0.45473219052629926,
        0.5227612108455463,
        0.3422974065365917,
        0.569978237052835,
        0.37762093380920114,
        0.4528689922194818,
        0.5866059910319531,
        0.5765066849827791,
        0.46977278796504707,
        0.4271080036540544,
        0.43301193521445097,
        0.5119245366877008,
        0.4498214843519599,
        0.39612137252140067,
        0.4885618175285901,
        0.6560919877004127,
        0.5390139409649886,
        0.6912406549320139,
        0.5874516233346102,
        0.4501611298083188,
        0.5929595632323967,
        0.22681553493449125,
        0.5987815350853287,
        0.5147178972016105,
        0.3259275792586732,
        0.35362913589713296,
        0.6703946220483324,
        0.6266867590658454,
        0.7350761688606235,
        0.5825520963513205,
        0.5341727163176799,
        0.5286362989871553,
        0.5939062228262306,
        0.4861683290064171,
        0.515281398869557,
        0.3312478394863405,
        0.6316088415249509,
        0.5109326005035756,
        0.5883322088709956,
        0.39258496821996103,
        0.5476228730268022,
        0.6248986530389773,
        0.4839792082380904,
        0.3984016460728887,
        0.2801615168425144,
        0.40171805967374014,
        0.4714456707340497,
        0.4908017446068061,
        0.4477053657046874,
        0.6377686997198104,
        0.697606523418612,
        0.5903168701178285,
        0.5456393576504667,
        0.38054747529075805,
        0.49692074388993296,
        0.4515708723845669,
        0.610125100871051,
        0.42738205909152294,
        0.5426824888807057,
        0.49913932280794154,
        0.5667919953484932,
        0.5822686890726375,
        0.7001032717322251,
        0.6545932604867022,
        0.6357342157232915,
        0.5995724306604727,
        0.5157331777534903,
        0.5131389365150976,
        0.46983666409044506,
        0.3985365674663327,
        0.473912698017059,
        0.4725174669047153,
        0.6025779871634142,
        0.44600381590703886,
        0.5434006661247139,
        0.5179776409051338,
        0.5417024182399272,
        0.5797609956571277,
        0.44230825109093946,
        0.6623885943714902,
        0.40529891991143263,
        0.6382581805780501,
        0.4385193938550375,
        0.38176260451949096,
        0.5394234093048206,
        0.3938912219919654,
        0.45317905248018975,
        0.32286460370538866,
        0.6326595554472163,
        0.3292441822360196,
        0.3294299312111383,
        0.5121419356180367,
        0.32964169766986107,
        0.47147225796688946,
        0.4135211488914974,
        0.5101674737410469,
        0.6223137142398029,
        0.5754884866545725,
        0.505227286289318,
        0.2877181273964374,
        0.4814954572565985,
        0.36804750852180695,
        0.4667842592733196,
        0.4100541170038098,
        0.5173096669753507,
        0.7050720916519101,
        0.47698180539816687,
        0.38344853752066765,
        0.5413043424945704,
        0.20387900680992607,
        0.5880211499762761,
        0.5094880193339368,
        0.48503539354697084,
        0.5754482724180853,
        0.6888846965474341,
        0.5433324248477661,
        0.40303456274199184,
        0.5034860015534777,
        0.5038463540612907,
        0.5320019288742933,
        0.4628096960509103,
        0.4918190651683233,
        0.2783584110931762,
        0.5574552416903505,
        0.6573822423906585,
        0.482521222533699,
        0.5786519371133046,
        0.5774618853303706,
        0.5391221398727377,
        0.6601411463983937,
        0.3749204182469777,
        0.3982389530912021,
        0.6565839881487486,
        0.6780309466952199,
        0.45444775490119677,
        0.5315364257991583,
        0.4567382091909695,
        0.2962577748318534,
        0.4862438856210815,
        0.6672791754315789,
        0.37356878062501553,
        0.4984998593334583,
        0.44641179582677454,
        0.40278070580476216,
        0.4506825198718954,
        0.5143523833668013,
        0.5244270178426513,
        0.5872652213308066,
        0.4868427916546816,
        0.48388892706355957,
        0.5136242663421444,
        0.3755246010152423,
        0.5550906415337682,
        0.6436876893477821,
        0.6668450743362383,
        0.5777458192537549,
        0.5171817906971974,
        0.43583797543613767,
        0.6215713737258792,
        0.5172333411198969,
        0.39176967791537554,
        0.5649645994569457,
        0.5661250756186641,
        0.4730956640568552,
        0.560308989953468,
        0.49175952076253904,
        0.46923870153962843,
        0.6963025664381385,
        0.5494153622836624,
        0.5289670472039519,
        0.5818319125457398,
        0.3568084669802723,
        0.3612705585965717,
        0.44764717233310025,
        0.23607605903222573,
        0.5019063823622185,
        0.4548669187757174,
        0.5038580369329052,
        0.3218996352627334,
        0.47467997315268146,
        0.4432736393738251,
        0.5787551232528868,
        0.3300459214207453,
        0.44708518850718765,
        0.4995060001454308,
        0.6179045726017398,
        0.5126716057582287,
        0.8459340557251938,
        0.585195737160501,
        0.41160385600290395,
        0.5552495217470139,
        0.582744673412124,
        0.5633420648322566,
        0.6132631827868736,
        0.42823071882420133,
        0.43537740496650773,
        0.3508419367983313,
        0.4357373460940544,
        0.5199215927234743,
        0.44565344375990307,
        0.5650327654264234,
        0.42316091374962844,
        0.5622587649622838,
        0.5518136780798307,
        0.4955478407126918,
        0.40826842416523745,
        0.428269507039605,
        0.5782204859579396,
        0.5338671947297725,
        0.4471087293416723,
        0.4790997331218158,
        0.5122348714799551,
        0.6114181289490538,
        0.3627271642634417,
        0.5245685931755698,
        0.5706086361819807,
        0.7236703419774547,
        0.5116183505342831,
        0.4336266449901309,
        0.525618002755929,
        0.6490694538715996,
        0.5152135136472228,
        0.5692032857286576,
        0.5492607696351527,
        0.43359674933768927,
        0.43791776134676696,
        0.3819067350413561,
        0.556385210666637,
        0.6222141415267156,
        0.4685448731785033,
        0.6757137217598363,
        0.5383117288147947,
        0.46602588476047985,
        0.6142284553548678,
        0.53966520935424,
        0.570619434120236,
        0.5585068373471652,
        0.4941458984686487,
        0.5229999243409433,
        0.555508785096249,
        0.5148558810555338,
        0.4533199657111781,
        0.5662157495607403,
        0.3400813660187984,
        0.42000339176648543,
        0.3154620731043108,
        0.5986412526773673,
        0.5695880306061556,
        0.41089909901473937,
        0.5382503337671249,
        0.5769551726551959,
        0.5320694010165036,
        0.8013975499617915,
        0.4230807270140257,
        0.5156720356510219,
        0.6473850314717755,
        0.4640728796696115,
        0.38269928073059145,
        0.4346646190165095,
        0.4757664924404952,
        0.363932040051104,
        0.6124188621444143,
        0.6687532069448746,
        0.4670903232511416,
        0.4313392635970738,
        0.337849775911327,
        0.6370349139547057,
        0.4583973537060028,
        0.5155903861919694,
        0.5210858941188674,
        0.6067541628553094,
        0.49132615990660994,
        0.6381891473237372,
        0.5743069382321602,
        0.3835342482880982,
        0.43959873022395685,
        0.5728510285054245,
        0.48903458005836575,
        0.42669842384084866,
        0.5477743234672966,
        0.4884743597475728,
        0.5616639414948797,
        0.5557991886920042,
        0.6503077470291376,
        0.5032893403399066,
        0.388581470598733,
        0.5377182199902815,
        0.49638278238357864,
        0.7015290532877726,
        0.5273201804041877,
        0.6215723383097843,
        0.40437074014259544,
        0.5400702239430086,
        0.6562200673215105,
        0.52596822690161,
        0.43331990217891364,
        0.3886617858640802,
        0.5447511138532396,
        0.573104109584457,
        0.6123943327173319,
        0.578048705603512,
        0.5620033984642638,
        0.43906545170747535,
        0.4366204798411088,
        0.5428183270761539,
        0.47919041367725795,
        0.587259363520346,
        0.4897982568585859,
        0.41799520664610723,
        0.2574351702401722,
        0.6294632142717459,
        0.6213198455435909,
        0.6053209101394925,
        0.7376440096254255,
        0.6283145840891562,
        0.4924219811733838,
        0.6122927695276055,
        0.2961447322201545,
        0.4494787767646571,
        0.4510247761335724,
        0.713758963152647,
        0.4949729147917501,
        0.5388003801075167,
        0.5638740869272679,
        0.6096461986640945,
        0.5322281925548417,
        0.5469639953445857,
        0.5409782259230469,
        0.2955938969687139,
        0.5593907223827009,
        0.45705523200236853,
        0.38845416979185876,
        0.5848743338275347,
        0.4361340812137645,
        0.4978760024239977,
        0.46365295279729873,
        0.5478215001590054,
        0.4615722844457978,
        0.5689836794349179,
        0.5518839614485376,
        0.6119905100727436,
        0.3721570690433928,
        0.5709538939120388,
        0.49945949143527324,
        0.4438999043508384,
        0.5022070994894654,
        0.5662501855083566,
        0.4584543183310828,
        0.6428106610860281,
        0.5510247328701006,
        0.39866191185198335,
        0.5248269054119339,
        0.4665837083785599,
        0.41260040197384806,
        0.4139069297107592,
        0.3354852447540294,
        0.43383633804811667,
        0.4765496809919517,
        0.5682580022389756,
        0.4710153219542797,
        0.4936446301866324,
        0.6914463184159714,
        0.5751257075680483,
        0.5246175511200848,
        0.5337155064848659,
        0.5733804927752326,
        0.578015153157234,
        0.4559871100704463,
        0.7062119037954568,
        0.42786687671633056,
        0.510531349166113,
        0.5783051819734031,
        0.3062551032947764,
        0.46847234200111443,
        0.517034999246618,
        0.5161494595957395,
        0.38955732216392025,
        0.4507158598150585,
        0.38300330804329874,
        0.38051878321284105,
        0.6259361260115095,
        0.5397725999615262,
        0.5564503137624206,
        0.5863539075218466,
        0.46318358901977796,
        0.5965423560558001,
        0.7475243161941239,
        0.6744372479961745,
        0.4988830743745983,
        0.3355057857694311,
        0.573897777483697,
        0.4296150256938244,
        0.6402332020561582,
        0.5816383354436876,
        0.31825583381670397,
        0.3835321919565681,
        0.47809625296592684,
        0.7581305992599301,
        0.5967754229320456,
        0.5633115323814597,
        0.5931078684488377,
        0.36890432754393176,
        0.5250058677935201,
        0.5453206389712134,
        0.5485064542851463,
        0.42354178613323,
        0.6213330002863985,
        0.5526447937928389,
        0.4794016069660888,
        0.5598009380874124,
        0.36683052478417266,
        0.5722804108137355,
        0.5493895031563669,
        0.34831696709476284,
        0.3875289132572625,
        0.5857216297806999,
        0.5866377593509535,
        0.47134971602765574,
        0.5074707750714526,
        0.5469612202471671,
        0.43932935990166455,
        0.5531423307844912,
        0.6620048658529408,
        0.6142504474963897,
        0.2950559405558716,
        0.5962198691021452,
        0.43302360615315133,
        0.49726452747578487,
        0.462275182154821,
        0.38307866961961895,
        0.2913793104433168,
        0.6175420113973171,
        0.385891866626316,
        0.37439360389969567,
        0.6035655530910792,
        0.28579719718193924,
        0.585118104571817,
        0.3956869356747965,
        0.4219385367969615,
        0.5945312498004454,
        0.2202945809288246,
        0.2580029619130858,
        0.601128962573071,
        0.576490365149672,
        0.6350955915526922,
        0.43956023660995625,
        0.5619858816380123,
        0.4796149913100238,
        0.4814357565537286,
        0.294742170599131,
        0.312649181419361,
        0.5255690974400471,
        0.535777484986962,
        0.4921172443268772,
        0.6150241545654924,
        0.33407568260247306,
        0.6534298264716173,
        0.24332556825454643,
        0.5707302081729287,
        0.33817991237296297,
        0.5894715661475121,
        0.4313453682817301,
        0.38224991688092363,
        0.48256743252278306,
        0.5522284564277062,
        0.5432974905803459,
        0.6464903246991303,
        0.46055579810234115,
        0.49855670095945265,
        0.39308545332436057,
        0.4518725091044615,
        0.6756845270040687,
        0.417894805028551,
        0.45951671871142663,
        0.39303221830015195,
        0.5671035774284034,
        0.47395073009212907,
        0.35155161465731866,
        0.5656059717239924,
        0.4739061654315197,
        0.4704866106517471,
        0.4796682254574736,
        0.4659971340928649,
        0.5045197165269814,
        0.43591469716729564,
        0.610971142656043,
        0.638066336012421,
        0.5435343024496303,
        0.6551476159743274,
        0.5032332450356299,
        0.38523017576249224,
        0.5015340280648058,
        0.4901373160971634,
        0.45779313590575427,
        0.5657478739013798,
        0.3355904846080265,
        0.5922566124644549,
        0.4959751629291314,
        0.650413704309284,
        0.3474604412152401,
        0.44517869028206836,
        0.6459848367508962,
        0.6912697656179511,
        0.7411976719922867,
        0.6646948644241955,
        0.4752162645654621,
        0.5414942171364792,
        0.44934687313778665,
        0.4740439802868548,
        0.46713360646787555,
        0.6869628003692718,
        0.49624944509669006,
        0.5943673852327233,
        0.5541781174343576,
        0.4149870232523404,
        0.49705333883582087,
        0.5773355380437319,
        0.28826259669141663,
        0.3661488449623175,
        0.31165384096794213,
        0.5570632530503831,
        0.5867797085193008,
        0.3139821191165674,
        0.5765652967899466,
        0.5683685789990925,
        0.4981753633488438,
        0.5008888880715197,
        0.5206677663117245,
        0.5434041013073992,
        0.5604595035265907,
        0.5276826072511066,
        0.5444096903558222,
        0.6438350746614082,
        0.5774187329416416,
        0.5547400535959333,
        0.5671143750170672,
        0.3817711859336962,
        0.3780002701698911,
        0.44608535477052785,
        0.5712347737838916,
        0.5382219160337406,
        0.4936024914941682,
        0.547312737723726,
        0.49596464137748764,
        0.4048959960093532,
        0.5164259962134732,
        0.6536199777886476,
        0.5067038692970384,
        0.644811935626773,
        0.4577255326164535,
        0.3603882285367562,
        0.5756084308026802,
        0.4651298704896127,
        0.4950653408037665,
        0.5366298411487528,
        0.4697446609009562,
        0.4018376186252981,
        0.376722656888594,
        0.4722050770112127,
        0.6894281452945448,
        0.5191642185183258,
        0.42654293801344295,
        0.6054261255810609,
        0.4841221010791354,
        0.47338438098681557,
        0.548884611551741,
        0.3027206939154058,
        0.5022035264104732,
        0.6877205337279014,
        0.5353493406103119,
        0.5674373436533595,
        0.6112773549209266,
        0.593989370953854,
        0.6780422916051176,
        0.35238978146795147,
        0.5834735722256822,
        0.46522001940004665,
        0.3326554955825056,
        0.6178341309012595,
        0.5948516792807425,
        0.5975718346058643,
        0.35306220560010454,
        0.4466677473290893,
        0.5619853378459743,
        0.4841702674880425,
        0.5679115637611518,
        0.31246554114896796,
        0.4806570397148809,
        0.39936584586314605,
        0.42774565131499903,
        0.44703056321842255,
        0.40129645022296084,
        0.5072233569902814,
        0.45491763291512294,
        0.5750067878372943,
        0.4653164094379311,
        0.5636413986574172,
        0.5307510039102944,
        0.3305577530936517,
        0.24013801262771656,
        0.6653457425685195,
        0.54526723691342,
        0.3521073483110683,
        0.5032401385130135,
        0.7139831335351614,
        0.5318577692244397,
        0.38429768869994635,
        0.506495229242607,
        0.5362513828735597,
        0.7931841425915703,
        0.39615159409707773,
        0.3995604654272933,
        0.4884634415087107,
        0.5944289744474377,
        0.37998199186340653,
        0.5594389795527005,
        0.4169454084509672,
        0.7163661186638681,
        0.4677490265211359,
        0.6594366725939451,
        0.4117251253902051,
        0.6146920954167475,
        0.5145351138744628,
        0.4134203815746259,
        0.4401932253953667,
        0.4719545023922081,
        0.5196614348458891,
        0.5787178241307923,
        0.7495917470372513,
        0.520742859629542,
        0.36641401156190434,
        0.4935182630010322,
        0.46635157818307293,
        0.3394915102543529,
        0.35459951953781677,
        0.5318715750460321,
        0.7110067805138005,
        0.5271525542148782,
        0.5274256654413699,
        0.44051644067097934,
        0.644027806035089,
        0.5509582935202646,
        0.5590691394754609,
        0.45379093862120556,
        0.4964057871021941,
        0.4430827483253805,
        0.4228099625248427,
        0.5564186776629693,
        0.5696425311558573,
        0.43795202751323087,
        0.5731379900434144,
        0.40220850295155963,
        0.40845204352339787,
        0.3857351823608066,
        0.4080280327677855,
        0.511045561774123,
        0.2664681915982393,
        0.527084512682565,
        0.5935321158993708,
        0.46454878118415094,
        0.4429303905376847,
        0.3877469274841287,
        0.6250661090216959,
        0.5599254682010799,
        0.4878951028479051,
        0.48890906642005205,
        0.4255560432085041,
        0.6092827513194383,
        0.39796726703816426,
        0.5865296581768712,
        0.38954809341773045,
        0.38795369764284554,
        0.40511726772046397,
        0.4166453640277521,
        0.6220827121747888,
        0.4412546177261107,
        0.4534466364830072,
        0.5354962096202955,
        0.5609280575326613,
        0.5190682800658853,
        0.46446558524039644,
        0.4828649391986001,
        0.5429930283389324,
        0.6348859914467464,
        0.5257961436228564,
        0.39675141726588975,
        0.5841400615099243,
        0.5693958845348827,
        0.35065436797754124,
        0.4553862906349395,
        0.6358707704689653,
        0.5103432826227832,
        0.5098004804880882,
        0.47654544896427053,
        0.5072751953498323,
        0.7031605831358692,
        0.5751185891781544,
        0.44049891274032543,
        0.5805839357753594,
        0.5351787731703957,
        0.43382689022171733,
        0.5150129405349801,
        0.6445136658135089,
        0.536152127319726,
        0.5949766075292028,
        0.5061051927952903,
        0.5302562586749414,
        0.516940476388804,
        0.428057110957348,
        0.49629846661910676,
        0.5767743067958765,
        0.488137176582219,
        0.6257541902075511,
        0.5932860956509803,
        0.39935345580421455,
        0.32406984814941253,
        0.7059825695236132,
        0.47676813520653216,
        0.5838211006271586,
        0.4330956477293399,
        0.4918830534218215,
        0.3271149072983823,
        0.47826258387422055,
        0.563325622345402,
        0.46494526163716704,
        0.4401744188219788,
        0.5422865876079843,
        0.34363120862929086,
        0.6193438064786304,
        0.6351004194550816,
        0.46205959016930415,
        0.4521051702767203,
        0.42583132197530865,
        0.6396069303711934,
        0.23969232561543002,
        0.35649803471861363,
        0.6225983762078476,
        0.5797730919718241,
        0.34374583070470327,
        0.4838174128072134,
        0.7541858555661765,
        0.671670754283588,
        0.23493825527782988,
        0.34204556743136266,
        0.3681885068629349,
        0.2881997156309965,
        0.5615780783126942,
        0.6001628389140715,
        0.7643756943808857,
        0.6797637277998524,
        0.30899972826728067,
        0.5672421533014819,
        0.5633815503480407,
        0.4942868139838732,
        0.5604549845560601,
        0.37360526033753616,
        0.19130180438673036,
        0.4240311137140661,
        0.6697959327848642,
        0.5212177013133544,
        0.5769288951164053,
        0.566304670518316,
        0.48121565619986567,
        0.42436907716358707,
        0.4540178623736348,
        0.2993457568342051,
        0.46029483168558155,
        0.582207835679104,
        0.35986247601369065,
        0.5392735067907217,
        0.543747733057568,
        0.4519055884750523,
        0.34357925040588944,
        0.5292257481764021,
        0.4023404670538934,
        0.5927185336375115,
        0.6233825124117218,
        0.4604514861595081,
        0.3814123275911183,
        0.3599830696332858,
        0.5239529353707647,
        0.5356635831149488,
        0.5801435323764385,
        0.7169123821728558,
        0.628800038590565,
        0.5406504675615071,
        0.39345489529732824,
        0.5492691256948039,
        0.5416217946498848,
        0.5936110924079656,
        0.6064653922420451,
        0.47277378899163114,
        0.5094585606974403,
        0.4970306429193264,
        0.5435624468390399,
        0.6024160940362175,
        0.7027357070066489,
        0.6675086697038238,
        0.44096257224903973,
        0.42960651405731504,
        0.6050514541131025,
        0.5156346497329563,
        0.6386257284765906,
        0.4713766449422523,
        0.5004946146922759,
        0.518000213532646,
        0.3371230967736847,
        0.4198678216009717,
        0.4279392139489345,
        0.39405139814619333,
        0.5374080162853141,
        0.49101583598679155,
        0.47767128042363144,
        0.5761186737794964,
        0.49142586970403035,
        0.3937246895983476,
        0.5427679225916843,
        0.38590282334994463,
        0.5332057524867588,
        0.5432682150458501,
        0.43670571413517645,
        0.5074142500889564,
        0.4087978901454398,
        0.5174357213355646,
        0.356163974541811,
        0.5296281605097554,
        0.49696801009450103,
        0.3438271275396824,
        0.3393996956210239,
        0.4890038127680819,
        0.3915419561549081,
        0.5853673515853839,
        0.5506504340755098,
        0.6752620990708993,
        0.6281381708564828,
        0.5324488169806741,
        0.5331082020095649,
        0.4166158598585471,
        0.6099383301210771,
        0.414985401164174,
        0.5308515391096323,
        0.4894802688768938,
        0.5150990677327139,
        0.4987131962742769,
        0.4641241106313358,
        0.4677098098897497,
        0.47420004318185044,
        0.4503083656689999,
        0.5774344516426864,
        0.617452131677439,
        0.4532869500863756,
        0.5085328928762405,
        0.5549010505818678,
        0.44632477015930505,
        0.5592643509699832,
        0.8190565973631582,
        0.4074355712964629,
        0.49865915686187395,
        0.6319070307032725,
        0.5690143320470682,
        0.5227738909815013,
        0.5103996415696846,
        0.5437241810144418,
        0.24939767200944393,
        0.4966894249166027,
        0.5543304337429917,
        0.4719747282731236,
        0.6040443335501838,
        0.735846675110224,
        0.5179285330760319,
        0.49977405523313484,
        0.5627838013044972,
        0.3555421312402181,
        0.5243488614005186,
        0.6478100895862158,
        0.4959941761143396,
        0.5528745817570755,
        0.4898164207184411,
        0.4331041724679342,
        0.3524940738774663,
        0.5238827688564247,
        0.5503730151356014,
        0.4993869742109205,
        0.5133891393270015,
        0.5606860062198414,
        0.552667392583651,
        0.46614706032462194,
        0.4273845557655375,
        0.5068837967283863,
        0.5188055711358154,
        0.41826311202701905,
        0.6182608942810947,
        0.5082192218017018,
        0.5005229780265846,
        0.468948781501572,
        0.5287661291998353,
        0.4087629697488471,
        0.4487328029855485,
        0.42732373659152906,
        0.2618620851368019,
        0.4717938993690676,
        0.5300167597067122,
        0.5451669745751174,
        0.5409277353840108,
        0.41256994008855236,
        0.5939593218480153,
        0.5012215527750535,
        0.45053633181985775,
        0.37278295653418475,
        0.5567005341744731,
        0.3164196390283165,
        0.6848593059309547,
        0.37846038489802836,
        0.5607536794179587,
        0.4842605119127157,
        0.45812693190396997,
        0.4789918681964547,
        0.6251346342505624,
        0.4823598057191769,
        0.46376084590682576,
        0.4816615818358173,
        0.4046777109723923,
        0.5078724406766809,
        0.3292392842098773,
        0.28540338309350655,
        0.5456272278495176,
        0.44400246260557075,
        0.511654802887548,
        0.504964437166443,
        0.4604017609523165,
        0.5284681775916449,
        0.44264050817952505,
        0.5048479869174693,
        0.5184916877891012,
        0.44246556675083176,
        0.46589827323637617,
        0.5219188654434519,
        0.5490688440934238,
        0.5138139319137786,
        0.6094334958511892,
        0.5071599970407029,
        0.4885402920188191,
        0.5144955976488581,
        0.46922125092473765,
        0.6468160072234959,
        0.6474015681239491,
        0.4321140068848477,
        0.5322305808105016,
        0.46219914784170846,
        0.5429697107982147,
        0.505172502662042,
        0.48746608438721173,
        0.4611335813976833,
        0.41439721014189346,
        0.5125235102304276,
        0.46074176063639044,
        0.4461550155095148,
        0.4548263616150713,
        0.57830525794917,
        0.39787226798311326,
        0.5348500349310144,
        0.5436757974324823,
        0.6538148397132908,
        0.4292915526525953,
        0.5183016665213467,
        0.5554610104317907,
        0.40459750334697925,
        0.2584201776078982,
        0.6664775018076723,
        0.6081796320684323,
        0.45175187217680884,
        0.5658417671508806,
        0.4976151847596353,
        0.5229406946004453,
        0.46277270172394186,
        0.5221129370707414,
        0.47509856041808607,
        0.48326521797389455,
        0.6931030317835107,
        0.4195993263658834,
        0.48198281758950473,
        0.5316162439065855,
        0.4721904967668111,
        0.4507399824450975,
        0.4589050314957773,
        0.35193423424104986,
        0.48322934232434384,
        0.5226832962161322,
        0.5494075603486324,
        0.43861715821899855,
        0.5100419325159535,
        0.4936642921330953,
        0.42679272249672084,
        0.4633976158169108,
        0.5261468172095324,
        0.30763547098162913,
        0.41217812115118896,
        0.5795004129472201,
        0.3847837322564447,
        0.5402645251727001,
        0.4658742229591912,
        0.5335245541422553,
        0.3386855443525755,
        0.47726915640931433,
        0.5310673782077906,
        0.4058496590198137,
        0.4996327702169681,
        0.5708544167808688,
        0.5715359151619692,
        0.6049575131621596,
        0.4813275259249739,
        0.5217388349271882,
        0.5794572004364211,
        0.47435560979780517,
        0.5777293992405736,
        0.6108286703696965,
        0.41060656928382405,
        0.3721585658407189,
        0.49556083029525855,
        0.36053906952560194,
        0.4531478849715806,
        0.4719696874521674,
        0.4548283417233652,
        0.6739084138766762,
        0.5134871819360866,
        0.457730498394995,
        0.6158153631240235,
        0.48096952407156923,
        0.5739750314971892,
        0.5341038503043024,
        0.6053350782843702,
        0.5189074721180252,
        0.6223041411104493,
        0.6578298449824409,
        0.431623562119547,
        0.476576005403453,
        0.31548331829527376,
        0.5445029021772667,
        0.6130793063615849,
        0.4361896765860164,
        0.609323489232443,
        0.5236525819066815,
        0.49070382420099173,
        0.5205391683751563,
        0.689044927716272,
        0.49219659634314383,
        0.6911733129416987,
        0.5176605233191333,
        0.41627760012659676,
        0.5777051212124236,
        0.5853498718952193,
        0.4519310326427674,
        0.32429392275893154,
        0.3639686716745377,
        0.5685459769631599,
        0.6294956664948201,
        0.5606985368042294,
        0.4915616317594101,
        0.6173170343200727,
        0.6489012239878884,
        0.5208810776434023,
        0.40888854756396076,
        0.554972102433075,
        0.6242693531926766,
        0.4613598144987799,
        0.48803377376602924,
        0.6206762588794816,
        0.6565669447574052,
        0.615191978116479,
        0.5906337657180258,
        0.6941125270806678,
        0.5811366999476071,
        0.42589877512923113,
        0.5655362121851024,
        0.5344760873728238,
        0.6398161634236809,
        0.36155870558746556,
        0.47450134943819217,
        0.5768125874154844,
        0.660957079916679,
        0.7999771308616271,
        0.33683841219416805,
        0.5416754153085638,
        0.4924189110336197,
        0.3741880146902906,
        0.6757056408799461,
        0.3190090767908176,
        0.5875864418658829,
        0.3798159095399348,
        0.3445058428466,
        0.42005702336144274,
        0.5053349796789437,
        0.5335351762054564,
        0.24616451090189642,
        0.5699411493947755,
        0.36335131217441735,
        0.503688673334705,
        0.591804535591041,
        0.545807299817413,
        0.4192032220374509,
        0.40748150597899035,
        0.5708621844152112,
        0.2464800154468357,
        0.44432322327337814,
        0.6472458573869828,
        0.4128755084060665,
        0.323455305774784,
        0.33954924860518043,
        0.4811866108762006,
        0.4422964872834832,
        0.5031035655108627,
        0.4024400766504187,
        0.4497539469039736,
        0.6066724759755027,
        0.5071764482514095,
        0.6239161206263331,
        0.41976830326385867,
        0.6611840852971248,
        0.4789812666367059,
        0.32227065955457174,
        0.5097909499280293,
        0.3616674616451333,
        0.37878604162407387,
        0.5351812061138429,
        0.6300664236606179,
        0.5179566188202713,
        0.6506419497634133,
        0.3132348622815228,
        0.3888178836018266,
        0.5448091038427781,
        0.5028951694897585,
        0.6385544476392646,
        0.381722077277607,
        0.5130505747415948,
        0.4161740306872369,
        0.564212370890251,
        0.4634623358207461,
        0.5682258038395527,
        0.6021106414174832,
        0.45433975998415566,
        0.562558951719342,
        0.6577514515525376,
        0.4097239911343193,
        0.6013880929514107,
        0.4456613666622159,
        0.596559999279798,
        0.505959490230488,
        0.406546690012264,
        0.36206850343428304,
        0.4533812332936301,
        0.5720304258535118,
        0.5770936005959993,
        0.5034902298017482,
        0.6010500088897852,
        0.35354228778662616,
        0.5420416984450701,
        0.3764912327971342,
        0.3895174089797619,
        0.4810115367136659,
        0.46566676380498484,
        0.4113531310770841,
        0.5070362775969179,
        0.4679617038082393,
        0.6252161692969007,
        0.47705496130312197,
        0.5365593412888959,
        0.34906295148287136,
        0.5237818518031516,
        0.6652377838282715,
        0.5707495777650202,
        0.41000572823284076,
        0.39200039085090177,
        0.46967666486633575,
        0.5176777353706921,
        0.38091503589227244,
        0.48814913588844383,
        0.5032291403696947,
        0.5172000280120124,
        0.6174798055390142,
        0.5690486635718193,
        0.4541174976127903,
        0.6092974818888904,
        0.6933523917005757,
        0.48156584430319893,
        0.4942778086519328,
        0.7222802934356267,
        0.6578570074330838,
        0.5119415510037303,
        0.4061970311426276,
        0.6420532789195491,
        0.4547662641520227,
        0.4750944538204067,
        0.43405237377265093,
        0.5836752495110755,
        0.4676918784339185,
        0.5207554698675484,
        0.6538092177074282,
        0.8015962131077153,
        0.4085250555868452,
        0.735105341497727,
        0.4511134808595081,
        0.4462223172193011,
        0.436088162641052,
        0.5764527844019812,
        0.4015032825534455,
        0.5833482112759303,
        0.3443969388721295,
        0.3745862782076178,
        0.3332334810142182,
        0.35646070149814857,
        0.4782538999897516,
        0.5423313309723194,
        0.5243333305926092,
        0.44887510514069634,
        0.5646697204201361,
        0.42284246980308154,
        0.5049762434382923,
        0.48851516945544093,
        0.5115364483735731,
        0.47334006029703257,
        0.52028655957697,
        0.5218350230547063,
        0.6263899390865938,
        0.25156664999889355,
        0.3744871150853266,
        0.5752916380098311,
        0.4293568124975481,
        0.7440870460079883,
        0.4681358254488531,
        0.6168228883467773,
        0.386467682463117,
        0.46304914974455835,
        0.45268874551527555,
        0.5505332609137709,
        0.4992466818535262,
        0.5735679015726532,
        0.6335222663928879,
        0.4277356081032909,
        0.47003081631619914,
        0.5822591126330543,
        0.5204373639158012,
        0.525870338955528,
        0.3435955891789002,
        0.5319749533082607,
        0.4976136865286941,
        0.28874767688386394,
        0.4058720528629823,
        0.5546882923247054,
        0.6190952549274252,
        0.441919184837596,
        0.4702240305686085,
        0.3939983799309917,
        0.49352388284460763,
        0.49643820349859574,
        0.5211741843785221,
        0.6015932409465934,
        0.407276817483091,
        0.4684833134979058,
        0.42424265841519193,
        0.7253819878418979,
        0.4090932048312618,
        0.5077518067698801,
        0.3878989512963777,
        0.5309395284697739,
        0.4121490296905391,
        0.5467421425044956,
        0.5520490072713858,
        0.6805798520717921,
        0.5273929198155788,
        0.5413734561290124,
        0.5673060760846171,
        0.5354971176347204,
        0.46589978135867904,
        0.5157126595239218,
        0.464588541922682,
        0.6864010271362335,
        0.4257134805332832,
        0.5414408272726807,
        0.6602391743610418,
        0.5004780620288362,
        0.4288696304583832,
        0.4267241552444962,
        0.49278792213650585,
        0.548126918669463,
        0.47994448478948826,
        0.475970363499982,
        0.45186575122339656,
        0.6003670625392786,
        0.8114205283109256,
        0.49312928556271307,
        0.46882810751876575,
        0.5114845301601847,
        0.5475109643727634,
        0.5520064891839374,
        0.39314253525304366,
        0.31121201960762435,
        0.32005988868553087,
        0.6352957576928588,
        0.491569537957681,
        0.6530002024109168,
        0.5777528211890205,
        0.4227827118894538,
        0.5704610280354604,
        0.5989289477943193,
        0.306810683875383,
        0.40873337471963234,
        0.6324667091422757,
        0.5146099925073894,
        0.43213251823570137,
        0.44245108251601967,
        0.5169923776805662,
        0.5278263492693108,
        0.26179028106858593,
        0.383790190199251,
        0.510368114187234,
        0.382612772634488,
        0.478451906206576,
        0.4488793780204332,
        0.5038654540713653,
        0.4469274663069077,
        0.4995236058820622,
        0.2589363255460851,
        0.6997220141074175,
        0.5819105115337773,
        0.5531049284415699,
        0.47009664039477933,
        0.5744862723239873,
        0.6044503155033889,
        0.5293909648233193,
        0.4115706675216014,
        0.4613113347063065,
        0.5372458188987425,
        0.3169932565875789,
        0.5101909949491401,
        0.6387058723981723,
        0.5811210421583557,
        0.5861203304314542,
        0.6681000633413179,
        0.5495760407992399,
        0.4198112735994936,
        0.5585859599443391,
        0.4769683045832629,
        0.4887087559203607,
        0.641285131642409,
        0.6248871364340143,
        0.5834502823052267,
        0.6005226788531011,
        0.4323269620351506,
        0.5087783863318397,
        0.5351379231973581,
        0.5338677040779635,
        0.48853085309590605,
        0.4176061266151988,
        0.4965536559335909,
        0.46546765459127537,
        0.47555602792528895,
        0.5524941771996956,
        0.671319226196771,
        0.3621508223006809,
        0.5612271636494067,
        0.45223797023428947,
        0.5595035176018323,
        0.4654558419311069,
        0.4615562397083122,
        0.42709676799966684,
        0.47477607720963527,
        0.5119880435055746,
        0.327640841717039,
        0.5080001484557536,
        0.5606956055543255,
        0.42359358427847815,
        0.47200323819095297,
        0.5903500795285217,
        0.5494837522014495,
        0.5503963893700579,
        0.4380042646248295,
        0.49229572046826453,
        0.5213174578751228,
        0.6512042280332753,
        0.6042866640296073,
        0.3156347091171446,
        0.5595206907424143,
        0.411256353927043,
        0.6084322673712678,
        0.562465315654286,
        0.3406527736657247,
        0.5188812921083505,
        0.5119697977921075,
        0.4804849646668027,
        0.4486856526055656,
        0.5453502759855958,
        0.5666989239859722,
        0.5759728040187087,
        0.3874918092021403,
        0.5176997451061289,
        0.43197075078247377,
        0.6073222503753418,
        0.5657281822321097,
        0.4938859620728785,
        0.6662368202630788,
        0.5022903018612703,
        0.3297235918371467,
        0.42616463701785984,
        0.5808951551345902,
        0.426285494776085,
        0.5815502226472815,
        0.5243014044583868,
        0.5880375695402276,
        0.5012467807352456,
        0.4685286460694686,
        0.4310440643395358,
        0.48972578634798647,
        0.5615068287510596,
        0.34091297063645704,
        0.6632465257831133,
        0.5246870202456222,
        0.520808906819001,
        0.5393014038419705,
        0.6045594302318198,
        0.6096433856591953,
        0.5564345866124498,
        0.5689291746190366,
        0.5496273855074043,
        0.4427821622131915,
        0.5752516773830595,
        0.6051760065775151,
        0.48029423844843794,
        0.47654599439864337,
        0.31133282473155544,
        0.581630045230223,
        0.5685817361569208,
        0.42071222636994654,
        0.5571702902232415,
        0.45599226926692193,
        0.38852895495163603,
        0.4867015877450194,
        0.545203961443723,
        0.48601290072209014,
        0.3882476450478393,
        0.45639480011662364,
        0.4751225720602971,
        0.5535249451060688,
        0.5038535204296626,
        0.4258644660351449,
        0.5828383736978259,
        0.5255333214137999,
        0.5232887793583959,
        0.5679951487421686,
        0.4167685136700016,
        0.5748782490291444,
        0.5463413484196048,
        0.5218389345843739,
        0.5006596999890489,
        0.5118367802895528,
        0.4419884890885807,
        0.4667208322271455,
        0.4801034423281355,
        0.43781864452416147,
        0.4622306717757613,
        0.5333733682110717,
        0.6169091740191855,
        0.48018711623233795,
        0.5332957656218266,
        0.602453890438221,
        0.48509154026769435,
        0.4943768059046916,
        0.5034332658794228,
        0.3604528782963204,
        0.4626528275522782,
        0.5240403357588048,
        0.39275103469750766,
        0.5166852800128819,
        0.4382307617725238,
        0.5557351644710252,
        0.546513507140557,
        0.49762274066950396,
        0.4729096245231314,
        0.44730727195316067,
        0.5456074779304653,
        0.459476911384546,
        0.49106436433987655,
        0.4661803477955454,
        0.6345146128391496,
        0.5275297167443546,
        0.5345229987043101,
        0.5134180152558793,
        0.4711001774060891,
        0.4780547824269719,
        0.5817845840338188,
        0.47670726383381334,
        0.4548786888084236,
        0.4072675952649227,
        0.49104468286154757,
        0.4029191010900237,
        0.5978976629166245,
        0.529644835387131,
        0.5525705409539644,
        0.470038316975213,
        0.5442532626056404,
        0.47993439831297835,
        0.5616741260129038,
        0.4597550156452556,
        0.48979556904437715,
        0.3727205557994307,
        0.5385254980117888,
        0.5034303094956214,
        0.46673390442325885,
        0.5105391042249973,
        0.44716770552418095,
        0.4982317730490677,
        0.5323966108639631,
        0.5407586139611303,
        0.501922177185505,
        0.5483214049419161,
        0.574888931758931,
        0.3935716031985554,
        0.4359933309307389,
        0.5005306361137724,
        0.5186417410445455,
        0.4214653197768516,
        0.49871551584171586,
        0.5681771585320873,
        0.49065489387822947,
        0.4641760411154241,
        0.41812963038235856,
        0.4890674054199984,
        0.5355477492186244,
        0.4599293051611722,
        0.5418837335068772,
        0.5525773938491748,
        0.469991413628174,
        0.44017049143008957,
        0.5747803102017542,
        0.33721429745094156,
        0.5218280138779223,
        0.46799794106667336,
        0.5524515662400129,
        0.5951609473970711,
        0.4574463340235973,
        0.5681533859413681,
        0.574546497539914,
        0.47812643592595894,
        0.4174550683954176,
        0.4959081647979247,
        0.44476960825020206,
        0.507116418158631,
        0.47858238423671384,
        0.4411867014523992,
        0.48087614296838455,
        0.46865780689007003,
        0.5423752734534768,
        0.6281232223520661,
        0.4626718907610099,
        0.5127561221750143,
        0.6343953092163305,
        0.4629246228194002,
        0.57153619357553,
        0.5644621737673214,
        0.42434424705333434,
        0.6309944819858334,
        0.5836176286900471,
        0.4843596831245075,
        0.5492663810316533,
        0.5342819568105768,
        0.44553057386099887,
        0.5437820808904508,
        0.4926698026066709,
        0.5956320537529184,
        0.5207082724910669,
        0.4381749166046706,
        0.5540064858495034,
        0.6163320079138787,
        0.4465829606257339,
        0.4235519263708466,
        0.4220983539784048,
        0.4963715289001403,
        0.4699219010819734,
        0.5903927759443126,
        0.460557417502535,
        0.5027522471593434,
        0.3305579330363248,
        0.45791120503178284,
        0.3831432700787254,
        0.36648323152818285,
        0.5732415739889911,
        0.5509248799693878,
        0.45247078069861774,
        0.46858029864436057,
        0.5453434189937277,
        0.5427184107019254,
        0.5038421373062361,
        0.41063150930378334,
        0.49981749225767164,
        0.5451028318875251,
        0.43453307420526527,
        0.47327046529543343,
        0.6309291483402637,
        0.5760605718354035,
        0.6751447254505837,
        0.4219948548280428,
        0.5260659368276118,
        0.6213826978572203,
        0.553468819920685,
        0.30001379617479546,
        0.564909477056086,
        0.6425891080418402,
        0.5741527745011163,
        0.5687622642266138,
        0.37911894759924875,
        0.44715911922777096,
        0.5451072899031457,
        0.43909748261077114,
        0.41440616781521417,
        0.4006354127759633,
        0.4675386377596192,
        0.5172584132148053,
        0.49630191106232907,
        0.5866703392241672,
        0.4634562827700874,
        0.5374198110139502,
        0.47104646675372325,
        0.628763438734788,
        0.6067956055468217,
        0.3870865253304837,
        0.6338125202846719,
        0.46322316030628674,
        0.5301511305939636,
        0.49557189714879324,
        0.4693424936590072,
        0.43806022904119757,
        0.4779086927199515,
        0.5756397060023473,
        0.5037799695137859,
        0.46498062906106397,
        0.47824941591909864,
        0.36347073264051954,
        0.522162058172145,
        0.3716481292153147,
        0.5743262289324896,
        0.39442411324237414,
        0.6171281935774567,
        0.7340917844317746,
        0.4260531553660864,
        0.5345067359028183,
        0.48110523174124564,
        0.3881023491108688,
        0.5979897490035146,
        0.5618518117661148,
        0.3580584613228739,
        0.5528271380377846,
        0.35441479698793216,
        0.6530368091736023,
        0.5738362113744286,
        0.5243332931510016,
        0.44098694068629113,
        0.5145015180422803,
        0.5786979552870446,
        0.5637678848223698,
        0.48315599473800813,
        0.47610292295425444,
        0.5836527362148964,
        0.6435314001590523,
        0.6163245315433055,
        0.46518007966228986,
        0.5330804755021537,
        0.4765517030059527,
        0.5152472131116782,
        0.45898606006651804,
        0.4102034933463106,
        0.6649323856133293,
        0.6597541182053129,
        0.7046613840696626,
        0.552587164748774,
        0.391165344875461,
        0.5107224847867772,
        0.5514048673145812,
        0.5523055763191868,
        0.5145528180250439,
        0.569708709419768,
        0.4278402091742026,
        0.5752046434840467,
        0.6003920565459446,
        0.44952214924657213,
        0.47118262132633326,
        0.5699122498720938,
        0.5583880920284142,
        0.6444813816573338,
        0.48376240467037446,
        0.7142390376181181,
        0.6346237307723046,
        0.572114002407763,
        0.3847129838960113,
        0.6050360673307186,
        0.5743523777225152,
        0.46517765493514907,
        0.26808144857969896,
        0.459527973668507,
        0.604077354074199,
        0.5770234823223791,
        0.36675190147377207,
        0.5174988390390063,
        0.5956411715593777,
        0.6218168143288503,
        0.3787549779214723,
        0.5770059399945521,
        0.5739857938260453,
        0.5901808710324772,
        0.39627434123333644,
        0.57304480059954,
        0.31515758376690706,
        0.3585250058309964,
        0.460388782211861,
        0.6370958188769646,
        0.3937692740965637,
        0.40757658906918937,
        0.6029729286975379,
        0.6825155616075856,
        0.4244382824232851,
        0.6023655338695615,
        0.5914146037650627,
        0.5641706551290762,
        0.6618341510571727,
        0.4046017668103347,
        0.44341994460129763,
        0.47702923985382617,
        0.38017396117082614,
        0.48387333207179806,
        0.5720256893810354,
        0.5644257744326466,
        0.6055089034894292,
        0.47862810376367504,
        0.6088961574917982,
        0.4732440648957236,
        0.4658895482034764,
        0.5070861168464725,
        0.38869500758427866,
        0.2869191341650645,
        0.396079396934116,
        0.5205782448183641,
        0.564423501844147,
        0.4930957814573889,
        0.6504981080151067,
        0.6001605741994135,
        0.5613762474052292,
        0.6866251041894901,
        0.4678727523442993,
        0.5010328553802318,
        0.4407920351359096,
        0.5647492901736841,
        0.3744930757110136,
        0.5802558871148515,
        0.5804501726803892,
        0.4439400344597449,
        0.5279195699726253,
        0.4054862677972856,
        0.45160912221993776,
        0.6516473764027104,
        0.42560510258852186,
        0.30088866171881345,
        0.6911806479205661,
        0.18948028666948932,
        0.3729149903095555,
        0.6777414801927027,
        0.40022062518423485,
        0.4738164855077409,
        0.5048687652395273,
        0.579412929397536,
        0.5670676876734944,
        0.6303243421648659,
        0.4282567323269294,
        0.5677793993514819,
        0.5728755636354034,
        0.3912648594368867,
        0.5556824377984666,
        0.5692556298691682,
        0.4647590548254918,
        0.41390521488499604,
        0.45895316488438953,
        0.5732560756527384,
        0.5451327011383321,
        0.5343082510730196,
        0.6078131333277483,
        0.4675776634885636,
        0.5963625643480687,
        0.5013197278859958,
        0.4651408150818115,
        0.5199845819373998,
        0.4317806250947317,
        0.5937990361889023,
        0.5442009380505763,
        0.3958878035300228,
        0.5664797601731699,
        0.4836589668391208,
        0.5498212617916035,
        0.31484171049192444,
        0.5641777226661943,
        0.47451380754040484,
        0.28891709331252835,
        0.528533221751851,
        0.4936201414999622,
        0.5756003828993022,
        0.2987513905330359,
        0.531701267507442,
        0.46740865427581224,
        0.6708980006195218,
        0.6310114677892615,
        0.40199980421629367,
        0.6356012001893075,
        0.4634957651629969,
        0.3451310171308164,
        0.42964731878573953,
        0.5208107927763325,
        0.4166695012824742,
        0.31003630486858047,
        0.3774193610016544,
        0.5022717566148165,
        0.5276769586318394,
        0.505993178995733,
        0.5726646228613359,
        0.5466334755485351,
        0.5898686937356797,
        0.3765398444803274,
        0.3932429198294515,
        0.5407151547314845,
        0.556061917409913,
        0.5855267712128922,
        0.34572573389120265,
        0.43386182647471727,
        0.42338272785578274,
        0.359843890767436,
        0.4615777238345341,
        0.5922908251938742,
        0.5500099870768056,
        0.40221019248508194,
        0.5170925639098309,
        0.5183431014223195,
        0.48560985461356876,
        0.5581501902674197,
        0.4048498429460397,
        0.5844981082340849,
        0.45264355900394987,
        0.4155061123002764,
        0.3760164715081771,
        0.4343142748213231,
        0.38267490401697146,
        0.5706966268522154,
        0.3431951691678314,
        0.6840814503504193,
        0.19548561900522005,
        0.5146508738068173,
        0.6635138568833474,
        0.5858756408842812,
        0.5202379659553252,
        0.433606421322065,
        0.6101820752358299,
        0.5203696577993917,
        0.5882121559199358,
        0.3980254996850766,
        0.6016891957443834,
        0.6287616419375855,
        0.6150768476911137,
        0.5435961286889982,
        0.47003156772000276,
        0.6081627750497607,
        0.44519584974052945,
        0.5767941685484403,
        0.2781499911789749,
        0.3573587099694755,
        0.4989211064900047,
        0.5330782637395205,
        0.3056886991286574,
        0.5003221189361043,
        0.5921889169658372,
        0.49490471629428684,
        0.3724408456100553,
        0.47029700493127047,
        0.32666152412462074,
        0.3150055870474342,
        0.5404225397634015,
        0.41461385453195626,
        0.49555071125377004,
        0.6515650379802856,
        0.6091882814099557,
        0.36608595552671885,
        0.5058319903384416,
        0.45472936695278315,
        0.40297242826005036,
        0.46104914805759506,
        0.5196571726120318,
        0.45682400093827225,
        0.37605366042245303,
        0.4501577791210266,
        0.6687668906617322,
        0.3385889582357538,
        0.6393640873306693,
        0.656668598798766,
        0.6056843922937332,
        0.6552137249402243,
        0.43521884261605503,
        0.6907007996662856,
        0.6002372896891796,
        0.38342776030300896,
        0.5550041922948346,
        0.5085939742310339,
        0.5054318783246116,
        0.5205144494816842,
        0.612310015131626,
        0.6954376151675714,
        0.4568598063139224,
        0.49700164037626937,
        0.5647787783126123,
        0.45126993345182614,
        0.5545551479490877,
        0.385301705484901,
        0.6701037659374978,
        0.6254065034053939,
        0.6010501027024672,
        0.47428104582371705,
        0.5484281332897706,
        0.5761924125171991,
        0.6772455631232335,
        0.5230489541012869,
        0.5288816989275914,
        0.4162476726432532,
        0.37848528595953107,
        0.3558594376936776,
        0.49052826780733505,
        0.412029396627187,
        0.545222694696897,
        0.5943423879025824,
        0.4894412639448634,
        0.4504196189409473,
        0.3788800310048568,
        0.5264546643123547,
        0.48881866340029584,
        0.4827284174981645,
        0.4226410466159375,
        0.4035382871027368,
        0.3915473649831778,
        0.4456822194692801,
        0.46678780710360523,
        0.5039856705689963,
        0.6166004963001362,
        0.5035077149010025,
        0.47292804861082993,
        0.4910692887251239,
        0.48060859782088344,
        0.5192541928847989,
        0.43995917456193084,
        0.6766232465594086,
        0.3992092974530023,
        0.332179505604268,
        0.49764172647214217,
        0.49201067971536927,
        0.5023751278370168,
        0.42262122849650713,
        0.5267681313293983,
        0.43944233374788605,
        0.41692261126795394,
        0.476441522630005,
        0.4685374939525813,
        0.497063153272502,
        0.49704406663725237,
        0.4982543643494171,
        0.6476633062605315,
        0.5568425610986023,
        0.4933500952490963,
        0.4148900679767523,
        0.5333816726747744,
        0.43911852272638147,
        0.5291909701027083,
        0.46921055938025674,
        0.5302007766048634,
        0.4981094425877161,
        0.5841595703523635,
        0.4596647276947527,
        0.46834335848590486,
        0.464740126744113,
        0.396333897335902,
        0.5165728519257538,
        0.43958909981248273,
        0.5384244470224363,
        0.45163510436943166,
        0.5546908872328213,
        0.3852762620291877,
        0.5474456150786793,
        0.544017937691517,
        0.5420156089949625,
        0.4993762443834504,
        0.5313222791880088,
        0.4414978361110871,
        0.5223832104061271,
        0.4865359431676035,
        0.5514316422174633,
        0.48972786139102514,
        0.507670556567841,
        0.5177736787533187,
        0.5615998707441371,
        0.44767714575619433,
        0.6064097284345846,
        0.28294991847154044,
        0.4799129764156549,
        0.43896841220367144,
        0.6038147609116356,
        0.5261641126428073,
        0.4768844268628779,
        0.43886819137385275,
        0.46171056323071247,
        0.460210397766993,
        0.49558881560146967,
        0.3882433021017463,
        0.5026580962008594,
        0.5246686959069463,
        0.5464504116794994,
        0.3674990727041104,
        0.4574292937005297,
        0.6113580363097073,
        0.40600236055302846,
        0.4386312928859747,
        0.4541135668044143,
        0.4945318568736547,
        0.5398310169063987,
        0.6342968793880696,
        0.442230200348255,
        0.42856978347886754,
        0.3740444891758059,
        0.48488659539555673,
        0.4859162943668301,
        0.40372181577324523,
        0.4231781903569712,
        0.5768335031179945,
        0.5483854841982055,
        0.7000984675807913,
        0.5088932876834723,
        0.434157088846437,
        0.4002685631968745,
        0.48142950122266254,
        0.5259643943477618,
        0.5707097194267378,
        0.4219605839318742,
        0.49247309409964196,
        0.4828131220397689,
        0.5160055479388014,
        0.4776796853397843,
        0.4401030101034176,
        0.5408858074556019,
        0.4595514070738249,
        0.5288553592599419,
        0.5769955442404011,
        0.46954243769531556,
        0.4338586099100015,
        0.45334261349000476,
        0.5569001800042407,
        0.5833907096636158,
        0.5018640740582585,
        0.5758200128471469,
        0.45389069246983677,
        0.39918407987403864,
        0.5631060526075271,
        0.4409339447183321,
        0.36346363291312933,
        0.5158696817404249,
        0.4357937335967663,
        0.5326401844393356,
        0.44689969007488717,
        0.6064854644681754,
        0.5514809725936328,
        0.5140121916493494,
        0.45995570955012544,
        0.4477633753007809,
        0.5587493668299419,
        0.5108200945951663,
        0.4840431132254969,
        0.5212327242621795,
        0.47599419195246434,
        0.6023723482444733,
        0.6532733258124221,
        0.48098648136522054,
        0.544415235380748,
        0.46660513015538263,
        0.4766814191938266,
        0.49352649683569527,
        0.46157326975529395,
        0.5766324815148369,
        0.4568771304747708,
        0.44036893796823434,
        0.5495173295548335,
        0.4813923028610606,
        0.4906356705556927,
        0.5865847938065922,
        0.5234473690005537,
        0.5517623535173842,
        0.6180049344043411,
        0.48849972044939677,
        0.524590581999688,
        0.555226245901328,
        0.47587040654837776,
        0.43299400842093555,
        0.4493637904408556,
        0.4995385851095697,
        0.4459329308970765,
        0.5827629758134146,
        0.4663203991031917,
        0.6009478764633024,
        0.6174967075644926,
        0.5507791476720899,
        0.5984643043562347,
        0.4495962036862947,
        0.29942287639690546,
        0.5213342607765509,
        0.43980667548277563,
        0.5503147372235638,
        0.44882215617068383,
        0.5062601428887133,
        0.3524834532454674,
        0.44593662680145424,
        0.5579486608221406,
        0.5463465735441678,
        0.6316037081873874,
        0.47679825998930997,
        0.4811651281029756,
        0.5808553614559618,
        0.468243402517393,
        0.4155685414248708,
        0.496552531761172,
        0.41540997436808136,
        0.49432077881544934,
        0.49899713622427044,
        0.46842448091688627,
        0.41563557005623253,
        0.5167105482250256,
        0.532175599072313,
        0.47660767400702325,
        0.3431600666071659,
        0.5611574797032561,
        0.550900182551721,
        0.48007742341819615,
        0.44570084783530073,
        0.4883183178921609,
        0.5094606710345153,
        0.6687028838100489,
        0.4984885163940893,
        0.621793526855748,
        0.5192027996738378,
        0.5235767879062467,
        0.5812776986558064,
        0.5222901226531983,
        0.5734356446676201,
        0.5872864430476716,
        0.6487279688957709,
        0.5473436436974827,
        0.527051800109262,
        0.3931747415749294,
        0.5266139449698731,
        0.38012786037928425,
        0.4056188940604721,
        0.5520076204497867,
        0.48834884297368875,
        0.5091528595159084,
        0.45663804394633556,
        0.43811870723321417,
        0.5210024126453774,
        0.4880855551509328,
        0.6217104433239442,
        0.5590186189187183,
        0.47453325535075275,
        0.5658330109357977,
        0.5439988899151889,
        0.4789671746579849,
        0.5293145922541814,
        0.49776571472034786,
        0.5709416470154456,
        0.5444072686114004,
        0.5078843024493443,
        0.4817845259359115,
        0.5728630881805133,
        0.5198263635289664,
        0.5096121888174469,
        0.4624923807255849,
        0.5016200868197616,
        0.5071354945516594,
        0.5444202157909266,
        0.4880790844382546,
        0.46878946237149144,
        0.6259206848565756,
        0.47007407134821116,
        0.5096802384162545,
        0.4383590097378105,
        0.45510628638518547,
        0.4924176210180792,
        0.5137988132708912,
        0.538721018606488,
        0.4857761687069352,
        0.4371238829221359,
        0.5030753546915312,
        0.6399635330808512,
        0.49899532249843126,
        0.36586821776566286,
        0.43126581187215196,
        0.508316389418122,
        0.4780890516834235,
        0.5810164456635942,
        0.5299284130015646,
        0.5691810019562038,
        0.4236169157639406,
        0.38584993953608226,
        0.5367129996366959,
        0.6453227257907999,
        0.5920769400255452,
        0.42922321756383247,
        0.6462960925992145,
        0.5310404386763178,
        0.5566795001727978,
        0.4899119124441979,
        0.5228934771811814,
        0.4113089799882032,
        0.6260144784314677,
        0.4267890828880282,
        0.309796533552985,
        0.46230870027448195,
        0.6487895567335255,
        0.5307051791168204,
        0.5746259203870234,
        0.5179032951713617,
        0.44902906500715317,
        0.47539312667643036,
        0.46251866664422764,
        0.27843464942510465,
        0.45111399286493326,
        0.5642634896557941,
        0.35878678891016197,
        0.5015006039662121,
        0.49689061192454304,
        0.5453068599356397,
        0.4824167365998169,
        0.5692131038114183,
        0.4767872973485598,
        0.5251450107041863,
        0.5634494248702631,
        0.4452734227225992,
        0.5128010456508311,
        0.5972129082145493,
        0.5480604643458986,
        0.4129636606880648,
        0.5465284922699555,
        0.5859661205175772,
        0.4439936552770192,
        0.529013149183699,
        0.403441537364,
        0.4671584360017492,
        0.4939140308770324,
        0.47616837232869486,
        0.4782323604297301,
        0.5227283294895545,
        0.413883410670302,
        0.4981683400350332,
        0.4925589021992848,
        0.5444710413779671,
        0.49848882050112,
        0.6033481228561662,
        0.4711090663942145,
        0.4819918851259606,
        0.4455903861902179,
        0.39528288264083156,
        0.5754363474091849,
        0.5833193666031805,
        0.6217491538579583,
        0.604569055898861,
        0.5045959134973178,
        0.46619888804739007,
        0.42604769111783825,
        0.4861988271336014,
        0.5924459677304565,
        0.4419319791541208,
        0.4660122630150163,
        0.5002413800266856,
        0.5881874243316131,
        0.3768294436595052,
        0.48918642776527643,
        0.5473869217805273,
        0.5767579282146554,
        0.5358723688941188,
        0.5148881989122165,
        0.5910181112152062,
        0.4591091116967102,
        0.357138627312555,
        0.537085588262641,
        0.5564777504202962,
        0.40320665813322626,
        0.578863814602978,
        0.5091911639836615,
        0.5284672867678832,
        0.46520091401172636,
        0.5309978581912387,
        0.3972528129988928,
        0.5869398169527288,
        0.5005625927882182,
        0.57799708263772,
        0.41521977002177296,
        0.5408077271795251,
        0.5528372711257584,
        0.4589066532455101,
        0.5538842340736474,
        0.514633851576917,
        0.49609153793420757,
        0.4013077777484023,
        0.37862367193305585,
        0.5383385520358904,
        0.5625510850384222,
        0.4610946379753472,
        0.529817650097478,
        0.3532150897473737,
        0.47250412610086834,
        0.5073547426750202,
        0.5749843849099677,
        0.49319911477947737,
        0.5544590763010785,
        0.4863032487809859,
        0.5277683951176291,
        0.6809242605838579,
        0.2490136277006843,
        0.5117670447980603,
        0.4711065962522324,
        0.5324238547197824,
        0.40840494622263335,
        0.4639355731310928,
        0.45314465194632964,
        0.5031983895415478,
        0.3699370261967808,
        0.5819129307196473,
        0.37289416817258525,
        0.45678505465957486,
        0.4845236100352602,
        0.5034727177703259,
        0.5884483010369954,
        0.42460187455791365,
        0.6071123432268702,
        0.4569456514505069,
        0.5952226924218041,
        0.4345319660561137,
        0.6580019712045025,
        0.4688260532933138,
        0.5545762431459031,
        0.47229260251626376,
        0.4604183751068039,
        0.40611301831558777,
        0.46958059809525965,
        0.6265722210247436,
        0.6784949318160379,
        0.44091960416497655,
        0.5602650755593273,
        0.4164440304860677,
        0.5465770288823183,
        0.4761353614282708,
        0.5143841739208068,
        0.38629609985782254,
        0.4830494414679919,
        0.47485415698118383,
        0.5234114877330467,
        0.5052346008988723,
        0.5493408132881021,
        0.46081025984969637,
        0.5208657593991497,
        0.45815669313879964,
        0.48671548996002834,
        0.5867844906761496,
        0.5613441595499069,
        0.6139093985292468,
        0.5276061495139938,
        0.42823606602663594,
        0.5901280138014814,
        0.5646267785040622,
        0.5404355123362573,
        0.47101575935215145,
        0.43846257582184534,
        0.5540755693616985,
        0.6107404226084004,
        0.6909337708719943,
        0.4934405113652329,
        0.5073235461340929,
        0.5587207163790695,
        0.4919078284605609,
        0.47222134376030944,
        0.43879614616082374,
        0.49665758913364155,
        0.5228701737062207,
        0.46085793091891963,
        0.47020975199677506,
        0.6532379469284909,
        0.4110128649788177,
        0.5230066291974727,
        0.4151978819621788,
        0.46975112947466796,
        0.5299058689786427,
        0.6055094842612626,
        0.6046527520761171,
        0.5471870213257287,
        0.5360198253929973,
        0.5621230067313637,
        0.5871278950417665,
        0.5025917046727054,
        0.5805794683464209,
        0.42262656445400004,
        0.5389346764893281,
        0.5420385429351677,
        0.55365676537551,
        0.4667122199577894,
        0.4227234432789381,
        0.44158828807857275,
        0.44347104012036925,
        0.5139132885746378,
        0.5772192798805842,
        0.47464375245729773,
        0.5084712041429243,
        0.6569342557588839,
        0.5992303804758635,
        0.5763151956611807,
        0.5334717748111263,
        0.4041448727737063,
        0.6557328140825301,
        0.513199010564303,
        0.4927171648051566,
        0.6294079237221053,
        0.48032907172948497,
        0.5396990219578105,
        0.6437267165546156,
        0.4431855085724156,
        0.5941393426594038,
        0.5781925276465774,
        0.3084181801788318,
        0.5499163293830989,
        0.5250860011371602,
        0.597268688437213,
        0.6002598520540015,
        0.4908208652025213,
        0.5180961359173718,
        0.40684226988954636,
        0.5044505429642967,
        0.44073518412702734,
        0.44164682778891856,
        0.4874892960031848,
        0.38458150823361464,
        0.3752615695272275,
        0.45179492136370225,
        0.7844411991374384,
        0.521947544303491,
        0.4648332683349593,
        0.3499313540652104,
        0.49353781792013335,
        0.6421097542783357,
        0.3850340238095628,
        0.4520266587272359,
        0.5413198320524417,
        0.37297667746529134,
        0.4064500562229481,
        0.36016980514233454,
        0.4656728112775734,
        0.37234534196750846,
        0.45773509443860466,
        0.4756732456345675,
        0.6146386351352379,
        0.6571603727208217,
        0.45006286264337436,
        0.30640188707987676,
        0.6797038504655881,
        0.41788345892316736,
        0.5976478866099962,
        0.7679564009081573,
        0.43384247114390634,
        0.5011061434344644,
        0.35299842611481935,
        0.5233593243387324,
        0.3791807730258005,
        0.4972198897562861,
        0.5979965483025373,
        0.45621931782668684,
        0.47872150381662354,
        0.41810814969191884,
        0.6018970597705967,
        0.5182071371599629,
        0.8358717813517265,
        0.49358559384791406,
        0.49108703815371435,
        0.5279597896535018,
        0.45894729803215656,
        0.5631317736655559,
        0.5780989926537555,
        0.48529604284720707,
        0.48901374062506026,
        0.5880283596636634,
        0.596862401529514,
        0.41886768237150906,
        0.4643955190210965,
        0.6011211239920289,
        0.4415711466466493,
        0.44006828894708594,
        0.6484143753749637,
        0.37225446904356646,
        0.585445463546255,
        0.37185948061665497,
        0.43182649430618225,
        0.4066332027454817,
        0.6125295747813242,
        0.5213148414187068,
        0.7092428434971633,
        0.4785840521816687,
        0.339328095043709,
        0.5480977919698964,
        0.4726721359251946,
        0.5187837111376543,
        0.5588281111410516,
        0.4933897736335159,
        0.5027951704255661,
        0.42929554579711243,
        0.699954708355544,
        0.45710584606729143,
        0.5253781093752035,
        0.591702655962923,
        0.5581802715170436,
        0.25943595343607684,
        0.3229487938255865,
        0.4567214458345592,
        0.6279179158706899,
        0.4771148895458938,
        0.4656386983265935,
        0.5511354829066093,
        0.3299076024030621,
        0.509477084046854,
        0.5458678237703326,
        0.5012004534660276,
        0.5800800237986209,
        0.5785003358548506,
        0.38501102811262655,
        0.3774382912929604,
        0.5752042541552899,
        0.4157593368923923,
        0.43212760494218333,
        0.4089653763905992,
        0.46800189461040853,
        0.45877224042722375,
        0.4931591234406083,
        0.4769880030161094,
        0.4473087474683868,
        0.4824759049553814,
        0.5812335170992974,
        0.4184968266619019,
        0.7020186359494969,
        0.3459885339537983,
        0.5047405779890273,
        0.6804237688972917,
        0.5125380383618423,
        0.5939379748100636,
        0.5191039145364207,
        0.697599888154884,
        0.3544739191214693,
        0.4665762299965469,
        0.464396267524769,
        0.4844337803308691,
        0.49576397151431956,
        0.3799743408186371,
        0.5859043111838024,
        0.45400388157016874,
        0.4748372133813388,
        0.5693238880763029,
        0.7285712473218556,
        0.5367444539214209,
        0.4007222875471628,
        0.5064887965542142,
        0.4546728654536682,
        0.5349275266142877,
        0.6676770982144182,
        0.5236101635539876,
        0.5356438457133906,
        0.5162356375789571,
        0.5181436547156884,
        0.5375529845948056,
        0.5298820249893335,
        0.5246913542176811,
        0.49877462581925774,
        0.5176684562381537,
        0.5346556289890573,
        0.46804079177613456,
        0.5068503795297953,
        0.5418858548153306,
        0.6733695714809956,
        0.6063779652924108,
        0.3956393565194945,
        0.3174106155263212,
        0.3487896252256225,
        0.4146105021630616,
        0.38784086379749766,
        0.35802771358475344,
        0.6326919443232092,
        0.3220528070478363,
        0.5424602938740911,
        0.3076861191775222,
        0.3329473194552237,
        0.7760662455230063,
        0.38579016623902734,
        0.5327808084611314,
        0.5557389475681869,
        0.46213528656631797,
        0.4138129152063384,
        0.755139084972998,
        0.695582173520454,
        0.33892237106053275,
        0.4866583572124051,
        0.43675384122883304,
        0.5244704011532458,
        0.5788377278897083,
        0.5005485672760864,
        0.3296681755718488,
        0.47697851073508696,
        0.5497883526454769,
        0.5220759062123947,
        0.3391596030654291,
        0.5273056121564336,
        0.584796899332759,
        0.5580213940085151,
        0.3854297793176708,
        0.5584977637381099,
        0.2969885020117058,
        0.6303942521810354,
        0.5404470783284113,
        0.5047950438424934,
        0.5889603063927698,
        0.6585098444003095,
        0.49128074349128165,
        0.49378536355977626,
        0.6354132587081446,
        0.44797734413369955,
        0.29750118967730144,
        0.585282746603211,
        0.33501914944638916,
        0.40896214386607527,
        0.47095115361343887,
        0.6074202838219934,
        0.40095435870379154,
        0.40125798681320984,
        0.4963343516243859,
        0.3842463514047286,
        0.2472718731117261,
        0.5649137917354355,
        0.40544664232383876,
        0.524862883662741,
        0.6444908014808178,
        0.5385153992574315,
        0.5239181610907,
        0.4262952235454882,
        0.47263298592782454,
        0.6066002858791406,
        0.6059447189074301,
        0.5860784901783491,
        0.5832717778977672,
        0.47174301809858044,
        0.3300040051072438,
        0.5245350023089193,
        0.32743797161364885,
        0.5930425647447447,
        0.3862883166078762,
        0.5037826869883445,
        0.6104815608365655,
        0.36563923172804036,
        0.3366092224259787,
        0.233822465865021,
        0.44315719438982976,
        0.5362731459663113,
        0.48594329527810215,
        0.4572002226053366,
        0.5426658842670055,
        0.47297608464124136,
        0.5868265314898321,
        0.5029924875996518,
        0.6308040814063212,
        0.41870740575099896,
        0.4172937699969403,
        0.5761122962449258,
        0.5179392198856426,
        0.5928781221305349,
        0.5283927228156113,
        0.3662571577299763,
        0.4494246632709509,
        0.49529561966496227,
        0.36484425094389034,
        0.5153064464038669,
        0.48099726789632763,
        0.6637711389575737,
        0.48929386778728784,
        0.44643221175890935,
        0.4940037879642091,
        0.5719341703352283,
        0.3764410563142179,
        0.40355783622690794,
        0.4542369598646711,
        0.5977953628516552,
        0.5692260869715691,
        0.5620881958045163,
        0.4610167953540916,
        0.41028553557328334,
        0.5160638971182353,
        0.4652582946315415,
        0.5745199200968675,
        0.5389724882928014,
        0.5410101795360135,
        0.5111002190170327,
        0.6191516989941926,
        0.6063869904719884,
        0.5898034804334941,
        0.5197616095441082,
        0.5345364284303303,
        0.4121595732401026,
        0.5222803335442783,
        0.5037468805833801,
        0.33308227719920447,
        0.49143612949562154,
        0.5607734820003206,
        0.4765286289571798,
        0.47929765172191513,
        0.7422603745687846,
        0.5624038909787424,
        0.3271321397162893,
        0.5761975762934209,
        0.718297136844608,
        0.34759080656700453,
        0.47565787962887685,
        0.5588554034435491,
        0.4341106259061022,
        0.4850923947867597,
        0.31848092822145035,
        0.5417263704844957,
        0.5000104243161748,
        0.4259358670980455,
        0.5414826302571908,
        0.5657989077946132,
        0.49445770858507043,
        0.3461831267414453,
        0.6125348239418427,
        0.379732255718879,
        0.4894373553763484,
        0.47943534853994635,
        0.39308442224707035,
        0.6287917784947901,
        0.4784474818692401,
        0.5520506321191564,
        0.6477386172387011,
        0.5832119521230122,
        0.5302280542506254,
        0.5653264446897333,
        0.4871990337694013,
        0.684346688425506,
        0.4169539645083833,
        0.6715123368852148,
        0.6005794384508187,
        0.5270909140436334,
        0.3620300708388806,
        0.5539569533622725,
        0.5670615387201591,
        0.5886314309700124,
        0.5080232766408729,
        0.5707335564663348,
        0.6736013244323321,
        0.40154525752068954,
        0.5597501356273084,
        0.4835520952321156,
        0.30642328497753535,
        0.5170357797259789,
        0.44881998631505254,
        0.6353065321825657,
        0.5179118403136332,
        0.4499188581018369,
        0.38848567646834986,
        0.5761253713547441,
        0.4673759495189797,
        0.5076985541399726,
        0.40895138675201104,
        0.4815320562361771,
        0.6388451225437137,
        0.5804818071620039,
        0.49759210020230876,
        0.5354974510905309,
        0.6322980665914519,
        0.6367479179825499,
        0.5032266865167723,
        0.5350841725662637,
        0.47847399472963165,
        0.4433901675463802,
        0.5987557728771493,
        0.570368455565839,
        0.5653710011515101,
        0.3980778953374206,
        0.4363957261692476,
        0.329933711967298,
        0.7523157915759004,
        0.470535915826445,
        0.5392146078936855,
        0.6740080007430145,
        0.3844947333620769,
        0.64017193154459,
        0.3873165813493682,
        0.47972063226567513,
        0.5285726440453075,
        0.4645415949597842,
        0.698414220133783,
        0.4061449286422036,
        0.4928869676474098,
        0.5589489814617817,
        0.42062347489167046,
        0.6314844631421804,
        0.6542996216173991,
        0.608378654911323,
        0.5705519196316624,
        0.4943086496156033,
        0.39720236384562757,
        0.447431836110883,
        0.6483065062182748,
        0.516133003778016,
        0.38261290066619214,
        0.5907932680611768,
        0.39493642914416477,
        0.44471072819599056,
        0.4715772713748129,
        0.6351792363880658,
        0.39038222608322504,
        0.430157112904302,
        0.6496479643947335,
        0.5617266030975927,
        0.3406196653921049,
        0.48710442264238757,
        0.5588708514499089,
        0.5266570931963009,
        0.4169062458615961,
        0.4163723851095548,
        0.6293832019902468,
        0.4709403366758237,
        0.4674069067210622,
        0.48348752581687426,
        0.587253625938954,
        0.5734990068687331,
        0.5654799387683934,
        0.5673359735445458,
        0.5665176024228331,
        0.4230389728320581,
        0.3206170392937724,
        0.6165560618159484,
        0.5333060522596357,
        0.575818257078892,
        0.5872422116948178,
        0.4793899590697882,
        0.5391570408962939,
        0.5987494734443327,
        0.6483673019988982,
        0.542157074732219,
        0.531312575040552,
        0.39964524673460927,
        0.456581880788373,
        0.3906744866919903,
        0.46523075955149734,
        0.5848845904948515,
        0.6128864203699282,
        0.4849324712058549,
        0.4425917712458422,
        0.5836054142624556,
        0.4627968374353434,
        0.6073179578858208,
        0.5736559879280059,
        0.43436663789162894,
        0.4351338616346331,
        0.47722845457599916,
        0.5730207976108275,
        0.4618792196877874,
        0.536244990337068,
        0.49264005448468073,
        0.44360538779054703,
        0.6185390475298677,
        0.5472021345151904,
        0.5094041362465915,
        0.4252430162942555,
        0.43182784705755817,
        0.4790592819534834,
        0.4615306876501129,
        0.4756811766689034,
        0.5006405798672854,
        0.5333941846844686,
        0.4416552235001267,
        0.4400535151146778,
        0.3560766299305007,
        0.5582852950192766,
        0.4935382701466649,
        0.4787159538457244,
        0.55582353915443,
        0.4769845191668642,
        0.5290082446469309,
        0.5104475921765123,
        0.4018980009039602,
        0.47409629497650585,
        0.4594033045449984,
        0.4147713271635329,
        0.38477054254612936,
        0.7337285086421014,
        0.5683746859876999,
        0.43244559621653245,
        0.43426852117197284,
        0.5512295505953064,
        0.564647174630887,
        0.5367471548915195,
        0.5552259259936058,
        0.5629465411063415,
        0.4917477308626168,
        0.5273987847174909,
        0.4597434270335013,
        0.38120087364229077,
        0.5338515116145077,
        0.5468199020516918,
        0.39088787456159635,
        0.5224918071414029,
        0.3943700707764331,
        0.5051114055289971,
        0.5362074515404656,
        0.5211663232044373,
        0.43258137938819413,
        0.4746166900659914,
        0.2285053955663467,
        0.6707522009614374,
        0.4138879626249487,
        0.5384711722468554,
        0.31879954032569635,
        0.5679431447366081,
        0.6430053199049068,
        0.47806950748219706,
        0.5080209850155732,
        0.3706368880894821,
        0.6231619405436001,
        0.49018435804795096,
        0.41133141766226833,
        0.4519447058060487,
        0.48187746983219065,
        0.6009991755515798,
        0.44144470080924575,
        0.4937630580225667,
        0.4403657367835639,
        0.6105006482283442,
        0.4685307120167426,
        0.5162549116611941,
        0.5224784875588602,
        0.30974740721017474,
        0.617381093859756,
        0.28302466398052334,
        0.5332719400221394,
        0.39538927727810574,
        0.4563928599281601,
        0.5837115686766988,
        0.5507279754024199,
        0.5034933906814517,
        0.4401001977218942,
        0.5691950142340083,
        0.24847411517728837,
        0.5227584717742979,
        0.5322346599694567,
        0.5054164876489184,
        0.3681202437526983,
        0.4581380664947814,
        0.38375643853439395,
        0.488421596467109,
        0.5841338613770887,
        0.4518522878251073,
        0.4567734590121274,
        0.5612848921012422,
        0.4013716306136902,
        0.5171485877059251,
        0.640070709178349,
        0.4624594752117811,
        0.4616156274653994,
        0.5733747809430102,
        0.3685028559857767,
        0.47252866034394325,
        0.6083001317465047,
        0.6395924379530734,
        0.44942909910416706,
        0.5271831762570187,
        0.4144646015236793,
        0.7186084547445513,
        0.6716900840560595,
        0.5819954613844623,
        0.5517127316994158,
        0.4592335841454836,
        0.4381315445611644,
        0.37234508365716495,
        0.4350441817105216,
        0.6722584696987008,
        0.3922193959206522,
        0.5404050098356227,
        0.36333668057229435,
        0.5228400651929307,
        0.6007905622789097,
        0.4463809278273671,
        0.5596789937744797,
        0.4471734443785906,
        0.4536016950191249,
        0.47186740576120767,
        0.4012204138010513,
        0.39967407912243036,
        0.2946832201182828,
        0.43414933860842475,
        0.5129246624747186,
        0.5449949874899915,
        0.4718509898244336,
        0.427678545404009,
        0.5272137193362123,
        0.4916061024966703,
        0.5614673565727697,
        0.5486864696931192,
        0.4463971332999196,
        0.40992355671858166,
        0.4078658890076849,
        0.5523256386012132,
        0.3866059337324246,
        0.5990830270584842,
        0.5334531052466115,
        0.5053188104743681,
        0.5074005920812574,
        0.473512331100895,
        0.5053462501124716,
        0.30589711659754104,
        0.3300113195152495,
        0.4346664831397291,
        0.5228117363710764,
        0.2996255221367013,
        0.4850352843620508,
        0.4866792680209971,
        0.4249520858395502,
        0.3378926350159008,
        0.4852100301146888,
        0.40178186989992415,
        0.45833606196755305,
        0.5544546732379647,
        0.4447751179267444,
        0.5155874739683205,
        0.4903930438339637,
        0.6546497523802942,
        0.3287219784931214,
        0.540554843520008,
        0.4890577716277137,
        0.5286859823358827,
        0.5461508422874304,
        0.5207637630725727,
        0.6657251860227295,
        0.5727321241243153,
        0.5381516589494939,
        0.3275092108029074,
        0.4127910335509451,
        0.6122556920988615,
        0.49116125086073514,
        0.370584526285932,
        0.3564800750475238,
        0.6217563399285,
        0.4894257118668226,
        0.45526160800628124,
        0.46060954817925387,
        0.724863329928804,
        0.36677929636171036,
        0.5565656923048696,
        0.5871291559440536,
        0.5933839402696107,
        0.3999450715443755,
        0.4043870894606127,
        0.3649538066789468,
        0.37027243013436323,
        0.4876916110679569,
        0.5880464149503131,
        0.45892327067131994,
        0.4653744273778105,
        0.5887195427304446,
        0.6433547892913796,
        0.44504524986023997,
        0.5923269001594836,
        0.4543924816177563,
        0.5200051744017244,
        0.40760230279985843,
        0.44350702014395943,
        0.4474871829933736,
        0.4833988754804946,
        0.4276657293331363,
        0.3699072207591139,
        0.5357430378113345,
        0.4827201799975753,
        0.4093475051486411,
        0.4896640785919266,
        0.31533913705510636,
        0.5805373028208285,
        0.5749224031757961,
        0.606994298122528,
        0.6030333346195418,
        0.5430835007390089,
        0.3673015345352129,
        0.3849347911716262,
        0.6703676248940941,
        0.4951569802173388,
        0.5650735532904111,
        0.5494530721415665,
        0.6489730621626385,
        0.41379317448017827,
        0.44867972370095816,
        0.5633457662507687,
        0.5479979490599701,
        0.5171381895311357,
        0.5197577926704667,
        0.6636781725711351,
        0.5216821319471316,
        0.5026988869931864,
        0.3371366838384217,
        0.4719608713439412,
        0.5949751058806089,
        0.6144708489145011,
        0.529841861816418,
        0.570144834539052,
        0.4662843496042247,
        0.41764832148340425,
        0.544645556559348,
        0.4808231048311808,
        0.38063247278057716,
        0.5410911741983102,
        0.49156992125938614,
        0.6055802849396511,
        0.40150040608742377,
        0.4672105925276689,
        0.4995010232728848,
        0.35181975692206263,
        0.5557576217937849,
        0.4611066136921411,
        0.6284468262076452,
        0.5384182508297088,
        0.5630830910620201,
        0.5314554513920696,
        0.38697983158782195,
        0.5659744445639291,
        0.3946674990422956,
        0.3994694240373029,
        0.6263642766283117,
        0.6417461430081105,
        0.502758648387475,
        0.5040752263604964,
        0.5467029710509107,
        0.54774322699223,
        0.4663890595900355,
        0.42488919163634986,
        0.35903804054637767,
        0.5747170107121724,
        0.4810799837164809,
        0.5174127980898494,
        0.3802487524681069,
        0.5727385672336623,
        0.665625677832605,
        0.48987212502218896,
        0.476351431772646,
        0.5856248345478846,
        0.45254674250802507,
        0.4230856335532322,
        0.4353868102351742,
        0.4629622647785222,
        0.47900719298925826,
        0.49386177001807013,
        0.6017007885443648,
        0.5819405887986319,
        0.5480240774899195,
        0.5756543547391757,
        0.21018069085011634,
        0.39346302311960507,
        0.5954032564582737,
        0.3641121062697779,
        0.5410896335457527,
        0.5625780770773282,
        0.40935538328009413,
        0.599490917146325,
        0.4779363219769432,
        0.5805519338277069,
        0.5672683549523686,
        0.5815877079795008,
        0.5286254885003423,
        0.5211896866948181,
        0.6641870630014272,
        0.5057846857275944,
        0.5268882740408962,
        0.6613775556917165,
        0.713081299449817,
        0.5495116766250688,
        0.5285454413287014,
        0.3863056405361945,
        0.660879104176019,
        0.5823482478768212,
        0.4801407670798059,
        0.6105637995716163,
        0.8319166559373329,
        0.5700528722971495,
        0.5234227037547434,
        0.37378955593029245,
        0.4123994517785868,
        0.6412977384173871,
        0.3434843796612899,
        0.4035440553601917,
        0.7103019520602787,
        0.4778844586020858,
        0.7106948466015286,
        0.5028653845062555,
        0.5624358052452078,
        0.6689792403850239,
        0.303202910005292,
        0.3540541246773446,
        0.6303474663158661,
        0.47939135622226964,
        0.521075722431175,
        0.3629067880563947,
        0.5237986386519831,
        0.44795740434915043,
        0.6486682003339329,
        0.570811702578679,
        0.2880354166028255,
        0.4033378287115559,
        0.45444240945698844,
        0.5593910233711826,
        0.5023877403807326,
        0.5777044261740129,
        0.4215883198251079,
        0.38114436476254693,
        0.6748818681580145,
        0.5627260250916178,
        0.38911776107460005,
        0.47166446487358565,
        0.5405795830482928,
        0.4721023625270121,
        0.5400439790265805,
        0.3788932038200871,
        0.3247598117643641,
        0.39381008518258986,
        0.4176396955430457,
        0.42980105314935735,
        0.4893649325442821,
        0.41047521452253466,
        0.45144249382709284,
        0.4840187664889598,
        0.5775268999124852,
        0.6253595517293464,
        0.638004046524466,
        0.5077092670315158,
        0.4389997570539714,
        0.5201091687908898,
        0.5199179748229317,
        0.48182258140498285,
        0.464482656949008,
        0.5115315526409374,
        0.38182796188998686,
        0.48885909843080017,
        0.49820680781834564,
        0.46400039839283036,
        0.4971335826864351,
        0.6194157720880686,
        0.5442132500794622,
        0.5743971593556494,
        0.6372347726874082,
        0.5784073930228802,
        0.29287462334820996,
        0.4151769104007806,
        0.36569597231846424,
        0.5058631651435277,
        0.35274862423158776,
        0.5152075050420308,
        0.6217449148151374,
        0.4901365566484001,
        0.3880306443131293,
        0.4588510238830293,
        0.517742215018509,
        0.4877497309435211,
        0.49266514039807763,
        0.4049701766222636,
        0.41296083681870843,
        0.6655714565540659,
        0.6771831782319249,
        0.5983227964866445,
        0.41171438446917735,
        0.3938311729409199,
        0.4869710183016384,
        0.5352749784286619,
        0.3176260943155313,
        0.6058066451214097,
        0.31037041727872816,
        0.5588614239604185,
        0.5920116024812223,
        0.5910299533970033,
        0.45674527191733477,
        0.44048251092244517,
        0.47567706414142485,
        0.5352975923287049,
        0.5045104816118977,
        0.3117309110012577,
        0.5122564931796488,
        0.6051676132275046,
        0.5217735663821306,
        0.5424873513255464,
        0.49182642297117074,
        0.6046658730875485,
        0.36827175929295475,
        0.711113370183899,
        0.5373049141167022,
        0.396911489463805,
        0.46776265608290807,
        0.43421109813787195,
        0.4640633168946316,
        0.3881451780519299,
        0.47094563847849347,
        0.5502569168426138,
        0.5049991009559759,
        0.5931348766101573,
        0.6273772401414489,
        0.40735252828490043,
        0.5720243989668707,
        0.5636319870826906,
        1.004496494640202,
        0.5735525161043866,
        0.6861246593021905,
        0.4811142421764021,
        0.4303468824520755,
        0.4311258126609218,
        0.38166242745012885,
        0.4566460641748396,
        0.34530846219860284,
        0.6254528640914536,
        0.6073490643574043,
        0.3472265564081071,
        0.4683942195751517,
        0.3019010121531664,
        0.4530431294674035,
        0.7503557457766931,
        0.5572013719761141,
        0.7329320091714816,
        0.4871473934913361,
        0.346308735599212,
        0.5912633549888732,
        0.621951248388075,
        0.5504374726526275,
        0.7075283156266484,
        0.4012229372459406,
        0.4069153480198456,
        0.6272963806701352,
        0.5326687794424326,
        0.4452902113318915,
        0.4225301588670021,
        0.5206126428816826,
        0.48805764674173785,
        0.4612656491747372,
        0.19439252589831402,
        0.44197405560034403,
        0.5148334543369698,
        0.36784771016067674,
        0.5874581486232994,
        0.6670736057335402,
        0.5347823795316241,
        0.5375266416848627,
        0.5345607579461028,
        0.6142822472652827,
        0.41897231785711075,
        0.7209539701904464,
        0.5681274628477123,
        0.5263702418541522,
        0.5736227263707888,
        0.5668510042809206,
        0.3231477147400844,
        0.39510172519557096,
        0.47059208299265076,
        0.47310622557097,
        0.35115282610917503,
        0.6659118184499452,
        0.6162808999240277,
        0.46541634850553315,
        0.45180741917137573,
        0.583114406722351,
        0.38899642764364256,
        0.34366362638141323,
        0.5327326527313146,
        0.41551741762501715,
        0.5409631624165877,
        0.4224492424767643,
        0.393411099933006,
        0.44563765376420744,
        0.6184237497439506,
        0.48714006999612447,
        0.6019158018230039,
        0.5205330466771219,
        0.5012970277170203,
        0.2621609587367388,
        0.47224369611507855,
        0.58271227706509,
        0.5066688466372691,
        0.44838310689859706,
        0.6459985640160252,
        0.46917998206167427,
        0.6795690306321909,
        0.39928172737469925,
        0.35871561232716476,
        0.5599381235258714,
        0.5410191233537422,
        0.6543884858486502,
        0.4909296972383825,
        0.42752226897678414,
        0.44031401301238743,
        0.7155385153465585,
        0.48118343514734313,
        0.5546144793950877,
        0.41555811631252554,
        0.35481242023063314,
        0.5371116247989776,
        0.5472544466193687,
        0.4719543154827913,
        0.5849469165182671,
        0.5072765492901733,
        0.6807397546063966,
        0.6169690160144476,
        0.38097073729416425,
        0.46349652218122467,
        0.42428680788745304,
        0.43743974775799327,
        0.5156149009909156,
        0.5494686991344914,
        0.2384349599326873,
        0.7265626687593069,
        0.5430175652740786,
        0.39149233584927645,
        0.5396456395697721,
        0.4573675630456545,
        0.5644458627415782,
        0.622906325190278,
        0.504716330501858,
        0.575842350363011,
        0.5940318776074404,
        0.45929159391540286,
        0.3404187052131172,
        0.5477522453950573,
        0.5027733586706795,
        0.4295685953760262,
        0.48351684001260065,
        0.4202584935209078,
        0.425084170504045,
        0.5602685047775353,
        0.457037049638051,
        0.5210056364824633,
        0.4793863425696194,
        0.49718062303545324,
        0.38694984053849946,
        0.44383907720143284,
        0.3477581903101939,
        0.38610389647279564,
        0.47455014095499115,
        0.5631141010301711,
        0.5334837650651737,
        0.3681965410637899,
        0.6710802333808926,
        0.41740442846553294,
        0.6345374715202496,
        0.71893474315115,
        0.5252727913187457,
        0.41885605994406144,
        0.43971039275062124,
        0.5006279521906738,
        0.5877674233065077,
        0.4542171354480097,
        0.4818152346404272,
        0.5796594810328687,
        0.32527331752377364,
        0.47008691131270186,
        0.5471306776300252,
        0.5015356406955565,
        0.49089811105631503,
        0.6418742611160091,
        0.5527886323967066,
        0.6090248926046576,
        0.38479368243170464,
        0.3354270395173886,
        0.4340696574346819,
        0.45535370802264763,
        0.44195935557489996,
        0.6333024196437966,
        0.41664199123996437,
        0.6813629227978818,
        0.4308992123140124,
        0.7748393072879233,
        0.5069167652575479,
        0.4948795276699496,
        0.40203048208595604,
        0.6230351840090607,
        0.6792212570654913,
        0.4194064236634414,
        0.4713616854610967,
        0.5282194884193114,
        0.59376823999944,
        0.6987208296618942,
        0.49129280289546007,
        0.5277470092204244,
        0.25857034784631255,
        0.5845245871954934,
        0.5313196126831523,
        0.32049696642045256,
        0.4309964675383501,
        0.5809406895134444,
        0.6223896561669793,
        0.6113838711293252,
        0.6274344303746339,
        0.6279493204583311,
        0.45963517018862615,
        0.5834086684789571,
        0.3196822047499464,
        0.6014434368403626,
        0.5979359121954954,
        0.5986151163390624,
        0.6738141696872025,
        0.45872910267715805,
        0.4785489034229969,
        0.5560611439154864,
        0.599258123798985,
        0.5118933112431121,
        0.4363992043140088,
        0.5220305825922081,
        0.4460501955228548,
        0.4382039044155037,
        0.2908297772911709,
        0.4627401987299279,
        0.6678203290399767,
        0.4226394291958708,
        0.45063473696566103,
        0.5145391561426569,
        0.3987014858011006,
        0.5730685816135186,
        0.4203674003291021,
        0.28300718757252624,
        0.44583455517724985,
        0.5441054907753881,
        0.5734500782049591,
        0.5639176521327343,
        0.353857582738036,
        0.34789718965223126,
        0.4349196206437317,
        0.3491432631721463,
        0.5814024788626238,
        0.3302830623385895,
        0.42977479078617253,
        0.5471860453502285,
        0.3873447936271771,
        0.5519862153966966,
        0.43782270996637274,
        0.414283074497758,
        0.4864282902928699,
        0.39643227039202944,
        0.4989846984003755,
        0.3942691142910265,
        0.5232698870731732,
        0.5455785927388894,
        0.502709957058687,
        0.2849409221815945,
        0.5491895404834015,
        0.3718020179994329,
        0.5825591964439923,
        0.48222656141510656,
        0.4580769372281301,
        0.45152326920996616,
        0.6482312990010309,
        0.27664927782580967,
        0.474570066640011,
        0.46767064097996275,
        0.4572892126360102,
        0.42527869706914256,
        0.6083428260864235,
        0.557390630660325,
        0.46426491657999325,
        0.5379201502558253,
        0.6141762147187995,
        0.48085906800395356,
        0.42828549387142584,
        0.48896749320492916,
        0.4135258877587262,
        0.3578203448144809,
        0.6022756175736536,
        0.438687177313718,
        0.4740591409787711,
        0.682016659161196,
        0.35109508236657794,
        0.4405035279109076,
        0.5055354252759217,
        0.48574947135270574,
        0.40453924420628373,
        0.5347042437801383,
        0.43780070169703483,
        0.6413532439197497,
        0.6256751177856846,
        0.5916303504601854,
        0.5863851068600082,
        0.5341209563658442,
        0.5038436475870491,
        0.49928621775491605,
        0.41173421483787975,
        0.44470449615902835,
        0.5538976935485974,
        0.45778145891800687,
        0.5509945176013238,
        0.5059558182735453,
        0.49798151687342734,
        0.6048855428618495,
        0.5452778634493668,
        0.4256227458369273,
        0.564357285753243,
        0.4040697491877025,
        0.4812100773388678,
        0.42864423596834583,
        0.5680746907353705,
        0.6398925744097121,
        0.3453827844588623,
        0.5184711300581112,
        0.39966719758807207,
        0.5900247621855649,
        0.5193136492765462,
        0.5024132276436015,
        0.45343061130489887,
        0.4530944360105956,
        0.49503571359093423,
        0.6271173147679626,
        0.46312782673739344,
        0.6030690267083251,
        0.6503663572865571,
        0.6194834019366422,
        0.5911167497982143,
        0.35583818737694056,
        0.38602682293418883,
        0.4913367942222278,
        0.5060886993726386,
        0.4731321987489719,
        0.4659356014235038,
        0.43317874156158287,
        0.493226342067995,
        0.5034425888703576,
        0.5799340990862191,
        0.23894770803692475,
        0.5300597764359184,
        0.5459860555875335,
        0.592440884691305,
        0.6921522026862406,
        0.28716120163876285,
        0.5016323256884752,
        0.455783688391439,
        0.41886330844589564,
        0.45233979114027173,
        0.5721528212235978,
        0.5385761080997818,
        0.5208040240225628,
        0.3389661725943452,
        0.4154851092737453,
        0.5079393526988583,
        0.3291507038205209,
        0.4309856635710703,
        0.3373428214647424,
        0.46902092434349407,
        0.5252294878206781,
        0.5761888026351366,
        0.26814452901593183,
        0.5292322357999166,
        0.6551261820936424,
        0.43247396890044004,
        0.6161862742535106,
        0.554406409786653,
        0.4926908644396647,
        0.31450965217827004,
        0.4361644256926606,
        0.22068801146678904,
        0.5540540563484856,
        0.32237709208156917,
        0.4359441488160141,
        0.4204567710240765,
        0.5039496304747616,
        0.6040746368969577,
        0.5917647875577045,
        0.3570659425533818,
        0.526183167148709,
        0.5696952380736995,
        0.4598224558446274,
        0.49363287185620985,
        0.5932074304373579,
        0.44179851152834837,
        0.49124157510255767,
        0.5499190114572808,
        0.33254322307675416,
        0.22434879303722338,
        0.5149776706763664,
        0.6928354738700782,
        0.5356347363519982,
        0.6096508200283994,
        0.5938208929316705,
        0.369007012336152,
        0.48612628203507163,
        0.6452272909601565,
        0.5290514936967124,
        0.555322901080515,
        0.4586949254365787,
        0.45461003171840764,
        0.6271043327047092,
        0.47976527957758286,
        0.7057950371076478,
        0.49546300657395964,
        0.5521396858733956,
        0.5309326809489742,
        0.4711062073941689,
        0.6007724460887307,
        0.5817903260973948,
        0.4592144990697879,
        0.4356065240176359,
        0.5803202195163202,
        0.6588403860127146,
        0.618252860406966,
        0.4419211283501601,
        0.48672272598121447,
        0.41940322938238733,
        0.3234515313757464,
        0.45366847058341875,
        0.4558880343226478,
        0.6056242291652025,
        0.4006365863449087,
        0.615535234104954,
        0.37884437196373744,
        0.5647695025679642,
        0.5905177382004237,
        0.40685971248501546,
        0.4415250636778849,
        0.6331358041344121,
        0.5372056600179005,
        0.3989558305079969,
        0.4379003631914302,
        0.7108588696787307,
        0.5020085610403213,
        0.5221540632793905,
        0.4752215496404399,
        0.46838084154517795,
        0.621537403590271,
        0.5045003050503704,
        0.7769802967578767,
        0.5555640480848789,
        0.5141532002026004,
        0.3111680839719703,
        0.49799342925394824,
        0.4908189418886345,
        0.47792590454824974,
        0.35104695006220293,
        0.5441416874380062,
        0.6794934168266842,
        0.43475033785576517,
        0.5596328806233375,
        0.6283885560423866,
        0.6407894116485341,
        0.5706009705913629,
        0.4729095481595969,
        0.7399256843940072,
        0.6025221679952611,
        0.45247999214539025,
        0.4494616215268754,
        0.43319027278870026,
        0.6428027731299013,
        0.4080238138851556,
        0.5353067935620286,
        0.5540896464293954,
        0.3235118320906839,
        0.4032699546010488,
        0.7625944078625764,
        0.39623110831903,
        0.6981409199023552,
        0.4028730161096508,
        0.3065177191017367,
        0.6245421576370855,
        0.3846545873628186,
        0.5198499493719846,
        0.543661284500073,
        0.6276708101334755,
        0.4199591528484409,
        0.4219436678062188,
        0.5973540492608035,
        0.45456789904041556,
        0.4026841707422865,
        0.33861978957094335,
        0.3474302200921308,
        0.4236740424009878,
        0.5506314251736312,
        0.5422164494540512,
        0.3864855354052077,
        0.33917826093916875,
        0.3095553756262247,
        0.3514556908635304,
        0.6280893336133158,
        0.6898091425094848,
        0.3521447374369459,
        0.39836760222731454,
        0.5561375197329774,
        0.5081566725128477,
        0.30000578667735894,
        0.6647989983048505,
        0.3828148603157146,
        0.44962633202878544,
        0.5563904166669961,
        0.5200626810648011,
        0.4612352309929564,
        0.37602692297193346,
        0.4215341778528859,
        0.47698239010738996,
        0.586782849123185,
        0.5522030176913049,
        0.45395613951177355,
        0.3450774062252278,
        0.3777403259692828,
        0.5656336316832119,
        0.40739008324549913,
        0.3882945632356961,
        0.4324165553340856,
        0.42256469656478035,
        0.5279510435113034,
        0.3943615565257511,
        0.5343350194414159,
        0.43693777720766835,
        0.5523037858596097,
        0.3954013914855722,
        0.6984764083901649,
        0.25831097639778344,
        0.33915630991019174,
        0.6492281867404197,
        0.31063369554969916,
        0.7172648825081784,
        0.4357280622538541,
        0.5485203468156241,
        0.6537619430988006,
        0.3833055931201725,
        0.6270911761771532,
        0.520744611695955,
        0.6087379149637943,
        0.2937248117085268,
        0.46463839306425386,
        0.36171206231613995,
        0.29620881044379144,
        0.6682639303198115,
        0.4911143927515432,
        0.5075003540369846,
        0.48870415575853426,
        0.5424708117385838,
        0.5762652395671825,
        0.5082092418731806,
        0.5121317965361941,
        0.4517308911169021,
        0.5004233469208875,
        0.5657439918204415,
        0.4602745708907552,
        0.5379149145672275,
        0.48665896551384447,
        0.6089191771002774,
        0.4646484227245542,
        0.6318174713963028,
        0.45700163483877976,
        0.4514400353269725,
        0.4380121238675316,
        0.5060808937146197,
        0.5530257229888229,
        0.5986340578149992,
        0.5928486350528536,
        0.579280060178003,
        0.3833563915821825,
        0.5298211684562211,
        0.7710209688030887,
        0.5501483276382676,
        0.672311153767013,
        0.5769633756508035,
        0.519346258703057,
        0.4604906372077249,
        0.403475392155974,
        0.44664399059445437,
        0.37469171584288463,
        0.4557029531273821,
        0.4352163678523756,
        0.405511291381443,
        0.45917641586538843,
        0.4783785627825517,
        0.44852660434049,
        0.6219976568172622,
        0.4187923136219512,
        0.307037996246972,
        0.2743961422449752,
        0.6067401645151639,
        0.4771396900796401,
        0.3593851794391458,
        0.6297517478771406,
        0.5203413041195698,
        0.5773198957927526,
        0.5395964158935206,
        0.570720600367868,
        0.5070496336720289,
        0.31167031613293866,
        0.33126243441021036,
        0.525983430529558,
        0.5648921284761935,
        0.61737572554816,
        0.4889415367513523,
        0.5805106534119719,
        0.45471779524600664,
        0.6313302164742368,
        0.4940116407422882,
        0.5400338065920944,
        0.5266352595568167,
        0.5636828144370749,
        0.48947375703115503,
        0.5181524909543836,
        0.5872268805851911,
        0.5493117748357004,
        0.548903238907873,
        0.4448986511597134,
        0.41246151078895876,
        0.09838161132663818,
        0.5510421428933148,
        0.3618224237469446,
        0.5210853325719798,
        0.5257387612973431,
        0.5222685523172573,
        0.3886015932839602,
        0.32187056337933756,
        0.4756909812098494,
        0.5545993796034654,
        0.2767269159754216,
        0.38322436414351324,
        0.4915890765334995,
        0.8337043068546099,
        0.49455484104060604,
        0.36469983428349806,
        0.4081186982067375,
        0.588131689031101,
        0.580606825628379,
        0.6179269589009889,
        0.46488076982426846,
        0.45485039476798966,
        0.5120755327610389,
        0.449486793589923,
        0.6418578534652443,
        0.4378379295521617,
        0.5167727955614095,
        0.4091617521825511,
        0.4568642365313214,
        0.38842743354603276,
        0.5029628886504817,
        0.570539582804792,
        0.3381631839256514,
        0.6714113053921241,
        0.5440647835452466,
        0.6127156112353659,
        0.6046015591436195,
        0.5747705460447942,
        0.47323439074736867,
        0.6805076979805252,
        0.5483167120898051,
        0.4714646299042016,
        0.44016022991817755,
        0.4747141396895125,
        0.6212985020850902,
        0.7054791177226608,
        0.5002968880432218,
        0.5143281309514636,
        0.5596480200609628,
        0.5900678821298795,
        0.5031355837314144,
        0.38945733918435016,
        0.46583272261972347,
        0.5543449475622512,
        0.5308694954568501,
        0.5693129640423426,
        0.38997447678592084,
        0.49027182832990324,
        0.36550384466719205,
        0.45152950637960443,
        0.5466109018034832,
        0.37259842308960556,
        0.297868939150094,
        0.40218062257424,
        0.6101225143397447,
        0.5765694855728584,
        0.42677355573210757,
        0.44878945081225835,
        0.5598965203910122,
        0.4387184062530263,
        0.5443016443451019,
        0.4044107719175459,
        0.7182253792148712,
        0.4754193218026069,
        0.5455161967300254,
        0.24810178916799572,
        0.44996904763529766,
        0.4113790273369237,
        0.45376413340223704,
        0.5433206356795841,
        0.5239760096580663,
        0.6077875828287478,
        0.5471573820106712,
        0.40705209019879696,
        0.4310983383858739,
        0.6245287699676761,
        0.44050395703997525,
        0.42824147963566717,
        0.36024604378395764,
        0.3997253379104185,
        0.5317080098963403,
        0.5421523494718926,
        0.5582408900946961,
        0.4667644031780057,
        0.551365648672926,
        0.5426869361111775,
        0.4569004337315601,
        0.3511164569650776,
        0.489459529032576,
        0.410014744119209,
        0.5179684368628967,
        0.7075320872418637,
        0.4597751283664052,
        0.5231044870338318,
        0.5365099565063642,
        0.5768223023737552,
        0.4702326022583796,
        0.4590193287439485,
        0.5953171222356665,
        0.7215469887415632,
        0.6431299164511404,
        0.6558435847437087,
        0.45024208224066287,
        0.5661432364061998,
        0.4791927310314754,
        0.3906560377092031,
        0.3390169297548902,
        0.4689290365788239,
        0.49919835819881336,
        0.5181220408832724,
        0.3917943674098422,
        0.6271354838152924,
        0.5080740488443504,
        0.6067413137331757,
        0.2053007246840195,
        0.512839548175955,
        0.511470633669167,
        0.3867403169010174,
        0.5288948239493215,
        0.5993324111030001,
        0.5114489795047171,
        0.5194920762382267,
        0.42835613216885343,
        0.4358073687407395,
        0.3690846829599082,
        0.24242191858347548,
        0.4148980699672073,
        0.5269923424327602,
        0.4678726310395805,
        0.48443791013895626,
        0.618746891958252,
        0.49601579912071847,
        0.4255646041860452,
        0.5157362388965441,
        0.554440399075893,
        0.5418043241146968,
        0.3270328423646349,
        0.5674273605140375,
        0.7322948259832254,
        0.5820253083708267,
        0.46493302792444724,
        0.5818617358916583,
        0.46254222159278574,
        0.553219747680112,
        0.6225839588165668,
        0.49789022688525636,
        0.37762851103478257,
        0.58130056994667,
        0.6263201832389922,
        0.5613636908831524,
        0.5513133910175104,
        0.39818187233587,
        0.6119214108697353,
        0.5384211390795616,
        0.48616253169284374,
        0.6589800953325563,
        0.7163433419208742,
        0.4201654917625987,
        0.35042447680554384,
        0.43794208152547204,
        0.5781111080153363,
        0.7437133614889657,
        0.44831932048822426,
        0.5261548455647038,
        0.32081687536861664,
        0.2840235447656944,
        0.3958065356423006,
        0.5238843592036008,
        0.5100546727433419,
        0.6738500114083575,
        0.6378408565810729,
        0.5929001150193789,
        0.5032076279182901,
        0.33931441873349266,
        0.4593709784963868,
        0.5272835841705336,
        0.47380232372753944,
        0.47748454108981975,
        0.5292659858546376,
        0.6240526331089471,
        0.4058100977535188,
        0.7069220347919535,
        0.4007698395515377,
        0.481865460320666,
        0.49184032347571116,
        0.4293012270072308,
        0.32350661749033693,
        0.3822362965184402,
        0.6410860012710026,
        0.5674497562477953,
        0.6630572930490832,
        0.5069645384325391,
        0.445848260019476,
        0.5751834696140374,
        0.5740647409309342,
        0.655143473298296,
        0.6248873188220474,
        0.4535026522706012,
        0.5426456177408888,
        0.5315511215178939,
        0.42091763585482816,
        0.5142627739943006,
        0.5950364923444085,
        0.6565549027133158,
        0.3747100611271977,
        0.7456842383535078,
        0.5491466792879253,
        0.39861084817637704,
        0.3504573931852438,
        0.47396178818031165,
        0.3217648067607435,
        0.33376513532777957,
        0.5550906993734621,
        0.4913839862952783,
        0.6414000603177779,
        0.41355146987918423,
        0.3669235841635718,
        0.44108986984333853,
        0.4348541180429287,
        0.5833632374631025,
        0.41137705411871045,
        0.6794461697174603,
        0.6507247511136744,
        0.6093147013379888,
        0.5720520330851594,
        0.40942857530361865,
        0.41910013198618856,
        0.5807062133273323,
        0.45158743779919214,
        0.5976119517122371,
        0.6015011074255454,
        0.3013409589629334,
        0.4416990722615036,
        0.5820837201510763,
        0.5233756007713471,
        0.6302148426944781,
        0.5666001771701111,
        0.4088118546570321,
        0.3670641689300568,
        0.5225535652837273,
        0.4981313481912727,
        0.40592185774756173,
        0.5937993138647606,
        0.41666198500766655,
        0.644942602938725,
        0.5819317851615455,
        0.49461710610539106,
        0.596944417327747,
        0.5685661042269494,
        0.44827761613538974,
        0.42373413881702604,
        0.4206832929265081,
        0.2884908767740745,
        0.6312871515883235,
        0.3396779921412026,
        0.4959378615211188,
        0.6808878603508177,
        0.47189086634461397,
        0.4967186891769434,
        0.4558829311794513,
        0.3410983466103514,
        0.37050809173655325,
        0.3944389353680773,
        0.684101574984168,
        0.6244291432258774,
        0.3085065019398907,
        0.4490838370137118,
        0.6344421853132218,
        0.614147281836544,
        0.40050198759009453,
        0.47395398951097356,
        0.5295148490400646,
        0.3872048234037326,
        0.49724302184375363,
        0.6653983084699739,
        0.5852029348074296,
        0.46081786309426737,
        0.4896295965734016,
        0.3082561464177568,
        0.4027535584601155,
        0.6936782706045476,
        0.5258393183556918,
        0.6434457907352832,
        0.4337160216779292,
        0.6110054669743705,
        0.3966813056587336,
        0.3852738619286233,
        0.652119497355373,
        0.4396353794317433,
        0.5855672988381917,
        0.6574118281538398,
        0.5305052855652633,
        0.6685568130110433,
        0.5359273056375239,
        0.4437682273873801,
        0.4517009824179184,
        0.550894808937059,
        0.49201002114456804,
        0.6097748657672374,
        0.41118760911948216,
        0.614844213693011,
        0.6578014320602974,
        0.37868327486015063,
        0.4462200602109121,
        0.5136196199523835,
        0.3314590166469667,
        0.6307783470735056,
        0.36916312031247,
        0.6577644431213958,
        0.47591483678744495,
        0.495534421906636,
        0.5629988026348273,
        0.6415814795523083,
        0.6009535381754418,
        0.5196540582893789,
        0.3718087302472382,
        0.5065097346860432,
        0.5758194584978015,
        0.4757849157447354,
        0.5026384369838718,
        0.5617753953564415,
        0.7299305836418518,
        0.40069788554807906,
        0.5325503519056599,
        0.5842801118404161,
        0.4796441190915683,
        0.5900631930902603,
        0.4682850636210248,
        0.6275662157163356,
        0.3938852642703645,
        0.36009882211421246,
        0.5350959844515096,
        0.45439237981006764,
        0.4361656722642609,
        0.4953895350315364,
        0.3689032081748319,
        0.34778860805567274,
        0.386085949205978,
        0.3793312364459697,
        0.37552078408788153,
        0.6172108918241364,
        0.4293178029321345,
        0.43424639019508776,
        0.4411518059601816,
        0.47658315632873277,
        0.48369515746850866,
        0.6553498889328532,
        0.6331073578476306,
        0.5339362737733468,
        0.64502773838429,
        0.28620449976942763,
        0.41189505662588133,
        0.45655177523182794,
        0.5610349865432553,
        0.49881098615964214,
        0.4455206324310679,
        0.48098037196261273,
        0.5498328442600048,
        0.6211447134082936,
        0.3951542322857084,
        0.5436692399103252,
        0.6749733230862064,
        0.40344328515824945,
        0.6287281020566774,
        0.41904454977998296,
        0.3763627719231841,
        0.44047512122512744,
        0.44811059424655686,
        0.23007290794449797,
        0.5149161179373876,
        0.6925542530649114,
        0.36702185555870204,
        0.5867615863525101,
        0.28763429115912736,
        0.6090880186194313,
        0.3959730108775206,
        0.6033350816074604,
        0.28817109440935734,
        0.335600832224782,
        0.22317068429167095,
        0.665322208054443,
        0.6380439920629587,
        0.5936230268612064,
        0.28362045708086664,
        0.6300205859853778,
        0.3507998839113393,
        0.36493867228540344,
        0.36292958815540755,
        0.4284001567027953,
        0.3781543456798943,
        0.5940509818458397,
        0.48145701396957485,
        0.6456614207575202,
        0.33068234852445555,
        0.48740324572854804,
        0.45573879183429855,
        0.5449265318412093,
        0.45484678139657314,
        0.2770437580259752,
        0.543226762513091,
        0.49956297861638466,
        0.5949362767953547,
        0.6462043052888848,
        0.3779433880659983,
        0.4380359218937181,
        0.5634565867480557,
        0.3278238773243409,
        0.5857489868963947,
        0.5371355812960568,
        0.5980170682601187,
        0.5057701839816776,
        0.6594735527573854,
        0.4596313354450795,
        0.5611474396796985,
        0.40267090269700956,
        0.43009106802490393,
        0.4924811181869591,
        0.5036822313196463,
        0.46449173255267184,
        0.6098473264427364,
        0.4679509095106186,
        0.7507330864360094,
        0.5456726242097835,
        0.5306870571905349,
        0.6232551888244747,
        0.5556298135640102,
        0.5801149503452951,
        0.49493480184732785,
        0.39725334079113495,
        0.5328167242569731,
        0.5578031614864002,
        0.43902248941266314,
        0.6052263806605539,
        0.4375861277492954,
        0.5005959978439043,
        0.5766252833915139,
        0.3551941816143233,
        0.5800469259402704,
        0.6421875047334399,
        0.37970528800620434,
        0.5154853002631444,
        0.3401352664494147,
        0.4992624449773223,
        0.3630319699641845,
        0.36902494000943775,
        0.5135958131065204,
        0.5134689985721274,
        0.5892068800913023,
        0.5203956482231119,
        0.43803046165339266,
        0.6740920592351948,
        0.40275840799489676,
        0.6520525800187402,
        0.4348674859565627,
        0.5950768762219498,
        0.5692780340365252,
        0.48993070372540637,
        0.5149787303133649,
        0.4197627779085752,
        0.4249935369403701,
        0.4816432370997663,
        0.6769420716332688,
        0.5188445774668393,
        0.3725718512366801,
        0.5833097338484368,
        0.34579455239075113,
        0.4912904180728235,
        0.5563630487201842,
        0.5997446034164662,
        0.36873687581618336,
        0.5654109431669287,
        0.6750871978738134,
        0.7508036118040209,
        0.6101909193373756,
        0.6406472491708475,
        0.5304990803665149,
        0.3790536931197826,
        0.35561813872510584,
        0.5642139019386014,
        0.5166982011445257,
        0.40208258659135887,
        0.486667381427142,
        0.4131607754598301,
        0.42196898311109066,
        0.38475936011813555,
        0.4161231611308926,
        0.1689271039602,
        0.6202629075291988,
        0.4901215995300174,
        0.5113666813047953,
        0.467542909312657,
        0.6176241915762926,
        0.6795364733307766,
        0.5002124861531457,
        0.5040553297075361,
        0.43422137831653046,
        0.4649930715072504,
        0.6531133530625047,
        0.688026069412596,
        0.39724653042640945,
        0.6032610962345873,
        0.4375803258847227,
        0.4906436126574793,
        0.45274159503888717,
        0.5627743508926188,
        0.43086245974578646,
        0.5951499113743144,
        0.5046355374869539,
        0.5661984430644348,
        0.5326503796860054,
        0.4811983005455864,
        0.47307057854412515,
        0.3064517356042008,
        0.5277869122369794,
        0.3237185172395053,
        0.5649334455174623,
        0.4919063897571728,
        0.48871423680502324,
        0.4235455129730163,
        0.5340473334299695,
        0.5175972703938473,
        0.4281618766307941,
        0.5275338643637171,
        0.40439364666536004,
        0.4843001686610661,
        0.6081500584292233,
        0.41365593239844206,
        0.7011734591010969,
        0.5219296372441523,
        0.5134365140322775,
        0.55677981089451,
        0.511478313720549,
        0.585057386760175,
        0.4560227829596109,
        0.4532845017039033,
        0.4294742075494787,
        0.4283811591035278,
        0.45124271210292793,
        0.49027078964641685,
        0.3748811080853448,
        0.3940962421009871,
        0.38225630989722176,
        0.5296787425389283,
        0.41940315967375863,
        0.49233343984684713,
        0.5228947624249829,
        0.5472764755509405,
        0.5408522733390361,
        0.44584105072542585,
        0.4631433195107617,
        0.24755782466230355,
        0.3558956971939835,
        0.5074548133782928,
        0.5947377892389301,
        0.4626046574897065,
        0.4225004978464082,
        0.5579992238351025,
        0.6335096836444039,
        0.5953531019967305,
        0.4240641540055575,
        0.674244888885191,
        0.3946948372883692,
        0.46023437251443483,
        0.4252336322532569,
        0.5939806651595737,
        0.31148288491954274,
        0.55379555260743,
        0.3920953063229539,
        0.6633855995431516,
        0.4330996941862467,
        0.41394667560611564,
        0.4389128350654482,
        0.4575727427695767,
        0.4770889810112457,
        0.33625057333240593,
        0.5700656282095552,
        0.5836714885718348,
        0.31885497019466214,
        0.6544064215135926,
        0.4710037049235165,
        0.6606847690023867,
        0.5218924114951699,
        0.36966192850835855,
        0.4616978410551538,
        0.35697368763540704,
        0.3820198178071074,
        0.32632793860779435,
        0.5181081054028241,
        0.5792657661960073,
        0.24159055244045566,
        0.39606104844637546,
        0.44950787824038513,
        0.38632745140108987,
        0.5783230255726509,
        0.5831076050532732,
        0.3879806158906436,
        0.5165183287464797,
        0.44802366297389384,
        0.44542103465506566,
        0.5291871976509125,
        0.6905918921062691,
        0.4973399662000049,
        0.4749602752592804,
        0.5201027804550624,
        0.553187093887829,
        0.5370821849864815,
        0.3725281373070736,
        0.41284673144283646,
        0.5463831768157515,
        0.3631401841295389,
        0.49479602059264166,
        0.5529938618838688,
        0.5087472149202995,
        0.6094190510273243,
        0.609377458333783,
        0.39497718109332486,
        0.4676230061674563,
        0.53344398451451,
        0.5872344476091965,
        0.3553877108445456,
        0.42317538435217467,
        0.5693502128594704,
        0.5365849493475758,
        0.3187439231611396,
        0.6792031569568224,
        0.39077880339968163,
        0.4953536060597458,
        0.5547874981891886,
        0.6182025336755504,
        0.5038164596187921,
        0.33503183388510027,
        0.36111823195221193,
        0.38104624614540145,
        0.5191156385778568,
        0.5418175439338964,
        0.3880753039166527,
        0.528342978525872,
        0.6008001308845019,
        0.5637714311669328,
        0.5324873394692751,
        0.4765729182912338,
        0.5387220907878709,
        0.3480959260933871,
        0.4276686402052137,
        0.6296217035275077,
        0.6117225753896893,
        0.4112383952154236,
        0.5093759415465489,
        0.5607044391975041,
        0.45395056373516923,
        0.6298873724003767,
        0.2456557428100341,
        0.5605000107157065,
        0.33964961781498504,
        0.49552846357650576,
        0.6227992793205245,
        0.5741641821299308,
        0.4292038290749577,
        0.3625505343562787,
        0.6119790098807476,
        0.5509341168908864,
        0.5214165006662809,
        0.5787121326590056,
        0.629507459392228,
        0.3984469110469545,
        0.46586017983608385,
        0.393856192334038,
        0.3694354656179245,
        0.44204824326678965,
        0.40405882270146837,
        0.5358278704306535,
        0.4886346571749093,
        0.43534575839588113,
        0.45568096935727004,
        0.37804479549605724,
        0.42916004175708966,
        0.5540709793308602,
        0.5654671477213958,
        0.5602291866855713,
        0.43516325401143574,
        0.6238657656629696,
        0.4378851454907607,
        0.6962532002239497,
        0.49651744551461424,
        0.5992932289713118,
        0.5419259434782603,
        0.4701100704849034,
        0.7923540448820287,
        0.41644544754550666,
        0.5718796692635025,
        0.46480332288032755,
        0.5777725883345527,
        0.5294237853687542,
        0.3580299696263702,
        0.5119479648853975,
        0.6400050483463643,
        0.3868329219194716,
        0.32871289765372463,
        0.3438682005164773,
        0.5369418115123946,
        0.434249932339428,
        0.6081908810481541,
        0.5078762500107219,
        0.3721820301620985,
        0.31238128692272615,
        0.4265337753322238,
        0.5665782338276177,
        0.546368056961216,
        0.5135623528970866,
        0.32668931006484503,
        0.533091139374916,
        0.4501963080170693,
        0.5625082405315779,
        0.513477031035402,
        0.5368758313278733,
        0.4627984455771497,
        0.476050544486011,
        0.5048013154303042,
        0.4452807374952028,
        0.33869870818839526,
        0.40974431178793713,
        0.4869591120203218,
        0.61691385432157,
        0.6012613096802428,
        0.7135563859163743,
        0.5388306758610452,
        0.5175136594528131,
        0.31763802833571575,
        0.4900314913770155,
        0.6819475272422282,
        0.5268523291784771,
        0.4317961686283364,
        0.45045395578777886,
        0.5397639466135483,
        0.24497500553823698,
        0.2545941609898779,
        0.6882471119972473,
        0.44587626409221665,
        0.5139145314392631,
        0.5210216410047974,
        0.558814435373307,
        0.5557050181029083,
        0.5977988805532045,
        0.35672195619618213,
        0.5420020737177959,
        0.5155373716923927,
        0.49516618915702026,
        0.515380692251199,
        0.5792149845171857,
        0.5990950382410689,
        0.3938134723280238,
        0.6138407989825884,
        0.5115928317426145,
        0.593370112727717,
        0.48104664359544225,
        0.5445047120295035,
        0.566443153353606,
        0.43323228888007714,
        0.5404814204914645,
        0.5090934431471897,
        0.5777089928659399,
        0.5118150414427597,
        0.5353652461428965,
        0.4702885325716806,
        0.5069662173365076,
        0.5073282952606541,
        0.4671568348550579,
        0.46980661167292226,
        0.5593501571260886,
        0.3955745589412703,
        0.5342871028955186,
        0.4951932609797005,
        0.5219358467912409,
        0.5086377915197652,
        0.5821714849864162,
        0.543992623639257,
        0.6453537577877145,
        0.339886306345291,
        0.43376001085667326,
        0.4105583544950295,
        0.5168918219844354,
        0.524577669865824,
        0.5797205808799291,
        0.5150210188215741,
        0.5207314775969346,
        0.6491610216625471,
        0.5212217746037978,
        0.3286579270176736,
        0.47887636000105155,
        0.557816871756209,
        0.389640173621379,
        0.518281150388124,
        0.5451955527928911,
        0.5238785251700119,
        0.394408003413321,
        0.2836970734075373,
        0.40821518095462905,
        0.40251809483821677,
        0.46518112354524555,
        0.4695903637084468,
        0.49698980214457383,
        0.5084964230669271,
        0.45601040530594156,
        0.5076290968001986,
        0.5199448031477268,
        0.4402250056609814,
        0.4606900907401179,
        0.5066408888715509,
        0.5278161295852531,
        0.38181045493110793,
        0.46059606622347343,
        0.45322498982364134,
        0.52155911923449,
        0.5660381298199544,
        0.5643019061876238,
        0.5670116334253591,
        0.5646702882980786,
        0.46653716697119507,
        0.49837740149333937,
        0.5587248963697692,
        0.4479084429170964,
        0.5092946492595397,
        0.5434851161975456,
        0.5782741899841453,
        0.4672697718127172,
        0.5036776706704074,
        0.5008920173887934,
        0.47400474148414606,
        0.5863503352008527,
        0.4995804902995538,
        0.46651210060823717,
        0.5922157989072516,
        0.4379759199926496,
        0.4955800043610627,
        0.4994512400686182,
        0.5796112817297383,
        0.3992069982297247,
        0.4460643225676155,
        0.3994046152337455,
        0.7015785838279035,
        0.5403778434973023,
        0.5983168451186138,
        0.5408537063890212,
        0.5494034978241149,
        0.4046798880207355,
        0.4587657957611708,
        0.5542384336148909,
        0.5290480051130007,
        0.5302280949966708,
        0.25977185398296254,
        0.40133959659831986,
        0.46016253696308446,
        0.43542260449783726,
        0.46238057389113874,
        0.3494913826092132,
        0.45985173475966634,
        0.45652769623490014,
        0.5831339509667631,
        0.5927616539462031,
        0.4999125322083566,
        0.44816478840030366,
        0.46198612191375643,
        0.5576251899612144,
        0.44161848424313327,
        0.6054692938305236,
        0.4294573084769977,
        0.39440902702386954,
        0.609072845547588,
        0.39785041362987916,
        0.5334559568271399,
        0.3593055317415704,
        0.6486505287982419,
        0.6816900428036401,
        0.4155958398299875,
        0.564904695406054,
        0.4872325008039774,
        0.3950444982513458,
        0.41895310898270066,
        0.5766045035056916,
        0.38058591311750883,
        0.5543437449698427,
        0.4634801195127054,
        0.3981740809502055,
        0.38798822042852177,
        0.597150589307764,
        0.5270065927962571,
        0.4185362535132131,
        0.6078899865814178,
        0.4556424087296017,
        0.4493524719318371,
        0.4666424195546399,
        0.47049145817979726,
        0.4645405733892453,
        0.3901450824327332,
        0.3578937044454386,
        0.617961544231567,
        0.4622129124001713,
        0.683339128282623,
        0.6847911679585365,
        0.3082437471598624,
        0.5924571701228283,
        0.35993604383351685,
        0.4688717662547745,
        0.47653576435586503,
        0.627778014871433,
        0.5802023282227752,
        0.5517928171692323,
        0.528690586245368,
        0.6005631320572407,
        0.4708045962274417,
        0.4763386368993616,
        0.482421354989075,
        0.4876226146910255,
        0.5756728384573211,
        0.4950988374798371,
        0.449478142122811,
        0.42884487261111653,
        0.5610716298874296,
        0.2966415901340805,
        0.6018930220322672,
        0.6316967169241288,
        0.4831375843652596,
        0.4344783514180275,
        0.48807015393451775,
        0.44849071229630355,
        0.4247230637255104,
        0.6990483496964193,
        0.3976721628484999,
        0.45959803480757366,
        0.27046744347329676,
        0.6195527514713597,
        0.4413912307950395,
        0.4024529980716571,
        0.5574513830626184,
        0.40468436381602085,
        0.5235575914670213,
        0.41372883956133627,
        0.3528261538960961,
        0.5571018544604003,
        0.6945807611610155,
        0.6107113516018898,
        0.632501675857015,
        0.39484058171522196,
        0.40746851213772556,
        0.4536836325517315,
        0.3183448972404236,
        0.5201387331817564,
        0.48630398861565355,
        0.47594706233842676,
        0.5228990640948816,
        0.4879109324372604,
        0.6064951326523945,
        0.3248849003736345,
        0.5316418611322792,
        0.4759996179268582,
        0.4285863463391134,
        0.4848237658912605,
        0.6883982553350617,
        0.33090797667229976,
        0.2724044812711162,
        0.41976570487323617,
        0.47510225419733904,
        0.5696082057957416,
        0.6610043286984553,
        0.5825725784623007,
        0.2754584098640268,
        0.3518429927945352,
        0.572035335432818,
        0.3728845882172385,
        0.5367462045567734,
        0.5054353763898668,
        0.5497729967942222,
        0.6032890833634375,
        0.7531257141008836,
        0.5089598329440104,
        0.3894744318855756,
        0.6367033002214496,
        0.47911946882481504,
        0.5081939858414882,
        0.362893639331941,
        0.5672535915825724,
        0.3390903882981311,
        0.6163978980794467,
        0.4589517885503572,
        0.5891845418126667,
        0.5600244811314307,
        0.45567660907773333,
        0.5493905035158405,
        0.5988549723501823,
        0.5066120481929002,
        0.5647262434187319,
        0.47475074021513014,
        0.45114238414217345,
        0.4247557713900044,
        0.4483860803986678,
        0.22281186088109528,
        0.5259785787790118,
        0.6314564525270284,
        0.5134703650301999,
        0.4514237979283809,
        0.743172893468011,
        0.31722120395729403,
        0.41293231508219214,
        0.5443968149027106,
        0.45885840365904434,
        0.43372981142570843,
        0.43837834327282965,
        0.5740991437684051,
        0.3436823380173048,
        0.5576401653023818,
        0.5582163405031944,
        0.6223808370902543,
        0.5190708567960123,
        0.45887234161778107,
        0.6324622846024296,
        0.5178753047679355,
        0.5678329149294904,
        0.4732948634783386,
        0.4004316808638465,
        0.42152973228800017,
        0.5547871309748358,
        0.41702084314934934,
        0.531627535750707,
        0.4209682107670504,
        0.35470818805373777,
        0.5021959350372776,
        0.42523006081288495,
        0.6981116538244653,
        0.6665870858230782,
        0.8007913000122073,
        0.6243061356978049,
        0.516269381380789,
        0.5518088318990022,
        0.5316205953156404,
        0.4982493396408584,
        0.15702134513780927,
        0.3922999234339864,
        0.3926761813958739,
        0.45222377724844864,
        0.3591601655223445,
        0.633286706053537,
        0.5493464426509551,
        0.3391433827449874,
        0.452817379011954,
        0.42977309083649806,
        0.4554836974398887,
        0.49759494096222734,
        0.3959873720489878,
        0.6310419090981549,
        0.49361623916695013,
        0.651981607078017,
        0.48489726357029594,
        0.7940189057840713,
        0.4173823130504966,
        0.803502429769936,
        0.39466825851800497,
        0.6538305464661687,
        0.6399622506501556,
        0.5452615011780374,
        0.36713944562811207,
        0.4938483030690032,
        0.264601177695674,
        0.6453438386816613,
        0.40748833855736666,
        0.5770313916123827,
        0.30612141735318454,
        0.7424275844464795,
        0.4055139427915079,
        0.6173883519461646,
        0.6517502991947021,
        0.5301189135014857,
        0.47878809505579634,
        0.45731150975249923,
        0.526186775211208,
        0.4731279846312724,
        0.49660485334981064,
        0.3571661768703485,
        0.4212201743997413,
        0.4860738813049856,
        0.4871701170369511,
        0.5482509438254883,
        0.5656980011474646,
        0.5176379563074457,
        0.4632944947115773,
        0.596546367011197,
        0.4138421945228254,
        0.5487440752543281,
        0.5785795461466569,
        0.5355643426582446,
        0.6736257442301017,
        0.5364969590704805,
        0.5234271774634262,
        0.5571912522483867,
        0.45811320912236203,
        0.385560423628566,
        0.49491265961943826,
        0.4389224300765251,
        0.47801929628961454,
        0.48500538467027116,
        0.7670172123322733,
        0.6427666117988657,
        0.4544157846922426,
        0.551682081073256,
        0.553673246350749,
        0.44109419521613275,
        0.4744562520649567,
        0.29057394958517924,
        0.3683732073070502,
        0.5603368470437087,
        0.5164520136021126,
        0.5581315136567003,
        0.5093882620029132,
        0.3441036085084576,
        0.4264642704833056,
        0.3852371361220418,
        0.5224477890871126,
        0.5830230287609567,
        0.7581212287765093,
        0.357632204170225,
        0.432005783397831,
        0.6109289379980616,
        0.4005422344237714,
        0.4091166536197512,
        0.4777519661444885,
        0.3823462734253504,
        0.4408993646742794,
        0.32568652940099446,
        0.5103952410016417,
        0.6797566333361493,
        0.6217657241398976,
        0.42510724588657584,
        0.4699159708499817,
        0.5824444099402949,
        0.48587345313934444,
        0.65737830947505,
        0.5150099495002076,
        0.40389747519381086,
        0.6413048190440348,
        0.5151259677690313,
        0.509864404835791,
        0.5529351035508483,
        0.37020669050208693,
        0.343021554641388,
        0.4343951876340313,
        0.45269909593315155,
        0.411795527158486,
        0.3281055388250277,
        0.48734968551196295,
        0.5109050596166442,
        0.6096426786458469,
        0.5867731176937032,
        0.6224018487361028,
        0.5505983065058341,
        0.44682739226166807,
        0.6342604052970594,
        0.3999984855967615,
        0.6588326748206198,
        0.6312038483747036,
        0.4727030986244085,
        0.4714306615310201,
        0.3225393882413048,
        0.4206306163360209,
        0.550964239630227,
        0.5773877564989643,
        0.49589888934468385,
        0.48689654182264186,
        0.46989304468838944,
        0.39682218245909745,
        0.44069214345175095,
        0.4778336604290461,
        0.4862029913203594,
        0.5555143725580752,
        0.40593662174104506,
        0.5080214057953598,
        0.5535665246339851,
        0.3251680760844717,
        0.4726106585107813,
        0.49650460035564514,
        0.47893379549816045,
        0.39196865209652465,
        0.5575739377360149,
        0.4230626582407652,
        0.6141120448441849,
        0.3431750975785296,
        0.5436511421857478,
        0.4883428345947531,
        0.534499007611981,
        0.5548494428348468,
        0.6406757657853148,
        0.5125823268780223,
        0.30574405333982635,
        0.6156323439690201,
        0.5925599886608657,
        0.304897108260602,
        0.5789896549501101,
        0.5256155665772195,
        0.41224502236718236,
        0.48515542358152114,
        0.42149624824042536,
        0.42751631489768294,
        0.49448949583606083,
        0.4019523432569143,
        0.5162719247997583,
        0.5293254220739659,
        0.4211179600032873,
        0.475077514511695,
        0.5184707600835637,
        0.6843752301300304,
        0.533081833243221,
        0.43973974905789587,
        0.3900490435597537,
        0.46657149693827105,
        0.49642234656749196,
        0.4551020797407625,
        0.5143249627264578,
        0.5335224336193568,
        0.40925093499498527,
        0.5505408907682028,
        0.4925277754805,
        0.4759947458316464,
        0.4987151942899419,
        0.3055210596548205,
        0.509489553894341,
        0.5012632750241783,
        0.5797309950964014,
        0.6497420009313615,
        0.2859124527092954,
        0.6987542584831902,
        0.4273684433957617,
        0.4968538628603381,
        0.5023490415594816,
        0.5237415768488656,
        0.5564249788661996,
        0.6716753653690495,
        0.45372437884495265,
        0.4700600334974636,
        0.3895532683613339,
        0.4935840242181504,
        0.6038344633086149,
        0.7577148300329826,
        0.5541742133390792,
        0.5232075121780203,
        0.5742698933782313,
        0.5346086135115534,
        0.5003974908737466,
        0.4773300926676965,
        0.4827866874114567,
        0.5592804398535377,
        0.4602565668167537,
        0.5507752202598046,
        0.3707540012774882,
        0.5376434158831667,
        0.5678946192813994,
        0.334518421975356,
        0.5899864118635633,
        0.5230495803666247,
        0.5412679067360158,
        0.5329866017146626,
        0.4480806156287586,
        0.529105728596211,
        0.39169278220239767,
        0.6405992808947727,
        0.263829728296961,
        0.24409437501979817,
        0.6558732654681659,
        0.5476794634738268,
        0.4717103146774151,
        0.38713357165528955,
        0.46029931339216357,
        0.3936836588674629,
        0.5648388923152086,
        0.22626270815688632,
        0.4738320632332901,
        0.3885980119667517,
        0.38636601316131164,
        0.5457496346616454,
        0.6305508311436563,
        0.43196607320449276,
        0.39051105734017155,
        0.4975520173769551,
        0.41684232410795535,
        0.48148634958042436,
        0.4241138398587371,
        0.7730695194329541,
        0.44628435265380223,
        0.5164475559884173,
        0.6034148652589189,
        0.5156002482414395,
        0.42061607973332055,
        0.5646110782959833,
        0.4283510894029376,
        0.22881629237196044,
        0.46146834772182727,
        0.4525847841804032,
        0.5227486256150026,
        0.5272941355424597,
        0.5868257510301141,
        0.37213669814043054,
        0.49416988904389564,
        0.4695735565221581,
        0.4329097175802656,
        0.4354749240233955,
        0.3413232846839079,
        0.445894413520656,
        0.5631188949490435,
        0.5234232427407991,
        0.4905947128240881,
        0.5338723102555878,
        0.39700137957340087,
        0.5943223195583155,
        0.3975891926821273,
        0.3304880512686468,
        0.5877471211481199,
        0.7524078015869429,
        0.5244555642085718,
        0.43788930458698244,
        0.28969078036955165,
        0.7233055023536464,
        0.6777614023412202,
        0.5427944930646714,
        0.5634549344042219,
        0.3100594105386318,
        0.48377499080699454,
        0.5258486726414925,
        0.612629108817483,
        0.2630177270294814,
        0.6035854217430021,
        0.5832899192573596,
        0.4817828433638595,
        0.5332143986987645,
        0.5474258832239339,
        0.48455950330853576,
        0.4714291653798707,
        0.6679755262832537,
        0.6194512342553953,
        0.38790315532925906,
        0.5685540446746689,
        0.5012297962834918,
        0.5429341003492579,
        0.6507665823870742,
        0.5132724127516076,
        0.5247871254808562,
        0.45514633114011693,
        0.5491120213790405,
        0.48182072784304886,
        0.6535547395621556,
        0.5528017101693208,
        0.4769109516206133,
        0.6463922555589914,
        0.6897056103857402,
        0.4712041211642561,
        0.4712498274900499,
        0.5519626243024822,
        0.6039877780338816,
        0.6218874920643807,
        0.4008689298785481,
        0.49984252911139937,
        0.6858600637279897,
        0.2203992250248243,
        0.38810339778540737,
        0.4775841366494119,
        0.4256501828407466,
        0.5683945290190975,
        0.3640092184681015,
        0.5414862851767706,
        0.570294897527878,
        0.4684752877112763,
        0.4667748906540639,
        0.5325127001441745,
        0.6677724413426663,
        0.6318643371275344,
        0.5529344073147692,
        0.27620207092733146,
        0.6344840704827986,
        0.3350161642877823,
        0.503504868921377,
        0.32030380944518255,
        0.49002030535316377,
        0.48138089529014366,
        0.4203264878264928,
        0.4444920403147639,
        0.4822086549950385,
        0.41754671359582995,
        0.47787028312581964,
        0.7682750268805014,
        0.4718255519747186,
        0.5938606697645349,
        0.5518303877696413,
        0.29806639776236077,
        0.5293086256065427,
        0.663511914487664,
        0.4158042044443732,
        0.562912933573807,
        0.5552224900344469,
        0.5949636653402353,
        0.6183790334518732,
        0.44565292503719145,
        0.7223607936240614,
        0.5143257804216382,
        0.48109168727252155,
        0.6944590564197419,
        0.37952271122318354,
        0.5530842428374748,
        0.4996383260136623,
        0.5135589706796652,
        0.5472973642241694,
        0.45452219431761287,
        0.550056317067178,
        0.6221567149499397,
        0.5086462491081871,
        0.4875333023686918,
        0.43567465718951404,
        0.37784832147208347,
        0.7002178802756681,
        0.5175327070122866,
        0.3819080081365039,
        0.4786711851878909,
        0.5715130899466822,
        0.39283804379178305,
        0.5349766880191359,
        0.32562751764441167,
        0.5705320054890899,
        0.5017761521740682,
        0.5234885962568524,
        0.5551506624497679,
        0.5568972132713433,
        0.38603658817561215,
        0.3948618239506301,
        0.4806384282378069,
        0.4667848481590765,
        0.42973570171360453,
        0.3940510552376445,
        0.42777526966609175,
        0.5349387094410015,
        0.5455467562737333,
        0.5273937631589221,
        0.5745577543381137,
        0.3534517371891183,
        0.8010633979083713,
        0.4513784123490783,
        0.32856335452794455,
        0.4564285898646373,
        0.34450039860797704,
        0.5102797806057656,
        0.4334879582012997,
        0.4411732802011635,
        0.6451203603696573,
        0.34471295777849753,
        0.44781899480798354,
        0.6062980120651233,
        0.6164837440527404,
        0.43158032621941517,
        0.462029811285712,
        0.5446287976086609,
        0.46343555233782197,
        0.4787112792433972,
        0.3947999920219884,
        0.46181076255166603,
        0.3736416458057239,
        0.4346564674423744,
        0.6422743386504826,
        0.5983563951329385,
        0.39976809245835315,
        0.3568566850102453,
        0.5618486010496062,
        0.30125918900712045,
        0.6703671855844684,
        0.4729823590409727,
        0.555752859822702,
        0.6112998344613774,
        0.36902098499429115,
        0.5535342872187358,
        0.3915443888995318,
        0.5177464748640108,
        0.5783818896543724,
        0.36067839093087356,
        0.37030951391165523,
        0.6164014589831326,
        0.46923929783393103,
        0.44630314532129245,
        0.5091852152777433,
        0.5081703413909856,
        0.49457246347758627,
        0.5091970685671812,
        0.5984717929816805,
        0.46494306954886816,
        0.4328829184566544,
        0.35007869432032485,
        0.5539254455005443,
        0.5490597240275588,
        0.5018956558032452,
        0.4105244343899268,
        0.43820528619295857,
        0.6024706449890148,
        0.27988671207513277,
        0.6770457789273844,
        0.39316995433983754,
        0.5396581362894686,
        0.5256296286035794,
        0.3646855018642773,
        0.5314485661952467,
        0.7126296425212371,
        0.5536493628093916,
        0.5762479028045598,
        0.1212428304804961,
        0.6081592909251186,
        0.5247333103424598,
        0.4198557433862062,
        0.5037758201866979,
        0.443378157215324,
        0.5741600809090881,
        0.5487560882398814,
        0.2782365728880181,
        0.30083826167501765,
        0.7514565052506581,
        0.24275137738366323,
        0.5754028431454914,
        0.28007758518578635,
        0.37396856919480637,
        0.5879072206300802,
        0.6853851146706925,
        0.5587722414048225,
        0.6867218012660273,
        0.48257175344015435,
        0.5944149556312374,
        0.4391577135345877,
        0.4266131889458031,
        0.5328280803102173,
        0.4940274425428363,
        0.38586724244718273,
        0.45998768296608267,
        0.4081320000496482,
        0.6572016380705863,
        0.7607137930362062,
        0.5532190160772543,
        0.6063833862886511,
        0.4993341620968678,
        0.31318901306332114,
        0.33018697763608473,
        0.6903710304698032,
        0.5639003538648252,
        0.3928015365602123,
        0.5202964501183989,
        0.3789198572103918,
        0.6637398501263039,
        0.5245637449567321,
        0.47824447274013326,
        0.48978801705109537,
        0.34641497038109553,
        0.573418759139776,
        0.5270152705599833,
        0.5579374392985124,
        0.5254037437147066,
        0.33909232406642714,
        0.537296252370262,
        0.47528680051898375,
        0.5183077928642393,
        0.48996482812074205,
        0.477228018531808,
        0.4135003691466194,
        0.4144787350676172,
        0.5345332565359717,
        0.5484594574426268,
        0.44955574571950974,
        0.4446017733611655,
        0.3585900082963026,
        0.43251145681820696,
        0.36493108186130807,
        0.5589714929456064,
        0.5619418328821827,
        0.5745367562151332,
        0.6785120844367935,
        0.5406452225246295,
        0.33199380035055054,
        0.5574620313169918,
        0.4515952617868231,
        0.46694427984486114,
        0.5912084019959206,
        0.5477357094437981,
        0.3349190536211112,
        0.5082942753788755,
        0.36865015338222856,
        0.48587469846225595,
        0.3906944762544941,
        0.6194007973646636,
        0.595574685218784,
        0.5209858536108312,
        0.43973434353232677,
        0.6600958380728665,
        0.4630515127688632,
        0.4849656104711851,
        0.5106429185375132,
        0.5701169007432123,
        0.5288556633456375,
        0.44917250628672495,
        0.5288993257127403,
        0.648903545727744,
        0.28730181851269176,
        0.8455911910366795,
        0.5183209552181093,
        0.3385460381380678,
        0.4508054958036279,
        0.6208019103148884,
        0.47847244715780407,
        0.5890422336965545,
        0.6529988581754717,
        0.43770078184716377,
        0.42235284146638635,
        0.577369303552128,
        0.4103848679477444,
        0.4828276740252104,
        0.3977738101027593,
        0.2365584170955028,
        0.5043063691641764,
        0.6971073952516982,
        0.45178784034605635,
        0.3473362559337744,
        0.5247044976423085,
        0.5027606495990286,
        0.5157586343704721,
        0.5642348338888642,
        0.29198985252045784,
        0.5531705482307121,
        0.542548201451499,
        0.6057219309739713,
        0.3849248265023617,
        0.5273024711364873,
        0.6664083512369778,
        0.5074067789325455,
        0.44900301068229964,
        0.36503173510146936,
        0.46818422727559833,
        0.40374932594268914,
        0.46120714887756104,
        0.3539809141557624,
        0.5710394824817492,
        0.5758324485704641,
        0.4682253253297797,
        0.479821711141223,
        0.5338691425277862,
        0.5106344537281883,
        0.591410864541941,
        0.41359701921160147,
        0.48388338824784594,
        0.25134517917172816,
        0.35637858344803913,
        0.6526557487149949,
        0.27533305362048405,
        0.34438057101724073,
        0.5591685605469281,
        0.387120628782402,
        0.6321505304829413,
        0.4835072488649116,
        0.3930770369049542,
        0.5423015468139306,
        0.4075556761174564,
        0.3389566339695071,
        0.42882350999667557,
        0.6895182133164053,
        0.4682211360788682,
        0.6458309645299783,
        0.6162179019393653,
        0.5042636639057632,
        0.5408365373783335,
        0.48667253366534574,
        0.5120924345696428,
        0.41904257637534365,
        0.6514135272883931,
        0.5795430210956656,
        0.4599437661890948,
        0.46925090566385014,
        0.5823644551682464,
        0.45673821421716676,
        0.47037466662746485,
        0.3730370388080442,
        0.39659244723733766,
        0.5476312613579373,
        0.7651237697522345,
        0.6394723321023811,
        0.4674386002534649,
        0.3747963425628579,
        0.5800161520738542,
        0.5175869147522257,
        0.459969548085553,
        0.5870575407108595,
        0.527962680801518,
        0.3741063824811649,
        0.5097474279383966,
        0.4482368975756417,
        0.5342015296907457,
        0.5134952102434313,
        0.48017438027773846,
        0.3947455593635027,
        0.44591360838801547,
        0.5405266416600057,
        0.5913362281667665,
        0.4200506165631309,
        0.6286579415277778,
        0.363022075165208,
        0.5516460485208365,
        0.6172970122453472,
        0.49813222495228354,
        0.6034671806354731,
        0.45807345231300556,
        0.5322731417102285,
        0.43526832876017896,
        0.5228652728549362,
        0.5303178102455929,
        0.5072348235930303,
        0.5170605539687025,
        0.5307992966414709,
        0.5612883561412978,
        0.38172280124412505,
        0.5532964442005941,
        0.4083183363216,
        0.37123716757348807,
        0.39563520513246353,
        0.6206447095159495,
        0.602555779332612,
        0.5452485382996197,
        0.4832965922420933,
        0.5031370425227846,
        0.4661979567926691,
        0.5280241941283774,
        0.516667615050919,
        0.5959453828839774,
        0.45245822710196976,
        0.3315349278162374,
        0.6572821139772211,
        0.47430454143560696,
        0.4693150855333545,
        0.36991109835597624,
        0.45806345162450934,
        0.47853453218069075,
        0.33236239072435214,
        0.44801423026003045,
        0.45962441333531445,
        0.4601198724988222,
        0.5946585423133177,
        0.3555967541061889,
        0.4791119338018343,
        0.5580955583179742,
        0.5558771861207622,
        0.5504380989583507,
        0.5704752616366068,
        0.4036151871048836,
        0.34951789895413304,
        0.4510530033788218,
        0.4453589733646369,
        0.5612477841813458,
        0.563077505921072,
        0.6112687784102169,
        0.5053618419077096,
        0.49876307524706376,
        0.5849150437798379,
        0.5411590430521793,
        0.5849361613735469,
        0.5299672329279801,
        0.5830463307487187,
        0.4743304158541106,
        0.5866596368884603,
        0.39738030292107107,
        0.5327150672727535,
        0.49829537274443375,
        0.5501279977832282,
        0.7155499193877817,
        0.3978085761080935,
        0.5116262933268195,
        0.34940951331640363,
        0.6086116066021477,
        0.5020616373432232,
        0.5259007445318525,
        0.3924117146261747,
        0.535200551660923,
        0.5121688540438111,
        0.643448529463947,
        0.526832639885534,
        0.5463169164992993,
        0.5771900724076507,
        0.5292134836998985,
        0.45534404011602103,
        0.5734109880005576,
        0.6241067469107574,
        0.3300076256495408,
        0.5549065937971027,
        0.5229848472397297,
        0.46160451222078375,
        0.4928210709139479,
        0.5777723417888715,
        0.32928667871722406,
        0.5144446334465494,
        0.48245827255388724,
        0.5326453803574213,
        0.5486270529581968,
        0.5656751578964797,
        0.4024810407895504,
        0.5092691001241372,
        0.3731087630773197,
        0.644244440619881,
        0.5789147313461341,
        0.446042064635187,
        0.4995600965072044,
        0.32311052835516013,
        0.3239492215644892,
        0.6237118193968991,
        0.5120321793877316,
        0.5978415321296313,
        0.6095919044994591,
        0.4090200964572969,
        0.49392672946206273,
        0.4295954885890585,
        0.35311872653159376,
        0.3634666051864482,
        0.48719659106030744,
        0.37296569557949527,
        0.3874153084835734,
        0.3751583023479525,
        0.37899469298630245,
        0.5015769957004602,
        0.3169350401755301,
        0.5176797413198784,
        0.48075912031149465,
        0.5504503561890207,
        0.5121270816006578,
        0.5743681171829189,
        0.6017138918862537,
        0.4897774496017183,
        0.5616104427255435,
        0.517728912210986,
        0.5380683634261036,
        0.5650735160534197,
        0.5214092228004252,
        0.3480118745632572,
        0.3956646005062295,
        0.5770719121413097,
        0.47457368961792223,
        0.6564821828311381,
        0.5995523945554693,
        0.5284719232872511,
        0.5960581635482421,
        0.6313290556266835,
        0.5262415089631978,
        0.504573092295024,
        0.5606444753715337,
        0.527481333972765,
        0.6752070044911259,
        0.4767785843957888,
        0.4484073402160737,
        0.6527307174121992,
        0.568336219312639,
        0.579954182963313,
        0.6011767032870461,
        0.42191512604718046,
        0.45988741050493065,
        0.43523258622605543,
        0.4235355803225631,
        0.46085518076408444,
        0.4292516444367657,
        0.28399666217443154,
        0.5491691885864624,
        0.4160611797946825,
        0.5593677102843811,
        0.3707719468044552,
        0.5892031240533474,
        0.5069989204976372,
        0.4950821797965515,
        0.502944621555846,
        0.585212496487555,
        0.5035621915474918,
        0.3002786918764731,
        0.40584412141878884,
        0.5771814335307839,
        0.5660928876497344,
        0.5634801019900828,
        0.5000696058254869,
        0.5909182819715499,
        0.28004976868005416,
        0.5322881960123083,
        0.5979642943360135,
        0.602289157495632,
        0.5269005907127172,
        0.3623147624587965,
        0.4315033252612257,
        0.6129319971123504,
        0.34414063579730253,
        0.40127558790085194,
        0.49825842534103004,
        0.5316189003820475,
        0.5879839345103551,
        0.4767887387315252,
        0.4852658956327353,
        0.33017304795266184,
        0.4775394129010298,
        0.5009756808622658,
        0.5066380048853025,
        0.4387333814129415,
        0.7499985963874524,
        0.6821187712601209,
        0.5250751361100836,
        0.5914267248280969,
        0.31407902280497096,
        0.31638819454405176,
        0.48065666594947903,
        0.5832113572039513,
        0.5098746719871656,
        0.6564887016626318,
        0.27955305170981326,
        0.5684923397785724,
        0.46437876467233785,
        0.38766969791639155,
        0.4428422643133128,
        0.4751178253557637,
        0.47742610484342357,
        0.4662233197330344,
        0.4261719860141029,
        0.5957008914859854,
        0.36592973599602124,
        0.48838314209490996,
        0.307330801990579,
        0.4984051677506577,
        0.4738822509206028,
        0.3473483581182761,
        0.4260391213682172,
        0.5810470401332338,
        0.6705961426591518,
        0.47469517528677785,
        0.5772150432314563,
        0.4308099801392573,
        0.3215745083992422,
        0.327178323583413,
        0.6103361046642838,
        0.49960740577531876,
        0.4577858359860941,
        0.49002285396889056,
        0.5096830672215427,
        0.5549247086848553,
        0.41140620734021355,
        0.4811934301123597,
        0.5940628546638728,
        0.5029176759104129,
        0.4569623581926538,
        0.47996436364381007,
        0.5054471625307012,
        0.4211191224490711,
        0.30361649175347527,
        0.37020867881216707,
        0.6143455451965737,
        0.39237036534437314,
        0.7070757709478852,
        0.5180637693814931,
        0.5436362182997738,
        0.45337618247994,
        0.43569094598654307,
        0.5086336291083157,
        0.6832985355645427,
        0.6545095182335228,
        0.29763370552688373,
        0.38685048511477926,
        0.5577023318619051,
        0.4528096050044709,
        0.6010216943381504,
        0.24041306075583482,
        0.4549921425932249,
        0.5659012128929561,
        0.37336021510391426,
        0.686505344762291,
        0.38504178794416377,
        0.6949718430297771,
        0.41900654315708213,
        0.5855225950189239,
        0.4598081714213034,
        0.3175500230002271,
        0.4347576647390182,
        0.5566748531301602,
        0.4597854260456139,
        0.5326157865493811,
        0.4933322832041787,
        0.49540252258323725,
        0.4803537637526534,
        0.43898573576009714,
        0.5128682798786363,
        0.6717136421266409,
        0.4060621456643242,
        0.5838885733218536,
        0.39657073298348067,
        0.248840273599265,
        0.6248369674294527,
        0.642252288176433,
        0.5161163805274829,
        0.5259602764482626,
        0.5159621667705628,
        0.5342908277841896,
        0.5624725210083903,
        0.5168836637644498,
        0.47145565677822737,
        0.5490262105234327,
        0.40562780049462865,
        0.6153801884998518,
        0.4980791420647992,
        0.33468888733148505,
        0.5143294796812935,
        0.5076430170505751,
        0.5256093458993123,
        0.5154107018369568,
        0.5093158026213234,
        0.5278630945993475,
        0.5523997280083818,
        0.5917474029545369,
        0.6109732728455478,
        0.5254905034041725,
        0.42684870513914047,
        0.4336920094309488,
        0.5787923676128686,
        0.5373173869492746,
        0.473244326890042,
        0.596092503079623,
        0.5930913920871876,
        0.7067089587702456,
        0.5845254088860927,
        0.678693416989045,
        0.5987970775100665,
        0.6084833589597242,
        0.5692779532647243,
        0.4867083396375663,
        0.45268055109630934,
        0.58657699544787,
        0.43172426401726416,
        0.4538074557716019,
        0.5527061139963548,
        0.5275694189303395,
        0.3434678710344891,
        0.40254157687802566,
        0.5392900708733095,
        0.6398442555782651,
        0.6564871826958093,
        0.4609669067214219,
        0.4797247662273554,
        0.6360704087016025,
        0.3959921218332252,
        0.4754231119505289,
        0.4992172099149791,
        0.6719511154159075,
        0.567337761542354,
        0.4640548537079783,
        0.5508016309426171,
        0.4548722164251626,
        0.3653957603453669,
        0.42061246959095167,
        0.5767457061190728,
        0.3522718028193027,
        0.5495652809430523,
        0.6654521990511926,
        0.43403345275593125,
        0.5493905730741617,
        0.2669540678594057,
        0.46122193245938975,
        0.44256684275121894,
        0.5597695399302963,
        0.35705751208479997,
        0.6376674336730787,
        0.7638082278603192,
        0.25424067394731636,
        0.414785443984774,
        0.5295585244942853,
        0.50667512703665,
        0.5112915260275397,
        0.44640823916328304,
        0.5155129032903868,
        0.5550969052585328,
        0.43704994866788044,
        0.5291970325001013,
        0.3546227267744985,
        0.5857476318436455,
        0.6333949883467589,
        0.6370004156312875,
        0.5919153973454272,
        0.6459356592927862,
        0.5141410302195178,
        0.6120730047093268,
        0.73045353638847,
        0.5811850971396347,
        0.5160435722471177,
        0.4771512483670815,
        0.5387069698096596,
        0.4716320227309567,
        0.5336999107362266,
        0.5166471837038378,
        0.41634090039506666,
        0.4270343223763008,
        0.4118058458737817,
        0.5066441419118318,
        0.5536230039054625,
        0.6719924233505206,
        0.5740730125970477,
        0.38091769971267675,
        0.5910190394390239,
        0.5273764984875278,
        0.5661183305255683,
        0.6575853791374374,
        0.41657614072634236,
        0.4999930980410477,
        0.5738928937831398,
        0.468695659131294,
        0.40118093697028395,
        0.4380312817551179,
        0.41279872475532664,
        0.4241045940359348,
        0.40416766898552225,
        0.404833215256525,
        0.6473404209614064,
        0.5577638836832791,
        0.5830449594121564,
        0.43372311859655555,
        0.44845219017696525,
        0.38022770375480736,
        0.492890156402318,
        0.5460764647288047,
        0.6431322889310438,
        0.4986954604244608,
        0.28740178617849266,
        0.38094159301991637,
        0.38491649661775656,
        0.6880687272343822,
        0.6201171777961672,
        0.45513932384533673,
        0.40015374474522475,
        0.27836996992355034,
        0.29036923846803103,
        0.6000562446002764,
        0.6238947549418575,
        0.5526959095987682,
        0.5336602737899497,
        0.5633994204747433,
        0.5838501910423012,
        0.41466170394411167,
        0.47482059478870947,
        0.6173672766162723,
        0.37112932206698485,
        0.38533942466721394,
        0.524756054609709,
        0.41686444551687435,
        0.4438508785657856,
        0.3324199663534217,
        0.5336639529976147,
        0.47183999210111927,
        0.4360513837916608,
        0.506964388903541,
        0.6449105859177588,
        0.4959000654822035,
        0.4112627220905798,
        0.5445367350905692,
        0.5773196105030453,
        0.5688918837440954,
        0.5451743464583416,
        0.5484177556168173,
        0.4267060025345721,
        0.44751030932590474,
        0.45271983457400256,
        0.34994703208958433,
        0.5364324187055084,
        0.5282436570003873,
        0.43605199902335784,
        0.49202008368410083,
        0.4055636657376319,
        0.3853352791349746,
        0.4348414581300468,
        0.33402242084610007,
        0.5918088516258218,
        0.5668834225942402,
        0.5549272792404165,
        0.6046575761445203,
        0.33535427877839646,
        0.49012929822108914,
        0.4982837706474022,
        0.36943322227816605,
        0.5333867787611204,
        0.5213555653050328,
        0.5607734651010053,
        0.5978635099210627,
        0.4721054868769504,
        0.4976361421511806,
        0.4691973897121325,
        0.45767637380767007,
        0.3652377226959734,
        0.4123786934641341,
        0.47280678957128436,
        0.4986848563400834,
        0.5364061334923904,
        0.5561431370207285,
        0.5393346890522541,
        0.5277722872934976,
        0.48796191434075736,
        0.5274091558499957,
        0.428633436399152,
        0.4917361941593903,
        0.44481813239666407,
        0.5049562585378143,
        0.5832015973769009,
        0.6495630307754541,
        0.48713021204081247,
        0.4165341624786504,
        0.5443720322374965,
        0.408060675453701,
        0.40001383273737784,
        0.41921030782341845,
        0.5821443963513785,
        0.5757834502361162,
        0.4561698287763756,
        0.5418018396878863,
        0.4307896591054731,
        0.4196007682018723,
        0.52643209999402,
        0.359122496437487,
        0.3598180963516912,
        0.5189662984351995,
        0.529094874392042,
        0.4808830254899914,
        0.5863629367258529,
        0.5248113167669018,
        0.39900730862821376,
        0.49355733840846705,
        0.4017542501652697,
        0.5158178825685866,
        0.5088156885865422,
        0.49711021145645873,
        0.6239246264158403,
        0.5667618337088072,
        0.4495084453546684,
        0.5042541139376403,
        0.456008221474315,
        0.46217870677276607,
        0.5204225512614408,
        0.4261407316785862,
        0.527084765466801,
        0.6084649904291929,
        0.6451173634226318,
        0.5269865584382415,
        0.6280144415455743,
        0.5361056759077755,
        0.4797345217366022,
        0.41782607543339334,
        0.44710708808037875,
        0.4636216264513281,
        0.532158072170933,
        0.5342756017918842,
        0.3958675684703244,
        0.49015518693005555,
        0.462371444818023,
        0.5009123799998287,
        0.5784268752650144,
        0.5884118688418617,
        0.4850194104148187,
        0.567454013895937,
        0.5284146792166955,
        0.5501462534839209,
        0.5271288541395912,
        0.5317006139875674,
        0.5020616132217153,
        0.5090319954994545,
        0.5366502023871875,
        0.5405713133226482,
        0.4354879759014178,
        0.39263290934788675,
        0.3901676031047815,
        0.5646982028261431,
        0.6727484651597492,
        0.6094886382634024,
        0.45661895290762944,
        0.4797986700483437,
        0.486085069115265,
        0.40402733069923824,
        0.5519186970214186,
        0.4008495848546003,
        0.5336175556356708,
        0.4675280500474689,
        0.4890137429630895,
        0.509749134412565,
        0.527812851692137,
        0.523506313276633,
        0.4336813091480042,
        0.6300668755402077,
        0.43614029707608193,
        0.5831566240491763,
        0.49122122490507936,
        0.39416386692602096,
        0.5469058033836515,
        0.42428910444115653,
        0.591533743250584,
        0.4828862917194899,
        0.5334654890045273,
        0.3827734104730712,
        0.5334700307219348,
        0.4877321919075855,
        0.5102397352009038,
        0.31902161297825976,
        0.5540221450612062,
        0.4526940870003993,
        0.4556677497874224,
        0.46783826208497736,
        0.47407938615547585,
        0.5332296471297524,
        0.6019237396924505,
        0.4438975582970065,
        0.4468954468067966,
        0.5244175921073276,
        0.5477969848772544,
        0.5336520501157549,
        0.5571903915204606,
        0.5357206433843192,
        0.5451573556260499,
        0.42845933356133503,
        0.49238983831602606,
        0.5776860872967029,
        0.5912931933040919,
        0.5655913302246125,
        0.5189087667126117,
        0.501721732458637,
        0.4073319440573978,
        0.7813605669439131,
        0.45028598452937013,
        0.4899003530670054,
        0.40874834012352435,
        0.611929668890743,
        0.4350860234241975,
        0.46465827263100073,
        0.5751476688431809,
        0.5236572103971718,
        0.5633032661714713,
        0.46479153691264136,
        0.5127379451537835,
        0.39239833144281727,
        0.4200764059437031,
        0.4972663950526158,
        0.5966374239512673,
        0.5422612356378822,
        0.5092916735524452,
        0.5030531015280908,
        0.35302775829941213,
        0.48067917327892024,
        0.6306963085038014,
        0.3962236370360866,
        0.43585226819096257,
        0.4846509137202386,
        0.641684587018449,
        0.41225061336633206,
        0.5920206345098464,
        0.5415970862827612,
        0.47600286020112903,
        0.5201146994161172,
        0.44716457198037307,
        0.5139443673933006,
        0.4828330426390828,
        0.5229786234955245,
        0.5806935337108768,
        0.4261061636137133,
        0.5681125450832148,
        0.4151050850076646,
        0.5398338180194941,
        0.5126256802815898,
        0.4515034629231971,
        0.5079436813062425,
        0.5044256740456439,
        0.5487561342788893,
        0.4275712953790431,
        0.48771373530663553,
        0.7914730766111318,
        0.49179859048365276,
        0.44715268649932416,
        0.45667900244385073,
        0.42857564930513825,
        0.6684030333490748,
        0.36985510657473963,
        0.48930017840219153,
        0.46797051210591495,
        0.49094010583804143,
        0.5470176175063066,
        0.5662688385484929,
        0.38816854312926496,
        0.5160373484826766,
        0.5285641673149118,
        0.49613758405978114,
        0.5563655570369176,
        0.4222212493268756,
        0.4797430169199287,
        0.503318789942289,
        0.47797889731324605,
        0.47248689964117907,
        0.31799411385232523,
        0.43804922551536823,
        0.46882745711369445,
        0.3924047380522984,
        0.5731834155718111,
        0.5259624625182372,
        0.4894646754695794,
        0.5520788214964117,
        0.6133725822145386,
        0.5682988490081697,
        0.5609690070608,
        0.4893583928435052,
        0.5665497291273676,
        0.3387341783547834,
        0.4852599326751539,
        0.45646396820358404,
        0.37122886300209085,
        0.3819508718310097,
        0.4661243067657268,
        0.6932651789213002,
        0.44844357074905156,
        0.5696373890713835,
        0.5029160352501195,
        0.41432919936220086,
        0.48845423440451835,
        0.6372343956919165,
        0.42532439881841927,
        0.47279848071237607,
        0.563604916261224,
        0.47440683654146915,
        0.7062085609428067,
        0.4972560984906583,
        0.45809782503824004,
        0.43010663578806,
        0.5924451910842471,
        0.5203409657588206,
        0.5652193112524937,
        0.5456859859328029,
        0.6081187339803413,
        0.3017388139564697,
        0.4620560190765419,
        0.36130181147481066,
        0.4960245026444217,
        0.47062620744509626,
        0.47014902544942044,
        0.4471996134119022,
        0.670520668523822,
        0.5343273452182417,
        0.465510971178384,
        0.4909803267616001,
        0.5703345486355534,
        0.4384970587443881,
        0.47077681920584696,
        0.5347168524149858,
        0.4107062556288579,
        0.418221573167073,
        0.5622075289123318,
        0.4962446786040702,
        0.4429062160451816,
        0.548703870616682,
        0.4846736706956788,
        0.5899256045181215,
        0.4843612967120747,
        0.5427549865918188,
        0.4375668833835479,
        0.42222221243536334,
        0.6044389355076802,
        0.3635012799130697,
        0.4825358906187959,
        0.3615504278122209,
        0.5307352374761655,
        0.5585899676459123,
        0.48585508857629683,
        0.4469344741182011,
        0.5720997016738745,
        0.42823570392467114,
        0.502226113522084,
        0.5662654209157765,
        0.5918568106134999,
        0.5584226496711328,
        0.39387058965719646,
        0.4806819394346255,
        0.522522022683051,
        0.5674422362018635,
        0.45353191696348794,
        0.4812445198069497,
        0.5746408671094675,
        0.5404597711964148,
        0.5473054674297937,
        0.551862220575536,
        0.46636003543627574,
        0.3662315763329912,
        0.5759224712602499,
        0.5057778999596012,
        0.4778445685174242,
        0.5197776985714493,
        0.5312148573867427,
        0.47897775846926127,
        0.41585014279183724,
        0.43599977878089197,
        0.43812581769789183,
        0.5906754943108454,
        0.4525300388810983,
        0.4743324153408681,
        0.448594355218797,
        0.653743211209126,
        0.4970740052923395,
        0.44008936459967857,
        0.38792358902430446,
        0.5084389974066469,
        0.4297013374681691,
        0.44868822651317875,
        0.46394196137130117,
        0.5686104016149767,
        0.6161867130108328,
        0.6428585962094436,
        0.6079223982205123,
        0.4614071007185313,
        0.4134762427920988,
        0.453086149636392,
        0.4721285184737409,
        0.42795261606932794,
        0.4466323383605833,
        0.5447936254075398,
        0.4538965631441711,
        0.4937342706657538,
        0.5045251380770682,
        0.5831263279967531,
        0.5329197144654171,
        0.6099781008960681,
        0.5539400277547359,
        0.5444796582403081,
        0.47256348286794475,
        0.5412786374224017,
        0.6046578142417907,
        0.4242196318806906,
        0.45173344698459417,
        0.5399050278317793,
        0.5594850646374172,
        0.6206229600929075,
        0.513741574223886,
        0.4489447905608381,
        0.5479905218216491,
        0.44323230534828534,
        0.50399388193609,
        0.5069678462383591,
        0.5444990649752205,
        0.5827839170635077,
        0.4062471379170639,
        0.5112521918328806,
        0.5841253410232253,
        0.5607227540015827,
        0.5081184126133931,
        0.5432549190902957,
        0.6519089645036639,
        0.716186841595877,
        0.5169652052781532,
        0.4549123224579032,
        0.5376072156638598,
        0.6739811512885427,
        0.6473638539935459,
        0.6807553229026769,
        0.5950368264413677,
        0.6927441748526364,
        0.380986134678613,
        0.4921251640900356,
        0.5520006056688995,
        0.4652695735593696,
        0.4692594992835214,
        0.4369541063979266,
        0.6154376886394322,
        0.47207171441781476,
        0.4772393143562686,
        0.44102972328586054,
        0.6051405174845258,
        0.5643814581444843,
        0.42748311377063575,
        0.47120077596030974,
        0.480062871949468,
        0.4319480560369922,
        0.3945734952266143,
        0.6472394746771233,
        0.4781893812661077,
        0.3585595685627033,
        0.5598212190807969,
        0.4177382022770408,
        0.45892061046016247,
        0.5821561121886635,
        0.5796831036528997,
        0.4568119365931241,
        0.371705072132962,
        0.39929250135117944,
        0.6981569402109601,
        0.54965071794535,
        0.6009747519920732,
        0.5517899529430185,
        0.46051633499542866,
        0.5630749960966849,
        0.45966934723023545,
        0.5237711705015912,
        0.46392078281691734,
        0.37215694422572854,
        0.5425599473457682,
        0.48911413455935093,
        0.650871865089306,
        0.4790692528712128,
        0.6154736577685828,
        0.5398569524412227,
        0.48722045922894847,
        0.5747005982177438,
        0.45902058655799116,
        0.4722059908745735,
        0.41863958587333927,
        0.41147233624630963,
        0.5607546258613608,
        0.44124013502457293,
        0.44974935999489124,
        0.4287297684079436,
        0.45338826480959665,
        0.5637618873180353,
        0.48473949753847373,
        0.620459759514141,
        0.372081224147803,
        0.44783017132375025,
        0.6982424611391946,
        0.4798435710715214,
        0.5578207683719422,
        0.43631696620142785,
        0.6371823287791977,
        0.5215262569219129,
        0.3881005807417824,
        0.5367479672221873,
        0.45540934024089846,
        0.414179299152695,
        0.5432013020320708,
        0.6256121094351583,
        0.47058849817739745,
        0.31288868826777505,
        0.45721664671355433,
        0.48598583767695985,
        0.5013488853282777,
        0.5679851162241678,
        0.4347527127072533,
        0.4744141952280034,
        0.6097809931451987,
        0.608686145118607,
        0.5181493847984358,
        0.555802238191271,
        0.641097890873611,
        0.513099784769366,
        0.4074529762847833,
        0.2452065856848379,
        0.4610828610184632,
        0.5291653320970322,
        0.5646394533168245,
        0.5029143693637739,
        0.650567513452332,
        0.6740579672119063,
        0.4996451317841944,
        0.4426955058732845,
        0.29540877418675365,
        0.6227687884413112,
        0.5673200668559474,
        0.3751500784889676,
        0.6046199486563367,
        0.5417843169553483,
        0.6905871597203859,
        0.5900136274477134,
        0.6334748428050444,
        0.4948700204318768,
        0.4430668974641356,
        0.48467992336473764,
        0.6237762582478887,
        0.46276951010121337,
        0.6020838730365772,
        0.5348458070351164,
        0.4574477073031577,
        0.5595134780167929,
        0.6431482475272348,
        0.5945836468279693,
        0.4428247209265055,
        0.5977699699599364,
        0.5136084029470933,
        0.4090598418079612,
        0.4749210977420234,
        0.5110675454797154,
        0.5407109020102949,
        0.5383189254511945,
        0.4517880056458959,
        0.6155195944051077,
        0.5495173541054482,
        0.5658520081406775,
        0.22541544411644887,
        0.43131849582603693,
        0.4348850222277638,
        0.3897485878215435,
        0.45240435262015083,
        0.45299181440875247,
        0.46841311521593754,
        0.547586326843684,
        0.49557737250007067,
        0.36459654757829874,
        0.6096267621606182,
        0.4328256327260666,
        0.5167659219529606,
        0.6168817382471238,
        0.5136827903751946,
        0.5996647261117715,
        0.3863255623088662,
        0.5588193150693334,
        0.5275495431067324,
        0.6427135857888581,
        0.3196771533481005,
        0.46763739418701583,
        0.37860216407999364,
        0.4186426180744605,
        0.6808965888686143,
        0.4160041394833041,
        0.6670948455733459,
        0.41591380925465904,
        0.587700838276006,
        0.4425304221223091,
        0.5563061270326746,
        0.46114302885190017,
        0.4946804283073303,
        0.5283723072180502,
        0.517887092562514,
        0.5155621973154163,
        0.6364328346958644,
        0.5847806167592297,
        0.40009044391749504,
        0.3240132486522681,
        0.4157926000378751,
        0.541116893544001,
        0.4838094381583769,
        0.5758495616121075,
        0.42316581979753437,
        0.5534281934625133,
        0.5436467922330414,
        0.3861583112825591,
        0.44681549192158976,
        0.6125532929999118,
        0.29633176644394205,
        0.5059251996774026,
        0.41550475699665157,
        0.4693156746999439,
        0.5586924491366803,
        0.6304602091045521,
        0.5167545579011008,
        0.36154275418360365,
        0.2918580310552898,
        0.4383197084389686,
        0.45255962625577156,
        0.6097366912125289,
        0.49716249971596166,
        0.537617514873504,
        0.5941326151593481,
        0.32438609555487835,
        0.40992978128841123,
        0.5625199540963862,
        0.43100584384228596,
        0.5962486473785593,
        0.47444288577868887,
        0.4457644396825701,
        0.4646881088436308,
        0.6293585850973602,
        0.5911682292459914,
        0.49228143154174636,
        0.4319103722880525,
        0.48823062516921456,
        0.4105907724416663,
        0.4564517244132826,
        0.4826116029583453,
        0.3833665022895938,
        0.3593794680159551,
        0.5908877424073384,
        0.560294930013116,
        0.5833455675773165,
        0.4055119912769149,
        0.5724661423305569,
        0.40806675297825024,
        0.3731368298933007,
        0.5449074507937803,
        0.33842544404968167,
        0.5006018604037199,
        0.4481329681058267,
        0.40682001964296,
        0.5386156134746566,
        0.5192786323887739,
        0.4930887117417519,
        0.41871573523574707,
        0.48581645991643707,
        0.436297007323698,
        0.507437312466834,
        0.47389430593976317,
        0.4894754099520304,
        0.46052823831710626,
        0.5677820166698562,
        0.42520022640430727,
        0.4304147576588042,
        0.5862802855571243,
        0.5469793640901333,
        0.40002513106573157,
        0.4188820619958176,
        0.44480518399746616,
        0.5519811277761463,
        0.6128537040626463,
        0.43013645101658454,
        0.45778877356071485,
        0.5267621396033929,
        0.5268551125919193,
        0.46869913236803434,
        0.49846844173425875,
        0.5111437046329492,
        0.4097903692814012,
        0.49540579870711265,
        0.6920004473277842,
        0.544895595295557,
        0.5441398636616499,
        0.5187163259833814,
        0.6461151836046876,
        0.4863233282440629,
        0.5288292363981082,
        0.44823748207857567,
        0.6585849211102235,
        0.5623297938691041,
        0.5467383896214187,
        0.5271744716717349,
        0.5229533721506522,
        0.440071791777385,
        0.49901299164807283,
        0.5779328535507513,
        0.438536975584504,
        0.5172360862997909,
        0.520830338483542,
        0.46422838949488443,
        0.540069360358242,
        0.5022637550866258,
        0.5160286278968382,
        0.4473057090768834,
        0.4639751886338587,
        0.4990110022117378,
        0.46529133545059975,
        0.5016024852406575,
        0.3600447521969954,
        0.42128641750953544,
        0.5277201232462616,
        0.34661782529670077,
        0.5660875604055752,
        0.4412461987266236,
        0.4263631530385825,
        0.5289609635298341,
        0.4904431923203977,
        0.5555832548031446,
        0.5466215674720118,
        0.516177409551145,
        0.5523162166060286,
        0.43220418170600944,
        0.423548911472311,
        0.5612433510518308,
        0.5403406806549649,
        0.6477085848774053,
        0.4238860843791261,
        0.5756720345607291,
        0.4600783313570663,
        0.44909431188304405,
        0.43892281929737675,
        0.57942290967356,
        0.5673901634326721,
        0.5156728138842437,
        0.31193087011493337,
        0.5615348477170209,
        0.49422159837547225,
        0.6101213113119345,
        0.5510365135685117,
        0.7083599592089839,
        0.3688593547351234,
        0.4027999906400281,
        0.5603615122902055,
        0.5153185457453017,
        0.4886204592684636,
        0.46679779872978805,
        0.5126398037083569,
        0.5751475628129609,
        0.5275310091125662,
        0.4008896772003874,
        0.59559563250066,
        0.5366970235326488,
        0.4599750495018891,
        0.45046995973448056,
        0.48259723898511725,
        0.4898504777188687,
        0.5225638858922221,
        0.4279455451010911,
        0.41141247002143444,
        0.5752357900215053,
        0.4112500063225126,
        0.46590933737240475,
        0.49239696528587334,
        0.6126561827513621,
        0.5633882398249582,
        0.5121773095903676,
        0.6022198688125275,
        0.5065211143545288,
        0.4407224979445748,
        0.47444376680369543,
        0.47719121683873933,
        0.4427608800623058,
        0.4455310665666245,
        0.527318181292433,
        0.40074363175944266,
        0.4639502774755773,
        0.512340705571753,
        0.487772927949293,
        0.2656577046637807,
        0.5356740790512392,
        0.5437796664606283,
        0.4177523854649453,
        0.5002755791713437,
        0.5279651437162282,
        0.3792816945755213,
        0.4716654797515643,
        0.43984589968852184,
        0.535518209770666,
        0.5542995911582619,
        0.4557550838416861,
        0.5805106066470139,
        0.520325086880741,
        0.4648644103499541,
        0.5298583858809681,
        0.521293059335113,
        0.552570823907507,
        0.4013356801057802,
        0.5793754572509319,
        0.6290478222347669,
        0.5136544327227178,
        0.4822967881252868,
        0.4953765669028348,
        0.5600662514482805,
        0.4922446001809475,
        0.617934157697142,
        0.5126871638531282,
        0.4833979115091026,
        0.49840453550681324,
        0.5933070602807548,
        0.5347914106500227,
        0.5584962182774503,
        0.4789119028488974,
        0.5239367506014544,
        0.5271325266483893,
        0.4653327778426216,
        0.5577841648785059,
        0.39352731156282456,
        0.5135137177717078,
        0.4753286894176612,
        0.3603194470124837,
        0.5208829056806799,
        0.38378161829307006,
        0.507337983776622,
        0.45743050991850537,
        0.4763721686119007,
        0.5439520199478832,
        0.39323417182443055,
        0.5495756628651848,
        0.38149746413651925,
        0.5018528083833462,
        0.6494549083078888,
        0.6333739239067961,
        0.39713470392041195,
        0.6385188291398456,
        0.544721633295758,
        0.5293885469629782,
        0.4782064829724624,
        0.5533944612802093,
        0.5327907940847706,
        0.4684225682789139,
        0.5416301954542916,
        0.39202086614906956,
        0.5037495989303964,
        0.6222812799098332,
        0.49738855152688394,
        0.5234656177009108,
        0.37056147921942334,
        0.29557557539308116,
        0.6025238940863515,
        0.3679215418608981,
        0.4910668974962046,
        0.5671096739160719,
        0.5489766019256959,
        0.5406794856001907,
        0.45503757250724164,
        0.5039074868330337,
        0.5653309186435028,
        0.45397181515135815,
        0.4927957955102996,
        0.5273931931224537,
        0.5727420531288104,
        0.531259435209133,
        0.557280298511896,
        0.3040652473400999,
        0.40136619777039706,
        0.5549151742659726,
        0.5666227997988991,
        0.60232229364807,
        0.593219708347078,
        0.6017298479220704,
        0.34212341504732807,
        0.5378926246645993,
        0.5825476699357995,
        0.4660975190198944,
        0.6257237579844874,
        0.4248822504149336,
        0.5649489485624676,
        0.4494574471623628,
        0.5727638778665616,
        0.5919053441776743,
        0.562575665325136,
        0.5119821223956846,
        0.5246890253296634,
        0.4637480911356017,
        0.5249698140622292,
        0.6553892715647702,
        0.43979568631605614,
        0.49089503336585816,
        0.4403311959482672,
        0.5895239016522136,
        0.39890169780947926,
        0.5080832238564744,
        0.486776297368508,
        0.49679302781832857,
        0.6056930281714213,
        0.5437624712133315,
        0.503217248006111,
        0.5194086011421585,
        0.5106680267256654,
        0.4975087411351093,
        0.40020028607883534,
        0.5352861502768178,
        0.4582437882221849,
        0.5896549694144259,
        0.49800209280103125,
        0.5002297635984178,
        0.4696918683187615,
        0.3969997675709992,
        0.552100241148141,
        0.5744014990533242,
        0.4984386444077466,
        0.5862474482413965,
        0.4957685748702741,
        0.577238617997059,
        0.4384056235689976,
        0.6241514759400463,
        0.4730011278966837,
        0.33946815042401535,
        0.4567582598144221,
        0.5212861185238141,
        0.5634812359951837,
        0.4239187862735701,
        0.5656506381581868,
        0.5021974579188073,
        0.48238527492067446,
        0.4600266060084037,
        0.5128368048185064,
        0.4977532012466144,
        0.5854997794480671,
        0.4919910284995439,
        0.4724521454357338,
        0.5186714914281478,
        0.5185674330437711,
        0.42859319053684736,
        0.48264483552091064,
        0.5973416690218981,
        0.4599520896232978,
        0.4100408697671228,
        0.5135316584739483,
        0.3845898198623425,
        0.4341108481232902,
        0.5301621416021242,
        0.46679645604721415,
        0.4867057597270408,
        0.34356816114206434,
        0.4615001880095156,
        0.3988421054480935,
        0.454681013808159,
        0.5306353281441442,
        0.46238050063455116,
        0.32298563428030425,
        0.420399732822818,
        0.5581858003424808,
        0.5088823748563747,
        0.6159358584291166,
        0.4824736516657892,
        0.5758415213397576,
        0.5750751422467557,
        0.48484970000926025,
        0.4523515253473173,
        0.5811689083017996,
        0.5977977792056279,
        0.4434035862519202,
        0.5440295860498777,
        0.4964852512314924,
        0.5453942290640027,
        0.6318795484334166,
        0.6459600184765442,
        0.5332721455637556,
        0.4958844053106095,
        0.529654559192934,
        0.5605989225246378,
        0.5377359351192218,
        0.5304161808205767,
        0.5640718666149929,
        0.5903292080524648,
        0.38217056218051937,
        0.6280616834606316,
        0.6078190239835376,
        0.5258622058771866,
        0.5743160444176822,
        0.3838708001749605,
        0.45241879352516223,
        0.48522455536418424,
        0.6933867317789978,
        0.5107879545958272,
        0.5321643452118481,
        0.5802051503490938,
        0.5797126030093885,
        0.4867844038236988,
        0.4043928115847603,
        0.5351360852937761,
        0.4856815971033356,
        0.3704847103882009,
        0.5820288209017068,
        0.49221660245051563,
        0.5377317033911242,
        0.43095919473829813,
        0.42942046515090787,
        0.3955911722653193,
        0.4193910527069635,
        0.42095304580626397,
        0.3199278132780237,
        0.5584906015309724,
        0.5852111204072005,
        0.4345479719839536,
        0.3333697665594817,
        0.41151192231082995,
        0.5264619961089895,
        0.578252668582503,
        0.4230342224979944,
        0.4858373085631387,
        0.45864411687805345,
        0.45957818737415224,
        0.5262509320207599,
        0.5544809393950522,
        0.4377259125490234,
        0.5197329337215767,
        0.433950287788884,
        0.6175890644466292,
        0.6565914507655564,
        0.4717865535264294,
        0.3825500731884865,
        0.5268124643067801,
        0.6856110286067738,
        0.4693301046139567,
        0.6044829734420447,
        0.3900320534614343,
        0.49363609088212673,
        0.6187032902215497,
        0.5521123027381399,
        0.5640050269412032,
        0.5514539706333345,
        0.5197061369234953,
        0.45956965677149225,
        0.5129446405643499,
        0.47675201773736364,
        0.3683365789748897,
        0.567555727675837,
        0.4412773965956125,
        0.41761372948384334,
        0.5768450681213352,
        0.6562225813314811,
        0.409099121995772,
        0.5199272934800855,
        0.46091073486716766,
        0.34395778497711266,
        0.5356507980043292,
        0.4081527585600826,
        0.43289723559069226,
        0.3354561926836331,
        0.34837437158039514,
        0.39502660014457647,
        0.6166915748696116,
        0.6130101666400447,
        0.4551991387007941,
        0.5343456726299104,
        0.6040805312542913,
        0.5217245077487693,
        0.4221400222366627,
        0.3745090951336642,
        0.5479191708579493,
        0.37144237484987125,
        0.5149508739457554,
        0.561579040479212,
        0.5553066057355576,
        0.46587013998060395,
        0.668707341367181,
        0.4228405007253282,
        0.5362031076530233,
        0.5092701813369458,
        0.47541358877775264,
        0.48089625908608485,
        0.45883033544373747,
        0.4871501619410208,
        0.3858389459183729,
        0.3630377278693674,
        0.35617910297498434,
        0.7133830392736051,
        0.6174075144665265,
        0.4888283891181701,
        0.2935846029719833,
        0.4971408534472458,
        0.5259572827993079,
        0.2523276839243439,
        0.5163423358629035,
        0.4722166218846871,
        0.4674493430891206,
        0.5137541536757315,
        0.4764007809239014,
        0.5490426118653993,
        0.5202067145591267,
        0.5928405525541621,
        0.658736541375244,
        0.6340486682931346,
        0.4999160118969438,
        0.5462447056336087,
        0.6330712735373725,
        0.5461777744922834,
        0.5554261545309648,
        0.49176754212171236,
        0.42511359170022694,
        0.5448455251438353,
        0.4184235149954241,
        0.5414098324656202,
        0.429922573260274,
        0.46510699247127385,
        0.5331030563003579,
        0.3911394778481835,
        0.4551848405082247,
        0.5437525965827302,
        0.5689733468528,
        0.5163812587906526,
        0.4295401113927811,
        0.6656005779324233,
        0.4183417954232144,
        0.6299052822113314,
        0.39632053475842116,
        0.45210038783699324,
        0.34475746997974305,
        0.5591207089666305,
        0.7888598618404064,
        0.5299545356627423,
        0.4027543213493448,
        0.4062682020656028,
        0.6369140739010353,
        0.38763190304069833,
        0.5313384733995904,
        0.5235140862398444,
        0.46415245718504433,
        0.5390801180424221,
        0.4533242282421002,
        0.33205807228984835,
        0.5756122454292183,
        0.6083069018471932,
        0.6154769191510553,
        0.5262550735770665,
        0.3909726202682904,
        0.472151122148084,
        0.5811991709341242,
        0.6143162761554563,
        0.6157407962508209,
        0.394975167088205,
        0.5547205012881657,
        0.5830873700259451,
        0.48811553094348203,
        0.41563788480690905,
        0.5163495419785177,
        0.5714086606484194,
        0.40324588326093264,
        0.541454044499325,
        0.45341991247685115,
        0.5700801102362623,
        0.5210039026710293,
        0.5981947232627023,
        0.47087038469564135,
        0.43654441864727633,
        0.5700520010363717,
        0.55778039981928,
        0.6984393746476633,
        0.4787511207143176,
        0.5459289785230735,
        0.38785941541729896,
        0.5374887818434363,
        0.427705782084786,
        0.7101785785609872,
        0.5684412052374103,
        0.591754573281749,
        0.39612030897286427,
        0.554962011640828,
        0.3730976418150207,
        0.6012856616303353,
        0.5347391698873073,
        0.676037933491129,
        0.2538367767731493,
        0.5290193768936269,
        0.5482138201386245,
        0.6150305521509051,
        0.46584379941855925,
        0.5416393447522699,
        0.6568381697303535,
        0.5795893385309232,
        0.4006919619502819,
        0.6079301261859164,
        0.5441734795177311,
        0.7132089083269169,
        0.38763605031625475,
        0.5326361097078249,
        0.4524671485663895,
        0.6360437141617947,
        0.34540085961722233,
        0.37039233615958067,
        0.44146151178820014,
        0.4993683858003786,
        0.4837670163391866,
        0.6415037368451265,
        0.4748618834854904,
        0.48683645169221784,
        0.3266306220181314,
        0.3650920283696759,
        0.49422820947967916,
        0.4219492555696433,
        0.5998276084736129,
        0.3912867956458692,
        0.663094067810631,
        0.5683484791997839,
        0.5133580821522109,
        0.4550891022553563,
        0.4284263020134957,
        0.5655736211060751,
        0.585091317374212,
        0.3476950675680509,
        0.5862142031648135,
        0.6630043257644439,
        0.5516002752728626,
        0.5557207137929786,
        0.4321161806381029,
        0.5099819175232325,
        0.6461153175124309,
        0.542037138173208,
        0.3441882135322274,
        0.5035673671180606,
        0.4792916145646329,
        0.44013635955619107,
        0.46483508428012615,
        0.4179626452233071,
        0.3392496622456402,
        0.35919791568693804,
        0.4581321905585982,
        0.3673212269162084,
        0.43171535726682536,
        0.6081129306674694,
        0.41452322085962057,
        0.540350070664796,
        0.47905930585076356,
        0.5227130622801162,
        0.6387868014337521,
        0.6704399741248502,
        0.4433273147253198,
        0.5212685754301924,
        0.5097146788207625,
        0.48462380998523286,
        0.5643482693111841,
        0.5342913397663537,
        0.6398669155326637,
        0.4537302250093348,
        0.6378666131368991,
        0.3655336161751525,
        0.520064383516015,
        0.48679733326826125,
        0.47303648357396333,
        0.5091900067258585,
        0.4951995244365436,
        0.6125829244470464,
        0.49246792729074385,
        0.42052944809623494,
        0.497229779239733,
        0.4097800113559209,
        0.5389863298222851,
        0.5481029628322163,
        0.45290024471891194,
        0.3272061153042292,
        0.45035635767371357,
        0.6034906793974375,
        0.6259564455606649,
        0.4266763449425673,
        0.49573832161713915,
        0.49971657838396555,
        0.3838913714461855,
        0.4683736662992857,
        0.4074002529268915,
        0.3752415344717227,
        0.5536351041662279,
        0.644643270742204,
        0.5563720707020028,
        0.3894470192155411,
        0.5334676287901062,
        0.4164254754911264,
        0.36834941627450235,
        0.5210080243578754,
        0.39647300577304395,
        0.4533894626403796,
        0.5224110284997644,
        0.5576248344994734,
        0.43767879300888374,
        0.4265244760890846,
        0.3298797669199945,
        0.39621095143611407,
        0.5406054035673508,
        0.512975655539367,
        0.45220321146899084,
        0.5079238863365041,
        0.4676517106675485,
        0.47512334626809666,
        0.5179893466980449,
        0.7358650003169207,
        0.4585937569141931,
        0.5016790338700686,
        0.4469675341429112,
        0.5196765165067784,
        0.6597241176067123,
        0.5831365713643474,
        0.4906018325659039,
        0.5114043947359009,
        0.5967663930248672,
        0.3695846041427136,
        0.4081595822085329,
        0.5670612952659508,
        0.44540381337294566,
        0.35480260226421956,
        0.4948780533947107,
        0.1885592938869545,
        0.538948829817781,
        0.361892385009622,
        0.5813821555752847,
        0.6003359347001009,
        0.45634220278168935,
        0.5405109428312315,
        0.49419961639841725,
        0.4316306366751271,
        0.528217506828358,
        0.4926374138699007,
        0.36185107642416814,
        0.49361773957522287,
        0.3598688164819722,
        0.515532648320662,
        0.3727664613798835,
        0.44022747316213784,
        0.40893118403301476,
        0.5258012708813521,
        0.5760249687890618,
        0.3325840450773273,
        0.3842460115215632,
        0.4131923730616781,
        0.6192404838145465,
        0.47271038235079965,
        0.36556516536723915,
        0.6354606784709951,
        0.4088349239845422,
        0.46401723997448496,
        0.49271682371925735,
        0.6049801372789023,
        0.34003826625609856,
        0.6360787772627029,
        0.4201993419013061,
        0.4381763250687946,
        0.4261004267156405,
        0.5256798151960106,
        0.621667015380791,
        0.5016229338863925,
        0.46545373465766826,
        0.7844305505734859,
        0.6454211725236073,
        0.5632693182908568,
        0.5328210883468437,
        0.42502990473525337,
        0.2977404333153533,
        0.6582696986695236,
        0.47370440838462863,
        0.5667058898216109,
        0.39370248201726893,
        0.35361110858706524,
        0.4545950027675803,
        0.3910076086188978,
        0.4422985674661787,
        0.5108982212428799,
        0.5228679127525051,
        0.47233638068658695,
        0.6694976283378631,
        0.5652589804644894,
        0.607118518892552,
        0.5716973509192377,
        0.5853665810491282,
        0.5320728599123955,
        0.5180856589359388,
        0.4491975918866971,
        0.4732238866046094,
        0.3591444337534747,
        0.5416919491749937,
        0.5182049940352182,
        0.6425690786941879,
        0.5312985944002604,
        0.4743356077557551,
        0.5749983701225313,
        0.5186607996915028,
        0.576918632453684,
        0.37781485245033564,
        0.2537385399516873,
        0.4013990700451999,
        0.4689097841192398,
        0.49742328813283065,
        0.4097797881570188,
        0.5810693506796427,
        0.20821181201218067,
        0.5155742977369236,
        0.517660214583402,
        0.5418258993713363,
        0.7793134564706905,
        0.5575049939106235,
        0.4686382850877184,
        0.5363901572753451,
        0.4953122147877448,
        0.5349966679066968,
        0.3552693005464125,
        0.4022301890255377,
        0.4639358759266624,
        0.5509188152582044,
        0.6652121019424203,
        0.47391129420569666,
        0.42872895869814154,
        0.7040975986426162,
        0.4558723983874914,
        0.3904022738939553,
        0.6382912694648089,
        0.7156402239327837,
        0.46558160844093716,
        0.3959021047090251,
        0.4605601849504039,
        0.3682406157183759,
        0.6186640179109628,
        0.4712406286739388,
        0.46488161612856793,
        0.5952369212472918,
        0.4172099194747178,
        0.4719153132281579,
        0.516004755385541,
        0.5576112411937986,
        0.39124470992731847,
        0.43221309584677936,
        0.3858145888187173,
        0.2966016868318252,
        0.5422768629710568,
        0.2623726020186615,
        0.5090414062574531,
        0.4481787754776217,
        0.5459919513844882,
        0.5141809384009858,
        0.6448263339241227,
        0.5732818462241488,
        0.35567218255948907,
        0.43695908298688346,
        0.5370425535814151,
        0.43756860650940904,
        0.4477612928730685,
        0.43756926467085056,
        0.4742731046923263,
        0.30524739199961864,
        0.44632582143163174,
        0.6437127122871712,
        0.6724061944523744,
        0.48793835624179327,
        0.39144918403204065,
        0.8500959788899045,
        0.5762465945376908,
        0.5595170003407499,
        0.5871582615603507,
        0.5854631256051739,
        0.4772922208075049,
        0.5714251944779891,
        0.4630803536740332,
        0.4357805750154393,
        0.4350077005773589,
        0.518694669335959,
        0.8026424503886448,
        0.36403541750060897,
        0.5188265154446112,
        0.3967158851138217,
        0.4205524601105442,
        0.37321296888430117,
        0.48154510359165303,
        0.5207337948472177,
        0.33875380176811587,
        0.44788109152629996,
        0.4344979119662987,
        0.5186357517846035,
        0.659594506535245,
        0.408325949455917,
        0.509578847022287,
        0.4395494236236052,
        0.4529155543714667,
        0.5986000724364926,
        0.6864295680147398,
        0.47183509979136085,
        0.556139284319583,
        0.6186034397899179,
        0.5715001484565262,
        0.3955961974384593,
        0.3988701858944962,
        0.5397380344902164,
        0.6478967046445769,
        0.3653574301981895,
        0.6113769088505447,
        0.544772318423444,
        0.6609808122249033,
        0.44606785830707313,
        0.46293678611642713,
        0.6697081227137527,
        0.6155808733309382,
        0.5787928677006212,
        0.6357012693041622,
        0.5764770404541102,
        0.6218202349959745,
        0.39861774005900413,
        0.5049492422554687,
        0.6555976291349705,
        0.41291429352790404,
        0.5119836273083576,
        0.5290483303785548,
        0.5418401004365176,
        0.4314404521122313,
        0.3923128087040203,
        0.5277939564088382,
        0.6849910303267559,
        0.39216445492495966,
        0.294238072575982,
        0.5623237259273116,
        0.7021529396671866,
        0.6084794330163827,
        0.5014307483529434,
        0.7214724951254746,
        0.5214206366749776,
        0.57704030256412,
        0.47822092561390817,
        0.37200055412501176,
        0.4701836360466173,
        0.5882708524291441,
        0.513327380063836,
        0.2879372808185935,
        0.6421382191930066,
        0.5143308346685471,
        0.4487916651516792,
        0.4618742781612079,
        0.6774249260066493,
        0.5095443644828153,
        0.5817723480695622,
        0.4986988656327552,
        0.5277702753568748,
        0.410874666037524,
        0.4501646771510841,
        0.49437484668125314,
        0.4305888007615053,
        0.3832572040448144,
        0.4492177496888628,
        0.3688980174120917,
        0.5839316812862018,
        0.40600820913504326,
        0.5863856099461827,
        0.42074607270496167,
        0.5730411813617295,
        0.40001283812851046,
        0.400285509179433,
        0.46270992838856634,
        0.3204859636678986,
        0.43860762006677767,
        0.35609224576273274,
        0.6325662624937906,
        0.4181981058139942,
        0.6939437890866909,
        0.634318045136527,
        0.5593375560655085,
        0.3392810917321332,
        0.47236507484604406,
        0.5023530360521417,
        0.5070669436916213,
        0.6023767235465878,
        0.44496668426497477,
        0.48515397718385384,
        0.5724962984319809,
        0.5720007094334058,
        0.3177963490568811,
        0.4974724240678028,
        0.5198318291219255,
        0.4702857193497451,
        0.5574171699029958,
        0.5783790118775328,
        0.3551008143459483,
        0.4692451645820195,
        0.5045318417454461,
        0.4452761319868951,
        0.4864291644655427,
        0.49187258414050783,
        0.46238777930105573,
        0.5177377342958787,
        0.3512749393776228,
        0.45157043746199893,
        0.4745534580827093,
        0.6104647571587636,
        0.4337299820432534,
        0.48675179122978374,
        0.6925599993882261,
        0.5333240936796468,
        0.5104764570409769,
        0.4245888212889635,
        0.4472656805318524,
        0.51600276867418,
        0.334067299658586,
        0.4804073156830194,
        0.4907793697979155,
        0.4534086817902279,
        0.46433808551787853,
        0.24756822257210917,
        0.4882078107569495,
        0.39299862885702236,
        0.5593118771363446,
        0.42370602561746684,
        0.5231848838412907,
        0.6041827662442096,
        0.4739104550575113,
        0.4581712853522219,
        0.41518674404293704,
        0.39425685233312596,
        0.5300158560722155,
        0.6275528585796293,
        0.4507063496147083,
        0.6525588398556071,
        0.4373982611541794,
        0.5427601698027276,
        0.6933769545839752,
        0.3020778439853497,
        0.5044606314420147,
        0.4936377189047889,
        0.46074658880029484,
        0.7459819206177628,
        0.5635207895128178,
        0.30946702612756993,
        0.44238948758853885,
        0.6256063538093246,
        0.4283286603623425,
        0.2856926830244779,
        0.44796544199610827,
        0.7789857116954407,
        0.4032827212078576,
        0.5845210592458164,
        0.4629100958475085,
        0.517057630884769,
        0.7026343345085656,
        0.5438836443564526,
        0.41053732492728595,
        0.5605024580444553,
        0.49306353841182143,
        0.43799620766417835,
        0.5281089757136833,
        0.4392604587715155,
        0.6987830745127043,
        0.5793144449821267,
        0.3980294128037638,
        0.5280483446201226,
        0.5872774986978982,
        0.6364183090248924,
        0.5883350961108875,
        0.5395351072885931,
        0.5059977413200804,
        0.656125178003779,
        0.6035045596885148,
        0.5484245050607308,
        0.30052730189651367,
        0.6954961185662225,
        0.564506616474456,
        0.4158648018254345,
        0.496637104256336,
        0.41095208804197725,
        0.37893380225161727,
        0.3570673077171093,
        0.42012434558381245,
        0.350127166980984,
        0.5125953140344325,
        0.4819088686278295,
        0.357311068126291,
        0.579163704214684,
        0.6139517100178474,
        0.5056271152591911,
        0.4095900862986112,
        0.5601921923220284,
        0.4474675029191826,
        0.44745665555437275,
        0.4689149588346153,
        0.6043742575608998,
        0.5258930638004201,
        0.5442338763978695,
        0.533172592186726,
        0.6458720363104125,
        0.5022513054590053,
        0.4323230921762437,
        0.5401576267113919,
        0.2718119176833103,
        0.5958642570418651,
        0.5615323569908598,
        0.3572466817608833,
        0.656803398958001,
        0.4631194032032213,
        0.6026762507399561,
        0.4252310413202351,
        0.7547086934812807,
        0.44089886965305336,
        0.5720651226274466,
        0.5267989430673938,
        0.3525382122831172,
        0.5292749468385901,
        0.41931770120996936,
        0.5351052724192304,
        0.4068524496969534,
        0.4899746168767472,
        0.6147489854999325,
        0.5510043957896607,
        0.37130855799959217,
        0.538234644615752,
        0.5496590680541039,
        0.4140708570785552,
        0.3707835775363453,
        0.5712139576923191,
        0.39397069996588013,
        0.4573576152231785,
        0.50077922143329,
        0.46918870425662534,
        0.4546275935326618,
        0.45052429305611685,
        0.5118593041840759,
        0.3024630065760542,
        0.22920826341672346,
        0.5768038368734374,
        0.5820289388783999,
        0.4901919859754783,
        0.5330310661190389,
        0.4930410688938952,
        0.5310997078773252,
        0.47565962965380115,
        0.31193145299672215,
        0.5715298041665657,
        0.5071431401026482,
        0.46921850111499497,
        0.5780037226975419,
        0.6431336421486183,
        0.46286128297953133,
        0.5379632039909842,
        0.5272460496985093,
        0.4592876256933405,
        0.5324480583608397,
        0.5650626541561868,
        0.46556846128995083,
        0.6254202853971921,
        0.5983666838564858,
        0.4011666063446397,
        0.45908025582605944,
        0.4432549914801052,
        0.5457134657531413,
        0.5221472863581968,
        0.18455713297632959,
        0.48040633469551824,
        0.5049755074046521,
        0.4573984152415537,
        0.6469315599282403,
        0.5258193567919521,
        0.5040275723018478,
        0.5849513492923436,
        0.5232624294903141,
        0.3791794980243249,
        0.5407828703279131,
        0.38921061136593144,
        0.4038974322788072,
        0.278186382845254,
        0.5329847805396136,
        0.5764066209325711,
        0.4425725453946249,
        0.6916781390671032,
        0.5202835019504679,
        0.5435568150837331,
        0.43851453740679347,
        0.5346278100927756,
        0.5627199320522525,
        0.37511329751636346,
        0.3090249307467051,
        0.6438471054824209,
        0.4326818023042008,
        0.5666217887265377,
        0.616781095243598,
        0.48930360824420427,
        0.3429986739867051,
        0.35843419159461143,
        0.4200728748498647,
        0.43240422756379965,
        0.428552050491642,
        0.4653116270297311,
        0.4902950698888949,
        0.6168682522964719,
        0.6405702585084281,
        0.6575437697452251,
        0.46779421152757983,
        0.7170308958655222,
        0.7766461041653511,
        0.380972798821047,
        0.5152985244794906,
        0.6473808447077829,
        0.4408747174909609,
        0.5406981600981932,
        0.5879994594279427,
        0.5838635017888086,
        0.33624044901091427,
        0.5834401952759722,
        0.35977740738831643,
        0.37255697863933834,
        0.6954923825529493,
        0.49987919834016253,
        0.6247133359245359,
        0.6002543587852865,
        0.6417053150915457,
        0.5040139618656352,
        0.39132358773942455,
        0.43878516398246326,
        0.48170434782230276,
        0.49078799702676773,
        0.335251176047133,
        0.47678318061537733,
        0.4304150113335838,
        0.32759981203809696,
        0.5726711244967394,
        0.48136179274947666,
        0.39015690209154213,
        0.31250020813763796,
        0.42212712689682014,
        0.4952864752970858,
        0.5693872872963793,
        0.42306600276544665,
        0.43943999899250463,
        0.4610734894196036,
        0.572085148465184,
        0.4889395350891299,
        0.4628197136346416,
        0.4703733855942394,
        0.6192664934250233,
        0.4892866742898719,
        0.4864965602338676,
        0.48032885374757694,
        0.4064128720935417,
        0.6089495288856389,
        0.5944404975030941,
        0.455004152357904,
        0.4889571837171872,
        0.31635578421009564,
        0.5259550433257205,
        0.5861279847916605,
        0.5111493928236039,
        0.40542150841736646,
        0.48662124295861003,
        0.4722274127680852,
        0.6044651864759379,
        0.6116194069638687,
        0.4060026370583342,
        0.5383147328792668,
        0.6099105063741751,
        0.40044334469205733,
        0.4141917815964107,
        0.46691882578566457,
        0.5512967971663337,
        0.4667814886400914,
        0.4303600140931912,
        0.5970729302213762,
        0.38743088615969795,
        0.595074195299048,
        0.5732678573008838,
        0.5488319675353738,
        0.540449105133105,
        0.5715342331620021,
        0.5588099169948408,
        0.5313870903021475,
        0.7595951915864823,
        0.5103630092832064,
        0.5333964267432404,
        0.20640585664738706,
        0.4658893004038284,
        0.42502745773888617,
        0.6405379303244845,
        0.5245735277322933,
        0.4965473535826411,
        0.40868385766855747,
        0.6276152596502972,
        0.6387424512091071,
        0.4393207313378504,
        0.3112602855377667,
        0.5077633705205233,
        0.5944950783742682,
        0.43834951219879564,
        0.5034600283745249,
        0.3891030055903527,
        0.4476617832547119,
        0.4356150062869107,
        0.4765763138960515,
        0.42892367157031075,
        0.4346793341546343,
        0.5599319908478475,
        0.5883722186116374,
        0.5789085042867556,
        0.47678945284467844,
        0.6669279278835656,
        0.4556798394840869,
        0.5486620044324303,
        0.3818177276974507,
        0.7260184864529189,
        0.5454390557720181,
        0.7406031363910197,
        0.5547613208854731,
        0.7169792416776872,
        0.5259171205900137,
        0.6082501013002309,
        0.40681230641487043,
        0.5490573581951045,
        0.47307779523289145,
        0.5557356909554967,
        0.37319121680950995,
        0.606968816507017,
        0.25571704928918587,
        0.4411813759964166,
        0.41657574521902957,
        0.43556470072125464,
        0.4520309803536688,
        0.5536660353115234,
        0.6071814219549273,
        0.4363257560077512,
        0.5990688435537489,
        0.3780718114716633,
        0.3844659349243308,
        0.5468876642904038,
        0.4493008848683156,
        0.5679850779482195,
        0.5743579649217273,
        0.45848835731739274,
        0.6642915030016759,
        0.49826907218042976,
        0.5191680315870888,
        0.5801782877600278,
        0.42738574587605715,
        0.5188738359088187,
        0.5055562317717213,
        0.5210246257536066,
        0.45579757523195374,
        0.5024918984209875,
        0.6584768616506612,
        0.341403639098212,
        0.40415037187794095,
        0.39381644723981185,
        0.612623143390639,
        0.5063351584672962,
        0.48814827450838827,
        0.49126576372733616,
        0.3161249427928467,
        0.4425612685244988,
        0.4126368366446772,
        0.6495863239231269,
        0.663727185030286,
        0.42569274403732654,
        0.5510150958101153,
        0.585069138425712,
        0.752007982053202,
        0.5654781488155872,
        0.6116915031153021,
        0.5504563062199421,
        0.6954877717577624,
        0.4605787535171196,
        0.5908450326410456,
        0.5673092183751366,
        0.5960967101664182,
        0.3792507110419012,
        0.5598887799406013,
        0.6893693867066222,
        0.6629240909266884,
        0.5483984136295439,
        0.49967602515175213,
        0.41155332759183394,
        0.4654549429209739,
        0.5213157303425698,
        0.5042760053069504,
        0.48096924919636114,
        0.5573230994399855,
        0.5433631430521175,
        0.45933722297099366,
        0.4452111233286684,
        0.513315953901689,
        0.33158979902259367,
        0.3330375454254948,
        0.5853654309386565,
        0.49164344862777315,
        0.5418199403996882,
        0.43334069518703405,
        0.3467579877789572,
        0.5292409282783593,
        0.45861690982242403,
        0.48517728174948405,
        0.5025376750933203,
        0.4059075755641781,
        0.474805021742454,
        0.4214366207145646,
        0.5461748496940035,
        0.42881918874203334,
        0.664849395827582,
        0.4539910976803766,
        0.6077214717843007,
        0.4936970065929813,
        0.4941883559602089,
        0.36272863731032157,
        0.3880086963443584,
        0.5872073772496141,
        0.6905711801128799,
        0.48777979530832194,
        0.33151687942942487,
        0.5597408780069763,
        0.43344434627347667,
        0.40467920283702874,
        0.5933928697697238,
        0.5687419801370287,
        0.42495195276707043,
        0.5916088888855058,
        0.5190634431307511,
        0.6754293312456974,
        0.5858858833119216,
        0.4835380863681413,
        0.534890801004943,
        0.519780478880137,
        0.4689706590453305,
        0.43569295071471453,
        0.5521569325142621,
        0.5238807430362241,
        0.49568111461496567,
        0.5549666883882134,
        0.47454949246464245,
        0.5963136371375339,
        0.6512304736819066,
        0.6541708434828093,
        0.6327135832579356,
        0.5778107040774482,
        0.400793225377103,
        0.48024878522974823,
        0.46554411480222513,
        0.23152340236643737,
        0.33937300469775056,
        0.5539151281886397,
        0.6000533099938139,
        0.6271551862058827,
        0.3995479262508804,
        0.41330958342269053,
        0.5267243066620138,
        0.6727411675077333,
        0.5093371741849556,
        0.3626025983132855,
        0.5608017494985504,
        0.5812944931549269,
        0.3981306024022819,
        0.4246409129171922,
        0.6350991088004175,
        0.5641533347050285,
        0.39506371892196807,
        0.49647166332977083,
        0.48633944065443013,
        0.5192094481831975,
        0.5919974655370235,
        0.6268348253232089,
        0.6444420730774701,
        0.3845136161849623,
        0.6157797577392249,
        0.586966839942481,
        0.4514919510163516,
        0.6685011214306361,
        0.675814016684855,
        0.4098537740443448,
        0.5042160979921636,
        0.36661517580432706,
        0.41057553389123136,
        0.7121150486949247,
        0.6196147217251816,
        0.46009941154399087,
        0.5042563299296678,
        0.4080920520881286,
        0.36166412580190216,
        0.650667569242954,
        0.4906449868757216,
        0.4381978390685359,
        0.47712366391602634,
        0.4855903744045085,
        0.5097894388152109,
        0.6131997627278292,
        0.20576012368477653,
        0.4017445139611275,
        0.25573315586323203,
        0.5725693865486972,
        0.47510123200361853,
        0.5538414898341605,
        0.6872148540542196,
        0.6279106220077327,
        0.661042670482667,
        0.511559084583796,
        0.3804637966388943,
        0.6319674712774154,
        0.5657220177692811,
        0.3952160719364441,
        0.4850827302250986,
        0.5428197437923692,
        0.5805761416504444,
        0.48921814113362544,
        0.41354534810952415,
        0.3961525952526263,
        0.4327807608799966,
        0.6345267150860495,
        0.4883661402774959,
        0.4656843668554734,
        0.5899334678807644,
        0.6262934496710103,
        0.4597850527077765,
        0.6262114018849243,
        0.511680797837533,
        0.49860450503824477,
        0.5281009816433653,
        0.5648034140211283,
        0.5526475139728417,
        0.6052798135256073,
        0.312237126134088,
        0.2988568831222266,
        0.5753354764043398,
        0.5699450989423347,
        0.38908233865565606,
        0.3541271629277054,
        0.5345523399980417,
        0.6748708921771807,
        0.5384451463184086,
        0.604754155906159,
        0.6406002950224888,
        0.4833781744352747,
        0.5427246619578556,
        0.347704624192101,
        0.31154336496213525,
        0.4601950926363593,
        0.5203687570740557,
        0.5222314202476457,
        0.3467844816885204,
        0.5182261436080132,
        0.6145955117090918,
        0.7117903994514275,
        0.49514106769537,
        0.42402781956957203,
        0.4788941476624625,
        0.6062545867116963,
        0.28508883885257824,
        0.35652973642045277,
        0.4834210446416979,
        0.6109821597569012,
        0.5920683638985285,
        0.6058876740392866,
        0.467681554912705,
        0.3161878315331174,
        0.6824246043285997,
        0.37373333010336196,
        0.5474228857440595,
        0.6060010972877973,
        0.5870496399935906,
        0.6334345843828698,
        0.5932402541899834,
        0.41830430824401804,
        0.43724218783055896,
        0.45273358965447197,
        0.48978830454428685,
        0.6225134404142455,
        0.7198867729349623,
        0.3657265269825358,
        0.6377094516796336,
        0.35850354070999935,
        0.7257470508070846,
        0.5633400506137282,
        0.5457353236732444,
        0.4666852473377074,
        0.4853821801406786,
        0.42554603722820805,
        0.44810196519022455,
        0.6742389061801498,
        0.5937729043156026,
        0.36698872176506425,
        0.4855149803288317,
        0.5106440275470755,
        0.578284346673754,
        0.3551072608846595,
        0.37531588471896327,
        0.45433120682139333,
        0.5439052861348538,
        0.4721562453166252,
        0.5548982027967255,
        0.5264389074140655,
        0.5079507655681247,
        0.5842091858295891,
        0.2396642475200928,
        0.5087058157618015,
        0.46283207688410266,
        0.5788290504888757,
        0.41307968187205835,
        0.5293364144457496,
        0.5394814820574674,
        0.40319809906107434,
        0.37226817967772063,
        0.4534062089462972,
        0.531173955218284,
        0.5468220620295529,
        0.4331803096109451,
        0.5186198942484457,
        0.5483698210841859,
        0.4835832264738839,
        0.5315637073733888,
        0.41822457371824134,
        0.5415279402702052,
        0.4120356736153937,
        0.521191551261547,
        0.444339239034684,
        0.3824202798976673,
        0.40247976738035146,
        0.5660224597392298,
        0.434051293914912,
        0.4851276774498818,
        0.6152488987780186,
        0.6415707941506662,
        0.49379586170812256,
        0.5360469378934084,
        0.5802953581212653,
        0.5792850701553226,
        0.4366241390924466,
        0.4588160289270058,
        0.6299120328954256,
        0.3539269180833735,
        0.5009217816823922,
        0.6272588158683727,
        0.5652103425072871,
        0.5538714483975827,
        0.5843574185381081,
        0.7085825597172554,
        0.42352262417610587,
        0.6690909032386997,
        0.44242924787965704,
        0.21912107835308217,
        0.3983875815929523,
        0.4645298949495827,
        0.45914548059830496,
        0.5333357092419654,
        0.5881648943544318,
        0.45302618225555397,
        0.5646300128809053,
        0.7178194491740878,
        0.5020821073666943,
        0.3491173837483833,
        0.4982947483694062,
        0.47926195042211034,
        0.40447699473135107,
        0.6432742981966193,
        0.5263618991408282,
        0.31277716691734203,
        0.6263468220355737,
        0.7161230082339567,
        0.5740162311135777,
        0.41065233550969393,
        0.5674116711917945,
        0.4829187082184132,
        0.36292324292830663,
        0.5652840383851873,
        0.5758052662000154,
        0.35895816243112383,
        0.38513473761487454,
        0.393896504946455,
        0.39087891207825676,
        0.45495463211737647,
        0.6418697776296988,
        0.5650289427901822,
        0.56920951390586,
        0.24962423086447483,
        0.4125527263618931,
        0.5286802380997476,
        0.6146140142176887,
        0.4046075600364923,
        0.4860191094246723,
        0.5708177900887953,
        0.48810000121490654,
        0.45094547597091483,
        0.5020817937977147,
        0.3726233568672821,
        0.6537009113709975,
        0.554869441250126,
        0.45392211728847176,
        0.5198868081867002,
        0.6607704423913002,
        0.519753738692808,
        0.3013117410425008,
        0.4592819861300197,
        0.4744661491496783,
        0.5210808541816104,
        0.39851981511741763,
        0.7312860217880987,
        0.321935757985176,
        0.5347887140585132,
        0.6179646180024573,
        0.5592844101174154,
        0.5102989104131322,
        0.41145297084487487,
        0.512443607529853,
        0.4432443608509568,
        0.390499986541171,
        0.293571875525416,
        0.5881526277523952,
        0.5240625794803344,
        0.48507289805173953,
        0.4165799236202232,
        0.4464135598352427,
        0.5162432121973302,
        0.5658886247288425,
        0.49187376699380453,
        0.589288852025425,
        0.5222397054712361,
        0.700077214781919,
        0.4969771248614367,
        0.39102559468809767,
        0.408096841103264,
        0.5791105056670438,
        0.4534406692125968,
        0.36366825316185597,
        0.4685109833339562,
        0.4452270661281843,
        0.541233099838594,
        0.4528596028495878,
        0.5030728376020335,
        0.3580538672256287,
        0.6147547668002601,
        0.4119174526886666,
        0.6017650462485902,
        0.5760681290593692,
        0.4251642938452037,
        0.42325872812732945,
        0.31472536173851745,
        0.5792161060195354,
        0.48662613722945586,
        0.700434764001441,
        0.5081203411123225,
        0.6562109481234056,
        0.41385366373038346,
        0.5014388719011503,
        0.5000646420103372,
        0.30210734480965507,
        0.6255364118475969,
        0.381302381942637,
        0.5486635970745056,
        0.5862239251063367,
        0.40610254666147755,
        0.3918900365606455,
        0.39307588895595386,
        0.5488131341301706,
        0.6431766681558445,
        0.6343392835543042,
        0.48626921364741055,
        0.6007603432736552,
        0.5508821856568347,
        0.4975643705184234,
        0.5008513624722377,
        0.5364464600215387,
        0.49396686020782965,
        0.5875460554573256,
        0.5006288524813272,
        0.5039502751126332,
        0.5076178594997576,
        0.49357497312863213,
        0.4824822749952221,
        0.48359749238008387,
        0.4333916628290587,
        0.3771905324131459,
        0.5279872775013462,
        0.5086719943703221,
        0.4623292132788948,
        0.43629888003587974,
        0.5887921778115092,
        0.5380621699759061,
        0.3484698677495756,
        0.44915824125345144,
        0.5199028130560871,
        0.5010257600459344,
        0.6000458246322385,
        0.46433896021924204,
        0.5028118424518924,
        0.5236780352837772,
        0.4502594088682562,
        0.5837844870632711,
        0.5227666175591091,
        0.5482033262563528,
        0.3696176608988903,
        0.6537128187321603,
        0.41469716433353704,
        0.5279453340696397,
        0.4331051096003409,
        0.7228524697686685,
        0.40963716965325964,
        0.46472543278440237,
        0.2613947446151413,
        0.5512181204108683,
        0.5330035807039052,
        0.6697144357576275,
        0.28094193788599064,
        0.7379988079144661,
        0.6113107167626709,
        0.3602890689889518,
        0.44929518934764895,
        0.5508725846700684,
        0.571169733527841,
        0.3835562970954823,
        0.4480632985524108,
        0.44015973395709573,
        0.4581161721965385,
        0.4469506644589565,
        0.7036717618494378,
        0.4706419196381458,
        0.4012860303134293,
        0.45051855112464617,
        0.39521642708444316,
        0.46418672264396954,
        0.4948218132870332,
        0.5402858159024376,
        0.46552410267255917,
        0.5208256986560998,
        0.5813777832169724,
        0.4064750954635299,
        0.5732430334784449,
        0.5831551234469917,
        0.39243598001963786,
        0.7374485321251154,
        0.5377276404215996,
        0.517474940037497,
        0.515504503994655,
        0.34693611336641034,
        0.5144278590032213,
        0.3680409641417223,
        0.5127324434850274,
        0.4766328265617393,
        0.3089354816534573,
        0.609390002760003,
        0.6809447953079264,
        0.46532201173400933,
        0.4642977305828786,
        0.5554765256454347,
        0.5284783358271625,
        0.4264821200093094,
        0.6934014554436299,
        0.49739777198794594,
        0.5976202164175566,
        0.5782973557296814,
        0.6199578717448954,
        0.24941428982835928,
        0.5578837122119278,
        0.5078000597277491,
        0.595754572582393,
        0.42668388290902093,
        0.4703060807813954,
        0.5542865074370804,
        0.41699148329798835,
        0.5218028389739944,
        0.5406385383532588,
        0.45585256595556134,
        0.40920448715455265,
        0.4743807547589658,
        0.6098961389441226,
        0.5557138875458548,
        0.4696554622894904,
        0.6069332377665985,
        0.5158766673098121,
        0.5937224082640549,
        0.521573876817301,
        0.47286263439072757,
        0.5117193500681534,
        0.4598832386993914,
        0.5722412691881121,
        0.46529499081616865,
        0.5027369917539563,
        0.5746491903579779,
        0.35644106496298716,
        0.5543705018039968,
        0.6239266042736471,
        0.2814569871176489,
        0.3591815362562634,
        0.4307528708324416,
        0.38344393620735373,
        0.5392252596332594,
        0.3372004773095252,
        0.6347649344962615,
        0.5516866662184613,
        0.6353150863858551,
        0.5125791051594365,
        0.4582243885246196,
        0.5521252196540682,
        0.4604694324671061,
        0.43044839065083124,
        0.5363747923410985,
        0.5073282723429821,
        0.5560973405389664,
        0.655281087156606,
        0.4249774693336289,
        0.5407119408328604,
        0.5105656568514307,
        0.21853038500061173,
        0.5981421152055167,
        0.607967555815209,
        0.5979539491391432,
        0.39096783987648825,
        0.2992332951867338,
        0.4487465832213804,
        0.5339159650974216,
        0.566791475571925,
        0.6143862123013452,
        0.31184548138679585,
        0.5425164253665987,
        0.5318420118717303,
        0.4161215120970009,
        0.7382059514376498,
        0.5154825997431638,
        0.6482889659972201,
        0.6093626766519649,
        0.4432053706965089,
        0.6426137152980578,
        0.6017580153468387,
        0.5905692289820159,
        0.5390692061111833,
        0.3881055856977624,
        0.7023191330534536,
        0.5160140567282,
        0.4393413008351152,
        0.5171909579243703,
        0.4971396603747014,
        0.5401669293256312,
        0.6345621466618296,
        0.5888829567816178,
        0.3342679880307886,
        0.6116235494660158,
        0.4782639704476008,
        0.6122101573183516,
        0.3962424894340823,
        0.5774767944707639,
        0.5422894553144723,
        0.5722804612997744,
        0.44887177020847635,
        0.5121216750828629,
        0.5206271452286365,
        0.5996417680788245,
        0.3911314692679801,
        0.40725296103024544,
        0.618646875946037,
        0.574744253371058,
        0.401975277208017,
        0.49774375527933384,
        0.5993765360977357,
        0.38970181851383573,
        0.7105900834134518,
        0.4947538947236785,
        0.43628246934512477,
        0.5973748306582902,
        0.5902099877616795,
        0.4409566962214075,
        0.44240517023429143,
        0.3353804009836653,
        0.5461266322740942,
        0.4719496219121896,
        0.48422839837919107,
        0.36318034907322794,
        0.49362706836018105,
        0.546742905281845,
        0.34853611761788095,
        0.5246454248693356,
        0.29586825370846237,
        0.6490845310744887,
        0.517453252968342,
        0.5653526077594133,
        0.4412227299041598,
        0.30989742597185466,
        0.4258329030752898,
        0.4418996139535695,
        0.3581044292293324,
        0.643241005133926,
        0.5057609953245449,
        0.4626234931636569,
        0.49100312675770635,
        0.6038169429316208,
        0.5169837691410007,
        0.4863091520106667,
        0.4320456417195527,
        0.22118531782578682,
        0.42742724734503373,
        0.5690261513610154,
        0.4211246388221215,
        0.6263389330183908,
        0.5766920709843959,
        0.5881256399306404,
        0.5050459809061405,
        0.4342261084430766,
        0.5855017520716745,
        0.515265976216064,
        0.25886484163299744,
        0.707366419161147,
        0.37863993992994405,
        0.5464646411528358,
        0.4019107170017532,
        0.4612324343165189,
        0.48805246129438934,
        0.712595399285768,
        0.40859216738597626,
        0.6176056027271527,
        0.49082125349183753,
        0.5156039480070045,
        0.4726058238662154,
        0.5100223620064176,
        0.6568213607697065,
        0.429145046485357,
        0.5969484712458196,
        0.4134695684271349,
        0.40639879211547364,
        0.49799198506963677,
        0.4725408468315793,
        0.6794032279221476,
        0.44933634600345307,
        0.6183681581320245,
        0.5261939939988032,
        0.45000019966034455,
        0.49719568513553,
        0.4596320574277861,
        0.6393122667285366,
        0.3778501438111316,
        0.2651073746321354,
        0.5461029945923356,
        0.3978249698905201,
        0.4352860267146975,
        0.49239238504893845,
        0.5090360033267658,
        0.3955195035204024,
        0.45388670198498055,
        0.5984868910892669,
        0.4573419005434817,
        0.4172238751321316,
        0.6150053630674863,
        0.5442479211630171,
        0.4524234642189879,
        0.5053465061217731,
        0.42462165749300257,
        0.5779624471023024,
        0.3425359732498921,
        0.4899559508293227,
        0.48449569855277486,
        0.47961049819857465,
        0.5239978654376848,
        0.6847858833240544,
        0.5176852404732302,
        0.6298901382770128,
        0.7022171492187785,
        0.5886226484457037,
        0.4270563133480076,
        0.5247723101196718,
        0.5008798511890379,
        0.5259545320916845,
        0.6369242130177151,
        0.4095858649343415,
        0.41403402950211743,
        0.21687767029513952,
        0.6491768775994888,
        0.5585161385749381,
        0.4664637770508785,
        0.3612442440111027,
        0.44508954312660304,
        0.4297082311445213,
        0.6038080630318953,
        0.5799841267160146,
        0.5157923358136502,
        0.621356721294567,
        0.443026609242982,
        0.32574368264970194,
        0.5752329690476047,
        0.7203667615185694,
        0.3985351247705032,
        0.48292418922525104,
        0.5972458440639308,
        0.48260996734712125,
        0.3678357393481037,
        0.3248064340745515,
        0.3614063370574804,
        0.2558385455869237,
        0.34035211032396484,
        0.5950262594263068,
        0.43662265048217824,
        0.5232369801010186,
        0.5673424960019168,
        0.4287639773790004,
        0.5407583229829142,
        0.4773961614569959,
        0.5596683951984233,
        0.41550632600463994,
        0.5330271870823061,
        0.3591496422531791,
        0.4209160028632296,
        0.6147377422803311,
        0.4940505992313423,
        0.47564356492434057,
        0.516734249011511,
        0.48376574632150426,
        0.20918851226336688,
        0.3389617857586834,
        0.5181338821844893,
        0.6424356331012452,
        0.3925652223488413,
        0.7888360708123815,
        0.4778514860160674,
        0.5076762433672151,
        0.6821007159229024,
        0.4808016959862111,
        0.6135237223337839,
        0.6104888869525267,
        0.5233421345362035,
        0.47531942311619313,
        0.4424542094052497,
        0.5492583791363606,
        0.655850813252604,
        0.3548276662810348,
        0.5909874277245633,
        0.43519215662781435,
        0.35289462766504304,
        0.4694253173055274,
        0.5471582529316058,
        0.4819856797520193,
        0.672514642661561,
        0.4866433669126895,
        0.39107521507308113,
        0.37032235318977885,
        0.5144735947778264,
        0.5530813169679445,
        0.41998292440828755,
        0.454306296752335,
        0.5018264518573096,
        0.4021137481643297,
        0.3683649845285801,
        0.5349399984782784,
        0.5401989540580635,
        0.5180083696781466,
        0.4575973345060851,
        0.4019616338621602,
        0.5184933960131642,
        0.5655355279405399,
        0.485343730154868,
        0.7312512219322655,
        0.4660070668660365,
        0.40920814335833744,
        0.40286509305114054,
        0.5349382677821587,
        0.46544626930976457,
        0.543307449910604,
        0.5688958029675026,
        0.30881736685561656,
        0.5640447059473614,
        0.5771578660828433,
        0.5523979411305856,
        0.4136309905371948,
        0.6425254794434884,
        0.3454965927237853,
        0.5135912694956971,
        0.46750435153851916,
        0.591999276115193,
        0.5713222028365048,
        0.6652170109630975,
        0.5508635759607942,
        0.47285650418996766,
        0.46744897611321024,
        0.34967808946779233,
        0.6118228482200094,
        0.4983721666418837,
        0.39336064879478655,
        0.443569050206683,
        0.6151522770564999,
        0.5227944531822348,
        0.4584403728648771,
        0.7191407879921238,
        0.4511664876719666,
        0.6489069814690234,
        0.4819239943920643,
        0.32734845706669913,
        0.5255107359619101,
        0.5671007795254873,
        0.507757173478242,
        0.46553039934925805,
        0.5221934070365896,
        0.32446724269792754,
        0.5679403382784227,
        0.5773918998587481,
        0.23492364097246476,
        0.49189276462557224,
        0.6396438578609357,
        0.6700407609395572,
        0.6323464450522588,
        0.48059432264320584,
        0.6893290494189186,
        0.3358719435317619,
        0.3839552977925922,
        0.5151263906356395,
        0.44715086890648165,
        0.5106452138049252,
        0.5891409406364253,
        0.5334533449592558,
        0.4714900212595892,
        0.5864430833246349,
        0.6730962020410506,
        0.5205650909765476,
        0.6155952996496183,
        0.5003716278742241,
        0.5816056528220682,
        0.46701118844907524,
        0.750476496559579,
        0.5826736304270228,
        0.47685230310025173,
        0.40150060185881464,
        0.46829162513396955,
        0.5505550217728469,
        0.4123474848440211,
        0.5351410031189678,
        0.4309743051557915,
        0.3648795845703949,
        0.5612754745803602,
        0.4453560618014143,
        0.5305641658868365,
        0.41310592929072926,
        0.3890935949966237,
        0.4064653474293504,
        0.5280880021914078,
        0.4706834686332737,
        0.49219711289932155,
        0.5188278463785678,
        0.6086288958687159,
        0.3691569745450287,
        0.5234836970586462,
        0.37874505188007995,
        0.5092198247651295,
        0.3510191795027226,
        0.45936987734712387,
        0.4887468524428668,
        0.7062159939287264,
        0.48777687906363626,
        0.5744466443342837,
        0.3940475679062161,
        0.47147388731785117,
        0.4773890224128124,
        0.4713748732384525,
        0.6204072628383229,
        0.44291324467917,
        0.48286952909988706,
        0.46839057553095986,
        0.48736233110414845,
        0.6289344260302321,
        0.45352671863171856,
        0.42328470231494186,
        0.5060792439530271,
        0.5293162755556813,
        0.6904923108875727,
        0.3391072474363412,
        0.26987422666896616,
        0.5704642041168336,
        0.5341802048716514,
        0.561618614701328,
        0.5167965158676723,
        0.7078592102547567,
        0.4204228960327688,
        0.4085355540636643,
        0.4259618848995167,
        0.5429230975421969,
        0.5835657141824593,
        0.4175698909322955,
        0.5197978756475932,
        0.4794075786499596,
        0.45381631034996267,
        0.603357549031468,
        0.6589313799753782,
        0.3968477695160762,
        0.4266148299488868,
        0.45165160230846135,
        0.3406492571396472,
        0.4901739096588259,
        0.507534570752281,
        0.5687254753190928,
        0.6302097260998195,
        0.4956631996063952,
        0.48079255074077226,
        0.5035974203581893,
        0.4808526776343964,
        0.5789938999548516,
        0.7547656885826973,
        0.522630553718006,
        0.3795978006159342,
        0.43678235853563685,
        0.5291806047846992,
        0.46027609585774165,
        0.45710065465790833,
        0.49488710574912465,
        0.5958822382202652,
        0.5103755340661635,
        0.6184244868791852,
        0.4843363569876943,
        0.557445448428139,
        0.48346767500025223,
        0.5159127699643006,
        0.5175945847316253,
        0.5506827346640708,
        0.6305557329709324,
        0.7629234697505847,
        0.4621753310072944,
        0.6663167784505692,
        0.43976125705074837,
        0.5227125792839507,
        0.6780434139609526,
        0.532492911903747,
        0.6231100496040015,
        0.4352475303595603,
        0.38264014688928805,
        0.41064766627016913,
        0.5072249831055359,
        0.4284508474496117,
        0.21475021679027037,
        0.4474394222110048,
        0.6467638098713228,
        0.49234578004391816,
        0.7238567774242715,
        0.4543193517179241,
        0.669268903640988,
        0.459068522868643,
        0.499556646143478,
        0.4817581801186503,
        0.36661722281439535,
        0.621538983260425,
        0.6217953760921493,
        0.361641067010129,
        0.6074116977455944,
        0.6055015151209093,
        0.43634034327817706,
        0.5235499400497731,
        0.5172102658018265,
        0.6077012345960853,
        0.7790409634843047,
        0.49658946384826075,
        0.4855467238003409,
        0.578498950401806,
        0.5666697985352906,
        0.2662926846881335,
        0.6873738236526441,
        0.4945604144459777,
        0.4585390093049819,
        0.48104896073911735,
        0.4398797392597367,
        0.7346639430697735,
        0.45702515062935734,
        0.6940892361562455,
        0.4866616861822988,
        0.44167368772551735,
        0.3805755339352934,
        0.4186924715221923,
        0.46959489125810355,
        0.5784988679506025,
        0.39803508719457154,
        0.4666275685142201,
        0.482003371576509,
        0.4533604417445644,
        0.45034203864040007,
        0.36922553420614673,
        0.5623349052791127,
        0.4051543683981439,
        0.772644096209204,
        0.4970832913529334,
        0.468962020002543,
        0.4455739120738318,
        0.47073849454500366,
        0.47934625071783293,
        0.4682145898254844,
        0.659829423065326,
        0.6590266690958411,
        0.5794856692449754,
        0.5021598491719297,
        0.28191564195173935,
        0.5250226635957136,
        0.3341626094453336,
        0.6306153999406363,
        0.672258477778359,
        0.5934055968365295,
        0.6151534890098973,
        0.47587570205267365,
        0.5634178454976894,
        0.41912171903094847,
        0.3288855764353252,
        0.4907993065400803,
        0.47337595112630226,
        0.5668999012508397,
        0.2686342044019874,
        0.17964777457307704,
        0.3662983394268863,
        0.45260942549129257,
        0.33093186604718683,
        0.4323404860545821,
        0.5018421672984973,
        0.4016151704974546,
        0.5167206019016585,
        0.6785504011634907,
        0.7164257095839457,
        0.5237409018677379,
        0.45563155650130943,
        0.6618113045869368,
        0.46802430001541745,
        0.6635359385394589,
        0.5680309099186845,
        0.45355176947582276,
        0.3611447910283406,
        0.5695126126247976,
        0.553800666386348,
        0.517370737908622,
        0.4533355261308645,
        0.555717875051286,
        0.47300689139675905,
        0.3679130896904378,
        0.6856298944796251,
        0.47519371217905226,
        0.47005696027632965,
        0.6698906262017044,
        0.5662364189849712,
        0.4786481611928599,
        0.702996756236586,
        0.3476621885760806,
        0.41831903294237266,
        0.3767627718465973,
        0.48679538050367305,
        0.6111320398212147,
        0.6480260151529396,
        0.5968320043662996,
        0.4497929355731772,
        0.46387641499970034,
        0.4704402875402192,
        0.6297999482144205,
        0.2771026420376244,
        0.6115509770075342,
        0.511569807191046,
        0.4210875259003718,
        0.8848111053734365,
        0.5180292178179879,
        0.38171081460217443,
        0.6808590578510976,
        0.43710592107136836,
        0.482258242935243,
        0.40828745369697445,
        0.5451069424508779,
        0.4582803890243901,
        0.5481835855279723,
        0.380005106837233,
        0.48254022820676457,
        0.4049272119797177,
        0.5765340614345313,
        0.38107392726107886,
        0.5283296959151459,
        0.3984438765055794,
        0.348401537764251,
        0.4944548311492552,
        0.3893812041120732,
        0.5410660074486983,
        0.44621477334235515,
        0.46842208491455417,
        0.5645287369057416,
        0.3855714034647974,
        0.5302975636893952,
        0.6682223159775476,
        0.40204809761522253,
        0.40642714940477487,
        0.5264363312309266,
        0.5707982613825427,
        0.4331338857608044,
        0.28472590361829636,
        0.4032787657006476,
        0.5636002235736497,
        0.5297045338957727,
        0.5189924449016879,
        0.5165437938027972,
        0.5733176574387687,
        0.7007126198560748,
        0.3655657383548586,
        0.47915255673037654,
        0.48118436142395377,
        0.4197187815216313,
        0.37046209868117386,
        0.4504389647887613,
        0.5014960419019999,
        0.7276112230573258,
        0.39842302471580054,
        0.5377147203118461,
        0.4918581431813226,
        0.4911068603209733,
        0.30703436588027605,
        0.42611431700491026,
        0.5721609547402798,
        0.5424684797188275,
        0.5409733307104341,
        0.5498346179192418,
        0.4429727783696695,
        0.4344308011400292,
        0.5608133413125554,
        0.5591402794112389,
        0.32919365594880245,
        0.6524236881641988,
        0.5198837864465895,
        0.53087173914001,
        0.6301333950547798,
        0.42657439499317734,
        0.5948201973588753,
        0.2948047592168135,
        0.6013278360389163,
        0.5690002648409002,
        0.46648067041577346,
        0.5124733585505977,
        0.47332363805013417,
        0.34930899141908933,
        0.4875004089298662,
        0.4166633951165429,
        0.5679929073433838,
        0.5691202976393464,
        0.565307810712717,
        0.6018806884164607,
        0.4931627793546271,
        0.6051346535340457,
        0.4553750305536784,
        0.4495089475982815,
        0.5871671751448663,
        0.38443838051662715,
        0.6031673777592569,
        0.435451266231337,
        0.27476700276991617,
        0.5820394039242246,
        0.6510950110959737,
        0.4935170594099474,
        0.5892450426284991,
        0.3819280972406645,
        0.5746877437916957,
        0.37381082479574534,
        0.5910917261391744,
        0.38133382401840554,
        0.45639048114984626,
        0.6646209836603238,
        0.6005964936077767,
        0.5031960194131947,
        0.4693238911500034,
        0.5392059821072684,
        0.39372953562733587,
        0.33487028673016195,
        0.48991935855362934,
        0.626257090943498,
        0.5362672853974048,
        0.37281753404224965,
        0.3576559779511321,
        0.5143332053737141,
        0.43096151926626286,
        0.3887569192080159,
        0.6276134596396011,
        0.32475740712838197,
        0.545309805201914,
        0.5220773743248142,
        0.5477740703479099,
        0.4270873874520247,
        0.3912024397524098,
        0.40048491512355683,
        0.5238112931892347,
        0.2881326329738361,
        0.34053044026326285,
        0.444725915001637,
        0.5067208933654122,
        0.49962978898218474,
        0.4806192513825357,
        0.3811661861444985,
        0.36900580168083746,
        0.5015260074189949,
        0.5983397793288858,
        0.40681113792835844,
        0.43221171570089106,
        0.4650030038871546,
        0.49795614889935585,
        0.4744760156665128,
        0.5566072213361021,
        0.611783984706854,
        0.7230126911361233,
        0.5798723773346168,
        0.2914401297177407,
        0.3510542392054382,
        0.4370635265828791,
        0.6014755561413831,
        0.32748263125759636,
        0.34836633067790196,
        0.6032849169754942,
        0.41832589053593605,
        0.4852476665647948,
        0.42037981959913573,
        0.4741067418632816,
        0.5301727470439521,
        0.4217630958392915,
        0.512151939365602,
        0.4776877013842822,
        0.6808881014876883,
        0.5427262335805906,
        0.5320809560340184,
        0.6363304854917804,
        0.6680517340071791,
        0.6933510854211731,
        0.40154513172265144,
        0.43220487197642216,
        0.46717792239271483,
        0.6480306220094614,
        0.49004955936687583,
        0.29349654045799345,
        0.5580805559344276,
        0.4475677464554277,
        0.6016949812118861,
        0.3785303129035383,
        0.47920318377813687,
        0.47875152542054245,
        0.45117257632175495,
        0.5664452532787542,
        0.4162943276072884,
        0.4705005498911962,
        0.4993445519869978,
        0.49663775864018733,
        0.5195159905380854,
        0.39638932902613483,
        0.5838445055573285,
        0.37772259224051813,
        0.720446851610088,
        0.5041914166885992,
        0.53225247021268,
        0.6074429132316371,
        0.44730719240324684,
        0.5649828219789413,
        0.6360820008406004,
        0.28616848002222367,
        0.4891380868879775,
        0.550804651041144,
        0.5311573556488517,
        0.5334409988834462,
        0.5941714319758065,
        0.34474749093792517,
        0.5320102510778604,
        0.6030115220612426,
        0.44215103329957495,
        0.5565171366172352,
        0.4917264446949801,
        0.47309246978378083,
        0.42405904034060515,
        0.2892063415609697,
        0.4384456517117286,
        0.34935157446038545,
        0.3360219406807652,
        0.4408793674813686,
        0.5738453574159202,
        0.5485203250520939,
        0.48580934403924564,
        0.5847943489585772,
        0.5022050997407216,
        0.4392713818039774,
        0.3982029344579143,
        0.48016844408403636,
        0.42078377517030935,
        0.5406023225811591,
        0.6286906303125005,
        0.5991494491367725,
        0.5206651671294423,
        0.4404932178838135,
        0.4419271716369187,
        0.3122910459513317,
        0.48437695141612036,
        0.4521305484826848,
        0.5444826405435609,
        0.6536268981565083,
        0.4974434967265138,
        0.6406396184579948,
        0.36741636442823505,
        0.4635804779691118,
        0.5137868953801892,
        0.4464688679681816,
        0.4293881186484043,
        0.5445682461998126,
        0.4728221857539468,
        0.4547701906923624,
        0.4052239629896444,
        0.5881643912373625,
        0.5262955257969179,
        0.5014114656733442,
        0.4269856567397288,
        0.5152303581138035,
        0.46097764723539414,
        0.4340713688784643,
        0.3223893276772123,
        0.653733252919871,
        0.38842879663222396,
        0.47351270981921517,
        0.4906224103935826,
        0.4946431577341858,
        0.48142979857142054,
        0.6000068637418007,
        0.4097148965552913,
        0.527967555187346,
        0.45768605579778937,
        0.5168682156111557,
        0.43335629805819337,
        0.5209960472070239,
        0.33591340781446066,
        0.5600443181684891,
        0.4169425594284686,
        0.39803428213863407,
        0.4041552767905311,
        0.5082265202655873,
        0.5105956602490541,
        0.2673897413665359,
        0.5035022643739467,
        0.43757286340480306,
        0.47810102894105333,
        0.6432167108372739,
        0.47951571332054016,
        0.6081826039442859,
        0.4453626933806887,
        0.5174364781934868,
        0.46564763614501614,
        0.3864919993622064,
        0.6537749842718606,
        0.36111080273165674,
        0.40994843866326725,
        0.3810446592915457,
        0.6183537924872857,
        0.43722844470334854,
        0.4130824037946181,
        0.5381547722426281,
        0.6051292908445833,
        0.4163118976770248,
        0.5232540183154218,
        0.6304465423680906,
        0.5047119758283908,
        0.34768588410714674,
        0.4724158566382593,
        0.47511428937415034,
        0.541479751832697,
        0.47526457654173343,
        0.5472885962196117,
        0.3927238840842653,
        0.5119375594074475,
        0.41920958317511725,
        0.3538729474372434,
        0.5157002754675376,
        0.5265271622113431,
        0.3924470449158004,
        0.5468752522612357,
        0.47595790823117645,
        0.38285061363489054,
        0.48379611334864686,
        0.4780764953341749,
        0.456143145275853,
        0.5144057173789441,
        0.5879965556595957,
        0.4328000976355521,
        0.40189481691743706,
        0.46652832544656875,
        0.5032717125848578,
        0.5852727725255721,
        0.5866666393359341,
        0.42065625470976853,
        0.5800499072314129,
        0.3815450131540155,
        0.6929727977202199,
        0.6006846432737085,
        0.44337682592903355,
        0.4482148673716172,
        0.42274308405102623,
        0.5040623028075927,
        0.5176946189712709,
        0.36155223624160476,
        0.525648491831049,
        0.47874705548411733,
        0.4879865437503247,
        0.4903402237707147,
        0.3780216053304367,
        0.5223102684018488,
        0.5367841132842629,
        0.45195612917066047,
        0.5002136466432837,
        0.5122772272583064,
        0.4649887654130786,
        0.46379627524329176,
        0.5417464321087777,
        0.5172744116394797,
        0.6434600665482431,
        0.3900275888905684,
        0.498564113738918,
        0.4212499163338588,
        0.3182392860050116,
        0.43566634608480653,
        0.5079368017212491,
        0.6010798285642813,
        0.3123034844201321,
        0.4813188170943489,
        0.4596686347083028,
        0.4503956438385789,
        0.30617666983730124,
        0.3489818933289588,
        0.5979929937529471,
        0.4656665558892523,
        0.5999679756685347,
        0.4955579111118208,
        0.39052213596445096,
        0.4454513129945018,
        0.4267166856122902,
        0.5870379363785831,
        0.5009720999912362,
        0.5814611996132812,
        0.5798221021094623,
        0.7259186134435069,
        0.4949907534264815,
        0.528799895321166,
        0.4488417535139066,
        0.552817692455354,
        0.4602095526297136,
        0.5944857255622553,
        0.48877612367225115,
        0.506139461607115,
        0.6293794083159224,
        0.4206796713057451,
        0.5711774085492803,
        0.385613943411667,
        0.5570847226114597,
        0.4361688919092436,
        0.31734063894865044,
        0.5710991259516158,
        0.5234678204266726,
        0.4916094757568027,
        0.6034233809804019,
        0.6112143813399493,
        0.37851762657297633,
        0.5069386845661205,
        0.44207624102865534,
        0.4955012584872128,
        0.5269685161247177,
        0.5852745332713953,
        0.3976562680811202,
        0.5487036010753867,
        0.5578395318028194,
        0.6361991239170315,
        0.49051100618948656,
        0.5656631169830119,
        0.46235437353350345,
        0.5238147861624812,
        0.5307116407960558,
        0.3887300594031693,
        0.41027167518563007,
        0.5744433701248091,
        0.5408431435869976,
        0.5361124895197972,
        0.7233450538199897,
        0.40568027486994246,
        0.5680080528537074,
        0.5302455356084188,
        0.596555995446651,
        0.4722824555144124,
        0.4639410577778504,
        0.45753646784184876,
        0.42829500976661256,
        0.5803416091863424,
        0.3171311116806685,
        0.47673779032932895,
        0.32224238446922865,
        0.4577186806710898,
        0.4843852151701942,
        0.3852857731883293,
        0.3286745680895827,
        0.6518608936403483,
        0.618014133221413,
        0.5065217749000485,
        0.30222660009402036,
        0.417774963228335,
        0.3715512043529828,
        0.2645670630878799,
        0.5034760725119101,
        0.6999257369526107,
        0.6046214601782425,
        0.5066714673016715,
        0.7000791499954679,
        0.3981616173834967,
        0.39910246979820574,
        0.49568811770104215,
        0.4696321220785801,
        0.4763121982105822,
        0.5428424070600802,
        0.4737955833684816,
        0.4748986276184428,
        0.5648105712908492,
        0.4254691495086008,
        0.5283246357347153,
        0.5169415943004351,
        0.46134963134885004,
        0.44607577642767315,
        0.6142620705944709,
        0.3779562325618387,
        0.49240930441706476,
        0.4442328950986633,
        0.3331698592573701,
        0.45042235672859615,
        0.5575519393795666,
        0.5471587947494082,
        0.4230953814741019,
        0.4668386483426318,
        0.6875019540798083,
        0.40027517873146795,
        0.5419607019891197,
        0.6526690076352136,
        0.5702954673785361,
        0.46695743352840424,
        0.3853465604717634,
        0.45199308544970823,
        0.4982790721221094,
        0.5505755480055909,
        0.4924519017363859,
        0.3358119388902318,
        0.5451212846308593,
        0.3514337189802334,
        0.5567035941257792,
        0.4488821413551256,
        0.5164181989514579,
        0.6642487194242577,
        0.5748687587098041,
        0.5552191595513938,
        0.41234900381986933,
        0.7246189883260151,
        0.31628490676932186,
        0.4679998742176115,
        0.48402373190165465,
        0.5191341321505484,
        0.2533192302615051,
        0.5895879051151699,
        0.5037966918331107,
        0.4015687827862343,
        0.4706533194216999,
        0.49209885074469645,
        0.5178717720443722,
        0.4549210490328029,
        0.43599313294020964,
        0.5761656806426938,
        0.3308926952021116,
        0.5853681653479034,
        0.3820553279865317,
        0.50671978952041,
        0.6203676910268308,
        0.611298901734347,
        0.4923480524660702,
        0.39670195955763854,
        0.5659919130724379,
        0.43923858442852065,
        0.7268111834475705,
        0.5906036744231231,
        0.5614472541382173,
        0.534912107619039,
        0.4917245032502025,
        0.4127150266001357,
        0.5547700204602836,
        0.4019550975066086,
        0.5457075229424736,
        0.5324214561807622,
        0.5229839232025655,
        0.5370754595762219,
        0.42619201522121275,
        0.520972399501453,
        0.5018338059954945,
        0.502916130007975,
        0.379039863001963,
        0.4432678705742063,
        0.4794909273370248,
        0.6296197706471409,
        0.4384146887833969,
        0.37675852692297934,
        0.5643370137006162,
        0.5578484049953384,
        0.4942828416356436,
        0.5612352264477809,
        0.696378377419761,
        0.5243772198164602,
        0.46071534045895945,
        0.4847881632055077,
        0.44080548354465626,
        0.5159857360972723,
        0.5616586622613308,
        0.5035613179453414,
        0.43991261281047855,
        0.5132041003627443,
        0.6868259633262351,
        0.53229314451417,
        0.4513827288893818,
        0.43070478684323366,
        0.4193267110562531,
        0.4790579049735524,
        0.5757290650965021,
        0.3317968757519736,
        0.5619245978183642,
        0.5255953769786453,
        0.4311058839735997,
        0.39970741246342295,
        0.43240381107119735,
        0.5230204260302478,
        0.5579447027174402,
        0.5423108008046466,
        0.396755425818639,
        0.5494628139691162,
        0.376255710482544,
        0.6282827577730132,
        0.48758369874428786,
        0.5599036515390561,
        0.5110189101893524,
        0.6502032618508279,
        0.4942400203698178,
        0.4230540608954033,
        0.41673322967318444,
        0.47066177570450096,
        0.6024126468461811,
        0.46635084316340075,
        0.39354982029920066,
        0.515703543385603,
        0.33748110477706394,
        0.46792481235480016,
        0.3652798774882202,
        0.47843555306886937,
        0.4858895593987818,
        0.5383931335505886,
        0.4906267772545074,
        0.5404328669142187,
        0.504095289253045,
        0.4941524559376566,
        0.5845404572018774,
        0.39670415660872627,
        0.5161765682692862,
        0.5804894177686023,
        0.5050262285754655,
        0.4679263436889295,
        0.4592728840808728,
        0.5817819558279367,
        0.5620835112333601,
        0.33857020898238505,
        0.44139725252157197,
        0.44210141428133914,
        0.6049553610716633,
        0.5136526546040283,
        0.5168612748249168,
        0.6258387171507375,
        0.462516288176805,
        0.5851543559903801,
        0.45340246072473334,
        0.42704130118571154,
        0.4915384042732842,
        0.4472360410261373,
        0.5040866418605282,
        0.3843631800855696,
        0.4818254929764816,
        0.5065456235571566,
        0.404393421720969,
        0.5357630160728133,
        0.6305455982586254,
        0.4562295964387627,
        0.5520575081752468,
        0.644642931500075,
        0.5172260208866343,
        0.5802320106017487,
        0.5230194793726133,
        0.4271865537574039,
        0.47649336990783925,
        0.4837312193017133,
        0.552334881913277,
        0.48516024935765906,
        0.45185145631390655,
        0.3384814720410255,
        0.476040954919716,
        0.4704816179674036,
        0.5509553328787454,
        0.48125193998610905,
        0.6490363246998097,
        0.43894990314211435,
        0.47841104656812805,
        0.6139420113966841,
        0.6373754534415031,
        0.5029109052787211,
        0.39159216534700114,
        0.5724532108040765,
        0.37727633195535404,
        0.5267018542729992,
        0.5706043560283174,
        0.5136105078547508,
        0.5492396434589272,
        0.5089180042420021,
        0.5475533524510764,
        0.5881429088018479,
        0.5839387813012898,
        0.3101025882218757,
        0.6182621013985697,
        0.4522103557553482,
        0.39917551194819867,
        0.5611697025010646,
        0.3606823900500852,
        0.5387753277760465,
        0.4655684287898921,
        0.5640659845539591,
        0.42536621585227485,
        0.5073601391932511,
        0.38497944495255865,
        0.5652574272024501,
        0.575449812431162,
        0.4145827401386626,
        0.5089976324692358,
        0.5150558118913358,
        0.4950757625889041,
        0.4844618250205229,
        0.45140829046790465,
        0.4567790343032993,
        0.6540139475434313,
        0.5222377769061765,
        0.6030758948100243,
        0.4181819210940385,
        0.5500241607480865,
        0.43034190774004777,
        0.30197316670895136,
        0.5330260181737488,
        0.4248686587797248,
        0.5641223288087742,
        0.5995285647739665,
        0.4524946356644524,
        0.4887234508290502,
        0.5776691690995973,
        0.5952693421533714,
        0.8729961259309511,
        0.5804619785310801,
        0.3661815560962183,
        0.4609342136028761,
        0.6010340014751684,
        0.4314974498784338,
        0.5387983747679693,
        0.49156979178143184,
        0.5497667851099928,
        0.615278437489999,
        0.4196137769547257,
        0.40027325410409414,
        0.5646534898226425,
        0.5314514234177339,
        0.43865580692249195,
        0.6002382357053921,
        0.4358058254197736,
        0.494565307461364,
        0.5156192965587743,
        0.339116875369147,
        0.527962447753491,
        0.5565873842035041,
        0.6897196833476386,
        0.46778626416480057,
        0.6946650400314434,
        0.44899127017867846,
        0.5787059580610893,
        0.40291065885920213,
        0.4466774605358341,
        0.5777207937729152,
        0.3706478399305202,
        0.4824050949906936,
        0.6963513336145647,
        0.5066582477289887,
        0.5848734424582925,
        0.471616792213529,
        0.2648856406374297,
        0.6301234046332848,
        0.4632820500988672,
        0.462125258401986,
        0.3349299177276772,
        0.4330778871605723,
        0.43564359159697313,
        0.4250530032006677,
        0.39447704845966713,
        0.42298119612234975,
        0.4630052342929831,
        0.4362831902019462,
        0.3914101054982699,
        0.4996775920368672,
        0.39811665613434444,
        0.42142158766996435,
        0.768251673562272,
        0.5776864792353962,
        0.29657998371519184,
        0.4726871713721866,
        0.5138608014243806,
        0.5742911421702386,
        0.5058741783468306,
        0.5281780892715002,
        0.38190549596948575,
        0.48890969359751574,
        0.42585601206184504,
        0.3551108746065417,
        0.5519200297675785,
        0.5333434385281416,
        0.4966677059764489,
        0.3543447793706143,
        0.7163976623579843,
        0.5522592884535714,
        0.4375453467611788,
        0.5825688271182886,
        0.4647299292104062,
        0.5001210298170944,
        0.16987600237226466,
        0.37520927855463976,
        0.6423285111477514,
        0.5374982017977273,
        0.7354241398553837,
        0.63326923440184,
        0.7187163171180616,
        0.6261566188100992,
        0.6192548582489366,
        0.4200697796169297,
        0.6723764938304019,
        0.6235879215817016,
        0.5356427846731231,
        0.4966772094906307,
        0.40656841837936536,
        0.4453309785445547,
        0.4264201606848118,
        0.41079135951646184,
        0.6024354833799411,
        0.3791165138616708,
        0.47205011266748004,
        0.45555106001681794,
        0.4819426882345739,
        0.6541993371525734,
        0.5395623966393321,
        0.4406260478717999,
        0.5859595843975189,
        0.5126559117529936,
        0.5143354536779156,
        0.2710286283481531,
        0.48511287637742356,
        0.6950964870283642,
        0.5378004954741405,
        0.40297222590690196,
        0.4551402378230645,
        0.4617208115816165,
        0.543695411915859,
        0.5416498163593501,
        0.3803068855106475,
        0.37733061593833483,
        0.4392574376107398,
        0.6775982929069687,
        0.4784279330764804,
        0.4784461856519936,
        0.5562633958667001,
        0.35052944618688275,
        0.6847918112769786,
        0.489434388179488,
        0.48366452953272604,
        0.49536462916647067,
        0.7327582801417966,
        0.6143402765412639,
        0.5706593613289583,
        0.391538002873347,
        0.502994482633574,
        0.5978002761891641,
        0.5174882455935839,
        0.45094521681451427,
        0.554502227266381,
        0.4543050629762136,
        0.3049056933200935,
        0.5672280393640982,
        0.4966785726422354,
        0.40414588997261247,
        0.5897700205098184,
        0.28356333695874303,
        0.6986465714296276,
        0.5767251242055423,
        0.32927148448329013,
        0.4962135653143997,
        0.4259710036262242,
        0.5471929945914756,
        0.5077149848136664,
        0.45032830255072226,
        0.38482715396904904,
        0.48705197866052125,
        0.5025597432670533,
        0.6126656717493968,
        0.6967420426626286,
        0.6297998577208521,
        0.49570046397918144,
        0.5721361847413793,
        0.6685468485359994,
        0.3756952778851457,
        0.428312826349304,
        0.47660869339537193,
        0.5848590732309622,
        0.31955151962142947,
        0.64326282181377,
        0.4173311982437279,
        0.6363769892718294,
        0.3845446080159097,
        0.5727893292087034,
        0.36677981230304707,
        0.36121017547269857,
        0.5328093506394109,
        0.4607321617045881,
        0.5674091977135347,
        0.5940064095277837,
        0.3808695335228476,
        0.5031950353083403,
        0.5240892534932321,
        0.4502405454300677,
        0.4087786846958441,
        0.3359107506347272,
        0.4127216984824568,
        0.4341464499785459,
        0.31251335065696456,
        0.6624046049313141,
        0.6345614833276476,
        0.4540621341677116,
        0.5493302340261588,
        0.42631516315250956,
        0.48905172842114736,
        0.365029172936859,
        0.7012300824071361,
        0.5316400050452432,
        0.563788653622984,
        0.5834977258185263,
        0.6103638613913283,
        0.4117549528945106,
        0.36274715316478867,
        0.590893393178522,
        0.5610039603918656,
        0.5771263277373287,
        0.5828272381134375,
        0.3900168972492816,
        0.5180824842926689,
        0.4291754800625549,
        0.33492495807301287,
        0.5640382680796635,
        0.5762467586406291,
        0.6360528960314361,
        0.4994553145248402,
        0.4329651411601614,
        0.4747865853671308,
        0.4864831979198045,
        0.3554859200619247,
        0.5296119129897358,
        0.7218939880168654,
        0.40198369023946273,
        0.5350247735735685,
        0.44388045557369904,
        0.3118111365465351,
        0.45967117083086645,
        0.6154013216323345,
        0.5421529222871234,
        0.6316137240414725,
        0.6423463820024273,
        0.5846343035891161,
        0.5720312509001413,
        0.5059406186416777,
        0.4765603260924662,
        0.4659159367450988,
        0.5192586740181244,
        0.7006069225557926,
        0.5611184576621174,
        0.5485330518786844,
        0.5594246849656682,
        0.5201282963725532,
        0.6214795617478683,
        0.5370867973045436,
        0.4465310441506029,
        0.43893883269458606,
        0.6019373163958079,
        0.3639631487030736,
        0.5273136871824198,
        0.6062876301681529,
        0.43591317999871637,
        0.3814106234692399,
        0.5945535060712898,
        0.616907517181409,
        0.4995005619527898,
        0.3319379003326892,
        0.6709505982689188,
        0.5488416735372833,
        0.6790786710628912,
        0.3834609991373045,
        0.5036412587440624,
        0.5829269371180811,
        0.5217604323676228,
        0.7020692922726466,
        0.6816028905760114,
        0.5284439658226792,
        0.5207672102818119,
        0.5507721926558974,
        0.4849519992178563,
        0.49702388678777837,
        0.4601310491063862,
        0.48536602319610506,
        0.5909505045709366,
        0.41010425864014105,
        0.5511421026560281,
        0.5089074162663138,
        0.5547876665285905,
        0.44460800297379205,
        0.431230575679294,
        0.34472304966277445,
        0.46061399335254744,
        0.5393347890151549,
        0.6098315153236142,
        0.36811581804050403,
        0.3556656010638965,
        0.5587958129165012,
        0.48619886964986614,
        0.6088636891754686,
        0.5163149864098908,
        0.5090790884546617,
        0.36915284916830066,
        0.464742013205728,
        0.4660054879481291,
        0.48618791944504164,
        0.5388873083198666,
        0.4168045647032276,
        0.6194401893875358,
        0.5451888598413958,
        0.4047552911917062,
        0.3888585124771786,
        0.5233902976986166,
        0.5394072416339727,
        0.539054918881479,
        0.42477163650917565,
        0.5084962450266429,
        0.5608916044464489,
        0.5247621639750129,
        0.3480339175564887,
        0.3836520720343932,
        0.7125898724417077,
        0.516126306901215,
        0.554486800371489,
        0.5152214172482001,
        0.5754882227306425,
        0.4775052793292634,
        0.600534457521364,
        0.5029761917195911,
        0.801807968438325,
        0.4317663642692527,
        0.5617505421028731,
        0.5519052718453128,
        0.4862143442663777,
        0.5949198141053326,
        0.4861644674374992,
        0.32413890023204983,
        0.6005465015973136,
        0.6217594060431734,
        0.4262902322095914,
        0.3824424036775893,
        0.7027264669658061,
        0.5097415868488089,
        0.554506745525084,
        0.47080875585169446,
        0.6915478281808005,
        0.4026908972214529,
        0.5855047076500343,
        0.5082250947001417,
        0.45858671756757313,
        0.5216383082872282,
        0.4564216731897774,
        0.5182871519262154,
        0.2689794641387753,
        0.5287656319666312,
        0.4280581886012155,
        0.39827230486585574,
        0.4248967430496183,
        0.4162494975722977,
        0.5419680528315517,
        0.43372214446697277,
        0.4956237976523056,
        0.6192420869261547,
        0.47428809235246827,
        0.2460129740912447,
        0.5987561425664677,
        0.2773327072363331,
        0.540240663059281,
        0.5350787248567774,
        0.5198493606374935,
        0.5504177230290863,
        0.470917531870528,
        0.6215603625733185,
        0.6940167940849932,
        0.5746433305619765,
        0.5850167664974073,
        0.44347971657817525,
        0.6111716241320021,
        0.5259845310872505,
        0.46897656613217387,
        0.5340885123451163,
        0.3566321839907922,
        0.5802172945005467,
        0.42805156884700585,
        0.6180916531966432,
        0.44061041361554604,
        0.564161841577441,
        0.5494779746816854,
        0.43378054398245347,
        0.6374249376838165,
        0.5195643832951945,
        0.4882133833824014,
        0.6395594713010201,
        0.3714847786429455,
        0.4357440539254168,
        0.5053083738982085,
        0.5695693402498164,
        0.6036705091482267,
        0.4119147075741418,
        0.42266654750660704,
        0.4983113008565217,
        0.33203688817604055,
        0.580050060074883,
        0.43324923828031836,
        0.4181981514699592,
        0.4132437214201015,
        0.4502128774403674,
        0.4490937045392909,
        0.4153713219615043,
        0.4462974570971155,
        0.4833760652439752,
        0.5275765330408302,
        0.64497028122826,
        0.45648013441388696,
        0.5741623372316494,
        0.4284284330483234,
        0.6087348028908414,
        0.26434098306961634,
        0.6026202610886434,
        0.6423455730345906,
        0.4941723324299812,
        0.427722483942425,
        0.5091336443751665,
        0.5176418975391665,
        0.46461956946019606,
        0.5147223587567753,
        0.48157340036514046,
        0.5203332761142546,
        0.5395955325922608,
        0.414440035111772,
        0.4811912235017566,
        0.5266912548162147,
        0.39047989878281286,
        0.6285312056839426,
        0.44677705425396125,
        0.4672925121279872,
        0.4593336154376099,
        0.5451956841271907,
        0.5614329308898738,
        0.5520980141765277,
        0.5407161800068356,
        0.590945055520251,
        0.3764505048523975,
        0.531271407256954,
        0.4377185495439107,
        0.3459899094518635,
        0.4762906487647855,
        0.32957168486915145,
        0.5168822213833257,
        0.5090553225698093,
        0.4762028558259401,
        0.45818786691353475,
        0.3169639743721837,
        0.4787069183160089,
        0.6941858584447781,
        0.539407604023598,
        0.6862440801670806,
        0.40536087866554105,
        0.3986947189624455,
        0.5368732055277471,
        0.5220718265280955,
        0.4720780091059183,
        0.434224972193197,
        0.7094820105059679,
        0.29618172194973413,
        0.4265382298038228,
        0.49808405602006534,
        0.4555519942857743,
        0.5072064721549345,
        0.4643989672419307,
        0.5385115015162338,
        0.32688648257930614,
        0.44858257656927725,
        0.38513523721378934,
        0.5563816044549431,
        0.49338148480430893,
        0.33223531856788024,
        0.4825219652589145,
        0.492993464283427,
        0.6111703157013961,
        0.5351560365727162,
        0.3345115777828112,
        0.5425000079624294,
        0.4802568795153273,
        0.48541561127075256,
        0.47439137853458174,
        0.5086531739498998,
        0.2970089981302553,
        0.4068341563030183,
        0.3130708631142107,
        0.7028514394720337,
        0.5427636985370216,
        0.38772847790796783,
        0.26342867606641673,
        0.750690018519447,
        0.7252189597011607,
        0.38702300305672366,
        0.4786878555771836,
        0.527159864321533,
        0.4772651722536543,
        0.4776302669772404,
        0.44560530820839866,
        0.41195569881748545,
        0.46963935891030056,
        0.6548797941203591,
        0.5984421273659489,
        0.4822694691230146,
        0.6676906895155742,
        0.3642592492931037,
        0.5828101722646807,
        0.47839582003409536,
        0.35130908854251114,
        0.621876696766387,
        0.5896892631091251,
        0.647971195540266,
        0.5404338303819214,
        0.3823942823491099,
        0.3131941980770827,
        0.4760601962380293,
        0.4027894635961879,
        0.530944934228652,
        0.3791112766678098,
        0.6543799763816186,
        0.4165576053973926,
        0.42698203402352347,
        0.4424306229061171,
        0.48100732640378213,
        0.4283069771735619,
        0.6124832440532062,
        0.5626861770466214,
        0.5953134009692694,
        0.6278394369560014,
        0.2678808166779678,
        0.5342228489686494,
        0.549147004339254,
        0.47374706964511326,
        0.4820666704879869,
        0.3960408321881285,
        0.4932547967780971,
        0.47880077381161,
        0.5593091474102417,
        0.6295165394466277,
        0.22632939869855723,
        0.5169343488247483,
        0.6343512530571549,
        0.4582408371575117,
        0.2751665225279529,
        0.5978854060185794,
        0.5324724422342394,
        0.6073142800929137,
        0.591418452400126,
        0.3165615519879851,
        0.5133347150681175,
        0.5627696624077724,
        0.5232521496058751,
        0.49084476822870393,
        0.5067767311884983,
        0.4478685011527202,
        0.6490707454776727,
        0.5742274375178887,
        0.5567458690894683,
        0.5717148221560746,
        0.4913102614476775,
        0.48473821083693425,
        0.4529471474732268,
        0.39050459171422613,
        0.3933537129665055,
        0.4624210729774992,
        0.5509212264174244,
        0.5492881935173226,
        0.3188902198580503,
        0.4607317138014392,
        0.5796094679429015,
        0.466581550628566,
        0.5533724837213623,
        0.6178643524538499,
        0.6062827554336936,
        0.5673569873097511,
        0.6344179941622966,
        0.452414593435227,
        0.48825250131995035,
        0.43498209647120384,
        0.3698039990084872,
        0.45707875243439866,
        0.6028754606361563,
        0.42945985624457866,
        0.5666596670368242,
        0.5981567168469439,
        0.4415213082689453,
        0.6375359388637237,
        0.5339178198966154,
        0.5672227598143073,
        0.39212829897036255,
        0.3978454887033267,
        0.4150900828630536,
        0.42223844985132014,
        0.3920304646667649,
        0.3926622069758215,
        0.4619224782334434,
        0.6226039020111979,
        0.4111514109065571,
        0.6637857028826241,
        0.4796783436562816,
        0.6662169486086914,
        0.42232824693624793,
        0.6646668674710695,
        0.4935437841178242,
        0.4177275556250039,
        0.48040070707055776,
        0.38167777336142744,
        0.34944689748988267,
        0.4212845325848685,
        0.4539455075728893,
        0.42173747721966887,
        0.5336832741774005,
        0.6837927685998707,
        0.46903325532268136,
        0.4720031431938095,
        0.5824757711363047,
        0.5271082990624981,
        0.5989471567330201,
        0.4426760572243237,
        0.5439165258745989,
        0.6610286181268208,
        0.4456321721289902,
        0.6134791388204125,
        0.35133298063287893,
        0.4714581070539948,
        0.6979037377470585,
        0.42199005843461923,
        0.3809094651110806,
        0.32301109364983344,
        0.4659340311661352,
        0.5765654206730112,
        0.67936916253637,
        0.5727094433751728,
        0.47459436451897075,
        0.5668675669689355,
        0.6491382793463959,
        0.46805702096033686,
        0.39934945607612593,
        0.41039692804273503,
        0.31781438789562216,
        0.6916021525402277,
        0.4288478011727236,
        0.5829721514948891,
        0.5459719906375502,
        0.3987231771576778,
        0.4905993065615911,
        0.3770110992668367,
        0.4689789472709827,
        0.4535595628130985,
        0.3758863478888847,
        0.5515123442218043,
        0.5418948358927582,
        0.4637291952714976,
        0.43403290829158553,
        0.5024394779454031,
        0.5599456274581522,
        0.2807126267184089,
        0.4664041031774671,
        0.4217174701228655,
        0.5277973367858807,
        0.6094307139029129,
        0.31586477737944896,
        0.45193148929543575,
        0.559468149915258,
        0.4737025434401684,
        0.47682235388501776,
        0.2869995218193331,
        0.5425853803803405,
        0.5947124998083326,
        0.41552979781353727,
        0.5952612127048049,
        0.5149004053897145,
        0.4923569842668569,
        0.5621318356523299,
        0.392588769373843,
        0.45800642111267775,
        0.669136037199187,
        0.5598139683198753,
        0.471356809780977,
        0.47493072604729114,
        0.6489057537062988,
        0.48443740087689074,
        0.606410691291178,
        0.5038361565818362,
        0.5504891073091094,
        0.3976570611404416,
        0.3632274039064003,
        0.37859046530721085,
        0.6821003036746515,
        0.4734821028684477,
        0.486396960916496,
        0.40017453957907734,
        0.5339721845502261,
        0.5811125458493064,
        0.5459977316994873,
        0.534612925546592,
        0.35824828059208425,
        0.2911553421792046,
        0.5591535441822261,
        0.6307588931453069,
        0.4520861421318491,
        0.6131573619662565,
        0.34276138543503626,
        0.5046703955676622,
        0.4826162455387552,
        0.6051431357487106,
        0.5716917944620182,
        0.3297655985221576,
        0.5505810536455231,
        0.5179896922847286,
        0.419562680246559,
        0.4565745791028739,
        0.4763882339829908,
        0.299796204840041,
        0.2798711181468901,
        0.37604661544178264,
        0.53308765788214,
        0.4841574326077549,
        0.6310759772309246,
        0.5115212622144383,
        0.5706302732849186,
        0.40965391903545006,
        0.6093020259278445,
        0.41879742093051675,
        0.6100872685991617,
        0.5596830357702905,
        0.4126114772561851,
        0.39904833575775367,
        0.34830629292083004,
        0.4218152733880611,
        0.4224970976545625,
        0.4960556027140251,
        0.6471952404274564,
        0.3863750674322132,
        0.6966234214261126,
        0.4836665733707184,
        0.2709784007670002,
        0.34007997447572963,
        0.6313041119122168,
        0.4204463877412976,
        0.5885286617629414,
        0.4608070144443162,
        0.46057389558881534,
        0.5303297826311367,
        0.3012345558270767,
        0.4676752549040064,
        0.5143625632068796,
        0.6436157029468659,
        0.5733535443440043,
        0.4571181146017519,
        0.4548013953677517,
        0.614394110456669,
        0.7787288123506362,
        0.5453901349145951,
        0.587715452552733,
        0.3774490614765043,
        0.5059567650759064,
        0.5947624286037758,
        0.40378900076049185,
        0.48242522333579346,
        0.43514337610102466,
        0.5168010858169237,
        0.5019228435648249,
        0.5713231979790255,
        0.6201972984600838,
        0.6180084227115508,
        0.46817431240595375,
        0.5270290970680902,
        0.6936204744373852,
        0.5321381123577459,
        0.5048419273565808,
        0.47141277941093224,
        0.49065611847963797,
        0.5875896837137148,
        0.4743234789111273,
        0.46149987124142483,
        0.38361505266802126,
        0.5230639733683602,
        0.4812913688811303,
        0.5195689438373793,
        0.4740021004777079,
        0.6079352570363419,
        0.3779149763867746,
        0.43984673028708154,
        0.46601201550674487,
        0.451886321569943,
        0.4878732598566212,
        0.4908608286708913,
        0.46844605400115324,
        0.3964843172432911,
        0.4369140978837077,
        0.4438730368566581,
        0.6665038437560455,
        0.5166733575156998,
        0.45606823110946093,
        0.5900978116988673,
        0.5970806037939449,
        0.5093286542612735,
        0.47307517006210476,
        0.4409881802140998,
        0.46342717118031274,
        0.4704509657544326,
        0.4866250671843249,
        0.6203252291221241,
        0.5005437955179566,
        0.507687196964106,
        0.6366393586035866,
        0.5274636360577746,
        0.46893930411305484,
        0.4930306820421507,
        0.5447757063458871,
        0.5029877887337095,
        0.4885822286693628,
        0.6012639499578858,
        0.48212177203845485,
        0.42913289471457516,
        0.5839482053581108,
        0.45004713686452724,
        0.4590315484857552,
        0.547539963259772,
        0.41202789538888684,
        0.3724015396915983,
        0.4707885877640815,
        0.5182405212562757,
        0.3322442778212055,
        0.5159678436687051,
        0.6625387356005797,
        0.45810290404758447,
        0.5040057658068089,
        0.5820208468464134,
        0.4867046339908288,
        0.5998720999507546,
        0.4575235713785446,
        0.5875154031771253,
        0.5323712692242022,
        0.609432927998513,
        0.5787175891050068,
        0.5724131963988022,
        0.3899702129125593,
        0.5203106445695156,
        0.7196661564001244,
        0.4199818074612061,
        0.44288908082666373,
        0.43400021185809595,
        0.4570358009875208,
        0.612709953808654,
        0.5826029088590603,
        0.5653916987520362,
        0.5602259962403898,
        0.5740317818531677,
        0.5440060461343709,
        0.43768091726823044,
        0.4876332708814474,
        0.4339647323735302,
        0.592277945342473,
        0.6155655130074134,
        0.5405078355018291,
        0.4450998464149853,
        0.42723680801215047,
        0.51411577269659,
        0.35699441330939313,
        0.48292682779804624,
        0.4992326057201087,
        0.5072561659022842,
        0.5259364623267726,
        0.5108764437124402,
        0.5029033933228186,
        0.3374969536170092,
        0.4967865973661177,
        0.464021630735021,
        0.39231422003629235,
        0.3875179385869172,
        0.4191995578244104,
        0.49538808389623923,
        0.34490631934998733,
        0.5335760885199149,
        0.37877319530145087,
        0.5613396625395397,
        0.4763780178993401,
        0.5754527841123251,
        0.35918159833108654,
        0.5169136261986161,
        0.5514212675105378,
        0.6301569838464447,
        0.4517279174334528,
        0.48518031193147454,
        0.44721302587051953,
        0.5047240182157001,
        0.500021508370788,
        0.47273735632869374,
        0.3427861906951274,
        0.47756779510694425,
        0.4241742371321414,
        0.5828929588243262,
        0.4808659420116612,
        0.5920934417959266,
        0.5131594962630472,
        0.44821717285334445,
        0.5562692652748544,
        0.5462356098398566,
        0.5543343975645125,
        0.38653055760645894,
        0.5242428279494268,
        0.4955431592998152,
        0.49228668651878266,
        0.4733076701790235,
        0.5375962101689912,
        0.4979387003270875,
        0.5422527280591782,
        0.6141296857318352,
        0.4925191959541069,
        0.4279438661196713,
        0.5924342570270444,
        0.5697520117817653,
        0.5597137166154111,
        0.4500251031021642,
        0.4846714073438823,
        0.5898314508502407,
        0.46532842529031576,
        0.32723952646484267,
        0.5361825887303734,
        0.43615995308644695,
        0.7060128857751832,
        0.4503844332138763,
        0.38588473609950985,
        0.5325251564916368,
        0.40000129006775864,
        0.6805000930492345,
        0.5655242116842439,
        0.5381836394753864,
        0.689411038334722,
        0.43609692851043147,
        0.5105997938428095,
        0.5521655311579772,
        0.4715956699363188,
        0.436339018529635,
        0.5309847258474987,
        0.5866515145197574,
        0.5032737843189087,
        0.436032125712496,
        0.44958364555826735,
        0.4120529893940792,
        0.5991398646174747,
        0.5433957501916703,
        0.4649583103789812,
        0.5171138454124617,
        0.5835111601935782,
        0.4339909237422481,
        0.5464322631822003,
        0.5513279572510267,
        0.41509868921353615,
        0.5762381005910757,
        0.5542686780110082,
        0.48870565381024045,
        0.3970093540914127,
        0.46732011403623286,
        0.5561455234923612,
        0.2751519884658442,
        0.46457596615432956,
        0.4554436111927933,
        0.47972284856836817,
        0.4784583643867274,
        0.417452058919193,
        0.48071771727476775,
        0.5857849589832529,
        0.41834072889453744,
        0.31660229571089077,
        0.4909580070790969,
        0.5025002161486584,
        0.5760514912026967,
        0.4382441005198752,
        0.5766378606731615,
        0.6139661863974895,
        0.4680945325697492,
        0.49045281726237205,
        0.6458169526775729,
        0.45170774018571597,
        0.6923075408270517,
        0.5191804813933483,
        0.6143557487882967,
        0.34615708535891804,
        0.4773222305509383,
        0.45955024057817645,
        0.4399582909133578,
        0.48418766650298883,
        0.4754742136282083,
        0.5074531712272337,
        0.5385185649042733,
        0.48965417650622783,
        0.4831702498531857,
        0.4694590735187156,
        0.424576215901026,
        0.5018381153166982,
        0.5656222070284813,
        0.5485879389217767,
        0.447235059049752,
        0.3397258919316876,
        0.551351686075075,
        0.5127316181251819,
        0.4923129164207932,
        0.4680693672071832,
        0.6190567217627042,
        0.43915223427809946,
        0.44416117563821056,
        0.4005707086763221,
        0.4085020169226905,
        0.37171798820917273,
        0.4436125174711611,
        0.5146803285268462,
        0.4810036058270011,
        0.4163805390691598,
        0.6280183332682289,
        0.49829731119693255,
        0.411699440776352,
        0.43148134157096196,
        0.4696068667003115,
        0.3703058102723322,
        0.5826217870123318,
        0.2872710682147884,
        0.597580029335213,
        0.5090528806010136,
        0.5494017809043634,
        0.600876962440727,
        0.4514892833061763,
        0.3299419181938828,
        0.4912971464394882,
        0.4878203978588629,
        0.618449831416263,
        0.46662366549927614,
        0.4948168508901845,
        0.577339116938359,
        0.44919070122398214,
        0.7350807376322803,
        0.46831567930796386,
        0.6369832706011692,
        0.6466462879139471,
        0.670271826895444,
        0.4554528176533273,
        0.2701371753166997,
        0.4106608731307916,
        0.49066689417721715,
        0.4808220640196832,
        0.5754077666118514,
        0.6906078691348945,
        0.4030575972205479,
        0.5250932500324169,
        0.4762963022381486,
        0.6540594476485965,
        0.5720741109080665,
        0.3504845364996012,
        0.471725105301455,
        0.4054189313859338,
        0.596104066026235,
        0.40188335528531816,
        0.486111904660123,
        0.7354109346619954,
        0.5197670559654062,
        0.4143710675079343,
        0.56198288198283,
        0.48564271551182314,
        0.4693042862229021,
        0.6232799055623938,
        0.5271552577650722,
        0.5161152055101608,
        0.5364187518799788,
        0.516768264025449,
        0.4754861822464439,
        0.42512890377515555,
        0.4159297246670871,
        0.3515003653048757,
        0.5751575875821432,
        0.4049200917048843,
        0.42435103305708166,
        0.4553619334884207,
        0.4518234293238169,
        0.34532627285885137,
        0.4356410629850682,
        0.45452006479338497,
        0.41011267373644517,
        0.4284118452246662,
        0.5030948464027022,
        0.3774309763951378,
        0.45652518363007033,
        0.5660196567714374,
        0.6971218793005252,
        0.458135305143807,
        0.5663616958576793,
        0.5147148364659258,
        0.5665798561206303,
        0.5390202659497402,
        0.5859562137028493,
        0.43221836143074915,
        0.5275131186260162,
        0.6120468674530578,
        0.49541253794004586,
        0.4099778015222956,
        0.4395251230450456,
        0.44528744231708717,
        0.5356042876553223,
        0.44415689670530495,
        0.5236624804393294,
        0.49264640566133566,
        0.2961151498203899,
        0.5312437326600903,
        0.502641899189103,
        0.40795743960911246,
        0.4448911029125538,
        0.356845481035991,
        0.36131316886119136,
        0.2936664949735896,
        0.4782131719313659,
        0.6909006348208535,
        0.3718755273038414,
        0.46293726824640463,
        0.4114429754942326,
        0.6224811261003512,
        0.4979459177787179,
        0.5795442357266102,
        0.6094997975635711,
        0.55512980853834,
        0.4191474984899905,
        0.5845753090316514,
        0.7648793570955787,
        0.45380661965214225,
        0.5313067211512505,
        0.659238151887757,
        0.48560673288237644,
        0.42857999029477006,
        0.48919926075110215,
        0.4715460261296345,
        0.4572100965944074,
        0.2706083622910963,
        0.7067033038066407,
        0.5263395725025012,
        0.5633992580125208,
        0.48970814321827766,
        0.5709406806091214,
        0.44669849110545995,
        0.32063531296066783,
        0.4796612569677647,
        0.5610135619339812,
        0.5450282164109308,
        0.4293620215621724,
        0.44720583055142465,
        0.6193839727956431,
        0.5472445012975419,
        0.5185045896397278,
        0.31144568293399844,
        0.5285391483625087,
        0.5907876376892834,
        0.37340359666222495,
        0.4971649699466371,
        0.3900345437206805,
        0.45634402333879354,
        0.5000478099481162,
        0.5948943646553269,
        0.2418807248353842,
        0.67395197474835,
        0.36028324059877803,
        0.4038500199228113,
        0.5190449800828318,
        0.4182398896130453,
        0.608303411772513,
        0.5246770801628908,
        0.48692682863099856,
        0.7420485279990818,
        0.5339410164176626,
        0.4809262266210729,
        0.6180674137228348,
        0.34755985986754073,
        0.521431831152647,
        0.4828572295970565,
        0.3966756852612008,
        0.7821734485538843,
        0.3962666602297175,
        0.5363773065874132,
        0.5040772612576977,
        0.449682669088308,
        0.5678496265045039,
        0.48960108515236667,
        0.4503999007721957,
        0.5119264638356162,
        0.5268912398857708,
        0.6597140524263112,
        0.6411292844672385,
        0.5800760027995144,
        0.4315497207012587,
        0.6259543197976035,
        0.45355086545830414,
        0.3913222272927349,
        0.6593294911527566,
        0.5709465670168641,
        0.45221030686505814,
        0.6331036986925783,
        0.48424057861577907,
        0.3583700706830837,
        0.6028183638635977,
        0.48580946607622455,
        0.8092032298391235,
        0.5183622937292582,
        0.4250140549080158,
        0.4032831449859524,
        0.5183043867511036,
        0.4879358111221913,
        0.509819163886544,
        0.5562362449384249,
        0.4521148174402282,
        0.3183567196964246,
        0.3140009741445537,
        0.478852858253479,
        0.4843187304361413,
        0.4834620628343417,
        0.30862219466887125,
        0.4952303851042339,
        0.6204547262378667,
        0.5276389721839065,
        0.3888154898479591,
        0.49097470453120345,
        0.4849751153227159,
        0.43252924354801736,
        0.4436900686945017,
        0.6563509864138745,
        0.4990134507032159,
        0.562285451246595,
        0.5331346141551627,
        0.402322292802364,
        0.3995210185774756,
        0.5078537378773985,
        0.6463373168161612,
        0.711194168441156,
        0.4505786666814008,
        0.4806411965701694,
        0.4281439396971727,
        0.6112006722836708,
        0.41303991779735777,
        0.4624464806450474,
        0.5394228920025164,
        0.4342142624761339,
        0.3096004524338844,
        0.6707414244138706,
        0.31696532233576236,
        0.5414879840598052,
        0.43082695191241416,
        0.40860383806695993,
        0.3835075448870054,
        0.4790294351399999,
        0.3869766779112815,
        0.5200350408264672,
        0.4284479678209527,
        0.5425852737074108,
        0.39952639140668206,
        0.4532117070490001,
        0.6060799619995533,
        0.46935850613477403,
        0.4972929810317772,
        0.3076897171978169,
        0.347993305534532,
        0.43031511478075846,
        0.5838166203318786,
        0.39566324608776426,
        0.456651382436342,
        0.3995927745967649,
        0.4240761483958814,
        0.5462359464977292,
        0.5039745239044756,
        0.5807014625343464,
        0.4239428933637903,
        0.5427181532308616,
        0.3870455740303858,
        0.43385569210858005,
        0.36560334895733254,
        0.5799408295802411,
        0.4330258552326405,
        0.5767375297640287,
        0.52248328283363,
        0.5007491838503539,
        0.44714831894986296,
        0.39234702163446594,
        0.5800586964105093,
        0.4129085935979271,
        0.6418051019116672,
        0.48241286623239804,
        0.5843862912962778,
        0.5038835724118657,
        0.7591728064683204,
        0.4016083219187067,
        0.5996005457057223,
        0.5095039849734532,
        0.4857625990205343,
        0.4701469641778588,
        0.391285988045233,
        0.66735801227364,
        0.4592156082209309,
        0.5344254025994037,
        0.5561288197355773,
        0.44689694961508897,
        0.29694658451894623,
        0.46846036988160455,
        0.40332328495621667,
        0.5886085408205233,
        0.5189038128894581,
        0.5193644038959531,
        0.4253218431994871,
        0.627278192619438,
        0.5718921035132158,
        0.5222213634128052,
        0.6531011900004268,
        0.6384873581048156,
        0.6089064183302784,
        0.5031696587484161,
        0.6443341660991165,
        0.49853504588393777,
        0.6660997665944203,
        0.759597419749837,
        0.3424387814633453,
        0.6489408656013532,
        0.5557832430794558,
        0.512049911838347,
        0.591358340453214,
        0.3396647098860318,
        0.49728250504690946,
        0.4561719328281698,
        0.34058671392246825,
        0.32243104049759963,
        0.5451388065556163,
        0.30481851403740257,
        0.7270815266238962,
        0.5294444933752597,
        0.43690331541851923,
        0.519281586515634,
        0.2719366773773618,
        0.488004172799621,
        0.43126981969990397,
        0.6830970463195696,
        0.38384148652555244,
        0.4080540436382932,
        0.4622432615895984,
        0.4294639823742424,
        0.5185106618055197,
        0.48998878046141825,
        0.5356434873281288,
        0.5966232245871185,
        0.3506180302989184,
        0.5312719382603792,
        0.5885775548927651,
        0.47076324612277043,
        0.45267554190148246,
        0.6799935035974776,
        0.5720955918377012,
        0.5047133177216265,
        0.2349881112557614,
        0.35113310237878004,
        0.3782666259049567,
        0.45568231913041146,
        0.36006111772297683,
        0.43412137130586786,
        0.6675833578120342,
        0.48527214584644274,
        0.46766126556517185,
        0.47657510190897856,
        0.6342227898683905,
        0.6307867885081497,
        0.4376677723369304,
        0.537598000509555,
        0.6345019124141947,
        0.3783336859115015,
        0.511838912986086,
        0.5038745362859389,
        0.5078553422759321,
        0.5392753076852236,
        0.604670938057963,
        0.3700808006662611,
        0.43467214845843144,
        0.6675922444967008,
        0.6637419019289288,
        0.38380333726274896,
        0.48248443172716,
        0.5395412306974007,
        0.48507211067751305,
        0.6498128519608057,
        0.3470780993006923,
        0.5943232804331006,
        0.5690206146883692,
        0.5501104630602952,
        0.7349967465255528,
        0.5134940454367427,
        0.5991279369305312,
        0.44218889166666914,
        0.40537729700258157,
        0.5265936856954007,
        0.5185243215496267,
        0.5178963444507829,
        0.5891046834673075,
        0.4642981914066055,
        0.5955701900930741,
        0.5542455835909189,
        0.47585428902717647,
        0.4184543935130724,
        0.7007336704169465,
        0.5204917641117106,
        0.7390343133734889,
        0.33390748005506155,
        0.495669493539506,
        0.44193984018145777,
        0.3864764951899393,
        0.5160006866069066,
        0.5580568595047756,
        0.3578376971877517,
        0.369669805254923,
        0.4775767925089492,
        0.6724121219334962,
        0.41876668811590123,
        0.5259679343281431,
        0.4282678975940337,
        0.5506786276544527,
        0.5153133636408008,
        0.5898980836508273,
        0.6543213961285996,
        0.538238733627546,
        0.6936928858880106,
        0.3145998085643199,
        0.5076265906418377,
        0.4070281698286485,
        0.6299782326149402,
        0.5100588834099767,
        0.6443598977815131,
        0.5640623415434488,
        0.4083716028143316,
        0.4640181483167756,
        0.40024170182503027,
        0.5712808282874507,
        0.36020965435302965,
        0.5150247880956984,
        0.5991385971479319,
        0.6369697579954688,
        0.47481763749031713,
        0.603574444186294,
        0.42766216598931583,
        0.31162041687575565,
        0.6444121187548884,
        0.4034995079599345,
        0.5001084916191774,
        0.4678097401569981,
        0.6814421787605732,
        0.5320980416565072,
        0.39952736606722544,
        0.4639574582604011,
        0.4223414242182301,
        0.4536508575460334,
        0.5966757659631188,
        0.48450425323917756,
        0.555894043752244,
        0.44532210979784065,
        0.44635652421901506,
        0.5988751604201461,
        0.58097142570909,
        0.4863050323794993,
        0.5325143326932671,
        0.4910933874349888,
        0.4777185378756995,
        0.4464557473164557,
        0.5855727749974459,
        0.41555075032769195,
        0.4688138592683059,
        0.5165470728344539,
        0.5218390227727846,
        0.3339611006017253,
        0.5256007853214166,
        0.5296759208676575,
        0.2915526197400774,
        0.42360281162573427,
        0.6080961421123011,
        0.4442689358724412,
        0.5515294628298726,
        0.33914326460438,
        0.6707707939904729,
        0.40995078818740305,
        0.3112366777329241,
        0.4598486576238914,
        0.5797706889382401,
        0.6448695504464866,
        0.41933408868615907,
        0.4343466702759683,
        0.5549009120659752,
        0.3343356993612415,
        0.695943951435669,
        0.5241013835386946,
        0.46442499125727565,
        0.42785167131126584,
        0.5398602541408369,
        0.5794524313905837,
        0.4568190937974187,
        0.48773503745103935,
        0.702794221628951,
        0.588504827149443,
        0.417915448386396,
        0.5585592143480814,
        0.5966750353688285,
        0.31105399276063633,
        0.3564603888430477,
        0.6600681814114556,
        0.7346379211160574,
        0.5965488022994475,
        0.5209485520115014,
        0.35965175117323545,
        0.4782767018842116,
        0.3704455339761999,
        0.4885223602229826,
        0.5207157394847222,
        0.41607215611617177,
        0.5411622830821976,
        0.3725279699748996,
        0.45687752257857134,
        0.44373834809963947,
        0.3059552968248737,
        0.3442249561564319,
        0.3257249890826313,
        0.45404971213205475,
        0.5593482635262305,
        0.5702430276426375,
        0.675436988025074,
        0.6252118672439154,
        0.4031145793708357,
        0.2202336582109863,
        0.46162924892146673,
        0.4459471474351011,
        0.38543275166207686,
        0.37981716904314494,
        0.30093053052000274,
        0.5258636903071947,
        0.40567541622441355,
        0.6811119635183266,
        0.4506811415486351,
        0.5598481884985765,
        0.39172898575903164,
        0.3889194302918934,
        0.6124772774221374,
        0.49198039838474444,
        0.4290981882843997,
        0.3720683094419701,
        0.3684287807026412,
        0.6004981194753992,
        0.3892883308642024,
        0.45991093731379673,
        0.6542318949564881,
        0.6487877329411894,
        0.6097537717946515,
        0.5226152721198558,
        0.4977894325563564,
        0.565281438931682,
        0.540150994295839,
        0.6027521530471148,
        0.5194664465787496,
        0.5447590824262443,
        0.4985594189850832,
        0.30971060696888053,
        0.5598700181578313,
        0.4100241341937785,
        0.5205188678215168,
        0.39633770133308993,
        0.5287928969337691,
        0.534340912739836,
        0.5934637617561946,
        0.4690051478748749,
        0.4543294986992129,
        0.47780333445601203,
        0.4561109980100819,
        0.4440004844415566,
        0.5568057040789121,
        0.7603970324462518,
        0.6046644090193838,
        0.44831791661925313,
        0.4072151169182477,
        0.47836819463322533,
        0.4225913822335133,
        0.4176704008876011,
        0.42476213626918863,
        0.4026829413376692,
        0.5393769156883713,
        0.637117702031042,
        0.6495950608587475,
        0.37207562365315927,
        0.5297041873010763,
        0.4915909997094613,
        0.6090268567074478,
        0.5801078333404187,
        0.4193467393141474,
        0.6077792960395986,
        0.3980940622416742,
        0.38273339571613313,
        0.42499831326376,
        0.4038022080127614,
        0.5182759265108791,
        0.5415894100626095,
        0.5554459457016904,
        0.5594190000126846,
        0.7026057888012273,
        0.26847387056357563,
        0.5490736868039335,
        0.5217062120118942,
        0.3354258887750256,
        0.6958136525963947,
        0.3840827257606087,
        0.35273075353133837,
        0.41944572156139553,
        0.5062787915684562,
        0.6829012929222613,
        0.4791717013739129,
        0.6564822216364714,
        0.36149789236874763,
        0.5049549916819465,
        0.3843376661011662,
        0.5393025093746079,
        0.38721741162620077,
        0.46365188777966576,
        0.4870118226998579,
        0.5315243216568174,
        0.47371513710750596,
        0.46831663824850084,
        0.5958706081086186,
        0.6736952315371159,
        0.46763757229005065,
        0.44895528326732304,
        0.42348426188991745,
        0.6010142229697888,
        0.3632464402317669,
        0.5293419099838762,
        0.47624137753729173,
        0.6610926028061056,
        0.4632413663186064,
        0.5729914259854084,
        0.6841245543750359,
        0.3370901373148091,
        0.554803408664774,
        0.6069226698290641,
        0.5079565811540819,
        0.6059463928099864,
        0.3880263703713797,
        0.551254735619346,
        0.41596098832120343,
        0.5756205309503447,
        0.43931692372251024,
        0.4578456767355452,
        0.46446484833365503,
        0.33866721693823437,
        0.5871253658122372,
        0.5744707937965804,
        0.6154705272780817,
        0.3724455799548554,
        0.3651773528032394,
        0.5101851512167199,
        0.40495744208925005,
        0.433335817478166,
        0.4891735130541909,
        0.3953125918865749,
        0.6163405587270412,
        0.4775594001313909,
        0.4914058445872677,
        0.6604530536009872,
        0.7099036443516579,
        0.49396032830533265,
        0.48897771625589936,
        0.36858499376224224,
        0.5463976745803863,
        0.4522324284942792,
        0.5035121711905778,
        0.7910311392640603,
        0.45350383327234445,
        0.4029976678630138,
        0.5591017422054193,
        0.6184942126488863,
        0.5086000785119463,
        0.41682954064138267,
        0.6186979325765195,
        0.5741722122341436,
        0.4895249881001218,
        0.23626189190498206,
        0.4855608295107778,
        0.4636323963625867,
        0.5374716331908098,
        0.46229740772402816,
        0.5406357615953052,
        0.485933867081359,
        0.5355442015376177,
        0.43346631057937446,
        0.5117986160492266,
        0.5075471553158634,
        0.5654519216419914,
        0.543744361621599,
        0.54139700417328,
        0.5331719603020725,
        0.34101011266477366,
        0.49122562299578704,
        0.41482885654895646,
        0.5477141534739299,
        0.30710746584287474,
        0.5406109284790847,
        0.5578897229209434,
        0.42540075391531224,
        0.589051171222397,
        0.5412860032223424,
        0.43681993422964993,
        0.5532512199848433,
        0.3632728160862336,
        0.5267719160697604,
        0.2609463907195648,
        0.3438752158034707,
        0.6029393372738402,
        0.43959756496225855,
        0.5028689413954489,
        0.5082999548130515,
        0.5076302344075121,
        0.4825117262080764,
        0.4321746540038038,
        0.47245920495115873,
        0.5832804344168662,
        0.6376700517783009,
        0.5360649872676132,
        0.6469878264265753,
        0.3740902706142433,
        0.5556186747773297,
        0.5483716628235706,
        0.5276055921620052,
        0.5142309338449147,
        0.4936895778290685,
        0.43730775230462937,
        0.5326281018110651,
        0.5549315857688156,
        0.514187429859921,
        0.6935374703159197,
        0.2625961560915688,
        0.5354368283426193,
        0.41366288019890635,
        0.5463833796787434,
        0.5699406392964348,
        0.4866665996789525,
        0.6365457656927701,
        0.6678361235060281,
        0.5289824250224876,
        0.49294637388130086,
        0.4616015527982742,
        0.41654894968110384,
        0.5777005649375954,
        0.5108807259273542,
        0.2602607619541187,
        0.3353414674142932,
        0.45222358095366316,
        0.3982911050738256,
        0.6889032171395624,
        0.46640508729615593,
        0.44185919164879855,
        0.41956348414868017,
        0.6314003430147805,
        0.6219427304047462,
        0.5000611573841889,
        0.4978690346482731,
        0.5840146435748202,
        0.5497954597581308,
        0.5510057025134891,
        0.43332762556556914,
        0.5972691538369674,
        0.6428740632716932,
        0.47431301385039615,
        0.3270758531758479,
        0.5053406804383748,
        0.5862892452353974,
        0.5138957876129855,
        0.5480062965375765,
        0.6122587676356416,
        0.6137530236709903,
        0.4474126503004214,
        0.4121935617641907,
        0.6951349552448036,
        0.3576347117093585,
        0.6812490255205499,
        0.6371448254968068,
        0.4533857737909316,
        0.4820308808724774,
        0.5469145615000678,
        0.6587808821291548,
        0.5581058993939535,
        0.4427950004029912,
        0.4328846715203695,
        0.44792269315432354,
        0.5462220819670445,
        0.4505474195719645,
        0.5156460466734714,
        0.5590242444394172,
        0.4738317965733496,
        0.34321178282634746,
        0.4067618976465569,
        0.5384227232462182,
        0.4707318201533397,
        0.5242237730931785,
        0.5519583350058662,
        0.5230860709200992,
        0.4878983280972831,
        0.5245952386619807,
        0.44799215571151324,
        0.5722173833947221,
        0.5336995505221814,
        0.32647396470101125,
        0.36906440277606467,
        0.5629577591554504,
        0.35982628059046207,
        0.6950809758410144,
        0.4760709319361652,
        0.5384958361732932,
        0.5764847155697055,
        0.6576898982043972,
        0.4692460573424778,
        0.39140301708790715,
        0.4455370472411345,
        0.4743037947902711,
        0.4696040518937619,
        0.516184780703244,
        0.5071879739697048,
        0.599536916018044,
        0.498991542762187,
        0.529647246572102,
        0.7499810084642772,
        0.35486615690619333,
        0.39551931650590794,
        0.40169321095929966,
        0.5000129083490635,
        0.4001910099427345,
        0.4349143170714091,
        0.6412643448482815,
        0.4687258334403246,
        0.2936196738760308,
        0.5237099607146254,
        0.4307503858338454,
        0.35115139143598983,
        0.5150054695549682,
        0.355420131793973,
        0.4740722920545262,
        0.5353122973977831,
        0.6870549455270455,
        0.5620468027179253,
        0.6200308851699525,
        0.559785460839555,
        0.44281947030165253,
        0.36236001916249133,
        0.47786488540621497,
        0.4395367633222606,
        0.3307265352481178,
        0.6587152084661703,
        0.6499640916969949,
        0.5869031786956391,
        0.33065588348575947,
        0.46230487263415276,
        0.49079738967898817,
        0.44872165192652913,
        0.3741293776508922,
        0.4379249267916315,
        0.5202569773379346,
        0.49050516590927884,
        0.4547691219158466,
        0.46860345445235246,
        0.41097547710052795,
        0.5465752663773176,
        0.5640589151665408,
        0.6897282354555038,
        0.4711953371148947,
        0.6012325036948146,
        0.3942582560843159,
        0.5250435018234131,
        0.6383173925891736,
        0.37539176710966193,
        0.539146672527836,
        0.4620448602538723,
        0.6516715209814384,
        0.36323491784811135,
        0.4359583873752824,
        0.5221838950092815,
        0.4878072807941492,
        0.46134276994695417,
        0.4268627007758439,
        0.48693342232084663,
        0.3785301833359129,
        0.4361468022261405,
        0.5803070495314566,
        0.33224731236877036,
        0.5651917088686211,
        0.2697131649686658,
        0.5200681969085825,
        0.4598814431467871,
        0.5413873449037209,
        0.5991085093379664,
        0.6376628457250703,
        0.5438911239252291,
        0.525485132373613,
        0.7001149747463491,
        0.6067913942915105,
        0.3875555082070197,
        0.5126375529184625,
        0.5364560651635927,
        0.4211520296084539,
        0.5569742802823573,
        0.5378872304983355,
        0.4362908124846545,
        0.4679070685810316,
        0.5151734455314018,
        0.4941479369167141,
        0.4205068074297184,
        0.3864628042347326,
        0.40672512257585386,
        0.5333759305220923,
        0.5388943530728223,
        0.5418970776190248,
        0.526479004767362,
        0.6933873262171107,
        0.5265552967157013,
        0.4305137372574016,
        0.5284503772075405,
        0.4959259761743782,
        0.5555538086425594,
        0.5372664504881598,
        0.6543664361697469,
        0.6503005484542905,
        0.5080017956775915,
        0.5918031421004637,
        0.6129798633704733,
        0.49318226345456057,
        0.6066720499837108,
        0.6714154277219095,
        0.4760376668035809,
        0.7073755858616666,
        0.5749031218005713,
        0.5157924223932456,
        0.3983571777624219,
        0.3197719417183885,
        0.5321113043095005,
        0.30751063546526886,
        0.3633942171266224,
        0.5476342616262422,
        0.41309626065103017,
        0.40613713520638833,
        0.45905970686042896,
        0.42787022704343597,
        0.4201506280877445,
        0.5338104627070248,
        0.5387101328224774,
        0.4730172696793533,
        0.554353922284799,
        0.5575341461889636,
        0.5692528285086953,
        0.4956763601618949,
        0.3104501158644318,
        0.6409584688669474,
        0.500485319782703,
        0.5642403224794377,
        0.4966714986014974,
        0.5381485041151154,
        0.5153681481929928,
        0.4785463967811331,
        0.4598427410971442,
        0.6411345083602443,
        0.5099325202054589,
        0.552066783755023,
        0.4452226685395052,
        0.32753078171944106,
        0.4847759845441177,
        0.42083978132973127,
        0.5699883202051629,
        0.5043714909789746,
        0.5521051762849525,
        0.49642913693263163,
        0.5870129907927633,
        0.47023406765332326,
        0.4750310392565297,
        0.6200409311731397,
        0.37844366676429886,
        0.5250998738223234,
        0.5756314263444179,
        0.7413068095403685,
        0.3898646388889657,
        0.346500472735575,
        0.37992376287548685,
        0.5326295734678546,
        0.3249357841689776,
        0.3885153703731821,
        0.5165049878646715,
        0.4943037053823934,
        0.4385585360512133,
        0.6236734482973573,
        0.5334082834653645,
        0.23667635456586042,
        0.5019718522343081,
        0.45082747182426225,
        0.4314954618135356,
        0.5900287553930994,
        0.4344506637295837,
        0.7206270818304654,
        0.46956288928887596,
        0.6320024359461658,
        0.4099769235585885,
        0.7477472577958807,
        0.4421667612697287,
        0.32516128778772796,
        0.5736807306920594,
        0.4829026941403288,
        0.5272639272623705,
        0.4163803867711549,
        0.4763426387116158,
        0.4469540815674459,
        0.43126044937052604,
        0.48987662360764195,
        0.5193959668943389,
        0.5255360543415146,
        0.5942206113517111,
        0.5429842200235521,
        0.6050935942123264,
        0.4272939650236214,
        0.4289617359158545,
        0.313771789818813,
        0.4778550828611721,
        0.5177112503204611,
        0.6481974377683948,
        0.5529184555544068,
        0.44471731844665074,
        0.3990140323312063,
        0.4126380807876687,
        0.561674640214327,
        0.3308288770808849,
        0.578124276188794,
        0.4693074735150631,
        0.5540448603134962,
        0.6142782758640569,
        0.3713724749691956,
        0.5532030915015947,
        0.6070052320676809,
        0.5482368161687031,
        0.5255506322236444,
        0.49628767057965734,
        0.3995041963466905,
        0.3743005814205386,
        0.5011789780309164,
        0.4955319957448561,
        0.369408859896001,
        0.500130240016775,
        0.7183071315370367,
        0.40650646417273034,
        0.4767303604860628,
        0.5084175172067686,
        0.620276206941941,
        0.5116673685254933,
[truncated: 91,058,389 more chars]
