# Supplementary material for: DeepFRET, a software for rapid and automated single-molecule FRET data classification using deep learning
Source: eLife. 2020 Nov 3;9:e60404. doi: 10.7554/eLife.60404 (PMC7609065; doi:10.7554/eLife.60404)
Supplement: Figure 2—source data 3. [file elife-60404-fig2-data3.zip › Figure 2-source data 3/Fig_2_S1a_S2/Fig_2_S1_S2_thresholds_deepFRET_2state.json]

{
    "Ground truth": [
        0.2328441822528868,
        0.258373182097192,
        0.6741691436858964,
        0.7098424447981796,
        0.44836417302583503,
        0.35504792333197105,
        0.378296151178391,
        0.5558966808492917,
        0.8732065907404505,
        0.7811942542495739,
        0.7997681118965935,
        0.7216188699975953,
        0.8488598964370988,
        0.5877861492941715,
        0.8395302674605399,
        0.6939625110411035,
        0.6547450927056886,
        0.7386318562839016,
        0.855092360490634,
        0.3427810583444969,
        0.21646122331989057,
        0.3150893021916885,
        0.37956982508390524,
        0.21719150298338724,
        0.40583392128971857,
        0.6647754430595544,
        0.27766937273538783,
        0.3837307913880413,
        0.42295679097071404,
        0.10297044821458425,
        0.25634619210311715,
        0.3975145479635209,
        0.4497315654318424,
        0.4118550696832999,
        0.32046629775720065,
        0.1617335308004415,
        0.24476554457051367,
        0.515828987489647,
        0.5968126130317848,
        0.2656743818627539,
        0.23905623250176794,
        0.14027881617405472,
        0.5972726826826515,
        0.8682332659622628,
        0.1749710074794231,
        0.20835434145121695,
        0.16979805233369646,
        0.3372730146722115,
        0.342056739966254,
        0.32879594119592037,
        0.3893834662300451,
        0.11421740279731307,
        0.22826515582045984,
        0.23513281426206703,
        0.222525209967061,
        0.12499445841380594,
        0.37211556845352434,
        0.3526377115394298,
        0.4215602192061927,
        0.33281208430788367,
        0.29037060164981665,
        0.39796207848335147,
        0.597773678333935,
        0.7913524552039792,
        0.9632950635415328,
        0.9276688989936642,
        0.7316060900262773,
        0.683068699783508,
        0.6202243141606237,
        0.7557961698555008,
        0.599367867275333,
        0.9041170917176221,
        0.6888257710282348,
        0.4867020011515434,
        0.20207188619454383,
        0.22130991417216572,
        0.3323692298692272,
        0.23723886819667572,
        0.1717568575566948,
        0.23669713735228007,
        0.2708318803572169,
        0.37053454672488817,
        0.1591736225000434,
        0.4521718927153129,
        0.4449984885001264,
        0.15790877883281038,
        0.3176637662292772,
        0.29307110393458613,
        0.2223386531588969,
        0.3791745459690758,
        0.312371784512353,
        0.4483094005135462,
        0.14950263932253424,
        0.289529837789865,
        0.3235271277998379,
        0.22032546751087448,
        0.20818731460935963,
        0.4292450340992855,
        0.1543330219403784,
        0.2755075121693073,
        0.6536994211223546,
        0.549945148959794,
        0.7977521738059029,
        0.6394193483355569,
        0.6674849064988854,
        0.4806799604387151,
        0.5712770457255091,
        0.7151059992176727,
        0.5464435819370601,
        0.8544095648844547,
        0.7839291318771121,
        0.7198423628379497,
        0.6164740489792162,
        0.18610903248967342,
        0.1548585623882898,
        0.06011750309025389,
        0.22012039591197677,
        0.438390560238746,
        0.38195449687243616,
        0.7492769312723145,
        0.5289906996126946,
        0.702390181938763,
        0.9703142618616144,
        0.8491054072401419,
        0.6236747366611807,
        0.555061307535508,
        0.7375350719763198,
        0.5616312696434265,
        0.78854936809219,
        0.7636299532478912,
        0.7070462997034108,
        0.615029435892978,
        0.7958490724657352,
        0.6138789584829996,
        0.6210042493370667,
        0.7118431205327209,
        0.691709615221301,
        0.7473769830381319,
        0.7704793448018812,
        0.6580127243825593,
        0.9750798544066236,
        0.9434932033181823,
        0.7390585776589278,
        0.5390982700943846,
        0.5023584467639987,
        0.4823647827721068,
        0.68711400017985,
        0.7283322033034166,
        0.6379884404759378,
        0.6813518244763468,
        0.43250014828159355,
        0.7957311164379124,
        0.690778570395782,
        0.9391147388045422,
        0.6799465756924904,
        0.5745154941069716,
        0.740564498776712,
        0.1988839509019615,
        0.3383976390133381,
        0.12244750652446303,
        0.2308753148160626,
        0.25182037596803397,
        0.35017988327863314,
        0.3556980641810244,
        0.4632505756441605,
        0.3295635016264977,
        0.18417675872719722,
        0.8463471648816728,
        0.7338007471208611,
        0.8133513157545614,
        0.520753255612892,
        0.7669111557032205,
        0.6197747032553668,
        0.7932212559509337,
        0.6657093879123589,
        0.8737279474747786,
        0.8408833856590152,
        0.33825447638050943,
        0.14578143223479187,
        0.30243103246433634,
        0.18730290021891072,
        0.27867151768292153,
        0.26164486122728453,
        0.35389679493404697,
        0.435057510798496,
        0.20487163834252176,
        0.21880604089293332,
        0.4365996013089111,
        0.1581674219662981,
        0.11376015822554604,
        0.5121540372239609,
        0.7141267245953183,
        0.7594022422896275,
        0.7572496086978208,
        0.716634651770943,
        0.6540911088169225,
        0.6648412268173565,
        0.754195198345006,
        0.8025339781260141,
        0.8260048171919306,
        0.8492685950392356,
        0.7390462478800712,
        0.8160774095052478,
        0.7401456712331932,
        0.6883748693683895,
        0.3088620873019937,
        0.36697650261555803,
        0.30662370357433816,
        0.26220732822662113,
        0.15195138876121594,
        0.19632105437041564,
        0.2694712107257961,
        0.1706596891297165,
        0.10015040075312649,
        0.3901154684385439,
        0.19942890964433588,
        0.3445982388992129,
        0.2944255217470625,
        0.3643255359619914,
        0.19236104239904459,
        0.05379474424151194,
        0.04336282669199681,
        0.33677294042093064,
        0.15903555359594493,
        0.2989364095977502,
        0.29783809279031176,
        0.11275727680726573,
        0.18374437778085287,
        0.7636571694315267,
        0.8576890667660397,
        0.6330721025948829,
        0.6384164528799644,
        0.73847210856937,
        0.6423007499975755,
        0.8115596828998085,
        0.6477338777361362,
        0.7482712167096162,
        0.3267925251136679,
        0.4537813713301406,
        0.2727215381204901,
        0.05897570403208797,
        0.20408452939395427,
        0.4241702547863495,
        0.20471959335120513,
        0.5907577573106401,
        0.8126217358267395,
        0.9428753293141967,
        0.5704982633056467,
        0.701671141752847,
        0.7963676344371374,
        0.7188394781328592,
        0.8492626346371125,
        0.797402705130993,
        0.5895811860741388,
        0.7406951823693233,
        0.8137262724344521,
        0.8179902488319133,
        0.9123988197174521,
        0.7732435801765666,
        0.6155838469572185,
        0.7549178383067777,
        0.6982375531366415,
        0.7064918426772212,
        0.6415770601420855,
        0.6500875796874881,
        0.8592740453594979,
        0.6714223188600222,
        0.8175841722425317,
        0.6986146879993687,
        0.7073798219578482,
        0.7533719133807314,
        0.6301576049249639,
        0.6382064982721307,
        0.6552224473381885,
        0.8507286608851112,
        0.21676719678661646,
        0.24771282410342893,
        0.758200808219325,
        0.7274322409980132,
        0.9169934199191265,
        0.6645759659027098,
        0.6489603348070081,
        0.720288178236009,
        0.6996643273974413,
        0.664745339491227,
        0.6721907443589424,
        0.728912870849347,
        0.7227413414422981,
        0.6540898954087365,
        0.5835082564531248,
        0.7777618927465353,
        0.6429032083291554,
        0.7671938030390808,
        0.9280655926943939,
        0.8827959457548062,
        0.778804409859967,
        0.6311509330168493,
        0.6508142316483694,
        0.20099336884341096,
        0.31158141459075855,
        0.7266776404143349,
        0.5464867865997779,
        0.6429730322549082,
        0.5770621801586353,
        0.24192502478148672,
        0.38121223167293966,
        0.46961341254266853,
        0.2813341815944079,
        0.40599710080925283,
        0.3555659542506581,
        0.35167442582568004,
        0.3956645076894809,
        0.4129110944002212,
        0.2775859539498274,
        0.23154045918123098,
        0.30110079661402367,
        0.43225426381381005,
        0.3224158084427175,
        0.2609625512979738,
        0.22920056040009343,
        0.19090634484715932,
        0.23227147219251973,
        0.25348024946430686,
        0.49862243465039635,
        0.12167720525737748,
        0.2611320996170443,
        0.3498146665514382,
        0.18809540319373724,
        0.24587805364505055,
        0.17334625711533977,
        0.13286019518276007,
        0.2808231340124037,
        0.28129444858465724,
        0.3566400798306505,
        0.5665981726613541,
        0.2373397798153409,
        0.16742755573787912,
        0.2117078047882655,
        0.344195147272543,
        0.20308189432299642,
        0.34694316753627275,
        0.33588542607757615,
        0.35054763917604115,
        0.3704750245618044,
        0.21042350682931246,
        0.2553017233941655,
        0.33570265912791536,
        0.3090277098913125,
        0.09199382163855005,
        0.5069739949010102,
        0.2617482719700652,
        0.15903697223746754,
        0.5724991947550574,
        0.31053592431258464,
        0.30104222661152447,
        0.39694032953086056,
        0.10293950821533479,
        0.23709674716760365,
        0.13939776419494282,
        0.1745554503790585,
        0.3852152104406893,
        0.27213510505263255,
        0.43081599889407296,
        0.3418228491483478,
        0.20257908373086653,
        0.2900788895993951,
        0.42576424384377687,
        0.21665882023013866,
        0.12957433327759582,
        0.3149197731903202,
        0.5121958092515877,
        0.7915632642169166,
        0.8434696705317314,
        0.7251092013567249,
        0.7284429231506477,
        0.6608876755438996,
        0.5166324787564572,
        0.8563185426044637,
        0.6724950429774142,
        0.7684603577349083,
        0.819599776718512,
        0.5849646429102161,
        0.74733111380155,
        1.0195211716799597,
        0.4510557366417768,
        0.6732714696113674,
        0.6316979012818715,
        0.8210861690557006,
        0.8202396725166613,
        0.7319984303051561,
        0.33586134149674796,
        0.2539908918401498,
        0.30786029137533083,
        0.2671238598522022,
        0.27131703270864943,
        0.3681100136561148,
        0.0835789562778566,
        0.3591155174773917,
        0.17588399973396943,
        0.32057025122437366,
        0.30316362517512874,
        0.2572462127712139,
        0.5457663247247135,
        0.48133193581406053,
        0.22493869682157946,
        0.4338351480578927,
        0.6353557844482245,
        0.8673808986796322,
        0.858400835157376,
        0.2709824507578921,
        0.29063251696720516,
        0.40042558829950914,
        0.06532233247230405,
        0.6217010545704542,
        0.6376897913621014,
        0.574611551618635,
        0.6065095518344358,
        0.6505067049172631,
        0.6665876869944182,
        0.6282365189413291,
        0.26428209019832355,
        0.25179528548503016,
        0.38477955437493827,
        0.32518844881457903,
        0.2547707766028574,
        0.05788130578469827,
        0.32982239795135776,
        0.7772111998955469,
        0.8026249350208201,
        0.8347056254834848,
        0.5465879158822585,
        0.856987191985786,
        0.6810849765676623,
        0.5581373361777816,
        0.6741515195571339,
        0.8151324171738448,
        0.7333300188000847,
        0.6635345890186468,
        0.6685299653414405,
        0.5401723413125771,
        0.5345491892951466,
        0.653252379845836,
        0.7045781398666324,
        0.8449190550207333,
        0.7019767796758541,
        0.5980401524789413,
        0.7618161940668293,
        0.7280319965650972,
        0.6969016433137429,
        0.8389872885239769,
        0.5149022381386296,
        0.7353476557520778,
        0.9004562594723033,
        0.7076820187082885,
        0.8654307641464496,
        0.8791393549669236,
        0.6311035991031553,
        0.7474023277693511,
        0.7514777054905306,
        0.5297775233459716,
        0.7302189219612572,
        0.6873234644298142,
        0.3999926761974401,
        0.2634920238690748,
        0.13091095523306925,
        0.266789728114119,
        0.27207311231480846,
        0.2627842483621089,
        0.31646099209288464,
        0.32481699685460713,
        0.0912162154818983,
        0.15324252399186736,
        0.507624291352369,
        0.11534172847287093,
        0.1719517385586056,
        0.5802735626254254,
        0.67663927631189,
        0.6313316196254964,
        0.7060056290218739,
        0.7548307853968876,
        0.688972927862148,
        0.7410466370473706,
        0.8371225729300742,
        0.7436122894058829,
        0.6547319130453688,
        0.49149373514379563,
        0.7999844479393337,
        0.6302134529999434,
        0.686300438522183,
        0.7354828405097474,
        0.6018905838647052,
        0.7122065033202825,
        0.5205209521343002,
        0.6352703132406374,
        0.6375027107382922,
        0.7660492918124671,
        0.2991477059637645,
        0.8556967064260005,
        0.6687205522392313,
        0.6004649533939184,
        0.37749844749017203,
        0.3302151520919983,
        0.32840842480427707,
        0.3418561441828458,
        0.07637741553469884,
        0.1757783617095925,
        0.26016673106306076,
        0.10074331875695194,
        0.34405691237806885,
        0.7198512796169239,
        0.7849918468489829,
        0.48369123350571136,
        0.7043609545787379,
        0.705026269450074,
        0.7543026486635985,
        0.6639453938253389,
        0.8249834256666648,
        0.6268044285250174,
        0.8142027725184295,
        0.5903406625225837,
        0.62708758024008,
        0.6323482594607063,
        0.6766463659527672,
        0.5825289469344443,
        0.6893558151942445,
        0.6600338983030012,
        0.6225557071742145,
        0.6133344340942779,
        0.6181117388580735,
        0.8374728026039435,
        0.8120178718164652,
        0.7306578596290862,
        0.20427889455235484,
        0.2804394855175729,
        0.2542376635278777,
        0.3409046885993909,
        0.4072830066743976,
        0.6369983961726476,
        0.6813325956179461,
        0.5300797621722817,
        0.968980386639385,
        0.91375751016317,
        0.802104486686299,
        0.7493958346285091,
        0.6139689237870329,
        0.6394260789133168,
        0.9461315683673135,
        0.6250067764454904,
        0.5701466013722241,
        0.5462215891116149,
        0.6379572704567219,
        0.6534027919940932,
        0.7756079216209583,
        0.5875974383686685,
        0.8286684555328165,
        0.7132969729483999,
        0.6237829853319863,
        0.5643682830118262,
        0.1857552858925156,
        0.231715679729062,
        0.4281751124725472,
        0.20512990390044142,
        0.31953008789367565,
        0.19097784055707592,
        0.1483510970356935,
        0.24842905396934675,
        0.2812537180019497,
        0.5291543256766964,
        0.7017970055003695,
        0.621504483045968,
        0.6929363927665767,
        0.6736921096935528,
        0.7103684706167804,
        0.6507789864618378,
        0.6853730240859952,
        0.8987225589122397,
        0.6300281437128967,
        0.8447938622288625,
        0.9395330022541851,
        0.6759044544015069,
        0.2705429004007727,
        0.16301652648264386,
        0.2811304725300013,
        0.15739602674350758,
        0.3968597123545073,
        0.2685094069853436,
        0.3275530253587962,
        0.39873934017249624,
        0.28895065272592946,
        0.2861586447120791,
        0.23909633412788214,
        0.4087527454864932,
        0.3484340490906388,
        0.15535461180234444,
        0.2885251724470156,
        0.1884338940743989,
        0.004519674868504078,
        0.2511998525593081,
        0.34985376752460107,
        0.2137277559407165,
        0.4218833033013007,
        0.2299191778904165,
        0.16096686332587817,
        0.1481756588414958,
        0.4086736964172981,
        0.29506307665132486,
        0.39642488515253715,
        0.30025748926571966,
        0.16798789346919024,
        0.7240127225646767,
        0.8458823049543348,
        0.734946042686199,
        0.7686544742435983,
        0.727303281967334,
        0.8921652296014654,
        0.24521346922341467,
        0.17890889316801042,
        0.30829083353451536,
        0.3889864467214788,
        0.2806266963365,
        0.2864112539576558,
        0.2728462789851401,
        0.32146120564798636,
        0.14882239644532289,
        0.30991899282638746,
        0.19435585307057007,
        0.3189109486164974,
        0.2650659253386216,
        0.4993689758064249,
        0.18705118026578646,
        0.7457276696419715,
        -0.03921984328185299,
        0.4134255065241965,
        0.44257839698762635,
        0.2983096244530561,
        0.22503799648751718,
        0.4141817519333807,
        0.3733562364703675,
        0.28783316228363093,
        0.3190440489165208,
        0.3316984769915667,
        0.2551773032603819,
        0.08775315823883034,
        0.07542577143451082,
        0.2190984591909757,
        0.0835449794161535,
        0.38587249422259745,
        0.33290703497368435,
        0.2267652316980468,
        0.31625108532860186,
        0.29745962451488184,
        0.24307042262677672,
        0.3452876341784354,
        0.39057634022346877,
        0.7813712211329713,
        0.37262914517087065,
        0.28379593481797016,
        0.3633241380170743,
        0.3633971287233954,
        0.024508975062587243,
        0.1952452720754928,
        0.49338027344516805,
        0.14122140271112818,
        0.26947935538614265,
        0.3118574223910024,
        0.219002378632451,
        0.13227408280921976,
        0.37487753628638704,
        0.47397049140358744,
        0.28654829513917784,
        0.3668662255182329,
        0.4454423795155051,
        0.43743223645757817,
        0.3749370625663993,
        0.3310272598911282,
        0.48165108210936375,
        0.32237967921321636,
        0.3030368407716385,
        0.23371443075272313,
        0.35911101531707734,
        0.21988489505294015,
        0.8790170962702116,
        0.6380557523042343,
        0.9152690572098273,
        0.621517871081525,
        0.29001336584964804,
        0.2007397634449834,
        0.3013995774927967,
        0.0882621212879763,
        0.34759236844748936,
        0.31922233119904775,
        0.39686728074819244,
        0.34354173777667263,
        0.25510130553437027,
        0.5765554441857197,
        0.3624240879716197,
        0.19626128075947483,
        0.3418600326196895,
        0.1806126193379243,
        0.2886165000809051,
        0.24411445237844923,
        0.3620273024979313,
        0.42100333921650307,
        0.2226998958964757,
        0.35442834736005946,
        0.30682965440634113,
        0.3269868091311121,
        0.20065809898600975,
        0.5185165551796022,
        0.4921043435225124,
        0.0402268247851273,
        0.19898574411400388,
        0.012513062817245433,
        0.13007585526981139,
        0.32493404053638053,
        0.4487904622411558,
        0.48807756920647877,
        0.6989163342922649,
        0.8421016048693116,
        0.7233527160886886,
        0.6618173554702224,
        0.5638735749894281,
        0.5419716703946462,
        0.2598350650730587,
        0.16168128471896706,
        0.3472070460266403,
        0.24761701330624397,
        0.31735508782936184,
        0.2833778192670841,
        0.4966663587013817,
        0.15958348632296576,
        0.1725999324694894,
        0.3742693196511701,
        0.21952959716334983,
        0.17529428895599256,
        0.33006421252285995,
        0.2247137378634602,
        0.40716071069878185,
        0.23010201480086911,
        0.3806799848611346,
        0.30412526249260147,
        0.8514242915276818,
        0.8781704775054474,
        0.8057425145031246,
        0.8575818156164215,
        0.7546548465828624,
        0.995850832481435,
        0.7001482899676061,
        0.4854603521841003,
        0.22168665674376153,
        0.3336524740357282,
        0.28339217782425363,
        0.4690850518380531,
        0.24490471787387763,
        0.27081017741076524,
        0.37230969138216397,
        0.4183510267532972,
        0.24753330208098226,
        0.14635596210526716,
        0.2202683456953099,
        0.22383030096245318,
        0.2808150476663715,
        0.15929057503245514,
        0.2995289468533417,
        0.24221362090790846,
        0.23097171794114874,
        0.282490847710395,
        0.3220433758751577,
        0.2450725231260151,
        0.3702833297328799,
        0.2338441229808456,
        0.13755367385915793,
        0.2756135626165312,
        0.5496351270049387,
        0.7524725358770444,
        0.6217634188826545,
        0.6453448499438627,
        0.8428192738714395,
        0.2884765352136813,
        0.4122872205057031,
        0.8861668461653425,
        0.5438005397817836,
        0.7383577852720375,
        0.8219228098028504,
        0.6373366368960397,
        0.748859730156623,
        0.5806204274417079,
        0.7656205046401432,
        0.20207130120723138,
        0.19456647177838898,
        0.22723513881254548,
        0.20526639647239792,
        0.7652057981957051,
        0.6932031264264906,
        0.6820792018105948,
        0.8022420547521875,
        0.5397925369832264,
        0.1704363830081121,
        0.2967233016197751,
        0.12551898771819467,
        0.34788264503609917,
        0.11378669080016486,
        0.6150251052216513,
        0.8288673998408097,
        0.6096276528689225,
        0.49252351601545663,
        0.5676106794612816,
        0.6461480640403013,
        0.7792758294544594,
        0.5172933450250357,
        0.9049468013824853,
        0.6612022324164333,
        0.7760855736828843,
        0.7295743252976012,
        0.6322590566575498,
        0.7571729763497527,
        0.977434834181063,
        0.34012942084331826,
        0.26899041950417213,
        0.6889088982735594,
        0.5841822253696676,
        0.7293595815335251,
        0.814847940334281,
        0.7126170988680529,
        0.4740376062531323,
        0.22279252879318,
        0.4334880436476164,
        0.3208303471571216,
        0.3071494914271134,
        0.2277424035475812,
        0.4381159218692006,
        0.33444829564852174,
        0.47221753893375334,
        0.18630442091532126,
        0.34091477208011456,
        0.24193380081240376,
        0.4069192965063539,
        0.7298531844394975,
        0.7189833315588205,
        0.8925753014280297,
        0.7472203667804463,
        0.6908212319914574,
        0.710595869962087,
        0.76163454986789,
        0.8040106218031111,
        0.764388707766469,
        0.5529440388132009,
        0.7906762803962023,
        0.7715281966270939,
        0.702005596055821,
        0.7604429855987589,
        0.7588724338816643,
        0.5898783647609702,
        0.13349085001890557,
        0.6494878284500741,
        0.7214943377927522,
        0.28201091915760823,
        0.2556377761710409,
        0.38550355176683787,
        0.6786003771889467,
        0.6806404332899559,
        0.7288259641897578,
        0.6193293586333646,
        0.6237197749174748,
        0.7292870990630301,
        0.7021160277926604,
        0.6181978478900281,
        0.24739361068984628,
        0.19572841531029161,
        0.25730500209925383,
        0.22343767908719112,
        0.22419015512068674,
        0.22701251944771852,
        0.14212234498001305,
        0.3673860139705958,
        0.2963398715601137,
        0.3403394965534804,
        0.36321593438456445,
        0.424134612409508,
        0.3101626405099744,
        0.2584349758602429,
        0.09162567153266968,
        0.33414115128469013,
        0.29778505109932085,
        0.2689983475122862,
        0.3170501192522685,
        0.24818389697597704,
        0.39274291990475807,
        0.244155308064989,
        0.26291073870997106,
        0.193967491177459,
        0.16350432755057756,
        0.31095430430698384,
        0.3593593393893468,
        0.4133619467439183,
        0.2270509589550646,
        0.3495723001257438,
        0.34029591354847516,
        0.22464586559007496,
        0.25309362122544804,
        0.09789292540340179,
        0.24302322880130742,
        0.31869642837504075,
        0.3029521013869942,
        0.6742137690101383,
        0.551912358355029,
        0.32305159896836505,
        0.3998628537057047,
        0.3128194818329267,
        0.35538439121383614,
        0.42159666243128024,
        0.688249811425312,
        0.7682431144635177,
        0.6127096760139278,
        0.6674605011551528,
        0.6547838949764004,
        0.5688905159608054,
        0.592711016653418,
        0.9611730554874947,
        0.7092694572799243,
        0.6100598501208966,
        0.7536136493902048,
        0.9103349890134979,
        0.2421904063966126,
        0.3741380734009298,
        0.22423074859920686,
        0.20576999782506233,
        0.22584778349858445,
        0.32453628259774087,
        0.34350301909874514,
        0.4365678408174381,
        0.23858687085043154,
        0.6968029974858431,
        0.666442812251305,
        0.6024326190298451,
        0.774321246024982,
        0.5897530493860365,
        0.87393822616028,
        0.8843948286438423,
        0.2954308451505982,
        0.28186086567784885,
        0.3036877380888601,
        0.24766521601984692,
        0.664590772798264,
        0.21360759947737054,
        0.4214991826201833,
        0.33839475281584125,
        0.3283836486072712,
        0.28802926675347784,
        0.2591849294653587,
        0.3862146944934464,
        0.23705343313826993,
        0.3503697238300821,
        0.41614630646227474,
        0.15069631177463227,
        0.35129750280048794,
        0.5957221485740533,
        0.7135835087319422,
        0.6569359819368191,
        0.7563850802413423,
        0.3383445165820295,
        0.2326230291760524,
        0.3786138681353826,
        0.19342525368177527,
        0.574076954320803,
        0.3209897974086967,
        0.26069003928295503,
        0.45693376893438953,
        0.27927731410358264,
        0.36730383623795115,
        0.15681014594040374,
        0.23154465936924762,
        0.27662218781059905,
        0.10721301344980164,
        0.35391383804812804,
        0.2688299878129626,
        0.34634374922935224,
        0.26142471268067785,
        0.3721464736900431,
        0.17368492221551218,
        0.20050752693043056,
        0.30005703390895544,
        0.23479656037841506,
        0.19200388741175448,
        0.19140596376609353,
        0.19574855899496435,
        0.13870680263554483,
        0.2655063620413588,
        0.3114117206552979,
        0.2936834312641735,
        0.2634871053247122,
        0.28844203207646946,
        0.3571286460085768,
        0.32679048235985414,
        0.2753623558041318,
        0.2047161237706588,
        0.25301288287429874,
        0.34539576546262996,
        0.3979769548983104,
        0.2700402244775281,
        0.40425026550452947,
        0.24179288559998557,
        0.36449534256907556,
        0.22731589505021393,
        0.32134232291666953,
        0.22118318468263615,
        0.23261714558608126,
        0.3565466127899953,
        0.11931571313200276,
        0.6666284074777481,
        0.6296856881785509,
        0.7336186105458766,
        0.8403565325764125,
        0.6904030480536989,
        0.7615747241643718,
        0.6886486936957297,
        0.7233362236386089,
        0.6442880795388531,
        0.6933601888454212,
        0.710996369711042,
        0.7309857462786176,
        0.3918928623482453,
        0.31111453282949525,
        0.29733168761040707,
        0.3641723036676333,
        0.3123937565890354,
        0.3337956335253454,
        0.31609948887371897,
        0.30329450236754146,
        0.3616361791876754,
        0.22683229307164343,
        0.11160755287182783,
        0.3043461584754261,
        0.28651910251376606,
        0.2261637281351498,
        0.3557411706215225,
        0.17887665231943506,
        0.37312659071851767,
        0.17524520854969122,
        0.352188301714018,
        0.4709482736215338,
        0.3052985751601278,
        0.3004739528174442,
        0.7571606976885673,
        0.8613488612077944,
        0.5829157948404009,
        0.7848759249641194,
        0.6916196126988187,
        0.3720106568330655,
        0.6364721532405961,
        0.6041016732767404,
        0.5792751724403127,
        0.7173031823847913,
        0.5140881211591044,
        0.8663718915606325,
        0.7193877942091278,
        0.7671150983856947,
        0.6809582403589534,
        0.68530356660454,
        0.9079279620736739,
        0.782451442712333,
        0.31367682518211265,
        0.11776394551221689,
        0.3407304369757016,
        0.3585007135477262,
        0.20815125775994553,
        0.24431621064119677,
        0.19588467440254057,
        0.21582250383571866,
        0.5982035800764421,
        0.662272740484914,
        0.8179450104799123,
        0.5605182357245173,
        0.6441312803067105,
        0.6684637119217236,
        0.725954087779494,
        0.7357408631788521,
        0.8424287169516993,
        0.762206496269337,
        0.5518159983018535,
        0.3209624014118553,
        0.2495369838598596,
        0.25980493047191167,
        0.27514992865065835,
        0.25499300267668196,
        0.26123434703453263,
        0.43572494485717717,
        0.40094243076426345,
        0.25250536210756575,
        0.2528075228135345,
        0.24310120259451853,
        0.26438589912668536,
        0.48694091045445703,
        0.6956815481420949,
        0.8050902101733817,
        0.6924624721060294,
        0.2673501343615565,
        0.292412389719204,
        0.22521159915693525,
        0.34800161732766444,
        0.27902267455510704,
        0.4308160896862145,
        0.22623140836004904,
        0.10820192689198492,
        0.6409735077226375,
        0.6910839369872002,
        0.7630773698639433,
        0.8234999218273625,
        0.7407042462055304,
        0.6573281627462771,
        0.6422956977919144,
        0.7661224274848146,
        0.799852757883498,
        0.7100959348407556,
        0.6927447870581335,
        0.7184960635889638,
        0.6509713305165397,
        0.7228727356217118,
        0.660409393602035,
        0.24746644322935546,
        0.2826477963399563,
        0.2878891575500055,
        0.40761757811117183,
        0.1281270116590618,
        0.24947718068246744,
        0.18399607593154976,
        0.20626493885731145,
        0.344965955001609,
        0.2858310145897062,
        0.6323547232176169,
        0.6706352175435306,
        0.7583384427100733,
        0.679561946088851,
        0.6496552812669478,
        0.7035355541872131,
        0.7857789668946527,
        0.7848671297065072,
        0.10255435016877405,
        0.3923602435724715,
        0.4081948505589792,
        0.11643915172483,
        0.17074736578716762,
        0.38232915454569727,
        0.18674524857218644,
        0.47373413554891597,
        0.3593280428863286,
        0.16359462134328365,
        0.3120596769880083,
        0.25089917638830234,
        0.43269454153217246,
        0.20726366063539023,
        0.5726180037001217,
        0.3840128090530235,
        0.45679137696853306,
        0.6954918817736941,
        0.7120498838431529,
        0.8034546361150704,
        0.7775254814728872,
        0.7478477026406491,
        0.7489420276842083,
        0.6272949226304352,
        0.32101353334661525,
        0.19098616499552878,
        0.27980252738184164,
        0.015847707312801294,
        0.4360510723425528,
        0.28771014524989696,
        0.2847790629285768,
        0.40954160603870293,
        0.2551622438170107,
        0.15269359794228834,
        0.24645706345978163,
        0.3622828855460122,
        0.8103701337590056,
        0.8422208208454426,
        0.685717287414691,
        0.8555387364998582,
        0.8102961201195811,
        0.6941789412756513,
        0.7806717795119501,
        0.7095870003723557,
        0.7646737465816585,
        0.8810817869796747,
        0.7850977748134584,
        0.6995987441011232,
        0.7373737644908704,
        0.05347136456854829,
        0.6652333565168758,
        0.6648360493760189,
        0.34784117111731433,
        0.0842202403377522,
        0.3727817743463877,
        0.37819105317824253,
        0.5300281292619312,
        0.42160491824718493,
        0.2592583630934696,
        0.22623934149894417,
        0.20740839545563428,
        0.3466833466158756,
        0.28990941573225537,
        0.32443154135801877,
        0.32707950303675165,
        0.5547314456216592,
        0.6803791971216037,
        0.7404701367268763,
        0.7140627712962071,
        0.7398681546048167,
        0.7653716819332287,
        0.3843031455676374,
        0.3182443634362126,
        0.16310504381162622,
        0.06693749734367697,
        0.42719523166922085,
        0.43444010947696843,
        0.34316706429800475,
        0.09982960383625769,
        0.39037399197022227,
        0.4002566697479339,
        0.16510164714397121,
        0.4295445182051596,
        0.2837903617278388,
        0.33962488372377353,
        0.16248537050853146,
        0.2512033414759128,
        0.37549502515822997,
        0.7626770080022066,
        0.6379907024702743,
        0.684161564586887,
        0.7742470568300984,
        0.8537267782470929,
        0.44178501648014384,
        0.1899437158084293,
        0.23832323974901273,
        0.11836391120689872,
        0.3290803512406166,
        0.1718767364909279,
        0.2905294454232128,
        0.23405769912712376,
        0.2648099575527725,
        0.41158469710299084,
        0.19305007043819986,
        0.210628401561447,
        0.5494736331573388,
        0.5048376394992761,
        0.14036171437112813,
        0.22945506403042404,
        0.31072861710184213,
        0.21100572888987493,
        0.27439139446016375,
        0.4203882789158224,
        0.34830312700842203,
        0.18379601830061215,
        0.14849264370919052,
        0.13735966565214516,
        0.4928674534928531,
        0.19946795332884323,
        0.3190378788128784,
        0.37831201436832185,
        0.43225686328314356,
        0.3201154793687512,
        0.6664831008637025,
        0.7594327055529507,
        0.6325088936884136,
        0.6293388601271268,
        0.5159858492502136,
        0.8255076526055449,
        0.4690066009261996,
        0.908048809116714,
        0.7841303301893883,
        0.5930050457100462,
        0.7125447566311539,
        0.9251644276541717,
        0.7231401423548618,
        0.7442446341598772,
        0.24694364307876912,
        0.33628747680067245,
        0.3316903694047617,
        0.5329247752322142,
        0.32187640177979737,
        0.1995792204745077,
        0.7135308405696629,
        0.6628537748847966,
        0.8339093911281396,
        0.897822777574876,
        0.6155351717663742,
        0.40337365986412416,
        0.28458557214819,
        0.29267326590493176,
        0.31008708457892536,
        0.3796151928585691,
        0.4599005326280471,
        0.06877290448479566,
        0.38912826392090627,
        0.4316126321185813,
        0.25805476957976714,
        0.7226135971970172,
        0.7892694915030943,
        0.6281353642016269,
        0.5950465257233751,
        0.14230011258472058,
        0.2228020292285624,
        0.41460202851020567,
        0.44755177560620607,
        0.46302563186081114,
        0.30910545256608957,
        0.281967026894486,
        0.2331581770976312,
        0.139504083506998,
        0.4084249252077839,
        0.24296929483539936,
        0.310224437956761,
        0.45641854066993076,
        0.18254131672072643,
        0.3098370935843079,
        0.2885121440897791,
        0.7524266118506432,
        0.7415410361280852,
        0.31570778991075493,
        0.3000962605548324,
        0.4004345143375609,
        0.42162896527494587,
        0.382177428251764,
        0.3222456206029599,
        0.28357886554246825,
        0.43750780373597264,
        0.40397617705974426,
        0.2563181820807625,
        0.5037598617717611,
        0.3077684364116772,
        0.2468783139397236,
        0.36615309823498504,
        0.22378926445424166,
        0.3476891573021044,
        0.3239495738965563,
        0.34205220535946884,
        0.3533303041965907,
        0.2545104735142045,
        0.39684804825976083,
        0.3358925754594144,
        0.4095955775040183,
        0.2938740971687873,
        0.43821572380672447,
        0.2934531707334658,
        0.7213463113496962,
        0.7477426209903135,
        0.6804388230066478,
        0.6171484600650684,
        0.29890592619634676,
        0.8149882849857842,
        0.7402181170661728,
        0.6253148322177996,
        0.5877888230227786,
        0.4776183325779351,
        1.054800093377477,
        0.7846121861465526,
        0.6887982080129788,
        0.6870381173517106,
        0.6356809782531258,
        0.7324514643448642,
        1.072257674033103,
        0.7029350243703021,
        0.9335371569689928,
        0.6365344150019039,
        0.679718807630516,
        0.6605668746066151,
        0.8048762485772399,
        0.6438411530784233,
        0.2545549915794611,
        0.31446481735516585,
        0.14829573247083278,
        0.2812647505430968,
        0.41905109152864034,
        0.2649797951174257,
        0.27683324883213223,
        0.2598897056191869,
        0.2896636756585508,
        0.32694600212128266,
        0.3391512116133945,
        0.4201331258404397,
        0.2616902875698149,
        0.4548782312204889,
        0.3888192331591898,
        0.29510099718161265,
        0.3318117551809672,
        0.46784248375276877,
        0.31034553809314674,
        0.4186692569056446,
        0.4698295442085917,
        0.3058470958904151,
        0.43351232375467114,
        0.25747090061266187,
        0.3549421418618783,
        0.26260084794454686,
        0.19072702838508704,
        0.44292662233338864,
        0.4151333898223242,
        0.34236622111188175,
        0.7286972688023884,
        0.5459257297332482,
        0.8330778559240035,
        0.6848125303325877,
        0.7571039979821699,
        0.7842432313708452,
        0.8581249271795605,
        0.7088236479555616,
        0.7439096696483651,
        0.7421629590239426,
        0.7193093450651501,
        0.580872972100469,
        0.7010862995313372,
        0.8337432617204439,
        0.9405359147203256,
        0.767754333618921,
        0.2530451587387964,
        0.4221818339881864,
        0.3237578319538201,
        0.26294494646509586,
        0.25131320973062243,
        0.8026886148892969,
        0.5683348908868782,
        0.8338745144653825,
        0.6348364406069417,
        0.7353884287583333,
        0.6815353434780547,
        0.6746721976381529,
        0.19018272961704094,
        0.10095570931126259,
        0.2779515767092922,
        0.34595667294627513,
        0.3006282449703697,
        0.2535498288305012,
        0.42098941809924373,
        0.6590981479074665,
        0.6740115065961392,
        0.39192843605546684,
        0.24132776791192753,
        0.6229852165683688,
        0.4474043584340471,
        0.3116672160678997,
        0.24884196736776226,
        -0.05942720947259141,
        0.02264364295186255,
        0.7249861975232342,
        0.6696749547731061,
        0.6426607106493754,
        0.8124761903149605,
        0.8077064169258745,
        0.44786664715352986,
        0.5579264725738927,
        0.8349548707722556,
        0.8911796710503451,
        0.4008865812191249,
        0.43427503199312806,
        0.8335666833176828,
        0.6256958947878651,
        0.6302098918397351,
        0.6667753571519743,
        0.7481683225465959,
        0.5788321191461223,
        0.8999330931682177,
        0.6551377533841906,
        0.7111376001357375,
        0.6658195860311832,
        0.7797058878488006,
        0.9285539743152146,
        0.7723572922463677,
        0.6944173655291622,
        0.6069241633159097,
        0.7084386234858844,
        0.30155023207758913,
        0.40625120274097487,
        -0.11151281116169898,
        0.20711787860226458,
        0.2608461478307902,
        0.13535060388095516,
        0.29476262805994674,
        0.2394867025709209,
        0.17356997352968104,
        0.05822751681678168,
        0.5299398751306813,
        0.7990898667432718,
        0.6587839253254708,
        0.704842168229715,
        0.7442359670570221,
        0.7246831694515664,
        0.4601332513968442,
        0.49039874484652485,
        0.024122230614468755,
        0.38375631320373876,
        0.028094886469572335,
        0.19342604605252414,
        0.03885647345921259,
        0.331263653440015,
        0.1570770357974412,
        0.3501177672905228,
        0.1704361613319849,
        0.32358770563633815,
        0.14245243086240889,
        0.22210146756333787,
        0.30930098037681053,
        0.39770903268145696,
        0.41157685240340236,
        0.19908903529969152,
        0.33864250696554604,
        0.17312954009308357,
        0.5239025947778534,
        0.31951458217724027,
        0.3152979668520071,
        0.3778968921852524,
        0.5865416004685879,
        0.823893187345634,
        0.606324231320369,
        0.6772828301004552,
        0.6397494592790361,
        0.6927408530615302,
        0.6027903809760402,
        0.5661410568781801,
        0.6904570890064641,
        0.672614178697649,
        0.6332195986836292,
        0.6026545557018688,
        0.8042836265754393,
        0.6315777653744084,
        0.7220224618532144,
        0.3983475450982688,
        0.3027780802504361,
        0.1634499120666849,
        0.6394574239921843,
        0.6664064657446174,
        0.27934293295555884,
        0.21659653066563375,
        0.25725263814937555,
        0.26748472871189494,
        0.0654583367267544,
        0.23338513543895315,
        0.24233086394763978,
        0.4080512877630157,
        0.24842737278507415,
        0.41415622776217603,
        0.06762371950764695,
        0.23206855767722714,
        0.2781389631005448,
        0.4177580245522828,
        0.2178116461958006,
        0.46446747055334586,
        0.1314103859755639,
        0.7965024624228896,
        0.8891022492556363,
        0.60398264332351,
        0.5010593020792683,
        0.6864577186338523,
        0.6626616548244834,
        0.1751751442325281,
        0.19821682394830473,
        0.1984592069422276,
        0.5100324436022644,
        0.8024060136564913,
        0.8456113340674822,
        0.728997877120314,
        0.838310700403562,
        0.6972126915857659,
        0.6435539971593238,
        0.7717139627921811,
        0.7524239176803651,
        0.7570768705978891,
        1.1126282914656036,
        0.7950197216390832,
        0.7130950755093811,
        0.7644104356793557,
        0.6537616336609403,
        0.449134387634406,
        0.2504431706930764,
        0.1778705716455128,
        0.50189942244588,
        0.21500293804660703,
        0.32090674300691235,
        0.35158757460410744,
        0.31248537148014266,
        0.3336733190561297,
        0.13764416779897234,
        0.2529495554939593,
        0.2163875296571385,
        0.34708339550389844,
        0.2063356152096279,
        0.2154703751839953,
        0.26429396701904984,
        0.37064969908716394,
        0.18726040697985785,
        0.30238477351586635,
        0.2977056219252737,
        0.24564264615540662,
        0.3263459687276605,
        0.315458637719745,
        0.31489578061636697,
        0.3723024978066935,
        0.08900581155529017,
        0.4358046480611272,
        0.2549871023025241,
        0.2500164085723264,
        0.20593982540579675,
        0.26969769257222526,
        0.29860382785021666,
        0.2518807039954154,
        0.2750292865930349,
        0.2185500374581685,
        0.32360975231279365,
        0.44265150181991936,
        0.3087025753377907,
        0.7219257128946257,
        0.2088390755505721,
        0.3036642581755427,
        0.28497786627992455,
        0.3480855009698535,
        0.3010375239165635,
        0.29152800054507777,
        0.38138885174065945,
        0.3507362341425904,
        0.29320355007206433,
        0.30410534119703725,
        0.411441773652112,
        0.6244723836514249,
        0.7877205817385813,
        0.7631632383198618,
        0.7444593269787532,
        0.610037406958988,
        0.6561757482182762,
        0.751087501157269,
        0.629286962056021,
        0.7113773723968467,
        0.5220386144107262,
        0.6665991467232392,
        0.7702180354710068,
        0.7138277485224434,
        0.8601052741803666,
        0.78461866211262,
        0.5475982619730528,
        0.6410694608136948,
        0.6416719776969882,
        0.7274548908626604,
        0.3459706624763583,
        0.17247351547013529,
        0.3218553496675594,
        0.2536297849300941,
        0.31242587543704886,
        0.44078964263309217,
        0.3421442209082458,
        0.4523096061452101,
        0.301258547410425,
        0.47693338318981704,
        0.34161791769264177,
        0.35190706587393866,
        0.35739453789614223,
        0.2832515536976705,
        0.3195759448973346,
        0.3316352675878273,
        0.41901260303422805,
        0.6553712684852946,
        0.7637245053044549,
        0.72887412367321,
        0.3421836274694408,
        0.3510886626851363,
        0.15719482152271,
        0.30586630181605134,
        0.3811712179552222,
        0.7634400792802257,
        0.6266400396070374,
        0.7263825158192996,
        0.5492125389429822,
        0.7923449943854302,
        0.5742931574819518,
        0.5967447620781072,
        0.7592205602702583,
        0.626891341647181,
        0.6714704206548857,
        0.5434119465153561,
        0.7892340240488551,
        0.5646754888744326,
        0.7550488063940174,
        0.2757907620530523,
        0.25406729996906935,
        0.7220555341026077,
        0.6440873037843072,
        0.6816869949343237,
        0.7184067914277017,
        0.7973579111101762,
        0.692732694376195,
        0.8133344275009216,
        0.542138244033031,
        0.6423654544603639,
        0.7112777510791171,
        0.6128616395340949,
        0.7089725621121589,
        0.5795131913561122,
        0.7998128354071697,
        0.6791743914754513,
        0.5534332952336455,
        0.6487506523953578,
        0.2567254052765456,
        0.7491707323671167,
        0.6157258983879822,
        0.7656858681587996,
        0.7112854600344464,
        0.5839771458994968,
        0.25152920621591796,
        0.37437702725613387,
        0.2074391044913118,
        0.7753837495203331,
        0.5486630409547759,
        0.2293992677731814,
        0.10942974334740409,
        0.25671228399182444,
        0.7215706533944607,
        0.7027495956127997,
        0.789852825445315,
        0.8170112914414042,
        0.6825284809023985,
        0.7444251774244461,
        0.6598290034669683,
        0.6849538642285327,
        0.7740814609507033,
        0.8382381718576659,
        0.8193828760389568,
        0.6312557910936601,
        0.18828067300796422,
        0.1700473970631595,
        0.2173349873047366,
        0.26831698909035623,
        0.289760798962014,
        0.25962117733276524,
        0.735066379165575,
        0.38057840077298954,
        0.34050142722035975,
        0.30217089703424715,
        0.5289849544388366,
        0.3655605094781264,
        0.18119227361632317,
        0.3373272538166801,
        0.4719570584143385,
        0.20850992293919804,
        0.07029293555752819,
        0.28937311660425924,
        0.47603941862112426,
        0.3141300911637033,
        0.10113379027145446,
        0.08539491850402828,
        0.3231840359619407,
        0.6137817146674364,
        0.7370277211002904,
        0.20422577078671367,
        0.25686833622677185,
        0.25273619656766,
        0.350116775105992,
        0.4928328314201132,
        0.34002513519068633,
        0.3688261481221624,
        0.15120258250223592,
        0.347771724199231,
        0.30563126261968837,
        0.251279711315018,
        0.24338861943813322,
        0.5071922186654896,
        0.264146904819468,
        0.29611972552208904,
        0.3387562256801731,
        0.19025769985996865,
        0.48379275818551193,
        0.7546144824858907,
        0.5709853476732132,
        0.7333144325893022,
        0.6161049375897596,
        0.6859366091856368,
        0.9670552069810887,
        0.7189616340236298,
        0.7910907220582116,
        0.8142655191621418,
        0.6786607379550174,
        0.6830613141373983,
        0.39636673002003264,
        0.3351613975160754,
        0.5900127435341587,
        0.4047788474457311,
        0.045221617461195886,
        0.1391292488567924,
        0.3017845773857855,
        0.3705544251490558,
        0.33044248088588285,
        0.3626417899831561,
        0.25986559766542566,
        0.33492011354756834,
        0.09474939506780085,
        0.45059247779009354,
        0.6118162866060891,
        0.17931471888590492,
        0.23472507422668495,
        0.2473522682633096,
        0.286512877382186,
        0.1845665763135387,
        0.25593923827781373,
        0.43464339732726476,
        0.21666632003190045,
        0.21372456153312575,
        0.2782884183789528,
        0.47096408463968154,
        0.22878589486540907,
        0.639776694780699,
        0.8647438464726037,
        0.6805585768184578,
        0.7503484764551738,
        0.7546295573085944,
        0.8010741098355563,
        0.6645720967665009,
        0.6905276295568121,
        0.7667896016314859,
        0.6806475234742094,
        0.6085472637286156,
        0.802840694904288,
        0.4625352335565827,
        0.35050872248404746,
        0.4225496910318798,
        0.33067466142001806,
        0.4032293721338362,
        0.3087228060483838,
        0.5192439288240481,
        0.548081159372948,
        0.7557754241838434,
        0.8147580258864322,
        0.4778426535651862,
        0.6980514907411242,
        0.6300421563449846,
        1.0798747050039834,
        0.731171646102352,
        0.7457524993992838,
        0.7018961823378617,
        0.5169208064253816,
        0.7374910412446314,
        0.8157947451492576,
        0.5752977411983835,
        0.8234850776733791,
        0.6963595160508129,
        0.7472961529516657,
        0.8806364868736419,
        0.6896347392875773,
        0.8459014044050868,
        0.5170380865056898,
        0.6354758178870642,
        1.069043889072603,
        0.7085533922137885,
        0.6428980997907252,
        0.6943561747976481,
        0.7087538447482257,
        0.6862468839581557,
        0.666098035983231,
        0.9020048259103964,
        0.7929299968754178,
        0.601050519484028,
        0.9350032166607318,
        0.7742673567188213,
        0.7400904314669103,
        0.7007040238395034,
        0.8467415884981085,
        0.6773468755695699,
        0.2439437111129511,
        0.30462436024242867,
        0.18809364604262319,
        0.250073590391894,
        0.4617034968255824,
        0.15667123861256593,
        0.2673921236938497,
        0.4220531895889848,
        0.28879802892279516,
        0.01525727718777148,
        0.5895366714778261,
        0.802098162328877,
        0.7622349658882633,
        0.8337929300889216,
        0.6612730100885117,
        0.7933624040515517,
        0.5787179951541126,
        0.6907284796875706,
        0.49996600865357893,
        0.7875254778047548,
        0.33108428692988456,
        0.14140262263735817,
        0.32511831707365985,
        0.42154451669931964,
        0.24540337847816135,
        0.18752194956173912,
        0.19539479966612522,
        0.30156024209042603,
        0.3443898160723552,
        0.34738559384233153,
        0.2904651141281193,
        0.258778191948532,
        0.0873974731926565,
        0.22443013552758911,
        0.6949920910980624,
        0.8498941838393151,
        0.8503999358317537,
        0.7581297835984951,
        0.5879420907391559,
        0.664055780094756,
        0.8033537265536229,
        0.7734108091150378,
        0.6292098926026075,
        0.6139694310009394,
        0.7885650102217274,
        0.8319563137886999,
        0.48613510059906245,
        0.7402000193293283,
        0.35503466508254267,
        0.2965260430877367,
        0.13426381042978017,
        0.31759147096766216,
        0.37427328475745164,
        0.1381016786682048,
        0.2868345634187224,
        0.2308210566864656,
        0.27998718928860583,
        0.3990874651727302,
        0.2484388371426932,
        0.23798700499153208,
        0.2682991812427913,
        0.17494635602721129,
        0.3874664052256652,
        0.29916896575832,
        0.3158087978396383,
        0.20509101910550068,
        0.42246198461207823,
        0.2239792252511895,
        0.4408628604482302,
        0.35814794736475325,
        0.3739982074701938,
        0.5020141239872632,
        0.8581124597307024,
        0.8437080723715016,
        0.7520289421401465,
        0.8707436593014414,
        0.5983181210613265,
        0.8367819588221375,
        0.37987767274521345,
        0.8324694853664557,
        0.6539592519338768,
        0.4212677175834297,
        0.7740488674118505,
        0.26369521100698357,
        0.3128143138639959,
        0.48892194806414635,
        0.337486455150262,
        0.40953352821258593,
        0.2730129903443107,
        0.7191589825958751,
        0.7722343317566908,
        0.8990786452740125,
        0.5826378310221709,
        0.5821610583332205,
        0.6477693029765453,
        0.821002922711242,
        0.6783977212499589,
        0.7228158540637621,
        0.6319152958481551,
        0.26710310059018655,
        0.3102370251276916,
        0.3240521752334632,
        0.43748657137664493,
        0.12348391740577624,
        0.23196833543625833,
        0.27562231372678714,
        0.4809251097830118,
        0.6805999735374468,
        0.6658697558664181,
        0.7390151334872892,
        0.7824393496505049,
        0.8105556039371176,
        0.664358388139611,
        0.8796185470656506,
        0.693258587708421,
        0.7684782389390445,
        0.8608162457012708,
        0.31032833605850485,
        0.7235863113067256,
        0.8812794076840608,
        1.0046580440428672,
        0.6517311404562827,
        0.8891258405348385,
        0.8584139286909033,
        0.47860106882120285,
        0.6869608049363944,
        0.8827891640245049,
        0.7832223842634736,
        0.8680494900995709,
        0.7405042965953474,
        0.7286762023941057,
        0.6264970355420091,
        0.4382414432461345,
        0.9143292312895418,
        0.6347019835968357,
        0.6677360711824752,
        0.1969249082535019,
        0.2895532311065974,
        0.2530380572337426,
        0.7818069412197886,
        0.6738563574067933,
        0.7768756611666187,
        0.4953800202080546,
        1.0272926071459143,
        0.6684703844460685,
        0.6386411753091034,
        0.7482043857725765,
        0.6724630010014793,
        0.6935394050437584,
        0.6623939199304627,
        0.6956859498529401,
        0.7494739870498803,
        0.7291047395923709,
        0.645103987806122,
        0.7869794645864993,
        0.6032017113473132,
        0.8733890558055922,
        0.6634302249863193,
        0.7714646182452161,
        0.7286802867628551,
        0.789251814253567,
        0.7106586345287831,
        0.8541848674127946,
        0.38168655580948097,
        0.2847692182402882,
        0.22645750945651552,
        0.8918877420068207,
        0.7307248070985293,
        0.43224258237380286,
        0.30950472183597866,
        0.22615853255381,
        0.3596560049523454,
        0.6148373223480644,
        0.6558294261354948,
        0.5335915465901153,
        0.764219632241912,
        0.6326405113652788,
        0.5276074210240151,
        0.6153478285196989,
        0.5840642259867626,
        0.6455716945910789,
        0.5620991210258464,
        0.6708337633645772,
        0.7296884064043618,
        0.7414550013908625,
        0.7370103925856022,
        0.604799463084496,
        0.8471780820425157,
        0.47260772347118435,
        0.23868300077664673,
        0.23393352722888774,
        0.14147786554938505,
        0.22430402166624733,
        0.23296519316581657,
        0.18061060834911424,
        0.49485872871652575,
        0.22751845976198157,
        0.35284666426236005,
        0.33193429855703743,
        0.2770848830251318,
        0.9867534485057724,
        0.6800488008405441,
        0.7241609331139185,
        0.6344950902743023,
        0.5978783991130232,
        0.7521962149260772,
        0.6277608298312962,
        0.6919172450157657,
        0.7064070063237585,
        0.6966696079316392,
        0.2367580415298143,
        0.34355040295583206,
        0.6248410508032123,
        0.6493703246427166,
        0.8271980986329176,
        0.752050168804251,
        0.6563666460492252,
        0.8802110640803658,
        0.6559936747827908,
        0.39182761924899673,
        0.7160937584924245,
        0.8704137590612626,
        0.9320807073616727,
        0.6724769155290373,
        0.8055933644593612,
        1.0381786038502732,
        0.5515257161966077,
        0.812626170283602,
        0.618467906427932,
        0.7320078285320497,
        0.635458738914407,
        0.831959951864799,
        0.5614986319222147,
        0.8086540049635088,
        0.8366003269910787,
        0.6020547228258853,
        0.7968812563718768,
        0.8469937417002346,
        0.7393179242091336,
        0.6891312184104625,
        0.6776241767149673,
        0.7871012627248066,
        0.209245643403991,
        0.2692887254347248,
        0.3439120333665472,
        0.384561717048144,
        0.6378372937961136,
        0.891051607101845,
        0.81493243882652,
        0.5277235877345211,
        0.7955178470880712,
        0.21773282178709605,
        0.3207816357031236,
        0.2320459948671814,
        0.363693862572349,
        0.2695384007505877,
        0.2564915814692143,
        0.43500753073942294,
        0.6692010842000781,
        0.16708430481736702,
        0.06716666671064626,
        -0.013591563726917215,
        0.6204985843407713,
        0.7214789921816115,
        0.6444679628372079,
        0.24499606145369904,
        0.24735218096421605,
        0.3420658255564562,
        0.44113091589855785,
        0.3299800227759459,
        0.4007834827200164,
        0.27478753894667163,
        0.27068566821204293,
        0.4826569343986434,
        0.3319673231324382,
        0.3287955635376885,
        0.19313345636271703,
        0.29230349042647186,
        0.28375603690484297,
        0.3767366189028335,
        0.321135341889241,
        0.27334984836696236,
        0.17313248161338518,
        0.26457624682808684,
        0.26899282281479003,
        0.28781523851476176,
        0.33781276922402187,
        0.13603173827429305,
        0.20312358147365708,
        0.2595675913035958,
        0.3505640157372994,
        0.29911353560433285,
        0.15250961598446167,
        0.9425978969662614,
        0.8057500135199651,
        0.7735609673645888,
        0.4234891079878208,
        0.328281322976252,
        0.36275668367179364,
        0.8321691357340253,
        0.6554659606896783,
        0.9494623932060321,
        0.9988776106826465,
        0.5261477572131201,
        0.34843868404075173,
        0.5147387651058459,
        0.23339113731898176,
        0.4903004288948823,
        0.4023229101275376,
        0.5831446783766242,
        0.3638414082048018,
        0.31703337039556884,
        0.7540266702395867,
        0.894412533245851,
        0.6541635140007017,
        0.5615469599534864,
        0.64171229972367,
        0.724639614549943,
        0.7715033579536622,
        0.5318500808915704,
        0.7079945476583184,
        0.5343600910433962,
        0.6645749068671924,
        0.64188792219347,
        0.4188376078264273,
        0.31472277746511007,
        0.4711669797146265,
        0.49117385621519316,
        0.1957595812124957,
        0.2098392147463608,
        0.28180713063035245,
        0.38887219847577426,
        0.23668178448444752,
        0.36861223447477176,
        0.3370894881158443,
        0.3642701620178168,
        0.33863210052798487,
        0.5052118432442151,
        0.4737817309880103,
        0.2545980729095387,
        0.4493603047542044,
        0.2803388048235852,
        0.296058241314,
        0.241495921645388,
        0.2717086040950954,
        0.3658633622698829,
        0.2053045240601593,
        0.2808979499087216,
        0.4157065042942216,
        0.06280099250600127,
        0.21317100891401597,
        0.4030336132115511,
        0.5940756859967014,
        0.35626372467433925,
        0.13246594194705602,
        0.610531459676243,
        0.15007320772492674,
        0.325086914582071,
        0.38302755351774204,
        0.20022217977064416,
        0.3629110282752834,
        0.36661116314962167,
        0.16348363965361437,
        0.38266490201343567,
        0.3774379877787749,
        0.3249263433994303,
        0.3769172566691228,
        0.3258604574300219,
        0.5556677216440455,
        0.4356448570254085,
        0.2790406525972761,
        0.31912589724367263,
        0.1489128062358864,
        0.2864438842306249,
        0.23110765786585208,
        0.3530057735952115,
        0.36936696750846265,
        0.2099134649014305,
        0.6379079812699096,
        0.7574117464674854,
        0.8023360421217449,
        0.6401878244089704,
        0.7611636872498893,
        0.6528513050074705,
        0.6414272537677764,
        0.6216088573718781,
        0.3576006556701621,
        0.6455428116862529,
        0.199052360583403,
        0.15856655307695985,
        0.28886026413461396,
        0.3857168751902206,
        0.3580701414624547,
        0.36353271896963385,
        0.3624498191341832,
        0.22567680302735532,
        0.1413862628441438,
        0.22802576315600634,
        0.16136210339080984,
        0.2767300204370786,
        0.2156041999348908,
        0.2930661318637603,
        0.6803930565699798,
        0.5886652085771862,
        0.7512246512510131,
        0.4313760946967843,
        0.8469166024029268,
        0.9077724027904241,
        0.6919453439726945,
        0.6212944788501773,
        0.25238307984899394,
        0.6860649386315325,
        0.7340905425392975,
        0.6673342497174372,
        0.6246473652166091,
        0.787540904966379,
        0.7260427081024211,
        0.7452059267301769,
        0.5924965124701824,
        0.5374163540145481,
        0.9440824762832475,
        0.7477645942010814,
        0.6681475141748283,
        0.7294916766442415,
        0.763898849421044,
        0.7414784390487195,
        0.43713746561106015,
        0.28412825838384537,
        0.3017867402377107,
        0.7976200967596118,
        0.5030257234594424,
        0.6060900502964719,
        0.861536119518507,
        0.8215154375278678,
        0.7377267151857696,
        0.5922007421869125,
        0.6951836020075478,
        0.8008010687493409,
        0.4698563116076813,
        0.7659599067904395,
        0.6418393564731508,
        0.721009829649012,
        0.7699208967092991,
        0.8466145445022776,
        0.8522022549478446,
        0.47563201378577175,
        0.6610729603288487,
        0.7027680213737891,
        0.5671568528871767,
        0.6741055078916793,
        0.33512152471879375,
        0.30501189013871394,
        0.12927748280106932,
        0.3781814048880505,
        0.5162053592907279,
        0.14611369419926876,
        0.3481226578550238,
        0.18471690784639358,
        0.27487737300807846,
        0.14634516460918578,
        0.29395253342823174,
        0.15312983222526141,
        0.32248077410354337,
        0.2752690503902693,
        0.2101229509892776,
        0.6098808008507351,
        0.6893863095992696,
        0.7004479720008618,
        0.6853435985951639,
        0.8774551717301999,
        0.9881069026586101,
        0.8712266522993366,
        0.8861084684909589,
        0.5080658534751288,
        0.7865518934139102,
        0.6613632226061634,
        0.6681874834968021,
        0.378835297025043,
        0.35434367119570537,
        0.19992053864912504,
        0.09592008766379646,
        0.06550430595835564,
        0.4503107159476632,
        0.25332680940505875,
        0.2499398718771909,
        0.27263503236253916,
        0.1948923096386553,
        0.4618756797037199,
        0.35807592767394436,
        0.6089077078533547,
        0.18934809926520105,
        0.20846578966279639,
        0.3311040902382048,
        0.21932944143279443,
        0.055077073368501005,
        0.26273630325461067,
        0.30182354637068487,
        0.4920072049720537,
        0.2367906472476752,
        0.3384210910082094,
        0.3114633097043492,
        0.17237564479975648,
        0.38491365467462807,
        0.3048270522198269,
        0.8801101371807714,
        0.5749839468647239,
        0.5360701835346108,
        0.7687994966672081,
        0.677316136555442,
        0.7241476796583357,
        0.6889812563958302,
        0.6702691712847031,
        0.9771489919002841,
        0.8003178712084991,
        0.741051264783978,
        0.911783687112428,
        0.5578130049882707,
        0.628592520506324,
        0.6167094709966244,
        0.783690167522889,
        0.628777978700614,
        0.5256942664339228,
        0.6467896925071266,
        0.6505522111310639,
        0.705366211550231,
        0.7130157909170011,
        0.28500435202944796,
        0.3555298469229433,
        0.3367985454421993,
        0.6580480263387439,
        0.8469362295435238,
        0.67376398348748,
        0.5471427482110884,
        1.0654872463348721,
        0.6751468965427637,
        0.6238512502331857,
        0.5828680108726604,
        0.23849157891598405,
        0.23805311214208535,
        0.30566106255578207,
        0.14078013469172743,
        0.23237014889416585,
        0.26208716707168317,
        0.2955271883414063,
        0.4742213016649414,
        0.3214324718847509,
        0.37903226945526314,
        0.8539206691706779,
        0.5158043045565464,
        0.7789034534396042,
        0.8829905234503264,
        0.651124787963327,
        0.772283538960283,
        0.6781914316598466,
        0.5676058317852853,
        0.7002010477997149,
        0.7378098590377058,
        0.6110396716814972,
        0.6445261478314913,
        0.9239876996443344,
        0.7630929622566788,
        0.6741259771360509,
        0.7811839736345787,
        0.5419106507088953,
        0.7357127512657787,
        0.711021240402542,
        0.509816620300138,
        0.5949389996289594,
        0.6929591453247431,
        0.6249781377789545,
        0.6425486729970326,
        0.8389064874493813,
        0.7616571608525939,
        0.7025837535656664,
        0.7859168781365546,
        0.8182307776364427,
        0.5155222918510258,
        0.8432115975507505,
        0.2866572508452888,
        0.25687098329776153,
        0.005497783865850861,
        0.3084041221793685,
        0.19751762402607276,
        0.12539062415501143,
        0.4845975796104921,
        0.15896828541766053,
        0.1228859764557473,
        0.37283695918760346,
        0.11759989387329868,
        0.2098454244326869,
        0.31845042314528027,
        0.22269644608403372,
        0.35977251894296386,
        0.28342484176791954,
        0.3178364168167508,
        0.34898944043372787,
        0.32066912109348716,
        0.7341271035624609,
        0.7544364252940877,
        0.6756964254398033,
        0.5952801056860448,
        0.8666153457772718,
        0.7608004762099005,
        0.5976445199439085,
        0.29648567118637,
        0.2681603273669961,
        0.2693547545510603,
        0.34433984628021375,
        0.1710722117096057,
        0.4361244815670401,
        0.19213029796982492,
        0.41820828271562605,
        0.39765654749645,
        0.5256248870111047,
        0.34107343581051264,
        0.2285191126038763,
        0.2641770733949837,
        0.4219268874145691,
        0.24177609515364554,
        0.3475304024983319,
        0.3648544697995272,
        0.3399252711969634,
        0.3456581485471753,
        0.4349508231792014,
        0.7604957737806972,
        0.8024250384726634,
        0.12653260506308972,
        0.32615566370231636,
        0.0992085967590675,
        0.09169118942047957,
        0.6165798003565631,
        0.8664188513118322,
        0.8333372052724904,
        0.7195972726755567,
        0.5890323958121393,
        0.6795193397915857,
        0.6207372579915676,
        0.6942921366760226,
        0.4278312454037259,
        0.43460857049455776,
        0.27863884813582984,
        0.16338488033254311,
        0.43804845705597206,
        0.15891190074491152,
        0.3670397327704404,
        0.2887389958066778,
        0.11809349904883946,
        0.2509001416357852,
        0.36289486645418795,
        0.39919273574161696,
        0.3328137195613015,
        0.20899136782293048,
        0.1486886509546458,
        0.1877021586779548,
        0.2197159043650219,
        0.12726196748587326,
        0.26754841577816696,
        0.3990536103827263,
        0.19298883762651622,
        0.02013623643710811,
        0.2827056540887462,
        0.8494957653290786,
        0.7150556145324211,
        0.600646598680269,
        0.7193966478919174,
        0.8069397529422893,
        0.6824169659143495,
        0.7480372575108314,
        0.6301594746439424,
        0.6784839285514587,
        0.649634541016048,
        0.8086437966568324,
        0.3436100462512428,
        0.25158855309223194,
        0.33459471741572167,
        0.3697515676871466,
        0.3048429252199978,
        0.34745783899867927,
        0.23347180739939244,
        0.3792101860312972,
        0.8010358220227523,
        0.8717957545593286,
        0.7048368960582938,
        0.7908290507040392,
        0.7083792227025808,
        0.922971839576471,
        0.5882256150075323,
        0.6412467135689267,
        0.7232493633490698,
        0.7094393711325931,
        0.8534969169426067,
        0.6965466527440823,
        0.6073135913636487,
        0.6580738305863155,
        0.6984973701802564,
        0.7025710157770947,
        0.7281495182152918,
        0.7461024438457537,
        0.6730185315668245,
        0.6265482745819548,
        0.7398141917509881,
        0.6851579783713377,
        0.7679798213786854,
        0.5170566752349517,
        0.6744806881724285,
        0.6457549096366879,
        0.6705898661283334,
        0.6007343704006113,
        0.2116936551647901,
        0.24811776181825015,
        0.12991902734285624,
        0.13433755239260828,
        0.11097239292507523,
        0.20264185038470503,
        0.3348242474541738,
        0.7158683795692564,
        0.6836665745318204,
        0.8630963076105865,
        0.7740361546760961,
        0.7578311359215331,
        0.770269758998832,
        0.7375911743688877,
        0.6972208247090788,
        0.561988154991498,
        0.7607674476172385,
        0.7449332735694019,
        0.7766649142204172,
        0.7674093026676768,
        0.5898985328723082,
        0.7792944193237529,
        0.614364237461264,
        0.7285278277374707,
        0.589148345453594,
        0.29844190327215414,
        0.3449363182621078,
        0.31614884681636124,
        0.2552693597375498,
        0.49467672071837737,
        0.6551997648675919,
        0.6659160583586188,
        0.6562147943732474,
        0.3504282520015102,
        0.2874336776510231,
        0.3188516957698469,
        0.3965702071530617,
        0.3644990233890167,
        0.2811783296853975,
        0.6444974070931186,
        0.6098580871304516,
        0.6412557030202842,
        0.6571795294852842,
        0.7713993982060267,
        0.7074832680995724,
        0.6323420748402827,
        0.6634001726547362,
        0.6132219618951634,
        0.7032320027318095,
        0.6751272750587608,
        0.6435427261454755,
        0.7027940107699301,
        0.6735571210306808,
        0.704069702580617,
        0.6182988731289611,
        0.7487658617756381,
        0.8207277823601701,
        0.8007837378062408,
        0.33274956861507043,
        0.6893480079477878,
        0.7237774442600627,
        0.32752002978123335,
        0.372969372604701,
        0.29223890515308226,
        0.27258695908804936,
        0.3178612727642943,
        0.17967029984744368,
        0.3216765911857342,
        0.07766735454827052,
        0.3336419020753465,
        0.06311268809716104,
        0.2223925981716174,
        0.2648239896178454,
        0.4058093212509259,
        0.390746345150311,
        0.3936460699266848,
        0.14134584389700564,
        0.2671058075218189,
        0.2641923385386251,
        0.3922450897812796,
        0.3211888434761546,
        0.3988050597013335,
        0.26916399809358305,
        0.5132938865889656,
        0.6140378127277736,
        0.6541999350377848,
        0.7361658105801575,
        0.7841015306808546,
        0.5736718469286455,
        0.6185000061664258,
        0.9232557515227829,
        0.6891870993251713,
        0.7387021951965668,
        0.8464587157649252,
        0.6678077536992333,
        0.6516638604975984,
        0.8301495957557509,
        0.7131714211596661,
        0.6917092296201602,
        0.6206644839898047,
        0.6324864826559118,
        0.7600291494742158,
        0.7310708495137305,
        0.6006078932404695,
        0.6229034110252106,
        0.6723069897392184,
        0.6323929242190532,
        0.6902819792583204,
        0.6604460004400693,
        0.7115836127693941,
        0.8322797619803963,
        0.6656092017426017,
        0.7081608892476761,
        0.5179707271693295,
        0.710219294431961,
        0.5702384877501977,
        0.687197063041381,
        0.7159365156113645,
        0.6410215742552193,
        0.7685443837631635,
        0.18175459674270017,
        0.35331518178266763,
        0.3433163134678896,
        0.26339036726641657,
        0.30886961719291933,
        0.2319713924308644,
        0.31002192527787564,
        0.3257596500519432,
        0.45662861055188364,
        0.27663021654357317,
        0.30421111809597573,
        0.30112592555723827,
        0.3586704643919919,
        0.19284117505193568,
        0.2926802601143441,
        0.3432518670988666,
        0.17915311906981243,
        0.3407888595800876,
        0.2032961729698277,
        0.17905182871234449,
        0.2489124914035656,
        0.6749248327683054,
        0.7295599376666636,
        0.37776563230891186,
        0.28602996472624725,
        0.23377440648614908,
        0.23757395143375915,
        0.3283188870656944,
        0.2835155136810855,
        0.3568382394289009,
        0.2908672554664717,
        0.33238890565483087,
        0.3457312986699337,
        0.2651241716521832,
        0.40489669800675987,
        0.40202975731148755,
        0.665505618044493,
        0.6217121268735883,
        0.7328404841573914,
        0.6324932371315394,
        0.333044081209943,
        0.23983931240369552,
        0.11864731914581982,
        0.39843756595899626,
        0.6256753942096408,
        0.6291801508248503,
        0.7818855394880464,
        0.6705229054369202,
        0.6544406356660512,
        0.8374536281285365,
        0.886656507132939,
        0.6799420303673349,
        0.27034823877123754,
        0.39060993350178896,
        0.3832137849672275,
        0.6540940706561509,
        0.5529304259348562,
        0.3221259661090747,
        0.3221913972618853,
        0.4281284960445698,
        0.7896943978155389,
        0.7114069923413863,
        0.6736548627878366,
        0.6519726659142767,
        0.6766153156566519,
        0.19502721064799278,
        0.35314218439388173,
        0.12968844700794496,
        0.2864055918651775,
        0.3379890296674452,
        0.3684213502192767,
        0.21406727006204213,
        0.25370605762961645,
        0.2780020278286097,
        0.34560617112027686,
        0.1996800573760233,
        0.3062402827707465,
        0.32012902174068275,
        0.31259097112972545,
        0.44428006671904746,
        0.31366419743627566,
        0.3751133511771385,
        0.42649723721955624,
        0.3553398819960978,
        0.3725744334667973,
        0.3558058497664558,
        0.3296370778521865,
        0.7007438337922108,
        0.6351533721192696,
        0.33775540104502855,
        0.4430834336802132,
        0.23504008927532255,
        0.309105698740691,
        0.38614596075123586,
        0.6130794826498397,
        0.6603916017690284,
        0.8640442436263214,
        0.8202211686631891,
        0.7109530451577281,
        0.7164097511513312,
        0.7725436071066524,
        0.6759839750588751,
        0.6209090809466447,
        0.35242195882887517,
        0.3328195625213252,
        0.7460041804818107,
        0.7358195105470215,
        0.6138151117211662,
        0.7008523309248519,
        0.3592277585807849,
        0.30190087043799085,
        0.6498726596140785,
        0.7910194053046521,
        0.6153962582231284,
        0.7885223078482613,
        0.696244610933808,
        0.8161857839862675,
        0.845856336841172,
        0.7225372013471232,
        0.7727646241962011,
        0.6844359558283036,
        0.6493801012773909,
        0.576057670306812,
        0.7091522465383783,
        0.5941614126737574,
        0.7105683206920737,
        0.9171261832444529,
        0.6944832071707034,
        0.6992858854553922,
        0.7542090628149118,
        0.6920029970907837,
        0.6867230537086798,
        0.7878751833617499,
        0.8518911449353274,
        0.6854303704961708,
        0.6585571763828815,
        0.6809852323566107,
        0.3028129632310435,
        0.2898985377893582,
        0.30604892048376137,
        0.303865623160177,
        0.1226050386392163,
        0.31456008942092956,
        0.35273103513647064,
        0.7380135590117826,
        0.7019288097314875,
        0.7192374764181514,
        0.6609827774585415,
        0.6381634163452609,
        0.6695965585288234,
        0.6346271761329737,
        0.7960442380731396,
        0.6408142214484462,
        0.5614801211281979,
        0.864222338942579,
        0.6501780341885797,
        0.5895114122254709,
        0.6645840789938791,
        0.6696727808787982,
        0.652028043392898,
        0.7310061874749755,
        0.7079502555040295,
        0.1615369313011999,
        0.2453116742473129,
        0.44177561207158006,
        0.5064527590722188,
        0.5539737132112814,
        0.25985641745182303,
        0.37161347455257965,
        0.39981279998346075,
        0.20899664884418467,
        0.3446381444185354,
        0.6666879962152161,
        0.2530771568895757,
        0.21993453481494515,
        0.45391446715688744,
        0.3274303806556907,
        0.2657518313087525,
        0.16497055628061963,
        0.18888398891785638,
        0.327118867132724,
        0.32278622712824323,
        0.3835796089765182,
        0.37614962240858607,
        0.3699714297406714,
        0.26251374317502574,
        0.7097157597105913,
        0.7489391369382014,
        0.778734971870402,
        0.7436220937678277,
        0.81692830905037,
        0.5204957284727911,
        0.6362579304892705,
        0.2706286299035627,
        0.6645781912910473,
        0.6403215308689184,
        0.8296200835857082,
        0.7766967811037264,
        0.7815340728253631,
        0.6155200997728243,
        0.5990836796442438,
        0.6825834754200394,
        0.8154947878845275,
        0.7925571254259806,
        0.45519206108704735,
        0.29572322786812105,
        0.45540747849371854,
        0.8169196037344251,
        0.6108386833976958,
        0.4388570240439069,
        0.24211152690902504,
        0.26641510603519175,
        0.5625922057635121,
        0.49338877771871986,
        0.7558406362221176,
        0.8602496559779294,
        0.8258828361225301,
        0.6858908226905169,
        0.7941511126733173,
        0.6967346079907025,
        0.6004176070014958,
        0.8731675925149219,
        0.7608741582616309,
        0.4968711570808864,
        0.37183928934886706,
        0.2629154262470599,
        0.11262325585086025,
        0.2112137860838099,
        0.27952332909058797,
        0.3730488790762226,
        0.8195408588589497,
        0.38595216998334275,
        0.2889258287349015,
        0.11789446491609142,
        0.25083453868058514,
        0.28032403577313225,
        0.46018829174666076,
        0.303859367719073,
        0.2868544973492693,
        0.28088425885884244,
        0.240202766714701,
        0.2745868340828739,
        0.17929512084238053,
        0.1676212304311959,
        0.2867173194387381,
        0.25460083301159897,
        0.14209073079525597,
        0.8562496770168136,
        1.065112696290175,
        0.16832564896229782,
        0.08074486600774929,
        0.15865454413134594,
        0.4417603030367461,
        0.36836318725139044,
        0.20819380376308855,
        0.14885268420610603,
        0.22133943648055657,
        0.4135976090009301,
        0.19324822853122287,
        0.5421511474019616,
        0.21032145719227255,
        0.36251735225687826,
        0.2409226569306166,
        0.2372526833858502,
        0.37996405718647774,
        0.4103039943053,
        0.3441912836912229,
        0.9049745051912435,
        0.7638158655270001,
        0.8606441251631234,
        0.6904449109154326,
        0.7672310669923065,
        0.70604838120427,
        0.7431394008703022,
        0.9067352846718427,
        0.6910821530827889,
        0.8487079326272257,
        0.7650468115237783,
        0.34188821880019504,
        0.2504122694854719,
        0.33058854494131296,
        0.29916114114791253,
        0.28588183230504055,
        0.1693370580673799,
        0.41343955278614464,
        0.13218328590040593,
        0.24253861224559223,
        0.28786054248859827,
        0.27657080717877286,
        0.3485145920256163,
        0.3162060638769599,
        0.2543139191959671,
        0.21084067190439681,
        0.39776763102050955,
        0.3118927851562342,
        0.1950167969803664,
        0.18349105557632162,
        0.536732014638547,
        0.34594887532653057,
        0.22983087936553204,
        0.4553623323277821,
        0.41406358760315687,
        0.07762518947373523,
        0.293433029597099,
        0.3116508631709071,
        0.5052819544639947,
        0.8551657099406812,
        0.6998445505987463,
        0.6731598844569331,
        0.5896185876197246,
        0.7862392952372135,
        0.6716846561617138,
        0.7600861149751518,
        0.8417394626512693,
        0.6464510904665689,
        0.6852653404637374,
        0.7710357683626317,
        0.8071508126834746,
        0.312117146405565,
        0.40591076955210736,
        0.42164002835299363,
        0.2608842295102502,
        0.43502980330535274,
        0.701649516004858,
        0.6429407767331888,
        0.7141654276100885,
        0.6079463986730752,
        0.8080477501196969,
        0.5327523409813081,
        0.6963277431772602,
        0.9057375279523056,
        0.8818722962514384,
        0.8874848291657204,
        0.6663654442395018,
        0.6573444656241113,
        0.6848435487417056,
        0.7815597110689881,
        0.5950970553124836,
        0.7568290130685301,
        0.5787026893586305,
        0.7156480078622154,
        0.6584180949025726,
        0.6660459742214699,
        0.778880830972416,
        0.7590302199748779,
        0.7767212771245638,
        0.7264622863468123,
        0.6131230203778945,
        0.9158473240775978,
        0.6783564030777723,
        0.5994455857498323,
        0.582948474883779,
        0.7665770049707361,
        0.6450435423800513,
        0.6072652461494186,
        0.6895309419989366,
        0.4435858079787072,
        0.6751732235179846,
        0.6888714242893955,
        0.8239483217952859,
        0.6948560752379781,
        0.7942077736579167,
        0.3107520322301953,
        0.4409422843234497,
        0.4054773299847745,
        0.23319136708567292,
        0.14150626238578762,
        0.24953430649022773,
        0.2832024149342704,
        0.2018915362509035,
        0.5169630006118139,
        0.30169525373659,
        0.7920538182537334,
        0.8816997315880666,
        1.0413870234872193,
        0.6654129541704211,
        0.666853621478736,
        0.6543454835687958,
        0.6039097833695636,
        0.8821153220508212,
        0.7686515646982891,
        0.6058227707932163,
        0.4136190593657503,
        0.14581605270047615,
        0.2411818259748957,
        0.08381702436089863,
        0.21151018904676136,
        0.30870944583080917,
        0.21881847724381642,
        0.2364598248347905,
        0.3679001318961351,
        0.4230873889920254,
        0.337970991447164,
        0.474454431164632,
        0.24169200554247142,
        0.296889870013915,
        0.2594945123955616,
        0.22663476760674747,
        0.16060654129358548,
        0.6978084680518778,
        0.7514463626769953,
        0.5160609148465694,
        0.7655265333824864,
        0.7357944037333523,
        0.5876863868486949,
        0.6420560476457867,
        0.6135763433066403,
        0.5441149840640962,
        0.7854416115780072,
        0.6926942919743315,
        0.6336798371131022,
        0.5809762981094989,
        0.8302461189096748,
        0.9429508940196433,
        0.8083788463419072,
        0.6802222274764087,
        0.5568998616100955,
        0.7728820275013025,
        0.6753422957317609,
        0.5187643589565686,
        0.86129689690182,
        0.6701021614157219,
        0.6721562968898207,
        0.6202278604011358,
        0.6452703877783674,
        0.8448846684706819,
        0.7450616614486906,
        0.3626291354607545,
        0.24369243328955192,
        0.5084595920350761,
        0.47203440088334153,
        0.24081292024989048,
        0.3182196931658744,
        0.22913647041583016,
        0.238537513745725,
        0.350879512631512,
        0.8369292968929388,
        0.6083854312480391,
        0.8533612262364847,
        0.7193290480732398,
        0.4224646345065506,
        0.6391641339577226,
        0.4830451055429209,
        0.21512725096094135,
        0.2915949087298667,
        0.3687641577137722,
        0.2693828963269886,
        0.3747205630755506,
        0.09676893841038374,
        0.839526560262422,
        0.6448944733160762,
        0.7058910054191657,
        0.7575022842939281,
        0.5680193866564952,
        0.7189671712324172,
        0.6324589740904397,
        0.7104093709788526,
        0.6024481563618702,
        0.7049920892125928,
        0.08695062779009591,
        0.7622562190257754,
        0.9505236848096401,
        0.26283870906601703,
        0.24844882598958445,
        0.1536388246145549,
        0.4584838755856325,
        0.39223705793529734,
        0.25806407086552546,
        0.3664071160891526,
        0.24343019812528063,
        0.2676842677005655,
        0.49701751720547255,
        0.08303287793688861,
        0.07493025305130731,
        0.35247705471796476,
        0.2434047827117186,
        0.3148348526286347,
        0.3084288306066933,
        0.31729334866321557,
        0.28862204687821785,
        0.39271782192769866,
        0.38788987887004894,
        0.12783945046366854,
        -0.1249424811218835,
        0.1979515563488061,
        0.3102493412596271,
        0.2609568292726982,
        0.1714883079699264,
        0.4711692500812761,
        0.746156743469851,
        0.734918909453324,
        0.10430363344576303,
        0.8585250907506817,
        0.5438900097776637,
        0.8438916872096037,
        0.701913460148392,
        0.7069209308748536,
        0.6449806115797566,
        0.7427016940117717,
        0.7876323355090832,
        0.6686999811082155,
        0.46854667516540327,
        0.1677484944128358,
        0.16904187798473036,
        0.2837797769612237,
        0.26944950104747284,
        0.33006803826545883,
        0.411955676479552,
        0.06363711396703339,
        0.2672844383426959,
        0.1929470499291754,
        0.5951720159170684,
        0.20718120047149585,
        0.3316491376879479,
        0.28042415123446923,
        0.2699115515043058,
        0.4995988976692698,
        0.5856154489600937,
        0.7974873552659537,
        0.6528737383167118,
        0.613384799337297,
        0.6508303626063358,
        0.8644759786272084,
        0.7033450352326126,
        0.25808369584653984,
        0.09604230846354234,
        0.31502800715756285,
        0.6566537476873731,
        0.7115942783100213,
        0.8136956553273357,
        0.8536843343553413,
        0.23559401898459498,
        0.3091981290549861,
        0.6772414729518071,
        0.26765547969771647,
        0.34951940165161965,
        0.327827810751719,
        0.29898805267851825,
        0.31091166635297995,
        0.6472122731227233,
        0.21147313055752104,
        0.22742557725510767,
        0.324438786717302,
        0.283094154747318,
        0.35736077275491734,
        0.40031872905359095,
        0.5056789464609271,
        0.7478792610753875,
        0.6848577425570066,
        0.6409688910769002,
        0.685250615200767,
        0.8512593698378803,
        0.640219432089177,
        0.44298332020156644,
        0.795466299250429,
        0.7730590379306542,
        0.699393509097753,
        0.619713767043869,
        0.6757550724825432,
        0.8349883128186545,
        0.5183379874247255,
        0.6333134620043921,
        0.22514607174485957,
        0.20569425464741056,
        0.5020848067360448,
        0.5249879467506764,
        0.773170026360888,
        0.7987332184205629,
        0.18995787986412271,
        0.1793107078143244,
        0.2575010798140318,
        0.24683093197570055,
        0.45566736571942645,
        0.40588207125762765,
        0.2872523287364859,
        0.34837826881775563,
        0.4566967442706599,
        0.4204800691256296,
        0.26767556512281515,
        0.14615324720117068,
        0.31718345870200954,
        0.6912792500970449,
        0.7935213663116061,
        0.21894727807813,
        0.17130336183239764,
        0.4509734179926278,
        0.3172548620690174,
        0.635190736189508,
        0.7812912313944108,
        0.851335043580775,
        0.7185468161134406,
        0.6916112642556487,
        0.7599788659419215,
        0.666672898334506,
        0.6447691262650694,
        0.5146903990097978,
        0.6778078910947896,
        0.6457937337096998,
        0.546427363490371,
        0.5011754877709368,
        0.7650602069979283,
        0.647649132333391,
        0.550623442353226,
        0.8259368285260781,
        0.6061150804006172,
        0.7910771365616431,
        0.6893887682393914,
        0.654324146145248,
        0.926361730255732,
        0.5473307194433565,
        0.7921914306831237,
        0.29634342712556677,
        0.2878683050068749,
        0.4424719406602763,
        0.21161436836936087,
        0.36587357048173497,
        0.24067486778298208,
        0.16911192037822398,
        0.21091669186972814,
        0.34487327037043064,
        0.14223075433418086,
        0.3063390384380076,
        0.2185419685227218,
        0.3032249690004797,
        0.21996379660007273,
        0.25010588865138567,
        0.11631834159539335,
        0.20917561876463836,
        0.35598996102284897,
        0.3768217993292848,
        0.26953545767830683,
        0.2748031383516405,
        0.4979245016483135,
        0.5416595778027654,
        0.6107076786625559,
        0.6613706831944495,
        0.6411769007510097,
        0.5170554245106634,
        0.6840198551750035,
        0.7676772174491093,
        0.6727855250243407,
        0.7027931697328541,
        0.7661197954036516,
        0.6875486560214068,
        0.74511258369653,
        0.5784820133692709,
        0.8285995175727255,
        0.9218880309795242,
        0.6906078446416473,
        0.7493755758343024,
        0.8056013697032847,
        0.6725328513023104,
        0.721842767732625,
        0.7635249700791972,
        0.5487027843102512,
        0.8813494367358,
        0.6034615466145345,
        0.7076532607364766,
        0.8188709208774072,
        0.6406472576087299,
        0.8667186491973489,
        0.6274737245196649,
        0.5308423662105644,
        0.7269385547340563,
        0.7126095509161736,
        0.8204723385581547,
        0.8790503715526422,
        0.7079418679835747,
        0.2073186151640086,
        0.7315562783467967,
        0.7511870963224266,
        0.7813070383309164,
        0.7792981558363853,
        0.707689231432956,
        0.6014508982202991,
        0.6317911091588392,
        0.8704847221185084,
        0.5061002378055264,
        0.46977416824946094,
        0.19696970901151156,
        0.6607365615927273,
        0.8443910265906199,
        0.6804102473176318,
        0.7026442658103277,
        0.620941419517516,
        0.5519319482191835,
        0.5210768507050394,
        0.7255869210329415,
        0.7148271633471893,
        0.8958192411510418,
        0.7615233119174449,
        0.2550912863981566,
        0.14960444373513723,
        0.23060036717903143,
        0.5029889378979259,
        0.14991289341183497,
        0.30157754591535557,
        0.22775482061488994,
        0.45511503451064567,
        0.17779986627873684,
        0.44678577548629395,
        0.324215956382272,
        0.3965845127582946,
        0.2903564543063086,
        0.24281282445632102,
        0.4036914084923045,
        0.17755751288593824,
        0.34713660408739994,
        0.2712810744345942,
        0.09420157864352208,
        0.42723614325193,
        0.4081688328129886,
        0.10385029222663499,
        0.2770276576093661,
        0.3019372383756683,
        0.41477006625905166,
        0.26484967070875354,
        0.32244093764650583,
        0.2701511242545543,
        0.786324378440033,
        0.8225555674803944,
        0.7219819066387552,
        0.6970375095980228,
        0.27998480212992427,
        0.49645101726515417,
        0.20982392145687134,
        0.1739237760935729,
        0.009465874364220672,
        0.20622222674718058,
        0.44321472265673834,
        0.28232156359433347,
        0.27792118563938634,
        0.30260303109155035,
        -0.0036943633678253643,
        0.7970167201887416,
        0.61033485347319,
        0.38582554780498,
        0.28545931630008325,
        0.41442598849057255,
        0.19192210367294615,
        0.3848786136320395,
        0.23926075981413533,
        0.47077375418602047,
        0.34698115126720946,
        0.35445209253373516,
        0.26640722032297826,
        0.28305049811451477,
        0.6964825036427496,
        0.7461233862933533,
        0.6447719047998245,
        0.6811597327160148,
        0.5654759785708151,
        0.6273244609833838,
        0.8437363378416736,
        0.7568396233262102,
        0.7310260283016699,
        0.8276873230781145,
        0.9674107115755286,
        0.8039654220931147,
        0.4741273810702487,
        0.32143726214231966,
        0.21363319967427927,
        0.3272925201616698,
        0.23360132919434118,
        0.6832064490719849,
        0.23119283006383112,
        0.3180617437705833,
        0.3550050343092427,
        0.7251070393711074,
        0.7725158788936868,
        0.530400053318401,
        0.7646379831978573,
        0.7911364138532273,
        0.6280304486737626,
        0.17877047764108414,
        0.3336467896152612,
        0.10786534680422966,
        0.32649485211223755,
        0.15326266729960303,
        0.3177932434065308,
        -0.030549664052194177,
        0.21051228900233138,
        0.5503936621168404,
        0.12210330243024978,
        0.2671839402950207,
        0.4175908929375225,
        0.3776067212270807,
        0.6701442121850718,
        0.7437737730860203,
        0.8294391856733458,
        0.5566470074394997,
        0.25807016867352967,
        0.13491803952809567,
        0.15635363155873316,
        0.29176195294536283,
        0.2015518821084201,
        0.13739791770152182,
        0.44294335060280654,
        0.2658570923198026,
        0.6463483174876087,
        0.35100789639151203,
        0.280461957479002,
        0.2629134704700587,
        0.5521284096468947,
        0.7204126151991254,
        0.7518714292338492,
        0.7206479068984164,
        0.6126387828155925,
        0.7842866422091593,
        0.6853977520156019,
        0.7196930308241941,
        0.800781553239416,
        0.7532129769055681,
        0.6543662396370467,
        0.8915136814113772,
        0.7652555752710565,
        0.60573929605779,
        0.8424902059928604,
        0.7913521428156188,
        0.43560309660787694,
        0.5154198216355448,
        0.8461311682281817,
        0.8159246493697074,
        0.6978590760267711,
        0.920415647160039,
        0.6619577332639442,
        0.06728141535821804,
        0.34798224230676933,
        0.22334960320004635,
        0.2872757224425163,
        0.7965298726393603,
        0.7399106952745179,
        0.6085907523995228,
        0.8193436985308337,
        0.7372975062922269,
        0.7374116471834049,
        0.4727753642549658,
        0.6704432849943567,
        0.84560320545618,
        0.28228755594991,
        0.758626650484022,
        0.6553797724059242,
        0.8729858967026423,
        0.8048609678812119,
        0.8218082215640176,
        0.6002315335654678,
        0.8495723759798443,
        0.5943229735444043,
        0.7286631757259667,
        0.21949850058753578,
        0.3544848531019746,
        0.6391215824429161,
        0.6097144023611342,
        0.20212185663868987,
        0.34123733090595265,
        0.41808466352500945,
        0.1420398538957853,
        0.42186390131383567,
        0.4850078652564068,
        0.29931891574229985,
        0.3464940226128595,
        0.10230159574533201,
        0.1410560662363281,
        0.35014581161343844,
        0.35603139120505667,
        0.4102461048997434,
        0.19859797253852732,
        0.06290912362876605,
        0.30830373011260187,
        0.28144224352947445,
        0.6460387040322361,
        0.7801844277985461,
        0.6974195307540783,
        0.44877546162853155,
        0.24548790857740893,
        0.3390111993263676,
        -0.08331307032230709,
        0.15002323667382605,
        0.7661160659807009,
        0.20612230670128143,
        0.3631906144737702,
        0.22787167357810892,
        0.6738224787849727,
        0.5324863064102896,
        0.3228446558052018,
        0.17592256059578668,
        0.1951144654894939,
        0.2679694384614442,
        0.2556991565671027,
        0.25296178231551775,
        0.16240890842336791,
        0.540442908977101,
        0.4845401990155627,
        0.2795379320195541,
        0.41923151446329376,
        0.34245715457048825,
        0.8281544479581527,
        0.793330886988568,
        0.770297728210149,
        0.7280320245780995,
        0.2721953121371429,
        0.7714126087428604,
        0.8143198845277274,
        0.8996443371062939,
        0.5495043208581463,
        0.7819680537535784,
        0.8361934090464347,
        0.7725796939647951,
        0.7671297311785213,
        0.7360030619682072,
        0.8982744703416381,
        0.428866370827259,
        0.09606193498555006,
        0.33168342338621104,
        0.24350114139319914,
        0.30529109035975754,
        0.3313051634011709,
        0.29863403611120315,
        0.21954449603176038,
        0.4160648932387102,
        0.41468852338721046,
        0.37914362305286325,
        0.14534522180364778,
        0.13454052387619553,
        0.4144483520205887,
        0.20854957070387017,
        0.44312773688964335,
        -0.10803615496720094,
        0.1653252910494593,
        0.33472265920599553,
        0.16739765127085876,
        0.3876210611760787,
        0.33186237841130467,
        0.31126929486625077,
        0.23736182244515844,
        0.09749781059234935,
        0.7080449161913723,
        0.6787969943313337,
        0.6196908430249639,
        0.5700930349210142,
        0.57870012753439,
        0.6405315043945211,
        0.8108091110065002,
        0.4272427490902359,
        0.1471769897850933,
        0.19497222032812392,
        0.36886540885008784,
        0.7236693096276375,
        0.6200729707470604,
        0.665961294397795,
        0.5301053956648554,
        0.6670256549956555,
        0.6872760700422771,
        0.7001037275495151,
        0.6004137015272455,
        0.7121520059073876,
        0.21839138245436393,
        0.276178501628997,
        0.6940419270101847,
        0.8559286324498209,
        0.7842608055738562,
        0.5300068309849167,
        0.7753733476060057,
        0.2924535752947508,
        0.35665865416835324,
        0.4254023223263461,
        0.1377065039031126,
        0.7122314947342337,
        0.13342727728968518,
        0.15623882460438246,
        0.3273667061356233,
        0.10595751002759919,
        0.23443510681824514,
        0.414415126339265,
        0.27215009155685704,
        0.2251731952803241,
        0.3819473025306807,
        0.193298962504863,
        0.2616815930732508,
        0.7347104120425562,
        0.8381453486187321,
        0.7068284003526737,
        0.6840943476547318,
        0.596863413512852,
        0.6914869533909446,
        0.7017970176405555,
        0.640106732049351,
        0.543874703138044,
        0.7155958664310461,
        0.8065935685198283,
        0.6951713518932023,
        0.2734934375963744,
        0.5326493182532992,
        0.2722448447331493,
        0.7231157659275225,
        0.683200559916954,
        0.7094928789686628,
        0.6967263966331927,
        0.20882348900899633,
        0.31252088375015674,
        0.481479044083798,
        0.6768980701591597,
        0.6650363690654221,
        0.694944410198899,
        0.8243404814005936,
        0.7304798690482245,
        0.8511593978024015,
        0.7500213764196645,
        0.714007728715956,
        0.946511091815878,
        0.7384150495482282,
        0.08385070965039394,
        0.3025171167734339,
        0.3234512154390849,
        0.23237148507749025,
        0.62282591854523,
        0.5142366930450727,
        0.18405094122041343,
        0.3638825405433144,
        0.3148732276883293,
        0.2952424659203586,
        0.4013703834670605,
        0.3228074311192171,
        0.42713017150021754,
        0.35496290611315057,
        0.4486515174564773,
        0.10634775931273176,
        0.19051431299823,
        0.3007064421609732,
        0.3657817892785558,
        0.15156360998620455,
        0.2366566421126663,
        0.27003436590687824,
        0.2632162923285018,
        0.2544899491349739,
        0.2801889949522084,
        0.2778485170007514,
        0.3749605153355617,
        0.8561830964964576,
        0.7013109042012626,
        0.8714705890118425,
        0.5965489432199075,
        0.6183065656407785,
        0.7051106196998275,
        0.5995582939526717,
        0.620769399014388,
        0.7073663426615855,
        0.8202162834906439,
        0.7189822989018193,
        0.5468067187070655,
        0.8311610474872041,
        0.6253641512760949,
        0.7843343425791938,
        0.8426090979949572,
        0.6103955850676308,
        0.9629079869012542,
        0.8299469022693267,
        0.7961621557065446,
        0.6148197099964904,
        0.6739812123334127,
        0.7272677213285534,
        0.7505788412534113,
        0.8843053747092109,
        0.6059341090436664,
        0.6776517081695959,
        0.6603316789718514,
        0.7538607782172408,
        0.8999888557378302,
        0.8322159862501547,
        0.5440065956393179,
        0.9334064093346937,
        0.13526901155622062,
        0.3370776327127493,
        0.49829986507230467,
        0.34083107406323815,
        0.32254415990518026,
        0.23496419104353303,
        0.2692701085159001,
        0.8116255748800206,
        0.7065501410814756,
        0.8212109699715334,
        1.0169479215884263,
        0.6249106841170489,
        0.6895919177472717,
        0.29190075867914295,
        -0.08796339042730791,
        0.4692970850963109,
        0.5485763360457228,
        0.6544794910516684,
        0.6058915939854926,
        0.6824493184312316,
        0.20066436006052238,
        0.1656620570483192,
        0.42456933696827287,
        0.5092979724417616,
        0.2921194097724474,
        0.30022694824213697,
        0.2567939348964832,
        0.38832356241140803,
        0.3096576393067844,
        0.2793439646358068,
        0.20880097784030813,
        0.3011767905399386,
        0.2901058315792596,
        0.404030387260718,
        0.23423918835131805,
        0.4065596124242937,
        0.22534847122690418,
        0.3353280310028133,
        0.31104279989790073,
        0.26173039663347214,
        0.2264645561858815,
        0.29849201574923484,
        0.3982157224561354,
        0.1674290712481447,
        0.24657195706404025,
        0.34480144388180095,
        0.4361695506205292,
        0.1934483296471421,
        0.3144462797889707,
        0.14843392998146335,
        0.39945924319426146,
        0.5270428857127624,
        0.5898797450067365,
        0.480317823225153,
        0.409121228078882,
        0.08368190832137741,
        0.207812461071162,
        0.2499081683636041,
        0.24735352857444654,
        0.24975577573673305,
        0.08012033994036047,
        0.14139048004245483,
        0.3377064421352915,
        0.3774590025993406,
        0.29240561563903755,
        0.8105141064933358,
        0.728827327399695,
        0.8672586795774002,
        0.6925792341395177,
        0.6950334176145275,
        0.14377001540182568,
        0.4686582987750384,
        0.33206242870519975,
        0.3742792022978864,
        0.23015490453927162,
        0.2055473543264468,
        0.33509872748494135,
        0.273782492078611,
        0.2773198797732689,
        0.3423972249387929,
        0.3326462876915688,
        0.08506747634912178,
        0.8518964889186669,
        0.867755341663102,
        0.9020568745872802,
        0.6668295186256549,
        0.8176012150622834,
        0.6003595242362038,
        0.8677556938227728,
        0.5434085259662649,
        0.8814551160823043,
        0.6742207504120752,
        0.6213698730427143,
        0.6258853864982411,
        0.613565079455423,
        0.5476249457746907,
        0.8829436142976024,
        0.3149860900435542,
        0.23472670290111455,
        0.36802462034810685,
        0.397727870163373,
        0.305841366249049,
        0.24925984086770298,
        0.18899920126560088,
        0.35360501142585826,
        0.2599833082623444,
        0.2355456648067972,
        0.24067737497090033,
        0.5332368751953469,
        0.7350318595274361,
        0.7431044530986918,
        0.947979640957157,
        0.8207187044454309,
        0.6146769857044645,
        0.7102053777973267,
        0.5524757162219953,
        0.7780652405184417,
        0.7269422392953542,
        0.6696943319340253,
        0.5017421387084184,
        0.2746295305765061,
        0.30185456045920506,
        0.40822105396563146,
        0.23788451497189325,
        0.7964657446104098,
        0.8343938410319206,
        0.5696825544232441,
        0.047500370508944664,
        0.33074300131149365,
        0.5525302109259655,
        0.2827148294463169,
        0.13378322573480858,
        0.30186651518471874,
        0.4875495073595114,
        0.3711106369240973,
        0.39565446345405825,
        0.23481522494842091,
        0.4036911880864949,
        0.20235073902312842,
        0.35031673685279746,
        0.2531112329838775,
        0.07938467972162015,
        0.19762904422752994,
        0.3543326813973636,
        0.2709204413726514,
        0.31723094790631456,
        0.22770897738029375,
        0.37865631890106516,
        0.2635581787001913,
        0.16566084054996238,
        0.27341363565465426,
        0.40466969839754807,
        0.7393343924341089,
        0.8083775393296697,
        0.6612085464877683,
        0.683024670607132,
        0.763839130923858,
        0.6515327415920871,
        0.6486958667615773,
        0.7352611212524814,
        0.739990263817802,
        0.7190908140998931,
        0.7367097011361319,
        0.8224844466958416,
        0.7575127631680224,
        0.11026868056704789,
        0.311410637773108,
        0.4425154896578629,
        0.30977888536637166,
        0.1774739747437891,
        0.255958195783844,
        0.2297117175841616,
        0.366995297383474,
        0.7145129166352227,
        0.3725070106112004,
        0.36334670517882167,
        0.15993826419398496,
        0.44464056260806173,
        0.3086025872945474,
        0.10289601932362571,
        0.33952754045493383,
        0.8092932671361065,
        0.450469090331223,
        0.698822987138782,
        0.6331958535979343,
        0.7660448647524487,
        0.665369861512739,
        0.24543414967534768,
        0.20881751547222246,
        0.6888092723855644,
        0.8038044696985053,
        0.6520261332407151,
        0.3855027921095372,
        0.3152451489073079,
        0.28651498616675997,
        0.30759866283821113,
        0.4404442640468143,
        0.2981642007968474,
        0.23438566577643022,
        0.3226346754805661,
        0.2608425868441515,
        0.365339410141668,
        0.18782064624366226,
        0.5184085562083501,
        0.22806990915183903,
        0.4005398439737285,
        0.22750574615602628,
        0.6231901573273552,
        0.1782618772537526,
        0.4167061931232898,
        0.3233080477899166,
        0.33613107687369853,
        0.1296371128472918,
        0.23498265181069775,
        0.39374682046899323,
        0.3354905234892112,
        -0.01616343661977424,
        0.30263215613185074,
        0.4540091045305552,
        0.29212472051484945,
        0.2863836703250224,
        0.19021228211348595,
        0.3233037890533315,
        0.1868289696432475,
        0.338174247833249,
        0.21733297264187837,
        0.2958341611608666,
        0.44589307979229165,
        0.3754279065053589,
        0.18329436192784312,
        0.2547141270948994,
        0.26728866108119204,
        0.3755837793493732,
        0.2911951752056554,
        0.25977054897352936,
        0.26430284516676283,
        0.32272459579388146,
        0.4861027021513368,
        0.20313433355645824,
        0.19210893669766735,
        0.29392732642332126,
        0.22732633421516565,
        0.40206678935956075,
        0.2765065593266398,
        0.7547854619184994,
        0.39389451262539793,
        0.23964706148538825,
        0.3005901000473678,
        0.8578882207259594,
        0.24334038636022567,
        0.1383045140823164,
        0.7277948197079521,
        0.7602220426347671,
        0.22517005765901998,
        0.47015324680626835,
        0.2770425311130034,
        0.7189497735364576,
        0.7571169367853554,
        0.7875528817051402,
        0.7716883033113275,
        0.7910325888968296,
        0.5864086531857373,
        0.7887695942484777,
        0.5251222056896897,
        0.7835938907140324,
        0.9140215452424377,
        0.5894042302154238,
        0.6540630094584458,
        0.3872840422453852,
        0.26024577299290236,
        0.12292624313440395,
        0.21961145458191647,
        0.3562787240756126,
        0.2087743187835422,
        0.8189234375769632,
        0.15678526032274961,
        0.4456076283174699,
        0.48203362890009227,
        0.36615594525823103,
        0.3288164038516799,
        0.3225405646653894,
        0.23711767665581213,
        0.4625338728848397,
        0.21004159155518357,
        0.2561432727303914,
        0.23124642822433797,
        0.4029512669682667,
        0.4284315621177444,
        0.3294311400528419,
        0.30588409765497687,
        0.31639620210459346,
        0.6233715950733323,
        0.6231396352885578,
        0.2931905159127963,
        0.31798092734210587,
        0.20997660683760716,
        0.27680278852953444,
        0.2852826811977816,
        0.36164712278514405,
        0.14732078570869514,
        0.26483135130726965,
        -0.01596451090214058,
        0.3649786907597657,
        0.14155499038739777,
        0.1435036226336696,
        0.3588820669943174,
        0.13614583993847557,
        0.17505673616703804,
        0.20934445453618106,
        0.34312653938435644,
        0.30393642153659844,
        0.9228274770511808,
        0.7627996231151627,
        0.6421566876540006,
        0.6818476264697602,
        0.7797133801750995,
        0.5892947004659322,
        0.817814527555427,
        0.6538054705045803,
        0.8592562196737492,
        0.39840937171905977,
        0.1677629651687464,
        0.3609002188581958,
        0.1921545354451796,
        0.2852442762875914,
        0.5117139530281005,
        0.3438249184789081,
        0.198289952810189,
        0.11345696023797978,
        0.18963998840565094,
        0.22203377264455412,
        0.4141433851655355,
        0.7966568587168857,
        0.9302614428700906,
        0.5830979451951422,
        0.40089168046343665,
        0.10491343032311906,
        0.20931603721452471,
        0.21138238924398517,
        0.2982705888565104,
        0.3139492704988153,
        0.38193073206347133,
        0.2961151732556512,
        0.2905795477108292,
        0.31615749789267905,
        0.25095520048930253,
        0.23152097780531183,
        0.383378046757011,
        0.37312906853731637,
        0.2831706875469621,
        0.38931154367059984,
        0.4068866506526213,
        0.3791500220649213,
        0.19533394564588483,
        0.20102956317745263,
        0.13065132727939996,
        0.3882638597961673,
        0.36395172906890944,
        0.4499684550970382,
        0.1574848406081979,
        0.12686657773737184,
        0.1877381995273467,
        0.2213417741452987,
        0.16250055617992443,
        0.36643905536312166,
        0.24586223543572927,
        0.06902575343111725,
        0.7662886872370234,
        0.7461689384647414,
        0.67080171625914,
        0.7534205669115442,
        0.9006404150751012,
        0.5993757614419415,
        0.3702670218343185,
        0.19697255676126807,
        0.3062149484399562,
        0.7687081207347025,
        0.7487479851731137,
        0.6209113580425152,
        0.8601841808232579,
        0.6522360285465935,
        0.15540205438401797,
        0.2451312983828827,
        0.440892640254666,
        0.38227481479349346,
        0.2626718263121508,
        0.4215965986317741,
        0.1734137288047177,
        0.14007037409570222,
        0.26150926754663845,
        0.15601901294410864,
        0.6548535840949865,
        0.7593101357714485,
        0.8822588222745412,
        0.7426728661190783,
        0.7588498921551958,
        0.2340509144819939,
        0.2785406060596067,
        0.2915643141450174,
        0.2591907309882437,
        0.1013285093293277,
        0.22023564142217866,
        0.06344702364000109,
        0.5280603193051756,
        0.24535543354620742,
        0.12423661114271496,
        0.1582464875624831,
        0.402614873678811,
        0.8404087680878528,
        0.4855970695937542,
        0.4988245652609429,
        0.7486090868201073,
        0.7531796582378759,
        0.7572076970287894,
        0.5645322016701698,
        0.6246381819943126,
        0.5015041937000428,
        0.7172508735016531,
        0.6944021875663335,
        0.4709704974170368,
        0.6707962618526383,
        0.6084352937471625,
        0.6077053475713978,
        0.32999139657002924,
        0.41758654502250964,
        0.01980617104187945,
        0.27465593073450517,
        0.32942363327995505,
        0.5071642281986359,
        -0.06953695712265397,
        0.25728983103349035,
        0.20803500630827385,
        0.34519456774023477,
        0.2456270291819319,
        0.4794940892952497,
        0.29171115048946095,
        0.14608365953576935,
        0.43375425219740416,
        0.12471534296509691,
        0.13557914467312526,
        0.35138241334137055,
        0.21433798011193278,
        0.41319874572336834,
        0.4473957066349488,
        -0.0760199695717624,
        0.2409856619495319,
        0.27410855852520816,
        0.726819097981449,
        0.9528790565688183,
        0.7589964419120689,
        0.9204595869024584,
        0.7179246669820919,
        0.7509268137726165,
        0.8769363586147126,
        0.7994919147333612,
        0.7477865370667024,
        0.5580541675756163,
        0.5457538624554336,
        0.7207012152163391,
        0.47353634233116587,
        0.6098165086577922,
        0.6815766708360548,
        0.7667488763978272,
        0.6697399946061934,
        0.78740023057513,
        0.5913609690191267,
        0.7974260331976015,
        0.9684946415661341,
        0.6982161964959681,
        0.6478763856145076,
        0.7011941625286227,
        0.12113853778536948,
        0.34049159120420064,
        0.37873755025012285,
        0.514215731819982,
        0.35665063428328875,
        0.1496249317750456,
        0.17399717807189963,
        0.21731769425652428,
        0.2695726534801728,
        0.3322535603485288,
        0.31197074494253346,
        0.2716437702232896,
        0.23732105583799762,
        0.1447452726270523,
        0.24003335397550626,
        0.3643598781349386,
        0.30849156935904737,
        0.23549078624353487,
        0.343153473596811,
        0.7760277282241176,
        0.5176009473713872,
        0.5065073686285017,
        0.6787040471262233,
        0.7460143051648909,
        0.5950367015490131,
        0.7152422643543963,
        0.7354611241421902,
        0.3218047060819204,
        0.29993272262631343,
        0.23698116801091434,
        0.35954810162632506,
        0.23121068700847522,
        0.35844748360569745,
        0.4250816247409653,
        0.3811933199244892,
        0.37907474403017816,
        0.1800183934067596,
        0.5808852686663667,
        0.7343924573122204,
        0.7926971235331634,
        0.6851535878968646,
        0.6377815731637285,
        0.5980602997184898,
        0.6943964982378568,
        0.741266126758408,
        0.6056300240574944,
        0.6167365924851692,
        0.5867004442186037,
        0.7136623575507823,
        0.5921888584668388,
        0.28947392972959546,
        0.4234145147206748,
        0.1339969306177276,
        0.44872815135661365,
        0.602274518056542,
        0.8235096024108914,
        0.6789502124385464,
        0.7009914534306625,
        0.4795518976916975,
        0.6326930764785967,
        0.6415582193853777,
        0.7641266498695196,
        0.7894180786233131,
        0.8331658967985526,
        0.7916721790096296,
        0.29445396325441253,
        0.25830185109024484,
        0.65078875255538,
        0.692775645688997,
        0.7060459665992489,
        0.23023582236342582,
        0.48449299764514303,
        0.3103563230204472,
        0.6940023989861946,
        0.7100499209856178,
        0.612840299208292,
        0.605267845184434,
        0.7244223043617051,
        0.13902774560351588,
        0.2626917979160651,
        0.2246154938400603,
        0.2452872289623386,
        0.231649221351384,
        0.4102493963442283,
        0.3743773193239378,
        0.5692506557007505,
        0.7319361199432127,
        0.7015996491495493,
        0.765208163893416,
        0.29733333078025914,
        0.397090165655186,
        0.3225764487340409,
        0.3756493830181081,
        0.7000258435896811,
        0.7097597366289848,
        0.49743271464007127,
        0.4036735799394014,
        0.2513358141507908,
        0.2203207479849734,
        0.46686504808927476,
        0.4929955084242763,
        0.27496989649519826,
        0.17745682932506693,
        0.6304305300701489,
        0.20624233338525624,
        0.5389335326432982,
        0.6840938222000672,
        0.7345431420024731,
        0.6988892452629583,
        0.6084333739488216,
        0.6718628231272874,
        0.23545939813658676,
        0.265401833204901,
        0.17314050567585654,
        0.46918278434341637,
        0.34988906176982554,
        0.07900224399166975,
        0.20999180912656693,
        0.36715078236799037,
        0.3468713630489184,
        0.45907066078205544,
        0.4991632376758762,
        0.34144239317386327,
        0.26825280669167484,
        0.3870291664926362,
        0.6863381913165051,
        0.26633978153829485,
        0.586614511549887,
        0.15366374384111145,
        0.3035465949109266,
        0.16634659509845998,
        0.3941726391527173,
        0.2722756752966155,
        0.1873347196509708,
        0.31276650424186836,
        0.5439495188608301,
        0.7347520703477511,
        0.7440708910906919,
        0.8228067679776974,
        0.9753259818160941,
        0.6565723870059046,
        0.5638807092255919,
        0.5935101106142995,
        0.6994707450949743,
        0.770616978528436,
        0.9416326704954668,
        0.6800181970838634,
        0.7585008637140541,
        0.7442808807749847,
        0.8699331602463788,
        0.323164006067477,
        0.2989601548098757,
        0.40188138942723756,
        0.4017912064803189,
        0.3235408173227087,
        0.7388854783770642,
        0.5616279953909183,
        0.6195152274007211,
        0.6863797729437803,
        0.6692923441324351,
        0.6627238295781154,
        0.3572594571824513,
        0.7409233507516875,
        0.6783909893812338,
        0.8055263493026175,
        0.7153097269222933,
        0.8324150424526133,
        0.788156324873411,
        0.6110482258433302,
        0.7219014281004407,
        0.7151571801364939,
        0.8103216864127298,
        0.7314017826634907,
        0.5543191316205036,
        0.7438932255121252,
        0.7165344878265755,
        0.7113038621710438,
        0.609835055818194,
        0.6828436205544501,
        0.3868369735074184,
        0.19699037564473648,
        0.4603287218296149,
        0.3124084915170932,
        0.186501481289852,
        0.1014225918376137,
        0.27575557338483103,
        0.1910843647011664,
        0.18864377881021657,
        0.3606293881194342,
        0.29726365878429095,
        0.5936984046860871,
        0.6970269259224955,
        0.7048699951548225,
        0.6898913144079698,
        0.7238046538952676,
        0.8282112276380933,
        0.6597111673515191,
        0.732059271591661,
        0.7317701438913906,
        0.7668608626098592,
        0.7996367171558508,
        0.7605971031759194,
        0.2220064756736958,
        0.18477589647138498,
        0.3558337277069947,
        0.23750250616310117,
        0.19014283012521807,
        0.14449158707649035,
        0.1885356629919968,
        0.3507468348114245,
        0.25336071876677346,
        0.3265482144700523,
        0.24047367514364484,
        0.21421410830386253,
        0.3651891366242294,
        0.3305545864061656,
        0.27021478220158757,
        0.3413782710842928,
        0.22205243811789568,
        0.2963730843184001,
        0.2905886903456676,
        0.4538320533365646,
        0.2942199456027423,
        0.2866360458271714,
        0.3050336490048119,
        0.208086634212534,
        0.24267530831842146,
        0.29546864121905,
        0.35895690691680715,
        0.2655451314972329,
        0.2079246020548006,
        0.3150482120592451,
        0.1602363924834331,
        0.25823312318582015,
        0.15989765417130344,
        0.41675695137227586,
        0.8230290723185069,
        0.3253447530545792,
        0.2875857831236945,
        0.460663007025904,
        0.6247754576645019,
        0.8278583391198678,
        0.6265815673390702,
        0.5857811842266228,
        0.6889882552455636,
        0.6200776299523514,
        0.8131957520545746,
        0.7311786420607136,
        0.531104259160853,
        0.6776732623243422,
        0.45131079273289626,
        0.809508149174526,
        0.5155185416041868,
        0.7134897303801155,
        0.7579333208247809,
        0.33773296746934894,
        0.36819907757202636,
        0.3473269481089119,
        0.2444929472311068,
        0.453500823682067,
        0.37014287629842396,
        0.5709703980069311,
        0.21695012408119407,
        0.5526804714235097,
        0.4979841202417395,
        0.6957129496800175,
        0.7774834628009822,
        0.7736032255516998,
        0.7184935192803359,
        0.5589334387828679,
        0.7251561784363315,
        0.7090725907111676,
        0.7748368247561129,
        0.34588587596525683,
        0.3152563765321633,
        0.4001136290376954,
        0.3140100121221686,
        0.337789468739587,
        0.1907757629823397,
        0.35015018169987167,
        0.230974287271539,
        0.302276048654451,
        0.17120050930851413,
        0.36457887224133645,
        0.43465549757720656,
        0.2884998025718621,
        0.42773652262365436,
        0.4464988011108649,
        0.4842804667880911,
        0.6315778789766374,
        0.5460304728750823,
        0.6400551501568473,
        0.6427081531836285,
        0.6517709792836045,
        0.84764702956929,
        0.6864241961230608,
        0.2594325648923097,
        0.38516620423117587,
        0.433171097509368,
        0.23275734758867725,
        0.18377706565944169,
        0.32736480772930326,
        0.5185209076967786,
        0.4190537498500109,
        0.29362451563210695,
        0.4956791201068078,
        0.13887698782904384,
        0.1576725985553377,
        0.3173559920297795,
        0.37778642497538467,
        0.39661631772134576,
        0.229984829156647,
        0.39457170193957963,
        0.2306522438449971,
        0.36637637076697915,
        0.4238544758240852,
        0.07127686325751205,
        0.4290026071634102,
        0.2924596451001519,
        0.23939743942303923,
        0.12150195944718224,
        0.469439301052292,
        0.25942976152603536,
        0.431988401064881,
        0.2806232989073983,
        0.34635209836500935,
        0.32991589214716543,
        0.362375844133079,
        0.4521439159491298,
        0.3332757034836027,
        0.2444039435971402,
        0.34175261593195494,
        0.4053728426570218,
        0.13540806609247694,
        0.6990736281337158,
        0.689834079925585,
        0.7035167358207666,
        0.651880646364707,
        0.7843720107463733,
        0.7552828827038237,
        0.6396184973076948,
        0.6763141980086835,
        0.29358511146630245,
        0.18021097609002473,
        0.282035943135076,
        0.49716521051464896,
        0.47056573436087895,
        0.3226367774538716,
        0.3202370317631913,
        0.3808038223038185,
        0.4734740218659089,
        0.409022825220179,
        0.2897025704809719,
        0.2855201414995538,
        0.3259893895295103,
        0.47180615435593776,
        0.2556452573023397,
        0.6860383944922385,
        0.6608954625479194,
        0.7992194711294802,
        0.8130338221856238,
        0.23946559879271295,
        0.2828458005161239,
        0.13703614045877108,
        0.7750631972525871,
        0.8673710545616238,
        0.46246168790744546,
        0.2689814408647191,
        0.2321740405826407,
        0.476481435653669,
        0.12939371871218674,
        0.42563524044724904,
        0.24458675790134,
        0.17879784035937446,
        0.2060704658076921,
        0.2315504310799241,
        0.31730417586181237,
        0.2772426869823661,
        0.655345123186971,
        1.0887915303257987,
        0.7317746551623053,
        0.6718143601733857,
        0.2566899046111233,
        0.3406170576234456,
        0.23563932056672743,
        0.20611116983122,
        0.15306515525581293,
        0.336934640129594,
        0.3268213818638648,
        0.19407806324406693,
        0.3484556105830791,
        0.7616102474090433,
        0.5372432356513953,
        0.8273192022439582,
        0.7576695479738571,
        0.6862705101841208,
        0.7786235132267226,
        0.6635249482662829,
        0.6405839761913762,
        0.7096243664221421,
        0.5534540370135226,
        0.5094995567354218,
        0.8488043259930926,
        0.6584515352325031,
        0.6962495872491654,
        0.7785535674401837,
        0.8297610274005056,
        0.9874868569044291,
        0.9059809729693179,
        0.36749311898991177,
        0.1555331279040004,
        0.25755219388887113,
        0.6073053450395808,
        0.7929060454276464,
        0.7187104567089401,
        0.6511161130289189,
        0.35756187742599593,
        0.2300737838046442,
        0.23468214865550546,
        0.38135585487755885,
        0.20707772688698992,
        0.36836389775453393,
        0.2728667087488017,
        0.30104493277589217,
        0.6835061806091561,
        0.7930112832877224,
        0.6091786036296826,
        0.6917073006234562,
        0.44788535417414455,
        0.436800314216546,
        0.34690079624120534,
        0.32905060865449054,
        0.25329596848176295,
        0.2817093871993434,
        0.22622583425208476,
        0.2898550066780623,
        0.3546123824663628,
        0.31654560764447226,
        0.20391221647158134,
        0.29872425069040337,
        0.10013225035052355,
        0.3477158576856663,
        0.3067608117482381,
        0.7924229548440526,
        0.8747459840269566,
        0.18934815548946893,
        0.3021738759070281,
        0.2423748748224342,
        0.3112379682960775,
        0.3894565639980171,
        0.32008167148533895,
        0.5011393466569534,
        0.8781462678849726,
        0.705506702651972,
        0.7812728710403765,
        0.6547677718427631,
        0.6864033601332067,
        0.7987697060193815,
        0.4348594744404656,
        0.2794903189691025,
        0.3682025213848687,
        0.3122403681686401,
        0.6866680317525994,
        0.7762200387486383,
        0.690946226229869,
        0.7009106034492795,
        0.8170783750703836,
        0.7490725705478215,
        0.8595835683693195,
        0.6964971672697252,
        0.2711295098301765,
        0.4020424093319033,
        0.2817278461287354,
        0.3191716235770362,
        0.31631450429456726,
        0.6446373901035019,
        0.6449200745527879,
        0.7997720040290445,
        0.7445321834354763,
        0.7730086638377629,
        0.8140009722479029,
        1.0201655220804924,
        0.7969376720432019,
        0.7027829709591361,
        0.7087956215824556,
        0.9008341437367747,
        0.6662669149446386,
        0.6724389064310679,
        0.4106110707113957,
        0.22037036382358477,
        0.1517813054359825,
        0.30619547664141866,
        0.3223992399369582,
        0.4604584405582365,
        0.23036426673637095,
        0.34187741811575495,
        0.35202278425124,
        0.24213997723119912,
        0.3021952316799908,
        0.31338305207860995,
        0.5851450790944999,
        0.6203320030223736,
        0.6312337938188403,
        0.5584178635246746,
        0.6106552437668025,
        0.5579388805716541,
        0.6591960145833291,
        0.7672456370655004,
        0.7531575363802242,
        0.6334088485186947,
        0.618557212017326,
        0.7894472954760493,
        0.9418345785354862,
        0.6880170242853909,
        0.7176867453409937,
        0.9282763632643618,
        0.6745393818299023,
        0.36411409300832076,
        0.4080133607198436,
        0.3077739064650725,
        0.22562576405231066,
        0.3476988703557503,
        0.6276221887021547,
        0.7329356359791063,
        0.7000763234105492,
        0.6038551594194134,
        0.4878464257162264,
        0.5848702959376318,
        0.7575872023438921,
        0.5221564474844529,
        0.6857860074652488,
        0.6945349406278447,
        0.7921325462980571,
        0.6736324020981554,
        0.7607515728805706,
        0.7853670238480284,
        0.7453661196304278,
        0.7686113003318849,
        0.4535577673809201,
        0.7184491354313015,
        0.7546430342340591,
        0.6358455307486388,
        0.8868165015825027,
        0.7978372045790312,
        0.75891802263847,
        0.8141614770717875,
        0.8030711545238005,
        0.8914761482060524,
        0.7392636785671389,
        0.7867433262463889,
        0.7516992212922704,
        0.738596327267496,
        0.712214760451106,
        0.8150677587830042,
        0.6896970239530802,
        0.7734703531342596,
        0.7459467591781279,
        0.8017850856185612,
        0.6712603615322491,
        0.5796806100065129,
        0.705537374124773,
        0.8305333525653635,
        0.7806952259982521,
        0.5101803733025333,
        0.2550701496102188,
        0.2624937919115932,
        0.37789753909814755,
        0.32600175572280954,
        0.1071062197282461,
        0.25350808323461593,
        0.20106027398020906,
        0.2559721320586376,
        0.35744054875084624,
        0.6967150519810004,
        0.6501242013731764,
        0.29541991842190507,
        0.45146948766593753,
        0.36005956371293923,
        0.23435850012577406,
        0.27472141581339454,
        0.1357599766151256,
        0.17165657953872185,
        0.1707480793477143,
        0.21663070670946263,
        -9.587696744599658e-05,
        0.6174645849843693,
        0.7210516482818822,
        0.14203816940090802,
        0.3221434025190321,
        0.17391089616217575,
        0.23261489457293713,
        0.09858408606622392,
        0.6325377440744399,
        0.7473034748236661,
        0.4716256685591968,
        0.6545429099677031,
        0.7203078556110586,
        0.601036018587455,
        0.3118473092484594,
        0.2979126240826328,
        0.3268624449893786,
        0.4514584559958101,
        0.4150922477172669,
        0.038851965081599875,
        0.34840658346920655,
        0.3060609825489363,
        0.3788218717806962,
        0.3118960464849568,
        0.3009610822819994,
        0.1813989205543042,
        0.27794180282434783,
        0.4312951248606849,
        0.309105002982658,
        0.2368849736719832,
        0.10934741285487941,
        0.2769077326154915,
        0.6653899369708995,
        0.6066969474926012,
        0.6623685123579495,
        0.8015541461694548,
        0.6661043458654677,
        0.8156324064255434,
        0.508277782762532,
        0.6473091921177179,
        0.6232213827751802,
        0.8690144783849583,
        0.7695578616888828,
        0.5880012742109787,
        0.8002222581356098,
        0.8240598065564758,
        0.6034813468630084,
        0.2535764965114128,
        0.3239957489925886,
        0.3345677819655849,
        0.18217636882496524,
        0.4777927508170407,
        0.4017968342673333,
        0.7999359265714066,
        0.7329223056164461,
        0.6636688905593097,
        0.16741394829174935,
        0.36966034232434514,
        0.1568981706691409,
        0.30136815447968757,
        0.20806909276846966,
        0.2935564977531829,
        0.2913063209250562,
        0.45147661200531114,
        0.3818171557057933,
        0.7052315756067955,
        0.8562465008826624,
        0.5462973137849456,
        0.7697616658496765,
        0.6480362438081942,
        0.698134833084803,
        0.665284954417126,
        0.7333295264683024,
        0.5850303495618857,
        0.6897074350343511,
        0.8477365092933292,
        0.6722475751937573,
        0.5320328503273016,
        0.8302467172761234,
        0.4079977308509477,
        0.38937157816920265,
        0.22451098106050346,
        0.37548458285918274,
        0.30035364205411963,
        0.29228314749569223,
        0.3649931041909715,
        0.22516834409237071,
        0.25294589689686026,
        0.2202681308606902,
        0.17705748610275623,
        0.2582504418862751,
        0.3328617185177508,
        0.5178483488961887,
        0.2883505610363467,
        0.10887860188143746,
        0.5140139200627413,
        0.8909389171857616,
        0.6186996303682594,
        0.656835933267591,
        0.5697344521653953,
        0.7895911430343084,
        0.7578737824053475,
        0.6150712143587433,
        0.32239762240224096,
        0.1662130782089241,
        0.27417745784101166,
        0.24449193605973277,
        0.4177037731723173,
        0.10315838775374993,
        0.464392407853303,
        0.36256707986963127,
        0.5619544271938217,
        0.18420749338350303,
        0.30186617677111827,
        0.1527987947337586,
        0.3080777235408031,
        0.36565222939526837,
        0.3019959978740462,
        0.4166715409231465,
        0.27430910188823265,
        0.2554857410761016,
        0.291198609988437,
        0.048833218679113284,
        0.23007275096214766,
        0.8714304559209802,
        0.8160807418910561,
        0.695778176140387,
        0.6280057989681146,
        0.8739298883921541,
        0.7222221329746797,
        0.6757364433244509,
        0.849858822531091,
        0.8246987591593063,
        0.5884507668565683,
        0.698778051990573,
        0.6012563714841248,
        0.7313895683116513,
        0.6759920997955193,
        0.8139323739860993,
        0.6618942186317075,
        0.6550615339432557,
        0.6776703674449811,
        0.6337637704121394,
        0.8229727843719046,
        0.27269911754404047,
        0.2277168004902644,
        0.2081626990640711,
        0.3109709473924205,
        0.20830725337706404,
        0.24178115600055233,
        0.25967087683625983,
        0.2001857186385446,
        0.3528958090248639,
        0.28426405881695427,
        0.3721539294585056,
        0.41630316966432107,
        0.43411336037901715,
        0.2662460117348494,
        0.38098979272034944,
        0.11641902792194149,
        0.3111971985931753,
        0.47793806550216095,
        0.2789111478293439,
        0.48372614841678657,
        0.27007109323530926,
        -0.03731147429583021,
        0.31458910620678737,
        0.4996091221455123,
        0.6652068444532653,
        0.5865752052365766,
        0.6837613207958578,
        0.7286967733700697,
        0.6684194306188941,
        0.7884662436186161,
        0.7482330907127123,
        0.7057984201745522,
        0.5811290141481688,
        0.650802107026539,
        0.6766829824927352,
        0.7268216375526134,
        0.8890587619461414,
        0.6280411474551726,
        0.6773406150500734,
        0.7443485526880761,
        0.7548757589702505,
        0.8469219868369877,
        0.7153232937896981,
        0.6167168926907577,
        0.6312481588159753,
        0.9037160961458806,
        0.7529244829455353,
        0.6809662668588343,
        0.5776988348507487,
        0.7954721555006516,
        0.4106841984013926,
        0.32952640008381684,
        0.26833244038827414,
        0.7658673977431483,
        0.6224000438073344,
        0.6226853509970022,
        0.360732588995007,
        0.02539805282513456,
        0.41540928164166224,
        0.22263497254383088,
        0.07942985907364972,
        0.49100042835026325,
        0.15451470163308303,
        0.27776125093853327,
        0.33899674496515053,
        0.23750915203732317,
        0.021445767895925432,
        0.9385276430738394,
        0.6533122175956944,
        0.6214461612678457,
        0.6386012015011675,
        0.7325840112621566,
        0.7105937221136782,
        0.6596152546192621,
        0.42343926496467904,
        0.3596337576199914,
        0.15482775038117114,
        0.3880707899881612,
        0.6788866997604517,
        0.5042505859027449,
        0.4472266919258964,
        0.3403321905723096,
        0.36618167855910677,
        0.3870444488641987,
        0.19006674549129537,
        0.10150301583401654,
        0.5552281263699416,
        0.2836148554660724,
        0.4707794318376573,
        0.3016968970497274,
        0.227186225179238,
        0.12122557105704106,
        0.4471055799486353,
        0.36127812167013756,
        0.0918767905679051,
        0.2603630803344608,
        0.35474025426612277,
        0.14139359623014539,
        0.8489962226654229,
        0.5079617083346111,
        0.6601098349615521,
        0.5997499136404074,
        0.6285125161481419,
        0.9846762185298743,
        0.7485823009145927,
        0.548690154352604,
        0.8836909951847058,
        0.7363407535847429,
        0.7606076376857276,
        0.7756321953120663,
        0.9909482605808533,
        0.6015068208633876,
        0.6424885060402353,
        0.5462289659728833,
        0.3293453133659788,
        0.45188010091836595,
        0.37380590331510855,
        0.28313343111743866,
        0.4111661591554894,
        0.43666872548367097,
        0.525049052896807,
        0.33343388159360227,
        0.19586246467777954,
        0.349466399217162,
        0.3116958810011709,
        0.2699038701571427,
        0.5774086155538862,
        0.8248190013662938,
        0.7975215145701823,
        0.8131524005695847,
        0.6331250149017063,
        0.7902976220088371,
        0.789023074459159,
        0.6396296989119671,
        0.7976155827067641,
        0.7286394092982094,
        0.613677556611083,
        0.3117765972576159,
        0.15545667795793258,
        0.11145817381870264,
        0.1653713909618454,
        0.4008726279569423,
        0.384131538248233,
        0.8051519395017792,
        0.44361166890963205,
        0.7191762561754698,
        0.6847849328580284,
        0.6403368948779298,
        0.8403420706611043,
        0.7063000778539938,
        0.5588246012370794,
        0.9685752695798157,
        0.6233458788921772,
        0.6139941881180442,
        0.6056657612071011,
        0.6498737979331711,
        0.6507347679466001,
        0.2811702093174004,
        0.35794086930392355,
        0.40636019286542796,
        0.2450637652787455,
        0.25914454125905884,
        0.63116556594932,
        0.6460204618349435,
        0.43450078412742427,
        0.21992847256277565,
        0.3649625371463374,
        0.11601989417750541,
        -0.12412091086025975,
        0.24526566465621374,
        0.10114983650782254,
        0.2868846549409847,
        0.341757617678475,
        0.28390875404777766,
        0.33958086214271105,
        0.21721686892647238,
        0.7023891603627375,
        0.7462915525902862,
        0.6864876868673669,
        0.677351411455139,
        0.09262507879001894,
        0.43601625591003124,
        0.12097681824865138,
        0.5179908559612497,
        0.8201014132786852,
        0.7318857371149161,
        0.8590944274592724,
        0.5253452026741836,
        0.6011343570234833,
        0.5492827499574334,
        0.7361861959301367,
        0.8243804055866091,
        0.3726310874854202,
        0.32092469907598153,
        0.35755079197899525,
        0.09146948115904295,
        0.2953012872699723,
        0.3405122071797163,
        0.23971188362925297,
        0.3847092733503031,
        0.264177763993404,
        0.4206227602460989,
        0.30883848361627225,
        0.21472598354037062,
        0.5744817536382973,
        0.8325759857218934,
        0.7827246119497024,
        0.7782963725353949,
        0.6589596979496267,
        0.7669314103236474,
        0.7189683522717393,
        0.8324070395892389,
        0.8493237101417866,
        0.5576894257452583,
        0.7278998393724972,
        0.20820199440923887,
        -0.03421783072121355,
        0.2657456898911053,
        0.2729928549846672,
        0.1854122289764007,
        0.16060132764519225,
        0.6893358697980261,
        0.9010204642721958,
        0.7988695202396892,
        0.6983330055003524,
        0.49553373347904256,
        0.863256547519388,
        -0.19934064635936077,
        0.41771560184850354,
        0.317500066855578,
        0.32463374058315503,
        0.3538155150896111,
        0.6330490596913212,
        0.6297388048691935,
        0.7840182219127672,
        0.7390045416085113,
        0.6457511176698976,
        0.8085976091340527,
        0.8380420044784438,
        0.5146992954188354,
        0.39709901902847866,
        0.40855472057145925,
        0.4739724356061037,
        0.37283844913553904,
        0.18113098938907432,
        0.4751966074613124,
        0.2624534702366147,
        0.2222393246239823,
        0.36679679266679466,
        0.11484280694839002,
        0.3972000277908446,
        0.30440166780808897,
        0.12688857804223255,
        0.2679085447287336,
        0.16829177647142465,
        0.2094674872660225,
        -0.0028490680757966283,
        0.1379773262409006,
        0.3600965038391442,
        0.3939669681548064,
        0.3007236084866466,
        0.43673455840167064,
        0.7687055314273183,
        0.7856528379688329,
        0.8017204149875431,
        0.7153362871914122,
        0.6065196982630682,
        0.8155405530125671,
        0.848487137710296,
        0.6426122738899553,
        0.6615547035952413,
        0.8837472318352354,
        0.8284779647689668,
        0.6280668838450453,
        0.7319446033490219,
        0.6807375604591357,
        0.8197496651803826,
        0.765516010333133,
        0.27907607444096216,
        0.33283815379431253,
        0.44730674651059077,
        0.22857748318920987,
        0.3004980806483852,
        0.3240221963023799,
        0.022019836457724238,
        0.4110125129360174,
        0.7743024378329207,
        0.7499956410844197,
        0.5867391539944264,
        0.8882215835903847,
        0.6602785787170398,
        0.30329974702829837,
        0.29642574028016677,
        0.2667168564961905,
        0.33794987996676346,
        0.24792719212547265,
        0.21403599868982398,
        0.4373792064638403,
        0.6587142106462667,
        0.8541051139660931,
        0.7203499400273903,
        0.6876407009540189,
        0.7910563238421059,
        0.6165331110858465,
        0.7178906131386028,
        0.7141909611459755,
        0.5628022233516876,
        0.5951518568028141,
        0.586280237179388,
        0.8695334798760392,
        0.7019380950258888,
        0.7513144897854737,
        0.7484627363455693,
        0.7419879976118465,
        0.26999194939191096,
        0.3072353986218535,
        0.7101976663118064,
        0.7275428214892452,
        0.6789814282446249,
        1.1080193084809562,
        0.8416017166240497,
        0.6481267930166752,
        0.7025579851080431,
        0.7094421776885472,
        0.6987683789053654,
        0.7307181455424087,
        0.7482842501623562,
        0.3807752575854804,
        0.39639316082802895,
        0.397493002192345,
        0.2462112635782645,
        0.6813698420359147,
        0.6199581276778575,
        0.6931106843920625,
        0.5820213895113133,
        0.5661257364846277,
        0.8302709021329414,
        0.8102922370483161,
        0.720797175264519,
        0.6318854862150681,
        0.6879492494647838,
        0.7161419415093855,
        0.7374990097388846,
        0.49853020893993044,
        0.7396780098837358,
        0.8026499794365195,
        0.7489628138635656,
        0.7381171814207899,
        0.25194618299539767,
        0.32526063453255505,
        0.28899687584107686,
        0.5373579955452278,
        0.24641501958737336,
        0.4056983393690349,
        0.34477460382664576,
        0.3308085811595904,
        0.10361137464350477,
        0.284299700353208,
        0.5797847592258608,
        0.6008025343046395,
        0.7681675481634149,
        0.6316415071460546,
        0.15210288547411105,
        0.16553310684112038,
        0.6166122173540122,
        0.5368413508406583,
        0.13735482638957125,
        0.17029764555051363,
        0.30374695539842117,
        0.6986703134923786,
        0.6674146370154301,
        0.585791418853356,
        0.7692731436515508,
        0.5963575791090785,
        0.768257336958988,
        0.6414877121686611,
        0.5160998276319166,
        0.6470061003757852,
        0.6829933713165133,
        0.7041667738881097,
        0.7113067870607357,
        0.28095470288473245,
        0.3752846394596673,
        0.26808788362461855,
        0.4395581587105668,
        0.349877881730552,
        0.23804690804334225,
        0.6426828656858908,
        0.19948465585226913,
        0.37067222707357306,
        0.4283722361815549,
        0.2442677817576672,
        0.21656522766603684,
        0.2375132482981269,
        0.44842356516225595,
        0.4447801718228985,
        0.32323815505571624,
        0.3220102118416925,
        0.21442336885890942,
        0.2664827111487297,
        0.3469237664060874,
        0.23274827470146983,
        0.30174067828885875,
        0.34072145165838585,
        0.890977264156516,
        0.6598873991723436,
        0.4930008766303118,
        0.3129053560018972,
        0.24130047933428397,
        0.31512113005844905,
        0.22898408576778748,
        0.5209166178934828,
        0.2675347340914639,
        0.3990591735752907,
        0.24830744152346568,
        0.38323465988411287,
        0.3854714312070632,
        0.22073904539549616,
        0.36145912342957465,
        0.4150586119929509,
        0.28402003009505955,
        0.30230367949508336,
        0.21033562433822417,
        0.20126836887582922,
        0.5303669828117858,
        0.6774200991826466,
        0.6750329201543624,
        0.4010282918497837,
        0.7535218353366125,
        0.5688325346046709,
        0.7031000983836394,
        0.5601367458679399,
        0.7694366253000142,
        0.5408936281435569,
        0.8331086251641483,
        0.22941591521855972,
        0.17603482833218587,
        0.3211516523850978,
        0.3081480060999286,
        0.18495613232771588,
        0.21668519487338508,
        0.38006060434305783,
        0.283842129985263,
        0.7417469772717986,
        0.44291807681358436,
        0.14344036932386134,
        0.3282646166015332,
        0.32767553882401046,
        0.36896196700910816,
        0.41204060023754036,
        0.29618901248625923,
        0.2963913475048844,
        0.2825295529780755,
        0.6376763389361627,
        0.5522569910147547,
        0.7941803200152152,
        0.8621371717329162,
        0.7652428420530304,
        0.6635382897979658,
        0.5981359229004927,
        0.5611875390554066,
        0.6835353928968911,
        0.8008437929708279,
        0.8253250045515103,
        0.7749496211894661,
        0.7394778997874445,
        0.4630811766824898,
        0.32456534568272954,
        0.4330146610861231,
        0.3178005557579801,
        0.14781073232651915,
        0.2813894922199064,
        0.5317533225456857,
        0.11015002191061786,
        0.21151097415211206,
        0.20397513355946958,
        0.6768137539643048,
        0.5565121661366591,
        0.25531716937061943,
        0.11901092258763421,
        0.8056708294625489,
        0.39420573644449,
        0.31121760978984475,
        0.3285764932839633,
        0.5273866710572714,
        0.36264733264335014,
        0.21689508831711196,
        0.2572035579369936,
        0.6673603622079383,
        0.5515563441471667,
        0.5686394877613355,
        0.6614624076150163,
        0.5996895661232203,
        0.6939621425884431,
        0.7811497712527112,
        0.7451196886621749,
        0.6861936128167422,
        0.5873813258451582,
        0.6714338699727858,
        0.6426658634325833,
        0.6650950984956396,
        0.609052549515977,
        0.4767899538100209,
        0.7216156113686804,
        0.722346173303242,
        0.644799446598374,
        0.7444278518489101,
        0.6348301821539679,
        0.596827727716986,
        0.7980449294465723,
        0.7787749413133559,
        0.7785279028952246,
        0.6638818252849961,
        0.7337809883770671,
        0.18223813773628147,
        0.30135040439334854,
        0.7080288736664667,
        0.3061277454244597,
        0.2982139520193803,
        0.3887117159093601,
        0.21913311929583973,
        0.3997070920072924,
        0.451046735110583,
        0.4185775939098812,
        0.47187618594612674,
        0.4384980822408413,
        0.19471575731808177,
        0.34731909756374624,
        0.26533343057773756,
        0.24166796540872265,
        0.33146214643415106,
        0.29908905314118034,
        0.28437862323950647,
        0.22437494045708534,
        0.3091388327505801,
        0.10966954865245081,
        0.2850206350571902,
        0.5580269127201607,
        0.7790373233141027,
        0.5129131464630128,
        0.6257077021692045,
        0.7378048341616009,
        0.5506031609622358,
        0.7565302945049045,
        0.6911555297033725,
        0.5818704025071073,
        0.42833395971256677,
        0.7912868335752171,
        0.7421340916471015,
        0.6709873931522633,
        0.685961649099436,
        0.5385822691480081,
        0.7535991407970423,
        0.7468870965231915,
        0.7120885340706795,
        0.5920226470421398,
        0.7526363328013613,
        0.3439324103221493,
        0.2098230348492961,
        0.5079094642217439,
        0.45810738950397956,
        0.7454819024916742,
        0.8005613780979913,
        0.06833694532505215,
        0.30717235906926477,
        0.17393550282594886,
        0.20578591459949713,
        0.34725957643779126,
        0.21433057413511822,
        0.1930181433304841,
        0.23207086045160494,
        0.28417484534732823,
        0.32898553077679665,
        0.36783749459961107,
        0.32423725367295847,
        0.38769498101517236,
        0.3799207299667418,
        0.3167082488285009,
        0.2872197010099087,
        0.17534091999422496,
        0.28703672567100974,
        0.32647226623053344,
        0.8694356209830606,
        0.30171152884801905,
        0.7182803695627127,
        0.6863388972457702,
        0.6147355133167499,
        0.7849851931427037,
        0.566065334123853,
        0.6812774382973685,
        0.635151482059458,
        0.7730060168458307,
        0.7547902967070299,
        0.9319983437635563,
        0.30289654813157685,
        0.7196223783741752,
        0.7200203586737589,
        0.9421892998963126,
        0.6692753110911219,
        0.7289745995441442,
        0.5465161916759905,
        0.7986435625030932,
        0.5447477967145894,
        0.7062242014687806,
        0.6930702329749736,
        0.8004019447490845,
        0.6240668628331874,
        0.5404910356464057,
        0.6839386935609525,
        0.874035771954288,
        0.7501726419299689,
        0.5649347075636306,
        0.09646984567836057,
        0.4090693568286972,
        0.419613013035859,
        0.14446060000989677,
        0.28587650633849343,
        0.41425906964519404,
        0.2321300933824578,
        0.38163533173023834,
        0.4256914652208725,
        0.19851103238599827,
        0.43877332321563545,
        0.28761110016016406,
        0.08553546428983065,
        0.0171182901741698,
        0.4712077908403663,
        0.7391562035552321,
        0.7997695184404757,
        0.5956170153666852,
        0.6446624538537911,
        0.8964473689112442,
        0.5509811854072755,
        0.8014891996953962,
        0.7351643376232749,
        0.8359756778355778,
        0.8544053507358831,
        0.6030119657462938,
        0.6184899462186338,
        0.9231241222923792,
        0.6150272257625949,
        0.492007795462432,
        0.7424640045509489,
        0.6538845198911039,
        0.2812669817929601,
        0.39619707555786327,
        0.5111808684905921,
        0.12438791054914934,
        0.30838936273165735,
        0.2196833005785171,
        0.3816138185571837,
        0.18433184527492108,
        0.7153496921482855,
        0.7418345720295607,
        0.2610364177238938,
        0.41581469715944813,
        0.11552284834526709,
        0.12164409373786321,
        0.9763891663665322,
        0.7184197098755967,
        0.7483533977752604,
        0.7578418634918317,
        0.325214887906585,
        0.19498008672199324,
        0.34756948004205906,
        0.3442748799917748,
        0.27596442232021146,
        0.22510478648661084,
        0.36595862163402487,
        0.1797352771701775,
        0.26105947738595175,
        0.13266283826791767,
        0.3809364594645126,
        0.11479565515711188,
        0.1876179016172997,
        0.30248164293647195,
        0.2916074398187801,
        0.5325175884801019,
        0.5291810597137143,
        0.31983260624725146,
        0.25368566249183194,
        0.6695621284406688,
        0.9278686587796445,
        0.6471158733859343,
        0.48083082759365525,
        0.688923730051492,
        0.6858232757891864,
        0.8922803255054997,
        0.7507821820744964,
        0.608112190063157,
        0.7566469817830318,
        0.822951022575722,
        0.6676444614543786,
        0.7892981882471104,
        0.586128623157026,
        0.49265909344509207,
        0.6910213998017227,
        0.7963154087875088,
        0.6593020615914759,
        0.7794250594007633,
        0.7541435569439585,
        0.5176393596638719,
        0.18566276146727076,
        0.12960364456890583,
        0.42589744009721253,
        0.20261298951862886,
        0.45727944186323377,
        0.3054721607980646,
        0.23680284198624799,
        0.3539693367953252,
        0.26552849024970987,
        0.23415577922572994,
        0.9360640005634178,
        0.7493777765837843,
        0.7576480415454653,
        0.9254038572730334,
        0.9057525881900133,
        0.717425035405379,
        0.6424862865875589,
        0.7161498934679189,
        0.41403984556007833,
        0.7647333121461628,
        0.5757382521335404,
        0.7802647365848356,
        0.7240067884889221,
        0.6516364118026977,
        0.3537811066808524,
        0.26787035112560337,
        0.7717595408943753,
        0.47175726332615625,
        0.7039486016677854,
        0.6729731398872871,
        0.58246418667354,
        0.8204113538878268,
        0.38564777976234876,
        0.21960509456719077,
        0.2894251728374855,
        0.26078541812993605,
        0.06129212078149596,
        0.7243146852761401,
        0.20032950253731405,
        0.15622861826891216,
        0.6579121771670817,
        0.7336713036513826,
        0.7904512742380507,
        0.766242737910249,
        0.7668121194476888,
        0.7020203841183015,
        0.9047592151745236,
        0.6721396479704292,
        0.7819432007874291,
        0.8476081631565002,
        0.7938656854093528,
        0.7875662659351556,
        0.6703671793810523,
        0.6431136482031136,
        0.7860983556873916,
        0.7381584595862362,
        0.6265987507606475,
        0.6566606200935763,
        0.6680171725334142,
        0.7532851975487647,
        0.574070412229242,
        0.6468357127630198,
        0.2812715820938439,
        0.7668055103750364,
        0.5727775168277773,
        0.8009038348230033,
        0.6184146559227607,
        0.6627634178823749,
        0.6084404052593196,
        0.6061626475515254,
        0.7018156162715988,
        0.655069796226054,
        0.9750579590806258,
        0.7643521684336534,
        0.7493259747951744,
        0.6810622767413168,
        0.3837336438306407,
        0.08340520541992025,
        0.22302144852911046,
        0.020208284522557546,
        0.16562421858474505,
        0.29658419403178243,
        0.3848124467034822,
        0.49124575322265723,
        0.27131589830078123,
        0.3071543786530464,
        0.27802241687805906,
        0.3833981540284313,
        0.26724768766073165,
        0.09061445666262116,
        0.1830958695243351,
        0.1822416504392783,
        0.3892271898397809,
        0.6640694369035663,
        0.6930213442145305,
        0.6494592246450948,
        0.25210216851689654,
        0.31458852081355393,
        0.43675497497751586,
        0.11395823031255974,
        0.20970861999677348,
        0.2933128361268717,
        0.10369734045655549,
        0.4399374540903925,
        0.3346276622469295,
        0.26837439733600216,
        0.392842565751766,
        0.3292843148262397,
        0.0721623935052084,
        0.4385155398810306,
        0.2901964048855982,
        0.22071261851681198,
        0.3859022663823342,
        0.17537476802262228,
        0.3321465984488327,
        0.8178430365144898,
        0.16458526940496504,
        0.4521603945758344,
        0.46767741936353535,
        0.44341484427325994,
        0.3295459837509641,
        0.374100365840407,
        0.29726163678590706,
        0.41504202313111777,
        0.3730418547270547,
        0.25692445187941093,
        0.38159211782980135,
        0.37458466326687145,
        0.6854151136680356,
        0.6897245267623963,
        0.6285610196147239,
        0.33641250442643933,
        0.3186477795039228,
        0.2698098268086358,
        0.1421338299357109,
        0.6559133105234856,
        0.7250771805956778,
        0.5938322325888278,
        0.9202871624564597,
        0.7877718591215206,
        0.7599488367087697,
        0.6014475711547879,
        0.7228047171768472,
        0.9796084992032653,
        0.7735342605017985,
        0.6572937280605013,
        0.6765661973411021,
        0.7271426369345164,
        0.746145074519898,
        0.25435133597790116,
        0.32802140856924544,
        0.2721780020713094,
        0.1496518279676589,
        0.19184198109749456,
        0.4507765751186517,
        0.14006623688885694,
        0.6162925115174069,
        0.6727375666592476,
        0.7183232940210488,
        0.7399317335981918,
        0.8163867869819995,
        0.509258218365126,
        0.8274033657506207,
        0.4553591143026476,
        0.6830151203630204,
        0.8085602965198028,
        0.6522816283425728,
        0.8371379134606888,
        0.5805751458944672,
        0.7015572509004947,
        0.594368109493988,
        0.8856615421919997,
        0.5067222081516992,
        0.48105655120389185,
        0.3004199289363705,
        0.1897570968619905,
        0.8012862412364277,
        0.758023989257219,
        0.7445875669841597,
        0.8512982432779711,
        0.6883337011537372,
        0.8709510625603932,
        1.0433940696697883,
        0.6853290914848187,
        0.6822150326914952,
        0.7715702783540138,
        0.7119730820436442,
        0.6337627446733,
        0.8051787106759433,
        0.5971154260921524,
        0.6790732273130826,
        0.7784700440910063,
        0.6859011301563979,
        0.8387042344808815,
        0.8376658063291366,
        0.836728577066906,
        0.5566443888957393,
        0.5419610431981768,
        0.13273641961885807,
        0.27703831704213444,
        0.33616944921727754,
        0.24467920947478228,
        0.3960318124019317,
        -0.07112104736876873,
        0.47094362072242013,
        0.07579054988394512,
        0.08079917133454069,
        0.2566604671114206,
        0.23241199390346784,
        0.4885561770574421,
        0.37731937559933293,
        0.1953537221005862,
        0.04737284291432128,
        0.14973627431913045,
        0.2352988555568568,
        0.4406239475883415,
        0.4625729100020586,
        0.007055927885829023,
        0.322291341323104,
        0.12333709636899089,
        0.39782436792838116,
        0.3225389178472477,
        0.38131814170510175,
        0.2621869928235275,
        0.27252536034587377,
        0.23710698981537962,
        0.2375148914384733,
        0.16414705625195405,
        0.25987152605608566,
        0.3250049951826549,
        0.36371344597268646,
        0.21451715772907806,
        0.16024553401398292,
        0.34091865155842604,
        0.09137017398691112,
        0.5142047756797239,
        0.1886494879748821,
        0.2894987589366214,
        0.40108491124286405,
        0.33868841204422645,
        0.043313185452971276,
        0.38978768359654936,
        0.11558557105933498,
        0.3353843117975221,
        0.281192317261762,
        0.6107832540118868,
        0.6426317479247258,
        0.8358529219217721,
        0.6163646465838584,
        0.7077048327234545,
        0.6889016651960481,
        0.8774744136796705,
        0.4677852836753887,
        0.6181130192630564,
        0.6263064396221764,
        0.15118441059052865,
        0.335355580989293,
        0.7068564243602081,
        0.7450629481164245,
        0.6514327551207805,
        0.5813316047831268,
        0.8791962259841848,
        0.6020631156133814,
        0.9032355913614861,
        0.7686286203207948,
        0.7372073286585021,
        0.6885806601651723,
        0.6996972874275297,
        0.1571923125534464,
        0.014152165803970227,
        0.1260323807666844,
        0.6385387013383418,
        0.7370410800714471,
        0.6462996381998161,
        0.7654731268786159,
        0.981407481099242,
        0.8922577123703755,
        0.7079441346672841,
        0.7395692682330849,
        0.6774591398393858,
        0.7139118919345222,
        0.8274299996749274,
        0.614704494742999,
        0.8436071225832686,
        0.5813606923224114,
        0.6431492165575761,
        0.5496774740411063,
        0.7706945940789924,
        0.694035115497339,
        0.7902567324595626,
        0.8790256472767897,
        0.7349522203058725,
        0.7091246464999299,
        0.7903582952223384,
        0.2950844164149498,
        0.6794712118961234,
        0.742488836530958,
        0.8582135946910192,
        0.808591825817221,
        0.8200622790718326,
        0.5593661510932856,
        0.6527098715032486,
        0.6318931098013473,
        0.23611411155368764,
        0.3228573376291887,
        0.32438947981735816,
        0.37372813566217195,
        0.24658882115300024,
        0.40794293326662523,
        0.28629556688687474,
        0.1904309230697476,
        0.16899038289767288,
        0.2382149574328394,
        0.29369128520486326,
        0.47834658497888854,
        0.43754576442089993,
        0.3158693692906442,
        0.27054494902616555,
        0.8443639975400353,
        0.6956705228135526,
        0.6274247687354507,
        0.8265536823268168,
        0.6799666801216363,
        0.34814129275635364,
        0.4879022271730597,
        -0.018410125966659974,
        0.28283913595839455,
        0.021912057408408365,
        0.3480253067610711,
        0.16963106731099498,
        0.419542757684445,
        0.28113249868917534,
        0.3199766440885162,
        0.3134601303073945,
        0.5429857964945604,
        0.4545308267653521,
        0.358121207558011,
        0.14489121209491776,
        0.3780617504799663,
        0.23795964283773632,
        0.2496485677514282,
        0.2180360404817244,
        0.23674928562150716,
        0.9053464915509192,
        0.5785506879142841,
        0.7561484801329514,
        0.5867904834097992,
        0.8268440851579677,
        0.8170844750820289,
        0.9741058238070633,
        0.7779407837087793,
        0.5806109487250366,
        0.7673904083009493,
        0.6251743623811029,
        0.18168816846304653,
        0.18870390541967091,
        0.2524169260188574,
        0.2677674289389585,
        0.30958442434236255,
        0.9194914759166972,
        0.7943911130155153,
        0.7116428674666563,
        0.5791727598094569,
        0.6683634247534198,
        0.6240940150079093,
        0.8395619466779252,
        0.6018783331537337,
        0.6323911900252052,
        0.31598122340425655,
        0.28113861263601664,
        0.2588099687943463,
        0.18540360240988749,
        0.4746909612343383,
        0.27597609866806794,
        0.01953184300833586,
        0.25000699954943345,
        0.7009022490289629,
        0.24685099863579826,
        0.2520222959911153,
        0.2960747717442042,
        0.212937838287293,
        0.2792194063458006,
        0.3143842361811413,
        0.7358473751962857,
        0.6332498669991956,
        0.5579924334250943,
        0.696499738629942,
        0.5834770318593712,
        0.6841086771117837,
        0.68457055988621,
        0.6797412783733784,
        0.6258861380320899,
        0.7888948411209429,
        0.6289433852919204,
        0.7816203658233761,
        0.6737830081427988,
        0.7457517735272162,
        0.6736513789600445,
        0.5359756199621745,
        0.5979548483501623,
        0.27825349050904447,
        0.24807758161537632,
        0.2891446753964058,
        0.7641424760127009,
        0.820563826324513,
        0.31891200626638355,
        0.22087706954128722,
        0.317590688072464,
        0.21156357512031576,
        0.2678075481263606,
        0.29238695509336643,
        0.3315756675936849,
        0.6801728659648779,
        0.7025100709135057,
        0.7318961571644458,
        0.8024777817604264,
        0.7922475699611826,
        0.5549265636547449,
        0.756255115851582,
        0.766087528638128,
        0.43195331428378364,
        0.24671323556430078,
        0.27272296001579543,
        0.30335806407082766,
        0.38365433383300457,
        0.30953726465951675,
        0.34495065759228094,
        0.3274723494289504,
        0.24124522526537115,
        0.28789749035335976,
        0.3383155408809343,
        0.3334173375457161,
        0.4691777556851548,
        0.12157253848209855,
        0.2283778365837664,
        0.31843068411883235,
        0.27698342846599755,
        0.14420902772685246,
        0.36999189016167267,
        0.37152119991936217,
        0.31395985994281833,
        0.2471875595659764,
        0.41609569636345545,
        0.33741803297373807,
        0.39750422344685404,
        0.3150831056154307,
        0.32637957614826785,
        0.41622568987330666,
        0.25812920284424956,
        0.32301836051390653,
        0.40531757580675987,
        0.37143194682624403,
        0.2990308577200702,
        0.3097081545583297,
        0.2756010184462406,
        0.3970269099311239,
        0.613080370485395,
        0.7371259961758754,
        0.3443472849902694,
        0.3366987984028654,
        0.2649326334042294,
        0.16632035501574643,
        0.41354086091333087,
        0.17159483748585563,
        0.39237902875393366,
        -0.058498327359904664,
        0.28872322484693796,
        0.3331809387763101,
        0.12456519169505255,
        0.2863430685986556,
        0.42126262820522986,
        0.14021067315458366,
        0.28400404785790556,
        0.14830816919826012,
        0.35630178634178633,
        0.32399689759142,
        0.44160511146817816,
        0.3847357361973441,
        0.30074845101596437,
        0.755419695304991,
        0.74853238523958,
        0.7397598907133075,
        0.6986986030161609,
        0.7325646715101019,
        0.6294393696521928,
        0.6646255128109798,
        0.6187491327648763,
        0.7458860810393423,
        0.7507573906100197,
        0.6362609294865721,
        0.7798103701493322,
        0.7455798325189857,
        0.2703296382959491,
        0.23924658214749053,
        0.22121578047916643,
        0.22221268133569438,
        0.3113391996663303,
        0.36428444318239867,
        0.286978914054121,
        0.19865916762440544,
        0.20004177890633879,
        0.3665134240763855,
        0.2975020377903983,
        0.06152591420242059,
        0.3409355411218403,
        0.31904349783876945,
        0.37300573876024684,
        0.32644061120829715,
        0.19023435785968912,
        0.27910229235003403,
        0.7424099612919299,
        0.720091970621277,
        0.3007217436337337,
        0.2951435080353663,
        0.3389042629221122,
        0.8621668879638429,
        0.6155140689679861,
        0.6808131413600131,
        0.7036673967034706,
        0.742944487829911,
        0.667788662760429,
        0.649166545157178,
        0.6055940355990477,
        0.7332984479967568,
        0.8636579685531439,
        0.6158173674459776,
        0.6792117092105158,
        0.403419023705625,
        0.2721962682468145,
        0.38943996010954185,
        0.3046294460887829,
        0.2898282909115292,
        0.1452965049926073,
        0.686103714354741,
        0.20863628261626985,
        0.2655596143663289,
        0.24368285065361728,
        0.29258668486752076,
        0.34763516499395053,
        0.30082904372297975,
        0.1812759404503157,
        0.2504898324118173,
        0.3477829690938824,
        0.2676113402253533,
        0.035009092901032615,
        0.31888989632824655,
        0.2972162151164506,
        0.08050295446535985,
        0.3157382401907605,
        0.33102285163735823,
        0.6957026169043197,
        0.7350481181385287,
        0.3717910566737589,
        0.37093202868306235,
        0.2551555198477116,
        0.363488351522935,
        0.15732948226834723,
        0.4452025981901674,
        0.1981048165291195,
        0.3555724521530328,
        0.3661900288493432,
        0.3009470885463502,
        0.2970086012870161,
        0.29129682345317054,
        0.28375050022196424,
        0.415077581619811,
        0.3310531595600372,
        0.25473259347042376,
        0.39979987048602067,
        0.38759343804480795,
        0.6501509295077214,
        0.7001207154459607,
        0.6308089333231273,
        0.6311558113323346,
        0.6365294297236791,
        0.7717929015780172,
        0.7179699401072495,
        0.6138372113685127,
        0.662591604701306,
        0.607640647968768,
        0.6614917156211336,
        0.1739695415598949,
        0.3270878640831687,
        0.28272019302710377,
        0.26640354258647797,
        0.40804893554971533,
        0.278399177002634,
        0.324594369476114,
        0.39958772025480893,
        0.36633803785341734,
        0.2660180721849082,
        -0.0030844907338787096,
        0.30944820720759353,
        0.33923827310369215,
        0.36486321105097635,
        0.18069462519174267,
        0.39864749385054615,
        0.2241312471080678,
        0.36327427539727775,
        0.3563829897429982,
        0.3603268103021903,
        0.2179505535237336,
        0.20411639731768938,
        0.10502082357540868,
        0.3300993173941154,
        0.3161680757035028,
        0.3267694166472226,
        0.3244515471354186,
        0.8244126097694401,
        0.6942733719741648,
        0.7915362816241658,
        0.6590077143531823,
        0.6817090597531917,
        0.702573036084218,
        0.7408011005608377,
        0.6017966260471805,
        0.6203882772330945,
        0.7762879394042804,
        0.7892604786085817,
        0.7497033582334909,
        0.5594873032370937,
        0.3518507800002654,
        0.2760487413293242,
        0.4033289007309478,
        0.32963053897460454,
        0.18338391855384903,
        0.684526527918801,
        0.7212481181443373,
        0.8886948266038041,
        0.6570361461573797,
        0.7308530220258691,
        0.6757278560620494,
        0.7933536513885121,
        0.7819187445733782,
        0.6774660689511363,
        0.741840500530174,
        0.6956317152476903,
        0.8122204240469627,
        0.8321847295721375,
        0.5851425139204539,
        0.7765076776242683,
        0.6802037472000229,
        0.6911670214336054,
        0.6887794959345671,
        0.6891548492409583,
        0.72523672736414,
        0.6902561740087007,
        0.7958867629185092,
        0.626703226696905,
        0.6593573508764806,
        0.6931365522154115,
        0.7716930912901113,
        0.5819625502336085,
        0.7193081617447817,
        0.7841374885828215,
        0.7324658552698547,
        0.7339469163189407,
        0.7182642096424724,
        0.7027272848491912,
        0.6652308208402775,
        0.6798633270123152,
        0.674741171818652,
        0.6416605000422148,
        0.6944959255956119,
        0.7452426547734949,
        0.28278977973257174,
        0.2513913574387294,
        0.358834257140505,
        0.3045111128963193,
        0.30169925042181345,
        0.21717926221463316,
        0.4584500865533771,
        0.8668190821404466,
        0.5767512194279879,
        0.7330375553885946,
        0.6986619196909964,
        0.6595859124496404,
        0.6626895097067047,
        0.6078473950054303,
        0.6562481474727191,
        0.7176500071276513,
        0.5624255359876709,
        0.7890459513047691,
        0.778827447339589,
        0.7138862427264787,
        0.7230820804270273,
        0.8170532562868068,
        0.7816397902297071,
        0.717614586461129,
        0.769910840822924,
        0.5963271162136196,
        0.771055354914857,
        0.6450390187720741,
        0.6917440624306498,
        0.7424850535910904,
        1.0052645425536626,
        0.16971181914666011,
        0.3730802011803733,
        0.7759157640343031,
        0.7448350128968346,
        0.88239711865197,
        0.7858076698003958,
        0.7999134276614761,
        0.6785853668227323,
        0.7696053509986698,
        0.5674239654134231,
        0.821241279919477,
        0.6961371652818528,
        0.2668379543017021,
        0.15705649956352166,
        0.28774204971306605,
        0.510167621187972,
        0.16699379760226035,
        0.759661422749826,
        0.6212290079981527,
        0.7216506682784112,
        0.8971518357689924,
        0.5817647374896369,
        0.6442754976097427,
        0.7188676885843697,
        0.5750465433122566,
        0.6822857993182826,
        0.777366312059108,
        0.9468446267691141,
        0.6070594334517869,
        0.6877228920097699,
        0.7685249182335824,
        0.6456993219353179,
        0.6919697004953689,
        0.24846356539023387,
        0.451553734889668,
        0.2955706300220184,
        0.35736143725012864,
        0.26730227080986024,
        0.2463941644164793,
        0.2585063065805398,
        0.24881263195809764,
        0.4747184342843015,
        0.7887767556630643,
        0.6158838534547675,
        0.5609159689266483,
        0.16133597796630922,
        0.3225964938134241,
        0.5823001515219874,
        0.8409426047391271,
        0.6567757377255282,
        0.6886930985791154,
        0.7339152422569916,
        0.7980631957667347,
        0.6034514555165081,
        0.7724847878874955,
        0.6134911818761887,
        0.9650599060972261,
        0.800067501143381,
        0.42499027961518204,
        0.8295743103885694,
        0.7781261740694845,
        0.8746972201149744,
        0.5796770639028453,
        0.7816816033619565,
        0.7244184408708232,
        0.8301133705688654,
        0.8301106629090067,
        0.7117970040751057,
        0.907385858157602,
        0.057858084923763556,
        0.3316904937181598,
        0.11673626992252262,
        0.3531022273034922,
        0.28706714522984234,
        0.195817618606932,
        0.2700734171708213,
        0.3694615403521237,
        0.17739539251254346,
        0.21098970164961353,
        0.4447699177366519,
        0.17673815038342902,
        0.3976531569031728,
        0.3039199726695144,
        0.2617533097828871,
        0.6707829052421693,
        0.770443859231937,
        0.6443900919180516,
        0.5925087928559717,
        0.7428872258596405,
        0.8071380998369145,
        0.6751805654476974,
        0.4412156707157751,
        0.5642654515359025,
        0.7312793534187705,
        0.6420534530508537,
        0.6774364286022543,
        0.7795931571513799,
        0.9854653272562389,
        0.8015080393618562,
        1.0095031417182114,
        0.7442388129630445,
        0.6446007183407081,
        0.7391562514078299,
        0.6112383002294748,
        0.6660362389631548,
        0.6116563617298201,
        0.6580158746982164,
        0.9439617760739364,
        0.8625789963209745,
        0.7840024325971571,
        0.7661604501041789,
        0.681724226999251,
        0.9303106763561126,
        0.6297364431417419,
        0.3072443414199635,
        0.6726131290877,
        0.4468362365447116,
        0.2063288014589453,
        0.4039377038565198,
        0.4850265251832982,
        0.7637865220889017,
        0.2929087963384214,
        0.5202268227755269,
        0.5239864114641773,
        0.2567534503498309,
        0.3611106086701507,
        0.21211947377514614,
        0.2903049914948561,
        0.40685878924226193,
        0.25498508726249214,
        0.11640329803889005,
        0.3302048300635767,
        0.18423142971553208,
        0.7433235890874781,
        0.8501544205263661,
        0.6947497451874199,
        0.797511659988719,
        0.20488102248330925,
        0.3861014617841813,
        0.40598548995023137,
        0.3108932098625863,
        0.4023910676586414,
        0.40399841296440253,
        0.22050090980462803,
        0.31153770888654697,
        0.34470426550937866,
        0.2208971054384858,
        0.5976302649324993,
        0.7109707359435775,
        0.801996447490068,
        0.6757806401906274,
        0.7607527576782359,
        0.4799797282385537,
        0.8563537247611329,
        0.25221557132049294,
        0.4892835129726583,
        0.7056998582629341,
        0.7626345161571155,
        0.6643581398416415,
        0.7037957872654976,
        0.5065594477500723,
        0.605384312384966,
        0.8649304960200352,
        0.7984989703099757,
        0.6004626812907482,
        0.6599676870628189,
        0.47186539224095103,
        0.7214592140226737,
        0.7127560446396262,
        0.6297588238597635,
        0.7144033477335051,
        0.6876124592595511,
        0.26046289210616375,
        0.24699577089703353,
        0.28241166650049065,
        0.29414228808582726,
        0.24441285943369967,
        0.27849582795720695,
        0.2896861630370575,
        0.45441824625461164,
        -0.015790618811332834,
        0.6954468391273974,
        0.5892837327602661,
        0.7450509345518376,
        0.8882756041707841,
        0.6951472997428781,
        0.6995321778207177,
        0.8211606289100113,
        0.7273903090612331,
        0.9512435465865222,
        0.9921760268136478,
        0.5771454413654101,
        0.5969711491324023,
        0.652993882517808,
        0.6143223058643636,
        0.6466461719541718,
        0.5583638309035918,
        0.7331664136969723,
        0.5735189501398699,
        0.657524920719088,
        0.8481856600211554,
        0.7535356755628798,
        0.3948515210726123,
        0.39232443446255616,
        0.3656728270007376,
        0.28278215950381996,
        0.3219979696992286,
        0.5527559981194856,
        0.583837701238475,
        0.31749555167958105,
        0.27758354468399205,
        0.8438713579810835,
        0.740851747425983,
        0.7374030459107149,
        0.8444042322988339,
        0.6633123887953892,
        0.7757718454606878,
        0.8786627770853911,
        0.7376561431698438,
        0.5078858916774599,
        0.8218376620619855,
        0.8476923265480221,
        0.9489457938813952,
        0.7407363446277787,
        0.7354386805432099,
        0.8158058667918833,
        0.760313022975121,
        0.6855903839415913,
        0.6088756518865066,
        0.7489427175091481,
        0.8013414456628054,
        0.665040555710234,
        0.7736114757141416,
        0.7420802992863457,
        0.7262100479626058,
        0.8839892934503805,
        0.6947057600507309,
        0.6498432039111187,
        0.3915607949916186,
        0.7178239330842303,
        0.7702811857784231,
        0.5257180897114568,
        0.2541876477948499,
        0.28032481124360165,
        0.16423625810263237,
        0.285777896384027,
        0.5271083725540067,
        0.2163617619591317,
        0.4343297829042078,
        0.24947364276594902,
        0.25995013104044346,
        0.12347141822065431,
        0.17717561300172857,
        0.27476973716365444,
        0.35062805028700444,
        0.2280507182496273,
        0.31398783827979226,
        0.5200361793729523,
        0.2134231814568416,
        0.18028012135232954,
        0.28856519134560493,
        0.3345178193884965,
        0.5426558507138486,
        0.31413367214761523,
        0.1140850220124388,
        0.32294186470298825,
        0.09960035819826803,
        0.28654790348044357,
        0.12789618346922457,
        0.20001756118184133,
        0.1457620331988795,
        0.8534666981106359,
        0.6403012293516376,
        0.8037355434839821,
        0.6861918798090386,
        0.6109211169688064,
        0.2213830121215848,
        0.24869669402501876,
        0.3482080189325503,
        0.1646451877474471,
        0.2773429996960774,
        0.28433193720263866,
        0.34343052669554147,
        0.2482538603871964,
        0.24545512195578645,
        -0.1267972391838669,
        0.3862933183105328,
        0.6464584352326476,
        0.8039012690167232,
        0.762609218811427,
        0.6896681206391548,
        0.5990905749136018,
        0.8191814830503275,
        0.8756820431881698,
        0.602215395411494,
        0.7762055684621475,
        0.5498410484009661,
        0.6977526667861123,
        0.8146526282194773,
        0.7006490222901035,
        0.7083604829425182,
        0.6313898258396025,
        0.7802143634841262,
        0.6876461354822697,
        0.8394753483529889,
        0.9963801400462553,
        0.7798747662712576,
        0.8542601868786023,
        0.5293679987747381,
        0.80233173234672,
        0.6499039251528739,
        1.0610276532787728,
        0.9028653060415306,
        0.978722199506652,
        1.1019972216857934,
        0.5540474778237904,
        0.6922728683373208,
        0.67199130196839,
        0.5649968844134253,
        0.6483659172440884,
        0.7576446557462654,
        0.7689428171306129,
        0.2877594165139018,
        0.7837205993826253,
        0.7161927470328328,
        0.7555896049671591,
        0.8180387313238001,
        0.5487634694169592,
        0.6966574110716456,
        0.6156869953360911,
        0.7430205554331824,
        1.0503095643273077,
        0.7964780072554395,
        0.7205947930174667,
        0.6576588426185513,
        0.7481934211549244,
        0.6780210021409835,
        0.8079442896669188,
        0.8028854191923214,
        0.5730962310403028,
        0.4481486760121302,
        0.6474129548658658,
        0.7222163921994785,
        0.7778538379178646,
        0.5973994168226404,
        0.2582471842949653,
        0.242751697497241,
        0.3181102542853673,
        0.41714882323534835,
        0.33509190328480043,
        0.3754417846592622,
        0.36591375344241556,
        0.7234317818170531,
        0.042775071810567625,
        0.38034470493973077,
        0.2644886812523564,
        0.3978452674436286,
        0.9064871084485429,
        0.6063089413459195,
        0.8534208434923215,
        0.890619378954725,
        0.8041531180495435,
        0.7082192679153234,
        0.7016140029961149,
        0.5564445143103188,
        0.6527655691948768,
        0.9320332581232582,
        0.666439444898193,
        0.8495548454626565,
        1.0318071487920288,
        0.6072683648439293,
        0.8613221107365052,
        0.44628183822786976,
        0.7648660376544102,
        0.7429580469109073,
        0.6414980795007503,
        0.7965392901709415,
        0.702064550165967,
        0.7118241367819479,
        0.8046667632687253,
        0.8254469812323135,
        0.5334788547513536,
        0.6463260924709059,
        0.7118101119414216,
        0.7817878932463448,
        0.7551225928569799,
        0.4255655667963886,
        0.7750224498553824,
        0.6241666374338518,
        0.6178073471219475,
        0.7429713441244233,
        0.7325270056833345,
        0.569829758229224,
        0.7227559315789124,
        0.5900040911201223,
        0.6848650872526519,
        0.5931371734918282,
        0.6992652963895699,
        0.8117360210869385,
        0.8249306926622049,
        0.5873697100248826,
        0.6886950428051264,
        0.6409506447465605,
        0.6738729466846363,
        0.9276981451801669,
        0.9003362006480431,
        0.7419363382568225,
        0.6141210290405547,
        0.6123469826691283,
        0.7500419180131453,
        0.9305321577207476,
        0.7014258785617821,
        0.7123229947897557,
        0.7725908795258881,
        0.6810919530740958,
        0.8488760475124631,
        0.39322749271482244,
        0.0009249195256554794,
        0.7248291378007556,
        0.691135382663123,
        0.28904001402004736,
        0.44657857046919136,
        0.30387864000828085,
        0.40309379931939143,
        0.29215422188570644,
        0.19276605806611805,
        0.5038252970958974,
        0.30949076750901555,
        0.7791417894183242,
        0.7016448362467842,
        0.7301029164731171,
        0.7327838906799834,
        0.7716131136887591,
        0.7038248695149124,
        0.7219434150101633,
        0.7586845534144251,
        0.7427065333239823,
        0.6708766429876964,
        0.8730695846149078,
        0.9117861811438635,
        0.41791737062949486,
        0.1767311367189406,
        0.8215613085485958,
        0.6402273197217364,
        0.5665483797495096,
        0.8099555891188178,
        0.7387330454361485,
        0.9023989934100679,
        0.7561799418958418,
        0.7521271744428664,
        0.5600282557092461,
        0.5387675943867123,
        0.7310474072257858,
        0.9282595174509203,
        0.33103783168815953,
        0.22313070118522502,
        0.8391734285877706,
        0.704936458219842,
        0.7482666347288708,
        0.5246898077406625,
        0.7919035759653273,
        0.691062340136902,
        0.27653569731361083,
        0.16342145366584668,
        0.14811128997480444,
        0.20549443070109194,
        0.4773714112653998,
        0.32200058668657827,
        0.20341893745157782,
        0.2624510122799859,
        0.21928293174680136,
        0.3325120665886245,
        0.15272808786012396,
        0.2096460212379705,
        0.2964946795038121,
        0.053807219589034505,
        0.7398605969605488,
        0.7424699899135552,
        0.5261893701795635,
        0.2942165796753518,
        0.6375923501571135,
        0.8186122387715157,
        0.7059947462710142,
        0.5971290992798414,
        0.5178086515935312,
        0.7782304810147398,
        0.5839145388841805,
        0.7604114219267314,
        1.026095005935655,
        0.44604069409900615,
        0.19373211637484894,
        0.1977051975600063,
        0.25103300270889295,
        0.2550788239543338,
        0.6396877738956079,
        0.7506770009121769,
        0.6000008578768404,
        0.666621844823551,
        0.7729910997971765,
        0.718338439254779,
        0.3455678581747643,
        0.15495269668173473,
        0.1983762494783335,
        0.35297322165166306,
        0.30886259049898396,
        0.04492180483430878,
        0.35482936947992955,
        0.248232993858573,
        0.2715602904871134,
        0.6083336378477778,
        0.5792424705998801,
        0.6433307758555026,
        0.6326387149951979,
        0.2412850887318266,
        0.2706807239646165,
        0.4693348233952916,
        0.2967888617252894,
        0.4438640824857173,
        0.4375394649960593,
        0.395701315818235,
        0.48454573019725006,
        0.35230746848119904,
        -0.06473906965899814,
        0.27508129470006765,
        0.5333560254011365,
        0.450875193815659,
        0.2879098546362113,
        0.3071058708647344,
        0.24652927446227704,
        0.3228650478875173,
        0.35080224877315286,
        0.24899627774488345,
        0.2485343270012221,
        0.2760620780691111,
        0.249966355019345,
        0.7151698540912338,
        0.667398814749332,
        0.6891615982716065,
        0.372822930831107,
        0.4190763180268378,
        0.571326580363229,
        0.7025096337902272,
        0.3651841604563617,
        0.46933698746448593,
        0.4263419507384778,
        0.40438095019490417,
        0.1837491870617908,
        0.3773530383234025,
        0.39133007934897507,
        0.13416805803833068,
        0.2875519187935512,
        0.3543423435540386,
        0.41866988100229696,
        0.6983344451275012,
        0.6400520111907937,
        0.6989471628119978,
        0.6710373226558309,
        0.6550921796366457,
        0.6216065143655872,
        0.6609343336061311,
        0.6974106216706835,
        0.6962349646803104,
        0.7155573159683465,
        0.5946063124213266,
        0.962543222643048,
        0.6042056864620001,
        0.7943260635846086,
        0.7645027108041601,
        0.7766356469924861,
        0.26208314243291075,
        0.41806426848897676,
        0.4971405507361926,
        0.9143073720880663,
        0.5903438390695475,
        0.7117634712925782,
        0.6039807877743625,
        0.8662921739714508,
        0.6334023934419483,
        0.20629565208375714,
        0.2762449624980074,
        0.2815657578597563,
        0.3184866625702637,
        0.20069722639118723,
        0.19070642138181704,
        0.12342406942204712,
        0.35275613312698856,
        0.19204381848731342,
        0.4130464552710975,
        0.4445240351415691,
        0.3853414262962084,
        0.4470990121188707,
        0.15116482879183488,
        0.400889802530009,
        0.31200293140856755,
        0.37054532113498045,
        0.40856272032870805,
        0.49163069485320926,
        0.2339699527657343,
        0.360001054360694,
        0.7071111209792341,
        0.6984665321345616,
        0.6891621773218577,
        -0.04066018802513876,
        0.32209967530169,
        0.15749257336355743,
        0.3274448684933579,
        0.32082149956808587,
        0.2787647647933734,
        0.2719666058777638,
        0.0003405711709398186,
        0.10301172959425832,
        -0.04953403600832099,
        0.20262838318304136,
        0.2418236623587615,
        0.21838017875798957,
        0.25048990811489324,
        0.33285887738167114,
        0.2984753144347216,
        0.815721932121726,
        0.778794445341118,
        0.8465363098520281,
        0.8308179161366182,
        0.6741194279367475,
        0.751148761816535,
        0.9199261222678521,
        0.6945023865235527,
        0.5995285753444426,
        0.5121982969319993,
        0.7292039653400167,
        0.3514811317164804,
        0.12588303032129328,
        0.33641501266829005,
        0.35273137553984396,
        0.348016999670775,
        0.2644763500434339,
        0.24242652706597315,
        0.2513071433625046,
        0.3454812569080234,
        0.4396858017213933,
        0.34249041533204105,
        0.293894077122116,
        0.30035556361001947,
        0.16070193810179448,
        0.2708095708758901,
        0.24825220043111362,
        0.20858683493485455,
        0.17523990303728182,
        0.3700857594414708,
        0.5713569529086738,
        0.642852839505656,
        0.733599892959808,
        0.5055305889634469,
        0.7458773948426687,
        0.6903751059995934,
        0.5490829865329991,
        0.7310231931218238,
        0.7527181240975623,
        0.6771212368411706,
        0.634901708162472,
        0.2323821352252481,
        0.3714487063622124,
        0.35465841638761153,
        0.4115578517265055,
        0.13092621445386696,
        0.3427012947792976,
        0.14604402675557226,
        0.2517974201961609,
        0.36601763528213793,
        0.3106107580731546,
        0.28913286187490445,
        0.7807846750892877,
        0.5340508386361771,
        0.5916506920970214,
        0.6810256478255838,
        0.7802046229531138,
        0.6933398606055656,
        0.7345525452379436,
        0.7575980789822436,
        0.6216576042440886,
        0.8748556039355186,
        0.7452884680210188,
        0.1823559809211044,
        0.16358544591836388,
        0.2645591154828226,
        0.6901633089844283,
        0.5565658078427317,
        0.41303761703213226,
        0.6406056157141908,
        0.7646910783218421,
        0.6772187723029849,
        0.6538282769136553,
        0.8410958520880856,
        0.7237622877432264,
        0.6718544409736102,
        0.8166203806172552,
        0.660116303780284,
        0.5887579545420218,
        0.639886077748132,
        0.6497988118825194,
        0.8205779072535002,
        0.7239925030509385,
        0.42457278964565537,
        0.7664698025401545,
        0.7941754814327969,
        0.7864538958228667,
        0.8110090457730542,
        0.3687063759945116,
        0.31653215013300434,
        0.6939652630991617,
        0.7777497614678879,
        0.7519322266399237,
        0.5940876040564581,
        0.5332923506398352,
        0.8969662102416498,
        0.7662697858067666,
        0.5530114062971584,
        0.6631349744696697,
        0.8914423720780217,
        0.6355880459109295,
        0.6257684686375807,
        0.762180496028114,
        0.853996382809232,
        0.5805494332637333,
        0.7734592519314165,
        0.6412818859758141,
        0.7567774618261536,
        0.39036378540296646,
        0.2389385685271824,
        0.7114930879631318,
        0.7312705249521916,
        0.8763554419226119,
        0.6234425603918933,
        0.5727286117156851,
        0.7513106090271401,
        0.9653970579957282,
        0.6824978227411523,
        0.7631489892244044,
        0.4975003900329497,
        0.6771416317418549,
        0.5707168902821657,
        0.801814552940141,
        0.6997835231183109,
        0.6128046174966189,
        0.7962107608839978,
        0.513948289878588,
        0.5891685169610479,
        0.28227552401386485,
        0.6866251943447729,
        0.7249745824469158,
        0.8094457616296125,
        0.4336029706351853,
        0.3816612392553083,
        0.2677077575259811,
        0.1112853463367465,
        0.3751458253283978,
        0.30621419842927783,
        0.24799252053441506,
        0.27296828692231867,
        0.3572862778421122,
        0.41785442574806014,
        0.4185023318207943,
        0.4392494331344379,
        0.3846165440139274,
        0.2662626938289838,
        0.48867190032802427,
        0.08141730578329559,
        0.1652630855298502,
        0.2884157698553433,
        0.3627881857018548,
        0.2768712148819527,
        0.25909749098618184,
        0.37055890375922307,
        0.3871682030490559,
        0.28785048570723376,
        0.002720860287305872,
        0.1401041097497262,
        0.23274253846564755,
        0.43325637714748577,
        0.30756371994528126,
        0.3987443008021206,
        0.4432842905378224,
        0.23634097882532473,
        0.3573825103713786,
        0.32334084560123516,
        0.3728726820737868,
        0.4955005118254236,
        0.2145093331087591,
        0.8055655846592631,
        0.6483196057125005,
        0.6317500742966454,
        0.7573255808075122,
        0.6807014705922831,
        0.7578162427261148,
        0.873924714659835,
        0.7664334984752251,
        0.813249187676499,
        0.4906447136921235,
        0.6045511495799432,
        0.3731362610364123,
        0.3071977087593111,
        0.17632812725604025,
        0.27833810957014965,
        0.28469636333948606,
        0.7208081310697317,
        0.7441334425577797,
        0.6936051574424481,
        0.7542669169452546,
        0.7351857931294862,
        0.4472261259006287,
        0.7843543689304746,
        0.6234835052396854,
        0.682821157438733,
        0.5672219874563921,
        0.5943524270698759,
        0.575054961449937,
        0.9354831658094235,
        0.29494750216956817,
        0.33606820396377973,
        0.23104302643198563,
        0.6784857250747258,
        0.8741384806350597,
        0.6900207269696718,
        0.6985741304295392,
        0.685493034261992,
        0.6155566903948,
        0.7259983774409006,
        0.7012098640792961,
        0.6138146906702687,
        0.7660602590788651,
        0.546110070321199,
        0.6166460888497305,
        0.7237118005100248,
        0.3305841817057261,
        0.3119537832478226,
        0.3297843364593929,
        0.12221006020062458,
        0.3701154842655697,
        0.33787153521029906,
        0.46503504890755265,
        0.42024571235503144,
        0.3480543579359976,
        0.6487060905098752,
        0.7628473933174009,
        0.5676704373482716,
        0.7963352715880189,
        0.08347501495165884,
        0.1455677013836063,
        0.3127524122737497,
        0.2951916216544871,
        0.39799121801358067,
        0.2944196726522213,
        0.3182370054767319,
        0.3635029802312515,
        0.4121897196310861,
        0.4575425168956184,
        0.3787249849942649,
        0.3605044479791887,
        0.21544702844983027,
        0.293887858800322,
        0.20020121858629134,
        0.221970848148281,
        0.5444199762429107,
        0.3210488498594845,
        0.4205182419269116,
        0.3238360800906061,
        0.3011357348566486,
        0.3289571648384093,
        0.23119333428332214,
        0.14788034613699183,
        0.9378181853598827,
        0.8053294426724205,
        0.6681443914579596,
        0.6705941937224168,
        0.34663173938321973,
        0.17654244009361986,
        0.059038767143651666,
        0.3557415718303916,
        0.6493590572944454,
        0.8363533921579124,
        0.8476572796500829,
        0.8816336219900875,
        0.660050461136534,
        0.644816747522323,
        0.5680284452121662,
        0.7797753316486714,
        0.5039282408128787,
        0.7768369086042319,
        0.7834666373677684,
        0.6620974511886707,
        0.606615408999184,
        0.6141597077165646,
        0.7865234024762271,
        0.9200978774816766,
        0.9226208509022708,
        0.7087201879966822,
        0.6316494423055581,
        0.9585971014451352,
        0.5870209737075376,
        0.7038124562794568,
        0.7151393254927189,
        0.7363860253938961,
        0.30776460385948995,
        0.3230202229108883,
        0.21439580739134267,
        0.32421132403441977,
        0.2536015002324228,
        0.4617751686801233,
        0.06693712764773381,
        0.4654769521410285,
        0.442400062707218,
        0.23969938167573163,
        0.31668455932036127,
        0.0745418193971758,
        0.3320547761726001,
        0.5136905677773672,
        0.4498249089810222,
        0.20067250470851788,
        0.26744833036562443,
        0.03506589656987394,
        0.32756229042929574,
        0.2018620376493649,
        0.16535537393792651,
        0.32238732231406303,
        0.2692039486438288,
        0.32298970064665006,
        0.31256579950690755,
        0.26747083620874107,
        0.8599163993722326,
        0.46321015467217225,
        0.772928266002403,
        0.7546918410410318,
        0.7960970696909043,
        0.793776999759607,
        0.18704949366558773,
        0.32649433461173993,
        0.11177736331891995,
        0.20638150393775442,
        0.37757845056749284,
        0.34113198907982706,
        0.17059398277459517,
        0.41196431227998687,
        0.7651228019455785,
        0.7008617239123094,
        0.671570140130843,
        0.7245339890024343,
        0.5471444622723258,
        0.7295079493330574,
        0.9217814438667835,
        0.7654627342666631,
        0.7523376131104365,
        0.8276658185403781,
        0.5496027577849465,
        0.7327927360978496,
        0.37288377136056466,
        0.4457606650883587,
        0.10397737863497616,
        0.3707088775431993,
        0.26054341671431674,
        0.276476624250846,
        0.3084810629015576,
        0.25392717671870213,
        0.14273068700948763,
        0.17656104352075544,
        0.06360570552728922,
        0.37778381564235247,
        0.26122831147716297,
        0.43754676682134247,
        0.21267036659038385,
        0.5693747786602337,
        0.4402788398949871,
        0.10895927243511955,
        0.19495808883105217,
        0.19811125547287234,
        0.23383873427805776,
        0.6691251005986563,
        0.534140751086554,
        0.5495046051252392,
        0.5813888621496094,
        0.47051118869693653,
        0.6689560041001651,
        0.3310714125446853,
        0.38846136921268287,
        0.3884961750592733,
        0.3947678890861139,
        0.15103507047611342,
        0.14132141174394214,
        0.014745684997020593,
        0.3797771034597564,
        0.4618988144697377,
        0.11769946729527464,
        0.2794833831137323,
        0.6787090481444519,
        0.7209512091831388,
        0.7259963254376565,
        0.8393492184238082,
        0.7798977153411285,
        0.13970659804832658,
        0.8812664184645317,
        0.7910518290493876,
        0.7832167735423512,
        0.7399723266348863,
        0.6368036843829489,
        0.7835585675571652,
        0.5335691034277741,
        0.5926472200534566,
        0.8494935443902605,
        0.6969325850115258,
        0.7418156306721304,
        0.8403232579818277,
        0.5960963219244148,
        0.6114496738764489,
        0.6454002063264735,
        0.6297085891979928,
        0.8570061864760655,
        0.4810413774651056,
        0.660169574120289,
        0.7897347244886795,
        0.623372615948573,
        0.6161369701105905,
        0.5112176877660422,
        0.7971939361740894,
        0.7494219078715925,
        0.6328070040510725,
        0.7321749171144152,
        0.9321914598953542,
        0.5446226971981067,
        0.8731929126034808,
        0.3191756933666543,
        0.22094774868973355,
        0.21680414163997708,
        0.461009366813972,
        0.18780713169638968,
        0.30811775803905134,
        0.4505409122190149,
        0.508790979176358,
        0.33399242019830117,
        0.18901554520082103,
        0.520937691264587,
        0.3082293295214842,
        0.7284312012173516,
        0.7736763787723727,
        0.5880063863356974,
        0.6587608881416002,
        0.644202369123401,
        0.23650093843868997,
        0.1336001444922403,
        0.26844491823444633,
        0.5977612863174127,
        0.36044200418647054,
        0.31209796507816556,
        0.15457208252367355,
        0.7083847138053255,
        0.7651996942787871,
        0.5464272348256253,
        0.23141536992773615,
        0.20545467186336702,
        0.30155398813977236,
        0.3706208648382518,
        0.08951263630219654,
        0.36136663313517053,
        0.31524532739646,
        0.11119780650906948,
        0.3544038574642277,
        0.2558479261497349,
        0.21016825841394332,
        0.5676393535330422,
        0.22991792799794528,
        0.4713349340554177,
        0.3998418871149855,
        0.33062988499088847,
        0.09151896661378715,
        0.4151356338323089,
        0.22526657297815972,
        0.18212672976674427,
        0.09793833595768604,
        0.7511138553023708,
        0.556351200184522,
        0.38122066899025264,
        0.2618120481738344,
        0.33110697037494385,
        0.7020352256565636,
        0.7921655503774445,
        0.6668551983957755,
        0.5181207776213989,
        0.569553901208265,
        0.5781171632044729,
        0.8685402118908276,
        0.7503328267128347,
        0.6511694162934543,
        0.9879757480902713,
        0.7335208346601882,
        0.6570228799993887,
        0.15686701758950733,
        0.3342362054520152,
        0.3180977266570386,
        0.2519490785822136,
        0.2530241990539712,
        0.23248135543906576,
        0.6089470146396502,
        0.12413869087520368,
        0.1783761514565435,
        0.20070336489445714,
        0.3453377439612879,
        0.38506460354856864,
        0.29950960233875334,
        0.15988028596732545,
        0.2644545448629962,
        0.2693646682309348,
        0.40937397188376773,
        0.2331204385589104,
        0.07780354645285131,
        0.3663773734879925,
        0.22007460989901015,
        0.12024821595441787,
        0.28746065383667835,
        0.6672869645810138,
        0.6935296267582389,
        0.1341934798479159,
        0.2345995859052779,
        0.12667465921002818,
        0.21808017102124155,
        0.24066040932101146,
        0.2521222161029525,
        0.33460130601089494,
        0.3052443948983499,
        0.23367575181765501,
        0.4818233450310555,
        0.20589975953216827,
        0.34710112081489214,
        0.20088538754621457,
        0.24585512984167604,
        0.3207770041047264,
        0.22951996080038037,
        0.515439652968718,
        0.6119081844940227,
        0.8348362239674602,
        0.7407353255622513,
        0.5535822408793468,
        0.8748768516106156,
        0.7162713879067718,
        0.6531106930744831,
        0.5970109909276896,
        0.8697405342089103,
        0.35946787269123565,
        0.06567339654352371,
        0.8028867240577561,
        0.6564943786081514,
        0.6840880829107763,
        0.6689555335581368,
        -0.03074042463919944,
        0.2758719072155119,
        0.5812789449692213,
        0.5254100205524986,
        0.684374835709117,
        0.26921614199851396,
        0.5832642233714612,
        0.8861682884118192,
        0.1323259982495126,
        0.2904860500426064,
        0.4328206160523417,
        0.43614176762784607,
        0.4306310347851132,
        0.16746748120026456,
        0.26775468819096065,
        0.3539214983564063,
        -0.06351905147716114,
        0.4564379647834322,
        0.10453763274038272,
        0.7294629885168135,
        0.7811380907645954,
        0.523386391016033,
        0.7545885939278628,
        0.7355558026310045,
        0.8507122313721325,
        0.8032283035927159,
        0.7525721143591982,
        0.6515053052057036,
        0.8183384105626871,
        0.7694327460049479,
        0.5560863690583516,
        0.5574617265944324,
        0.6370130264550482,
        0.6245119028669718,
        0.38977076472618283,
        0.24311445346815835,
        0.2559644890339024,
        0.32671023828837104,
        0.7782058652854593,
        0.6882180212595846,
        0.7975086511959492,
        0.5029464191553857,
        0.6581576079306084,
        0.5163653147303733,
        0.7805764867707101,
        0.6606571572839524,
        0.6075654217469711,
        0.32033622620269653,
        0.23976305367164624,
        0.43830299842140247,
        0.0699218729394241,
        0.2569272667795489,
        0.6369913775482725,
        0.701683845653995,
        0.5603347926586589,
        0.890403606272177,
        0.7545989862735427,
        0.7596056444851922,
        0.5714112486900744,
        0.5922573742594012,
        0.6994076893030436,
        0.6923276784394592,
        0.4761147335288493,
        0.6752628095696804,
        0.7338187868085221,
        0.6910059694651668,
        0.7136399456673119,
        0.8897571560644195,
        0.6263780111763255,
        0.929180670188605,
        0.7630101091018369,
        0.6519864613764225,
        0.9781264759318602,
        0.30308427196431625,
        0.29891363357991396,
        0.05247464155379929,
        0.5424932038659512,
        0.76113286667156,
        0.8140070671195069,
        0.6222410430831253,
        0.8106367760667776,
        0.7049287175844984,
        0.6785444077861376,
        0.7435134142407844,
        0.7344608208558856,
        0.4590295660449437,
        0.7204946071651209,
        0.6977103492977371,
        0.7637587084058632,
        0.709045541963181,
        0.8350651054835336,
        0.5866341719908231,
        0.6023909241827479,
        0.6251231554390282,
        0.4076807764751619,
        0.7345008291397663,
        0.6880561677686782,
        0.7251900589292872,
        0.8184372644267407,
        0.8854771855017634,
        0.6132472863483859,
        0.7547135841351077,
        0.8260802832658231,
        0.7980830339415119,
        0.6950259378297277,
        0.8353172550807226,
        0.8271692687481427,
        0.6844292503503925,
        0.7587935722989485,
        0.7375357461696337,
        0.6542770007255543,
        0.6628331173583298,
        0.7788004371652626,
        0.0906298921783386,
        0.24172729139920465,
        0.3282019884719942,
        0.18938925825967914,
        0.18982410223543994,
        0.6785252553973777,
        0.5917188396283847,
        0.5413343875778066,
        0.6957862675471529,
        0.32788958104400157,
        0.3296522023835735,
        0.3423530999801045,
        0.3427055316576676,
        0.1848499971870136,
        0.24686927180131624,
        0.7979320658481001,
        0.661267424772313,
        0.5348343751138854,
        0.615993256181674,
        0.7105410824313237,
        0.9353864730928549,
        1.0057119103434584,
        1.0186975228197634,
        0.536696685989824,
        0.7346824480203032,
        0.5850595956512871,
        0.7286316204676565,
        0.49667203898115,
        0.3543168872076943,
        0.32000268172702506,
        0.2111405078126087,
        0.35610837942179674,
        0.5598545011309302,
        0.6224008530851854,
        0.8540564127689958,
        0.6144573288108505,
        0.8082440087963997,
        0.590260327669395,
        0.6257080829240617,
        0.7697847351383645,
        0.7232666927280892,
        0.8358079504645408,
        0.7379676900941285,
        0.7677359925746284,
        0.8344426597217105,
        0.7322521637181912,
        0.5546811265390136,
        0.6757344138063994,
        0.6976629003136725,
        0.2456617973103933,
        0.7086705019754768,
        0.6364613529163107,
        0.7939980632559428,
        0.4344072511580545,
        0.04384885132355448,
        0.21566900618820053,
        0.1423431427965837,
        0.38321776896975945,
        0.37355535437015036,
        0.39326046953742944,
        0.4708889612144833,
        0.29046444338440836,
        0.27986646532770887,
        0.3209672786554833,
        0.5050344671024457,
        0.7118203751807276,
        0.5927557131579299,
        0.6426722082748741,
        0.7067947237424063,
        1.0063871099478758,
        0.6700613137826703,
        0.7693629295760214,
        0.6598124234984731,
        0.5295721799393004,
        0.9102455995195994,
        0.8625714115491214,
        0.6304900853364804,
        0.7581390939474032,
        0.9573989806598185,
        0.49835778744269565,
        0.1815524393529662,
        0.1707965540039687,
        0.2005937950963579,
        0.4293566140890297,
        0.2501101823307745,
        0.3383646052634357,
        0.4442544597927402,
        0.19228424214188639,
        0.07194212741090283,
        0.34199176272538123,
        0.42658059200562043,
        0.2643096551476999,
        0.44677379923367616,
        0.5367111977781307,
        0.2666481823432322,
        0.4816731999627505,
        0.2642671200482498,
        0.12835914669052645,
        0.12000586351194646,
        0.33704084681059654,
        0.459232121803476,
        0.1542679432884566,
        0.46705438691163503,
        0.23757016319779856,
        0.39888097619856416,
        0.26522046920444164,
        0.24742490885500218,
        0.2283027105175409,
        0.23033174319709923,
        0.38559346415739815,
        0.37036854863231405,
        -0.04885670171461001,
        0.0831517392673126,
        0.31818151085398017,
        0.37400051818179153,
        0.1353455873427476,
        0.16799599173672222,
        0.18819850027819426,
        0.30914134529835585,
        -0.026593789623030405,
        0.20568242429447794,
        1.084711043388424,
        0.7446332302348136,
        0.738752104665102,
        0.7784817069559249,
        0.8808648200073969,
        0.6421990021493406,
        0.7728762798351743,
        0.6240975748057193,
        0.8847318363479559,
        0.31088054490808803,
        0.3190675059491698,
        0.2717437799437881,
        0.3957038515514059,
        0.3184757245895501,
        0.09586923530894001,
        0.2689052382849662,
        0.29314017932010294,
        0.18044015370632804,
        0.3994934996890712,
        0.20549432106909066,
        0.32267074995585415,
        0.2192317703912613,
        0.27951657694683735,
        0.5814442868220779,
        0.6249405837342714,
        0.6370497081404989,
        0.6134563399503984,
        0.3089723569358735,
        0.17097250156053298,
        0.08531823813032288,
        0.40118185463846034,
        0.298280870317177,
        0.24373528739009517,
        0.2877485366405613,
        0.2354735220800315,
        0.47377976858661525,
        0.7385529200128703,
        0.6264261043634798,
        0.6582787617168588,
        0.5707901767169007,
        0.8205060757203289,
        0.7283437949178099,
        0.8880308391824674,
        0.6970246026585939,
        0.6655504900028061,
        0.6471434295956623,
        0.6925135229086712,
        0.8622014390687021,
        0.5015938951171384,
        0.751189739770164,
        0.7802201204688117,
        0.639893181948385,
        0.7930478533256866,
        0.8301047499296511,
        0.9715095857136999,
        0.7635859059021688,
        0.7596153555225259,
        0.5947666951109891,
        0.8184990161486096,
        0.6763677523650685,
        0.807603140813138,
        0.6421380495804627,
        0.6945192803050386,
        0.5692776824052354,
        0.6445328476820344,
        0.5350179353834144,
        0.7248546125714586,
        0.36466712164536746,
        0.05980849491928952,
        0.2177151613465018,
        0.13084768648855308,
        0.34115907043896854,
        0.1958210339900062,
        0.11058769939566344,
        0.3764067631428999,
        0.4225620782538097,
        0.4380889858112617,
        0.15917261465008176,
        0.74389402848682,
        0.3088198308917997,
        0.26232206057506025,
        0.27792138362393926,
        0.09842537386562804,
        0.23171287325910972,
        0.279160218611386,
        0.3399075527778611,
        0.14508248807515758,
        0.6219527216085871,
        0.8349692283385641,
        0.37496111702526047,
        0.7047634168216403,
        0.7094882028685837,
        0.5862070949868383,
        0.8318536479943135,
        0.6724766660104394,
        0.7633427378845322,
        0.8682776997616491,
        0.6409725044101654,
        0.8455070722026102,
        0.8663684069486363,
        0.616471604176293,
        0.6036044956636882,
        0.8050384964940671,
        0.6780079137456733,
        0.7171530634029623,
        0.6922873265040389,
        0.7160822051453263,
        0.6595771552324187,
        0.70579920579217,
        0.5013457627381379,
        0.762375444917023,
        0.7371569271297267,
        0.6965378676016405,
        0.20944215373431516,
        0.19582770866806756,
        0.42925960159674487,
        0.3611516312541847,
        0.5891066889821225,
        0.376038234323929,
        0.4847228860525565,
        0.3338726381330777,
        0.37069100673929484,
        0.9288445428881907,
        0.7912206618258931,
        0.745356598073967,
        0.7346815302164512,
        0.6351841277413792,
        0.7557425968197727,
        0.6238563101858128,
        0.6926588190586759,
        0.6024159602409389,
        0.7001247369540728,
        0.8471962364911435,
        0.16807984588041253,
        0.7066380780912602,
        0.6520217597185338,
        0.701537856368545,
        0.7037852147182282,
        0.7662699028736105,
        0.8583873845138937,
        0.6823198824265582,
        0.6796411278890169,
        0.18315045970122654,
        0.4069760060877399,
        0.3967626337504546,
        0.35838187341051275,
        0.06246666533868798,
        0.3517972263737414,
        0.30733613159959755,
        0.3707673883705743,
        0.10820471229082289,
        0.2493283186404473,
        0.24613382009014187,
        0.3691988523587378,
        0.028337491917012868,
        0.3744660646606737,
        0.2750278267648662,
        0.143748678476342,
        0.580639798221185,
        0.4284586078122962,
        0.29799171014345144,
        0.36213848463704035,
        0.7107173924544684,
        0.5140730432808708,
        0.7132117063159066,
        0.9614186590584118,
        0.8487956587800743,
        0.6986402695432318,
        0.3998072701956308,
        0.9161846961916718,
        0.7568658701636606,
        0.7597276900107289,
        0.2720007480893936,
        0.49216771020544164,
        0.4470978668623867,
        0.41479017386724354,
        0.2937936684523436,
        0.2746143269141281,
        0.32700418669655495,
        0.3607812273605658,
        0.18699614439742787,
        0.39471381413236345,
        0.2831901916821282,
        0.19556379321487607,
        0.7607888194170551,
        0.6888237007857635,
        0.6980353610106147,
        0.7351769581448434,
        0.6804645539476061,
        0.6779344256049339,
        0.768042871975498,
        0.8453638734822541,
        0.6335555806955003,
        0.8253317886127403,
        0.6771709394795181,
        0.3153711408893719,
        0.5066580917932652,
        0.12610027342920188,
        0.20944379718710465,
        0.31313796296584534,
        0.2552005660406751,
        0.2427447848937967,
        0.3058104951286628,
        0.2898809451776377,
        0.4301256786355134,
        0.34084744835152836,
        0.3153238935485352,
        0.4616810605974649,
        0.2943408920254967,
        0.14905451713077525,
        0.2014757695972243,
        0.19454255863638964,
        0.3447332074103341,
        0.6957672459922875,
        1.0040030023349023,
        0.6450864914751189,
        0.8363666032222757,
        0.6579691221793738,
        0.5187881515045744,
        0.737022370891981,
        0.8754039732786587,
        0.25157676712787497,
        0.08704757773521689,
        0.18967197005199976,
        0.3326147268081333,
        0.1250750140257232,
        0.4771952929837197,
        0.271962822045726,
        0.4946263729864783,
        0.4230245994072869,
        0.21061319187032734,
        0.6074615578374282,
        0.6721753588816698,
        0.7196416180586134,
        0.5539141186442802,
        0.2423114610933498,
        0.15403299333134446,
        0.18358596006462827,
        0.40543612822943004,
        0.22669162111092048,
        0.3436097529046454,
        0.47312599993155674,
        0.3128970539124873,
        0.3607977924674921,
        0.5565780829554079,
        0.2545801806834367,
        0.26766140992190096,
        0.06210981461567582,
        0.3330352121587066,
        0.17692238152145792,
        0.21544263800237642,
        0.1979800204932696,
        0.2648154807446052,
        0.1780758953169804,
        0.4488566854890854,
        0.33933243957675624,
        0.31147927240996964,
        0.09256812715364134,
        0.36374893060861246,
        0.39401850769165797,
        0.5211259874313953,
        0.2533851538381878,
        0.4176928143373754,
        0.49976213355971416,
        0.28967999942937966,
        0.8978081705654853,
        0.6182731699176428,
        0.5934240802144828,
        0.7451448436122605,
        0.7944117110265835,
        0.6151665264059878,
        0.7595454006647697,
        0.6467936569001889,
        0.7423291125841106,
        0.7601931280448049,
        0.6230040139425939,
        0.6684960786294236,
        0.8457599665768871,
        1.008925004492651,
        0.48196973851657554,
        0.9131578118814173,
        0.5617470815893121,
        0.6168539442947463,
        0.5439940814989125,
        0.6090338193110433,
        0.8017866260677803,
        0.6661458098382078,
        0.6360541373908486,
        0.855946477320727,
        0.7596383138602723,
        0.44358492337386507,
        0.3207105179290384,
        0.7844665192571152,
        0.8187547665168655,
        0.7264006450036098,
        0.7276033619029352,
        0.2183235356674454,
        0.4311841398018686,
        0.6344380582923188,
        0.47823232183068515,
        0.6227329201077082,
        0.8498110358196376,
        0.6198324011392106,
        0.6310890276972215,
        0.7167373827152848,
        0.7379763676395127,
        0.5838706595912576,
        0.7982943207621288,
        0.9772554605427891,
        0.7894544305784075,
        0.32238688503354995,
        0.27164642567055325,
        0.29938977601523464,
        0.40572385522920695,
        0.3297774940631141,
        0.2513962503970051,
        0.26732682071021235,
        0.7569833781428873,
        0.6021820585879017,
        0.33219335561043195,
        0.3167834166277019,
        0.9485630544671925,
        0.6104052392159192,
        0.9551736753796892,
        0.5491589814495135,
        0.8268519280276551,
        0.7539122652494844,
        0.573296653675324,
        0.6809772425665105,
        0.6761179319452695,
        0.6933693689866338,
        0.6159780264951813,
        0.4469855115169075,
        0.9365247270883887,
        0.6210823326693682,
        0.8896239570068528,
        0.7281431139071279,
        0.8453468399183058,
        0.5866158711962526,
        0.6099456931496624,
        0.8041956132994954,
        0.5798712944943103,
        0.5381612590070202,
        0.7450012231005612,
        0.5422655687704371,
        0.8166215554627616,
        0.7071258600114226,
        0.7680173686997938,
        0.25141890440861403,
        0.07996138395689208,
        0.27421785852710573,
        0.29584739189658044,
        0.4659018335649306,
        0.22656262036312344,
        0.3520281552001701,
        0.8489361624283454,
        0.6486161566742513,
        0.2986335984096808,
        0.4351528083229044,
        0.3582274986263066,
        0.20081172658345875,
        0.3211428010074971,
        0.42580972892471847,
        0.08522886663310013,
        0.22635000609321124,
        0.6893352591204925,
        0.4829810604172951,
        0.888625830632983,
        0.5263473308327237,
        0.9550756657984605,
        0.39082623715438775,
        0.3338527405111175,
        0.21827005303329328,
        0.1967976890246543,
        0.18690964802836035,
        0.7564417593387955,
        0.6270678819794129,
        0.28434121828810566,
        0.16414516988605243,
        0.09948969372778868,
        0.16049242830439858,
        0.34526803380316434,
        0.24651940360142546,
        0.05100748068173586,
        0.35304989578653234,
        0.21288530983822432,
        0.33212437016024127,
        0.23949753435845755,
        0.487626670105452,
        0.2504164101941396,
        0.3427728366995754,
        0.3758679770975807,
        0.4545091845323384,
        0.37171170502608647,
        0.2860029799962053,
        0.07106781154897177,
        0.38691129530072754,
        0.8501119762310911,
        0.6983858321152332,
        0.5715549152747409,
        0.6333812762125965,
        0.8333308796068216,
        0.7467099960323804,
        0.6046437600475909,
        0.7792612199198626,
        0.8877335913920376,
        0.6468804357221553,
        0.6443265624990926,
        0.6576411430672688,
        0.6220966167305939,
        0.4501197030368151,
        0.6402531017897769,
        0.7720084293567296,
        0.6034803607623329,
        0.43520683457836706,
        0.16668510995816843,
        0.8245199493610049,
        0.1953141836525579,
        0.35627446664949863,
        0.35996155805678126,
        0.4455428033965576,
        0.18343007450613968,
        0.2927205044981758,
        0.2102085456265936,
        0.4684496901899178,
        0.6556974617897016,
        0.6560737078583542,
        0.23534904876308022,
        0.25371639003931984,
        0.6568666030028494,
        0.6886306954861104,
        0.7901336236305679,
        0.5577773856405905,
        0.739040469173569,
        0.8005657879422056,
        0.5181245114337675,
        0.6018643100140657,
        0.7158730499451864,
        0.7053058782382255,
        0.13319715655066264,
        0.2700714992416258,
        0.26514157998294513,
        0.1809961133896438,
        0.2128264314820014,
        0.2781751847342254,
        0.12689289243431037,
        0.2162438325271037,
        0.25328294986017424,
        0.40571818832306716,
        0.18354738629610515,
        0.7856715311775904,
        0.7572585227644615,
        0.742663004520083,
        0.7414179588460844,
        0.7784368332352477,
        0.7826560366268793,
        0.7700423139180385,
        0.3249172633390563,
        0.2137764681778712,
        0.6970539502758227,
        0.7803946024045538,
        0.3068837506901347,
        0.33748787368928623,
        0.30692116435477007,
        0.3443085329607765,
        0.31163715506546147,
        0.4022987156923266,
        0.4561602939558878,
        0.3343572848730069,
        0.32170745204925477,
        0.6136434008510611,
        0.49561668705213696,
        0.6167546593501125,
        0.841766317441953,
        0.7402246778646066,
        0.49377372672845904,
        0.6852381542548087,
        0.773842208772602,
        0.5769111391608619,
        0.6608702413530794,
        0.6445957870153591,
        0.6779297414024743,
        0.780435372569591,
        0.7356157459653044,
        0.7702074546054691,
        0.7806350481054201,
        0.6012226203271822,
        0.6576005863515023,
        0.8232925729320175,
        0.7290242764087974,
        0.6313096618943825,
        0.7614404425850058,
        0.6863855665736547,
        0.6904764486682445,
        0.6847934802081276,
        0.7512831300922144,
        0.6817112279146366,
        0.29809419473449644,
        0.3211035957246844,
        0.21436622873025807,
        0.016466161667691808,
        0.36441900469954125,
        0.7396605574799267,
        0.6953430898978006,
        0.7152164692601042,
        0.6911454410990466,
        0.7120333263518577,
        0.6668351797185313,
        0.9641959838774851,
        0.6033089763533752,
        0.22113674642214623,
        0.1363570548231036,
        0.6175173845691165,
        0.2788941582345672,
        0.1576940996442121,
        0.36444416558729315,
        0.3536050917773019,
        0.19678299680474576,
        0.4241895458293056,
        0.17938230897918672,
        0.33406052430325867,
        0.24613509653485263,
        0.3334350348755477,
        0.3474194870497979,
        0.3778371613042082,
        0.3510873001676638,
        0.36158544459665154,
        0.33187812727653626,
        0.6050839452646016,
        0.8806978790364877,
        0.8526681341560434,
        0.6706680703448555,
        0.7933762240451643,
        0.6098866247463024,
        0.7110319369611264,
        0.6410289997015526,
        0.7008583234622171,
        0.8881828548985778,
        0.755546757600435,
        0.7478258480445393,
        0.8736992334254535,
        0.879028999327306,
        0.6103886266005751,
        0.7252843313922587,
        0.69238109335128,
        0.7407723103866322,
        0.7540728509872664,
        0.5677044690742212,
        0.6205301631265518,
        0.6946459076781298,
        0.8226246039761039,
        0.5778801196827945,
        0.7242129232641087,
        0.6706856675080275,
        0.6812837450548859,
        0.1646750827912448,
        0.3671226484781327,
        0.2626177048872161,
        0.2551446178064986,
        0.24264587254025716,
        0.38731810952519025,
        0.3330276200009838,
        0.3466231763764727,
        0.3294197098609444,
        0.2577105811752318,
        0.3289675567511573,
        0.19235008779315285,
        0.25505695810015744,
        0.30923682467614394,
        0.665661371144741,
        0.8033607691000152,
        0.8082800991254494,
        0.7990182305606214,
        0.7605125328224469,
        0.768633827857541,
        0.6940176874739837,
        0.6277278728008261,
        0.7659749656309847,
        0.6135722663450949,
        0.5988854070215084,
        0.6095661753050945,
        0.804419870852278,
        0.6548254897065727,
        0.38813542097341874,
        0.22319891239128323,
        0.13760952245146169,
        0.23152267098047125,
        0.3212896539773237,
        0.1311029511989988,
        0.6258235815282648,
        0.6922236391894975,
        0.8219913419702416,
        0.3873905102674659,
        0.39717709108745813,
        0.3549532337419743,
        0.36231208666703174,
        0.3302909579890749,
        0.27154301248679097,
        0.29055539453020884,
        0.37038624520394037,
        0.33678683904042983,
        0.7143322306933264,
        0.6656675168509728,
        0.7608348331040766,
        0.8445888101656791,
        0.7232572355198595,
        0.2804383432900508,
        0.7036761342607474,
        0.8104561048280472,
        0.8577380039158838,
        0.3030563290713651,
        0.2596776013932796,
        0.21112139655702025,
        0.2988537789972242,
        0.33695119848612637,
        0.41639530633921695,
        0.22268822499548904,
        0.17110772652965597,
        0.2783497339714534,
        0.45310452095713855,
        0.21338087199341066,
        0.2344459269804718,
        0.25935264673647096,
        0.18497704468601217,
        0.21549042013215985,
        0.17982582729753877,
        0.3392411867557113,
        0.2082182152514527,
        0.39669812161094514,
        0.28557575775384114,
        0.23722534551784924,
        0.28528402582697365,
        0.35625205859361886,
        0.3627600034958602,
        0.7396195296842104,
        0.7336341319653157,
        0.7235884220544369,
        0.5740842266124112,
        0.7317520917826493,
        0.7443299977658643,
        0.6292571838024812,
        0.6223215993314439,
        0.7217195442532939,
        0.7773094063984262,
        0.6894545338458041,
        0.6890531833380124,
        0.3919216853531583,
        0.34556002877617226,
        0.24871185705078572,
        0.2763901814612206,
        0.3102313566174149,
        0.311889452345493,
        0.25512781118692923,
        0.2618090348866046,
        0.30211428840653104,
        0.47360070278605304,
        0.792985415334545,
        0.6291326626555797,
        0.37295175004591435,
        0.2946312918051667,
        0.27314059105330046,
        0.43297927230627536,
        0.6817022612257874,
        0.6642568967858662,
        0.8436310078159643,
        0.7166623254791797,
        0.8629968717950436,
        0.6546041717912854,
        0.7768552321153972,
        0.7698878040532143,
        0.7968872453258732,
        0.7264332189180714,
        0.8771011889296829,
        0.7519721610245774,
        0.6218549838722953,
        0.7924285162557378,
        0.7468099157025272,
        0.6796947105888531,
        0.7246138763082545,
        0.42280094981651667,
        0.3452601998617605,
        0.36096396865653924,
        0.3739739152555511,
        0.37654693766434344,
        0.28056308200753055,
        0.328095384596257,
        0.1960356301757045,
        0.2682142217995991,
        0.25294649289080284,
        0.2070866373616417,
        0.29106389297890345,
        0.5892343633083472,
        0.7434774284666745,
        0.5614705279936129,
        0.6211364125414628,
        0.665017468507479,
        0.7714571826512007,
        0.7156927475305983,
        0.730954663442865,
        0.8349763795110698,
        0.8214075875092497,
        0.8872359696449685,
        0.7400181688857191,
        0.31374238589526304,
        0.28092965525072816,
        0.3484064802929881,
        0.25735342223466157,
        0.22810142046702844,
        0.31992815214506143,
        0.34920418510260065,
        0.2617552951395631,
        0.2847038032607846,
        0.28223064176542245,
        0.27799688619915297,
        0.13922700515506287,
        0.2018731797111322,
        0.23392392111096727,
        0.28361744489532065,
        0.39488939332843914,
        0.33268978907948893,
        0.37439222313619247,
        0.26666414547970263,
        0.25989358113539796,
        0.6438489326860187,
        0.6665085269361024,
        0.8468249532439411,
        0.7257419293638354,
        0.6367337003289425,
        0.6622638193824643,
        0.6826504145443626,
        0.8850710104680372,
        0.7088984555316209,
        0.7860660965278237,
        0.2598415929003969,
        0.2755188660078845,
        0.4591264423592148,
        0.21653425953222175,
        0.304033670312981,
        0.34666639752049405,
        0.34551797494645303,
        0.26320731443853684,
        0.1672861204436542,
        0.3402982586968882,
        0.25568665718574163,
        0.7025453866020299,
        0.726541219649275,
        0.3071072599088105,
        0.25980358386931063,
        0.7398590717881401,
        0.7587448399152229,
        0.6792400130679166,
        0.7128906676513785,
        0.6778332178071931,
        0.6126048171568486,
        0.7458659460150324,
        0.7229479434443532,
        0.5395636328351575,
        0.7386193120820335,
        0.7867142137681808,
        0.6681815813444769,
        0.7677971548058528,
        0.5167655162667356,
        0.6071921590543855,
        0.3839515886935863,
        0.09661011740152647,
        0.35031213096378977,
        0.23158929067151865,
        0.21154148831670594,
        0.3678728360914625,
        0.23514299332494792,
        0.3758759335550978,
        0.3747075984626346,
        0.2765743202636721,
        0.3584956593825182,
        -0.08710548359926651,
        0.2936944647894741,
        0.38363963514517246,
        0.4015205049912579,
        0.23384388369336886,
        0.043933472649327836,
        0.31151719413547274,
        0.35719483690554243,
        0.3351959822487245,
        0.7144028417810114,
        0.7776298556938133,
        0.5588996655466522,
        0.723258841371985,
        0.6040658924092548,
        0.8006796741737483,
        0.754529666248455,
        0.662853618524245,
        0.16490059703886065,
        0.30511320987154744,
        0.5332432001046234,
        0.2547946164843227,
        0.2251142380437349,
        0.6515027504487765,
        0.5675251303612511,
        0.19469519319631912,
        0.3565987760681545,
        0.4332806344611857,
        0.6522688211539637,
        0.39760963236261,
        0.24338400002353883,
        0.3769275096674229,
        0.33044927290885007,
        0.27866676517457184,
        0.5330470479944165,
        0.345251160155922,
        0.30886462543268206,
        0.5720097702125004,
        0.2435664821368406,
        0.8091336448320583,
        0.9257126314176256,
        0.605297584888565,
        0.7649951406287289,
        0.6478451582689119,
        0.2999946935365408,
        0.25110653261010407,
        0.35122363738230794,
        0.44169903832396795,
        0.2276269262946961,
        0.7785263212531197,
        0.7287689105726307,
        0.6483071946946989,
        0.6661273295608455,
        0.652620240322615,
        0.19165837007598194,
        0.6953795603132941,
        0.7635308659893135,
        0.8700577909468258,
        0.7028578751973378,
        0.9754551732215108,
        0.4881278419462126,
        0.7900974755532664,
        0.7377426073926703,
        0.6087774074308379,
        0.47862943296358457,
        0.691132656219756,
        0.6507764877362966,
        0.8366699542815852,
        0.544593319629041,
        0.5209084805682175,
        0.29272875112219676,
        0.4041939035817652,
        0.3396645558097917,
        0.4240805814479362,
        0.37068660797739983,
        0.4677041470611547,
        0.5028551554467052,
        0.41985254675996203,
        0.4122204430117326,
        0.2079302867252681,
        0.2836277541692306,
        0.10768124484938564,
        0.3929043054500926,
        0.6792909028516306,
        0.8394323356940147,
        0.7416748242927321,
        0.4556730496575422,
        0.7776080902156725,
        0.6262904168152356,
        0.17083033944216441,
        0.2780826485053463,
        1.0920742496086808,
        0.30149328231411804,
        0.3386168233128183,
        0.3204659849566509,
        0.28568775886305237,
        0.29395157738078537,
        0.301886081706035,
        0.7073600751965229,
        0.7267405542190342,
        0.8330580066715658,
        0.7028359190826887,
        0.7119172633244709,
        0.784433054619128,
        0.73066054746993,
        0.6656363096608046,
        0.6632585400844803,
        0.6175817905471882,
        0.5163347299521062,
        0.3754874185608383,
        0.7052130858230985,
        0.9620085183650884,
        0.25830169101684897,
        0.2787489069827596,
        0.24028982510163346,
        0.6547070823751902,
        0.5918473560272076,
        0.5753013935673754,
        0.7929439523744394,
        0.7694638066080692,
        0.8009240072279764,
        0.9459833060503009,
        0.6915482382231819,
        0.7461037903867659,
        0.5975442784495518,
        0.6275912889209873,
        0.7527795649741161,
        0.09595598807398059,
        0.37602442946038783,
        0.39313117310449164,
        0.4193635114553255,
        0.09481917288179487,
        0.23688278938310006,
        0.6018081950965418,
        0.4390307457065169,
        0.2956967689479933,
        0.335845090814262,
        0.33446376713925074,
        0.3952274426269422,
        0.2922612024344489,
        0.5073372987803358,
        0.3502837748986329,
        0.24970356378748207,
        0.26369388461688337,
        0.3737851108695293,
        0.28786002849925457,
        0.4114695719944308,
        0.29668195676368325,
        0.3782622532795226,
        0.3357025882589537,
        0.42230300433228796,
        0.5175832008668887,
        0.3348557308531496,
        0.17394269473681123,
        0.2805942636107284,
        0.45255696071087614,
        0.30559565551920853,
        0.34127249331650134,
        0.38662250316481594,
        0.10520697446920028,
        0.4805455672842662,
        0.2216201010089952,
        0.2245216316083378,
        0.30258752726541605,
        0.5189636036341949,
        0.31445905028020577,
        0.2927036352335073,
        0.30225939996468587,
        0.16304309683850318,
        0.28524936910712934,
        0.7864408757838858,
        0.5594158830215994,
        0.7380798350595794,
        0.5560873784110292,
        0.7732367942145637,
        0.7059214468971574,
        0.6520611263446775,
        0.8717604635482116,
        0.5638058739024749,
        0.5922024678600191,
        0.46982629449424773,
        0.2565385812120408,
        0.38668154039618496,
        0.1789230772850112,
        0.3997743968894708,
        0.28247979266643175,
        0.1062668035713281,
        0.3010617716176625,
        0.3806633657352993,
        0.3666793010040003,
        0.36583445557994215,
        0.14047013248286436,
        0.30312774969186473,
        0.37419287134146445,
        0.1577960958543389,
        0.0855460565639927,
        0.35901322012974196,
        0.5258240128760766,
        0.3475256699406781,
        0.26340503528632403,
        0.0903798162208944,
        0.3360090265389962,
        0.10320536042908872,
        0.19278663617493202,
        0.20934294190447986,
        0.24117827259634,
        0.3748556453995493,
        0.23332845782060824,
        0.6106504161305907,
        0.813178750430635,
        0.8404482792530005,
        0.8008535626279483,
        0.6664438736518655,
        0.8835485246025375,
        0.8307176659696853,
        0.7838358442117196,
        0.5765037669703078,
        0.7842281693218192,
        0.7217467367143617,
        0.5483782700258542,
        0.5220323361937589,
        0.1665390112645225,
        0.2748803168149585,
        0.21398456788890421,
        0.28266486241791794,
        0.45330587219562535,
        0.8320086224223554,
        0.5856905052368886,
        0.900791346687308,
        0.7587632816433708,
        0.6193726762968069,
        0.7465767396439529,
        0.6335252850284906,
        0.6770054584208183,
        0.5907835838725538,
        0.7740286414819135,
        0.629108224106,
        0.7310771103290471,
        0.9736444106494085,
        0.6195602845323653,
        0.5173153810752275,
        0.7381739332761594,
        0.7526378733191662,
        0.6261640330492082,
        0.8339645080078499,
        0.6375829713876522,
        0.6214743941682631,
        0.4580625421929025,
        0.8009645167718603,
        0.7350128983050618,
        0.7926449491819849,
        0.6525958785533045,
        0.6181928023049215,
        0.6898562282268115,
        0.6217897349883234,
        0.17012446812455456,
        0.41225834976497233,
        0.3527662655217948,
        0.34183677669469686,
        0.682935221496858,
        0.5916149010793266,
        0.7543565824792987,
        0.8733737849910044,
        0.8112131342674596,
        0.2580157596162778,
        0.15636167006299248,
        0.23206244870426915,
        0.28961465788526364,
        0.34561788734102616,
        0.27763255000228454,
        0.6467073857322434,
        0.8636233578562714,
        0.8994750811815643,
        0.6491687363906169,
        0.7199071671801582,
        0.7046121724231383,
        0.6259598025367742,
        0.7890699311228226,
        0.8293743179942304,
        0.8094111006165574,
        0.7005404749648441,
        0.7468523687833144,
        0.6370690379606726,
        0.8478360242031049,
        0.6969604319716098,
        0.3368377719798343,
        0.34147835653136704,
        0.906871920197393,
        0.7482336631357632,
        0.8014025763048451,
        0.8069810969869312,
        0.811967468042863,
        0.6987236615414143,
        0.727272513504303,
        0.8339341676675587,
        0.6771460935461909,
        0.7034257112572123,
        0.7762783719663803,
        0.6661388495827134,
        0.5328978382459334,
        0.7365820794732634,
        0.6097562896505775,
        0.7232983314416334,
        0.7092380351197375,
        0.7462304037691846,
        0.8280033748972468,
        0.6766385857906133,
        0.4927715099709994,
        0.7018012589492892,
        0.7146641557887105,
        0.7591190279751266,
        0.7571856218922101,
        0.7616821550183657,
        0.5994501387624529,
        0.6053838565236234,
        0.5704358322667332,
        0.630739941382287,
        0.8140394106055385,
        0.6506919037282322,
        0.7603244881914175,
        0.9339190757064799,
        0.7423246548539357,
        0.7229786169468442,
        0.5355502881788694,
        0.6998657047639376,
        0.6499184868506546,
        0.7338101450400615,
        0.7607988683694729,
        0.7981771977429666,
        0.5988502460151299,
        0.2612395562989537,
        0.32871099683294225,
        0.38473559499642473,
        0.21222184443466569,
        0.37675741143401364,
        0.41077138456416645,
        0.2595243848381341,
        0.28319690977774575,
        0.411106747314715,
        0.4473023028837388,
        0.23895868555643515,
        0.36195852170597514,
        0.13065512286138808,
        0.32847941569233136,
        0.15492150918481798,
        0.2816479239757082,
        0.46149254517936683,
        0.3514158499888815,
        0.38533736028834087,
        0.2739840329056505,
        0.29343370388404677,
        0.3356251594072848,
        0.31627919377968794,
        0.30589529824450484,
        0.14307099148409277,
        0.2840102143977512,
        0.5287864608046524,
        0.715311055698742,
        0.40590632514802105,
        0.6068117473728437,
        0.618429626616635,
        0.5272031266422643,
        0.7966646953479729,
        0.6585564830523458,
        0.8848054173506525,
        0.6907358125235668,
        0.7867964361574515,
        0.7618993327710898,
        0.671216367461643,
        0.39770288370154233,
        0.46104198845154865,
        0.1368547815697123,
        0.4077859072851669,
        0.29797201507509863,
        0.6409679586646094,
        0.23948144174251534,
        0.30102776022753075,
        0.2723353299437928,
        0.19544908518583307,
        0.5751475875017515,
        0.4693614982085574,
        0.26704630366933424,
        0.191339275588725,
        0.7569743354552937,
        0.2699337127471115,
        0.4153398073604125,
        0.39276511053406393,
        0.2949324128448021,
        0.2423712437444183,
        0.20225879238946934,
        0.30428196808364494,
        0.23031177659141677,
        0.2533510795721149,
        0.178905341433876,
        0.3400950726105877,
        0.3301502904855144,
        0.062122433063501147,
        0.19146379607803682,
        0.2464934179797129,
        0.3731702371702584,
        0.17957214545064118,
        0.3847250313875589,
        0.4292592644966567,
        0.4355843871777369,
        0.728198064698778,
        0.63597629653144,
        0.8279521003624173,
        0.6767820853536082,
        0.6455675671623998,
        0.49041137728097295,
        0.8148809328942136,
        0.47558050627249543,
        0.29676082118813,
        0.30538840496816466,
        0.3807280192145955,
        0.301800003696432,
        0.307931956461062,
        0.23775299537017605,
        0.5644934785768442,
        0.5435221891372635,
        0.8066717197023688,
        0.8349158267031521,
        0.670006926344305,
        0.6018916502558913,
        0.7602802980611023,
        0.604072923362247,
        0.7233581748410056,
        0.7988592141862659,
        0.43168727254509454,
        0.6664675207047971,
        0.5921557060050204,
        0.7271876386232379,
        0.5916520280246859,
        0.6144389805564082,
        0.8207316840364224,
        0.8604224375856543,
        0.7577694654138031,
        0.6058493913828661,
        0.7234441300525439,
        0.5814454081861081,
        0.578978904248959,
        0.7252286803159189,
        0.2522200649002312,
        0.2456092209197623,
        0.3146175806530955,
        0.4164172849066441,
        0.7324733642659861,
        0.12571647985435785,
        0.2961635745699557,
        0.222777919643233,
        0.30125051177221457,
        0.1820582315397149,
        0.21776056573762448,
        0.3983232689448531,
        0.38480481941895295,
        0.32031020384525166,
        0.4406126094428777,
        0.3232478454070168,
        0.7894620045503299,
        0.7055428503406076,
        0.6985046780856513,
        0.839241820136423,
        0.6127648870834033,
        0.5677113392513834,
        0.6745501081807495,
        0.8383713906706206,
        0.8178385991571684,
        0.19392169456065536,
        1.062133594243353,
        0.7389031338608614,
        0.5833224709422746,
        0.12719180792801532,
        0.09924752968283579,
        0.2094957612512382,
        0.2745659606763885,
        0.4255830866282498,
        0.47100595812820556,
        0.4047726729298179,
        0.4163146323683918,
        0.42445589449420995,
        0.30470490842922293,
        0.324680915817167,
        0.061102326182929094,
        0.12227781854478456,
        0.326390864156209,
        0.7428334021537563,
        0.3972682636156157,
        0.6229670258594575,
        0.7230387829782549,
        0.6820809318873624,
        0.6709454270628433,
        0.7815891409228657,
        0.8842657435163933,
        0.6939227133736119,
        0.8890192226042793,
        0.7079442514387126,
        0.6504387950619771,
        0.2798607355346264,
        0.44924675740152625,
        0.2733351880706936,
        0.6893172672176879,
        0.7873691132800703,
        0.6357982525708086,
        0.3121484682069768,
        0.2877111806665432,
        0.7541734181887323,
        0.3219217485440071,
        0.5568518668151013,
        0.5152837200985644,
        0.8060536027692917,
        0.7346672162543972,
        0.7213024624752442,
        0.36172317496771794,
        0.6429263560183356,
        0.2084525662731846,
        0.6789270249739547,
        0.7501342864659735,
        0.687529256955942,
        0.7257974456470475,
        0.5885647135936448,
        0.7102774069362283,
        0.6370945923445388,
        0.676472313142949,
        0.7420095432193652,
        0.90036454793869,
        0.8465689598985978,
        0.6250738697107029,
        0.5695624789695337,
        0.8073067019893337,
        0.5742533456395059,
        0.6677268270140585,
        0.8091300535671311,
        0.11114796149054192,
        0.2596030990573326,
        0.26537160371491864,
        0.2740586810109884,
        0.08969026432403542,
        0.7145557234217432,
        0.7250623108318175,
        0.8815066909013806,
        0.798272121739721,
        0.7036985044681433,
        0.6942869877631459,
        0.6235210232462308,
        0.8321580467900803,
        0.821130314863224,
        0.8658183756642884,
        0.8215581833776359,
        0.5631416410214543,
        0.5762877185768954,
        0.5984324725123102,
        0.6573182600345455,
        0.7520176031340522,
        0.7635111638722382,
        0.6540949348229643,
        0.6939052815941922,
        0.8698461051874607,
        0.6588108305140404,
        0.6224526604979345,
        0.6598180178385018,
        0.5685371633256657,
        0.5933733602979075,
        0.5688628918078954,
        0.7466518679887354,
        0.2261387018426028,
        0.38875934099858056,
        0.47331968746804276,
        0.19336486434936803,
        0.30440109014534267,
        0.11852106473840705,
        0.36043399122690084,
        0.2340241349075036,
        0.24243980390685177,
        0.2627920802513181,
        0.3540908715885055,
        0.22565842575070974,
        0.3358085587425187,
        0.3314978877521523,
        0.10297547759961631,
        0.12439049831925432,
        0.24270159818969336,
        0.17604821192832973,
        0.17362152329860697,
        0.1991709563605171,
        0.21914362265963547,
        0.2639177701031986,
        0.22217127688889804,
        0.24998366950970477,
        0.43965337317411385,
        0.24390135395378537,
        0.02713941238014128,
        0.5215942033539794,
        0.40640368149832473,
        0.2687478143934457,
        0.5175545979735747,
        0.38937324219514136,
        0.20408421534082805,
        0.3719227450675473,
        0.07553957833041001,
        0.18706453989622024,
        -0.20852871890809,
        0.3592756135494534,
        0.43301771727290483,
        0.24474835337467843,
        0.125726907015594,
        0.38408057991750943,
        0.09384034680568598,
        0.21122819531738052,
        0.35181984787930337,
        0.330395449802539,
        0.30208911808081457,
        0.7054565576667348,
        0.2874653551955889,
        0.558865843070269,
        0.48276685910455613,
        0.34821898169382703,
        0.22934621400875668,
        0.8512001629071771,
        0.6146496366749014,
        0.8817714143182983,
        0.6973984678033502,
        0.729942948944527,
        0.7095667306839222,
        0.7303658235831204,
        0.5066544929050733,
        0.27472025644000403,
        0.24335976736734052,
        0.21822870506094774,
        0.3143374148679269,
        0.14276054306910996,
        0.35208470872227443,
        0.2942111647726575,
        0.40276988124971663,
        0.2568168896724572,
        0.4344192867111004,
        0.17951909100846575,
        0.34727443257739893,
        0.31038628379574784,
        0.11605640630945727,
        0.4194819734548831,
        0.3611284185511757,
        0.4036157635682783,
        0.14586052550364342,
        0.40231365440067424,
        0.3526340342592987,
        -0.053528304277200955,
        0.14702884619380907,
        0.36623414155598344,
        0.12883841894618325,
        0.3030427978258126,
        0.2757571247911238,
        0.30920877066750146,
        0.35075299885232486,
        0.273548911062305,
        0.25903303156223206,
        0.3614513477119071,
        0.3845544825349583,
        0.22434797585791863,
        0.4400492745785112,
        0.3743985570580747,
        0.1978194705619885,
        0.3221327887426276,
        0.08955766750204185,
        0.46326791273247603,
        0.20756302261016674,
        0.2830025194875976,
        0.3756698655284416,
        0.34454479010243677,
        0.27994735678290655,
        0.39473300359493035,
        0.5389553815495688,
        0.31028407708615174,
        0.26935471681380374,
        0.2348878746024258,
        0.26804177694872267,
        0.2282992638650569,
        0.42010541469498763,
        0.25016180452946424,
        0.2144361535519771,
        0.02901267974986462,
        0.22965871761210818,
        0.5162404500468363,
        0.45100356939915237,
        0.18836862055519493,
        0.2451141261392854,
        0.2767543149436833,
        0.06737359084083812,
        0.460635542882801,
        0.16308978582317946,
        0.3833635708946119,
        0.10999932858926281,
        0.8542189913662636,
        0.7323102918249453,
        0.7949420698498753,
        0.7768811289541968,
        0.7312446833692513,
        0.2665970139671113,
        0.3646730809906199,
        0.3226638829880835,
        0.189740425944968,
        0.5135271282220009,
        0.44125368332507753,
        0.19343113971222586,
        0.6078714545541385,
        0.6221951641882926,
        0.4410386258042457,
        0.7622289670524184,
        0.6779185162179359,
        0.8880397634255127,
        0.770775177788533,
        0.6865486460512221,
        0.6001395396010388,
        0.7103470470983804,
        0.738598383977441,
        0.6178958210267858,
        0.6057526461827312,
        0.3401384675545247,
        0.42961417017752596,
        0.2679746251621154,
        0.26331761877721316,
        0.2619817884407652,
        0.2797730953178074,
        0.1602687768858173,
        0.308061728503866,
        0.19135820087398955,
        0.25522570190050425,
        0.40475828780557227,
        0.2814879435037075,
        0.1956653009840826,
        0.21422986014409318,
        0.3840973442064496,
        0.273066065892284,
        0.3598449549513605,
        0.1861454669426097,
        0.16380372043097316,
        0.7383533353565269,
        0.8255769768009793,
        0.6671473113963798,
        0.6584397948060441,
        0.5510302117965776,
        0.7228201705532015,
        0.6458333342769025,
        0.7083295298582478,
        0.6765722924679981,
        0.8988370681342982,
        0.6390540666857076,
        0.6613308153411007,
        0.6913752298051549,
        0.5799696716027298,
        0.3176905056880319,
        0.24319668257547722,
        0.7452148635522164,
        0.9546303031751214,
        0.6775669352370937,
        0.6119376434924696,
        0.8072925274271808,
        0.6419158800542767,
        0.9077053121077666,
        0.7273461915329875,
        0.8420727755418895,
        0.7193710523315117,
        0.6849275348685943,
        0.7599807290036888,
        0.8076503784531427,
        0.7805966266072478,
        0.8039097215162269,
        0.6968982897636408,
        0.26166112296333194,
        0.22816569292510588,
        0.17378964511165992,
        0.5941659593271019,
        0.6774934916861581,
        0.5911703046214044,
        0.7592851103040511,
        0.8240651505625004,
        0.7779660155046509,
        0.5651781949663877,
        0.6057534939391854,
        0.7141623379552962,
        0.28414365987159523,
        0.34734635364889266,
        0.10264883887528975,
        0.5599992497790781,
        0.5706145933911434,
        0.9158878010045022,
        0.20556306510923242,
        0.304871774139409,
        0.36379537470443707,
        0.14714815206361576,
        0.38956736203181463,
        0.1841652437405287,
        0.18964026885262472,
        0.373393173949736,
        0.37205488863426434,
        0.45255468369545027,
        0.2554718048548197,
        0.31284006529534797,
        0.22085663243107007,
        0.3469087059406495,
        0.29708107162410746,
        0.18632207036569823,
        0.05342791794422274,
        0.3422865185696158,
        0.47582429819214705,
        0.229426084625045,
        0.3982792980726384,
        0.8267223699055395,
        0.6452753529098054,
        0.7102839453888019,
        0.6586281976404929,
        0.8159813097088294,
        0.6776453346634547,
        0.71924499919222,
        0.3613117533485387,
        0.4246176375483321,
        0.3470317500837829,
        0.35548946523623465,
        0.2771136087004974,
        0.24728337396827896,
        0.43196432447551064,
        0.15446294251260442,
        0.03876789342643969,
        0.2441258910257569,
        0.035320881763845256,
        0.31736906721259417,
        0.24646005273422386,
        0.13188360518980674,
        0.2696845358045465,
        0.6465656860615857,
        0.7211849814522383,
        0.5754680200809075,
        0.4476855361477176,
        0.4028987817363778,
        0.2728706097397464,
        0.3608446207994406,
        0.47372299480773866,
        0.11857979908515831,
        0.26524263309234025,
        0.4890286854706711,
        0.6870341781730541,
        0.8098181866533588,
        0.7158882537396478,
        0.6365813606686751,
        0.7181825762641448,
        0.7320677383239524,
        0.7500676474457941,
        0.6863836756139596,
        0.6785422560272892,
        0.731754796176397,
        0.864141099224462,
        0.37646736127156794,
        0.32332224977007995,
        0.19867769794223775,
        0.12991854789947893,
        0.25449424558102757,
        0.4132671952039901,
        0.30998633685895194,
        0.43933052943452944,
        0.3549657515503791,
        0.21332527801243462,
        0.8914643501496782,
        0.7233261477880443,
        0.595027010212898,
        0.6478303379138132,
        0.7709247353847556,
        0.678904895570283,
        0.7384938708978264,
        0.7801939221618948,
        0.3354211409646489,
        0.26733584617758216,
        0.29868367988246847,
        0.2186604712127733,
        0.23652334454360138,
        0.2596741707457939,
        0.8284627033198592,
        0.6192948810776444,
        0.61071884870916,
        0.7334200764845534,
        0.8239359770930662,
        0.2926081924305855,
        0.379701315196701,
        0.37354575836686926,
        0.04302757179089558,
        0.28029581459498754,
        0.27908773289917804,
        0.3749734463939187,
        0.0656851173939203,
        0.2086098950564459,
        0.31217200089998676,
        0.3633611716400699,
        0.31348997643402593,
        0.35865814616062114,
        0.22053150855346842,
        0.33904664515054317,
        0.4440480796652035,
        0.4139116400606001,
        0.27711533429041435,
        0.3433413343549442,
        0.8519257411199695,
        0.7076018423204993,
        0.6556251474454581,
        0.6294472813280828,
        0.6580132508385649,
        0.7103861207032226,
        0.6713562556415272,
        0.6377241294712735,
        0.6133480258853224,
        0.7201455949313894,
        0.7537561416319934,
        0.6101896033464063,
        0.6885330801497288,
        0.7477918722078891,
        0.7194829450532215,
        0.6706864551846811,
        0.7262423737194261,
        0.7520634920062254,
        0.6743916978260927,
        0.7675443915856847,
        0.6411869815030016,
        0.7356951260165686,
        0.7452087147802793,
        0.36458608582770047,
        0.410585641783429,
        0.1960342738352427,
        0.2194391248282729,
        0.6586210857505024,
        0.6004555330605928,
        0.6749728672307489,
        0.655419822376499,
        0.7092786371793516,
        0.7885976599190964,
        0.7596751574621131,
        0.6577141102901778,
        0.7242517720106711,
        0.7103617366390452,
        0.6857438794096914,
        0.6798003578139218,
        0.4030036456139896,
        0.20049518193802152,
        0.42218481122347756,
        0.23403871810504442,
        0.39012942058536043,
        0.273473704502506,
        0.19201183840022198,
        0.6726446969861561,
        0.5859475726603611,
        0.6632281584368643,
        0.6912781735982497,
        0.6778384810683337,
        0.6027614860489763,
        0.8277298820334371,
        0.8333219412638131,
        0.6605661183561683,
        0.6462317170081838,
        0.8109578358742556,
        0.8223030279836341,
        0.6747157779194797,
        0.6615531598132379,
        0.28003415094969525,
        0.3068536947583751,
        0.3213120149150251,
        0.3508712660006834,
        0.35771510669699147,
        0.3243058159724411,
        0.30354050067457244,
        0.753116282939455,
        0.6523286657349296,
        0.5878644892019846,
        0.8386122377480995,
        0.7303321208933655,
        0.2664178604595331,
        0.2679919181292898,
        0.25133989369063237,
        0.24757505695473034,
        0.5733092281714585,
        0.732343983793031,
        0.2700934195380016,
        0.2517511642125684,
        0.42443776164869274,
        0.3191510465036438,
        0.7258644517254931,
        0.7158945967647808,
        0.8257971923749785,
        0.930377179260298,
        0.6653763849456986,
        0.23877185598625367,
        0.3285554180245981,
        0.3711921861122256,
        0.2738748726657539,
        0.2843520326092808,
        0.33586059221630676,
        0.6163052356272186,
        0.6753847574739625,
        0.3057255337303147,
        0.34864912824004063,
        0.28759801344845665,
        0.19937283752492405,
        0.3518741880572996,
        0.2328458599601167,
        0.2764507366150619,
        0.2587425803644849,
        0.22459240243347553,
        0.3527249186066629,
        0.3169002999419141,
        0.12724469860579452,
        0.6457646677451955,
        0.7464581136069718,
        0.27482176042359724,
        0.21952839388116005,
        0.2390226449037233,
        0.3024111253131344,
        0.3517847346296223,
        0.34967108030758914,
        0.417949597443236,
        0.31602121679172274,
        0.16604871180579697,
        0.33255428302343687,
        -0.00710636234603626,
        0.4371719885859905,
        0.3963130664235421,
        0.29530116185017224,
        0.2717409162288782,
        0.5984846191880597,
        0.760038885776479,
        0.5377032275772247,
        0.8067078513783392,
        0.5733186055112269,
        0.6286086350991669,
        0.6973154877334422,
        0.6231855286173482,
        0.7016577890825884,
        0.6544914935432874,
        0.667117976523488,
        0.10169187906766691,
        0.2009826031920128,
        -0.14601056105649368,
        0.3841392087980897,
        0.27824342699263155,
        0.24099019910019973,
        0.7785789221762613,
        0.5921730743510668,
        0.6241246529510331,
        0.8792200475107397,
        0.6823960754185854,
        0.8125039837763663,
        0.7742402321073195,
        0.757205368396264,
        0.265793939859111,
        0.29062392231436285,
        0.1315682237327148,
        0.5588132414185178,
        0.7329661413097917,
        0.734879143255243,
        0.9089321463027294,
        0.49452073901744226,
        0.7024106644570413,
        0.6643451560555153,
        0.2920950837133312,
        0.47689112836226916,
        0.14233039603322503,
        0.3413898914141691,
        0.42776565040615455,
        0.3265527644249022,
        0.2472923040531726,
        0.16336394161471077,
        0.3675392032156442,
        0.5313019876735184,
        0.26568205123187155,
        0.4038719001102589,
        0.25293259908568305,
        0.2501026542900138,
        0.16653006921420724,
        0.8599670595703087,
        0.30197224817896184,
        0.21546568489567985,
        0.4147558721845263,
        0.39652552938022534,
        0.3004097076641292,
        0.7122030666816023,
        1.0563901110263532,
        0.7934197424855535,
        0.7918719536020138,
        0.8665273584326624,
        0.9306282335155978,
        0.6559666930412799,
        0.6026727218857237,
        0.701352413197388,
        0.6869799798817556,
        0.6935478765607577,
        0.5664177755736324,
        0.6369282514412167,
        0.6115936047546953,
        0.7069596452842849,
        0.6843765355571296,
        0.6374954449344842,
        0.565292492373577,
        0.6033302349469919,
        0.8432155363680531,
        0.5476130255659117,
        0.6756468129034763,
        0.8169308662413686,
        0.8505641816786442,
        0.7385919226372339,
        0.696526514976055,
        0.7074534769943064,
        0.339332862718445,
        0.28251018362337416,
        0.3072317189591103,
        0.3061137909109888,
        0.40074400684404776,
        0.2799145699360932,
        0.6175566622413183,
        0.7181842742880772,
        0.6842606767439654,
        0.585619896901285,
        0.8191921053588607,
        0.33887026357323735,
        0.3174737494675044,
        0.8797426252571946,
        0.7060415193079755,
        0.7662413791831089,
        0.8051804433106772,
        0.7020601388908355,
        0.8752963302013846,
        0.8185875612457403,
        0.563614145998137,
        0.7904069548238166,
        0.8459806285025185,
        0.8180890506007342,
        0.6910740084087807,
        0.6719378468074759,
        0.86799540539085,
        0.6988898021590374,
        0.9460259277252591,
        0.6836060942487604,
        0.2613587623213021,
        0.23596716883952393,
        0.21592379904537146,
        0.26543660058158314,
        0.20573309020466465,
        0.4589754210845291,
        0.2894480849965655,
        0.2659676248456273,
        0.0783468344155482,
        0.9151094465309818,
        0.7397941174036321,
        0.709084256537306,
        0.7958713774521794,
        0.8521066186205251,
        0.8128732304589008,
        0.5820781808386357,
        0.5400961010580178,
        0.7339057737101438,
        0.7857883082888552,
        0.5934188734081306,
        0.5240148545561804,
        0.6106169226508231,
        0.6629401187018883,
        0.8749180124862314,
        0.7105243175657605,
        0.5619995157304616,
        0.7183510137901896,
        0.6347534198382094,
        0.8516298642511537,
        0.510101272680841,
        0.6108974577090911,
        0.2115400548130442,
        0.3709252750910047,
        0.3197586523377995,
        0.290117152571401,
        0.2595407956943403,
        0.38866379038677157,
        0.2844870220395227,
        0.2809408975902832,
        0.3080639286916142,
        0.6315787805964787,
        0.8338757098598029,
        0.6715187166586077,
        0.8259054325749583,
        0.7137117370304469,
        0.702835090411494,
        0.7678937627270822,
        0.9058404408647399,
        0.7757170473416799,
        0.6873089586105491,
        0.8810435913941879,
        0.7606344736527676,
        0.7252410014086093,
        0.6496863319247824,
        0.6438356187394495,
        0.6908388970621788,
        0.31788364384944806,
        0.32780799429210783,
        0.30314375862714266,
        0.14244681123433867,
        0.1761806801619809,
        0.2719550139000628,
        0.2510844297026829,
        0.28621131146036816,
        0.38832811694722147,
        0.2910391837397659,
        0.12353905202948444,
        0.4198459523771409,
        0.18246203406056927,
        0.22468615440574355,
        0.1998057929723556,
        0.22728866075737136,
        0.3848437955667873,
        0.46076003080518135,
        0.2765733210076994,
        0.4463090332829831,
        0.18921944950194394,
        0.32652140083830744,
        0.6113414840347774,
        0.7895321531380828,
        0.6488528429790006,
        0.45179438683731993,
        0.778226187853201,
        0.6586191427048539,
        0.7326841872621239,
        0.707096298098236,
        0.5636601685968485,
        0.8083435306947776,
        0.7982759151216083,
        0.7005171428714806,
        0.5684548132640476,
        0.8731483077971767,
        0.767346630045733,
        0.7549141872370803,
        0.7131481480549122,
        0.7712024029103421,
        0.735692632667703,
        0.8046944238495285,
        0.7527434746200802,
        0.784991499680416,
        0.856247459286679,
        0.7261521692333089,
        0.7988080527018316,
        0.42373055445960106,
        0.6632303579297226,
        0.7886485060553907,
        0.2865755673356434,
        0.2612808796872802,
        0.11887745543727996,
        0.45226491148922837,
        0.2972491987429357,
        0.1785490602168499,
        0.26062770164388677,
        0.33230360203691583,
        0.16739953382847406,
        0.06698535114435271,
        0.172429504737644,
        0.28450056697146314,
        0.28844897598549896,
        0.13414940871342587,
        0.4401879919412354,
        0.4125134956382813,
        0.32462490972976643,
        0.17803396008023292,
        0.2681089815307236,
        0.18095654442783304,
        0.18437886424296612,
        0.4742814135110484,
        0.3601567829971904,
        0.2924461562332542,
        0.1261490735181779,
        0.4097677046635931,
        0.4526410232978985,
        0.48845974204815046,
        0.5892797734835097,
        0.7904657000601562,
        0.6417199331384205,
        0.8055340530779992,
        0.6798599972511419,
        0.7219200374873094,
        0.715881294774621,
        0.6236435010837421,
        0.7749439815698175,
        0.567641097677934,
        0.695450524849198,
        0.8921417986948528,
        0.8194202552589396,
        0.7280565243424993,
        0.7464178743800859,
        0.6071745220804449,
        0.6729365091425629,
        0.6417781744292811,
        0.9466328709251388,
        0.6742305139224237,
        0.5673615636418926,
        0.6963511302130423,
        0.8606889472515361,
        0.5850990770364624,
        0.704802760872813,
        0.7474348194630538,
        0.5700553485777975,
        1.3386114932716,
        0.7092107762531276,
        0.8741073989276678,
        0.8529157009030833,
        0.6192469443991103,
        0.8094877188471377,
        0.7886739422736646,
        0.8180154488448068,
        0.8412548449056931,
        0.682518041134637,
        0.7772581771121633,
        0.706808891647351,
        0.6703078083512037,
        0.6267188359265462,
        0.5443566241192419,
        0.778820738881152,
        0.6956510358794938,
        0.7166606953264244,
        0.7552825379265405,
        0.298198617918998,
        0.324426810286111,
        0.24789924494460847,
        0.2641770721110958,
        0.29813117466402445,
        0.2603708876578833,
        0.15765644415675356,
        0.8364718728632188,
        0.76631082975505,
        0.5238531513226055,
        0.36484517509888104,
        0.330785794420245,
        0.3228681826447649,
        0.29232572239036275,
        0.07951086862624167,
        0.023974140300877356,
        0.3391510423726049,
        0.32260751881354593,
        0.23352059931213728,
        0.24858273508871204,
        0.19655961636797048,
        0.2458359606634039,
        0.12598498438472538,
        0.28456806829623343,
        0.2704621003669692,
        0.09312988288154221,
        0.29586724496257694,
        0.23942919485259276,
        0.3452880136714999,
        0.26231172249103574,
        0.07774227135332343,
        0.2755430181454502,
        0.2610236581623112,
        0.3573119206104888,
        0.10600004966613247,
        0.33897456304288787,
        0.18541232712853783,
        0.8366077933679013,
        0.2949607792001324,
        0.6659210555576014,
        0.7597441140539648,
        0.6518762561091267,
        0.7061709746486579,
        0.6295370115993917,
        1.0976260101909998,
        0.6885937297759562,
        0.7014104656559046,
        0.8383411806713877,
        0.7245901234837332,
        0.5421004203110554,
        0.24714189140167436,
        0.4536840213491144,
        0.3164554208293574,
        0.08206864160578628,
        0.36118563303112244,
        0.31233401245874265,
        0.19966390751109683,
        0.2439932876380453,
        0.32434845438335075,
        0.4861016859139245,
        0.47710528197174124,
        0.21092545291134399,
        0.4445865672739967,
        0.2911283332782418,
        0.1734294056724015,
        0.28908390897701686,
        -0.06918900596909791,
        0.2928085140551347,
        0.4400332780396863,
        0.6225640974492685,
        0.6008156151483652,
        0.5449684744942545,
        0.6477027045745533,
        0.7539916540151397,
        0.4901910875703441,
        0.7772286557178258,
        0.5663458663105585,
        0.7450443665797304,
        0.5036466067767371,
        0.4649454655123898,
        0.28684731501245825,
        0.3214875129171105,
        0.08172939864000628,
        0.28988588610536403,
        0.2780828996245481,
        0.6264656095369614,
        0.6071761071085626,
        0.9082740970945594,
        0.7863792638881834,
        0.6192425613289688,
        0.5880466918935785,
        0.6535303974569832,
        0.2907820394675383,
        0.44309834912489,
        0.2997130686038933,
        0.3116142961595437,
        0.2506677859694704,
        0.19528668271318794,
        0.2396724714747335,
        0.2383168897728777,
        0.4177470732838326,
        0.3354516630770385,
        0.4663646504483169,
        0.40842999570016486,
        0.23582826773528917,
        0.27900072925865216,
        0.7429964569361315,
        0.6978378604127649,
        0.7037741894378804,
        0.7366239431579293,
        0.7529730886698255,
        0.48470024680592005,
        0.7770422620425123,
        0.7278017996947497,
        0.6491298547324895,
        0.6520725572715902,
        0.7456242666153516,
        0.5708504742052454,
        0.6733857361167489,
        0.7825676205204164,
        0.9277282176352037,
        0.8923638732497217,
        0.7257062428337114,
        0.8349944001218749,
        0.3548876973104057,
        0.37064055087393505,
        0.3481511196982872,
        0.18717305759513436,
        0.44547164043363846,
        0.40029036793798217,
        0.0842474111353979,
        0.41711103480880224,
        0.5124968563655269,
        0.3865904136774663,
        0.20796618497573055,
        0.2826245666063915,
        0.298412743406709,
        0.36803363162260533,
        0.3518619155641508,
        0.11223837786271389,
        0.4138223409163608,
        0.3122452471962445,
        0.09537818816788111,
        0.3918701871701048,
        0.3510556095579634,
        0.25319152342706425,
        0.3885993015167316,
        0.24387789181044706,
        0.19826104354729956,
        0.18359925892304416,
        0.36824257945488753,
        0.1896269581858631,
        0.09249817032350872,
        0.33647778334630324,
        0.29956880069508374,
        0.04042889946102879,
        0.2356518361078858,
        0.3581414888431832,
        0.27111658366042524,
        0.2688646387217158,
        0.24572464801074814,
        0.6320678091846968,
        0.605673952230286,
        0.6664764591830801,
        0.530299643197822,
        0.7696498166101051,
        0.818239953572704,
        0.6893134234825993,
        0.679413854579112,
        0.6831095670701313,
        0.7023237609917807,
        0.7342539774831623,
        0.8901763994231442,
        0.7618817741688543,
        0.619859723431678,
        0.5234013691162478,
        0.7993323998976161,
        0.8000772380128787,
        0.6698490421225765,
        0.8280843692942335,
        0.7636324940787367,
        0.48944231601204624,
        0.6284373890318612,
        0.5376617412586238,
        0.6029917122906038,
        0.6805827636890543,
        0.8284422558623374,
        0.8707222412965115,
        0.6176747302444087,
        0.700142716380096,
        0.7868157600595039,
        0.7358312405241364,
        0.6999939028933024,
        0.7795424024145232,
        0.6615382509932384,
        0.5518827220537311,
        0.7368890271737583,
        0.7178107649788212,
        0.6971533975624461,
        0.17125632783915343,
        0.21114225053848318,
        0.12051011574069018,
        0.16477088942595253,
        0.2560480074558505,
        0.2582941813902502,
        0.208056284784263,
        0.2585211258613187,
        0.22603233639858183,
        0.42060160351062237,
        0.3045247638209093,
        0.768907425290659,
        0.7385494030013349,
        0.7535409917532985,
        0.4087852321066711,
        0.3283060384384562,
        0.29574268736707326,
        0.18757522732637058,
        0.45139915359871197,
        0.6834590681079089,
        0.5690156490935571,
        0.6609614379521637,
        0.558365259027985,
        0.7167503209176835,
        0.6067309817032693,
        0.4590925318862386,
        0.670617160717204,
        0.3395574611673587,
        0.1378005482261677,
        0.24407315591979264,
        0.22825315698494603,
        0.33727408254253166,
        0.3505533563900018,
        0.2110124492377646,
        0.3125872030443319,
        0.21539068950478368,
        0.6223771575616774,
        0.7240119253017933,
        0.7644274463635973,
        0.8866118580148362,
        0.3802880932063081,
        0.18345913726080468,
        0.22412745835761072,
        0.3649604834028273,
        0.4894291004531119,
        0.430438668730426,
        0.41430378305248433,
        0.26479327755571164,
        0.4077773521932425,
        0.23543973259281187,
        0.24764968208103172,
        0.27849642361388954,
        0.3141126176750354,
        0.7699235371377527,
        0.6923985427514415,
        0.4737163304889656,
        0.43326779897060114,
        0.5959636600835946,
        0.29231097160936015,
        0.7402469814271322,
        0.7415043292507945,
        0.726253818150176,
        0.8512996526447707,
        0.6335718744185275,
        0.5744045446758942,
        0.7856137483655063,
        0.5378964912786854,
        0.8021615506535728,
        0.6895159945379492,
        0.1522530386858294,
        0.2845895904029829,
        0.5500834055435024,
        0.15449757937996647,
        0.5727727636072606,
        0.5903622648522054,
        0.7062309225824822,
        0.6622678616835284,
        0.775425644816322,
        0.7448973441740406,
        0.29179919369617274,
        0.37995960644071886,
        0.15979912376518035,
        0.1519861473035422,
        0.2511119332091264,
        0.3384291429368546,
        0.271102317442713,
        0.9669778301453905,
        0.6676816592477556,
        0.7599312757366427,
        0.8250328624285189,
        0.7368239793758149,
        0.23009707903729087,
        0.3624708690827556,
        0.08811736432853842,
        0.258471457447807,
        0.39926424807457866,
        0.22041489431664607,
        0.11482920792433622,
        0.39174176696904134,
        0.37903148646291457,
        0.26419665516635865,
        0.20827382793243257,
        0.2108999897475767,
        0.35124204503175654,
        0.3227300175358421,
        0.2523743614469088,
        0.24853833208267676,
        0.09096971172948705,
        0.6108708617508678,
        0.7692403743016322,
        0.6185119571862483,
        0.7082218307314071,
        0.699100676655357,
        0.7942453744079649,
        0.7701960971419818,
        0.6925122485737881,
        0.6306202824001113,
        0.7051857901305834,
        0.6627607680681558,
        0.5777087044737664,
        0.7202371850389545,
        0.9675109392637286,
        0.8564446562988355,
        0.677641596577999,
        0.5245479043514436,
        0.6767342469389919,
        0.7563228660287943,
        0.5186397487116521,
        0.6745858659695321,
        0.5828829221910379,
        0.3737131311367971,
        0.334302314633175,
        0.6572935054264134,
        0.8228010063281739,
        0.8927265659646529,
        0.7430239279481857,
        0.6694263951066823,
        0.7655474605393863,
        0.6382295425104099,
        0.6812547162453519,
        0.5289242687356283,
        0.7227051966711654,
        0.3398889244451655,
        0.30681632060047614,
        0.1501513072578515,
        0.2343552495221473,
        0.4211658869516831,
        0.17448947415352684,
        0.7530490217831011,
        0.8830186499442414,
        0.6238779039896373,
        0.8059834992414922,
        0.2836443555171459,
        0.1922354077535779,
        0.114120589646442,
        0.25042160633208416,
        0.3195835841930296,
        0.26335585291421004,
        0.3485468633676724,
        0.7143521353252994,
        0.6535301504365484,
        0.8196260459945958,
        0.5209907851025651,
        0.7328398135050596,
        0.7019588376928828,
        0.6134370334535685,
        0.43112405385118385,
        0.39699160336143013,
        0.14867202904862317,
        0.33307454494752065,
        0.10721967469510299,
        0.19529315431335295,
        0.5246193115630108,
        0.5582186873607091,
        0.6176845443586988,
        0.6807722495971233,
        0.43792344253540244,
        0.4902355396055789,
        0.4751565574301976,
        0.20404919875190147,
        0.3380002131193609,
        0.3692836731932061,
        0.44575845640651773,
        0.2230485176161708,
        0.25117791476414064,
        0.40393385360664763,
        0.40756008483425893,
        0.367755059095637,
        0.3958024416021631,
        0.2720702761210561,
        0.3017959074629088,
        0.16764957178357467,
        0.23292372746176948,
        0.5692338958917205,
        0.2569982449085919,
        0.5382490859021596,
        0.5216710263565413,
        0.7546092039893225,
        0.8674832014064712,
        0.6828114654612208,
        0.8227957422631741,
        0.7323233017567354,
        0.6059780912216666,
        0.8294428876619805,
        0.9828638161163787,
        0.7889373485478326,
        0.4282062813836471,
        0.8925445547301791,
        0.7950797082288786,
        0.8532941287489462,
        0.6004011093117271,
        0.6724070903508083,
        0.75616217430965,
        0.2734503657070869,
        0.1048770448667427,
        0.18580202058018744,
        0.4997057170269435,
        0.31096552584217,
        0.22691584246027385,
        0.35332094247589974,
        0.5632941400015729,
        0.692035103907782,
        0.7311689470394028,
        0.7528561668695163,
        0.8032601766954904,
        0.8912200066282647,
        0.11297218830080086,
        0.8235509243521754,
        0.6780915309627715,
        0.45586528186681585,
        0.8277874816194687,
        0.38532935858956424,
        0.22434303980417172,
        0.46122619050584013,
        0.16184330374442807,
        0.3182526198412095,
        0.24310434929707567,
        0.55058447062612,
        0.5397019620343201,
        0.6444951194095312,
        0.6598917161905602,
        0.6887094055890516,
        0.7959830260934458,
        0.6031478354201101,
        0.7676882484612074,
        0.8488523202109743,
        0.12358122213828232,
        0.2976705005499019,
        0.31186847888208413,
        0.7825676219519003,
        0.5911350557472173,
        0.40079402721247803,
        0.7077109162960932,
        0.15863528591391923,
        0.2022490835784552,
        0.2100732991512441,
        0.4790513689551818,
        0.24148464008676557,
        0.38137323685567454,
        0.4649554404094737,
        0.34045667879131886,
        0.14319613372310339,
        0.37838470081991865,
        -0.12319539204928384,
        0.3785652941952411,
        0.549224450598552,
        0.3558753684184089,
        0.49909687011724246,
        0.7746069303741732,
        0.5892391613601865,
        0.8262977631773434,
        0.7473453431149957,
        0.800652641295946,
        0.49296725425864235,
        0.7239592307086622,
        0.5827765127775771,
        0.6346483333155201,
        0.6705810968013259,
        0.6835988252051168,
        0.6378688722054724,
        0.7019240892376589,
        0.5495370678668661,
        0.8236580878303037,
        0.8321336739060808,
        0.730582924287146,
        0.7962463785856416,
        0.4058112708802902,
        0.6586145097087375,
        0.7310465351755965,
        0.5895153675208799,
        0.5376370736470545,
        0.8838524068897966,
        0.7503141638065082,
        0.823967362132788,
        0.34284121436298576,
        0.6476691427752046,
        0.5725275022828827,
        0.5566234242859777,
        0.5500311135624797,
        0.9002916680539433,
        0.8990942873408133,
        0.6050153850382947,
        0.6475860258532627,
        0.6955674456588165,
        0.8130123600841368,
        0.4747924365435999,
        0.8252752199625735,
        0.7232673187102764,
        0.1932349816969834,
        0.3051896948535376,
        0.44837562224808797,
        0.11734504506385825,
        0.4130200620053984,
        0.3383986045055788,
        0.22021952550055737,
        0.12999159243722333,
        0.2707197822424513,
        0.13898930795160264,
        0.32227197161733345,
        0.28790208528516537,
        0.3724810432071451,
        0.1575459147364261,
        0.2223765465663027,
        0.3145158726900505,
        0.33769379928291726,
        0.5378709822023096,
        0.7127782934260923,
        0.6278820633364135,
        0.18940098509651387,
        0.1814787545734852,
        0.1730538049426988,
        0.30216245718505375,
        0.43771324747785706,
        0.2840373844344641,
        0.42406642856377835,
        0.30028093273245515,
        0.16037775065124787,
        0.27572887738441926,
        0.19398168953573885,
        0.34662648747975033,
        0.5291145426594533,
        0.17296830322140122,
        0.2293759108753179,
        0.29752745052281143,
        0.1092427074012583,
        0.5464468774496778,
        0.7357488379250025,
        0.6696175486935225,
        0.5529110987021322,
        0.014972240188535385,
        0.5360579119691897,
        0.24339863080011678,
        0.3225436768085931,
        0.27453523858440004,
        0.04889059711133967,
        0.3024251872731039,
        0.2921539210779225,
        0.6296895371273585,
        0.2636663881577206,
        0.2668750007817136,
        0.10419923399105821,
        0.30096778557904386,
        0.6467970730895569,
        0.6982161104976776,
        0.8579189060592229,
        0.7236225921936064,
        0.7204804768751039,
        0.7984725159586146,
        0.9927622077619531,
        0.8179687872514101,
        0.6774982052226145,
        0.733887086914438,
        0.6032567139627265,
        0.7458647479778948,
        0.1799257935561392,
        0.3916334087164793,
        0.34285775274249203,
        0.24545077913020577,
        0.32316884413499986,
        0.8098817987771736,
        0.637134355916741,
        0.6908321895319457,
        0.5552880744365759,
        0.7536244670854676,
        0.6406315923647345,
        0.6868593326451786,
        0.744038003373862,
        0.8391495953894665,
        0.5819516968556196,
        0.5790736801968399,
        0.7433711789721595,
        0.8083281066659759,
        0.7537826021072067,
        0.8345653431431704,
        0.7551691769223614,
        0.6166771348301018,
        0.852699766102846,
        0.5799224889382295,
        0.7426140550535397,
        0.5206204677232587,
        0.948235930585108,
        0.7746831192388607,
        0.669744475391915,
        0.6907690553141269,
        0.7156724460237814,
        0.537816709550789,
        0.7523935707902186,
        0.8935772912684538,
        0.8298591689953353,
        0.7752505958313348,
        0.5396972369643281,
        0.7705256403216747,
        0.3288059300795857,
        0.18915130735292088,
        0.17016808285822174,
        0.27114671441881966,
        0.28709304810493164,
        0.17508889782920495,
        0.20127939412029736,
        -0.12427023780560581,
        0.4184949613989383,
        0.8205873229635265,
        0.6186770382196577,
        0.7111315420739007,
        0.6360650377346582,
        0.482372070894794,
        0.6348880444024947,
        0.6799049342842088,
        0.708435995569612,
        0.5725704254657644,
        0.8043885587148338,
        0.6983323587920687,
        0.609379307570977,
        0.8869622073585051,
        0.5973536670112115,
        0.859849332919342,
        0.8820746163916662,
        0.7770542408712936,
        0.6980620471146725,
        0.7850322134359654,
        0.6617194305036765,
        0.921885057482988,
        0.7468265373566205,
        0.5846409004917651,
        0.6728126563852366,
        0.7144035211418428,
        0.7605603053095764,
        0.7200260815580349,
        0.6773038649478851,
        0.6599093414789785,
        0.5245830242745827,
        0.8276928201380239,
        0.6344325519199296,
        0.8263982183742786,
        0.8242137323126952,
        0.7616655450146366,
        0.7448717001130212,
        0.6943572748379921,
        0.8214571056643754,
        0.7967581836129861,
        0.18438600427461246,
        0.830278796477132,
        0.6879676667862813,
        0.7384265671261052,
        0.6207997641651517,
        0.7123227443883843,
        0.759014579225945,
        0.7208831241083051,
        0.893092360631695,
        0.8014657087230218,
        0.603019907128322,
        0.7815336542413692,
        0.5809710015686103,
        0.16191089825405078,
        0.1733925343508113,
        0.3745660282494821,
        0.3316206070932871,
        0.5968016255587926,
        0.7638303292917794,
        0.4895703274674781,
        0.5802255112037852,
        0.701098454530784,
        0.7656718785029816,
        0.609033249957446,
        0.1692327037214976,
        0.16093830130939524,
        0.15749264567546972,
        0.10273334975602832,
        0.22616193276690172,
        0.25763739123974067,
        0.5842589316227432,
        0.291042714476565,
        0.26265205679767223,
        0.42654373943140794,
        0.20443656745078367,
        0.20987143535202843,
        0.3472923658981587,
        0.31575670657924687,
        0.2975242786939118,
        0.29535627838941014,
        0.31885473224449445,
        0.2075777931276853,
        0.2953808715905846,
        0.1319467923335436,
        0.2949204946413398,
        0.14858742936184244,
        0.014613232998768424,
        0.253482141477797,
        0.3597536258674521,
        0.26258733691666336,
        0.44991593660427676,
        0.25617231531800577,
        0.25756237484174027,
        0.1810331187122817,
        0.3498023744440915,
        0.42370114927982144,
        0.3327946149339305,
        0.455081052970728,
        0.4568986387014019,
        0.24142693102093427,
        0.3973542311782164,
        0.16430549693683047,
        0.21197852343646156,
        0.46868942251339585,
        0.20316983059372853,
        0.4796122323362275,
        0.2982915870896562,
        0.833299286768879,
        0.8061052860993324,
        0.7491012643554658,
        0.20701173602947417,
        0.7377774124914467,
        0.7189477612747751,
        0.6176218183540231,
        0.5991254677477209,
        0.6250401253085404,
        0.5433450085182507,
        0.3921978839613878,
        0.28909803271924644,
        0.33963199052101845,
        0.4677264775204192,
        0.13882012774974256,
        0.38927550908089203,
        0.3472766121439027,
        0.21272240433531653,
        0.31071674258320825,
        0.05058504704092629,
        0.3625825637945344,
        0.345472991932991,
        0.383273820228448,
        0.3998905518192492,
        0.16358137663219727,
        0.2329475316484764,
        0.2947497280367987,
        0.3963945396523837,
        0.22412630011444043,
        0.38303549830240463,
        0.4071405933508853,
        0.7696739074286387,
        0.799194603682726,
        0.39391279259867557,
        0.6428726727541026,
        0.7994892865950278,
        0.8793394051092932,
        0.7448174768556955,
        0.8122450866396271,
        0.6678854186586068,
        0.787369715141586,
        0.6629919277298683,
        0.7056454485996609,
        0.5815074547084986,
        0.5142577575239627,
        0.6639076409248474,
        0.2852806045415906,
        0.3014586163415894,
        0.34926780629122023,
        0.5404417542093951,
        0.1898936227262897,
        0.3190276186865964,
        0.22392971994263638,
        0.10053903699943524,
        0.1719636783831828,
        0.38404698819333477,
        0.6049706107248362,
        0.31121491714386135,
        0.30124359075861,
        0.22705911966058823,
        0.2746154407820136,
        0.4688740713573621,
        0.24809030365277684,
        0.16012272275971784,
        0.17740319406938423,
        0.21026854920694868,
        0.35571926013049743,
        0.2444552912359892,
        0.41436987878340836,
        0.7260447122720978,
        0.6893433818850256,
        0.134117198361154,
        0.27848456684091993,
        0.15070736718262362,
        0.8227710634631729,
        0.5761496308498694,
        0.6332445047128668,
        0.6987199303717101,
        0.5579561747712003,
        0.7409620289425939,
        0.6907685833122271,
        0.6564170880153203,
        0.7992574661701528,
        0.6413492644905712,
        0.6284212660185113,
        0.8463685901440564,
        0.6473701151391358,
        0.710022710245203,
        0.2588383654330829,
        0.29145397448046717,
        0.33210318189663746,
        0.1463399412924459,
        0.3748726203019678,
        0.2814842617437325,
        0.39491485517482033,
        0.45496389675856447,
        0.2516420565181639,
        0.30189493497529557,
        0.7723607943736537,
        0.6714948092903551,
        0.7431825324931849,
        0.827624694803455,
        0.7949692555299215,
        0.6844500181838427,
        1.0180764621940535,
        0.7256448360262564,
        0.24891891269794333,
        0.45692493262973843,
        0.16569832041463817,
        0.38258071613799177,
        0.17962734247464981,
        0.3664323046367648,
        0.23562415162257863,
        0.46119593823609306,
        0.3876996744383889,
        0.28128219204795957,
        0.15944162369976672,
        0.43343721518217254,
        0.2912039988423882,
        0.14152330569646498,
        0.18285744737352344,
        0.518870468724665,
        0.18184014364916123,
        0.285340413488748,
        0.285335070931346,
        0.36389074372727737,
        0.1458819808929419,
        0.19283214524091538,
        0.24348618442892597,
        0.4737022155735268,
        0.18416356491160052,
        0.3708578229208692,
        0.280121009935833,
        0.3037031904904991,
        0.2998937372838018,
        0.2752419582713195,
        0.31946539339725655,
        0.36420235218154307,
        0.3313258459264981,
        0.36490635932746285,
        0.4781311245106872,
        0.20674052041517013,
        0.4136784401414821,
        0.26937926841042953,
        0.30300161627596073,
        0.3052706891445527,
        0.28001418498134895,
        0.31741123208180233,
        0.3562437049205554,
        0.3141211911830964,
        0.20967130124777003,
        0.29463724456387036,
        0.26237710856856167,
        0.14214362172598705,
        0.4981569188742696,
        0.390405041709682,
        0.23427842045319916,
        0.11812253483370143,
        0.28333257617228513,
        -0.04831872691812054,
        0.4091914067857257,
        0.27390070389148097,
        0.34187959890133673,
        0.17164568852827658,
        0.35194696446279333,
        0.1496412878920067,
        0.2770364890325042,
        0.503655166326971,
        0.2840642308908997,
        0.3774988817053238,
        0.3235782298916526,
        0.35541734416612447,
        0.580364949584305,
        0.9353310076636696,
        0.7678042993514963,
        0.6199152615467243,
        0.8104495846458245,
        0.5827665643226209,
        0.6795390142712165,
        0.6878327415428463,
        0.6418051072338671,
        0.7936054923691052,
        0.5442762067322553,
        0.858299425517759,
        0.5482011555403322,
        0.62625782526052,
        0.7488406455346093,
        0.5808163619678965,
        0.08148937700477378,
        0.4121329255816521,
        0.31097479888482954,
        0.37841549602500685,
        0.18233272542797727,
        0.3569606800112218,
        0.24058730828140973,
        0.19945688423339722,
        0.2682466351778446,
        0.20808917617289655,
        0.32589409291593496,
        0.3348428032928851,
        0.3112516694409816,
        0.14511216352639159,
        0.2117330566556999,
        0.42387871060343973,
        0.3641142045827635,
        0.6050355987413227,
        0.6019284586647868,
        0.6936992025963534,
        0.6733932913807291,
        0.733832267085747,
        0.7019792761873168,
        0.587542949245966,
        0.7806654580492063,
        0.5729263460350603,
        0.6720462899046467,
        0.40547301527467705,
        0.20163968236264704,
        0.38451339168821325,
        0.20471888966246327,
        0.40475422391198795,
        0.2852474101322078,
        0.7315379563624489,
        0.39466730217614115,
        0.16531264807240995,
        0.15090883841335373,
        0.1745105905861811,
        0.31918262724155333,
        0.17398198624267383,
        0.6571953398304003,
        0.4449502341103667,
        0.6948236295232421,
        0.7817867679329872,
        0.5939905494045745,
        0.17420150732273304,
        0.3506773512134341,
        0.3148707411798925,
        0.6667651156583984,
        0.5519316119490704,
        0.6656192778878408,
        0.6246727142785402,
        0.6973494386965501,
        0.7152231911907376,
        0.7458089741476647,
        0.8782160103076541,
        0.6756902779775887,
        0.22321312899101817,
        0.30571344724504396,
        0.4071811518238975,
        -0.06920492665959761,
        0.21060940880774504,
        0.4867331580330244,
        0.3081330975043737,
        0.2834105518348565,
        0.23114873866791,
        0.1602586524972761,
        0.22439712425764144,
        0.299748885575557,
        0.3553918212650398,
        0.26119918733419134,
        0.4737025540977492,
        0.28170563713587626,
        0.22988917950420568,
        0.3179546598480344,
        0.15514808274476763,
        0.2761956232618108,
        0.42999430435345404,
        0.19330662906505147,
        0.1135427608675454,
        0.29102765290045063,
        0.1581299256407832,
        0.29010478235533793,
        0.300987929504435,
        0.253800071092075,
        0.14962568525557857,
        0.32905986842753937,
        0.17327878968564267,
        0.43285333216630745,
        0.3921590442104838,
        0.39164354981053356,
        0.2414649975304931,
        0.25445749324269873,
        0.30716627879907027,
        0.3869682754603417,
        0.22122517535109254,
        0.457317902219485,
        0.37824286370062554,
        0.22019567496330714,
        0.3750829060704888,
        0.391148259905991,
        0.7990942447057653,
        0.7245929199936131,
        0.7580769121718224,
        0.6037318418276064,
        0.7745607732793951,
        0.7811071382829667,
        0.2914536895295608,
        0.3544438828291442,
        0.2977707399660162,
        0.27810718493765346,
        0.2644222561239959,
        0.4997365928664894,
        0.16383891888612395,
        0.35180898597951993,
        0.26400401076604485,
        0.4135011261163321,
        0.18475452804778517,
        0.03519216596631597,
        0.04854088583821145,
        0.288415804823183,
        0.31543880320755496,
        0.21648300455316402,
        0.10193078197092309,
        0.3526024119373543,
        0.1966153223387703,
        0.25376184694470794,
        0.2685468578848657,
        0.7111430333659243,
        0.6323167868405467,
        0.6399182637246342,
        0.760298135579772,
        0.7460829675863185,
        0.6474784772772363,
        0.103875353968422,
        0.7181573596553973,
        0.6892517087187633,
        0.2830223707885628,
        0.2607787025012028,
        0.2858524174697475,
        0.36724621521060097,
        0.9030805084430058,
        0.7545366004814408,
        0.7159445225712127,
        0.683203241981438,
        0.7810910235147912,
        0.6740371579359598,
        0.6336701614860396,
        0.7559189085619341,
        0.6795401107397824,
        0.4216074951250062,
        0.7251134606531524,
        0.6727228597387659,
        0.6180307576146483,
        0.7991007152526801,
        0.53692256357528,
        0.7097499940405931,
        0.6948153772582952,
        0.6037160131315602,
        0.606594376614964,
        0.974295768930594,
        0.772600169834271,
        0.7632736571626579,
        1.0100573619162103,
        0.7186348493337493,
        0.7867640213902456,
        0.5986062358223466,
        0.5028279817909895,
        0.2030416826054787,
        0.25460780789126064,
        0.19483519980048003,
        -0.006881178740369628,
        0.47257924076881164,
        0.35320218978788376,
        0.536761097682243,
        0.20691167681526082,
        0.21158186036713122,
        0.26566071714009815,
        0.30970822540574644,
        0.30185670174199347,
        0.35946276486765644,
        0.26536640852753535,
        0.341566519975511,
        0.22838266934965545,
        -0.026886110012944903,
        0.20057888742196894,
        0.07540231283229819,
        0.21617188579691962,
        0.13914786839497328,
        0.03534554683107888,
        0.2488561305822118,
        0.2037940821686872,
        0.4513019003124644,
        0.406686854060017,
        0.35486760840856874,
        0.25933670551308485,
        0.3757817367368493,
        0.16105350102546181,
        0.26039371640044323,
        0.32337822973110286,
        0.2521089692658365,
        0.24622487598583034,
        0.3214305204593027,
        0.31277977777274396,
        0.1221692313051951,
        0.489438443615388,
        0.2888851080542047,
        0.28728998577098297,
        0.43216058439636545,
        0.13617154584817937,
        0.35564525829753746,
        0.2798878027820559,
        0.22604774022939106,
        0.285785644900542,
        0.2017838414758594,
        -0.034519832693790574,
        0.09039232325775798,
        0.2108637602248992,
        0.45738565441755674,
        0.3808330032352402,
        0.411190892715028,
        0.15536236349967725,
        0.28710915973831175,
        0.28537055899936,
        0.3917715010273072,
        0.3076757656716845,
        0.1799394804394068,
        0.2645656513287456,
        0.26618950372492534,
        0.4022003406706768,
        0.44968938455854246,
        0.6833562939295518,
        0.8643811285294628,
        0.7961265248322775,
        0.7490398950236083,
        0.6534036240709026,
        0.7831582155482407,
        0.7196281565793693,
        0.687356038688476,
        0.9149685165511883,
        0.6128306467793216,
        0.6638590258980155,
        0.7095463276109819,
        0.32040278475386097,
        0.3454522292573102,
        -0.03746823700349689,
        -0.005705192572714027,
        0.4127508854675756,
        0.07022420172055314,
        0.3861585651697305,
        0.3271531278578279,
        0.7694944950437423,
        0.5328949501520652,
        0.7441929209710402,
        0.5398326069733119,
        0.6380224074420947,
        0.6211088983934523,
        0.8187117596951623,
        0.26733175328494563,
        0.2495528443445052,
        0.29004327615320735,
        0.2767511090707223,
        0.31857585429189184,
        0.3416410031934816,
        0.3756838736603444,
        0.3024877371868711,
        0.2570571582006933,
        0.2822716310393538,
        0.42509287465608275,
        0.6627742261697418,
        0.6999841975150446,
        0.7913302893037735,
        0.8532155034812596,
        0.6783205310002556,
        0.8699957715000604,
        0.7131457355640822,
        0.711910011544081,
        0.194026578658946,
        0.26467738192542395,
        0.22015712783909383,
        0.49983491749089604,
        0.305120683356684,
        0.24173008077166824,
        0.8982431599125575,
        0.3394419948341786,
        0.39761782189135425,
        0.3224186528113531,
        0.247635166706253,
        0.3509368120762443,
        0.10499496487168387,
        0.2773300475013557,
        0.6521353844641119,
        0.41458615388051007,
        0.9953109266055292,
        0.5661825080084802,
        0.42352677224694946,
        1.0224186155704336,
        0.7616768385437852,
        0.5430096638809436,
        1.0723419275557113,
        0.5390256287612416,
        0.6584967419775363,
        0.6557258507141464,
        0.6947227740366274,
        0.6968149145317339,
        0.6627752831897178,
        0.6784685300400038,
        0.7036445600309152,
        0.7676815573959834,
        0.6750209009026975,
        0.2145396357755021,
        0.338306087867695,
        0.17031103544171494,
        0.18960456640287715,
        0.6120837498600974,
        0.7656640822731818,
        0.5627542810168447,
        0.7221079715857173,
        0.7015066602556029,
        0.5924763126287225,
        0.9818034383839798,
        0.8593520219820407,
        0.5546152592682889,
        0.5692738782604395,
        0.3522252917200732,
        0.46340594565780113,
        0.23220906901311747,
        0.46098341956355116,
        0.44895208005298864,
        0.7810508838674238,
        0.6947080977489889,
        0.7651256837751571,
        0.6255296814926903,
        0.318234636723271,
        0.2848118129919854,
        0.45585232930002123,
        0.24328872481503827,
        0.2794978123095865,
        0.17460313057996935,
        0.1779254737536426,
        0.7079214157541549,
        0.5529727129970592,
        0.9242521046027884,
        0.6707453158395631,
        0.7404149223091587,
        0.6820571872876902,
        0.6478309129529295,
        0.6186311838274352,
        0.7462470395142993,
        0.6608302591601011,
        0.5953750753986675,
        0.7344582253517692,
        0.8889985874173422,
        0.7892969907826616,
        0.4471091484644659,
        0.6965217614564968,
        0.5389122355063015,
        0.7737232497945251,
        0.8637550289756439,
        0.29655187941901207,
        0.4255050035294791,
        0.23255585261200548,
        0.31490085052947564,
        0.5224535044147149,
        0.42814638105225433,
        0.27148320407028637,
        0.546345834115018,
        0.7919903465376168,
        0.24818482222464314,
        0.2632332361574811,
        0.9514291709813161,
        0.856129364900142,
        0.8738630494666786,
        0.6602668784998423,
        0.12791885724753457,
        0.16442422132980786,
        0.32544660918373836,
        0.27089436021453556,
        0.8952442344342565,
        0.6590703443994509,
        0.6787346544803198,
        0.8699434834338028,
        0.7357101070701692,
        0.6086915447583973,
        0.32191125738143667,
        0.4868533583925202,
        0.7797941080103328,
        0.3815474096113904,
        0.18391148156251136,
        0.483454663808703,
        0.3218109368958769,
        0.4277596846136535,
        0.15547231981239454,
        0.346785770782297,
        0.2527110883666804,
        0.3112597127775261,
        0.21204032038002496,
        0.10847314669819355,
        0.13541876226487765,
        0.33981709830411394,
        0.6592522752164047,
        0.34099268829152646,
        0.3508409595825068,
        0.011206745246770997,
        0.36790191443514886,
        0.2738999727020235,
        0.3037157528185198,
        0.14401891960767513,
        0.31235631896738303,
        0.04246243075775081,
        0.3039061950917255,
        0.32407984664548,
        0.288542079112925,
        0.2778206881972226,
        0.4052698598168158,
        0.8432164672678256,
        0.8269819626611411,
        0.7224850488737083,
        0.5434078307906752,
        0.7675163421097309,
        0.6789926373910269,
        0.64532998091018,
        0.6629891813078463,
        0.596715687285009,
        0.5852708503004451,
        0.27021933509973534,
        0.759372593556102,
        0.6205403248454745,
        0.6752354262039499,
        0.9418722631364468,
        0.7327539357340684,
        0.14659925244202685,
        0.5071331584491144,
        0.6112455233008472,
        0.4122449814347245,
        0.5125765491151775,
        0.4356643701051221,
        0.25504817073740615,
        0.39779006569073094,
        0.3403482930040069,
        0.2843036901657551,
        0.2638652378301012,
        0.3637853742085974,
        0.4332669493662308,
        0.39735567781964853,
        0.3659896345154465,
        0.26239130479119943,
        0.29068668564953565,
        0.09991492868657986,
        0.3026495138164063,
        0.3388630556301771,
        0.40198004276689864,
        0.20167719509349122,
        0.20859062429741662,
        0.45251371333072865,
        0.3361842142786308,
        0.2428312450566897,
        0.3319361527312807,
        0.1468662032494182,
        0.24460915006676226,
        0.32609934331766977,
        0.16665395771524386,
        0.40811243179812356,
        0.13075182338595862,
        0.17502482405607267,
        0.3407133646617506,
        0.42676946275833194,
        0.3683254644335459,
        0.1930709427151114,
        0.2589789605289606,
        0.23753574324596471,
        0.30534331039243356,
        0.11181057184755892,
        0.3162218601043901,
        0.12433036387574181,
        0.40308123928569595,
        0.3008149821340606,
        0.36258802966329784,
        0.29615164658938214,
        0.6583627988132446,
        0.7010031621740792,
        0.7884307939108952,
        0.8231683887434026,
        0.7456667814283304,
        0.6396579261038562,
        0.7877631332191443,
        0.5892168224256641,
        0.7974626696448304,
        0.746794972486806,
        0.8408163746702214,
        0.7952237400993878,
        0.6356183499397378,
        0.8081421518455641,
        0.6107450316421433,
        0.6234748508945187,
        0.38915767880444324,
        0.28850888252999957,
        0.3063003995055175,
        0.3889637835270512,
        0.3738304088931341,
        0.25963920709782007,
        0.23744275338048326,
        0.03633960855918681,
        0.32362420869124064,
        0.2542192555425329,
        0.3273120664014725,
        0.16920883049917115,
        0.11016278437308662,
        0.33209243462118476,
        0.1502624200438158,
        0.35662927017378776,
        0.10810809724179442,
        0.3784353807969937,
        0.15401644106379248,
        0.481705562239487,
        0.18980927543442988,
        0.3186338409463775,
        0.1417662248569148,
        0.2878278043295987,
        0.11960685008289985,
        0.21295683993656056,
        0.32308027427221925,
        0.09363060639202231,
        0.29568161988845526,
        0.3287145888684346,
        0.18555061326997857,
        0.2084106483039127,
        0.8005948259677764,
        0.728618223782095,
        0.52270721973145,
        0.7516411149571129,
        0.6826728108781279,
        0.5803873687178626,
        0.5397415981966818,
        0.787253379003584,
        0.6986606633891635,
        0.8123950209121125,
        0.544707124298072,
        0.7251473344927397,
        0.6100275290847116,
        0.6474855265732569,
        0.3774643444054185,
        0.3562872521979116,
        0.9104848577110699,
        0.8414250173146203,
        0.45369628833725995,
        0.6503521591063182,
        0.46791811542000317,
        0.661848689575088,
        0.7298165265992008,
        0.7534261935542462,
        0.7886341342078946,
        0.6434932262192065,
        0.6264568968741958,
        0.8320061952096894,
        0.845112807994334,
        0.849236123988451,
        0.6666480595546974,
        0.5397336523290656,
        0.6608955576490422,
        0.8065724907643691,
        0.7440890201175099,
        0.7349086858190575,
        0.7629469342122439,
        0.7650941387978203,
        0.7390538233923295,
        0.7277688601285436,
        0.644723286000333,
        0.617852249811665,
        0.5588246946977918,
        0.7845134864110935,
        0.5500572955392427,
        0.7385322759214096,
        0.7991133051443371,
        0.5960559849779925,
        0.7421412740674596,
        0.8047447284730964,
        0.6831063060747338,
        0.8510429420109296,
        0.6660410838663439,
        0.8346169944926863,
        0.7763320126739844,
        0.7525127837503671,
        0.6658042097761437,
        0.6312971508314699,
        0.833468631956033,
        0.716655216229048,
        0.5696729980988111,
        0.6878579913518716,
        0.7800115775561568,
        0.8007542054756133,
        0.855255933462891,
        0.8859691446404978,
        0.7249194375391845,
        0.7265662186120283,
        0.3026481035048669,
        0.352324128579113,
        0.37494974751486965,
        0.2350967346229872,
        0.8425238580539995,
        0.7218554628673203,
        0.8064495430464843,
        0.4698100801481654,
        0.3383201252192768,
        0.3782505381371742,
        0.35273201865200104,
        0.422023963643476,
        0.3600406766469765,
        0.2554228361941237,
        0.43136858747045037,
        0.41060378005623754,
        0.6034286557925186,
        0.7518577697255966,
        0.7039940646543573,
        0.6679800744965856,
        0.6491991143718138,
        0.7975702726025513,
        0.7362090155566616,
        0.651911779719873,
        0.8345754052940365,
        0.8061737119199857,
        0.9337769799544327,
        0.5646120491918102,
        0.6709336683965175,
        0.3803044006306246,
        0.3044702057998023,
        0.32599234541371436,
        0.37065171232165417,
        0.23588293161765966,
        0.2286654045195412,
        0.33991512658137274,
        0.1573110336200479,
        0.3732214990123568,
        0.2898018855122812,
        0.41331061583982426,
        0.4594261114259394,
        0.38775387893828256,
        0.5053364080377081,
        0.3996598526563361,
        0.466148929697375,
        0.13755032133696812,
        0.35859436589083504,
        0.29525366923930607,
        0.14331606498949165,
        0.566359040051076,
        0.7734246168959193,
        0.8713436761426188,
        0.5702183278401505,
        0.6981426234485021,
        0.7356591622197656,
        0.8575023114991112,
        0.7952627768759997,
        0.7517658365801164,
        0.60717451989433,
        0.8294456647699623,
        0.6914800051089526,
        0.7203495605012313,
        0.8128323376267188,
        0.7618588517183199,
        0.6264190487104793,
        0.7415107472957764,
        0.4503089664842025,
        0.38376535597352723,
        0.5904932344284882,
        0.7565539828171923,
        0.7171900984809783,
        0.8228664198278483,
        0.5829532132351717,
        0.5769377797285078,
        0.6632879246369552,
        0.8851690571010502,
        0.7117212304131754,
        0.484373219374717,
        0.38117576328177366,
        0.20825584712679787,
        0.06215524218406901,
        0.6051362808288947,
        0.9368789979125809,
        0.4822247322125414,
        0.8288875569185129,
        0.5404472625885292,
        0.7003979984439673,
        0.5548520736365982,
        0.7875085513471441,
        0.6148774266315423,
        0.7122162127567822,
        0.24296527046001215,
        0.35734554615832825,
        0.4160563959661347,
        0.17415446067917364,
        0.46096704734093763,
        0.07466021912664365,
        0.204103478820209,
        0.6659467186000042,
        0.621688313108247,
        0.6258409660064752,
        0.6653881169926273,
        0.5670260846669857,
        0.7336963024738183,
        0.8067875143101074,
        0.4703052961548714,
        0.7943663103967427,
        0.22373712809567503,
        0.22558841854771278,
        0.28840520858725943,
        0.3197687621536717,
        0.20693590565583286,
        0.26489110667510035,
        0.04462685143062793,
        0.23587467470661305,
        0.4160925196712513,
        0.32585391834259736,
        0.25084482525748364,
        0.8076766832325243,
        0.7919429660993578,
        0.6835274465356657,
        0.5608386013690092,
        0.932800359833282,
        0.21347292978251456,
        0.6724493880559025,
        0.4804310454151875,
        0.6819702255604967,
        0.6529673226106218,
        0.6304935067249288,
        0.46400756365510104,
        0.5174130190875311,
        0.8009088076890732,
        0.5318068577500384,
        0.7609896063806197,
        0.8212003195996098,
        0.7401673586357804,
        0.6368532084850164,
        0.6494325449492758,
        0.8145528718707741,
        0.6846428833329989,
        0.12216180512275007,
        0.4656642154134362,
        0.2159847360151823,
        0.05914079511571442,
        0.3008742675561728,
        0.23745700569083059,
        0.19629818998692836,
        0.3347421074607142,
        0.6229288131068714,
        0.6208759481701022,
        0.7774421140912854,
        0.735013762131749,
        0.6705075112669449,
        0.5803479825209126,
        0.7183668772135964,
        0.14046678914660404,
        0.3597204388061372,
        0.15168330423511098,
        0.7116911679056652,
        0.3837223019975945,
        0.7723697322985358,
        0.838895706046349,
        0.7744458106283828,
        0.7266315152013042,
        0.7047697567893797,
        0.6246752090845323,
        0.8298706032712152,
        0.5975983961621236,
        0.6431685302520093,
        0.5819942172151854,
        0.6619198238775501,
        0.6834108701460022,
        0.2709216640008885,
        0.29809243104506006,
        0.34364806285997385,
        0.442999173830434,
        0.3518424823409983,
        0.39917102621775324,
        0.09867939334118703,
        0.5407241436821674,
        0.2994261327487314,
        0.2600108382987766,
        0.08968246823071094,
        0.13890333943496527,
        0.6064557501442482,
        0.6720686437444892,
        0.7582669212448847,
        0.1999727066890682,
        0.3326839914806751,
        0.2902927134401094,
        0.4572691384722438,
        0.31804288133779635,
        0.752163798808681,
        0.7511255561472783,
        0.8094005935456238,
        0.7635860109087025,
        0.7802907805633531,
        0.7108960180461801,
        0.2719444076540684,
        0.19839823358290473,
        0.4053605265262595,
        0.28413557947722906,
        0.1897810651222597,
        0.07754562105862492,
        0.2875526786852292,
        0.31082746666338285,
        0.01894288851946955,
        0.3995148679417291,
        0.2985331997707988,
        0.36941846907839787,
        0.25708792197752406,
        0.23088527055720323,
        0.42243916196912973,
        0.2102239565191385,
        0.28921950689750264,
        0.7987931604502083,
        0.797162118655501,
        0.7577275124975811,
        0.7899074500242975,
        0.743156409950574,
        0.8319668389295232,
        0.6999457189952106,
        0.661782612383992,
        0.7635899010588947,
        0.28965692737487164,
        0.4313464701969548,
        0.3501475138008283,
        0.5601114379381095,
        0.13456007139284476,
        0.24365977403471542,
        0.4715869713739812,
        0.29519155956945986,
        0.19140050740474013,
        0.3281172226164567,
        0.24394720207972487,
        0.28415137922524,
        0.34315434229511865,
        0.23980979812103012,
        0.6992516746094256,
        0.7399209152166631,
        0.692025034782792,
        0.748489400411198,
        0.6933770561374831,
        0.8049037672480279,
        0.3336983583298225,
        0.32394048893544164,
        0.19708908767795197,
        0.2671185305549541,
        0.4915540362451934,
        0.23737478182124583,
        0.3182048465142375,
        0.40930464847003273,
        0.34755362290495667,
        0.6399341030101358,
        0.01481169269636055,
        0.23752833641006776,
        0.27243124935781887,
        0.46298349557520835,
        0.24013225754363712,
        0.0046902873589034265,
        0.26845399136708237,
        0.4809650232202462,
        0.24050679106550804,
        0.2088386926348121,
        0.1760196382775897,
        0.29832318468516905,
        0.3369133813510507,
        0.17081264290962087,
        0.2357586254567527,
        0.3098638741042112,
        0.2656898579274473,
        0.2005314626739248,
        0.2773909087559062,
        0.44810948367608106,
        0.2985001132416921,
        0.1238303959107422,
        0.31686692855946397,
        0.3529583506222811,
        0.20999206701312267,
        0.6811690775874972,
        0.682041110672398,
        0.6608605543799354,
        0.5514608360021642,
        0.5224589505941906,
        0.2586159174778904,
        0.3593298600485135,
        0.21733472053278255,
        0.37005372604797576,
        0.3611821790372746,
        0.3952361976160769,
        0.4357104685040035,
        0.27188988117447355,
        0.2924248307351391,
        0.20323406551910658,
        0.44123235613220085,
        0.3080331571254249,
        0.21510352770919744,
        0.43838079834154936,
        0.2858636953448215,
        0.3761619866674042,
        0.7561871722102559,
        0.669294839228724,
        0.6173092642827664,
        0.6073465770682027,
        0.7070931832195398,
        0.3211474534476529,
        0.19118170768072845,
        0.16245809728872423,
        0.04827949366315054,
        0.2289564138801685,
        0.2243400197863092,
        0.7549423992212935,
        0.6617277561638525,
        0.7935031718385357,
        0.6487042457259641,
        0.203573861641064,
        0.2895756434681113,
        0.3228170532798564,
        0.14371025933036563,
        0.2514708530851342,
        0.23254829432186877,
        0.3149275865577272,
        0.17580486783168625,
        0.25535169981096995,
        0.28976972550491076,
        0.43778681612903486,
        0.33591239573971027,
        0.709916128480338,
        0.530778321898592,
        0.6638456120781888,
        0.644596841154658,
        0.5357236042403176,
        0.7480795257056433,
        0.645450039971353,
        0.7129212209563757,
        0.7375969375830955,
        0.34097279175556877,
        0.30765242576963536,
        0.28397541252834674,
        0.41998273342127657,
        0.19376410375251182,
        0.4153283386200592,
        0.299049761827666,
        0.4754050991448439,
        0.40853702193098035,
        0.45815694655707934,
        0.3037431220447787,
        0.19981251051991852,
        0.034845160807121335,
        0.3532909921530111,
        0.2824912432600994,
        0.4643730303952179,
        0.23776948008640655,
        0.3195581096163692,
        0.1279505907769249,
        0.2459092481924046,
        0.3017241091778172,
        0.7521777135146372,
        0.7421255020249309,
        0.704823229481535,
        0.6225795242232367,
        0.6503161666965231,
        0.747033865526612,
        0.7507411453204453,
        0.575221224812217,
        0.7323335453451608,
        0.3284519380384935,
        0.8674458071263028,
        0.7830784789122229,
        0.7921570923041359,
        0.6363063295576072,
        0.7728107988004873,
        0.7475462197854129,
        0.7101153438722357,
        0.7057441370176749,
        0.7607886250923467,
        0.7897413128087689,
        0.6604012735035375,
        0.8945526429825534,
        0.3490346912658027,
        0.17877445247738805,
        0.23811142328570556,
        0.2768371791288913,
        0.29810127682206583,
        0.345752235927397,
        0.2512180791998618,
        0.34687791800849627,
        0.48746691012484916,
        0.47042220136122415,
        0.26929760021766264,
        0.1654621226822669,
        0.7591908692677655,
        0.5647542229647555,
        0.5495770440284697,
        0.6814857456249523,
        0.42009190306162,
        0.05243698770578289,
        0.2585468269105438,
        0.3805356772829534,
        0.24893402899488934,
        0.850848512182313,
        0.6751138828438397,
        0.8226384897198799,
        0.8272725211896664,
        0.6519883335040207,
        0.8369533664967622,
        0.6635569262818006,
        0.2072510887777264,
        0.32585142712100523,
        0.23902910257096305,
        0.3418317634571455,
        0.5445742895446022,
        0.6741887782199149,
        0.6356396803593293,
        0.8196425051136099,
        0.9017357392922641,
        0.1858394364768442,
        0.3479501945362408,
        0.24405407740411306,
        0.30846477423075763,
        0.3027634157568083,
        0.718939476073079,
        0.6816414478053451,
        0.5948393642103766,
        0.7204611833511809,
        0.5851439370204096,
        0.7703464258586951,
        0.5430762998569463,
        0.5928937228610893,
        0.47371861733025133,
        0.24440767699791324,
        0.2619820452389817,
        0.9384908578283547,
        0.7129372134697125,
        0.663273016707681,
        0.6920487190478707,
        0.7807830659143187,
        0.6992928326730389,
        0.8464827624072434,
        0.48403813330496154,
        0.6446205385478126,
        0.7113083322105417,
        0.6602485413890739,
        0.6774220383022717,
        0.5560148033412831,
        0.9033249170390288,
        0.5467496335247003,
        0.5614438043905086,
        0.6550648102970089,
        0.5402403541565334,
        0.3501373959951569,
        -0.09656059049295841,
        0.22081204878619598,
        0.3975625826804732,
        0.34514300137673043,
        0.3508116403816244,
        0.2588439537986055,
        0.2905188955317833,
        0.19775063963025932,
        0.5496696306281361,
        0.19342591016398408,
        0.3489429971094519,
        0.2876593944999255,
        0.6301384728774811,
        0.7542134682332943,
        0.7005833712269349,
        0.5737976297701054,
        0.8154756251223144,
        0.8304164956140085,
        0.36818507346429025,
        0.29678151648520124,
        0.7312990357594106,
        0.3260664793346122,
        0.1554002618514203,
        0.2905542251996374,
        0.19800496996368686,
        0.32404094610512857,
        0.17507571118558635,
        0.40524412853936176,
        0.28656860761105957,
        0.23019418169828848,
        0.4227861728770459,
        0.18628519352481154,
        0.1093871336176303,
        0.4800466180129226,
        0.4231098818120994,
        0.28563541897639005,
        0.38631961681805693,
        0.4415339621076204,
        0.3556521187847546,
        0.44077218223304243,
        0.32064684327239057,
        0.2142700692544674,
        0.34326126059749096,
        0.35206359501435824,
        0.2591032000221423,
        0.38172092094357474,
        0.3085459131969204,
        0.2874488071952984,
        0.3040642547477079,
        0.32684901882608625,
        0.38333166553994336,
        0.3760849107351824,
        0.2767278647656635,
        0.41660155123927756,
        0.11519222409925767,
        0.32599928794886845,
        0.2999832119418549,
        0.6796441737535444,
        0.6501425653317925,
        0.5149351987000854,
        0.6212472843265507,
        0.45051819766184387,
        0.2177779367765169,
        0.2735432125195515,
        0.3240670430730446,
        0.2950366819864815,
        0.24840915881976933,
        0.28654900878916717,
        0.29880252872320506,
        0.556472538295831,
        0.6915342953143184,
        0.7008670479344702,
        0.7067237245902861,
        0.7556672310826102,
        0.3698117119568987,
        0.49991381348747055,
        0.190069983235226,
        0.23548906632227753,
        0.4079901012557232,
        0.5828860744588916,
        0.2027812533650939,
        0.3553415124274168,
        0.2039263410863972,
        0.22832716452119042,
        0.8840001957776755,
        0.468335707395567,
        0.5719123234810136,
        0.6298294440859236,
        0.7616773272211563,
        0.5239789578645002,
        0.25165947190047366,
        0.3292237674383069,
        0.26053355486440066,
        0.3370234657420964,
        0.2276476808416491,
        0.3103792712460903,
        0.24934237929525807,
        0.24634086544241446,
        0.34750416286414404,
        0.3489669266249389,
        0.3049327388906298,
        0.3527209499337276,
        0.6129382338016914,
        0.8049925391321175,
        0.6380140774283262,
        0.7082965200228298,
        0.712902757860929,
        0.2940291675685521,
        0.11756640494118241,
        0.34138910447992976,
        0.3301946580937226,
        0.8867996883149318,
        0.752875884332777,
        0.774588547005472,
        0.683442863121929,
        0.7356566694407821,
        0.6082657238809815,
        0.9006818174895456,
        0.9488352976683565,
        0.6694485083438579,
        0.9685976278054289,
        0.6596686044732462,
        0.677343774304258,
        0.20920748016138604,
        0.23298646111524624,
        0.17601522723967605,
        0.5842706569318373,
        0.5972439081690363,
        0.725853039231206,
        0.7064693588170446,
        0.7569720821289152,
        0.591776992466362,
        0.9263979552967374,
        0.6947475892468129,
        0.7008255250681935,
        0.6790023914677183,
        0.6680055319676931,
        0.7742719414538141,
        0.7747161725140845,
        0.7442241563043511,
        0.903239355811514,
        0.6654198715363735,
        0.584318047956707,
        0.7434393744946117,
        0.727481987168158,
        0.8003455690237519,
        0.8115638686792555,
        0.5426657069735926,
        0.12872614965732332,
        0.23472122085392194,
        0.35777358609069687,
        0.298762801478461,
        0.16025078241121957,
        0.24377425980945347,
        0.8493226074147041,
        0.7984973620015975,
        0.6712311587594658,
        0.6984652863961072,
        0.7416096464320096,
        0.6597498835972507,
        0.6861962408265253,
        0.7540662354535399,
        0.5330044748328308,
        0.5117192874622736,
        0.8025311901472783,
        0.26496416282825996,
        0.34996863092215613,
        0.3105394889680042,
        0.352025456129123,
        0.1905412635978896,
        0.31812542081987866,
        0.1941957902569828,
        0.20996015137032778,
        0.5105324162744187,
        0.2717226911947223,
        0.278205008152214,
        0.4388000183118647,
        0.24935843489572418,
        0.8524544837020792,
        0.39673355233082375,
        0.3487189824262297,
        0.1962685054467914,
        0.274453394039069,
        0.42271453788867913,
        0.26701105801484715,
        0.202114498967035,
        0.23091801189946878,
        0.38265995063328223,
        0.8125598987837719,
        0.8163510181140029,
        0.5900208984122682,
        0.7746816558613877,
        0.8757124080760612,
        0.6512069043312835,
        0.6487065757966598,
        0.23279645832953128,
        0.21911014200201054,
        0.7464636327777173,
        0.6250028519593371,
        0.7560341145925407,
        0.5500185142597281,
        0.6197788016169852,
        0.4768073666331997,
        0.672945135138265,
        0.7701602448821303,
        0.12540746719176682,
        0.3820422417577125,
        0.9087545637209964,
        0.4489002421142745,
        0.5455108491117124,
        0.6573273721686232,
        0.7735014951675935,
        0.853106023031089,
        0.8067611102745307,
        0.5993045014885293,
        0.8365421568278362,
        0.4825809760186198,
        0.8721286437029742,
        0.6380358372751083,
        0.45228688144065876,
        0.33852983489604754,
        0.387603876615006,
        0.3745932776190775,
        0.07640687088450926,
        0.11488453267401505,
        0.5020965762339822,
        0.26213039291696444,
        0.31740698684171975,
        0.16502920642935143,
        0.5697489468595182,
        0.1584171937872689,
        0.3105303961959489,
        0.7805270928363951,
        0.5972051959304617,
        0.7063739963784749,
        0.6890131705821998,
        0.6853909582448487,
        0.7099334574897925,
        0.8268559874623784,
        0.5818873246844263,
        0.6243002125412764,
        0.6826988007221761,
        0.7328404554678862,
        0.7393341706204289,
        0.6335783097947705,
        0.6711311081359087,
        0.7420640200200772,
        0.5761646542920577,
        0.5691437670102968,
        0.7396396920041551,
        1.0373230718726618,
        0.637156118308467,
        0.8074355775729385,
        0.6939092890957969,
        0.6423167659553082,
        0.7529438678718978,
        0.8610569622067138,
        0.5974676419875895,
        0.6500977590572392,
        0.6052883387640569,
        0.610930283857154,
        0.6402407206996289,
        0.7151794296309385,
        0.5621411330395135,
        0.6006338264254087,
        0.5856061089469693,
        0.7786921193745777,
        0.8323700429975895,
        0.9293076523185935,
        0.6575070361861783,
        0.803718635846819,
        0.6484919714953005,
        0.4221990948420503,
        0.8070948641033501,
        0.260053534471906,
        0.7476791367305538,
        0.5459714463710288,
        0.39552212977147827,
        0.30898849924213595,
        0.3220671064232522,
        0.21330215504912237,
        0.35377906650148605,
        0.1804566133201201,
        0.25880774741589424,
        0.3320906710144011,
        0.2704185039477403,
        0.09040346101488077,
        0.2562673579221745,
        0.16419187713160072,
        0.13778418301365358,
        0.5987056381258112,
        0.7077831181164249,
        0.7339068401904476,
        0.2950512754158677,
        0.852828594558119,
        0.5755777203037777,
        0.23696366943838992,
        0.29042941137600703,
        0.30696989997606544,
        0.2802179544623219,
        0.18121824352233856,
        0.6529923235336543,
        0.24804917022108455,
        -0.0875532160010737,
        0.17270890482788218,
        0.7628779122988311,
        0.7252875708206868,
        0.5284893985664662,
        0.7472695905154136,
        0.7366904812254343,
        0.7872342047932129,
        0.5846167014240345,
        0.6056506854307248,
        0.5056699876835721,
        0.6154383015281051,
        0.7441027314746007,
        0.6499810270310948,
        0.8592320560550732,
        0.520787337144925,
        0.7384563156074748,
        0.5732278327184152,
        0.7620258686533292,
        0.7883240456761929,
        0.6720918812581417,
        0.6874329559373249,
        0.5507413481071458,
        0.7949631591218614,
        0.844583891882401,
        0.5337139473000172,
        0.605199737438223,
        0.7725059349631019,
        0.6785089204323589,
        0.34753530412440226,
        0.8506368483661924,
        0.7179667411757059,
        0.7543168239844886,
        0.7371097717185678,
        0.8107222931591248,
        0.7002027781441199,
        0.6757497299823797,
        0.4980045222750718,
        0.785171584406578,
        0.7255866459628034,
        0.31811305531258843,
        0.43068840348369386,
        0.2794971365543955,
        0.4463153289863773,
        0.3129344058596199,
        0.32020376036711623,
        0.17095814334420545,
        0.49155477928838875,
        0.7060232710000315,
        0.7363127575863091,
        0.6569323404104452,
        0.18233806911330508,
        0.45154126523104915,
        0.32533603773845465,
        0.2188106782695396,
        0.16302815741129048,
        0.2803979258788627,
        0.255808312825447,
        0.36062083680502294,
        0.10321756480775551,
        0.34418828078798797,
        0.30436617158511486,
        -0.06688117060386392,
        0.31799876886213946,
        0.10088982630055744,
        0.377068734524203,
        0.8328991868952865,
        0.7988802367047307,
        0.7992712607774194,
        0.8384541538710754,
        0.5841333892600145,
        0.741187610826726,
        0.7241816782802704,
        0.7694295504381066,
        0.7899283481890639,
        0.7388663335369171,
        0.7562809772273433,
        0.27894870904281915,
        0.17137933393004823,
        0.13986959133792487,
        0.39779841931275617,
        0.7770494830292215,
        0.7253751981119367,
        0.4918176073891028,
        0.8685794980046786,
        0.570840283076154,
        0.6919077254803636,
        0.587046305533168,
        0.549904513889781,
        0.6608621337131811,
        0.7501233549245603,
        0.6295809739256006,
        0.6219072986533232,
        0.6914865865568277,
        0.6849195620348107,
        0.6093591053968841,
        0.7015378667182174,
        0.6316563037847217,
        0.6993778851280184,
        0.7128632269180525,
        0.6179599069291758,
        0.6905227151159938,
        0.7450519546343364,
        0.6110850836583505,
        0.8625485405025599,
        0.6255263417093532,
        0.6700446923629709,
        0.6756379768188908,
        0.7659077220939043,
        0.6841991232308801,
        0.8356892915375991,
        0.6598047928774099,
        0.6260902252045575,
        0.7511051593970873,
        0.5750280794239653,
        0.2209707393291274,
        0.2640749719274901,
        0.3511868641762265,
        0.41359686342771423,
        0.2799540363942473,
        0.27448395226851807,
        0.6687098653097989,
        0.62933501446821,
        0.8040367432960351,
        0.6183861899474642,
        0.5765092764346709,
        0.6735475315144653,
        0.7772002539436715,
        0.6222706753557246,
        0.7012342548425989,
        0.8421130056869958,
        0.6240844476105729,
        0.6634878015544614,
        0.6889368636491905,
        0.6980497166721789,
        0.6783532086524053,
        0.9316921731768414,
        0.6331141531437529,
        0.5936008364656898,
        0.20666849670161494,
        0.2862943347771557,
        0.7204005460146236,
        0.2687584757022944,
        0.32235081704052476,
        0.24754837330588306,
        0.27440028496164437,
        0.25043632785946424,
        0.325604246977938,
        0.20567924978180108,
        0.4147924774531235,
        0.10134372603344574,
        0.21195096659544094,
        0.2159702757054632,
        0.4581121155494158,
        0.02963113828242501,
        0.09541945192214334,
        0.22887388793061103,
        0.5343428965822734,
        0.284804730749826,
        0.08908542150997652,
        0.2996216928307866,
        0.2953830323530096,
        0.9522819372869571,
        0.6537912750786089,
        0.6282603380934126,
        0.6434052370854227,
        0.6926946312043285,
        0.9606562410904814,
        0.6017144880352222,
        0.29325572150130574,
        0.6554017987718728,
        0.16453396287694586,
        0.3433243131789718,
        0.4419783724259013,
        0.21265763318913017,
        0.4472919593497531,
        0.2093875322099874,
        0.14644846364706396,
        0.40542926020837267,
        0.21430075566876233,
        0.6851009737336122,
        0.40521396463593107,
        0.21129883551025977,
        0.1961927022270414,
        0.47461016370484355,
        0.09289644933517889,
        -0.0641640714159085,
        0.4310820402053522,
        0.18874413854833053,
        0.8086348013541242,
        0.2529954460299679,
        0.32451604019428276,
        0.40917152152247727,
        0.3282248862894048,
        0.8242204652571172,
        0.187363823338259,
        0.33946536001901845,
        0.341011238991062,
        0.36576272554362826,
        0.03876519289290479,
        0.4362442418882652,
        0.3030243828412297,
        0.24094837593024843,
        0.39254217542512526,
        0.5793511532979075,
        0.585481724767956,
        0.552803587228569,
        0.6022207918209093,
        0.9298507819104607,
        0.5681607145654012,
        0.6554901825252114,
        0.5383711928732258,
        0.705573823288146,
        0.977410074147986,
        0.6473127816478392,
        0.6458693030343402,
        0.8680441799871048,
        0.6237611805072921,
        0.5496272901665299,
        0.675879621461822,
        0.6652345648443145,
        0.7070717547619866,
        0.7407750188823181,
        0.612944285467498,
        0.7704105756216155,
        0.7412274809904958,
        0.7413495804675989,
        0.5968806452419388,
        0.9192071064446257,
        0.8660633926993319,
        0.8115483153374768,
        0.6400036158455235,
        0.44177936916230237,
        0.7207048851649436,
        0.6735940875999596,
        0.8119682823134786,
        0.33890250038683095,
        0.3700581790781224,
        0.16189570747243998,
        0.40005576668500287,
        0.4131282517554216,
        0.212219231873727,
        0.49372037500169447,
        0.5597829962508096,
        0.2123118388359004,
        0.30203360093876247,
        0.615205272632713,
        0.20409248704193034,
        0.17064661373223802,
        0.3761343087389759,
        0.32446906402263676,
        0.05655044655004892,
        0.18212076186001228,
        0.3220992091235845,
        0.28642685751607355,
        0.2916226967522929,
        0.26288930508404573,
        0.18922832831915626,
        0.7562104194432562,
        0.6439255597918129,
        0.666532945167188,
        0.9358309157816815,
        0.6593393923904006,
        0.20655802157515854,
        0.2474989375781081,
        0.7361897771666731,
        0.6779618604117332,
        0.6787982174105365,
        0.18915160853406007,
        0.34226128399837447,
        0.2823041830899706,
        0.3060846917895738,
        0.2096467959669891,
        0.3651989107193197,
        0.44323520597662686,
        0.3816831348515182,
        0.21970854278291985,
        0.29876855934367164,
        0.4041420247471902,
        0.3691576445797323,
        0.2599733837606288,
        0.6266589716898138,
        0.5180005929309605,
        0.754116713007388,
        0.9473938483811077,
        0.7132731989915625,
        0.738383478104042,
        0.6361072114050751,
        0.682688049747781,
        0.6459141605012646,
        0.8388112021569096,
        0.8580896458516709,
        0.550497689732805,
        0.7327534079946034,
        0.6032222576455184,
        0.7436085320843975,
        0.7010344166181226,
        0.7483003048190267,
        0.41005869199508427,
        0.19653915369270145,
        0.19356349441967177,
        0.3142014798797331,
        0.3169482342070537,
        0.8144142454316382,
        0.7520515633160362,
        0.8405681572372775,
        0.8205721862433302,
        0.6888633631635227,
        0.735163041526165,
        0.6153948936943288,
        0.22692552938931532,
        0.25310415333714953,
        0.28577773519534116,
        0.24996553885150774,
        0.44614080189200855,
        0.23021636799428138,
        0.17109098216249624,
        0.3416644408734141,
        0.23265540164290807,
        0.34884588622488955,
        0.504239227579506,
        0.756020500415067,
        0.7584094778033216,
        0.8724082222316155,
        0.6871456923933381,
        0.7212881116269703,
        0.7306183457146981,
        0.5581324258400667,
        0.6422837199896999,
        0.8446629745830618,
        0.6574669568917728,
        0.7865048828003953,
        0.7809411005285781,
        0.6691461341320953,
        0.5920873635891982,
        0.28729180589370956,
        0.35554300999132404,
        0.37906304476480723,
        0.3305204690317406,
        0.1277730377806455,
        0.39263479216974184,
        0.24720836716341732,
        0.3251817380935916,
        0.1416970371422146,
        0.7041778588150086,
        0.8748865136252405,
        0.6068229958626681,
        0.5940246408855596,
        0.7056252771155375,
        0.6763467133414705,
        0.7305883683110004,
        0.8637450910594943,
        0.8870505860875213,
        0.6478105616572845,
        0.6767950449556233,
        0.7208434613526251,
        0.564081624436056,
        0.3223886706800257,
        0.6663690946917987,
        0.7588187141821688,
        0.852844858607674,
        0.5711820085276814,
        0.7390276204001635,
        0.6437658645644503,
        0.8295237397568359,
        0.80230519166149,
        0.652419362704065,
        0.8232224986737281,
        0.5955780194811868,
        0.6168797945193355,
        0.8692043629058471,
        0.710953977192372,
        0.609260235449027,
        0.6669008652812243,
        0.7791520883700418,
        0.8151249757689983,
        0.6829355771927329,
        0.10218455879747156,
        0.25811022323817884,
        0.7536946911979829,
        0.8564107601190858,
        0.6530772676953376,
        0.8391956342192067,
        0.6781520880656448,
        0.5117805342209549,
        0.7478150305860009,
        0.7861200474951748,
        0.7424036472783084,
        0.6926809787317617,
        0.7057882182233645,
        0.6681599326057398,
        0.6030223527365757,
        0.7358468893392857,
        0.7004902346532005,
        0.7035973325260423,
        0.6911145048246697,
        0.6283860542212099,
        0.604135676152113,
        0.5827328354564526,
        0.8059336104247407,
        0.6914558885031555,
        0.6189598716628478,
        0.6253980582903803,
        0.5857856315938109,
        0.6929458091830477,
        0.7527858081367269,
        0.32460036707134016,
        0.43651445339201994,
        0.14447005380988703,
        0.29892179864123436,
        0.2633233671387136,
        0.1995913671134208,
        0.5505137936885556,
        0.3780250613336503,
        -0.04759491347213028,
        0.12249637375839674,
        0.36475956674926313,
        0.33778864904690886,
        0.39403537183259996,
        0.4644160008438455,
        0.3127274006778233,
        0.38565160020299044,
        0.15984537145507693,
        0.0861798701519802,
        0.30056277491705863,
        0.2440129435635135,
        0.20205461188564713,
        0.3368038222899148,
        0.21978317430752375,
        0.2991070648381446,
        0.3965502017299539,
        0.3678547399457107,
        0.357616901069502,
        0.36094729473977677,
        0.33635093976199965,
        0.795426848008097,
        0.604223333851523,
        0.655884554145357,
        0.8313679130745265,
        0.82537386920341,
        0.4525073255773471,
        0.6226510104282,
        0.6771812647709277,
        0.6346073003258185,
        0.6798979951304241,
        0.6194813916233138,
        0.7671756268040728,
        0.6269953375073882,
        0.6680648715865097,
        0.9849036744698311,
        0.8359869452508686,
        0.5298623279935499,
        0.5548858215058516,
        0.6301310209952752,
        0.40640086281381416,
        0.6880843023167275,
        0.3055747477925924,
        0.35309982037169674,
        0.3351906750367737,
        0.3209964337564709,
        0.5695012096297286,
        0.3387994491293806,
        0.2650228170421546,
        0.05635125075367007,
        0.5678224096899599,
        0.3498962134120207,
        0.28951092117113936,
        0.2072497487467269,
        0.30214073334135794,
        0.2760374539666413,
        0.39744929167425863,
        0.7672191857526897,
        0.5001045075557604,
        0.13187666655973912,
        0.22445981832815357,
        0.220570473081384,
        0.22862832847267917,
        0.3717627697215047,
        0.32795373216829754,
        0.11112958192808854,
        0.3493064010811953,
        0.2634924297856428,
        0.04459129374437784,
        0.35931162161967684,
        0.1910190012483793,
        0.2352869611735693,
        0.6470361398060768,
        1.0016625137940187,
        0.5540953866591332,
        0.717246888931921,
        0.6656384878288956,
        0.6252640141767313,
        0.9455741739232747,
        0.5131139216014549,
        0.22531244352606974,
        0.2916200814982827,
        0.09317005541068846,
        0.309453726344892,
        0.15579822642574653,
        0.6148916335411424,
        0.6694298948355292,
        0.7560591408592362,
        0.682737412087154,
        0.753316438336722,
        0.8590225698605107,
        0.7242056589779555,
        0.32724010774509826,
        0.8851590838727761,
        0.7536038770905402,
        0.6310220460257482,
        0.5499332989042031,
        0.575620102805014,
        0.06967060542333962,
        0.2762776582028692,
        0.38525239518960885,
        0.062433969866327425,
        0.3734485757495739,
        0.382109687068541,
        0.31673999774323486,
        0.34794024439377214,
        0.3099861439367999,
        0.2397524271537132,
        0.36725562057668126,
        0.39737508724421583,
        0.2003047351703774,
        0.7246554100243345,
        0.7856216685785808,
        0.7642082131510525,
        0.5390992555608201,
        0.6770207786419434,
        0.5941033561236165,
        0.601780947795969,
        0.7410437234102882,
        0.8318361417278103,
        0.6946055176917447,
        0.6566205787513718,
        0.6963322215580053,
        0.600573218024108,
        0.7046499514788174,
        0.7420102480678863,
        0.6706892667563237,
        0.9432608252273491,
        0.7057873935482126,
        0.7909121335493114,
        0.7919862077792568,
        0.5881513472005272,
        0.7213515204947184,
        0.7990685059492791,
        0.602063279308727,
        0.6263491511012081,
        0.5860949800850674,
        0.7358033670479831,
        0.8011613389685035,
        0.61152391805408,
        0.20574193727485932,
        0.7444966233531284,
        0.5910856030475804,
        0.8274689483495488,
        0.7028671390802156,
        0.6548921427487245,
        0.7942333328333581,
        0.7596307453783419,
        0.717018742581683,
        0.6999323754019212,
        0.5268153245096774,
        0.6336561108144606,
        0.9596625860391242,
        0.7886314630352225,
        0.694498885472432,
        0.6123243003084973,
        0.7552938700552311,
        0.4932646802325253,
        0.4280128333478262,
        0.29617096062889653,
        0.3016906860791716,
        0.26990729550084197,
        0.37915080262649453,
        0.20165470796946627,
        0.2607255439571299,
        0.284406000122318,
        0.29996103157540666,
        0.35859615502322917,
        0.25032836412051457,
        0.3273248592802062,
        0.5394247194218663,
        0.28044055330040124,
        0.3918164689664119,
        0.17631994347038898,
        0.3090466384133313,
        0.38833821555841824,
        0.18893426277758918,
        0.312034216387916,
        0.28728775849511,
        0.12060736376188033,
        0.7377736378362845,
        0.8461367717301272,
        0.7894345870726349,
        1.0253718932375202,
        0.3284625433040763,
        0.3410260398633667,
        0.35965787208949945,
        0.312737923646955,
        0.4087585773423823,
        0.5819721336775356,
        0.6160600144712152,
        0.26036217793357996,
        0.22977660398472996,
        0.22669248889593818,
        0.2086374273203542,
        0.1475832784851263,
        0.4690057400410571,
        0.7838360058535593,
        0.6851362085048706,
        0.710832794251682,
        0.8838928749275679,
        0.8327686780590843,
        0.7215990739798607,
        0.2583254403768213,
        -0.03175088732534599,
        0.768480279484012,
        0.8418233146335637,
        0.746168591964044,
        0.6697768157378633,
        0.7113442155121931,
        0.7024884626448066,
        0.9524935370262301,
        0.7746331230911757,
        0.6992907528561931,
        0.6116806199970629,
        0.7942665655480273,
        0.5473862612276396,
        0.7497611905317918,
        0.27182649634669886,
        0.3304948276589999,
        0.28174587516805566,
        0.1971632000562586,
        0.2677004378454133,
        0.23303534683112723,
        0.9200521912860237,
        0.6421934284463724,
        0.42149166155609785,
        0.22958308871866986,
        0.7427375921413958,
        0.72916561287006,
        0.16468826584111732,
        0.4154520037463656,
        0.17436856760359642,
        0.37956857885788636,
        0.8789697834992474,
        0.7353871357958465,
        0.5848197321799514,
        0.8466934454821258,
        0.7840719102869799,
        0.7086439959424812,
        0.6003321096162986,
        0.7548210574843948,
        0.8045875132144595,
        0.8399312580764281,
        0.7392245221074429,
        0.7204471761808394,
        0.23435011690334634,
        0.33790540500215094,
        0.35652151435909685,
        0.21306371949796096,
        0.3477042980797821,
        0.313978273397686,
        0.23289112519056898,
        0.36663013539238387,
        0.30022213389305036,
        0.7545161821675219,
        0.7593129595528485,
        0.591673572021549,
        0.829068786846004,
        0.2225486455412002,
        0.35074347133468237,
        0.26407366233204543,
        0.2776806787165785,
        0.3148699473561033,
        0.27564684623924013,
        0.2201084083655742,
        0.21997919190923756,
        0.39963367398289273,
        0.14943495026615955,
        0.19050204385411695,
        0.25454967789053007,
        0.37342101120202004,
        0.43397555121283926,
        0.1832824241793776,
        0.3130463608238724,
        0.22655637801438158,
        0.17927227406954666,
        0.2433948446634745,
        0.2659294313289317,
        0.1760999623989947,
        0.3736370253562993,
        0.31362735437058276,
        0.3189830202342808,
        0.45449084213148455,
        0.25083067112848617,
        0.23368240515111496,
        0.2647824479417405,
        0.35373458415577247,
        0.4816002808827002,
        0.4738719102345002,
        0.08301974568248609,
        0.4294464145361502,
        0.30294291051902317,
        0.18405105930194282,
        0.3257931412758449,
        0.29813115016627584,
        0.6052449217581521,
        0.7292455956595457,
        1.0176461031972976,
        0.6170938177548195,
        0.6718995859914476,
        0.6124345318449165,
        0.6781735408085637,
        0.7348031429866815,
        0.6878651761836091,
        0.48553514201540227,
        0.5213856109532233,
        0.45728690301639485,
        0.8018885687189077,
        0.9579418040921337,
        0.8097327636960718,
        0.633891694307787,
        0.7190622287867479,
        0.7767871303053092,
        0.763553555489851,
        0.41379020710189435,
        0.28439663853105324,
        0.21750621347198715,
        0.2523797544851384,
        0.19427147231050942,
        0.30648891679861096,
        0.31168771055243844,
        0.167348778255322,
        0.26031686447801405,
        0.2984240153648124,
        0.3930845412096328,
        0.2199233276861412,
        0.6404706310619555,
        0.5602932710569892,
        0.6494530715661664,
        0.6505720791564265,
        0.7688479604607172,
        0.5732776482515624,
        0.4106618829589327,
        0.2176188039350587,
        0.4019333559117275,
        0.31524005724088155,
        0.39369436083392784,
        0.23096963609449728,
        0.31445675666748446,
        0.2127959303547884,
        0.20061602983129628,
        0.560228329099613,
        0.7514407439971336,
        0.6615318190058391,
        0.7172079266497624,
        0.8330199618873623,
        0.031058491061440346,
        0.32233288677574085,
        0.10049575070568843,
        0.38773814561173936,
        0.2550171608720655,
        0.31378290565267725,
        0.3214037736719751,
        0.32409370799382214,
        0.22365274521014247,
        0.2421140648763516,
        0.12969488041363836,
        0.3727532577903684,
        0.11150360527632873,
        0.39897706914422826,
        0.2735081208516342,
        0.7424665818622801,
        0.5320459053896528,
        1.4041060933802405,
        0.7921431949981342,
        0.821509279334476,
        0.3798441255561988,
        0.21323281777456063,
        0.30807079485172045,
        0.564444703505777,
        0.3231999094034546,
        0.6283040682413474,
        0.7442533355392941,
        0.4755612725528681,
        0.7864738917471665,
        0.751563870431016,
        0.7034979088906164,
        0.9328971637254684,
        0.7225973945577918,
        0.6818511016330274,
        0.864046382160894,
        0.6974233165754453,
        0.7104836291986776,
        0.6054140849657831,
        0.6678821337496548,
        0.6896155135756674,
        0.16519413952775736,
        0.26438688714571507,
        0.3559900449073601,
        0.27946507462330683,
        0.6611451107404466,
        0.7023729691118483,
        0.37752260633949153,
        0.5430013271449351,
        0.7092008861713677,
        0.5995708092779601,
        0.5642149480461104,
        0.7568631564700854,
        0.5797446514385298,
        0.5721444667706633,
        0.6371476733568567,
        0.6609992112925751,
        0.45715827696405925,
        0.16251356243184248,
        0.5053407130375249,
        0.3206245716367682,
        0.4691399616324973,
        0.6534617765195682,
        0.6665769010778164,
        0.5793851356291195,
        0.7441746087364192,
        0.596285487518131,
        0.6018300570198782,
        0.7217980903210056,
        0.39488920682931844,
        0.10304996809671466,
        0.29893786009922924,
        0.5500381451282407,
        0.2794337591057694,
        0.16569586478000506,
        0.2752014598136038,
        0.21542966775520347,
        0.16703813015219213,
        0.3175798571987494,
        0.3364078092684566,
        0.2814912509661701,
        0.08798787992960776,
        0.4236936080072873,
        0.42576859690001734,
        0.1958165792864226,
        0.2802343360674302,
        0.3085414574246566,
        0.32626411150838697,
        0.3386115960918769,
        0.18742001020334392,
        0.20010321173294063,
        0.2646465022155702,
        0.17246248131927672,
        0.34462577322954163,
        0.4274491048631229,
        0.7494169106883455,
        0.18410361536084807,
        0.6726486593119365,
        0.6510088603479977,
        0.7192820245362531,
        0.559260467130587,
        0.7756935301398252,
        0.3038135079387794,
        0.44429481368742596,
        0.2428455381248669,
        0.3389699094334143,
        0.5976158258713852,
        0.3909013293016497,
        0.8408369612394461,
        0.7928030537536628,
        0.5537367293667689,
        0.7223430791074822,
        0.793486849799769,
        0.6736981796516724,
        0.6639630712100891,
        0.5296983346222196,
        0.7426416866785153,
        0.6599375096318895,
        0.5705837906205302,
        0.702116124500774,
        0.6800936988295406,
        0.7170086238711948,
        0.8046861060383399,
        0.8825010269224002,
        0.7045052562310901,
        0.6415630951032645,
        0.6699862034918381,
        0.6634441686912996,
        0.7853219614716674,
        0.8544543944062027,
        0.7855000909143622,
        0.5773634985298411,
        0.647371357969079,
        0.6962590390699757,
        0.6096974546979517,
        0.6439790899415013,
        0.7656548677171422,
        0.7641742240740294,
        0.6533295952568052,
        0.6133424564869889,
        0.8868536543672458,
        0.2642757689295019,
        0.1405375477208159,
        0.4217338684587589,
        0.7822457104087415,
        0.754331864823466,
        0.6448772200033029,
        0.6519751389296192,
        0.6055952333198087,
        0.12740216573670066,
        0.27896494044656767,
        0.37642909386871554,
        0.3555226919841936,
        0.2774039084708792,
        0.7137375951198969,
        0.6564169008967724,
        0.6323474579813,
        0.6910881922725794,
        0.7675798890019913,
        0.6631593521117015,
        0.8324118148254526,
        0.5946794326778241,
        0.7505959960834776,
        0.672803844661914,
        0.8392334539925843,
        0.6843050044616489,
        0.7092610265549765,
        0.5210990506617958,
        0.7106595220428965,
        0.49670633081287,
        0.2638224505598082,
        0.2362825371660668,
        0.35248063574795624,
        0.6927622922445287,
        0.49111835406341686,
        0.7160407781593154,
        0.7495747681196646,
        0.6583386458575216,
        0.8319845692007823,
        0.6875527212903796,
        0.6401980782949699,
        0.5576818560196233,
        0.6862037567562242,
        0.2865257484578423,
        0.8099921868548831,
        0.6689649098635319,
        0.7061403703269655,
        0.8256979785885401,
        0.5561311951999682,
        0.6722176709606972,
        0.25886865699930395,
        0.3087675896750543,
        0.45875302422019987,
        0.29665951865215573,
        0.24245933294478722,
        0.299459115380335,
        0.2588052392687428,
        0.394276539584879,
        0.23816206927251413,
        0.27902369730732807,
        0.21034775902460687,
        0.4159820181693924,
        0.23987911891280386,
        0.2639426238291455,
        0.5293208082252125,
        0.18132791296569364,
        0.29939500435461947,
        0.2554364904982113,
        0.6896767419334832,
        0.5891838485431082,
        0.7159506634873465,
        0.9945569356326108,
        0.551003596599702,
        0.8722111057153271,
        0.9279147290853731,
        0.9678798524720601,
        0.7703504097716738,
        0.7971424606767409,
        0.6348901302846492,
        0.7879601555618975,
        0.6897282058387537,
        0.7711917916784946,
        0.8059697960548716,
        0.6269125879023543,
        0.6049733422211777,
        0.6831919207328614,
        0.6423650514967089,
        0.9521972259488397,
        0.7258954592890693,
        0.8602245708440083,
        0.582419125744714,
        0.4929537524030864,
        0.6559349499049257,
        0.6366216341986944,
        0.30181886437051225,
        0.2883668283559312,
        0.3871542426334255,
        0.3239020105372845,
        0.461444263856432,
        0.15982956147854085,
        0.40174874429545965,
        0.4020504742615817,
        0.2767432070031073,
        0.2844049849624346,
        0.3421490556305832,
        0.701599822989779,
        0.8961644962162018,
        0.6820642783435565,
        0.6065410646286111,
        0.7448468606790831,
        0.7010581869262928,
        0.722039559714089,
        0.7277408336222604,
        0.6048512948868433,
        0.35306893343257256,
        0.20397254311364488,
        0.22224327661472892,
        0.37867948244366645,
        0.3716565347577325,
        0.29789759745414385,
        -0.010981157726028501,
        0.3194623719909597,
        0.2633604586727197,
        0.7989813680839093,
        0.6168971458786903,
        0.7175909317991297,
        0.8545125013641961,
        0.28113688088834043,
        0.14941113185385121,
        0.4872179124693758,
        0.3417295611104049,
        0.09228936998859533,
        0.3100053209427007,
        0.3568946184638141,
        0.23128013163090275,
        0.31148123738830386,
        0.40453568346395663,
        0.25039621644607857,
        0.3746876915258837,
        0.29566361016483156,
        0.30219762148708634,
        0.168377641480382,
        0.26041445053269924,
        0.3676341639997934,
        0.7163782562000801,
        0.2986197434493707,
        0.28440128854795216,
        0.4766899143846119,
        0.17231295846850458,
        0.2817009504659038,
        0.35949453154141026,
        0.316569483693423,
        0.41217269406953605,
        0.3575649371257343,
        0.44300800270419555,
        0.3049543256069115,
        0.35227630091178846,
        0.25803248102640486,
        0.2512426280656799,
        0.37893769121550563,
        0.11791444877933938,
        0.2582776712212744,
        0.26706461450455,
        0.23503557692565927,
        0.30755891939651914,
        0.0532313052205924,
        0.8207033066707654,
        0.6325891822997051,
        0.6582615366269072,
        0.627208223410852,
        0.8133255726141776,
        0.6305082721418767,
        0.8024028975861653,
        0.6360838821638451,
        0.8545498927929859,
        0.2842363044704401,
        0.2314596301843093,
        0.3459989479111772,
        0.5597035613023494,
        0.07924896275334715,
        0.26724284625313294,
        0.367107392929054,
        0.3771061022396015,
        0.24274497690759736,
        0.25931752665041946,
        0.2110672367780637,
        0.25903468863652,
        0.34286628600412566,
        0.31803471425094193,
        0.18235309585838486,
        0.6417556616024962,
        0.93918015328615,
        0.6297077253302527,
        0.9678600601427337,
        0.7807800021352983,
        0.7864526756044692,
        0.7463316329844537,
        0.664213277608308,
        0.6656470491228144,
        0.631545218402894,
        0.6719437515336015,
        0.49309276987873685,
        0.5973888991254149,
        0.5254029170516129,
        0.14688782242529247,
        0.6244522247160107,
        0.5431744375750138,
        0.7001133656118212,
        0.9293577475056622,
        0.720880837219478,
        0.6649812230605012,
        0.615353055493501,
        0.6835011379514908,
        0.3759905129266133,
        0.25492071858624943,
        0.2318720966317291,
        0.4105050197897862,
        0.2720916595620506,
        0.2942337970159365,
        0.02024165698837631,
        0.42548623305648736,
        0.3178511956643457,
        0.2730846579695919,
        0.22160141502887443,
        0.1983867200422078,
        0.25426405319719025,
        0.30053374982963416,
        0.2873819897805826,
        0.3620404954917223,
        0.2718686775650218,
        0.6209471700957135,
        0.8181428088603535,
        0.2809521164551774,
        0.20387421678583076,
        0.3808508451691782,
        0.42830414840476794,
        0.06472334825694823,
        0.21722192847425623,
        0.3303109557541525,
        0.38603949253447256,
        0.3131027380221658,
        0.33680033535282894,
        0.3214002935702755,
        0.38763861228727203,
        0.5581177120914118,
        0.7585496157458949,
        0.607729881918758,
        0.7249036848563004,
        0.7185621186286418,
        0.8725806780065107,
        0.6895323225641974,
        0.6550487132859698,
        0.675769803519558,
        0.702531951272813,
        0.6627638960175195,
        0.6381802771749324,
        0.7989901128511151,
        0.6358622944828487,
        0.6758689148632808,
        0.8170554583923184,
        0.782007008457018,
        0.6998881468712655,
        0.6898609267443191,
        0.799957364189445,
        0.6496796344728576,
        0.7446041329064149,
        0.7264129621722589,
        0.6125950486777538,
        0.547581080796507,
        0.6570463373177788,
        0.5968532285989646,
        0.6750347239689177,
        0.5627796821132516,
        0.6769924384942803,
        0.6367399240859868,
        0.7116162203692817,
        0.7750708784470854,
        0.15128108844392377,
        0.635914503972524,
        0.5427630199470989,
        0.6447535739683534,
        0.6721015403726628,
        0.6653946609685943,
        0.7894827253339287,
        0.8377411710256684,
        0.7558006920622898,
        0.6147005180286587,
        0.7404852402768272,
        0.6979569968378488,
        0.4954937167902945,
        0.4925812050616349,
        0.6143304042350858,
        0.9132059889132379,
        0.8072523258770717,
        0.20430066011529047,
        0.682883042943523,
        0.6489550441878391,
        0.5971717404771955,
        0.5977906710089417,
        0.7468227859856242,
        0.6546781019924315,
        0.7407020709768484,
        0.7492500950674696,
        0.6500413333494268,
        0.813596263204101,
        0.6140568810554358,
        0.6977999274775132,
        0.8091540621527347,
        0.27479783753248804,
        0.3504009258431443,
        0.8068606064017786,
        0.5732031115982782,
        0.7645595500194181,
        0.6652418340590528,
        0.7251867669862848,
        0.7485086055075478,
        0.43547334255540965,
        0.32905922714358943,
        0.44601129936758876,
        0.2679559017355452,
        0.2868415460060115,
        0.25066303798789585,
        0.1807886776518694,
        0.4276864483372192,
        0.06459278467290597,
        0.7161320234610528,
        0.7090350845384258,
        0.28627397050292747,
        0.29071060611342925,
        0.3694944275945097,
        0.44187278077940567,
        0.38055641910404703,
        0.2117437689937777,
        0.6899725777571291,
        0.7256807807661767,
        0.5978868179152333,
        0.10588537690137237,
        0.23463807190146432,
        0.3492971210872321,
        0.29358633138869406,
        0.28621482292735584,
        0.1568736808308919,
        0.17917793844866264,
        0.5149853292935077,
        0.6610023746032576,
        0.2988381504293126,
        0.3332109944975643,
        0.23896779987797298,
        0.381314280951434,
        0.292920456083701,
        0.3351919289392829,
        0.5364778756230804,
        0.7563557729569744,
        0.3946989520148133,
        0.4665108736644394,
        0.09754972942566056,
        0.319294285217772,
        0.30421724105702547,
        0.2595061465611922,
        0.2416186138812364,
        0.27021544962938226,
        0.4154873304576353,
        0.2818548719058202,
        0.20878764343149656,
        0.1142540778286626,
        0.23994882321364336,
        0.24730655286533137,
        0.2744619518117899,
        0.32354257249036855,
        0.4650189083697611,
        0.16605176450882062,
        0.45314692902485565,
        0.25858466540212854,
        0.4688351324916635,
        0.35246706353551227,
        0.22530676711362824,
        0.2295042101085471,
        0.77068482110178,
        0.7851400673417264,
        0.41192016417221194,
        0.2779043037723533,
        0.6738667197196038,
        0.45266620431112725,
        0.31896480950514344,
        0.2956480716104693,
        0.16242015781459493,
        0.5516704242629202,
        0.8088796857924683,
        0.5568531757884522,
        0.1775511516170318,
        0.5199309682210067,
        0.7557543085675053,
        0.6184067335984877,
        0.8803550315029179,
        0.27050889986614374,
        0.3192465463011994,
        0.09022826175177613,
        0.27054028032040445,
        0.21194416850081138,
        0.2843670337226602,
        0.2938120177697078,
        0.4955300051478967,
        0.3845193250185939,
        0.5831555903137766,
        0.26729193637062215,
        0.19721523576785552,
        0.361789197293503,
        0.13985369010234042,
        0.32609046328023156,
        0.31100211271959893,
        0.32287575185131395,
        0.19456261287145898,
        0.2382658075937057,
        0.6210965595480015,
        0.76873338172156,
        0.6196236350060899,
        0.1442644774966111,
        0.06768105635686034,
        0.3833274175027068,
        0.033653369922096776,
        0.22673647455329526,
        0.7069749185373433,
        0.6956301205722943,
        0.6521420019528403,
        0.711225252370531,
        0.853286019770752,
        0.8083361688944598,
        0.7742047401508464,
        0.6659042087476756,
        0.6874493657815881,
        0.7643908625043894,
        0.2394558991312415,
        0.3166149482807557,
        0.6853174821246253,
        0.49359669633968856,
        0.33076127272439587,
        0.39476139731585447,
        0.24734725428127055,
        0.3618615075280682,
        0.3015520305898314,
        0.27947538994775095,
        0.389361678233502,
        0.33062772622322545,
        0.32354178584525334,
        0.23973627379697443,
        0.22647275781836287,
        0.6780964669255173,
        0.6748811645383629,
        0.699521112528817,
        0.6955587510336906,
        0.5372540298970147,
        0.7696124334550216,
        0.2134885682049813,
        0.07137721536400325,
        0.266156980891379,
        0.1731254399395841,
        0.25550886664291267,
        0.7344586039295083,
        0.5884883273939945,
        0.6057896885821775,
        0.7654745173008971,
        0.6739605747556724,
        0.5931442611004707,
        0.7258979590175545,
        0.24116947782780818,
        0.16890120119179944,
        0.30075302056882475,
        0.3227247942488915,
        0.14675608000993345,
        0.1861745294039435,
        0.36094996226018977,
        0.354337144312679,
        0.19347287005000893,
        0.5605743856504081,
        0.7769879656788122,
        0.7254288317957025,
        0.6495146787547799,
        0.6932208439858202,
        0.22613327964161695,
        0.5685634345410921,
        0.2515410122623441,
        0.15952085445782835,
        0.18753353792652844,
        0.19945757694746344,
        0.30200806267682884,
        0.413278974845717,
        0.2883513121705321,
        0.32685481192533744,
        0.3031338149832056,
        0.2416877300790559,
        0.3567848640711631,
        0.2923027683573141,
        0.2981388015279675,
        0.05192247922458686,
        0.21412520529510812,
        0.29328052393316434,
        0.20128004118934514,
        0.2974705132727885,
        0.2651853488112518,
        0.27229260834631325,
        0.38613816300438,
        0.6393878102672496,
        1.0363253370410115,
        0.515321843157348,
        0.8497894265629804,
        -0.015481849372514286,
        0.2145219806662592,
        0.1676836098894663,
        0.22153827861894956,
        0.21618019917694253,
        0.24099364414502833,
        0.4719784765123588,
        0.19749933720939422,
        0.7379541634812239,
        0.8444392885480859,
        0.8141334799546791,
        0.7167650398746145,
        0.2936286267707086,
        0.18886290691981006,
        0.27511183091898705,
        0.16610741380578414,
        0.41212300219207143,
        0.19391586867810312,
        0.17842173031927333,
        0.349384282267904,
        0.2661590802797357,
        0.18815733113305547,
        0.6767239143363601,
        0.6767344346384544,
        0.6450306617096052,
        0.7573307965448738,
        0.8565169738240977,
        0.8510016562224351,
        0.5628768542293462,
        0.6970612399432398,
        0.5512307403798534,
        0.7298201309838364,
        0.8210762873517246,
        0.7688819806868933,
        0.7804872959982512,
        0.5882817783942834,
        0.8572722025016133,
        0.772866231447375,
        0.7510326369432992,
        0.6653402415581238,
        0.7403992788204101,
        0.36984066316950187,
        0.3234623497987552,
        0.34539422785789076,
        0.5605629833012173,
        0.01565193160262049,
        0.28163835068472765,
        -0.004572184912264814,
        0.14067815686916604,
        0.40229244588963337,
        0.2353209527307842,
        0.28167638258461947,
        0.37015320267540724,
        0.1340470497886043,
        0.29975410022668597,
        0.2453908902597848,
        0.10314529442797009,
        0.45815412825938523,
        0.15791901251426035,
        0.17867228676547445,
        0.09107725055906127,
        0.2969620705630998,
        0.29852082688728526,
        0.26832364193247094,
        0.15016974699285607,
        0.26451573316512406,
        0.31682031180879955,
        0.1728859276958638,
        0.7648830921989948,
        0.22573006919069274,
        1.036683835838738,
        0.6013725424484655,
        0.8093645946278507,
        0.7078239462984856,
        0.7413737230712156,
        0.745327821458559,
        0.7278486886611528,
        0.6410198188865671,
        0.7258239070132347,
        0.6739467742337691,
        0.5232643556313946,
        0.7410990925414559,
        0.923443984752324,
        0.46933789556826566,
        0.36997357872222175,
        0.3698766503992765,
        0.09492037366722104,
        0.7736945697670947,
        0.8341290318177447,
        0.44069471412926153,
        0.3989962837454668,
        0.7102197426964948,
        0.657995004450895,
        0.7304413303729583,
        0.8445503598381279,
        0.7258607270363268,
        0.6433553646839072,
        0.7030445219303392,
        0.7550093128232473,
        0.6810400007469508,
        0.6874431836669782,
        0.7820143956751767,
        0.8150011610068623,
        0.12253983631461769,
        0.7209945658480383,
        0.6199613306372124,
        0.6919958700231434,
        0.7628155432131493,
        0.17440050021475828,
        0.21539039315438938,
        0.29225106933765443,
        0.2681737514526322,
        0.38678623653631866,
        0.35646355559955517,
        0.24869372209767332,
        0.3812013870766407,
        0.2956244827340519,
        0.37741868884501345,
        0.24932703614086885,
        0.2786506090992892,
        0.10672745139734123,
        0.39123271026742046,
        0.36157469334202347,
        0.1609076587531037,
        0.12160969197496752,
        0.4142487637399628,
        0.4494784100625982,
        0.6102642226751649,
        0.6221008542354985,
        0.6998180847592861,
        0.6195633195446577,
        0.5613335699321214,
        0.8075523952324427,
        0.7836444046388544,
        0.8295248958684527,
        0.5333159337195402,
        0.767523896361383,
        0.8971178961793936,
        0.6638650816949457,
        0.8007540271552884,
        0.8805443424626739,
        0.6653630442309932,
        0.7488612520535615,
        0.6051935975169727,
        0.6255263606062188,
        0.7141315765636177,
        0.8163832849105601,
        0.12792601587919106,
        0.20619805991596699,
        0.31130671441444213,
        0.31715854424301615,
        0.22963331468825776,
        0.6327958051850725,
        0.8141767151268994,
        0.3466896367634972,
        0.3112595331460285,
        0.18136845351700018,
        0.22199030912563425,
        0.15132673097079266,
        0.32580185120691757,
        0.3494104730679357,
        0.4025011082047106,
        0.7063655062593784,
        0.6991341742294143,
        0.6172162534996947,
        0.30567044327063525,
        0.367009995822922,
        0.25708385119522453,
        0.34820292271295794,
        0.22835519127489565,
        0.3220275210526841,
        0.3222630117432269,
        0.7438854427759393,
        0.6395930258292231,
        0.7558087605750996,
        0.6499283529222342,
        0.27375518070163246,
        0.26847749253479203,
        0.23768844448877288,
        0.37860069713726624,
        0.20168138759737933,
        0.26045350658924754,
        0.1502895075402617,
        0.6238672123666313,
        0.9436288052682672,
        0.7232300388631853,
        0.7404883558335386,
        0.6304602007666239,
        0.8881014910182414,
        0.6365625770794187,
        0.03256819703978155,
        0.1622413687939373,
        0.35650768811174327,
        0.2841923672954644,
        0.30010898075229486,
        0.09315507739358116,
        0.22131066327984006,
        0.7168447924671829,
        0.589633866697007,
        0.7203249724086732,
        0.6293249605812421,
        0.6168694941206104,
        0.6728223370577195,
        0.9067692784749306,
        0.28853238781290674,
        0.2726766217618556,
        0.28715673304894834,
        0.48789782473503995,
        0.1562323093643335,
        0.7455695305226142,
        0.6261900182075494,
        0.7384002813544769,
        0.7666007111049927,
        0.6226863431100476,
        0.7029807317315824,
        0.901065437306209,
        0.6033300424211318,
        0.5111863416130028,
        0.5408608928155849,
        0.6520475659487511,
        0.748351098742091,
        0.4888231446212228,
        0.5382084141434091,
        0.5969258620241538,
        0.4156423084353218,
        0.32589511780123465,
        0.35599579172220575,
        0.3162395938625379,
        0.056410810372487956,
        0.2372966084027949,
        0.35952253436885856,
        0.12206883863505116,
        0.31727963242524865,
        0.2827852883253696,
        0.3388206729026649,
        0.23270718113651084,
        0.3068819960466941,
        0.9313220222726951,
        0.6698171895177176,
        0.7166581146150136,
        0.739749664908239,
        0.8167972056414775,
        0.660522860924267,
        0.5923524269330172,
        0.6954515892206927,
        0.7384386776948054,
        0.8399075388938313,
        0.6785759012311411,
        0.49721659377649136,
        0.5973600693738355,
        0.4288025137103189,
        0.37909984857480966,
        0.26625377811901346,
        0.1458460356130911,
        0.34402093468545264,
        0.16294429354932788,
        0.2205428725770244,
        0.4896275062627024,
        0.32138552282494426,
        0.30842757027730494,
        0.443944850395399,
        0.6640661226346944,
        0.5528592719864586,
        0.6873381037579791,
        0.734357619513792,
        0.792693465037336,
        0.627039758365529,
        0.5550299113411856,
        0.56031801046666,
        0.31951486781059546,
        0.37396442206222247,
        0.1219917186095092,
        0.28817839408380347,
        0.6954670469230393,
        0.5729371053886674,
        0.24924757324043398,
        0.2775813841392112,
        0.2413865379678663,
        0.22054245721260815,
        0.39041251776945846,
        0.5397128024035802,
        0.11521415696235535,
        0.4223850290788863,
        0.23816350944979678,
        0.44058305408618675,
        0.326522091576803,
        0.22177677298403572,
        0.36332289118346606,
        0.2713752283950675,
        0.285466623980953,
        0.31792458325511663,
        0.38905617685860405,
        0.35537934686786027,
        0.7482495389114612,
        0.7637258831780603,
        0.8983237306285645,
        0.6954612630635362,
        0.7890259426100782,
        0.6566171554690056,
        0.625720718124564,
        0.9944701515516169,
        0.593127906361894,
        0.8619911545147366,
        0.9985530361109458,
        0.6084490314771512,
        0.9735595265819182,
        0.8499942661798268,
        0.7592632314276627,
        0.7587599626303291,
        0.6778123792681484,
        0.1342703223135637,
        0.2613191276902905,
        0.07510994433438,
        0.28280479871157743,
        0.3555643666609786,
        0.32717973980021864,
        0.6332421357793045,
        0.6760402011105435,
        0.7974480209417344,
        0.7232507144073813,
        0.64642712935716,
        0.8658347425923675,
        0.7087767811545327,
        0.6734942232684151,
        0.8254596609040012,
        0.31597246619219105,
        0.3283514055376197,
        0.28439070873997385,
        0.48262378465857636,
        0.25356811930764905,
        0.42902312890235106,
        0.30476786086957613,
        0.6382406426130446,
        0.7688773916443904,
        0.6346915027461941,
        0.631806505121115,
        0.7061215996672147,
        0.22417744082346852,
        0.24881345839581284,
        0.18869811332098743,
        0.3778359661686805,
        0.459480441501856,
        0.1960977807591007,
        0.26119958628983114,
        0.247345656270781,
        0.21732642200281213,
        0.21728171009106637,
        0.7928108275892324,
        0.7638006360403531,
        0.687880789592964,
        0.7141313382286436,
        0.7534051283111545,
        0.6723180500825162,
        0.8376888250293147,
        0.4994788375340442,
        0.8329449657816568,
        0.6900824089341211,
        0.8588507553418488,
        0.74201812197875,
        1.0431199707144871,
        0.7910877773847982,
        0.655008706162511,
        0.4942083808801213,
        0.5903862635465883,
        0.601804827882122,
        0.829092868085514,
        0.612153078659865,
        0.7420374237081169,
        0.9260691609366002,
        0.758949106030898,
        0.7484919030949806,
        0.8158579285701315,
        0.6142886144406206,
        0.6810168978688753,
        0.6686979630411517,
        0.5817672705429603,
        0.22568948089560506,
        0.30441827752350625,
        0.4265774176339102,
        0.8088927439861388,
        0.5767139792614062,
        0.738215639558482,
        0.5569725212752634,
        0.6275861802297247,
        0.6630324486548567,
        0.48102916710609617,
        0.21771169070636717,
        0.37324541634894953,
        0.2656347222349947,
        0.5403176773683807,
        0.3201940863923531,
        0.3017815189244711,
        0.09505214942983764,
        0.1897586398441258,
        0.743867866808094,
        0.18926261564188904,
        0.38321242291915625,
        0.23738866794394164,
        0.29336308302183906,
        0.24378960482430992,
        0.20809321405112532,
        0.38074927873089714,
        0.2437400553040289,
        0.3367606220211266,
        0.2727942898903157,
        0.31675456210523767,
        0.20216475867415645,
        0.38461328496326924,
        0.37182085085165956,
        0.2811009433170789,
        0.30592768717717583,
        0.6844179819625904,
        0.7008660960946007,
        0.7842788754991864,
        0.6645050553202656,
        0.7346338701824773,
        0.7372579362465954,
        0.7070942881452789,
        0.28073392504517114,
        0.32190623430743526,
        0.24125431442500792,
        0.4503494594979875,
        0.28584522002446827,
        0.31375307949885606,
        0.09393370660082852,
        0.21274579699501217,
        0.16749792478895653,
        0.8035552932940488,
        0.8172304282558447,
        0.7302726858946861,
        0.6442353868058388,
        0.5881514355376343,
        0.6558216564803745,
        0.5696648410803016,
        0.7361578316626498,
        1.0192543505006464,
        0.5955429059431829,
        0.8188242077500144,
        0.7913607201882354,
        0.7029058468437481,
        0.7010940307360075,
        0.7208533878209565,
        0.2108755050616334,
        0.3251709874492051,
        0.4762457219889608,
        0.26591658918972405,
        0.37933805784068536,
        0.3834509788530119,
        0.0485675694359887,
        0.4664539309268954,
        0.46490540817640724,
        -0.003277398883539289,
        0.5981929207348893,
        0.6117201740933562,
        0.8242667929065726,
        0.5114396853432839,
        0.7923432225043063,
        0.27392504437791054,
        0.269050235045171,
        0.6027782835186355,
        0.2672959351516563,
        0.3871312238577986,
        0.2636275784682931,
        0.26647487871787323,
        0.25626382553276367,
        0.3024777002762034,
        0.2402312018298925,
        0.5499283297347078,
        0.821391614898369,
        0.7696490965346818,
        0.7130437252558378,
        0.8769168169866539,
        0.6551093832005329,
        0.8428209681637092,
        0.8992849711428591,
        0.5924289768293042,
        0.30340542802610476,
        0.20383478963666765,
        0.3533009790839452,
        0.19182330720563243,
        0.9158413835345283,
        0.714800534523318,
        0.441506406280434,
        0.5232999632099262,
        0.3402107329230757,
        0.299263709913319,
        0.30616356486156754,
        0.4386580603289588,
        0.23091950442379988,
        0.2668184509781242,
        0.20101051741968495,
        0.27313535594710064,
        0.31509918634255996,
        0.45999788464607844,
        0.17988853925666276,
        0.4439010986923376,
        0.2669878598603666,
        0.3413021801820658,
        0.29404003126303363,
        0.3192429923088855,
        0.269204102749287,
        0.4173844391365508,
        0.4219823900123337,
        0.29196714468472595,
        0.4612932448575645,
        0.6920358874652911,
        0.8872113221523835,
        0.7098160723461462,
        0.6977008381280142,
        0.7792409531899351,
        0.5772515213242702,
        0.7229752201392682,
        0.6147009890741998,
        0.7100351840270058,
        0.7014623454465926,
        0.09208842339534482,
        0.12917864862230108,
        0.2563393846891653,
        0.7376464921736738,
        0.6113897539742291,
        0.5269461509566093,
        0.7733004913851322,
        0.8710425893980087,
        0.8062092686878741,
        0.7143821776864949,
        0.6143971463180826,
        0.5445498646409321,
        0.6331691584715152,
        0.4014967288843128,
        0.02839510910303492,
        0.19541691181235113,
        0.21981651894416976,
        0.4379045346557635,
        0.6881261065235383,
        0.6107391408681101,
        0.8289113425536717,
        0.6571803600770969,
        0.7549208601609223,
        0.6873780039596394,
        0.7697000322921221,
        0.8173741591879149,
        0.8552792841758184,
        0.7650315291201695,
        0.6327234001719236,
        0.4964105157353763,
        0.9403250768420095,
        0.6548191093134955,
        0.30999370285575506,
        0.09730390334916773,
        0.16171995327488617,
        0.46649998695502776,
        0.24071458180185906,
        0.22378996438288104,
        0.40900700569093046,
        0.10054684046975296,
        0.2862530184330813,
        0.29554017064177873,
        0.19754478929078445,
        0.36492393207809515,
        0.4165073867381898,
        0.09809271421169571,
        0.27698721239815055,
        0.2839133652261748,
        0.15484596932680605,
        0.6598201321644495,
        0.6986268973559067,
        0.6462655416296108,
        0.794857090019318,
        0.6736086930369707,
        0.8363621026283213,
        0.35793998342848143,
        0.3329476338373871,
        0.21841764664917834,
        0.23419521226206755,
        0.151229475428481,
        0.2927311055703653,
        0.3563423291396458,
        0.4398359439427122,
        0.30650955662526386,
        0.2611089099251198,
        0.6982895347026681,
        0.6818382368623047,
        0.503958306181836,
        0.712337609767686,
        0.4865641803207272,
        0.5340776273668435,
        0.7694200346329982,
        0.5543855065926853,
        0.43878326719965055,
        0.4932125713890713,
        0.2642724914669064,
        0.8373650350481496,
        0.809155911328869,
        0.6685504233132068,
        0.7508097223864314,
        0.596052078153523,
        0.24747780975885644,
        0.18398203409917707,
        0.1069086576658315,
        0.32616007441447215,
        0.42761897785764835,
        0.34222920397139556,
        0.12034991694009681,
        0.11889206961365568,
        0.39987040523285844,
        0.15494237797281957,
        0.8176085632129797,
        0.6791098271751832,
        0.5691665404194142,
        0.8209811224073184,
        0.5997417086319853,
        0.7290440873441187,
        0.7265734196568449,
        0.23252421514625832,
        0.4105697461399945,
        0.308769960352924,
        0.2687658182869588,
        0.39033863863528023,
        0.3005414737283068,
        0.4222051227538963,
        0.45863544791103106,
        0.4191340239031572,
        0.3369681624377998,
        0.1399869552414463,
        0.38554166253445615,
        0.11939707393923707,
        0.4374389963814084,
        0.31960914176688,
        0.2629384947588702,
        0.43233941120723773,
        0.8579702209966488,
        0.7282237988914068,
        0.915816499205945,
        0.8061803343336994,
        0.8221008689081637,
        0.7410046304179808,
        0.6100881087994735,
        0.590648977758372,
        0.740732174535728,
        0.6658069876173255,
        0.5364994183318483,
        0.6725307586134921,
        0.7021615292298069,
        0.7468642835322741,
        0.7940419815876019,
        0.7634167472317919,
        0.18543507488665914,
        0.16727831595095372,
        0.2910420219763212,
        0.1692294135494844,
        0.18061305793023555,
        0.4043452942410442,
        0.19597723210720774,
        0.2901849968438928,
        0.4220134147286858,
        0.4676538609782819,
        0.3954667173178593,
        -0.0006749583069376577,
        0.405969779952572,
        0.4729385280350571,
        0.1989859295056232,
        0.4745942657384969,
        0.5287256518949871,
        0.31349266395933506,
        0.8239569520585489,
        0.6292330571175196,
        0.8955577716604739,
        0.7064518169003509,
        0.7601802478737317,
        0.6471407138425721,
        0.7575944998009289,
        0.810518221839903,
        0.7954989486751743,
        0.8149001801238849,
        0.5240895115941616,
        0.757153966612169,
        0.2369950058710558,
        0.009150104221748015,
        0.1964848730974864,
        0.13927865355037847,
        0.8205550292445016,
        0.7698860510598831,
        0.7471354195486284,
        0.5022477648100024,
        0.13572251953214245,
[truncated: 91,141,297 more chars]
