# Supplementary material for: DeepFRET, a software for rapid and automated single-molecule FRET data classification using deep learning
Source: eLife. 2020 Nov 3;9:e60404. doi: 10.7554/eLife.60404 (PMC7609065; doi:10.7554/eLife.60404)
Supplement: Figure 2—source data 3. [file elife-60404-fig2-data3.zip › Figure 2-source data 3/Fig_2_S1a_S2/Fig_2_S1_S2_thresholds_deepFRET_full_2state.json]

{
    "threshold_0.1": [
        0.2328441822528868,
        0.258373182097192,
        0.6741691436858964,
        0.7098424447981796,
        0.44836417302583503,
        0.35504792333197105,
        0.378296151178391,
        0.5558966808492917,
        0.8732065907404505,
        0.7811942542495739,
        0.7997681118965935,
        0.7216188699975953,
        0.8488598964370988,
        0.5877861492941715,
        0.8395302674605399,
        0.6939625110411035,
        0.6547450927056886,
        0.7386318562839016,
        0.855092360490634,
        0.3427810583444969,
        0.21646122331989057,
        0.3150893021916885,
        0.37956982508390524,
        0.21719150298338724,
        0.40583392128971857,
        0.6647754430595544,
        0.27766937273538783,
        0.3837307913880413,
        0.42295679097071404,
        0.10297044821458425,
        0.25634619210311715,
        0.3975145479635209,
        0.4497315654318424,
        0.4118550696832999,
        0.32046629775720065,
        0.1617335308004415,
        0.24476554457051367,
        0.515828987489647,
        0.5968126130317848,
        0.2656743818627539,
        0.23905623250176794,
        0.14027881617405472,
        0.5972726826826515,
        0.8682332659622628,
        0.1749710074794231,
        0.20835434145121695,
        0.16979805233369646,
        0.3372730146722115,
        0.342056739966254,
        0.32879594119592037,
        0.3893834662300451,
        0.11421740279731307,
        0.22826515582045984,
        0.23513281426206703,
        0.222525209967061,
        0.12499445841380594,
        0.37211556845352434,
        0.3526377115394298,
        0.4215602192061927,
        0.33281208430788367,
        0.29037060164981665,
        0.39796207848335147,
        0.597773678333935,
        0.7913524552039792,
        0.9632950635415328,
        0.9276688989936642,
        0.7316060900262773,
        0.683068699783508,
        0.6202243141606237,
        0.7557961698555008,
        0.599367867275333,
        0.9041170917176221,
        0.6888257710282348,
        0.4867020011515434,
        0.20207188619454383,
        0.22130991417216572,
        0.3323692298692272,
        0.23723886819667572,
        0.1717568575566948,
        0.23669713735228007,
        0.2708318803572169,
        0.37053454672488817,
        0.1591736225000434,
        0.4521718927153129,
        0.4449984885001264,
        0.15790877883281038,
        0.3176637662292772,
        0.29307110393458613,
        0.2223386531588969,
        0.3791745459690758,
        0.312371784512353,
        0.4483094005135462,
        0.14950263932253424,
        0.289529837789865,
        0.3235271277998379,
        0.22032546751087448,
        0.20818731460935963,
        0.4292450340992855,
        0.1543330219403784,
        0.2755075121693073,
        0.6536994211223546,
        0.549945148959794,
        0.7977521738059029,
        0.6394193483355569,
        0.6674849064988854,
        0.4806799604387151,
        0.5712770457255091,
        0.7151059992176727,
        0.5464435819370601,
        0.8544095648844547,
        0.7839291318771121,
        0.7198423628379497,
        0.6164740489792162,
        0.18610903248967342,
        0.1548585623882898,
        0.06011750309025389,
        0.22012039591197677,
        0.438390560238746,
        0.38195449687243616,
        0.7492769312723145,
        0.5289906996126946,
        0.702390181938763,
        0.9703142618616144,
        0.8491054072401419,
        0.6236747366611807,
        0.555061307535508,
        0.7375350719763198,
        0.5616312696434265,
        0.78854936809219,
        0.7636299532478912,
        0.7070462997034108,
        0.615029435892978,
        0.7958490724657352,
        0.6138789584829996,
        0.6210042493370667,
        0.7118431205327209,
        0.691709615221301,
        0.7473769830381319,
        0.7704793448018812,
        0.6580127243825593,
        0.9750798544066236,
        0.9434932033181823,
        0.7390585776589278,
        0.5390982700943846,
        0.5023584467639987,
        0.4823647827721068,
        0.68711400017985,
        0.7283322033034166,
        0.6379884404759378,
        0.6813518244763468,
        0.43250014828159355,
        0.7957311164379124,
        0.690778570395782,
        0.9391147388045422,
        0.6799465756924904,
        0.5745154941069716,
        0.740564498776712,
        0.1988839509019615,
        0.3383976390133381,
        0.12244750652446303,
        0.2308753148160626,
        0.25182037596803397,
        0.35017988327863314,
        0.3556980641810244,
        0.4632505756441605,
        0.3295635016264977,
        0.18417675872719722,
        0.8463471648816728,
        0.7338007471208611,
        0.8133513157545614,
        0.520753255612892,
        0.7669111557032205,
        0.6197747032553668,
        0.7932212559509337,
        0.6657093879123589,
        0.8737279474747786,
        0.8408833856590152,
        0.33825447638050943,
        0.14578143223479187,
        0.30243103246433634,
        0.18730290021891072,
        0.27867151768292153,
        0.26164486122728453,
        0.35389679493404697,
        0.435057510798496,
        0.20487163834252176,
        0.21880604089293332,
        0.4365996013089111,
        0.1581674219662981,
        0.11376015822554604,
        0.5121540372239609,
        0.7141267245953183,
        0.7594022422896275,
        0.7572496086978208,
        0.716634651770943,
        0.6540911088169225,
        0.6648412268173565,
        0.754195198345006,
        0.8025339781260141,
        0.8260048171919306,
        0.8492685950392356,
        0.7390462478800712,
        0.8160774095052478,
        0.7401456712331932,
        0.6883748693683895,
        0.3088620873019937,
        0.36697650261555803,
        0.30662370357433816,
        0.26220732822662113,
        0.15195138876121594,
        0.19632105437041564,
        0.2694712107257961,
        0.1706596891297165,
        0.10015040075312649,
        0.3901154684385439,
        0.19942890964433588,
        0.3445982388992129,
        0.2944255217470625,
        0.3643255359619914,
        0.19236104239904459,
        0.05379474424151194,
        0.04336282669199681,
        0.33677294042093064,
        0.15903555359594493,
        0.2989364095977502,
        0.29783809279031176,
        0.11275727680726573,
        0.18374437778085287,
        0.7636571694315267,
        0.8576890667660397,
        0.6330721025948829,
        0.6384164528799644,
        0.73847210856937,
        0.6423007499975755,
        0.8115596828998085,
        0.6477338777361362,
        0.7482712167096162,
        0.10255435016877405,
        0.3923602435724715,
        0.4081948505589792,
        0.11643915172483,
        0.17074736578716762,
        0.38232915454569727,
        0.18674524857218644,
        0.47373413554891597,
        0.3593280428863286,
        0.16359462134328365,
        0.3120596769880083,
        0.25089917638830234,
        0.43269454153217246,
        0.20726366063539023,
        0.5726180037001217,
        0.3840128090530235,
        0.45679137696853306,
        0.6954918817736941,
        0.7120498838431529,
        0.8034546361150704,
        0.7775254814728872,
        0.7478477026406491,
        0.7489420276842083,
        0.6272949226304352,
        0.32101353334661525,
        0.19098616499552878,
        0.27980252738184164,
        0.015847707312801294,
        0.4360510723425528,
        0.28771014524989696,
        0.2847790629285768,
        0.40954160603870293,
        0.2551622438170107,
        0.15269359794228834,
        0.24645706345978163,
        0.3622828855460122,
        0.8103701337590056,
        0.8422208208454426,
        0.685717287414691,
        0.8555387364998582,
        0.8102961201195811,
        0.6941789412756513,
        0.7806717795119501,
        0.7095870003723557,
        0.7646737465816585,
        0.8810817869796747,
        0.7850977748134584,
        0.6995987441011232,
        0.7373737644908704,
        0.05347136456854829,
        0.6652333565168758,
        0.6648360493760189,
        0.34784117111731433,
        0.0842202403377522,
        0.3727817743463877,
        0.37819105317824253,
        0.5300281292619312,
        0.42160491824718493,
        0.2592583630934696,
        0.22623934149894417,
        0.20740839545563428,
        0.3466833466158756,
        0.28990941573225537,
        0.32443154135801877,
        0.32707950303675165,
        0.5547314456216592,
        0.6803791971216037,
        0.7404701367268763,
        0.7140627712962071,
        0.7398681546048167,
        0.7653716819332287,
        0.3843031455676374,
        0.3182443634362126,
        0.16310504381162622,
        0.06693749734367697,
        0.42719523166922085,
        0.43444010947696843,
        0.34316706429800475,
        0.09982960383625769,
        0.39037399197022227,
        0.4002566697479339,
        0.16510164714397121,
        0.4295445182051596,
        0.2837903617278388,
        0.33962488372377353,
        0.16248537050853146,
        0.2512033414759128,
        0.37549502515822997,
        0.7626770080022066,
        0.6379907024702743,
        0.684161564586887,
        0.7742470568300984,
        0.8537267782470929,
        0.44178501648014384,
        0.1899437158084293,
        0.23832323974901273,
        0.11836391120689872,
        0.3290803512406166,
        0.1718767364909279,
        0.2905294454232128,
        0.23405769912712376,
        0.2648099575527725,
        0.41158469710299084,
        0.19305007043819986,
        0.210628401561447,
        0.5494736331573388,
        0.5048376394992761,
        0.14036171437112813,
        0.22945506403042404,
        0.31072861710184213,
        0.21100572888987493,
        0.27439139446016375,
        0.4203882789158224,
        0.34830312700842203,
        0.18379601830061215,
        0.14849264370919052,
        0.13735966565214516,
        0.4928674534928531,
        0.19946795332884323,
        0.3190378788128784,
        0.37831201436832185,
        0.43225686328314356,
        0.3201154793687512,
        0.6664831008637025,
        0.7594327055529507,
        0.6325088936884136,
        0.6293388601271268,
        0.5159858492502136,
        0.8255076526055449,
        0.4690066009261996,
        0.908048809116714,
        0.7841303301893883,
        0.5930050457100462,
        0.7125447566311539,
        0.9251644276541717,
        0.7231401423548618,
        0.7442446341598772,
        0.24694364307876912,
        0.33628747680067245,
        0.3316903694047617,
        0.5329247752322142,
        0.32187640177979737,
        0.1995792204745077,
        0.7135308405696629,
        0.6628537748847966,
        0.8339093911281396,
        0.897822777574876,
        0.6155351717663742,
        0.26429396701904984,
        0.37064969908716394,
        0.18726040697985785,
        0.30238477351586635,
        0.2977056219252737,
        0.24564264615540662,
        0.3263459687276605,
        0.315458637719745,
        0.31489578061636697,
        0.3723024978066935,
        0.08900581155529017,
        0.4358046480611272,
        0.2549871023025241,
        0.2500164085723264,
        0.20593982540579675,
        0.26969769257222526,
        0.29860382785021666,
        0.2518807039954154,
        0.2750292865930349,
        0.2185500374581685,
        0.32360975231279365,
        0.44265150181991936,
        0.3087025753377907,
        0.7219257128946257,
        0.2088390755505721,
        0.3036642581755427,
        0.28497786627992455,
        0.3480855009698535,
        0.3010375239165635,
        0.29152800054507777,
        0.38138885174065945,
        0.3507362341425904,
        0.29320355007206433,
        0.30410534119703725,
        0.411441773652112,
        0.6244723836514249,
        0.7877205817385813,
        0.7631632383198618,
        0.7444593269787532,
        0.610037406958988,
        0.6561757482182762,
        0.751087501157269,
        0.629286962056021,
        0.7113773723968467,
        0.5220386144107262,
        0.6665991467232392,
        0.7702180354710068,
        0.7138277485224434,
        0.8601052741803666,
        0.78461866211262,
        0.5475982619730528,
        0.6410694608136948,
        0.6416719776969882,
        0.7274548908626604,
        0.3459706624763583,
        0.17247351547013529,
        0.3218553496675594,
        0.2536297849300941,
        0.31242587543704886,
        0.44078964263309217,
        0.3421442209082458,
        0.4523096061452101,
        0.301258547410425,
        0.47693338318981704,
        0.34161791769264177,
        0.35190706587393866,
        0.35739453789614223,
        0.2832515536976705,
        0.3195759448973346,
        0.3316352675878273,
        0.41901260303422805,
        0.6553712684852946,
        0.7637245053044549,
        0.72887412367321,
        0.3421836274694408,
        0.3510886626851363,
        0.15719482152271,
        0.30586630181605134,
        0.3811712179552222,
        0.7634400792802257,
        0.6266400396070374,
        0.7263825158192996,
        0.5492125389429822,
        0.7923449943854302,
        0.5742931574819518,
        0.5967447620781072,
        0.7592205602702583,
        0.626891341647181,
        0.6714704206548857,
        0.5434119465153561,
        0.7892340240488551,
        0.5646754888744326,
        0.7550488063940174,
        0.2757907620530523,
        0.25406729996906935,
        0.7220555341026077,
        0.6440873037843072,
        0.6816869949343237,
        0.7184067914277017,
        0.7973579111101762,
        0.692732694376195,
        0.8133344275009216,
        0.542138244033031,
        0.6423654544603639,
        0.7112777510791171,
        0.6128616395340949,
        0.7089725621121589,
        0.5795131913561122,
        0.7998128354071697,
        0.6791743914754513,
        0.5534332952336455,
        0.6487506523953578,
        0.2567254052765456,
        0.7491707323671167,
        0.6157258983879822,
        0.7656858681587996,
        0.7112854600344464,
        0.5839771458994968,
        0.25152920621591796,
        0.37437702725613387,
        0.2074391044913118,
        0.7753837495203331,
        0.5486630409547759,
        0.2293992677731814,
        0.10942974334740409,
        0.25671228399182444,
        0.7215706533944607,
        0.7027495956127997,
        0.789852825445315,
        0.8170112914414042,
        0.6825284809023985,
        0.7444251774244461,
        0.6598290034669683,
        0.6849538642285327,
        0.7740814609507033,
        0.8382381718576659,
        0.8193828760389568,
        0.6312557910936601,
        0.18828067300796422,
        0.1700473970631595,
        0.2173349873047366,
        0.26831698909035623,
        0.289760798962014,
        0.25962117733276524,
        0.735066379165575,
        0.38057840077298954,
        0.34050142722035975,
        0.30217089703424715,
        0.5289849544388366,
        0.3655605094781264,
        0.18119227361632317,
        0.3373272538166801,
        0.4719570584143385,
        0.20850992293919804,
        0.07029293555752819,
        0.28937311660425924,
        0.47603941862112426,
        0.3141300911637033,
        0.10113379027145446,
        0.08539491850402828,
        0.3231840359619407,
        0.6137817146674364,
        0.7370277211002904,
        0.20422577078671367,
        0.25686833622677185,
        0.25273619656766,
        0.350116775105992,
        0.4928328314201132,
        0.34002513519068633,
        0.3688261481221624,
        0.15120258250223592,
        0.347771724199231,
        0.30563126261968837,
        0.251279711315018,
        0.24338861943813322,
        0.5071922186654896,
        0.264146904819468,
        0.29611972552208904,
        0.3387562256801731,
        0.19025769985996865,
        0.48379275818551193,
        0.7546144824858907,
        0.5709853476732132,
        0.7333144325893022,
        0.6161049375897596,
        0.6859366091856368,
        0.9670552069810887,
        0.7189616340236298,
        0.7910907220582116,
        0.8142655191621418,
        0.6786607379550174,
        0.6830613141373983,
        0.39636673002003264,
        0.3351613975160754,
        0.5900127435341587,
        0.4047788474457311,
        0.045221617461195886,
        0.1391292488567924,
        0.3017845773857855,
        0.3705544251490558,
        0.33044248088588285,
        0.3626417899831561,
        0.25986559766542566,
        0.33492011354756834,
        0.09474939506780085,
        0.45059247779009354,
        0.6118162866060891,
        0.17931471888590492,
        0.23472507422668495,
        0.2473522682633096,
        0.286512877382186,
        0.1845665763135387,
        0.25593923827781373,
        0.43464339732726476,
        0.21666632003190045,
        0.21372456153312575,
        0.2782884183789528,
        0.47096408463968154,
        0.22878589486540907,
        0.639776694780699,
        0.8647438464726037,
        0.6805585768184578,
        0.7503484764551738,
        0.7546295573085944,
        0.8010741098355563,
        0.6645720967665009,
        0.6905276295568121,
        0.7667896016314859,
        0.6806475234742094,
        0.6085472637286156,
        0.802840694904288,
        0.4625352335565827,
        0.35050872248404746,
        0.4225496910318798,
        0.33067466142001806,
        0.4032293721338362,
        0.3087228060483838,
        0.5192439288240481,
        0.548081159372948,
        0.7557754241838434,
        0.8147580258864322,
        0.4778426535651862,
        0.6980514907411242,
        0.6300421563449846,
        1.0798747050039834,
        0.731171646102352,
        0.7457524993992838,
        0.7018961823378617,
        0.5169208064253816,
        0.7374910412446314,
        0.8157947451492576,
        0.5752977411983835,
        0.8234850776733791,
        0.6963595160508129,
        0.7472961529516657,
        0.8806364868736419,
        0.6896347392875773,
        0.8459014044050868,
        0.5170380865056898,
        0.6354758178870642,
        1.069043889072603,
        0.7085533922137885,
        0.6428980997907252,
        0.6943561747976481,
        0.7087538447482257,
        0.6862468839581557,
        0.666098035983231,
        0.9020048259103964,
        0.7929299968754178,
        0.601050519484028,
        0.9350032166607318,
        0.7742673567188213,
        0.7400904314669103,
        0.7007040238395034,
        0.8467415884981085,
        0.6773468755695699,
        0.2439437111129511,
        0.30462436024242867,
        0.18809364604262319,
        0.250073590391894,
        0.4617034968255824,
        0.15667123861256593,
        0.2673921236938497,
        0.4220531895889848,
        0.28879802892279516,
        0.01525727718777148,
        0.5895366714778261,
        0.802098162328877,
        0.7622349658882633,
        0.8337929300889216,
        0.6612730100885117,
        0.7933624040515517,
        0.5787179951541126,
        0.6907284796875706,
        0.49996600865357893,
        0.7875254778047548,
        0.33108428692988456,
        0.14140262263735817,
        0.32511831707365985,
        0.42154451669931964,
        0.24540337847816135,
        0.18752194956173912,
        0.19539479966612522,
        0.30156024209042603,
        0.3443898160723552,
        0.34738559384233153,
        0.2904651141281193,
        0.258778191948532,
        0.0873974731926565,
        0.22443013552758911,
        0.6949920910980624,
        0.8498941838393151,
        0.8503999358317537,
        0.7581297835984951,
        0.5879420907391559,
        0.664055780094756,
        0.8033537265536229,
        0.7734108091150378,
        0.6292098926026075,
        0.6139694310009394,
        0.7885650102217274,
        0.8319563137886999,
        0.48613510059906245,
        0.7402000193293283,
        0.35503466508254267,
        0.2965260430877367,
        0.13426381042978017,
        0.31759147096766216,
        0.37427328475745164,
        0.1381016786682048,
        0.2868345634187224,
        0.2308210566864656,
        0.27998718928860583,
        0.3990874651727302,
        0.2484388371426932,
        0.23798700499153208,
        0.2682991812427913,
        0.17494635602721129,
        0.3874664052256652,
        0.29916896575832,
        0.3158087978396383,
        0.20509101910550068,
        0.42246198461207823,
        0.2239792252511895,
        0.4408628604482302,
        0.35814794736475325,
        0.3739982074701938,
        0.5020141239872632,
        0.8581124597307024,
        0.8437080723715016,
        0.7520289421401465,
        0.8707436593014414,
        0.5983181210613265,
        0.8367819588221375,
        0.37987767274521345,
        0.8324694853664557,
        0.6539592519338768,
        0.4212677175834297,
        0.7740488674118505,
        0.26369521100698357,
        0.3128143138639959,
        0.48892194806414635,
        0.337486455150262,
        0.40953352821258593,
        0.2730129903443107,
        0.7191589825958751,
        0.7722343317566908,
        0.8990786452740125,
        0.5826378310221709,
        0.5821610583332205,
        0.6477693029765453,
        0.821002922711242,
        0.6783977212499589,
        0.7228158540637621,
        0.6319152958481551,
        0.26710310059018655,
        0.3102370251276916,
        0.3240521752334632,
        0.43748657137664493,
        0.12348391740577624,
        0.23196833543625833,
        0.27562231372678714,
        0.4809251097830118,
        0.6805999735374468,
        0.6658697558664181,
        0.7390151334872892,
        0.7824393496505049,
        0.8105556039371176,
        0.664358388139611,
        0.8796185470656506,
        0.693258587708421,
        0.7684782389390445,
        0.8608162457012708,
        0.31032833605850485,
        0.7235863113067256,
        0.8812794076840608,
        1.0046580440428672,
        0.6517311404562827,
        0.8891258405348385,
        0.8584139286909033,
        0.47860106882120285,
        0.6869608049363944,
        0.8827891640245049,
        0.7832223842634736,
        0.8680494900995709,
        0.7405042965953474,
        0.7286762023941057,
        0.6264970355420091,
        0.4382414432461345,
        0.9143292312895418,
        0.6347019835968357,
        0.6677360711824752,
        0.1969249082535019,
        0.2895532311065974,
        0.2530380572337426,
        0.7818069412197886,
        0.6738563574067933,
        0.7768756611666187,
        0.4953800202080546,
        1.0272926071459143,
        0.6684703844460685,
        0.6386411753091034,
        0.7482043857725765,
        0.6724630010014793,
        0.6935394050437584,
        0.6623939199304627,
        0.6956859498529401,
        0.7494739870498803,
        0.7291047395923709,
        0.645103987806122,
        0.7869794645864993,
        0.6032017113473132,
        0.8733890558055922,
        0.6634302249863193,
        0.7714646182452161,
        0.7286802867628551,
        0.789251814253567,
        0.7106586345287831,
        0.8541848674127946,
        0.38168655580948097,
        0.2847692182402882,
        0.22645750945651552,
        0.8918877420068207,
        0.7307248070985293,
        0.43224258237380286,
        0.30950472183597866,
        0.22615853255381,
        0.3596560049523454,
        0.6148373223480644,
        0.6558294261354948,
        0.5335915465901153,
        0.764219632241912,
        0.6326405113652788,
        0.5276074210240151,
        0.6153478285196989,
        0.5840642259867626,
        0.6455716945910789,
        0.5620991210258464,
        0.6708337633645772,
        0.7296884064043618,
        0.7414550013908625,
        0.7370103925856022,
        0.604799463084496,
        0.8471780820425157,
        0.47260772347118435,
        0.23868300077664673,
        0.23393352722888774,
        0.14147786554938505,
        0.22430402166624733,
        0.23296519316581657,
        0.18061060834911424,
        0.49485872871652575,
        0.22751845976198157,
        0.35284666426236005,
        0.33193429855703743,
        0.2770848830251318,
        0.9867534485057724,
        0.6800488008405441,
        0.7241609331139185,
        0.6344950902743023,
        0.5978783991130232,
        0.7521962149260772,
        0.6277608298312962,
        0.6919172450157657,
        0.7064070063237585,
        0.6966696079316392,
        0.2367580415298143,
        0.34355040295583206,
        0.6248410508032123,
        0.6493703246427166,
        0.8271980986329176,
        0.752050168804251,
        0.6563666460492252,
        0.8802110640803658,
        0.6559936747827908,
        0.39182761924899673,
        0.7160937584924245,
        0.8704137590612626,
        0.9320807073616727,
        0.6724769155290373,
        0.8055933644593612,
        1.0381786038502732,
        0.5515257161966077,
        0.812626170283602,
        0.618467906427932,
        0.7320078285320497,
        0.635458738914407,
        0.831959951864799,
        0.5614986319222147,
        0.8086540049635088,
        0.8366003269910787,
        0.6020547228258853,
        0.7968812563718768,
        0.8469937417002346,
        0.7393179242091336,
        0.6891312184104625,
        0.6776241767149673,
        0.7871012627248066,
        0.209245643403991,
        0.2692887254347248,
        0.3439120333665472,
        0.384561717048144,
        0.6378372937961136,
        0.891051607101845,
        0.81493243882652,
        0.5277235877345211,
        0.7955178470880712,
        0.21773282178709605,
        0.3207816357031236,
        0.2320459948671814,
        0.363693862572349,
        0.2695384007505877,
        0.2564915814692143,
        0.43500753073942294,
        0.6692010842000781,
        0.16708430481736702,
        0.06716666671064626,
        -0.013591563726917215,
        0.6204985843407713,
        0.7214789921816115,
        0.6444679628372079,
        0.24499606145369904,
        0.24735218096421605,
        0.3420658255564562,
        0.44113091589855785,
        0.3299800227759459,
        0.4007834827200164,
        0.27478753894667163,
        0.27068566821204293,
        0.4826569343986434,
        0.3319673231324382,
        0.3287955635376885,
        0.19313345636271703,
        0.29230349042647186,
        0.28375603690484297,
        0.3767366189028335,
        0.321135341889241,
        0.27334984836696236,
        0.17313248161338518,
        0.26457624682808684,
        0.26899282281479003,
        0.28781523851476176,
        0.33781276922402187,
        0.13603173827429305,
        0.20312358147365708,
        0.2595675913035958,
        0.3505640157372994,
        0.29911353560433285,
        0.15250961598446167,
        0.9425978969662614,
        0.8057500135199651,
        0.7735609673645888,
        0.4234891079878208,
        0.328281322976252,
        0.36275668367179364,
        0.8321691357340253,
        0.6554659606896783,
        0.9494623932060321,
        0.9988776106826465,
        0.5261477572131201,
        0.34843868404075173,
        0.5147387651058459,
        0.23339113731898176,
        0.4903004288948823,
        0.4023229101275376,
        0.5831446783766242,
        0.3638414082048018,
        0.31703337039556884,
        0.7540266702395867,
        0.894412533245851,
        0.6541635140007017,
        0.5615469599534864,
        0.64171229972367,
        0.724639614549943,
        0.7715033579536622,
        0.5318500808915704,
        0.7079945476583184,
        0.5343600910433962,
        0.6645749068671924,
        0.64188792219347,
        0.4188376078264273,
        0.31472277746511007,
        0.4711669797146265,
        0.49117385621519316,
        0.1957595812124957,
        0.2098392147463608,
        0.28180713063035245,
        0.38887219847577426,
        0.23668178448444752,
        0.36861223447477176,
        0.3370894881158443,
        0.3642701620178168,
        0.33863210052798487,
        0.5052118432442151,
        0.4737817309880103,
        0.2545980729095387,
        0.4493603047542044,
        0.2803388048235852,
        0.296058241314,
        0.241495921645388,
        0.2717086040950954,
        0.3658633622698829,
        0.2053045240601593,
        0.2808979499087216,
        0.4157065042942216,
        0.06280099250600127,
        0.21317100891401597,
        0.4030336132115511,
        0.5940756859967014,
        0.35626372467433925,
        0.13246594194705602,
        0.610531459676243,
        0.15007320772492674,
        0.325086914582071,
        0.38302755351774204,
        0.20022217977064416,
        0.3629110282752834,
        0.36661116314962167,
        0.16348363965361437,
        0.38266490201343567,
        0.3774379877787749,
        0.3249263433994303,
        0.3769172566691228,
        0.3258604574300219,
        0.5556677216440455,
        0.4356448570254085,
        0.2790406525972761,
        0.31912589724367263,
        0.1489128062358864,
        0.2864438842306249,
        0.23110765786585208,
        0.3530057735952115,
        0.36936696750846265,
        0.2099134649014305,
        0.6379079812699096,
        0.7574117464674854,
        0.8023360421217449,
        0.6401878244089704,
        0.7611636872498893,
        0.6528513050074705,
        0.6414272537677764,
        0.6216088573718781,
        0.3576006556701621,
        0.6455428116862529,
        0.199052360583403,
        0.15856655307695985,
        0.28886026413461396,
        0.2453116742473129,
        0.44177561207158006,
        0.5064527590722188,
        0.5539737132112814,
        0.25985641745182303,
        0.37161347455257965,
        0.39981279998346075,
        0.20899664884418467,
        0.3446381444185354,
        0.6666879962152161,
        0.2530771568895757,
        0.21993453481494515,
        0.45391446715688744,
        0.3274303806556907,
        0.2657518313087525,
        0.16497055628061963,
        0.18888398891785638,
        0.327118867132724,
        0.32278622712824323,
        0.3835796089765182,
        0.37614962240858607,
        0.3699714297406714,
        0.26251374317502574,
        0.7097157597105913,
        0.7489391369382014,
        0.778734971870402,
        0.7436220937678277,
        0.81692830905037,
        0.5204957284727911,
        0.6362579304892705,
        0.2706286299035627,
        0.6645781912910473,
        0.6403215308689184,
        0.8296200835857082,
        0.7766967811037264,
        0.29572322786812105,
        0.45540747849371854,
        0.8169196037344251,
        0.6108386833976958,
        0.4388570240439069,
        0.24211152690902504,
        0.26641510603519175,
        0.5625922057635121,
        0.49338877771871986,
        0.7558406362221176,
        0.8602496559779294,
        0.8258828361225301,
        0.6858908226905169,
        0.7941511126733173,
        0.6967346079907025,
        0.6004176070014958,
        0.8731675925149219,
        0.7608741582616309,
        0.4968711570808864,
        0.37183928934886706,
        0.2629154262470599,
        0.11262325585086025,
        0.2112137860838099,
        0.27952332909058797,
        0.3730488790762226,
        0.8195408588589497,
        0.38595216998334275,
        0.2889258287349015,
        0.11789446491609142,
        0.25083453868058514,
        0.28032403577313225,
        0.46018829174666076,
        0.303859367719073,
        0.2868544973492693,
        0.28088425885884244,
        0.240202766714701,
        0.2745868340828739,
        0.17929512084238053,
        0.1676212304311959,
        0.2867173194387381,
        0.25460083301159897,
        0.14209073079525597,
        0.8562496770168136,
        1.065112696290175,
        0.16832564896229782,
        0.08074486600774929,
        0.15865454413134594,
        0.4417603030367461,
        0.36836318725139044,
        0.20819380376308855,
        0.14885268420610603,
        0.22133943648055657,
        0.4135976090009301,
        0.19324822853122287,
        0.5421511474019616,
        0.21032145719227255,
        0.36251735225687826,
        0.2409226569306166,
        0.2372526833858502,
        0.37996405718647774,
        0.4103039943053,
        0.3441912836912229,
        0.9049745051912435,
        0.7638158655270001,
        0.8606441251631234,
        0.6904449109154326,
        0.7672310669923065,
        0.70604838120427,
        0.7431394008703022,
        0.9067352846718427,
        0.6910821530827889,
        0.8487079326272257,
        0.7650468115237783,
        0.34188821880019504,
        0.2504122694854719,
        0.33058854494131296,
        0.29916114114791253,
        0.28588183230504055,
        0.1693370580673799,
        0.41343955278614464,
        0.13218328590040593,
        0.24253861224559223,
        0.28786054248859827,
        0.27657080717877286,
        0.3485145920256163,
        0.3162060638769599,
        0.2543139191959671,
        0.21084067190439681,
        0.39776763102050955,
        0.3118927851562342,
        0.1950167969803664,
        0.18349105557632162,
        0.536732014638547,
        0.34594887532653057,
        0.22983087936553204,
        0.4553623323277821,
        0.41406358760315687,
        0.07762518947373523,
        0.293433029597099,
        0.3116508631709071,
        0.5052819544639947,
        0.8551657099406812,
        0.6998445505987463,
        0.6731598844569331,
        0.5896185876197246,
        0.7862392952372135,
        0.6716846561617138,
        0.7600861149751518,
        0.8417394626512693,
        0.6464510904665689,
        0.6852653404637374,
        0.7710357683626317,
        0.8071508126834746,
        0.312117146405565,
        0.40591076955210736,
        0.42164002835299363,
        0.2608842295102502,
        0.43502980330535274,
        0.701649516004858,
        0.6429407767331888,
        0.7141654276100885,
        0.6079463986730752,
        0.8080477501196969,
        0.5327523409813081,
        0.6963277431772602,
        0.9057375279523056,
        0.8818722962514384,
        0.8874848291657204,
        0.6663654442395018,
        0.6573444656241113,
        0.6848435487417056,
        0.7815597110689881,
        0.5950970553124836,
        0.7568290130685301,
        0.5787026893586305,
        0.7156480078622154,
        0.6584180949025726,
        0.6660459742214699,
        0.778880830972416,
        0.7590302199748779,
        0.7767212771245638,
        0.7264622863468123,
        0.6131230203778945,
        0.9158473240775978,
        0.6783564030777723,
        0.5994455857498323,
        0.582948474883779,
        0.7665770049707361,
        0.6450435423800513,
        0.6072652461494186,
        0.6895309419989366,
        0.4435858079787072,
        0.6751732235179846,
        0.6888714242893955,
        0.8239483217952859,
        0.6948560752379781,
        0.7942077736579167,
        0.3107520322301953,
        0.4409422843234497,
        0.4054773299847745,
        0.23319136708567292,
        0.14150626238578762,
        0.24953430649022773,
        0.2832024149342704,
        0.2018915362509035,
        0.5169630006118139,
        0.30169525373659,
        0.7920538182537334,
        0.8816997315880666,
        1.0413870234872193,
        0.6654129541704211,
        0.666853621478736,
        0.6543454835687958,
        0.6039097833695636,
        0.8821153220508212,
        0.7686515646982891,
        0.6058227707932163,
        0.4136190593657503,
        0.14581605270047615,
        0.2411818259748957,
        0.08381702436089863,
        0.21151018904676136,
        0.30870944583080917,
        0.21881847724381642,
        0.2364598248347905,
        0.3679001318961351,
        0.2550912863981566,
        0.14960444373513723,
        0.23060036717903143,
        0.5029889378979259,
        0.14991289341183497,
        0.30157754591535557,
        0.22775482061488994,
        0.45511503451064567,
        0.17779986627873684,
        0.44678577548629395,
        0.324215956382272,
        0.3965845127582946,
        0.2903564543063086,
        0.24281282445632102,
        0.4036914084923045,
        0.17755751288593824,
        0.34713660408739994,
        0.2712810744345942,
        0.09420157864352208,
        0.42723614325193,
        0.4081688328129886,
        0.10385029222663499,
        0.2770276576093661,
        0.3019372383756683,
        0.41477006625905166,
        0.26484967070875354,
        0.32244093764650583,
        0.2701511242545543,
        0.786324378440033,
        0.8225555674803944,
        0.7219819066387552,
        0.6970375095980228,
        0.27998480212992427,
        0.49645101726515417,
        0.20982392145687134,
        0.1739237760935729,
        0.009465874364220672,
        0.20622222674718058,
        0.44321472265673834,
        0.28232156359433347,
        0.27792118563938634,
        0.30260303109155035,
        -0.0036943633678253643,
        0.7970167201887416,
        0.61033485347319,
        0.38582554780498,
        0.28545931630008325,
        0.41442598849057255,
        0.19192210367294615,
        0.3848786136320395,
        0.23926075981413533,
        0.47077375418602047,
        0.34698115126720946,
        0.35445209253373516,
        0.26640722032297826,
        0.28305049811451477,
        0.6964825036427496,
        0.7461233862933533,
        0.6447719047998245,
        0.6811597327160148,
        0.5654759785708151,
        0.6273244609833838,
        0.8437363378416736,
        0.7568396233262102,
        0.7310260283016699,
        0.8276873230781145,
        0.9674107115755286,
        0.8039654220931147,
        0.4741273810702487,
        0.32143726214231966,
        0.21363319967427927,
        0.3272925201616698,
        0.23360132919434118,
        0.6832064490719849,
        0.23119283006383112,
        0.3180617437705833,
        0.3550050343092427,
        0.7251070393711074,
        0.7725158788936868,
        0.530400053318401,
        0.7646379831978573,
        0.7911364138532273,
        0.6280304486737626,
        0.17877047764108414,
        0.3336467896152612,
        0.10786534680422966,
        0.32649485211223755,
        0.15326266729960303,
        0.3177932434065308,
        -0.030549664052194177,
        0.21051228900233138,
        0.5503936621168404,
        0.12210330243024978,
        0.2671839402950207,
        0.4175908929375225,
        0.3776067212270807,
        0.6701442121850718,
        0.7437737730860203,
        0.8294391856733458,
        0.5566470074394997,
        0.25807016867352967,
        0.13491803952809567,
        0.15635363155873316,
        0.29176195294536283,
        0.2015518821084201,
        0.13739791770152182,
        0.6543662396370467,
        0.8915136814113772,
        0.7652555752710565,
        0.60573929605779,
        0.8424902059928604,
        0.7913521428156188,
        0.43560309660787694,
        0.5154198216355448,
        0.8461311682281817,
        0.8159246493697074,
        0.6978590760267711,
        0.920415647160039,
        0.6619577332639442,
        0.06728141535821804,
        0.34798224230676933,
        0.22334960320004635,
        0.2872757224425163,
        0.7965298726393603,
        0.7399106952745179,
        0.6085907523995228,
        0.8193436985308337,
        0.7372975062922269,
        0.7374116471834049,
        0.4727753642549658,
        0.6704432849943567,
        0.84560320545618,
        0.28228755594991,
        0.758626650484022,
        0.6553797724059242,
        0.8729858967026423,
        0.8048609678812119,
        0.8218082215640176,
        0.6002315335654678,
        0.8495723759798443,
        0.5943229735444043,
        0.7286631757259667,
        0.21949850058753578,
        0.3544848531019746,
        0.6391215824429161,
        0.6097144023611342,
        0.20212185663868987,
        0.34123733090595265,
        0.41808466352500945,
        0.1420398538957853,
        0.42186390131383567,
        0.4850078652564068,
        0.29931891574229985,
        0.3464940226128595,
        0.10230159574533201,
        0.1410560662363281,
        0.35014581161343844,
        0.35603139120505667,
        0.4102461048997434,
        0.19859797253852732,
        0.06290912362876605,
        0.30830373011260187,
        0.28144224352947445,
        0.6460387040322361,
        0.7801844277985461,
        0.6974195307540783,
        0.44877546162853155,
        0.24548790857740893,
        0.3390111993263676,
        -0.08331307032230709,
        0.15002323667382605,
        0.7661160659807009,
        0.20612230670128143,
        0.3631906144737702,
        0.22787167357810892,
        0.6738224787849727,
        0.5324863064102896,
        0.3228446558052018,
        0.17592256059578668,
        0.1951144654894939,
        0.2679694384614442,
        0.2556991565671027,
        0.25296178231551775,
        0.16240890842336791,
        0.540442908977101,
        0.4845401990155627,
        0.2795379320195541,
        0.41923151446329376,
        0.34245715457048825,
        0.8281544479581527,
        0.793330886988568,
        0.770297728210149,
        0.7280320245780995,
        0.2721953121371429,
        0.7714126087428604,
        0.8143198845277274,
        0.8996443371062939,
        0.5495043208581463,
        0.7819680537535784,
        0.8361934090464347,
        0.7725796939647951,
        0.7671297311785213,
        0.7360030619682072,
        0.8982744703416381,
        0.428866370827259,
        0.09606193498555006,
        0.33168342338621104,
        0.24350114139319914,
        0.30529109035975754,
        0.3313051634011709,
        0.29863403611120315,
        0.21954449603176038,
        0.4160648932387102,
        0.41468852338721046,
        0.37914362305286325,
        0.14534522180364778,
        0.13454052387619553,
        0.4144483520205887,
        0.20854957070387017,
        0.44312773688964335,
        -0.10803615496720094,
        0.1653252910494593,
        0.33472265920599553,
        0.16739765127085876,
        0.3876210611760787,
        0.33186237841130467,
        0.31126929486625077,
        0.23736182244515844,
        0.09749781059234935,
        0.7080449161913723,
        0.6787969943313337,
        0.6196908430249639,
        0.5700930349210142,
        0.57870012753439,
        0.6405315043945211,
        0.8108091110065002,
        0.4272427490902359,
        0.1471769897850933,
        0.19497222032812392,
        0.36886540885008784,
        0.7236693096276375,
        0.6200729707470604,
        0.665961294397795,
        0.5301053956648554,
        0.6670256549956555,
        0.6872760700422771,
        0.7001037275495151,
        0.6004137015272455,
        0.7121520059073876,
        0.21839138245436393,
        0.276178501628997,
        0.6940419270101847,
        0.8559286324498209,
        0.7842608055738562,
        0.5300068309849167,
        0.7753733476060057,
        0.2924535752947508,
        0.35665865416835324,
        0.4254023223263461,
        0.1377065039031126,
        0.7122314947342337,
        0.13342727728968518,
        0.15623882460438246,
        0.3273667061356233,
        0.10595751002759919,
        0.23443510681824514,
        0.414415126339265,
        0.27215009155685704,
        0.2251731952803241,
        0.3819473025306807,
        0.193298962504863,
        0.2616815930732508,
        0.7347104120425562,
        0.8381453486187321,
        0.7068284003526737,
        0.6840943476547318,
        0.596863413512852,
        0.6914869533909446,
        0.7017970176405555,
        0.640106732049351,
        0.543874703138044,
        0.7155958664310461,
        0.8065935685198283,
        0.6951713518932023,
        0.2734934375963744,
        0.5326493182532992,
        0.2722448447331493,
        0.7231157659275225,
        0.683200559916954,
        0.7094928789686628,
        0.6967263966331927,
        0.20882348900899633,
        0.31252088375015674,
        0.481479044083798,
        0.6768980701591597,
        0.6650363690654221,
        0.694944410198899,
        0.8243404814005936,
        0.7304798690482245,
        0.8511593978024015,
        0.7500213764196645,
        0.714007728715956,
        0.946511091815878,
        0.7384150495482282,
        0.08385070965039394,
        0.3025171167734339,
        0.3234512154390849,
        0.23237148507749025,
        0.62282591854523,
        0.5142366930450727,
        0.18405094122041343,
        0.3638825405433144,
        0.3148732276883293,
        0.24334038636022567,
        0.1383045140823164,
        0.7277948197079521,
        0.7602220426347671,
        0.22517005765901998,
        0.47015324680626835,
        0.2770425311130034,
        0.7189497735364576,
        0.7571169367853554,
        0.7875528817051402,
        0.7716883033113275,
        0.7910325888968296,
        0.5864086531857373,
        0.7887695942484777,
        0.5251222056896897,
        0.7835938907140324,
        0.9140215452424377,
        0.5894042302154238,
        0.6540630094584458,
        0.3872840422453852,
        0.26024577299290236,
        0.12292624313440395,
        0.21961145458191647,
        0.3562787240756126,
        0.2087743187835422,
        0.8189234375769632,
        0.15678526032274961,
        0.4456076283174699,
        0.48203362890009227,
        0.36615594525823103,
        0.3288164038516799,
        0.3225405646653894,
        0.23711767665581213,
        0.4625338728848397,
        0.21004159155518357,
        0.2561432727303914,
        0.23124642822433797,
        0.4029512669682667,
        0.4284315621177444,
        0.3294311400528419,
        0.30588409765497687,
        0.31639620210459346,
        0.6233715950733323,
        0.6231396352885578,
        0.2931905159127963,
        0.31798092734210587,
        0.20997660683760716,
        0.27680278852953444,
        0.2852826811977816,
        0.36164712278514405,
        0.14732078570869514,
        0.26483135130726965,
        -0.01596451090214058,
        0.3649786907597657,
        0.14155499038739777,
        0.1435036226336696,
        0.3588820669943174,
        0.13614583993847557,
        0.17505673616703804,
        0.20934445453618106,
        0.34312653938435644,
        0.30393642153659844,
        0.9228274770511808,
        0.7627996231151627,
        0.6421566876540006,
        0.6818476264697602,
        0.7797133801750995,
        0.5892947004659322,
        0.817814527555427,
        0.6538054705045803,
        0.8592562196737492,
        0.39840937171905977,
        0.1677629651687464,
        0.3609002188581958,
        0.1921545354451796,
        0.2852442762875914,
        0.5117139530281005,
        0.3438249184789081,
        0.198289952810189,
        0.11345696023797978,
        0.18963998840565094,
        0.22203377264455412,
        0.4141433851655355,
        0.7966568587168857,
        0.9302614428700906,
        0.5830979451951422,
        0.40089168046343665,
        0.10491343032311906,
        0.20931603721452471,
        0.21138238924398517,
        0.2982705888565104,
        0.3139492704988153,
        0.38193073206347133,
        0.2961151732556512,
        0.2905795477108292,
        0.31615749789267905,
        0.25095520048930253,
        0.23152097780531183,
        0.383378046757011,
        0.37312906853731637,
        0.2831706875469621,
        0.38931154367059984,
        0.4068866506526213,
        0.3791500220649213,
        0.19533394564588483,
        0.20102956317745263,
        0.13065132727939996,
        0.3882638597961673,
        0.36395172906890944,
        0.4499684550970382,
        0.1574848406081979,
        0.12686657773737184,
        0.1877381995273467,
        0.2213417741452987,
        0.16250055617992443,
        0.36643905536312166,
        0.24586223543572927,
        0.06902575343111725,
        0.7662886872370234,
        0.7461689384647414,
        0.67080171625914,
        0.7534205669115442,
        0.9006404150751012,
        0.5993757614419415,
        0.3702670218343185,
        0.19697255676126807,
        0.3062149484399562,
        0.7687081207347025,
        0.7487479851731137,
        0.6209113580425152,
        0.8601841808232579,
        0.6522360285465935,
        0.15540205438401797,
        0.2451312983828827,
        0.440892640254666,
        0.38227481479349346,
        0.2626718263121508,
        0.4215965986317741,
        0.1734137288047177,
        0.14007037409570222,
        0.26150926754663845,
        0.15601901294410864,
        0.6548535840949865,
        0.7593101357714485,
        0.8822588222745412,
        0.7426728661190783,
        0.7588498921551958,
        0.2340509144819939,
        0.2785406060596067,
        0.2915643141450174,
        0.2591907309882437,
        0.1013285093293277,
        0.22023564142217866,
        0.06344702364000109,
        0.5280603193051756,
        0.24535543354620742,
        0.12423661114271496,
        0.1582464875624831,
        0.402614873678811,
        0.8404087680878528,
        0.4855970695937542,
        0.4988245652609429,
        0.7486090868201073,
        0.7531796582378759,
        0.7572076970287894,
        0.5645322016701698,
        0.6246381819943126,
        0.5015041937000428,
        0.7172508735016531,
        0.6944021875663335,
        0.4709704974170368,
        0.6707962618526383,
        0.6084352937471625,
        0.6077053475713978,
        0.32999139657002924,
        0.41758654502250964,
        0.01980617104187945,
        0.27465593073450517,
        0.32942363327995505,
        0.5071642281986359,
        -0.06953695712265397,
        0.25728983103349035,
        0.20803500630827385,
        0.34519456774023477,
        0.2456270291819319,
        0.4794940892952497,
        0.29171115048946095,
        0.14608365953576935,
        0.43375425219740416,
        0.12471534296509691,
        0.13557914467312526,
        0.35138241334137055,
        0.21433798011193278,
        0.41319874572336834,
        0.4473957066349488,
        -0.0760199695717624,
        0.2409856619495319,
        0.27410855852520816,
        0.726819097981449,
        0.9528790565688183,
        0.7589964419120689,
        0.9204595869024584,
        0.7179246669820919,
        0.7509268137726165,
        0.8769363586147126,
        0.7994919147333612,
        0.7477865370667024,
        0.5580541675756163,
        0.5457538624554336,
        0.7207012152163391,
        0.47353634233116587,
        0.6098165086577922,
        0.6815766708360548,
        0.7667488763978272,
        0.6697399946061934,
        0.78740023057513,
        0.5913609690191267,
        0.7974260331976015,
        0.9684946415661341,
        0.6982161964959681,
        0.6478763856145076,
        0.7011941625286227,
        0.12113853778536948,
        0.34049159120420064,
        0.37873755025012285,
        0.514215731819982,
        0.35665063428328875,
        0.1496249317750456,
        0.17399717807189963,
        0.21731769425652428,
        0.2695726534801728,
        0.3322535603485288,
        0.31197074494253346,
        0.2716437702232896,
        0.23732105583799762,
        0.1447452726270523,
        0.24003335397550626,
        0.3643598781349386,
        0.30849156935904737,
        0.23549078624353487,
        0.343153473596811,
        0.7760277282241176,
        0.5176009473713872,
        0.5065073686285017,
        0.6787040471262233,
        0.7460143051648909,
        0.5950367015490131,
        0.7152422643543963,
        0.7354611241421902,
        0.3218047060819204,
        0.29993272262631343,
        0.23698116801091434,
        0.35954810162632506,
        0.23121068700847522,
        0.35844748360569745,
        0.4250816247409653,
        0.3811933199244892,
        0.37907474403017816,
        0.1800183934067596,
        0.5808852686663667,
        0.7343924573122204,
        0.7926971235331634,
        0.6851535878968646,
        0.6377815731637285,
        0.5980602997184898,
        0.6943964982378568,
        0.741266126758408,
        0.6056300240574944,
        0.6167365924851692,
        0.5867004442186037,
        0.7136623575507823,
        0.5921888584668388,
        0.28947392972959546,
        0.4234145147206748,
        0.1339969306177276,
        0.44872815135661365,
        0.602274518056542,
        0.8235096024108914,
        0.6789502124385464,
        0.7009914534306625,
        0.4795518976916975,
        0.6326930764785967,
        0.6415582193853777,
        0.7641266498695196,
        0.7894180786233131,
        0.8331658967985526,
        0.7916721790096296,
        0.29445396325441253,
        0.25830185109024484,
        0.65078875255538,
        0.692775645688997,
        0.7060459665992489,
        0.23023582236342582,
        0.48449299764514303,
        0.3103563230204472,
        0.6940023989861946,
        0.7100499209856178,
        0.612840299208292,
        0.605267845184434,
        0.7244223043617051,
        0.13902774560351588,
        0.2626917979160651,
        0.2246154938400603,
        0.2452872289623386,
        0.231649221351384,
        0.4102493963442283,
        0.3743773193239378,
        0.5692506557007505,
        0.7319361199432127,
        0.7015996491495493,
        0.765208163893416,
        0.29733333078025914,
        0.397090165655186,
        0.3225764487340409,
        0.3756493830181081,
        0.7000258435896811,
        0.7097597366289848,
        0.49743271464007127,
        0.4036735799394014,
        0.2513358141507908,
        0.2203207479849734,
        0.46686504808927476,
        0.4929955084242763,
        0.27496989649519826,
        0.17745682932506693,
        0.6304305300701489,
        0.20624233338525624,
        0.5389335326432982,
        0.6840938222000672,
        0.7345431420024731,
        0.6988892452629583,
        0.6084333739488216,
        0.6718628231272874,
        0.23545939813658676,
        0.265401833204901,
        0.17314050567585654,
        0.46918278434341637,
        0.34988906176982554,
        0.07900224399166975,
        0.20999180912656693,
        0.36715078236799037,
        0.3468713630489184,
        0.45907066078205544,
        0.4991632376758762,
        0.34144239317386327,
        0.26825280669167484,
        0.3870291664926362,
        0.6863381913165051,
        0.26633978153829485,
        0.586614511549887,
        0.15366374384111145,
        0.3035465949109266,
        0.16634659509845998,
        0.3941726391527173,
        0.2722756752966155,
        0.1873347196509708,
        0.31276650424186836,
        0.5439495188608301,
        0.7347520703477511,
        0.7440708910906919,
        0.8228067679776974,
        0.9753259818160941,
        0.6565723870059046,
        0.5638807092255919,
        0.5935101106142995,
        0.6994707450949743,
        0.770616978528436,
        0.9416326704954668,
        0.6800181970838634,
        0.7585008637140541,
        0.7442808807749847,
        0.8699331602463788,
        0.323164006067477,
        0.2989601548098757,
        0.40188138942723756,
        0.4017912064803189,
        0.3235408173227087,
        0.7388854783770642,
        0.5616279953909183,
        0.6195152274007211,
        0.6863797729437803,
        0.6692923441324351,
        0.6627238295781154,
        0.3572594571824513,
        0.7409233507516875,
        0.6783909893812338,
        0.8055263493026175,
        0.7153097269222933,
        0.8324150424526133,
        0.788156324873411,
        0.6110482258433302,
        0.7219014281004407,
        0.7151571801364939,
        0.8103216864127298,
        0.7314017826634907,
        0.5543191316205036,
        0.7438932255121252,
        0.7165344878265755,
        0.7113038621710438,
        0.609835055818194,
        0.6828436205544501,
        0.3868369735074184,
        0.19699037564473648,
        0.4603287218296149,
        0.3124084915170932,
        0.186501481289852,
        0.1014225918376137,
        0.27575557338483103,
        0.1910843647011664,
        0.18864377881021657,
        0.3606293881194342,
        0.29726365878429095,
        0.5936984046860871,
        0.6970269259224955,
        0.7048699951548225,
        0.6898913144079698,
        0.7238046538952676,
        0.8282112276380933,
        0.6597111673515191,
        0.732059271591661,
        0.7317701438913906,
        0.7668608626098592,
        0.7996367171558508,
        0.7605971031759194,
        0.2220064756736958,
        0.18477589647138498,
        0.3558337277069947,
        0.23750250616310117,
        0.19014283012521807,
        0.14449158707649035,
        0.1885356629919968,
        0.3507468348114245,
        0.25336071876677346,
        0.3265482144700523,
        0.24047367514364484,
        0.21421410830386253,
        0.3651891366242294,
        0.3305545864061656,
        0.27021478220158757,
        0.3413782710842928,
        0.22205243811789568,
        0.2963730843184001,
        0.2905886903456676,
        0.4538320533365646,
        0.2942199456027423,
        0.2866360458271714,
        0.3050336490048119,
        0.208086634212534,
        0.24267530831842146,
        0.29546864121905,
        0.35895690691680715,
        0.2655451314972329,
        0.2079246020548006,
        0.3150482120592451,
        0.1602363924834331,
        0.25823312318582015,
        0.15989765417130344,
        0.41675695137227586,
        0.8230290723185069,
        0.3253447530545792,
        0.2875857831236945,
        0.460663007025904,
        0.6247754576645019,
        0.8278583391198678,
        0.6265815673390702,
        0.5857811842266228,
        0.6889882552455636,
        0.6200776299523514,
        0.8131957520545746,
        0.7311786420607136,
        0.531104259160853,
        0.6776732623243422,
        0.45131079273289626,
        0.809508149174526,
        0.5155185416041868,
        0.7134897303801155,
        0.7579333208247809,
        0.33773296746934894,
        0.36819907757202636,
        0.3473269481089119,
        0.2444929472311068,
        0.453500823682067,
        0.37014287629842396,
        0.5709703980069311,
        0.21695012408119407,
        0.5526804714235097,
        0.4979841202417395,
        0.6957129496800175,
        0.7774834628009822,
        0.7736032255516998,
        0.7184935192803359,
        0.5589334387828679,
        0.7251561784363315,
        0.7090725907111676,
        0.7748368247561129,
        0.34588587596525683,
        0.3152563765321633,
        0.4001136290376954,
        0.3140100121221686,
        0.337789468739587,
        0.1907757629823397,
        0.35015018169987167,
        0.230974287271539,
        0.302276048654451,
        0.17120050930851413,
        0.36457887224133645,
        0.43465549757720656,
        0.2884998025718621,
        0.42773652262365436,
        0.4464988011108649,
        0.4842804667880911,
        0.6315778789766374,
        0.5460304728750823,
        0.6400551501568473,
        0.6427081531836285,
        0.6517709792836045,
        0.84764702956929,
        0.6864241961230608,
        0.2594325648923097,
        0.38516620423117587,
        0.433171097509368,
        0.23275734758867725,
        0.18377706565944169,
        0.32736480772930326,
        0.5185209076967786,
        0.4190537498500109,
        0.29362451563210695,
        0.4956791201068078,
        0.13887698782904384,
        0.1576725985553377,
        0.3173559920297795,
        0.37778642497538467,
        0.39661631772134576,
        0.229984829156647,
        0.39457170193957963,
        0.2306522438449971,
        0.36637637076697915,
        0.4238544758240852,
        0.07127686325751205,
        0.4290026071634102,
        0.2924596451001519,
        0.23939743942303923,
        0.12150195944718224,
        0.469439301052292,
        0.25942976152603536,
        0.431988401064881,
        0.2806232989073983,
        0.34635209836500935,
        0.32991589214716543,
        0.362375844133079,
        0.4521439159491298,
        0.3332757034836027,
        0.2444039435971402,
        0.34175261593195494,
        0.4053728426570218,
        0.13540806609247694,
        0.6990736281337158,
        0.689834079925585,
        0.7035167358207666,
        0.651880646364707,
        0.7843720107463733,
        0.7552828827038237,
        0.16741394829174935,
        0.36966034232434514,
        0.1568981706691409,
        0.30136815447968757,
        0.20806909276846966,
        0.2935564977531829,
        0.2913063209250562,
        0.45147661200531114,
        0.3818171557057933,
        0.7052315756067955,
        0.8562465008826624,
        0.5462973137849456,
        0.7697616658496765,
        0.6480362438081942,
        0.698134833084803,
        0.665284954417126,
        0.7333295264683024,
        0.5850303495618857,
        0.6897074350343511,
        0.8477365092933292,
        0.6722475751937573,
        0.5320328503273016,
        0.8302467172761234,
        0.4079977308509477,
        0.38937157816920265,
        0.22451098106050346,
        0.37548458285918274,
        0.30035364205411963,
        0.29228314749569223,
        0.3649931041909715,
        0.22516834409237071,
        0.25294589689686026,
        0.2202681308606902,
        0.17705748610275623,
        0.2582504418862751,
        0.3328617185177508,
        0.5178483488961887,
        0.2883505610363467,
        0.10887860188143746,
        0.5140139200627413,
        0.8909389171857616,
        0.6186996303682594,
        0.656835933267591,
        0.5697344521653953,
        0.7895911430343084,
        0.7578737824053475,
        0.6150712143587433,
        0.32239762240224096,
        0.1662130782089241,
        0.27417745784101166,
        0.24449193605973277,
        0.4177037731723173,
        0.10315838775374993,
        0.464392407853303,
        0.36256707986963127,
        0.5619544271938217,
        0.18420749338350303,
        0.30186617677111827,
        0.1527987947337586,
        0.3080777235408031,
        0.36565222939526837,
        0.3019959978740462,
        0.4166715409231465,
        0.27430910188823265,
        0.2554857410761016,
        0.291198609988437,
        0.048833218679113284,
        0.23007275096214766,
        0.8714304559209802,
        0.8160807418910561,
        0.695778176140387,
        0.6280057989681146,
        0.8739298883921541,
        0.7222221329746797,
        0.6757364433244509,
        0.849858822531091,
        0.8246987591593063,
        0.5884507668565683,
        0.698778051990573,
        0.6012563714841248,
        0.7313895683116513,
        0.6759920997955193,
        0.8139323739860993,
        0.6618942186317075,
        0.6550615339432557,
        0.6776703674449811,
        0.6337637704121394,
        0.8229727843719046,
        0.27269911754404047,
        0.2277168004902644,
        0.2081626990640711,
        0.3109709473924205,
        0.20830725337706404,
        0.24178115600055233,
        0.25967087683625983,
        0.2001857186385446,
        0.3528958090248639,
        0.28426405881695427,
        0.3721539294585056,
        0.41630316966432107,
        0.43411336037901715,
        0.2662460117348494,
        0.38098979272034944,
        0.11641902792194149,
        0.3111971985931753,
        0.47793806550216095,
        0.2789111478293439,
        0.48372614841678657,
        0.27007109323530926,
        -0.03731147429583021,
        0.31458910620678737,
        0.4996091221455123,
        0.6652068444532653,
        0.5865752052365766,
        0.6837613207958578,
        0.7286967733700697,
        0.6684194306188941,
        0.7884662436186161,
        0.7482330907127123,
        0.7057984201745522,
        0.5811290141481688,
        0.650802107026539,
        0.6766829824927352,
        0.7268216375526134,
        0.8890587619461414,
        0.6280411474551726,
        0.6773406150500734,
        0.7443485526880761,
        0.7548757589702505,
        0.8469219868369877,
        0.7153232937896981,
        0.6167168926907577,
        0.6312481588159753,
        0.9037160961458806,
        0.7529244829455353,
        0.6809662668588343,
        0.5776988348507487,
        0.7954721555006516,
        0.4106841984013926,
        0.32952640008381684,
        0.26833244038827414,
        0.7658673977431483,
        0.6224000438073344,
        0.6226853509970022,
        0.360732588995007,
        0.02539805282513456,
        0.41540928164166224,
        0.22263497254383088,
        0.07942985907364972,
        0.49100042835026325,
        0.15451470163308303,
        0.27776125093853327,
        0.33899674496515053,
        0.23750915203732317,
        0.021445767895925432,
        0.9385276430738394,
        0.6533122175956944,
        0.6214461612678457,
        0.6386012015011675,
        0.7325840112621566,
        0.7105937221136782,
        0.6596152546192621,
        0.42343926496467904,
        0.3596337576199914,
        0.15482775038117114,
        0.3880707899881612,
        0.6788866997604517,
        0.5042505859027449,
        0.4472266919258964,
        0.3403321905723096,
        0.36618167855910677,
        0.3870444488641987,
        0.19006674549129537,
        0.10150301583401654,
        0.5552281263699416,
        0.2836148554660724,
        0.4707794318376573,
        0.3016968970497274,
        0.227186225179238,
        0.12122557105704106,
        0.4471055799486353,
        0.36127812167013756,
        0.0918767905679051,
        0.2603630803344608,
        0.35474025426612277,
        0.14139359623014539,
        0.8489962226654229,
        0.5079617083346111,
        0.6601098349615521,
        0.5997499136404074,
        0.6285125161481419,
        0.9846762185298743,
        0.7485823009145927,
        0.548690154352604,
        0.8836909951847058,
        0.7363407535847429,
        0.7606076376857276,
        0.7756321953120663,
        0.9909482605808533,
        0.6015068208633876,
        0.6424885060402353,
        0.5462289659728833,
        0.3293453133659788,
        0.45188010091836595,
        0.37380590331510855,
        0.28313343111743866,
        0.4111661591554894,
        0.43666872548367097,
        0.525049052896807,
        0.33343388159360227,
        0.19586246467777954,
        0.349466399217162,
        0.3116958810011709,
        0.2699038701571427,
        0.5774086155538862,
        0.8248190013662938,
        0.7975215145701823,
        0.8131524005695847,
        0.6331250149017063,
        0.7902976220088371,
        0.789023074459159,
        0.6396296989119671,
        0.7976155827067641,
        0.7286394092982094,
        0.613677556611083,
        0.3117765972576159,
        0.15545667795793258,
        0.11145817381870264,
        0.1653713909618454,
        0.4008726279569423,
        0.384131538248233,
        0.8051519395017792,
        0.44361166890963205,
        0.7191762561754698,
        0.6847849328580284,
        0.6403368948779298,
        0.8403420706611043,
        0.7063000778539938,
        0.5588246012370794,
        0.9685752695798157,
        0.6233458788921772,
        0.6139941881180442,
        0.6056657612071011,
        0.6498737979331711,
        0.6507347679466001,
        0.2811702093174004,
        0.35794086930392355,
        0.40636019286542796,
        0.2450637652787455,
        0.25914454125905884,
        0.63116556594932,
        0.6460204618349435,
        0.43450078412742427,
        0.21992847256277565,
        0.3649625371463374,
        0.11601989417750541,
        -0.12412091086025975,
        0.24526566465621374,
        0.10114983650782254,
        0.2868846549409847,
        0.341757617678475,
        0.28390875404777766,
        0.33958086214271105,
        0.21721686892647238,
        0.7023891603627375,
        0.7462915525902862,
        0.6864876868673669,
        0.677351411455139,
        0.09262507879001894,
        0.43601625591003124,
        0.12097681824865138,
        0.5179908559612497,
        0.8201014132786852,
        0.7318857371149161,
        0.8590944274592724,
        0.5253452026741836,
        0.6011343570234833,
        0.5492827499574334,
        0.7361861959301367,
        0.8243804055866091,
        0.3726310874854202,
        0.32092469907598153,
        0.35755079197899525,
        0.09146948115904295,
        0.2953012872699723,
        0.3405122071797163,
        0.23971188362925297,
        0.3847092733503031,
        0.264177763993404,
        0.4206227602460989,
        0.30883848361627225,
        0.21472598354037062,
        0.5744817536382973,
        0.8325759857218934,
        0.7827246119497024,
        0.7782963725353949,
        0.6589596979496267,
        0.7669314103236474,
        0.7189683522717393,
        0.8324070395892389,
        0.8493237101417866,
        0.5576894257452583,
        0.7278998393724972,
        0.20820199440923887,
        -0.03421783072121355,
        0.2657456898911053,
        0.2729928549846672,
        0.1854122289764007,
        0.16060132764519225,
        0.6893358697980261,
        0.9010204642721958,
        0.7988695202396892,
        0.6983330055003524,
        0.49553373347904256,
        0.863256547519388,
        -0.19934064635936077,
        0.41771560184850354,
        0.317500066855578,
        0.32463374058315503,
        0.3538155150896111,
        0.6330490596913212,
        0.6297388048691935,
        0.7840182219127672,
        0.7390045416085113,
        0.6457511176698976,
        0.8085976091340527,
        0.8380420044784438,
        0.5146992954188354,
        0.39709901902847866,
        0.40855472057145925,
        0.4739724356061037,
        0.37283844913553904,
        0.18113098938907432,
        0.4751966074613124,
        0.2624534702366147,
        0.2222393246239823,
        0.36679679266679466,
        0.11484280694839002,
        0.3972000277908446,
        0.30440166780808897,
        0.12688857804223255,
        0.2679085447287336,
        0.16829177647142465,
        0.2094674872660225,
        -0.0028490680757966283,
        0.1379773262409006,
        0.3600965038391442,
        0.3939669681548064,
        0.3007236084866466,
        0.43673455840167064,
        0.7687055314273183,
        0.7856528379688329,
        0.8017204149875431,
        0.7153362871914122,
        0.6065196982630682,
        0.8155405530125671,
        0.848487137710296,
        0.6426122738899553,
        0.6615547035952413,
        0.8837472318352354,
        0.8284779647689668,
        0.6280668838450453,
        0.7319446033490219,
        0.6807375604591357,
        0.8197496651803826,
        0.765516010333133,
        0.27907607444096216,
        0.33283815379431253,
        0.44730674651059077,
        0.22857748318920987,
        0.3004980806483852,
        0.3240221963023799,
        0.022019836457724238,
        0.4110125129360174,
        0.7743024378329207,
        0.7499956410844197,
        0.5867391539944264,
        0.8882215835903847,
        0.6602785787170398,
        0.30329974702829837,
        0.29642574028016677,
        0.2667168564961905,
        0.33794987996676346,
        0.24792719212547265,
        0.21403599868982398,
        0.4373792064638403,
        0.6587142106462667,
        0.8541051139660931,
        0.7203499400273903,
        0.6876407009540189,
        0.7910563238421059,
        0.6165331110858465,
        0.7178906131386028,
        0.7141909611459755,
        0.5628022233516876,
        0.5951518568028141,
        0.586280237179388,
        0.8695334798760392,
        0.7019380950258888,
        0.7513144897854737,
        0.7484627363455693,
        0.7419879976118465,
        0.26999194939191096,
        0.3072353986218535,
        0.7101976663118064,
        0.7275428214892452,
        0.6789814282446249,
        1.1080193084809562,
        0.8416017166240497,
        0.6481267930166752,
        0.7025579851080431,
        0.7094421776885472,
        0.6987683789053654,
        0.7307181455424087,
        0.7482842501623562,
        0.3807752575854804,
        0.39639316082802895,
        0.397493002192345,
        0.2462112635782645,
        0.6813698420359147,
        0.6199581276778575,
        0.6931106843920625,
        0.5820213895113133,
        0.5661257364846277,
        0.8302709021329414,
        0.8102922370483161,
        0.720797175264519,
        0.6318854862150681,
        0.6879492494647838,
        0.7161419415093855,
        0.7374990097388846,
        0.49853020893993044,
        0.7396780098837358,
        0.8026499794365195,
        0.7489628138635656,
        0.7381171814207899,
        0.25194618299539767,
        0.32526063453255505,
        0.28899687584107686,
        0.5373579955452278,
        0.24641501958737336,
        0.4056983393690349,
        0.34477460382664576,
        0.3308085811595904,
        0.10361137464350477,
        0.284299700353208,
        0.5797847592258608,
        0.6008025343046395,
        0.7681675481634149,
        0.6316415071460546,
        0.15210288547411105,
        0.16553310684112038,
        0.6166122173540122,
        0.5368413508406583,
        0.13735482638957125,
        0.17029764555051363,
        0.30374695539842117,
        0.6986703134923786,
        0.6674146370154301,
        0.585791418853356,
        0.7692731436515508,
        0.5963575791090785,
        0.768257336958988,
        0.6414877121686611,
        0.5160998276319166,
        0.6470061003757852,
        0.6829933713165133,
        0.7041667738881097,
        0.7113067870607357,
        0.28095470288473245,
        0.3752846394596673,
        0.26808788362461855,
        0.4395581587105668,
        0.349877881730552,
        0.23804690804334225,
        0.6426828656858908,
        0.19948465585226913,
        0.37067222707357306,
        0.4283722361815549,
        0.2442677817576672,
        0.21656522766603684,
        0.2375132482981269,
        0.44842356516225595,
        0.4447801718228985,
        0.32323815505571624,
        0.3220102118416925,
        0.21442336885890942,
        0.2664827111487297,
        0.3469237664060874,
        0.23274827470146983,
        0.30174067828885875,
        0.34072145165838585,
        0.890977264156516,
        0.6598873991723436,
        0.4930008766303118,
        0.3129053560018972,
        0.24130047933428397,
        0.31512113005844905,
        0.22898408576778748,
        0.5209166178934828,
        0.2675347340914639,
        0.3990591735752907,
        0.24830744152346568,
        0.38323465988411287,
        0.3854714312070632,
        0.22073904539549616,
        0.36145912342957465,
        0.4150586119929509,
        0.28402003009505955,
        0.30230367949508336,
        0.21033562433822417,
        0.20126836887582922,
        0.5303669828117858,
        0.6774200991826466,
        0.6750329201543624,
        0.4010282918497837,
        0.7535218353366125,
        0.5688325346046709,
        0.7031000983836394,
        0.5601367458679399,
        0.7694366253000142,
        0.5408936281435569,
        0.8331086251641483,
        0.22941591521855972,
        0.17603482833218587,
        0.3211516523850978,
        0.3081480060999286,
        0.18495613232771588,
        0.21668519487338508,
        0.38006060434305783,
        0.283842129985263,
        0.7417469772717986,
        0.44291807681358436,
        0.14344036932386134,
        0.3282646166015332,
        0.32767553882401046,
        0.36896196700910816,
        0.41204060023754036,
        0.29618901248625923,
        0.2963913475048844,
        0.2825295529780755,
        0.6376763389361627,
        0.5522569910147547,
        0.7941803200152152,
        0.8621371717329162,
        0.7652428420530304,
        0.6635382897979658,
        0.5981359229004927,
        0.5611875390554066,
        0.6835353928968911,
        0.8008437929708279,
        0.8253250045515103,
        0.7749496211894661,
        0.7394778997874445,
        0.4630811766824898,
        0.32456534568272954,
        0.4330146610861231,
        0.3178005557579801,
        0.14781073232651915,
        0.2813894922199064,
        0.5317533225456857,
        0.11015002191061786,
        0.21151097415211206,
        0.20397513355946958,
        0.6768137539643048,
        0.5565121661366591,
        0.25531716937061943,
        0.11901092258763421,
        0.8056708294625489,
        0.39420573644449,
        0.31121760978984475,
        0.3285764932839633,
        0.5273866710572714,
        0.36264733264335014,
        0.21689508831711196,
        0.2572035579369936,
        0.6673603622079383,
        0.5515563441471667,
        0.5686394877613355,
        0.6614624076150163,
        0.5996895661232203,
        0.6939621425884431,
        0.7811497712527112,
        0.7451196886621749,
        0.6861936128167422,
        0.5873813258451582,
        0.6714338699727858,
        0.6426658634325833,
        0.6650950984956396,
        0.609052549515977,
        0.4767899538100209,
        0.7216156113686804,
        0.722346173303242,
        0.644799446598374,
        0.7444278518489101,
        0.6348301821539679,
        0.596827727716986,
        0.7980449294465723,
        0.7787749413133559,
        0.7785279028952246,
        0.6638818252849961,
        0.7337809883770671,
        0.18223813773628147,
        0.30135040439334854,
        0.7080288736664667,
        0.3061277454244597,
        0.2982139520193803,
        0.3887117159093601,
        0.21913311929583973,
        0.3997070920072924,
        0.451046735110583,
        0.4185775939098812,
        0.47187618594612674,
        0.4384980822408413,
        0.19471575731808177,
        0.34731909756374624,
        0.26533343057773756,
        0.24166796540872265,
        0.33146214643415106,
        0.29908905314118034,
        0.28437862323950647,
        0.22437494045708534,
        0.3091388327505801,
        0.10966954865245081,
        0.2850206350571902,
        0.5580269127201607,
        0.7790373233141027,
        0.5129131464630128,
        0.6257077021692045,
        0.7378048341616009,
        0.5506031609622358,
        0.7565302945049045,
        0.6911555297033725,
        0.5818704025071073,
        0.42833395971256677,
        0.7912868335752171,
        0.7421340916471015,
        0.6709873931522633,
        0.685961649099436,
        0.5385822691480081,
        0.7535991407970423,
        0.7468870965231915,
        0.7120885340706795,
        0.5920226470421398,
        0.7526363328013613,
        0.3439324103221493,
        0.2098230348492961,
        0.5079094642217439,
        0.45810738950397956,
        0.7454819024916742,
        0.8005613780979913,
        0.06833694532505215,
        0.30717235906926477,
        0.17393550282594886,
        0.20578591459949713,
        0.34725957643779126,
        0.21433057413511822,
        0.1930181433304841,
        0.23207086045160494,
        0.28417484534732823,
        0.32898553077679665,
        0.36783749459961107,
        0.32423725367295847,
        0.38769498101517236,
        0.3799207299667418,
        0.3167082488285009,
        0.2872197010099087,
        0.17534091999422496,
        0.28703672567100974,
        0.32647226623053344,
        0.8694356209830606,
        0.30171152884801905,
        0.7182803695627127,
        0.6863388972457702,
        0.6147355133167499,
        0.7849851931427037,
        0.566065334123853,
        0.6812774382973685,
        0.635151482059458,
        0.7730060168458307,
        0.7547902967070299,
        0.9319983437635563,
        0.30289654813157685,
        0.7196223783741752,
        0.7200203586737589,
        0.9421892998963126,
        0.6692753110911219,
        0.7289745995441442,
        0.5465161916759905,
        0.7986435625030932,
        0.5447477967145894,
        0.7062242014687806,
        0.6930702329749736,
        0.8004019447490845,
        0.6240668628331874,
        0.5404910356464057,
        0.6839386935609525,
        0.874035771954288,
        0.7501726419299689,
        0.5649347075636306,
        0.09646984567836057,
        0.4090693568286972,
        0.419613013035859,
        0.14446060000989677,
        0.28587650633849343,
        0.41425906964519404,
        0.2321300933824578,
        0.38163533173023834,
        0.4256914652208725,
        0.19851103238599827,
        0.43877332321563545,
        0.28761110016016406,
        0.08553546428983065,
        0.0171182901741698,
        0.4712077908403663,
        0.7391562035552321,
        0.7997695184404757,
        0.5956170153666852,
        0.6446624538537911,
        0.8964473689112442,
        0.5509811854072755,
        0.8014891996953962,
        0.7351643376232749,
        0.8359756778355778,
        0.8544053507358831,
        0.6030119657462938,
        0.6184899462186338,
        0.9231241222923792,
        0.6150272257625949,
        0.492007795462432,
        0.7424640045509489,
        0.6538845198911039,
        0.2812669817929601,
        0.39619707555786327,
        0.5111808684905921,
        0.12438791054914934,
        0.30838936273165735,
        0.2196833005785171,
        0.3816138185571837,
        0.18433184527492108,
        0.7153496921482855,
        0.7418345720295607,
        0.2610364177238938,
        0.41581469715944813,
        0.11552284834526709,
        0.12164409373786321,
        0.9763891663665322,
        0.7184197098755967,
        0.7483533977752604,
        0.7578418634918317,
        0.325214887906585,
        0.19498008672199324,
        0.34756948004205906,
        0.3442748799917748,
        0.27596442232021146,
        0.22510478648661084,
        0.36595862163402487,
        0.1797352771701775,
        0.26105947738595175,
        0.13266283826791767,
        0.3809364594645126,
        0.11479565515711188,
        0.1876179016172997,
        0.30248164293647195,
        0.2916074398187801,
        0.5325175884801019,
        0.5291810597137143,
        0.31983260624725146,
        0.25368566249183194,
        0.6695621284406688,
        0.9278686587796445,
        0.6471158733859343,
        0.48083082759365525,
        0.688923730051492,
        0.6858232757891864,
        0.8922803255054997,
        0.7507821820744964,
        0.608112190063157,
        0.7566469817830318,
        0.822951022575722,
        0.6676444614543786,
        0.7892981882471104,
        0.586128623157026,
        0.49265909344509207,
        0.6910213998017227,
        0.7963154087875088,
        0.6593020615914759,
        0.7794250594007633,
        0.7541435569439585,
        0.5176393596638719,
        0.18566276146727076,
        0.12960364456890583,
        0.42589744009721253,
        0.20261298951862886,
        0.45727944186323377,
        0.3054721607980646,
        0.23680284198624799,
        0.3539693367953252,
        0.26552849024970987,
        0.23415577922572994,
        0.9360640005634178,
        0.7493777765837843,
        0.7576480415454653,
        0.9254038572730334,
        0.9057525881900133,
        0.717425035405379,
        0.6424862865875589,
        0.7161498934679189,
        0.41403984556007833,
        0.7647333121461628,
        0.5757382521335404,
        0.7802647365848356,
        0.7240067884889221,
        0.6516364118026977,
        0.3537811066808524,
        0.26787035112560337,
        0.7717595408943753,
        0.47175726332615625,
        0.7039486016677854,
        0.6729731398872871,
        0.58246418667354,
        0.8204113538878268,
        0.38564777976234876,
        0.21960509456719077,
        0.2894251728374855,
        0.26078541812993605,
        0.06129212078149596,
        0.7243146852761401,
        0.20032950253731405,
        0.15622861826891216,
        0.6579121771670817,
        0.7336713036513826,
        0.7904512742380507,
        0.766242737910249,
        0.7668121194476888,
        0.7020203841183015,
        0.9047592151745236,
        0.6721396479704292,
        0.7819432007874291,
        0.8476081631565002,
        0.7938656854093528,
        0.7875662659351556,
        0.6703671793810523,
        0.6431136482031136,
        0.7860983556873916,
        0.7381584595862362,
        0.6265987507606475,
        0.6566606200935763,
        0.6680171725334142,
        0.7532851975487647,
        0.574070412229242,
        0.6468357127630198,
        0.7009022490289629,
        0.24685099863579826,
        0.2520222959911153,
        0.2960747717442042,
        0.212937838287293,
        0.2792194063458006,
        0.3143842361811413,
        0.7358473751962857,
        0.6332498669991956,
        0.5579924334250943,
        0.696499738629942,
        0.5834770318593712,
        0.6841086771117837,
        0.68457055988621,
        0.6797412783733784,
        0.6258861380320899,
        0.7888948411209429,
        0.6289433852919204,
        0.7816203658233761,
        0.6737830081427988,
        0.7457517735272162,
        0.6736513789600445,
        0.5359756199621745,
        0.5979548483501623,
        0.27825349050904447,
        0.24807758161537632,
        0.2891446753964058,
        0.7641424760127009,
        0.820563826324513,
        0.31891200626638355,
        0.22087706954128722,
        0.317590688072464,
        0.21156357512031576,
        0.2678075481263606,
        0.29238695509336643,
        0.3315756675936849,
        0.6801728659648779,
        0.7025100709135057,
        0.7318961571644458,
        0.8024777817604264,
        0.7922475699611826,
        0.5549265636547449,
        0.756255115851582,
        0.766087528638128,
        0.43195331428378364,
        0.24671323556430078,
        0.27272296001579543,
        0.30335806407082766,
        0.38365433383300457,
        0.30953726465951675,
        0.34495065759228094,
        0.3274723494289504,
        0.24124522526537115,
        0.28789749035335976,
        0.3383155408809343,
        0.3334173375457161,
        0.4691777556851548,
        0.12157253848209855,
        0.2283778365837664,
        0.31843068411883235,
        0.27698342846599755,
        0.14420902772685246,
        0.36999189016167267,
        0.37152119991936217,
        0.31395985994281833,
        0.2471875595659764,
        0.41609569636345545,
        0.33741803297373807,
        0.39750422344685404,
        0.3150831056154307,
        0.32637957614826785,
        0.41622568987330666,
        0.25812920284424956,
        0.32301836051390653,
        0.40531757580675987,
        0.37143194682624403,
        0.2990308577200702,
        0.3097081545583297,
        0.2756010184462406,
        0.3970269099311239,
        0.613080370485395,
        0.7371259961758754,
        0.3443472849902694,
        0.3366987984028654,
        0.2649326334042294,
        0.16632035501574643,
        0.41354086091333087,
        0.17159483748585563,
        0.39237902875393366,
        -0.058498327359904664,
        0.28872322484693796,
        0.3331809387763101,
        0.12456519169505255,
        0.2863430685986556,
        0.42126262820522986,
        0.14021067315458366,
        0.28400404785790556,
        0.14830816919826012,
        0.35630178634178633,
        0.32399689759142,
        0.44160511146817816,
        0.3847357361973441,
        0.30074845101596437,
        0.755419695304991,
        0.74853238523958,
        0.7397598907133075,
        0.6986986030161609,
        0.7325646715101019,
        0.6294393696521928,
        0.6646255128109798,
        0.6187491327648763,
        0.7458860810393423,
        0.7507573906100197,
        0.6362609294865721,
        0.7798103701493322,
        0.7455798325189857,
        0.2703296382959491,
        0.23924658214749053,
        0.22121578047916643,
        0.22221268133569438,
        0.3113391996663303,
        0.36428444318239867,
        0.286978914054121,
        0.19865916762440544,
        0.20004177890633879,
        0.3665134240763855,
        0.2975020377903983,
        0.06152591420242059,
        0.3409355411218403,
        0.31904349783876945,
        0.37300573876024684,
        0.32644061120829715,
        0.19023435785968912,
        0.27910229235003403,
        0.7424099612919299,
        0.720091970621277,
        0.3007217436337337,
        0.2951435080353663,
        0.3389042629221122,
        0.8621668879638429,
        0.6155140689679861,
        0.6808131413600131,
        0.7036673967034706,
        0.742944487829911,
        0.667788662760429,
        0.649166545157178,
        0.6055940355990477,
        0.7332984479967568,
        0.8636579685531439,
        0.6158173674459776,
        0.6792117092105158,
        0.403419023705625,
        0.2721962682468145,
        0.38943996010954185,
        0.3046294460887829,
        0.2898282909115292,
        0.1452965049926073,
        0.686103714354741,
        0.20863628261626985,
        0.2655596143663289,
        0.24368285065361728,
        0.29258668486752076,
        0.34763516499395053,
        0.30082904372297975,
        0.1812759404503157,
        0.2504898324118173,
        0.3477829690938824,
        0.2676113402253533,
        0.035009092901032615,
        0.31888989632824655,
        0.2972162151164506,
        0.08050295446535985,
        0.3157382401907605,
        0.33102285163735823,
        0.6957026169043197,
        0.7350481181385287,
        0.3717910566737589,
        0.37093202868306235,
        0.2551555198477116,
        0.363488351522935,
        0.15732948226834723,
        0.4452025981901674,
        0.1981048165291195,
        0.3555724521530328,
        0.3661900288493432,
        0.3009470885463502,
        0.2970086012870161,
        0.29129682345317054,
        0.28375050022196424,
        0.415077581619811,
        0.3310531595600372,
        0.25473259347042376,
        0.39979987048602067,
        0.38759343804480795,
        0.6501509295077214,
        0.7001207154459607,
        0.6308089333231273,
        0.6311558113323346,
        0.6365294297236791,
        0.7717929015780172,
        0.7179699401072495,
        0.6138372113685127,
        0.662591604701306,
        0.607640647968768,
        0.6614917156211336,
        0.1739695415598949,
        0.3270878640831687,
        0.28272019302710377,
        0.26640354258647797,
        0.40804893554971533,
        0.278399177002634,
        0.324594369476114,
        0.39958772025480893,
        0.36633803785341734,
        0.2660180721849082,
        -0.0030844907338787096,
        0.30944820720759353,
        0.33923827310369215,
        0.36486321105097635,
        0.18069462519174267,
        0.39864749385054615,
        0.2241312471080678,
        0.36327427539727775,
        0.3563829897429982,
        0.3603268103021903,
        0.2179505535237336,
        0.20411639731768938,
        0.10502082357540868,
        0.3300993173941154,
        0.3161680757035028,
        0.3267694166472226,
        0.3244515471354186,
        0.8244126097694401,
        0.6942733719741648,
        0.7915362816241658,
        0.6590077143531823,
        0.6817090597531917,
        0.702573036084218,
        0.7408011005608377,
        0.6017966260471805,
        0.6203882772330945,
        0.7762879394042804,
        0.7892604786085817,
        0.7497033582334909,
        0.5594873032370937,
        0.3518507800002654,
        0.2760487413293242,
        0.4033289007309478,
        0.32963053897460454,
        0.18338391855384903,
        0.684526527918801,
        0.7212481181443373,
        0.8886948266038041,
        0.6570361461573797,
        0.7308530220258691,
        0.6757278560620494,
        0.7933536513885121,
        0.7819187445733782,
        0.6774660689511363,
        0.741840500530174,
        0.6956317152476903,
        0.8122204240469627,
        0.8321847295721375,
        0.5851425139204539,
        0.7765076776242683,
        0.6802037472000229,
        0.6911670214336054,
        0.6887794959345671,
        0.6891548492409583,
        0.72523672736414,
        0.6902561740087007,
        0.7958867629185092,
        0.626703226696905,
        0.6593573508764806,
        0.6931365522154115,
        0.7716930912901113,
        0.5819625502336085,
        0.7193081617447817,
        0.7841374885828215,
        0.7324658552698547,
        0.7339469163189407,
        0.7182642096424724,
        0.7027272848491912,
        0.6652308208402775,
        0.6798633270123152,
        0.674741171818652,
        0.6416605000422148,
        0.6944959255956119,
        0.7452426547734949,
        0.28278977973257174,
        0.2513913574387294,
        0.358834257140505,
        0.3045111128963193,
        0.30169925042181345,
        0.21717926221463316,
        0.4584500865533771,
        0.8668190821404466,
        0.5767512194279879,
        0.7330375553885946,
        0.6986619196909964,
        0.6595859124496404,
        0.6626895097067047,
        0.6078473950054303,
        0.6562481474727191,
        0.7176500071276513,
        0.5624255359876709,
        0.7890459513047691,
        0.778827447339589,
        0.7138862427264787,
        0.7230820804270273,
        0.8170532562868068,
        0.7816397902297071,
        0.717614586461129,
        0.769910840822924,
        0.5963271162136196,
        0.771055354914857,
        0.6450390187720741,
        0.6917440624306498,
        0.7424850535910904,
        1.0052645425536626,
        0.16971181914666011,
        0.3730802011803733,
        0.7759157640343031,
        0.7448350128968346,
        0.88239711865197,
        0.7858076698003958,
        0.7999134276614761,
        0.6785853668227323,
        0.7696053509986698,
        0.5674239654134231,
        0.821241279919477,
        0.6961371652818528,
        0.2668379543017021,
        0.15705649956352166,
        0.28774204971306605,
        0.510167621187972,
        0.16699379760226035,
        0.759661422749826,
        0.6212290079981527,
        0.7216506682784112,
        0.8971518357689924,
        0.5817647374896369,
        0.6442754976097427,
        0.7188676885843697,
        0.5750465433122566,
        0.6822857993182826,
        0.777366312059108,
        0.9468446267691141,
        0.6070594334517869,
        0.6877228920097699,
        0.7685249182335824,
        0.6456993219353179,
        0.6919697004953689,
        0.7205947930174667,
        0.6576588426185513,
        0.7481934211549244,
        0.6780210021409835,
        0.8079442896669188,
        0.8028854191923214,
        0.5730962310403028,
        0.4481486760121302,
        0.6474129548658658,
        0.7222163921994785,
        0.7778538379178646,
        0.5973994168226404,
        0.2582471842949653,
        0.242751697497241,
        0.3181102542853673,
        0.41714882323534835,
        0.33509190328480043,
        0.3754417846592622,
        0.36591375344241556,
        0.7234317818170531,
        0.042775071810567625,
        0.38034470493973077,
        0.2644886812523564,
        0.3978452674436286,
        0.9064871084485429,
        0.6063089413459195,
        0.8534208434923215,
        0.890619378954725,
        0.8041531180495435,
        0.7082192679153234,
        0.7016140029961149,
        0.5564445143103188,
        0.6527655691948768,
        0.9320332581232582,
        0.666439444898193,
        0.8495548454626565,
        1.0318071487920288,
        0.6072683648439293,
        0.8613221107365052,
        0.44628183822786976,
        0.7648660376544102,
        0.7429580469109073,
        0.6414980795007503,
        0.7965392901709415,
        0.702064550165967,
        0.7118241367819479,
        0.8046667632687253,
        0.8254469812323135,
        0.5334788547513536,
        0.6463260924709059,
        0.7118101119414216,
        0.7817878932463448,
        0.7551225928569799,
        0.4255655667963886,
        0.7750224498553824,
        0.6241666374338518,
        0.6178073471219475,
        0.7429713441244233,
        0.7325270056833345,
        0.569829758229224,
        0.7227559315789124,
        0.5900040911201223,
        0.6848650872526519,
        0.5931371734918282,
        0.6992652963895699,
        0.8117360210869385,
        0.8249306926622049,
        0.5873697100248826,
        0.6886950428051264,
        0.6409506447465605,
        0.6738729466846363,
        0.9276981451801669,
        0.9003362006480431,
        0.7419363382568225,
        0.6141210290405547,
        0.6123469826691283,
        0.7500419180131453,
        0.9305321577207476,
        0.7014258785617821,
        0.7123229947897557,
        0.7725908795258881,
        0.6810919530740958,
        0.8488760475124631,
        0.39322749271482244,
        0.0009249195256554794,
        0.7248291378007556,
        0.691135382663123,
        0.28904001402004736,
        0.44657857046919136,
        0.30387864000828085,
        0.40309379931939143,
        0.29215422188570644,
        0.19276605806611805,
        0.5038252970958974,
        0.30949076750901555,
        0.7791417894183242,
        0.7016448362467842,
        0.7301029164731171,
        0.7327838906799834,
        0.7716131136887591,
        0.7038248695149124,
        0.7219434150101633,
        0.7586845534144251,
        0.7427065333239823,
        0.6708766429876964,
        0.8730695846149078,
        0.9117861811438635,
        0.41791737062949486,
        0.1767311367189406,
        0.8215613085485958,
        0.6402273197217364,
        0.5665483797495096,
        0.8099555891188178,
        0.7387330454361485,
        0.9023989934100679,
        0.7561799418958418,
        0.7521271744428664,
        0.5600282557092461,
        0.5387675943867123,
        0.7310474072257858,
        0.9282595174509203,
        0.33103783168815953,
        0.22313070118522502,
        0.8391734285877706,
        0.704936458219842,
        0.7482666347288708,
        0.5246898077406625,
        0.7919035759653273,
        0.691062340136902,
        0.27653569731361083,
        0.16342145366584668,
        0.14811128997480444,
        0.20549443070109194,
        0.4773714112653998,
        0.32200058668657827,
        0.20341893745157782,
        0.2624510122799859,
        0.21928293174680136,
        0.3325120665886245,
        0.15272808786012396,
        0.18212672976674427,
        0.09793833595768604,
        0.7511138553023708,
        0.556351200184522,
        0.38122066899025264,
        0.2618120481738344,
        0.33110697037494385,
        0.7020352256565636,
        0.7921655503774445,
        0.6668551983957755,
        0.5181207776213989,
        0.569553901208265,
        0.5781171632044729,
        0.8685402118908276,
        0.7503328267128347,
        0.6511694162934543,
        0.9879757480902713,
        0.7335208346601882,
        0.6570228799993887,
        0.15686701758950733,
        0.3342362054520152,
        0.3180977266570386,
        0.2519490785822136,
        0.2530241990539712,
        0.23248135543906576,
        0.6089470146396502,
        0.12413869087520368,
        0.1783761514565435,
        0.20070336489445714,
        0.3453377439612879,
        0.38506460354856864,
        0.29950960233875334,
        0.15988028596732545,
        0.2644545448629962,
        0.2693646682309348,
        0.40937397188376773,
        0.2331204385589104,
        0.07780354645285131,
        0.3663773734879925,
        0.22007460989901015,
        0.12024821595441787,
        0.28746065383667835,
        0.6672869645810138,
        0.6935296267582389,
        0.1341934798479159,
        0.2345995859052779,
        0.12667465921002818,
        0.21808017102124155,
        0.24066040932101146,
        0.2521222161029525,
        0.33460130601089494,
        0.3052443948983499,
        0.23367575181765501,
        0.4818233450310555,
        0.20589975953216827,
        0.34710112081489214,
        0.20088538754621457,
        0.24585512984167604,
        0.3207770041047264,
        0.22951996080038037,
        0.515439652968718,
        0.6119081844940227,
        0.8348362239674602,
        0.7407353255622513,
        0.5535822408793468,
        0.8748768516106156,
        0.7162713879067718,
        0.6531106930744831,
        0.5970109909276896,
        0.8697405342089103,
        0.35946787269123565,
        0.06567339654352371,
        0.8028867240577561,
        0.6564943786081514,
        0.6840880829107763,
        0.6689555335581368,
        -0.03074042463919944,
        0.2758719072155119,
        0.5812789449692213,
        0.5254100205524986,
        0.684374835709117,
        0.26921614199851396,
        0.5832642233714612,
        0.8861682884118192,
        0.1323259982495126,
        0.2904860500426064,
        0.4328206160523417,
        0.43614176762784607,
        0.4306310347851132,
        0.16746748120026456,
        0.26775468819096065,
        0.3539214983564063,
        -0.06351905147716114,
        0.4564379647834322,
        0.10453763274038272,
        0.7294629885168135,
        0.7811380907645954,
        0.523386391016033,
        0.7545885939278628,
        0.7355558026310045,
        0.8507122313721325,
        0.8032283035927159,
        0.7525721143591982,
        0.6515053052057036,
        0.8183384105626871,
        0.7694327460049479,
        0.5560863690583516,
        0.5574617265944324,
        0.6370130264550482,
        0.6245119028669718,
        0.38977076472618283,
        0.24311445346815835,
        0.2559644890339024,
        0.32671023828837104,
        0.7782058652854593,
        0.6882180212595846,
        0.7975086511959492,
        0.5029464191553857,
        0.6581576079306084,
        0.5163653147303733,
        0.7805764867707101,
        0.6606571572839524,
        0.6075654217469711,
        0.32033622620269653,
        0.23976305367164624,
        0.43830299842140247,
        0.0699218729394241,
        0.2569272667795489,
        0.6369913775482725,
        0.701683845653995,
        0.5603347926586589,
        0.890403606272177,
        0.7545989862735427,
        0.7596056444851922,
        0.5714112486900744,
        0.5922573742594012,
        0.6994076893030436,
        0.6923276784394592,
        0.4761147335288493,
        0.6752628095696804,
        0.7338187868085221,
        0.6910059694651668,
        0.7136399456673119,
        0.8897571560644195,
        0.6263780111763255,
        0.929180670188605,
        0.7630101091018369,
        0.6519864613764225,
        0.9781264759318602,
        0.30308427196431625,
        0.29891363357991396,
        0.05247464155379929,
        0.5424932038659512,
        0.76113286667156,
        0.8140070671195069,
        0.6222410430831253,
        0.8106367760667776,
        0.7049287175844984,
        0.6785444077861376,
        0.7435134142407844,
        0.7344608208558856,
        0.4590295660449437,
        0.7204946071651209,
        0.6977103492977371,
        0.7637587084058632,
        0.709045541963181,
        0.8350651054835336,
        0.5866341719908231,
        0.6023909241827479,
        0.6251231554390282,
        0.4076807764751619,
        0.7345008291397663,
        0.6880561677686782,
        0.7251900589292872,
        0.8184372644267407,
        0.8854771855017634,
        0.6132472863483859,
        0.7547135841351077,
        0.8260802832658231,
        0.7980830339415119,
        0.6950259378297277,
        0.8353172550807226,
        0.8271692687481427,
        0.6844292503503925,
        0.7587935722989485,
        0.7375357461696337,
        0.6542770007255543,
        0.6628331173583298,
        0.7788004371652626,
        0.0906298921783386,
        0.24172729139920465,
        0.3282019884719942,
        0.18938925825967914,
        0.18982410223543994,
        0.6785252553973777,
        0.5917188396283847,
        0.5413343875778066,
        0.6957862675471529,
        0.32788958104400157,
        0.3296522023835735,
        0.3423530999801045,
        0.3427055316576676,
        0.1848499971870136,
        0.24686927180131624,
        0.7979320658481001,
        0.661267424772313,
        0.5348343751138854,
        0.615993256181674,
        0.7105410824313237,
        0.9353864730928549,
        1.0057119103434584,
        1.0186975228197634,
        0.536696685989824,
        0.7346824480203032,
        0.5850595956512871,
        0.7286316204676565,
        0.49667203898115,
        0.3543168872076943,
        0.32000268172702506,
        0.2111405078126087,
        0.35610837942179674,
        0.5598545011309302,
        0.6224008530851854,
        0.8540564127689958,
        0.6144573288108505,
        0.8082440087963997,
        0.590260327669395,
        0.6257080829240617,
        0.7697847351383645,
        0.7232666927280892,
        0.8358079504645408,
        0.7379676900941285,
        0.7677359925746284,
        0.8344426597217105,
        0.7322521637181912,
        0.5546811265390136,
        0.6757344138063994,
        0.6976629003136725,
        0.2456617973103933,
        0.7086705019754768,
        0.6364613529163107,
        0.7939980632559428,
        0.4344072511580545,
        0.04384885132355448,
        0.21566900618820053,
        0.1423431427965837,
        0.38321776896975945,
        0.37355535437015036,
        0.39326046953742944,
        0.4708889612144833,
        0.29046444338440836,
        0.27986646532770887,
        0.3209672786554833,
        0.5050344671024457,
        0.7118203751807276,
        0.5927557131579299,
        0.6426722082748741,
        0.7067947237424063,
        1.0063871099478758,
        0.6700613137826703,
        0.7693629295760214,
        0.6598124234984731,
        0.5295721799393004,
        0.9102455995195994,
        0.8625714115491214,
        0.6304900853364804,
        0.7581390939474032,
        0.9573989806598185,
        0.49835778744269565,
        0.1815524393529662,
        0.1707965540039687,
        0.2005937950963579,
        0.4293566140890297,
        0.2501101823307745,
        0.3383646052634357,
        0.4442544597927402,
        0.19228424214188639,
        0.07194212741090283,
        0.34199176272538123,
        0.42658059200562043,
        0.2643096551476999,
        0.44677379923367616,
        0.5367111977781307,
        0.2666481823432322,
        0.4816731999627505,
        0.2642671200482498,
        0.12835914669052645,
        0.12000586351194646,
        0.33704084681059654,
        0.459232121803476,
        0.1542679432884566,
        0.46705438691163503,
        0.23757016319779856,
        0.39888097619856416,
        0.26522046920444164,
        0.24742490885500218,
        0.2283027105175409,
        0.23033174319709923,
        0.38559346415739815,
        0.37036854863231405,
        -0.04885670171461001,
        0.0831517392673126,
        0.31818151085398017,
        0.37400051818179153,
        0.1353455873427476,
        0.16799599173672222,
        0.18819850027819426,
        0.30914134529835585,
        -0.026593789623030405,
        0.20568242429447794,
        1.084711043388424,
        0.7446332302348136,
        0.738752104665102,
        0.7784817069559249,
        0.8808648200073969,
        0.6421990021493406,
        0.7728762798351743,
        0.6240975748057193,
        0.8847318363479559,
        0.31088054490808803,
        0.3190675059491698,
        0.2717437799437881,
        0.3957038515514059,
        0.3184757245895501,
        0.09586923530894001,
        0.2689052382849662,
        0.29314017932010294,
        0.18044015370632804,
        0.3994934996890712,
        0.20549432106909066,
        0.32267074995585415,
        0.2192317703912613,
        0.27951657694683735,
        0.5814442868220779,
        0.6249405837342714,
        0.6370497081404989,
        0.6134563399503984,
        0.3089723569358735,
        0.17097250156053298,
        0.08531823813032288,
        0.40118185463846034,
        0.298280870317177,
        0.24373528739009517,
        0.2877485366405613,
        0.2354735220800315,
        0.47377976858661525,
        0.7385529200128703,
        0.6264261043634798,
        0.6582787617168588,
        0.5707901767169007,
        0.8205060757203289,
        0.7283437949178099,
        0.8880308391824674,
        0.6970246026585939,
        0.6655504900028061,
        0.6471434295956623,
        0.6925135229086712,
        0.8622014390687021,
        0.5015938951171384,
        0.751189739770164,
        0.7802201204688117,
        0.639893181948385,
        0.7930478533256866,
        0.8301047499296511,
        0.9715095857136999,
        0.7635859059021688,
        0.7596153555225259,
        0.5947666951109891,
        0.8184990161486096,
        0.6763677523650685,
        0.807603140813138,
        0.6421380495804627,
        0.6945192803050386,
        0.5692776824052354,
        0.6445328476820344,
        0.5350179353834144,
        0.7248546125714586,
        0.36466712164536746,
        0.05980849491928952,
        0.2177151613465018,
        0.13084768648855308,
        0.34115907043896854,
        0.1958210339900062,
        0.11058769939566344,
        0.3764067631428999,
        0.4225620782538097,
        0.4380889858112617,
        0.15917261465008176,
        0.74389402848682,
        0.3088198308917997,
        0.26232206057506025,
        0.27792138362393926,
        0.09842537386562804,
        0.23171287325910972,
        0.279160218611386,
        0.3399075527778611,
        0.14508248807515758,
        0.6219527216085871,
        0.8349692283385641,
        0.37496111702526047,
        0.7047634168216403,
        0.7094882028685837,
        0.5862070949868383,
        0.8318536479943135,
        0.6724766660104394,
        0.7633427378845322,
        0.8682776997616491,
        0.6409725044101654,
        0.8455070722026102,
        0.8663684069486363,
        0.616471604176293,
        0.6036044956636882,
        0.8050384964940671,
        0.6780079137456733,
        0.7171530634029623,
        0.6922873265040389,
        0.7160822051453263,
        0.6595771552324187,
        0.70579920579217,
        0.5013457627381379,
        0.762375444917023,
        0.7371569271297267,
        0.6965378676016405,
        0.20944215373431516,
        0.19582770866806756,
        0.42925960159674487,
        0.3611516312541847,
        0.5891066889821225,
        0.376038234323929,
        0.4847228860525565,
        0.3338726381330777,
        0.37069100673929484,
        0.9288445428881907,
        0.7912206618258931,
        0.745356598073967,
        0.7346815302164512,
        0.6351841277413792,
        0.7557425968197727,
        0.6238563101858128,
        0.6926588190586759,
        0.6024159602409389,
        0.7001247369540728,
        0.8471962364911435,
        0.16807984588041253,
        0.7066380780912602,
        0.6520217597185338,
        0.701537856368545,
        0.7037852147182282,
        0.7662699028736105,
        0.8583873845138937,
        0.6823198824265582,
        0.6796411278890169,
        0.18315045970122654,
        0.4069760060877399,
        0.3967626337504546,
        0.35838187341051275,
        0.06246666533868798,
        0.3517972263737414,
        0.30733613159959755,
        0.3707673883705743,
        0.10820471229082289,
        0.2493283186404473,
        0.24613382009014187,
        0.3691988523587378,
        0.028337491917012868,
        0.3744660646606737,
        0.2750278267648662,
        0.143748678476342,
        0.580639798221185,
        0.4284586078122962,
        0.7803946024045538,
        0.3068837506901347,
        0.33748787368928623,
        0.30692116435477007,
        0.3443085329607765,
        0.31163715506546147,
        0.4022987156923266,
        0.4561602939558878,
        0.3343572848730069,
        0.32170745204925477,
        0.6136434008510611,
        0.49561668705213696,
        0.6167546593501125,
        0.841766317441953,
        0.7402246778646066,
        0.49377372672845904,
        0.6852381542548087,
        0.773842208772602,
        0.23384388369336886,
        0.043933472649327836,
        0.31151719413547274,
        0.35719483690554243,
        0.3351959822487245,
        0.7144028417810114,
        0.7776298556938133,
        0.5588996655466522,
        0.723258841371985,
        0.6040658924092548,
        0.8006796741737483,
        0.754529666248455,
        0.662853618524245,
        0.16490059703886065,
        0.30511320987154744,
        0.5332432001046234,
        0.2547946164843227,
        0.2251142380437349,
        0.6515027504487765,
        0.5675251303612511,
        0.19469519319631912,
        0.3565987760681545,
        0.4332806344611857,
        0.6522688211539637,
        0.39760963236261,
        0.24338400002353883,
        0.3769275096674229,
        0.33044927290885007,
        0.27866676517457184,
        0.5330470479944165,
        0.345251160155922,
        0.30886462543268206,
        0.5720097702125004,
        0.2435664821368406,
        0.8091336448320583,
        0.9257126314176256,
        0.605297584888565,
        0.7649951406287289,
        0.6478451582689119,
        0.2999946935365408,
        0.25110653261010407,
        0.35122363738230794,
        0.44169903832396795,
        0.2276269262946961,
        0.7785263212531197,
        0.7287689105726307,
        0.6483071946946989,
        0.6661273295608455,
        0.652620240322615,
        0.19165837007598194,
        0.6953795603132941,
        0.7635308659893135,
        0.8700577909468258,
        0.7028578751973378,
        0.9754551732215108,
        0.4881278419462126,
        0.7900974755532664,
        0.7377426073926703,
        0.6087774074308379,
        0.47862943296358457,
        0.691132656219756,
        0.6507764877362966,
        0.8366699542815852,
        0.544593319629041,
        0.5209084805682175,
        0.29272875112219676,
        0.4041939035817652,
        0.3396645558097917,
        0.4240805814479362,
        0.37068660797739983,
        0.4677041470611547,
        0.5028551554467052,
        0.41985254675996203,
        0.4122204430117326,
        0.2079302867252681,
        0.2836277541692306,
        0.10768124484938564,
        0.3929043054500926,
        0.6792909028516306,
        0.8394323356940147,
        0.7416748242927321,
        0.4556730496575422,
        0.7776080902156725,
        0.6262904168152356,
        0.17083033944216441,
        0.2780826485053463,
        1.0920742496086808,
        0.30149328231411804,
        0.3386168233128183,
        0.3204659849566509,
        0.28568775886305237,
        0.29395157738078537,
        0.301886081706035,
        0.7073600751965229,
        0.7267405542190342,
        0.8330580066715658,
        0.7028359190826887,
        0.7119172633244709,
        0.784433054619128,
        0.73066054746993,
        0.6656363096608046,
        0.6632585400844803,
        0.6175817905471882,
        0.5163347299521062,
        0.3754874185608383,
        0.7052130858230985,
        0.9620085183650884,
        0.25830169101684897,
        0.2787489069827596,
        0.24028982510163346,
        0.6547070823751902,
        0.5918473560272076,
        0.5753013935673754,
        0.7929439523744394,
        0.7694638066080692,
        0.8009240072279764,
        0.9459833060503009,
        0.6915482382231819,
        0.7461037903867659,
        0.5975442784495518,
        0.6275912889209873,
        0.7527795649741161,
        0.09595598807398059,
        0.37602442946038783,
        0.39313117310449164,
        0.4193635114553255,
        0.09481917288179487,
        0.23688278938310006,
        0.6018081950965418,
        0.4390307457065169,
        0.2956967689479933,
        0.335845090814262,
        0.33446376713925074,
        0.3952274426269422,
        0.2922612024344489,
        0.5073372987803358,
        0.3502837748986329,
        0.24970356378748207,
        0.26369388461688337,
        0.3737851108695293,
        0.28786002849925457,
        0.4114695719944308,
        0.29668195676368325,
        0.3782622532795226,
        0.3357025882589537,
        0.42230300433228796,
        0.5175832008668887,
        0.3348557308531496,
        0.17394269473681123,
        0.2805942636107284,
        0.45255696071087614,
        0.30559565551920853,
        0.34127249331650134,
        0.38662250316481594,
        0.10520697446920028,
        0.4805455672842662,
        0.2216201010089952,
        0.2245216316083378,
        0.30258752726541605,
        0.5189636036341949,
        0.31445905028020577,
        0.2927036352335073,
        0.30225939996468587,
        0.16304309683850318,
        0.28524936910712934,
        0.7864408757838858,
        0.5594158830215994,
        0.7380798350595794,
        0.5560873784110292,
        0.7732367942145637,
        0.7059214468971574,
        0.6520611263446775,
        0.8717604635482116,
        0.5638058739024749,
        0.5922024678600191,
        0.46982629449424773,
        0.2565385812120408,
        0.38668154039618496,
        0.1789230772850112,
        0.3997743968894708,
        0.28247979266643175,
        0.1062668035713281,
        0.3010617716176625,
        0.3806633657352993,
        0.3666793010040003,
        0.36583445557994215,
        0.14047013248286436,
        0.30312774969186473,
        0.37419287134146445,
        0.1577960958543389,
        0.0855460565639927,
        0.35901322012974196,
        0.5258240128760766,
        0.3475256699406781,
        0.26340503528632403,
        0.0903798162208944,
        0.3360090265389962,
        0.10320536042908872,
        0.19278663617493202,
        0.20934294190447986,
        0.24117827259634,
        0.3748556453995493,
        0.23332845782060824,
        0.6106504161305907,
        0.813178750430635,
        0.8404482792530005,
        0.8008535626279483,
        0.6664438736518655,
        0.8835485246025375,
        0.8307176659696853,
        0.7838358442117196,
        0.5765037669703078,
        0.7842281693218192,
        0.7217467367143617,
        0.5483782700258542,
        0.5220323361937589,
        0.1665390112645225,
        0.2748803168149585,
        0.21398456788890421,
        0.28266486241791794,
        0.45330587219562535,
        0.8320086224223554,
        0.5856905052368886,
        0.900791346687308,
        0.7587632816433708,
        0.6193726762968069,
        0.7465767396439529,
        0.6335252850284906,
        0.6770054584208183,
        0.5907835838725538,
        0.7740286414819135,
        0.2240307591306236,
        0.37230563299487207,
        0.6261640330492082,
        0.8339645080078499,
        0.6375829713876522,
        0.6214743941682631,
        0.4580625421929025,
        0.8009645167718603,
        0.7350128983050618,
        0.7926449491819849,
        0.6525958785533045,
        0.6181928023049215,
        0.6898562282268115,
        0.6217897349883234,
        0.17012446812455456,
        0.41225834976497233,
        0.3527662655217948,
        0.34183677669469686,
        0.682935221496858,
        0.5916149010793266,
        0.7543565824792987,
        0.8733737849910044,
        0.8112131342674596,
        0.2580157596162778,
        0.15636167006299248,
        0.23206244870426915,
        0.28961465788526364,
        0.34561788734102616,
        0.27763255000228454,
        0.6467073857322434,
        0.8636233578562714,
        0.8994750811815643,
        0.6491687363906169,
        0.7199071671801582,
        0.7046121724231383,
        0.6259598025367742,
        0.7890699311228226,
        0.8293743179942304,
        0.8094111006165574,
        0.7005404749648441,
        0.7468523687833144,
        0.6370690379606726,
        0.8478360242031049,
        0.6969604319716098,
        0.3368377719798343,
        0.34147835653136704,
        0.906871920197393,
        0.7482336631357632,
        0.8014025763048451,
        0.8069810969869312,
        0.811967468042863,
        0.6987236615414143,
        0.727272513504303,
        0.8339341676675587,
        0.6771460935461909,
        0.7034257112572123,
        0.7762783719663803,
        0.6661388495827134,
        0.5328978382459334,
        0.7365820794732634,
        0.6097562896505775,
        0.7232983314416334,
        0.7092380351197375,
        0.7462304037691846,
        0.8280033748972468,
        0.6766385857906133,
        0.4927715099709994,
        0.7018012589492892,
        0.7146641557887105,
        0.7591190279751266,
        0.7571856218922101,
        0.7616821550183657,
        0.5994501387624529,
        0.6053838565236234,
        0.5704358322667332,
        0.630739941382287,
        0.8140394106055385,
        0.6506919037282322,
        0.7603244881914175,
        0.9339190757064799,
        0.7423246548539357,
        0.7229786169468442,
        0.5355502881788694,
        0.6998657047639376,
        0.6499184868506546,
        0.7338101450400615,
        0.7607988683694729,
        0.7981771977429666,
        0.5988502460151299,
        0.2612395562989537,
        0.32871099683294225,
        0.38473559499642473,
        0.21222184443466569,
        0.37675741143401364,
        0.41077138456416645,
        0.2595243848381341,
        0.28319690977774575,
        0.411106747314715,
        0.4473023028837388,
        0.23895868555643515,
        0.36195852170597514,
        0.13065512286138808,
        0.32847941569233136,
        0.15492150918481798,
        0.2816479239757082,
        0.46149254517936683,
        0.3514158499888815,
        0.38533736028834087,
        0.2739840329056505,
        0.29343370388404677,
        0.3356251594072848,
        0.31627919377968794,
        0.30589529824450484,
        0.14307099148409277,
        0.2840102143977512,
        0.5287864608046524,
        0.715311055698742,
        0.40590632514802105,
        0.6068117473728437,
        0.618429626616635,
        0.5272031266422643,
        0.7966646953479729,
        0.6585564830523458,
        0.8848054173506525,
        0.6907358125235668,
        0.7867964361574515,
        0.7618993327710898,
        0.671216367461643,
        0.39770288370154233,
        0.46104198845154865,
        0.1368547815697123,
        0.4077859072851669,
        0.29797201507509863,
        0.6409679586646094,
        0.23948144174251534,
        0.30102776022753075,
        0.2723353299437928,
        0.19544908518583307,
        0.5751475875017515,
        0.4693614982085574,
        0.26704630366933424,
        0.191339275588725,
        0.7569743354552937,
        0.2699337127471115,
        0.4153398073604125,
        0.39276511053406393,
        0.2949324128448021,
        0.2423712437444183,
        0.20225879238946934,
        0.30428196808364494,
        0.23031177659141677,
        0.2533510795721149,
        0.178905341433876,
        0.3400950726105877,
        0.3301502904855144,
        0.062122433063501147,
        0.19146379607803682,
        0.2464934179797129,
        0.3731702371702584,
        0.17957214545064118,
        0.3847250313875589,
        0.4292592644966567,
        0.4355843871777369,
        0.728198064698778,
        0.63597629653144,
        0.8279521003624173,
        0.6767820853536082,
        0.6455675671623998,
        0.49041137728097295,
        0.8148809328942136,
        0.47558050627249543,
        0.29676082118813,
        0.30538840496816466,
        0.3807280192145955,
        0.301800003696432,
        0.307931956461062,
        0.23775299537017605,
        0.5644934785768442,
        0.5435221891372635,
        0.8066717197023688,
        0.8349158267031521,
        0.670006926344305,
        0.6018916502558913,
        0.7602802980611023,
        0.604072923362247,
        0.7233581748410056,
        0.7988592141862659,
        0.43168727254509454,
        0.6664675207047971,
        0.5921557060050204,
        0.7271876386232379,
        0.5916520280246859,
        0.6144389805564082,
        0.8207316840364224,
        0.8604224375856543,
        0.7577694654138031,
        0.6058493913828661,
        0.7234441300525439,
        0.5814454081861081,
        0.578978904248959,
        0.7252286803159189,
        0.2522200649002312,
        0.2456092209197623,
        0.3146175806530955,
        0.4164172849066441,
        0.7324733642659861,
        0.12571647985435785,
        0.2961635745699557,
        0.222777919643233,
        0.30125051177221457,
        0.1820582315397149,
        0.21776056573762448,
        0.3983232689448531,
        0.38480481941895295,
        0.32031020384525166,
        0.4406126094428777,
        0.3232478454070168,
        0.7894620045503299,
        0.7055428503406076,
        0.6985046780856513,
        0.839241820136423,
        0.6127648870834033,
        0.5677113392513834,
        0.6745501081807495,
        0.8383713906706206,
        0.8178385991571684,
        0.26166112296333194,
        0.22816569292510588,
        0.17378964511165992,
        0.5941659593271019,
        0.6774934916861581,
        0.5911703046214044,
        0.7592851103040511,
        0.8240651505625004,
        0.7779660155046509,
        0.5651781949663877,
        0.6057534939391854,
        0.7141623379552962,
        0.28414365987159523,
        0.34734635364889266,
        0.10264883887528975,
        0.5599992497790781,
        0.5706145933911434,
        0.9158878010045022,
        0.20556306510923242,
        0.304871774139409,
        0.36379537470443707,
        0.14714815206361576,
        0.38956736203181463,
        0.1841652437405287,
        0.18964026885262472,
        0.373393173949736,
        0.37205488863426434,
        0.45255468369545027,
        0.2554718048548197,
        0.31284006529534797,
        0.22085663243107007,
        0.3469087059406495,
        0.29708107162410746,
        0.18632207036569823,
        0.05342791794422274,
        0.3422865185696158,
        0.47582429819214705,
        0.229426084625045,
        0.3982792980726384,
        0.8267223699055395,
        0.6452753529098054,
        0.7102839453888019,
        0.6586281976404929,
        0.8159813097088294,
        0.6776453346634547,
        0.71924499919222,
        0.3613117533485387,
        0.4246176375483321,
        0.3470317500837829,
        0.35548946523623465,
        0.2771136087004974,
        0.24728337396827896,
        0.43196432447551064,
        0.15446294251260442,
        0.03876789342643969,
        0.2441258910257569,
        0.035320881763845256,
        0.31736906721259417,
        0.24646005273422386,
        0.13188360518980674,
        0.2696845358045465,
        0.6465656860615857,
        0.7211849814522383,
        0.5754680200809075,
        0.4476855361477176,
        0.4028987817363778,
        0.2728706097397464,
        0.3608446207994406,
        0.47372299480773866,
        0.11857979908515831,
        0.26524263309234025,
        0.4890286854706711,
        0.6870341781730541,
        0.8098181866533588,
        0.7158882537396478,
        0.6365813606686751,
        0.7181825762641448,
        0.7320677383239524,
        0.7500676474457941,
        0.6863836756139596,
        0.6785422560272892,
        0.731754796176397,
        0.864141099224462,
        0.37646736127156794,
        0.32332224977007995,
        0.19867769794223775,
        0.12991854789947893,
        0.25449424558102757,
        0.4132671952039901,
        0.30998633685895194,
        0.43933052943452944,
        0.3549657515503791,
        0.21332527801243462,
        0.8914643501496782,
        0.7233261477880443,
        0.595027010212898,
        0.6478303379138132,
        0.7709247353847556,
        0.678904895570283,
        0.7384938708978264,
        0.7801939221618948,
        0.3354211409646489,
        0.26733584617758216,
        0.29868367988246847,
        0.2186604712127733,
        0.23652334454360138,
        0.2596741707457939,
        0.8284627033198592,
        0.6192948810776444,
        0.61071884870916,
        0.7334200764845534,
        0.8239359770930662,
        0.2926081924305855,
        0.379701315196701,
        0.37354575836686926,
        0.04302757179089558,
        0.28029581459498754,
        0.27908773289917804,
        0.3749734463939187,
        0.0656851173939203,
        0.2086098950564459,
        0.31217200089998676,
        0.3633611716400699,
        0.31348997643402593,
        0.35865814616062114,
        0.22053150855346842,
        0.33904664515054317,
        0.4440480796652035,
        0.4139116400606001,
        0.27711533429041435,
        0.3433413343549442,
        0.8519257411199695,
        0.7076018423204993,
        0.6556251474454581,
        0.6294472813280828,
        0.6580132508385649,
        0.7103861207032226,
        0.6713562556415272,
        0.6377241294712735,
        0.6133480258853224,
        0.7201455949313894,
        0.7537561416319934,
        0.6101896033464063,
        0.6885330801497288,
        0.7477918722078891,
        0.7194829450532215,
        0.6706864551846811,
        0.7262423737194261,
        0.7520634920062254,
        0.6743916978260927,
        0.7675443915856847,
        0.6411869815030016,
        0.7356951260165686,
        0.7452087147802793,
        0.36458608582770047,
        0.410585641783429,
        0.1960342738352427,
        0.2194391248282729,
        0.6586210857505024,
        0.6004555330605928,
        0.6749728672307489,
        0.655419822376499,
        0.7092786371793516,
        0.7885976599190964,
        0.7596751574621131,
        0.6577141102901778,
        0.7242517720106711,
        0.7103617366390452,
        0.6857438794096914,
        0.6798003578139218,
        0.4030036456139896,
        0.20049518193802152,
        0.42218481122347756,
        0.23403871810504442,
        0.39012942058536043,
        0.273473704502506,
        0.19201183840022198,
        0.6726446969861561,
        0.5859475726603611,
        0.6632281584368643,
        0.6912781735982497,
        0.6778384810683337,
        0.6027614860489763,
        0.8277298820334371,
        0.8333219412638131,
        0.6605661183561683,
        0.6462317170081838,
        0.8109578358742556,
        0.8223030279836341,
        0.6747157779194797,
        0.6615531598132379,
        0.28003415094969525,
        0.3068536947583751,
        0.3213120149150251,
        0.3508712660006834,
        0.35771510669699147,
        0.3243058159724411,
        0.30354050067457244,
        0.753116282939455,
        0.6523286657349296,
        0.5878644892019846,
        0.8386122377480995,
        0.7303321208933655,
        0.2664178604595331,
        0.2679919181292898,
        0.25133989369063237,
        0.24757505695473034,
        0.5733092281714585,
        0.732343983793031,
        0.2700934195380016,
        0.2517511642125684,
        0.42443776164869274,
        0.3191510465036438,
        0.7258644517254931,
        0.7158945967647808,
        0.8257971923749785,
        0.930377179260298,
        0.6653763849456986,
        0.23877185598625367,
        0.3285554180245981,
        0.3711921861122256,
        0.2738748726657539,
        0.2843520326092808,
        0.33586059221630676,
        0.6163052356272186,
        0.6753847574739625,
        0.3057255337303147,
        0.34864912824004063,
        0.28759801344845665,
        0.19937283752492405,
        0.3518741880572996,
        0.2328458599601167,
        0.2764507366150619,
        0.2587425803644849,
        0.22459240243347553,
        0.3527249186066629,
        0.3169002999419141,
        0.12724469860579452,
        0.6457646677451955,
        0.7464581136069718,
        0.27482176042359724,
        0.21952839388116005,
        0.2390226449037233,
        0.3024111253131344,
        0.3517847346296223,
        0.34967108030758914,
        0.417949597443236,
        0.31602121679172274,
        0.16604871180579697,
        0.33255428302343687,
        -0.00710636234603626,
        0.4371719885859905,
        0.3963130664235421,
        0.29530116185017224,
        0.2717409162288782,
        0.6108708617508678,
        0.7692403743016322,
        0.6185119571862483,
        0.7082218307314071,
        0.699100676655357,
        0.7942453744079649,
        0.7701960971419818,
        0.6925122485737881,
        0.6306202824001113,
        0.7051857901305834,
        0.6627607680681558,
        0.5777087044737664,
        0.7202371850389545,
        0.9675109392637286,
        0.8564446562988355,
        0.677641596577999,
        0.5245479043514436,
        0.6767342469389919,
        0.7563228660287943,
        0.5186397487116521,
        0.6745858659695321,
        0.5828829221910379,
        0.3737131311367971,
        0.334302314633175,
        0.6572935054264134,
        0.8228010063281739,
        0.8927265659646529,
        0.7430239279481857,
        0.6694263951066823,
        0.7655474605393863,
        0.6382295425104099,
        0.6812547162453519,
        0.5289242687356283,
        0.7227051966711654,
        0.7468265373566205,
        0.5846409004917651,
        0.6728126563852366,
        0.7144035211418428,
        0.7605603053095764,
        0.7200260815580349,
        0.6773038649478851,
        0.6599093414789785,
        0.5245830242745827,
        0.8276928201380239,
        0.6344325519199296,
        0.8263982183742786,
        0.8242137323126952,
        0.7616655450146366,
        0.7448717001130212,
        0.6943572748379921,
        0.8214571056643754,
        0.7967581836129861,
        0.18438600427461246,
        0.830278796477132,
        0.6879676667862813,
        0.7384265671261052,
        0.6207997641651517,
        0.7123227443883843,
        0.759014579225945,
        0.7208831241083051,
        0.893092360631695,
        0.8014657087230218,
        0.603019907128322,
        0.7815336542413692,
        0.5809710015686103,
        0.16191089825405078,
        0.1733925343508113,
        0.3745660282494821,
        0.5968016255587926,
        0.7638303292917794,
        0.4895703274674781,
        0.5802255112037852,
        0.701098454530784,
        0.7656718785029816,
        0.609033249957446,
        0.1692327037214976,
        0.16093830130939524,
        0.15749264567546972,
        0.10273334975602832,
        0.22616193276690172,
        0.25763739123974067,
        0.5842589316227432,
        0.291042714476565,
        0.26265205679767223,
        0.42654373943140794,
        0.20443656745078367,
        0.20987143535202843,
        0.3472923658981587,
        0.31575670657924687,
        0.2975242786939118,
        0.29535627838941014,
        0.31885473224449445,
        0.2075777931276853,
        0.2953808715905846,
        0.1319467923335436,
        0.2949204946413398,
        0.14858742936184244,
        0.014613232998768424,
        0.253482141477797,
        0.3597536258674521,
        0.26258733691666336,
        0.44991593660427676,
        0.25617231531800577,
        0.25756237484174027,
        0.1810331187122817,
        0.3498023744440915,
        0.42370114927982144,
        0.3327946149339305,
        0.455081052970728,
        0.4568986387014019,
        0.24142693102093427,
        0.3973542311782164,
        0.16430549693683047,
        0.21197852343646156,
        0.46868942251339585,
        0.20316983059372853,
        0.4796122323362275,
        0.2982915870896562,
        0.833299286768879,
        0.8061052860993324,
        0.7491012643554658,
        0.20701173602947417,
        0.7377774124914467,
        0.7189477612747751,
        0.6176218183540231,
        0.5991254677477209,
        0.6250401253085404,
        0.5433450085182507,
        0.3921978839613878,
        0.28909803271924644,
        0.33963199052101845,
        0.4677264775204192,
        0.13882012774974256,
        0.38927550908089203,
        0.3472766121439027,
        0.21272240433531653,
        0.31071674258320825,
        0.05058504704092629,
        0.3625825637945344,
        0.345472991932991,
        0.383273820228448,
        0.3998905518192492,
        0.16358137663219727,
        0.2329475316484764,
        0.2947497280367987,
        0.3963945396523837,
        0.22412630011444043,
        0.38303549830240463,
        0.4071405933508853,
        0.7696739074286387,
        0.799194603682726,
        0.39391279259867557,
        0.6428726727541026,
        0.7994892865950278,
        0.8793394051092932,
        0.7448174768556955,
        0.8122450866396271,
        0.6678854186586068,
        0.787369715141586,
        0.6629919277298683,
        0.7056454485996609,
        0.5815074547084986,
        0.5142577575239627,
        0.6639076409248474,
        0.2852806045415906,
        0.3014586163415894,
        0.34926780629122023,
        0.5404417542093951,
        0.1898936227262897,
        0.3190276186865964,
        0.22392971994263638,
        0.10053903699943524,
        0.1719636783831828,
        0.38404698819333477,
        0.6049706107248362,
        0.31121491714386135,
        0.30124359075861,
        0.22705911966058823,
        0.2746154407820136,
        0.4688740713573621,
        0.24809030365277684,
        0.16012272275971784,
        0.17740319406938423,
        0.21026854920694868,
        0.35571926013049743,
        0.2444552912359892,
        0.41436987878340836,
        0.7260447122720978,
        0.6893433818850256,
        0.134117198361154,
        0.27848456684091993,
        0.15070736718262362,
        0.8227710634631729,
        0.5761496308498694,
        0.6332445047128668,
        0.6987199303717101,
        0.5579561747712003,
        0.7409620289425939,
        0.6907685833122271,
        0.6564170880153203,
        0.7992574661701528,
        0.6413492644905712,
        0.6284212660185113,
        0.8463685901440564,
        0.6473701151391358,
        0.710022710245203,
        0.2588383654330829,
        0.29145397448046717,
        0.33210318189663746,
        0.1463399412924459,
        0.3748726203019678,
        0.2814842617437325,
        0.39491485517482033,
        0.45496389675856447,
        0.2516420565181639,
        0.30189493497529557,
        0.7723607943736537,
        0.6714948092903551,
        0.7431825324931849,
        0.827624694803455,
        0.7949692555299215,
        0.6844500181838427,
        1.0180764621940535,
        0.7256448360262564,
        0.24891891269794333,
        0.45692493262973843,
        0.16569832041463817,
        0.38258071613799177,
        0.17962734247464981,
        0.3664323046367648,
        0.23562415162257863,
        0.46119593823609306,
        0.3876996744383889,
        0.28128219204795957,
        0.15944162369976672,
        0.43343721518217254,
        0.2912039988423882,
        0.14152330569646498,
        0.18285744737352344,
        0.518870468724665,
        0.18184014364916123,
        0.285340413488748,
        0.285335070931346,
        0.36389074372727737,
        0.1458819808929419,
        0.19283214524091538,
        0.24348618442892597,
        0.4737022155735268,
        0.18416356491160052,
        0.3708578229208692,
        0.280121009935833,
        0.3037031904904991,
        0.2998937372838018,
        0.2752419582713195,
        0.31946539339725655,
        0.36420235218154307,
        0.3313258459264981,
        0.36490635932746285,
        0.4781311245106872,
        0.20674052041517013,
        0.4136784401414821,
        0.26937926841042953,
        0.30300161627596073,
        0.3052706891445527,
        0.28001418498134895,
        0.31741123208180233,
        0.3562437049205554,
        0.3141211911830964,
        0.20967130124777003,
        0.29463724456387036,
        0.26237710856856167,
        0.14214362172598705,
        0.4981569188742696,
        0.390405041709682,
        0.23427842045319916,
        0.11812253483370143,
        0.28333257617228513,
        -0.04831872691812054,
        0.4091914067857257,
        0.27390070389148097,
        0.34187959890133673,
        0.17164568852827658,
        0.35194696446279333,
        0.1496412878920067,
        0.2770364890325042,
        0.503655166326971,
        0.2840642308908997,
        0.3774988817053238,
        0.3235782298916526,
        0.35541734416612447,
        0.580364949584305,
        0.9353310076636696,
        0.7678042993514963,
        0.6199152615467243,
        0.8104495846458245,
        0.5827665643226209,
        0.6795390142712165,
        0.6878327415428463,
        0.6418051072338671,
        0.7936054923691052,
        0.5442762067322553,
        0.858299425517759,
        0.5482011555403322,
        0.62625782526052,
        0.7488406455346093,
        0.5808163619678965,
        0.08148937700477378,
        0.4121329255816521,
        0.31097479888482954,
        0.37841549602500685,
        0.18233272542797727,
        0.3569606800112218,
        0.24058730828140973,
        0.19945688423339722,
        0.2682466351778446,
        0.20808917617289655,
        0.32589409291593496,
        0.3348428032928851,
        0.3112516694409816,
        0.14511216352639159,
        0.2117330566556999,
        0.42387871060343973,
        0.3641142045827635,
        0.6050355987413227,
        0.6019284586647868,
        0.6936992025963534,
        0.6733932913807291,
        0.733832267085747,
        0.7019792761873168,
        0.587542949245966,
        0.7806654580492063,
        0.5729263460350603,
        0.6720462899046467,
        0.40547301527467705,
        0.20163968236264704,
        0.38451339168821325,
        0.20471888966246327,
        0.40475422391198795,
        0.2852474101322078,
        0.7315379563624489,
        0.39466730217614115,
        0.16531264807240995,
        0.15090883841335373,
        0.1745105905861811,
        0.31918262724155333,
        0.17398198624267383,
        0.6571953398304003,
        0.4449502341103667,
        0.6948236295232421,
        0.7817867679329872,
        0.5939905494045745,
        0.17420150732273304,
        0.3506773512134341,
        0.3148707411798925,
        0.6667651156583984,
        0.5519316119490704,
        0.6656192778878408,
        0.6246727142785402,
        0.6973494386965501,
        0.7152231911907376,
        0.7458089741476647,
        0.8782160103076541,
        0.6756902779775887,
        0.22321312899101817,
        0.30571344724504396,
        0.4071811518238975,
        -0.06920492665959761,
        0.21060940880774504,
        0.4867331580330244,
        0.3081330975043737,
        0.2834105518348565,
        0.23114873866791,
        0.1602586524972761,
        0.22439712425764144,
        0.299748885575557,
        0.3553918212650398,
        0.26119918733419134,
        0.4737025540977492,
        0.28170563713587626,
        0.22988917950420568,
        0.3179546598480344,
        0.15514808274476763,
        0.2761956232618108,
        0.42999430435345404,
        0.19330662906505147,
        0.1135427608675454,
        0.29102765290045063,
        0.1581299256407832,
        0.29010478235533793,
        0.300987929504435,
        0.253800071092075,
        0.14962568525557857,
        0.32905986842753937,
        0.17327878968564267,
        0.43285333216630745,
        0.3921590442104838,
        0.39164354981053356,
        0.2414649975304931,
        0.25445749324269873,
        0.30716627879907027,
        0.3869682754603417,
        0.22122517535109254,
        0.457317902219485,
        0.37824286370062554,
        0.22019567496330714,
        0.3750829060704888,
        0.391148259905991,
        0.7990942447057653,
        0.7245929199936131,
        0.7580769121718224,
        0.6037318418276064,
        0.7745607732793951,
        0.7811071382829667,
        0.2914536895295608,
        0.3544438828291442,
        0.2977707399660162,
        0.27810718493765346,
        0.2644222561239959,
        0.4997365928664894,
        0.16383891888612395,
        0.35180898597951993,
        0.26400401076604485,
        0.4135011261163321,
        0.18475452804778517,
        0.03519216596631597,
        0.04854088583821145,
        0.288415804823183,
        0.31543880320755496,
        0.21648300455316402,
        0.10193078197092309,
        0.3526024119373543,
        0.1966153223387703,
        0.25376184694470794,
        0.2685468578848657,
        0.7111430333659243,
        0.6323167868405467,
        0.6399182637246342,
        0.760298135579772,
        0.7460829675863185,
        0.6474784772772363,
        0.103875353968422,
        0.7181573596553973,
        0.6892517087187633,
        0.2830223707885628,
        0.2607787025012028,
        0.2858524174697475,
        0.36724621521060097,
        0.9030805084430058,
        0.7545366004814408,
        0.7159445225712127,
        0.683203241981438,
        0.7810910235147912,
        0.6740371579359598,
        0.6336701614860396,
        0.7559189085619341,
        0.6795401107397824,
        0.4216074951250062,
        0.7251134606531524,
        0.6727228597387659,
        0.6180307576146483,
        0.7991007152526801,
        0.53692256357528,
        0.7097499940405931,
        0.6948153772582952,
        0.6037160131315602,
        0.606594376614964,
        0.974295768930594,
        0.772600169834271,
        0.7632736571626579,
        1.0100573619162103,
        0.7186348493337493,
        0.7867640213902456,
        0.5986062358223466,
        0.5028279817909895,
        0.2030416826054787,
        0.25460780789126064,
        0.19483519980048003,
        -0.006881178740369628,
        0.47257924076881164,
        0.35320218978788376,
        0.536761097682243,
        0.20691167681526082,
        0.21158186036713122,
        0.26566071714009815,
        0.30970822540574644,
        0.30185670174199347,
        0.35946276486765644,
        0.26536640852753535,
        0.341566519975511,
        0.22838266934965545,
        -0.026886110012944903,
        0.20057888742196894,
        0.07540231283229819,
        0.21617188579691962,
        0.13914786839497328,
        0.03534554683107888,
        0.2488561305822118,
        0.2037940821686872,
        0.4513019003124644,
        0.406686854060017,
        0.35486760840856874,
        0.25933670551308485,
        0.3757817367368493,
        0.16105350102546181,
        0.26039371640044323,
        0.32337822973110286,
        0.2521089692658365,
        0.24622487598583034,
        0.3214305204593027,
        0.31277977777274396,
        0.1221692313051951,
        0.489438443615388,
        0.2888851080542047,
        0.28728998577098297,
        0.43216058439636545,
        0.13617154584817937,
        0.35564525829753746,
        0.2798878027820559,
        0.22604774022939106,
        0.285785644900542,
        0.2017838414758594,
        -0.034519832693790574,
        0.09039232325775798,
        0.2108637602248992,
        0.45738565441755674,
        0.3808330032352402,
        0.411190892715028,
        0.15536236349967725,
        0.28710915973831175,
        0.28537055899936,
        0.3917715010273072,
        0.3076757656716845,
        0.1799394804394068,
        0.2645656513287456,
        0.26618950372492534,
        0.4022003406706768,
        0.44968938455854246,
        0.6833562939295518,
        0.8643811285294628,
        0.7961265248322775,
        0.7490398950236083,
        0.6534036240709026,
        0.7831582155482407,
        0.7196281565793693,
        0.687356038688476,
        0.9149685165511883,
        0.6128306467793216,
        0.6638590258980155,
        0.7095463276109819,
        0.32040278475386097,
        0.3454522292573102,
        -0.03746823700349689,
        -0.005705192572714027,
        0.4127508854675756,
        0.07022420172055314,
        0.3861585651697305,
        0.3271531278578279,
        0.7694944950437423,
        0.5328949501520652,
        0.7441929209710402,
        0.5398326069733119,
        0.6380224074420947,
        0.6211088983934523,
        0.8187117596951623,
        0.26733175328494563,
        0.2495528443445052,
        0.29004327615320735,
        0.2767511090707223,
        0.31857585429189184,
        0.3416410031934816,
        0.3756838736603444,
        0.3024877371868711,
        0.2570571582006933,
        0.2822716310393538,
        0.42509287465608275,
        0.6627742261697418,
        0.6999841975150446,
        0.7913302893037735,
        0.8532155034812596,
        0.6783205310002556,
        0.8699957715000604,
        0.7131457355640822,
        0.711910011544081,
        0.194026578658946,
        0.26467738192542395,
        0.22015712783909383,
        0.49983491749089604,
        0.305120683356684,
        0.24173008077166824,
        0.8982431599125575,
        0.3394419948341786,
        0.39761782189135425,
        0.3224186528113531,
        0.247635166706253,
        0.3509368120762443,
        0.10499496487168387,
        0.2773300475013557,
        0.6521353844641119,
        0.41458615388051007,
        0.9953109266055292,
        0.5661825080084802,
        0.42352677224694946,
        1.0224186155704336,
        0.7616768385437852,
        0.5430096638809436,
        1.0723419275557113,
        0.5390256287612416,
        0.6584967419775363,
        0.6557258507141464,
        0.6947227740366274,
        0.6968149145317339,
        0.6627752831897178,
        0.6784685300400038,
        0.7036445600309152,
        0.7676815573959834,
        0.6750209009026975,
        0.2145396357755021,
        0.338306087867695,
        0.17031103544171494,
        0.18960456640287715,
        0.6120837498600974,
        0.7656640822731818,
        0.5627542810168447,
        0.7221079715857173,
        0.7015066602556029,
        0.5924763126287225,
        0.9818034383839798,
        0.8593520219820407,
        0.5546152592682889,
        0.5692738782604395,
        0.3522252917200732,
        0.46340594565780113,
        0.23220906901311747,
        0.46098341956355116,
        0.44895208005298864,
        0.7810508838674238,
        0.6947080977489889,
        0.7651256837751571,
        0.6255296814926903,
        0.318234636723271,
        0.2848118129919854,
        0.45585232930002123,
        0.24328872481503827,
        0.2794978123095865,
        0.17460313057996935,
        0.1779254737536426,
        0.7079214157541549,
        0.5529727129970592,
        0.9242521046027884,
        0.6707453158395631,
        0.7404149223091587,
        0.6820571872876902,
        0.6478309129529295,
        0.6186311838274352,
        0.7462470395142993,
        0.6608302591601011,
        0.5953750753986675,
        0.7344582253517692,
        0.8889985874173422,
        0.7892969907826616,
        0.4471091484644659,
        0.6965217614564968,
        0.5389122355063015,
        0.7737232497945251,
        0.8637550289756439,
        0.29655187941901207,
        0.4255050035294791,
        0.23255585261200548,
        0.31490085052947564,
        0.5224535044147149,
        0.42814638105225433,
        0.27148320407028637,
        0.546345834115018,
        0.7919903465376168,
        0.24818482222464314,
        0.2632332361574811,
        0.9514291709813161,
        0.856129364900142,
        0.8738630494666786,
        0.6602668784998423,
        0.12791885724753457,
        0.16442422132980786,
        0.32544660918373836,
        0.27089436021453556,
        0.8952442344342565,
        0.6590703443994509,
        0.6787346544803198,
        0.8699434834338028,
        0.7357101070701692,
        0.6086915447583973,
        0.32191125738143667,
        0.4868533583925202,
        0.7797941080103328,
        0.3815474096113904,
        0.18391148156251136,
        0.483454663808703,
        0.3218109368958769,
        0.4277596846136535,
        0.15547231981239454,
        0.346785770782297,
        0.2527110883666804,
        0.3112597127775261,
        0.21204032038002496,
        0.10847314669819355,
        0.13541876226487765,
        0.33981709830411394,
        0.6592522752164047,
        0.34099268829152646,
        0.3508409595825068,
        0.011206745246770997,
        0.36790191443514886,
        0.2738999727020235,
        0.3037157528185198,
        0.14401891960767513,
        0.31235631896738303,
        0.04246243075775081,
        0.3039061950917255,
        0.32407984664548,
        0.288542079112925,
        0.2778206881972226,
        0.4052698598168158,
        0.8432164672678256,
        0.8269819626611411,
        0.7224850488737083,
        0.5434078307906752,
        0.7675163421097309,
        0.6789926373910269,
        0.64532998091018,
        0.6629891813078463,
        0.596715687285009,
        0.4122449814347245,
        0.5125765491151775,
        0.4356643701051221,
        0.25504817073740615,
        0.39779006569073094,
        0.3403482930040069,
        0.2843036901657551,
        0.2638652378301012,
        0.3637853742085974,
        0.4332669493662308,
        0.39735567781964853,
        0.3659896345154465,
        0.26239130479119943,
        0.29068668564953565,
        0.09991492868657986,
        0.3026495138164063,
        0.3388630556301771,
        0.40198004276689864,
        0.20167719509349122,
        0.20859062429741662,
        0.45251371333072865,
        0.3361842142786308,
        0.2428312450566897,
        0.3319361527312807,
        0.1468662032494182,
        0.24460915006676226,
        0.32609934331766977,
        0.16665395771524386,
        0.40811243179812356,
        0.13075182338595862,
        0.17502482405607267,
        0.3407133646617506,
        0.42676946275833194,
        0.3683254644335459,
        0.1930709427151114,
        0.2589789605289606,
        0.23753574324596471,
        0.30534331039243356,
        0.11181057184755892,
        0.3162218601043901,
        0.12433036387574181,
        0.40308123928569595,
        0.3008149821340606,
        0.36258802966329784,
        0.29615164658938214,
        0.6583627988132446,
        0.7010031621740792,
        0.7884307939108952,
        0.8231683887434026,
        0.7456667814283304,
        0.6396579261038562,
        0.7877631332191443,
        0.5892168224256641,
        0.7974626696448304,
        0.746794972486806,
        0.8408163746702214,
        0.7952237400993878,
        0.6356183499397378,
        0.8081421518455641,
        0.6107450316421433,
        0.6234748508945187,
        0.38915767880444324,
        0.28850888252999957,
        0.3063003995055175,
        0.3889637835270512,
        0.3738304088931341,
        0.25963920709782007,
        0.23744275338048326,
        0.03633960855918681,
        0.32362420869124064,
        0.2542192555425329,
        0.3273120664014725,
        0.16920883049917115,
        0.11016278437308662,
        0.33209243462118476,
        0.1502624200438158,
        0.35662927017378776,
        0.10810809724179442,
        0.3784353807969937,
        0.15401644106379248,
        0.481705562239487,
        0.18980927543442988,
        0.3186338409463775,
        0.1417662248569148,
        0.2878278043295987,
        0.11960685008289985,
        0.21295683993656056,
        0.32308027427221925,
        0.09363060639202231,
        0.29568161988845526,
        0.3287145888684346,
        0.18555061326997857,
        0.2084106483039127,
        0.8005948259677764,
        0.728618223782095,
        0.52270721973145,
        0.7516411149571129,
        0.6826728108781279,
        0.5803873687178626,
        0.5397415981966818,
        0.787253379003584,
        0.6986606633891635,
        0.8123950209121125,
        0.544707124298072,
        0.7251473344927397,
        0.6100275290847116,
        0.6474855265732569,
        0.3774643444054185,
        0.3562872521979116,
        0.9104848577110699,
        0.8414250173146203,
        0.45369628833725995,
        0.6503521591063182,
        0.46791811542000317,
        0.661848689575088,
        0.7298165265992008,
        0.7534261935542462,
        0.7886341342078946,
        0.6434932262192065,
        0.6264568968741958,
        0.8320061952096894,
        0.845112807994334,
        0.849236123988451,
        0.6666480595546974,
        0.5397336523290656,
        0.6608955576490422,
        0.8065724907643691,
        0.7440890201175099,
        0.7349086858190575,
        0.7629469342122439,
        0.7650941387978203,
        0.7390538233923295,
        0.7277688601285436,
        0.644723286000333,
        0.617852249811665,
        0.5588246946977918,
        0.7845134864110935,
        0.5500572955392427,
        0.7385322759214096,
        0.7991133051443371,
        0.5960559849779925,
        0.7421412740674596,
        0.8047447284730964,
        0.6831063060747338,
        0.8510429420109296,
        0.6660410838663439,
        0.8346169944926863,
        0.7763320126739844,
        0.7525127837503671,
        0.6658042097761437,
        0.6312971508314699,
        0.833468631956033,
        0.716655216229048,
        0.5696729980988111,
        0.6878579913518716,
        0.7800115775561568,
        0.8007542054756133,
        0.855255933462891,
        0.8859691446404978,
        0.7249194375391845,
        0.7265662186120283,
        0.3026481035048669,
        0.352324128579113,
        0.37494974751486965,
        0.2350967346229872,
        0.8425238580539995,
        0.7218554628673203,
        0.8064495430464843,
        0.4698100801481654,
        0.3383201252192768,
        0.3782505381371742,
        0.35273201865200104,
        0.422023963643476,
        0.3600406766469765,
        0.2554228361941237,
        0.43136858747045037,
        0.41060378005623754,
        0.6034286557925186,
        0.7518577697255966,
        0.7039940646543573,
        0.6679800744965856,
        0.6491991143718138,
        0.7975702726025513,
        0.7362090155566616,
        0.651911779719873,
        0.8345754052940365,
        0.8061737119199857,
        0.9337769799544327,
        0.5646120491918102,
        0.6709336683965175,
        0.3803044006306246,
        0.3044702057998023,
        0.32599234541371436,
        0.37065171232165417,
        0.23588293161765966,
        0.2286654045195412,
        0.33991512658137274,
        0.1573110336200479,
        0.3732214990123568,
        0.2898018855122812,
        0.41331061583982426,
        0.4594261114259394,
        0.38775387893828256,
        0.5053364080377081,
        0.3996598526563361,
        0.466148929697375,
        0.13755032133696812,
        0.35859436589083504,
        0.29525366923930607,
        0.14331606498949165,
        0.566359040051076,
        0.7734246168959193,
        0.8713436761426188,
        0.5702183278401505,
        0.6981426234485021,
        0.7356591622197656,
        0.8575023114991112,
        0.7952627768759997,
        0.7517658365801164,
        0.60717451989433,
        0.8294456647699623,
        0.6914800051089526,
        0.7203495605012313,
        0.8128323376267188,
        0.7618588517183199,
        0.6264190487104793,
        0.7415107472957764,
        0.4503089664842025,
        0.38376535597352723,
        0.5904932344284882,
        0.7565539828171923,
        0.7171900984809783,
        0.8228664198278483,
        0.5829532132351717,
        0.5769377797285078,
        0.6632879246369552,
        0.8851690571010502,
        0.7117212304131754,
        0.484373219374717,
        0.38117576328177366,
        0.20825584712679787,
        0.06215524218406901,
        0.6051362808288947,
        0.9368789979125809,
        0.4822247322125414,
        0.8288875569185129,
        0.5404472625885292,
        0.7003979984439673,
        0.5548520736365982,
        0.7875085513471441,
        0.6148774266315423,
        0.7122162127567822,
        0.24296527046001215,
        0.35734554615832825,
        0.4160563959661347,
        0.17415446067917364,
        0.46096704734093763,
        0.07466021912664365,
        0.204103478820209,
        0.6659467186000042,
        0.621688313108247,
        0.6258409660064752,
        0.6653881169926273,
        0.5670260846669857,
        0.7336963024738183,
        0.8067875143101074,
        0.4703052961548714,
        0.7943663103967427,
        0.22373712809567503,
        0.22558841854771278,
        0.28840520858725943,
        0.3197687621536717,
        0.20693590565583286,
        0.26489110667510035,
        0.04462685143062793,
        0.23587467470661305,
        0.4160925196712513,
        0.32585391834259736,
        0.25084482525748364,
        0.8076766832325243,
        0.7919429660993578,
        0.6835274465356657,
        0.5608386013690092,
        0.932800359833282,
        0.21347292978251456,
        0.6724493880559025,
        0.4804310454151875,
        0.6819702255604967,
        0.6529673226106218,
        0.6304935067249288,
        0.46400756365510104,
        0.5174130190875311,
        0.8009088076890732,
        0.5318068577500384,
        0.7609896063806197,
        0.8212003195996098,
        0.7401673586357804,
        0.6368532084850164,
        0.6494325449492758,
        0.8145528718707741,
        0.6846428833329989,
        0.12216180512275007,
        0.4656642154134362,
        0.2159847360151823,
        0.05914079511571442,
        0.3008742675561728,
        0.23745700569083059,
        0.19629818998692836,
        0.3347421074607142,
        0.6229288131068714,
        0.6208759481701022,
        0.7774421140912854,
        0.735013762131749,
        0.6705075112669449,
        0.5803479825209126,
        0.7183668772135964,
        0.14046678914660404,
        0.3597204388061372,
        0.15168330423511098,
        0.7116911679056652,
        0.3837223019975945,
        0.7723697322985358,
        0.838895706046349,
        0.7744458106283828,
        0.7266315152013042,
        0.7047697567893797,
        0.6246752090845323,
        0.8298706032712152,
        0.5975983961621236,
        0.6431685302520093,
        0.5819942172151854,
        0.6619198238775501,
        0.6834108701460022,
        0.2709216640008885,
        0.29809243104506006,
        0.34364806285997385,
        0.442999173830434,
        0.3518424823409983,
        0.39917102621775324,
        0.09867939334118703,
        0.5407241436821674,
        0.2994261327487314,
        0.2600108382987766,
        0.08968246823071094,
        0.13890333943496527,
        0.6064557501442482,
        0.6720686437444892,
        0.7582669212448847,
        0.1999727066890682,
        0.3326839914806751,
        0.2902927134401094,
        0.4572691384722438,
        0.31804288133779635,
        0.752163798808681,
        0.7511255561472783,
        0.8094005935456238,
        0.7635860109087025,
        0.7802907805633531,
        0.7108960180461801,
        0.2719444076540684,
        0.19839823358290473,
        0.4053605265262595,
        0.28413557947722906,
        0.1897810651222597,
        0.07754562105862492,
        0.2875526786852292,
        0.31082746666338285,
        0.01894288851946955,
        0.3995148679417291,
        0.2985331997707988,
        0.36941846907839787,
        0.25708792197752406,
        0.23088527055720323,
        0.42243916196912973,
        0.2102239565191385,
        0.28921950689750264,
        0.7987931604502083,
        0.797162118655501,
        0.7577275124975811,
        0.7899074500242975,
        0.743156409950574,
        0.8319668389295232,
        0.6999457189952106,
        0.661782612383992,
        0.7635899010588947,
        0.28965692737487164,
        0.4313464701969548,
        0.3501475138008283,
        0.5601114379381095,
        0.13456007139284476,
        0.24365977403471542,
        0.4715869713739812,
        0.29519155956945986,
        0.19140050740474013,
        0.3281172226164567,
        0.24394720207972487,
        0.28415137922524,
        0.34315434229511865,
        0.23980979812103012,
        0.6992516746094256,
        0.7399209152166631,
        0.692025034782792,
        0.748489400411198,
        0.6933770561374831,
        0.8049037672480279,
        0.3336983583298225,
        0.32394048893544164,
        0.19708908767795197,
        0.2671185305549541,
        0.4915540362451934,
        0.23737478182124583,
        0.3182048465142375,
        0.40930464847003273,
        0.34755362290495667,
        0.6399341030101358,
        0.01481169269636055,
        0.23752833641006776,
        0.27243124935781887,
        0.46298349557520835,
        0.24013225754363712,
        0.0046902873589034265,
        0.26845399136708237,
        0.4809650232202462,
        0.24050679106550804,
        0.2088386926348121,
        0.1760196382775897,
        0.29832318468516905,
        0.3369133813510507,
        0.17081264290962087,
        0.2357586254567527,
        0.3098638741042112,
        0.2656898579274473,
        0.2005314626739248,
        0.2773909087559062,
        0.44810948367608106,
        0.2985001132416921,
        0.1238303959107422,
        0.31686692855946397,
        0.3529583506222811,
        0.20999206701312267,
        0.6811690775874972,
        0.682041110672398,
        0.6608605543799354,
        0.5514608360021642,
        0.5224589505941906,
        0.2586159174778904,
        0.3593298600485135,
        0.21733472053278255,
        0.37005372604797576,
        0.3611821790372746,
        0.3952361976160769,
        0.4357104685040035,
        0.27188988117447355,
        0.2924248307351391,
        0.20323406551910658,
        0.44123235613220085,
        0.3080331571254249,
        0.21510352770919744,
        0.43838079834154936,
        0.2858636953448215,
        0.3761619866674042,
        0.7561871722102559,
        0.669294839228724,
        0.6173092642827664,
        0.6073465770682027,
        0.7070931832195398,
        0.8493226074147041,
        0.7984973620015975,
        0.6712311587594658,
        0.6984652863961072,
        0.7416096464320096,
        0.6597498835972507,
        0.6861962408265253,
        0.7540662354535399,
        0.5330044748328308,
        0.5117192874622736,
        0.8025311901472783,
        0.26496416282825996,
        0.34996863092215613,
        0.3105394889680042,
        0.352025456129123,
        0.1905412635978896,
        0.31812542081987866,
        0.1941957902569828,
        0.20996015137032778,
        0.5105324162744187,
        0.2717226911947223,
        0.278205008152214,
        0.4388000183118647,
        0.24935843489572418,
        0.8524544837020792,
        0.39673355233082375,
        0.3487189824262297,
        0.1962685054467914,
        0.274453394039069,
        0.42271453788867913,
        0.26701105801484715,
        0.202114498967035,
        0.23091801189946878,
        0.38265995063328223,
        0.8125598987837719,
        0.8163510181140029,
        0.5900208984122682,
        0.7746816558613877,
        0.8757124080760612,
        0.6512069043312835,
        0.6487065757966598,
        0.23279645832953128,
        0.21911014200201054,
        0.7464636327777173,
        0.6250028519593371,
        0.7560341145925407,
        0.5500185142597281,
        0.6197788016169852,
        0.4768073666331997,
        0.672945135138265,
        0.7701602448821303,
        0.12540746719176682,
        0.3820422417577125,
        0.9087545637209964,
        0.4489002421142745,
        0.5455108491117124,
        0.6573273721686232,
        0.7735014951675935,
        0.853106023031089,
        0.8067611102745307,
        0.5993045014885293,
        0.8365421568278362,
        0.4825809760186198,
        0.8721286437029742,
        0.6380358372751083,
        0.45228688144065876,
        0.33852983489604754,
        0.387603876615006,
        0.3745932776190775,
        0.07640687088450926,
        0.11488453267401505,
        0.5020965762339822,
        0.26213039291696444,
        0.31740698684171975,
        0.16502920642935143,
        0.5697489468595182,
        0.1584171937872689,
        0.3105303961959489,
        0.7805270928363951,
        0.5972051959304617,
        0.7063739963784749,
        0.6890131705821998,
        0.6853909582448487,
        0.7099334574897925,
        0.8268559874623784,
        0.5818873246844263,
        0.6243002125412764,
        0.6826988007221761,
        0.7328404554678862,
        0.7393341706204289,
        0.6335783097947705,
        0.6711311081359087,
        0.7420640200200772,
        0.5761646542920577,
        0.5691437670102968,
        0.7396396920041551,
        1.0373230718726618,
        0.637156118308467,
        0.8074355775729385,
        0.6939092890957969,
        0.6423167659553082,
        0.7529438678718978,
        0.8610569622067138,
        0.5974676419875895,
        0.6500977590572392,
        0.6052883387640569,
        0.610930283857154,
        0.6402407206996289,
        0.7151794296309385,
        0.5621411330395135,
        0.6006338264254087,
        0.5856061089469693,
        0.7786921193745777,
        0.8323700429975895,
        0.9293076523185935,
        0.6575070361861783,
        0.803718635846819,
        0.6484919714953005,
        0.4221990948420503,
        0.8070948641033501,
        0.260053534471906,
        0.7476791367305538,
        0.5459714463710288,
        0.39552212977147827,
        0.30898849924213595,
        0.3220671064232522,
        0.21330215504912237,
        0.35377906650148605,
        0.1804566133201201,
        0.25880774741589424,
        0.3320906710144011,
        0.2704185039477403,
        0.09040346101488077,
        0.2562673579221745,
        0.16419187713160072,
        0.13778418301365358,
        0.5987056381258112,
        0.7077831181164249,
        0.7339068401904476,
        0.2950512754158677,
        0.852828594558119,
        0.5755777203037777,
        0.23696366943838992,
        0.29042941137600703,
        0.30696989997606544,
        0.2802179544623219,
        0.18121824352233856,
        0.6529923235336543,
        0.24804917022108455,
        -0.0875532160010737,
        0.17270890482788218,
        0.7628779122988311,
        0.7252875708206868,
        0.5284893985664662,
        0.7472695905154136,
        0.7366904812254343,
        0.7872342047932129,
        0.5846167014240345,
        0.6056506854307248,
        0.5056699876835721,
        0.6154383015281051,
        0.7441027314746007,
        0.6499810270310948,
        0.8592320560550732,
        0.520787337144925,
        0.7384563156074748,
        0.5732278327184152,
        0.7620258686533292,
        0.7883240456761929,
        0.6720918812581417,
        0.6874329559373249,
        0.5507413481071458,
        0.7949631591218614,
        0.844583891882401,
        0.5337139473000172,
        0.605199737438223,
        0.7725059349631019,
        0.6785089204323589,
        0.34753530412440226,
        0.8506368483661924,
        0.7179667411757059,
        0.7543168239844886,
        0.7371097717185678,
        0.8107222931591248,
        0.7002027781441199,
        0.6757497299823797,
        0.4980045222750718,
        0.785171584406578,
        0.7255866459628034,
        0.31811305531258843,
        0.43068840348369386,
        0.2794971365543955,
        0.4463153289863773,
        0.3129344058596199,
        0.32020376036711623,
        0.17095814334420545,
        0.49155477928838875,
        0.7060232710000315,
        0.7363127575863091,
        0.6569323404104452,
        0.18233806911330508,
        0.45154126523104915,
        0.32533603773845465,
        0.2188106782695396,
        0.16302815741129048,
        0.2803979258788627,
        0.255808312825447,
        0.36062083680502294,
        0.10321756480775551,
        0.34418828078798797,
        0.30436617158511486,
        -0.06688117060386392,
        0.31799876886213946,
        0.10088982630055744,
        0.377068734524203,
        0.8328991868952865,
        0.7988802367047307,
        0.7992712607774194,
        0.8384541538710754,
        0.5841333892600145,
        0.741187610826726,
        0.7241816782802704,
        0.7694295504381066,
        0.7899283481890639,
        0.7388663335369171,
        0.7562809772273433,
        0.27894870904281915,
        0.17137933393004823,
        0.13986959133792487,
        0.39779841931275617,
        0.7770494830292215,
        0.7253751981119367,
        0.4918176073891028,
        0.8685794980046786,
        0.570840283076154,
        0.6919077254803636,
        0.587046305533168,
        0.549904513889781,
        0.6608621337131811,
        0.7501233549245603,
        0.6295809739256006,
        0.6219072986533232,
        0.6914865865568277,
        0.6849195620348107,
        0.6093591053968841,
        0.7015378667182174,
        0.6316563037847217,
        0.6993778851280184,
        0.7128632269180525,
        0.6179599069291758,
        0.6905227151159938,
        0.7450519546343364,
        0.6110850836583505,
        0.8625485405025599,
        0.6255263417093532,
        0.6700446923629709,
        0.6756379768188908,
        0.7659077220939043,
        0.6841991232308801,
        0.8356892915375991,
        0.6598047928774099,
        0.6260902252045575,
        0.7511051593970873,
        0.5750280794239653,
        0.2209707393291274,
        0.2640749719274901,
        0.3511868641762265,
        0.41359686342771423,
        0.2799540363942473,
        0.27448395226851807,
        0.6687098653097989,
        0.62933501446821,
        0.8040367432960351,
        0.6183861899474642,
        0.5765092764346709,
        0.6735475315144653,
        0.7772002539436715,
        0.6222706753557246,
        0.7012342548425989,
        0.8421130056869958,
        0.6240844476105729,
        0.6634878015544614,
        0.6889368636491905,
        0.6980497166721789,
        0.6783532086524053,
        0.9316921731768414,
        0.6331141531437529,
        0.5936008364656898,
        0.20666849670161494,
        0.2862943347771557,
        0.7204005460146236,
        0.2687584757022944,
        0.32235081704052476,
        0.24754837330588306,
        0.27440028496164437,
        0.25043632785946424,
        0.325604246977938,
        0.20567924978180108,
        0.4147924774531235,
        0.10134372603344574,
        0.21195096659544094,
        0.2159702757054632,
        0.4581121155494158,
        0.02963113828242501,
        0.09541945192214334,
        0.22887388793061103,
        0.5343428965822734,
        0.284804730749826,
        0.08908542150997652,
        0.2996216928307866,
        0.2953830323530096,
        0.9522819372869571,
        0.6537912750786089,
        0.6282603380934126,
        0.6434052370854227,
        0.6926946312043285,
        0.9606562410904814,
        0.6017144880352222,
        0.29325572150130574,
        0.6554017987718728,
        0.16453396287694586,
        0.3433243131789718,
        0.4419783724259013,
        0.21265763318913017,
        0.4472919593497531,
        0.2093875322099874,
        0.14644846364706396,
        0.40542926020837267,
        0.21430075566876233,
        0.6851009737336122,
        0.40521396463593107,
        0.21129883551025977,
        0.1961927022270414,
        0.47461016370484355,
        0.09289644933517889,
        -0.0641640714159085,
        0.4310820402053522,
        0.18874413854833053,
        0.8086348013541242,
        0.2529954460299679,
        0.32451604019428276,
        0.40917152152247727,
        0.3282248862894048,
        0.8242204652571172,
        0.187363823338259,
        0.33946536001901845,
        0.341011238991062,
        0.36576272554362826,
        0.03876519289290479,
        0.4362442418882652,
        0.3030243828412297,
        0.24094837593024843,
        0.39254217542512526,
        0.5793511532979075,
        0.585481724767956,
        0.552803587228569,
        0.6022207918209093,
        0.9298507819104607,
        0.5681607145654012,
        0.6554901825252114,
        0.5383711928732258,
        0.705573823288146,
        0.977410074147986,
        0.6473127816478392,
        0.6458693030343402,
        0.8680441799871048,
        0.6237611805072921,
        0.5496272901665299,
        0.675879621461822,
        0.6652345648443145,
        0.7070717547619866,
        0.7407750188823181,
        0.612944285467498,
        0.7704105756216155,
        0.7412274809904958,
        0.7413495804675989,
        0.5968806452419388,
        0.9192071064446257,
        0.8660633926993319,
        0.8115483153374768,
        0.6400036158455235,
        0.44177936916230237,
        0.7207048851649436,
        0.6735940875999596,
        0.8119682823134786,
        0.33890250038683095,
        0.3700581790781224,
        0.16189570747243998,
        0.40005576668500287,
        0.4131282517554216,
        0.212219231873727,
        0.49372037500169447,
        0.5597829962508096,
        0.2123118388359004,
        0.30203360093876247,
        0.615205272632713,
        0.20409248704193034,
        0.17064661373223802,
        0.3761343087389759,
        0.32446906402263676,
        0.05655044655004892,
        0.18212076186001228,
        0.3220992091235845,
        0.28642685751607355,
        0.2916226967522929,
        0.26288930508404573,
        0.18922832831915626,
        0.7562104194432562,
        0.6439255597918129,
        0.666532945167188,
        0.9358309157816815,
        0.6593393923904006,
        0.20655802157515854,
        0.2474989375781081,
        0.7361897771666731,
        0.6779618604117332,
        0.6787982174105365,
        0.18915160853406007,
        0.34226128399837447,
        0.2823041830899706,
        0.3060846917895738,
        0.2096467959669891,
        0.3651989107193197,
        0.44323520597662686,
        0.3816831348515182,
        0.21970854278291985,
        0.29876855934367164,
        0.4041420247471902,
        0.3691576445797323,
        0.2599733837606288,
        0.6266589716898138,
        0.5180005929309605,
        0.754116713007388,
        0.9473938483811077,
        0.7132731989915625,
        0.738383478104042,
        0.6361072114050751,
        0.682688049747781,
        0.6459141605012646,
        0.8388112021569096,
        0.8580896458516709,
        0.550497689732805,
        0.7327534079946034,
        0.6032222576455184,
        0.7436085320843975,
        0.7010344166181226,
        0.7483003048190267,
        0.41005869199508427,
        0.19653915369270145,
        0.19356349441967177,
        0.3142014798797331,
        0.3169482342070537,
        0.8144142454316382,
        0.7520515633160362,
        0.8405681572372775,
        0.8205721862433302,
        0.6888633631635227,
        0.735163041526165,
        0.6153948936943288,
        0.22692552938931532,
        0.25310415333714953,
        0.28577773519534116,
        0.24996553885150774,
        0.44614080189200855,
        0.23021636799428138,
        0.17109098216249624,
        0.3416644408734141,
        0.23265540164290807,
        0.34884588622488955,
        0.504239227579506,
        0.756020500415067,
        0.7584094778033216,
        0.8724082222316155,
        0.6871456923933381,
        0.7212881116269703,
        0.7306183457146981,
        0.5581324258400667,
        0.6422837199896999,
        0.8446629745830618,
        0.6574669568917728,
        0.7865048828003953,
        0.7809411005285781,
        0.6691461341320953,
        0.5920873635891982,
        0.28729180589370956,
        0.35554300999132404,
        0.37906304476480723,
        0.3305204690317406,
        0.1277730377806455,
        0.39263479216974184,
        0.24720836716341732,
        0.3251817380935916,
        0.1416970371422146,
        0.7041778588150086,
        0.8748865136252405,
        0.6068229958626681,
        0.5940246408855596,
        0.7056252771155375,
        0.6763467133414705,
        0.7305883683110004,
        0.8637450910594943,
        0.8870505860875213,
        0.6478105616572845,
        0.6767950449556233,
        0.7208434613526251,
        0.564081624436056,
        0.3223886706800257,
        0.6663690946917987,
        0.7588187141821688,
        0.852844858607674,
        0.5711820085276814,
        0.7390276204001635,
        0.6437658645644503,
        0.8295237397568359,
        0.80230519166149,
        0.652419362704065,
        0.8232224986737281,
        0.5955780194811868,
        0.6168797945193355,
        0.8692043629058471,
        0.710953977192372,
        0.609260235449027,
        0.6669008652812243,
        0.7791520883700418,
        0.8151249757689983,
        0.6829355771927329,
        0.10218455879747156,
        0.25811022323817884,
        0.7536946911979829,
        0.8564107601190858,
        0.6530772676953376,
        0.8391956342192067,
        0.6781520880656448,
        0.5117805342209549,
        0.7478150305860009,
        0.7861200474951748,
        0.7424036472783084,
        0.6926809787317617,
        0.7057882182233645,
        0.6681599326057398,
        0.6030223527365757,
        0.7358468893392857,
        0.7004902346532005,
        0.7035973325260423,
        0.6911145048246697,
        0.6283860542212099,
        0.604135676152113,
        0.5827328354564526,
        0.8059336104247407,
        0.6914558885031555,
        0.6189598716628478,
        0.6253980582903803,
        0.5857856315938109,
        0.6929458091830477,
        0.7527858081367269,
        0.32460036707134016,
        0.43651445339201994,
        0.14447005380988703,
        0.29892179864123436,
        0.2633233671387136,
        0.1995913671134208,
        0.5505137936885556,
        0.3780250613336503,
        -0.04759491347213028,
        0.12249637375839674,
        0.36475956674926313,
        0.33778864904690886,
        0.39403537183259996,
        0.4644160008438455,
        0.3127274006778233,
        0.38565160020299044,
        0.15984537145507693,
        0.0861798701519802,
        0.30056277491705863,
        0.2440129435635135,
        0.20205461188564713,
        0.3368038222899148,
        0.21978317430752375,
        0.2991070648381446,
        0.3965502017299539,
        0.3678547399457107,
        0.357616901069502,
        0.36094729473977677,
        0.33635093976199965,
        0.795426848008097,
        0.604223333851523,
        0.655884554145357,
        0.8313679130745265,
        0.82537386920341,
        0.4525073255773471,
        0.6226510104282,
        0.6771812647709277,
        0.6346073003258185,
        0.6798979951304241,
        0.6194813916233138,
        0.7671756268040728,
        0.6269953375073882,
        0.6680648715865097,
        0.9849036744698311,
        0.8359869452508686,
        0.5298623279935499,
        0.5548858215058516,
        0.6301310209952752,
        0.40640086281381416,
        0.6880843023167275,
        0.3055747477925924,
        0.35309982037169674,
        0.3351906750367737,
        0.3209964337564709,
        0.5695012096297286,
        0.3387994491293806,
        0.2650228170421546,
        0.05635125075367007,
        0.5678224096899599,
        0.3498962134120207,
        0.28951092117113936,
        0.2072497487467269,
        0.30214073334135794,
        0.2760374539666413,
        0.39744929167425863,
        0.7672191857526897,
        0.5001045075557604,
        0.13187666655973912,
        0.22445981832815357,
        0.220570473081384,
        0.22862832847267917,
        0.3717627697215047,
        0.32795373216829754,
        0.11112958192808854,
        0.3493064010811953,
        0.2634924297856428,
        0.04459129374437784,
        0.35931162161967684,
        0.1910190012483793,
        0.2352869611735693,
        0.6470361398060768,
        1.0016625137940187,
        0.5540953866591332,
        0.717246888931921,
        0.6656384878288956,
        0.6252640141767313,
        0.9455741739232747,
        0.5131139216014549,
        0.22531244352606974,
        0.2916200814982827,
        0.09317005541068846,
        0.309453726344892,
        0.15579822642574653,
        0.6148916335411424,
        0.6694298948355292,
        0.7560591408592362,
        0.682737412087154,
        0.753316438336722,
        0.8590225698605107,
        0.7242056589779555,
        0.32724010774509826,
        0.8851590838727761,
        0.7536038770905402,
        0.6310220460257482,
        0.5499332989042031,
        0.575620102805014,
        0.06967060542333962,
        0.2762776582028692,
        0.38525239518960885,
        0.062433969866327425,
        0.3734485757495739,
        0.382109687068541,
        0.31673999774323486,
        0.34794024439377214,
        0.3099861439367999,
        0.2397524271537132,
        0.36725562057668126,
        0.39737508724421583,
        0.2003047351703774,
        0.7246554100243345,
        0.7856216685785808,
        0.7642082131510525,
        0.5390992555608201,
        0.6770207786419434,
        0.5941033561236165,
        0.601780947795969,
        0.7410437234102882,
        0.8318361417278103,
        0.6946055176917447,
        0.6566205787513718,
        0.6963322215580053,
        0.600573218024108,
        0.7046499514788174,
        0.7420102480678863,
        0.6706892667563237,
        0.9432608252273491,
        0.7057873935482126,
        0.7909121335493114,
        0.7919862077792568,
        0.5881513472005272,
        0.7213515204947184,
        0.7990685059492791,
        0.602063279308727,
        0.6263491511012081,
        0.5860949800850674,
        0.7358033670479831,
        0.8011613389685035,
        0.61152391805408,
        0.20574193727485932,
        0.7444966233531284,
        0.5910856030475804,
        0.8274689483495488,
        0.7028671390802156,
        0.6548921427487245,
        0.7942333328333581,
        0.7596307453783419,
        0.717018742581683,
        0.6999323754019212,
        0.5268153245096774,
        0.6336561108144606,
        0.9596625860391242,
        0.7886314630352225,
        0.694498885472432,
        0.6123243003084973,
        0.7552938700552311,
        0.4932646802325253,
        0.4280128333478262,
        0.29617096062889653,
        0.3016906860791716,
        0.26990729550084197,
        0.37915080262649453,
        0.20165470796946627,
        0.2607255439571299,
        0.284406000122318,
        0.29996103157540666,
        0.35859615502322917,
        0.25032836412051457,
        0.3273248592802062,
        0.5394247194218663,
        0.28044055330040124,
        0.3918164689664119,
        0.17631994347038898,
        0.3090466384133313,
        0.38833821555841824,
        0.18893426277758918,
        0.312034216387916,
        0.28728775849511,
        0.12060736376188033,
        0.7377736378362845,
        0.8461367717301272,
        0.7894345870726349,
        1.0253718932375202,
        0.3284625433040763,
        0.3410260398633667,
        0.35965787208949945,
        0.312737923646955,
        0.4087585773423823,
        0.5819721336775356,
        0.6160600144712152,
        0.26036217793357996,
        0.22977660398472996,
        0.22669248889593818,
        0.2086374273203542,
        0.1475832784851263,
        0.4690057400410571,
        0.7838360058535593,
        0.6851362085048706,
        0.710832794251682,
        0.8838928749275679,
        0.8327686780590843,
        0.7215990739798607,
        0.2583254403768213,
        -0.03175088732534599,
        0.768480279484012,
        0.8418233146335637,
        0.746168591964044,
        0.6697768157378633,
        0.7113442155121931,
        0.7024884626448066,
        0.9524935370262301,
        0.7746331230911757,
        0.6992907528561931,
        0.6116806199970629,
        0.7942665655480273,
        0.5473862612276396,
        0.7497611905317918,
        0.27182649634669886,
        0.3304948276589999,
        0.28174587516805566,
        0.1971632000562586,
        0.2677004378454133,
        0.23303534683112723,
        0.9200521912860237,
        0.6421934284463724,
        0.42149166155609785,
        0.22958308871866986,
        0.7427375921413958,
        0.72916561287006,
        0.16468826584111732,
        0.4154520037463656,
        0.17436856760359642,
        0.37956857885788636,
        0.8789697834992474,
        0.7353871357958465,
        0.5848197321799514,
        0.8466934454821258,
        0.7840719102869799,
        0.7086439959424812,
        0.6003321096162986,
        0.7548210574843948,
        0.8045875132144595,
        0.8399312580764281,
        0.7392245221074429,
        0.7204471761808394,
        0.23435011690334634,
        0.33790540500215094,
        0.35652151435909685,
        0.21306371949796096,
        0.3477042980797821,
        0.313978273397686,
        0.23289112519056898,
        0.36663013539238387,
        0.30022213389305036,
        0.7545161821675219,
        0.7593129595528485,
        0.591673572021549,
        0.829068786846004,
        0.2225486455412002,
        0.35074347133468237,
        0.26407366233204543,
        0.2776806787165785,
        0.3148699473561033,
        0.27564684623924013,
        0.2201084083655742,
        0.21997919190923756,
        0.39963367398289273,
        0.14943495026615955,
        0.19050204385411695,
        0.25454967789053007,
        0.37342101120202004,
        0.43397555121283926,
        0.1832824241793776,
        0.3130463608238724,
        0.22655637801438158,
        0.17927227406954666,
        0.2433948446634745,
        0.2659294313289317,
        0.1760999623989947,
        0.3736370253562993,
        0.31362735437058276,
        0.3189830202342808,
        0.45449084213148455,
        0.25083067112848617,
        0.23368240515111496,
        0.2647824479417405,
        0.35373458415577247,
        0.4816002808827002,
        0.4738719102345002,
        0.08301974568248609,
        0.4294464145361502,
        0.30294291051902317,
        0.18405105930194282,
        0.3257931412758449,
        0.29813115016627584,
        0.6052449217581521,
        0.7292455956595457,
        1.0176461031972976,
        0.6170938177548195,
        0.6718995859914476,
        0.6124345318449165,
        0.6781735408085637,
        0.7348031429866815,
        0.6878651761836091,
        0.48553514201540227,
        0.5213856109532233,
        0.45728690301639485,
        0.8018885687189077,
        0.9579418040921337,
        0.8097327636960718,
        0.633891694307787,
        0.7190622287867479,
        0.7767871303053092,
        0.763553555489851,
        0.41379020710189435,
        0.28439663853105324,
        0.21750621347198715,
        0.2523797544851384,
        0.19427147231050942,
        0.30648891679861096,
        0.31168771055243844,
        0.167348778255322,
        0.26031686447801405,
        0.2984240153648124,
        0.3930845412096328,
        0.2199233276861412,
        0.6404706310619555,
        0.5602932710569892,
        0.6494530715661664,
        0.6505720791564265,
        0.7688479604607172,
        0.5732776482515624,
        0.4106618829589327,
        0.2176188039350587,
        0.4019333559117275,
        0.31524005724088155,
        0.39369436083392784,
        0.23096963609449728,
        0.31445675666748446,
        0.2127959303547884,
        0.20061602983129628,
        0.560228329099613,
        0.7514407439971336,
        0.6615318190058391,
        0.7172079266497624,
        0.8330199618873623,
        0.031058491061440346,
        0.32233288677574085,
        0.10049575070568843,
        0.38773814561173936,
        0.2550171608720655,
        0.31378290565267725,
        0.3214037736719751,
        0.32409370799382214,
        0.22365274521014247,
        0.2421140648763516,
        0.12969488041363836,
        0.3727532577903684,
        0.11150360527632873,
        0.39897706914422826,
        0.2735081208516342,
        0.7424665818622801,
        0.5320459053896528,
        1.4041060933802405,
        0.7921431949981342,
        0.821509279334476,
        0.3798441255561988,
        0.21323281777456063,
        0.30807079485172045,
        0.564444703505777,
        0.3231999094034546,
        0.6283040682413474,
        0.7442533355392941,
        0.4755612725528681,
        0.7864738917471665,
        0.751563870431016,
        0.7034979088906164,
        0.9328971637254684,
        0.7225973945577918,
        0.6818511016330274,
        0.864046382160894,
        0.6974233165754453,
        0.7104836291986776,
        0.6054140849657831,
        0.6678821337496548,
        0.6896155135756674,
        0.16519413952775736,
        0.26438688714571507,
        0.3559900449073601,
        0.27946507462330683,
        0.6611451107404466,
        0.7023729691118483,
        0.37752260633949153,
        0.5430013271449351,
        0.7092008861713677,
        0.5995708092779601,
        0.5642149480461104,
        0.7568631564700854,
        0.5797446514385298,
        0.5721444667706633,
        0.6371476733568567,
        0.6609992112925751,
        0.45715827696405925,
        0.16251356243184248,
        0.5053407130375249,
        0.3206245716367682,
        0.4691399616324973,
        0.6534617765195682,
        0.6665769010778164,
        0.5793851356291195,
        0.7441746087364192,
        0.596285487518131,
        0.6018300570198782,
        0.7217980903210056,
        0.39488920682931844,
        0.10304996809671466,
        0.29893786009922924,
        0.5500381451282407,
        0.2794337591057694,
        0.16569586478000506,
        0.2752014598136038,
        0.21542966775520347,
        0.16703813015219213,
        0.3175798571987494,
        0.3364078092684566,
        0.2814912509661701,
        0.08798787992960776,
        0.4236936080072873,
        0.42576859690001734,
        0.1958165792864226,
        0.2802343360674302,
        0.3085414574246566,
        0.32626411150838697,
        0.3386115960918769,
        0.18742001020334392,
        0.20010321173294063,
        0.2646465022155702,
        0.17246248131927672,
        0.34462577322954163,
        0.4274491048631229,
        0.7494169106883455,
        0.18410361536084807,
        0.6726486593119365,
        0.6510088603479977,
        0.7192820245362531,
        0.559260467130587,
        0.7756935301398252,
        0.3038135079387794,
        0.44429481368742596,
        0.2428455381248669,
        0.3389699094334143,
        0.5976158258713852,
        0.3909013293016497,
        0.8408369612394461,
        0.7928030537536628,
        0.5537367293667689,
        0.7223430791074822,
        0.793486849799769,
        0.6736981796516724,
        0.6639630712100891,
        0.5296983346222196,
        0.7426416866785153,
        0.6599375096318895,
        0.5705837906205302,
        0.702116124500774,
        0.6800936988295406,
        0.7170086238711948,
        0.8046861060383399,
        0.8825010269224002,
        0.7045052562310901,
        0.6415630951032645,
        0.6699862034918381,
        0.6634441686912996,
        0.7853219614716674,
        0.8544543944062027,
        0.7855000909143622,
        0.5773634985298411,
        0.647371357969079,
        0.6962590390699757,
        0.6096974546979517,
        0.6439790899415013,
        0.7656548677171422,
        0.7641742240740294,
        0.6533295952568052,
        0.6133424564869889,
        0.8868536543672458,
        0.2642757689295019,
        0.1405375477208159,
        0.4217338684587589,
        0.7822457104087415,
        0.754331864823466,
        0.6448772200033029,
        0.6519751389296192,
        0.6055952333198087,
        0.12740216573670066,
        0.27896494044656767,
        0.37642909386871554,
        0.3555226919841936,
        0.2774039084708792,
        0.7137375951198969,
        0.6564169008967724,
        0.6323474579813,
        0.6910881922725794,
        0.7675798890019913,
        0.6631593521117015,
        0.8324118148254526,
        0.5946794326778241,
        0.7505959960834776,
        0.672803844661914,
        0.8392334539925843,
        0.6843050044616489,
        0.7092610265549765,
        0.5210990506617958,
        0.7106595220428965,
        0.49670633081287,
        0.2638224505598082,
        0.2362825371660668,
        0.35248063574795624,
        0.6927622922445287,
        0.49111835406341686,
        0.7160407781593154,
        0.7495747681196646,
        0.6583386458575216,
        0.8319845692007823,
        0.6875527212903796,
        0.6401980782949699,
        0.5576818560196233,
        0.6862037567562242,
        0.2865257484578423,
        0.8099921868548831,
        0.6689649098635319,
        0.7061403703269655,
        0.8256979785885401,
        0.5561311951999682,
        0.6722176709606972,
        0.25886865699930395,
        0.3087675896750543,
        0.45875302422019987,
        0.29665951865215573,
        0.24245933294478722,
        0.299459115380335,
        0.2588052392687428,
        0.394276539584879,
        0.23816206927251413,
        0.27902369730732807,
        0.21034775902460687,
        0.4159820181693924,
        0.23987911891280386,
        0.2639426238291455,
        0.5293208082252125,
        0.18132791296569364,
        0.29939500435461947,
        0.2554364904982113,
        0.6896767419334832,
        0.5891838485431082,
        0.7159506634873465,
        0.9945569356326108,
        0.551003596599702,
        0.8722111057153271,
        0.9279147290853731,
        0.9678798524720601,
        0.7703504097716738,
        0.7971424606767409,
        0.6348901302846492,
        0.7879601555618975,
        0.6897282058387537,
        0.7711917916784946,
        0.8059697960548716,
        0.6269125879023543,
        0.6049733422211777,
        0.6831919207328614,
        0.6423650514967089,
        0.9521972259488397,
        0.7258954592890693,
        0.8602245708440083,
        0.582419125744714,
        0.4929537524030864,
        0.6559349499049257,
        0.6366216341986944,
        0.30181886437051225,
        0.2883668283559312,
        0.3871542426334255,
        0.3239020105372845,
        0.461444263856432,
        0.15982956147854085,
        0.40174874429545965,
        0.4020504742615817,
        0.2767432070031073,
        0.2844049849624346,
        0.3421490556305832,
        0.701599822989779,
        0.8961644962162018,
        0.6820642783435565,
        0.6065410646286111,
        0.7448468606790831,
        0.7010581869262928,
        0.722039559714089,
        0.7277408336222604,
        0.6048512948868433,
        0.35306893343257256,
        0.20397254311364488,
        0.22224327661472892,
        0.37867948244366645,
        0.3716565347577325,
        0.29789759745414385,
        -0.010981157726028501,
        0.3194623719909597,
        0.2633604586727197,
        0.7989813680839093,
        0.6168971458786903,
        0.7175909317991297,
        0.8545125013641961,
        0.28113688088834043,
        0.14941113185385121,
        0.4872179124693758,
        0.3417295611104049,
        0.09228936998859533,
        0.3100053209427007,
        0.3568946184638141,
        0.23128013163090275,
        0.31148123738830386,
        0.40453568346395663,
        0.25039621644607857,
        0.3746876915258837,
        0.29566361016483156,
        0.30219762148708634,
        0.168377641480382,
        0.26041445053269924,
        0.3676341639997934,
        0.7163782562000801,
        0.2986197434493707,
        0.28440128854795216,
        0.4766899143846119,
        0.17231295846850458,
        0.2817009504659038,
        0.35949453154141026,
        0.316569483693423,
        0.41217269406953605,
        0.3575649371257343,
        0.44300800270419555,
        0.3049543256069115,
        0.35227630091178846,
        0.25803248102640486,
        0.2512426280656799,
        0.37893769121550563,
        0.11791444877933938,
        0.2582776712212744,
        0.26706461450455,
        0.23503557692565927,
        0.30755891939651914,
        0.0532313052205924,
        0.8207033066707654,
        0.6325891822997051,
        0.6582615366269072,
        0.627208223410852,
        0.8133255726141776,
        0.6305082721418767,
        0.8024028975861653,
        0.6360838821638451,
        0.8545498927929859,
        0.2842363044704401,
        0.2314596301843093,
        0.3459989479111772,
        0.5597035613023494,
        0.07924896275334715,
        0.26724284625313294,
        0.367107392929054,
        0.3771061022396015,
        0.24274497690759736,
        0.25931752665041946,
        0.2110672367780637,
        0.25903468863652,
        0.34286628600412566,
        0.31803471425094193,
        0.18235309585838486,
        0.6417556616024962,
        0.93918015328615,
        0.6297077253302527,
        0.9678600601427337,
        0.7807800021352983,
        0.7864526756044692,
        0.7463316329844537,
        0.664213277608308,
        0.6656470491228144,
        0.631545218402894,
        0.6719437515336015,
        0.49309276987873685,
        0.5973888991254149,
        0.5254029170516129,
        0.14688782242529247,
        0.6244522247160107,
        0.5431744375750138,
        0.7001133656118212,
        0.9293577475056622,
        0.720880837219478,
        0.6649812230605012,
        0.615353055493501,
        0.6835011379514908,
        0.3759905129266133,
        0.25492071858624943,
        0.2318720966317291,
        0.4105050197897862,
        0.2720916595620506,
        0.2942337970159365,
        0.02024165698837631,
        0.42548623305648736,
        0.3178511956643457,
        0.2730846579695919,
        0.22160141502887443,
        0.1983867200422078,
        0.25426405319719025,
        0.30053374982963416,
        0.2873819897805826,
        0.3620404954917223,
        0.2718686775650218,
        0.6209471700957135,
        0.8181428088603535,
        0.2809521164551774,
        0.20387421678583076,
        0.3808508451691782,
        0.42830414840476794,
        0.06472334825694823,
        0.21722192847425623,
        0.3303109557541525,
        0.38603949253447256,
        0.3131027380221658,
        0.33680033535282894,
        0.3214002935702755,
        0.38763861228727203,
        0.5581177120914118,
        0.7585496157458949,
        0.607729881918758,
        0.7249036848563004,
        0.7185621186286418,
        0.8725806780065107,
        0.6895323225641974,
        0.6550487132859698,
        0.675769803519558,
        0.702531951272813,
        0.6627638960175195,
        0.6381802771749324,
        0.7989901128511151,
        0.6358622944828487,
        0.6758689148632808,
        0.8170554583923184,
        0.782007008457018,
        0.6998881468712655,
        0.6898609267443191,
        0.799957364189445,
        0.6496796344728576,
        0.7446041329064149,
        0.7264129621722589,
        0.6125950486777538,
        0.547581080796507,
        0.6570463373177788,
        0.5968532285989646,
        0.6750347239689177,
        0.5627796821132516,
        0.6769924384942803,
        0.6367399240859868,
        0.7116162203692817,
        0.7750708784470854,
        0.15128108844392377,
        0.635914503972524,
        0.5427630199470989,
        0.6447535739683534,
        0.6721015403726628,
        0.6653946609685943,
        0.7894827253339287,
        0.8377411710256684,
        0.7558006920622898,
        0.6147005180286587,
        0.7404852402768272,
        0.6979569968378488,
        0.4954937167902945,
        0.4925812050616349,
        0.6143304042350858,
        0.9132059889132379,
        0.8072523258770717,
        0.20430066011529047,
        0.682883042943523,
        0.6489550441878391,
        0.5971717404771955,
        0.5977906710089417,
        0.7468227859856242,
        0.6546781019924315,
        0.7407020709768484,
        0.7492500950674696,
        0.6500413333494268,
        0.813596263204101,
        0.6140568810554358,
        0.6977999274775132,
        0.8091540621527347,
        0.27479783753248804,
        0.3504009258431443,
        0.2727942898903157,
        0.31675456210523767,
        0.20216475867415645,
        0.38461328496326924,
        0.37182085085165956,
        0.2811009433170789,
        0.30592768717717583,
        0.6844179819625904,
        0.7008660960946007,
        0.7842788754991864,
        0.6645050553202656,
        0.7346338701824773,
        0.7372579362465954,
        0.7070942881452789,
        0.28073392504517114,
        0.32190623430743526,
        0.24125431442500792,
        0.4503494594979875,
        0.28584522002446827,
        0.31375307949885606,
        0.09393370660082852,
        0.21274579699501217,
        0.16749792478895653,
        0.8035552932940488,
        0.8172304282558447,
        0.7302726858946861,
        0.6442353868058388,
        0.5881514355376343,
        0.6558216564803745,
        0.5696648410803016,
        0.7361578316626498,
        1.0192543505006464,
        0.5955429059431829,
        0.8188242077500144,
        0.7913607201882354,
        0.7029058468437481,
        0.7010940307360075,
        0.7208533878209565,
        0.2108755050616334,
        0.3251709874492051,
        0.4762457219889608,
        0.26591658918972405,
        0.37933805784068536,
        0.3834509788530119,
        0.0485675694359887,
        0.4664539309268954,
        0.46490540817640724,
        -0.003277398883539289,
        0.5981929207348893,
        0.6117201740933562,
        0.8242667929065726,
        0.5114396853432839,
        0.7923432225043063,
        0.27392504437791054,
        0.269050235045171,
        0.6027782835186355,
        0.2672959351516563,
        0.3871312238577986,
        0.2636275784682931,
        0.26647487871787323,
        0.25626382553276367,
        0.3024777002762034,
        0.2402312018298925,
        0.5499283297347078,
        0.821391614898369,
        0.7696490965346818,
        0.7130437252558378,
        0.8769168169866539,
        0.6551093832005329,
        0.8428209681637092,
        0.8992849711428591,
        0.5924289768293042,
        0.30340542802610476,
        0.20383478963666765,
        0.3533009790839452,
        0.19182330720563243,
        0.9158413835345283,
        0.714800534523318,
        0.441506406280434,
        0.5232999632099262,
        0.3402107329230757,
        0.299263709913319,
        0.30616356486156754,
        0.4386580603289588,
        0.23091950442379988,
        0.2668184509781242,
        0.20101051741968495,
        0.27313535594710064,
        0.31509918634255996,
        0.45999788464607844,
        0.17988853925666276,
        0.4439010986923376,
        0.2669878598603666,
        0.3413021801820658,
        0.29404003126303363,
        0.3192429923088855,
        0.269204102749287,
        0.4173844391365508,
        0.4219823900123337,
        0.29196714468472595,
        0.4612932448575645,
        0.6920358874652911,
        0.8872113221523835,
        0.7098160723461462,
        0.6977008381280142,
        0.7792409531899351,
        0.5772515213242702,
        0.7229752201392682,
        0.6147009890741998,
        0.7100351840270058,
        0.7014623454465926,
        0.09208842339534482,
        0.12917864862230108,
        0.2563393846891653,
        0.7376464921736738,
        0.6113897539742291,
        0.5269461509566093,
        0.7733004913851322,
        0.8710425893980087,
        0.8062092686878741,
        0.7143821776864949,
        0.6143971463180826,
        0.5445498646409321,
        0.6331691584715152,
        0.4014967288843128,
        0.02839510910303492,
        0.19541691181235113,
        0.21981651894416976,
        0.4379045346557635,
        0.6881261065235383,
        0.6107391408681101,
        0.8289113425536717,
        0.6571803600770969,
        0.7549208601609223,
        0.6873780039596394,
        0.7697000322921221,
        0.8173741591879149,
        0.8552792841758184,
        0.7650315291201695,
        0.6327234001719236,
        0.4964105157353763,
        0.9403250768420095,
        0.6548191093134955,
        0.30999370285575506,
        0.09730390334916773,
        0.16171995327488617,
        0.46649998695502776,
        0.24071458180185906,
        0.22378996438288104,
        0.40900700569093046,
        0.10054684046975296,
        0.2862530184330813,
        0.29554017064177873,
        0.19754478929078445,
        0.36492393207809515,
        0.4165073867381898,
        0.09809271421169571,
        0.27698721239815055,
        0.2839133652261748,
        0.15484596932680605,
        0.6598201321644495,
        0.6986268973559067,
        0.6462655416296108,
        0.794857090019318,
        0.6736086930369707,
        0.8363621026283213,
        0.35793998342848143,
        0.3329476338373871,
        0.21841764664917834,
        0.23419521226206755,
        0.151229475428481,
        0.2927311055703653,
        0.3563423291396458,
        0.4398359439427122,
        0.30650955662526386,
        0.2611089099251198,
        0.6982895347026681,
        0.6818382368623047,
        0.503958306181836,
        0.712337609767686,
        0.4865641803207272,
        0.5340776273668435,
        0.7694200346329982,
        0.5543855065926853,
        0.43878326719965055,
        0.4932125713890713,
        0.2642724914669064,
        0.8373650350481496,
        0.809155911328869,
        0.6685504233132068,
        0.7508097223864314,
        0.596052078153523,
        0.24747780975885644,
        0.18398203409917707,
        0.1069086576658315,
        0.32616007441447215,
        0.42761897785764835,
        0.34222920397139556,
        0.12034991694009681,
        0.11889206961365568,
        0.39987040523285844,
        0.15494237797281957,
        0.8176085632129797,
        0.6791098271751832,
        0.5691665404194142,
        0.8209811224073184,
        0.5997417086319853,
        0.7290440873441187,
        0.7265734196568449,
        0.23252421514625832,
        0.4105697461399945,
        0.308769960352924,
        0.2687658182869588,
        0.39033863863528023,
        0.3005414737283068,
        0.4222051227538963,
        0.45863544791103106,
        0.4191340239031572,
        0.3369681624377998,
        0.1399869552414463,
        0.38554166253445615,
        0.11939707393923707,
        0.4374389963814084,
        0.31960914176688,
        0.2629384947588702,
        0.43233941120723773,
        0.8579702209966488,
        0.7282237988914068,
        0.915816499205945,
        0.8061803343336994,
        0.8221008689081637,
        0.7410046304179808,
        0.6100881087994735,
        0.14688217011574298,
        0.1835149673162062,
        0.4383074423911187,
        0.4280580286491329,
        0.4443978922845139,
        0.7403224809672531,
        0.6130960905353259,
        0.5903437879603711,
        0.8170085248081329,
        0.723757003795595,
        0.8330931692368231,
        0.5598027403135407,
        0.2976223222815074,
        0.3502800729607872,
        0.2836661179667946,
        0.26633162142670885,
        0.36917934685612425,
        0.43795974925932807,
        0.30036888757887553,
        0.16853830690819693,
        0.3595588684236264,
        0.11362917641752722,
        0.20880849880103158,
        0.23073188413934193,
        0.34010246793839377,
        0.42810012344775583,
        0.1430513965808136,
        0.35060097898099646,
        0.20457226508070359,
        0.41128446743244196,
        0.39454947539651475,
        0.2891222045473363,
        0.20438671353180632,
        0.1344748360814708,
        0.2634319439503434,
        0.21332057628565224,
        0.2710984969335529,
        0.30819554940302124,
        0.15326802979075316,
        0.39151971587465606,
        0.27074829519077875,
        0.38932198115300987,
        0.3429947854068896,
        0.3341335421713187,
        0.17523053103368674,
        0.11383500077843646,
        0.6982156753177807,
        0.6145867164804937,
        0.7120277397800814,
        0.5760198243648097,
        0.561084004842386,
        0.8857276121506475,
        0.685961257489081,
        1.0046523792383024,
        0.7214089042557625,
        0.5788754182105899,
        1.0150920136973087,
        0.6902473114923824,
        0.7660595361237471,
        0.6919371563723513,
        0.6080579532527344,
        0.5427353580029367,
        0.6162260290477519,
        0.6261511805200894,
        0.7982234279454496,
        0.7781569532069794,
        0.1324932631425893,
        0.02980260774310131,
        0.1294614581025105,
        0.2803221375983716,
        0.5461119468915087,
        0.14518899452073764,
        0.21625903169267122,
        0.3008158282196001,
        0.48383152343621605,
        0.21278216915230663,
        0.39058116060679504,
        0.31500429909399297,
        0.2704557393586934,
        0.24650518572570973,
        0.5926642689613327,
        0.7606570839108524,
        0.30748548224004274,
        0.6608577479314242,
        0.7158926031695807,
        1.1145307291155504,
        0.6581158909821613,
        0.6680779761704583,
        0.7385769810633964,
        0.8182101014029942,
        0.18867698073329248,
        0.14033961379341955,
        0.44825872456238774,
        0.2581870826177831,
        0.6340871874890496,
        0.270715018168001,
        0.35747509826922924,
        0.35779133897539694,
        0.30479805622370665,
        0.6135062095840143,
        0.7445202605126366,
        0.7694491854896669,
        0.6225049875745987,
        0.7173899381399407,
        0.6774575348249428,
        0.9222853810155438,
        0.6489725477613745,
        0.6177597960875906,
        0.7124442726304779,
        0.5289245679137897,
        0.7191662336305529,
        0.3700905071317167,
        0.18721274567779553,
        0.2740573305049613,
        0.27037163733254116,
        0.23690677903707907,
        0.36398810412228744,
        0.22188320591035973,
        0.2614194988302792,
        0.4085077096565337,
        0.4666306792577269,
        0.5943251162778139,
        0.6702211898390322,
        0.65028029578099,
        0.7015594944719771,
        0.5892276347357617,
        0.6855123150588113,
        0.5743779258487837,
        0.64337601358112,
        0.7130356807884634,
        0.847191539221672,
        0.7478682119954446,
        0.6832215025986492,
        0.7508062025575926,
        0.7054991073108536,
        0.8377778795031181,
        0.6190774512376361,
        0.820896849930956,
        0.8128641594542724,
        0.6556458103937912,
        0.6412083766454462,
        1.0598122967365893,
        0.9699881518509409,
        0.6447755359286049,
        0.6719894912381624,
        0.5758270578987803,
        0.7570433472326745,
        0.7835105678861884,
        0.7834596315646623,
        0.7249826603171273,
        0.6942088777698483,
        0.711961336205395,
        0.2697098949044671,
        0.35217883075766515,
        0.4682306134879621,
        0.8773378871012566,
        0.2645289130313411,
        0.3252904769232016,
        0.41433766440882647,
        0.3775421998407923,
        0.07238704746517911,
        0.709993547936158,
        0.5701771283081575,
        0.6983701771418575,
        0.795895344610721,
        0.7495432502034998,
        0.46259620608230806,
        0.7702471839362814,
        0.6696214700279268,
        0.6616094766286061,
        0.8833667608741163,
        0.7820927190682534,
        0.633253275491711,
        0.7206341239431184,
        0.8312074219001827,
        0.6919447997367456,
        0.943775943269357,
        0.5853688863102725,
        0.6904412515584654,
        0.8913985330498138,
        0.33310253920715854,
        0.27532158691082953,
        0.46968654853141595,
        0.5776998683139901,
        0.6095379006121022,
        0.679453871104939,
        0.8176458117457619,
        0.7444197698807908,
        0.9319526088072767,
        0.7490287950111767,
        0.8265166536927254,
        0.7676753650033757,
        0.7339954520011598,
        0.7198003675891872,
        0.7672302501400422,
        0.7796693020653015,
        0.9184626620635123,
        0.7158832140202727,
        0.2277465084063519,
        0.43984830641801453,
        0.4245043643145535,
        0.38672136175576133,
        0.34201789954019785,
        0.19770479713567077,
        0.2970734643627951,
        0.1287973292988855,
        0.7961464513553332,
        0.7974953117147782,
        0.7632822406712487,
        0.6897498725869285,
        0.895818932761502,
        0.5158349353834867,
        0.5134716583492548,
        0.9547063685604165,
        0.7633799409703559,
        0.7088700841477404,
        0.6833284096985134,
        0.7594542796165397,
        0.7527362874104344,
        0.8241220771225788,
        0.6206161401371104,
        0.7611582280188999,
        0.7375423817767413,
        0.7081036924469309,
        0.7306543019183317,
        0.806708624370282,
        0.6486934865601635,
        0.5604720463462316,
        0.33662740400553476,
        0.5018767667693609,
        0.23985866537130307,
        0.3598849629863891,
        0.6519906293077122,
        0.3954169536729321,
        0.3664473097924159,
        0.1965759129561501,
        0.22366663767979442,
        0.213471940558481,
        0.3872040805531255,
        0.46348590838217035,
        0.39386160604059645,
        0.2973714317185666,
        0.39786859456286944,
        0.2882416781542354,
        0.32625700220954484,
        0.2986039050065522,
        0.7982555568880215,
        0.9743456124077627,
        0.688385069298883,
        0.649074936480638,
        0.6519558685202385,
        0.7255579988339941,
        0.8225163631494958,
        0.6364057168771221,
        0.6344413578601731,
        0.4619799024734733,
        0.7628931151412891,
        0.7693595360979427,
        0.75670072422603,
        0.4353657729971514,
        0.2242539104909583,
        0.13591596692004096,
        0.10927693727716108,
        0.3946881457598106,
        0.25211671973478234,
        0.4291718287369258,
        0.19878331874862012,
        0.6415105924469446,
        0.7256290841089842,
        0.7555323392635253,
        0.6984622092481181,
        0.6597401361173107,
        0.6327685746269306,
        0.6975778454582495,
        0.6053491224411612,
        0.5181214334813057,
        0.6867066171648111,
        0.4717103626019209,
        0.6996906764082506,
        0.6021128881459366,
        0.3058227437743716,
        0.32577764172100604,
        0.7911709541213114,
        0.7612155298350297,
        0.6384675430808184,
        0.3357488060293958,
        0.8114832532725574,
        0.6728859142878678,
        0.8295863132239077,
        0.1670757763304386,
        0.34427310994278615,
        0.3420594962589473,
        0.3638538725123858,
        0.3520137668456074,
        0.0036222196142771134,
        0.1746276192947889,
        0.252101794804571,
        0.6715546416199205,
        0.7908416981003102,
        0.6316982219044538,
        0.6737233915900384,
        0.7902841038639093,
        0.4478068784176047,
        0.08909370443668678,
        0.13003148323713543,
        0.1604825410775573,
        0.08582517936639385,
        0.35095650682646234,
        0.26802037505169296,
        0.32586858792492845,
        0.5890501286790114,
        0.26860010243857163,
        0.47159424536836303,
        0.8319621376829233,
        0.6748442121756336,
        0.15281917379597404,
        0.5922253933811442,
        0.7135244048844097,
        0.9181689467727595,
        0.6553256418808473,
        0.8096110790065765,
        0.8062925862932451,
        0.6715390976684723,
        0.6280023731458301,
        0.6760601376059641,
        0.8157646763631637,
        0.7284436537406981,
        0.67843175283607,
        0.5801231648986259,
        0.575070635918237,
        0.7655473651547149,
        0.9927828107236968,
        0.7113942512672468,
        0.6530346345348833,
        0.5725853888308049,
        0.643817094991546,
        0.657650849746648,
        0.8692409979322382,
        0.3081060997421078,
        0.19900991008000135,
        0.7805576443513313,
        0.6905158966831089,
        0.5985985385154251,
        0.699218495563056,
        0.7153565185363605,
        0.8292386849488254,
        0.7019265803624144,
        1.0091404500576469,
        0.5714289586793505,
        0.7759038320361362,
        0.7910724038804334,
        0.6705845455189776,
        0.681203400233818,
        0.658513585809539,
        0.7777443606056648,
        0.7840025328766862,
        0.6514882205136804,
        0.6096348282435377,
        0.7221072845387198,
        1.0482656719492525,
        0.6547168862729863,
        0.6706208824018229,
        0.8114287260731716,
        0.7814356609886818,
        0.1460128650678498,
        0.3922206482502695,
        0.30898838839164305,
        0.19554768823203192,
        0.3425592277226815,
        0.48020191750056074,
        0.30761977159366416,
        0.2124602026864123,
        0.23203437474346728,
        0.35538223985280637,
        0.8813454516769437,
        0.6484270987580206,
        0.7913257023243875,
        0.6831085791735992,
        0.35160623779723604,
        0.18863724353830855,
        0.3108066161294394,
        -0.03389748621560164,
        0.32745926304524653,
        0.2821098501386658,
        0.34168129322937374,
        0.3533164276687824,
        0.32287573543254544,
        0.3962383436566929,
        0.3325500134428358,
        0.310936457137437,
        0.4683901636508598,
        0.38429347069315073,
        0.3851915422263786,
        0.3984442056626399,
        0.7196622771404882,
        0.6337460297089677,
        0.7975380427857763,
        0.616038908411256,
        0.701566675731241,
        0.6921926260078822,
        0.6143329414972583,
        0.7548128415431026,
        0.6416252415770922,
        0.601017535864367,
        0.4688837149141132,
        0.7331097164777474,
        0.21771305390313428,
        0.32509634707923596,
        0.2493870984852323,
        0.24195166815320301,
        0.15661654100147104,
        0.21527343247140363,
        0.13040685984489242,
        0.3136313451611618,
        0.37800697380274806,
        0.7018978816583743,
        0.8254961268041158,
        0.6811547096929397,
        0.5056970093326696,
        0.6441883421597607,
        0.9250553884849756,
        0.5248063981082342,
        0.732749453080601,
        0.7749416393050018,
        0.33502773837784244,
        0.20338100876422552,
        0.22353888733321947,
        0.35459316242026706,
        0.30028444399590076,
        0.2722957487845514,
        0.24422415991748472,
        0.24071300847858126,
        0.2903042819739435,
        0.5211363281690066,
        0.28314355787563467,
        0.6668683200580875,
        0.7869482376963073,
        0.680397102851683,
        0.5815629048786617,
        0.6642940176513136,
        0.7732244054732752,
        0.335456343155768,
        0.39053464101611546,
        0.2543029751100848,
        0.33394561906682235,
        0.37313940809855894,
        0.26425393456165447,
        0.19543522677493327,
        0.19650757164463953,
        0.41093258174876895,
        0.9685194755846545,
        0.7828317481006527,
        0.9369840367659912,
        0.7831585625372884,
        0.7597851901940441,
        0.6293260535705812,
        0.9037458276151072,
        0.6984824080428597,
        0.7740652850310897,
        0.7511216090409034,
        0.6539242923139542,
        0.5524146576430392,
        0.20974825836428782,
        0.17047010955615632,
        0.5894620969622837,
        0.26777378026233684,
        0.2727924990956679,
        0.16863371624917617,
        0.3043132026052773,
        0.2776218349880021,
        0.48947262643449435,
        0.41512580625940665,
        0.3874565650751031,
        0.33040657541560475,
        0.3381101363843019,
        0.12651311281134975,
        0.22694796043309431,
        0.4431389182361356,
        0.40340589554588124,
        0.4692472159065987,
        0.6809374199732549,
        0.7258459465185909,
        0.7811054076055918,
        0.70491345207269,
        0.6851009174755747,
        0.6358842893094573,
        0.6330262831447276,
        0.6727323095566516,
        0.6367302513710743,
        0.6256948356587658,
        0.7834741290727975,
        0.6324079987931567,
        0.7709007182527293,
        0.7590679144621024,
        0.5695995755847383,
        0.6414024972144745,
        0.6493512044587305,
        0.6088460648397384,
        0.702940734468796,
        0.750242373789256,
        0.6633673007261932,
        0.6256576154208393,
        0.12383959157176103,
        0.370210188361111,
        0.27832336795221424,
        0.34207107812951226,
        0.32815037701955513,
        0.28935988633791176,
        0.2074320278715425,
        0.34631816390058745,
        0.28508998831680404,
        0.18705401551723913,
        0.07672172030977865,
        0.3048718234021973,
        0.014393738169577402,
        0.2741363718681585,
        0.3420523746244855,
        0.4427321072893677,
        0.29446025609223286,
        0.2420608076621003,
        0.3545054633172869,
        0.3516221037602307,
        0.2613440994323485,
        0.379478014718556,
        0.424045323518007,
        0.6022083541512618,
        0.7619519837483699,
        0.7589977121147231,
        0.6803098550774396,
        0.6635389578941207,
        0.6675422883267659,
        0.6661196910878908,
        0.7558344943021909,
        0.7155647791563029,
        0.6140389037696494,
        0.6381187655125804,
        0.6697946905197499,
        0.6096271224526961,
        0.7169762960547861,
        0.6467283832923103,
        0.6590101539773245,
        0.7517241556743259,
        0.7318574750843212,
        0.7785289037080625,
        0.7203417957885205,
        0.47232110418051787,
        0.6297640005288552,
        0.6983865913466906,
        0.6482419511592475,
        0.42990022398342514,
        0.6010260870260868,
        0.7941988766965926,
        0.7817386514411007,
        0.7091042902463774,
        0.6520611911782408,
        0.8231114975533916,
        0.6043876081224205,
        0.2793039962892195,
        0.4940428418756207,
        0.4999062848050743,
        0.4843420976334118,
        0.2554374957260452,
        0.5706887064655715,
        0.33843185098466666,
        0.2643527752027049,
        0.24455630695702754,
        0.28996319634618506,
        0.4995596195814329,
        0.3482698001332005,
        0.22128615822509587,
        0.37993890580050266,
        0.23456305827931323,
        0.25851477161885145,
        0.1738186949364939,
        0.09647489971035508,
        0.23942494207923798,
        0.3991505621339772,
        0.22661698113070014,
        0.4545037512932074,
        0.3114687858493933,
        0.2199228245145832,
        0.33631613463029036,
        0.32621384312612384,
        0.2532853206595338,
        0.26961132396830084,
        0.2766305793498191,
        0.27892538475814743,
        0.3993883541037271,
        0.3712115353912181,
        0.37641994169770243,
        0.37686431836379797,
        0.39293846609221555,
        0.41859623169902976,
        0.3622502868548843,
        0.32385739581465545,
        0.29601356213873803,
        0.18050641673580123,
        0.32574047314129567,
        0.3157532376450019,
        0.4146562163748326,
        0.7688306780117813,
        0.690033628343763,
        0.7192800946410165,
        0.7222608475077782,
        0.7411845020322798,
        0.6838824860620162,
        0.6993139434293386,
        0.9398747262648947,
        0.27983066220889335,
        0.3145611763013104,
        0.32772220707046806,
        0.26938342047025177,
        0.27902464939497584,
        0.3685099700431378,
        0.23809189212469573,
        0.4099417851608356,
        0.3659029451192619,
        0.36224371266072175,
        0.3005212602541919,
        0.6770413019645489,
        0.2622851738655011,
        0.2496080361205958,
        0.3199399676732202,
        0.2487285291972227,
        0.22516346230886744,
        0.22888837431833264,
        0.32946904407945726,
        0.3533022940892085,
        0.33980955163892357,
        0.47013490714268724,
        0.33040596124627963,
        0.20244513170832748,
        0.42627014073692343,
        0.20009759615844847,
        0.24103836530046513,
        0.29821349857831314,
        0.3339286504732278,
        0.19815692556267955,
        0.3025035605837915,
        0.7074747198811061,
        0.7379893377121792,
        0.29546331480774685,
        0.27561938100223726,
        0.26495560864800727,
        0.6416684543881294,
        0.9129702970850238,
        0.6659290642914109,
        0.6312664605148052,
        0.38663281093214513,
        0.2720402047709188,
        0.7136164815889547,
        0.7203041990480553,
        0.34644319219727193,
        0.38011300290808125,
        0.23982281685038767,
        0.3501135391602421,
        0.38574624828669896,
        0.26856321564742247,
        0.20334526673406514,
        0.1940235095249888,
        0.2683238812640928,
        0.24070714852683683,
        0.275002320402925,
        0.21042149605445934,
        0.1709643126807217,
        0.3707228077813733,
        0.31771294245895243,
        0.40124855501297796,
        0.32896237971013875,
        0.2595505596585004,
        0.34685159479893934,
        0.3972747169663259,
        0.3148070038049507,
        0.310492555012668,
        0.32134859502673413,
        0.3023225037314462,
        0.44943961102432295,
        0.19777947051373218,
        0.2554807897892248,
        0.30235852729904356,
        0.31401677145769313,
        0.30901068730058606,
        0.17066347877768898,
        0.32733174944159693,
        0.2970388758236321,
        0.35427870848959614,
        0.3073909617795057,
        0.15468687330312836,
        0.2601037985482318,
        0.6944771904614179,
        0.8039678330620953,
        0.7774360572401401,
        0.7333791243155445,
        0.7859869716444433,
        0.16538398590719577,
        0.27169869713516154,
        0.28263434458597264,
        0.21558689860318683,
        0.30485718367862225,
        0.400515761144345,
        0.3655168106827406,
        0.43905509551355154,
        0.3002858397403234,
        0.4002650891559954,
        0.30376370186491497,
        0.3258353089869652,
        0.38015075900440637,
        0.32805729645118076,
        0.3100178892831049,
        0.26941390800048337,
        0.29571053809243614,
        0.3547065841300199,
        0.2685096247188466,
        0.3722128108389606,
        0.252122889622172,
        0.21151940082031684,
        0.33295995379933896,
        0.2924576902402933,
        0.9021934259976228,
        0.781363256617066,
        0.7387641429026439,
        0.5778769175586148,
        0.667993289834486,
        0.9983027162879392,
        0.6508559997358732,
        0.6554594481102725,
        0.5763258881715623,
        0.6838549389204802,
        0.6745191226139684,
        0.7482010579821032,
        0.6479983961489424,
        0.8046273873116411,
        0.6633645982783744,
        0.7392724321883735,
        0.7547593764085485,
        0.6639408088719326,
        0.6210023032360734,
        0.7328693515610147,
        0.8191464007836107,
        0.3930690842602632,
        0.3035994252844389,
        0.383323111577394,
        0.17757859102389045,
        0.32186178306902735,
        0.13711560069037648,
        0.26270774948758685,
        0.3005948213682356,
        0.3453837840044222,
        0.33474039601883876,
        0.2752848399660929,
        0.2521499756954631,
        0.35173224331468017,
        0.37879477721695914,
        0.3667339052916184,
        0.26816390682830765,
        0.24596954020317705,
        0.32135131833048314,
        0.2862916579210714,
        0.2977052416755997,
        0.23257626196404244,
        0.20028974367420738,
        0.15882407343510435,
        0.1907738941455221,
        0.24820464070764667,
        0.4127352547727665,
        0.2527781487861223,
        0.25238224456933805,
        0.13440757523961808,
        0.2712241773017853,
        0.41538257881130974,
        0.21257586158890435,
        0.3740436925357188,
        0.34309917139867774,
        0.3023352364433529,
        0.4637710237737774,
        0.3446686178436343,
        0.33062106954610004,
        0.16987844024426363,
        0.7739569858728523,
        0.5203832398831668,
        0.5603357743555939,
        0.5926231018834088,
        0.6947369424792623,
        0.6965800705885878,
        0.7823027376718545,
        0.7942273177687338,
        0.6713979205405217,
        0.7966828953004846,
        0.28916140962813924,
        0.34973050682378776,
        0.20009882383267377,
        0.37632525417658735,
        0.21453722967311406,
        0.26250453842501453,
        0.699208408243419,
        0.5567048914200964,
        0.6072664176383179,
        0.8350255980461095,
        0.7606102140632065,
        0.7630632409549538,
        0.9772673444294352,
        0.24120777545316782,
        0.33311975426194285,
        0.26532210289131103,
        0.31205668669034264,
        0.2603688894614321,
        0.29650168600828297,
        0.2587417407578493,
        0.35528444271733983,
        0.20846413491845295,
        0.2335436019166279,
        0.32513807309129017,
        0.3699204803802681,
        0.19908347315597483,
        0.3493606251436314,
        0.428802136934325,
        0.6540333879329067,
        0.5709824380669783,
        0.5902554176741389,
        0.762845175127426,
        0.6644774649125406,
        0.6980942511918112,
        0.6962864340347251,
        0.642581981612994,
        0.7139244422439482,
        0.6819530182831053,
        0.25583398132905616,
        0.41319332215779303,
        0.2927447835057473,
        0.5959542371617655,
        0.23319984815485334,
        0.7684724353078229,
        0.7763938735097605,
        0.6561416587783071,
        0.6005089654176665,
        0.618502771228499,
        0.7150182583289342,
        0.7106493834327169,
        0.6444268276272993,
        0.3941896246784371,
        0.3135786157976077,
        0.6318479394954881,
        0.641032022156459,
        0.833903923340573,
        0.7429469112934449,
        0.7124722695066481,
        0.8273118468732801,
        0.7329520211355998,
        0.7734115969323017,
        0.6331476699386743,
        0.6439933412295823,
        0.6765447925807313,
        0.7544093831489375,
        0.8528318514530797,
        0.6765172117947112,
        0.6662345219915708,
        0.6993293028594527,
        0.8400298882529867,
        0.6639981108729713,
        0.5961115136953318,
        0.6554331259271541,
        0.7583434360079888,
        0.7880899926278288,
        0.7005862444890656,
        0.7686522635396403,
        0.6132703099296045,
        0.2550732479191681,
        0.2573762986502261,
        0.37090456930724,
        0.18639143555075524,
        0.3049196310462534,
        0.8477599501734573,
        0.4993850505972169,
        0.5619002508041117,
        0.7260771261496886,
        0.7161487863308484,
        0.7746801034271575,
        0.6706788072386184,
        0.32869695846904323,
        0.49779689135840544,
        0.3038285411172762,
        0.2653927215776577,
        0.3801738948208577,
        0.269000681979396,
        0.22008498109967306,
        0.21786245341441868,
        0.30513941158547403,
        0.255875781282071,
        0.17433843443039262,
        0.2146073253931758,
        0.3094102578073192,
        0.3260001338340003,
        0.2795843579629542,
        0.27167787232694096,
        0.27001749154592863,
        0.19423627641108704,
        0.2456972135643507,
        0.34291179351661744,
        0.2660938366232979,
        0.2972379060269575,
        0.3385354088666113,
        0.7928733001459178,
        0.8195045407478229,
        0.8820033714491805,
        0.8400602550101991,
        0.719556422326345,
        0.7418196535597847,
        0.7673805654019872,
        0.636653679152794,
        0.64286774802335,
        0.6544507895812748,
        0.7550513251545939,
        0.7672679384793725,
        0.661482968000966,
        0.6542221032737291,
        0.7297419678908946,
        0.8138881497659937,
        0.7519204801238499,
        0.7860552242091032,
        0.7174375526563547,
        0.6347896711091664,
        0.7154842859582081,
        0.2660226679098427,
        0.2812596659274466,
        0.3435279836129898,
        0.22003433151528473,
        0.24845146661071665,
        0.18759392422437848,
        0.3824074377425938,
        0.28877080876281414,
        0.3077134961777662,
        0.26287677778364543,
        0.5593560600960653,
        0.3416046130314494,
        0.1767536432255072,
        0.303516379992583,
        0.19241198820200464,
        0.24887906054145337,
        0.17980468699478203,
        0.2429551536287614,
        0.3137892058593283,
        0.15505122670460944,
        0.28206347541400034,
        0.33491891996734346,
        0.34784783754527016,
        0.4251218576808614,
        0.24570807661734145,
        0.27998608322541896,
        0.3686929694119079,
        0.2644012309649875,
        0.4125453340163932,
        0.31435358750296205,
        0.4181626679006773,
        0.2310509031534497,
        0.39562950482735487,
        0.25390021596399187,
        0.08884875400518225,
        0.32031414640995337,
        0.173602959216041,
        0.3894954299486797,
        0.35850777321314997,
        0.3948351358151205,
        0.14792130433626843,
        0.18488223514905625,
        0.6446848553734155,
        0.6134126380431568,
        0.6092284194658517,
        0.6532052290113132,
        0.7748279473790939,
        0.6393191957027107,
        0.7096748144538988,
        0.676574684716721,
        0.6819378836507463,
        0.8262737325888543,
        0.7886925195360625,
        0.7416862738858218,
        0.6334127324522897,
        0.617704014065972,
        0.7016978493748606,
        0.7537030719398172,
        0.738914355563968,
        0.7292752817242429,
        0.6929300793252502,
        0.3328244686823844,
        0.24752012208421084,
        0.43080936804628533,
        0.44073746131055885,
        0.2503260064436049,
        0.22742138341165988,
        0.19863325577273863,
        0.4239289484470475,
        0.36566842242935554,
        0.30730439595099474,
        0.3356352045657741,
        0.32781138100323914,
        0.3183099334147773,
        0.34325897022467977,
        0.27564975686978754,
        0.48821550638032507,
        0.39103692350427105,
        0.2033332841166299,
        0.29255626651274025,
        0.6791932051098203,
        0.42864693593478786,
        0.27477023830612546,
        0.3753091007562065,
        0.38826107103607477,
        0.2737088081913302,
        0.2727676819635208,
        0.3712493602203848,
        0.2989490329434217,
        0.2531685592355024,
        0.3681960079591758,
        0.33467547102580025,
        0.24650717738583416,
        0.3802724354254465,
        0.29400144653821764,
        0.38991352854450223,
        0.26644783466107674,
        0.4247661113467917,
        0.30840610649067757,
        0.2788988320934314,
        0.2558536352409211,
        0.34136330436972717,
        0.6423287495143875,
        0.7424014019124064,
        0.6160577404063173,
        0.7970567581170059,
        0.7484188390791091,
        0.7359119534512804,
        0.6554434532104131,
        0.7313000326684282,
        0.8062341159340196,
        0.6900364289900253,
        0.6754064045579647,
        0.6659331331389811,
        0.6305668516025973,
        0.48183726781148145,
        0.2706607755785126,
        0.25094228011037706,
        0.21296792581158022,
        0.4245570982563527,
        0.24992386943394793,
        0.38577504693515347,
        0.3608788612434066,
        0.7139074166934413,
        0.6023039416958409,
        0.8464830557942733,
        0.5879481413256129,
        0.6476490812770856,
        0.6137459131294596,
        0.329053294005398,
        0.31692473329699355,
        0.43156303092351334,
        0.16024623370342664,
        0.09626743748847633,
        0.1865226830483415,
        0.35080138112130993,
        0.6634059552400823,
        0.6955461025137812,
        0.68351417792464,
        0.5967438430485464,
        0.672075332898544,
        0.6359702624607093,
        0.6790463990608121,
        0.7189128415683661,
        0.7456690692696424,
        0.6756354955470589,
        0.7922366689553193,
        0.5504386729595061,
        0.8574867389121053,
        0.662573573392918,
        0.2997126221706854,
        0.45706467433535886,
        0.3801333241470559,
        0.6715246014027454,
        0.7987325068931362,
        0.7902392552877254,
        0.7615493003409554,
        0.7840176022759995,
        0.694694151343025,
        0.6353060340602157,
        0.7230952798598436,
        0.8385061668626524,
        0.2497874800770857,
        0.24272678798793942,
        0.25436092307498565,
        0.13205808168028788,
        0.4482664649557698,
        0.13802882383941864,
        0.25294717899439495,
        0.020100763812328365,
        0.36473403042508046,
        0.3886344636986162,
        0.40173735962541046,
        0.15597033005364683,
        0.27049664836915016,
        0.5927099216819941,
        0.4401137040756612,
        0.3874723774493392,
        0.36066554922542304,
        0.7386284863100059,
        0.665651304217397,
        0.29864259690313627,
        0.21957702584929192,
        0.2878342897127167,
        0.08091639544200614,
        0.17432713212280204,
        0.6939875845974591,
        0.6222061424283718,
        0.5100400274544453,
        0.7253315735341032,
        0.4724999111711847,
        0.7596645393836637,
        0.7538540978774331,
        0.747233334581966,
        0.6295418679783538,
        0.5909514898650585,
        0.7761003555588407,
        0.5480408095188388,
        0.20255094560470693,
        0.9066587141064759,
        0.7355630277010153,
        0.3569334083171661,
        0.2782890812103747,
        0.44027214490396077,
        0.10830250422226166,
        0.3995018770120482,
        0.31782048457024137,
        0.22410399950403323,
        0.4282069285898863,
        0.7696816594324261,
        0.6883087306242028,
        0.7017869297410844,
        0.6837478665576814,
        0.5619672653062738,
        0.650755918108144,
        0.5431039725480072,
        0.8760217180085115,
        0.7886633124525322,
        0.7150570880971926,
        0.7766600764045385,
        0.4194605015447874,
        0.345718761978326,
        0.34276648602688686,
        0.3395997328157637,
        0.6080728879288423,
        0.6708895825288831,
        0.8001927430311166,
        0.5736322787458653,
        0.6261273536200981,
        0.8909951448129615,
        0.8430576801865213,
        0.964424955416537,
        0.2141982024219328,
        0.28542697969848135,
        0.1662425171529708,
        0.2043198289204417,
        0.10093210562233984,
        0.3974294302814426,
        0.22212123739133474,
        0.2849899996491034,
        0.6560313271616054,
        0.8117595264482118,
        0.3934432657745698,
        0.39319753998928897,
        0.429737783103306,
        0.2707831146219102,
        0.2562537441816816,
        0.229372187490757,
        0.5619897506488939,
        0.2926716244130969,
        0.29065772392590555,
        0.28264030963644277,
        0.5228815851057721,
        0.6136879704739169,
        0.5660821307168622,
        0.6642417954519262,
        0.6393330230236455,
        0.6210882939419223,
        0.745075423328678,
        0.8363777060015655,
        0.7074485985866423,
        0.5315791174979523,
        0.7428168841120931,
        0.7952633642789774,
        0.5416415974342611,
        0.4641108933765889,
        0.726265981972041,
        0.6867235089657211,
        0.650951624082911,
        0.6478328168006336,
        0.5086434257143755,
        0.6852718093353588,
        0.7330326559321807,
        0.7868466371658791,
        0.6282716551449299,
        0.8634194207836758,
        0.5223883976274529,
        0.6476260644793476,
        0.7095450560506891,
        0.7746755786114169,
        0.6996065300339717,
        0.7451609580696995,
        0.8758955098130654,
        0.789644488979635,
        0.8447403465538165,
        0.8194868240122944,
        0.7459392689821326,
        0.5697561803246464,
        0.6220574574784526,
        0.6854980184755576,
        0.9661616931169718,
        0.7478496885132844,
        0.7474930454402775,
        0.6612390169576544,
        0.7512486676009451,
        0.3202346331870148,
        0.31715748045169356,
        0.23582825379019662,
        0.1697131547542667,
        0.4513532636894369,
        0.34018542730641144,
        0.1446761761056327,
        0.7267012005955091,
        0.6691601008179529,
        0.31681260234843134,
        0.3752381954694004,
        0.09951511685687407,
        0.19777193168105234,
        0.5577678080144299,
        0.7307383657202274,
        0.6259874786764033,
        0.7626623560013507,
        0.6779466715666284,
        0.7106137831488478,
        0.3022933482386247,
        0.20207667361227094,
        0.2693744710942616,
        0.16569011530003983,
        0.16045279191148035,
        0.4666731587638652,
        0.29620984840288644,
        0.30735629674469506,
        0.16844241963461465,
        0.25481388569412683,
        0.4085685323794635,
        0.4491981232464568,
        0.14997039919508812,
        0.3079480784457367,
        0.6125358189412534,
        0.5909535025646651,
        0.6474359894434848,
        0.7613878593931617,
        0.7454586899415615,
        0.9797364157609793,
        0.7579382316459934,
        0.6620075015699869,
        0.6025307490093224,
        0.6635488543916304,
        0.05886720818844589,
        0.8157058820436109,
        0.6873359740939392,
        0.5213911353181352,
        0.7865815219950576,
        0.800825762447906,
        0.7595931874779732,
        0.7653305691493664,
        0.25369119931495554,
        0.3381969618904358,
        0.38350169826250535,
        0.22430307698652707,
        0.34334428909763975,
        0.3030933023388162,
        0.16447232340642384,
        0.35347329327135363,
        0.4797992882068494,
        0.40160718700878173,
        0.44647115772880785,
        0.22894214296952867,
        0.31960009612830215,
        0.24840309536128807,
        0.19699122830665836,
        0.19945422241831792,
        0.45270331000868974,
        0.24936001303617933,
        0.4680729124343295,
        0.3583194813089094,
        0.24630600583198964,
        0.4911690080689558,
        0.6698279001612396,
        0.7939699241896617,
        0.4025699701674053,
        0.416148371729685,
        0.32079848927459953,
        0.35190407862594764,
        0.06237730320279164,
        0.2552358733607797,
        0.34246272976232406,
        0.1538706475678866,
        0.2998518054294033,
        0.29112353549606956,
        0.303627885555475,
        0.42718482522298057,
        0.47080807244650275,
        0.35446928310843406,
        0.33282748609339813,
        0.15118393629674623,
        0.22183588780127936,
        0.7144849974307089,
        0.6667772682661461,
        0.6750384491333047,
        0.7444778572978011,
        0.613291363902179,
        0.9075568296423783,
        0.6031528520175307,
        0.6790483640505381,
        0.7569035562665892,
        0.6116475317945098,
        0.5558959545708462,
        0.8119646009444896,
        0.6488717654839761,
        0.6800755469024128,
        0.8382277505358262,
        0.7601814193391897,
        0.7735175124531404,
        0.7778066528969125,
        0.6332969338864266,
        0.8585670228513892,
        0.6326042952006445,
        0.7059857251851758,
        0.500014729424986,
        0.5433051597699751,
        0.8217140269528096,
        0.3414608926534905,
        0.3275303086777818,
        0.3490513460270013,
        0.2069851393575268,
        0.15186455178958075,
        0.12434510819035453,
        0.28656131658782263,
        0.5031877147314547,
        0.2166333325945167,
        0.3814464863726598,
        0.7090086466745551,
        0.6606449399689585,
        0.7649701465967556,
        0.5164470644053807,
        0.752259671925014,
        0.7950901244960378,
        0.7057512079907643,
        0.7438535589694408,
        0.8320277473611418,
        0.7124285047304131,
        0.7028238493839764,
        0.7609017715237395,
        0.8969058266099204,
        0.7005244156052549,
        0.5451290306960199,
        0.438012120475709,
        0.6232568442486496,
        0.44828221446141564,
        0.8350580754886967,
        0.6603326270816734,
        0.7113641892712806,
        0.362331827575981,
        0.35497780571072685,
        0.2844801643254985,
        0.4821018114732762,
        0.3044775113038856,
        0.3864109924600159,
        0.30139894703062786,
        0.17423254655469278,
        0.14293208716705064,
        0.5221133332144107,
        0.29621148684870147,
        0.8702508094971569,
        0.20322759748913907,
        0.8315585574936327,
        0.45052187946482025,
        0.1535108933575521,
        0.25567455567404224,
        0.3713314403921481,
        0.3272982289739172,
        0.32136857379518524,
        0.2638753697136396,
        0.22354609926097932,
        0.30538148856893277,
        0.1875436162724592,
        0.45240629031441026,
        0.17995747394267672,
        0.08452057943285692,
        0.372877152003826,
        0.21416231383494896,
        0.44432447572776795,
        0.3891051196713592,
        0.27972797197562077,
        0.4134969780176712,
        0.6504214828916153,
        0.555110073086295,
        0.9382421076426218,
        0.7451714135359683,
        0.6892362971139909,
        0.7354290495498006,
        0.6861498934758091,
        0.6099941967395408,
        0.5473819544522367,
        0.6919679881525214,
        0.6362075157474518,
        0.7052735686911227,
        0.6318093063912197,
        0.7510391914182426,
        0.29028446875493924,
        0.29097670573406853,
        0.32232647348938837,
        0.4266696726768678,
        0.1709299037607161,
        0.21726136973933502,
        0.32163875164229705,
        0.33976186407532855,
        0.3084422340753915,
        0.188661461565529,
        0.7749564719514653,
        0.7834226350533718,
        0.7811340503361277,
        0.724760671155321,
        0.7590770345376906,
        0.5766059556283621,
        0.739852208011738,
        0.7164326389463925,
        0.7712402110333444,
        0.2547421142912226,
        0.33100419715165386,
        0.36326636538108964,
        0.833511437244032,
        0.1418940491488326,
        0.3719863245724989,
        0.6804086306702885,
        0.8480882429664766,
        0.6751978983903331,
        0.7125329020578228,
        0.6192908789356403,
        0.6538546533389145,
        0.8540627482289153,
        0.8136628529506917,
        0.6946851502017295,
        0.6985003306956604,
        0.7050673745092685,
        0.8259368398199892,
        0.6757168007155925,
        0.3197553610290297,
        0.2569324660844016,
        0.11689569241589032,
        0.32781450585474037,
        0.2624754051302494,
        0.4218973275976573,
        0.48658331883784717,
        0.37663551370607995,
        0.3656473612284897,
        0.15894326888879073,
        0.07999133301780306,
        0.19236323920676443,
        0.32266780139712875,
        0.3404815369070167,
        0.37098659958706964,
        0.5721294257541144,
        1.0323287239084247,
        0.5756617920145466,
        0.7672143267558927,
        0.6895126966151607,
        1.1432763117240201,
        0.6334680948954109,
        0.690112894768943,
        0.7390492434828649,
        0.6990354152736408,
        0.6190977562816862,
        0.46160291735826964,
        0.3227979633331675,
        0.33699259741330145,
        0.1376860832229077,
        0.3547386718153774,
        0.7345895924152811,
        0.7436247231300489,
        0.6379653177206639,
        0.6026578419207475,
        0.5638996252213238,
        0.787115202438757,
        0.5974989821587923,
        0.8520804093814683,
        0.2689785571509824,
        0.17911114156683242,
        0.2527841041883134,
        0.26523859637241565,
        0.33102734892337266,
        0.3948445304538133,
        0.19513420903498954,
        0.1850823485579706,
        0.0821578415678035,
        0.25926364550642067,
        0.32333306985017507,
        0.29214358770906196,
        0.23546040780595598,
        0.460151592394183,
        0.3688329851746267,
        0.42462875799493177,
        0.301993708664042,
        0.3697977023566123,
        0.5022932620159554,
        0.6018051400735465,
        0.7050898600791832,
        0.4781110703883348,
        0.8395513097212932,
        0.7591067121483485,
        0.31192346452650904,
        0.24338559155300557,
        0.34094654350485876,
        0.37975330837786025,
        0.32607908313695727,
        0.0641516533275262,
        0.23460525261117884,
        0.30601657187871734,
        0.26538127853242643,
        0.28523556546140266,
        0.34302247572632705,
        0.48090903247147226,
        0.1060190994102286,
        0.3043149540651778,
        0.16586226421031575,
        0.3827156983059269,
        0.34857856290860023,
        0.27598219455205003,
        0.0973463242270971,
        0.3270569395651877,
        0.3135505292702354,
        0.3166887301324076,
        0.49755519947875876,
        0.277424370789788,
        0.20970208566656368,
        0.10780935158638193,
        0.5121031524318871,
        0.2382294233698947,
        0.42435816721722114,
        0.2988714978166427,
        0.6660636815298441,
        1.061559471343142,
        0.674787148744401,
        0.649804591937423,
        0.2888333160396528,
        0.21347602531425078,
        0.4140625591851307,
        0.31010715873105377,
        0.4581494228998052,
        0.6325509549226277,
        0.7636229685119178,
        0.576256899487403,
        0.8572498872932147,
        0.9282237056384821,
        0.7146914056376966,
        0.7322550199632011,
        0.7394953727080105,
        0.5620642035069245,
        0.5059294072808876,
        0.5956845708015592,
        0.43377543894137444,
        0.19859981837467605,
        0.2845502882281622,
        0.637562809704959,
        0.6534017238690399,
        0.7479939554763726,
        0.7676710213366921,
        0.5781719924587779,
        0.3572228829914589,
        0.2963537238396425,
        0.15748723085003616,
        0.21996154704964274,
        0.23677270788363677,
        0.44478835380341286,
        0.4405574492184215,
        0.14885566226669505,
        0.27330171346467386,
        0.825204484504043,
        0.7250670257719606,
        0.6290226344038461,
        0.3817835365494034,
        0.38534956186198277,
        0.3448443160404817,
        -0.03854821448734315,
        0.1722895588591666,
        0.05848704786100366,
        0.33814672273358665,
        0.3324782644024651,
        0.25299571196116033,
        0.7688125963176063,
        0.8561147683198195,
        0.776382351831341,
        0.7955004154851663,
        0.4683744570672266,
        0.3963169035764781,
        0.17360227958981822,
        0.22006192727372992,
        0.8299233747127793,
        0.7765315798325926,
        0.511045715253412,
        0.19127186828730564,
        0.0029481220059649313,
        0.3245517198991487,
        0.8636629955280986,
        0.7065761168996587,
        0.6667797535534474,
        0.7095833483728354,
        0.8140571737110096,
        0.9948111705030366,
        0.7487559562963143,
        0.7105750584128482,
        0.44473496129006007,
        0.653681562670706,
        0.5735256686176023,
        0.6974297807435078,
        0.9138959623119174,
        0.6975060181822307,
        0.5535089994475348,
        0.6807298701120247,
        0.7893857175661081,
        0.6874295984988943,
        0.3138385003906566,
        0.3765767601497754,
        0.4041665022210378,
        0.05280132319092839,
        0.4078491202953409,
        0.3323586031018714,
        0.45574416124779793,
        0.20201278672737416,
        0.28688859693457686,
        0.30758970293223326,
        0.2838585760312979,
        0.27009288526336506,
        0.3335320119665564,
        0.3897642264856134,
        0.4146441429782176,
        0.2932292326077725,
        0.3305718922579454,
        0.22483385889376672,
        0.29389579614854894,
        0.30591761275399576,
        0.5213313658805914,
        0.7340898942022378,
        0.6939064166268852,
        0.6582820046263747,
        0.6039018349406085,
        0.8680275474167984,
        0.757405759653952,
        0.5525202181717768,
        0.7791325879979226,
        0.70998608368277,
        0.6464560073202439,
        0.8015389668925739,
        0.7908074947229814,
        0.7213905741342264,
        0.765693081249914,
        0.7210075428529025,
        0.6099396632859949,
        0.523075082060821,
        0.6994646821550076,
        0.3186277780755829,
        0.23206342801756852,
        0.3249571954425041,
        0.2466273914449306,
        0.16332004905607528,
        0.34585658359436405,
        0.38599093885304997,
        0.14185029030010401,
        0.40075240283388497,
        0.49908528152691223,
        0.553992022500706,
        0.2594178000818051,
        0.4451014119212469,
        0.652157222919037,
        0.6546206188026882,
        0.7243137390629811,
        0.6869384881716725,
        0.7730956142511907,
        1.0474455620612313,
        0.6752787120331426,
        0.35548248613586647,
        0.1998144131202092,
        0.17134140153159994,
        0.42494147370938246,
        -0.07518429966620961,
        0.5415136260234947,
        0.32615759746754347,
        0.41271226080002665,
        0.4866018539176954,
        0.20222175996082006,
        0.20688653692247594,
        0.2280358590493981,
        0.3556361190696549,
        0.28991159230453667,
        0.17919571807788598,
        0.5243665153386678,
        0.2520983030443445,
        0.1358651101474124,
        0.2502003795523311,
        0.241125743214936,
        0.40691699961529376,
        0.877574471056167,
        0.5388575295833087,
        0.7189756182950703,
        0.5316512262025734,
        0.7108976659784826,
        0.8727232339699377,
        0.5919278557403771,
        0.5122130852670376,
        0.7915848604753803,
        0.7541213172373464,
        0.9229544829830926,
        0.6136442842165895,
        0.753905945896088,
        0.24509787754613863,
        0.449902650352509,
        0.29954766423506635,
        0.1022441851267354,
        0.39537118342103306,
        0.2809551161618282,
        0.35702979704027765,
        0.36554685297212436,
        0.38209207302766607,
        0.4100715545395654,
        0.3692973660933158,
        0.365040224844149,
        0.10557358084972748,
        0.41492885678781627,
        0.24185557294713056,
        0.45361020555691983,
        0.12252690212617252,
        0.4044529059084036,
        0.1894847259826677,
        0.38604404356653854,
        0.3468529665143061,
        0.32155759931982336,
        0.26495963453455035,
        0.4023018397362817,
        0.4661935651397306,
        0.2309071227919664,
        0.25513816769996556,
        0.8244342319650182,
        0.9017021468393225,
        0.4198302213220466,
        0.34782465163519627,
        0.2566252888762947,
        0.7806849612593966,
        0.5702651820959412,
        0.6644291664201694,
        0.2205365201633918,
        0.3740794513616095,
        0.6433689179908383,
        0.6708748909244899,
        0.5935171948867667,
        0.5784898385476426,
        0.6376628802750828,
        0.6901429154997639,
        0.7428185737461621,
        0.6160621782922086,
        0.6842673398714997,
        0.8760545074322813,
        0.5332366889231692,
        0.8266871530936033,
        0.7023916092663798,
        0.7114071515535272,
        0.6607275212866374,
        0.9560383552377371,
        0.19292903357157937,
        0.33659978470571933,
        0.764053432591655,
        0.7161575386314516,
        0.6915134863696984,
        0.3048377920341372,
        0.19162867018984062,
        0.28368019983870807,
        0.3056483458286567,
        0.33455285517946165,
        0.45210219645880084,
        0.399537920028535,
        0.3526050160510553,
        0.29151067823853777,
        0.5845402292998859,
        0.6668336696121111,
        0.7755856216719546,
        0.8362131052605699,
        0.2858822950239397,
        0.34183477990420486,
        0.25448823886180105,
        0.17757771969029168,
        0.34059156610048175,
        0.5088619147432072,
        0.4243531258456136,
        0.6718845457822523,
        0.3922710583323682,
        0.39376293431491266,
        0.46333038096588436,
        0.3417481058748989,
        0.278397811036959,
        -0.022119591354495035,
        0.7627107340204266,
        0.6534754070351179,
        0.8409458353292951,
        0.6692615297642596,
        0.7298185000137515,
        0.6390344816418221,
        0.5772336772980122,
        0.8719673105705104,
        0.7876338899877211,
        0.7148207040541803,
        0.7245786902384634,
        0.6763983141274252,
        0.8387170168379825,
        0.1591458162444857,
        0.2898767193690241,
        0.3021108825001471,
        0.12607835799805506,
        0.21598653349370764,
        0.41018185501882176,
        0.20745458165773345,
        0.16387513189984454,
        0.3425484365067941,
        0.34604184385902675,
        0.4660048480502117,
        0.206863200447665,
        0.1876510582656186,
        0.49409289183045707,
        0.205790887568778,
        -0.022976621264931024,
        0.27225943912642814,
        0.2949013244783192,
        0.1500546191928826,
        0.7502153831584096,
        0.719243171694471,
        0.7396588103714646,
        0.8854019393150183,
        0.6000572180712102,
        0.5890228016546516,
        0.534089373072535,
        0.7051702820673468,
        0.6695227464371347,
        0.8350218661118531,
        0.6878934708718,
        0.8315193185150389,
        1.024535310722033,
        0.7041166300740078,
        0.8598778624643973,
        0.7198930654743871,
        0.7640325391287528,
        0.7386011174548328,
        0.6494177929210866,
        0.9146177230328429,
        0.9328946937662989,
        0.5682645799241386,
        0.7873951746077302,
        0.6577313261385703,
        0.6685963318161291,
        0.5005965739899346,
        0.6681958986026731,
        0.704650311713272,
        0.6558551554036331,
        0.5832682993279696,
        0.7879071767731128,
        0.7224919282899435,
        0.7687250896263038,
        0.6364082806648006,
        0.7896109104926837,
        0.6921965283695085,
        0.68017834834018,
        0.05708169590535887,
        0.5487630676155384,
        0.21681918479151954,
        0.2641004703527416,
        0.33611002914221394,
        0.3297679117847027,
        0.32678543181968217,
        0.31109260878143863,
        0.3117468282145874,
        0.23375201884226549,
        0.30005019840560165,
        0.5939700907340527,
        0.6533393803165009,
        0.18320087657570341,
        0.4477225552872087,
        0.20797746264401934,
        0.26035080016084355,
        0.4104440672222883,
        0.42690925749894615,
        0.36433180687798244,
        0.28556463920878244,
        0.2622167960212163,
        0.7403537334460648,
        0.7871388520819189,
        0.5949009770981433,
        0.840947350888377,
        0.662178006900453,
        0.9007405928483775,
        0.5035775503072003,
        0.6043402668996624,
        0.6266902779518825,
        0.24476013045958298,
        0.7033560990515019,
        0.6055425354522573,
        0.6097768353912342,
        0.7775670013256943,
        0.8114844628585328,
        0.6374407292083625,
        0.7552019196415266,
        0.8546324089693059,
        0.5606748094682652,
        0.6193173358854563,
        0.9147327248598782,
        0.5631188926205091,
        0.7728587416646013,
        0.8505358106423772,
        0.8315563806983456,
        0.7763563875302912,
        0.6229829852314223,
        0.7142428472745126,
        0.6327060585503664,
        0.734949876960425,
        0.6535090804857705,
        0.9433579339411154,
        0.6689368396789948,
        0.8097790062871787,
        0.6399944190128967,
        0.6593207923433375,
        0.9893793870540476,
        0.739110944557348,
        0.6995914430246294,
        0.5350761697093503,
        0.7920322942773378,
        0.08759866015884034,
        0.21426780448611754,
        0.15006519042207675,
        0.06536731245347605,
        0.2809514558947423,
        0.31401161385346593,
        0.1360224834039713,
        0.23203304364828473,
        0.11675419460335423,
        0.9445766678951819,
        0.8459535927037451,
        0.7322126074939591,
        0.8286486847885031,
        0.6565418463201814,
        0.7350333076888654,
        0.7296146549722033,
        0.6841789261700537,
        0.7362487775386367,
        0.7546360811973519,
        0.7069858775298011,
        0.719802760756916,
        0.330587811876906,
        0.33421935125744734,
        0.4637415564128221,
        0.6775357303281548,
        0.7641101588924836,
        0.29867834658707904,
        0.509689259172288,
        0.5988260146209681,
        0.7346115050355425,
        0.7972865065740253,
        0.6495984124427506,
        0.8011237838854601,
        0.7729732163062834,
        0.16475500793543502,
        0.120173577221463,
        0.47579777455177563,
        0.24936375412975192,
        0.39939719542414376,
        0.19009671892416824,
        0.21004132222235922,
        0.2583807541708098,
        0.43506696389783167,
        0.12427952073140697,
        0.39124820049139214,
        0.5398007363196401,
        0.3244555835697382,
        0.17539450738038612,
        0.30910516270913846,
        0.13719217447050117,
        0.4464589585774969,
        0.595487604928386,
        0.6289667325155107,
        0.560036052126553,
        0.6456628585372174,
        0.815669422421607,
        0.16130570460416027,
        0.4594353218640161,
        0.4110819366451499,
        0.14547149506319304,
        0.13010590343741946,
        0.559285678243701,
        0.2786227975395982,
        0.4329126459953333,
        0.34714537442942867,
        0.3740974109179621,
        0.3428025113764418,
        0.2661873425174879,
        0.27140839155797075,
        0.36770337409850773,
        0.2370131948051292,
        0.3010389343547728,
        0.512387999494961,
        0.4133702759748926,
        0.3556950272097725,
        0.15630549894095153,
        0.1729124782059679,
        0.22032386754614888,
        0.3509134423282,
        0.3175098125979834,
        0.35626390576854133,
        0.42981665839870525,
        0.31572404360627526,
        0.3637529055256228,
        0.4621628082969935,
        0.18173191156999532,
        0.380930962562826,
        0.2548117934817127,
        0.2904150897552538,
        0.19190826949766582,
        0.21583033303634924,
        0.27291813148701904,
        0.17769780535221263,
        0.26454325991958333,
        0.4370121509011711,
        0.260505444489181,
        0.3993686400483223,
        0.27725956828811693,
        0.377829887670695,
        0.26499188242445787,
        0.31250286451892795,
        0.23268209312918164,
        0.5915440979403771,
        0.26309650884394076,
        0.07593566017561014,
        0.3518502719525416,
        0.3687782697695348,
        0.23168897826781487,
        0.3125419911377319,
        0.23022458847784497,
        0.23397819078731322,
        0.18481066967870363,
        0.3918141111548847,
        0.2212828942330528,
        0.27142683892186154,
        0.3853418399851856,
        0.13027619046888755,
        0.4514285103693104,
        0.3026214951007612,
        0.17215676507891142,
        0.543343768368195,
        0.1715493461207603,
        0.41316778209542715,
        0.3378748014287464,
        0.23617832714284623,
        0.29701511045088236,
        0.5332838578559774,
        0.4770846284083703,
        0.21783449398802143,
        0.2815018492627511,
        0.43046547810788,
        0.20598967905538598,
        0.14612668640857596,
        0.2716755163541856,
        0.33916517726997547,
        0.24368565808427797,
        0.2635070103917247,
        0.24451952201909777,
        0.25902897144957177,
        0.3036893821291662,
        0.12113281070826983,
        0.6939979059336786,
        0.6532539977903207,
        0.9040633238610297,
        0.7551320918661528,
        0.6801439901313042,
        0.787254693690179,
        0.49834293739996777,
        0.6580955578502338,
        0.768407641545094,
        0.885194054518633,
        0.7168714227463738,
        0.5418556647632795,
        0.582694506957094,
        0.28527409114179697,
        0.3223429969479381,
        0.7457829913428491,
        0.6189777078039623,
        0.8653996658158709,
        0.14455883062880623,
        0.2858518894771919,
        0.2579203756329619,
        0.23201117421401873,
        0.36079327996399246,
        0.9399777729723787,
        0.6843537530898036,
        0.33885222889269845,
        0.13736914161795025,
        0.7943984978448428,
        0.32297706109830615,
        0.4621117034206597,
        0.32645837988278026,
        0.408827182507863,
        0.3372246430473336,
        0.4053138215637469,
        0.6563358479188435,
        0.5897205788542517,
        0.6623924300246103,
        0.6344301443680713,
        0.6589494647922206,
        0.8136354651522156,
        0.7500215491394624,
        0.6624985490700235,
        0.73666334227863,
        0.17725347609747846,
        0.22535238520571493,
        0.2837516618377543,
        0.2791068023750777,
        0.3703202568198203,
        0.21217596719062537,
        0.2756301597369684,
        0.2870134403397097,
        0.35916681060983874,
        0.35932804440630034,
        0.6341827884280109,
        0.7065107388151739,
        0.5675486015529879,
        0.6431672633336655,
        0.7845636060920518,
        0.20692363004045494,
        0.3015130991159039,
        0.668421179627225,
        0.7965001685984101,
        0.6485917820495539,
        0.5665195300752015,
        0.7453655324621177,
        0.7306608711492393,
        0.8069674075301124,
        0.7497725747405197,
        0.6821891635414632,
        0.6658690538175319,
        0.7390516570198943,
        0.2786418767258483,
        0.607189943380248,
        0.7115145235140665,
        0.5118970589795209,
        0.19146678012104357,
        0.39033227058955405,
        0.3279754602463728,
        0.42065724113097597,
        0.10826644359561731,
        0.26242163944132924,
        0.1269880960145502,
        0.24182252901901066,
        0.33760377498627686,
        0.21905180944211844,
        0.4411670493718864,
        0.39980874837690755,
        0.3613184696469992,
        0.22595404257381,
        0.21882766767969664,
        0.28057737326647336,
        0.395793013097397,
        0.33174192573738864,
        0.441358269888347,
        0.30118217374373124,
        0.385824553485954,
        0.5049355713688941,
        0.4092589079882917,
        0.3494127000158534,
        0.5436107556751006,
        0.2735049038679497,
        0.3742195513839877,
        0.21023155008080696,
        0.16636408995150576,
        0.8225855293722941,
        0.9389557637617427,
        0.882878514474176,
        0.6717274137073376,
        0.6274614002491821,
        0.9011873899532188,
        0.45904266667020066,
        0.3900172854702101,
        0.6908035277039343,
        0.6777823976591041,
        0.14373908394641913,
        0.3484918275446064,
        0.6254256439627656,
        0.7721005535439879,
        0.6889939292369585,
        0.8407518268659586,
        0.7408639895822071,
        0.5381700033544154,
        0.7887908561297877,
        0.8730907304055869,
        0.3780140719547496,
        0.30480170057815414,
        0.27779877806221104,
        0.3541064197163427,
        0.1943202215596513,
        0.7049513243404343,
        0.7173895107394165,
        0.5984853505597243,
        0.7205036916671685,
        0.764079939890894,
        0.7742574646171828,
        0.8392606026669215,
        0.807315968784111,
        0.7359095696018962,
        0.5629085851972985,
        0.7393491941329523,
        0.6295093665924627,
        0.7076062462809535,
        0.6374421955910006,
        0.9590512945656396,
        0.45349587218286297,
        0.08558272625197914,
        0.26842585634847627,
        0.21345957009331357,
        0.5138219689100767,
        0.2887591505695004,
        0.4833675656772164,
        0.7304478425862462,
        0.6049768984660533,
        0.6676184926541888,
        0.8657584362940869,
        0.5862848942553789,
        0.8953873255567814,
        0.475117647592543,
        0.8292336676607187,
        0.577425533372811,
        0.8602432266746346,
        0.2963481717722935,
        0.277654449573747,
        0.23183843373872154,
        0.33222787158114797,
        0.43177433831031575,
        0.40698227069067355,
        0.3345173980246324,
        0.15654666700667158,
        0.7830571937772053,
        0.8780142914276327,
        0.6684049807460734,
        0.5028406227719899,
        0.6869165951912818,
        0.6208406825715453,
        0.5478349068482651,
        0.875454966966333,
        0.6145451431978913,
        0.6491490373938613,
        0.8336679056274338,
        0.7394890315954857,
        0.7621676309997525,
        0.734551857472093,
        0.8788740349092963,
        0.5604880407789075,
        0.6773925463382826,
        0.06493407699558024,
        0.2670887395710599,
        0.4175253430026048,
        0.6313392883063542,
        0.7578456418438824,
        0.6831907872518083,
        0.7396521494921211,
        0.620345428313434,
        0.7666418611410617,
        0.6340810894315576,
        0.31735064056708223,
        0.3051843741144903,
        0.1260265169545277,
        0.441623949850091,
        0.23074928577721654,
        0.05401652643516018,
        0.39157995790351996,
        0.2726420182200933,
        0.15918841035363324,
        0.2684451767126157,
        0.3416882566971639,
        0.21055599540813066,
        0.36000616019001963,
        0.25281239651884146,
        0.38062259939253024,
        0.030607324272158024,
        0.43153188215338095,
        0.6913431815739941,
        0.5989284160755969,
        0.6924094170167504,
        0.732013358359077,
        0.8370220195369371,
        0.5730255172720783,
        0.5886674122528426,
        0.7569976544440914,
        0.829240411614871,
        0.5503994342279932,
        0.6694554300318972,
        0.7205623282828686,
        0.6119274972991487,
        0.5543850407075784,
        0.6951392163163281,
        0.6186438457058748,
        0.612935401336029,
        0.6921907422347766,
        0.8730556562569164,
        0.7502112846593713,
        0.5579771095597756,
        0.5337586094767547,
        0.9749765756559189,
        0.6643865111757743,
        0.7327171302195247,
        0.37859960503177165,
        0.4028338899595162,
        0.12105601015266063,
        0.4425390916108394,
        0.49176372680554054,
        0.3744379471252274,
        0.2569214651269838,
        0.4830675065876837,
        0.3541365068455129,
        0.19748994914046214,
        0.21418170063031441,
        0.190021759573304,
        0.32062179954809866,
        0.2716906130767281,
        0.34383189139843306,
        0.21080368680024944,
        0.3939138191182563,
        0.30802808785735014,
        0.29208270831746996,
        0.3266216172417926,
        0.37497050836704277,
        0.4230299558098437,
        0.2471172998586704,
        0.31876134241414456,
        0.5259212886344129,
        0.6950915784711349,
        0.7100161259776995,
        0.9844789585315427,
        0.649672980358581,
        0.6408635722975136,
        1.000733940725388,
        0.7202481565131512,
        0.8214060121634278,
        0.6805008596203285,
        0.8834352047565894,
        0.5703382208117569,
        0.8486584252851355,
        0.8112525074248017,
        0.647808208945219,
        0.7431482323522293,
        0.6185840438974708,
        0.8848865610490385,
        0.6287540050047441,
        0.5971911219183469,
        0.7487401974351052,
        0.8059187548059352,
        0.7317805245382253,
        0.7003874845803871,
        0.7868087740893308,
        0.6772289106572302,
        0.5178378113977992,
        0.8305700711090082,
        0.630580764531802,
        0.7398628776217523,
        0.1972025476778059,
        0.042107359578566886,
        0.5550389771758726,
        0.39671172476708955,
        0.29786173215896844,
        0.2763455899270346,
        0.3155571484835436,
        0.6571659577538348,
        0.7243303621540127,
        0.5511136180531837,
        0.7184342412549855,
        0.6298338350661,
        0.5723086643246571,
        0.146727922623711,
        0.3557426854923577,
        0.14280206731659226,
        0.32967427586116466,
        0.433079695003776,
        0.3798342436134759,
        0.3531561937908475,
        0.12976934624394718,
        0.4244563530343015,
        0.21906842224220263,
        0.34574686846511854,
        0.5126671673791119,
        0.26572995929331533,
        0.19472180682195714,
        0.253995970003883,
        0.27830159938463006,
        -0.021783017481088005,
        0.23993400973310758,
        0.4261695315044758,
        0.12298143068579978,
        0.12654613971208425,
        0.9148871648096565,
        0.874786277226648,
        0.2170962710249396,
        0.23227836571611363,
        0.26937574215123683,
        0.2446700748324003,
        0.717333491060621,
        0.7359890764371965,
        0.6088221723208203,
        0.801977949768004,
        0.5872910278764267,
        0.6192168605798276,
        0.6498619173536211,
        0.7366359774579568,
        0.5733890290048009,
        0.7207792076652111,
        0.6436368200088347,
        0.7816146467733204,
        0.7164630992068466,
        0.5496396139364509,
        0.6278421537500583,
        0.561483423689356,
        0.5858383029827972,
        0.5982544743738121,
        0.6750220636218892,
        0.848575639764523,
        0.294856955911861,
        0.06921272328831862,
        0.379352148829046,
        0.3547277101550479,
        0.5954994362308256,
        0.8034787388167034,
        0.5850901071676983,
        0.8053175879455678,
        0.6718210730033322,
        0.8647217052473914,
        0.7225238345085605,
        0.3436851835640243,
        0.4714417047429269,
        0.4294294553660299,
        0.08354649062790902,
        0.5520042685150216,
        0.6423037061234808,
        0.7585293167306192,
        0.7259219662935504,
        0.5810061459544668,
        0.6811513292728223,
        0.6342658891045478,
        0.6123830425118644,
        0.2271863157873343,
        0.32959718570349983,
        0.3495773649684432,
        0.28003312070678354,
        0.21931026362674358,
        0.3243561651931913,
        0.4530825940060196,
        0.3291663411809136,
        0.28380909216428096,
        0.7965705029994812,
        0.8605730074599978,
        0.6770472441339493,
        0.6243792757313869,
        0.4860261341306531,
        0.6803143490737692,
        0.7093854832136358,
        0.5980121443100541,
        0.7940933176146717,
        0.4373760118353855,
        -0.02018831768904093,
        0.1869965854655602,
        0.18727177407674914,
        0.49289906957304747,
        0.3591686233981333,
        0.307932135391018,
        0.09827971490259589,
        0.2747307607471534,
        0.39508602221759437,
        0.7651524718046616,
        0.5822278764495802,
        0.840593110570931,
        0.6967396764993496,
        0.6965470367760374,
        0.6206861952828622,
        0.5871940105535083,
        0.6888073166497767,
        0.7968464039467614,
        0.6250572576498704,
        0.5795509545366349,
        0.9159423204508287,
        0.7384286175146142,
        0.26205592924752863,
        0.2750685584079788,
        0.2983054628401028,
        0.21546343738473936,
        0.34941370734257776,
        0.2885313902041952,
        0.07597269427069868,
        0.2819815638258039,
        0.21911402045116574,
        0.3158427606522493,
        0.6780010064948417,
        0.7032776748664343,
        0.5110509034502388,
        0.7339427453009425,
        0.6534968416768482,
        0.8402422219516433,
        0.6723607139510788,
        0.7491010648139126,
        0.700411149116424,
        0.7942823562275598,
        0.6642202961287312,
        0.8848165576242555,
        0.6037324061703466,
        0.6784042031036029,
        0.7777375764564345,
        0.6310441900982138,
        0.40443413438803544,
        0.3739444219528236,
        0.4308723960485781,
        0.3554870998708234,
        0.5757318894087885,
        0.3067708580035976,
        0.23154589365579925,
        0.24404992369358375,
        0.43048662846395835,
        0.533450830753777,
        0.4323520108346086,
        0.16957645401537008,
        0.1677595916338985,
        0.25382247792705137,
        0.3336418183739381,
        0.28134790257989023,
        0.2831641765357683,
        0.36526938123513303,
        0.28954813900806226,
        -0.03546374011446495,
        0.29956261669971795,
        0.14672313641415421,
        0.4803769097892093,
        0.2650220774432652,
        0.2448034011493973,
        0.22000828550267282,
        0.31790496333307694,
        0.7434961420577749,
        0.6463458007689712,
        0.7111769469432779,
        0.7341680077027499,
        0.6335419538240369,
        0.7119528764793752,
        0.7820889301450429,
        0.24282440011952214,
        0.47477001363280974,
        0.39502243091619127,
        0.3969697964058078,
        0.2662390130092667,
        0.31283778032028303,
        0.4059155845246609,
        0.350279470577663,
        0.41912161659166647,
        0.2580772582567751,
        0.05154054353020731,
        0.2466652874509379,
        0.5151720257560686,
        0.520085858984652,
        0.6431429214628805,
        0.5169728473903732,
        0.4760657193363078,
        0.8262980311238075,
        0.7891269056284866,
        0.6745563922162495,
        0.7647430899137087,
        0.7766366256355693,
        0.7523931070345915,
        0.7355660416379726,
        0.9782859040581559,
        0.5978284976857645,
        0.7146458775735279,
        0.8763678392891877,
        0.8574820607119014,
        0.34782006901444107,
        0.16938423567025482,
        0.34997610270999713,
        0.4186042199597789,
        0.29013366006972025,
        0.8363613199506663,
        0.07054713954247005,
        0.26139161327610283,
        0.18136066455095137,
        0.22503030083294337,
        0.7410275351727804,
        0.8549413618744963,
        0.6843891131109195,
        0.6630912807408301,
        0.8060369216450529,
        0.7468533359251024,
        0.38900604678823125,
        0.3574196574400899,
        0.2620708740468264,
        0.20769688766125735,
        0.4066297857414764,
        0.376144553033268,
        0.24382744143513072,
        0.3114819981119797,
        0.3471866345883695,
        0.31408975997054184,
        0.39228372686367313,
        0.8434380968312519,
        0.6372320761252365,
        0.6246735199842904,
        0.7372159340608605,
        0.5980815078391337,
        0.8961490875895578,
        0.5774878811344637,
        0.6439539950020474,
        0.6850107319569959,
        0.6185324281390585,
        0.6929443179961369,
        0.8502570004353444,
        0.7064314234297712,
        0.872742579113014,
        0.8356753295137519,
        0.9089989234965526,
        0.6115612909641379,
        0.6292452116013751,
        0.7218616199583388,
        0.684283733525965,
        0.7805124152176067,
        0.4778160813419055,
        0.5128047328035072,
        0.6550228992746037,
        0.7283473779626419,
        0.6560954704407274,
        0.8312592170430865,
        0.36171480203092393,
        0.8424011973227659,
        0.6762413342382181,
        0.7965719624156461,
        0.7562314957971882,
        0.6649347007803005,
        0.3442138096165835,
        0.5767826909719872,
        0.7800704539111358,
        0.26816525823760623,
        0.3760310575846229,
        0.3673400052474898,
        0.6477766924514012,
        0.6924737182714888,
        0.7195083186882499,
        0.6664658167495682,
        0.8316068111988558,
        0.8667443201784204,
        0.7998986744684241,
        0.7801417852562577,
        0.2764480568178237,
        0.7203689013728743,
        0.7316835396869393,
        0.7691023543956658,
        0.6918731446914241,
        0.499269713838279,
        0.8282184824317029,
        0.42065835302648164,
        0.8462118040930464,
        0.752712040236887,
        0.7402423622619307,
        0.6404844333704668,
        0.7144560047520393,
        0.6060061869708637,
        0.8413627337894753,
        0.7501132835876262,
        0.5702781163585461,
        0.6762610632040413,
        0.5516406152681472,
        0.7084124819623004,
        0.5450375832515719,
        0.6098348115521802,
        0.7029679421843327,
        0.7285284867429792,
        0.6715992339907567,
        0.6220296667489092,
        0.33528865359899573,
        0.336606029649772,
        0.26566493349105524,
        0.41694859627436504,
        0.2107783580867485,
        0.24281623074392703,
        0.2729996219500508,
        0.1735840987400475,
        0.3634170824316906,
        0.29403306002480784,
        0.7110284566070524,
        0.5845185974663251,
        0.7715785283458936,
        0.7750905948044634,
        0.6536379511235766,
        0.7259043489308232,
        0.9063597484761926,
        0.71282804342567,
        0.7307800925535494,
        0.8279841821501831,
        0.6743704871517312,
        0.46865296605776086,
        0.6835205862886397,
        0.8431128339459821,
        0.7456106980464839,
        0.6250417683371756,
        0.9886799089746868,
        0.6336081875244253,
        0.7065032034750359,
        0.8039565378671797,
        0.7310572133197465,
        0.6513540811103391,
        0.33421399527380546,
        0.6164424611827549,
        0.4065955235992642,
        0.2480276702389261,
        0.4468195023364651,
        0.7581287598868995,
        0.783166909920103,
        0.6655780733891661,
        0.6837408148575793,
        0.5691553942086819,
        0.2605030060866304,
        0.4340905798210678,
        0.23875276044621724,
        0.285035820875639,
        0.3553740135379981,
        0.25158601091138605,
        0.41900730507465944,
        0.28747578879218616,
        0.3868999319218514,
        0.2770621776073496,
        0.21780898705684157,
        0.1958602563020739,
        0.26598435975238144,
        0.342123018718751,
        0.2878405608096502,
        0.1898847428157413,
        0.18551848425676104,
        0.6575775795953718,
        0.6753526312015646,
        0.5697682640146806,
        0.7368976916728434,
        0.7905746042924192,
        0.6145490780610932,
        0.5830481977332407,
        0.7812780511908943,
        0.7393175980073482,
        0.4368271250216397,
        0.4917291730497551,
        0.257474053104116,
        0.17965292359501142,
        0.3135784336223654,
        0.17714311577679728,
        0.2948501015138901,
        0.21844737838360134,
        0.2837929836234965,
        0.24420587431351495,
        0.2956509802750379,
        0.24754182592191457,
        0.25731354886962676,
        0.2122507013697529,
        0.2230281521495365,
        0.5001769806141128,
        0.27646345217648155,
        0.6304312013150678,
        0.5697358316186677,
        0.5928365909169078,
        0.7625429801770475,
        0.4709015043873371,
        0.6650706560923306,
        0.8850910577855764,
        0.1211454317234078,
        0.3276411774443583,
        0.49933419443706545,
        0.45112680151800105,
        0.3240892416216866,
        0.1943182922890468,
        0.7626035329806063,
        0.940358369325012,
        0.820185654461528,
        0.7721322635960637,
        0.5732563742926058,
        0.577451683918907,
        0.6937471798493503,
        0.6896852898908662,
        0.3769491725508902,
        0.24555079336695398,
        0.3222496472542239,
        0.22688377169208007,
        0.6432425378355345,
        0.7984851917921816,
        0.6085055452297671,
        0.7253130296023754,
        0.46816688419757513,
        0.9393851887014119,
        0.6192515060226608,
        0.5968409920684599,
        0.6268340730914257,
        0.27907768796843485,
        0.23912069902733216,
        0.23952071750848206,
        0.2921591072266158,
        0.27410984855872356,
        0.4600987051432549,
        0.2278059519118899,
        0.23707970527897101,
        0.15813289597580402,
        0.21813697690633405,
        0.10394381839099977,
        0.6386276627880328,
        0.6677762547403977,
        0.6594532477093151,
        0.4348620408598176,
        0.3148456289466115,
        0.2807288485803588,
        0.36970055126856904,
        0.30042701246956716,
        0.4457584842758917,
        0.3121409339541549,
        0.24076366291290868,
        0.653897501614663,
        0.6887308052459398,
        0.6179524198823197,
        0.7135656767849957,
        0.6892218615382805,
        0.7906979276710305,
        0.6855289251015404,
        0.8042987861425459,
        0.5728754690467802,
        0.83160074363072,
        0.5595395053171421,
        0.10665531722632748,
        0.22219358250661717,
        0.17185151641362065,
        0.20826068713476134,
        0.31798507367692846,
        0.1924180437743152,
        0.10922334299464596,
        0.2762602580778138,
        0.42095335375210247,
        0.3178337530794579,
        0.7288923359082587,
        0.4996179298998092,
        0.6176516434584457,
        0.24384293546843464,
        0.09538976106827024,
        0.20810965449230606,
        0.22125532787602262,
        0.25315297808350795,
        0.24814952018999986,
        0.6620948279566958,
        0.7059024304239575,
        0.546681656444575,
        0.6962174223619582,
        0.6914267044043005,
        0.7629065401978635,
        0.7125236350007406,
        0.7385022018690104,
        0.7882066966897884,
        0.6869095717718242,
        0.6666446450467932,
        0.7354741522754347,
        0.7747437768609836,
        0.6652290055361096,
        0.6768660059812266,
        0.3182304582638064,
        0.3076005024081317,
        0.6728057375745967,
        0.7483156068292514,
        0.72465674010181,
        0.7084925961293712,
        0.6194807400296902,
        0.7704247578785001,
        0.6741031128687963,
        0.2689048178743355,
        0.2881388311029494,
        0.3338428403778196,
        0.3428047585363065,
        0.6670391824652125,
        0.5909865743255949,
        0.8180599918560015,
        0.7663728330201215,
        0.7406458139245021,
        0.6225340873250362,
        0.20727694937313737,
        0.7566985095799171,
        0.5995783823241199,
        0.5755915846566031,
        0.31940269611273325,
        0.2684356659599383,
        0.4179058596468505,
        0.3226842991377475,
        0.3194560041392668,
        0.38843314754279906,
        0.6302873920993567,
        0.6920443061624953,
        0.8381032978151212,
        0.6154397674760111,
        0.6051744962849936,
        0.7275485330583746,
        0.8752332499654365,
        0.787554067651632,
        0.6966234393577841,
        0.8468425032115873,
        0.6713692873237744,
        0.7107401459013093,
        0.647693681928239,
        0.7032967622192127,
        0.6768564457958448,
        0.6809463149384829,
        0.8354411205746335,
        0.3149390753316263,
        0.26078750559491565,
        0.3048547675877459,
        0.24080480280230418,
        0.2369407734753333,
        0.42369337384355066,
        0.24747325056857583,
        0.3221633483723935,
        0.6084042562166886,
        0.7323605510715221,
        0.7677728429779059,
        0.7709054489703849,
        0.7128420928220103,
        0.7334414733139358,
        0.65757133665899,
        0.5876851024461306,
        0.7471372577898426,
        0.8039026834167761,
        0.8078983268765781,
        0.5862534024307776,
        0.9585414261546034,
        0.5586690696580309,
        0.7722030356684881,
        0.2266013569562273,
        0.13523455962904235,
        0.0270408631691271,
        0.41896797932306723,
        0.6344746352244921,
        0.697003871222105,
        0.6873959615139358,
        0.5194613281816973,
        0.6964264960586843,
        0.5621031078567679,
        0.7618354959607812,
        0.8898866555305469,
        0.6365002950293557,
        0.763622874825315,
        0.6911191548092122,
        0.8810288481392692,
        0.65367061381303,
        0.6616493979395937,
        0.8211484944919287,
        0.6916012209919686,
        0.5947780871947848,
        0.7535183133172247,
        0.5743584218366753,
        0.6984213983897418,
        0.26566195208801036,
        0.2651617065131612,
        0.24206488461386863,
        0.3706830720592122,
        0.5511026858209076,
        0.3357242907509114,
        0.34751033386304325,
        0.40317666081072867,
        0.8724737439627313,
        0.816471268942,
        0.7861717686684874,
        0.6294682229283041,
        0.6853485408336736,
        0.9000299633690914,
        0.8658738205547842,
        0.6958590965897699,
        0.7916350466569624,
        0.7694315626040797,
        0.8410658933184058,
        0.2818747833268396,
        0.38884719652763816,
        0.2001720348557044,
        0.33607751303757233,
        0.28437064823914254,
        0.18937571508577336,
        0.25657546981760687,
        0.2910956994924876,
        0.3930298154305598,
        0.2653575980577582,
        0.30201656622014333,
        0.28315857447408016,
        0.364569964644265,
        0.6064710551586454,
        0.4715966178377734,
        0.25928263998775136,
        0.45839412787221306,
        0.7175203689442538,
        0.5598823135787905,
        0.8708953779897616,
        0.7918851568901727,
        0.48148922415183876,
        0.0969088312994342,
        0.3836977812809678,
        0.38241713218922735,
        0.041242260436462876,
        0.3713208060581108,
        0.7185494856967428,
        0.675578848136749,
        0.3923903067437553,
        0.5287166370897121,
        0.30921683336351735,
        0.45640114172897883,
        0.2102628814170225,
        0.20526809907264507,
        0.3678527064595313,
        0.12247976770781853,
        0.2396146596479179,
        0.30483025147204645,
        0.38076224537751097,
        0.8110609608480669,
        0.6446891514903311,
        0.5654988243527511,
        0.5907060648596355,
        0.6469227335585058,
        0.8504772383244542,
        0.7398425883130914,
        0.1874685687986622,
        0.35414594924188586,
        0.4547418056828413,
        0.2383804734465874,
        0.30868014159257384,
        0.22123353887162378,
        0.4230852236413797,
        0.262835826400775,
        0.530405499574985,
        0.3580661857011359,
        0.3870778591361544,
        0.2856353737173356,
        0.7820792058916174,
        0.7756700545119475,
        0.6153790317768165,
        0.7346722034303704,
        0.821563172363596,
        0.5572397508066157,
        0.7592153549502426,
        0.6425005579637593,
        0.8589151828681151,
        0.5263930271643108,
        0.7724756365328539,
        0.5608016367313627,
        0.7831409259114421,
        0.4538339835569628,
        0.24516507206643814,
        0.26920678205466875,
        0.37564960561555283,
        0.7714889951324937,
        0.6628464897540859,
        0.7817208636824384,
        0.871079340718085,
        0.3576726664443952,
        0.9063357972887425,
        0.8914225195678813,
        0.5649152895255689,
        0.3708131825545971,
        0.378935698177261,
        0.30025301814036043,
        0.48819593885252677,
        0.12982369852827952,
        0.4041312897354203,
        0.23579294342656856,
        0.32942940781449437,
        0.284119838331595,
        0.3574450968508066,
        0.3898895282831939,
        0.4277146287713198,
        0.10544495860871014,
        0.766979626008704,
        0.8569862374907333,
        0.3168413119092381,
        0.282684870980101,
        0.1823791572420694,
        0.1532452072160907,
        0.2979210288807563,
        0.3593624328989152,
        0.4131361803780588,
        0.3407894871127072,
        0.27289400007275966,
        0.8069785763277281,
        0.5750325668287155,
        0.5879021752755357,
        0.6411312381616816,
        0.39950138991522277,
        0.25532652209046625,
        0.36118510975442975,
        0.4013562381589701,
        0.3342812212070699,
        0.18871486975271895,
        0.15911586162278685,
        0.2792690657259678,
        0.48689029234752607,
        0.9343891377309951,
        0.3165638912823798,
        0.30579663008069496,
        0.38516951448722714,
        0.17874039066676314,
        0.7022590869169011,
        0.838641517097153,
        0.8845248559320332,
        0.5061747844328818,
        0.8127187037624601,
        0.7077112548469047,
        0.5475648975801515,
        0.8022997400264182,
        0.7435616139910883,
        0.6806718004766452,
        0.48133686336092524,
        0.3946101950960555,
        0.6074938428073376,
        0.7453814073842969,
        0.6133275198046992,
        0.5615030354045377,
        0.7233706170231885,
        0.6824262413606994,
        0.6870063172353081,
        0.7604645532053259,
        0.5949194033299167,
        0.5656543653709686,
        0.60546177624492,
        0.5693192402586397,
        0.7197023704733059,
        0.7944209524056183,
        0.5971761440950797,
        0.7127725968040972,
        0.15549569860205031,
        0.2826966457375891,
        0.24745437383648464,
        0.23940079815220863,
        0.6256988676881061,
        0.663427981904551,
        0.6747347918380369,
        0.750727089654014,
        0.764645291160467,
        0.8069824837634892,
        0.8057114838397511,
        0.6421629145074583,
        0.731515254907006,
        0.5065433387162678,
        0.6944385001795266,
        0.698349751650417,
        0.8225118138700304,
        0.639848222062034,
        0.5143336557103294,
        0.6710685693305948,
        0.7841180694455305,
        0.7803851439309655,
        0.5769936413242496,
        0.7660877949689634,
        0.7868225696568528,
        0.551537908127468,
        0.771283803582419,
        0.8087695616067827,
        0.6585772090574948,
        0.7126727588046587,
        0.9149810067234826,
        0.7377306354755032,
        0.21538270349815977,
        0.2368197022795584,
        0.29631679361204916,
        0.21121618194095826,
        0.20395003488935284,
        0.33383096152773717,
        0.2812087394692685,
        0.5711679259500002,
        0.7492597091005911,
        0.6501982423431355,
        0.5828357794840997,
        0.718636971918762,
        0.8465495736405803,
        0.5125447229338858,
        0.5942194372851044,
        0.7166898180697389,
        0.7474012569420394,
        0.7715048862260858,
        0.34951041237108654,
        0.24959007266261218,
        0.87612223332261,
        0.5132362985786827,
        0.7516894923865232,
        0.5649592608507562,
        0.194731354908649,
        0.3717886299590306,
        0.4628725959856803,
        0.8770952216244854,
        0.7198661673809413,
        0.8099245475536633,
        0.7988798861851554,
        0.6172548674572179,
        0.30739369818653006,
        0.4377797069830692,
        0.16406025382145337,
        0.3921169180083815,
        0.3284103685802352,
        0.23974906990950423,
        0.0920484827027689,
        0.19704583097216102,
        0.3666215370929048,
        0.686118540266857,
        0.49320464357696236,
        0.6267338788251852,
        0.2244593089785771,
        0.20326544778545164,
        0.16335828252642476,
        0.37114931485109676,
        0.3324051468200603,
        0.37193962929422014,
        0.160374038927286,
        0.17737561749042224,
        0.31119755678995153,
        0.4326807712307871,
        0.33698607824754884,
        0.3406866163417822,
        0.239506078656171,
        0.1256973384903759,
        0.030156093513544594,
        0.03622259445028143,
        0.258945391899525,
        0.4599902947435864,
        0.2514382058495184,
        0.35152643610264,
        0.9115608275518667,
        0.5452651731240767,
        0.7917279164421228,
        0.8855452337483888,
        0.5380728747317668,
        0.5187056424724721,
        0.673766802136615,
        0.6079085089334247,
        0.8060828385549595,
        0.6580255715381346,
        0.6667582583506867,
        0.7260139600150886,
        0.6115573607660938,
        0.7823413756264631,
        0.8334546393312711,
        0.7353876463170261,
        0.7315048449754088,
        0.8660957805973374,
        0.3666771315287234,
        0.11514951102915275,
        0.1303241071172511,
        0.463058753068747,
        0.22141377425936207,
        0.3494617745329809,
        0.456587219242179,
        0.1975344554373818,
        0.34880910775900564,
        0.2530099774868526,
        0.16289020596449993,
        0.43679211947150554,
        -0.12417935636767266,
        0.2717831532953263,
        0.30460183815497327,
        0.12860815415518947,
        0.46205220506991074,
        0.5619475448856572,
        0.4104498142610013,
        0.2628057057899338,
        0.2464322773021035,
        0.15968024767431885,
        0.22717169542718574,
        0.4702763183439326,
        0.28011745831739154,
        0.29013015469522424,
        0.31794343347517295,
        0.04063340791071312,
        0.37625695207132576,
        0.2539692843171994,
        0.7902260208574142,
        0.7581064755023391,
        0.7480209301253007,
        0.5686848893004547,
        0.7358515236820562,
        0.6948772861043309,
        0.9645728051776709,
        0.8392283271090994,
        0.5449140787418955,
        0.701141333925489,
        0.7067846549851728,
        0.6400162304894432,
        0.37189395800011793,
        0.29428499072746706,
        0.2995342448813766,
        0.3227511733455909,
        0.4416410651749912,
        0.3862618801455168,
        0.3487991407944414,
        0.18988773839236162,
        0.5141422868278778,
        0.11129989701929048,
        0.3532742547495341,
        0.10208783523640964,
        0.20652348908597493,
        0.42783153161653315,
        0.261650346971984,
        0.1880565652980818,
        0.26033824801043387,
        0.31390439074194426,
        0.14695480105191436,
        0.4528769518947468,
        0.22106974827528605,
        0.2639193099614255,
        0.26473426326966987,
        0.2255480902934354,
        0.31497301118269805,
        0.2505653573349477,
        0.25580451620742367,
        0.19389553493497516,
        0.31666966305896094,
        0.2894422820329824,
        0.2016420543004558,
        0.3585174416972472,
        0.19314733525969596,
        0.2935214708409333,
        0.2882502445264702,
        0.3378438062118659,
        0.3719574737054041,
        0.37858250489620293,
        0.2773840347005723,
        0.17031487459261702,
        0.3555861450251631,
        0.3253217858966208,
        0.07539408173016822,
        0.12004896222110709,
        0.30528829090546117,
        0.08785194030436172,
        0.39641516600419746,
        0.29041789445256133,
        -0.025560351888222567,
        0.5830079795147862,
        0.41313767389832284,
        0.4352536502562632,
        0.34485903930362904,
        0.20727115749200364,
        0.1278010039879259,
        0.6148623168313713,
        0.7704329897467568,
        0.7802344734864717,
        0.7150095504094326,
        0.8194798890411127,
        0.7443590421765628,
        0.7107952740504367,
        0.6255294095890926,
        0.5216122042953368,
        0.7141179080470185,
        0.9083855686058182,
        0.6870213955741914,
        0.9871773336405512,
        0.8887440236496096,
        0.8542124085735588,
        0.6835467640478881,
        0.6204388055699583,
        0.7008664676281672,
        0.7480895625880264,
        0.6371894216181503,
        0.7106454856949533,
        0.6846363732125617,
        0.560053170015262,
        0.6708587312082535,
        0.7744585534689717,
        0.2864272695130178,
        0.18545410101580118,
        0.26719073068832955,
        0.36393050693970297,
        0.3432897656601881,
        0.35193009906538103,
        0.31123050337007296,
        0.169359030982635,
        0.21581393076230482,
        0.279194869277592,
        0.2174112126384801,
        0.32993812201058104,
        0.3745607175092207,
        0.3773525437942556,
        0.2202755259982812,
        0.4050411780299481,
        0.5162523179743728,
        0.31666659358235544,
        0.8535245903076254,
        0.8051464417877854,
        0.4322611384250391,
        0.37343387734285527,
        0.28131966958557925,
        0.3660353215014769,
        0.31850545380280537,
        0.3935913054216117,
        0.14156741705170295,
        0.35393268394630334,
        0.2919545716997964,
        0.3163491927132103,
        0.3684454860570452,
        0.3257577665108048,
        0.2717116132409691,
        0.2456260971081148,
        0.8736111459098612,
        0.32505200245923377,
        0.19234506458846581,
        0.16288707114492512,
        0.3134609302545891,
        0.1630241300848794,
        0.37308094108486417,
        0.1483391686029874,
        0.3931853401398413,
        0.41346331764517114,
        0.11935718658085745,
        0.4787762290991347,
        0.7018976668380987,
        0.89814734054853,
        0.5988703887685114,
        0.6073831426045415,
        0.7330196112796,
        0.6440191833164955,
        0.6741017411055896,
        0.15363972466157322,
        0.7780940867779538,
        0.7469982919734259,
        0.9114492693088803,
        0.6210968637732353,
        0.5950756739941668,
        0.7267130245661533,
        0.5512284185419374,
        0.7847831729613766,
        0.7364166796026592,
        0.6137435716693512,
        0.7533765443835375,
        0.7078782625386587,
        0.6780453824505972,
        0.6761784767554511,
        0.6072670738816616,
        0.6502374858973549,
        0.6380601504957326,
        0.260011400271389,
        0.18153369335943026,
        0.26476412356988405,
        0.20625674274450345,
        0.267491713590815,
        0.32339336460853507,
        0.40913934714651584,
        0.23778904590154312,
        0.2012482106706392,
        0.15152528743909832,
        0.17720147872469022,
        0.3355998773251339,
        0.200705395782909,
        0.4012107059413391,
        0.4224683398040603,
        0.5921904773306457,
        0.8400712118612153,
        0.6690171629416105,
        0.40878478158471643,
        0.21075934453250658,
        0.4532759393815085,
        0.16430136747624907,
        0.2831438708937599,
        0.2431999092622969,
        0.36999766404589896,
        0.28866768764396356,
        0.4562179066473166,
        0.3556514608370393,
        0.4113468606470611,
        0.2658761909160202,
        0.3929189387141654,
        0.32502686924218654,
        0.24961515359424588,
        0.6941606407184296,
        0.7669548485652268,
        0.9010498801444816,
        0.5014535077440435,
        0.7658607032103794,
        0.6499051658547522,
        0.128242364057756,
        0.045087424398241885,
        0.23448479644723116,
        0.45928395781285103,
        0.11108409852393589,
        0.2641331609981895,
        0.18452876938170704,
        0.28750834756670207,
        0.29928043820067096,
        0.7966780825956641,
        0.869549115686335,
        0.8465431792562452,
        0.6977534776707905,
        0.8102765430414576,
        0.8783404616756911,
        0.533564698302144,
        0.7740156220328017,
        0.6788940028956683,
        0.763977900699656,
        0.393705480126843,
        0.12104045461651768,
        0.30518220269166924,
        0.3047546877603242,
        0.4906414906474502,
        0.45343853920946725,
        0.586951210155968,
        0.6885496649568907,
        0.7434983233444511,
        0.6668919281871512,
        0.2866839563886565,
        0.275890227311349,
        0.20952865788225064,
        0.2280558556545647,
        0.35228269733945533,
        0.3564095781162628,
        0.3122313651019828,
        0.369197974309281,
        0.423199200891847,
        0.3231993776553959,
        0.28601345753381474,
        0.30238549729127767,
        0.29053419812849945,
        0.22743822700777663,
        0.33755600175175493,
        0.2134391244456625,
        0.3759918087746259,
        0.20973751449417413,
        0.3420935602883395,
        0.30813077141354717,
        0.25598334042098164,
        0.32920669856681806,
        0.2756543539911337,
        0.3027913398619248,
        0.3393832157324507,
        0.2912542185571299,
        0.20450504295510155,
        0.35143152100620073,
        0.2424033424682297,
        0.1141029097762962,
        0.19012591594171682,
        0.1601791202880501,
        0.9385137760292074,
        0.6614278388425762,
        0.79595096119191,
        0.693416742321677,
        0.7707987762030049,
        0.6521441868864196,
        0.6271572227854831,
        0.5110243094708526,
        0.613498798971091,
        0.7845426661963965,
        0.660352218429096,
        0.6228935970056991,
        0.3488263887213882,
        0.32443011232541813,
        0.1783611022094807,
        0.28113857975801704,
        0.44910725756068487,
        0.31732315211753404,
        0.22119845630645518,
        0.2581347463071769,
        0.31247792809389174,
        0.4792679116630077,
        0.4038287349657589,
        0.12492041639427172,
        0.40128111136084377,
        0.18360214717517923,
        0.4912850664982498,
        0.16410992767977978,
        0.22632159915662645,
        0.5716470850076029,
        0.18828784628455505,
        0.2556289246390643,
        0.2019787414470792,
        0.18354864437061374,
        0.18558884530920625,
        0.3561088288111671,
        0.19576551951432278,
        0.39885704262339317,
        0.31103126075716725,
        0.4961458137163528,
        0.34112496979710666,
        0.1571825967421547,
        0.3447807994587204,
        0.6443628682629556,
        0.7899793910974744,
        0.8417399877752086,
        0.5842288242777605,
        0.6644439839160717,
        1.055902165103199,
        0.715798802058618,
        0.7118868453207061,
        0.8265459112733344,
        0.8259477730279617,
        0.652526429453644,
        0.5504525942155757,
        0.9446161947815288,
        0.8073594753944644,
        0.2839344037893036,
        0.2297960169711419,
        0.5459747124400101,
        0.29272039820824935,
        0.3413495326941405,
        0.2822099091620699,
        0.25640939221615994,
        0.2772056678238192,
        0.3836092339798858,
        0.16084328448976518,
        0.4734547502687,
        0.1727508090915594,
        0.175549039757591,
        0.19087101619123983,
        0.36491925746387743,
        0.37921578173029796,
        0.41372315837558216,
        0.28443715403005115,
        0.203145179630009,
        0.40503624754323636,
        0.32728877068847706,
        0.10794747048599039,
        0.2086946786399379,
        0.25864792575319023,
        0.7207155584180466,
        0.8380367475282295,
        0.8173810720602414,
        0.630329311554974,
        0.32000717444725674,
        0.22576539036552495,
        0.38680297436237765,
        0.4748755397882336,
        0.3424246485128637,
        0.2153224781673274,
        0.3227902041845177,
        0.2530608719124578,
        0.2640991230000091,
        0.22570316733985554,
        0.36695452233053044,
        0.2507406530460748,
        0.18368755241062878,
        0.12737050424763763,
        0.6021614325616884,
        0.6345873206676605,
        0.7983094401268604,
        0.7556190832247083,
        0.5802140859526915,
        0.7398814933887715,
        0.771390506714543,
        0.6000130872720054,
        0.6012880475452006,
        0.6417021787407393,
        0.6597369982520923,
        0.8272155775030744,
        0.746373516023032,
        0.7272956584900336,
        0.7744808151324629,
        0.3078541212178956,
        0.43956113506420313,
        0.20334376644901123,
        0.21969307442213998,
        0.3100922119665579,
        0.7051318842467038,
        0.7742080498678433,
        0.6483659882198356,
        0.48623107191685944,
        0.7725003660853826,
        0.34870774048958186,
        0.3290570787872263,
        0.31097733054541654,
        0.2697325851156154,
        0.2567516720813831,
        0.18940733279306524,
        0.41944752640119565,
        0.2616312864525938,
        0.3767986214319462,
        0.20888147372983412,
        0.23988487311685494,
        0.7617041836016396,
        0.023727906836384986,
        0.3127362353181204,
        0.240731428064806,
        0.31455995053111435,
        0.339521493696908,
        0.24056021959575144,
        0.3715931252802633,
        0.4263958900693415,
        0.36518997471806824,
        0.1276861087838192,
        0.1442072076674523,
        0.4045664825105615,
        0.3928375148605029,
        0.27167040089381683,
        0.149511974922398,
        0.27984135802828364,
        0.6906460188706527,
        0.4071591533043518,
        0.38039490483255267,
        0.24637717339275247,
        0.2692308077614375,
        0.3088692049598218,
        0.3942041513386611,
        0.3483114884842751,
        0.1428457414691716,
        0.15001499987088188,
        0.2784719506665416,
        0.502771462068565,
        0.7236311877143526,
        0.9466713454953619,
        1.0838372768733353,
        0.8241973073179453,
        0.7714237310791553,
        0.9423243153428585,
        0.7173527328034996,
        0.69253321010949,
        0.6859797784852718,
        0.6422683780274754,
        0.7332890405437605,
        0.7924638016298496,
        0.6350493475036237,
        0.806861863764059,
        0.6727562049187176,
        0.4012256343744817,
        0.31158854694925947,
        0.8845670207000919,
        0.7667580007681635,
        0.2393783254524121,
        0.3995487024510321,
        0.7184991589631201,
        0.6626420289096544,
        0.767545203673286,
        0.5805646623088299,
        0.6800556557807973,
        0.6248518855123831,
        0.7479105398908722,
        0.5643649957633615,
        0.7595514044926197,
        0.6449840468415198,
        0.54545138959912,
        0.7567997876285597,
        0.6970595001794455,
        0.427804673952774,
        0.37799714667980006,
        0.5854277591489468,
        0.2765601217722609,
        0.4049840328456574,
        0.37317057318327945,
        0.4044173449992458,
        0.01489912039124319,
        0.27673645952920184,
        0.3123025040865137,
        0.1771034784131918,
        0.21512963598496626,
        0.3808375402262954,
        0.07826087959329092,
        0.4273826602433788,
        0.20412722080497056,
        0.32847999689671664,
        0.19427286604992747,
        0.5180556834590968,
        -0.07530955454798396,
        0.20080869664246026,
        0.6809884589209181,
        0.6468512587988849,
        0.6476986988702055,
        0.643523770328098,
        0.8290784264578769,
        0.761752052144046,
        0.4882818056017187,
        0.657513505874001,
        0.24497996766278554,
        0.25778588441311007,
        0.28029129602243075,
        0.42316244794511804,
        0.5572962022358431,
        0.6314437610274876,
        0.6661098306151477,
        0.8228730073421132,
        0.7334250321804902,
        0.694089095901062,
        0.7449976189512086,
        0.6388164497002128,
        0.6329330060413,
        0.8415235748501885,
        0.7003453333018621,
        0.7283468058015069,
        0.9370042958158841,
        0.781506576322092,
        0.6947702686289869,
        0.938088368339977,
        0.8602204404578864,
        0.610554393709626,
        0.6125188037307265,
        0.4459459971669199,
        0.7709874138154842,
        0.5334518869016318,
        0.7691173953744592,
        0.5953810353273806,
        0.6658351351267335,
        0.68407075332517,
        0.6284494978761767,
        0.6580388155057297,
        0.7505509938600498,
        0.8430607337142678,
        0.6323109708679165,
        0.2829682229455138,
        0.6778311784506178,
        0.6957868822241356,
        0.6882430403070822,
        0.6268002187743954,
        0.7074113296329738,
        0.5726708744395517,
        0.6426591842566467,
        0.52923127505177,
        0.7116575592197536,
        0.72150897733769,
        0.750926504032383,
        0.6479477463175437,
        0.6891715342994673,
        0.6685994838391367,
        0.7915915852147276,
        0.09108358061718137,
        0.4999148184174373,
        0.13322537737707255,
        0.14830821131327132,
        0.25283360066649946,
        0.308373267088442,
        0.32033698252306825,
        0.24108661886126243,
        0.12266407466233765,
        0.14200043071819188,
        0.27083174389871506,
        0.288116632125156,
        0.11957340593798188,
        0.2530474749334049,
        0.2564636455725526,
        0.34465719789311855,
        0.27498993555651774,
        0.2895768306853725,
        0.17642806742276046,
        0.3359267199435089,
        0.4316376840389728,
        0.8925484409425902,
        0.7235319523659741,
        0.28030832050062654,
        0.42093436759498637,
        0.4343961160137529,
        0.2542628454076097,
        0.4604408552839482,
        0.6126009056004963,
        0.08873710125632117,
        0.3985927722566284,
        0.17201044564267953,
        0.2421645885626506,
        0.1905380439372623,
        0.5465583838117591,
        1.020059131431436,
        0.7029618300057626,
        0.7228710555503631,
        0.7978057516131172,
        0.6612330277537609,
        0.6746531929035151,
        0.7959168949521828,
        0.8663366883846524,
        0.7795383776466923,
        0.7222864227698905,
        0.6755571071355289,
        0.7152331023137622,
        0.6100095234512259,
        0.6993494652837935,
        0.8955146191153327,
        0.6395812462894922,
        0.5980484687777176,
        0.6543486532229975,
        0.8933588420148865,
        0.6076509761618092,
        0.6358828042739721,
        0.8466278962992859,
        0.5210000631396254,
        0.6184099423493181,
        0.2500147179697614,
        0.18483284766333263,
        0.4664643110940087,
        0.374665305062468,
        0.5095796418725456,
        0.3077018969658351,
        0.8901212765786258,
        0.652315135586795,
        0.7485621276179628,
        0.49740256277015105,
        0.7764374464176547,
        0.6879526180506135,
        0.7917833893388388,
        0.6932625328988519,
        0.7782049227509181,
        0.740982629961102,
        0.5028248838542044,
        0.8355293911797131,
        0.7957594387478351,
        0.7094545602635868,
        0.20670828003539102,
        0.38071170253885445,
        0.6128690876620206,
        0.8360298775735042,
        0.6543585741405668,
        0.7560256287731625,
        0.7879281060361626,
        1.0726979405531427,
        0.6226617936234431,
        0.9381081345853682,
        0.3858870220987555,
        0.3637618262320764,
        0.2657293075873157,
        0.22309946875627198,
        0.36132567215311084,
        0.23777147611912677,
        0.4825960846346006,
        0.29714231023134474,
        0.3054342503442503,
        0.22205911442189316,
        0.25726124523725774,
        0.38376860819443404,
        0.2943813555924842,
        0.27472127293798465,
        0.36263225657829246,
        0.22963594437437027,
        0.3189205668796847,
        0.35001271762709923,
        0.27782374962312095,
        0.34616206001252475,
        0.3858991479414415,
        0.1259562729637737,
        0.2044133369608062,
        0.2988998116040648,
        0.3592129074710517,
        0.7506806396262312,
        0.6827018344427691,
        0.6526184546823843,
        0.6131908162272023,
        0.6013093948416637,
        0.6418032621382104,
        0.28964359757835056,
        0.48460776137254946,
        0.18494209773176137,
        0.2780938664519624,
        0.254976556799564,
        0.1886147760778102,
        0.5227677804835809,
        0.3069031446077115,
        0.4329993920507288,
        0.1429953015846806,
        0.11090576463421596,
        0.2612369267088902,
        0.43247395030460806,
        0.19025888353024278,
        0.16354073074994385,
        0.3684203193104232,
        0.45448995383496776,
        0.5455060857189358,
        0.5975702204698651,
        0.6656355076180768,
        0.5916530865300264,
        0.6867556109481738,
        0.6139916192297225,
        0.6116235122617389,
        0.774622160189656,
        0.8208914268739114,
        0.8412406358209766,
        0.6057234501013721,
        0.7419972839479358,
        0.5934288508089806,
        0.20343473909518953,
        0.07382413153029939,
        0.25291941392253503,
        0.19811972588176432,
        0.17787983606542865,
        0.37237846541076514,
        0.3465105441612341,
        0.462691666802788,
        0.3175121865280256,
        0.44268587618281713,
        0.34045769020936484,
        0.3046778349201892,
        0.4186813341045908,
        0.2768730415869374,
        0.3112411217187623,
        0.3161669193052616,
        0.42150873637100605,
        0.4043794567207216,
        0.23180443976389106,
        0.7038451496918443,
        0.6567697679024398,
        0.5391401663330999,
        0.66311502794939,
        0.7983468287844474,
        0.7361391797578939,
        0.2526233439254413,
        0.24066112121322084,
        0.3710465506060749,
        0.11217043932396699,
        0.2847314005406336,
        0.33148735079688185,
        0.26768003539575647,
        0.34592920155565987,
        0.22083082771227136,
        0.25396440567378475,
        0.9103991952320374,
        0.6894403463466091,
        0.9186836471452721,
        0.7402050146355678,
        0.3277078852113834,
        0.16931178287284043,
        0.41481862326636737,
        0.29287931831547476,
        -0.028090285426084664,
        0.3973923210662534,
        0.2874036727397753,
        0.27684102137715216,
        0.3740854543146024,
        0.2526731201557338,
        0.34513466218552485,
        0.17322708114547627,
        0.16282541921191718,
        0.17535425228771553,
        0.12810291023824905,
        0.28262801795346776,
        0.7618794561132768,
        0.6562366653855597,
        0.7975007196372053,
        0.07068690818417107,
        0.1982288910097387,
        0.1679941699902461,
        0.47789849446789995,
        0.4004028671392933,
        0.3440543831665677,
        0.9465433417757643,
        0.8698720035845102,
        0.8959313357783664,
        0.5446356297278395,
        0.6532787177359713,
        0.7423332996810449,
        0.537969796263464,
        0.7335663651550444,
        0.3044305575264668,
        0.7927777296740101,
        0.5424574365719109,
        0.7770160521119637,
        0.8374686477511731,
        0.7058837507090454,
        0.6468912171097265,
        0.7534378352185507,
        0.8481016653873006,
        0.8799502917607027,
        0.7327903126187724,
        0.576606090682818,
        0.7765888787921502,
        0.5221975527217354,
        0.19887978354287267,
        0.2593196857290838,
        0.10560831933838417,
        0.3730026929286548,
        0.3321578777160209,
        0.5002868590313808,
        0.04510400912686434,
        0.42731576683612715,
        0.3130874547108067,
        0.42445958774495046,
        0.20385492573551983,
        0.34058739726508613,
        0.7972612766100045,
        0.7689600097000439,
        0.09992515795994979,
        0.16956458287031903,
        0.8557190803091183,
        0.6643510345297373,
        0.7717292056665116,
        0.3004392979572179,
        0.2934594962033151,
        0.4253136725601001,
        0.2690506164975129,
        0.2467535322649144,
        0.44953098910253253,
        0.2432333834187744,
        0.20968814358053625,
        0.34576493222743343,
        0.10659036899876297,
        0.7106204863810279,
        0.7204178596492149,
        0.6618671427382348,
        0.6395058980029275,
        0.7557645723040098,
        0.5920571668119764,
        0.9583679109566016,
        0.6376334662313412,
        0.8181990176545177,
        0.8900792902180273,
        0.8029201950853079,
        0.7993964328617894,
        0.791387915500312,
        0.6862649128294506,
        0.7292759098261395,
        0.7222943235846647,
        0.49425571099403354,
        0.6891134437476917,
        0.00549599935561858,
        0.3055430140359915,
        0.3670435502634184,
        0.3761219769108759,
        0.2818757864035644,
        0.12590055743184816,
        0.3356717057612065,
        0.3301404946072627,
        0.32394127923507965,
        0.7425994449203869,
        0.49152209765200267,
        0.5837047156290002,
        0.5177178670070608,
        0.6282482928362613,
        0.6059870476977417,
        0.7333164033735583,
        0.6903124694337789,
        0.48504916438160345,
        0.243991313781034,
        0.3479713184433567,
        0.37861064490504354,
        0.5153471375626153,
        0.22179815688745838,
        0.2926137685898585,
        0.718809593059093,
        0.596364228516561,
        0.6143245396729692,
        0.14550909573636858,
        0.12803715460525844,
        0.3443016008352397,
        0.2623542628662471,
        0.37531976559611724,
        0.37730650936570687,
        0.2766206195994328,
        0.292958709215099,
        0.32894516182660094,
        0.2706087999967156,
        0.2992063329128417,
        0.2655473914999216,
        0.213481259931399,
        0.7613098646662048,
        0.6950493456083109,
        0.7593598611447612,
        0.7068165336640155,
        0.5001086148373842,
        0.652416734521437,
        0.5094230900355685,
        0.84962096984856,
        0.5402490356388876,
        0.6709087911144653,
        0.8772411577727647,
        0.7235081502462073,
        0.9312312155267772,
        0.868656191845237,
        0.7403774693623527,
        0.6952967045984723,
        0.6829029991140563,
        0.7979553307413797,
        0.7183486617084746,
        0.645349022477815,
        0.7635638918976522,
        0.19857403956450437,
        0.2944436983420198,
        0.32440955903761315,
        0.38052251483629357,
        0.3467975488628318,
        0.4647607584275523,
        0.5824247003474277,
        0.9018703433460865,
        0.7502184662789361,
        0.569139126141781,
        0.7025021276648745,
        0.6731902382690991,
        0.7483866594262144,
        0.7004355430436249,
        0.6509950439700849,
        0.5910297842053304,
        0.8946827325017217,
        0.5794772587433183,
        0.7371933478967746,
        0.7100824249821533,
        0.6835218867708567,
        0.7033237767984583,
        0.74820153012735,
        0.7845353484804056,
        0.6418205683522842,
        0.8322908522321135,
        0.7544466614363455,
        0.7410330081748148,
        0.7952009706829941,
        0.6811345130901193,
        0.6168779784868539,
        0.7369847334244607,
        0.6859899405100929,
        0.3114522909113659,
        0.4291908210247386,
        0.1628346421523331,
        0.308756967030733,
        0.09601629113718134,
        0.22140541891571028,
        0.0077990721123121455,
        0.11881777443835055,
        0.21468178325494855,
        0.4186538827237956,
        0.24378221200991906,
        0.2807829935905973,
        0.2281578329599526,
        0.30585528616468616,
        0.4841397828925343,
        0.6562199168142636,
        0.6869566438493178,
        0.5896049161383713,
        0.6723166964416717,
        0.8012009286022328,
        0.6060423724236818,
        0.6911854697250319,
        0.5855513055112002,
        0.8894206923191477,
        0.8388528163723129,
        0.7639201135802997,
        0.6635444138059126,
        0.9463785275969379,
        0.7221229682537141,
        0.6583063217508774,
        0.7380746439217074,
        0.3242226455180529,
        0.3410972419531867,
        0.84508005392131,
        0.6044469205943508,
        0.7455272800846182,
        0.6614861700988544,
        0.8029985415227501,
        0.7736311204450627,
        0.6749719101327343,
        0.6272950373133838,
        0.2701347119704202,
        0.20697527574186067,
        0.22073554341268378,
        0.23976937206158822,
        0.3278749872029651,
        0.21100966961800663,
        0.22139793834216992,
        0.212000367305017,
        0.33156815008292595,
        0.5001018905425866,
        0.17090973152799524,
        0.3257705118761446,
        0.3588339421200306,
        0.4828726695631165,
        0.19948265968048587,
        0.2964167494046313,
        0.15382589336719568,
        0.27872032493517007,
        0.35834649698878485,
        0.3004558657867377,
        0.292256796775927,
        0.2487100210819768,
        0.6741761491819994,
        0.7102572139172701,
        0.2964293552866418,
        0.2654993124646003,
        0.31372702206322384,
        0.3911026545762329,
        0.2763041351746421,
        0.3532392594931632,
        0.19407432798071764,
        0.37560599260699257,
        0.2161145468866216,
        0.18126771730423114,
        0.29946006232768574,
        0.3029093401136277,
        0.8327885487586677,
        0.8284486829055003,
        0.7588099920701669,
        0.6217161424530269,
        0.07071594839138615,
        0.2892798831265173,
        -0.03164512940848209,
        0.42575207285952943,
        0.4156741191229793,
        0.2316429983386637,
        0.4943847064278865,
        0.37666445341872146,
        0.4332513606573325,
        0.058399884002637396,
        0.33327546965027116,
        0.37947144382182674,
        0.1799251125206435,
        0.41256834581007573,
        0.2072698621826872,
        0.13991604416969314,
        0.4972723463475851,
        0.33980115860834476,
        0.39508527411798927,
        0.38414152628857107,
        0.5725628254455172,
        0.20466469751900448,
        0.32258060616010537,
        0.4629900551959231,
        0.1683350061671707,
        0.5160989101633658,
        0.1499896756272064,
        0.2095632730755293,
        0.23194273762871792,
        0.26369111179266014,
        0.23512897374306635,
        0.22593864762040722,
        0.6409686224173261,
        0.8278799518088263,
        0.7267322503887113,
        0.8657875732670246,
        0.6819236099566497,
        0.6864389872264469,
        0.6863989117091384,
        0.6758020099681157,
        0.6346160984557447,
        0.6979077916703819,
        1.054547077661659,
        0.5920494737634315,
        0.7703193159351883,
        0.8613055905162573,
        0.8124768440837906,
        0.620082440843815,
        0.7138836647253282,
        0.6265525466701519,
        0.5788989825473468,
        0.892527944607791,
        0.4948730230225414,
        0.3069112702185551,
        0.26004908626881207,
        0.3448547604883326,
        0.7143237347753257,
        0.6952476891700426,
        0.9099370162493673,
        0.6990859905537617,
        0.6592869333591714,
        0.8026272479480796,
        0.7171899042330888,
        0.24045015306551906,
        0.22583712219965055,
        0.1826321939608121,
        0.34824891292106225,
        0.23288477237434718,
        0.4102837497353357,
        0.32616472481267467,
        0.24637612570270873,
        0.05429887592902059,
        0.47505176194084675,
        0.2362125270159311,
        0.23757123149579862,
        0.1750895591252841,
        0.47767596122243855,
        0.32600427608551297,
        0.2822125410693596,
        0.8093426656501416,
        0.7398038733518807,
        0.6154548624040642,
        0.6093575573809107,
        0.6377027064301429,
        0.16210439638513346,
        0.334881837020106,
        0.12516603328154122,
        0.225399575792427,
        0.34990341074878245,
        0.7388392265724874,
        0.7261752503942083,
        0.5434071948402739,
        0.6576035407431796,
        0.7613706492653559,
        0.6299980280024103,
        0.7237061005957246,
        0.7882597624371112,
        0.8014382765183271,
        0.7207373997766712,
        0.7817436238456119,
        0.6144462200045954,
        0.8419484967431475,
        0.7038640201177834,
        0.24657234366506064,
        0.052748074066462834,
        0.15807707836356422,
        0.20029918546604775,
        0.30251442077399254,
        0.8129311598081215,
        0.718442965986991,
        0.6062943034358613,
        0.7208178798677547,
        0.2566647384784458,
        0.2706738985991697,
        0.33818019743906197,
        -2.9887458638992016e-05,
        0.33207507421921767,
        0.25773589103967876,
        0.17300256672259545,
        0.43838371709815216,
        0.24099493647921635,
        0.07772479982240747,
        0.47915726164946465,
        0.30134279643389306,
        0.3183139509781944,
        0.6345092604256131,
        0.6992276939838856,
        0.7082603031486434,
        0.561994073643917,
        0.6837119187438381,
        0.732288564440299,
        0.7461530258258647,
        0.6386206480041746,
        0.6185023263662475,
        0.537495165130374,
        0.6785051741267195,
        0.8425798437398594,
        0.6856575374202224,
        0.725735509876703,
        0.5872799832935705,
        0.7198450062379548,
        0.2648190264624029,
        0.29983833886447553,
        0.18809316013852884,
        0.32890417626641644,
        0.1593656653947855,
        0.06003499167813878,
        0.42609747585285984,
        0.5867359288659669,
        0.7839384897928908,
        0.6569035762582252,
        0.5744250551338143,
        0.6155575771273144,
        0.21990145828584476,
        0.17332221507995063,
        0.2788955108866522,
        0.3508389414983331,
        0.6697521811295272,
        0.7383407134060224,
        0.8345513731018055,
        0.7279479224366567,
        0.5455270506035322,
        0.6840171007845866,
        0.8043627941273414,
        0.7862526739149428,
        0.548392652037647,
        0.6820461307339105,
        0.9263596034765754,
        0.2826857429719804,
        0.27591774013910125,
        0.35166232298570016,
        0.9132026377145617,
        0.7162621168260838,
        0.7383904563265229,
        0.5640473044962003,
        0.8846929853275824,
        0.6989569679313848,
        0.5977111573871897,
        0.7196159886833089,
        0.7282904552120416,
        0.8824714412959351,
        0.9110100490759987,
        0.5661765179844964,
        0.8062319479781,
        0.6152783763463886,
        0.6937226400944194,
        0.7122753177491224,
        0.8151599366323601,
        0.49168970871941886,
        0.601313844859582,
        0.29595774519432305,
        0.34291986581731754,
        0.3028876176812842,
        0.12750365601664243,
        0.4584745396242951,
        0.22915074568903296,
        0.1627966400059823,
        0.23846958184679112,
        0.4330131250168157,
        0.41085088509365114,
        0.32490522665277477,
        0.16723186449280367,
        0.6464158172197448,
        0.7924280760171596,
        0.8590737581018011,
        0.5886002017063937,
        0.5796430756857466,
        0.25441719702379106,
        0.33122761174457926,
        0.24390277527912751,
        0.2820472935073884,
        0.23730248933704817,
        0.2772584022734125,
        0.23726062435619563,
        0.3210269644466884,
        0.4189445316535378,
        0.660596399452449,
        0.830529624028658,
        0.7976818938632216,
        0.5772398742024205,
        0.5874898079832022,
        0.7434601777071002,
        0.8354920996858778,
        0.8347851600532056,
        0.6673333194823984,
        0.6895507976805993,
        0.5037413771563626,
        0.506301977784616,
        0.6972196405407612,
        0.4644945445524531,
        0.7214856441317697,
        0.7938146439487133,
        0.7577763641687852,
        0.34370281900868555,
        0.5222038869948288,
        0.3726296568995857,
        0.2831308310318026,
        0.12903635625460338,
        0.22220164571539883,
        0.2733710249544629,
        0.7197299816444733,
        0.6252332216559061,
        0.773122463831471,
        0.7793588087590868,
        0.6978806190433642,
        0.5816306430739736,
        0.5845935074428679,
        0.32703687836260253,
        0.13776896000837086,
        0.41633166956482676,
        0.7546666868312997,
        0.7097194120882058,
        0.5883308507580176,
        0.9554078324428502,
        0.26926940530249993,
        0.05645292754139806,
        0.25041082045391067,
        0.18055460339307733,
        0.23205974043036165,
        0.407041613641876,
        0.17993902850983082,
        0.16698282760526761,
        0.3604499866900068,
        0.3200018734279592,
        0.2801132934191061,
        0.33378919560951265,
        0.24691631540244,
        0.4344260252606131,
        0.30572132159025817,
        0.3388019520090564,
        0.32994630391164603,
        0.19329806560833074,
        0.38562490109001074,
        0.3107113084620089,
        0.36375533115073105,
        0.2525831620326032,
        0.32196357821773874,
        0.23890531775925097,
        0.1403893188135031,
        0.41355487268735025,
        0.30570956522361875,
        0.27898988485475096,
        0.2446864632183991,
        0.4554417093912643,
        0.3211643101911667,
        0.35061773608418584,
        0.3382905818061436,
        0.37670926651699316,
        0.7108672759422359,
        0.813910115138338,
        0.6980417415235867,
        0.7505527958187189,
        0.2990167702334178,
        0.12575669435831568,
        0.21613041563516938,
        0.3839325635141872,
        0.42919261151561344,
        0.2894672346475124,
        0.17491126787910535,
        0.38970040352018914,
        0.2759528998169128,
        0.2631181552416403,
        0.35222931692265474,
        0.7471126468605488,
        0.3524296980773542,
        0.22775986846785123,
        0.15653451975538196,
        0.2950381324583207,
        0.24128779990731333,
        0.3250662082433485,
        0.19514954379162042,
        0.7564181367562386,
        0.637596161206121,
        0.759841975000701,
        0.8286526381712725,
        0.5385299368358306,
        0.7106213635944889,
        0.5901437878339468,
        1.2820762311024088,
        0.6753480876029454,
        0.9239852371239692,
        0.7090171989051969,
        0.6746957162813749,
        0.9873958574248007,
        0.4777931203496149,
        0.6551067848407892,
        0.8352090826565971,
        0.7664051141050887,
        0.7504713440614323,
        0.6986292980275542,
        0.49978057192249425,
        0.4824597564447793,
        0.7769117549480141,
        0.10061285230020986,
        0.3435268474643118,
        0.20479338358764648,
        0.39188918962263514,
        0.25536399527523856,
        0.4528108292449996,
        0.2742051057112197,
        0.3620112387035104,
        0.3948963754789128,
        0.23882416222730815,
        0.2872637531226658,
        0.26317641182125007,
        0.7089692319483707,
        0.6006904491237058,
        0.6941453260423524,
        0.5951579585897411,
        0.5869172725057291,
        0.6349718966194613,
        0.2746060046633118,
        0.4304822242534214,
        0.16378538626846909,
        0.10431286331436038,
        0.4133066665946154,
        0.7471020930001019,
        0.8147060514569684,
        0.7915613632764236,
        0.7603452929566191,
        0.7781390601272373,
        0.6264538646985198,
        0.48436855025843545,
        0.6037406643945327,
        0.04965145654364164,
        0.3261795472618711,
        0.2519789874103193,
        0.2612391045273865,
        0.6410711474523737,
        0.7588733682464022,
        0.8397138763423099,
        0.8179338639176751,
        0.8150029855648516,
        0.4444953870258495,
        0.2768755164130211,
        0.3652224734815205,
        0.2002147629355217,
        0.1693294225625709,
        0.3352167816402769,
        0.2434714916986914,
        0.4290027509115231,
        0.3981173090422242,
        0.3495929480906973,
        0.31977764109153656,
        0.23403226318286674,
        0.37785838916896414,
        0.5297824202150594,
        0.7435279433118662,
        0.5797739301286279,
        0.8462733245322726,
        0.6655745628632393,
        0.635605988524184,
        0.730349815389026,
        0.6418419191275008,
        0.5866691500504466,
        0.7211777277334109,
        0.7249742739741666,
        0.6182017873777182,
        0.7156201342675224,
        0.7720830006649606,
        0.7076066555552759,
        0.7756609867321018,
        0.5396978017797532,
        0.778421655237494,
        0.7363797878703653,
        0.935264703834486,
        0.8524367731540555,
        0.8808824666784028,
        0.6442612836659615,
        0.4226823217152734,
        0.323976534361272,
        0.1741285710389688,
        0.32614153199614543,
        0.27899564319288955,
        0.4222283258028961,
        0.3285582355623872,
        0.23384449007464433,
        0.26443963086918937,
        0.20694411684060704,
        0.37247371472622676,
        0.09047821694920605,
        0.25021664633090845,
        0.4925285956792492,
        0.660523850469279,
        0.4261332588238744,
        0.6866176216342016,
        0.4562563911889639,
        0.7144173298855624,
        0.854620781962234,
        0.6373087075992792,
        0.7426571970121928,
        1.0514237735939993,
        0.6663764764075294,
        0.6953638103377903,
        0.9191801645329585,
        0.8143925847767942,
        0.6927472438460462,
        0.6425290780287972,
        0.5728251939722478,
        0.45604392444247316,
        0.3667273516860532,
        -0.09576860459896179,
        0.24586113522155836,
        0.1467328975946577,
        0.30799897591004194,
        0.5069591854568984,
        0.42058472432534433,
        0.2728917861064791,
        0.4946554049947909,
        0.19108874756239957,
        0.41186386017278565,
        0.3199834683342672,
        0.23044213134754502,
        0.3944868504268574,
        0.3675941735612481,
        0.3328387754658523,
        0.38975531436050165,
        0.6624913373811953,
        0.6231778553919651,
        0.7198165381288426,
        0.9034693337936278,
        0.7871336561426019,
        0.8622589918494595,
        0.7958704887644801,
        0.801731121774882,
        0.7299314892045958,
        0.6467114900956535,
        0.7945968774660211,
        0.7691867816183048,
        0.7394525473277697,
        0.07482206980542995,
        0.33135762673427777,
        0.13788378631166917,
        0.17132400082374555,
        0.586786860496359,
        0.7453438245563341,
        0.6859626238115484,
        0.604544031369486,
        0.6902420273461582,
        0.5877684545459718,
        0.6153218429299094,
        0.6120941654570489,
        0.647403339621124,
        0.32198751060574526,
        0.3871427768345512,
        0.3715935999620916,
        0.2393624507940575,
        0.3516031253220998,
        0.8031535279954048,
        0.5943580285688336,
        0.7724482573568298,
        0.7881698237496798,
        0.7146913191425925,
        0.6914938740498552,
        0.6384806228327018,
        0.31123178717286865,
        0.22740774658823898,
        0.30849723594855205,
        0.2925638363091535,
        0.4567159403936941,
        0.1862462274109051,
        0.3846159420181322,
        0.08321623675569531,
        0.2829835751536381,
        0.2152317414363523,
        0.26956781924910217,
        0.2175712877029781,
        0.47595167476398065,
        0.1552018677978366,
        0.3240186758856628,
        0.27874720354474986,
        0.2857524157202037,
        0.36755432999119525,
        0.3108084458288253,
        0.4517428174676951,
        0.2519931286851014,
        0.2927221453709405,
        0.24359385702759254,
        0.19919935107029357,
        0.24264135184512553,
        0.1289493388102648,
        0.21766172653207008,
        0.4757638650184852,
        0.3017076141191494,
        0.4129637904545438,
        0.060680277158875945,
        0.30871180342481275,
        0.3027451411861703,
        0.24223281077441475,
        0.435711934423592,
        0.3536189869444173,
        0.4870227583036582,
        0.17170729717082925,
        0.2095809677523672,
        0.1716595688180117,
        0.4331875169922776,
        0.3430136287729018,
        0.20746114142069147,
        0.3162678114950654,
        0.24647394783318566,
        0.6062406738687871,
        0.6328464589613012,
        0.6380744772003726,
        0.17875914892931427,
        0.25016164226886395,
        0.3364672474835818,
        0.27642986002059977,
        0.2153995004476243,
        0.429844122008313,
        0.3263863049512436,
        0.9663534163311982,
        0.6274383776744382,
        0.6555247867064399,
        0.7839189037312757,
        0.7669839277297765,
        0.32741718382625007,
        0.6139473575494427,
        0.9043610538911312,
        0.7093894160106003,
        0.7959170631922909,
        0.6344273147737262,
        0.5583514930565472,
        0.714492945771624,
        0.7662317468341824,
        0.8867759499710752,
        0.798053454477618,
        0.7383355692636043,
        0.8700686008404008,
        0.6514282645489288,
        0.7613762350767347,
        0.8185425802824192,
        0.7584171282882525,
        0.7113656545349523,
        0.7747992811563286,
        0.8277520622144879,
        0.3065323484623028,
        0.29230114203493696,
        0.8569415082786742,
        0.8130058374570978,
        0.6834697507527784,
        0.2358347988654546,
        0.4105643128262924,
        0.26323395446050346,
        0.35713632590623107,
        0.489238396811716,
        0.22400924075651393,
        0.3596046447379235,
        0.27950050187252606,
        0.19491359490323443,
        0.30472266510085727,
        0.7861669061681041,
        0.6846218428530264,
        0.30992809953980655,
        0.28084224000934266,
        0.19484390954797476,
        0.21515605950106587,
        0.2836361584932851,
        0.015940727601690866,
        0.14772749720860867,
        0.1764927098514056,
        0.33091504094465735,
        0.27601944724050603,
        0.6292146122406294,
        0.7276235591414775,
        0.8497200181401996,
        0.6007344800802172,
        0.7837587316849247,
        0.6278477907715584,
        0.6500522288483884,
        0.7661533985189133,
        0.7823023384952723,
        0.793221859661716,
        0.6927895016795175,
        0.5948816041039126,
        0.6541694801284904,
        0.5681874683512356,
        0.8847763885168528,
        0.7102703682475263,
        0.74609797241643,
        0.754172037629746,
        0.8264463846293043,
        0.6890301896848556,
        0.6512173131244346,
        0.6949029661491063,
        0.7402141336269191,
        0.6568740953175625,
        0.6621864494431563,
        0.8398082213499364,
        0.6921383669654585,
        0.7047575665885216,
        0.21723991461537676,
        0.38357833480762726,
        0.19257485611575673,
        0.19754021845595857,
        0.2856918603226272,
        0.6215099574784771,
        0.7628741535332265,
        0.7411130082757911,
        0.7059486122639933,
        0.7097019105482143,
        0.6323729653441491,
        0.6735735335684638,
        0.8255614092283458,
        0.5902168650103506,
        0.717238774821391,
        0.9698133923190405,
        0.8676490933013981,
        0.9941725559325248,
        0.8324962572573092,
        0.6579840397007547,
        0.8244991346916629,
        0.8692923995084332,
        0.7332026026327626,
        0.7536386569531335,
        0.7741070430205457,
        0.35117563195214585,
        0.5217915998275016,
        0.17079412900812402,
        0.4469931146821711,
        0.26051231611398823,
        0.12141847133578985,
        0.5072176279919764,
        0.41232985310840115,
        0.3984519465662055,
        -0.05760793353589561,
        0.40966998160455675,
        0.20207890360182015,
        0.4404660347114309,
        0.39029088172439896,
        0.7001781045889353,
        0.6941888910982023,
        0.6019548713087239,
        0.7784958596511989,
        1.026034225808648,
        0.6978886832224513,
        0.5318470075852857,
        0.4971460858686582,
        0.7271741290976996,
        0.8304600224302308,
        0.6387884851131386,
        0.6584626777766245,
        0.6157657549719538,
        0.7402215217845546,
        0.6473940674890795,
        0.36791597603684567,
        0.20610463516689367,
        0.12616136102450354,
        0.10738774973120917,
        0.1354219633031707,
        0.32425853309164104,
        0.4689852991215998,
        0.8343387524770576,
        0.8400987974855139,
        0.5816280619518287,
        0.7577837315701407,
        0.6490925359533135,
        0.9262222095705005,
        0.6851211359263476,
        0.5461087038597284,
        0.6240634043358531,
        0.5043327386780744,
        0.7255713402314327,
        0.8006693143528634,
        0.7865861238744918,
        0.7017106426650008,
        0.7759291291753183,
        0.7096299625047306,
        0.7756343154212899,
        0.6112302598950338,
        0.6896395292859104,
        0.398312579659585,
        0.26726257646286056,
        0.3395740464705017,
        0.3337307236554545,
        0.2552077929717615,
        0.7661797413092759,
        0.783370112407975,
        0.7407755433359665,
        0.7503864578832368,
        0.6860619223282657,
        0.6461756976655182,
        0.722255175600261,
        0.6238952587208597,
        0.5404965219835222,
        0.5948810869299905,
        0.8740726689722144,
        0.7558269024888112,
        0.7749957350644197,
        0.6681344959954062,
        0.7150032875183371,
        0.3208191037469491,
        0.20737293796908166,
        0.33057078594906686,
        0.31684263723969697,
        0.3882057365912452,
        0.2535037791299187,
        0.31805184327000763,
        0.32797678642855765,
        0.36937946102204533,
        0.24579009178769906,
        0.30398332780225545,
        0.5269665964897788,
        0.22683805896386253,
        0.1719894569225858,
        0.36041354105300777,
        0.49307012159704144,
        0.576611471693661,
        0.2072033955236787,
        0.8131287254921834,
        0.6823638391541387,
        0.628979254320715,
        0.7140889892128631,
        0.7118757456485064,
        0.41220976532238424,
        0.3510630524573198,
        0.46868156313820375,
        0.22203707189486496,
        0.36359193035348925,
        0.26672829666012965,
        0.01585960110913964,
        0.3247829186554883,
        0.2919365326547101,
        -0.025087673623553967,
        0.3207727679410062,
        0.23873053561701432,
        0.7106142636333,
        0.7433475498685722,
        0.6448219357133922,
        0.2239427804671408,
        0.3179915184471729,
        0.31940585154402856,
        0.33470157632420056,
        0.1961551840176889,
        0.1470934953006563,
        0.31192813789885826,
        0.2859751750447898,
        0.3371609422446587,
        0.9333087394082727,
        0.6992084885886253,
        0.3095981146390123,
        0.39697070531130896,
        0.16487104244105794,
        0.16534042602517962,
        0.2599811380512276,
        0.3015098168832964,
        0.12459273479236825,
        0.30931697835526506,
        0.24475341773241677,
        0.381956124695237,
        0.17373896479046974,
        0.3441695535731924,
        0.6647299846362524,
        0.7782213015148988,
        0.654305180299758,
        0.3435848774064975,
        0.3439238146968389,
        0.3901615998588426,
        0.7752305999347361,
        0.6038217889234697,
        0.809903130852349,
        0.6812260578452775,
        0.5722049792571174,
        0.7880397021794767,
        0.5050184112513313,
        0.37055352245731643,
        0.5268574371795616,
        0.38415115638229097,
        0.3049268722495718,
        0.43572460996400547,
        0.2975922571049027,
        0.49073319200560006,
        0.24933952693053035,
        0.35761399974674185,
        0.14943854620656596,
        0.33178954218244056,
        0.25897020281102734,
        0.32102084524730845,
        0.3223492437678773,
        0.2567820300868211,
        0.04258120700601861,
        0.4715318321858946,
        0.5519569552398598,
        0.6600935612257813,
        0.7332124933217367,
        0.7799727073812058,
        0.7343970294574472,
        0.7948884656401292,
        0.5655207111040679,
        0.5366119507466552,
        0.7403137331224767,
        0.7710358091869168,
        0.7324004920233259,
        0.1766112387027295,
        0.25661734873571784,
        0.3504286057510359,
        0.41685897708438824,
        0.3652891082840322,
        0.24512336027097342,
        0.18272411452084306,
        0.12983056448233962,
        0.3201451326567514,
        0.39895381854335454,
        0.3992321475381558,
        0.32377370553445145,
        0.21879344507363432,
        0.3911454434132592,
        0.4224850978090403,
        0.5139791979133226,
        0.3199587399266109,
        0.7898132627656868,
        0.6894176793680574,
        0.9047782606113773,
        0.8601743845117309,
        0.6152710312560382,
        0.7957795623459758,
        0.29275279030919554,
        0.8176179124936086,
        0.13372389914259517,
        0.2905466926044526,
        0.1026429351172736,
        0.20068179639530856,
        0.2661393975612018,
        0.42634294747979523,
        0.18163376565405326,
        0.7814541360127751,
        0.7409561286961404,
        0.763768613221107,
        0.8208338923866454,
        0.8539156126634281,
        0.7482024247843984,
        0.5369646689232964,
        0.7047149726644197,
        0.40694696814219383,
        0.3067314220245845,
        0.4947239362094108,
        0.28094697464002455,
        0.28389910127119217,
        0.437363306154666,
        0.43486748384386553,
        0.30372410521596466,
        0.06181060475001705,
        0.22298207503812337,
        0.723835791320496,
        0.6847892867755596,
        0.11754930513190111,
        0.22043005130978327,
        0.36767396280061376,
        0.3140717777603393,
        0.4218132243904248,
        0.10881182569071682,
        0.4060815119930658,
        0.7254009397237897,
        0.7025970036602468,
        0.7998547764330358,
        0.7908388238887379,
        0.19894471751825601,
        0.2795749852272458,
        0.16664915255696008,
        0.37677722695996263,
        0.20076589311065632,
        0.49993081928265526,
        0.23811852337727893,
        0.1820340985175527,
        0.0575229397287638,
        0.36609158450629414,
        0.11737214385564945,
        0.1718987882441835,
        0.46458417407654057,
        0.7245356972840725,
        0.7960603919291536,
        0.796012055400095,
        0.7491348684080241,
        0.738602959875481,
        0.69957707947725,
        0.5997492693829557,
        0.6075224529836273,
        0.5756208098890176,
        0.540421109501963,
        0.16495725809695497,
        0.19908389128474516,
        0.25178451865480866,
        0.829771672616088,
        0.654512758990177,
        0.7808079529193854,
        0.6742564666236158,
        0.762298959044552,
        0.6391440689464685,
        0.6394938525260447,
        0.8472875973879542,
        0.7933037363976727,
        0.8814338833907389,
        0.7278680920613124,
        0.7232531806375166,
        0.6072630632728062,
        0.7045521735115948,
        0.679921487075445,
        0.7363193940300209,
        0.5877171762761555,
        0.7272639879804764,
        0.5495149864521794,
        0.7020428963755896,
        0.5624954808085184,
        0.6111236760722321,
        0.83144199912692,
        0.7430602366924703,
        0.7592788022526034,
        0.9332549758603602,
        0.7518589678073514,
        0.6619130394331774,
        0.8455007530538864,
        0.6766186497327028,
        0.8269589352839419,
        0.7945284227982091,
        0.6181330890680484,
        0.7341946390791672,
        0.5199973961917839,
        0.2406455796894368,
        0.2391587235277145,
        0.2639982159384172,
        0.33901747415116906,
        0.3129572505299836,
        0.09522106042742107,
        0.314409643615394,
        0.34667328025903743,
        0.3119859053944421,
        0.31349669550722264,
        0.3299991284814901,
        0.2907489418068046,
        0.34268861183502,
        0.3558646385350827,
        0.15868534663545492,
        0.11982313231902929,
        0.27357180685029175,
        0.2292085634017103,
        0.36046897301079384,
        0.08701448104147645,
        0.2938115481899629,
        0.33722257310412707,
        0.4592021208983168,
        0.5624826816479026,
        0.3401147504994803,
        0.3331432832814205,
        0.672733223835261,
        0.8312889800584292,
        0.9040961772682345,
        0.5424994169500386,
        0.7905049850401628,
        0.7000841906343956,
        -0.015884550769756284,
        0.35297884183630934,
        0.4270568509116504,
        0.30725241862277375,
        0.3622141184265291,
        0.17879456294522214,
        0.27024226630312004,
        0.4977062796752283,
        0.4754184396968188,
        0.22245457391934342,
        0.04664867997684251,
        0.33519246949577997,
        0.28317946208735256,
        0.11415520043035621,
        0.6029019903858861,
        0.6167032183124678,
        0.648774505481949,
        0.7209856853746083,
        0.9590754868974593,
        0.7420499392274305,
        0.8018803503009128,
        0.7395796575481549,
        0.7608893867830588,
        0.36436304302662414,
        0.4855052474353076,
        0.15247717313897233,
        0.17224463378278945,
        0.8238440317394878,
        0.7028757686673158,
        0.6700782808288324,
        0.870295214567983,
        0.6811707920886451,
        0.6831432229918033,
        0.6191733980423726,
        0.7905424854720591,
        0.8056409798153793,
        0.7616960866258705,
        0.6381312907389103,
        0.6844001062417162,
        0.7613259947651954,
        0.8378969047476771,
        0.8907118876768887,
        0.5887809112767904,
        0.8208598521887607,
        0.6096550751701951,
        0.6491500545127673,
        0.6028997001200138,
        0.5979636786982239,
        0.7532171383831031,
        0.7311539126302112,
        0.777600795747417,
        0.7646410241373666,
        0.8565457158885299,
        0.5831847277000154,
        0.737570720068424,
        0.7369618932380017,
        0.8215675185464529,
        0.7462309135302193,
        0.7753575748875589,
        0.6053201256536082,
        0.823229919432448,
        0.8844575200638979,
        0.7665719458867158,
        0.860526969369857,
        0.6279882759964789,
        0.7573740635638913,
        0.8233035609911834,
        0.8100345312543901,
        0.6241122935712065,
        0.5872073242915478,
        0.7059430360089196,
        0.5251077795446225,
        0.8287179844153667,
        0.6785042904490076,
        0.8214667929155027,
        0.4750096510951453,
        0.2542240451066269,
        0.41982945136841426,
        0.3465350907804022,
        0.1391139845232904,
        0.4184384253704003,
        0.5908072813511305,
        0.13578210989619613,
        0.2935705509209828,
        0.4482744508509821,
        0.3638780144635201,
        0.4439063577493118,
        0.43246987585784635,
        0.24766899346784702,
        0.28048179891658676,
        0.7440844139132949,
        0.714130385245267,
        0.20930407542728036,
        0.3105939079150796,
        0.45139537064681967,
        0.19619491409486217,
        0.6928782547820994,
        0.6609406734501566,
        0.33189062409315545,
        0.3658822347198249,
        0.23629282790894057,
        0.16698648654750894,
        0.14721473438011315,
        0.2795568174117044,
        0.45307896947528403,
        0.22742340529383412,
        0.4011293253654744,
        0.07729502915480363,
        0.34023379985595575,
        0.20602874107069555,
        0.34329564305266114,
        0.15376321682471752,
        0.2171801483972302,
        0.21753124661582143,
        0.3270795581899888,
        0.40311267698580644,
        0.17622078515842926,
        0.41251836867582337,
        0.32718517428219146,
        0.30107375953692433,
        0.2843539487979887,
        0.18326844568012493,
        0.38748331497788724,
        0.7290397305971472,
        0.5942936199726336,
        0.6814515534651093,
        0.698768825098316,
        0.8753639107358476,
        0.626561601198723,
        0.5987359736239141,
        0.6699714860569084,
        0.6625954269948794,
        0.628431919753826,
        0.8187095995867555,
        0.7421556915086468,
        0.6864309872033415,
        0.7158496993184373,
        0.756900450878255,
        0.663661977268648,
        0.7348927177463221,
        0.6265585810676837,
        0.6155335168842312,
        0.6056644735638494,
        0.8313343790202836,
        0.6936309720863876,
        0.5831932275742702,
        0.400923844287778,
        0.6154363683499602,
        0.9626806886393247,
        0.4989173722933053,
        0.7931810886579729,
        0.3276375017960071,
        0.20894195812223265,
        0.13122444503713693,
        0.023772400884186924,
        0.3064888227969772,
        0.20911284838251273,
        0.15853908803956726,
        0.3425204235573254,
        0.6124898107245885,
        0.6936415871661206,
        0.6989715485234899,
        0.7387030251967139,
        0.7554987937235462,
        0.7077961442054279,
        0.7050495835080292,
        0.7771208830009726,
        0.563515648321886,
        0.6979910969751877,
        0.870335864518195,
        0.7300640377257991,
        0.7647048420417453,
        0.7441546812131237,
        0.6019957630443705,
        0.6279534987805054,
        0.5640582107744921,
        0.2526402888989147,
        0.22945431174889722,
        0.30608528567919396,
        0.012874345141695663,
        0.18980610315735225,
        0.3110217150332233,
        0.3945520481248543,
        0.3839091052670085,
        0.5434723840636883,
        0.179271345806778,
        0.19638473167663587,
        0.3282247421892881,
        0.372290343845757,
        0.2269660038981244,
        0.83095209114705,
        0.5812843365202102,
        0.6215626198044407,
        0.7322176245072364,
        0.8130485333949483,
        0.8036169182129358,
        0.1731189207169553,
        0.23323862306691762,
        0.3043099592853763,
        0.7871906781644367,
        0.581157527530618,
        0.63198676324215,
        0.7630856483796064,
        0.8049251700864862,
        0.661494395573616,
        0.7004055933097565,
        0.6910487835521849,
        0.28221897022214715,
        0.4450435882615525,
        0.8861206725216538,
        0.8492635254149301,
        0.7130873449519087,
        0.1794655114525171,
        0.2696569144583221,
        0.4610052584332553,
        0.16744376210965234,
        0.4740960569188488,
        0.2885986756873452,
        0.46267049472240096,
        0.3198096981619749,
        0.3686158522077413,
        0.38193914962688974,
        0.27356557325528624,
        0.1396275295770128,
        0.20652711576875799,
        0.28048921712637875,
        0.21311262096986727,
        0.35110556012809435,
        0.6909947218562927,
        0.2904422269610984,
        0.23202582514950448,
        0.23374404710375363,
        0.1910175499767637,
        0.3563579716779623,
        0.8023954315270055,
        0.2259738322638531,
        0.10789303414772637,
        0.6985280720871909,
        0.26471966845557027,
        0.21299618971162662,
        0.18130222536111035,
        0.5112391032182594,
        0.1790100586046367,
        0.7772442485126949,
        0.4942870282282548,
        0.7354555591020664,
        0.6842056229464347,
        0.6683614656764226,
        0.6979636566756598,
        0.5782294141893629,
        0.364834813579679,
        0.29935033421378404,
        0.2415663433226462,
        0.7015460593576723,
        0.5495785265551364,
        0.6312913802307509,
        0.574512000022306,
        0.6850252315921377,
        0.5939227099094131,
        0.5327980869943628,
        0.673928624131952,
        0.7336639078287286,
        0.6336811842225604,
        0.6788077893752006,
        0.6353716952727796,
        0.4169424496347129,
        0.7505564413800291,
        0.6924197740714386,
        0.8911419841886209,
        0.8083225015624157,
        0.6442105224368436,
        0.8151084877076277,
        0.662177158460431,
        0.7511763144544559,
        0.7384397517604746,
        0.8249660147321252,
        0.26678621763031773,
        0.228783072706747,
        0.2905593812859001,
        0.696603451672693,
        0.22332715030874317,
        0.2688173197419044,
        0.14933978868933176,
        0.32882714242085737,
        0.11988346199129614,
        0.291054815985009,
        0.36236734907748624,
        0.292246710827194,
        0.17333230735857252,
        0.33865096682571366,
        0.2929433076881199,
        1.01992085072712,
        0.7680636766471763,
        0.7541206852732389,
        0.40347156130802664,
        0.35701725743862883,
        0.3559633416019491,
        0.10297319735069985,
        0.1936991609789386,
        0.07508072942145098,
        0.28900536330435284,
        0.1978584882780173,
        0.32153238997705846,
        0.7744238063862842,
        0.6598007591822262,
        0.5884661792891852,
        0.72152862207981,
        0.746959451712043,
        0.690598628825528,
        0.8670108678497532,
        0.5980724628779968,
        0.6792021343613525,
        0.5672683307564794,
        0.7330714192334767,
        0.56660215513494,
        0.6878474851916352,
        0.6403789433706474,
        0.6088119692722374,
        0.23566247407738622,
        0.10665504912494356,
        0.18917553814041446,
        0.3526257779206793,
        0.22855206368727637,
        0.1987900911932071,
        0.11931039941225625,
        0.25416450390216005,
        0.18603420118007943,
        0.31384002464680677,
        0.37202533404154203,
        0.4491728746871865,
        0.7078876275197563,
        0.8010344827848701,
        0.676841742691089,
        0.7491761713804268,
        0.6535653099047667,
        1.0005855717496703,
        0.5515518981335729,
        0.5581499609716761,
        0.8110191848306639,
        0.36492220121329716,
        0.7250874286619066,
        0.8677961384550819,
        0.7834771427858301,
        0.809892977808275,
        0.4898312670992059,
        0.29268022061969845,
        0.2627967768207605,
        0.40007053258522,
        0.28061385198278643,
        0.32668930199238877,
        0.2391898191770606,
        0.3173991000987928,
        0.29542659379552644,
        0.4237412954764358,
        0.3938536626488827,
        0.37324996750793626,
        0.5387921679390907,
        0.4382744522208375,
        0.31658616446549526,
        0.274848232902813,
        0.2540509640184317,
        0.3279278172409729,
        0.2258617121926013,
        0.40141090697126447,
        0.3701939258684813,
        0.09717590665617201,
        0.1814264931456529,
        0.6872501813652672,
        0.7394428006193589,
        0.8001387251634389,
        0.674403724389255,
        0.7353535847127365,
        0.22766802744732398,
        0.2429229766385673,
        0.1874306522164553,
        0.38305701038006584,
        0.3398308878033393,
        0.13293465771077329,
        0.5814995967148064,
        0.6329356960911448,
        0.6762142498903635,
        0.7926849445957093,
        0.7777582521178188,
        0.586092761911246,
        0.867215691000325,
        0.6190783365372511,
        0.7793253938197675,
        0.055990687892320465,
        0.4010246350235975,
        0.29026239610390664,
        0.4643615560452331,
        0.23768488346569114,
        0.3448663289464338,
        0.1658921351631393,
        0.41557000607557126,
        0.38070143424552755,
        0.1968965390911115,
        0.33049087861697385,
        0.0556082756891313,
        0.03930382123110045,
        0.29691403311744474,
        0.10207012770569023,
        0.2356044770842081,
        0.3022333937483823,
        0.19017628945166987,
        0.328018084970726,
        0.3061811000178492,
        0.2025176377480821,
        0.26712502954066275,
        0.32578042984572914,
        0.19026303979104023,
        0.3200834671704485,
        0.45458660822269525,
        0.09643712293677528,
        0.392102187672896,
        0.34818306265184623,
        0.27642686979523534,
        0.534589133138927,
        0.3265998403852352,
        0.26328742275680145,
        0.36049332109282933,
        0.3371158987295782,
        0.2935536273785239,
        0.34531984456534875,
        0.2652347942248885,
        0.341021915208762,
        0.10282893376058368,
        0.3508190967388123,
        0.2599183353308923,
        0.07431230255257662,
        0.41441408109210165,
        0.34686068167387635,
        0.22517078708566093,
        0.6442737733926774,
        0.7311131902536862,
        0.8931844486299575,
        0.839308783183719,
        0.7171292021772145,
        0.7749985658292196,
        0.725774153962292,
        0.8301356367881961,
        0.5400772806908821,
        0.8169374928649358,
        0.6561295492379229,
        0.8182676674222565,
        0.7489355844207926,
        0.6508177229111626,
        0.7495035045188287,
        0.7567834382178336,
        0.66395921775212,
        0.7220864277802409,
        0.5674945981531916,
        0.709891821444729,
        0.8690564537534257,
        0.5332785460390895,
        0.617896595128583,
        0.775120922913238,
        0.6657308312495727,
        0.5712831112219228,
        0.5483121675586099,
        0.6132506269265474,
        0.6499355006560124,
        0.7274294120755642,
        0.4661505369524318,
        0.6727914688720061,
        0.6960742788024811,
        0.4122207822877506,
        0.1821732838936331,
        0.4849208343599344,
        0.682837567877082,
        0.7732460713840614,
        0.22250937396659437,
        0.364273968621562,
        0.2850403789334217,
        0.2603358506670906,
        0.18230665533952284,
        0.18757467816622692,
        0.28749501506830344,
        0.3888583184823686,
        0.43009113081434386,
        0.4989047102554861,
        0.42027136903204093,
        0.43685535950310106,
        0.2959960027308847,
        0.17764927871481725,
        0.5523194310960429,
        -0.05027149251295611,
        0.44121931200968884,
        0.23143856680660133,
        0.5306074674728419,
        0.2404256215801863,
        0.2786632677826367,
        0.4091714688870042,
        0.7674515623401748,
        0.653444071170604,
        0.7257489857201487,
        0.15167044229727045,
        0.7210490691798547,
        0.7042063778372727,
        0.5686781741200877,
        0.8164682958644746,
        0.6333883026247643,
        0.36824473142203884,
        0.20156484262472207,
        0.6396373430374704,
        0.3208678386524718,
        0.38044474578537074,
        0.30501362558042855,
        0.3132607775076933,
        0.18176459098984066,
        0.3909189910847361,
        0.7108790515155308,
        0.725359751604286,
        0.6503385638590349,
        0.578823660553806,
        0.23741399132094995,
        0.32052834580333406,
        0.14532995245003183,
        0.2454021663792306,
        0.27545942530736,
        0.3077792210689781,
        0.7329887147118915,
        0.7622638780171295,
        0.803834773678713,
        0.4610571569993277,
        0.6159802388549906,
        0.5323902296490649,
        0.706467479584674,
        0.7556783835487446,
        0.7050681128723886,
        0.6474154931029398,
        0.49499529506570933,
        0.8378701582536512,
        0.6889044653217984,
        0.6099896986279123,
        0.6301166011620686,
        0.8391009833631644,
        0.5736654764512464,
        0.7537403650235498,
        0.6880089490332121,
        0.691175687256968,
        0.5789362587439045,
        0.7504132203696373,
        0.7042824072877487,
        0.7634179565893862,
        0.2941087878913326,
        0.3131473462887285,
        0.14919215758566592,
        0.44836665595613506,
        0.22798177652362794,
        0.20541848143590974,
        0.3932447969773661,
        0.7189532413912371,
        0.8246564996609564,
        0.776820581500919,
        0.8582960859912541,
        0.8804593689483003,
        0.7350052978527408,
        0.7542150427482376,
        0.912688839457103,
        0.7203368481903554,
        0.6969473270948608,
        0.8348584627977435,
        0.5989973172187123,
        0.7533486207142763,
        0.543206585880163,
        0.6226656889627135,
        0.6558903273840705,
        0.7007482926684138,
        0.7179137969494421,
        0.7597758078054717,
        0.8431997468347971,
        0.6526145729455866,
        0.52585684152516,
        0.8490606435339634,
        0.9703695946118726,
        0.741711234217431,
        0.7565296738586378,
        0.4983056600254779,
        0.6950055092070341,
        0.6944995381253249,
        0.738141539642459,
        0.5102529177848094,
        0.5284841360954706,
        0.74011985559948,
        0.666256884525017,
        0.7839768543200748,
        0.8032445402610959,
        0.6111676123535381,
        0.7779012582869959,
        0.672834244122669,
        0.7491778712881243,
        0.9664208751732607,
        0.7878355360858316,
        0.9060339549298898,
        0.7379637369176149,
        0.5907438794098451,
        0.5840074376862397,
        0.8019765050305363,
        0.7787884029919055,
        0.3777050169717684,
        0.27135675609959325,
        0.3907830739511655,
        0.22837769828833077,
        0.36869933387813136,
        0.8682546800036887,
        0.6733102317584322,
        0.5772446722058943,
        0.5951172445998926,
        0.6715044449147332,
        0.5993294411498898,
        0.9503886260622643,
        0.8008033140428513,
        0.6033330806821411,
        0.8137340808505669,
        0.7387453326917315,
        0.7325400263021855,
        0.21294820242147866,
        0.39798575657697954,
        0.12247094189619846,
        0.3777624622082165,
        0.20887060375521488,
        0.08865037413018392,
        0.22574503743944951,
        0.3400166525771994,
        0.36690688981170766,
        0.40650403546523417,
        0.35167720244471673,
        0.2731517613957913,
        0.27665741694515106,
        0.3136744351486014,
        0.24221514917568324,
        0.7436711843623807,
        0.822854361189057,
        0.35929662325795625,
        0.7194926300254277,
        0.7162159130321172,
        0.7367860428094186,
        0.33170520872543,
        0.2779014050723309,
        0.1000522039776448,
        0.3501081678000197,
        0.3776237503988179,
        0.216810669130213,
        0.3753711713376917,
        0.15589928034779477,
        0.37370227613269075,
        0.3560068588874645,
        0.45710214261931725,
        0.15819360051948356,
        0.3927414231063116,
        0.2767507337658847,
        0.22788517603781772,
        0.09337382250565981,
        0.21048030376390264,
        0.474923916608764,
        0.33253312778823263,
        0.14190802682144915,
        0.17634029644650717,
        0.2433819406930404,
        0.3611713620330158,
        0.2574688284294212,
        0.2408131867775379,
        0.2822651456813023,
        0.05458555474310273,
        0.2562604598744562,
        0.16435511515818305,
        0.1301301513390727,
        0.07893758921653923,
        0.29162049470427226,
        0.1635176460702312,
        0.2604519504080286,
        0.301498729118685,
        0.4267197761913961,
        0.4136079587547591,
        0.20459033927926645,
        0.2324784920729136,
        0.4669543301498706,
        0.3224594377985057,
        0.7413328250195741,
        0.5905883644425096,
        0.6659656421656507,
        0.7374644256110758,
        0.5358428433669797,
        0.4258599836909197,
        0.7123369871746943,
        0.6639429314761353,
        0.7399500206766979,
        0.6787674288803783,
        0.671389096577037,
        0.6872659444959773,
        0.5491681638930836,
        0.7458038127129994,
        0.5807886064199627,
        0.8042994308010387,
        0.7845558625653191,
        0.6361276082884084,
        0.9522734898313923,
        0.15729873091148103,
        0.5210229824322943,
        0.3835753551592415,
        0.31477904994231376,
        0.2957265702210203,
        0.21076470131347963,
        0.33699661356213273,
        0.25715435903963824,
        0.250037223058991,
        0.7818752627799841,
        0.6076319282436176,
        0.782447637733205,
        0.8604012856088852,
        0.7271663185865638,
        0.7184761408061505,
        0.714000023953065,
        0.7639676768847122,
        0.4411553214672578,
        0.6916326773605872,
        0.6342087631266992,
        0.7711279509211705,
        0.647983281915314,
        0.6676203193960598,
        0.32635048473907435,
        0.3667959352792733,
        0.23866717247092045,
        0.2114087722933298,
        0.5458748401288693,
        0.646607477154404,
        0.3949432637583239,
        0.23102768025208475,
        0.2319859311021039,
        0.2528755827611833,
        0.22444099979526747,
        0.1645494223028115,
        0.1439779906460552,
        0.3913422481928251,
        0.2441681610426562,
        0.12213629229858286,
        0.22211249174988992,
        0.2803004180430235,
        0.15624078211850498,
        0.26207513657828,
        0.27968595993380535,
        0.30100719088876793,
        0.2298693982752373,
        0.6399218230598335,
        0.7133716839715445,
        0.6943049136942308,
        0.6658574983142084,
        0.6372023052242987,
        0.2793763146073409,
        0.29784191728419207,
        0.3429188066527094,
        0.32615972428908296,
        0.2887908274616067,
        0.3777704528249064,
        0.19853088469794597,
        0.44541779459069214,
        0.43628137091106817,
        0.08343575914218805,
        0.2920565569230875,
        0.6643197793288729,
        0.7097247365977183,
        0.7077145367747978,
        0.6208535277537697,
        0.6256639446620573,
        0.53368350653858,
        0.5836051437947691,
        0.6751503042849559,
        0.7154591403539649,
        0.6442805506278257,
        0.0991788113149239,
        0.12104885308955718,
        0.3301855442363367,
        0.13698260571553886,
        0.25227652167437914,
        0.45677192399211924,
        0.23229355153955913,
        0.3152877353190509,
        0.6950447039466191,
        0.6401504519583108,
        0.6459383025762251,
        0.6346989707821061,
        0.8628040296608105,
        0.5263588306311904,
        0.5302339500372489,
        0.784534368400849,
        0.7014579302442151,
        0.5592326430945783,
        0.6071768607821023,
        0.7742446989220827,
        0.5261684846211585,
        0.6983999155192425,
        0.6408427516560322,
        0.6628590332093937,
        0.7079001903654428,
        0.9477131163585616,
        0.11460302516643665,
        0.21092743910321066,
        0.21975237459229002,
        0.9987100654825961,
        0.5471564323150223,
        0.7389103661114121,
        0.6307324796700828,
        0.6854863665825395,
        0.6720476915224174,
        0.846458306120157,
        0.3138552547931439,
        0.2607667770131731,
        0.5947406492545007,
        0.7669421432840496,
        0.6540940572661644,
        0.6911039437548762,
        0.6070238613384608,
        0.8072581782763112,
        0.2746808192154838,
        0.28578564283260083,
        0.1742157890198927,
        0.3366122078020925,
        0.3116832728186689,
        0.28980742948853416,
        0.09341598047451714,
        0.2927875512232589,
        0.6396997571658727,
        0.627949291451393,
        0.7558821501600964,
        0.9970139236169723,
        0.6134399697812741,
        0.6657858295791828,
        0.37389369729627203,
        0.32618315440902584,
        0.27194860250584035,
        0.6948878100284109,
        0.7279348386865185,
        0.7218064517477785,
        0.7937596108529466,
        0.7539489341484201,
        0.7641594350113291,
        0.7096925631925377,
        0.6969772452128914,
        0.742724884232581,
        0.9508271159421828,
        0.8250983916427956,
        0.6781511525609755,
        0.712365924949794,
        0.7115239534331425,
        0.6498917897137596,
        0.3544618079311279,
        0.12345370191924177,
        0.268047963091792,
        0.3298935335590259,
        0.17288583112831885,
        0.383863230689619,
        0.37613822121268986,
        0.3124822357011167,
        0.30552445452199245,
        0.34010361961282826,
        0.3452231389290861,
        0.207936916610899,
        0.6670944803191265,
        0.6131268823164557,
        0.7834255040428737,
        0.6432731268662514,
        0.7639675627141429,
        0.6669593767233238,
        0.6651444662206116,
        0.6398460840466772,
        0.0954568291592496,
        0.212583896421502,
        0.6742378111069749,
        0.7830549896760363,
        0.6600243767071036,
        0.6756207974148511,
        0.7301238470619362,
        0.6604404725981948,
        0.638756051985153,
        0.5885899255839268,
        0.8340529820074367,
        0.6017781901407715,
        0.7222875953749148,
        0.7411363982960428,
        0.866928501064258,
        0.7886038242126453,
        0.7398432046159725,
        0.8651814150484776,
        0.6661171574263328,
        0.6566166816610599,
        0.7930337480478223,
        0.7137863327819173,
        0.7000282430054184,
        0.7902065289845237,
        0.850199804752369,
        0.7633278629021232,
        0.6421174254748766,
        0.3139340360513697,
        0.4021060451074385,
        0.3373000902675944,
        0.2767510818648519,
        0.34792744626611666,
        0.19019921793131894,
        0.6947135381810113,
        0.3420456651344058,
        0.23422450913701995,
        0.33075147437576863,
        0.3355641946004555,
        0.3168573988288849,
        0.3515370950462799,
        0.2674277161278722,
        0.5751375807171839,
        0.7174149608388013,
        0.6837645622248747,
        0.7038918701382243,
        0.8262847324461058,
        0.6039556579530322,
        0.7238650610255969,
        0.6164149433522126,
        0.702433879654901,
        0.6338799107835706,
        0.6618386751751344,
        0.7371632567945836,
        0.6444572313756187,
        0.7438681415787404,
        0.7776546389821393,
        0.7125924659307966,
        0.855249820044846,
        0.6690691536637896,
        0.7233393620358585,
        0.7576080521626096,
        0.7254469021740948,
        0.6629364979801117,
        0.6482275118883732,
        0.7658083581725759,
        0.6099547801929229,
        0.7033256270442847,
        0.6572428625166128,
        0.6639473836388239,
        0.580051636252398,
        0.8349864961009483,
        0.664560033316748,
        0.17539534572118096,
        0.4242005959368165,
        0.3014439929934961,
        0.29137521443197,
        0.34266246113670235,
        0.4007311489230319,
        0.3098729538334522,
        0.24833111312094053,
        0.3436726856263397,
        0.25128901132882675,
        0.3287415944698288,
        0.5112145881695475,
        0.2938836912152172,
        0.2433743372930474,
        0.3403206814248687,
        0.3487984606432317,
        0.30249574941335944,
        0.32395125261112695,
        0.4090544422384005,
        0.5794910755984747,
        0.8168547275743007,
        0.3184756574180969,
        0.40542125762227715,
        0.4692128159915891,
        0.777397369072913,
        0.7635248757350465,
        0.8455058238913417,
        0.7028517230524816,
        0.7638171640715452,
        0.6465245950376692,
        0.1859180713044806,
        0.23486930767879174,
        0.21893706924075276,
        0.331738538656224,
        0.30707222714227345,
        0.38835951790129464,
        0.39716871655118335,
        0.35329037485064757,
        0.10365646603158894,
        0.28720824095689496,
        0.33408650434164255,
        0.26162683024502853,
        0.35364336421751374,
        0.13765050072850424,
        0.3091834349090049,
        0.376464069613682,
        0.3124205679557523,
        0.29507618576299094,
        0.6360564981853977,
        0.5646549371758118,
        0.5974632882975441,
        0.8404228088073313,
        0.6268662284698903,
        0.6102719899868031,
        0.3727973477731941,
        0.5455120645530677,
        0.22462673677588807,
        0.21752872481045538,
        0.2920070124511763,
        0.40426507766063824,
        0.36245038125296164,
        0.37485276296324077,
        1.0074822323683508,
        0.6810095089862286,
        0.623704301885663,
        0.7039006450214893,
        0.7867959301825413,
        0.6847798940669262,
        0.803107472461485,
        0.5884149237390904,
        0.8281701810838626,
        0.6447084549517005,
        0.6140446138445997,
        0.8027840163864518,
        0.7647364936762117,
        0.7112484525850541,
        0.7638647630135652,
        0.8105640618423094,
        0.610424089837434,
        0.7161690033015795,
        0.6830650295707527,
        0.4888053489654415,
        0.17129512116877432,
        0.3118023731097149,
        0.22977893221461237,
        0.42636162846233433,
        0.2973918841182855,
        0.2841083201768148,
        0.11383156561142323,
        0.501518337395678,
        0.360387654642368,
        0.2528320612017583,
        0.20393433686528975,
        0.21569911208984335,
        0.3058063125312149,
        0.15838613298482665,
        0.24295388308542146,
        0.43056153959953847,
        0.3780728053978533,
        0.12343922624916827,
        0.20782574745929988,
        0.2705849732415678,
        0.4680623552082407,
        0.043020669753906816,
        0.2775012843641754,
        0.20171062813973833,
        0.39288310093937373,
        0.13886874797947407,
        0.5598490240824734,
        0.21840110438513746,
        0.14877148503362608,
        0.3048358498928279,
        0.34245992817411947,
        0.13461650059679414,
        0.14188788140459216,
        0.41100901867343154,
        0.4269109127835449,
        0.49549131166007515,
        0.15832145076687765,
        0.2176687333623315,
        0.41041207479612657,
        0.2859615835563486,
        0.290428283161014,
        0.3907217013787015,
        0.516720857039242,
        0.37531621064857534,
        0.4398087926910231,
        0.8129646513345828,
        0.9047089020459734,
        0.7640652130021443,
        0.3511778221530303,
        0.42779904516770684,
        0.3222631722061504,
        0.3261074471346377,
        0.6754519419455361,
        0.9825200766859106,
        0.6701523116229495,
        0.739504751458157,
        0.8412534118904521,
        0.6656316544499791,
        0.7244089977741189,
        0.3222483649733286,
        0.19130843290516902,
        0.2779416292232506,
        0.4020749601203723,
        0.2187906230727648,
        0.4084580531221274,
        0.11405089625414674,
        0.13074266845216526,
        0.4077928177706683,
        0.23768169593748706,
        0.15931083795335405,
        0.7139681559961844,
        0.5460774245404658,
        0.4313765534287719,
        0.11388077103884564,
        0.2514352516276544,
        0.3081262973050657,
        0.18514653847032136,
        0.7850511870515865,
        0.848401767164857,
        0.8910405281366452,
        0.7956411090646931,
        0.6990685435602682,
        0.4085422726071265,
        0.8547452400887494,
        0.29582645531169394,
        0.29123313702273074,
        0.42235237652147095,
        0.23200880371069907,
        0.18740072892348758,
        0.8256086949887292,
        0.5362753207885852,
        0.7795542912435822,
        0.7765907138874905,
        0.3127415193262758,
        0.08696010747816489,
        0.7936164885530356,
        0.6174633663746676,
        0.8016098180258348,
        0.8775899629029308,
        0.731106308851871,
        0.2644535477461196,
        0.19205266757690131,
        0.27006793445593175,
        0.37142692793269977,
        0.536539447339938,
        0.3163459406615115,
        0.20909716622052826,
        0.4703006426353088,
        0.2555029383223585,
        0.5036038559388427,
        0.18218634930521768,
        0.1891524129655173,
        0.5323028199056261,
        0.8147568224695608,
        0.6586940186505408,
        0.6015394626898348,
        0.6065587164809918,
        0.7170457783541079,
        0.6503723359115571,
        0.6938402592604908,
        0.7452706530073033,
        0.5758720811888195,
        0.6096350105337957,
        0.7254213046153861,
        0.77642927241027,
        0.7026876631583894,
        0.8199438682576891,
        0.21556764081811078,
        0.30321918466555653,
        0.4954539088358603,
        0.30840379051001043,
        0.2242905988090246,
        0.6150401106139646,
        0.7911969496564201,
        0.7818497188821584,
        0.3287788611053206,
        0.8472819056521452,
        0.8575449757848036,
        0.4479699226593517,
        0.7814956324912278,
        0.637169929409706,
        0.7423672762453823,
        0.7328078442875543,
        0.6605620633337222,
        0.27725706200236044,
        0.7076646997318315,
        0.8667016436276374,
        0.8743219751290469,
        0.6553955899426368,
        0.6842488185042677,
        0.9244608551354028,
        0.7761903873045616,
        0.49705115780904613,
        0.3599162399212205,
        0.3225756474021636,
        0.27692182845003965,
        0.6801336235622703,
        0.7729070461364852,
        0.7058733943840423,
        0.7184630074950358,
        0.7475356456664797,
        0.2231003077440448,
        0.5019246706395987,
        0.43148206097163183,
        0.4445234365326135,
        0.2555849920755865,
        0.37265006644868814,
        0.23112146646517487,
        0.25097840922822284,
        0.6656224434951528,
        0.1263353113747447,
        0.3872795993537782,
        0.27227802914827454,
        0.22249808150013997,
        0.24951242479142685,
        0.09129627623851283,
        0.27651802687417143,
        0.3716585853226745,
        0.26800430432514627,
        0.349189060931157,
        0.21424485669488047,
        0.5065986831895805,
        0.6630319707543443,
        0.5474525523231001,
        0.8711400012401048,
        0.7666058321898275,
        0.6929634976799494,
        1.0289640876890456,
        0.6648906821676615,
        0.5192184480106582,
        0.7896500146605523,
        0.6623942581826618,
        0.49455926253095633,
        0.7799746812821028,
        0.7711545855416876,
        0.6863723670280101,
        0.6853576024543426,
        0.8690696510009572,
        0.729257688810695,
        0.8526964748789828,
        0.345145111857247,
        0.184616698939055,
        0.09472437736558526,
        0.3222247474543207,
        0.23494354562902683,
        0.33632468460850884,
        0.30180146609298425,
        0.35683329842431993,
        0.3570199079668139,
        0.2919652931184503,
        0.6294274353970117,
        0.7129646202473794,
        0.6240668232536164,
        0.8035796779308758,
        0.7559899672515346,
        0.6409264759295434,
        0.7168434264339305,
        0.4119529346303918,
        0.329742765434178,
        0.10577345744521642,
        0.5577979591816269,
        0.30015037108730164,
        0.3758628976278726,
        0.24806016252624513,
        0.22865405727777033,
        0.45774500530535633,
        0.683972380272651,
        0.7013978892008366,
        0.8630843428470448,
        0.694267923895398,
        0.6269002637506438,
        0.519895595220809,
        0.6847247003551826,
        0.7588329435854095,
        0.6607362703627495,
        0.7462401570470683,
        0.7261312236451435,
        0.5570189460574011,
        0.8319082927822389,
        0.6685987711444688,
        0.7147120184849525,
        0.630559039110621,
        0.5419302070734093,
        0.7712651118412943,
        0.4430421227539607,
        0.7696827969360295,
        0.8960402703624524,
        0.8688337363982634,
        0.6285872987003882,
        0.7743041324337414,
        0.7292792231559387,
        0.627150744680753,
        0.8127319465473098,
        0.8368664425277476,
        0.7861570944615835,
        0.5420770476680591,
        0.9128586234982272,
        0.6562870053727609,
        0.7295639763639419,
        0.7299900138151275,
        0.6794842796649041,
        0.6001380419554255,
        0.7664682727976943,
        0.5882535187761585,
        0.6241916605237942,
        0.8082585370409203,
        0.8178335007865285,
        0.7207894158506704,
        0.7423093092973112,
        0.7045435479764286,
        0.7648302934182853,
        0.8281095648650254,
        0.844518031170972,
        0.5757463648852534,
        0.6073163689598989,
        0.6041441932576845,
        0.7537770507121622,
        0.682621451011296,
        0.6523969702927626,
        0.6593519023427739,
        0.765415661742492,
        0.6426720483594854,
        0.2797441872575197,
        0.33643562740306693,
        0.32272444614289564,
        0.3394090175998531,
        0.4267007858977239,
        0.5868979070715128,
        0.2384678224715613,
        0.2197601347946234,
        0.3859914914104811,
        0.3848646922456886,
        0.2906384223684041,
        0.5999419664319445,
        0.7123735217695144,
        0.4805500778837156,
        0.45801822228577044,
        0.9929855499607897,
        0.6211696637511619,
        0.8477893087286601,
        0.6442761145169665,
        0.29061032483456173,
        0.22995508869194134,
        0.31576657518257706,
        0.2534671196816603,
        0.16885864297853437,
        0.4390054020547862,
        0.32590174585588766,
        0.06215453598871248,
        0.31376933168616933,
        0.280040309669032,
        0.1483547916923279,
        0.3935478382404252,
        0.18497071058197742,
        0.0643346285764643,
        0.32463741270202207,
        0.15964847614198754,
        0.30461013572300294,
        0.34830720311541574,
        0.12905043659084836,
        0.2441110345635207,
        0.6048085600793541,
        0.7457584201825309,
        0.7810359425436721,
        0.7897916914777409,
        0.7071092666036702,
        0.6868435769957726,
        0.6713594442311491,
        0.8735572974685556,
        0.7342940999828556,
        0.664161990543818,
        0.656672464407087,
        0.6793616167107426,
        0.7006921832404986,
        0.7116252710941217,
        0.7110046887781644,
        0.5187153383144035,
        0.7887606231821649,
        0.7309255619954986,
        0.7573786738688671,
        0.7321222725509664,
        0.7545490337753081,
        0.6942479969260018,
        0.5908761645046738,
        0.6550200928852004,
        0.6133390394971171,
        0.7042557780185149,
        0.7702694780711139,
        0.8168455677717716,
        0.789396275736645,
        0.4818306950705109,
        0.37646911722461807,
        0.3712575470567197,
        0.2175248764669589,
        0.18393066398960012,
        0.33279865701034894,
        0.37319331008456375,
        0.32958826136786207,
        0.24544535488650393,
        0.40342409816599595,
        0.7551728167131962,
        0.7825075981778709,
        0.6318456680318225,
        0.6832942128876102,
        0.7866553626910685,
        0.6151392711534656,
        0.6767356902173852,
        0.6639276882338399,
        0.8230914632719167,
        0.6728498897000428,
        0.43571403709660117,
        0.36187451455027947,
        0.2661347694317612,
        0.2946870428497187,
        0.28760410746560633,
        0.2635605860035658,
        0.3420809668459718,
        0.3294370783246445,
        0.18021398790896662,
        0.30116266781317796,
        0.38970847856559626,
        0.39112417132663563,
        0.3861243834326761,
        0.3744748857722407,
        0.213694126850073,
        0.33920404958763595,
        0.23020621942326702,
        0.4104221969591836,
        0.1854647295071205,
        0.26731534535612544,
        0.25604348298883445,
        0.31834670587650343,
        0.3466030073289401,
        0.19493918959510528,
        0.37539280400896785,
        0.4297931576596512,
        0.36315600440133394,
        0.12290036437493036,
        0.39789267402324857,
        0.4991092785104319,
        0.3793056181605348,
        0.32024449995343596,
        0.3293146726176875,
        0.3526046341834095,
        0.39250538793992795,
        0.290097566193283,
        0.6510275627757387,
        0.6851583012454922,
        0.6404563190768244,
        0.8393622666791005,
        0.7784994669876786,
        0.8911291955375651,
        0.24830112489802408,
        0.2669849845554253,
        0.16199915827917025,
        0.2336931254344487,
        0.3801051330578382,
        0.2460730120958322,
        0.3328533396309874,
        0.4507460816900335,
        0.7354976938179867,
[truncated: 6,668,248 more chars]
