# Supplementary material for: DeepFRET, a software for rapid and automated single-molecule FRET data classification using deep learning
Source: eLife. 2020 Nov 3;9:e60404. doi: 10.7554/eLife.60404 (PMC7609065; doi:10.7554/eLife.60404)
Supplement: Figure 2—source data 4. [file elife-60404-fig2-data4.zip › Figure 2-source data 4/Fig_2_S1a_S2/Fig_2_S1_S2_thresholds_deepFRET_3state.json]

{
    "Ground truth": [
        0.7642265457997706,
        0.31837384172064076,
        0.024092674642146837,
        -0.022546127178224386,
        0.14405046917658462,
        0.0910428206085753,
        0.15048591011981508,
        -0.03867192580047298,
        0.24302274674601057,
        0.4699345608894847,
        0.8140750206362523,
        0.46226814347810047,
        0.363584102271677,
        0.3090403349813094,
        0.5304811947560576,
        0.5945022393216381,
        0.5785709508910358,
        0.5230542102248082,
        0.28789413251322704,
        0.11052260095767448,
        0.24760618677569837,
        -0.07123295176648514,
        0.33576607811905584,
        0.6139952143311704,
        0.5899824230726024,
        0.42081689448965726,
        0.5309367086999106,
        0.455405822139455,
        -0.0027660343893805106,
        0.02951977494216916,
        0.13421188106970883,
        0.11141732150353816,
        -0.05714319554195947,
        0.39991584003685215,
        0.05265196246794922,
        0.09788464740264301,
        0.13029660164701268,
        0.40735563823203874,
        0.6073888860652943,
        0.34449384295069146,
        0.7598957832726142,
        0.5445945415272627,
        0.4806987154220781,
        0.466735021874634,
        0.41822711932008494,
        0.6607968954221751,
        0.9927431462124552,
        0.5325740458930885,
        0.8771069117992704,
        0.9779581222511585,
        0.8509640536878772,
        0.8328260964935805,
        0.9254275180531645,
        0.4080984483254187,
        0.5620953060513808,
        0.6165449323049994,
        0.6254463966591337,
        0.36642617826118484,
        0.46806594845214067,
        0.41042916629201137,
        0.5825560553802374,
        0.5289417894107968,
        0.42470745898854406,
        0.552960512679537,
        0.4411461433855077,
        0.5132275943935257,
        0.5736441409733622,
        0.49723209935385954,
        0.42600588301328174,
        0.09154803652669014,
        -0.12735082826531466,
        0.2875337018288406,
        0.009777644658607736,
        0.18221304177647463,
        0.13856238313711172,
        -0.13055043569921226,
        0.2632882991476555,
        0.6540858484548996,
        1.1288985036328534,
        1.1210811028259173,
        1.1697969806783048,
        0.0249373979678967,
        0.22599340443947707,
        0.22347163979252135,
        1.1985143373654141,
        0.971231149452867,
        0.5466673520597858,
        0.6528747388475861,
        0.4290831841111378,
        -0.7530671116371959,
        0.09176035924150788,
        0.0092715672466302,
        0.10796833190173832,
        0.25678598858248924,
        0.21571733579662133,
        0.09327474956887143,
        0.23762163963139,
        0.10310354343200732,
        0.0731047739270358,
        -0.1691373227947109,
        0.1024561330450459,
        -0.08207997050047698,
        0.26998818471916963,
        -0.09116328202364865,
        0.9072928511377923,
        1.0299511110905666,
        0.634877924789472,
        0.4800704620580228,
        0.36200701212904707,
        1.0590052916512223,
        0.2459458379903932,
        0.1643795916331537,
        0.2085789140660826,
        0.49598090318966026,
        0.3715994660141593,
        0.5328137130655322,
        0.3874677523604038,
        0.45037682363259346,
        0.4727327777336094,
        0.5293585046657472,
        0.5109673314248997,
        0.4852114364873348,
        0.5608287295778938,
        0.9915928008718965,
        0.9426719107257857,
        0.6247249805677713,
        0.6497878525910269,
        0.70132577244103,
        0.46726330573336355,
        0.8305543249484598,
        0.7798995944177204,
        0.8638693959444989,
        0.9403183477697458,
        0.8533562086986861,
        0.5227085897876763,
        0.16264357244127725,
        0.88294524682163,
        0.866894048690007,
        0.9181614285595939,
        0.9224958174719702,
        0.8662685869745272,
        1.0646826934816436,
        0.5638219497446981,
        0.5743996862302295,
        0.4201016748165223,
        0.5231174357504078,
        0.6351042563693281,
        0.5383110200009584,
        1.0496654250366282,
        0.9806154114596014,
        0.8681391680689949,
        0.7872007634464282,
        0.9297575607008738,
        0.6316856603386183,
        0.5109536258023861,
        0.4959646214821614,
        0.49541981366829,
        0.5834445619127281,
        0.4675858940945657,
        0.4051977300036764,
        0.7429292729775827,
        0.4992598652541789,
        0.4476107834070127,
        0.07145189819346602,
        0.5522741383402211,
        0.3808740680280011,
        0.42410525582326664,
        0.4944842866515436,
        0.4305970425554625,
        0.5773368857772675,
        0.5683080180032327,
        0.4308806260714484,
        0.49101235953874256,
        0.1943802313219485,
        0.22376536441843134,
        0.19683315016419844,
        0.17503387311273827,
        0.2123563471764449,
        0.06938420213874096,
        0.09370036519612655,
        0.40420209127631573,
        0.5199652847268874,
        0.6336042615483124,
        0.541187176106731,
        0.30471945718861093,
        0.20109514300625828,
        0.7251535125353462,
        0.541041222584344,
        0.900244253799453,
        0.8747703267517943,
        0.14723956832371762,
        0.07260345299707954,
        0.23810398874009822,
        0.08050778401918032,
        0.8508677436801418,
        1.109561607235818,
        0.8934300257350389,
        0.98190065518608,
        0.6392366683660897,
        0.08822213881468964,
        0.07859341008501146,
        0.21623119751970318,
        0.35941387917625656,
        0.12694057696342015,
        0.270585768803571,
        0.1985025688827389,
        0.28275453398240386,
        0.2905356696186951,
        0.12176977192012271,
        0.1682766134928159,
        0.08056363549597093,
        0.3829244402805392,
        0.8096702423634629,
        0.8899097084696247,
        0.7887495283147896,
        1.121826454347835,
        0.949299796085745,
        0.7892647000901863,
        0.6783770364162002,
        0.8540704652898381,
        0.5283593068525164,
        0.6196206795543039,
        0.48183498344722936,
        0.39562908832265037,
        0.26299956098545896,
        0.5912839130042993,
        0.0157746146867955,
        -0.0137950133339174,
        0.060960080513359,
        0.1791450875618173,
        0.3485040608452279,
        -0.1015176472280693,
        0.5370382157268793,
        0.4060305782549127,
        0.4345686778726365,
        0.4229203357128216,
        0.4922908783097421,
        0.5156322206771851,
        0.4917934229938711,
        0.33684210083678084,
        0.9440186956019456,
        0.8089761954319177,
        0.4303471770583641,
        0.5548569991473443,
        0.37935414195384104,
        0.42911835281081245,
        0.2596395392863811,
        0.5062940470717676,
        0.4929386129927866,
        0.3946978257687638,
        0.4972032371219777,
        0.3472590857505891,
        0.4542870361416683,
        0.4264096583745063,
        0.5259931034149883,
        0.5140263838638557,
        0.340183586064372,
        0.4953521952918103,
        1.0039655115355415,
        0.8525472658150216,
        0.662768632561277,
        1.0104544923504764,
        0.9640494268132052,
        0.7916027207688376,
        0.906690455664682,
        0.8028017993952558,
        0.13788451253668793,
        -0.2106331976442878,
        -0.14911698845083737,
        -0.00970962198728287,
        0.08158499833839862,
        -0.017036785158998213,
        0.45370080005889046,
        0.6005389699428934,
        0.4438367246713441,
        0.5003195500767934,
        0.44204918001883486,
        0.7828532695984206,
        0.9502350452142383,
        1.0283118937167148,
        0.8216816649170565,
        0.42448568995420677,
        0.3970729915130533,
        0.10673561602131472,
        0.7982985687125115,
        0.32589950650714045,
        0.2458601519869064,
        -0.0582035209306426,
        0.503039653374815,
        0.5301169400691581,
        0.5188183402705528,
        0.5322396285264848,
        0.07262885804017767,
        0.12158464069869683,
        -0.036934047308891944,
        0.20994138100926737,
        0.40441569574499564,
        0.3866664520764441,
        0.49442060244234126,
        0.4665635861013645,
        0.05396582072222767,
        0.19668258823269602,
        0.2452081553163767,
        0.2449667628100284,
        0.8210845474484398,
        0.8345767343126864,
        0.8087308717490969,
        0.6165672762174627,
        0.373987337936992,
        0.656420587740132,
        0.4582024198387001,
        0.5233418715423963,
        0.9989817212173229,
        0.7018752924160074,
        0.8919441698357087,
        0.7385016943911418,
        0.8639036057799376,
        0.8402231349908605,
        0.5522195678475404,
        0.9365695736340395,
        0.9259335274828008,
        0.6453126735614594,
        0.9134412412996997,
        0.8325627227348951,
        0.9719386313106149,
        0.9640730608919958,
        0.9454037564254452,
        0.690362684141206,
        0.9874105969650435,
        0.770640776033977,
        0.9167685544708174,
        0.8600134618602698,
        0.8994785017088115,
        0.6695715474260923,
        0.7164674696202287,
        0.8835650554679093,
        1.2846213868655219,
        0.8172458474982857,
        0.8284325412003669,
        0.6823594850331812,
        0.8433138249284161,
        0.5895279316293388,
        0.7397276332562501,
        0.4855191357705209,
        0.6683561334764566,
        0.39515390541449263,
        0.5128149216821816,
        0.48280044274428613,
        0.3460212147765136,
        0.5829757588657113,
        0.5489313048341704,
        0.35020429690450205,
        -0.08876734344436102,
        -0.01889092932391077,
        0.19036088458021522,
        0.24006094322801494,
        0.18487774740044072,
        1.2315466630231777,
        0.8593795777060927,
        0.7548471111185977,
        0.7888081371141837,
        0.8785919611745497,
        0.9556436246200756,
        0.7899428576130006,
        0.8596864132267384,
        0.9495649882105945,
        0.7443131482670935,
        0.33914315070820755,
        0.11905159559240858,
        0.9706728757919281,
        0.8875533942687476,
        0.13400787688817392,
        0.06528533255918194,
        0.13335599017424069,
        0.4741649680914633,
        0.9874030943151824,
        0.7960577745733235,
        0.6805661728260753,
        0.9399953752290542,
        0.6266660206091651,
        0.9552494806443138,
        0.8130173423126724,
        0.7137796778204062,
        0.8962654893584759,
        1.0089336588894744,
        0.8007761856658602,
        1.11868676585699,
        0.8038975238887446,
        0.9841452139670047,
        0.7338731437584648,
        0.9213955074812535,
        1.0036145160590686,
        0.9516621770650104,
        0.41084358761893003,
        0.8847617586102449,
        0.7682585181289692,
        0.7675190265955667,
        0.743163973966872,
        0.7138892186019808,
        0.334974280118024,
        0.4466455532671909,
        0.45632334493584176,
        0.40898592513906673,
        0.503109018348237,
        1.021047785433562,
        0.41047856630245616,
        0.5493882321807827,
        0.5348570720788527,
        0.5495766490478239,
        0.5857865355280878,
        0.6015545194608328,
        0.4984685641640443,
        0.5205547498533301,
        0.3054631019399972,
        0.5936242461515844,
        0.33162810177988333,
        0.44823586219184613,
        0.3203111902037774,
        0.652741559297861,
        0.3485962109382183,
        0.4937594112904524,
        0.19378806647790778,
        0.1036734667741131,
        0.5985627042788514,
        0.44198391085463334,
        0.16422179111042956,
        0.5103449611119155,
        0.48259546469155856,
        0.42544451404021655,
        0.5333632284642891,
        0.5724525872435204,
        0.5597864675168013,
        0.6017939449468377,
        0.6089061948971736,
        0.09334280886388713,
        0.1491649318971504,
        0.21485071788513996,
        0.07071576781574984,
        0.18508632661214666,
        0.26871422276810947,
        0.34057560479432764,
        0.515672475575078,
        0.5285258047844599,
        0.3726229398287651,
        0.4399056525661369,
        0.6700211861962794,
        0.5199383515789561,
        0.5061835406093831,
        0.48409007120179764,
        0.32209588127481936,
        0.36068737973208104,
        0.3140052271851097,
        0.23277808699791616,
        0.7153876500988059,
        0.7777303744942525,
        0.9729841226440583,
        1.0268786045049976,
        0.7682900310813543,
        0.8598392690482803,
        0.8330988297485056,
        0.5020922912494268,
        0.47151520125923735,
        0.48992044416464564,
        0.6110924141952074,
        0.5830374830918251,
        0.8463092051167372,
        0.06617195106956834,
        0.15363359279864833,
        0.31394223322308007,
        -0.03997823418130445,
        0.2785328207756559,
        0.24510241128290453,
        0.36124203654910886,
        0.8520403130643429,
        0.8116190595216316,
        0.21740205863235298,
        0.3352926088168109,
        -0.028233020614961718,
        -0.20880803901273393,
        0.13519920734944307,
        0.16457615032234713,
        0.31090576636001677,
        0.1278692416487943,
        0.06105651153800556,
        0.1844279773074634,
        -0.13055005416588525,
        0.0694795626377033,
        0.20776835913076788,
        0.08068846726175717,
        0.24630797032347063,
        0.08760042004181523,
        0.18791694159086655,
        0.05488103795438849,
        0.3494098949833084,
        0.7016642278926832,
        0.32394432350837454,
        0.13073113631768343,
        0.1400538179327889,
        0.8498148577148655,
        0.9021677884963314,
        0.14619090776117252,
        0.8541541657118599,
        0.8306760889359346,
        0.9431964009390754,
        0.7200642343780829,
        0.8659832090005803,
        0.882105351703332,
        0.8274779844666859,
        0.9027996615246933,
        0.6946317899774607,
        0.4480743995033444,
        0.5322296141778944,
        0.47200350966545784,
        0.6609978483907537,
        0.37473583386111475,
        0.5969416180468958,
        0.4627056918966286,
        0.861180025688134,
        0.812340715859441,
        0.5278920895904751,
        0.17009278691932525,
        -0.14788390029814522,
        -0.0022573096940670563,
        0.298054822283343,
        0.1952753249842046,
        0.062045635592951655,
        0.2393711935332513,
        0.0223936268569187,
        0.02897938407087798,
        0.8194924521456595,
        0.7871980767979749,
        0.7138204876286066,
        0.11111997147083627,
        0.8809218848843192,
        0.8606826552254753,
        0.20214874504987435,
        0.14680764204724522,
        0.01014079204462121,
        0.17194745875235293,
        -0.25212708283866536,
        0.26674865349122967,
        0.23073159489240708,
        0.08418731487613601,
        1.067695879783965,
        0.6933863580989351,
        0.46743466827309854,
        0.6646913888428636,
        0.4887200159552636,
        0.4724475830821511,
        0.48397471064329695,
        0.4476826448634778,
        0.1188115348803939,
        0.08175392048417342,
        0.44918537018429355,
        0.1816012801944016,
        0.07737040448588343,
        0.0541574851346201,
        0.13131821767167506,
        0.6257668678755499,
        0.7152007409019783,
        0.7150786579620888,
        0.9930636763135673,
        0.7445897862755628,
        1.0462114814811558,
        1.036183932257298,
        0.9680154119351634,
        0.80834397667648,
        0.590129803845097,
        0.963094755438633,
        0.1756622906695031,
        0.8600935717115686,
        0.4507522855231808,
        0.4974933177829197,
        0.4874475030521809,
        0.8132394638725169,
        0.8312643863934268,
        0.9655426072634904,
        0.8616796150904232,
        0.961079858751625,
        0.8436792939124732,
        -0.13152931063313728,
        0.1634989442840471,
        0.18129775829792566,
        0.07955916854107352,
        0.07160615189837845,
        0.12907909855154778,
        0.09907121600271279,
        -0.010823240098900963,
        0.8917610990799126,
        0.7644633701753626,
        0.6069964163259097,
        0.09043528156205223,
        -0.020285000655263737,
        0.07825017566513426,
        0.05386441338445189,
        0.6811957749811849,
        0.9595170972059545,
        0.4170319049184918,
        0.1599314647786751,
        0.07094635186987404,
        0.004122508427204667,
        -0.044846819741185276,
        -0.0370446709794797,
        0.459061852184183,
        0.2167621792746862,
        0.25183226739934444,
        0.25883066267827226,
        0.27088115312450145,
        0.32919520823580184,
        -0.09561523190752208,
        -0.027236901309480598,
        0.589710078650839,
        0.05666985779300502,
        -0.029642812639422624,
        0.19109520877550593,
        0.7327469136864881,
        0.7128540143000772,
        0.9854761496307566,
        0.9196207517189687,
        0.8689582906768212,
        0.7859441178414521,
        0.803274805554303,
        0.2492476212720094,
        0.16105707144087117,
        0.6184015025957503,
        0.40242224564102197,
        0.5989170453148419,
        0.43568328188953553,
        0.35600778413529316,
        0.25031502862263216,
        0.5116165297271654,
        0.6777024904557286,
        0.41509455179770915,
        0.09530990881778854,
        0.09195654126240614,
        0.13124115356992155,
        0.22010083451254592,
        0.07020033484701999,
        0.9613756259505568,
        0.7715562849282451,
        0.6086386114414567,
        0.47120425652799575,
        0.5061454220640085,
        0.9231298848682767,
        0.027683750424083137,
        0.11553678331455447,
        0.6197764973368026,
        0.8667919776943622,
        0.31427568332562594,
        0.0713407909156165,
        -0.013037205453736926,
        0.2043387016088326,
        0.016690862002553885,
        0.31109729326667906,
        0.5515821260446191,
        0.5606210084922226,
        0.5532675724776576,
        0.05406587187677816,
        0.4607362591543507,
        0.4026109627515407,
        0.3017186784471618,
        -0.2724849443512911,
        0.20230717536744994,
        0.1667352414924989,
        0.15505013530054976,
        0.26968202124346835,
        1.2166948610851904,
        0.7106395178632235,
        0.505199471344964,
        0.637459484953393,
        0.21455740234716286,
        -0.15349833054735396,
        0.20110766741565747,
        0.31560773357611055,
        0.08538266662899577,
        0.1412839662572436,
        0.14006142753202935,
        0.38344690034521045,
        0.9159939131129894,
        0.31986383294495124,
        0.20082674927686733,
        0.053001461389863204,
        -0.04480170282250636,
        0.1907505457229854,
        0.6334641287474604,
        0.0008359189534014552,
        0.09434493393566407,
        0.2503701162290227,
        0.25869159408799997,
        0.02199965149667483,
        0.2113986402527577,
        0.2087520726169991,
        0.23377456178306735,
        0.11990025043069982,
        0.18369384698574953,
        0.2781947010120068,
        0.1687374240115667,
        0.12513122279482583,
        0.08313141466923149,
        0.8761770467619492,
        0.8806281627917365,
        1.1304675444902155,
        0.901208968031863,
        0.793483908744768,
        0.8454832482238503,
        0.738466525658458,
        0.9918136494452578,
        0.6508541553720093,
        0.18502685153776283,
        0.6885193379875711,
        0.8169995790589122,
        1.0878286945156441,
        0.20186891191531892,
        0.10215386194421468,
        0.5891903717761051,
        0.4873844916031099,
        0.11010306231318279,
        0.21372662447775068,
        0.09725223722048053,
        -0.0026441127796242715,
        0.1886246330933117,
        0.42127706661925346,
        -0.3550574964293079,
        0.18129275443451315,
        -0.12255820348115642,
        0.004515927230280425,
        0.10525659637792627,
        -0.17433408338968148,
        0.0537118170915338,
        0.3801593830404056,
        0.17497767840243558,
        -0.012494821768481507,
        0.8823506458942353,
        0.9264901353198286,
        0.8999659729370195,
        0.8154108092978117,
        0.0503463313862752,
        0.4556856803909164,
        0.11766660029139848,
        0.15357402238494525,
        0.06827498471339755,
        0.30053502988347935,
        0.46627227351124007,
        0.6435824185240572,
        0.6157557285978913,
        0.47777273373744356,
        0.6127010308999974,
        0.44453304009773736,
        0.44093733965142373,
        0.22390542791201806,
        0.7698548049329524,
        0.5183388517604254,
        0.6877454880886231,
        0.5914054180277867,
        0.5121183902118793,
        0.560806681876746,
        0.4520874301477101,
        0.5234691776805696,
        0.5924334511610335,
        1.0113705541400189,
        0.9674957946492311,
        1.112996996375395,
        0.7990731763991372,
        0.6081389011607653,
        0.916358130580897,
        0.3565376400919014,
        0.2777434344784958,
        0.3977475029480253,
        0.6295231929596472,
        0.9636080279723326,
        0.9961285587757513,
        0.9540985148588897,
        0.12861255544805955,
        0.41707849447323875,
        0.3526331262191544,
        0.010971265384609732,
        0.08056504809207535,
        0.9307697892554248,
        0.6123512152490922,
        0.7674933291777893,
        0.886804338928571,
        0.6628607219097685,
        0.3174498455568164,
        0.1385949065727081,
        0.19576184495394278,
        0.14899970954986178,
        0.08127909023764823,
        0.0904341157729648,
        0.032871930052047145,
        0.005795033150969947,
        0.8563635051012488,
        0.8946251622025321,
        1.0591006057933947,
        0.7346603551638482,
        0.8918488228940561,
        0.8880631513983654,
        0.8143128279653992,
        0.9086194294239249,
        0.8748792394983078,
        0.4890382829830888,
        0.8654053070754149,
        0.9125181461782507,
        0.8520126745098131,
        0.6824837631369098,
        0.9314079112910915,
        1.0740573029081635,
        0.767167794415664,
        1.1270582229474257,
        0.8988660586322635,
        -0.11152817343654747,
        0.16274308651710617,
        0.20372304533974123,
        -0.036167649794042474,
        0.01743692349716787,
        -0.006325589107223283,
        0.5539520621157806,
        0.6172949293121553,
        0.4447037818441317,
        0.476283972708048,
        0.9602611128456169,
        0.7681534230023671,
        0.9642449409577349,
        0.9397881610630974,
        0.8345532834953789,
        0.8308941866501952,
        1.0579585028165828,
        0.760351158011969,
        0.8699166245760694,
        1.0482753508633242,
        0.8308635664932426,
        0.8292532117794448,
        0.8839398093186362,
        1.1362893822012803,
        0.907272517266676,
        0.9452296737982818,
        0.7706135341619847,
        0.49289524404912627,
        0.28392423451420007,
        0.16055929724686438,
        0.804038543574661,
        1.0284161835996504,
        0.9020786000681816,
        1.00686186656725,
        0.9593825270356408,
        0.17306555324875833,
        0.8700057120798556,
        0.9216116395314474,
        0.8659213819291294,
        0.8726516999397107,
        0.827433775286865,
        0.6451694564633733,
        0.3554109777280536,
        0.1961600413611202,
        -0.13817070020846503,
        0.14182077051691125,
        0.19948348522021003,
        0.4587036513882197,
        0.4420496444613443,
        0.4515764379887784,
        0.6832056290401475,
        0.5971972094359549,
        0.6558977319808675,
        0.47646522850777856,
        0.3917355457498665,
        0.3030414147455842,
        0.1590311324434202,
        0.016386825542058753,
        0.008166737986758064,
        0.12307427779988732,
        -0.24571611604917015,
        0.06409592244222072,
        0.00533371884559032,
        0.04387252741864977,
        0.06094495020130883,
        0.8426596084628754,
        0.7315596184271802,
        0.6817287571211454,
        0.736722149566034,
        0.5221413366418006,
        0.44382865452381215,
        0.4633423286954107,
        0.4688532859893366,
        0.4036928221959466,
        1.2362800898944764,
        1.0526621514428072,
        0.6659499274877688,
        0.0432035876756502,
        0.06899410634004581,
        -0.04733752499488555,
        0.12580125901594502,
        0.0031499639735067687,
        0.9215470059801546,
        0.9778774516010545,
        0.8718755188817777,
        0.9253746315078023,
        0.9161865422499681,
        0.9418424196662143,
        0.7325751177778582,
        1.0898536960427305,
        0.9491551435862486,
        0.970235908983831,
        0.9967094902009735,
        0.888194310531277,
        0.016295247507276758,
        0.17675867491010253,
        0.03758156345195061,
        0.4809601799126507,
        0.0855363181087372,
        0.13275169016887853,
        0.6269176605861086,
        0.5413847205465041,
        0.6564665716866354,
        -0.11711045133713667,
        0.09126059233214422,
        0.024511295030331254,
        0.47824268682258997,
        0.4412409900505744,
        0.4694665299831155,
        0.880001907821718,
        0.24653848265210393,
        0.1541354083493045,
        -0.2240692619609601,
        0.12161584079202226,
        0.48232837742552587,
        0.5129578968831198,
        0.4864038789553348,
        0.23845546618140787,
        0.16476018463450037,
        0.16596416113469023,
        0.9233340105081599,
        0.7943162669139808,
        0.9292768774496315,
        0.7954326701506433,
        0.08844350058593312,
        0.11073298651254748,
        0.11015279638829559,
        0.0533059337159783,
        0.31687227164334053,
        0.35476308190230127,
        0.21017070488720985,
        0.19324855409735947,
        0.13896032182293838,
        0.19025428604948727,
        0.5929828403557044,
        0.5426058355206508,
        0.531190583115855,
        0.46991537199487277,
        0.5038294270064793,
        0.5152317272146755,
        0.5274127487741296,
        0.32633816231337015,
        0.5510728871762185,
        0.594164032501757,
        0.40718502050417354,
        -0.06770432137626588,
        0.29472702615695884,
        -0.05548200745265215,
        0.8632687590338516,
        0.11914488792242647,
        0.011752853046647674,
        0.1918145052235379,
        0.1725933773310796,
        0.890124814740849,
        0.4525582411696736,
        0.8415614496519943,
        0.8881209540568655,
        0.1527604510676371,
        0.322242981832354,
        0.19722575935235748,
        0.4075890020268629,
        0.42369974985290837,
        0.5996953365467279,
        0.51422804922392,
        0.39562371379841904,
        0.48125705321035167,
        -0.09249066049676404,
        0.20835194475080754,
        0.5859523593556067,
        0.459554172952205,
        0.16581064406905208,
        0.16594449441661296,
        0.2278077961607009,
        0.1754602438503956,
        -0.08418613912707497,
        0.28849018023891804,
        -0.09552557468372473,
        0.1732011747963439,
        0.14409676487966,
        0.9437658992583078,
        0.8896346595350026,
        0.8652936672338075,
        0.8905202567402822,
        0.3903529608142539,
        0.4703328115946234,
        0.5176798099929338,
        0.4709477467955974,
        0.5214727983460027,
        0.5525823255147888,
        0.4264575455090629,
        0.4397029932637475,
        0.4112235330367891,
        0.3845947745290471,
        0.37455078609077935,
        0.4532675119380828,
        0.8675240271762172,
        1.3120556082447192,
        1.073408688563977,
        0.8983219602935479,
        0.4154878542412295,
        0.36286700646837844,
        0.5023947998590547,
        0.56236568601753,
        0.03715538984240593,
        0.5460125658419963,
        0.4707810467028404,
        0.5625133879439734,
        0.5187770102910387,
        0.6044176057335197,
        0.517004135653328,
        0.6277733458174334,
        0.6988579473314623,
        0.4633481430920449,
        0.45015664461861926,
        0.6045708958765272,
        0.6639950933209885,
        0.5720862738169633,
        0.3702855132958488,
        0.512699747337986,
        0.7259412999840269,
        0.3564962349999347,
        0.41969829267206243,
        0.4421428732970214,
        0.5228700582022631,
        0.7290598020829746,
        0.8669958705605573,
        0.8995176956715307,
        0.8711292534517864,
        0.6333567618256265,
        0.7942562519752845,
        1.0646304809290488,
        0.5002944364855841,
        1.172993204739931,
        0.8436092588196453,
        0.8313898220715855,
        0.19537326988415346,
        0.08485727999085699,
        0.32792843534031285,
        0.034164198903873254,
        0.23204595438586167,
        0.2459998152955508,
        0.5589132686316367,
        0.42510782638660344,
        0.5596017420266869,
        0.4652409401690394,
        0.4251143793583748,
        0.5152239624330871,
        0.7109426833947535,
        0.5731258291122743,
        0.7438304502896282,
        0.39685833458832237,
        0.48463811151142816,
        0.5022647638475285,
        0.5110993202981985,
        0.3592395774997471,
        0.5153101093962916,
        0.570698768277286,
        0.11844473631163652,
        0.8764782686321233,
        0.808862447793241,
        0.41828530390494634,
        0.5765275698149772,
        0.3896587880758868,
        0.7242557405799963,
        0.6647237554155914,
        0.42682318342525394,
        0.2969545855085798,
        0.44247507698907584,
        0.582454686695236,
        0.46636022325482357,
        0.62658141299166,
        0.490949675102288,
        0.1516759838147252,
        -0.09872956268111036,
        0.25229276139863077,
        0.9013231479498544,
        0.7681488371807036,
        0.7844198851190929,
        0.20533826806728933,
        0.21455024171539708,
        0.20509815631594794,
        0.34594106379782563,
        0.4008391120830833,
        0.13728715120842902,
        0.5653786472189104,
        0.8705581310589988,
        0.5452253886210404,
        0.8959350318052912,
        0.8527043446629506,
        0.5820309077124342,
        0.7903835941128284,
        0.9525752375636347,
        0.8578604486905627,
        0.8744371559653374,
        0.9209011604234207,
        0.7135025813149177,
        0.8465559031936707,
        0.8924000251906775,
        0.6833690601951361,
        0.6573480054262674,
        0.7826835274141712,
        0.09917510579097773,
        0.2392505304238339,
        0.17082797994982024,
        0.4664945930090425,
        0.6508379850893757,
        1.0811823493807797,
        0.9879637218109881,
        0.1963404289157065,
        0.204823301724745,
        0.5254166303339635,
        0.5454411448078739,
        0.8040359795174455,
        0.5744604737677048,
        0.4675976877390359,
        0.4218688418508889,
        0.7223302146696764,
        0.7879896997579589,
        0.08220525351002908,
        0.020120577267389212,
        0.09827563633042276,
        0.14916415808651887,
        0.06550773587988558,
        0.061512647347340035,
        0.09976285231417455,
        0.1360160089521685,
        0.3861832526344293,
        0.7145111825572577,
        0.4059525936240284,
        0.542737240425598,
        0.4273077021093835,
        0.6099431725921001,
        0.4434042880374517,
        0.31075622021672294,
        0.5210436438060017,
        0.6073474617166954,
        0.24347987545161606,
        -0.014102954131743168,
        0.044515333044008204,
        0.43013387253891944,
        0.45542027927580336,
        0.4502160584871182,
        0.4032595436191394,
        0.3762901271500967,
        0.4882561990000521,
        0.15038179113235584,
        0.09895031989140192,
        0.39574028890524854,
        0.19567741252271276,
        0.040777654360623354,
        0.19614325204666921,
        0.21194929793921313,
        0.024888324014086884,
        0.17462650435183213,
        0.5984494195949797,
        0.40533055604614393,
        0.6828228902510706,
        0.6982580480975812,
        0.5815326512697242,
        0.6057084427413425,
        0.33644758353277426,
        0.5213404509707256,
        0.5205523580298885,
        0.6791520533228238,
        0.8340338180377261,
        0.7880313681355037,
        0.8142435260049573,
        0.827106897096332,
        0.9088064372469169,
        0.6378900391537097,
        0.5618849142232089,
        0.5459069782081303,
        0.443190940473576,
        0.3600504369132669,
        0.8998957759698447,
        1.064163594491361,
        0.9518123468251357,
        0.9940273700634468,
        0.11970688764386958,
        0.22319232149301693,
        0.1994900020468004,
        0.7840004801898526,
        0.8201637358039897,
        0.920152964056105,
        0.7862288331776798,
        0.9254435270409384,
        0.7603197159934968,
        0.7967462131250904,
        1.0025089205846764,
        0.7833527902518991,
        0.7649934009953948,
        0.3809047326687821,
        0.4675137278653651,
        0.3590306012269457,
        0.3778519947417035,
        0.7740957026610085,
        0.5593414432568172,
        1.064549970264647,
        0.906173545617357,
        1.0721564901784817,
        0.9306703008618022,
        1.0300534767204432,
        0.9501366069034991,
        0.9936948114886294,
        0.8591163177634199,
        0.9322821218071906,
        0.9450339196229964,
        0.9280035696936175,
        0.6229551862340791,
        0.9161093020497388,
        0.7280649257722774,
        0.8101102816930913,
        0.7194482255971869,
        0.837631509020839,
        0.975790738507136,
        0.1614732843676957,
        0.01667016098826084,
        0.03731242790092225,
        -0.04555769769985671,
        0.19729124625861938,
        0.07196289874079072,
        0.6233532683706373,
        0.5921035868137255,
        0.38844752415199807,
        0.4416385008023076,
        0.5773150739668692,
        0.6016364328084424,
        0.4463971419860232,
        0.3853269609035879,
        0.5845734762899225,
        0.7300730324932447,
        0.3942754619442155,
        0.4078515683924704,
        0.8030133840341678,
        0.4167075283594003,
        0.579802577239058,
        0.5145323419318139,
        0.6312641602364972,
        0.3693794790599746,
        0.37892332780432064,
        0.4825227577372842,
        0.8588048109094235,
        0.21555806560343033,
        0.6531072504479835,
        0.48201502348506486,
        0.5307464430017473,
        1.0453277969970518,
        1.0317889385225285,
        0.9905704194084854,
        0.826465710106374,
        0.3219712062458697,
        0.5011276271541804,
        0.8266160668053383,
        0.7598050641009833,
        0.9217530274373038,
        0.9825447670301152,
        0.914256329570365,
        0.8503914701631655,
        0.37137487211668546,
        -0.05069626109728842,
        0.1987752109853169,
        0.48945816749906085,
        0.4461102128819927,
        0.24954878744702463,
        0.14840379212358018,
        0.5297459641663028,
        0.6082696798334833,
        0.4668234058160584,
        0.46623678467559276,
        0.24568656889728127,
        -0.05118317338225706,
        0.2564567671928721,
        0.11652264933656271,
        0.0027052425184137603,
        0.1754736609718819,
        0.03321412886166677,
        0.5521105350661281,
        0.5186570347538344,
        0.5547385554349655,
        0.5345048767543996,
        0.1617515435615679,
        -0.034425467633603574,
        -0.03012029301885032,
        -0.022335606569995076,
        0.24353946441711563,
        0.17947510638510264,
        0.24664996251906504,
        0.26676991348793094,
        0.15865388381902285,
        0.1957987400082111,
        0.4939857388646957,
        0.8021578062072744,
        0.815576138124879,
        0.8263676357672836,
        1.059353064289517,
        -0.010411084469628022,
        0.06779069775809937,
        0.21225641017193386,
        0.0882071977868909,
        0.052892319036381884,
        0.289594071238695,
        0.4118821670851748,
        0.5026993614740393,
        0.4688390354773376,
        0.5337731784483114,
        0.40357640193623984,
        0.3645047694671868,
        0.8825085649222487,
        0.9381416765090661,
        0.8207518818073309,
        0.2404556891589827,
        0.7506568292934315,
        0.8854233139125378,
        0.9013498185682942,
        0.7399874825851774,
        0.8902480610143744,
        0.26456032260678136,
        0.16623548405202346,
        0.13655895943533783,
        0.8772026448252962,
        0.9542836434597355,
        0.9950888034626092,
        0.571221195786199,
        0.47671179520631646,
        0.580846533344,
        0.49494487749922456,
        0.5575886376784375,
        0.4110892788197409,
        0.38446557166650464,
        0.4769099567226497,
        0.6426902953677023,
        0.13711857716552223,
        0.2221470266394474,
        0.1793228316561795,
        0.7379338828403279,
        0.8726109405957919,
        0.9050555522777143,
        0.0469239250776615,
        0.10690556703400843,
        0.19661574189286357,
        0.2983058566556992,
        0.08523705310352246,
        0.20379960338845607,
        0.040857777110112514,
        0.2174992954165471,
        0.609688765985545,
        0.7762441931727697,
        0.976169861391617,
        0.8244670469439057,
        0.8261263802386496,
        0.7526623913614681,
        0.8335724405817215,
        0.8253014860565183,
        0.8332378999382491,
        0.8795641037976928,
        0.8419921332670299,
        0.9210916562531446,
        0.8634069384329225,
        0.1810086424533661,
        0.4822724265540865,
        0.5078529007305703,
        0.5206392896594224,
        0.4637395351886548,
        0.447817026134053,
        0.6076632185182876,
        0.4438211973727502,
        0.47932535361620837,
        0.2296722925067772,
        0.15671919504526355,
        0.24319032182303443,
        0.2081692921671562,
        0.08447546874638798,
        0.5151832104458827,
        0.40345557829539963,
        0.5077724164132825,
        0.4569381551157971,
        0.4964758766163885,
        0.3912948767965596,
        0.3989150525987281,
        0.5212583586233532,
        0.5271132160182114,
        0.524411994231507,
        0.5693463668599693,
        0.41909196537041216,
        0.8323643376437898,
        1.2657255082337118,
        0.7392983948606642,
        0.7388173912240426,
        0.7461459790822788,
        0.7730394345188684,
        0.8487177120338154,
        0.5488795715583424,
        0.4900749959642858,
        0.49514587824603257,
        0.5293590123329343,
        0.3871890445575006,
        0.914753774490894,
        0.8356257370655902,
        0.8673598467418024,
        0.8573047753942301,
        0.829036195231526,
        0.11130673897406042,
        0.11510464176837693,
        0.34328216275735296,
        0.26717815004911816,
        -0.16054046017336374,
        0.4297772856813497,
        0.842529255210221,
        0.8220147155493163,
        0.7446058621113303,
        0.8300458246183313,
        0.8950005138116579,
        0.5692854445743366,
        0.2672889557634238,
        0.9706833227796754,
        0.9842868260295765,
        0.9457535499788149,
        0.8332526310126536,
        0.8547315110766238,
        0.99740800191939,
        0.8788187711295794,
        0.9396720414060281,
        0.9131939960851291,
        0.9089480786677633,
        1.0274570701444794,
        0.2251508966848627,
        0.005154729161913978,
        -0.14751445508366662,
        0.007256413748025882,
        0.06606245039775441,
        0.7680913135858545,
        0.42381524640280593,
        0.15929526525027363,
        0.0990133730233296,
        0.18983654150348936,
        0.48487171571548926,
        0.8026738749713174,
        0.9535580178557855,
        1.11069677104689,
        0.8461578582415737,
        0.9847204308262839,
        0.3612908887591721,
        0.5110512405189938,
        0.5440150920016801,
        0.42816457790973905,
        0.5798564332673902,
        -0.11522617460764531,
        0.8141119941580895,
        0.8138051367461753,
        0.8988663781875251,
        0.8431810221883943,
        1.3432953018956246,
        0.9714112799538532,
        0.7697350312285244,
        0.7450565911263168,
        0.5424747536800067,
        0.6023250724154264,
        0.6162242018000647,
        0.6410455726004796,
        0.5137549483660355,
        0.4665601858413519,
        0.47693279574819797,
        0.6955735554700955,
        0.15986589376282975,
        0.18300904709160348,
        -0.04614204773859608,
        0.5864598353783896,
        0.4929973346541301,
        0.6110911976513714,
        0.5335688936643713,
        0.5228381852858217,
        0.4204038331904668,
        0.3551596599224274,
        0.5640327322356126,
        0.8000883153387588,
        0.8632687569731291,
        0.876723528344591,
        0.9191828660070952,
        0.9419198310056398,
        0.7615493029231954,
        0.7852133740156743,
        0.0797990688777034,
        -0.00805510421727343,
        0.7698668864646167,
        -0.05472840774837188,
        -0.05637277056222259,
        0.25348575639248355,
        0.15625693272855112,
        0.7863423252638058,
        0.879842775905358,
        0.9470790031168456,
        0.923977817403151,
        0.8291523364566303,
        0.8429498231979138,
        0.6324768221620904,
        0.8320704026506731,
        0.8936759611309416,
        1.173352484246436,
        0.8361495428183222,
        0.512863920970906,
        0.35204176518969615,
        0.48348196476292365,
        0.19170043798003272,
        -0.11602613331854571,
        1.1224908149623019,
        0.9637488333661258,
        0.10799209840059543,
        0.9527492420353402,
        0.9963590363770852,
        0.9240771605818404,
        0.2988234878523943,
        0.28436837758324346,
        0.041324458701953885,
        0.3128860903322408,
        0.24842677484253117,
        0.2379283013877898,
        0.026270608999256238,
        0.10210620599463822,
        0.03268506312546541,
        0.4376886962809604,
        0.4762838952180815,
        0.9061020909420977,
        0.8593164794052076,
        0.8707318626533297,
        0.7327220509649359,
        0.8594632432041844,
        0.8742128431845129,
        1.0646028063172013,
        0.941883343375404,
        0.8298200903488017,
        1.0718716450685748,
        0.728952959933229,
        0.5283761516522298,
        0.7752329063833769,
        0.5651420251644784,
        0.765430148389531,
        0.6403852369531776,
        0.6986511593585668,
        0.6912994574796668,
        0.2314049070623375,
        0.8245192498629679,
        0.8061943743669077,
        0.8683149403237612,
        -0.07415288468569765,
        0.05521701862518314,
        -0.041828606309749904,
        0.41442734538106535,
        0.7679190318506577,
        0.48364115751727227,
        0.5415485234954805,
        0.5205291089832982,
        0.43225165253696435,
        0.4623549289051737,
        0.6046070651333243,
        0.5739646661080958,
        0.4941265087543588,
        0.5595683584665629,
        0.8343660523493371,
        1.0294920523733284,
        0.7537327745676237,
        0.678114531116476,
        0.7521025292147318,
        0.8270496002525305,
        0.8278713682655549,
        0.8908762873921625,
        0.9408791068229175,
        0.7086063562597297,
        0.5206648487662796,
        0.6062894391812712,
        0.6555707453965979,
        0.7153514624430746,
        0.7027605446265759,
        0.3170964932805183,
        0.5276044797336521,
        0.3256013367113549,
        0.5274189198248738,
        0.393742286353349,
        0.5881372383641026,
        0.6644963469241836,
        -0.039799377389474346,
        0.0913087441945569,
        0.3027311460540925,
        0.6951087637520494,
        0.8365756439649304,
        0.9166685225432916,
        0.897121603105016,
        0.27930899705390505,
        0.1978538127810298,
        0.2691024587674814,
        -0.2763543392862506,
        -0.13156298409158831,
        0.8265554327019015,
        0.7541928981833687,
        0.7788036222704845,
        0.5517004540638061,
        0.6911622259814029,
        0.19400662589155326,
        0.28801072916559567,
        0.23416156505657798,
        0.2674912768659105,
        0.026030335461535804,
        0.3300144115776233,
        0.13218666303686927,
        0.35551077056225516,
        0.02136639738680417,
        0.5631868154403029,
        0.2369625162599275,
        0.5610399867493835,
        0.4048666678322853,
        0.2867498333562285,
        0.7770257025898328,
        0.6571325157196425,
        0.3065849509771875,
        0.18388316229433288,
        0.1873779374256474,
        0.09149536988338847,
        0.10696122332143361,
        0.7212373033245314,
        0.9079540644439278,
        0.7077021097300871,
        0.8165212758927459,
        0.9095596552320776,
        0.830328323832756,
        0.8747757980355984,
        0.9617868502578927,
        1.084857720336736,
        0.8563805185434492,
        0.4313235517743534,
        0.36607911398027304,
        0.4678049862972914,
        0.024499844049270823,
        0.11309838528771961,
        0.3300372112527298,
        0.6235738439586838,
        0.9110721370344513,
        0.8551717774775983,
        0.7560655146363304,
        1.0271760957342104,
        0.9455628547884876,
        0.9326675430604673,
        0.8678947698871191,
        0.8575948293961627,
        0.5457552110259349,
        0.4784233979677368,
        0.5293317885902376,
        0.5979151759530343,
        0.47923210645635905,
        0.15619568041560275,
        0.825991743505,
        0.8131034247368658,
        0.8507660053046416,
        0.7786738638772887,
        1.0143271881844331,
        0.5516004778849046,
        0.3366534059531017,
        0.42937280627123614,
        0.5984507538205546,
        0.6193551843079012,
        0.746009883886068,
        0.5139162437223833,
        0.45699713638774975,
        0.45176414923709834,
        0.6253650616221177,
        0.5125104682785603,
        1.0034942882821731,
        0.9371909381292227,
        0.8813859912959241,
        0.5615648237896198,
        0.6701364193248227,
        0.7473863657322455,
        0.6340795983877288,
        0.5461824619367246,
        0.4640294044790262,
        0.9836429396213533,
        0.9849616060207508,
        1.0796141353822515,
        0.6202429921329348,
        0.6436647405642949,
        1.054304269900972,
        0.941606625793242,
        1.038556574727672,
        0.46062163653613475,
        0.6122604295128639,
        0.7117163617900929,
        0.5993669535193703,
        0.49675062573290135,
        0.6357905188276828,
        0.49973638741245013,
        0.3612506043327948,
        0.5897062211993145,
        0.5009620035215743,
        0.4628670295834614,
        0.4992483840817919,
        0.513167049673416,
        0.5713438943692292,
        0.39888541078602846,
        0.6115512261341763,
        0.3287864979953319,
        0.49728640797814294,
        0.5214069106667941,
        0.8660976355807337,
        0.9699606602437005,
        0.8851075866558319,
        0.9236339594394186,
        0.768532445417405,
        0.8205248275712135,
        0.2512061069518737,
        0.5931363780618952,
        0.5279656334113858,
        0.6150850304615836,
        0.5210065862525585,
        0.7611712533005413,
        0.9907051371054685,
        0.7119385921175323,
        1.1466726098066566,
        0.910367288414176,
        0.8404479454513565,
        0.7858568638079275,
        0.9076392732980002,
        0.9835018866078954,
        0.158099644460385,
        0.1862925278583627,
        0.1425443477204474,
        0.019522109158366573,
        0.23207935837093654,
        0.25042603721289525,
        0.21524463259427368,
        0.15197465022741038,
        0.21681519682614142,
        0.8660079514439243,
        1.0329215584968205,
        0.9861264957218456,
        0.2217244224745036,
        0.26437687057961123,
        0.12137078755838523,
        0.18436490587706905,
        0.5034575482160232,
        1.0206728477639204,
        0.7917414660329803,
        0.9543651583471803,
        0.7483062644159894,
        0.7940838688902996,
        0.9605898816656723,
        0.6956712163539001,
        0.8321997109343255,
        0.8414436917515936,
        0.7844681750634346,
        0.8602862030193221,
        1.3125605470693322,
        0.9643317350077756,
        0.44072170602502936,
        0.5457233550839128,
        0.4672356724267027,
        0.49623255666780025,
        0.5037256887269012,
        0.34634224772161615,
        0.448989972633897,
        0.4967486641174047,
        0.568514325559179,
        0.5162089696612397,
        1.2220905907557253,
        0.9372258655577884,
        0.8210597197327774,
        -0.11811782069674197,
        -0.049963272935504614,
        0.15471537501630264,
        0.49172272166364456,
        0.9601121894530862,
        0.8251335247908272,
        0.7807546859458304,
        0.8304461772905242,
        0.5719886714644512,
        0.027881285144612113,
        0.5414335099501391,
        0.5163410994702089,
        0.5585598757939659,
        0.619060116625952,
        0.48105698762863514,
        0.3888284121176835,
        0.4904347540662967,
        0.7894062579330703,
        0.8636386244881792,
        0.9721230114283516,
        0.7810441940513013,
        0.9107143446477677,
        0.03149962897297273,
        0.23443489788830874,
        0.04696184213302662,
        0.17548601822980603,
        0.08912301404546812,
        0.22326888368282338,
        0.45288668597353643,
        0.5683000019017372,
        0.41634699265867015,
        0.04343949197289868,
        0.09777091512973121,
        0.061165402406723794,
        0.034440019382697064,
        0.24124816675108526,
        0.023246874530732386,
        0.1812514644962621,
        0.25130784749992285,
        0.19483230682119837,
        0.5529604911987637,
        0.4798993129234077,
        0.1679398195001279,
        0.1933326115748967,
        0.2422396753566774,
        0.4134651622743085,
        0.4875985824520375,
        0.5174346690318564,
        0.4302578255507909,
        0.558854139627661,
        0.4675424034054826,
        0.3420823510266959,
        0.3922321117578763,
        0.24984597506134654,
        0.24862547121918602,
        0.14787610699647333,
        0.06670428132205813,
        0.1358461335275801,
        0.8451448651885045,
        0.5430809893032388,
        0.4609953059910388,
        1.0461172073766667,
        0.8866607327657946,
        1.0918772007462125,
        0.8469305790145895,
        0.8037678024088956,
        0.9383911269321326,
        0.14748287054974096,
        0.08244408441188403,
        0.8267920352126432,
        0.7673085018656786,
        0.7862500084261068,
        0.7006774977465732,
        0.106067822040171,
        0.6157208264088838,
        0.5132979276779683,
        0.9116767042591845,
        0.9994355015503354,
        0.8713651269314149,
        0.9148325811857054,
        0.9626623586187272,
        0.8713399810801192,
        0.773367694765901,
        0.8348819735997449,
        0.756108996226094,
        0.8812042433024286,
        0.9101114728598123,
        0.7336234272695973,
        0.6968352848718026,
        0.7907658316919689,
        0.827339760949849,
        0.19250320991170386,
        0.23482269758200391,
        0.19272544336639028,
        0.23508564935629206,
        0.10947712881902799,
        0.3344622558119406,
        0.24632368927506684,
        0.26658881882429564,
        0.1672096333343842,
        0.10077641249076086,
        0.033308396557597965,
        -0.028208992585980447,
        0.22698423041335675,
        0.9987380427503981,
        0.7976245533200975,
        0.8769179273269527,
        0.8074964001461163,
        0.8251646407788208,
        0.9556748414602287,
        0.7838626999100722,
        0.8308764546489278,
        0.856302212707171,
        1.0487536680740241,
        0.8003814850729961,
        0.8861603569763171,
        0.8209395779073425,
        0.8292946830553557,
        0.7540931669196247,
        0.9456727501196004,
        0.8734953745032529,
        0.8586640681941051,
        0.7859980376084698,
        0.3804864993959046,
        0.77581847750415,
        0.8741051419552771,
        0.8126289093190039,
        0.5622147792513779,
        0.00018731447181266227,
        0.17025966913907753,
        0.7041867130083261,
        0.9505683560591983,
        0.9034529049368243,
        0.9780443441191775,
        0.864103234247861,
        0.996902285962405,
        0.8620992442232229,
        0.7744644175282389,
        0.9019447501882566,
        0.9464323087685609,
        0.8771616304706938,
        0.8062568281139971,
        0.757678238031706,
        0.8026654283271474,
        0.9953786305303967,
        0.9947429633073996,
        0.9233476812228076,
        0.8680078985159041,
        0.18431695738265666,
        0.5051820393992712,
        0.7520254972140826,
        0.8125402265348894,
        1.0355855176652062,
        0.32121163833433547,
        0.29712540212453137,
        0.13065873545186912,
        0.12600327495609082,
        0.17604420740296595,
        0.2394135175311413,
        0.11170697988297355,
        0.12396929737449244,
        0.3169138882449542,
        0.2803007594004816,
        0.16067844074114615,
        0.15306885931560957,
        0.24730256558584443,
        0.8529119177614984,
        1.000683937104874,
        0.8387959061882805,
        1.1348537498905131,
        0.7620915885039957,
        0.10761725093927048,
        0.24888013499907607,
        0.4784815857480033,
        0.781488849200588,
        0.09527972083082616,
        0.10206022864214595,
        0.08894542610742119,
        0.05162286670862674,
        0.08367697741601234,
        0.08084161461642554,
        0.09190493466178593,
        0.1457102703520046,
        0.1784094147565799,
        0.5677547679319033,
        0.5329115144952011,
        0.4678546278459642,
        0.4289935671976945,
        0.620481967230087,
        0.6381125614641339,
        0.5461443548336209,
        0.46881716738472706,
        0.5931819989795838,
        0.4700315467270563,
        0.5727465982746062,
        0.43133188103014736,
        0.1489303371882822,
        -0.013196358441192062,
        0.04336871523810969,
        0.8191953596439088,
        0.930628496265435,
        0.8200372152860269,
        0.7957923152792992,
        0.8373903543732795,
        0.8459639882828661,
        0.8551689060498506,
        0.8692608551566521,
        0.8204792166029166,
        0.9689004845431606,
        0.9921186061419591,
        0.4946439304270103,
        0.6244841874704633,
        0.5082265271595593,
        0.4634770849571222,
        0.5105376983787957,
        0.5785559523978897,
        0.41278713774790404,
        0.8076275430113092,
        0.8999707002434446,
        0.9699367072940135,
        0.793087045588994,
        0.7766810163939798,
        0.19927967732563776,
        0.20000591637982318,
        0.09240581887029496,
        0.10092970552516013,
        0.24014841571765327,
        0.047877956389388,
        0.22141656738363738,
        0.054258493587726525,
        0.435355764987808,
        0.5075799335883303,
        0.491804895046482,
        0.34649264809274055,
        0.46177894462671326,
        0.4926243100469561,
        0.6980791768130407,
        0.39999148056939743,
        0.5514055627078028,
        0.48837192375946675,
        -0.1108231575334846,
        0.043195202672356735,
        0.3954800998647418,
        0.46865207926971925,
        0.4457142843374376,
        0.5722163741685472,
        0.46549296868243295,
        0.6086397392296581,
        0.46318997737177314,
        0.3277515939763301,
        0.007225312044281959,
        0.1721147737501535,
        0.21255773833938255,
        0.18205750176427576,
        0.19308010865188352,
        0.017596301883853954,
        0.08634811715452118,
        0.21743498146782997,
        0.42566122204345364,
        0.4594460111175498,
        0.42344393752213927,
        0.4556053744161237,
        0.5235254648511838,
        0.39310911666028936,
        0.6054433646114192,
        0.5069425907520543,
        0.42956966851637474,
        0.943629974815592,
        0.7201866926620815,
        0.808417204597574,
        0.7412065840570473,
        0.8325762625141917,
        0.8630175848447702,
        0.9761404889625158,
        0.44503505479342886,
        0.586339858519913,
        0.46968791898766693,
        0.4426474302259921,
        0.9632357495141726,
        0.9911145884502351,
        0.6995056512725112,
        0.8796206777693798,
        0.17187451033215662,
        0.12198242157520155,
        -0.08997907076068193,
        0.7811740651820488,
        0.9746016952911569,
        0.8897065705085264,
        0.8771245760561572,
        0.8482073544637097,
        0.863714325224124,
        0.8976705611846157,
        0.5551011863070487,
        0.7705959086509059,
        0.9189228288268666,
        0.6001247701568797,
        0.47473622835186907,
        0.48477783942668806,
        0.32049201582972847,
        0.9539566535512495,
        0.593123115922573,
        0.742674467680224,
        0.6096365738276694,
        1.0511434557058754,
        0.7004347587467411,
        0.8464725000740431,
        0.984386611440164,
        0.7970561883992855,
        0.8703560786351617,
        1.0098198203324478,
        0.9967706786589853,
        0.7458958256681312,
        0.8868112419766797,
        0.6471806964492205,
        0.804051229533864,
        1.116571372845605,
        0.7980392218504154,
        0.851360497449733,
        0.9263117434109122,
        0.22045620810353292,
        0.2139980658823874,
        0.18192234315146855,
        0.35592536710950456,
        0.1587485916405245,
        0.15989000999338163,
        0.4986819689944694,
        0.6721269931170412,
        0.9178386923407529,
        0.8718819618949688,
        0.7887054954148528,
        0.9583298884320933,
        0.7081054460762229,
        0.8034885743739071,
        0.880622867469375,
        0.8296368552457751,
        0.9353623832145691,
        0.9439079058221175,
        0.8545437568097748,
        0.29065512239211055,
        0.12941039557979248,
        0.11543213738617868,
        0.4171440514893707,
        0.6299764977883051,
        0.9935372533605923,
        0.9957840940116437,
        0.979606521634311,
        0.8501161918155076,
        0.8977110070649446,
        0.8059921969406776,
        1.0595886511732804,
        0.8613349887407545,
        0.4058638648617674,
        0.5821455504719671,
        0.5035243700242151,
        0.43812612569897763,
        0.6192953526076315,
        0.5974632277683403,
        0.5311581100224284,
        0.39252303554291357,
        0.41515927493388627,
        0.6021615655013886,
        0.5165683197297243,
        0.5016636916038304,
        0.6133809820663535,
        0.2829124230008538,
        0.08017852744210004,
        0.1648792833330354,
        0.20692404362276756,
        0.11217639785548744,
        0.24231099562653335,
        0.25058906353068305,
        0.24118193107022695,
        0.2284226376147355,
        0.11965083883558392,
        0.17799529099357578,
        0.41031042014599733,
        0.1731543026166812,
        0.2741681863120368,
        0.45064638352155034,
        0.5639618810518143,
        0.37348756449944776,
        0.5732419969757632,
        0.5646907603619501,
        0.1165661310721983,
        0.30894160878329274,
        -0.010807091583541057,
        0.42359185083660417,
        0.5579482103088199,
        -0.04075393214108195,
        -0.017514509235000215,
        -0.00031234735058372306,
        0.0892924132231385,
        0.26969075929702635,
        -0.17637545286138265,
        0.9089929248850981,
        0.8259272967346104,
        0.8962490646434792,
        0.8453341524939882,
        0.82217526221701,
        0.998146478354592,
        0.41974741949858646,
        0.5105725049268895,
        0.054982935629564696,
        0.1277472048700612,
        0.21069222434707793,
        -0.06439008602622831,
        0.1940715255345652,
        0.08045396300471559,
        -0.35989110509765354,
        0.17260339484760526,
        0.8511300579662234,
        0.8564961876214195,
        0.745843712310055,
        0.5335547535580618,
        -0.05240024556880868,
        0.12117665930974149,
        0.012818465236676175,
        0.06455698007138942,
        0.39791104592439935,
        0.46383321779108166,
        0.5673847464487383,
        0.5987261883206154,
        0.6313322936029757,
        0.2564149744356691,
        0.06117717183597132,
        0.14411879955176124,
        0.06892159247885207,
        0.889133422483194,
        0.9889267649819948,
        0.9484176753797295,
        0.9252298858257161,
        0.900106727664125,
        1.2525806184537507,
        0.8356383595396801,
        0.8143255499989748,
        0.7649950669682231,
        0.7712235646654815,
        0.7579374426531827,
        0.5682435468259077,
        0.5581778269243327,
        0.36538718487611005,
        0.4486079802747649,
        0.1899056407548371,
        0.11304570262558192,
        0.8776269025208163,
        1.000286742051401,
        0.9498389388046367,
        0.11200111673505299,
        0.09285674909556171,
        0.682652819681677,
        0.574348723120868,
        0.17470829908520275,
        0.1456914957557798,
        0.15941792360568413,
        0.37442217715440324,
        0.2434022032997712,
        0.12874511262539715,
        0.1010584587066796,
        0.2687227191897482,
        0.19233289046332327,
        -0.024894194223363978,
        0.15130241526484417,
        0.8349903201971515,
        0.35860168866135017,
        0.5072146714927865,
        0.47182220782657225,
        0.794634074022412,
        0.7387335083067419,
        0.7530502016138014,
        0.7335611630850358,
        0.9970873742129293,
        0.7430449760411617,
        0.8283611484175997,
        0.5932128850784023,
        0.7323359509718942,
        0.9181437106399801,
        1.092827351845053,
        0.6551399373640585,
        0.8752157495864318,
        0.8290098936553766,
        1.1715791071297945,
        0.8727004107083038,
        1.0119839398969899,
        0.26073178892154564,
        0.6652813761351931,
        0.97952300987709,
        1.0149558288654947,
        1.052018843702271,
        0.9195465408240948,
        0.9252154344992832,
        0.912209802523965,
        0.8638663803045199,
        1.0808203569778272,
        0.9836888724352367,
        0.6034760995715348,
        0.781780864500998,
        0.774064402905738,
        0.9802405529630627,
        1.1988356675176295,
        1.0234615891527568,
        0.9898635787626365,
        0.7342287770342203,
        0.834810007553138,
        0.404159880068268,
        0.08761526855286939,
        0.17873027839354816,
        0.32479288504646164,
        0.38212366997367664,
        -0.15831115977270183,
        0.9431723078915449,
        0.7522178893324357,
        0.7356743828810114,
        0.8310192615340171,
        0.5620361381333825,
        0.5426942218174926,
        0.41639940035120443,
        0.4919465674665883,
        0.7642929660673329,
        0.10292056789970044,
        0.7867675186608328,
        0.6116956640237806,
        0.46864759148947993,
        0.3448744522700706,
        0.6832758318613916,
        0.4069492103922443,
        0.15839303535341342,
        0.3394314797988571,
        0.1854978722609698,
        0.2127161475350197,
        0.4243548547171438,
        0.4568385540081741,
        0.6695860215763422,
        0.4358603036281196,
        0.5710797119974732,
        0.5064516512752495,
        0.6169912694816702,
        0.43042790723240576,
        0.5048572855339547,
        0.46305835195187506,
        0.7046529090277214,
        0.41627339868595653,
        0.39769906687982876,
        0.5441969526954251,
        0.3457118486663899,
        0.5137562211483817,
        0.5800560332600695,
        0.6040264230699933,
        0.4072305170798493,
        0.4779742406964149,
        0.8615983576764992,
        0.09463073683843476,
        -0.370700967670807,
        0.8298600790397462,
        0.7597606840554643,
        0.7919770169053995,
        0.9254585966268324,
        0.9255727659271107,
        0.7086589471551029,
        0.7915703873576644,
        0.7611798749778483,
        0.6662287743448573,
        0.9713878762686275,
        0.9723659747928467,
        0.9099738691898411,
        1.0383485534550772,
        0.8302992454291795,
        0.6694229455131752,
        0.7824454583570098,
        0.851826651417877,
        0.8108552527448407,
        0.8924131504980881,
        0.16398556185340543,
        0.2852666297400145,
        0.08138239201946415,
        0.1522394669126379,
        0.14317225880491566,
        0.5506027774412592,
        0.5783414197236734,
        0.46271329610848394,
        0.5435074718335503,
        0.3858479051597361,
        0.5575607122386876,
        0.3472284946338635,
        0.49877897917804337,
        0.27780436945011494,
        0.8322854636092482,
        0.5175655365430011,
        0.47672755600276784,
        0.46358251451352284,
        0.08456228893507782,
        0.017257789545037674,
        0.5890387020435537,
        0.5978047459014969,
        0.0670752744001799,
        0.15356419999097298,
        0.050033698063538655,
        0.2430621009046711,
        0.7879082181470551,
        0.9059497275061728,
        0.8637317239229542,
        0.9281354258783983,
        0.5178784375091492,
        0.7849969110180337,
        0.9675948877059335,
        0.8719579727666835,
        0.8780810084540699,
        0.8647463376646151,
        0.9573408082033614,
        0.9604724751006048,
        0.6591172489737952,
        0.5875455490443922,
        0.7492283997737739,
        0.8765520925076754,
        1.0424687898706924,
        1.0324359809680823,
        0.21667826745560886,
        0.11000650473373136,
        -0.016190460695376933,
        0.31733907777080983,
        0.2933468262789809,
        0.338366040917319,
        0.003143711532284002,
        0.05207446158447769,
        0.022918408097125097,
        0.2582781355981849,
        0.08070749760922573,
        0.13389232765846018,
        0.22807624049133618,
        0.48044418269927835,
        0.4192873179172215,
        0.5243387922214097,
        0.6219353188472362,
        0.16115722979298477,
        0.30972714410190116,
        0.8000445701880685,
        0.7714467287131201,
        0.8603299415185226,
        0.8919152677095022,
        0.9248687730379785,
        0.1926430462975639,
        0.16913546999218337,
        0.016655991793386008,
        0.29721576545077666,
        0.0713473744361124,
        0.04196057090169592,
        0.41628010285363864,
        0.25178135303463456,
        0.0010687804083454925,
        0.09976890768082454,
        -0.007636116902336665,
        0.9116294903993403,
        0.9647816125511092,
        0.3153230180971792,
        0.253809535500594,
        0.2799621631760942,
        0.6342683357916464,
        0.510455304509335,
        0.5856995143225581,
        0.3863532663499406,
        0.9638844309421418,
        0.8902478521365803,
        0.09231551698872484,
        0.2896417756894912,
        0.10540360796949422,
        0.12561518321136916,
        0.16410391838696065,
        0.08612564016942967,
        0.2254537532277093,
        0.09232042231367678,
        0.21749340052127275,
        0.046317029546640624,
        0.08707708018896303,
        -0.07660454087422877,
        0.03637270512512376,
        0.006019625880814395,
        0.09722430759565093,
        0.7062244448373015,
        1.25585424106299,
        1.0603653973845046,
        0.7971970713490547,
        1.038603514132169,
        0.8054918537772079,
        0.7694418077056724,
        0.8100899052418219,
        0.7509926185455461,
        0.6030743713707591,
        0.5519095567410717,
        0.5064337450135095,
        0.2577120786100929,
        0.14871141606003452,
        0.245632021774704,
        0.04087041338218051,
        0.12061299449277108,
        0.25014300178646476,
        0.8384587011267586,
        0.8782460285856946,
        0.9173628139154281,
        0.16018154167235638,
        0.208307509810822,
        0.6172227353810801,
        0.4215243584407819,
        0.45100741960353674,
        0.26993562045109587,
        0.47706385774148063,
        0.4286510452874073,
        0.6867857334412169,
        0.5663507727987848,
        0.29209054371727133,
        0.38050849610337534,
        0.38348289346473213,
        0.21531606127975453,
        0.6679507489328017,
        0.31383907973862524,
        0.576342708416178,
        0.42298505281076554,
        0.6213178110936215,
        0.368351007159365,
        0.5171845818202899,
        0.5826860371304916,
        0.5089433343679978,
        0.5790359462181662,
        0.4764401822815857,
        0.2956886880403226,
        0.6422365561626434,
        0.8883341693165673,
        0.8720874844277265,
        0.8939480683837754,
        0.8511059595393852,
        0.9015662011076213,
        1.1098086698396037,
        0.7263126853643237,
        0.7366098046930392,
        0.621434932877322,
        0.7726604996018799,
        0.8958642503726123,
        0.9591366008326018,
        0.8902624648354943,
        0.869031882955157,
        1.0948124907718084,
        0.8071961700561678,
        0.8849959326593952,
        0.5047215753348733,
        0.32147532401365814,
        0.4577514149606725,
        0.40249059469969733,
        0.46493562068848987,
        0.2922439222786818,
        0.5735946627459416,
        0.5111176018562846,
        0.35272039533389055,
        0.4053232466933815,
        1.1149864797133227,
        0.7025582167154983,
        0.8302682464621134,
        0.7660502019551547,
        0.7954866228468767,
        0.7649985670238232,
        1.07495363909521,
        1.0024148387299883,
        0.22089871832516653,
        0.06296029021734754,
        0.36814855544021974,
        0.1635100769651636,
        0.20306708240389362,
        0.03468343546045781,
        0.29745558850906906,
        0.9912421831043832,
        0.8400310812904097,
        1.0573805552062563,
        0.9594163017305698,
        0.8456606156101804,
        1.1409161179721743,
        0.7673298925833831,
        0.9086913901758605,
        1.04645098093532,
        0.7523041321184373,
        0.609271663906413,
        0.8245532919289225,
        0.953824414903689,
        0.9368936591722921,
        0.8500815627569293,
        0.2915571454612381,
        0.18217253165450978,
        0.19876492128679185,
        0.04013705700726106,
        0.17876694464022133,
        0.7275709282001444,
        0.5129072457653824,
        0.8987605349679186,
        0.16483541424873308,
        0.32978296106642574,
        0.0028910995603388142,
        0.13672405268498228,
        0.37463970805875096,
        0.74600827631789,
        0.8078385616707114,
        0.7746006605168291,
        0.8106114269928524,
        1.03286644055497,
        0.9518832167614639,
        0.4622189618835556,
        0.5325784884712358,
        0.5169682441108,
        0.5564823319350577,
        0.3931862295051963,
        0.13116208911008467,
        0.20648993315755151,
        0.03726991669497656,
        0.22932125772969075,
        0.23728516675721692,
        1.003811773996608,
        0.9501473285742293,
        0.4310054051118864,
        0.7162148516810103,
        0.39268695838458056,
        0.4690798427651289,
        0.5779386814159526,
        0.47528105967640066,
        0.4564834384652613,
        0.9105825891770266,
        0.7918523057519022,
        1.05887857909868,
        0.7857939360103945,
        1.2510405927611374,
        0.7077398616976445,
        0.8050675636489334,
        1.10388427679034,
        0.8025248025372304,
        0.9882970453741688,
        0.9263326438380476,
        0.7862289957151256,
        0.7811893225184429,
        0.6852760387154009,
        0.7533496707912575,
        0.7319481189181817,
        0.8514978977683035,
        0.7635198321160225,
        0.8527917919339189,
        1.0130813216233014,
        0.7773719183645343,
        0.20198218174833632,
        0.07916260442639098,
        0.07725619670543468,
        -0.2430115819114762,
        0.36590866408866785,
        0.13893410473626955,
        0.6485859751708852,
        0.5768558916091265,
        0.7577690483938816,
        0.4855268646353331,
        0.905908436280621,
        0.9577334066784454,
        -0.04694813430323746,
        0.2264404990023322,
        0.667458788246525,
        0.5069864419707909,
        0.44122182758354633,
        0.4422572310280334,
        0.46794425454108124,
        0.5414715628760318,
        0.617401840665071,
        0.481050681431334,
        0.4703442286309487,
        0.2275675714635673,
        0.17324190712490023,
        0.23144538074461063,
        0.04812259864560268,
        0.06501729111473335,
        0.14640902141861797,
        0.1421271181061422,
        0.22686481730307145,
        0.18091292300032924,
        0.13971345332985274,
        0.07791395400063068,
        -0.008640026367490035,
        -0.010075750077548979,
        0.16191602830385668,
        0.11636995669881132,
        0.1682474723529524,
        0.0531409008049639,
        0.402151468823479,
        0.16908196976569187,
        0.02408974472693383,
        0.04292693328080279,
        0.12956248556485864,
        0.17017540415808527,
        0.22008398618649874,
        0.1983383277299021,
        0.35743023899900384,
        0.1086404813622806,
        0.3841474257848116,
        0.48555635906867656,
        0.5938412819227405,
        0.4004137525879649,
        0.5220800128438077,
        0.6527804703528078,
        1.0793482583617973,
        0.8361147438109424,
        1.0442487562401226,
        0.89482203934631,
        0.8981134146181146,
        0.8810485650901577,
        1.1067366582001736,
        0.6219227013357224,
        0.5809318107242785,
        0.5991183313488864,
        0.6277271865187605,
        0.39665440107339306,
        0.7234911038050494,
        0.6498991647961377,
        0.4513368107619948,
        0.6408920922258053,
        0.8871487360717503,
        0.06187543374359986,
        0.3809752287085111,
        0.22995505073161968,
        0.7030722485024906,
        0.848500197676689,
        0.9306611740844728,
        1.0892882273685456,
        0.821418295365388,
        0.9579762944322826,
        0.8233579411093317,
        0.9068568814039348,
        0.9936283345060987,
        0.8415307193280058,
        0.8116950860545821,
        0.8186602210551729,
        0.1290405441454643,
        0.24677275569710647,
        0.27133114194685326,
        0.16892293681068685,
        0.341627685692968,
        0.02750011928990978,
        0.16064499476646507,
        0.13814982277647345,
        0.11320898979528571,
        0.2303498909346829,
        0.07028321061647996,
        -0.052177974138207295,
        0.2694464351266983,
        0.06168923539239274,
        0.19641690911434426,
        0.17169848787740727,
        0.08868491009266326,
        0.5260275924832967,
        0.5396300102878353,
        0.4608083125570615,
        0.4483244458870144,
        0.43552406167425883,
        0.44676480863331736,
        0.5134448309592363,
        0.5187513513150195,
        0.053674916820727295,
        -0.05081199803667159,
        -0.00647231728035018,
        1.1668885445790238,
        0.9816222951727716,
        0.8307325145266276,
        0.896477359173036,
        0.9882167022146194,
        1.0243366349834242,
        0.14492670714505917,
        0.16555296560156688,
        -0.027380847180620553,
        0.23001965003947777,
        0.2556073391118047,
        0.20563331150870087,
        0.18491523159912968,
        -0.0024595501054307926,
        0.12829897542806312,
        0.4072773231477735,
        0.4774171385279666,
        0.8606582678349152,
        0.7112737790326894,
        0.8219198854858606,
        0.26566227375956075,
        0.1731267080856737,
        0.11701091881038023,
        0.20896973124167906,
        0.1349985789651742,
        0.20952875805119675,
        0.15901723205301285,
        0.3893028320021206,
        -0.033158800724604,
        -0.048874728226539196,
        0.29084137096800455,
        0.04401746980284252,
        0.16621914492048942,
        0.8310553049269955,
        0.26019909430945815,
        -0.0881515994987817,
        0.2752597141942931,
        0.11871085532535176,
        0.08188904653456065,
        0.47786768273026536,
        0.45893007814811787,
        0.5659845622450044,
        0.5857498761585372,
        0.47155402677372016,
        0.33742577705520943,
        0.49910877995851055,
        0.6114620694483421,
        0.4616707697055814,
        0.4199567874496586,
        0.6609172950150088,
        0.7516395349818417,
        0.8266006513193652,
        0.6756974709236601,
        0.1492188624105334,
        0.1592904517299532,
        0.13117768013965875,
        -0.0008634556682226095,
        0.30837108638451977,
        0.18353089601986616,
        0.6401170061368665,
        0.6766852385252794,
        0.3959243515160989,
        0.46003739636147056,
        0.37501597829943056,
        0.4039416000655903,
        0.7171676649259279,
        0.6670883797375644,
        0.46498774943059873,
        0.3660849251870158,
        0.39260224708915753,
        0.5947924697632204,
        0.8065816653570193,
        0.8027045881989374,
        0.6898377058740796,
        0.08823241717158689,
        0.05172136413580177,
        0.1097005517622511,
        0.27921747939445507,
        0.15635271790116465,
        -0.011519700167200674,
        0.1515009258542221,
        0.16012479490234507,
        0.5331371709330589,
        0.620757042958187,
        0.6133001262059864,
        0.42022369406060944,
        0.545855717313707,
        0.3929405791842718,
        0.5616933620124579,
        0.6653929717796191,
        0.2253429153327362,
        0.8693492765308874,
        1.0487132479739765,
        0.6527894237134633,
        0.5772480574989732,
        0.5824962419336063,
        0.48172487877274617,
        0.6139732113403993,
        0.30730633765403087,
        0.39828507358291915,
        0.6140620456040894,
        0.5499190713752412,
        0.6049313130600903,
        0.5779358642542944,
        0.6356819711423053,
        0.3983395210841283,
        0.4862084305181054,
        0.5149382542453425,
        0.5194476420664723,
        0.4338643166461411,
        0.4123038890122705,
        0.5008943847914484,
        0.7088785399608006,
        0.5151817049915489,
        0.5714472480644078,
        0.608281633352619,
        0.3801092552933603,
        0.36526428852399884,
        0.21306655514829673,
        -0.04344992038446175,
        0.3215667060186871,
        0.06989926071732981,
        0.17731739714863082,
        0.014832509408745703,
        0.11917785082442295,
        0.08771991923303163,
        0.20803787254516592,
        0.23275360154097655,
        0.029061265223092898,
        0.5772168884038124,
        0.5268208833637044,
        0.8101974546789777,
        0.7260648057317214,
        0.18789819999122653,
        0.14644091150604738,
        -0.0054195805326025005,
        0.08200527339444699,
        0.0669611850865911,
        0.1198257756761587,
        0.8492336112223406,
        0.5459533719053883,
        0.6753533077818893,
        0.31726624113862495,
        0.4914864008270259,
        0.658723334318296,
        0.48851954473328263,
        0.4183660596379952,
        0.7348094315868243,
        0.7125625814681116,
        0.8254221505256479,
        0.9481012197606058,
        0.8317371613333702,
        0.9775886609961837,
        0.44922247477671473,
        0.7422964084029787,
        0.5412189155542954,
        0.03640532126116091,
        0.750800620841812,
        1.0577358116925788,
        0.7557051138941314,
        0.8668611620757973,
        0.44757350216395597,
        0.47159059463199576,
        0.5828621437201413,
        0.9831271067163065,
        0.8656129521973707,
        0.3568167902049513,
        0.572809385999137,
        0.29084248202322655,
        0.40269717211656186,
        0.4920035424623179,
        0.49703878596659895,
        0.5505230774872629,
        0.39080403082512644,
        0.5205820059273915,
        0.6082884458272689,
        0.40043319034790475,
        0.1263854434449355,
        0.04477653366826368,
        0.23627153534234724,
        0.9642142944133586,
        0.6165584448836606,
        0.9815593389551203,
        0.8932505956894915,
        1.0291347154936688,
        0.8260986826120239,
        0.7877212007430234,
        0.5178547693871765,
        0.36990464541798346,
        0.28359961567757813,
        0.48206284097239066,
        0.6087014008212537,
        0.8240818896744644,
        0.8410421051971925,
        0.8217826734687385,
        0.7934201467832135,
        0.9536370485036489,
        0.8396486288636759,
        0.14504093521813638,
        0.3791794142597381,
        0.1035280318047852,
        0.5916056439831949,
        0.8360122709816609,
        0.168052645205731,
        0.30836990931693026,
        -0.0022363691059187844,
        0.1163584330542347,
        0.5115518074111852,
        0.45604268306370016,
        0.4711213358940267,
        0.5238918591765471,
        0.3595088343570977,
        0.0741016822473967,
        0.07021773816622459,
        0.3411988520987356,
        0.466368098387318,
        0.5405849893048784,
        0.8775125178909902,
        0.8345009679144825,
        0.9307297684111349,
        0.36940128634880987,
        0.3060743874215578,
        0.43561465652128706,
        0.4413010012358139,
        0.8867208833412012,
        0.5695487597179945,
        0.5882884884959301,
        0.4118529250368696,
        0.4536866058101565,
        0.5979100142577155,
        0.5901123558729454,
        0.8264210409656617,
        -0.017883409953780283,
        0.28802871769011384,
        0.1695369878934316,
        0.05375235722788451,
        0.0468363308700596,
        -0.010765993700573304,
        0.11498044878764435,
        0.4550691137088786,
        0.49223527558478514,
        0.49495256117613634,
        0.183625953431805,
        0.40608523473965835,
        0.5230797727653668,
        0.15532638879556257,
        0.46877429549742894,
        0.5144554562532064,
        0.548479371321385,
        0.3162107460367008,
        0.426342177673408,
        0.39448958007808294,
        0.49908313150952094,
        0.5237755871200922,
        0.5250195348530693,
        0.3856321312987487,
        0.46701503120734567,
        0.42125836072403655,
        0.48083970597561904,
        0.3739581226610948,
        0.5146445540985661,
        0.09900193411258734,
        0.14291171478398337,
        0.04995129646107618,
        0.4887340549534974,
        0.26462196735510685,
        0.11626514983428943,
        0.9114529583953144,
        1.0708391056869406,
        0.9453293931083944,
        1.0088082182646965,
        0.7857269427348854,
        0.02066278518912555,
        0.9326681403610052,
        0.9538125428177928,
        -0.0071653035444008955,
        -0.024909721451706637,
        0.31770429621174373,
        -0.02860193556614462,
        -0.11087537609707164,
        0.19521187728653489,
        -0.13389406976353294,
        -0.1217002455967335,
        0.13567962654168583,
        0.4460492614795879,
        -0.008463767871448567,
        0.2643045554867634,
        0.13370232959643763,
        0.4194557875838313,
        0.7475020118946547,
        0.9905046495322953,
        0.7696330363857234,
        0.9622531374244966,
        0.04628203785614904,
        0.2279116860395583,
        0.21663159999279885,
        0.8125581203485823,
        0.9724850011559598,
        0.21590846911999895,
        0.1050541460732125,
        0.15539206081865561,
        0.3864419567019249,
        0.3239780968630117,
        0.037794172888581064,
        0.47855328473114916,
        0.6131113419219322,
        0.6248234501404017,
        0.12400996095119964,
        0.8839670602792948,
        0.9144523738877715,
        0.6818886860821397,
        0.8708380471177869,
        0.725041370905495,
        0.3918800400754251,
        0.4717972022307417,
        0.8027644772849903,
        0.47098784490320544,
        0.5366248581897933,
        0.6160037633873616,
        0.6888424413312189,
        0.4268986385711697,
        0.427968370909479,
        0.4680897738199105,
        0.8355092036951797,
        0.9451278399042284,
        0.8590016314504652,
        0.8067801023448827,
        0.8549229933028558,
        0.7175801824827164,
        0.7605081775127319,
        0.9792740334487758,
        0.9243176882546792,
        0.512438353734496,
        0.0714006282687079,
        0.1826391543204663,
        0.06436626094955088,
        0.048060672979863966,
        0.21436726448258295,
        0.1921530817423807,
        0.2298682901635841,
        0.23987339239017927,
        0.23740830196072413,
        0.2141317497723071,
        0.023844728031257277,
        0.24128626295137032,
        0.25646609894472644,
        0.5845119644231689,
        0.4646274330863116,
        1.0623757298148853,
        0.9250104100664568,
        1.1404685568717479,
        0.9164637214131586,
        0.5040156131883858,
        0.2613620411078853,
        0.4928154786987113,
        0.4688349266030878,
        0.5521383976145774,
        0.33862503857209997,
        0.8705793454672137,
        0.6692108217915966,
        0.888263387473281,
        0.8692113496900459,
        0.5276179827116974,
        0.5339694522211186,
        0.4785201030806908,
        0.47911711276064556,
        -0.2191473040855739,
        0.20975699470430131,
        0.016533241041099305,
        0.11360306866241615,
        0.10394329209962488,
        -0.32482884245315474,
        0.02230880337118964,
        0.5161181960547296,
        0.6438228854495074,
        0.5007892918992607,
        0.4573579454697437,
        0.3676333209014887,
        0.49806261362176013,
        0.362447530846242,
        0.6948155797441911,
        0.9399478895739479,
        0.9549277916196203,
        -0.0883966521238152,
        0.2171885657148934,
        0.24107265274032727,
        0.15738390444503805,
        -0.3662711720174803,
        0.1538924320185468,
        0.07688017380353165,
        0.15988946584266833,
        -0.04508693312351677,
        0.0708512538742561,
        0.2234787600349872,
        0.12478579034611284,
        0.27969271638872006,
        0.21033676394172923,
        -0.05933090710035621,
        -0.08641356864023515,
        0.16274773172216156,
        0.8621390059662675,
        0.035267038560373505,
        0.058389781930746704,
        -0.04421124774813579,
        0.18826501940828813,
        0.2032382315390022,
        0.12343354008347865,
        0.08189745347898202,
        0.19805992902866854,
        0.5043522456227708,
        0.46628704881774174,
        0.4091139643796459,
        0.2942120002822307,
        0.436870406586833,
        0.3412078471439731,
        0.2533213380009728,
        0.4328308035956885,
        0.29463184852356766,
        0.5109117196386025,
        0.16648306754786701,
        0.10859464553009274,
        0.25741762782256783,
        0.5172395412373201,
        0.47029035415615655,
        0.4688428550069134,
        0.6106000869551086,
        0.5511256065043755,
        0.5449888523609485,
        0.21486694975748374,
        0.12321694997380953,
        0.09349358449645291,
        0.14427025766919033,
        0.22690180623560008,
        0.1387225146291806,
        0.16783823251451735,
        -0.03050332703294716,
        0.1379771208211758,
        0.483759558609888,
        0.4705554637844439,
        0.4836431507389588,
        0.43528122001943237,
        0.5285163933656091,
        0.5244692361371605,
        0.4057319197480329,
        0.5903355689632162,
        0.5532233128612704,
        0.799936450488713,
        0.5369231340771873,
        0.9118813079165045,
        0.6816592776683629,
        0.6974980623862529,
        0.8272908641191815,
        0.8499342656606954,
        0.6700525519557282,
        0.4578390746688982,
        0.5088291563223276,
        0.45751059913604414,
        0.7636709357772953,
        0.9283904258183925,
        0.8611849738636498,
        0.7496011788543436,
        0.06662691481603672,
        0.011633977967317582,
        0.19782326742352033,
        0.8679429038325465,
        0.6972793329869988,
        0.9068750580166223,
        0.975196307456956,
        1.0304258512008706,
        0.7405805422164099,
        0.9658172332869842,
        0.8323029777132441,
        0.9793581637171628,
        1.0329200250877513,
        0.39164286483894795,
        0.5049841161670264,
        0.5663687750677315,
        0.4477452067964709,
        0.8394724881042054,
        0.4696941993492547,
        1.0258578005951575,
        0.7225153990271065,
        0.9393741137475574,
        0.9258474963081511,
        0.7479738003095712,
        0.8007050559943775,
        0.99469285303332,
        0.6771606198709084,
        0.930633850049615,
        1.102422293651058,
        0.9138599708206029,
        0.6840434019562857,
        0.839143374269608,
        0.7820970858412772,
        0.7046657800445112,
        0.7539387804809793,
        0.7866716804472175,
        0.8496358895079912,
        -0.011206831607760656,
        -0.0929455513577822,
        0.20884889477489926,
        0.08482588841655256,
        0.06829330702118164,
        0.25103178537699206,
        0.5423872895782085,
        0.7919306057253046,
        0.688441620788267,
        0.9851114923594576,
        0.8894482468699162,
        0.8700272548885849,
        0.9725680377073098,
        1.0202068930247807,
        0.8682945250625004,
        0.8031559189050121,
        0.8655974408369076,
        1.0860762214079218,
        0.7676751966541512,
        -0.00031782353947472516,
        0.17311298994149352,
        0.12510483206818607,
        0.4594748658311867,
        0.45306284108143824,
        0.8502079577421418,
        0.9654561852668219,
        0.8811697041821998,
        0.7046037797750946,
        0.9112486382391072,
        0.8176771414862591,
        0.8415914757116,
        0.8328697506768467,
        0.7108575771889083,
        0.6505867436160752,
        0.3717659083534326,
        0.5638154098487995,
        0.5220987750169835,
        0.48097087194120547,
        0.391741570266484,
        0.3356237183003266,
        0.31498513467633665,
        0.37998939911910024,
        0.4634274696109359,
        0.4244772408625169,
        0.41545976634546605,
        0.21084359706459854,
        0.11861520111584023,
        0.238751078879465,
        0.3461709682392403,
        0.23129548531225066,
        0.26983796648666236,
        0.24792784347146024,
        0.08784914606767177,
        0.19015066595465685,
        0.23369905046282097,
        0.30120182411828883,
        0.1985229109970117,
        0.240816156874596,
        0.5427577875484678,
        0.4856502936441053,
        0.5765190638440164,
        0.42093308541271207,
        0.26745867227480313,
        0.28120178208100405,
        0.15244024992529498,
        0.047738236452050796,
        0.05486529079181994,
        0.5096338251697378,
        0.5790883413843285,
        0.28068602318548885,
        0.189096292092114,
        0.33692368360283975,
        0.2225123770428394,
        0.22904218956498792,
        0.20205557686003556,
        0.46575377946133556,
        0.15898936366190927,
        0.14744799598025105,
        -0.012762944469067039,
        0.08204297742755572,
        0.23650290486130401,
        0.0904772464479011,
        0.1714014443517511,
        0.24941349695381929,
        0.14511679278656012,
        0.07146946327013975,
        0.06385252692683387,
        0.21173552141964672,
        0.08830725327423529,
        0.26093012695503087,
        0.11634324520254549,
        0.10200372793016066,
        0.24656814689533224,
        0.17002206551202548,
        0.6085450052249037,
        0.6225906587453336,
        0.5118168672963365,
        0.5187100059443469,
        0.46902839605084234,
        0.35938050239448927,
        0.648447774730281,
        0.925670727413216,
        0.8058808525165524,
        0.7910486441437508,
        0.1957772701111084,
        0.24177166657742036,
        0.2656306503794381,
        0.11760429943801225,
        0.18931086049026938,
        0.12995469006092805,
        0.5825539260993005,
        0.9707573184797964,
        0.9426036102916903,
        0.8633917088972295,
        0.8889573029870066,
        0.1677093916867195,
        0.8415964613061675,
        0.9914727397429053,
        0.4871059927353976,
        0.5022625790578702,
        0.6373764115739162,
        0.42791169617504116,
        0.46177919303242504,
        0.5060699741498123,
        0.5780560410230904,
        0.6005578958696212,
        0.6591934345332227,
        0.5037408750905337,
        0.6629801211815332,
        0.44047949879580783,
        0.4654139561974988,
        0.414837520340549,
        0.5068262217282724,
        0.6314560712338577,
        0.46976569443410504,
        0.792538123453531,
        0.5187972234249988,
        0.6150709990237011,
        0.44602606996047284,
        0.6048420134809432,
        0.5831248943121689,
        0.5125253075896121,
        0.5056538386335502,
        0.817699926556246,
        0.8910868281778926,
        0.5717891090964875,
        0.531595642451463,
        0.48372588420306367,
        0.541414779279659,
        0.35646137406406636,
        0.8065949328155684,
        0.7886699089290472,
        0.8021195884576328,
        0.8426962138930862,
        0.8395901869070784,
        0.7781569073127457,
        0.826631952534704,
        0.48905303081309986,
        0.5685817474248485,
        0.47548025021836865,
        0.4948024610187246,
        0.77159038473203,
        0.7273852392697236,
        0.7784783921750169,
        0.7435314014039031,
        0.7342945297346078,
        0.9379128213592908,
        0.8972008709221878,
        0.8420449687733904,
        0.7724701402633964,
        0.9826782921611245,
        0.85172013660939,
        0.25044059495127285,
        0.5205061889851215,
        0.42831750045725503,
        0.17887426091426642,
        0.17510074583036947,
        0.503994970711328,
        0.5284718526929351,
        0.054807460597807806,
        0.17732537139742324,
        0.8496657121662365,
        0.8392506870639149,
        0.8676214486693681,
        0.22683291554597015,
        0.11563555622499283,
        0.12466185724610582,
        0.12255585590084359,
        0.5364616446178028,
        0.46271606168370566,
        0.5771609562308478,
        0.5216884512942426,
        0.189831306685925,
        0.07450504553900918,
        0.15035289367309398,
        0.2120043515224535,
        0.18904659388968434,
        0.3424482274891383,
        0.6483334033752747,
        0.5335944143393447,
        0.4827421973983016,
        0.4322267310200022,
        0.4600573856846824,
        0.3713624235359788,
        0.5662180083444942,
        0.44093273322286275,
        0.2575145829629028,
        0.041481310661985585,
        0.23314782530109762,
        0.4977148530840814,
        0.40353805414258875,
        0.5535776733224654,
        0.3547813067840194,
        0.47770948935867247,
        0.3925144890426893,
        0.603263529252786,
        0.36500195717093276,
        0.4484216014534799,
        0.8752447448587473,
        0.8171962178585712,
        0.8316317420035483,
        0.8612975935891528,
        0.4315802837994737,
        -0.03521065599266556,
        0.09605278045010247,
        -0.06816132484610297,
        0.5264166379419163,
        0.5268790909392428,
        0.5263440901140816,
        0.48559427396592425,
        0.8299612511992457,
        0.07455160098267319,
        0.03224840300335025,
        0.18705833007632197,
        0.1903623752147352,
        0.02806771119588047,
        -0.19944657412096695,
        0.1626001751672565,
        0.7822552071097553,
        0.7364175484958848,
        0.949208332002566,
        0.8665806337222018,
        0.1794863517123719,
        0.7773299217880616,
        0.8058151249090608,
        0.8814487740503982,
        0.8701986523986827,
        0.877968165821406,
        0.7246505995125444,
        0.5016406693309935,
        0.2314127883027601,
        1.0140989091693517,
        0.9448816929749593,
        0.8424502149347844,
        0.0532185350546064,
        0.27674775871557405,
        0.8056901035798106,
        0.7113100762313904,
        0.728314740940705,
        0.8051363943801652,
        0.8209278767644576,
        0.4958991133214114,
        0.40054070245494894,
        0.5706730811594471,
        0.41854290544145223,
        0.5914969888010189,
        0.48574124332356045,
        0.8884963180330265,
        0.9593903004293644,
        0.8886581763142778,
        0.9869680273367175,
        0.9318290326135155,
        0.8409507526243988,
        0.5755367823072151,
        0.41174289238691975,
        0.45195586435086554,
        0.4092615386012542,
        0.5714395889716977,
        0.5801160784228294,
        0.6332717182422133,
        0.5678384103292647,
        0.44206510654224584,
        0.5108087208664764,
        0.4635315441166833,
        0.6462706692840785,
        1.0802462694119923,
        0.5216271376930868,
        0.2721449185878845,
        0.5201885545029488,
        0.38022037505639594,
        0.49142075619049613,
        0.5591553670701229,
        0.4839870516338346,
        0.39900841575010493,
        0.3864416397878091,
        0.508744665223765,
        0.5189321670296769,
        0.4810257611779049,
        0.5701066090346822,
        0.5751531864470397,
        0.5656546588381335,
        0.5467508597534866,
        0.4598757773672497,
        0.47058002098059215,
        0.49522516107618425,
        0.5064833625205014,
        0.679594750592561,
        0.6406511332013168,
        0.0886163227036281,
        0.14944016001672214,
        0.10723389113901095,
        0.04415964716739301,
        0.8374394458765222,
        0.8363996733598009,
        1.2075980405909839,
        0.8222561337752993,
        0.8617505001895104,
        0.8847636046903835,
        0.7630104558179809,
        0.31322768934294704,
        0.9219957587936399,
        1.049898533194666,
        0.7926930230890432,
        0.8503413040840297,
        0.5629876077489756,
        0.4697170689316786,
        0.39153322705376337,
        0.5433143173969849,
        0.5796537769302548,
        0.42801066332786347,
        0.562915795423781,
        0.548169346892575,
        0.5105911403973316,
        0.49325314386479246,
        0.7758643012605896,
        0.8112445187018655,
        0.6583813609913283,
        0.9165022608914926,
        0.9098848554561817,
        0.8251385966934072,
        0.9179681077574687,
        0.9422119434358077,
        1.0905592674626132,
        0.7818382791680311,
        0.9699514980380399,
        0.9893044565723018,
        0.7968179498494659,
        0.8405308870591066,
        0.9518222541248855,
        0.6486223005916312,
        0.9699669138096824,
        0.7818076934743298,
        1.0014169993178457,
        0.9910089148796426,
        1.2083974982592804,
        0.6806582348474282,
        0.07498385050011555,
        0.29857296234072045,
        0.33506506340876124,
        0.18086541484562735,
        0.08948351345042603,
        0.17064098070399977,
        0.26860823919165744,
        0.37973501530367465,
        0.6524691098065546,
        0.6529096475472598,
        0.4849938723988499,
        0.5608839147570792,
        0.5802957458638037,
        0.5635552188699116,
        0.45747001335919096,
        0.041780267308752304,
        0.7255013406684905,
        0.8602316252462989,
        0.35485814438837443,
        0.2851525886013566,
        0.1121191680873411,
        0.1322842361623568,
        0.32275676297149064,
        -0.07563096957340894,
        0.07718337887483055,
        -0.003629264851193551,
        0.6639470710249503,
        0.8480286254874246,
        0.9116272941403979,
        1.0676960757463754,
        0.8552724686771386,
        -0.22064868320396147,
        0.07557683358302907,
        0.25556634285751484,
        0.021093303130238696,
        0.22218515047110768,
        0.8085925073715751,
        0.09152620145410266,
        0.14433368346109426,
        0.8796101437495959,
        0.6113249579009035,
        0.3097009404859498,
        0.40028549813236464,
        0.5144612013514082,
        0.5054770795836417,
        0.49644976892259635,
        -0.014996869603473593,
        0.009509149593249755,
        0.030157319178402784,
        -0.03460668524225275,
        0.04954149165657081,
        0.19296209171050768,
        0.19115844015150732,
        0.12389026313728214,
        0.5523363914862561,
        0.47784809191948685,
        -0.04870245184421392,
        0.14421585972553663,
        0.5570787762527785,
        0.621166268662677,
        0.44828650874934023,
        0.4350228589153349,
        0.8666467498826868,
        0.7953819599165073,
        0.1367724010665358,
        0.23482180643081102,
        0.13351560099556004,
        -0.031095568390025235,
        0.5086098599773127,
        0.3484453496327632,
        0.4303387518157361,
        0.6442672540927893,
        0.3937196607176769,
        0.6275021476172162,
        0.47399213466912726,
        0.36308766554997823,
        0.6125556254951553,
        0.3958329609860631,
        0.521117127350353,
        0.547371174055911,
        0.6879589032925293,
        0.8634894034723715,
        0.9094686126591386,
        1.1673680332829595,
        0.7524234848161441,
        0.8455356040057377,
        0.1556274388822899,
        0.16739462224320087,
        0.17544089335788599,
        0.14504764080058108,
        -0.05886230540191104,
        0.3339691311150525,
        -0.05818265648234543,
        0.48187964983850223,
        0.19175598493753818,
        0.31606369720255134,
        0.12099254156252279,
        0.7132725910017649,
        0.10528605696475964,
        0.23379134268496687,
        -0.024303385684441917,
        0.47486873770231286,
        0.8329602971293757,
        0.4190018081654734,
        0.5515034811003728,
        0.9129326213654282,
        0.9741734335320147,
        0.7354668287861438,
        0.8027064581656085,
        0.8822414024975449,
        0.1618511401967006,
        0.07545590694222803,
        0.14110417867221203,
        0.22256205244082378,
        -0.16392221437084975,
        0.23615584792862346,
        0.10151250803376473,
        0.11091641484173334,
        -0.003543146606008155,
        0.14573435437546836,
        0.22189077572405314,
        0.07197197295544616,
        0.4315125170039522,
        0.6119836781039762,
        0.8180251896866225,
        0.9368359017282432,
        0.5888347459290294,
        0.9338641710902242,
        0.830183704792924,
        0.7959840692608436,
        0.8763291825846489,
        0.8813660065633628,
        0.9071792216109962,
        0.3620990175840032,
        0.4317238579940234,
        0.5278199318749734,
        0.8293873885978652,
        0.7308367878001714,
        0.7515480933280254,
        0.1805904182006128,
        0.0636493998787141,
        1.079068018951131,
        0.7862887996892161,
        0.9269262338533475,
        0.6446045479916809,
        0.9394379275059846,
        0.09195465540516963,
        0.34959285318705136,
        0.1072476983882542,
        0.021547425661210456,
        0.17437043376604047,
        0.022624149438117153,
        0.20031938694037923,
        -0.015232408044720553,
        0.02557426416917865,
        0.11443009030764044,
        0.024928356542871136,
        0.12162075067765067,
        0.9158575679666939,
        1.2684856710945145,
        0.46075576171522975,
        0.5066261682499505,
        0.5601315666975133,
        0.10787260259121051,
        0.303446138867876,
        0.42304310712397186,
        0.5994759594524093,
        0.47093663859657847,
        0.6107124341598773,
        0.6290554125202493,
        0.18306714535104243,
        0.24737375640778395,
        0.08848360621973475,
        -0.05852713246127479,
        0.12600532778112397,
        0.09491258645256032,
        0.04902735704648085,
        0.1746909439573941,
        0.04094747707562741,
        0.2341042200549433,
        0.9874618297375848,
        0.8176004950875186,
        0.8757601103521525,
        0.7817217886556749,
        0.8242067989030968,
        1.0946543655084222,
        0.705436536264628,
        0.8145389393363973,
        0.5383725606273168,
        0.7769615723310979,
        0.14730901900902718,
        0.1331981706854793,
        0.11857303906878791,
        0.06120643759100712,
        0.08915753173104,
        0.40762941368728034,
        0.09492509014941185,
        0.14298372198867396,
        0.17132909052628922,
        0.06277152679477584,
        0.8794316005035493,
        1.0450810467273264,
        0.9264425031909811,
        0.8298254383664962,
        0.9770325122652761,
        0.06739336255945454,
        0.05711781983457298,
        0.25750295366250575,
        0.13747343644524174,
        0.30189885013113177,
        -0.027898121796067384,
        -0.2402036691764717,
        0.32482471288857284,
        0.13070888607860487,
        -0.037665310720665084,
        0.13112491168018373,
        0.11144218693402366,
        0.23847741382973167,
        0.10531401886795724,
        0.16214431769226484,
        0.14523261044879218,
        -0.02692204512889616,
        1.1201617356631457,
        0.8633311643015084,
        0.9061992963483165,
        1.1775517402521412,
        0.935319227727196,
        0.4436295731650458,
        0.3744147762185288,
        0.5640600650868217,
        0.4535356217242512,
        0.5609186932822948,
        0.42717293340924484,
        0.590026061906271,
        0.4091307183252173,
        0.3062303718938233,
        0.20568628187708404,
        0.24742281048655873,
        0.4160667602532796,
        0.38289793960213153,
        0.5526453013271359,
        0.36498330104716387,
        0.059805704218790216,
        0.09693468862276498,
        0.32725672344452705,
        0.4277147071486089,
        0.5090648274304324,
        0.40651731319335993,
        0.692800672255703,
        0.3488985317494794,
        0.356192216338827,
        0.4543626707974146,
        0.47223642460224696,
        0.5441926088796203,
        0.49869221006093944,
        0.585111720027945,
        0.5200676215124285,
        0.3370748341651055,
        0.5487376939887536,
        1.1980765447089783,
        0.7433335966466932,
        0.7436086272448804,
        0.8720844119314072,
        0.5787001945370128,
        0.43159125017091554,
        0.5788832708043724,
        0.48117660090199493,
        0.5944049310883878,
        0.2728742977389343,
        0.06916392293644535,
        0.1255805871190756,
        0.1720001559593221,
        0.2781977334940643,
        0.18568832600070811,
        0.2797745138105605,
        0.3195933409129822,
        0.5277642703600564,
        0.4766996910875311,
        0.373802694013556,
        0.45993246080276173,
        0.46775931676439864,
        0.532893306018416,
        0.5870537561676771,
        0.42131704594949004,
        0.43688818438063415,
        0.27999456670326955,
        0.5281439409034768,
        0.3414693794658969,
        0.4096514043383488,
        0.1837007349962119,
        0.37025894776801543,
        0.5095619079812128,
        0.792980610669424,
        0.959044037772843,
        0.8601775031716398,
        0.9290980462194455,
        0.8981837710468064,
        0.6945473954910935,
        0.41740822082596624,
        0.49999071070437273,
        0.565157176616038,
        0.6358357927955319,
        0.43560887139284865,
        0.48422348351846906,
        0.47068289772813304,
        0.19820216049309702,
        0.20611257371616262,
        -0.22206285860963293,
        0.19668799925365407,
        0.4253529396463237,
        0.39029628456117377,
        0.542036734556197,
        0.4791977672612419,
        0.5135662331293612,
        0.4666085153646621,
        0.5258502832308433,
        0.47092103899782517,
        0.750780343856634,
        0.5449185715911771,
        0.6120890859711464,
        0.570932264173176,
        0.8207693733838637,
        0.7783030660512136,
        0.7491035178079901,
        0.5122915626425448,
        0.7460532243215373,
        0.45593706452813815,
        0.6684768574527538,
        0.5041592302954374,
        0.40735512573559934,
        0.44386096884404436,
        0.6274218875440254,
        0.39010440341589747,
        0.771461523980475,
        0.8694002780207435,
        0.5722179185091353,
        0.5818922576707647,
        0.3539025725738372,
        0.47902803387787213,
        0.6963346399417024,
        0.3737918930920425,
        0.5560686945407008,
        1.0132678362316265,
        1.2061502952201175,
        0.6129338321102178,
        0.8569173221083236,
        0.839180812064465,
        0.7629305025472609,
        0.865207256433307,
        0.8036721657749855,
        0.8887695434337478,
        0.44121561295755657,
        0.5495540531206287,
        0.45714514481387386,
        0.42548471558771045,
        0.5734256070927579,
        0.14375795005077507,
        0.15999868100224515,
        0.13072600530864123,
        0.021651488672890785,
        0.1440498237052619,
        -0.025895064232070632,
        0.1152709464776006,
        0.06941418413146376,
        0.10676167526312179,
        0.09035845594013386,
        0.16467499862626547,
        -0.05048193616096193,
        0.18698330094639354,
        0.2050824584288513,
        0.04139016319378206,
        0.9040508010974051,
        0.8843676497557811,
        0.9266157584932992,
        0.9887579694269828,
        0.9237269361694193,
        0.48760488549608894,
        0.5757655284928996,
        0.7136874483080509,
        0.852706976983022,
        0.8102254933886244,
        0.9316463937545216,
        0.5444228818682487,
        0.19717248449848548,
        -0.11911446548487517,
        0.06891719552830676,
        0.16992950806671883,
        0.8098948120359001,
        0.3793193938639577,
        0.12559727973170917,
        0.2421995312793757,
        0.21250630646459975,
        0.08140168741335113,
        0.330357900368079,
        0.23842382824535682,
        0.1767955195386052,
        0.16392621765124213,
        0.996598250345909,
        1.0940069027769588,
        0.9384444264828299,
        0.8546954067688768,
        1.0041495094772839,
        0.8525714869736576,
        0.7619242742494752,
        0.7891786954542329,
        0.90761006302661,
        0.9408312362791197,
        0.8583598519055314,
        0.8168335939612937,
        0.9756927441681051,
        0.9541056710286127,
        0.7978550490350025,
        1.0479628411135027,
        0.7329861114599672,
        0.6247901641930761,
        1.1074948783218572,
        0.8801590801498702,
        0.8835322385268972,
        0.5887644121690976,
        0.4076772072570524,
        -0.04470480487750402,
        0.5366701173144658,
        0.4735066495965396,
        0.5252358542975281,
        0.4739424968546551,
        0.04496827662606472,
        0.11532255616495674,
        0.24726296228106162,
        0.4897794503361118,
        0.38645807724916936,
        0.40821945862618886,
        0.5168748431002389,
        0.5426073218798196,
        0.6063031031240305,
        0.8059482805134358,
        -0.011602279354925533,
        0.4291685704413221,
        0.40808954202252645,
        -0.0777771624709889,
        0.21093475080098545,
        0.22982397371554808,
        0.12888142976436778,
        0.23499126303082338,
        0.600311268380695,
        0.5378775587789982,
        0.5662006956023339,
        0.6103269484154423,
        0.40336222350706274,
        0.5090462576586804,
        0.5945457568785958,
        0.36217850701669313,
        0.49807798055102803,
        0.6352805216743462,
        0.23782246897037174,
        0.08030614820181795,
        0.08602487087488721,
        0.3321916760576523,
        0.7994079491813991,
        0.5931449822130035,
        0.36659996308844306,
        0.5322801646348642,
        0.38093929532242365,
        -0.02433496526961026,
        0.2594282623691854,
        0.19381312431678763,
        0.1316168114035877,
        0.02048232405499051,
        0.22793210795482094,
        0.22874452813054744,
        0.27883080681716327,
        0.32987198946806967,
        0.4740981190161202,
        0.447682452068865,
        0.5837326705469674,
        0.43087159778552014,
        0.3866547202745157,
        0.5460638205543022,
        0.45890792313999,
        0.49118987684911114,
        0.5470377172093633,
        0.8371913985119463,
        1.0056664696632047,
        1.0066839859521013,
        0.695308634411201,
        0.8147279660254091,
        0.7170837685659214,
        0.824056600364489,
        0.39910365606654147,
        0.5711678143698643,
        0.4405315946814782,
        0.5210102534411059,
        1.0002746859756015,
        0.808533616769002,
        0.7616388648803512,
        0.737680856898,
        -0.016658255242219738,
        0.08878540310319925,
        0.04024670944237004,
        0.9899172770984237,
        0.7969786636474487,
        0.8878649319567921,
        0.7619534538974794,
        0.9229301345813055,
        1.0568590854122746,
        0.8360598517387154,
        0.7396800974568637,
        0.8081876138084079,
        0.751440681113299,
        0.3812669885632033,
        0.5507149610985327,
        0.5757050527373415,
        0.49607447696564944,
        0.43634972906032815,
        0.06444124767813254,
        0.07620564921518908,
        0.27655097030147585,
        0.8584556126831796,
        0.08068192970287527,
        -0.003651652837017633,
        0.22239880386564168,
        1.0049878915858348,
        0.7270555871599268,
        0.8570233258450045,
        1.007024799682182,
        0.697844803564561,
        1.1533411970901692,
        0.6286925417321287,
        0.11460311543894726,
        0.1428626614056116,
        0.2984681499664473,
        0.510357257470408,
        0.6409322684216745,
        0.49538442924350123,
        0.3150504926704976,
        0.4109831537943081,
        0.8051793835325951,
        0.8264544432719807,
        0.9127293961108122,
        0.9015280105648104,
        0.7270687485378644,
        0.7470899024518373,
        0.6798807201653789,
        0.25489353249129765,
        0.5511834088376764,
        0.6426335126438806,
        0.40543756908889206,
        0.46708290126989505,
        0.33581179966449776,
        0.7155961744836834,
        0.5212640646390233,
        0.5753304738608606,
        0.5636810204881316,
        0.5623684208014932,
        0.46322997275096917,
        0.3394378599907117,
        0.08563642497995003,
        0.1625469813108086,
        0.17153116107003707,
        0.19697286106810064,
        0.11178210455896577,
        0.38036429086342627,
        0.34420155722348084,
        0.17046072010788843,
        0.18172063971331298,
        0.12072495548252682,
        0.38893662644804444,
        0.6553369012476422,
        0.40763147168794556,
        0.5481107418909378,
        0.3209619491861474,
        0.9180131789252667,
        1.0550396588771067,
        0.6845574346373763,
        0.8200214424030575,
        0.7482874673973561,
        0.6158489012859807,
        0.7255129538627455,
        1.010926917251125,
        0.8334211484910335,
        0.7752944819431886,
        1.0057341274617297,
        0.7261296908446627,
        0.7808238798008745,
        0.774017884336152,
        0.6571826800118107,
        0.42363466793239174,
        0.11707588688899193,
        0.07555317143605098,
        0.16962325602782594,
        0.16728203066301753,
        0.09514089298330375,
        0.24785264426622897,
        -0.1045866201570305,
        0.5107249784749396,
        0.3724936766430325,
        0.36584555411990427,
        0.5308567905085184,
        0.959603672750221,
        0.35811817831135107,
        0.22184500000343133,
        0.4355614181341418,
        0.47102868873514164,
        0.8954290902234256,
        0.8430409227848004,
        0.667915193832932,
        0.898458906618164,
        1.356155484862297,
        0.9408789830098939,
        -0.03138176614920777,
        0.07399316140954178,
        0.1851265273103318,
        -0.0037186442588952274,
        0.18256264671105765,
        -0.019069800478933027,
        0.20854958559032818,
        0.539598569752888,
        0.9417161979918047,
        0.7760995254776046,
        0.9011429289550694,
        0.9995823220101497,
        0.9594678313744998,
        0.6847373549170628,
        0.8444734611883845,
        0.8602044467254536,
        0.47698721824381207,
        0.6730376768210422,
        0.3236236618192878,
        0.42057000934275474,
        0.517210569733445,
        0.41588903583124776,
        0.48179845980410413,
        0.34568651095219677,
        0.4050965738785151,
        0.6232105022601967,
        0.7601498136829983,
        0.7029584389405771,
        0.9335050639945347,
        0.74492805559209,
        0.9179705093185677,
        0.9254562103621315,
        0.53315456112894,
        0.5135893279749277,
        0.557137901484521,
        0.5070175237154823,
        0.9906811153852288,
        0.37179347800988044,
        0.5053559130998883,
        0.5822086088705756,
        0.4136968753142569,
        1.0087397649507042,
        0.3255814568080007,
        0.7134080741015342,
        0.606120051084992,
        0.33236544869362133,
        0.15640578298830488,
        0.5410777684215877,
        1.0769625850636657,
        0.8841762433288024,
        0.749915402124844,
        0.7088677163233589,
        0.7998306206121365,
        0.7542556017957895,
        0.7805495005170174,
        0.5253021426205139,
        0.39031456534076553,
        0.40131690027875144,
        0.522897644787011,
        0.4743395437050757,
        0.4843466027049604,
        0.43137539749884024,
        0.5716146226944395,
        0.4551884429596332,
        0.3881147951960501,
        0.44833238404949594,
        0.5278783503971011,
        0.4425418641460721,
        0.37917544027005845,
        0.4175277252188467,
        0.48872593899043115,
        0.1548207737591906,
        0.10551314097084957,
        1.0213069380072097,
        0.8645754807916209,
        0.9417548324552844,
        0.7029962484151904,
        0.9164874376149886,
        0.509377516299282,
        0.14476538235892294,
        -0.026918274418298936,
        0.14899440408155493,
        0.22020122004520376,
        0.688304290402104,
        0.6916880341754603,
        0.6975260897606769,
        0.8069471433711636,
        0.9419978624028964,
        0.8861771860052378,
        0.8071291284827691,
        0.7599708139455452,
        0.7049164718624991,
        0.9801799031610582,
        0.858390413016533,
        0.8206362232304589,
        0.80740813853092,
        0.9750562195628903,
        0.9557997469921506,
        0.08658378747985664,
        0.13185746475495044,
        0.4566667353557796,
        1.0074705393176668,
        0.8499939116703245,
        0.9494355840004951,
        0.3021942156438083,
        0.1412190866041992,
        0.22646817657263402,
        0.23919479503239166,
        0.06399404168004998,
        0.2391823396929171,
        -0.0665572918515829,
        0.18676279095103768,
        0.11528322755201807,
        0.051499541021874866,
        -0.2587825562362182,
        0.02145083449354383,
        0.13257961443179503,
        0.16559429460746036,
        0.19568164636485655,
        0.9620033983726168,
        0.844872909906089,
        1.0646704646486311,
        0.959377165571398,
        0.5811728551104727,
        0.4346981799775847,
        0.5972177179105402,
        0.29804017975481334,
        0.40178067177531257,
        0.5547322257696843,
        0.4883967306335502,
        0.406360736234573,
        0.5253132334200055,
        0.45535274698824413,
        0.5348952902744829,
        0.2688937978841209,
        -0.09254777255605022,
        0.0051839986797362824,
        0.9134014950996372,
        0.8979140706863001,
        0.8678645113823255,
        1.0127838183669584,
        0.9831372929078916,
        0.9914100253081026,
        0.9457551439912835,
        1.0118828379363787,
        0.7150240675972249,
        1.0228803004901053,
        0.9607720706355465,
        1.0015673513887695,
        0.9525006270125106,
        0.9353127789447042,
        0.9852335872112017,
        0.21225047438171007,
        0.3534982704718331,
        0.09606341672867208,
        0.11204381595141902,
        0.7294011183771663,
        0.9339198495703726,
        0.8347256868913283,
        0.6205513136505255,
        0.61342918284483,
        0.5927280170652334,
        1.002661259839488,
        0.8466083198895921,
        0.9474158352833453,
        0.8929332340361644,
        0.9877294868166044,
        0.344611610728963,
        0.15161544289853887,
        -0.0004665637807640077,
        0.12914494909294633,
        0.26078307667500616,
        -0.030006057916588495,
        0.10165157995432113,
        -0.06495211338685801,
        0.05858395482648553,
        0.04395664925026488,
        0.3400969641908493,
        0.36171241596838904,
        0.6412938512392061,
        0.0356377607618014,
        0.27869439494033144,
        0.29467722303449845,
        0.4518761630072389,
        0.5373352436388227,
        0.9689477562658277,
        1.2008259393821228,
        0.7853185733065334,
        0.956295915619709,
        -0.024976132479150502,
        -0.04148902268811479,
        0.13338853194351258,
        0.1453499967264471,
        -0.08135132512884918,
        0.1096708691880198,
        -0.034622888109070035,
        0.28158755441394184,
        0.05567174595955239,
        0.08976467696434753,
        0.2047477359004449,
        0.19672340086338388,
        0.3002156209170319,
        0.029388918783221807,
        0.19535859553562104,
        0.5954368316262519,
        -0.07080208540485257,
        0.21695961995298527,
        0.15675155474667937,
        0.22421230810612608,
        -0.12555793319992103,
        0.03463102740538329,
        0.09826480179649355,
        -0.1868725836011704,
        0.03249722305380106,
        0.12082366791569157,
        0.27417631920593744,
        0.22560031706537537,
        0.09686243981013636,
        0.07042107694951838,
        0.1175087147363593,
        0.15036515076959864,
        0.09301579891692133,
        0.4580668156169449,
        0.6373546221047117,
        0.5589446433784325,
        0.5765592762655348,
        0.9066971660210466,
        0.8690778167760589,
        0.7800870449506889,
        0.8024202262871426,
        0.46686271769892296,
        0.5558327907250754,
        0.03899592623706943,
        0.010253529277999359,
        0.43673510497144213,
        0.45916921219498186,
        1.1035842515393435,
        0.7753358161097323,
        0.8647333853439684,
        -0.0854961048394217,
        0.5094403438169655,
        0.38109437492645193,
        0.6673798458467023,
        0.6404297889104121,
        0.5499070484941181,
        0.6664090640794275,
        0.4023034974611746,
        0.4568997873727193,
        0.5268595722560504,
        0.22188282755560113,
        0.18999187978019658,
        0.813146253776248,
        0.07768538198658702,
        0.2937459188739821,
        0.1686862204687834,
        0.5277560313794822,
        0.48811130539185893,
        0.9236510954970414,
        0.5437015704092516,
        0.21963174996891932,
        0.1703217210022096,
        -0.016071590054457466,
        0.1257951829284736,
        -0.00046655823134566143,
        0.8069911277189366,
        0.8052395840383778,
        0.1995699206971868,
        0.16257053559742024,
        0.25304526204063177,
        0.11534444855265678,
        0.0835276856882431,
        0.32734903900478957,
        0.26861962112661425,
        0.17366589993111858,
        0.19549084951138276,
        0.20742726262595443,
        0.18964583024164494,
        0.32593325052091726,
        0.3467851291032534,
        0.5311633110987574,
        0.47332188464304775,
        0.7411487977022658,
        0.5423045012394614,
        0.527961671082217,
        0.9375766347801705,
        0.7271390791978444,
        0.9456649257776552,
        0.7046816703027137,
        0.8014092849721705,
        0.9196010907937716,
        0.8105812089753431,
        0.9487935472171545,
        0.8694381876684467,
        0.9781708009288527,
        0.9618297386593673,
        0.9083013014680025,
        0.6464356422514536,
        0.9291735760714158,
        0.4983529966126868,
        0.5179334331705734,
        0.44625692368153225,
        0.3791880945350541,
        0.11679099343888061,
        0.5566176889619406,
        0.5238054908525671,
        0.6408801858330566,
        0.8049705495532635,
        0.2993209447487564,
        0.43502854225582843,
        0.46582397669997727,
        0.5498190550519594,
        0.6294949398856242,
        0.5498117809437327,
        0.5174976197806961,
        0.9038091211852183,
        0.028544308885222143,
        0.21001633862024177,
        0.13015311939421112,
        0.29235682234365795,
        0.42060676146762654,
        0.03505957962295566,
        0.29900490886496045,
        0.09836474014646976,
        0.16751411117936094,
        0.20777588639355962,
        0.34282586049440716,
        0.20587948742771278,
        0.14013050826763157,
        0.30305051959107654,
        -0.014976708977564241,
        0.053449002746941796,
        0.13911854375429378,
        0.2962379160147521,
        0.3555985914384827,
        0.8035873367926318,
        0.8452579962028602,
        0.9062249975730418,
        1.0749740667634247,
        1.0459738019034281,
        1.1630619281732015,
        1.0699706663213902,
        0.32108030734488946,
        0.05158516135858069,
        0.8399481306666556,
        0.9141614001866004,
        0.5455962802716797,
        0.649117420470772,
        0.5391053441239818,
        0.4634964338446675,
        0.46578475837219097,
        0.41363038822275777,
        0.48163578889182185,
        0.33614977166305127,
        0.5201485032345351,
        0.6602461386541858,
        0.26466265402168493,
        0.7097510464070517,
        0.5774937574501258,
        0.41594978539904354,
        0.37903427435912757,
        0.8299975490459042,
        0.5319444167135076,
        0.4154344936744797,
        0.46133304828560245,
        0.5434249118776094,
        0.27632703915707696,
        0.28188655187498063,
        0.9130002556027977,
        0.618633109356615,
        0.815292812456256,
        0.17380447184135775,
        0.12581821678139876,
        0.29168524458794265,
        0.10582394666519389,
        0.21889724054894297,
        0.11610942274043264,
        0.3361917396876249,
        0.2471639538038528,
        0.13504951767039144,
        0.3011449639327341,
        0.4098342428291926,
        0.6041011201172064,
        0.47361704309868324,
        0.5924170933349483,
        0.5498673703930087,
        0.5370082137448593,
        0.524543580320585,
        0.5685096537804234,
        0.5145514606818359,
        0.6236149030640052,
        0.393226550033516,
        0.5891033503455515,
        0.602460071185472,
        0.4089194849761365,
        0.029426223121448398,
        0.18974204849707577,
        -0.008603217644203751,
        -0.2110811465622633,
        0.05014503663305988,
        -0.03858797373690912,
        0.0927131595152435,
        0.14012233182544098,
        0.23790713199283997,
        0.054685670587759645,
        0.15045315560663775,
        0.34767918886394567,
        0.15018560429804637,
        0.41184555720762483,
        0.175863851730404,
        0.13072918040296544,
        0.30178430013209684,
        0.789520066447033,
        0.005705089507194088,
        0.34061676468597346,
        0.6884318846589657,
        0.6986788079449114,
        0.584075832570046,
        0.07765472059742476,
        0.3395580744612981,
        0.1487594102652281,
        0.31127490633310173,
        0.08166395131734693,
        0.016421982509225948,
        0.8530604038598577,
        0.4539196403497108,
        0.7520289562884993,
        0.35035292469243295,
        0.4940337946446577,
        0.5342169054109313,
        0.4795597227752126,
        0.5752537233265786,
        0.45636304264636685,
        0.5621390292644831,
        0.3875846223657022,
        0.6717199114713144,
        0.5633759918580116,
        0.5290637304046021,
        0.36160485049256763,
        0.8443294132604784,
        0.7901236818264188,
        0.770049433501435,
        0.5677951957676329,
        0.31801826625440804,
        0.4162466247270096,
        0.5622339149065602,
        0.15384290701628764,
        0.49336658275576645,
        0.44649318260514465,
        0.524905369084433,
        0.14749501191523337,
        0.725037258315706,
        0.04742443610734314,
        -0.21182065175358047,
        0.30646168738546936,
        -0.1013461889838871,
        0.16255093224650227,
        0.5020239729334296,
        0.5607562290021109,
        0.8889519989138558,
        0.9519126380616143,
        0.9674835786783584,
        1.1690667127206669,
        0.8141413936624091,
        0.8448060004095057,
        0.8040086276972672,
        0.6138792948252397,
        0.5747721933485196,
        0.5445812448570846,
        0.47006608492964785,
        1.062953738784476,
        0.9788265567697862,
        0.1907828091355391,
        0.5424113230938364,
        0.507820039120543,
        0.5919564817477745,
        0.6326229792645688,
        0.4341489491180295,
        0.41140883787145427,
        1.052889657070638,
        1.0144512978310776,
        0.8443016531081206,
        0.9289955513111527,
        0.7543032167493366,
        0.8308111642698345,
        0.08038847625823047,
        0.13708547482893918,
        0.15635584918150672,
        0.23197632245868938,
        0.038677233720726074,
        0.27671466765135694,
        0.19554203951216034,
        0.1601208516699096,
        0.19147032372171482,
        0.10236159537659605,
        -0.006449663208350221,
        0.0748338361794311,
        0.21278798237045596,
        0.14525981683147998,
        -0.044566400900294914,
        0.3397212776471004,
        0.4107765669517534,
        1.075627114018493,
        0.5940311017842062,
        0.6749939632478096,
        0.6058624437750787,
        0.7154094222443594,
        1.0229197716751142,
        0.9815472857312177,
        0.8751913273426857,
        0.832048499103372,
        0.8743225450674683,
        0.5227959429599063,
        0.9040793671998871,
        0.09771149425790959,
        -0.010735816117056696,
        -0.6226616846380306,
        0.1477065122555401,
        0.43679013803536837,
        0.3516085441325483,
        0.47150873357273665,
        0.4826889586735398,
        -0.04458209379441106,
        0.01474498794509202,
        0.31526951935226555,
        0.5899675033690227,
        0.4494556176726276,
        -0.13285337228473448,
        0.19523493233729802,
        0.1957337448118971,
        0.08122265752268551,
        0.5707828584074551,
        0.5367657321654297,
        0.37214404736869083,
        0.42524130736896826,
        0.38099037185116824,
        1.1614668745500232,
        1.084830779844302,
        0.09034599664658484,
        0.5738953871325515,
        0.6213892414532811,
        0.6782615981133251,
        0.5018769715908757,
        0.4190020678459814,
        0.5245029212303118,
        0.5328009694910364,
        0.748989051064435,
        0.5736080654078314,
        0.5259298935163566,
        0.3113636414213451,
        0.10655101330998674,
        0.08008326394856138,
        0.1966516520438599,
        -0.17453357133743788,
        0.21088059103589163,
        0.40279402453271573,
        0.9922081905097117,
        0.8778862054275344,
        0.1302859746716793,
        -0.026103041935946814,
        0.3126261648588298,
        0.09999118152651361,
        0.16939065198406922,
        0.026736408485853413,
        0.16197945599711985,
        0.14640937643695268,
        0.8362154182226392,
        0.9720788246768809,
        0.7623179555292152,
        0.32417249038181783,
        0.5937075165471053,
        0.4363544805599724,
        0.5035183970919622,
        0.2922327846986427,
        0.5452285582065057,
        0.5713835836383715,
        0.5075481061325077,
        0.5541787084942537,
        0.4781493783219559,
        0.4296740019076453,
        0.33047329027119454,
        0.18272996358178487,
        0.21652367357311286,
        0.08929507367399035,
        0.27113004108652095,
        0.16164661901854988,
        0.09292713339845433,
        0.3513208348103056,
        0.028368333530415527,
        0.08838718516180884,
        0.8995351641649811,
        0.45646861185910664,
        0.5695210116019517,
        0.5573105655519726,
        0.25535947899299277,
        0.8227865582593735,
        0.9351753258227983,
        0.7498727580960379,
        0.9432535686893768,
        0.8498527599984994,
        0.7489100180777971,
        0.9662403296643961,
        0.6365745005644816,
        0.6132779173162813,
        0.8146817658627816,
        0.3453611487683598,
        1.0473037225368023,
        1.0114419823833078,
        0.24591941117355828,
        0.3354925544584793,
        0.1947020566416668,
        0.2231613902603338,
        0.1724052061561124,
        0.173254119084912,
        0.2385393303941859,
        0.05623576206973942,
        -0.2000673202377861,
        0.07108939086931552,
        0.23480972708353054,
        -0.04647171198904279,
        0.2152428102364198,
        0.05883576220606565,
        0.7782545757052408,
        0.4787144743517652,
        0.33121216388909547,
        0.18083327911046135,
        0.26785119270380936,
        0.2780060801781575,
        0.29933741571025346,
        0.8248306772221096,
        0.9910783995332166,
        0.8542295257780773,
        0.690059117849259,
        0.8885839257673617,
        0.861345068114918,
        0.8724644487334107,
        0.7150903190347223,
        0.6921808389002051,
        0.7167953929445009,
        0.7572615888148514,
        0.1923479323236046,
        0.1661194339637406,
        -0.002987002964984173,
        -0.02082884580926615,
        0.24858515932047914,
        0.1319928032982637,
        1.1831845126703358,
        0.60876454052036,
        0.758341489907939,
        0.7111352727367837,
        0.7076234662866375,
        0.9686793512860833,
        0.892040365919701,
        -0.06491467912075057,
        0.1705118740349907,
        0.22876616689290932,
        0.9090485597286577,
        1.0274796149424794,
        0.8689444209861946,
        0.8174484213006972,
        1.1087408394595748,
        0.9414816089144815,
        0.9769849050850685,
        0.5318075129689955,
        0.36541727078842245,
        0.5224412303095013,
        0.18597357694989958,
        0.11000790474476362,
        0.566366868682283,
        0.5552597836489247,
        0.5447529968618856,
        0.5076414457821371,
        0.5142460400460841,
        0.411436571080324,
        0.575602222087644,
        0.4709034568514542,
        0.7991042449486206,
        1.1237805590091021,
        0.8249609320695424,
        0.1572637224365945,
        0.5446832941284211,
        0.5559957350651599,
        0.492961790898151,
        0.39728225539034234,
        1.1064742237820837,
        0.8214813578208395,
        0.748399839043719,
        0.8770193255643219,
        0.9068337241310979,
        0.785813385464048,
        0.8102402712630399,
        0.5320173373221971,
        0.6401739758886345,
        0.5161243050422285,
        0.010315855609830407,
        0.25631164190643246,
        0.004903549216430377,
        0.18098100899212888,
        0.1670163223948896,
        0.1802900201149105,
        0.5475991669632194,
        1.03845489884486,
        0.8923343306315624,
        0.7373591709564671,
        0.216929118488493,
        0.3698901646418665,
        0.5420889568738457,
        0.5772600315798238,
        0.44248103295161906,
        0.48324683056293893,
        0.6959745801265402,
        0.44469060953730094,
        0.5359022375843726,
        0.197147711546849,
        0.21924051317666257,
        -0.03410911101295496,
        0.2963781194232718,
        0.4236799413824838,
        0.5464293058182317,
        0.04310374511968847,
        0.024550888175567567,
        0.1914443317458205,
        0.24241472869338962,
        0.04804989418411189,
        0.21811092033517043,
        0.6831336915183034,
        0.7399830681774037,
        0.3571522048362709,
        0.31214062315331365,
        0.5570966411182544,
        0.705836915011696,
        0.3540570647190685,
        0.4998223239463319,
        0.2144914231906313,
        0.831102383057251,
        0.7297587329152624,
        -0.0998108676775357,
        -0.03727798286017444,
        0.7504098323316057,
        0.8229611170161528,
        0.8745973918419501,
        0.6553034299718226,
        0.4097152098253437,
        0.42555866769233697,
        0.5234531224871765,
        0.34663139722478237,
        0.8957276293718403,
        0.708517451962369,
        0.9431015962056069,
        0.8799041376151705,
        0.9851796011182171,
        0.1251551573026865,
        0.12561634082017073,
        0.1536416253502001,
        0.08858321639572508,
        0.14731325121977856,
        0.1012209746104358,
        0.07279030325770407,
        0.05949667485220886,
        0.06809528919381566,
        0.12674862356314573,
        0.09859731790255506,
        0.6726400799537537,
        0.5628822335700591,
        0.5918155559211664,
        0.5686852083220828,
        0.5393421945712681,
        0.9624824283446245,
        0.9898820878175041,
        0.9083839206835241,
        0.8368747351365885,
        0.9107900886837242,
        0.8029950308963151,
        0.7407815200138016,
        0.7084552815860223,
        0.49849804760069844,
        0.987772589725695,
        0.5504863561271841,
        0.433231334846679,
        0.9662918232748338,
        1.021088560362463,
        0.6455447697313956,
        0.6440253625053327,
        0.9202124303820433,
        0.9208012932897862,
        -0.013856730590554957,
        0.056965415419676056,
        0.21254691371359463,
        0.16823550576255478,
        0.13216101086573587,
        0.2317345718478067,
        0.24287128778045072,
        0.1695368265928018,
        0.0881837673724573,
        0.2237592680966032,
        0.1558147479077221,
        0.2782212380797296,
        0.153824957720447,
        0.1216447183038228,
        -0.028854528631319015,
        0.48994811468355504,
        0.48225958864786717,
        0.5554305056648691,
        0.4077115343518797,
        0.40195591122713736,
        0.34116352517657994,
        0.21142413502414245,
        0.6491964778511469,
        0.9020109775002565,
        1.0953985895071519,
        1.0132147983913107,
        0.9222846579928036,
        1.1941074912546672,
        1.028185515813909,
        0.8630601678480336,
        0.6123452771490402,
        0.8241870361361918,
        0.5490821774015044,
        0.4156992471064187,
        0.789945812954648,
        0.49992598918443654,
        0.10153490714021807,
        0.20242297517082997,
        -0.21603345988164585,
        0.29386820174777717,
        0.22431109165053045,
        0.14183364283867017,
        0.20327068062848055,
        0.5559571174637684,
        0.5953451042205927,
        0.04272574471841608,
        0.5077040033278453,
        0.5920797293214551,
        0.3659789786891406,
        0.5896177430808136,
        0.5990421397822255,
        0.5878136812084498,
        0.4271069803561896,
        0.4845267631394978,
        0.5458388211799847,
        0.394835906199604,
        0.3132933172627231,
        0.43205822451001913,
        0.017329954997661833,
        0.2862141255294047,
        0.2060925842260538,
        0.10842236297607298,
        0.5360893970345207,
        0.49110686248681046,
        0.5576015562010621,
        0.5575640408509401,
        0.4788248456775898,
        0.5688683031628032,
        0.5262663311749278,
        0.4662326935388043,
        0.33574314627262186,
        0.5254084910458238,
        0.4171082632177165,
        0.31363937247123475,
        0.9737539251458172,
        0.0583042412893624,
        0.23607789612578628,
        0.08529786221460556,
        0.23717445275323895,
        0.6978661507776749,
        0.7702135902433671,
        0.9704339093289021,
        0.5089501158737751,
        0.9479859779963349,
        1.0509934286528064,
        0.8308109474728009,
        0.7930796268604373,
        1.03928730974462,
        0.898061545855606,
        0.8216003876457914,
        0.7057436202538306,
        0.9027473581285338,
        0.8849221130006366,
        0.9824318405289177,
        0.1047159013241678,
        0.2507775287219406,
        0.15069711081415382,
        -0.022230276199011235,
        0.12038893090154087,
        0.2383571063311139,
        0.07346766096640364,
        0.26979070480364115,
        0.01894327174656853,
        0.10892649622559046,
        0.8969485786903107,
        0.8422287791975576,
        1.0046630339424276,
        0.8676626972634266,
        0.8234557186612604,
        0.8664321290188228,
        0.7812178558562509,
        0.5352560691709422,
        0.9699519889951086,
        0.6881785816396153,
        0.8550954012334664,
        0.8418449529200619,
        0.8091222478745137,
        0.9119728299040962,
        0.7127135108476381,
        0.9093940588385124,
        0.7890418592894337,
        0.45566804097826197,
        0.385788017230206,
        0.16316251735284953,
        0.2782523188416672,
        0.105704275465839,
        0.9277205978529744,
        0.5730200496654755,
        0.4212088550927948,
        0.5034058866112986,
        0.20346604270202828,
        0.09136560127060654,
        0.05482687916566808,
        0.18582943063251978,
        0.5413213486955741,
        0.3917193071697916,
        0.5259007890373861,
        0.03205153794537285,
        0.22978463833075483,
        0.05929097570771131,
        0.01612700563517472,
        0.16258430643095356,
        0.03669997604759249,
        0.08896033996354366,
        0.6410338527624608,
        0.5266155338850899,
        0.8619000054063244,
        0.5425527219312022,
        0.513151414756744,
        0.5629913345152745,
        0.5472971531534975,
        0.41116384907811376,
        0.44127700186100255,
        0.5458135078959152,
        0.9211599605132822,
        0.5603151518856267,
        0.5985682660859912,
        0.5233996671757917,
        0.8591795551335513,
        0.7946388114324868,
        0.7753734101026237,
        0.834819583551462,
        0.8159827429553674,
        0.7198896783398094,
        0.5846592450661765,
        0.5493169584454307,
        0.48573802815499323,
        0.48824462688099907,
        0.43827176066375206,
        0.4508542061163416,
        0.5225238867799344,
        0.4133654712445409,
        0.5337512915956901,
        0.5478105562513922,
        0.617476397028842,
        0.5312712926489916,
        0.4905831460239281,
        0.6280373417585373,
        0.08679092922427913,
        0.9073695473695751,
        0.919526142441082,
        0.8671956446209391,
        0.872668192785716,
        0.8973044577114986,
        0.7672995117478523,
        0.8413052645034985,
        0.8351429574289213,
        0.9480910951819023,
        0.6797968687771835,
        0.8593255228826944,
        0.8441684389482056,
        0.41760406563150915,
        0.49279446319164505,
        0.5806948209683436,
        0.43415075977884143,
        0.4985354529195148,
        0.6316929841818628,
        0.3776485471632845,
        0.4433486076934345,
        0.13559471169373163,
        0.38286135065355603,
        0.21283729739234997,
        0.8351972571853696,
        0.7659480327289462,
        0.983132022085009,
        0.11448420648362961,
        0.025798725726050374,
        0.7748369763300916,
        0.8615788639144665,
        0.518265451679582,
        0.5769332596457045,
        0.40016802893626185,
        0.6534496174974428,
        0.42784811501677716,
        0.43368802940638845,
        0.4422346783403788,
        0.4442806896152187,
        0.21307496639553164,
        0.04636532100080731,
        0.5065255352608125,
        0.5842407838636032,
        0.12885480700895943,
        0.22544403130219456,
        0.20356601137375388,
        0.0803829045082523,
        0.2587455171798784,
        -0.13494113545313935,
        0.11894138337117048,
        0.0462933518798355,
        0.5042973565496612,
        0.45626903045637474,
        0.6817911316249325,
        0.4793505900352478,
        0.5348222732238507,
        0.2877099775007752,
        0.09007426267115994,
        0.07121252324647849,
        0.2970056544636325,
        0.2004663653059732,
        0.13233748660341685,
        0.035989459836023203,
        0.12123421942389682,
        0.14211172716781284,
        0.18265732406404092,
        0.19429701038887792,
        0.009332204331434757,
        0.7537368356654405,
        0.8226952547280729,
        0.4040454362799696,
        0.5444594279611189,
        0.5309018355162153,
        0.38429771577880906,
        0.8499622121636679,
        0.49553001790236606,
        0.4342654540747067,
        0.036424655742596915,
        0.21382376601955946,
        0.10406179491196951,
        0.768189564813942,
        0.5189836819663387,
        0.5072726195960017,
        0.4456068316804011,
        0.4252055791148211,
        0.4871208931191239,
        0.6086608780824267,
        0.5312272620463678,
        0.16779605176870663,
        0.21014756724778014,
        0.7882403027666958,
        0.750127627419527,
        0.8443162624849002,
        0.11716883424528075,
        0.16509129431554434,
        0.2055902259483,
        0.19678167268225852,
        0.0009187298955139227,
        0.2914888348409022,
        0.007739781814728324,
        0.2508435702686808,
        0.22414311410423154,
        0.3026862104002847,
        -0.009163572192711548,
        -0.0435983588121327,
        0.22584811381925826,
        -0.008737290048509243,
        0.15525142937310288,
        0.17850704819063792,
        0.823324504108011,
        0.8102278493477716,
        0.9522930967361108,
        0.8274886128061003,
        0.8493378183480133,
        0.7648536313809678,
        0.9998923263083469,
        1.0362464670962879,
        1.049223840583865,
        0.8534412140409156,
        0.9029116839296021,
        0.8406428850927601,
        0.5751230325183084,
        0.7520337659627251,
        0.7910510256888467,
        0.9514409045102348,
        0.7626461892613663,
        0.8789222220762315,
        0.7215989582254754,
        1.0111054834044875,
        1.008984738592675,
        0.67896288962526,
        0.8244587115135079,
        0.8099706199981628,
        0.6595477733637545,
        0.8553394010086087,
        1.0669753549763736,
        0.5197783304354274,
        0.5810694057998671,
        0.4714675250253794,
        0.5080188632839368,
        0.7583436626803173,
        0.9796400612857812,
        0.7955031852326331,
        0.8008722677366712,
        0.9230880141766826,
        0.8535012725102936,
        0.7550184985090184,
        1.0946115207554998,
        0.6766559108773584,
        0.8796407621010092,
        0.8617346084526968,
        0.8318184261842897,
        0.12795350336121106,
        0.14139324991346566,
        0.10809638535770665,
        0.05584985103129225,
        0.08085045878052416,
        0.15035044799431632,
        0.780617168251227,
        0.8437777878941739,
        0.8775671209162574,
        0.21507136844943994,
        0.07187706413634451,
        0.11726313629165767,
        0.29150980924097003,
        0.10815560422313825,
        0.05472864114719492,
        0.8357098690676676,
        0.8671322580107399,
        0.8216747946888352,
        1.1243066069871313,
        0.9379387706436526,
        0.7973978836782799,
        0.8666512435479637,
        0.5021045191385247,
        0.7404839401397035,
        0.8603410587488645,
        0.7807483067764429,
        0.8153662083263019,
        0.8930574894923199,
        0.9483918471701029,
        0.7661516187126022,
        0.8863805319403161,
        1.0171074704281777,
        0.8350371343103044,
        0.6559517195403397,
        0.4441794934842392,
        0.5036225743314131,
        0.43817310306030927,
        0.48507079718353424,
        0.6617205016524879,
        0.4725220405731927,
        0.5373755181978066,
        0.5574782027072183,
        0.561968619289554,
        0.6323609714350862,
        0.7984224801459763,
        0.9268916771332535,
        0.7456100731632541,
        0.5957044912065396,
        0.4001970678273747,
        0.5792107923409572,
        0.5434027382030752,
        0.5495395257974331,
        0.547473600736278,
        0.4470524037775721,
        0.15159535135586066,
        0.980096997549182,
        0.8346271043791194,
        0.6656977535310874,
        0.507811769699323,
        0.44023128654987204,
        1.1305403607263342,
        0.8094381100835405,
        1.0120355451907803,
        0.5408901011846203,
        0.8972592665024798,
        0.6259134277008863,
        0.9346332491208881,
        0.8914010715697,
        0.7673120039343837,
        0.8999299680589107,
        0.9234457147492906,
        0.7305398840648456,
        0.49866837283528714,
        0.3218828111179795,
        0.586662754097531,
        0.5656852164477436,
        0.5288561773390839,
        0.6058833748096004,
        0.6196292433199811,
        0.44024447878027173,
        0.624250512568504,
        0.5968833364577204,
        0.46294967919439456,
        0.5850821414916754,
        0.5410464637884523,
        0.45680011738442317,
        0.0390278026584999,
        0.20290167869273407,
        0.2106653503422742,
        0.34503446485714134,
        -0.12648449931088687,
        0.3342825452446936,
        0.1776637196771851,
        -0.020839863930938982,
        0.2805655982959073,
        0.8088426500854271,
        1.0047689999760163,
        0.9430984252800768,
        1.3089649908458925,
        1.0879085045398176,
        0.6788535526168277,
        0.9997319768371757,
        0.9418741051238805,
        0.8926252547556509,
        0.9594208320213082,
        0.8668466530585226,
        1.0619409016719599,
        -0.07339657952023941,
        0.2131643754866233,
        0.19043532685969686,
        0.19988290517990465,
        -0.3070104190629175,
        0.10577395124085706,
        0.15456675045824025,
        0.5440821802485949,
        0.24604000337392676,
        0.2786002233466289,
        0.27932774738697624,
        0.18243213628345256,
        0.6192142906600842,
        0.5100795358330622,
        0.6867475086392955,
        0.4822006293012922,
        0.6768034729943091,
        0.9044872518753871,
        0.12952294327918348,
        0.15219183702843722,
        0.30064481134718535,
        0.13848746736236647,
        0.055547378855653855,
        0.03263042746754756,
        0.14161209065099573,
        0.22699108786361882,
        0.5357479894292697,
        0.522202246757873,
        0.4986725441287823,
        0.39037818917856726,
        0.512341306478842,
        0.5066563379480791,
        0.4606500392367272,
        0.49737271228345487,
        0.5882408636934214,
        0.37580220801904957,
        0.23889901450179293,
        0.05811120916102585,
        0.23468709116218053,
        0.5723600970923642,
        0.4691143304018268,
        0.5240275348094159,
        0.5235631622159005,
        0.5021211341788707,
        0.501892509092586,
        -0.06973869383897821,
        0.17678635005729315,
        0.2255877554772427,
        -0.05919714300436647,
        0.11592281907802172,
        0.17219025579942793,
        0.19308073769451656,
        0.12295193409453514,
        0.2011837599280588,
        0.5212350320644142,
        0.49146303646192313,
        0.5438835371381211,
        0.4196575021675765,
        0.5346958422903128,
        0.2960252257592131,
        0.5935412831298569,
        0.5196874680945038,
        0.523785558420169,
        0.8439022244198691,
        0.8785709216210902,
        0.8947526110081503,
        0.8435331456191585,
        0.9304201603216501,
        0.7979909634380977,
        0.8989431670645176,
        0.36694127506384094,
        0.5800111189747434,
        0.5274798114805147,
        0.35827013971222144,
        1.1440929823962454,
        0.733196522870275,
        0.8839019546265008,
        0.8354210599668122,
        0.030863389625585103,
        0.18264890221556707,
        0.2133892120197484,
        0.962238506620935,
        0.9089134855806058,
        0.8744108243602365,
        0.7661033015969849,
        0.9093220004165742,
        0.7205910419986209,
        0.9733353630410245,
        1.0453343630263228,
        0.7199108476937487,
        0.936834109378463,
        0.662069334389514,
        0.39486297006994003,
        0.5638081326320585,
        0.48754647975451515,
        0.8998150846343367,
        0.531786265391115,
        0.8718041717749202,
        0.9862738264427633,
        0.9033335771307063,
        0.9105109874314578,
        0.8473162259060417,
        0.9045362246289728,
        0.9120621665099874,
        0.8855457790222325,
        0.8180324048944153,
        0.7651992166254827,
        0.7958767080239247,
        0.7859365937511404,
        1.1363067394699284,
        0.9516303244568659,
        0.8525104242366242,
        0.7640539308806646,
        0.9349084952019302,
        0.8669486745243916,
        0.08537772392879946,
        0.08765760131639108,
        0.1922106044328093,
        0.10387435760505395,
        0.0962844531604598,
        0.28013712712503,
        0.4625976719056262,
        0.7357185915617294,
        0.9700541875353985,
        0.8256547312117077,
        0.8676631558495966,
        0.7388466075044339,
        0.7983395649389439,
        0.9039260061681385,
        0.815025732537657,
        0.6293075566216146,
        0.8520134904386206,
        1.0064718056459079,
        0.7290329595020006,
        0.15881888836287672,
        0.10465571912186562,
        0.15666064332346144,
        0.5245193363415824,
        0.49699623267290666,
        0.7104223922860065,
        0.821305054654937,
        0.9254717841810336,
        0.8697049098208348,
        0.9097077103707151,
        0.7492331958645234,
        0.8795882640823115,
        0.955614672422362,
        0.4485653330712041,
        0.47143515728848523,
        0.4661032490763047,
        0.5369363055167368,
        0.6494429039462865,
        0.5105213258079422,
        0.5512769376690208,
        0.6789299041356558,
        0.43482060798434785,
        0.5557306502846006,
        0.5946236762823914,
        0.48494370881848853,
        0.5693882307254704,
        0.1179455049188447,
        0.22645563861095502,
        0.0859433457222061,
        0.15152943039530795,
        0.21571920441016726,
        0.15683686877586914,
        0.21970412943723056,
        0.13519253972425863,
        0.12660886575815364,
        -0.04421939445720587,
        0.0820528257663157,
        0.21140580448783053,
        0.11019031235082537,
        0.5327250029062081,
        0.5216322230764474,
        0.5285956252874369,
        0.4792542398440384,
        0.4153041752608504,
        0.4426182964058219,
        0.16835120715530275,
        0.1932049957608176,
        0.02003313557951473,
        0.46527124311620066,
        0.5104562402038645,
        0.28339027558535296,
        0.14160150306777222,
        0.1917931427749844,
        0.07570808555369135,
        0.24887652600486082,
        0.19516005122829894,
        0.7917135408480926,
        0.892738481458009,
        0.8470425526371792,
        0.8860704753742669,
        0.7512200154851874,
        1.2262616146196779,
        0.5617675397524852,
        0.46000958405798614,
        0.008969651880994673,
        0.17689031611777536,
        0.15166252030430366,
        0.13044407954042808,
        0.16527442832290584,
        -0.014685103486384665,
        0.1525530245493646,
        0.19975335538132483,
        0.8600937437789322,
        0.9374185544582903,
        0.8443429203593018,
        0.4553959250741639,
        0.050612749682949966,
        0.05078261885486824,
        0.10081644300513287,
        0.1523220566283563,
        0.5098173750980436,
        0.4782527617482623,
        0.6057159494631331,
        0.6503619654293615,
        0.6292294067540778,
        0.16922863301951072,
        -0.0337583730952843,
        0.14614665948237085,
        -0.12220477078777496,
        0.8742634695554979,
        0.8197061528633907,
        1.0862804359669616,
        0.8412845699924502,
        0.8268642241854599,
        0.9544489170976338,
        0.759463131237645,
        0.8370560251781031,
        0.8332505554783431,
        0.8466988563878934,
        0.9503767427526549,
        0.5462687193792082,
        0.49409952614868197,
        0.5933162259151791,
        0.46578535020600464,
        -0.023173590227425846,
        0.12147791190310324,
        0.6967183348594443,
        0.8611124499869163,
        0.9684718568866209,
        0.09644644113263555,
        0.11271609084139915,
        0.46653467699757684,
        0.4011117826603513,
        0.09187277245075032,
        -0.0562185157673182,
        0.07892629526481491,
        0.17825951287738367,
        0.18524316150169717,
        0.17138497319271934,
        0.11838950835096387,
        0.11874884512686353,
        0.0959981096588514,
        0.15150725368512605,
        0.04186019631395392,
        0.8120125109503712,
        0.5310959857052138,
        0.4419840203959755,
        0.43204654932498276,
        0.6821220556088237,
        0.8258582183777476,
        0.8523766973300977,
        0.783400933092893,
        0.8946431699510661,
        1.0240662383955086,
        0.7691508457593766,
        0.8045539677697955,
        0.7917416434257182,
        0.9312934206777255,
        0.9325885655552237,
        0.9555192038339776,
        0.8727248594663529,
        0.760404299116057,
        0.77232152786997,
        0.7837520210501618,
        0.9453634424172208,
        0.24734531294025425,
        0.7979691788827363,
        0.7890345180054216,
        0.7916263067885746,
        0.8030394224614149,
        0.8085709418799766,
        0.9680628126725029,
        0.9850164235089064,
        1.0009087595921342,
        0.9117563452843269,
        0.85123686776971,
        1.0841978808783306,
        1.0638717287881703,
        0.8009128766021222,
        0.9462980088709869,
        0.8988201856677784,
        0.8591933300053185,
        0.9231824308115398,
        0.7683227736767544,
        0.7114937502488475,
        0.16716457290689216,
        0.190635135470476,
        0.16908645173377126,
        0.2267632246363231,
        0.19543578213026905,
        0.23241425679484684,
        0.7908565151993496,
        0.996659364208364,
        0.832576073358859,
        0.8614600970458955,
        0.41175721305282004,
        0.5607530203960576,
        0.35134992798274794,
        0.5970396377448619,
        0.5555166678328258,
        0.05631819466591537,
        1.0546804474571787,
        0.9224705696307398,
        0.7243885937607932,
        0.5543167160602679,
        0.22340503172754977,
        -0.027783821967705718,
        0.960005238015558,
        0.9102530610937276,
        -0.0423498809324483,
        0.20534219815587224,
        0.47682324462468895,
        0.48175006547612825,
        0.47334608443464565,
        0.8106783203887848,
        0.7920684826485029,
        0.9280558211319782,
        0.9645841027594058,
        0.7611228251877333,
        0.9358709404971582,
        0.45685397820202234,
        0.45010670986854046,
        0.1514201883262729,
        0.19583225243214114,
        -0.01683360353577976,
        0.08361738034031999,
        0.5076247460161372,
        -0.2869169844324446,
        0.11925446358076312,
        -0.012017123505218056,
        -0.011883745404606228,
        0.10686504685906968,
        0.9171795846455699,
        1.0619847379101148,
        0.8912931902056596,
        0.919545537235587,
        0.3393423745235324,
        -0.06702646068893543,
        0.052212130474349805,
        -0.0018439128344691557,
        -0.025410624905269096,
        0.05670921319535097,
        0.14537666452091974,
        0.3324283236821311,
        0.20139610302218508,
        0.4926688655718146,
        0.6290303532226312,
        0.044148132454523745,
        0.3079818939020033,
        0.06784311279821738,
        0.22417905919369974,
        -0.2740214381919076,
        0.15401268068250004,
        -0.002551156517357449,
        0.6456480726534534,
        0.3563230921611823,
        0.891375979301724,
        0.44847149541238407,
        0.5712200316780539,
        0.10547630168309495,
        -0.011991792168993548,
        0.13683491887394802,
        0.13296975649366702,
        0.10713294791705003,
        0.29503072392869384,
        0.1600653148328142,
        0.19022112244681694,
        0.1292405564469443,
        0.21390743831339218,
        0.062340104226136915,
        0.15571733203084273,
        0.10666347599638387,
        0.12873068173346308,
        0.12715685456720413,
        0.1671602124043387,
        0.2739339841840783,
        0.9282191606747779,
        0.840965715752454,
        0.773146095326141,
        0.6190119576075592,
        0.8564276846747633,
        0.8114537947973345,
        0.7836535568427937,
        -0.04127495564733227,
        0.2090336530569612,
        0.15796855579767602,
        0.05124419726283549,
        0.47754677689189107,
        0.5220414887831747,
        0.0736193658850164,
        -0.0331133558610424,
        0.1018628828669461,
        0.05934690643246991,
        -0.00017539056424211715,
        0.2918608441141019,
        0.6099619203969745,
        0.37319648719502985,
        0.5816455114947257,
        0.35539012397039366,
        0.5054527672036124,
        0.37422840691075526,
        0.5412187632812462,
        0.3103033870990791,
        0.5809652874686344,
        0.5501929426371829,
        0.45294032767232906,
        0.45441940712956475,
        0.45480488014321113,
        0.5847788877981908,
        0.8848476899481789,
        1.079554019082822,
        0.8169591551007135,
        0.776393327453144,
        0.8889604276745742,
        0.8342803109530769,
        0.2698661755905798,
        0.5736847748139564,
        0.44275111053153565,
        0.2891228459340729,
        0.30699538395106385,
        0.399806404608744,
        0.4878943208561105,
        0.5111332805808493,
        0.2917336705704134,
        0.9224685736271367,
        0.31338407105290345,
        0.39840186972337127,
        0.5598463208387011,
        0.5151981851034731,
        0.09166020933475505,
        0.28011298550437735,
        0.37682377282577373,
        0.17691463343882233,
        0.2196939943064522,
        0.029825256970542408,
        0.16417908629695538,
        0.1289820663033839,
        0.07865624932966088,
        0.22510060005616137,
        0.09819528723647848,
        0.03598740190838091,
        -0.00688073440544405,
        -0.1321633979518033,
        0.4632498034731137,
        0.6657196674369673,
        0.5966343736910484,
        0.5944013936465751,
        0.4264347927426329,
        0.40312546265798144,
        0.1762357780222953,
        0.222079127468405,
        0.10119179585672092,
        0.880763129136083,
        0.36677750085031674,
        0.33565379969736076,
        0.11324067032196049,
        0.44959094341714395,
        0.5322610332686372,
        0.48802830531521163,
        0.44907489348022134,
        0.49786449614369577,
        0.04925741073099247,
        0.24800683392060804,
        -0.1717672551433843,
        0.40233705111125306,
        0.039418364807771306,
        0.2425382025567989,
        0.09715315983615527,
        -0.004816444545316851,
        0.20595547654039434,
        0.053801598025871,
        0.29115047175066333,
        0.07169342622401872,
        0.4075598262865698,
        0.2880720383756497,
        0.2556330400289638,
        0.13870390390679732,
        -0.15304013964282054,
        -0.08732706836134488,
        -0.11382981184217766,
        0.16159587077242402,
        0.21063284228315882,
        0.03801881976600074,
        0.16704388332772904,
        0.25163347257237006,
        0.2821398366888327,
        0.20347183776862943,
        0.25577815255722297,
        0.212883396820824,
        0.12289656630024483,
        0.1777680737542286,
        0.20423366123455988,
        0.1663669225465256,
        0.13199507641945368,
        0.28519297768847873,
        0.23214339295551734,
        0.007339617665535438,
        0.18146991757619732,
        0.41213754591421714,
        0.6052272576266664,
        0.5891655286649191,
        0.691088691769238,
        0.6890518933823485,
        0.5440839495367641,
        0.4157321730891436,
        0.5681939189264825,
        0.5619818685606042,
        0.5289913362095825,
        0.573037316946973,
        0.3923951487231299,
        0.39848576201313796,
        0.3855329965741421,
        0.5344828492267312,
        0.42031285499721965,
        0.3925519408462295,
        0.991758749735312,
        0.8175752110804043,
        0.9457529817001396,
        0.9239893434937311,
        0.9781354569026491,
        0.5012186711038337,
        0.5251405625032287,
        0.33998336278809965,
        0.570905125852364,
        0.10316528032690025,
        0.8880971787445541,
        0.810267532849088,
        0.1711335381192402,
        0.2079487655303614,
        0.14356326277995923,
        0.05820060017135789,
        0.29990767277227737,
        0.09062307019934733,
        0.26411271596701963,
        0.07296237697806804,
        0.05933945055561976,
        0.10065385257881572,
        0.2320674154100563,
        0.15903186671309252,
        -0.0960300861554033,
        0.19424375805164396,
        -0.005893554641007316,
        0.8301140338743553,
        1.029071650758118,
        0.486057524347925,
        0.815815180931977,
        0.9950524675272626,
        0.9440165249102445,
        0.6692359876608726,
        0.7580894495209105,
        0.9319764396419637,
        0.7967304352435397,
        1.2277299384035785,
        0.806939693077499,
        0.9598073172303516,
        0.7463538353161395,
        0.44033023941386007,
        0.45150198315141077,
        0.5990618183597085,
        0.37764266030662264,
        0.5786569988411328,
        0.5856946742964061,
        0.488038319241664,
        0.4174384364372493,
        0.858790540855498,
        0.9213978530434247,
        0.5450155463457048,
        0.4640134682662071,
        0.6355535652080015,
        0.33343727910107207,
        0.5305014520428293,
        0.37623471747433945,
        0.6149628204652954,
        0.7026909124013122,
        0.8689423106472982,
        0.6999889867697108,
        0.9714591576549689,
        1.0216175931121068,
        -0.08575209750824586,
        0.2823838585253779,
        0.918714865005826,
        0.6398257225075684,
        1.0023201766501961,
        1.0628244658075883,
        0.8263735673755168,
        0.9379614004017249,
        0.8209690519630646,
        0.8786748469563469,
        0.7623302278954757,
        0.3552733864728182,
        0.7114601419393264,
        0.7019462955263758,
        0.4450388946347715,
        0.31363744695463747,
        0.6107148930232914,
        0.4799548144837965,
        0.44411679527485326,
        0.38222486467775657,
        0.12366653291398887,
        0.09421737058746821,
        0.18840320837094238,
        0.3362337653909894,
        -0.03651907772061434,
        0.4965463245021539,
        0.455804728969673,
        0.39405182219163926,
        0.5233576002687791,
        0.5460962473779079,
        0.8316731287931053,
        0.7146861601218487,
        0.866985169401293,
        0.7611591592718895,
        0.4548788053709426,
        0.5644352348668833,
        0.4284060569073769,
        0.5519847875418727,
        0.6161992245529528,
        0.5394073058321055,
        0.5439995674613894,
        0.7809310339224822,
        0.45763549866177644,
        0.38281174031376686,
        0.5761752159993815,
        0.5370947983415348,
        0.4662288696281014,
        0.18411310864433345,
        0.13960073760545078,
        0.15835446582650947,
        0.1689921485199838,
        0.18927123655248113,
        0.1735442469219172,
        0.2494034554954121,
        0.20294720425838803,
        0.18299523478377286,
        0.15664918715699813,
        0.40931888228885793,
        0.47120180271770695,
        0.15520578269799457,
        0.16757459100724134,
        0.13021111836757834,
        0.20697971418207936,
        0.2196753973405112,
        0.1478996504857972,
        0.22102318810682128,
        0.13509317403944365,
        0.11754689828306729,
        -0.006471523862057137,
        0.20748620412072588,
        -0.11517974639585901,
        0.15088769248493653,
        0.2512691567228386,
        0.23451905649327814,
        0.05209236396337446,
        0.4961051603743802,
        0.8016789791467968,
        0.785092506966488,
        0.855746389548563,
        0.7507094153752519,
        0.9804907200071845,
        0.0461194363355255,
        0.21206076213621294,
        0.10250273255977324,
        0.20316884907942856,
        0.21217279463351504,
        0.1270013198188128,
        0.18546176041809817,
        -0.011136891025994432,
        0.18467931032524582,
        0.18699399051598103,
        0.11650668150270022,
        0.9303516532740483,
        0.8517937212302431,
        0.7988499499211441,
        0.5973196811205864,
        0.5448421813333535,
        0.3606261124858547,
        0.5357749708326065,
        0.5344923615435287,
        0.5151745631608653,
        0.40469690411716075,
        0.5792213717124065,
        0.4670669672606057,
        0.5220223110745027,
        0.5637613316510289,
        0.6689842151956737,
        0.40958120718397284,
        0.5796206046831298,
        0.5126284186978125,
        0.5984915930929019,
        0.5144095934932372,
        0.527317195894404,
        0.8842177949770258,
        0.7610979981294571,
        0.7160686556514055,
        0.9056749219095913,
        0.8027964604542677,
        0.7438664232949577,
        0.8861921419287497,
        0.9370390872167891,
        0.8381490470937732,
        0.44596896928313257,
        0.455375210947307,
        1.007492483272271,
        0.8676714237825498,
        0.7872233055098011,
        0.8087288283215883,
        0.7970400829429387,
        0.8667876554965466,
        0.7980959017175568,
        0.9718972714419558,
        0.7871174012494984,
        0.9362574942858882,
        0.8723090266444823,
        0.8953140580397269,
        0.4946494113214335,
        0.5525946819982744,
        0.5195668228385104,
        0.4752378670363186,
        0.5096711477372006,
        0.5046381227408204,
        0.4566396455191167,
        -0.03444024582776714,
        0.5666150960808563,
        0.4531900778149446,
        0.5613469471880727,
        0.48718033017240014,
        0.5306080793677734,
        0.37283868042789853,
        0.5668546462986344,
        0.5251390188889632,
        0.5759571487746595,
        0.4658248068716355,
        0.5160812750222963,
        0.6111837979832047,
        0.4989721303665895,
        0.09908199328595041,
        0.8422847826347909,
        0.8074984340109019,
        0.8865937202266816,
        0.6885451933794013,
        0.9778056415863792,
        0.9802717811106396,
        0.9102628858122056,
        0.91402746969264,
        0.8163134415539759,
        0.9210211295473814,
        0.87732168336191,
        0.8315430143180619,
        0.7305318942295986,
        0.8747696427755841,
        0.9316762983680855,
        0.8133412165241523,
        0.7808425500121626,
        0.4536508635938495,
        0.400134827561489,
        0.4674425229991534,
        0.11973785213902313,
        0.19269991157581026,
        0.20619275763362405,
        0.181496233069204,
        0.18436602026666635,
        0.22004380029024137,
        0.12241972517331616,
        0.20576212241560293,
        0.8662147174274049,
        0.8094910937000838,
        0.2346467425438687,
        0.9775753123057006,
        0.9144184855936582,
        0.843268412132308,
        0.8397451072119552,
        0.8783451399532497,
        0.7167486564732459,
        0.878487495168024,
        1.0310226129366011,
        0.8448995101212798,
        0.7123159877289557,
        1.184618771516485,
        0.09133345413223377,
        0.13794453743906965,
        0.15144862413849897,
        0.47584117350148447,
        0.5075225775103039,
        0.5004666104217927,
        0.4738510222867975,
        0.49155166187726673,
        0.5403188074261948,
        0.8407965423915145,
        0.9302268290186532,
        0.9455744107084394,
        0.7630997006833743,
        1.028094365551625,
        0.8426914600408151,
        0.7909859203039216,
        0.8157872906639138,
        0.924643637589389,
        0.8715408304660054,
        0.23363191369925196,
        0.16022294564196685,
        0.07697351909974477,
        0.4384492061091337,
        0.12971727664398136,
        0.252472253273545,
        0.032276365796803624,
        -0.007957290184827569,
        0.05884668722543214,
        0.08507514115396264,
        0.9410492371369952,
        0.3624802410911362,
        0.44259897448323854,
        0.36647645586573635,
        0.34370918661038175,
        0.5538601383157463,
        0.4073698319152586,
        0.5488370696000274,
        0.46242085853040615,
        0.5106814770983523,
        1.0284228906739674,
        0.8009887402295341,
        0.9062755319510047,
        1.156851890143511,
        0.15272609461218623,
        0.3985409067304211,
        0.24929432398352505,
        0.1534204858293413,
        0.07915423698915282,
        0.025753441834707708,
        0.15212208326016716,
        0.31635590054873075,
        0.14961420241978832,
        0.2300218646732445,
        0.9594510587508216,
        0.7525935740364684,
        0.8309674246064331,
        0.8239648471260775,
        0.8636596736832982,
        0.818106582795718,
        0.9567887906608568,
        0.7611467393703215,
        0.8479388051250453,
        0.7764196918009119,
        0.19349340626656317,
        0.1133563847052988,
        0.14651099319947353,
        0.2479550936915205,
        0.6068483573416321,
        1.044435184254044,
        0.46118123113449355,
        0.5887808352485991,
        0.48440625970908835,
        0.6317701757281735,
        0.3757856893953857,
        0.6878110331607014,
        0.4339919266093509,
        0.39978638983077003,
        0.6719944203535781,
        0.7924821646504951,
        0.6619956795505335,
        0.9077683076309935,
        0.7731678598525207,
        0.15312323972781933,
        0.18969924260096188,
        0.9864096759368234,
        0.8349711264344375,
        0.9048399254441106,
        0.9306349398219702,
        1.1202128917285292,
        1.024124529525034,
        0.7937855985307608,
        0.8122889090709589,
        1.2200622166452055,
        0.8653707623377238,
        0.7567366062223814,
        0.5156862386454941,
        0.14345551304971624,
        0.6001252400528867,
        0.2979672842027612,
        0.551544602578581,
        -0.056574179119833444,
        0.49784496668316547,
        0.44882390138526823,
        0.6519941053600041,
        0.3836040109556751,
        0.4671506866158673,
        0.03733891731820149,
        0.10124004146933123,
        0.36273142884851156,
        -0.035371303634492805,
        0.175390208144442,
        0.22059176719413318,
        0.4618378188290039,
        0.10383445281085937,
        0.01913215485928197,
        0.046007112762510564,
        0.12857778269346448,
        1.16710987809714,
        0.8726043605483427,
        0.8495246301042833,
        0.9263214127962991,
        0.9281173965148181,
        0.8269042497730231,
        1.2546289874098733,
        0.7469168261376352,
        0.9596640854163543,
        0.4347010092044719,
        0.6515576963952284,
        0.5011605473559554,
        0.6786506107107682,
        0.47057408254252886,
        0.6307946274410429,
        0.39657034342404124,
        0.33265038611328934,
        0.11537162554547298,
        0.19552541270522092,
        0.47257057742439507,
        0.6557289176710064,
        0.9570527357332128,
        0.8650665157972725,
        0.6372016213623648,
        0.5731820316219247,
        0.06631156835280465,
        0.2857111543621362,
        0.06951623446870456,
        0.10561197556392003,
        -0.07454475009948494,
        0.10082682118395178,
        0.5281328703758558,
        0.5805741242230548,
        0.48932360087818905,
        0.5329997947188228,
        0.4960114383481039,
        0.4562206369071155,
        0.4886888190879118,
        0.41078066027544724,
        0.6542841913310301,
        -0.005242285696178335,
        1.0712844506802344,
        1.1576955359921972,
        0.8014618789662186,
        1.0370946402637848,
        1.09393260679286,
        0.8666882291863934,
        0.7052147553293114,
        0.8715642082097116,
        0.9552323845603626,
        0.8776608060846743,
        0.40644659741744954,
        0.06136382841464268,
        0.2494300269966914,
        0.06389729000919486,
        0.007888800041558118,
        -0.11135925034158692,
        0.10026229104764617,
        0.15098483979279564,
        0.6175082982584396,
        0.6476492082983778,
        0.43460670025635145,
        0.5362674753759492,
        0.37079623363439007,
        0.6131404331935136,
        0.6221596319950372,
        0.7491784438179374,
        0.5063193824959688,
        0.4043800341085711,
        0.44415835528866254,
        0.29677923062300515,
        0.717890641034166,
        0.33475226047407847,
        0.3074290357571013,
        0.8043570178105534,
        0.9986480097277136,
        0.14186330717817208,
        0.3337032880324347,
        0.32230992571931827,
        0.14392486823296016,
        0.3500865633950103,
        0.01650390631639476,
        0.5787005054888493,
        0.5892986043919353,
        0.7084536339940612,
        0.6481453450537169,
        0.6010108158597454,
        0.4216238484764488,
        0.05971482314756179,
        0.04174306163361937,
        0.7858485002939077,
        0.9175739851333643,
        0.3897906143104039,
        0.1410222616514599,
        0.5083151609053596,
        0.9637848977157562,
        0.9730309165837023,
        0.7752047629314222,
        0.7483333404812301,
        0.8230747720415712,
        0.8843891990302473,
        0.3922838902902815,
        0.4357598270106018,
        0.4468685517962636,
        0.4673201496598609,
        0.9863639636078275,
        0.8963808260678002,
        0.9134578806733212,
        0.58396925599242,
        0.8202779741402707,
        0.9554737342784452,
        0.8630002017642869,
        0.8191271199111867,
        0.7207521938584346,
        0.8054124536737182,
        0.7259224657143408,
        0.5901734408498236,
        0.8176627179334713,
        1.1210838632436841,
        0.6403197226090969,
        1.1241260936494852,
        0.06488447708873242,
        0.3224946863648353,
        0.8410746235217708,
        0.8382013362310163,
        1.0170887001186404,
        0.5297302743706469,
        0.4540053250325545,
        0.4974185752192135,
        0.6815594543450197,
        0.9484486394578169,
        0.28780221505164705,
        0.10622162430038112,
        0.22491180811368708,
        -0.58433846740123,
        0.27772250431436196,
        -0.09693523707738994,
        0.8567894512635544,
        0.7827686485111116,
        0.6825029035130543,
        0.9912750890801671,
        0.8143576353371568,
        0.9821077129538839,
        -0.026475724815703556,
        0.1592851971879758,
        0.08855825343475297,
        0.19303695745718955,
        0.8010412447416718,
        0.8028490593906881,
        0.7422186646308683,
        1.012549598679459,
        0.6087214558778634,
        0.37859960073887455,
        0.5552528085625933,
        0.2789294164307291,
        0.4002511111153207,
        0.4279155687789187,
        0.44918669711565673,
        0.3843023272742116,
        0.39725526742475487,
        0.38088580963828617,
        0.4823671858156397,
        0.559746851382632,
        0.4275285419993327,
        0.05000217361028128,
        -0.03424771649232293,
        0.40409822615644814,
        0.6194058126192047,
        0.5601010828689194,
        0.47639437561816644,
        0.3544994895699626,
        0.7772680428735717,
        0.8265017204890265,
        0.8999719840962012,
        0.8164071550344415,
        0.4510231326649278,
        0.276587374044321,
        0.36057901937529996,
        0.3622165903469772,
        0.6021329938497031,
        0.4188343412986947,
        0.5212438862422024,
        0.5473433226059913,
        0.39055611220622055,
        0.27611835997346346,
        0.2333479167109689,
        0.19449509442032153,
        0.10622637585504206,
        0.11896624123237437,
        0.17884727201921172,
        -0.08963151638357925,
        0.5909025357364983,
        0.1653787742640057,
        -0.11453776355666036,
        0.15645322160088154,
        -0.038243501649506004,
        0.10974565773038357,
        0.01544034163251705,
        0.534322613139294,
        0.23789761940147783,
        0.14477196892084812,
        -0.07689530021484793,
        0.8410950549261027,
        0.7619225884420356,
        0.9152386797228137,
        0.7718044666586767,
        0.7938247585901896,
        0.9344654572529268,
        0.10853126867615924,
        0.18275940809504737,
        0.1843060698189318,
        0.06255234815098984,
        0.3685819702987171,
        0.6859764152590773,
        1.1119749427750263,
        0.9213340251924403,
        0.8733648368827258,
        0.9724952717593512,
        1.0490014733301813,
        0.784690027562773,
        0.9162273933690557,
        0.21906752898402337,
        0.11169148499520389,
        0.626641562962012,
        0.19220946492562174,
        0.32591010963174183,
        0.8020015612283974,
        0.781162367183653,
        0.5257169359472921,
        0.5134111646493987,
        0.4844948078668172,
        0.639151809415499,
        0.7233063773716587,
        0.7482713218027504,
        1.092939674070475,
        0.5944767139896668,
        0.5702821701380161,
        0.5712821458808621,
        0.24696533578257837,
        0.11391972957161123,
        0.010173833993669081,
        0.15430064289167877,
        0.03199934620342185,
        0.1378433349927472,
        0.2997612364274508,
        0.16168009630398317,
        0.4108665641700361,
        0.650617965950091,
        0.5190750215165361,
        0.5654392932989698,
        0.6915425482690353,
        0.8549481559806397,
        0.8601631476383601,
        0.7374648859743205,
        0.8818592585711821,
        1.036785989433867,
        0.75538559456725,
        0.7560010418910551,
        0.8917944466632841,
        0.8931057118617318,
        0.4861578000112389,
        0.3304713697419268,
        0.13066543952040005,
        0.9726399329340032,
        0.8068383125551112,
        0.8167203993252748,
        0.893114949441922,
        0.8661717156590484,
        0.9119697116984726,
        0.8999623893946594,
        0.6823332919593594,
        0.5699116913840018,
        0.37692719022914284,
        0.8684779717451329,
        0.22043301693681513,
        0.13086219821044914,
        0.09731502657142502,
        0.04116367425843165,
        0.6827468954993231,
        0.6197001688725857,
        0.9100022399702463,
        0.012999451541662441,
        1.047273331098111,
        0.8746050713853639,
        0.9616209610253044,
        0.9078015654974153,
        0.9923330429856724,
        0.9215604758880704,
        0.7620266325366698,
        0.7765896234197504,
        0.5556398917021107,
        -0.038278440365972465,
        0.9462656837939594,
        0.9212013888773619,
        0.38825620795198706,
        0.5138416172120607,
        0.7585619283853142,
        0.6213154755065132,
        0.2682766344996169,
        0.25636390171196793,
        0.1704428323663974,
        0.1160078681723972,
        0.342247669288806,
        0.43372215814345333,
        0.7124730666102652,
        0.6763587278152206,
        0.6212793004845294,
        0.08054359999926278,
        0.03010452752121767,
        -0.08881506857038014,
        0.2219898565762343,
        0.11354431814621,
        0.02621600794550332,
        0.13623965094539678,
        -0.0007460033490222756,
        0.24557027204926035,
        0.25382141777760914,
        0.8173088929960579,
        0.6913150242017302,
        0.47435110537180986,
        0.6417776884366756,
        0.831975960852135,
        0.9963227263287656,
        0.7805067513467655,
        0.821280101443017,
        0.10136359804694937,
        0.2572430061517394,
        0.1747642211894059,
        0.12803123399349234,
        0.0028363720888602137,
        0.13575202906537234,
        -0.08005777808685254,
        0.18091622225546156,
        0.21591753465048008,
        0.06262458045325708,
        0.05269309686163647,
        -0.022372526745606667,
        0.29611750592517255,
        0.13106382194032729,
        0.3434816796401921,
        -0.13441035233850915,
        0.18836100900535205,
        0.6794179186303484,
        0.5025876799819836,
        0.452825513634299,
        0.5225753900036165,
        0.25920938336581995,
        0.6204323604878441,
        0.6524096426445845,
        0.1709677577575497,
        0.2736676108142357,
        0.13824983086705597,
        0.31234126369342524,
        0.2232371157921061,
        0.1798837970357537,
        0.03868772616191479,
        0.0565626125137998,
        0.14194993251361793,
        0.07857375066353002,
        0.1970973967111375,
        0.8027192516277671,
        0.7311123583163702,
        0.5309878079655775,
        0.5899719183544255,
        0.5407763055164475,
        0.5099084017008105,
        0.3516797975628292,
        0.38080961810502484,
        0.4896458683965993,
        0.6089549844812511,
        0.4348620650778292,
        0.47244484952158244,
        0.5252997900176526,
        0.5661109142231205,
        0.3919296464628924,
        0.10899219718537856,
        0.2489475639783747,
        0.07117592884349047,
        0.09619942232071989,
        0.18638072594935895,
        0.5447070162419135,
        0.43618494786935774,
        0.47881701617186906,
        0.44147057765981457,
        0.6318118287361427,
        0.41291421741348905,
        0.3528223775643698,
        0.35276510184451615,
        -0.04468418024484496,
        0.12439521343529415,
        0.42830908341588847,
        0.5184596964964654,
        0.6716357920427843,
        0.8733081991523785,
        0.8794070081313006,
        0.9150135200127507,
        1.008566591646302,
        1.0074884086162461,
        0.18718482020772215,
        0.8610813843982302,
        0.7669449847263764,
        0.4719724579362339,
        0.3432829104298824,
        0.2987718738517409,
        0.45916641950184334,
        0.4973423577619278,
        0.5556170793045954,
        0.6380214779342739,
        0.5999575199201903,
        0.9943105536007326,
        0.851380767957182,
        0.2771220915123537,
        -0.23679478490154923,
        0.4788503765726131,
        0.14754538798217115,
        0.12968879925202112,
        0.08966804456031661,
        -0.035373332289727756,
        -0.04860621273101639,
        0.10587085039422678,
        0.16719285041562731,
        0.467300702704519,
        0.23095349265151985,
        0.17244694683211903,
        0.07056373220262828,
        -0.05973894910279634,
        0.12550096894290777,
        -0.06359398015885702,
        0.4882092163885535,
        0.1007205612265849,
        0.07353520269893403,
        0.2116123081690528,
        0.12222348345444237,
        0.11811207689383818,
        0.18167163916298787,
        0.4455107743993958,
        0.34561941214984704,
        0.6314674092618141,
        -0.014203003040083106,
        0.754968842611533,
        0.8789349251363128,
        0.815511242664528,
        0.6244902761753912,
        0.9654313953917051,
        0.9230786060202842,
        0.917210869120743,
        0.48837695427198646,
        0.7995049168855966,
        0.8780273725105397,
        0.9337996275300486,
        0.6338173958113029,
        0.13635210055815827,
        0.08219999195482135,
        0.06989950435458285,
        0.22969257605156437,
        0.836252521115451,
        0.8495920130239876,
        0.9184693360959554,
        1.1069614362977744,
        0.8638511016963013,
        0.8009241520944879,
        0.010417075957136625,
        0.12992337870050477,
        0.29338516863528047,
        0.07824159304539921,
        0.2179361743357859,
        0.1680567972293965,
        0.3287124215678758,
        0.24527103552214533,
        0.04315204702125239,
        0.37795053374930554,
        0.19433543817872379,
        0.1541838805010717,
        0.198705939534582,
        0.08665959833712993,
        0.14590018842984384,
        0.29925929877339347,
        0.5973931053604148,
        0.5197320136776857,
        0.9192280342030155,
        0.961570987033773,
        0.8397922765929452,
        0.8807405623632819,
        0.10089417957732676,
        0.16746046265927275,
        0.08293404043412335,
        0.27281527239194364,
        1.034235706026689,
        0.8771427864498672,
        0.9215596595287827,
        0.5479587621728788,
        0.5651428076441422,
        0.6643804415583835,
        0.4805430010977875,
        0.6328783586283142,
        0.46320062932178824,
        0.33416149700181147,
        0.4922052215921542,
        0.5963304194873504,
        0.8940364222408348,
        0.1407887390941158,
        0.1650061575279212,
        0.8166800125824414,
        1.0208722127666954,
        0.8250509014440804,
        0.9581254347781927,
        0.8462422515585574,
        0.6722313043585786,
        0.9711372255630926,
        0.9321462787725343,
        -0.020095090540738127,
        -0.0036299727377914455,
        0.2524375590791026,
        0.08850779864761388,
        0.6678134082107152,
        0.2496407448378382,
        0.31584762921225457,
        0.5149740586799031,
        -0.0681875776036697,
        -0.009782077880236818,
        0.004767314399133842,
        0.5612689143538613,
        0.8274600983433271,
        0.38977738335945084,
        0.9232115093563105,
        0.8702752124853429,
        0.832031169909164,
        0.8914137767933243,
        1.0229672468979802,
        0.6698264392746696,
        0.9375507465618947,
        0.8071807416499216,
        0.9512212968178586,
        0.509570089250884,
        0.5849728436904728,
        0.16472530654515669,
        0.8198422681217481,
        0.5682016388814463,
        0.7359029129634155,
        0.05873183361029334,
        0.11291315213759517,
        -0.021202805656155,
        0.13954042284298462,
        0.0007221217509042815,
        0.6940879282852739,
        0.8340509012616205,
        0.9220306369167437,
        1.057197257636438,
        0.2966448816587898,
        -0.05440940004681003,
        0.028025109071679336,
        0.1070159221759326,
        -0.0023202820038206277,
        0.1672815471936069,
        0.09795145583196123,
        0.03181077699679645,
        0.3920896017587304,
        0.06976352066604008,
        0.03316022050084896,
        0.24030539990059038,
        0.1948242620844686,
        0.10357134680042161,
        0.9337229275206658,
        0.5211056052839741,
        0.7068035132351835,
        0.3553267415862609,
        0.5381822670874593,
        0.4333512814261007,
        0.5700900114125356,
        0.48995534593956214,
        0.5030910428175004,
        0.0002286172332900581,
        0.2737754631963711,
        0.14826196311447223,
        0.29866621019853445,
        0.18997708855990508,
        0.14096415425657804,
        -0.005734704590463314,
        0.08557164694217187,
        0.9487979179355418,
        0.8647523853087149,
        0.12855533231538202,
        0.1371321048041552,
        0.17454189330102457,
        0.9481561684764113,
        0.7699792599831963,
        0.8733518510828486,
        0.8637243727635086,
        0.9829484494543909,
        0.8768032739354609,
        0.8474523525932951,
        0.9051490155178219,
        0.9483334264815906,
        0.4291840738855643,
        0.45688262067927443,
        0.638942209287362,
        0.5832210435166881,
        0.4106132933793849,
        0.5555448184933118,
        0.6049786749576496,
        0.6504796794388367,
        0.8832601581613538,
        0.40155914488977784,
        0.40751746815270945,
        0.553137090089633,
        0.5693033919845206,
        0.49282516951901756,
        0.39862696970538103,
        0.4484195483931511,
        -0.053089377590409915,
        0.15121916354897805,
        0.2621160478744548,
        0.12078353864452385,
        0.2843845069593693,
        0.1556012073158191,
        0.3624349915599574,
        0.441858756527093,
        0.5138038166475462,
        0.43016594728981156,
        0.49658872601194076,
        0.5108815795100529,
        0.49226073593860403,
        0.6526629871609237,
        0.8473484979253415,
        0.7664938347106866,
        0.4637054484866815,
        0.5610450081472744,
        0.5288694758360438,
        0.4813857668730811,
        0.6011765051209812,
        0.521220178174608,
        0.6273773946726822,
        0.7805093612019146,
        0.8622500618154989,
        1.0634826148312841,
        0.8020700345439439,
        0.875289183307437,
        0.5901214599657435,
        0.6142045119201119,
        0.6193173298132788,
        0.0635451021291466,
        0.9866465539933837,
        0.9379544583926488,
        0.758383919796201,
        0.5072228185190266,
        0.703256209520375,
        0.6841775563450305,
        0.8039340514536071,
        0.7861390350253705,
        0.3901028739936975,
        0.2590032036678527,
        0.20172587121803892,
        0.18887511743453947,
        0.4197420414876653,
        0.5696515324325043,
        0.655808908305407,
        0.4910929075313502,
        0.36919686109802685,
        0.9011929706904624,
        1.0446636600518198,
        1.0035356705205767,
        1.0774512599230215,
        0.9645699321766006,
        0.8565552612192004,
        0.8356335129570661,
        0.3780800345213397,
        0.6959314115804984,
        0.7375801402352449,
        -0.06183931953895138,
        -0.06874217683216749,
        0.09143469822776938,
        0.056477272260308624,
        -0.19228540571558178,
        0.27946542424924886,
        0.28315218411207066,
        0.3627362604353474,
        0.47491583451236996,
        0.04056157346404353,
        0.11369082900198203,
        -0.011750427776263016,
        -0.05778298672952601,
        0.23269746097389488,
        0.13268646898554512,
        0.41808210471013574,
        -0.12396040613618017,
        -0.08925834511477762,
        0.10993310894242908,
        0.06483250301339818,
        -0.02855985676910011,
        0.25124988131384934,
        0.38513959550837956,
        0.8590215466079653,
        0.739218735044366,
        1.0747065230784187,
        0.5489080124529939,
        0.8981146780422286,
        0.7919239007471355,
        0.8659693746127924,
        0.9639369595027991,
        1.0503665426475808,
        0.7130066232429116,
        0.8339946721675313,
        0.5750461313592966,
        0.8082714173540477,
        1.025775277295319,
        1.073556721047056,
        0.9274360330310047,
        0.7158474798148696,
        0.8182407316056942,
        0.73380398470557,
        0.8932044884411887,
        0.9315730049400014,
        0.5270288152252626,
        0.447656524249803,
        0.6085198181834097,
        0.9555244009000906,
        0.18440348676344356,
        0.613141281964037,
        0.1274329267568466,
        0.35055205143416274,
        0.4406157119701484,
        0.5407972905330675,
        0.40507463845199787,
        0.40399539486942626,
        0.6491236039408759,
        0.42707143650052026,
        0.8269026799407737,
        1.0535069867343119,
        0.6273047787770955,
        0.7154004351342944,
        0.4695882242059562,
        0.09068751634871858,
        0.2065045820655696,
        -0.028711714643488297,
        0.08972541877385884,
        -0.0012319252696064505,
        0.9007903512421033,
        -0.003110247472943981,
        0.1981766450941084,
        0.2718118468544942,
        0.13257863675474715,
        0.11944757682702128,
        0.11873825204563711,
        0.1753075183601604,
        -0.12942805940179944,
        0.18496459119851344,
        -0.0685921755790232,
        0.4917633291755232,
        0.11232345493479616,
        0.5337808345229426,
        0.5461117553248952,
        0.694337832543678,
        0.6760811112100736,
        0.4813108966108197,
        0.9673203923464859,
        0.9952073547826596,
        1.0167843736689992,
        1.0162985199941839,
        0.7333013068391143,
        0.9047156955435937,
        0.8288181828342441,
        1.0112964711853336,
        1.134059294286338,
        0.9591835155178122,
        0.7877757845684572,
        0.7755047714553213,
        0.6942199754123006,
        0.22577510817396237,
        0.46863016885700987,
        0.6098128380159393,
        0.4927359679774275,
        0.44729283738789377,
        0.44327760817267625,
        0.6117124050118692,
        0.3319585253227374,
        0.6570694117589965,
        0.5667615595510566,
        0.7006197175046233,
        0.8870241334619686,
        0.8839617229185304,
        0.814886278424031,
        0.9562855829026237,
        1.0276598384713387,
        0.8609554000263038,
        0.8918562199701631,
        0.7371278021276247,
        0.7525126225884022,
        1.0357644284100644,
        0.4661270642776552,
        0.4888693435453259,
        0.1939016841670662,
        0.7130614889816899,
        0.5815779005473908,
        0.38478921598768495,
        0.8194908109943407,
        0.7752486303363098,
        1.0592300659555942,
        0.8310906892204079,
        0.819965407675134,
        1.0328793569457135,
        0.06848167657461496,
        0.2016447310920804,
        0.03226646345666154,
        0.12328235523843144,
        0.1614511395783434,
        0.1840469651378496,
        0.1320343858151627,
        0.20348569056306517,
        0.19132567560523348,
        0.20855814457108265,
        0.12061700358454978,
        0.06451783230289639,
        0.1652708205238521,
        0.11177039978172551,
        0.1776114481046334,
        0.9173511601943524,
        0.8693603954699703,
        0.8484291633958898,
        0.45359202732686954,
        0.02846173558520732,
        0.0647373588323689,
        0.14882409947112962,
        0.08557529530042342,
        0.059237608440211004,
        0.11185702334928789,
        0.22403953903423005,
        0.1054671608244382,
        0.0952539011811959,
        0.17358051062565807,
        0.2077682900311669,
        0.19485287097010004,
        0.12957863423422947,
        0.20681124781880084,
        0.7783097598639815,
        0.9911709079300922,
        0.9593525084162707,
        0.30835666760697394,
        0.07342857853769817,
        1.0698100740453507,
        0.3166554463944171,
        0.3043798160124598,
        0.16664821469542873,
        0.20563618316355028,
        0.1989856441257726,
        0.3007750891749258,
        0.09240402253981819,
        0.04640273307923585,
        0.4069712222413272,
        0.48959911667834466,
        0.5670111902963699,
        0.44137330890091436,
        0.5218409154762036,
        0.5506220777951069,
        0.5999468242421178,
        0.6061351104142269,
        0.5329767312664815,
        0.4581870279653448,
        0.05956027226901537,
        0.2781510638588688,
        0.09389078123752602,
        0.4560112886411055,
        0.4500767214161299,
        0.4483871340190386,
        0.39722558005541625,
        0.6659394470628353,
        0.2868601992286168,
        0.17498979157233657,
        0.01041495701421766,
        0.06027483225854787,
        0.12207634613832176,
        -0.13678440264967906,
        0.1486016512177317,
        0.24687533271137896,
        -0.1596377289900053,
        0.18285369646701793,
        0.26066981791084687,
        0.513177028382918,
        0.5062092807907979,
        0.3701008451496711,
        0.3277688769784629,
        0.682027405036597,
        0.5221247950783781,
        0.42486030412171355,
        0.41556144946132323,
        0.8609670171169439,
        0.9872226593256771,
        0.719434445478508,
        0.9156715596898274,
        0.6877382304355231,
        0.8141017200460303,
        0.6113530781841042,
        0.5243184256257712,
        0.3576632841439472,
        0.5393606730940493,
        0.3382334804789576,
        0.6937007800615477,
        0.8446082770799042,
        0.7796061442494584,
        0.9576390778763229,
        0.06164423718818448,
        0.0385365688485968,
        0.25382069945220875,
        0.9194392156072817,
        0.7068453787809366,
        0.8822725422699422,
        0.7724024177804548,
        0.7360299357559906,
        0.8782333397399281,
        0.869178913053665,
        0.7845438125435631,
        0.9925237585490263,
        0.999884194091365,
        0.3157225069548357,
        0.4914921073423825,
        0.6700932978078816,
        0.46281542724859365,
        1.254200612298711,
        0.5384516560586372,
        0.8374788092557783,
        0.9770948921243159,
        0.7915174270080354,
        0.7793247793451614,
        0.8464334274144832,
        0.7661596291715093,
        1.0078429318817703,
        0.8366888326997978,
        0.7066441895415903,
        1.0585798841867575,
        0.7899695350637224,
        0.8563482759299896,
        0.9168678964129977,
        1.0337179277095332,
        0.9236330263130418,
        1.0742764402799603,
        0.8359139823925255,
        0.8650232513842661,
        0.18049018888661666,
        0.28413193487379784,
        0.02204008942011248,
        0.11281217645315975,
        0.17154642120047126,
        -0.03747380660472842,
        0.5374802586473404,
        0.9862702874553159,
        1.254164725191602,
        0.9882532198535533,
        0.8257997462731607,
        1.31814998637547,
        0.9298786859818445,
        0.9205823188769778,
        1.1326798002798892,
        0.9440725667481135,
        0.9761605365115509,
        0.8138597811223357,
        0.8785440663619346,
        0.3817154964721592,
        0.10143905043451029,
        0.14244863533467836,
        0.3354487282343116,
        0.6861924533804195,
        0.9323657443272324,
        0.9241833048267163,
        0.810863036617588,
        1.1422591531928932,
        0.891304364295561,
        0.9577000737804182,
        0.7908416266355965,
        0.8275115569080062,
        0.39364572015509636,
        0.47155054718198974,
        0.5199008791502329,
        0.22768807716083045,
        0.13897160318585144,
        0.21936816201257917,
        0.7969994581318827,
        0.7528566885318045,
        0.1888385381058412,
        0.4337446803371144,
        0.12718536579442885,
        0.00032826651299513456,
        0.5965787755085017,
        0.44807279761813534,
        0.6201920120612032,
        0.34661761868329377,
        0.4386569657003509,
        0.10530477309696487,
        0.10656250057449271,
        0.23546149425117635,
        0.19929359000802707,
        0.48313269379214674,
        0.1524506918733809,
        0.1972199785470812,
        0.08901018136114339,
        -0.08218460539211435,
        0.07050047944828901,
        -0.08423866653760859,
        0.10833391850388253,
        0.17864664044718642,
        0.2630586221802778,
        0.3449006327624826,
        0.6680337027488592,
        -0.16002056076436702,
        0.07611083486283449,
        1.0789760288971988,
        0.7846824201064954,
        0.08094665223936734,
        0.5321289004848142,
        0.5194072605109714,
        0.5025583706088188,
        0.459171004087833,
        0.13746026610052042,
        0.14113883464563676,
        0.8294171516304505,
        0.874434724661703,
        1.0718454127013155,
        -0.07988423479015566,
        0.1011555441902569,
        0.20895078677343523,
        0.006011840010577219,
        0.0934984228444146,
        0.1767465001287163,
        0.8251520419015568,
        0.940012638547127,
        0.6736031641957814,
        0.96179883512048,
        0.8685160517488547,
        0.54689974083973,
        0.47200505525910336,
        0.5889874941638673,
        0.225891531142959,
        0.2895262572705236,
        0.993337463962106,
        -0.09458978437279764,
        0.08885392985049564,
        0.21314288345028293,
        0.18818795295947902,
        0.21084521547624938,
        0.2202346299788346,
        0.27482996240183805,
        0.17749826716289488,
        0.28694501533615274,
        0.2691480200095466,
        0.12308529487763042,
        0.33351814363329113,
        0.03063289678973771,
        0.5517657394653778,
        0.6530236586247417,
        0.7580343592116274,
        0.9022755507525861,
        0.8548199693083656,
        1.0426480139919732,
        1.0120024227888005,
        0.9054856883708523,
        0.8924747532656321,
        0.895624528694004,
        0.613786746513408,
        0.49435731197185523,
        0.5449068260289649,
        0.9168066806983973,
        0.889066305738496,
        0.43247079299865393,
        0.03085818410763157,
        0.8066838586590684,
        0.7177657932928021,
        0.7936935896455826,
        0.8097214194178947,
        0.7299811108165419,
        0.9020937963435763,
        0.840212577746058,
        0.8531184336988665,
        1.0565735245104828,
        0.8955448304859739,
        0.8841711658211903,
        0.732545822556199,
        1.08443287943499,
        0.8781212243372144,
        0.7151038862531139,
        1.0101553548196989,
        1.03063536748015,
        0.9139957348732122,
        0.8153703269133933,
        0.7390676340860379,
        0.9589215625184125,
        1.0751010708822468,
        0.9344561266971108,
        0.886114427407098,
        -0.022359299410073478,
        0.02631033967439533,
        0.051214388639227434,
        -0.29303663366342814,
        -0.017003888964534173,
        0.17952700348555303,
        -0.29464660045557683,
        -0.0062518589356522145,
        0.17827702617410654,
        0.15526718709983603,
        0.3683446692383519,
        0.5031203022050005,
        0.5672303640857698,
        0.4542326493740718,
        0.18606864966649853,
        0.11785040978064841,
        0.2991283996118309,
        -0.00016574588307751527,
        0.07668736327067165,
        0.2066715456951115,
        0.8555392150349242,
        0.03968026687600483,
        0.3504037757568192,
        0.6965278905644168,
        0.5704170333688706,
        0.7986875749802844,
        1.0536914122696341,
        0.4434977697429222,
        0.3492143407235133,
        0.7534287763108922,
        0.7102730544539435,
        0.011156895172010593,
        0.11810972408238112,
        0.15847715379270527,
        0.06783131600263112,
        0.5526717399635104,
        0.9448869472893294,
        1.0855208655346265,
        0.778642378284182,
        0.8245571598134561,
        0.3142225441042615,
        0.15944665490300738,
        0.30095066353409494,
        0.12895424400873015,
        0.10183866529462744,
        0.5026810061993761,
        0.13015266658887997,
        0.7272638533767023,
        0.5556954420502699,
        0.48002181160745644,
        -0.06436220036781105,
        0.3410162919668042,
        0.18649825632560865,
        0.10853219265310503,
        0.3734008599004622,
        0.42076651359244416,
        0.4282221043640443,
        0.547444825754877,
        0.2329048658852289,
        0.17965954199509895,
        0.2146118101181418,
        0.6359978137231235,
        0.578472903226821,
        0.3432739213944444,
        0.8102654107340068,
        0.778156782394494,
        0.8701147922135721,
        0.8044382103915063,
        0.819233549771701,
        0.963411261907983,
        0.6945791268485415,
        0.95027151073985,
        0.8384519838292902,
        0.800355282105017,
        1.0984295926547203,
        0.955323305690524,
        0.7972932546034115,
        1.064446667130868,
        1.0101872981265778,
        1.005017907605842,
        0.24076707497158814,
        0.1421772169968249,
        0.14946518303281917,
        0.9190827058679105,
        0.253592459419049,
        -0.1436965768028091,
        0.02724738146600485,
        0.18835926997087565,
        0.4485997343878476,
        0.9576668552524046,
        0.7090872380119269,
        0.31064455850603645,
        0.8717922913636634,
        0.9036011867495815,
        0.8590330366658895,
        0.9213191702782466,
        0.7939733643159937,
        0.24883382576603416,
        0.17093496591849364,
        0.4178689350136355,
        0.2263576732315004,
        1.0204285750166817,
        0.9768997463718456,
        0.8530733222548873,
        0.9442033914775478,
        0.4566807904903884,
        0.8108214291382534,
        0.9556651191111142,
        0.9154847385067774,
        0.8218258582488374,
        0.9831966240371176,
        0.656648718227357,
        1.1966483161860342,
        0.7942553015076089,
        0.8577193109704738,
        0.9314533379968584,
        0.7345564998690468,
        0.9263898136973835,
        0.7161483504301139,
        0.8595681111225978,
        0.6098158974759431,
        0.8241579267398336,
        0.5178393666035416,
        0.9314528959676177,
        0.8819534911342899,
        0.973691856969768,
        0.1952888982833858,
        0.2747055645656581,
        0.123126838595393,
        0.18631857810943178,
        0.2364767621707651,
        -0.07296545030749914,
        -0.06344601391480832,
        0.17990450378745326,
        0.10507966957473965,
        0.2017627707876391,
        -0.0004796715224817732,
        0.744564141493806,
        0.46099721532078636,
        0.5088112748657726,
        0.5090149702298213,
        0.5880962686671308,
        0.6707794943136909,
        0.6536851564125612,
        0.47550446441939886,
        0.27333346286054916,
        0.498816836629331,
        0.0616139409019534,
        0.15695691946850981,
        0.1775385879552777,
        0.3282848867382607,
        0.11992956616354825,
        0.053202452726391986,
        0.1755203303482584,
        -0.07791295509286994,
        -0.09707053686286701,
        0.7285034568920036,
        0.7283075668206334,
        0.913519141399669,
        0.9370643886921348,
        0.7992291751830405,
        0.9456454980372365,
        0.5435905621958588,
        0.3667404980338262,
        0.5693867303865346,
        0.6118839511152367,
        0.4959711069040685,
        0.7821620214798842,
        0.6965624469508732,
        0.5329342315178394,
        0.9844526829997412,
        0.5636518548201944,
        0.8272478134187379,
        0.8264971595332006,
        0.4756444289667381,
        0.6919715874767052,
        1.0863221033222552,
        0.9925542412401221,
        0.6703255648661554,
        0.13267610950342393,
        0.8603330847724981,
        0.8345821767245272,
        0.68365064564803,
        0.8189376208451186,
        0.9177906874223829,
        0.997368168324175,
        0.5249847473728011,
        0.5815335568454495,
        0.45136706885511274,
        0.5271422796832578,
        0.47173451886547185,
        0.9123028671175014,
        0.7211221156279506,
        0.8661375574800653,
        0.8595188255367698,
        0.7201402574090002,
        0.8028459252761928,
        0.8509217593056767,
        0.7113025579238814,
        0.22197632922786262,
        0.4693345138603731,
        0.5774745742417663,
        0.7558772567954608,
        0.9476506308281016,
        0.7622603550193202,
        0.8026867229652169,
        1.1612715341753739,
        0.12444434814377066,
        0.18661456092616932,
        0.11931388406140989,
        0.1580684983654356,
        0.08930333667382079,
        0.8574022226847297,
        0.9852648939639694,
        0.7300911822788114,
        0.8801503824566843,
        0.8841561972088307,
        1.0044198084043623,
        0.8087205349310117,
        0.7743379853111985,
        0.9876976958550678,
        0.8173561472102664,
        0.9227828340552405,
        0.8660142005363535,
        0.7379531040327812,
        0.81716875518531,
        0.9553354187927595,
        0.8879925165039377,
        0.9236663820247603,
        0.8889870446077551,
        0.8385650397815583,
        0.846455032005804,
        0.9310382911770583,
        0.5265331243644681,
        0.4737462575423347,
        0.5317958926451912,
        0.5151484100775782,
        0.4994633880014525,
        0.586241398888208,
        0.5210481718198774,
        0.5017543790431913,
        0.5337343979653505,
        0.4001229060504893,
        0.40879745677232215,
        0.45594486985506905,
        0.5134485357436305,
        0.9306753098994168,
        0.9221986655874231,
        0.7610014985355537,
        0.18685186855328617,
        0.086492025052221,
        0.06405677184077904,
        0.1006227748791872,
        0.17527439909824916,
        0.7705957302974936,
        1.0186029446426637,
        0.7458251190507406,
        0.916547912577282,
        0.9045690304214773,
        0.6568240393287841,
        0.9231149013003587,
        0.9050626252787828,
        0.9533879298060911,
        1.0987923455958202,
        0.8224901351032187,
        0.13242081497265834,
        0.22763219446610036,
        0.6035579730463315,
        0.7839767568789843,
        0.8523038180525532,
        0.8196284196148145,
        0.8293291593393743,
        0.799073627591295,
        0.8335435127283889,
        0.49885898298741005,
        0.7954136438466554,
        0.9557301787639844,
        0.996494731697433,
        1.1125403727371772,
        0.9666902521695315,
        0.8221698415218617,
        0.7852500895800779,
        0.3933872027527032,
        0.6124726088769321,
        0.5606293845659425,
        0.4212071369281732,
        0.5352993569921665,
        0.5500189634617318,
        0.4582857301633255,
        0.43192077767731685,
        0.4260749821098795,
        0.5463200343752777,
        0.2019664774652011,
        0.08208103057890537,
        0.1281637624730753,
        0.026151709260675754,
        -0.07049947406686256,
        0.005122204937165577,
        0.6394622017897352,
        0.7969000545398675,
        0.743973534974744,
        0.4898589536346215,
        0.46985953718424783,
        0.8303342688634217,
        0.9108867655594772,
        0.6177250834997005,
        0.5437012200963264,
        0.15118917978684135,
        0.6761845020480873,
        0.8672589947295121,
        0.8804010501023644,
        0.8180795139968675,
        1.0517068332630988,
        0.8182472140546946,
        0.8528600734032524,
        0.8989521724565269,
        0.8636555713146888,
        0.69632010130594,
        0.6737783984166483,
        0.11526522601664604,
        0.015663601022464783,
        0.05562099622583372,
        0.10126997736153412,
        0.5346774465937464,
        0.8489583704693661,
        0.1016616999869364,
        0.418269073467738,
        0.5249674055114928,
        0.47388103285286026,
        0.968353628669603,
        0.8247210490008221,
        0.19893566020905948,
        0.23754421717702812,
        0.017773841078391694,
        0.26037330210324583,
        0.10481749719677327,
        0.13924251941578242,
        0.4631897881681444,
        0.5530502163541027,
        0.1225878069727276,
        0.45179494352174926,
        0.36937105080333166,
        0.5883820508672326,
        0.5821778183148341,
        0.5776393811924958,
        0.5399679647533153,
        0.6003390755977435,
        -0.010103967707759504,
        0.08440237122987082,
        0.25801863571126016,
        0.03036672663247481,
        0.06346516587234288,
        0.21162400830882913,
        0.23219236656719164,
        0.3326316577480971,
        0.06709159267127499,
        0.9689138265427146,
        0.8131944930219754,
        0.9299933093043249,
        1.0196902583740892,
        0.18291037074053995,
        0.11228528638304644,
        0.3066332683988992,
        0.2724514077351167,
        0.14174735377105005,
        0.1980123620602627,
        0.8116936711611739,
        0.7371727022001148,
        0.6470915305667501,
        0.4972399538826946,
        0.6059529565071324,
        0.48537967055941655,
        0.4432126594550238,
        0.4125994738376101,
        0.7424182046565038,
        0.7847066250426127,
        0.8261601259742279,
        0.897676981236047,
        0.7328752654452783,
        0.7737096404400442,
        0.8698150646384663,
        0.9383376853959289,
        0.9760044240879457,
        0.9950266007689935,
        0.8906863557237941,
        0.7783683135585471,
        0.9028447213786588,
        0.9343286047355064,
        0.8468106971444478,
        0.7411017791595813,
        0.9002784259024093,
        0.37939194878246313,
        0.3538400713643943,
        0.41900052175949987,
        0.47721851237353063,
        0.4428691514286719,
        0.5445292983054506,
        0.4493890921639884,
        0.7945732673897942,
        0.06373523942357165,
        0.24479993205304726,
        0.01972681546036709,
        0.09915410789938377,
        0.046468475558127435,
        1.1173549812580537,
        0.7797851211028807,
        0.5059516059447406,
        0.43970606472583423,
        0.4834440422565947,
        0.42602196435138096,
        0.4189931859842925,
        0.539805594447691,
        0.8835288180699442,
        0.7703749653046006,
        0.8197710433813287,
        0.8198439547940171,
        1.0016470372759836,
        0.8854429575107338,
        0.8091329832588248,
        0.8289863312903807,
        0.8555147047832199,
        0.9814069614392981,
        0.9526153952841345,
        0.7918338143626775,
        0.7998041333329479,
        0.9166392562483452,
        0.8772083024800201,
        0.24457922433305848,
        0.2715803390043522,
        0.5279853874145951,
        0.5676604945108651,
        0.1241940816017841,
        0.25716583205901894,
        0.1465903933684258,
        0.17672708584814315,
        0.828514780372631,
        0.5840585807067517,
        0.4892618788882106,
        0.5828763193290392,
        0.45843080863865876,
        -0.1090175559732595,
        0.24628962505588722,
        0.9910099478183905,
        0.7457493802244218,
        0.5766344513486835,
        0.5010911423322858,
        0.5331441292887479,
        0.1799658329991573,
        0.04369046537347328,
        0.16372269132082362,
        0.8073915532122499,
        0.787828096264845,
        0.9346198585386334,
        0.7555622267310755,
        0.7801587394732913,
        0.8699072665219074,
        0.03381483650634422,
        0.14338486354297578,
        -0.09641687650889885,
        0.03295193943062773,
        0.19584537126352505,
        0.22789261475223133,
        0.08580489513514747,
        -0.0010153188595927302,
        0.08071391772848255,
        1.152521864198751,
        0.9238448396791888,
        0.8809845150181695,
        0.9966634391697808,
        0.9529673993556685,
        0.7376436734421558,
        0.9482888389878722,
        0.40111449564196033,
        0.5889666201027723,
        0.5750012749713579,
        0.47590473092204083,
        0.5661433189360636,
        0.4391848159652745,
        0.5066314420838234,
        0.6443550256316839,
        0.5154811349739227,
        -0.07544986112062993,
        0.24389702069066663,
        0.1501149943289022,
        0.07408056276734208,
        -0.06705434394668043,
        0.18506133220813034,
        -0.08564253873093322,
        -0.10404283967423258,
        0.11902462065205748,
        0.09188974522566175,
        0.17892025317462035,
        0.19232356722704688,
        0.15559079324800565,
        0.20751213470623525,
        0.0435217059222005,
        0.16004900063462346,
        0.34221416119700293,
        0.21391038914208388,
        0.8848339992425056,
        0.7499653822503803,
        0.8032506570405721,
        0.8617282708348517,
        0.7373361375484719,
        0.8875255452899642,
        0.7812270782558633,
        0.9213621410901557,
        1.0964002513614253,
        0.9461893709434684,
        0.8166218988826206,
        0.6833023673708174,
        0.9188713434253291,
        0.8418804379218362,
        1.1026155316607582,
        0.7105297552427522,
        0.6312715777484872,
        0.8660833936622753,
        0.13009896939426993,
        0.949595633360839,
        0.8214355283876803,
        0.8826884051630915,
        0.8741597724012127,
        0.8180709202548825,
        0.19455699927206202,
        0.5783351879501202,
        0.47420781954019614,
        0.6314898130888424,
        0.39310723286269744,
        0.46912047676278607,
        0.23910748455069586,
        -0.040701632487035094,
        0.31176596550167435,
        0.11953721188935659,
        0.3419616035670381,
        0.09292466236629318,
        0.9467780087887462,
        0.43555611224232366,
        0.4675132598216779,
        0.5141446013875118,
        0.5380495733418178,
        0.5467457841646249,
        0.38351990778160316,
        -0.004856484433721068,
        0.1944132850494744,
        0.18683200631166239,
        0.11046449013236243,
        0.7781546607885372,
        0.919829179766297,
        0.5887406248276905,
        0.4658072831705915,
        1.0711201582651724,
        0.9525512939115526,
        0.9312994362700604,
        0.7444935661015233,
        0.5109968871512941,
        0.49245112294817517,
        0.394156805324897,
        0.4805110745180019,
        0.4379099191738812,
        0.4346577806059175,
        0.43379335027116905,
        0.5228491807843314,
        0.3241880723768469,
        0.43025168049192075,
        0.9180382467923403,
        0.8575922907811526,
        0.7635418951372663,
        0.4308876931716494,
        0.3842818272695991,
        0.1915527499202122,
        -0.055179206352789265,
        0.18908072721575772,
        0.1607333584359039,
        0.07797679357636704,
        0.1212667924604277,
        0.9006836159095478,
        0.06239396842131462,
        0.40042941822352235,
        0.527131294324856,
        0.6562467867554289,
        0.44117612357571745,
        0.46419873488975716,
        0.8677033691698199,
        0.7505823751199485,
        0.8257723412721304,
        0.9420554284669804,
        0.0561050964794076,
        0.0752837777108257,
        0.25105351857981867,
        0.3682153184319052,
        0.47383822299506806,
        0.5849873783204329,
        0.5079412432844217,
        0.49053345338976456,
        0.4220732800324979,
        0.27405812985270767,
        0.6293821458203591,
        0.7862315982034145,
        0.8957229068071398,
        0.8670649948511999,
        0.8598578828586506,
        0.9814819448826255,
        0.8852043069568054,
        0.8227572167789061,
        0.8421921832422701,
        0.8433854469443863,
        0.7734004621794384,
        0.8158454139914806,
        0.723224769064068,
        0.5263008792000289,
        0.7879286486831749,
        0.2314582816431685,
        0.09309388276567922,
        0.1252663688778136,
        0.5748887307949804,
        0.8908326012042228,
        0.895676708661625,
        0.8911182479137383,
        0.4944487956731662,
        0.39399505311387056,
        0.4462067722367457,
        0.48314284498266813,
        0.46266664434041294,
        0.4678355713791728,
        0.5427369562820821,
        0.3004292293173217,
        0.5078879988971474,
        0.7471268782720172,
        0.794242980244318,
        0.8160071303920468,
        0.19505415385421415,
        0.09940471982641592,
        0.9668648540524754,
        1.0409875407280982,
        0.839162045895484,
        0.6562166648130304,
        0.8531716584434249,
        0.46846990506424324,
        0.8177450877218821,
        0.6440065284653393,
        0.8508596772275653,
        0.787679135750036,
        0.7667440713500306,
        0.8613574649963941,
        0.32471040166553533,
        0.5846122190901247,
        0.7397752128412307,
        1.0180608137128648,
        0.9334761785088641,
        1.0493704651274742,
        0.8820216470622374,
        0.7952361319929411,
        0.4383827410244905,
        0.09650601254767294,
        0.14758625364399383,
        0.1686097356392918,
        0.6328156818586124,
        0.5581303391463028,
        0.502828349032316,
        0.5566440659865831,
        0.5582623788304327,
        0.460468581393891,
        0.48647963243718706,
        0.8631037567309129,
        0.442056146538946,
        0.6015774443105101,
        0.5373103772266609,
        0.5419544073917633,
        0.5368075709590441,
        0.8861420262834238,
        0.15512484169219978,
        0.04689332387248665,
        0.19237679824180345,
        0.7446514277521998,
        0.7549834896516712,
        0.9031873147848949,
        0.7403039665998472,
        0.922825294301511,
        0.8092175268755426,
        0.98215361975641,
        0.8490022716766007,
        0.9852713602151195,
        0.8997628529655322,
        0.8964987886796956,
        0.8361008831052686,
        0.9143165474075652,
        0.9229633269055818,
        0.8267611689913579,
        0.8209036267774459,
        0.8834859407679807,
        0.815437178124824,
        1.0360302081102166,
        0.8622182837133822,
        0.738445721341754,
        0.21680552805140743,
        -0.0935365192268205,
        0.19348959932219156,
        0.43660133765898534,
        0.06471862562783617,
        0.30770076262372076,
        0.18973501001174445,
        0.2894178140958857,
        0.5749378475975258,
        0.55358831933003,
        0.402879990390815,
        0.47801472524594535,
        0.5312086322659306,
        0.5082681581948795,
        0.57741543482787,
        0.4848517589167465,
        0.5922957406233741,
        0.42959611784313273,
        0.10788944341731128,
        0.191862499562508,
        0.05246453946192122,
        0.5256209768804002,
        0.43702733521431114,
        0.5812469502776172,
        0.6681029326036433,
        0.5128698434305689,
        0.387309298367184,
        0.2985475120242439,
        0.17203500880446823,
        0.16465518947083954,
        0.3535383485313119,
        0.0754470844967399,
        0.03819156802095765,
        0.11498441892499399,
        0.35177973634180043,
        0.1925968557651086,
        0.5308708049845923,
        0.3699331890851189,
        0.4034993893720633,
        0.6903102504999685,
        0.6378340096652397,
        0.4480241024717576,
        0.42206440370131004,
        0.5825114306150805,
        0.4412333767344396,
        0.9308354719531214,
        0.5730794424495851,
        0.7063388981249419,
        0.9649628390007734,
        0.9504756020659233,
        0.5722632109243059,
        0.7392769529957884,
        0.28593684624989457,
        0.5219223993867471,
        0.4880407695927685,
        0.47174883183478644,
        0.8473188362519616,
        0.5643494493237811,
        0.8984967332006591,
        0.9541671321966141,
        0.37006884855007993,
        0.1787618415893458,
        0.2070597895908235,
        0.9623583285060753,
        0.7812521592208781,
        0.6590236176716169,
        0.8398402239946394,
        0.859804582866608,
        0.8435280176835265,
        0.8926135716572883,
        0.9174373016630516,
        0.857478123603871,
        0.9252576816951227,
        0.317725903700433,
        0.4024454853269588,
        0.5064336813925675,
        0.5280607478309365,
        0.6882326725504974,
        0.401944891899376,
        0.9181677808814454,
        0.9700748387998049,
        0.7978675359371227,
        0.8130063823734954,
        1.1572524835469142,
        1.1038140821881317,
        1.065987828575648,
        0.890699675009151,
        0.8623048435620634,
        0.9245496156657856,
        0.81439084179113,
        0.8481202184060289,
        0.9762153375901906,
        0.8730237368048502,
        0.7597054945168475,
        0.831123348611602,
        0.909419020086886,
        0.8691405584785024,
        0.09329660185670413,
        0.0474999030484617,
        0.13832904987589714,
        0.24563844568923845,
        0.06225256853302214,
        0.3577877567063822,
        0.5123999846758442,
        0.8087668236054578,
        0.8163587651884073,
        0.6965434973912833,
        0.6612959706428632,
        0.905279789469017,
        0.6449949074354191,
        0.7568636893402115,
        0.8086984793171992,
        0.8994370630433228,
        0.8017314647283887,
        0.754927444194499,
        0.9972458119295498,
        0.17121653374034096,
        0.16634825196527828,
        0.4043304660121229,
        0.866379163890149,
        0.17521559079021548,
        0.1650238166385024,
        -0.1793474272395156,
        1.0120966098857984,
        0.918729518421013,
        0.9584781291492008,
        0.5762581973740061,
        0.9639769351659909,
        1.0460216513688012,
        0.6286015133689262,
        0.607706926246351,
        0.4898609236422779,
        0.3581631761643081,
        0.4859073116167272,
        0.592723323682353,
        0.6409524205844476,
        0.5822092975634561,
        0.4128799335360766,
        0.2562179369797508,
        0.43467009121762007,
        0.4716538993731486,
        0.5802670241967672,
        0.3879765906580467,
        0.42657845721392335,
        0.5441092217114745,
        0.49391831882384596,
        0.2055224694354606,
        0.5114439513844249,
        0.5131516769132625,
        0.3231533141837142,
        0.8598069703453771,
        0.24949227771644727,
        0.558123442272412,
        0.5777718049479467,
        0.2735932096260091,
        0.6338527328685465,
        0.3632506833824034,
        0.6065127251951333,
        0.48927735277929213,
        0.45525153794912987,
        0.49099197567650027,
        0.24215282952196954,
        0.507789546728119,
        0.38568385281599193,
        0.2885838350230987,
        0.5780615335010328,
        0.4509383580410662,
        0.7682433111228656,
        0.9088736049719214,
        1.028301410475097,
        0.19249359046298145,
        0.35418300339377023,
        0.2886263445189067,
        0.14149290429714087,
        0.2092104210799331,
        0.19934822714462763,
        0.8177938199738989,
        0.8482694672846667,
        0.9240408148781981,
        0.8092518870395455,
        0.7461211652197668,
        0.9794777346870579,
        0.9749504312589442,
        0.584058693785219,
        -0.04660789869188062,
        0.04626009549776564,
        0.06904380517852604,
        0.13359614727145597,
        -0.033085507779729184,
        0.2814781402928985,
        0.933881058447139,
        0.8778167974848351,
        0.943764584913502,
        0.9778068892622815,
        0.07842372386324412,
        0.06250418653762968,
        0.2837586322403367,
        0.2597594244470431,
        0.25477044582017844,
        0.5368478676621059,
        0.43445936371882105,
        0.5567350869517373,
        0.6173849132726053,
        0.03606457378661918,
        0.27930992233911356,
        0.3002594317457043,
        0.124942583579567,
        -0.1538469803650604,
        0.09883763920993648,
        0.2897817128693638,
        0.05150467565938513,
        0.30652575447000435,
        -0.07191557151423673,
        0.5277642128982692,
        0.5517471156706735,
        0.14886699938750303,
        0.9409345027825265,
        0.8827922562218032,
        0.7324978540823555,
        0.43094808673623575,
        0.3976036318249884,
        0.563725473440774,
        0.5657643138413339,
        0.5494058501579945,
        -0.0004516210825563497,
        1.1311237590953465,
        0.15281408740879024,
        0.1891957240828594,
        0.17901052721110564,
        0.33191132610461166,
        0.8796904554710178,
        0.948883620026153,
        0.7596622749728994,
        0.9425053029521092,
        0.8027022159880651,
        0.8141373842820568,
        0.9520779857665579,
        0.9038122621324146,
        0.9284746796025535,
        0.890729119696897,
        1.0742808513265807,
        0.7659902041009201,
        0.9307023426394704,
        0.7451943581042444,
        0.79792865206078,
        0.8556331067957675,
        0.708181902833944,
        0.8895367592563083,
        0.9324882672742918,
        0.5575778693128662,
        0.5559224972398746,
        0.5200614829051803,
        0.32467032493742026,
        0.8158162104737985,
        0.21158760819873332,
        0.3511216888313382,
        0.2620921041961581,
        0.12609557651327968,
        0.09772089760358353,
        0.001114762972546457,
        0.16845864935970545,
        0.17083052876820978,
        0.18623401569131223,
        0.245721377177862,
        0.24492487830069365,
        -0.023989151855427625,
        0.05820373334599235,
        0.1107599739142104,
        0.26697215556697845,
        0.1817276316907927,
        0.28975219663934315,
        0.2801451638641925,
        0.38556393222105856,
        0.9463256985585464,
        0.8477095196553744,
        1.1328229030576409,
        0.515487567911136,
        0.9531169532440329,
        0.07518418637204734,
        0.09912720469510271,
        0.42111114532948424,
        0.8370271674196741,
        0.6600324044072017,
        0.34673400451131964,
        0.24340302692336122,
        0.3741931109562447,
        -0.03818112941003945,
        0.0774812427769215,
        0.7972580163360149,
        0.539794125481981,
        0.7033234014210491,
        0.39516527968318854,
        0.3980873937162421,
        0.8289114157675066,
        0.6438942439893729,
        0.5536990458188679,
        0.5001826614142919,
        0.46928431669856074,
        0.4092479747283461,
        0.3447545377616041,
        0.5117851269633402,
        0.444375426611443,
        0.5580690976550607,
        0.7135459191085995,
        0.5683322108923081,
        0.5799331562133067,
        0.7392686017897248,
        0.5041378619905056,
        0.4402828355995979,
        0.5193340581443849,
        0.5495919031437464,
        0.4172460763403017,
        0.23074894665797485,
        0.13487238624962752,
        0.1625394098498837,
        0.05930452103109959,
        0.9852046054407089,
        0.5112192143429276,
        0.4498197256251926,
        0.6628509120708052,
        0.6314420980155092,
        0.2118854778743212,
        0.9316638441229965,
        0.9461960419744551,
        0.40714171329417437,
        0.48218208144153224,
        0.1794408041641729,
        0.7942921908258909,
        0.8427712599123031,
        0.833034704362037,
        1.0389838524186394,
        0.7891643525335434,
        1.017940077428922,
        0.7950317902628002,
        0.7623947459135825,
        0.7350636731503067,
        0.06914205081072802,
        0.21158347705425107,
        0.06511269384144992,
        0.5403518994814073,
        0.4951591598752609,
        0.09386927498551798,
        0.3314841050540868,
        0.7505886922016591,
        0.9234694458094664,
        0.8888829992950392,
        0.9838596189779573,
        0.8540822877581492,
        0.8236680295516957,
        0.9571820197569662,
        1.127143654482026,
        0.9004757560143638,
        0.9350278740726718,
        0.9586545709521693,
        0.5626778145309675,
        0.30229278859132336,
        0.44225698546376074,
        0.3920311465364394,
        0.6078209272918694,
        0.5169724253136989,
        0.046552538396084836,
        -0.0360270003004198,
        0.06122278203330696,
        0.24193850744624243,
        0.09143436165189842,
        0.2260309741108663,
        0.06368639639535932,
        0.1871352876538036,
        0.6025198858930381,
        0.5741484664572206,
        0.4732876615804944,
        0.5081846633106907,
        0.41648805220797525,
        0.41064528412442525,
        0.592625299990741,
        0.5436850534080725,
        0.4797444917924791,
        0.6875620168717274,
        0.9872736717733934,
        0.03275289868647078,
        0.1744878133000414,
        0.2933635436203518,
        0.8105406808235442,
        0.7528939007646099,
        0.7518688165335038,
        0.25459579725963366,
        0.11655169455381914,
        0.14912377833338314,
        0.38528896786645944,
        0.5114538372477679,
        0.550641281059468,
        0.41247176258852347,
        0.4636368607635007,
        0.4369895317970596,
        0.6041226391115538,
        0.6311039693996665,
        0.3747191782856789,
        0.4820798638777831,
        0.11475125919162468,
        0.06846487142737435,
        -0.0042806949299717305,
        0.8481540063035713,
        0.8239054628449647,
        -0.03531861465435124,
        0.18062501879851994,
        0.23159571702729806,
        0.40059494763032916,
        0.23899628274398851,
        0.612541304856517,
        0.6289991576264404,
        0.3814370449882689,
        0.3910665462288722,
        0.10882494085560349,
        0.554518724111362,
        0.547833841220943,
        0.045575732300476526,
        0.051302269198999995,
        0.2661935112214018,
        0.804652549916775,
        0.6357758276880007,
        0.8360267652467865,
        0.4241568967819098,
        0.6124655043463075,
        0.25333978206464564,
        0.45318223005332386,
        -0.03201706308428193,
        0.977100935726652,
        0.8045035034866371,
        0.6881131862147897,
        0.9245892251903288,
        0.9218432345604167,
        0.8099420216289416,
        0.9660056955759412,
        0.6544055815739367,
        0.5106400672313538,
        0.4540570754532674,
        0.6878459030608208,
        0.1086569729108252,
        0.15325642610330045,
        0.35891063394984,
        0.3071259386731683,
        0.24040935770178296,
        -0.046020367797642486,
        0.5226574684136925,
        0.4835905064012012,
        0.5477694120728693,
        0.5174834837893888,
        0.5685742764284957,
        0.5251165590625647,
        0.4984795896186718,
        0.3827420547843086,
        0.8103252575459646,
        0.6460328323543285,
        0.8662355161861655,
        0.7274108574330604,
        1.1264428113720761,
        0.7990506228847607,
        0.876720195909723,
        0.9473379022709546,
        0.2817260578356657,
        0.2437706813977577,
        0.15430977809327961,
        0.13585648763728903,
        0.41755070739334016,
        0.12865317395421358,
        0.14625934456203032,
        0.3388012796857403,
        0.9298196277761968,
        0.87959863146446,
        0.8367034249630789,
        0.8578901220155628,
        0.17245147312539313,
        0.37070373090915576,
        0.9015987496955814,
        0.5612562019867413,
        0.5232781783353659,
        0.41338141892368935,
        0.09079395045248505,
        0.26217342503443686,
        0.13221923290945722,
        0.27489994960689995,
        0.17239097545942544,
        0.15600141776369056,
        0.06017941478964499,
        0.2579727716334936,
        0.3294048199364385,
        0.9586182443407063,
        0.0734984854261335,
        0.1478334690193705,
        0.15100664077197717,
        0.15238068297643773,
        0.475024654553736,
        0.4553712980102222,
        0.5639581811999481,
        0.5166029156818323,
        0.023856851945620875,
        0.12935956261908832,
        0.21109143530051855,
        0.04054767224450096,
        0.2950034249459014,
        0.2526387194091448,
        0.19542416311582303,
        0.13680796429429934,
        0.8371081998206727,
        0.4845239545505368,
        0.38653191554882754,
        0.9380374987920945,
        0.9315213698706599,
        0.7110085306610102,
        0.7931560515696191,
        -0.04138786633313405,
        0.5469719865617833,
        0.44101699924637755,
        0.38534447312539294,
        0.47349504230380884,
        0.5696341366757218,
        0.6203842685187427,
        0.5945214239404912,
        0.48062585239734484,
        0.48615008814434857,
        -0.22722932533104112,
        0.16269955496516006,
        0.13014380768874534,
        -0.10526857904800702,
        0.17230424356707427,
        1.0252347215756343,
        0.6975162974270287,
        0.14573209391641775,
        0.28168435315749857,
        0.13469847300828452,
        0.33446115829534406,
        0.8294691996054706,
        0.18551464345066732,
        0.073114019888416,
        0.01436581595935772,
        0.7191353831013605,
        0.828940644657321,
        0.13871948672054257,
        0.4357500994513641,
        0.4067629941370385,
        0.3957784351362787,
        0.07689648115542991,
        -0.14133417881565646,
        0.49528358856808563,
        0.7915729731942215,
        0.4540385918117439,
        0.7468330772943537,
        0.7746867214810736,
        0.8193500377912138,
        0.49133681856237066,
        0.5580418881041217,
        0.6074910426352159,
        -0.13416551035493465,
        0.13587058221454004,
        0.5728459557601465,
        0.5919619063733047,
        0.44149867660784525,
        0.46685055903863104,
        0.5081862256235613,
        0.1092196486550073,
        0.3075533978181064,
        0.29264934537741033,
        0.5271493582228364,
        0.5430160762016296,
        0.5452504302328853,
        0.45182018783849204,
        0.6790398572412452,
        0.41427837716622556,
        -0.011554839400497792,
        0.02155020024038802,
        0.23290030984166946,
        0.2600571364981428,
        0.3185602346287255,
        0.41539809084458146,
        0.48373232694510004,
        0.773090326955239,
        0.5814577330316155,
        0.4936356659146785,
        0.5255662165305323,
        0.5087166556075979,
        0.18803647626028705,
        -0.2807985568237375,
        0.828004471335809,
        0.9862596966523706,
        1.0133257494476018,
        -0.047655419537892416,
        0.14618899345775163,
        0.724699486710451,
        0.7914661906859811,
        0.9531961980382994,
        0.8831128386508305,
        0.6247248269221071,
        0.5873714928789501,
        0.4243438133449373,
        0.5440787398435398,
        0.5247960101749022,
        0.35935217598909364,
        0.41434513346705654,
        0.58595944516381,
        0.2885926288366619,
        0.036632238636920805,
        0.033132686811663405,
        0.17143490534829653,
        0.3567494816105858,
        -0.160462853540795,
        0.11569205017744219,
        0.7407944540443543,
        0.4228603922138707,
        0.6375310686578837,
        0.5217460235884815,
        0.5224455416457776,
        0.5185337609226973,
        0.3874756788841073,
        0.47471320666541933,
        0.5724255681759375,
        0.3160403838248893,
        0.5008778611793462,
        0.5611929866282287,
        0.7001030670530364,
        0.7087352988978625,
        0.4917534786456539,
        0.6644821383921098,
        0.5231561751650167,
        0.44666757452740286,
        0.6116707851942325,
        0.5983008072106956,
        0.24345762503756452,
        0.19482511914075706,
        0.26928270760995027,
        -0.18485383492545873,
        0.8371588314545655,
        0.9046415128712582,
        0.6450509118203726,
        1.123065769976931,
        0.8961841704514584,
        0.9504475727324828,
        0.7348242573028756,
        0.7380153192270507,
        0.7902069488175778,
        0.9685884300989609,
        0.09335191641444604,
        0.2539812055239181,
        0.04590648803856258,
        0.20299998130870736,
        0.12599946496261913,
        0.19388501293260305,
        0.12413745477857514,
        0.5384242095096466,
        0.47050789985418384,
        0.7047576822684507,
        0.6629734974082364,
        0.4813570013816093,
        0.1393399071823928,
        0.4453867834118144,
        0.3854156782729179,
        0.4219021014183099,
        0.6862929667687621,
        0.5665789878514029,
        0.5277280105763326,
        0.5296429826200312,
        0.018328460557580355,
        0.17139429640507778,
        -0.063676177464039,
        -0.016872718485430212,
        -0.034689402608837454,
        0.591126551656722,
        0.5072298462254763,
        0.5295067723013881,
        0.401216097528546,
        1.261029511366892,
        0.67617317651595,
        0.8696869804119762,
        1.0018554429416713,
        1.011550920521741,
        0.9335712013019483,
        0.8339977440366756,
        1.0014256958735726,
        0.9456507045837337,
        0.8972356093713131,
        0.987906200166433,
        0.44674244373370237,
        0.016084829771385187,
        -0.10929368823274302,
        0.1847099583260253,
        0.11483398680207528,
        0.2507450277696228,
        0.3254258101345392,
        0.05618640339564327,
        0.19106472350402703,
        0.1750720338573168,
        0.05492685721691342,
        0.1627044901787341,
        0.3357009575634042,
        0.022440995787063524,
        0.46388774073434347,
        0.47938640937225235,
        0.460384223729595,
        0.6330407095654587,
        0.8885195074676431,
        0.544558609542491,
        0.4583519076955685,
        0.4150513921960611,
        0.4903489648615293,
        0.40139887047203693,
        0.5810996399342007,
        0.5403384790993705,
        0.4779311463276763,
        0.2658182435801575,
        0.9201990785869565,
        0.14732929068510092,
        0.40586907449041876,
        0.18305173999044175,
        0.7452590927167446,
        0.9531865661112344,
        0.825416453517788,
        0.7784722758299405,
        0.8735238220858308,
        0.5285489240581223,
        0.4256464477432937,
        0.32044378229426285,
        0.5229069988926224,
        0.5087934668851277,
        0.5791200033668606,
        0.6400069287153752,
        0.6549131920302395,
        0.4305869698607572,
        0.5788924742127823,
        0.41953623413819147,
        0.4686325456737312,
        0.5436536485663706,
        0.5200439770090602,
        0.9286960127303469,
        1.0453840829368284,
        0.8530749739439354,
        1.0013212074684663,
        0.785048466000479,
        0.5371679783243689,
        0.9246537991704293,
        0.8611244649324872,
        0.6211155911137588,
        0.8966393238132924,
        0.6908311758944055,
        0.8710301724961702,
        0.8411899490502422,
        1.2459421554558725,
        0.05439611082627443,
        0.4442171925164847,
        0.4786763698203427,
        0.3652840786409443,
        0.3905972348352726,
        0.410739154661195,
        0.35177874418436295,
        0.6050654021248072,
        0.49808363805942973,
        0.4040127750642223,
        0.751496247313677,
        0.8226763099945237,
        0.30665400694688233,
        0.5852637446421418,
        0.5452250398975734,
        0.4340490620178015,
        0.5200529536358766,
        0.6844099007585424,
        0.49508170676816077,
        0.48149298826804743,
        0.49612843876778023,
        0.37959184817762776,
        0.661256766075545,
        0.8327396923823454,
        0.8195453886383144,
        0.7268316073465881,
        0.20712790391087024,
        0.41785306189316274,
        0.4978009824741459,
        0.6256437815170771,
        0.4705930520624313,
        0.35538229950662437,
        -0.03224974720210832,
        0.21550644816950154,
        0.18968600717509707,
        0.4347273229443551,
        0.1576037903004733,
        0.40737582433309877,
        0.4490482984846038,
        0.6151148889393805,
        0.5360771068972037,
        0.44361731760354317,
        0.5975529175580133,
        0.41529294729811767,
        0.6092109513968854,
        0.4656192911439209,
        0.014727990677827882,
        0.07346715006538453,
        0.379239843950174,
        0.5805047116581328,
        0.5011533324410048,
        0.06839127240694455,
        0.15725956782972042,
        0.3573165007803961,
        0.16010446122371114,
        0.283824903531394,
        0.28070560745693796,
        0.6243108019745056,
        0.5749852780628423,
        0.621998360102693,
        0.8934061588541298,
        0.8309814384623962,
        0.8821539897034602,
        0.5425356098764931,
        0.42669293495155747,
        0.5458628809566608,
        0.6955139451743861,
        0.9299602006205647,
        0.6882739653518418,
        0.7555521947887016,
        -0.18908570285007686,
        0.7275410851091622,
        0.8241762972670535,
        0.9612392623645156,
        0.550514681987985,
        0.5003969721285976,
        0.619880829377896,
        0.3996991453339532,
        0.6845000651542567,
        0.4378621930186924,
        0.44314644340770654,
        0.34329749447409,
        0.21376425436777913,
        0.19821917410966552,
        0.06303112049124124,
        0.8961501174149922,
        0.7821439507327208,
        0.32318748760784255,
        0.3091863771021125,
        0.06335609785268644,
        0.9066878424432905,
        0.880613591784635,
        1.0476211671813167,
        0.4997929439563542,
        0.48895363146721516,
        0.4486561284158124,
        0.25511191647531134,
        0.04272899462818561,
        0.19769579033406823,
        0.04818012948447901,
        0.1369436992639467,
        0.052699617341838506,
        0.5683648577253457,
        0.48845888718129177,
        0.473991966684806,
        0.7198423170026601,
        0.5203224013497796,
        0.5591347606204704,
        0.9531452921051683,
        1.0118036249018059,
        0.8498667418349706,
        1.1173433809032642,
        0.9064724282614505,
        0.5397024824067129,
        0.36215763590874783,
        0.5854967056037657,
        0.5131391189411597,
        0.41252765943633274,
        0.18151991225289854,
        0.01260749060880001,
        0.13183832471591717,
        0.09175745509563811,
        0.06739108499903568,
        -0.08599009482354691,
        0.04610263405988571,
        0.14340236262588432,
        0.2670767814250792,
        0.10283026761896558,
        0.4551731205225043,
        0.2851893532192599,
        0.17469487845799644,
        0.2641222103765425,
        0.16116313517330108,
        0.010932472969115101,
        0.4574825451674058,
        0.1739151844063603,
        0.1245195776422815,
        -0.1656602769100827,
        0.09005108268591444,
        -0.17330533932412293,
        0.09044000708181611,
        0.03641093342537088,
        0.043711536321510154,
        0.10057759259297823,
        0.8507981758745217,
        0.7150812538264345,
        0.9578194254962005,
        0.3562041645638752,
        0.45777319117854764,
        0.5835158889354439,
        0.34128077157092707,
        0.49511145437272985,
        0.5895535203045073,
        0.6311620517749497,
        0.25069716260947145,
        0.9138437235043853,
        0.8631099287034673,
        0.796226497523009,
        0.8632502159668323,
        0.8919034372919662,
        0.781598845304546,
        0.8694723779516802,
        0.6857579649420743,
        0.8732070618773687,
        0.7972263072318632,
        0.875619936942856,
        0.10104997070043131,
        0.4557369312579547,
        0.5453804065651247,
        0.21116959793672294,
        0.43600370313883485,
        0.4409129400561317,
        0.5431472459711706,
        0.6925813173255538,
        0.6316620272608788,
        0.46624973829607325,
        0.5168039572421486,
        0.6130587484617707,
        0.3143068855947576,
        0.38174634827366116,
        0.6191465852419815,
        0.9208384541373563,
        1.0854360173091933,
        1.0027948418965984,
        0.8089197945961646,
        0.8339993577450476,
        0.7310849298425155,
        0.8163170218061985,
        0.7994690275429663,
        0.6208019109644884,
        0.17152404332037705,
        0.09573963121200262,
        0.3003279332082303,
        0.10519295299696557,
        0.1290987496279979,
        0.8946298247123964,
        0.8751138821613551,
        0.7763867869921376,
        0.7041650657256256,
        0.9317237448553016,
        1.1872955624801547,
        0.8379639082497169,
        0.7464370694185755,
        0.2176183048665821,
        0.16439157158586049,
        0.23123611825665755,
        0.752803861999386,
        -0.0015021194314631164,
        -0.04754986060986684,
        -0.005402003471770486,
        0.8560963442851336,
        0.21908384813442278,
        0.09442528451333111,
        0.353198968985317,
        0.3492732680263471,
        0.4690808998871788,
        0.4189929483854416,
        0.8222771804843901,
        0.3066751057296416,
        0.011121125205086806,
        0.17823542207643311,
        0.05437950938872297,
        0.24506208528291348,
        0.29791861234305295,
        0.1823085646165616,
        0.16455611223238514,
        0.017535882319819906,
        0.10084415434754714,
        0.006224627415337122,
        0.4966776246702416,
        0.43206118283881506,
        0.3787423349217592,
        0.5387994039634224,
        0.619183139918996,
        0.327044350922014,
        0.10540426305553352,
        0.09268276745350867,
        0.22200988215179895,
        -0.07416974320375823,
        1.0772286860762779,
        0.4954074922155872,
        0.7207767518260589,
        0.8972018980008976,
        0.669826955569577,
        0.037907859617660605,
        0.8203849342524497,
        0.8242732217840826,
        0.5570316606211466,
        0.12374388358211935,
        0.19535343247482434,
        0.7643741517817367,
        0.784470029693852,
        0.5143019614070172,
        0.4920541585997682,
        0.4896801486574596,
        0.279989412317799,
        0.45943220293304055,
        0.023722929128218613,
        0.34113171705274,
        -0.04435822857711597,
        -0.14508431578134787,
        0.12686098830195744,
        -0.15625780032148134,
        0.24681491642690928,
        0.011406182550302789,
        0.03792735357050113,
        0.12439277328574573,
        0.2526279628000547,
        0.2627364955841035,
        0.24160313384584794,
        0.5041812089476567,
        0.5863643080361647,
        0.684379529360516,
        0.6792094733821749,
        0.9463742336012464,
        0.7761782498498581,
        0.948958130508917,
        0.9216605839851612,
        0.9498434643931883,
        0.5242154376814917,
        0.25392360672281505,
        0.277769208479,
        -0.12902646099013879,
        0.11960911601621081,
        0.4314941225404307,
        0.5805310602268177,
        0.5207402017901138,
        0.9032987923001399,
        0.911326524166041,
        0.8614575915423164,
        0.954970338125802,
        0.7786562795366897,
        0.9409800143646344,
        0.6762257195985939,
        0.9486632228748662,
        0.9097082142555216,
        0.6883441324023523,
        0.8533118471859238,
        0.21088841184929144,
        0.11717053264452056,
        0.08184781858497617,
        0.45124216524761,
        0.46094472039054885,
        0.48420698433891973,
        0.7096639329371403,
        0.4442245401220708,
        0.17637855444418074,
        0.17401408538290486,
        0.03711163073847538,
        0.19051570463205073,
        -0.24088921039048358,
        0.15927885747534723,
        0.5560385116815666,
        0.5786743144782253,
        0.4502481548873261,
        0.5628956794247499,
        0.42712660358178994,
        0.5665343029020369,
        0.4486522949907044,
        0.4905263906132237,
        0.683285034147744,
        1.0081661837854083,
        0.7610924770517303,
        0.8903269725152168,
        0.12659873884972186,
        -0.21058397075153176,
        0.07984045171281938,
        0.10615059244260613,
        0.22864686171085713,
        0.021957427854502446,
        0.1402494244534059,
        0.22608634523192936,
        0.5724642142980066,
        0.3268422765438043,
        0.5165512383910829,
        0.6451801418856397,
        0.8507540477464033,
        0.5143894929226357,
        0.41983926338165506,
        0.4515994604387969,
        0.4993758445466282,
        0.4936346924852412,
        0.47924731750465693,
        0.43319999183218816,
        0.6437904404053829,
        0.3930061175874081,
        0.4779606047885808,
        0.36024675617586965,
        0.5485088063572232,
        0.5807332711609884,
        0.5810829381816781,
        0.7011665017777159,
        0.7451222241616199,
        0.5835955295773029,
        0.5889839223344869,
        0.7252584019261514,
        0.20673377453658928,
        0.22850224126888055,
        0.20895940933415819,
        0.26798359924057635,
        1.0400002765730187,
        0.055884374077359654,
        0.11689034639371164,
        0.2026482669421365,
        0.14874511867480114,
        0.022031124995936395,
        0.26524480430673997,
        0.18347203447951665,
        0.5325868498164119,
        0.46896591265070353,
        0.5548069370814563,
        0.5691837185386722,
        0.7748794577196406,
        0.4891851079102797,
        0.4957340452158478,
        0.5932914676558817,
        0.5044171192414539,
        0.4666778099667112,
        0.9434417951967589,
        0.5068752184020456,
        0.5278151491269847,
        0.6340674359300382,
        0.35877986690547947,
        0.4412291856430329,
        0.5170508359104318,
        0.549823987621613,
        0.4091993885164012,
        0.3873249200757772,
        0.5928115442425316,
        0.4411991654674074,
        0.5546155733760068,
        0.3957822060269403,
        0.521513698838325,
        0.454365770473766,
        0.4108525722679716,
        0.7627272651143727,
        0.8685471029547983,
        1.0068839116024102,
        0.7872887529357587,
        0.8176611387651243,
        0.8720136876478509,
        0.8557496863635846,
        0.4242308300394365,
        0.482011829536458,
        0.5198577620542659,
        0.5155522828297688,
        0.5522205632696544,
        0.5831739718379279,
        0.46199146842800065,
        -0.04823218925951509,
        0.176676019069378,
        0.2813305069570896,
        0.1618790872567004,
        0.10403252951414688,
        0.7136516891513589,
        0.9081958005975085,
        0.8613012019939602,
        0.9573638351200876,
        0.8446317922146998,
        0.7887823539714726,
        0.8538144269837968,
        0.8654867572245721,
        0.7532600178824993,
        1.013816125802654,
        0.9518749008879938,
        0.8481046165232583,
        0.06607867373407998,
        0.25420263897188783,
        0.0025412241217166896,
        0.11865016526775585,
        0.11293149776509426,
        0.15177136557134985,
        0.22593419874156254,
        0.49497834231423155,
        0.9607408904639432,
        0.8481808378842958,
        0.9574494575692587,
        0.8587763518800298,
        0.829167786845942,
        0.7837470694450718,
        0.902997472701735,
        0.9859729936799142,
        0.20732157045158287,
        0.1919162828936982,
        0.060052293299593974,
        0.06918769961828795,
        0.16629244267301307,
        0.24477145199998535,
        0.14715684212665092,
        0.7738704505021258,
        0.7390920606192559,
        0.5053817982759029,
        0.5722913146605837,
        0.206661469565111,
        0.7679034645057305,
        0.911724158901867,
        0.4838052613427395,
        0.5550328091549416,
        0.5070575928149739,
        0.48198277055768013,
        0.3778453067018262,
        0.526719446993795,
        0.5332934769474346,
        0.7358905187586564,
        0.7852199143922256,
        0.14644667726590252,
        0.3128839828002099,
        0.02299711470766404,
        0.10791578969082494,
        0.2103026902263996,
        0.9199635074924014,
        0.8703940885932873,
        0.3553342537450929,
        0.27127520715810727,
        0.16839793909905423,
        0.2969872450951221,
        0.47842833120190875,
        0.17821039602284566,
        0.07472086962679857,
        0.45164827106844074,
        0.5332366656781432,
        0.5485195832884909,
        0.44183892451649526,
        0.18836308234310137,
        0.7380760529513599,
        0.8976158538342021,
        0.5259039106709109,
        0.4473400670511619,
        0.8351960479336166,
        0.9758990666602801,
        0.8422632433051741,
        1.007387133427288,
        0.9392073417961767,
        0.8486318735059266,
        0.8872905946271552,
        0.9928153393128896,
        0.7695843853310271,
        0.9394607700051659,
        0.49368942220468937,
        0.5105294179894666,
        0.41637136739758357,
        0.5042737229425813,
        0.6634958740574568,
        0.5220802774946187,
        0.5729241987200084,
        0.5563743964285063,
        0.5930023791515006,
        0.7404923864829355,
        0.770379359068672,
        0.7780525236928125,
        0.8957889030856392,
        0.7185717741486671,
        0.12775663953778255,
        0.12121768396724511,
        0.1543541620390413,
        0.17756927965268185,
        0.18384380789520682,
        0.2656877869921866,
        0.0808585304167249,
        0.07679383624600518,
        -0.055725305563637154,
        0.19141556419716016,
        0.17942504576134458,
        0.12129530685937126,
        -0.09436384049585288,
        0.9462673135924012,
        0.892911850496546,
        0.7805940885813665,
        0.899326033620339,
        0.8157564785290595,
        0.9016888096426582,
        1.013357029559237,
        0.8526019765344174,
        0.15815373501499813,
        0.08510768097100942,
        0.21513557776387068,
        0.2190237397958582,
        0.18056196142050832,
        0.513686652114281,
        0.15377248614629563,
        0.28850411814296195,
        0.170123430183085,
        0.20199614219052167,
        0.19582190984234307,
        0.47595796153590886,
        0.5116784986432017,
        0.46157672450720383,
        0.8509474502855671,
        0.9384267457876129,
        0.9391264334852149,
        0.8614734790972319,
        0.8606111356594879,
        0.9234701421057554,
        0.7529692572133516,
        0.7113596628652967,
        0.8397874429553707,
        0.8642889938391077,
        0.8647759987864404,
        0.813180675295789,
        0.9253658968015508,
        0.13556292401412692,
        0.2304798630965986,
        0.03963011222218337,
        0.04288307618906684,
        1.0152813135352505,
        1.0038200066061251,
        0.6549126848828388,
        0.7136526443591649,
        0.5538639688034486,
        0.6126686831733231,
        0.5642242652835182,
        0.48321320928759265,
        0.7347939743815396,
        0.4233939602083838,
        0.3806335219915733,
        0.48628165612035934,
        0.4676995857651803,
        0.41590778023866903,
        0.6819708631181949,
        0.04041168234958118,
        0.32592207580993904,
        0.1616111518827869,
        0.20861584856869655,
        0.4696652120933726,
        0.5787903380039019,
        0.5396927758173792,
        0.6878099281427096,
        0.44367059652762403,
        0.04043263928723041,
        0.26816678587238263,
        0.045814384327919525,
        0.023814067319030904,
        0.033428398295793714,
        0.150668683972756,
        0.19661095912359028,
        0.31531063926029274,
        0.38926530403101206,
        0.5977596937505794,
        0.5767094274234373,
        0.2522685877863291,
        0.2537340706442062,
        0.12625858231394635,
        0.12999977039672703,
        0.16563895805110715,
        0.1181650507042584,
        0.15360946345513823,
        -0.06474010873901229,
        0.8523616381621162,
        0.5462433395404072,
        0.5937464601922129,
        0.5608237014186976,
        0.009341546089319717,
        0.3364591994020165,
        0.023428654329563352,
        0.19043264755182385,
        0.17473625409767926,
        0.8310984925700868,
        0.9418706891122594,
        0.5508543342353612,
        0.3023649376543604,
        0.26395977951421845,
        0.08742386906545767,
        0.40434440482205825,
        0.10721008359821382,
        -0.16433759354065663,
        0.1094736905169915,
        0.30579183685025124,
        0.3210519242572313,
        0.21554360048322377,
        0.3472860597759733,
        0.21441866375647337,
        0.23660879289708422,
        0.18413829635080528,
        0.26263272819681993,
        0.5295115247614804,
        0.6239681986364936,
        0.4714651739195634,
        0.6491142474870267,
        0.514575298413066,
        0.4117486788990058,
        0.6238656679689083,
        0.9370797532496685,
        0.839732413480096,
        1.034905629662649,
        0.9482030095791215,
        0.7043437975116941,
        0.9728705597494266,
        0.39523582710080907,
        0.015085687112874802,
        0.8654036890154084,
        0.9249782595875135,
        0.5904339672510442,
        0.5355101874807219,
        0.5868893518136199,
        0.5030043609769612,
        0.4657780459795059,
        0.4076263379589177,
        0.9562533741792987,
        0.01535514309402969,
        0.17206042978401517,
        0.08429322622408622,
        0.1538366878288837,
        0.14652715358207882,
        0.29362236926523755,
        0.14986308764347986,
        0.03483014323636191,
        0.03672064956931446,
        0.36219116540128765,
        -0.09400801863929457,
        0.17061901138740487,
        0.13170645988386498,
        0.1433614237101248,
        0.8582079937705346,
        0.7241867470406632,
        1.1315865012744422,
        0.8574090350282875,
        0.8077679196782482,
        0.8842967780031985,
        0.6696134497246621,
        0.7309289515730057,
        0.4745178775795773,
        0.4428719058631613,
        0.6758363099088933,
        0.533868050244516,
        0.502161791024557,
        0.358578058960423,
        0.4735194738276501,
        0.6434140488770747,
        0.33496287329073865,
        0.9210339940104825,
        0.6795822338566312,
        0.028068905579634724,
        0.06398792847170177,
        0.13891250997229948,
        0.8289018668804816,
        0.42958267416950935,
        0.6086659005759772,
        0.43859537730613585,
        0.5273220411559938,
        0.3926048046255439,
        0.11200040663807236,
        0.8311632488500812,
        0.8492157152488647,
        0.8688689949533612,
        0.6447260461388116,
        0.49249697193961506,
        0.3791474786155286,
        0.3348815200150229,
        0.5242978585684489,
        0.5529977798062201,
        0.5565478220325198,
        0.5909720838670687,
        0.6642780961358582,
        0.5615294843168274,
        0.07622723881988043,
        0.11088877905141975,
        0.009612771865219047,
        0.3400207513619523,
        -0.02114018196730464,
        0.13959170258938086,
        0.7770188767415135,
        1.0347750915592004,
        0.882985608316994,
        1.0595683817841433,
        1.0265207298787553,
        0.847003318423287,
        0.1559232720879294,
        0.24786243818168882,
        0.5484926549279824,
        0.7082647428849755,
        0.46690836418857273,
        0.4509953889169929,
        0.04498395444489838,
        0.9600810171412615,
        0.941178182141315,
        0.8351377544786143,
        0.9795542674356482,
        0.5415826697636243,
        0.6313697817350942,
        0.5282139430024633,
        0.49837277072536734,
        0.6917027629816985,
        0.34603045548299194,
        0.2723135494104594,
        0.5636697096458528,
        0.47722946524807847,
        0.5522291027870766,
        0.9650850366974462,
        0.27040603447487593,
        0.1756648136629484,
        0.7279943332655672,
        0.6435139727241767,
        0.5028152646854956,
        0.5032667007583786,
        0.49250482814996105,
        0.39575136700895946,
        0.5180227266511575,
        0.4420422692993871,
        0.5184821225073994,
        0.5772896950382235,
        0.43462905506413224,
        0.34923538837465246,
        0.49393457191672485,
        0.6071019185705366,
        0.5180100184192348,
        0.49389034419907335,
        0.7188338918420626,
        0.40772819195960963,
        0.5434852489029629,
        0.5097617510067456,
        0.4606201147132019,
        0.622485170254449,
        0.44411763065095894,
        0.48549164283074037,
        0.47524121895638044,
        0.42532543028620085,
        0.4037617038099226,
        -0.022053177482624666,
        0.2984587714495413,
        0.24956066899368595,
        0.10560556488769779,
        0.20878646909772558,
        0.037252192693918225,
        0.4622932842193836,
        -0.13539091782359663,
        0.05188646349349157,
        0.17250855299136625,
        0.23085474471890993,
        0.0038777077032878795,
        0.19135836192041272,
        0.2260993994485031,
        0.10918181482848104,
        0.6079299827633015,
        0.28141900108646456,
        1.0621733617865219,
        0.7784385224173161,
        0.7871146591500554,
        0.8517225503543387,
        1.0771739030084255,
        0.719411436388771,
        0.9709894642660029,
        0.7471575938871381,
        0.8748311401349057,
        0.9351884655968602,
        0.6387541353907008,
        0.8204993060141607,
        1.0581655091072537,
        0.723176009678323,
        0.9171216200567549,
        0.7253275824831685,
        0.7552211851282254,
        0.8941877033382385,
        0.7837527619923601,
        0.4698540940353438,
        -0.11504187246931914,
        0.1396031517482562,
        -0.061455006387940665,
        0.8812328200750742,
        0.4702840521643103,
        -0.13034157662915985,
        1.022069246597541,
        0.9126308567766995,
        0.8415390767880305,
        0.8568545586063634,
        0.782386270345922,
        0.824099934964152,
        0.5090581151958559,
        0.6701038190269887,
        0.48004854871999403,
        0.6042597550484248,
        0.4864835252011422,
        1.0423022185077777,
        0.8771306024723285,
        0.6656158124260653,
        0.7895691851787172,
        0.730273220986673,
        0.5128704656304852,
        0.6618876987499991,
        0.9432553384466204,
        0.7529688511312134,
        0.8326492367835802,
        1.0983110644067626,
        0.7487537171524364,
        1.0605269941116666,
        0.9941376305308366,
        0.7606604000131544,
        0.9153701037274425,
        0.8372276602181694,
        0.7691612985445591,
        0.8505590254746388,
        0.8647322006137946,
        0.7915635520226281,
        -0.013437582610493931,
        0.257310359477519,
        -0.28265784145803174,
        0.011504824618899867,
        0.039398562933624585,
        0.1797319511373667,
        0.8548406843569939,
        0.45110725802523133,
        0.6008475274965583,
        0.5334838363377751,
        0.4461026931757502,
        0.3711182406704722,
        0.5764340183329987,
        0.647720085236723,
        0.6602675621631431,
        0.5812038550781966,
        0.40081738196001715,
        -0.13919039726526142,
        0.2586310283380526,
        1.020215824347655,
        0.6691076128955401,
        0.21923309259593252,
        0.27869871027693416,
        0.09855109342318255,
        0.5760752142424508,
        0.5214276000859741,
        0.38144560444761844,
        0.5227495005328606,
        0.59069393467406,
        0.5382868769798322,
        0.5452646908553997,
        0.42172813231692924,
        0.6716688187360367,
        0.559338960497598,
        0.6969933107234028,
        1.0462293381597558,
        0.6177670957973619,
        0.9518219846890922,
        0.7346227370438881,
        0.7017112164263988,
        0.7991549973029528,
        0.9081592259465137,
        0.264516880997232,
        0.36132950047789975,
        0.5648503000355075,
        0.577135238013011,
        0.6963151174254035,
        0.6198130176536201,
        0.8110129531511104,
        1.0678743056640834,
        0.48157024940803883,
        0.7402889785248778,
        1.1163606404391764,
        0.8307595102927005,
        0.9073079549726953,
        0.4105904305500493,
        0.6115074096389614,
        0.48803208315686036,
        0.5623147945722112,
        0.6241767144500171,
        0.6386026472821961,
        0.6534966714125904,
        0.1551903023205331,
        0.12186762174974947,
        0.015469706304515388,
        0.09660328592350605,
        0.014007802865803571,
        0.21625708467828247,
        0.12212867274487409,
        0.1537457101724557,
        0.14377850371755507,
        0.12996190097416088,
        0.8031756393295523,
        1.0058204858122373,
        0.680919357377077,
        0.7606261821184187,
        1.0723847246723428,
        0.8357093559644465,
        0.7339258106666317,
        0.2955499530153652,
        0.6031551516173499,
        0.5879674831328912,
        0.43608500589557186,
        0.25079481482454385,
        0.4252121256221469,
        0.5337184550987161,
        0.34291639032094173,
        1.0731832587254844,
        0.7330856914211872,
        0.9341402675274333,
        0.9821268464857044,
        0.8583441572617255,
        0.43875935434686353,
        0.5357093283467618,
        0.519177195935393,
        0.47481404886772777,
        0.6204594175297569,
        0.5101199235296522,
        0.5469639941665337,
        0.4634196850880778,
        0.5040022790937726,
        0.6012278353342555,
        0.35522755212311,
        0.524791242782089,
        0.5194432063812063,
        0.6117418951269943,
        0.4241201796124666,
        0.49246711185673003,
        0.3519396689636117,
        0.7931397051188741,
        0.3082661966337731,
        0.14517769946277992,
        0.19593458506717348,
        0.4233076761673146,
        -0.03345120603270877,
        0.14265359039066045,
        0.2749903725113599,
        0.07951881166366592,
        0.20568131990735983,
        0.11020365325448139,
        0.3038102833191866,
        0.12039198004260993,
        0.05507317353369545,
        0.17957058347718446,
        0.04063605375736372,
        0.6466554410581958,
        0.9176431315483957,
        1.114759980937916,
        0.7951905811803662,
        1.0170674861676745,
        0.9261075863789098,
        0.9448667001779782,
        0.774759460061472,
        0.8285656096096047,
        1.0631494780311623,
        0.8325431501023425,
        0.9094079247015674,
        0.9663081465237323,
        0.8388066306321237,
        1.106229776101361,
        0.9139249858451824,
        0.634910694827117,
        0.8007691303380248,
        0.8377942532808833,
        0.5369844252172232,
        0.4440186952541295,
        0.5218133063541646,
        0.8029058662434849,
        1.1969083901542898,
        0.9160907217080694,
        0.45522060837011885,
        0.2403632583310757,
        0.2846157912370982,
        0.09213274662084524,
        -0.001380519925827717,
        0.36270028938699017,
        0.9206285717776047,
        0.8747279467539064,
        0.9250370287731265,
        0.6278800184977863,
        0.1641304655687773,
        0.08064652142670779,
        0.01414829040575203,
        0.4537356701498262,
        0.3080696044490124,
        0.960595531369193,
        0.7456896337728607,
        0.737796932270743,
        0.7561779835820833,
        0.7108837630914051,
        0.06266108886414606,
        -0.013657372622411151,
        0.2762590703147986,
        0.17809387879383337,
        0.06584214927016101,
        0.15334380475666629,
        0.01852290349773274,
        0.09073096528108525,
        0.11879717949588753,
        1.0557101305724785,
        0.9105305793479489,
        0.955901036132879,
        0.9091066721806681,
        0.8708872997049074,
        0.48971558073563065,
        0.5430358540458345,
        0.731459716005642,
        0.798233335933639,
        1.1263661623059362,
        0.6939981723973212,
        0.8414716986770162,
        0.8393739822216847,
        1.0056912811937548,
        0.867646966471365,
        0.9595791985308648,
        0.6550512810069528,
        0.8139501171076956,
        0.6752186595932842,
        1.0554604926113593,
        1.1739785476713347,
        0.33224258568612663,
        0.4911298290833355,
        0.2814902886177231,
        0.1736012121750524,
        0.45699839942879217,
        0.6265349511446192,
        0.6271355281168544,
        0.40426171415511064,
        0.4232910565821832,
        0.570484944352052,
        0.7275551121782957,
        0.39036986259943285,
        0.8954495301299324,
        0.8626735130068961,
        0.8430607771751045,
        0.8902517194788877,
        0.9173570100454503,
        0.8167216362533292,
        0.8844017991148302,
        1.0187345320120043,
        0.9335621050586599,
        1.1403452915006977,
        0.873365008016562,
        1.1614263456777445,
        0.7638599834512177,
        0.027163045779896384,
        0.18904507127777379,
        0.17625591611730462,
        0.1164802440205794,
        0.004218876733936701,
        0.04139604105233217,
        0.06384331382534893,
        0.038431253853785693,
        0.23964953433975733,
        0.9256456751165398,
        0.98545811138926,
        0.01899237035614304,
        0.527849777538742,
        0.5346101746197763,
        0.5671136807708865,
        0.2172458947648697,
        0.7238071255034535,
        0.4168327323022005,
        0.4954853780694432,
        0.42425764434252733,
        0.49617420507219673,
        0.039446581308581405,
        0.11907038410594098,
        0.0090139721466544,
        0.030457108272405137,
        0.25656825964589236,
        -0.22157044128623285,
        0.4045796424667184,
        0.4995548473418942,
        0.471455844255726,
        0.39089896578859673,
        0.4609377535705079,
        0.4153390014899518,
        0.583964001942445,
        0.5461064847430025,
        0.8051962929241782,
        0.236714496500832,
        -0.027407782679368328,
        0.38586621971918134,
        0.504324876218815,
        0.2352986305513034,
        0.11492124619254984,
        -0.027173299867013584,
        -0.31674229028728607,
        0.6982211734926361,
        0.5125880533008738,
        0.4864053477374507,
        0.49035229347688297,
        0.3008769415795676,
        0.24143427502348178,
        0.060451182786300905,
        -0.08763178176436616,
        0.2007676632023633,
        0.18829694375461578,
        0.9384008417108812,
        0.7881679749402153,
        1.1156849668314919,
        0.9778622561074992,
        0.8925396079692837,
        1.0211521936778314,
        1.05943931702176,
        0.9881346027011157,
        0.10333519767871957,
        0.38137450230903097,
        0.7973129066057196,
        0.7503847444524699,
        0.8549871410813108,
        0.6971083467705244,
        0.8548303068553061,
        1.1505629501280772,
        0.7815405495650637,
        0.7971527619658054,
        0.8278630671287527,
        0.7115212833353703,
        0.5845067622176081,
        0.11217371705845941,
        0.911058449084286,
        0.8898331001450095,
        0.7575599799060533,
        0.9502935421587753,
        0.38424694069113274,
        -0.27203397827027703,
        0.10070893110760507,
        0.2837344888142435,
        0.9771141883918895,
        0.7782669250615363,
        0.8680028662717383,
        0.8339374743641444,
        0.9340142534047078,
        0.5396165351129136,
        0.4047505928225136,
        0.6294973566296943,
        0.5682974719907323,
        0.43835407094422313,
        0.44256362722518855,
        0.4262418604295606,
        0.4932657034242264,
        0.18509816693895337,
        0.9795705018823646,
        0.45043256760321587,
        0.5391520545299138,
        0.522417966130353,
        0.7145435950264014,
        0.5585916936045586,
        0.27735072169258485,
        0.4742794917494614,
        0.29864192079504776,
        0.09463909473517133,
        0.09846305585829761,
        0.37299653063961036,
        -0.0006927665199330804,
        0.3656840008251955,
        -0.07629520383356928,
        0.29151092169084497,
        0.06427918850935255,
        0.14403373312999176,
        0.13471774830490263,
        0.168196203703717,
        0.1111823905009442,
        0.12263409193572013,
        -0.0012184890403005495,
        0.18026705392638634,
        1.2013894407464547,
        0.8907321059188001,
        0.06675501634248537,
        0.5500350051324977,
        1.0067189800367353,
        0.7313552125624012,
        0.24591437046285872,
        0.12873172900626945,
        0.43331786391200844,
        0.5519830961013966,
        0.46497163164325483,
        0.45734198232002254,
        0.16390206042724367,
        0.07716506739189545,
        0.1417501441174844,
        0.5047686370761821,
        0.5643507458746679,
        0.5567291906234201,
        0.4060468338970645,
        0.48836331966559254,
        0.9718164834529855,
        0.9258073755133728,
        0.6340088005204315,
        1.1467203518135962,
        0.4739600253511896,
        0.5770421044183762,
        0.4966017168020418,
        0.43369925410047616,
        0.6869977241017055,
        0.5075956027537305,
        0.712425380469105,
        0.8744876127756835,
        0.9226956251733971,
        0.7588645569126938,
        0.7202346308028024,
        1.075514590200524,
        0.938986946534003,
        0.9291913911603312,
        0.7583784078105406,
        0.7703747743190733,
        1.1155310820951256,
        1.2018181721558403,
        0.5480820394441809,
        0.19451910447561452,
        0.23484372689484403,
        0.015976947708707227,
        0.1449998036266177,
        0.1531105528515312,
        0.07536314038908362,
        0.5194449753854891,
        0.9251743746009797,
        0.16687024864628844,
        0.16331681172018508,
        0.14048178741731407,
        0.05906324850523469,
        -0.12214552734187133,
        0.0716747977964385,
        -0.03267233147142696,
        0.16148544139262713,
        -0.07151156097606833,
        0.5412339995870284,
        0.5367755109869826,
        0.24379690340276078,
        0.4034387416396049,
        0.24327265640121482,
        0.22296873812580048,
        0.04984704531592602,
        0.2617652881427571,
        0.3296479012249601,
        0.25191834812435443,
        0.17231202259256262,
        0.22718915708721507,
        0.3123051828197588,
        0.0961984784087203,
        0.18107153686686003,
        0.11076851218991715,
        0.25433631649844085,
        0.03578208637530305,
        0.15914410637159893,
        0.05643524111366892,
        0.2748308926243712,
        1.0369908498761804,
        0.619864031160356,
        0.00313313210459936,
        0.09017920096267586,
        0.2754028071068687,
        0.03596582571534657,
        0.8912208679917802,
        0.7103205371815196,
        0.9969111250488797,
        1.0517815871813336,
        0.46492421174447407,
        0.34749354372183977,
        0.5805241354964672,
        0.3932895012790197,
        -0.002546260502526651,
        -0.027284342066003716,
        0.1454172775210711,
        0.8772083761555384,
        0.7826478909229145,
        0.7855555873127398,
        0.776872549463659,
        -0.0461720505660653,
        0.08579168495202877,
        0.3779399915256355,
        0.5082315873605173,
        0.6438263588336688,
        0.5071206726621419,
        0.5812467019110046,
        0.5008683876924941,
        0.32616123968765764,
        0.07552181857286802,
        0.2125771961340609,
        0.12410140271783535,
        0.04413617770454071,
        0.44501115650068496,
        0.4311777388174984,
        0.5788466297551185,
        0.37409072205399596,
        0.5019992954457269,
        0.7469608152564904,
        0.7860460172391127,
        0.76311052784521,
        0.8403745956520254,
        0.7796825913572812,
        0.8177561594890373,
        0.8455539652509112,
        0.8530568882273059,
        0.8723872481481738,
        0.7900941921779198,
        0.8436338208549053,
        0.8283814475043368,
        1.2785000338756118,
        0.04868110614974769,
        0.0377240020670687,
        0.12976388238956002,
        0.4116243042357242,
        0.6077995589636497,
        0.5841270048130219,
        0.4856847802956243,
        0.5106550069406707,
        0.6274026862703953,
        0.5632426908096291,
        0.32791704690592693,
        0.6931582766267043,
        0.6845563859496155,
        0.5701185735187744,
        0.16452969348626514,
        0.40317428350497864,
        0.2334091165595901,
        0.06123051430611575,
        0.5516477003210752,
        0.33341824848576657,
        0.2286307161736152,
        0.11376210665580096,
        0.15197449650644987,
        0.02391965723414584,
        0.7562561813822009,
        0.5094938391141053,
        1.0372835145954318,
        0.854750648267137,
        1.0184995765216325,
        0.6810854675129813,
        0.8703183162984867,
        0.8798759543449266,
        0.9600913022366925,
        0.8256726728608741,
        0.5581714142383912,
        0.43725364270712513,
        0.36741132036711366,
        0.35995725773506,
        0.5825519527291487,
        0.5777424074861244,
        0.38338505230301695,
        0.5324639193650038,
        0.4929773915407887,
        0.5448579446351329,
        0.35570763993576227,
        0.14829759593325567,
        0.14702852187416243,
        -0.015377543086398215,
        0.3005137895356515,
        -0.06739280926254436,
        0.4109299212331678,
        0.4595764512135629,
        0.4320198428910097,
        0.3653854387165023,
        0.47344139443332345,
        0.5784654793357068,
        0.42432872971968133,
        0.428137178991496,
        0.5011300770476753,
        0.28931544790442804,
        0.25425850902130437,
        0.08973126065551881,
        0.24526683258096985,
        0.09761836260308236,
        0.1672169999320054,
        0.1572656639262156,
        0.37519382009603175,
        0.532250866925824,
        0.34114938338824347,
        0.31260751140928933,
        0.18228379842885528,
        0.18434678546557076,
        0.2139615994152511,
        0.11665464823354739,
        0.09175735362782686,
        0.8085348037721782,
        1.0395693625927014,
        0.867522218063449,
        0.8256307683082256,
        0.9344867382537189,
        0.8211361954347897,
        0.8606426965025709,
        0.9699002791517026,
        0.8557729971121344,
        0.9315561154706804,
        0.7610102033099427,
        0.603857541172723,
        0.6161197493978591,
        0.5464647698557578,
        0.616961448110548,
        0.4442904080683809,
        0.3789604814787656,
        0.7920693748823986,
        0.8496582570564392,
        0.22367666974565184,
        0.05833867275910112,
        0.14644175385930935,
        0.23355093924475853,
        -0.26507847212649216,
        0.1323299670116895,
        0.29671063306112955,
        0.4481489880481802,
        0.49792205382451604,
        0.44458483299309054,
        0.485724240080262,
        0.6054933724986225,
        0.9689221871199947,
        0.881581890611712,
        0.8755555935783047,
        0.3915059511292422,
        0.5382881661449066,
        0.515452862235128,
        0.8254068350440306,
        0.15758411586832863,
        0.11533718884879723,
        0.9133895575075782,
        0.8163905851077667,
        0.8191627973821721,
        0.7547959451279166,
        1.0767395021709152,
        0.6319118442770274,
        0.5376352746561605,
        0.4557071334929551,
        0.2059301606055514,
        0.015283726334650579,
        0.18740763505741256,
        0.5763226719598628,
        0.48417797488631037,
        0.5434398630128634,
        0.2865154437577088,
        0.8424427795917786,
        0.9034875986378013,
        0.8409148398011227,
        0.5336869201682386,
        0.9620848083065607,
        0.3551853586457147,
        0.43811366020423564,
        0.0035884721327315177,
        0.3148816913186216,
        0.036391758538285524,
        0.08336798160108118,
        0.09854696135016444,
        0.45252045423646325,
        0.5236176088441801,
        0.5236757261494766,
        0.5378095034526399,
        0.520374207498611,
        0.5125613081094734,
        0.5776909814272544,
        0.543296043443872,
        0.5092800887544152,
        0.5293940331640004,
        0.5620727958284862,
        0.5660516703846534,
        0.7645271089982234,
        -0.06723592157667466,
        0.2758742943561472,
        0.1872011643324623,
        0.16587685720141834,
        0.14449364006083162,
        0.9233382754907586,
        0.08633151132084911,
        0.1517541275795572,
        0.7991620857907937,
        0.46525168328199673,
        0.48488736087858003,
        0.5162192862692552,
        0.5661115689467985,
        0.5788666286142107,
        0.4138951627892888,
        0.4709250505100106,
        0.5430169757328055,
        0.42161712414287966,
        0.497269692401638,
        0.5515012146248487,
        0.8304655867710732,
        1.0672897051735661,
        0.26592566777067034,
        0.20755508473409504,
        0.17174032713962667,
        0.1838400217171938,
        0.09228278682761755,
        0.7660922097399911,
        0.9739273891677706,
        0.6188652311060976,
        0.859053137891426,
        0.9143491350471323,
        0.8131595947848559,
        0.8203714248259422,
        0.9839079141939517,
        0.8520642320887596,
        0.7408687942458345,
        0.048349495288212155,
        0.520966286499764,
        0.47906935620431024,
        0.5307502854938604,
        0.5328903683683776,
        0.6187051445520224,
        0.6584063308463322,
        0.49525017379547415,
        0.44786100074054147,
        0.55317636260166,
        0.10719533421154108,
        0.1258016507114392,
        0.14175524285861527,
        0.283901617634016,
        0.0011640799410234848,
        0.4390895301366626,
        0.45656309036525566,
        0.42005015519327576,
        0.5228616040362247,
        0.5243428397838329,
        0.500099536251326,
        0.46179728172250606,
        0.5073195558831632,
        0.4105500874037165,
        0.5050844657913327,
        0.4485748555344182,
        0.45359567723039196,
        0.49273980380567606,
        0.4264804039954677,
        0.5716336973990658,
        0.4004281540642787,
        0.1687224350812196,
        0.19406229285397408,
        0.5771442493785325,
        0.41059588447480194,
        0.36671069912469484,
        0.44610053186198834,
        0.29643266409987146,
        0.5159875771351007,
        0.3221504759943229,
        0.43797863401534637,
        0.5199567164379484,
        0.6693237497963145,
        0.43982067209763304,
        0.4484557699106171,
        0.4194475621456448,
        0.38683078699146994,
        0.5355674291443943,
        0.44745876842088866,
        0.8842916116929732,
        0.7974709543049826,
        0.9401392687958642,
        0.7780013471503221,
        0.8236938043728176,
        0.8040707600405174,
        1.069198060993456,
        0.4602753137073035,
        0.4323430332205185,
        0.5590990082166268,
        0.31973764868905774,
        0.48073738279311407,
        0.46711752115407695,
        0.5048649666055386,
        0.4730617853822504,
        0.46201975320803573,
        0.6291796443894971,
        0.4647298557453458,
        0.45887141054420744,
        0.8173740789628804,
        1.0842753862605703,
        0.617108507771292,
        0.34275104593226136,
        0.9376440729210366,
        0.8046800630013757,
        0.8731221251569671,
        0.7746200800885497,
        0.42332787910840874,
        0.2056928275802082,
        0.12128198005257347,
        0.06257672694862337,
        -0.012911229306204882,
        0.1363394553748733,
        0.6946522264614265,
        0.6139837345358121,
        0.590869507139113,
        0.4783242427468403,
        0.7611880200383984,
        0.91534926426495,
        0.8918917631414374,
        0.7323382348539007,
        0.9072647991864757,
        0.7828463693752281,
        0.7911783077685832,
        0.9617969854940406,
        0.7702972679471182,
        0.8206483065208118,
        0.7949156525850913,
        0.8791689518616885,
        0.9342846532591619,
        0.7659172204407828,
        0.8295321734449675,
        0.7883128728460975,
        0.7861716539673569,
        0.9042770085185513,
        0.9220649881524291,
        0.8906117444915995,
        0.8190742136908488,
        0.7199970942343157,
        0.8995641218990387,
        0.8600201026635422,
        0.8329907833071216,
        0.9450364099672814,
        0.8246325106110065,
        0.972186175592851,
        0.8921409097239835,
        0.867652382475894,
        0.8235806757384146,
        0.7268527733366886,
        1.0145916610272308,
        0.6645715545123867,
        0.9190618634796442,
        0.8654818218658105,
        0.48363386072510656,
        0.3434568406251554,
        0.5049748663140939,
        0.47495653956408945,
        0.49501750415381596,
        0.45623010247811296,
        0.44388674717469273,
        0.5471582254882258,
        0.3725826308233709,
        0.29795951569529044,
        0.4324222193686513,
        0.5108388824082934,
        0.49192050672580634,
        0.6346517641069769,
        0.3410288162769016,
        0.6323642646674907,
        0.6159967020007009,
        0.28643941661635125,
        -0.05797231808112964,
        0.3237482443446442,
        0.09531230177065043,
        0.13660927788771715,
        0.07859514347253407,
        0.0955803497651164,
        -0.2185964117215588,
        0.7802721801680117,
        0.951951077990388,
        0.39120883750088503,
        0.03917645590425597,
        0.43286665869839486,
        0.5605728676007844,
        0.5210407873243831,
        0.29361638983169713,
        0.012083325651021489,
        0.5148053003933508,
        0.7545624696183441,
        0.9914859594709099,
        0.788181728693883,
        0.06520580467252357,
        0.06828045188221776,
        0.1524442464924884,
        0.17301495101895398,
        0.07993992210225535,
        0.16445308614228896,
        0.5384060038884264,
        0.5338249432380562,
        0.5684829152770811,
        0.41809545019936245,
        0.5470404743438816,
        0.42954042792635394,
        0.524749464212417,
        0.8391313219357673,
        1.024413260427331,
        0.9295828107071097,
        0.7743522495305494,
        0.7676964016053474,
        0.7791228865801394,
        0.873676039663041,
        0.7560938397359622,
        0.8715125113537793,
        0.9507860030300338,
        0.7782236264048223,
        0.9047435754562564,
        0.8865705045113482,
        0.8121050590784493,
        0.7811828118373165,
        0.8292977111065314,
        0.8373635680154977,
        0.6829929174882953,
        0.8050447954194048,
        1.0197709069477603,
        1.0710277724109338,
        0.1293406346401281,
        0.3008251065665741,
        0.1612281135947265,
        0.782097457323589,
        0.45552667407479336,
        0.6992489238605617,
        0.5025360982090172,
        0.59787746866258,
        0.39933541873077993,
        0.5264564333500131,
        0.296083409624214,
        0.818651148762534,
        0.7960474492424813,
        0.8517324756008979,
        0.4796689320862075,
        0.08432063489249823,
        0.009487399765529278,
        0.19607987164168583,
        0.3470467850243056,
        0.37995772519176546,
        0.46649224990757293,
        0.5149420784402573,
        0.5618972232519946,
        0.6228039063649398,
        0.5610463288457189,
        0.6460397379013468,
        0.7904864434033276,
        0.4681976299559337,
        0.35355743409981316,
        1.0821697929759497,
        0.727312641354025,
        0.8119972735078081,
        1.0280815493387037,
        0.8618228454974373,
        0.14541562224398766,
        0.13708552325681309,
        0.834719872844965,
        0.7553973884522647,
        0.7907451451779436,
        0.7554954788380569,
        0.6106284635285477,
        0.4567378002196404,
        0.39634835182180184,
        0.006335475302241413,
        -0.04913055131938906,
        0.20571604085742826,
        -0.050558742303852926,
        0.12924531153500318,
        0.15410918627078793,
        0.1618340179896867,
        0.13327683467511023,
        0.06850968995671507,
        0.2981635830108583,
        0.445381029149501,
        0.798090668515765,
        0.6853684366154558,
        0.38577752870226095,
        0.575580150628269,
        0.408776713088536,
        -0.10924511899064224,
        0.013239046348947108,
        0.28309453182749467,
        0.20097236297233287,
        0.3146825150505777,
        0.275115342396881,
        0.24051481487330825,
        0.38809840934631296,
        0.17134110233955957,
        0.9328749761498127,
        1.0184562836098296,
        1.021472416330253,
        1.065740132609791,
        0.88624463435534,
        0.8159909823019722,
        0.6750020964955569,
        0.9728758005535745,
        0.9344346750150024,
        0.8156282890336263,
        0.9291028277383856,
        0.7950130461327373,
        0.37129715852425005,
        0.6698971773756464,
        0.5734701544043401,
        -0.0077309479354700245,
        0.1603380047373847,
        0.1826204622553792,
        0.07370617483428359,
        -0.09432547156593286,
        0.2918326512119872,
        0.18437929447795393,
        0.09246357612945813,
        0.10237006703854386,
        0.5441186863490887,
        0.08257204973952456,
        0.15003635072353988,
        0.0349976090131195,
        0.1369893066270436,
        0.635502657838783,
        0.6668671506203627,
        0.2909205535835035,
        0.05862467022651937,
        -0.1286639269030036,
        0.902103101868564,
        0.9518298879110747,
        0.9556606988573796,
        0.8787615839798437,
        0.8328874848439174,
        0.8534818975006118,
        0.8285768021280574,
        0.8792202248482616,
        1.1196792076065087,
        0.6050376192808027,
        0.3770507984390704,
        0.3361613886714499,
        0.32177484617719954,
        0.4321137959484598,
        0.5284611246407822,
        0.5269787958483758,
        0.7632827828678348,
        0.6119520149611829,
        0.8908109511153456,
        0.9757876158803586,
        1.2030558668910534,
        1.0498494835276238,
        0.8733370088551908,
        0.9245663437238213,
        0.6558679077366029,
        -0.1255406709542535,
        0.08343780949348768,
        0.1187082547484247,
        0.17257607276134598,
        0.017052712859164536,
        0.156165897936295,
        0.12178830843029646,
        0.2175865711170198,
        0.4515114363252255,
        0.0959605900905609,
        0.6991049758306493,
        0.9286070058670363,
        0.794408434454146,
        1.0512667712946415,
        1.0348806155662869,
        0.6782406585900783,
        0.917056120521393,
        0.9540820385325435,
        0.9050002246320761,
        0.7384446856250562,
        0.6163076060609339,
        0.7339587219493272,
        0.9604146505380586,
        1.08403802631691,
        0.8018777487894628,
        0.2186959843912722,
        0.24512753067756743,
        0.415958332909735,
        0.45274929903423244,
        0.5000635415169545,
        0.46498065760119156,
        0.3662426590745691,
        0.7032381389566861,
        0.3477444905608857,
        0.2687066673248678,
        0.5894152155947922,
        0.6328390279298161,
        0.5476914541737103,
        0.4679179716478234,
        0.35563129549148154,
        0.5645059941070661,
        0.8845549025837135,
        0.8968119554467384,
        0.8612572374316823,
        0.7329537752842844,
        1.0318046029827046,
        0.8390599858221564,
        1.025016105598806,
        0.9723376704216208,
        0.22917194258660278,
        0.21146595374319332,
        0.16251457264165117,
        0.2235995361183154,
        0.06508746665664944,
        0.5725724456079753,
        0.48020652076158915,
        0.5629898425580065,
        0.4115255821374802,
        0.9645054964244106,
        0.520381299083762,
        0.7787689744146672,
        0.39696065573846984,
        0.6105214492047689,
        0.8866064579891835,
        0.9487146757096144,
        0.9972433165228022,
        0.8383082155668581,
        0.8073188233072431,
        0.9002757726876743,
        0.8371105862018037,
        0.6839342734991503,
        0.8166125641469436,
        0.788849786700976,
        0.9147502229937976,
        0.894537521071785,
        0.4977825431154207,
        0.308100349155573,
        0.9832411092507015,
        1.097045230939272,
        0.90418879508322,
        0.8214903556563956,
        1.080301111998534,
        0.8711781293399784,
        1.2233017006484541,
        0.021330388532382394,
        -0.023592979874832345,
        0.041283661114059116,
        0.06611275186318152,
        0.3848082152714111,
        0.37533123110153405,
        0.27607040533581084,
        0.6511297997100597,
        0.45258319106239064,
        0.7260817917975768,
        0.30765043767680667,
        0.30477877860080804,
        0.14480237108061778,
        0.13267492568331749,
        0.9164204057149559,
        -0.007905800478489553,
        0.22803163399705947,
        0.11930967958364327,
        0.16742384149271564,
        0.3003746544489988,
        0.12673588177862055,
        0.21433208751743246,
        0.045894665576896615,
        0.21451511724985806,
        0.09383143133895029,
        0.09778735452070514,
        -0.06617941493393006,
        0.4491792059346741,
        0.87821866377037,
        0.45424108821236325,
        0.4895872552891647,
        0.49175607099306085,
        0.18946079393430118,
        -0.015112495535009476,
        0.013109125920492121,
        0.739471800576862,
        0.5611599910751316,
        0.08698453331260515,
        0.1782898097078027,
        0.005923062767639922,
        0.2280504911470957,
        0.2192265002243713,
        0.10770177936761202,
        0.1660072572842832,
        0.21872426265300363,
        0.1224604498299296,
        0.2824196794710275,
        0.6828226714076033,
        0.49222340918408974,
        0.4559485857500313,
        0.5841920284796489,
        0.4288962663297165,
        1.0476849943602051,
        1.024464473718295,
        0.8945695336518151,
        0.9933932038422867,
        0.8792419041880176,
        0.87311491081235,
        0.6514830152414826,
        1.0285403587293807,
        1.0284781494699895,
        0.846949199491569,
        0.854897172287339,
        0.5961892162232901,
        0.47469458337007214,
        0.4057686954120284,
        0.7681283077398781,
        0.9908146934138693,
        0.9358535173587685,
        -0.08453576678059019,
        0.4411655547205545,
        0.46247688530947145,
        0.7493325968539736,
        0.8221105180956564,
        0.8929634834897752,
        0.7910337065601176,
        0.8556667787201913,
        0.8409114565407744,
        0.846155676889789,
        0.704197809359561,
        0.47747501702306,
        0.22480973131702708,
        0.17987858952163288,
        0.3729912918631439,
        0.3618157872549204,
        0.617773282662423,
        0.5446418090665258,
        -0.07753640363233082,
        0.14981818971308258,
        0.10275634654129444,
        0.06550146193461093,
        0.05587013528728269,
        0.21794934582373654,
        1.1323094758265888,
        0.7613299018575828,
        0.9064444242295986,
        0.22657041355956783,
        0.6190194423873244,
        0.258140302501704,
        0.32895243170653293,
        0.4620312626421484,
        0.6024609870185379,
        0.317073639223368,
        0.44657779709822115,
        0.8386385242888789,
        0.7686520320487555,
        0.8102556000805489,
        1.0045352428626213,
        0.8983665102355157,
        0.6959801818508397,
        1.0575869354659315,
        0.6578289479882159,
        0.7686137236091117,
        0.964244604440986,
        0.9266741501004072,
        0.8642443267057982,
        -0.03527365762006762,
        0.25596139800380535,
        0.13746150591070116,
        0.3431566940704394,
        0.40938656058190837,
        0.3984427442091186,
        0.5823037621368271,
        0.6027148623198028,
        0.5078653203553594,
        0.5518754783567591,
        0.1123683781550311,
        0.1889197469538847,
        0.4953561823434604,
        0.453437879356728,
        0.44642740127577535,
        0.513505870778523,
        0.487612323996717,
        0.8290356448330629,
        0.8104932360740232,
        0.9038381858747787,
        0.904505258003927,
        0.8429471186020505,
        0.9466556508223609,
        0.8160513984818611,
        0.8749993807970508,
        0.7363498967553749,
        0.9098839154944198,
        0.07376705003356812,
        0.4214215562518979,
        0.3399966823596042,
        0.4138145578031607,
        0.17534927923899732,
        0.1515348838714265,
        -0.06538949450095065,
        0.2892933698487515,
        -0.06194438794137598,
        0.20965519167510133,
        0.6693425107029479,
        0.4548991222124468,
        0.44012908852150323,
        0.4367510117409669,
        0.3932865221555074,
        0.4532967792971347,
        0.5606872485266535,
        0.5242239454843345,
        0.8623040792254852,
        0.8130332971888785,
        0.651972586094194,
        1.087503764724436,
        0.9813921250666151,
        0.5525623685853116,
        0.57923159902819,
        0.9757038881067424,
        0.7141820144050655,
        0.47696865981298264,
        0.4190620838047159,
        0.7493198754004244,
        0.7628935647122953,
        0.9056601693974173,
        0.31619829789284154,
        0.564313797628706,
        0.9650945916025783,
        0.7064620786801459,
        0.7953290837675607,
        0.8282189348319637,
        0.8047622101360277,
        0.25297700336682427,
        0.1165795241945509,
        0.08918077524931134,
        0.01394474622624591,
        -0.1042429312195212,
        -0.3593811172990985,
        -0.0005065621215673576,
        0.10750418351797653,
        0.34617498244788064,
        0.7520891128667498,
        0.5361896027600795,
        0.43839125115402666,
        0.5535154092193403,
        0.5393559770492774,
        0.5250619545784992,
        0.48274146152689346,
        0.4899929319644854,
        0.03543964623618886,
        0.05488706922630203,
        0.7205726788237151,
        0.8389911266234639,
        0.8684968212574421,
        0.6529983928327548,
        0.5119308319384686,
        0.651629888659658,
        0.43206651268794194,
        0.3677614209719357,
        0.6192057269978627,
        0.6631089541441254,
        0.4585541002155297,
        0.18512453744292484,
        0.39607501777487525,
        0.20723514382505748,
        0.2756605826348643,
        0.8474713464307645,
        0.9323792688342943,
        0.8884958400715207,
        0.661738509484524,
        0.9203142697403305,
        0.8626773424569742,
        0.8879740806725049,
        0.5328568300343628,
        0.3893433724513537,
        0.5818543352068782,
        0.4697887481223263,
        0.3018097892980701,
        0.010800928945491551,
        0.32437065181329316,
        0.05836289748510678,
        0.14833631448378118,
        0.01494626607442794,
        1.0192917727760291,
        0.796690060368725,
        0.6107006201923083,
        0.8136343220449592,
        0.8391807700575403,
        0.9338034828030527,
        0.8229508969889713,
        0.7361811807010235,
        0.9134902553182439,
        0.9085421401682365,
        0.709929325992931,
        -0.09626150794740876,
        0.06507831985978833,
        0.27028383373204906,
        -0.09735838760448012,
        0.15409423832872637,
        0.1808198654579757,
        0.1840792569814502,
        0.10062635816395615,
        0.24048400871621,
        0.2922085973736951,
        0.16566273022945902,
        0.547691370663956,
        0.5111120542654694,
        0.5610812984724691,
        0.4213088960245153,
        0.291913766441292,
        0.6648709905886436,
        0.5724329629209925,
        0.31092036761476877,
        0.7678825312391397,
        0.8121998790416763,
        1.0776574888884771,
        0.97572450836175,
        0.8254294439028699,
        0.8988581601492884,
        0.8370707018011392,
        0.8926128361823091,
        1.0674232817275044,
        0.855184556489138,
        0.9304392881379914,
        -0.032065005595932006,
        0.04117146755361606,
        0.11234608682079508,
        0.2454606793859115,
        0.5030515590025669,
        0.34231944433346273,
        0.6236623318644592,
        0.5092762314916677,
        0.45726861592004786,
        0.4149219675007569,
        0.0969842431027598,
        0.0952247920279419,
        0.5201355067771648,
        0.6989702702580699,
        0.885167417957382,
        0.14915301285351504,
        -0.13224154102431562,
        -0.07614351009453872,
        0.2423626886180314,
        0.17120823894984497,
        -0.023420747634783273,
        0.15706081118372056,
        -0.027669492973756107,
        0.13379289116986093,
        0.4450530816413149,
        0.4125249299757821,
        0.41683667902213206,
        0.35995208089325614,
        0.5710897890850362,
        0.8232493707725349,
        0.980319592808446,
        0.8393360385046605,
        0.7399056897185516,
        0.7902282327622366,
        1.0853002284226352,
        0.9935096572856963,
        0.7026978542852146,
        1.090095475642965,
        0.9628727651256596,
        1.0143935561314825,
        0.8507790165333117,
        0.9412796304034914,
        0.6551487101658723,
        1.0024169086927688,
        0.8335357324946918,
        0.9343727234292168,
        0.9003096036142832,
        0.625104858764704,
        0.28039133377688646,
        0.0830213189030487,
        0.07803235209290721,
        0.3593052288157257,
        0.24247076032182224,
        0.30913313455730596,
        0.2257095636001878,
        0.4394710692358342,
        0.10790120683345338,
        0.23609063679516049,
        0.1914406527683869,
        0.6480984182970742,
        0.5045574946812509,
        0.6858126741307627,
        0.7794222708848838,
        0.9720673573491821,
        0.8040736291722799,
        0.8182772958373066,
        0.8427610554793783,
        0.39055269038944895,
        0.058274079945432426,
        0.8335521369477403,
        0.5760834288570129,
        0.44820815426958666,
        0.7176594213282771,
        0.746409794438326,
        0.48510091258620447,
        0.4674182342143508,
        0.2593905956025187,
        -0.05567279334218317,
        0.35984854047215753,
        0.6206575948759153,
        0.9111651109190234,
        0.6726666904105142,
        0.8184970771718154,
        0.8789619439910694,
        1.0932799791819803,
        1.0584582832672904,
        1.016458819067811,
        0.8891325427152854,
        0.776032329851001,
        0.6962103687907332,
        0.9297356677253816,
        0.021663771350495596,
        0.4768324271500177,
        0.5013087738183326,
        0.5342240302599626,
        1.011102867434518,
        0.8594036882978712,
        0.7456298873142859,
        0.8000801472172314,
        0.8211904322433414,
        0.8642148606467521,
        0.366339338334526,
        0.0995399092266722,
        0.3162612172924475,
        0.16022628195917055,
        0.11711506211782223,
        0.19411606116515884,
        0.14771226594856474,
        0.6208439928768561,
        0.39720338499288477,
        0.5504428345702399,
        0.4141838727432871,
        0.3618010598062301,
        0.622233786981059,
        0.647155515264008,
        0.41151777841891574,
        0.2795246213871638,
        0.9274255026805538,
        0.9170501379330265,
        0.48445430133823747,
        0.4027277199255848,
        0.028094852941788154,
        0.25458599319783815,
        0.17599379986790986,
        0.562598133159926,
        0.5441038422888155,
        0.5459567646117136,
        0.6022304546509714,
        0.5343628277810766,
        0.46069467989411855,
        0.6160079766466329,
        0.45791237748064484,
        0.6817568428277462,
        0.13087018058186986,
        0.2861889119948412,
        0.05135468041607997,
        0.15140551046471956,
        0.20726622430721064,
        0.21185305555577988,
        -0.026305815142221134,
        0.3434163720513306,
        0.16785224540310917,
        0.12599064572019708,
        0.19688635704311358,
        0.21485952293380822,
        -0.08370983676073603,
        0.9397312765740531,
        0.871833736486781,
        0.859960510657023,
        0.6910776264661226,
        0.8234040058463198,
        0.9384375218742849,
        0.7985985169844528,
        0.6637240367187434,
        0.8144681264146804,
        0.9000706991151625,
        0.5213279471112946,
        0.3878659166181278,
        0.49317275391530585,
        0.3533456071967759,
        0.5554174718617724,
        0.8250717686190439,
        0.8447376627448032,
        0.718395093004038,
        0.8912153163063308,
        0.8089232430319013,
        0.7646347265749592,
        0.7924406740801752,
        1.0650690160031182,
        0.7353592716687065,
        1.0736006938473577,
        0.7611505928977835,
        0.9517877559784017,
        0.8363957597981844,
        0.7106047455232907,
        1.1420246690809943,
        0.9206627272523198,
        0.7131529283922197,
        1.160800577945818,
        0.9912807372102322,
        0.9258033182707207,
        0.9690436330625243,
        0.8438573867601905,
        0.46528017018941126,
        0.5468298730680666,
        0.5899845320557021,
        0.3546591127191165,
        0.36789331191375146,
        0.6655888346993762,
        0.47427928193400426,
        0.34053980630337927,
        0.5474331045350382,
        0.13432531987822757,
        0.1994823192830159,
        0.05223819429154545,
        0.009649267536627823,
        0.004061622345737581,
        0.13078495071317323,
        0.16434704519896012,
        0.4429361775181133,
        0.5171539214047579,
        0.8239691063466067,
        0.9550339847560116,
        0.9429747431342161,
        0.8202121900870479,
        0.8245319569928321,
        0.9843400615037154,
        0.9916561169404398,
        1.081568875765288,
        1.1207604711012304,
        1.0782006911067417,
        0.14349862938753058,
        0.4463461808498373,
        0.46374567583942344,
        0.6997713785933466,
        0.5086984687036714,
        0.5711627802581258,
        0.39054320975632373,
        0.6628526252750804,
        0.98904328740991,
        0.6883758681721464,
        1.1168419400548864,
        0.6139608129368557,
        0.28125757511402544,
        0.39669910559638016,
        -0.0148508145232012,
        0.24479208834480692,
        0.9103998703036525,
        0.8585839881739143,
        0.13945236337524697,
        0.07142828718804062,
        0.18829666035521234,
        0.12493094901044594,
        0.3577355253360386,
        0.38150143189918506,
        0.5538510077156743,
        0.5338438373260742,
        0.49792585359793096,
        0.40765740447545806,
        0.4881434269452926,
        0.549917357448659,
        0.13511092383691709,
        0.10893976526174265,
        0.06531369121359715,
        0.3766365041103355,
        0.4721584632404226,
        0.7712992464473281,
        0.8285588862348275,
        1.2414668852849187,
        0.8124953246859701,
        0.74143475793978,
        0.5401214223694651,
        0.5347233889470909,
        0.5244314054801538,
        -0.045994549809546925,
        0.41517687093301225,
        0.11089161117622871,
        0.28503615590752623,
        0.9433751314258524,
        0.7945884536774058,
        0.7982697892339509,
        0.8205647396966909,
        0.9449390100079252,
        0.6236133149587327,
        0.5583769392129652,
        0.4501250147972931,
        0.97598458699871,
        0.728346074056629,
        0.136159088191081,
        0.08226425326375587,
        0.19531899062683283,
        0.200455238329872,
        0.2722177578723366,
        -0.033695694974453703,
        -0.039465856688464855,
        0.2804576945421737,
        -0.07325013199180698,
        0.016215923217433894,
        0.005743226293316739,
        0.09802860015657834,
        0.2548544378235852,
        0.13957544687303963,
        0.18654446636066194,
        0.9455486145834535,
        0.8528903999707311,
        0.9482729591280966,
        0.5221035442784546,
        0.524649761783843,
        0.40296247498005805,
        0.4492220209693199,
        0.820162003913238,
        0.7713881435282549,
        0.9130092674326244,
        0.9328266536495788,
        0.8829460069217852,
        0.7195415932248755,
        0.931461121746286,
        0.9293348488846608,
        0.5536775738733225,
        0.5320428382103224,
        0.5431073043440531,
        0.5493851104420366,
        0.45399051019592174,
        0.08550211017466645,
        0.5049745698432548,
        0.39259235951100224,
        0.9127215687202623,
        0.9471632775821961,
        0.8956513778217267,
        0.968841279402663,
        0.9851396250285864,
        0.7817141405812895,
        0.8762716352309531,
        0.8044978913923067,
        0.1693479825114805,
        0.09212226946235365,
        0.18163880149080508,
        -0.007038529022686966,
        0.2258065389747119,
        0.09130418730467572,
        0.9002236074040468,
        0.7576832205763905,
        0.45699354275375936,
        0.5156995480397071,
        0.019652925246288196,
        0.23782478800569995,
        0.30270690963901503,
        0.08511247710258701,
        0.28177962968015646,
        0.8792114229617582,
        0.8554565494287416,
        0.7617076787549818,
        0.7810579578900709,
        1.0153333019190918,
        0.8808653509580084,
        0.8308093808439528,
        0.6340247761857905,
        0.7746705719271285,
        0.5211995822941247,
        0.048709663204776855,
        0.20451136253695032,
        0.11842407310624335,
        -0.10247707263105932,
        0.2862672312045651,
        0.3551494698117584,
        0.17840545200930785,
        0.13793663836233144,
        0.11280491225006606,
        0.05283425809701808,
        0.22919702567254893,
        0.21935237365627108,
        0.2705744063729937,
        0.08405503404476236,
        0.04360140591408642,
        0.20308904722665416,
        0.18207747907395297,
        0.06753059835853406,
        0.02800254030516643,
        0.16722562660388285,
        0.18406382336970953,
        0.3783182314394688,
        0.49886681127927035,
        0.37395958184556727,
        0.22062602738095316,
        0.09558699580007164,
        0.06897644692081782,
        0.1417470497270383,
        0.07548525235628532,
        0.06955658958364354,
        0.14778319887101515,
        0.3737075257170656,
        0.6724733351597655,
        1.008643126157313,
        1.0313856011825437,
        0.9650977701055774,
        0.6665496213363932,
        1.063600235595688,
        0.7497164732410235,
        0.07368530589148578,
        0.907812356807876,
        0.7996222925138982,
        0.8547807075058683,
        0.9765021179357211,
        0.8337119368385665,
        0.8799242800513886,
        0.3543386917851984,
        0.4152769985820963,
        0.4848252410241278,
        0.540355677799701,
        0.4960179424256273,
        0.14474025564722434,
        0.23206453779581734,
        0.24970908336427156,
        0.4944374646049436,
        0.6084763897814569,
        0.4878837863302458,
        0.8373681043925214,
        1.2287694398930356,
        1.0077398350163984,
        0.8215835467207161,
        1.0220569134982536,
        0.3663591843916558,
        0.5208040560869437,
        0.45828365819983685,
        0.4667117205580026,
        0.8565690426547874,
        0.9458774495576983,
        0.7231151618380874,
        0.6436928334690698,
        0.2655915500012646,
        0.5772458259031412,
        1.256556878674443,
        0.9350481331261518,
        0.9752249734189326,
        0.7369698187548566,
        1.015235616704348,
        0.9577188910090209,
        0.8656181613078707,
        0.5439029655984368,
        0.6201775127624516,
        1.1942477687297202,
        0.8234378341579932,
        0.8665380806553217,
        0.7799388643476507,
        0.9979182437805362,
        0.21327735153716024,
        0.18553052624878622,
        0.6602558694708556,
        0.5406516440978538,
        0.4592954889102067,
        0.7867340385245959,
        0.8084015670009146,
        0.9518173067367192,
        0.7115546524474001,
        0.5814443402643705,
        0.8552064756063623,
        0.747218717069086,
        0.8253843460521345,
        0.7953696903752729,
        1.045388505287528,
        0.9451964235587188,
        0.8649157043290502,
        1.1247286884050527,
        0.7926134562055939,
        0.9009289653673461,
        0.763705442112867,
        0.34858243915164944,
        0.07374126430544753,
        0.1039957112677833,
        0.16137300021930373,
        0.5390392414799547,
        0.5315301047024182,
        0.2355475308488335,
        0.6502790766799762,
        0.7942287638644236,
        0.9066757114761906,
        1.1164254495112143,
        1.0029716748690578,
        0.9927545966563022,
        0.8184087601723049,
        0.6784587190313651,
        0.8888247385430798,
        0.7740381736632351,
        1.2096734950457102,
        0.762789132450068,
        0.22622723078398183,
        0.144479309057598,
        0.11089077351254434,
        0.12778946129285673,
        -0.06679925262783719,
        0.16027757656785968,
        0.24499587575931625,
        0.10018533862819062,
        0.11517710210068048,
        0.26817527603868796,
        0.8960874022032677,
        0.3619032691821653,
        0.46677438605179594,
        0.6419735456992812,
        0.8195821555697327,
        0.6852403697677805,
        1.2335013994312292,
        0.8651828409567881,
        0.19634322756427167,
        -0.10914204109553893,
        0.11612407018340536,
        -0.11064825391948653,
        0.2536772283733922,
        0.27896649285350567,
        0.19836936736734373,
        -0.018382428850518766,
        0.2906200075641487,
        0.29976242845394047,
        0.24013478887763845,
        -0.009941334612625976,
        0.3698884031243465,
        -0.009895013440430306,
        0.020692459807702585,
        0.18935929309231356,
        0.8087466245881233,
        0.43391956964714157,
        0.5174354205872372,
        0.49704209368237234,
        0.3531403562705912,
        0.49503486575897604,
        0.8570559305458519,
        0.7046636730173694,
        1.096507860732705,
        0.7488126963096853,
        1.0286188094069206,
        0.7762813433207144,
        0.06168900421225616,
        0.15029234526730254,
        0.16547244425440688,
        0.3309287399561015,
        0.25995915271527736,
        0.1219546313803007,
        -0.053453801662122435,
        -0.024431043104867822,
        0.18852711599414027,
        -0.19825435237455072,
        0.09080827942581632,
        0.18776718080567095,
        0.147994261942219,
        0.055736477253909116,
        0.16780310658107084,
        0.12609767642191838,
        0.10163536786826523,
        0.13241237249645094,
        -0.24553425516808594,
        0.2350361066854454,
        0.01359634526943162,
        0.19904842691822938,
        0.28912560515888885,
        0.1255109172803877,
        0.26672585383306796,
        0.9740406653326125,
        0.5100576228141958,
        0.5146442234120415,
        0.5119470846146926,
        0.8905299420795327,
        0.781519075122242,
        0.6147606700097186,
        0.3370158478383634,
        0.46274929038516927,
        0.22575259720280513,
        -0.03247628447306045,
        0.2531042824774883,
        0.14040872110689362,
        0.06174117885401983,
        0.0043633979364888316,
        0.10630326286672172,
        0.062289777959249955,
        0.5249504677991309,
        0.18225664053290902,
        0.14926812406897452,
        0.5103748942614489,
        0.5059749500428125,
        0.5753088503949576,
        0.5152036942799458,
        0.43020663136554377,
        1.0343444374767576,
        0.9520192996674066,
        0.6506823234171901,
        0.7829765103820913,
        0.7786664866182332,
        0.5776721161979421,
        0.6174417976562929,
        0.502416383040794,
        0.3679991517889407,
        0.5648920861395553,
        0.7346157779731993,
        0.899968940254949,
        1.120346240715207,
        1.0981861489202336,
        0.6967434940133663,
        0.5201414842974447,
        0.5122969497210353,
        0.6349911666301747,
        0.34963988316885425,
        0.37767684379910876,
        1.0493420867454077,
        0.8647994538802609,
        0.8935107693371075,
        1.1249911045650829,
        0.9476331119284691,
        0.6063358920834306,
        0.8413771963736302,
        0.10932146541229043,
        0.3447288330397181,
        0.3079683988653575,
        -0.08870802335827023,
        0.1836018988284738,
        0.8334723658715948,
        0.7512318882821212,
        0.7857752106442484,
        1.0253866768454005,
        0.7815978166229582,
        0.9037926156950977,
        0.8296588807227515,
        0.9864566145741207,
        0.8757641586093977,
        0.5995978163114981,
        0.6451055727690684,
        0.10918316206659859,
        -0.2803596371442018,
        0.1824650379969022,
        0.050535384616079225,
        -0.04220878576258169,
        0.057846537323440715,
        0.4921150872995322,
        0.9473990226402917,
        0.737073715995516,
        0.045443548529862654,
        0.2753272406231697,
        0.1968312841426915,
        -0.2877868318066027,
        0.8467527259980672,
        0.07109817927231997,
        0.007396873152932995,
        0.44897286588706514,
        0.3645009479728299,
        0.4462875003820803,
        0.11275514961888285,
        0.1725319792166086,
        0.8066184695384095,
        0.9174004139818098,
        0.9216626987698504,
        0.05528167218225191,
        0.3661589103485108,
        0.4412217767781786,
        0.5241282958498544,
        0.9918377529017686,
        0.7782985819410662,
        0.9673982493785318,
        0.9006467424108132,
        0.581580119233012,
        0.800711301686464,
        0.7454241143683823,
        0.33526434683118045,
        0.4579551103710713,
        0.6711869751986936,
        0.5138782191633813,
        0.3601895314571069,
        0.4594501125692278,
        0.5344735849672732,
        0.6401582347584575,
        0.5605463177326169,
        0.2975975513574485,
        0.6355812237142693,
        0.38623738557839804,
        0.5501394710882191,
        0.5821712999529358,
        0.6021526219855067,
        0.5659812302767769,
        0.8634317542738126,
        0.3634094258525264,
        0.052359840359576824,
        0.021357092177802843,
        0.20019706826519967,
        -0.23154508647669014,
        0.2379787773067035,
        0.017225617344110742,
        -0.056859035877927906,
        0.09830808186346954,
        -0.4460406281379051,
        -0.07538197221650336,
        0.27270738963983204,
        0.49776910475263125,
        0.8864086034323588,
        0.5484752094133855,
        0.8310606102685171,
        0.9218395940952725,
        0.717672010808732,
        0.9028913216621907,
        0.9609180657854942,
        1.083995017880131,
        0.9658046319210792,
        -0.26135058250436727,
        0.12082421019153763,
        0.1375351130786245,
        0.06233836850263505,
        0.21369599126148803,
        0.14769657091194954,
        0.24745649196567562,
        0.2669725516991075,
        0.144470462503602,
        0.05961634501809664,
        0.24143930957028625,
        0.013285792258682032,
        0.2620527834174474,
        0.06209802657359955,
        0.859106815016105,
        0.8423461637261599,
        1.0699618275193028,
        0.8787822185785036,
        0.7906640928938247,
        1.006742770490595,
        0.987459510130155,
        0.8205231641527196,
        0.9546180531932841,
        0.5633494725470014,
        0.493161202692696,
        0.22752545469822313,
        0.16687779076021114,
        0.796583067926572,
        0.7937702609830829,
        0.7816725193093115,
        0.6971591606418391,
        0.9337299519691674,
        1.1928334004616514,
        0.8216323483928096,
        0.5275610902497387,
        0.8014185040519328,
        0.8411681738396014,
        0.548661126686539,
        0.5379829864619765,
        0.5095980782436457,
        0.4751348696671455,
        0.5000144709830897,
        0.609437490418984,
        0.14829645506948197,
        0.15400833416730655,
        0.12061527999489985,
        0.025404087791900395,
        0.1155752506097164,
        0.1592902595164896,
        0.05988231169393508,
        0.7833820982632613,
        0.794337374171831,
        0.7942581796765992,
        0.8867511668233043,
        0.7304639216368116,
        0.8180398213762412,
        0.8916576347281041,
        0.56628913446585,
        0.5184009823902894,
        0.45933487760032893,
        0.19040607666571147,
        0.1858895462677911,
        0.2155317576135804,
        0.6711259732130804,
        0.7848494881648895,
        0.07040186485399492,
        0.08906813565569616,
        0.2864716014916288,
        0.26572503120268165,
        0.09315253626101248,
        0.2779384171825706,
        0.14093798721628387,
        0.22386485408222404,
        0.572583149658024,
        0.22448327608254226,
        -0.008758983915017332,
        0.13873594062388533,
        0.09729775214277354,
        0.24393888477835102,
        0.10769067800229869,
        0.06232554004794255,
        0.09982252596990378,
        0.3006661276078238,
        0.2808177318478266,
        0.4227964083821217,
        0.5049914318816434,
        0.19555525450011862,
        0.4798701969240081,
        0.10657999660337678,
        0.14767644985032663,
        0.7490927412482604,
        0.8767366008050862,
        0.7356305954499399,
        0.8164946318465309,
        0.8334989003754169,
        0.9062742341233858,
        0.9466637919849242,
        0.46271933856676944,
        0.5647648611111165,
        0.3555229753889331,
        0.45123811531419966,
        0.5465698792949027,
        0.7548355428696244,
        0.9512366546828575,
        0.8098570512425928,
        0.36027656394330493,
        0.6221752194527816,
        0.9436218591916039,
        0.7652321486231569,
        0.872567803603655,
        0.9472155037714607,
        0.7654976670916702,
        0.7724022751289626,
        0.8331928411678834,
        0.8048181562815147,
        0.9280175779977956,
        0.6883379035422492,
        0.2878804776638839,
        0.061616092341922724,
        0.16697642899856935,
        0.4801256984304506,
        0.5154347765814209,
        1.0265079470978724,
        0.8043687368959541,
        0.8321937008762746,
        0.7617818443238122,
        1.0260561559207582,
        0.7663133607242718,
        0.7349047921252053,
        0.9098346298588809,
        0.8763187111276173,
        0.9606217658388543,
        0.8544342626929325,
        0.8038777577115497,
        0.8557767047680084,
        0.6567701173036259,
        0.7236721376571732,
        0.6643318290175559,
        0.9502665841138749,
        1.0061407838360976,
        0.28090597444575566,
        -0.01153945051382531,
        0.21829510310612568,
        0.18676074678195081,
        0.1512974931093161,
        0.8899731681650215,
        0.8913728325930091,
        0.7855913056065698,
        0.8075246860803005,
        0.7766302445567335,
        1.0924874906136666,
        0.8336747280377521,
        0.7747149808321957,
        0.10767351910289143,
        0.48842131585374615,
        0.2036585341348486,
        0.22499647428233727,
        0.1268363096023121,
        -0.029080459767801787,
        -0.019528365809798307,
        0.2038237230930883,
        0.8213823042659326,
        0.519933269723147,
        0.4165252645718419,
        0.47757953678186066,
        0.41883138600977576,
        0.8936452195473407,
        0.8633477050887418,
        1.0785724228000928,
        0.9019515084295517,
        0.10667917651248232,
        0.7439916283632741,
        0.9080918404083194,
        0.8058666886413552,
        0.6751997903198138,
        0.4370181307462207,
        0.7070869492468285,
        0.8126249554762869,
        0.8242611956065965,
        0.15931802926867422,
        0.24643064756251243,
        0.2528998474321355,
        0.23704393460104486,
        0.26659683703346604,
        0.13413287369259322,
        0.7354377187297959,
        0.8999601028875065,
        0.9729981422978611,
        0.5386678611096873,
        0.5990502058736941,
        0.5583010205366111,
        0.43159403082858444,
        0.41661609348410594,
        0.5424947846352861,
        0.18764542017490632,
        0.14222075055013775,
        0.08358431093322359,
        0.8065638201437834,
        0.7405279977888363,
        0.13772439733759848,
        0.14179934409962486,
        0.1086191076651156,
        0.4452284288127732,
        0.5058849693652814,
        0.1671287342849255,
        0.15420570791515475,
        0.1532464292796217,
        0.08365929418586403,
        0.12767597305426662,
        0.120442567327926,
        0.08543704864436369,
        0.06293048486322755,
        0.7999136709597557,
        0.8398360083334624,
        0.8407784314182581,
        0.8070853807427418,
        0.943262443327164,
        0.805194623920195,
        0.45128009326769414,
        0.4536030288885132,
        0.41665709313248833,
        0.4322310258705747,
        0.3892151908705447,
        0.6014401907532384,
        0.49645211158808605,
        0.26682046758023087,
        0.066688092760541,
        0.023243453281345448,
        0.1462606357394323,
        0.24488452390459192,
        0.10142325316720444,
        0.0011856821629169954,
        0.2553031890160249,
        0.17509983307282273,
        0.20004241358095273,
        0.10829108590314268,
        0.13601280228733018,
        0.09414973513158376,
        0.4104427374304146,
        0.5388802916766766,
        0.5081648142571672,
        0.4535492789275586,
        0.4134910803264525,
        0.3336082125453008,
        0.9089805091314129,
        0.909864929804033,
        0.8079256591868713,
        0.9626137423276131,
        1.0453416860082687,
        0.8032221016848119,
        0.24359996109520304,
        0.48866161369535643,
        0.5245581128353604,
        0.48627823181365293,
        0.5493225287594152,
        0.33094183709387404,
        0.39743776825658583,
        0.3988511565748081,
        0.47220749909910753,
        0.47575747333398627,
        0.8742822558170598,
        0.5974395935415616,
        0.9218048021017667,
        0.9115955786403293,
        0.7954883267067423,
        0.8167449860705247,
        1.0892746121710437,
        0.8011172080347843,
        0.619262452313458,
        -0.015912060702255718,
        0.22079774802560287,
        0.19585434722484435,
        0.2107159612279499,
        0.81659020024036,
        1.0052209848950182,
        0.7557941110804607,
        0.7168033346838765,
        0.5826335232344123,
        1.0947590214302976,
        0.9004034281268217,
        0.543190991195059,
        0.8109256946439058,
        0.14653954534570876,
        0.14340619165871088,
        0.15661661076729277,
        0.21530136329499466,
        0.23653412835149806,
        0.8737955121804639,
        0.06852792632069044,
        0.7517990427399657,
        1.0008899597571699,
        1.0241045405630826,
        0.47113874511850395,
        0.4175481336814686,
        0.5192194688321977,
        0.451998048298253,
        0.5528869170317444,
        0.5758763475838127,
        0.4515923059293419,
        0.75722486806923,
        0.5554346693221645,
        0.48265562301919374,
        0.6511662426780256,
        0.0858980412328386,
        -0.09898560116326797,
        0.3289981311409998,
        0.42143768202777276,
        0.5617124721268391,
        0.5275796644000135,
        0.9134835105816009,
        0.7752563034578475,
        0.5018615613458973,
        0.6648152297923988,
        0.7444150012589598,
        0.6651525545428127,
        0.582380293447989,
        0.4795601217774079,
        0.5718632336391914,
        0.37171842563187696,
        0.18322588125145997,
        0.18258016368606525,
        0.1559714543853603,
        0.13534329124013833,
        0.13143402892714345,
        0.18083175786483105,
        0.1296173720028355,
        0.1533465136275845,
        0.10828332977508268,
        0.08625092656022008,
        0.8607565219231831,
        0.814878178464225,
        0.8621290339641418,
        0.7659493457132733,
        0.8583419311720275,
        0.213085205336973,
        0.3115390925411995,
        0.45550360606477325,
        0.5366445627854292,
        0.26241123455135085,
        0.20562223717440328,
        0.5526193007129319,
        0.4499242482872419,
        0.31669905618334593,
        0.039414541135857,
        0.09091657966256977,
        0.0942847687392394,
        0.11183549282849022,
        0.12937439223228345,
        0.7878970561707558,
        0.7666127109071929,
        -0.07997744829279647,
        0.2219019757180002,
        0.24464550005034555,
        0.1850342529101604,
        0.25506515373147615,
        1.0132723512908512,
        0.9124029147865548,
        0.8847546238995236,
        1.0006783685739364,
        0.897599723896897,
        1.0720774982835568,
        1.0224556456077345,
        0.8912404350171811,
        0.8909979164954568,
        0.884734155488735,
        0.8967100104154361,
        0.9589256800680376,
        0.9463782583798678,
        0.9100694203101113,
        1.0677950647750865,
        0.711121311759504,
        0.2024780056958275,
        0.07891145721527902,
        0.5341193266919583,
        0.5359942132991834,
        0.9621172204586429,
        0.7732652203005687,
        0.7625610047598319,
        0.5628917185106325,
        0.7772808339340062,
        0.6164294608025371,
        0.32507055788011296,
        0.587331882155486,
        0.5266339511114677,
        0.5422325033999956,
        0.5419175289554405,
        0.655401777442412,
        0.7702514483220179,
        0.20795906881023055,
        -0.06783314960593441,
        0.23706257346716852,
        1.0592308170298537,
        0.6913736245503664,
        1.1771758332607867,
        0.8226833111343257,
        0.7460335900502595,
        0.7959592760569805,
        0.8429319387887598,
        0.20558338064549658,
        0.672489182292556,
        0.6634965516244846,
        0.7797184580641803,
        0.6665752521574294,
        0.852148016082738,
        1.1247608157830677,
        0.926963404560904,
        0.8522725573384583,
        -0.06823336128862399,
        0.07546769419925502,
        0.23125522754133007,
        0.3325589943388721,
        0.5199666148585748,
        0.4640795461126285,
        0.4772556513812325,
        0.7051956572930763,
        0.8851945545398188,
        0.514370878580345,
        0.4053796357837203,
        0.4489255221393488,
        0.545004817119296,
        0.48677110509116356,
        0.4924322895454817,
        0.721566060054542,
        0.5345153436171627,
        0.7413466022468523,
        0.8943088347731433,
        0.7986975926145801,
        0.8861728022135141,
        0.834029137210431,
        0.553536036967803,
        0.5395451920775088,
        0.5286688370540272,
        0.44832629837615107,
        0.53796170780588,
        0.49409988836166424,
        0.5545898352359221,
        0.8280205678316657,
        0.6460600673541284,
        0.9416248277945886,
        0.9418374267110894,
        0.9835284212705521,
        0.845744623019748,
        0.7940617994413395,
        0.9232272243591576,
        0.35710855349291426,
        0.41358670977819506,
        0.5071458978062081,
        0.11282146444276117,
        0.2039279151513982,
        0.17754404506439248,
        0.4148764571731252,
        0.2334753187914988,
        0.18131171000979143,
        0.06911676686576385,
        0.34350507734941793,
        0.1965629347257746,
        0.8680820976638378,
        0.38795000124293,
        0.581037374117948,
        0.9290576726250415,
        0.7264901083980027,
        0.8376989019309304,
        0.6816329960755344,
        0.9097615225911498,
        0.9102979343064809,
        1.0254401517654865,
        0.5657378638212369,
        0.14276481206008798,
        0.11938928685321472,
        0.21205659221216425,
        0.7668839866175662,
        0.8458279629640906,
        0.8444655505968091,
        0.8661163028962245,
        0.5886776350561587,
        0.7607305373406443,
        0.9025658688063191,
        0.870688962550354,
        0.7573278138716543,
        0.18393741035960912,
        -0.04169682744160139,
        0.9282608505721487,
        0.9860867908561508,
        0.1773763205434762,
        0.6150309946556634,
        0.288261926965096,
        0.28462286292088745,
        0.025972632221131838,
        0.2195168643109735,
        0.7725482889798096,
        0.8800040271984192,
        0.8602673545379291,
        0.4754679258905264,
        0.557334695721548,
        0.728980969539863,
        0.9035887518807769,
        0.8465233510412129,
        0.05406263024146153,
        0.11217161178030678,
        -0.15816036534279912,
        0.030523603273912903,
        0.29838500644914767,
        0.25341402772062943,
        0.19091140193306486,
        0.019975336709038165,
        0.6093985519073553,
        0.09448828976752005,
        -0.005769508402223026,
        0.10628992095282723,
        0.8578825878470181,
        0.8273800888084817,
        0.7533989246582494,
        1.3830998671148933,
        0.9237042757304205,
        0.4868054545830596,
        0.5368883153653833,
        0.5965121275008809,
        0.41374091627045767,
        0.9354908241050742,
        0.5995005244371958,
        0.6125658591133607,
        0.43905443326967053,
        0.8259142109855527,
        1.0136815541236086,
        1.3560090596785017,
        0.8860819278606488,
        0.9866058513826846,
        0.6988720398761928,
        0.7633382333131675,
        0.9479915569525705,
        0.9886639718798619,
        0.5183345082416767,
        0.33550645737119517,
        0.4274366898675036,
        -0.02878945022939945,
        0.1424435371600773,
        0.09677196035228261,
        0.41603514047898105,
        0.16117598719563808,
        -0.061872529442119024,
        0.12233293012211101,
        0.04350702282138687,
        0.20541720173944442,
        0.035244635799003825,
        0.1011513226729967,
        0.9150804167709764,
        0.8642482605982186,
        0.8725766240386679,
        0.4447442904026898,
        0.10179308555682583,
        0.14197392543213108,
        0.05750547308304241,
        0.22802868126325673,
        0.01764592571056366,
        0.4272890613882783,
        0.4395676525591201,
        0.3906003688641914,
        0.5336217897810689,
        0.5098505463805881,
        0.6182808279977976,
        0.6704362316666597,
        0.5656807737229065,
        0.21850419955513883,
        0.25430787433412416,
        0.926993803665614,
        1.208237896037416,
        0.7753019818553891,
        0.07667954698129709,
        0.9815736865117217,
        0.8582836626607142,
        0.5520771851901197,
        0.5992653161484789,
        1.0209441909164805,
        0.7593095660120737,
        1.0318536187123413,
        0.8314953720515234,
        0.9074288659163385,
        0.39143592073709216,
        0.678671065962439,
        0.35897741280885903,
        0.05217517544361352,
        0.17042428106024077,
        -0.0830108188295594,
        0.23261214841543498,
        0.08010823483031992,
        0.14314888274702806,
        -0.05406073798182573,
        -0.029652758948697455,
        -0.08265896457902666,
        0.07706845642427052,
        0.791602602904664,
        0.6424858276524126,
        0.47910454214766934,
        0.5707140435368374,
        0.4243852462918657,
        0.4975656168548455,
        0.6052632570105576,
        0.6004438401739582,
        0.4110372385855495,
        0.2389362305355152,
        0.052041637588189096,
        0.13868185916538936,
        0.48065301671843746,
        0.670904345100643,
        0.69684906852905,
        0.766981834223826,
        0.7794474041742178,
        0.669052801542907,
        0.4552948148884972,
        0.9055850155456078,
        0.9261918135752784,
        0.09633919749445372,
        0.17058439806535208,
        -0.07631506754762787,
        0.14285664716996738,
        0.19514656437422803,
        0.36576614978892613,
        0.5862117590183358,
        0.4304843414677544,
        0.6303313080772888,
        0.5251272865381399,
        0.13888828508632556,
        0.11786557632894974,
        0.16429404390129085,
        0.24530549724009362,
        -0.06720839532536506,
        0.25072644231185404,
        0.17631323298603005,
        0.23134369214918896,
        0.25475625673499186,
        0.08494194341833657,
        0.012812774677861115,
        -0.046170817190424374,
        -0.012572264755339943,
        0.11629036706266366,
        0.08468233131000445,
        0.22772585854049882,
        0.15276790681936336,
        0.28391165576844957,
        0.5396380875399532,
        0.39711024798050026,
        0.6414695263793115,
        0.8108371436717342,
        0.9654359477070003,
        0.6454669333693713,
        0.38741563075104585,
        0.4497473550680584,
        0.4008621148905439,
        0.5083029196114727,
        0.6357445016317562,
        0.5988417466868806,
        0.6191657137595642,
        0.5199469994131329,
        0.052925468931249546,
        0.2678826880855503,
        0.12964499043980582,
        0.5000663802105031,
        0.5183898877148371,
        0.6006099377535546,
        0.7569017371087066,
        0.6231838876515204,
        0.4519177166368156,
        0.470037159194805,
        0.5301885724355975,
        0.5547940446411028,
        0.5263244779305589,
        0.5231484757535241,
        0.3786983273792719,
        0.43138407100368925,
        0.8115079678718997,
        0.8524366727514524,
        0.8875287718518441,
        0.8597907830191363,
        0.9938939220657104,
        0.8142151540589868,
        0.8761410493472432,
        0.9375959585909458,
        0.7779704586105924,
        0.6812049955853793,
        0.9437653591566814,
        0.8292591929166795,
        0.8866166171321979,
        0.8121448618297564,
        0.8758535938079102,
        0.7076178717153083,
        0.7607771396258564,
        0.871369187319875,
        0.7845936526435139,
        0.901972261909139,
        0.8858569149684798,
        0.8852341403314791,
        0.8876629333957395,
        0.7681608456298693,
        0.5012202663882517,
        0.46848801933105716,
        0.5137690966657782,
        0.4470104441616484,
        0.4403230247840717,
        0.4526369650067758,
        0.6217717195336718,
        0.7906125063867544,
        0.9061689651141938,
        0.8097428497644703,
        0.8315224521629059,
        0.9405230772761619,
        0.8464441714587573,
        0.7277079089371913,
        0.8577870082410815,
        0.8423031190215698,
        0.838573025797335,
        0.9098136076360912,
        0.912667829420899,
        0.8335624177839565,
        0.7823599598001542,
        0.9153255007488935,
        0.9813584808579731,
        0.9081477064721052,
        0.8761060127472589,
        0.9228158639145153,
        0.3372103705603136,
        0.4969246261716555,
        0.40152148622999667,
        0.9459495488952369,
        0.8837328552517428,
        0.7569263027375444,
        1.0442205668753397,
        0.8664639939570205,
        0.7919739668882346,
        0.5031352070015674,
        0.6089858981327014,
        1.025134385729302,
        0.8178740974202688,
        1.0476864876188612,
        0.8539855966648635,
        0.7690119130714178,
        0.24479825312113893,
        0.2258596123845853,
        0.8607974675192986,
        0.9942851952413494,
        0.1661551464950676,
        0.42128734418252267,
        0.5600191710674829,
        0.37259921683016817,
        0.5567613314973464,
        0.5023490510163592,
        0.7646027360132691,
        0.8149027003286586,
        0.48322517554891925,
        0.37953388229765606,
        0.5394287377547445,
        0.5521150297009167,
        0.48707331474171744,
        0.20424774680649144,
        0.1677280535511192,
        0.5736495019603356,
        0.38944879956667977,
        0.4507520914690213,
        0.5461394251284517,
        0.5365343633819257,
        0.3797561984446682,
        0.5252640408677138,
        0.5132735099921578,
        0.49568634607459905,
        0.18446149927972336,
        0.20783698209338813,
        0.21713100395309184,
        0.2722713013961481,
        0.032129889137991814,
        0.027094763725734747,
        -0.13652651324427442,
        0.11710495228287636,
        0.2722250201873216,
        0.49423531754882877,
        0.8101292035669057,
        0.8895925447621352,
        0.9064325387076428,
        0.811515945473482,
        0.8740723283324772,
        0.7471812619160619,
        0.6639452738853526,
        0.9563572824106871,
        0.7466721344444425,
        0.8637009818138346,
        0.8589989938873392,
        0.9153544512250784,
        0.19299763772283504,
        0.2820625551113448,
        0.9205063747384952,
        0.8390603008195132,
        0.9853162312280487,
        0.8512037163279139,
        0.6405008995412373,
        0.630666896731533,
        0.364623426848185,
        0.0888790938401942,
        0.7907987075481614,
        0.8566237079213942,
        0.8136101264222898,
        1.0439640852328627,
        0.16781413827363914,
        0.29520218389348124,
        0.08304914859171157,
        0.04651655049827375,
        0.1315809822376821,
        0.2687322917751059,
        0.22775732426385462,
        0.20618408264613586,
        0.23010765253882723,
        0.12664443450210852,
        0.16781056687303647,
        0.22725251086798412,
        0.03173781479930157,
        0.1310323313401291,
        0.6102874608760974,
        0.45967978109822993,
        0.47581385122079406,
        0.5527908388204686,
        0.4309771780535368,
        0.5339444597267583,
        0.5679994411952775,
        0.47824176605003155,
        0.16215194089321183,
        0.09325240115691107,
        0.4348749658530235,
        0.6225028576472482,
        0.5017397390481992,
        0.44580433951934534,
        0.5593579831058205,
        0.4807493483976082,
        0.5474521470873464,
        0.560584904002204,
        0.456201864050728,
        0.506057831189189,
        0.48356728261882403,
        0.4202812612272157,
        0.4901851895479826,
        0.45077212151073076,
        0.13625647801661078,
        0.7665033442193437,
        1.0160299640084633,
        0.8398794043979476,
        0.8254384928752855,
        0.9289873725738168,
        0.5085570788829283,
        0.862673958444374,
        0.775747631252802,
        0.8934763593846962,
        0.8737559904845376,
        0.4324884293024927,
        0.830986146585523,
        0.9093054854358874,
        0.19279812922464012,
        0.02330413155385424,
        -0.028251787151734452,
        0.045949037013583584,
        -0.052777742728437084,
        0.26297107698042715,
        0.13914726995577936,
        0.7773163253913716,
        0.9585661784288272,
        0.9583598812412445,
        0.7729772536442487,
        1.174113908548179,
        0.7679499066374401,
        0.8530950998663682,
        0.9646911924381629,
        0.6824788948657052,
        0.9003401509927214,
        0.9752378689580927,
        0.7249267977729873,
        0.5119001059925765,
        0.49582272422407114,
        0.5266825227875047,
        0.5834707853547677,
        0.19575213486716045,
        0.527523227505819,
        0.5288856552844567,
        0.4648661231271434,
        0.946381193148357,
        0.7827166068810023,
        0.8171545249394983,
        0.8734638021137583,
        0.937237250496617,
        0.8568502739349044,
        0.821743498479552,
        0.77506830659282,
        0.7607055810723679,
        1.0876985884843808,
        0.8711158215714003,
        0.8285556146771894,
        0.9236397984368643,
        0.8201096834351939,
        0.7565621085136907,
        0.8660115908526979,
        0.8500006619750939,
        0.5092057377265476,
        0.5466292398285845,
        0.6843693508907056,
        0.5130830134022338,
        0.36964062405651676,
        0.44761864562533604,
        0.476257604134797,
        0.4992094551066863,
        0.7706149272568747,
        1.0778468561455525,
        0.8664916722066068,
        0.8446079644187563,
        0.8135401793606899,
        0.49323624720505443,
        0.7691915249081827,
        0.8204266023886148,
        0.9326137050144611,
        0.9296211568380601,
        0.7651331215110417,
        0.6829768167409456,
        0.43837680715535926,
        0.5789140903409421,
        0.9426218189941952,
        0.7987941429530744,
        0.7518258585496966,
        0.477700356215892,
        0.7641025650618439,
        0.8405373215559222,
        0.9384408671049937,
        0.7319513715131433,
        0.9219312137676058,
        0.9858818005086097,
        0.3195760911805398,
        0.534889143644637,
        0.3873268062865763,
        0.4345211069846619,
        0.4989137197184825,
        0.18463606252866258,
        0.4902292669642782,
        0.5249964901652486,
        0.4848285897247416,
        0.3945715330321399,
        0.5966236001690555,
        0.4511717560709946,
        0.48456547860561977,
        0.4371298047759118,
        0.508526339105255,
        0.6161558319410622,
        0.5946755926215489,
        0.9346296282550074,
        0.8334160632768134,
        0.9703620945356216,
        0.8786592911619592,
        0.8326543258275481,
        0.6717939253279145,
        0.9960783578114987,
        0.8090124804227985,
        0.8538046884836502,
        0.8321248434103149,
        0.8153004309474695,
        1.0433339648611626,
        -0.093930627421566,
        0.08529081962228097,
        -0.08506614432559258,
        0.25868469303310765,
        0.5572965625837284,
        0.7085291401223153,
        0.41987992128469337,
        0.8309225344500855,
        0.8892724194780917,
        0.8304891551331884,
        0.9767989005573835,
        0.7708445310714062,
        0.9775175051807065,
        0.7718429240527023,
        0.7935418597335234,
        0.36846114123230733,
        0.53626036507609,
        0.5645628284621547,
        0.35593990873016407,
        0.8561934297127654,
        0.8903620088475432,
        0.9331050594882273,
        0.19979263959665713,
        0.18457269506079577,
        0.1353764614819091,
        0.01705910834066777,
        0.13466431258477896,
        0.07382587963176816,
        0.09328257821161628,
        0.5009145093463812,
        0.7914776052809737,
        0.5298518410493197,
        0.1553101434688092,
        0.07804646727402367,
        0.09221310269945417,
        0.7033735250824344,
        0.5920684497181317,
        0.7584523651873329,
        1.0176469284745382,
        0.8389251385395766,
        0.8511223014995593,
        0.8223614641994921,
        0.516279148503321,
        0.5671789028459007,
        0.42409587881212807,
        0.10426909948902083,
        -0.00935945374593769,
        0.857772740707519,
        1.0687593142669336,
        0.793949493767042,
        0.37469069566732366,
        0.3333153419978864,
        0.1811529810324909,
        -0.009508891732273032,
        0.09606922774428549,
        0.23660530466194596,
        0.11511290322188929,
        0.3098952297341696,
        0.0767718458342255,
        0.11251896514093043,
        0.617431053424831,
        0.48097380944241785,
        1.1133924487707576,
        0.7056908410893777,
        0.5257067189415252,
        1.0156102451064553,
        0.7829782866137226,
        0.3862388535045405,
        0.2521565687892604,
        -0.1977579660331519,
        0.20964663219736884,
        0.34019603508432855,
        0.5200941059967212,
        0.6613501336339228,
        0.5990182967431503,
        0.3277744509226921,
        0.41531714589166774,
        0.6647597576009381,
        -0.1590999866820228,
        0.051442821700722625,
        0.2214896382994379,
        0.6396819041342535,
        0.6709848991182475,
        1.181969199136116,
        0.9634328348032991,
        0.7583327529235083,
        0.5818948682659913,
        0.4465107504422446,
        0.5454707715826856,
        0.3902693395239794,
        0.4707698153804693,
        0.5433935756269358,
        0.4665992274766343,
        0.5608054105784687,
        0.49838599810773665,
        0.3686894002545362,
        0.9074956637786232,
        0.19349336875801484,
        0.31693147421452406,
        0.3635416839240116,
        0.12361955773341465,
        0.9263550495123358,
        1.0008337622781651,
        0.49865155188693266,
        0.5305993017828203,
        0.5304530598025684,
        0.5309446753179048,
        0.6823266880589799,
        0.6199022027319878,
        0.33652348605173793,
        0.11260030635917005,
        0.1702651137446181,
        0.6384574481642853,
        0.6358930363229319,
        0.48569428551018395,
        0.7555312288272181,
        1.2017678471374929,
        0.8649037009081496,
        0.4825329565232677,
        0.6634409960924609,
        1.0612804688459034,
        1.0020267562659624,
        0.5222718722988415,
        0.5555275382348139,
        0.8894903102994622,
        0.889268995530028,
        0.9150780859620457,
        0.9596429365915145,
        0.9891202289966367,
        0.9610327216858496,
        0.8362781609052379,
        0.49623929521731425,
        0.33299020094220705,
        0.4324542210292489,
        0.5757462766392505,
        0.25181864609489774,
        0.02325635779231821,
        0.815871534350966,
        0.8337985405538708,
        0.9038265901678201,
        1.0390509281214222,
        0.9640496067415697,
        0.19628004400189705,
        0.003706182505686792,
        0.8340255055710757,
        0.8905529444047915,
        0.8746813427692384,
        0.8886428540698815,
        0.898005238927211,
        0.5953091647733073,
        0.5170523978938736,
        0.45114937223526297,
        0.6457602633601605,
        0.5835573497019652,
        0.5133194718224806,
        0.3702514084681534,
        0.2342992628946966,
        0.3490255621178289,
        0.3621653725133926,
        0.5303407382142157,
        0.5929320544061208,
        0.5326199067826658,
        0.15057871540844925,
        0.09530369512584268,
        0.1973002561043167,
        0.06915883819518272,
        0.21708059044433897,
        0.19422724275408357,
        0.10301968304420837,
        -0.012645950019604776,
        0.19367018769988364,
        -0.06721388675642252,
        0.4692023937352671,
        0.8630506938939205,
        0.8996403683797677,
        0.7723743912871005,
        0.8478002915283327,
        0.7003886585447656,
        0.8517884059721824,
        0.9143586688078372,
        0.8993871420138914,
        0.8327049204488456,
        0.946787492807573,
        0.8569718533236298,
        0.7384988633005865,
        0.524424219611576,
        0.4172878407569878,
        1.0991318359357882,
        0.7032576987097454,
        0.9992572797436344,
        0.6877813345332634,
        0.9628694442831345,
        0.647776254832746,
        0.4276294889718651,
        0.6183080798364402,
        0.3554643141610209,
        0.29938422469875225,
        0.4315678443005484,
        0.5613475591672524,
        0.20262669137018927,
        0.24119105569146476,
        0.9300796664293753,
        1.1665252976677387,
        0.5890378113502815,
        1.1186181780840503,
        0.7767583112233586,
        0.7113577416472058,
        0.6106711007568032,
        1.1630596862197127,
        0.7347552714268599,
        0.7688890670903707,
        0.21277844588084582,
        0.13479978769974993,
        0.1643370121458153,
        0.15365953269235003,
        0.2776700776181038,
        0.22271505006103787,
        -0.060399619028232106,
        -0.21025948351865087,
        0.9458737252390325,
        0.8409209526289059,
        1.0300018872938692,
        1.0481753351274068,
        0.7876812096321835,
        0.16207965534908716,
        0.06800954093883572,
        0.385519439122318,
        0.06101742626182014,
        0.06527673329231175,
        0.32775275445562846,
        0.5616337094672769,
        0.321073951303654,
        0.4564820081238792,
        0.5900546378615196,
        0.5811210739152275,
        0.5288898140776482,
        0.5052665288459832,
        0.3765745096756047,
        0.34118972082122495,
        0.7047435617584057,
        0.21974875202417474,
        0.5680975435149683,
        0.34308452947278334,
        0.5664859152284305,
        0.6173728289739087,
        0.4610755468466919,
        0.19668144780114072,
        0.02261354973626333,
        0.9223156948714941,
        0.18085963726434273,
        0.3550336031750935,
        0.06461369552485326,
        0.5095099885703717,
        0.4629914200058624,
        0.5228263624033131,
        0.26160850019939375,
        0.4830005052387709,
        0.36695780787722115,
        0.5722208197867092,
        0.5236242692876627,
        0.42852366241119283,
        0.4518995722682296,
        0.5550103266909218,
        0.5567048712865977,
        0.5039902244742728,
        0.7497576347877565,
        0.4023429472339355,
        0.5181502287505126,
        0.5320176410669858,
        0.6418611346180327,
        0.5304435398353015,
        0.9700058471201782,
        0.6949361833573616,
        0.9361793401109373,
        0.924625082039095,
        0.8665265436326685,
        0.805967084691646,
        0.8018220491834311,
        0.8212184871631465,
        0.8681249477515826,
        0.8194509418519874,
        0.8077686793758181,
        0.943635544266826,
        0.8486558870680027,
        0.8442688956761901,
        0.9625977472567024,
        0.4790279195595417,
        0.3974266240262007,
        0.5656119543205635,
        0.8854482952018075,
        0.7649059312439934,
        0.0006360063022902488,
        0.03597132476072178,
        0.11283582162755039,
        0.3642411700687876,
        0.3056957925067739,
        0.10421346163648754,
        0.3443858832641361,
        0.19009844366737308,
        -0.0046320148620053484,
        0.20463495132805598,
        0.5956938568531437,
        0.7746977375182494,
        0.7944946049764673,
        1.02765400450989,
        0.8927694057236193,
        0.7348987226643626,
        0.6273656111270897,
        0.9740147842498341,
        0.7848663884903412,
        0.7646069282490374,
        0.11026008655814323,
        0.15949077497261066,
        0.14281190705300437,
        -0.10029800024685397,
        0.14654923146664645,
        0.5758468202473151,
        0.5327376694445681,
        0.6092690743477293,
        0.5601087567312029,
        0.6953685977226947,
        0.4792865088470604,
        0.6070292600793106,
        0.8144664945760982,
        0.7542569118125603,
        0.959705837440751,
        0.8624657524361894,
        0.8289803256813417,
        0.9041035196037683,
        1.3844137177747393,
        0.3173959889059573,
        0.14096182888588765,
        0.8972025650446792,
        0.9760651194923753,
        0.4061979274577807,
        0.332926994823442,
        0.07215882922535731,
        0.12891712215332965,
        0.16959589829868144,
        0.004926691226250553,
        0.23798324285485062,
        0.7186473267013916,
        0.5664248967121673,
        0.8768002764453138,
        1.2587383653290545,
        1.0127283985664208,
        0.8501732787149814,
        0.6614782000435034,
        0.8987350771128604,
        0.8050928603125246,
        0.7827606342269526,
        1.015409672954528,
        0.8567724409639085,
        -0.01624882074672328,
        0.2790764835137746,
        0.07292229058613993,
        0.12555219385683009,
        0.043227752445651725,
        0.2087379036564149,
        0.22055896792541627,
        0.02411385867856077,
        -0.05416687803990217,
        0.1545274123233946,
        0.048472681206045386,
        0.19884979288192595,
        0.15297413745184935,
        0.06285659185883648,
        0.25517688772632857,
        0.410068755370205,
        0.39524156744145056,
        0.2026774223009849,
        0.6328355328301287,
        0.6128266892002469,
        0.4551386897384289,
        0.3838620238198272,
        0.504514932232376,
        0.4969582724355692,
        0.5168683119745766,
        0.3637931341694886,
        0.945758680518153,
        0.6109681152944106,
        0.43179091449116375,
        0.561035249418786,
        0.5422506836122718,
        0.47662778064943945,
        0.6035395918722741,
        0.24649395253549736,
        0.23246566367302834,
        0.12828282078759376,
        -0.0021133570313344257,
        0.059044973560900174,
        0.13210239796688014,
        0.19435972773500698,
        0.9641788279011259,
        0.8027193489880945,
        0.9299094638268783,
        0.8383857976094399,
        0.448345481346726,
        0.2503183910657316,
        0.5696523272145028,
        0.5856156980834656,
        0.5345638804303118,
        0.48540198233642845,
        0.9131646076080884,
        0.6041915400711433,
        0.41052192816192046,
        0.6802347098603482,
        0.5761071651196298,
        0.38979387890303563,
        0.18973652347548473,
        0.21431967598479806,
        0.23632821534028223,
        0.48637083209375204,
        0.3292610817743808,
        0.3253159293995373,
        -0.0981271407356156,
        0.18208400732868746,
        -0.01695830435630213,
        0.25289665328353783,
        0.17113206933518177,
        0.14134651732512943,
        0.1120627116856747,
        0.14318983058230844,
        0.025001559502342167,
        0.0917765564053771,
        0.03315391622523067,
        0.1539112460274564,
        0.10399198460530917,
        -0.1369528979209854,
        -0.34030113959073294,
        0.15423497546638182,
        0.19434791400819337,
        0.20010751078643,
        0.29459733535684857,
        0.7682522254477026,
        0.5443894071074805,
        0.7302043115858013,
        0.6584072082537589,
        0.6300671623950809,
        0.4768650733734667,
        0.5979085176993107,
        0.37465717220327194,
        0.5963657299268895,
        0.14722090588402054,
        0.10718355897228204,
        0.11894061658853372,
        0.35493889799229855,
        0.14704244460217492,
        0.11237001808567794,
        0.14467636412608487,
        0.37734706912566646,
        0.07646778106582168,
        0.1628377273807087,
        0.3184312790940308,
        -0.041780158281270935,
        0.21431129002663107,
        0.44568076135060813,
        0.37432104073762423,
        0.885943103484802,
        0.8153553924621361,
        0.8241301253810758,
        0.8915702369573703,
        0.9029337684324521,
        0.9533431432351938,
        0.818603047137499,
        0.710364031173588,
        0.9544498301354498,
        0.7548941542905658,
        0.0026320526532292643,
        0.10496142417921431,
        0.13167704787490944,
        0.09077897686430136,
        0.050621575384632744,
        0.18534399216857184,
        0.5325875160663165,
        0.2527504930844664,
        0.016712499731849097,
        -0.16141092249268155,
        0.22262404397830274,
        0.0686995957595897,
        0.17208983635592898,
        0.16181155791511923,
        0.03476508161786765,
        0.19038542836432773,
        -0.12726560328754444,
        0.4554543918132198,
        0.41121272574397805,
        0.5536146550321245,
        0.6515377599880984,
        0.39999162739819605,
        1.1126387704105452,
        0.9754549631465111,
        0.816030893148266,
        -0.06162886972138959,
        0.08076354286587578,
        0.24144012643994855,
        0.08072808399465871,
        0.0772029106479305,
        -0.1096741770079072,
        0.1958876046417751,
        0.349048477288788,
        0.22255078821424568,
        0.2382582486901075,
        0.6767165511546439,
        0.9087451706723597,
        0.9475587948393996,
        0.5259395198957773,
        0.5404891672934623,
        1.0696228454814354,
        0.862427046667786,
        0.8007765675616602,
        0.7960799818262112,
        0.753919890183907,
        0.7933232029905479,
        0.7441017045093756,
        0.7251980869891391,
        0.6114811950427902,
        0.44361160375306447,
        0.37219304677869197,
        1.152816536781039,
        0.8705709295506074,
        0.9652998290506443,
        0.8665652323663131,
        0.817248341815238,
        0.751849420728065,
        0.8133349659856985,
        0.8434153270512331,
        0.7246025142803968,
        0.9709023791807763,
        0.7276709726893839,
        0.047858210331163074,
        0.3128303035263773,
        0.04449801518671574,
        0.7807466607010196,
        0.973151033554234,
        1.0599474225511945,
        0.8396250817621924,
        0.8122858567050253,
        0.8974984734206428,
        0.9667217649370035,
        0.8173068367739201,
        0.31118526340283853,
        0.8882834867093966,
        0.7717748749511156,
        0.31486605737457585,
        -0.01070824411169628,
        0.3143166286511374,
        0.1117408749165039,
        -0.01596441561958946,
        0.17604620852115785,
        0.30013221503689635,
        0.1001713255352218,
        0.19939969387708745,
        0.4414258957921343,
        0.43188075220288763,
        0.5425628619836603,
        -0.05167247291033486,
        0.2775345906725772,
        0.11153509839048108,
        0.11947500733283875,
        -0.06349738199736696,
        0.1742033537029051,
        0.3610673589089505,
        0.5471118310589007,
        0.380642804557418,
        0.5833896652700648,
        0.47618984292938266,
        0.5778343052459372,
        0.37177977760578407,
        0.6017594712819088,
        0.5725859880380885,
        0.6373180340230846,
        1.105172042710088,
        0.7608853700977941,
        0.7116191766350788,
        0.9767774552798425,
        0.8753550577342204,
        0.6318670210995828,
        0.12007781842473779,
        0.7192213401978138,
        0.8583159110737053,
        0.5815045039630233,
        0.4744944204256479,
        -0.14875555664916126,
        0.20689868353463378,
        0.1861560437618607,
        0.5229644676529642,
        0.07964995655100157,
        -0.05923818861090512,
        -0.09540235784502353,
        0.1407399713092107,
        0.2630944506095625,
        0.16124570012180164,
        0.2890411884594065,
        0.12013660054044446,
        0.7678474688882767,
        0.8043598439946154,
        0.9407282297694131,
        0.988804885911449,
        0.6275704932178101,
        1.0900603012504195,
        0.4491585088852712,
        0.40405589146560056,
        1.0020231674564537,
        0.7209226760271563,
        0.7568231727581332,
        0.19697510244774846,
        0.11400969262871719,
        0.16098465441883075,
        0.29244825185850565,
        -0.06540891080700899,
        0.12093059882301062,
        0.34970972274189993,
        0.8411769951545823,
        0.1303648624157791,
        0.14490897548808793,
        0.11136314556694135,
        0.08450458490658883,
        0.08672805474492236,
        0.21696369769371252,
        0.13734424749379198,
        0.3669697855155742,
        0.1599416874407914,
        -0.031203763079439666,
        0.5071196617554665,
        0.38910972611524197,
        0.9620291601564576,
        0.8181306402534144,
        0.7720141831423813,
        0.811630246682481,
        0.7670637742822758,
        0.04738788811734394,
        0.1975494301256938,
        0.29296395572852624,
        0.2247109567050695,
        0.015293843857789511,
        0.20464143305739052,
        0.16532537655850302,
        0.8292327382399831,
        0.7586158990037073,
        0.7620451254350095,
        1.0935542594630403,
        0.8462374195348388,
        0.5566321960301803,
        0.41826486896172865,
        0.40039209283906935,
        0.3209956437001354,
        0.8651735557492375,
        1.1029623038207923,
        0.784016604829822,
        0.8527831627068623,
        0.4798927241448322,
        0.5666039975792588,
        0.7410613016036295,
        0.8765205946850579,
        0.6843253393324046,
        0.7096151630465091,
        0.8759245540125907,
        0.9036805001368402,
        0.8132293446012189,
        0.7792749713074812,
        0.8851094057978135,
        0.8091195607493503,
        0.882482508413479,
        0.9588059547751028,
        0.49887841010592804,
        0.7185153758411398,
        0.4993070096139296,
        0.3468118635816677,
        0.576108309290008,
        0.36318404187603065,
        0.5775540910177057,
        0.4415916485353184,
        0.7420087712055731,
        0.36216454277051074,
        0.7396772830115438,
        0.8421603347824757,
        0.3314169371453362,
        0.610565802945301,
        0.6455162922039019,
        0.4770590052501543,
        0.5196624213307912,
        0.42246258601224584,
        0.6186058326538231,
        0.6492705444453967,
        0.5535212641741887,
        0.4595900333309363,
        0.8390467375351932,
        0.8357299672661828,
        0.718768916401981,
        0.8890862915626949,
        0.22906712817414987,
        0.1640161366116966,
        0.9904887289202381,
        0.7230409970031315,
        0.7980392753907731,
        0.9225652917691494,
        0.8442675688689258,
        0.9482850978411095,
        0.11532863342670696,
        0.11924035355521859,
        0.05528706983883997,
        -0.12823928633394382,
        0.16566852808400817,
        0.012402849578694768,
        0.4958260230178952,
        0.4680082958057652,
        0.4118333248930015,
        -0.06250454956073184,
        0.14077227065736644,
        0.05345687739625895,
        0.13363195342626272,
        0.06963619731753033,
        0.06711376804279744,
        0.33865530142396616,
        0.0006502768350750769,
        0.3386710264031796,
        0.08994210351455455,
        0.06591253647673674,
        0.2476524748294727,
        0.23649196917237372,
        0.26232708646188896,
        0.14377869140884195,
        0.21264258163040559,
        0.08250071664403202,
        -0.17600178053618062,
        0.3652592983415656,
        0.05638063081910922,
        0.3738417975393792,
        -0.12468942207593582,
        0.02149682126140849,
        0.006699056419200721,
        0.14414433546772612,
        0.870460363343873,
        0.48516875403400406,
        0.6807593288107165,
        0.4307322274824462,
        0.5814704229504288,
        0.5371592494637265,
        0.46155897501693505,
        0.6251231841968853,
        0.42112100750283293,
        0.5123820012769463,
        0.5542802923206526,
        0.5080724157661644,
        -0.10306037585178425,
        0.8844701852082366,
        0.10864471167287687,
        0.038209022355755067,
        0.1338777244478719,
        0.3612782741644959,
        -0.0443326666272123,
        0.10299741761705676,
        -0.013669037231231461,
        0.6925416479609512,
        0.45203981052242964,
        0.5905983305183294,
        0.5566365125758092,
        0.4385201759423426,
        0.43096843799046175,
        0.7467927615210126,
        0.8895846562366676,
        1.0741342119976725,
        0.40128142052294313,
        0.207371754253008,
        0.2107253049401705,
        0.11493542915910594,
        0.2236930985562958,
        0.2893495259144332,
        0.2002169887944221,
        0.23717174772879843,
        0.5067044987790329,
        0.44024148188641293,
        0.6623026596494693,
        0.5562226697205549,
        0.7600428441421329,
        0.4895359130282122,
        0.6306670229000607,
        0.5752973093984849,
        0.44456539483355606,
        0.3677824507147816,
        0.5794859642058734,
        0.6843702062449323,
        0.48427908858741436,
        0.4310091777338189,
        0.3476892945945044,
        0.4496999926593419,
        0.4209157932152248,
        0.4807369606579775,
        0.1597590485617239,
        0.03260702148851384,
        -0.029985388557570478,
        0.4221247100871471,
        0.37401016651433505,
        0.334920692198003,
        0.08298894461533374,
        0.15021677317227206,
        0.4241841244761325,
        0.6111882057847849,
        0.6079965298650192,
        0.33600282319029307,
        0.6537428283203227,
        0.8521106060754268,
        0.9295639987305818,
        0.9349337480574169,
        1.133943903102627,
        0.1469554221488408,
        0.6221897566477724,
        0.3161126894932365,
        0.1602198302769543,
        0.10802898693860433,
        0.13833374074348195,
        0.44333322417544085,
        0.5038295032626763,
        0.5593613060637103,
        0.5443503031592901,
        0.5167102545153928,
        0.8559332115099823,
        -0.020799468438483886,
        0.15647784973788906,
        0.8177532840456027,
        0.8925227597353869,
        0.9006120958641711,
        0.20104394945488355,
        0.3453193747402909,
        0.4088732793399182,
        0.8385653797504726,
        0.050212175809950695,
        0.0695608519955887,
        0.5868886566421545,
        0.8422629612780531,
        1.016265149678453,
        1.0477974948806896,
        0.9843102961025165,
        0.9223446887904916,
        0.8701737611047444,
        0.17148646888909966,
        0.9776204100089755,
        0.8654998207738377,
        0.8760232416520519,
        -0.04343615866388581,
        0.6945074244400208,
        0.9643311826750226,
        0.8170323829268019,
        0.6910585325892304,
        0.8732278166262325,
        0.934614062107289,
        0.4476236617104987,
        0.5257837844179186,
        0.5749403701781606,
        0.4897545416486111,
        0.49020669005213563,
        0.6092327551320131,
        0.5276469299551803,
        0.5015415281633437,
        0.5375294878290807,
        0.5380432287542405,
        0.39942515400877726,
        0.26633967964856625,
        0.5958831650587469,
        0.9058169115059682,
        0.7850118541140773,
        0.42024906660220723,
        0.8439896704646541,
        0.7250950363651337,
        0.9101864759959614,
        0.8547700013613799,
        0.8846144563565133,
        0.7751054334122672,
        0.8939403713329045,
        0.8478425056763886,
        0.687505214501035,
        0.8365368416375011,
        0.7682327277283327,
        0.9646043432797532,
        0.08172808918130323,
        0.18161431939480138,
        0.8550161621475387,
        0.4503665503764209,
        0.7761194013578709,
        0.8781637372100263,
        0.20059489565647462,
        0.12533422577110553,
        0.11323561820780702,
        -0.027379738094729586,
        0.22655910593957684,
        1.0169349700722339,
        0.8020361681723617,
        0.9737445133283712,
        0.8627734923083203,
        0.731342652810068,
        0.8940216093522902,
        0.13876577092827216,
        0.04812538851288845,
        0.04710374073376228,
        0.9985644832220733,
        0.8074587686883277,
        1.0492558908066707,
        0.9459579616383555,
        0.8769194860390727,
        0.7914288965256969,
        0.8320267207017682,
        0.5078472536266175,
        0.572665047861488,
        0.5201156757598131,
        0.6068858452370164,
        0.45807353698596187,
        0.21561423225921883,
        0.08122466347545933,
        0.15301845016028412,
        0.177955225395972,
        0.22760225487957064,
        0.2061864468732773,
        0.6648031698985646,
        0.7584521304412207,
        1.0029676907090697,
        0.8499723761086682,
        0.9685573248879735,
        0.8140965691778402,
        0.45484604716911564,
        0.5271811850705387,
        0.4782978856092453,
        0.5614455958595204,
        0.539784128346329,
        0.47869028020749743,
        0.22835546513012478,
        0.001112293457920485,
        0.13489607578199828,
        0.8243951790304285,
        0.8036140101398421,
        0.8009285881612515,
        0.9004510575703524,
        0.7674570490240448,
        0.9081934499468187,
        0.08642077534661355,
        0.16937776837145999,
        0.20657842577939087,
        0.24548523980293582,
        0.7871350369465221,
        0.9732603414421649,
        0.9172348429718206,
        0.09191903898835017,
        0.12674443472060698,
        0.05419738305927196,
        0.12644513443446767,
        0.22311237419102245,
        0.015260199045576791,
        0.23788733822233493,
        0.15597349575701644,
        0.10172015267846414,
        0.160233140027855,
        0.834602299672042,
        1.0146276538785441,
        0.9515595527730574,
        0.8875801745439047,
        0.14017697030614934,
        0.42313911701433754,
        0.3741354661740805,
        0.5839436316241773,
        0.6012538702435685,
        0.17206766138137564,
        1.0796081249123202,
        0.8835898207075968,
        0.7480534022016085,
        0.5355397438495545,
        0.9078710729964669,
        1.0453720757352014,
        0.8506402151749394,
        0.9067239243723487,
        0.7707142281871835,
        0.9432885693651023,
        0.2672057877990208,
        0.42080662427556625,
        0.5218543910051976,
        0.4806011774064,
        0.4840956099384962,
        0.46905232963734544,
        0.5169276111367771,
        0.4237875387938248,
        0.8267494538419066,
        0.8663674337262811,
        0.9490104650987475,
        0.96036108872936,
        0.8911041794068193,
        0.4099808122517167,
        0.56845747775657,
        0.6101585605397064,
        0.4784838174578581,
        0.5267971932467536,
        0.5177973978902106,
        0.6211083777843261,
        0.13148744854834554,
        0.1262551864801974,
        0.49255224735143655,
        0.40896552318465695,
        0.43424464668042906,
        0.5317552594487165,
        0.765801507012276,
        0.8406114385068453,
        0.7146127684312901,
        0.6950446820301666,
        0.21715480772845133,
        0.04056143009460645,
        -0.04210400002925322,
        0.7445064273580728,
        0.8512727451571611,
        0.4241737304404593,
        0.4918880835288691,
        0.5563976546763186,
        0.5284937898781853,
        0.518213721513606,
        0.4281377152346017,
        0.45657508228700194,
        0.5078992206452325,
        0.5718985254551309,
        0.4679588859500365,
        0.39813041055410514,
        0.09522099259226341,
        0.22821263115643398,
        0.10749597858541587,
        0.1572195624111761,
        0.06879249919930461,
        0.27552747149057444,
        0.21110544843112966,
        0.14180103139891956,
        0.14529648889189103,
        0.15601447270323862,
        0.1849595183543406,
        0.6030630718868794,
        0.47263997454557594,
        0.4622619739023078,
        0.5472465761114207,
        0.4237449780303705,
        0.18053722205792305,
        -0.004082342767438955,
        0.11578670242406464,
        -0.06579536361772079,
        0.05801666223362355,
        0.045091695882769366,
        0.9127424378199273,
        0.9141012694207505,
        1.1098046616397947,
        0.9007936523202646,
        0.7000607870645253,
        0.2800360556967401,
        0.07277879798508101,
        0.1335232179907967,
        0.03968287868273067,
        0.1564492603353081,
        0.07362364439007016,
        0.1763065511346983,
        0.11652127264319535,
        0.12342524766976912,
        0.32715412256217236,
        -0.017562338387238054,
        0.1823761383744683,
        0.12161922065778787,
        0.05479791076612942,
        0.7268224171979284,
        0.8052855966015158,
        0.8868465382471038,
        0.17407095919181392,
        -0.07387894691276652,
        0.16424094242210668,
        0.23100650985581025,
        0.1042370192345923,
        0.2478226250313684,
        0.23878808426916828,
        0.14052247090582765,
        0.09986322506540264,
        0.15955733055266405,
        0.8170091020037077,
        0.8051634732704894,
        0.7508816654128555,
        0.15159535830857024,
        0.0320331119372951,
        0.26440018100661355,
        0.24096769586715863,
        0.24305123386279295,
        0.20484488025251069,
        0.28257187286861024,
        0.24908001227222593,
        0.1973867113376036,
        0.10829395684069283,
        0.8980124095467206,
        0.7750833356321897,
        0.7235497750656092,
        0.9662697441366452,
        0.8294981562315774,
        0.7755958098286653,
        0.20196640538392086,
        0.31595540005877676,
        0.2412114584269645,
        0.923282078124552,
        0.8147164603665513,
        0.44689613126828426,
        0.459628991472882,
        0.5098841208011725,
        0.5145927043937188,
        0.2717586852743556,
        0.08559799067124237,
        0.18303961381892894,
        0.2704361014321183,
        -0.012627408553328395,
        0.05019850772995729,
        0.7947670840913421,
        0.4815896392289076,
        0.5943127272392584,
        0.45915518003811534,
        0.4084132745806159,
        0.4837274686037065,
        0.5171432411744362,
        0.53895889214767,
        0.5577297445017053,
        0.16684138259066436,
        0.1915093352978515,
        0.11431962878986753,
        0.23548559833109822,
        0.8366801241381089,
        0.9345172764006986,
        0.8190391717268558,
        0.8697652311755116,
        0.47021914271092025,
        0.40108314293874414,
        0.4749996893223269,
        0.4595668731857081,
        0.6214782566098747,
        0.4687707390293681,
        0.004397939408736659,
        0.11133496078714644,
        0.24969302864272952,
        0.13800294139868022,
        0.1960204507716859,
        0.13120118427493865,
        0.2695692372041441,
        0.5264055860214244,
        0.5246316177152889,
        0.37539535207401603,
        0.5567788842418224,
        0.654629647144305,
        0.5034239014280085,
        -0.07780814524762011,
        0.17708591831573628,
        0.18190707427696792,
        0.09752084513821815,
        0.22528496283354343,
        0.010533239173455071,
        -0.05842899736903376,
        0.14724964184260772,
        0.8311853811345125,
        0.797124728487273,
        1.1606759791888683,
        1.0798285776457202,
        0.8311817110617306,
        0.43467372040257657,
        0.7201767015076022,
        0.511204619331304,
        0.38608830479884404,
        0.789311146813352,
        1.0140498283584716,
        0.2473387557922933,
        1.0533400999282014,
        1.0589668619287598,
        0.8210170045900432,
        0.7112297564434397,
        0.8033036417596142,
        0.6753135747701098,
        0.9007012733185384,
        0.7885868898971922,
        0.9187068725358376,
        0.8435368915797556,
        1.3089718463062685,
        0.8770209613606134,
        1.00002782942109,
        0.8655404626701223,
        0.9407817722144428,
        0.9294708793761854,
        0.7427337846139982,
        0.8673671211022213,
        1.1541471940077732,
        0.7431136123016975,
        0.8683810391650132,
        0.8305865555558501,
        0.517486036637158,
        0.6862903968668997,
        0.5816477908953392,
        0.9413183334197552,
        0.23626540540930102,
        0.2589674893871929,
        0.24636087097700074,
        0.09840925883063674,
        0.2582441646879641,
        0.6922065148609455,
        0.8185490932125127,
        0.9421654157386712,
        0.2532407376711978,
        0.22391362782581853,
        0.05427123536454462,
        0.09746051878721465,
        -0.058031800963848364,
        0.2998870654425746,
        0.6162701890262944,
        0.07672199389665849,
        -0.09035461810479606,
        0.07792322760083721,
        0.41635849237297945,
        0.47845881485947,
        0.8656087725275664,
        0.9208083672959391,
        0.7789958285476225,
        0.9405816543010285,
        0.750356195738798,
        0.7683383019200077,
        0.6643107256985309,
        0.9161444094994604,
        0.9276981325617716,
        0.6510068267741406,
        0.09914417520285165,
        0.1507759806861635,
        0.10812853431184727,
        0.6083089270446849,
        0.4468806603117701,
        0.5930630107616301,
        0.4636654797168471,
        0.5714474605175417,
        0.24587632875770676,
        0.4815315994662335,
        0.4057596166799658,
        0.43753674854096025,
        0.3918373568249322,
        0.5368914131996575,
        0.41287576875436016,
        0.5552577423136585,
        0.4272121856908809,
        0.6090288386201822,
        0.3278135008535271,
        0.5315441717378172,
        0.5973933262299254,
        0.5561765587180856,
        0.1516153422451974,
        0.7084150280506148,
        0.8540377220487984,
        0.8004778236882107,
        0.7711317859111599,
        0.8746306965441252,
        0.9242178727240279,
        0.8309246888777531,
        0.4926275893988757,
        0.4353504120728615,
        0.5086389134046508,
        0.06593334434623896,
        0.07165733663021255,
        0.22363057929489066,
        0.18169394113724316,
        0.20002497128571242,
        0.1373249511320793,
        0.2473774127930076,
        0.15859838120227285,
        0.23059235419322877,
        0.783440619609975,
        0.8381025591755578,
        0.7290142030232993,
        0.14366740442313986,
        -0.01593159243056427,
        0.20599907334336748,
        0.2876094228934939,
        0.20647740841397413,
        0.9693378593545955,
        0.8027699953596297,
        0.7274251464573126,
        0.9978180763962636,
        0.8148022922417751,
        0.7448760517827403,
        0.9582378087991339,
        0.8176811366654989,
        0.7820535763284862,
        0.847618131316612,
        0.9665667066946126,
        0.9478399601532373,
        0.8916289474746673,
        0.8127356181557712,
        0.8041207832655892,
        0.5625963923897718,
        0.3972514998225187,
        0.8508534350142413,
        1.0099355388782718,
        0.7862466075520372,
        0.8829665896352352,
        1.0667750708167576,
        1.1663784007568383,
        0.8221664770577202,
        0.9458008252456788,
        0.9648963049950307,
        0.5162260188554595,
        0.6190229909342866,
        0.8259997665718423,
        0.9715314242046462,
        0.8862037790130004,
        0.830892743437081,
        0.9714730540689643,
        0.8024752560390214,
        0.8452468556231707,
        0.898644632743411,
        0.8474285522486148,
        0.5565456944784203,
        0.41670244591388206,
        0.4255910146766958,
        0.5828713030607933,
        0.4635716384808541,
        0.7370385763069685,
        0.6679193261119447,
        0.66834536022154,
        0.876592594749911,
        0.9340735207346508,
        0.7032045772534714,
        0.7910820026397498,
        0.838259043930833,
        0.8360298229835068,
        0.8298447545822254,
        0.4436180601881202,
        0.3628442484245624,
        0.8064520200840672,
        0.8032028228016749,
        0.9062995600001406,
        1.2076076352631822,
        0.47556153374286814,
        0.4254035400066635,
        0.824413011402732,
        0.222302930412109,
        0.18465170993543714,
        0.06846108304968292,
        -0.009080593680954886,
        0.19577432738110487,
        0.09033584337067653,
        -0.0748773801805751,
        0.9316046904520947,
        0.7281219134310098,
        0.8603297418291326,
        0.8931994489932474,
        0.873088293714703,
        0.4386674566562319,
        0.5124538645735275,
        0.4735173672996775,
        0.46989907102031003,
        0.5833958052316416,
        0.5439229798791542,
        0.6546452022937926,
        0.8018163994811888,
        0.49194422688697903,
        0.43423423943041317,
        0.4877923658218585,
        0.4020297600883327,
        0.54613528672758,
        0.19562227968915483,
        0.4649385787414507,
        0.539954584856349,
        0.4845505868095281,
        0.47767145781446246,
        0.44654145682683016,
        0.4929184088727628,
        0.40067619191114856,
        0.4618719803538534,
        0.617396758927457,
        0.4218502493311011,
        0.46359651101407523,
        0.48669073181726297,
        0.36297255702085174,
        0.43855791864535765,
        0.5832536468921908,
        -0.005338778314909288,
        0.2959066845068212,
        0.1318188594008857,
        0.1513427501607604,
        0.14432397984702758,
        0.2194649248875223,
        0.20419436200833493,
        0.21648001151256235,
        0.8753181589128697,
        0.410598783549193,
        0.5093371781987676,
        0.7314506640396419,
        0.2485857878198031,
        0.49023521615108473,
        0.5142999149667424,
        0.5314304128997286,
        0.06873722882629311,
        0.5602815485076652,
        0.5583202879237126,
        0.4642774325119506,
        0.4066988114601222,
        0.4984448799099427,
        0.8531924456819424,
        0.7834600530515001,
        0.8801682113692921,
        0.9663652857099123,
        0.7602284557868012,
        0.2111839624169138,
        0.165161557965251,
        0.08408870956323883,
        0.017386178903970817,
        0.24329066264166355,
        0.14898982295684887,
        0.14357069765112568,
        -0.09988157986801602,
        0.09918207944688093,
        0.10640723529290987,
        0.12378417018578267,
        0.3006364600431946,
        0.7507979687083814,
        0.38528700891814605,
        0.76111991076571,
        0.7385085793127932,
        0.8506930353312272,
        0.9805695617598161,
        0.21344476440775015,
        0.8116322534206121,
        0.8720669277475338,
        0.908705299307822,
        0.8297126786356854,
        0.8439641633592377,
        0.7964804512680519,
        0.8905683232871001,
        1.2440764986614214,
        0.8495076288833171,
        0.7100636605214318,
        0.6668605549475052,
        0.6838989406193238,
        0.13480087747763966,
        0.2537615090114126,
        0.19837114131880118,
        0.11893721040803767,
        0.19953875082892394,
        0.15047929358707174,
        0.23584267731408948,
        0.09666228677628641,
        0.8834047080948374,
        0.7383306326474599,
        0.697495892217118,
        0.9407571171340565,
        0.1926974870848758,
        -0.04466802783662155,
        -0.059999167381273116,
        0.9600970074866805,
        0.8383283915261652,
        1.0115935152510271,
[truncated: 91,156,446 more chars]
