# Supplementary material for: DeepFRET, a software for rapid and automated single-molecule FRET data classification using deep learning
Source: eLife. 2020 Nov 3;9:e60404. doi: 10.7554/eLife.60404 (PMC7609065; doi:10.7554/eLife.60404)
Supplement: Figure 3—figure supplement 1—source data 1. [file elife-60404-fig3-figsupp1-data1.zip › Figure 3-source data 1/Fig_S1.json]

{
    "model (subset)": {
        "y": [
            0.058898847631242,
            0.11442786069651742,
            0.24864864864864866,
            0.2948717948717949,
            0.3488372093023256,
            0.39823008849557523,
            0.42718446601941745,
            0.4731182795698925,
            0.4888888888888889,
            0.5176470588235295,
            0.5432098765432098,
            0.5789473684210527,
            0.6197183098591549,
            0.6470588235294118,
            0.7096774193548387,
            0.7213114754098361,
            0.7857142857142857,
            0.9555555555555556,
            0.9743589743589743
        ],
        "x": [
            1.0,
            1.0,
            1.0,
            1.0,
            0.9782608695652174,
            0.9782608695652174,
            0.9565217391304348,
            0.9565217391304348,
            0.9565217391304348,
            0.9565217391304348,
            0.9565217391304348,
            0.9565217391304348,
            0.9565217391304348,
            0.9565217391304348,
            0.9565217391304348,
            0.9565217391304348,
            0.9565217391304348,
            0.9347826086956522,
            0.8260869565217391
        ]
    },
    "human (subset)": {
        "y": [
            0.66,
            0.73,
            0.9
        ],
        "x": [
            0.87,
            0.65,
            0.98
        ]
    },
    "model (full set)": {
        "x": [
            0.9986006157290792,
            0.9986006157290792,
            0.9986006157290792,
            0.9986006157290792,
            0.9986006157290792,
            0.9986006157290792,
            0.9986006157290792,
            0.9986006157290792,
            0.9986006157290792,
            0.9986006157290792,
            0.9986006157290792,
            0.9986006157290792,
            0.9986006157290792,
            0.9986006157290792,
            0.9986006157290792,
            0.9986006157290792,
            0.9986006157290792,
            0.9986006157290792,
            0.9986006157290792,
            0.9986006157290792,
            0.9986006157290792,
            0.9986006157290792,
            0.9986006157290792,
            0.9986006157290792,
            0.9986006157290792,
            0.9986006157290792,
            0.9986006157290792,
            0.9986006157290792,
            0.9986006157290792,
            0.9986006157290792,
            0.9986006157290792,
            0.9986006157290792,
            0.9986006157290792,
            0.9986006157290792,
            0.9986006157290792,
            0.9986006157290792,
            0.9986006157290792,
            0.9986006157290792,
            0.9986006157290792,
            0.9986006157290792,
            0.9986006157290792,
            0.9986006157290792,
            0.9986006157290792,
            0.9986006157290792,
            0.9986006157290792,
            0.9986006157290792,
            0.9986006157290792,
            0.9986006157290792,
            0.9986006157290792,
            0.9986006157290792,
            0.9986006157290792,
            0.9986006157290792,
            0.9986006157290792,
            0.9986006157290792,
            0.9986006157290792,
            0.9986006157290792,
            0.9986006157290792,
            0.9986006157290792,
            0.9986006157290792,
            0.9986006157290792,
            0.9986006157290792,
            0.9986006157290792,
            0.9986006157290792,
            0.9986006157290792,
            0.9986006157290792,
            0.9986006157290792,
            0.9986006157290792,
            0.9986006157290792,
            0.9986006157290792,
            0.9986006157290792,
            0.9986006157290792,
            0.9986006157290792,
            0.9986006157290792,
            0.9986006157290792,
            0.9986006157290792,
            0.9986006157290792,
            0.9986006157290792,
            0.9986006157290792,
            0.9986006157290792,
            0.9986006157290792,
            0.9986006157290792,
            0.9986006157290792,
            0.9986006157290792,
            0.9986006157290792,
            0.9986006157290792,
            0.9986006157290792,
            0.9986006157290792,
            0.9986006157290792,
            0.9986006157290792,
            0.9986006157290792,
            0.9986006157290792,
            0.9986006157290792,
            0.9986006157290792,
            0.9986006157290792,
            0.9986006157290792,
            0.9986006157290792,
            0.9986006157290792,
            0.9986006157290792,
            0.9986006157290792,
            0.9986006157290792,
            0.9986006157290792,
            0.9986006157290792,
            0.9986006157290792,
            0.9986006157290792,
            0.9986006157290792,
            0.9986006157290792,
            0.9986006157290792,
            0.9986006157290792,
            0.9986006157290792,
            0.9986006157290792,
            0.9986006157290792,
            0.9986006157290792,
            0.9986006157290792,
            0.9986006157290792,
            0.9986006157290792,
            0.9986006157290792,
            0.9986006157290792,
            0.9986006157290792,
            0.9986006157290792,
            0.9986006157290792,
            0.9986006157290792,
            0.9986006157290792,
            0.9986006157290792,
            0.9986006157290792,
            0.9986006157290792,
            0.9986006157290792,
            0.9986006157290792,
            0.9986006157290792,
            0.9986006157290792,
            0.9986006157290792,
            0.9986006157290792,
            0.9986006157290792,
            0.9986006157290792,
            0.9986006157290792,
            0.9986006157290792,
            0.9986006157290792,
            0.9986006157290792,
            0.9986006157290792,
            0.9986006157290792,
            0.9986006157290792,
            0.9986006157290792,
            0.9986006157290792,
            0.9986006157290792,
            0.9986006157290792,
            0.9986006157290792,
            0.9986006157290792,
            0.9986006157290792,
            0.9986006157290792,
            0.9986006157290792,
            0.9986006157290792,
            0.9986006157290792,
            0.9986006157290792,
            0.9986006157290792,
            0.9986006157290792,
            0.9986006157290792,
            0.9986006157290792,
            0.9986006157290792,
            0.9986006157290792,
            0.9986006157290792,
            0.9986006157290792,
            0.9986006157290792,
            0.9986006157290792,
            0.9986006157290792,
            0.9986006157290792,
            0.9986006157290792,
            0.9986006157290792,
            0.9986006157290792,
            0.9986006157290792,
            0.9986006157290792,
            0.9986006157290792,
            0.9986006157290792,
            0.9986006157290792,
            0.9986006157290792,
            0.9986006157290792,
            0.9986006157290792,
            0.9986006157290792,
            0.9986006157290792,
            0.9986006157290792,
            0.9986006157290792,
            0.9986006157290792,
            0.9986006157290792,
            0.9986006157290792,
            0.9986006157290792,
            0.9986006157290792,
            0.9986006157290792,
            0.9986006157290792,
            0.9986006157290792,
            0.9986006157290792,
            0.9986006157290792,
            0.9986006157290792,
            0.9986006157290792,
            0.9986006157290792,
            0.9986006157290792,
            0.9986006157290792,
            0.9986006157290792,
            0.9986006157290792,
            0.9986006157290792,
            0.9986006157290792,
            0.9986006157290792,
            0.9986006157290792,
            0.9986006157290792,
            0.9986006157290792,
            0.9986006157290792,
            0.9986006157290792,
            0.9986006157290792,
            0.9986006157290792,
            0.9986006157290792,
            0.9986006157290792,
            0.9986006157290792,
            0.9986006157290792,
            0.9986006157290792,
            0.9986006157290792,
            0.9986006157290792,
            0.9986006157290792,
            0.9986006157290792,
            0.9986006157290792,
            0.9986006157290792,
            0.9986006157290792,
            0.9986006157290792,
            0.9986006157290792,
            0.9986006157290792,
            0.9986006157290792,
            0.9986006157290792,
            0.9986006157290792,
            0.9986006157290792,
            0.9986006157290792,
            0.9986006157290792,
            0.9986006157290792,
            0.9986006157290792,
            0.9986006157290792,
            0.9986006157290792,
            0.9986006157290792,
            0.9986006157290792,
            0.9986006157290792,
            0.9986006157290792,
            0.9986006157290792,
            0.9986006157290792,
            0.9986006157290792,
            0.9986006157290792,
            0.9986006157290792,
            0.9986006157290792,
            0.9986006157290792,
            0.9986006157290792,
            0.9986006157290792,
            0.9986006157290792,
            0.9986006157290792,
            0.9986006157290792,
            0.9986006157290792,
            0.9986006157290792,
            0.9986006157290792,
            0.9986006157290792,
            0.9986006157290792,
            0.9986006157290792,
            0.9986006157290792,
            0.9986006157290792,
            0.9986006157290792,
            0.9986006157290792,
            0.9986006157290792,
            0.9986006157290792,
            0.9986006157290792,
            0.9986006157290792,
            0.9986006157290792,
            0.9986006157290792,
            0.9986006157290792,
            0.9986006157290792,
            0.9986006157290792,
            0.9986006157290792,
            0.9986006157290792,
            0.9986006157290792,
            0.9986006157290792,
            0.9986006157290792,
            0.9986006157290792,
            0.9986006157290792,
            0.9986006157290792,
            0.9986006157290792,
            0.9986006157290792,
            0.9986006157290792,
            0.9986006157290792,
            0.9986006157290792,
            0.9986006157290792,
            0.9986006157290792,
            0.9986006157290792,
            0.9986006157290792,
            0.9986006157290792,
            0.9986006157290792,
            0.9986006157290792,
            0.9986006157290792,
            0.9986006157290792,
            0.9986006157290792,
            0.9986006157290792,
            0.9986006157290792,
            0.9986006157290792,
            0.9986006157290792,
            0.9986006157290792,
            0.9986006157290792,
            0.9986006157290792,
            0.9986006157290792,
            0.9986006157290792,
            0.9986006157290792,
            0.9986006157290792,
            0.9986006157290792,
            0.9986006157290792,
            0.9986006157290792,
            0.9986006157290792,
            0.9986006157290792,
            0.9986006157290792,
            0.9986006157290792,
            0.9986006157290792,
            0.9986006157290792,
            0.9986006157290792,
            0.9986006157290792,
            0.9986006157290792,
            0.9986006157290792,
            0.9986006157290792,
            0.9986006157290792,
            0.9986006157290792,
            0.9986006157290792,
            0.9986006157290792,
            0.9986006157290792,
            0.9986006157290792,
            0.9986006157290792,
            0.9986006157290792,
            0.9986006157290792,
            0.9986006157290792,
            0.9986006157290792,
            0.9986006157290792,
            0.9986006157290792,
            0.9986006157290792,
            0.9986006157290792,
            0.9986006157290792,
            0.9986006157290792,
            0.9986006157290792,
            0.9986006157290792,
            0.9986006157290792,
            0.9986006157290792,
            0.9986006157290792,
            0.9986006157290792,
            0.9986006157290792,
            0.9986006157290792,
            0.9986006157290792,
            0.9986006157290792,
            0.9986006157290792,
            0.9986006157290792,
            0.9986006157290792,
            0.9986006157290792,
            0.9986006157290792,
            0.9986006157290792,
            0.9986006157290792,
            0.9986006157290792,
            0.9986006157290792,
            0.9986006157290792,
            0.9986006157290792,
            0.9986006157290792,
            0.9986006157290792,
            0.9986006157290792,
            0.9986006157290792,
            0.9986006157290792,
            0.9986006157290792,
            0.9986006157290792,
            0.9986006157290792,
            0.9986006157290792,
            0.9986006157290792,
            0.9986006157290792,
            0.9986006157290792,
            0.9986006157290792,
            0.9986006157290792,
            0.9986006157290792,
            0.9986006157290792,
            0.9986006157290792,
            0.9986006157290792,
            0.9986006157290792,
            0.9986006157290792,
            0.9986006157290792,
            0.9986006157290792,
            0.9986006157290792,
            0.9986006157290792,
            0.9986006157290792,
            0.9986006157290792,
            0.9986006157290792,
            0.9986006157290792,
            0.9986006157290792,
            0.9986006157290792,
            0.9986006157290792,
            0.9986006157290792,
            0.9986006157290792,
            0.9986006157290792,
            0.9986006157290792,
            0.9986006157290792,
            0.9986006157290792,
            0.9986006157290792,
            0.9986006157290792,
            0.9986006157290792,
            0.9986006157290792,
            0.9986006157290792,
            0.9986006157290792,
            0.9986006157290792,
            0.9986006157290792,
            0.9986006157290792,
            0.9986006157290792,
            0.9986006157290792,
            0.9986006157290792,
            0.9986006157290792,
            0.9986006157290792,
            0.9986006157290792,
            0.9986006157290792,
            0.9986006157290792,
            0.9986006157290792,
            0.9986006157290792,
            0.9986006157290792,
            0.9986006157290792,
            0.9986006157290792,
            0.9986006157290792,
            0.9986006157290792,
            0.9986006157290792,
            0.9986006157290792,
            0.9986006157290792,
            0.9986006157290792,
            0.9986006157290792,
            0.9986006157290792,
            0.9986006157290792,
            0.9986006157290792,
            0.9986006157290792,
            0.9986006157290792,
            0.9986006157290792,
            0.9986006157290792,
            0.9986006157290792,
            0.9986006157290792,
            0.9986006157290792,
            0.9986006157290792,
            0.9986006157290792,
            0.9986006157290792,
            0.9986006157290792,
            0.9986006157290792,
            0.9986006157290792,
            0.9986006157290792,
            0.9986006157290792,
            0.9986006157290792,
            0.9986006157290792,
            0.9986006157290792,
            0.9986006157290792,
            0.9986006157290792,
            0.9986006157290792,
            0.9986006157290792,
            0.9986006157290792,
            0.9986006157290792,
            0.9986006157290792,
            0.9986006157290792,
            0.9986006157290792,
            0.9986006157290792,
            0.9986006157290792,
            0.9986006157290792,
            0.9986006157290792,
            0.9986006157290792,
            0.9986006157290792,
            0.9986006157290792,
            0.9986006157290792,
            0.9986006157290792,
            0.9986006157290792,
            0.9986006157290792,
            0.9986006157290792,
            0.9986006157290792,
            0.9986006157290792,
            0.9986006157290792,
            0.9986006157290792,
            0.9986006157290792,
            0.9986006157290792,
            0.9986006157290792,
            0.9986006157290792,
            0.9986006157290792,
            0.9986006157290792,
            0.9986006157290792,
            0.9986006157290792,
            0.9986006157290792,
            0.9986006157290792,
            0.9986006157290792,
            0.9986006157290792,
            0.9986006157290792,
            0.9986006157290792,
            0.9986006157290792,
            0.9986006157290792,
            0.9986006157290792,
            0.9986006157290792,
            0.9986006157290792,
            0.9986006157290792,
            0.9986006157290792,
            0.9986006157290792,
            0.9986006157290792,
            0.9986006157290792,
            0.9986006157290792,
            0.9986006157290792,
            0.9986006157290792,
            0.9986006157290792,
            0.9986006157290792,
            0.9986006157290792,
            0.9986006157290792,
            0.9986006157290792,
            0.9986006157290792,
            0.9986006157290792,
            0.9986006157290792,
            0.9986006157290792,
            0.9986006157290792,
            0.9986006157290792,
            0.9986006157290792,
            0.9986006157290792,
            0.9986006157290792,
            0.9986006157290792,
            0.9986006157290792,
            0.9986006157290792,
            0.9986006157290792,
            0.9986006157290792,
            0.9986006157290792,
            0.9986006157290792,
            0.9986006157290792,
            0.9986006157290792,
            0.9986006157290792,
            0.9986006157290792,
            0.9986006157290792,
            0.9986006157290792,
            0.9986006157290792,
            0.9986006157290792,
            0.9986006157290792,
            0.9986006157290792,
            0.9986006157290792,
            0.9986006157290792,
            0.9986006157290792,
            0.9986006157290792,
            0.9986006157290792,
            0.9986006157290792,
            0.9986006157290792,
            0.9986006157290792,
            0.9986006157290792,
            0.9986006157290792,
            0.9986006157290792,
            0.9986006157290792,
            0.9986006157290792,
            0.9986006157290792,
            0.9986006157290792,
            0.9986006157290792,
            0.9986006157290792,
            0.9986006157290792,
            0.9986006157290792,
            0.9986006157290792,
            0.9986006157290792,
            0.9986006157290792,
            0.9986006157290792,
            0.9986006157290792,
            0.9986006157290792,
            0.9986006157290792,
            0.9986006157290792,
            0.9986006157290792,
            0.9986006157290792,
            0.9986006157290792,
            0.9986006157290792,
            0.9986006157290792,
            0.9986006157290792,
            0.9986006157290792,
            0.9986006157290792,
            0.9986006157290792,
            0.9986006157290792,
            0.9986006157290792,
            0.9986006157290792,
            0.9986006157290792,
            0.9986006157290792,
            0.9986006157290792,
            0.9986006157290792,
            0.9986006157290792,
            0.9986006157290792,
            0.9986006157290792,
            0.9986006157290792,
            0.9986006157290792,
            0.9986006157290792,
            0.9986006157290792,
            0.9986006157290792,
            0.9986006157290792,
            0.9986006157290792,
            0.9986006157290792,
            0.9986006157290792,
            0.9986006157290792,
            0.9986006157290792,
            0.9986006157290792,
            0.9986006157290792,
            0.9986006157290792,
            0.9986006157290792,
            0.9986006157290792,
            0.9986006157290792,
            0.9986006157290792,
            0.9986006157290792,
            0.9986006157290792,
            0.9986006157290792,
            0.9986006157290792,
            0.9986006157290792,
            0.9986006157290792,
            0.9986006157290792,
            0.9986006157290792,
            0.9986006157290792,
            0.9986006157290792,
            0.9986006157290792,
            0.9986006157290792,
            0.9986006157290792,
            0.9986006157290792,
            0.9986006157290792,
            0.9986006157290792,
            0.9986006157290792,
            0.9986006157290792,
            0.9986006157290792,
            0.9986006157290792,
            0.9986006157290792,
            0.9986006157290792,
            0.9986006157290792,
            0.9986006157290792,
            0.9986006157290792,
            0.9986006157290792,
            0.9986006157290792,
            0.9986006157290792,
            0.9986006157290792,
            0.9986006157290792,
            0.9986006157290792,
            0.9986006157290792,
            0.9986006157290792,
            0.9986006157290792,
            0.9986006157290792,
            0.9986006157290792,
            0.9986006157290792,
            0.9986006157290792,
            0.9986006157290792,
            0.9986006157290792,
            0.9986006157290792,
            0.9986006157290792,
            0.9986006157290792,
            0.9986006157290792,
            0.9986006157290792,
            0.9986006157290792,
            0.9986006157290792,
            0.9986006157290792,
            0.9986006157290792,
            0.9986006157290792,
            0.9986006157290792,
            0.9986006157290792,
            0.9986006157290792,
            0.9986006157290792,
            0.9986006157290792,
            0.9986006157290792,
            0.9986006157290792,
            0.9986006157290792,
            0.9986006157290792,
            0.9986006157290792,
            0.9986006157290792,
            0.9986006157290792,
            0.9986006157290792,
            0.9986006157290792,
            0.9986006157290792,
            0.9986006157290792,
            0.9986006157290792,
            0.9986006157290792,
            0.9986006157290792,
            0.9986006157290792,
            0.9986006157290792,
            0.9986006157290792,
            0.9986006157290792,
            0.9986006157290792,
            0.9986006157290792,
            0.9986006157290792,
            0.9986006157290792,
            0.9986006157290792,
            0.9986006157290792,
            0.9986006157290792,
            0.9986006157290792,
            0.9986006157290792,
            0.9986006157290792,
            0.9986006157290792,
            0.9986006157290792,
            0.9986006157290792,
            0.9986006157290792,
            0.9986006157290792,
            0.9986006157290792,
            0.9986006157290792,
            0.9986006157290792,
            0.9986006157290792,
            0.9986006157290792,
            0.9986006157290792,
            0.9986006157290792,
            0.9986006157290792,
            0.9986006157290792,
            0.9986006157290792,
            0.9986006157290792,
            0.9986006157290792,
            0.9986006157290792,
            0.9986006157290792,
            0.9986006157290792,
            0.9986006157290792,
            0.9986006157290792,
            0.9986006157290792,
            0.9986006157290792,
            0.9986006157290792,
            0.9986006157290792,
            0.9986006157290792,
            0.9986006157290792,
            0.9986006157290792,
            0.9986006157290792,
            0.9986006157290792,
            0.9986006157290792,
            0.9986006157290792,
            0.9986006157290792,
            0.9986006157290792,
            0.9986006157290792,
            0.9986006157290792,
            0.9986006157290792,
            0.9986006157290792,
            0.9986006157290792,
            0.9986006157290792,
            0.9986006157290792,
            0.9986006157290792,
            0.9986006157290792,
            0.9986006157290792,
            0.9986006157290792,
            0.9986006157290792,
            0.9986006157290792,
            0.9986006157290792,
            0.9986006157290792,
            0.9986006157290792,
            0.9986006157290792,
            0.9986006157290792,
            0.9986006157290792,
            0.9986006157290792,
            0.9986006157290792,
            0.9986006157290792,
            0.9986006157290792,
            0.9986006157290792,
            0.9986006157290792,
            0.9986006157290792,
            0.9986006157290792,
            0.9986006157290792,
            0.9986006157290792,
            0.9986006157290792,
            0.9986006157290792,
            0.9986006157290792,
            0.9986006157290792,
            0.9986006157290792,
            0.9986006157290792,
            0.9986006157290792,
            0.9986006157290792,
            0.9986006157290792,
            0.9986006157290792,
            0.9986006157290792,
            0.9986006157290792,
            0.9986006157290792,
            0.9986006157290792,
            0.9986006157290792,
            0.9986006157290792,
            0.9986006157290792,
            0.9986006157290792,
            0.9986006157290792,
            0.9986006157290792,
            0.9986006157290792,
            0.9986006157290792,
            0.9986006157290792,
            0.9986006157290792,
            0.9986006157290792,
            0.9986006157290792,
            0.9986006157290792,
            0.9986006157290792,
            0.9986006157290792,
            0.9986006157290792,
            0.9986006157290792,
            0.9986006157290792,
            0.9986006157290792,
            0.9986006157290792,
            0.9986006157290792,
            0.9986006157290792,
            0.9986006157290792,
            0.9986006157290792,
            0.9986006157290792,
            0.9986006157290792,
            0.9986006157290792,
            0.9986006157290792,
            0.9986006157290792,
            0.9986006157290792,
            0.9986006157290792,
            0.9986006157290792,
            0.9986006157290792,
            0.9986006157290792,
            0.9986006157290792,
            0.9986006157290792,
            0.9986006157290792,
            0.9986006157290792,
            0.9986006157290792,
            0.9986006157290792,
            0.9986006157290792,
            0.9986006157290792,
            0.9986006157290792,
            0.9986006157290792,
            0.9986006157290792,
            0.9986006157290792,
            0.9986006157290792,
            0.9986006157290792,
            0.9986006157290792,
            0.9986006157290792,
            0.9986006157290792,
            0.9986006157290792,
            0.9986006157290792,
            0.9986006157290792,
            0.9986006157290792,
            0.9986006157290792,
            0.9986006157290792,
            0.9986006157290792,
            0.9986006157290792,
            0.9986006157290792,
            0.9986006157290792,
            0.9986006157290792,
            0.9986006157290792,
            0.9986006157290792,
            0.9986006157290792,
            0.9986006157290792,
            0.9986006157290792,
            0.9986006157290792,
            0.9986006157290792,
            0.9986006157290792,
            0.9986006157290792,
            0.9986006157290792,
            0.9986006157290792,
            0.9986006157290792,
            0.9986006157290792,
            0.9986006157290792,
            0.9986006157290792,
            0.9986006157290792,
            0.9986006157290792,
            0.9986006157290792,
            0.9986006157290792,
            0.9986006157290792,
            0.9986006157290792,
            0.9986006157290792,
            0.9986006157290792,
            0.9986006157290792,
            0.9986006157290792,
            0.9986006157290792,
            0.9986006157290792,
            0.9986006157290792,
            0.9986006157290792,
            0.9986006157290792,
            0.9986006157290792,
            0.9986006157290792,
            0.9986006157290792,
            0.9986006157290792,
            0.9986006157290792,
            0.9986006157290792,
            0.9986006157290792,
            0.9986006157290792,
            0.9986006157290792,
            0.9986006157290792,
            0.9986006157290792,
            0.9986006157290792,
            0.9986006157290792,
            0.9986006157290792,
            0.9986006157290792,
            0.9986006157290792,
            0.9986006157290792,
            0.9986006157290792,
            0.9986006157290792,
            0.9986006157290792,
            0.9986006157290792,
            0.9986006157290792,
            0.9986006157290792,
            0.9986006157290792,
            0.9986006157290792,
            0.9986006157290792,
            0.9986006157290792,
            0.9986006157290792,
            0.9986006157290792,
            0.9986006157290792,
            0.9986006157290792,
            0.9986006157290792,
            0.9986006157290792,
            0.9986006157290792,
            0.9986006157290792,
            0.9986006157290792,
            0.9986006157290792,
            0.9986006157290792,
            0.9986006157290792,
            0.9986006157290792,
            0.9986006157290792,
            0.9986006157290792,
            0.9986006157290792,
            0.9986006157290792,
            0.9986006157290792,
            0.9986006157290792,
            0.9986006157290792,
            0.9986006157290792,
            0.9986006157290792,
            0.9986006157290792,
            0.9986006157290792,
            0.9986006157290792,
            0.9986006157290792,
            0.9986006157290792,
            0.9986006157290792,
            0.9986006157290792,
            0.9986006157290792,
            0.9986006157290792,
            0.9986006157290792,
            0.9986006157290792,
            0.9986006157290792,
            0.9986006157290792,
            0.9986006157290792,
            0.9986006157290792,
            0.9986006157290792,
            0.9986006157290792,
            0.9986006157290792,
            0.9986006157290792,
            0.9986006157290792,
            0.9986006157290792,
            0.9986006157290792,
            0.9986006157290792,
            0.9986006157290792,
            0.9986006157290792,
            0.9986006157290792,
            0.9986006157290792,
            0.9986006157290792,
            0.9986006157290792,
            0.9986006157290792,
            0.9986006157290792,
            0.9986006157290792,
            0.9986006157290792,
            0.9986006157290792,
            0.9986006157290792,
            0.9986006157290792,
            0.9986006157290792,
            0.9986006157290792,
            0.9986006157290792,
            0.9986006157290792,
            0.9986006157290792,
            0.9986006157290792,
            0.9986006157290792,
            0.9986006157290792,
            0.9986006157290792,
            0.9986006157290792,
            0.9986006157290792,
            0.9986006157290792,
            0.9986006157290792,
            0.9986006157290792,
            0.9986006157290792,
            0.9986006157290792,
            0.9986006157290792,
            0.9986006157290792,
            0.9986006157290792,
            0.9986006157290792,
            0.9986006157290792,
            0.9986006157290792,
            0.9986006157290792,
            0.9986006157290792,
            0.9986006157290792,
            0.9986006157290792,
            0.9986006157290792,
            0.9986006157290792,
            0.9986006157290792,
            0.9986006157290792,
            0.9986006157290792,
            0.9986006157290792,
            0.9986006157290792,
            0.9986006157290792,
            0.9986006157290792,
            0.9986006157290792,
            0.9986006157290792,
            0.9986006157290792,
            0.9986006157290792,
            0.9986006157290792,
            0.9986006157290792,
            0.9986006157290792,
            0.9986006157290792,
            0.9986006157290792,
            0.9986006157290792,
            0.9986006157290792,
            0.9986006157290792,
            0.9986006157290792,
            0.9986006157290792,
            0.9986006157290792,
            0.9986006157290792,
            0.9986006157290792,
            0.9986006157290792,
            0.9986006157290792,
            0.9986006157290792,
            0.9986006157290792,
            0.9986006157290792,
            0.9986006157290792,
            0.9986006157290792,
            0.9986006157290792,
            0.9986006157290792,
            0.9986006157290792,
            0.9986006157290792,
            0.9986006157290792,
            0.9986006157290792,
            0.9986006157290792,
            0.9986006157290792,
            0.9986006157290792,
            0.9986006157290792,
            0.9986006157290792,
            0.9986006157290792,
            0.9986006157290792,
            0.9986006157290792,
            0.9986006157290792,
            0.9986006157290792,
            0.9986006157290792,
            0.9986006157290792,
            0.9986006157290792,
            0.9986006157290792,
            0.9986006157290792,
            0.9986006157290792,
            0.9986006157290792,
            0.9986006157290792,
            0.9986006157290792,
            0.9986006157290792,
            0.9986006157290792,
            0.9986006157290792,
            0.9986006157290792,
            0.9986006157290792,
            0.9986006157290792,
            0.9986006157290792,
            0.9986006157290792,
            0.9986006157290792,
            0.9986006157290792,
            0.9986006157290792,
            0.9986006157290792,
            0.9986006157290792,
            0.9986006157290792,
            0.9986006157290792,
            0.9986006157290792,
            0.9986006157290792,
            0.9986006157290792,
            0.9986006157290792,
            0.9986006157290792,
            0.9986006157290792,
            0.9986006157290792,
            0.9986006157290792,
            0.9986006157290792,
            0.9986006157290792,
            0.9986006157290792,
            0.9986006157290792,
            0.9986006157290792,
            0.9986006157290792,
            0.9986006157290792,
            0.9986006157290792,
            0.9986006157290792,
            0.9986006157290792,
            0.9986006157290792,
            0.9986006157290792,
            0.9986006157290792,
            0.9986006157290792,
            0.9986006157290792,
            0.9986006157290792,
            0.9986006157290792,
            0.9986006157290792,
            0.9986006157290792,
            0.9986006157290792,
            0.9986006157290792,
            0.9986006157290792,
            0.9986006157290792,
            0.9986006157290792,
            0.9986006157290792,
            0.9986006157290792,
            0.9986006157290792,
            0.9986006157290792,
            0.9986006157290792,
            0.9986006157290792,
            0.9986006157290792,
            0.9986006157290792,
            0.9986006157290792,
            0.9986006157290792,
            0.9986006157290792,
            0.9986006157290792,
            0.9986006157290792,
            0.9986006157290792,
            0.9986006157290792,
            0.9986006157290792,
            0.9986006157290792,
            0.9986006157290792,
            0.9986006157290792,
            0.9986006157290792,
            0.9986006157290792,
            0.9986006157290792,
            0.9986006157290792,
            0.9986006157290792,
            0.9986006157290792,
            0.9986006157290792,
            0.9986006157290792,
            0.9986006157290792,
            0.9986006157290792,
            0.9986006157290792,
            0.9986006157290792,
            0.9986006157290792,
            0.9986006157290792,
            0.9986006157290792,
            0.9986006157290792,
            0.9986006157290792,
            0.9986006157290792,
            0.9986006157290792,
            0.9986006157290792,
            0.9986006157290792,
            0.9986006157290792,
            0.9986006157290792,
            0.9986006157290792,
            0.9986006157290792,
            0.9986006157290792,
            0.9986006157290792,
            0.9986006157290792,
            0.9986006157290792,
            0.9986006157290792,
            0.9986006157290792,
            0.9986006157290792,
            0.9986006157290792,
            0.9986006157290792,
            0.9986006157290792,
            0.9986006157290792,
            0.9986006157290792,
            0.9986006157290792,
            0.9986006157290792,
            0.9986006157290792,
            0.9986006157290792,
            0.9986006157290792,
            0.9986006157290792,
            0.9986006157290792,
            0.9986006157290792,
            0.9986006157290792,
            0.9986006157290792,
            0.9986006157290792,
            0.9986006157290792,
            0.9986006157290792,
            0.9986006157290792,
            0.9986006157290792,
            0.9986006157290792,
            0.9986006157290792,
            0.9986006157290792,
            0.9986006157290792,
            0.9986006157290792,
            0.9986006157290792,
            0.9986006157290792,
            0.9986006157290792,
            0.9986006157290792,
            0.9986006157290792,
            0.9986006157290792,
            0.9986006157290792,
            0.9986006157290792,
            0.9986006157290792,
            0.9986006157290792,
            0.9986006157290792,
            0.9986006157290792,
            0.9986006157290792,
            0.9986006157290792,
            0.9986006157290792,
            0.9986006157290792,
            0.9986006157290792,
            0.9986006157290792,
            0.9986006157290792,
            0.9986006157290792,
            0.9986006157290792,
            0.9986006157290792,
            0.9986006157290792,
            0.9986006157290792,
            0.9986006157290792,
            0.9986006157290792,
            0.9986006157290792,
            0.9986006157290792,
            0.9986006157290792,
            0.9986006157290792,
            0.9986006157290792,
            0.9986006157290792,
            0.9986006157290792,
            0.9986006157290792,
            0.9986006157290792,
            0.9986006157290792,
            0.9986006157290792,
            0.9986006157290792,
            0.9986006157290792,
            0.9986006157290792,
            0.9986006157290792,
            0.9986006157290792,
            0.9986006157290792,
            0.9986006157290792,
            0.9986006157290792,
            0.9986006157290792,
            0.9986006157290792,
            0.9986006157290792,
            0.9986006157290792,
            0.9986006157290792,
            0.9986006157290792,
            0.9986006157290792,
            0.9986006157290792,
            0.9986006157290792,
            0.9986006157290792,
            0.9986006157290792,
            0.9986006157290792,
            0.9986006157290792,
            0.9986006157290792,
            0.9986006157290792,
            0.9986006157290792,
            0.9986006157290792,
            0.9986006157290792,
            0.9986006157290792,
            0.9986006157290792,
            0.9986006157290792,
            0.9986006157290792,
            0.9986006157290792,
            0.9986006157290792,
            0.9986006157290792,
            0.9986006157290792,
            0.9986006157290792,
            0.9986006157290792,
            0.9986006157290792,
            0.9986006157290792,
            0.9986006157290792,
            0.9986006157290792,
            0.9986006157290792,
            0.9986006157290792,
            0.9986006157290792,
            0.9986006157290792,
            0.9986006157290792,
            0.9986006157290792,
            0.9986006157290792,
            0.9986006157290792,
            0.9986006157290792,
            0.9986006157290792,
            0.9986006157290792,
            0.9986006157290792,
            0.9986006157290792,
            0.9986006157290792,
            0.9986006157290792,
            0.9986006157290792,
            0.9986006157290792,
            0.9986006157290792,
            0.9986006157290792,
            0.9986006157290792,
            0.9986006157290792,
            0.9986006157290792,
            0.9986006157290792,
            0.9986006157290792,
            0.9986006157290792,
            0.9986006157290792,
            0.9986006157290792,
            0.9986006157290792,
            0.9986006157290792,
            0.9986006157290792,
            0.9986006157290792,
            0.9986006157290792,
            0.9986006157290792,
            0.9986006157290792,
            0.9986006157290792,
            0.9986006157290792,
            0.9986006157290792,
            0.9986006157290792,
            0.9986006157290792,
            0.9986006157290792,
            0.9986006157290792,
            0.9986006157290792,
            0.9986006157290792,
            0.9986006157290792,
            0.9986006157290792,
            0.9986006157290792,
            0.9986006157290792,
            0.9986006157290792,
            0.9986006157290792,
            0.9986006157290792,
            0.9986006157290792,
            0.9986006157290792,
            0.9986006157290792,
            0.9986006157290792,
            0.9986006157290792,
            0.9986006157290792,
            0.9986006157290792,
            0.9986006157290792,
            0.9986006157290792,
            0.9986006157290792,
            0.9986006157290792,
            0.9986006157290792,
            0.9986006157290792,
            0.9986006157290792,
            0.9986006157290792,
            0.9986006157290792,
            0.9986006157290792,
            0.9986006157290792,
            0.9986006157290792,
            0.9986006157290792,
            0.9986006157290792,
            0.9986006157290792,
            0.9986006157290792,
            0.9986006157290792,
            0.9986006157290792,
            0.9986006157290792,
            0.9986006157290792,
            0.9986006157290792,
            0.9986006157290792,
            0.9986006157290792,
            0.9986006157290792,
            0.9986006157290792,
            0.9986006157290792,
            0.9986006157290792,
            0.9986006157290792,
            0.9986006157290792,
            0.9986006157290792,
            0.9986006157290792,
            0.9986006157290792,
            0.9986006157290792,
            0.9986006157290792,
            0.9986006157290792,
            0.9986006157290792,
            0.9986006157290792,
            0.9986006157290792,
            0.9986006157290792,
            0.9986006157290792,
            0.9986006157290792,
            0.9986006157290792,
            0.9986006157290792,
            0.9986006157290792,
            0.9986006157290792,
            0.9986006157290792,
            0.9986006157290792,
            0.9986006157290792,
            0.9986006157290792,
            0.9986006157290792,
            0.9986006157290792,
            0.9986006157290792,
            0.9986006157290792,
            0.9986006157290792,
            0.9986006157290792,
            0.9986006157290792,
            0.9986006157290792,
            0.9986006157290792,
            0.9986006157290792,
            0.9986006157290792,
            0.9986006157290792,
            0.9986006157290792,
            0.9986006157290792,
            0.9986006157290792,
            0.9986006157290792,
            0.9986006157290792,
            0.9986006157290792,
            0.9986006157290792,
            0.9986006157290792,
            0.9986006157290792,
            0.9986006157290792,
            0.9986006157290792,
            0.9986006157290792,
            0.9986006157290792,
            0.9986006157290792,
            0.9986006157290792,
            0.9986006157290792,
            0.9986006157290792,
            0.9986006157290792,
            0.9986006157290792,
            0.9986006157290792,
            0.9986006157290792,
            0.9986006157290792,
            0.9986006157290792,
            0.9986006157290792,
            0.9986006157290792,
            0.9986006157290792,
            0.9986006157290792,
            0.9986006157290792,
            0.9986006157290792,
            0.9986006157290792,
            0.9986006157290792,
            0.9986006157290792,
            0.9986006157290792,
            0.9986006157290792,
            0.9986006157290792,
            0.9986006157290792,
            0.9986006157290792,
            0.9986006157290792,
            0.9986006157290792,
            0.9986006157290792,
            0.9986006157290792,
            0.9986006157290792,
            0.9986006157290792,
            0.9986006157290792,
            0.9986006157290792,
            0.9986006157290792,
            0.9986006157290792,
            0.9986006157290792,
            0.9986006157290792,
            0.9986006157290792,
            0.9986006157290792,
            0.9986006157290792,
            0.9986006157290792,
            0.9986006157290792,
            0.9986006157290792,
            0.9986006157290792,
            0.9986006157290792,
            0.9986006157290792,
            0.9986006157290792,
            0.9986006157290792,
            0.9986006157290792,
            0.9986006157290792,
            0.9986006157290792,
            0.9986006157290792,
            0.9986006157290792,
            0.9986006157290792,
            0.9986006157290792,
            0.9986006157290792,
            0.9986006157290792,
            0.9986006157290792,
            0.9986006157290792,
            0.9986006157290792,
            0.9986006157290792,
            0.9986006157290792,
            0.9986006157290792,
            0.9986006157290792,
            0.9986006157290792,
            0.9986006157290792,
            0.9986006157290792,
            0.9986006157290792,
            0.9986006157290792,
            0.9986006157290792,
            0.9986006157290792,
            0.9986006157290792,
            0.9986006157290792,
            0.9986006157290792,
            0.9986006157290792,
            0.9986006157290792,
            0.9986006157290792,
            0.9986006157290792,
            0.9986006157290792,
            0.9986006157290792,
            0.9986006157290792,
            0.9986006157290792,
            0.9986006157290792,
            0.9986006157290792,
            0.9986006157290792,
            0.9986006157290792,
            0.9986006157290792,
            0.9986006157290792,
            0.9986006157290792,
            0.9986006157290792,
            0.9986006157290792,
            0.9986006157290792,
            0.9986006157290792,
            0.9986006157290792,
            0.9986006157290792,
            0.9986006157290792,
            0.9986006157290792,
            0.9986006157290792,
            0.9986006157290792,
            0.9986006157290792,
            0.9986006157290792,
            0.9986006157290792,
            0.9986006157290792,
            0.9986006157290792,
            0.9986006157290792,
            0.9986006157290792,
            0.9986006157290792,
            0.9986006157290792,
            0.9986006157290792,
            0.9986006157290792,
            0.9986006157290792,
            0.9986006157290792,
            0.9986006157290792,
            0.9986006157290792,
            0.9986006157290792,
            0.9986006157290792,
            0.9986006157290792,
            0.9986006157290792,
            0.9986006157290792,
            0.9986006157290792,
            0.9986006157290792,
            0.9986006157290792,
            0.9986006157290792,
            0.9986006157290792,
            0.9986006157290792,
            0.9986006157290792,
            0.9986006157290792,
            0.9986006157290792,
            0.9986006157290792,
            0.9986006157290792,
            0.9986006157290792,
            0.9986006157290792,
            0.9986006157290792,
            0.9986006157290792,
            0.9986006157290792,
            0.9986006157290792,
            0.9986006157290792,
            0.9986006157290792,
            0.9986006157290792,
            0.9986006157290792,
            0.9986006157290792,
            0.9986006157290792,
            0.9986006157290792,
            0.9986006157290792,
            0.9986006157290792,
            0.9986006157290792,
            0.9986006157290792,
            0.9986006157290792,
            0.9986006157290792,
            0.9986006157290792,
            0.9986006157290792,
            0.9986006157290792,
            0.9986006157290792,
            0.9986006157290792,
            0.9986006157290792,
            0.9986006157290792,
            0.9986006157290792,
            0.9986006157290792,
            0.9986006157290792,
            0.9986006157290792,
            0.9986006157290792,
            0.9986006157290792,
            0.9986006157290792,
            0.9986006157290792,
            0.9986006157290792,
            0.9986006157290792,
            0.9986006157290792,
            0.9986006157290792,
            0.9986006157290792,
            0.9986006157290792,
            0.9986006157290792,
            0.9986006157290792,
            0.9986006157290792,
            0.9986006157290792,
            0.9986006157290792,
            0.9986006157290792,
            0.9986006157290792,
            0.9986006157290792,
            0.9986006157290792,
            0.9986006157290792,
            0.9986006157290792,
            0.9986006157290792,
            0.9986006157290792,
            0.9986006157290792,
            0.9986006157290792,
            0.9986006157290792,
            0.9986006157290792,
            0.9986006157290792,
            0.9986006157290792,
            0.9986006157290792,
            0.9986006157290792,
            0.9986006157290792,
            0.9986006157290792,
            0.9986006157290792,
            0.9986006157290792,
            0.9986006157290792,
            0.9986006157290792,
            0.9986006157290792,
            0.9986006157290792,
            0.9986006157290792,
            0.9986006157290792,
            0.9986006157290792,
            0.9986006157290792,
            0.9986006157290792,
            0.9986006157290792,
            0.9986006157290792,
            0.9986006157290792,
            0.9986006157290792,
            0.9986006157290792,
            0.9986006157290792,
            0.9986006157290792,
            0.9986006157290792,
            0.9986006157290792,
            0.9986006157290792,
            0.9986006157290792,
            0.9986006157290792,
            0.9986006157290792,
            0.9986006157290792,
            0.9986006157290792,
            0.9986006157290792,
            0.9986006157290792,
            0.9986006157290792,
            0.9986006157290792,
            0.9986006157290792,
            0.9986006157290792,
            0.9986006157290792,
            0.9986006157290792,
            0.9986006157290792,
            0.9986006157290792,
            0.9986006157290792,
            0.9986006157290792,
            0.9986006157290792,
            0.9986006157290792,
            0.9986006157290792,
            0.9986006157290792,
            0.9986006157290792,
            0.9986006157290792,
            0.9986006157290792,
            0.9986006157290792,
            0.9986006157290792,
            0.9986006157290792,
            0.9986006157290792,
            0.9986006157290792,
            0.9986006157290792,
            0.9986006157290792,
            0.9986006157290792,
            0.9986006157290792,
            0.9986006157290792,
            0.9986006157290792,
            0.9986006157290792,
            0.9986006157290792,
            0.9986006157290792,
            0.9986006157290792,
            0.9986006157290792,
            0.9986006157290792,
            0.9986006157290792,
            0.9986006157290792,
            0.9986006157290792,
            0.9986006157290792,
            0.9986006157290792,
            0.9986006157290792,
            0.9986006157290792,
            0.9986006157290792,
            0.9986006157290792,
            0.9986006157290792,
            0.9986006157290792,
            0.9986006157290792,
            0.9986006157290792,
            0.9986006157290792,
            0.9986006157290792,
            0.9986006157290792,
            0.9986006157290792,
            0.9986006157290792,
            0.9986006157290792,
            0.9986006157290792,
            0.9986006157290792,
            0.9986006157290792,
            0.9986006157290792,
            0.9986006157290792,
            0.9986006157290792,
            0.9986006157290792,
            0.9986006157290792,
            0.9986006157290792,
            0.9986006157290792,
            0.9986006157290792,
            0.9986006157290792,
            0.9986006157290792,
            0.9986006157290792,
            0.9986006157290792,
            0.9986006157290792,
            0.9986006157290792,
            0.9986006157290792,
            0.9986006157290792,
            0.9986006157290792,
            0.9986006157290792,
            0.9986006157290792,
            0.9986006157290792,
            0.9986006157290792,
            0.9986006157290792,
            0.9986006157290792,
            0.9986006157290792,
            0.9986006157290792,
            0.9986006157290792,
            0.9986006157290792,
            0.9986006157290792,
            0.9986006157290792,
            0.9986006157290792,
            0.9986006157290792,
            0.9986006157290792,
            0.9986006157290792,
            0.9986006157290792,
            0.9986006157290792,
            0.9986006157290792,
            0.9986006157290792,
            0.9986006157290792,
            0.9986006157290792,
            0.9986006157290792,
            0.9986006157290792,
            0.9986006157290792,
            0.9986006157290792,
            0.9986006157290792,
            0.9986006157290792,
            0.9986006157290792,
            0.9986006157290792,
            0.9986006157290792,
            0.9986006157290792,
            0.9986006157290792,
            0.9986006157290792,
            0.9986006157290792,
            0.9986006157290792,
            0.9986006157290792,
            0.9986006157290792,
            0.9986006157290792,
            0.9986006157290792,
            0.9986006157290792,
            0.9986006157290792,
            0.9986006157290792,
            0.9986006157290792,
            0.9986006157290792,
            0.9986006157290792,
            0.9986006157290792,
            0.9986006157290792,
            0.9986006157290792,
            0.9986006157290792,
            0.9986006157290792,
            0.9986006157290792,
            0.9986006157290792,
            0.9986006157290792,
            0.9986006157290792,
            0.9986006157290792,
            0.9986006157290792,
            0.9986006157290792,
            0.9986006157290792,
            0.9986006157290792,
            0.9986006157290792,
            0.9986006157290792,
            0.9986006157290792,
            0.9986006157290792,
            0.9986006157290792,
            0.9986006157290792,
            0.9986006157290792,
            0.9986006157290792,
            0.9986006157290792,
            0.9986006157290792,
            0.9986006157290792,
            0.9986006157290792,
            0.9986006157290792,
            0.9986006157290792,
            0.9986006157290792,
            0.9986006157290792,
            0.9986006157290792,
            0.9986006157290792,
            0.9986006157290792,
            0.9986006157290792,
            0.9986006157290792,
            0.9986006157290792,
            0.9986006157290792,
            0.9986006157290792,
            0.9986006157290792,
            0.9986006157290792,
            0.9986006157290792,
            0.9986006157290792,
            0.9986006157290792,
            0.9986006157290792,
            0.9986006157290792,
            0.9986006157290792,
            0.9986006157290792,
            0.9986006157290792,
            0.9986006157290792,
            0.9986006157290792,
            0.9986006157290792,
            0.9986006157290792,
            0.9986006157290792,
            0.9986006157290792,
            0.9986006157290792,
            0.9986006157290792,
            0.9986006157290792,
            0.9986006157290792,
            0.9986006157290792,
            0.9986006157290792,
            0.9986006157290792,
            0.9986006157290792,
            0.9986006157290792,
            0.9986006157290792,
            0.9986006157290792,
            0.9986006157290792,
            0.9986006157290792,
            0.9986006157290792,
            0.9986006157290792,
            0.9986006157290792,
            0.9986006157290792,
            0.9986006157290792,
            0.9986006157290792,
            0.9986006157290792,
            0.9986006157290792,
            0.9986006157290792,
            0.9986006157290792,
            0.9986006157290792,
            0.9986006157290792,
            0.9986006157290792,
            0.9986006157290792,
            0.9986006157290792,
            0.9986006157290792,
            0.9986006157290792,
            0.9986006157290792,
            0.9986006157290792,
            0.9986006157290792,
            0.9986006157290792,
            0.9986006157290792,
            0.9986006157290792,
            0.9986006157290792,
            0.9986006157290792,
            0.9986006157290792,
            0.9986006157290792,
            0.9986006157290792,
            0.9986006157290792,
            0.9986006157290792,
            0.9986006157290792,
            0.9986006157290792,
            0.9986006157290792,
            0.9986006157290792,
            0.9986006157290792,
            0.9986006157290792,
            0.9986006157290792,
            0.9986006157290792,
            0.9986006157290792,
            0.9986006157290792,
            0.9986006157290792,
            0.9986006157290792,
            0.9986006157290792,
            0.9986006157290792,
            0.9986006157290792,
            0.9986006157290792,
            0.9986006157290792,
            0.9986006157290792,
            0.9986006157290792,
            0.9986006157290792,
            0.9986006157290792,
            0.9986006157290792,
            0.9986006157290792,
            0.9986006157290792,
            0.9986006157290792,
            0.9986006157290792,
            0.9986006157290792,
            0.9986006157290792,
            0.9986006157290792,
            0.9986006157290792,
            0.9986006157290792,
            0.9986006157290792,
            0.9986006157290792,
            0.9986006157290792,
            0.9986006157290792,
            0.9986006157290792,
            0.9986006157290792,
            0.9986006157290792,
            0.9986006157290792,
            0.9986006157290792,
            0.9986006157290792,
            0.9986006157290792,
            0.9986006157290792,
            0.9986006157290792,
            0.9986006157290792,
            0.9986006157290792,
            0.9986006157290792,
            0.9986006157290792,
            0.9986006157290792,
            0.9986006157290792,
            0.9986006157290792,
            0.9986006157290792,
            0.9986006157290792,
            0.9986006157290792,
            0.9986006157290792,
            0.9986006157290792,
            0.9986006157290792,
            0.9986006157290792,
            0.9986006157290792,
            0.9986006157290792,
            0.9986006157290792,
            0.9986006157290792,
            0.9986006157290792,
            0.9986006157290792,
            0.9986006157290792,
            0.9986006157290792,
            0.9986006157290792,
            0.9986006157290792,
            0.9986006157290792,
            0.9986006157290792,
            0.9986006157290792,
            0.9986006157290792,
            0.9986006157290792,
            0.9986006157290792,
            0.9986006157290792,
            0.9986006157290792,
            0.9986006157290792,
            0.9986006157290792,
            0.9986006157290792,
            0.9986006157290792,
            0.9986006157290792,
            0.9986006157290792,
            0.9986006157290792,
            0.9986006157290792,
            0.9986006157290792,
            0.9986006157290792,
            0.9986006157290792,
            0.9986006157290792,
            0.9986006157290792,
            0.9986006157290792,
            0.9986006157290792,
            0.9986006157290792,
            0.9986006157290792,
            0.9986006157290792,
            0.9986006157290792,
            0.9986006157290792,
            0.9986006157290792,
            0.9986006157290792,
            0.9986006157290792,
            0.9986006157290792,
            0.9986006157290792,
            0.9986006157290792,
            0.9986006157290792,
            0.9986006157290792,
            0.9986006157290792,
            0.9986006157290792,
            0.9986006157290792,
            0.9986006157290792,
            0.9986006157290792,
            0.9986006157290792,
            0.9986006157290792,
            0.9986006157290792,
            0.9986006157290792,
            0.9986006157290792,
            0.9986006157290792,
            0.9986006157290792,
            0.9986006157290792,
            0.9986006157290792,
            0.9986006157290792,
            0.9986006157290792,
            0.9986006157290792,
            0.9986006157290792,
            0.9986006157290792,
            0.9986006157290792,
            0.9986006157290792,
            0.9986006157290792,
            0.9986006157290792,
            0.9986006157290792,
            0.9986006157290792,
            0.9986006157290792,
            0.9986006157290792,
            0.9986006157290792,
            0.9986006157290792,
            0.9986006157290792,
            0.9986006157290792,
            0.9986006157290792,
            0.9986006157290792,
            0.9986006157290792,
            0.9986006157290792,
            0.9986006157290792,
            0.9986006157290792,
            0.9986006157290792,
            0.9986006157290792,
            0.9986006157290792,
            0.9986006157290792,
            0.9986006157290792,
            0.9986006157290792,
            0.9986006157290792,
            0.9986006157290792,
            0.9986006157290792,
            0.9986006157290792,
            0.9986006157290792,
            0.9986006157290792,
            0.9986006157290792,
            0.9986006157290792,
            0.9986006157290792,
            0.9986006157290792,
            0.9986006157290792,
            0.9986006157290792,
            0.9986006157290792,
            0.9986006157290792,
            0.9986006157290792,
            0.9986006157290792,
            0.9986006157290792,
            0.9986006157290792,
            0.9986006157290792,
            0.9986006157290792,
            0.9986006157290792,
            0.9986006157290792,
            0.9986006157290792,
            0.9986006157290792,
            0.9986006157290792,
            0.9986006157290792,
            0.9986006157290792,
            0.9986006157290792,
            0.9986006157290792,
            0.9986006157290792,
            0.9986006157290792,
            0.9986006157290792,
            0.9986006157290792,
            0.9986006157290792,
            0.9986006157290792,
            0.9986006157290792,
            0.9986006157290792,
            0.9986006157290792,
            0.9986006157290792,
            0.9986006157290792,
            0.9986006157290792,
            0.9986006157290792,
            0.9986006157290792,
            0.9986006157290792,
            0.9986006157290792,
            0.9986006157290792,
            0.9986006157290792,
            0.9986006157290792,
            0.9986006157290792,
            0.9986006157290792,
            0.9986006157290792,
            0.9986006157290792,
            0.9986006157290792,
            0.9986006157290792,
            0.9986006157290792,
            0.9986006157290792,
            0.9986006157290792,
            0.9986006157290792,
            0.9986006157290792,
            0.9986006157290792,
            0.9986006157290792,
            0.9986006157290792,
            0.9986006157290792,
            0.9986006157290792,
            0.9986006157290792,
            0.9986006157290792,
            0.9986006157290792,
            0.9986006157290792,
            0.9986006157290792,
            0.9986006157290792,
            0.9986006157290792,
            0.9986006157290792,
            0.9986006157290792,
            0.9986006157290792,
            0.9986006157290792,
            0.9986006157290792,
            0.9986006157290792,
            0.9986006157290792,
            0.9986006157290792,
            0.9986006157290792,
            0.9986006157290792,
            0.9986006157290792,
            0.9986006157290792,
            0.9986006157290792,
            0.9986006157290792,
            0.9986006157290792,
            0.9986006157290792,
            0.9986006157290792,
            0.9986006157290792,
            0.9986006157290792,
            0.9986006157290792,
            0.9986006157290792,
            0.9986006157290792,
            0.9986006157290792,
            0.9986006157290792,
            0.9986006157290792,
            0.9986006157290792,
            0.9986006157290792,
            0.9986006157290792,
            0.9986006157290792,
            0.9986006157290792,
            0.9986006157290792,
            0.9986006157290792,
            0.9986006157290792,
            0.9986006157290792,
            0.9986006157290792,
            0.9986006157290792,
            0.9986006157290792,
            0.9986006157290792,
            0.9986006157290792,
            0.9986006157290792,
            0.9986006157290792,
            0.9986006157290792,
            0.9986006157290792,
            0.9986006157290792,
            0.9986006157290792,
            0.9986006157290792,
            0.9986006157290792,
            0.9986006157290792,
            0.9986006157290792,
            0.9986006157290792,
            0.9986006157290792,
            0.9986006157290792,
            0.9986006157290792,
            0.9986006157290792,
            0.9986006157290792,
            0.9986006157290792,
            0.9986006157290792,
            0.9986006157290792,
            0.9986006157290792,
            0.9986006157290792,
            0.9986006157290792,
            0.9986006157290792,
            0.9986006157290792,
            0.9986006157290792,
            0.9986006157290792,
            0.9986006157290792,
            0.9986006157290792,
            0.9986006157290792,
            0.9986006157290792,
            0.9986006157290792,
            0.9986006157290792,
            0.9986006157290792,
            0.9986006157290792,
            0.9986006157290792,
            0.9986006157290792,
            0.9986006157290792,
            0.9986006157290792,
            0.9986006157290792,
            0.9986006157290792,
            0.9986006157290792,
            0.9986006157290792,
            0.9986006157290792,
            0.9986006157290792,
            0.9986006157290792,
            0.9986006157290792,
            0.9986006157290792,
            0.9986006157290792,
            0.9986006157290792,
            0.9986006157290792,
            0.9986006157290792,
            0.9986006157290792,
            0.9986006157290792,
            0.9986006157290792,
            0.9986006157290792,
            0.9986006157290792,
            0.9986006157290792,
            0.9986006157290792,
            0.9986006157290792,
            0.9986006157290792,
            0.9986006157290792,
            0.9986006157290792,
            0.9986006157290792,
            0.9986006157290792,
            0.9986006157290792,
            0.9986006157290792,
            0.9986006157290792,
            0.9986006157290792,
            0.9986006157290792,
            0.9986006157290792,
            0.9986006157290792,
            0.9986006157290792,
            0.9986006157290792,
            0.9986006157290792,
            0.9986006157290792,
            0.9986006157290792,
            0.9986006157290792,
            0.9986006157290792,
            0.9986006157290792,
            0.9986006157290792,
            0.9986006157290792,
            0.9986006157290792,
            0.9986006157290792,
            0.9986006157290792,
            0.9986006157290792,
            0.9986006157290792,
            0.9986006157290792,
            0.9986006157290792,
            0.9986006157290792,
            0.9986006157290792,
            0.9986006157290792,
            0.9986006157290792,
            0.9986006157290792,
            0.9986006157290792,
            0.9986006157290792,
            0.9986006157290792,
            0.9986006157290792,
            0.9986006157290792,
            0.9986006157290792,
            0.9986006157290792,
            0.9986006157290792,
            0.9986006157290792,
            0.9986006157290792,
            0.9986006157290792,
            0.9986006157290792,
            0.9986006157290792,
            0.9986006157290792,
            0.9986006157290792,
            0.9986006157290792,
            0.9986006157290792,
            0.9986006157290792,
            0.9986006157290792,
            0.9986006157290792,
            0.9986006157290792,
            0.9986006157290792,
            0.9986006157290792,
            0.9986006157290792,
            0.9986006157290792,
            0.9986006157290792,
            0.9986006157290792,
            0.9986006157290792,
            0.9986006157290792,
            0.9986006157290792,
            0.9986006157290792,
            0.9986006157290792,
            0.9986006157290792,
            0.9986006157290792,
            0.9986006157290792,
            0.9986006157290792,
            0.9986006157290792,
            0.9986006157290792,
            0.9986006157290792,
            0.9986006157290792,
            0.9986006157290792,
            0.9986006157290792,
            0.9986006157290792,
            0.9986006157290792,
            0.9986006157290792,
            0.9986006157290792,
            0.9986006157290792,
            0.9986006157290792,
            0.9986006157290792,
            0.9986006157290792,
            0.9986006157290792,
            0.9986006157290792,
            0.9986006157290792,
            0.9986006157290792,
            0.9986006157290792,
            0.9986006157290792,
            0.9986006157290792,
            0.9986006157290792,
            0.9986006157290792,
            0.9986006157290792,
            0.9986006157290792,
            0.9986006157290792,
            0.9986006157290792,
            0.9986006157290792,
            0.9986006157290792,
            0.9986006157290792,
            0.9986006157290792,
            0.9986006157290792,
            0.9986006157290792,
            0.9986006157290792,
            0.9986006157290792,
            0.9986006157290792,
            0.9986006157290792,
            0.9986006157290792,
            0.9986006157290792,
            0.9986006157290792,
            0.9986006157290792,
            0.9986006157290792,
            0.9986006157290792,
            0.9986006157290792,
            0.9986006157290792,
            0.9986006157290792,
            0.9986006157290792,
            0.9986006157290792,
            0.9986006157290792,
            0.9986006157290792,
            0.9986006157290792,
            0.9986006157290792,
            0.9986006157290792,
            0.9986006157290792,
            0.9986006157290792,
            0.9986006157290792,
            0.9986006157290792,
            0.9986006157290792,
            0.9986006157290792,
            0.9986006157290792,
            0.9986006157290792,
            0.9986006157290792,
            0.9986006157290792,
            0.9986006157290792,
            0.9986006157290792,
            0.9986006157290792,
            0.9986006157290792,
            0.9986006157290792,
            0.9986006157290792,
            0.9986006157290792,
            0.9986006157290792,
            0.9986006157290792,
            0.9986006157290792,
            0.9986006157290792,
            0.9986006157290792,
            0.9986006157290792,
            0.9986006157290792,
            0.9986006157290792,
            0.9986006157290792,
            0.9986006157290792,
            0.9986006157290792,
            0.9986006157290792,
            0.9986006157290792,
            0.9986006157290792,
            0.9986006157290792,
            0.9986006157290792,
            0.9986006157290792,
            0.9986006157290792,
            0.9986006157290792,
            0.9986006157290792,
            0.9986006157290792,
            0.9986006157290792,
            0.9986006157290792,
            0.9986006157290792,
            0.9986006157290792,
            0.9986006157290792,
            0.9986006157290792,
            0.9986006157290792,
            0.9986006157290792,
            0.9986006157290792,
            0.9986006157290792,
            0.9986006157290792,
            0.9986006157290792,
            0.9986006157290792,
            0.9986006157290792,
            0.9986006157290792,
            0.9986006157290792,
            0.9986006157290792,
            0.9986006157290792,
            0.9986006157290792,
            0.9986006157290792,
            0.9986006157290792,
            0.9986006157290792,
            0.9986006157290792,
            0.9986006157290792,
            0.9986006157290792,
            0.9986006157290792,
            0.9986006157290792,
            0.9986006157290792,
            0.9986006157290792,
            0.9986006157290792,
            0.9986006157290792,
            0.9986006157290792,
            0.9986006157290792,
            0.9986006157290792,
            0.9986006157290792,
            0.9986006157290792,
            0.9986006157290792,
            0.9986006157290792,
            0.9986006157290792,
            0.9986006157290792,
            0.9986006157290792,
            0.9986006157290792,
            0.9986006157290792,
            0.9986006157290792,
            0.9986006157290792,
            0.9986006157290792,
            0.9986006157290792,
            0.9986006157290792,
            0.9986006157290792,
            0.9986006157290792,
            0.9986006157290792,
            0.9986006157290792,
            0.9986006157290792,
            0.9986006157290792,
            0.9986006157290792,
            0.9986006157290792,
            0.9986006157290792,
            0.9986006157290792,
            0.9986006157290792,
            0.9986006157290792,
            0.9986006157290792,
            0.9986006157290792,
            0.9986006157290792,
            0.9986006157290792,
            0.9986006157290792,
            0.9986006157290792,
            0.9986006157290792,
            0.9986006157290792,
            0.9986006157290792,
            0.9986006157290792,
            0.9986006157290792,
            0.9986006157290792,
            0.9986006157290792,
            0.9986006157290792,
            0.9986006157290792,
            0.9986006157290792,
            0.9986006157290792,
            0.9986006157290792,
            0.9986006157290792,
            0.9986006157290792,
            0.9986006157290792,
            0.9986006157290792,
            0.9986006157290792,
            0.9986006157290792,
            0.9986006157290792,
            0.9986006157290792,
            0.9986006157290792,
            0.9986006157290792,
            0.9986006157290792,
            0.9986006157290792,
            0.9986006157290792,
            0.9986006157290792,
            0.9986006157290792,
            0.9986006157290792,
            0.9986006157290792,
            0.9986006157290792,
            0.9986006157290792,
            0.9986006157290792,
            0.9986006157290792,
            0.9986006157290792,
            0.9986006157290792,
            0.9986006157290792,
            0.9986006157290792,
            0.9986006157290792,
            0.9986006157290792,
            0.9986006157290792,
            0.9986006157290792,
            0.9986006157290792,
            0.9986006157290792,
            0.9986006157290792,
            0.9986006157290792,
            0.9986006157290792,
            0.9986006157290792,
            0.9986006157290792,
            0.9986006157290792,
            0.9986006157290792,
            0.9986006157290792,
            0.9986006157290792,
            0.9986006157290792,
            0.9986006157290792,
            0.9986006157290792,
            0.9986006157290792,
            0.9986006157290792,
            0.9986006157290792,
            0.9986006157290792,
            0.9986006157290792,
            0.9986006157290792,
            0.9986006157290792,
            0.9986006157290792,
            0.9986006157290792,
            0.9986006157290792,
            0.9986006157290792,
            0.9986006157290792,
            0.9986006157290792,
            0.9986006157290792,
            0.9986006157290792,
            0.9986006157290792,
            0.9986006157290792,
            0.9986006157290792,
            0.9986006157290792,
            0.9986006157290792,
            0.9986006157290792,
            0.9986006157290792,
            0.9986006157290792,
            0.9986006157290792,
            0.9986006157290792,
            0.9986006157290792,
            0.9986006157290792,
            0.9986006157290792,
            0.9986006157290792,
            0.9986006157290792,
            0.9986006157290792,
            0.9986006157290792,
            0.9986006157290792,
            0.9986006157290792,
            0.9986006157290792,
            0.9986006157290792,
            0.9986006157290792,
            0.9986006157290792,
            0.9986006157290792,
            0.9986006157290792,
            0.9986006157290792,
            0.9986006157290792,
            0.9986006157290792,
            0.9986006157290792,
            0.9986006157290792,
            0.9986006157290792,
            0.9986006157290792,
            0.9986006157290792,
            0.9986006157290792,
            0.9986006157290792,
            0.9986006157290792,
            0.9986006157290792,
            0.9986006157290792,
            0.9986006157290792,
            0.9986006157290792,
            0.9986006157290792,
            0.9986006157290792,
            0.9986006157290792,
            0.9986006157290792,
            0.9986006157290792,
            0.9986006157290792,
            0.9986006157290792,
            0.9986006157290792,
            0.9986006157290792,
            0.9986006157290792,
            0.9986006157290792,
            0.9986006157290792,
            0.9986006157290792,
            0.9986006157290792,
            0.9986006157290792,
            0.9986006157290792,
            0.9986006157290792,
            0.9986006157290792,
            0.9986006157290792,
            0.9986006157290792,
            0.9986006157290792,
            0.9986006157290792,
            0.9986006157290792,
            0.9986006157290792,
            0.9986006157290792,
            0.9986006157290792,
            0.9986006157290792,
            0.9986006157290792,
            0.9986006157290792,
            0.9986006157290792,
            0.9986006157290792,
            0.9986006157290792,
            0.9986006157290792,
            0.9986006157290792,
            0.9986006157290792,
            0.9986006157290792,
            0.9986006157290792,
            0.9986006157290792,
            0.9986006157290792,
            0.9986006157290792,
            0.9986006157290792,
            0.9986006157290792,
            0.9986006157290792,
            0.9986006157290792,
            0.9986006157290792,
            0.9986006157290792,
            0.9986006157290792,
            0.9986006157290792,
            0.9986006157290792,
            0.9986006157290792,
            0.9986006157290792,
            0.9986006157290792,
            0.9986006157290792,
            0.9986006157290792,
            0.9986006157290792,
            0.9986006157290792,
            0.9986006157290792,
            0.9986006157290792,
            0.9986006157290792,
            0.9986006157290792,
            0.9986006157290792,
            0.9986006157290792,
            0.9986006157290792,
            0.9986006157290792,
            0.9986006157290792,
            0.9986006157290792,
            0.9986006157290792,
            0.9986006157290792,
            0.9986006157290792,
            0.9986006157290792,
            0.9986006157290792,
            0.9986006157290792,
            0.9986006157290792,
            0.9986006157290792,
            0.9986006157290792,
            0.9986006157290792,
            0.9986006157290792,
            0.9986006157290792,
            0.9986006157290792,
            0.9986006157290792,
            0.9986006157290792,
            0.9986006157290792,
            0.9986006157290792,
            0.9986006157290792,
            0.9986006157290792,
            0.9986006157290792,
            0.9986006157290792,
            0.9986006157290792,
            0.9986006157290792,
            0.9986006157290792,
            0.9986006157290792,
            0.9986006157290792,
            0.9986006157290792,
            0.9986006157290792,
            0.9986006157290792,
            0.9986006157290792,
            0.9986006157290792,
            0.9986006157290792,
            0.9986006157290792,
            0.9986006157290792,
            0.9986006157290792,
            0.9986006157290792,
            0.9986006157290792,
            0.9986006157290792,
            0.9986006157290792,
            0.9986006157290792,
            0.9986006157290792,
            0.9986006157290792,
            0.9986006157290792,
            0.9986006157290792,
            0.9986006157290792,
            0.9986006157290792,
            0.9986006157290792,
            0.9986006157290792,
            0.9986006157290792,
            0.9986006157290792,
            0.9986006157290792,
            0.9986006157290792,
            0.9986006157290792,
            0.9986006157290792,
            0.9986006157290792,
            0.9986006157290792,
            0.9986006157290792,
            0.9986006157290792,
            0.9986006157290792,
            0.9986006157290792,
            0.9986006157290792,
            0.9986006157290792,
            0.9986006157290792,
            0.9986006157290792,
            0.9986006157290792,
            0.9986006157290792,
            0.9986006157290792,
            0.9986006157290792,
            0.9986006157290792,
            0.9986006157290792,
            0.9986006157290792,
            0.9986006157290792,
            0.9986006157290792,
            0.9986006157290792,
            0.9986006157290792,
            0.9986006157290792,
            0.9986006157290792,
            0.9986006157290792,
            0.9986006157290792,
            0.9986006157290792,
            0.9986006157290792,
            0.9986006157290792,
            0.9986006157290792,
            0.9986006157290792,
            0.9986006157290792,
            0.9986006157290792,
            0.9986006157290792,
            0.9986006157290792,
            0.9986006157290792,
            0.9986006157290792,
            0.9986006157290792,
            0.9986006157290792,
            0.9986006157290792,
            0.9986006157290792,
            0.9986006157290792,
            0.9986006157290792,
            0.9986006157290792,
            0.9986006157290792,
            0.9986006157290792,
            0.9986006157290792,
            0.9986006157290792,
            0.9986006157290792,
            0.9986006157290792,
            0.9986006157290792,
            0.9986006157290792,
            0.9986006157290792,
            0.9986006157290792,
            0.9986006157290792,
            0.9986006157290792,
            0.9986006157290792,
            0.9986006157290792,
            0.9986006157290792,
            0.9986006157290792,
            0.9986006157290792,
            0.9986006157290792,
            0.9986006157290792,
            0.9986006157290792,
            0.9986006157290792,
            0.9986006157290792,
            0.9986006157290792,
            0.9986006157290792,
            0.9986006157290792,
            0.9986006157290792,
            0.9986006157290792,
            0.9986006157290792,
            0.9986006157290792,
            0.9986006157290792,
            0.9986006157290792,
            0.9986006157290792,
            0.9986006157290792,
            0.9986006157290792,
            0.9986006157290792,
            0.9986006157290792,
            0.9986006157290792,
            0.9986006157290792,
            0.9986006157290792,
            0.9986006157290792,
            0.9986006157290792,
            0.9986006157290792,
            0.9986006157290792,
            0.9986006157290792,
            0.9986006157290792,
            0.9986006157290792,
            0.9986006157290792,
            0.9986006157290792,
            0.9986006157290792,
            0.9986006157290792,
            0.9986006157290792,
            0.9986006157290792,
            0.9986006157290792,
            0.9986006157290792,
            0.9986006157290792,
            0.9986006157290792,
            0.9986006157290792,
            0.9986006157290792,
            0.9986006157290792,
            0.9986006157290792,
            0.9986006157290792,
            0.9986006157290792,
            0.9986006157290792,
            0.9986006157290792,
            0.9986006157290792,
            0.9986006157290792,
            0.9986006157290792,
            0.9986006157290792,
            0.9986006157290792,
            0.9986006157290792,
            0.9986006157290792,
            0.9986006157290792,
            0.9986006157290792,
            0.9986006157290792,
            0.9986006157290792,
            0.9986006157290792,
            0.9986006157290792,
            0.9986006157290792,
            0.9986006157290792,
            0.9986006157290792,
            0.9986006157290792,
            0.9986006157290792,
            0.9986006157290792,
            0.9986006157290792,
            0.9986006157290792,
            0.9986006157290792,
            0.9986006157290792,
            0.9986006157290792,
            0.9986006157290792,
            0.9986006157290792,
            0.9986006157290792,
            0.9986006157290792,
            0.9986006157290792,
            0.9986006157290792,
            0.9986006157290792,
            0.9986006157290792,
            0.9986006157290792,
            0.9986006157290792,
            0.9986006157290792,
            0.9986006157290792,
            0.9986006157290792,
            0.9986006157290792,
            0.9986006157290792,
            0.9986006157290792,
            0.9986006157290792,
            0.9986006157290792,
            0.9986006157290792,
            0.9986006157290792,
            0.9986006157290792,
            0.9986006157290792,
            0.9986006157290792,
            0.9986006157290792,
            0.9986006157290792,
            0.9986006157290792,
            0.9986006157290792,
            0.9986006157290792,
            0.9986006157290792,
            0.9986006157290792,
            0.9986006157290792,
            0.9986006157290792,
            0.9986006157290792,
            0.9986006157290792,
            0.9986006157290792,
            0.9986006157290792,
            0.9986006157290792,
            0.9986006157290792,
            0.9986006157290792,
            0.9986006157290792,
            0.9986006157290792,
            0.9986006157290792,
            0.9986006157290792,
            0.9986006157290792,
            0.9986006157290792,
            0.9986006157290792,
            0.9986006157290792,
            0.9986006157290792,
            0.9986006157290792,
            0.9986006157290792,
            0.9986006157290792,
            0.9986006157290792,
            0.9986006157290792,
            0.9986006157290792,
            0.9986006157290792,
            0.9986006157290792,
            0.9986006157290792,
            0.9986006157290792,
            0.9986006157290792,
            0.9986006157290792,
            0.9986006157290792,
            0.9986006157290792,
            0.9986006157290792,
            0.9986006157290792,
            0.9986006157290792,
            0.9986006157290792,
            0.9986006157290792,
            0.9986006157290792,
            0.9986006157290792,
            0.9986006157290792,
            0.9986006157290792,
            0.9986006157290792,
            0.9986006157290792,
            0.9986006157290792,
            0.9986006157290792,
            0.9986006157290792,
            0.9986006157290792,
            0.9986006157290792,
            0.9986006157290792,
            0.9986006157290792,
            0.9986006157290792,
            0.9986006157290792,
            0.9986006157290792,
            0.9986006157290792,
            0.9986006157290792,
            0.9986006157290792,
            0.9986006157290792,
            0.9986006157290792,
            0.9986006157290792,
            0.9986006157290792,
            0.9986006157290792,
            0.9986006157290792,
            0.9986006157290792,
            0.9986006157290792,
            0.9986006157290792,
            0.9986006157290792,
            0.9986006157290792,
            0.9986006157290792,
            0.9986006157290792,
            0.9986006157290792,
            0.9986006157290792,
            0.9986006157290792,
            0.9986006157290792,
            0.9986006157290792,
            0.9986006157290792,
            0.9986006157290792,
            0.9986006157290792,
            0.9986006157290792,
            0.9986006157290792,
            0.9986006157290792,
            0.9986006157290792,
            0.9986006157290792,
            0.9986006157290792,
            0.9986006157290792,
            0.9986006157290792,
            0.9986006157290792,
            0.9986006157290792,
            0.9986006157290792,
            0.9986006157290792,
            0.9986006157290792,
            0.9986006157290792,
            0.9986006157290792,
            0.9986006157290792,
            0.9986006157290792,
            0.9986006157290792,
            0.9986006157290792,
            0.9986006157290792,
            0.9986006157290792,
            0.9986006157290792,
            0.9986006157290792,
            0.9986006157290792,
            0.9986006157290792,
            0.9986006157290792,
            0.9986006157290792,
            0.9986006157290792,
            0.9986006157290792,
            0.9986006157290792,
            0.9986006157290792,
            0.9986006157290792,
            0.9986006157290792,
            0.9986006157290792,
            0.9986006157290792,
            0.9986006157290792,
            0.9986006157290792,
            0.9986006157290792,
            0.9986006157290792,
            0.9986006157290792,
            0.9986006157290792,
            0.9986006157290792,
            0.9986006157290792,
            0.9986006157290792,
            0.9986006157290792,
            0.9986006157290792,
            0.9986006157290792,
            0.9986006157290792,
            0.9986006157290792,
            0.9986006157290792,
            0.9986006157290792,
            0.9986006157290792,
            0.9986006157290792,
            0.9986006157290792,
            0.9986006157290792,
            0.9986006157290792,
            0.9986006157290792,
            0.9986006157290792,
            0.9986006157290792,
            0.9986006157290792,
            0.9986006157290792,
            0.9986006157290792,
            0.9986006157290792,
            0.9986006157290792,
            0.9986006157290792,
            0.9986006157290792,
            0.9986006157290792,
            0.9986006157290792,
            0.9986006157290792,
            0.9986006157290792,
            0.9986006157290792,
            0.9986006157290792,
            0.9986006157290792,
            0.9986006157290792,
            0.9986006157290792,
            0.9986006157290792,
            0.9986006157290792,
            0.9986006157290792,
            0.9986006157290792,
            0.9986006157290792,
            0.9986006157290792,
            0.9986006157290792,
            0.9986006157290792,
            0.9986006157290792,
            0.9986006157290792,
            0.9986006157290792,
            0.9986006157290792,
            0.9986006157290792,
            0.9986006157290792,
            0.9986006157290792,
            0.9986006157290792,
            0.9986006157290792,
            0.9986006157290792,
            0.9986006157290792,
            0.9986006157290792,
            0.9986006157290792,
            0.9986006157290792,
            0.9986006157290792,
            0.9986006157290792,
            0.9986006157290792,
            0.9986006157290792,
            0.9986006157290792,
            0.9986006157290792,
            0.9986006157290792,
            0.9986006157290792,
            0.9986006157290792,
            0.9986006157290792,
            0.9986006157290792,
            0.9986006157290792,
            0.9986006157290792,
            0.9986006157290792,
            0.9986006157290792,
            0.9986006157290792,
            0.9986006157290792,
            0.9986006157290792,
            0.9986006157290792,
            0.9986006157290792,
            0.9986006157290792,
            0.9986006157290792,
            0.9986006157290792,
            0.9986006157290792,
            0.9986006157290792,
            0.9986006157290792,
            0.9986006157290792,
            0.9986006157290792,
            0.9986006157290792,
            0.9986006157290792,
            0.9986006157290792,
            0.9986006157290792,
            0.9986006157290792,
            0.9986006157290792,
            0.9986006157290792,
            0.9986006157290792,
            0.9986006157290792,
            0.9986006157290792,
            0.9986006157290792,
            0.9986006157290792,
            0.9986006157290792,
            0.9986006157290792,
            0.9986006157290792,
            0.9986006157290792,
            0.9986006157290792,
            0.9986006157290792,
            0.9986006157290792,
            0.9986006157290792,
            0.9986006157290792,
            0.9986006157290792,
            0.9986006157290792,
            0.9986006157290792,
            0.9986006157290792,
            0.9986006157290792,
            0.9986006157290792,
            0.9986006157290792,
            0.9986006157290792,
            0.9986006157290792,
            0.9986006157290792,
            0.9986006157290792,
            0.9986006157290792,
            0.9986006157290792,
            0.9986006157290792,
            0.9986006157290792,
            0.9986006157290792,
            0.9986006157290792,
            0.9986006157290792,
            0.9986006157290792,
            0.9986006157290792,
            0.9986006157290792,
            0.9986006157290792,
            0.9986006157290792,
            0.9986006157290792,
            0.9986006157290792,
            0.9986006157290792,
            0.9986006157290792,
            0.9986006157290792,
            0.9986006157290792,
            0.9986006157290792,
            0.9986006157290792,
            0.9986006157290792,
            0.9986006157290792,
            0.9986006157290792,
            0.9986006157290792,
            0.9986006157290792,
            0.9986006157290792,
            0.9986006157290792,
            0.9986006157290792,
            0.9986006157290792,
            0.9986006157290792,
            0.9986006157290792,
            0.9986006157290792,
            0.9986006157290792,
            0.9986006157290792,
            0.9986006157290792,
            0.9986006157290792,
            0.9986006157290792,
            0.9986006157290792,
            0.9986006157290792,
            0.9986006157290792,
            0.9986006157290792,
            0.9986006157290792,
            0.9986006157290792,
            0.9986006157290792,
            0.9986006157290792,
            0.9986006157290792,
            0.9986006157290792,
            0.9986006157290792,
            0.9986006157290792,
            0.9986006157290792,
            0.9986006157290792,
            0.9986006157290792,
            0.9986006157290792,
            0.9986006157290792,
            0.9986006157290792,
            0.9986006157290792,
            0.9986006157290792,
            0.9986006157290792,
            0.9986006157290792,
            0.9986006157290792,
            0.9986006157290792,
            0.9986006157290792,
            0.9986006157290792,
            0.9986006157290792,
            0.9986006157290792,
            0.9986006157290792,
            0.9986006157290792,
            0.9986006157290792,
            0.9986006157290792,
            0.9986006157290792,
            0.9986006157290792,
            0.9986006157290792,
            0.9986006157290792,
            0.9986006157290792,
            0.9986006157290792,
            0.9986006157290792,
            0.9986006157290792,
            0.9986006157290792,
            0.9986006157290792,
            0.9986006157290792,
            0.9986006157290792,
            0.9986006157290792,
            0.9986006157290792,
            0.9986006157290792,
            0.9986006157290792,
            0.9986006157290792,
            0.9986006157290792,
            0.9986006157290792,
            0.9986006157290792,
            0.9986006157290792,
            0.9986006157290792,
            0.9986006157290792,
            0.9986006157290792,
            0.9986006157290792,
            0.9986006157290792,
            0.9986006157290792,
            0.9986006157290792,
            0.9986006157290792,
            0.9986006157290792,
            0.9986006157290792,
            0.9986006157290792,
            0.9986006157290792,
            0.9986006157290792,
            0.9986006157290792,
            0.9986006157290792,
            0.9986006157290792,
            0.9986006157290792,
            0.9986006157290792,
            0.9986006157290792,
            0.9986006157290792,
            0.9986006157290792,
            0.9986006157290792,
            0.9986006157290792,
            0.9986006157290792,
            0.9986006157290792,
            0.9986006157290792,
            0.9986006157290792,
            0.9986006157290792,
            0.9986006157290792,
            0.9986006157290792,
            0.9986006157290792,
            0.9986006157290792,
            0.9986006157290792,
            0.9986006157290792,
            0.9986006157290792,
            0.9986006157290792,
            0.9986006157290792,
            0.9986006157290792,
            0.9986006157290792,
            0.9986006157290792,
            0.9986006157290792,
            0.9986006157290792,
            0.9986006157290792,
            0.9986006157290792,
            0.9986006157290792,
            0.9986006157290792,
            0.9986006157290792,
            0.9986006157290792,
            0.9986006157290792,
            0.9986006157290792,
            0.9986006157290792,
            0.9986006157290792,
            0.9986006157290792,
            0.9986006157290792,
            0.9986006157290792,
            0.9986006157290792,
            0.9986006157290792,
            0.9986006157290792,
            0.9986006157290792,
            0.9986006157290792,
            0.9986006157290792,
            0.9986006157290792,
            0.9986006157290792,
            0.9986006157290792,
            0.9986006157290792,
            0.9986006157290792,
            0.9986006157290792,
            0.9986006157290792,
            0.9986006157290792,
            0.9986006157290792,
            0.9986006157290792,
            0.9986006157290792,
            0.9986006157290792,
            0.9986006157290792,
            0.9986006157290792,
            0.9986006157290792,
            0.9986006157290792,
            0.9986006157290792,
            0.9986006157290792,
            0.9986006157290792,
            0.9986006157290792,
            0.9986006157290792,
            0.9986006157290792,
            0.9986006157290792,
            0.9986006157290792,
            0.9986006157290792,
            0.9986006157290792,
            0.9986006157290792,
            0.9986006157290792,
            0.9986006157290792,
            0.9986006157290792,
            0.9986006157290792,
            0.9986006157290792,
            0.9986006157290792,
            0.9986006157290792,
            0.9986006157290792,
            0.9986006157290792,
            0.9986006157290792,
            0.9986006157290792,
            0.9986006157290792,
            0.9986006157290792,
            0.9986006157290792,
            0.9986006157290792,
            0.9986006157290792,
            0.9986006157290792,
            0.9986006157290792,
            0.9986006157290792,
            0.9986006157290792,
            0.9986006157290792,
            0.9986006157290792,
            0.9986006157290792,
            0.9986006157290792,
            0.9986006157290792,
            0.9986006157290792,
            0.9986006157290792,
            0.9986006157290792,
            0.9986006157290792,
            0.9986006157290792,
            0.9986006157290792,
            0.9986006157290792,
            0.9986006157290792,
            0.9986006157290792,
            0.9986006157290792,
            0.9986006157290792,
            0.9986006157290792,
            0.9986006157290792,
            0.9986006157290792,
            0.9986006157290792,
            0.9986006157290792,
            0.9986006157290792,
            0.9986006157290792,
            0.9986006157290792,
            0.9986006157290792,
            0.9986006157290792,
            0.9986006157290792,
            0.9986006157290792,
            0.9986006157290792,
            0.9986006157290792,
            0.9986006157290792,
            0.9986006157290792,
            0.9986006157290792,
            0.9986006157290792,
            0.9986006157290792,
            0.9986006157290792,
            0.9986006157290792,
            0.9986006157290792,
            0.9986006157290792,
            0.9986006157290792,
            0.9986006157290792,
            0.9986006157290792,
            0.9986006157290792,
            0.9986006157290792,
            0.9986006157290792,
            0.9986006157290792,
            0.9986006157290792,
            0.9986006157290792,
            0.9986006157290792,
            0.9986006157290792,
            0.9986006157290792,
            0.9986006157290792,
            0.9986006157290792,
            0.9986006157290792,
            0.9986006157290792,
            0.9986006157290792,
            0.9986006157290792,
            0.9986006157290792,
            0.9986006157290792,
            0.9986006157290792,
            0.9986006157290792,
            0.9986006157290792,
            0.9986006157290792,
            0.9986006157290792,
            0.9986006157290792,
            0.9986006157290792,
            0.9986006157290792,
            0.9986006157290792,
            0.9986006157290792,
            0.9986006157290792,
            0.9986006157290792,
            0.9986006157290792,
            0.9986006157290792,
            0.9986006157290792,
            0.9986006157290792,
            0.9986006157290792,
            0.9986006157290792,
            0.9986006157290792,
            0.9986006157290792,
            0.9986006157290792,
            0.9986006157290792,
            0.9986006157290792,
            0.9986006157290792,
            0.9986006157290792,
            0.9986006157290792,
            0.9986006157290792,
            0.9986006157290792,
            0.9986006157290792,
            0.9986006157290792,
            0.9986006157290792,
            0.9986006157290792,
            0.9986006157290792,
            0.9986006157290792,
            0.9986006157290792,
            0.9986006157290792,
            0.9986006157290792,
            0.9986006157290792,
            0.9986006157290792,
            0.9986006157290792,
            0.9986006157290792,
            0.9986006157290792,
            0.9986006157290792,
            0.9986006157290792,
            0.9986006157290792,
            0.9986006157290792,
            0.9986006157290792,
            0.9986006157290792,
            0.9986006157290792,
            0.9986006157290792,
            0.9986006157290792,
            0.9986006157290792,
            0.9986006157290792,
            0.9986006157290792,
            0.9986006157290792,
            0.9986006157290792,
            0.9986006157290792,
            0.9986006157290792,
            0.9986006157290792,
            0.9986006157290792,
            0.9986006157290792,
            0.9986006157290792,
            0.9986006157290792,
            0.9986006157290792,
            0.9986006157290792,
            0.9986006157290792,
            0.9986006157290792,
            0.9986006157290792,
            0.9986006157290792,
            0.9986006157290792,
            0.9986006157290792,
            0.9986006157290792,
            0.9986006157290792,
            0.9986006157290792,
            0.9986006157290792,
            0.9986006157290792,
            0.9986006157290792,
            0.9986006157290792,
            0.9986006157290792,
            0.9986006157290792,
            0.9986006157290792,
            0.9986006157290792,
            0.9986006157290792,
            0.9986006157290792,
            0.9986006157290792,
            0.9986006157290792,
            0.9986006157290792,
            0.9986006157290792,
            0.9986006157290792,
            0.9986006157290792,
            0.9986006157290792,
            0.9986006157290792,
            0.9986006157290792,
            0.9986006157290792,
            0.9986006157290792,
            0.9986006157290792,
            0.9986006157290792,
            0.9986006157290792,
            0.9986006157290792,
            0.9986006157290792,
            0.9986006157290792,
            0.9986006157290792,
            0.9986006157290792,
            0.9986006157290792,
            0.9986006157290792,
            0.9986006157290792,
            0.9986006157290792,
            0.9986006157290792,
            0.9986006157290792,
            0.9986006157290792,
            0.9986006157290792,
            0.9986006157290792,
            0.9986006157290792,
            0.9986006157290792,
            0.9986006157290792,
            0.9986006157290792,
            0.9986006157290792,
            0.9986006157290792,
            0.9986006157290792,
            0.9986006157290792,
            0.9986006157290792,
            0.9986006157290792,
            0.9986006157290792,
            0.9986006157290792,
            0.9986006157290792,
            0.9986006157290792,
            0.9986006157290792,
            0.9986006157290792,
            0.9986006157290792,
            0.9986006157290792,
            0.9986006157290792,
            0.9986006157290792,
            0.9986006157290792,
            0.9986006157290792,
            0.9986006157290792,
            0.9986006157290792,
            0.9986006157290792,
            0.9986006157290792,
            0.9986006157290792,
            0.9986006157290792,
            0.9986006157290792,
            0.9986006157290792,
            0.9986006157290792,
            0.9986006157290792,
            0.9986006157290792,
            0.9986006157290792,
            0.9986006157290792,
            0.9986006157290792,
            0.9986006157290792,
            0.9986006157290792,
            0.9986006157290792,
            0.9986006157290792,
            0.9986006157290792,
            0.9986006157290792,
            0.9986006157290792,
            0.9986006157290792,
            0.9986006157290792,
            0.9986006157290792,
            0.9986006157290792,
            0.9986006157290792,
            0.9986006157290792,
            0.9986006157290792,
            0.9986006157290792,
            0.9986006157290792,
            0.9986006157290792,
            0.9986006157290792,
            0.9986006157290792,
            0.9986006157290792,
            0.9986006157290792,
            0.9986006157290792,
            0.9986006157290792,
            0.9986006157290792,
            0.9986006157290792,
            0.9986006157290792,
            0.9986006157290792,
            0.9986006157290792,
            0.9986006157290792,
            0.9986006157290792,
            0.9986006157290792,
            0.9986006157290792,
            0.9986006157290792,
            0.9986006157290792,
            0.9986006157290792,
            0.9986006157290792,
            0.9986006157290792,
            0.9986006157290792,
            0.9986006157290792,
            0.9986006157290792,
            0.9986006157290792,
            0.9986006157290792,
            0.9986006157290792,
            0.9986006157290792,
            0.9986006157290792,
            0.9986006157290792,
            0.9986006157290792,
            0.9986006157290792,
            0.9986006157290792,
            0.9986006157290792,
            0.9986006157290792,
            0.9986006157290792,
            0.9986006157290792,
            0.9986006157290792,
            0.9986006157290792,
            0.9986006157290792,
            0.9986006157290792,
            0.9986006157290792,
            0.9986006157290792,
            0.9986006157290792,
            0.9986006157290792,
            0.9986006157290792,
            0.9986006157290792,
            0.9986006157290792,
            0.9986006157290792,
            0.9986006157290792,
            0.9986006157290792,
            0.9986006157290792,
            0.9986006157290792,
            0.9986006157290792,
            0.9986006157290792,
            0.9986006157290792,
            0.9986006157290792,
            0.9986006157290792,
            0.9986006157290792,
            0.9986006157290792,
            0.9986006157290792,
            0.9986006157290792,
            0.9986006157290792,
            0.9986006157290792,
            0.9986006157290792,
            0.9986006157290792,
            0.9986006157290792,
            0.9986006157290792,
            0.9986006157290792,
            0.9986006157290792,
            0.9986006157290792,
            0.9986006157290792,
            0.9986006157290792,
            0.9986006157290792,
            0.9986006157290792,
            0.9986006157290792,
            0.9986006157290792,
            0.9986006157290792,
            0.9986006157290792,
            0.9986006157290792,
            0.9986006157290792,
            0.9986006157290792,
            0.9986006157290792,
            0.9986006157290792,
            0.9986006157290792,
            0.9986006157290792,
            0.9986006157290792,
            0.9986006157290792,
            0.9986006157290792,
            0.9986006157290792,
            0.9986006157290792,
            0.9986006157290792,
            0.9986006157290792,
            0.9986006157290792,
            0.9986006157290792,
            0.9986006157290792,
            0.9986006157290792,
            0.9986006157290792,
            0.9986006157290792,
            0.9986006157290792,
            0.9986006157290792,
            0.9986006157290792,
            0.9986006157290792,
            0.9986006157290792,
            0.9986006157290792,
            0.9986006157290792,
            0.9986006157290792,
            0.9986006157290792,
            0.9986006157290792,
            0.9986006157290792,
            0.9986006157290792,
            0.9986006157290792,
            0.9986006157290792,
            0.9986006157290792,
            0.9986006157290792,
            0.9986006157290792,
            0.9986006157290792,
            0.9986006157290792,
            0.9986006157290792,
            0.9986006157290792,
            0.9986006157290792,
            0.9986006157290792,
            0.9986006157290792,
            0.9986006157290792,
            0.9986006157290792,
            0.9986006157290792,
            0.9986006157290792,
            0.9986006157290792,
            0.9986006157290792,
            0.9986006157290792,
            0.9986006157290792,
            0.9986006157290792,
            0.9986006157290792,
            0.9986006157290792,
            0.9986006157290792,
            0.9986006157290792,
            0.9986006157290792,
            0.9986006157290792,
            0.9986006157290792,
            0.9986006157290792,
            0.9986006157290792,
            0.9986006157290792,
            0.9986006157290792,
            0.9986006157290792,
            0.9986006157290792,
            0.9986006157290792,
            0.9986006157290792,
            0.9986006157290792,
            0.9986006157290792,
            0.9986006157290792,
            0.9986006157290792,
            0.9986006157290792,
            0.9986006157290792,
            0.9986006157290792,
            0.9986006157290792,
            0.9986006157290792,
            0.9986006157290792,
            0.9986006157290792,
            0.9986006157290792,
            0.9986006157290792,
            0.9986006157290792,
            0.9986006157290792,
            0.9986006157290792,
            0.9986006157290792,
            0.9986006157290792,
            0.9986006157290792,
            0.9986006157290792,
            0.9986006157290792,
            0.9986006157290792,
            0.9986006157290792,
            0.9986006157290792,
            0.9986006157290792,
            0.9986006157290792,
            0.9986006157290792,
            0.9986006157290792,
            0.9986006157290792,
            0.9986006157290792,
            0.9986006157290792,
            0.9986006157290792,
            0.9986006157290792,
            0.9986006157290792,
            0.9986006157290792,
            0.9986006157290792,
            0.9986006157290792,
            0.9986006157290792,
            0.9986006157290792,
            0.9986006157290792,
            0.9986006157290792,
            0.9986006157290792,
            0.9986006157290792,
            0.9986006157290792,
            0.9986006157290792,
            0.9986006157290792,
            0.9986006157290792,
            0.9986006157290792,
            0.9986006157290792,
            0.9986006157290792,
            0.9986006157290792,
            0.9986006157290792,
            0.9986006157290792,
            0.9986006157290792,
            0.9986006157290792,
            0.9986006157290792,
            0.9986006157290792,
            0.9986006157290792,
            0.9986006157290792,
            0.9986006157290792,
            0.9986006157290792,
            0.9986006157290792,
            0.9986006157290792,
            0.9986006157290792,
            0.9986006157290792,
            0.9986006157290792,
            0.9986006157290792,
            0.9986006157290792,
            0.9986006157290792,
            0.9986006157290792,
            0.9986006157290792,
            0.9986006157290792,
            0.9986006157290792,
            0.9986006157290792,
            0.9986006157290792,
            0.9986006157290792,
            0.9986006157290792,
            0.9986006157290792,
            0.9986006157290792,
            0.9986006157290792,
            0.9986006157290792,
            0.9986006157290792,
            0.9986006157290792,
            0.9986006157290792,
            0.9986006157290792,
            0.9986006157290792,
            0.9986006157290792,
            0.9986006157290792,
            0.9986006157290792,
            0.9986006157290792,
            0.9986006157290792,
            0.9986006157290792,
            0.9986006157290792,
            0.9986006157290792,
            0.9986006157290792,
            0.9986006157290792,
            0.9986006157290792,
            0.9986006157290792,
            0.9986006157290792,
            0.9986006157290792,
            0.9986006157290792,
            0.9986006157290792,
            0.9986006157290792,
            0.9986006157290792,
            0.9986006157290792,
            0.9986006157290792,
            0.9986006157290792,
            0.9986006157290792,
            0.9986006157290792,
            0.9986006157290792,
            0.9986006157290792,
            0.9986006157290792,
            0.9986006157290792,
            0.9986006157290792,
            0.9986006157290792,
            0.9986006157290792,
            0.9986006157290792,
            0.9986006157290792,
            0.9986006157290792,
            0.9986006157290792,
            0.9986006157290792,
            0.9986006157290792,
            0.9986006157290792,
            0.9986006157290792,
            0.9986006157290792,
            0.9986006157290792,
            0.9986006157290792,
            0.9986006157290792,
            0.9986006157290792,
            0.9986006157290792,
            0.9986006157290792,
            0.9986006157290792,
            0.9986006157290792,
            0.9986006157290792,
            0.9986006157290792,
            0.9986006157290792,
            0.9986006157290792,
            0.9986006157290792,
            0.9986006157290792,
            0.9986006157290792,
            0.9986006157290792,
            0.9986006157290792,
            0.9986006157290792,
            0.9986006157290792,
            0.9986006157290792,
            0.9986006157290792,
            0.9986006157290792,
            0.9986006157290792,
            0.9986006157290792,
            0.9986006157290792,
            0.9986006157290792,
            0.9986006157290792,
            0.9986006157290792,
            0.9986006157290792,
            0.9986006157290792,
            0.9986006157290792,
            0.9986006157290792,
            0.9986006157290792,
            0.9986006157290792,
            0.9986006157290792,
            0.9986006157290792,
            0.9986006157290792,
            0.9986006157290792,
            0.9986006157290792,
            0.9986006157290792,
            0.9986006157290792,
            0.9986006157290792,
            0.9986006157290792,
            0.9986006157290792,
            0.9986006157290792,
            0.9986006157290792,
            0.9986006157290792,
            0.9986006157290792,
            0.9986006157290792,
            0.9986006157290792,
            0.9986006157290792,
            0.9986006157290792,
            0.9986006157290792,
            0.9986006157290792,
            0.9986006157290792,
            0.9986006157290792,
            0.9986006157290792,
            0.9986006157290792,
            0.9986006157290792,
            0.9986006157290792,
            0.9986006157290792,
            0.9986006157290792,
            0.9986006157290792,
            0.9986006157290792,
            0.9986006157290792,
            0.9986006157290792,
            0.9986006157290792,
            0.9986006157290792,
            0.9986006157290792,
            0.9986006157290792,
            0.9986006157290792,
            0.9986006157290792,
            0.9986006157290792,
            0.9986006157290792,
            0.9986006157290792,
            0.9986006157290792,
            0.9986006157290792,
            0.9986006157290792,
            0.9986006157290792,
            0.9986006157290792,
            0.9986006157290792,
            0.9986006157290792,
            0.9986006157290792,
            0.9986006157290792,
            0.9986006157290792,
            0.9986006157290792,
            0.9986006157290792,
            0.9986006157290792,
            0.9986006157290792,
            0.9986006157290792,
            0.9986006157290792,
            0.9986006157290792,
            0.9986006157290792,
            0.9986006157290792,
            0.9986006157290792,
            0.9986006157290792,
            0.9986006157290792,
            0.9986006157290792,
            0.9986006157290792,
            0.9986006157290792,
            0.9986006157290792,
            0.9986006157290792,
            0.9986006157290792,
            0.9986006157290792,
            0.9986006157290792,
            0.9986006157290792,
            0.9986006157290792,
            0.9986006157290792,
            0.9986006157290792,
            0.9986006157290792,
            0.9986006157290792,
            0.9986006157290792,
            0.9986006157290792,
            0.9986006157290792,
            0.9986006157290792,
            0.9986006157290792,
            0.9986006157290792,
            0.9986006157290792,
            0.9986006157290792,
            0.9986006157290792,
            0.9986006157290792,
            0.9986006157290792,
            0.9986006157290792,
            0.9986006157290792,
            0.9986006157290792,
            0.9986006157290792,
            0.9986006157290792,
            0.9986006157290792,
            0.9986006157290792,
            0.9986006157290792,
            0.9986006157290792,
            0.9986006157290792,
            0.9986006157290792,
            0.9986006157290792,
            0.9986006157290792,
            0.9986006157290792,
            0.9986006157290792,
            0.9986006157290792,
            0.9986006157290792,
            0.9986006157290792,
            0.9986006157290792,
            0.9986006157290792,
            0.9986006157290792,
            0.9986006157290792,
            0.9986006157290792,
            0.9986006157290792,
            0.9986006157290792,
            0.9986006157290792,
            0.9986006157290792,
            0.9986006157290792,
            0.9986006157290792,
            0.9986006157290792,
            0.9986006157290792,
            0.9986006157290792,
            0.9986006157290792,
            0.9986006157290792,
            0.9986006157290792,
            0.9986006157290792,
            0.9986006157290792,
            0.9986006157290792,
            0.9986006157290792,
            0.9986006157290792,
            0.9986006157290792,
            0.9986006157290792,
            0.9986006157290792,
            0.9986006157290792,
            0.9986006157290792,
            0.9986006157290792,
            0.9986006157290792,
            0.9986006157290792,
            0.9986006157290792,
            0.9986006157290792,
            0.9986006157290792,
            0.9986006157290792,
            0.9986006157290792,
            0.9986006157290792,
            0.9986006157290792,
            0.9986006157290792,
            0.9986006157290792,
            0.9986006157290792,
            0.9986006157290792,
            0.9986006157290792,
            0.9986006157290792,
            0.9986006157290792,
            0.9986006157290792,
            0.9986006157290792,
            0.9986006157290792,
            0.9986006157290792,
            0.9986006157290792,
            0.9986006157290792,
            0.9986006157290792,
            0.9986006157290792,
            0.9986006157290792,
            0.9986006157290792,
            0.9986006157290792,
            0.9986006157290792,
            0.9986006157290792,
            0.9986006157290792,
            0.9986006157290792,
            0.9986006157290792,
            0.9986006157290792,
            0.9986006157290792,
            0.9986006157290792,
            0.9986006157290792,
            0.9986006157290792,
            0.9986006157290792,
            0.9986006157290792,
            0.9986006157290792,
            0.9986006157290792,
            0.9986006157290792,
            0.9986006157290792,
            0.9986006157290792,
            0.9986006157290792,
            0.9986006157290792,
            0.9986006157290792,
            0.9986006157290792,
            0.9986006157290792,
            0.9986006157290792,
            0.9986006157290792,
            0.9986006157290792,
            0.9986006157290792,
            0.9986006157290792,
            0.9986006157290792,
            0.9986006157290792,
            0.9986006157290792,
            0.9986006157290792,
            0.9986006157290792,
            0.9986006157290792,
            0.9986006157290792,
            0.9986006157290792,
            0.9986006157290792,
            0.9986006157290792,
            0.9986006157290792,
            0.9986006157290792,
            0.9986006157290792,
            0.9986006157290792,
            0.9986006157290792,
            0.9986006157290792,
            0.9986006157290792,
            0.9986006157290792,
            0.9986006157290792,
            0.9986006157290792,
            0.9986006157290792,
            0.9986006157290792,
            0.9986006157290792,
            0.9986006157290792,
            0.9986006157290792,
            0.9986006157290792,
            0.9986006157290792,
            0.9986006157290792,
            0.9986006157290792,
            0.9986006157290792,
            0.9986006157290792,
            0.9986006157290792,
            0.9986006157290792,
            0.9986006157290792,
            0.9986006157290792,
            0.9986006157290792,
            0.9986006157290792,
            0.9986006157290792,
            0.9986006157290792,
            0.9986006157290792,
            0.9986006157290792,
            0.9986006157290792,
            0.9986006157290792,
            0.9986006157290792,
            0.9986006157290792,
            0.9986006157290792,
            0.9986006157290792,
            0.9986006157290792,
            0.9986006157290792,
            0.9986006157290792,
            0.9986006157290792,
            0.9986006157290792,
            0.9986006157290792,
            0.9986006157290792,
            0.9986006157290792,
            0.9986006157290792,
            0.9986006157290792,
            0.9986006157290792,
            0.9986006157290792,
            0.9986006157290792,
            0.9986006157290792,
            0.9986006157290792,
            0.9986006157290792,
            0.9986006157290792,
            0.9986006157290792,
            0.9986006157290792,
            0.9986006157290792,
            0.9986006157290792,
            0.9986006157290792,
            0.9986006157290792,
            0.9986006157290792,
            0.9986006157290792,
            0.9986006157290792,
            0.9986006157290792,
            0.9986006157290792,
            0.9986006157290792,
            0.9986006157290792,
            0.9986006157290792,
            0.9986006157290792,
            0.9986006157290792,
            0.9986006157290792,
            0.9986006157290792,
            0.9986006157290792,
            0.9986006157290792,
            0.9986006157290792,
            0.9986006157290792,
            0.9986006157290792,
            0.9986006157290792,
            0.9986006157290792,
            0.9986006157290792,
            0.9986006157290792,
            0.9986006157290792,
            0.9986006157290792,
            0.9986006157290792,
            0.9986006157290792,
            0.9986006157290792,
            0.9986006157290792,
            0.9986006157290792,
            0.9986006157290792,
            0.9986006157290792,
            0.9986006157290792,
            0.9986006157290792,
            0.9986006157290792,
            0.9986006157290792,
            0.9986006157290792,
            0.9986006157290792,
            0.9986006157290792,
            0.9986006157290792,
            0.9986006157290792,
            0.9986006157290792,
            0.9986006157290792,
            0.9986006157290792,
            0.9986006157290792,
            0.9986006157290792,
            0.9986006157290792,
            0.9986006157290792,
            0.9986006157290792,
            0.9986006157290792,
            0.9986006157290792,
            0.9986006157290792,
            0.9986006157290792,
            0.9986006157290792,
            0.9986006157290792,
            0.9986006157290792,
            0.9986006157290792,
            0.9986006157290792,
            0.9986006157290792,
            0.9986006157290792,
            0.9986006157290792,
            0.9986006157290792,
            0.9986006157290792,
            0.9986006157290792,
            0.9986006157290792,
            0.9986006157290792,
            0.9986006157290792,
            0.9986006157290792,
            0.9986006157290792,
            0.9986006157290792,
            0.9986006157290792,
            0.9986006157290792,
            0.9986006157290792,
            0.9986006157290792,
            0.9986006157290792,
            0.9986006157290792,
            0.9986006157290792,
            0.9986006157290792,
            0.9986006157290792,
            0.9986006157290792,
            0.9986006157290792,
            0.9986006157290792,
            0.9986006157290792,
            0.9986006157290792,
            0.9986006157290792,
            0.9986006157290792,
            0.9986006157290792,
            0.9986006157290792,
            0.9986006157290792,
            0.9986006157290792,
            0.9986006157290792,
            0.9986006157290792,
            0.9986006157290792,
            0.9986006157290792,
            0.9986006157290792,
            0.9986006157290792,
            0.9986006157290792,
            0.9986006157290792,
            0.9986006157290792,
            0.9986006157290792,
            0.9986006157290792,
            0.9986006157290792,
            0.9986006157290792,
            0.9986006157290792,
            0.9986006157290792,
            0.9986006157290792,
            0.9986006157290792,
            0.9986006157290792,
            0.9986006157290792,
            0.9986006157290792,
            0.9986006157290792,
            0.9986006157290792,
            0.9986006157290792,
            0.9986006157290792,
            0.9986006157290792,
            0.9986006157290792,
            0.9986006157290792,
            0.9986006157290792,
            0.9986006157290792,
            0.9986006157290792,
            0.9986006157290792,
            0.9986006157290792,
            0.9986006157290792,
            0.9986006157290792,
            0.9986006157290792,
            0.9986006157290792,
            0.9986006157290792,
            0.9986006157290792,
            0.9986006157290792,
            0.9986006157290792,
            0.9986006157290792,
            0.9986006157290792,
            0.9986006157290792,
            0.9986006157290792,
            0.9986006157290792,
            0.9986006157290792,
            0.9986006157290792,
            0.9986006157290792,
            0.9986006157290792,
            0.9986006157290792,
            0.9986006157290792,
            0.9986006157290792,
            0.9986006157290792,
            0.9986006157290792,
            0.9986006157290792,
            0.9986006157290792,
            0.9986006157290792,
            0.9986006157290792,
            0.9986006157290792,
            0.9986006157290792,
            0.9986006157290792,
            0.9986006157290792,
            0.9986006157290792,
            0.9986006157290792,
            0.9986006157290792,
            0.9986006157290792,
            0.9986006157290792,
            0.9986006157290792,
            0.9986006157290792,
            0.9986006157290792,
            0.9986006157290792,
            0.9986006157290792,
            0.9986006157290792,
            0.9986006157290792,
            0.9986006157290792,
            0.9986006157290792,
            0.9986006157290792,
            0.9986006157290792,
            0.9986006157290792,
            0.9986006157290792,
            0.9986006157290792,
            0.9986006157290792,
            0.9986006157290792,
            0.9986006157290792,
            0.9986006157290792,
            0.9986006157290792,
            0.9986006157290792,
            0.9986006157290792,
            0.9986006157290792,
            0.9986006157290792,
            0.9986006157290792,
            0.9986006157290792,
            0.9986006157290792,
            0.9986006157290792,
            0.9986006157290792,
            0.9986006157290792,
            0.9986006157290792,
            0.9986006157290792,
            0.9986006157290792,
            0.9986006157290792,
            0.9986006157290792,
            0.9986006157290792,
            0.9986006157290792,
            0.9986006157290792,
            0.9986006157290792,
            0.9986006157290792,
            0.9986006157290792,
            0.9986006157290792,
            0.9986006157290792,
            0.9986006157290792,
            0.9986006157290792,
            0.9986006157290792,
            0.9986006157290792,
            0.9986006157290792,
            0.9986006157290792,
            0.9986006157290792,
            0.9986006157290792,
            0.9986006157290792,
            0.9986006157290792,
            0.9986006157290792,
            0.9986006157290792,
            0.9986006157290792,
            0.9986006157290792,
            0.9986006157290792,
            0.9986006157290792,
            0.9986006157290792,
            0.9986006157290792,
            0.9986006157290792,
            0.9986006157290792,
            0.9986006157290792,
            0.9986006157290792,
            0.9986006157290792,
            0.9986006157290792,
            0.9986006157290792,
            0.9986006157290792,
            0.9986006157290792,
            0.9986006157290792,
            0.9986006157290792,
            0.9986006157290792,
            0.9986006157290792,
            0.9986006157290792,
            0.9986006157290792,
            0.9986006157290792,
            0.9986006157290792,
            0.9986006157290792,
            0.9986006157290792,
            0.9986006157290792,
            0.9986006157290792,
            0.9986006157290792,
            0.9986006157290792,
            0.9986006157290792,
            0.9986006157290792,
            0.9986006157290792,
            0.9986006157290792,
            0.9986006157290792,
            0.9986006157290792,
            0.9986006157290792,
            0.9986006157290792,
            0.9986006157290792,
            0.9986006157290792,
            0.9986006157290792,
            0.9986006157290792,
            0.9986006157290792,
            0.9986006157290792,
            0.9986006157290792,
            0.9986006157290792,
            0.9986006157290792,
            0.9986006157290792,
            0.9986006157290792,
            0.9986006157290792,
            0.9986006157290792,
            0.9986006157290792,
            0.9986006157290792,
            0.9986006157290792,
            0.9986006157290792,
            0.9986006157290792,
            0.9986006157290792,
            0.9986006157290792,
            0.9986006157290792,
            0.9986006157290792,
            0.9986006157290792,
            0.9986006157290792,
            0.9986006157290792,
            0.9986006157290792,
            0.9986006157290792,
            0.9986006157290792,
            0.9986006157290792,
            0.9986006157290792,
            0.9986006157290792,
            0.9986006157290792,
            0.9986006157290792,
            0.9986006157290792,
            0.9986006157290792,
            0.9986006157290792,
            0.9986006157290792,
            0.9986006157290792,
            0.9986006157290792,
            0.9986006157290792,
            0.9986006157290792,
            0.9986006157290792,
            0.9986006157290792,
            0.9986006157290792,
            0.9986006157290792,
            0.9986006157290792,
            0.9986006157290792,
            0.9986006157290792,
            0.9986006157290792,
            0.9986006157290792,
            0.9986006157290792,
            0.9986006157290792,
            0.9986006157290792,
            0.9986006157290792,
            0.9986006157290792,
            0.9986006157290792,
            0.9986006157290792,
            0.9986006157290792,
            0.9986006157290792,
            0.9986006157290792,
            0.9986006157290792,
            0.9986006157290792,
            0.9986006157290792,
            0.9986006157290792,
            0.9986006157290792,
            0.9986006157290792,
            0.9986006157290792,
            0.9986006157290792,
            0.9986006157290792,
            0.9986006157290792,
            0.9986006157290792,
            0.9986006157290792,
            0.9986006157290792,
            0.9986006157290792,
            0.9986006157290792,
            0.9986006157290792,
            0.9986006157290792,
            0.9986006157290792,
            0.9986006157290792,
            0.9986006157290792,
            0.9986006157290792,
            0.9986006157290792,
            0.9986006157290792,
            0.9986006157290792,
            0.9986006157290792,
            0.9986006157290792,
            0.9986006157290792,
            0.9986006157290792,
            0.9986006157290792,
            0.9986006157290792,
            0.9986006157290792,
            0.9986006157290792,
            0.9986006157290792,
            0.9986006157290792,
            0.9986006157290792,
            0.9986006157290792,
            0.9986006157290792,
            0.9986006157290792,
            0.9986006157290792,
            0.9986006157290792,
            0.9986006157290792,
            0.9986006157290792,
            0.9986006157290792,
            0.9986006157290792,
            0.9986006157290792,
            0.9986006157290792,
            0.9986006157290792,
            0.9986006157290792,
            0.9986006157290792,
            0.9986006157290792,
            0.9986006157290792,
            0.9986006157290792,
            0.9986006157290792,
            0.9986006157290792,
            0.9986006157290792,
            0.9986006157290792,
            0.9986006157290792,
            0.9986006157290792,
            0.9986006157290792,
            0.9986006157290792,
            0.9986006157290792,
            0.9986006157290792,
            0.9986006157290792,
            0.9986006157290792,
            0.9986006157290792,
            0.9986006157290792,
            0.9986006157290792,
            0.9986006157290792,
            0.9986006157290792,
            0.9986006157290792,
            0.9986006157290792,
            0.9986006157290792,
            0.9986006157290792,
            0.9986006157290792,
            0.9986006157290792,
            0.9986006157290792,
            0.9986006157290792,
            0.9986006157290792,
            0.9986006157290792,
            0.9986006157290792,
            0.9986006157290792,
            0.9986006157290792,
            0.9986006157290792,
            0.9986006157290792,
            0.9986006157290792,
            0.9986006157290792,
            0.9986006157290792,
            0.9986006157290792,
            0.9986006157290792,
            0.9986006157290792,
            0.9986006157290792,
            0.9986006157290792,
            0.9986006157290792,
            0.9986006157290792,
            0.9986006157290792,
            0.9986006157290792,
            0.9986006157290792,
            0.9986006157290792,
            0.9986006157290792,
            0.9986006157290792,
            0.9986006157290792,
            0.9986006157290792,
            0.9986006157290792,
            0.9986006157290792,
            0.9986006157290792,
            0.9986006157290792,
            0.9986006157290792,
            0.9986006157290792,
            0.9986006157290792,
            0.9986006157290792,
            0.9986006157290792,
            0.9986006157290792,
            0.9986006157290792,
            0.9986006157290792,
            0.9986006157290792,
            0.9986006157290792,
            0.9986006157290792,
            0.9986006157290792,
            0.9986006157290792,
            0.9986006157290792,
            0.9986006157290792,
            0.9986006157290792,
            0.9986006157290792,
            0.9986006157290792,
            0.9986006157290792,
            0.9986006157290792,
            0.9986006157290792,
            0.9986006157290792,
            0.9986006157290792,
            0.9986006157290792,
            0.9986006157290792,
            0.9986006157290792,
            0.9986006157290792,
            0.9986006157290792,
            0.9986006157290792,
            0.9986006157290792,
            0.9986006157290792,
            0.9986006157290792,
            0.9986006157290792,
            0.9986006157290792,
            0.9986006157290792,
            0.9986006157290792,
            0.9986006157290792,
            0.9986006157290792,
            0.9986006157290792,
            0.9986006157290792,
            0.9986006157290792,
            0.9986006157290792,
            0.9986006157290792,
            0.9986006157290792,
            0.9986006157290792,
            0.9986006157290792,
            0.9986006157290792,
            0.9986006157290792,
            0.9986006157290792,
            0.9986006157290792,
            0.9986006157290792,
            0.9986006157290792,
            0.9986006157290792,
            0.9986006157290792,
            0.9986006157290792,
            0.9986006157290792,
            0.9986006157290792,
            0.9986006157290792,
            0.9986006157290792,
            0.9986006157290792,
            0.9986006157290792,
            0.9986006157290792,
            0.9986006157290792,
            0.9986006157290792,
            0.9986006157290792,
            0.9986006157290792,
            0.9986006157290792,
            0.9986006157290792,
            0.9986006157290792,
            0.9986006157290792,
            0.9986006157290792,
            0.9986006157290792,
            0.9986006157290792,
            0.9986006157290792,
            0.9986006157290792,
            0.9986006157290792,
            0.9986006157290792,
            0.9986006157290792,
            0.9986006157290792,
            0.9986006157290792,
            0.9986006157290792,
            0.9986006157290792,
            0.9986006157290792,
            0.9986006157290792,
            0.9986006157290792,
            0.9986006157290792,
            0.9986006157290792,
            0.9986006157290792,
            0.9986006157290792,
            0.9986006157290792,
            0.9986006157290792,
            0.9986006157290792,
            0.9986006157290792,
            0.9986006157290792,
            0.9986006157290792,
            0.9986006157290792,
            0.9986006157290792,
            0.9986006157290792,
            0.9986006157290792,
            0.9986006157290792,
            0.9986006157290792,
            0.9986006157290792,
            0.9986006157290792,
            0.9986006157290792,
            0.9986006157290792,
            0.9986006157290792,
            0.9986006157290792,
            0.9986006157290792,
            0.9986006157290792,
            0.9986006157290792,
            0.9986006157290792,
            0.9986006157290792,
            0.9986006157290792,
            0.9986006157290792,
            0.9986006157290792,
            0.9986006157290792,
            0.9986006157290792,
            0.9986006157290792,
            0.9986006157290792,
            0.9986006157290792,
            0.9986006157290792,
            0.9986006157290792,
            0.9986006157290792,
            0.9986006157290792,
            0.9986006157290792,
            0.9986006157290792,
            0.9986006157290792,
            0.9986006157290792,
            0.9986006157290792,
            0.9986006157290792,
            0.9986006157290792,
            0.9986006157290792,
            0.9986006157290792,
            0.9986006157290792,
            0.9986006157290792,
            0.9986006157290792,
            0.9986006157290792,
            0.9986006157290792,
            0.9986006157290792,
            0.9986006157290792,
            0.9986006157290792,
            0.9986006157290792,
            0.9986006157290792,
            0.9986006157290792,
            0.9986006157290792,
            0.9986006157290792,
            0.9986006157290792,
            0.9986006157290792,
            0.9986006157290792,
            0.9986006157290792,
            0.9986006157290792,
            0.9986006157290792,
            0.9986006157290792,
            0.9986006157290792,
            0.9986006157290792,
            0.9986006157290792,
            0.9986006157290792,
            0.9986006157290792,
            0.9986006157290792,
            0.9986006157290792,
            0.9986006157290792,
            0.9986006157290792,
            0.9986006157290792,
            0.9986006157290792,
            0.9986006157290792,
            0.9986006157290792,
            0.9986006157290792,
            0.9986006157290792,
            0.9986006157290792,
            0.9986006157290792,
            0.9986006157290792,
            0.9986006157290792,
            0.9986006157290792,
            0.9986006157290792,
            0.9986006157290792,
            0.9986006157290792,
            0.9986006157290792,
            0.9986006157290792,
            0.9986006157290792,
            0.9986006157290792,
            0.9986006157290792,
            0.9986006157290792,
            0.9986006157290792,
            0.9986006157290792,
            0.9986006157290792,
            0.9986006157290792,
            0.9986006157290792,
            0.9986006157290792,
            0.9986006157290792,
            0.9986006157290792,
            0.9986006157290792,
            0.9986006157290792,
            0.9986006157290792,
            0.9986006157290792,
            0.9986006157290792,
            0.9986006157290792,
            0.9986006157290792,
            0.9986006157290792,
            0.9986006157290792,
            0.9986006157290792,
            0.9986006157290792,
            0.9986006157290792,
            0.9986006157290792,
            0.9986006157290792,
            0.9986006157290792,
            0.9986006157290792,
            0.9986006157290792,
            0.9986006157290792,
            0.9986006157290792,
            0.9986006157290792,
            0.9986006157290792,
            0.9986006157290792,
            0.9986006157290792,
            0.9986006157290792,
            0.9986006157290792,
            0.9986006157290792,
            0.9986006157290792,
            0.9986006157290792,
            0.9986006157290792,
            0.9986006157290792,
            0.9986006157290792,
            0.9986006157290792,
            0.9986006157290792,
            0.9986006157290792,
            0.9986006157290792,
            0.9986006157290792,
            0.9986006157290792,
            0.9986006157290792,
            0.9986006157290792,
            0.9986006157290792,
            0.9986006157290792,
            0.9986006157290792,
            0.9986006157290792,
            0.9986006157290792,
            0.9986006157290792,
            0.9986006157290792,
            0.9986006157290792,
            0.9986006157290792,
            0.9986006157290792,
            0.9986006157290792,
            0.9986006157290792,
            0.9986006157290792,
            0.9986006157290792,
            0.9986006157290792,
            0.9986006157290792,
            0.9986006157290792,
            0.9986006157290792,
            0.9986006157290792,
            0.9986006157290792,
            0.9986006157290792,
            0.9986006157290792,
            0.9986006157290792,
            0.9986006157290792,
            0.9986006157290792,
            0.9986006157290792,
            0.9986006157290792,
            0.9986006157290792,
            0.9986006157290792,
            0.9986006157290792,
            0.9986006157290792,
            0.9986006157290792,
            0.9986006157290792,
            0.9986006157290792,
            0.9986006157290792,
            0.9986006157290792,
            0.9986006157290792,
            0.9986006157290792,
            0.9986006157290792,
            0.9986006157290792,
            0.9986006157290792,
            0.9986006157290792,
            0.9986006157290792,
            0.9986006157290792,
            0.9986006157290792,
            0.9986006157290792,
            0.9986006157290792,
            0.9986006157290792,
            0.9986006157290792,
            0.9986006157290792,
            0.9986006157290792,
            0.9986006157290792,
            0.9986006157290792,
            0.9986006157290792,
            0.9986006157290792,
            0.9986006157290792,
            0.9986006157290792,
            0.9986006157290792,
            0.9986006157290792,
            0.9986006157290792,
            0.9986006157290792,
            0.9986006157290792,
            0.9986006157290792,
            0.9986006157290792,
            0.9986006157290792,
            0.9986006157290792,
            0.9986006157290792,
            0.9986006157290792,
            0.9986006157290792,
            0.9986006157290792,
            0.9986006157290792,
            0.9986006157290792,
            0.9986006157290792,
            0.9986006157290792,
            0.9986006157290792,
            0.9986006157290792,
            0.9986006157290792,
            0.9986006157290792,
            0.9986006157290792,
            0.9986006157290792,
            0.9986006157290792,
            0.9986006157290792,
            0.9986006157290792,
            0.9986006157290792,
            0.9986006157290792,
            0.9986006157290792,
            0.9986006157290792,
            0.9986006157290792,
            0.9986006157290792,
            0.9986006157290792,
            0.9986006157290792,
            0.9986006157290792,
            0.9986006157290792,
            0.9986006157290792,
            0.9986006157290792,
            0.9986006157290792,
            0.9986006157290792,
            0.9986006157290792,
            0.9986006157290792,
            0.9986006157290792,
            0.9986006157290792,
            0.9986006157290792,
            0.9986006157290792,
            0.9986006157290792,
            0.9986006157290792,
            0.9986006157290792,
            0.9986006157290792,
            0.9986006157290792,
            0.9986006157290792,
            0.9986006157290792,
            0.9986006157290792,
            0.9986006157290792,
            0.9986006157290792,
            0.9986006157290792,
            0.9986006157290792,
            0.9986006157290792,
            0.9986006157290792,
            0.9986006157290792,
            0.9986006157290792,
            0.9986006157290792,
            0.9986006157290792,
            0.9986006157290792,
            0.9986006157290792,
            0.9986006157290792,
            0.9986006157290792,
            0.9986006157290792,
            0.9986006157290792,
            0.9986006157290792,
            0.9986006157290792,
            0.9986006157290792,
            0.9986006157290792,
            0.9986006157290792,
            0.9986006157290792,
            0.9986006157290792,
            0.9986006157290792,
            0.9986006157290792,
            0.9986006157290792,
            0.9986006157290792,
            0.9986006157290792,
            0.9986006157290792,
            0.9986006157290792,
            0.9986006157290792,
            0.9986006157290792,
            0.9986006157290792,
            0.9986006157290792,
            0.9986006157290792,
            0.9986006157290792,
            0.9986006157290792,
            0.9986006157290792,
            0.9986006157290792,
            0.9986006157290792,
            0.9986006157290792,
            0.9986006157290792,
            0.9986006157290792,
            0.9986006157290792,
            0.9986006157290792,
            0.9986006157290792,
            0.9986006157290792,
            0.9986006157290792,
            0.9986006157290792,
            0.9986006157290792,
            0.9986006157290792,
            0.9986006157290792,
            0.9986006157290792,
            0.9986006157290792,
            0.9986006157290792,
            0.9986006157290792,
            0.9986006157290792,
            0.9986006157290792,
            0.9986006157290792,
            0.9986006157290792,
            0.9986006157290792,
            0.9986006157290792,
            0.9986006157290792,
            0.9986006157290792,
            0.9986006157290792,
            0.9986006157290792,
            0.9986006157290792,
            0.9986006157290792,
            0.9986006157290792,
            0.9986006157290792,
            0.9986006157290792,
            0.9986006157290792,
            0.9986006157290792,
            0.9986006157290792,
            0.9986006157290792,
            0.9986006157290792,
            0.9986006157290792,
            0.9986006157290792,
            0.9986006157290792,
            0.9986006157290792,
            0.9986006157290792,
            0.9986006157290792,
            0.9986006157290792,
            0.9986006157290792,
            0.9986006157290792,
            0.9986006157290792,
            0.9986006157290792,
            0.9986006157290792,
            0.9986006157290792,
            0.9986006157290792,
            0.9986006157290792,
            0.9986006157290792,
            0.9986006157290792,
            0.9986006157290792,
            0.9986006157290792,
            0.9986006157290792,
            0.9986006157290792,
            0.9986006157290792,
            0.9986006157290792,
            0.9986006157290792,
            0.9986006157290792,
            0.9986006157290792,
            0.9986006157290792,
            0.9986006157290792,
            0.9986006157290792,
            0.9986006157290792,
            0.9986006157290792,
            0.9986006157290792,
            0.9986006157290792,
            0.9986006157290792,
            0.9986006157290792,
            0.9986006157290792,
            0.9986006157290792,
            0.9986006157290792,
            0.9986006157290792,
            0.9986006157290792,
            0.9986006157290792,
            0.9986006157290792,
            0.9986006157290792,
            0.9986006157290792,
            0.9986006157290792,
            0.9986006157290792,
            0.9986006157290792,
            0.9986006157290792,
            0.9986006157290792,
            0.9986006157290792,
            0.9986006157290792,
            0.9986006157290792,
            0.9986006157290792,
            0.9986006157290792,
            0.9986006157290792,
            0.9986006157290792,
            0.9986006157290792,
            0.9986006157290792,
            0.9986006157290792,
            0.9986006157290792,
            0.9986006157290792,
            0.9986006157290792,
            0.9986006157290792,
            0.9986006157290792,
            0.9986006157290792,
            0.9986006157290792,
            0.9986006157290792,
            0.9986006157290792,
            0.9986006157290792,
            0.9986006157290792,
            0.9986006157290792,
            0.9986006157290792,
            0.9986006157290792,
            0.9986006157290792,
            0.9986006157290792,
            0.9986006157290792,
            0.9986006157290792,
            0.9986006157290792,
            0.9986006157290792,
            0.9986006157290792,
            0.9986006157290792,
            0.9986006157290792,
            0.9986006157290792,
            0.9986006157290792,
            0.9986006157290792,
            0.9986006157290792,
            0.9986006157290792,
            0.9986006157290792,
            0.9986006157290792,
            0.9986006157290792,
            0.9986006157290792,
            0.9986006157290792,
            0.9986006157290792,
            0.9986006157290792,
            0.9986006157290792,
            0.9986006157290792,
            0.9986006157290792,
            0.9986006157290792,
            0.9986006157290792,
            0.9986006157290792,
            0.9986006157290792,
            0.9986006157290792,
            0.9986006157290792,
            0.9986006157290792,
            0.9986006157290792,
            0.9986006157290792,
            0.9986006157290792,
            0.9986006157290792,
            0.9986006157290792,
            0.9986006157290792,
            0.9986006157290792,
            0.9986006157290792,
            0.9986006157290792,
            0.9986006157290792,
            0.9986006157290792,
            0.9986006157290792,
            0.9986006157290792,
            0.9986006157290792,
            0.9986006157290792,
            0.9986006157290792,
            0.9986006157290792,
            0.9986006157290792,
            0.9986006157290792,
            0.9986006157290792,
            0.9986006157290792,
            0.9986006157290792,
            0.9986006157290792,
            0.9986006157290792,
            0.9986006157290792,
            0.9986006157290792,
            0.9986006157290792,
            0.9986006157290792,
            0.9986006157290792,
            0.9986006157290792,
            0.9986006157290792,
            0.9986006157290792,
            0.9986006157290792,
            0.9986006157290792,
            0.9986006157290792,
            0.9986006157290792,
            0.9986006157290792,
            0.9986006157290792,
            0.9986006157290792,
            0.9986006157290792,
            0.9986006157290792,
            0.9986006157290792,
            0.9986006157290792,
            0.9986006157290792,
            0.9986006157290792,
            0.9986006157290792,
            0.9986006157290792,
            0.9986006157290792,
            0.9986006157290792,
            0.9986006157290792,
            0.9986006157290792,
            0.9986006157290792,
            0.9986006157290792,
            0.9986006157290792,
            0.9986006157290792,
            0.9986006157290792,
            0.9986006157290792,
            0.9986006157290792,
            0.9986006157290792,
            0.9986006157290792,
            0.9986006157290792,
            0.9986006157290792,
            0.9986006157290792,
            0.9986006157290792,
            0.9986006157290792,
            0.9986006157290792,
            0.9986006157290792,
            0.9986006157290792,
            0.9986006157290792,
            0.9986006157290792,
            0.9986006157290792,
            0.9986006157290792,
            0.9986006157290792,
            0.9986006157290792,
            0.9986006157290792,
            0.9986006157290792,
            0.9986006157290792,
            0.9986006157290792,
            0.9986006157290792,
            0.9986006157290792,
            0.9986006157290792,
            0.9986006157290792,
            0.9986006157290792,
            0.9986006157290792,
            0.9986006157290792,
            0.9986006157290792,
            0.9986006157290792,
            0.9986006157290792,
            0.9986006157290792,
            0.9986006157290792,
            0.9986006157290792,
            0.9986006157290792,
            0.9986006157290792,
            0.9986006157290792,
            0.9986006157290792,
            0.9986006157290792,
            0.9986006157290792,
            0.9986006157290792,
            0.9986006157290792,
            0.9986006157290792,
            0.9986006157290792,
            0.9986006157290792,
            0.9986006157290792,
            0.9986006157290792,
            0.9986006157290792,
            0.9986006157290792,
            0.9986006157290792,
            0.9986006157290792,
            0.9986006157290792,
            0.9986006157290792,
            0.9986006157290792,
            0.9986006157290792,
            0.9986006157290792,
            0.9986006157290792,
            0.9986006157290792,
            0.9986006157290792,
            0.9986006157290792,
            0.9986006157290792,
            0.9986006157290792,
            0.9986006157290792,
            0.9986006157290792,
            0.9986006157290792,
            0.9986006157290792,
            0.9986006157290792,
            0.9986006157290792,
            0.9986006157290792,
            0.9986006157290792,
            0.9986006157290792,
            0.9986006157290792,
            0.9986006157290792,
            0.9986006157290792,
            0.9986006157290792,
            0.9986006157290792,
            0.9986006157290792,
            0.9986006157290792,
            0.9986006157290792,
            0.9986006157290792,
            0.9986006157290792,
            0.9986006157290792,
            0.9986006157290792,
            0.9986006157290792,
            0.9986006157290792,
            0.9986006157290792,
            0.9986006157290792,
            0.9986006157290792,
            0.9986006157290792,
            0.9986006157290792,
            0.9986006157290792,
            0.9986006157290792,
            0.9986006157290792,
            0.9986006157290792,
            0.9986006157290792,
            0.9986006157290792,
            0.9986006157290792,
            0.9986006157290792,
            0.9986006157290792,
            0.9986006157290792,
            0.9986006157290792,
            0.9986006157290792,
            0.9986006157290792,
            0.9986006157290792,
            0.9986006157290792,
            0.9986006157290792,
            0.9986006157290792,
            0.9986006157290792,
            0.9986006157290792,
            0.9986006157290792,
            0.9986006157290792,
            0.9986006157290792,
            0.9986006157290792,
            0.9986006157290792,
            0.9986006157290792,
            0.9986006157290792,
            0.9986006157290792,
            0.9986006157290792,
            0.9986006157290792,
            0.9986006157290792,
            0.9986006157290792,
            0.9986006157290792,
            0.9986006157290792,
            0.9986006157290792,
            0.9986006157290792,
            0.9986006157290792,
            0.9986006157290792,
            0.9986006157290792,
            0.9986006157290792,
            0.9986006157290792,
            0.9986006157290792,
            0.9986006157290792,
            0.9986006157290792,
            0.9986006157290792,
            0.9986006157290792,
            0.9986006157290792,
            0.9986006157290792,
            0.9986006157290792,
            0.9986006157290792,
            0.9986006157290792,
            0.9986006157290792,
            0.9986006157290792,
            0.9986006157290792,
            0.9986006157290792,
            0.9986006157290792,
            0.9986006157290792,
            0.9986006157290792,
            0.9986006157290792,
            0.9986006157290792,
            0.9986006157290792,
            0.9986006157290792,
            0.9986006157290792,
            0.9986006157290792,
            0.9986006157290792,
            0.9986006157290792,
            0.9986006157290792,
            0.9986006157290792,
            0.9986006157290792,
            0.9986006157290792,
            0.9986006157290792,
            0.9986006157290792,
            0.9986006157290792,
            0.9986006157290792,
            0.9986006157290792,
            0.9986006157290792,
            0.9986006157290792,
            0.9986006157290792,
            0.9986006157290792,
            0.9986006157290792,
            0.9986006157290792,
            0.9986006157290792,
            0.9986006157290792,
            0.9986006157290792,
            0.9986006157290792,
            0.9986006157290792,
            0.9986006157290792,
            0.9986006157290792,
            0.9986006157290792,
            0.9986006157290792,
            0.9986006157290792,
            0.9986006157290792,
            0.9986006157290792,
            0.9986006157290792,
            0.9986006157290792,
            0.9986006157290792,
            0.9986006157290792,
            0.9986006157290792,
            0.9986006157290792,
            0.9986006157290792,
            0.9986006157290792,
            0.9986006157290792,
            0.9986006157290792,
            0.9986006157290792,
            0.9986006157290792,
            0.9986006157290792,
            0.9986006157290792,
            0.9986006157290792,
            0.9986006157290792,
            0.9986006157290792,
            0.9986006157290792,
            0.9986006157290792,
            0.9986006157290792,
            0.9986006157290792,
            0.9986006157290792,
            0.9986006157290792,
            0.9986006157290792,
            0.9986006157290792,
            0.9986006157290792,
            0.9986006157290792,
            0.9986006157290792,
            0.9986006157290792,
            0.9986006157290792,
            0.9986006157290792,
            0.9986006157290792,
            0.9986006157290792,
            0.9986006157290792,
            0.9986006157290792,
            0.9986006157290792,
            0.9986006157290792,
            0.9986006157290792,
            0.9986006157290792,
            0.9986006157290792,
            0.9986006157290792,
            0.9986006157290792,
            0.9986006157290792,
            0.9986006157290792,
            0.9986006157290792,
            0.9986006157290792,
            0.9986006157290792,
            0.9986006157290792,
            0.9986006157290792,
            0.9986006157290792,
            0.9986006157290792,
            0.9986006157290792,
            0.9986006157290792,
            0.9986006157290792,
            0.9986006157290792,
            0.9986006157290792,
            0.9986006157290792,
            0.9986006157290792,
            0.9986006157290792,
            0.9986006157290792,
            0.9986006157290792,
            0.9986006157290792,
            0.9986006157290792,
            0.9986006157290792,
            0.9986006157290792,
            0.9986006157290792,
            0.9986006157290792,
            0.9986006157290792,
            0.9986006157290792,
            0.9986006157290792,
            0.9986006157290792,
            0.9986006157290792,
            0.9986006157290792,
            0.9986006157290792,
            0.9986006157290792,
            0.9986006157290792,
            0.9986006157290792,
            0.9986006157290792,
            0.9986006157290792,
            0.9986006157290792,
            0.9986006157290792,
            0.9986006157290792,
            0.9986006157290792,
            0.9986006157290792,
            0.9986006157290792,
            0.9986006157290792,
            0.9986006157290792,
            0.9986006157290792,
            0.9986006157290792,
            0.9986006157290792,
            0.9986006157290792,
            0.9986006157290792,
            0.9986006157290792,
            0.9986006157290792,
            0.9986006157290792,
            0.9986006157290792,
            0.9986006157290792,
            0.9986006157290792,
            0.9986006157290792,
            0.9986006157290792,
            0.9986006157290792,
            0.9986006157290792,
            0.9986006157290792,
            0.9986006157290792,
            0.9986006157290792,
            0.9986006157290792,
            0.9986006157290792,
            0.9986006157290792,
            0.9986006157290792,
            0.9986006157290792,
            0.9986006157290792,
            0.9986006157290792,
            0.9986006157290792,
            0.9986006157290792,
            0.9986006157290792,
            0.9986006157290792,
            0.9986006157290792,
            0.9986006157290792,
            0.9986006157290792,
            0.9986006157290792,
            0.9986006157290792,
            0.9986006157290792,
            0.9986006157290792,
            0.9986006157290792,
            0.9986006157290792,
            0.9986006157290792,
            0.9986006157290792,
            0.9986006157290792,
            0.9986006157290792,
            0.9986006157290792,
            0.9986006157290792,
            0.9986006157290792,
            0.9986006157290792,
            0.9986006157290792,
            0.9986006157290792,
            0.9986006157290792,
            0.9986006157290792,
            0.9986006157290792,
            0.9986006157290792,
            0.9986006157290792,
            0.9986006157290792,
            0.9986006157290792,
            0.9986006157290792,
            0.9986006157290792,
            0.9986006157290792,
            0.9986006157290792,
            0.9986006157290792,
            0.9986006157290792,
            0.9986006157290792,
            0.9986006157290792,
            0.9986006157290792,
            0.9986006157290792,
            0.9986006157290792,
            0.9986006157290792,
            0.9986006157290792,
            0.9986006157290792,
            0.9986006157290792,
            0.9986006157290792,
            0.9986006157290792,
            0.9986006157290792,
            0.9986006157290792,
            0.9986006157290792,
            0.9986006157290792,
            0.9986006157290792,
            0.9986006157290792,
            0.9986006157290792,
            0.9986006157290792,
            0.9986006157290792,
            0.9986006157290792,
            0.9986006157290792,
            0.9986006157290792,
            0.9986006157290792,
            0.9986006157290792,
            0.9986006157290792,
            0.9986006157290792,
            0.9986006157290792,
            0.9986006157290792,
            0.9986006157290792,
            0.9986006157290792,
            0.9986006157290792,
            0.9986006157290792,
            0.9986006157290792,
            0.9986006157290792,
            0.9986006157290792,
            0.9986006157290792,
            0.9986006157290792,
            0.9986006157290792,
            0.9986006157290792,
            0.9986006157290792,
            0.9986006157290792,
            0.9986006157290792,
            0.9986006157290792,
            0.9986006157290792,
            0.9986006157290792,
            0.9986006157290792,
            0.9986006157290792,
            0.9986006157290792,
            0.9986006157290792,
            0.9986006157290792,
            0.9986006157290792,
            0.9986006157290792,
            0.9986006157290792,
            0.9986006157290792,
            0.9986006157290792,
            0.9986006157290792,
            0.9986006157290792,
            0.9986006157290792,
            0.9986006157290792,
            0.9986006157290792,
            0.9986006157290792,
            0.9986006157290792,
            0.9986006157290792,
            0.9986006157290792,
            0.9986006157290792,
            0.9986006157290792,
            0.9986006157290792,
            0.9986006157290792,
            0.9986006157290792,
            0.9986006157290792,
            0.9986006157290792,
            0.9986006157290792,
            0.9986006157290792,
            0.9986006157290792,
            0.9986006157290792,
            0.9986006157290792,
            0.9986006157290792,
            0.9986006157290792,
            0.9986006157290792,
            0.9986006157290792,
            0.9986006157290792,
            0.9986006157290792,
            0.9986006157290792,
            0.9986006157290792,
            0.9986006157290792,
            0.9986006157290792,
            0.9986006157290792,
            0.9986006157290792,
            0.9986006157290792,
            0.9986006157290792,
            0.9986006157290792,
            0.9986006157290792,
            0.9986006157290792,
            0.9986006157290792,
            0.9986006157290792,
            0.9986006157290792,
            0.9986006157290792,
            0.9986006157290792,
            0.9986006157290792,
            0.9986006157290792,
            0.9986006157290792,
            0.9986006157290792,
            0.9986006157290792,
            0.9986006157290792,
            0.9986006157290792,
            0.9986006157290792,
            0.9986006157290792,
            0.9986006157290792,
            0.9986006157290792,
            0.9986006157290792,
            0.9986006157290792,
            0.9986006157290792,
            0.9986006157290792,
            0.9986006157290792,
            0.9986006157290792,
            0.9986006157290792,
            0.9986006157290792,
            0.9986006157290792,
            0.9986006157290792,
            0.9986006157290792,
            0.9986006157290792,
            0.9986006157290792,
            0.9986006157290792,
            0.9986006157290792,
            0.9986006157290792,
            0.9986006157290792,
            0.9986006157290792,
            0.9986006157290792,
            0.9986006157290792,
            0.9986006157290792,
            0.9986006157290792,
            0.9986006157290792,
            0.9986006157290792,
            0.9986006157290792,
            0.9986006157290792,
            0.9986006157290792,
            0.9986006157290792,
            0.9986006157290792,
            0.9986006157290792,
            0.9986006157290792,
            0.9986006157290792,
            0.9986006157290792,
            0.9986006157290792,
            0.9986006157290792,
            0.9986006157290792,
            0.9986006157290792,
            0.9986006157290792,
            0.9986006157290792,
            0.9986006157290792,
            0.9986006157290792,
            0.9986006157290792,
            0.9986006157290792,
            0.9986006157290792,
            0.9986006157290792,
            0.9986006157290792,
            0.9986006157290792,
            0.9986006157290792,
            0.9986006157290792,
            0.9986006157290792,
            0.9986006157290792,
            0.9986006157290792,
            0.9986006157290792,
            0.9986006157290792,
            0.9986006157290792,
            0.9986006157290792,
            0.9986006157290792,
            0.9986006157290792,
            0.9986006157290792,
            0.9986006157290792,
            0.9986006157290792,
            0.9986006157290792,
            0.9986006157290792,
            0.9986006157290792,
            0.9986006157290792,
            0.9986006157290792,
            0.9986006157290792,
            0.9986006157290792,
            0.9986006157290792,
            0.9986006157290792,
            0.9986006157290792,
            0.9986006157290792,
            0.9986006157290792,
            0.9986006157290792,
            0.9986006157290792,
            0.9986006157290792,
            0.9986006157290792,
            0.9986006157290792,
            0.9986006157290792,
            0.9986006157290792,
            0.9986006157290792,
            0.9986006157290792,
            0.9986006157290792,
            0.9986006157290792,
            0.9986006157290792,
            0.9986006157290792,
            0.9986006157290792,
            0.9986006157290792,
            0.9986006157290792,
            0.9986006157290792,
            0.9986006157290792,
            0.9986006157290792,
            0.9986006157290792,
            0.9986006157290792,
            0.9986006157290792,
            0.9986006157290792,
            0.9986006157290792,
            0.9986006157290792,
            0.9986006157290792,
            0.9986006157290792,
            0.9986006157290792,
            0.9986006157290792,
            0.9986006157290792,
            0.9986006157290792,
            0.9986006157290792,
            0.9986006157290792,
            0.9986006157290792,
            0.9986006157290792,
            0.9986006157290792,
            0.9986006157290792,
            0.9986006157290792,
            0.9986006157290792,
            0.9986006157290792,
            0.9986006157290792,
            0.9986006157290792,
            0.9986006157290792,
            0.9986006157290792,
            0.9986006157290792,
            0.9986006157290792,
            0.9986006157290792,
            0.9986006157290792,
            0.9986006157290792,
            0.9986006157290792,
            0.9986006157290792,
            0.9986006157290792,
            0.9986006157290792,
            0.9986006157290792,
            0.9986006157290792,
            0.9986006157290792,
            0.9986006157290792,
            0.9986006157290792,
            0.9986006157290792,
            0.9986006157290792,
            0.9986006157290792,
            0.9986006157290792,
            0.9986006157290792,
            0.9986006157290792,
            0.9986006157290792,
            0.9986006157290792,
            0.9986006157290792,
            0.9986006157290792,
            0.9986006157290792,
            0.9986006157290792,
            0.9986006157290792,
            0.9986006157290792,
            0.9986006157290792,
            0.9986006157290792,
            0.9986006157290792,
            0.9986006157290792,
            0.9986006157290792,
            0.9986006157290792,
            0.9986006157290792,
            0.9986006157290792,
            0.9986006157290792,
            0.9986006157290792,
            0.9986006157290792,
            0.9986006157290792,
            0.9986006157290792,
            0.9986006157290792,
            0.9986006157290792,
            0.9986006157290792,
            0.9986006157290792,
            0.9986006157290792,
            0.9986006157290792,
            0.9986006157290792,
            0.9986006157290792,
            0.9986006157290792,
            0.9986006157290792,
            0.9986006157290792,
            0.9986006157290792,
            0.9986006157290792,
            0.9986006157290792,
            0.9986006157290792,
            0.9986006157290792,
            0.9986006157290792,
            0.9986006157290792,
            0.9986006157290792,
            0.9986006157290792,
            0.9986006157290792,
            0.9986006157290792,
            0.9986006157290792,
            0.9986006157290792,
            0.9986006157290792,
            0.9986006157290792,
            0.9986006157290792,
            0.9986006157290792,
            0.9986006157290792,
            0.9986006157290792,
            0.9986006157290792,
            0.9986006157290792,
            0.9986006157290792,
            0.9986006157290792,
            0.9986006157290792,
            0.9986006157290792,
            0.9986006157290792,
            0.9986006157290792,
            0.9986006157290792,
            0.9986006157290792,
            0.9986006157290792,
            0.9986006157290792,
            0.9986006157290792,
            0.9986006157290792,
            0.9986006157290792,
            0.9986006157290792,
            0.9986006157290792,
            0.9986006157290792,
            0.9986006157290792,
            0.9986006157290792,
            0.9986006157290792,
            0.9986006157290792,
            0.9986006157290792,
            0.9986006157290792,
            0.9986006157290792,
            0.9986006157290792,
            0.9986006157290792,
            0.9986006157290792,
            0.9986006157290792,
            0.9986006157290792,
            0.9986006157290792,
            0.9986006157290792,
            0.9986006157290792,
            0.9986006157290792,
            0.9986006157290792,
            0.9986006157290792,
            0.9986006157290792,
            0.9986006157290792,
            0.9986006157290792,
            0.9986006157290792,
            0.9986006157290792,
            0.9986006157290792,
            0.9986006157290792,
            0.9986006157290792,
            0.9986006157290792,
            0.9986006157290792,
            0.9986006157290792,
            0.9986006157290792,
            0.9986006157290792,
            0.9986006157290792,
            0.9986006157290792,
            0.9986006157290792,
            0.9986006157290792,
            0.9986006157290792,
            0.9986006157290792,
            0.9986006157290792,
            0.9986006157290792,
            0.9986006157290792,
            0.9986006157290792,
            0.9986006157290792,
            0.9986006157290792,
            0.9986006157290792,
            0.9986006157290792,
            0.9986006157290792,
            0.9986006157290792,
            0.9986006157290792,
            0.9986006157290792,
            0.9986006157290792,
            0.9986006157290792,
            0.9986006157290792,
            0.9986006157290792,
            0.9986006157290792,
            0.9986006157290792,
            0.9986006157290792,
            0.9986006157290792,
            0.9986006157290792,
            0.9986006157290792,
            0.9986006157290792,
            0.9986006157290792,
            0.9986006157290792,
            0.9986006157290792,
            0.9986006157290792,
            0.9986006157290792,
            0.9986006157290792,
            0.9986006157290792,
            0.9986006157290792,
            0.9986006157290792,
            0.9986006157290792,
            0.9986006157290792,
            0.9986006157290792,
            0.9986006157290792,
            0.9986006157290792,
            0.9986006157290792,
            0.9986006157290792,
            0.9986006157290792,
            0.9986006157290792,
            0.9986006157290792,
            0.9986006157290792,
            0.9986006157290792,
            0.9986006157290792,
            0.9986006157290792,
            0.9986006157290792,
            0.9986006157290792,
            0.9986006157290792,
            0.9986006157290792,
            0.9986006157290792,
            0.9986006157290792,
            0.9986006157290792,
            0.9986006157290792,
            0.9986006157290792,
            0.9986006157290792,
            0.9986006157290792,
            0.9986006157290792,
            0.9986006157290792,
            0.9986006157290792,
            0.9986006157290792,
            0.9986006157290792,
            0.9986006157290792,
            0.9986006157290792,
            0.9986006157290792,
            0.9986006157290792,
            0.9986006157290792,
            0.9986006157290792,
            0.9986006157290792,
            0.9986006157290792,
            0.9986006157290792,
            0.9986006157290792,
            0.9986006157290792,
            0.9986006157290792,
            0.9986006157290792,
            0.9986006157290792,
            0.9986006157290792,
            0.9986006157290792,
            0.9986006157290792,
            0.9986006157290792,
            0.9986006157290792,
            0.9986006157290792,
            0.9986006157290792,
            0.9986006157290792,
            0.9986006157290792,
            0.9986006157290792,
            0.9986006157290792,
            0.9986006157290792,
            0.9986006157290792,
            0.9986006157290792,
            0.9986006157290792,
            0.9986006157290792,
            0.9986006157290792,
            0.9986006157290792,
            0.9986006157290792,
            0.9986006157290792,
            0.9986006157290792,
            0.9986006157290792,
            0.9986006157290792,
            0.9986006157290792,
            0.9986006157290792,
            0.9986006157290792,
            0.9986006157290792,
            0.9986006157290792,
            0.9986006157290792,
            0.9986006157290792,
            0.9986006157290792,
            0.9986006157290792,
            0.9986006157290792,
            0.9986006157290792,
            0.9986006157290792,
            0.9986006157290792,
            0.9986006157290792,
            0.9986006157290792,
            0.9986006157290792,
            0.9986006157290792,
            0.9986006157290792,
            0.9986006157290792,
            0.9986006157290792,
            0.9986006157290792,
            0.9986006157290792,
            0.9986006157290792,
            0.9986006157290792,
            0.9986006157290792,
            0.9986006157290792,
            0.9986006157290792,
            0.9986006157290792,
            0.9986006157290792,
            0.9986006157290792,
            0.9986006157290792,
            0.9986006157290792,
            0.9986006157290792,
            0.9986006157290792,
            0.9986006157290792,
            0.9986006157290792,
            0.9986006157290792,
            0.9986006157290792,
            0.9986006157290792,
            0.9986006157290792,
            0.9986006157290792,
            0.9986006157290792,
            0.9986006157290792,
            0.9986006157290792,
            0.9986006157290792,
            0.9986006157290792,
            0.9986006157290792,
            0.9986006157290792,
            0.9986006157290792,
            0.9986006157290792,
            0.9986006157290792,
            0.9986006157290792,
            0.9986006157290792,
            0.9986006157290792,
            0.9986006157290792,
            0.9986006157290792,
            0.9986006157290792,
            0.9986006157290792,
            0.9986006157290792,
            0.9986006157290792,
            0.9986006157290792,
            0.9986006157290792,
            0.9986006157290792,
            0.9986006157290792,
            0.9986006157290792,
            0.9986006157290792,
            0.9986006157290792,
            0.9986006157290792,
            0.9986006157290792,
            0.9986006157290792,
            0.9986006157290792,
            0.9986006157290792,
            0.9986006157290792,
            0.9986006157290792,
            0.9986006157290792,
            0.9986006157290792,
            0.9986006157290792,
            0.9986006157290792,
            0.9986006157290792,
            0.9986006157290792,
            0.9986006157290792,
            0.9986006157290792,
            0.9986006157290792,
            0.9986006157290792,
            0.9986006157290792,
            0.9986006157290792,
            0.9986006157290792,
            0.9986006157290792,
            0.9986006157290792,
            0.9986006157290792,
            0.9986006157290792,
            0.9986006157290792,
            0.9986006157290792,
            0.9986006157290792,
            0.9986006157290792,
            0.9986006157290792,
            0.9986006157290792,
            0.9986006157290792,
            0.9986006157290792,
            0.9986006157290792,
            0.9986006157290792,
            0.9986006157290792,
            0.9986006157290792,
            0.9986006157290792,
            0.9986006157290792,
            0.9986006157290792,
            0.9986006157290792,
            0.9986006157290792,
            0.9986006157290792,
            0.9986006157290792,
            0.9986006157290792,
            0.9986006157290792,
            0.9986006157290792,
            0.9986006157290792,
            0.9986006157290792,
            0.9986006157290792,
            0.9986006157290792,
            0.9986006157290792,
            0.9986006157290792,
            0.9986006157290792,
            0.9986006157290792,
            0.9986006157290792,
            0.9986006157290792,
            0.9986006157290792,
            0.9986006157290792,
            0.9986006157290792,
            0.9986006157290792,
            0.9986006157290792,
            0.9986006157290792,
            0.9986006157290792,
            0.9986006157290792,
            0.9986006157290792,
            0.9986006157290792,
            0.9986006157290792,
            0.9986006157290792,
            0.9986006157290792,
            0.9986006157290792,
            0.9986006157290792,
            0.9986006157290792,
            0.9986006157290792,
            0.9986006157290792,
            0.9986006157290792,
            0.9986006157290792,
            0.9986006157290792,
            0.9986006157290792,
            0.9986006157290792,
            0.9986006157290792,
            0.9986006157290792,
            0.9986006157290792,
            0.9986006157290792,
            0.9986006157290792,
            0.9986006157290792,
            0.9986006157290792,
            0.9986006157290792,
            0.9986006157290792,
            0.9986006157290792,
            0.9986006157290792,
            0.9986006157290792,
            0.9986006157290792,
            0.9986006157290792,
            0.9986006157290792,
            0.9986006157290792,
            0.9986006157290792,
            0.9986006157290792,
            0.9986006157290792,
            0.9986006157290792,
            0.9986006157290792,
            0.9986006157290792,
            0.9986006157290792,
            0.9986006157290792,
            0.9986006157290792,
            0.9986006157290792,
            0.9986006157290792,
            0.9986006157290792,
            0.9986006157290792,
            0.9986006157290792,
            0.9986006157290792,
            0.9986006157290792,
            0.9986006157290792,
            0.9986006157290792,
            0.9986006157290792,
            0.9986006157290792,
            0.9986006157290792,
            0.9986006157290792,
            0.9986006157290792,
            0.9986006157290792,
            0.9986006157290792,
            0.9986006157290792,
            0.9986006157290792,
            0.9986006157290792,
            0.9986006157290792,
            0.9986006157290792,
            0.9986006157290792,
            0.9986006157290792,
            0.9986006157290792,
            0.9986006157290792,
            0.9986006157290792,
            0.9986006157290792,
            0.9986006157290792,
            0.9986006157290792,
            0.9986006157290792,
            0.9986006157290792,
            0.9986006157290792,
            0.9986006157290792,
            0.9986006157290792,
            0.9986006157290792,
            0.9986006157290792,
            0.9986006157290792,
            0.9986006157290792,
            0.9986006157290792,
            0.9986006157290792,
            0.9986006157290792,
            0.9986006157290792,
            0.9986006157290792,
            0.9986006157290792,
            0.9986006157290792,
            0.9986006157290792,
            0.9986006157290792,
            0.9986006157290792,
            0.9986006157290792,
            0.9986006157290792,
            0.9986006157290792,
            0.9986006157290792,
            0.9986006157290792,
            0.9986006157290792,
            0.9986006157290792,
            0.9986006157290792,
            0.9986006157290792,
            0.9986006157290792,
            0.9986006157290792,
            0.9986006157290792,
            0.9986006157290792,
            0.9986006157290792,
            0.9986006157290792,
            0.9986006157290792,
            0.9986006157290792,
            0.9986006157290792,
            0.9986006157290792,
            0.9986006157290792,
            0.9986006157290792,
            0.9986006157290792,
            0.9986006157290792,
            0.9986006157290792,
            0.9986006157290792,
            0.9986006157290792,
            0.9986006157290792,
            0.9986006157290792,
            0.9986006157290792,
            0.9986006157290792,
            0.9986006157290792,
            0.9986006157290792,
            0.9986006157290792,
            0.9986006157290792,
            0.9986006157290792,
            0.9986006157290792,
            0.9986006157290792,
            0.9986006157290792,
            0.9986006157290792,
            0.9986006157290792,
            0.9986006157290792,
            0.9986006157290792,
            0.9986006157290792,
            0.9986006157290792,
            0.9986006157290792,
            0.9986006157290792,
            0.9986006157290792,
            0.9986006157290792,
            0.9986006157290792,
            0.9986006157290792,
            0.9986006157290792,
            0.9986006157290792,
            0.9986006157290792,
            0.9986006157290792,
            0.9986006157290792,
            0.9986006157290792,
            0.9986006157290792,
            0.9986006157290792,
            0.9986006157290792,
            0.9986006157290792,
            0.9986006157290792,
            0.9986006157290792,
            0.9986006157290792,
            0.9986006157290792,
            0.9986006157290792,
            0.9986006157290792,
            0.9986006157290792,
            0.9986006157290792,
            0.9986006157290792,
            0.9986006157290792,
            0.9986006157290792,
            0.9986006157290792,
            0.9986006157290792,
            0.9986006157290792,
            0.9986006157290792,
            0.9986006157290792,
            0.9986006157290792,
            0.9986006157290792,
            0.9986006157290792,
            0.9986006157290792,
            0.9986006157290792,
            0.9986006157290792,
            0.9986006157290792,
            0.9986006157290792,
            0.9986006157290792,
            0.9986006157290792,
            0.9986006157290792,
            0.9986006157290792,
            0.9986006157290792,
            0.9986006157290792,
            0.9986006157290792,
            0.9986006157290792,
            0.9986006157290792,
            0.9986006157290792,
            0.9986006157290792,
            0.9986006157290792,
            0.9986006157290792,
            0.9986006157290792,
            0.9986006157290792,
            0.9986006157290792,
            0.9986006157290792,
            0.9986006157290792,
            0.9986006157290792,
            0.9986006157290792,
            0.9986006157290792,
            0.9986006157290792,
            0.9986006157290792,
            0.9986006157290792,
            0.9986006157290792,
            0.9986006157290792,
            0.9986006157290792,
            0.9986006157290792,
            0.9986006157290792,
            0.9986006157290792,
            0.9986006157290792,
            0.9986006157290792,
            0.9986006157290792,
            0.9986006157290792,
            0.9986006157290792,
            0.9986006157290792,
            0.9986006157290792,
            0.9986006157290792,
            0.9986006157290792,
            0.9986006157290792,
            0.9986006157290792,
            0.9986006157290792,
            0.9986006157290792,
            0.9986006157290792,
            0.9986006157290792,
            0.9986006157290792,
            0.9986006157290792,
            0.9986006157290792,
            0.9986006157290792,
            0.9986006157290792,
            0.9986006157290792,
            0.9986006157290792,
            0.9986006157290792,
            0.9986006157290792,
            0.9986006157290792,
            0.9986006157290792,
            0.9986006157290792,
            0.9986006157290792,
            0.9986006157290792,
            0.9986006157290792,
            0.9986006157290792,
            0.9986006157290792,
            0.9986006157290792,
            0.9986006157290792,
            0.9986006157290792,
            0.9986006157290792,
            0.9986006157290792,
            0.9986006157290792,
            0.9986006157290792,
            0.9986006157290792,
            0.9986006157290792,
            0.9986006157290792,
            0.9986006157290792,
            0.9986006157290792,
            0.9986006157290792,
            0.9986006157290792,
            0.9986006157290792,
            0.9986006157290792,
            0.9986006157290792,
            0.9986006157290792,
            0.9986006157290792,
            0.9986006157290792,
            0.9986006157290792,
            0.9986006157290792,
            0.9986006157290792,
            0.9986006157290792,
            0.9986006157290792,
            0.9986006157290792,
            0.9986006157290792,
            0.9986006157290792,
            0.9986006157290792,
            0.9986006157290792,
            0.9986006157290792,
            0.9986006157290792,
            0.9986006157290792,
            0.9986006157290792,
            0.9986006157290792,
            0.9986006157290792,
            0.9986006157290792,
            0.9986006157290792,
            0.9986006157290792,
            0.9986006157290792,
            0.9986006157290792,
            0.9986006157290792,
            0.9986006157290792,
            0.9986006157290792,
            0.9986006157290792,
            0.9986006157290792,
            0.9986006157290792,
            0.9986006157290792,
            0.9986006157290792,
            0.9986006157290792,
            0.9986006157290792,
            0.9986006157290792,
            0.9986006157290792,
            0.9986006157290792,
            0.9986006157290792,
            0.9986006157290792,
            0.9986006157290792,
            0.9986006157290792,
            0.9986006157290792,
            0.9986006157290792,
            0.9986006157290792,
            0.9986006157290792,
            0.9986006157290792,
            0.9986006157290792,
            0.9986006157290792,
            0.9986006157290792,
            0.9986006157290792,
            0.9986006157290792,
            0.9986006157290792,
            0.9986006157290792,
            0.9986006157290792,
            0.9986006157290792,
            0.9986006157290792,
            0.9986006157290792,
            0.9986006157290792,
            0.9986006157290792,
            0.9986006157290792,
            0.9986006157290792,
            0.9986006157290792,
            0.9986006157290792,
            0.9986006157290792,
            0.9986006157290792,
            0.9986006157290792,
            0.9986006157290792,
            0.9986006157290792,
            0.9986006157290792,
            0.9986006157290792,
            0.9986006157290792,
            0.9986006157290792,
            0.9986006157290792,
            0.9986006157290792,
            0.9986006157290792,
            0.9986006157290792,
            0.9986006157290792,
            0.9986006157290792,
            0.9986006157290792,
            0.9986006157290792,
            0.9986006157290792,
            0.9986006157290792,
            0.9986006157290792,
            0.9986006157290792,
            0.9986006157290792,
            0.9986006157290792,
            0.9986006157290792,
            0.9986006157290792,
            0.9986006157290792,
            0.9986006157290792,
            0.9986006157290792,
            0.9986006157290792,
            0.9986006157290792,
            0.9986006157290792,
            0.9986006157290792,
            0.9986006157290792,
            0.9986006157290792,
            0.9986006157290792,
            0.9986006157290792,
            0.9986006157290792,
            0.9986006157290792,
            0.9986006157290792,
            0.9986006157290792,
            0.9986006157290792,
            0.9986006157290792,
            0.9986006157290792,
            0.9986006157290792,
            0.9986006157290792,
            0.9986006157290792,
            0.9986006157290792,
            0.9986006157290792,
            0.9986006157290792,
            0.9986006157290792,
            0.9986006157290792,
            0.9986006157290792,
            0.9986006157290792,
            0.9986006157290792,
            0.9986006157290792,
            0.9986006157290792,
            0.9986006157290792,
            0.9986006157290792,
            0.9986006157290792,
            0.9986006157290792,
            0.9986006157290792,
            0.9986006157290792,
            0.9986006157290792,
            0.9986006157290792,
            0.9986006157290792,
            0.9986006157290792,
            0.9986006157290792,
            0.9986006157290792,
            0.9986006157290792,
            0.9986006157290792,
            0.9986006157290792,
            0.9986006157290792,
            0.9986006157290792,
            0.9986006157290792,
            0.9986006157290792,
            0.9986006157290792,
            0.9986006157290792,
            0.9986006157290792,
            0.9986006157290792,
            0.9986006157290792,
            0.9986006157290792,
            0.9986006157290792,
            0.9986006157290792,
            0.9986006157290792,
            0.9986006157290792,
            0.9986006157290792,
            0.9986006157290792,
            0.9986006157290792,
            0.9986006157290792,
            0.9986006157290792,
            0.9986006157290792,
            0.9986006157290792,
            0.9986006157290792,
            0.9986006157290792,
            0.9986006157290792,
            0.9986006157290792,
            0.9986006157290792,
            0.9986006157290792,
            0.9986006157290792,
            0.9986006157290792,
            0.9986006157290792,
            0.9986006157290792,
            0.9986006157290792,
            0.9986006157290792,
            0.9986006157290792,
            0.9986006157290792,
            0.9986006157290792,
            0.9986006157290792,
            0.9986006157290792,
            0.9986006157290792,
            0.9986006157290792,
            0.9986006157290792,
            0.9986006157290792,
            0.9986006157290792,
            0.9986006157290792,
            0.9986006157290792,
            0.9986006157290792,
            0.9986006157290792,
            0.9986006157290792,
            0.9986006157290792,
            0.9986006157290792,
            0.9986006157290792,
            0.9986006157290792,
            0.9986006157290792,
            0.9986006157290792,
            0.9986006157290792,
            0.9986006157290792,
            0.9986006157290792,
            0.9986006157290792,
            0.9986006157290792,
            0.9986006157290792,
            0.9986006157290792,
            0.9986006157290792,
            0.9986006157290792,
            0.9986006157290792,
            0.9986006157290792,
            0.9986006157290792,
            0.9986006157290792,
            0.9986006157290792,
            0.9986006157290792,
            0.9986006157290792,
            0.9986006157290792,
            0.9986006157290792,
            0.9986006157290792,
            0.9986006157290792,
            0.9986006157290792,
            0.9986006157290792,
            0.9986006157290792,
            0.9986006157290792,
            0.9986006157290792,
            0.9986006157290792,
            0.9986006157290792,
            0.9986006157290792,
            0.9986006157290792,
            0.9986006157290792,
            0.9986006157290792,
            0.9986006157290792,
            0.9986006157290792,
            0.9986006157290792,
            0.9986006157290792,
            0.9986006157290792,
            0.9986006157290792,
            0.9986006157290792,
            0.9986006157290792,
            0.9986006157290792,
            0.9986006157290792,
            0.9986006157290792,
            0.9986006157290792,
            0.9986006157290792,
            0.9986006157290792,
            0.9986006157290792,
            0.9986006157290792,
            0.9986006157290792,
            0.9986006157290792,
            0.9986006157290792,
            0.9986006157290792,
            0.9986006157290792,
            0.9986006157290792,
            0.9986006157290792,
            0.9986006157290792,
            0.9986006157290792,
            0.9986006157290792,
            0.9986006157290792,
            0.9986006157290792,
            0.9986006157290792,
            0.9986006157290792,
            0.9986006157290792,
            0.9986006157290792,
            0.9986006157290792,
            0.9986006157290792,
            0.9986006157290792,
            0.9986006157290792,
            0.9986006157290792,
            0.9986006157290792,
            0.9986006157290792,
            0.9986006157290792,
            0.9986006157290792,
            0.9986006157290792,
            0.9986006157290792,
            0.9986006157290792,
            0.9986006157290792,
            0.9986006157290792,
            0.9986006157290792,
            0.9986006157290792,
            0.9986006157290792,
            0.9986006157290792,
            0.9986006157290792,
            0.9986006157290792,
            0.9986006157290792,
            0.9986006157290792,
            0.9986006157290792,
            0.9986006157290792,
            0.9986006157290792,
            0.9986006157290792,
            0.9986006157290792,
            0.9986006157290792,
            0.9986006157290792,
            0.9986006157290792,
            0.9986006157290792,
            0.9986006157290792,
            0.9986006157290792,
            0.9986006157290792,
            0.9986006157290792,
            0.9986006157290792,
            0.9986006157290792,
            0.9986006157290792,
            0.9986006157290792,
            0.9986006157290792,
            0.9986006157290792,
            0.9986006157290792,
            0.9986006157290792,
            0.9986006157290792,
            0.9986006157290792,
            0.9986006157290792,
            0.9986006157290792,
            0.9986006157290792,
            0.9986006157290792,
            0.9986006157290792,
            0.9986006157290792,
            0.9986006157290792,
            0.9986006157290792,
            0.9986006157290792,
            0.9986006157290792,
            0.9986006157290792,
            0.9986006157290792,
            0.9986006157290792,
            0.9986006157290792,
            0.9986006157290792,
            0.9986006157290792,
            0.9986006157290792,
            0.9986006157290792,
            0.9986006157290792,
            0.9986006157290792,
            0.9986006157290792,
            0.9986006157290792,
            0.9986006157290792,
            0.9986006157290792,
            0.9986006157290792,
            0.9986006157290792,
            0.9986006157290792,
            0.9986006157290792,
            0.9986006157290792,
            0.9986006157290792,
            0.9986006157290792,
            0.9986006157290792,
            0.9986006157290792,
            0.9986006157290792,
            0.9986006157290792,
            0.9986006157290792,
            0.9986006157290792,
            0.9986006157290792,
            0.9986006157290792,
            0.9986006157290792,
            0.9986006157290792,
            0.9986006157290792,
            0.9986006157290792,
            0.9986006157290792,
            0.9986006157290792,
            0.9986006157290792,
            0.9986006157290792,
            0.9986006157290792,
            0.9986006157290792,
            0.9986006157290792,
            0.9986006157290792,
            0.9986006157290792,
            0.9986006157290792,
            0.9986006157290792,
            0.9986006157290792,
            0.9986006157290792,
            0.9986006157290792,
            0.9986006157290792,
            0.9986006157290792,
            0.9986006157290792,
            0.9986006157290792,
            0.9986006157290792,
            0.9986006157290792,
            0.9986006157290792,
            0.9986006157290792,
            0.9986006157290792,
            0.9986006157290792,
            0.9986006157290792,
            0.9986006157290792,
            0.9986006157290792,
            0.9986006157290792,
            0.9986006157290792,
            0.9986006157290792,
            0.9986006157290792,
            0.9986006157290792,
            0.9986006157290792,
            0.9986006157290792,
            0.9986006157290792,
            0.9986006157290792,
            0.9986006157290792,
            0.9986006157290792,
            0.9986006157290792,
            0.9986006157290792,
            0.9986006157290792,
            0.9986006157290792,
            0.9986006157290792,
            0.9986006157290792,
            0.9986006157290792,
            0.9986006157290792,
            0.9986006157290792,
            0.9986006157290792,
            0.9986006157290792,
            0.9986006157290792,
            0.9986006157290792,
            0.9986006157290792,
            0.9986006157290792,
            0.9986006157290792,
            0.9986006157290792,
            0.9986006157290792,
            0.9986006157290792,
            0.9986006157290792,
            0.9986006157290792,
            0.9986006157290792,
            0.9986006157290792,
            0.9986006157290792,
            0.9986006157290792,
            0.9986006157290792,
            0.9986006157290792,
            0.9986006157290792,
            0.9986006157290792,
            0.9986006157290792,
            0.9986006157290792,
            0.9986006157290792,
            0.9986006157290792,
            0.9986006157290792,
            0.9986006157290792,
            0.9986006157290792,
            0.9986006157290792,
            0.9986006157290792,
            0.9986006157290792,
            0.9986006157290792,
            0.9986006157290792,
            0.9986006157290792,
            0.9986006157290792,
            0.9986006157290792,
            0.9986006157290792,
            0.9986006157290792,
            0.9986006157290792,
            0.9986006157290792,
            0.9986006157290792,
            0.9986006157290792,
            0.9986006157290792,
            0.9986006157290792,
            0.9986006157290792,
            0.9986006157290792,
            0.9986006157290792,
            0.9986006157290792,
            0.9986006157290792,
            0.9986006157290792,
            0.9986006157290792,
            0.9986006157290792,
            0.9986006157290792,
            0.9986006157290792,
            0.9986006157290792,
            0.9986006157290792,
            0.9986006157290792,
            0.9986006157290792,
            0.9986006157290792,
            0.9986006157290792,
            0.9986006157290792,
            0.9986006157290792,
            0.9986006157290792,
            0.9986006157290792,
            0.9986006157290792,
            0.9986006157290792,
            0.9986006157290792,
            0.9986006157290792,
            0.9986006157290792,
            0.9986006157290792,
            0.9986006157290792,
            0.9986006157290792,
            0.9986006157290792,
            0.9986006157290792,
            0.9986006157290792,
            0.9986006157290792,
            0.9986006157290792,
            0.9986006157290792,
            0.9986006157290792,
            0.9986006157290792,
            0.9986006157290792,
            0.9986006157290792,
            0.9986006157290792,
            0.9986006157290792,
            0.9986006157290792,
            0.9986006157290792,
            0.9986006157290792,
            0.9986006157290792,
            0.9986006157290792,
            0.9986006157290792,
            0.9986006157290792,
            0.9986006157290792,
            0.9986006157290792,
            0.9986006157290792,
            0.9986006157290792,
            0.9986006157290792,
            0.9986006157290792,
            0.9986006157290792,
            0.9986006157290792,
            0.9986006157290792,
            0.9986006157290792,
            0.9986006157290792,
            0.9986006157290792,
            0.9986006157290792,
            0.9986006157290792,
            0.9986006157290792,
            0.9986006157290792,
            0.9986006157290792,
            0.9986006157290792,
            0.9986006157290792,
            0.9986006157290792,
            0.9986006157290792,
            0.9986006157290792,
            0.9986006157290792,
            0.9986006157290792,
            0.9986006157290792,
            0.9986006157290792,
            0.9986006157290792,
            0.9986006157290792,
            0.9986006157290792,
            0.9986006157290792,
            0.9986006157290792,
            0.9986006157290792,
            0.9986006157290792,
            0.9986006157290792,
            0.9986006157290792,
            0.9986006157290792,
            0.9986006157290792,
            0.9986006157290792,
            0.9986006157290792,
            0.9986006157290792,
            0.9986006157290792,
            0.9986006157290792,
            0.9986006157290792,
            0.9986006157290792,
            0.9986006157290792,
            0.9986006157290792,
            0.9986006157290792,
            0.9986006157290792,
            0.9986006157290792,
            0.9986006157290792,
            0.9986006157290792,
            0.9986006157290792,
            0.9986006157290792,
            0.9986006157290792,
            0.9986006157290792,
            0.9986006157290792,
            0.9986006157290792,
            0.9986006157290792,
            0.9986006157290792,
            0.9986006157290792,
            0.9986006157290792,
            0.9986006157290792,
            0.9986006157290792,
            0.9986006157290792,
            0.9986006157290792,
            0.9986006157290792,
            0.9986006157290792,
            0.9986006157290792,
            0.9986006157290792,
            0.9986006157290792,
            0.9986006157290792,
            0.9986006157290792,
            0.9986006157290792,
            0.9986006157290792,
            0.9986006157290792,
            0.9986006157290792,
            0.9986006157290792,
            0.9986006157290792,
            0.9986006157290792,
            0.9986006157290792,
            0.9986006157290792,
            0.9986006157290792,
            0.9986006157290792,
            0.9986006157290792,
            0.9986006157290792,
            0.9986006157290792,
            0.9986006157290792,
            0.9986006157290792,
            0.9986006157290792,
            0.9986006157290792,
            0.9986006157290792,
            0.9986006157290792,
            0.9986006157290792,
            0.9986006157290792,
            0.9986006157290792,
            0.9986006157290792,
            0.9986006157290792,
            0.9986006157290792,
            0.9986006157290792,
            0.9986006157290792,
            0.9986006157290792,
            0.9986006157290792,
            0.9986006157290792,
            0.9986006157290792,
            0.9986006157290792,
            0.9986006157290792,
            0.9986006157290792,
            0.9986006157290792,
            0.9986006157290792,
            0.9986006157290792,
            0.9986006157290792,
            0.9986006157290792,
            0.9986006157290792,
            0.9986006157290792,
            0.9986006157290792,
            0.9986006157290792,
            0.9986006157290792,
            0.9986006157290792,
            0.9986006157290792,
            0.9986006157290792,
            0.9986006157290792,
            0.9986006157290792,
            0.9986006157290792,
            0.9986006157290792,
            0.9986006157290792,
            0.9986006157290792,
            0.9986006157290792,
            0.9986006157290792,
            0.9986006157290792,
            0.9986006157290792,
            0.9986006157290792,
            0.9986006157290792,
            0.9986006157290792,
            0.9986006157290792,
            0.9986006157290792,
            0.9986006157290792,
            0.9986006157290792,
            0.9986006157290792,
            0.9986006157290792,
            0.9986006157290792,
            0.9986006157290792,
            0.9986006157290792,
            0.9986006157290792,
            0.9986006157290792,
            0.9986006157290792,
            0.9986006157290792,
            0.9986006157290792,
            0.9986006157290792,
            0.9986006157290792,
            0.9986006157290792,
            0.9986006157290792,
            0.9986006157290792,
            0.9986006157290792,
            0.9986006157290792,
            0.9986006157290792,
            0.9986006157290792,
            0.9986006157290792,
            0.9986006157290792,
            0.9986006157290792,
            0.9986006157290792,
            0.9986006157290792,
            0.9986006157290792,
            0.9986006157290792,
            0.9986006157290792,
            0.9986006157290792,
            0.9986006157290792,
            0.9986006157290792,
            0.9986006157290792,
            0.9986006157290792,
            0.9986006157290792,
            0.9986006157290792,
            0.9986006157290792,
            0.9986006157290792,
            0.9986006157290792,
            0.9986006157290792,
            0.9986006157290792,
            0.9986006157290792,
            0.9986006157290792,
            0.9986006157290792,
            0.9986006157290792,
            0.9986006157290792,
            0.9986006157290792,
            0.9986006157290792,
            0.9986006157290792,
            0.9986006157290792,
            0.9986006157290792,
            0.9986006157290792,
            0.9986006157290792,
            0.9986006157290792,
            0.9986006157290792,
            0.9986006157290792,
            0.9986006157290792,
            0.9986006157290792,
            0.9986006157290792,
            0.9986006157290792,
            0.9986006157290792,
            0.9986006157290792,
            0.9986006157290792,
            0.9986006157290792,
            0.9986006157290792,
            0.9986006157290792,
            0.9986006157290792,
            0.9986006157290792,
            0.9986006157290792,
            0.9986006157290792,
            0.9986006157290792,
            0.9986006157290792,
            0.9986006157290792,
            0.9986006157290792,
            0.9986006157290792,
            0.9986006157290792,
            0.9986006157290792,
            0.9986006157290792,
            0.9986006157290792,
            0.9986006157290792,
            0.9986006157290792,
            0.9986006157290792,
            0.9986006157290792,
            0.9986006157290792,
            0.9986006157290792,
            0.9986006157290792,
            0.9986006157290792,
            0.9986006157290792,
            0.9986006157290792,
            0.9986006157290792,
            0.9986006157290792,
            0.9986006157290792,
            0.9986006157290792,
            0.9986006157290792,
            0.9986006157290792,
            0.9986006157290792,
            0.9986006157290792,
            0.9986006157290792,
            0.9986006157290792,
            0.9986006157290792,
            0.9986006157290792,
            0.9986006157290792,
            0.9986006157290792,
            0.9986006157290792,
            0.9986006157290792,
            0.9986006157290792,
            0.9986006157290792,
            0.9986006157290792,
            0.9986006157290792,
            0.9986006157290792,
            0.9986006157290792,
            0.9986006157290792,
            0.9986006157290792,
            0.9986006157290792,
            0.9986006157290792,
            0.9986006157290792,
            0.9986006157290792,
            0.9986006157290792,
            0.9986006157290792,
            0.9986006157290792,
            0.9986006157290792,
            0.9986006157290792,
            0.9986006157290792,
            0.9986006157290792,
            0.9986006157290792,
            0.9986006157290792,
            0.9986006157290792,
            0.9986006157290792,
            0.9986006157290792,
            0.9986006157290792,
            0.9986006157290792,
            0.9986006157290792,
            0.9986006157290792,
            0.9986006157290792,
            0.9986006157290792,
            0.9986006157290792,
            0.9986006157290792,
            0.9986006157290792,
            0.9986006157290792,
            0.9986006157290792,
            0.9986006157290792,
            0.9986006157290792,
            0.9986006157290792,
            0.9986006157290792,
            0.9986006157290792,
            0.9986006157290792,
            0.9986006157290792,
            0.9986006157290792,
            0.9986006157290792,
            0.9986006157290792,
            0.9986006157290792,
            0.9986006157290792,
            0.9986006157290792,
            0.9986006157290792,
            0.9986006157290792,
            0.9986006157290792,
            0.9986006157290792,
            0.9986006157290792,
            0.9986006157290792,
            0.9986006157290792,
            0.9986006157290792,
            0.9986006157290792,
            0.9986006157290792,
            0.9986006157290792,
            0.9986006157290792,
            0.9986006157290792,
            0.9986006157290792,
            0.9986006157290792,
            0.9986006157290792,
            0.9986006157290792,
            0.9986006157290792,
            0.9986006157290792,
            0.9986006157290792,
            0.9986006157290792,
            0.9986006157290792,
            0.9986006157290792,
            0.9986006157290792,
            0.9986006157290792,
            0.9986006157290792,
            0.9986006157290792,
            0.9986006157290792,
            0.9986006157290792,
            0.9986006157290792,
            0.9986006157290792,
            0.9986006157290792,
            0.9986006157290792,
            0.9986006157290792,
            0.9986006157290792,
            0.9986006157290792,
            0.9986006157290792,
            0.9986006157290792,
            0.9986006157290792,
            0.9986006157290792,
            0.9986006157290792,
            0.9986006157290792,
            0.9986006157290792,
            0.9986006157290792,
            0.9986006157290792,
            0.9986006157290792,
            0.9986006157290792,
            0.9986006157290792,
            0.9986006157290792,
            0.9986006157290792,
            0.9986006157290792,
            0.9986006157290792,
            0.9986006157290792,
            0.9986006157290792,
            0.9986006157290792,
            0.9986006157290792,
            0.9986006157290792,
            0.9986006157290792,
            0.9986006157290792,
            0.9986006157290792,
            0.9986006157290792,
            0.9986006157290792,
            0.9986006157290792,
            0.9986006157290792,
            0.9986006157290792,
            0.9986006157290792,
            0.9986006157290792,
            0.9986006157290792,
            0.9986006157290792,
            0.9986006157290792,
            0.9986006157290792,
            0.9986006157290792,
            0.9986006157290792,
            0.9986006157290792,
            0.9986006157290792,
            0.9986006157290792,
            0.9986006157290792,
            0.9986006157290792,
            0.9986006157290792,
            0.9986006157290792,
            0.9986006157290792,
            0.9986006157290792,
            0.9986006157290792,
            0.9986006157290792,
            0.9986006157290792,
            0.9986006157290792,
            0.9986006157290792,
            0.9986006157290792,
            0.9986006157290792,
            0.9986006157290792,
            0.9986006157290792,
            0.9986006157290792,
            0.9986006157290792,
            0.9986006157290792,
            0.9986006157290792,
            0.9986006157290792,
            0.9986006157290792,
            0.9986006157290792,
            0.9986006157290792,
            0.9986006157290792,
            0.9986006157290792,
            0.9986006157290792,
            0.9986006157290792,
            0.9986006157290792,
            0.9986006157290792,
            0.9986006157290792,
            0.9986006157290792,
            0.9986006157290792,
            0.9986006157290792,
            0.9986006157290792,
            0.9986006157290792,
            0.9986006157290792,
            0.9986006157290792,
            0.9986006157290792,
            0.9986006157290792,
            0.9986006157290792,
            0.9986006157290792,
            0.9986006157290792,
            0.9986006157290792,
            0.9986006157290792,
            0.9986006157290792,
            0.9986006157290792,
            0.9986006157290792,
            0.9986006157290792,
            0.9986006157290792,
            0.9986006157290792,
            0.9986006157290792,
            0.9986006157290792,
            0.9986006157290792,
            0.9986006157290792,
            0.9986006157290792,
            0.9986006157290792,
            0.9986006157290792,
            0.9986006157290792,
            0.9986006157290792,
            0.9986006157290792,
            0.9986006157290792,
            0.9986006157290792,
            0.9986006157290792,
            0.9986006157290792,
            0.9986006157290792,
            0.9986006157290792,
            0.9986006157290792,
            0.9986006157290792,
            0.9986006157290792,
            0.9986006157290792,
            0.9986006157290792,
            0.9986006157290792,
            0.9986006157290792,
            0.9986006157290792,
            0.9986006157290792,
            0.9986006157290792,
            0.9986006157290792,
            0.9986006157290792,
            0.9986006157290792,
            0.9986006157290792,
            0.9986006157290792,
            0.9986006157290792,
            0.9986006157290792,
            0.9986006157290792,
            0.9986006157290792,
            0.9986006157290792,
            0.9986006157290792,
            0.9986006157290792,
            0.9986006157290792,
            0.9986006157290792,
            0.9986006157290792,
            0.9986006157290792,
            0.9986006157290792,
            0.9986006157290792,
            0.9986006157290792,
            0.9986006157290792,
            0.9986006157290792,
            0.9986006157290792,
            0.9986006157290792,
            0.9986006157290792,
            0.9986006157290792,
            0.9986006157290792,
            0.9986006157290792,
            0.9986006157290792,
            0.9986006157290792,
            0.9986006157290792,
            0.9986006157290792,
            0.9986006157290792,
            0.9986006157290792,
            0.9986006157290792,
            0.9986006157290792,
            0.9986006157290792,
            0.9986006157290792,
            0.9986006157290792,
            0.9986006157290792,
            0.9986006157290792,
            0.9986006157290792,
            0.9986006157290792,
            0.9986006157290792,
            0.9986006157290792,
            0.9986006157290792,
            0.9986006157290792,
            0.9986006157290792,
            0.9986006157290792,
            0.9986006157290792,
            0.9986006157290792,
            0.9986006157290792,
            0.9986006157290792,
            0.9986006157290792,
            0.9986006157290792,
            0.9986006157290792,
            0.9986006157290792,
            0.9986006157290792,
            0.9986006157290792,
            0.9986006157290792,
            0.9986006157290792,
            0.9986006157290792,
            0.9986006157290792,
            0.9986006157290792,
            0.9986006157290792,
            0.9986006157290792,
            0.9986006157290792,
            0.9986006157290792,
            0.9986006157290792,
            0.9986006157290792,
            0.9986006157290792,
            0.9986006157290792,
            0.9986006157290792,
            0.9986006157290792,
            0.9986006157290792,
            0.9986006157290792,
            0.9986006157290792,
            0.9986006157290792,
            0.9986006157290792,
            0.9986006157290792,
            0.9986006157290792,
            0.9986006157290792,
            0.9986006157290792,
            0.9986006157290792,
            0.9986006157290792,
            0.9986006157290792,
            0.9986006157290792,
            0.9986006157290792,
            0.9986006157290792,
            0.9986006157290792,
            0.9986006157290792,
            0.9986006157290792,
            0.9986006157290792,
            0.9986006157290792,
            0.9986006157290792,
            0.9986006157290792,
            0.9986006157290792,
            0.9986006157290792,
            0.9986006157290792,
            0.9986006157290792,
            0.9986006157290792,
            0.9986006157290792,
            0.9986006157290792,
            0.9986006157290792,
            0.9986006157290792,
            0.9986006157290792,
            0.9986006157290792,
            0.9986006157290792,
            0.9986006157290792,
            0.9986006157290792,
            0.9986006157290792,
            0.9986006157290792,
            0.9986006157290792,
            0.9986006157290792,
            0.9986006157290792,
            0.9986006157290792,
            0.9986006157290792,
            0.9986006157290792,
            0.9986006157290792,
            0.9986006157290792,
            0.9986006157290792,
            0.9986006157290792,
            0.9986006157290792,
            0.9986006157290792,
            0.9986006157290792,
            0.9986006157290792,
            0.9986006157290792,
            0.9986006157290792,
            0.9986006157290792,
            0.9986006157290792,
            0.9986006157290792,
            0.9986006157290792,
            0.9986006157290792,
            0.9986006157290792,
            0.9986006157290792,
            0.9986006157290792,
            0.9986006157290792,
            0.9986006157290792,
            0.9986006157290792,
            0.9986006157290792,
            0.9986006157290792,
            0.9986006157290792,
            0.9986006157290792,
            0.9986006157290792,
            0.9986006157290792,
            0.9986006157290792,
            0.9986006157290792,
            0.9986006157290792,
            0.9986006157290792,
            0.9986006157290792,
            0.9986006157290792,
            0.9986006157290792,
            0.9986006157290792,
            0.9986006157290792,
            0.9986006157290792,
            0.9986006157290792,
            0.9986006157290792,
            0.9986006157290792,
            0.9986006157290792,
            0.9986006157290792,
            0.9986006157290792,
            0.9986006157290792,
            0.9986006157290792,
            0.9986006157290792,
            0.9986006157290792,
            0.9986006157290792,
            0.9986006157290792,
            0.9986006157290792,
            0.9986006157290792,
            0.9986006157290792,
            0.9986006157290792,
            0.9986006157290792,
            0.9986006157290792,
            0.9986006157290792,
            0.9986006157290792,
            0.9986006157290792,
            0.9986006157290792,
            0.9986006157290792,
            0.9986006157290792,
            0.9986006157290792,
            0.9986006157290792,
            0.9986006157290792,
            0.9986006157290792,
            0.9986006157290792,
            0.9986006157290792,
            0.9986006157290792,
            0.9986006157290792,
            0.9986006157290792,
            0.9986006157290792,
            0.9986006157290792,
            0.9986006157290792,
            0.9986006157290792,
            0.9986006157290792,
            0.9986006157290792,
            0.9986006157290792,
            0.9986006157290792,
            0.9986006157290792,
            0.9986006157290792,
            0.9986006157290792,
            0.9986006157290792,
            0.9986006157290792,
            0.9986006157290792,
            0.9986006157290792,
            0.9986006157290792,
            0.9986006157290792,
            0.9986006157290792,
            0.9986006157290792,
            0.9986006157290792,
            0.9986006157290792,
            0.9986006157290792,
            0.9986006157290792,
            0.9986006157290792,
            0.9986006157290792,
            0.9986006157290792,
            0.9986006157290792,
            0.9986006157290792,
            0.9986006157290792,
            0.9986006157290792,
            0.9986006157290792,
            0.9986006157290792,
            0.9986006157290792,
            0.9986006157290792,
            0.9986006157290792,
            0.9986006157290792,
            0.9986006157290792,
            0.9986006157290792,
            0.9986006157290792,
            0.9986006157290792,
            0.9986006157290792,
            0.9986006157290792,
            0.9986006157290792,
            0.9986006157290792,
            0.9986006157290792,
            0.9986006157290792,
            0.9986006157290792,
            0.9986006157290792,
            0.9986006157290792,
            0.9986006157290792,
            0.9986006157290792,
            0.9986006157290792,
            0.9986006157290792,
            0.9986006157290792,
            0.9986006157290792,
            0.9986006157290792,
            0.9986006157290792,
            0.9986006157290792,
            0.9986006157290792,
            0.9986006157290792,
            0.9986006157290792,
            0.9986006157290792,
            0.9986006157290792,
            0.9986006157290792,
            0.9986006157290792,
            0.9986006157290792,
            0.9986006157290792,
            0.9986006157290792,
            0.9986006157290792,
            0.9986006157290792,
            0.9986006157290792,
            0.9986006157290792,
            0.9986006157290792,
            0.9986006157290792,
            0.9986006157290792,
            0.9986006157290792,
            0.9986006157290792,
            0.9986006157290792,
            0.9986006157290792,
            0.9986006157290792,
            0.9986006157290792,
            0.9986006157290792,
            0.9986006157290792,
            0.9986006157290792,
            0.9986006157290792,
            0.9986006157290792,
            0.9986006157290792,
            0.9986006157290792,
            0.9986006157290792,
            0.9986006157290792,
            0.9986006157290792,
            0.9986006157290792,
            0.9986006157290792,
            0.9986006157290792,
            0.9986006157290792,
            0.9986006157290792,
            0.9986006157290792,
            0.9986006157290792,
            0.9986006157290792,
            0.9986006157290792,
            0.9986006157290792,
            0.9986006157290792,
            0.9986006157290792,
            0.9986006157290792,
            0.9986006157290792,
            0.9986006157290792,
            0.9986006157290792,
            0.9986006157290792,
            0.9986006157290792,
            0.9986006157290792,
            0.9986006157290792,
            0.9986006157290792,
            0.9986006157290792,
            0.9986006157290792,
            0.9986006157290792,
            0.9986006157290792,
            0.9986006157290792,
            0.9986006157290792,
            0.9986006157290792,
            0.9986006157290792,
            0.9986006157290792,
            0.9986006157290792,
            0.9986006157290792,
            0.9986006157290792,
            0.9986006157290792,
            0.9986006157290792,
            0.9986006157290792,
            0.9986006157290792,
            0.9986006157290792,
            0.9986006157290792,
            0.9986006157290792,
            0.9986006157290792,
            0.9986006157290792,
            0.9986006157290792,
            0.9986006157290792,
            0.9986006157290792,
            0.9986006157290792,
            0.9986006157290792,
            0.9986006157290792,
            0.9986006157290792,
            0.9986006157290792,
            0.9986006157290792,
            0.9986006157290792,
            0.9986006157290792,
            0.9986006157290792,
            0.9986006157290792,
            0.9986006157290792,
            0.9986006157290792,
            0.9986006157290792,
            0.9986006157290792,
            0.9986006157290792,
            0.9986006157290792,
            0.9986006157290792,
            0.9986006157290792,
            0.9986006157290792,
            0.9986006157290792,
            0.9986006157290792,
            0.9986006157290792,
            0.9986006157290792,
            0.9986006157290792,
            0.9986006157290792,
            0.9986006157290792,
            0.9986006157290792,
            0.9986006157290792,
            0.9986006157290792,
            0.9986006157290792,
            0.9986006157290792,
            0.9986006157290792,
            0.9986006157290792,
            0.9986006157290792,
            0.9986006157290792,
            0.9986006157290792,
            0.9986006157290792,
            0.9986006157290792,
            0.9986006157290792,
            0.9986006157290792,
            0.9986006157290792,
            0.9986006157290792,
            0.9986006157290792,
            0.9986006157290792,
            0.9986006157290792,
            0.9986006157290792,
            0.9986006157290792,
            0.9986006157290792,
            0.9986006157290792,
            0.9986006157290792,
            0.9986006157290792,
            0.9986006157290792,
            0.9986006157290792,
            0.9986006157290792,
            0.9986006157290792,
            0.9986006157290792,
            0.9986006157290792,
            0.9986006157290792,
            0.9986006157290792,
            0.9986006157290792,
            0.9986006157290792,
            0.9986006157290792,
            0.9986006157290792,
            0.9986006157290792,
            0.9986006157290792,
            0.9986006157290792,
            0.9986006157290792,
            0.9986006157290792,
            0.9986006157290792,
            0.9986006157290792,
            0.9986006157290792,
            0.9986006157290792,
            0.9986006157290792,
            0.9986006157290792,
            0.9986006157290792,
            0.9986006157290792,
            0.9986006157290792,
            0.9986006157290792,
            0.9986006157290792,
            0.9986006157290792,
            0.9986006157290792,
            0.9986006157290792,
            0.9986006157290792,
            0.9986006157290792,
            0.9986006157290792,
            0.9986006157290792,
            0.9986006157290792,
            0.9986006157290792,
            0.9986006157290792,
            0.9986006157290792,
            0.9986006157290792,
            0.9986006157290792,
            0.9986006157290792,
            0.9986006157290792,
            0.9986006157290792,
            0.9986006157290792,
            0.9986006157290792,
            0.9986006157290792,
            0.9986006157290792,
            0.9986006157290792,
            0.9986006157290792,
            0.9986006157290792,
            0.9986006157290792,
            0.9986006157290792,
            0.9986006157290792,
            0.9986006157290792,
            0.9986006157290792,
            0.9986006157290792,
            0.9986006157290792,
            0.9986006157290792,
            0.9986006157290792,
            0.9986006157290792,
            0.9986006157290792,
            0.9986006157290792,
            0.9986006157290792,
            0.9986006157290792,
            0.9986006157290792,
            0.9986006157290792,
            0.9986006157290792,
            0.9986006157290792,
            0.9986006157290792,
            0.9986006157290792,
            0.9986006157290792,
            0.9986006157290792,
            0.9986006157290792,
            0.9986006157290792,
            0.9986006157290792,
            0.9986006157290792,
            0.9986006157290792,
            0.9986006157290792,
            0.9986006157290792,
            0.9986006157290792,
            0.9986006157290792,
            0.9986006157290792,
            0.9986006157290792,
            0.9986006157290792,
            0.9986006157290792,
            0.9986006157290792,
            0.9986006157290792,
            0.9986006157290792,
            0.9986006157290792,
            0.9986006157290792,
            0.9986006157290792,
            0.9986006157290792,
            0.9986006157290792,
            0.9986006157290792,
            0.9986006157290792,
            0.9986006157290792,
            0.9986006157290792,
            0.9986006157290792,
            0.9986006157290792,
            0.9986006157290792,
            0.9986006157290792,
            0.9986006157290792,
            0.9986006157290792,
            0.9986006157290792,
            0.9986006157290792,
            0.9986006157290792,
            0.9986006157290792,
            0.9986006157290792,
            0.9986006157290792,
            0.9986006157290792,
            0.9986006157290792,
            0.9986006157290792,
            0.9986006157290792,
            0.9986006157290792,
            0.9986006157290792,
            0.9986006157290792,
            0.9986006157290792,
            0.9986006157290792,
            0.9986006157290792,
            0.9986006157290792,
            0.9986006157290792,
            0.9986006157290792,
            0.9986006157290792,
            0.9986006157290792,
            0.9986006157290792,
            0.9986006157290792,
            0.9986006157290792,
            0.9986006157290792,
            0.9986006157290792,
            0.9986006157290792,
            0.9986006157290792,
            0.9986006157290792,
            0.9986006157290792,
            0.9986006157290792,
            0.9986006157290792,
            0.9986006157290792,
            0.9986006157290792,
            0.9986006157290792,
            0.9986006157290792,
            0.9986006157290792,
            0.9986006157290792,
            0.9986006157290792,
            0.9986006157290792,
            0.9986006157290792,
            0.9986006157290792,
            0.9986006157290792,
            0.9986006157290792,
            0.9986006157290792,
            0.9986006157290792,
            0.9986006157290792,
            0.9986006157290792,
            0.9986006157290792,
            0.9986006157290792,
            0.9986006157290792,
            0.9986006157290792,
            0.9986006157290792,
            0.9986006157290792,
            0.9986006157290792,
            0.9986006157290792,
            0.9986006157290792,
            0.9986006157290792,
            0.9986006157290792,
            0.9986006157290792,
            0.9986006157290792,
            0.9986006157290792,
            0.9986006157290792,
            0.9986006157290792,
            0.9986006157290792,
            0.9986006157290792,
            0.9986006157290792,
            0.9986006157290792,
            0.9986006157290792,
            0.9986006157290792,
            0.9986006157290792,
            0.9986006157290792,
            0.9986006157290792,
            0.9986006157290792,
            0.9986006157290792,
            0.9986006157290792,
            0.9986006157290792,
            0.9986006157290792,
            0.9986006157290792,
            0.9986006157290792,
            0.9986006157290792,
            0.9986006157290792,
            0.9986006157290792,
            0.9986006157290792,
            0.9986006157290792,
            0.9986006157290792,
            0.9986006157290792,
            0.9986006157290792,
            0.9986006157290792,
            0.9986006157290792,
            0.9986006157290792,
            0.9986006157290792,
            0.9986006157290792,
            0.9986006157290792,
            0.9986006157290792,
            0.9986006157290792,
            0.9986006157290792,
            0.9986006157290792,
            0.9986006157290792,
            0.9986006157290792,
            0.9986006157290792,
            0.9986006157290792,
            0.9986006157290792,
            0.9986006157290792,
            0.9986006157290792,
            0.9986006157290792,
            0.9986006157290792,
            0.9986006157290792,
            0.9986006157290792,
            0.9986006157290792,
            0.9986006157290792,
            0.9986006157290792,
            0.9986006157290792,
            0.9986006157290792,
            0.9986006157290792,
            0.9986006157290792,
            0.9986006157290792,
            0.9986006157290792,
            0.9986006157290792,
            0.9986006157290792,
            0.9986006157290792,
            0.9986006157290792,
            0.9986006157290792,
            0.9986006157290792,
            0.9986006157290792,
            0.9986006157290792,
            0.9986006157290792,
            0.9986006157290792,
            0.9986006157290792,
            0.9986006157290792,
            0.9986006157290792,
            0.9986006157290792,
            0.9986006157290792,
            0.9986006157290792,
            0.9986006157290792,
            0.9986006157290792,
            0.9986006157290792,
            0.9986006157290792,
            0.9986006157290792,
            0.9986006157290792,
            0.9986006157290792,
            0.9986006157290792,
            0.9986006157290792,
            0.9986006157290792,
            0.9986006157290792,
            0.9986006157290792,
            0.9986006157290792,
            0.9986006157290792,
            0.9986006157290792,
            0.9986006157290792,
            0.9986006157290792,
            0.9986006157290792,
            0.9986006157290792,
            0.9986006157290792,
            0.9986006157290792,
            0.9986006157290792,
            0.9986006157290792,
            0.9986006157290792,
            0.9986006157290792,
            0.9986006157290792,
            0.9986006157290792,
            0.9986006157290792,
            0.9986006157290792,
            0.9986006157290792,
            0.9986006157290792,
            0.9986006157290792,
            0.9986006157290792,
            0.9986006157290792,
            0.9986006157290792,
            0.9986006157290792,
            0.9986006157290792,
            0.9986006157290792,
            0.9986006157290792,
            0.9986006157290792,
            0.9986006157290792,
            0.9986006157290792,
            0.9986006157290792,
            0.9986006157290792,
            0.9986006157290792,
            0.9986006157290792,
            0.9986006157290792,
            0.9986006157290792,
            0.9986006157290792,
            0.9986006157290792,
            0.9986006157290792,
            0.9986006157290792,
            0.9986006157290792,
            0.9986006157290792,
            0.9986006157290792,
            0.9986006157290792,
            0.9986006157290792,
            0.9986006157290792,
            0.9986006157290792,
            0.9986006157290792,
            0.9986006157290792,
            0.9986006157290792,
            0.9986006157290792,
            0.9986006157290792,
            0.9986006157290792,
            0.9986006157290792,
            0.9986006157290792,
            0.9986006157290792,
            0.9986006157290792,
            0.9986006157290792,
            0.9986006157290792,
            0.9986006157290792,
            0.9986006157290792,
            0.9986006157290792,
            0.9986006157290792,
            0.9986006157290792,
            0.9986006157290792,
            0.9986006157290792,
            0.9986006157290792,
            0.9986006157290792,
            0.9986006157290792,
            0.9986006157290792,
            0.9986006157290792,
            0.9986006157290792,
            0.9986006157290792,
            0.9986006157290792,
            0.9986006157290792,
            0.9986006157290792,
            0.9986006157290792,
            0.9986006157290792,
            0.9986006157290792,
            0.9986006157290792,
            0.9986006157290792,
            0.9986006157290792,
            0.9986006157290792,
            0.9986006157290792,
            0.9986006157290792,
            0.9986006157290792,
            0.9986006157290792,
            0.9986006157290792,
            0.9986006157290792,
            0.9986006157290792,
            0.9986006157290792,
            0.9986006157290792,
            0.9986006157290792,
            0.9986006157290792,
            0.9986006157290792,
            0.9986006157290792,
            0.9986006157290792,
            0.9986006157290792,
            0.9986006157290792,
            0.9986006157290792,
            0.9986006157290792,
            0.9986006157290792,
            0.9986006157290792,
            0.9986006157290792,
            0.9986006157290792,
            0.9986006157290792,
            0.9986006157290792,
            0.9986006157290792,
            0.9986006157290792,
            0.9986006157290792,
            0.9986006157290792,
            0.9986006157290792,
            0.9986006157290792,
            0.9986006157290792,
            0.9986006157290792,
            0.9986006157290792,
            0.9986006157290792,
            0.9986006157290792,
            0.9986006157290792,
            0.9986006157290792,
            0.9986006157290792,
            0.9986006157290792,
            0.9986006157290792,
            0.9986006157290792,
            0.9986006157290792,
            0.9986006157290792,
            0.9986006157290792,
            0.9986006157290792,
            0.9986006157290792,
            0.9986006157290792,
            0.9986006157290792,
            0.9986006157290792,
            0.9986006157290792,
            0.9986006157290792,
            0.9986006157290792,
            0.9986006157290792,
            0.9986006157290792,
            0.9986006157290792,
            0.9986006157290792,
            0.9986006157290792,
            0.9986006157290792,
            0.9986006157290792,
            0.9986006157290792,
            0.9986006157290792,
            0.9986006157290792,
            0.9986006157290792,
            0.9986006157290792,
            0.9986006157290792,
            0.9986006157290792,
            0.9986006157290792,
            0.9986006157290792,
            0.9986006157290792,
            0.9986006157290792,
            0.9986006157290792,
            0.9986006157290792,
            0.9986006157290792,
            0.9986006157290792,
            0.9986006157290792,
            0.9986006157290792,
            0.9986006157290792,
            0.9986006157290792,
            0.9986006157290792,
            0.9986006157290792,
            0.9986006157290792,
            0.9986006157290792,
            0.9986006157290792,
            0.9986006157290792,
            0.9986006157290792,
            0.9986006157290792,
            0.9986006157290792,
            0.9986006157290792,
            0.9986006157290792,
            0.9986006157290792,
            0.9986006157290792,
            0.9986006157290792,
            0.9986006157290792,
            0.9986006157290792,
            0.9986006157290792,
            0.9986006157290792,
            0.9986006157290792,
            0.9986006157290792,
            0.9986006157290792,
            0.9986006157290792,
            0.9986006157290792,
            0.9986006157290792,
            0.9986006157290792,
            0.9986006157290792,
            0.9986006157290792,
            0.9986006157290792,
            0.9986006157290792,
            0.9986006157290792,
            0.9986006157290792,
            0.9986006157290792,
            0.9986006157290792,
            0.9986006157290792,
            0.9986006157290792,
            0.9986006157290792,
            0.9986006157290792,
            0.9986006157290792,
            0.9986006157290792,
            0.9986006157290792,
            0.9986006157290792,
            0.9986006157290792,
            0.9986006157290792,
            0.9986006157290792,
            0.9986006157290792,
            0.9986006157290792,
            0.9986006157290792,
            0.9986006157290792,
            0.9986006157290792,
            0.9986006157290792,
            0.9986006157290792,
            0.9986006157290792,
            0.9986006157290792,
            0.9986006157290792,
            0.9986006157290792,
            0.9986006157290792,
            0.9986006157290792,
            0.9986006157290792,
            0.9986006157290792,
            0.9986006157290792,
            0.9986006157290792,
            0.9986006157290792,
            0.9986006157290792,
            0.9986006157290792,
            0.9986006157290792,
            0.9986006157290792,
            0.9986006157290792,
            0.9986006157290792,
            0.9986006157290792,
            0.9986006157290792,
            0.9986006157290792,
            0.9986006157290792,
            0.9986006157290792,
            0.9986006157290792,
            0.9986006157290792,
            0.9986006157290792,
            0.9986006157290792,
            0.9986006157290792,
            0.9986006157290792,
            0.9986006157290792,
            0.9986006157290792,
            0.9986006157290792,
            0.9986006157290792,
            0.9986006157290792,
            0.9986006157290792,
            0.9986006157290792,
            0.9986006157290792,
            0.9986006157290792,
            0.9986006157290792,
            0.9986006157290792,
            0.9986006157290792,
            0.9986006157290792,
            0.9986006157290792,
            0.9986006157290792,
            0.9986006157290792,
            0.9986006157290792,
            0.9986006157290792,
            0.9986006157290792,
            0.9986006157290792,
            0.9986006157290792,
            0.9986006157290792,
            0.9986006157290792,
            0.9986006157290792,
            0.9986006157290792,
            0.9986006157290792,
            0.9986006157290792,
            0.9986006157290792,
            0.9986006157290792,
            0.9986006157290792,
            0.9986006157290792,
            0.9986006157290792,
            0.9986006157290792,
            0.9986006157290792,
            0.9986006157290792,
            0.9986006157290792,
            0.9986006157290792,
            0.9986006157290792,
            0.9986006157290792,
            0.9986006157290792,
            0.9986006157290792,
            0.9986006157290792,
            0.9986006157290792,
            0.9986006157290792,
            0.9986006157290792,
            0.9986006157290792,
            0.9986006157290792,
            0.9986006157290792,
            0.9986006157290792,
            0.9986006157290792,
            0.9986006157290792,
            0.9986006157290792,
            0.9986006157290792,
            0.9986006157290792,
            0.9986006157290792,
            0.9986006157290792,
            0.9986006157290792,
            0.9986006157290792,
            0.9986006157290792,
            0.9986006157290792,
            0.9986006157290792,
            0.9986006157290792,
            0.9986006157290792,
            0.9986006157290792,
            0.9986006157290792,
            0.9986006157290792,
            0.9986006157290792,
            0.9986006157290792,
            0.9986006157290792,
            0.9986006157290792,
            0.9986006157290792,
            0.9986006157290792,
            0.9986006157290792,
            0.9986006157290792,
            0.9986006157290792,
            0.9986006157290792,
            0.9986006157290792,
            0.9986006157290792,
            0.9986006157290792,
            0.9986006157290792,
            0.9986006157290792,
            0.9986006157290792,
            0.9986006157290792,
            0.9986006157290792,
            0.9986006157290792,
            0.9986006157290792,
            0.9986006157290792,
            0.9986006157290792,
            0.9986006157290792,
            0.9986006157290792,
            0.9986006157290792,
            0.9986006157290792,
            0.9986006157290792,
            0.9986006157290792,
            0.9986006157290792,
            0.9986006157290792,
            0.9986006157290792,
            0.9986006157290792,
            0.9986006157290792,
            0.9986006157290792,
            0.9986006157290792,
            0.9986006157290792,
            0.9986006157290792,
            0.9986006157290792,
            0.9986006157290792,
            0.9986006157290792,
            0.9986006157290792,
            0.9986006157290792,
            0.9986006157290792,
            0.9986006157290792,
            0.9986006157290792,
            0.9986006157290792,
            0.9986006157290792,
            0.9986006157290792,
            0.9986006157290792,
            0.9986006157290792,
            0.9986006157290792,
            0.9986006157290792,
            0.9986006157290792,
            0.9986006157290792,
            0.9986006157290792,
            0.9986006157290792,
            0.9986006157290792,
            0.9986006157290792,
            0.9986006157290792,
            0.9986006157290792,
            0.9986006157290792,
            0.9986006157290792,
            0.9986006157290792,
            0.9986006157290792,
            0.9986006157290792,
            0.9986006157290792,
            0.9986006157290792,
            0.9986006157290792,
            0.9986006157290792,
            0.9986006157290792,
            0.9986006157290792,
            0.9986006157290792,
            0.9986006157290792,
            0.9986006157290792,
            0.9986006157290792,
            0.9986006157290792,
            0.9986006157290792,
            0.9986006157290792,
            0.9986006157290792,
            0.9986006157290792,
            0.9986006157290792,
            0.9986006157290792,
            0.9986006157290792,
            0.9986006157290792,
            0.9986006157290792,
            0.9986006157290792,
            0.9986006157290792,
            0.9986006157290792,
            0.9986006157290792,
            0.9986006157290792,
            0.9986006157290792,
            0.9986006157290792,
            0.9986006157290792,
            0.9986006157290792,
            0.9986006157290792,
            0.9986006157290792,
            0.9986006157290792,
            0.9986006157290792,
            0.9986006157290792,
            0.9986006157290792,
            0.9986006157290792,
            0.9986006157290792,
            0.9986006157290792,
            0.9986006157290792,
            0.9986006157290792,
            0.9986006157290792,
            0.9986006157290792,
            0.9986006157290792,
            0.9986006157290792,
            0.9986006157290792,
            0.9986006157290792,
            0.9986006157290792,
            0.9986006157290792,
            0.9986006157290792,
            0.9986006157290792,
            0.9986006157290792,
            0.9986006157290792,
            0.9986006157290792,
            0.9986006157290792,
            0.9986006157290792,
            0.9986006157290792,
            0.9986006157290792,
            0.9986006157290792,
            0.9986006157290792,
            0.9986006157290792,
            0.9986006157290792,
            0.9986006157290792,
            0.9986006157290792,
            0.9986006157290792,
            0.9986006157290792,
            0.9986006157290792,
            0.9986006157290792,
            0.9986006157290792,
            0.9986006157290792,
            0.9986006157290792,
            0.9986006157290792,
            0.9986006157290792,
            0.9986006157290792,
            0.9986006157290792,
            0.9986006157290792,
            0.9986006157290792,
            0.9986006157290792,
            0.9986006157290792,
            0.9986006157290792,
            0.9986006157290792,
            0.9986006157290792,
            0.9986006157290792,
            0.9986006157290792,
            0.9986006157290792,
            0.9986006157290792,
            0.9986006157290792,
            0.9986006157290792,
            0.9986006157290792,
            0.9986006157290792,
            0.9986006157290792,
            0.9986006157290792,
            0.9986006157290792,
            0.9986006157290792,
            0.9984606773019872,
            0.9984606773019872,
            0.9984606773019872,
            0.9984606773019872,
            0.9984606773019872,
            0.9984606773019872,
            0.9984606773019872,
            0.9984606773019872,
            0.9984606773019872,
            0.9984606773019872,
            0.9984606773019872,
            0.9984606773019872,
            0.9984606773019872,
            0.9984606773019872,
            0.9984606773019872,
            0.9984606773019872,
            0.9984606773019872,
            0.9984606773019872,
            0.9984606773019872,
            0.9984606773019872,
            0.9984606773019872,
            0.9984606773019872,
            0.9984606773019872,
            0.9984606773019872,
            0.9984606773019872,
            0.9984606773019872,
            0.9984606773019872,
            0.9984606773019872,
            0.9984606773019872,
            0.9984606773019872,
            0.9984606773019872,
            0.9984606773019872,
            0.9984606773019872,
            0.9984606773019872,
            0.9984606773019872,
            0.9984606773019872,
            0.9984606773019872,
            0.9984606773019872,
            0.9984606773019872,
            0.9984606773019872,
            0.9984606773019872,
            0.9984606773019872,
            0.9984606773019872,
            0.9984606773019872,
            0.9984606773019872,
            0.9984606773019872,
            0.9984606773019872,
            0.9984606773019872,
            0.9984606773019872,
            0.9984606773019872,
            0.9984606773019872,
            0.9984606773019872,
            0.9984606773019872,
            0.9984606773019872,
            0.9984606773019872,
            0.9984606773019872,
            0.9984606773019872,
            0.9984606773019872,
            0.9984606773019872,
            0.9984606773019872,
            0.9984606773019872,
            0.9984606773019872,
            0.9984606773019872,
            0.9984606773019872,
            0.9984606773019872,
            0.9984606773019872,
            0.9984606773019872,
            0.9984606773019872,
            0.9984606773019872,
            0.9984606773019872,
            0.9984606773019872,
            0.9984606773019872,
            0.9984606773019872,
            0.9984606773019872,
            0.9984606773019872,
            0.9984606773019872,
            0.9984606773019872,
            0.9984606773019872,
            0.9984606773019872,
            0.9984606773019872,
            0.9984606773019872,
            0.9984606773019872,
            0.9984606773019872,
            0.9984606773019872,
            0.9984606773019872,
            0.9984606773019872,
            0.9984606773019872,
            0.9984606773019872,
            0.9984606773019872,
            0.9984606773019872,
            0.9984606773019872,
            0.9984606773019872,
            0.9984606773019872,
            0.9984606773019872,
            0.9984606773019872,
            0.9984606773019872,
            0.9984606773019872,
            0.9984606773019872,
            0.9984606773019872,
            0.9984606773019872,
            0.9984606773019872,
            0.9984606773019872,
            0.9984606773019872,
            0.9984606773019872,
            0.9984606773019872,
            0.9984606773019872,
            0.9984606773019872,
            0.9984606773019872,
            0.9984606773019872,
            0.9984606773019872,
            0.9984606773019872,
            0.9984606773019872,
            0.9984606773019872,
            0.9984606773019872,
            0.9984606773019872,
            0.9984606773019872,
            0.9984606773019872,
            0.9984606773019872,
            0.9984606773019872,
            0.9984606773019872,
            0.9984606773019872,
            0.9984606773019872,
            0.9984606773019872,
            0.9984606773019872,
            0.9984606773019872,
            0.9984606773019872,
            0.9984606773019872,
            0.9984606773019872,
            0.9984606773019872,
            0.9984606773019872,
            0.9984606773019872,
            0.9984606773019872,
            0.9984606773019872,
            0.9984606773019872,
            0.9984606773019872,
            0.9984606773019872,
            0.9984606773019872,
            0.9984606773019872,
            0.9984606773019872,
            0.9984606773019872,
            0.9984606773019872,
            0.9984606773019872,
            0.9984606773019872,
            0.9984606773019872,
            0.9984606773019872,
            0.9984606773019872,
            0.9984606773019872,
            0.9984606773019872,
            0.9984606773019872,
            0.9984606773019872,
            0.9984606773019872,
            0.9984606773019872,
            0.9984606773019872,
            0.9984606773019872,
            0.9984606773019872,
            0.9984606773019872,
            0.9984606773019872,
            0.9984606773019872,
            0.9984606773019872,
            0.9984606773019872,
            0.9984606773019872,
            0.9984606773019872,
            0.9984606773019872,
            0.9984606773019872,
            0.9984606773019872,
            0.9984606773019872,
            0.9984606773019872,
            0.9984606773019872,
            0.9984606773019872,
            0.9984606773019872,
            0.9984606773019872,
            0.9984606773019872,
            0.9984606773019872,
            0.9984606773019872,
            0.9984606773019872,
            0.9984606773019872,
            0.9984606773019872,
            0.9984606773019872,
            0.9984606773019872,
            0.9984606773019872,
            0.9984606773019872,
            0.9984606773019872,
            0.9984606773019872,
            0.9984606773019872,
            0.9984606773019872,
            0.9984606773019872,
            0.9984606773019872,
            0.9984606773019872,
            0.9984606773019872,
            0.9984606773019872,
            0.9984606773019872,
            0.9984606773019872,
            0.9984606773019872,
            0.9984606773019872,
            0.9984606773019872,
            0.9984606773019872,
            0.9984606773019872,
            0.9984606773019872,
            0.9984606773019872,
            0.9984606773019872,
            0.9984606773019872,
            0.9984606773019872,
            0.9984606773019872,
            0.9984606773019872,
            0.9984606773019872,
            0.9984606773019872,
            0.9984606773019872,
            0.9984606773019872,
            0.9984606773019872,
            0.9984606773019872,
            0.9984606773019872,
            0.9984606773019872,
            0.9984606773019872,
            0.9984606773019872,
            0.9984606773019872,
            0.9984606773019872,
            0.9984606773019872,
            0.9984606773019872,
            0.9984606773019872,
            0.9984606773019872,
            0.9984606773019872,
            0.9984606773019872,
            0.9984606773019872,
            0.9984606773019872,
            0.9984606773019872,
            0.9984606773019872,
            0.9984606773019872,
            0.9984606773019872,
            0.9984606773019872,
            0.9984606773019872,
            0.9984606773019872,
            0.9984606773019872,
            0.9984606773019872,
            0.9984606773019872,
            0.9984606773019872,
            0.9984606773019872,
            0.998320738874895,
            0.998320738874895,
            0.998320738874895,
            0.998320738874895,
            0.998320738874895,
            0.998320738874895,
            0.998320738874895,
            0.998320738874895,
            0.998320738874895,
            0.998320738874895,
            0.998320738874895,
            0.998320738874895,
            0.998320738874895,
            0.998320738874895,
            0.998320738874895,
            0.998320738874895,
            0.998320738874895,
            0.998320738874895,
            0.998320738874895,
            0.998320738874895,
            0.998320738874895,
            0.998320738874895,
            0.998320738874895,
            0.998320738874895,
            0.998320738874895,
            0.998320738874895,
            0.998320738874895,
            0.998320738874895,
            0.998320738874895,
            0.998320738874895,
            0.998320738874895,
            0.998320738874895,
            0.998320738874895,
            0.998320738874895,
            0.998320738874895,
            0.998320738874895,
            0.998320738874895,
            0.998320738874895,
            0.998320738874895,
            0.998320738874895,
            0.998320738874895,
            0.998320738874895,
            0.998320738874895,
            0.998320738874895,
            0.998320738874895,
            0.998320738874895,
            0.998320738874895,
            0.998320738874895,
            0.998320738874895,
            0.998320738874895,
            0.998320738874895,
            0.998320738874895,
            0.998320738874895,
            0.998320738874895,
            0.998320738874895,
            0.998320738874895,
            0.998320738874895,
            0.998320738874895,
            0.998320738874895,
            0.998320738874895,
            0.998320738874895,
            0.998320738874895,
            0.998320738874895,
            0.998320738874895,
            0.998320738874895,
            0.998320738874895,
            0.998320738874895,
            0.998320738874895,
            0.998320738874895,
            0.998320738874895,
            0.998320738874895,
            0.998320738874895,
            0.998320738874895,
            0.998320738874895,
            0.998320738874895,
            0.998320738874895,
            0.998180800447803,
            0.998180800447803,
            0.998180800447803,
            0.998180800447803,
            0.998180800447803,
            0.998180800447803,
            0.998180800447803,
            0.998180800447803,
            0.998180800447803,
            0.998180800447803,
            0.998180800447803,
            0.998180800447803,
            0.998180800447803,
            0.998180800447803,
            0.998180800447803,
            0.998180800447803,
            0.998180800447803,
            0.998180800447803,
            0.998180800447803,
            0.998180800447803,
            0.998180800447803,
            0.998180800447803,
            0.998180800447803,
            0.998180800447803,
            0.998180800447803,
            0.998180800447803,
            0.998180800447803,
            0.998180800447803,
            0.998180800447803,
            0.998180800447803,
            0.998180800447803,
            0.998180800447803,
            0.998180800447803,
            0.998180800447803,
            0.998180800447803,
            0.998180800447803,
            0.998180800447803,
            0.998180800447803,
            0.998180800447803,
            0.998180800447803,
            0.998180800447803,
            0.998180800447803,
            0.998180800447803,
            0.998180800447803,
            0.998180800447803,
            0.998180800447803,
            0.998180800447803,
            0.998180800447803,
            0.998180800447803,
            0.998180800447803,
            0.998180800447803,
            0.998180800447803,
            0.998180800447803,
            0.998180800447803,
            0.998180800447803,
            0.998180800447803,
            0.998180800447803,
            0.998180800447803,
            0.998180800447803,
            0.998180800447803,
            0.998180800447803,
            0.998180800447803,
            0.998180800447803,
            0.998180800447803,
            0.998180800447803,
            0.998180800447803,
            0.998180800447803,
            0.998180800447803,
            0.998180800447803,
            0.998180800447803,
            0.998180800447803,
            0.998180800447803,
            0.998180800447803,
            0.998180800447803,
            0.998180800447803,
            0.998180800447803,
            0.998180800447803,
            0.998180800447803,
            0.998180800447803,
            0.998180800447803,
            0.998180800447803,
            0.998180800447803,
            0.998180800447803,
            0.998180800447803,
            0.998180800447803,
            0.998180800447803,
            0.998180800447803,
            0.998180800447803,
            0.998180800447803,
            0.998180800447803,
            0.998180800447803,
            0.998180800447803,
            0.998180800447803,
            0.998180800447803,
            0.998180800447803,
            0.998180800447803,
            0.998180800447803,
            0.998180800447803,
            0.998180800447803,
            0.998180800447803,
            0.998180800447803,
            0.998180800447803,
            0.998180800447803,
            0.998180800447803,
            0.998180800447803,
            0.998180800447803,
            0.998180800447803,
            0.998180800447803,
            0.998180800447803,
            0.998180800447803,
            0.998180800447803,
            0.998180800447803,
            0.998180800447803,
            0.998180800447803,
            0.998180800447803,
            0.998180800447803,
            0.998180800447803,
            0.998180800447803,
            0.998180800447803,
            0.998180800447803,
            0.998180800447803,
            0.998180800447803,
            0.998180800447803,
            0.998180800447803,
            0.998180800447803,
            0.998180800447803,
            0.998180800447803,
            0.998180800447803,
            0.998180800447803,
            0.998180800447803,
            0.998180800447803,
            0.998180800447803,
            0.998180800447803,
            0.998180800447803,
            0.998180800447803,
            0.998180800447803,
            0.998180800447803,
            0.998180800447803,
            0.998180800447803,
            0.998180800447803,
            0.998180800447803,
            0.998180800447803,
            0.9980408620207109,
            0.9980408620207109,
            0.9980408620207109,
            0.9980408620207109,
            0.9980408620207109,
            0.9980408620207109,
            0.9980408620207109,
            0.9980408620207109,
            0.9980408620207109,
            0.9980408620207109,
            0.9980408620207109,
            0.9980408620207109,
            0.9980408620207109,
            0.9980408620207109,
            0.9980408620207109,
            0.9980408620207109,
            0.9980408620207109,
            0.9980408620207109,
            0.9980408620207109,
            0.9980408620207109,
            0.9980408620207109,
            0.9980408620207109,
            0.9980408620207109,
            0.9980408620207109,
            0.9980408620207109,
            0.9980408620207109,
            0.9980408620207109,
            0.9980408620207109,
            0.9980408620207109,
            0.9980408620207109,
            0.9980408620207109,
            0.9980408620207109,
            0.9980408620207109,
            0.9980408620207109,
            0.9980408620207109,
            0.9980408620207109,
            0.9980408620207109,
            0.9980408620207109,
            0.9980408620207109,
            0.9980408620207109,
            0.9980408620207109,
            0.9980408620207109,
            0.9980408620207109,
            0.9980408620207109,
            0.9980408620207109,
            0.9980408620207109,
            0.9980408620207109,
            0.9980408620207109,
            0.9980408620207109,
            0.9980408620207109,
            0.9980408620207109,
            0.9980408620207109,
            0.9980408620207109,
            0.9980408620207109,
            0.9980408620207109,
            0.9980408620207109,
            0.9980408620207109,
            0.9980408620207109,
            0.9980408620207109,
            0.9980408620207109,
            0.9980408620207109,
            0.9980408620207109,
            0.9980408620207109,
            0.9980408620207109,
            0.9980408620207109,
            0.9980408620207109,
            0.9980408620207109,
            0.9980408620207109,
            0.9980408620207109,
            0.9980408620207109,
            0.9980408620207109,
            0.9980408620207109,
            0.9980408620207109,
            0.9980408620207109,
            0.9980408620207109,
            0.9980408620207109,
            0.9980408620207109,
            0.9980408620207109,
            0.9980408620207109,
            0.9980408620207109,
            0.9980408620207109,
            0.9980408620207109,
            0.9980408620207109,
            0.9980408620207109,
            0.9980408620207109,
            0.9980408620207109,
            0.9980408620207109,
            0.9980408620207109,
            0.9980408620207109,
            0.9980408620207109,
            0.9980408620207109,
            0.9980408620207109,
            0.9980408620207109,
            0.9980408620207109,
            0.9980408620207109,
            0.9980408620207109,
            0.9980408620207109,
            0.9980408620207109,
            0.9980408620207109,
            0.9980408620207109,
            0.9980408620207109,
            0.9980408620207109,
            0.9980408620207109,
            0.9980408620207109,
            0.9980408620207109,
            0.9980408620207109,
            0.9980408620207109,
            0.9980408620207109,
            0.9980408620207109,
            0.9980408620207109,
            0.9980408620207109,
            0.9980408620207109,
            0.9980408620207109,
            0.9980408620207109,
            0.9980408620207109,
            0.9980408620207109,
            0.9980408620207109,
            0.9980408620207109,
            0.9980408620207109,
            0.9980408620207109,
            0.9980408620207109,
            0.9980408620207109,
            0.9980408620207109,
            0.9980408620207109,
            0.9980408620207109,
            0.9980408620207109,
            0.9980408620207109,
            0.9980408620207109,
            0.9980408620207109,
            0.9980408620207109,
            0.9980408620207109,
            0.9980408620207109,
            0.9980408620207109,
            0.9980408620207109,
            0.9980408620207109,
            0.9980408620207109,
            0.9980408620207109,
            0.9980408620207109,
            0.9980408620207109,
            0.9980408620207109,
            0.9980408620207109,
            0.9980408620207109,
            0.9980408620207109,
            0.9980408620207109,
            0.9980408620207109,
            0.9980408620207109,
            0.9980408620207109,
            0.9980408620207109,
            0.9980408620207109,
            0.9980408620207109,
            0.9980408620207109,
            0.9980408620207109,
            0.9980408620207109,
            0.9980408620207109,
            0.9980408620207109,
            0.9980408620207109,
            0.9980408620207109,
            0.9980408620207109,
            0.9980408620207109,
            0.9980408620207109,
            0.9980408620207109,
            0.9980408620207109,
            0.9980408620207109,
            0.9980408620207109,
            0.9980408620207109,
            0.9980408620207109,
            0.9980408620207109,
            0.9980408620207109,
            0.9980408620207109,
            0.9980408620207109,
            0.9980408620207109,
            0.9980408620207109,
            0.9980408620207109,
            0.9980408620207109,
            0.9980408620207109,
            0.9980408620207109,
            0.9980408620207109,
            0.9980408620207109,
            0.9980408620207109,
            0.9980408620207109,
            0.9980408620207109,
            0.9980408620207109,
            0.9980408620207109,
            0.9980408620207109,
            0.9980408620207109,
            0.9980408620207109,
            0.9980408620207109,
            0.9980408620207109,
            0.9980408620207109,
            0.9980408620207109,
            0.9980408620207109,
            0.9980408620207109,
            0.9980408620207109,
            0.9980408620207109,
            0.9980408620207109,
            0.9980408620207109,
            0.9980408620207109,
            0.9980408620207109,
            0.9980408620207109,
            0.9980408620207109,
            0.9980408620207109,
            0.9980408620207109,
            0.9980408620207109,
            0.9980408620207109,
            0.9980408620207109,
            0.9980408620207109,
            0.9980408620207109,
            0.9980408620207109,
            0.9980408620207109,
            0.9980408620207109,
            0.9980408620207109,
            0.9980408620207109,
            0.9980408620207109,
            0.9980408620207109,
            0.9980408620207109,
            0.9980408620207109,
            0.9980408620207109,
            0.9980408620207109,
            0.9980408620207109,
            0.9980408620207109,
            0.9980408620207109,
            0.9980408620207109,
            0.9980408620207109,
            0.9980408620207109,
            0.9980408620207109,
            0.9980408620207109,
            0.9980408620207109,
            0.9980408620207109,
            0.9980408620207109,
            0.9980408620207109,
            0.9980408620207109,
            0.9980408620207109,
            0.9980408620207109,
            0.9980408620207109,
            0.9980408620207109,
            0.9980408620207109,
            0.9980408620207109,
            0.9980408620207109,
            0.9980408620207109,
            0.9980408620207109,
            0.9980408620207109,
            0.9980408620207109,
            0.9980408620207109,
            0.9980408620207109,
            0.9980408620207109,
            0.9980408620207109,
            0.9980408620207109,
            0.9980408620207109,
            0.9980408620207109,
            0.9980408620207109,
            0.9980408620207109,
            0.9980408620207109,
            0.9980408620207109,
            0.9980408620207109,
            0.9980408620207109,
            0.9980408620207109,
            0.9980408620207109,
            0.9980408620207109,
            0.9980408620207109,
            0.9980408620207109,
            0.9980408620207109,
            0.9980408620207109,
            0.9980408620207109,
            0.9980408620207109,
            0.9980408620207109,
            0.9980408620207109,
            0.9980408620207109,
            0.9980408620207109,
            0.9980408620207109,
            0.9980408620207109,
            0.9980408620207109,
            0.9980408620207109,
            0.9980408620207109,
            0.9980408620207109,
            0.9980408620207109,
            0.9980408620207109,
            0.9980408620207109,
            0.9980408620207109,
            0.9980408620207109,
            0.9980408620207109,
            0.9980408620207109,
            0.9980408620207109,
            0.9980408620207109,
            0.9980408620207109,
            0.9980408620207109,
            0.9980408620207109,
            0.9980408620207109,
            0.9980408620207109,
            0.9980408620207109,
            0.9980408620207109,
            0.9980408620207109,
            0.9980408620207109,
            0.9980408620207109,
            0.9980408620207109,
            0.9980408620207109,
            0.9980408620207109,
            0.9980408620207109,
            0.9980408620207109,
            0.9980408620207109,
            0.9980408620207109,
            0.9980408620207109,
            0.9980408620207109,
            0.9980408620207109,
            0.9980408620207109,
            0.9980408620207109,
            0.9980408620207109,
            0.9980408620207109,
            0.9980408620207109,
            0.9980408620207109,
            0.9980408620207109,
            0.9980408620207109,
            0.9980408620207109,
            0.9980408620207109,
            0.9980408620207109,
            0.9980408620207109,
            0.9980408620207109,
            0.9980408620207109,
            0.9980408620207109,
            0.9980408620207109,
            0.9980408620207109,
            0.9980408620207109,
            0.9980408620207109,
            0.9980408620207109,
            0.9980408620207109,
            0.9980408620207109,
            0.9980408620207109,
            0.9980408620207109,
            0.9980408620207109,
            0.9980408620207109,
            0.9980408620207109,
            0.9980408620207109,
            0.9980408620207109,
            0.9980408620207109,
            0.9980408620207109,
            0.9980408620207109,
            0.9980408620207109,
            0.9980408620207109,
            0.9980408620207109,
            0.9980408620207109,
            0.9980408620207109,
            0.9980408620207109,
            0.9980408620207109,
            0.9980408620207109,
            0.9980408620207109,
            0.9980408620207109,
            0.9980408620207109,
            0.9980408620207109,
            0.9980408620207109,
            0.9980408620207109,
            0.9980408620207109,
            0.9980408620207109,
            0.9980408620207109,
            0.9980408620207109,
            0.9980408620207109,
            0.9980408620207109,
            0.9980408620207109,
            0.9980408620207109,
            0.9980408620207109,
            0.9980408620207109,
            0.9980408620207109,
            0.9980408620207109,
            0.9980408620207109,
            0.9980408620207109,
            0.9980408620207109,
            0.9980408620207109,
            0.9980408620207109,
            0.9980408620207109,
            0.9980408620207109,
            0.9980408620207109,
            0.9980408620207109,
            0.9980408620207109,
            0.9980408620207109,
            0.9980408620207109,
            0.9980408620207109,
            0.9980408620207109,
            0.9980408620207109,
            0.9980408620207109,
            0.9980408620207109,
            0.9980408620207109,
            0.9980408620207109,
            0.9980408620207109,
            0.9980408620207109,
            0.9980408620207109,
            0.9980408620207109,
            0.9980408620207109,
            0.9980408620207109,
            0.9980408620207109,
            0.9980408620207109,
            0.9980408620207109,
            0.9980408620207109,
            0.9980408620207109,
            0.9980408620207109,
            0.9980408620207109,
            0.9980408620207109,
            0.9980408620207109,
            0.9980408620207109,
            0.9980408620207109,
            0.9980408620207109,
            0.9980408620207109,
            0.9980408620207109,
            0.9980408620207109,
            0.9980408620207109,
            0.9980408620207109,
            0.9980408620207109,
            0.9980408620207109,
            0.9980408620207109,
            0.9980408620207109,
            0.9980408620207109,
            0.9980408620207109,
            0.9980408620207109,
            0.9980408620207109,
            0.9980408620207109,
            0.9980408620207109,
            0.9980408620207109,
            0.9980408620207109,
            0.9980408620207109,
            0.9980408620207109,
            0.9980408620207109,
            0.9980408620207109,
            0.9980408620207109,
            0.9980408620207109,
            0.9980408620207109,
            0.9980408620207109,
            0.9980408620207109,
            0.9980408620207109,
            0.9980408620207109,
            0.9980408620207109,
            0.9980408620207109,
            0.9980408620207109,
            0.9980408620207109,
            0.9980408620207109,
            0.9980408620207109,
            0.9980408620207109,
            0.9980408620207109,
            0.9980408620207109,
            0.9980408620207109,
            0.9980408620207109,
            0.9980408620207109,
            0.9980408620207109,
            0.9980408620207109,
            0.9980408620207109,
            0.9980408620207109,
            0.9980408620207109,
            0.9980408620207109,
            0.9980408620207109,
            0.9980408620207109,
            0.9980408620207109,
            0.9980408620207109,
            0.9980408620207109,
            0.9980408620207109,
            0.9980408620207109,
            0.9980408620207109,
            0.9980408620207109,
            0.9980408620207109,
            0.9980408620207109,
            0.9980408620207109,
            0.9980408620207109,
            0.9980408620207109,
            0.9980408620207109,
            0.9980408620207109,
            0.9980408620207109,
            0.9980408620207109,
            0.9980408620207109,
            0.9980408620207109,
            0.9980408620207109,
            0.9980408620207109,
            0.9980408620207109,
            0.9980408620207109,
            0.9980408620207109,
            0.9980408620207109,
            0.9980408620207109,
            0.9980408620207109,
            0.9980408620207109,
            0.9980408620207109,
            0.9980408620207109,
            0.9980408620207109,
            0.9980408620207109,
            0.9980408620207109,
            0.9980408620207109,
            0.9980408620207109,
            0.9980408620207109,
            0.9980408620207109,
            0.9980408620207109,
            0.9980408620207109,
            0.9980408620207109,
            0.9980408620207109,
            0.9980408620207109,
            0.9980408620207109,
            0.9980408620207109,
            0.9980408620207109,
            0.9980408620207109,
            0.9980408620207109,
            0.9980408620207109,
            0.9980408620207109,
            0.9980408620207109,
            0.9980408620207109,
            0.9980408620207109,
            0.9980408620207109,
            0.9980408620207109,
            0.9980408620207109,
            0.9980408620207109,
            0.9980408620207109,
            0.9980408620207109,
            0.9980408620207109,
            0.9980408620207109,
            0.9980408620207109,
            0.9980408620207109,
            0.9980408620207109,
            0.9980408620207109,
            0.9980408620207109,
            0.9980408620207109,
            0.9980408620207109,
            0.9980408620207109,
            0.9980408620207109,
            0.9980408620207109,
            0.9980408620207109,
            0.9980408620207109,
            0.9980408620207109,
            0.9980408620207109,
            0.9980408620207109,
            0.9980408620207109,
            0.9980408620207109,
            0.9980408620207109,
            0.9980408620207109,
            0.9980408620207109,
            0.9980408620207109,
            0.9980408620207109,
            0.9980408620207109,
            0.9980408620207109,
            0.9980408620207109,
            0.9980408620207109,
            0.9980408620207109,
            0.9980408620207109,
            0.9980408620207109,
            0.9980408620207109,
            0.9980408620207109,
            0.9980408620207109,
            0.9980408620207109,
            0.9980408620207109,
            0.9980408620207109,
            0.9980408620207109,
            0.9980408620207109,
            0.9980408620207109,
            0.9980408620207109,
            0.9980408620207109,
            0.9980408620207109,
            0.9980408620207109,
            0.9980408620207109,
            0.9980408620207109,
            0.9980408620207109,
            0.9980408620207109,
            0.9980408620207109,
            0.9980408620207109,
            0.9980408620207109,
            0.9980408620207109,
            0.9980408620207109,
            0.9980408620207109,
            0.9980408620207109,
            0.9980408620207109,
            0.9980408620207109,
            0.9980408620207109,
            0.9980408620207109,
            0.9980408620207109,
            0.9980408620207109,
            0.9980408620207109,
            0.9980408620207109,
            0.9980408620207109,
            0.9980408620207109,
            0.9980408620207109,
            0.9980408620207109,
            0.9980408620207109,
            0.9980408620207109,
            0.9980408620207109,
            0.9980408620207109,
            0.9980408620207109,
            0.9980408620207109,
            0.9980408620207109,
            0.9980408620207109,
            0.9980408620207109,
            0.9980408620207109,
            0.9980408620207109,
            0.9980408620207109,
            0.9980408620207109,
            0.9980408620207109,
            0.9980408620207109,
            0.9980408620207109,
            0.9980408620207109,
            0.9980408620207109,
            0.9980408620207109,
            0.9980408620207109,
            0.9980408620207109,
            0.9980408620207109,
            0.9980408620207109,
            0.9980408620207109,
            0.9980408620207109,
            0.9980408620207109,
            0.9980408620207109,
            0.9980408620207109,
            0.9980408620207109,
            0.9980408620207109,
            0.9980408620207109,
            0.9980408620207109,
            0.9980408620207109,
            0.9980408620207109,
            0.9980408620207109,
            0.9980408620207109,
            0.9980408620207109,
            0.9980408620207109,
            0.9980408620207109,
            0.9980408620207109,
            0.9980408620207109,
            0.9980408620207109,
            0.9980408620207109,
            0.9980408620207109,
            0.9980408620207109,
            0.9980408620207109,
            0.9980408620207109,
            0.9980408620207109,
            0.9980408620207109,
            0.9980408620207109,
            0.9980408620207109,
            0.9980408620207109,
            0.9980408620207109,
            0.9980408620207109,
            0.9980408620207109,
            0.9980408620207109,
            0.9980408620207109,
            0.9980408620207109,
            0.9979009235936188,
            0.9979009235936188,
            0.9979009235936188,
            0.9979009235936188,
            0.9979009235936188,
            0.9979009235936188,
            0.9979009235936188,
            0.9979009235936188,
            0.9979009235936188,
            0.9979009235936188,
            0.9979009235936188,
            0.9979009235936188,
            0.9979009235936188,
            0.9979009235936188,
            0.9979009235936188,
            0.9979009235936188,
            0.9979009235936188,
            0.9979009235936188,
            0.9979009235936188,
            0.9979009235936188,
            0.9979009235936188,
            0.9979009235936188,
            0.9979009235936188,
            0.9979009235936188,
            0.9979009235936188,
            0.9979009235936188,
            0.9979009235936188,
            0.9979009235936188,
            0.9979009235936188,
            0.9979009235936188,
            0.9979009235936188,
            0.9979009235936188,
            0.9979009235936188,
            0.9979009235936188,
            0.9979009235936188,
            0.9979009235936188,
            0.9979009235936188,
            0.9979009235936188,
            0.9979009235936188,
            0.9979009235936188,
            0.9979009235936188,
            0.9979009235936188,
            0.9979009235936188,
            0.9979009235936188,
            0.9979009235936188,
            0.9979009235936188,
            0.9979009235936188,
            0.9979009235936188,
            0.9979009235936188,
            0.9979009235936188,
            0.9979009235936188,
            0.9979009235936188,
            0.9979009235936188,
            0.9979009235936188,
            0.9979009235936188,
            0.9979009235936188,
            0.9979009235936188,
            0.9979009235936188,
            0.9979009235936188,
            0.9979009235936188,
            0.9979009235936188,
            0.9979009235936188,
            0.9979009235936188,
            0.9979009235936188,
            0.9979009235936188,
            0.9979009235936188,
            0.9979009235936188,
            0.9979009235936188,
            0.9979009235936188,
            0.9979009235936188,
            0.9979009235936188,
            0.9977609851665268,
            0.9977609851665268,
            0.9977609851665268,
            0.9977609851665268,
            0.9977609851665268,
            0.9977609851665268,
            0.9977609851665268,
            0.9976210467394346,
            0.9976210467394346,
            0.9976210467394346,
            0.9976210467394346,
            0.9976210467394346,
            0.9976210467394346,
            0.9976210467394346,
            0.9976210467394346,
            0.9976210467394346,
            0.9976210467394346,
            0.9976210467394346,
            0.9976210467394346,
            0.9976210467394346,
            0.9976210467394346,
            0.9976210467394346,
            0.9976210467394346,
            0.9976210467394346,
            0.9976210467394346,
            0.9976210467394346,
            0.9976210467394346,
            0.9974811083123426,
            0.9974811083123426,
            0.9974811083123426,
            0.9974811083123426,
            0.9974811083123426,
            0.9974811083123426,
            0.9974811083123426,
            0.9974811083123426,
            0.9974811083123426,
            0.9974811083123426,
            0.9974811083123426,
            0.9974811083123426,
            0.9974811083123426,
            0.9974811083123426,
            0.9974811083123426,
            0.9974811083123426,
            0.9974811083123426,
            0.9974811083123426,
            0.9974811083123426,
            0.9974811083123426,
            0.9974811083123426,
            0.9974811083123426,
            0.9974811083123426,
            0.9974811083123426,
            0.9974811083123426,
            0.9974811083123426,
            0.9974811083123426,
            0.9974811083123426,
            0.9974811083123426,
            0.9974811083123426,
            0.9974811083123426,
            0.9974811083123426,
            0.9974811083123426,
            0.9974811083123426,
            0.9974811083123426,
            0.9974811083123426,
            0.9974811083123426,
            0.9974811083123426,
            0.9974811083123426,
            0.9974811083123426,
            0.9974811083123426,
            0.9974811083123426,
            0.9974811083123426,
            0.9974811083123426,
            0.9974811083123426,
            0.9974811083123426,
            0.9974811083123426,
            0.9974811083123426,
            0.9973411698852505,
            0.9973411698852505,
            0.9973411698852505,
            0.9973411698852505,
            0.9972012314581584,
            0.9972012314581584,
            0.9972012314581584,
            0.9972012314581584,
            0.9972012314581584,
            0.9972012314581584,
            0.9972012314581584,
            0.9972012314581584,
            0.9972012314581584,
            0.9972012314581584,
            0.9972012314581584,
            0.9972012314581584,
            0.9972012314581584,
            0.9972012314581584,
            0.9972012314581584,
            0.9972012314581584,
            0.9972012314581584,
            0.9972012314581584,
            0.9972012314581584,
            0.9972012314581584,
            0.9972012314581584,
            0.9972012314581584,
            0.9972012314581584,
            0.9972012314581584,
            0.9972012314581584,
            0.9972012314581584,
            0.9970612930310663,
            0.9970612930310663,
            0.9970612930310663,
            0.9970612930310663,
            0.9970612930310663,
            0.9970612930310663,
            0.9970612930310663,
            0.9970612930310663,
            0.9970612930310663,
            0.9970612930310663,
            0.9970612930310663,
            0.9970612930310663,
            0.9970612930310663,
            0.9970612930310663,
            0.9970612930310663,
            0.9970612930310663,
            0.9970612930310663,
            0.9970612930310663,
            0.9970612930310663,
            0.9970612930310663,
            0.9970612930310663,
            0.9970612930310663,
            0.9970612930310663,
            0.9970612930310663,
            0.9970612930310663,
            0.9970612930310663,
            0.9970612930310663,
            0.9970612930310663,
            0.9970612930310663,
            0.9970612930310663,
            0.9970612930310663,
            0.9970612930310663,
            0.9970612930310663,
            0.9970612930310663,
            0.9970612930310663,
            0.9970612930310663,
            0.9970612930310663,
            0.9970612930310663,
            0.9970612930310663,
            0.9970612930310663,
            0.9970612930310663,
            0.9970612930310663,
            0.9970612930310663,
            0.9970612930310663,
            0.9970612930310663,
            0.9970612930310663,
            0.9970612930310663,
            0.9970612930310663,
            0.9970612930310663,
            0.9970612930310663,
            0.9970612930310663,
            0.9970612930310663,
            0.9970612930310663,
            0.9970612930310663,
            0.9970612930310663,
            0.9970612930310663,
            0.9970612930310663,
            0.9970612930310663,
            0.9970612930310663,
            0.9970612930310663,
            0.9970612930310663,
            0.9970612930310663,
            0.9970612930310663,
            0.9970612930310663,
            0.9970612930310663,
            0.9970612930310663,
            0.9970612930310663,
            0.9970612930310663,
            0.9970612930310663,
            0.9970612930310663,
            0.9970612930310663,
            0.9970612930310663,
            0.9970612930310663,
            0.9970612930310663,
            0.9970612930310663,
            0.9970612930310663,
            0.9970612930310663,
            0.9970612930310663,
            0.9970612930310663,
            0.9970612930310663,
            0.9969213546039742,
            0.9969213546039742,
            0.9969213546039742,
            0.9969213546039742,
            0.9967814161768822,
            0.9967814161768822,
            0.9967814161768822,
            0.9967814161768822,
            0.9967814161768822,
            0.9967814161768822,
            0.9967814161768822,
            0.9967814161768822,
            0.9967814161768822,
            0.9966414777497901,
            0.9966414777497901,
            0.9966414777497901,
            0.9966414777497901,
            0.9966414777497901,
            0.9966414777497901,
            0.9966414777497901,
            0.9966414777497901,
            0.9966414777497901,
            0.9966414777497901,
            0.9966414777497901,
            0.9966414777497901,
            0.9966414777497901,
            0.9966414777497901,
            0.9966414777497901,
            0.9966414777497901,
            0.996501539322698,
            0.996501539322698,
            0.996501539322698,
            0.996501539322698,
            0.996501539322698,
            0.996501539322698,
            0.996501539322698,
            0.996501539322698,
            0.996501539322698,
            0.996501539322698,
            0.996501539322698,
            0.996501539322698,
            0.996501539322698,
            0.996501539322698,
            0.996501539322698,
            0.996501539322698,
            0.996501539322698,
            0.996501539322698,
            0.996501539322698,
            0.996501539322698,
            0.996501539322698,
            0.996501539322698,
            0.996501539322698,
            0.996501539322698,
            0.996501539322698,
            0.996501539322698,
            0.996501539322698,
            0.996501539322698,
            0.996501539322698,
            0.996501539322698,
            0.996501539322698,
            0.996501539322698,
            0.9963616008956059,
            0.9963616008956059,
            0.9963616008956059,
            0.9962216624685138,
            0.9962216624685138,
            0.9962216624685138,
            0.9962216624685138,
            0.9962216624685138,
            0.9962216624685138,
            0.9962216624685138,
            0.9962216624685138,
            0.9962216624685138,
            0.9962216624685138,
            0.9962216624685138,
            0.9962216624685138,
            0.9962216624685138,
            0.9962216624685138,
            0.9962216624685138,
            0.9962216624685138,
            0.9962216624685138,
            0.9962216624685138,
            0.9962216624685138,
            0.9962216624685138,
            0.9962216624685138,
            0.9962216624685138,
            0.9962216624685138,
            0.9962216624685138,
            0.9962216624685138,
            0.9962216624685138,
            0.9962216624685138,
            0.9962216624685138,
            0.9962216624685138,
            0.9962216624685138,
            0.9962216624685138,
            0.9962216624685138,
            0.9962216624685138,
            0.9962216624685138,
            0.9962216624685138,
            0.9962216624685138,
            0.9962216624685138,
            0.9962216624685138,
            0.9962216624685138,
            0.9962216624685138,
            0.9962216624685138,
            0.9962216624685138,
            0.9960817240414218,
            0.9960817240414218,
            0.9960817240414218,
            0.9960817240414218,
            0.9960817240414218,
            0.9960817240414218,
            0.9960817240414218,
            0.9960817240414218,
            0.9960817240414218,
            0.9960817240414218,
            0.9960817240414218,
            0.9960817240414218,
            0.9960817240414218,
            0.9960817240414218,
            0.9960817240414218,
            0.9960817240414218,
            0.9960817240414218,
            0.9960817240414218,
            0.9960817240414218,
            0.9960817240414218,
            0.9960817240414218,
            0.9960817240414218,
            0.9960817240414218,
            0.9960817240414218,
            0.9960817240414218,
            0.9960817240414218,
            0.9960817240414218,
            0.9960817240414218,
            0.9960817240414218,
            0.9960817240414218,
            0.9960817240414218,
            0.9959417856143297,
            0.9959417856143297,
            0.9959417856143297,
            0.9959417856143297,
            0.9959417856143297,
            0.9959417856143297,
            0.9959417856143297,
            0.9959417856143297,
            0.9959417856143297,
            0.9959417856143297,
            0.9958018471872376,
            0.9958018471872376,
            0.9958018471872376,
            0.9958018471872376,
            0.9958018471872376,
            0.9958018471872376,
            0.9958018471872376,
            0.9958018471872376,
            0.9958018471872376,
            0.9956619087601455,
            0.9956619087601455,
            0.9956619087601455,
            0.9956619087601455,
            0.9956619087601455,
            0.9956619087601455,
            0.9956619087601455,
            0.9956619087601455,
            0.9956619087601455,
            0.9956619087601455,
            0.9956619087601455,
            0.9956619087601455,
            0.9956619087601455,
            0.9956619087601455,
            0.9956619087601455,
            0.9956619087601455,
            0.9956619087601455,
            0.9956619087601455,
            0.9956619087601455,
            0.9956619087601455,
            0.9956619087601455,
            0.9956619087601455,
            0.9956619087601455,
            0.9956619087601455,
            0.9956619087601455,
            0.9956619087601455,
            0.9956619087601455,
            0.9956619087601455,
            0.9956619087601455,
            0.9956619087601455,
            0.9955219703330535,
            0.9955219703330535,
            0.9955219703330535,
            0.9955219703330535,
            0.9955219703330535,
            0.9955219703330535,
            0.9955219703330535,
            0.9955219703330535,
            0.9955219703330535,
            0.9955219703330535,
            0.9955219703330535,
            0.9955219703330535,
            0.9955219703330535,
            0.9955219703330535,
            0.9955219703330535,
            0.9955219703330535,
            0.9955219703330535,
            0.9955219703330535,
            0.9955219703330535,
            0.9955219703330535,
            0.9955219703330535,
            0.9955219703330535,
            0.9955219703330535,
            0.9955219703330535,
            0.9955219703330535,
            0.9955219703330535,
            0.9955219703330535,
            0.9955219703330535,
            0.9955219703330535,
            0.9955219703330535,
            0.9955219703330535,
            0.9955219703330535,
            0.9955219703330535,
            0.9955219703330535,
            0.9955219703330535,
            0.9955219703330535,
            0.9955219703330535,
            0.9955219703330535,
            0.9955219703330535,
            0.9955219703330535,
            0.9955219703330535,
            0.9955219703330535,
            0.9955219703330535,
            0.9955219703330535,
            0.9955219703330535,
            0.9955219703330535,
            0.9955219703330535,
            0.9955219703330535,
            0.9955219703330535,
            0.9953820319059614,
            0.9953820319059614,
            0.9953820319059614,
            0.9953820319059614,
            0.9953820319059614,
            0.9953820319059614,
            0.9953820319059614,
            0.9953820319059614,
            0.9953820319059614,
            0.9953820319059614,
            0.9953820319059614,
            0.9953820319059614,
            0.9953820319059614,
            0.9953820319059614,
            0.9953820319059614,
            0.9953820319059614,
            0.9953820319059614,
            0.9953820319059614,
            0.9953820319059614,
            0.9953820319059614,
            0.9953820319059614,
            0.9953820319059614,
            0.9953820319059614,
            0.9953820319059614,
            0.9953820319059614,
            0.9953820319059614,
            0.9953820319059614,
            0.9953820319059614,
            0.9953820319059614,
            0.9952420934788693,
            0.9952420934788693,
            0.9952420934788693,
            0.9952420934788693,
            0.9952420934788693,
            0.9952420934788693,
            0.9952420934788693,
            0.9952420934788693,
            0.9952420934788693,
            0.9952420934788693,
            0.9951021550517772,
            0.9951021550517772,
            0.9951021550517772,
            0.9951021550517772,
            0.9951021550517772,
            0.9949622166246851,
            0.9949622166246851,
            0.9949622166246851,
            0.9949622166246851,
            0.9949622166246851,
            0.9949622166246851,
            0.9949622166246851,
            0.9948222781975931,
            0.9948222781975931,
            0.9948222781975931,
            0.9948222781975931,
            0.994682339770501,
            0.994682339770501,
            0.994682339770501,
            0.994682339770501,
            0.994682339770501,
            0.994682339770501,
            0.994682339770501,
            0.994682339770501,
            0.994682339770501,
            0.994682339770501,
            0.994682339770501,
            0.9945424013434089,
            0.9945424013434089,
            0.9944024629163168,
            0.9944024629163168,
            0.9944024629163168,
            0.9944024629163168,
            0.9944024629163168,
            0.9944024629163168,
            0.9944024629163168,
            0.9944024629163168,
            0.9944024629163168,
            0.9944024629163168,
            0.9944024629163168,
            0.9944024629163168,
            0.9944024629163168,
            0.9944024629163168,
            0.9944024629163168,
            0.9944024629163168,
            0.9944024629163168,
            0.9944024629163168,
            0.9944024629163168,
            0.9944024629163168,
            0.9944024629163168,
            0.9944024629163168,
            0.9944024629163168,
            0.9944024629163168,
            0.9944024629163168,
            0.9944024629163168,
            0.9944024629163168,
            0.9944024629163168,
            0.9944024629163168,
            0.9944024629163168,
            0.9944024629163168,
            0.9944024629163168,
            0.9944024629163168,
            0.9944024629163168,
            0.9944024629163168,
            0.9944024629163168,
            0.9944024629163168,
            0.9944024629163168,
            0.9944024629163168,
            0.9944024629163168,
            0.9944024629163168,
            0.9944024629163168,
            0.9942625244892247,
            0.9942625244892247,
            0.9942625244892247,
            0.9942625244892247,
            0.9942625244892247,
            0.9942625244892247,
            0.9941225860621327,
            0.9941225860621327,
            0.9941225860621327,
            0.9941225860621327,
            0.9941225860621327,
            0.9941225860621327,
            0.9941225860621327,
            0.9939826476350406,
            0.9939826476350406,
            0.9939826476350406,
            0.9938427092079485,
            0.9938427092079485,
            0.9938427092079485,
            0.9938427092079485,
            0.9938427092079485,
            0.9938427092079485,
            0.9938427092079485,
            0.9938427092079485,
            0.9938427092079485,
            0.9938427092079485,
            0.9938427092079485,
            0.9938427092079485,
            0.9938427092079485,
            0.9938427092079485,
            0.9938427092079485,
            0.9938427092079485,
            0.9938427092079485,
            0.9938427092079485,
            0.9938427092079485,
            0.9938427092079485,
            0.9938427092079485,
            0.9938427092079485,
            0.9938427092079485,
            0.9938427092079485,
            0.9938427092079485,
            0.9938427092079485,
            0.9938427092079485,
            0.9938427092079485,
            0.9937027707808564,
            0.9937027707808564,
            0.9937027707808564,
            0.9937027707808564,
            0.9937027707808564,
            0.9937027707808564,
            0.9937027707808564,
            0.9937027707808564,
            0.9935628323537643,
            0.9935628323537643,
            0.9935628323537643,
            0.9935628323537643,
            0.9935628323537643,
            0.9935628323537643,
            0.9935628323537643,
            0.9935628323537643,
            0.9935628323537643,
            0.9935628323537643,
            0.9935628323537643,
            0.9935628323537643,
            0.9935628323537643,
            0.9935628323537643,
            0.9935628323537643,
            0.9935628323537643,
            0.9935628323537643,
            0.9935628323537643,
            0.9935628323537643,
            0.9935628323537643,
            0.9935628323537643,
            0.9934228939266723,
            0.9934228939266723,
            0.9934228939266723,
            0.9934228939266723,
            0.9934228939266723,
            0.9934228939266723,
            0.9934228939266723,
            0.9934228939266723,
            0.9934228939266723,
            0.9934228939266723,
            0.9934228939266723,
            0.9934228939266723,
            0.9934228939266723,
            0.9934228939266723,
            0.9934228939266723,
            0.9934228939266723,
            0.9934228939266723,
            0.9934228939266723,
            0.9934228939266723,
            0.9934228939266723,
            0.9934228939266723,
            0.9934228939266723,
            0.9934228939266723,
            0.9934228939266723,
            0.9934228939266723,
            0.9934228939266723,
            0.9934228939266723,
            0.9932829554995802,
            0.9932829554995802,
            0.9932829554995802,
            0.9932829554995802,
            0.9932829554995802,
            0.9932829554995802,
            0.9932829554995802,
            0.9932829554995802,
            0.9932829554995802,
            0.9932829554995802,
            0.9932829554995802,
            0.9932829554995802,
            0.9932829554995802,
            0.9932829554995802,
            0.9932829554995802,
            0.9932829554995802,
            0.9932829554995802,
            0.9932829554995802,
            0.9931430170724881,
            0.9931430170724881,
            0.9931430170724881,
            0.9931430170724881,
            0.9931430170724881,
            0.9931430170724881,
            0.9931430170724881,
            0.9931430170724881,
            0.9931430170724881,
            0.9931430170724881,
            0.9931430170724881,
            0.9931430170724881,
            0.9931430170724881,
            0.9931430170724881,
            0.9931430170724881,
            0.9931430170724881,
            0.9931430170724881,
            0.9931430170724881,
            0.9931430170724881,
            0.9931430170724881,
            0.993003078645396,
            0.993003078645396,
            0.993003078645396,
            0.993003078645396,
            0.993003078645396,
            0.993003078645396,
            0.993003078645396,
            0.993003078645396,
            0.9928631402183039,
            0.9928631402183039,
            0.9928631402183039,
            0.9928631402183039,
            0.9928631402183039,
            0.9928631402183039,
            0.9928631402183039,
            0.9927232017912119,
            0.9927232017912119,
            0.9927232017912119,
            0.9927232017912119,
            0.9927232017912119,
            0.9925832633641198,
            0.9925832633641198,
            0.9925832633641198,
            0.9925832633641198,
            0.9925832633641198,
            0.9925832633641198,
            0.9925832633641198,
            0.9925832633641198,
            0.9925832633641198,
            0.9925832633641198,
            0.9925832633641198,
            0.9925832633641198,
            0.9924433249370277,
            0.9924433249370277,
            0.9924433249370277,
            0.9924433249370277,
            0.9924433249370277,
            0.9924433249370277,
            0.9924433249370277,
            0.9924433249370277,
            0.9924433249370277,
            0.9924433249370277,
            0.9924433249370277,
            0.9924433249370277,
            0.9924433249370277,
            0.9924433249370277,
            0.9924433249370277,
            0.9923033865099357,
            0.9923033865099357,
            0.9923033865099357,
            0.9923033865099357,
            0.9923033865099357,
            0.9923033865099357,
            0.9923033865099357,
            0.9923033865099357,
            0.9923033865099357,
            0.9923033865099357,
            0.9923033865099357,
            0.9923033865099357,
            0.9923033865099357,
            0.9923033865099357,
            0.9923033865099357,
            0.9923033865099357,
            0.9923033865099357,
            0.9923033865099357,
            0.9923033865099357,
            0.9923033865099357,
            0.9923033865099357,
            0.9921634480828435,
            0.9920235096557515,
            0.9920235096557515,
            0.9920235096557515,
            0.9920235096557515,
            0.9920235096557515,
            0.9920235096557515,
            0.9920235096557515,
            0.9920235096557515,
            0.9920235096557515,
            0.9920235096557515,
            0.9920235096557515,
            0.9920235096557515,
            0.9920235096557515,
            0.9920235096557515,
            0.9920235096557515,
            0.9920235096557515,
            0.9918835712286594,
            0.9918835712286594,
            0.9917436328015673,
            0.9917436328015673,
            0.9917436328015673,
            0.9917436328015673,
            0.9917436328015673,
            0.9917436328015673,
            0.9917436328015673,
            0.9917436328015673,
            0.9917436328015673,
            0.9917436328015673,
            0.9917436328015673,
            0.9917436328015673,
            0.9917436328015673,
            0.9917436328015673,
            0.9917436328015673,
            0.9917436328015673,
            0.9917436328015673,
            0.9916036943744753,
            0.9916036943744753,
            0.9916036943744753,
            0.9916036943744753,
            0.9916036943744753,
            0.9916036943744753,
            0.9916036943744753,
            0.9916036943744753,
            0.9916036943744753,
            0.9914637559473831,
            0.9914637559473831,
            0.9914637559473831,
            0.9913238175202911,
            0.9913238175202911,
            0.9913238175202911,
            0.9913238175202911,
            0.9913238175202911,
            0.9913238175202911,
            0.9913238175202911,
            0.9913238175202911,
            0.9911838790931989,
            0.9911838790931989,
            0.9911838790931989,
            0.9911838790931989,
            0.9911838790931989,
            0.9911838790931989,
            0.9911838790931989,
            0.9911838790931989,
            0.9911838790931989,
            0.9911838790931989,
            0.9911838790931989,
            0.9911838790931989,
            0.9911838790931989,
            0.9911838790931989,
            0.9911838790931989,
            0.9911838790931989,
            0.9911838790931989,
            0.9910439406661069,
            0.9910439406661069,
            0.9910439406661069,
            0.9910439406661069,
            0.9910439406661069,
            0.9909040022390149,
            0.9909040022390149,
            0.9909040022390149,
            0.9909040022390149,
            0.9909040022390149,
            0.9909040022390149,
            0.9909040022390149,
            0.9909040022390149,
            0.9909040022390149,
            0.9909040022390149,
            0.9909040022390149,
            0.9909040022390149,
            0.9907640638119227,
            0.9907640638119227,
            0.9906241253848307,
            0.9904841869577385,
            0.9904841869577385,
            0.9904841869577385,
            0.9904841869577385,
            0.9904841869577385,
            0.9903442485306465,
            0.9903442485306465,
            0.9903442485306465,
            0.9903442485306465,
            0.9903442485306465,
            0.9903442485306465,
            0.9903442485306465,
            0.9903442485306465,
            0.9903442485306465,
            0.9903442485306465,
            0.9902043101035545,
            0.9902043101035545,
            0.9902043101035545,
            0.9902043101035545,
            0.9902043101035545,
            0.9902043101035545,
            0.9902043101035545,
            0.9902043101035545,
            0.9902043101035545,
            0.9902043101035545,
            0.9902043101035545,
            0.9902043101035545,
            0.9902043101035545,
            0.9902043101035545,
            0.9902043101035545,
            0.9902043101035545,
            0.9902043101035545,
            0.9900643716764623,
            0.9899244332493703,
            0.9899244332493703,
            0.9899244332493703,
            0.9899244332493703,
            0.9897844948222781,
            0.9897844948222781,
            0.9897844948222781,
            0.9897844948222781,
            0.9897844948222781,
            0.9897844948222781,
            0.9897844948222781,
            0.9897844948222781,
            0.9897844948222781,
            0.9897844948222781,
            0.9897844948222781,
            0.9896445563951861,
            0.9896445563951861,
            0.9896445563951861,
            0.9896445563951861,
            0.9896445563951861,
            0.9896445563951861,
            0.9896445563951861,
            0.9896445563951861,
            0.9896445563951861,
            0.9895046179680941,
            0.9895046179680941,
            0.9895046179680941,
            0.9895046179680941,
            0.9895046179680941,
            0.9895046179680941,
            0.9895046179680941,
            0.9895046179680941,
            0.9895046179680941,
            0.9895046179680941,
            0.9895046179680941,
            0.9895046179680941,
            0.9895046179680941,
            0.9895046179680941,
            0.9895046179680941,
            0.9895046179680941,
            0.9895046179680941,
            0.9895046179680941,
            0.9895046179680941,
            0.9895046179680941,
            0.9895046179680941,
            0.9895046179680941,
            0.9895046179680941,
            0.9895046179680941,
            0.9895046179680941,
            0.9895046179680941,
            0.9895046179680941,
            0.9895046179680941,
            0.9893646795410019,
            0.9893646795410019,
            0.9893646795410019,
            0.9893646795410019,
            0.9893646795410019,
            0.9893646795410019,
            0.9893646795410019,
            0.9893646795410019,
            0.9893646795410019,
            0.9893646795410019,
            0.9893646795410019,
            0.9893646795410019,
            0.9892247411139099,
            0.9892247411139099,
            0.9892247411139099,
            0.9892247411139099,
            0.9892247411139099,
            0.9892247411139099,
            0.9892247411139099,
            0.9892247411139099,
            0.9892247411139099,
            0.9890848026868178,
            0.9890848026868178,
            0.9889448642597257,
            0.9889448642597257,
            0.9889448642597257,
            0.9889448642597257,
            0.9889448642597257,
            0.9889448642597257,
            0.9889448642597257,
            0.9889448642597257,
            0.9889448642597257,
            0.9889448642597257,
            0.9889448642597257,
            0.9889448642597257,
            0.9888049258326337,
            0.9886649874055415,
            0.9886649874055415,
            0.9886649874055415,
            0.9886649874055415,
            0.9886649874055415,
            0.9886649874055415,
            0.9886649874055415,
            0.9886649874055415,
            0.9886649874055415,
            0.9885250489784495,
            0.9885250489784495,
            0.9885250489784495,
            0.9885250489784495,
            0.9885250489784495,
            0.9885250489784495,
            0.9885250489784495,
            0.9883851105513574,
            0.9882451721242653,
            0.9882451721242653,
            0.9881052336971733,
            0.9881052336971733,
            0.9881052336971733,
            0.9881052336971733,
            0.9881052336971733,
            0.9881052336971733,
            0.9879652952700811,
            0.9879652952700811,
            0.9878253568429891,
            0.987685418415897,
            0.987685418415897,
            0.987685418415897,
            0.987685418415897,
            0.987685418415897,
            0.987685418415897,
            0.987685418415897,
            0.9875454799888049,
            0.9875454799888049,
            0.9875454799888049,
            0.9874055415617129,
            0.9874055415617129,
            0.9872656031346208,
            0.9872656031346208,
            0.9872656031346208,
            0.9872656031346208,
            0.9872656031346208,
            0.9872656031346208,
            0.9872656031346208,
            0.9872656031346208,
            0.9872656031346208,
            0.9872656031346208,
            0.9872656031346208,
            0.9872656031346208,
            0.9872656031346208,
            0.9872656031346208,
            0.9871256647075287,
            0.9871256647075287,
            0.9869857262804366,
            0.9869857262804366,
            0.9868457878533445,
            0.9868457878533445,
            0.9868457878533445,
            0.9868457878533445,
            0.9868457878533445,
            0.9868457878533445,
            0.9867058494262525,
            0.9867058494262525,
            0.9867058494262525,
            0.9867058494262525,
            0.9867058494262525,
            0.9867058494262525,
            0.9867058494262525,
            0.9867058494262525,
            0.9867058494262525,
            0.9867058494262525,
            0.9867058494262525,
            0.9867058494262525,
            0.9867058494262525,
            0.9865659109991604,
            0.9864259725720683,
            0.9864259725720683,
            0.9864259725720683,
            0.9864259725720683,
            0.9864259725720683,
            0.9864259725720683,
            0.9864259725720683,
            0.9864259725720683,
            0.9862860341449762,
            0.9862860341449762,
            0.9862860341449762,
            0.9862860341449762,
            0.9862860341449762,
            0.9861460957178841,
            0.9860061572907921,
            0.9860061572907921,
            0.9860061572907921,
            0.9860061572907921,
            0.9860061572907921,
            0.9858662188637,
            0.9858662188637,
            0.9858662188637,
            0.9858662188637,
            0.9858662188637,
            0.9857262804366079,
            0.9857262804366079,
            0.9857262804366079,
            0.9855863420095158,
            0.9855863420095158,
            0.9855863420095158,
            0.9855863420095158,
            0.9855863420095158,
            0.9855863420095158,
            0.9855863420095158,
            0.9855863420095158,
            0.9855863420095158,
            0.9855863420095158,
            0.9855863420095158,
            0.9855863420095158,
            0.9855863420095158,
            0.9855863420095158,
            0.9855863420095158,
            0.9855863420095158,
            0.9855863420095158,
            0.9855863420095158,
            0.9854464035824237,
            0.9854464035824237,
            0.9854464035824237,
            0.9854464035824237,
            0.9853064651553316,
            0.9853064651553316,
            0.9853064651553316,
            0.9853064651553316,
            0.9851665267282396,
            0.9851665267282396,
            0.9851665267282396,
            0.9851665267282396,
            0.9851665267282396,
            0.9850265883011475,
            0.9850265883011475,
            0.9850265883011475,
            0.9850265883011475,
            0.9850265883011475,
            0.9850265883011475,
            0.9850265883011475,
            0.9850265883011475,
            0.9850265883011475,
            0.9850265883011475,
            0.9850265883011475,
            0.9850265883011475,
            0.9850265883011475,
            0.9850265883011475,
            0.9850265883011475,
            0.9848866498740554,
            0.9848866498740554,
            0.9848866498740554,
            0.9847467114469634,
            0.9847467114469634,
            0.9847467114469634,
            0.9847467114469634,
            0.9846067730198712,
            0.9844668345927792,
            0.9844668345927792,
            0.9844668345927792,
            0.9843268961656871,
            0.9843268961656871,
            0.9843268961656871,
            0.9843268961656871,
            0.9843268961656871,
            0.9843268961656871,
            0.9843268961656871,
            0.9843268961656871,
            0.9843268961656871,
            0.9843268961656871,
            0.9843268961656871,
            0.9843268961656871,
            0.984186957738595,
            0.984186957738595,
            0.984186957738595,
            0.984186957738595,
            0.984186957738595,
            0.984186957738595,
            0.984186957738595,
            0.984186957738595,
            0.984186957738595,
            0.984186957738595,
            0.984047019311503,
            0.984047019311503,
            0.984047019311503,
            0.9839070808844108,
            0.9839070808844108,
            0.9839070808844108,
            0.9839070808844108,
            0.9839070808844108,
            0.9839070808844108,
            0.9839070808844108,
            0.9837671424573188,
            0.9837671424573188,
            0.9836272040302267,
            0.9836272040302267,
            0.9836272040302267,
            0.9834872656031346,
            0.9833473271760426,
            0.9833473271760426,
            0.9833473271760426,
            0.9833473271760426,
            0.9833473271760426,
            0.9833473271760426,
            0.9833473271760426,
            0.9833473271760426,
            0.9833473271760426,
            0.9833473271760426,
            0.9833473271760426,
            0.9833473271760426,
            0.9833473271760426,
            0.9832073887489504,
            0.9832073887489504,
            0.9832073887489504,
            0.9830674503218584,
            0.9830674503218584,
            0.9830674503218584,
            0.9830674503218584,
            0.9830674503218584,
            0.9830674503218584,
            0.9830674503218584,
            0.9829275118947663,
            0.9829275118947663,
            0.9829275118947663,
            0.9827875734676742,
            0.9827875734676742,
            0.9827875734676742,
            0.9827875734676742,
            0.9826476350405822,
            0.98250769661349,
            0.98250769661349,
            0.98250769661349,
            0.982367758186398,
            0.982227819759306,
            0.9820878813322138,
            0.9819479429051218,
            0.9819479429051218,
            0.9819479429051218,
            0.9819479429051218,
            0.9819479429051218,
            0.9819479429051218,
            0.9818080044780296,
            0.9816680660509376,
            0.9816680660509376,
            0.9816680660509376,
            0.9816680660509376,
            0.9815281276238456,
            0.9815281276238456,
            0.9815281276238456,
            0.9815281276238456,
            0.9813881891967534,
            0.9812482507696614,
            0.9812482507696614,
            0.9812482507696614,
            0.9812482507696614,
            0.9812482507696614,
            0.9812482507696614,
            0.9812482507696614,
            0.9812482507696614,
            0.9812482507696614,
            0.9812482507696614,
            0.9812482507696614,
            0.9812482507696614,
            0.9811083123425692,
            0.9809683739154772,
            0.9809683739154772,
            0.9809683739154772,
            0.9809683739154772,
            0.9809683739154772,
            0.9809683739154772,
            0.9808284354883852,
            0.9808284354883852,
            0.9808284354883852,
            0.9808284354883852,
            0.9808284354883852,
            0.9808284354883852,
            0.9808284354883852,
            0.9808284354883852,
            0.980688497061293,
            0.980688497061293,
            0.980688497061293,
            0.980688497061293,
            0.980688497061293,
            0.980688497061293,
            0.980688497061293,
            0.980688497061293,
            0.980688497061293,
            0.980688497061293,
            0.980548558634201,
            0.980548558634201,
            0.980548558634201,
            0.980548558634201,
            0.9804086202071088,
            0.9804086202071088,
            0.9804086202071088,
            0.9804086202071088,
            0.9802686817800168,
            0.9801287433529247,
            0.9799888049258326,
            0.9799888049258326,
            0.9799888049258326,
            0.9799888049258326,
            0.9799888049258326,
            0.9799888049258326,
            0.9799888049258326,
            0.9799888049258326,
            0.9799888049258326,
            0.9798488664987406,
            0.9798488664987406,
            0.9798488664987406,
            0.9798488664987406,
            0.9797089280716484,
            0.9797089280716484,
            0.9797089280716484,
            0.9797089280716484,
            0.9797089280716484,
            0.9797089280716484,
            0.9797089280716484,
            0.9797089280716484,
            0.9797089280716484,
            0.9797089280716484,
            0.9797089280716484,
            0.9797089280716484,
            0.9797089280716484,
            0.9797089280716484,
            0.9797089280716484,
            0.9797089280716484,
            0.9797089280716484,
            0.9795689896445564,
            0.9794290512174643,
            0.9794290512174643,
            0.9794290512174643,
            0.9792891127903722,
            0.9792891127903722,
            0.9791491743632802,
            0.979009235936188,
            0.979009235936188,
            0.979009235936188,
            0.979009235936188,
            0.979009235936188,
            0.979009235936188,
            0.979009235936188,
            0.979009235936188,
            0.979009235936188,
            0.979009235936188,
            0.978869297509096,
            0.978869297509096,
            0.978869297509096,
            0.978869297509096,
            0.978869297509096,
            0.978869297509096,
            0.978869297509096,
            0.978869297509096,
            0.978869297509096,
            0.9787293590820039,
            0.9785894206549118,
            0.9785894206549118,
            0.9785894206549118,
            0.9785894206549118,
            0.9785894206549118,
            0.9785894206549118,
            0.9784494822278198,
            0.9784494822278198,
            0.9783095438007277,
            0.9783095438007277,
            0.9783095438007277,
            0.9781696053736356,
            0.9780296669465435,
            0.9780296669465435,
            0.9778897285194514,
            0.9778897285194514,
            0.9777497900923594,
            0.9776098516652673,
            0.9776098516652673,
            0.9774699132381752,
            0.9774699132381752,
            0.9773299748110831,
            0.977190036383991,
            0.977190036383991,
            0.977190036383991,
            0.977190036383991,
            0.977190036383991,
            0.977050097956899,
            0.977050097956899,
            0.977050097956899,
            0.977050097956899,
            0.977050097956899,
            0.977050097956899,
            0.977050097956899,
            0.9769101595298069,
            0.9769101595298069,
            0.9769101595298069,
            0.9767702211027148,
            0.9766302826756227,
            0.9764903442485307,
            0.9764903442485307,
            0.9764903442485307,
            0.9764903442485307,
            0.9763504058214386,
            0.9763504058214386,
            0.9763504058214386,
            0.9763504058214386,
            0.9762104673943465,
            0.9762104673943465,
            0.9762104673943465,
            0.9760705289672544,
            0.9760705289672544,
            0.9760705289672544,
            0.9760705289672544,
            0.9760705289672544,
            0.9760705289672544,
            0.9760705289672544,
            0.9760705289672544,
            0.9760705289672544,
            0.9760705289672544,
            0.9759305905401623,
            0.9757906521130703,
            0.9756507136859782,
            0.9756507136859782,
            0.9756507136859782,
            0.9755107752588861,
            0.9755107752588861,
            0.9755107752588861,
            0.9755107752588861,
            0.9755107752588861,
            0.975370836831794,
            0.975370836831794,
            0.975370836831794,
            0.975370836831794,
            0.975370836831794,
            0.975370836831794,
            0.975370836831794,
            0.975370836831794,
            0.975370836831794,
            0.975370836831794,
            0.9752308984047019,
            0.9752308984047019,
            0.9752308984047019,
            0.9750909599776099,
            0.9749510215505178,
            0.9749510215505178,
            0.9749510215505178,
            0.9749510215505178,
            0.9748110831234257,
            0.9748110831234257,
            0.9748110831234257,
            0.9748110831234257,
            0.9746711446963336,
            0.9746711446963336,
            0.9745312062692415,
            0.9745312062692415,
            0.9745312062692415,
            0.9745312062692415,
            0.9743912678421495,
            0.9743912678421495,
            0.9743912678421495,
            0.9743912678421495,
            0.9743912678421495,
            0.9743912678421495,
            0.9743912678421495,
            0.9742513294150573,
            0.9742513294150573,
            0.9742513294150573,
            0.9741113909879653,
            0.9739714525608733,
            0.9739714525608733,
            0.9739714525608733,
            0.9739714525608733,
            0.9739714525608733,
            0.9739714525608733,
            0.9739714525608733,
            0.9738315141337811,
            0.9738315141337811,
            0.9736915757066891,
            0.9736915757066891,
            0.9736915757066891,
            0.9736915757066891,
            0.9735516372795969,
            0.9735516372795969,
            0.9735516372795969,
            0.9735516372795969,
            0.9735516372795969,
            0.9735516372795969,
            0.9735516372795969,
            0.9735516372795969,
            0.9735516372795969,
            0.9735516372795969,
            0.9735516372795969,
            0.9735516372795969,
            0.9734116988525049,
            0.9734116988525049,
            0.9734116988525049,
            0.9734116988525049,
            0.9734116988525049,
            0.9732717604254129,
            0.9732717604254129,
            0.9731318219983207,
            0.9731318219983207,
            0.9731318219983207,
            0.9731318219983207,
            0.9731318219983207,
            0.9729918835712287,
            0.9729918835712287,
            0.9729918835712287,
            0.9729918835712287,
            0.9728519451441365,
            0.9728519451441365,
            0.9728519451441365,
            0.9728519451441365,
            0.9728519451441365,
            0.9728519451441365,
            0.9727120067170445,
            0.9727120067170445,
            0.9727120067170445,
            0.9727120067170445,
            0.9727120067170445,
            0.9727120067170445,
            0.9727120067170445,
            0.9725720682899525,
            0.9725720682899525,
            0.9725720682899525,
            0.9725720682899525,
            0.9725720682899525,
            0.9725720682899525,
            0.9725720682899525,
            0.9725720682899525,
            0.9725720682899525,
            0.9725720682899525,
            0.9725720682899525,
            0.9725720682899525,
            0.9725720682899525,
            0.9725720682899525,
            0.9725720682899525,
            0.9724321298628603,
            0.9722921914357683,
            0.9721522530086761,
            0.9721522530086761,
            0.9721522530086761,
            0.9720123145815841,
            0.9720123145815841,
            0.9720123145815841,
            0.9720123145815841,
            0.9720123145815841,
            0.9720123145815841,
            0.9720123145815841,
            0.9720123145815841,
            0.9720123145815841,
            0.9718723761544921,
            0.9717324377273999,
            0.9717324377273999,
            0.9717324377273999,
            0.9717324377273999,
            0.9717324377273999,
            0.9715924993003079,
            0.9715924993003079,
            0.9715924993003079,
            0.9714525608732157,
            0.9714525608732157,
            0.9714525608732157,
            0.9713126224461237,
            0.9713126224461237,
            0.9713126224461237,
            0.9713126224461237,
            0.9713126224461237,
            0.9713126224461237,
            0.9713126224461237,
            0.9711726840190317,
            0.9710327455919395,
            0.9710327455919395,
            0.9710327455919395,
            0.9708928071648475,
            0.9707528687377553,
            0.9707528687377553,
            0.9707528687377553,
            0.9707528687377553,
            0.9707528687377553,
            0.9707528687377553,
            0.9707528687377553,
            0.9707528687377553,
            0.9707528687377553,
            0.9707528687377553,
            0.9706129303106633,
            0.9706129303106633,
            0.9706129303106633,
            0.9706129303106633,
            0.9706129303106633,
            0.9704729918835713,
            0.9704729918835713,
            0.9703330534564791,
            0.9703330534564791,
            0.9701931150293871,
            0.9701931150293871,
            0.9701931150293871,
            0.970053176602295,
            0.9699132381752029,
            0.9699132381752029,
            0.9699132381752029,
            0.9697732997481109,
            0.9697732997481109,
            0.9696333613210187,
            0.9696333613210187,
            0.9694934228939267,
            0.9693534844668346,
            0.9693534844668346,
            0.9693534844668346,
            0.9692135460397425,
            0.9692135460397425,
            0.9690736076126504,
            0.9690736076126504,
            0.9689336691855583,
            0.9687937307584663,
            0.9687937307584663,
            0.9687937307584663,
            0.9686537923313742,
            0.9685138539042821,
            0.9685138539042821,
            0.9685138539042821,
            0.96837391547719,
            0.968233977050098,
            0.9680940386230059,
            0.9680940386230059,
            0.9679541001959138,
            0.9679541001959138,
            0.9679541001959138,
            0.9678141617688217,
            0.9678141617688217,
            0.9678141617688217,
            0.9676742233417296,
            0.9676742233417296,
            0.9676742233417296,
            0.9675342849146376,
            0.9675342849146376,
            0.9673943464875455,
            0.9673943464875455,
            0.9673943464875455,
            0.9672544080604534,
            0.9672544080604534,
            0.9672544080604534,
            0.9672544080604534,
            0.9672544080604534,
            0.9672544080604534,
            0.9671144696333613,
            0.9669745312062692,
            0.9669745312062692,
            0.9668345927791772,
            0.9666946543520851,
            0.9666946543520851,
            0.966554715924993,
            0.966554715924993,
            0.966414777497901,
            0.966414777497901,
            0.9662748390708088,
            0.9661349006437168,
            0.9661349006437168,
            0.9659949622166247,
            0.9659949622166247,
            0.9659949622166247,
            0.9658550237895326,
            0.9657150853624406,
            0.9655751469353484,
            0.9654352085082564,
            0.9654352085082564,
            0.9652952700811643,
            0.9651553316540722,
            0.9651553316540722,
            0.9650153932269802,
            0.964875454799888,
            0.964875454799888,
            0.964735516372796,
            0.964735516372796,
            0.964735516372796,
            0.964735516372796,
            0.964735516372796,
            0.9645955779457039,
            0.9645955779457039,
            0.9644556395186118,
            0.9643157010915198,
            0.9643157010915198,
            0.9641757626644276,
            0.9641757626644276,
            0.9640358242373356,
            0.9640358242373356,
            0.9640358242373356,
            0.9640358242373356,
            0.9640358242373356,
            0.9640358242373356,
            0.9640358242373356,
            0.9638958858102435,
            0.9638958858102435,
            0.9638958858102435,
            0.9638958858102435,
            0.9638958858102435,
            0.9637559473831514,
            0.9637559473831514,
            0.9636160089560594,
            0.9634760705289672,
            0.9634760705289672,
            0.9633361321018752,
            0.9633361321018752,
            0.963196193674783,
            0.963056255247691,
            0.963056255247691,
            0.962916316820599,
            0.962916316820599,
            0.962916316820599,
            0.962916316820599,
            0.962916316820599,
            0.9627763783935068,
            0.9626364399664148,
            0.9626364399664148,
            0.9626364399664148,
            0.9626364399664148,
            0.9626364399664148,
            0.9624965015393226,
            0.9624965015393226,
            0.9624965015393226,
            0.9624965015393226,
            0.9624965015393226,
            0.9624965015393226,
            0.9624965015393226,
            0.9623565631122306,
            0.9622166246851386,
            0.9622166246851386,
            0.9620766862580464,
            0.9620766862580464,
            0.9620766862580464,
            0.9620766862580464,
            0.9620766862580464,
            0.9619367478309544,
            0.9617968094038623,
            0.9617968094038623,
            0.9617968094038623,
            0.9617968094038623,
            0.9616568709767702,
            0.9616568709767702,
            0.9616568709767702,
            0.9616568709767702,
            0.9616568709767702,
            0.9616568709767702,
            0.9616568709767702,
            0.9616568709767702,
            0.9616568709767702,
            0.9616568709767702,
            0.9616568709767702,
            0.9616568709767702,
            0.9615169325496782,
            0.961376994122586,
            0.961376994122586,
            0.961237055695494,
            0.9610971172684019,
            0.9610971172684019,
            0.9610971172684019,
            0.9610971172684019,
            0.9609571788413098,
            0.9609571788413098,
            0.9609571788413098,
            0.9608172404142178,
            0.9606773019871256,
            0.9606773019871256,
            0.9605373635600336,
            0.9605373635600336,
            0.9603974251329415,
            0.9602574867058494,
            0.9602574867058494,
            0.9602574867058494,
            0.9602574867058494,
            0.9601175482787574,
            0.9599776098516652,
            0.9599776098516652,
            0.9598376714245732,
            0.9598376714245732,
            0.9596977329974811,
            0.9596977329974811,
            0.9596977329974811,
            0.959557794570389,
            0.959417856143297,
            0.9592779177162049,
            0.9592779177162049,
            0.9592779177162049,
            0.9591379792891128,
            0.9591379792891128,
            0.9591379792891128,
            0.9591379792891128,
            0.9589980408620207,
            0.9589980408620207,
            0.9588581024349286,
            0.9588581024349286,
            0.9587181640078366,
            0.9587181640078366,
            0.9587181640078366,
            0.9587181640078366,
            0.9585782255807445,
            0.9584382871536524,
            0.9582983487265603,
            0.9581584102994682,
            0.9581584102994682,
            0.9581584102994682,
            0.9581584102994682,
            0.9581584102994682,
            0.9581584102994682,
            0.9581584102994682,
            0.9581584102994682,
            0.9581584102994682,
            0.9581584102994682,
            0.9581584102994682,
            0.9581584102994682,
            0.9581584102994682,
            0.9580184718723762,
            0.9578785334452841,
            0.9578785334452841,
            0.957738595018192,
            0.9575986565910999,
            0.9575986565910999,
            0.9575986565910999,
            0.9575986565910999,
            0.9574587181640078,
            0.9574587181640078,
            0.9573187797369157,
            0.9573187797369157,
            0.9571788413098237,
            0.9570389028827316,
            0.9570389028827316,
            0.9570389028827316,
            0.9568989644556395,
            0.9568989644556395,
            0.9568989644556395,
            0.9567590260285475,
            0.9567590260285475,
            0.9566190876014553,
            0.9566190876014553,
            0.9566190876014553,
            0.9566190876014553,
            0.9566190876014553,
            0.9564791491743633,
            0.9563392107472712,
            0.9561992723201791,
            0.9561992723201791,
            0.9561992723201791,
            0.9561992723201791,
            0.9560593338930871,
            0.9560593338930871,
            0.9560593338930871,
            0.9559193954659949,
            0.9559193954659949,
            0.9557794570389029,
            0.9557794570389029,
            0.9556395186118108,
            0.9556395186118108,
            0.9556395186118108,
            0.9556395186118108,
            0.9556395186118108,
            0.9556395186118108,
            0.9554995801847187,
            0.9554995801847187,
            0.9553596417576267,
            0.9553596417576267,
            0.9552197033305345,
            0.9552197033305345,
            0.9550797649034425,
            0.9549398264763505,
            0.9549398264763505,
            0.9547998880492583,
            0.9546599496221663,
            0.9545200111950741,
            0.9545200111950741,
            0.9545200111950741,
            0.9543800727679821,
            0.9542401343408901,
            0.9542401343408901,
            0.9541001959137979,
            0.9539602574867059,
            0.9538203190596137,
            0.9538203190596137,
            0.9538203190596137,
            0.9538203190596137,
            0.9536803806325217,
            0.9535404422054297,
            0.9535404422054297,
            0.9535404422054297,
            0.9535404422054297,
            0.9535404422054297,
            0.9535404422054297,
            0.9535404422054297,
            0.9534005037783375,
            0.9534005037783375,
            0.9532605653512455,
            0.9531206269241533,
            0.9529806884970613,
            0.9529806884970613,
            0.9529806884970613,
            0.9529806884970613,
            0.9529806884970613,
            0.9529806884970613,
            0.9529806884970613,
            0.9529806884970613,
            0.9529806884970613,
            0.9528407500699693,
            0.9528407500699693,
            0.9528407500699693,
            0.9528407500699693,
            0.9528407500699693,
            0.9527008116428771,
            0.9527008116428771,
            0.9525608732157851,
            0.9525608732157851,
            0.9525608732157851,
            0.9525608732157851,
            0.9525608732157851,
            0.9524209347886929,
            0.9524209347886929,
            0.9522809963616009,
            0.9522809963616009,
            0.9522809963616009,
            0.9521410579345088,
            0.9521410579345088,
            0.9521410579345088,
            0.9521410579345088,
            0.9520011195074167,
            0.9518611810803247,
            0.9518611810803247,
            0.9517212426532325,
            0.9515813042261405,
            0.9515813042261405,
            0.9514413657990484,
            0.9514413657990484,
            0.9513014273719563,
            0.9513014273719563,
            0.9513014273719563,
            0.9511614889448643,
            0.9511614889448643,
            0.9511614889448643,
            0.9511614889448643,
            0.9510215505177722,
            0.9508816120906801,
            0.9508816120906801,
            0.950741673663588,
            0.9506017352364959,
            0.9506017352364959,
            0.9506017352364959,
            0.9506017352364959,
            0.9504617968094039,
            0.9503218583823118,
            0.9503218583823118,
            0.9503218583823118,
            0.9503218583823118,
            0.9501819199552197,
            0.9500419815281276,
            0.9500419815281276,
            0.9500419815281276,
            0.9499020431010355,
            0.9497621046739435,
            0.9497621046739435,
            0.9496221662468514,
            0.9494822278197593,
            0.9493422893926672,
            0.9493422893926672,
            0.9493422893926672,
            0.9492023509655751,
            0.9492023509655751,
            0.9492023509655751,
            0.9490624125384831,
            0.9490624125384831,
            0.9490624125384831,
            0.948922474111391,
            0.9487825356842989,
            0.9486425972572068,
            0.9486425972572068,
            0.9485026588301148,
            0.9485026588301148,
            0.9483627204030227,
            0.9483627204030227,
            0.9483627204030227,
            0.9482227819759306,
            0.9482227819759306,
            0.9482227819759306,
            0.9480828435488385,
            0.9480828435488385,
            0.9480828435488385,
            0.9480828435488385,
            0.9480828435488385,
            0.9479429051217464,
            0.9479429051217464,
            0.9478029666946544,
            0.9478029666946544,
            0.9478029666946544,
            0.9478029666946544,
            0.9478029666946544,
            0.9476630282675623,
            0.9475230898404702,
            0.9475230898404702,
            0.9475230898404702,
            0.9473831514133781,
            0.9473831514133781,
            0.947243212986286,
            0.947243212986286,
            0.947103274559194,
            0.947103274559194,
            0.947103274559194,
            0.947103274559194,
            0.9469633361321019,
            0.9468233977050098,
            0.9468233977050098,
            0.9468233977050098,
            0.9466834592779177,
            0.9465435208508256,
            0.9464035824237336,
            0.9464035824237336,
            0.9464035824237336,
            0.9464035824237336,
            0.9464035824237336,
            0.9464035824237336,
            0.9464035824237336,
            0.9462636439966414,
            0.9461237055695494,
            0.9461237055695494,
            0.9461237055695494,
            0.9459837671424574,
            0.9459837671424574,
            0.9458438287153652,
            0.9458438287153652,
            0.9457038902882732,
            0.9457038902882732,
            0.9457038902882732,
            0.945563951861181,
            0.945424013434089,
            0.945424013434089,
            0.945424013434089,
            0.945424013434089,
            0.945284075006997,
            0.945284075006997,
            0.945284075006997,
            0.945284075006997,
            0.945284075006997,
            0.945284075006997,
            0.9451441365799048,
            0.9450041981528128,
            0.9450041981528128,
            0.9450041981528128,
            0.9450041981528128,
            0.9450041981528128,
            0.9450041981528128,
            0.9450041981528128,
            0.9448642597257206,
            0.9447243212986286,
            0.9447243212986286,
            0.9447243212986286,
            0.9447243212986286,
            0.9447243212986286,
            0.9447243212986286,
            0.9447243212986286,
            0.9445843828715366,
            0.9444444444444444,
            0.9443045060173524,
            0.9441645675902602,
            0.9441645675902602,
            0.9440246291631682,
            0.9440246291631682,
            0.9438846907360762,
            0.9438846907360762,
            0.943744752308984,
            0.943604813881892,
            0.943604813881892,
            0.9434648754547998,
            0.9433249370277078,
            0.9433249370277078,
            0.9431849986006158,
            0.9430450601735236,
            0.9430450601735236,
            0.9429051217464316,
            0.9429051217464316,
            0.9427651833193395,
            0.9427651833193395,
            0.9427651833193395,
            0.9426252448922474,
            0.9426252448922474,
            0.9426252448922474,
            0.9426252448922474,
            0.9424853064651554,
            0.9424853064651554,
            0.9423453680380632,
            0.9423453680380632,
            0.9423453680380632,
            0.9423453680380632,
            0.9423453680380632,
            0.9423453680380632,
            0.9423453680380632,
            0.9422054296109712,
            0.9422054296109712,
            0.9422054296109712,
            0.9422054296109712,
            0.9420654911838791,
            0.9420654911838791,
            0.941925552756787,
            0.941785614329695,
            0.9416456759026028,
            0.9416456759026028,
            0.9416456759026028,
            0.9416456759026028,
            0.9415057374755108,
            0.9413657990484187,
            0.9412258606213266,
            0.9410859221942346,
            0.9410859221942346,
            0.9410859221942346,
            0.9410859221942346,
            0.9409459837671424,
            0.9409459837671424,
            0.9409459837671424,
            0.9408060453400504,
            0.9406661069129583,
            0.9406661069129583,
            0.9406661069129583,
            0.9406661069129583,
            0.9406661069129583,
            0.9405261684858662,
            0.9403862300587741,
            0.9403862300587741,
            0.9403862300587741,
            0.940246291631682,
            0.94010635320459,
            0.94010635320459,
            0.9399664147774979,
            0.9399664147774979,
            0.9398264763504058,
            0.9398264763504058,
            0.9398264763504058,
            0.9398264763504058,
            0.9396865379233137,
            0.9396865379233137,
            0.9396865379233137,
            0.9395465994962217,
            0.9395465994962217,
            0.9394066610691296,
            0.9392667226420375,
            0.9392667226420375,
            0.9392667226420375,
            0.9392667226420375,
            0.9391267842149454,
            0.9391267842149454,
            0.9389868457878533,
            0.9388469073607613,
            0.9388469073607613,
            0.9387069689336692,
            0.9387069689336692,
            0.9385670305065771,
            0.938427092079485,
            0.938427092079485,
            0.938427092079485,
            0.9382871536523929,
            0.9382871536523929,
            0.9382871536523929,
            0.9381472152253009,
            0.9380072767982088,
            0.9378673383711167,
            0.9377273999440247,
            0.9377273999440247,
            0.9375874615169325,
            0.9374475230898405,
            0.9374475230898405,
            0.9373075846627484,
            0.9371676462356563,
            0.9371676462356563,
            0.9371676462356563,
            0.9370277078085643,
            0.9368877693814721,
            0.9368877693814721,
            0.9368877693814721,
            0.9368877693814721,
            0.9367478309543801,
            0.936607892527288,
            0.9364679541001959,
            0.9364679541001959,
            0.9363280156731039,
            0.9361880772460117,
            0.9361880772460117,
            0.9360481388189197,
            0.9360481388189197,
            0.9359082003918276,
            0.9359082003918276,
            0.9357682619647355,
            0.9356283235376435,
            0.9354883851105513,
            0.9354883851105513,
            0.9354883851105513,
            0.9354883851105513,
            0.9353484466834593,
            0.9352085082563671,
            0.9352085082563671,
            0.9352085082563671,
            0.9352085082563671,
            0.9352085082563671,
            0.9352085082563671,
            0.9352085082563671,
            0.9352085082563671,
            0.9350685698292751,
            0.9350685698292751,
            0.9350685698292751,
            0.9349286314021831,
            0.9347886929750909,
            0.9347886929750909,
            0.9346487545479989,
            0.9346487545479989,
            0.9345088161209067,
            0.9345088161209067,
            0.9345088161209067,
            0.9343688776938147,
            0.9342289392667227,
            0.9342289392667227,
            0.9340890008396305,
            0.9339490624125385,
            0.9338091239854464,
            0.9336691855583543,
            0.9336691855583543,
            0.9335292471312623,
            0.9333893087041701,
            0.9332493702770781,
            0.933109431849986,
            0.9329694934228939,
            0.9329694934228939,
            0.9329694934228939,
            0.9328295549958019,
            0.9326896165687097,
            0.9326896165687097,
            0.9325496781416177,
            0.9325496781416177,
            0.9324097397145256,
            0.9322698012874335,
            0.9321298628603415,
            0.9321298628603415,
            0.9321298628603415,
            0.9319899244332494,
            0.9318499860061573,
            0.9318499860061573,
            0.9317100475790652,
            0.9317100475790652,
            0.9315701091519731,
            0.9314301707248811,
            0.9314301707248811,
            0.9314301707248811,
            0.931290232297789,
            0.931290232297789,
            0.931290232297789,
            0.931290232297789,
            0.931290232297789,
            0.931290232297789,
            0.9311502938706969,
            0.9311502938706969,
            0.9311502938706969,
            0.9311502938706969,
            0.9310103554436048,
            0.9310103554436048,
            0.9310103554436048,
            0.9308704170165127,
            0.9307304785894207,
            0.9305905401623286,
            0.9304506017352365,
            0.9304506017352365,
            0.9304506017352365,
            0.9304506017352365,
            0.9303106633081444,
            0.9301707248810523,
            0.9301707248810523,
            0.9300307864539603,
            0.9300307864539603,
            0.9298908480268682,
            0.9298908480268682,
            0.9297509095997761,
            0.9297509095997761,
            0.9297509095997761,
            0.929610971172684,
            0.929610971172684,
            0.929610971172684,
            0.929471032745592,
            0.929471032745592,
            0.9293310943184998,
            0.9291911558914078,
            0.9291911558914078,
            0.9290512174643157,
            0.9289112790372236,
            0.9289112790372236,
            0.9289112790372236,
            0.9289112790372236,
            0.9289112790372236,
            0.9289112790372236,
            0.9289112790372236,
            0.9289112790372236,
            0.9287713406101316,
            0.9287713406101316,
            0.9286314021830394,
            0.9286314021830394,
            0.9284914637559474,
            0.9283515253288553,
            0.9283515253288553,
            0.9282115869017632,
            0.9282115869017632,
            0.9280716484746712,
            0.9280716484746712,
            0.927931710047579,
            0.927791771620487,
            0.927791771620487,
            0.927651833193395,
            0.927651833193395,
            0.927651833193395,
            0.927651833193395,
            0.927651833193395,
            0.9275118947663028,
            0.9273719563392108,
            0.9272320179121186,
            0.9270920794850266,
            0.9270920794850266,
            0.9269521410579346,
            0.9269521410579346,
            0.9269521410579346,
            0.9268122026308424,
            0.9266722642037504,
            0.9266722642037504,
            0.9265323257766582,
            0.9265323257766582,
            0.9263923873495662,
            0.9262524489224742,
            0.9262524489224742,
            0.926112510495382,
            0.926112510495382,
            0.92597257206829,
            0.9258326336411978,
            0.9258326336411978,
            0.9256926952141058,
            0.9255527567870138,
            0.9254128183599216,
            0.9252728799328296,
            0.9251329415057374,
            0.9249930030786454,
            0.9248530646515534,
            0.9247131262244612,
            0.9247131262244612,
            0.9247131262244612,
            0.9245731877973692,
            0.9245731877973692,
            0.9245731877973692,
            0.924433249370277,
            0.924433249370277,
            0.924433249370277,
            0.924293310943185,
            0.924293310943185,
            0.924293310943185,
            0.9241533725160929,
            0.9240134340890008,
            0.9240134340890008,
            0.9238734956619088,
            0.9238734956619088,
            0.9237335572348166,
            0.9235936188077246,
            0.9234536803806325,
            0.9234536803806325,
            0.9233137419535404,
            0.9231738035264484,
            0.9230338650993563,
            0.9230338650993563,
            0.9230338650993563,
            0.9228939266722642,
            0.9227539882451721,
            0.92261404981808,
            0.922474111390988,
            0.922474111390988,
            0.9223341729638959,
            0.9223341729638959,
            0.9223341729638959,
            0.9221942345368038,
            0.9221942345368038,
            0.9221942345368038,
            0.9221942345368038,
            0.9220542961097117,
            0.9220542961097117,
            0.9219143576826196,
            0.9217744192555276,
            0.9217744192555276,
            0.9216344808284355,
            0.9216344808284355,
            0.9216344808284355,
            0.9216344808284355,
            0.9216344808284355,
            0.9216344808284355,
            0.9214945424013434,
            0.9213546039742513,
            0.9212146655471593,
            0.9212146655471593,
            0.9210747271200672,
            0.9210747271200672,
            0.9209347886929751,
            0.920794850265883,
            0.920794850265883,
            0.9206549118387909,
            0.9206549118387909,
            0.9206549118387909,
            0.9206549118387909,
            0.9205149734116989,
            0.9205149734116989,
            0.9205149734116989,
            0.9203750349846068,
            0.9202350965575147,
            0.9200951581304226,
            0.9199552197033305,
            0.9198152812762385,
            0.9196753428491464,
            0.9195354044220543,
            0.9193954659949622,
            0.9192555275678701,
            0.9192555275678701,
            0.9191155891407781,
            0.918975650713686,
            0.9188357122865939,
            0.9186957738595019,
            0.9186957738595019,
            0.9186957738595019,
            0.9185558354324097,
            0.9185558354324097,
            0.9185558354324097,
            0.9184158970053177,
            0.9184158970053177,
            0.9184158970053177,
            0.9184158970053177,
            0.9182759585782255,
            0.9181360201511335,
            0.9179960817240415,
            0.9178561432969493,
            0.9178561432969493,
            0.9177162048698573,
            0.9177162048698573,
            0.9175762664427651,
            0.9174363280156731,
            0.9172963895885811,
            0.9172963895885811,
            0.9171564511614889,
            0.9171564511614889,
            0.9170165127343969,
            0.9168765743073047,
            0.9167366358802127,
            0.9165966974531207,
            0.9164567590260285,
            0.9164567590260285,
            0.9163168205989365,
            0.9161768821718443,
            0.9160369437447523,
            0.9160369437447523,
            0.9160369437447523,
            0.9158970053176603,
            0.9157570668905681,
            0.9156171284634761,
            0.9156171284634761,
            0.9156171284634761,
            0.915477190036384,
            0.9153372516092919,
            0.9151973131821999,
            0.9151973131821999,
            0.9150573747551077,
            0.9149174363280157,
            0.9149174363280157,
            0.9147774979009236,
            0.9146375594738315,
            0.9146375594738315,
            0.9144976210467395,
            0.9143576826196473,
            0.9142177441925553,
            0.9140778057654632,
            0.9139378673383711,
            0.9137979289112791,
            0.9137979289112791,
            0.9137979289112791,
            0.9136579904841869,
            0.9135180520570949,
            0.9133781136300028,
            0.9132381752029107,
            0.9132381752029107,
            0.9132381752029107,
            0.9130982367758187,
            0.9129582983487265,
            0.9128183599216345,
            0.9126784214945424,
            0.9125384830674503,
            0.9123985446403582,
            0.9122586062132662,
            0.9121186677861741,
            0.9121186677861741,
            0.911978729359082,
            0.9118387909319899,
            0.9116988525048978,
            0.9116988525048978,
            0.9116988525048978,
            0.9116988525048978,
            0.9115589140778058,
            0.9115589140778058,
            0.9114189756507137,
            0.9112790372236216,
            0.9111390987965295,
            0.9109991603694374,
            0.9108592219423454,
            0.9107192835152533,
            0.9105793450881612,
            0.9104394066610692,
            0.910299468233977,
            0.910159529806885,
            0.9100195913797929,
            0.9100195913797929,
            0.9098796529527008,
            0.9098796529527008,
            0.9097397145256088,
            0.9097397145256088,
            0.9095997760985166,
            0.9095997760985166,
            0.9094598376714246,
            0.9093198992443325,
            0.9091799608172404,
            0.9090400223901484,
            0.9090400223901484,
            0.9090400223901484,
            0.9090400223901484,
            0.9089000839630562,
            0.9089000839630562,
            0.9087601455359642,
            0.9086202071088721,
            0.90848026868178,
            0.908340330254688,
            0.908340330254688,
            0.908340330254688,
            0.9082003918275958,
            0.9082003918275958,
            0.9080604534005038,
            0.9079205149734118,
            0.9077805765463196,
            0.9076406381192276,
            0.9075006996921354,
            0.9075006996921354,
            0.9073607612650434,
            0.9072208228379512,
            0.9072208228379512,
            0.9070808844108592,
            0.9070808844108592,
            0.9070808844108592,
            0.9069409459837672,
            0.9069409459837672,
            0.906801007556675,
            0.906801007556675,
            0.906661069129583,
            0.9065211307024909,
            0.9063811922753988,
            0.9062412538483068,
            0.9061013154212146,
            0.9061013154212146,
            0.9061013154212146,
            0.9059613769941226,
            0.9059613769941226,
            0.9058214385670305,
            0.9058214385670305,
            0.9056815001399384,
            0.9055415617128464,
            0.9054016232857542,
            0.9052616848586622,
            0.9051217464315701,
            0.904981808004478,
            0.904841869577386,
            0.9047019311502938,
            0.9045619927232018,
            0.9044220542961097,
            0.9042821158690176,
            0.9042821158690176,
            0.9041421774419256,
            0.9040022390148335,
            0.9040022390148335,
            0.9040022390148335,
            0.9038623005877414,
            0.9038623005877414,
            0.9037223621606493,
            0.9035824237335572,
            0.9034424853064652,
            0.9034424853064652,
            0.9033025468793731,
            0.9033025468793731,
            0.9033025468793731,
            0.903162608452281,
            0.903162608452281,
            0.903162608452281,
            0.903162608452281,
            0.903162608452281,
            0.9030226700251889,
            0.9028827315980968,
            0.9027427931710048,
            0.9026028547439127,
            0.9024629163168206,
            0.9023229778897285,
            0.9021830394626364,
            0.9020431010355444,
            0.9020431010355444,
            0.9019031626084523,
            0.9017632241813602,
            0.9017632241813602,
            0.9016232857542681,
            0.901483347327176,
            0.901483347327176,
            0.901483347327176,
            0.9013434089000839,
            0.9012034704729919,
            0.9010635320458998,
            0.9010635320458998,
            0.9010635320458998,
            0.9009235936188077,
            0.9009235936188077,
            0.9007836551917157,
            0.9007836551917157,
            0.9007836551917157,
            0.9006437167646235,
            0.9005037783375315,
            0.9005037783375315,
            0.9005037783375315,
            0.9003638399104394,
            0.9002239014833473,
            0.9000839630562553,
            0.8999440246291631,
            0.8998040862020711,
            0.8998040862020711,
            0.8998040862020711,
            0.8998040862020711,
            0.8998040862020711,
            0.899664147774979,
            0.8995242093478869,
            0.8993842709207949,
            0.8992443324937027,
            0.8991043940666107,
            0.8989644556395187,
            0.8989644556395187,
            0.8989644556395187,
            0.8988245172124265,
            0.8988245172124265,
            0.8986845787853345,
            0.8986845787853345,
            0.8985446403582423,
            0.8985446403582423,
            0.8985446403582423,
            0.8984047019311503,
            0.8982647635040583,
            0.8982647635040583,
            0.8982647635040583,
            0.8982647635040583,
            0.8981248250769661,
            0.8981248250769661,
            0.8979848866498741,
            0.8978449482227819,
            0.8978449482227819,
            0.8978449482227819,
            0.8977050097956899,
            0.8975650713685979,
            0.8974251329415057,
            0.8972851945144137,
            0.8971452560873215,
            0.8971452560873215,
            0.8970053176602295,
            0.8970053176602295,
            0.8970053176602295,
            0.8970053176602295,
            0.8968653792331375,
            0.8967254408060453,
            0.8965855023789533,
            0.8964455639518611,
            0.8964455639518611,
            0.8964455639518611,
            0.8963056255247691,
            0.8963056255247691,
            0.8961656870976771,
            0.8961656870976771,
            0.8961656870976771,
            0.8960257486705849,
            0.8958858102434929,
            0.8957458718164008,
            0.8957458718164008,
            0.8957458718164008,
            0.8957458718164008,
            0.8957458718164008,
            0.8956059333893087,
            0.8956059333893087,
            0.8954659949622166,
            0.8953260565351245,
            0.8951861181080325,
            0.8951861181080325,
            0.8951861181080325,
            0.8950461796809404,
            0.8949062412538483,
            0.8949062412538483,
            0.8949062412538483,
            0.8949062412538483,
            0.8947663028267562,
            0.8947663028267562,
            0.8946263643996641,
            0.8944864259725721,
            0.8944864259725721,
            0.89434648754548,
            0.8942065491183879,
            0.8942065491183879,
            0.8940666106912958,
            0.8939266722642037,
            0.8937867338371117,
            0.8936467954100196,
            0.8936467954100196,
            0.8936467954100196,
            0.8935068569829275,
            0.8935068569829275,
            0.8933669185558354,
            0.8932269801287434,
            0.8932269801287434,
            0.8930870417016513,
            0.8929471032745592,
            0.8928071648474671,
            0.892667226420375,
            0.892527287993283,
            0.8923873495661909,
            0.8923873495661909,
            0.8922474111390988,
            0.8921074727120067,
            0.8919675342849146,
            0.8919675342849146,
            0.8919675342849146,
            0.8918275958578226,
            0.8916876574307305,
            0.8916876574307305,
            0.8915477190036384,
            0.8914077805765463,
            0.8912678421494542,
            0.8911279037223622,
            0.8909879652952701,
            0.8909879652952701,
            0.8909879652952701,
            0.890848026868178,
            0.890708088441086,
            0.890708088441086,
            0.8905681500139938,
            0.8905681500139938,
            0.8905681500139938,
            0.8904282115869018,
            0.8902882731598096,
            0.8901483347327176,
            0.8901483347327176,
            0.8900083963056256,
            0.8900083963056256,
            0.8898684578785334,
            0.8897285194514414,
            0.8895885810243492,
            0.8894486425972572,
            0.8894486425972572,
            0.8893087041701652,
            0.8893087041701652,
            0.8893087041701652,
            0.889168765743073,
            0.889168765743073,
            0.889168765743073,
            0.889168765743073,
            0.889028827315981,
            0.8888888888888888,
            0.8887489504617968,
            0.8886090120347048,
            0.8886090120347048,
            0.8884690736076126,
            0.8883291351805206,
            0.8881891967534284,
            0.8880492583263364,
            0.8879093198992444,
            0.8877693814721522,
            0.8876294430450602,
            0.8876294430450602,
            0.887489504617968,
            0.887349566190876,
            0.887209627763784,
            0.8870696893366918,
            0.8869297509095998,
            0.8867898124825077,
            0.8867898124825077,
            0.8866498740554156,
            0.8865099356283236,
            0.8863699972012314,
            0.8863699972012314,
            0.8862300587741394,
            0.8862300587741394,
            0.8860901203470473,
            0.8859501819199552,
            0.8858102434928632,
            0.885670305065771,
            0.885670305065771,
            0.885530366638679,
            0.8853904282115869,
            0.8852504897844948,
            0.8851105513574028,
            0.8851105513574028,
            0.8849706129303107,
            0.8848306745032186,
            0.8846907360761265,
            0.8845507976490344,
            0.8844108592219423,
            0.8842709207948503,
            0.8841309823677582,
            0.8841309823677582,
            0.8841309823677582,
            0.8841309823677582,
            0.8839910439406661,
            0.883851105513574,
            0.883851105513574,
            0.8837111670864819,
            0.8835712286593899,
            0.8834312902322978,
            0.8834312902322978,
            0.8834312902322978,
            0.8834312902322978,
            0.8832913518052057,
            0.8832913518052057,
            0.8831514133781136,
            0.8830114749510215,
            0.8830114749510215,
            0.8828715365239295,
            0.8828715365239295,
            0.8828715365239295,
            0.8828715365239295,
            0.8827315980968374,
            0.8825916596697453,
            0.8824517212426533,
            0.8823117828155611,
            0.8821718443884691,
            0.8821718443884691,
            0.882031905961377,
            0.8818919675342849,
            0.8818919675342849,
            0.8817520291071929,
            0.8816120906801007,
            0.8816120906801007,
            0.8814721522530087,
            0.8813322138259166,
            0.8811922753988245,
            0.8811922753988245,
            0.8810523369717325,
            0.8809123985446403,
            0.8807724601175483,
            0.8806325216904562,
            0.8806325216904562,
            0.8804925832633641,
            0.8803526448362721,
            0.8802127064091799,
            0.8800727679820879,
            0.8800727679820879,
            0.8800727679820879,
            0.8799328295549959,
            0.8799328295549959,
            0.8797928911279037,
            0.8797928911279037,
            0.8796529527008117,
            0.8795130142737195,
            0.8793730758466275,
            0.8793730758466275,
            0.8793730758466275,
            0.8793730758466275,
            0.8792331374195355,
            0.8792331374195355,
            0.8792331374195355,
            0.8790931989924433,
            0.8789532605653513,
            0.8788133221382591,
            0.8786733837111671,
            0.8786733837111671,
            0.8786733837111671,
            0.878533445284075,
            0.8783935068569829,
            0.8782535684298909,
            0.8781136300027987,
            0.8779736915757067,
            0.8778337531486146,
            0.8778337531486146,
            0.8776938147215225,
            0.8775538762944305,
            0.8775538762944305,
            0.8775538762944305,
            0.8774139378673383,
            0.8772739994402463,
            0.8771340610131542,
            0.8771340610131542,
            0.8769941225860621,
            0.8768541841589701,
            0.876714245731878,
            0.876714245731878,
            0.876714245731878,
            0.8765743073047859,
            0.8764343688776938,
            0.8762944304506017,
            0.8762944304506017,
            0.8761544920235097,
            0.8760145535964176,
            0.8758746151693255,
            0.8757346767422334,
            0.8755947383151413,
            0.8755947383151413,
            0.8755947383151413,
            0.8754547998880493,
            0.8753148614609572,
            0.8751749230338651,
            0.875034984606773,
            0.874895046179681,
            0.8747551077525889,
            0.8746151693254968,
            0.8744752308984047,
            0.8743352924713126,
            0.8741953540442206,
            0.8740554156171285,
            0.8739154771900364,
            0.8739154771900364,
            0.8737755387629443,
            0.8736356003358522,
            0.8734956619087602,
            0.873355723481668,
            0.873215785054576,
            0.8730758466274839,
            0.8729359082003918,
            0.8729359082003918,
            0.8727959697732998,
            0.8726560313462076,
            0.8725160929191156,
            0.8723761544920235,
            0.8722362160649314,
            0.8720962776378394,
            0.8719563392107472,
            0.8719563392107472,
            0.8718164007836552,
            0.8716764623565632,
            0.871536523929471,
            0.871396585502379,
            0.8712566470752868,
            0.8712566470752868,
            0.8711167086481948,
            0.8709767702211028,
            0.8708368317940106,
            0.8708368317940106,
            0.8706968933669186,
            0.8705569549398264,
            0.8705569549398264,
            0.8705569549398264,
            0.8705569549398264,
            0.8704170165127344,
            0.8702770780856424,
            0.8702770780856424,
            0.8702770780856424,
            0.8702770780856424,
            0.8701371396585502,
            0.8701371396585502,
            0.8701371396585502,
            0.8699972012314582,
            0.869857262804366,
            0.869857262804366,
            0.869717324377274,
            0.869577385950182,
            0.8694374475230898,
            0.8692975090959978,
            0.8691575706689056,
            0.8690176322418136,
            0.8688776938147216,
            0.8687377553876294,
            0.8687377553876294,
            0.8685978169605374,
            0.8685978169605374,
            0.8684578785334452,
            0.8684578785334452,
            0.8684578785334452,
            0.8683179401063532,
            0.8681780016792612,
            0.868038063252169,
            0.868038063252169,
            0.868038063252169,
            0.868038063252169,
            0.867898124825077,
            0.867898124825077,
            0.8677581863979849,
            0.8676182479708928,
            0.8674783095438007,
            0.8673383711167086,
            0.8671984326896166,
            0.8670584942625245,
            0.8670584942625245,
            0.8669185558354324,
            0.8667786174083403,
            0.8666386789812482,
            0.8666386789812482,
            0.8664987405541562,
            0.8663588021270641,
            0.866218863699972,
            0.8660789252728799,
            0.8659389868457879,
            0.8657990484186958,
            0.8656591099916037,
            0.8656591099916037,
            0.8655191715645116,
            0.8653792331374195,
            0.8652392947103275,
            0.8652392947103275,
            0.8652392947103275,
            0.8650993562832354,
            0.8649594178561433,
            0.8649594178561433,
            0.8649594178561433,
            0.8648194794290512,
            0.8648194794290512,
            0.8648194794290512,
            0.8648194794290512,
            0.8648194794290512,
            0.8646795410019591,
            0.8646795410019591,
            0.8646795410019591,
            0.8646795410019591,
            0.8645396025748671,
            0.864399664147775,
            0.864399664147775,
            0.8642597257206829,
            0.8641197872935908,
            0.8639798488664987,
            0.8638399104394067,
            0.8636999720123146,
            0.8636999720123146,
            0.8636999720123146,
            0.8635600335852225,
            0.8635600335852225,
            0.8635600335852225,
            0.8635600335852225,
            0.8635600335852225,
            0.8635600335852225,
            0.8634200951581305,
            0.8634200951581305,
            0.8632801567310383,
            0.8631402183039463,
            0.8630002798768542,
            0.8630002798768542,
            0.8630002798768542,
            0.8630002798768542,
            0.8628603414497621,
            0.8627204030226701,
            0.8625804645955779,
            0.8625804645955779,
            0.8625804645955779,
            0.8624405261684859,
            0.8624405261684859,
            0.8623005877413937,
            0.8621606493143017,
            0.8620207108872097,
            0.8618807724601175,
            0.8617408340330255,
            0.8616008956059333,
            0.8614609571788413,
            0.8614609571788413,
            0.8613210187517493,
            0.8611810803246571,
            0.8610411418975651,
            0.8609012034704729,
            0.8607612650433809,
            0.8607612650433809,
            0.8606213266162889,
            0.8604813881891967,
            0.8603414497621047,
            0.8603414497621047,
            0.8603414497621047,
            0.8602015113350125,
            0.8600615729079205,
            0.8599216344808285,
            0.8599216344808285,
            0.8597816960537363,
            0.8596417576266443,
            0.8596417576266443,
            0.8595018191995522,
            0.8595018191995522,
            0.8593618807724601,
            0.8592219423453681,
            0.8590820039182759,
            0.8589420654911839,
            0.8588021270640918,
            0.8586621886369997,
            0.8586621886369997,
            0.8586621886369997,
            0.8586621886369997,
            0.8585222502099077,
            0.8583823117828155,
            0.8582423733557235,
            0.8581024349286314,
            0.8581024349286314,
            0.8579624965015393,
            0.8578225580744473,
            0.8576826196473551,
            0.8575426812202631,
            0.8575426812202631,
            0.857402742793171,
            0.8572628043660789,
            0.8571228659389869,
            0.8569829275118948,
            0.8568429890848027,
            0.8568429890848027,
            0.8567030506577106,
            0.8565631122306185,
            0.8564231738035264,
            0.8562832353764344,
            0.8561432969493423,
            0.8560033585222502,
            0.8560033585222502,
            0.8558634200951581,
            0.855723481668066,
            0.855583543240974,
            0.855583543240974,
            0.8554436048138819,
            0.8554436048138819,
            0.8553036663867898,
            0.8553036663867898,
            0.8551637279596978,
            0.8550237895326056,
            0.8548838511055136,
            0.8547439126784215,
            0.8546039742513294,
            0.8544640358242374,
            0.8543240973971452,
            0.8541841589700532,
            0.8541841589700532,
            0.8540442205429611,
            0.853904282115869,
            0.853904282115869,
            0.853764343688777,
            0.8536244052616848,
            0.8534844668345928,
            0.8534844668345928,
            0.8533445284075007,
            0.8532045899804086,
            0.8530646515533166,
            0.8529247131262244,
            0.8527847746991324,
            0.8526448362720404,
            0.8525048978449482,
            0.8523649594178562,
            0.852225020990764,
            0.852085082563672,
            0.852085082563672,
            0.85194514413658,
            0.8518052057094878,
            0.8516652672823958,
            0.8516652672823958,
            0.8515253288553036,
            0.8513853904282116,
            0.8512454520011196,
            0.8511055135740274,
            0.8509655751469354,
            0.8508256367198432,
            0.8506856982927512,
            0.8505457598656591,
            0.850405821438567,
            0.850405821438567,
            0.850265883011475,
            0.8501259445843828,
            0.8499860061572908,
            0.8498460677301987,
            0.8497061293031066,
            0.8495661908760146,
            0.8494262524489224,
            0.8492863140218304,
            0.8491463755947383,
            0.8490064371676462,
            0.8488664987405542,
            0.8488664987405542,
            0.848726560313462,
            0.84858662188637,
            0.84858662188637,
            0.84858662188637,
            0.8484466834592779,
            0.8483067450321858,
            0.8481668066050938,
            0.8480268681780017,
            0.8478869297509096,
            0.8478869297509096,
            0.8477469913238175,
            0.8476070528967254,
            0.8474671144696334,
            0.8473271760425413,
            0.8471872376154492,
            0.8470472991883571,
            0.846907360761265,
            0.846767422334173,
            0.8466274839070809,
            0.8464875454799888,
            0.8464875454799888,
            0.8463476070528967,
            0.8462076686258047,
            0.8460677301987126,
            0.8459277917716205,
            0.8457878533445284,
            0.8456479149174363,
            0.8455079764903443,
            0.8453680380632521,
            0.8452280996361601,
            0.845088161209068,
            0.8449482227819759,
            0.8449482227819759,
            0.8449482227819759,
            0.8448082843548839,
            0.8448082843548839,
            0.8446683459277917,
            0.8445284075006997,
            0.8443884690736077,
            0.8442485306465155,
            0.8442485306465155,
            0.8441085922194235,
            0.8439686537923313,
            0.8438287153652393,
            0.8436887769381473,
            0.8435488385110551,
            0.8434089000839631,
            0.8434089000839631,
            0.8432689616568709,
            0.8431290232297789,
            0.8429890848026869,
            0.8429890848026869,
            0.8428491463755947,
            0.8427092079485027,
            0.8425692695214105,
            0.8424293310943185,
            0.8422893926672265,
            0.8421494542401343,
            0.8421494542401343,
            0.8420095158130423,
            0.8420095158130423,
            0.8420095158130423,
            0.8420095158130423,
            0.8418695773859501,
            0.8418695773859501,
            0.8417296389588581,
            0.8415897005317661,
            0.8414497621046739,
            0.8413098236775819,
            0.8411698852504897,
            0.8410299468233977,
            0.8408900083963057,
            0.8408900083963057,
            0.8408900083963057,
            0.8408900083963057,
            0.8407500699692135,
            0.8406101315421215,
            0.8404701931150294,
            0.8403302546879373,
            0.8401903162608453,
            0.8400503778337531,
            0.8399104394066611,
            0.8399104394066611,
            0.839770500979569,
            0.839770500979569,
            0.8396305625524769,
            0.8394906241253848,
            0.8393506856982927,
            0.8392107472712007,
            0.8390708088441086,
            0.8390708088441086,
            0.8389308704170165,
            0.8387909319899244,
            0.8386509935628323,
            0.8386509935628323,
            0.8385110551357403,
            0.8383711167086482,
            0.8382311782815561,
            0.838091239854464,
            0.837951301427372,
            0.837951301427372,
            0.837951301427372,
            0.8378113630002799,
            0.8376714245731878,
            0.8376714245731878,
            0.8376714245731878,
            0.8376714245731878,
            0.8375314861460957,
            0.8373915477190036,
            0.8372516092919116,
            0.8371116708648195,
            0.8369717324377274,
            0.8368317940106353,
            0.8368317940106353,
            0.8366918555835432,
            0.8365519171564512,
            0.8364119787293591,
            0.836272040302267,
            0.836132101875175,
            0.8359921634480828,
            0.8358522250209908,
[truncated: 793,693 more chars]
