# Supplementary material for: DeepFRET, a software for rapid and automated single-molecule FRET data classification using deep learning
Source: eLife. 2020 Nov 3;9:e60404. doi: 10.7554/eLife.60404 (PMC7609065; doi:10.7554/eLife.60404)
Supplement: Figure 4—source data 1. [file elife-60404-fig4-data1.zip]

Archive with 7,958 entries (7,940 files):
- Figure 4-source data 1/
- __MACOSX/._Figure 4-source data 1
- Figure 4-source data 1/.DS_Store
- __MACOSX/Figure 4-source data 1/._.DS_Store
- Figure 4-source data 1/Fig_S4a/
- __MACOSX/Figure 4-source data 1/._Fig_S4a
- Figure 4-source data 1/Fig_4_traces/
- __MACOSX/Figure 4-source data 1/._Fig_4_traces
- Figure 4-source data 1/Fig_S2c.json
- __MACOSX/Figure 4-source data 1/._Fig_S2c.json
- Figure 4-source data 1/Fig_S2ab.json
- __MACOSX/Figure 4-source data 1/._Fig_S2ab.json
- Figure 4-source data 1/Fig_S4b/
- __MACOSX/Figure 4-source data 1/._Fig_S4b
- Figure 4-source data 1/Fig_S3/
- __MACOSX/Figure 4-source data 1/._Fig_S3
- Figure 4-source data 1/Fig_S4a/Traces/
- __MACOSX/Figure 4-source data 1/Fig_S4a/._Traces
- Figure 4-source data 1/Fig_S4a/.DS_Store
- __MACOSX/Figure 4-source data 1/Fig_S4a/._.DS_Store
- Figure 4-source data 1/Fig_S4a/SPARTAN_traces_n221.txt
- __MACOSX/Figure 4-source data 1/Fig_S4a/._SPARTAN_traces_n221.txt
- Figure 4-source data 1/Fig_S4a/DeepFRET_E_Histogram_n123.txt
- __MACOSX/Figure 4-source data 1/Fig_S4a/._DeepFRET_E_Histogram_n123.txt
- Figure 4-source data 1/Fig_S4a/iSMS_E_Histogram_n196.txt
- __MACOSX/Figure 4-source data 1/Fig_S4a/._iSMS_E_Histogram_n196.txt
- Figure 4-source data 1/Fig_4_traces/.DS_Store
- __MACOSX/Figure 4-source data 1/Fig_4_traces/._.DS_Store
- Figure 4-source data 1/Fig_4_traces/Fig_4_experimental_manual.npz
- __MACOSX/Figure 4-source data 1/Fig_4_traces/._Fig_4_experimental_manual.npz
- Figure 4-source data 1/Fig_4_traces/Fig_4_experimental_raw.npz
- __MACOSX/Figure 4-source data 1/Fig_4_traces/._Fig_4_experimental_raw.npz
- Figure 4-source data 1/Fig_S4b/Traces/
- __MACOSX/Figure 4-source data 1/Fig_S4b/._Traces
- Figure 4-source data 1/Fig_S4b/iSMS_E_hist_bincounts_binwidth0.0119_n319.txt
- __MACOSX/Figure 4-source data 1/Fig_S4b/._iSMS_E_hist_bincounts_binwidth0.0119_n319.txt
- Figure 4-source data 1/Fig_S4b/.DS_Store
- __MACOSX/Figure 4-source data 1/Fig_S4b/._.DS_Store
- Figure 4-source data 1/Fig_S4b/DeepFRET_E_S_Histogram_n276.txt
- __MACOSX/Figure 4-source data 1/Fig_S4b/._DeepFRET_E_S_Histogram_n276.txt
- Figure 4-source data 1/Fig_S4b/SPARTAN_traces_n335.txt
- __MACOSX/Figure 4-source data 1/Fig_S4b/._SPARTAN_traces_n335.txt
- Figure 4-source data 1/Fig_S3/_E_values_SPARTAN.txt
- __MACOSX/Figure 4-source data 1/Fig_S3/.__E_values_SPARTAN.txt
- Figure 4-source data 1/Fig_S3/Traces/
- __MACOSX/Figure 4-source data 1/Fig_S3/._Traces
- Figure 4-source data 1/Fig_S3/.DS_Store
- __MACOSX/Figure 4-source data 1/Fig_S3/._.DS_Store
- Figure 4-source data 1/Fig_S3/_E_S_Histogram_HAMMY.txt
- __MACOSX/Figure 4-source data 1/Fig_S3/.__E_S_Histogram_HAMMY.txt
- Figure 4-source data 1/Fig_S3/_E_S_Histogram_iSMS.txt
- __MACOSX/Figure 4-source data 1/Fig_S3/.__E_S_Histogram_iSMS.txt
- Figure 4-source data 1/Fig_S3/_E_S_Histogram_DeepFRET.txt
- __MACOSX/Figure 4-source data 1/Fig_S3/.__E_S_Histogram_DeepFRET.txt
- Figure 4-source data 1/Fig_S3/E_S_Histogram_ground_truth_combined_n2000.txt
- __MACOSX/Figure 4-source data 1/Fig_S3/._E_S_Histogram_ground_truth_combined_n2000.txt
- Figure 4-source data 1/Fig_S3/E_S_Histogram_ground_truth_fret_n200.txt
- __MACOSX/Figure 4-source data 1/Fig_S3/._E_S_Histogram_ground_truth_fret_n200.txt
- Figure 4-source data 1/Fig_S3/_E_S_Histogram_ebFRET.txt
- __MACOSX/Figure 4-source data 1/Fig_S3/.__E_S_Histogram_ebFRET.txt
- Figure 4-source data 1/Fig_S3/E_S_Histogram_ground_truth_junk_n1800.txt
- __MACOSX/Figure 4-source data 1/Fig_S3/._E_S_Histogram_ground_truth_junk_n1800.txt
- Figure 4-source data 1/Fig_S4a/Traces/.DS_Store
- __MACOSX/Figure 4-source data 1/Fig_S4a/Traces/._.DS_Store
- Figure 4-source data 1/Fig_S4a/Traces/traces_all_n294/
- __MACOSX/Figure 4-source data 1/Fig_S4a/Traces/._traces_all_n294
- Figure 4-source data 1/Fig_S4a/Traces/traces_SPARTAN_n221/
- __MACOSX/Figure 4-source data 1/Fig_S4a/Traces/._traces_SPARTAN_n221
- Figure 4-source data 1/Fig_S4a/Traces/traces_iSMS_n196/
- __MACOSX/Figure 4-source data 1/Fig_S4a/Traces/._traces_iSMS_n196
- Figure 4-source data 1/Fig_S4a/Traces/traces_DeepFRET_n123/
- __MACOSX/Figure 4-source data 1/Fig_S4a/Traces/._traces_DeepFRET_n123
- Figure 4-source data 1/Fig_S4b/Traces/.DS_Store
- __MACOSX/Figure 4-source data 1/Fig_S4b/Traces/._.DS_Store
- Figure 4-source data 1/Fig_S4b/Traces/traces_DeepFRET_n276/
- __MACOSX/Figure 4-source data 1/Fig_S4b/Traces/._traces_DeepFRET_n276
- Figure 4-source data 1/Fig_S4b/Traces/traces_iSMS_n319/
- __MACOSX/Figure 4-source data 1/Fig_S4b/Traces/._traces_iSMS_n319
- Figure 4-source data 1/Fig_S4b/Traces/traces_SPARTAN_n335/
- __MACOSX/Figure 4-source data 1/Fig_S4b/Traces/._traces_SPARTAN_n335
- Figure 4-source data 1/Fig_S4b/Traces/traces_all_n719/
- __MACOSX/Figure 4-source data 1/Fig_S4b/Traces/._traces_all_n719
- Figure 4-source data 1/Fig_S3/Traces/.DS_Store
- __MACOSX/Figure 4-source data 1/Fig_S3/Traces/._.DS_Store
- Figure 4-source data 1/Fig_S3/Traces/junk_n1800/
- __MACOSX/Figure 4-source data 1/Fig_S3/Traces/._junk_n1800
- Figure 4-source data 1/Fig_S3/Traces/fret_n200/
- __MACOSX/Figure 4-source data 1/Fig_S3/Traces/._fret_n200
- Figure 4-source data 1/Fig_S4a/Traces/traces_all_n294/Traces_Fig2d_4mMAc_mov4_combined_tif_pair64.txt
- __MACOSX/Figure 4-source data 1/Fig_S4a/Traces/traces_all_n294/._Traces_Fig2d_4mMAc_mov4_combined_tif_pair64.txt
- Figure 4-source data 1/Fig_S4a/Traces/traces_all_n294/Traces_Fig2d_4mMAc_mov4_combined_tif_pair58.txt
- __MACOSX/Figure 4-source data 1/Fig_S4a/Traces/traces_all_n294/._Traces_Fig2d_4mMAc_mov4_combined_tif_pair58.txt
- Figure 4-source data 1/Fig_S4a/Traces/traces_all_n294/Traces_Fig2d_4mMAc_mov2_combined_tif_pair4.txt
- __MACOSX/Figure 4-source data 1/Fig_S4a/Traces/traces_all_n294/._Traces_Fig2d_4mMAc_mov2_combined_tif_pair4.txt
- Figure 4-source data 1/Fig_S4a/Traces/traces_all_n294/Traces_Fig2d_4mMAc_mov1_combined_tif_pair1.txt
- __MACOSX/Figure 4-source data 1/Fig_S4a/Traces/traces_all_n294/._Traces_Fig2d_4mMAc_mov1_combined_tif_pair1.txt
- Figure 4-source data 1/Fig_S4a/Traces/traces_all_n294/Traces_Fig2d_4mMAc_mov1_combined_tif_pair19.txt
- __MACOSX/Figure 4-source data 1/Fig_S4a/Traces/traces_all_n294/._Traces_Fig2d_4mMAc_mov1_combined_tif_pair19.txt
- Figure 4-source data 1/Fig_S4a/Traces/traces_all_n294/Traces_Fig2d_4mMAc_mov1_combined_tif_pair25.txt
- __MACOSX/Figure 4-source data 1/Fig_S4a/Traces/traces_all_n294/._Traces_Fig2d_4mMAc_mov1_combined_tif_pair25.txt
- Figure 4-source data 1/Fig_S4a/Traces/traces_all_n294/Traces_Fig2d_4mMAc_mov1_combined_tif_pair31.txt
- __MACOSX/Figure 4-source data 1/Fig_S4a/Traces/traces_all_n294/._Traces_Fig2d_4mMAc_mov1_combined_tif_pair31.txt
- Figure 4-source data 1/Fig_S4a/Traces/traces_all_n294/Traces_Fig2d_4mMAc_mov2_combined_tif_pair57.txt
- __MACOSX/Figure 4-source data 1/Fig_S4a/Traces/traces_all_n294/._Traces_Fig2d_4mMAc_mov2_combined_tif_pair57.txt
- Figure 4-source data 1/Fig_S4a/Traces/traces_all_n294/Traces_Fig2d_4mMAc_mov2_combined_tif_pair43.txt
- __MACOSX/Figure 4-source data 1/Fig_S4a/Traces/traces_all_n294/._Traces_Fig2d_4mMAc_mov2_combined_tif_pair43.txt
- Figure 4-source data 1/Fig_S4a/Traces/traces_all_n294/Traces_Fig2d_4mMAc_mov3_combined_tif_pair11.txt
- __MACOSX/Figure 4-source data 1/Fig_S4a/Traces/traces_all_n294/._Traces_Fig2d_4mMAc_mov3_combined_tif_pair11.txt
- Figure 4-source data 1/Fig_S4a/Traces/traces_all_n294/Traces_Fig2d_4mMAc_mov2_combined_tif_pair80.txt
- __MACOSX/Figure 4-source data 1/Fig_S4a/Traces/traces_all_n294/._Traces_Fig2d_4mMAc_mov2_combined_tif_pair80.txt
- Figure 4-source data 1/Fig_S4a/Traces/traces_all_n294/Traces_Fig2d_4mMAc_mov3_combined_tif_pair39.txt
- __MACOSX/Figure 4-source data 1/Fig_S4a/Traces/traces_all_n294/._Traces_Fig2d_4mMAc_mov3_combined_tif_pair39.txt
- Figure 4-source data 1/Fig_S4a/Traces/traces_all_n294/Traces_Fig2d_4mMAc_mov3_combined_tif_pair38.txt
- __MACOSX/Figure 4-source data 1/Fig_S4a/Traces/traces_all_n294/._Traces_Fig2d_4mMAc_mov3_combined_tif_pair38.txt
- Figure 4-source data 1/Fig_S4a/Traces/traces_all_n294/Traces_Fig2d_4mMAc_mov2_combined_tif_pair81.txt
- __MACOSX/Figure 4-source data 1/Fig_S4a/Traces/traces_all_n294/._Traces_Fig2d_4mMAc_mov2_combined_tif_pair81.txt
- Figure 4-source data 1/Fig_S4a/Traces/traces_all_n294/Traces_Fig2d_4mMAc_mov3_combined_tif_pair10.txt
- __MACOSX/Figure 4-source data 1/Fig_S4a/Traces/traces_all_n294/._Traces_Fig2d_4mMAc_mov3_combined_tif_pair10.txt
- Figure 4-source data 1/Fig_S4a/Traces/traces_all_n294/Traces_Fig2d_4mMAc_mov2_combined_tif_pair42.txt
- __MACOSX/Figure 4-source data 1/Fig_S4a/Traces/traces_all_n294/._Traces_Fig2d_4mMAc_mov2_combined_tif_pair42.txt
- Figure 4-source data 1/Fig_S4a/Traces/traces_all_n294/Traces_Fig2d_4mMAc_mov2_combined_tif_pair56.txt
- __MACOSX/Figure 4-source data 1/Fig_S4a/Traces/traces_all_n294/._Traces_Fig2d_4mMAc_mov2_combined_tif_pair56.txt
- Figure 4-source data 1/Fig_S4a/Traces/traces_all_n294/Traces_Fig2d_4mMAc_mov1_combined_tif_pair30.txt
- __MACOSX/Figure 4-source data 1/Fig_S4a/Traces/traces_all_n294/._Traces_Fig2d_4mMAc_mov1_combined_tif_pair30.txt
- Figure 4-source data 1/Fig_S4a/Traces/traces_all_n294/Traces_Fig2d_4mMAc_mov1_combined_tif_pair24.txt
- __MACOSX/Figure 4-source data 1/Fig_S4a/Traces/traces_all_n294/._Traces_Fig2d_4mMAc_mov1_combined_tif_pair24.txt
- Figure 4-source data 1/Fig_S4a/Traces/traces_all_n294/Traces_Fig2d_4mMAc_mov1_combined_tif_pair18.txt
- __MACOSX/Figure 4-source data 1/Fig_S4a/Traces/traces_all_n294/._Traces_Fig2d_4mMAc_mov1_combined_tif_pair18.txt
- Figure 4-source data 1/Fig_S4a/Traces/traces_all_n294/Traces_Fig2d_4mMAc_mov2_combined_tif_pair5.txt
- __MACOSX/Figure 4-source data 1/Fig_S4a/Traces/traces_all_n294/._Traces_Fig2d_4mMAc_mov2_combined_tif_pair5.txt
- Figure 4-source data 1/Fig_S4a/Traces/traces_all_n294/Traces_Fig2d_4mMAc_mov4_combined_tif_pair59.txt
- __MACOSX/Figure 4-source data 1/Fig_S4a/Traces/traces_all_n294/._Traces_Fig2d_4mMAc_mov4_combined_tif_pair59.txt
- Figure 4-source data 1/Fig_S4a/Traces/traces_all_n294/Traces_Fig2d_4mMAc_mov4_combined_tif_pair65.txt
- __MACOSX/Figure 4-source data 1/Fig_S4a/Traces/traces_all_n294/._Traces_Fig2d_4mMAc_mov4_combined_tif_pair65.txt
- Figure 4-source data 1/Fig_S4a/Traces/traces_all_n294/Traces_Fig2d_4mMAc_mov2_combined_tif_pair7.txt
- __MACOSX/Figure 4-source data 1/Fig_S4a/Traces/traces_all_n294/._Traces_Fig2d_4mMAc_mov2_combined_tif_pair7.txt
- Figure 4-source data 1/Fig_S4a/Traces/traces_all_n294/Traces_Fig2d_4mMAc_mov1_combined_tif_pair2.txt
- __MACOSX/Figure 4-source data 1/Fig_S4a/Traces/traces_all_n294/._Traces_Fig2d_4mMAc_mov1_combined_tif_pair2.txt
- Figure 4-source data 1/Fig_S4a/Traces/traces_all_n294/Traces_Fig2d_4mMAc_mov1_combined_tif_pair32.txt
- __MACOSX/Figure 4-source data 1/Fig_S4a/Traces/traces_all_n294/._Traces_Fig2d_4mMAc_mov1_combined_tif_pair32.txt
- Figure 4-source data 1/Fig_S4a/Traces/traces_all_n294/Traces_Fig2d_4mMAc_mov1_combined_tif_pair26.txt
- __MACOSX/Figure 4-source data 1/Fig_S4a/Traces/traces_all_n294/._Traces_Fig2d_4mMAc_mov1_combined_tif_pair26.txt
- Figure 4-source data 1/Fig_S4a/Traces/traces_all_n294/Traces_Fig2d_4mMAc_mov2_combined_tif_pair40.txt
- __MACOSX/Figure 4-source data 1/Fig_S4a/Traces/traces_all_n294/._Traces_Fig2d_4mMAc_mov2_combined_tif_pair40.txt
- Figure 4-source data 1/Fig_S4a/Traces/traces_all_n294/Traces_Fig2d_4mMAc_mov2_combined_tif_pair54.txt
- __MACOSX/Figure 4-source data 1/Fig_S4a/Traces/traces_all_n294/._Traces_Fig2d_4mMAc_mov2_combined_tif_pair54.txt
- Figure 4-source data 1/Fig_S4a/Traces/traces_all_n294/Traces_Fig2d_4mMAc_mov2_combined_tif_pair68.txt
- __MACOSX/Figure 4-source data 1/Fig_S4a/Traces/traces_all_n294/._Traces_Fig2d_4mMAc_mov2_combined_tif_pair68.txt
- Figure 4-source data 1/Fig_S4a/Traces/traces_all_n294/Traces_Fig2d_4mMAc_mov3_combined_tif_pair12.txt
- __MACOSX/Figure 4-source data 1/Fig_S4a/Traces/traces_all_n294/._Traces_Fig2d_4mMAc_mov3_combined_tif_pair12.txt
- Figure 4-source data 1/Fig_S4a/Traces/traces_all_n294/Traces_Fig2d_4mMAc_mov3_combined_tif_pair13.txt
- __MACOSX/Figure 4-source data 1/Fig_S4a/Traces/traces_all_n294/._Traces_Fig2d_4mMAc_mov3_combined_tif_pair13.txt
- Figure 4-source data 1/Fig_S4a/Traces/traces_all_n294/Traces_Fig2d_4mMAc_mov2_combined_tif_pair69.txt
- __MACOSX/Figure 4-source data 1/Fig_S4a/Traces/traces_all_n294/._Traces_Fig2d_4mMAc_mov2_combined_tif_pair69.txt
- Figure 4-source data 1/Fig_S4a/Traces/traces_all_n294/Traces_Fig2d_4mMAc_mov2_combined_tif_pair55.txt
- __MACOSX/Figure 4-source data 1/Fig_S4a/Traces/traces_all_n294/._Traces_Fig2d_4mMAc_mov2_combined_tif_pair55.txt
- Figure 4-source data 1/Fig_S4a/Traces/traces_all_n294/Traces_Fig2d_4mMAc_mov2_combined_tif_pair41.txt
- __MACOSX/Figure 4-source data 1/Fig_S4a/Traces/traces_all_n294/._Traces_Fig2d_4mMAc_mov2_combined_tif_pair41.txt
- Figure 4-source data 1/Fig_S4a/Traces/traces_all_n294/Traces_Fig2d_4mMAc_mov1_combined_tif_pair27.txt
- __MACOSX/Figure 4-source data 1/Fig_S4a/Traces/traces_all_n294/._Traces_Fig2d_4mMAc_mov1_combined_tif_pair27.txt
- Figure 4-source data 1/Fig_S4a/Traces/traces_all_n294/Traces_Fig2d_4mMAc_mov1_combined_tif_pair33.txt
- __MACOSX/Figure 4-source data 1/Fig_S4a/Traces/traces_all_n294/._Traces_Fig2d_4mMAc_mov1_combined_tif_pair33.txt
- Figure 4-source data 1/Fig_S4a/Traces/traces_all_n294/Traces_Fig2d_4mMAc_mov1_combined_tif_pair3.txt
- __MACOSX/Figure 4-source data 1/Fig_S4a/Traces/traces_all_n294/._Traces_Fig2d_4mMAc_mov1_combined_tif_pair3.txt
- Figure 4-source data 1/Fig_S4a/Traces/traces_all_n294/Traces_Fig2d_4mMAc_mov2_combined_tif_pair6.txt
- __MACOSX/Figure 4-source data 1/Fig_S4a/Traces/traces_all_n294/._Traces_Fig2d_4mMAc_mov2_combined_tif_pair6.txt
- Figure 4-source data 1/Fig_S4a/Traces/traces_all_n294/Traces_Fig2d_4mMAc_mov4_combined_tif_pair62.txt
- __MACOSX/Figure 4-source data 1/Fig_S4a/Traces/traces_all_n294/._Traces_Fig2d_4mMAc_mov4_combined_tif_pair62.txt
- Figure 4-source data 1/Fig_S4a/Traces/traces_all_n294/Traces_Fig2d_4mMAc_mov2_combined_tif_pair2.txt
- __MACOSX/Figure 4-source data 1/Fig_S4a/Traces/traces_all_n294/._Traces_Fig2d_4mMAc_mov2_combined_tif_pair2.txt
- Figure 4-source data 1/Fig_S4a/Traces/traces_all_n294/Traces_Fig2d_4mMAc_mov1_combined_tif_pair7.txt
- __MACOSX/Figure 4-source data 1/Fig_S4a/Traces/traces_all_n294/._Traces_Fig2d_4mMAc_mov1_combined_tif_pair7.txt
- Figure 4-source data 1/Fig_S4a/Traces/traces_all_n294/Traces_Fig2d_4mMAc_mov1_combined_tif_pair37.txt
- __MACOSX/Figure 4-source data 1/Fig_S4a/Traces/traces_all_n294/._Traces_Fig2d_4mMAc_mov1_combined_tif_pair37.txt
- Figure 4-source data 1/Fig_S4a/Traces/traces_all_n294/Traces_Fig2d_4mMAc_mov1_combined_tif_pair23.txt
- __MACOSX/Figure 4-source data 1/Fig_S4a/Traces/traces_all_n294/._Traces_Fig2d_4mMAc_mov1_combined_tif_pair23.txt
- Figure 4-source data 1/Fig_S4a/Traces/traces_all_n294/Traces_Fig2d_4mMAc_mov2_combined_tif_pair79.txt
- __MACOSX/Figure 4-source data 1/Fig_S4a/Traces/traces_all_n294/._Traces_Fig2d_4mMAc_mov2_combined_tif_pair79.txt
- Figure 4-source data 1/Fig_S4a/Traces/traces_all_n294/Traces_Fig2d_4mMAc_mov2_combined_tif_pair45.txt
- __MACOSX/Figure 4-source data 1/Fig_S4a/Traces/traces_all_n294/._Traces_Fig2d_4mMAc_mov2_combined_tif_pair45.txt
- Figure 4-source data 1/Fig_S4a/Traces/traces_all_n294/Traces_Fig2d_4mMAc_mov2_combined_tif_pair51.txt
- __MACOSX/Figure 4-source data 1/Fig_S4a/Traces/traces_all_n294/._Traces_Fig2d_4mMAc_mov2_combined_tif_pair51.txt
- Figure 4-source data 1/Fig_S4a/Traces/traces_all_n294/Traces_Fig2d_4mMAc_mov3_combined_tif_pair17.txt
- __MACOSX/Figure 4-source data 1/Fig_S4a/Traces/traces_all_n294/._Traces_Fig2d_4mMAc_mov3_combined_tif_pair17.txt
- Figure 4-source data 1/Fig_S4a/Traces/traces_all_n294/Traces_Fig2d_4mMAc_mov3_combined_tif_pair16.txt
- __MACOSX/Figure 4-source data 1/Fig_S4a/Traces/traces_all_n294/._Traces_Fig2d_4mMAc_mov3_combined_tif_pair16.txt
- Figure 4-source data 1/Fig_S4a/Traces/traces_all_n294/Traces_Fig2d_4mMAc_mov2_combined_tif_pair50.txt
- __MACOSX/Figure 4-source data 1/Fig_S4a/Traces/traces_all_n294/._Traces_Fig2d_4mMAc_mov2_combined_tif_pair50.txt
- Figure 4-source data 1/Fig_S4a/Traces/traces_all_n294/Traces_Fig2d_4mMAc_mov2_combined_tif_pair44.txt
- __MACOSX/Figure 4-source data 1/Fig_S4a/Traces/traces_all_n294/._Traces_Fig2d_4mMAc_mov2_combined_tif_pair44.txt
- Figure 4-source data 1/Fig_S4a/Traces/traces_all_n294/Traces_Fig2d_4mMAc_mov2_combined_tif_pair78.txt
- __MACOSX/Figure 4-source data 1/Fig_S4a/Traces/traces_all_n294/._Traces_Fig2d_4mMAc_mov2_combined_tif_pair78.txt
- Figure 4-source data 1/Fig_S4a/Traces/traces_all_n294/Traces_Fig2d_4mMAc_mov1_combined_tif_pair22.txt
- __MACOSX/Figure 4-source data 1/Fig_S4a/Traces/traces_all_n294/._Traces_Fig2d_4mMAc_mov1_combined_tif_pair22.txt
- Figure 4-source data 1/Fig_S4a/Traces/traces_all_n294/Traces_Fig2d_4mMAc_mov1_combined_tif_pair36.txt
- __MACOSX/Figure 4-source data 1/Fig_S4a/Traces/traces_all_n294/._Traces_Fig2d_4mMAc_mov1_combined_tif_pair36.txt
- Figure 4-source data 1/Fig_S4a/Traces/traces_all_n294/Traces_Fig2d_4mMAc_mov1_combined_tif_pair6.txt
- __MACOSX/Figure 4-source data 1/Fig_S4a/Traces/traces_all_n294/._Traces_Fig2d_4mMAc_mov1_combined_tif_pair6.txt
- Figure 4-source data 1/Fig_S4a/Traces/traces_all_n294/Traces_Fig2d_4mMAc_mov2_combined_tif_pair3.txt
- __MACOSX/Figure 4-source data 1/Fig_S4a/Traces/traces_all_n294/._Traces_Fig2d_4mMAc_mov2_combined_tif_pair3.txt
- Figure 4-source data 1/Fig_S4a/Traces/traces_all_n294/Traces_Fig2d_4mMAc_mov4_combined_tif_pair63.txt
- __MACOSX/Figure 4-source data 1/Fig_S4a/Traces/traces_all_n294/._Traces_Fig2d_4mMAc_mov4_combined_tif_pair63.txt
- Figure 4-source data 1/Fig_S4a/Traces/traces_all_n294/Traces_Fig2d_4mMAc_mov4_combined_tif_pair49.txt
- __MACOSX/Figure 4-source data 1/Fig_S4a/Traces/traces_all_n294/._Traces_Fig2d_4mMAc_mov4_combined_tif_pair49.txt
- Figure 4-source data 1/Fig_S4a/Traces/traces_all_n294/Traces_Fig2d_4mMAc_mov4_combined_tif_pair61.txt
- __MACOSX/Figure 4-source data 1/Fig_S4a/Traces/traces_all_n294/._Traces_Fig2d_4mMAc_mov4_combined_tif_pair61.txt
- Figure 4-source data 1/Fig_S4a/Traces/traces_all_n294/Traces_Fig2d_4mMAc_mov2_combined_tif_pair1.txt
- __MACOSX/Figure 4-source data 1/Fig_S4a/Traces/traces_all_n294/._Traces_Fig2d_4mMAc_mov2_combined_tif_pair1.txt
- Figure 4-source data 1/Fig_S4a/Traces/traces_all_n294/Traces_Fig2d_4mMAc_mov1_combined_tif_pair4.txt
- __MACOSX/Figure 4-source data 1/Fig_S4a/Traces/traces_all_n294/._Traces_Fig2d_4mMAc_mov1_combined_tif_pair4.txt
- Figure 4-source data 1/Fig_S4a/Traces/traces_all_n294/Traces_Fig2d_4mMAc_mov1_combined_tif_pair20.txt
- __MACOSX/Figure 4-source data 1/Fig_S4a/Traces/traces_all_n294/._Traces_Fig2d_4mMAc_mov1_combined_tif_pair20.txt
- Figure 4-source data 1/Fig_S4a/Traces/traces_all_n294/Traces_Fig2d_4mMAc_mov1_combined_tif_pair34.txt
- __MACOSX/Figure 4-source data 1/Fig_S4a/Traces/traces_all_n294/._Traces_Fig2d_4mMAc_mov1_combined_tif_pair34.txt
- Figure 4-source data 1/Fig_S4a/Traces/traces_all_n294/Traces_Fig2d_4mMAc_mov2_combined_tif_pair52.txt
- __MACOSX/Figure 4-source data 1/Fig_S4a/Traces/traces_all_n294/._Traces_Fig2d_4mMAc_mov2_combined_tif_pair52.txt
- Figure 4-source data 1/Fig_S4a/Traces/traces_all_n294/Traces_Fig2d_4mMAc_mov2_combined_tif_pair46.txt
- __MACOSX/Figure 4-source data 1/Fig_S4a/Traces/traces_all_n294/._Traces_Fig2d_4mMAc_mov2_combined_tif_pair46.txt
- Figure 4-source data 1/Fig_S4a/Traces/traces_all_n294/Traces_Fig2d_4mMAc_mov3_combined_tif_pair28.txt
- __MACOSX/Figure 4-source data 1/Fig_S4a/Traces/traces_all_n294/._Traces_Fig2d_4mMAc_mov3_combined_tif_pair28.txt
- Figure 4-source data 1/Fig_S4a/Traces/traces_all_n294/Traces_Fig2d_4mMAc_mov3_combined_tif_pair14.txt
- __MACOSX/Figure 4-source data 1/Fig_S4a/Traces/traces_all_n294/._Traces_Fig2d_4mMAc_mov3_combined_tif_pair14.txt
- Figure 4-source data 1/Fig_S4a/Traces/traces_all_n294/Traces_Fig2d_4mMAc_mov3_combined_tif_pair15.txt
- __MACOSX/Figure 4-source data 1/Fig_S4a/Traces/traces_all_n294/._Traces_Fig2d_4mMAc_mov3_combined_tif_pair15.txt
- Figure 4-source data 1/Fig_S4a/Traces/traces_all_n294/Traces_Fig2d_4mMAc_mov3_combined_tif_pair29.txt
- __MACOSX/Figure 4-source data 1/Fig_S4a/Traces/traces_all_n294/._Traces_Fig2d_4mMAc_mov3_combined_tif_pair29.txt
- Figure 4-source data 1/Fig_S4a/Traces/traces_all_n294/Traces_Fig2d_4mMAc_mov2_combined_tif_pair47.txt
- __MACOSX/Figure 4-source data 1/Fig_S4a/Traces/traces_all_n294/._Traces_Fig2d_4mMAc_mov2_combined_tif_pair47.txt
- Figure 4-source data 1/Fig_S4a/Traces/traces_all_n294/Traces_Fig2d_4mMAc_mov2_combined_tif_pair53.txt
- __MACOSX/Figure 4-source data 1/Fig_S4a/Traces/traces_all_n294/._Traces_Fig2d_4mMAc_mov2_combined_tif_pair53.txt
- Figure 4-source data 1/Fig_S4a/Traces/traces_all_n294/Traces_Fig2d_4mMAc_mov1_combined_tif_pair35.txt
- __MACOSX/Figure 4-source data 1/Fig_S4a/Traces/traces_all_n294/._Traces_Fig2d_4mMAc_mov1_combined_tif_pair35.txt
- Figure 4-source data 1/Fig_S4a/Traces/traces_all_n294/Traces_Fig2d_4mMAc_mov1_combined_tif_pair21.txt
- __MACOSX/Figure 4-source data 1/Fig_S4a/Traces/traces_all_n294/._Traces_Fig2d_4mMAc_mov1_combined_tif_pair21.txt
- Figure 4-source data 1/Fig_S4a/Traces/traces_all_n294/Traces_Fig2d_4mMAc_mov1_combined_tif_pair5.txt
- __MACOSX/Figure 4-source data 1/Fig_S4a/Traces/traces_all_n294/._Traces_Fig2d_4mMAc_mov1_combined_tif_pair5.txt
- Figure 4-source data 1/Fig_S4a/Traces/traces_all_n294/Traces_Fig2d_4mMAc_mov4_combined_tif_pair60.txt
- __MACOSX/Figure 4-source data 1/Fig_S4a/Traces/traces_all_n294/._Traces_Fig2d_4mMAc_mov4_combined_tif_pair60.txt
- Figure 4-source data 1/Fig_S4a/Traces/traces_all_n294/Traces_Fig2d_4mMAc_mov4_combined_tif_pair48.txt
- __MACOSX/Figure 4-source data 1/Fig_S4a/Traces/traces_all_n294/._Traces_Fig2d_4mMAc_mov4_combined_tif_pair48.txt
- Figure 4-source data 1/Fig_S4a/Traces/traces_all_n294/Traces_Fig2d_4mMAc_mov4_combined_tif_pair13.txt
- __MACOSX/Figure 4-source data 1/Fig_S4a/Traces/traces_all_n294/._Traces_Fig2d_4mMAc_mov4_combined_tif_pair13.txt
- Figure 4-source data 1/Fig_S4a/Traces/traces_all_n294/Traces_Fig2d_4mMAc_mov4_combined_tif_pair3.txt
- __MACOSX/Figure 4-source data 1/Fig_S4a/Traces/traces_all_n294/._Traces_Fig2d_4mMAc_mov4_combined_tif_pair3.txt
- Figure 4-source data 1/Fig_S4a/Traces/traces_all_n294/Traces_Fig2d_4mMAc_mov1_combined_tif_pair46.txt
- __MACOSX/Figure 4-source data 1/Fig_S4a/Traces/traces_all_n294/._Traces_Fig2d_4mMAc_mov1_combined_tif_pair46.txt
- Figure 4-source data 1/Fig_S4a/Traces/traces_all_n294/Traces_Fig2d_4mMAc_mov1_combined_tif_pair52.txt
- __MACOSX/Figure 4-source data 1/Fig_S4a/Traces/traces_all_n294/._Traces_Fig2d_4mMAc_mov1_combined_tif_pair52.txt
- Figure 4-source data 1/Fig_S4a/Traces/traces_all_n294/Traces_Fig2d_4mMAc_mov2_combined_tif_pair34.txt
- __MACOSX/Figure 4-source data 1/Fig_S4a/Traces/traces_all_n294/._Traces_Fig2d_4mMAc_mov2_combined_tif_pair34.txt
- Figure 4-source data 1/Fig_S4a/Traces/traces_all_n294/Traces_Fig2d_4mMAc_mov2_combined_tif_pair20.txt
- __MACOSX/Figure 4-source data 1/Fig_S4a/Traces/traces_all_n294/._Traces_Fig2d_4mMAc_mov2_combined_tif_pair20.txt
- Figure 4-source data 1/Fig_S4a/Traces/traces_all_n294/Traces_Fig2d_4mMAc_mov3_combined_tif_pair66.txt
- __MACOSX/Figure 4-source data 1/Fig_S4a/Traces/traces_all_n294/._Traces_Fig2d_4mMAc_mov3_combined_tif_pair66.txt
- Figure 4-source data 1/Fig_S4a/Traces/traces_all_n294/Traces_Fig2d_4mMAc_mov3_combined_tif_pair67.txt
- __MACOSX/Figure 4-source data 1/Fig_S4a/Traces/traces_all_n294/._Traces_Fig2d_4mMAc_mov3_combined_tif_pair67.txt
- Figure 4-source data 1/Fig_S4a/Traces/traces_all_n294/Traces_Fig2d_4mMAc_mov2_combined_tif_pair21.txt
- __MACOSX/Figure 4-source data 1/Fig_S4a/Traces/traces_all_n294/._Traces_Fig2d_4mMAc_mov2_combined_tif_pair21.txt
- Figure 4-source data 1/Fig_S4a/Traces/traces_all_n294/Traces_Fig2d_4mMAc_mov2_combined_tif_pair35.txt
- __MACOSX/Figure 4-source data 1/Fig_S4a/Traces/traces_all_n294/._Traces_Fig2d_4mMAc_mov2_combined_tif_pair35.txt
- Figure 4-source data 1/Fig_S4a/Traces/traces_all_n294/Traces_Fig2d_4mMAc_mov1_combined_tif_pair53.txt
- __MACOSX/Figure 4-source data 1/Fig_S4a/Traces/traces_all_n294/._Traces_Fig2d_4mMAc_mov1_combined_tif_pair53.txt
- Figure 4-source data 1/Fig_S4a/Traces/traces_all_n294/Traces_Fig2d_4mMAc_mov1_combined_tif_pair47.txt
- __MACOSX/Figure 4-source data 1/Fig_S4a/Traces/traces_all_n294/._Traces_Fig2d_4mMAc_mov1_combined_tif_pair47.txt
- Figure 4-source data 1/Fig_S4a/Traces/traces_all_n294/Traces_Fig2d_4mMAc_mov4_combined_tif_pair2.txt
- __MACOSX/Figure 4-source data 1/Fig_S4a/Traces/traces_all_n294/._Traces_Fig2d_4mMAc_mov4_combined_tif_pair2.txt
- Figure 4-source data 1/Fig_S4a/Traces/traces_all_n294/Traces_Fig2d_4mMAc_mov4_combined_tif_pair12.txt
- __MACOSX/Figure 4-source data 1/Fig_S4a/Traces/traces_all_n294/._Traces_Fig2d_4mMAc_mov4_combined_tif_pair12.txt
- Figure 4-source data 1/Fig_S4a/Traces/traces_all_n294/Traces_Fig2d_4mMAc_mov3_combined_tif_pair1.txt
- __MACOSX/Figure 4-source data 1/Fig_S4a/Traces/traces_all_n294/._Traces_Fig2d_4mMAc_mov3_combined_tif_pair1.txt
- Figure 4-source data 1/Fig_S4a/Traces/traces_all_n294/Traces_Fig2d_4mMAc_mov3_combined_tif_pair3.txt
- __MACOSX/Figure 4-source data 1/Fig_S4a/Traces/traces_all_n294/._Traces_Fig2d_4mMAc_mov3_combined_tif_pair3.txt
- Figure 4-source data 1/Fig_S4a/Traces/traces_all_n294/Traces_Fig2d_4mMAc_mov4_combined_tif_pair10.txt
- __MACOSX/Figure 4-source data 1/Fig_S4a/Traces/traces_all_n294/._Traces_Fig2d_4mMAc_mov4_combined_tif_pair10.txt
- Figure 4-source data 1/Fig_S4a/Traces/traces_all_n294/Traces_Fig2d_4mMAc_mov4_combined_tif_pair38.txt
- __MACOSX/Figure 4-source data 1/Fig_S4a/Traces/traces_all_n294/._Traces_Fig2d_4mMAc_mov4_combined_tif_pair38.txt
- Figure 4-source data 1/Fig_S4a/Traces/traces_all_n294/Traces_Fig2d_4mMAc_mov1_combined_tif_pair79.txt
- __MACOSX/Figure 4-source data 1/Fig_S4a/Traces/traces_all_n294/._Traces_Fig2d_4mMAc_mov1_combined_tif_pair79.txt
- Figure 4-source data 1/Fig_S4a/Traces/traces_all_n294/Traces_Fig2d_4mMAc_mov1_combined_tif_pair51.txt
- __MACOSX/Figure 4-source data 1/Fig_S4a/Traces/traces_all_n294/._Traces_Fig2d_4mMAc_mov1_combined_tif_pair51.txt
- Figure 4-source data 1/Fig_S4a/Traces/traces_all_n294/Traces_Fig2d_4mMAc_mov1_combined_tif_pair45.txt
- __MACOSX/Figure 4-source data 1/Fig_S4a/Traces/traces_all_n294/._Traces_Fig2d_4mMAc_mov1_combined_tif_pair45.txt
- Figure 4-source data 1/Fig_S4a/Traces/traces_all_n294/Traces_Fig2d_4mMAc_mov2_combined_tif_pair23.txt
- __MACOSX/Figure 4-source data 1/Fig_S4a/Traces/traces_all_n294/._Traces_Fig2d_4mMAc_mov2_combined_tif_pair23.txt
- Figure 4-source data 1/Fig_S4a/Traces/traces_all_n294/Traces_Fig2d_4mMAc_mov2_combined_tif_pair37.txt
- __MACOSX/Figure 4-source data 1/Fig_S4a/Traces/traces_all_n294/._Traces_Fig2d_4mMAc_mov2_combined_tif_pair37.txt
- Figure 4-source data 1/Fig_S4a/Traces/traces_all_n294/Traces_Fig2d_4mMAc_mov3_combined_tif_pair65.txt
- __MACOSX/Figure 4-source data 1/Fig_S4a/Traces/traces_all_n294/._Traces_Fig2d_4mMAc_mov3_combined_tif_pair65.txt
- Figure 4-source data 1/Fig_S4a/Traces/traces_all_n294/Traces_Fig2d_4mMAc_mov3_combined_tif_pair59.txt
- __MACOSX/Figure 4-source data 1/Fig_S4a/Traces/traces_all_n294/._Traces_Fig2d_4mMAc_mov3_combined_tif_pair59.txt
- Figure 4-source data 1/Fig_S4a/Traces/traces_all_n294/Traces_Fig2d_4mMAc_mov3_combined_tif_pair58.txt
- __MACOSX/Figure 4-source data 1/Fig_S4a/Traces/traces_all_n294/._Traces_Fig2d_4mMAc_mov3_combined_tif_pair58.txt
- Figure 4-source data 1/Fig_S4a/Traces/traces_all_n294/Traces_Fig2d_4mMAc_mov3_combined_tif_pair64.txt
- __MACOSX/Figure 4-source data 1/Fig_S4a/Traces/traces_all_n294/._Traces_Fig2d_4mMAc_mov3_combined_tif_pair64.txt
- Figure 4-source data 1/Fig_S4a/Traces/traces_all_n294/Traces_Fig2d_4mMAc_mov2_combined_tif_pair36.txt
- __MACOSX/Figure 4-source data 1/Fig_S4a/Traces/traces_all_n294/._Traces_Fig2d_4mMAc_mov2_combined_tif_pair36.txt
- Figure 4-source data 1/Fig_S4a/Traces/traces_all_n294/Traces_Fig2d_4mMAc_mov2_combined_tif_pair22.txt
- __MACOSX/Figure 4-source data 1/Fig_S4a/Traces/traces_all_n294/._Traces_Fig2d_4mMAc_mov2_combined_tif_pair22.txt
- Figure 4-source data 1/Fig_S4a/Traces/traces_all_n294/Traces_Fig2d_4mMAc_mov1_combined_tif_pair44.txt
- __MACOSX/Figure 4-source data 1/Fig_S4a/Traces/traces_all_n294/._Traces_Fig2d_4mMAc_mov1_combined_tif_pair44.txt
[truncated: 7,658 more entries]
