# Supplementary material for: DeepFRET, a software for rapid and automated single-molecule FRET data classification using deep learning
Source: eLife. 2020 Nov 3;9:e60404. doi: 10.7554/eLife.60404 (PMC7609065; doi:10.7554/eLife.60404)
Supplement: Figure 4—source data 1. [file elife-60404-fig4-data1.zip › Figure 4-source data 1/Fig_S2c.json]

{
    "Confidence": [
        0.8860191106796265,
        0.5582141876220703,
        0.7994627356529236,
        0.6299530267715454,
        0.9058027863502502,
        0.0,
        0.8848209977149963,
        0.0,
        0.49777132272720337,
        0.8943881988525391,
        0.8985632061958313,
        0.8852351307868958,
        0.8004928827285767,
        0.9180606007575989,
        0.45740506052970886,
        0.12393058836460114,
        0.8949216604232788,
        0.034467026591300964,
        0.1862715780735016,
        0.1429615318775177,
        0.8653602004051208,
        0.764441967010498,
        0.7614766955375671,
        0.9093118906021118,
        0.27238714694976807,
        0.8158374428749084,
        0.7549550533294678,
        0.638523280620575,
        0.05064466968178749,
        0.8887242078781128,
        0.7068060636520386,
        0.8227377533912659,
        0.9007298946380615,
        0.06566261500120163,
        0.044214487075805664,
        0.8606372475624084,
        0.8101149201393127,
        0.8025187253952026,
        0.8862717747688293,
        0.2996205687522888,
        0.5260592699050903,
        0.04831155017018318,
        0.04228878393769264,
        0.9031572341918945,
        0.03501824662089348,
        0.07764041423797607,
        0.7590312957763672,
        0.044327810406684875,
        0.7020729780197144,
        0.8914055824279785,
        0.2730136513710022,
        0.06838572025299072,
        0.2943231761455536,
        0.4849606156349182,
        0.8933467268943787,
        0.8632002472877502,
        0.8840703368186951,
        0.047702621668577194,
        0.7390085458755493,
        0.04448430985212326,
        0.0425870455801487,
        0.15166917443275452,
        0.8589500188827515,
        0.2538215219974518,
        0.8459385633468628,
        0.7483876347541809,
        0.29467442631721497,
        0.0,
        0.892436146736145,
        0.7904279828071594,
        0.09084077179431915,
        0.8759604692459106,
        0.692888617515564,
        0.8999601602554321,
        0.7656452655792236,
        0.1289612203836441,
        0.6278948187828064,
        0.0972970724105835,
        0.09592778980731964,
        0.3055111765861511,
        0.908683180809021,
        0.0,
        0.04203919693827629,
        0.8765838742256165,
        0.0,
        0.6897447109222412,
        0.7962129712104797,
        0.07565313577651978,
        0.5676748752593994,
        0.91643887758255,
        0.8547312617301941,
        0.8581161499023438,
        0.8313238024711609,
        0.3904357850551605,
        0.7561925053596497,
        0.8956975936889648,
        0.7772513031959534,
        0.5642623901367188,
        0.8024885058403015,
        0.8993924856185913,
        0.5994280576705933,
        0.11218823492527008,
        0.811648428440094,
        0.7524372935295105,
        0.1488269567489624,
        0.5300953388214111,
        0.7795736789703369,
        0.6546688675880432,
        0.8881562352180481,
        0.28780046105384827,
        0.6311387419700623,
        0.04043988138437271,
        0.8834196329116821,
        0.8888617157936096,
        0.8863643407821655,
        0.6864160895347595,
        0.777220606803894,
        0.8583545684814453,
        0.864430844783783,
        0.19241639971733093,
        0.23369906842708588,
        0.0429198294878006,
        0.8310030698776245,
        0.25198957324028015,
        0.0,
        0.8741278648376465,
        0.3495759963989258,
        0.8850188851356506,
        0.05175276845693588,
        0.802506148815155,
        0.8627521395683289,
        0.873245358467102,
        0.749340832233429,
        0.8896914720535278,
        0.11332467943429947,
        0.15464413166046143,
        0.8896408081054688,
        0.8290767073631287,
        0.8246010541915894,
        0.7363219261169434,
        0.08880689740180969,
        0.0,
        0.8421033620834351,
        0.09463777393102646,
        0.8329243659973145,
        0.8754740357398987,
        0.8732725381851196,
        0.686518132686615,
        0.6055796146392822,
        0.7892438769340515,
        0.8464006781578064,
        0.8287460207939148,
        0.0476466566324234,
        0.8441195487976074,
        0.76640784740448,
        0.9047946929931641,
        0.7183142304420471,
        0.09651684761047363,
        0.8745747804641724,
        0.09412089735269547,
        0.8738502264022827,
        0.557357668876648,
        0.513047993183136,
        0.32330408692359924,
        0.056402821093797684,
        0.7954239249229431,
        0.8469278216362,
        0.8490512371063232,
        0.8766458034515381,
        0.3723127841949463,
        0.8368220329284668,
        0.9164549708366394,
        0.9007168412208557,
        0.30122110247612,
        0.7218047976493835,
        0.3740471303462982,
        0.49040231108665466,
        0.7634913325309753,
        0.14294815063476562,
        0.8633393049240112,
        0.5684155821800232,
        0.044885650277137756,
        0.8754584789276123,
        0.03999830782413483,
        0.866905152797699,
        0.7651205658912659,
        0.9164904356002808,
        0.867470383644104,
        0.04316973686218262,
        0.8080219626426697,
        0.516800045967102,
        0.2713058590888977,
        0.04377538710832596,
        0.8452543020248413,
        0.042975202202796936,
        0.8615452647209167,
        0.8398947715759277,
        0.4923672080039978,
        0.8534670472145081,
        0.18852978944778442,
        0.8821403384208679,
        0.05312380939722061,
        0.8373983502388,
        0.8505719900131226,
        0.8157466650009155,
        0.7683149576187134,
        0.03994984179735184,
        0.6078746914863586,
        0.8586862683296204,
        0.8900004029273987,
        0.6809771060943604,
        0.0,
        0.8406730890274048,
        0.8231984376907349
    ],
    "Trace median FRET": [
        0.35666052793124614,
        0.8245154771746119,
        0.5941708710336489,
        0.47558062115693417,
        0.6859822337119441,
        0.8214622269055305,
        0.37907815631262526,
        0.9584809373856792,
        0.17900854098793695,
        0.8603104908264074,
        0.5206820867803478,
        0.8194741366010623,
        0.5281335952848722,
        0.35575494396993834,
        0.6425332717578404,
        0.5197011056883668,
        0.5963219734937075,
        0.9148376080537868,
        0.6995556025817374,
        0.8276783878264445,
        0.5881204535729568,
        0.638788720737763,
        0.4910892917602881,
        0.7582225761009371,
        0.09543953080760416,
        0.7038561354759221,
        0.9284849402149236,
        0.34937656766876296,
        0.8426313475909256,
        0.718486018602158,
        0.5438698996981206,
        0.5366551911578185,
        0.7853654332337394,
        0.8731155598350172,
        0.6979258755525332,
        0.8768499027846962,
        0.15562037976518336,
        0.9124558854058543,
        0.6118680994054873,
        0.28548318028262837,
        0.8244410133241836,
        0.8994082840236687,
        0.8621281255703596,
        0.501927130382415,
        0.7345228891999749,
        0.9505659758298245,
        0.6196030230916081,
        0.042250471683523555,
        0.4651773981603154,
        0.5995183946488294,
        0.646544688692905,
        0.3322966879178977,
        0.22085710106771975,
        0.2436487043674078,
        0.6006122338408192,
        0.8626332108705281,
        0.7204638939670932,
        0.6140769848678925,
        0.6394320782192636,
        0.800982800982801,
        0.7406407371691847,
        0.6837444034247113,
        0.6581925204242147,
        0.6845746676113866,
        0.5908879402779744,
        0.4780067147263834,
        0.915716363977662,
        0.7464643470107886,
        0.7148965568750467,
        0.43857965451055664,
        0.4159918783689058,
        0.8715906724963565,
        0.664832361516035,
        0.31128139885795436,
        0.5814116738619213,
        0.2566549140590568,
        0.10437139952558455,
        0.5765114214222294,
        0.6622884704471755,
        0.6161952052486126,
        0.6898521610847798,
        0.0992886101124455,
        1.0291186824989558,
        0.029984476701435225,
        0.7259680595055786,
        0.38920693226001835,
        0.8491897177982677,
        0.6604904316609247,
        0.8971220887108737,
        0.3865536433711371,
        0.8336240281431992,
        0.4603453012404641,
        0.840304075850655,
        0.5321264013351231,
        0.4656399006748625,
        0.8578821795726466,
        0.6673211573370874,
        0.8036122665802315,
        0.312797490263955,
        0.7789435252973617,
        0.7576131523426615,
        0.5655735272295593,
        0.4893869674929494,
        0.501017974521552,
        0.9363180043603915,
        0.2689310365767261,
        0.7373504943484968,
        0.5889926592105769,
        0.6595600676818951,
        0.5726853366116644,
        0.8142246285415449,
        0.9036040882194728,
        0.912961324116817,
        0.7505968351889802,
        0.44337089922114703,
        0.44746273953158267,
        0.9519466961434537,
        0.5033672172808132,
        0.5966272078166103,
        0.8439294687724336,
        0.11655673628923904,
        0.9259297520661157,
        0.696199437858976,
        0.5478129713423832,
        0.5837337534462387,
        0.0235535658273689,
        0.8364481868325314,
        0.6802326751605177,
        0.8302907466350752,
        0.038707102952913006,
        0.8925661234304034,
        0.47368226167774424,
        0.09986801583809943,
        0.4008540165465706,
        0.5072466751760201,
        0.8361334307280254,
        0.5633686919313574,
        0.26510461078362313,
        0.5902794653705954,
        0.3851165730678531,
        0.09508135844980083,
        0.6498151628476385,
        0.5076755090243432,
        0.9015215912954777,
        0.42075286226436914,
        0.719310937288059,
        0.7051220870118508,
        0.9146558293116587,
        0.5967375264228453,
        0.9438975076056764,
        0.8298682350795605,
        0.4549886252843679,
        0.48822733423545334,
        0.3954277450216932,
        0.5212083537238615,
        0.6445491065244494,
        0.7186913726195677,
        0.43130397820584654,
        0.7864468200761008,
        0.5021744020394392,
        0.37714039868062527,
        0.40077007270737236,
        0.2407471017604122,
        0.3601447861802891,
        0.9180084459785187,
        0.6047940816683172,
        0.32226148409893995,
        0.17611249771717294,
        0.7711653872993719,
        0.655388151174668,
        0.619412394755752,
        0.7507503266127609,
        0.4470160673297628,
        0.03262073548958795,
        0.6802388617370853,
        0.8233528134427328,
        0.43592804839223176,
        0.8036019915979462,
        0.833614672202199,
        0.8691411997141536,
        0.9260075449146529,
        0.6068528021334195,
        0.14209833386298634,
        0.7711945181483294,
        0.6553184060058487,
        0.527968423963597,
        0.7834258208909465,
        0.33769282360831654,
        0.8290830029415527,
        0.8495446784291406,
        0.2398259125917149,
        0.3636413043478261,
        1.0650720901365416,
        0.6242769720848352,
        0.38326058951335346,
        0.9334319526627219,
        0.278943901950116,
        0.19129810779166825,
        0.6303949602359038,
        0.28939011481149746,
        0.14145377394134914,
        0.9438422012265871,
        0.6885548523206751,
        0.5462580881455256,
        0.4679325769470036,
        0.9267672878484522,
        0.44859756097560977,
        0.6670377170283203,
        0.7198196727999674,
        0.3338624585648256,
        0.450423067444344,
        0.8076634930544717,
        0.20216083197087428,
        0.33440478519719374
    ]
}
