# Supplementary material for: DeepFRET, a software for rapid and automated single-molecule FRET data classification using deep learning
Source: eLife. 2020 Nov 3;9:e60404. doi: 10.7554/eLife.60404 (PMC7609065; doi:10.7554/eLife.60404)
Supplement: Figure 4—source data 1. [file elife-60404-fig4-data1.zip › Figure 4-source data 1/Fig_S2ab.json]

{
    "Bins": [
        -0.1,
        -0.05,
        0.0,
        0.05000000000000002,
        0.1,
        0.15,
        0.20000000000000004,
        0.25,
        0.30000000000000004,
        0.35,
        0.4,
        0.45000000000000007,
        0.5000000000000001,
        0.55,
        0.6000000000000001,
        0.65,
        0.7000000000000001,
        0.7500000000000001,
        0.8,
        0.8500000000000001,
        0.9,
        0.9500000000000001,
        1.0,
        1.05,
        1.1
    ],
    "Confidence (manual)": [
        0.8860191106796265,
        0.5582141876220703,
        0.7994627356529236,
        0.6299530267715454,
        0.9058027863502502,
        0.0,
        0.8848209977149963,
        0.0,
        0.49777132272720337,
        0.8943881988525391,
        0.8985632061958313,
        0.8852351307868958,
        0.8004928827285767,
        0.9180606007575989,
        0.45740506052970886,
        0.12393058836460114,
        0.8949216604232788,
        0.034467026591300964,
        0.1862715780735016,
        0.1429615318775177,
        0.8653602004051208,
        0.764441967010498,
        0.7614766955375671,
        0.9093118906021118,
        0.27238714694976807,
        0.8158374428749084,
        0.7549550533294678,
        0.638523280620575,
        0.05064466968178749,
        0.8887242078781128,
        0.7068060636520386,
        0.8227377533912659,
        0.9007298946380615,
        0.06566261500120163,
        0.044214487075805664,
        0.8606372475624084,
        0.8101149201393127,
        0.8025187253952026,
        0.8862717747688293,
        0.2996205687522888,
        0.5260592699050903,
        0.04831155017018318,
        0.04228878393769264,
        0.9031572341918945,
        0.03501824662089348,
        0.07764041423797607,
        0.7590312957763672,
        0.044327810406684875,
        0.7020729780197144,
        0.8914055824279785,
        0.2730136513710022,
        0.06838572025299072,
        0.2943231761455536,
        0.4849606156349182,
        0.8933467268943787,
        0.8632002472877502,
        0.8840703368186951,
        0.047702621668577194,
        0.7390085458755493,
        0.04448430985212326,
        0.0425870455801487,
        0.15166917443275452,
        0.8589500188827515,
        0.2538215219974518,
        0.8459385633468628,
        0.7483876347541809,
        0.29467442631721497,
        0.0,
        0.892436146736145,
        0.7904279828071594,
        0.09084077179431915,
        0.8759604692459106,
        0.692888617515564,
        0.8999601602554321,
        0.7656452655792236,
        0.1289612203836441,
        0.6278948187828064,
        0.0972970724105835,
        0.09592778980731964,
        0.3055111765861511,
        0.908683180809021,
        0.0,
        0.04203919693827629,
        0.8765838742256165,
        0.0,
        0.6897447109222412,
        0.7962129712104797,
        0.07565313577651978,
        0.5676748752593994,
        0.91643887758255,
        0.8547312617301941,
        0.8581161499023438,
        0.8313238024711609,
        0.3904357850551605,
        0.7561925053596497,
        0.8956975936889648,
        0.7772513031959534,
        0.5642623901367188,
        0.8024885058403015,
        0.8993924856185913,
        0.5994280576705933,
        0.11218823492527008,
        0.811648428440094,
        0.7524372935295105,
        0.1488269567489624,
        0.5300953388214111,
        0.7795736789703369,
        0.6546688675880432,
        0.8881562352180481,
        0.28780046105384827,
        0.6311387419700623,
        0.04043988138437271,
        0.8834196329116821,
        0.8888617157936096,
        0.8863643407821655,
        0.6864160895347595,
        0.777220606803894,
        0.8583545684814453,
        0.864430844783783,
        0.19241639971733093,
        0.23369906842708588,
        0.0429198294878006,
        0.8310030698776245,
        0.25198957324028015,
        0.0,
        0.8741278648376465,
        0.3495759963989258,
        0.8850188851356506,
        0.05175276845693588,
        0.802506148815155,
        0.8627521395683289,
        0.873245358467102,
        0.749340832233429,
        0.8896914720535278,
        0.11332467943429947,
        0.15464413166046143,
        0.8896408081054688,
        0.8290767073631287,
        0.8246010541915894,
        0.7363219261169434,
        0.08880689740180969,
        0.0,
        0.8421033620834351,
        0.09463777393102646,
        0.8329243659973145,
        0.8754740357398987,
        0.8732725381851196,
        0.686518132686615,
        0.6055796146392822,
        0.7892438769340515,
        0.8464006781578064,
        0.8287460207939148,
        0.0476466566324234,
        0.8441195487976074,
        0.76640784740448,
        0.9047946929931641,
        0.7183142304420471,
        0.09651684761047363,
        0.8745747804641724,
        0.09412089735269547,
        0.8738502264022827,
        0.557357668876648,
        0.513047993183136,
        0.32330408692359924,
        0.056402821093797684,
        0.7954239249229431,
        0.8469278216362,
        0.8490512371063232,
        0.8766458034515381,
        0.3723127841949463,
        0.8368220329284668,
        0.9164549708366394,
        0.9007168412208557,
        0.30122110247612,
        0.7218047976493835,
        0.3740471303462982,
        0.49040231108665466,
        0.7634913325309753,
        0.14294815063476562,
        0.8633393049240112,
        0.5684155821800232,
        0.044885650277137756,
        0.8754584789276123,
        0.03999830782413483,
        0.866905152797699,
        0.7651205658912659,
        0.9164904356002808,
        0.867470383644104,
        0.04316973686218262,
        0.8080219626426697,
        0.516800045967102,
        0.2713058590888977,
        0.04377538710832596,
        0.8452543020248413,
        0.042975202202796936,
        0.8615452647209167,
        0.8398947715759277,
        0.4923672080039978,
        0.8534670472145081,
        0.18852978944778442,
        0.8821403384208679,
        0.05312380939722061,
        0.8373983502388,
        0.8505719900131226,
        0.8157466650009155,
        0.7683149576187134,
        0.03994984179735184,
        0.6078746914863586,
        0.8586862683296204,
        0.8900004029273987,
        0.6809771060943604,
        0.0,
        0.8406730890274048,
        0.8231984376907349
    ],
    "Confidence (auto)": [
        0.8036714792251587,
        0.8860191106796265,
        0.8869611024856567,
        0.8295754194259644,
        0.8624560236930847,
        0.8737820982933044,
        0.8349091410636902,
        0.9058027863502502,
        0.8732882738113403,
        0.8624103665351868,
        0.8258803486824036,
        0.831718385219574,
        0.8639891147613525,
        0.8548188805580139,
        0.8128820061683655,
        0.8848209977149963,
        0.8316323757171631,
        0.8432561755180359,
        0.816827118396759,
        0.8767410516738892,
        0.8678383231163025,
        0.8943881988525391,
        0.8468590378761292,
        0.8716162443161011,
        0.8985632061958313,
        0.826619029045105,
        0.8254897594451904,
        0.8461359739303589,
        0.8852351307868958,
        0.8623281717300415,
        0.8004928827285767,
        0.8199794888496399,
        0.9180606007575989,
        0.807628333568573,
        0.8864684104919434,
        0.8659921288490295,
        0.8160680532455444,
        0.855430006980896,
        0.8133426308631897,
        0.8364473581314087,
        0.8437367081642151,
        0.8261234164237976,
        0.8949216604232788,
        0.8859648108482361,
        0.822572648525238,
        0.8120881915092468,
        0.8640245795249939,
        0.8969559073448181,
        0.8276998996734619,
        0.8419011831283569,
        0.8675663471221924,
        0.8015943765640259,
        0.8653602004051208,
        0.8507609963417053,
        0.9093118906021118,
        0.8883191347122192,
        0.8244339823722839,
        0.8569211959838867,
        0.8304405212402344,
        0.8102635741233826,
        0.8427776098251343,
        0.8158374428749084,
        0.8205902576446533,
        0.888863742351532,
        0.9032565355300903,
        0.8140931129455566,
        0.8989802002906799,
        0.8085440397262573,
        0.8928542733192444,
        0.8226038217544556,
        0.8273674249649048,
        0.9145272374153137,
        0.8887242078781128,
        0.8254001140594482,
        0.8049088716506958,
        0.8418890237808228,
        0.8227376341819763,
        0.878760576248169,
        0.8686795830726624,
        0.8321589827537537,
        0.886928379535675,
        0.9007298946380615,
        0.8426827192306519,
        0.8052243590354919,
        0.8259788751602173,
        0.8506348729133606,
        0.8482751846313477,
        0.8779016137123108,
        0.833173394203186,
        0.900327205657959,
        0.8067092299461365,
        0.811939001083374,
        0.813014566898346,
        0.8380554914474487,
        0.8606372475624084,
        0.8101149201393127,
        0.8740177154541016,
        0.8446735143661499,
        0.8690016269683838,
        0.853161633014679,
        0.8569352626800537,
        0.9040369987487793,
        0.8025187253952026,
        0.8575444221496582,
        0.8367710709571838,
        0.8862717747688293,
        0.8784509301185608,
        0.8328161835670471,
        0.9031572341918945,
        0.9016804695129395,
        0.8353861570358276,
        0.807854413986206,
        0.8905221819877625,
        0.8632305860519409,
        0.8038368821144104,
        0.84228515625,
        0.8822872042655945,
        0.8696258664131165,
        0.8914055824279785,
        0.8246331214904785,
        0.8328068852424622,
        0.8197659254074097,
        0.8091104626655579,
        0.841794490814209,
        0.8932492733001709,
        0.8073416352272034,
        0.8352161049842834,
        0.8933467268943787,
        0.8210806846618652,
        0.8700845241546631,
        0.8516568541526794,
        0.8752645254135132,
        0.8632002472877502,
        0.8450943231582642,
        0.8408961892127991,
        0.8840703368186951,
        0.8719781637191772,
        0.8790628910064697,
        0.8213760852813721,
        0.8921217322349548,
        0.9150139689445496,
        0.8814029097557068,
        0.897530198097229,
        0.8039374947547913,
        0.8589500188827515,
        0.8249500393867493,
        0.8601494431495667,
        0.8252988457679749,
        0.828301191329956,
        0.810929000377655,
        0.833122968673706,
        0.8074809908866882,
        0.8459385633468628,
        0.8239554166793823,
        0.8140798807144165,
        0.8059554100036621,
        0.8171631097793579,
        0.8466855883598328,
        0.9039372205734253,
        0.8487215638160706,
        0.892436146736145,
        0.8127686381340027,
        0.8241358995437622,
        0.9116174578666687,
        0.8366403579711914,
        0.8759604692459106,
        0.8020228147506714,
        0.8999601602554321,
        0.819454550743103,
        0.9048623442649841,
        0.833630383014679,
        0.8069305419921875,
        0.8169885873794556,
        0.89557945728302,
        0.8346521854400635,
        0.8897244930267334,
        0.8120787143707275,
        0.8990460634231567,
        0.8202651739120483,
        0.908683180809021,
        0.8478947877883911,
        0.843657374382019,
        0.8205999135971069,
        0.8765838742256165,
        0.8552985191345215,
        0.8446881771087646,
        0.8053382635116577,
        0.8734569549560547,
        0.8145474791526794,
        0.823372483253479,
        0.8263899087905884,
        0.9080504775047302,
        0.827158510684967,
        0.8118314743041992,
        0.831418514251709,
        0.8063421249389648,
        0.8042253851890564,
        0.8754855394363403,
        0.91643887758255,
        0.8222153782844543,
        0.8124399185180664,
        0.8159847855567932,
        0.8169466257095337,
        0.808691680431366,
        0.8445360064506531,
        0.8224380016326904,
        0.8547312617301941,
        0.8581161499023438,
        0.8496585488319397,
        0.8559024333953857,
        0.8567160964012146,
        0.8418189883232117,
        0.8211411833763123,
        0.838445782661438,
        0.9083696007728577,
        0.8313238024711609,
        0.8947495818138123,
        0.829349935054779,
        0.8514782190322876,
        0.887161374092102,
        0.8431786298751831,
        0.8956976532936096,
        0.822049617767334,
        0.8024885058403015,
        0.9120609164237976,
        0.8049060106277466,
        0.8180264234542847,
        0.8648775815963745,
        0.8952863812446594,
        0.814803957939148,
        0.8315733671188354,
        0.8993924856185913,
        0.8154574036598206,
        0.9025661945343018,
        0.8548545837402344,
        0.8158413171768188,
        0.8874527215957642,
        0.8512146472930908,
        0.8494306206703186,
        0.8852712512016296,
        0.811648428440094,
        0.8352688550949097,
        0.8677814602851868,
        0.8529126644134521,
        0.8054275512695312,
        0.8532098531723022,
        0.8418962955474854,
        0.8174643516540527,
        0.8649753928184509,
        0.8521779179573059,
        0.8393728733062744,
        0.8013726472854614,
        0.8881562352180481,
        0.8205341100692749,
        0.8467943072319031,
        0.8278178572654724,
        0.8103490471839905,
        0.8253808617591858,
        0.8834196329116821,
        0.8099106550216675,
        0.8888617157936096,
        0.8455075025558472,
        0.8092304468154907,
        0.8863643407821655,
        0.8405308127403259,
        0.8051376938819885,
        0.8583545684814453,
        0.8292263746261597,
        0.8940575122833252,
        0.8750681281089783,
        0.864430844783783,
        0.8487062454223633,
        0.8504858016967773,
        0.8086539506912231,
        0.8182246088981628,
        0.8754212856292725,
        0.8125815391540527,
        0.861181378364563,
        0.8188929557800293,
        0.8075441718101501,
        0.8310030698776245,
        0.8101919889450073,
        0.8750659227371216,
        0.8939727544784546,
        0.8898772597312927,
        0.8741278648376465,
        0.9022105932235718,
        0.8306275010108948,
        0.8056039810180664,
        0.8448259830474854,
        0.8778021931648254,
        0.8850189447402954,
        0.885982096195221,
        0.8214238286018372,
        0.8097590804100037,
        0.8602878451347351,
        0.802506148815155,
        0.8006123900413513,
        0.8953517079353333,
        0.8087841272354126,
        0.8627521395683289,
        0.873708963394165,
        0.873245358467102,
        0.8886694312095642,
        0.8175526857376099,
        0.8806673288345337,
        0.8364201784133911,
        0.8214462995529175,
        0.8458317518234253,
        0.8200266361236572,
        0.8024726510047913,
        0.8784493803977966,
        0.8756743669509888,
        0.8896914720535278,
        0.8327675461769104,
        0.8137353658676147,
        0.8567659854888916,
        0.8174704313278198,
        0.8896408081054688,
        0.874235212802887,
        0.8839218616485596,
        0.847597599029541,
        0.8299588561058044,
        0.8130437731742859,
        0.8290767073631287,
        0.8660475015640259,
        0.8447410464286804,
        0.8246010541915894,
        0.8046273589134216,
        0.8384163975715637,
        0.8313010931015015,
        0.8087575435638428,
        0.8872277736663818,
        0.8462616801261902,
        0.8043243885040283,
        0.839622974395752,
        0.892015278339386,
        0.8138076066970825,
        0.8242356777191162,
        0.8091945648193359,
        0.8421033620834351,
        0.8461055755615234,
        0.817094087600708,
        0.8767464756965637,
        0.8260101079940796,
        0.8187829852104187,
        0.8329243659973145,
        0.8788175582885742,
        0.8257986307144165,
        0.8181517124176025,
        0.8754740357398987,
        0.8250662684440613,
        0.8764544725418091,
        0.8732070922851562,
        0.8732725381851196,
        0.8473074436187744,
        0.8568385243415833,
        0.8938632011413574,
        0.8898812532424927,
        0.8226912617683411,
        0.82240229845047,
        0.8914655447006226,
        0.8773168921470642,
        0.8806844353675842,
        0.818631649017334,
        0.8544735908508301,
        0.9111210703849792,
        0.8155831098556519,
        0.81496262550354,
        0.9014378786087036,
        0.8553381562232971,
        0.8929514288902283,
        0.8298150897026062,
        0.8462095260620117,
        0.8236100673675537,
        0.8936362266540527,
        0.8635663986206055,
        0.8719005584716797,
        0.820044219493866,
        0.8464006781578064,
        0.8210635185241699,
        0.8287460207939148,
        0.8778029084205627,
        0.9177520275115967,
        0.8042579889297485,
        0.8023070096969604,
        0.8019370436668396,
        0.8441195487976074,
        0.9113539457321167,
        0.8364060521125793,
        0.8677079081535339,
        0.9047946929931641,
        0.801435112953186,
        0.8745747804641724,
        0.8969581723213196,
        0.8413152098655701,
        0.8738502264022827,
        0.8701698184013367,
        0.8885819911956787,
        0.8034742474555969,
        0.8094922304153442,
        0.8379955291748047,
        0.9192656874656677,
        0.8371163606643677,
        0.8469278216362,
        0.8490512371063232,
        0.8766458034515381,
        0.8368220329284668,
        0.9164549708366394,
        0.8370128273963928,
        0.8590669631958008,
        0.8260434865951538,
        0.9007168412208557,
        0.83786940574646,
        0.8187680244445801,
        0.8886941075325012,
        0.8350076079368591,
        0.8320389986038208,
        0.8231786489486694,
        0.8019216060638428,
        0.8522963523864746,
        0.8526617884635925,
        0.8150893449783325,
        0.8633393049240112,
        0.8941547274589539,
        0.8455179929733276,
        0.8586357831954956,
        0.8754584789276123,
        0.8301050066947937,
        0.8529981970787048,
        0.8103572726249695,
        0.8259584903717041,
        0.8481164574623108,
        0.9027546048164368,
        0.8096029758453369,
        0.8529725074768066,
        0.866905152797699,
        0.9055640697479248,
        0.8651840686798096,
        0.9164904356002808,
        0.867470383644104,
        0.849976658821106,
        0.9112932682037354,
        0.8004615306854248,
        0.8024880290031433,
        0.8422813415527344,
        0.8769079446792603,
        0.8111785650253296,
        0.8153872489929199,
        0.8230516910552979,
        0.8080219626426697,
        0.8091741800308228,
        0.8392977714538574,
        0.8556208610534668,
        0.832051694393158,
        0.8964756727218628,
        0.909887969493866,
        0.8452543020248413,
        0.8398954272270203,
        0.8178942203521729,
        0.8152080178260803,
        0.8865991234779358,
        0.8615452647209167,
        0.8276270627975464,
        0.8720890283584595,
        0.8041725158691406,
        0.8154638409614563,
        0.8398947715759277,
        0.8534670472145081,
        0.8821403384208679,
        0.8946964740753174,
        0.8291806578636169,
        0.8520913124084473,
        0.8373983502388,
        0.8475000858306885,
        0.8243109583854675,
        0.8505719900131226,
        0.8473994731903076,
        0.8157466650009155,
        0.8502148985862732,
        0.8120037317276001,
        0.8153431415557861,
        0.8060463070869446,
        0.8096448183059692,
        0.8693076968193054,
        0.9034820795059204,
        0.8454857468605042,
        0.8586862683296204,
        0.8467767238616943,
        0.8122748136520386,
        0.8900004029273987,
        0.9184055328369141,
        0.8210399746894836,
        0.8672878742218018,
        0.8588851094245911,
        0.8073113560676575,
        0.9025328159332275,
        0.8065798282623291,
        0.8544861078262329,
        0.8083797097206116,
        0.8143137693405151,
        0.8406730890274048,
        0.8231984376907349,
        0.801917552947998,
        0.869160532951355,
        0.8260242342948914,
        0.8896881341934204,
        0.8350021839141846,
        0.8231455683708191,
        0.8685595989227295,
        0.8397951722145081,
        0.9069724678993225,
        0.8276991248130798
    ],
    "Confidence (raw)": [
        0.1495516151189804,
        0.04078587517142296,
        0.0393664687871933,
        0.04054003953933716,
        0.8036714792251587,
        0.03892035782337189,
        0.05551668256521225,
        0.0,
        0.41008636355400085,
        0.7738193273544312,
        0.29797467589378357,
        0.05682273954153061,
        0.0,
        0.04080955684185028,
        0.09180746972560883,
        0.0547008290886879,
        0.8860191106796265,
        0.10005640238523483,
        0.0532696396112442,
        0.12780795991420746,
        0.12056930363178253,
        0.0,
        0.04425106942653656,
        0.09421178698539734,
        0.0,
        0.0,
        0.8869611024856567,
        0.5862995982170105,
        0.06267591565847397,
        0.0,
        0.5582141876220703,
        0.0396532267332077,
        0.056899767369031906,
        0.042412661015987396,
        0.038737837225198746,
        0.24489513039588928,
        0.06836777925491333,
        0.16936355829238892,
        0.040538400411605835,
        0.10529191792011261,
        0.8295754194259644,
        0.8624560236930847,
        0.061681099236011505,
        0.09600260108709335,
        0.0,
        0.10958561301231384,
        0.0,
        0.0,
        0.04987150430679321,
        0.0,
        0.06807775050401688,
        0.038789425045251846,
        0.38185057044029236,
        0.7994627356529236,
        0.6299530267715454,
        0.03988073393702507,
        0.72678142786026,
        0.08510453999042511,
        0.10232672840356827,
        0.14791347086429596,
        0.06734361499547958,
        0.40060222148895264,
        0.0,
        0.7783418297767639,
        0.05223097652196884,
        0.06979820132255554,
        0.0,
        0.04026925563812256,
        0.7632598876953125,
        0.04130253940820694,
        0.0,
        0.06086599826812744,
        0.0,
        0.8737820982933044,
        0.039870306849479675,
        0.8349091410636902,
        0.9058027863502502,
        0.040471188724040985,
        0.7775702476501465,
        0.0,
        0.0,
        0.08676044642925262,
        0.0,
        0.31977578997612,
        0.0,
        0.3740771412849426,
        0.0,
        0.13004475831985474,
        0.4766475260257721,
        0.04013895243406296,
        0.09012532234191895,
        0.27838748693466187,
        0.06622063368558884,
        0.0,
        0.25114309787750244,
        0.16836726665496826,
        0.09074010699987411,
        0.0,
        0.8732882738113403,
        0.37875884771347046,
        0.041554052382707596,
        0.19471685588359833,
        0.07451079785823822,
        0.0,
        0.5921704769134521,
        0.08785241097211838,
        0.03952393680810928,
        0.703218936920166,
        0.1342219114303589,
        0.0689154863357544,
        0.10112826526165009,
        0.0,
        0.03989087790250778,
        0.06141603738069534,
        0.061441823840141296,
        0.09841540455818176,
        0.3538934588432312,
        0.05154511332511902,
        0.041292645037174225,
        0.04720069468021393,
        0.040199682116508484,
        0.09821737557649612,
        0.0,
        0.07702984660863876,
        0.0,
        0.06016901880502701,
        0.10340778529644012,
        0.15524885058403015,
        0.048199363052845,
        0.052797965705394745,
        0.12526199221611023,
        0.0,
        0.06930597126483917,
        0.03827493637800217,
        0.0841841921210289,
        0.04516885429620743,
        0.0,
        0.07409307360649109,
        0.3079674243927002,
        0.07338924705982208,
        0.0420488566160202,
        0.04930916056036949,
        0.0812780037522316,
        0.12154538929462433,
        0.7177367806434631,
        0.06619919836521149,
        0.04696570336818695,
        0.09148389101028442,
        0.21942536532878876,
        0.8624103665351868,
        0.04652291536331177,
        0.053048938512802124,
        0.07147018611431122,
        0.04901368170976639,
        0.09172113984823227,
        0.06334801018238068,
        0.06094657629728317,
        0.0,
        0.03984249010682106,
        0.0,
        0.10562281310558319,
        0.04262448847293854,
        0.04739953950047493,
        0.08767078816890717,
        0.12448467314243317,
        0.040846191346645355,
        0.059912584722042084,
        0.0756625235080719,
        0.0,
        0.0,
        0.05268806219100952,
        0.04375709593296051,
        0.04733530804514885,
        0.044709913432598114,
        0.04329749941825867,
        0.8258803486824036,
        0.0,
        0.0,
        0.0,
        0.19165819883346558,
        0.04321789741516113,
        0.04494372382760048,
        0.1324319988489151,
        0.03984372690320015,
        0.05170981585979462,
        0.10790002346038818,
        0.051380954682826996,
        0.0,
        0.2069523185491562,
        0.0,
        0.486255407333374,
        0.47767624258995056,
        0.07009407877922058,
        0.2569880783557892,
        0.6592605113983154,
        0.08648477494716644,
        0.32889923453330994,
        0.058645494282245636,
        0.17556482553482056,
        0.044039152562618256,
        0.28664448857307434,
        0.1903512179851532,
        0.11019304394721985,
        0.0,
        0.08530524373054504,
        0.0,
        0.051751282066106796,
        0.05740397796034813,
        0.0,
        0.051395878195762634,
        0.08388134837150574,
        0.048711374402046204,
        0.06120433285832405,
        0.05013427138328552,
        0.831718385219574,
        0.042123112827539444,
        0.5192779898643494,
        0.0,
        0.050213612616062164,
        0.0,
        0.043649062514305115,
        0.05068279802799225,
        0.17316913604736328,
        0.2492380440235138,
        0.0,
        0.10430070012807846,
        0.06413018703460693,
        0.5444321632385254,
        0.3869214355945587,
        0.05054653063416481,
        0.14132174849510193,
        0.15076318383216858,
        0.03981933742761612,
        0.04093395918607712,
        0.052078232169151306,
        0.044050585478544235,
        0.03666090965270996,
        0.22552120685577393,
        0.0,
        0.40264153480529785,
        0.0989377498626709,
        0.09870849549770355,
        0.040330853313207626,
        0.04565022513270378,
        0.0506216436624527,
        0.1278652399778366,
        0.0712604820728302,
        0.0,
        0.04566487669944763,
        0.740749716758728,
        0.04373990744352341,
        0.0533280223608017,
        0.8639891147613525,
        0.8548188805580139,
        0.054187625646591187,
        0.04566869139671326,
        0.040836527943611145,
        0.3280492424964905,
        0.6669926047325134,
        0.755910336971283,
        0.04643171653151512,
        0.0733606368303299,
        0.06463312357664108,
        0.04222226142883301,
        0.04385628178715706,
        0.0,
        0.040680933743715286,
        0.0450592041015625,
        0.8128820061683655,
        0.043794602155685425,
        0.11989390105009079,
        0.05900650471448898,
        0.056574124842882156,
        0.04395982623100281,
        0.7946116328239441,
        0.0,
        0.16117577254772186,
        0.0693533718585968,
        0.4091804325580597,
        0.060455042868852615,
        0.04157278686761856,
        0.4311400055885315,
        0.6157183051109314,
        0.10191932320594788,
        0.0,
        0.1269364356994629,
        0.041457340121269226,
        0.05631123483181,
        0.0,
        0.056048765778541565,
        0.09472540020942688,
        0.12619268894195557,
        0.04448394477367401,
        0.0906057059764862,
        0.7873668670654297,
        0.04148378595709801,
        0.48923906683921814,
        0.8848209977149963,
        0.67381751537323,
        0.1271788775920868,
        0.0,
        0.13068349659442902,
        0.4639851450920105,
        0.23461666703224182,
        0.8316323757171631,
        0.08980734646320343,
        0.7286359667778015,
        0.061392247676849365,
        0.06536062806844711,
        0.09390166401863098,
        0.0,
        0.0,
        0.37065252661705017,
        0.0,
        0.23899604380130768,
        0.06230698525905609,
        0.11501017957925797,
        0.7477420568466187,
        0.04147791862487793,
        0.29782941937446594,
        0.12528246641159058,
        0.12377455830574036,
        0.6164740324020386,
        0.0,
        0.5095112323760986,
        0.0,
        0.04535538703203201,
        0.05511317774653435,
        0.0,
        0.0,
        0.0,
        0.20026153326034546,
        0.04035741090774536,
        0.055427007377147675,
        0.07535803318023682,
        0.7014299631118774,
        0.0,
        0.04052332416176796,
        0.04059550166130066,
        0.04820221662521362,
        0.05276988074183464,
        0.09621228277683258,
        0.05052941292524338,
        0.0,
        0.6089103817939758,
        0.8432561755180359,
        0.3423473834991455,
        0.046638283878564835,
        0.04061185568571091,
        0.0618656724691391,
        0.057310327887535095,
        0.0,
        0.04069530963897705,
        0.08231993019580841,
        0.816827118396759,
        0.08940011262893677,
        0.040341440588235855,
        0.6490296125411987,
        0.23159287869930267,
        0.053702712059020996,
        0.048621539026498795,
        0.040676750242710114,
        0.327203631401062,
        0.09305045753717422,
        0.6218284964561462,
        0.055351413786411285,
        0.048443544656038284,
        0.7448532581329346,
        0.0,
        0.0509793683886528,
        0.04575066268444061,
        0.2500225305557251,
        0.0,
        0.0,
        0.05126027762889862,
        0.16007184982299805,
        0.08213861286640167,
        0.15879568457603455,
        0.2220570147037506,
        0.0,
        0.11241839081048965,
        0.07966700196266174,
        0.07526227831840515,
        0.0,
        0.04120177775621414,
        0.05562738701701164,
        0.06155133247375488,
        0.09014543145895004,
        0.12037631869316101,
        0.043690264225006104,
        0.06444613635540009,
        0.057618796825408936,
        0.5880342125892639,
        0.040888719260692596,
        0.041310302913188934,
        0.04414346069097519,
        0.8767410516738892,
        0.08611659705638885,
        0.04175852984189987,
        0.0,
        0.05582418292760849,
        0.09185929596424103,
        0.04703712463378906,
        0.04826702922582626,
        0.0,
        0.06412088125944138,
        0.0425848513841629,
        0.0,
        0.04205208271741867,
        0.062102630734443665,
        0.8678383231163025,
        0.06025541573762894,
        0.05611664429306984,
        0.04871359467506409,
        0.05649951845407486,
        0.04995735362172127,
        0.0644993931055069,
        0.18092909455299377,
        0.0,
        0.0,
        0.08564804494380951,
        0.04683529585599899,
        0.033811405301094055,
        0.045947954058647156,
        0.7879973649978638,
        0.04285842925310135,
        0.0,
        0.06744085252285004,
        0.04329352080821991,
        0.0,
        0.15949442982673645,
        0.16439850628376007,
        0.052935898303985596,
        0.04752456769347191,
        0.05545024573802948,
        0.7353816032409668,
        0.058690253645181656,
        0.1350054144859314,
        0.066350556910038,
        0.0,
        0.04954521730542183,
        0.04771716520190239,
        0.0787709653377533,
        0.057703472673892975,
        0.04627903550863266,
        0.0673486739397049,
        0.05542405694723129,
        0.0476834662258625,
        0.0860634595155716,
        0.0,
        0.08770942687988281,
        0.6827166080474854,
        0.0,
        0.7961851358413696,
        0.04587623476982117,
        0.6597349047660828,
        0.09340622276067734,
        0.07434800267219543,
        0.49777132272720337,
        0.03996157646179199,
        0.04036272317171097,
        0.11501729488372803,
        0.0,
        0.5629316568374634,
        0.0,
        0.0,
        0.059286244213581085,
        0.8943881988525391,
        0.28888943791389465,
        0.13829830288887024,
        0.06768244504928589,
        0.10705910623073578,
        0.4803529977798462,
        0.136853888630867,
        0.0521833598613739,
        0.048628147691488266,
        0.0,
        0.04661200940608978,
        0.04078011214733124,
        0.8468590378761292,
        0.8716162443161011,
        0.8985632061958313,
        0.04550587385892868,
        0.19844089448451996,
        0.1502939909696579,
        0.826619029045105,
        0.5572325587272644,
        0.397266149520874,
        0.05829811468720436,
        0.07021646946668625,
        0.06693034619092941,
        0.03731963038444519,
        0.11912856996059418,
        0.046754784882068634,
        0.08899705857038498,
        0.8254897594451904,
        0.05128864571452141,
        0.0,
        0.6944462060928345,
        0.07556108385324478,
        0.8461359739303589,
        0.08972026407718658,
        0.6051648259162903,
        0.042506732046604156,
        0.0,
        0.040784284472465515,
        0.07921858131885529,
        0.246976837515831,
        0.0513005293905735,
        0.04357679933309555,
        0.7475286722183228,
        0.5911481976509094,
        0.8852351307868958,
        0.04101019725203514,
        0.8623281717300415,
        0.0,
        0.06670317053794861,
        0.0,
        0.0,
        0.047185689210891724,
        0.05396720767021179,
        0.1192268580198288,
        0.06518162041902542,
        0.0708252415060997,
        0.8004928827285767,
        0.0,
        0.04653434082865715,
        0.04314452409744263,
        0.1179916262626648,
        0.059404149651527405,
        0.0,
        0.10949844121932983,
        0.04849468916654587,
        0.47800412774086,
        0.05351374298334122,
        0.039736371487379074,
        0.04141892120242119,
        0.7292197942733765,
        0.06169323995709419,
        0.7394360899925232,
        0.0,
        0.8199794888496399,
        0.03876083344221115,
        0.06110555678606033,
        0.10158301144838333,
        0.04072311893105507,
        0.039195604622364044,
        0.08597727864980698,
        0.04050887003540993,
        0.0,
        0.6573033332824707,
        0.07611657679080963,
        0.050671856850385666,
        0.04359625652432442,
        0.1475796401500702,
        0.0,
        0.0,
        0.0,
        0.6111514568328857,
        0.0,
        0.04103625565767288,
        0.9180606007575989,
        0.0,
        0.11106584221124649,
        0.0,
        0.04643283039331436,
        0.044036224484443665,
        0.05687202513217926,
        0.04814815893769264,
        0.042592525482177734,
        0.04346824437379837,
        0.0,
        0.0,
        0.0,
        0.0,
        0.083319291472435,
        0.05845803767442703,
        0.0599927119910717,
        0.10575921833515167,
        0.10147623717784882,
        0.13554957509040833,
        0.047203563153743744,
        0.10928753018379211,
        0.0,
        0.626322865486145,
        0.20776872336864471,
        0.7774298191070557,
        0.0,
        0.807628333568573,
        0.040634989738464355,
        0.07326127588748932,
        0.0,
        0.0687115266919136,
        0.05283036828041077,
        0.07544302195310593,
        0.05701439082622528,
        0.04510791227221489,
        0.6516300439834595,
        0.0,
        0.0,
        0.048292212188243866,
        0.039225898683071136,
        0.0,
        0.0,
        0.0,
        0.04841161519289017,
        0.0,
        0.0,
        0.0,
        0.6157357096672058,
        0.05319889634847641,
        0.03905550390481949,
        0.04250321164727211,
        0.05400663986802101,
        0.06302714347839355,
        0.47806626558303833,
        0.110268235206604,
        0.07035999000072479,
        0.07741570472717285,
        0.7847469449043274,
        0.07764454185962677,
        0.0,
        0.8864684104919434,
        0.2814390957355499,
        0.05280540511012077,
        0.04630860686302185,
        0.060191016644239426,
        0.441541463136673,
        0.8659921288490295,
        0.8160680532455444,
        0.06532224267721176,
        0.0,
        0.855430006980896,
        0.5211762189865112,
        0.054557085037231445,
        0.08693647384643555,
        0.0981319323182106,
        0.10309866070747375,
        0.04780742526054382,
        0.08751396834850311,
        0.6750576496124268,
        0.5137205123901367,
        0.05555179715156555,
        0.04186692833900452,
        0.07706539332866669,
        0.07003618776798248,
        0.04673662781715393,
        0.04330190271139145,
        0.0489964596927166,
        0.054461896419525146,
        0.046295955777168274,
        0.7096918225288391,
        0.155918151140213,
        0.0,
        0.044242389500141144,
        0.05539201200008392,
        0.1284644603729248,
        0.0489313043653965,
        0.8133426308631897,
        0.0,
        0.10254380851984024,
        0.0,
        0.8364473581314087,
        0.0,
        0.09980450570583344,
        0.0,
        0.7192357778549194,
        0.0,
        0.042864084243774414,
        0.8437367081642151,
        0.6921374201774597,
        0.27003905177116394,
        0.05555283650755882,
        0.04178803414106369,
        0.051030322909355164,
        0.0700194239616394,
        0.05848756060004234,
        0.6998741626739502,
        0.04021333158016205,
        0.6309503316879272,
        0.07287847995758057,
        0.0,
        0.40043342113494873,
        0.0,
        0.05861790478229523,
        0.0,
        0.0,
        0.0,
        0.0,
        0.45740506052970886,
        0.039786793291568756,
        0.0,
        0.12393058836460114,
        0.48391324281692505,
        0.05599813908338547,
        0.0449211448431015,
        0.7653082013130188,
        0.04850028082728386,
        0.19315993785858154,
        0.04430263489484787,
        0.04172450304031372,
        0.8261234164237976,
        0.10708209872245789,
        0.17047293484210968,
        0.04242928326129913,
        0.04329848289489746,
        0.8949216604232788,
        0.0,
        0.6773397326469421,
        0.07900404185056686,
        0.5962129235267639,
        0.044993408024311066,
        0.08138863742351532,
        0.0,
        0.7039794325828552,
        0.041415344923734665,
        0.04685882106423378,
        0.08671944588422775,
        0.0,
        0.06782607734203339,
        0.06237244978547096,
        0.686866044998169,
        0.0,
        0.04361255466938019,
        0.041331686079502106,
        0.05792473256587982,
        0.05013458430767059,
        0.05731138586997986,
        0.04275495931506157,
        0.0,
        0.09260168671607971,
        0.04213615879416466,
        0.04332098364830017,
        0.04026953876018524,
        0.0,
        0.0,
        0.04571836069226265,
        0.04073800519108772,
        0.08144470304250717,
        0.8859648108482361,
        0.08801931142807007,
        0.07595700770616531,
        0.03947144001722336,
        0.08542363345623016,
        0.4711766839027405,
        0.0,
        0.03909483179450035,
        0.04871824383735657,
        0.822572648525238,
        0.06275089085102081,
        0.05606621131300926,
        0.0,
        0.04696907103061676,
        0.0,
        0.048642292618751526,
        0.0,
        0.0,
        0.041768670082092285,
        0.0,
        0.11369909346103668,
        0.044166967272758484,
        0.08708785474300385,
        0.0,
        0.07470555603504181,
        0.0,
        0.034467026591300964,
        0.0,
        0.21081258356571198,
        0.06340757757425308,
        0.23719938099384308,
        0.0,
        0.04665215685963631,
        0.7738159894943237,
        0.5218802690505981,
        0.04548611491918564,
        0.2826992869377136,
        0.08067727088928223,
        0.04111781716346741,
        0.0481589175760746,
        0.07359682023525238,
        0.1862715780735016,
        0.04117175191640854,
        0.5430262088775635,
        0.3707078695297241,
        0.8120881915092468,
        0.12961703538894653,
        0.0596444234251976,
        0.8640245795249939,
        0.07797306776046753,
        0.058803100138902664,
        0.04071316123008728,
        0.044519443064928055,
        0.042640626430511475,
        0.06084326654672623,
        0.3498934507369995,
        0.8969559073448181,
        0.19594785571098328,
        0.0,
        0.791266679763794,
        0.06687746196985245,
        0.0,
        0.08593328297138214,
        0.05454416573047638,
        0.18081030249595642,
        0.0,
        0.05780268833041191,
        0.043048642575740814,
        0.07157199084758759,
        0.04538172483444214,
        0.04432203620672226,
        0.07723020017147064,
        0.05548485368490219,
        0.061758458614349365,
        0.15693119168281555,
        0.10131561756134033,
        0.03886430710554123,
        0.07705426216125488,
        0.04679625853896141,
        0.06920425593852997,
        0.06973437964916229,
        0.040297992527484894,
        0.8276998996734619,
        0.0,
        0.0,
        0.0,
        0.051006242632865906,
        0.059027329087257385,
        0.04510179162025452,
        0.05099066346883774,
        0.04800017178058624,
        0.04045689105987549,
        0.0,
        0.04859452694654465,
        0.46726053953170776,
        0.062176577746868134,
        0.05554620921611786,
        0.0,
        0.07174338400363922,
        0.0,
        0.07022134959697723,
        0.05698232352733612,
        0.041465774178504944,
        0.0,
        0.773371696472168,
        0.05986953526735306,
        0.04819045960903168,
        0.06440745294094086,
        0.10443399846553802,
        0.06414519250392914,
        0.04294098541140556,
        0.04505855590105057,
        0.7888520359992981,
        0.0,
        0.09572329372167587,
        0.048114113509655,
        0.04389449954032898,
        0.25427618622779846,
        0.03866709768772125,
        0.09735944122076035,
        0.07680906355381012,
        0.05170178785920143,
        0.06403811275959015,
        0.15549977123737335,
        0.037866510450839996,
        0.04149332642555237,
        0.0,
        0.5242109894752502,
        0.06466156244277954,
        0.06720003485679626,
        0.05479760468006134,
        0.04674436151981354,
        0.0,
        0.0,
        0.04165099561214447,
        0.0570574626326561,
        0.07144182920455933,
        0.060839444398880005,
        0.041612233966588974,
        0.0,
        0.8419011831283569,
        0.06176168471574783,
        0.0,
        0.039495453238487244,
        0.045209284871816635,
        0.041071146726608276,
        0.05695924907922745,
        0.0,
        0.1010320708155632,
        0.14900793135166168,
        0.06736953556537628,
        0.7978469133377075,
        0.14445117115974426,
        0.11614633351564407,
        0.0,
        0.09820658713579178,
        0.7463811039924622,
        0.05026983842253685,
        0.07115770876407623,
        0.058621328324079514,
        0.09647777676582336,
        0.05640997737646103,
        0.2709472179412842,
        0.04760807752609253,
        0.8675663471221924,
        0.05251646041870117,
        0.04121919721364975,
        0.07361416518688202,
        0.10066170990467072,
        0.06413441896438599,
        0.06618919968605042,
        0.06875552237033844,
        0.0,
        0.0,
        0.4723038077354431,
        0.12837278842926025,
        0.677216112613678,
        0.03881645202636719,
        0.0,
        0.09070252627134323,
        0.13475123047828674,
        0.04014693200588226,
        0.0,
        0.11467450112104416,
        0.0,
        0.4330948293209076,
        0.1429615318775177,
        0.2594679594039917,
        0.20031176507472992,
        0.12604625523090363,
        0.8015943765640259,
        0.22620053589344025,
        0.04928240180015564,
        0.8653602004051208,
        0.6820636987686157,
        0.0,
        0.5666475892066956,
        0.07931029051542282,
        0.32396113872528076,
        0.041416093707084656,
        0.045426145195961,
        0.7946231365203857,
        0.0,
        0.618335485458374,
        0.580580472946167,
        0.3733808100223541,
        0.0,
        0.05686044692993164,
        0.07668161392211914,
        0.04911358654499054,
        0.051680274307727814,
        0.057725146412849426,
        0.2746123671531677,
        0.04146461933851242,
        0.06864626705646515,
        0.0,
        0.24808624386787415,
        0.7242107391357422,
        0.29564356803894043,
        0.16437503695487976,
        0.0,
        0.2915382981300354,
        0.2156287133693695,
        0.0,
        0.18437933921813965,
        0.0,
        0.11671674251556396,
        0.07588382065296173,
        0.06674487143754959,
        0.04020063579082489,
        0.5127304792404175,
        0.05385171249508858,
        0.764441967010498,
        0.18348637223243713,
        0.04766402766108513,
        0.12308713048696518,
        0.7614766955375671,
        0.05087880417704582,
        0.10350644588470459,
        0.04407554492354393,
        0.0,
        0.10311046242713928,
        0.7435668706893921,
        0.23041148483753204,
        0.8507609963417053,
        0.1277853399515152,
        0.9093118906021118,
        0.13596303761005402,
        0.3023473620414734,
        0.8883191347122192,
        0.0,
        0.040389448404312134,
        0.0,
        0.05850117653608322,
        0.8244339823722839,
        0.7699353098869324,
        0.1347009539604187,
        0.359397828578949,
        0.05148525536060333,
        0.0,
        0.0,
        0.7340503931045532,
        0.0,
        0.1686844676733017,
        0.075957290828228,
        0.3734391927719116,
        0.7786086797714233,
        0.046437881886959076,
        0.0,
        0.06730211526155472,
        0.0,
        0.3666004538536072,
        0.03723979741334915,
        0.04315819963812828,
        0.06232944503426552,
        0.046940095722675323,
        0.04098399728536606,
        0.07813368737697601,
        0.8569211959838867,
        0.27238714694976807,
        0.0,
        0.07212948799133301,
        0.05014251917600632,
        0.20375311374664307,
        0.04143543541431427,
        0.6426889300346375,
        0.20408722758293152,
        0.2284267693758011,
        0.0,
        0.05581521987915039,
        0.7647042870521545,
        0.05409662798047066,
        0.5989136099815369,
        0.20128104090690613,
        0.0974305048584938,
        0.04354121536016464,
        0.04275939613580704,
        0.060013607144355774,
        0.08548727631568909,
        0.5052241086959839,
        0.08457906544208527,
        0.06714804470539093,
        0.054715678095817566,
        0.0,
        0.5479403734207153,
        0.0400637723505497,
        0.06379357725381851,
        0.0,
        0.2816782593727112,
        0.14991068840026855,
        0.2859211266040802,
        0.0378115177154541,
        0.603148341178894,
        0.04232152923941612,
        0.07894483208656311,
        0.050368085503578186,
        0.0,
        0.08319386839866638,
        0.052135366946458817,
        0.10638393461704254,
        0.05272658169269562,
        0.07288850098848343,
        0.050418294966220856,
        0.046970121562480927,
        0.09140151739120483,
        0.259928822517395,
        0.04007577896118164,
        0.18304738402366638,
        0.04462176561355591,
        0.07309035956859589,
        0.1646239459514618,
        0.6905961036682129,
        0.06728951632976532,
        0.046575333923101425,
        0.051970839500427246,
        0.03991696983575821,
        0.07150592654943466,
        0.0,
        0.05550596863031387,
        0.5117496252059937,
        0.0,
        0.0498211570084095,
        0.10746590793132782,
        0.04881064221262932,
        0.6641707420349121,
        0.48950937390327454,
        0.5883960127830505,
        0.052074432373046875,
        0.0,
        0.04120476543903351,
        0.0792388841509819,
        0.1002679318189621,
        0.042501918971538544,
        0.0,
        0.0,
        0.0,
        0.0,
        0.07283533364534378,
        0.08761605620384216,
        0.047682300209999084,
        0.043306730687618256,
        0.04425400495529175,
        0.8304405212402344,
        0.0,
        0.20516850054264069,
        0.04182405769824982,
        0.3157845139503479,
        0.0,
        0.0,
        0.042633868753910065,
        0.1105508878827095,
        0.0,
        0.09659238159656525,
        0.39225444197654724,
        0.06236167997121811,
        0.0,
        0.4700462818145752,
        0.05115649849176407,
        0.046644777059555054,
        0.8102635741233826,
        0.7510391473770142,
        0.11540944874286652,
        0.25144991278648376,
        0.11150190234184265,
        0.05275268852710724,
        0.054998643696308136,
        0.0,
        0.04147413372993469,
        0.29222312569618225,
        0.8427776098251343,
        0.04236528277397156,
        0.0,
        0.06893311440944672,
        0.1827387809753418,
        0.04321006312966347,
        0.29738274216651917,
        0.8158374428749084,
        0.29160961508750916,
        0.8205902576446533,
        0.09164166450500488,
        0.06413808465003967,
        0.888863742351532,
        0.09190381318330765,
        0.39434632658958435,
        0.042157068848609924,
        0.04926339536905289,
        0.08278792351484299,
        0.7549550533294678,
        0.04694826900959015,
        0.041174307465553284,
        0.07930819690227509,
        0.0,
        0.053900375962257385,
        0.48573535680770874,
        0.04478069394826889,
        0.06368879973888397,
        0.3616689443588257,
        0.0,
        0.05405065044760704,
        0.04007576033473015,
        0.0,
        0.04935301095247269,
        0.06000626087188721,
        0.0,
        0.0,
        0.0797780230641365,
        0.03864530846476555,
        0.0,
        0.07413382828235626,
        0.04403022676706314,
        0.061386168003082275,
        0.9032565355300903,
        0.041443899273872375,
        0.5393295288085938,
        0.8140931129455566,
        0.062944196164608,
        0.09088212251663208,
        0.638523280620575,
        0.06908825039863586,
        0.31354427337646484,
        0.3998434543609619,
        0.05060996860265732,
        0.0,
        0.8989802002906799,
        0.13902340829372406,
        0.0,
        0.7413022518157959,
        0.0,
        0.0,
        0.058931864798069,
        0.8085440397262573,
        0.7389669418334961,
        0.0,
        0.0,
        0.17006312310695648,
        0.0,
        0.0901067852973938,
        0.0,
        0.0,
        0.12143518030643463,
        0.0,
        0.1796378642320633,
        0.05131087452173233,
        0.05509887635707855,
        0.04726451262831688,
        0.036113105714321136,
        0.042220063507556915,
        0.11880063265562057,
        0.04535084217786789,
        0.0463377982378006,
        0.0,
        0.3548226058483124,
        0.23625406622886658,
        0.040863022208213806,
        0.1131078451871872,
        0.0,
        0.7879230976104736,
        0.1406858116388321,
        0.045756712555885315,
        0.14592115581035614,
        0.03618105500936508,
        0.04929513484239578,
        0.04690944775938988,
        0.12927891314029694,
        0.8928542733192444,
        0.0391564816236496,
        0.0,
        0.0,
        0.039788082242012024,
        0.04197422415018082,
        0.09104576706886292,
        0.8226038217544556,
        0.8273674249649048,
        0.14609472453594208,
        0.0,
        0.29745230078697205,
        0.0,
        0.690915048122406,
        0.04502309858798981,
        0.5528764724731445,
        0.0,
        0.0,
        0.05753466486930847,
        0.07112786173820496,
        0.0,
        0.05064466968178749,
        0.07432305812835693,
        0.0,
        0.0,
        0.57747882604599,
        0.0,
        0.05469251424074173,
        0.04573817551136017,
        0.7841591238975525,
        0.0690130889415741,
        0.0,
        0.06061265617609024,
        0.0,
        0.06816834211349487,
        0.6428622007369995,
        0.0805663913488388,
        0.04067935794591904,
        0.5835353136062622,
        0.9145272374153137,
        0.06893232464790344,
        0.042992644011974335,
        0.0,
        0.04076392948627472,
        0.08323901891708374,
        0.17934443056583405,
        0.06821747869253159,
        0.0,
        0.04365173727273941,
        0.04150735214352608,
        0.04135774075984955,
        0.043776627629995346,
        0.04630594700574875,
        0.053368598222732544,
        0.2676566541194916,
        0.04159674048423767,
        0.04906860366463661,
        0.04992914944887161,
        0.0,
        0.0,
        0.06564173847436905,
        0.04077501595020294,
        0.7500277757644653,
        0.5465235710144043,
        0.0,
        0.0658336877822876,
        0.6581006646156311,
        0.0,
        0.10692907124757767,
        0.10627904534339905,
        0.05398036167025566,
        0.08046863973140717,
        0.051058948040008545,
        0.0,
        0.0,
        0.10525424778461456,
        0.04921679198741913,
        0.0,
        0.04993772506713867,
        0.06251192092895508,
        0.06452987343072891,
        0.1527213156223297,
        0.7750831842422485,
        0.06314393877983093,
        0.3493976294994354,
        0.04359924793243408,
        0.7510695457458496,
        0.0,
        0.04635036736726761,
        0.11458328366279602,
        0.04167919233441353,
        0.10759414732456207,
        0.04151774197816849,
        0.7122546434402466,
        0.0,
        0.06945481896400452,
        0.04552634060382843,
        0.8887242078781128,
        0.27831995487213135,
        0.12715527415275574,
        0.0693138837814331,
        0.06651850044727325,
        0.7663271427154541,
        0.04163891449570656,
        0.0,
        0.04443179443478584,
        0.04467848688364029,
        0.06357041001319885,
        0.04491176828742027,
        0.8254001140594482,
        0.08399321138858795,
        0.07053397595882416,
        0.0,
        0.06110217422246933,
        0.05813227593898773,
        0.0,
        0.04423794895410538,
        0.045379072427749634,
        0.038673557341098785,
        0.0,
        0.07483452558517456,
        0.06170635670423508,
        0.0710172951221466,
        0.10498860478401184,
        0.18122568726539612,
        0.11484486609697342,
        0.21173971891403198,
        0.08559724688529968,
        0.06952230632305145,
        0.09397296607494354,
        0.039463602006435394,
        0.09546707570552826,
        0.056583620607852936,
        0.042019154876470566,
        0.10310199856758118,
        0.793882429599762,
        0.045232921838760376,
        0.039191387593746185,
        0.04647919535636902,
        0.03858420252799988,
        0.0610026977956295,
        0.08638282865285873,
        0.8049088716506958,
        0.7068060636520386,
        0.04642123356461525,
        0.6425390243530273,
        0.12876176834106445,
        0.04280385375022888,
        0.8418890237808228,
        0.04859083890914917,
        0.08603669703006744,
        0.0432346910238266,
        0.07933727651834488,
        0.049492817372083664,
        0.04859204590320587,
        0.042330607771873474,
        0.0,
        0.0,
        0.07424992322921753,
        0.0,
        0.06310733407735825,
        0.0,
        0.0,
        0.7362415790557861,
        0.046677812933921814,
        0.23984800279140472,
        0.0,
        0.8227376341819763,
        0.0,
        0.03934003412723541,
        0.053407855331897736,
        0.04006030783057213,
        0.045092545449733734,
        0.05734767019748688,
        0.04240145534276962,
        0.044456832110881805,
        0.05217000097036362,
        0.0,
        0.0,
        0.04240896925330162,
        0.2828981280326843,
        0.040592048317193985,
        0.4024205803871155,
        0.04091469198465347,
        0.07249748706817627,
        0.878760576248169,
        0.7327252626419067,
        0.0,
        0.04208679497241974,
        0.046384699642658234,
        0.048372987657785416,
        0.5469624996185303,
        0.09738977253437042,
        0.22049979865550995,
        0.0,
        0.08743660151958466,
        0.08664323389530182,
        0.07550512254238129,
        0.041733987629413605,
        0.0,
        0.48275089263916016,
        0.04063618928194046,
        0.6231703162193298,
        0.1308286041021347,
        0.7731123566627502,
        0.04303021728992462,
        0.7835556864738464,
        0.0,
        0.040510520339012146,
        0.04947122186422348,
        0.07881888747215271,
        0.08886036276817322,
        0.0402185395359993,
        0.0,
        0.07070793956518173,
        0.0,
        0.7261413335800171,
        0.051981523633003235,
        0.0,
        0.04620330408215523,
        0.06477475166320801,
        0.0,
        0.08475419133901596,
        0.43963173031806946,
        0.0,
        0.08415327221155167,
        0.05654057860374451,
        0.042529888451099396,
        0.07337979972362518,
        0.042512446641922,
        0.05317673087120056,
        0.8686795830726624,
        0.04320705682039261,
        0.0,
        0.04480969160795212,
        0.07875245064496994,
        0.0,
        0.8321589827537537,
        0.0,
        0.0,
        0.05698033422231674,
        0.047315169125795364,
        0.0,
        0.0,
        0.4407157003879547,
        0.06777667254209518,
        0.19235877692699432,
        0.05136537924408913,
        0.05958256870508194,
        0.0,
        0.0642550140619278,
        0.0,
        0.05816786736249924,
        0.16758295893669128,
        0.04355983808636665,
        0.08090882748365402,
        0.05135634168982506,
        0.14772087335586548,
        0.04278850927948952,
        0.04186020791530609,
        0.0,
        0.08574435114860535,
        0.0689556747674942,
        0.27669239044189453,
        0.06819059699773788,
        0.04202546179294586,
        0.09665359556674957,
        0.886928379535675,
        0.04860406741499901,
        0.2148473560810089,
        0.052871011197566986,
        0.25741222500801086,
        0.17807643115520477,
        0.05888889729976654,
        0.45303821563720703,
        0.10885506868362427,
        0.0,
        0.050964199006557465,
        0.06361936032772064,
        0.04066641628742218,
        0.9007298946380615,
        0.09882715344429016,
        0.0,
        0.8426827192306519,
        0.25059741735458374,
        0.09493567794561386,
        0.04129265248775482,
        0.06164310872554779,
        0.06174597144126892,
        0.0,
        0.06783948093652725,
        0.07409896701574326,
        0.08949615806341171,
        0.09540139138698578,
        0.1298210769891739,
        0.08623073995113373,
        0.10652312636375427,
        0.06804446876049042,
        0.10262427479028702,
        0.040850184857845306,
        0.6987807154655457,
        0.0,
        0.09504108130931854,
        0.05973952263593674,
        0.14150787889957428,
        0.050241317600011826,
        0.12512627243995667,
        0.0,
        0.2011953741312027,
        0.0,
        0.14475062489509583,
        0.041468359529972076,
        0.043276794254779816,
        0.04320068657398224,
        0.06487810611724854,
        0.11044734716415405,
        0.6853018999099731,
        0.0,
        0.05471564084291458,
        0.2995489239692688,
        0.0,
        0.042254023253917694,
        0.8052243590354919,
        0.08078175783157349,
        0.05458793789148331,
        0.0,
        0.0,
        0.050152380019426346,
        0.0,
        0.47984588146209717,
        0.0399518758058548,
        0.0,
        0.04291372001171112,
        0.05577744543552399,
        0.49383166432380676,
        0.7511115074157715,
        0.08299199491739273,
        0.04028649628162384,
        0.0,
        0.7169638872146606,
        0.05737422779202461,
        0.0,
        0.08957947790622711,
        0.04261664301156998,
        0.2810049057006836,
        0.0,
        0.13403204083442688,
        0.8259788751602173,
        0.06566261500120163,
        0.04480157047510147,
        0.0656319335103035,
        0.07965613901615143,
        0.12540891766548157,
        0.04065243899822235,
        0.054795101284980774,
        0.0722208097577095,
        0.5655940175056458,
        0.0,
        0.8506348729133606,
        0.0,
        0.0,
        0.04326096922159195,
        0.07267408072948456,
        0.0,
        0.0409485325217247,
        0.04609303176403046,
        0.04402878135442734,
        0.08325821161270142,
        0.6641397476196289,
        0.0,
        0.0,
        0.1183498427271843,
        0.8482751846313477,
        0.05733753740787506,
        0.0,
        0.04788816347718239,
        0.05449565127491951,
        0.5545174479484558,
        0.03924467787146568,
        0.042147912085056305,
        0.0542939193546772,
        0.7473370432853699,
        0.05206429958343506,
        0.0577019527554512,
        0.7591139674186707,
        0.0,
        0.04161518067121506,
        0.0,
        0.7510246634483337,
        0.6296203136444092,
        0.0,
        0.038337863981723785,
        0.04281466454267502,
        0.8779016137123108,
        0.03899841010570526,
        0.07386119663715363,
        0.04054493457078934,
        0.0,
        0.08665809035301208,
        0.049415215849876404,
        0.0,
        0.12530368566513062,
        0.06542731821537018,
        0.3653408885002136,
        0.10736767202615738,
        0.0,
        0.5628129839897156,
        0.0,
        0.07057926058769226,
        0.0,
        0.06635518372058868,
        0.22125022113323212,
        0.03660712391138077,
        0.07585275173187256,
        0.043693214654922485,
        0.833173394203186,
        0.3392181396484375,
        0.7376101016998291,
        0.04074086993932724,
        0.059809714555740356,
        0.2275707721710205,
        0.0,
        0.20351457595825195,
        0.0,
        0.04233355075120926,
        0.0,
        0.7193230986595154,
        0.900327205657959,
        0.7190048694610596,
        0.3070566654205322,
        0.1298728734254837,
        0.0,
        0.05458560958504677,
        0.0,
        0.0938122570514679,
        0.040378548204898834,
        0.041350118815898895,
        0.05029486492276192,
        0.0,
        0.08192067593336105,
        0.07269218564033508,
        0.047126904129981995,
        0.0,
        0.153209388256073,
        0.044475071132183075,
        0.17574834823608398,
        0.0650581642985344,
        0.6601399183273315,
        0.044214487075805664,
        0.047026075422763824,
        0.0,
        0.05766299366950989,
        0.8067092299461365,
        0.0429706797003746,
        0.045066773891448975,
        0.368153840303421,
        0.038560252636671066,
        0.143904447555542,
        0.0,
        0.06269995868206024,
        0.6063389778137207,
        0.0904369130730629,
        0.7899311780929565,
        0.05786330625414848,
        0.0955151841044426,
        0.09161999821662903,
        0.051021963357925415,
        0.039049182087183,
        0.06832416355609894,
        0.05711282789707184,
        0.053697988390922546,
        0.0,
        0.05999056249856949,
        0.08031128346920013,
        0.0863037258386612,
        0.17621496319770813,
        0.811939001083374,
        0.30087438225746155,
        0.0,
        0.0919964537024498,
        0.6374112367630005,
        0.06351618468761444,
        0.05910633131861687,
        0.0578252375125885,
        0.0,
        0.813014566898346,
        0.0,
        0.06349153816699982,
        0.05553258955478668,
        0.8380554914474487,
        0.0,
        0.05145657807588577,
        0.12888213992118835,
        0.29644668102264404,
        0.042187951505184174,
        0.7966183423995972,
        0.09955287724733353,
        0.0496995784342289,
        0.1669437736272812,
        0.056455813348293304,
        0.058758750557899475,
        0.14967867732048035,
        0.08992899954319,
        0.5538939833641052,
        0.04866013675928116,
        0.0,
        0.08515046536922455,
        0.05628889799118042,
        0.8606372475624084,
        0.11645452678203583,
        0.0,
        0.04557907208800316,
        0.0,
        0.8101149201393127,
        0.07653799653053284,
        0.0,
        0.04296163097023964,
        0.060592375695705414,
        0.04576699435710907,
        0.8740177154541016,
        0.06570009142160416,
        0.03961411118507385,
        0.10741975903511047,
        0.0,
        0.6989011764526367,
        0.38950467109680176,
        0.0,
        0.04485423117876053,
        0.0,
        0.17537005245685577,
        0.040315963327884674,
        0.0,
        0.8446735143661499,
        0.038855381309986115,
        0.04640156775712967,
        0.15930229425430298,
        0.04302821680903435,
        0.05486823618412018,
        0.0,
        0.042504459619522095,
        0.0410429909825325,
        0.1649126261472702,
        0.09739716351032257,
        0.8690016269683838,
        0.05737403780221939,
        0.061165764927864075,
        0.0512920543551445,
        0.08553458005189896,
        0.3482925295829773,
        0.0,
        0.13501009345054626,
        0.07539699971675873,
        0.04287247359752655,
        0.050877831876277924,
        0.09179864823818207,
        0.05137931555509567,
        0.03996523469686508,
        0.13043279945850372,
        0.853161633014679,
        0.04365959018468857,
        0.04203574359416962,
        0.04113204777240753,
        0.04032110795378685,
        0.08261054754257202,
        0.27241575717926025,
        0.0,
        0.0,
        0.623254656791687,
        0.1621827930212021,
        0.0,
        0.09863989055156708,
        0.09613907337188721,
        0.09753193706274033,
        0.2374553233385086,
        0.0,
        0.13893520832061768,
        0.0,
        0.8569352626800537,
        0.7249804735183716,
        0.05773092061281204,
        0.0,
        0.1916230469942093,
        0.5688756704330444,
        0.9040369987487793,
        0.041706763207912445,
        0.0,
        0.0528852641582489,
        0.06445369869470596,
        0.08304634690284729,
        0.06917328387498856,
        0.1765381246805191,
        0.05739075690507889,
        0.0,
        0.043020300567150116,
        0.04369141161441803,
        0.09051651507616043,
        0.8025187253952026,
        0.04718028008937836,
        0.10184601694345474,
        0.0,
        0.0356404185295105,
        0.0,
        0.0473761111497879,
        0.35753825306892395,
        0.08004315197467804,
        0.06619607657194138,
        0.46337568759918213,
        0.044830068945884705,
        0.0424443744122982,
        0.04396827518939972,
        0.06064608693122864,
        0.8575444221496582,
        0.8367710709571838,
        0.4260399341583252,
        0.0,
        0.35140958428382874,
        0.07427828013896942,
        0.07363578677177429,
        0.0417119599878788,
        0.060821861028671265,
        0.050418153405189514,
        0.07443128526210785,
        0.05100501328706741,
        0.042483165860176086,
        0.07112773507833481,
        0.10675865411758423,
        0.05601447820663452,
        0.8862717747688293,
        0.0,
        0.03975508734583855,
        0.0,
        0.07876377552747726,
        0.0,
        0.1758190095424652,
        0.04014882817864418,
        0.0,
        0.5891150236129761,
        0.056743040680885315,
        0.07096624374389648,
        0.0,
        0.041401512920856476,
        0.13314838707447052,
        0.08285035192966461,
        0.11539572477340698,
        0.3671065866947174,
        0.07605808228254318,
        0.06301125884056091,
        0.10320883989334106,
        0.2996205687522888,
        0.5726678371429443,
        0.41118353605270386,
        0.039758432656526566,
        0.5260592699050903,
        0.14169394969940186,
        0.03910160809755325,
        0.783836841583252,
        0.04375024139881134,
        0.039585575461387634,
        0.0,
        0.7626158595085144,
        0.0756390392780304,
        0.0552583783864975,
        0.0,
        0.05224514752626419,
        0.7147852182388306,
        0.0,
        0.0,
        0.54386305809021,
        0.553809404373169,
        0.059175536036491394,
        0.04017909988760948,
        0.4066312909126282,
        0.04831155017018318,
        0.0,
        0.044108614325523376,
        0.11711129546165466,
        0.04780562222003937,
        0.04290526360273361,
        0.04196033626794815,
        0.35938042402267456,
        0.0,
        0.0,
        0.2972407639026642,
        0.0,
        0.0,
        0.0,
        0.0,
        0.040869444608688354,
        0.8784509301185608,
        0.04228878393769264,
        0.049174487590789795,
        0.0766424760222435,
        0.1067756786942482,
        0.041787490248680115,
        0.04111744463443756,
        0.0,
        0.10760901868343353,
        0.07058198750019073,
        0.0,
        0.0,
        0.056103579699993134,
        0.06852037459611893,
        0.0,
        0.0,
        0.04819422587752342,
        0.04615648463368416,
        0.06475982069969177,
        0.13439220190048218,
        0.10568232089281082,
        0.0,
        0.0446428582072258,
        0.049490395933389664,
        0.13872992992401123,
        0.07787410169839859,
        0.04049348831176758,
        0.2522415518760681,
        0.05340518057346344,
        0.043789878487586975,
        0.05076421797275543,
        0.2999173402786255,
        0.05483946204185486,
        0.04849625378847122,
        0.0,
        0.04223398119211197,
        0.12427911907434464,
        0.04973134398460388,
        0.1450408697128296,
        0.06020157039165497,
        0.04293159395456314,
        0.04062596708536148,
        0.17058145999908447,
        0.0,
        0.04113192483782768,
        0.8328161835670471,
        0.04660849645733833,
        0.15679152309894562,
        0.7784854173660278,
        0.0,
        0.9031572341918945,
        0.0,
        0.0740102156996727,
        0.08198437094688416,
        0.04222448915243149,
        0.35282614827156067,
        0.04223371297121048,
        0.04258847236633301,
        0.039834894239902496,
        0.0,
        0.040606677532196045,
        0.09401523321866989,
        0.09723399579524994,
        0.28111565113067627,
        0.04216253012418747,
        0.04848414659500122,
        0.06691905856132507,
        0.17901059985160828,
        0.07764378190040588,
        0.04052705317735672,
        0.2551119923591614,
        0.4040977954864502,
        0.9016804695129395,
        0.047851309180259705,
        0.0,
        0.0,
        0.042169712483882904,
        0.0,
        0.04231175035238266,
        0.05094705522060394,
        0.28458282351493835,
        0.0829436331987381,
        0.08435225486755371,
        0.042055197060108185,
        0.04071415588259697,
        0.0,
        0.03898616135120392,
        0.40544748306274414,
        0.039104215800762177,
        0.679395318031311,
        0.04619556665420532,
        0.0,
        0.8353861570358276,
        0.07494925707578659,
        0.4305075407028198,
        0.0,
        0.807854413986206,
        0.0,
        0.04263737425208092,
        0.5280601382255554,
        0.4721035957336426,
        0.08257538080215454,
        0.042182035744190216,
        0.10000844299793243,
        0.044395871460437775,
        0.0,
        0.05966201424598694,
        0.6919770836830139,
        0.5289555191993713,
        0.045975200831890106,
        0.08964762091636658,
        0.04019612818956375,
        0.0,
        0.08877298980951309,
        0.04515651613473892,
        0.18724991381168365,
        0.34687501192092896,
        0.040062204003334045,
        0.04791385680437088,
        0.5906518697738647,
        0.25705486536026,
        0.042275309562683105,
        0.041673727333545685,
        0.22570866346359253,
        0.040223415940999985,
        0.07214223593473434,
        0.0,
        0.040525972843170166,
        0.0,
        0.1169324740767479,
        0.06098382920026779,
        0.2902422249317169,
        0.07436089217662811,
        0.40033137798309326,
        0.13773947954177856,
        0.0,
        0.8905221819877625,
        0.056946687400341034,
        0.7655394673347473,
        0.7652033567428589,
        0.12800005078315735,
        0.0,
        0.07000826299190521,
        0.038034588098526,
        0.03550584614276886,
        0.0,
        0.0,
        0.0593920536339283,
        0.22917808592319489,
        0.06433873623609543,
        0.7879448533058167,
        0.09005578607320786,
        0.06911921501159668,
        0.0,
        0.0,
        0.0,
        0.044701237231492996,
        0.0,
        0.12655295431613922,
        0.0710533857345581,
        0.038151875138282776,
        0.7416155338287354,
        0.0,
        0.7383764386177063,
        0.03501824662089348,
        0.03920493647456169,
        0.07764041423797607,
        0.5252584218978882,
        0.0,
        0.0,
        0.048835646361112595,
        0.0,
        0.06324117630720139,
        0.09521609544754028,
        0.0,
        0.0691918358206749,
        0.12725722789764404,
        0.03998413681983948,
        0.06796276569366455,
        0.0,
        0.04241154342889786,
        0.050400033593177795,
        0.7238883376121521,
        0.0,
        0.039498236030340195,
        0.09710998088121414,
        0.1312563121318817,
        0.7590312957763672,
        0.7903687953948975,
        0.0,
        0.08396406471729279,
        0.8632305860519409,
        0.20813244581222534,
        0.13560838997364044,
        0.0,
        0.12497897446155548,
        0.044327810406684875,
        0.04373670741915703,
        0.0412207767367363,
        0.03787434101104736,
        0.8038368821144104,
        0.7020729780197144,
        0.044227488338947296,
        0.07564643025398254,
        0.0,
        0.0,
        0.041452277451753616,
        0.0,
        0.05781279504299164,
        0.040221258997917175,
        0.06697878241539001,
        0.3834492862224579,
        0.0,
        0.16186198592185974,
        0.04979509860277176,
        0.06351850181818008,
        0.0,
        0.04747902601957321,
        0.04845767095685005,
        0.7176404595375061,
        0.6828126907348633,
        0.0463138148188591,
        0.0,
        0.041272424161434174,
        0.04822868853807449,
        0.0,
        0.0,
        0.16443316638469696,
        0.11572684347629547,
        0.0,
        0.7502924203872681,
        0.05045187473297119,
        0.04059655964374542,
        0.84228515625,
        0.8822872042655945,
        0.047920629382133484,
        0.14599303901195526,
        0.06722033023834229,
        0.05851047486066818,
        0.0,
        0.43531107902526855,
        0.0,
        0.04078123718500137,
        0.03858843445777893,
        0.057565513998270035,
        0.8696258664131165,
        0.08118897676467896,
        0.09374286234378815,
        0.268748015165329,
        0.0490892231464386,
        0.28931689262390137,
        0.8914055824279785,
        0.07815293967723846,
        0.040756046772003174,
        0.122970350086689,
        0.069856658577919,
        0.0,
        0.04867871105670929,
        0.05563229322433472,
        0.045485593378543854,
        0.041159488260746,
        0.0,
        0.16301566362380981,
        0.05182864889502525,
        0.0480748787522316,
        0.062214262783527374,
        0.0,
        0.10101337730884552,
        0.048210904002189636,
        0.0,
        0.6840134859085083,
        0.0,
        0.0645732656121254,
        0.0,
        0.8246331214904785,
        0.040349770337343216,
        0.0,
        0.6917118430137634,
        0.0426526702940464,
        0.0,
        0.0,
        0.04034285247325897,
        0.03996057063341141,
        0.0,
        0.1189364343881607,
        0.040884509682655334,
        0.0,
        0.6625790596008301,
        0.0,
        0.0,
        0.0,
        0.04193245619535446,
        0.07117309421300888,
        0.04007461667060852,
        0.12361626327037811,
        0.0536007396876812,
        0.0,
        0.05562952533364296,
        0.0,
        0.03965845704078674,
        0.04980345815420151,
        0.04753931611776352,
        0.07100056111812592,
        0.10202081501483917,
        0.11732470989227295,
        0.042798057198524475,
        0.042232446372509,
        0.09234514832496643,
        0.04129588603973389,
        0.09165002405643463,
        0.09757240116596222,
        0.040524356067180634,
        0.10258089751005173,
        0.8328068852424622,
        0.10323542356491089,
        0.44015875458717346,
        0.8197659254074097,
        0.10443669557571411,
        0.054970189929008484,
        0.06335876882076263,
        0.4427354037761688,
        0.0,
        0.042602453380823135,
        0.18398579955101013,
        0.06003662198781967,
        0.20442399382591248,
        0.07926713675260544,
        0.5603388547897339,
        0.4511118531227112,
        0.5490375757217407,
        0.8091104626655579,
        0.3135414123535156,
        0.04454585164785385,
        0.06276002526283264,
        0.0425025075674057,
        0.04491618275642395,
        0.6731323003768921,
        0.0,
        0.6179770231246948,
        0.05660218372941017,
        0.7831819653511047,
        0.1427675187587738,
        0.04061063379049301,
        0.06305012106895447,
        0.7328619360923767,
        0.5990376472473145,
        0.04363249987363815,
        0.05820188671350479,
        0.1432882696390152,
        0.07143741101026535,
        0.6809597611427307,
        0.0,
        0.2730136513710022,
        0.047413356602191925,
        0.7599900960922241,
        0.12396598607301712,
        0.49216020107269287,
        0.0,
        0.2533840835094452,
        0.03976908326148987,
        0.3595729172229767,
        0.5152564644813538,
        0.0,
        0.04412735998630524,
        0.05655582994222641,
        0.0,
        0.21332843601703644,
        0.06416279077529907,
        0.059825167059898376,
        0.05011103302240372,
        0.0,
        0.04109533876180649,
        0.10793673247098923,
        0.09572337567806244,
        0.043653253465890884,
        0.48740220069885254,
        0.2504802644252777,
        0.06838572025299072,
        0.0,
        0.050941385328769684,
        0.0415949672460556,
        0.049124930053949356,
        0.039616767317056656,
        0.09613054245710373,
        0.11890867352485657,
        0.0877755880355835,
        0.05681765079498291,
        0.0,
        0.0,
        0.04213196784257889,
        0.04213198274374008,
        0.18645687401294708,
        0.05482064187526703,
        0.08552774041891098,
        0.06026895344257355,
        0.06279124319553375,
        0.7008199691772461,
        0.04512731730937958,
        0.07576720416545868,
        0.3861362338066101,
        0.047965697944164276,
        0.7615153193473816,
        0.47454431653022766,
        0.0,
        0.841794490814209,
        0.0471668466925621,
        0.0,
        0.8932492733001709,
        0.05554097890853882,
        0.477483868598938,
        0.04743894934654236,
        0.7252292633056641,
        0.0,
        0.8073416352272034,
        0.0,
        0.060159824788570404,
        0.0,
        0.0,
        0.0,
        0.11502988636493683,
        0.15527740120887756,
        0.3782084286212921,
        0.04737083613872528,
        0.38178128004074097,
        0.04010768234729767,
        0.6758294105529785,
        0.6660786867141724,
        0.04488152265548706,
        0.04794036224484444,
        0.2943231761455536,
        0.0,
        0.8352161049842834,
        0.5232755541801453,
        0.03989218920469284,
        0.06269019842147827,
        0.05034194141626358,
        0.6900273561477661,
        0.10565371066331863,
        0.1689176708459854,
        0.4031943380832672,
        0.08465483039617538,
        0.08729243278503418,
        0.04335677996277809,
        0.4849606156349182,
        0.04919634759426117,
        0.05487672984600067,
        0.15744441747665405,
        0.7554648518562317,
        0.7824177742004395,
        0.7887651920318604,
        0.0,
        0.04490552842617035,
        0.0,
        0.06513237953186035,
        0.8933467268943787,
        0.8210806846618652,
        0.03988752141594887,
        0.261821985244751,
        0.09075158834457397,
        0.44078928232192993,
        0.0,
        0.05292298644781113,
        0.0977669283747673,
        0.040210045874118805,
        0.32026004791259766,
        0.09183785319328308,
        0.04008264094591141,
        0.0,
        0.06958578526973724,
        0.13417713344097137,
        0.0,
        0.624051570892334,
        0.056719839572906494,
        0.0,
        0.7121429443359375,
        0.045509304851293564,
        0.04102045297622681,
        0.04943191260099411,
        0.08411692827939987,
        0.0,
        0.0,
        0.08223187923431396,
        0.11912418901920319,
        0.0,
        0.13937118649482727,
        0.047150757163763046,
        0.0,
        0.060227684676647186,
        0.0,
        0.049547310918569565,
        0.05537533760070801,
        0.05363648757338524,
        0.043953850865364075,
        0.04660592973232269,
        0.04038975387811661,
        0.07011747360229492,
        0.03955710679292679,
        0.8700845241546631,
        0.4581555426120758,
        0.04274352639913559,
        0.1556817889213562,
        0.03998912125825882,
        0.06081942841410637,
        0.7390457987785339,
        0.7805662155151367,
        0.12993144989013672,
        0.8516568541526794,
        0.06875571608543396,
        0.08452361822128296,
        0.0,
        0.04463754594326019,
        0.11564234644174576,
        0.051000986248254776,
        0.052566200494766235,
        0.05374463275074959,
        0.09363803267478943,
        0.041880346834659576,
        0.04399409145116806,
        0.04478508234024048,
        0.8752645254135132,
        0.05472283810377121,
        0.2100502848625183,
        0.0,
        0.467953622341156,
        0.047377295792102814,
        0.1903507560491562,
        0.1490362584590912,
        0.04461073875427246,
        0.0,
        0.0,
        0.04560058191418648,
        0.04125487804412842,
        0.09257352352142334,
        0.8632002472877502,
        0.08316756039857864,
        0.17289738357067108,
        0.8450943231582642,
        0.06901140511035919,
        0.8408961892127991,
        0.0,
        0.0,
        0.08389827609062195,
        0.06452973932027817,
        0.07626745104789734,
        0.50096595287323,
        0.06399858742952347,
        0.056370388716459274,
        0.27563416957855225,
        0.0,
        0.05937129259109497,
        0.0403759740293026,
        0.8840703368186951,
        0.3470171093940735,
        0.0,
        0.0,
        0.08706213533878326,
        0.04207257926464081,
        0.6521895527839661,
        0.0,
        0.11503639817237854,
        0.04314308986067772,
        0.44527512788772583,
        0.09090246260166168,
        0.05821723863482475,
        0.047702621668577194,
        0.10286078602075577,
        0.07456302642822266,
        0.0968148335814476,
        0.7390085458755493,
        0.042923662811517715,
        0.05724881589412689,
        0.04367133602499962,
        0.06745482981204987,
        0.3708949685096741,
        0.04430878162384033,
        0.0680672749876976,
        0.04107183218002319,
        0.04448430985212326,
        0.38902464509010315,
        0.052293673157691956,
        0.060670748353004456,
        0.8719781637191772,
        0.04327080026268959,
        0.043833956122398376,
        0.05364477261900902,
        0.04739944264292717,
        0.041586022824048996,
        0.1044725775718689,
        0.0,
        0.04278584197163582,
        0.04897938668727875,
        0.06317152827978134,
        0.038679338991642,
        0.10983861237764359,
        0.0731545090675354,
        0.3000052571296692,
        0.4605291485786438,
        0.04545855522155762,
        0.8790628910064697,
        0.0,
        0.040723104029893875,
        0.0425870455801487,
        0.04111825302243233,
        0.8213760852813721,
        0.044637322425842285,
        0.06716717779636383,
        0.0657857358455658,
        0.15166917443275452,
        0.04839624464511871,
        0.1119903177022934,
        0.09708233177661896,
        0.05628972500562668,
        0.06173329800367355,
        0.0534823052585125,
        0.0633632242679596,
        0.08510777354240417,
        0.8921217322349548,
        0.0,
        0.46029114723205566,
        0.0,
        0.0,
        0.9150139689445496,
        0.10558047145605087,
        0.04901409149169922,
        0.10306370258331299,
        0.05627382546663284,
        0.044859420508146286,
        0.5909959077835083,
        0.06073795258998871,
        0.0,
        0.4987983703613281,
        0.07521459460258484,
        0.0,
        0.4059693217277527,
        0.22502580285072327,
        0.07876623421907425,
        0.08415296673774719,
        0.0,
        0.041785962879657745,
        0.04845631867647171,
        0.11112499237060547,
        0.043242670595645905,
        0.06708560138940811,
        0.8814029097557068,
        0.08047065883874893,
        0.061595238745212555,
        0.18808229267597198,
        0.04029950499534607,
        0.05888204276561737,
        0.06009722501039505,
        0.04538661986589432,
        0.16664600372314453,
        0.04665032774209976,
        0.2940496504306793,
        0.04524626582860947,
        0.0,
        0.07659514993429184,
        0.7624083757400513,
        0.06943769007921219,
        0.0,
        0.0,
        0.12340642511844635,
        0.6914750337600708,
        0.0,
        0.12887534499168396,
        0.07756912708282471,
        0.897530198097229,
        0.04088638350367546,
        0.04664771631360054,
        0.8039374947547913,
        0.0,
        0.05637489631772041,
        0.0,
        0.04289139807224274,
        0.06539838016033173,
        0.0,
        0.04916645213961601,
        0.05199512466788292,
        0.15194521844387054,
        0.044916197657585144,
        0.8589500188827515,
        0.11436086893081665,
        0.04750131443142891,
        0.7706541419029236,
        0.11690795421600342,
        0.8249500393867493,
        0.19331644475460052,
        0.04235738515853882,
        0.0,
        0.0,
        0.05784762278199196,
        0.0496956929564476,
        0.04593249410390854,
        0.7517850995063782,
        0.0,
        0.05059138685464859,
        0.04774845764040947,
        0.3155284523963928,
        0.04142966493964195,
        0.8601494431495667,
        0.38011541962623596,
        0.0,
        0.0,
        0.8252988457679749,
        0.6509278416633606,
        0.04540334641933441,
        0.17281199991703033,
        0.1725882589817047,
        0.04222489148378372,
        0.0993642657995224,
        0.042247697710990906,
        0.7604300379753113,
        0.07199105620384216,
        0.061518505215644836,
        0.0,
        0.2538214921951294,
        0.5163031220436096,
        0.11207735538482666,
        0.828301191329956,
        0.0,
        0.04125535115599632,
        0.04549514502286911,
        0.0,
        0.810929000377655,
        0.833122968673706,
        0.0,
        0.07465268671512604,
        0.1754816323518753,
        0.0,
        0.0,
        0.06406701356172562,
        0.040432531386613846,
        0.047485385090112686,
        0.07634329050779343,
        0.10848324745893478,
        0.04830317944288254,
        0.07283277064561844,
        0.6300803422927856,
        0.03887801989912987,
        0.08250429481267929,
        0.07960326224565506,
        0.8074809908866882,
        0.7727193236351013,
        0.0,
        0.03969469293951988,
        0.0,
        0.11932969838380814,
        0.05886027216911316,
        0.0,
        0.8459385633468628,
        0.04124467074871063,
        0.0516754575073719,
        0.05580129846930504,
        0.0,
        0.04827450215816498,
        0.03901953622698784,
        0.0,
        0.2167498767375946,
        0.07206951826810837,
        0.0,
        0.0,
        0.11203256249427795,
        0.0,
        0.04221124202013016,
        0.7483876347541809,
        0.6019686460494995,
        0.062425799667835236,
        0.37393292784690857,
        0.05133593827486038,
        0.4911564290523529,
        0.0,
        0.691270649433136,
        0.07596693933010101,
        0.13043197989463806,
        0.15502648055553436,
        0.8239554166793823,
        0.05314010754227638,
        0.0961582213640213,
        0.05279281735420227,
        0.07290177792310715,
        0.08801284432411194,
        0.057256437838077545,
        0.09392918646335602,
        0.09391370415687561,
        0.6495991349220276,
        0.0,
        0.0,
        0.051513686776161194,
        0.0,
        0.31903135776519775,
        0.16653862595558167,
        0.08133557438850403,
        0.4068644344806671,
        0.3941108286380768,
        0.09593823552131653,
        0.10676286369562149,
        0.04034657031297684,
        0.19354069232940674,
        0.06658551841974258,
        0.8140798807144165,
        0.041903652250766754,
        0.040848951786756516,
        0.04294734075665474,
        0.2134561836719513,
        0.04072301834821701,
        0.0,
        0.05640323832631111,
        0.040640875697135925,
        0.04472503066062927,
        0.09439779818058014,
        0.0,
        0.0,
        0.05954194813966751,
        0.7688397169113159,
        0.040553878992795944,
        0.0,
        0.0,
        0.07700509577989578,
        0.29764968156814575,
        0.06241828575730324,
        0.17294417321681976,
        0.0,
        0.0413401797413826,
        0.04822045564651489,
        0.745464026927948,
        0.05002858489751816,
        0.739986002445221,
        0.18441899120807648,
        0.06494051218032837,
        0.07480484247207642,
        0.05904188007116318,
        0.0,
        0.04120447859168053,
        0.04191187024116516,
        0.6790691614151001,
        0.1195596382021904,
        0.12672993540763855,
        0.29467442631721497,
        0.18437445163726807,
        0.04628264904022217,
        0.04755247384309769,
        0.18909642100334167,
        0.0,
        0.7841377854347229,
        0.04430326074361801,
        0.8059554100036621,
        0.05381378158926964,
        0.3144993782043457,
        0.07270971685647964,
        0.03943296894431114,
        0.03992854058742523,
        0.0,
        0.09369364380836487,
        0.05018774792551994,
        0.04646696150302887,
        0.26033303141593933,
        0.04792602360248566,
        0.07103372365236282,
        0.0422925241291523,
        0.0,
        0.7784421443939209,
        0.0468817874789238,
        0.045935530215501785,
        0.052911076694726944,
        0.046365492045879364,
        0.045255713164806366,
        0.0,
        0.0,
        0.49377650022506714,
        0.11384685337543488,
        0.43241119384765625,
        0.0,
        0.8171631097793579,
        0.35428351163864136,
        0.0,
        0.34064191579818726,
        0.05234835296869278,
        0.0422297865152359,
        0.0392647422850132,
        0.04478151351213455,
        0.43419820070266724,
        0.8466855883598328,
        0.040178082883358,
        0.9039372205734253,
        0.046326447278261185,
        0.04179665446281433,
        0.0,
        0.565283477306366,
        0.052534814924001694,
        0.0,
        0.8487215638160706,
        0.0,
        0.0,
        0.0,
        0.0,
        0.0,
        0.0,
        0.126277357339859,
        0.27698850631713867,
        0.04140002653002739,
        0.04067874699831009,
        0.042117420583963394,
        0.05887767672538757,
        0.04919961467385292,
        0.08973461389541626,
        0.0,
        0.050840236246585846,
        0.05796106159687042,
        0.6737554669380188,
        0.04337991774082184,
        0.0,
        0.31724458932876587,
        0.0,
        0.08106407523155212,
        0.7080548405647278,
        0.09571880102157593,
        0.0947210043668747,
        0.03990454226732254,
        0.0,
        0.09560718387365341,
        0.0,
        0.0,
        0.061499789357185364,
        0.07040822505950928,
        0.7987123727798462,
        0.04909293353557587,
        0.0,
        0.05687139183282852,
        0.7658605575561523,
        0.043010685592889786,
        0.0453806035220623,
        0.0,
        0.04038681462407112,
        0.04120201617479324,
        0.09106464684009552,
        0.7750372886657715,
        0.892436146736145,
        0.09480831772089005,
        0.06515791267156601,
        0.10718467831611633,
        0.04989293962717056,
        0.04609876126050949,
        0.6524502038955688,
        0.05900862440466881,
        0.0,
        0.040053337812423706,
        0.0,
        0.09738317877054214,
        0.6706866025924683,
        0.07690289616584778,
        0.04563583433628082,
        0.0,
        0.5983670353889465,
        0.42656710743904114,
        0.8127686381340027,
        0.062430646270513535,
        0.0,
        0.7517315745353699,
        0.0,
        0.061843141913414,
        0.0,
        0.04033154994249344,
        0.0,
        0.06292348355054855,
        0.14874526858329773,
        0.23549363017082214,
        0.8241358995437622,
        0.10566896200180054,
        0.0,
        0.04289012402296066,
        0.039792854338884354,
        0.042052894830703735,
        0.041841596364974976,
        0.04022663086652756,
        0.056230805814266205,
        0.048600293695926666,
        0.05401115119457245,
        0.7904279828071594,
        0.0588754341006279,
        0.0,
        0.0,
        0.12991714477539062,
        0.04511965066194534,
        0.04289356991648674,
        0.06611546874046326,
        0.0,
        0.0,
        0.08075933158397675,
        0.06904973089694977,
        0.09876206517219543,
        0.7009676098823547,
        0.04489675909280777,
        0.16045767068862915,
        0.05474385619163513,
        0.0,
        0.05110277235507965,
        0.052374497056007385,
        0.050698406994342804,
        0.0,
        0.05788906663656235,
        0.0,
        0.07708728313446045,
        0.26102301478385925,
        0.0,
        0.04433496296405792,
        0.035501912236213684,
        0.06408236920833588,
        0.0403406023979187,
        0.122194305062294,
        0.0929093062877655,
        0.24826960265636444,
        0.04834417998790741,
        0.04072664678096771,
        0.7944825887680054,
        0.22730229794979095,
        0.746336042881012,
        0.9116174578666687,
        0.0,
        0.04337630420923233,
        0.08535020053386688,
        0.046237796545028687,
        0.0,
        0.8366403579711914,
        0.07969434559345245,
        0.04102400690317154,
        0.3123375177383423,
        0.0579342246055603,
        0.07916625589132309,
        0.05733175948262215,
        0.09084077179431915,
        0.8759604692459106,
        0.3196202218532562,
        0.39590004086494446,
        0.04099389910697937,
        0.34304532408714294,
        0.0,
        0.662580668926239,
        0.5581773519515991,
        0.7345938682556152,
        0.052178192883729935,
        0.0,
        0.03830351680517197,
        0.04097755253314972,
        0.0,
        0.04090690612792969,
        0.056177251040935516,
        0.11943155527114868,
        0.0,
        0.0,
        0.06326727569103241,
        0.8020228147506714,
        0.6765592694282532,
        0.1345173716545105,
        0.12942571938037872,
        0.040865808725357056,
        0.04440484195947647,
        0.0,
        0.4300534129142761,
        0.0,
        0.0,
        0.049049198627471924,
        0.7117285132408142,
        0.041502945125103,
        0.04633840173482895,
        0.4373331069946289,
        0.0,
        0.12315599620342255,
        0.0,
        0.0,
        0.05498962476849556,
        0.05076409503817558,
        0.0,
        0.04263066500425339,
        0.4233337342739105,
        0.22168055176734924,
        0.0,
        0.047930337488651276,
        0.0,
        0.09643010050058365,
        0.11948920786380768,
        0.04137051850557327,
        0.0,
        0.0,
        0.5081413984298706,
        0.0,
        0.042715415358543396,
        0.04435005411505699,
        0.041005853563547134,
        0.05534379556775093,
        0.0,
        0.09756235778331757,
        0.04166527837514877,
        0.07681331038475037,
        0.0,
        0.04949208348989487,
        0.0794086679816246,
        0.09918513894081116,
        0.0597257986664772,
        0.19408707320690155,
        0.11076289415359497,
        0.15569616854190826,
        0.060517437756061554,
        0.0,
        0.0572478324174881,
        0.045484770089387894,
        0.04303532838821411,
        0.07669110596179962,
        0.3142458498477936,
        0.05651605874300003,
        0.129472017288208,
        0.0,
        0.06108393520116806,
        0.2606179118156433,
        0.0810019001364708,
        0.3714744746685028,
        0.043765656650066376,
        0.17065706849098206,
        0.09681326150894165,
        0.04333712160587311,
        0.06157121807336807,
        0.07085993140935898,
        0.05465194582939148,
        0.741897463798523,
        0.13875755667686462,
        0.0533764585852623,
        0.06737656891345978,
        0.05663507804274559,
        0.0,
        0.516925036907196,
        0.05664657801389694,
        0.04550343006849289,
        0.1087513417005539,
        0.0,
        0.0731857642531395,
        0.0,
        0.08690071105957031,
        0.09036609530448914,
        0.0819038599729538,
        0.3601534962654114,
        0.350776731967926,
        0.6216949820518494,
        0.2492140829563141,
        0.0,
        0.06035482883453369,
        0.15417948365211487,
        0.07497503608465195,
        0.5837178826332092,
        0.48307716846466064,
        0.0446135550737381,
        0.058369219303131104,
        0.05703158676624298,
        0.05803338438272476,
        0.5377568006515503,
        0.2894013226032257,
        0.04270903393626213,
        0.0,
        0.21341943740844727,
        0.13214796781539917,
        0.04582687094807625,
        0.09641501307487488,
        0.04705019295215607,
        0.041284702718257904,
        0.0,
        0.04880402609705925,
        0.20635387301445007,
        0.0,
        0.05281606689095497,
        0.05983462929725647,
        0.18756568431854248,
        0.0,
        0.06722547113895416,
        0.04427718371152878,
        0.0,
        0.057717613875865936,
        0.0,
        0.042384468019008636,
        0.07962654531002045,
        0.041647061705589294,
        0.692888617515564,
        0.08498618751764297,
        0.05434844642877579,
        0.75401371717453,
        0.7216173410415649,
        0.6735114455223083,
        0.05480988696217537,
        0.045862942934036255,
        0.06443268805742264,
        0.0,
        0.18348747491836548,
        0.057800862938165665,
        0.8999601602554321,
        0.04757918417453766,
        0.05713413655757904,
        0.04256375879049301,
        0.04236049950122833,
        0.05201131850481033,
        0.04345071688294411,
        0.04372480511665344,
        0.047980714589357376,
        0.04731813818216324,
        0.0406750813126564,
        0.05612899363040924,
        0.0,
        0.044041067361831665,
        0.06142353639006615,
        0.04571301490068436,
        0.07646946609020233,
        0.041381243616342545,
        0.0,
        0.0,
        0.7546229362487793,
        0.12282922863960266,
        0.22426791489124298,
        0.1148628517985344,
        0.0,
        0.06997907906770706,
        0.0,
        0.050462935119867325,
        0.10744018107652664,
        0.0,
        0.0,
        0.784602701663971,
        0.4353716969490051,
        0.04143191874027252,
        0.04030965268611908,
        0.06733015924692154,
        0.046856291592121124,
        0.0,
        0.0,
        0.07849013805389404,
        0.797288715839386,
        0.07421097159385681,
        0.6667637228965759,
        0.09579160809516907,
        0.7656452655792236,
        0.04732317477464676,
        0.148928701877594,
        0.0,
        0.819454550743103,
        0.1393832415342331,
        0.2627854347229004,
        0.0,
        0.7550029158592224,
        0.04013843461871147,
        0.040782153606414795,
        0.08035962283611298,
        0.05971544608473778,
        0.05192183703184128,
        0.0,
        0.06711462140083313,
        0.08621664345264435,
        0.045169077813625336,
        0.7728074789047241,
        0.06713046133518219,
        0.06077175587415695,
        0.10552909225225449,
        0.05911123380064964,
        0.05163682997226715,
        0.04242262244224548,
        0.04524775594472885,
        0.9048623442649841,
        0.0,
        0.1906958818435669,
        0.06930963695049286,
        0.833630383014679,
        0.06643788516521454,
        0.044903822243213654,
        0.06218797713518143,
        0.07370361685752869,
        0.11459627747535706,
        0.4381607174873352,
        0.08616535365581512,
        0.0,
        0.0,
        0.058769822120666504,
        0.0,
        0.0,
        0.0359390452504158,
        0.0,
        0.07236389815807343,
        0.06768153607845306,
        0.1289612203836441,
        0.054735466837882996,
        0.0,
        0.0,
        0.08556847274303436,
        0.036935776472091675,
        0.06791828572750092,
        0.0,
        0.23419436812400818,
        0.7677968144416809,
        0.04437142610549927,
        0.04645039886236191,
        0.08280491828918457,
        0.0,
        0.18692654371261597,
        0.15876951813697815,
        0.10890619456768036,
        0.0,
        0.6278948187828064,
        0.6749250888824463,
        0.7806609272956848,
        0.03945618122816086,
        0.0702846497297287,
        0.05949636176228523,
        0.06536523997783661,
        0.1061161607503891,
        0.04905429109930992,
        0.0,
        0.060022324323654175,
        0.0,
        0.07443307340145111,
        0.07209757715463638,
        0.09229372441768646,
        0.06309296190738678,
        0.06273263692855835,
        0.0,
        0.05961448699235916,
        0.8069305419921875,
        0.0,
        0.09014718979597092,
        0.048869259655475616,
        0.04289454221725464,
        0.05567034333944321,
        0.37224599719047546,
        0.04759669303894043,
        0.0,
        0.0,
        0.04796712473034859,
        0.039458729326725006,
        0.07106248289346695,
        0.12609997391700745,
        0.0,
        0.0,
        0.7299703359603882,
        0.15001139044761658,
        0.043107666075229645,
        0.07838302105665207,
        0.6565209627151489,
        0.0703800693154335,
        0.6583825945854187,
        0.054716624319553375,
        0.0,
        0.6271675229072571,
        0.5260710716247559,
        0.3258410692214966,
        0.48739179968833923,
        0.4501451551914215,
        0.04400263726711273,
        0.043335795402526855,
        0.10102172195911407,
        0.05971034616231918,
        0.0,
        0.0,
        0.14420506358146667,
        0.041074126958847046,
        0.0,
        0.0972970724105835,
        0.04814465343952179,
        0.04102250933647156,
        0.09992307424545288,
        0.8169885873794556,
        0.05429850518703461,
        0.04460091143846512,
        0.041891343891620636,
        0.10082334280014038,
        0.29161590337753296,
        0.10132745653390884,
        0.09113191068172455,
        0.12941807508468628,
        0.050673019140958786,
        0.041560009121894836,
        0.040400128811597824,
        0.14592525362968445,
        0.5908611416816711,
        0.14900462329387665,
        0.052282240241765976,
        0.06138717010617256,
        0.08396871387958527,
        0.05895310267806053,
        0.06151755154132843,
        0.052973855286836624,
        0.26262274384498596,
        0.04482320696115494,
        0.3254632353782654,
        0.10448412597179413,
        0.04511871188879013,
        0.09206640720367432,
        0.10285671800374985,
        0.09592778980731964,
        0.89557945728302,
        0.09601037204265594,
        0.4832169711589813,
        0.04037966579198837,
        0.03811127692461014,
        0.07055194675922394,
        0.0,
        0.04587728902697563,
        0.42043131589889526,
        0.04910091310739517,
        0.8346521854400635,
        0.8897244930267334,
        0.1146513968706131,
        0.06274420022964478,
        0.6492251753807068,
        0.14928080141544342,
        0.7709394693374634,
        0.0,
        0.24078193306922913,
        0.06660478562116623,
        0.18903928995132446,
        0.0,
        0.0,
        0.45557382702827454,
        0.0,
        0.44174924492836,
        0.4904143810272217,
        0.07411961257457733,
        0.12573838233947754,
        0.06474226713180542,
        0.04104447737336159,
        0.07118257880210876,
        0.35851001739501953,
        0.8120787143707275,
        0.05760098248720169,
        0.08951489627361298,
        0.052926935255527496,
        0.0,
        0.16296599805355072,
        0.0,
        0.0,
        0.059460002928972244,
        0.04848156124353409,
        0.07203256338834763,
        0.10875733196735382,
        0.048623159527778625,
        0.05942931026220322,
        0.08523233234882355,
        0.5319945812225342,
        0.05856490135192871,
        0.5379407405853271,
        0.7167472243309021,
        0.04233401268720627,
        0.05314325541257858,
        0.06331080198287964,
        0.6314310431480408,
        0.06352889537811279,
        0.06082657724618912,
        0.04541194811463356,
        0.09791653603315353,
        0.0,
        0.4437197148799896,
        0.04687156528234482,
        0.041764870285987854,
        0.20763684809207916,
        0.06104636937379837,
        0.06126140058040619,
        0.04166601970791817,
        0.8990460634231567,
        0.06489101052284241,
        0.33186283707618713,
        0.10140734910964966,
        0.04459370672702789,
        0.058472856879234314,
        0.042009808123111725,
        0.04606817662715912,
        0.13891750574111938,
        0.14694654941558838,
        0.0,
        0.8202651739120483,
        0.0,
        0.0759582668542862,
        0.045423075556755066,
        0.09657213091850281,
        0.116023488342762,
        0.040733255445957184,
        0.30133235454559326,
        0.1130395233631134,
        0.16479365527629852,
        0.7538444995880127,
        0.04782871901988983,
        0.0,
        0.0915614515542984,
        0.07586143910884857,
        0.07290603220462799,
        0.07515491545200348,
        0.08379475027322769,
        0.07555551826953888,
        0.043603718280792236,
        0.10512715578079224,
        0.3055111765861511,
        0.17106804251670837,
        0.08168602734804153,
        0.04106046259403229,
        0.5678998231887817,
        0.0,
        0.0,
        0.0,
        0.0,
        0.42514026165008545,
        0.09563679993152618,
        0.5000652074813843,
        0.5789986848831177,
        0.04488237202167511,
        0.057669177651405334,
        0.0410173162817955,
        0.0464119091629982,
        0.908683180809021,
        0.0,
        0.05550685524940491,
        0.0,
        0.06889605522155762,
        0.09913928806781769,
        0.06553302705287933,
        0.04006320238113403,
        0.040752142667770386,
        0.078011654317379,
        0.19202971458435059,
        0.08612780272960663,
        0.06646986305713654,
        0.04915274307131767,
        0.06585855036973953,
        0.8478947877883911,
        0.05316607281565666,
        0.0,
        0.04091615229845047,
        0.0800713300704956,
        0.0,
        0.0,
        0.1474679559469223,
        0.15782737731933594,
        0.04999459534883499,
        0.04163767769932747,
        0.04619048908352852,
        0.26282578706741333,
        0.0,
        0.04373791068792343,
        0.13541927933692932,
        0.04165683314204216,
        0.27759411931037903,
        0.1032741442322731,
        0.10764624178409576,
        0.0,
        0.5984870195388794,
        0.6830620765686035,
        0.16055557131767273,
        0.0,
        0.04782548546791077,
        0.06441936641931534,
        0.09638859331607819,
        0.0,
        0.0,
        0.42777228355407715,
        0.06639214605093002,
        0.1381823569536209,
        0.041260071098804474,
        0.0,
        0.34948667883872986,
        0.0,
        0.04134000092744827,
        0.0532480850815773,
        0.04424450919032097,
        0.0,
        0.0770886093378067,
        0.3857806921005249,
        0.04173620045185089,
        0.0749240517616272,
        0.05696168541908264,
        0.18517985939979553,
        0.04757339134812355,
        0.7312988042831421,
        0.04689187556505203,
        0.3716995120048523,
        0.06675221771001816,
        0.5126791596412659,
        0.655834436416626,
        0.0,
        0.0,
        0.792590856552124,
        0.04442654922604561,
        0.06045274809002876,
        0.6305136680603027,
        0.06749627739191055,
        0.04081227630376816,
        0.06728601455688477,
        0.04189648479223251,
        0.3834165930747986,
        0.0,
        0.07520949095487595,
        0.0,
        0.04004187136888504,
        0.04203919693827629,
        0.06049974262714386,
        0.061798691749572754,
        0.07137104123830795,
        0.07763126492500305,
        0.0,
        0.1054958626627922,
        0.040864139795303345,
        0.07118555903434753,
        0.09847800433635712,
        0.06299931555986404,
        0.0,
        0.0,
        0.05214064195752144,
        0.041411109268665314,
        0.6433607339859009,
        0.06464307755231857,
        0.042282089591026306,
        0.043839141726493835,
        0.04237240552902222,
        0.10722196102142334,
        0.05654122307896614,
        0.08496063947677612,
        0.0653301477432251,
        0.14992958307266235,
        0.17323219776153564,
        0.04052054136991501,
        0.843657374382019,
        0.0,
        0.03724582865834236,
        0.7877411246299744,
        0.04347803816199303,
        0.0,
        0.06717798858880997,
        0.10259374976158142,
        0.05629415810108185,
        0.04718959704041481,
        0.042443402111530304,
        0.09871911257505417,
        0.05569634586572647,
        0.04142160713672638,
        0.05864424258470535,
        0.059020645916461945,
        0.0,
        0.1645342856645584,
        0.0,
        0.0,
        0.8205999135971069,
        0.0,
        0.0,
        0.8765838742256165,
        0.08635136485099792,
        0.041541580110788345,
        0.043686892837285995,
        0.7749691009521484,
        0.46740955114364624,
        0.060550905764102936,
        0.04009546712040901,
        0.0,
        0.0781664103269577,
        0.04146061837673187,
        0.0,
        0.05060962960124016,
        0.04582929238677025,
        0.04259050637483597,
        0.10496306419372559,
        0.0,
        0.0,
        0.11212043464183807,
        0.14154641330242157,
        0.1909511536359787,
        0.16611072421073914,
        0.08894742280244827,
        0.05236894264817238,
        0.0648449957370758,
        0.041644513607025146,
        0.17349673807621002,
        0.044749535620212555,
        0.05207596719264984,
        0.0,
        0.053632475435733795,
        0.05358010530471802,
        0.8552985191345215,
        0.0,
        0.042099930346012115,
        0.048440881073474884,
        0.04838147014379501,
        0.042006686329841614,
        0.05047551542520523,
        0.04148450493812561,
        0.0931340754032135,
        0.09210185706615448,
        0.0,
        0.0,
        0.06016726791858673,
        0.0,
        0.039904020726680756,
        0.044202517718076706,
        0.14379127323627472,
        0.7214250564575195,
        0.0,
        0.7929544448852539,
        0.0,
        0.056439850479364395,
        0.2843882441520691,
        0.0,
        0.04971162974834442,
        0.05251476913690567,
        0.06183803081512451,
        0.05248669534921646,
        0.043372005224227905,
        0.0,
        0.0,
        0.3637113571166992,
        0.0,
        0.05584104359149933,
        0.04526423662900925,
        0.044945128262043,
        0.06962675601243973,
        0.06480175256729126,
        0.04725867509841919,
        0.07616008818149567,
        0.22692328691482544,
        0.0,
        0.05912112817168236,
        0.04657474160194397,
        0.6897447109222412,
        0.0,
        0.05427978187799454,
        0.05333517864346504,
        0.04609135538339615,
        0.0,
        0.10024581849575043,
        0.1658349335193634,
        0.0,
        0.0,
        0.0,
        0.15018464624881744,
        0.8446881771087646,
        0.8053382635116577,
        0.054138172417879105,
        0.0,
        0.05282355099916458,
        0.09064410626888275,
        0.0,
        0.0,
        0.0930815190076828,
        0.048878610134124756,
        0.8734569549560547,
        0.44516319036483765,
        0.0,
        0.09372933954000473,
        0.0,
        0.0,
        0.7446182370185852,
        0.0,
        0.05333728715777397,
        0.12378061562776566,
        0.7490058541297913,
        0.06366278231143951,
        0.07440971583127975,
        0.04914388805627823,
        0.06065717339515686,
        0.0,
        0.0738033652305603,
        0.03711573779582977,
        0.05323268473148346,
        0.7962129712104797,
        0.16912773251533508,
        0.08706669509410858,
        0.10345156490802765,
        0.0709007978439331,
        0.04106782004237175,
        0.048216886818408966,
        0.04295393079519272,
        0.18680264055728912,
        0.04502979665994644,
        0.7410893440246582,
        0.08955377340316772,
        0.8145474791526794,
        0.06670251488685608,
        0.044215068221092224,
        0.823372483253479,
        0.06637541949748993,
        0.0,
        0.0,
        0.0,
        0.0,
        0.08825843036174774,
        0.0,
        0.048137012869119644,
        0.03975789248943329,
        0.0,
        0.13072159886360168,
        0.34974923729896545,
        0.0425766222178936,
        0.8263899087905884,
        0.4109121561050415,
        0.0,
        0.041460148990154266,
        0.7835135459899902,
        0.0763792023062706,
        0.04655991494655609,
        0.04820305109024048,
        0.08132663369178772,
        0.6064862012863159,
        0.06557606905698776,
        0.1918562352657318,
        0.04154697060585022,
        0.09956616163253784,
        0.04415863752365112,
        0.06918175518512726,
        0.07518142461776733,
        0.9080504775047302,
        0.04818955808877945,
        0.05417794734239578,
        0.1242651492357254,
        0.0404619537293911,
        0.050587691366672516,
        0.7147343158721924,
        0.05071936547756195,
        0.526580810546875,
        0.04181038588285446,
        0.0435885414481163,
        0.04431917890906334,
        0.057946451008319855,
        0.0,
        0.05760267749428749,
        0.04542236030101776,
        0.07124008983373642,
        0.0,
        0.0403212234377861,
        0.07565313577651978,
        0.0,
        0.1120513528585434,
        0.0,
        0.06709598749876022,
        0.06025005131959915,
        0.6488734483718872,
        0.1283501535654068,
        0.22434648871421814,
        0.0,
        0.05244554206728935,
        0.2038029432296753,
        0.04184748977422714,
        0.2353474497795105,
        0.051803238689899445,
        0.06708128750324249,
        0.7636999487876892,
        0.0,
        0.0,
        0.04252340644598007,
        0.04277726635336876,
        0.08355945348739624,
        0.08152250200510025,
        0.05818437784910202,
        0.11282908916473389,
        0.05013328418135643,
        0.0,
        0.05186823010444641,
        0.06430357694625854,
        0.06845849007368088,
        0.0,
        0.04458848387002945,
        0.827158510684967,
        0.059743452817201614,
        0.039414532482624054,
        0.07776202261447906,
        0.06000258028507233,
        0.3381005525588989,
        0.07228469848632812,
        0.0,
        0.04588887840509415,
        0.039674848318099976,
        0.04109397158026695,
        0.1252894103527069,
        0.04198870062828064,
        0.0,
        0.22868195176124573,
        0.7818190455436707,
        0.10497576743364334,
        0.10326296836137772,
        0.08299732208251953,
        0.04421553760766983,
        0.06060025840997696,
        0.35170984268188477,
        0.04087284952402115,
        0.8118314743041992,
        0.0,
        0.08583813905715942,
        0.0,
        0.049102410674095154,
        0.046589240431785583,
        0.06617076694965363,
        0.043221913278102875,
        0.041541263461112976,
        0.06885120272636414,
        0.0,
        0.048463135957717896,
        0.7683541774749756,
        0.0856219232082367,
        0.0,
        0.0,
        0.0537014976143837,
        0.040107063949108124,
        0.041276201605796814,
        0.04748430848121643,
        0.13592419028282166,
        0.07709857076406479,
        0.2846859097480774,
        0.04742243140935898,
        0.831418514251709,
        0.0,
        0.0,
        0.04289562255144119,
        0.04556310921907425,
        0.10244382917881012,
        0.610907256603241,
        0.213354229927063,
        0.05667451024055481,
        0.04818727821111679,
        0.061967067420482635,
        0.042035285383462906,
        0.0,
        0.05601569265127182,
        0.0,
        0.041514500975608826,
        0.04759173467755318,
        0.050341397523880005,
        0.07155977189540863,
        0.5594422817230225,
        0.0,
        0.0,
        0.057551734149456024,
        0.050943806767463684,
        0.061455003917217255,
        0.2660500407218933,
        0.5676748752593994,
        0.0,
        0.05305006355047226,
        0.0,
        0.04285202920436859,
        0.04392724856734276,
        0.09742802381515503,
        0.0,
        0.7812801003456116,
        0.09497493505477905,
        0.19970263540744781,
        0.062315139919519424,
        0.0,
        0.07308168709278107,
        0.04322364926338196,
        0.07287228107452393,
        0.043232060968875885,
        0.06953534483909607,
        0.050230804830789566,
        0.2682029902935028,
        0.0,
        0.07388151437044144,
        0.0,
        0.7499161958694458,
        0.05524855852127075,
        0.05132541060447693,
        0.05937303602695465,
        0.7293463945388794,
        0.11113496869802475,
        0.042687930166721344,
        0.0,
        0.07258583605289459,
        0.06627146899700165,
        0.04088142141699791,
        0.045502930879592896,
        0.0,
        0.0,
        0.27042484283447266,
        0.049135856330394745,
        0.08042129874229431,
        0.0,
        0.23498204350471497,
        0.05090179294347763,
        0.054383285343647,
        0.0,
        0.06196726858615875,
        0.040559910237789154,
        0.8063421249389648,
        0.046566374599933624,
        0.13460978865623474,
        0.0,
        0.0,
        0.4299977123737335,
        0.0,
        0.22495168447494507,
        0.18504343926906586,
        0.8042253851890564,
        0.039929501712322235,
        0.09682421386241913,
        0.8754855394363403,
        0.0,
        0.058952853083610535,
        0.0,
        0.10083431005477905,
        0.053620800375938416,
        0.03918195143342018,
        0.0,
        0.04755955561995506,
        0.06307218968868256,
        0.09636573493480682,
        0.03929613530635834,
        0.09124213457107544,
        0.4663252830505371,
        0.046327605843544006,
        0.91643887758255,
        0.1158963069319725,
        0.0405924990773201,
        0.04120543599128723,
        0.0,
        0.08114109188318253,
        0.5101900696754456,
        0.0,
        0.0,
        0.04547139257192612,
        0.07288917899131775,
        0.0,
        0.04067930579185486,
        0.10835948586463928,
        0.04379551485180855,
        0.0,
        0.05672013759613037,
        0.7208396196365356,
        0.03899535536766052,
        0.04921329766511917,
        0.7276708483695984,
        0.04604243114590645,
        0.0,
        0.06382128596305847,
        0.0,
        0.058241091668605804,
        0.056479133665561676,
        0.7815009355545044,
        0.04710061848163605,
        0.07609986513853073,
        0.3667953312397003,
        0.044340815395116806,
        0.049925342202186584,
        0.05912086367607117,
        0.5117299556732178,
        0.06375903636217117,
        0.661036491394043,
        0.08689086139202118,
        0.041255295276641846,
        0.0,
        0.057448841631412506,
        0.06488402187824249,
        0.0495791882276535,
        0.06061573326587677,
        0.2099781334400177,
        0.039071641862392426,
        0.041481200605630875,
        0.060847796499729156,
        0.06668607890605927,
        0.0,
        0.04602295160293579,
        0.24782994389533997,
        0.041017092764377594,
        0.5529121160507202,
        0.09631115198135376,
        0.15133385360240936,
        0.0,
        0.0,
        0.13789139688014984,
        0.07204495370388031,
        0.8222153782844543,
        0.4529457688331604,
        0.0,
        0.05521836876869202,
        0.045795731246471405,
        0.050818271934986115,
        0.06238113343715668,
        0.7305375933647156,
        0.04501708596944809,
        0.09481385350227356,
        0.8124399185180664,
        0.05674115568399429,
        0.0,
        0.0,
        0.0,
        0.051130592823028564,
        0.059573911130428314,
        0.0,
        0.11102055013179779,
        0.04616747796535492,
        0.038404569029808044,
        0.10463330149650574,
        0.040007222443819046,
        0.5343040227890015,
        0.0626983642578125,
        0.0,
        0.07427148520946503,
        0.04243573546409607,
        0.04335811734199524,
        0.7987716197967529,
        0.06181737035512924,
        0.2864954471588135,
        0.0,
        0.0451216921210289,
        0.0,
        0.043262239545583725,
        0.0,
        0.2767847180366516,
        0.08944369107484818,
        0.08126543462276459,
        0.04092506319284439,
        0.07535268366336823,
        0.1313389092683792,
        0.05302952229976654,
        0.08448511362075806,
        0.05682983994483948,
        0.040015898644924164,
        0.0689379870891571,
        0.06104835122823715,
        0.053788840770721436,
        0.08060537278652191,
        0.04528076946735382,
        0.6377769112586975,
        0.2829459011554718,
        0.6836227178573608,
        0.05679720640182495,
        0.0,
        0.045773331075906754,
        0.07201731204986572,
        0.0628388524055481,
        0.20632606744766235,
        0.05103155970573425,
        0.0702640563249588,
        0.8159847855567932,
        0.29379838705062866,
        0.1060667484998703,
        0.0,
        0.0,
        0.16449972987174988,
        0.25721481442451477,
        0.8169466257095337,
        0.0,
        0.0,
        0.19598281383514404,
        0.6159778833389282,
        0.055886320769786835,
        0.0,
        0.04528944194316864,
        0.0,
        0.07052227109670639,
        0.808691680431366,
        0.6564067006111145,
        0.040071919560432434,
        0.0,
        0.0,
        0.5596755146980286,
        0.042761873453855515,
        0.0,
        0.05394419655203819,
        0.08802967518568039,
        0.03908713161945343,
        0.045336440205574036,
        0.05734691023826599,
        0.08990150690078735,
        0.0,
        0.12257827073335648,
        0.43679893016815186,
        0.2223995327949524,
        0.19897925853729248,
        0.039556898176670074,
        0.05635026842355728,
        0.0,
        0.0,
        0.5203250646591187,
        0.0,
        0.0,
        0.21548470854759216,
        0.08238542824983597,
        0.7408595085144043,
        0.7989169359207153,
        0.3595447838306427,
        0.0,
        0.05361545830965042,
        0.4581647217273712,
        0.0686233714222908,
        0.04948115348815918,
        0.041513070464134216,
        0.614676833152771,
        0.05903058871626854,
        0.042709290981292725,
        0.043315593153238297,
        0.05587959662079811,
        0.04209134727716446,
        0.03884470462799072,
        0.04492810368537903,
        0.20435062050819397,
        0.20228725671768188,
        0.04585985094308853,
        0.048670366406440735,
        0.042279936373233795,
        0.0404072031378746,
        0.04475646838545799,
        0.051839206367731094,
        0.13438791036605835,
        0.6854366660118103,
        0.041647039353847504,
        0.36601343750953674,
        0.04322666674852371,
        0.04732610657811165,
        0.06817881017923355,
        0.7918533682823181,
        0.8445360064506531,
        0.5216641426086426,
        0.8224380016326904,
        0.0,
        0.04117265343666077,
        0.08945158869028091,
        0.0,
        0.09321461617946625,
        0.040048323571681976,
        0.04809967428445816,
        0.10863909125328064,
        0.04709763452410698,
        0.0,
        0.03780975937843323,
        0.5894378423690796,
        0.23027563095092773,
        0.12209223955869675,
        0.08161582797765732,
        0.052752718329429626,
        0.05352465435862541,
        0.0648331493139267,
        0.18338683247566223,
        0.05546422302722931,
        0.0,
        0.18793386220932007,
        0.8547312617301941,
        0.22492530941963196,
        0.048638951033353806,
        0.049011699855327606,
        0.1230589747428894,
        0.13620440661907196,
        0.0,
        0.0,
        0.05299026891589165,
        0.04689319059252739,
        0.0,
        0.04398322105407715,
        0.8581161499023438,
        0.7318176031112671,
        0.6796382069587708,
        0.042347297072410583,
        0.4518989026546478,
        0.04056033492088318,
        0.8496585488319397,
        0.044371314346790314,
        0.03968482092022896,
        0.0,
        0.6417646408081055,
        0.333149254322052,
        0.0,
        0.7907114624977112,
        0.09902714192867279,
        0.0,
        0.05448376387357712,
        0.7464299201965332,
        0.08690200746059418,
        0.5518527030944824,
        0.17969509959220886,
        0.050496648997068405,
        0.0,
        0.0452226921916008,
        0.0,
        0.05374760925769806,
        0.05493143945932388,
        0.2796958088874817,
        0.8559024333953857,
        0.0,
        0.10364072024822235,
        0.3623652756214142,
        0.04481639713048935,
        0.0,
        0.08675125241279602,
        0.0,
        0.06913845986127853,
        0.8567160964012146,
        0.0,
        0.7776505947113037,
        0.0,
        0.04010435566306114,
        0.0,
        0.06574100255966187,
        0.17325860261917114,
        0.0,
        0.22281315922737122,
        0.7951381802558899,
        0.29265081882476807,
        0.042677413672208786,
        0.12260814011096954,
        0.0,
        0.0,
        0.510158896446228,
        0.0,
        0.039672162383794785,
        0.071404367685318,
        0.057794444262981415,
        0.0822792649269104,
        0.14557212591171265,
        0.07386468350887299,
        0.05598938465118408,
        0.05511210858821869,
        0.1619909256696701,
        0.05619913339614868,
        0.09930267184972763,
        0.1595076322555542,
        0.1780700385570526,
        0.039293862879276276,
        0.0,
        0.18793964385986328,
        0.12063748389482498,
        0.05557834357023239,
        0.1390312761068344,
        0.8418189883232117,
        0.041750408709049225,
        0.04247327148914337,
        0.03851473331451416,
        0.0,
        0.047849416732788086,
        0.0,
        0.06095527857542038,
        0.0,
        0.0,
        0.047438085079193115,
        0.058895766735076904,
        0.0,
        0.047756824642419815,
        0.039860546588897705,
        0.16625383496284485,
        0.8211411833763123,
        0.06115686148405075,
        0.04355895519256592,
        0.41392001509666443,
        0.12115983664989471,
        0.06762169301509857,
        0.04910796880722046,
        0.0,
        0.05096883326768875,
        0.09871731698513031,
        0.653712809085846,
        0.03937820717692375,
        0.0,
        0.0,
        0.04852069914340973,
        0.06029698625206947,
        0.03943359851837158,
        0.07993772625923157,
        0.0,
        0.06639467179775238,
        0.0,
        0.05667562037706375,
        0.39602941274642944,
        0.04198483005166054,
        0.06571720540523529,
        0.061159130185842514,
        0.21207544207572937,
        0.692744255065918,
        0.0,
        0.838445782661438,
        0.0,
        0.04545564204454422,
        0.0,
        0.0486755296587944,
        0.051015790551900864,
        0.6489083766937256,
        0.0,
        0.5080859065055847,
        0.5015734434127808,
        0.07020651549100876,
        0.0,
        0.0566466748714447,
        0.4634915590286255,
        0.04907911270856857,
        0.04657359421253204,
        0.0,
        0.7568161487579346,
        0.0,
        0.0552155040204525,
        0.047494977712631226,
        0.04197538271546364,
        0.151446133852005,
        0.14527031779289246,
        0.05703006684780121,
        0.13302849233150482,
        0.19667735695838928,
        0.09109534323215485,
        0.9083696007728577,
        0.1211213767528534,
        0.7326777577400208,
        0.8313238024711609,
        0.10345470905303955,
        0.0,
        0.16148364543914795,
        0.08224625885486603,
        0.0721597969532013,
        0.8947495818138123,
        0.0,
        0.0,
        0.09104082733392715,
        0.04426473379135132,
        0.04397780820727348,
        0.0470244362950325,
        0.829349935054779,
        0.05585789680480957,
        0.07116873562335968,
        0.7971303462982178,
        0.09024087339639664,
        0.06086571514606476,
        0.06519435346126556,
        0.7149335145950317,
        0.07555455714464188,
        0.051089346408843994,
        0.8514782190322876,
        0.04228028655052185,
        0.3904357850551605,
        0.0,
        0.0485759973526001,
        0.887161374092102,
        0.050813112407922745,
        0.6170620918273926,
        0.03982561081647873,
        0.29432979226112366,
        0.5923008322715759,
        0.0750206708908081,
        0.08054975420236588,
        0.0,
        0.06155282258987427,
        0.8431786298751831,
        0.07519464939832687,
        0.0,
        0.04807189106941223,
        0.0,
        0.1841452419757843,
        0.09835483133792877,
        0.7561925053596497,
        0.7094833850860596,
        0.3960829973220825,
        0.47816959023475647,
        0.05240543559193611,
        0.04632606357336044,
        0.046206407248973846,
        0.08077512681484222,
        0.06112373620271683,
        0.5692039728164673,
        0.041601575911045074,
        0.0,
        0.12372535467147827,
        0.0527014434337616,
        0.046737417578697205,
        0.043054088950157166,
        0.3355567455291748,
        0.05185665190219879,
        0.12101726979017258,
        0.058503128588199615,
        0.28744643926620483,
        0.0,
        0.8956976532936096,
        0.044688038527965546,
        0.7772513031959534,
        0.044080622494220734,
        0.07786111533641815,
        0.22813652455806732,
        0.08301910012960434,
        0.04500227048993111,
        0.0,
        0.5642623901367188,
        0.04411250352859497,
        0.04021495208144188,
        0.03982450067996979,
        0.822049617767334,
        0.3352341949939728,
        0.09136137366294861,
        0.0,
        0.04377494007349014,
        0.6188492178916931,
        0.037027355283498764,
        0.04053972661495209,
        0.04105571657419205,
        0.3918839395046234,
        0.0,
        0.05276118963956833,
        0.5790089964866638,
        0.06153636425733566,
        0.06422900408506393,
        0.08828477561473846,
        0.0,
        0.8024885058403015,
        0.04611767828464508,
        0.04317304864525795,
        0.0466228649020195,
        0.9120609164237976,
        0.0649627074599266,
        0.04059436544775963,
        0.14447522163391113,
        0.07545332610607147,
        0.09081263840198517,
        0.6100583076477051,
        0.0,
        0.04178920015692711,
        0.23227156698703766,
        0.8049060106277466,
        0.8180264234542847,
        0.8648775815963745,
        0.3264789283275604,
        0.05238720774650574,
        0.06936086714267731,
        0.6746730208396912,
        0.08318424224853516,
        0.0706915557384491,
        0.6281626224517822,
        0.0,
        0.5195426940917969,
        0.0,
        0.25802797079086304,
        0.0,
        0.8952863812446594,
        0.04508049786090851,
        0.6393613219261169,
        0.814803957939148,
        0.0,
        0.040274035185575485,
        0.19494684040546417,
        0.04221325367689133,
        0.06879633665084839,
        0.15871110558509827,
        0.04272083938121796,
        0.04569298028945923,
        0.11071720719337463,
        0.08451513946056366,
        0.09774230420589447,
        0.0,
        0.6320790648460388,
        0.06733997911214828,
        0.08363969624042511,
        0.0,
        0.04471973329782486,
        0.0,
        0.0,
        0.09770217537879944,
        0.04315245896577835,
        0.09698426723480225,
        0.04877575859427452,
        0.258401095867157,
        0.05440875142812729,
        0.10643713176250458,
        0.05893731862306595,
        0.4827229380607605,
        0.04141103848814964,
        0.6372798085212708,
        0.07261265069246292,
        0.629934549331665,
        0.0832267552614212,
        0.05302506312727928,
        0.04732681065797806,
        0.10574176907539368,
        0.0,
        0.06358619034290314,
        0.0,
        0.04755053669214249,
        0.037313319742679596,
        0.04238278418779373,
        0.04645151644945145,
        0.0,
        0.07312989234924316,
        0.04185927286744118,
        0.03889952227473259,
        0.4194543957710266,
        0.5242317318916321,
        0.18094846606254578,
        0.06389999389648438,
        0.8315733671188354,
        0.8993924856185913,
        0.05734122171998024,
        0.06019190698862076,
        0.16832758486270905,
        0.04007687047123909,
        0.22613731026649475,
        0.0,
        0.07686776667833328,
        0.0,
        0.08011461794376373,
        0.04093519598245621,
        0.10445517301559448,
        0.0,
        0.042593732476234436,
        0.0414128378033638,
        0.0,
        0.37559962272644043,
        0.039785780012607574,
        0.06253519654273987,
        0.30329352617263794,
        0.05149037763476372,
        0.07416099309921265,
        0.04773674160242081,
        0.040115512907505035,
        0.20509850978851318,
        0.04361444339156151,
        0.052732691168785095,
        0.04717407375574112,
        0.07070048898458481,
        0.0,
        0.8154574036598206,
        0.6012372374534607,
        0.5994280576705933,
        0.0,
        0.03918229788541794,
        0.07883717119693756,
        0.7448321580886841,
        0.04079761728644371,
        0.2790730893611908,
        0.043782856315374374,
        0.07404468208551407,
        0.5479137897491455,
        0.08815062791109085,
        0.0,
        0.04941073805093765,
        0.04077642783522606,
        0.6165040731430054,
        0.12103602290153503,
        0.7999792695045471,
        0.0,
        0.04515178129076958,
        0.9025661945343018,
        0.0807228684425354,
        0.13341277837753296,
        0.1222582682967186,
        0.37670662999153137,
        0.0,
        0.6505552530288696,
        0.7483848333358765,
        0.09668397158384323,
        0.043912436813116074,
        0.04005741328001022,
        0.1542719602584839,
        0.3010059595108032,
        0.05161745101213455,
        0.05396363511681557,
        0.09934383630752563,
        0.04704565554857254,
        0.04571916162967682,
        0.0,
        0.09848237037658691,
        0.0,
        0.04708456993103027,
        0.0,
        0.0,
        0.16219723224639893,
        0.8548545837402344,
        0.0,
        0.7351213693618774,
        0.04031742364168167,
        0.056499332189559937,
        0.7339145541191101,
        0.8158413171768188,
        0.0,
        0.0642477348446846,
        0.07686498761177063,
        0.0,
        0.3591138422489166,
        0.24212782084941864,
        0.04425695911049843,
        0.20757022500038147,
        0.04531659930944443,
        0.0,
        0.04187287390232086,
        0.04389443248510361,
        0.039097778499126434,
        0.7666008472442627,
        0.8874527215957642,
        0.5613426566123962,
        0.8512146472930908,
        0.06387896090745926,
        0.2627700865268707,
        0.047128207981586456,
        0.056210268288850784,
        0.1949869990348816,
        0.2007642388343811,
        0.11218823492527008,
        0.15554383397102356,
        0.0,
        0.10446831583976746,
        0.33192646503448486,
        0.0,
        0.0,
        0.8494306206703186,
        0.13205009698867798,
        0.07760027050971985,
        0.3745683431625366,
        0.04791688174009323,
        0.04222314804792404,
        0.15084999799728394,
        0.41525229811668396,
        0.05368010699748993,
        0.04340120032429695,
        0.04233501851558685,
        0.8852712512016296,
        0.08583612740039825,
        0.22173304855823517,
        0.5029352307319641,
        0.20898917317390442,
        0.6095631122589111,
        0.15755313634872437,
        0.0,
        0.6880379319190979,
        0.0,
        0.16067922115325928,
        0.27096670866012573,
        0.04097898676991463,
        0.03465230017900467,
        0.05245561525225639,
        0.0,
        0.04648265242576599,
        0.050260990858078,
        0.0,
        0.06220679730176926,
        0.7158674597740173,
        0.0,
        0.10408935695886612,
        0.0,
        0.047493826597929,
        0.16750912368297577,
        0.0,
        0.05739909037947655,
        0.811648428440094,
        0.5267892479896545,
        0.21715983748435974,
        0.1705944538116455,
        0.0,
        0.042138274759054184,
        0.059607379138469696,
        0.05023437365889549,
        0.0,
        0.0,
        0.04080943018198013,
        0.10824498534202576,
        0.05031212419271469,
        0.08623247593641281,
        0.05187132954597473,
        0.0,
        0.044830843806266785,
        0.0,
        0.7524372935295105,
        0.04161321371793747,
        0.8352688550949097,
        0.0,
        0.05522950738668442,
        0.06624450534582138,
        0.04663386195898056,
        0.6007944941520691,
        0.2545977532863617,
        0.12655732035636902,
        0.0,
        0.8677814602851868,
        0.08911366015672684,
        0.04842100292444229,
        0.0,
        0.08707428723573685,
        0.18839752674102783,
        0.05871916189789772,
        0.21129900217056274,
        0.0,
        0.48776188492774963,
        0.04994462430477142,
        0.0,
        0.09852749854326248,
        0.0,
        0.043171487748622894,
        0.6703031659126282,
        0.06470998376607895,
        0.03912386670708656,
        0.0,
        0.40801024436950684,
        0.05068567395210266,
        0.056601256132125854,
        0.10852107405662537,
        0.5170056223869324,
        0.09739381074905396,
        0.7470336556434631,
        0.16264891624450684,
        0.041454948484897614,
        0.12427332252264023,
        0.05237598344683647,
        0.03923237323760986,
        0.0635516420006752,
        0.4344100058078766,
        0.06386521458625793,
        0.04356491565704346,
        0.0,
        0.6179957985877991,
        0.11495362222194672,
        0.0,
        0.8529126644134521,
        0.0,
        0.15948453545570374,
        0.05498076230287552,
        0.05193992704153061,
        0.1488269567489624,
        0.047216519713401794,
        0.8054275512695312,
        0.04970435053110123,
        0.04134351760149002,
        0.0650157481431961,
        0.6650480031967163,
        0.0,
        0.05962879955768585,
        0.04944959282875061,
        0.5300953388214111,
        0.7795736789703369,
        0.0,
        0.4115088880062103,
        0.14586251974105835,
        0.0,
        0.04436066001653671,
        0.04348437488079071,
        0.04467194527387619,
        0.6870385408401489,
        0.7624144554138184,
        0.3632516860961914,
        0.8532098531723022,
        0.06345953792333603,
        0.08111711591482162,
        0.0,
        0.04105761647224426,
        0.04208546504378319,
        0.0,
        0.6764659285545349,
        0.042120471596717834,
        0.048903223127126694,
        0.8418962955474854,
        0.08498891443014145,
        0.0,
        0.8174643516540527,
        0.0,
        0.04112643375992775,
        0.04678203910589218,
        0.0,
        0.11950080096721649,
        0.05564303696155548,
        0.04561741650104523,
        0.11715985834598541,
        0.20972497761249542,
        0.09120723605155945,
        0.04266054183244705,
        0.0,
        0.053522929549217224,
        0.0,
        0.7372176647186279,
        0.13706746697425842,
        0.07490155100822449,
        0.044279567897319794,
        0.752941906452179,
        0.060912128537893295,
        0.0391683354973793,
        0.11934822052717209,
        0.23604150116443634,
        0.09149812161922455,
        0.04880348592996597,
        0.4048462510108948,
        0.040551699697971344,
        0.0,
        0.07863923907279968,
        0.0,
        0.0,
        0.0,
        0.10607966780662537,
        0.24538053572177887,
        0.3022857904434204,
        0.12374638020992279,
        0.41482821106910706,
        0.783943235874176,
        0.04665953293442726,
        0.6514754295349121,
        0.04030225798487663,
        0.07321670651435852,
        0.0,
        0.0,
        0.05226025730371475,
        0.058643192052841187,
        0.0,
        0.0,
        0.04977809637784958,
        0.09542232751846313,
        0.6546688675880432,
        0.20457226037979126,
        0.04470769315958023,
        0.07708622515201569,
        0.0551866851747036,
        0.8649753928184509,
        0.12023463845252991,
        0.03747989982366562,
        0.0,
        0.0,
        0.48697230219841003,
        0.0,
        0.042597223073244095,
        0.8521779179573059,
        0.042268574237823486,
        0.0,
        0.8393728733062744,
        0.0713074579834938,
        0.04999636113643646,
        0.7596706748008728,
        0.20980972051620483,
        0.042040616273880005,
        0.054187752306461334,
        0.0,
        0.043772950768470764,
        0.053113121539354324,
        0.0,
        0.12303383648395538,
        0.05121741443872452,
        0.050601527094841,
        0.0,
        0.0439671091735363,
        0.04066973179578781,
        0.0,
        0.0,
        0.08521930873394012,
        0.0,
        0.05975283682346344,
        0.8013726472854614,
        0.07756900042295456,
        0.7564902305603027,
        0.09908153116703033,
        0.05699843168258667,
        0.0,
        0.045845769345760345,
        0.27778351306915283,
        0.057500943541526794,
        0.0,
        0.7549401521682739,
        0.21376247704029083,
        0.8881562352180481,
        0.07699383050203323,
        0.3506936728954315,
        0.0,
        0.6993615627288818,
        0.05038099363446236,
        0.15337559580802917,
        0.04730021208524704,
        0.06146685779094696,
        0.04251447692513466,
        0.8205341100692749,
        0.07890287041664124,
        0.06275716423988342,
        0.04083481803536415,
        0.039754949510097504,
        0.05495220795273781,
        0.0,
        0.051951467990875244,
        0.04564167559146881,
        0.053782593458890915,
        0.1804623007774353,
        0.06980083137750626,
        0.0,
        0.04257424175739288,
        0.04611797258257866,
        0.2846947908401489,
        0.039862047880887985,
        0.3186321556568146,
        0.7998325824737549,
        0.042535826563835144,
        0.054335616528987885,
        0.040726855397224426,
        0.05352485552430153,
        0.7019408941268921,
        0.0657859817147255,
        0.05716831237077713,
        0.08181974291801453,
        0.05804387480020523,
        0.6618233323097229,
        0.5233767032623291,
        0.7535765171051025,
        0.080725759267807,
        0.04408559203147888,
        0.05545227974653244,
        0.7786737680435181,
        0.0526876375079155,
        0.131900817155838,
        0.1191636174917221,
        0.04198974370956421,
        0.0,
        0.044201649725437164,
        0.06218715012073517,
        0.0,
        0.0412348248064518,
        0.6091645956039429,
        0.0,
        0.0,
        0.16999711096286774,
        0.0,
        0.057104796171188354,
        0.28780046105384827,
        0.32052889466285706,
        0.08364937454462051,
        0.13867446780204773,
        0.0,
        0.04979069530963898,
        0.0,
        0.20423075556755066,
        0.1512221246957779,
        0.04292730242013931,
        0.04172918200492859,
        0.09039947390556335,
        0.0529031902551651,
        0.11168021708726883,
        0.747200608253479,
        0.043058767914772034,
        0.5743964910507202,
        0.041986674070358276,
        0.3206988275051117,
        0.07938827574253082,
        0.10715769231319427,
        0.756479799747467,
        0.06927907466888428,
        0.0,
        0.06028621271252632,
        0.04291567578911781,
        0.0735190138220787,
        0.041343145072460175,
        0.051016487181186676,
        0.0,
        0.104825958609581,
        0.689501941204071,
        0.24635696411132812,
        0.09144434332847595,
        0.057509735226631165,
        0.04187404736876488,
        0.04366340488195419,
        0.8467943072319031,
        0.07307146489620209,
        0.03975432366132736,
        0.6311387419700623,
        0.08657126128673553,
        0.7869900465011597,
        0.11074328422546387,
        0.0,
        0.06633917987346649,
        0.0,
        0.08323228359222412,
        0.0,
        0.26867353916168213,
        0.584865391254425,
        0.04854435473680496,
        0.38607358932495117,
        0.0,
        0.7195317149162292,
        0.06238503381609917,
        0.04043988138437271,
        0.04572618380188942,
        0.0,
        0.0,
        0.0,
        0.057175420224666595,
        0.042946115136146545,
        0.11726567149162292,
        0.07360072433948517,
        0.4951617419719696,
        0.06034313142299652,
        0.04058554768562317,
        0.368772029876709,
        0.04299742728471756,
        0.04212792217731476,
        0.7545621395111084,
        0.6804062128067017,
        0.049208901822566986,
        0.26247596740722656,
        0.03968701511621475,
        0.0751502513885498,
        0.0,
        0.4036949574947357,
        0.0744728147983551,
        0.03909686952829361,
        0.04638562351465225,
        0.0476253479719162,
        0.0,
        0.361981600522995,
        0.05407615005970001,
        0.5644147992134094,
        0.0,
        0.0,
        0.30845174193382263,
        0.22633430361747742,
        0.0,
        0.08151628077030182,
        0.643203616142273,
        0.2208428680896759,
        0.05492810904979706,
        0.046539343893527985,
        0.11673588305711746,
        0.05073794722557068,
        0.057049598544836044,
        0.051882557570934296,
        0.15803301334381104,
        0.04430050402879715,
        0.04902195185422897,
        0.06785356253385544,
        0.0,
        0.08146893978118896,
        0.20494017004966736,
        0.048147812485694885,
        0.10062079131603241,
        0.4236573278903961,
        0.0,
        0.05300600081682205,
        0.37518537044525146,
        0.06662487983703613,
        0.0494169145822525,
        0.05159371346235275,
        0.6880490183830261,
        0.0,
        0.046858157962560654,
        0.0,
        0.04473841190338135,
        0.8278178572654724,
        0.8103490471839905,
        0.09773098677396774,
        0.04062533378601074,
        0.05589643493294716,
        0.04471335560083389,
        0.04254455864429474,
        0.20002532005310059,
        0.04887806251645088,
        0.08830193430185318,
        0.8253808617591858,
        0.05813882499933243,
        0.05267587676644325,
        0.0,
        0.03902800381183624,
        0.13726958632469177,
        0.046582311391830444,
        0.0,
        0.10609923303127289,
        0.10881002247333527,
        0.08153260499238968,
        0.04459899663925171,
        0.8834196329116821,
        0.04031436890363693,
        0.28067463636398315,
        0.11098116636276245,
        0.07295028865337372,
        0.04370421916246414,
        0.09383410215377808,
        0.8099106550216675,
        0.0,
        0.46187373995780945,
        0.0,
        0.09690260142087936,
        0.0,
        0.0,
        0.044023297727108,
        0.0,
        0.7046469449996948,
        0.06291341781616211,
        0.8888617157936096,
        0.05326714366674423,
        0.0,
        0.0,
        0.039985328912734985,
        0.0562208890914917,
        0.8455075025558472,
        0.06113508716225624,
        0.050304725766181946,
        0.6625184416770935,
        0.04724248871207237,
        0.8092304468154907,
        0.45287370681762695,
        0.04056108742952347,
        0.04008748382329941,
        0.0,
        0.08909238874912262,
        0.195322185754776,
        0.8863643407821655,
        0.11408719420433044,
        0.0,
        0.4294279217720032,
        0.3201144337654114,
        0.0451275110244751,
        0.12129084020853043,
        0.041159141808748245,
        0.0,
        0.7239230871200562,
        0.05547010153532028,
        0.04092584550380707,
        0.13337409496307373,
        0.102909617125988,
        0.0,
        0.054084740579128265,
        0.057176388800144196,
        0.04353674501180649,
        0.7484927773475647,
        0.08272363245487213,
        0.4893415868282318,
        0.0,
        0.0,
        0.0,
        0.0485483855009079,
        0.05295884609222412,
        0.09497272223234177,
        0.6864160895347595,
        0.0,
        0.0,
        0.06781795620918274,
        0.04488365352153778,
        0.06182660907506943,
        0.058481086045503616,
        0.777220606803894,
        0.262615829706192,
        0.6392449140548706,
        0.05735424906015396,
        0.7893253564834595,
        0.041588619351387024,
        0.041318245232105255,
        0.17298170924186707,
        0.11388613283634186,
        0.04245784133672714,
        0.040417857468128204,
        0.07083627581596375,
        0.042071059346199036,
        0.0,
        0.0,
        0.0,
        0.07634934037923813,
        0.35999250411987305,
        0.05907745659351349,
        0.11916480213403702,
        0.0,
        0.0,
        0.45034733414649963,
        0.0,
        0.10988588631153107,
        0.03908192366361618,
        0.0490356907248497,
        0.04915161803364754,
        0.0409470871090889,
        0.11102722585201263,
        0.0,
        0.04332900047302246,
        0.05789005011320114,
        0.23992136120796204,
        0.0,
        0.0,
        0.039781492203474045,
        0.7794815301895142,
        0.05047566443681717,
        0.0,
        0.05523976311087608,
        0.8405308127403259,
        0.8051376938819885,
        0.06966657936573029,
        0.05780303105711937,
        0.0,
        0.04682852327823639,
        0.32031187415122986,
        0.0,
        0.0,
        0.048714667558670044,
        0.0,
        0.8583545684814453,
        0.5702746510505676,
        0.05064474046230316,
        0.5467195510864258,
        0.07852111011743546,
        0.039190903306007385,
        0.49483662843704224,
        0.10089035332202911,
        0.0743662416934967,
        0.041273899376392365,
        0.0,
        0.08124018460512161,
        0.0,
        0.03786329925060272,
        0.4364105761051178,
        0.0,
        0.0444069504737854,
        0.05770231783390045,
        0.07148711383342743,
        0.052464522421360016,
        0.05260246992111206,
        0.7709231972694397,
        0.09628994762897491,
        0.5983942151069641,
        0.0,
        0.10956872999668121,
        0.04135627672076225,
        0.061828166246414185,
        0.04286165162920952,
        0.0460112988948822,
        0.0,
        0.2968180477619171,
        0.10783793032169342,
        0.04063919931650162,
        0.06302089989185333,
        0.11868265271186829,
        0.04478812962770462,
        0.8292263746261597,
        0.06185116618871689,
        0.8940575122833252,
        0.8750681281089783,
        0.0,
        0.3493765592575073,
        0.07716402411460876,
        0.0,
        0.041710905730724335,
        0.04250141233205795,
        0.08037297427654266,
        0.6464076042175293,
        0.611453115940094,
        0.22756017744541168,
        0.10790272057056427,
        0.05630909651517868,
        0.864430844783783,
        0.05170699954032898,
        0.7997256517410278,
        0.05376891791820526,
        0.04830869659781456,
        0.0468752421438694,
        0.0,
        0.0,
        0.0,
        0.48118576407432556,
        0.041194040328264236,
        0.0,
        0.06512229889631271,
        0.3417474925518036,
        0.0636577382683754,
        0.07699071615934372,
        0.10637148469686508,
        0.5270235538482666,
        0.05362638086080551,
        0.6031289100646973,
        0.10129880160093307,
        0.6111580729484558,
        0.06047436594963074,
        0.0,
        0.0,
        0.19241639971733093,
        0.0,
        0.0,
        0.0,
        0.0,
        0.5730677843093872,
        0.06778191775083542,
        0.0627792626619339,
        0.06733806431293488,
        0.33097079396247864,
        0.1071055606007576,
        0.7869699001312256,
        0.19020691514015198,
        0.0,
        0.03834281861782074,
        0.41674134135246277,
        0.0,
        0.2475762963294983,
        0.0,
        0.03649073839187622,
        0.8487062454223633,
        0.04158107936382294,
        0.0,
        0.42193788290023804,
        0.0,
        0.042824145406484604,
        0.05543199181556702,
        0.05776873975992203,
        0.360869824886322,
        0.0,
        0.0,
        0.07551470398902893,
        0.25288403034210205,
        0.0,
        0.428059458732605,
        0.8504858016967773,
        0.0,
        0.052377257496118546,
        0.0,
        0.06333375722169876,
        0.07155821472406387,
        0.060810234397649765,
        0.04494629055261612,
        0.7239793539047241,
        0.0,
        0.04305568337440491,
        0.06060243397951126,
        0.07123643159866333,
        0.0,
        0.051183320581912994,
        0.04284122586250305,
        0.08868298679590225,
        0.8086539506912231,
        0.08248749375343323,
        0.0,
        0.0,
        0.050371795892715454,
        0.3426761329174042,
        0.05903971940279007,
        0.7742327451705933,
        0.037589363753795624,
        0.0,
        0.0,
        0.23369906842708588,
        0.6314373016357422,
        0.0422995463013649,
        0.050898030400276184,
        0.7805637717247009,
        0.0,
        0.043082717806100845,
        0.8182246088981628,
        0.0,
        0.643799364566803,
        0.047089334577322006,
        0.06463714689016342,
        0.7741912603378296,
        0.0,
        0.050373222678899765,
        0.470353364944458,
        0.046839144080877304,
        0.04174273461103439,
        0.0449947714805603,
        0.0,
        0.04896894097328186,
        0.1192110925912857,
        0.0,
        0.0686928927898407,
        0.0,
        0.08675578236579895,
        0.0,
        0.17483443021774292,
        0.6084814667701721,
        0.044186197221279144,
        0.048452768474817276,
        0.8754212856292725,
        0.07437082380056381,
        0.7572318315505981,
        0.040961191058158875,
        0.041676364839076996,
        0.0,
        0.1004212498664856,
        0.25695881247520447,
        0.8125815391540527,
        0.05326838046312332,
        0.7416331768035889,
        0.861181378364563,
        0.0421549528837204,
        0.06450891494750977,
        0.8188929557800293,
        0.8075441718101501,
        0.04130808264017105,
        0.0635838657617569,
        0.211806982755661,
        0.0652783066034317,
        0.14894282817840576,
        0.5333492755889893,
        0.0,
        0.0,
        0.0429198294878006,
        0.0,
        0.6075665354728699,
        0.10144786536693573,
        0.357113778591156,
        0.0,
        0.2061680555343628,
        0.043340861797332764,
        0.053408555686473846,
        0.04230409860610962,
        0.07857297360897064,
        0.05203387886285782,
        0.11021975427865982,
        0.0,
        0.053091712296009064,
        0.0,
        0.06441137194633484,
        0.0,
        0.0,
        0.04330408573150635,
        0.7233695983886719,
        0.04265492036938667,
        0.04119337722659111,
        0.0,
        0.038841139525175095,
        0.0560525581240654,
        0.045850180089473724,
        0.8310030698776245,
        0.8101919889450073,
        0.14898614585399628,
        0.13681508600711823,
        0.2164844274520874,
        0.07228804379701614,
        0.7091746926307678,
        0.07374855875968933,
        0.0,
        0.08037059009075165,
        0.28535982966423035,
        0.040259454399347305,
        0.7609878182411194,
        0.19864928722381592,
        0.5014855861663818,
        0.044111281633377075,
        0.039424292743206024,
        0.8750659227371216,
        0.06491317600011826,
        0.04278302192687988,
        0.14171358942985535,
        0.4052986800670624,
        0.046867504715919495,
        0.050604529678821564,
        0.25198957324028015,
        0.1342744678258896,
        0.0,
        0.07695120573043823,
        0.04726232960820198,
        0.052265267819166183,
        0.05206824094057083,
        0.428668349981308,
        0.8939727544784546,
        0.03963024541735649,
        0.1601642668247223,
        0.20192915201187134,
        0.05720531567931175,
        0.041308484971523285,
        0.04469845071434975,
        0.04462624341249466,
        0.0,
        0.055934906005859375,
        0.04078070819377899,
        0.10072730481624603,
        0.08406443148851395,
        0.057499103248119354,
        0.0,
        0.05238691717386246,
        0.047691188752651215,
        0.0,
        0.6398087739944458,
        0.0,
        0.0,
        0.1679326295852661,
        0.04937194287776947,
        0.7078347206115723,
        0.0,
        0.7825126647949219,
        0.0,
        0.8898772597312927,
        0.06091240048408508,
        0.04105984419584274,
        0.04088902473449707,
        0.0,
        0.040033843368291855,
        0.04632128030061722,
        0.13411688804626465,
        0.10319365561008453,
        0.05164423584938049,
        0.3990749716758728,
        0.8741278648376465,
        0.03971107304096222,
        0.04453074187040329,
        0.0,
        0.04057900235056877,
        0.0,
        0.9022105932235718,
        0.8306275010108948,
        0.04254124313592911,
        0.04262044280767441,
        0.0,
        0.2839137315750122,
        0.13322632014751434,
        0.06537237018346786,
        0.0,
        0.056878551840782166,
        0.0,
        0.05154987797141075,
        0.05411209538578987,
        0.046146802604198456,
        0.4252587854862213,
        0.07642140984535217,
        0.3495759963989258,
        0.04355037957429886,
        0.04566354304552078,
        0.04921592026948929,
        0.0,
        0.39400941133499146,
        0.06671430170536041,
        0.055929187685251236,
        0.05015668272972107,
        0.0,
        0.04648633673787117,
        0.0,
        0.0,
        0.04220065474510193,
        0.04289655387401581,
        0.0,
        0.04323585331439972,
        0.7647543549537659,
        0.7327917814254761,
        0.06363830715417862,
        0.04415217414498329,
        0.061765193939208984,
        0.0,
        0.06337163597345352,
        0.8056039810180664,
        0.05088776350021362,
        0.06408092379570007,
        0.11214789748191833,
        0.0,
        0.7288030982017517,
        0.09052827954292297,
        0.054434455931186676,
        0.050801850855350494,
        0.08137235790491104,
        0.04658351093530655,
        0.08891929686069489,
        0.0452704094350338,
        0.041590314358472824,
        0.0,
        0.0,
        0.0,
        0.0,
        0.0,
        0.06390725821256638,
        0.04962094500660896,
        0.0,
        0.8448259830474854,
        0.0538766048848629,
        0.40570616722106934,
        0.8778021931648254,
        0.0,
        0.7146283984184265,
        0.04186227172613144,
        0.041487954556941986,
        0.04605420306324959,
        0.059236668050289154,
        0.0,
        0.13089227676391602,
        0.11721555888652802,
        0.045715540647506714,
        0.0,
        0.04454192519187927,
        0.8850189447402954,
        0.08355149626731873,
        0.06360068917274475,
        0.0942014753818512,
        0.13334539532661438,
        0.07628479599952698,
        0.07040396332740784,
        0.0,
        0.05231746658682823,
        0.041035983711481094,
        0.04119151458144188,
        0.04554615169763565,
        0.6175203323364258,
        0.10480586439371109,
        0.05884034186601639,
        0.7595319747924805,
        0.09432900696992874,
        0.4251556098461151,
        0.0,
        0.05029475688934326,
        0.7579489946365356,
        0.052350472658872604,
        0.06657728552818298,
        0.04352562129497528,
        0.04469611495733261,
        0.04740254953503609,
        0.04314164072275162,
        0.04211665689945221,
        0.11851467192173004,
        0.05115361511707306,
        0.22294706106185913,
        0.29055678844451904,
        0.08141680806875229,
        0.0970073938369751,
        0.11171580106019974,
        0.07309587299823761,
        0.04689358174800873,
        0.0,
        0.0,
        0.45786213874816895,
        0.042546991258859634,
        0.11835868656635284,
        0.04116535559296608,
        0.34610530734062195,
        0.0642162337899208,
        0.0,
        0.06243949383497238,
        0.3371157646179199,
        0.05081562325358391,
        0.0,
        0.2421523481607437,
        0.08600595593452454,
        0.0,
        0.1930619478225708,
        0.0,
        0.0,
        0.0,
        0.040413353592157364,
        0.04911181330680847,
        0.0,
        0.0,
        0.12069521099328995,
        0.06445322930812836,
        0.05028887093067169,
        0.04038448631763458,
        0.2455887645483017,
        0.043754272162914276,
        0.1273060292005539,
        0.0,
        0.7501533627510071,
        0.0,
        0.05175276845693588,
        0.7894468903541565,
        0.16678650677204132,
        0.34861066937446594,
        0.0,
        0.04158804565668106,
        0.33176925778388977,
        0.3856053650379181,
        0.043023377656936646,
        0.2196183204650879,
        0.0,
        0.15812689065933228,
        0.7515140771865845,
        0.0,
        0.06540475785732269,
        0.4141412675380707,
        0.6648081541061401,
        0.04477595537900925,
        0.6973278522491455,
        0.04011373966932297,
        0.45656317472457886,
        0.0,
        0.04871479049324989,
        0.0,
        0.885982096195221,
        0.24760352075099945,
        0.06662202626466751,
        0.08433954417705536,
        0.0,
        0.0,
        0.059314411133527756,
        0.03675798326730728,
        0.06584532558917999,
        0.08626347035169601,
        0.05515880137681961,
        0.047280922532081604,
        0.2121957391500473,
        0.051298804581165314,
        0.0,
        0.08632663637399673,
        0.0,
        0.2940310537815094,
        0.0,
        0.04821346700191498,
        0.0,
        0.8214238286018372,
        0.5649300217628479,
        0.04363065958023071,
        0.07689240574836731,
        0.11216890811920166,
        0.0,
        0.1956986039876938,
        0.0,
        0.04985535889863968,
        0.06351372599601746,
        0.033029887825250626,
        0.05666302144527435,
        0.05162902921438217,
        0.6239830255508423,
        0.04138663411140442,
        0.08099304139614105,
        0.06626469641923904,
        0.04231822490692139,
        0.0,
        0.053167179226875305,
        0.0,
        0.039040546864271164,
        0.0,
        0.48206090927124023,
        0.03784738481044769,
        0.09274573624134064,
        0.43602925539016724,
        0.040985193103551865,
        0.7555964589118958,
        0.04449408873915672,
        0.08918160945177078,
        0.05368611961603165,
        0.8097590804100037,
        0.0411149226129055,
        0.04518582299351692,
        0.16704127192497253,
        0.03966210037469864,
        0.7433028221130371,
        0.09382890164852142,
        0.13056254386901855,
        0.06866699457168579,
        0.0,
        0.04628341645002365,
        0.04235045611858368,
        0.05444154888391495,
        0.0,
        0.058035094290971756,
        0.8602878451347351,
        0.802506148815155,
        0.044154904782772064,
        0.050232887268066406,
        0.053076595067977905,
        0.04799298942089081,
        0.11313706636428833,
        0.15447314083576202,
        0.0596352145075798,
        0.041450560092926025,
        0.0,
        0.04127838462591171,
        0.07398924976587296,
        0.0,
        0.16311590373516083,
        0.05485356226563454,
        0.05454087257385254,
        0.31406453251838684,
        0.08166097104549408,
        0.0,
        0.0,
        0.04677322506904602,
        0.8006123900413513,
        0.0,
        0.0482226237654686,
        0.8953517079353333,
        0.05081707984209061,
        0.08012589067220688,
        0.040300749242305756,
        0.4877277612686157,
        0.04212979972362518,
        0.4452802240848541,
        0.41010159254074097,
        0.0402475968003273,
        0.03997320681810379,
        0.05823637545108795,
        0.05361781269311905,
        0.1419667899608612,
        0.0,
        0.10934388637542725,
        0.23431706428527832,
        0.0,
        0.0,
        0.0,
        0.05223735421895981,
        0.0,
        0.03922603651881218,
        0.0765993669629097,
        0.258978009223938,
        0.08282066881656647,
        0.04138755425810814,
        0.656896710395813,
        0.06732068955898285,
        0.04564152657985687,
        0.06204737722873688,
        0.04124675691127777,
        0.7096402645111084,
        0.0,
        0.2774962782859802,
        0.051815904676914215,
        0.11076407134532928,
        0.044412463903427124,
        0.04438643530011177,
        0.06342404335737228,
        0.08325992524623871,
        0.0,
        0.04628503695130348,
        0.67051100730896,
        0.0,
        0.10132330656051636,
        0.044220224022865295,
        0.29549160599708557,
        0.0453806072473526,
        0.040710821747779846,
        0.09544385969638824,
        0.0888550877571106,
        0.04898277670145035,
        0.04227825254201889,
        0.10809994488954544,
        0.0501117929816246,
        0.7853861451148987,
        0.048195730894804,
        0.0,
        0.8087841272354126,
        0.0,
        0.6183170080184937,
        0.04402226582169533,
        0.03777948394417763,
        0.8627521395683289,
        0.272546648979187,
        0.0,
        0.2613680362701416,
        0.040644217282533646,
        0.27294638752937317,
        0.05840100347995758,
        0.28672510385513306,
        0.060988765209913254,
        0.05739251524209976,
        0.0396631583571434,
        0.041335947811603546,
        0.41250190138816833,
        0.12362052500247955,
        0.13001598417758942,
        0.06982893496751785,
        0.0,
        0.039409346878528595,
        0.6698446273803711,
        0.11266486346721649,
        0.2148246467113495,
        0.044687703251838684,
        0.057441920042037964,
        0.0,
        0.06394129991531372,
        0.22172285616397858,
        0.06905588507652283,
        0.0,
        0.044110238552093506,
        0.7232292890548706,
        0.3133344054222107,
        0.17586606740951538,
        0.04773591831326485,
        0.04676486551761627,
        0.0,
        0.08815309405326843,
        0.036983855068683624,
        0.0,
        0.050023823976516724,
        0.05172876641154289,
        0.04016710817813873,
        0.0,
        0.611113429069519,
        0.10132195800542831,
        0.42534875869750977,
        0.04492301866412163,
        0.0,
        0.3231513202190399,
        0.041168998926877975,
        0.14564889669418335,
        0.042923279106616974,
        0.4515509307384491,
        0.4746731221675873,
        0.06980796158313751,
        0.04239806532859802,
        0.873708963394165,
        0.4415445029735565,
        0.0,
        0.048172347247600555,
        0.03776979818940163,
        0.08468632400035858,
        0.4162411689758301,
        0.05528590828180313,
        0.041418351233005524,
        0.04023540019989014,
        0.060074351727962494,
        0.0,
        0.873245358467102,
        0.16494883596897125,
        0.5247896909713745,
        0.288973331451416,
        0.04645145684480667,
        0.8886694312095642,
        0.04171258583664894,
        0.06146356835961342,
        0.8175526857376099,
        0.0,
        0.05912237614393234,
        0.12747414410114288,
        0.06902442872524261,
        0.8806673288345337,
        0.3361049294471741,
        0.06373868882656097,
        0.17715208232402802,
        0.7546188235282898,
        0.0391320139169693,
        0.0,
        0.05290983244776726,
        0.14259013533592224,
        0.25580012798309326,
        0.0738343596458435,
        0.04470912367105484,
        0.0,
        0.0898551344871521,
        0.7171729207038879,
        0.05496795475482941,
        0.060139499604701996,
        0.11473505198955536,
        0.042075030505657196,
        0.0,
        0.03970024734735489,
        0.0,
        0.04986051097512245,
        0.043490394949913025,
        0.6882617473602295,
        0.0,
        0.0812143087387085,
        0.0,
        0.0,
        0.07481557875871658,
        0.0483546257019043,
        0.0879431888461113,
        0.06628000736236572,
        0.8364201784133911,
        0.0,
        0.04545009881258011,
        0.8214462995529175,
        0.0,
        0.11254072189331055,
        0.048751525580883026,
        0.15524058043956757,
        0.07633345574140549,
        0.04001931846141815,
        0.0,
        0.8458317518234253,
        0.0,
        0.7292155623435974,
        0.0,
        0.05667240172624588,
        0.05183783173561096,
        0.0,
        0.046132996678352356,
        0.7401179075241089,
        0.04145767167210579,
        0.0,
        0.0,
        0.0,
        0.8200266361236572,
        0.0,
        0.0667840838432312,
        0.10019757598638535,
        0.0,
        0.0,
        0.16237203776836395,
        0.0,
        0.0,
        0.0,
        0.045115094631910324,
        0.0824475884437561,
        0.0,
        0.05183878540992737,
        0.1741476207971573,
        0.4360409379005432,
        0.7824638485908508,
        0.04257185012102127,
        0.04938161373138428,
        0.045134007930755615,
        0.0,
        0.0,
        0.15784341096878052,
        0.06970632076263428,
        0.3146566152572632,
        0.05171338468790054,
        0.11226566135883331,
        0.059853315353393555,
        0.0,
        0.0,
        0.04205624759197235,
        0.0,
        0.8024726510047913,
        0.0,
        0.04635133594274521,
        0.04374951124191284,
        0.062277428805828094,
        0.7257903814315796,
        0.0,
        0.09759873151779175,
        0.039165593683719635,
        0.05192567780613899,
        0.17125973105430603,
        0.09968322515487671,
        0.26818835735321045,
        0.0453912578523159,
        0.04352647066116333,
        0.04044431447982788,
        0.04024556651711464,
        0.0,
        0.0477520227432251,
        0.8784493803977966,
        0.13732540607452393,
        0.0952267125248909,
        0.1464422196149826,
        0.05927661433815956,
        0.05173330008983612,
        0.041448574513196945,
        0.04701335355639458,
        0.04839678481221199,
        0.0,
        0.24461303651332855,
        0.04103028029203415,
        0.21920669078826904,
        0.0,
        0.7182243466377258,
        0.0734899714589119,
        0.5019098520278931,
        0.10113024711608887,
        0.8756743669509888,
        0.037416599690914154,
        0.04037470370531082,
        0.7948031425476074,
        0.08935913443565369,
        0.06658319383859634,
        0.0638427585363388,
        0.10123836249113083,
        0.2123464047908783,
        0.0828235074877739,
        0.5146540403366089,
        0.0,
        0.039805054664611816,
        0.0,
        0.047280050814151764,
        0.06280247867107391,
        0.07316223531961441,
        0.04538419097661972,
        0.3829610347747803,
        0.4409142732620239,
        0.0,
        0.07574309408664703,
        0.0576472207903862,
        0.0,
        0.1180531233549118,
        0.0657959133386612,
        0.04159535467624664,
        0.03951449692249298,
        0.049724359065294266,
        0.041941508650779724,
        0.5862590670585632,
        0.22681277990341187,
        0.03957878798246384,
        0.0,
        0.20827825367450714,
        0.07990635931491852,
        0.08683302998542786,
        0.041195258498191833,
        0.42081037163734436,
        0.5222169756889343,
        0.0,
        0.0750894695520401,
        0.05077679827809334,
        0.05021379142999649,
        0.05887819826602936,
        0.041492655873298645,
        0.0,
        0.10981983691453934,
        0.1993217021226883,
        0.04077770560979843,
        0.0416867770254612,
        0.7594457268714905,
        0.0,
        0.7984473705291748,
        0.0,
        0.0,
        0.042612090706825256,
        0.050979651510715485,
        0.6370548009872437,
        0.06908540427684784,
        0.04322468116879463,
        0.0,
        0.03960332274436951,
        0.749340832233429,
        0.0,
        0.0,
        0.0504029244184494,
        0.20552679896354675,
        0.21718740463256836,
        0.07721526175737381,
        0.8896914720535278,
        0.05433863401412964,
        0.0,
        0.0,
        0.10046981275081635,
        0.07148748636245728,
        0.07288092374801636,
        0.12671472132205963,
        0.16732560098171234,
        0.10167697072029114,
        0.0,
        0.051006119698286057,
        0.40411484241485596,
        0.04352136701345444,
        0.05673282593488693,
        0.10508257150650024,
        0.06852535158395767,
        0.5347955822944641,
        0.04121990501880646,
        0.05154509097337723,
        0.0,
        0.0,
        0.04531030356884003,
        0.5702478289604187,
        0.0,
        0.04107149690389633,
        0.09324465692043304,
        0.09199194610118866,
        0.11332467943429947,
        0.04137439280748367,
        0.05019135773181915,
        0.0,
        0.15279927849769592,
        0.0,
        0.04910486936569214,
        0.03611069917678833,
        0.0686991959810257,
        0.0508771613240242,
        0.04039851576089859,
        0.0,
        0.5108596682548523,
        0.05645788460969925,
        0.8327675461769104,
        0.05070389807224274,
        0.8137353658676147,
        0.0,
        0.04113851487636566,
        0.09238661825656891,
        0.0,
        0.0,
        0.06692377477884293,
        0.0,
        0.676924467086792,
        0.04130800813436508,
        0.0,
        0.07640299946069717,
        0.08320773392915726,
        0.15464413166046143,
        0.6323601603507996,
        0.046825721859931946,
        0.26175764203071594,
        0.0,
        0.04406023025512695,
        0.060699425637722015,
        0.05740559846162796,
        0.22104540467262268,
        0.04753418266773224,
        0.0,
        0.09002600610256195,
        0.1687580943107605,
        0.0,
        0.8567659854888916,
        0.0,
        0.6137806177139282,
        0.0,
        0.5196895003318787,
        0.04082109406590462,
        0.05570552125573158,
        0.14042073488235474,
        0.0691564753651619,
        0.06921257823705673,
        0.7716198563575745,
        0.04131358861923218,
        0.04472123831510544,
        0.0,
        0.1042889952659607,
        0.05899819731712341,
        0.0,
        0.3203330636024475,
        0.0,
        0.04307698458433151,
        0.0,
        0.0,
        0.0,
        0.05786309391260147,
        0.03867846727371216,
        0.7577874064445496,
        0.0,
        0.40009942650794983,
        0.04369281977415085,
        0.06880708783864975,
        0.04995981603860855,
        0.05552445352077484,
        0.1172465905547142,
        0.0,
        0.3903995752334595,
        0.04034452140331268,
        0.30072319507598877,
        0.13518792390823364,
        0.0,
        0.08071625232696533,
        0.7916238903999329,
        0.16016381978988647,
        0.0,
        0.041949957609176636,
        0.08110954612493515,
        0.0,
        0.042385004460811615,
        0.6768580675125122,
        0.04714995622634888,
        0.06974589824676514,
        0.06202659010887146,
        0.045306798070669174,
        0.18251311779022217,
        0.67453533411026,
        0.0404534637928009,
        0.8174704313278198,
        0.0428624153137207,
        0.2987363934516907,
        0.0,
        0.0,
        0.046127937734127045,
        0.04170914739370346,
        0.4030218720436096,
        0.3269435167312622,
        0.350617915391922,
        0.3305266499519348,
        0.04674537479877472,
        0.48932167887687683,
        0.050591520965099335,
        0.0,
        0.0,
        0.19549182057380676,
        0.041824132204055786,
        0.6526573896408081,
        0.08296293020248413,
        0.040719032287597656,
        0.0,
        0.07647685706615448,
        0.0,
        0.07420462369918823,
        0.05288480222225189,
        0.04049654304981232,
        0.21080484986305237,
        0.05474285036325455,
        0.07510636001825333,
        0.04915234073996544,
        0.04269380867481232,
        0.0,
        0.073310986161232,
        0.04653999209403992,
        0.046699076890945435,
        0.0,
        0.0,
        0.7956583499908447,
        0.8896408081054688,
        0.13158273696899414,
        0.09183493256568909,
        0.04246830195188522,
        0.36315613985061646,
        0.0,
        0.05773366615176201,
        0.0,
        0.0,
        0.25901520252227783,
        0.0,
        0.11180314421653748,
        0.0,
        0.509024977684021,
        0.07441240549087524,
        0.07939817011356354,
        0.0577273927628994,
        0.21355193853378296,
        0.6320915222167969,
        0.0,
        0.0,
        0.0,
        0.06048133969306946,
        0.31301528215408325,
        0.04892832785844803,
        0.10570428520441055,
        0.7382128834724426,
        0.6338447332382202,
        0.07276178151369095,
        0.04585590213537216,
        0.08184215426445007,
        0.6578459739685059,
        0.15868231654167175,
        0.0,
        0.874235212802887,
        0.5933583974838257,
        0.04559246450662613,
        0.08030255138874054,
        0.09762763977050781,
        0.039789341390132904,
        0.05031008645892143,
        0.7763367295265198,
        0.04137352854013443,
        0.06484150886535645,
        0.610095739364624,
        0.09866300225257874,
        0.3049003481864929,
        0.06248359754681587,
        0.09084483981132507,
        0.03990808129310608,
        0.0,
        0.8839218616485596,
        0.0,
        0.0465046688914299,
        0.7850947976112366,
        0.0,
        0.06703659892082214,
        0.09689825028181076,
        0.07005748897790909,
        0.0,
        0.04238368570804596,
        0.4777181148529053,
        0.5770230293273926,
        0.04239580035209656,
        0.08978622406721115,
        0.847597599029541,
        0.0,
        0.0,
        0.07475961744785309,
        0.45112091302871704,
        0.043147362768650055,
        0.05326036363840103,
        0.7353162169456482,
        0.042549047619104385,
        0.6216433048248291,
        0.05929221212863922,
        0.03865464776754379,
        0.8299588561058044,
        0.0426458977162838,
        0.08102443814277649,
        0.3635285198688507,
        0.5200091004371643,
        0.7992959022521973,
        0.8130437731742859,
        0.0,
        0.08580775558948517,
        0.04582776129245758,
        0.16175539791584015,
        0.07300683856010437,
        0.07110768556594849,
        0.049814313650131226,
        0.7994846105575562,
        0.0,
        0.043768055737018585,
        0.8290767073631287,
        0.6969822645187378,
        0.04918208718299866,
        0.08886423707008362,
        0.064121313393116,
        0.3606106638908386,
        0.6464353203773499,
        0.12752535939216614,
        0.056296974420547485,
        0.8660475015640259,
        0.3169282078742981,
        0.0,
        0.0,
        0.05099750682711601,
        0.07120463252067566,
        0.07290820777416229,
        0.1478976011276245,
        0.8447410464286804,
        0.0,
        0.0,
        0.6798877120018005,
        0.636437177658081,
        0.0446435920894146,
        0.053310733288526535,
        0.03942521661520004,
        0.039332568645477295,
        0.0,
        0.15448486804962158,
        0.043956782668828964,
        0.0,
        0.10955515503883362,
        0.0,
        0.07810916006565094,
        0.05914434790611267,
        0.08411939442157745,
        0.042934201657772064,
        0.0,
        0.7599624395370483,
        0.05297326296567917,
        0.07589364051818848,
        0.050176799297332764,
        0.04088204726576805,
        0.08470168709754944,
        0.04169487953186035,
        0.09083129465579987,
        0.0394662544131279,
        0.0642639622092247,
        0.0,
        0.0,
        0.6677740812301636,
        0.6384273767471313,
        0.8246010541915894,
        0.048578619956970215,
        0.11117660999298096,
        0.0,
        0.061730995774269104,
        0.04823605716228485,
        0.056497737765312195,
        0.058441244065761566,
        0.7363219261169434,
        0.0546899139881134,
        0.2902058959007263,
        0.04347476363182068,
        0.05277831852436066,
        0.0,
        0.07027184963226318,
        0.04458785429596901,
        0.08621081709861755,
        0.04218408465385437,
        0.8046273589134216,
        0.0,
        0.054698020219802856,
        0.09331506490707397,
        0.0,
        0.14786185324192047,
        0.7871612906455994,
        0.05286925286054611,
        0.04382967948913574,
        0.038606226444244385,
        0.04194514453411102,
        0.0,
        0.128058522939682,
        0.05968023091554642,
        0.04311036318540573,
        0.30333417654037476,
        0.040332477539777756,
        0.8384163975715637,
        0.4766410291194916,
        0.044928520917892456,
        0.06631063669919968,
        0.11069805175065994,
        0.0,
        0.04280669614672661,
        0.05869483947753906,
        0.20077237486839294,
        0.0,
        0.04116717725992203,
        0.0,
        0.4512644112110138,
        0.7194055914878845,
        0.04187671095132828,
        0.0,
        0.07137914001941681,
        0.7360585927963257,
        0.6310263872146606,
        0.05352120101451874,
        0.1746911108493805,
        0.04743611067533493,
        0.04333958774805069,
        0.040339965373277664,
        0.0,
        0.03919648751616478,
        0.0,
        0.05867163464426994,
        0.525274395942688,
        0.13942641019821167,
        0.048502907156944275,
        0.23198918998241425,
        0.8313010931015015,
        0.07042313367128372,
        0.44128599762916565,
        0.0,
        0.7489538788795471,
        0.06545716524124146,
        0.10560879856348038,
        0.041476570069789886,
        0.7766336798667908,
        0.039533063769340515,
        0.08880689740180969,
        0.0890503004193306,
        0.06798124313354492,
        0.8087575435638428,
        0.0639701709151268,
        0.28905293345451355,
        0.20493675768375397,
        0.04585568979382515,
        0.0473872646689415,
        0.7945359349250793,
        0.053562454879283905,
        0.05501052737236023,
        0.0,
        0.43142083287239075,
        0.6714255213737488,
        0.11078561842441559,
        0.8872277736663818,
        0.43662217259407043,
        0.03854230046272278,
        0.049071040004491806,
        0.7820889353752136,
        0.8462616801261902,
        0.04886281117796898,
        0.03915677219629288,
        0.04103141278028488,
        0.05166373401880264,
        0.0,
        0.0,
        0.05847219377756119,
        0.8043243885040283,
        0.2033000886440277,
        0.043372370302677155,
        0.839622974395752,
        0.039971739053726196,
        0.07261902838945389,
        0.04045768827199936,
        0.7810766696929932,
        0.0,
        0.0,
        0.0417267307639122,
        0.0,
        0.04297367483377457,
        0.04547111690044403,
        0.302110493183136,
        0.38514307141304016,
        0.039920203387737274,
        0.1087293028831482,
        0.06499432772397995,
        0.0,
        0.892015278339386,
        0.0692206546664238,
        0.04004503786563873,
        0.04410526901483536,
        0.07703271508216858,
        0.8138076066970825,
        0.09507012367248535,
        0.07487178593873978,
        0.0,
        0.040253959596157074,
        0.12246472388505936,
        0.08298379182815552,
        0.8242356777191162,
        0.03871266916394234,
        0.0,
        0.07061925530433655,
        0.09158287942409515,
        0.5458734035491943,
        0.5679460167884827,
        0.040632929652929306,
        0.059924278408288956,
        0.08221489936113358,
        0.0549902617931366,
        0.04406769201159477,
        0.0,
        0.049575965851545334,
        0.042906299233436584,
        0.0,
        0.06849594414234161,
        0.6393881440162659,
        0.0,
        0.06923192739486694,
        0.04977480322122574,
        0.044171907007694244,
        0.039833903312683105,
        0.0474894680082798,
        0.0,
        0.0,
        0.11414146423339844,
        0.8091945648193359,
        0.16045445203781128,
        0.622795045375824,
        0.05527481436729431,
        0.0,
        0.068165123462677,
        0.7181926965713501,
        0.06220570206642151,
        0.04289965331554413,
        0.7472440600395203,
        0.2507859170436859,
        0.2477126121520996,
        0.04054494947195053,
        0.12703000009059906,
        0.050492338836193085,
        0.08035724610090256,
        0.05598917230963707,
        0.05342629924416542,
        0.04046148806810379,
        0.0,
        0.5643342137336731,
        0.07247132062911987,
        0.0,
        0.06308858096599579,
        0.07128271460533142,
        0.048802413046360016,
        0.0,
        0.07120127975940704,
        0.13650111854076385,
        0.04190380126237869,
        0.048334501683712006,
        0.0,
        0.05019686743617058,
        0.06712865829467773,
        0.050653230398893356,
        0.0,
        0.8421033620834351,
        0.04120888561010361,
        0.047257281839847565,
        0.05310822278261185,
        0.042981669306755066,
        0.0,
        0.043221257627010345,
        0.5266386866569519,
        0.03988960385322571,
        0.8461055755615234,
        0.0,
        0.5325384140014648,
        0.0649840384721756,
        0.06409059464931488,
        0.4492475688457489,
        0.7960479259490967,
        0.0,
        0.044444739818573,
        0.0,
        0.0,
        0.05209723860025406,
        0.0,
        0.4337872862815857,
        0.6287438273429871,
        0.0,
        0.06791400164365768,
        0.7642754316329956,
        0.07831171154975891,
        0.0,
        0.6382955312728882,
        0.04129420220851898,
        0.0,
        0.07858378440141678,
        0.44120895862579346,
        0.41922369599342346,
        0.05346640199422836,
        0.0,
        0.05668218061327934,
        0.051052484661340714,
        0.0,
        0.04239441454410553,
        0.17752210795879364,
        0.19953209161758423,
        0.0,
        0.04351319372653961,
        0.24124418199062347,
        0.817094087600708,
        0.04229484498500824,
        0.043823812156915665,
        0.07309448719024658,
        0.1054806187748909,
        0.0,
        0.6001396775245667,
        0.0,
        0.0,
        0.7470170259475708,
        0.03943967819213867,
        0.0,
        0.0,
        0.11280511319637299,
        0.05132485181093216,
        0.09463777393102646,
        0.04546201974153519,
        0.05604168772697449,
        0.06482531875371933,
        0.10431072115898132,
        0.056826770305633545,
        0.09206891059875488,
        0.0,
        0.0,
        0.775765597820282,
        0.24254558980464935,
        0.5224525928497314,
        0.04153338819742203,
        0.0,
        0.12759342789649963,
        0.4955369830131531,
        0.040054235607385635,
        0.0,
        0.06908702850341797,
        0.058783307671546936,
        0.11968503892421722,
        0.0,
        0.05790853872895241,
        0.0,
        0.07333610206842422,
        0.060561470687389374,
        0.08561556041240692,
        0.33106425404548645,
        0.04174213111400604,
        0.03973414748907089,
        0.8767464756965637,
        0.7766897082328796,
        0.04412282258272171,
        0.04089131951332092,
        0.10126829147338867,
        0.12023533880710602,
        0.0,
        0.04641443490982056,
        0.03831315040588379,
        0.8260101079940796,
        0.1099172979593277,
        0.11884642392396927,
        0.04906552657485008,
        0.0,
        0.04210446774959564,
        0.0732276514172554,
        0.0,
        0.043774012476205826,
        0.8187829852104187,
        0.47396793961524963,
        0.7773199081420898,
        0.07058544456958771,
        0.0483347624540329,
        0.04770001769065857,
        0.2151094675064087,
        0.0557171031832695,
        0.0,
        0.04457496106624603,
        0.0,
        0.06483367085456848,
        0.08831416815519333,
        0.6754249334335327,
        0.19910649955272675,
        0.4736616909503937,
        0.8329243659973145,
        0.15028779208660126,
        0.08116208016872406,
        0.5604612827301025,
        0.07281084358692169,
        0.047767750918865204,
        0.0,
        0.06655596196651459,
        0.8788175582885742,
        0.06273545324802399,
        0.04598550125956535,
        0.061463095247745514,
        0.07406970113515854,
        0.050586070865392685,
        0.7208265066146851,
        0.05091595649719238,
        0.036776937544345856,
        0.059436723589897156,
        0.05202256143093109,
        0.05181580409407616,
        0.8257986307144165,
        0.6531351208686829,
        0.4849041700363159,
        0.8181517124176025,
        0.0,
        0.4296647310256958,
        0.0413082093000412,
        0.0,
        0.04062672704458237,
        0.05660776048898697,
        0.6690977215766907,
        0.048492707312107086,
        0.0,
        0.0,
        0.05817357078194618,
        0.0695815235376358,
        0.0,
        0.039450522512197495,
        0.0,
        0.0466952919960022,
        0.04644617438316345,
        0.06250607967376709,
        0.0,
        0.0,
        0.07789727300405502,
        0.8754740357398987,
        0.0,
        0.8250662684440613,
        0.0,
        0.09571191668510437,
        0.0963740199804306,
        0.0522269532084465,
        0.0726032704114914,
        0.04028437286615372,
        0.0404803529381752,
        0.08506946265697479,
        0.0456744059920311,
        0.0,
        0.15871402621269226,
        0.04932489991188049,
        0.04272763431072235,
        0.5879522562026978,
        0.05531332269310951,
        0.1426539123058319,
        0.0,
        0.0,
        0.040562666952610016,
        0.0369979627430439,
        0.05430874228477478,
        0.0,
        0.043182335793972015,
        0.03948221355676651,
        0.3289770781993866,
        0.6448681950569153,
        0.05446303263306618,
        0.20203810930252075,
        0.0,
        0.04687526822090149,
        0.06065177917480469,
        0.06507055461406708,
        0.082973912358284,
        0.4534594714641571,
        0.06770645081996918,
        0.0,
        0.04919973015785217,
        0.03479777276515961,
        0.05904041975736618,
        0.8764544725418091,
        0.040855176746845245,
        0.10202386230230331,
        0.5362455248832703,
        0.04199396073818207,
        0.05017822980880737,
        0.050189681351184845,
        0.3842262923717499,
        0.0,
        0.4436459243297577,
        0.3711901605129242,
        0.6790580153465271,
        0.09820011258125305,
        0.05104474350810051,
        0.04716942459344864,
        0.06074278801679611,
        0.05759488418698311,
        0.17285364866256714,
        0.0,
        0.07709681987762451,
        0.04528161138296127,
        0.060094986110925674,
        0.04840058833360672,
        0.148477703332901,
        0.09712201356887817,
        0.08294813334941864,
        0.07182102650403976,
        0.0,
        0.054501257836818695,
        0.0934818834066391,
        0.7120071649551392,
        0.056034982204437256,
        0.0,
        0.18520444631576538,
        0.0,
        0.27121320366859436,
        0.0,
        0.7152923345565796,
        0.0391828678548336,
        0.05219417065382004,
        0.7862619161605835,
        0.0,
        0.06667200475931168,
        0.04262000694870949,
        0.0,
        0.8732070922851562,
        0.04081980884075165,
        0.0,
        0.05180374160408974,
        0.07629209756851196,
        0.05374245345592499,
        0.05322255939245224,
        0.3560647666454315,
        0.698110044002533,
        0.08054608851671219,
        0.04417009279131889,
        0.13269281387329102,
        0.0490124449133873,
        0.06703989207744598,
        0.05097707360982895,
        0.17253242433071136,
        0.056608669459819794,
        0.04562555253505707,
        0.782744824886322,
        0.8732725381851196,
        0.05533549189567566,
        0.8473074436187744,
        0.7794859409332275,
        0.7953086495399475,
        0.0538821816444397,
        0.6567355990409851,
        0.04122185334563255,
        0.044317588210105896,
        0.04061337932944298,
        0.049725666642189026,
        0.0,
        0.8568385243415833,
        0.0,
        0.0461307056248188,
        0.0,
        0.0,
        0.16289329528808594,
        0.040957167744636536,
        0.0,
        0.03929710388183594,
        0.06094956398010254,
        0.05604301393032074,
        0.0435667484998703,
        0.686518132686615,
        0.48009219765663147,
        0.09932959079742432,
        0.0441175177693367,
        0.0,
        0.0,
        0.04248902201652527,
        0.07030048221349716,
        0.0,
        0.04262204095721245,
        0.7010295987129211,
        0.07905358076095581,
        0.1361962854862213,
        0.058737821877002716,
        0.03980853781104088,
        0.0,
        0.0817970260977745,
        0.0,
        0.0,
        0.06864290684461594,
        0.37177276611328125,
        0.13616132736206055,
        0.040399227291345596,
        0.0,
        0.04363485425710678,
        0.8938632011413574,
        0.04266472905874252,
        0.06390011310577393,
        0.04071572422981262,
        0.6481868028640747,
        0.5925518274307251,
        0.05142701417207718,
        0.0,
        0.0,
        0.0,
        0.41355273127555847,
        0.14986000955104828,
        0.1207347959280014,
        0.1476878821849823,
        0.040370240807533264,
        0.04410969838500023,
        0.074656181037426,
        0.06264759600162506,
        0.04168254882097244,
        0.0,
        0.06950820982456207,
        0.22360019385814667,
        0.06821391731500626,
        0.21359661221504211,
        0.8898812532424927,
        0.07354962080717087,
        0.04074534773826599,
        0.04978562891483307,
        0.05122441053390503,
        0.08732567727565765,
        0.04721563681960106,
        0.04003775864839554,
        0.6029844880104065,
        0.0,
        0.0524122454226017,
        0.0,
        0.0,
        0.07288804650306702,
        0.11757661402225494,
        0.47324076294898987,
        0.0,
        0.0,
        0.4355005621910095,
        0.8226912617683411,
        0.039997704327106476,
        0.056835442781448364,
        0.1032717227935791,
        0.7016651034355164,
        0.056938182562589645,
        0.0,
        0.14308437705039978,
        0.04285304248332977,
        0.0,
        0.3454471230506897,
        0.2913391888141632,
        0.30717629194259644,
        0.08280616998672485,
        0.12567245960235596,
        0.07206323742866516,
        0.04693587124347687,
        0.0,
        0.04153171926736832,
        0.08525101840496063,
        0.82240229845047,
        0.0,
        0.0423385351896286,
        0.0996944010257721,
        0.06052865833044052,
        0.04785811901092529,
        0.07887399196624756,
        0.05115562304854393,
        0.05301995202898979,
        0.040480829775333405,
        0.6624879240989685,
        0.042432427406311035,
        0.13797762989997864,
        0.06858361512422562,
        0.0,
        0.20459122955799103,
        0.13099440932273865,
        0.08998321741819382,
        0.04501785337924957,
        0.08703504502773285,
        0.04776591807603836,
        0.08207719773054123,
        0.0,
        0.04051698371767998,
        0.03896915912628174,
        0.04261796176433563,
        0.13274747133255005,
        0.7259087562561035,
        0.18374140560626984,
        0.06870122253894806,
        0.0,
        0.04625028371810913,
        0.0,
        0.0,
        0.08656175434589386,
        0.04170478880405426,
        0.04069525748491287,
        0.0,
        0.041051216423511505,
        0.05759076774120331,
        0.0370776541531086,
        0.0,
        0.04079883545637131,
        0.1075076013803482,
        0.06379103660583496,
        0.8914655447006226,
        0.04173754155635834,
        0.6169078946113586,
        0.10993722081184387,
        0.06863526999950409,
        0.13424727320671082,
        0.04455779492855072,
        0.1286715716123581,
        0.11822029948234558,
        0.04992225021123886,
        0.18263396620750427,
        0.8773168921470642,
        0.0,
        0.04100748524069786,
        0.3938509523868561,
        0.3668953478336334,
        0.06710317730903625,
        0.23283451795578003,
        0.04050241783261299,
        0.12112750113010406,
        0.0,
        0.11841927468776703,
        0.06533029675483704,
        0.09387926012277603,
        0.20738959312438965,
        0.041153550148010254,
        0.10792002081871033,
        0.0,
        0.0,
        0.0,
        0.0,
        0.0643167793750763,
        0.0533810630440712,
        0.7940759062767029,
        0.0,
        0.7340596914291382,
        0.0,
        0.0,
        0.0,
        0.044976331293582916,
        0.6055796146392822,
        0.041438281536102295,
        0.37333816289901733,
        0.06502245366573334,
        0.30499911308288574,
        0.047754328697919846,
        0.03993154689669609,
        0.05941808968782425,
        0.08436466753482819,
        0.051933251321315765,
        0.0436263382434845,
        0.03921894729137421,
        0.04476609826087952,
        0.5040950179100037,
        0.04955790191888809,
        0.0,
        0.04166373983025551,
        0.05869453772902489,
        0.8806844353675842,
        0.04485538601875305,
        0.0,
        0.0,
        0.12407758831977844,
        0.0646008849143982,
        0.06831680238246918,
        0.10735021531581879,
        0.5272271037101746,
        0.2522464096546173,
        0.051763758063316345,
        0.0,
        0.0,
        0.045035019516944885,
        0.05479038506746292,
        0.19444586336612701,
        0.04091731458902359,
        0.07958288490772247,
        0.818631649017334,
        0.055036090314388275,
        0.3252105116844177,
        0.5637875199317932,
        0.43621885776519775,
        0.0,
        0.0951170101761818,
        0.08853957056999207,
        0.323958158493042,
        0.052141569554805756,
        0.0,
        0.041451819241046906,
        0.6734073162078857,
        0.05115411430597305,
        0.7892438769340515,
        0.0,
        0.04913963004946709,
        0.06004899740219116,
        0.04511551558971405,
        0.0480567067861557,
        0.18013058602809906,
        0.06554925441741943,
        0.8544735908508301,
        0.06868529319763184,
        0.06833674758672714,
        0.05159097537398338,
        0.04945908486843109,
        0.0,
        0.10013259202241898,
        0.06040584295988083,
        0.04762980341911316,
        0.22761207818984985,
        0.12680914998054504,
        0.041102565824985504,
        0.1046237200498581,
        0.04296722635626793,
        0.0,
        0.9111210703849792,
        0.06581597030162811,
        0.07307560741901398,
        0.11416226625442505,
        0.23047775030136108,
        0.07177267223596573,
        0.06263798475265503,
        0.3595811724662781,
        0.046147651970386505,
        0.07517044991254807,
        0.06462755799293518,
        0.4327051639556885,
        0.03992101922631264,
        0.5835380554199219,
        0.06776498258113861,
        0.8155831098556519,
        0.05969499796628952,
        0.056914426386356354,
        0.04054965823888779,
        0.46246790885925293,
        0.6800634264945984,
        0.04307669401168823,
        0.04487217217683792,
        0.062111031264066696,
        0.07697916775941849,
        0.7958650588989258,
        0.7055054306983948,
        0.06303103268146515,
        0.041190266609191895,
        0.6075462102890015,
        0.81496262550354,
        0.12582412362098694,
        0.7093701362609863,
        0.05083448812365532,
        0.042843468487262726,
        0.14512817561626434,
        0.07312256097793579,
        0.0,
        0.0,
        0.20290572941303253,
        0.07847632467746735,
        0.06733256578445435,
        0.7094142436981201,
        0.03980774059891701,
        0.038188666105270386,
        0.44195300340652466,
        0.9014378786087036,
        0.053494662046432495,
        0.046419233083724976,
        0.08103866875171661,
        0.03691767901182175,
        0.046554405242204666,
        0.8553381562232971,
        0.04120292514562607,
        0.08694680780172348,
        0.039389725774526596,
        0.09624975174665451,
        0.04027461260557175,
        0.07640436291694641,
        0.0,
        0.0507870614528656,
        0.0,
        0.7498199343681335,
        0.10448221117258072,
        0.1294706016778946,
        0.0,
        0.8929514288902283,
        0.2775798738002777,
        0.8298150897026062,
        0.0,
        0.0,
        0.0,
        0.3364185094833374,
        0.08176763355731964,
        0.07773026823997498,
        0.7738773226737976,
        0.04324895888566971,
        0.23858097195625305,
        0.0,
        0.04900631308555603,
        0.0,
        0.06460011005401611,
        0.11745969951152802,
        0.08230023086071014,
        0.14343690872192383,
        0.07032696157693863,
        0.722476601600647,
        0.039646826684474945,
        0.08237244933843613,
        0.043262891471385956,
        0.06791016459465027,
        0.04220116138458252,
        0.7163878083229065,
        0.40698686242103577,
        0.04007583111524582,
        0.049160175025463104,
        0.10109591484069824,
        0.10227508097887039,
        0.12143389880657196,
        0.0,
        0.07669210433959961,
        0.7807184457778931,
        0.0836256742477417,
        0.0,
        0.7942072153091431,
        0.042349375784397125,
        0.0,
        0.06688394397497177,
        0.21636852622032166,
        0.0,
        0.04410643130540848,
        0.6756476759910583,
        0.24405139684677124,
        0.1440880000591278,
        0.0,
        0.0,
        0.0392143651843071,
        0.0687570869922638,
        0.7912441492080688,
        0.04975538328289986,
        0.7180396318435669,
        0.09873897582292557,
        0.062130995094776154,
        0.06819353997707367,
        0.2037470042705536,
        0.6281648874282837,
        0.14005020260810852,
        0.1273544877767563,
        0.054249025881290436,
        0.047288164496421814,
        0.10297511518001556,
        0.06201735883951187,
        0.6845301985740662,
        0.08726609498262405,
        0.07189766317605972,
        0.8462095260620117,
        0.04164692014455795,
        0.04570027068257332,
        0.8236100673675537,
        0.0,
        0.041611045598983765,
        0.0,
        0.03963248059153557,
        0.0408499613404274,
        0.04724126309156418,
        0.07319135963916779,
        0.7254581451416016,
        0.08772630989551544,
        0.2891785502433777,
        0.0,
        0.41615137457847595,
        0.04068963974714279,
        0.18693983554840088,
        0.10984019935131073,
        0.0,
        0.0,
        0.06430520117282867,
        0.08277221024036407,
        0.05500197783112526,
        0.050975680351257324,
        0.06477335840463638,
        0.7789288759231567,
        0.053730450570583344,
        0.13290470838546753,
        0.0,
        0.0636201947927475,
        0.039800014346838,
        0.04168729856610298,
        0.8936362266540527,
        0.03948745131492615,
        0.06849575787782669,
        0.0,
        0.039546381682157516,
        0.11591401696205139,
        0.06812532991170883,
        0.0,
        0.05171652138233185,
        0.040938638150691986,
        0.043095286935567856,
        0.08105982095003128,
        0.0,
        0.1336434781551361,
        0.04169008135795593,
        0.09740519523620605,
        0.7098009586334229,
        0.0,
        0.057722702622413635,
        0.04480943828821182,
        0.05986183136701584,
        0.04547293111681938,
        0.043518610298633575,
        0.04033436253666878,
        0.0657181441783905,
        0.05673845857381821,
        0.09904208779335022,
        0.06615839898586273,
        0.04487133026123047,
        0.0,
        0.8635663986206055,
        0.06453603506088257,
        0.47187936305999756,
        0.5308704972267151,
        0.060281701385974884,
        0.06404724717140198,
        0.04663573205471039,
        0.0,
        0.18215233087539673,
        0.23624153435230255,
        0.045232564210891724,
        0.04197107255458832,
        0.0,
        0.8719005584716797,
        0.07942727208137512,
        0.820044219493866,
        0.0,
        0.04160134494304657,
        0.8464006781578064,
        0.0,
        0.09346283227205276,
        0.0,
        0.0,
        0.07327739894390106,
        0.04263751953840256,
        0.048454008996486664,
        0.0538126602768898,
        0.0,
        0.8210635185241699,
        0.3177429437637329,
        0.7358683943748474,
        0.3709145784378052,
        0.0,
        0.04242301359772682,
        0.0,
        0.05123431235551834,
        0.0,
        0.7829237580299377,
        0.04318634048104286,
        0.8287460207939148,
        0.0,
        0.08655228465795517,
        0.041090838611125946,
        0.05669008940458298,
        0.0,
        0.04041673243045807,
        0.06177123636007309,
        0.12077589333057404,
        0.1148296445608139,
        0.036666639149188995,
        0.06527286767959595,
        0.04755830019712448,
        0.7276567816734314,
        0.08412881940603256,
        0.047539375722408295,
        0.17512764036655426,
        0.0490630567073822,
        0.16604650020599365,
        0.136459082365036,
        0.0,
        0.7923166751861572,
        0.09586254507303238,
        0.0,
        0.5621033310890198,
        0.08200400322675705,
        0.0476466566324234,
        0.31915345788002014,
        0.06185419112443924,
        0.0,
        0.0479164719581604,
        0.05756214261054993,
        0.0,
        0.06861941516399384,
        0.042036693543195724,
        0.0,
        0.0,
        0.04658767953515053,
        0.051653992384672165,
        0.5162472128868103,
        0.05210966616868973,
        0.0,
        0.7129539847373962,
        0.04143306612968445,
        0.6104549765586853,
        0.04235141724348068,
        0.0,
        0.044386956840753555,
        0.0,
        0.45259344577789307,
        0.0,
        0.03973613679409027,
        0.12435652315616608,
        0.11987998336553574,
        0.047055330127477646,
        0.4969596862792969,
        0.0,
        0.047387152910232544,
        0.0,
        0.1887495517730713,
        0.04709446430206299,
        0.0,
        0.06294574588537216,
        0.05206776410341263,
        0.0,
        0.0,
        0.0,
        0.04022322595119476,
        0.06073302775621414,
        0.053559523075819016,
        0.042394571006298065,
        0.7657076120376587,
        0.2042013555765152,
        0.2859014868736267,
        0.0,
        0.03793063014745712,
        0.12590275704860687,
        0.06978025287389755,
        0.0,
        0.8778029084205627,
        0.046143364161252975,
        0.0,
        0.040799885988235474,
        0.15228848159313202,
        0.7184627652168274,
        0.25580722093582153,
        0.22179868817329407,
        0.9177520275115967,
        0.04545421898365021,
        0.05729438364505768,
        0.144515722990036,
        0.0,
        0.06152466684579849,
        0.04835624620318413,
        0.20760823786258698,
        0.04176037758588791,
        0.12412134557962418,
        0.5333860516548157,
        0.0,
        0.0,
        0.0,
        0.4087820053100586,
        0.04112868010997772,
        0.08391695469617844,
        0.3995005488395691,
        0.1369549036026001,
        0.07355555891990662,
        0.0,
        0.04157073050737381,
        0.13145329058170319,
        0.1183619573712349,
        0.0,
        0.03944476693868637,
        0.056992534548044205,
        0.05492702126502991,
        0.5056060552597046,
        0.08062559366226196,
        0.8042579889297485,
        0.0513371080160141,
        0.09869550913572311,
        0.07283853739500046,
        0.061981022357940674,
        0.0,
        0.8023070096969604,
        0.1249423623085022,
        0.0,
        0.08667448908090591,
        0.046995267271995544,
        0.0,
        0.04042523354291916,
        0.05014650896191597,
        0.34521931409835815,
        0.09117773175239563,
        0.04384268820285797,
        0.054759539663791656,
        0.30077576637268066,
        0.6969518661499023,
        0.37364229559898376,
        0.04218278452754021,
        0.13800688087940216,
        0.0,
        0.14242079854011536,
        0.04081157594919205,
        0.0,
        0.0618700310587883,
        0.3990359604358673,
        0.0,
        0.52146977186203,
        0.04874362796545029,
        0.0,
        0.043529972434043884,
        0.06916625797748566,
        0.04481663554906845,
        0.05141836404800415,
        0.10109709203243256,
        0.06473401933908463,
        0.8019370436668396,
        0.12039928138256073,
        0.1615457981824875,
        0.04074760153889656,
        0.8441195487976074,
        0.05325734615325928,
        0.04959273338317871,
        0.0415753573179245,
        0.045851003378629684,
        0.7202326059341431,
        0.0,
        0.06866531074047089,
        0.35177162289619446,
        0.04395546764135361,
        0.04165186360478401,
        0.07485821843147278,
        0.17315252125263214,
        0.0661182627081871,
        0.04140891134738922,
        0.050220392644405365,
        0.06115114688873291,
        0.4285486936569214,
        0.0,
        0.10415729880332947,
        0.05426112562417984,
        0.045597225427627563,
        0.26168012619018555,
        0.04207035154104233,
        0.0,
        0.674903154373169,
        0.0,
        0.9113539457321167,
        0.049892596900463104,
        0.0,
        0.7929961681365967,
        0.23919768631458282,
        0.0,
        0.07701405882835388,
        0.7255873680114746,
        0.04267657548189163,
        0.04279157891869545,
        0.8364060521125793,
        0.0,
        0.09083998203277588,
        0.2984757423400879,
        0.057559601962566376,
        0.0,
        0.051389940083026886,
        0.04132150113582611,
        0.26757362484931946,
        0.14544238150119781,
        0.06438934803009033,
        0.07405687868595123,
        0.06116823852062225,
        0.17677733302116394,
        0.0974157527089119,
        0.11021899431943893,
        0.6024436354637146,
        0.047435056418180466,
        0.04334423691034317,
        0.76640784740448,
        0.8677079081535339,
        0.6404849290847778,
        0.04341781884431839,
        0.0,
        0.1843026876449585,
        0.13575498759746552,
        0.0,
        0.6143553256988525,
        0.05582120269536972,
        0.6393766403198242,
        0.28212425112724304,
        0.08311377465724945,
        0.03925548493862152,
        0.11350017786026001,
        0.25572964549064636,
        0.1678401678800583,
        0.0,
        0.0,
        0.39910009503364563,
        0.04078545421361923,
        0.4092958867549896,
        0.0,
        0.7561420798301697,
        0.30684778094291687,
        0.04874676838517189,
        0.07393115758895874,
        0.0,
        0.06149081885814667,
        0.04365365952253342,
        0.06305861473083496,
        0.04775272309780121,
        0.5997929573059082,
        0.0,
        0.21995213627815247,
        0.04957743361592293,
        0.0,
        0.9047946929931641,
        0.05432160198688507,
        0.0,
        0.0,
        0.5332705974578857,
        0.04020937532186508,
        0.039410628378391266,
        0.0,
        0.05489668622612953,
        0.06382036209106445,
        0.05312296375632286,
        0.044115737080574036,
        0.4542982280254364,
        0.2709916830062866,
        0.060200534760951996,
        0.04257364571094513,
        0.7183142304420471,
        0.05932341143488884,
        0.7649933099746704,
        0.18811707198619843,
        0.07366407662630081,
        0.04302104562520981,
        0.059379130601882935,
        0.0623977892100811,
        0.0,
        0.6639566421508789,
        0.0,
        0.03964937478303909,
        0.047184936702251434,
        0.20088039338588715,
        0.11911424994468689,
        0.7195507884025574,
        0.45903724431991577,
        0.053343288600444794,
        0.6177211999893188,
        0.045215904712677,
        0.09281416237354279,
        0.0,
        0.051591500639915466,
        0.07429284602403641,
        0.042796604335308075,
        0.7859275341033936,
        0.07168323546648026,
        0.05703018978238106,
        0.11257874965667725,
        0.041831281036138535,
        0.0,
        0.10764514654874802,
        0.07587061822414398,
        0.06595855206251144,
        0.14360179007053375,
        0.05905544385313988,
        0.04417812079191208,
        0.09786230325698853,
        0.06277111917734146,
        0.048316195607185364,
        0.0,
        0.12151485681533813,
        0.053908005356788635,
        0.04183535277843475,
        0.0719776302576065,
        0.12937647104263306,
        0.040772758424282074,
        0.05527263879776001,
        0.07927866280078888,
        0.0,
        0.09651684761047363,
        0.801435112953186,
        0.0,
        0.04792527109384537,
        0.10227219760417938,
        0.15542520582675934,
        0.06884511560201645,
        0.07120205461978912,
        0.04067092388868332,
        0.08751754462718964,
        0.04832592234015465,
        0.07105013728141785,
        0.2514052987098694,
        0.06007404625415802,
        0.0,
        0.0,
        0.13731320202350616,
        0.0,
        0.10439721494913101,
        0.06735420227050781,
        0.03820166736841202,
        0.07477082312107086,
        0.4092094302177429,
        0.8745747804641724,
        0.07501416653394699,
        0.44259142875671387,
        0.04571862518787384,
        0.7832404971122742,
        0.05167798325419426,
        0.05689430236816406,
        0.048513565212488174,
        0.3182394504547119,
        0.0621555857360363,
        0.09625573456287384,
        0.06105806678533554,
        0.0,
        0.5409346222877502,
        0.0,
        0.07837460935115814,
        0.507987380027771,
        0.11355455964803696,
        0.05460992082953453,
        0.05292665958404541,
        0.0,
        0.0,
        0.16691862046718597,
        0.0,
        0.0,
        0.05298442766070366,
        0.057871732860803604,
        0.3482712209224701,
        0.09023963660001755,
        0.5024675130844116,
        0.7091315388679504,
        0.0,
        0.7972297668457031,
        0.055103547871112823,
        0.0724385604262352,
        0.043579451739788055,
        0.24585416913032532,
        0.07431437075138092,
        0.3182021379470825,
        0.7425039410591125,
        0.0,
        0.0,
        0.04356411099433899,
        0.039968229830265045,
        0.0512019619345665,
        0.0,
        0.7902616858482361,
        0.1252666562795639,
        0.07704737037420273,
        0.04453334957361221,
        0.0,
        0.04771095886826515,
        0.05058787763118744,
        0.04473857209086418,
        0.07420039176940918,
        0.040830373764038086,
        0.683425784111023,
        0.7307232022285461,
        0.05759246647357941,
        0.0,
        0.0,
        0.057531461119651794,
        0.04079514741897583,
        0.04744686931371689,
        0.1643718183040619,
        0.04035564139485359,
        0.09412092715501785,
        0.8969581723213196,
        0.10174033045768738,
        0.0,
        0.2022455632686615,
        0.0625806674361229,
        0.048388976603746414,
        0.3141164183616638,
        0.4175363779067993,
        0.0,
        0.08785499632358551,
        0.06121407449245453,
        0.0509721115231514,
        0.0,
        0.1144510880112648,
        0.8413152098655701,
        0.0,
        0.03868526965379715,
        0.10837960243225098,
        0.12762659788131714,
        0.06879625469446182,
        0.04460488632321358,
        0.0,
        0.04867759346961975,
        0.11628732085227966,
        0.0,
        0.04388488829135895,
        0.5510892868041992,
        0.0,
        0.7260570526123047,
        0.0,
        0.046857722103595734,
        0.07721254229545593,
        0.04049285873770714,
        0.0,
        0.04029512777924538,
        0.04182547330856323,
        0.0,
        0.04392944648861885,
        0.7716622948646545,
        0.04108300805091858,
        0.0,
        0.5576452016830444,
        0.12203182280063629,
        0.048848364502191544,
        0.0584808886051178,
        0.4417075216770172,
        0.05767762288451195,
        0.23663738369941711,
        0.041221730411052704,
        0.8738502264022827,
        0.0,
        0.10043599456548691,
        0.1267104148864746,
        0.04920879378914833,
        0.5317625403404236,
        0.4538324177265167,
        0.41682249307632446,
        0.0521225780248642,
        0.0,
        0.04464346170425415,
        0.0,
        0.09129498898983002,
        0.06180453300476074,
        0.0671197846531868,
        0.0,
        0.08391687273979187,
        0.1081220805644989,
        0.054845985025167465,
        0.16492310166358948,
        0.038484327495098114,
        0.06053515523672104,
        0.0,
        0.04662170633673668,
        0.15007396042346954,
        0.0628131702542305,
        0.041239991784095764,
        0.0,
        0.6488777995109558,
        0.0,
        0.08292675018310547,
        0.0,
        0.1567491739988327,
        0.064167819917202,
        0.0,
        0.09967818856239319,
        0.6764287352561951,
        0.04689938575029373,
        0.557357668876648,
        0.0,
        0.22587044537067413,
        0.06722627580165863,
        0.055865444242954254,
        0.3159576654434204,
        0.043451420962810516,
        0.06325149536132812,
        0.042317233979701996,
        0.0,
        0.04271193966269493,
        0.055561646819114685,
        0.038592301309108734,
        0.04323011264204979,
        0.047114357352256775,
        0.0,
        0.0,
        0.18939709663391113,
        0.04448440298438072,
        0.04373514652252197,
        0.11445839703083038,
        0.6395911574363708,
        0.04280946031212807,
        0.0,
        0.0,
        0.1976391077041626,
        0.0,
        0.04819696396589279,
        0.06573942303657532,
        0.03547855094075203,
        0.06617610156536102,
        0.0,
        0.0,
        0.03922775387763977,
        0.04829336330294609,
        0.3963507413864136,
        0.041063323616981506,
        0.0,
        0.0,
        0.0,
        0.03989073634147644,
        0.043073467910289764,
        0.0,
        0.0442652590572834,
        0.03745673969388008,
        0.0,
        0.04440462961792946,
        0.0,
        0.03881257027387619,
        0.23608562350273132,
        0.0,
        0.0,
        0.04076297581195831,
        0.04578740522265434,
        0.11959373950958252,
        0.061662301421165466,
        0.8701698184013367,
        0.513047993183136,
        0.7495750188827515,
        0.0,
        0.6513451337814331,
        0.0,
        0.03988504409790039,
        0.6173294186592102,
        0.091455839574337,
        0.3446642756462097,
        0.6876517534255981,
        0.049850769340991974,
        0.04821443557739258,
        0.13186576962471008,
        0.05216928943991661,
        0.6795858144760132,
        0.0,
        0.8885819911956787,
        0.04355785995721817,
        0.32330408692359924,
        0.04197480529546738,
        0.8034742474555969,
        0.054897017776966095,
        0.0928259789943695,
        0.0,
        0.4435105621814728,
        0.0,
        0.04996328800916672,
        0.0,
        0.0,
        0.8094922304153442,
        0.31008198857307434,
        0.8379955291748047,
        0.137006014585495,
        0.7556934356689453,
        0.0,
        0.9192656874656677,
        0.0,
        0.0,
        0.049124591052532196,
        0.12385157495737076,
        0.09765233844518661,
        0.06006283685564995,
        0.06535779684782028,
        0.24149158596992493,
        0.0,
        0.0,
        0.056402821093797684,
        0.1890220046043396,
        0.03651418909430504,
        0.0480334609746933,
        0.8371163606643677,
        0.04069238901138306,
        0.0,
        0.1247684508562088,
        0.0674763172864914,
        0.0,
        0.12198429554700851,
        0.0,
        0.0874907374382019,
        0.0495581328868866,
        0.3504716157913208,
        0.0,
        0.07151351869106293,
        0.233474463224411,
        0.04946710541844368,
        0.06328503787517548,
        0.3076942265033722,
        0.7954239249229431,
        0.049636952579021454,
        0.051516562700271606,
        0.05148430913686752,
        0.07627463340759277,
        0.0,
        0.07584775984287262,
        0.04632441699504852,
        0.2702178359031677,
        0.20105156302452087,
        0.7293405532836914,
        0.0,
        0.0,
        0.0,
        0.09650944918394089,
        0.07554496824741364,
        0.0,
        0.08496800810098648,
        0.04879492148756981,
        0.4951600432395935,
        0.7763295769691467,
        0.4868224561214447,
        0.08441806584596634,
        0.041284799575805664,
        0.04210415482521057,
        0.5550470352172852,
        0.0432218536734581,
        0.04279066622257233,
        0.0,
        0.16349750757217407,
        0.8469278216362,
        0.09737002849578857,
        0.446443647146225,
        0.18268093466758728,
        0.05251391977071762,
        0.6310297846794128,
        0.8490512371063232,
        0.17673423886299133,
        0.05965563654899597,
        0.0,
        0.04645521193742752,
        0.17234931886196136,
        0.0,
        0.04001695662736893,
        0.0,
        0.07752004265785217,
        0.7820929884910583,
        0.05341401323676109,
        0.0,
        0.041513022035360336,
        0.0,
        0.0503726527094841,
        0.0,
        0.30945253372192383,
        0.0,
        0.042916782200336456,
        0.0,
        0.0,
        0.40208500623703003,
        0.040691033005714417,
        0.44493257999420166,
        0.04081200435757637,
        0.05562581866979599,
        0.1250205636024475,
        0.8766458034515381,
        0.08566167950630188,
        0.0,
        0.03945321589708328,
        0.0,
        0.0,
        0.06344467401504517,
        0.08796792477369308,
        0.794589102268219,
        0.0,
        0.051145754754543304,
        0.05021866410970688,
        0.07746994495391846,
        0.07041497528553009,
        0.3723127841949463,
        0.8368220329284668,
        0.04085727035999298,
        0.5937392115592957,
        0.04943433031439781,
        0.1351611316204071,
        0.0398169606924057,
        0.0,
        0.043005555868148804,
        0.10112258791923523,
        0.04898807778954506,
        0.05305378884077072,
        0.04258064180612564,
        0.0,
        0.9164549708366394,
        0.3359958529472351,
        0.10483667254447937,
        0.06840986013412476,
        0.0,
        0.0,
        0.24960440397262573,
        0.04705052450299263,
        0.31274765729904175,
        0.45590725541114807,
        0.04046840965747833,
        0.053511857986450195,
        0.0,
        0.07105579972267151,
        0.07737082988023758,
        0.06242182105779648,
        0.07847817987203598,
        0.1844104826450348,
        0.6790642738342285,
        0.04367347061634064,
        0.042989954352378845,
        0.043949149549007416,
        0.05550030991435051,
        0.06327806413173676,
        0.056282125413417816,
        0.0,
        0.0,
        0.07179584354162216,
        0.8370128273963928,
        0.05846734344959259,
        0.08678124845027924,
        0.08845491707324982,
        0.5971758365631104,
        0.04420364648103714,
        0.04671856760978699,
        0.5175367593765259,
        0.0,
        0.0,
        0.36576297879219055,
        0.6119604706764221,
        0.0,
        0.04282388463616371,
        0.18890085816383362,
        0.05463239550590515,
        0.0985209047794342,
        0.08363465964794159,
        0.040718842297792435,
        0.8590669631958008,
        0.06857523322105408,
        0.06841616332530975,
        0.07751636207103729,
        0.5182669162750244,
        0.07907645404338837,
        0.08605112135410309,
        0.0536714568734169,
        0.0428900420665741,
        0.04173702746629715,
        0.8260434865951538,
        0.42186784744262695,
        0.16491976380348206,
        0.03573257103562355,
        0.03961554169654846,
        0.059115707874298096,
        0.04819358512759209,
        0.0688338577747345,
        0.10659157484769821,
        0.03988879173994064,
        0.05038769543170929,
        0.07454043626785278,
        0.047607384622097015,
        0.060022033751010895,
        0.0,
        0.03932525962591171,
        0.5204442143440247,
        0.0,
        0.18451330065727234,
        0.041133563965559006,
        0.0,
        0.06285404413938522,
        0.08745568990707397,
        0.06180734187364578,
        0.0,
        0.06382433325052261,
        0.08874732255935669,
        0.04061811417341232,
        0.5178757309913635,
        0.0,
        0.05610109120607376,
        0.04908955469727516,
        0.0539795383810997,
        0.03981976583600044,
        0.14717675745487213,
        0.0,
        0.04513382911682129,
        0.17888563871383667,
        0.0,
        0.7397855520248413,
        0.07430043071508408,
        0.9007168412208557,
        0.0,
        0.05399671569466591,
        0.047090090811252594,
        0.4770776331424713,
        0.6622444987297058,
        0.0,
        0.07296096533536911,
        0.041138436645269394,
        0.83786940574646,
        0.05124659091234207,
        0.606367826461792,
        0.6749028563499451,
        0.04036761075258255,
        0.06465872377157211,
        0.0,
        0.06152810901403427,
        0.04661902040243149,
        0.04006699100136757,
        0.07425664365291595,
        0.06785083562135696,
        0.059503331780433655,
        0.11386726051568985,
        0.06913696974515915,
        0.0857202485203743,
        0.04305560141801834,
        0.040551334619522095,
        0.043133459985256195,
        0.07320885360240936,
        0.08028256893157959,
        0.0,
        0.04866170510649681,
        0.15280461311340332,
        0.040137626230716705,
        0.057171519845724106,
        0.05690126121044159,
        0.07428371906280518,
        0.0,
        0.30122110247612,
        0.04386817663908005,
        0.0,
        0.03924718499183655,
        0.06136497110128403,
        0.08983506262302399,
        0.2168309986591339,
        0.07823848724365234,
        0.044457536190748215,
        0.0,
        0.8187680244445801,
        0.0,
        0.8886941075325012,
        0.1499137580394745,
        0.0,
        0.06414493918418884,
        0.06753847748041153,
        0.04117876663804054,
        0.0410386361181736,
        0.0552949383854866,
        0.04244145750999451,
        0.06234036386013031,
        0.04491575062274933,
        0.06258013844490051,
        0.0698954313993454,
        0.0,
        0.0,
        0.7218047976493835,
        0.05865444242954254,
        0.5998340249061584,
        0.18924592435359955,
        0.05475573614239693,
        0.06147794425487518,
        0.0,
        0.6951335668563843,
        0.0,
        0.46046847105026245,
        0.0,
        0.5371274948120117,
        0.05775702744722366,
        0.07054063677787781,
        0.11389712989330292,
        0.04499334096908569,
        0.04993680119514465,
        0.08726483583450317,
        0.0,
        0.0,
        0.05833163112401962,
        0.05775291472673416,
        0.06688490509986877,
        0.776252031326294,
        0.0,
        0.06450041383504868,
        0.04290499538183212,
        0.05655518174171448,
        0.04854924976825714,
        0.08146139234304428,
        0.04777529835700989,
        0.04367716610431671,
        0.0,
        0.04144605994224548,
        0.8350076079368591,
        0.05897151678800583,
        0.05153479054570198,
        0.04239603504538536,
        0.05727916955947876,
        0.04194983094930649,
        0.0,
        0.05927841365337372,
        0.0,
        0.5961709022521973,
        0.047180935740470886,
        0.06036122143268585,
        0.0,
        0.07059823721647263,
        0.0729052871465683,
        0.058545973151922226,
        0.0,
        0.17689606547355652,
        0.0,
        0.07348023355007172,
        0.04969115927815437,
        0.04063906520605087,
        0.038974128663539886,
        0.04350149258971214,
        0.12430420517921448,
        0.053209930658340454,
        0.10349631309509277,
        0.08866953104734421,
        0.04935324937105179,
        0.5085604190826416,
        0.04140445590019226,
        0.05243786424398422,
        0.0,
        0.38242053985595703,
        0.042524851858615875,
        0.050401121377944946,
        0.06616562604904175,
        0.0,
        0.08409108221530914,
        0.04985333979129791,
        0.3289021849632263,
        0.06420594453811646,
        0.09732228517532349,
        0.04006776213645935,
        0.0652344673871994,
        0.0,
        0.07090753316879272,
        0.05638349428772926,
        0.10556957870721817,
        0.0,
        0.0,
        0.06537313014268875,
        0.057766735553741455,
        0.13803575932979584,
        0.710316002368927,
        0.07205860316753387,
        0.21353861689567566,
        0.09553559124469757,
        0.07548898458480835,
        0.0,
        0.0434088297188282,
        0.0,
        0.04309970885515213,
        0.12897881865501404,
        0.06293848156929016,
        0.045967720448970795,
        0.04385702684521675,
        0.0,
        0.18888434767723083,
        0.6827327013015747,
        0.0,
        0.07261018455028534,
        0.0,
        0.04637409746646881,
        0.15277892351150513,
        0.0559353306889534,
        0.06630726903676987,
        0.8320389986038208,
        0.0398346483707428,
        0.0,
        0.0,
        0.06503045558929443,
        0.1249907985329628,
        0.042509786784648895,
        0.058002546429634094,
        0.1417452096939087,
        0.25423139333724976,
        0.049370311200618744,
        0.18973040580749512,
        0.151415154337883,
        0.05952868238091469,
        0.05442044883966446,
        0.04099199175834656,
        0.04008583724498749,
        0.0,
        0.3740471303462982,
        0.0,
        0.05901886150240898,
        0.039994850754737854,
        0.0,
        0.05028443783521652,
        0.19242458045482635,
        0.09684920310974121,
        0.0,
        0.040998466312885284,
        0.07471723854541779,
        0.0,
        0.0,
        0.2909642457962036,
        0.15366365015506744,
        0.0,
        0.49040231108665466,
        0.04021517187356949,
        0.0,
        0.15384165942668915,
        0.06655515730381012,
        0.05052049085497856,
        0.1078234612941742,
        0.07428406924009323,
        0.10344548523426056,
        0.7918975949287415,
        0.04059828817844391,
        0.6457135081291199,
        0.04612285643815994,
        0.49447065591812134,
        0.042343609035015106,
        0.04472695663571358,
        0.048891596496105194,
        0.3538983166217804,
        0.05234096199274063,
        0.0,
        0.28983160853385925,
        0.08959659934043884,
        0.11075839400291443,
        0.0,
        0.0,
        0.8231786489486694,
        0.04121428728103638,
        0.04198197275400162,
        0.6814871430397034,
        0.07061390578746796,
        0.04572188854217529,
        0.0,
        0.0,
        0.04094913229346275,
        0.3727327585220337,
        0.0,
        0.10437848418951035,
        0.8019216060638428,
        0.04795393720269203,
        0.06931546330451965,
        0.06787382066249847,
        0.7517902255058289,
        0.0,
        0.10610939562320709,
        0.0,
        0.05403623357415199,
        0.06091265380382538,
        0.07806281745433807,
        0.08781831711530685,
        0.11304322630167007,
        0.19973990321159363,
        0.06283249706029892,
        0.8522963523864746,
        0.19914723932743073,
        0.0,
        0.09737754613161087,
        0.09836427867412567,
        0.0,
        0.04917333647608757,
        0.10135573148727417,
        0.1528884917497635,
        0.07360359281301498,
        0.0,
        0.05353420227766037,
        0.7725285887718201,
        0.04159870743751526,
        0.09351398050785065,
        0.10105337202548981,
        0.04069465398788452,
        0.48241424560546875,
        0.7525457739830017,
        0.0,
        0.09973356127738953,
        0.8526617884635925,
        0.04857382923364639,
        0.041792504489421844,
        0.5981842279434204,
        0.06457433104515076,
        0.04432006552815437,
        0.7462978959083557,
        0.0571000874042511,
        0.20071719586849213,
        0.312171071767807,
        0.0,
        0.7634913325309753,
        0.05196583271026611,
        0.06653382629156113,
        0.046350978314876556,
        0.0,
        0.0,
        0.14294815063476562,
        0.04569433629512787,
        0.05471329391002655,
        0.04287600517272949,
        0.8150893449783325,
        0.05351398140192032,
        0.6346483826637268,
        0.04348164051771164,
        0.0,
        0.10391062498092651,
        0.04037459194660187,
        0.19000394642353058,
        0.0,
        0.04911137372255325,
        0.1950017511844635,
        0.0,
        0.06869757175445557,
        0.059780292212963104,
        0.0,
        0.06846443563699722,
        0.07096166908740997,
        0.0,
        0.5449433922767639,
        0.043379995971918106,
        0.0,
        0.6020604372024536,
        0.05178459733724594,
        0.04516465216875076,
        0.11329653859138489,
        0.26939618587493896,
        0.04181313142180443,
        0.08617103099822998,
        0.0,
        0.10399365425109863,
        0.03959956020116806,
        0.6177933812141418,
        0.0,
        0.0695095956325531,
        0.0,
        0.3633381426334381,
        0.047524258494377136,
        0.6242820024490356,
        0.5657577514648438,
        0.04937448352575302,
        0.04140808433294296,
        0.0,
        0.040321171283721924,
        0.07944869995117188,
        0.06931763887405396,
        0.7089757919311523,
        0.0,
        0.0,
        0.0,
        0.07031925022602081,
        0.04091141000390053,
        0.2036006599664688,
        0.0,
        0.04634610563516617,
        0.0,
        0.35481733083724976,
        0.0,
        0.0,
        0.7527825832366943,
        0.05731124430894852,
        0.05605142563581467,
        0.043568819761276245,
        0.04265732318162918,
        0.8633393049240112,
        0.04915342107415199,
        0.07679624855518341,
        0.037378910928964615,
        0.0,
        0.11465075612068176,
        0.0,
        0.545085072517395,
        0.07233072817325592,
        0.0,
        0.06449807435274124,
        0.0,
        0.46595656871795654,
        0.07331810891628265,
        0.07957983016967773,
        0.8941547274589539,
        0.0,
        0.8455179929733276,
        0.19808945059776306,
        0.04417257010936737,
        0.5684155821800232,
        0.04596497863531113,
        0.05739131197333336,
        0.4498394727706909,
        0.0907166600227356,
        0.6217365264892578,
        0.4556881785392761,
        0.040418460965156555,
        0.04114348441362381,
        0.05871480330824852,
        0.0612461119890213,
        0.046136584132909775,
        0.6490646600723267,
        0.6235402226448059,
        0.044122904539108276,
        0.10182484984397888,
        0.0,
        0.04813331365585327,
        0.07513067126274109,
        0.10244080424308777,
        0.09105809032917023,
        0.04267919808626175,
        0.091180220246315,
        0.0,
        0.4335037171840668,
        0.8586357831954956,
        0.05158499255776405,
        0.044885650277137756,
        0.7823327779769897,
        0.1527463048696518,
        0.8754584789276123,
        0.08720341324806213,
        0.04472153261303902,
        0.03945595771074295,
        0.17137768864631653,
        0.0,
        0.050631530582904816,
        0.0,
        0.651820719242096,
        0.0,
        0.08000326156616211,
        0.0,
        0.7631205916404724,
        0.04678013548254967,
        0.21057730913162231,
        0.7223392128944397,
        0.08122942596673965,
        0.6244964003562927,
        0.0,
        0.7188975811004639,
        0.0,
        0.0,
        0.04845502972602844,
        0.048224180936813354,
        0.6374281048774719,
        0.09466315805912018,
        0.1392732858657837,
        0.04530119150876999,
        0.0,
        0.06201926991343498,
        0.06098572164773941,
        0.0,
        0.7666601538658142,
        0.06093549728393555,
        0.0,
        0.057974062860012054,
        0.04854379594326019,
        0.07444533705711365,
        0.04802068695425987,
        0.03999830782413483,
        0.1369679868221283,
        0.04922576993703842,
        0.08999816328287125,
        0.14949144423007965,
        0.05851073935627937,
        0.6471877098083496,
        0.11727868020534515,
        0.16733355820178986,
        0.06989406049251556,
        0.0,
        0.16325643658638,
        0.0,
        0.5979407429695129,
        0.40790855884552,
        0.06286290287971497,
        0.0622597299516201,
        0.8301050066947937,
        0.1160300150513649,
        0.0,
        0.18600255250930786,
        0.060254551470279694,
        0.8529981970787048,
        0.4974285662174225,
        0.3493856191635132,
        0.06719399988651276,
        0.0,
        0.04727185517549515,
        0.8103572726249695,
        0.0,
        0.06005697697401047,
        0.0,
        0.34831029176712036,
        0.045965876430273056,
        0.042167797684669495,
        0.05977584421634674,
        0.0434657447040081,
        0.8259584903717041,
        0.09223313629627228,
        0.09232760220766068,
        0.0,
        0.0,
        0.04725630208849907,
        0.16413843631744385,
        0.06558020412921906,
        0.07791469991207123,
        0.07589145749807358,
        0.0,
        0.0,
        0.06507585942745209,
        0.043459225445985794,
        0.0,
        0.041461408138275146,
        0.041792742908000946,
        0.08063846826553345,
        0.05267759785056114,
        0.0,
        0.0408971905708313,
        0.8481164574623108,
        0.0,
        0.0,
        0.07225392758846283,
        0.04837396368384361,
        0.9027546048164368,
        0.7944532036781311,
        0.051887620240449905,
        0.0,
        0.0,
        0.8096029758453369,
        0.18421663343906403,
        0.04510007053613663,
        0.09714151918888092,
        0.8529725074768066,
        0.1312522143125534,
        0.06222737953066826,
        0.04266677796840668,
        0.0,
        0.04318126663565636,
        0.0,
        0.866905152797699,
        0.9055640697479248,
        0.07140451669692993,
        0.061533644795417786,
        0.055595289915800095,
        0.09192375838756561,
        0.0,
        0.06195142865180969,
        0.0,
        0.058799829334020615,
        0.08182340860366821,
        0.08256009966135025,
        0.10997091233730316,
        0.04571114853024483,
        0.10537029802799225,
        0.8651840686798096,
        0.0,
        0.060601189732551575,
        0.05897615849971771,
        0.06739386171102524,
        0.0,
        0.0,
        0.08458317816257477,
        0.10086855292320251,
        0.0,
        0.11507831513881683,
        0.05022928863763809,
        0.03907050937414169,
        0.040574513375759125,
        0.0634869933128357,
        0.7651205658912659,
        0.9164904356002808,
        0.09619615226984024,
        0.7263695001602173,
        0.04589910805225372,
        0.06148415058851242,
        0.04892979562282562,
        0.0,
        0.10306307673454285,
        0.36225560307502747,
        0.05411374941468239,
        0.04077644646167755,
        0.042998045682907104,
        0.7957683205604553,
        0.7372094392776489,
        0.07826367020606995,
        0.867470383644104,
        0.046261370182037354,
        0.7284075021743774,
        0.07230132073163986,
        0.06771419197320938,
        0.04248815029859543,
        0.14324501156806946,
        0.36357513070106506,
        0.0,
        0.0,
        0.15112154185771942,
        0.0,
        0.06055322661995888,
        0.05102298781275749,
        0.04156417399644852,
        0.0,
        0.0,
        0.04767254739999771,
        0.0,
        0.04013557359576225,
        0.0879284143447876,
        0.849976658821106,
        0.07155810296535492,
        0.12241312861442566,
        0.9112932682037354,
        0.8004615306854248,
        0.0,
        0.1495141088962555,
        0.049900345504283905,
        0.2849319279193878,
        0.1595105230808258,
        0.04301070049405098,
        0.0,
        0.5477777719497681,
        0.27234673500061035,
        0.7790722846984863,
        0.07220102846622467,
        0.5894549489021301,
        0.0549791045486927,
        0.07030312716960907,
        0.7659660577774048,
        0.058389872312545776,
        0.041149403899908066,
        0.056525759398937225,
        0.044629499316215515,
        0.06803127378225327,
        0.05636990815401077,
        0.04156913608312607,
        0.04721056669950485,
        0.37868404388427734,
        0.05833067372441292,
        0.22945603728294373,
        0.0903407633304596,
        0.16340163350105286,
        0.043286893516778946,
        0.0546102374792099,
        0.04482239484786987,
        0.0,
        0.0,
        0.05521102994680405,
        0.056029029190540314,
        0.04531294107437134,
        0.0,
        0.08541017770767212,
        0.3000553250312805,
        0.10276287794113159,
        0.7014384269714355,
        0.05015779286623001,
        0.5927205681800842,
        0.0,
        0.08860720694065094,
        0.05097039043903351,
        0.04758819565176964,
        0.05885519087314606,
        0.08096855878829956,
        0.04801984503865242,
        0.5770432353019714,
        0.08908389508724213,
        0.1280859410762787,
        0.08466596901416779,
        0.0,
        0.04316973686218262,
        0.071327343583107,
        0.04150732606649399,
        0.04221103712916374,
        0.05599401891231537,
        0.042466919869184494,
        0.0,
        0.09323389828205109,
        0.0473453626036644,
        0.05884388089179993,
        0.08287570625543594,
        0.0,
        0.03564188629388809,
        0.39524340629577637,
        0.8024880290031433,
        0.06542399525642395,
        0.08922099322080612,
        0.0,
        0.04822281748056412,
        0.0,
        0.08288495987653732,
        0.08412792533636093,
        0.0,
        0.044625405222177505,
        0.0507064014673233,
        0.8422813415527344,
        0.040968138724565506,
        0.18633586168289185,
        0.05318140238523483,
        0.5163456201553345,
        0.08775448799133301,
        0.0,
        0.0,
        0.05632476508617401,
        0.03972718119621277,
        0.053989097476005554,
        0.03692595288157463,
        0.0,
        0.03913110867142677,
        0.09807875752449036,
        0.0,
        0.04999378323554993,
        0.13205252587795258,
        0.8769079446792603,
        0.08257970213890076,
        0.0,
        0.04121726006269455,
        0.721178412437439,
        0.11046642065048218,
        0.24261921644210815,
        0.763331413269043,
        0.053543105721473694,
        0.0,
        0.10341791808605194,
        0.5595968961715698,
        0.041333772242069244,
        0.12885846197605133,
        0.0,
        0.0,
        0.09045326709747314,
        0.0,
        0.0,
        0.04519166052341461,
        0.060005225241184235,
        0.06572700291872025,
        0.14808332920074463,
        0.0,
        0.04636755585670471,
        0.0724501758813858,
        0.040915604680776596,
        0.06780669093132019,
        0.0,
        0.14115026593208313,
        0.07383330166339874,
        0.04687057435512543,
        0.039980825036764145,
        0.04170544445514679,
        0.04212431237101555,
        0.8111785650253296,
        0.056334465742111206,
        0.05436728894710541,
        0.04561499506235123,
        0.0440448522567749,
        0.8153872489929199,
        0.04573633521795273,
        0.06451820582151413,
        0.671038806438446,
        0.10083944350481033,
        0.0,
        0.22522225975990295,
        0.04522421211004257,
        0.16313986480236053,
        0.0,
        0.0549020990729332,
        0.04325757175683975,
        0.07529304921627045,
        0.07349937409162521,
        0.6832159757614136,
        0.7678720355033875,
        0.08409148454666138,
        0.041517049074172974,
        0.0682925432920456,
        0.0,
        0.8230516910552979,
        0.04294050484895706,
        0.04985899478197098,
        0.8080219626426697,
        0.0,
        0.0,
        0.05610046535730362,
        0.04048199579119682,
        0.17965729534626007,
        0.043730951845645905,
        0.8091741800308228,
        0.0991954579949379,
        0.05964916944503784,
        0.04469319060444832,
        0.045413538813591,
        0.04985487088561058,
        0.06487022340297699,
        0.11358783394098282,
        0.4560743570327759,
        0.505774199962616,
        0.08093928545713425,
        0.0,
        0.04953981563448906,
        0.04058418422937393,
        0.0,
        0.07306130230426788,
        0.04633834958076477,
        0.6073685884475708,
        0.09716062247753143,
        0.7920739054679871,
        0.23929470777511597,
        0.04418115317821503,
        0.21289698779582977,
        0.0,
        0.0,
        0.053804900497198105,
        0.0,
        0.0,
        0.3743584156036377,
        0.7885630130767822,
        0.12759535014629364,
        0.06565245240926743,
        0.041536472737789154,
        0.039975933730602264,
        0.1933598667383194,
        0.042591363191604614,
        0.11546611040830612,
        0.06117323040962219,
        0.041298165917396545,
        0.611103892326355,
        0.6756107807159424,
        0.30942589044570923,
        0.12255685776472092,
        0.03975604102015495,
        0.0,
        0.04240240529179573,
        0.08031614124774933,
        0.04020551219582558,
        0.0,
        0.8392977714538574,
        0.14003510773181915,
        0.5167999863624573,
        0.11639373004436493,
        0.04068060964345932,
        0.7849684953689575,
        0.09113895148038864,
        0.0,
        0.09075991064310074,
        0.4515141248703003,
        0.058218829333782196,
        0.16431140899658203,
        0.0,
        0.3094536066055298,
        0.0,
        0.04110361635684967,
        0.07315051555633545,
        0.05524784326553345,
        0.05572681501507759,
        0.1607385277748108,
        0.40136510133743286,
        0.0,
        0.16979098320007324,
        0.0678730309009552,
        0.7953156232833862,
        0.04203754663467407,
        0.0,
        0.03908243402838707,
        0.8556208610534668,
        0.050089165568351746,
        0.0,
        0.05603361129760742,
        0.7107609510421753,
        0.44470125436782837,
        0.04364745318889618,
        0.24611198902130127,
        0.13483265042304993,
        0.5738523006439209,
        0.1528203785419464,
        0.08886747807264328,
        0.06105121225118637,
        0.040736693888902664,
        0.0448281392455101,
        0.39388564229011536,
        0.04596346244215965,
        0.0,
        0.05856552720069885,
        0.7950441837310791,
        0.49447259306907654,
        0.04066310077905655,
        0.04511241242289543,
        0.04109463095664978,
        0.053702931851148605,
        0.04893185570836067,
        0.6129115223884583,
        0.832051694393158,
        0.05530693754553795,
        0.039502546191215515,
        0.04417451471090317,
        0.7032557129859924,
        0.039796531200408936,
        0.09951931238174438,
        0.2713059186935425,
        0.06979542970657349,
        0.054207660257816315,
        0.09959466010332108,
        0.0,
        0.05380936712026596,
        0.0,
        0.0,
        0.044483304023742676,
        0.5328580737113953,
        0.0739646628499031,
        0.07295456528663635,
        0.46858835220336914,
        0.299934446811676,
        0.11486051976680756,
        0.06960725784301758,
        0.04482182860374451,
        0.2203242927789688,
        0.061981454491615295,
        0.7668575644493103,
        0.04090234637260437,
        0.0,
        0.1876988708972931,
        0.07842028886079788,
        0.04137633740901947,
        0.4983704686164856,
        0.04192719981074333,
        0.8964756727218628,
        0.4479205906391144,
        0.0455419197678566,
        0.03998800367116928,
        0.2388620376586914,
        0.0,
        0.04377538710832596,
        0.1387714445590973,
        0.0,
        0.0,
        0.0,
        0.0,
        0.0,
        0.14159946143627167,
        0.10814840346574783,
        0.05371047556400299,
        0.04717055708169937,
        0.22885608673095703,
        0.0390930250287056,
        0.0,
        0.04029747098684311,
        0.0,
        0.08488824963569641,
        0.0,
        0.0,
        0.0,
        0.6121416091918945,
        0.049955546855926514,
        0.059188805520534515,
        0.909887969493866,
        0.05873033404350281,
        0.0,
        0.0,
        0.06005106866359711,
        0.04943464696407318,
        0.05896535888314247,
        0.3778528869152069,
        0.06206325814127922,
        0.04128468781709671,
        0.0,
        0.09351459890604019,
        0.1433423012495041,
        0.07056441158056259,
        0.05764574930071831,
        0.0438322089612484,
        0.08599068224430084,
        0.09417863935232162,
        0.4286166727542877,
        0.050683118402957916,
        0.14383402466773987,
        0.0,
        0.0,
        0.8452543020248413,
        0.0,
        0.04952654987573624,
        0.0,
        0.07534394413232803,
        0.04190412908792496,
        0.07737737149000168,
        0.0,
        0.12212482839822769,
        0.0,
        0.05943109467625618,
        0.0,
        0.07526353001594543,
        0.056844983249902725,
        0.7455847263336182,
        0.0,
        0.8398954272270203,
        0.046863801777362823,
        0.7118160128593445,
        0.0,
        0.05775751918554306,
        0.04235387593507767,
        0.05400598794221878,
        0.05452875420451164,
        0.0,
        0.11814410984516144,
        0.5913782119750977,
        0.04445832967758179,
        0.6684404611587524,
        0.7750031352043152,
        0.04242442548274994,
        0.040795691311359406,
        0.04203532636165619,
        0.04095263034105301,
        0.49859893321990967,
        0.19665373861789703,
        0.07307304441928864,
        0.04359171539545059,
        0.04822243005037308,
        0.512289822101593,
        0.8178942203521729,
        0.0,
        0.33441466093063354,
        0.05069509521126747,
        0.569621741771698,
        0.08592959493398666,
        0.039118871092796326,
        0.06235337257385254,
        0.7826660871505737,
        0.03989112377166748,
        0.0,
        0.12183129042387009,
        0.06903675943613052,
        0.0,
        0.3104988932609558,
        0.0,
        0.05880701169371605,
        0.0,
        0.04800219088792801,
        0.04776691645383835,
        0.0,
        0.048917487263679504,
        0.03954027220606804,
        0.2945292890071869,
        0.10642282664775848,
        0.0399593859910965,
        0.0,
        0.046020377427339554,
        0.07097309082746506,
        0.1803959608078003,
        0.04049231857061386,
        0.26807254552841187,
        0.08004216849803925,
        0.05399550497531891,
        0.07456216216087341,
        0.6567119359970093,
        0.04064656049013138,
        0.20857320725917816,
        0.05527911335229874,
        0.06165791675448418,
        0.04282669723033905,
        0.06543904542922974,
        0.037524208426475525,
        0.03980209305882454,
        0.47390997409820557,
        0.0,
        0.0750705823302269,
        0.035517290234565735,
        0.04688465967774391,
        0.2731010913848877,
        0.0,
        0.04055989161133766,
        0.6810424327850342,
        0.040158193558454514,
        0.05016424506902695,
        0.14314544200897217,
        0.0940367579460144,
        0.0,
        0.05462264269590378,
        0.04041634872555733,
        0.2274487316608429,
        0.0,
        0.0,
        0.06753431260585785,
        0.03962260112166405,
        0.5098364353179932,
        0.042975202202796936,
        0.045961491763591766,
        0.0,
        0.48928672075271606,
        0.04794765263795853,
        0.04017619788646698,
        0.0,
        0.048283450305461884,
        0.5595476627349854,
        0.049739353358745575,
        0.0,
        0.03880235180258751,
        0.0,
        0.6061480641365051,
        0.16004987061023712,
        0.052301518619060516,
        0.06548801064491272,
        0.0,
        0.053048089146614075,
        0.0,
        0.10187779366970062,
        0.06635992228984833,
        0.05262642353773117,
        0.36271631717681885,
        0.05943591147661209,
        0.07982014119625092,
        0.04153643548488617,
        0.06292964518070221,
        0.0478159636259079,
        0.19406713545322418,
        0.1604311764240265,
        0.0,
        0.04312210530042648,
        0.04421535134315491,
        0.0781872346997261,
        0.09095153212547302,
        0.055220142006874084,
        0.7988216280937195,
        0.7300876379013062,
        0.3201490044593811,
        0.23530015349388123,
        0.04531728848814964,
        0.05412125959992409,
        0.0,
        0.05927916243672371,
        0.04637996852397919,
        0.05505306273698807,
        0.067413330078125,
        0.1323559284210205,
        0.04766993224620819,
        0.048973191529512405,
        0.29651448130607605,
        0.058431342244148254,
        0.0,
        0.05535580962896347,
        0.04900196194648743,
        0.0,
        0.08033274114131927,
        0.07381927967071533,
        0.8152080178260803,
        0.048055797815322876,
        0.07128170877695084,
        0.0,
        0.05824818089604378,
        0.0,
        0.05191464722156525,
        0.8865991234779358,
        0.11454792320728302,
        0.051935769617557526,
        0.6780047416687012,
        0.3734896779060364,
        0.8615452647209167,
        0.043672990053892136,
        0.0,
        0.157364159822464,
        0.22859439253807068,
        0.09289218485355377,
        0.08025586605072021,
        0.8276270627975464,
        0.4279662072658539,
        0.039064712822437286,
        0.0,
        0.8720890283584595,
        0.7508262395858765,
        0.7521463632583618,
        0.05612098425626755,
        0.1352113038301468,
        0.07260769605636597,
        0.04049978777766228,
        0.0595427043735981,
        0.0,
        0.0,
        0.07371072471141815,
        0.07302088290452957,
        0.08858922868967056,
        0.04116876423358917,
        0.0,
        0.0,
        0.0773041695356369,
        0.0,
        0.0,
        0.0609600804746151,
        0.0,
        0.05046357214450836,
        0.07526737451553345,
        0.0,
        0.04163765162229538,
        0.049293868243694305,
        0.0,
        0.18473276495933533,
        0.0,
        0.0,
        0.04872775450348854,
        0.0,
        0.0,
        0.06568239629268646,
        0.04875485226511955,
        0.0411108061671257,
        0.05077264457941055,
        0.08097745478153229,
        0.0,
        0.05170546844601631,
        0.21420779824256897,
        0.045926064252853394,
        0.8041725158691406,
        0.04882027953863144,
        0.04016020894050598,
        0.08670089393854141,
        0.04616892710328102,
        0.04303527623414993,
        0.09782113134860992,
        0.09651211649179459,
        0.04262007772922516,
        0.07131630182266235,
        0.04076068848371506,
        0.06304909288883209,
        0.3295941650867462,
        0.08293995261192322,
        0.06231357157230377,
        0.04598504304885864,
        0.3964654505252838,
        0.0,
        0.11028781533241272,
        0.06146635115146637,
        0.0,
        0.055116645991802216,
        0.06687014549970627,
        0.40366843342781067,
        0.04450024664402008,
        0.11365664750337601,
        0.0,
        0.09024636447429657,
        0.05017447471618652,
        0.22861632704734802,
        0.04835738241672516,
        0.04159819334745407,
        0.04145364090800285,
        0.04213321954011917,
        0.09569035470485687,
        0.0,
        0.069358229637146,
        0.1519947350025177,
        0.05116179585456848,
        0.0,
        0.05298243463039398,
        0.054816946387290955,
        0.04022789001464844,
        0.10681802034378052,
        0.09958092123270035,
        0.040965497493743896,
        0.0,
        0.21653975546360016,
        0.8154638409614563,
        0.8398947715759277,
        0.046466514468193054,
        0.0,
        0.038855623453855515,
        0.04312694072723389,
        0.0,
        0.0470980703830719,
        0.1242641881108284,
        0.4923672080039978,
        0.06628547608852386,
        0.03924673795700073,
        0.04653090611100197,
        0.04324980825185776,
        0.0667952224612236,
        0.11119334399700165,
        0.044364169239997864,
        0.0416722372174263,
        0.049902938306331635,
        0.07409624755382538,
        0.7127294540405273,
        0.7837163209915161,
        0.06343428045511246,
        0.1019207015633583,
        0.696078896522522,
        0.3143613636493683,
        0.21080441772937775,
        0.06325496733188629,
        0.07303032279014587,
        0.04994276911020279,
        0.0,
        0.8534670472145081,
        0.18852978944778442,
        0.053484946489334106,
        0.04430265724658966,
        0.0,
        0.712378203868866,
        0.29238954186439514,
        0.03913697600364685,
        0.0,
        0.131719172000885,
        0.0,
        0.04180620610713959,
        0.5381066799163818,
        0.040174998342990875,
        0.04273562505841255,
        0.04278155788779259,
        0.2953938841819763,
        0.0464932844042778,
        0.046450357884168625,
        0.10876373201608658,
        0.16915711760520935,
        0.05892578139901161,
        0.04361644759774208,
        0.12877175211906433,
        0.0,
        0.0,
        0.04375392571091652,
        0.0,
        0.06917519122362137,
        0.06658051162958145,
        0.3851194977760315,
        0.7537152767181396,
        0.04438898712396622,
        0.05423448234796524,
        0.05328802764415741,
        0.0,
        0.4284994304180145,
        0.15418711304664612,
        0.07803794741630554,
        0.038987722247838974,
        0.046770498156547546,
        0.14932070672512054,
        0.056362517178058624,
        0.09977341443300247,
        0.049331966787576675,
        0.07482375204563141,
        0.723111629486084,
        0.696568489074707,
        0.5815756916999817,
        0.0,
        0.04533793777227402,
        0.09403343498706818,
        0.04269200563430786,
        0.04330304265022278,
        0.06944093108177185,
        0.04485233873128891,
        0.5833379030227661,
        0.7000218033790588,
        0.0,
        0.08107461035251617,
        0.058808907866477966,
        0.05793626606464386,
        0.040365513414144516,
        0.8821403384208679,
        0.0,
        0.0,
        0.8946964740753174,
        0.039539068937301636,
        0.057232581079006195,
        0.0,
        0.0639132484793663,
        0.3102811574935913,
        0.040031883865594864,
        0.1543392837047577,
        0.1411365419626236,
        0.0,
        0.4051353335380554,
        0.057158663868904114,
        0.0,
        0.04551823437213898,
        0.05692919343709946,
        0.07581033557653427,
        0.05533071234822273,
        0.0,
        0.0581989511847496,
        0.07810693979263306,
        0.046640828251838684,
        0.05312380939722061,
        0.04156365990638733,
        0.0,
        0.08841235935688019,
        0.05165809392929077,
        0.042486175894737244,
        0.0,
        0.047129008919000626,
        0.0,
        0.32607918977737427,
        0.0,
        0.04169684648513794,
        0.8291806578636169,
        0.05783803388476372,
        0.0,
        0.0,
        0.14318297803401947,
        0.1705843210220337,
        0.7338811755180359,
        0.0,
        0.05812198668718338,
        0.06649631261825562,
        0.8520913124084473,
        0.056796543300151825,
        0.039333194494247437,
        0.07357117533683777,
        0.13509728014469147,
        0.3071402907371521,
        0.05839282646775246,
        0.040645141154527664,
        0.0,
        0.0,
        0.8373983502388,
        0.8475000858306885,
        0.07958860695362091,
        0.05517927557229996,
        0.12599775195121765,
        0.04633929207921028,
        0.34956467151641846,
        0.5083683133125305,
        0.8243109583854675,
        0.0,
        0.06807896494865417,
        0.7994393706321716,
        0.041402630507946014,
        0.0,
        0.045619308948516846,
        0.05651632696390152,
        0.7968714833259583,
        0.04720660299062729,
        0.23904892802238464,
        0.06846193969249725,
        0.0,
        0.09930483996868134,
        0.08830522000789642,
        0.05301424860954285,
        0.03971879929304123,
        0.2826535701751709,
        0.08502022922039032,
        0.1449713557958603,
        0.16678056120872498,
        0.0,
        0.19472962617874146,
        0.04041827842593193,
        0.08369320631027222,
        0.0,
        0.04281008243560791,
        0.0461035817861557,
        0.04918425902724266,
        0.40582695603370667,
        0.0,
        0.04122847318649292,
        0.09851156175136566,
        0.08739492297172546,
        0.8505719900131226,
        0.0,
        0.05536162108182907,
        0.041140779852867126,
        0.05535271763801575,
        0.049319617450237274,
        0.07015253603458405,
        0.8473994731903076,
        0.17405259609222412,
        0.0,
        0.1520598828792572,
        0.3837483525276184,
        0.06031465530395508,
        0.2500845789909363,
        0.05435043200850487,
        0.04444219544529915,
        0.04819803684949875,
        0.8157466650009155,
        0.06406919658184052,
        0.0,
        0.04762270301580429,
        0.04724167659878731,
        0.04043678566813469,
        0.6309245824813843,
        0.08477356284856796,
        0.04543724283576012,
        0.44661909341812134,
        0.0,
        0.05258820578455925,
        0.20738065242767334,
        0.03922049328684807,
        0.0,
        0.11305660009384155,
        0.046376556158065796,
        0.7275377511978149,
        0.04107936471700668,
        0.06847143918275833,
        0.16442058980464935,
        0.10905014723539352,
        0.0,
        0.11806720495223999,
        0.06116904318332672,
        0.0,
        0.041441909968853,
        0.10910822451114655,
        0.040549539029598236,
        0.697249174118042,
        0.05106838792562485,
        0.04271281138062477,
        0.5260244011878967,
        0.0,
        0.06829500943422318,
        0.0807960033416748,
        0.0603363960981369,
        0.06816283613443375,
        0.04966803640127182,
        0.061360981315374374,
        0.041416727006435394,
        0.05477076768875122,
        0.0,
        0.8502148985862732,
        0.0,
        0.0597553551197052,
        0.07501839101314545,
        0.0,
        0.04697877913713455,
        0.043365173041820526,
        0.04442906379699707,
        0.05891769751906395,
        0.07213148474693298,
        0.039396464824676514,
        0.06767961382865906,
        0.0,
        0.08675634860992432,
        0.0,
        0.04293850064277649,
        0.34416359663009644,
        0.04513050988316536,
        0.040952906012535095,
        0.050497137010097504,
        0.054048821330070496,
        0.05119151622056961,
        0.05363507568836212,
        0.04654338210821152,
        0.06820221245288849,
        0.0,
        0.05600865185260773,
        0.0,
        0.04551322013139725,
        0.2810336947441101,
        0.04362598434090614,
        0.10568055510520935,
        0.04193098098039627,
        0.039218463003635406,
        0.27246809005737305,
        0.05726892501115799,
        0.06544753164052963,
        0.03783607482910156,
        0.0,
        0.05596473813056946,
        0.041512057185173035,
        0.06508409231901169,
        0.09405690431594849,
        0.13805240392684937,
        0.0,
        0.03869124501943588,
        0.0,
        0.7683149576187134,
        0.053818318992853165,
        0.0,
        0.8120037317276001,
        0.0,
        0.0,
        0.04278223589062691,
        0.04080444574356079,
        0.43835169076919556,
        0.042977988719940186,
        0.07950853556394577,
        0.06145588681101799,
        0.0,
        0.040279410779476166,
        0.046984195709228516,
        0.0,
        0.06882499158382416,
        0.04917808994650841,
        0.061666905879974365,
        0.0,
        0.541888952255249,
        0.03990588337182999,
        0.17050036787986755,
        0.0,
        0.08690103888511658,
        0.0,
        0.7870868444442749,
        0.11114688962697983,
        0.07624984532594681,
        0.0,
        0.5788747072219849,
        0.2825389504432678,
        0.30409958958625793,
        0.0,
        0.05159894749522209,
        0.04425685107707977,
        0.050356294959783554,
        0.8153431415557861,
        0.053203485906124115,
        0.04089384526014328,
        0.8060463070869446,
        0.26094624400138855,
        0.043052658438682556,
        0.0,
        0.04085030406713486,
        0.05441214516758919,
        0.07695390284061432,
        0.11957211792469025,
        0.0,
        0.041181210428476334,
        0.046782903373241425,
        0.0,
        0.05521469563245773,
        0.047004904597997665,
        0.09533829241991043,
        0.04205392301082611,
        0.11141608655452728,
        0.25767093896865845,
        0.0441754013299942,
        0.31272003054618835,
        0.04095495864748955,
        0.04006354883313179,
        0.0,
        0.0,
        0.04329267144203186,
        0.12576547265052795,
        0.0563742071390152,
        0.16924512386322021,
        0.06134355068206787,
        0.17152652144432068,
        0.08451522141695023,
        0.04201600328087807,
        0.07682833075523376,
        0.05322679877281189,
        0.04510853439569473,
        0.048130057752132416,
        0.0,
        0.0,
        0.0,
        0.09355263411998749,
        0.5622801780700684,
        0.04461238533258438,
        0.5893162488937378,
        0.08726850152015686,
        0.03658575564622879,
        0.0,
        0.0,
        0.052666641771793365,
        0.0,
        0.0,
        0.8096448183059692,
        0.0,
        0.09094642102718353,
        0.053944796323776245,
        0.04521738365292549,
        0.0,
        0.04468820244073868,
        0.06672625243663788,
        0.04482266679406166,
        0.08769804239273071,
        0.06871205568313599,
        0.03916056826710701,
        0.0938214510679245,
        0.06397270411252975,
        0.06835603713989258,
        0.044261205941438675,
        0.04383412376046181,
        0.0,
        0.0927838534116745,
        0.07330896705389023,
        0.03994984179735184,
        0.08853807300329208,
        0.06614332646131516,
        0.8693076968193054,
        0.0528174564242363,
        0.04350326210260391,
        0.15263009071350098,
        0.0410081148147583,
        0.0,
        0.6078746914863586,
        0.04742269217967987,
        0.0,
        0.04364033788442612,
        0.04574354737997055,
        0.0,
        0.10253988206386566,
        0.08037962019443512,
        0.09812892973423004,
        0.7307316064834595,
        0.0,
        0.057778533548116684,
        0.06858911365270615,
        0.0,
        0.04903051257133484,
        0.1348622739315033,
        0.04004966467618942,
        0.08234169334173203,
        0.674500584602356,
        0.043940991163253784,
        0.0,
        0.5380200147628784,
        0.040767550468444824,
        0.1362343728542328,
        0.04045616835355759,
        0.07313796877861023,
        0.701603353023529,
        0.08272100239992142,
        0.9034820795059204,
        0.0,
        0.10170550644397736,
        0.04911071062088013,
        0.050364360213279724,
        0.0,
        0.056790776550769806,
        0.05397728085517883,
        0.08043618500232697,
        0.09031111001968384,
        0.044879987835884094,
        0.041370511054992676,
        0.0,
        0.8454857468605042,
        0.3915862441062927,
        0.0,
        0.6998773217201233,
        0.042380962520837784,
        0.0,
        0.04145411029458046,
        0.0,
        0.06996873021125793,
        0.8586862683296204,
        0.09389682114124298,
        0.0,
        0.19602273404598236,
        0.05614099279046059,
        0.0,
        0.05728252977132797,
        0.04102376103401184,
        0.0,
        0.761737585067749,
        0.0,
        0.04030708223581314,
        0.8467767238616943,
        0.05096057429909706,
        0.049547262489795685,
        0.058854684233665466,
        0.7727361917495728,
        0.0,
        0.22411397099494934,
        0.049327824264764786,
        0.09942878782749176,
        0.1409958302974701,
        0.06871780753135681,
        0.044105418026447296,
        0.04163491353392601,
        0.040902793407440186,
        0.04089325666427612,
        0.0,
        0.0,
        0.04843887686729431,
        0.09749124944210052,
        0.04365090653300285,
        0.0,
        0.7851354479789734,
        0.08241049200296402,
        0.09160152077674866,
        0.0,
        0.7959108352661133,
        0.045325592160224915,
        0.0,
        0.052189283072948456,
        0.06717415899038315,
        0.06187283247709274,
        0.04619385302066803,
        0.05950146168470383,
        0.042558006942272186,
        0.7418869733810425,
        0.0,
        0.04173709824681282,
        0.13078573346138,
        0.0,
        0.04050939530134201,
        0.3116678297519684,
        0.04862477257847786,
        0.1380159854888916,
        0.05172121897339821,
        0.4024280905723572,
        0.07608264684677124,
        0.05509791523218155,
        0.0,
        0.07102805376052856,
        0.8122748136520386,
        0.04100041836500168,
        0.05470915511250496,
        0.10189175605773926,
        0.08056268095970154,
        0.3328348994255066,
        0.1083465963602066,
        0.062015991657972336,
        0.0425243005156517,
        0.05215366184711456,
        0.052992723882198334,
        0.07324597984552383,
        0.4476775527000427,
        0.5104294419288635,
        0.5955783128738403,
        0.0,
        0.06571552157402039,
        0.06114427372813225,
        0.21302637457847595,
        0.0,
        0.08719895035028458,
        0.08198805153369904,
        0.0,
        0.726570725440979,
        0.7918294668197632,
        0.8900004029273987,
        0.0412563756108284,
        0.08086676895618439,
        0.056955642998218536,
        0.042072273790836334,
        0.07028789818286896,
        0.0,
        0.07854168117046356,
        0.059386592358350754,
        0.1793798953294754,
        0.276124507188797,
        0.0,
        0.6732036471366882,
        0.04565434157848358,
        0.0,
        0.7370036840438843,
        0.05886118859052658,
        0.0,
        0.24626637995243073,
        0.12759636342525482,
        0.3875511884689331,
        0.4758400022983551,
        0.0391976572573185,
        0.0,
        0.06511864811182022,
        0.086892269551754,
        0.0431382954120636,
        0.0,
        0.10685256123542786,
        0.6327811479568481,
        0.07895222306251526,
        0.05316804721951485,
        0.6809771060943604,
        0.0,
        0.1170804426074028,
        0.21503694355487823,
        0.049995578825473785,
        0.16736842691898346,
        0.6283541917800903,
        0.26129838824272156,
        0.08806467056274414,
        0.05370064824819565,
        0.0,
        0.9184055328369141,
        0.04243726283311844,
        0.0,
        0.0,
        0.056749261915683746,
        0.0,
        0.0889439508318901,
        0.3018498718738556,
        0.0,
        0.8210399746894836,
        0.1520191729068756,
        0.05214548110961914,
        0.8672878742218018,
        0.10066623240709305,
        0.10316535830497742,
        0.0388520173728466,
        0.05797286331653595,
        0.35737499594688416,
        0.04199664294719696,
        0.07886502146720886,
        0.038918085396289825,
        0.0,
        0.5444493293762207,
        0.0,
        0.5577234029769897,
        0.07570642977952957,
        0.8588851094245911,
        0.8073113560676575,
        0.08178554475307465,
        0.1709449291229248,
        0.05195421725511551,
        0.07563430070877075,
        0.0,
        0.06879833340644836,
        0.7037674188613892,
        0.0,
        0.0,
        0.0,
        0.06812819093465805,
        0.0640883520245552,
        0.3078320026397705,
        0.7008993625640869,
        0.07310492545366287,
        0.03881894052028656,
        0.10249809920787811,
        0.0,
        0.06165478006005287,
        0.7592629790306091,
        0.07879966497421265,
        0.6741493344306946,
        0.06913460791110992,
        0.054754652082920074,
        0.9025328159332275,
        0.26772555708885193,
        0.07585801184177399,
        0.0,
        0.14845556020736694,
        0.6326944828033447,
        0.042729977518320084,
        0.12230753898620605,
        0.04290151223540306,
        0.04478678107261658,
        0.0,
        0.0410119853913784,
        0.06065572053194046,
        0.435308575630188,
        0.7096302509307861,
        0.0,
        0.0703338086605072,
        0.046602219343185425,
        0.04099878668785095,
        0.0405779704451561,
        0.044659946113824844,
        0.044821906834840775,
        0.0,
        0.0,
        0.052684929221868515,
        0.07125130295753479,
        0.14625081419944763,
        0.33702993392944336,
        0.043916791677474976,
        0.0,
        0.04020942747592926,
        0.0,
        0.07914495468139648,
        0.8065798282623291,
        0.04754041135311127,
        0.060168419033288956,
        0.0,
        0.04180759936571121,
        0.048244964331388474,
        0.0,
        0.05014179274439812,
        0.04176449403166771,
        0.04957589507102966,
        0.5742598176002502,
        0.1259397715330124,
        0.04198954626917839,
        0.07314251363277435,
        0.0,
        0.10078813880681992,
        0.06968474388122559,
        0.0,
        0.0,
        0.0,
        0.04462731257081032,
        0.041299186646938324,
        0.0765397697687149,
        0.04060962796211243,
        0.05055258050560951,
        0.0,
        0.04479524865746498,
        0.039780616760253906,
        0.0,
        0.04293297976255417,
        0.40800756216049194,
        0.08190307021141052,
        0.2909139096736908,
        0.05754707753658295,
        0.054160963743925095,
        0.789313793182373,
        0.07769405841827393,
        0.055916495621204376,
        0.04657568782567978,
        0.0,
        0.06806900352239609,
        0.7470273971557617,
        0.0,
        0.6511453986167908,
        0.05678234249353409,
        0.8544861078262329,
        0.04777422919869423,
        0.06387798488140106,
        0.0,
        0.07456972450017929,
        0.0,
        0.11565835773944855,
        0.04213091731071472,
        0.0,
        0.13908132910728455,
        0.042750243097543716,
        0.19364848732948303,
        0.041748762130737305,
        0.040917735546827316,
        0.045265763998031616,
        0.054127275943756104,
        0.7240506410598755,
        0.6769678592681885,
        0.0,
        0.0461985245347023,
        0.119062140583992,
        0.46803373098373413,
        0.0,
        0.0,
        0.0,
        0.052580446004867554,
        0.1712617129087448,
        0.11921238154172897,
        0.04139183461666107,
        0.0,
        0.0,
        0.057488806545734406,
        0.07425069808959961,
        0.044303279370069504,
        0.05706142261624336,
        0.05756242200732231,
        0.10621818155050278,
        0.056013140827417374,
        0.04648135229945183,
        0.12861430644989014,
        0.1631142497062683,
        0.0,
        0.5576227903366089,
        0.0,
        0.0,
        0.05934295803308487,
        0.09135544300079346,
        0.8083797097206116,
        0.47560644149780273,
        0.05127424746751785,
        0.06258463114500046,
        0.06555477529764175,
        0.27608421444892883,
        0.0,
        0.08763599395751953,
        0.49422529339790344,
        0.056155845522880554,
        0.0,
        0.0451204739511013,
        0.0,
        0.07646266371011734,
        0.04183884710073471,
        0.10573063790798187,
        0.4512103199958801,
        0.0,
        0.040055569261312485,
        0.0,
        0.0,
        0.7566959857940674,
        0.058680806308984756,
        0.0,
        0.0,
        0.054422732442617416,
        0.8143137693405151,
        0.0,
        0.03824140504002571,
        0.0,
        0.0,
        0.7723809480667114,
        0.0,
        0.08257992565631866,
        0.04375676065683365,
        0.05537566542625427,
        0.05469735711812973,
        0.0,
        0.0,
        0.04302626848220825,
        0.2683873474597931,
        0.049697667360305786,
        0.46264541149139404,
        0.0,
        0.5467362403869629,
        0.0,
        0.0,
        0.0,
        0.07456382364034653,
        0.04287981986999512,
        0.047329507768154144,
        0.8406730890274048,
        0.0,
        0.09826306998729706,
        0.0,
        0.0652342289686203,
        0.0601462796330452,
        0.04420439526438713,
        0.0,
        0.0,
        0.0,
        0.08853597193956375,
        0.05522582679986954,
        0.8231984376907349,
        0.0,
        0.06377273052930832,
        0.11270318925380707,
        0.07218308746814728,
        0.044410787522792816,
        0.05521189048886299,
        0.14829866588115692,
        0.2002905309200287,
        0.0,
        0.6733887791633606,
        0.0,
        0.09350714087486267,
        0.044288136065006256,
        0.0,
        0.4594973921775818,
        0.7591309547424316,
        0.23584572970867157,
        0.0,
        0.03950279951095581,
        0.0,
        0.0924389436841011,
        0.06131196767091751,
        0.39998114109039307,
        0.10260781645774841,
        0.0417572483420372,
        0.0,
        0.801917552947998,
        0.0459677055478096,
        0.04085175693035126,
        0.06344376504421234,
        0.043438561260700226,
        0.0,
        0.043498821556568146,
        0.05021531879901886,
        0.05929097160696983,
        0.17360256612300873,
        0.6601083278656006,
        0.0528632216155529,
        0.06034277379512787,
        0.06895953416824341,
        0.04407235607504845,
        0.10679004341363907,
        0.0,
        0.10076037049293518,
        0.045413725078105927,
        0.869160532951355,
        0.06338121742010117,
        0.0,
        0.0,
        0.13943591713905334,
        0.04043490067124367,
        0.04241117835044861,
        0.4357539713382721,
        0.05307036638259888,
        0.8260242342948914,
        0.8896881341934204,
        0.0,
        0.09041038155555725,
        0.18330180644989014,
        0.04308759421110153,
        0.8350021839141846,
        0.049771860241889954,
        0.045344606041908264,
        0.3443816900253296,
        0.8231455683708191,
        0.04137561470270157,
        0.8685595989227295,
        0.20584654808044434,
        0.04182843863964081,
        0.04389472305774689,
        0.15334369242191315,
        0.0,
        0.17260637879371643,
        0.07728926837444305,
        0.04708598181605339,
        0.0,
        0.05393584072589874,
        0.049080491065979004,
        0.6040329933166504,
        0.04802794009447098,
        0.6793516874313354,
        0.22100991010665894,
        0.0,
        0.03889237716794014,
        0.03961402177810669,
        0.053701817989349365,
        0.06562776118516922,
        0.27348798513412476,
        0.08561869710683823,
        0.0,
        0.04274394363164902,
        0.042306408286094666,
        0.8397951722145081,
        0.046395424753427505,
        0.09154468029737473,
        0.0653034895658493,
        0.0,
        0.04605142027139664,
        0.0,
        0.056258656084537506,
        0.6361027359962463,
        0.061115019023418427,
        0.0,
        0.04614324867725372,
        0.0,
        0.0,
        0.08228626847267151,
        0.4105549454689026,
        0.33025383949279785,
        0.0,
        0.16091091930866241,
        0.04169415682554245,
        0.05817870795726776,
        0.0,
        0.051993515342473984,
        0.1058712750673294,
        0.04345809668302536,
        0.5500316619873047,
        0.0,
        0.07453002035617828,
        0.04878061264753342,
        0.4241518974304199,
        0.5059349536895752,
        0.0956730991601944,
        0.06097570061683655,
        0.0,
        0.037991948425769806,
        0.08733603358268738,
        0.5091994404792786,
        0.04279283434152603,
        0.04151378571987152,
        0.652503490447998,
        0.0344633050262928,
        0.9069724678993225,
        0.8276991248130798,
        0.7665818929672241,
        0.04399693012237549,
        0.04894089326262474,
        0.04915512725710869,
        0.0,
        0.03918109089136124,
        0.041373543441295624,
        0.08333480358123779,
        0.14860227704048157,
        0.0,
        0.05021238327026367,
        0.10336922854185104
    ]
}
