# Supplementary material for: DeepFRET, a software for rapid and automated single-molecule FRET data classification using deep learning
Source: eLife. 2020 Nov 3;9:e60404. doi: 10.7554/eLife.60404 (PMC7609065; doi:10.7554/eLife.60404)
Supplement: Figure 4—source data 1. [file elife-60404-fig4-data1.zip › Figure 4-source data 1/Fig_S4a/SPARTAN_traces_n221.txt]

Time (s)	Fret_1	Idl_1	Donor_1	Acceptor_1	Fret_2	Idl_2	Donor_2	Acceptor_2	Fret_3	Idl_3	Donor_3	Acceptor_3	Fret_4	Idl_4	Donor_4	Acceptor_4	Fret_5	Idl_5	Donor_5	Acceptor_5	Fret_6	Idl_6	Donor_6	Acceptor_6	Fret_7	Idl_7	Donor_7	Acceptor_7	Fret_8	Idl_8	Donor_8	Acceptor_8	Fret_9	Idl_9	Donor_9	Acceptor_9	Fret_10	Idl_10	Donor_10	Acceptor_10	Fret_11	Idl_11	Donor_11	Acceptor_11	Fret_12	Idl_12	Donor_12	Acceptor_12	Fret_13
0	1.779094e-01	0	9.082378e+03	1.965526e+03	3.029030e-01	0	9.395598e+03	4.082581e+03	1.296936e-01	0	1.073655e+04	1.599966e+03	1.665460e-01	0	1.242200e+04	2.482241e+03	2.895122e-01	0	5.518798e+03	2.248821e+03	2.482799e-01	0	6.399078e+03	2.113502e+03	1.983769e-01	0	6.945552e+03	1.718809e+03	4.048042e-01	0	9.505610e+03	6.464949e+03	1.518890e-01	0	5.992322e+03	1.073170e+03	2.259618e-01	0	9.954479e+03	2.905970e+03	1.684031e-01	0	1.180504e+04	2.390589e+03	3.354111e-01	0	7.893478e+03	3.983756e+03	1.444750e-01
1.000000e-01	2.338445e-01	0	8.770123e+03	2.676801e+03	2.666932e-01	0	9.067657e+03	3.297777e+03	8.206635e-02	0	1.036792e+04	9.269268e+02	1.999553e-01	0	1.189504e+04	2.972928e+03	1.531066e-01	0	6.354582e+03	1.148821e+03	2.479286e-01	0	7.452019e+03	2.456640e+03	1.399112e-01	0	8.315160e+03	1.352633e+03	3.404561e-01	0	1.038747e+04	5.362007e+03	1.675589e-01	0	7.469773e+03	1.503562e+03	1.530540e-01	0	1.073683e+04	1.940283e+03	1.561787e-01	0	1.155749e+04	2.139118e+03	2.440124e-01	0	9.517497e+03	3.071991e+03	2.323953e-01
2.000000e-01	1.724276e-01	0	1.006179e+04	2.096408e+03	3.149182e-01	0	9.495598e+03	4.364934e+03	1.695733e-01	0	1.206988e+04	2.464672e+03	2.715642e-01	0	1.209798e+04	4.510183e+03	2.355856e-01	0	6.301151e+03	1.941958e+03	3.546278e-01	0	5.100548e+03	2.802718e+03	1.776874e-01	0	5.620062e+03	1.214397e+03	3.162380e-01	0	1.057081e+04	4.888968e+03	1.860902e-01	0	7.791832e+03	1.781504e+03	2.143512e-01	0	8.628009e+03	2.354009e+03	1.222592e-01	0	1.333740e+04	1.857746e+03	2.846391e-01	0	8.483184e+03	3.375422e+03	1.935580e-01
3.000000e-01	2.709797e-01	0	8.844633e+03	3.287585e+03	2.921984e-01	0	1.010785e+04	4.172777e+03	9.671500e-02	0	1.148655e+04	1.229868e+03	2.421245e-01	0	1.106857e+04	3.536163e+03	2.488558e-01	0	5.837916e+03	1.934115e+03	3.152836e-01	0	6.167705e+03	2.839973e+03	1.758001e-01	0	6.826435e+03	1.456064e+03	2.973112e-01	0	1.070806e+04	4.530635e+03	2.066178e-01	0	7.401636e+03	1.927582e+03	2.102369e-01	0	8.369676e+03	2.228029e+03	1.979731e-01	0	1.156338e+04	2.854314e+03	2.780228e-01	0	8.565536e+03	3.298461e+03	1.237268e-01
4.000000e-01	2.084193e-01	0	8.191201e+03	2.156703e+03	3.249258e-01	0	9.224520e+03	4.439934e+03	1.957153e-01	0	1.065223e+04	2.592123e+03	1.986885e-01	0	1.064945e+04	2.640575e+03	1.830244e-01	0	6.086445e+03	1.363526e+03	3.422431e-01	0	6.344666e+03	3.301248e+03	1.491674e-01	0	7.074964e+03	1.240378e+03	2.767618e-01	0	9.087964e+03	3.477694e+03	1.852128e-01	0	6.532518e+03	1.484935e+03	1.384141e-01	0	8.528989e+03	1.370185e+03	1.218684e-01	0	1.300112e+04	1.804315e+03	2.075118e-01	0	8.809654e+03	2.306795e+03	5.308506e-02
5.000000e-01	1.649757e-01	0	8.015711e+03	1.583663e+03	3.127157e-01	0	7.419127e+03	3.375718e+03	1.704813e-01	0	9.595370e+03	1.972025e+03	2.240525e-01	0	1.086808e+04	3.138124e+03	1.789600e-01	0	5.508994e+03	1.200781e+03	4.071647e-01	0	5.568195e+03	3.824287e+03	1.625883e-01	0	8.355355e+03	1.622240e+03	3.314501e-01	0	1.087375e+04	5.390929e+03	1.843509e-01	0	7.487420e+03	1.692288e+03	2.018077e-01	0	9.072127e+03	2.293715e+03	1.427397e-01	0	1.200210e+04	1.998432e+03	2.304263e-01	0	7.825340e+03	2.343069e+03	2.380403e-01
6.000000e-01	1.729397e-01	0	9.062279e+03	1.894938e+03	3.951355e-01	0	6.858833e+03	4.480621e+03	1.716030e-01	0	7.692919e+03	1.593594e+03	2.259316e-01	0	1.070288e+04	3.123908e+03	2.394087e-01	0	5.619778e+03	1.768919e+03	3.096917e-01	0	6.059372e+03	2.718404e+03	2.650332e-01	0	5.597023e+03	2.018319e+03	2.811497e-01	0	9.511003e+03	3.719851e+03	1.788608e-01	0	8.021244e+03	1.747190e+03	2.167862e-01	0	9.503500e+03	2.630480e+03	1.515291e-01	0	1.176093e+04	2.100393e+03	2.065277e-01	0	8.994458e+03	2.341109e+03	5.132689e-01
7.000000e-01	2.256181e-01	0	7.944142e+03	2.314546e+03	3.779107e-01	0	7.887265e+03	4.791405e+03	2.074389e-01	0	1.279733e+04	3.349476e+03	1.662405e-01	0	1.151023e+04	2.294987e+03	2.251286e-01	0	4.305072e+03	1.250781e+03	3.314428e-01	0	5.259862e+03	2.607620e+03	2.865437e-01	0	6.505846e+03	2.612927e+03	3.768031e-01	0	9.533062e+03	5.763968e+03	1.874387e-01	0	6.305557e+03	1.454543e+03	2.010518e-01	0	9.574578e+03	2.409401e+03	1.624921e-01	0	1.231387e+04	2.389118e+03	1.515332e-01	0	8.118478e+03	1.449932e+03	1.553762e-01
8.000000e-01	1.811231e-01	0	7.142182e+03	1.579742e+03	3.159328e-01	0	7.130893e+03	3.293365e+03	2.121135e-01	0	1.313704e+04	3.536731e+03	1.935610e-01	0	1.115876e+04	2.678320e+03	2.384192e-01	0	4.872229e+03	1.525291e+03	4.064738e-01	0	5.234862e+03	3.585071e+03	1.667891e-01	0	6.632317e+03	1.327633e+03	3.140875e-01	0	8.871787e+03	4.062498e+03	1.330045e-01	0	5.704577e+03	8.751310e+02	1.810378e-01	0	8.309382e+03	1.836852e+03	1.345037e-01	0	1.314328e+04	2.042550e+03	2.051223e-01	0	9.854752e+03	2.543069e+03	2.220093e-01
9.000000e-01	3.525424e-01	0	7.205417e+03	3.923369e+03	3.343467e-01	0	8.576971e+03	4.308071e+03	1.743168e-01	0	1.300713e+04	2.746044e+03	1.998448e-01	0	1.101023e+04	2.749889e+03	1.242692e-01	0	6.182033e+03	8.772521e+02	3.929935e-01	0	5.296626e+03	3.429189e+03	9.282731e-02	0	7.877415e+03	8.060640e+02	2.928734e-01	0	8.968355e+03	3.714458e+03	1.324120e-01	0	8.130067e+03	1.240817e+03	2.566689e-01	0	8.843205e+03	3.053519e+03	1.307619e-01	0	1.354524e+04	2.037648e+03	2.254902e-01	0	9.341026e+03	2.719540e+03	1.810816e-01
1	2.489572e-01	0	8.829437e+03	2.926801e+03	1.998214e-01	0	1.017109e+04	2.539934e+03	1.737549e-01	0	1.286694e+04	2.705848e+03	3.106140e-01	0	1.115239e+04	5.024888e+03	2.370082e-01	0	5.754582e+03	1.787546e+03	2.965907e-01	0	5.699568e+03	2.403208e+03	1.320949e-01	0	8.085258e+03	1.230574e+03	3.334937e-01	0	9.873749e+03	4.940439e+03	1.522312e-01	0	7.576146e+03	1.360425e+03	1.618734e-01	0	8.817715e+03	1.703029e+03	1.436427e-01	0	1.393347e+04	2.337157e+03	2.501155e-01	0	8.663575e+03	2.889638e+03	2.133567e-01
1.100000e+00	1.662674e-01	0	9.157868e+03	1.826310e+03	3.603141e-01	0	9.514226e+03	5.359052e+03	1.717571e-01	0	1.171253e+04	2.428888e+03	2.434947e-01	0	9.997977e+03	3.218026e+03	2.852006e-01	0	4.943308e+03	1.972350e+03	3.922608e-01	0	5.424568e+03	3.501248e+03	1.335175e-01	0	7.989180e+03	1.231064e+03	3.677509e-01	0	8.523258e+03	4.957596e+03	1.208816e-01	0	7.095263e+03	9.756212e+02	2.172729e-01	0	7.537323e+03	2.092244e+03	1.373328e-01	0	1.258102e+04	2.002844e+03	1.745979e-01	0	9.570438e+03	2.024442e+03	4.285126e-02
1.200000e+00	2.214743e-01	0	7.846593e+03	2.232193e+03	2.907005e-01	0	8.520107e+03	3.491895e+03	2.378263e-01	0	9.980174e+03	3.114182e+03	1.988669e-01	0	1.169994e+04	2.904300e+03	3.022482e-01	0	5.417817e+03	2.346860e+03	3.063702e-01	0	6.183391e+03	2.731149e+03	1.608458e-01	0	6.985258e+03	1.338907e+03	2.884642e-01	0	9.161003e+03	3.713968e+03	1.711157e-01	0	7.245263e+03	1.495719e+03	1.624515e-01	0	1.003634e+04	1.946656e+03	1.193372e-01	0	1.175602e+04	1.593040e+03	2.124633e-01	0	8.739556e+03	2.357775e+03	1.469413e-01
1.300000e+00	1.561645e-01	0	7.717672e+03	1.428271e+03	3.449378e-01	0	9.508833e+03	5.007091e+03	1.197032e-01	0	1.047919e+04	1.424966e+03	1.837528e-01	0	1.132249e+04	2.548908e+03	2.098758e-01	0	6.126151e+03	1.627252e+03	3.722047e-01	0	5.884862e+03	3.488993e+03	8.670628e-02	0	6.306336e+03	5.987110e+02	3.988283e-01	0	9.074729e+03	6.020341e+03	2.175829e-01	0	6.538400e+03	1.818268e+03	1.967248e-01	0	1.126330e+04	2.758421e+03	1.859394e-01	0	1.119377e+04	2.556765e+03	2.772566e-01	0	8.318478e+03	3.191109e+03	2.340077e-01
1.400000e+00	2.446156e-01	0	8.046593e+03	2.605722e+03	3.320804e-01	0	8.979422e+03	4.464444e+03	1.842713e-01	0	9.695370e+03	2.190162e+03	2.352462e-01	0	1.080239e+04	3.322927e+03	2.676617e-01	0	2.192327e+03	8.012717e+02	3.210670e-01	0	5.743195e+03	2.715953e+03	2.821047e-01	0	6.448493e+03	2.534005e+03	2.735316e-01	0	9.121787e+03	3.434556e+03	1.682247e-01	0	7.502126e+03	1.517288e+03	1.703151e-01	0	9.284872e+03	1.905970e+03	1.699639e-01	0	1.266338e+04	2.593040e+03	2.722695e-01	0	1.056799e+04	3.953854e+03	1.787023e-01
1.500000e+00	2.007203e-01	0	7.902966e+03	1.984644e+03	3.393840e-01	0	8.525990e+03	4.380130e+03	1.523419e-01	0	9.218899e+03	1.656829e+03	2.385048e-01	0	1.111023e+04	3.479790e+03	0	0	1.335464e+03	7.836246e+02	2.301143e-01	0	6.910352e+03	2.065463e+03	1.092013e-01	0	6.299474e+03	7.722404e+02	3.611930e-01	0	9.511003e+03	5.377694e+03	1.884688e-01	0	8.198694e+03	1.904053e+03	2.152764e-01	0	9.667225e+03	2.652048e+03	1.523931e-01	0	1.356632e+04	2.439118e+03	2.647701e-01	0	9.454752e+03	3.404834e+03	1.523388e-01
1.600000e+00	2.325003e-01	0	8.820123e+03	2.671899e+03	3.216604e-01	0	6.847068e+03	3.246797e+03	2.715791e-01	0	8.233115e+03	3.069574e+03	2.068477e-01	0	1.193719e+04	3.113124e+03	0	0	7.026794e+01	2.586246e+02	3.406366e-01	0	5.767705e+03	2.979679e+03	1.679321e-01	0	5.905356e+03	1.191848e+03	3.397083e-01	0	9.859043e+03	5.072301e+03	2.022905e-01	0	7.092812e+03	1.798660e+03	1.776722e-01	0	1.014419e+04	2.191754e+03	1.604663e-01	0	1.276877e+04	2.440589e+03	2.571838e-01	0	8.678771e+03	3.004834e+03	7.903279e-02
1.700000e+00	2.087986e-01	0	8.389730e+03	2.214055e+03	3.032375e-01	0	7.566187e+03	3.292875e+03	1.772929e-01	0	1.016547e+04	2.190652e+03	2.580549e-01	0	1.004013e+04	3.492045e+03	0	0	4.629150e+02	9.350952e+02	3.291050e-01	0	6.663783e+03	3.268895e+03	1.695329e-01	0	7.478396e+03	1.526652e+03	3.466881e-01	0	9.900220e+03	5.253674e+03	2.064480e-01	0	6.126146e+03	1.593758e+03	1.532719e-01	0	9.302520e+03	1.683911e+03	8.996047e-02	0	1.146877e+04	1.133726e+03	2.889864e-01	0	8.383184e+03	3.407285e+03	2.569945e-01
1.800000e+00	2.028710e-01	0	8.156397e+03	2.075820e+03	3.269525e-01	0	8.619127e+03	4.186993e+03	1.893408e-01	0	9.706645e+03	2.267123e+03	1.997100e-01	0	1.157543e+04	2.888614e+03	0	0	7.212484e+02	1.453893e+02	3.912746e-01	0	5.427999e+03	3.488993e+03	1.407207e-01	0	7.089180e+03	1.160966e+03	3.765456e-01	0	9.197768e+03	5.555145e+03	3.929399e-02	0	7.361930e+03	3.011115e+02	1.119205e-01	0	8.503499e+03	1.071656e+03	1.745926e-01	0	1.128789e+04	2.387648e+03	2.302231e-01	0	9.325830e+03	2.789148e+03	1.651067e-01
1.900000e+00	1.958181e-01	0	8.339730e+03	2.030722e+03	3.401853e-01	0	9.219127e+03	4.753169e+03	1.883517e-01	0	9.180174e+03	2.130358e+03	2.420198e-01	0	1.123915e+04	3.588614e+03	0	0	1.080562e+03	9.821540e+02	3.046274e-01	0	6.831920e+03	2.992914e+03	1.842332e-01	0	8.361729e+03	1.888417e+03	2.516960e-01	0	9.572768e+03	3.219851e+03	1.803166e-01	0	6.647714e+03	1.462386e+03	1.761790e-01	0	9.932421e+03	2.124107e+03	1.794304e-01	0	1.115455e+04	2.439118e+03	2.926340e-01	0	7.315536e+03	3.026403e+03	2.702705e-01
2	2.725989e-01	0	8.271594e+03	3.099840e+03	3.431020e-01	0	9.371578e+03	4.894836e+03	1.507311e-01	0	1.230419e+04	2.183790e+03	1.560051e-01	0	9.636702e+03	1.781261e+03	0	0	7.923268e+02	9.784026e+01	3.002829e-01	0	6.967215e+03	2.989973e+03	1.787077e-01	0	8.536729e+03	1.857535e+03	3.224376e-01	0	9.667865e+03	4.600733e+03	2.825597e-01	0	5.388400e+03	2.122190e+03	2.264419e-01	0	9.764774e+03	2.858421e+03	1.465010e-01	0	1.191681e+04	2.045491e+03	2.615058e-01	0	8.769458e+03	3.105324e+03	9.187923e-02
2.100000e+00	7.341399e-02	0	8.034829e+03	6.366046e+02	3.184820e-01	0	1.036325e+04	4.842875e+03	7.472380e-02	0	9.492919e+03	7.666327e+02	2.410085e-01	0	9.864152e+03	3.132241e+03	0	0	8.849739e+02	1.070389e+03	2.882996e-01	0	6.448097e+03	2.612032e+03	1.151053e-01	0	7.481827e+03	9.732208e+02	3.221367e-01	0	9.491395e+03	4.510537e+03	1.886781e-01	0	5.938400e+03	1.381013e+03	1.656609e-01	0	9.641245e+03	1.914303e+03	2.120863e-01	0	1.145259e+04	3.082746e+03	3.227817e-01	0	7.728771e+03	3.683756e+03	1.133186e-01
2.200000e+00	2.668452e-01	0	7.408358e+03	2.696408e+03	3.107398e-01	0	9.885304e+03	4.456601e+03	1.923859e-01	0	7.547821e+03	1.798005e+03	2.442678e-01	0	9.428369e+03	3.047438e+03	0	0	1.188405e+03	9.032324e+02	3.483697e-01	0	4.885842e+03	2.612032e+03	1.327571e-01	0	7.231827e+03	1.107044e+03	4.001667e-01	0	7.262964e+03	4.845341e+03	8.839466e-02	0	6.537910e+03	6.339546e+02	2.054196e-01	0	1.022801e+04	2.644205e+03	2.361168e-01	0	1.026191e+04	3.171961e+03	2.397034e-01	0	8.887104e+03	2.801893e+03	2.004906e-01
2.300000e+00	2.343701e-01	0	8.110319e+03	2.482683e+03	3.448223e-01	0	9.084323e+03	4.781111e+03	1.293900e-01	0	9.733115e+03	1.446535e+03	1.879072e-01	0	1.090141e+04	2.522438e+03	0	0	3.766405e+02	1.767618e+02	3.335781e-01	0	5.771626e+03	2.888993e+03	1.460974e-01	0	6.132317e+03	1.049201e+03	4.442796e-01	0	7.582571e+03	6.062007e+03	1.911399e-01	0	6.804577e+03	1.607974e+03	1.516889e-01	0	8.871637e+03	1.586362e+03	1.473970e-01	0	1.169867e+04	2.022452e+03	2.743437e-01	0	8.138575e+03	3.076893e+03	2.316596e-01
2.400000e+00	2.727576e-01	0	7.718652e+03	2.894938e+03	2.730980e-01	0	9.670107e+03	3.633071e+03	1.830446e-01	0	9.952232e+03	2.229868e+03	1.884840e-01	0	1.082445e+04	2.514104e+03	0	0	8.085033e+02	4.174481e+02	1.608309e-01	0	6.771626e+03	1.297816e+03	1.159862e-01	0	8.415160e+03	1.104103e+03	3.424409e-01	0	7.898748e+03	4.113478e+03	2.661361e-01	0	6.300655e+03	2.284935e+03	2.774201e-01	0	9.153500e+03	3.514303e+03	1.534737e-01	0	1.214769e+04	2.202354e+03	3.049297e-01	0	8.348869e+03	3.662677e+03	1.213188e-01
2.500000e+00	2.399051e-01	0	8.876985e+03	2.801801e+03	2.745822e-01	0	9.823539e+03	3.718366e+03	1.847767e-01	0	7.763997e+03	1.759770e+03	2.779840e-01	0	1.035974e+04	3.988614e+03	0	0	-3.478692e+02	1.274311e+03	2.086940e-01	0	4.604960e+03	1.214483e+03	1.638211e-01	0	6.603886e+03	1.293809e+03	3.983171e-01	0	8.146297e+03	5.392890e+03	1.340093e-01	0	6.941341e+03	1.074151e+03	1.141987e-01	0	9.270656e+03	1.195185e+03	1.535281e-01	0	1.221828e+04	2.216079e+03	1.937012e-01	0	8.624850e+03	2.071991e+03	1.296435e-01
2.600000e+00	2.462006e-01	0	7.683848e+03	2.509644e+03	3.554852e-01	0	8.262265e+03	4.557091e+03	1.490102e-01	0	1.167086e+04	2.043594e+03	3.168668e-01	0	1.071268e+04	4.969006e+03	0	0	4.290915e+02	1.184285e+02	3.505150e-01	0	4.737313e+03	2.556640e+03	1.346515e-01	0	7.035748e+03	1.094789e+03	3.396251e-01	0	8.207081e+03	4.220831e+03	1.183518e-01	0	8.308498e+03	1.115327e+03	1.650879e-01	0	9.991245e+03	1.975577e+03	1.765975e-01	0	1.260455e+04	2.703334e+03	2.690234e-01	0	7.609164e+03	2.800422e+03	1.758618e-02
2.700000e+00	1.889512e-01	0	8.177966e+03	1.905232e+03	3.449154e-01	0	8.409323e+03	4.427679e+03	1.516086e-01	0	1.163606e+04	2.079378e+03	2.647853e-01	0	1.086808e+04	3.914104e+03	0	0	6.555621e+02	7.841148e+02	3.685868e-01	0	5.572117e+03	3.252718e+03	1.242271e-01	0	6.688199e+03	9.487110e+02	3.786352e-01	0	8.244336e+03	5.023772e+03	1.848103e-01	0	7.257028e+03	1.645229e+03	1.963949e-01	0	8.881931e+03	2.170676e+03	1.050936e-01	0	9.524651e+03	1.118530e+03	1.637986e-01	0	9.298869e+03	1.821501e+03	2.105936e-01
2.800000e+00	1.631489e-01	0	7.534829e+03	1.468958e+03	4.389464e-01	0	7.963245e+03	6.230130e+03	2.502313e-01	0	1.082037e+04	3.611240e+03	2.239318e-01	0	1.121709e+04	3.236653e+03	0	0	4.271307e+02	1.312546e+03	2.922032e-01	0	5.885352e+03	2.429679e+03	2.098082e-01	0	7.413199e+03	1.968319e+03	3.486491e-01	0	8.161983e+03	4.368870e+03	2.670085e-01	0	6.979086e+03	2.542288e+03	1.946180e-01	0	8.984872e+03	2.171166e+03	2.313971e-01	0	1.016142e+04	3.059216e+03	3.100789e-01	0	9.167007e+03	4.120030e+03	1.616182e-01
2.900000e+00	8.240119e-02	0	8.792182e+03	7.895457e+02	3.276270e-01	0	8.453932e+03	4.119346e+03	2.006649e-01	0	1.003851e+04	2.520064e+03	2.026503e-01	0	1.195190e+04	3.037634e+03	0	0	5.360132e+01	2.478403e+02	3.997895e-01	0	6.038783e+03	4.022326e+03	2.288973e-01	0	6.913199e+03	2.052142e+03	3.536717e-01	0	7.724238e+03	4.226713e+03	2.180173e-01	0	7.564381e+03	2.108955e+03	1.528937e-01	0	9.970656e+03	1.799597e+03	1.454228e-01	0	1.263102e+04	2.149412e+03	2.669989e-01	0	8.486124e+03	3.091109e+03	3.341752e-01
3	2.621156e-01	0	8.142672e+03	2.892487e+03	4.090346e-01	0	7.043637e+03	4.875229e+03	1.327375e-01	0	9.038017e+03	1.383299e+03	2.671369e-01	0	1.023768e+04	3.731751e+03	0	0	6.697778e+02	7.934285e+02	2.992669e-01	0	6.023097e+03	2.572326e+03	1.243913e-01	0	6.640160e+03	9.433188e+02	4.489806e-01	0	8.460022e+03	6.893380e+03	1.188636e-01	0	7.086930e+03	9.560134e+02	2.017602e-01	0	8.295166e+03	2.096656e+03	1.726586e-01	0	1.038642e+04	2.167550e+03	3.005892e-01	0	6.571909e+03	2.824442e+03	2.033652e-01
3.100000e+00	9.387271e-02	0	7.734829e+03	8.013105e+02	3.487950e-01	0	7.775990e+03	4.164934e+03	1.154592e-01	0	1.066890e+04	1.392613e+03	2.852545e-01	0	1.054798e+04	4.209692e+03	0	0	6.325229e+02	7.017618e+02	2.312449e-01	0	6.160842e+03	1.853208e+03	1.645668e-01	0	7.608297e+03	1.498711e+03	4.444150e-01	0	9.561493e+03	7.648282e+03	2.760964e-01	0	6.052616e+03	2.308464e+03	1.615151e-01	0	1.061477e+04	2.044695e+03	1.514993e-01	0	1.268887e+04	2.265589e+03	2.586069e-01	0	8.348869e+03	2.912187e+03	1.791588e-01
3.200000e+00	2.834471e-01	0	7.519142e+03	2.974350e+03	3.862567e-01	0	6.057853e+03	3.812483e+03	1.027625e-01	0	1.025027e+04	1.173986e+03	1.767808e-01	0	1.172347e+04	2.517536e+03	0	0	4.972288e+02	2.698991e+02	2.800253e-01	0	5.561333e+03	2.163012e+03	1.260800e-01	0	7.867121e+03	1.134986e+03	3.378217e-01	0	8.908552e+03	4.544851e+03	2.459817e-01	0	6.681047e+03	2.179543e+03	2.108421e-01	0	9.808892e+03	2.620676e+03	1.485080e-01	0	1.225651e+04	2.137648e+03	2.295805e-01	0	9.835144e+03	2.930814e+03	2.000439e-01
3.300000e+00	2.084416e-01	0	9.336790e+03	2.458663e+03	2.750621e-01	0	8.920107e+03	3.384542e+03	2.122602e-01	0	6.760076e+03	1.821535e+03	2.832814e-01	0	9.322486e+03	3.684692e+03	0	0	7.643856e+02	1.488206e+02	3.777863e-01	0	5.738293e+03	3.484091e+03	1.827198e-01	0	6.159768e+03	1.377142e+03	3.675297e-01	0	8.112964e+03	4.714458e+03	2.247398e-01	0	7.148204e+03	2.072190e+03	1.921312e-01	0	8.539773e+03	2.030970e+03	1.704369e-01	0	1.227269e+04	2.521471e+03	3.198145e-01	0	8.837595e+03	4.155325e+03	1.862024e-01
3.400000e+00	2.406723e-01	0	7.252966e+03	2.298859e+03	2.020339e-01	0	7.609813e+03	1.926699e+03	2.426597e-01	0	8.923802e+03	2.859280e+03	2.275786e-01	0	1.045141e+04	3.079300e+03	0	0	4.344837e+02	9.195790e+01	3.390718e-01	0	6.548587e+03	3.359581e+03	7.250245e-02	0	6.317121e+03	4.938091e+02	3.916559e-01	0	7.779630e+03	5.008576e+03	1.945785e-01	0	6.004577e+03	1.450621e+03	2.671509e-01	0	7.736342e+03	2.820186e+03	2.155471e-01	0	1.230210e+04	3.380295e+03	2.682003e-01	0	8.509164e+03	3.118560e+03	2.042784e-01
3.500000e+00	1.861979e-01	0	7.915711e+03	1.811114e+03	3.197796e-01	0	6.126480e+03	2.880130e+03	8.321653e-02	0	1.228557e+04	1.115162e+03	2.301635e-01	0	1.048964e+04	3.136163e+03	0	0	7.178170e+02	7.708795e+02	2.734672e-01	0	6.607411e+03	2.487032e+03	2.110507e-01	0	6.632317e+03	1.774201e+03	3.601237e-01	0	8.307081e+03	4.675243e+03	2.207187e-01	0	6.205067e+03	1.757484e+03	1.567657e-01	0	9.471637e+03	1.760872e+03	1.740112e-01	0	1.167563e+04	2.459707e+03	3.000769e-01	0	7.558674e+03	3.240618e+03	2.468469e-01
3.600000e+00	1.750432e-01	0	8.861300e+03	1.880232e+03	3.518622e-01	0	6.806872e+03	3.695326e+03	1.628174e-01	0	1.199243e+04	2.332319e+03	1.943337e-01	0	1.245925e+04	3.005281e+03	0	0	5.903660e+02	-4.815715e+02	3.649245e-01	0	5.038783e+03	2.895365e+03	1.115535e-01	0	7.661238e+03	9.619463e+02	3.182414e-01	0	8.742865e+03	4.081125e+03	1.705160e-01	0	6.126636e+03	1.259445e+03	1.477200e-01	0	9.486343e+03	1.644205e+03	1.496775e-01	0	1.184328e+04	2.084707e+03	2.596861e-01	0	8.325830e+03	2.920520e+03	1.800112e-01
3.700000e+00	1.971147e-01	0	7.730417e+03	1.897879e+03	3.768259e-01	0	6.028441e+03	3.645326e+03	1.109375e-01	0	1.314047e+04	1.639672e+03	1.542648e-01	0	1.079749e+04	1.969496e+03	0	0	2.599738e+02	-2.889244e+02	3.969461e-01	0	5.471136e+03	3.601248e+03	2.218594e-01	0	5.987219e+03	1.707044e+03	3.580885e-01	0	7.967865e+03	4.444851e+03	1.908292e-01	0	6.645753e+03	1.567288e+03	2.604416e-01	0	1.034125e+04	3.641754e+03	1.248198e-01	0	1.329377e+04	1.895981e+03	2.697504e-01	0	8.703771e+03	3.215128e+03	1.395073e-01
3.800000e+00	2.725931e-01	0	7.433358e+03	2.785624e+03	2.935138e-01	0	7.607362e+03	3.160522e+03	1.166781e-01	0	1.225370e+04	1.618594e+03	1.873459e-01	0	9.304350e+03	2.144987e+03	0	0	8.202680e+02	9.164677e+02	3.367839e-01	0	5.840744e+03	2.965953e+03	9.396818e-02	0	5.659278e+03	5.869463e+02	3.805375e-01	0	7.218846e+03	4.434556e+03	1.840769e-01	0	6.466832e+03	1.458955e+03	1.681004e-01	0	8.663303e+03	1.750577e+03	2.469231e-01	0	1.208396e+04	3.962158e+03	2.394662e-01	0	1.094593e+04	3.446501e+03	1.275481e-01
3.900000e+00	1.764791e-01	0	9.135319e+03	1.957683e+03	4.008011e-01	0	5.379422e+03	3.598268e+03	1.335251e-01	0	1.003900e+04	1.547025e+03	2.695661e-01	0	9.261702e+03	3.418025e+03	0	0	1.140366e+03	7.331344e+02	3.128668e-01	0	6.451528e+03	2.937522e+03	2.539939e-01	0	5.795552e+03	1.973221e+03	3.507649e-01	0	8.681591e+03	4.690439e+03	2.013780e-01	0	6.746244e+03	1.701111e+03	1.855773e-01	0	9.059382e+03	2.064303e+03	1.939865e-01	0	1.149916e+04	2.767550e+03	2.949526e-01	0	7.813085e+03	3.268560e+03	3.509031e-01
4	7.166603e-02	0	7.351005e+03	5.674869e+02	3.816429e-01	0	7.376480e+03	4.552679e+03	2.288200e-01	0	1.137282e+04	3.374476e+03	1.484046e-01	0	1.093033e+04	1.904791e+03	0	0	9.756602e+02	4.527422e+02	3.606032e-01	0	5.999568e+03	3.383600e+03	1.025534e-01	0	6.037219e+03	6.898875e+02	3.647884e-01	0	9.501689e+03	5.456615e+03	2.765320e-01	0	6.186930e+03	2.364837e+03	1.814201e-01	0	7.850068e+03	1.739793e+03	1.478866e-01	0	1.246387e+04	2.163138e+03	2.324953e-01	0	8.844948e+03	2.679344e+03	1.668680e-01
4.100000e+00	2.274601e-01	0	6.817182e+03	2.007193e+03	3.127653e-01	0	7.223539e+03	3.287483e+03	1.731452e-01	0	1.256596e+04	2.631339e+03	2.642725e-01	0	1.141808e+04	4.101359e+03	0	0	6.315425e+02	7.395070e+02	3.048934e-01	0	5.427509e+03	2.380659e+03	1.775853e-01	0	6.688689e+03	1.444299e+03	4.367775e-01	0	8.327670e+03	6.458086e+03	1.196895e-01	0	7.734479e+03	1.051602e+03	1.131114e-01	0	9.594186e+03	1.223617e+03	1.901003e-01	0	1.224818e+04	2.874903e+03	2.546421e-01	0	8.085145e+03	2.762187e+03	8.228494e-02
4.200000e+00	1.747503e-01	0	7.659338e+03	1.621899e+03	5.111321e-01	0	5.289716e+03	5.530621e+03	1.703305e-01	0	1.167576e+04	2.397025e+03	2.725732e-01	0	1.039994e+04	3.896947e+03	0	0	-1.140458e+02	2.213697e+02	3.137409e-01	0	6.055450e+03	2.768404e+03	1.745461e-01	0	5.733788e+03	1.212437e+03	3.511710e-01	0	9.007571e+03	4.875243e+03	2.335785e-01	0	6.323204e+03	1.927092e+03	2.596225e-01	0	7.311342e+03	2.563813e+03	1.388143e-01	0	1.094132e+04	1.763628e+03	2.084229e-01	0	7.562104e+03	1.991109e+03	3.248410e-01
4.300000e+00	2.623016e-01	0	6.797574e+03	2.416997e+03	3.309315e-01	0	6.695107e+03	3.311502e+03	1.555263e-01	0	1.243508e+04	2.290162e+03	2.300568e-01	0	1.144749e+04	3.420477e+03	0	0	8.771307e+02	3.782324e+02	3.137709e-01	0	6.557411e+03	2.998306e+03	1.708591e-01	0	7.092121e+03	1.461456e+03	4.279170e-01	0	7.551199e+03	5.648282e+03	1.214647e-01	0	7.925165e+03	1.095719e+03	2.396705e-01	0	9.612323e+03	3.029990e+03	1.867718e-01	0	1.171730e+04	2.691079e+03	2.823308e-01	0	8.244948e+03	3.243560e+03	1.344898e-01
4.400000e+00	2.739062e-01	0	6.923064e+03	2.611604e+03	4.208239e-01	0	6.534323e+03	4.747777e+03	9.416473e-02	0	1.145370e+04	1.190652e+03	2.269339e-01	0	1.251709e+04	3.674398e+03	0	0	5.099739e+02	-9.022476e+00	2.924873e-01	0	4.480450e+03	1.852228e+03	1.058231e-01	0	6.198003e+03	7.335150e+02	3.993559e-01	0	8.083062e+03	5.374262e+03	1.162941e-01	0	7.715361e+03	1.015327e+03	1.696089e-01	0	1.071625e+04	2.188813e+03	1.942818e-01	0	1.030651e+04	2.485197e+03	2.964128e-01	0	8.749850e+03	3.686207e+03	1.291454e-01
4.500000e+00	1.657767e-01	0	7.251495e+03	1.441016e+03	4.308985e-01	0	5.802461e+03	4.393366e+03	5.681965e-02	0	1.244096e+04	7.494758e+02	1.814316e-01	0	9.982781e+03	2.212634e+03	0	0	3.928170e+02	3.684285e+02	2.706403e-01	0	7.039273e+03	2.612032e+03	2.319624e-01	0	5.629375e+03	1.700182e+03	3.847819e-01	0	8.459532e+03	5.290929e+03	1.701749e-01	0	6.454577e+03	1.323660e+03	1.908227e-01	0	1.027311e+04	2.422636e+03	1.848828e-01	0	1.041436e+04	2.362157e+03	2.547324e-01	0	9.686124e+03	3.310716e+03	1.681040e-01
4.600000e+00	2.105283e-01	0	9.032378e+03	2.408663e+03	4.736460e-01	0	4.090206e+03	3.680621e+03	1.889611e-01	0	1.055125e+04	2.458299e+03	2.008504e-01	0	1.033866e+04	2.598418e+03	0	0	4.766405e+02	6.287226e+02	4.701903e-01	0	4.454470e+03	3.953208e+03	8.690543e-02	0	7.645062e+03	7.276326e+02	2.642729e-01	0	1.094140e+04	3.930145e+03	2.459894e-01	0	6.025655e+03	1.965817e+03	0	0	-2.239518e+02	2.339109e+02	1.230965e-01	0	1.094328e+04	1.536177e+03	1.909856e-01	0	8.114556e+03	1.915618e+03	8.121096e-02
4.700000e+00	2.311507e-01	0	6.048554e+03	1.818467e+03	3.738378e-01	0	5.438245e+03	3.246797e+03	1.132712e-01	0	8.940958e+03	1.142123e+03	2.155889e-01	0	9.734251e+03	2.675379e+03	0	0	1.121739e+03	3.213697e+02	2.833317e-01	0	5.761333e+03	2.277718e+03	1.547955e-01	0	7.091141e+03	1.298711e+03	3.571974e-01	0	7.933552e+03	4.408576e+03	1.944434e-01	0	6.200655e+03	1.496700e+03	0	0	1.525187e+02	-8.151088e+02	1.456290e-01	0	1.158053e+04	1.973922e+03	1.988876e-01	0	9.408184e+03	2.335716e+03	1.101517e-01
4.800000e+00	1.770346e-01	0	8.594633e+03	1.848859e+03	3.111529e-01	0	6.673539e+03	3.014444e+03	1.239699e-01	0	1.000713e+04	1.416142e+03	2.501869e-01	0	8.084251e+03	2.697438e+03	0	0	1.004091e+03	3.757814e+02	3.321091e-01	0	5.261822e+03	2.616444e+03	1.106178e-01	0	7.950944e+03	9.889071e+02	3.602128e-01	0	8.363944e+03	4.709066e+03	1.861797e-01	0	6.317322e+03	1.445229e+03	0	0	-1.773832e+02	4.461658e+02	1.300846e-01	0	1.068593e+04	1.597942e+03	2.344816e-01	0	9.171419e+03	2.809246e+03	9.216318e-02
4.900000e+00	2.283747e-01	0	7.320123e+03	2.166506e+03	4.833173e-01	0	5.826480e+03	5.450229e+03	1.304945e-01	0	9.919390e+03	1.488692e+03	2.101724e-01	0	1.030092e+04	2.741065e+03	0	0	6.506602e+02	4.708795e+02	2.614355e-01	0	7.024568e+03	2.486542e+03	2.391077e-01	0	6.496042e+03	2.041358e+03	2.964719e-01	0	1.002767e+04	4.225733e+03	2.040002e-01	0	6.257028e+03	1.603562e+03	0	0	8.157540e+02	3.187148e+02	1.669423e-01	0	9.561416e+03	1.916079e+03	2.940097e-01	0	9.457693e+03	3.938657e+03	1.476386e-01
5	2.879532e-01	0	6.798554e+03	2.749350e+03	2.727557e-01	0	6.463735e+03	2.424248e+03	1.831234e-01	0	1.018753e+04	2.283790e+03	2.830406e-01	0	1.165925e+04	4.602830e+03	0	0	4.550719e+02	7.409775e+02	2.744070e-01	0	4.716234e+03	1.783600e+03	7.544075e-02	0	6.784768e+03	5.536130e+02	3.238865e-01	0	8.694336e+03	4.164948e+03	2.166195e-01	0	4.864871e+03	1.345229e+03	0	0	-1.602264e+02	-4.729518e+02	1.517104e-01	0	1.122906e+04	2.008236e+03	2.545004e-01	0	9.782692e+03	3.339638e+03	2.459851e-01
5.100000e+00	1.724248e-01	0	7.506887e+03	1.564055e+03	3.300908e-01	0	6.349520e+03	3.128660e+03	1.260878e-01	0	1.141890e+04	1.647515e+03	2.293034e-01	0	1.179455e+04	3.509202e+03	0	0	1.663464e+02	1.056834e+02	3.858103e-01	0	6.372117e+03	4.002718e+03	1.910144e-01	0	5.529375e+03	1.305574e+03	3.174956e-01	0	9.987964e+03	4.646321e+03	1.839803e-01	0	6.083988e+03	1.371700e+03	0	0	1.025187e+02	3.285187e+02	1.919139e-01	0	1.166975e+04	2.771471e+03	2.536798e-01	0	9.914555e+03	3.370030e+03	1.400696e-01
5.200000e+00	2.434140e-01	0	7.067672e+03	2.273859e+03	2.477876e-01	0	7.859323e+03	2.588954e+03	1.291800e-01	0	9.126742e+03	1.353888e+03	2.147313e-01	0	1.190092e+04	3.254300e+03	0	0	5.349739e+02	-3.859832e+02	3.852870e-01	0	5.306920e+03	3.326248e+03	1.988795e-01	0	8.161729e+03	2.026162e+03	2.763962e-01	0	9.453649e+03	3.611027e+03	1.315337e-01	0	6.658499e+03	1.008464e+03	0	0	1.240873e+02	4.152834e+02	1.234532e-01	0	1.172514e+04	1.651374e+03	2.695810e-01	0	8.237104e+03	3.040128e+03	1.524051e-01
5.300000e+00	1.332699e-01	0	7.299535e+03	1.122389e+03	4.252966e-01	0	6.159323e+03	4.558071e+03	1.960706e-01	0	1.028655e+04	2.508790e+03	1.823886e-01	0	1.087249e+04	2.425379e+03	0	0	6.256602e+02	-3.859832e+02	3.028736e-01	0	6.451038e+03	2.802718e+03	1.015518e-01	0	6.879866e+03	7.776326e+02	4.057224e-01	0	8.772277e+03	5.988968e+03	2.770435e-01	0	5.046734e+03	1.933955e+03	0	0	3.363422e+02	-1.165793e+02	1.172764e-01	0	1.123053e+04	1.492060e+03	2.763233e-01	0	6.697399e+03	2.557285e+03	2.255864e-01
5.400000e+00	1.340679e-01	0	7.306397e+03	1.131212e+03	3.590197e-01	0	7.175990e+03	4.019346e+03	1.903308e-01	0	9.283605e+03	2.182319e+03	2.845858e-01	0	1.007249e+04	4.006751e+03	0	0	6.472288e+02	-3.206169e+01	2.838844e-01	0	6.481430e+03	2.569385e+03	1.652540e-01	0	7.486238e+03	1.482044e+03	3.070211e-01	0	9.744827e+03	4.317399e+03	6.812470e-02	0	6.733988e+03	4.922879e+02	0	0	4.324207e+02	-2.033440e+02	1.759707e-01	0	1.034524e+04	2.209216e+03	2.158519e-01	0	9.227791e+03	2.540128e+03	1.467965e-01
5.500000e+00	1.934410e-01	0	6.586790e+03	1.579742e+03	0	0	1.171088e+03	2.296399e+02	1.438942e-01	0	9.597821e+03	1.613201e+03	2.143354e-01	0	1.211219e+04	3.304300e+03	0	0	-9.541833e+01	-1.845127e+02	3.950210e-01	0	5.046137e+03	3.294875e+03	2.783578e-01	0	6.443591e+03	2.485476e+03	3.915713e-01	0	8.643846e+03	5.562988e+03	1.424815e-01	0	5.712420e+03	9.491506e+02	0	0	3.789893e+02	-6.303048e+02	1.104934e-01	0	1.285210e+04	1.596472e+03	2.606927e-01	0	8.955242e+03	3.157775e+03	1.934777e-01
5.600000e+00	2.442230e-01	0	6.605907e+03	2.134644e+03	0	0	2.330892e+03	3.160068e+01	1.710568e-01	0	9.442429e+03	1.948495e+03	2.260005e-01	0	9.993565e+03	2.918026e+03	0	0	7.192876e+02	-2.070617e+02	4.464359e-01	0	4.576039e+03	3.690463e+03	2.832646e-01	0	6.372023e+03	2.518319e+03	3.466816e-01	0	7.897768e+03	4.190929e+03	1.721023e-01	0	5.537420e+03	1.151111e+03	0	0	3.010481e+02	4.005775e+02	1.373985e-01	0	1.035210e+04	1.648922e+03	3.123367e-01	0	7.224359e+03	3.281305e+03	5.058405e-02
5.700000e+00	2.511473e-01	0	6.876495e+03	2.306212e+03	0	0	1.735304e+03	1.804150e+03	1.418011e-01	0	8.876252e+03	1.466633e+03	2.571361e-01	0	8.935722e+03	3.093026e+03	0	0	3.585032e+02	-4.506891e+02	4.463124e-01	0	4.217705e+03	3.399777e+03	1.326744e-01	0	6.798003e+03	1.039887e+03	2.883346e-01	0	7.999238e+03	3.240929e+03	2.240738e-01	0	5.254087e+03	1.517288e+03	0	0	2.657540e+02	5.451854e+02	2.095004e-01	0	8.948181e+03	2.371471e+03	2.700969e-01	0	6.729262e+03	2.490128e+03	1.961922e-01
5.800000e+00	1.312912e-01	0	5.649044e+03	8.537614e+02	0	0	1.339226e+03	1.096307e+03	1.895009e-01	0	7.476252e+03	1.748005e+03	2.189455e-01	0	1.152004e+04	3.229300e+03	0	0	3.011503e+02	-9.137541e+01	2.898656e-01	0	5.899568e+03	2.408110e+03	1.542631e-01	0	7.972023e+03	1.454103e+03	3.429596e-01	0	1.033355e+04	5.393870e+03	1.499358e-01	0	4.694773e+03	8.280723e+02	0	0	2.353619e+02	-1.935401e+02	1.207678e-01	0	1.234377e+04	1.695491e+03	1.916059e-01	0	9.368478e+03	2.220520e+03	1.322694e-01
5.900000e+00	2.402670e-01	0	7.337279e+03	2.320428e+03	0	0	1.493637e+03	4.385556e+01	1.632828e-01	0	8.017919e+03	1.564672e+03	1.596648e-01	0	9.648467e+03	1.833222e+03	0	0	5.271307e+02	-1.178460e+02	2.407370e-01	0	5.830940e+03	1.848797e+03	1.447476e-01	0	6.630846e+03	1.122240e+03	3.479888e-01	0	7.586003e+03	4.048772e+03	1.497955e-01	0	5.854577e+03	1.031504e+03	0	0	3.887932e+02	2.094011e+02	1.033479e-01	0	1.056779e+04	1.218040e+03	2.873311e-01	0	8.269948e+03	3.334246e+03	1.363424e-01
6	2.915905e-01	0	7.203456e+03	2.965036e+03	0	0	1.492657e+03	-6.659484e+02	1.925885e-01	0	8.499782e+03	2.027417e+03	1.534111e-01	0	8.750428e+03	1.585673e+03	0	0	-2.346340e+02	1.499712e+01	3.125769e-01	0	4.767705e+03	2.167914e+03	1.027935e-01	0	6.303886e+03	7.222404e+02	3.746265e-01	0	7.373258e+03	4.416910e+03	1.720105e-01	0	6.012910e+03	1.249151e+03	0	0	-1.161087e+02	5.177344e+02	1.759663e-01	0	1.091485e+04	2.330785e+03	3.558418e-01	0	6.200830e+03	3.425422e+03	9.607863e-02
6.100000e+00	1.756753e-01	0	7.941691e+03	1.692487e+03	0	0	1.422559e+03	-3.310522e+01	1.829553e-01	0	1.083164e+04	2.425456e+03	2.092659e-01	0	9.288663e+03	2.458222e+03	0	0	7.653660e+02	-2.961070e+01	3.057764e-01	0	5.705450e+03	2.513012e+03	1.202333e-01	0	6.755356e+03	9.232208e+02	3.778838e-01	0	7.364435e+03	4.473282e+03	2.714987e-01	0	4.383008e+03	1.633464e+03	0	0	-3.277539e+01	-3.079501e+01	1.543285e-01	0	1.138593e+04	2.077844e+03	1.722555e-01	0	8.646909e+03	1.799442e+03	1.664588e-01
6.200000e+00	1.218663e-01	0	6.925515e+03	9.611143e+02	0	0	-3.088135e+02	4.698359e+02	1.821077e-01	0	8.971351e+03	1.997515e+03	2.659131e-01	0	8.849938e+03	3.205771e+03	0	0	1.130072e+03	5.973501e+02	3.891239e-01	0	4.683882e+03	2.983600e+03	1.751399e-01	0	6.266630e+03	1.330574e+03	4.033292e-01	0	8.215905e+03	5.553674e+03	6.636027e-02	0	5.436439e+03	3.864055e+02	0	0	5.221265e+02	7.459714e+01	1.929595e-01	0	1.217171e+04	2.910197e+03	3.036910e-01	0	7.231223e+03	3.153854e+03	1.384826e-01
6.300000e+00	2.067678e-01	0	7.062770e+03	1.841016e+03	0	0	-1.803822e+02	2.311105e+02	1.520990e-01	0	1.031841e+04	1.850946e+03	1.294371e-02	0	9.747977e+03	1.278296e+02	0	0	9.516405e+02	8.194089e+02	4.686946e-01	0	3.891725e+03	3.433110e+03	2.540081e-01	0	5.774964e+03	1.966358e+03	3.258901e-01	0	8.589925e+03	4.152693e+03	1.322642e-01	0	6.291341e+03	9.589545e+02	0	0	-1.808146e+02	3.096970e+01	2.315453e-01	0	1.116975e+04	3.365589e+03	3.289639e-01	0	7.979262e+03	3.911697e+03	1.476837e-01
6.400000e+00	2.499754e-01	0	7.588750e+03	2.529251e+03	0	0	4.951978e+01	9.777716e+01	2.396181e-01	0	8.614487e+03	2.714672e+03	1.687082e-01	0	1.041219e+04	2.113124e+03	0	0	3.305621e+02	-1.928460e+02	3.058303e-01	0	5.757411e+03	2.536542e+03	1.613743e-01	0	5.528886e+03	1.063907e+03	2.666361e-01	0	8.892375e+03	3.233086e+03	2.154413e-01	0	6.155557e+03	1.690327e+03	0	0	6.183246e+01	-6.758931e+02	1.650281e-01	0	1.146044e+04	2.265099e+03	2.361688e-01	0	9.150830e+03	2.829344e+03	2.296961e-01
6.500000e+00	2.458928e-01	0	6.751005e+03	2.201310e+03	0	0	6.906963e+02	2.840516e+02	1.646330e-01	0	7.446840e+03	1.467613e+03	1.469818e-01	0	1.004749e+04	1.731261e+03	0	0	9.428760e+01	5.782324e+02	2.322512e-01	0	5.764764e+03	1.743895e+03	1.587002e-01	0	6.471533e+03	1.220770e+03	2.815878e-01	0	8.710022e+03	3.413968e+03	2.930189e-01	0	4.294773e+03	1.780033e+03	0	0	1.039893e+02	-4.160891e+02	1.603767e-01	0	9.861906e+03	1.883726e+03	2.382875e-01	0	7.795438e+03	2.438657e+03	1.194146e-01
6.600000e+00	1.623745e-01	0	6.771103e+03	1.312585e+03	0	0	4.215786e+02	6.066006e+02	2.462584e-01	0	8.955664e+03	2.925946e+03	1.702753e-01	0	1.040680e+04	2.135673e+03	0	0	5.241896e+02	9.252913e+02	3.330125e-01	0	6.124078e+03	3.057620e+03	1.713091e-01	0	6.488689e+03	1.341358e+03	3.539946e-01	0	7.793846e+03	4.270831e+03	1.953113e-01	0	4.883989e+03	1.185425e+03	0	0	-6.950303e+02	5.897932e+02	9.777518e-02	0	1.105406e+04	1.197942e+03	2.116085e-01	0	7.502301e+03	2.013657e+03	1.476359e-01
6.700000e+00	2.501072e-01	0	7.689240e+03	2.564546e+03	0	0	2.697083e+01	5.516987e+02	2.159048e-01	0	1.045517e+04	2.878888e+03	2.370001e-01	0	1.000190e+04	3.106751e+03	0	0	2.805621e+02	-3.109832e+02	2.798764e-01	0	5.256431e+03	2.042914e+03	1.950975e-01	0	7.153886e+03	1.734005e+03	3.399609e-01	0	8.812474e+03	4.538968e+03	1.607873e-01	0	5.084479e+03	9.741506e+02	0	0	7.383030e+02	-5.974617e+02	1.217758e-01	0	1.062612e+04	1.473432e+03	2.016929e-01	0	8.911124e+03	2.251403e+03	2.450827e-01
6.800000e+00	2.351855e-01	0	6.788750e+03	2.087585e+03	0	0	3.696178e+02	6.561104e+02	1.236517e-01	0	1.103361e+04	1.556829e+03	1.973010e-01	0	1.014062e+04	2.492536e+03	0	0	5.006602e+02	-7.061691e+00	2.748706e-01	0	6.076038e+03	2.303208e+03	1.185108e-01	0	7.377415e+03	9.918483e+02	3.397468e-01	0	8.571297e+03	4.410537e+03	7.834596e-02	0	5.785459e+03	4.917977e+02	0	0	2.515383e+02	4.098913e+02	1.323307e-01	0	1.134524e+04	1.730295e+03	1.881579e-01	0	8.927301e+03	2.069050e+03	1.352194e-01
6.900000e+00	2.061009e-01	0	6.591201e+03	1.711114e+03	0	0	5.436375e+02	5.296399e+02	1.321275e-01	0	9.855664e+03	1.500456e+03	2.596863e-01	0	9.642094e+03	3.382241e+03	0	0	2.148758e+02	3.772520e+02	3.993672e-01	0	4.802019e+03	3.192914e+03	1.201496e-01	0	6.039180e+03	8.246914e+02	3.459122e-01	0	7.736493e+03	4.091419e+03	1.477422e-01	0	5.610949e+03	9.726801e+02	0	0	-3.165989e+02	-3.709911e+02	1.869138e-01	0	1.106877e+04	2.544510e+03	2.404211e-01	0	7.717007e+03	2.442579e+03	3.498216e-02
7	2.065006e-01	0	6.362279e+03	1.655722e+03	0	0	6.661864e+02	2.845418e+02	6.698272e-02	0	8.438997e+03	6.058484e+02	1.410726e-01	0	9.108271e+03	1.495967e+03	0	0	2.619346e+02	1.792128e+02	3.105680e-01	0	5.527509e+03	2.489973e+03	1.663272e-01	0	6.234278e+03	1.243809e+03	3.207870e-01	0	8.425219e+03	3.979164e+03	1.410675e-01	0	5.570263e+03	9.148369e+02	0	0	7.910889e+00	4.873423e+02	8.261760e-02	0	1.070553e+04	9.641187e+02	2.591510e-01	0	6.914065e+03	2.418560e+03	1.299410e-01
7.100000e+00	1.118976e-01	0	7.892672e+03	9.944477e+02	0	0	1.549120e+02	-6.017327e+02	1.698427e-01	0	8.074292e+03	1.651927e+03	2.055305e-01	0	9.058761e+03	2.343516e+03	0	0	3.942876e+02	3.232407e+00	1.885743e-01	0	5.987313e+03	1.391443e+03	1.408496e-01	0	5.625454e+03	9.222404e+02	2.942363e-01	0	8.186493e+03	3.412988e+03	2.137460e-01	0	4.849185e+03	1.318268e+03	0	0	-2.651284e+02	2.716560e+02	1.699108e-01	0	9.777592e+03	2.001373e+03	2.655176e-01	0	7.400830e+03	2.675422e+03	0
7.200000e+00	8.484550e-02	0	4.582377e+03	4.248398e+02	0	0	7.304919e+01	-2.394778e+02	1.907802e-01	0	1.109880e+04	2.616633e+03	1.893687e-01	0	8.976408e+03	2.096947e+03	0	0	5.403660e+02	-8.843425e+01	2.873745e-01	0	6.807901e+03	2.745365e+03	2.011893e-01	0	6.489670e+03	1.634495e+03	3.634623e-01	0	8.853160e+03	5.055145e+03	1.578833e-01	0	5.208989e+03	9.766016e+02	0	0	5.387932e+02	-2.082460e+02	1.743665e-01	0	1.141240e+04	2.410197e+03	1.653928e-01	0	8.424850e+03	1.669540e+03	0
7.300000e+00	3.001141e-01	0	5.579437e+03	2.392487e+03	0	0	-3.387156e+02	7.791497e+02	2.091758e-01	0	1.249831e+04	3.305848e+03	2.218589e-01	0	8.788663e+03	2.505771e+03	0	0	3.203265e+01	-2.237283e+02	3.212717e-01	0	5.507901e+03	2.607130e+03	2.806557e-01	0	5.596533e+03	2.183515e+03	3.486955e-01	0	7.901199e+03	4.230145e+03	1.930176e-01	0	5.441832e+03	1.301602e+03	0	0	2.280089e+02	-6.004028e+02	2.540320e-01	0	5.013376e+03	1.707256e+03	2.839476e-01	0	7.097890e+03	2.814638e+03	1.454548e-01
7.400000e+00	1.535133e-01	0	6.970123e+03	1.264055e+03	0	0	-5.524409e+02	1.169346e+03	1.259670e-01	0	1.201645e+04	1.731829e+03	1.164123e-01	0	9.825428e+03	1.294496e+03	0	0	1.741895e+02	-4.970876e+01	3.623625e-01	0	6.015254e+03	3.418404e+03	8.176917e-02	0	6.255356e+03	5.570443e+02	3.197310e-01	0	9.082571e+03	4.268870e+03	2.430720e-01	0	5.242322e+03	1.683464e+03	0	0	4.456559e+02	-5.677542e+01	0	0	5.295526e+02	1.269511e+03	3.149032e-01	0	6.760145e+03	3.107285e+03	1.909089e-01
7.500000e+00	2.545355e-01	0	7.411790e+03	2.530722e+03	0	0	2.735394e+02	-7.316346e+02	2.389756e-01	0	8.880664e+03	2.788691e+03	9.910027e-02	0	9.027389e+03	9.930257e+02	0	0	4.354641e+02	3.166379e+01	2.025294e-01	0	5.720156e+03	1.452718e+03	2.078035e-01	0	7.499964e+03	1.967339e+03	3.058961e-01	0	9.476199e+03	4.176223e+03	1.620044e-01	0	4.625655e+03	8.942487e+02	0	0	1.735972e+02	-4.893228e+01	0	0	2.486703e+02	3.871578e+02	1.223756e-01	0	7.554262e+03	1.053363e+03	1.379326e-01
7.600000e+00	2.307972e-01	0	6.823554e+03	2.047389e+03	0	0	1.014806e+02	-7.036011e+01	2.436054e-01	0	7.693899e+03	2.477907e+03	2.100144e-01	0	9.351898e+03	2.486163e+03	0	0	1.393856e+02	-5.472578e+02	3.737493e-01	0	5.572607e+03	3.325757e+03	1.814492e-01	0	5.785748e+03	1.282535e+03	3.205722e-01	0	7.772768e+03	3.667399e+03	6.392531e-02	0	6.311439e+03	4.310134e+02	0	0	4.466364e+02	6.971461e+02	0	0	1.045526e+02	4.562754e+02	1.610213e-01	0	6.512595e+03	1.249932e+03	1.815013e-01
7.700000e+00	1.963068e-01	0	6.194632e+03	1.513075e+03	0	0	3.264806e+02	7.472869e+02	1.124385e-01	0	1.095812e+04	1.388201e+03	1.608512e-01	0	9.254350e+03	1.773908e+03	0	0	-1.483594e+02	3.145069e+02	2.802838e-01	0	6.612803e+03	2.575267e+03	1.395487e-01	0	6.514670e+03	1.056554e+03	3.565836e-01	0	8.933062e+03	4.950733e+03	5.159903e-02	0	5.273204e+03	2.868958e+02	0	0	3.206559e+02	6.584207e+02	0	0	5.741604e+02	1.471472e+03	2.925650e-01	0	6.124359e+03	2.532775e+03	1.216606e-01
7.800000e+00	1.662978e-01	0	7.143162e+03	1.424840e+03	0	0	-6.077429e+01	-3.767327e+02	1.397713e-01	0	1.020910e+04	1.658790e+03	3.094014e-01	0	7.960722e+03	3.566555e+03	0	0	3.241895e+02	2.645069e+02	3.352954e-01	0	4.205450e+03	2.121345e+03	2.051369e-01	0	6.956336e+03	1.795280e+03	2.859122e-01	0	7.980610e+03	3.195341e+03	1.853379e-01	0	5.732028e+03	1.304053e+03	0	0	-3.999323e+02	-8.724617e+02	0	0	1.820035e+02	9.288245e+02	3.891804e-01	0	5.799360e+03	3.695030e+03	1.437497e-01
7.900000e+00	2.544154e-01	0	5.317671e+03	1.814546e+03	0	0	-9.263708e+01	5.051301e+02	1.758404e-01	0	9.828703e+03	2.097025e+03	1.900736e-01	0	8.797486e+03	2.064594e+03	0	0	-2.581634e+02	1.842848e+01	2.855109e-01	0	4.799568e+03	1.917914e+03	7.600024e-02	0	7.380356e+03	6.070443e+02	3.104315e-01	0	8.587474e+03	3.865929e+03	3.167593e-02	0	6.058008e+03	1.981703e+02	0	0	1.417344e+02	-9.795187e+01	0	0	1.565134e+02	6.283342e+02	2.237390e-01	0	8.129262e+03	2.343069e+03	1.184948e-01
8	3.023731e-01	0	6.780907e+03	2.939055e+03	0	0	-2.392058e+02	4.497379e+02	2.031486e-01	0	8.862037e+03	2.259280e+03	1.824704e-01	0	9.340133e+03	2.084692e+03	0	0	2.173853e+01	-4.364734e+02	2.613324e-01	0	7.808391e+03	2.762522e+03	9.252081e-02	0	7.170552e+03	7.310640e+02	3.586532e-01	0	8.731101e+03	4.882596e+03	1.733268e-01	0	5.597714e+03	1.173660e+03	0	0	-3.195401e+02	-5.803048e+02	0	0	8.653370e+02	3.655891e+02	2.241053e-01	0	8.295438e+03	2.396010e+03	1.340718e-01
8.100000e+00	1.568434e-01	0	7.311790e+03	1.360134e+03	0	0	-1.284214e+02	2.179675e+01	1.509856e-01	0	1.049635e+04	1.866633e+03	1.516479e-01	0	9.520525e+03	1.701849e+03	0	0	7.540916e+02	7.326442e+02	2.522290e-01	0	6.270156e+03	2.114973e+03	2.176651e-01	0	6.519572e+03	1.813907e+03	3.737898e-01	0	6.749238e+03	4.028674e+03	3.103887e-02	0	6.752616e+03	2.163075e+02	0	0	-3.077755e+02	9.687148e+02	0	0	6.971997e+02	7.136284e+02	3.036523e-01	0	7.149359e+03	3.117579e+03	1.025809e-01
8.200000e+00	2.136293e-01	0	6.112770e+03	1.660624e+03	0	0	2.681472e+02	3.629732e+02	1.680286e-01	0	8.688997e+03	1.754868e+03	2.571356e-01	0	8.311212e+03	2.876849e+03	0	0	6.540916e+02	4.640167e+02	3.257364e-01	0	4.568686e+03	2.207130e+03	2.723901e-01	0	5.560258e+03	2.081554e+03	3.429165e-01	0	7.915905e+03	4.131125e+03	7.013350e-02	0	5.753596e+03	4.339546e+02	0	0	-8.130481e+01	-2.999127e+02	0	0	8.065134e+02	6.920597e+02	2.091757e-01	0	9.393968e+03	2.484736e+03	1.895021e-01
8.300000e+00	1.538477e-01	0	6.458848e+03	1.174350e+03	0	0	5.794218e+02	3.266987e+02	1.261834e-01	0	8.594880e+03	1.241142e+03	2.949370e-01	0	8.855330e+03	3.704300e+03	6.159744e-01	0	1.011444e+03	1.622350e+03	2.911864e-01	0	5.111333e+03	2.099777e+03	2.087293e-01	0	6.261238e+03	1.651652e+03	3.948094e-01	0	6.634532e+03	4.328184e+03	1.322482e-01	0	5.153597e+03	7.854252e+02	0	0	-2.200303e+02	-4.842264e+02	0	0	7.604350e+02	3.003931e+02	2.233952e-01	0	7.018968e+03	2.019050e+03	9.560996e-02
8.400000e+00	1.779280e-01	0	7.600024e+03	1.644938e+03	0	0	4.392257e+02	-1.806542e+02	1.956735e-01	0	7.013997e+03	1.706339e+03	1.944515e-01	0	9.860722e+03	2.380281e+03	5.192876e-01	0	1.156052e+03	1.248821e+03	2.358249e-01	0	6.834372e+03	2.109091e+03	6.668782e-02	0	6.142611e+03	4.389071e+02	3.245041e-01	0	7.318846e+03	3.515929e+03	2.266423e-01	0	6.482028e+03	1.899641e+03	0	0	3.775187e+02	-5.391283e+02	0	0	3.104349e+02	9.224519e+02	1.851822e-01	0	7.656713e+03	1.740128e+03	1.701938e-01
8.500000e+00	2.564123e-01	0	4.788750e+03	1.651311e+03	0	0	-3.980293e+02	5.611047e+01	1.839256e-01	0	9.237037e+03	2.081829e+03	1.222509e-01	0	1.006513e+04	1.401849e+03	0	0	8.060523e+02	1.689187e+02	3.002546e-01	0	4.642215e+03	1.991934e+03	1.704739e-01	0	6.228886e+03	1.280083e+03	3.313314e-01	0	7.283552e+03	3.609066e+03	1.046508e-01	0	6.380067e+03	7.457193e+02	0	0	-1.999323e+02	-3.705009e+02	0	0	3.119055e+02	8.008832e+02	2.360073e-01	0	6.036124e+03	1.864638e+03	1.950711e-01
8.600000e+00	0	0	-6.615198e+01	-5.241797e+02	0	0	1.117747e+02	7.575811e+02	1.041601e-01	0	6.648311e+03	7.730052e+02	2.477819e-01	0	8.459741e+03	2.786653e+03	0	0	5.094837e+02	8.130364e+02	2.737505e-01	0	5.566725e+03	2.098306e+03	2.103119e-01	0	5.620062e+03	1.496750e+03	3.794316e-01	0	8.736003e+03	5.341419e+03	1.728396e-01	0	6.393302e+03	1.335915e+03	0	0	7.359717e+01	-2.151087e+02	0	0	3.481801e+02	1.088138e+03	2.488150e-01	0	8.242987e+03	2.730324e+03	9.303068e-02
8.700000e+00	0	0	-1.529166e+02	-1.932974e+02	0	0	-7.302917e+01	2.325811e+02	0	0	8.174286e+02	1.104378e+03	1.299907e-01	0	9.694055e+03	1.448418e+03	2.376734e-01	0	5.999190e+03	1.870389e+03	2.913036e-01	0	4.408392e+03	1.812032e+03	1.631001e-01	0	7.209768e+03	1.405083e+03	4.060453e-01	0	5.794826e+03	3.961517e+03	2.243248e-01	0	6.092322e+03	1.761896e+03	0	0	-6.406186e+02	7.049893e+02	0	0	-8.907483e+01	8.856873e+02	2.312660e-01	0	7.558674e+03	2.273952e+03	9.743989e-02
8.800000e+00	0	0	2.068872e+02	3.483693e+02	0	0	-2.975391e+02	-2.286935e+02	0	0	6.870364e+02	-8.103281e+02	2.625503e-01	0	7.845036e+03	2.793026e+03	3.500764e-01	0	5.479092e+03	2.951271e+03	4.107145e-01	0	5.572117e+03	3.883600e+03	1.707728e-01	0	5.823003e+03	1.199201e+03	3.597689e-01	0	8.043355e+03	4.519851e+03	2.269577e-01	0	5.256538e+03	1.543268e+03	0	0	-1.881675e+02	1.404499e+03	0	0	-5.251343e+00	1.122452e+03	2.133295e-01	0	6.988085e+03	1.895030e+03	1.180543e-01
8.900000e+00	0	0	7.877696e+02	-2.638856e+02	0	0	5.687268e+01	-8.012424e+02	0	0	-2.717871e+02	3.038875e+02	2.139591e-01	0	9.110231e+03	2.479791e+03	2.227137e-01	0	6.585955e+03	1.887056e+03	3.911833e-01	0	4.654960e+03	2.990953e+03	1.935997e-01	0	6.144572e+03	1.475182e+03	3.680667e-01	0	7.047277e+03	4.104654e+03	2.226669e-01	0	5.159969e+03	1.478072e+03	0	0	-4.846167e+01	2.682246e+02	0	0	6.484668e+01	6.543146e+02	1.700781e-01	0	8.419458e+03	1.725422e+03	1.555264e-01
9	0	0	-6.223035e+01	2.091830e+01	0	0	3.431472e+02	2.423849e+02	0	0	-1.742380e+02	5.538876e+02	2.537879e-01	0	1.058474e+04	3.599888e+03	1.385115e-01	0	6.133013e+03	9.860756e+02	3.198404e-01	0	5.823587e+03	2.738502e+03	1.898964e-01	0	5.427415e+03	1.272240e+03	2.785328e-01	0	8.255120e+03	3.187007e+03	2.901385e-01	0	4.704087e+03	1.922680e+03	0	0	1.118325e+02	-3.028538e+02	0	0	7.707291e+02	1.327844e+03	2.686836e-01	0	7.520929e+03	2.763167e+03	1.178067e-01
9.100000e+00	0	0	-1.985049e+02	-1.447680e+02	0	0	-4.067627e+01	-1.850660e+02	0	0	6.360560e+02	-1.204446e+03	2.652539e-01	0	8.378859e+03	3.024889e+03	1.139752e-01	0	7.353111e+03	9.458795e+02	3.563178e-01	0	5.536823e+03	3.064973e+03	3.341475e-02	0	7.336238e+03	2.536130e+02	3.697225e-01	0	8.831591e+03	5.180635e+03	1.701198e-01	0	5.144283e+03	1.054543e+03	0	0	-3.881675e+02	1.574403e+02	0	0	2.476898e+02	3.827460e+02	2.350134e-01	0	7.901320e+03	2.427383e+03	8.651180e-02
9.200000e+00	0	0	2.877697e+02	2.983693e+02	0	0	-5.485195e+02	2.590516e+02	0	0	-9.286548e+01	2.744758e+02	1.943707e-01	0	9.776408e+03	2.358712e+03	2.980349e-01	0	4.042817e+03	1.716468e+03	2.862529e-01	0	5.055940e+03	2.027718e+03	6.832729e-02	0	5.523493e+03	4.050836e+02	3.316479e-01	0	8.971297e+03	4.451713e+03	7.155077e-02	0	5.357518e+03	4.128762e+02	0	0	-4.685598e+02	1.675400e+01	0	0	2.123958e+02	1.342550e+03	2.763647e-01	0	6.558674e+03	2.504834e+03	1.094054e-01
9.300000e+00	0	0	-1.710540e+02	1.130752e+02	0	0	2.206885e+01	-7.478111e+02	0	0	9.135070e+02	-6.456222e+02	1.169982e-01	0	8.678369e+03	1.149888e+03	1.753096e-01	0	6.077621e+03	1.291958e+03	2.078768e-01	0	6.635842e+03	1.741444e+03	1.649896e-01	0	5.860748e+03	1.158025e+03	3.680391e-01	0	7.264435e+03	4.230635e+03	1.773075e-01	0	6.284969e+03	1.354543e+03	0	0	-7.542249e+01	-5.038342e+02	0	0	-1.199572e+02	6.150989e+02	2.798676e-01	0	6.969948e+03	2.708756e+03	8.048751e-02
9.400000e+00	0	0	1.289460e+02	6.768006e+02	0	0	1.177466e+01	1.796399e+02	0	0	1.394874e+02	5.102601e+02	2.391646e-01	0	8.171016e+03	2.568516e+03	2.247191e-01	0	5.740856e+03	1.664017e+03	3.797254e-01	0	4.812803e+03	2.946345e+03	1.273645e-01	0	7.228886e+03	1.055084e+03	3.806741e-01	0	7.123748e+03	4.378674e+03	1.699768e-01	0	5.695263e+03	1.166307e+03	0	0	-3.326556e+01	-8.275580e+01	0	0	-1.224082e+02	1.154315e+03	3.524733e-01	0	6.611614e+03	3.598952e+03	1.696438e-01
9.500000e+00	0	0	1.608088e+02	-1.741797e+02	0	0	3.524609e+02	1.054150e+03	0	0	2.086051e+02	-9.897399e+02	2.091520e-01	0	9.812192e+03	2.594987e+03	2.550105e-01	0	6.203111e+03	2.123330e+03	3.472066e-01	0	5.227999e+03	2.780659e+03	1.693994e-01	0	7.050454e+03	1.437927e+03	2.671241e-01	0	8.098258e+03	2.951713e+03	2.138330e-01	0	4.868302e+03	1.324151e+03	0	0	4.075403e+01	8.706756e+02	0	0	3.726898e+02	2.920598e+02	1.881424e-01	0	8.096909e+03	1.876403e+03	1.987590e-01
9.600000e+00	0	0	-3.379907e+01	-1.109445e+02	0	0	3.637355e+02	-3.527131e+02	0	0	9.473306e+02	8.681033e+02	1.605521e-01	0	1.012837e+04	1.937144e+03	1.488439e-01	0	6.513406e+03	1.139017e+03	3.372043e-01	0	4.839273e+03	2.462032e+03	2.571679e-01	0	5.514180e+03	1.909005e+03	3.724727e-01	0	6.448748e+03	3.827694e+03	2.362856e-01	0	4.378106e+03	1.354543e+03	0	0	4.863422e+02	-2.229518e+02	0	0	-1.758396e+02	8.817657e+02	2.307946e-01	0	7.456223e+03	2.237187e+03	4.541231e-02
9.700000e+00	0	0	-3.842892e+02	-8.403563e+02	0	0	7.059827e+01	-3.065424e+01	0	0	2.478149e+01	1.468594e+03	2.045008e-01	0	8.096016e+03	2.081261e+03	1.509173e-01	0	6.035955e+03	1.072840e+03	4.476517e-01	0	4.185842e+03	3.392424e+03	8.533899e-02	0	6.858297e+03	6.398875e+02	4.328249e-01	0	6.915905e+03	5.277694e+03	2.113833e-01	0	6.022714e+03	1.614347e+03	0	0	-1.965009e+02	4.079305e+02	0	0	1.452389e+02	6.804012e+01	1.652167e-01	0	7.732203e+03	1.530324e+03	1.754090e-01
9.800000e+00	0	0	4.436520e+02	-3.001602e+02	0	0	-5.587231e+01	1.151208e+03	0	0	1.453698e+02	-1.065230e+03	2.334786e-01	0	1.031709e+04	3.142536e+03	2.807015e-01	0	5.292817e+03	2.065487e+03	3.479355e-01	0	5.107411e+03	2.725267e+03	9.912384e-02	0	5.926925e+03	6.521424e+02	3.698828e-01	0	8.261003e+03	4.849262e+03	1.248964e-01	0	7.488400e+03	1.068759e+03	0	0	-3.371872e+02	1.084207e+02	0	0	3.481801e+02	1.035687e+03	2.551872e-01	0	7.722890e+03	2.646010e+03	1.103154e-01
9.900000e+00	0	0	7.867676e+00	-1.168268e+02	0	0	-1.705782e+02	-7.722287e+01	0	0	-7.570862e+01	-4.588575e+02	1.337344e-01	0	9.337683e+03	1.441555e+03	1.029902e-01	0	4.455562e+03	5.115657e+02	4.072913e-01	0	4.689273e+03	3.222326e+03	6.930642e-02	0	5.775454e+03	4.300836e+02	3.449674e-01	0	6.730120e+03	3.544360e+03	1.309118e-01	0	6.652616e+03	1.002092e+03	0	0	3.530089e+02	1.412638e+02	0	0	3.486703e+02	1.755295e+03	3.071010e-01	0	7.777301e+03	3.446991e+03	1.708428e-01
10	0	0	3.250245e+02	-8.222190e+02	0	0	-1.441077e+02	2.869928e+02	0	0	-5.129636e+02	2.661425e+02	2.016349e-01	0	9.872977e+03	2.493516e+03	0	0	-3.468889e+02	2.316638e+02	2.578468e-01	0	5.465254e+03	1.898797e+03	1.638047e-01	0	6.184278e+03	1.211456e+03	3.777800e-01	0	7.229630e+03	4.389458e+03	1.570038e-01	0	5.217322e+03	9.716996e+02	0	0	-9.548342e+02	-3.999127e+02	0	0	8.565134e+02	1.704805e+03	1.726494e-01	0	7.847890e+03	1.637677e+03	1.561953e-01
1.010000e+01	0	0	-1.401716e+02	-1.545719e+02	0	0	5.201080e+02	-3.806542e+02	0	0	5.713452e+01	6.960444e+02	1.352971e-01	0	9.717584e+03	1.520477e+03	0	0	-1.949280e+02	7.444089e+02	2.411766e-01	0	6.128489e+03	1.947816e+03	1.539030e-01	0	5.741141e+03	1.044299e+03	4.200872e-01	0	6.123748e+03	4.436027e+03	1.136874e-01	0	6.329577e+03	8.118958e+02	0	0	-8.277539e+01	4.245971e+02	0	0	5.437683e+02	3.847068e+02	2.201891e-01	0	8.447399e+03	2.385226e+03	1.066026e-01
1.020000e+01	0	0	5.892402e+02	3.508203e+02	0	0	-1.970488e+02	8.168948e+02	0	0	5.663818e+00	-4.137595e+02	2.508049e-01	0	9.062192e+03	3.033712e+03	0	0	-6.586535e+02	-5.766695e+02	2.178584e-01	0	6.681430e+03	1.861052e+03	2.949531e-01	0	4.473003e+03	1.871260e+03	3.864764e-01	0	6.895807e+03	4.343870e+03	1.929646e-01	0	5.997224e+03	1.433955e+03	0	0	-5.324402e+00	5.400891e+01	0	0	3.535723e+02	5.494127e+02	2.802593e-01	0	6.348380e+03	2.471991e+03	1.211159e-01
1.030000e+01	0	0	-2.950735e+02	9.880751e+02	0	0	3.088335e+02	8.708163e+02	0	0	6.056580e+01	-3.245438e+02	2.263661e-01	0	8.883761e+03	2.599398e+03	0	0	-3.463986e+02	-3.129440e+02	2.669715e-01	0	5.856920e+03	2.133110e+03	1.928376e-01	0	5.661729e+03	1.352633e+03	4.007269e-01	0	7.079630e+03	4.734066e+03	7.650144e-02	0	6.783008e+03	5.618958e+02	0	0	1.780089e+02	-5.798146e+02	0	0	-1.670160e+02	1.221472e+03	2.628505e-01	0	8.997399e+03	3.208265e+03	5.068467e-02
1.040000e+01	0	0	7.992651e+01	9.153595e+00	0	0	-3.646958e+02	1.021889e+02	0	0	1.537031e+02	5.386915e+02	1.227451e-01	0	9.808761e+03	1.372438e+03	0	0	4.423268e+02	4.792128e+02	3.573000e-01	0	5.056431e+03	2.811052e+03	1.289437e-01	0	6.640650e+03	9.830247e+02	3.288733e-01	0	7.535022e+03	3.692399e+03	3.691797e-02	0	6.077616e+03	2.329742e+02	0	0	7.667344e+02	-1.910891e+02	0	0	7.295527e+02	1.353824e+03	4.009439e-01	0	7.105732e+03	4.755814e+03	1.308229e-01
1.050000e+01	0	0	8.362990e+02	3.709476e+01	0	0	-3.558723e+02	-1.693797e+02	0	0	2.669384e+02	3.132013e+02	2.338493e-01	0	9.915133e+03	3.026359e+03	0	0	8.595422e+01	2.998011e+02	3.708232e-01	0	4.491725e+03	2.647326e+03	2.052306e-01	0	6.249964e+03	1.613907e+03	4.352222e-01	0	8.049729e+03	6.203184e+03	1.509207e-01	0	4.735949e+03	8.417977e+02	0	0	-4.577755e+02	-7.057951e+02	0	0	-4.282906e+02	6.459813e+02	2.133949e-01	0	6.913085e+03	1.875422e+03	1.690299e-01
1.060000e+01	0	0	4.544363e+02	2.974182e+01	0	0	-1.539116e+02	1.566006e+02	0	0	-1.139440e+02	-1.327485e+03	1.681151e-01	0	9.524938e+03	1.924889e+03	0	0	7.055621e+02	-2.271597e+02	3.626786e-01	0	5.475548e+03	3.115953e+03	2.318742e-01	0	4.532807e+03	1.368319e+03	4.065775e-01	0	6.789435e+03	4.651713e+03	7.569295e-02	0	5.245263e+03	4.295428e+02	0	0	-2.151284e+02	1.147932e+02	0	0	-3.278003e+02	-3.089207e+02	0	0	6.052421e+02	-9.712680e+01	9.128229e-02
1.070000e+01	0	0	1.711029e+02	-7.908171e+01	0	0	3.701080e+02	8.307123e+01	0	0	2.184033e+01	-4.137595e+02	1.420006e-01	0	8.363663e+03	1.384202e+03	0	0	5.031111e+02	-4.173558e+02	2.330849e-01	0	6.370156e+03	1.936052e+03	2.321941e-01	0	5.891141e+03	1.781554e+03	3.908092e-01	0	6.663454e+03	4.274752e+03	2.233976e-01	0	5.189381e+03	1.492778e+03	0	0	-2.121871e+02	1.976364e+02	0	0	-1.179965e+02	1.400990e+02	0	0	-5.668169e+02	4.170889e+02	1.713099e-01
1.080000e+01	0	0	-4.948535e+01	-3.986603e+01	0	0	-2.578333e+02	-5.134974e+02	0	0	3.262463e+01	-4.451320e+02	2.319795e-01	0	8.234251e+03	2.487144e+03	0	0	-7.041833e+01	-4.088521e+01	3.527883e-01	0	4.359372e+03	2.376248e+03	1.238865e-01	0	7.440650e+03	1.052142e+03	3.326392e-01	0	7.926199e+03	3.950733e+03	1.768005e-01	0	5.880067e+03	1.262876e+03	0	0	-1.641479e+02	2.672442e+02	0	0	-4.988788e+02	1.013735e+02	0	0	-3.673071e+02	-7.343817e+02	0
1.090000e+01	0	0	-4.965441e+02	3.086634e+02	0	0	2.926571e+02	1.737575e+02	0	0	-2.065911e+02	-7.260144e+02	2.037111e-01	0	9.386702e+03	2.401359e+03	0	0	2.663464e+02	4.174481e+02	3.203520e-01	0	5.577999e+03	2.629189e+03	1.682641e-01	0	6.249964e+03	1.264397e+03	4.393024e-01	0	5.893355e+03	4.617399e+03	2.533474e-01	0	6.436439e+03	2.183955e+03	0	0	-5.161087e+02	4.397932e+02	0	0	-2.410356e+02	-5.280383e+02	0	0	5.905361e+02	8.032417e+01	0
11	0	0	2.421814e+02	4.052320e+02	0	0	-4.048921e+02	2.374830e+02	0	0	1.404678e+02	9.475150e+02	2.985748e-01	0	7.918075e+03	3.370477e+03	0	0	-5.527712e+02	-4.894146e+02	3.019899e-01	0	5.527509e+03	2.391444e+03	1.710529e-01	0	5.773493e+03	1.191358e+03	3.111652e-01	0	7.506591e+03	3.390929e+03	2.271853e-01	0	6.328596e+03	1.860425e+03	0	0	-1.445401e+02	4.907736e+02	0	0	-3.841730e+02	1.469617e+02	0	0	7.753401e+02	4.404967e+01	0
1.110000e+01	0	0	-8.821082e+01	-7.178072e+02	0	0	-1.470488e+02	4.384634e+02	0	0	4.046777e+01	1.141817e+02	1.415139e-01	0	8.245525e+03	1.359202e+03	0	0	2.286013e+02	-2.193166e+02	3.326337e-01	0	5.771626e+03	2.876738e+03	1.269178e-01	0	6.044082e+03	8.786130e+02	2.852513e-01	0	8.478160e+03	3.383576e+03	1.023971e-01	0	6.756047e+03	7.707193e+02	0	0	-1.357166e+02	-6.263832e+02	0	0	-3.454474e+02	-7.313635e+01	0	0	-4.965991e+01	3.254222e+02	0
1.120000e+01	0	0	1.338480e+02	-1.148660e+02	0	0	-1.544017e+02	-3.066346e+02	0	0	3.081149e+02	-3.314065e+02	2.085479e-01	0	8.916113e+03	2.349398e+03	0	0	2.222288e+02	-1.158852e+02	4.105506e-01	0	4.373097e+03	3.045855e+03	1.144039e-01	0	6.065160e+03	7.835150e+02	2.680979e-01	0	8.450219e+03	3.095341e+03	7.990322e-02	0	7.367812e+03	6.398369e+02	0	0	1.191854e+02	1.594011e+02	0	0	2.967095e+02	-6.064697e+02	0	0	-6.217190e+02	3.891477e+02	0
1.130000e+01	0	0	5.568873e+02	-4.330033e+02	0	0	-1.583234e+02	-9.928168e+01	0	0	1.478207e+02	-1.169642e+03	1.920236e-01	0	8.210722e+03	1.951359e+03	0	0	6.727190e+02	4.243109e+02	4.049423e-01	0	4.950548e+03	3.368895e+03	2.087882e-01	0	5.592121e+03	1.475672e+03	3.556658e-01	0	7.083552e+03	3.910047e+03	2.047407e-01	0	6.278106e+03	1.616307e+03	0	0	-1.509127e+02	-2.244224e+02	0	0	4.918075e+02	-5.069599e+02	0	0	-2.457384e+02	1.415987e+02	0
1.140000e+01	0	0	-2.534069e+02	2.238594e+02	0	0	-1.714685e+01	-9.198699e+02	0	0	2.988011e+02	8.427975e+01	1.504046e-01	0	8.826898e+03	1.562634e+03	0	0	-3.022809e+02	-1.379440e+02	2.119856e-01	0	6.014273e+03	1.617914e+03	2.362745e-01	0	5.842611e+03	1.807535e+03	3.495211e-01	0	8.079630e+03	4.341419e+03	1.564644e-01	0	5.214871e+03	9.672879e+02	0	0	1.407540e+02	-3.837361e+02	0	0	-3.160356e+02	5.774600e+01	0	0	5.973989e+02	4.646379e+02	0
1.150000e+01	0	0	-1.026965e+01	5.229086e+01	0	0	2.710884e+02	-1.349738e+01	0	0	3.409521e+01	6.082993e+02	2.390050e-01	0	8.825918e+03	2.771947e+03	0	0	-5.532614e+02	1.009515e+01	2.825147e-01	0	6.226528e+03	2.451738e+03	9.738628e-02	0	7.289180e+03	7.864561e+02	3.303962e-01	0	7.690905e+03	3.794851e+03	1.316969e-01	0	5.708499e+03	8.658173e+02	0	0	-2.371871e+02	-2.077558e+02	0	0	-1.425062e+02	-2.868618e+02	0	0	2.777910e+02	3.484614e+02	0
1.160000e+01	0	0	-1.475245e+02	-7.526111e+02	0	0	4.897158e+02	1.444379e+01	0	0	-9.532227e+00	7.300525e+01	1.648648e-01	0	9.050428e+03	1.786653e+03	0	0	-2.493398e+02	2.561736e+02	2.787078e-01	0	5.713293e+03	2.207620e+03	9.244736e-02	0	6.777415e+03	6.903777e+02	4.105017e-01	0	5.655121e+03	3.937988e+03	1.321111e-01	0	6.966341e+03	1.060425e+03	0	0	5.412442e+02	-8.205009e+02	0	0	-1.513297e+02	-8.294028e+01	0	0	-1.045619e+02	1.376771e+02	0
1.170000e+01	0	0	4.382598e+02	-4.040817e+02	0	0	-9.900964e+01	-2.115366e+02	0	0	-7.556105e+02	-1.866144e+01	1.834520e-01	0	8.111702e+03	1.822438e+03	0	0	-6.453595e+01	1.218599e+02	2.923113e-01	0	5.637803e+03	2.328698e+03	1.121344e-01	0	5.342121e+03	6.746914e+02	3.603958e-01	0	7.663944e+03	4.318380e+03	1.896863e-01	0	4.592812e+03	1.075131e+03	0	0	-2.391479e+02	-1.298146e+02	0	0	6.864153e+02	-2.937246e+02	0	0	3.851440e+02	-2.275190e+02	0
1.180000e+01	0	0	-5.833088e+02	2.679771e+02	0	0	-1.436174e+02	4.139536e+02	0	0	2.948795e+02	-1.480732e+02	2.039320e-01	0	8.916604e+03	2.284202e+03	0	0	-3.733594e+02	1.576442e+02	2.389642e-01	0	5.378979e+03	1.688992e+03	1.497212e-01	0	6.239670e+03	1.098711e+03	4.190819e-01	0	7.332081e+03	5.289458e+03	1.740579e-01	0	5.313400e+03	1.119739e+03	0	0	-2.994421e+02	-8.373621e+01	0	0	7.089644e+02	-2.241167e+02	0	0	-2.981895e+02	-1.358523e+02	0
1.190000e+01	0	0	3.872794e+02	-2.398660e+02	0	0	3.073629e+02	1.032581e+03	0	0	1.953698e+02	-5.542615e+01	2.738901e-01	0	8.307781e+03	3.133712e+03	0	0	-2.630066e+01	2.164677e+02	2.685625e-01	0	5.705450e+03	2.094875e+03	6.622041e-02	0	7.025454e+03	4.982208e+02	3.588471e-01	0	8.920807e+03	4.992890e+03	8.959794e-02	0	5.435459e+03	5.349350e+02	0	0	-3.494421e+02	-6.167737e+01	0	0	-2.959376e+02	4.402051e+01	0	0	-5.603247e+01	-8.074209e+02	0
12	0	0	-1.499755e+02	-5.035915e+02	0	0	4.216687e+01	-1.419287e+02	0	0	-2.129636e+02	-3.794457e+02	3.153829e-01	0	8.826408e+03	4.066065e+03	0	0	-9.100653e+01	3.068340e+01	2.549830e-01	0	5.579470e+03	1.909581e+03	1.804005e-01	0	5.835748e+03	1.284495e+03	3.548854e-01	0	8.512964e+03	4.683086e+03	1.734931e-01	0	5.925165e+03	1.243759e+03	0	0	3.696756e+02	3.427344e+02	0	0	-3.626044e+02	-5.898030e+02	0	0	6.455579e+01	-3.378131e+02	0
1.210000e+01	0	0	-1.558578e+02	-4.403562e+02	0	0	-7.083232e+02	3.291497e+02	0	0	-2.717932e+01	5.470248e+02	1.782407e-01	0	1.089945e+04	2.364104e+03	0	0	-1.861046e+02	1.157154e+03	3.418400e-01	0	5.726528e+03	2.974287e+03	1.988979e-01	0	6.373983e+03	1.582535e+03	4.145052e-01	0	6.658552e+03	4.713968e+03	1.610589e-01	0	6.233499e+03	1.196700e+03	0	0	2.731069e+02	5.118521e+02	0	0	-2.199572e+02	-1.149607e+03	0	0	2.008302e+02	-1.672248e+02	0
1.220000e+01	0	0	-6.514462e+02	-9.761406e+02	0	0	-2.274409e+02	-2.286935e+02	0	0	2.164482e+02	-8.936614e+02	1.802980e-01	0	9.702879e+03	2.134202e+03	0	0	-2.704183e+02	-4.712773e+02	3.680811e-01	0	5.001039e+03	2.913012e+03	1.106241e-01	0	5.566141e+03	6.923385e+02	4.159532e-01	0	6.512964e+03	4.638478e+03	5.417851e-02	0	5.102616e+03	2.922879e+02	0	0	-2.293440e+02	2.162638e+02	0	0	-1.670160e+02	-8.623521e+02	0	0	-3.055424e+02	-6.265386e+02	0
1.230000e+01	0	0	-4.205637e+02	-7.417975e+01	0	0	-3.200881e+02	-1.291438e+03	0	0	-1.526694e+02	-6.696418e+02	2.771666e-01	0	9.640133e+03	3.696457e+03	0	0	3.938562e+01	5.478403e+02	2.860890e-01	0	5.802509e+03	2.325267e+03	1.261040e-01	0	5.416140e+03	7.815541e+02	3.550335e-01	0	7.748748e+03	4.265438e+03	2.123375e-01	0	5.819283e+03	1.568758e+03	0	0	2.662442e+02	-6.077558e+02	0	0	-4.939767e+02	4.430401e+02	0	0	4.910264e+02	6.757907e+01	0
1.240000e+01	0	0	7.747546e+01	1.498399e+02	0	0	-6.509705e+02	-2.326150e+02	0	0	-6.835571e+01	3.828091e+02	1.938943e-01	0	1.068866e+04	2.570967e+03	0	0	-1.508104e+02	-7.820618e+02	3.855455e-01	0	5.499568e+03	3.450757e+03	2.149255e-01	0	6.500454e+03	1.779594e+03	3.184646e-01	0	8.017375e+03	3.746321e+03	1.509599e-01	0	5.409969e+03	9.618958e+02	0	0	-5.391479e+02	-4.994224e+02	0	0	-9.086827e+02	-2.084305e+02	0	0	-1.506404e+02	5.371869e+02	0
1.250000e+01	0	0	3.563971e+02	1.065526e+03	0	0	-2.294019e+02	-1.041837e+02	0	0	3.703638e+01	3.524170e+02	2.509391e-01	0	8.351898e+03	2.797928e+03	0	0	-3.321829e+02	6.698991e+02	2.697997e-01	0	5.868685e+03	2.168404e+03	8.682054e-02	0	5.735258e+03	5.452797e+02	4.327044e-01	0	6.638454e+03	5.063478e+03	1.653865e-01	0	6.125655e+03	1.213856e+03	0	0	-1.190499e+02	2.589109e+02	0	0	7.373958e+02	-9.177442e+02	0	0	-1.320128e+02	-4.579111e+02	0
1.260000e+01	0	0	1.451226e+02	1.002291e+03	0	0	-7.057825e+01	1.495816e+03	0	0	-5.610596e+00	7.104446e+01	2.306253e-01	0	8.845035e+03	2.651359e+03	0	0	-1.395359e+02	-2.781401e+02	2.328210e-01	0	5.781920e+03	1.754679e+03	2.033798e-01	0	5.720552e+03	1.460476e+03	3.275855e-01	0	9.011983e+03	4.390439e+03	1.718966e-01	0	6.015361e+03	1.248660e+03	0	0	2.114618e+01	1.402834e+02	0	0	3.040624e+02	1.450009e+02	0	0	7.386951e+01	1.292579e+03	0
1.270000e+01	0	0	-1.436029e+02	5.180066e+01	0	0	-1.583234e+02	-3.821248e+02	0	0	-4.374734e+02	-6.235634e+02	2.537960e-01	0	7.840133e+03	2.666555e+03	0	0	2.089935e+02	1.066638e+02	3.473011e-01	0	4.657411e+03	2.478208e+03	1.496047e-01	0	5.192121e+03	9.134169e+02	2.558995e-01	0	9.614925e+03	3.306615e+03	1.164339e-01	0	6.083008e+03	8.016017e+02	0	0	-2.920892e+02	-1.636381e+02	0	0	-2.096631e+02	1.528440e+02	0	0	1.665165e+02	-2.261700e+01	0
1.280000e+01	0	0	-2.112500e+02	-9.251602e+02	0	0	-2.632253e+02	3.654242e+02	0	0	-4.948263e+02	6.293778e+02	1.862249e-01	0	9.103369e+03	2.083222e+03	0	0	7.467975e+01	-7.683362e+02	4.048410e-01	0	4.886333e+03	3.323797e+03	8.911341e-02	0	5.633788e+03	5.511620e+02	3.527660e-01	0	8.013944e+03	4.367890e+03	7.760523e-02	0	6.264871e+03	5.270919e+02	0	0	8.683246e+01	8.133226e+02	0	0	-1.483885e+02	-4.500971e+02	0	0	-6.338538e+01	5.385359e+01	0
1.290000e+01	0	0	4.485539e+02	4.263104e+02	0	0	-9.068528e+02	-1.373792e+03	0	0	-9.286548e+01	-3.441516e+02	2.227371e-01	0	9.428369e+03	2.701849e+03	0	0	-9.541833e+01	5.610756e+02	2.624827e-01	0	4.789764e+03	1.704679e+03	1.749936e-01	0	5.115160e+03	1.084986e+03	3.669719e-01	0	7.575219e+03	4.391419e+03	5.695895e-02	0	4.944773e+03	2.986605e+02	0	0	-3.264029e+02	3.103815e+02	0	0	1.070035e+02	-5.888226e+02	0	0	5.900459e+02	2.357164e+02	0
13	0	0	-2.980146e+02	-4.001602e+02	0	0	-1.539116e+02	-1.937973e+01	0	0	9.046777e+01	3.053581e+02	2.443416e-01	0	8.830330e+03	2.855281e+03	0	0	4.496797e+02	5.434285e+02	3.083072e-01	0	4.556921e+03	2.031149e+03	1.809803e-01	0	6.338689e+03	1.400672e+03	3.810161e-01	0	7.452670e+03	4.587498e+03	1.989216e-01	0	4.461930e+03	1.107974e+03	0	0	3.059501e+02	-4.200107e+02	0	0	-4.939767e+02	-1.020579e+02	0	0	1.111244e+02	3.616967e+02	0
1.310000e+01	0	0	-1.710540e+02	5.939575e+02	0	0	-3.352842e+02	-7.169287e+02	0	0	-1.467871e+02	1.382013e+02	2.254294e-01	0	8.203859e+03	2.387634e+03	0	0	-5.228692e+02	-1.343425e+01	3.442409e-01	0	5.098097e+03	2.676248e+03	2.205558e-01	0	6.451925e+03	1.825672e+03	3.502600e-01	0	7.247768e+03	3.907105e+03	2.360315e-01	0	5.948694e+03	1.837876e+03	0	0	1.912442e+02	8.195007e+01	0	0	-2.179965e+02	3.832362e+02	0	0	-1.226991e+02	3.724811e+02	0
1.320000e+01	0	0	-2.857598e+02	8.817026e+02	0	0	4.818727e+02	-1.752621e+02	0	0	1.453698e+02	5.339740e+01	2.334933e-01	0	9.836702e+03	2.996457e+03	0	0	-5.140457e+02	-1.899048e+02	3.747221e-01	0	5.877509e+03	3.522326e+03	1.982082e-01	0	5.503396e+03	1.360476e+03	5.387278e-01	0	3.844827e+03	4.490439e+03	1.538135e-01	0	7.562420e+03	1.374641e+03	0	0	-7.087558e+02	-3.690303e+02	0	0	-6.273102e+02	-7.986266e+02	0	0	7.018107e+02	-1.216366e+02	0
1.330000e+01	0	0	5.897304e+02	-2.457484e+02	0	0	-4.156763e+02	-2.169288e+02	0	0	-3.796362e+01	-9.660260e+01	9.921830e-02	0	1.033278e+04	1.138124e+03	0	0	9.575818e+01	-3.247087e+02	2.822497e-01	0	4.316234e+03	1.697326e+03	1.779580e-01	0	6.524474e+03	1.412437e+03	4.098889e-01	0	7.059042e+03	4.903184e+03	1.760338e-01	0	5.073694e+03	1.083955e+03	0	0	-1.038538e+02	-4.278538e+02	0	0	-3.925062e+02	-9.471559e+02	0	0	4.513204e+02	5.445399e+02	0
1.340000e+01	0	0	-3.416422e+02	-7.874150e+02	0	0	3.490295e+02	-2.865366e+02	0	0	5.027173e+01	-3.642497e+02	1.551292e-01	0	8.932291e+03	1.640085e+03	0	0	5.732092e+02	3.380363e+02	3.718588e-01	0	4.957901e+03	2.935071e+03	1.620956e-01	0	5.347513e+03	1.034495e+03	3.378187e-01	0	9.155610e+03	4.670831e+03	2.636923e-01	0	5.156538e+03	1.846700e+03	0	0	4.186952e+02	-5.043244e+02	0	0	-6.037806e+02	-2.466658e+02	0	0	-2.266207e+02	-3.383033e+02	0
1.350000e+01	0	0	4.264951e+02	-3.790524e+01	0	0	-4.263708e+01	-6.340856e+02	0	0	4.144824e+01	-7.877791e+02	1.824593e-01	0	9.786702e+03	2.184202e+03	0	0	-2.390457e+02	4.399971e+02	2.386861e-01	0	5.718685e+03	1.792914e+03	1.338170e-01	0	6.083788e+03	9.398875e+02	3.386576e-01	0	8.636983e+03	4.422792e+03	8.773518e-02	0	5.541832e+03	5.329742e+02	0	0	7.506775e+01	-2.881479e+02	0	0	-1.376042e+02	-8.182344e+02	0	0	3.091636e+02	-1.441856e+02	0
1.360000e+01	0	0	-4.382108e+02	-5.359445e+02	0	0	1.539315e+02	-5.370268e+02	0	0	2.948795e+02	5.682877e+01	2.316619e-01	0	8.896016e+03	2.682241e+03	0	0	-3.679672e+02	-3.761793e+02	2.047924e-01	0	7.858391e+03	2.023797e+03	1.894775e-01	0	5.387709e+03	1.259495e+03	2.888480e-01	0	8.892865e+03	3.612007e+03	1.777121e-01	0	5.705067e+03	1.232974e+03	0	0	-4.690499e+02	5.495972e+02	0	0	-3.464277e+02	1.116079e+03	0	0	8.514404e+01	2.131673e+02	0
1.370000e+01	0	0	-9.779419e+00	-6.290524e+01	0	0	7.501001e+01	-6.762425e+02	0	0	-1.129636e+02	1.257809e+03	2.768917e-01	0	9.452389e+03	3.619496e+03	0	0	3.585032e+02	-2.908852e+02	2.872895e-01	0	7.398097e+03	2.982130e+03	1.218254e-01	0	6.531336e+03	9.060640e+02	3.086586e-01	0	9.190415e+03	4.103184e+03	1.194615e-01	0	5.839871e+03	7.922880e+02	0	0	-1.724813e+02	-3.079501e+01	0	0	-4.586827e+02	5.356872e+02	0	0	2.542616e+02	-5.167346e+02	0
1.380000e+01	0	0	7.377441e+00	-7.516014e+01	0	0	-1.289116e+02	7.085614e+02	0	0	-1.830616e+02	7.006406e+01	1.800264e-01	0	9.702879e+03	2.130281e+03	0	0	1.947778e+02	-4.629440e+02	2.747214e-01	0	8.120156e+03	3.075757e+03	2.050192e-01	0	4.667121e+03	1.203613e+03	3.716995e-01	0	7.311983e+03	4.325733e+03	1.337986e-01	0	5.341832e+03	8.251310e+02	0	0	-3.156186e+02	-3.347166e+02	0	0	4.310232e+02	-5.991168e+02	0	0	-2.073840e+01	-4.834013e+02	0
1.390000e+01	0	0	-2.436029e+02	7.189575e+02	0	0	7.108838e+01	6.286594e+02	0	0	3.174286e+02	4.685934e+02	2.642028e-01	0	9.037192e+03	3.244987e+03	0	0	3.281111e+02	5.002912e+02	2.782688e-01	0	7.545156e+03	2.909091e+03	6.601781e-02	0	6.244082e+03	4.413581e+02	3.995352e-01	0	7.777180e+03	5.174752e+03	3.322594e-02	0	5.381047e+03	1.849350e+02	0	0	8.133030e+02	-2.700107e+02	0	0	-1.052513e+02	-8.260775e+02	0	0	-1.609344e+02	-1.553499e+03	0
14	0	0	4.117892e+02	3.140555e+02	0	0	-5.980293e+02	-1.174189e+02	0	0	-8.110083e+01	-3.706222e+02	3.270082e-01	0	8.211702e+03	3.990084e+03	0	0	3.864445e+02	-5.462773e+02	3.301766e-01	0	5.478979e+03	2.700757e+03	1.098005e-01	0	5.954866e+03	7.344954e+02	4.619727e-01	0	6.859042e+03	5.889458e+03	1.874640e-01	0	6.584969e+03	1.519249e+03	0	0	-3.424597e+01	-3.275580e+01	0	0	-1.848657e+01	-4.143128e+02	0	0	1.341636e+02	3.116967e+02	0
1.410000e+01	0	0	8.456127e+02	1.527810e+02	0	0	-1.142057e+02	5.281693e+02	0	0	1.100757e+02	-5.882693e+02	2.123284e-01	0	9.879350e+03	2.663124e+03	0	0	1.575229e+02	-2.217676e+02	2.868714e-01	0	5.933881e+03	2.387032e+03	9.991461e-02	0	6.506336e+03	7.222404e+02	3.466136e-01	0	7.271787e+03	3.857596e+03	1.636688e-01	0	4.649675e+03	9.099349e+02	0	0	-3.317950e+02	8.143030e+02	0	0	-5.121141e+02	-7.656773e+01	0	0	-2.367957e+01	-2.162444e+02	0
1.420000e+01	0	0	1.554166e+02	8.738594e+02	0	0	4.804919e+01	-7.630072e+02	0	0	3.223306e+02	-3.524850e+02	2.459830e-01	0	7.856800e+03	2.563124e+03	0	0	-2.968889e+02	1.787226e+02	2.846251e-01	0	4.530940e+03	1.802718e+03	1.697379e-01	0	6.381336e+03	1.304593e+03	3.361088e-01	0	8.932571e+03	4.522301e+03	2.224508e-01	0	5.224675e+03	1.494739e+03	0	0	1.422246e+02	9.861676e+01	0	0	-5.966309e+01	-4.427442e+02	0	0	-1.599541e+02	5.357163e+02	0
1.430000e+01	0	0	2.162009e+02	3.993497e+02	0	0	-3.387156e+02	-5.306542e+02	0	0	-3.845374e+01	-4.377791e+02	1.533159e-01	0	8.564643e+03	1.550869e+03	0	0	2.874248e+02	-4.815715e+02	2.059051e-01	0	5.986333e+03	1.552228e+03	2.301366e-01	0	4.729866e+03	1.413907e+03	3.256249e-01	0	8.869336e+03	4.282596e+03	2.427289e-01	0	4.282518e+03	1.372680e+03	0	0	3.034991e+02	-3.234421e+02	0	0	-2.091729e+02	-4.638226e+02	0	0	-2.761305e+02	1.215006e+02	0
1.440000e+01	0	0	-6.517163e+01	-3.349347e+01	0	0	9.608838e+01	7.865948e+01	0	0	1.551737e+02	8.357504e+02	2.369737e-01	0	7.971996e+03	2.475869e+03	0	0	4.462484e+02	-1.291205e+02	3.252109e-01	0	5.810352e+03	2.800267e+03	1.863487e-01	0	4.805846e+03	1.100672e+03	3.503174e-01	0	7.291395e+03	3.931615e+03	1.832824e-01	0	4.790852e+03	1.075131e+03	0	0	-2.308146e+02	-3.347166e+02	0	0	-3.312317e+02	-7.368619e+02	0	0	-3.423071e+02	7.248103e+01	0
1.450000e+01	0	0	-5.612500e+02	5.370947e+02	0	0	-3.695979e+02	2.453262e+02	0	0	2.860560e+02	-9.170065e+01	1.682017e-01	0	1.027053e+04	2.076849e+03	0	0	-6.184575e+02	-5.781401e+02	3.628856e-01	0	4.752019e+03	2.706640e+03	1.810787e-01	0	4.516630e+03	9.987110e+02	2.678122e-01	0	8.327180e+03	3.045831e+03	7.133997e-02	0	5.821244e+03	4.471899e+02	0	0	3.456559e+02	1.716560e+02	0	0	-2.640748e+02	-4.932344e+02	0	0	-2.329933e+02	3.620653e+01	0
1.460000e+01	0	0	2.975735e+02	3.718987e+02	0	0	-4.754802e+02	-1.545850e+03	0	0	1.497815e+02	-6.995438e+02	2.551031e-01	0	9.220525e+03	3.157732e+03	0	0	1.781111e+02	-3.340225e+02	3.924564e-01	0	5.176528e+03	3.343895e+03	2.511691e-01	0	5.352415e+03	1.795280e+03	4.322558e-01	0	6.589435e+03	5.016909e+03	1.408632e-01	0	6.539381e+03	1.072190e+03	0	0	2.407540e+02	-5.984421e+02	0	0	-8.356434e+02	-1.081470e+03	0	0	-2.662073e+01	-1.951660e+02	0
1.470000e+01	0	0	2.306372e+01	3.513104e+02	0	0	-6.910767e+01	-3.296739e+02	0	0	2.232544e+00	9.636915e+02	2.410063e-01	0	9.117094e+03	2.894987e+03	0	0	5.276210e+02	4.542128e+02	3.334677e-01	0	4.031431e+03	2.016934e+03	2.219324e-01	0	6.324964e+03	1.804103e+03	4.088763e-01	0	8.504630e+03	5.882596e+03	1.418302e-01	0	7.006538e+03	1.157974e+03	0	0	-3.979715e+02	4.584207e+02	0	0	-1.934866e+02	-4.049991e+02	0	0	5.336733e+02	-9.824209e+02	0
1.480000e+01	0	0	4.333578e+02	6.503595e+01	0	0	-4.534214e+02	-1.894778e+02	0	0	2.232544e+00	-4.039555e+02	2.355518e-01	0	9.029350e+03	2.782241e+03	0	0	-1.400261e+02	-5.732382e+02	3.589129e-01	0	4.594666e+03	2.572326e+03	1.555371e-01	0	6.199474e+03	1.141848e+03	3.760729e-01	0	6.704140e+03	4.040929e+03	1.484167e-01	0	5.516341e+03	9.614055e+02	0	0	-2.665989e+02	4.794991e+02	0	0	1.280820e+02	-7.594109e+02	0	0	5.684773e+02	7.787320e+01	0
1.490000e+01	0	0	-3.014460e+02	-4.571899e+00	0	0	2.921669e+02	2.801301e+02	0	0	2.801737e+02	3.210444e+02	3.064225e-01	0	7.981800e+03	3.526359e+03	0	0	3.766405e+02	-1.604931e+02	2.979353e-01	0	4.109372e+03	1.743895e+03	1.164565e-01	0	8.030846e+03	1.058515e+03	3.446996e-01	0	7.532081e+03	3.962007e+03	1.352380e-01	0	5.664871e+03	8.859154e+02	0	0	5.422246e+02	6.000873e+02	0	0	-5.831925e+02	-7.540187e+02	0	0	-2.432874e+02	-1.451660e+02	0
15	0	0	-5.774265e+02	-1.447680e+02	0	0	-2.387156e+02	2.620850e+01	0	0	-2.291400e+02	-7.779752e+02	1.718433e-01	0	9.345035e+03	1.939104e+03	0	0	-2.164966e+02	2.341148e+02	3.677860e-01	0	5.067215e+03	2.947816e+03	1.270272e-01	0	6.139180e+03	8.933188e+02	4.017719e-01	0	7.566395e+03	5.081615e+03	1.851718e-01	0	5.291832e+03	1.202582e+03	0	0	2.255579e+02	2.113619e+02	0	0	7.913174e+02	-7.476462e+02	0	0	2.435962e+01	-8.353621e+02	0
1.510000e+01	0	0	-1.587991e+02	-3.609445e+02	0	0	5.632452e+02	-8.664386e+02	0	0	-1.889440e+02	-8.515046e+02	2.358696e-01	0	8.559251e+03	2.642045e+03	0	0	-7.581049e+01	5.470300e+01	4.360605e-01	0	4.476039e+03	3.461052e+03	1.125062e-01	0	5.198493e+03	6.590051e+02	2.377979e-01	0	7.738944e+03	2.414458e+03	5.134302e-02	0	5.518302e+03	2.986605e+02	0	0	-1.430695e+02	-5.518734e+02	0	0	-7.959376e+02	-1.042254e+03	0	0	-1.996599e+02	-2.235974e+02	0
1.520000e+01	0	0	7.377441e+00	5.111143e+02	0	0	1.765710e+01	-7.747719e+02	0	0	-1.163949e+02	-2.304261e+02	2.238707e-01	0	9.684741e+03	2.793516e+03	0	0	2.452679e+02	7.814331e-01	2.416710e-01	0	4.401528e+03	1.402718e+03	1.704481e-01	0	5.662219e+03	1.163417e+03	3.762335e-01	0	7.254630e+03	4.375733e+03	4.858919e-02	0	5.723204e+03	2.922879e+02	0	0	3.732263e+01	3.775383e+02	0	0	1.766115e+02	1.567656e+02	0	0	6.602637e+01	6.979713e+02	0
1.530000e+01	0	0	3.588480e+02	4.439575e+02	0	0	2.599036e+01	1.738498e+01	0	0	1.247815e+02	5.548679e+02	2.500568e-01	0	8.805820e+03	2.936163e+03	0	0	-2.351241e+02	-5.305911e+02	3.105891e-01	0	5.477999e+03	2.467914e+03	1.820270e-01	0	7.065160e+03	1.572240e+03	3.965264e-01	0	6.019336e+03	3.955145e+03	1.291221e-01	0	5.806538e+03	8.609154e+02	0	0	4.908734e+01	5.744028e+01	0	0	1.599448e+02	-4.849011e+02	0	0	2.047518e+02	-9.559503e+02	0
1.540000e+01	0	0	-3.882108e+02	-8.928073e+02	0	0	-9.459790e+01	-1.154582e+02	0	0	2.537031e+02	2.254562e+02	2.866279e-01	0	9.903859e+03	3.979300e+03	0	0	3.192876e+02	-1.232382e+02	2.523597e-01	0	4.174568e+03	1.409090e+03	7.041737e-02	0	5.185748e+03	3.928287e+02	3.659264e-01	0	7.843846e+03	4.526713e+03	1.023598e-01	0	5.632518e+03	6.422879e+02	0	0	4.039893e+02	6.128324e+02	0	0	2.521017e+02	-4.018707e+00	0	0	4.390656e+02	5.631673e+02	0
1.550000e+01	0	0	-1.754657e+02	6.679771e+02	0	0	-4.597939e+02	1.977772e+02	0	0	-3.575714e+02	2.607503e+02	2.593876e-01	0	8.628369e+03	3.021947e+03	0	0	-5.081049e+01	-6.245384e+01	2.493023e-01	0	4.547117e+03	1.510071e+03	8.619959e-02	0	5.276435e+03	4.977307e+02	3.896067e-01	0	7.556591e+03	4.823282e+03	9.184738e-02	0	5.449185e+03	5.511115e+02	0	0	-2.803244e+02	-2.597166e+02	0	0	4.369055e+02	3.528441e+02	0	0	-1.207384e+02	5.489516e+02	0
1.560000e+01	0	0	3.720834e+02	4.022908e+02	0	0	3.725590e+02	-4.094836e+01	0	0	-2.340420e+02	8.759464e+02	2.980600e-01	0	7.967584e+03	3.383222e+03	0	0	1.433072e+02	-4.431660e+01	3.207565e-01	0	5.674568e+03	2.679679e+03	2.751489e-01	0	5.284768e+03	2.006064e+03	2.693180e-01	0	8.255610e+03	3.042890e+03	1.965683e-01	0	5.905067e+03	1.444739e+03	0	0	-2.656186e+02	-2.989323e+02	0	0	-4.513297e+02	-5.466658e+02	0	0	3.150459e+02	-4.265386e+02	0
1.570000e+01	0	0	1.387500e+02	1.033663e+03	0	0	1.176571e+02	1.894438e+02	0	0	2.027227e+02	2.533974e+02	2.274176e-01	0	8.525918e+03	2.509692e+03	0	0	7.638954e+02	-8.521598e+02	2.674438e-01	0	5.622607e+03	2.052718e+03	1.765237e-01	0	5.548493e+03	1.189397e+03	3.505248e-01	0	8.503649e+03	4.589458e+03	2.059135e-01	0	5.828596e+03	1.511406e+03	0	0	-1.749323e+02	-6.288342e+02	0	0	1.060232e+02	-4.393128e+02	0	0	4.086733e+02	-1.289895e+02	0
1.580000e+01	0	0	7.796570e+01	-4.746700e+02	0	0	-5.813625e+02	-2.350660e+02	0	0	-4.320812e+02	-2.552417e+01	1.895097e-01	0	9.951408e+03	2.326849e+03	0	0	1.634637e+01	-4.676756e+01	3.367624e-01	0	5.087313e+03	2.583110e+03	1.388730e-01	0	5.277905e+03	8.511620e+02	4.577818e-01	0	6.374238e+03	5.381615e+03	2.510266e-01	0	6.121244e+03	2.051602e+03	0	0	1.329109e+02	5.378325e+02	0	0	2.785723e+02	-8.152932e+02	0	0	-3.148561e+02	-7.755582e+02	0
1.590000e+01	0	0	1.289460e+02	-4.481993e+02	0	0	-1.926371e+02	-7.644778e+02	0	0	-1.556106e+02	3.627111e+02	2.544253e-01	0	8.825428e+03	3.011653e+03	0	0	1.217385e+02	1.081344e+02	3.158374e-01	0	5.654960e+03	2.610561e+03	1.948889e-01	0	4.840650e+03	1.171750e+03	2.867272e-01	0	8.115905e+03	3.262498e+03	8.198645e-02	0	6.247714e+03	5.579742e+02	0	0	-9.306952e+01	-7.932443e+01	0	0	-3.126042e+02	2.028440e+02	0	0	3.831832e+02	1.616967e+02	0
16	0	0	1.059069e+02	-2.006503e+02	0	0	1.823629e+02	-4.963405e+02	0	0	-1.100225e+02	7.176130e+02	3.557100e-01	0	7.563663e+03	4.175869e+03	0	0	-1.856143e+02	2.243109e+02	3.611076e-01	0	4.983882e+03	2.816934e+03	1.203830e-01	0	6.366141e+03	8.712600e+02	3.340658e-01	0	8.103160e+03	4.064948e+03	1.286770e-01	0	7.645263e+03	1.129053e+03	0	0	2.751874e+01	7.040089e+02	0	0	-2.387878e+01	-4.559795e+02	0	0	-1.844639e+02	4.695399e+02	0
1.610000e+01	0	0	9.561279e+01	3.915065e+02	0	0	-1.420569e+01	-1.252621e+02	0	0	-2.610028e+02	-1.294457e+02	2.241138e-01	0	8.861702e+03	2.559692e+03	0	0	-2.346340e+02	3.705594e+01	3.331940e-01	0	6.277019e+03	3.136542e+03	1.278885e-01	0	6.302415e+03	9.242012e+02	3.487424e-01	0	7.420807e+03	3.973772e+03	1.468808e-01	0	5.453106e+03	9.388565e+02	0	0	-4.347361e+02	-6.067754e+02	0	0	3.217095e+02	-3.466658e+02	0	0	1.665165e+02	1.060716e+03	0
1.620000e+01	0	0	8.433826e+01	-2.207484e+02	0	0	-2.553821e+02	-3.193797e+02	0	0	2.723306e+02	2.092797e+02	1.806495e-01	0	8.147977e+03	1.796457e+03	0	0	-2.281067e+00	9.419579e+02	3.713932e-01	0	5.613293e+03	3.316444e+03	1.883228e-01	0	5.441141e+03	1.262437e+03	4.493454e-01	0	7.433552e+03	6.065929e+03	2.785514e-02	0	6.334479e+03	1.815036e+02	0	0	-2.004225e+02	-2.582460e+02	0	0	7.070037e+02	-7.804893e+02	0	0	1.161462e+01	-5.735974e+02	0
1.630000e+01	0	0	-6.125000e+01	-1.727092e+02	0	0	-4.347939e+02	3.865026e+02	0	0	3.267423e+02	1.012711e+03	3.052522e-01	0	8.959741e+03	3.936653e+03	0	0	-7.209085e+02	8.208795e+02	2.523244e-01	0	5.263293e+03	1.776248e+03	1.135559e-01	0	5.787219e+03	7.413581e+02	3.357543e-01	0	8.901199e+03	4.499262e+03	2.020233e-01	0	4.358989e+03	1.103562e+03	0	0	5.074207e+02	-4.592264e+02	0	0	1.775918e+02	-3.221559e+02	0	0	1.439675e+02	-4.191856e+02	0
1.640000e+01	0	0	1.755146e+02	2.184673e+02	0	0	-3.171470e+02	-2.722287e+01	0	0	5.551737e+02	-4.814065e+02	2.712640e-01	0	1.079553e+04	4.018516e+03	0	0	-8.512421e+01	2.600952e+02	3.336993e-01	0	4.751528e+03	2.379679e+03	1.122188e-01	0	6.811238e+03	8.609659e+02	4.310453e-01	0	6.774729e+03	5.132596e+03	1.494973e-01	0	6.612910e+03	1.162386e+03	0	0	3.093814e+02	2.557751e+01	0	0	8.474121e+00	-3.682344e+02	0	0	-7.711096e+01	5.014026e+02	0
1.650000e+01	0	0	6.421814e+02	-6.231993e+02	0	0	2.010803e+01	-3.737915e+02	0	0	-2.276694e+02	2.386915e+02	2.506291e-01	0	8.386212e+03	2.804791e+03	0	0	6.766406e+02	5.414677e+02	0	0	3.829012e+02	6.311494e+02	9.269319e-02	0	7.247023e+03	7.403777e+02	3.160226e-01	0	9.215905e+03	4.258085e+03	5.343396e-02	0	6.740851e+03	3.805232e+02	0	0	-8.767737e+01	-4.739323e+02	0	0	-2.028003e+02	-2.652932e+02	0	0	4.831832e+02	-1.338915e+02	0
1.660000e+01	0	0	-2.563480e+02	-1.266337e+03	0	0	-3.382253e+02	-2.713074e+00	0	0	9.340894e+01	6.565228e+01	1.687444e-01	0	1.091660e+04	2.216065e+03	0	0	7.811108e+01	8.215398e+01	0	0	-4.043536e+02	2.085529e+01	1.410698e-01	0	6.922513e+03	1.136946e+03	3.868350e-01	0	8.517865e+03	5.373772e+03	1.149230e-01	0	5.308989e+03	6.893467e+02	0	0	1.780089e+02	-1.026874e+03	0	0	9.768982e+01	5.284404e+01	0	0	4.494788e+01	1.904967e+01	0
1.670000e+01	0	0	-2.607598e+02	5.473889e+02	0	0	-7.548022e+01	-4.321248e+02	0	0	-1.536499e+02	6.009464e+02	1.888122e-01	0	1.097396e+04	2.554300e+03	0	0	-1.660065e+02	-4.320617e+02	0	0	-1.362164e+02	-1.786545e+02	4.048034e-02	0	5.012219e+03	2.114561e+02	2.879376e-01	0	1.140659e+04	4.612498e+03	1.122594e-01	0	7.529086e+03	9.520918e+02	0	0	6.183246e+01	-6.322656e+02	0	0	-2.694670e+02	-7.814697e+02	0	0	5.307322e+02	-2.971268e+02	0
1.680000e+01	0	0	-5.340686e+01	-1.031013e+02	0	0	-5.083232e+02	4.987575e+02	0	0	-1.678655e+02	-4.093477e+02	3.680553e-01	0	7.748957e+03	4.513124e+03	0	0	3.349738e+02	-4.977479e+02	0	0	-1.460204e+02	-6.722820e+02	1.700449e-01	0	4.896042e+03	1.003123e+03	2.147309e-01	0	7.047768e+03	1.927204e+03	2.407644e-01	0	4.538891e+03	1.439347e+03	0	0	-3.857166e+02	1.446952e+02	0	0	1.251409e+02	-1.579403e+02	0	0	2.915165e+02	1.352262e+02	0
1.690000e+01	0	0	-3.715441e+02	-7.513062e+00	0	0	2.715786e+02	-7.311444e+02	0	0	-7.521851e+01	4.754562e+02	2.203036e-01	0	7.843075e+03	2.216065e+03	0	0	-1.596340e+02	-6.251989e+02	0	0	4.564636e+01	5.674240e+02	1.254677e-01	0	6.493101e+03	9.315541e+02	1.139520e-01	0	1.310610e+04	1.685537e+03	1.705472e-01	0	4.907028e+03	1.008955e+03	0	0	3.436952e+02	-5.945205e+02	0	0	-4.160355e+02	2.832362e+02	0	0	-3.251503e+02	1.527383e+03	0
17	0	0	-4.793872e+02	-4.668268e+02	0	0	-2.269507e+02	-3.497719e+02	0	0	2.845854e+02	3.279071e+02	1.681501e-01	0	9.803859e+03	1.981751e+03	0	0	-2.336535e+02	1.056834e+02	0	0	1.922149e+02	-4.875256e+01	1.832785e-01	0	4.872022e+03	1.093319e+03	1.499438e-01	0	1.294042e+04	2.282596e+03	1.472455e-01	0	5.337910e+03	9.216996e+02	0	0	-4.950303e+02	2.785187e+02	0	0	-5.474081e+02	-9.045089e+02	0	0	-9.524817e+01	4.764026e+02	0
1.710000e+01	0	0	-1.656617e+02	6.405554e+01	0	0	-3.906763e+02	5.585615e+02	0	0	3.816443e+02	7.078092e+02	3.106983e-01	0	8.754350e+03	3.945967e+03	0	0	1.756601e+02	6.352654e+01	0	0	4.128032e+02	-4.051251e+02	1.486911e-01	0	5.858297e+03	1.023221e+03	1.660529e-01	0	5.880120e+03	1.170831e+03	4.057846e-02	0	5.693792e+03	2.408173e+02	0	0	-1.999323e+02	1.510872e+03	0	0	4.074938e+02	2.386283e+02	0	0	-2.751501e+02	-1.466366e+02	0
1.720000e+01	0	0	-4.262256e+01	9.983987e+01	0	0	-7.720488e+02	-7.380072e+02	0	0	-1.193362e+02	5.048680e+02	2.028621e-01	0	1.021808e+04	2.600379e+03	0	0	7.761503e+02	2.529123e+01	0	0	-1.905957e+01	-3.654510e+00	3.392899e-02	0	5.560258e+03	1.952796e+02	1.538850e-01	0	5.386493e+03	9.796545e+02	2.358755e-01	0	6.447714e+03	1.990327e+03	0	0	3.487164e+01	-4.930499e+02	0	0	-7.704474e+02	-9.177442e+02	0	0	5.410264e+02	-2.025190e+02	0
1.730000e+01	0	0	-2.399512e+01	6.370947e+02	0	0	4.804919e+01	4.752281e+02	0	0	-3.585518e+02	-1.014374e+00	2.694643e-01	0	7.287683e+03	2.688124e+03	0	0	-2.625751e+02	5.801932e+02	0	0	-2.249419e+02	-1.372282e+03	1.678594e-01	0	5.638689e+03	1.137437e+03	1.439542e-01	0	3.744336e+03	6.296544e+02	1.394856e-01	0	6.786930e+03	1.100131e+03	0	0	5.711461e+02	1.932246e+02	0	0	5.172977e+02	1.056766e+03	0	0	5.733793e+02	3.215007e+02	0
1.740000e+01	0	0	-3.526965e+01	-3.398660e+02	0	0	-5.063625e+02	-1.567909e+03	0	0	-2.002185e+02	3.308484e+02	2.213176e-01	0	9.111212e+03	2.589594e+03	0	0	-8.904578e+01	-1.472578e+02	0	0	1.652542e+02	3.899729e+02	1.801304e-01	0	5.293101e+03	1.162927e+03	8.573665e-02	0	9.448258e+03	8.860270e+02	7.933578e-02	0	5.178106e+03	4.462095e+02	0	0	4.319305e+02	-3.177542e+01	0	0	-6.856434e+02	1.847068e+02	0	0	7.484985e+01	-1.564405e+02	0
1.750000e+01	0	0	-2.916422e+02	-5.310132e+01	0	0	1.225590e+02	4.933654e+02	0	0	-3.845322e+02	-7.544457e+02	2.333500e-01	0	9.522486e+03	2.898418e+03	0	0	-5.571240e+01	1.348330e+03	0	0	-1.905957e+01	-2.168898e+02	1.696067e-01	0	6.759278e+03	1.380574e+03	1.413364e-01	0	1.615169e+04	2.658576e+03	1.032649e-01	0	5.709479e+03	6.574840e+02	0	0	7.212659e+01	2.035187e+02	0	0	2.217095e+02	-6.260775e+02	0	0	-5.153464e+02	4.293438e+02	0
1.760000e+01	0	0	-2.323285e+02	-5.330033e+02	0	0	-5.808723e+02	-2.394778e+02	0	0	1.723306e+02	-4.333673e+02	2.254236e-01	0	8.943564e+03	2.602830e+03	0	0	-1.316927e+02	-1.408852e+02	0	0	-4.847458e+02	-6.678702e+02	2.290588e-01	0	6.459768e+03	1.919299e+03	1.355633e-01	0	1.398012e+04	2.192400e+03	1.325453e-01	0	4.899675e+03	7.486605e+02	0	0	4.565601e+01	-6.352067e+02	0	0	3.053296e+01	-9.765677e+02	0	0	9.396753e+01	-4.211464e+02	0
1.770000e+01	0	0	3.103186e+02	-1.374151e+02	0	0	-7.793115e+01	9.928751e+02	0	0	-2.644342e+02	3.136915e+02	2.354036e-01	0	9.375918e+03	2.886653e+03	0	0	-8.468889e+02	-2.070617e+02	0	0	-5.734713e+02	-1.737526e+02	6.913574e-02	0	5.005356e+03	3.717502e+02	1.113033e-01	0	1.322326e+04	1.656125e+03	1.556760e-01	0	5.328597e+03	9.824839e+02	0	0	9.871643e+00	-1.332460e+02	0	0	-2.312317e+02	-2.280383e+02	0	0	6.714185e+02	3.107164e+02	0
1.780000e+01	0	0	-2.269363e+02	-5.089837e+02	0	0	3.142257e+02	5.709085e+01	0	0	1.757620e+02	-3.583673e+02	2.139155e-01	0	9.078369e+03	2.470477e+03	0	0	-4.635555e+02	-1.301009e+02	0	0	-2.146478e+02	-4.630159e+01	1.641682e-01	0	5.304375e+03	1.041848e+03	1.009638e-01	0	1.541051e+04	1.730635e+03	9.305248e-02	0	6.398694e+03	6.565036e+02	0	0	-1.940499e+02	-3.322656e+02	0	0	-7.586827e+02	2.356872e+02	0	0	-2.094639e+02	7.538536e+02	0
1.790000e+01	0	0	-1.446045e+00	3.782712e+02	0	0	-1.759705e+02	4.149689e+00	0	0	4.149775e+02	-3.951320e+02	2.049682e-01	0	9.495035e+03	2.447928e+03	0	0	-3.135555e+02	-5.590225e+02	0	0	-5.009224e+02	3.571298e+02	1.537604e-01	0	6.241141e+03	1.134005e+03	1.515162e-01	0	7.613454e+03	1.359556e+03	1.765309e-01	0	5.804086e+03	1.244249e+03	0	0	-2.788538e+02	5.486168e+02	0	0	3.373958e+02	-6.529321e+01	0	0	-1.506404e+02	-1.135362e+03	0
18	0	0	-2.985049e+02	-7.466995e+01	0	0	-1.254802e+02	9.384634e+02	0	0	3.738011e+02	7.692679e+01	1.796560e-01	0	9.566113e+03	2.094987e+03	0	0	2.286013e+02	9.752913e+02	0	0	2.819208e+02	5.571298e+02	1.530713e-01	0	5.843101e+03	1.056064e+03	0	0	-2.394871e+02	1.066419e+03	2.326551e-01	0	4.643792e+03	1.407974e+03	0	0	1.985972e+02	1.584207e+02	0	0	-9.663086e+00	1.807852e+02	0	0	-2.908365e+02	9.224810e+02	0
1.810000e+01	0	0	-4.063480e+02	1.836634e+02	0	0	3.024609e+02	1.212973e+03	0	0	-1.840420e+02	2.690836e+02	2.794563e-01	0	8.424938e+03	3.267536e+03	0	0	3.119346e+02	-5.354930e+02	0	0	-3.964783e+01	-8.100271e+02	1.975501e-01	0	5.376925e+03	1.323711e+03	0	0	-1.541930e+02	-4.139730e+02	7.110089e-02	0	6.636439e+03	5.079742e+02	0	0	4.516577e+01	-2.148129e+01	0	0	2.591797e+00	-4.795089e+02	0	0	-5.741699e+02	-1.136833e+03	0
1.820000e+01	0	0	3.358088e+02	1.262585e+03	0	0	-2.558723e+02	6.316006e+02	0	0	-5.904199e+01	3.230052e+02	1.980596e-01	0	1.048523e+04	2.589594e+03	0	0	3.771307e+02	1.257814e+02	0	0	1.216267e+02	5.649729e+02	1.216192e-01	0	5.322513e+03	7.369463e+02	0	0	-3.164479e+02	-1.600514e+02	1.928626e-01	0	5.235949e+03	1.251111e+03	0	0	4.157540e+02	-9.795187e+01	0	0	3.109252e+02	-8.931282e+01	0	0	-4.599541e+02	6.121869e+02	0
1.830000e+01	0	0	3.573774e+02	-4.604543e+02	0	0	9.951978e+01	5.709085e+01	0	0	4.257620e+02	-5.542615e+01	2.911226e-01	0	7.903859e+03	3.245967e+03	0	0	2.369346e+02	-4.428460e+02	0	0	6.132933e+02	6.434043e+02	1.912908e-01	0	6.085258e+03	1.439397e+03	0	0	-1.115459e+02	-7.566201e+02	1.681853e-01	0	5.593792e+03	1.131013e+03	0	0	-1.955205e+02	-8.670695e+02	0	0	1.010435e+03	-1.349011e+02	0	0	-9.622852e+01	-5.436954e+02	0
1.840000e+01	0	0	2.358088e+02	1.223889e+02	0	0	4.107943e+02	8.748303e+01	0	0	-4.281597e+02	-4.524850e+02	1.599995e-01	0	9.017094e+03	1.717536e+03	0	0	2.192876e+02	9.855854e+02	0	0	1.038452e+00	-1.076203e+03	8.685562e-02	0	6.186238e+03	5.884169e+02	0	0	-5.463499e+02	5.144653e+00	1.109223e-01	0	5.694283e+03	7.104252e+02	0	0	1.392834e+02	-4.244224e+02	0	0	1.030820e+02	-1.098136e+03	0	0	-3.976992e+02	1.362065e+02	0
1.850000e+01	0	0	1.098284e+02	1.826830e+02	0	0	-5.504802e+02	-3.090856e+02	0	0	-3.521793e+02	-3.676810e+02	1.932548e-01	0	1.003474e+04	2.403810e+03	0	0	2.315425e+02	-3.761793e+02	0	0	1.907443e+02	-2.139486e+02	9.833221e-02	0	5.395552e+03	5.884169e+02	0	0	-6.203613e+01	2.720349e+01	1.757764e-01	0	5.144773e+03	1.097190e+03	0	0	-5.042249e+01	5.348912e+02	0	0	2.612122e+01	-5.118618e+02	0	0	-5.016208e+02	7.787320e+01	0
1.860000e+01	0	0	-2.872303e+02	-5.702289e+01	0	0	-2.284214e+02	-3.473209e+02	0	0	-1.948263e+02	-2.662104e+02	1.834380e-01	0	9.642094e+03	2.166065e+03	0	0	5.408562e+02	-4.158852e+02	0	0	3.044698e+02	-8.904192e+02	2.426535e-01	0	5.291140e+03	1.695280e+03	0	0	1.065913e+02	-2.311298e+02	2.461209e-01	0	5.228597e+03	1.706994e+03	0	0	-1.518931e+02	-7.048146e+02	0	0	-3.101533e+02	-6.907834e+02	0	0	-4.965991e+01	4.141477e+02	0
1.870000e+01	0	0	6.816174e+01	-2.756503e+02	0	0	4.000100e+02	-1.476733e+03	0	0	-8.026693e+02	2.259464e+02	2.707793e-01	0	8.031310e+03	2.982241e+03	0	0	5.016992e+01	-4.452970e+02	0	0	-2.568047e+02	2.330627e+01	1.281213e-01	0	4.974964e+03	7.310640e+02	0	0	6.649246e+02	5.786741e+02	1.516503e-01	0	6.041832e+03	1.080033e+03	0	0	-4.396381e+02	7.378324e+02	0	0	-9.544739e+01	-1.266764e+03	0	0	-1.805422e+02	-8.936954e+02	0
1.880000e+01	0	0	-6.127206e+02	3.821927e+02	0	0	1.436375e+02	7.718890e+01	0	0	3.507568e+01	3.779071e+02	2.671052e-01	0	8.356311e+03	3.045477e+03	0	0	1.776209e+02	-1.987283e+02	0	0	5.167247e+02	-2.320859e+02	1.739807e-01	0	5.027905e+03	1.059005e+03	0	0	1.879639e+02	8.389683e+02	2.009567e-01	0	4.645263e+03	1.168268e+03	0	0	-2.391479e+02	-6.903030e+01	0	0	7.955261e+01	1.807852e+02	0	0	1.390656e+02	-5.840131e+01	0
1.890000e+01	0	0	-2.460540e+02	-1.457484e+02	0	0	5.088335e+02	-9.963405e+02	0	0	-3.355126e+02	-1.917007e+02	2.248737e-01	0	8.943074e+03	2.594496e+03	0	0	1.144446e+01	4.440887e+01	0	0	-6.366748e+01	4.458553e+02	2.093134e-01	0	5.115160e+03	1.354103e+03	0	0	-2.850753e+02	3.945837e+01	1.548045e-01	0	5.629086e+03	1.031013e+03	0	0	-1.499323e+02	1.481266e+02	0	0	-4.420160e+02	5.529503e+01	0	0	-2.432874e+02	5.528732e+02	0
19	0	0	-3.357598e+02	-3.334935e+02	0	0	-1.597939e+02	9.581635e+01	0	0	-2.179321e+00	-5.088575e+02	2.266833e-01	0	1.029749e+04	3.018516e+03	0	0	-1.159479e+01	1.548732e+01	0	0	-3.768701e+01	-4.385060e+01	1.942304e-01	0	4.907807e+03	1.183025e+03	0	0	-1.973302e+02	-4.595612e+02	1.455510e-01	0	4.803597e+03	8.182683e+02	0	0	-3.445401e+02	5.437148e+02	0	0	-7.390748e+02	-1.167638e+02	0	0	-1.854442e+02	7.156183e+02	0
1.910000e+01	0	0	6.887207e+00	-3.962386e+02	0	0	3.652061e+02	-5.203601e+02	0	0	-6.041400e+02	5.388757e+01	2.242688e-01	0	8.436702e+03	2.439104e+03	0	0	-4.884967e+01	-2.663754e+02	0	0	-3.896478e+02	-4.065957e+02	1.835041e-01	0	5.233297e+03	1.176162e+03	0	0	-1.257616e+02	6.296544e+02	1.769815e-01	0	4.771734e+03	1.026111e+03	0	0	-2.156185e+02	9.794991e+02	0	0	-5.287806e+02	-8.510775e+02	0	0	4.949479e+02	-4.427150e+02	0
1.920000e+01	0	0	-6.705638e+02	-6.761405e+02	0	0	-8.038220e+01	3.673849e+02	0	0	-1.732577e+02	-2.544457e+02	3.145497e-01	0	8.761212e+03	4.020477e+03	0	0	-2.875165e+01	5.395070e+02	0	0	2.044698e+02	6.081102e+02	2.279857e-01	0	6.505846e+03	1.921260e+03	0	0	-2.693890e+02	-1.396816e+03	1.331848e-01	0	6.330557e+03	9.726801e+02	0	0	-9.257935e+01	5.449908e+01	0	0	-1.263297e+02	-8.809795e+02	0	0	-3.521111e+02	6.708888e+01	0
1.930000e+01	0	0	-1.387009e+02	2.135653e+02	0	0	2.382452e+02	-6.252621e+02	0	0	2.610560e+02	-4.121045e+01	2.411104e-01	0	8.783271e+03	2.790575e+03	0	0	-6.326732e+02	-4.717676e+02	0	0	-5.381772e+02	3.821298e+02	-1.366821e-02	0	5.221532e+03	-7.040668e+01	0	0	1.330619e+02	2.279172e+01	3.589416e-02	0	5.243792e+03	1.952291e+02	0	0	3.824207e+02	-7.589307e+01	0	0	-4.988788e+02	-6.094109e+02	0	0	5.454381e+02	-6.722484e+01	0
1.940000e+01	0	0	6.178918e+01	2.326830e+02	0	0	5.603041e+02	-2.448699e+02	0	0	5.125208e+01	-2.601437e+01	2.943032e-01	0	7.555330e+03	3.150869e+03	0	0	-1.836535e+02	7.777422e+02	0	0	-2.180792e+02	2.017376e+02	2.097950e-01	0	5.161238e+03	1.370280e+03	0	0	6.443445e+01	-1.879926e+02	1.187221e-01	0	5.302616e+03	7.143467e+02	0	0	-2.984617e+02	1.619695e+03	0	0	-3.327023e+02	-1.537842e+03	0	0	2.287715e+02	-2.804601e+02	0
1.950000e+01	0	0	4.000245e+02	-3.756503e+02	0	0	2.098140e+02	1.330712e+02	0	0	-3.129636e+02	2.877111e+02	2.113844e-01	0	8.728369e+03	2.339594e+03	0	0	5.746797e+02	-3.055911e+02	0	0	2.309729e+01	-1.997330e+02	1.257057e-01	0	5.896042e+03	8.477307e+02	0	0	-6.056555e+01	-2.296592e+02	1.469186e-01	0	5.431538e+03	9.354252e+02	0	0	-4.866970e+02	3.736168e+02	0	0	-1.483885e+02	-1.179019e+03	0	0	-1.016207e+02	-4.128130e+02	0
1.960000e+01	0	0	3.215931e+02	-1.883954e+02	0	0	9.323629e+02	-1.277131e+02	0	0	-1.487479e+02	1.499660e+02	1.894143e-01	0	1.002053e+04	2.341555e+03	0	0	-3.042418e+02	2.507814e+02	0	0	3.843718e+02	1.020855e+03	5.142750e-02	0	7.037709e+03	3.815542e+02	0	0	-2.546832e+02	3.014465e+01	6.665052e-02	0	6.790851e+03	4.849350e+02	0	0	-2.847361e+02	-1.076383e+03	0	0	-7.925062e+02	-6.530383e+02	0	0	-2.021110e+02	-5.647739e+02	0
1.970000e+01	0	0	-2.730146e+02	-5.854542e+02	0	0	-1.828331e+02	-5.674189e+02	0	0	-5.120483e+00	-7.010144e+02	2.407290e-01	0	9.771016e+03	3.097928e+03	0	0	2.227189e+02	-2.766695e+02	0	0	3.789796e+02	-3.345369e+02	1.871049e-01	0	5.293101e+03	1.218319e+03	0	0	1.801207e+02	-7.232867e+02	1.792479e-01	0	5.596244e+03	1.222190e+03	0	0	-1.881675e+02	-1.567754e+02	0	0	1.006310e+02	2.905891e+02	0	0	1.194578e+02	6.219908e+02	0
1.980000e+01	0	0	4.774755e+02	-5.062103e+00	0	0	-1.362645e+02	2.110125e+02	0	0	-2.467871e+02	7.494758e+02	1.707503e-01	0	9.157781e+03	1.885673e+03	0	0	-4.836535e+02	-4.987283e+02	0	0	-1.058243e+02	8.360037e+01	5.683801e-02	0	6.656827e+03	4.011620e+02	0	0	1.727678e+02	2.379878e+02	9.194877e-02	0	5.423204e+03	5.491506e+02	0	0	-4.048342e+02	6.510677e+02	0	0	1.751409e+02	-9.813635e+01	0	0	-1.731893e+02	1.656183e+02	0
1.990000e+01	0	0	-3.798774e+02	-7.197679e+02	0	0	2.951172e+00	-7.375170e+02	0	0	-3.835518e+02	2.764366e+02	1.798029e-01	0	9.227879e+03	2.022928e+03	0	0	-9.076732e+02	2.145069e+02	0	0	7.113647e+01	-9.051251e+02	1.156339e-01	0	5.868591e+03	7.673385e+02	0	0	2.325717e+02	2.524271e+01	1.470688e-01	0	5.024185e+03	8.663075e+02	0	0	-4.165989e+02	2.505775e+02	0	0	1.496506e+02	-5.677442e+02	0	0	-8.152271e+01	-3.740876e+02	0
20	0	0	-1.833088e+02	-1.011405e+02	0	0	-4.784214e+02	2.958163e+02	0	0	1.590952e+02	-1.421909e+02	2.430363e-01	0	9.412192e+03	3.021947e+03	0	0	-5.865947e+02	-2.551009e+02	0	0	1.133252e+01	-5.727722e+02	2.195200e-01	0	5.431336e+03	1.527633e+03	0	0	2.281599e+02	3.914192e+02	1.875236e-01	0	4.713400e+03	1.087876e+03	0	0	2.163635e+01	5.544991e+02	0	0	-8.025134e+01	-4.844109e+02	0	0	-6.534619e+01	3.522614e+01	0
2.010000e+01	0	0	-4.092892e+02	-2.383954e+02	0	0	-2.367546e+02	-8.296738e+02	0	0	-1.296362e+01	-5.191516e+02	2.741452e-01	0	8.430820e+03	3.184202e+03	0	0	3.418366e+02	-5.608131e+01	0	0	-8.180469e+01	-4.144714e+00	1.540658e-01	0	5.260258e+03	9.580247e+02	0	0	-5.664392e+01	-6.384828e+02	2.453886e-01	0	4.382518e+03	1.425131e+03	0	0	-4.876773e+02	-3.008930e+02	0	0	-4.640748e+02	1.366676e+02	0	0	-5.848352e+01	2.229712e+02	0
2.020000e+01	0	0	-1.254657e+02	2.880751e+02	0	0	2.308923e+02	-6.620268e+02	0	0	5.120364e+02	-2.093477e+02	2.984295e-01	0	7.187192e+03	3.057241e+03	0	0	-1.733594e+02	3.434285e+02	0	0	2.931953e+02	5.345808e+02	3.487894e-02	0	6.936238e+03	2.506718e+02	0	0	8.992468e+01	-4.526984e+02	1.677548e-01	0	5.248694e+03	1.057974e+03	0	0	-3.366970e+02	7.951854e+02	0	0	-2.758396e+02	-7.344109e+02	0	0	-7.717190e+02	1.273830e+02	0
2.030000e+01	0	0	-4.132108e+02	-3.075131e+02	0	0	-6.705781e+02	-6.938895e+02	0	0	-2.659048e+02	7.264366e+02	1.991007e-01	0	9.148957e+03	2.274398e+03	0	0	-5.130654e+02	1.184285e+02	0	0	-2.607262e+02	2.953651e+02	1.457479e-01	0	6.669572e+03	1.137927e+03	0	0	2.203168e+02	2.522035e+02	1.225918e-01	0	6.484479e+03	9.060134e+02	0	0	-7.934399e+01	3.417540e+02	0	0	-5.346630e+02	6.072558e+02	0	0	-6.044421e+01	-2.642837e+02	0
2.040000e+01	0	0	-2.857598e+02	1.800659e+00	0	0	7.705983e+02	6.869928e+02	0	0	-3.507086e+02	-4.529752e+02	2.479238e-01	0	9.036212e+03	2.978810e+03	0	0	-2.978692e+02	1.203893e+02	0	0	4.858424e+02	-5.330663e+02	1.680530e-01	0	7.693591e+03	1.554103e+03	0	0	5.708070e+02	1.428674e+03	1.610705e-01	0	5.474675e+03	1.051111e+03	0	0	-5.533636e+02	3.025383e+02	0	0	1.172977e+02	-3.069599e+02	0	0	-3.099542e+02	4.675791e+02	0
2.050000e+01	0	0	5.149512e+01	1.075330e+03	0	0	-1.382253e+02	-1.300717e+01	0	0	-8.306165e+01	3.529071e+02	3.281267e-01	0	8.862683e+03	4.328320e+03	0	0	3.143856e+02	2.022520e+02	0	0	-1.342556e+02	1.914435e+02	6.227024e-02	0	5.923003e+03	3.933189e+02	0	0	3.502188e+02	5.335760e+02	5.728507e-02	0	5.584479e+03	3.393467e+02	0	0	-8.755798e+00	3.618521e+02	0	0	2.506310e+02	-2.437246e+02	0	0	-9.965991e+01	6.708888e+01	0
2.060000e+01	0	0	-2.043872e+02	4.204281e+02	0	0	-6.519507e+02	-4.483013e+02	0	0	-5.610083e+01	-1.946418e+02	2.896736e-01	0	9.222977e+03	3.761163e+03	0	0	2.388954e+02	-4.702970e+02	0	0	-2.151381e+02	-2.188506e+02	6.950203e-02	0	7.392121e+03	5.521424e+02	0	0	-1.154590e+01	4.227917e+02	7.424501e-02	0	6.883988e+03	5.520919e+02	0	0	-7.285217e+00	-4.832460e+02	0	0	-1.650552e+02	-2.878422e+02	0	0	1.616146e+02	1.778732e+02	0
2.070000e+01	0	0	2.063971e+02	5.229086e+01	0	0	-1.529312e+02	2.507183e+02	0	0	-1.953165e+02	3.494758e+02	2.325007e-01	0	8.710231e+03	2.638614e+03	0	0	-2.988497e+02	1.091148e+02	0	0	-2.347131e+01	-7.860074e+02	1.744388e-01	0	6.603396e+03	1.395280e+03	0	0	9.188538e+01	-9.826004e+02	-4.200760e-03	0	5.007518e+03	-2.094739e+01	0	0	-3.764029e+02	3.628324e+02	0	0	-1.013297e+02	-1.003529e+03	0	0	-2.388756e+02	-1.083892e+03	0
2.080000e+01	0	0	2.061279e+01	-2.084935e+02	0	0	-2.112644e+02	3.203262e+02	0	0	-2.016891e+02	-1.956222e+02	2.945040e-01	0	8.156310e+03	3.404790e+03	0	0	-3.150261e+02	-1.452970e+02	0	0	1.667247e+02	-3.752231e+02	5.596600e-02	0	6.725454e+03	3.987110e+02	0	0	-1.586047e+02	9.551447e+02	1.137755e-01	0	5.232028e+03	6.716997e+02	0	0	-1.512836e+01	8.917540e+02	0	0	-1.861337e+02	1.704911e+02	0	0	-3.908364e+02	-5.093817e+02	0
2.090000e+01	0	0	-4.641912e+02	8.042516e+02	0	0	-4.445979e+02	-8.429092e+02	0	0	-1.011989e+02	-5.657203e+02	2.180905e-01	0	1.040386e+04	2.901849e+03	0	0	-1.111046e+02	-1.119636e+02	0	0	-3.327527e+01	1.713455e+02	2.109759e-01	0	5.064180e+03	1.354103e+03	0	0	-2.654675e+02	3.674072e+00	1.263217e-01	0	7.029086e+03	1.016307e+03	0	0	-3.715009e+02	-1.043244e+02	0	0	-1.670160e+02	7.882443e+01	0	0	3.220276e+01	3.930693e+02	0
21	0	0	-1.813480e+02	-7.535915e+02	0	0	-4.249900e+02	-6.801641e+02	0	0	-3.722773e+02	-4.975830e+02	1.873531e-01	0	9.756801e+03	2.249398e+03	0	0	9.428760e+01	5.323241e+01	0	0	-2.445178e+01	1.203174e+01	1.379231e-01	0	6.346533e+03	1.015378e+03	0	0	8.159131e+01	-2.835808e+02	1.767667e-01	0	4.787910e+03	1.028072e+03	0	0	5.595007e+01	-5.303048e+02	0	0	7.808203e+01	9.647150e+01	0	0	-3.486797e+02	6.414771e+01	0
2.110000e+01	0	0	-4.097794e+02	-2.810132e+01	0	0	-3.779312e+02	-5.027131e+02	0	0	3.943894e+02	6.828092e+02	2.052163e-01	0	1.031023e+04	2.662144e+03	0	0	-3.233594e+02	-1.478630e+03	0	0	3.128032e+02	-1.105173e+02	8.509584e-02	0	6.131336e+03	5.702797e+02	0	0	3.090422e+02	-5.012278e+02	5.636862e-02	0	6.296244e+03	3.761115e+02	0	0	-2.342460e+02	1.946952e+02	0	0	-2.240820e+01	3.317656e+02	0	0	-6.207385e+02	4.842457e+02	0
2.120000e+01	0	0	5.858088e+02	-3.820229e+02	0	0	-6.828333e+02	-4.066346e+02	0	0	-1.178655e+02	4.769268e+02	1.999587e-01	0	9.076408e+03	2.268516e+03	0	0	-4.047320e+02	-3.340225e+02	0	0	6.833914e+02	2.546789e+02	-2.147997e-02	0	5.096532e+03	-1.071713e+02	0	0	-6.963499e+02	3.700742e+01	1.577239e-01	0	5.309479e+03	9.942487e+02	0	0	-5.494421e+02	-4.469714e+02	0	0	-5.871141e+02	-8.108815e+02	0	0	6.455579e+01	-3.402641e+02	0
2.130000e+01	0	0	-2.681128e+02	2.189868e+01	0	0	-2.249900e+02	-6.007523e+02	0	0	5.566382e+01	-6.593477e+02	2.127409e-01	0	1.022690e+04	2.763614e+03	0	0	-2.615947e+02	5.615657e+02	0	0	-1.317725e+01	-7.384584e+02	2.751131e-01	0	7.110748e+03	2.698711e+03	0	0	-2.914479e+02	-1.870121e+02	1.478889e-01	0	4.248694e+03	7.373860e+02	0	0	-6.572852e+02	-3.420695e+02	0	0	5.847412e+01	-4.790187e+02	0	0	1.268107e+02	9.087556e+02	0
2.140000e+01	0	0	4.544363e+02	-4.055523e+02	0	0	3.132452e+02	-5.237915e+02	0	0	-3.546302e+02	-6.523007e+01	2.696030e-01	0	7.641114e+03	2.820477e+03	0	0	-3.699280e+02	-3.394146e+02	0	0	5.172149e+02	-4.581139e+01	9.767311e-02	0	7.215650e+03	7.810640e+02	0	0	1.247285e+02	4.164276e+00	2.706499e-01	0	5.927616e+03	2.199641e+03	0	0	-1.636578e+02	3.574403e+02	0	0	-5.836827e+02	1.592166e+02	0	0	-7.942678e+02	1.262677e+03	0
2.150000e+01	0	0	8.482837e+01	-5.996405e+01	0	0	-2.544019e+02	-1.291837e+02	0	0	-2.644342e+02	-3.451320e+02	2.251497e-01	0	7.808761e+03	2.269006e+03	0	0	-2.281067e+00	-1.570617e+02	0	0	-5.334106e+00	1.737640e+00	1.710069e-01	0	6.162709e+03	1.271260e+03	0	0	-2.287028e+02	4.306349e+02	1.636176e-01	0	6.633499e+03	1.297680e+03	0	0	-1.009127e+02	-6.788343e+02	0	0	-5.988788e+02	-1.140783e+03	0	0	-3.163268e+02	-7.500680e+02	0
2.160000e+01	0	0	-2.587991e+02	6.459183e+02	0	0	-4.557825e+01	-4.094836e+01	0	0	1.659580e+02	6.342798e+02	2.409550e-01	0	8.952879e+03	2.842045e+03	0	0	1.433072e+02	7.814331e-01	0	0	-3.283733e+02	-4.678702e+02	2.231565e-01	0	5.287219e+03	1.518809e+03	0	0	-3.527224e+02	-2.625024e+02	6.467239e-02	0	6.538400e+03	4.520918e+02	0	0	4.222461e+01	-5.513832e+02	0	0	2.844546e+02	-2.313635e+01	0	0	-6.388757e+02	3.386575e+02	0
2.170000e+01	0	0	-3.597794e+02	-1.019278e+03	0	0	-3.568528e+02	7.762085e+02	0	0	-3.742380e+02	-6.964182e+01	2.810823e-01	0	8.671996e+03	3.390575e+03	0	0	2.281111e+02	-7.296107e+02	0	0	2.137836e+02	-2.972820e+02	2.253970e-01	0	5.312219e+03	1.545770e+03	0	0	-5.615381e+01	-1.973063e+02	-7.003894e-03	0	5.760459e+03	-4.006503e+01	0	0	-1.239518e+02	1.402834e+02	0	0	-4.895651e+02	-9.015677e+02	0	0	-4.692678e+02	-4.235974e+02	0
2.180000e+01	0	0	-7.252454e+01	-8.771210e+02	0	0	-2.548022e+01	-6.262425e+02	0	0	-2.271793e+02	1.367307e+02	2.343565e-01	0	8.628369e+03	2.641065e+03	0	0	2.624248e+02	-2.948068e+02	0	0	-4.656282e+02	1.865416e+02	1.327337e-01	0	6.477415e+03	9.913581e+02	0	0	-2.806636e+02	5.122308e+01	1.075066e-01	0	4.668792e+03	5.623860e+02	0	0	-2.553244e+02	4.530285e+02	0	0	-7.927087e+01	-4.388226e+02	0	0	-2.171875e+01	4.453986e+01	0
2.190000e+01	0	0	-4.151716e+02	-1.663366e+02	0	0	-2.142058e+02	5.237575e+02	0	0	-1.727675e+02	-7.637595e+02	1.862933e-01	0	8.461212e+03	1.937144e+03	0	0	-4.954183e+02	4.875461e+02	0	0	-1.146478e+02	2.791886e+02	2.198195e-01	0	4.903395e+03	1.381554e+03	0	0	-5.350754e+02	4.183800e+02	1.770756e-01	0	5.206047e+03	1.120229e+03	0	0	3.010481e+02	-3.597166e+02	0	0	-1.366239e+02	-8.201952e+02	0	0	-2.011305e+02	-5.633033e+02	0
22	0	0	7.355396e+01	-4.280719e+01	0	0	-3.137156e+02	-6.032032e+02	0	0	5.698796e+02	1.384280e+03	1.477736e-01	0	9.489643e+03	1.645477e+03	0	0	-3.385555e+02	1.252912e+02	0	0	-4.661184e+02	8.948749e+02	1.392547e-01	0	5.633788e+03	9.114561e+02	0	0	-2.801733e+02	2.134780e+02	1.833166e-01	0	5.409969e+03	1.214347e+03	0	0	-8.914795e+01	-4.606970e+02	0	0	-5.273102e+02	1.351970e+02	0	0	-5.946387e+01	-2.079111e+02	0
2.210000e+01	0	0	-3.372303e+02	1.567026e+02	0	0	-7.646958e+02	-2.414386e+02	0	0	3.997815e+02	1.344574e+03	3.063734e-01	0	7.665133e+03	3.385673e+03	0	0	7.026794e+01	1.973501e+02	0	0	-7.107262e+02	6.546313e+01	2.645145e-02	0	5.256826e+03	1.428287e+02	0	0	1.281599e+02	2.938702e+02	1.670283e-01	0	6.021733e+03	1.207484e+03	0	0	-3.224813e+02	-4.165793e+02	0	0	-4.846630e+02	3.807852e+02	0	0	1.439675e+02	3.322850e+02	0
2.220000e+01	0	0	5.642402e+02	-3.089837e+02	0	0	-1.509705e+02	-2.865366e+02	0	0	-1.688513e+01	-3.132693e+02	1.475546e-01	0	9.222977e+03	1.596457e+03	0	0	-2.346340e+02	-1.364735e+02	0	0	2.999268e+00	-3.963016e+02	1.812575e-01	0	5.239670e+03	1.159986e+03	0	0	-1.713499e+02	2.965445e+01	2.471507e-01	0	5.295263e+03	1.738366e+03	0	0	-2.278734e+02	6.724420e+01	0	0	-3.366239e+02	5.935303e+02	0	0	2.223989e+02	8.278732e+02	0
2.230000e+01	0	0	-6.468140e+01	9.243497e+02	0	0	8.392256e+02	1.691895e+03	0	0	-1.972773e+02	2.024170e+02	2.117350e-01	0	1.024847e+04	2.752830e+03	0	0	2.153660e+02	-7.482382e+02	0	0	-3.327850e+02	5.012475e+02	1.989773e-01	0	6.023493e+03	1.496260e+03	0	0	-1.233107e+02	6.237721e+02	1.928717e-03	0	6.409479e+03	1.238596e+01	0	0	3.593814e+02	5.986168e+02	0	0	3.589644e+02	-5.412736e+02	0	0	-4.393660e+02	-8.438171e+01	0
2.240000e+01	0	0	1.465931e+02	4.375850e+02	0	0	3.951080e+02	-1.688895e+02	0	0	-6.198315e+01	2.676131e+02	2.043113e-01	0	9.720525e+03	2.495967e+03	0	0	-6.586535e+02	1.989908e+01	0	0	1.177051e+02	1.718357e+02	1.197624e-01	0	5.348003e+03	7.276326e+02	0	0	-3.409497e+01	2.370074e+02	2.546467e-01	0	4.805557e+03	1.641798e+03	0	0	-7.003027e+01	5.437148e+02	0	0	-4.067218e+02	-6.589207e+02	0	0	3.420067e+02	1.292089e+03	0
2.250000e+01	0	0	5.002454e+01	-5.913366e+02	0	0	3.554021e+02	-5.987915e+02	0	0	-5.144342e+02	8.945739e+02	2.873847e-01	0	8.518074e+03	3.435183e+03	0	0	2.727189e+02	-5.771597e+02	0	0	-4.131772e+02	4.242867e+02	9.049974e-02	0	5.962709e+03	5.933188e+02	0	0	-7.821265e+01	-5.992671e+02	-6.603880e-03	0	5.957518e+03	-3.908463e+01	0	0	-4.739518e+02	-8.209911e+02	0	0	-9.037806e+02	-3.677442e+02	0	0	-9.426782e+01	4.965007e+02	0
2.260000e+01	0	0	-4.063480e+02	-5.099641e+02	0	0	-4.965586e+02	3.360125e+02	0	0	1.556638e+02	1.720064e+03	2.283562e-01	0	7.185231e+03	2.126359e+03	0	0	4.736994e+02	1.009515e+01	0	0	-6.533733e+02	1.873797e+03	1.620027e-01	0	6.621533e+03	1.280083e+03	0	0	-2.718401e+02	-2.110318e+02	5.902994e-02	0	4.987420e+03	3.128762e+02	0	0	1.824207e+02	-1.832460e+02	0	0	-8.564343e+01	2.739225e+02	0	0	1.792616e+02	5.091241e+01	0
2.270000e+01	0	0	-5.857788e+00	-9.663366e+02	0	0	-3.372449e+02	-2.767327e+02	0	0	-2.659048e+02	8.916327e+02	2.555632e-01	0	9.912192e+03	3.402830e+03	0	0	-2.057123e+02	-3.570617e+02	0	0	3.088816e+02	3.296789e+02	1.336105e-01	0	5.411238e+03	8.344954e+02	0	0	-5.811462e+01	1.561251e+02	-2.705568e-02	0	5.465851e+03	-1.439866e+02	0	0	-2.563048e+02	3.028503e+00	0	0	-8.613367e+01	-3.608815e+02	0	0	5.916357e+01	1.616967e+02	0
2.280000e+01	0	0	1.612991e+02	-1.967288e+02	0	0	-7.989197e+01	3.208163e+02	0	0	-9.482629e+01	2.195738e+02	1.375304e-01	0	9.504350e+03	1.515575e+03	0	0	-3.424771e+02	3.950693e+01	0	0	2.677051e+02	-1.448310e+02	1.791188e-01	0	5.143101e+03	1.122240e+03	0	0	-1.644871e+02	-2.674044e+02	6.737413e-02	0	4.670263e+03	3.373860e+02	0	0	-1.631675e+02	5.417540e+02	0	0	-6.866239e+02	-3.844109e+02	0	0	1.366146e+02	-2.995778e+02	0
2.290000e+01	0	0	-5.073285e+02	4.527810e+02	0	0	-1.396959e+02	1.297321e+01	0	0	3.095854e+02	-2.691516e+02	2.354969e-01	0	7.451898e+03	2.295477e+03	0	0	-8.659479e+01	1.070880e+03	0	0	-3.082434e+01	4.242392e+01	7.374281e-02	0	4.903395e+03	3.903777e+02	0	0	-9.585962e+01	-2.625024e+02	2.768802e-01	0	5.029087e+03	1.925621e+03	0	0	-1.190499e+02	-4.746170e+01	0	0	1.138663e+02	-9.290187e+02	0	0	-1.937776e+02	2.121869e+02	0
23	0	0	-1.989951e+02	-5.506210e+01	0	0	-4.779312e+02	-4.639876e+02	0	0	-1.958068e+02	-3.309163e+02	2.329731e-01	0	9.962193e+03	3.025869e+03	0	0	-5.400261e+02	-5.006891e+02	0	0	4.711365e+02	3.237965e+02	1.492972e-01	0	6.570552e+03	1.153123e+03	0	0	1.467874e+02	3.406622e+01	1.413088e-01	0	5.892812e+03	9.697389e+02	0	0	-3.857166e+02	5.302850e+01	0	0	2.844546e+02	-3.829403e+02	0	0	-1.300521e+02	4.453986e+01	0
2.310000e+01	0	0	-5.029166e+02	-7.025818e+01	0	0	1.019708e+02	-8.992817e+02	0	0	-4.007086e+02	7.033973e+02	2.935959e-01	0	6.641114e+03	2.760183e+03	0	0	-3.307123e+02	4.100952e+02	0	0	-2.612164e+02	-2.032120e+01	8.956525e-02	0	5.139180e+03	5.055738e+02	0	0	-3.394871e+02	4.080858e+02	7.079122e-02	0	5.863400e+03	4.466997e+02	0	0	3.407540e+02	-8.268735e+02	0	0	-3.515332e+01	-7.270579e+02	0	0	-4.202483e+02	-2.794797e+02	0
2.320000e+01	0	0	-5.043872e+02	-1.071729e+03	0	0	-3.112644e+02	3.154242e+02	0	0	-2.585518e+02	3.730052e+02	2.686197e-01	0	7.930330e+03	2.912634e+03	0	0	-5.096340e+02	-3.938264e+02	0	0	-6.758899e+01	2.135023e+02	1.868900e-01	0	4.654375e+03	1.069789e+03	0	0	3.399247e+02	-6.674044e+02	1.259609e-01	0	4.154087e+03	5.986605e+02	0	0	-4.317950e+02	-1.352068e+02	0	0	-5.525134e+01	-1.226078e+03	0	0	-5.530913e+02	-6.657543e+02	0
2.330000e+01	0	0	-4.117402e+02	-1.094739e+02	0	0	-4.548921e+02	-1.250262e+03	0	0	-1.992380e+02	-3.867987e+02	2.126758e-01	0	8.751898e+03	2.364104e+03	0	0	-1.134634e+03	-7.516695e+02	0	0	-7.294922e+00	3.625220e+02	1.282454e-01	0	5.705846e+03	8.393973e+02	0	0	-2.282126e+02	2.012231e+02	9.398255e-02	0	5.534969e+03	5.741506e+02	0	0	3.402638e+02	4.518536e+01	0	0	-1.287808e+02	-1.628422e+02	0	0	-3.266208e+02	9.552025e+01	0
2.340000e+01	0	0	1.227942e+01	3.145457e+02	0	0	-9.494998e+02	-5.517327e+02	0	0	2.036975e+01	-8.140652e+01	2.679719e-01	0	8.742584e+03	3.200379e+03	0	0	-5.571240e+01	-7.438264e+02	0	0	3.681953e+02	-3.737526e+02	1.444472e-01	0	5.964670e+03	1.007044e+03	0	0	2.634541e+02	1.958309e+02	1.404269e-01	0	6.557028e+03	1.071209e+03	0	0	-4.229715e+02	5.608716e+02	0	0	-5.243690e+02	-7.402932e+02	0	0	-3.481895e+02	4.631673e+02	0
2.350000e+01	0	0	-1.788971e+02	-6.570229e+02	0	0	-3.401860e+02	-9.282032e+02	0	0	2.787031e+02	-1.877791e+02	2.393432e-01	0	9.618074e+03	3.026359e+03	0	0	-6.630654e+02	2.870559e+02	0	0	3.000580e+02	1.144827e+02	2.291513e-01	0	4.348983e+03	1.292829e+03	0	0	1.075717e+02	2.693604e+02	6.753469e-02	0	5.490851e+03	3.976801e+02	0	0	-8.014029e+02	1.177344e+02	0	0	-8.682739e+00	6.019699e+01	0	0	-3.593445e+01	-3.144053e+01	0
2.360000e+01	0	0	-1.117402e+02	4.978790e+02	0	0	-6.259705e+02	4.183654e+02	0	0	-1.100225e+02	-2.534653e+02	1.743034e-01	0	1.046758e+04	2.209692e+03	0	0	-1.875751e+02	1.635265e+02	0	0	-1.709875e+01	-1.119879e+02	1.497362e-01	0	5.568101e+03	9.805737e+02	0	0	-1.659578e+02	4.933800e+02	1.266044e-01	0	5.154577e+03	7.471899e+02	0	0	-1.415989e+02	-7.528538e+02	0	0	-1.635846e+02	-4.368618e+02	0	0	4.973989e+02	-1.579111e+02	0
2.370000e+01	0	0	-5.830884e+01	2.826830e+02	0	0	-3.558723e+02	-5.306542e+02	0	0	-1.894342e+02	-5.346536e+01	1.950889e-01	0	8.882291e+03	2.152830e+03	0	0	-2.522809e+02	3.772520e+02	0	0	8.045020e+01	-2.649290e+02	1.695763e-01	0	5.361238e+03	1.094789e+03	0	0	-1.399773e+02	-1.005142e+01	1.346997e-01	0	5.769773e+03	8.981703e+02	0	0	-3.504224e+02	-3.905989e+02	0	0	-4.103564e+01	-2.432344e+02	0	0	2.851440e+02	7.284958e+00	0
2.380000e+01	0	0	-3.710540e+02	5.184673e+02	0	0	-3.455781e+02	-5.012425e+02	0	0	-2.644342e+02	5.682877e+01	2.563145e-01	0	7.843565e+03	2.703320e+03	0	0	7.026794e+01	-1.134342e+02	0	0	5.643066e+01	-3.433604e+02	1.340123e-01	0	4.667121e+03	7.222404e+02	0	0	7.815991e+01	-1.203456e+02	1.507028e-01	0	5.376636e+03	9.540526e+02	0	0	-2.680695e+02	2.206756e+02	0	0	-8.466309e+01	-9.981364e+02	0	0	-4.181677e+01	-4.569307e+02	0
2.390000e+01	0	0	5.002454e+01	5.645457e+02	0	0	2.550024e+01	5.173849e+02	0	0	-4.217871e+02	-6.235634e+02	1.817975e-01	0	1.020533e+04	2.267536e+03	0	0	-3.003203e+02	6.846050e+02	0	0	-5.092556e+02	3.934043e+02	2.497963e-01	0	6.233788e+03	2.075672e+03	0	0	-6.203613e+01	3.399486e+02	8.244128e-02	0	6.319283e+03	5.677781e+02	0	0	-5.434399e+01	-4.690303e+02	0	0	-4.228983e+02	-8.118619e+02	0	0	2.444578e+02	9.944182e+01	0
24	0	0	-1.401716e+02	6.297418e+02	0	0	-5.097939e+02	-1.244380e+03	0	0	4.453698e+02	-5.956222e+02	2.541304e-01	0	8.640623e+03	2.944006e+03	0	0	-5.542418e+02	-3.492186e+02	0	0	-9.896155e+01	2.875220e+02	1.175826e-01	0	5.644572e+03	7.521424e+02	0	0	4.188538e+01	-2.463259e+02	8.018392e-02	0	6.518792e+03	5.682683e+02	0	0	5.447949e+01	-3.950107e+02	0	0	-2.748591e+02	1.317656e+02	0	0	-6.093445e+01	-6.281308e+01	0
2.410000e+01	0	0	-1.999755e+02	7.277811e+02	0	0	-7.661665e+02	2.869928e+02	0	0	-5.781595e+02	5.764365e+02	2.166332e-01	0	8.598467e+03	2.377830e+03	0	0	-1.292418e+02	-2.938264e+02	0	0	-4.321289e-01	3.179142e+02	9.354583e-02	0	6.599474e+03	6.810640e+02	0	0	1.232579e+02	-8.946320e+01	1.056375e-01	0	5.724185e+03	6.761115e+02	0	0	-5.773832e+02	7.809697e+02	0	0	3.481801e+02	-1.644705e+03	0	0	-2.269910e+01	6.904967e+01	0
2.420000e+01	0	0	-1.171323e+02	-6.658464e+02	0	0	-1.436174e+02	-5.414385e+02	0	0	-2.727675e+02	-7.269948e+02	2.867625e-01	0	7.247977e+03	2.914104e+03	0	0	-1.959085e+02	-5.019896e+01	0	0	-9.062817e+01	-7.576080e+00	1.434007e-01	0	6.765160e+03	1.132535e+03	0	0	-4.595852e+02	-1.590710e+02	1.866621e-01	0	5.160949e+03	1.184445e+03	0	0	-4.538538e+02	6.427344e+02	0	0	2.148467e+02	-5.535285e+02	0	0	-6.942678e+02	-7.221268e+02	0
2.430000e+01	0	0	-3.181128e+02	4.081732e+02	0	0	-4.019507e+02	6.934576e+01	0	0	-1.477675e+02	6.607504e+02	1.685591e-01	0	8.111702e+03	1.644496e+03	0	0	-3.414380e+01	-4.431660e+01	0	0	2.765286e+02	-1.585565e+02	1.573525e-01	0	4.804866e+03	8.972404e+02	0	0	-4.061538e+02	-1.152200e+01	-9.339321e-03	0	5.866341e+03	-5.428070e+01	0	0	6.593815e+02	-5.391283e+02	0	0	2.511212e+02	-1.057450e+03	0	0	2.189675e+02	1.023830e+02	0
2.440000e+01	0	0	3.862991e+02	-5.633954e+02	0	0	6.912769e+01	-1.105164e+03	0	0	-3.330616e+02	1.046044e+03	2.117517e-01	0	7.287683e+03	1.957732e+03	0	0	-6.851241e+02	9.489908e+01	0	0	1.020188e+02	-3.222820e+02	8.041104e-02	0	5.512709e+03	4.820444e+02	0	0	-1.154590e+01	-6.051494e+02	9.999327e-02	0	6.098694e+03	6.775820e+02	0	0	1.128129e+02	-1.332460e+02	0	0	-1.586827e+02	1.057852e+02	0	0	-5.599541e+02	-4.995778e+02	0
2.450000e+01	0	0	4.120093e+01	-6.996699e+02	0	0	-2.137156e+02	-6.816346e+02	0	0	1.056638e+02	8.715347e+02	2.118461e-01	0	1.212739e+04	3.259692e+03	0	0	-1.924771e+02	3.895069e+02	0	0	6.446659e+02	7.600709e+02	1.978180e-01	0	5.025944e+03	1.239397e+03	0	0	-5.992910e+02	1.053680e+01	1.664756e-01	0	6.058008e+03	1.209935e+03	0	0	-1.768931e+02	-1.069030e+03	0	0	-3.792709e+02	-5.505873e+02	0	0	-7.619150e+02	-7.098719e+02	0
2.460000e+01	0	0	-6.230146e+02	-7.221895e+01	0	0	-6.132253e+02	-1.643857e+01	0	0	2.478149e+01	-3.924966e+01	2.745539e-01	0	9.071506e+03	3.433222e+03	0	0	-5.738497e+02	-6.604930e+02	0	0	4.255483e+02	4.914436e+02	1.506779e-01	0	5.051925e+03	8.962600e+02	0	0	-5.090950e+02	-5.350514e+02	9.282121e-03	0	5.559969e+03	5.209183e+01	0	0	5.084010e+02	-1.347166e+02	0	0	3.984668e+01	-7.907834e+02	0	0	7.877148e+01	-3.539896e+02	0
2.470000e+01	0	0	-3.161520e+02	-9.094739e+02	0	0	-5.431272e+02	-7.880072e+02	0	0	-3.110083e+01	1.161425e+02	1.515425e-01	0	1.025288e+04	1.831261e+03	0	0	2.898758e+02	-5.801009e+02	0	0	7.064636e+01	-1.049243e+03	2.224493e-01	0	5.360258e+03	1.533515e+03	0	0	-4.340950e+02	7.007329e+02	1.919319e-01	0	6.286930e+03	1.493268e+03	0	0	-5.842460e+02	-5.940303e+02	0	0	-8.836827e+02	-3.146968e+01	0	0	-5.834836e+02	-1.981072e+02	0
2.480000e+01	0	0	-2.744854e+02	-6.560425e+02	0	0	-5.529312e+02	-4.076150e+02	0	0	-5.639438e+02	1.730052e+02	2.599190e-01	0	8.663173e+03	3.042536e+03	0	0	4.869934e+01	-3.560813e+02	0	0	-1.412476e+00	-1.526741e+02	2.165781e-01	0	4.598493e+03	1.271260e+03	0	0	1.977678e+02	6.889682e+02	1.582583e-01	0	5.749675e+03	1.081013e+03	0	0	-9.582656e+02	-3.131479e+02	0	0	-4.841730e+02	5.121578e+02	0	0	3.121047e+02	7.803242e+02	0
2.490000e+01	0	0	2.108088e+02	-2.496700e+02	0	0	-1.612645e+02	-9.610464e+02	0	0	-1.884595e+01	3.722092e+01	2.485164e-01	0	8.352389e+03	2.762144e+03	0	0	-1.527712e+02	-1.163754e+02	0	0	-5.729492e+01	5.919337e+02	1.854624e-02	0	5.690650e+03	1.075345e+02	0	0	2.918854e+02	-2.384828e+02	3.170310e-02	0	6.382028e+03	2.089546e+02	0	0	-1.911087e+02	-5.582460e+02	0	0	-5.057416e+02	-1.902932e+02	0	0	-2.310325e+02	-3.941856e+02	0
25	0	0	5.220833e+02	4.022908e+02	0	0	-1.088136e+02	3.502281e+02	0	0	-1.771793e+02	1.060750e+03	2.229947e-01	0	7.815624e+03	2.243026e+03	0	0	-3.405163e+02	-2.183362e+02	0	0	5.441757e+02	-1.835565e+02	8.822807e-02	0	5.989670e+03	5.795934e+02	0	0	-1.742910e+02	1.556349e+02	9.843650e-02	0	5.509969e+03	6.016016e+02	0	0	-4.705204e+02	-2.347166e+02	0	0	-9.366239e+02	1.994127e+02	0	0	-7.202483e+02	4.832654e+02	0
2.510000e+01	0	0	-1.125000e+01	6.464084e+02	0	0	-5.127351e+02	-6.644778e+02	0	0	-1.570812e+02	5.241699e+01	3.099769e-01	0	7.146016e+03	3.210183e+03	0	0	-1.821829e+02	-4.707872e+02	0	0	-1.063145e+02	-1.315957e+02	1.876829e-02	0	6.800944e+03	1.300836e+02	0	0	2.036501e+02	4.436035e+01	2.223948e-01	0	5.939381e+03	1.698660e+03	0	0	1.226168e+02	-4.719714e+02	0	0	-2.724082e+02	-3.564697e+02	0	0	-3.633855e+02	-4.255582e+02	0
2.520000e+01	0	0	8.362990e+02	1.518007e+02	0	0	5.436375e+02	-8.585955e+02	0	0	4.537031e+02	-1.426810e+02	1.696722e-01	0	8.824938e+03	1.803320e+03	0	0	-5.812026e+02	1.978403e+02	0	0	-3.950399e+02	-9.041924e+01	1.640916e-01	0	5.969082e+03	1.171750e+03	0	0	1.884541e+02	4.926230e+01	5.570395e-02	0	4.888400e+03	2.883663e+02	0	0	-3.043441e+02	-4.455009e+02	0	0	-4.037806e+02	7.000090e+01	0	0	-4.290718e+02	-6.330328e+01	0
2.530000e+01	0	0	4.421814e+02	-1.001631e+03	0	0	-6.322534e+01	-9.571248e+02	0	0	6.252661e+01	-1.451320e+02	1.395117e-01	0	8.740133e+03	1.417045e+03	0	0	7.909149e+01	-5.100906e+00	0	0	-3.533733e+02	-3.159094e+02	1.695463e-01	0	5.912219e+03	1.207044e+03	0	0	4.320815e+02	-4.801494e+02	2.861261e-02	0	6.195263e+03	1.824840e+02	0	0	-3.620679e+01	-1.307950e+02	0	0	-3.836827e+02	3.911855e+01	0	0	-5.423071e+02	1.753363e+03	0
2.540000e+01	0	0	2.132598e+02	1.291507e+03	0	0	-6.959790e+01	-5.340856e+02	0	0	-2.992380e+02	3.475150e+02	1.559889e-01	0	9.086212e+03	1.679300e+03	0	0	1.663464e+02	3.068340e+01	0	0	1.304502e+02	1.253208e+03	2.267973e-01	0	5.520552e+03	1.619299e+03	0	0	-2.919299e+01	-4.436514e+01	1.512866e-01	0	5.085459e+03	9.065035e+02	0	0	-2.141479e+02	2.858716e+02	0	0	-7.731018e+01	1.322558e+02	0	0	-7.604443e+02	-2.912444e+02	0
2.550000e+01	0	0	1.176715e+02	1.831732e+02	0	0	-1.823429e+02	4.340516e+02	0	0	-1.766891e+02	-6.544457e+02	2.337493e-01	0	9.531801e+03	2.907732e+03	0	0	-2.513006e+02	-1.854931e+02	0	0	-5.411184e+02	6.958553e+02	1.968306e-01	0	5.377415e+03	1.317829e+03	0	0	-6.350754e+02	-4.801494e+02	1.810794e-01	0	6.039381e+03	1.335425e+03	0	0	-3.813047e+02	-6.167737e+01	0	0	4.670947e+01	2.994127e+02	0	0	-6.276013e+02	5.705203e+02	0
2.560000e+01	0	0	-3.043872e+02	-4.589837e+02	0	0	-5.294019e+02	-1.153659e+01	0	0	-6.007086e+02	3.725150e+02	2.670374e-01	0	7.947486e+03	2.895477e+03	0	0	4.972288e+02	1.728403e+02	0	0	2.451561e+02	-5.173800e+02	2.554106e-01	0	7.288689e+03	2.500182e+03	0	0	-2.894871e+02	1.223015e+02	2.488939e-01	0	5.037420e+03	1.669249e+03	0	0	1.084011e+02	-3.920695e+02	0	0	-2.240820e+01	-6.157834e+02	0	0	-2.829933e+02	9.453986e+01	0
2.570000e+01	0	0	-3.038971e+02	-6.290817e+02	0	0	5.540210e+01	-7.909484e+02	0	0	-1.286499e+02	-5.885751e+01	1.925742e-01	0	8.845525e+03	2.109692e+03	0	0	-6.865947e+02	1.194089e+02	0	0	3.951561e+02	1.708553e+02	1.292989e-01	0	5.593101e+03	8.305738e+02	0	0	-3.164479e+02	-1.051228e+03	3.883420e-02	0	5.317322e+03	2.148369e+02	0	0	4.588912e+02	-1.489323e+02	0	0	-3.042709e+02	-8.343047e+01	0	0	-5.192678e+02	2.719908e+02	0
2.580000e+01	0	0	3.455933e+00	-4.114346e+02	0	0	7.191277e+02	-7.958503e+02	0	0	3.081149e+02	1.323189e+02	1.882838e-01	0	7.755330e+03	1.798908e+03	0	0	-5.733594e+02	-2.021597e+02	0	0	-5.180792e+02	-3.360075e+02	2.547652e-01	0	4.449964e+03	1.521260e+03	0	0	-3.252715e+02	2.115172e+02	-3.774288e-02	0	3.581538e+03	-1.302611e+02	0	0	-6.558146e+02	1.775383e+02	0	0	1.121216e+00	-6.069599e+02	0	0	3.282813e+02	-7.476170e+02	0
2.590000e+01	0	0	8.237744e+01	-7.428072e+02	0	0	-5.808723e+02	1.100320e+02	0	0	8.066382e+01	-6.725830e+02	2.046225e-01	0	1.026023e+04	2.639594e+03	0	0	5.227190e+02	-4.869636e+02	0	0	4.108424e+02	-5.766937e+02	-1.778078e-02	0	4.787709e+03	-8.364197e+01	0	0	7.389443e+02	-3.095612e+02	1.551472e-01	0	6.495263e+03	1.192778e+03	0	0	-2.621872e+02	1.044991e+02	0	0	1.736703e+02	-1.687246e+02	0	0	3.013204e+02	1.866967e+02	0
26	0	0	-8.625000e+01	4.978790e+02	0	0	-6.941077e+02	7.085614e+02	0	0	-4.208068e+02	2.347699e+02	2.353036e-01	0	1.058866e+04	3.258222e+03	0	0	7.762091e+01	-5.379440e+02	0	0	1.167247e+02	-2.061055e+02	1.600305e-01	0	5.440160e+03	1.036456e+03	0	0	8.708070e+02	3.561251e+02	8.264649e-02	0	6.623204e+03	5.966997e+02	0	0	-3.386578e+02	5.260677e+02	0	0	-9.446704e+01	-1.151568e+03	0	0	1.091636e+02	-4.044797e+02	0
2.610000e+01	0	0	8.678918e+01	1.792516e+02	0	0	-1.343037e+02	-1.860464e+02	0	0	-2.536499e+02	-5.608183e+02	1.941910e-01	0	1.007445e+04	2.427830e+03	0	0	-5.826732e+02	4.782324e+02	0	0	1.868555e+01	-1.247330e+02	2.658484e-01	0	6.234278e+03	2.257535e+03	0	0	-1.948793e+02	2.624976e+02	5.603044e-02	0	6.832028e+03	4.055232e+02	0	0	-5.004224e+02	-3.121675e+02	0	0	-7.567218e+02	-5.246069e+02	0	0	-4.246602e+02	3.788536e+02	0
2.620000e+01	0	0	-3.200735e+02	1.125850e+02	0	0	-4.715586e+02	-5.708503e+02	0	0	-2.105126e+02	-3.140652e+01	2.151199e-01	0	7.375428e+03	2.021457e+03	0	0	-3.174771e+02	-5.457872e+02	0	0	8.613326e+02	-1.595369e+02	1.676834e-01	0	5.947513e+03	1.198221e+03	0	0	-4.360557e+02	2.860270e+02	2.142350e-02	0	9.723694e+03	2.128762e+02	0	0	-3.264029e+02	-1.729518e+02	0	0	-6.322120e+02	-6.469681e+00	0	0	-5.741699e+02	-5.422249e+02	0
2.630000e+01	0	0	-2.563480e+02	1.846438e+02	0	0	6.284414e+02	-7.752621e+02	0	0	-3.742380e+02	-4.716026e+02	2.034772e-01	0	8.853369e+03	2.261653e+03	0	0	-6.748300e+02	-6.781401e+02	0	0	-4.945498e+02	2.953651e+02	1.524992e-01	0	5.356826e+03	9.639071e+02	0	0	6.591309e+00	-2.394631e+02	6.956316e-02	0	7.856538e+03	5.873860e+02	0	0	6.930481e+00	-4.332460e+02	0	0	-3.292709e+02	-1.042744e+03	0	0	-2.893660e+02	-6.235974e+02	0
2.640000e+01	0	0	-1.509559e+02	-1.849641e+02	0	0	1.622649e+02	3.948359e+02	0	0	9.536975e+01	3.499660e+02	2.039659e-01	0	9.607291e+03	2.461653e+03	0	0	-7.483008e+01	2.399971e+02	0	0	-8.768701e+01	2.889926e+02	1.712160e-01	0	5.178395e+03	1.069789e+03	0	0	4.913953e+02	-3.505142e+01	1.005065e-01	0	6.796733e+03	7.594448e+02	0	0	-3.033636e+02	-1.366774e+02	0	0	-1.513297e+02	-1.160391e+03	0	0	3.562224e+02	-5.079111e+02	0
2.650000e+01	0	0	-6.909314e+01	-6.942778e+02	0	0	-3.249900e+02	2.914046e+02	0	0	-4.379636e+02	-7.632693e+02	1.795338e-01	0	8.319545e+03	1.820477e+03	0	0	-1.272810e+02	2.880363e+02	0	0	9.662671e+01	-8.100271e+02	1.829643e-01	0	4.558297e+03	1.020770e+03	0	0	1.003650e+03	1.242623e+02	-7.357783e-02	0	7.322224e+03	-5.018298e+02	0	0	-5.293441e+02	5.106772e+01	0	0	1.859252e+02	-7.496069e+02	0	0	2.817126e+02	-9.088915e+02	0
2.660000e+01	0	0	1.260049e+02	-6.021209e+02	0	0	-4.165662e+01	-7.232089e+01	0	0	-5.982577e+02	-6.005242e+02	2.036128e-01	0	9.016604e+03	2.305281e+03	0	0	-4.709085e+02	1.968599e+02	0	0	-3.896478e+02	-2.124781e+02	1.574895e-01	0	5.355846e+03	1.001162e+03	0	0	4.673756e+02	-2.536788e+02	-7.095299e-02	0	7.359969e+03	-4.876141e+02	0	0	1.794795e+02	-7.785385e+01	0	0	-2.160356e+02	-1.684901e+03	0	0	4.837927e+01	-4.608523e+02	0
2.670000e+01	0	0	-5.732849e+01	1.866046e+02	0	0	1.422571e+01	-2.669288e+02	0	0	4.674286e+02	6.641818e+02	2.451177e-01	0	9.901408e+03	3.215085e+03	0	0	-1.802222e+02	1.919579e+02	0	0	-3.626870e+02	1.649729e+02	2.296589e-01	0	4.946532e+03	1.474691e+03	0	0	1.923756e+02	-8.801495e+02	3.246990e-02	0	7.993792e+03	2.682683e+02	0	0	-5.532440e+01	-7.165794e+02	0	0	4.834741e+02	-3.760775e+02	0	0	-5.187776e+02	3.499320e+02	0
2.680000e+01	0	0	-1.607598e+02	1.627781e+03	0	0	-3.528418e+01	-8.424189e+02	0	0	-4.257086e+02	6.141818e+02	2.575884e-01	0	8.290133e+03	2.876359e+03	0	0	1.046405e+01	-2.717676e+02	0	0	-1.224910e+02	-9.041924e+01	9.105860e-02	0	5.628886e+03	5.639071e+02	0	0	-6.448706e+01	-1.424044e+02	1.158753e-01	0	7.851636e+03	1.029053e+03	0	0	-5.324402e+00	4.054795e+02	0	0	-2.704474e+02	4.745189e+01	0	0	-3.152271e+01	3.759124e+02	0
2.690000e+01	0	0	6.669116e+01	-8.075131e+02	0	0	-2.044017e+02	-9.772228e+02	0	0	-4.090479e+01	-7.111243e+01	2.215255e-01	0	9.393074e+03	2.672928e+03	0	0	-5.160065e+02	1.512716e+02	0	0	8.584241e+01	5.149729e+02	1.610560e-01	0	5.889180e+03	1.130574e+03	0	0	-6.889893e+01	-3.389730e+02	3.316309e-02	0	7.106538e+03	2.437585e+02	0	0	1.912442e+02	-7.442249e+01	0	0	-3.704474e+02	-3.937246e+02	0	0	-4.810327e+02	-1.549699e+02	0
27	0	0	-7.693628e+01	-9.026111e+02	0	0	-3.509705e+02	-7.880072e+02	0	0	-5.364930e+02	-1.642497e+02	2.568273e-01	0	1.018425e+04	3.519496e+03	0	0	-2.287515e+02	-7.727480e+02	0	0	-4.685693e+02	5.483063e+02	1.164240e-01	0	4.964180e+03	6.541031e+02	0	0	4.149247e+02	6.188701e+02	3.247608e-02	0	7.977616e+03	2.677781e+02	0	0	-4.935598e+02	1.187148e+02	0	0	-4.032906e+02	3.052950e+02	0	0	-3.648562e+02	8.455203e+02	0
2.710000e+01	0	0	-6.117402e+02	-4.962386e+02	0	0	1.029512e+02	-3.821248e+02	0	0	-4.776746e+01	-5.642496e+02	2.429696e-01	0	8.399938e+03	2.695967e+03	0	0	-3.125751e+02	-4.511793e+02	0	0	-1.778831e+02	1.889925e+02	6.654266e-02	0	4.609768e+03	3.286130e+02	0	0	-3.262518e+02	5.169094e+02	5.634665e-02	0	6.471244e+03	3.864055e+02	0	0	3.059501e+02	-2.246170e+01	0	0	3.572266e+00	3.146088e+02	0	0	3.367334e+01	2.411085e+02	0
2.720000e+01	0	0	-2.950735e+02	9.189575e+02	0	0	-4.749900e+02	1.271889e+02	0	0	-2.159048e+02	-4.559163e+02	2.711476e-01	0	9.631801e+03	3.583222e+03	0	0	5.115033e+01	-7.193166e+02	0	0	-7.974910e+02	-7.193408e+02	2.276147e-01	0	4.764670e+03	1.404103e+03	0	0	3.727678e+02	1.022792e+03	4.411268e-02	0	1.058252e+04	4.883663e+02	0	0	-7.979715e+02	-1.273636e+02	0	0	4.589644e+02	-1.313332e+03	0	0	-6.231895e+02	-3.819307e+02	0
2.730000e+01	0	0	-5.171323e+02	-5.310132e+01	0	0	-1.661665e+02	3.546399e+02	0	0	-1.570812e+02	1.014366e+02	1.578866e-01	0	8.666604e+03	1.624889e+03	0	0	-2.272809e+02	-7.104930e+02	0	0	-1.807922e+01	4.527180e+02	1.087245e-01	0	5.775944e+03	7.045934e+02	0	0	5.487482e+02	-2.781887e+02	5.687485e-02	0	9.504576e+03	5.731703e+02	0	0	-7.248126e+01	5.373423e+02	0	0	-4.621141e+02	-3.393128e+02	0	0	-1.289526e+01	-1.623229e+02	0
2.740000e+01	0	0	-4.112500e+02	-3.290817e+02	0	0	1.622649e+02	4.619928e+02	0	0	-5.855176e+01	-6.564065e+02	1.667874e-01	0	1.071072e+04	2.144006e+03	0	0	-1.228693e+02	-7.207872e+02	0	0	-1.651381e+02	-6.114977e+02	1.314515e-01	0	5.837709e+03	8.835150e+02	0	0	-2.291930e+02	-9.779651e+01	8.467016e-02	0	8.575655e+03	7.932683e+02	0	0	-8.224813e+02	4.696952e+02	0	0	-5.013297e+02	-8.549991e+02	0	0	7.779102e+01	-5.422249e+02	0
2.750000e+01	0	0	-7.171324e+02	3.300781e-01	0	0	-5.053821e+02	-4.777131e+02	0	0	-3.134537e+02	3.378955e+01	2.073044e-01	0	1.036513e+04	2.710673e+03	0	0	-5.620264e+01	4.931084e+01	0	0	-5.754321e+02	-4.815957e+02	1.297426e-01	0	6.708788e+03	1.000182e+03	0	0	2.776698e+02	-6.348279e+01	9.686045e-02	0	8.854576e+03	9.496408e+02	0	0	-4.357166e+02	8.613619e+02	0	0	-6.567218e+02	-1.667638e+02	0	0	-5.942678e+02	9.306927e+01	0
2.760000e+01	0	0	5.608088e+02	6.571927e+02	0	0	-8.588135e+02	-4.968307e+02	0	0	1.394874e+02	3.499660e+02	2.935567e-01	0	8.573467e+03	3.562633e+03	0	0	-6.692810e+00	-1.443166e+02	0	0	-2.612164e+02	-5.124780e+02	1.340445e-01	0	5.330846e+03	8.251816e+02	0	0	-1.468401e+02	9.681134e+01	5.795930e-02	0	8.551146e+03	5.261115e+02	0	0	-7.156186e+02	3.437148e+02	0	0	-2.474082e+02	-4.932344e+02	0	0	-2.638756e+02	-2.711464e+02	0
2.770000e+01	0	0	-1.141912e+02	3.758496e+01	0	0	-4.186174e+02	-6.027131e+02	0	0	-1.198263e+02	6.514366e+02	2.688738e-01	0	8.086702e+03	2.973908e+03	0	0	-3.478692e+02	-3.630325e+00	0	0	1.211365e+02	3.394828e+02	1.132130e-01	0	5.814670e+03	7.423385e+02	0	0	-3.394871e+02	-4.387494e+01	3.206456e-02	0	8.172224e+03	2.707193e+02	0	0	-1.205205e+02	6.667540e+02	0	0	-3.670160e+02	-5.486265e+02	0	0	-6.093445e+01	-6.284993e+02	0
2.780000e+01	0	0	-2.377206e+02	-7.614346e+02	0	0	-2.171470e+02	-2.282033e+02	0	0	2.179188e+02	5.220248e+02	1.888877e-01	0	8.907781e+03	2.074398e+03	0	0	-6.591437e+02	-1.119636e+02	0	0	3.378032e+02	2.154632e+02	2.174704e-01	0	5.491631e+03	1.526162e+03	0	0	-5.272241e+01	4.247525e+02	-1.610525e-02	0	9.517321e+03	-1.508494e+02	0	0	-1.267737e+01	-2.974617e+02	0	0	-3.474082e+02	-4.015677e+02	0	0	-1.383854e+02	5.264026e+02	0
2.790000e+01	0	0	-1.391912e+02	1.787614e+02	0	0	-1.867548e+02	-7.507523e+02	0	0	3.458545e+01	5.082993e+02	2.486860e-01	0	7.325918e+03	2.424889e+03	0	0	-3.468889e+02	1.069409e+03	0	0	6.868555e+01	2.134549e+01	1.441772e-01	0	5.643101e+03	9.506718e+02	0	0	2.634541e+02	2.007329e+02	6.157015e-02	0	7.585459e+03	4.976801e+02	0	0	1.481069e+02	-3.572656e+02	0	0	-2.093762e+01	-5.422540e+02	0	0	1.076930e+02	-8.242092e+01	0
28	0	0	-1.125000e+01	-5.016013e+01	0	0	-6.244998e+02	-4.546739e+02	0	0	-1.781597e+02	1.244084e+03	1.615458e-01	0	9.845525e+03	1.896947e+03	0	0	-3.321829e+02	3.645069e+02	0	0	-4.847458e+02	4.576200e+02	1.579591e-01	0	4.772513e+03	8.952797e+02	0	0	9.384619e+01	2.227917e+02	-1.307526e-03	0	9.284479e+03	-1.212384e+01	0	0	-4.072852e+02	-3.258930e+02	0	0	3.053296e+01	-4.519518e+01	0	0	-6.256404e+02	7.284958e+00	0
2.810000e+01	0	0	-7.357599e+02	-2.172876e+01	0	0	-1.460571e+00	-2.105562e+02	0	0	3.262463e+01	2.906523e+02	1.639641e-01	0	8.542584e+03	1.675379e+03	0	0	-4.968889e+02	-2.850029e+02	0	0	-3.072949e+02	3.885023e+02	1.674008e-01	0	5.274474e+03	1.060476e+03	0	0	-3.850671e+01	-4.713259e+02	-1.221068e-02	0	9.132027e+03	-1.101631e+02	0	0	1.270285e+02	-2.013832e+02	0	0	-1.630945e+02	4.451071e+01	0	0	-5.506404e+02	-4.479744e+00	0
2.820000e+01	0	0	5.436520e+02	7.655261e+02	0	0	-1.156763e+02	-1.054674e+03	0	0	-3.345322e+02	8.445739e+02	2.275781e-01	0	9.062192e+03	2.669987e+03	0	0	-7.968889e+02	-2.232382e+02	0	0	-1.367067e+02	4.208553e+02	1.273617e-01	0	5.969572e+03	8.712600e+02	0	0	2.320815e+02	6.061251e+02	-4.664255e-02	0	7.135949e+03	-3.180062e+02	0	0	-1.465009e+02	-3.783440e+02	0	0	-2.753494e+02	-4.402932e+02	0	0	-3.364248e+02	-8.046014e+01	0
2.830000e+01	0	0	-3.818383e+02	3.586634e+02	0	0	-8.048921e+02	-8.546738e+02	0	0	1.978207e+02	4.754562e+02	2.937743e-01	0	8.664643e+03	3.604300e+03	0	0	-1.689477e+02	-5.413754e+02	0	0	5.142737e+02	-9.090942e+01	1.100933e-01	0	4.617611e+03	5.712600e+02	0	0	-1.287028e+02	-1.049267e+03	7.810298e-02	0	8.304576e+03	7.035624e+02	0	0	-2.493225e+01	-5.773636e+02	0	0	-5.449572e+02	-1.058921e+03	0	0	-2.614247e+02	-1.085229e+01	0
2.840000e+01	0	0	-3.195834e+02	-6.687876e+02	0	0	-6.666567e+02	-6.130072e+02	0	0	-9.188513e+01	2.872209e+02	2.451042e-01	0	8.608271e+03	2.794987e+03	0	0	-2.635555e+02	-5.090225e+02	0	0	5.940430e+00	-1.115419e+03	1.621087e-01	0	6.038689e+03	1.168319e+03	0	0	2.958070e+02	-5.531887e+02	-1.852668e-02	0	7.888891e+03	-1.434964e+02	0	0	-4.773832e+02	2.118521e+02	0	0	-2.135846e+02	-4.574501e+02	0	0	-1.898560e+02	-3.990876e+02	0
2.850000e+01	0	0	2.402206e+02	-4.883954e+02	0	0	-1.632253e+02	-5.908560e+01	0	0	-5.967870e+02	-4.181712e+02	1.121818e-01	0	9.317584e+03	1.177339e+03	0	0	-2.008104e+02	-3.941463e+01	0	0	-6.264125e+02	7.615415e+02	2.262899e-01	0	4.970062e+03	1.453613e+03	0	0	-5.663574e+00	-7.600433e+00	6.927153e-02	0	1.061879e+04	7.903271e+02	0	0	-1.063658e+03	-1.979518e+02	0	0	-2.856434e+02	-7.917638e+02	0	0	4.356342e+02	-1.265754e+03	0
2.860000e+01	0	0	-1.190931e+02	-1.486603e+01	0	0	-1.994998e+02	-4.536935e+02	0	0	1.105603e+01	-5.098379e+02	2.330651e-01	0	7.911702e+03	2.404300e+03	0	0	-4.684575e+02	3.674481e+02	0	0	-4.489615e+02	1.434043e+02	1.927920e-01	0	5.472513e+03	1.307044e+03	0	0	-2.860558e+02	-3.752474e+02	7.795351e-02	0	8.397224e+03	7.099349e+02	0	0	-2.548342e+02	-1.861871e+02	0	0	-5.400553e+02	2.392247e+01	0	0	-9.463867e+00	-1.107421e+03	0
2.870000e+01	0	0	2.338480e+02	4.758203e+02	0	0	-5.926370e+02	2.291497e+02	0	0	-1.683557e+02	-5.132693e+02	3.208964e-01	0	7.354839e+03	3.475378e+03	0	0	-2.586535e+02	2.311736e+02	0	0	-6.058243e+02	7.183566e+01	9.612536e-02	0	5.449964e+03	5.795934e+02	0	0	-7.767419e+02	-6.223063e+02	1.025083e-01	0	8.490360e+03	9.697389e+02	0	0	-7.582656e+02	3.922442e+02	0	0	-1.586827e+02	-5.094109e+02	0	0	-3.418169e+02	-4.211464e+02	0
2.880000e+01	0	0	-1.730146e+02	-7.075131e+02	0	0	-9.704883e+01	2.585615e+02	0	0	-1.639490e+01	5.633856e+01	2.493369e-01	0	8.956311e+03	2.974889e+03	0	0	-5.351241e+02	1.216958e+03	0	0	-1.984713e+02	9.894827e+02	2.641182e-01	0	5.092121e+03	1.827633e+03	0	0	-4.193811e+01	-6.875024e+02	-1.000980e-02	0	9.928596e+03	-9.839835e+01	0	0	-1.136578e+02	1.461658e+02	0	0	-1.724082e+02	-4.275481e+02	0	0	-7.318933e+01	5.581438e+01	0
2.890000e+01	0	0	-1.891912e+02	-4.104543e+02	0	0	6.275513e+01	-6.286935e+02	0	0	-8.943420e+01	-8.794457e+02	1.657857e-01	0	9.902879e+03	1.968026e+03	0	0	-7.459085e+02	-6.742186e+02	0	0	4.113326e+02	1.128698e+03	1.009331e-01	0	5.970552e+03	6.702797e+02	0	0	-3.492910e+02	-3.473063e+02	5.109015e-02	0	9.744282e+03	5.246409e+02	0	0	-4.563047e+02	-2.749127e+02	0	0	-5.400553e+02	-6.461756e+02	0	0	-4.006404e+02	1.058144e+02	0
29	0	0	-1.931128e+02	3.704281e+02	0	0	-8.813599e+00	-1.924189e+02	0	0	-4.830616e+02	4.342797e+02	1.534706e-01	0	1.183425e+04	2.145477e+03	0	0	-1.405163e+02	2.748011e+02	0	0	5.574110e+02	1.840430e+01	1.192083e-01	0	5.379866e+03	7.281228e+02	0	0	8.453247e+01	-4.860318e+02	7.634427e-02	0	9.876145e+03	8.163075e+02	0	0	-4.278735e+02	7.956755e+02	0	0	-3.679965e+02	-1.363716e+02	0	0	1.875950e+02	-1.168695e+03	0
2.910000e+01	0	0	3.286768e+01	-2.070229e+02	0	0	-2.921470e+02	-6.953601e+02	0	0	3.777227e+02	3.587895e+02	1.243718e-01	0	8.751408e+03	1.243026e+03	0	0	-3.797320e+02	8.571540e+02	0	0	-2.558243e+02	8.904630e+02	1.541510e-01	0	6.405356e+03	1.167339e+03	0	0	-6.551733e+02	1.497525e+02	5.332553e-02	0	8.217321e+03	4.628762e+02	0	0	1.330304e+01	-3.111871e+02	0	0	-4.591730e+02	-7.912736e+02	0	0	-8.334836e+02	-2.652641e+02	0
2.920000e+01	0	0	-5.127206e+02	6.106241e+02	0	0	3.040210e+01	-1.512425e+02	0	0	-4.139440e+02	1.955542e+02	2.242957e-01	0	9.406801e+03	2.719987e+03	0	0	-1.263006e+02	-3.894146e+02	0	0	-2.234713e+02	2.624744e+01	8.724149e-02	0	6.002415e+03	5.737110e+02	0	0	3.556110e+02	1.036741e+02	8.354881e-03	0	7.986439e+03	6.728793e+01	0	0	6.912442e+02	-2.371675e+02	0	0	-1.057212e+03	-6.711756e+02	0	0	-3.114248e+02	-8.487190e+01	0
2.930000e+01	0	0	-1.735049e+02	-3.854543e+02	0	0	-5.734290e+01	3.454184e+01	0	0	-1.987479e+02	8.514366e+02	2.285847e-01	0	8.879840e+03	2.631261e+03	0	0	-4.537515e+02	2.973501e+02	0	0	6.182275e+01	-9.315957e+02	1.277948e-01	0	5.290650e+03	7.751816e+02	0	0	-2.036951e+01	8.085846e+00	3.661034e-02	0	8.787910e+03	3.339546e+02	0	0	-5.238324e+01	-2.099109e+01	0	0	-4.581925e+02	-1.054999e+03	0	0	-5.692678e+02	-1.485974e+02	0
2.940000e+01	0	0	-1.043872e+02	1.027781e+03	0	0	6.030408e+01	-6.865366e+02	0	0	-1.580616e+02	3.970248e+02	1.462977e-01	0	1.054308e+04	1.806751e+03	0	0	3.742480e+01	-8.119637e+02	0	0	8.143066e+01	8.110168e+00	1.150758e-01	0	6.929866e+03	9.011620e+02	0	0	-3.453695e+02	1.904388e+02	6.310342e-03	0	8.434479e+03	5.356244e+01	0	0	-2.665989e+02	2.598913e+02	0	0	3.310232e+02	3.170598e+02	0	0	-3.878953e+02	6.219908e+02	0
2.950000e+01	0	0	-2.901716e+02	6.429771e+02	0	0	-8.205781e+02	1.021889e+02	0	0	-2.031597e+02	-9.539556e+02	1.663688e-01	0	9.148957e+03	1.825869e+03	0	0	2.860132e+01	-2.536303e+02	0	0	3.441757e+02	-8.943408e+02	6.099868e-02	0	5.813199e+03	3.776326e+02	0	0	-1.468401e+02	6.445837e+01	2.931003e-02	0	8.186439e+03	2.471899e+02	0	0	-5.313047e+02	-4.386381e+02	0	0	4.062378e+00	6.951071e+01	0	0	8.248499e+02	7.979713e+02	0
2.960000e+01	0	0	2.500245e+02	2.488594e+02	0	0	-6.044019e+02	4.360125e+02	0	0	2.669384e+02	3.352601e+02	2.248879e-01	0	8.546996e+03	2.479791e+03	0	0	-7.444378e+02	9.833044e+01	0	0	-8.229492e+01	1.801690e+02	5.800957e-02	0	6.140160e+03	3.781228e+02	0	0	-9.095776e+01	-3.752474e+02	8.876473e-02	0	8.344772e+03	8.128762e+02	0	0	-8.669696e+01	-4.822656e+02	0	0	-4.287806e+02	-7.099011e+02	0	0	-1.023189e+03	-3.907543e+02	0
2.970000e+01	0	0	-5.019363e+02	-9.114347e+02	0	0	1.514806e+02	-9.772228e+02	0	0	3.095854e+02	4.725150e+02	2.535757e-01	0	9.374447e+03	3.184692e+03	0	0	-3.865947e+02	-2.649933e+00	0	0	4.466267e+02	-1.394388e+02	1.466480e-01	0	6.704375e+03	1.152142e+03	0	0	-4.806636e+02	-8.321102e+02	1.630853e-02	0	1.026781e+04	1.702291e+02	0	0	-4.110870e+01	4.250873e+02	0	0	-2.297611e+02	1.611774e+02	0	0	-5.888757e+02	-9.516602e+01	0
2.980000e+01	0	0	3.433826e+01	-1.575131e+02	0	0	3.328531e+02	-6.149680e+02	0	0	7.821289e+01	2.705542e+02	1.585207e-01	0	1.011906e+04	1.906261e+03	0	0	-6.748300e+02	-3.614734e+02	0	0	5.152869e+01	3.125220e+02	1.107082e-01	0	5.766141e+03	7.178287e+02	0	0	1.492468e+01	-8.080906e+02	6.811071e-02	0	7.453106e+03	5.447389e+02	0	0	8.401062e+00	2.535187e+02	0	0	-3.317219e+02	-1.004019e+03	0	0	4.415165e+02	-4.383033e+02	0
2.990000e+01	0	0	-1.671323e+02	-1.673170e+02	0	0	-2.911665e+02	9.977771e+02	0	0	-3.090420e+02	1.049966e+03	2.256276e-01	0	7.910231e+03	2.304791e+03	0	0	-1.777712e+02	-1.933362e+02	0	0	-1.592556e+02	3.502671e+02	1.739553e-01	0	5.554866e+03	1.169789e+03	0	0	7.413953e+02	-2.757377e+02	4.536891e-02	0	8.873204e+03	4.216997e+02	0	0	-2.690499e+02	2.314599e+02	0	0	-1.679965e+02	-1.402932e+02	0	0	-9.034619e+01	4.911085e+02	0
30	0	0	-1.568383e+02	-4.369248e+02	0	0	-2.553821e+02	-6.169288e+02	0	0	5.321289e+01	-4.956222e+02	3.206803e-01	0	7.521016e+03	3.550378e+03	0	0	-6.306537e+01	4.944089e+02	0	0	1.029993e+02	4.487965e+02	7.842272e-02	0	5.411238e+03	4.604757e+02	0	0	2.114933e+02	1.595564e+02	-5.734466e-02	0	8.764871e+03	-4.753592e+02	0	0	5.153833e+01	2.998929e+01	0	0	-7.209376e+02	-3.692148e+02	0	0	2.611244e+02	8.063046e+02	0
3.010000e+01	0	0	2.779657e+02	-3.182974e+02	0	0	-3.950881e+02	-4.296739e+02	0	0	-5.659106e+01	6.568287e+02	2.352299e-01	0	9.426408e+03	2.899398e+03	0	0	-4.861046e+02	6.135266e+02	0	0	-5.602361e+02	-1.639963e+01	1.190084e-01	0	5.219571e+03	7.050836e+02	0	0	-2.821265e+01	1.080858e+02	4.873018e-02	0	8.193792e+03	4.197389e+02	0	0	-8.718713e+01	-4.557950e+02	0	0	2.530820e+02	-5.505873e+02	0	0	-5.501501e+02	-1.020288e+02	0
3.020000e+01	0	0	-2.985049e+02	8.121240e+01	0	0	-8.083232e+02	-7.968307e+02	0	0	-4.428655e+02	-1.260144e+02	2.700609e-01	0	9.325918e+03	3.450378e+03	0	0	-1.253202e+02	-4.016695e+02	0	0	-5.043213e+01	4.610514e+02	1.810879e-01	0	4.323493e+03	9.560640e+02	0	0	-4.301733e+02	3.379878e+02	3.393577e-02	0	9.548694e+03	3.354252e+02	0	0	-3.455204e+02	3.047949e+01	0	0	-4.694669e+02	-6.676380e+01	0	0	-4.653464e+02	1.955203e+02	0
3.030000e+01	0	0	-1.955637e+02	1.753301e+02	0	0	3.451080e+02	-6.986993e+01	0	0	-1.742380e+02	-2.552417e+01	1.629919e-01	0	8.429840e+03	1.641555e+03	0	0	-3.904578e+01	-2.080421e+02	0	0	-1.979812e+02	1.620317e+02	1.131786e-01	0	5.701435e+03	7.276326e+02	0	0	-3.978206e+02	-1.296593e+02	6.095446e-02	0	7.191341e+03	4.667977e+02	0	0	-3.215009e+02	2.094011e+02	0	0	-7.224081e+02	-3.250971e+02	0	0	-3.065228e+02	-4.049699e+02	0
3.040000e+01	0	0	-3.793872e+02	6.522908e+02	0	0	-3.838135e+02	9.061104e+02	0	0	-3.889440e+02	-1.897399e+02	1.635676e-01	0	1.023180e+04	2.000869e+03	0	0	-8.400261e+02	2.708795e+02	0	0	5.181953e+02	4.777180e+02	8.186651e-02	0	6.439670e+03	5.742012e+02	0	0	2.997285e+02	2.203408e+02	1.178604e-01	0	7.074675e+03	9.452291e+02	0	0	-5.558146e+02	-3.396185e+02	0	0	-5.714279e+02	-1.628422e+02	0	0	-6.844639e+02	8.901281e+02	0
3.050000e+01	0	0	-4.068383e+02	-5.050621e+02	0	0	-3.494998e+02	4.434576e+01	0	0	-5.056106e+02	1.288875e+02	1.625587e-01	0	9.560231e+03	1.855771e+03	0	0	-8.953595e+01	-5.266695e+02	0	0	2.686855e+02	-4.619879e+02	5.936783e-02	0	4.833787e+03	3.050836e+02	0	0	2.026698e+02	3.161523e+01	1.493386e-02	0	7.057518e+03	1.069938e+02	0	0	-4.097361e+02	-3.543244e+02	0	0	-6.067218e+02	-3.393128e+02	0	0	-7.055425e+02	-3.299699e+02	0
3.060000e+01	0	0	-4.749755e+02	-1.271209e+02	0	0	-4.749900e+02	-5.443798e+02	0	0	-3.227675e+02	1.038875e+02	3.077818e-01	0	7.433761e+03	3.305281e+03	0	0	-6.155163e+02	-5.580421e+02	0	0	-1.019027e+02	-3.178702e+02	1.649422e-01	0	4.631826e+03	9.148875e+02	0	0	1.610031e+02	-6.512278e+02	3.064138e-02	0	8.052616e+03	2.545428e+02	0	0	-6.102264e+02	-9.716583e+00	0	0	-5.650553e+02	-4.285285e+02	0	0	-3.893660e+02	-5.460136e+00	0
3.070000e+01	0	0	-4.406617e+02	-4.766307e+02	0	0	2.019708e+02	4.414046e+02	0	0	-1.384537e+02	7.666327e+02	9.969053e-02	0	1.025631e+04	1.135673e+03	0	0	-1.743398e+02	1.537226e+02	0	0	3.000580e+02	6.826200e+02	1.733271e-01	0	4.379866e+03	9.183188e+02	0	0	-1.889893e+01	-1.428946e+02	7.794231e-02	0	9.274185e+03	7.839546e+02	0	0	-1.308146e+02	-5.749127e+02	0	0	-5.297611e+02	-2.618618e+02	0	0	-3.540718e+02	-1.123229e+02	0
3.080000e+01	0	0	-3.999755e+02	2.973889e+02	0	0	-1.769508e+02	-6.692874e+01	0	0	-3.992432e+01	6.734955e+02	2.331346e-01	0	1.067396e+04	3.244987e+03	0	0	-5.243398e+02	6.885266e+02	0	0	4.417566e+01	-7.850271e+02	4.483889e-02	0	5.224964e+03	2.452796e+02	0	0	-9.536951e+01	-1.585808e+02	1.133329e-01	0	7.885949e+03	1.007974e+03	0	0	-1.381675e+02	-4.435401e+02	0	0	-1.488788e+02	-1.016274e+03	0	0	-4.624053e+02	-9.304601e+02	0
3.090000e+01	0	0	-8.085779e+01	3.919967e+02	0	0	-4.867546e+02	-1.008595e+03	0	0	-1.673754e+02	5.092797e+02	2.283771e-01	0	9.291113e+03	2.749889e+03	0	0	-4.919869e+02	-4.438264e+02	0	0	-5.906282e+02	-4.575761e+02	5.622571e-02	0	4.808297e+03	2.864561e+02	0	0	-4.742910e+02	1.948506e+02	2.581803e-02	0	7.458988e+03	1.976801e+02	0	0	-2.808146e+02	6.528342e+01	0	0	-8.719181e+02	-4.162736e+02	0	0	-1.305422e+02	-1.124088e+03	0
31	0	0	5.755147e+02	1.243467e+03	0	0	-3.053821e+02	-5.786935e+02	0	0	-8.061060e+01	2.362405e+02	2.463219e-01	0	7.773467e+03	2.540575e+03	0	0	-7.934575e+02	5.037226e+02	0	0	4.206463e+02	-2.026741e+02	1.634558e-01	0	4.514180e+03	8.820443e+02	0	0	2.144344e+02	-6.887494e+01	3.201738e-02	0	7.206538e+03	2.383663e+02	0	0	3.985971e+02	-5.435401e+02	0	0	5.418075e+02	-1.912736e+02	0	0	-7.163267e+02	6.896379e+02	0
3.110000e+01	0	0	6.914221e+01	-1.017317e+03	0	0	-6.941077e+02	-8.947778e+01	0	0	-5.874733e+02	-3.108183e+02	2.220157e-01	0	8.686212e+03	2.478810e+03	0	0	-2.179672e+02	-2.961070e+01	0	0	-8.161184e+02	1.679141e+02	2.124175e-01	0	4.704375e+03	1.268809e+03	0	0	-3.669381e+02	-4.002474e+02	4.901649e-02	0	6.973694e+03	3.594448e+02	0	0	-3.558146e+02	-4.695205e+02	0	0	4.050428e+02	-3.961755e+02	0	0	-8.418169e+02	-1.289895e+02	0
3.120000e+01	0	0	3.970834e+02	-1.008003e+03	0	0	-6.774409e+02	5.620270e+00	0	0	1.644824e+01	-1.167007e+02	2.184182e-01	0	8.184251e+03	2.287144e+03	0	0	-5.914966e+02	-7.281401e+02	0	0	4.034894e+02	-4.659094e+02	1.819270e-01	0	4.182316e+03	9.300836e+02	0	0	4.041479e+01	-1.192404e+03	5.995357e-02	0	8.226146e+03	5.246409e+02	0	0	-3.411087e+02	4.809697e+02	0	0	5.182781e+02	-8.868619e+02	0	0	-2.761305e+02	-6.044797e+02	0
3.130000e+01	0	0	-3.622303e+02	8.072223e+01	0	0	-1.077429e+01	-1.144778e+02	0	0	2.669384e+02	-5.108183e+02	2.544143e-01	0	8.081800e+03	2.757732e+03	0	0	-1.434575e+02	-3.026499e+02	0	0	-2.626870e+02	-2.458114e+02	6.992746e-02	0	6.098493e+03	4.585150e+02	0	0	-4.355654e+02	3.943604e+02	7.709455e-02	0	7.888400e+03	6.589546e+02	0	0	1.824207e+02	8.587164e+01	0	0	-1.640748e+02	6.165695e+02	0	0	-7.173071e+02	7.219908e+02	0
3.140000e+01	0	0	-6.171323e+02	-1.854543e+02	0	0	-5.558723e+02	8.080712e+02	0	0	-1.325714e+02	-1.424966e+01	2.243649e-01	0	8.215133e+03	2.376359e+03	0	0	1.879736e+01	-5.438264e+02	0	0	3.010385e+02	3.840906e+02	2.096919e-01	0	4.793101e+03	1.271750e+03	0	0	-7.247813e+02	6.213212e+02	5.072232e-02	0	7.754577e+03	4.143467e+02	0	0	-4.234617e+02	-9.991266e+01	0	0	-6.915258e+02	2.597068e+02	0	0	-9.916980e+01	6.465007e+02	0
3.150000e+01	0	0	-1.284069e+02	3.498398e+02	0	0	-1.161665e+02	-8.728111e+02	0	0	7.576196e+01	-4.956222e+02	1.781135e-01	0	8.470525e+03	1.835673e+03	0	0	1.683072e+02	2.136966e+01	0	0	-2.568047e+02	2.590906e+02	1.542399e-02	0	4.861729e+03	7.616199e+01	0	0	1.624736e+02	-4.191415e+01	6.321757e-02	0	6.866341e+03	4.633663e+02	0	0	1.760482e+02	1.991069e+02	0	0	8.445459e+01	3.636283e+02	0	0	-6.717190e+02	5.327751e+02	0
3.160000e+01	0	0	3.240441e+02	7.228791e+02	0	0	-6.926370e+02	-2.634974e+02	0	0	4.654678e+02	-1.287289e+03	2.015359e-01	0	9.236212e+03	2.331261e+03	0	0	-5.218889e+02	-3.010091e+01	0	0	-4.416086e+02	-4.600271e+02	1.540128e-01	0	5.975944e+03	1.087927e+03	0	0	-1.943890e+02	-3.786788e+02	-6.526947e-03	0	6.632028e+03	-4.300620e+01	0	0	1.750677e+02	8.790089e+02	0	0	-3.508396e+02	-9.010775e+02	0	0	2.459283e+02	-3.270287e+02	0
3.170000e+01	0	0	1.201226e+02	-3.325131e+02	0	0	-7.896958e+02	-1.115948e+03	0	0	-1.590420e+02	-1.975830e+02	2.416509e-01	0	8.632781e+03	2.750869e+03	0	0	3.276209e+02	-1.742186e+02	0	0	-1.612164e+02	-3.943884e+01	2.323959e-01	0	4.802905e+03	1.454103e+03	0	0	-4.238008e+02	-5.997573e+02	2.012363e-01	0	7.520753e+03	1.894739e+03	0	0	9.663635e+01	-3.209911e+02	0	0	-2.155454e+02	-6.991168e+02	0	0	-2.325031e+02	-1.868327e+02	0
3.180000e+01	0	0	-2.529166e+02	9.008203e+02	0	0	-4.710684e+02	4.826733e+01	0	0	-6.188458e+02	-1.054261e+02	2.931345e-01	0	7.672486e+03	3.181751e+03	0	0	-2.253203e+02	-1.000285e+01	0	0	8.632933e+02	3.443847e+02	3.604035e-02	0	5.852415e+03	2.188090e+02	0	0	-3.340950e+02	-2.115220e+02	-9.459455e-03	0	7.152616e+03	-6.702582e+01	0	0	-1.690499e+02	1.951854e+02	0	0	3.006310e+02	1.322558e+02	0	0	-6.820129e+02	-1.995778e+02	0
3.190000e+01	0	0	7.502454e+01	2.944477e+02	0	0	-6.200881e+02	-9.698699e+02	0	0	1.595854e+02	-2.760144e+02	1.566910e-01	0	5.463173e+03	1.015085e+03	0	0	-4.351241e+02	1.254614e+01	0	0	-3.474910e+02	3.272279e+02	1.803391e-01	0	4.877905e+03	1.073221e+03	0	0	-4.291931e+02	3.847800e+01	1.028105e-01	0	8.513891e+03	9.756212e+02	0	0	-3.533636e+02	1.687148e+02	0	0	-2.518199e+02	1.415695e+02	0	0	-2.952483e+02	-2.417346e+02	0
32	0	0	2.191422e+02	-5.207484e+02	0	0	1.446178e+02	-3.408560e+01	0	0	1.282129e+02	1.369150e+01	0	0	4.307471e+01	2.758688e+02	0	0	-6.414966e+02	-3.261793e+02	0	0	2.476071e+02	9.061493e+02	1.558492e-01	0	5.311238e+03	9.805737e+02	0	0	1.085521e+02	-4.232867e+02	5.518269e-02	0	7.438400e+03	4.344448e+02	0	0	3.144031e+01	2.177344e+02	0	0	-3.797611e+02	-8.638226e+02	0	0	1.625950e+02	-4.206562e+02	0
3.210000e+01	0	0	-3.068383e+02	2.919967e+02	0	0	3.725590e+02	2.997379e+02	0	0	-9.923804e+01	-1.039555e+02	0	0	-1.181998e+02	1.214331e+01	0	0	2.130737e+00	-2.526499e+02	0	0	-3.964783e+01	-2.335565e+02	6.618663e-02	0	4.878395e+03	3.457699e+02	0	0	-9.046753e+01	9.066223e+00	7.310023e-02	0	7.050165e+03	5.560134e+02	0	0	-4.925793e+02	7.361673e+01	0	0	3.295526e+02	1.695107e+02	0	0	-4.408364e+02	7.661085e+02	0
3.220000e+01	0	0	-7.744852e+02	-4.619249e+02	0	0	-1.205782e+02	-1.025262e+03	0	0	1.389972e+02	-6.529752e+02	0	0	6.210160e+02	-5.760919e+02	0	0	-5.694378e+02	-5.608131e+01	0	0	-2.121968e+02	-4.242427e+02	1.966255e-01	0	4.981826e+03	1.219299e+03	0	0	9.531677e+01	6.301447e+02	2.871359e-02	0	8.875655e+03	2.623860e+02	0	0	2.402638e+02	-3.324600e+01	0	0	-6.513297e+02	-2.275481e+02	0	0	-5.677974e+02	-2.324209e+02	0
3.230000e+01	0	0	-6.485050e+02	-4.525818e+01	0	0	-6.146958e+02	2.002281e+02	0	0	1.934089e+02	1.059770e+03	0	0	-6.967029e+01	3.410650e+02	0	0	-7.111046e+02	-4.913754e+02	0	0	-9.896155e+01	2.321298e+02	1.358594e-01	0	7.322023e+03	1.151162e+03	0	0	-6.448706e+01	2.723015e+02	3.348615e-02	0	7.587420e+03	2.628762e+02	0	0	9.271478e+01	-1.969714e+02	0	0	-4.336827e+02	-1.535285e+02	0	0	-5.731895e+02	7.141477e+02	0
3.240000e+01	0	0	-9.654407e+01	5.552320e+02	0	0	-7.794019e+02	-2.105562e+02	0	0	2.041932e+02	1.940836e+02	0	0	6.425846e+02	6.851826e+02	0	0	-2.281067e+00	4.311736e+02	0	0	-9.553015e+01	-2.727722e+02	1.144296e-01	0	4.549964e+03	5.879267e+02	0	0	-7.071343e+02	6.718113e+02	-2.582877e-02	0	8.308008e+03	-2.091827e+02	0	0	-7.670892e+02	3.442050e+02	0	0	-6.385846e+02	-7.339207e+02	0	0	7.779102e+01	1.087556e+02	0
3.250000e+01	0	0	-2.793872e+02	7.586634e+02	0	0	-1.132253e+02	4.762085e+02	0	0	-5.678655e+02	3.509464e+02	0	0	4.219963e+02	8.959430e+01	0	0	-1.419869e+02	2.912292e-01	0	0	2.402542e+02	-5.953688e+01	2.772021e-02	0	4.820552e+03	1.374365e+02	0	0	-3.556636e+02	-7.916907e+01	-1.743740e-02	0	1.026046e+04	-1.758494e+02	0	0	-5.581464e+01	-2.474617e+02	0	0	-1.380945e+02	-4.750971e+02	0	0	-7.079934e+02	1.553242e+02	0
3.260000e+01	0	0	-5.092892e+02	-2.972190e+02	0	0	-7.455781e+02	-5.433994e+02	0	0	4.321345e+02	1.602601e+02	0	0	1.219238e+01	-2.260919e+02	0	0	-3.816928e+02	5.654873e+02	0	0	1.814306e+02	-2.291447e+02	2.016215e-01	0	5.336729e+03	1.347731e+03	0	0	-4.326243e+02	-5.649534e+02	-2.716679e-02	0	8.520753e+03	-2.253592e+02	0	0	-2.612067e+02	2.834207e+02	0	0	-7.273102e+02	-1.437246e+02	0	0	-2.442678e+02	-4.373229e+02	0
3.270000e+01	0	0	-5.879907e+01	7.130751e+02	0	0	-1.322534e+01	-7.938895e+02	0	0	-1.732577e+02	1.975150e+02	0	0	3.170944e+02	6.096924e+02	0	0	4.109543e+02	-7.565715e+02	0	0	5.741101e+01	-7.070859e+02	2.205949e-01	0	5.719572e+03	1.618809e+03	0	0	-1.997813e+02	-1.056620e+03	1.941027e-02	0	8.203596e+03	1.623860e+02	0	0	3.348716e+02	-5.677542e+01	0	0	1.310232e+02	2.353851e+00	0	0	-1.374050e+02	2.640260e+01	0
3.280000e+01	0	0	-2.960540e+02	-9.359445e+02	0	0	-8.323430e+02	-2.816346e+02	0	0	-9.237537e+01	1.303581e+02	0	0	2.028787e+02	2.106727e+02	0	0	-7.914966e+02	-9.725777e+01	0	0	2.368228e+02	-1.791447e+02	1.844462e-01	0	5.178885e+03	1.171260e+03	0	0	-2.267421e+02	-4.240436e+01	-5.749228e-02	0	7.859969e+03	-4.273199e+02	0	0	-2.836365e+01	1.675400e+01	0	0	6.952390e+02	-6.284223e+01	0	0	-6.271111e+02	5.808144e+02	0
3.290000e+01	0	0	-2.264460e+02	-1.903562e+02	0	0	-4.352842e+02	8.879731e+02	0	0	-2.732577e+02	-2.867987e+02	0	0	3.813101e+02	-2.574645e+02	0	0	3.134052e+02	1.645069e+02	0	0	-3.411184e+02	3.188945e+02	9.803828e-02	0	5.445062e+03	5.918483e+02	0	0	-6.782126e+02	-8.701221e+01	9.296720e-03	0	9.155557e+03	8.591537e+01	0	0	3.422246e+02	-7.981464e+01	0	0	1.302592e+03	-3.833243e+01	0	0	-2.766207e+02	-2.358523e+02	0
33	0	0	-1.141912e+02	-3.001602e+02	0	0	-1.867548e+02	-5.742817e+02	0	0	-2.786499e+02	4.803581e+02	0	0	1.182290e+03	9.175356e+02	0	0	-3.802222e+02	1.924481e+02	0	0	3.412346e+02	2.963455e+02	9.859174e-02	0	7.047023e+03	7.707698e+02	0	0	2.198267e+02	-7.973063e+02	3.443557e-02	0	8.594282e+03	3.065036e+02	0	0	-4.744421e+02	4.044991e+02	0	0	1.619055e+02	6.435303e+02	0	0	-2.540717e+02	-2.701660e+02	0
3.310000e+01	0	0	1.186520e+02	-4.339837e+02	0	0	-2.244998e+02	-4.051640e+02	0	0	1.963501e+02	-2.392497e+02	0	0	9.386630e+02	-9.133469e+02	0	0	-4.728692e+02	-8.506892e+02	0	0	8.765287e+02	-6.561055e+02	1.304428e-01	0	3.795062e+03	5.692993e+02	0	0	-6.007532e+01	2.718113e+02	1.282725e-01	0	8.692321e+03	1.279053e+03	0	0	-4.053244e+02	-3.749127e+02	0	0	-7.731018e+01	6.891185e+02	0	0	1.973989e+02	-3.539896e+02	0
3.320000e+01	0	0	7.502454e+01	7.533008e+01	0	0	-3.230293e+02	-5.816346e+02	0	0	-1.286499e+02	-6.024850e+02	0	0	-2.981018e+02	5.440062e+02	0	0	2.550719e+02	4.833044e+01	0	0	1.059404e+02	-4.222820e+02	9.883705e-02	0	4.998493e+03	5.482208e+02	0	0	-7.036951e+01	2.718113e+02	5.391579e-02	0	9.094282e+03	5.182683e+02	0	0	-2.460107e+02	-9.795187e+01	0	0	9.148468e+02	-1.070685e+03	0	0	-8.570129e+02	-4.476170e+02	0
3.330000e+01	0	0	8.727942e+01	2.062124e+02	0	0	-2.426370e+02	-4.149680e+02	0	0	5.664429e+01	-7.314065e+02	0	0	-6.918018e+01	-1.623151e+03	0	0	1.614445e+02	-5.394146e+02	0	0	-1.871968e+02	-4.531643e+02	4.885822e-02	0	5.939180e+03	3.050836e+02	0	0	-5.409578e+02	2.879878e+02	7.061543e-02	0	9.679086e+03	7.354252e+02	0	0	-3.955204e+02	1.969519e+01	0	0	1.154063e+03	-2.901870e+01	0	0	-3.496602e+02	7.775162e+00	0
3.340000e+01	0	0	-2.269363e+02	-1.810425e+02	0	0	-3.411665e+02	-8.845758e+02	0	0	-5.007086e+02	5.504562e+02	0	0	5.994473e+02	8.273157e+01	0	0	-7.679083e+01	-1.658852e+02	0	0	-2.837655e+02	9.340430e+01	1.076165e-01	0	6.480846e+03	7.815541e+02	0	0	-5.120361e+02	-3.404435e+02	6.209729e-02	0	7.872224e+03	5.212095e+02	0	0	-3.352264e+02	5.221462e+02	0	0	-1.028003e+02	1.209813e+02	0	0	-4.726992e+02	2.082654e+02	0
3.350000e+01	0	0	-2.690931e+02	-6.330033e+02	0	0	-4.715586e+02	-2.855562e+02	0	0	-2.355126e+02	3.063385e+02	0	0	3.666041e+02	-6.354056e+02	0	0	-3.096340e+02	8.561736e+02	0	0	-3.048439e+02	4.879645e+01	1.213206e-01	0	6.019082e+03	8.310640e+02	0	0	6.394421e+01	-2.360318e+02	1.442663e-01	0	6.900655e+03	1.163366e+03	0	0	-4.484617e+02	-3.464813e+02	0	0	-2.626042e+02	2.539307e+01	0	0	-6.844639e+02	-2.760484e+02	0
3.360000e+01	0	0	-6.303676e+02	1.331732e+02	0	0	-2.352842e+02	-1.314478e+03	0	0	-6.100830e+00	5.274170e+02	0	0	1.068003e+02	-1.182488e+02	0	0	1.766405e+02	8.703893e+02	0	0	-1.631772e+02	-1.061988e+03	5.385933e-02	0	5.979375e+03	3.403777e+02	0	0	-1.644788e+01	-5.840710e+02	1.208756e-01	0	9.840851e+03	1.353072e+03	0	0	-5.140283e+01	-9.714814e+02	0	0	-1.407483e+01	-5.932344e+02	0	0	-5.648562e+02	-1.520288e+02	0
3.370000e+01	0	0	-5.112500e+02	-3.060425e+02	0	0	-1.808723e+02	1.090516e+02	0	0	-3.781597e+02	-2.152301e+02	0	0	-1.848665e+02	4.587120e+02	0	0	-6.130654e+02	7.267618e+02	0	0	-3.494518e+02	-2.683604e+02	5.576881e-02	0	6.194572e+03	3.658679e+02	0	0	-4.438989e+02	-4.267181e+02	3.767660e-02	0	8.867812e+03	3.471899e+02	0	0	-4.278735e+02	5.057751e+01	0	0	-1.064343e+01	-1.275481e+02	0	0	-2.226991e+02	-4.177150e+02	0
3.380000e+01	0	0	-3.774265e+02	5.395457e+02	0	0	-5.465586e+02	3.454184e+01	0	0	1.586051e+02	-7.147399e+02	0	0	5.430747e+02	-7.143272e+02	0	0	2.418951e+01	-2.421855e+01	0	0	-1.847458e+02	2.522279e+02	1.457722e-01	0	5.177415e+03	8.835150e+02	0	0	1.389442e+02	2.374976e+02	1.179355e-01	0	8.671733e+03	1.159445e+03	0	0	-1.455205e+02	8.979321e+01	0	0	-2.081925e+02	6.117737e+01	0	0	-3.785815e+02	-2.745778e+02	0
3.390000e+01	0	0	-5.046570e+01	2.924869e+02	0	0	-6.259705e+02	-8.291837e+02	0	0	-1.345374e+01	5.823190e+02	0	0	-1.118273e+02	5.910650e+02	0	0	-2.861046e+02	-1.222578e+02	0	0	-4.607262e+02	2.644828e+02	4.332529e-02	0	5.968101e+03	2.702797e+02	0	0	-5.306636e+02	-7.164239e+02	-1.681398e-02	0	8.648204e+03	-1.430062e+02	0	0	-1.607166e+02	-6.559894e+01	0	0	-5.351532e+02	2.195107e+02	0	0	1.228890e+02	-6.456562e+02	0
34	0	0	-4.117402e+02	-1.437582e+01	0	0	-1.084304e+03	-3.154582e+02	0	0	-7.149242e+02	1.842797e+02	0	0	-7.226116e+02	4.498645e+01	0	0	-3.875751e+02	-7.519896e+01	0	0	-4.258899e+01	4.610514e+02	1.286951e-01	0	4.849964e+03	7.163581e+02	0	0	4.752188e+02	8.306349e+02	1.013439e-01	0	9.016341e+03	1.016798e+03	0	0	-2.150092e+01	-6.513832e+02	0	0	-3.809448e+01	-7.961756e+02	0	0	-2.325031e+02	3.522614e+01	0
3.410000e+01	0	0	3.531860e+01	-6.457484e+02	0	0	-6.627351e+02	-6.300717e+01	0	0	-2.909048e+02	-1.106897e+03	0	0	-1.951606e+02	-8.883704e+01	0	0	-1.351241e+02	6.002913e+02	0	0	-2.156282e+02	6.806592e+02	1.873243e-01	0	5.521533e+03	1.272731e+03	0	0	-7.110557e+02	7.272035e+02	7.125141e-02	0	8.602126e+03	6.599349e+02	0	0	-3.009127e+02	3.809697e+02	0	0	-5.925062e+02	-1.201952e+02	0	0	-4.276013e+02	3.278732e+02	0
3.420000e+01	0	0	-2.975245e+02	4.071927e+02	0	0	-3.357744e+02	-5.414385e+02	0	0	-1.046302e+02	1.156523e+02	0	0	-7.702332e+01	-3.045233e+02	0	0	-2.335950e+01	-7.801010e+02	0	0	1.338816e+02	2.120317e+02	1.672975e-01	0	4.629375e+03	9.300836e+02	0	0	-3.644871e+02	-6.154435e+02	-2.466857e-02	0	7.854086e+03	-1.890847e+02	0	0	-5.313047e+02	-1.461856e+01	0	0	1.908271e+02	-1.907834e+02	0	0	-5.226992e+02	-7.147739e+02	0
3.430000e+01	0	0	-1.112500e+02	6.919967e+02	0	0	2.746094e+01	-1.630072e+02	0	0	-5.497281e+02	3.342797e+02	0	0	-2.387881e+02	-2.736410e+02	0	0	-4.106143e+02	-8.129441e+02	0	0	2.181953e+02	-2.747329e+02	2.452532e-01	0	4.965160e+03	1.613417e+03	0	0	6.884619e+01	1.727917e+02	4.859126e-02	0	7.949675e+03	4.060134e+02	0	0	-1.915989e+02	-2.254028e+02	0	0	1.619055e+02	-4.040187e+02	0	0	-7.805425e+02	-1.344676e+03	0
3.440000e+01	0	0	-4.965441e+02	-5.893759e+02	0	0	-2.210684e+02	-4.007523e+02	0	0	-2.183557e+02	-6.358183e+02	0	0	-1.549646e+02	2.082217e+02	0	0	-3.841437e+02	5.944089e+02	0	0	-1.984713e+02	4.909533e+02	1.085016e-01	0	5.748983e+03	6.996914e+02	0	0	9.629724e+01	-5.159337e+02	4.407557e-02	0	9.603105e+03	4.427781e+02	0	0	-1.215009e+02	5.479492e+00	0	0	4.082715e+01	-3.128422e+02	0	0	-7.530913e+02	-5.696758e+02	0
3.450000e+01	0	0	-3.911520e+02	-1.825131e+02	0	0	-4.039116e+02	-1.338497e+03	0	0	5.125208e+01	7.377111e+02	0	0	-2.025137e+02	-2.270724e+02	0	0	-1.557123e+02	5.683395e+00	0	0	2.799600e+02	1.193847e+02	2.614624e-02	0	5.721533e+03	1.536130e+02	0	0	-7.674207e+01	6.159290e+02	2.850965e-02	0	8.423204e+03	2.471899e+02	0	0	-5.283636e+02	5.638129e+02	0	0	-3.390748e+02	-4.706854e+02	0	0	1.125950e+02	-3.683269e+01	0
3.460000e+01	0	0	-3.475245e+02	1.076830e+02	0	0	1.093237e+02	-6.615366e+02	0	0	-5.345322e+02	-1.719086e+01	0	0	7.357218e+02	-2.461900e+02	0	0	-4.625751e+02	-5.761793e+02	0	0	5.201880e+01	6.468357e+02	2.299381e-01	0	3.705846e+03	1.106554e+03	0	0	-4.688989e+02	5.536741e+02	7.806394e-02	0	8.893792e+03	7.530723e+02	0	0	-6.460107e+02	1.657736e+02	0	0	9.474866e+01	-4.225400e+01	0	0	-1.722090e+02	-5.034993e+02	0
3.470000e+01	0	0	-6.029166e+02	7.091830e+01	0	0	-5.906763e+02	5.276791e+02	0	0	-1.732577e+02	3.980052e+02	0	0	8.376099e+01	5.753787e+02	0	0	2.585032e+02	5.748010e+02	0	0	-2.764125e+02	2.605612e+02	1.148855e-01	0	5.224474e+03	6.781228e+02	0	0	3.355212e+01	-1.002475e+02	1.302709e-01	0	8.781537e+03	1.315327e+03	0	0	-8.165989e+02	-3.165793e+02	0	0	4.474866e+01	-1.358815e+02	0	0	-3.810327e+02	-8.544797e+02	0
3.480000e+01	0	0	-3.901716e+02	2.140851e+01	0	0	-8.612644e+02	-5.855562e+02	0	0	1.571345e+02	5.156522e+02	0	0	3.298395e+02	6.626336e+02	0	0	-4.228692e+02	1.012716e+02	0	0	-2.720007e+02	7.572327e-01	3.415385e-02	0	6.728396e+03	2.379267e+02	0	0	-4.870361e+02	-8.448553e+02	-1.073864e-02	0	7.000655e+03	-7.437875e+01	0	0	-3.474813e+02	1.337342e+03	0	0	3.383761e+02	1.853032e+01	0	0	-3.075032e+02	-6.397739e+02	0
3.490000e+01	0	0	-7.646813e+02	4.508203e+02	0	0	-7.490095e+02	7.581055e+00	0	0	1.492914e+02	7.901621e+02	0	0	-1.976116e+02	-6.756017e+02	0	0	-5.204183e+02	-1.639244e+02	0	0	1.603522e+02	9.086003e+02	-3.482281e-02	0	5.398983e+03	-1.816812e+02	0	0	-4.385068e+02	3.776937e+02	7.690296e-02	0	8.868792e+03	7.388566e+02	0	0	-2.607166e+02	-7.371675e+02	0	0	2.138663e+02	-3.716658e+02	0	0	-3.388757e+02	-3.383033e+02	0
35	0	0	-5.749755e+02	-1.398660e+02	0	0	7.059827e+01	-1.021341e+03	0	0	-2.173754e+02	-3.564065e+02	0	0	-2.378076e+02	-2.657979e+02	0	0	-6.258104e+02	-7.961070e+01	0	0	-1.847458e+02	-1.340467e+02	2.026206e-01	0	5.535258e+03	1.406554e+03	0	0	-6.840869e+01	8.169094e+02	5.604245e-02	0	8.300165e+03	4.927781e+02	0	0	-5.631675e+02	-4.812852e+02	0	0	3.775918e+02	6.160793e+02	0	0	-7.560327e+02	1.659868e+01	0
3.510000e+01	0	0	-4.936029e+02	-7.393759e+02	0	0	-1.071068e+03	-1.077713e+03	0	0	-3.335518e+02	6.274170e+02	0	0	-8.143506e+01	-5.006017e+02	0	0	-3.410065e+02	-2.359833e+02	0	0	-1.412476e+00	4.683566e+01	1.111115e-01	0	4.868101e+03	6.085150e+02	0	0	-7.870276e+01	1.052203e+03	3.883708e-02	0	8.847224e+03	3.574840e+02	0	0	-1.561853e+01	-6.854013e+01	0	0	-3.091729e+02	-6.270579e+02	0	0	1.513204e+02	-5.677150e+02	0
3.520000e+01	0	0	-7.445834e+02	-2.320229e+02	0	0	6.520605e+01	-7.718307e+02	0	0	-6.869830e+02	2.911425e+02	0	0	5.705258e+02	-6.246213e+02	0	0	-9.247711e+01	-6.168656e+02	0	0	-1.239615e+02	-5.129683e+02	8.639905e-02	0	6.429375e+03	6.080247e+02	0	0	-4.865459e+02	7.080858e+02	6.803597e-02	0	8.260949e+03	6.030723e+02	0	0	1.334011e+02	-4.697150e+01	0	0	6.876831e+01	-7.554893e+02	0	0	-5.589739e+02	3.808143e+02	0
3.530000e+01	0	0	-8.232849e+01	-5.452582e+02	0	0	-4.548921e+02	3.654242e+02	0	0	-4.448263e+02	-5.088575e+02	0	0	2.700355e+02	-3.099155e+02	0	0	-4.454183e+02	-6.482382e+02	0	0	2.142737e+02	1.054189e+03	1.276008e-01	0	4.699964e+03	6.874365e+02	0	0	3.026698e+02	-2.571102e+02	4.898946e-02	0	8.148204e+03	4.197389e+02	0	0	-2.984617e+02	4.469519e+01	0	0	2.942585e+02	3.470679e+01	0	0	-1.256404e+02	-9.467583e+01	0
3.540000e+01	0	0	2.505146e+02	-3.124150e+02	0	0	-5.896958e+02	1.766987e+02	0	0	-3.698263e+02	3.852601e+02	0	0	5.170944e+02	-2.677586e+02	0	0	-6.836535e+02	1.645069e+02	0	0	-5.440596e+02	-4.257133e+02	-1.049876e-01	0	3.996532e+03	-3.797203e+02	0	0	3.306189e+01	1.409290e+02	9.305751e-02	0	7.568792e+03	7.766017e+02	0	0	-2.651284e+02	-2.491266e+01	0	0	-2.096631e+02	-8.182344e+02	0	0	-8.299329e+01	-5.412444e+02	0
3.550000e+01	0	0	-1.053677e+02	-7.834935e+02	0	0	-4.808723e+02	-3.316346e+02	0	0	1.904678e+02	-4.872889e+02	0	0	1.513354e+01	1.122928e+03	0	0	-3.944378e+02	-4.389244e+02	0	0	3.961365e+02	-1.379682e+02	1.773057e-01	0	3.392121e+03	7.310640e+02	0	0	-2.252715e+02	1.887015e+01	7.643756e-02	0	8.258008e+03	6.834644e+02	0	0	-3.170892e+02	-6.214813e+02	0	0	1.177878e+02	-2.652932e+02	0	0	2.758302e+02	-1.090754e+03	0
3.560000e+01	0	0	-3.911520e+02	-2.143758e+02	0	0	-2.597046e+01	-4.826150e+02	0	0	3.703125e+00	6.480052e+02	0	0	1.342512e+02	-3.638371e+02	0	0	-1.380654e+02	3.066638e+02	0	0	6.868555e+01	-4.575761e+02	4.337404e-02	0	5.042121e+03	2.286130e+02	0	0	-2.664479e+02	8.409290e+02	-1.163136e-02	0	9.027126e+03	-1.037905e+02	0	0	-1.420891e+02	3.881284e+01	0	0	-3.532906e+02	-4.824501e+02	0	0	-6.570129e+02	-7.191856e+02	0
3.570000e+01	0	0	6.088480e+02	-8.354543e+02	0	0	-1.145578e+03	6.101242e+01	0	0	-4.222773e+02	3.239856e+02	0	0	5.818003e+02	2.631237e+02	0	0	-3.027712e+02	-4.457872e+02	0	0	1.142738e+02	4.095331e+01	4.173724e-02	0	7.375944e+03	3.212600e+02	0	0	-3.198793e+02	2.218113e+02	7.845351e-02	0	1.048693e+04	8.927781e+02	0	0	-1.518931e+02	-7.440303e+02	0	0	-6.052513e+02	-9.682344e+02	0	0	-1.952482e+02	-6.971268e+02	0
3.580000e+01	0	0	-2.548774e+02	1.276801e+03	0	0	4.451080e+02	6.561104e+02	0	0	-2.193362e+02	2.202484e+01	0	0	-6.525854e+01	8.616296e+01	0	0	-2.777712e+02	-9.529698e+01	0	0	3.196659e+02	1.126738e+03	1.720621e-01	0	5.640650e+03	1.172240e+03	0	0	9.335608e+01	-1.365220e+02	7.688845e-02	0	8.170263e+03	6.805232e+02	0	0	-2.729715e+02	-2.425597e+02	0	0	-3.366239e+02	-4.329402e+02	0	0	4.445776e+01	-6.402641e+02	0
3.590000e+01	0	0	2.171814e+02	-1.165846e+03	0	0	-7.357744e+02	-5.767327e+02	0	0	-4.011989e+02	8.575034e+01	0	0	1.121204e+01	1.998645e+01	0	0	-1.576732e+02	1.523821e+03	0	0	2.593718e+02	-3.467918e+02	1.405378e-01	0	5.130356e+03	8.389071e+02	0	0	-2.424283e+02	-2.076004e+02	3.489507e-02	0	9.304086e+03	3.364056e+02	0	0	7.898932e+01	1.245972e+02	0	0	-3.221216e+01	1.464715e+02	0	0	-1.106523e+03	6.009124e+02	0
36	0	0	1.044363e+02	-5.011405e+02	0	0	-2.274409e+02	-7.085031e+01	0	0	-3.835518e+02	-3.333673e+02	0	0	1.744473e+02	5.077316e+02	0	0	4.888954e+02	-2.551009e+02	0	0	-1.068047e+02	6.885023e+02	1.707303e-01	0	6.100944e+03	1.256064e+03	0	0	1.335521e+02	-3.688749e+02	-4.330630e-02	0	9.019282e+03	-3.743788e+02	0	0	8.487164e+01	-9.087363e+02	0	0	3.324938e+02	-3.182344e+02	0	0	-9.916980e+01	-1.049699e+02	0
3.610000e+01	0	0	-2.842892e+02	-2.673170e+02	0	0	8.775513e+01	-1.003693e+03	0	0	-5.546301e+02	1.060260e+03	0	0	3.675846e+02	5.184924e+01	0	0	-7.900261e+02	4.502912e+02	0	0	1.319208e+02	-6.070859e+02	1.634674e-01	0	5.705356e+03	1.114887e+03	0	0	-6.012517e+02	-7.826004e+02	-2.332258e-02	0	9.242812e+03	-2.106533e+02	0	0	-2.876773e+02	2.402834e+02	0	0	3.295526e+02	-1.214803e+03	0	0	-4.731895e+02	-4.584013e+02	0
3.620000e+01	0	0	-2.323285e+02	-7.075131e+02	0	0	-7.534214e+02	-3.306542e+02	0	0	-4.614930e+02	-7.794457e+02	0	0	1.695453e+02	4.155748e+02	0	0	-7.664966e+02	-4.423558e+02	0	0	-8.817725e+01	6.399729e+02	3.966174e-02	0	4.455356e+03	1.840051e+02	0	0	-5.345852e+02	5.345565e+02	1.195720e-01	0	8.233988e+03	1.118268e+03	0	0	4.221265e+02	-4.371675e+02	0	0	-1.704474e+02	-5.471559e+02	0	0	-4.290718e+02	-8.144053e+01	0
3.630000e+01	0	0	3.335779e+01	-3.251306e+01	0	0	-8.528418e+01	-5.164032e+00	0	0	-2.850225e+02	-1.088575e+02	0	0	-2.098665e+02	-9.324884e+01	0	0	-4.590851e+01	-1.168656e+02	0	0	-3.175890e+02	1.468357e+02	1.322276e-01	0	5.412219e+03	8.246914e+02	0	0	-8.604736e+00	-1.642398e+01	-4.068282e-02	0	9.225655e+03	-3.606533e+02	0	0	-2.097362e+02	3.848913e+02	0	0	6.775918e+02	-3.010775e+02	0	0	-5.393660e+02	-3.417346e+02	0
3.640000e+01	0	0	-3.686029e+02	-2.330033e+02	0	0	-1.617548e+02	-5.046739e+02	0	0	-3.874734e+02	-9.856339e+01	0	0	-5.804548e+02	7.219473e+02	0	0	-9.410065e+02	1.831344e+02	0	0	1.853522e+02	4.487488e+01	1.208935e-01	0	4.424964e+03	6.085150e+02	0	0	-2.541930e+02	1.492623e+02	5.124786e-02	0	8.641831e+03	4.667977e+02	0	0	9.255579e+02	8.293048e+01	0	0	-4.964279e+02	5.137346e+01	0	0	-9.874053e+02	-2.103621e+02	0
3.650000e+01	0	0	1.495343e+02	2.145457e+02	0	0	-6.151860e+02	-1.058595e+03	0	0	-6.296300e+02	3.279071e+02	0	0	1.440552e+02	-4.275861e+01	0	0	-4.164966e+02	-4.271597e+02	0	0	5.216267e+02	-3.404668e+01	1.380704e-01	0	5.910258e+03	9.467502e+02	0	0	-4.698794e+02	-2.605416e+02	3.050122e-02	0	9.680066e+03	3.045428e+02	0	0	-2.788538e+02	3.995971e+02	0	0	-1.817219e+02	-2.804893e+02	0	0	-8.168169e+02	-3.133033e+02	0
3.660000e+01	0	0	-1.151716e+02	-3.300621e+02	0	0	-1.714685e+01	-5.904581e+02	0	0	-6.987477e+02	7.960444e+02	0	0	-1.025135e+02	-1.319743e+02	0	0	-1.361046e+02	-1.335323e+02	0	0	-4.955302e+02	1.331102e+02	1.223090e-01	0	4.743101e+03	6.609659e+02	0	0	-2.438989e+02	1.223083e+00	1.148200e-01	0	8.862910e+03	1.149641e+03	0	0	-3.072852e+02	-3.822656e+02	0	0	1.667788e+03	-3.143128e+02	0	0	-7.222090e+02	-3.549699e+02	0
3.670000e+01	0	0	-9.311279e+01	3.826830e+02	0	0	-5.671470e+02	-3.331052e+02	0	0	-2.703165e+02	5.548679e+02	0	0	-3.588862e+02	1.886140e+02	0	0	2.138954e+02	7.071540e+02	0	0	4.054502e+02	-3.428702e+02	9.343966e-02	0	4.163199e+03	4.291032e+02	0	0	9.433643e+01	-3.580906e+02	9.277654e-02	0	9.554576e+03	9.770918e+02	0	0	-5.866970e+02	-1.209226e+03	0	0	4.271017e+02	-9.152932e+02	0	0	-4.050522e+02	-7.672249e+02	0
3.680000e+01	0	0	-2.284069e+02	-6.428072e+02	0	0	-5.862644e+02	-2.875170e+02	0	0	-4.918851e+02	6.587896e+02	0	0	-3.731738e+01	5.827316e+02	0	0	-3.713986e+02	-1.962774e+02	0	0	-2.386675e+02	-5.526741e+02	1.176457e-01	0	5.457317e+03	7.276326e+02	0	0	-2.983107e+02	3.056349e+02	1.241648e-02	0	9.796733e+03	1.231703e+02	0	0	-5.906186e+02	1.314599e+02	0	0	-8.670160e+02	-4.275481e+02	0	0	-2.579933e+02	4.343781e+00	0
3.690000e+01	0	0	-1.181128e+02	-5.227092e+02	0	0	2.235394e+02	-3.350660e+02	0	0	4.331149e+02	5.298679e+02	0	0	-2.696704e+02	-5.407979e+02	0	0	1.384052e+02	-1.712774e+02	0	0	2.529993e+02	-9.698309e+02	7.023611e-02	0	4.998983e+03	3.776326e+02	0	0	-9.733020e+01	-2.232867e+02	-1.194828e-02	0	8.541341e+03	-1.008493e+02	0	0	-3.553244e+02	3.544991e+02	0	0	-7.523102e+02	-4.947050e+02	0	0	2.042616e+02	9.797124e+01	0
37	0	0	-1.029166e+02	-1.780719e+01	0	0	-3.083232e+02	-1.081635e+03	0	0	5.272266e+01	1.396718e+02	0	0	1.415320e+01	1.949865e+02	0	0	-3.606143e+02	-2.256891e+02	0	0	-6.342556e+02	1.590906e+02	1.709040e-01	0	4.954375e+03	1.021260e+03	0	0	3.673756e+02	1.102701e+01	7.822639e-02	0	9.197224e+03	7.805232e+02	0	0	1.422246e+02	-1.265778e+01	0	0	9.285723e+02	-3.991168e+02	0	0	-2.310325e+02	1.170889e+02	0
3.710000e+01	0	0	-4.382108e+02	2.831732e+02	0	0	-4.014607e+02	1.395361e+01	0	0	-3.002185e+02	4.102601e+02	0	0	1.298395e+02	3.033199e+02	0	0	-2.008104e+02	-9.247087e+02	0	0	1.216267e+02	-3.830663e+02	1.211997e-01	0	5.190650e+03	7.158679e+02	0	0	-7.321343e+02	-4.379926e+02	5.800428e-03	0	8.508498e+03	4.964087e+01	0	0	1.231069e+02	-9.131480e+02	0	0	5.749377e+01	-6.942148e+02	0	0	-5.653464e+02	3.965007e+02	0
3.720000e+01	0	0	-2.038971e+02	-6.261405e+02	0	0	-7.676370e+02	-5.183994e+02	0	0	4.929138e+01	2.181032e+02	0	0	4.503552e+01	6.121434e+02	0	0	2.124835e+01	-2.624539e+02	0	0	-8.082434e+01	7.978160e+02	1.307851e-01	0	5.797023e+03	8.722404e+02	0	0	-1.880165e+02	-2.909337e+02	7.882439e-02	0	8.565851e+03	7.329742e+02	0	0	-1.352264e+02	-3.004028e+02	0	0	-5.611337e+02	-7.809795e+02	0	0	-6.055425e+02	-8.319307e+02	0
3.730000e+01	0	0	-1.370093e+01	-2.325131e+02	0	0	3.931519e+00	-5.953601e+02	0	0	-9.923804e+01	4.220248e+02	0	0	-3.583960e+02	-5.648174e+02	0	0	-8.498300e+02	3.370559e+02	0	0	-5.112164e+02	-7.130159e+01	3.158942e-01	0	4.090650e+03	1.888907e+03	0	0	-1.110558e+02	1.698506e+02	3.563491e-02	0	8.745753e+03	3.231703e+02	0	0	-2.989518e+02	4.358716e+02	0	0	-3.858459e+01	-4.496069e+02	0	0	-6.192678e+02	8.473593e+01	0
3.740000e+01	0	0	-2.779166e+02	-7.466995e+01	0	0	-5.264607e+02	-7.953601e+02	0	0	2.586051e+02	9.303582e+02	0	0	-5.643506e+01	7.141042e+02	0	0	9.477777e+01	9.342848e+01	0	0	-1.322949e+02	-1.703212e+02	1.689298e-01	0	4.918101e+03	9.996914e+02	0	0	-7.899773e+02	-4.477965e+02	1.126301e-03	0	8.810949e+03	9.934967e+00	0	0	-3.381675e+02	-6.528538e+02	0	0	-3.518199e+02	-3.692148e+02	0	0	-7.677974e+02	-6.477386e+01	0
3.750000e+01	0	0	-3.563480e+02	-6.339836e+02	0	0	-2.008801e+01	-2.159484e+02	0	0	-4.134537e+02	2.538875e+02	0	0	-4.628076e+02	-9.383469e+02	0	0	-5.900261e+02	5.198991e+02	0	0	2.279993e+02	-2.938506e+02	1.496770e-01	0	5.127905e+03	9.026326e+02	0	0	-1.767421e+02	-2.821102e+02	2.678807e-02	0	9.265360e+03	2.550330e+02	0	0	-4.514029e+02	3.672442e+02	0	0	-7.753492e+02	-6.422540e+02	0	0	-3.246600e+02	-1.814405e+02	0
3.760000e+01	0	0	-5.690931e+02	-2.663366e+02	0	0	-6.210684e+02	-7.095758e+02	0	0	-1.085518e+02	8.918170e+01	0	0	-7.415405e+00	6.547905e+02	0	0	1.879736e+01	8.037227e+02	0	0	-3.121968e+02	9.257572e+02	1.288564e-01	0	5.615160e+03	8.305738e+02	0	0	-6.566440e+02	-7.909338e+02	-3.203215e-03	0	8.249185e+03	-2.633954e+01	0	0	1.838913e+02	7.704813e+01	0	0	-6.260425e+01	-2.888226e+02	0	0	-2.560325e+02	5.656183e+02	0
3.770000e+01	0	0	-2.534069e+02	3.679771e+02	0	0	-5.911665e+02	3.012085e+02	0	0	1.992914e+02	9.205542e+02	0	0	-9.908228e+01	2.829590e+00	0	0	1.722288e+02	-5.041205e+02	0	0	3.863326e+02	5.169337e+02	1.315951e-01	0	4.572022e+03	6.928287e+02	0	0	3.110107e+01	1.914192e+02	6.490337e-02	0	9.472714e+03	6.574840e+02	0	0	-4.112067e+02	-3.714813e+02	0	0	-1.645651e+02	1.454911e+02	0	0	-6.378953e+02	-3.294797e+02	0
3.780000e+01	0	0	-1.548774e+02	-1.437582e+01	0	0	-6.833232e+02	-8.963405e+02	0	0	-9.982577e+02	7.029072e+02	0	0	1.215061e+02	3.057709e+02	0	0	-1.076732e+02	7.038927e+01	0	0	-2.249419e+02	3.016901e+01	1.313314e-01	0	3.729866e+03	5.639071e+02	0	0	-1.767421e+02	1.080858e+02	1.051303e-02	0	8.916831e+03	9.473889e+01	0	0	3.152638e+02	-5.955009e+02	0	0	-3.439768e+02	-7.295089e+02	0	0	-4.619150e+02	3.577751e+02	0
3.790000e+01	0	0	-5.798774e+02	-6.820229e+02	0	0	-6.465586e+02	-5.124246e+01	0	0	1.032129e+02	-3.877791e+02	0	0	2.493750e+01	7.332219e+02	0	0	-4.870849e+02	-1.575519e+02	0	0	4.716267e+02	4.198749e+02	1.839077e-02	0	6.367611e+03	1.192993e+02	0	0	-2.233107e+02	-1.130149e+03	1.110381e-01	0	8.089381e+03	1.010425e+03	0	0	3.977362e+01	-8.087363e+02	0	0	-1.052513e+02	-9.412736e+02	0	0	-6.217190e+02	-1.022127e+03	0
38	0	0	-5.901716e+02	-1.111435e+03	0	0	-2.975391e+02	-1.336046e+03	0	0	-3.722773e+02	-2.461124e+02	0	0	-4.172195e+02	1.508453e+01	0	0	-3.625751e+02	2.336246e+02	0	0	2.999268e+00	-3.217918e+02	1.897599e-01	0	6.162709e+03	1.443319e+03	0	0	1.874736e+02	5.860270e+02	3.228189e-02	0	8.144773e+03	2.716997e+02	0	0	-3.376773e+02	-3.606970e+02	0	0	-6.008395e+02	-7.393128e+02	0	0	-5.810327e+02	-1.932052e+02	0
3.810000e+01	0	0	-5.573285e+02	-4.707484e+02	0	0	2.563826e+02	-4.321248e+02	0	0	-2.335518e+02	-5.652300e+02	0	0	1.322904e+02	-7.118763e+02	0	0	-6.649677e+01	4.556834e+02	0	0	-4.107262e+02	3.213455e+02	8.586182e-02	0	4.432807e+03	4.163581e+02	0	0	5.806189e+01	-3.776984e+02	8.650044e-02	0	8.113400e+03	7.682683e+02	0	0	-6.337558e+02	-2.435401e+02	0	0	-6.297611e+02	-3.486265e+02	0	0	-8.570129e+02	1.415987e+02	0
3.820000e+01	0	0	-2.377206e+02	-1.238396e+03	0	0	-4.563625e+02	-2.492817e+02	0	0	-3.026694e+02	-1.784653e+02	0	0	-5.251343e+01	3.204767e+02	0	0	2.762091e+01	-6.315715e+02	0	0	1.966267e+02	-2.620355e+01	1.244851e-01	0	7.223983e+03	1.027142e+03	0	0	-5.066440e+02	-7.639730e+02	-2.997710e-02	0	8.938891e+03	-2.601631e+02	0	0	1.755579e+02	5.745972e+02	0	0	-9.469181e+02	-2.363716e+02	0	0	-8.276013e+02	-3.162444e+02	0
3.830000e+01	0	0	-3.534069e+02	-7.913366e+02	0	0	-9.508801e+01	4.149340e+02	0	0	-6.786548e+01	-5.216026e+02	0	0	-1.505527e+02	2.768492e+02	0	0	-2.625751e+02	6.744809e+01	0	0	-4.803341e+02	-4.080663e+02	1.274310e-01	0	5.469082e+03	7.987110e+02	0	0	-7.968323e+01	1.335760e+02	1.391926e-02	0	8.100655e+03	1.143467e+02	0	0	-2.940499e+02	-2.616774e+02	0	0	-7.268199e+02	1.033342e+02	0	0	2.513204e+02	3.680693e+02	0
3.840000e+01	0	0	-1.489951e+02	1.968987e+02	0	0	-1.754802e+02	-5.320325e+01	0	0	-1.928655e+02	7.759464e+02	0	0	2.764081e+02	-8.471704e+02	0	0	-6.199280e+02	-5.320617e+02	0	0	-3.979812e+02	3.938945e+02	1.991772e-01	0	5.290650e+03	1.315868e+03	0	0	-2.586047e+02	8.433800e+02	2.685722e-02	0	8.406047e+03	2.319938e+02	0	0	-2.023832e+02	5.937148e+02	0	0	-4.670160e+02	-5.383325e+02	0	0	-8.231895e+02	-4.075426e+01	0
3.850000e+01	0	0	-7.985050e+02	-9.977092e+02	0	0	-8.009705e+02	-1.044380e+03	0	0	-1.404146e+02	-6.896729e+00	0	0	-3.054548e+02	3.111630e+02	0	0	-6.013006e+02	-8.247087e+02	0	0	6.348620e+02	-3.163996e+02	1.933964e-01	0	4.974964e+03	1.192829e+03	0	0	2.796305e+02	6.477917e+02	5.724823e-02	0	8.163400e+03	4.957193e+02	0	0	5.349908e+01	-1.616773e+02	0	0	-1.885846e+02	-6.932344e+02	0	0	-8.624053e+02	2.567948e+02	0
3.860000e+01	0	0	-6.710538e+02	-1.158003e+03	0	0	-4.044019e+02	-7.639875e+02	0	0	-4.546302e+02	-1.657203e+02	0	0	6.072904e+02	8.489081e+02	0	0	7.320917e+01	-6.784599e+01	0	0	2.657443e+02	2.782082e+02	1.867585e-02	0	5.701925e+03	1.085149e+02	0	0	7.619910e+01	-3.977965e+02	3.074794e-02	0	9.553596e+03	3.030722e+02	0	0	-6.141479e+02	-8.543244e+02	0	0	2.187683e+02	-2.613716e+02	0	0	-5.869150e+02	9.650064e+01	0
3.870000e+01	0	0	-7.195834e+02	-1.192807e+03	0	0	-3.847939e+02	1.752281e+02	0	0	-3.409048e+02	-4.935944e+00	0	0	-5.496448e+01	-5.231508e+02	0	0	-6.802222e+02	1.811736e+02	0	0	1.338816e+02	1.370317e+02	1.233521e-01	0	4.509277e+03	6.344954e+02	0	0	-4.561538e+02	-4.730630e+01	4.797344e-02	0	7.337420e+03	3.697389e+02	0	0	-1.729715e+02	-3.763832e+02	0	0	-5.429965e+02	-5.030383e+02	0	0	-1.761305e+02	-2.947974e+01	0
3.880000e+01	0	0	-3.793872e+02	1.748694e+01	0	0	-1.529312e+02	-1.227223e+03	0	0	2.424286e+02	-1.020132e+03	0	0	-3.946704e+02	1.915551e+02	0	0	-5.307123e+02	2.498010e+02	0	0	-2.925890e+02	2.708553e+02	1.471286e-01	0	6.366141e+03	1.098221e+03	0	0	-1.953695e+02	3.272035e+02	6.919412e-02	0	9.259969e+03	6.883663e+02	0	0	-5.582656e+02	1.466560e+02	0	0	-3.934867e+02	4.361774e+02	0	0	-1.947579e+02	5.190497e+02	0
3.890000e+01	0	0	-9.605396e+01	-6.300621e+02	0	0	-6.494998e+02	-2.169288e+02	0	0	-2.423804e+01	-8.936614e+02	0	0	-4.485920e+02	4.552807e+02	0	0	-1.694378e+02	4.679383e+02	0	0	-1.514125e+02	-2.007133e+02	1.068118e-01	0	5.408297e+03	6.467502e+02	0	0	-6.311538e+02	-3.066200e+02	2.291308e-02	0	9.265851e+03	2.172879e+02	0	0	-3.116970e+02	-3.739323e+02	0	0	-3.503494e+02	-3.407834e+02	0	0	-5.050522e+02	-6.142836e+02	0
39	0	0	-5.632108e+02	2.723889e+02	0	0	-4.798921e+02	-5.169288e+02	0	0	-1.727675e+02	-1.853281e+02	0	0	-2.574155e+02	5.920215e+01	0	0	-6.110461e+01	-1.071277e+03	0	0	-2.710204e+02	8.733062e+02	2.192035e-01	0	4.398983e+03	1.234986e+03	0	0	-8.522322e+02	2.928898e+02	5.969576e-02	0	1.019428e+04	6.471899e+02	0	0	-6.455204e+02	-5.195205e+02	0	0	-2.939768e+02	-2.152932e+02	0	0	-3.271111e+02	3.465007e+02	0
3.910000e+01	0	0	-2.048774e+02	-1.522709e+03	0	0	-2.823430e+02	-2.296738e+02	0	0	-3.551257e+01	-2.944574e+01	0	0	-1.574155e+02	2.180257e+02	0	0	5.213074e+01	-1.462774e+02	0	0	-2.494518e+02	-1.639963e+01	1.566513e-01	0	4.809277e+03	8.933188e+02	0	0	-2.463499e+02	1.041643e+02	-3.842648e-03	0	8.161439e+03	-3.124149e+01	0	0	-3.288538e+02	4.074403e+02	0	0	-4.645651e+02	-5.873521e+02	0	0	-2.628953e+02	-6.995778e+02	0
3.920000e+01	0	0	-7.916422e+02	-4.898660e+02	0	0	-6.014607e+02	2.997379e+02	0	0	-3.855126e+02	7.006406e+01	0	0	-2.387881e+02	3.984179e+02	0	0	-6.542418e+02	6.939187e+02	0	0	5.839136e+01	7.330627e+01	1.900205e-01	0	4.913199e+03	1.152633e+03	0	0	-5.605654e+02	6.046544e+02	1.305153e-02	0	9.054576e+03	1.197389e+02	0	0	2.324207e+02	-6.510873e+01	0	0	-2.866239e+02	-4.192148e+02	0	0	-4.132666e+01	7.395163e+01	0
3.930000e+01	0	0	-8.239950e+02	-1.879052e+02	0	0	-5.494998e+02	-8.801641e+02	0	0	-1.404146e+02	6.337896e+02	0	0	-4.123176e+02	-1.021680e+03	0	0	-8.169281e+01	-7.443166e+02	0	0	3.289796e+02	5.492867e+02	1.676045e-01	0	5.578396e+03	1.123221e+03	0	0	-5.443892e+02	5.737721e+02	4.474475e-02	0	9.557518e+03	4.476801e+02	0	0	-2.670892e+02	3.461658e+02	0	0	2.481801e+02	-1.069215e+03	0	0	-8.633855e+02	-8.977386e+01	0
3.940000e+01	0	0	-5.073285e+02	-1.785915e+02	0	0	-2.553821e+02	-2.125170e+02	0	0	-2.399243e+02	-8.367310e+00	0	0	-4.574155e+02	-5.197194e+02	0	0	-3.552222e+02	-4.751989e+02	0	0	2.226071e+02	-1.016937e+02	8.896495e-02	0	4.891140e+03	4.776326e+02	0	0	-4.193811e+01	4.043878e+01	3.922670e-02	0	8.743792e+03	3.569938e+02	0	0	-7.631675e+02	1.824403e+02	0	0	-6.327023e+02	5.219617e+02	0	0	-7.555425e+02	-3.142837e+02	0
3.950000e+01	0	0	-2.759559e+02	-9.280721e+01	0	0	-9.900964e+01	-1.093399e+03	0	0	-2.894342e+02	5.627111e+02	0	0	-5.074155e+02	1.220477e+03	0	0	-9.633972e+00	4.561736e+02	0	0	-9.503992e+01	-6.644388e+02	1.233775e-01	0	7.757807e+03	1.091848e+03	0	0	4.962972e+02	-1.101718e+03	7.882352e-02	0	9.465360e+03	8.099349e+02	0	0	-4.288538e+02	-3.013832e+02	0	0	9.278784e+01	3.274600e+01	0	0	-5.261306e+02	-8.389151e+01	0
3.960000e+01	0	0	-3.328186e+02	-3.624150e+02	0	0	-2.008801e+01	-8.566346e+02	0	0	-2.595322e+02	-4.284654e+02	0	0	1.215061e+02	-7.354056e+02	0	0	-3.184575e+02	-2.580421e+02	0	0	6.721169e+02	1.419337e+02	1.549587e-01	0	4.617611e+03	8.467502e+02	0	0	-2.816439e+02	5.600466e+02	6.245552e-02	0	9.251636e+03	6.163075e+02	0	0	1.873226e+02	-1.670695e+02	0	0	-1.004761e+03	7.588326e+01	0	0	-5.089739e+02	8.827751e+02	0
3.970000e+01	0	0	-3.151716e+02	-1.024180e+03	0	0	-5.259705e+02	4.840516e+02	0	0	-2.977675e+02	-2.454379e+01	0	0	-2.206509e+02	-5.285429e+02	0	0	-9.086535e+02	3.189187e+02	0	0	-1.641576e+02	-9.541447e+02	6.654018e-02	0	5.001925e+03	3.565542e+02	0	0	-3.938989e+02	1.860270e+02	4.811737e-02	0	8.739871e+03	4.417977e+02	0	0	-1.052383e+03	2.280285e+02	0	0	-2.542709e+02	-3.760775e+02	0	0	-1.383854e+02	1.935595e+02	0
3.980000e+01	0	0	-1.161520e+02	-8.035915e+02	0	0	-5.779312e+02	3.752281e+02	0	0	1.997815e+02	7.857504e+02	0	0	2.935649e+02	5.851826e+02	0	0	-1.978692e+02	-2.688264e+02	0	0	1.882933e+02	1.321298e+02	2.255499e-01	0	4.610748e+03	1.342829e+03	0	0	-4.419380e+02	1.056349e+02	-4.013836e-02	0	8.507518e+03	-3.283004e+02	0	0	-5.238324e+01	3.177344e+02	0	0	5.532959e+00	-6.976462e+02	0	0	-4.682876e+02	-3.471268e+02	0
3.990000e+01	0	0	-4.857598e+02	-4.080033e+02	0	0	-3.470488e+02	-9.448699e+02	0	0	2.007620e+02	4.568287e+02	0	0	3.357218e+02	-6.559939e+02	0	0	-4.459085e+02	-3.511793e+02	0	0	3.265286e+02	1.845808e+02	1.317313e-01	0	3.720062e+03	5.643973e+02	0	0	-4.487927e+01	5.318387e+01	1.470130e-03	0	9.078596e+03	1.336636e+01	0	0	1.186952e+02	3.047949e+01	0	0	-3.515332e+01	-8.956854e+02	0	0	-1.624050e+02	5.680693e+02	0
40	0	0	-3.036768e+01	5.395457e+02	0	0	-9.656763e+02	-1.193797e+02	0	0	-1.467871e+02	-6.755242e+02	0	0	-2.186902e+02	2.778296e+02	0	0	-5.263006e+02	7.797030e+02	0	0	4.520189e+02	4.620318e+02	1.442563e-01	0	5.537709e+03	9.335150e+02	0	0	-3.880166e+02	-6.580906e+02	-2.656948e-02	0	9.199675e+03	-2.381042e+02	0	0	-3.386578e+02	-3.959911e+02	0	0	-3.474082e+02	-7.638226e+02	0	0	-4.991699e+02	-4.593817e+02	0
4.010000e+01	0	0	-3.024265e+02	-2.001601e+02	0	0	-6.465586e+02	1.012085e+02	0	0	-2.565911e+02	-1.197093e+03	0	0	2.150610e+01	-2.432488e+02	0	0	-2.390457e+02	-4.202970e+02	0	0	1.770189e+02	1.610514e+02	7.645355e-02	0	5.449964e+03	4.511620e+02	0	0	6.100305e+01	4.419094e+02	1.682294e-02	0	8.143792e+03	1.393467e+02	0	0	-5.960107e+02	-1.445205e+02	0	0	-2.567219e+02	-3.741168e+02	0	0	-2.192678e+02	-5.476170e+02	0
4.020000e+01	0	0	-6.828187e+02	-4.486895e+02	0	0	-3.210684e+02	-3.786935e+02	0	0	-5.987477e+02	-1.137595e+02	0	0	5.581982e+01	4.792767e+01	0	0	-1.562026e+02	-1.472578e+02	0	0	6.373130e+02	8.492866e+02	2.225114e-01	0	5.087709e+03	1.456064e+03	0	0	-3.252715e+02	-5.276984e+02	2.684471e-02	0	8.889871e+03	2.452291e+02	0	0	-5.048342e+02	-6.008930e+02	0	0	-2.738788e+02	2.503931e+02	0	0	-6.820129e+02	-2.015386e+02	0
4.030000e+01	0	0	-4.803677e+02	-3.271209e+02	0	0	-5.235195e+02	-6.144440e+00	0	0	5.321289e+01	-7.274850e+02	0	0	2.911140e+02	-5.844489e+01	0	0	-2.880654e+02	3.576442e+02	0	0	8.971169e+02	2.213455e+02	1.975144e-02	0	5.288199e+03	1.065541e+02	0	0	-8.948706e+01	-3.218161e+02	5.706567e-02	0	7.502616e+03	4.540526e+02	0	0	9.467560e+01	-3.030481e+01	0	0	-3.199572e+02	-1.077548e+03	0	0	-6.575032e+02	-6.755582e+02	0
4.040000e+01	0	0	-6.125000e+01	-6.192484e+01	0	0	-4.455781e+02	-7.752621e+02	0	0	1.831149e+02	-2.113085e+02	0	0	1.239572e+02	-3.270724e+02	0	0	-7.433990e+01	4.517618e+02	0	0	-2.420988e+02	-2.222820e+02	1.471469e-01	0	5.322513e+03	9.183188e+02	0	0	-4.306636e+02	1.002427e+02	9.567847e-03	0	9.604086e+03	9.277811e+01	0	0	-5.004224e+02	2.655792e+01	0	0	-4.675062e+02	-4.103912e+02	0	0	-4.893660e+02	-4.064405e+02	0
4.050000e+01	0	0	-1.426226e+02	-1.511405e+02	0	0	-3.901860e+02	-1.389876e+02	0	0	-1.943362e+02	2.043778e+02	0	0	-5.944824e+00	-5.496213e+02	0	0	-4.983594e+02	6.826442e+02	0	0	-2.288635e+02	-4.336041e+01	2.810599e-01	0	4.218591e+03	1.649201e+03	0	0	3.761991e+02	1.396820e+01	2.496846e-02	0	9.059479e+03	2.319938e+02	0	0	-2.857166e+02	2.422442e+02	0	0	-4.978983e+02	-1.253038e+03	0	0	-5.829934e+02	-4.981072e+02	0
4.060000e+01	0	0	-3.274265e+02	1.861143e+02	0	0	-1.588136e+02	-4.424189e+02	0	0	-7.114928e+02	4.244758e+02	0	0	2.444727e+01	3.748885e+02	0	0	-7.498300e+02	-6.781401e+02	0	0	-1.303341e+02	5.056592e+02	8.424379e-02	0	5.799474e+03	5.335150e+02	0	0	-2.963499e+02	-2.213259e+02	-1.927862e-02	0	8.131047e+03	-1.537905e+02	0	0	-3.200303e+02	-5.945205e+02	0	0	-3.694669e+02	-1.376568e+03	0	0	1.140656e+02	-4.417346e+02	0
4.070000e+01	0	0	-7.112501e+02	2.866046e+02	0	0	-7.161665e+02	-4.041837e+02	0	0	1.635070e+02	2.622209e+02	0	0	-5.202332e+01	-7.266058e+01	0	0	-4.047320e+02	4.939187e+02	0	0	2.113647e+01	-3.369879e+02	1.814675e-01	0	4.734768e+03	1.049691e+03	0	0	-3.595852e+02	4.436035e+01	-3.011571e-02	0	8.530066e+03	-2.493788e+02	0	0	-5.347361e+02	-1.783440e+02	0	0	1.476898e+02	-4.167638e+02	0	0	-6.604443e+02	4.180693e+02	0
4.080000e+01	0	0	-2.038971e+02	-7.776111e+02	0	0	-1.627351e+02	-2.041837e+02	0	0	4.375266e+02	-1.250340e+02	0	0	2.465061e+02	5.675356e+02	0	0	1.222288e+02	1.401672e+01	0	0	-1.930792e+02	-3.933604e+02	2.052560e-01	0	5.789670e+03	1.495280e+03	0	0	-5.581145e+02	3.423996e+02	8.692265e-02	0	9.223694e+03	8.780723e+02	0	0	-1.332656e+02	-6.363815e+01	0	0	-3.214277e+02	8.813815e+01	0	0	-5.315227e+02	-1.564405e+02	0
4.090000e+01	0	0	-4.460540e+02	-5.354543e+02	0	0	-1.676371e+02	-7.620268e+02	0	0	8.752661e+01	-2.451320e+02	0	0	-2.750625e+02	-6.800135e+02	0	0	2.055621e+02	1.674481e+02	0	0	1.976071e+02	-1.482624e+02	1.266827e-01	0	5.681827e+03	8.242012e+02	0	0	1.801207e+02	2.203491e+00	3.674519e-02	0	9.011439e+03	3.437585e+02	0	0	-7.489518e+02	5.049893e+02	0	0	-1.456506e+01	-1.814697e+02	0	0	-7.276013e+02	-1.020288e+02	0
41	0	0	-2.352697e+02	4.101633e+01	0	0	-3.004802e+02	-7.085955e+02	0	0	-6.575714e+02	5.391816e+02	0	0	-2.951606e+02	-2.633469e+02	0	0	2.957582e+02	-3.202970e+02	0	0	8.535217e+01	-2.384585e+02	1.011669e-01	0	5.981336e+03	6.732208e+02	0	0	-5.193892e+02	5.193604e+02	7.043942e-02	0	9.109969e+03	6.903271e+02	0	0	-2.126774e+02	2.471462e+02	0	0	-9.238788e+02	-2.402932e+02	0	0	-9.132666e+01	-9.118327e+02	0
4.110000e+01	0	0	-5.781860e+01	-3.060425e+02	0	0	-1.274410e+02	-4.889876e+02	0	0	2.336051e+02	3.029071e+02	0	0	-6.672195e+02	-2.334449e+02	0	0	-1.542418e+02	6.076442e+02	0	0	3.461365e+02	-4.173800e+02	2.879761e-01	0	3.196532e+03	1.292829e+03	0	0	-1.522322e+02	-1.394632e+02	-4.911013e-02	0	8.060459e+03	-3.773199e+02	0	0	-6.087558e+02	-6.160891e+02	0	0	4.839644e+02	-5.515677e+02	0	0	-3.124052e+02	-1.065264e+03	0
4.120000e+01	0	0	-4.847794e+02	-9.016307e+02	0	0	-8.632253e+02	-4.169287e+02	0	0	-1.002246e+01	1.960444e+02	0	0	-8.353567e+02	-3.486410e+02	0	0	-7.307123e+02	-7.225777e+01	0	0	2.868228e+02	1.050267e+03	1.707852e-01	0	6.315160e+03	1.300672e+03	0	0	-3.120361e+02	-6.272083e+02	-1.002163e-02	0	9.077126e+03	-9.006503e+01	0	0	-2.656186e+02	-6.935401e+02	0	0	-4.964279e+02	1.871578e+02	0	0	-6.437776e+02	-6.294797e+02	0
4.130000e+01	0	0	-6.156617e+02	3.067026e+02	0	0	-6.901860e+02	-4.483013e+02	0	0	-3.757086e+02	-5.255242e+02	0	0	4.734669e+02	1.567512e+02	0	0	-2.674771e+02	-2.595127e+02	0	0	4.216267e+02	-4.561055e+02	1.309915e-01	0	4.911729e+03	7.403777e+02	0	0	-6.394871e+02	-6.580906e+02	1.116739e-01	0	8.322224e+03	1.046209e+03	0	0	-4.715009e+02	-6.984421e+02	0	0	-7.993690e+02	-1.853913e+02	0	0	-3.128954e+02	1.416599e+03	0
4.140000e+01	0	0	-6.514462e+02	3.022908e+02	0	0	-1.051951e+03	-2.688895e+02	0	0	-5.188459e+02	6.019268e+02	0	0	3.028787e+02	2.944963e+02	0	0	-3.390457e+02	-3.972578e+02	0	0	-1.430792e+02	1.129189e+03	2.131656e-01	0	6.067611e+03	1.643809e+03	0	0	-1.159578e+02	6.325956e+02	3.779530e-02	0	9.874674e+03	3.878762e+02	0	0	-1.602264e+02	-2.896185e+02	0	0	-3.577023e+02	-6.844109e+02	0	0	1.763204e+02	-5.912444e+02	0
4.150000e+01	0	0	-2.906617e+02	4.297711e+01	0	0	-9.823430e+02	7.375754e+01	0	0	-2.565911e+02	-5.225830e+02	0	0	-1.711411e+02	-2.168018e+01	0	0	-5.571240e+01	-5.997087e+02	0	0	8.397639e+02	-2.433604e+02	2.346088e-01	0	6.050454e+03	1.854594e+03	0	0	-1.738009e+02	3.056349e+02	-6.152838e-02	0	8.564871e+03	-4.964376e+02	0	0	-4.886578e+02	-4.244224e+02	0	0	-2.964277e+02	-1.060881e+03	0	0	-4.168169e+02	-2.196758e+02	0
4.160000e+01	0	0	-3.137009e+02	5.508203e+02	0	0	-5.225391e+02	-3.061444e+02	0	0	-3.997283e+02	-3.103281e+02	0	0	2.259178e+02	-1.378567e+02	0	0	1.830131e+02	7.007814e+02	0	0	-5.166086e+02	-2.291447e+02	1.750187e-01	0	5.793591e+03	1.229103e+03	0	0	-7.105654e+02	1.340662e+02	6.315880e-02	0	9.527126e+03	6.422879e+02	0	0	-1.930695e+02	-4.651087e+02	0	0	-5.331925e+02	4.430401e+02	0	0	-2.153462e+02	2.067948e+02	0
4.170000e+01	0	0	-5.259559e+02	-1.133954e+02	0	0	-7.107744e+02	-3.933994e+02	0	0	-5.732576e+02	-2.867987e+02	0	0	1.332709e+02	1.842021e+02	0	0	-6.674771e+02	-4.374539e+02	0	0	-1.332753e+02	7.684043e+02	1.801585e-01	0	5.823003e+03	1.279593e+03	0	0	-1.934087e+02	-7.639730e+02	7.440090e-02	0	8.124675e+03	6.530723e+02	0	0	-3.690499e+02	4.471462e+02	0	0	-7.091730e+02	-6.540187e+02	0	0	-7.722090e+02	-5.853621e+02	0
4.180000e+01	0	0	-8.387010e+02	-3.163366e+02	0	0	-4.308723e+02	-7.541837e+02	0	0	-3.448263e+02	4.955542e+02	0	0	-1.946704e+02	-6.599155e+02	0	0	-8.312026e+02	-3.516695e+02	0	0	-4.661184e+02	5.188945e+02	6.223723e-02	0	3.976434e+03	2.639071e+02	0	0	-5.041931e+02	-5.218161e+02	3.651548e-02	0	8.397714e+03	3.182683e+02	0	0	-6.332656e+02	4.486168e+02	0	0	-4.871141e+02	-6.486266e+02	0	0	-1.393658e+02	9.245743e+00	0
4.190000e+01	0	0	-3.901716e+02	-7.653562e+02	0	0	-1.244108e+03	-9.296738e+02	0	0	-4.404146e+02	-5.799359e+02	0	0	-1.231738e+01	1.163124e+03	0	0	-1.557123e+02	-5.604930e+02	0	0	5.940430e+00	-3.771839e+02	1.287857e-01	0	4.676925e+03	6.913581e+02	0	0	-2.139969e+02	9.288977e+01	3.491348e-02	0	8.906047e+03	3.221899e+02	0	0	3.683246e+01	2.851871e+01	0	0	1.726898e+02	-1.427442e+02	0	0	-3.937776e+02	-2.966366e+02	0
42	0	0	-4.328186e+02	-6.207484e+02	0	0	-9.039116e+02	-6.046738e+02	0	0	-7.619885e+01	7.568287e+02	0	0	-3.241541e+01	-2.368763e+02	0	0	-2.718889e+02	-4.982382e+02	0	0	2.946985e+01	4.032082e+02	2.755448e-01	0	5.582317e+03	2.123221e+03	0	0	-1.532126e+02	-7.600433e+00	8.470667e-02	0	7.830067e+03	7.246409e+02	0	0	1.392834e+02	-2.736365e+01	0	0	-1.733885e+02	-4.731364e+02	0	0	1.792616e+02	-1.064284e+03	0
4.210000e+01	0	0	-2.029166e+02	-3.781013e+02	0	0	-8.994998e+02	4.066006e+02	0	0	1.424286e+02	-3.152300e+02	0	0	-1.907488e+02	4.008688e+02	0	0	-5.498300e+02	-5.051009e+02	0	0	1.038452e+00	-6.713016e+02	2.215996e-01	0	4.648003e+03	1.323221e+03	0	0	-3.233107e+02	3.847800e+01	4.060476e-02	0	8.805557e+03	3.726801e+02	0	0	-2.170891e+02	-6.342264e+02	0	0	-3.072122e+02	-7.417638e+02	0	0	-4.079934e+02	-6.711464e+02	0
4.220000e+01	0	0	2.882598e+02	1.454281e+02	0	0	-3.544019e+02	-9.835954e+02	0	0	-3.600281e+01	8.832993e+02	0	0	-1.427097e+02	-4.800135e+02	0	0	1.286013e+02	-2.982382e+02	0	0	8.045020e+01	-4.747330e+02	9.512921e-02	0	4.813689e+03	5.060640e+02	0	0	-1.693811e+01	-5.125024e+02	7.114292e-02	0	1.091389e+04	8.359154e+02	0	0	-5.631675e+02	8.152834e+02	0	0	-5.130944e+02	-3.991168e+02	0	0	-2.354442e+02	-1.461464e+02	0
4.230000e+01	0	0	-4.122303e+02	3.111143e+02	0	0	-6.392058e+02	-8.860464e+02	0	0	-2.972773e+02	-3.804261e+02	0	0	-5.284939e+02	-5.305273e+01	0	0	9.973816e+00	-2.864734e+02	0	0	-2.970007e+02	-1.889486e+02	2.231404e-01	0	5.472022e+03	1.571750e+03	0	0	-3.409578e+02	9.904388e+02	4.354510e-02	0	8.401146e+03	3.824840e+02	0	0	-1.224813e+02	-8.324600e+01	0	0	1.339644e+02	-1.819599e+02	0	0	-7.957385e+02	-1.123229e+02	0
4.240000e+01	0	0	-6.661520e+02	-4.531013e+02	0	0	-6.460684e+02	-1.615366e+02	0	0	-7.129688e+01	-5.941516e+02	0	0	-1.966313e+02	5.582219e+02	0	0	-6.346340e+02	-7.948069e+02	0	0	-6.293536e+02	7.526706e+01	-1.953295e-03	0	5.690160e+03	-1.109290e+01	0	0	-3.424283e+02	-2.034555e+01	6.377278e-02	0	9.119772e+03	6.212095e+02	0	0	-9.803244e+02	-6.905989e+02	0	0	2.197487e+02	4.160793e+02	0	0	-3.452483e+02	-1.392837e+02	0
4.250000e+01	0	0	2.451226e+02	9.153595e+00	0	0	-2.656763e+02	-7.262424e+02	0	0	-2.708068e+02	3.489856e+02	0	0	9.552576e+01	-5.456998e+02	0	0	-6.664966e+02	-8.532272e+00	0	0	-5.577850e+02	2.713455e+02	1.569196e-01	0	5.060258e+03	9.418483e+02	0	0	2.487482e+02	-2.556396e+02	5.227134e-02	0	8.587910e+03	4.736605e+02	0	0	-6.249323e+02	-3.126577e+02	0	0	1.491604e+02	-7.407834e+02	0	0	-3.065228e+02	-8.064406e+02	0
4.260000e+01	0	0	-8.681127e+02	-4.501602e+02	0	0	-8.700881e+02	-9.339932e+01	0	0	-7.114928e+02	-1.073869e+02	0	0	1.739572e+02	-3.417782e+02	0	0	5.374249e+02	3.816638e+02	0	0	-1.965106e+02	-5.149290e+02	2.211393e-01	0	4.358297e+03	1.237437e+03	0	0	3.404224e+01	2.811251e+02	4.180646e-02	0	8.654086e+03	3.775820e+02	0	0	-1.788538e+02	-3.126577e+02	0	0	-6.309448e+01	-3.540187e+02	0	0	-4.207385e+02	-1.310852e+03	0
4.270000e+01	0	0	-6.808578e+02	-5.133954e+02	0	0	-2.416567e+02	4.217968e+02	0	0	-5.016891e+02	-8.833673e+02	0	0	6.592512e+02	8.219473e+02	0	0	-3.655163e+02	2.262716e+02	0	0	-1.758899e+01	-1.659094e+02	1.338630e-01	0	4.914180e+03	7.594954e+02	0	0	-5.919380e+02	-2.120121e+02	5.546312e-03	0	9.515851e+03	5.307224e+01	0	0	2.280089e+02	3.128324e+02	0	0	-4.327023e+02	-7.084305e+02	0	0	-5.358154e+01	1.156183e+02	0
4.280000e+01	0	0	-5.215441e+02	6.145457e+02	0	0	-2.646958e+02	-1.831052e+02	0	0	-4.203165e+02	-5.382693e+02	0	0	4.166041e+02	-5.275625e+02	0	0	-8.071240e+01	-3.663754e+02	0	0	7.901245e+00	-6.296349e+02	2.293516e-01	0	5.002905e+03	1.488907e+03	0	0	2.105129e+02	-5.306396e+02	2.542280e-02	0	9.889380e+03	2.579742e+02	0	0	-6.494421e+02	4.750873e+02	0	0	-4.572120e+02	3.817656e+02	0	0	-4.457385e+02	1.072850e+02	0
4.290000e+01	0	0	-3.985049e+02	-7.805522e+02	0	0	-7.720488e+02	-6.012425e+02	0	0	-6.639490e+01	3.671228e+02	0	0	1.562378e+01	-2.104057e+02	0	0	-4.091437e+02	2.380363e+02	0	0	-1.357262e+02	-3.791447e+02	1.640807e-01	0	5.495062e+03	1.078613e+03	0	0	-3.659578e+02	-1.125024e+02	5.361060e-02	0	9.339381e+03	5.290526e+02	0	0	7.261676e+01	9.322459e+01	0	0	-4.959376e+02	-8.520579e+02	0	0	-4.124053e+02	-2.000680e+02	0
43	0	0	-3.352697e+02	-5.094739e+02	0	0	-9.655859e+01	-6.066346e+02	0	0	-3.659048e+02	4.063385e+02	0	0	1.050918e+03	4.797905e+02	0	0	6.052246e+00	-5.683362e+02	0	0	-6.371968e+02	1.056592e+02	1.444684e-01	0	5.142121e+03	8.683188e+02	0	0	-5.615459e+02	-4.296592e+02	1.478651e-01	0	9.083008e+03	1.576111e+03	0	0	-4.646381e+02	-4.347166e+02	0	0	1.320035e+02	-9.520579e+02	0	0	-1.241698e+02	-7.544797e+02	0
4.310000e+01	0	0	-5.676226e+02	-7.785915e+02	0	0	-2.298921e+02	-2.816346e+02	0	0	-3.423754e+02	3.024170e+02	0	0	-5.153308e+01	-1.368763e+02	0	0	-7.591437e+02	2.689187e+02	0	0	1.069208e+02	1.448273e+01	2.738781e-01	0	4.588199e+03	1.730574e+03	0	0	-5.782126e+02	-3.309064e+01	1.458180e-03	0	9.153105e+03	1.336636e+01	0	0	-5.009127e+02	-7.102068e+02	0	0	-6.743690e+02	-1.020195e+03	0	0	-2.094639e+02	-5.701660e+02	0
4.320000e+01	0	0	-8.862501e+02	1.116046e+02	0	0	1.338335e+02	-9.977188e+01	0	0	-2.629636e+02	-3.245438e+02	0	0	3.136630e+02	-2.893272e+02	0	0	-2.164966e+02	7.061736e+02	0	0	1.931953e+02	6.056116e+01	2.142479e-01	0	5.609768e+03	1.529593e+03	0	0	-9.291931e+02	8.252427e+02	9.289996e-03	0	9.109969e+03	8.542517e+01	0	0	-5.538538e+02	-3.239323e+02	0	0	-5.346630e+02	3.268636e+02	0	0	4.787715e+02	3.146379e+02	0
4.330000e+01	0	0	-3.813480e+02	1.616046e+02	0	0	-6.936174e+02	-7.375170e+02	0	0	1.894874e+02	2.038875e+02	0	0	7.935649e+02	1.212634e+03	0	0	-3.263006e+02	-1.158852e+02	0	0	-5.778503e+01	3.840906e+02	1.668953e-01	0	4.740650e+03	9.496914e+02	0	0	-5.635068e+02	3.816153e+02	6.680946e-02	0	9.697224e+03	6.942487e+02	0	0	-5.518930e+02	2.177344e+02	0	0	1.123958e+02	-4.519518e+01	0	0	-7.133855e+02	1.920889e+02	0
4.340000e+01	0	0	-2.759559e+02	-7.388856e+02	0	0	-2.475391e+02	-2.737915e+02	0	0	-4.894342e+02	7.741699e+01	0	0	-3.574155e+02	3.145944e+02	0	0	4.104641e+02	-2.923558e+02	0	0	-1.558243e+02	-6.266937e+02	1.913450e-02	0	5.286238e+03	1.031227e+02	0	0	-2.772241e+01	8.453408e+02	5.663249e-02	0	8.616831e+03	5.172879e+02	0	0	4.418536e+01	-8.863815e+01	0	0	-9.165258e+02	6.327460e+02	0	0	-4.035815e+02	2.033634e+02	0
4.350000e+01	0	0	-6.411520e+02	9.493790e+01	0	0	-3.024409e+02	-7.041837e+02	0	0	-4.766891e+02	-6.279752e+02	0	0	-4.712134e+01	7.337120e+02	0	0	-2.900261e+02	4.233304e+02	0	0	-1.670988e+02	4.527180e+02	1.869233e-01	0	4.922022e+03	1.131554e+03	0	0	-4.924282e+02	3.183868e+00	-1.800759e-02	0	9.858008e+03	-1.743788e+02	0	0	-2.435597e+02	1.025383e+02	0	0	-4.606434e+02	-1.315783e+03	0	0	-2.481893e+02	-1.050068e+03	0
4.360000e+01	0	0	-6.965441e+02	-6.986896e+02	0	0	-7.302917e+01	-2.120268e+02	0	0	-1.600225e+02	-6.127791e+02	0	0	4.013354e+01	2.038100e+02	0	0	-5.174771e+02	1.708795e+02	0	0	7.897961e+01	-2.948310e+02	8.490616e-02	0	5.089670e+03	4.722404e+02	0	0	-2.169381e+02	-9.828671e+01	5.056371e-03	0	1.063595e+04	5.405261e+01	0	0	-7.626773e+02	-2.964813e+02	0	0	-6.792709e+02	-9.099011e+02	0	0	-4.991699e+02	4.833984e+00	0
4.370000e+01	0	0	-5.308578e+02	-5.124150e+02	0	0	-1.970488e+02	1.075811e+02	0	0	-6.796300e+02	3.803581e+02	0	0	-3.412390e+02	-4.471942e+01	0	0	-5.228107e+01	-1.781401e+02	0	0	2.422149e+02	-7.198310e+02	1.226997e-01	0	4.634768e+03	6.482208e+02	0	0	3.874736e+02	6.688701e+02	6.313052e-02	0	9.044282e+03	6.094448e+02	0	0	-3.067950e+02	-4.550092e+01	0	0	-2.047611e+02	-1.314313e+03	0	0	-3.776013e+02	-1.574209e+02	0
4.380000e+01	0	0	-6.431127e+02	-5.624150e+02	0	0	2.686375e+02	-7.443798e+02	0	0	-3.467871e+02	5.774170e+02	0	0	-1.157489e+02	-3.736646e+01	0	0	-2.140457e+02	-2.159729e+00	0	0	1.534894e+02	-5.727722e+02	1.253144e-01	0	5.058297e+03	7.246914e+02	0	0	4.237561e+01	-5.811298e+02	-6.567280e-02	0	9.622714e+03	-5.930062e+02	0	0	-3.651284e+02	-9.322657e+02	0	0	-5.915258e+02	-3.182344e+02	0	0	-5.378953e+02	1.915987e+02	0
4.390000e+01	0	0	-1.754657e+02	1.261114e+03	0	0	-7.529312e+02	6.787518e+01	0	0	-4.845322e+02	2.352601e+02	0	0	-1.280038e+02	-2.741312e+02	0	0	-4.209085e+02	-2.470876e+01	0	0	-4.519027e+02	-7.576080e+00	2.892901e-01	0	5.302905e+03	2.158515e+03	0	0	-3.340950e+02	-9.482867e+02	5.885596e-02	0	8.318792e+03	5.202291e+02	0	0	-7.994421e+02	3.231266e+02	0	0	-2.900552e+02	-3.393128e+02	0	0	-7.045620e+02	-9.618327e+02	0
44	0	0	-2.857598e+02	-1.318297e+03	0	0	-4.475391e+02	-4.375170e+02	0	0	-4.649243e+02	-3.304261e+02	0	0	3.719238e+01	2.493983e+02	0	0	-3.694378e+02	5.813437e+01	0	0	-1.244518e+02	9.487488e+01	7.802273e-02	0	5.991630e+03	5.070443e+02	0	0	-6.404675e+02	-7.083572e+01	2.715073e-02	0	8.365360e+03	2.334644e+02	0	0	-2.759127e+02	-1.263833e+02	0	0	-3.322122e+02	-8.368619e+02	0	0	-7.075032e+02	-7.623229e+02	0
4.410000e+01	0	0	1.402206e+02	-7.697679e+02	0	0	-7.632253e+02	4.826733e+01	0	0	-3.570812e+02	1.216633e+03	0	0	-2.260430e+02	6.729277e+02	0	0	-2.419869e+02	-1.040395e+03	0	0	-3.509224e+02	1.164435e+02	2.056239e-01	0	3.788199e+03	9.805737e+02	0	0	-5.272241e+01	-8.701221e+01	-5.269278e-02	0	9.016831e+03	-4.513395e+02	0	0	-3.871872e+02	6.255775e+02	0	0	-5.204474e+02	-2.873521e+02	0	0	4.694578e+02	-3.971268e+02	0
4.420000e+01	0	0	-5.298774e+02	-4.771209e+02	0	0	-3.642058e+02	-1.011537e+03	0	0	-2.610028e+02	-3.093477e+02	0	0	-2.833960e+02	5.650845e+02	0	0	-3.444378e+02	-5.933362e+02	0	0	3.979614e+00	-3.570859e+02	1.039438e-01	0	5.038689e+03	5.844954e+02	0	0	-3.875264e+02	2.867407e+01	1.134002e-02	0	8.644282e+03	9.915067e+01	0	0	-2.871872e+02	-4.415793e+02	0	0	-7.675062e+02	5.704911e+02	0	0	-1.021110e+02	4.773830e+02	0
4.430000e+01	0	0	-6.352697e+02	-4.776111e+02	0	0	-5.240095e+02	-5.723209e+02	0	0	-1.374734e+02	-1.946418e+02	0	0	1.425846e+02	-1.248151e+03	0	0	-8.297320e+02	-4.536303e+02	0	0	5.810547e-02	-5.766937e+02	2.022255e-01	0	5.958788e+03	1.510476e+03	0	0	6.786584e+01	2.624976e+02	1.631465e-02	0	9.761439e+03	1.618958e+02	0	0	-8.484617e+02	-4.680499e+02	0	0	-7.645651e+02	-2.628422e+02	0	0	-4.271111e+02	-7.098719e+02	0
4.440000e+01	0	0	-3.583088e+02	-6.878758e+01	0	0	-4.137156e+02	4.630655e+01	0	0	-3.051205e+02	1.277907e+03	0	0	-2.838862e+02	-6.157979e+02	0	0	-6.390457e+02	-5.673558e+02	0	0	-2.392944e+00	3.708553e+02	1.708472e-01	0	5.848493e+03	1.205084e+03	0	0	-1.845852e+02	-3.169141e+02	1.887465e-02	0	1.019918e+04	1.962095e+02	0	0	-8.450303e+02	3.294991e+02	0	0	-4.390748e+02	-1.011862e+03	0	0	-5.756404e+02	-5.593817e+02	0
4.450000e+01	0	0	-8.489950e+02	6.346437e+02	0	0	-6.392058e+02	-1.247321e+03	0	0	-3.159048e+02	5.970248e+02	0	0	5.778064e+01	1.753787e+02	0	0	-3.331634e+02	-5.363033e+01	0	0	-4.160864e+01	-6.855173e+02	9.404570e-02	0	6.381336e+03	6.624365e+02	0	0	-3.958596e+02	-4.889730e+02	6.591776e-02	0	8.420753e+03	5.942487e+02	0	0	-1.808146e+02	9.397933e+02	0	0	-8.817218e+02	-4.520579e+02	0	0	-4.756404e+02	-8.162444e+02	0
4.460000e+01	0	0	-4.357598e+02	-1.111925e+03	0	0	-3.401860e+02	-2.473209e+02	0	0	-2.600225e+02	6.592798e+02	0	0	-4.525137e+02	3.023395e+02	0	0	-7.390457e+02	-3.696364e+01	0	0	-3.970007e+02	-4.144714e+00	5.371931e-02	0	4.976925e+03	2.825345e+02	0	0	1.997285e+02	-1.482867e+02	1.253023e-01	0	8.251146e+03	1.181994e+03	0	0	-2.283636e+02	6.883226e+02	0	0	4.768982e+01	8.323621e+01	0	0	-7.416980e+01	-6.883033e+02	0
4.470000e+01	0	0	-6.730148e+02	-1.388562e+01	0	0	-4.720488e+02	-9.399680e+02	0	0	-5.085518e+02	-7.250340e+02	0	0	2.009178e+02	-5.275625e+02	0	0	-2.978692e+02	-1.163754e+02	0	0	-3.362164e+02	1.468357e+02	1.090176e-01	0	5.029375e+03	6.153777e+02	0	0	8.796387e+01	-2.659337e+02	8.832893e-02	0	8.040851e+03	7.790526e+02	0	0	-4.558146e+02	-1.361872e+02	0	0	-1.557415e+02	-4.715596e+01	0	0	-2.864248e+02	2.528732e+02	0
4.480000e+01	0	0	3.090686e+01	-5.898367e+01	0	0	-3.191077e+02	-3.909484e+02	0	0	3.164429e+01	-1.260144e+02	0	0	-2.800366e+01	-5.726606e+02	0	0	-1.790833e+00	3.313437e+01	0	0	1.716267e+02	-1.791447e+02	1.353444e-01	0	5.212219e+03	8.158679e+02	0	0	-3.659578e+02	2.965445e+01	6.817661e-02	0	8.075165e+03	5.908173e+02	0	0	-4.822852e+02	1.368521e+02	0	0	-5.155455e+02	3.763734e+02	0	0	-9.021111e+02	-3.280092e+02	0
4.490000e+01	0	0	-4.945834e+02	-1.099180e+03	0	0	-5.053821e+02	3.624830e+02	0	0	-1.374734e+02	-7.405359e+01	0	0	-3.290564e+01	5.793002e+02	0	0	-2.929672e+02	7.136966e+01	0	0	-3.229492e+01	-1.472820e+02	1.512081e-01	0	5.760258e+03	1.026162e+03	0	0	-3.306636e+02	2.818387e+01	-4.998170e-02	0	9.769772e+03	-4.650651e+02	0	0	-3.081464e+01	9.353815e+02	0	0	-8.368274e+01	-2.888226e+02	0	0	-4.182876e+02	2.313046e+02	0
45	0	0	-5.166422e+02	3.302320e+02	0	0	1.720688e+02	-2.693797e+02	0	0	1.674286e+02	2.950641e+02	0	0	-1.103567e+02	-2.555037e+02	0	0	-1.532614e+02	2.676183e+01	0	0	3.010385e+02	-5.913997e+02	2.458163e-01	0	4.392121e+03	1.431554e+03	0	0	4.874736e+02	-4.350514e+02	2.888573e-02	0	8.557518e+03	2.545428e+02	0	0	-3.406186e+02	-2.646185e+02	0	0	-6.434867e+02	-1.007450e+03	0	0	-4.561890e+00	-6.074209e+02	0
4.510000e+01	0	0	-1.230146e+02	-7.393759e+02	0	0	-3.980293e+02	-7.429092e+02	0	0	-2.232577e+02	8.476993e+01	0	0	-3.137881e+02	-1.099155e+02	0	0	-3.076732e+02	3.140167e+02	0	0	1.137836e+02	4.762475e+02	2.498123e-01	0	5.788689e+03	1.927633e+03	0	0	-3.076244e+02	1.752427e+02	6.385939e-02	0	8.495753e+03	5.795428e+02	0	0	7.555792e+01	-3.969714e+02	0	0	-6.778004e+02	-8.686185e+01	0	0	2.008302e+02	-4.863425e+02	0
4.520000e+01	0	0	-2.938721e+01	-3.932974e+02	0	0	-5.979395e+01	-3.659484e+02	0	0	-4.904146e+02	8.891818e+02	0	0	5.038591e+02	1.086653e+03	0	0	-4.071829e+02	2.578143e+01	0	0	-2.494189e+01	4.188599e+00	1.269969e-01	0	4.759277e+03	6.923385e+02	0	0	-1.762518e+02	4.090663e+02	-2.138325e-03	0	7.519773e+03	-1.604541e+01	0	0	-2.994421e+02	-6.244224e+02	0	0	-8.238788e+02	-5.491168e+02	0	0	-6.408364e+02	8.032417e+01	0
4.530000e+01	0	0	-4.117402e+02	-9.163366e+02	0	0	-3.916567e+02	-3.252621e+02	0	0	-1.448263e+02	-3.108183e+02	0	0	4.846692e+01	2.743983e+02	0	0	2.713074e+01	-1.663754e+02	0	0	-6.077850e+02	2.086004e+02	1.996484e-01	0	5.677905e+03	1.416358e+03	0	0	-1.992910e+02	2.919094e+02	1.280643e-02	0	8.701146e+03	1.128762e+02	0	0	-1.989518e+02	3.858716e+02	0	0	-2.836827e+02	-6.652932e+02	0	0	-7.604443e+02	-3.539896e+02	0
4.540000e+01	0	0	-5.308578e+02	1.596438e+02	0	0	-7.298921e+02	-3.522229e+02	0	0	-7.252184e+02	5.136915e+02	0	0	-4.333960e+02	6.567513e+02	0	0	3.252289e+01	4.042128e+02	0	0	-6.342556e+02	5.914436e+02	1.969286e-01	0	5.138199e+03	1.259985e+03	0	0	1.678658e+02	-3.747573e+02	4.441214e-02	0	1.004379e+04	4.667977e+02	0	0	-6.018930e+02	2.510677e+02	0	0	-8.817218e+02	-9.176381e+01	0	0	-4.472090e+02	4.381673e+02	0
4.550000e+01	0	0	6.720833e+02	-8.516307e+02	0	0	-6.509705e+02	-1.742817e+02	0	0	-3.874734e+02	-2.745438e+02	0	0	1.675846e+02	5.900845e+02	0	0	3.399347e+01	-2.511793e+02	0	0	-3.612164e+02	-4.110074e+02	1.930994e-01	0	5.095062e+03	1.219299e+03	0	0	3.742384e+02	-4.257377e+02	9.462208e-02	0	7.979577e+03	8.339546e+02	0	0	-6.616970e+02	4.763635e+01	0	0	-2.724082e+02	-7.280383e+02	0	0	-9.280913e+02	-6.314406e+02	0
4.560000e+01	0	0	-5.637009e+02	-1.506503e+02	0	0	-1.137155e+02	6.634634e+02	0	0	3.541932e+02	-4.446418e+02	0	0	-1.074155e+02	-5.574645e+02	0	0	-7.767908e+02	3.674481e+02	0	0	-3.553341e+02	6.546313e+01	1.336118e-01	0	6.402905e+03	9.874365e+02	0	0	-5.105654e+02	1.351713e+03	6.478349e-02	0	7.637420e+03	5.290526e+02	0	0	-5.581464e+01	-3.317754e+02	0	0	-3.219180e+02	-5.187246e+02	0	0	-8.207385e+02	-3.020287e+02	0
4.570000e+01	0	0	-2.867402e+02	4.660163e+02	0	0	-7.449976e+01	-1.663007e+03	0	0	-2.953165e+02	-9.490536e+02	0	0	-2.191802e+02	4.910650e+02	0	0	1.447778e+02	2.130363e+02	0	0	1.083914e+02	-3.889486e+02	2.124005e-01	0	5.159277e+03	1.391358e+03	0	0	-5.958521e+01	-4.975729e+01	1.364669e-01	0	9.886439e+03	1.562386e+03	0	0	-1.911087e+02	3.378324e+02	0	0	1.628860e+02	-4.976462e+02	0	0	-8.691479e+01	-9.369543e+01	0
4.580000e+01	0	0	9.267151e+01	-9.378760e+01	0	0	2.431472e+02	3.797321e+01	0	0	-5.992379e+02	-3.872889e+02	0	0	-1.294744e+02	-1.648174e+02	0	0	-3.228692e+02	8.645070e+02	0	0	2.701561e+02	-8.384584e+02	2.024766e-01	0	6.426435e+03	1.631554e+03	0	0	-1.007616e+02	-5.115220e+02	5.490255e-02	0	8.347714e+03	4.849350e+02	0	0	-5.715009e+02	-2.072656e+02	0	0	-7.351532e+02	-4.290187e+02	0	0	-7.427974e+02	-9.284993e+02	0
4.590000e+01	0	0	-4.164221e+01	-7.908464e+02	0	0	-8.916567e+02	-1.118399e+03	0	0	-2.536499e+02	7.906523e+02	0	0	-5.123176e+02	1.464571e+02	0	0	-2.130654e+02	7.529123e+01	0	0	-3.264125e+02	-8.423800e+02	2.505165e-01	0	5.368101e+03	1.794299e+03	0	0	-2.738009e+02	2.267133e+02	-7.452751e-03	0	9.060459e+03	-6.702582e+01	0	0	-6.097361e+02	-4.680499e+02	0	0	-4.728983e+02	-1.476461e+02	0	0	-7.476992e+02	-1.868327e+02	0
46	0	0	-3.078186e+02	-1.839837e+02	0	0	-2.642058e+02	1.369928e+02	0	0	1.287031e+02	-1.866144e+01	0	0	1.754277e+02	-3.172684e+02	0	0	-3.733594e+02	-3.722578e+02	0	0	-5.278831e+02	2.110514e+02	9.994468e-02	0	6.852905e+03	7.609659e+02	0	0	-2.537028e+02	-3.330906e+02	-3.521661e-02	0	8.051146e+03	-2.738886e+02	0	0	2.800891e+01	-1.994224e+02	0	0	-2.925062e+02	-1.653528e+03	0	0	-6.633855e+02	-1.002029e+03	0
4.610000e+01	0	0	-8.625000e+01	3.410163e+02	0	0	-3.774409e+02	-4.110464e+02	0	0	-2.698263e+02	6.107502e+02	0	0	-8.780762e+01	-8.162880e+02	0	0	-3.821829e+02	2.654873e+02	0	0	4.657443e+02	-5.629683e+02	1.225194e-01	0	5.534278e+03	7.727307e+02	0	0	5.649247e+02	-3.071102e+02	5.414914e-02	0	9.446733e+03	5.408173e+02	0	0	-4.072852e+02	-6.244224e+02	0	0	6.310232e+02	-5.486265e+02	0	0	-7.016208e+02	-8.682053e+02	0
4.620000e+01	0	0	-5.857598e+02	1.062124e+02	0	0	-2.034214e+02	-4.732089e+01	0	0	-6.855126e+02	-5.052417e+01	0	0	4.063101e+02	-1.106484e+03	0	0	-3.655163e+02	-4.026499e+02	0	0	3.074110e+02	3.708553e+02	1.978258e-01	0	4.465160e+03	1.101162e+03	0	0	-4.169380e+02	-3.522083e+02	6.711497e-03	0	8.797714e+03	5.944479e+01	0	0	-6.218713e+01	8.946952e+02	0	0	-6.140748e+02	4.107933e+01	0	0	-5.339739e+02	-1.123229e+02	0
4.630000e+01	0	0	-1.980146e+02	-3.403562e+02	0	0	-3.416567e+02	-4.781110e+01	0	0	-2.443362e+02	-3.157202e+02	0	0	-1.804548e+02	-2.932488e+02	0	0	-3.478692e+02	-8.776500e+02	0	0	-3.038635e+02	-1.683604e+02	2.388392e-02	0	6.318101e+03	1.545933e+02	0	0	1.884541e+02	4.105368e+02	2.149180e-02	0	7.348694e+03	1.614056e+02	0	0	-8.788538e+02	6.226364e+02	0	0	-8.528004e+02	-6.888226e+02	0	0	-5.712288e+02	-5.985974e+02	0
4.640000e+01	0	0	-3.379907e+01	1.140555e+02	0	0	-3.470488e+02	-6.267327e+02	0	0	-5.732576e+02	5.200641e+02	0	0	-4.951606e+02	-1.118249e+03	0	0	-4.885555e+02	-3.570617e+02	0	0	-1.587655e+02	-3.806153e+02	9.332945e-02	0	5.021042e+03	5.168483e+02	0	0	4.708070e+02	-1.360318e+02	3.740228e-02	0	8.355066e+03	3.246409e+02	0	0	9.381470e+00	-8.327558e+02	0	0	-1.665259e+02	-3.059795e+02	0	0	-5.040718e+02	-1.231072e+02	0
4.650000e+01	0	0	-7.916422e+02	2.321927e+02	0	0	-3.676370e+02	3.433654e+02	0	0	-1.016891e+02	4.788875e+02	0	0	7.185649e+02	-1.491312e+02	0	0	4.091492e+00	-1.639244e+02	0	0	1.735875e+02	8.016901e+01	1.960267e-01	0	5.087219e+03	1.240378e+03	0	0	-1.326244e+02	1.512231e+02	1.745243e-01	0	8.539871e+03	1.805523e+03	0	0	-6.116970e+02	-6.822657e+02	0	0	-2.282905e+02	-7.770579e+02	0	0	-3.506404e+02	2.689281e+01	0
4.660000e+01	0	0	-3.774265e+02	-4.143758e+02	0	0	-6.931272e+02	-8.311444e+02	0	0	-6.639490e+01	-1.003465e+03	0	0	-4.868274e+02	-5.878566e+02	0	0	3.742480e+01	7.370560e+02	0	0	-4.259224e+02	5.026706e+01	1.195104e-01	0	6.263689e+03	8.501816e+02	0	0	-6.153809e+00	1.678898e+02	1.043221e-02	0	7.824185e+03	8.248401e+01	0	0	-3.126773e+02	-3.082460e+02	0	0	-6.848657e+01	-2.456854e+02	0	0	2.282813e+02	-5.098719e+02	0
4.670000e+01	0	0	-2.043872e+02	-3.516307e+02	0	0	-4.764607e+02	-3.522229e+02	0	0	1.287031e+02	-4.637595e+02	0	0	-4.235920e+02	-3.893272e+02	0	0	2.811108e+01	-5.657149e+01	0	0	-1.411184e+02	-3.203212e+02	6.804895e-02	0	5.359768e+03	3.913581e+02	0	0	-1.772322e+02	1.134780e+02	9.054731e-02	0	7.691832e+03	7.658173e+02	0	0	-3.460107e+02	-6.553049e+02	0	0	1.721997e+02	-6.638226e+02	0	0	-1.403462e+02	-3.584013e+02	0
4.680000e+01	0	0	-6.906617e+02	-6.271209e+02	0	0	-1.665662e+01	-6.532032e+02	0	0	-3.193362e+02	8.117307e+02	0	0	-3.206509e+02	-9.555037e+02	0	0	-6.748300e+02	-1.899048e+02	0	0	-7.641248e+01	3.277180e+02	2.057503e-01	0	5.505356e+03	1.426162e+03	0	0	-2.850753e+02	2.080858e+02	3.382331e-02	0	9.679576e+03	3.388565e+02	0	0	-7.906186e+02	2.192050e+02	0	0	-3.297611e+02	-9.633325e+02	0	0	-2.648560e+02	-5.441856e+02	0
4.690000e+01	0	0	-1.646814e+02	-1.285915e+02	0	0	9.323730e+00	-8.532032e+02	0	0	-2.624734e+02	4.151621e+02	0	0	-1.981018e+02	7.636140e+02	0	0	-4.503203e+02	-2.438264e+02	0	0	-3.764125e+02	7.572327e-01	1.144318e-01	0	4.735748e+03	6.119463e+02	0	0	-4.566440e+02	-2.938749e+02	7.552362e-02	0	8.522224e+03	6.962095e+02	0	0	-6.572852e+02	-8.307951e+02	0	0	-2.910356e+02	-1.883324e+02	0	0	-4.682876e+02	-4.976170e+02	0
47	0	0	-4.695834e+02	2.581732e+02	0	0	-4.877351e+02	-3.693451e+00	0	0	3.340952e+02	1.602601e+02	0	0	4.999375e+02	-4.349155e+02	0	0	7.860132e+01	-1.501990e+02	0	0	-3.058243e+02	-9.728197e+01	2.612862e-01	0	4.902415e+03	1.734005e+03	0	0	5.580619e+02	3.497525e+02	-1.337359e-02	0	8.941831e+03	-1.180062e+02	0	0	-4.347361e+02	-6.510873e+01	0	0	-4.714279e+02	2.886284e+02	0	0	-3.026012e+02	-2.373229e+02	0
4.710000e+01	0	0	-6.896813e+02	4.591830e+01	0	0	-6.794019e+02	-9.051641e+02	0	0	-3.850225e+02	-4.171909e+02	0	0	2.151335e+02	-1.839351e+02	0	0	-5.179672e+02	-4.350029e+02	0	0	-4.454980e+01	-8.031643e+02	1.344769e-01	0	7.469082e+03	1.160476e+03	0	0	-2.978204e+02	3.945837e+01	1.133614e-01	0	8.665851e+03	1.107974e+03	0	0	-3.857166e+02	-2.160891e+02	0	0	-4.807416e+02	-5.128422e+02	0	0	-4.869150e+02	-5.260483e+02	0
4.720000e+01	0	0	-6.762256e+01	-1.409474e+03	0	0	-3.725391e+02	-5.164032e+00	0	0	-1.482577e+02	9.212286e+01	0	0	-4.113372e+02	5.420453e+02	0	0	-3.870849e+02	-6.609832e+02	0	0	8.241101e+01	-8.007133e+02	1.541842e-01	0	7.285748e+03	1.328123e+03	0	0	7.081543e+00	5.759564e+01	5.511766e-02	0	1.015360e+04	5.922879e+02	0	0	-6.218713e+01	4.304795e+02	0	0	-2.508396e+02	-1.035285e+02	0	0	-7.024817e+01	1.112065e+02	0
4.730000e+01	0	0	-3.029166e+02	2.925162e+01	0	0	-8.151860e+02	-7.673267e+01	0	0	-4.727675e+02	-2.617987e+02	0	0	7.857218e+02	3.224376e+02	0	0	-5.356143e+02	-3.315715e+02	0	0	-1.396478e+02	-3.855173e+02	1.193857e-01	0	4.683787e+03	6.349855e+02	0	0	-3.684087e+02	2.781839e+02	8.252589e-02	0	9.162420e+03	8.241506e+02	0	0	-3.424597e+01	2.000873e+02	0	0	-7.032906e+02	-5.795089e+02	0	0	-4.241699e+02	-2.363425e+02	0
4.740000e+01	0	0	-5.475245e+02	-2.119248e+02	0	0	-8.009705e+02	-3.429091e+02	0	0	-1.693362e+02	-1.436614e+02	0	0	1.793492e+02	6.979277e+02	0	0	-3.954183e+02	-3.634342e+02	0	0	-7.053015e+01	4.678802e+00	1.941994e-01	0	5.181336e+03	1.248711e+03	0	0	-1.541930e+02	-9.485535e+01	8.645153e-02	0	8.253105e+03	7.810134e+02	0	0	-5.303244e+02	-7.616774e+02	0	0	-6.013297e+02	8.180401e+02	0	0	4.592834e+01	4.009124e+02	0
4.750000e+01	0	0	-4.284069e+02	1.738595e+02	0	0	-5.195081e+01	-6.953601e+02	0	0	1.963501e+02	-8.392496e+02	0	0	5.819824e+00	-3.653076e+02	0	0	-2.875751e+02	-8.011794e+02	0	0	-2.955302e+02	-5.267413e+01	1.052265e-01	0	5.391140e+03	6.340051e+02	0	0	-5.625264e+02	-5.907101e+01	9.587121e-02	0	8.447224e+03	8.957193e+02	0	0	-7.775391e+00	-6.559894e+01	0	0	2.808203e+01	-8.878422e+02	0	0	1.308521e+01	-1.053009e+03	0
4.760000e+01	0	0	-6.911520e+02	-4.339837e+02	0	0	-3.681272e+02	-3.389876e+02	0	0	-5.727673e+02	-4.632693e+02	0	0	3.342512e+02	4.106728e+02	0	0	5.605225e+01	-7.188264e+02	0	0	-1.533733e+02	3.159533e+02	2.550759e-01	0	4.571532e+03	1.565378e+03	0	0	3.757090e+02	-1.644632e+02	-4.022370e-02	0	9.821243e+03	-3.797709e+02	0	0	-6.631675e+02	2.942050e+02	0	0	-2.091729e+02	-8.020579e+02	0	0	-5.476992e+02	1.577752e+02	0
4.770000e+01	0	0	-5.014460e+02	-1.084935e+02	0	0	-9.200881e+02	-1.039478e+03	0	0	-3.595322e+02	6.200641e+02	0	0	-1.221215e+02	-8.496213e+02	0	0	1.884052e+02	3.282324e+02	0	0	6.378032e+02	5.870317e+02	1.378484e-01	0	4.661238e+03	7.452797e+02	0	0	1.320815e+02	9.394584e+02	5.736134e-02	0	7.381047e+03	4.491507e+02	0	0	-3.219910e+02	-5.474617e+02	0	0	-2.219180e+02	-1.144705e+03	0	0	1.810669e+00	7.219908e+02	0
4.780000e+01	0	0	-8.137010e+02	4.983987e+01	0	0	-7.740095e+02	1.262085e+02	0	0	-6.492379e+02	-1.872889e+02	0	0	2.764081e+02	-2.074645e+02	0	0	-4.341437e+02	-7.859833e+02	0	0	-2.430792e+02	-5.320859e+02	1.655256e-01	0	6.277905e+03	1.245280e+03	0	0	-1.698793e+02	3.370074e+02	4.489008e-02	0	7.793792e+03	3.663075e+02	0	0	-2.509127e+02	1.118521e+02	0	0	-6.052513e+02	-1.098136e+03	0	0	-7.746602e+02	-3.510484e+02	0
4.790000e+01	0	0	-3.906617e+02	3.189575e+02	0	0	-5.490095e+02	-3.394778e+02	0	0	-5.041400e+02	1.524170e+02	0	0	3.719963e+02	-4.907978e+02	0	0	-6.615947e+02	5.948991e+02	0	0	5.594043e+01	1.203174e+01	2.334471e-01	0	5.838689e+03	1.778123e+03	0	0	-2.997813e+02	-3.718161e+02	-2.641073e-02	0	1.091095e+04	-2.807513e+02	0	0	-2.097362e+02	-2.048146e+02	0	0	-8.145651e+02	-1.489313e+03	0	0	-4.965991e+01	-4.432052e+02	0
48	0	0	-4.784069e+02	-3.918268e+02	0	0	-8.068528e+02	-5.223209e+02	0	0	-2.668851e+02	7.656523e+02	0	0	-2.495725e+02	5.930257e+02	0	0	-2.281067e+00	6.548732e+01	0	0	-2.916086e+02	-2.413996e+02	1.493024e-01	0	6.380356e+03	1.119789e+03	0	0	-2.419381e+02	2.208309e+02	4.179996e-02	0	8.194772e+03	3.574840e+02	0	0	-6.969910e+02	-3.258930e+02	0	0	-9.297611e+02	-1.922540e+02	0	0	-4.084836e+02	-2.314405e+02	0
4.810000e+01	0	0	-3.705637e+02	-2.638856e+02	0	0	-5.127351e+02	-7.316346e+02	0	0	-2.644342e+02	-1.006407e+03	0	0	3.102316e+02	2.302806e+02	0	0	-6.468889e+02	1.517618e+02	0	0	-4.107262e+02	-1.110075e+02	1.816024e-01	0	5.156826e+03	1.144299e+03	0	0	-1.188989e+02	7.374976e+02	4.550798e-02	0	7.672714e+03	3.658173e+02	0	0	-5.581464e+01	7.998929e+01	0	0	-5.616239e+02	-2.378422e+02	0	0	-1.540717e+02	-6.722484e+01	0
4.820000e+01	0	0	-7.509559e+02	-1.192484e+01	0	0	-1.426371e+02	1.026699e+03	0	0	-1.556106e+02	5.681033e+02	0	0	-4.957227e+01	3.464571e+02	0	0	-6.228692e+02	-7.609833e+02	0	0	3.388159e+01	-3.453688e+01	1.229248e-01	0	5.188199e+03	7.271424e+02	0	0	-5.272241e+01	6.022035e+02	5.481425e-02	0	8.395753e+03	4.868958e+02	0	0	-3.415989e+02	-2.347166e+02	0	0	-4.096630e+02	-8.157834e+02	0	0	2.730090e+01	-6.456562e+02	0
4.830000e+01	0	0	-1.563480e+02	1.630752e+02	0	0	-1.877351e+02	1.586993e+03	0	0	-2.149243e+02	7.643661e+01	0	0	6.758459e+01	-6.559939e+02	0	0	-8.272809e+02	-8.255190e+01	0	0	-6.611841e+01	-3.413996e+02	1.284441e-01	0	5.452905e+03	8.036130e+02	0	0	-1.193890e+02	6.085760e+02	4.731239e-02	0	9.063891e+03	4.501310e+02	0	0	-2.616970e+02	-2.513832e+02	0	0	1.864154e+02	3.381382e+02	0	0	-1.217188e+02	9.661085e+02	0
4.840000e+01	0	0	-5.431128e+02	-4.781013e+02	0	0	-3.426370e+02	-5.154581e+02	0	0	-1.703165e+02	-3.269948e+02	0	0	-1.044744e+02	-4.523315e+00	0	0	-2.914966e+02	1.174801e+03	0	0	-4.205302e+02	-5.575760e+02	1.725883e-01	0	4.268591e+03	8.903777e+02	0	0	-1.885067e+02	-4.237769e+02	4.884532e-02	0	1.153350e+04	5.922879e+02	0	0	-6.708911e+01	6.192050e+02	0	0	-4.959376e+02	7.441267e+01	0	0	-5.991699e+02	3.563046e+02	0
4.850000e+01	0	0	-1.823285e+02	-1.338886e+03	0	0	1.205983e+02	-8.653659e+01	0	0	-7.521851e+01	6.980052e+02	0	0	9.748657e+01	3.743983e+02	0	0	-3.356143e+02	5.968599e+02	0	0	1.789796e+02	-1.458114e+02	2.871330e-01	0	3.905846e+03	1.573221e+03	0	0	-6.154590e+01	-9.289456e+01	1.112559e-01	0	8.627616e+03	1.080033e+03	0	0	-2.474813e+02	-4.989323e+02	0	0	-6.645651e+02	-1.549991e+02	0	0	-5.624053e+02	-4.265386e+02	0
4.860000e+01	0	0	2.696323e+02	-4.383954e+02	0	0	-1.887155e+02	6.346341e+01	0	0	-4.845322e+02	-4.515046e+02	0	0	-1.402588e+02	-7.878566e+02	0	0	-5.385555e+02	6.842848e+01	0	0	5.937183e+01	4.022279e+02	1.477944e-01	0	5.430846e+03	9.418483e+02	0	0	-5.997813e+02	-4.169141e+02	-1.630822e-02	0	9.095263e+03	-1.459474e+02	0	0	4.859717e+01	-6.504028e+02	0	0	3.153369e+02	-3.490105e+01	0	0	-6.614248e+02	3.963789e+01	0
4.870000e+01	0	0	-1.578186e+02	-1.276111e+02	0	0	-4.764607e+02	3.012085e+02	0	0	2.041932e+02	9.212286e+01	0	0	2.724866e+02	9.939825e+01	0	0	-3.174771e+02	8.509515e+01	0	0	2.456787e+01	-2.032120e+01	1.132504e-01	0	4.945062e+03	6.315541e+02	0	0	1.933643e+01	2.475250e+01	6.203046e-02	0	9.689870e+03	6.408173e+02	0	0	-8.244421e+02	-1.082460e+02	0	0	-5.003492e+02	-5.349011e+02	0	0	1.155361e+02	-2.231072e+02	0
4.880000e+01	0	0	-6.073285e+02	-3.006210e+01	0	0	1.960884e+02	-1.024772e+03	0	0	-2.031653e+01	6.082993e+02	0	0	5.862120e+02	-1.027072e+03	0	0	-7.189477e+02	5.806834e+02	0	0	-5.523929e+02	-3.306153e+02	1.801243e-01	0	4.648493e+03	1.021260e+03	0	0	-3.037028e+02	-5.301494e+02	5.268126e-02	0	8.596733e+03	4.780722e+02	0	0	-4.533636e+02	1.569501e+02	0	0	-8.067218e+02	-4.172540e+02	0	0	-3.491699e+02	7.215007e+02	0
4.890000e+01	0	0	-2.735049e+02	-7.133954e+02	0	0	2.206885e+01	-1.018890e+03	0	0	-5.389440e+02	-3.260144e+02	0	0	-1.662390e+02	-1.028053e+03	0	0	-4.238497e+02	-6.354930e+02	0	0	-5.695498e+02	2.321298e+02	9.702507e-02	0	7.091141e+03	7.619463e+02	0	0	2.516893e+02	-3.281887e+02	-3.680153e-02	0	9.097224e+03	-3.229082e+02	0	0	6.673444e+01	7.998929e+01	0	0	-3.780762e+00	-2.005873e+02	0	0	-9.883855e+02	8.755554e+00	0
49	0	0	-4.195834e+02	-9.364347e+02	0	0	-7.058723e+02	-4.282032e+02	0	0	-9.384595e+01	5.136915e+02	0	0	-4.235920e+02	1.145967e+03	0	0	-3.238497e+02	-3.206169e+01	0	0	-5.999419e+02	-4.728197e+01	2.024905e-02	0	4.444081e+03	9.184827e+01	0	0	-3.738009e+02	-2.286788e+02	-7.066978e-03	0	9.481537e+03	-6.653561e+01	0	0	-7.827755e+02	-3.366774e+02	0	0	-2.910356e+02	-2.863716e+02	0	0	-4.163267e+02	-9.378131e+02	0
4.910000e+01	0	0	-6.945834e+02	-3.638856e+02	0	0	-4.906763e+02	6.591440e+01	0	0	6.644824e+01	-6.915164e+01	0	0	1.710160e+02	3.062610e+02	0	0	-2.062026e+02	-3.046107e+02	0	0	-1.734713e+02	-5.825760e+02	6.224610e-02	0	6.265160e+03	4.158679e+02	0	0	-1.120361e+02	1.144851e+03	2.397220e-02	0	8.727126e+03	2.143467e+02	0	0	-2.754224e+02	2.481266e+02	0	0	-2.753494e+02	-4.790187e+02	0	0	1.504590e+01	-5.275189e+02	0
4.920000e+01	0	0	-4.882108e+02	1.508203e+02	0	0	-9.534214e+02	8.071259e+00	0	0	-6.394340e+02	8.470249e+02	0	0	5.886630e+02	-2.912880e+02	0	0	-3.527712e+02	6.630364e+02	0	0	-5.626870e+02	3.507095e+01	1.021470e-01	0	4.456826e+03	5.070443e+02	0	0	-4.179185e+02	-1.108091e+03	-2.955335e-02	0	8.209479e+03	-2.356533e+02	0	0	-6.293441e+02	7.250873e+02	0	0	-3.018199e+02	-1.361372e+03	0	0	-7.560327e+02	-1.130950e+03	0
4.930000e+01	0	0	-7.987744e+01	8.522908e+02	0	0	-1.090676e+03	-3.546739e+02	0	0	-1.021793e+02	3.239856e+02	0	0	6.631729e+02	5.484179e+02	0	0	-3.292418e+02	7.627162e+01	0	0	-3.768701e+01	-5.585565e+02	6.690220e-03	0	5.412709e+03	3.645612e+01	0	0	-5.061538e+02	4.190936e+01	8.167792e-02	0	8.053596e+03	7.163075e+02	0	0	-1.366970e+02	-1.611871e+02	0	0	-1.611337e+02	-3.038315e+00	0	0	-3.016208e+02	1.847359e+02	0
4.940000e+01	0	0	-5.195834e+02	-2.207484e+02	0	0	-5.744998e+02	-2.051640e+02	0	0	2.576196e+01	4.359348e+01	0	0	-3.329058e+02	4.337120e+02	0	0	-3.243398e+02	-2.707872e+02	0	0	-4.827850e+02	1.229679e+03	1.927934e-01	0	4.265650e+03	1.018809e+03	0	0	-1.541930e+02	-6.625024e+02	5.772627e-02	0	8.915851e+03	5.462095e+02	0	0	6.618324e+02	-3.410891e+02	0	0	-4.998593e+02	-6.304893e+02	0	0	-6.354443e+02	-9.859739e+01	0
4.950000e+01	0	0	-4.710540e+02	-5.491797e+02	0	0	-5.112644e+02	-1.806542e+02	0	0	-8.845374e+01	-6.059163e+02	0	0	-2.520234e+02	2.817512e+02	0	0	-5.209085e+02	-4.874539e+02	0	0	7.652869e+01	-4.154193e+02	6.753339e-02	0	5.072022e+03	3.673385e+02	0	0	5.610107e+01	-7.669141e+02	-7.880161e-03	0	8.509969e+03	-6.653561e+01	0	0	5.534991e+02	-2.224617e+02	0	0	-6.983885e+02	-1.253528e+03	0	0	-1.766207e+02	-4.927150e+02	0
4.960000e+01	0	0	-2.833088e+02	-4.035915e+02	0	0	-8.769507e+02	-9.183993e+02	0	0	-4.693362e+02	1.484954e+02	0	0	4.699634e+01	1.699865e+02	0	0	-7.032614e+02	-1.001990e+02	0	0	-6.146478e+02	-2.360075e+02	1.420318e-01	0	5.656827e+03	9.364561e+02	0	0	-2.233020e+01	5.281839e+02	1.522372e-02	0	8.411439e+03	1.300330e+02	0	0	1.696756e+02	-1.004324e+03	0	0	-6.420160e+02	-4.481364e+02	0	0	-8.746602e+02	1.043438e+02	0
4.970000e+01	0	0	-1.779166e+02	4.321927e+02	0	0	-2.504802e+02	-1.048792e+03	0	0	-2.384537e+02	-6.735634e+02	0	0	5.974146e+01	2.635901e+01	0	0	-5.297320e+02	6.488207e+02	0	0	2.128032e+02	-2.286545e+02	2.895081e-01	0	3.947513e+03	1.608515e+03	0	0	-3.733107e+02	-2.982867e+02	4.338947e-02	0	9.059479e+03	4.109154e+02	0	0	-6.058146e+02	-3.033440e+02	0	0	-6.929965e+02	-2.780383e+02	0	0	-1.869148e+02	-4.584013e+02	0
4.980000e+01	0	0	-5.200735e+02	-6.330033e+02	0	0	-6.754802e+02	-1.025262e+03	0	0	-2.634537e+02	-9.072025e+01	0	0	1.695453e+02	4.498645e+01	0	0	-6.341437e+02	4.120559e+02	0	0	4.353522e+02	4.100710e+02	1.036687e-01	0	4.663689e+03	5.393973e+02	0	0	-3.027224e+02	-6.100514e+02	-4.967069e-02	0	1.054281e+04	-4.988886e+02	0	0	2.343815e+02	5.981266e+02	0	0	-6.273102e+02	1.930401e+02	0	0	-3.065228e+02	-1.167346e+02	0
4.990000e+01	0	0	-4.333088e+02	1.258203e+02	0	0	1.951080e+02	-4.017327e+02	0	0	4.595854e+02	4.465346e+02	0	0	2.107218e+02	-1.311386e+03	0	0	-4.263006e+02	2.169579e+02	0	0	2.446659e+02	-4.389486e+02	1.106331e-01	0	4.860258e+03	6.045934e+02	0	0	-8.537029e+02	-4.634828e+02	2.896850e-02	0	8.417321e+03	2.511115e+02	0	0	-3.058146e+02	-3.783440e+02	0	0	-1.089565e+03	-5.569599e+02	0	0	-9.913267e+02	-6.593817e+02	0
50	0	0	9.338257e+00	-2.594739e+02	0	0	-9.112644e+02	-1.801640e+02	0	0	-6.247339e+01	-1.446418e+02	0	0	2.004277e+02	-2.324645e+02	0	0	-1.508104e+02	-2.519896e+01	0	0	-1.219678e+01	-2.850271e+02	8.774509e-02	0	5.669082e+03	5.452797e+02	0	0	-4.733105e+02	1.242623e+02	-3.217489e-02	0	7.827126e+03	-2.439866e+02	0	0	-1.033636e+02	-9.452051e+01	0	0	2.030820e+02	-3.079403e+02	0	0	-9.818933e+01	-6.500680e+02	0
5.010000e+01	0	0	-3.823285e+02	1.287614e+02	0	0	-8.847939e+02	-2.894778e+02	0	0	-2.100225e+02	6.663269e+01	0	0	-4.745725e+02	2.339417e+00	0	0	-6.086535e+02	3.890167e+02	0	0	-4.307922e+01	-3.031643e+02	1.525461e-01	0	5.967611e+03	1.074201e+03	0	0	-1.639969e+02	-1.188749e+02	4.610559e-02	0	7.517812e+03	3.633663e+02	0	0	-4.273832e+02	4.224420e+01	0	0	-3.900553e+02	7.196169e+01	0	0	-1.820128e+02	-5.976170e+02	0
5.020000e+01	0	0	-4.254657e+02	2.434967e+01	0	0	-4.044019e+02	-5.806542e+02	0	0	-2.232577e+02	5.388757e+01	0	0	-1.456509e+02	-4.932488e+02	0	0	-6.692810e+00	-1.144146e+02	0	0	-2.832753e+02	-7.081139e+01	2.379367e-01	0	4.566140e+03	1.425672e+03	0	0	7.129724e+01	5.492623e+02	6.143204e-02	0	9.513400e+03	6.226801e+02	0	0	-8.009127e+02	-2.543244e+02	0	0	-9.572120e+02	-3.152932e+02	0	0	-3.138757e+02	1.126771e+02	0
5.030000e+01	0	0	-1.730146e+02	-2.859149e+01	0	0	-6.960684e+02	-6.723209e+02	0	0	-2.100225e+02	-5.461124e+02	0	0	-3.275137e+02	-6.442292e+02	0	0	-2.076732e+02	-4.448068e+02	0	0	1.133252e+01	-2.413996e+02	7.963935e-02	0	5.270552e+03	4.560640e+02	0	0	-6.826243e+02	-4.681613e+01	4.575317e-02	0	9.347224e+03	4.481703e+02	0	0	-4.489518e+02	2.361673e+01	0	0	-2.978983e+02	-5.074501e+02	0	0	-5.226992e+02	-1.701660e+02	0
5.040000e+01	0	0	-4.342892e+02	4.150653e+01	0	0	-5.186174e+02	-4.164386e+02	0	0	-4.286548e+01	-4.995438e+02	0	0	-5.838862e+02	-3.559939e+02	0	0	-7.939477e+02	3.238206e+02	0	0	3.912346e+02	6.208553e+02	8.512388e-02	0	5.575944e+03	5.188091e+02	0	0	1.330619e+02	-2.132593e+01	-3.185579e-02	0	8.188891e+03	-2.528101e+02	0	0	-1.219911e+02	-2.018734e+02	0	0	-2.827023e+02	-5.352850e+01	0	0	-5.653464e+02	-5.544797e+02	0
5.050000e+01	0	0	-5.298774e+02	-3.138856e+02	0	0	-5.146958e+02	-1.014968e+03	0	0	-5.061008e+02	-6.098379e+02	0	0	-5.937622e+01	-9.668018e+01	0	0	-1.395359e+02	-1.016695e+02	0	0	-2.754321e+02	1.816396e+02	8.596501e-02	0	5.109768e+03	4.805738e+02	0	0	-7.233020e+01	-5.723063e+02	-1.231533e-02	0	8.531537e+03	-1.037905e+02	0	0	-2.607166e+02	4.763635e+01	0	0	-5.282906e+02	-4.206854e+02	0	0	-1.560325e+02	-3.505582e+02	0
5.060000e+01	0	0	-3.298774e+02	3.782712e+02	0	0	-1.345578e+03	-8.208503e+02	0	0	-4.061008e+02	-1.372889e+02	0	0	-2.922195e+02	-7.893272e+02	0	0	-4.924771e+02	-3.403950e+02	0	0	-3.200399e+02	-2.948310e+02	8.268327e-02	0	6.332317e+03	5.707698e+02	0	0	4.580701e+01	1.463212e+02	5.472975e-02	0	9.594772e+03	5.555232e+02	0	0	7.334011e+02	2.165598e+01	0	0	-8.802513e+02	1.025393e+03	0	0	-2.594639e+02	1.210105e+02	0
5.070000e+01	0	0	-3.183826e+01	-7.594739e+02	0	0	-6.313625e+02	2.938556e+02	0	0	-5.119885e+01	-3.490536e+02	0	0	7.215061e+02	7.508688e+02	0	0	4.581665e+00	-2.492186e+02	0	0	-3.863525e+00	-4.845369e+02	2.345724e-01	0	4.492121e+03	1.376652e+03	0	0	8.011992e+02	9.436037e+01	8.047406e-02	0	8.347224e+03	7.305232e+02	0	0	-3.273832e+02	-1.557950e+02	0	0	-2.665259e+02	-3.608815e+02	0	0	-7.182876e+02	-7.359739e+01	0
5.080000e+01	0	0	-8.205638e+02	-1.864347e+02	0	0	-7.691077e+02	-4.536011e+01	0	0	-5.610027e+02	-4.611243e+01	0	0	1.072904e+02	1.670453e+02	0	0	-1.272810e+02	2.654873e+02	0	0	2.441757e+02	-9.271840e+02	9.713210e-02	0	6.166630e+03	6.634169e+02	0	0	-7.198794e+02	7.720349e+01	2.525607e-02	0	8.121244e+03	2.104252e+02	0	0	-4.650092e+01	-8.226559e+01	0	0	-2.927087e+01	-3.912736e+02	0	0	-5.648562e+02	-2.559503e+02	0
5.090000e+01	0	0	-4.661520e+02	-4.815327e+02	0	0	-4.048921e+02	-3.316346e+02	0	0	-4.061008e+02	-3.196418e+02	0	0	4.699634e+01	8.861395e+01	0	0	-4.841437e+02	9.899971e+02	0	0	-5.734713e+02	-1.198753e+03	2.038528e-02	0	4.343101e+03	9.037769e+01	0	0	-2.517421e+02	-7.426709e+01	2.686078e-02	0	8.120753e+03	2.241507e+02	0	0	-1.955205e+02	3.721462e+02	0	0	-8.123169e+01	-6.500972e+02	0	0	-4.658364e+02	3.107164e+02	0
51	0	0	1.073774e+02	-3.472190e+02	0	0	-8.622449e+02	-7.718307e+02	0	0	-6.541455e+01	1.146718e+02	0	0	3.195453e+02	-5.667782e+02	0	0	-9.542418e+02	-5.178460e+02	0	0	-1.773929e+02	-3.909094e+02	1.145275e-01	0	5.887219e+03	7.614561e+02	0	0	-4.409578e+02	-2.355416e+02	5.746147e-02	0	8.002616e+03	4.878762e+02	0	0	-7.283636e+02	-1.455009e+02	0	0	-8.498593e+02	-8.588145e+01	0	0	-8.839739e+02	-4.250680e+02	0
5.110000e+01	0	0	-1.921323e+02	8.763105e+02	0	0	-7.048921e+02	-3.733013e+02	0	0	1.252661e+01	-6.113085e+02	0	0	-5.044744e+02	-4.986410e+02	0	0	1.928170e+02	-3.178460e+02	0	0	3.441757e+02	-5.360074e+02	1.256716e-01	0	4.281336e+03	6.153777e+02	0	0	-6.252637e+01	-2.355416e+02	7.024825e-02	0	8.766831e+03	6.623860e+02	0	0	-5.391479e+02	-1.219715e+02	0	0	-6.978983e+02	-7.427442e+02	0	0	-6.991699e+02	-6.036210e+01	0
5.120000e+01	0	0	-2.921323e+02	2.091536e+02	0	0	-8.794019e+02	-2.394778e+02	0	0	-2.619885e+01	2.220248e+02	0	0	-1.245724e+02	-6.697194e+02	0	0	-2.998300e+02	3.694089e+02	0	0	2.598620e+02	-9.811055e+02	-9.472800e-02	0	5.028395e+03	-4.351125e+02	0	0	2.374817e+01	-5.203455e+02	8.264354e-03	0	9.368792e+03	7.807224e+01	0	0	-4.846167e+01	3.461658e+02	0	0	-4.670160e+02	-6.035285e+02	0	0	-8.642468e+01	3.754222e+02	0
5.130000e+01	0	0	-2.695834e+02	3.596437e+02	0	0	-2.921470e+02	-1.242419e+03	0	0	-5.698262e+02	-4.926810e+02	0	0	-3.348665e+02	-9.461900e+02	0	0	-2.709085e+02	-7.176756e+01	0	0	-1.842556e+02	-1.600271e+02	1.994449e-01	0	5.718591e+03	1.424691e+03	0	0	-7.027224e+02	3.419094e+02	-3.124810e-02	0	9.621243e+03	-2.915356e+02	0	0	-4.705204e+02	1.500873e+02	0	0	7.416040e+01	-2.917638e+02	0	0	-5.702483e+02	-3.461464e+02	0
5.140000e+01	0	0	-5.146814e+02	1.037614e+02	0	0	-6.485195e+02	-5.973209e+02	0	0	-4.595322e+02	5.156522e+02	0	0	1.028787e+02	8.221741e+00	0	0	-2.174771e+02	2.022520e+02	0	0	-2.999419e+02	-8.085564e+02	1.423911e-01	0	6.018101e+03	9.992012e+02	0	0	2.634541e+02	-6.007377e+02	4.224910e-02	0	8.726146e+03	3.849350e+02	0	0	-5.822852e+02	3.912638e+02	0	0	-4.694669e+02	-1.927442e+02	0	0	7.047518e+02	-4.667346e+02	0
5.150000e+01	0	0	-5.308578e+02	-1.013886e+03	0	0	-4.475391e+02	-4.071248e+02	0	0	-8.350223e+02	-8.189673e+01	0	0	3.798395e+02	-2.555037e+02	0	0	-5.709085e+02	-4.315715e+02	0	0	-2.420988e+02	-3.477722e+02	1.139533e-02	0	4.396042e+03	5.067175e+01	0	0	-3.164479e+02	-3.237769e+02	3.340482e-02	0	9.592321e+03	3.315036e+02	0	0	-1.719911e+02	8.907736e+02	0	0	-1.969180e+02	-9.304893e+02	0	0	-7.467190e+02	-3.858523e+02	0
5.160000e+01	0	0	-1.955637e+02	-2.820229e+02	0	0	-4.166567e+02	-1.203203e+03	0	0	-5.286499e+02	-5.245438e+02	0	0	1.381729e+02	-3.192292e+02	0	0	-7.042418e+02	4.007814e+02	0	0	-5.195498e+02	-2.443408e+02	1.389513e-01	0	5.228885e+03	8.438091e+02	0	0	-6.492910e+02	-4.492671e+02	4.087298e-02	0	8.618792e+03	3.672879e+02	0	0	-7.346167e+01	-4.550092e+01	0	0	-8.322120e+02	-2.956854e+02	0	0	-2.521110e+02	8.518928e+02	0
5.170000e+01	0	0	-1.485049e+02	-2.006503e+02	0	0	-6.593037e+02	1.404242e+02	0	0	-4.801205e+02	9.759464e+02	0	0	2.117023e+02	1.498884e+02	0	0	-7.562026e+02	-3.206169e+01	0	0	-3.460204e+02	2.085529e+01	9.318356e-02	0	4.562219e+03	4.688091e+02	0	0	-3.414479e+02	-7.257376e+02	8.768626e-02	0	8.498204e+03	8.167977e+02	0	0	-4.979715e+02	6.054795e+02	0	0	1.295526e+02	-6.520579e+02	0	0	-2.026011e+02	2.768928e+02	0
5.180000e+01	0	0	5.230637e+02	3.228790e+02	0	0	-2.593037e+02	-1.212517e+03	0	0	-1.835571e+01	-3.181712e+02	0	0	-7.878076e+02	-6.285669e+01	0	0	-2.861046e+02	-1.124538e+02	0	0	-2.563145e+02	4.321298e+02	1.214573e-01	0	4.366140e+03	6.036130e+02	0	0	-1.747813e+02	-5.419141e+02	-3.929932e-03	0	8.356537e+03	-3.271207e+01	0	0	-1.131675e+02	1.324403e+02	0	0	-4.224081e+02	-5.285285e+02	0	0	-1.996599e+02	-7.216366e+02	0
5.190000e+01	0	0	9.264951e+02	4.856241e+02	0	0	-5.470488e+02	4.619928e+02	0	0	-3.100225e+02	-2.284653e+02	0	0	2.278787e+02	1.724374e+02	0	0	-4.552222e+02	-2.423558e+02	0	0	-1.803341e+02	-3.036545e+02	6.056264e-02	0	5.903396e+03	3.805738e+02	0	0	-1.257616e+02	-1.899534e+02	8.500807e-02	0	7.557028e+03	7.020918e+02	0	0	-3.072852e+02	-2.636381e+02	0	0	-6.042709e+02	-1.332940e+03	0	0	-2.570128e+02	-6.064405e+02	0
52	0	0	5.848284e+02	-2.168268e+02	0	0	-1.308723e+02	-6.202679e+01	0	0	-3.962969e+02	-3.838575e+02	0	0	-2.039841e+02	1.190061e+02	0	0	-3.709085e+02	-2.570617e+02	0	0	-5.901381e+02	4.718357e+02	1.408466e-01	0	5.108297e+03	8.374365e+02	0	0	-4.434087e+02	2.600466e+02	-2.938959e-02	0	9.833498e+03	-2.807513e+02	0	0	-9.376773e+02	-4.651087e+02	0	0	-2.841729e+02	-1.267744e+03	0	0	-5.717190e+02	-8.755582e+02	0
5.210000e+01	0	0	1.532377e+03	1.699673e+01	0	0	-7.401860e+02	-7.909484e+02	0	0	9.733057e+01	-9.887595e+02	0	0	5.483948e+01	-6.236410e+02	0	0	-5.890457e+02	1.273821e+03	0	0	-1.989615e+02	-2.262036e+02	1.096912e-01	0	6.009278e+03	7.403777e+02	0	0	-3.497813e+02	-2.350514e+02	7.610167e-03	0	9.605557e+03	7.366046e+01	0	0	1.044795e+02	1.696952e+02	0	0	-6.322120e+02	7.049110e+01	0	0	2.288904e+01	8.081438e+01	0
5.220000e+01	0	0	8.505147e+02	3.140555e+02	0	0	-6.367546e+02	-5.198699e+02	0	0	-3.747339e+01	2.465346e+02	0	0	3.032971e+01	6.126336e+02	0	0	-3.341437e+02	2.385265e+02	0	0	-2.739615e+02	8.801215e+01	1.425038e-01	0	5.558297e+03	9.237110e+02	0	0	-3.492910e+02	8.526937e+02	2.466710e-02	0	8.649675e+03	2.187585e+02	0	0	-2.352264e+02	-4.028625e-01	0	0	-2.959376e+02	-1.387352e+03	0	0	2.121047e+02	-1.065754e+03	0
5.230000e+01	0	0	3.132598e+02	1.547418e+02	0	0	-5.789116e+02	-5.693798e+02	0	0	-6.095321e+02	-2.667007e+02	0	0	6.856494e+01	5.018493e+02	0	0	-4.914966e+02	-6.624539e+02	0	0	-1.852361e+02	-4.987526e+02	7.646272e-02	0	5.709768e+03	4.727306e+02	0	0	-4.840950e+02	1.053680e+01	3.711823e-02	0	1.025262e+04	3.952291e+02	0	0	-5.950303e+02	3.334207e+02	0	0	-7.731018e+01	-8.991168e+02	0	0	-3.300522e+02	-6.956562e+02	0
5.240000e+01	0	0	-1.323285e+02	4.356241e+02	0	0	5.255002e+02	-3.071248e+02	0	0	-1.889440e+02	5.181033e+02	0	0	2.234669e+02	9.449628e+01	0	0	-8.655163e+02	-2.237283e+02	0	0	-4.867067e+02	-2.722820e+02	1.895032e-01	0	6.074474e+03	1.420280e+03	0	0	-2.492910e+02	6.482819e+02	1.766757e-02	0	8.374675e+03	1.506212e+02	0	0	-5.018930e+02	-1.695205e+02	0	0	-4.851532e+02	1.979421e+02	0	0	-3.300522e+02	4.322850e+02	0
5.250000e+01	0	0	4.005147e+02	-2.319934e+01	0	0	-4.715586e+02	9.139535e+02	0	0	-1.634537e+02	-4.562222e+01	0	0	-2.513428e+00	-2.412880e+02	0	0	-3.160065e+02	-3.452970e+02	0	0	1.088816e+02	-9.924275e+01	1.642377e-01	0	5.174474e+03	1.016848e+03	0	0	-3.684087e+02	5.762231e+02	-3.200797e-02	0	8.214381e+03	-2.547709e+02	0	0	-3.322852e+02	-1.172462e+03	0	0	7.759180e+01	-8.045089e+02	0	0	-1.741698e+02	-3.672249e+02	0
5.260000e+01	0	0	9.284559e+02	2.351340e+02	0	0	-2.519507e+02	-7.605562e+02	0	0	-8.159106e+01	-1.789556e+02	0	0	-3.103567e+02	6.783199e+02	0	0	-6.213986e+02	-2.247088e+02	0	0	-4.455302e+02	2.105612e+02	1.759874e-01	0	5.438199e+03	1.161456e+03	0	0	-2.983107e+02	-2.727965e+02	-1.732104e-03	0	1.013007e+04	-1.751599e+01	0	0	-7.332656e+02	3.569501e+02	0	0	-1.704474e+02	-2.966658e+02	0	0	-6.143660e+02	2.004222e+02	0
5.270000e+01	0	0	8.961030e+02	-6.011405e+02	0	0	-6.318528e+02	-4.433994e+02	0	0	2.703698e+02	-1.103281e+02	0	0	-7.163110e+01	-9.275861e+01	0	0	-2.821829e+02	-3.124539e+02	0	0	-5.092236e+01	4.105612e+02	1.522337e-01	0	6.795552e+03	1.220280e+03	0	0	-3.267421e+02	8.928898e+02	3.114146e-02	0	8.758008e+03	2.815036e+02	0	0	-9.293441e+02	1.147932e+02	0	0	-6.077023e+02	-8.059795e+02	0	0	-1.148560e+02	-7.735974e+02	0
5.280000e+01	0	0	4.858088e+02	6.983693e+02	0	0	-1.396959e+02	-1.075752e+03	0	0	1.620364e+02	9.200641e+02	0	0	4.435649e+02	-2.971704e+02	0	0	2.860132e+01	4.439187e+02	0	0	-2.087655e+02	-1.585565e+02	8.194910e-02	0	6.877415e+03	6.139071e+02	0	0	-3.130165e+02	-4.681613e+01	-1.580161e-02	0	1.023301e+04	-1.591827e+02	0	0	-3.313047e+02	-1.132756e+03	0	0	-5.047611e+02	8.078522e+01	0	0	-6.859346e+02	8.063046e+02	0
5.290000e+01	0	0	7.029657e+02	-5.104543e+02	0	0	-5.980293e+02	-8.301641e+02	0	0	-1.423754e+02	-4.289556e+02	0	0	2.836890e+01	-4.285429e+02	0	0	1.261503e+02	-7.879441e+02	0	0	-2.729812e+02	-1.355173e+02	1.082370e-01	0	5.272022e+03	6.398875e+02	0	0	-2.821342e+02	-5.193651e+02	1.134781e-01	0	8.563891e+03	1.096209e+03	0	0	-3.631675e+02	7.701854e+02	0	0	-6.929965e+02	-6.143128e+02	0	0	-8.780913e+02	-5.742092e+01	0
53	0	0	2.191422e+02	-8.021209e+02	0	0	-7.240095e+02	-2.933994e+02	0	0	-4.619832e+02	4.808484e+02	0	0	4.538591e+02	-5.677586e+02	0	0	-4.209085e+02	2.463697e+02	0	0	-5.151381e+02	-2.492428e+02	2.232553e-01	0	5.722513e+03	1.644789e+03	0	0	-3.791930e+02	1.713287e+00	3.046027e-03	0	8.064871e+03	2.464087e+01	0	0	-5.298342e+02	-5.680499e+02	0	0	-1.750623e+01	-6.103912e+02	0	0	-5.182876e+02	-6.755582e+02	0
5.310000e+01	0	0	-3.112500e+02	-4.231993e+02	0	0	-4.892058e+02	-8.576150e+02	0	0	-1.389440e+02	-4.750340e+02	0	0	-2.466313e+02	1.715085e+03	0	0	-7.841437e+02	3.203893e+02	0	0	-2.881772e+02	-1.350271e+02	1.324489e-01	0	5.771042e+03	8.810640e+02	0	0	-2.139969e+02	-5.345612e+02	1.966967e-03	0	1.051291e+04	2.071930e+01	0	0	-6.116970e+02	1.250873e+02	0	0	-5.910355e+02	-5.461755e+02	0	0	3.808521e+01	-9.761700e+01	0
5.320000e+01	0	0	-5.431128e+02	-1.633661e+01	0	0	-6.181272e+02	-4.125170e+02	0	0	-2.477675e+02	-7.157202e+02	0	0	-5.971213e+02	-3.976606e+02	0	0	-5.414966e+02	-2.016695e+02	0	0	1.868555e+01	1.051690e+02	9.430750e-02	0	4.652905e+03	4.844953e+02	0	0	-2.468401e+02	5.629878e+02	-5.017500e-03	0	7.730557e+03	-3.859442e+01	0	0	-4.597361e+02	4.652834e+02	0	0	-6.939767e+02	-1.025481e+02	0	0	-1.771110e+02	-5.147739e+02	0
5.330000e+01	0	0	-1.985049e+02	5.670261e+01	0	0	-3.034214e+02	-6.703601e+02	0	0	-1.757086e+02	-6.269948e+02	0	0	-7.408215e+01	-1.466802e+02	0	0	-2.919869e+02	8.950693e+01	0	0	-2.543213e+01	-2.570859e+02	5.531256e-02	0	4.724964e+03	2.766522e+02	0	0	-6.296831e+02	-3.806396e+02	4.843888e-02	0	9.699674e+03	4.937585e+02	0	0	4.614618e+01	-3.175597e+02	0	0	-1.572122e+02	-8.785285e+02	0	0	-4.026013e+02	-8.634248e+01	0
5.340000e+01	0	0	-1.615198e+01	-5.800327e+01	0	0	-7.695081e+01	-1.174189e+02	0	0	-3.722773e+02	6.332993e+02	0	0	-7.457227e+01	-7.795233e+02	0	0	-7.777712e+02	-1.124538e+02	0	0	8.696659e+02	3.076200e+02	1.466415e-01	0	4.978885e+03	8.555738e+02	0	0	-2.934087e+02	-4.276984e+02	-3.836885e-02	0	8.354086e+03	-3.086925e+02	0	0	-1.855969e+01	1.479321e+01	0	0	-5.827023e+02	-4.250971e+02	0	0	1.037715e+02	3.415987e+02	0
5.350000e+01	0	0	-3.847794e+02	-1.281013e+02	0	0	-5.048921e+02	-1.098792e+03	0	0	-9.532227e+00	-1.750340e+02	0	0	-1.338862e+02	3.077316e+02	0	0	-4.963986e+02	3.027422e+02	0	0	-1.837655e+02	-3.409094e+02	9.772713e-02	0	5.323983e+03	5.766522e+02	0	0	1.178658e+02	-1.007377e+02	-5.884858e-03	0	9.194282e+03	-5.379050e+01	0	0	-1.058146e+02	3.927344e+02	0	0	1.741604e+02	-1.559795e+02	0	0	-3.472090e+02	-2.103621e+02	0
5.360000e+01	0	0	-8.215441e+02	-3.315327e+02	0	0	-3.220488e+02	3.526791e+02	0	0	1.772325e+02	7.431033e+02	0	0	-2.833960e+02	-7.344253e+02	0	0	8.497382e+01	-8.624539e+02	0	0	-1.705302e+02	3.110514e+02	2.025949e-01	0	5.831336e+03	1.481554e+03	0	0	-2.747813e+02	-5.276984e+02	4.649222e-02	0	8.236439e+03	4.016017e+02	0	0	-5.445401e+02	-6.229518e+02	0	0	-4.101532e+02	-2.852850e+01	0	0	-6.197581e+02	-1.191856e+02	0
5.370000e+01	0	0	-5.798774e+02	-1.903562e+02	0	0	-7.490095e+02	-3.679091e+02	0	0	3.747815e+02	-2.147399e+02	0	0	-1.804548e+02	-5.927586e+02	0	0	-6.375751e+02	-2.078719e+01	0	0	-3.768701e+01	-1.051251e+02	1.484105e-01	0	5.587219e+03	9.737110e+02	0	0	-3.135067e+02	4.561251e+02	8.023646e-02	0	9.722714e+03	8.481703e+02	0	0	-4.587558e+02	1.177344e+02	0	0	1.967095e+02	-4.726462e+02	0	0	-9.447581e+02	2.847360e+02	0
5.380000e+01	0	0	-6.421324e+02	-4.065327e+02	0	0	-6.127351e+02	-1.019380e+03	0	0	-1.894342e+02	-5.529752e+02	0	0	2.342512e+02	-1.085406e+03	0	0	1.359542e+02	-3.335323e+02	0	0	-3.817725e+01	1.561494e+02	1.961385e-01	0	5.131826e+03	1.252142e+03	0	0	-7.287029e+02	2.781839e+02	6.121578e-02	0	9.391341e+03	6.123860e+02	0	0	-6.303244e+02	6.185205e+01	0	0	-5.312318e+02	9.353032e+01	0	0	-5.310327e+02	3.156183e+02	0
5.390000e+01	0	0	-3.171323e+02	1.199379e+02	0	0	-1.269508e+02	5.513007e+01	0	0	-4.379636e+02	8.084836e+01	0	0	-2.451606e+02	-3.417782e+02	0	0	-4.272809e+02	-1.864735e+02	0	0	-1.362164e+02	-9.565957e+02	1.974570e-01	0	5.242611e+03	1.289887e+03	0	0	-1.787028e+02	4.237721e+02	2.941255e-02	0	8.642321e+03	2.618958e+02	0	0	3.598716e+02	5.927344e+02	0	0	-6.410355e+02	-2.947050e+02	0	0	-7.089739e+02	6.512810e+01	0
54	0	0	-3.735049e+02	9.449379e+02	0	0	-4.318528e+02	-6.855562e+02	0	0	-1.909048e+02	6.141818e+02	0	0	3.401335e+02	-7.074645e+02	0	0	-5.738497e+02	-1.751990e+02	0	0	-4.283733e+02	-1.315957e+02	1.474820e-01	0	5.928886e+03	1.025672e+03	0	0	-6.370361e+02	2.693695e+00	-1.051830e-02	0	7.805067e+03	-8.124149e+01	0	0	1.735972e+02	-4.994224e+02	0	0	-8.270227e+01	-9.035285e+02	0	0	-9.230701e+01	-3.064406e+02	0
5.410000e+01	0	0	-5.411520e+02	-4.476797e+01	0	0	-5.411665e+02	-1.708503e+02	0	0	-5.188459e+02	-6.326929e+01	0	0	4.925846e+02	-6.638370e+02	0	0	-6.802222e+02	-4.235582e+01	0	0	-1.734713e+02	-3.889486e+02	1.250476e-01	0	5.252415e+03	7.506718e+02	0	0	-4.703694e+02	2.291643e+02	4.856232e-02	0	8.876636e+03	4.530722e+02	0	0	4.804599e+02	3.643030e+02	0	0	-7.626044e+02	-4.643128e+02	0	0	-6.643660e+02	2.719908e+02	0
5.420000e+01	0	0	-5.690931e+02	1.031212e+03	0	0	-4.024409e+02	1.281693e+02	0	0	-1.884537e+02	3.225150e+02	0	0	-1.098666e+02	-3.344489e+01	0	0	-3.267908e+02	-3.727479e+02	0	0	3.329012e+02	-8.551727e+01	2.205894e-01	0	3.698493e+03	1.046750e+03	0	0	4.580701e+01	-2.291690e+02	5.324427e-02	0	8.988891e+03	5.055232e+02	0	0	-2.200303e+02	-5.092264e+02	0	0	-7.807416e+02	-6.921478e+01	0	0	-2.923071e+02	-4.966366e+02	0
5.430000e+01	0	0	-4.499755e+02	-8.388857e+02	0	0	-2.539116e+02	8.062027e+01	0	0	-3.129636e+02	-7.318967e+02	0	0	2.018983e+02	-1.004523e+03	0	0	-2.797320e+02	-6.595126e+02	0	0	1.240776e+02	-4.325761e+02	6.744014e-02	0	5.723493e+03	4.139071e+02	0	0	-6.355654e+02	5.242623e+02	3.513903e-02	0	9.869772e+03	3.594448e+02	0	0	-2.626773e+02	3.961658e+02	0	0	6.827808e+01	-2.270579e+02	0	0	-3.148561e+02	7.523830e+02	0
5.440000e+01	0	0	-7.847794e+02	-4.854543e+02	0	0	-3.087231e+01	-1.508595e+03	0	0	5.762463e+01	-5.248495e+01	0	0	-1.103567e+02	-4.045233e+02	0	0	-4.611046e+02	-2.129440e+02	0	0	2.378032e+02	-4.541447e+02	1.674090e-01	0	5.032807e+03	1.011946e+03	0	0	3.311011e+02	1.458309e+02	-1.097013e-02	0	8.345263e+03	-9.055521e+01	0	0	-4.499323e+02	-2.812852e+02	0	0	-7.322120e+02	7.548048e+02	0	0	-6.354443e+02	-1.250680e+02	0
5.450000e+01	0	0	-7.587990e+02	1.155262e+02	0	0	-1.088136e+02	-7.355562e+02	0	0	-4.345322e+02	4.009464e+02	0	0	4.699634e+01	4.239081e+02	0	0	-1.302222e+02	2.654873e+02	0	0	-5.190596e+02	2.056592e+02	1.312309e-01	0	4.875454e+03	7.364561e+02	0	0	-4.105654e+02	-3.389730e+02	4.703303e-02	0	8.882027e+03	4.383663e+02	0	0	-2.999323e+02	3.966560e+02	0	0	-4.709376e+02	-7.206854e+02	0	0	-2.976992e+02	7.077751e+02	0
5.460000e+01	0	0	-8.480148e+02	-8.104250e+01	0	0	-2.642058e+02	-8.291837e+02	0	0	-1.061008e+02	1.477417e+03	0	0	-2.657488e+02	-5.383469e+02	0	0	-3.434575e+02	6.713697e+02	0	0	-3.425890e+02	3.698749e+02	1.194090e-01	0	5.861238e+03	7.947894e+02	0	0	-1.090950e+02	5.252427e+02	9.922328e-02	0	9.546733e+03	1.051602e+03	0	0	-6.097361e+02	6.822458e+01	0	0	-4.655455e+02	-9.911674e+01	0	0	-5.153464e+02	-6.765386e+02	0
5.470000e+01	0	0	-4.725245e+02	-1.050621e+02	0	0	-4.455781e+02	7.718890e+01	0	0	7.233057e+01	1.516211e+01	0	0	-7.114087e+01	-3.099155e+02	0	0	-1.988497e+02	-2.972578e+02	0	0	5.868228e+02	-4.389486e+02	9.809891e-02	0	4.850944e+03	5.276326e+02	0	0	-1.615459e+02	5.850466e+02	1.051625e-01	0	8.973204e+03	1.054543e+03	0	0	-8.798342e+02	4.476364e+02	0	0	-3.998593e+02	2.518637e+02	0	0	-1.741698e+02	4.306927e+01	0
5.480000e+01	0	0	-5.901716e+02	-1.070258e+03	0	0	-3.029312e+02	-5.242817e+02	0	0	-2.384537e+02	-1.657203e+02	0	0	-5.015332e+02	-1.000112e+03	0	0	-5.865363e+01	1.498011e+02	0	0	-1.656282e+02	-1.551251e+02	2.082693e-01	0	5.196042e+03	1.366848e+03	0	0	-3.404675e+02	-8.164239e+02	2.668055e-02	0	9.554086e+03	2.618958e+02	0	0	-1.862068e+02	-6.964814e+02	0	0	-4.253492e+02	-7.785285e+02	0	0	3.473989e+02	-1.270288e+02	0
5.490000e+01	0	0	-7.269362e+02	4.184673e+02	0	0	-5.161665e+02	1.884634e+02	0	0	-5.477673e+02	7.617307e+02	0	0	4.018983e+02	-2.912880e+02	0	0	-5.101241e+02	5.267618e+02	0	0	-1.249419e+02	-4.434081e+01	1.323450e-01	0	5.107807e+03	7.791031e+02	0	0	-1.184087e+02	4.556349e+02	9.492254e-02	0	9.279086e+03	9.731702e+02	0	0	-7.680695e+02	-3.405989e+02	0	0	-4.488788e+02	-7.853913e+02	0	0	-7.418169e+02	9.871870e+02	0
55	0	0	-5.759559e+02	-6.114346e+02	0	0	2.078531e+02	-5.546738e+02	0	0	-4.806106e+02	7.033973e+02	0	0	-1.255529e+02	5.925356e+02	0	0	2.947778e+02	3.493109e+02	0	0	-9.700073e+01	2.336004e+02	1.490584e-01	0	5.614670e+03	9.835150e+02	0	0	-4.002715e+02	1.242623e+02	7.864393e-02	0	8.133499e+03	6.942487e+02	0	0	-7.215009e+02	-3.004028e+02	0	0	-2.670160e+02	-9.373521e+02	0	0	-5.006404e+02	-8.902640e+02	0
5.510000e+01	0	0	-3.377206e+02	-3.565327e+02	0	0	-4.730293e+02	-6.546738e+02	0	0	-3.987479e+02	-5.897399e+02	0	0	-6.250000e-02	-9.182488e+02	0	0	8.301306e+01	-7.972578e+02	0	0	-2.239615e+02	1.007095e+01	5.262668e-02	0	6.277415e+03	3.487110e+02	0	0	1.791404e+02	-3.919141e+02	-3.485393e-02	0	8.277616e+03	-2.787905e+02	0	0	-2.528734e+02	-2.278538e+02	0	0	-6.802513e+02	-6.682344e+02	0	0	-2.883855e+02	1.953986e+01	0
5.520000e+01	0	0	-4.382108e+02	-1.334935e+02	0	0	-2.622449e+02	-1.816346e+02	0	0	1.938940e+01	-6.186614e+02	0	0	5.754277e+02	7.194727e+01	0	0	-2.709085e+02	-5.423558e+02	0	0	-2.656282e+02	1.630121e+02	1.596231e-01	0	5.985748e+03	1.136946e+03	0	0	-2.512518e+02	3.482819e+02	4.143955e-02	0	8.291831e+03	3.584644e+02	0	0	-4.102264e+02	-7.288343e+02	0	0	-3.601532e+02	-5.254811e+01	0	0	-5.947581e+02	-1.490876e+02	0
5.530000e+01	0	0	-3.087991e+02	3.738594e+02	0	0	-4.220488e+02	-5.679091e+02	0	0	-8.291400e+02	-1.461124e+02	0	0	-2.402588e+02	-8.231508e+02	0	0	4.658562e+02	3.547030e+02	0	0	1.054502e+02	-2.070859e+02	1.687006e-01	0	6.174964e+03	1.253123e+03	0	0	4.835521e+02	-4.448553e+02	5.881377e-02	0	8.513400e+03	5.319938e+02	0	0	-1.273832e+02	-2.883423e+01	0	0	-5.925062e+02	-7.221559e+02	0	0	-2.070128e+02	-4.000680e+02	0
5.540000e+01	0	0	-3.534069e+02	6.919967e+02	0	0	-7.230293e+02	2.904242e+02	0	0	3.355658e+02	5.886915e+02	0	0	-1.892783e+02	-2.947194e+02	0	0	6.722288e+02	6.169579e+02	0	0	-1.984713e+02	5.934043e+02	7.958730e-02	0	5.087219e+03	4.398875e+02	0	0	-4.429185e+02	-1.458357e+02	2.213906e-03	0	8.012420e+03	1.777811e+01	0	0	-2.994421e+02	-2.464813e+02	0	0	-8.028004e+02	-6.201952e+02	0	0	-4.741699e+02	-3.186954e+02	0
5.550000e+01	0	0	-8.279166e+02	-1.039866e+03	0	0	-3.833232e+02	-9.486993e+01	0	0	-6.085516e+02	-3.662104e+02	0	0	-4.000625e+02	-5.368762e+02	0	0	-5.547320e+02	4.195790e+01	0	0	-1.156282e+02	-2.816434e+01	1.639784e-01	0	4.524474e+03	8.874365e+02	0	0	-5.752715e+02	2.708309e+02	4.373384e-02	0	8.416831e+03	3.849350e+02	0	0	-2.567950e+02	-3.626577e+02	0	0	-5.028004e+02	-7.226462e+02	0	0	-4.276013e+02	3.705203e+02	0
5.560000e+01	0	0	-5.666422e+02	1.282712e+02	0	0	-2.308723e+02	-1.703601e+02	0	0	-5.257086e+02	-3.598379e+02	0	0	-5.123176e+02	3.180257e+02	0	0	-5.194378e+02	3.468599e+02	0	0	7.407764e+01	4.576200e+02	1.606743e-01	0	4.761238e+03	9.114561e+02	0	0	1.222776e+02	6.678898e+02	1.382075e-02	0	8.508988e+03	1.192487e+02	0	0	-5.434399e+01	6.363618e+02	0	0	-5.429965e+02	-4.960694e+01	0	0	-4.521111e+02	-7.397739e+02	0
5.570000e+01	0	0	-9.372303e+02	1.380752e+02	0	0	-6.137156e+02	-1.654582e+02	0	0	-2.325714e+02	-4.366144e+01	0	0	-3.157488e+02	-1.088347e+03	0	0	-4.405163e+02	-5.384342e+02	0	0	-4.695498e+02	8.065921e+01	1.333828e-01	0	5.705356e+03	8.781228e+02	0	0	1.610031e+02	7.066152e+02	5.329211e-02	0	7.708988e+03	4.339546e+02	0	0	-4.229715e+02	9.959715e+01	0	0	-7.927087e+01	-9.236266e+02	0	0	-5.374053e+02	-8.682053e+02	0
5.580000e+01	0	0	-5.828186e+02	-1.352121e+03	0	0	-8.519507e+02	-3.389876e+02	0	0	-2.198263e+02	-1.214250e+03	0	0	-3.005527e+02	-8.447194e+02	0	0	-1.213986e+02	-3.330421e+02	0	0	9.368555e+01	7.757572e+02	1.511168e-01	0	5.896533e+03	1.049691e+03	0	0	2.619835e+02	-4.188749e+02	3.587727e-02	0	8.065361e+03	3.001310e+02	0	0	-5.244421e+02	-7.616774e+02	0	0	-5.312318e+02	4.136284e+02	0	0	-1.040717e+02	-2.005582e+02	0
5.590000e+01	0	0	-7.568383e+02	-3.702582e+02	0	0	-4.279312e+02	-4.541837e+02	0	0	8.262463e+01	7.202484e+01	0	0	7.808198e+02	1.043002e+02	0	0	-5.424182e+01	-2.850029e+02	0	0	-6.435693e+02	-4.727722e+02	1.611465e-01	0	4.979375e+03	9.565541e+02	0	0	1.369835e+02	8.360270e+02	-1.030180e-02	0	7.871244e+03	-8.026111e+01	0	0	-5.567950e+02	-5.469714e+02	0	0	3.119055e+02	-2.133324e+02	0	0	-5.472090e+02	-1.530092e+02	0
56	0	0	-4.612500e+02	-1.484474e+03	0	0	-7.205781e+02	-2.027131e+02	0	0	-2.222773e+02	-1.358183e+02	0	0	1.440552e+02	-2.594253e+02	0	0	-3.400261e+02	1.551932e+02	0	0	-2.871968e+02	3.414436e+02	-1.997305e-02	0	5.498003e+03	-1.076616e+02	0	0	1.149329e+01	-1.762278e+02	-4.384066e-03	0	9.740360e+03	-4.251599e+01	0	0	-2.690499e+02	-5.219714e+02	0	0	-5.307416e+02	-7.084305e+02	0	0	-5.109346e+02	-6.232288e+01	0
5.610000e+01	0	0	-6.637010e+02	-9.570229e+02	0	0	-4.220488e+02	-1.443797e+02	0	0	4.095801e+01	-2.307321e+01	0	0	-2.701606e+02	-2.486410e+02	0	0	-2.875165e+01	-4.070617e+02	0	0	-2.102039e+01	2.929142e+02	1.842914e-01	0	4.813199e+03	1.087437e+03	0	0	-3.414479e+02	1.325957e+02	1.212367e-01	0	8.706047e+03	1.201111e+03	0	0	-8.283636e+02	-3.018734e+02	0	0	-8.763297e+02	-1.275481e+02	0	0	-3.437776e+02	1.538536e+02	0
5.620000e+01	0	0	-2.803677e+02	-6.442778e+02	0	0	-4.343037e+02	-2.968307e+02	0	0	-3.688459e+02	-5.150458e+01	0	0	9.082708e+02	5.528058e+01	0	0	-7.782614e+02	2.649971e+02	0	0	-1.068047e+02	-2.634584e+02	2.110927e-01	0	5.205356e+03	1.392829e+03	0	0	6.811011e+02	-4.355416e+02	7.656810e-02	0	8.154086e+03	6.761115e+02	0	0	-7.023832e+02	-1.606970e+02	0	0	-5.640748e+02	-6.309795e+02	0	0	-5.942678e+02	-3.732288e+01	0
5.630000e+01	0	0	-4.254657e+02	-5.506503e+02	0	0	-5.661665e+02	-1.331052e+02	0	0	-5.075714e+02	6.470249e+02	0	0	6.249375e+02	-6.040331e+02	0	0	-1.405163e+02	2.912292e-01	0	0	3.863326e+02	5.669337e+02	8.062895e-02	0	5.608297e+03	4.918483e+02	0	0	4.546305e+02	9.556427e+00	-8.570449e-03	0	7.772224e+03	-6.604541e+01	0	0	-5.886578e+02	-1.499127e+02	0	0	-4.327023e+02	-1.564697e+02	0	0	-7.163267e+02	4.920889e+02	0
5.640000e+01	0	0	-5.029166e+02	-7.178072e+02	0	0	-4.455781e+02	-6.272229e+02	0	0	-5.855125e+02	-9.054261e+02	0	0	-1.039841e+02	-4.760919e+02	0	0	-6.821829e+02	-4.443166e+02	0	0	-2.739294e+01	-6.738002e+01	1.759474e-01	0	4.250454e+03	9.075345e+02	0	0	1.046305e+02	2.257329e+02	-5.567561e-03	0	7.590361e+03	-4.202582e+01	0	0	-2.337558e+02	4.942050e+02	0	0	-3.974081e+02	-4.711755e+02	0	0	-2.467188e+02	-7.784993e+02	0
5.650000e+01	0	0	-6.431127e+02	-1.241504e+01	0	0	-3.205781e+02	-5.712482e+01	0	0	-2.002185e+02	-3.353281e+02	0	0	-1.289841e+02	-5.623665e+02	0	0	9.575818e+01	5.380364e+02	0	0	-5.734713e+02	-8.404668e+01	1.386569e-01	0	5.366630e+03	8.639071e+02	0	0	-4.997813e+02	6.075956e+02	7.450296e-02	0	9.951635e+03	8.011115e+02	0	0	-7.700303e+02	-9.587363e+02	0	0	-5.866239e+02	-1.074501e+02	0	0	-6.212288e+02	-4.701660e+02	0
5.660000e+01	0	0	-8.141913e+02	-6.629053e+02	0	0	-6.494998e+02	-1.850660e+02	0	0	9.782068e+01	-1.760144e+02	0	0	-5.275137e+02	-6.020723e+02	0	0	-4.287515e+02	-2.276499e+02	0	0	-4.965106e+02	-1.453212e+02	1.471106e-01	0	5.494572e+03	9.477306e+02	0	0	-1.801733e+02	6.276937e+02	2.828133e-02	0	8.408988e+03	2.447389e+02	0	0	-6.018930e+02	-2.136381e+02	0	0	-3.635846e+02	-8.358815e+02	0	0	-2.913268e+02	-7.868327e+02	0
5.670000e+01	0	0	8.848022e+00	-6.089836e+02	0	0	-7.024409e+02	-9.002621e+02	0	0	8.997754e+01	5.288876e+02	0	0	3.773884e+02	4.395944e+02	0	0	-3.758104e+02	2.382065e+01	0	0	-5.185693e+02	5.659210e+00	2.273748e-01	0	5.510748e+03	1.621750e+03	0	0	-2.963499e+02	5.409290e+02	6.375203e-02	0	8.194282e+03	5.579742e+02	0	0	-9.950303e+02	-9.592264e+02	0	0	1.344546e+02	3.768636e+02	0	0	-5.226992e+02	-4.378130e+02	0
5.680000e+01	0	0	-6.073285e+02	-5.932974e+02	0	0	-5.303821e+02	-6.115366e+02	0	0	-3.100225e+02	4.009464e+02	0	0	3.700355e+02	-6.104056e+02	0	0	-1.625751e+02	-5.771597e+02	0	0	-3.019027e+02	-1.360075e+02	1.274031e-01	0	4.909768e+03	7.168483e+02	0	0	-8.801648e+01	8.345564e+02	1.184766e-01	0	6.843302e+03	9.197389e+02	0	0	-7.518930e+02	-5.337361e+02	0	0	8.151343e+01	-5.520579e+02	0	0	-9.942678e+02	-1.887935e+02	0
5.690000e+01	0	0	-3.725245e+02	-1.457484e+02	0	0	-4.034214e+02	-8.208503e+02	0	0	-2.516891e+02	-6.523007e+01	0	0	3.592512e+02	-1.481744e+01	0	0	-5.787515e+02	-3.874539e+02	0	0	-2.724910e+02	3.831102e+02	1.126178e-01	0	5.582807e+03	7.085150e+02	0	0	-3.139969e+02	-1.061299e+02	5.620011e-02	0	8.382518e+03	4.991507e+02	0	0	-3.577755e+02	-3.141283e+02	0	0	-9.062318e+02	-5.314697e+02	0	0	-8.427974e+02	-3.046014e+01	0
57	0	0	-4.847794e+02	9.557222e+02	0	0	-7.166567e+02	2.840516e+02	0	0	-3.041400e+02	-2.529752e+02	0	0	-2.471213e+02	3.592022e+02	0	0	-1.004242e+03	5.203893e+02	0	0	-1.587655e+02	-5.031643e+02	1.864377e-01	0	5.583788e+03	1.279593e+03	0	0	-1.071342e+02	-8.629926e+02	3.081559e-02	0	8.067322e+03	2.565036e+02	0	0	-2.195401e+02	-2.106970e+02	0	0	-5.268199e+02	-8.677442e+02	0	0	-1.089736e+02	-1.045166e+03	0
5.710000e+01	0	0	-4.798774e+02	-1.031013e+02	0	0	-3.019507e+02	-4.296739e+02	0	0	3.934089e+02	-1.564065e+02	0	0	-3.030039e+02	3.582219e+02	0	0	-8.096340e+02	-5.369636e+02	0	0	-4.808243e+02	6.272279e+02	1.099124e-01	0	4.892121e+03	6.041031e+02	0	0	-2.296832e+02	5.938701e+02	3.294886e-02	0	9.312420e+03	3.172879e+02	0	0	-1.038538e+02	1.883226e+02	0	0	-8.091730e+02	-1.314697e+02	0	0	2.730090e+01	3.190497e+02	0
5.720000e+01	0	0	-6.524264e+02	-8.736896e+02	0	0	2.480492e+02	-4.992817e+02	0	0	-2.443362e+02	6.033973e+02	0	0	-5.055273e+01	-2.069983e+01	0	0	-2.993398e+02	-2.403950e+02	0	0	-4.234713e+02	-3.364977e+02	8.756197e-02	0	6.003886e+03	5.761620e+02	0	0	-1.100753e+02	2.296545e+02	-1.226579e-02	0	9.374675e+03	-1.135945e+02	0	0	-4.224813e+02	-6.979520e+02	0	0	-2.410356e+02	-5.461755e+02	0	0	2.072028e+02	4.563046e+02	0
5.730000e+01	0	0	-5.597794e+02	5.449379e+02	0	0	-8.583232e+02	-1.370268e+02	0	0	-3.178655e+02	-1.179446e+03	0	0	3.866296e+01	-2.329547e+02	0	0	-5.326147e+01	-6.330421e+02	0	0	-2.563145e+02	-2.536545e+02	1.194114e-01	0	4.917611e+03	6.668483e+02	0	0	-5.164480e+02	3.149486e+02	1.011109e-03	0	7.878596e+03	7.974182e+00	0	0	-3.170892e+02	-4.655989e+02	0	0	-7.976111e+01	-6.000971e+02	0	0	-5.756404e+02	-1.673465e+01	0
5.740000e+01	0	0	-4.352697e+02	3.964084e+02	0	0	-5.803821e+02	8.997379e+02	0	0	-5.046302e+02	2.122209e+02	0	0	-8.976843e+01	3.743983e+02	0	0	-2.655163e+02	-3.624539e+02	0	0	-1.803341e+02	-4.252231e+02	1.807037e-01	0	5.225944e+03	1.152633e+03	0	0	-3.600753e+02	-4.997573e+02	3.280209e-02	0	7.722224e+03	2.618958e+02	0	0	-9.215009e+02	2.192050e+02	0	0	-3.581925e+02	9.018636e+02	0	0	-2.486796e+02	7.121869e+02	0
5.750000e+01	0	0	-5.499755e+02	-7.957191e+01	0	0	-2.774409e+02	-8.835955e+02	0	0	2.169384e+02	5.779071e+02	0	0	9.178467e-01	1.003787e+02	0	0	-4.674771e+02	1.169579e+02	0	0	-8.033411e+01	-2.766937e+02	2.766213e-01	0	4.596042e+03	1.757535e+03	0	0	1.002188e+02	-9.142398e+01	-6.282257e-02	0	7.784969e+03	-4.601631e+02	0	0	-2.499323e+02	-6.513832e+02	0	0	8.151343e+01	7.098129e+01	0	0	1.572028e+02	-2.588915e+02	0
5.760000e+01	0	0	3.924023e+01	-5.212386e+02	0	0	-2.882253e+02	-9.139875e+02	0	0	-1.266891e+02	5.290720e+01	0	0	1.636630e+02	-3.305037e+02	0	0	-4.223791e+02	-3.016695e+02	0	0	-1.685693e+02	-8.065957e+02	6.068592e-02	0	5.351925e+03	3.457699e+02	0	0	1.232579e+02	5.026937e+02	-2.490505e-02	0	8.769772e+03	-2.131042e+02	0	0	-5.322852e+02	-4.724617e+02	0	0	-4.640748e+02	-1.037352e+03	0	0	-7.668169e+02	-7.623229e+02	0
5.770000e+01	0	0	-6.401715e+02	2.743497e+02	0	0	-5.122449e+02	1.090516e+02	0	0	-5.565909e+02	-7.117987e+02	0	0	-4.618274e+02	-6.305037e+02	0	0	-4.688892e+01	-6.982382e+02	0	0	-7.837329e+01	-7.100271e+02	1.733229e-01	0	5.214670e+03	1.093319e+03	0	0	-4.478206e+02	1.482819e+02	8.095212e-02	0	9.339871e+03	8.226801e+02	0	0	-6.048342e+02	9.902834e+02	0	0	-3.145651e+02	8.582362e+02	0	0	-7.177974e+02	-2.814406e+02	0
5.780000e+01	0	0	-3.264460e+02	-2.712091e+01	0	0	-6.945979e+02	-7.389875e+02	0	0	1.860560e+02	5.058484e+02	0	0	2.591785e+01	-4.354057e+02	0	0	-6.071829e+02	-7.519896e+01	0	0	-4.318047e+02	-2.492428e+02	1.241117e-01	0	6.062219e+03	8.590051e+02	0	0	-1.007616e+02	2.796545e+02	9.117838e-02	0	9.074675e+03	9.104252e+02	0	0	-9.110870e+01	5.344011e+02	0	0	8.641541e+01	1.802950e+02	0	0	-4.075032e+02	-7.016602e+01	0
5.790000e+01	0	0	-3.200735e+02	-7.874150e+02	0	0	-7.411665e+02	2.889536e+02	0	0	-4.168851e+02	-6.142496e+02	0	0	-3.701606e+02	5.033199e+02	0	0	6.095422e+01	-5.291205e+02	0	0	4.711694e+01	5.708553e+02	1.535798e-01	0	6.563199e+03	1.190868e+03	0	0	-2.139969e+02	2.468113e+02	6.873541e-02	0	8.582518e+03	6.334644e+02	0	0	-5.906186e+02	-1.608914e+01	0	0	-4.331925e+02	-2.411674e+01	0	0	-5.501501e+02	4.999320e+02	0
58	0	0	-5.578186e+02	7.424869e+02	0	0	-1.021559e+03	-7.286935e+02	0	0	-1.811008e+02	-2.755242e+02	0	0	-5.686902e+02	-4.824645e+02	0	0	-6.385555e+02	4.081344e+02	0	0	-4.813145e+02	-6.448310e+02	2.184884e-01	0	4.631336e+03	1.294789e+03	0	0	-2.120361e+02	5.360270e+02	4.865329e-02	0	7.622714e+03	3.898369e+02	0	0	-1.033266e+03	-1.695205e+02	0	0	-6.047611e+02	2.160793e+02	0	0	2.484985e+01	2.744418e+02	0
5.810000e+01	0	0	-3.744854e+02	4.052320e+02	0	0	3.985394e+02	-7.870268e+02	0	0	-4.928655e+02	-8.701320e+02	0	0	-1.373176e+02	-9.711900e+02	0	0	-1.390457e+02	2.627162e+01	0	0	-5.955302e+02	4.973259e+02	1.943327e-01	0	5.176925e+03	1.248711e+03	0	0	-1.718401e+02	-8.772082e+02	5.864507e-02	0	9.743302e+03	6.069938e+02	0	0	-4.195401e+02	-2.004028e+02	0	0	-7.238788e+02	-4.579402e+02	0	0	-6.148562e+02	-4.770287e+02	0
5.820000e+01	0	0	-2.710540e+02	-3.016307e+02	0	0	-2.274409e+02	-6.566346e+02	0	0	-5.335518e+02	-2.059163e+02	0	0	3.710160e+02	-5.574645e+02	0	0	-4.777712e+02	-9.894147e+02	0	0	-3.411184e+02	3.453651e+02	-1.120595e-02	0	5.247513e+03	-5.815173e+01	0	0	-6.571343e+02	-3.855416e+02	2.775978e-02	0	9.550165e+03	2.726801e+02	0	0	1.902638e+02	-2.631479e+02	0	0	-3.596630e+02	-4.951952e+02	0	0	-5.481895e+02	-7.235974e+02	0
5.830000e+01	0	0	-2.445834e+02	-1.589837e+02	0	0	-2.240095e+02	-2.625170e+02	0	0	1.213501e+02	-5.787711e+01	0	0	3.764081e+02	2.440061e+02	0	0	-6.502618e+01	2.429383e+02	0	0	-6.318047e+02	-2.262036e+02	1.081120e-01	0	4.648003e+03	5.634169e+02	0	0	-1.438989e+02	7.218113e+02	1.103606e-01	0	8.599675e+03	1.066798e+03	0	0	-3.450303e+02	-6.660892e+02	0	0	4.604349e+02	3.317656e+02	0	0	9.102637e+01	-3.961464e+02	0
5.840000e+01	0	0	-2.308578e+02	-3.472190e+02	0	0	-1.936174e+02	-2.041837e+02	0	0	-4.413949e+02	-1.314065e+02	0	0	-6.819253e+02	2.831982e+01	0	0	-3.757520e+01	-4.359832e+02	0	0	8.731299e+01	4.517376e+02	1.380346e-02	0	3.900454e+03	5.459332e+01	0	0	-8.032126e+02	4.507329e+02	1.029544e-01	0	9.273694e+03	1.064347e+03	0	0	3.000677e+02	-2.562852e+02	0	0	-8.537806e+02	-1.457940e+03	0	0	-1.624050e+02	-7.261700e+01	0
5.850000e+01	0	0	-7.200736e+02	1.468987e+02	0	0	-5.632253e+02	-6.349738e+01	0	0	-5.252185e+02	5.568287e+02	0	0	8.719238e+01	-6.050135e+02	0	0	-1.655163e+02	-1.080421e+02	0	0	-1.465106e+02	-3.972820e+02	1.415911e-01	0	5.921042e+03	9.766522e+02	0	0	6.786501e+02	7.622308e+01	5.474321e-02	0	8.771243e+03	5.079742e+02	0	0	-8.518930e+02	5.940106e+01	0	0	-2.959376e+02	-6.951952e+02	0	0	-7.408364e+02	-3.334013e+02	0
5.860000e+01	0	0	-6.460538e+02	-1.101631e+03	0	0	-3.039116e+02	-6.424189e+02	0	0	-2.301205e+02	8.526013e+01	0	0	-1.042847e+00	1.557471e+01	0	0	-2.439477e+02	-3.962773e+02	0	0	-4.307922e+01	2.791886e+02	2.094779e-01	0	4.788199e+03	1.268809e+03	0	0	-3.375264e+02	-1.433848e+02	2.567955e-02	0	7.890851e+03	2.079742e+02	0	0	2.128129e+02	-1.616773e+02	0	0	-8.263297e+02	-3.486265e+02	0	0	-6.035815e+02	-3.530092e+02	0
5.870000e+01	0	0	-2.916422e+02	8.601340e+02	0	0	-6.455781e+02	-3.835954e+02	0	0	-8.252184e+02	9.847699e+02	0	0	-2.632979e+02	-9.285429e+02	0	0	-2.493398e+02	-5.011793e+02	0	0	-7.229812e+02	2.193847e+02	1.769578e-01	0	4.939180e+03	1.061946e+03	0	0	-7.630166e+02	1.306349e+02	1.145565e-01	0	7.737910e+03	1.001111e+03	0	0	-8.974813e+02	-9.059894e+01	0	0	-6.954474e+02	-3.785285e+02	0	0	-4.143660e+02	5.420889e+02	0
5.880000e+01	0	0	-5.862500e+02	1.228791e+02	0	0	-4.039116e+02	-7.649680e+02	0	0	-7.276746e+01	3.862405e+02	0	0	1.259178e+02	-6.486410e+02	0	0	1.457582e+02	-1.410003e+03	0	0	1.525415e+01	-1.134585e+02	1.052411e-01	0	4.756826e+03	5.594954e+02	0	0	-3.649773e+02	4.497525e+02	9.278603e-02	0	8.192321e+03	8.378762e+02	0	0	-4.650092e+01	-4.562852e+02	0	0	-4.905455e+02	-1.105489e+03	0	0	-6.436584e+01	1.504222e+02	0
5.890000e+01	0	0	-1.798774e+02	-8.418268e+02	0	0	-2.122449e+02	-4.134974e+02	0	0	-1.511989e+02	7.839740e+01	0	0	-5.251343e+01	-1.076092e+03	0	0	5.751699e+02	-7.340225e+02	0	0	-1.097458e+02	-1.482624e+02	6.354419e-02	0	6.172023e+03	4.188091e+02	0	0	-9.880090e+01	5.713212e+02	1.999629e-03	0	1.034085e+04	2.071930e+01	0	0	-4.744421e+02	3.814599e+02	0	0	-5.380944e+02	-5.500971e+02	0	0	-7.280913e+02	2.460105e+02	0
59	0	0	-2.235049e+02	-5.035915e+02	0	0	1.259904e+02	-1.040458e+03	0	0	-2.698263e+02	6.293778e+02	0	0	4.349243e+00	-1.029523e+03	0	0	1.011503e+02	2.872261e+01	0	0	-2.425890e+02	2.473259e+02	2.800741e-01	0	4.227905e+03	1.644789e+03	0	0	-2.517421e+02	-5.267181e+02	7.755156e-02	0	1.028693e+04	8.648369e+02	0	0	3.045990e+01	-5.089307e+01	0	0	2.614154e+02	-6.383325e+02	0	0	-4.795620e+02	-4.824209e+02	0
5.910000e+01	0	0	-3.828186e+02	-9.035916e+02	0	0	-4.558723e+02	-1.168890e+03	0	0	-1.663949e+02	1.460444e+02	0	0	-1.231738e+01	-6.550135e+02	0	0	-1.973791e+02	-1.163754e+02	0	0	-5.411184e+02	-3.972820e+02	1.828766e-01	0	4.385748e+03	9.815541e+02	0	0	-3.659578e+02	-1.188749e+02	6.458398e-02	0	8.301636e+03	5.731703e+02	0	0	-9.891479e+02	-8.690303e+02	0	0	-1.890748e+02	-4.530383e+02	0	0	-7.388757e+02	-8.340131e+01	0
5.920000e+01	0	0	-4.382108e+02	-7.319934e+01	0	0	-5.661665e+02	6.129731e+02	0	0	3.845854e+02	-8.936614e+02	0	0	-6.035657e+01	-4.363861e+02	0	0	-5.606143e+02	4.669579e+02	0	0	-7.759224e+02	3.414436e+02	2.896301e-01	0	4.560748e+03	1.859495e+03	0	0	-2.228204e+02	5.416428e+01	3.980730e-02	0	8.883008e+03	3.682683e+02	0	0	-2.210107e+02	-1.876577e+02	0	0	-3.380945e+02	-2.231364e+02	0	0	-4.815227e+02	5.504222e+02	0
5.930000e+01	0	0	-1.936279e+00	-1.648660e+02	0	0	-4.116650e+01	-1.238988e+03	0	0	-1.689087e+00	-4.304261e+02	0	0	-1.329773e+01	-5.270723e+02	0	0	-3.988497e+02	-6.967676e+02	0	0	-3.572949e+02	2.061494e+02	1.672425e-01	0	4.362709e+03	8.761620e+02	0	0	-4.845852e+02	-1.370122e+02	7.111599e-02	0	9.765851e+03	7.476801e+02	0	0	-6.744421e+02	-6.793244e+02	0	0	-3.224082e+02	-1.706854e+02	0	0	-4.481895e+02	3.592457e+02	0
5.940000e+01	0	0	-8.183826e+01	3.444477e+02	0	0	-9.259705e+02	-2.958503e+02	0	0	-4.663949e+02	-1.256407e+03	0	0	-1.324155e+02	4.273394e+02	0	0	-3.522809e+02	1.042128e+02	0	0	-6.758899e+01	-2.580663e+02	1.487463e-01	0	5.033787e+03	8.795934e+02	0	0	1.409050e+02	3.700742e+01	2.055326e-02	0	9.420263e+03	1.976801e+02	0	0	-1.866970e+02	-2.209911e+02	0	0	-8.515332e+01	2.459813e+02	0	0	2.287715e+02	-4.969940e+00	0
5.950000e+01	0	0	-4.499755e+02	-4.584935e+02	0	0	-5.985195e+02	2.512085e+02	0	0	-3.110028e+02	-1.887595e+02	0	0	-6.231738e+01	-7.687390e+02	0	0	-3.900261e+02	-6.212773e+02	0	0	3.535217e+01	-2.791447e+02	1.347977e-01	0	5.019571e+03	7.820444e+02	0	0	-6.389968e+02	2.281839e+02	7.745639e-02	0	1.049330e+04	8.810134e+02	0	0	-1.254225e+02	-1.940303e+02	0	0	-8.876044e+02	-7.520579e+02	0	0	-3.535815e+02	-5.104838e+01	0
5.960000e+01	0	0	-6.587990e+02	7.209183e+02	0	0	-3.857744e+02	-7.002621e+02	0	0	-3.369832e+02	-5.966026e+02	0	0	4.818003e+02	4.979277e+02	0	0	-6.218889e+02	-2.546107e+02	0	0	-2.004321e+02	-7.085565e+02	1.409315e-01	0	4.208297e+03	6.903777e+02	0	0	3.909050e+02	1.504655e+03	8.021443e-02	0	8.871243e+03	7.736605e+02	0	0	-6.788538e+02	2.574403e+02	0	0	-3.273102e+02	-7.599011e+02	0	0	-6.236797e+02	8.718692e+01	0
5.970000e+01	0	0	-1.342892e+02	-1.388562e+01	0	0	-5.700881e+02	-3.233013e+02	0	0	-3.212969e+02	5.440836e+02	0	0	5.023884e+02	3.611630e+02	0	0	-1.949280e+02	-8.010091e+01	0	0	2.152542e+02	-5.879683e+02	1.674688e-01	0	4.572513e+03	9.197894e+02	0	0	-4.777224e+02	-5.360318e+02	4.008397e-02	0	8.983498e+03	3.751310e+02	0	0	-4.499323e+02	4.824403e+02	0	0	-7.238788e+02	-4.344109e+02	0	0	-4.418169e+02	1.190497e+02	0
5.980000e+01	0	0	-8.877206e+02	-5.075131e+02	0	0	-3.499900e+02	2.139536e+02	0	0	-2.448263e+02	6.107502e+02	0	0	-5.873176e+02	-2.956998e+02	0	0	-1.297320e+02	1.037226e+02	0	0	-7.269027e+02	-7.114977e+02	1.108294e-01	0	5.837709e+03	7.276326e+02	0	0	-6.394871e+02	4.583093e+01	2.753457e-02	0	9.145753e+03	2.589546e+02	0	0	-5.886578e+02	-2.023636e+02	0	0	-9.596630e+02	-7.329403e+02	0	0	-3.349541e+02	-3.368327e+02	0
5.990000e+01	0	0	-1.715441e+02	-6.746699e+02	0	0	-2.048920e+02	-7.992817e+02	0	0	2.085999e+01	5.798679e+02	0	0	-1.716313e+02	-7.059939e+02	0	0	-6.263006e+02	-1.899048e+02	0	0	1.770508e+01	5.173764e+01	1.796769e-01	0	4.584277e+03	1.004103e+03	0	0	-1.252637e+01	-9.208358e+02	1.027785e-01	0	1.010016e+04	1.156994e+03	0	0	-8.571655e+01	-4.999127e+02	0	0	-2.341729e+02	-4.907834e+02	0	0	-4.624053e+02	-2.907543e+02	0
60	0	0	-1.955637e+02	5.081732e+02	0	0	4.510803e+01	9.287518e+01	0	0	-3.507086e+02	-7.412104e+02	0	0	-2.382979e+02	-1.604057e+02	0	0	-4.062026e+02	1.316638e+02	0	0	7.848938e+01	-1.492905e+01	7.463914e-02	0	6.255846e+03	5.045934e+02	0	0	-4.943892e+02	3.688702e+02	4.801265e-02	0	9.090360e+03	4.584644e+02	0	0	1.538330e+00	-1.072656e+02	0	0	-4.111337e+02	-6.638226e+02	0	0	-9.148562e+02	-7.814406e+02	0
6.010000e+01	0	0	-3.038971e+02	-7.099641e+02	0	0	-5.832336e+01	-1.433993e+02	0	0	-4.051205e+02	7.293778e+02	0	0	-3.250625e+02	-4.231508e+02	0	0	-2.066928e+02	-8.379441e+02	0	0	7.049600e+02	2.095808e+02	-5.376906e-02	0	5.991141e+03	-3.057007e+02	0	0	-1.713499e+02	-1.125248e+03	6.911577e-02	0	9.482518e+03	7.040526e+02	0	0	-9.061853e+01	-4.381479e+02	0	0	-3.895651e+02	4.013734e+02	0	0	3.013204e+02	-5.137935e+02	0
6.020000e+01	0	0	-9.073285e+02	-4.496700e+02	0	0	-9.803821e+02	-6.398758e+01	0	0	-7.374792e+01	-2.544457e+02	0	0	-2.848665e+02	-7.334449e+02	0	0	-8.846340e+02	-7.477479e+02	0	0	7.015613e+01	-4.581139e+01	1.607991e-01	0	5.375944e+03	1.030084e+03	0	0	3.222776e+02	-2.321102e+02	2.892360e-02	0	7.328106e+03	2.182683e+02	0	0	-4.665989e+02	-8.553049e+02	0	0	-1.346631e+02	-2.231364e+02	0	0	-4.800522e+02	1.087556e+02	0
6.030000e+01	0	0	-2.901716e+02	5.047418e+02	0	0	-4.132253e+02	-3.566346e+02	0	0	-3.918851e+02	1.313385e+02	0	0	1.028787e+02	5.420453e+02	0	0	-6.081634e+02	3.458795e+02	0	0	-2.950399e+02	-7.423800e+02	1.682371e-01	0	5.751925e+03	1.163417e+03	0	0	-1.076244e+02	-1.051494e+02	9.257180e-02	0	8.155557e+03	8.319938e+02	0	0	-6.218713e+01	9.790089e+02	0	0	-7.175062e+02	-5.569599e+02	0	0	-1.207384e+02	3.518928e+02	0
6.040000e+01	0	0	-3.440931e+02	-2.977092e+02	0	0	-8.637156e+02	1.487575e+02	0	0	3.860560e+02	-1.755242e+02	0	0	1.023884e+02	-8.756017e+02	0	0	-2.664966e+02	-3.428460e+02	0	0	-6.734713e+02	-2.698310e+02	1.812874e-01	0	6.015650e+03	1.332044e+03	0	0	-1.914479e+02	-6.644631e+02	2.682989e-02	0	9.268302e+03	2.555232e+02	0	0	-9.646381e+02	-3.935401e+02	0	0	-7.758395e+02	-7.873521e+02	0	0	-8.005212e+01	-7.677150e+02	0
6.050000e+01	0	0	-5.994854e+02	5.586634e+02	0	0	-9.362644e+02	-4.821248e+02	0	0	2.036975e+01	7.499661e+02	0	0	-7.163110e+01	-5.339351e+02	0	0	-3.508104e+02	-2.756891e+02	0	0	-3.479812e+02	-3.026741e+02	1.608551e-01	0	5.273983e+03	1.010966e+03	0	0	-2.326244e+02	4.051447e+02	1.113670e-01	0	9.040360e+03	1.132974e+03	0	0	-6.817950e+02	-8.528538e+02	0	0	-3.802513e+02	-6.241168e+02	0	0	-6.663267e+02	-1.108523e+02	0
6.060000e+01	0	0	-5.735049e+02	-8.055231e+01	0	0	-4.740095e+02	-3.605562e+02	0	0	1.590952e+02	3.215346e+02	0	0	-4.103567e+02	-3.339351e+02	0	0	-3.003203e+02	1.836246e+02	0	0	5.692078e+01	-7.816432e+01	1.775278e-01	0	4.540650e+03	9.800836e+02	0	0	-4.037029e+02	-6.473063e+02	8.400647e-02	0	9.761439e+03	8.952291e+02	0	0	1.575403e+01	1.873423e+02	0	0	-7.797611e+02	-6.231364e+02	0	0	-8.325032e+02	2.337556e+02	0
6.070000e+01	0	0	-5.489951e+02	-6.898660e+02	0	0	-7.097939e+02	-5.394778e+02	0	0	-5.923751e+02	-2.867987e+02	0	0	-3.897686e+02	6.420453e+02	0	0	-6.356143e+02	-1.198728e+03	0	0	-3.053341e+02	-1.561055e+02	1.823950e-01	0	4.136238e+03	9.227306e+02	0	0	-7.502715e+02	-2.977965e+02	8.547390e-02	0	8.283008e+03	7.741506e+02	0	0	-3.445401e+02	-2.690303e+02	0	0	-2.439768e+02	-4.711755e+02	0	0	-6.888757e+02	-2.142837e+02	0
6.080000e+01	0	0	-3.004657e+02	6.434673e+02	0	0	-8.882253e+02	-5.757523e+02	0	0	-3.335518e+02	-6.510144e+02	0	0	3.420944e+02	3.312610e+02	0	0	-6.709085e+02	1.993109e+02	0	0	-6.685693e+02	-4.997330e+02	9.681685e-02	0	5.891630e+03	6.315541e+02	0	0	2.727678e+02	4.428898e+02	-4.025731e-02	0	7.508008e+03	-2.905552e+02	0	0	-7.979715e+02	-3.616774e+02	0	0	-1.028291e+03	-2.456854e+02	0	0	-7.437776e+02	-3.853621e+02	0
6.090000e+01	0	0	-2.602697e+02	5.704281e+02	0	0	-6.029312e+02	-7.233013e+02	0	0	-2.766891e+02	2.445738e+02	0	0	-4.177097e+02	2.930257e+02	0	0	-7.968889e+02	6.772520e+02	0	0	-4.651062e+01	-9.266937e+02	8.895710e-02	0	5.308297e+03	5.183188e+02	0	0	-4.536951e+01	1.690936e+01	4.944044e-02	0	7.796733e+03	4.055232e+02	0	0	-1.757935e+01	-9.893228e+01	0	0	-5.248593e+02	-2.216658e+02	0	0	-1.173680e+03	3.719908e+02	0
61	0	0	-4.401716e+02	5.385653e+02	0	0	-4.053821e+02	4.796399e+02	0	0	-1.154146e+02	-3.946418e+02	0	0	-3.049646e+02	-2.888371e+02	0	0	-4.924771e+02	-5.472578e+02	0	0	-1.920988e+02	5.821298e+02	7.636143e-02	0	5.486729e+03	4.536130e+02	0	0	3.462972e+02	5.399486e+02	1.235267e-01	0	7.708499e+03	1.086406e+03	0	0	-6.607166e+02	6.638129e+02	0	0	-3.586827e+02	-7.059795e+02	0	0	-3.369150e+02	2.871870e+02	0
6.110000e+01	0	0	-2.906617e+02	1.478791e+02	0	0	-1.063625e+02	-3.310522e+01	0	0	-6.605126e+02	7.808484e+02	0	0	-3.520234e+02	-4.717041e+01	0	0	-7.433990e+01	-2.555911e+02	0	0	-1.871968e+02	5.124744e+01	8.212726e-02	0	6.088689e+03	5.447894e+02	0	0	-5.595852e+02	4.708309e+02	5.132479e-02	0	7.314381e+03	3.957193e+02	0	0	-7.401284e+02	4.461658e+02	0	0	-6.949572e+02	-2.849011e+02	0	0	-2.972091e+02	-5.142836e+02	0
6.120000e+01	0	0	-4.465441e+02	-4.143758e+02	0	0	-8.975391e+02	-4.904582e+02	0	0	-9.532227e+00	-3.818967e+02	0	0	-2.441802e+02	-2.035429e+02	0	0	-4.929672e+02	2.787226e+02	0	0	-4.896155e+01	-4.061055e+02	3.174575e-02	0	6.688689e+03	2.192993e+02	0	0	-2.708596e+02	-8.456122e+01	3.298230e-03	0	9.668302e+03	3.199380e+01	0	0	-2.514028e+02	4.995972e+02	0	0	-3.851532e+02	-5.662736e+02	0	0	-7.261306e+02	-5.791112e+01	0
6.130000e+01	0	0	4.392402e+02	2.778104e+01	0	0	-3.980293e+02	-3.630072e+02	0	0	-7.301202e+02	-7.755242e+02	0	0	2.553297e+02	3.288101e+02	0	0	-9.655163e+02	-7.805912e+02	0	0	-2.112164e+02	1.085561e+03	1.085908e-01	0	5.836238e+03	7.109659e+02	0	0	-3.938989e+02	-4.095612e+02	8.300211e-02	0	7.734969e+03	7.001310e+02	0	0	-6.567950e+02	1.598913e+02	0	0	-3.469180e+02	-8.863716e+02	0	0	-3.133855e+02	-3.569307e+02	0
6.140000e+01	0	0	1.227942e+01	-4.374150e+02	0	0	-8.392058e+02	-1.013988e+03	0	0	-4.659048e+02	-7.039556e+02	0	0	2.587610e+02	-9.520959e+01	0	0	-6.611046e+02	-2.078719e+01	0	0	-4.509224e+02	2.365416e+02	2.546408e-01	0	4.196042e+03	1.433515e+03	0	0	-3.002715e+02	-3.781887e+02	9.817401e-02	0	8.592812e+03	9.354252e+02	0	0	-5.205204e+02	1.381284e+01	0	0	-3.714279e+02	-6.211755e+02	0	0	-4.624053e+02	-3.098719e+02	0
6.150000e+01	0	0	-5.764460e+02	-1.266307e+02	0	0	-5.568528e+02	5.203262e+02	0	0	-3.732577e+02	-2.029752e+02	0	0	5.082709e+02	6.444964e+02	0	0	-7.419869e+02	-2.075519e+02	0	0	-5.396478e+02	-9.041924e+01	1.040549e-01	0	6.113199e+03	7.099855e+02	0	0	-3.943892e+02	5.703408e+02	7.419604e-02	0	1.116438e+04	8.947389e+02	0	0	-3.852264e+02	-3.317754e+02	0	0	-6.518199e+02	9.794208e+01	0	0	-5.628953e+02	6.582654e+02	0
6.160000e+01	0	0	-2.156617e+02	-3.325131e+02	0	0	-5.994998e+02	-1.741895e+01	0	0	-5.237479e+02	5.607502e+02	0	0	-1.770234e+02	-7.903314e+01	0	0	-4.267908e+02	-6.441463e+01	0	0	-1.342556e+02	4.732587e+01	1.052400e-01	0	5.544572e+03	6.521424e+02	0	0	-4.988008e+02	3.629878e+02	4.562898e-02	0	8.933008e+03	4.270918e+02	0	0	-9.509127e+02	-4.337361e+02	0	0	-5.057416e+02	3.176561e+01	0	0	-3.437776e+02	-2.289895e+02	0
6.170000e+01	0	0	-7.700736e+02	-6.138856e+02	0	0	-8.735195e+02	-1.053693e+03	0	0	3.262463e+01	-4.858183e+02	0	0	-6.103567e+02	4.297905e+02	0	0	-3.194378e+02	1.527422e+02	0	0	-2.974910e+02	-5.026741e+02	2.515710e-02	0	6.807317e+03	1.756718e+02	0	0	-3.924282e+02	2.115172e+02	8.130557e-02	0	9.112910e+03	8.065036e+02	0	0	-8.224813e+02	-5.337361e+02	0	0	-1.268199e+02	-4.323439e+01	0	0	-3.521111e+02	2.665987e+02	0
6.180000e+01	0	0	-2.938721e+01	3.493497e+02	0	0	-6.691077e+02	-9.326150e+02	0	0	-3.830616e+02	8.362405e+02	0	0	-1.569253e+02	-6.844253e+02	0	0	-5.571829e+02	4.748010e+02	0	0	-8.494518e+02	-3.497330e+02	1.598146e-01	0	6.392121e+03	1.215868e+03	0	0	-1.635067e+02	8.129878e+02	1.009266e-01	0	9.040360e+03	1.014837e+03	0	0	-3.332656e+02	-3.425597e+02	0	0	-1.376042e+02	2.196169e+01	0	0	-6.658364e+02	2.126771e+02	0
6.190000e+01	0	0	-3.725245e+02	2.027810e+02	0	0	-9.818528e+02	-9.241895e+01	0	0	-3.864930e+02	2.102601e+02	0	0	-2.412390e+02	-4.280527e+02	0	0	-5.846340e+02	-1.227480e+02	0	0	-4.450399e+02	-1.225713e+03	1.730830e-01	0	4.579375e+03	9.585150e+02	0	0	-6.571343e+02	-5.012278e+02	3.286909e-02	0	8.802126e+03	2.991507e+02	0	0	-5.234617e+02	-4.146185e+02	0	0	-5.199572e+02	1.028440e+02	0	0	-6.026013e+02	-2.397739e+02	0
62	0	0	-2.043872e+02	-9.315327e+02	0	0	-6.798921e+02	-3.919287e+02	0	0	-4.546302e+02	9.808484e+02	0	0	3.416041e+02	-7.364099e+01	0	0	-5.336535e+02	-1.580421e+02	0	0	-5.700399e+02	-4.801251e+02	7.376103e-02	0	5.296042e+03	4.217502e+02	0	0	-8.899695e+01	-5.115220e+02	9.379911e-02	0	9.255066e+03	9.579742e+02	0	0	-3.871872e+02	-6.175597e+02	0	0	-4.116239e+02	-3.937246e+02	0	0	-6.485596e+01	-1.147739e+02	0
6.210000e+01	0	0	-1.272058e+01	1.130752e+02	0	0	-7.392058e+02	3.757183e+02	0	0	2.870313e+01	-8.191516e+02	0	0	-7.147686e+02	-6.089351e+02	0	0	-4.743398e+02	-3.698068e+02	0	0	1.770508e+01	-7.816432e+01	2.330041e-01	0	3.842611e+03	1.167339e+03	0	0	-4.174282e+02	6.404388e+02	8.019802e-02	0	8.968792e+03	7.819938e+02	0	0	-4.004224e+02	6.530285e+02	0	0	-6.057416e+02	-1.017254e+03	0	0	-9.555425e+02	4.102261e+02	0
6.220000e+01	0	0	8.825977e+01	-3.109445e+02	0	0	-7.877351e+02	-3.664385e+02	0	0	3.703125e+00	2.852601e+02	0	0	5.906238e+02	-2.412880e+02	0	0	-2.361046e+02	-1.069807e+03	0	0	-7.891576e+02	2.497769e+02	1.142470e-01	0	5.200454e+03	6.707698e+02	0	0	3.472776e+02	2.139682e+02	3.263316e-02	0	9.856047e+03	3.324840e+02	0	0	-7.450303e+02	-1.076874e+03	0	0	-2.219180e+02	-9.319599e+02	0	0	-5.040718e+02	-4.731072e+02	0
6.230000e+01	0	0	-3.968140e+01	-5.531013e+02	0	0	1.205983e+02	-4.879150e+01	0	0	-7.580614e+02	8.896719e+02	0	0	4.258459e+01	1.871433e+02	0	0	-3.218889e+02	2.277422e+02	0	0	-7.582753e+02	-3.869879e+02	8.727565e-02	0	5.969082e+03	5.707698e+02	0	0	-5.404675e+02	1.718113e+02	4.234717e-02	0	9.048694e+03	4.001310e+02	0	0	-5.336365e+01	-2.386381e+02	0	0	-1.861337e+02	-7.215596e+01	0	0	-4.476992e+02	3.803242e+02	0
6.240000e+01	0	0	-3.092892e+02	2.978790e+02	0	0	-9.950881e+02	2.110125e+02	0	0	3.522325e+02	6.426130e+02	0	0	-1.231018e+02	-3.334449e+02	0	0	-6.748300e+02	-4.286303e+02	0	0	-5.489615e+02	3.375220e+02	1.503397e-01	0	4.200944e+03	7.433188e+02	0	0	-7.134985e+01	8.210544e+01	2.833667e-02	0	8.593792e+03	2.506212e+02	0	0	-3.283636e+02	-2.494224e+02	0	0	-5.111337e+02	2.567656e+02	0	0	5.106342e+02	3.582654e+02	0
6.250000e+01	0	0	-6.612501e+02	6.718987e+02	0	0	-7.166567e+02	8.183654e+02	0	0	7.625208e+01	-4.539556e+02	0	0	-1.760430e+02	-1.089587e+01	0	0	-3.091437e+02	2.615658e+02	0	0	-2.965106e+02	-4.266937e+02	8.056255e-02	0	4.796532e+03	4.202797e+02	0	0	-6.105579e+01	-2.899534e+02	1.123904e-01	0	8.684479e+03	1.099641e+03	0	0	-8.768930e+02	-1.062852e+02	0	0	-5.273102e+02	-4.579402e+02	0	0	-7.918169e+02	-3.858523e+02	0
6.260000e+01	0	0	-8.799072e+00	-3.643758e+02	0	0	-2.945979e+02	1.139536e+02	0	0	-1.972773e+02	-2.078771e+02	0	0	9.307471e+01	6.116296e+01	0	0	-4.772809e+02	1.012716e+02	0	0	1.108424e+02	-6.463016e+02	1.521758e-01	0	4.761238e+03	8.545934e+02	0	0	-1.311538e+02	4.374976e+02	3.068950e-02	0	9.061439e+03	2.868958e+02	0	0	-7.950303e+02	1.103815e+02	0	0	-2.927087e+01	-2.677442e+02	0	0	1.896753e+01	-1.031931e+03	0
6.270000e+01	0	0	8.776965e+01	3.596437e+02	0	0	-3.392058e+02	6.477771e+02	0	0	-1.105126e+02	1.004562e+02	0	0	2.009178e+02	-3.285429e+02	0	0	-3.689477e+02	-3.511793e+02	0	0	-2.587655e+02	-1.016937e+02	1.845457e-01	0	6.215160e+03	1.406554e+03	0	0	-9.193811e+01	3.997525e+02	9.177986e-02	0	9.683498e+03	9.785624e+02	0	0	-3.651284e+02	-6.903030e+01	0	0	-4.189767e+02	-6.799991e+02	0	0	-5.344639e+02	2.033634e+02	0
6.280000e+01	0	0	-5.980146e+02	1.861143e+02	0	0	-5.102842e+02	2.619928e+02	0	0	-4.340420e+02	-3.245438e+02	0	0	-4.726116e+02	-1.083935e+03	0	0	-2.292418e+02	-2.590225e+02	0	0	-8.994517e+02	2.869843e+01	2.201629e-01	0	5.079375e+03	1.434005e+03	0	0	3.536501e+02	-4.576004e+02	3.557444e-02	0	8.827616e+03	3.256212e+02	0	0	-6.411087e+02	-1.999127e+02	0	0	-1.130945e+02	-6.280383e+02	0	0	1.915165e+02	-1.125558e+03	0
6.290000e+01	0	0	-3.803677e+02	-3.138856e+02	0	0	-8.044019e+02	-2.198699e+02	0	0	3.212891e+00	5.524170e+02	0	0	1.818003e+02	-5.893272e+02	0	0	-4.405163e+02	9.149971e+02	0	0	-6.136675e+02	-6.909094e+02	1.397035e-01	0	5.591630e+03	9.080247e+02	0	0	1.776698e+02	7.426230e+01	5.037734e-02	0	9.298204e+03	4.932683e+02	0	0	-5.607166e+02	-6.278538e+02	0	0	-6.836827e+02	-5.736265e+02	0	0	-1.240503e+01	-5.049699e+02	0
63	0	0	-3.720343e+02	-5.820229e+02	0	0	-9.151860e+02	-4.649680e+02	0	0	-1.114930e+02	6.661425e+02	0	0	-4.539841e+02	-6.256017e+02	0	0	-1.826732e+02	-4.051009e+02	0	0	1.775090e+02	-3.477722e+02	2.111091e-01	0	7.119082e+03	1.905083e+03	0	0	1.712972e+02	1.615172e+02	6.190025e-02	0	9.072714e+03	5.986605e+02	0	0	-1.157775e+03	-3.410891e+02	0	0	-7.665258e+02	-3.628422e+02	0	0	-2.564038e+01	3.048340e+02	0
6.310000e+01	0	0	3.402206e+02	2.939575e+02	0	0	-5.338135e+02	-1.356635e+03	0	0	-1.928655e+02	1.391817e+02	0	0	-2.294744e+02	-1.153076e+02	0	0	-7.900261e+02	2.792128e+02	0	0	-4.371968e+02	6.203174e+01	1.024920e-01	0	5.745062e+03	6.560640e+02	0	0	-9.424282e+02	3.394584e+02	1.272026e-01	0	9.263891e+03	1.350131e+03	0	0	-9.827755e+02	-6.807951e+02	0	0	-4.974081e+02	-6.574501e+02	0	0	-3.299329e+01	-7.947974e+01	0
6.320000e+01	0	0	-5.788971e+02	9.150653e+01	0	0	-3.882253e+02	-6.433994e+02	0	0	-4.693362e+02	-8.287711e+01	0	0	4.234669e+02	-3.638605e+01	0	0	-7.302222e+02	3.331344e+02	0	0	-4.965106e+02	-2.928702e+02	2.063158e-01	0	5.637219e+03	1.465378e+03	0	0	-2.943890e+02	-4.164240e+02	1.031659e-01	0	9.721243e+03	1.118268e+03	0	0	-3.259127e+02	-2.214813e+02	0	0	-7.665258e+02	-6.476462e+02	0	0	-1.240503e+01	5.116967e+02	0
6.330000e+01	0	0	-3.994854e+02	-7.584935e+02	0	0	-4.362644e+02	-4.698699e+02	0	0	-2.497283e+02	-6.446418e+02	0	0	4.617023e+02	-1.956998e+02	0	0	-5.405163e+02	-2.090225e+02	0	0	-1.180792e+02	8.458078e+01	6.804049e-02	0	3.863199e+03	2.820444e+02	0	0	-8.331145e+02	-2.034555e+01	2.002059e-02	0	9.220263e+03	1.883663e+02	0	0	-8.669696e+01	7.157736e+02	0	0	-4.920160e+02	-2.437246e+02	0	0	-5.648562e+02	5.798340e+02	0
6.340000e+01	0	0	2.943628e+01	-4.315327e+02	0	0	-9.063625e+02	1.395361e+01	0	0	2.193894e+02	2.989856e+02	0	0	3.391532e+02	3.611630e+02	0	0	-5.939477e+02	-2.482382e+02	0	0	-3.768701e+01	-3.227722e+02	1.874947e-01	0	4.487219e+03	1.035476e+03	0	0	7.227759e+01	-3.384828e+02	1.047880e-01	0	8.707518e+03	1.019249e+03	0	0	-8.249323e+02	-2.479518e+02	0	0	9.327808e+01	-4.813635e+01	0	0	2.003401e+02	2.528732e+02	0
6.350000e+01	0	0	-3.891912e+02	-8.325131e+02	0	0	-8.985195e+02	-5.786935e+02	0	0	6.056580e+01	1.248986e+03	0	0	-9.957239e+01	-1.165798e+03	0	0	-2.370849e+02	-1.075519e+02	0	0	-3.450399e+02	-1.046349e+02	1.547353e-01	0	4.775454e+03	8.742012e+02	0	0	3.551294e+01	-8.232867e+02	9.776335e-02	0	8.877126e+03	9.618958e+02	0	0	-1.151284e+02	-5.077558e+02	0	0	-1.135846e+02	-1.662736e+02	0	0	2.929872e+02	3.572850e+02	0
6.360000e+01	0	0	4.855396e+01	-8.045719e+02	0	0	-2.117546e+02	-1.062027e+03	0	0	-3.428655e+02	-2.258301e+01	0	0	-5.113372e+02	4.935159e+02	0	0	-4.258104e+02	-7.546108e+02	0	0	-1.631772e+02	7.002671e+02	2.049909e-01	0	5.599474e+03	1.443809e+03	0	0	-4.630166e+02	4.337994e+01	5.932267e-02	0	8.039381e+03	5.069938e+02	0	0	-4.371872e+02	7.655792e+01	0	0	-4.861337e+02	6.166757e+01	0	0	-7.956189e+01	-7.898955e+01	0
6.370000e+01	0	0	-8.127206e+02	1.503595e+01	0	0	-1.950880e+02	-1.161046e+03	0	0	1.434089e+02	-1.872889e+02	0	0	-4.985920e+02	-2.491312e+02	0	0	-7.875165e+01	-5.516695e+02	0	0	-3.617067e+02	-9.904192e+02	5.482508e-02	0	4.955356e+03	2.874365e+02	0	0	-6.483105e+02	7.867407e+01	9.731134e-02	0	8.277126e+03	8.922880e+02	0	0	-5.852264e+02	8.832263e+01	0	0	-5.351532e+02	-7.999910e+01	0	0	-1.932874e+02	-3.123229e+02	0
6.380000e+01	0	0	-1.411520e+02	-4.222190e+02	0	0	-5.901860e+02	-1.467419e+03	0	0	-1.149243e+02	-4.170065e+01	0	0	-4.775137e+02	-3.383469e+02	0	0	1.580131e+02	4.342848e+01	0	0	-3.033733e+02	-7.413997e+02	5.535298e-02	0	4.905356e+03	2.874365e+02	0	0	1.384541e+02	-7.134827e+02	9.802137e-02	0	8.445263e+03	9.177781e+02	0	0	-2.313048e+02	-2.655989e+02	0	0	-5.738788e+02	-8.201952e+02	0	0	-8.648562e+02	-4.927150e+02	0
6.390000e+01	0	0	-4.004657e+02	-4.081696e+00	0	0	-3.298921e+02	-4.203601e+02	0	0	5.713452e+01	-4.412104e+02	0	0	-1.927097e+02	-3.648174e+02	0	0	-5.709085e+02	-2.634342e+02	0	0	-5.053341e+02	9.242392e+01	1.734749e-01	0	4.730356e+03	9.928287e+02	0	0	-5.738008e+02	7.213212e+02	1.021717e-01	0	8.655066e+03	9.849349e+02	0	0	-5.224813e+02	1.145676e+03	0	0	-7.679965e+02	-1.040187e+02	0	0	-7.722090e+02	-1.726170e+02	0
64	0	0	-1.568383e+02	-1.177121e+03	0	0	-6.691077e+02	-2.085954e+02	0	0	-3.845374e+01	1.533299e+03	0	0	-2.912390e+02	-1.128543e+03	0	0	-5.307123e+02	-8.256892e+02	0	0	-1.416086e+02	-4.281643e+02	9.238902e-02	0	5.159277e+03	5.251816e+02	0	0	-5.605654e+02	-3.242671e+02	3.833855e-02	0	7.614381e+03	3.035624e+02	0	0	-9.244421e+02	2.084207e+02	0	0	-3.474082e+02	-4.785285e+02	0	0	-3.927974e+02	-3.647739e+02	0
6.410000e+01	0	0	-7.328187e+02	6.895752e+01	0	0	-4.906763e+02	-9.806542e+02	0	0	-3.874734e+02	-3.238693e+01	0	0	-3.290564e+01	-5.373665e+02	0	0	-4.924771e+02	5.683395e+00	0	0	-2.376870e+02	-4.095369e+02	7.922994e-02	0	5.892611e+03	5.070443e+02	0	0	-1.845852e+02	1.267133e+02	7.454513e-02	0	9.452616e+03	7.614056e+02	0	0	-5.391479e+02	-2.116774e+02	0	0	-5.052513e+02	-2.402932e+02	0	0	-2.021110e+02	-8.167346e+02	0
6.420000e+01	0	0	-6.239951e+02	2.635653e+02	0	0	-6.441077e+02	-1.390948e+03	0	0	-1.340420e+02	-1.593477e+02	0	0	-1.632979e+02	-2.432488e+02	0	0	1.722288e+02	7.233304e+02	0	0	-4.592556e+02	-8.021840e+02	-1.091238e-01	0	4.457316e+03	-4.385439e+02	0	0	3.943445e+01	-6.526984e+02	9.845695e-02	0	9.306047e+03	1.016307e+03	0	0	-2.494421e+02	-4.484421e+02	0	0	-6.586827e+02	-4.079402e+02	0	0	-3.035817e+02	-2.691856e+02	0
6.430000e+01	0	0	-3.784069e+02	-8.633954e+02	0	0	-8.215586e+02	-1.632125e+03	0	0	-8.619830e+02	2.470248e+02	0	0	3.901335e+02	-9.756017e+02	0	0	-5.223791e+02	-1.492186e+02	0	0	-2.489615e+02	-1.067380e+03	1.784018e-01	0	6.028396e+03	1.309005e+03	0	0	-3.762518e+02	-9.531887e+02	6.138693e-02	0	8.456537e+03	5.530723e+02	0	0	-3.303244e+02	2.991069e+02	0	0	-9.974081e+02	-3.456854e+02	0	0	-5.874053e+02	-2.794797e+02	0
6.440000e+01	0	0	-1.715441e+02	-2.109445e+02	0	0	-8.519507e+02	-1.460556e+03	0	0	-5.909047e+02	-1.078771e+02	0	0	9.072905e+02	-6.260919e+02	0	0	-6.498300e+02	1.434115e+03	0	0	-3.935693e+02	-9.992427e+02	1.483209e-01	0	4.369571e+03	7.609659e+02	0	0	-4.752715e+02	3.394584e+02	7.948121e-02	0	1.035114e+04	8.937585e+02	0	0	-9.650092e+01	3.951854e+02	0	0	-7.626044e+02	-1.129999e+03	0	0	5.083020e+01	-1.647739e+02	0
6.450000e+01	0	0	-3.828186e+02	-6.119248e+02	0	0	-8.107744e+02	-1.040948e+03	0	0	-6.080614e+02	3.427975e+01	0	0	-4.034939e+02	-5.501116e+02	0	0	-3.483594e+02	-3.315715e+02	0	0	-5.334106e+00	-7.811055e+02	2.428203e-01	0	5.050944e+03	1.619789e+03	0	0	4.075717e+02	7.173995e+02	5.403706e-02	0	8.343302e+03	4.766016e+02	0	0	-3.935598e+02	2.339109e+02	0	0	-5.523102e+02	-1.697050e+02	0	0	-4.334836e+02	4.146379e+02	0
6.460000e+01	0	0	-3.445834e+02	-5.016307e+02	0	0	-9.970488e+02	-1.233013e+02	0	0	-6.428654e+02	2.357503e+02	0	0	5.778787e+02	-8.824645e+02	0	0	-4.218889e+02	-2.948068e+02	0	0	-3.347458e+02	-3.654192e+02	1.780257e-01	0	4.670062e+03	1.011456e+03	0	0	-3.105656e+02	4.239957e+01	1.487276e-01	0	8.075655e+03	1.410915e+03	0	0	1.428345e+01	-2.366774e+02	0	0	-1.439768e+02	2.601970e+02	0	0	2.905361e+02	3.210104e+02	0
6.470000e+01	0	0	-8.034069e+02	1.356537e+01	0	0	-5.073430e+02	-1.125752e+03	0	0	-2.624734e+02	-8.608183e+02	0	0	1.166041e+02	-5.942292e+02	0	0	-6.600653e+01	2.635266e+02	0	0	6.231299e+01	-4.982624e+02	2.284986e-01	0	4.805356e+03	1.423221e+03	0	0	1.306110e+02	2.360270e+02	3.318318e-02	0	9.530066e+03	3.270918e+02	0	0	-7.842460e+02	-6.852068e+02	0	0	-2.542709e+02	4.631381e+02	0	0	-2.413267e+02	1.002873e+03	0
6.480000e+01	0	0	-6.965441e+02	-4.531013e+02	0	0	-5.588135e+02	-1.013497e+03	0	0	-6.781595e+02	-5.122889e+02	0	0	3.768262e+01	-1.231508e+02	0	0	-4.385555e+02	4.610756e+02	0	0	-6.352361e+02	-1.237526e+02	1.669511e-01	0	5.964180e+03	1.195280e+03	0	0	-2.541930e+02	2.335760e+02	6.904693e-02	0	9.770263e+03	7.246409e+02	0	0	-3.695401e+02	-3.959911e+02	0	0	-3.032905e+02	-2.853912e+02	0	0	-7.515015e+01	-2.034994e+02	0
6.490000e+01	0	0	-6.244854e+02	4.738594e+02	0	0	-5.009705e+02	-1.346831e+03	0	0	-1.100225e+02	1.132013e+02	0	0	4.494473e+02	4.469473e+02	0	0	-6.978692e+02	2.993109e+02	0	0	-2.955302e+02	-8.389486e+02	2.148813e-01	0	3.706336e+03	1.014397e+03	0	0	-5.095852e+02	2.821055e+02	7.235654e-02	0	9.315360e+03	7.266017e+02	0	0	-7.813047e+02	-5.053048e+02	0	0	-7.273102e+02	-2.829403e+02	0	0	-8.530913e+02	-2.206562e+02	0
65	0	0	-5.945834e+02	-9.672878e+01	0	0	-4.210684e+02	-1.109576e+03	0	0	-2.761989e+02	4.955542e+02	0	0	-3.010430e+02	-5.550372e+01	0	0	-7.615947e+02	7.684285e+02	0	0	-2.935364e+01	-5.267413e+01	1.745679e-01	0	4.173003e+03	8.825345e+02	0	0	-6.948794e+02	9.043880e+01	6.211148e-02	0	8.751146e+03	5.795428e+02	0	0	-1.822852e+02	-8.577558e+02	0	0	2.187683e+02	2.979421e+02	0	0	-3.280913e+02	2.934378e+01	0
6.510000e+01	0	0	-4.092892e+02	-5.653562e+02	0	0	-8.460684e+02	-1.159484e+02	0	0	-3.041400e+02	-2.789556e+02	0	0	-1.235920e+02	-1.241312e+02	0	0	-7.395359e+02	1.743109e+02	0	0	-1.146478e+02	-1.246302e+03	1.381574e-01	0	4.606336e+03	7.384169e+02	0	0	-5.919380e+02	7.624976e+02	4.595527e-02	0	7.950655e+03	3.829742e+02	0	0	-1.022638e+01	4.716560e+02	0	0	-6.116239e+02	1.597068e+02	0	0	-4.344639e+02	4.107163e+02	0
6.520000e+01	0	0	-2.695834e+02	5.214084e+02	0	0	-3.068528e+02	-7.669287e+02	0	0	2.772266e+01	9.408365e+01	0	0	6.435649e+02	-1.192268e+03	0	0	-8.037515e+02	2.507814e+02	0	0	-4.543536e+02	-6.355173e+02	9.804501e-02	0	5.101925e+03	5.545934e+02	0	0	-5.635068e+02	-1.247573e+02	5.834915e-02	0	9.447714e+03	5.854252e+02	0	0	-5.146381e+02	-3.209911e+02	0	0	-8.660355e+02	-3.113716e+02	0	0	-8.829934e+02	4.273830e+02	0
6.530000e+01	0	0	-5.284069e+02	-1.977092e+02	0	0	-6.244998e+02	-9.296738e+02	0	0	-4.075714e+02	4.313385e+02	0	0	-1.995725e+02	-4.324884e+01	0	0	-8.576732e+02	3.076442e+02	0	0	-1.460204e+02	-9.134584e+02	1.987104e-01	0	7.093101e+03	1.759005e+03	0	0	-1.228204e+02	4.835760e+02	1.242329e-01	0	9.756047e+03	1.383955e+03	0	0	-7.827755e+02	-1.386677e+03	0	0	-8.910355e+02	-6.437246e+02	0	0	-1.163267e+02	-8.505582e+02	0
6.540000e+01	0	0	-5.994854e+02	-2.202582e+02	0	0	-9.083232e+02	-1.428693e+03	0	0	-2.820812e+02	6.078091e+02	0	0	-4.123176e+02	-8.251116e+02	0	0	1.286013e+02	7.115657e+02	0	0	-5.337329e+01	-7.992427e+02	2.124875e-01	0	5.178395e+03	1.397240e+03	0	0	1.110031e+02	3.698506e+02	1.259937e-01	0	9.406537e+03	1.356013e+03	0	0	-9.744421e+02	-2.793244e+02	0	0	-3.773102e+02	-7.986266e+02	0	0	-4.075032e+02	2.126771e+02	0
6.550000e+01	0	0	-8.323285e+02	-4.574838e+01	0	0	-6.210684e+02	-1.285066e+03	0	0	-3.717871e+02	4.849542e+01	0	0	-1.922195e+02	-7.182488e+02	0	0	-5.248300e+02	-1.884342e+02	0	0	-5.945498e+02	-6.075760e+02	2.417472e-01	0	3.995062e+03	1.273711e+03	0	0	-8.914480e+02	-2.031887e+02	7.742409e-02	0	9.989870e+03	8.383663e+02	0	0	-4.533636e+02	4.613618e+02	0	0	-8.371141e+02	-4.216658e+02	0	0	-2.947581e+02	8.700300e+02	0
6.560000e+01	0	0	-4.906617e+02	-3.604543e+02	0	0	-1.091167e+03	-8.786935e+02	0	0	2.571345e+02	1.345064e+03	0	0	-1.476843e+01	-1.006017e+02	0	0	-1.321830e+02	4.782324e+02	0	0	-5.617067e+02	-7.571335e+01	2.228951e-01	0	4.198003e+03	1.204103e+03	0	0	-3.262518e+02	6.649486e+02	1.032920e-01	0	9.801635e+03	1.129053e+03	0	0	-3.131675e+02	1.035187e+02	0	0	-6.665258e+02	-3.182344e+02	0	0	-8.408364e+02	-2.481072e+02	0
6.570000e+01	0	0	-5.122303e+02	-4.472190e+02	0	0	-2.328333e+02	-5.953601e+02	0	0	-4.384595e+01	6.710444e+02	0	0	5.376826e+02	4.351587e+01	0	0	-4.164966e+02	-1.801009e+02	0	0	-6.700399e+02	-1.198310e+02	6.756296e-02	0	5.448493e+03	3.947895e+02	0	0	-1.389969e+02	-6.473063e+02	6.283716e-02	0	8.913891e+03	5.976801e+02	0	0	-1.646381e+02	-4.356970e+02	0	0	-4.175062e+02	-3.613716e+02	0	0	8.563416e+01	5.826535e+01	0
6.580000e+01	0	0	-4.597794e+02	2.890555e+02	0	0	-1.259705e+02	-1.839932e+01	0	0	-2.962969e+02	3.774170e+02	0	0	-4.432000e+02	-1.613860e+02	0	0	-1.468889e+02	-4.771597e+02	0	0	-2.994518e+02	1.090906e+02	6.880672e-02	0	5.634768e+03	4.163581e+02	0	0	-2.365459e+02	8.928898e+02	9.047819e-02	0	9.186439e+03	9.138565e+02	0	0	-4.764029e+02	8.005775e+02	0	0	-5.851532e+02	-2.481364e+02	0	0	-5.849541e+02	-6.539896e+02	0
6.590000e+01	0	0	-6.700736e+02	2.831732e+02	0	0	-4.597939e+02	-1.628693e+03	0	0	-2.521793e+02	4.377777e+00	0	0	2.862120e+02	-2.765822e+02	0	0	2.153660e+02	8.502913e+02	0	0	-2.391576e+02	-3.012512e+01	1.109628e-01	0	5.865160e+03	7.320444e+02	0	0	-2.777224e+02	2.227917e+02	-1.606589e-02	0	7.401146e+03	-1.170258e+02	0	0	-3.014029e+02	-1.508931e+02	0	0	-6.836827e+02	5.823621e+01	0	0	-3.932876e+02	-6.093817e+02	0
66	0	0	-7.637010e+02	-7.055522e+02	0	0	-5.181272e+02	-1.758105e+03	0	0	-4.330616e+02	-9.745438e+02	0	0	9.454529e+01	-4.216802e+02	0	0	-5.836535e+02	4.488206e+02	0	0	-7.249419e+02	-2.786545e+02	1.398208e-01	0	5.013199e+03	8.148875e+02	0	0	-7.110557e+02	9.632115e+01	2.742726e-02	0	8.122224e+03	2.290526e+02	0	0	-7.705204e+02	-4.528538e+02	0	0	-4.969181e+02	-6.959885e+00	0	0	2.179872e+02	-3.544797e+02	0
6.610000e+01	0	0	-6.592892e+02	-7.178072e+02	0	0	-3.671470e+02	-2.875170e+02	0	0	1.468403e+02	6.690836e+02	0	0	-4.770234e+02	-1.032464e+03	0	0	-6.380654e+02	-4.987283e+02	0	0	-9.503992e+01	-3.428702e+02	7.211093e-02	0	4.613199e+03	3.585150e+02	0	0	-5.899773e+02	-2.840710e+02	6.128822e-02	0	8.883988e+03	5.800330e+02	0	0	-1.070030e+03	3.652834e+02	0	0	-2.273102e+02	1.783342e+02	0	0	-4.181677e+01	2.911085e+02	0
6.620000e+01	0	0	-3.872303e+02	-8.594446e+01	0	0	-7.617546e+02	-2.089478e+03	0	0	-3.757086e+02	3.480052e+02	0	0	-2.294744e+02	-1.278543e+03	0	0	-2.552222e+02	5.777422e+02	0	0	-2.313145e+02	-9.747329e+02	1.828900e-01	0	3.855356e+03	8.629267e+02	0	0	-2.522322e+02	-6.495337e+01	4.018924e-02	0	7.963891e+03	3.334644e+02	0	0	-2.940499e+02	-4.827558e+02	0	0	-9.336827e+02	-9.422540e+02	0	0	5.732178e+00	-3.536210e+01	0
6.630000e+01	0	0	-6.190931e+02	-3.668268e+02	0	0	-7.494998e+02	-1.044380e+03	0	0	-4.781597e+02	1.730052e+02	0	0	-7.358469e+02	-8.770723e+02	0	0	-7.307123e+02	-3.402248e+01	0	0	3.431953e+02	-4.673800e+02	8.629539e-02	0	4.538199e+03	4.286130e+02	0	0	-6.674282e+02	-7.720828e+01	6.987346e-02	0	8.269282e+03	6.212095e+02	0	0	-9.411087e+02	-3.273636e+02	0	0	-2.929965e+02	-4.883325e+02	0	0	-4.923071e+02	-8.137935e+02	0
6.640000e+01	0	0	-1.489951e+02	-3.428072e+02	0	0	-6.695979e+02	-7.595758e+02	0	0	-5.364930e+02	4.249660e+02	0	0	-1.422195e+02	-5.883469e+02	0	0	-5.223791e+02	4.914677e+02	0	0	-1.945498e+02	-9.193408e+02	1.791827e-01	0	5.239670e+03	1.143809e+03	0	0	-4.978125e+01	-3.924044e+02	5.413178e-02	0	9.783988e+03	5.599350e+02	0	0	-9.234617e+02	-3.067754e+02	0	0	-4.478983e+02	-1.091274e+03	0	0	3.661462e+01	-7.392837e+02	0
6.650000e+01	0	0	3.598284e+02	-3.266307e+02	0	0	-6.544019e+02	-3.198699e+02	0	0	-1.624734e+02	1.484954e+02	0	0	-7.020234e+02	1.415551e+02	0	0	-7.380654e+02	5.071540e+02	0	0	-1.190596e+02	-6.879683e+02	1.451651e-01	0	5.765650e+03	9.791031e+02	0	0	8.208154e+01	-9.644632e+02	-1.430495e-02	0	7.637420e+03	-1.077121e+02	0	0	6.477362e+01	-3.459911e+02	0	0	-4.665258e+02	4.974518e+02	0	0	-3.359346e+02	1.710105e+02	0
6.660000e+01	0	0	-2.264460e+02	2.861143e+02	0	0	-4.828333e+02	-2.159484e+02	0	0	3.046835e+02	-5.696418e+02	0	0	4.984669e+02	-5.633469e+02	0	0	-6.414966e+02	1.743109e+02	0	0	-7.764125e+02	-9.296349e+02	1.078951e-01	0	5.242121e+03	6.340051e+02	0	0	-4.644871e+02	9.779173e+01	5.113590e-02	0	7.897714e+03	4.256212e+02	0	0	-4.994421e+02	-3.082460e+02	0	0	3.182781e+02	-8.996069e+02	0	0	-6.535815e+02	-5.917346e+02	0
6.670000e+01	0	0	-1.808578e+02	-9.966995e+01	0	0	-2.990095e+02	-1.211537e+03	0	0	2.649775e+02	7.839740e+01	0	0	1.408081e+00	-7.795233e+02	0	0	-4.816928e+02	1.248010e+02	0	0	-7.112164e+02	-6.188506e+02	1.515452e-01	0	6.184278e+03	1.104593e+03	0	0	-3.502715e+02	-8.977964e+02	9.172948e-02	0	8.058499e+03	8.138566e+02	0	0	-4.670892e+02	-1.494225e+02	0	0	-7.037806e+02	1.558914e+01	0	0	2.779102e+01	-6.539896e+02	0
6.680000e+01	0	0	-3.470343e+02	-8.501602e+02	0	0	-6.347939e+02	-9.757523e+02	0	0	-6.016888e+02	4.097699e+02	0	0	-8.731738e+01	8.498885e+02	0	0	-3.875751e+02	-3.619636e+02	0	0	-3.974910e+02	-7.345369e+02	1.576343e-01	0	5.745552e+03	1.075182e+03	0	0	-3.801733e+02	-1.139730e+02	8.885550e-02	0	8.435949e+03	8.226801e+02	0	0	-6.610870e+01	8.559697e+02	0	0	-3.023102e+02	-5.329402e+02	0	0	-3.923071e+02	3.264026e+02	0
6.690000e+01	0	0	-1.446045e+00	-5.325131e+02	0	0	-1.985194e+02	-3.360464e+02	0	0	-6.320812e+02	-6.010144e+02	0	0	-3.637881e+02	-9.177826e+01	0	0	-1.851241e+02	-2.869636e+02	0	0	-3.053341e+02	-3.835565e+02	1.830565e-01	0	4.894571e+03	1.096750e+03	0	0	-6.076243e+02	-4.649534e+02	4.749241e-02	0	9.303105e+03	4.638565e+02	0	0	-2.974813e+02	-7.303049e+02	0	0	-5.577023e+02	-5.966658e+02	0	0	-3.766208e+02	3.424574e+01	0
67	0	0	-3.038971e+02	-1.663366e+02	0	0	-8.004802e+02	-6.424189e+02	0	0	-7.227734e+01	6.215347e+02	0	0	9.741455e+00	-1.138605e+01	0	0	-6.302222e+02	-2.193166e+02	0	0	-2.543536e+02	-1.068360e+03	1.662427e-01	0	4.831826e+03	9.634169e+02	0	0	-2.958596e+02	4.669094e+02	1.096884e-01	0	8.527616e+03	1.050621e+03	0	0	-4.601068e+01	-2.479518e+02	0	0	-5.920160e+02	-2.741168e+02	0	0	1.346538e+02	-8.990876e+02	0
6.710000e+01	0	0	-6.254657e+02	2.498398e+02	0	0	-7.318528e+02	-8.492817e+02	0	0	-6.178654e+02	-5.799359e+02	0	0	-1.873176e+02	5.381000e+01	0	0	-4.895359e+02	-1.271597e+02	0	0	-5.695498e+02	-7.722820e+02	1.003797e-01	0	6.551925e+03	7.310640e+02	0	0	-6.816440e+02	-1.634828e+02	-1.631563e-02	0	9.121733e+03	-1.464376e+02	0	0	-4.121872e+02	3.000873e+02	0	0	-3.273102e+02	-1.003529e+03	0	0	3.542616e+02	5.891477e+02	0
6.720000e+01	0	0	-6.337990e+02	-1.174670e+03	0	0	-3.426370e+02	-1.117419e+03	0	0	-3.943362e+02	-4.799359e+02	0	0	-3.672195e+02	-5.481508e+02	0	0	-4.586535e+02	-4.825519e+02	0	0	-3.871968e+02	-3.482624e+02	1.664595e-01	0	5.283297e+03	1.055084e+03	0	0	5.610107e+01	2.159290e+02	7.545136e-02	0	8.933498e+03	7.290526e+02	0	0	-5.826556e+01	-2.925597e+02	0	0	-4.572120e+02	-3.373521e+02	0	0	-5.300522e+02	-1.088793e+03	0
6.730000e+01	0	0	-9.681127e+02	-4.403562e+02	0	0	-9.097939e+02	-8.286935e+02	0	0	-2.178655e+02	4.999660e+02	0	0	1.180747e+02	-4.721704e+02	0	0	-7.684575e+02	3.576442e+02	0	0	-8.915759e+01	-9.600271e+02	1.370425e-01	0	5.473983e+03	8.692993e+02	0	0	-7.179185e+02	8.112505e+01	1.073680e-01	0	8.237420e+03	9.908173e+02	0	0	-6.161087e+02	4.848913e+02	0	0	-5.586827e+02	-2.594109e+02	0	0	-1.883854e+02	-2.030092e+02	0
6.740000e+01	0	0	-4.891912e+02	1.405554e+01	0	0	-4.333232e+02	-5.335954e+02	0	0	-3.237479e+02	-3.907202e+02	0	0	3.577806e+02	-7.981508e+02	0	0	-5.434575e+02	-7.281401e+02	0	0	-5.425890e+02	-7.448310e+02	2.016581e-01	0	4.369081e+03	1.103613e+03	0	0	-3.458521e+01	8.218113e+02	1.357922e-01	0	8.118302e+03	1.275621e+03	0	0	-3.239518e+02	-5.258930e+02	0	0	-1.488788e+02	1.905891e+02	0	0	-2.099541e+02	8.963789e+01	0
6.750000e+01	0	0	-4.362500e+02	-1.614347e+02	0	0	-6.328333e+02	-7.365366e+02	0	0	-1.737479e+02	-1.926810e+02	0	0	5.876099e+01	-5.849155e+02	0	0	-2.861046e+02	2.689187e+02	0	0	-1.210726e+03	2.752671e+02	3.486422e-01	0	3.370552e+03	1.804103e+03	0	0	-1.179185e+02	-4.512278e+02	-4.237356e-03	0	9.495263e+03	-4.006503e+01	0	0	-4.896381e+02	-1.440303e+02	0	0	-7.248593e+02	-5.451952e+02	0	0	-7.878953e+02	7.420889e+02	0
6.760000e+01	0	0	-9.725245e+02	1.013105e+02	0	0	-4.651860e+02	-1.644380e+03	0	0	-2.090420e+02	6.940836e+02	0	0	-4.476116e+02	-1.398174e+02	0	0	-2.267908e+02	-7.825519e+02	0	0	-4.244518e+02	-1.377184e+03	8.182266e-02	0	5.557807e+03	4.952797e+02	0	0	-8.095852e+02	-7.737769e+02	7.439870e-02	0	8.076146e+03	6.491506e+02	0	0	-4.063047e+02	-3.288342e+02	0	0	-4.740820e+01	7.931464e+01	0	0	1.243596e+02	5.347360e+02	0
6.770000e+01	0	0	-2.872303e+02	-1.452582e+02	0	0	-5.710684e+02	-6.585954e+02	0	0	-5.458066e+02	2.264366e+02	0	0	-5.245725e+02	-2.491312e+02	0	0	-5.429672e+02	2.154873e+02	0	0	-2.945498e+02	-8.482623e+02	1.806303e-01	0	5.210748e+03	1.148711e+03	0	0	-2.463499e+02	6.173995e+02	6.835340e-02	0	9.736439e+03	7.143467e+02	0	0	-2.739518e+02	-3.994224e+02	0	0	-6.675062e+02	-5.986265e+02	0	0	-2.829933e+02	-5.623229e+02	0
6.780000e+01	0	0	-3.337991e+02	-6.114346e+02	0	0	-8.362644e+02	-2.261537e+03	0	0	1.497754e+01	5.082993e+02	0	0	-3.005527e+02	-1.037366e+03	0	0	-3.944378e+02	-7.153950e+02	0	0	2.064306e+02	-8.438506e+02	2.000958e-01	0	4.548983e+03	1.137927e+03	0	0	-4.532126e+02	-2.585808e+02	5.989814e-02	0	8.726636e+03	5.560134e+02	0	0	-5.911087e+02	-3.665793e+02	0	0	2.981801e+02	2.366676e+02	0	0	-1.491698e+02	-6.379347e+01	0
6.790000e+01	0	0	-2.107598e+02	-4.731993e+02	0	0	-2.142058e+02	-9.522228e+02	0	0	8.703638e+01	5.548679e+02	0	0	-1.770959e+01	2.386140e+02	0	0	-9.394775e+01	3.963697e+02	0	0	-3.023929e+02	-7.869879e+02	2.239172e-01	0	5.180846e+03	1.494789e+03	0	0	3.193364e+02	5.857602e+01	1.270014e-01	0	9.422224e+03	1.370719e+03	0	0	-8.308146e+02	4.245971e+02	0	0	-2.518199e+02	2.302950e+02	0	0	2.926160e+01	5.483398e+01	0
68	0	0	-1.553677e+02	-9.923170e+02	0	0	-1.322534e+01	-1.287027e+03	0	0	-1.634537e+02	-4.191516e+02	0	0	-2.359192e+01	1.886140e+02	0	0	-2.944378e+02	8.321540e+02	0	0	1.231299e+01	-9.776741e+02	2.389815e-02	0	2.990650e+03	7.322083e+01	0	0	-6.733105e+02	-5.502474e+02	6.604552e-02	0	8.382518e+03	5.927781e+02	0	0	-6.587558e+02	-5.116774e+02	0	0	-5.988788e+02	2.293146e+02	0	0	-9.001501e+02	-1.451660e+02	0
6.810000e+01	0	0	-3.132108e+02	2.184673e+02	0	0	-3.166567e+02	-1.350752e+03	0	0	-3.624734e+02	-3.068967e+02	0	0	-3.882979e+02	-7.432488e+02	0	0	-1.146889e+03	-1.735582e+01	0	0	7.407764e+01	-5.046349e+02	1.971950e-02	0	5.028885e+03	1.011620e+02	0	0	-6.605654e+02	4.208309e+02	8.182029e-02	0	9.677615e+03	8.623860e+02	0	0	-9.411087e+02	-2.896185e+02	0	0	-3.974081e+02	-1.427442e+02	0	0	1.322028e+02	-3.456562e+02	0
6.820000e+01	0	0	-5.989951e+02	-8.731994e+02	0	0	-7.676370e+02	-9.448699e+02	0	0	-3.173754e+02	8.847699e+02	0	0	2.200355e+02	-1.006484e+03	0	0	1.874248e+02	-5.100029e+02	0	0	-7.587655e+02	-1.345811e+03	1.532470e-01	0	4.304866e+03	7.791031e+02	0	0	-6.193892e+02	6.002427e+02	-1.148637e-03	0	8.003596e+03	-9.182678e+00	0	0	-2.254225e+02	2.790089e+02	0	0	-2.878076e+01	-2.069599e+02	0	0	-4.697581e+02	-8.299700e+02	0
6.830000e+01	0	0	-1.303677e+02	1.743497e+02	0	0	-7.558723e+02	-1.298301e+03	0	0	-1.054630e+03	9.163266e+01	0	0	-1.456509e+02	1.229277e+02	0	0	-5.022809e+02	-3.560813e+02	0	0	-2.362164e+02	-7.438506e+02	1.698645e-01	0	6.636729e+03	1.358025e+03	0	0	-3.889968e+02	5.943604e+02	4.922923e-02	0	9.138400e+03	4.731703e+02	0	0	-6.366970e+02	8.682246e+02	0	0	-1.110643e+03	-2.481364e+02	0	0	-2.962286e+02	2.298340e+02	0
6.840000e+01	0	0	-3.916422e+02	-7.839836e+02	0	0	-5.994998e+02	-2.061537e+03	0	0	-1.860028e+02	9.122209e+02	0	0	3.646434e+02	-2.560175e+01	0	0	-4.199280e+02	1.156575e+01	0	0	-6.553341e+02	-5.119879e+02	1.016195e-01	0	5.830356e+03	6.594954e+02	0	0	-3.051733e+02	-7.428945e+02	1.191661e-01	0	8.783988e+03	1.188366e+03	0	0	-3.469910e+02	-1.247462e+03	0	0	-5.577023e+02	1.881382e+02	0	0	-2.839736e+02	5.102261e+02	0
6.850000e+01	0	0	-6.279166e+02	-1.687876e+02	0	0	-5.754802e+02	-8.767327e+02	0	0	-1.149304e+01	-3.716026e+02	0	0	-4.701606e+02	-1.751116e+02	0	0	-1.114536e+03	3.071540e+02	0	0	-1.641576e+02	-9.663995e+02	2.527426e-01	0	4.413689e+03	1.492829e+03	0	0	-4.747813e+02	2.673996e+02	1.424454e-01	0	8.420263e+03	1.398660e+03	0	0	-7.979715e+02	-1.127854e+03	0	0	-4.807416e+02	-3.118618e+02	0	0	-6.266208e+02	-8.647739e+02	0
6.860000e+01	0	0	-7.387010e+02	1.243497e+02	0	0	-2.244998e+02	-1.099772e+03	0	0	-5.252185e+02	4.803581e+02	0	0	-7.740823e+02	-7.236410e+02	0	0	-4.929672e+02	4.120559e+02	0	0	-3.401381e+02	-3.345369e+02	2.845460e-02	0	5.512709e+03	1.614561e+02	0	0	-8.963499e+02	-8.090637e+00	4.173780e-02	0	8.477616e+03	3.692487e+02	0	0	-5.852264e+02	-5.307950e+02	0	0	-5.640748e+02	-4.461755e+02	0	0	8.704381e+02	-6.750680e+02	0
6.870000e+01	0	0	-3.171323e+02	-3.398660e+02	0	0	-6.323430e+02	-5.698699e+02	0	0	5.762463e+01	-3.034654e+02	0	0	-4.544744e+02	-4.094253e+02	0	0	-6.341437e+02	-9.119637e+02	0	0	4.177051e+02	-1.752231e+02	1.349530e-01	0	4.327905e+03	6.751816e+02	0	0	-5.350754e+02	9.933800e+02	1.015783e-01	0	8.568302e+03	9.687585e+02	0	0	-3.989518e+02	6.946952e+02	0	0	-4.106434e+02	-6.657834e+02	0	0	-1.859344e+02	-7.824209e+02	0
6.880000e+01	0	0	-9.311279e+01	-9.937876e+02	0	0	-6.200881e+02	-9.963405e+02	0	0	-7.325769e+01	3.558484e+02	0	0	2.097415e+02	-3.167782e+02	0	0	-4.900261e+02	-1.139244e+02	0	0	1.167247e+02	-3.124781e+02	1.322613e-01	0	5.767611e+03	8.791031e+02	0	0	1.933643e+01	-2.875024e+02	6.936312e-02	0	7.617812e+03	5.677781e+02	0	0	3.438147e+01	-4.307950e+02	0	0	-2.738788e+02	-1.687246e+02	0	0	-4.413267e+02	-5.358523e+02	0
6.890000e+01	0	0	-2.485049e+02	-1.932974e+02	0	0	4.230492e+02	-1.289968e+03	0	0	-5.987477e+02	-1.469642e+03	0	0	-1.436902e+02	-9.584449e+02	0	0	-5.022809e+02	5.806834e+02	0	0	1.956463e+02	-9.619878e+02	1.149246e-01	0	4.943101e+03	6.418483e+02	0	0	9.825793e+01	2.071055e+02	6.919392e-02	0	8.923694e+03	6.633663e+02	0	0	-4.293441e+02	1.579305e+02	0	0	-8.123169e+01	-4.211755e+02	0	0	-4.854443e+02	2.087556e+02	0
69	0	0	-1.950735e+02	-4.207484e+02	0	0	-8.421470e+02	-4.737915e+02	0	0	-4.183557e+02	3.636915e+02	0	0	2.112120e+02	-3.584449e+02	0	0	-8.008104e+02	7.921280e+01	0	0	-4.999419e+02	-1.258556e+03	-6.305936e-02	0	5.343591e+03	-3.169752e+02	0	0	-4.321343e+02	7.818387e+01	1.290717e-01	0	9.037420e+03	1.339347e+03	0	0	-1.543440e+02	-8.102068e+02	0	0	-5.572120e+02	4.155891e+02	0	0	-1.986796e+02	-6.918562e+01	0
6.910000e+01	0	0	-4.950735e+02	8.170261e+01	0	0	-5.931272e+02	-1.587027e+03	0	0	-2.453165e+02	-5.691516e+02	0	0	1.332709e+02	-1.189327e+03	0	0	1.178170e+02	-3.501989e+02	0	0	-6.749419e+02	-9.762035e+02	1.187293e-01	0	4.876925e+03	6.570444e+02	0	0	-3.056636e+02	1.899486e+02	3.951785e-02	0	7.926146e+03	3.261115e+02	0	0	-8.009127e+02	-5.396185e+02	0	0	-5.268199e+02	-3.539125e+01	0	0	-8.128953e+02	-4.897739e+02	0
6.920000e+01	0	0	-5.676226e+02	-5.486896e+02	0	0	-6.009705e+02	-1.026242e+03	0	0	-2.918851e+02	3.377111e+02	0	0	-3.241541e+01	-1.429523e+03	0	0	-6.566928e+02	-9.448069e+02	0	0	-1.425890e+02	-2.943408e+02	6.737584e-02	0	4.996532e+03	3.609659e+02	0	0	-4.144871e+02	-4.394631e+02	9.520768e-02	0	8.745263e+03	9.202291e+02	0	0	-6.175793e+02	1.961658e+02	0	0	-8.390748e+02	-5.265677e+02	0	0	-6.378953e+02	-3.304601e+02	0
6.930000e+01	0	0	-4.534069e+02	1.581732e+02	0	0	-4.563625e+02	-9.556542e+02	0	0	-2.492380e+02	-7.338575e+02	0	0	3.695453e+02	2.635901e+01	0	0	-8.066928e+02	-1.153140e+03	0	0	3.520189e+02	-7.320859e+02	7.413700e-02	0	4.918101e+03	3.938091e+02	0	0	-3.752715e+02	-7.279651e+01	1.059351e-01	0	9.024185e+03	1.069249e+03	0	0	-1.141479e+02	-6.700107e+02	0	0	-1.085153e+03	-9.290187e+02	0	0	-7.530913e+02	-1.918563e+01	0
6.940000e+01	0	0	-2.896814e+02	-2.521209e+02	0	0	-4.862644e+02	-9.674189e+02	0	0	-2.673754e+02	-9.201321e+02	0	0	-5.221213e+02	1.116296e+01	0	0	-3.096340e+02	-6.585323e+02	0	0	-5.367067e+02	-4.953212e+02	1.745400e-01	0	5.481336e+03	1.159005e+03	0	0	-9.733020e+01	-9.240436e+01	1.178788e-01	0	9.035949e+03	1.207484e+03	0	0	-3.974813e+02	1.922442e+02	0	0	-6.679965e+02	-1.162736e+02	0	0	9.690869e+01	5.773830e+02	0
6.950000e+01	0	0	-2.448535e+01	-3.535915e+02	0	0	-5.588135e+02	-1.198301e+03	0	0	1.679188e+02	3.332993e+02	0	0	-6.925293e+00	-2.461900e+02	0	0	-6.532614e+02	2.713697e+02	0	0	-3.156282e+02	-5.972820e+02	1.480452e-01	0	4.534277e+03	7.879267e+02	0	0	-4.448794e+02	-2.683847e+02	1.245707e-01	0	8.678596e+03	1.234935e+03	0	0	-5.141479e+02	-1.861871e+02	0	0	-6.336827e+02	-7.554893e+02	0	0	-2.310325e+02	-2.863425e+02	0
6.960000e+01	0	0	-4.239951e+02	4.272908e+02	0	0	-1.882253e+02	-5.909484e+02	0	0	3.850696e+01	6.509464e+02	0	0	-2.892783e+02	-1.873665e+02	0	0	-8.312026e+02	6.156575e+01	0	0	-2.881772e+02	-6.825760e+02	2.219533e-01	0	4.925454e+03	1.405083e+03	0	0	-7.090950e+02	6.053680e+01	8.700097e-02	0	8.293792e+03	7.903271e+02	0	0	-7.852264e+02	-4.479518e+02	0	0	-2.405454e+02	-3.711756e+02	0	0	-6.408364e+02	-4.956562e+02	0
6.970000e+01	0	0	-7.350488e+01	2.287614e+02	0	0	-6.548921e+02	-2.009086e+03	0	0	-6.644340e+02	-3.720928e+02	0	0	2.587610e+02	-6.545233e+02	0	0	-4.655163e+02	1.157154e+03	0	0	-7.592236e+01	-5.031643e+02	9.552209e-02	0	6.184278e+03	6.531228e+02	0	0	-1.728204e+02	-6.482867e+02	1.084472e-02	0	1.060850e+04	1.163075e+02	0	0	-2.960107e+02	5.226364e+02	0	0	-5.993690e+02	4.999028e+02	0	0	-5.447581e+02	-5.500680e+02	0
6.980000e+01	0	0	-7.235050e+02	-8.491797e+02	0	0	-2.622449e+02	-1.830164e+03	0	0	-2.217871e+02	-1.495438e+02	0	0	4.960160e+02	3.008689e+02	0	0	-8.164966e+02	-2.266695e+02	0	0	8.192078e+01	-7.472820e+02	-8.515596e-03	0	4.390650e+03	-3.707330e+01	0	0	-2.733107e+02	-9.968161e+02	1.887553e-02	0	9.026636e+03	1.736605e+02	0	0	-7.151284e+02	-2.491266e+01	0	0	-7.537806e+02	-8.947050e+02	0	0	-5.119150e+02	-2.084013e+02	0
6.990000e+01	0	0	-6.014460e+02	1.272909e+02	0	0	-7.872449e+02	-1.332615e+03	0	0	-5.712968e+02	4.898563e+01	0	0	-2.760430e+02	-5.094253e+02	0	0	-3.669869e+02	-5.242186e+02	0	0	5.907443e+02	-7.330663e+02	2.337413e-01	0	3.868591e+03	1.180084e+03	0	0	1.938462e+02	5.879878e+02	4.400212e-02	0	9.044772e+03	4.163075e+02	0	0	2.065601e+01	-2.224617e+02	0	0	1.771017e+02	1.832362e+02	0	0	-9.677974e+02	-8.389151e+01	0
70	0	0	-2.872303e+02	-6.006503e+02	0	0	-6.892058e+02	-1.247811e+03	0	0	-2.967871e+02	-7.853281e+02	0	0	2.101599e+01	-7.040331e+02	0	0	-5.552222e+02	2.321540e+02	0	0	-3.102361e+02	-7.213016e+02	1.572438e-01	0	5.707317e+03	1.064887e+03	0	0	-5.644871e+02	2.007329e+02	2.209075e-02	0	8.230066e+03	1.859154e+02	0	0	-4.322852e+02	-5.249127e+02	0	0	-3.929965e+02	-4.862655e+01	0	0	-1.084835e+02	5.924574e+01	0
7.010000e+01	0	0	-6.156617e+02	-4.678072e+02	0	0	-6.225391e+02	-1.110066e+03	0	0	-2.683557e+02	8.092798e+02	0	0	4.209436e+01	8.861395e+01	0	0	-4.253203e+02	1.076442e+02	0	0	-7.989615e+02	-4.095369e+02	1.415716e-01	0	5.223493e+03	8.614561e+02	0	0	-6.997813e+02	-1.125024e+02	7.290671e-02	0	6.920753e+03	5.442487e+02	0	0	-3.935598e+02	-2.822656e+02	0	0	-4.630944e+02	-5.706854e+02	0	0	-9.746602e+02	1.332654e+02	0
7.020000e+01	0	0	-6.269362e+02	-9.574838e+01	0	0	-1.622449e+02	-1.676733e+03	0	0	-2.796302e+02	-4.485634e+02	0	0	-1.510430e+02	-3.447194e+02	0	0	-3.478692e+02	-5.903950e+02	0	0	-2.935364e+01	3.114938e+01	9.717817e-02	0	5.357316e+03	5.766522e+02	0	0	-2.262518e+02	4.639682e+02	3.805275e-02	0	8.281047e+03	3.275820e+02	0	0	-4.783636e+02	-8.244225e+02	0	0	-6.064343e+01	2.832362e+02	0	0	-8.138757e+02	3.669672e+01	0
7.030000e+01	0	0	-1.911520e+02	1.117977e+03	0	0	-5.887156e+02	-2.038007e+03	0	0	-6.654144e+02	3.685934e+02	0	0	3.499375e+02	-7.805273e+01	0	0	-3.498300e+02	-1.217676e+02	0	0	-3.470007e+02	-7.570859e+02	2.366126e-01	0	5.344571e+03	1.656554e+03	0	0	-4.610557e+02	-8.276984e+02	1.745416e-02	0	9.831047e+03	1.746409e+02	0	0	-4.322852e+02	-2.754028e+02	0	0	-5.273102e+02	-9.799991e+02	0	0	-3.231895e+02	-3.389151e+01	0
7.040000e+01	0	0	-5.891912e+02	8.772908e+02	0	0	-3.578333e+02	-9.928168e+01	0	0	-1.492432e+01	1.759464e+02	0	0	-2.476116e+02	-3.089351e+02	0	0	-1.576732e+02	-6.104930e+02	0	0	-4.729812e+02	-9.016937e+02	8.638700e-02	0	6.088199e+03	5.756718e+02	0	0	-8.017334e+01	5.051447e+02	3.803816e-02	0	8.209969e+03	3.246409e+02	0	0	-5.254224e+02	-7.393228e+01	0	0	-6.307416e+02	5.676561e+01	0	0	-7.055425e+02	-1.677150e+02	0
7.050000e+01	0	0	-3.298774e+02	-2.276111e+02	0	0	-1.081853e+03	-1.420360e+03	0	0	-3.825714e+02	-9.162104e+02	0	0	-5.944824e+00	-5.711900e+02	0	0	-5.547320e+02	1.404873e+02	0	0	-3.548439e+02	-7.629683e+02	6.792126e-02	0	5.881827e+03	4.286130e+02	0	0	-4.811538e+02	3.840663e+02	5.366251e-02	0	9.200165e+03	5.216997e+02	0	0	-5.857166e+02	-2.445205e+02	0	0	-7.513297e+02	-2.917638e+02	0	0	-5.554224e+01	-6.221268e+02	0
7.060000e+01	0	0	-8.352697e+02	-8.364347e+02	0	0	-7.470488e+02	-6.384974e+02	0	0	-4.409048e+02	4.303581e+02	0	0	8.229041e+01	-7.094253e+02	0	0	-2.968889e+02	-3.364734e+02	0	0	-1.342556e+02	-1.239929e+03	5.929860e-02	0	6.395062e+03	4.031228e+02	0	0	-3.326244e+02	-4.129926e+02	5.431720e-02	0	8.459969e+03	4.859153e+02	0	0	-8.817950e+02	5.505775e+02	0	0	-6.915258e+02	-4.824501e+02	0	0	-6.128953e+02	-2.598719e+02	0
7.070000e+01	0	0	-3.396814e+02	-1.398660e+02	0	0	8.236292e+01	-1.429184e+03	0	0	4.144824e+01	2.332993e+02	0	0	-1.240823e+02	-1.252072e+03	0	0	-4.895359e+02	-6.147346e+01	0	0	-2.195498e+02	-1.570859e+02	2.136688e-01	0	5.699474e+03	1.548711e+03	0	0	-5.242910e+02	8.002427e+02	2.755946e-02	0	7.822714e+03	2.216997e+02	0	0	-6.561853e+01	-2.146185e+02	0	0	-7.327023e+02	-3.735204e+01	0	0	-6.398562e+02	-3.731072e+02	0
7.080000e+01	0	0	-6.323285e+02	-6.241797e+02	0	0	-6.240095e+02	-1.176242e+03	0	0	1.595801e+01	3.548680e+02	0	0	-5.083960e+02	-3.971704e+02	0	0	-7.076732e+02	4.463697e+02	0	0	2.289796e+02	-8.806152e+02	2.200394e-01	0	4.130846e+03	1.165378e+03	0	0	4.727759e+01	-3.791690e+02	6.993651e-02	0	8.508988e+03	6.398369e+02	0	0	-7.930695e+02	-9.991266e+01	0	0	-6.121141e+02	-8.206854e+02	0	0	-3.658364e+02	-6.731072e+02	0
7.090000e+01	0	0	-3.274265e+02	3.272908e+02	0	0	-9.191077e+02	-8.644778e+02	0	0	-2.536499e+02	-1.088575e+02	0	0	-1.432000e+02	-4.305037e+02	0	0	-5.312026e+02	3.694089e+02	0	0	-1.798439e+02	1.242867e+02	9.676064e-02	0	5.694082e+03	6.099855e+02	0	0	-3.032126e+02	-8.090637e+00	8.910920e-02	0	8.945753e+03	8.751310e+02	0	0	-4.690499e+02	-1.135697e+03	0	0	-7.929965e+02	-9.290187e+02	0	0	-7.256404e+02	-6.657543e+02	0
71	0	0	-1.411520e+02	1.055232e+03	0	0	-8.597939e+02	-3.909484e+02	0	0	3.262463e+01	-5.297516e+01	0	0	-6.010430e+02	-1.117268e+03	0	0	-8.341437e+02	2.875461e+02	0	0	3.976392e+01	2.718018e+00	1.131828e-01	0	6.016141e+03	7.678287e+02	0	0	-3.144871e+02	1.629878e+02	3.733678e-02	0	9.773204e+03	3.790526e+02	0	0	3.647736e+02	8.525383e+02	0	0	-3.969181e+02	-7.216658e+02	0	0	-4.320129e+02	-3.740876e+02	0
7.110000e+01	0	0	-3.004657e+02	-1.195258e+03	0	0	-1.313625e+02	-1.200262e+03	0	0	-1.879636e+02	-5.052417e+01	0	0	-4.418018e+01	-4.368763e+02	0	0	-2.503203e+02	2.723501e+02	0	0	-2.548439e+02	-1.191400e+03	2.760430e-01	0	4.896042e+03	1.866848e+03	0	0	-6.144871e+02	-8.041690e+02	9.283213e-02	0	8.436930e+03	8.633663e+02	0	0	-3.489518e+02	-1.430499e+02	0	0	-2.954474e+02	-5.123521e+02	0	0	-6.663267e+02	-9.137935e+02	0
7.120000e+01	0	0	-3.970343e+02	-1.021209e+02	0	0	-8.102842e+02	-1.794870e+03	0	0	-4.428655e+02	-8.524850e+02	0	0	-4.569253e+02	-7.251116e+02	0	0	-5.253203e+02	3.233304e+02	0	0	-1.205302e+02	-5.315957e+02	1.659881e-01	0	5.128885e+03	1.020770e+03	0	0	-5.865459e+02	-5.727965e+02	9.002078e-02	0	9.297224e+03	9.197389e+02	0	0	-5.636578e+02	2.250873e+02	0	0	-3.258396e+02	-5.760775e+02	0	0	-4.496602e+02	-9.369543e+01	0
7.130000e+01	0	0	-5.637009e+02	-3.315327e+02	0	0	-8.441077e+02	-1.408595e+03	0	0	-8.257141e+01	-8.875946e+01	0	0	2.891532e+02	-1.569743e+02	0	0	-6.517908e+02	-7.961070e+01	0	0	-8.131445e+01	-7.791447e+02	1.103602e-01	0	6.063199e+03	7.521424e+02	0	0	-2.149773e+02	-8.110318e+02	-1.815914e-02	0	8.925165e+03	-1.591827e+02	0	0	-4.033636e+02	3.662638e+02	0	0	-7.925062e+02	-7.950890e+01	0	0	-5.241699e+02	2.058144e+02	0
7.140000e+01	0	0	-4.607598e+02	-8.629053e+02	0	0	-7.945979e+02	-5.654236e+00	0	0	-1.786499e+02	-8.995438e+02	0	0	-7.216313e+02	5.552807e+02	0	0	-6.924771e+02	-6.840225e+02	0	0	-1.979812e+02	-4.982624e+02	2.095248e-01	0	5.073493e+03	1.344789e+03	0	0	-1.938989e+02	-4.257377e+02	2.797158e-02	0	8.811439e+03	2.535624e+02	0	0	2.054599e+02	-1.273636e+02	0	0	-5.885846e+02	-7.849011e+02	0	0	1.847729e+01	3.816731e+01	0
7.150000e+01	0	0	-6.950736e+02	3.611438e+01	0	0	-4.450881e+02	-1.402223e+03	0	0	-1.796302e+02	-4.843477e+02	0	0	-2.054548e+02	-4.422684e+02	0	0	-9.394775e+01	-7.801010e+02	0	0	-6.126870e+02	-6.943408e+02	2.212146e-01	0	4.515160e+03	1.282535e+03	0	0	-7.968323e+01	6.347800e+01	6.542076e-02	0	7.957028e+03	5.569938e+02	0	0	-2.303244e+02	-9.631480e+02	0	0	-5.253492e+02	-3.343047e+01	0	0	-1.014856e+03	-3.843817e+02	0
7.160000e+01	0	0	-6.455638e+02	1.062124e+02	0	0	-6.122449e+02	-8.478111e+02	0	0	-2.423754e+02	-1.024850e+02	0	0	-3.887881e+02	-1.011386e+03	0	0	-6.410065e+02	3.527422e+02	0	0	-3.318047e+02	1.343404e+03	1.993074e-01	0	4.356826e+03	1.084495e+03	0	0	-2.331146e+02	-9.095612e+02	4.785498e-02	0	1.017516e+04	5.114055e+02	0	0	-2.808146e+02	-2.401087e+02	0	0	2.285723e+02	-6.040187e+02	0	0	-3.226992e+02	4.621869e+02	0
7.170000e+01	0	0	-5.936029e+02	-3.477092e+02	0	0	-9.441077e+02	-2.117909e+03	0	0	2.639972e+02	-9.954379e+01	0	0	-3.917292e+02	-1.368739e+03	0	0	-2.733594e+02	-2.732382e+02	0	0	-5.646478e+02	-1.014929e+03	1.802634e-01	0	4.358787e+03	9.585150e+02	0	0	-5.581145e+02	-1.541691e+02	9.755692e-02	0	9.197224e+03	9.942487e+02	0	0	-1.528734e+02	3.881284e+01	0	0	-6.407483e+01	-7.804893e+02	0	0	-4.584836e+02	2.009124e+02	0
7.180000e+01	0	0	-5.436029e+02	1.699673e+01	0	0	-8.436174e+02	-1.357125e+03	0	0	-2.997283e+02	-1.917007e+02	0	0	1.058198e+02	-5.545233e+02	0	0	-7.826732e+02	-3.879440e+02	0	0	-1.362164e+02	-6.683604e+02	1.749281e-01	0	4.960258e+03	1.051652e+03	0	0	-4.590950e+02	1.272035e+02	7.081507e-02	0	8.530557e+03	6.501310e+02	0	0	-5.303244e+02	-5.165793e+02	0	0	-6.336827e+02	1.832362e+02	0	0	-7.854443e+02	-2.534994e+02	0
7.190000e+01	0	0	-5.298774e+02	4.630751e+02	0	0	-3.485195e+02	-4.066346e+02	0	0	1.370364e+02	-2.912104e+02	0	0	-2.481018e+02	-1.226582e+03	0	0	-4.704183e+02	-5.418656e+02	0	0	-3.161184e+02	-1.977722e+02	1.338153e-02	0	7.422513e+03	1.006718e+02	0	0	-3.782126e+02	-4.389730e+02	6.736485e-02	0	8.966831e+03	6.476801e+02	0	0	-2.234617e+02	4.603815e+02	0	0	-6.944669e+02	-4.344109e+02	0	0	-1.134954e+03	-8.368327e+02	0
72	0	0	-4.921323e+02	-8.545427e+01	0	0	-7.053821e+02	-7.017327e+02	0	0	-1.320812e+02	1.505848e+03	0	0	8.760986e+00	-2.726606e+02	0	0	-4.346340e+02	-1.251990e+02	0	0	-7.170988e+02	-8.722820e+02	1.115838e-01	0	6.452905e+03	8.104757e+02	0	0	2.884541e+02	5.517133e+02	1.030835e-01	0	9.853596e+03	1.132484e+03	0	0	-6.264029e+02	2.245971e+02	0	0	-5.459376e+02	-4.040187e+02	0	0	-5.717190e+02	4.797124e+01	0
7.210000e+01	0	0	-3.249755e+02	-9.202582e+02	0	0	-9.249900e+02	-5.169288e+02	0	0	-4.140015e+00	-8.951320e+02	0	0	-4.878076e+02	5.969238e+01	0	0	-5.111046e+02	-1.315715e+02	0	0	5.446985e+01	7.134549e+01	1.241029e-01	0	4.865650e+03	6.893973e+02	0	0	-5.242910e+02	6.732819e+02	6.318728e-02	0	9.340851e+03	6.300330e+02	0	0	-2.259127e+02	-2.317754e+02	0	0	-2.106434e+02	-1.114803e+03	0	0	-6.677974e+02	-8.941856e+02	0
7.220000e+01	0	0	3.362991e+02	-2.089837e+02	0	0	-9.735195e+02	-1.391929e+03	0	0	1.497815e+02	2.587895e+02	0	0	-3.000625e+02	-7.594253e+02	0	0	3.987579e+01	9.841148e+02	0	0	2.613326e+02	-2.252231e+02	1.201084e-01	0	4.357316e+03	5.947894e+02	0	0	2.183561e+02	2.306349e+02	5.058519e-02	0	9.294772e+03	4.952291e+02	0	0	-3.004224e+02	8.535187e+02	0	0	-1.068487e+03	-1.150587e+03	0	0	1.455579e+01	-2.235974e+02	0
7.230000e+01	0	0	-2.132108e+02	-4.305523e+02	0	0	-2.578333e+02	-1.418399e+03	0	0	-6.913949e+02	1.220248e+02	0	0	1.219963e+02	1.925355e+02	0	0	-3.772809e+02	1.272520e+02	0	0	-4.293536e+02	-1.334537e+03	1.892736e-01	0	5.042121e+03	1.177142e+03	0	0	9.776782e+01	-8.242670e+02	9.079850e-02	0	8.669772e+03	8.658173e+02	0	0	-5.646381e+02	-2.344208e+01	0	0	-4.214279e+02	3.695107e+02	0	0	1.488695e+02	2.803242e+02	0
7.240000e+01	0	0	-3.828186e+02	-1.423170e+02	0	0	-7.490095e+02	-9.257523e+02	0	0	-2.727675e+02	4.009464e+02	0	0	-3.696704e+02	-7.662880e+02	0	0	-4.307123e+02	-5.614734e+02	0	0	-3.185693e+02	-8.173800e+02	2.531269e-01	0	4.015650e+03	1.360966e+03	0	0	-1.747813e+02	-2.806396e+02	-5.848844e-03	0	8.660459e+03	-5.035913e+01	0	0	-5.852264e+02	1.873423e+02	0	0	-1.033193e+03	-5.741168e+02	0	0	-8.495410e+01	-4.897739e+02	0
7.250000e+01	0	0	-1.504657e+02	-4.643759e+02	0	0	-2.215586e+02	-1.762027e+03	0	0	-2.565911e+02	2.774170e+02	0	0	-1.378796e+01	1.849243e+00	0	0	5.654248e+01	-7.281401e+02	0	0	-4.788635e+02	1.816396e+02	3.434027e-02	0	6.249474e+03	2.222404e+02	0	0	-2.777224e+02	2.811251e+02	1.362522e-01	0	8.450165e+03	1.332974e+03	0	0	5.693048e+01	-7.469715e+02	0	0	-3.954474e+02	-7.211756e+02	0	0	-7.266208e+02	1.631673e+02	0
7.260000e+01	0	0	-7.195834e+02	-3.383954e+02	0	0	-4.578333e+02	-1.595758e+02	0	0	-3.977675e+02	2.842797e+02	0	0	-4.623176e+02	-6.608959e+02	0	0	-6.758104e+02	8.313437e+01	0	0	3.045020e+01	-1.243360e+03	1.950242e-01	0	5.431336e+03	1.315868e+03	0	0	-5.948794e+02	6.445837e+01	6.594698e-02	0	8.847224e+03	6.246409e+02	0	0	-9.401284e+02	1.848913e+02	0	0	1.271017e+02	-7.775482e+02	0	0	-1.506404e+02	-3.348719e+02	0
7.270000e+01	0	0	-3.058578e+02	6.429771e+02	0	0	-1.671469e+02	-4.566346e+02	0	0	-2.105126e+02	-2.529752e+02	0	0	-1.275135e+02	-6.824645e+02	0	0	9.183661e+01	-2.281401e+02	0	0	-2.685693e+02	-9.311055e+02	4.145239e-02	0	4.697022e+03	2.031227e+02	0	0	-2.556636e+02	-2.933847e+02	3.088751e-02	0	9.093792e+03	2.898369e+02	0	0	-1.120679e+01	-2.930499e+02	0	0	-4.704474e+02	-2.118618e+02	0	0	-2.711096e+01	-7.784993e+02	0
7.280000e+01	0	0	-5.887009e+02	4.091536e+02	0	0	-1.104402e+03	-1.155164e+03	0	0	-6.737537e+01	2.038875e+02	0	0	2.965061e+02	3.013591e+02	0	0	-3.052222e+02	2.350952e+02	0	0	1.956463e+02	-1.357576e+03	8.415551e-02	0	5.512709e+03	5.065541e+02	0	0	1.203168e+02	8.210544e+01	-1.937466e-03	0	6.523204e+03	-1.261404e+01	0	0	-5.518930e+02	8.440106e+01	0	0	-6.478983e+02	-6.872459e+01	0	0	-2.521110e+02	-5.348719e+02	0
7.290000e+01	0	0	-1.303677e+02	-9.678073e+02	0	0	-6.058723e+02	-1.094870e+03	0	0	-5.301205e+02	3.329935e+01	0	0	-5.010430e+02	-1.227563e+03	0	0	-3.738497e+02	-7.124539e+02	0	0	1.206464e+02	-4.281643e+02	1.746452e-01	0	5.822513e+03	1.232044e+03	0	0	-1.630165e+02	-3.870121e+02	3.664711e-02	0	8.405066e+03	3.197389e+02	0	0	-9.205204e+02	-1.548146e+02	0	0	-6.978983e+02	-6.976462e+02	0	0	-4.609346e+02	8.440497e+02	0
73	0	0	-5.744854e+02	-5.781013e+02	0	0	-9.485195e+02	-1.669870e+03	0	0	-3.943420e+01	-2.598379e+02	0	0	5.042773e+01	-2.461900e+02	0	0	-5.008104e+02	-5.019896e+01	0	0	1.721169e+02	-5.894388e+02	1.924605e-01	0	5.496532e+03	1.309986e+03	0	0	-5.100754e+02	4.742623e+02	-2.028363e-02	0	8.253596e+03	-1.640847e+02	0	0	-1.026403e+03	-4.283440e+02	0	0	-5.258395e+02	-1.067254e+03	0	0	-4.472090e+02	-1.892225e+03	0
7.310000e+01	0	0	-1.166422e+02	7.042810e+01	0	0	-9.445979e+02	-1.589968e+03	0	0	5.027173e+01	-5.916321e+00	0	0	-7.637881e+02	-7.393272e+02	0	0	-7.449280e+02	-4.235582e+01	0	0	4.015286e+02	-1.370811e+03	1.128377e-01	0	3.863199e+03	4.913581e+02	0	0	1.296305e+02	3.602701e+01	2.879316e-02	0	7.775655e+03	2.305232e+02	0	0	2.250677e+02	-1.293244e+02	0	0	-2.425062e+02	-1.775481e+02	0	0	9.592834e+01	2.077752e+02	0
7.320000e+01	0	0	-4.877206e+02	-6.187876e+02	0	0	-6.602842e+02	-1.973301e+03	0	0	3.017371e+01	-4.235634e+02	0	0	-1.167292e+02	-5.216802e+02	0	0	-8.777712e+02	-4.529698e+01	0	0	-8.019027e+02	-7.144388e+02	1.981314e-01	0	5.908788e+03	1.459986e+03	0	0	-6.643921e+00	-3.326004e+02	5.878590e-02	0	7.976146e+03	4.981703e+02	0	0	-5.744421e+02	-5.268734e+02	0	0	-3.645651e+02	8.323621e+01	0	0	-5.668169e+02	8.571632e+01	0
7.330000e+01	0	0	-3.122303e+02	2.003300e+02	0	0	-8.588135e+02	-7.624246e+01	0	0	-2.056106e+02	-7.995438e+02	0	0	6.278787e+02	-7.579547e+02	0	0	-1.002281e+03	3.198991e+02	0	0	-9.602039e+01	-8.124780e+02	1.287049e-01	0	4.491140e+03	6.634169e+02	0	0	-5.605654e+02	5.563486e+01	-1.404443e-02	0	8.661930e+03	-1.199670e+02	0	0	-7.234617e+02	-5.680499e+02	0	0	-2.013297e+02	-2.755873e+02	0	0	-3.834836e+02	-7.858523e+02	0
7.340000e+01	0	0	1.475735e+02	2.076830e+02	0	0	-7.539116e+02	-9.433994e+02	0	0	-2.276694e+02	-1.299359e+02	0	0	1.043492e+02	-1.932488e+02	0	0	-2.890457e+02	2.725201e+01	0	0	-2.935693e+02	-7.296349e+02	1.070502e-01	0	5.484768e+03	6.575345e+02	0	0	-1.076244e+02	4.791643e+02	-2.278905e-02	0	8.970263e+03	-1.998690e+02	0	0	-1.440499e+02	2.951854e+02	0	0	-5.728983e+02	-1.893128e+02	0	0	-9.839739e+02	-1.918563e+01	0
7.350000e+01	0	0	-6.485050e+02	1.488595e+02	0	0	-4.132253e+02	-1.429674e+03	0	0	7.619629e-01	-5.005242e+02	0	0	-2.432000e+02	-2.491312e+02	0	0	-6.713986e+02	3.086246e+02	0	0	-9.111841e+01	-4.061055e+02	1.883661e-01	0	3.532317e+03	8.197894e+02	0	0	2.291404e+02	-4.129926e+02	4.859631e-03	0	8.759969e+03	4.277811e+01	0	0	-6.754224e+02	-3.121675e+02	0	0	-2.748591e+02	-9.608815e+02	0	0	-5.256404e+02	7.983398e+01	0
7.360000e+01	0	0	-6.401715e+02	7.385947e+01	0	0	-4.534214e+02	-1.388988e+03	0	0	2.791932e+02	-1.931712e+02	0	0	-3.878076e+02	-1.687390e+02	0	0	-7.459085e+02	4.833044e+01	0	0	-5.514125e+02	-1.014929e+03	1.809497e-01	0	5.274964e+03	1.165378e+03	0	0	-5.193892e+02	1.365172e+02	3.692895e-02	0	7.827126e+03	3.001310e+02	0	0	-9.245972e+00	-7.087363e+02	0	0	-3.905455e+02	-5.853912e+02	0	0	-2.187776e+02	4.343781e+00	0
7.370000e+01	0	0	-7.813480e+02	-2.560425e+02	0	0	-7.705781e+02	-2.845758e+02	0	0	-5.222773e+02	-2.484955e+00	0	0	4.993750e+01	-5.305273e+01	0	0	-1.209084e+02	-7.399048e+02	0	0	-5.960204e+02	-1.301694e+03	9.959614e-02	0	4.326925e+03	4.786130e+02	0	0	-2.919381e+02	2.791643e+02	6.673347e-02	0	8.858988e+03	6.334644e+02	0	0	-6.945401e+02	-4.131479e+02	0	0	-5.770227e+01	3.440205e+02	0	0	-6.467190e+02	2.087556e+02	0
7.380000e+01	0	0	9.463232e+01	-9.231994e+02	0	0	-2.057825e+01	-1.754674e+03	0	0	-8.703163e+02	-2.622889e+02	0	0	-4.079058e+02	-3.849155e+02	0	0	-6.949280e+02	-4.433362e+02	0	0	-6.808243e+02	-4.129683e+02	1.587884e-01	0	4.763689e+03	8.992012e+02	0	0	-5.130166e+02	1.517133e+02	6.128288e-02	0	8.088891e+03	5.280723e+02	0	0	-6.621872e+02	-1.842264e+02	0	0	-6.542709e+02	3.533342e+02	0	0	-5.898562e+02	-2.334013e+02	0
7.390000e+01	0	0	-4.558578e+02	-4.888856e+02	0	0	-7.735195e+02	-1.781635e+03	0	0	-7.423751e+02	3.754562e+02	0	0	-6.162390e+02	-9.888370e+02	0	0	-3.763006e+02	-3.619636e+02	0	0	-4.612164e+02	-7.634584e+02	1.157849e-01	0	6.028396e+03	7.893973e+02	0	0	-5.958521e+01	-3.610318e+02	6.458037e-02	0	7.847714e+03	5.417977e+02	0	0	-6.965009e+02	-1.739323e+02	0	0	-5.601532e+02	-1.736266e+02	0	0	-4.825032e+02	2.661085e+02	0
74	0	0	-4.499755e+02	-2.516307e+02	0	0	-1.578331e+02	-1.147811e+03	0	0	-6.781595e+02	6.509464e+02	0	0	-2.868274e+02	3.312610e+02	0	0	-4.591437e+02	2.480104e+01	0	0	-9.273928e+02	-1.170811e+03	2.147319e-01	0	5.625944e+03	1.538417e+03	0	0	-3.429185e+02	3.909290e+02	9.208199e-02	0	8.532027e+03	8.653271e+02	0	0	-4.121872e+02	-4.219714e+02	0	0	-5.371141e+02	-7.907834e+02	0	0	-3.075032e+02	-8.275190e+02	0
7.410000e+01	0	0	-2.254657e+02	-1.570229e+02	0	0	-2.382253e+02	-1.421831e+03	0	0	-4.404146e+02	1.582993e+02	0	0	-2.657488e+02	-2.378567e+02	0	0	-6.204183e+02	-9.207872e+02	0	0	-7.259224e+02	-1.016890e+03	1.031624e-01	0	4.621042e+03	5.315541e+02	0	0	-6.443892e+02	-5.948553e+02	4.837225e-02	0	8.228596e+03	4.182683e+02	0	0	-4.420892e+02	-1.572656e+02	0	0	-5.819250e+01	4.008832e+02	0	0	-4.300522e+02	-4.427150e+02	0
7.420000e+01	0	0	-3.970343e+02	-1.521209e+02	0	0	-7.892058e+02	-1.751243e+03	0	0	-4.708068e+02	-1.719086e+01	0	0	-2.103567e+02	-1.240798e+03	0	0	-3.851241e+02	-4.737283e+02	0	0	-7.038635e+02	-6.482623e+02	1.241552e-01	0	6.056336e+03	8.585150e+02	0	0	-8.703613e+01	9.463212e+02	9.386108e-02	0	8.964381e+03	9.285624e+02	0	0	-5.063047e+02	3.598913e+02	0	0	-1.341729e+02	-1.087352e+03	0	0	-1.457384e+02	-1.019676e+03	0
7.430000e+01	0	0	-3.784069e+02	2.189575e+02	0	0	-8.803821e+02	-1.264968e+03	0	0	-4.605126e+02	-3.573869e+02	0	0	-8.388599e+01	-9.927587e+02	0	0	-6.258104e+02	-7.666954e+01	0	0	-5.827527e+01	-6.516937e+02	1.626435e-01	0	5.714670e+03	1.109986e+03	0	0	-5.777224e+02	1.154388e+02	1.051106e-01	0	9.399675e+03	1.104053e+03	0	0	-7.567950e+02	-7.763832e+02	0	0	-6.861337e+02	-3.574501e+02	0	0	-7.344639e+02	-1.064405e+02	0
7.440000e+01	0	0	5.617892e+02	6.258496e+01	0	0	4.853943e+01	-4.620268e+02	0	0	-2.972773e+02	-4.235634e+02	0	0	-9.859204e+01	-3.182488e+02	0	0	-3.390457e+02	-4.653950e+02	0	0	-6.151381e+02	-5.683604e+02	1.340981e-01	0	5.141630e+03	7.962600e+02	0	0	-5.855654e+02	2.330858e+02	5.079610e-02	0	8.759479e+03	4.687585e+02	0	0	-5.739518e+02	-7.675598e+02	0	0	-5.238788e+02	-4.323439e+01	0	0	-5.055425e+02	-5.721268e+02	0
7.450000e+01	0	0	-6.323285e+02	2.091830e+01	0	0	-6.455781e+02	-3.340856e+02	0	0	-8.399242e+02	1.256339e+03	0	0	3.866296e+01	-5.736410e+02	0	0	-8.611046e+02	-2.470876e+01	0	0	-6.999419e+02	-4.188506e+02	8.547230e-02	0	4.124474e+03	3.854757e+02	0	0	-3.894871e+02	-4.781887e+02	1.022738e-01	0	9.833008e+03	1.120229e+03	0	0	-8.891479e+02	6.283243e+01	0	0	6.437683e+02	-6.618619e+02	0	0	-5.442678e+02	-7.534993e+02	0
7.460000e+01	0	0	-2.318383e+02	4.003595e+01	0	0	-3.421470e+02	-1.441439e+03	0	0	-2.360028e+02	2.185934e+02	0	0	-7.604285e+01	-7.211900e+02	0	0	-6.194378e+02	-5.100906e+00	0	0	2.387836e+02	-5.977722e+02	1.367533e-01	0	4.750944e+03	7.526326e+02	0	0	-2.610558e+02	-5.095612e+02	6.692072e-02	0	1.013105e+04	7.266017e+02	0	0	-1.161207e+03	9.763635e+01	0	0	-5.846630e+02	-4.907834e+02	0	0	-5.369150e+02	-3.368327e+02	0
7.470000e+01	0	0	-2.945834e+02	-4.991797e+02	0	0	-1.872449e+02	-1.104184e+03	0	0	2.963501e+02	1.326927e+03	0	0	-1.593762e+02	-2.251116e+02	0	0	-1.068948e+03	5.586246e+02	0	0	-2.842556e+02	-1.394388e+02	1.051397e-01	0	6.088689e+03	7.153777e+02	0	0	-3.105656e+02	4.164192e+02	1.629665e-01	0	7.669773e+03	1.493268e+03	0	0	-7.009127e+02	-2.254028e+02	0	0	-4.233885e+02	-2.285285e+02	0	0	-9.622852e+01	2.151281e+02	0
7.480000e+01	0	0	-1.086740e+03	2.478790e+02	0	0	-3.936174e+02	-2.620850e-01	0	0	-2.771793e+02	-3.333673e+02	0	0	-5.784939e+02	-8.760919e+02	0	0	-5.419869e+02	4.022520e+02	0	0	-6.425890e+02	-1.118360e+03	1.775029e-01	0	5.270552e+03	1.137437e+03	0	0	-3.811538e+02	5.061251e+02	7.552013e-03	0	8.584969e+03	6.532715e+01	0	0	-6.077755e+02	-3.606970e+02	0	0	-5.248593e+02	-3.505873e+02	0	0	-6.981895e+02	-1.175558e+03	0
7.490000e+01	0	0	-3.681128e+02	1.640555e+02	0	0	-8.730293e+02	-1.444380e+03	0	0	2.174286e+02	2.543778e+02	0	0	2.945453e+02	-1.237857e+03	0	0	-6.763006e+02	-7.372835e+01	0	0	-7.362164e+02	-1.285517e+03	1.642518e-01	0	5.430846e+03	1.067339e+03	0	0	-5.478206e+02	2.134780e+02	6.350893e-02	0	9.261439e+03	6.280723e+02	0	0	-6.386578e+02	-3.602067e+02	0	0	-5.974081e+02	-6.932344e+02	0	0	-6.643660e+02	-2.784994e+02	0
75	0	0	-1.749755e+02	-3.080033e+02	0	0	-9.372449e+02	-1.177713e+03	0	0	-4.923804e+01	4.867981e+00	0	0	3.430747e+02	-6.358959e+02	0	0	-8.831634e+02	2.502912e+02	0	0	-4.509224e+02	-7.438506e+02	1.969127e-02	0	4.133297e+03	8.302472e+01	0	0	-5.752715e+02	-2.183847e+02	9.237338e-02	0	8.102616e+03	8.246409e+02	0	0	-8.268930e+02	-1.116774e+02	0	0	-4.542709e+02	-4.378422e+02	0	0	1.346538e+02	-6.446758e+02	0
7.510000e+01	0	0	-3.759559e+02	2.174869e+02	0	0	-7.421470e+02	-1.119380e+03	0	0	-1.418851e+02	-7.466026e+02	0	0	-4.270234e+02	-8.197194e+02	0	0	-4.091437e+02	-5.781401e+02	0	0	2.113326e+02	-6.266937e+02	1.020456e-01	0	5.044081e+03	5.732208e+02	0	0	-4.242910e+02	1.394584e+02	3.260750e-02	0	9.529576e+03	3.212095e+02	0	0	-7.989518e+02	9.520482e+02	0	0	-4.978983e+02	-7.765677e+02	0	0	-5.192678e+02	1.504222e+02	0
7.520000e+01	0	0	-8.916422e+02	6.959183e+02	0	0	-1.047539e+03	-8.698699e+02	0	0	-3.080616e+02	2.906523e+02	0	0	-1.598665e+02	-1.844253e+02	0	0	-4.248300e+02	-2.232382e+02	0	0	-4.175890e+02	-2.698310e+02	1.881395e-01	0	3.969081e+03	9.197894e+02	0	0	-2.649773e+02	-1.571102e+02	1.045013e-01	0	9.040851e+03	1.055033e+03	0	0	-4.626773e+02	1.299893e+02	0	0	-6.179965e+02	1.474519e+02	0	0	-6.280913e+02	2.876771e+02	0
7.530000e+01	0	0	-7.558578e+02	8.067026e+02	0	0	-7.421470e+02	-5.777131e+02	0	0	-1.967871e+02	4.303581e+02	0	0	1.661140e+02	-9.947194e+02	0	0	-5.508104e+02	-1.183362e+02	0	0	-6.788635e+02	-6.281643e+02	8.286825e-02	0	4.982316e+03	4.501816e+02	0	0	-3.370361e+02	-5.674044e+02	5.859858e-02	0	7.609479e+03	4.736605e+02	0	0	-7.327755e+02	3.476364e+02	0	0	5.280820e+02	4.847068e+02	0	0	-4.427974e+02	-5.644053e+01	0
7.540000e+01	0	0	-8.264462e+02	1.125850e+02	0	0	-5.700881e+02	-6.850660e+02	0	0	-5.095322e+02	9.661425e+02	0	0	4.650610e+01	8.905748e+02	0	0	-7.297320e+02	-1.649048e+02	0	0	-4.935693e+02	-2.016937e+02	1.434927e-01	0	5.124474e+03	8.585150e+02	0	0	-2.605656e+02	1.321055e+02	-1.785558e-03	0	7.352126e+03	-1.310425e+01	0	0	-3.876773e+02	-7.455009e+02	0	0	-1.044467e+03	8.067656e+02	0	0	-7.349541e+02	2.239516e+02	0
7.550000e+01	0	0	-5.038971e+02	-9.349641e+02	0	0	-4.377351e+02	-1.254184e+03	0	0	-5.462968e+02	6.166327e+02	0	0	3.734669e+02	2.062610e+02	0	0	-1.527712e+02	-1.288434e+03	0	0	-3.259224e+02	-5.855649e+01	1.215408e-01	0	5.560258e+03	7.692993e+02	0	0	-1.889969e+02	4.291643e+02	1.056193e-01	0	9.581537e+03	1.131504e+03	0	0	-1.935597e+02	1.226068e+03	0	0	-6.351532e+02	-6.937246e+02	0	0	-3.084836e+02	-9.255582e+02	0
7.560000e+01	0	0	-3.803677e+02	2.533008e+01	0	0	-7.779312e+02	-1.927223e+03	0	0	-1.227675e+02	6.107502e+02	0	0	-2.686902e+02	-9.388370e+02	0	0	-4.978692e+02	-6.712773e+02	0	0	-6.974910e+02	-2.056153e+02	7.123351e-02	0	5.019571e+03	3.849855e+02	0	0	-5.889968e+02	-4.125024e+02	3.123064e-02	0	9.233988e+03	2.976801e+02	0	0	-4.322852e+02	-4.719714e+02	0	0	-8.380944e+02	-4.030383e+02	0	0	-8.251501e+02	-3.177150e+02	0
7.570000e+01	0	0	-6.034069e+02	2.356241e+02	0	0	-5.235195e+02	-9.703601e+02	0	0	-1.600225e+02	3.391817e+02	0	0	4.068003e+02	-6.677826e+01	0	0	-1.419869e+02	-4.149048e+02	0	0	-4.210204e+02	-5.414471e+01	9.492170e-02	0	4.661729e+03	4.889071e+02	0	0	-3.434087e+02	-1.727965e+02	1.192870e-01	0	9.327616e+03	1.263366e+03	0	0	-7.837558e+02	2.089109e+02	0	0	-4.964279e+02	1.641185e+02	0	0	-4.378953e+02	-1.341245e+03	0
7.580000e+01	0	0	-5.308578e+02	3.169967e+02	0	0	-6.328333e+02	-1.691929e+03	0	0	-5.007086e+02	-1.240536e+02	0	0	-6.074155e+02	5.925356e+02	0	0	-1.321830e+02	-3.124539e+02	0	0	-7.685693e+02	-7.163997e+02	9.826373e-02	0	5.845062e+03	6.369463e+02	0	0	-5.478206e+02	1.396820e+01	9.752823e-02	0	1.102369e+04	1.191307e+03	0	0	-1.852264e+02	2.358716e+02	0	0	1.190552e+01	1.185303e+02	0	0	-7.668169e+02	-5.417346e+02	0
7.590000e+01	0	0	-4.999755e+02	5.630751e+02	0	0	-8.225391e+02	-1.657125e+03	0	0	2.522325e+02	1.148005e+03	0	0	-1.456509e+02	-8.623665e+02	0	0	-7.718889e+02	-3.737283e+02	0	0	-3.994518e+02	2.428665e+01	7.562582e-02	0	4.795552e+03	3.923385e+02	0	0	-5.929185e+02	-7.634827e+02	5.909891e-03	0	8.102616e+03	4.817026e+01	0	0	-4.161087e+02	-1.543244e+02	0	0	-3.665258e+02	-3.618618e+02	0	0	-4.570129e+02	-3.044797e+02	0
76	0	0	-5.340686e+01	5.468987e+02	0	0	-3.004802e+02	-6.983013e+02	0	0	-5.688458e+02	-2.549359e+02	0	0	-5.878076e+02	-1.623665e+02	0	0	-2.910065e+02	4.649971e+02	0	0	-5.342556e+02	-6.384584e+02	7.492769e-02	0	5.654866e+03	4.580247e+02	0	0	-3.301733e+02	3.173996e+02	-8.564800e-03	0	8.816341e+03	-7.486896e+01	0	0	-6.489518e+02	6.255775e+02	0	0	-5.106434e+02	-9.211756e+02	0	0	-3.624053e+02	-2.310720e+01	0
7.610000e+01	0	0	2.264951e+02	-2.839837e+02	0	0	-4.994998e+02	-1.179674e+03	0	0	-3.551205e+02	8.073190e+02	0	0	-4.608469e+02	-3.863861e+02	0	0	-1.856143e+02	3.502913e+02	0	0	-9.636675e+02	-1.743851e+03	1.413285e-01	0	5.338199e+03	8.786130e+02	0	0	1.266893e+02	-1.169142e+02	1.039812e-01	0	9.433498e+03	1.094739e+03	0	0	-1.440499e+02	-5.959911e+02	0	0	2.462192e+02	2.278440e+02	0	0	-5.398562e+02	8.401281e+02	0
7.620000e+01	0	0	-3.553677e+02	-6.888856e+02	0	0	-7.107744e+02	-1.539478e+03	0	0	-6.379635e+02	-4.758301e+01	0	0	-4.623176e+02	-2.809939e+02	0	0	-1.041987e+03	-2.011793e+02	0	0	-2.455302e+02	-9.879683e+02	2.890030e-01	0	5.011238e+03	2.036946e+03	0	0	-8.188989e+02	-5.174044e+02	1.121157e-01	0	8.848204e+03	1.117288e+03	0	0	-6.563047e+02	-5.822656e+02	0	0	-7.890748e+02	2.822558e+02	0	0	-1.320128e+02	-8.879347e+01	0
7.630000e+01	0	0	-6.293873e+02	-3.276111e+02	0	0	-2.392058e+02	-1.547321e+03	0	0	-7.801202e+02	9.996600e+01	0	0	-4.770234e+02	-5.496213e+02	0	0	-8.370849e+02	-4.864734e+02	0	0	-3.435693e+02	-2.512036e+02	8.849547e-02	0	3.672513e+03	3.565542e+02	0	0	-3.615459e+02	-7.928945e+02	4.150285e-02	0	9.105066e+03	3.942487e+02	0	0	-4.567950e+02	3.368521e+02	0	0	-8.376044e+02	1.863647e+00	0	0	-8.903464e+02	4.582654e+02	0
7.640000e+01	0	0	-7.661520e+02	-6.629053e+02	0	0	-7.896958e+02	-1.614478e+03	0	0	-2.276746e+01	-5.122889e+02	0	0	6.553297e+02	-9.481508e+02	0	0	-7.606143e+02	-1.609833e+02	0	0	-6.661184e+02	-1.100223e+03	1.865787e-01	0	6.247513e+03	1.433025e+03	0	0	-8.110557e+02	-2.046592e+02	7.144942e-02	0	8.015851e+03	6.167977e+02	0	0	2.686952e+02	-1.852067e+02	0	0	-3.640748e+02	-6.888226e+02	0	0	-6.021111e+02	-1.201660e+02	0
7.650000e+01	0	0	-3.813480e+02	-5.981993e+02	0	0	-7.563625e+02	-5.369345e+01	0	0	3.453698e+02	-4.201320e+02	0	0	-5.594482e+01	-7.515822e+02	0	0	-3.890457e+02	-8.042099e+00	0	0	-4.940596e+02	-1.342380e+03	3.453899e-02	0	6.513689e+03	2.330247e+02	0	0	1.801207e+02	1.156125e+03	1.045722e-01	0	1.140556e+04	1.331994e+03	0	0	-3.969910e+02	-2.342264e+02	0	0	-5.655455e+02	-4.162736e+02	0	0	-3.658364e+02	-2.103621e+02	0
7.660000e+01	0	0	-7.092892e+02	-9.031013e+02	0	0	-7.200881e+02	-7.223209e+02	0	0	8.752661e+01	-1.176810e+02	0	0	-1.034940e+02	-2.942292e+02	0	0	-2.733594e+02	4.002912e+02	0	0	-8.744517e+02	-6.046349e+02	2.212892e-01	0	6.012219e+03	1.708515e+03	0	0	-2.233107e+02	-6.973063e+02	1.812361e-01	0	8.103596e+03	1.793758e+03	0	0	-2.210107e+02	-5.873621e+01	0	0	-4.836827e+02	-7.803831e+01	0	0	-4.859346e+02	-3.000680e+02	0
7.670000e+01	0	0	-4.068383e+02	4.111143e+02	0	0	-3.607744e+02	-1.491439e+03	0	0	-1.531597e+02	7.862405e+02	0	0	-7.212134e+01	5.037866e+01	0	0	-8.106143e+02	1.620559e+02	0	0	-3.347458e+02	-4.193408e+02	1.741041e-01	0	3.900454e+03	8.222404e+02	0	0	-6.193892e+02	-8.227964e+02	6.363697e-02	0	8.217321e+03	5.584644e+02	0	0	-9.862067e+02	-2.244224e+02	0	0	-4.827023e+02	-3.907834e+02	0	0	4.004590e+01	-6.314406e+02	0
7.680000e+01	0	0	-5.558578e+02	-1.068788e+03	0	0	-1.171068e+03	-7.826150e+02	0	0	-1.732577e+02	-2.454379e+01	0	0	-7.167292e+02	1.704529e+01	0	0	-7.552222e+02	-5.688264e+02	0	0	-4.465106e+02	-7.453212e+02	2.107960e-01	0	5.651435e+03	1.509495e+03	0	0	-3.458521e+01	1.507329e+02	7.523823e-02	0	9.460949e+03	7.697389e+02	0	0	-8.440499e+02	2.897932e+02	0	0	-7.023102e+02	1.572558e+02	0	0	-1.810325e+02	2.268928e+02	0
7.690000e+01	0	0	-6.958337e+01	-4.883954e+02	0	0	-8.328333e+02	-2.345758e+02	0	0	-4.864930e+02	8.587896e+02	0	0	1.298395e+02	-1.241312e+02	0	0	-3.209085e+02	3.262716e+02	0	0	4.255483e+02	-5.737526e+02	3.891929e-02	0	4.011238e+03	1.624365e+02	0	0	-7.875264e+02	-4.522083e+02	5.671600e-02	0	9.589870e+03	5.766016e+02	0	0	1.907540e+02	5.793048e+01	0	0	-7.513297e+02	-5.192148e+02	0	0	-3.501501e+02	-1.127029e+03	0
77	0	0	-6.254657e+02	-4.599641e+02	0	0	-3.896958e+02	-5.399680e+02	0	0	-2.855126e+02	1.754562e+02	0	0	-1.030038e+02	-5.932488e+02	0	0	-3.179672e+02	-8.006892e+02	0	0	-7.538635e+02	-1.211007e+03	9.360968e-02	0	3.466630e+03	3.580247e+02	0	0	4.090503e+01	1.286741e+02	7.037421e-02	0	8.238400e+03	6.236605e+02	0	0	-2.288538e+02	-1.461856e+01	0	0	-2.572122e+02	5.295029e+00	0	0	-6.834836e+02	4.896379e+02	0
7.710000e+01	0	0	-1.999755e+02	-1.025160e+03	0	0	-6.137156e+02	-5.100660e+02	0	0	-2.600225e+02	9.632013e+02	0	0	-1.956509e+02	-1.491312e+02	0	0	-4.929672e+02	2.600952e+02	0	0	-4.405957e+01	-1.811055e+02	1.565420e-01	0	4.485748e+03	8.325345e+02	0	0	-4.404675e+02	-2.522083e+02	6.086309e-02	0	8.337420e+03	5.403271e+02	0	0	2.334011e+02	-6.572656e+02	0	0	-6.037806e+02	-1.442148e+02	0	0	-5.859346e+02	-6.771504e+01	0
7.720000e+01	0	0	-2.632108e+02	-7.466995e+01	0	0	-7.465586e+02	-6.085954e+02	0	0	-4.546302e+02	4.671228e+02	0	0	-1.510430e+02	-6.383469e+02	0	0	-5.998300e+02	-4.899048e+02	0	0	-6.288635e+02	-4.007133e+02	1.292004e-01	0	4.937219e+03	7.325345e+02	0	0	-6.100754e+02	4.159290e+02	8.564293e-02	0	1.031144e+04	9.658173e+02	0	0	-3.749323e+02	3.391086e+01	0	0	-4.243690e+02	-7.123521e+02	0	0	8.465381e+01	-1.834013e+02	0
7.730000e+01	0	0	-3.450735e+02	-3.070229e+02	0	0	-4.945979e+02	-1.614478e+03	0	0	-9.286548e+01	1.024170e+02	0	0	-2.408215e+01	6.260986e+00	0	0	-4.071829e+02	-6.389244e+02	0	0	-4.484713e+02	-4.973296e+01	1.716663e-01	0	4.303395e+03	8.918483e+02	0	0	-1.791930e+02	-3.634828e+02	-2.042219e-02	0	8.223204e+03	-1.645748e+02	0	0	-4.347361e+02	2.991069e+02	0	0	-4.101532e+02	-4.981364e+02	0	0	-8.903464e+02	-5.809503e+02	0
7.740000e+01	0	0	-4.019363e+02	1.841536e+02	0	0	-7.911665e+02	-3.865366e+02	0	0	-4.330616e+02	-8.875946e+01	0	0	7.290405e+00	-5.226606e+02	0	0	-8.473791e+02	4.728403e+02	0	0	-5.808243e+02	-9.575760e+02	2.617058e-01	0	4.059277e+03	1.438907e+03	0	0	1.163953e+02	4.894584e+02	1.092788e-02	0	8.042322e+03	8.885654e+01	0	0	-3.857166e+02	-3.469714e+02	0	0	-5.429965e+02	-4.834305e+02	0	0	-4.976992e+02	4.699084e+01	0
7.750000e+01	0	0	1.157108e+02	1.415065e+02	0	0	-1.083234e+02	-8.752621e+02	0	0	-4.678655e+02	1.081339e+03	0	0	-5.104285e+01	-2.805273e+01	0	0	-2.395359e+02	-2.879440e+02	0	0	-4.220007e+02	-1.217380e+03	1.895916e-01	0	4.499474e+03	1.052633e+03	0	0	-1.742065e+00	-5.605416e+02	1.696510e-01	0	8.729086e+03	1.783464e+03	0	0	-6.915989e+02	1.495972e+02	0	0	-7.042709e+02	-4.402932e+02	0	0	-7.418169e+02	-8.387935e+02	0
7.760000e+01	0	0	-3.416422e+02	1.405554e+01	0	0	-7.498999e+01	-1.509086e+03	0	0	-4.654146e+02	3.234954e+02	0	0	1.391532e+02	-4.604057e+02	0	0	-2.419869e+02	-5.340225e+02	0	0	-3.332753e+02	-1.252231e+02	7.418242e-02	0	3.942121e+03	3.158679e+02	0	0	-9.389893e+01	-3.610318e+02	6.195345e-02	0	8.693302e+03	5.741506e+02	0	0	-1.006305e+03	7.802850e+01	0	0	-4.351532e+02	-8.201952e+02	0	0	-7.731895e+02	-4.451660e+02	0
7.770000e+01	0	0	-5.112500e+02	-2.834935e+02	0	0	-4.823430e+02	-2.306542e+02	0	0	-5.026694e+02	3.857503e+02	0	0	5.336890e+01	-3.128567e+02	0	0	8.742480e+01	1.184605e+03	0	0	-1.842556e+02	6.983063e+02	2.079273e-01	0	4.844571e+03	1.271750e+03	0	0	-5.404675e+02	-1.992671e+02	1.619435e-01	0	9.176146e+03	1.773170e+03	0	0	-1.891479e+02	-2.219714e+02	0	0	-8.601532e+02	-2.937246e+02	0	0	-4.766208e+02	-9.320523e+01	0
7.780000e+01	0	0	-4.249755e+02	-8.908464e+02	0	0	1.289315e+02	-2.703601e+02	0	0	-5.575713e+02	1.663269e+01	0	0	6.705258e+02	3.028297e+02	0	0	-5.120849e+02	-9.627739e+01	0	0	-8.121968e+02	-2.080663e+02	1.644281e-01	0	4.850944e+03	9.545934e+02	0	0	-3.203695e+02	3.399486e+02	8.307509e-02	0	7.889871e+03	7.148369e+02	0	0	-5.518930e+02	-7.592264e+02	0	0	-5.135846e+02	-2.839207e+02	0	0	-4.746602e+02	1.813046e+02	0
7.790000e+01	0	0	-5.683826e+01	-4.903562e+02	0	0	-6.230293e+02	-6.595758e+02	0	0	-1.717871e+02	-6.326929e+01	0	0	2.052576e+01	-5.775625e+02	0	0	-2.385555e+02	1.375461e+02	0	0	-6.881772e+02	-3.134584e+02	1.066134e-01	0	4.446042e+03	5.305737e+02	0	0	-6.443892e+02	-3.340710e+02	7.259317e-02	0	1.045997e+04	8.187585e+02	0	0	-2.229715e+02	9.469518e+01	0	0	-6.057416e+02	-2.094109e+02	0	0	-6.599541e+02	-3.936954e+02	0
78	0	0	-2.063480e+02	-2.026111e+02	0	0	1.598140e+02	-3.840856e+02	0	0	-3.031597e+02	-3.059163e+02	0	0	6.200355e+02	-1.188837e+03	0	0	-1.125752e+02	3.027422e+02	0	0	-5.778831e+02	-6.389486e+02	1.660088e-01	0	3.943591e+03	7.849855e+02	0	0	-5.659578e+02	2.811251e+02	6.913391e-02	0	9.301636e+03	6.908173e+02	0	0	1.177148e+02	-2.197150e+01	0	0	-2.464277e+02	-1.254999e+03	0	0	4.494788e+01	-5.030092e+02	0
7.810000e+01	0	0	-2.563480e+02	-1.007513e+03	0	0	-2.289116e+02	-6.257523e+02	0	0	-3.301205e+02	-4.377791e+02	0	0	5.581982e+01	-7.123665e+02	0	0	-2.674771e+02	3.722610e+00	0	0	-1.533733e+02	-8.110074e+02	1.128580e-01	0	4.979866e+03	6.335150e+02	0	0	-2.448793e+02	-2.159337e+02	3.317914e-03	0	9.758008e+03	3.248401e+01	0	0	-1.021501e+03	-9.648129e+01	0	0	-1.934866e+02	-4.216658e+02	0	0	-8.114248e+02	1.406183e+02	0
7.820000e+01	0	0	-3.460540e+02	1.111144e+02	0	0	-4.165662e+01	-7.306542e+02	0	0	1.850757e+02	1.761307e+01	0	0	7.553297e+02	-3.157979e+02	0	0	-2.640457e+02	8.110756e+02	0	0	-3.121968e+02	-3.977722e+02	2.565869e-01	0	5.050944e+03	1.743319e+03	0	0	-3.507616e+02	-3.723063e+02	8.099549e-02	0	8.950655e+03	7.888566e+02	0	0	-1.030815e+03	-7.092264e+02	0	0	-2.273102e+02	1.312754e+02	0	0	-3.030914e+02	-1.613425e+02	0
7.830000e+01	0	0	5.198535e+01	-8.545427e+01	0	0	-3.122449e+02	-6.355562e+02	0	0	-4.639440e+02	3.568287e+02	0	0	4.797668e+01	-2.996214e+02	0	0	5.066010e+01	-7.421855e+01	0	0	-1.788635e+02	-9.198309e+02	1.732187e-01	0	6.411729e+03	1.343319e+03	0	0	-3.365459e+02	3.286741e+02	7.883617e-02	0	8.404086e+03	7.192487e+02	0	0	-5.901284e+02	-1.307756e+03	0	0	-5.327023e+02	-4.118618e+02	0	0	-9.070129e+02	-6.515386e+02	0
7.840000e+01	0	0	1.495117e+00	1.321928e+02	0	0	-1.524410e+02	-1.014968e+03	0	0	-2.075714e+02	6.043778e+02	0	0	-4.451606e+02	1.861630e+02	0	0	-3.287515e+02	-1.614735e+02	0	0	-1.092556e+02	4.188945e+02	1.720894e-01	0	4.863689e+03	1.010966e+03	0	0	-7.071343e+02	-5.634828e+02	7.336909e-02	0	1.011781e+04	8.011115e+02	0	0	-6.411087e+02	5.608716e+02	0	0	-4.258395e+02	-9.486266e+02	0	0	-4.383855e+02	-5.456562e+02	0
7.850000e+01	0	0	-1.411520e+02	2.778104e+01	0	0	-3.387156e+02	-1.155654e+03	0	0	-4.036499e+02	3.533974e+02	0	0	-2.701606e+02	2.190061e+02	0	0	-3.767908e+02	-9.921855e+01	0	0	-5.832753e+02	-8.757133e+02	1.460291e-01	0	5.510748e+03	9.423385e+02	0	0	-6.669380e+02	-8.659338e+02	1.582228e-01	0	9.284969e+03	1.745229e+03	0	0	-1.494421e+02	6.234222e+01	0	0	-9.513297e+02	-4.358815e+02	0	0	-8.124053e+02	-1.133033e+02	0
7.860000e+01	0	0	-5.367676e+00	3.248398e+02	0	0	-5.931272e+02	-1.415948e+03	0	0	-4.154146e+02	-5.970928e+02	0	0	1.416041e+02	6.469473e+02	0	0	-2.106143e+02	-5.487283e+02	0	0	-3.063145e+02	-2.286545e+02	2.062514e-02	0	4.012219e+03	8.449530e+01	0	0	1.002188e+02	-5.664240e+02	8.609945e-02	0	8.159969e+03	7.687585e+02	0	0	-6.999323e+02	-4.283440e+02	0	0	-9.189767e+02	-2.648030e+02	0	0	-2.550521e+02	1.646379e+02	0
7.870000e+01	0	0	-3.534069e+02	6.924869e+02	0	0	1.755002e+02	-3.811444e+02	0	0	-4.222773e+02	-1.936614e+02	0	0	-1.525137e+02	-2.197194e+02	0	0	-5.419869e+02	1.695790e+01	0	0	8.045020e+01	-4.315957e+02	4.327846e-02	0	4.977905e+03	2.251816e+02	0	0	-3.924282e+02	-4.296592e+02	1.250658e-01	0	8.581047e+03	1.226602e+03	0	0	-1.219911e+02	-5.494224e+02	0	0	-3.532906e+02	-2.285285e+02	0	0	-9.624053e+02	-1.892837e+02	0
7.880000e+01	0	0	-4.793872e+02	-4.158464e+02	0	0	-5.176370e+02	-6.066346e+02	0	0	-2.948263e+02	-4.436614e+02	0	0	-2.902588e+02	-2.883469e+02	0	0	-4.218889e+02	3.068340e+01	0	0	-3.915759e+01	-8.168898e+02	1.072780e-01	0	4.451925e+03	5.349855e+02	0	0	-1.620361e+02	1.347800e+01	6.867155e-02	0	9.342321e+03	6.888566e+02	0	0	-5.411087e+02	-4.180499e+02	0	0	-7.699572e+02	2.146087e+02	0	0	-1.668168e+02	3.582654e+02	0
7.890000e+01	0	0	-6.517163e+01	3.125850e+02	0	0	-2.842139e+01	-8.032032e+02	0	0	-5.394342e+02	-1.148073e+03	0	0	-4.226116e+02	-1.174131e+03	0	0	-1.968889e+02	2.233305e+02	0	0	-6.661184e+02	3.301690e+02	1.778030e-01	0	5.790160e+03	1.252142e+03	0	0	-3.909578e+02	2.541643e+02	2.145091e-02	0	7.608988e+03	1.667977e+02	0	0	-2.827755e+02	3.770481e+02	0	0	-8.356434e+02	-9.785285e+02	0	0	-8.535815e+02	-1.932052e+02	0
79	0	0	-3.651716e+02	4.189575e+02	0	0	1.804021e+02	-1.140458e+03	0	0	-6.095321e+02	-6.044457e+02	0	0	2.166041e+02	-1.638370e+02	0	0	1.315425e+02	1.811736e+02	0	0	-3.303341e+02	-6.095369e+02	1.337835e-01	0	4.336729e+03	6.697894e+02	0	0	-3.767421e+02	-1.379926e+02	9.839036e-02	0	8.949185e+03	9.766016e+02	0	0	-1.308146e+02	-4.403030e+01	0	0	1.006310e+02	-5.496069e+02	0	0	1.444578e+02	-1.142715e+03	0
7.910000e+01	0	0	-1.279166e+02	-4.928072e+02	0	0	-1.980292e+02	-1.176242e+03	0	0	-5.085518e+02	-7.799359e+02	0	0	-2.338862e+02	1.807708e+02	0	0	-5.826732e+02	-4.389244e+02	0	0	-4.210204e+02	-5.909094e+02	2.767735e-01	0	4.860258e+03	1.859986e+03	0	0	-2.453695e+02	-4.257377e+02	3.662000e-02	0	9.830066e+03	3.736605e+02	0	0	-3.974813e+02	-5.626577e+02	0	0	-7.126044e+02	2.601970e+02	0	0	-3.143660e+02	3.857163e+02	0
7.920000e+01	0	0	-2.896814e+02	1.630752e+02	0	0	2.220688e+02	-1.720360e+03	0	0	-1.840420e+02	-4.935944e+00	0	0	-2.996448e+01	-6.937390e+02	0	0	-5.096340e+02	2.669579e+02	0	0	-1.028831e+02	-1.014929e+03	1.347101e-01	0	5.442121e+03	8.472404e+02	0	0	-4.443892e+02	-2.796592e+02	6.461000e-03	0	8.311930e+03	5.405261e+01	0	0	-1.317950e+02	-6.347166e+02	0	0	-2.189768e+02	-6.417639e+02	0	0	4.625950e+02	-1.118327e+02	0
7.930000e+01	0	0	-4.735049e+02	7.135654e+02	0	0	5.044218e+02	-7.497719e+02	0	0	-4.698263e+02	-2.220928e+02	0	0	-2.422195e+02	-4.368763e+02	0	0	-1.010124e+03	3.297030e+02	0	0	-3.455302e+02	-1.257086e+03	1.840512e-01	0	5.283787e+03	1.191848e+03	0	0	-8.703613e+01	4.963212e+02	7.150660e-02	0	9.224675e+03	7.104252e+02	0	0	3.389130e+01	1.927344e+02	0	0	-5.660355e+02	8.876479e+02	0	0	-6.673071e+02	1.045520e+03	0
7.940000e+01	0	0	-6.909314e+01	-7.300621e+02	0	0	-5.847939e+02	-1.430164e+03	0	0	-3.438459e+02	-8.617987e+02	0	0	-2.333960e+02	-5.545233e+02	0	0	-7.286926e+01	-2.977479e+02	0	0	-8.234713e+02	-3.487526e+02	2.716435e-01	0	4.397022e+03	1.639887e+03	0	0	-5.100754e+02	-4.681613e+01	-4.813945e-03	0	9.385949e+03	-4.496698e+01	0	0	-3.509127e+02	-7.812852e+02	0	0	-3.851532e+02	-6.480302e+01	0	0	-3.565227e+02	-8.530092e+02	0
7.950000e+01	0	0	-4.801465e+01	1.689575e+02	0	0	-5.068528e+02	-1.325262e+03	0	0	-2.845322e+02	-1.534654e+02	0	0	3.308198e+02	-3.868763e+02	0	0	-2.263006e+02	-1.069317e+03	0	0	-2.327850e+02	-5.463492e+01	1.212415e-01	0	7.139180e+03	9.849855e+02	0	0	-4.889968e+02	-6.963259e+02	6.235089e-02	0	9.695753e+03	6.447389e+02	0	0	-6.298342e+02	-8.246002e+00	0	0	-3.444670e+02	-3.554893e+02	0	0	-7.913267e+02	-1.034994e+02	0
7.960000e+01	0	0	-3.578186e+02	-1.756503e+02	0	0	5.107943e+02	-1.572321e+03	0	0	-4.918851e+02	9.261304e+01	0	0	-5.839587e+01	-4.775625e+02	0	0	-3.282614e+02	1.110755e+02	0	0	-4.822949e+02	-1.262478e+03	2.599483e-01	0	4.815160e+03	1.691358e+03	0	0	-1.350671e+01	-8.507376e+02	1.485714e-01	0	7.296244e+03	1.273170e+03	0	0	-1.876774e+02	-2.435401e+02	0	0	1.525918e+02	-4.398030e+02	0	0	-9.128953e+02	-1.887935e+02	0
7.970000e+01	0	0	-3.548774e+02	5.968987e+02	0	0	-2.426370e+02	-8.233013e+02	0	0	-3.860028e+02	8.431033e+02	0	0	-6.392783e+02	6.258688e+02	0	0	-4.552222e+02	-4.041205e+02	0	0	-3.195498e+02	-9.923800e+02	2.632499e-01	0	5.071042e+03	1.811946e+03	0	0	-5.105654e+02	1.517133e+02	5.939931e-02	0	8.005067e+03	5.055232e+02	0	0	-7.322852e+02	-4.548146e+02	0	0	-1.062317e+02	-7.471559e+02	0	0	-6.016208e+02	1.808144e+02	0
7.980000e+01	0	0	-6.867401e+02	-5.937876e+02	0	0	2.505002e+02	-4.409484e+02	0	0	5.144874e+02	3.553581e+02	0	0	-1.981018e+02	1.067273e+01	0	0	-6.861046e+02	3.313437e+01	0	0	-6.773929e+02	1.595808e+02	2.090738e-01	0	6.815650e+03	1.801652e+03	0	0	-4.958596e+02	-3.968161e+02	1.488029e-02	0	9.062910e+03	1.368958e+02	0	0	-2.940499e+02	-8.177542e+01	0	0	-2.650552e+02	-1.741167e+02	0	0	-9.070129e+02	5.018928e+02	0
7.990000e+01	0	0	-2.749755e+02	-7.099641e+02	0	0	2.661864e+02	-2.713405e+02	0	0	-1.069826e+03	5.141816e+02	0	0	2.548395e+02	-7.996213e+02	0	0	-1.537515e+02	2.627162e+01	0	0	-2.298439e+02	-1.100223e+03	1.859853e-01	0	5.070552e+03	1.158515e+03	0	0	-2.174283e+02	-8.652200e+01	8.697491e-02	0	8.404576e+03	8.006212e+02	0	0	-7.558146e+02	4.393030e+02	0	0	-4.513297e+02	-8.422540e+02	0	0	-5.359346e+02	-1.667346e+02	0
80	0	0	-2.759559e+02	-9.080033e+02	0	0	-1.779312e+02	-8.311444e+02	0	0	-4.080616e+02	9.769268e+02	0	0	1.641532e+02	-2.412880e+02	0	0	-4.272809e+02	6.002913e+02	0	0	-3.156282e+02	1.831102e+02	1.145229e-02	0	5.981827e+03	6.929926e+01	0	0	6.619835e+02	-3.987769e+02	1.312130e-01	0	9.121243e+03	1.377582e+03	0	0	-1.022638e+01	-5.866774e+02	0	0	-4.175062e+02	1.460875e+01	0	0	-3.325032e+02	3.363388e+00	0
8.010000e+01	0	0	-7.259559e+02	2.194477e+02	0	0	-2.450881e+02	-8.733013e+02	0	0	-1.247283e+02	-5.912104e+02	0	0	4.254277e+02	-3.883469e+02	0	0	-1.821829e+02	-5.649048e+02	0	0	-4.195498e+02	-3.605173e+02	2.838143e-01	0	4.540160e+03	1.799201e+03	0	0	-4.620361e+02	7.208309e+02	7.747124e-02	0	8.051146e+03	6.761115e+02	0	0	-2.989518e+02	-1.131479e+02	0	0	-2.689768e+02	-2.182344e+02	0	0	-2.359344e+02	4.778732e+02	0
8.020000e+01	0	0	-8.526965e+01	1.571928e+02	0	0	-2.764607e+02	-1.352713e+03	0	0	2.870313e+01	1.224476e+03	0	0	3.710160e+02	-6.017456e-01	0	0	-3.267908e+02	-5.129440e+02	0	0	-6.827850e+02	-1.277184e+03	6.599060e-02	0	3.464669e+03	2.447894e+02	0	0	-1.414479e+02	-3.162006e+01	6.419913e-02	0	8.211930e+03	5.633663e+02	0	0	-8.866970e+02	5.989127e+01	0	0	-3.714279e+02	-1.054509e+03	0	0	-4.795620e+02	-9.270287e+02	0
8.030000e+01	0	0	-2.436029e+02	2.836634e+02	0	0	6.716687e+01	-1.524282e+03	0	0	-1.183557e+02	-2.510144e+02	0	0	1.867023e+02	1.690061e+02	0	0	-2.910065e+02	2.154873e+02	0	0	-4.161184e+02	-1.177674e+03	2.359833e-01	0	5.629866e+03	1.738907e+03	0	0	-5.149773e+02	-4.835808e+02	8.351555e-02	0	9.781047e+03	8.913075e+02	0	0	-4.509127e+02	1.971462e+02	0	0	-7.121141e+02	-8.907834e+02	0	0	-1.486796e+02	2.009124e+02	0
8.040000e+01	0	0	-7.254657e+02	-5.727092e+02	0	0	-6.235195e+02	-1.226242e+03	0	0	-4.409048e+02	4.604446e+01	0	0	-6.967029e+01	-9.555037e+02	0	0	-5.875751e+02	3.252913e+02	0	0	-4.680792e+02	-6.345369e+02	1.806336e-01	0	4.917121e+03	1.084005e+03	0	0	-9.046753e+01	1.046545e+02	1.545777e-01	0	8.073204e+03	1.476111e+03	0	0	-3.793441e+02	-1.744224e+02	0	0	1.221997e+02	-7.025482e+02	0	0	-2.771110e+02	-9.015386e+02	0
8.050000e+01	0	0	3.480637e+02	-9.403563e+02	0	0	-2.352842e+02	-1.282125e+03	0	0	-8.502246e+01	-5.049359e+02	0	0	1.660413e+01	-1.009916e+03	0	0	-5.694378e+02	1.811736e+02	0	0	-4.773929e+02	-9.624780e+02	5.994646e-02	0	4.538199e+03	2.893973e+02	0	0	-9.585205e+00	8.272035e+02	4.400111e-02	0	8.789381e+03	4.045428e+02	0	0	-7.303244e+02	-5.258930e+02	0	0	1.324938e+02	-5.829402e+02	0	0	-6.142468e+01	-8.216366e+02	0
8.060000e+01	0	0	-7.269362e+02	-9.476799e+01	0	0	2.318727e+02	-1.466439e+03	0	0	-6.884537e+02	-7.073870e+02	0	0	-1.412390e+02	2.626335e+02	0	0	-8.238497e+02	-5.516695e+02	0	0	-2.337655e+02	1.483063e+02	2.228084e-01	0	5.974964e+03	1.712927e+03	0	0	-1.693890e+02	-2.531887e+02	4.209280e-02	0	7.934479e+03	3.486605e+02	0	0	-6.366970e+02	7.319501e+02	0	0	-7.829053e+01	8.273538e+02	0	0	1.277910e+02	6.469908e+02	0
8.070000e+01	0	0	-3.870093e+01	-8.820229e+02	0	0	6.128455e+01	-7.728111e+02	0	0	-3.154146e+02	6.004562e+02	0	0	-5.363372e+02	-1.765822e+02	0	0	-3.184575e+02	5.274222e+01	0	0	-5.862164e+02	-7.198310e+02	2.164703e-01	0	5.692611e+03	1.572731e+03	0	0	6.247363e+01	1.531839e+02	5.744083e-02	0	8.335459e+03	5.079742e+02	0	0	-5.180695e+02	-1.023636e+02	0	0	-3.900553e+02	-1.775481e+02	0	0	-2.712285e+02	-3.034994e+02	0
8.080000e+01	0	0	-4.352697e+02	-5.070229e+02	0	0	3.755002e+02	-7.747719e+02	0	0	-5.806105e+02	2.220248e+02	0	0	-2.789841e+02	-7.564841e+02	0	0	-9.737909e+01	-8.843425e+01	0	0	-8.275269e+00	2.673764e+01	1.359772e-01	0	4.122022e+03	6.487110e+02	0	0	-3.321342e+02	2.159290e+02	8.516069e-02	0	9.337910e+03	8.692487e+02	0	0	-2.210107e+02	-2.856970e+02	0	0	-6.701599e+01	-1.290187e+02	0	0	-1.976991e+02	-8.608523e+02	0
8.090000e+01	0	0	-3.534069e+02	-2.339837e+02	0	0	-3.416567e+02	-8.713405e+02	0	0	-1.511989e+02	-1.018661e+03	0	0	-5.260430e+02	4.327316e+02	0	0	-7.841437e+02	-6.825519e+02	0	0	-4.626870e+02	1.071298e+02	4.403435e-02	0	4.111729e+03	1.893973e+02	0	0	4.335608e+01	1.919094e+02	5.790234e-02	0	8.671733e+03	5.329742e+02	0	0	-6.278735e+02	7.410693e+01	0	0	-2.782905e+02	-1.981364e+02	0	0	-2.070128e+02	-3.471268e+02	0
81	0	0	-3.342892e+02	-8.932974e+02	0	0	-9.949976e+01	-7.389875e+02	0	0	-4.178655e+02	5.401621e+02	0	0	-3.015332e+02	-5.643273e+02	0	0	-7.032614e+02	1.301272e+03	0	0	-1.827850e+02	-1.237526e+02	1.817503e-01	0	5.646042e+03	1.254103e+03	0	0	-7.943892e+02	-1.914240e+02	7.073337e-02	0	8.792321e+03	6.692487e+02	0	0	-2.631675e+02	-2.028538e+02	0	0	-4.797611e+02	-5.205791e+01	0	0	-5.124053e+02	-5.829111e+02	0
8.110000e+01	0	0	-8.034069e+02	1.689575e+02	0	0	-2.382253e+02	-1.153693e+03	0	0	-2.227734e+01	-3.181712e+02	0	0	1.430747e+02	-4.677586e+02	0	0	-1.649677e+01	-2.590225e+02	0	0	-4.269027e+02	-9.879683e+02	1.120478e-01	0	5.474964e+03	6.908679e+02	0	0	-3.556555e+01	-8.551495e+02	2.231979e-02	0	1.063448e+04	2.427781e+02	0	0	-3.768930e+02	6.726364e+02	0	0	-2.577023e+02	-6.437246e+02	0	0	-9.463867e+00	-1.351539e+03	0
8.120000e+01	0	0	-1.475245e+02	-6.849641e+02	0	0	1.980492e+02	-1.427223e+03	0	0	-4.448263e+02	-5.836731e+01	0	0	5.430747e+02	-1.858959e+02	0	0	-3.650261e+02	6.145070e+02	0	0	-7.852361e+02	2.281607e+01	1.954420e-01	0	3.901434e+03	9.477306e+02	0	0	-1.938904e+01	-2.252474e+02	-6.970377e-03	0	8.974675e+03	-6.212384e+01	0	0	-3.602264e+02	1.118521e+02	0	0	-8.557416e+02	-6.393128e+02	0	0	-5.045620e+02	-1.319307e+02	0
8.130000e+01	0	0	-6.419116e+01	-4.751602e+02	0	0	2.230492e+02	-3.757523e+02	0	0	-4.247283e+02	2.823189e+02	0	0	1.920944e+02	3.067512e+02	0	0	-8.806537e+01	-2.438264e+02	0	0	-3.989615e+02	-3.830663e+02	1.771503e-01	0	5.180846e+03	1.115378e+03	0	0	8.159131e+01	1.100466e+02	5.622294e-02	0	8.403596e+03	5.006212e+02	0	0	-1.169696e+01	9.231266e+02	0	0	-7.699572e+02	7.905891e+02	0	0	-3.751501e+02	6.719908e+02	0
8.140000e+01	0	0	-6.999755e+02	6.116046e+02	0	0	-7.137156e+02	-9.884974e+02	0	0	-2.467871e+02	1.793778e+02	0	0	-2.044744e+02	-6.192292e+02	0	0	4.908562e+02	-2.506891e+02	0	0	-8.499419e+02	-1.000223e+03	7.910734e-02	0	4.618591e+03	3.967502e+02	0	0	4.090503e+01	-1.232867e+02	2.237629e-02	0	1.032860e+04	2.364056e+02	0	0	-5.612067e+02	-2.376577e+02	0	0	3.447487e+02	-3.672540e+02	0	0	-5.820129e+02	-1.534994e+02	0
8.150000e+01	0	0	-4.548774e+02	-3.388856e+02	0	0	6.814722e+01	8.944379e+01	0	0	-1.056106e+02	-9.121045e+01	0	0	-1.510430e+02	-1.471704e+02	0	0	-5.194378e+02	-5.791205e+02	0	0	-5.729812e+02	2.262475e+02	6.192038e-02	0	4.480846e+03	2.957699e+02	0	0	-1.448706e+01	-1.595612e+02	1.702971e-02	0	8.128106e+03	1.408173e+02	0	0	-4.710107e+02	5.976364e+02	0	0	-3.018199e+02	-6.157834e+02	0	0	-3.104443e+02	-8.732288e+01	0
8.160000e+01	0	0	-5.985049e+02	-5.040817e+02	0	0	-3.588135e+02	-1.080164e+03	0	0	-5.516890e+02	-4.799359e+02	0	0	-1.456509e+02	-1.230994e+03	0	0	4.526794e+01	-9.987284e+02	0	0	3.682275e+01	-5.262036e+02	1.025844e-01	0	3.479375e+03	3.977306e+02	0	0	-8.032126e+02	2.531839e+02	7.922232e-02	0	8.741341e+03	7.520918e+02	0	0	-1.004344e+03	3.054795e+02	0	0	-4.395651e+02	-3.005873e+02	0	0	-1.653462e+02	-3.064406e+02	0
8.170000e+01	0	0	-4.509559e+02	-3.883954e+02	0	0	1.372649e+02	-9.487915e+02	0	0	-4.962969e+02	-8.103281e+02	0	0	1.313101e+02	-8.785669e+01	0	0	1.487579e+01	-1.854931e+02	0	0	-1.347458e+02	-7.340467e+02	1.174983e-01	0	6.381827e+03	8.496914e+02	0	0	-6.782126e+02	-2.747573e+02	5.055301e-02	0	8.279086e+03	4.408173e+02	0	0	-2.607166e+02	2.785187e+02	0	0	-7.635846e+02	3.543146e+02	0	0	-6.790718e+02	-1.559503e+02	0
8.180000e+01	0	0	1.470834e+02	-1.330033e+02	0	0	5.279512e+02	2.433654e+02	0	0	7.233057e+01	-7.877791e+02	0	0	5.322904e+02	-5.545233e+02	0	0	-3.316928e+02	9.576442e+02	0	0	-4.321289e-01	-1.579145e+03	2.886555e-01	0	5.351925e+03	2.171750e+03	0	0	1.605129e+02	6.203407e+02	9.505377e-02	0	7.631538e+03	8.016017e+02	0	0	-3.185598e+02	6.216560e+02	0	0	-4.052513e+02	-1.112842e+03	0	0	-1.579933e+02	-1.003009e+03	0
8.190000e+01	0	0	-2.102697e+02	-4.589837e+02	0	0	-5.146057e+01	-8.821248e+02	0	0	-1.879636e+02	5.682877e+01	0	0	5.930747e+02	-4.883469e+02	0	0	-8.880654e+02	2.733304e+02	0	0	-2.420988e+02	-5.369879e+02	1.938830e-01	0	5.664670e+03	1.362437e+03	0	0	2.732579e+02	-3.085808e+02	9.357011e-02	0	8.202126e+03	8.466997e+02	0	0	-3.950303e+02	1.304795e+02	0	0	1.035723e+02	3.317656e+02	0	0	-6.044421e+01	1.582654e+02	0
82	0	0	-1.940931e+02	-3.006503e+02	0	0	6.676571e+02	-1.190458e+03	0	0	3.212891e+00	3.435934e+02	0	0	-6.250000e-02	-4.760919e+02	0	0	-1.743398e+02	-6.320617e+02	0	0	-5.092556e+02	-7.737526e+02	1.591870e-01	0	4.216140e+03	7.982208e+02	0	0	-5.595852e+02	2.673996e+02	1.205322e-01	0	9.100165e+03	1.247190e+03	0	0	-2.043440e+02	2.937148e+02	0	0	-2.483885e+02	-1.260775e+02	0	0	-9.222090e+02	6.690497e+02	0
8.210000e+01	0	0	-6.833087e+02	-2.844739e+02	0	0	-5.014607e+02	-6.517327e+02	0	0	-5.948263e+02	2.710444e+02	0	0	5.729041e+01	-1.067759e+03	0	0	-1.615947e+02	3.890167e+02	0	0	-4.160864e+01	-1.094341e+03	1.954243e-01	0	5.593101e+03	1.358515e+03	0	0	-6.311538e+02	1.634780e+02	7.553568e-03	0	1.051536e+04	8.003302e+01	0	0	-5.896381e+02	-7.758931e+02	0	0	-3.268199e+02	-5.623521e+02	0	0	-9.952483e+02	-2.103621e+02	0
8.220000e+01	0	0	-4.671323e+02	-5.369249e+02	0	0	1.902061e+02	-6.889875e+02	0	0	-3.845374e+01	8.431033e+02	0	0	3.038591e+02	-3.736410e+02	0	0	-5.341437e+02	-8.276500e+02	0	0	7.329012e+02	-4.551251e+02	1.401300e-01	0	4.895062e+03	7.977307e+02	0	0	-5.350754e+02	7.580858e+02	7.244164e-02	0	9.397714e+03	7.339546e+02	0	0	-1.053854e+03	-8.961856e+01	0	0	-2.150552e+02	-1.961756e+02	0	0	-7.609346e+02	-8.118327e+02	0
8.230000e+01	0	0	-5.460540e+02	-4.923170e+02	0	0	6.353041e+02	-9.453601e+02	0	0	-2.276694e+02	4.604446e+01	0	0	-3.632979e+02	-4.937390e+02	0	0	1.712484e+02	2.610756e+02	0	0	-1.837655e+02	-5.046349e+02	2.352897e-01	0	4.451925e+03	1.369789e+03	0	0	-8.164392e+01	1.105368e+02	8.531278e-02	0	1.012909e+04	9.447389e+02	0	0	-3.592460e+02	1.995972e+02	0	0	4.916040e+01	-2.873521e+02	0	0	-1.300521e+02	4.404967e+01	0
8.240000e+01	0	0	-6.798776e+02	-7.785915e+02	0	0	5.215786e+02	-4.909484e+02	0	0	-4.796302e+02	-2.716026e+02	0	0	-1.533081e+00	-7.971703e+02	0	0	8.056207e+01	5.078143e+01	0	0	-6.156282e+02	-4.276741e+02	1.882424e-01	0	3.150454e+03	7.305738e+02	0	0	-8.174282e+02	-3.164240e+02	1.164657e-01	0	8.985459e+03	1.184445e+03	0	0	-8.865778e+01	4.005775e+02	0	0	-9.495715e+01	7.253931e+02	0	0	-5.334836e+02	-2.751897e+01	0
8.250000e+01	0	0	1.941422e+02	1.684673e+02	0	0	-6.812732e+01	-4.448699e+02	0	0	-4.472773e+02	2.288875e+02	0	0	-5.790564e+01	-5.795233e+02	0	0	-5.405163e+02	-5.256891e+02	0	0	-2.999419e+02	-2.708114e+02	2.342120e-01	0	3.589179e+03	1.097731e+03	0	0	-2.184087e+02	6.053680e+01	4.247423e-02	0	8.302126e+03	3.682683e+02	0	0	1.912442e+02	-5.729518e+02	0	0	-5.483885e+02	-1.118234e+03	0	0	-2.501501e+02	-5.191856e+02	0
8.260000e+01	0	0	-4.107598e+02	4.836929e+01	0	0	6.373547e+01	-1.731145e+03	0	0	-6.801202e+02	-2.093477e+02	0	0	-1.809451e+02	-2.795233e+02	0	0	-3.027712e+02	3.806834e+02	0	0	-2.425890e+02	-6.698310e+02	1.077516e-01	0	3.630356e+03	4.384169e+02	0	0	-3.958596e+02	-4.338477e+01	5.817860e-02	0	8.929576e+03	5.516016e+02	0	0	-5.518930e+02	5.344011e+02	0	0	-2.640748e+02	6.141185e+02	0	0	-4.226992e+02	4.343781e+00	0
8.270000e+01	0	0	-4.372303e+02	-1.216337e+03	0	0	-1.789116e+02	-9.620268e+02	0	0	-2.350225e+02	-3.181712e+02	0	0	1.837610e+02	-5.216802e+02	0	0	-1.782614e+02	2.096050e+02	0	0	-6.288635e+02	-7.894388e+02	1.699212e-01	0	6.353886e+03	1.300672e+03	0	0	1.198352e+01	-3.698553e+02	7.627023e-03	0	8.244772e+03	6.336636e+01	0	0	-4.915989e+02	-5.945205e+02	0	0	-1.978983e+02	-1.001568e+03	0	0	-9.132666e+01	-3.098719e+02	0
8.280000e+01	0	0	-2.769363e+02	3.003300e+02	0	0	2.240295e+02	-4.512425e+02	0	0	-6.546300e+02	2.447583e+01	0	0	-3.726116e+02	1.248884e+02	0	0	9.973816e+00	8.313437e+01	0	0	-3.283733e+02	-3.825761e+02	2.230284e-01	0	4.133297e+03	1.186456e+03	0	0	-6.100754e+02	-2.997573e+02	6.608348e-02	0	8.508988e+03	6.020919e+02	0	0	-4.170892e+02	-7.866774e+02	0	0	-4.397681e+01	-2.554893e+02	0	0	-9.511306e+02	-1.456562e+02	0
8.290000e+01	0	0	-4.916422e+02	-5.070229e+02	0	0	-3.724487e+01	-7.718307e+02	0	0	-2.904146e+02	6.259464e+02	0	0	1.857218e+02	-2.731508e+02	0	0	-9.100653e+01	5.257814e+02	0	0	-8.915759e+01	-6.983099e+01	1.129555e-01	0	5.213689e+03	6.639071e+02	0	0	-1.934087e+02	1.517133e+02	5.008863e-02	0	9.652125e+03	5.089546e+02	0	0	-3.813047e+02	7.569501e+02	0	0	3.452389e+02	-9.069599e+02	0	0	-3.011306e+02	-9.255582e+02	0
83	0	0	-2.769363e+02	3.169967e+02	0	0	-5.524409e+02	-5.968307e+02	0	0	-5.315911e+02	9.279755e+00	0	0	4.062378e+01	-7.628566e+02	0	0	-3.870849e+02	-2.903950e+02	0	0	-3.146478e+02	-7.963492e+01	-4.605992e-02	0	6.297023e+03	-2.772693e+02	0	0	1.149329e+01	1.639682e+02	1.123183e-01	0	8.082518e+03	1.022680e+03	0	0	1.020285e+02	-3.739323e+02	0	0	-1.827023e+02	8.283342e+02	0	0	-5.942678e+02	1.020520e+03	0
8.310000e+01	0	0	-4.607598e+02	-1.879052e+02	0	0	-7.352842e+02	-8.228111e+02	0	0	-6.379635e+02	-4.779752e+02	0	0	-5.079058e+02	-9.716802e+02	0	0	-1.047379e+03	3.233304e+02	0	0	-3.724910e+02	-7.580663e+02	2.571829e-01	0	4.754866e+03	1.646260e+03	0	0	-6.051733e+02	-1.644632e+02	1.180940e-01	0	8.610949e+03	1.153072e+03	0	0	-5.072852e+02	-2.773636e+02	0	0	-2.626042e+02	2.773538e+02	0	0	4.356342e+02	1.016599e+03	0
8.320000e+01	0	0	-1.230146e+02	2.018006e+02	0	0	-7.039116e+02	-1.033595e+03	0	0	3.850757e+02	1.119574e+03	0	0	4.209436e+01	5.268493e+02	0	0	-6.159479e+01	-7.127739e+01	0	0	-3.970007e+02	-1.333066e+03	9.109326e-02	0	4.349964e+03	4.359659e+02	0	0	-4.007617e+02	-1.914240e+02	2.504632e-02	0	8.534479e+03	2.192487e+02	0	0	-5.215009e+02	-8.273637e+02	0	0	-8.111337e+02	-5.275481e+02	0	0	-6.668169e+02	-4.054601e+02	0
8.330000e+01	0	0	-2.847794e+02	7.616046e+02	0	0	3.960884e+02	-3.958503e+02	0	0	-1.360028e+02	2.818287e+02	0	0	-4.663110e+01	4.758688e+02	0	0	-3.017908e+02	7.145070e+02	0	0	-3.769027e+02	-1.311008e+03	1.334166e-01	0	4.407807e+03	6.786130e+02	0	0	-3.247813e+02	-2.678945e+02	1.806187e-02	0	1.013399e+04	1.864056e+02	0	0	-3.165989e+02	8.775383e+02	0	0	-4.920160e+02	-3.197050e+02	0	0	-4.780913e+02	-2.206562e+02	0
8.340000e+01	0	0	-3.700735e+02	4.709183e+02	0	0	-9.911665e+02	-7.644778e+02	0	0	-9.188513e+01	-3.196418e+02	0	0	-4.392783e+02	-7.168018e+01	0	0	-3.831634e+02	-4.850029e+02	0	0	3.623130e+02	-4.336041e+01	-1.206638e-02	0	4.260748e+03	-5.079883e+01	0	0	-7.110557e+02	-4.105416e+02	1.488518e-02	0	9.806047e+03	1.481703e+02	0	0	-5.087558e+02	-4.690303e+02	0	0	-9.464279e+02	-4.617557e+01	0	0	-2.726991e+02	-6.240876e+02	0
8.350000e+01	0	0	-5.602697e+02	9.272908e+02	0	0	-1.612645e+02	-3.409484e+02	0	0	-5.551204e+02	-5.220928e+02	0	0	-3.280039e+02	2.557708e+02	0	0	-5.081634e+02	-5.673558e+02	0	0	-2.166086e+02	-9.815957e+02	1.979520e-01	0	3.587709e+03	8.854757e+02	0	0	-6.223303e+02	3.306349e+02	2.398458e-02	0	9.281047e+03	2.280722e+02	0	0	1.147736e+02	5.799893e+02	0	0	-1.444670e+02	1.940205e+02	0	0	-3.810327e+02	-4.402640e+02	0
8.360000e+01	0	0	-4.171323e+02	-5.584935e+02	0	0	-1.345088e+03	-4.164386e+02	0	0	-1.443362e+02	2.632013e+02	0	0	-7.784939e+02	-3.809939e+02	0	0	-4.674771e+02	1.507814e+02	0	0	-9.406282e+02	3.163959e+01	1.396417e-01	0	5.522023e+03	8.962600e+02	0	0	-1.988009e+02	-1.154436e+02	7.886632e-02	0	7.719283e+03	6.609154e+02	0	0	-2.670892e+02	-1.401087e+02	0	0	-7.812318e+02	5.039307e+01	0	0	7.632043e+01	-1.946758e+02	0
8.370000e+01	0	0	-3.674023e+01	-6.629053e+02	0	0	-6.612644e+02	-7.899680e+02	0	0	8.850696e+01	1.225150e+02	0	0	4.293492e+02	-4.486410e+02	0	0	-2.194378e+02	-2.663754e+02	0	0	-4.587655e+02	-1.171792e+03	1.090295e-01	0	5.221042e+03	6.389071e+02	0	0	-7.223303e+02	1.605368e+02	7.625146e-02	0	8.927126e+03	7.368958e+02	0	0	-4.715009e+02	5.687148e+02	0	0	-2.949572e+02	-1.085391e+03	0	0	-2.329933e+02	-6.883033e+02	0
8.380000e+01	0	0	-3.205637e+02	-2.712386e+02	0	0	-4.361743e+01	-1.222321e+03	0	0	-7.188458e+02	3.538875e+02	0	0	1.916041e+02	2.886140e+02	0	0	-7.615947e+02	-6.747087e+02	0	0	-1.970007e+02	-3.698310e+02	4.018756e-02	0	5.214180e+03	2.183188e+02	0	0	-1.105656e+02	1.899486e+02	7.771939e-02	0	9.908008e+03	8.349349e+02	0	0	-3.107166e+02	2.858716e+02	0	0	-3.135846e+02	1.499029e+02	0	0	-3.736797e+02	4.425791e+02	0
8.390000e+01	0	0	-5.166422e+02	-2.055523e+02	0	0	-8.671470e+02	-6.566346e+02	0	0	-6.634537e+02	-3.637595e+02	0	0	-2.265332e+02	-3.844253e+02	0	0	-3.316928e+02	3.007814e+02	0	0	-1.533733e+02	-4.507133e+02	5.532911e-02	0	5.183787e+03	3.036130e+02	0	0	-5.909497e+01	-4.017181e+02	1.002647e-01	0	8.675655e+03	9.667977e+02	0	0	-8.219910e+02	4.912638e+02	0	0	-2.366239e+02	1.695107e+02	0	0	-3.084836e+02	1.607164e+02	0
84	0	0	-4.950735e+02	1.310455e+00	0	0	-1.030872e+03	-7.669287e+02	0	0	-2.100225e+02	-1.583673e+02	0	0	-5.912390e+02	-4.256017e+02	0	0	2.615033e+01	1.074311e+03	0	0	-4.293536e+02	-7.963015e+02	2.107599e-01	0	4.433787e+03	1.184005e+03	0	0	-9.184087e+02	-3.080906e+02	-1.387920e-02	0	8.441341e+03	-1.155552e+02	0	0	-1.607166e+02	-4.249127e+02	0	0	-3.645651e+02	-6.844109e+02	0	0	-1.142468e+01	-8.123229e+02	0
8.410000e+01	0	0	-4.127206e+02	-5.830033e+02	0	0	-9.362644e+02	-5.693798e+02	0	0	-1.830616e+02	2.024170e+02	0	0	-1.559451e+02	-5.206998e+02	0	0	-7.782614e+02	-3.065715e+02	0	0	-5.288306e+01	-8.061531e+01	1.503870e-01	0	5.462219e+03	9.668483e+02	0	0	-1.742910e+02	8.749762e+01	4.586802e-02	0	1.076046e+04	5.172879e+02	0	0	-6.435598e+02	6.528342e+01	0	0	-5.140748e+02	1.028440e+02	0	0	-2.070128e+02	2.896379e+02	0
8.420000e+01	0	0	-1.965441e+02	1.910163e+02	0	0	-1.069598e+03	-8.007523e+02	0	0	-3.752185e+02	-2.941516e+02	0	0	-3.309451e+02	-7.266058e+01	0	0	-8.414966e+02	4.850952e+02	0	0	-2.548439e+02	-5.365453e+01	1.781417e-01	0	3.820552e+03	8.281228e+02	0	0	-4.610557e+02	2.894584e+02	7.539771e-02	0	7.888400e+03	6.432683e+02	0	0	-3.107166e+02	4.706756e+02	0	0	-6.243690e+02	-3.000971e+02	0	0	-4.128953e+02	3.558144e+02	0
8.430000e+01	0	0	1.294363e+02	-1.531013e+02	0	0	-5.416567e+02	-1.380654e+03	0	0	5.027173e+01	5.019268e+02	0	0	-7.905640e+00	-2.072327e+00	0	0	2.075229e+02	-7.080421e+02	0	0	-8.327527e+01	-1.095811e+03	2.082931e-01	0	4.656826e+03	1.225182e+03	0	0	1.178658e+02	6.105368e+02	6.115127e-02	0	8.814871e+03	5.741506e+02	0	0	-5.362067e+02	-3.474617e+02	0	0	-1.297611e+02	-9.049991e+02	0	0	-5.001501e+02	-5.853621e+02	0
8.440000e+01	0	0	5.590686e+01	-2.099641e+02	0	0	-8.294019e+02	-8.473209e+02	0	0	-1.168851e+02	-1.162104e+02	0	0	-2.284939e+02	-8.295471e+01	0	0	-1.552222e+02	-1.595127e+02	0	0	-4.984713e+02	-1.096302e+03	1.634588e-01	0	3.623493e+03	7.080247e+02	0	0	-4.620361e+02	-7.585807e+02	9.749778e-02	0	8.273204e+03	8.937585e+02	0	0	-3.411087e+02	1.118521e+02	0	0	-4.949572e+02	-7.221559e+02	0	0	-9.476992e+02	-1.386833e+03	0
8.450000e+01	0	0	-2.181128e+02	-1.212905e+03	0	0	-4.318528e+02	-9.620268e+02	0	0	-8.404199e+01	-3.593477e+02	0	0	7.983948e+01	-7.589351e+02	0	0	-8.086535e+02	5.346050e+02	0	0	-9.131772e+02	-5.316432e+01	1.454657e-01	0	5.443591e+03	9.266522e+02	0	0	-7.262517e+02	-1.198553e+02	-1.732877e-02	0	7.762420e+03	-1.322219e+02	0	0	-4.945401e+02	2.677344e+02	0	0	-6.121141e+02	3.258832e+02	0	0	-2.668168e+02	9.355946e+01	0
8.460000e+01	0	0	-8.769362e+02	-5.614347e+02	0	0	-3.240095e+02	-1.418399e+03	0	0	-4.747283e+02	2.146718e+02	0	0	-2.412390e+02	2.592021e+02	0	0	-5.130654e+02	-1.600029e+02	0	0	-5.720007e+02	-4.090942e+01	-7.002810e-03	0	4.837709e+03	-3.364197e+01	0	0	-1.507616e+02	1.374976e+02	4.416569e-02	0	9.232518e+03	4.266017e+02	0	0	-4.479715e+02	9.665596e+01	0	0	-4.792709e+02	-1.130979e+03	0	0	-7.624053e+02	-6.848719e+02	0
8.470000e+01	0	0	1.005146e+02	6.527810e+02	0	0	-7.725391e+02	-1.030164e+03	0	0	-5.619830e+02	-1.186308e+03	0	0	2.150610e+01	-4.162880e+02	0	0	-4.591437e+02	-1.923558e+02	0	0	2.912346e+02	-5.546349e+02	2.118365e-01	0	4.886729e+03	1.313417e+03	0	0	-4.924282e+02	-2.524750e+01	1.170427e-02	0	7.627126e+03	9.032715e+01	0	0	-5.082656e+02	7.606772e+01	0	0	-5.572120e+02	-1.093234e+03	0	0	-2.731893e+02	-7.995778e+02	0
8.480000e+01	0	0	-5.519363e+02	2.983693e+02	0	0	-6.617546e+02	-1.763007e+03	0	0	3.997754e+01	9.016211e+01	0	0	2.136630e+02	-1.952096e+02	0	0	-7.390457e+02	-7.031401e+02	0	0	4.466589e+01	-7.762036e+02	6.388053e-02	0	4.334277e+03	2.957699e+02	0	0	-6.336047e+02	1.546545e+02	4.157320e-02	0	8.207518e+03	3.560134e+02	0	0	-5.058146e+02	2.888128e+02	0	0	-3.478983e+02	-6.427442e+02	0	0	-2.521110e+02	-3.387935e+02	0
8.490000e+01	0	0	2.024755e+02	-4.717288e+02	0	0	-8.573430e+02	-3.193797e+02	0	0	-2.433557e+02	-5.836731e+01	0	0	2.577806e+02	2.111630e+02	0	0	-1.083163e+03	-8.506892e+02	0	0	-2.166086e+02	-8.041447e+02	1.392148e-01	0	5.820552e+03	9.413581e+02	0	0	-2.125264e+02	-5.956122e+01	4.114655e-02	0	1.152909e+04	4.947389e+02	0	0	-1.121871e+02	-1.871675e+02	0	0	-1.260425e+01	-1.299991e+02	0	0	-2.447579e+02	1.425791e+02	0
85	0	0	-4.936029e+02	7.631046e+01	0	0	-1.024010e+03	-1.372811e+03	0	0	-4.639440e+02	2.038875e+02	0	0	8.964343e+01	2.827316e+02	0	0	-6.674771e+02	2.252912e+02	0	0	-1.430792e+02	2.379645e+01	1.366517e-01	0	5.092611e+03	8.060640e+02	0	0	-4.615459e+02	-7.181613e+01	3.360082e-02	0	9.647224e+03	3.354252e+02	0	0	-8.264029e+02	-4.567754e+02	0	0	-3.694669e+02	-1.263332e+03	0	0	-5.153464e+02	3.161085e+02	0
8.510000e+01	0	0	-2.744854e+02	1.111438e+01	0	0	-6.289116e+02	-1.457125e+03	0	0	-4.825714e+02	6.617307e+02	0	0	-3.030039e+02	4.655748e+02	0	0	-3.865947e+02	1.816638e+02	0	0	3.584241e+01	-3.262036e+02	1.611927e-01	0	4.345062e+03	8.349855e+02	0	0	-1.394871e+02	-7.720828e+01	1.272425e-02	0	8.491831e+03	1.094448e+02	0	0	-3.023832e+02	7.005775e+02	0	0	2.219971e+01	-1.123136e+03	0	0	-8.913267e+02	-1.441856e+02	0
8.520000e+01	0	0	3.946045e+00	-2.428072e+02	0	0	3.058923e+02	-3.630072e+02	0	0	-3.497283e+02	4.896718e+02	0	0	-2.603567e+02	-4.976606e+02	0	0	-5.400261e+02	-2.046107e+02	0	0	-4.970007e+02	3.340906e+02	4.843683e-03	0	3.763689e+03	1.831885e+01	0	0	-6.277224e+02	1.082105e+03	1.072127e-01	0	7.985459e+03	9.589545e+02	0	0	-4.607166e+02	1.456756e+02	0	0	-4.773102e+02	-2.427442e+02	0	0	-8.540718e+02	-8.196758e+02	0
8.530000e+01	0	0	5.247546e+01	2.449379e+02	0	0	-2.725391e+02	5.709085e+01	0	0	-1.163949e+02	-9.309164e+02	0	0	-6.083960e+02	2.768492e+02	0	0	-2.645359e+02	-5.207872e+02	0	0	-1.661184e+02	-4.536545e+02	1.842452e-01	0	4.246042e+03	9.590051e+02	0	0	-2.953695e+02	-1.737769e+02	2.282452e-02	0	8.526146e+03	1.991507e+02	0	0	-3.097361e+02	-3.920695e+02	0	0	-1.094957e+03	-1.123520e+02	0	0	-7.521111e+02	5.984614e+02	0
8.540000e+01	0	0	-4.102697e+02	-3.168268e+02	0	0	-9.431272e+02	-9.301641e+02	0	0	3.409521e+01	-1.318171e+03	0	0	-9.221936e+01	5.185159e+02	0	0	-2.704183e+02	-6.256891e+02	0	0	-5.925562e+01	-5.409094e+02	1.337329e-01	0	3.681336e+03	5.683188e+02	0	0	-5.674282e+02	-4.227965e+02	7.258359e-02	0	8.382027e+03	6.560134e+02	0	0	-9.357166e+02	1.187148e+02	0	0	-6.969181e+02	-5.843047e+01	0	0	-7.711096e+01	8.097360e+02	0
8.550000e+01	0	0	-2.597794e+02	-1.707484e+02	0	0	-6.303821e+02	-1.062027e+03	0	0	1.365463e+02	2.074966e+03	0	0	-8.196704e+02	-3.927586e+02	0	0	-2.542418e+02	-1.653950e+02	0	0	2.505483e+02	5.723259e+02	1.635695e-01	0	5.716141e+03	1.117829e+03	0	0	-7.394871e+02	-2.830906e+02	8.616180e-02	0	7.623204e+03	7.187585e+02	0	0	-3.543441e+02	-1.283440e+02	0	0	-2.763297e+02	-6.471560e+02	0	0	-5.540718e+02	8.352261e+02	0
8.560000e+01	0	0	-6.195834e+02	-7.844739e+02	0	0	-9.754802e+02	-1.306144e+03	0	0	-5.874733e+02	-2.152301e+02	0	0	9.405518e+01	8.694964e+02	0	0	-5.194378e+02	-6.109832e+02	0	0	-5.293536e+02	-4.374781e+02	9.454890e-02	0	4.287709e+03	4.477306e+02	0	0	-8.497813e+02	5.178898e+02	6.195465e-02	0	1.050409e+04	6.937585e+02	0	0	-8.915989e+02	2.255775e+02	0	0	-3.596630e+02	4.650989e+02	0	0	-4.677974e+02	9.685595e+02	0
8.570000e+01	0	0	-8.575977e+01	-7.173170e+02	0	0	-3.441077e+02	-1.094870e+03	0	0	-3.619832e+02	2.710444e+02	0	0	-4.579058e+02	-3.133469e+02	0	0	-5.767908e+02	2.831344e+02	0	0	-4.842556e+02	-3.624781e+02	1.106173e-01	0	4.116140e+03	5.119463e+02	0	0	-2.713499e+02	4.404388e+02	8.058449e-02	0	9.637909e+03	8.447389e+02	0	0	-7.200303e+02	6.652834e+02	0	0	-4.008395e+02	7.097068e+02	0	0	-4.339739e+02	2.038536e+02	0
8.580000e+01	0	0	-3.916422e+02	-6.104542e+02	0	0	-1.051461e+03	-4.233013e+02	0	0	-4.992380e+02	-4.662104e+02	0	0	2.886630e+02	-3.241312e+02	0	0	-8.728692e+02	-1.227480e+02	0	0	-7.945498e+02	-1.221302e+03	1.894209e-02	0	4.934768e+03	9.527960e+01	0	0	-2.497813e+02	-4.659271e+00	3.523368e-02	0	8.016832e+03	2.927781e+02	0	0	-5.577755e+02	-7.442249e+01	0	0	-7.278004e+02	-1.417744e+03	0	0	-2.570128e+02	-5.044797e+02	0
8.590000e+01	0	0	-2.092892e+02	-7.815327e+02	0	0	-6.102842e+02	-1.030164e+03	0	0	-4.845322e+02	-1.117987e+02	0	0	4.195453e+02	-1.202072e+03	0	0	-2.228692e+02	-4.948068e+02	0	0	-1.984713e+02	-4.355173e+02	1.473473e-01	0	4.565160e+03	7.889071e+02	0	0	-7.546831e+02	1.732819e+02	6.414259e-02	0	8.791831e+03	6.025820e+02	0	0	-5.116970e+02	-1.347166e+02	0	0	-5.312318e+02	-5.545089e+02	0	0	-1.717188e+02	-3.598719e+02	0
86	0	0	-9.850488e+01	3.728790e+02	0	0	-6.259705e+02	-7.777131e+02	0	0	-4.036499e+02	-9.318967e+02	0	0	-3.382979e+02	1.400845e+02	0	0	-5.209085e+02	6.777422e+02	0	0	-7.935364e+01	1.228161e+02	1.151605e-01	0	4.558787e+03	5.933188e+02	0	0	-6.551733e+02	-1.071102e+02	3.141617e-02	0	9.192812e+03	2.981703e+02	0	0	-7.999323e+02	7.606772e+01	0	0	-3.270227e+01	-9.206854e+02	0	0	2.160264e+02	-4.534993e+02	0
8.610000e+01	0	0	2.306372e+01	-7.466995e+01	0	0	-6.357744e+02	-7.443798e+02	0	0	-2.227675e+02	4.862405e+02	0	0	-5.583960e+02	6.724376e+02	0	0	-2.286926e+01	-8.261794e+02	0	0	-3.670667e+01	-9.291447e+02	1.085577e-01	0	4.163689e+03	5.070443e+02	0	0	-2.257616e+02	7.296544e+02	8.103082e-02	0	9.185459e+03	8.099349e+02	0	0	1.191854e+02	-1.856970e+02	0	0	-8.934867e+02	-1.060881e+03	0	0	-1.079562e+03	-9.412444e+02	0
8.620000e+01	0	0	-4.115198e+01	-2.830033e+02	0	0	-1.469592e+01	-1.176242e+03	0	0	-2.046302e+02	1.377907e+03	0	0	-7.240823e+02	-2.770724e+02	0	0	1.124248e+02	8.215398e+01	0	0	-5.435693e+02	-3.418898e+02	1.760841e-01	0	4.831336e+03	1.032535e+03	0	0	2.438462e+02	-3.502474e+02	5.572152e-02	0	6.539871e+03	3.859154e+02	0	0	-2.974813e+02	-8.422638e+01	0	0	-5.282906e+02	-4.049991e+02	0	0	-5.614248e+02	-3.079111e+02	0
8.630000e+01	0	0	-3.465441e+02	5.165065e+02	0	0	-5.735195e+02	-1.493399e+03	0	0	-4.119832e+02	-4.446418e+02	0	0	-4.481018e+02	-4.907978e+02	0	0	-5.233594e+02	-5.825519e+02	0	0	-5.180792e+02	8.095807e+02	2.330718e-01	0	5.173493e+03	1.572240e+03	0	0	-7.742910e+02	2.884780e+02	8.397193e-02	0	8.883498e+03	8.143467e+02	0	0	-3.210107e+02	-3.177542e+01	0	0	1.680750e+01	3.660793e+02	0	0	8.416357e+01	-9.467583e+01	0
8.640000e+01	0	0	-1.553677e+02	-6.496699e+02	0	0	-9.367546e+02	-5.051640e+02	0	0	-9.139490e+01	-8.064065e+02	0	0	-1.108469e+02	-2.339351e+02	0	0	-8.066928e+02	-1.403950e+02	0	0	-4.440596e+02	-9.330663e+02	1.701670e-01	0	4.530846e+03	9.291031e+02	0	0	1.541479e+01	9.387016e+01	-5.345117e-03	0	8.088891e+03	-4.300620e+01	0	0	-5.072852e+02	-2.687344e+01	0	0	-4.380944e+02	1.616676e+02	0	0	-8.888757e+02	8.710104e+02	0
8.650000e+01	0	0	-1.764460e+02	-9.942778e+02	0	0	-1.150970e+03	-2.032033e+02	0	0	1.458600e+02	-4.279752e+02	0	0	4.994473e+02	-4.064841e+02	0	0	-3.728692e+02	8.703893e+02	0	0	-1.489615e+02	-2.894388e+02	-3.813725e-02	0	5.065650e+03	-1.860929e+02	0	0	-3.188989e+02	-7.867886e+01	3.281901e-02	0	8.007028e+03	2.716997e+02	0	0	-2.729715e+02	6.479321e+01	0	0	-4.052513e+02	-1.157450e+03	0	0	-3.740503e+01	-6.015386e+02	0
8.660000e+01	0	0	-3.480146e+02	-6.584641e+01	0	0	-6.323430e+02	-1.132615e+03	0	0	-1.281597e+02	9.279755e+00	0	0	-2.530039e+02	-3.153076e+02	0	0	-3.228692e+02	2.429383e+02	0	0	-2.999419e+02	-6.379683e+02	1.325909e-01	0	5.690160e+03	8.697894e+02	0	0	-5.630166e+02	-3.448553e+02	6.206623e-02	0	8.898694e+03	5.888566e+02	0	0	-5.014029e+02	-5.332460e+02	0	0	-1.160356e+02	4.410793e+02	0	0	5.464185e+02	3.865750e+01	0
8.670000e+01	0	0	-7.298776e+02	2.522908e+02	0	0	-6.416567e+02	-9.198699e+02	0	0	-1.188459e+02	3.636915e+02	0	0	5.695453e+02	-7.358959e+02	0	0	-4.733594e+02	-1.952970e+02	0	0	-4.651381e+02	-1.335517e+03	1.991571e-01	0	4.977905e+03	1.237927e+03	0	0	-9.193811e+01	2.181134e+01	7.900289e-02	0	8.847714e+03	7.589546e+02	0	0	-6.793441e+02	-4.871675e+02	0	0	-5.601532e+02	-2.554893e+02	0	0	-7.315227e+02	-6.544797e+02	0
8.680000e+01	0	0	-1.253897e+03	2.582025e+01	0	0	-9.911665e+02	-1.226242e+03	0	0	-4.492380e+02	6.259464e+02	0	0	1.004277e+02	-1.236410e+02	0	0	-7.576732e+02	-4.046107e+02	0	0	-3.460204e+02	-3.016937e+02	1.784590e-01	0	5.389670e+03	1.170770e+03	0	0	-1.762518e+02	4.541643e+02	1.264696e-01	0	7.886439e+03	1.141798e+03	0	0	-2.813047e+02	5.888129e+02	0	0	-5.827023e+02	1.827460e+02	0	0	-4.202483e+02	-6.673465e+01	0
8.690000e+01	0	0	-9.730148e+02	3.096437e+02	0	0	-8.686174e+02	-5.953601e+02	0	0	-1.904146e+02	-1.843477e+02	0	0	-3.515332e+02	-7.217041e+01	0	0	-2.517908e+02	-5.462773e+02	0	0	3.544698e+02	-1.403164e+03	2.282007e-01	0	4.793591e+03	1.417338e+03	0	0	-3.203695e+02	-1.159338e+02	6.240999e-02	0	8.721243e+03	5.805232e+02	0	0	-8.886578e+02	-4.155989e+02	0	0	-8.728983e+02	-3.128422e+02	0	0	-6.040718e+02	-2.917346e+02	0
87	0	0	-2.931128e+02	3.268301e+01	0	0	-4.186174e+02	-7.978111e+02	0	0	-5.168851e+02	6.607504e+02	0	0	-4.255527e+02	-9.216802e+02	0	0	-5.066928e+02	3.179383e+02	0	0	1.003980e+03	-6.497329e+02	1.601344e-01	0	7.973493e+03	1.520280e+03	0	0	-3.017421e+02	4.227917e+02	1.612689e-01	0	9.114871e+03	1.752582e+03	0	0	5.588912e+02	1.211362e+03	0	0	-6.287806e+02	-5.979492e+00	0	0	-3.354443e+02	9.159868e+01	0
8.710000e+01	0	0	-8.548776e+02	-3.643758e+02	0	0	-3.823430e+02	-1.503203e+03	0	0	-5.433557e+02	7.646719e+02	0	0	-1.985920e+02	7.214571e+02	0	0	-7.008104e+02	3.272520e+02	0	0	-6.352361e+02	-1.270811e+03	1.310840e-01	0	4.040160e+03	6.094954e+02	0	0	-1.566439e+02	6.080858e+02	5.397560e-02	0	8.198694e+03	4.677781e+02	0	0	2.652638e+02	-4.224617e+02	0	0	9.454590e+00	8.862836e+01	0	0	-4.300522e+02	4.347360e+02	0
8.720000e+01	0	0	-3.190931e+02	-4.643759e+02	0	0	1.176571e+02	-2.257523e+02	0	0	-6.453163e+02	-2.111243e+01	0	0	3.621204e+01	-9.089351e+02	0	0	3.379150e+02	1.109115e+03	0	0	-7.151381e+02	-1.029145e+03	7.673340e-02	0	5.410748e+03	4.496914e+02	0	0	-7.355654e+02	1.075243e+03	4.548280e-02	0	8.489871e+03	4.045428e+02	0	0	-4.371872e+02	-4.087361e+02	0	0	2.535723e+02	-2.329403e+02	0	0	-3.300522e+02	-4.000680e+02	0
8.730000e+01	0	0	2.157108e+02	5.317026e+02	0	0	-2.940173e+01	-3.179091e+02	0	0	5.468347e+01	2.692679e+01	0	0	-2.878076e+02	-1.095210e+03	0	0	-2.071829e+02	-9.202970e+02	0	0	-1.955302e+02	-1.541922e+01	1.168522e-01	0	5.295552e+03	7.006718e+02	0	0	-3.002715e+02	9.306349e+02	9.731052e-02	0	8.422714e+03	9.079742e+02	0	0	1.824207e+02	-2.053048e+02	0	0	-3.086827e+02	3.234323e+02	0	0	-5.128953e+02	-1.073107e+03	0
8.740000e+01	0	0	-1.436029e+02	5.758203e+02	0	0	2.632452e+02	-6.643857e+01	0	0	-2.565911e+02	-1.670065e+01	0	0	2.342512e+02	-3.981508e+02	0	0	-1.419869e+02	2.194089e+02	0	0	-4.048439e+02	-1.369831e+03	1.966652e-01	0	4.710258e+03	1.153123e+03	0	0	-4.483105e+02	5.419094e+02	8.815238e-02	0	9.310949e+03	9.001310e+02	0	0	-6.881675e+02	3.344011e+02	0	0	4.682781e+02	-6.466658e+02	0	0	-3.740503e+01	7.493202e+01	0
8.750000e+01	0	0	-6.690931e+02	6.346437e+02	0	0	-5.235195e+02	-1.844380e+03	0	0	2.071345e+02	7.202484e+01	0	0	-2.922195e+02	4.253787e+02	0	0	-9.939477e+02	-4.482382e+02	0	0	-5.004321e+02	-1.820859e+02	2.009940e-01	0	4.141630e+03	1.041848e+03	0	0	1.688462e+02	2.438702e+02	5.142255e-02	0	8.674185e+03	4.702291e+02	0	0	-1.479715e+02	6.871478e+01	0	0	-6.278004e+02	-2.917638e+02	0	0	-3.241698e+02	4.018928e+02	0
8.760000e+01	0	0	-6.686029e+02	2.576830e+02	0	0	-9.303821e+02	-3.996796e+01	0	0	-2.399243e+02	-3.613085e+02	0	0	6.317285e+01	-8.104056e+02	0	0	-3.238497e+02	-3.585323e+02	0	0	-4.617067e+02	-7.512036e+02	1.073058e-01	0	4.842121e+03	5.820443e+02	0	0	-7.468401e+02	-5.223063e+02	-3.755989e-02	0	8.364871e+03	-3.028101e+02	0	0	-2.420891e+02	6.020481e+02	0	0	-3.336827e+02	4.549110e+01	0	0	-3.251503e+02	1.641477e+02	0
8.770000e+01	0	0	1.867892e+02	-8.643759e+02	0	0	-2.960684e+02	-1.658105e+03	0	0	-3.095322e+02	9.261304e+01	0	0	1.484669e+02	-1.369719e+03	0	0	-5.473206e+01	-1.497088e+02	0	0	-3.955302e+02	2.635023e+02	1.752022e-01	0	5.036238e+03	1.069789e+03	0	0	-5.316440e+02	6.517133e+02	7.476375e-02	0	1.013252e+04	8.187585e+02	0	0	-1.238658e+03	-5.089307e+01	0	0	-1.407483e+01	2.018637e+02	0	0	-1.056033e+03	1.180814e+03	0
8.780000e+01	0	0	-2.700735e+02	-6.820229e+02	0	0	-6.544019e+02	-1.175262e+03	0	0	-3.850225e+02	1.118103e+03	0	0	5.974146e+01	-1.172170e+03	0	0	-2.537515e+02	2.480104e+01	0	0	-6.288635e+02	-1.397282e+03	1.481671e-01	0	3.923983e+03	6.825345e+02	0	0	-4.370361e+02	-2.556396e+02	7.124281e-02	0	8.028106e+03	6.158173e+02	0	0	-8.425793e+02	3.000873e+02	0	0	-9.317218e+02	-4.035285e+02	0	0	-4.878953e+02	-6.588915e+02	0
8.790000e+01	0	0	-3.720343e+02	-3.359445e+02	0	0	-7.960684e+02	-8.169287e+02	0	0	-2.271793e+02	-6.054261e+02	0	0	1.121204e+01	-3.246214e+02	0	0	1.271307e+02	1.164677e+02	0	0	-7.376870e+02	-4.036545e+02	1.472544e-01	0	5.476925e+03	9.457698e+02	0	0	-2.527148e+01	3.149486e+02	1.008665e-01	0	1.027860e+04	1.153072e+03	0	0	-4.121872e+02	-2.783440e+02	0	0	-7.807416e+02	-2.231364e+02	0	0	3.263204e+02	2.347359e+02	0
88	0	0	-5.269363e+02	-6.535620e+01	0	0	-6.127351e+02	-3.179091e+02	0	0	-1.933557e+02	5.097699e+02	0	0	-1.128077e+02	-8.339351e+02	0	0	-5.728692e+02	-4.676756e+01	0	0	-8.592556e+02	-1.044831e+03	1.232095e-01	0	6.371042e+03	8.952797e+02	0	0	-3.238009e+02	-1.669141e+02	1.013414e-01	0	9.459969e+03	1.066798e+03	0	0	-4.229715e+02	-9.893228e+01	0	0	-1.322122e+02	-5.794027e+01	0	0	-5.329934e+02	-3.510484e+02	0
8.810000e+01	0	0	-4.038971e+02	-4.026111e+02	0	0	-8.862644e+02	-1.017419e+03	0	0	-3.276694e+02	-8.931713e+02	0	0	4.793492e+02	-2.844253e+02	0	0	-6.459085e+02	-3.021597e+02	0	0	-5.327850e+02	-2.458114e+02	1.107215e-01	0	4.844081e+03	6.031228e+02	0	0	-6.144871e+02	2.904388e+02	6.563614e-02	0	9.499185e+03	6.672880e+02	0	0	4.859717e+01	6.381284e+01	0	0	-4.116239e+02	-1.035285e+02	0	0	-7.040718e+02	5.396379e+02	0
8.820000e+01	0	0	-3.063480e+02	4.870947e+02	0	0	-1.257343e+03	-1.108105e+03	0	0	-6.016888e+02	-6.863085e+02	0	0	-2.804548e+02	7.831982e+01	0	0	4.398758e+02	3.901672e+01	0	0	-1.925890e+02	-5.252231e+02	1.612962e-01	0	4.479375e+03	8.614561e+02	0	0	-7.787029e+02	-8.002475e+02	9.637265e-02	0	1.019575e+04	1.087386e+03	0	0	-8.514029e+02	8.783243e+01	0	0	-2.778003e+02	-9.687246e+02	0	0	-1.975793e+01	-2.103621e+02	0
8.830000e+01	0	0	-1.029166e+02	2.464084e+02	0	0	-5.970488e+02	-1.391929e+03	0	0	3.497815e+02	5.038875e+02	0	0	2.602316e+02	-8.148413e+01	0	0	-3.184575e+02	3.453893e+02	0	0	-5.239615e+02	-4.242427e+02	1.687265e-01	0	5.173983e+03	1.050182e+03	0	0	-3.664479e+02	-4.227965e+02	3.508429e-02	0	7.189381e+03	2.614056e+02	0	0	-6.612067e+02	5.253830e+01	0	0	-1.572122e+02	-1.355489e+03	0	0	-6.575032e+02	-8.564406e+02	0
8.840000e+01	0	0	-4.899512e+01	7.959183e+02	0	0	-4.263708e+01	-4.536935e+02	0	0	1.929188e+02	-4.230732e+02	0	0	-9.319971e+01	-2.094253e+02	0	0	-1.704183e+02	2.792128e+02	0	0	-5.494518e+02	-4.173800e+02	2.010575e-01	0	3.818591e+03	9.609659e+02	0	0	-5.007617e+02	-4.801494e+02	1.793556e-02	0	8.810949e+03	1.609154e+02	0	0	1.177148e+02	-8.920695e+02	0	0	-5.719181e+02	-1.004509e+03	0	0	-6.427974e+02	-1.244676e+03	0
8.850000e+01	0	0	1.995343e+02	-8.212385e+02	0	0	-4.426370e+02	-4.953601e+02	0	0	-2.139440e+02	3.303581e+02	0	0	-4.755527e+02	-9.520723e+02	0	0	-4.003203e+02	-3.261793e+02	0	0	-1.489615e+02	-2.134584e+02	2.324139e-01	0	3.764670e+03	1.139887e+03	0	0	-6.738008e+02	5.149486e+02	1.356471e-01	0	8.921733e+03	1.400131e+03	0	0	-8.131675e+02	-3.646185e+02	0	0	4.329840e+02	1.607933e+01	0	0	-6.148562e+02	-4.309503e+02	0
8.860000e+01	0	0	-6.450736e+02	3.023203e+01	0	0	-8.715586e+02	-1.499282e+03	0	0	8.605103e+00	-1.863085e+02	0	0	-3.162390e+02	1.562610e+02	0	0	-2.286926e+01	4.640167e+02	0	0	-6.112164e+02	-7.894388e+02	2.140252e-01	0	3.876434e+03	1.055574e+03	0	0	-4.198794e+02	-4.894631e+02	1.416653e-01	0	7.853596e+03	1.296209e+03	0	0	-3.058146e+02	1.044991e+02	0	0	-6.331925e+02	1.033342e+02	0	0	-7.663267e+02	6.092457e+02	0
8.870000e+01	0	0	-3.901716e+02	6.861143e+02	0	0	-5.421470e+02	-1.867909e+03	0	0	-5.110028e+02	-5.343477e+02	0	0	-2.652588e+02	1.180257e+02	0	0	-1.894775e+01	-3.791205e+02	0	0	-5.494518e+02	-7.320859e+02	2.687968e-01	0	4.334277e+03	1.593319e+03	0	0	-6.708596e+02	-1.502475e+02	1.015701e-01	0	9.258498e+03	1.046700e+03	0	0	-4.808146e+02	-5.307950e+02	0	0	-5.057416e+02	-4.314697e+02	0	0	-5.138757e+02	5.063046e+02	0
8.880000e+01	0	0	-7.445834e+02	-2.437876e+02	0	0	-9.802917e+01	-4.576150e+02	0	0	-3.065911e+02	-4.966026e+02	0	0	-2.471213e+02	1.008688e+02	0	0	2.467385e+02	-1.482382e+02	0	0	-4.631772e+02	-1.193851e+03	1.535938e-01	0	3.512709e+03	6.374365e+02	0	0	-4.193811e+01	-4.387494e+01	5.700980e-02	0	8.621243e+03	5.212095e+02	0	0	-3.219910e+02	3.692050e+02	0	0	-8.964279e+02	-4.383325e+02	0	0	1.998499e+02	1.749320e+02	0
8.890000e+01	0	0	-1.543872e+02	9.493790e+01	0	0	-8.044019e+02	-1.072811e+03	0	0	-6.953163e+02	6.230052e+02	0	0	-8.142783e+02	-1.349155e+02	0	0	-7.331634e+02	9.243109e+02	0	0	-2.210204e+02	-4.271839e+02	8.320283e-02	0	5.122513e+03	4.648875e+02	0	0	-5.723303e+02	-1.002475e+02	1.299665e-01	0	8.024185e+03	1.198660e+03	0	0	-4.293441e+02	-4.263832e+02	0	0	-6.464279e+02	-3.441086e+01	0	0	-3.354443e+02	-2.672249e+02	0
89	0	0	-1.460540e+02	9.248398e+02	0	0	-5.558723e+02	-1.294380e+03	0	0	4.291882e+01	-4.245438e+02	0	0	-3.750625e+02	-4.594253e+02	0	0	-1.307123e+02	7.110756e+02	0	0	-4.430792e+02	2.816396e+02	1.694396e-01	0	5.601925e+03	1.142829e+03	0	0	-5.537029e+02	-5.612985e+01	-4.011241e-03	0	9.905557e+03	-3.957483e+01	0	0	2.947949e+01	-5.925597e+02	0	0	-2.003494e+02	-4.795089e+02	0	0	-3.844639e+02	-1.286833e+03	0
8.910000e+01	0	0	-7.396813e+02	-2.437876e+02	0	0	-6.960684e+02	-4.527131e+02	0	0	-1.884595e+01	6.480052e+02	0	0	-8.388599e+01	-5.013550e+00	0	0	-6.939477e+02	5.346050e+02	0	0	-6.670988e+02	-9.041924e+01	1.902150e-01	0	3.792611e+03	8.908679e+02	0	0	-5.938989e+02	1.502427e+02	4.611551e-02	0	9.462910e+03	4.574840e+02	0	0	-3.131675e+02	3.201854e+02	0	0	-7.670160e+02	-9.564697e+02	0	0	-7.300522e+02	-2.373229e+02	0
8.920000e+01	0	0	-2.504657e+02	-1.391827e+03	0	0	-9.235195e+02	-2.211537e+03	0	0	-2.261989e+02	5.161425e+02	0	0	-2.304548e+02	1.670453e+02	0	0	-4.993398e+02	-3.206169e+01	0	0	-3.788635e+02	-4.987526e+02	2.039770e-01	0	4.857807e+03	1.244789e+03	0	0	-3.757616e+02	4.190936e+01	8.449236e-02	0	6.731047e+03	6.212095e+02	0	0	-8.445401e+02	-5.062852e+02	0	0	-1.005251e+03	-9.667638e+02	0	0	-3.285815e+02	-7.212680e+01	0
8.930000e+01	0	0	-4.151716e+02	-9.972190e+02	0	0	-9.563625e+02	-1.381635e+03	0	0	-1.482577e+02	-4.877791e+02	0	0	2.313101e+02	-1.007464e+03	0	0	9.036603e+01	2.831344e+02	0	0	-1.837655e+02	-3.987526e+02	1.190015e-01	0	5.339670e+03	7.212600e+02	0	0	-4.845852e+02	6.933799e+02	4.678952e-02	0	7.832028e+03	3.844448e+02	0	0	-7.072852e+02	-5.695205e+02	0	0	-4.895651e+02	-4.764616e+01	0	0	-6.447581e+02	5.945399e+02	0
8.940000e+01	0	0	5.612990e+02	3.611438e+01	0	0	-5.004802e+02	-6.291837e+02	0	0	2.639972e+02	1.029071e+02	0	0	-6.868994e+01	-1.844253e+02	0	0	-5.125751e+02	-5.448068e+02	0	0	-5.141248e+01	-4.561055e+02	2.062833e-01	0	3.325944e+03	8.643973e+02	0	0	-7.664480e+02	-5.399534e+02	1.111504e-01	0	7.147224e+03	8.937585e+02	0	0	-2.092460e+02	-1.365109e+03	0	0	-2.650552e+02	3.445107e+02	0	0	-7.467190e+02	9.245743e+00	0
8.950000e+01	0	0	3.206128e+02	-6.437582e+01	0	0	-8.210684e+02	-1.107615e+03	0	0	-2.967871e+02	5.867307e+02	0	0	-2.250625e+02	-3.466802e+02	0	0	-8.635555e+02	2.382065e+01	0	0	-6.901381e+02	-6.070859e+02	2.229503e-01	0	5.100454e+03	1.463417e+03	0	0	-2.669381e+02	2.188702e+02	-2.894605e-02	0	8.272224e+03	-2.327121e+02	0	0	-2.965009e+02	4.628324e+02	0	0	-5.709376e+02	-3.893128e+02	0	0	1.896753e+01	-2.946758e+02	0
8.960000e+01	0	0	-3.377206e+02	-9.084935e+02	0	0	-9.852842e+02	-2.302223e+03	0	0	-7.002184e+02	1.188692e+03	0	0	-1.191803e+02	-1.184425e+03	0	0	-5.463986e+02	-4.536303e+02	0	0	-4.568047e+02	-1.269341e+03	1.358508e-01	0	4.082807e+03	6.418483e+02	0	0	-5.233105e+02	-6.811298e+02	1.132920e-01	0	9.473694e+03	1.210425e+03	0	0	9.173444e+01	-8.381480e+02	0	0	5.406238e+01	7.866675e+02	0	0	-3.908364e+02	7.337556e+02	0
8.970000e+01	0	0	-1.372303e+02	4.929771e+02	0	0	-8.225391e+02	-1.057615e+03	0	0	-2.188459e+02	2.006406e+01	0	0	-2.598665e+02	2.709669e+02	0	0	-4.331634e+02	-5.202970e+02	0	0	-1.935693e+02	-9.703212e+02	1.205910e-01	0	4.941630e+03	6.776326e+02	0	0	-2.139969e+02	-4.046592e+02	1.056732e-01	0	8.995263e+03	1.062876e+03	0	0	-8.514029e+02	-8.606970e+02	0	0	-7.621141e+02	-5.069599e+02	0	0	-3.691479e+01	-6.750680e+02	0
8.980000e+01	0	0	-1.921323e+02	-8.983673e+00	0	0	-6.936174e+02	-8.713405e+02	0	0	3.997754e+01	3.734954e+02	0	0	-4.005527e+02	-1.160896e+03	0	0	1.021248e+03	-1.653950e+02	0	0	-2.494189e+01	-4.168898e+02	1.756157e-01	0	4.771042e+03	1.016358e+03	0	0	-4.130166e+02	8.602702e+01	1.205206e-01	0	7.548694e+03	1.034445e+03	0	0	-2.597361e+02	-3.520679e+01	0	0	-4.503492e+02	-6.363716e+02	0	0	-4.751501e+02	-3.196758e+02	0
8.990000e+01	0	0	-3.480146e+02	-1.111435e+03	0	0	-5.676370e+02	-7.983013e+02	0	0	-5.992379e+02	-4.843477e+02	0	0	-2.863372e+02	-2.574645e+02	0	0	-5.189477e+02	2.284026e+01	0	0	-6.798439e+02	-1.062478e+03	8.544654e-02	0	3.679866e+03	3.438091e+02	0	0	-1.889893e+01	-6.936514e+01	7.848003e-02	0	8.232518e+03	7.011115e+02	0	0	-1.969911e+02	9.763635e+01	0	0	-8.858459e+01	-3.054893e+02	0	0	-3.658364e+02	1.724811e+02	0
90	0	0	-1.811279e+01	-7.182974e+02	0	0	-1.136264e+03	-8.051641e+02	0	0	-2.345322e+02	3.543778e+02	0	0	-2.996448e+01	-8.368762e+02	0	0	-2.655163e+02	3.264418e+01	0	0	-4.264125e+02	-1.148753e+03	9.906000e-02	0	6.323493e+03	6.952797e+02	0	0	-2.546832e+02	1.026937e+02	1.091684e-01	0	1.004526e+04	1.231013e+03	0	0	-3.450303e+02	1.995972e+02	0	0	-4.709376e+02	-5.564697e+02	0	0	-6.481895e+02	-5.721268e+02	0
9.010000e+01	0	0	1.554166e+02	1.410163e+02	0	0	-3.156763e+02	-3.850660e+02	0	0	-4.776746e+01	-4.882693e+02	0	0	-4.957227e+01	2.131237e+02	0	0	-1.111046e+02	-3.266695e+02	0	0	-6.950399e+02	-4.389486e+02	1.156465e-01	0	5.331826e+03	6.972404e+02	0	0	-8.458521e+01	7.034073e+01	2.709979e-02	0	9.085459e+03	2.530722e+02	0	0	-1.759127e+02	-4.459911e+02	0	0	1.682781e+02	4.097068e+02	0	0	-4.212288e+02	-4.969940e+00	0
9.020000e+01	0	0	9.806372e+01	-2.653562e+02	0	0	-8.244998e+02	-1.086046e+03	0	0	-2.556106e+02	9.769928e+00	0	0	-2.593762e+02	-4.775625e+02	0	0	-8.282614e+02	-4.423558e+02	0	0	-1.161184e+02	-9.433604e+02	1.356383e-01	0	4.374474e+03	6.864561e+02	0	0	-8.512517e+02	1.053680e+01	5.195661e-02	0	9.295753e+03	5.094448e+02	0	0	-3.607166e+02	-5.655989e+02	0	0	-5.032906e+02	-1.152548e+03	0	0	-8.506404e+02	-7.417346e+02	0
9.030000e+01	0	0	-4.752454e+01	1.552320e+02	0	0	-4.808723e+02	-1.321341e+03	0	0	-3.041400e+02	-2.505242e+02	0	0	-1.020234e+02	-2.711900e+02	0	0	-2.390457e+02	-3.070617e+02	0	0	-3.778831e+02	-8.203212e+02	1.544503e-01	0	6.028396e+03	1.101162e+03	0	0	-5.909578e+02	-1.250241e+01	2.719634e-02	0	9.841341e+03	2.751310e+02	0	0	-7.219910e+02	3.741069e+02	0	0	-2.126042e+02	-5.785285e+02	0	0	-1.937776e+02	-7.231072e+02	0
9.040000e+01	0	0	3.725735e+02	4.503300e+02	0	0	-6.725391e+02	-1.220850e+03	0	0	-2.144342e+02	1.094084e+03	0	0	-4.652588e+02	-4.295233e+02	0	0	-7.660065e+02	4.944089e+02	0	0	-9.117065e+02	-1.489439e+03	9.923046e-02	0	3.993101e+03	4.398875e+02	0	0	-3.291930e+02	5.968113e+02	8.671182e-02	0	8.675165e+03	8.236605e+02	0	0	-5.582656e+02	6.000873e+02	0	0	-3.635846e+02	2.018637e+02	0	0	-6.957385e+02	-2.353621e+02	0
9.050000e+01	0	0	-5.695834e+02	-1.369249e+02	0	0	-5.980293e+02	-4.036935e+02	0	0	8.507568e+01	6.810327e+01	0	0	-3.216313e+02	-4.030527e+02	0	0	-5.459085e+02	-1.551009e+02	0	0	-3.798439e+02	-8.526741e+02	1.745748e-02	0	4.810748e+03	8.547571e+01	0	0	-6.723303e+02	-4.051494e+02	6.653602e-02	0	9.244772e+03	6.589546e+02	0	0	-1.528734e+02	-4.577558e+02	0	0	-8.483885e+02	-5.863716e+02	0	0	-5.624053e+02	-6.490876e+02	0
9.060000e+01	0	0	-2.328186e+02	-2.663071e+01	0	0	-7.186174e+02	-9.277131e+02	0	0	-5.639438e+02	1.411425e+02	0	0	-5.527344e-01	-5.476606e+02	0	0	-4.017908e+02	2.998011e+02	0	0	-6.553341e+02	-1.011988e+03	1.171813e-01	0	4.879866e+03	6.477307e+02	0	0	-2.046832e+02	-2.345612e+02	2.570231e-02	0	8.757027e+03	2.310134e+02	0	0	-3.244421e+02	-2.655989e+02	0	0	-6.562318e+02	-8.246069e+02	0	0	-6.687776e+02	-1.311343e+03	0
9.070000e+01	0	0	-2.132108e+02	5.277810e+02	0	0	-5.426370e+02	-4.992817e+02	0	0	-6.227675e+02	9.800522e+01	0	0	7.371924e+02	-4.162880e+02	0	0	-6.537515e+02	3.607555e+01	0	0	-4.862164e+02	-6.738002e+01	6.721289e-02	0	3.921042e+03	2.825345e+02	0	0	-2.620361e+02	2.169094e+02	2.082084e-02	0	7.821244e+03	1.663075e+02	0	0	-3.563047e+02	-3.469714e+02	0	0	-7.395651e+02	-6.579403e+02	0	0	-5.996602e+02	4.528732e+02	0
9.080000e+01	0	0	-4.499755e+02	-4.462386e+02	0	0	-9.146958e+02	7.742477e+02	0	0	2.429138e+01	3.950641e+02	0	0	1.749375e+02	-1.058935e+03	0	0	-3.963986e+02	-1.291205e+02	0	0	-3.470007e+02	-6.762036e+02	1.206184e-01	0	5.279866e+03	7.242012e+02	0	0	3.119835e+02	2.997525e+02	6.797669e-02	0	9.518792e+03	6.942487e+02	0	0	-6.322852e+02	-7.038343e+02	0	0	-7.268199e+02	-6.309795e+02	0	0	-7.986797e+02	-6.137935e+02	0
9.090000e+01	0	0	1.382598e+02	4.251617e+00	0	0	-2.563625e+02	-9.679091e+02	0	0	-1.659048e+02	1.656523e+02	0	0	-4.010430e+02	-1.015798e+03	0	0	-3.914966e+02	-4.153950e+02	0	0	-8.911184e+02	-4.786545e+02	2.788523e-01	0	3.841630e+03	1.485476e+03	0	0	-2.620361e+02	4.727917e+02	7.813926e-02	0	9.457027e+03	8.016017e+02	0	0	-1.402832e+00	-7.969715e+02	0	0	-3.140748e+02	-1.045089e+02	0	0	-5.197581e+02	4.195399e+02	0
91	0	0	-7.406617e+02	-4.359445e+02	0	0	-8.754802e+02	-7.218307e+02	0	0	-4.825714e+02	-4.181712e+02	0	0	-4.583960e+02	-9.354056e+02	0	0	-1.150320e+03	-7.225777e+01	0	0	-6.798439e+02	-4.688506e+02	6.954108e-02	0	6.043101e+03	4.516522e+02	0	0	-5.909497e+01	-5.262278e+02	2.692796e-02	0	1.063301e+04	2.942487e+02	0	0	-3.504224e+02	-1.151087e+02	0	0	-3.072122e+02	8.911855e+01	0	0	-1.148560e+02	-1.368327e+02	0
9.110000e+01	0	0	-2.568383e+02	3.395457e+02	0	0	-6.597939e+02	-1.386537e+03	0	0	-1.340420e+02	-6.814065e+02	0	0	-1.530039e+02	1.778296e+02	0	0	-6.758104e+02	-5.019896e+01	0	0	-4.445498e+02	-1.513458e+03	2.032902e-01	0	4.167611e+03	1.063417e+03	0	0	-2.860558e+02	1.108576e+03	1.441995e-01	0	7.780067e+03	1.310915e+03	0	0	-2.092460e+02	-1.241579e+03	0	0	-2.052513e+02	-5.695988e+01	0	0	-1.828735e+01	5.636575e+02	0
9.120000e+01	0	0	-3.210540e+02	-6.236896e+02	0	0	-4.936174e+02	-5.835954e+02	0	0	-2.948263e+02	-1.025034e+03	0	0	1.366296e+01	5.770813e+00	0	0	-2.763006e+02	-5.109832e+02	0	0	-6.856934e+01	-8.399290e+02	1.706731e-01	0	4.717121e+03	9.707698e+02	0	0	-5.772322e+02	6.208309e+02	1.142440e-01	0	8.343302e+03	1.076111e+03	0	0	-6.984617e+02	-3.332460e+02	0	0	-6.532906e+02	-6.069599e+02	0	0	-5.060327e+02	-9.417346e+02	0
9.130000e+01	0	0	6.718140e+01	-6.707484e+02	0	0	9.559827e+01	-4.654582e+02	0	0	-1.811008e+02	6.810327e+01	0	0	2.666041e+02	2.729277e+02	0	0	-6.943793e+01	-9.340225e+02	0	0	-3.416086e+02	-9.144388e+02	1.383788e-01	0	4.603885e+03	7.393973e+02	0	0	-1.556636e+02	5.213212e+02	1.481834e-02	0	7.993302e+03	1.202291e+02	0	0	-1.445401e+02	-1.190303e+02	0	0	-5.028004e+02	-1.172540e+02	0	0	-7.124053e+02	-2.716366e+02	0
9.140000e+01	0	0	-6.009559e+02	-1.972190e+02	0	0	-1.089696e+03	-2.223209e+02	0	0	-2.722773e+02	-4.464182e+01	0	0	2.773884e+02	-4.481508e+02	0	0	-7.660065e+02	-1.027160e+03	0	0	5.888159e+01	-4.933604e+02	1.326731e-01	0	5.497022e+03	8.408679e+02	0	0	-7.434087e+02	1.806349e+02	1.476620e-02	0	9.722714e+03	1.457193e+02	0	0	-2.891479e+02	4.260677e+02	0	0	-5.106434e+02	-2.705791e+01	0	0	-4.065227e+02	-6.584013e+02	0
9.150000e+01	0	0	-9.847794e+02	-1.269278e+03	0	0	-1.936174e+02	-1.135556e+03	0	0	-3.399243e+02	-3.235634e+02	0	0	8.964343e+01	-8.574645e+02	0	0	-6.718889e+02	-3.820617e+02	0	0	-2.068047e+02	-1.152674e+03	9.585993e-02	0	4.588199e+03	4.864561e+02	0	0	-2.855656e+02	8.051447e+02	2.925081e-02	0	8.740360e+03	2.633663e+02	0	0	-4.705204e+02	-3.033440e+02	0	0	-7.297611e+02	-3.221559e+02	0	0	-2.633854e+02	-2.270288e+02	0
9.160000e+01	0	0	-4.970343e+02	-2.952582e+02	0	0	-8.759705e+02	-1.184086e+03	0	0	-5.722772e+02	-6.412104e+02	0	0	-1.083960e+02	-1.298151e+03	0	0	-1.910065e+02	1.080193e+03	0	0	-6.318047e+02	-6.570859e+02	1.208951e-01	0	4.571042e+03	6.286130e+02	0	0	-5.551733e+02	3.566153e+02	4.962996e-02	0	7.821733e+03	4.084644e+02	0	0	-8.523832e+02	6.687148e+02	0	0	-8.415258e+02	-3.853912e+02	0	0	-6.334836e+02	2.445399e+02	0
9.170000e+01	0	0	-3.772058e+01	-2.129052e+02	0	0	-5.004802e+02	-7.487915e+02	0	0	1.296835e+02	-4.598379e+02	0	0	-4.191802e+02	-1.115723e-01	0	0	-6.552222e+02	-4.011793e+02	0	0	-6.126870e+02	-9.835564e+02	1.624769e-01	0	4.933297e+03	9.570443e+02	0	0	-3.703695e+02	-1.223063e+02	7.130191e-02	0	8.435949e+03	6.476801e+02	0	0	-4.906186e+02	3.745971e+02	0	0	-1.096631e+02	2.974519e+02	0	0	-2.128953e+02	1.107163e+02	0
9.180000e+01	0	0	-3.911520e+02	-6.981993e+02	0	0	-9.691077e+02	-1.129674e+03	0	0	2.551737e+02	-7.944574e+01	0	0	2.836890e+01	2.861630e+02	0	0	-3.410065e+02	-1.948068e+02	0	0	-4.974910e+02	-4.364977e+02	6.619870e-02	0	3.895552e+03	2.761620e+02	0	0	-1.473302e+02	-8.855416e+02	2.884273e-02	0	9.362910e+03	2.780722e+02	0	0	-5.200303e+02	-7.518735e+02	0	0	-2.415259e+02	-1.147646e+03	0	0	-9.668169e+02	-1.139774e+03	0
9.190000e+01	0	0	-5.597794e+02	-8.432974e+02	0	0	-1.012245e+03	-1.198792e+03	0	0	-3.796302e+02	-2.544457e+02	0	0	-9.957239e+01	-1.464817e+03	0	0	-4.405163e+02	-2.242186e+02	0	0	-4.597458e+02	-2.948310e+02	1.298722e-01	0	4.067121e+03	6.070443e+02	0	0	3.330619e+02	-3.620121e+02	9.324570e-02	0	9.344282e+03	9.609153e+02	0	0	-4.347361e+02	-5.337361e+02	0	0	-2.018199e+02	-6.368618e+02	0	0	-4.354443e+02	-2.824209e+02	0
92	0	0	8.139709e+01	-2.702582e+02	0	0	-8.494998e+02	-1.440458e+03	0	0	5.419324e+01	7.181033e+02	0	0	-7.363372e+02	-2.966802e+02	0	0	-3.331634e+02	-1.854931e+02	0	0	-4.602361e+02	-5.546349e+02	5.076036e-02	0	4.440160e+03	2.374365e+02	0	0	-6.527224e+02	7.230151e+01	1.646530e-01	0	7.354577e+03	1.449641e+03	0	0	-3.165989e+02	-5.971658e+01	0	0	-3.072122e+02	-1.107940e+03	0	0	-2.658364e+02	-3.539896e+02	0
9.210000e+01	0	0	-3.641912e+02	-1.359445e+02	0	0	-1.110284e+03	-9.762425e+02	0	0	-1.551205e+02	3.136915e+02	0	0	1.813101e+02	-2.270724e+02	0	0	-7.062026e+02	-3.536303e+02	0	0	-5.430792e+02	-1.624781e+02	2.330398e-01	0	6.061729e+03	1.841848e+03	0	0	-1.448706e+01	3.992623e+02	0	0	8.795768e+02	-1.248690e+02	0	0	-6.783636e+02	-1.087362e+02	0	0	8.964355e+00	-3.344109e+02	0	0	-1.054562e+03	-5.020287e+02	0
9.220000e+01	0	0	-6.916422e+02	-3.751602e+02	0	0	-5.764607e+02	-1.847811e+03	0	0	6.154053e+00	8.783973e+02	0	0	-2.858469e+02	-8.236410e+02	0	0	-5.155163e+02	-8.149049e+02	0	0	-2.818047e+02	-3.257133e+02	6.121664e-02	0	4.468101e+03	2.913581e+02	0	0	-6.375264e+02	9.247526e+02	0	0	3.550670e+02	7.169968e+01	0	0	-6.661087e+02	-9.494225e+02	0	0	-9.243690e+02	-5.564697e+02	0	0	-5.393660e+02	1.254222e+02	0
9.230000e+01	0	0	-5.901716e+02	-9.913366e+02	0	0	-7.945979e+02	-8.532032e+02	0	0	-5.296302e+02	-6.814065e+02	0	0	-3.446704e+02	1.165314e+01	0	0	-9.777712e+02	2.380363e+02	0	0	-1.778831e+02	-3.624781e+02	1.139301e-01	0	5.102415e+03	6.560640e+02	0	0	-8.669380e+02	-8.453455e+02	0	0	-2.415017e+02	-1.312415e+02	0	0	-5.577755e+02	-2.361871e+02	0	0	-3.621141e+02	-3.373521e+02	0	0	-4.030913e+02	-5.451660e+02	0
9.240000e+01	0	0	-4.058578e+02	1.160458e+01	0	0	-7.102842e+02	2.830712e+02	0	0	1.527227e+02	-2.093477e+02	0	0	-1.677097e+02	-1.059425e+03	0	0	-6.057123e+02	-6.585323e+02	0	0	-3.298439e+02	-1.085517e+03	1.953284e-01	0	4.465650e+03	1.084005e+03	0	0	-2.537028e+02	7.769370e+01	0	0	-7.042322e+01	-1.827121e+02	0	0	-3.538538e+02	-1.886381e+02	0	0	-4.704474e+02	-1.579403e+02	0	0	-1.153462e+02	-2.191856e+02	0
9.250000e+01	0	0	-3.475245e+02	-3.991797e+02	0	0	-5.921470e+02	-1.034086e+03	0	0	-5.918851e+02	7.480052e+02	0	0	-2.623176e+02	-2.290331e+02	0	0	-9.802222e+02	1.027422e+02	0	0	-3.916086e+02	-1.139439e+03	2.049487e-01	0	4.560748e+03	1.175672e+03	0	0	-5.144871e+02	2.139682e+02	0	0	8.447876e+01	2.682683e+02	0	0	-7.788538e+02	-1.273636e+02	0	0	-2.508396e+02	3.372639e+01	0	0	-3.369150e+02	-3.618327e+02	0
9.260000e+01	0	0	-4.004657e+02	2.395457e+02	0	0	-8.289116e+02	-1.683595e+03	0	0	-4.100225e+02	-4.838575e+02	0	0	-3.083960e+02	-1.422684e+02	0	0	-1.954183e+02	-1.477480e+02	0	0	-5.362164e+02	-7.311055e+02	8.650275e-02	0	3.392611e+03	3.212600e+02	0	0	3.698267e+02	-1.914240e+02	0	0	4.403611e+02	5.452291e+02	0	0	-8.499323e+02	-2.273636e+02	0	0	-1.758396e+02	3.911855e+01	0	0	-5.432876e+02	-2.133033e+02	0
9.270000e+01	0	0	-7.720343e+02	-1.977092e+02	0	0	-9.563625e+02	-1.122811e+03	0	0	-1.516891e+02	3.676131e+02	0	0	-3.608469e+02	-5.398174e+02	0	0	-4.140457e+02	2.267618e+02	0	0	-3.621968e+02	-1.046349e+02	1.742568e-02	0	4.874964e+03	8.645612e+01	0	0	-6.473303e+02	1.688702e+02	0	0	-4.017958e+02	-5.771207e+01	0	0	-3.465009e+02	-4.386381e+02	0	0	-5.376044e+02	2.268637e+02	0	0	-3.624053e+02	2.440497e+02	0
9.280000e+01	0	0	-2.038971e+02	-2.506503e+02	0	0	-2.627351e+02	-6.492817e+02	0	0	-1.360028e+02	4.185934e+02	0	0	3.210160e+02	-1.310896e+03	0	0	-6.674771e+02	-3.967676e+02	0	0	1.549601e+02	-1.708114e+02	1.859028e-01	0	4.871532e+03	1.112437e+03	0	0	-7.179185e+02	3.522035e+02	0	0	1.663414e+02	9.522910e+01	0	0	-8.798342e+02	1.927344e+02	0	0	-6.047611e+02	-3.187246e+02	0	0	-3.614248e+02	-1.343817e+02	0
9.290000e+01	0	0	-1.828186e+02	-5.359149e+01	0	0	-7.195979e+02	-7.110464e+02	0	0	-1.830616e+02	2.004562e+02	0	0	-3.240823e+02	-7.775625e+02	0	0	-7.532614e+02	5.292128e+02	0	0	-5.896478e+02	-3.208114e+02	1.901291e-01	0	4.162219e+03	9.771424e+02	0	0	-4.581145e+02	4.632114e+01	0	0	-7.973694e+01	-7.018297e+02	0	0	-2.352264e+02	3.912638e+02	0	0	-1.126042e+02	4.156953e+01	0	0	-2.790717e+02	-2.789896e+02	0
93	0	0	-2.764460e+02	1.973889e+02	0	0	-1.343037e+02	1.659144e+02	0	0	6.056580e+01	-4.856339e+01	0	0	-2.726116e+02	4.420453e+02	0	0	-6.346340e+02	8.801932e+02	0	0	-8.131772e+02	-9.482623e+02	2.054804e-01	0	3.319572e+03	8.585150e+02	0	0	-5.997813e+02	4.828192e+01	0	0	-4.758154e+02	6.261115e+02	0	0	-4.249323e+02	-3.626577e+02	0	0	-4.645651e+02	-5.275481e+02	0	0	-7.325032e+02	-2.662444e+02	0
9.310000e+01	0	0	-4.151716e+02	-4.281013e+02	0	0	-2.744104e+01	-1.317909e+03	0	0	-4.345322e+02	3.329935e+01	0	0	-5.039841e+02	-7.555037e+02	0	0	-7.846340e+02	-1.879440e+02	0	0	-7.004321e+02	-1.136498e+03	2.210418e-01	0	5.939670e+03	1.685476e+03	0	0	-6.561538e+02	6.458309e+02	0	0	4.898709e+02	-5.233984e+02	0	0	-8.715009e+02	-6.804993e+01	0	0	-8.273102e+02	-5.157834e+02	0	0	-3.677974e+02	-8.824209e+02	0
9.320000e+01	0	0	2.112991e+02	-4.781013e+02	0	0	1.103041e+02	-1.061046e+03	0	0	-4.801205e+02	2.073189e+02	0	0	-1.579058e+02	-7.775625e+02	0	0	-7.905163e+02	-9.698069e+02	0	0	-5.920988e+02	-7.992427e+02	1.026992e-01	0	5.530846e+03	6.330248e+02	0	0	1.649247e+02	-3.115220e+02	0	0	-1.062075e+02	4.864055e+02	0	0	-1.577754e+02	4.420499e+01	0	0	-9.434867e+02	2.003931e+02	0	0	-2.364247e+02	-1.520288e+02	0
9.330000e+01	0	0	-6.337990e+02	6.846437e+02	0	0	-6.700881e+02	-5.085954e+02	0	0	-3.458068e+02	-5.853281e+02	0	0	1.489572e+02	5.861630e+02	0	0	1.996797e+02	1.311736e+02	0	0	-9.160864e+01	-5.311055e+02	1.818018e-01	0	5.595552e+03	1.243319e+03	0	0	-2.875264e+02	-2.507377e+02	0	0	-7.155211e+02	-6.898660e+01	0	0	-6.278735e+02	-3.455009e+02	0	0	-3.282905e+02	-1.140293e+03	0	0	-6.893660e+02	-4.799699e+02	0
[truncated: 265 more rows]
[truncated: 835 more columns]
