# Supplementary material for: DeepFRET, a software for rapid and automated single-molecule FRET data classification using deep learning
Source: eLife. 2020 Nov 3;9:e60404. doi: 10.7554/eLife.60404 (PMC7609065; doi:10.7554/eLife.60404)
Supplement: Figure 4—source data 1. [file elife-60404-fig4-data1.zip › Figure 4-source data 1/Fig_S4a/DeepFRET_E_Histogram_n123.txt]

Exported by DeepFRET
Date: 2020-08-26, 18:15

E
0.3855
0.3521
0.2932
0.2948
0.2798
0.3263
0.2507
0.3567
0.3291
0.2586
0.3432
0.3835
0.2899
0.3705
0.2558
0.375
0.3379
0.3478
0.395
0.2411
0.3248
0.3281
0.4056
0.4537
0.3401
0.4121
0.357
0.3882
0.3582
0.3766
0.435
0.4602
0.3753
0.3766
0.4128
0.3892
0.3449
0.346
0.3863
0.3699
0.3787
0.4327
0.3707
0.4005
0.3809
0.3857
0.2756
0.3804
0.3492
0.3097
0.3406
0.3434
0.2822
0.4032
0.3665
0.4122
0.3725
0.2895
0.3311
0.3803
0.3876
0.3929
0.4153
0.3192
0.2573
0.2979
0.3358
0.3209
0.3405
0.3556
0.3526
0.3103
0.3556
0.3547
0.3248
0.2995
0.3654
0.3595
0.3195
0.3412
0.3573
0.3848
0.3748
0.3764
0.3468
0.3108
0.3625
0.4326
0.3856
0.3747
0.283
0.3568
0.3575
0.3381
0.343
0.2837
0.4045
0.4393
0.3991
0.3618
0.3625
0.4144
0.4139
0.4145
0.3723
0.4516
0.4283
0.3959
0.3798
0.4392
0.3304
0.3111
0.3037
0.3616
0.3218
0.4053
0.4073
0.3771
0.4279
0.3802
0.381
0.4053
0.4102
0.3563
0.3115
0.437
0.34
0.2564
0.3759
0.3684
0.3829
0.357
0.5882
0.433
0.3382
0.3298
0.2981
0.3287
0.3855
0.4116
0.4309
0.3295
0.3458
0.3123
0.3605
0.2943
0.4385
0.4221
0.4077
0.3805
0.4006
0.2363
0.3822
0.4062
0.385
0.4385
0.2839
0.3631
0.446
0.3226
0.3605
0.3998
0.4068
0.339
0.4396
0.333
0.3777
0.2965
0.2216
0.1016
0.2639
0.2592
0.29
0.3366
0.3096
0.3039
0.268
0.3116
0.3332
0.3165
0.3503
0.2881
0.3341
0.3086
0.3181
0.2924
0.3109
0.3266
0.2839
0.2087
0.2426
0.2785
0.3041
0.2922
0.3114
0.3573
0.3146
0.2852
0.354
0.2874
0.3143
0.2692
0.2748
0.3118
0.1944
0.2949
0.2689
0.2752
0.3451
0.2576
0.3508
0.3227
0.2862
0.3389
0.2767
0.3239
0.2784
0.2938
0.2686
0.2948
0.3165
0.2889
0.31
0.305
0.2874
0.2995
0.2773
0.3424
0.2299
0.3549
0.3299
0.3118
0.2624
0.3007
0.2946
0.302
0.2801
0.2591
0.3323
0.273
0.3157
0.3009
0.3018
0.3234
0.2978
0.3562
0.3106
0.3301
0.3177
0.3542
0.325
0.3384
0.3419
0.303
0.3005
0.3352
0.3272
0.382
0.2828
0.31
0.3245
0.345
0.2831
0.2871
0.3122
0.256
0.3073
0.3128
0.2882
0.4732
0.4198
0.3666
0.4021
0.3112
0.3994
0.3998
0.3292
0.3124
0.3697
0.3857
0.3595
0.4374
0.381
0.4169
0.4033
0.3783
0.3198
0.3994
0.3432
0.4208
0.3684
0.2958
0.3891
0.3673
0.3935
0.3612
0.3509
0.337
0.3925
0.3731
0.1933
0.2619
0.4126
0.4425
0.3599
0.4118
0.3579
0.3414
0.3334
0.4956
0.3843
0.3505
0.4495
0.4192
0.3819
0.4067
0.4206
0.3711
0.349
0.3105
0.3739
0.3768
0.4791
0.348
0.3429
0.3361
0.3209
0.3915
0.4024
0.3243
0.3197
0.4012
0.4599
0.4831
0.3512
0.3426
0.3546
0.3787
0.4106
0.4966
0.3557
0.3319
0.4292
0.3335
0.3035
0.4322
0.3955
0.265
0.3357
0.4259
0.3906
0.3337
0.4178
0.3423
0.4113
0.385
0.3065
0.3263
0.3776
0.3961
0.3132
0.3306
0.3976
0.3839
0.4172
0.4237
0.3826
0.4425
0.3843
0.3051
0.4113
0.3917
0.3723
0.4266
0.3648
0.4247
0.3829
0.328
0.307
0.3515
0.4112
0.4183
0.3882
0.2796
0.3963
0.4034
0.4001
0.3881
0.4625
0.4401
0.2582
0.3531
0.358
0.3903
0.3394
0.3402
0.3213
0.3659
0.4161
0.3455
0.379
0.3646
0.3502
0.4049
0.4395
0.3596
0.3532
0.4033
0.4243
0.2993
0.4436
0.347
0.2547
0.2983
0.2947
0.3496
0.4105
0.3673
0.3802
0.2627
0.3839
0.3567
0.4064
0.3552
0.4393
0.393
0.4356
0.5255
0.3518
0.4036
0.3959
0.3968
0.3549
0.3577
0.3966
0.3935
0.4027
0.3584
0.4274
0.3469
0.3682
0.2379
0.2453
0.227
0.2172
0.1951
0.2021
0.2457
0.2658
0.2564
0.2269
0.259
0.1987
0.1985
0.2287
0.2078
0.2345
0.2653
0.2395
0.2302
0.185
0.2572
0.215
0.2354
0.2385
0.2388
0.2296
0.2708
0.2081
0.2306
0.2217
0.1844
0.2512
0.2272
0.251
0.2268
0.2432
0.2497
0.3099
0.2751
0.2394
0.2269
0.2573
0.2638
0.2204
0.1993
0.2119
0.2356
0.2013
0.1994
0.1992
0.2616
0.2376
0.2093
0.2597
0.2381
0.198
0.266
0.2473
0.2568
0.2769
0.2029
0.2844
0.1833
0.2124
0.1814
0.2429
0.2218
0.2382
0.2524
0.2741
0.282
0.2053
0.2068
0.2808
0.2811
0.2248
0.2006
0.3038
0.2594
0.1837
0.2566
0.2543
0.2087
0.2516
0.27
0.2446
0.2337
0.2754
0.1981
0.1796
0.2733
0.1467
0.2135
0.2598
0.1541
0.2363
0.2024
0.2306
0.2515
0.1982
0.2951
0.2236
0.2911
0.2071
0.2264
0.224
0.2323
0.1936
0.2215
0.2655
0.2232
0.1945
0.2212
0.2431
0.1971
0.2659
0.234
0.2134
0.2235
0.1883
0.2749
0.2687
0.2538
0.238
0.1563
0.2052
0.2549
0.2388
0.2813
0.1599
0.1005
0.1901
0.2323
0.1856
0.2511
0.2062
0.2373
0.2203
0.2322
0.2598
0.259
0.2149
0.2389
0.1985
0.175
0.223
0.2159
0.262
0.2467
0.2002
0.2101
0.2395
0.2093
0.2518
0.2747
0.2281
0.1994
0.181
0.214
0.2384
0.1855
0.2475
0.2288
0.2332
0.2471
0.2589
0.2416
0.1799
0.2125
0.2223
0.2234
0.2205
0.273
0.2251
0.2057
0.2311
0.2538
0.2757
0.277
0.2455
0.2004
0.2727
0.2611
0.2351
0.2121
0.1892
0.1149
0.1916
0.1926
0.18
0.1964
0.2572
0.2018
0.2701
0.2067
0.2055
0.2545
0.2341
0.2126
0.251
0.1849
0.2412
0.2217
0.206
0.2137
0.2152
0.2282
0.2289
0.2377
0.2487
0.2562
0.22
0.2178
0.21
0.23
0.225
0.2482
0.1803
0.1607
0.11
0.0743
0.0965
0.0927
0.1057
0.1207
0.1184
0.0774
0.0787
0.1079
0.1151
0.1543
0.1328
0.1316
0.1128
0.1214
0.1176
0.1262
0.1324
0.0527
0.1563
0.1498
0.1398
0.1282
0.1301
0.0974
0.0955
0.098
0.1347
0.1842
0.1045
0.1913
0.1537
0.0926
0.1065
0.1291
0.1063
0.1527
0.3644
0.2253
0.3049
0.2595
0.3651
0.3086
0.3378
0.2897
0.2947
0.222
0.3179
0.2736
0.2564
0.306
0.2961
0.332
0.3074
0.2074
0.2862
0.3435
0.3818
0.3184
0.3086
0.3115
0.2653
0.2885
0.3703
0.2234
0.2867
0.3922
0.2926
0.2646
0.3344
0.3551
0.2958
0.2921
0.3252
0.2843
0.3664
0.3984
0.2844
0.2529
0.2767
0.3208
0.2166
0.2952
0.242
0.2886
0.2547
0.3327
0.3021
0.2678
0.3398
0.3164
0.2514
0.2961
0.3185
0.2929
0.3607
0.1697
0.2804
0.279
0.3452
0.2433
0.2524
0.2309
0.295
0.2667
0.2549
0.3189
0.3219
0.2402
0.2899
0.3491
0.2672
0.2792
0.1987
0.2078
0.2995
0.3484
0.3045
0.2577
0.2212
0.2675
0.3059
0.2617
0.3156
0.3043
0.239
0.2794
0.2695
0.2208
0.2953
0.2965
0.331
0.2036
0.3135
0.2532
0.2592
0.3195
0.287
0.3088
0.2756
0.3148
0.2763
0.2697
0.2734
0.2493
0.3175
0.3268
0.422
0.2443
0.2541
0.2293
0.2909
0.2997
0.2026
0.305
0.3059
0.2431
0.2093
0.2959
0.2971
0.3213
0.2855
0.3557
0.2902
0.3288
0.3014
0.2355
0.3073
0.2709
0.3339
0.3051
0.3097
0.3157
0.4199
0.2532
0.3465
0.3905
0.3487
0.3508
0.267
0.2425
0.2825
0.3958
0.1214
0.291
0.3407
0.302
0.1914
0.2338
0.3261
0.2391
0.297
0.3281
0.3442
0.2548
0.3448
0.3295
0.2813
0.234
0.298
0.3219
0.3143
0.3796
0.3538
0.2848
0.199
0.289
0.2926
0.1514
0.3223
0.2577
0.2474
0.3527
0.2443
0.3468
0.2523
0.316
0.3378
0.322
0.3238
0.3058
0.3086
0.3347
0.327
0.2476
0.2664
0.3097
0.22
0.3263
0.3106
0.2772
0.2993
0.3294
0.3457
0.2861
0.2125
0.2244
0.3269
0.2412
0.3586
0.2342
0.2739
0.3323
0.3033
0.3215
0.2941
0.2993
0.3687
0.3204
0.2902
0.3011
0.2627
0.2636
0.247
0.3389
0.2483
0.3662
0.2985
0.3101
0.2855
0.3323
0.3577
0.3299
0.3657
0.3187
0.2776
0.2764
0.397
0.3955
0.3825
0.3345
0.3715
0.3484
0.334
0.341
0.3089
0.2557
0.3029
0.3449
0.3072
0.3061
0.3619
0.3184
0.3636
0.343
0.3148
0.3544
0.3594
0.3483
0.4183
0.2926
0.3501
0.399
0.3619
0.3332
0.3738
0.3081
0.343
0.3468
0.3877
0.4096
0.2958
0.4288
0.3757
0.4241
0.2885
0.367
0.2949
0.4292
0.3997
0.3344
0.4224
0.3698
0.3466
0.375
0.4415
0.4051
0.3118
0.4731
0.3539
0.3926
0.4127
0.4844
0.4105
0.4344
0.4005
0.4343
0.3895
0.3335
0.3401
0.467
0.4713
0.3991
0.3657
0.4162
0.3438
0.4167
0.4558
0.4287
0.4681
0.4289
0.4712
0.3328
0.5014
0.5067
0.3568
0.3591
0.3268
0.3666
0.288
0.4466
0.4751
0.4006
0.3226
0.3332
0.3953
0.4087
0.3329
0.4428
0.3669
0.2856
0.3161
0.535
0.4702
0.4022
0.358
0.3947
0.4236
0.4621
0.3868
0.486
0.4917
0.3307
0.2371
0.3616
0.4321
0.3591
0.3567
0.3891
0.2737
0.3398
0.3647
0.2872
0.3516
0.3165
0.3578
0.2894
0.3707
0.4402
0.48
0.532
0.4867
0.4675
0.2278
0.4327
0.468
0.3496
0.5034
0.3568
0.4721
0.4271
0.3971
0.4326
0.4916
0.4151
0.4508
0.4616
0.4262
0.3442
0.3856
0.4021
0.3315
0.5335
0.4424
0.5328
0.4434
0.5938
0.3567
0.4574
0.3843
0.4161
0.3535
0.3112
0.4292
0.4012
0.4515
0.3466
0.3844
0.3782
0.488
0.4153
0.2932
0.4755
0.463
0.345
0.3599
0.3895
0.2546
0.4411
0.3081
0.4009
0.4632
0.4715
0.4585
0.4908
0.3621
0.3878
0.2751
0.4352
0.3636
0.3742
0.4568
0.4348
0.3969
0.4432
0.3796
0.381
0.3512
0.4153
0.3828
0.2741
0.4736
0.3366
0.4076
0.4095
0.355
0.3259
0.3076
0.4527
0.4294
0.5064
0.2728
0.3879
0.314
0.3732
0.3642
0.491
0.5074
0.5218
0.388
0.42
0.4243
0.4607
0.4439
0.5047
0.4465
0.4453
0.2976
0.402
0.22
0.4891
0.2687
0.3489
0.4659
0.2199
0.4077
0.2889
0.4309
0.4912
0.4269
0.2365
0.4878
0.4601
0.4108
0.4038
0.3917
0.4528
0.3475
0.4339
0.4555
0.4271
0.4179
0.5151
0.4648
0.401
0.3539
0.3768
0.4176
0.4849
0.4073
0.3392
0.2322
0.5008
0.349
0.4076
0.3717
0.4489
0.4615
0.4876
0.4041
0.4369
0.2829
0.3327
0.4272
0.4474
0.3528
0.4031
0.2504
0.3462
0.3191
0.4802
0.3869
0.2251
0.4213
0.4372
0.4748
0.4402
0.3444
0.3417
0.3799
0.5322
0.4667
0.3769
0.2412
0.2245
0.4148
0.3865
0.4988
0.5437
0.2854
0.3659
0.2952
0.3576
0.3955
0.2756
0.4117
0.4047
0.4743
0.4577
0.4557
0.343
0.377
0.407
0.402
0.4023
0.5593
0.3925
0.2512
0.453
0.4403
0.4225
0.4238
0.2819
0.3415
0.4458
0.4408
0.3698
0.4045
0.381
0.3069
0.4142
0.4943
0.5478
0.4422
0.3833
0.3492
0.2932
0.3822
0.3271
0.4345
0.3909
0.3231
0.4298
0.2653
0.2879
0.4741
0.4577
0.4501
0.3079
0.4434
0.4201
0.457
0.4982
0.4462
0.4147
0.3633
0.4539
0.382
0.4314
0.3801
0.3815
0.4796
0.4448
0.4782
0.3791
0.4281
0.3719
0.3701
0.4439
0.388
0.3535
0.364
0.3938
0.3619
0.3824
0.3607
0.5111
0.4252
0.448
0.3925
0.4096
0.3478
0.4189
0.4226
0.4415
0.3781
0.3996
0.3178
0.4485
0.3401
0.3643
0.377
0.3512
0.3997
0.4222
0.3108
0.3256
0.4244
0.4828
0.4067
0.3499
0.466
0.5058
0.4535
0.4864
0.441
0.4402
0.5621
0.3746
0.5368
0.4082
0.2888
0.5582
0.4668
0.237
0.449
0.4627
0.4422
0.2764
0.4441
0.326
0.4222
0.3049
0.2594
0.3827
0.3894
0.3953
0.3961
0.4937
0.411
0.3649
0.488
0.3781
0.3247
0.4358
0.325
0.4998
0.399
0.5265
0.2681
0.3001
0.5011
0.4961
0.424
0.3656
0.4468
0.4192
0.4461
0.4063
0.2933
0.3224
0.4051
0.4121
0.3991
0.4141
0.3474
0.3652
0.475
0.4346
0.3967
0.4364
0.3454
0.4223
0.2911
0.4494
0.5158
0.3104
0.4579
0.3966
0.5079
0.4781
0.4506
0.1993
0.2867
0.4773
0.3561
0.4346
0.5517
0.3126
0.2766
0.5046
0.4438
0.3251
0.4463
0.3561
0.3937
0.529
0.3772
0.4017
0.4611
0.5037
0.5078
0.4602
0.4587
0.4006
0.4466
0.3765
0.3768
0.4192
0.4981
0.503
0.4637
0.3582
0.4756
0.2928
0.3973
0.4888
0.3142
0.5139
0.4936
0.4786
0.3697
0.4916
0.5263
0.4529
0.4825
0.4594
0.4292
0.5638
0.265
0.4062
0.338
0.5058
0.413
0.5148
0.5371
0.3408
0.3738
0.439
0.4339
0.4815
0.304
0.41
0.2915
0.3433
0.479
0.3866
0.4125
0.5012
0.4471
0.4542
0.2863
0.4706
0.4276
0.3526
0.3783
0.5075
0.4077
0.3822
0.3924
0.4832
0.4217
0.4359
0.423
0.3417
0.5142
0.513
0.3949
0.3594
0.4626
0.452
0.4625
0.3679
0.4871
0.5022
0.3799
0.4133
0.4548
0.5184
0.4595
0.4242
0.4449
0.488
0.3933
0.4433
0.2421
0.4938
0.404
0.5118
0.4737
0.4463
0.44
0.242
0.3713
0.4682
0.3791
0.3893
0.3761
0.4787
0.4716
0.3616
0.5989
0.3915
0.4777
0.4979
0.4426
0.4191
0.5567
0.4493
0.4634
0.5314
0.3936
0.3621
0.5173
0.3883
0.4825
0.3069
0.4101
0.408
0.3934
0.4802
0.3605
0.3939
0.3129
0.3365
0.3419
0.4775
0.4213
0.4178
0.4717
0.4599
0.4307
0.3079
0.3633
0.3828
0.3622
0.4223
0.5688
0.4104
0.3061
0.4159
0.5229
0.4098
0.3712
0.4033
0.4513
0.5557
0.4515
0.3817
0.3687
0.4189
0.4527
0.3135
0.513
0.4705
0.426
0.4194
0.3069
0.4012
0.343
0.3294
0.4028
0.4015
0.4803
0.2592
0.4012
0.4271
0.3403
0.4064
0.5342
0.4848
0.4207
0.3023
0.3767
0.2394
0.33
0.4413
0.3322
0.3065
0.4823
0.3408
0.4258
0.3233
0.3994
0.3844
0.4313
0.354
0.3351
0.3748
0.2901
0.508
0.4907
0.3314
0.3843
0.3819
0.3349
0.429
0.3202
0.2634
0.4307
0.1794
0.2691
0.4063
0.4842
0.3644
0.4397
0.2936
0.3346
0.4427
0.4002
0.3073
0.2909
0.3454
0.5794
0.4588
0.528
0.443
0.4532
0.4783
0.524
0.4345
0.535
0.5316
0.471
0.485
0.5077
0.3817
0.3638
0.4017
0.4208
0.3351
0.5566
0.4774
0.4544
0.4259
0.3694
0.4243
0.4565
0.2459
0.2984
0.3913
0.3862
0.4877
0.3658
0.3749
0.4759
0.3572
0.5619
0.2821
0.3474
0.4558
0.4241
0.3386
0.3851
0.4552
0.4293
0.3494
0.4781
0.4941
0.3321
0.3644
0.5438
0.2658
0.4375
0.4401
0.3893
0.3658
0.3832
0.5095
0.4243
0.3911
0.5239
0.2755
0.3454
0.4464
0.3706
0.4616
0.4779
0.4334
0.3248
0.4177
0.5796
0.4785
0.4472
0.3686
0.4884
0.5437
0.4423
0.4017
0.3679
0.4609
0.353
0.4646
0.4027
0.4978
0.4027
0.4512
0.4741
0.3847
0.4869
0.385
0.3561
0.4119
0.5195
0.3898
0.4375
0.368
0.4389
0.391
0.3317
0.4398
0.3683
0.6203
0.4142
0.3689
0.4367
0.4439
0.3932
0.4625
0.3833
0.4631
0.3258
0.4835
0.4361
0.4403
0.3237
0.5705
0.4265
0.4485
0.5269
0.2831
0.4362
0.4426
0.4447
0.4285
0.4255
0.4301
0.3582
0.2845
0.4829
0.3722
0.4227
0.4306
0.4004
0.4905
0.4226
0.3611
0.4897
0.4695
0.4629
0.6516
0.3787
0.3618
0.3066
0.5227
0.3925
0.4176
0.4852
0.4865
0.412
0.2536
0.291
0.3316
0.4177
0.4786
0.4766
0.4003
0.5165
0.414
0.3527
0.4226
0.5488
0.3749
0.4555
0.5388
0.5274
0.5169
0.4892
0.4971
0.4753
0.5128
0.4904
0.4583
0.4517
0.4601
0.4053
0.3146
0.5187
0.5258
0.2276
0.4784
0.5736
0.4332
0.4699
0.4061
0.3088
0.4276
0.4749
0.3729
0.3855
0.4369
0.5104
0.4134
0.2045
0.4552
0.3323
0.4717
0.4803
0.3688
0.538
0.4822
0.4429
0.475
0.4585
0.5355
0.4882
0.3882
0.4385
0.3619
0.3856
0.5411
0.3116
0.4242
0.339
0.4729
0.4567
0.5882
0.5154
0.3725
0.5479
0.4772
0.2764
0.2221
0.1774
0.4213
0.3337
0.4096
0.4723
0.5519
0.3567
0.4628
0.383
0.4225
0.4133
0.374
0.4333
0.3922
0.4617
0.3049
0.3696
0.2852
0.3247
0.5626
0.3442
0.4405
0.4203
0.4316
0.2856
0.1417
0.2939
0.2538
0.2855
0.3675
0.3127
0.3553
0.4623
0.2653
0.305
0.2281
0.2318
0.3685
0.3848
0.4232
0.4657
0.5046
0.4683
0.4817
0.3691
0.3776
0.4333
0.3481
0.303
0.4205
0.4171
0.3085
0.4031
0.5443
0.3334
0.415
0.352
0.4657
0.2021
0.3778
0.3075
0.3593
0.2876
0.3092
0.5536
0.3939
0.3808
0.3911
0.3644
0.2787
0.3893
0.449
0.4368
0.2983
0.3821
0.3172
0.4398
0.4698
0.257
0.4882
0.4877
0.4573
0.4204
0.4108
0.3547
0.4183
0.2492
0.3366
0.3697
0.491
0.3019
0.4704
0.4088
0.412
0.4202
0.4809
0.4421
0.4366
0.412
0.3073
0.4361
0.3744
0.2786
0.4053
0.3263
0.3208
0.421
0.438
0.448
0.4474
0.3848
0.499
0.3701
0.4379
0.4637
0.538
0.409
0.406
0.4784
0.4325
0.3911
0.4933
0.5729
0.3823
0.372
0.3237
0.4795
0.4586
0.5171
0.5615
0.4826
0.5918
0.4006
0.384
0.3777
0.4772
0.4148
0.462
0.5332
0.569
0.455
0.3136
0.4749
0.3416
0.3677
0.3649
0.4876
0.4782
0.3786
0.296
0.5258
0.4567
0.3145
0.4684
0.4877
0.2893
0.3339
0.4442
0.4447
0.3458
0.5439
0.4278
0.4597
0.4249
0.4605
0.4219
0.3491
0.5943
0.331
0.4463
0.4536
0.4419
0.4268
0.5235
0.4576
0.3557
0.4837
0.4339
0.3251
0.52
0.3935
0.3978
0.5513
0.5133
0.4698
0.4049
0.4607
0.5158
0.4389
0.3742
0.3658
0.3418
0.4456
0.4839
0.5366
0.4472
0.5006
0.4745
0.4038
0.4496
0.4279
0.4581
0.4577
0.4017
0.3121
0.3076
0.3437
0.434
0.4709
0.4919
0.4264
0.3937
0.5213
0.3991
0.4601
0.3396
0.2744
0.4781
0.5327
0.4219
0.4186
0.4466
0.4163
0.4762
0.3791
0.4094
0.4213
0.4315
0.5578
0.3399
0.5251
0.4885
0.554
0.3056
0.3824
0.3547
0.4471
0.4705
0.3621
0.4716
0.3985
0.4377
0.4034
0.3325
0.44
0.2781
0.2979
0.393
0.4771
0.3934
0.4417
0.3643
0.3025
0.3018
0.3723
0.4512
0.3177
0.4627
0.5023
0.3765
0.28
0.582
0.4791
0.4063
0.4388
0.4759
0.35
0.4381
0.433
0.4767
0.5427
0.4788
0.4093
0.3853
0.5155
0.4701
0.3665
0.5236
0.4773
0.3997
0.5145
0.4769
0.4241
0.3472
0.4769
0.3756
0.4147
0.4145
0.3397
0.5263
0.4429
0.3254
0.4612
0.4667
0.388
0.4267
0.4205
0.3986
0.2389
0.2062
0.2362
0.1915
0.198
0.184
0.1567
0.2135
0.2019
0.2391
0.201
0.1889
0.1968
0.2635
0.2081
0.2295
0.1486
0.2897
0.215
0.1922
0.2094
0.2024
0.1804
0.1723
0.2542
0.2303
0.19
0.2217
0.2386
0.1688
0.1339
0.2151
0.2104
0.2356
0.2175
0.2981
0.2344
0.1924
0.2121
0.1956
0.2453
0.2376
0.2538
0.2809
0.2178
0.2773
0.2116
0.1757
0.2184
0.2181
0.2427
0.1681
0.2352
0.203
0.1743
0.1678
0.2463
0.1013
0.1737
0.1002
0.166
0.1228
0.1433
0.1948
0.1956
0.2308
0.1376
0.1774
0.215
0.2793
0.2227
0.2226
0.1484
0.2148
0.1997
0.221
0.2378
0.122
0.1521
0.1839
0.202
0.1836
0.2131
0.1767
0.2171
0.1707
0.143
0.1225
0.1994
0.2095
0.2114
0.145
0.1574
0.1864
0.1257
0.1999
0.1513
0.2121
0.1376
0.2176
0.1841
0.1815
0.1991
0.2688
0.1989
0.2201
0.1554
0.1436
0.1568
0.2161
0.1702
0.1726
0.2344
0.2408
0.1991
0.232
0.2132
0.1926
0.2509
0.1852
0.1857
0.1746
0.1164
0.1859
0.1663
0.206
0.2115
0.1692
0.2267
0.3471
0.2085
0.1375
0.2098
0.1431
0.1338
0.1603
0.2119
0.2192
0.2144
0.1835
0.2376
0.1592
0.1786
0.1478
0.1349
0.1752
0.1565
0.1621
0.2026
0.22
0.1723
0.2242
0.1853
0.3408
0.1686
0.1757
0.1661
0.2277
0.2545
0.354
0.304
0.2572
0.4371
0.504
0.4927
0.3664
0.2732
0.2888
0.1932
0.2216
0.1288
0.209
0.1585
0.29
0.149
0.1693
0.1418
0.1468
0.086
0.1522
0.1882
0.1601
0.1693
0.1076
0.1344
0.1209
0.1371
0.1526
0.1589
0.1184
0.1646
0.1585
0.1628
0.1242
0.1077
0.1348
0.1523
0.1692
0.1327
0.1907
0.1273
0.1097
0.1469
0.1535
0.1519
0.1336
0.1734
0.177
0.1259
0.1425
0.1403
0.1044
0.1334
0.145
0.1557
0.1267
0.1163
0.1391
0.14
0.131
0.152
0.1569
0.1168
0.1563
0.1188
0.139
0.1686
0.16
0.166
0.1525
0.1852
0.1183
0.1542
0.0854
0.1071
0.1782
0.0998
0.1375
0.1369
0.0863
0.1135
0.1128
0.1451
0.1396
0.1651
0.1577
0.1448
0.1649
0.1428
0.1667
0.1343
0.1422
0.1563
0.0924
0.1041
0.1338
0.1316
0.131
0.1466
0.13
0.1469
0.1211
0.1507
0.1115
0.151
0.1179
0.1045
0.1262
0.102
0.0964
0.1772
0.1733
0.1602
0.1399
0.1691
0.1215
0.138
0.1569
0.1398
0.1349
0.1435
0.1464
0.1713
0.0765
0.1194
0.1399
0.0757
0.1046
0.1682
0.1357
0.1003
0.114
0.132
0.1771
0.1155
0.1042
0.136
0.0763
0.1284
0.1587
0.146
0.1541
0.18
0.1359
0.1423
0.0896
0.1171
0.149
0.1595
0.1847
0.1119
0.1631
0.1472
0.1313
0.1405
0.1335
0.1505
0.1427
0.114
0.0975
0.1002
0.1086
0.1724
0.1463
0.1215
0.1686
0.1326
0.112
0.1269
0.1362
0.1632
0.0979
0.0889
0.1543
0.1025
0.1212
0.1422
0.1464
0.1548
0.1377
0.1091
0.1433
0.1458
0.1274
0.1246
0.16
0.203
0.193
0.2127
0.2164
0.1789
0.1954
0.2607
0.1557
0.2033
0.2129
0.195
0.2002
0.1942
0.223
0.2171
0.2095
0.2606
0.205
0.2256
0.2119
0.1961
0.2025
0.1836
0.2225
0.1642
0.3172
0.1961
0.2243
0.246
0.2378
0.193
0.2096
0.2479
0.2265
0.2111
0.2068
0.2178
0.2076
0.2304
0.2454
0.1938
0.2319
0.2311
0.2218
0.1838
0.2562
0.1712
0.2104
0.2502
0.2591
0.2479
0.2438
0.1839
0.2243
0.1536
0.2651
0.1988
0.2253
0.1599
0.2383
0.1737
0.148
0.229
0.1881
0.1792
0.2251
0.1562
0.1951
0.1955
0.2263
0.1745
0.2001
0.2159
0.1523
0.1268
0.2237
0.2792
0.1394
0.213
0.2475
0.2016
0.1691
0.1491
0.1819
0.1757
0.2029
0.1823
0.1255
0.1547
0.1661
0.2622
0.2442
0.1822
0.1914
0.2395
0.211
0.1712
0.1115
0.159
0.2431
0.1881
0.1969
0.2612
0.2371
0.2516
0.2361
0.1996
0.2249
0.2163
0.2305
0.2428
0.195
0.2586
0.1774
0.2025
0.2089
0.2114
0.2233
0.1856
0.2164
0.2012
0.1857
0.1872
0.1788
0.1965
0.2422
0.1453
0.1467
0.2102
0.1856
0.1995
0.1456
0.1967
0.2025
0.1862
0.186
0.2463
0.2472
0.1391
0.156
0.1847
0.2175
0.2127
0.2101
0.1603
0.2104
0.1299
0.1474
0.1727
0.1473
0.1841
0.1854
0.1561
0.1529
0.208
0.1527
0.1407
0.1912
0.1503
0.1722
0.2156
0.2337
0.1373
0.1981
0.1651
0.2233
0.1691
0.168
0.2034
0.1645
0.21
0.1587
0.1887
0.0914
0.2248
0.1295
0.1975
0.2173
0.1537
0.1476
0.1787
0.1138
0.1513
0.1335
0.1839
0.1577
0.1817
0.1981
0.146
0.186
0.1901
0.16
0.1922
0.1571
0.1788
0.1207
0.2238
0.131
0.1444
0.2157
0.1684
0.2103
0.1671
0.2221
0.1545
0.1356
0.1839
0.2013
0.2159
0.1404
0.1046
0.137
0.165
0.1944
0.1659
0.1868
0.1667
0.1813
0.1692
0.2162
0.2264
0.176
0.1772
0.1586
0.1712
0.2178
0.203
0.2047
0.21
0.1561
0.192
0.158
0.1869
0.1865
0.1819
0.1369
0.2036
0.2322
0.1648
0.195
0.145
0.2179
0.2487
0.1568
0.1782
0.1209
0.1773
0.2227
0.1712
0.2547
0.215
0.2364
0.2121
0.2602
0.157
0.2013
0.188
0.1682
0.1383
0.1096
0.1121
0.2429
0.1332
0.2322
0.0641
0.1877
0.1362
0.227
0.1768
0.1199
0.1989
0.1636
0.1485
0.1859
0.1974
0.1319
0.1936
0.129
0.1304
0.1954
0.215
0.1595
0.1354
0.1247
0.1803
0.1611
0.1931
0.189
0.152
0.1835
0.158
0.1797
0.1676
0.1985
0.147
0.1362
0.1866
0.1791
0.2113
0.0991
0.2028
0.1421
0.1177
0.182
0.1904
0.1586
0.1896
0.1823
0.1456
0.1738
0.1408
0.1498
0.0961
0.1459
0.1766
0.1407
0.1291
0.167
0.2139
0.188
0.153
0.139
0.1575
0.1323
0.1369
0.1886
0.1343
0.1536
0.1731
0.1429
0.1852
0.1841
0.2296
0.1344
0.1138
0.1943
0.1609
0.1096
0.2375
0.1693
0.1428
0.2017
0.19
0.1594
0.1579
0.1877
0.1852
0.2169
0.134
0.1959
0.1864
0.1163
0.1977
0.1644
0.1253
0.1651
0.1322
0.1706
0.1631
0.2205
0.0894
0.1717
0.1917
0.175
0.1094
0.1543
0.1594
0.3793
0.3068
0.3182
0.3015
0.3504
0.3318
0.2977
0.2476
0.3945
0.3005
0.3188
0.422
0.4105
0.3256
0.3398
0.2975
0.3891
0.3524
0.3286
0.2738
0.3496
0.3942
0.3482
0.384
0.3073
0.3466
0.3712
0.3584
0.3663
0.332
0.3345
0.318
0.2975
0.3653
0.4054
0.2367
0.3512
0.4008
0.4439
0.3956
0.3492
0.3799
0.2754
0.355
0.3892
0.3028
0.2182
0.3906
0.3642
0.2574
0.2906
0.3522
0.4145
0.3205
0.3275
0.3246
0.3113
0.3314
0.1427
0.34
0.3597
0.2627
0.3245
0.2445
0.3815
0.2731
0.3119
0.3194
0.3211
0.2719
0.3457
0.3229
0.3359
0.3612
0.3022
0.3539
0.3107
0.3244
0.3098
0.2366
0.2784
0.4105
0.4578
0.3983
0.5011
0.4962
0.3555
0.3292
0.3353
0.3471
0.3747
0.3374
0.3312
0.4247
0.2405
0.2625
0.2006
0.3751
0.2166
0.195
0.2744
0.3486
0.2371
0.2844
0.3863
0.3238
0.2848
0.2634
0.2923
0.242
0.2622
0.3732
0.3388
0.3329
0.3969
0.3945
0.3634
0.3727
0.2701
0.3082
0.2738
0.3536
0.3365
0.3551
0.3231
0.3262
0.3287
0.2599
0.3083
0.3551
0.3175
0.3497
0.354
0.3208
0.2898
0.301
0.3722
0.4728
0.2626
0.3736
0.3212
0.4216
0.3356
0.3686
0.3482
0.2148
0.4293
0.2919
0.2642
0.3886
0.269
0.3414
0.3773
0.3107
0.3305
0.2576
0.3257
0.2461
0.3417
0.3786
0.3524
0.3018
0.348
0.2909
0.4214
0.3965
0.2791
0.3929
0.3402
0.3342
0.207
0.3509
0.3704
0.3235
0.3896
0.3218
0.3568
0.2968
0.2693
0.3107
0.2557
0.2843
0.3051
0.328
0.3986
0.3463
0.407
0.3925
0.3566
0.3167
0.313
0.3455
0.4385
0.2452
0.3435
0.3064
0.2707
0.3647
0.3612
0.3636
0.3382
0.2929
0.2773
0.3307
0.3512
0.3458
0.2655
0.3156
0.2913
0.259
0.2476
0.2992
0.2908
0.353
0.3304
0.2872
0.3087
0.3441
0.3052
0.2997
0.3359
0.3458
0.3344
0.2459
0.2289
0.27
0.3076
0.2552
0.4093
0.2526
0.332
0.2953
0.2417
0.3343
0.3411
0.3377
0.2779
0.3371
0.4164
0.3184
0.3275
0.4348
0.2427
0.2795
0.3197
0.346
0.3944
0.3461
0.2625
0.3331
0.3154
0.3127
0.3622
0.4253
0.3686
0.2716
0.2159
0.4193
0.2657
0.3913
0.3264
0.3972
0.226
0.3425
0.3285
0.3577
0.2821
0.2791
0.4473
0.2326
0.378
0.3862
0.3373
0.3578
0.3113
0.313
0.3583
0.323
0.2801
0.4023
0.263
0.4364
0.3417
0.3094
0.2465
0.3102
0.4513
0.3593
0.2757
0.3174
0.378
0.3545
0.2763
0.3842
0.3104
0.3949
0.2879
0.3316
0.3183
0.2874
0.3326
0.3212
0.0922
0.5618
0.3558
0.2942
0.4369
0.2854
0.4284
0.2927
0.3622
0.4325
0.2782
0.3549
0.3187
0.3741
0.3865
0.2246
0.3414
0.3703
0.3744
0.3327
0.2598
0.3374
0.2648
0.3617
0.3119
0.3013
0.1981
0.3289
0.249
0.3898
0.2934
0.3374
0.3921
0.3705
0.4465
0.2159
0.2645
0.3051
0.4339
0.4256
0.5381
0.3828
0.413
0.2431
0.4431
0.2875
0.3173
0.567
0.3878
0.3452
0.1368
0.3639
0.3269
0.3285
0.348
0.2841
0.3136
0.3791
0.5026
0.4398
0.2901
0.3405
0.3297
0.3003
0.2512
0.2812
0.2821
0.2985
0.3103
0.462
0.3987
0.2843
0.3847
0.4014
0.3059
0.4579
0.392
0.4124
0.3923
0.3851
0.388
0.3504
0.193
0.3416
0.3058
0.4728
0.3952
0.3956
0.3839
0.3289
0.4095
0.3905
0.2775
0.3513
0.3267
0.2923
0.4307
0.2792
0.3139
0.3826
0.3755
0.2972
0.4035
0.3802
0.209
0.247
0.3662
0.2483
0.3703
0.3855
0.4334
0.2356
0.33
0.3382
0.3139
0.3614
0.361
0.2987
0.3587
0.3198
0.2854
0.3426
0.4551
0.3605
0.4209
0.3922
0.4011
0.4487
0.3156
0.3629
0.4006
0.3388
0.3247
0.3586
0.3366
0.4209
0.3375
0.2958
0.4067
0.3823
0.3702
0.3406
0.3493
0.3127
0.2398
0.3175
0.3475
0.4025
0.3748
0.3059
0.4368
0.3192
0.3367
0.423
0.288
0.3763
0.3047
0.4468
0.4222
0.277
0.3261
0.2834
0.4307
0.3503
0.4205
0.4529
0.4195
0.3214
0.3799
0.4177
0.3608
0.3758
0.3422
0.3652
0.3571
0.2458
0.3988
0.3416
0.4229
0.4357
0.3352
0.2929
0.3627
0.4344
0.3948
0.3676
0.4214
0.4104
0.3233
0.2982
0.3295
0.3569
0.3935
0.3927
0.4102
0.2552
0.4652
0.3302
0.3992
0.2856
0.289
0.403
0.2672
0.4407
0.4197
0.3211
0.3256
0.3037
0.4364
0.4073
0.3092
0.3862
0.4029
0.2964
0.3771
0.3869
0.3913
0.3045
0.4336
0.2562
0.3475
0.3675
0.2616
0.3806
0.2991
0.4382
0.2997
0.4154
0.3853
0.392
0.2692
0.3496
0.3969
0.4074
0.3883
0.3753
0.3797
0.435
0.2551
0.2846
0.331
0.3334
0.3262
0.4103
0.1978
0.3083
0.3585
0.3984
0.493
0.2959
0.2795
0.2886
0.4274
0.3479
0.3324
0.2787
0.3705
0.3695
0.3662
0.402
0.3184
0.278
0.3288
0.2021
0.2595
0.3345
0.3906
0.3536
0.3995
0.4259
0.3866
0.2487
0.3861
0.4415
0.3449
0.3192
0.318
0.482
0.2655
0.3825
0.2407
0.358
0.4839
0.2285
0.3142
0.2872
0.2488
0.3416
0.2267
0.2981
0.3519
0.3566
0.4181
0.429
0.3164
0.4142
0.3627
0.2393
0.333
0.3035
0.4093
0.3796
0.4006
0.384
0.3762
0.2782
0.3417
0.4374
0.2603
0.3592
0.3734
0.4326
0.3619
0.3989
0.3674
0.3332
0.3542
0.4074
0.328
0.4053
0.3284
0.3546
0.4119
0.2853
0.3631
0.3636
0.3515
0.3431
0.4205
0.4517
0.4611
0.2984
0.3478
0.4297
0.3822
0.3657
0.332
0.4544
0.2991
0.4441
0.4404
0.3094
0.3802
0.4263
0.3652
0.3615
0.3344
0.2508
0.4194
0.3507
0.4232
0.3352
0.3605
0.4064
0.3729
0.341
0.3336
0.353
0.3513
0.3304
0.3874
0.2989
0.3164
0.4329
0.3851
0.3392
0.3157
0.3883
0.4638
0.3949
0.3393
0.3289
0.4068
0.3632
0.4207
0.4195
0.3565
0.3607
0.4257
0.4266
0.3677
0.4767
0.4802
0.4014
0.3894
0.2927
0.4511
0.3907
0.4046
0.3531
0.4196
0.4374
0.2551
0.4215
0.4029
0.3799
0.3836
0.3799
0.3958
0.4225
0.44
0.2824
0.3703
0.3329
0.3933
0.4091
0.3686
0.4244
0.3602
0.4036
0.3227
0.3677
0.2274
0.3801
0.3437
0.3879
0.2517
0.16
0.2425
0.1488
0.1038
0.1999
0.1937
0.265
0.2679
0.1212
0.2154
0.21
0.251
0.2514
0.2496
0.2268
0.1775
0.2627
0.2129
0.2662
0.2844
0.4216
0.3259
0.2162
0.223
0.1794
0.1894
0.2217
0.2773
0.3492
0.3867
0.198
0.3358
0.2698
0.2718
0.1766
0.521
0.3163
0.3666
0.3744
0.2659
0.2614
0.6015
0.3651
0.3995
0.6661
0.229
0.3274
0.3057
0.2682
0.1782
0.4098
0.5184
0.4529
0.2678
0.4824
0.257
0.2475
0.3134
0.5095
0.6133
0.3468
0.5693
0.5217
0.2777
0.1926
0.2812
0.2444
0.172
0.2977
0.2738
0.4385
0.476
0.3572
0.2355
0.2714
0.4258
0.2265
0.1
0.41
0.3584
0.4148
0.2011
0.2139
0.3938
0.2092
0.1764
0.2752
0.2255
0.1437
0.1562
0.2667
0.2288
0.2192
0.2121
0.3406
0.208
0.2969
0.3427
0.5067
0.2697
0.1884
0.2563
0.2027
0.3072
0.2191
0.3193
0.4339
0.172
0.2465
0.3528
0.491
0.2929
0.2921
0.2515
0.2282
0.165
0.3332
0.3099
0.3515
0.3319
0.2237
0.1556
0.2771
0.2437
0.2092
0.1991
0.2358
0.2707
0.2016
0.1537
0.2525
0.1671
0.6186
0.3043
0.2411
0.2609
0.5151
0.3111
0.4097
0.1134
0.2626
0.2161
0.2312
0.1329
0.2776
0.2315
0.5541
0.1394
0.215
0.2537
0.3059
0.5456
0.4747
0.2675
0.2485
0.3247
0.4952
0.1917
0.2446
0.1732
0.4734
0.5265
0.2787
0.2425
0.3434
0.2065
0.2087
0.3947
0.3342
0.1216
0.3225
0.2136
0.6797
0.1953
0.2268
0.2545
0.218
0.55
0.436
0.2035
0.2927
0.2302
0.331
0.259
0.2156
0.3947
0.3722
0.2599
0.2339
0.2367
0.5941
0.1881
0.2063
0.2247
0.4185
0.1741
0.5515
0.293
0.2483
0.3099
0.6253
0.3994
0.2978
0.1792
0.3152
0.1402
0.3487
0.2792
0.2848
0.2755
0.2371
0.2573
0.232
0.2125
0.2221
0.1722
0.441
0.2146
0.1636
0.1451
0.3147
0.2272
0.254
0.2353
0.2789
0.1413
0.2846
0.2433
0.2834
0.3251
0.2357
0.2028
0.1976
0.5464
0.2447
0.2466
0.3266
0.2363
0.2294
0.2194
0.3371
0.4081
0.2628
0.2183
0.2514
0.3048
0.2157
0.4496
0.4652
0.1713
0.2262
0.2373
0.319
0.2674
0.3791
0.1151
0.2456
0.3341
0.3561
0.201
0.2558
0.2842
0.3593
0.2107
0.2326
0.2205
0.5783
0.4927
0.234
0.2909
0.2705
0.244
0.2566
0.2928
0.4827
0.2606
0.2058
0.1879
0.3225
0.5966
0.2106
0.3365
0.2063
0.2648
0.5943
0.4925
0.5612
0.1991
0.2548
0.2819
0.2952
0.2888
0.2178
0.3985
0.4029
0.3007
0.2506
0.7785
0.214
0.6009
0.8149
0.5193
0.3178
0.1713
0.2868
0.1716
0.2157
0.2225
0.2349
0.3135
0.2496
0.3069
0.2963
0.3485
0.2679
0.2603
0.3792
0.5684
0.2407
0.166
0.5873
0.8766
0.3457
0.3357
0.1659
0.2458
0.3944
0.3024
0.2111
0.1978
0.2528
0.2246
0.3193
0.7374
0.2981
0.1882
0.2984
0.1744
0.1854
0.1344
0.2603
0.2364
0.1813
0.1802
0.2646
0.2071
0.1621
0.2055
0.2309
0.1571
0.2235
0.2411
0.1844
0.1774
0.2396
0.1066
0.1619
0.2029
0.2725
0.1557
0.2022
0.2025
0.1902
0.1585
0.216
0.1975
0.2582
0.1661
0.2332
0.2333
0.2278
0.1961
0.2384
0.1991
0.1148
0.2436
0.145
0.2162
0.1612
0.1965
0.162
0.223
0.2482
0.1518
0.2238
0.2108
0.1636
0.178
0.2159
0.1666
0.2133
0.1875
0.2277
0.2154
0.1576
0.2382
0.2123
0.2024
0.1299
0.1403
0.2178
0.1308
0.2505
0.0902
0.166
0.1779
0.2164
0.2191
0.1968
0.251
0.2307
0.1899
0.197
0.1511
0.1901
0.1225
0.214
0.1573
0.1332
0.1981
0.1802
0.1382
0.1982
0.1742
0.1884
0.2167
0.1962
0.1808
0.2396
0.171
0.135
0.0993
0.2875
0.1723
0.1364
0.1395
0.2172
0.1556
0.1267
0.1356
0.1634
0.2007
0.1789
0.2402
0.1504
0.2091
0.2264
0.2143
0.2044
0.1642
0.1689
0.2273
0.1313
0.1312
0.1886
0.1415
0.1154
0.1941
0.2281
0.1006
0.2164
0.1496
0.2356
0.2017
0.2154
0.138
0.1798
0.1966
0.2036
0.2262
0.2291
0.198
0.136
0.1887
0.0964
0.2013
0.2397
0.2097
0.1384
0.1668
0.1533
0.2293
0.2175
0.2216
0.1383
0.1876
0.2328
0.1946
0.2029
0.1902
0.2446
0.2924
0.2201
0.1905
0.1867
0.2273
0.1859
0.2499
0.2333
0.1532
0.1428
0.165
0.2134
0.2036
0.2201
0.1776
0.1661
0.2295
0.2116
0.1431
0.1387
0.2237
0.1263
0.1687
0.22
0.1884
0.16
0.2007
0.2281
0.1738
0.2153
0.1694
0.2223
0.2378
0.2054
0.1784
0.1439
0.1998
0.2298
0.1614
0.1863
0.2277
0.2023
0.1609
0.2087
0.1921
0.2254
0.1999
0.2186
0.1673
0.1774
0.1364
0.1669
0.1509
0.2137
0.2448
0.2666
0.1981
0.1806
0.1422
0.1537
0.1565
0.2119
0.2266
0.169
0.2166
0.2378
0.1863
0.1259
0.1129
0.1985
0.1945
0.2359
0.2004
0.2305
0.2178
0.1475
0.22
0.1562
0.1307
0.1687
0.2149
0.2154
0.188
0.1538
0.2249
0.1813
0.1433
0.1852
0.1881
0.2296
0.1858
0.1952
0.1608
0.1368
0.1501
0.1675
0.1355
0.1717
0.173
0.1538
0.1539
0.1855
0.1777
0.2052
0.1887
0.1499
0.2035
0.1518
0.1497
0.1949
0.1842
0.1698
0.1824
0.1258
0.1402
0.1486
0.2005
0.0822
0.1637
0.1788
0.2068
0.183
0.1835
0.1546
0.1006
0.172
0.1787
0.1783
0.171
0.1581
0.2407
0.0828
0.2391
0.0916
0.1391
0.1859
0.173
0.1967
0.1799
0.1961
0.1536
0.2041
0.2565
0.1163
0.1451
0.1702
0.2201
0.1694
0.1284
0.1605
0.1896
0.1668
0.2017
0.1714
0.2136
0.2074
0.2127
0.2156
0.1884
0.2383
0.296
0.2075
0.2473
0.2229
0.2413
0.2156
0.2766
0.2146
0.2202
0.2617
0.1765
0.4221
0.1775
0.2145
0.185
0.2168
0.2487
0.1927
0.2426
0.2184
0.294
0.282
0.2083
0.2351
0.1707
0.2554
0.1744
0.2521
0.1388
0.2692
0.2054
0.2066
0.2691
0.3157
0.2721
0.2514
0.1761
0.2792
0.2086
0.2526
0.2966
0.2331
0.2318
0.2228
0.3246
0.2741
0.1883
0.2093
0.2339
0.2245
0.198
0.1507
0.2008
0.2374
0.1733
0.2352
0.1211
0.2308
0.1706
0.2836
0.318
0.2393
0.1938
0.1031
0.2792
0.2481
0.1993
0.2069
0.1746
0.2509
0.2149
0.2272
0.2635
0.264
0.2094
0.131
0.208
0.1487
0.1921
0.1704
0.1387
0.2072
0.2442
0.1787
0.2181
0.2449
0.1802
0.2491
0.2788
0.1945
0.1942
0.2214
0.2839
0.1674
0.2033
0.2091
0.2468
0.21
0.1963
0.2929
0.2108
0.1819
0.2171
0.2434
0.1528
0.2102
0.1413
0.1777
0.2502
0.1496
0.2192
0.2067
0.1949
0.2052
0.2387
0.155
0.2159
0.1465
0.1655
0.2151
0.2923
0.1733
0.2516
0.2045
0.2374
0.1654
0.2209
0.2187
0.2378
0.2202
0.1924
0.2006
0.149
0.2345
0.1682
0.2828
0.2388
0.1519
0.2537
0.1354
0.1722
0.202
0.2388
0.2204
0.205
0.2123
0.2258
0.2305
0.2339
0.2689
0.2352
0.2041
0.185
0.1738
0.1818
0.1998
0.237
0.2104
0.2316
0.1512
0.1629
0.2471
0.2112
0.2597
0.1953
0.2439
0.1531
0.2005
0.1455
0.2494
0.1893
0.1894
0.1418
0.177
0.1254
0.2553
0.2015
0.143
0.2171
0.2092
0.1408
0.1867
0.2479
0.2459
0.2326
0.2556
0.2141
0.1994
0.1796
0.2078
0.282
0.2579
0.1315
0.1511
0.1795
0.1862
0.2109
0.2132
0.1708
0.1978
0.1252
0.1715
0.152
0.2327
0.2607
0.2424
0.2455
0.2055
0.154
0.2352
0.2006
0.2039
0.2295
0.1612
0.256
0.2216
0.2235
0.2688
0.2438
0.2485
0.2578
0.149
0.1685
0.3676
0.2128
0.2856
0.2234
0.2753
0.2195
0.2557
0.2624
0.2933
0.317
0.2238
0.2092
0.2355
0.2275
0.2116
0.3332
0.2473
0.2163
0.2695
0.2709
0.2324
0.2736
0.2495
0.2407
0.293
0.2941
0.2687
0.2088
0.2666
0.1886
0.304
0.2185
0.1627
0.329
0.2567
0.3184
0.3947
0.4347
0.3222
0.328
0.3187
0.3673
0.2161
0.2558
0.3685
0.3829
0.3413
0.2647
0.3165
0.3748
0.2671
0.1835
0.3069
0.3342
0.2833
0.2362
0.289
0.3205
0.3345
0.2899
0.3261
0.3292
0.3168
0.352
0.4584
0.2968
0.2577
0.332
0.4637
0.2774
0.3872
0.3607
0.4287
0.3237
0.3452
0.3184
0.2868
0.4511
0.1404
0.3403
0.399
0.3057
0.2973
0.3331
0.2658
0.3474
0.2466
0.3462
0.3332
0.4546
0.3749
0.3181
0.4016
0.3342
0.3135
0.4239
0.3945
0.3962
0.2845
0.3653
0.3174
0.2712
0.419
0.3359
0.3335
0.3822
0.361
0.346
0.3208
0.3102
0.3478
0.5004
0.3153
0.3283
0.4483
0.2354
0.3899
0.4057
0.3976
0.3624
0.3085
0.3284
0.351
0.4247
0.3388
0.4552
0.3307
0.2936
0.2925
0.3658
0.2669
0.3869
0.3947
0.4083
0.2958
0.478
0.3918
0.3073
0.3181
0.4165
0.2722
0.496
0.3622
0.273
0.3191
0.1631
0.2941
0.3432
0.3601
0.376
0.2779
0.2034
0.3492
0.3981
0.2449
0.4241
0.2822
0.2527
0.3193
0.3959
0.3289
0.3287
0.4294
0.2321
0.3888
0.3276
0.2909
0.2813
0.3412
0.3584
0.3291
0.3909
0.2652
0.3876
0.3043
0.3612
0.2962
0.2305
0.3488
0.4861
0.2917
0.4115
0.3526
0.3585
0.4135
0.3476
0.4282
0.3818
0.3798
0.1874
0.3839
0.3927
0.3755
0.5088
0.3536
0.4022
0.4412
0.5215
0.3747
0.2766
0.417
0.3697
0.4532
0.2991
0.3029
0.3519
0.3617
0.4357
0.325
0.4
0.382
0.4362
0.4396
0.3869
0.4586
0.4924
0.4974
0.4066
0.4658
0.3866
0.474
0.3631
0.3814
0.3503
0.444
0.4269
0.3943
0.4401
0.2262
0.3207
0.3722
0.3836
0.2505
0.4119
0.4353
0.3848
0.4619
0.2645
0.3521
0.3099
0.3498
0.2936
0.2514
0.1332
0.4606
0.3668
0.3492
0.3645
0.458
0.3805
0.3829
0.2242
0.2627
0.4471
0.1532
0.3111
0.3378
0.345
0.2167
0.444
0.3685
0.4489
0.4329
0.5263
0.4041
0.4604
0.3178
0.4266
0.2977
0.3029
0.4447
0.3678
0.2799
0.3729
0.381
0.5037
0.2234
0.4424
0.4343
0.4139
0.3416
0.2785
0.3948
0.4223
-0.0141
0.4615
0.3558
0.3781
0.4354
0.3931
0.3625
0.3316
0.2643
0.2937
0.3451
0.3559
0.2862
0.396
0.3825
0.4839
0.3815
0.3795
0.3804
0.3456
0.3596
0.3767
0.3201
0.4342
0.3533
0.2785
0.3163
0.3003
0.3167
0.3143
0.2922
0.3839
0.3576
0.2625
0.229
0.3521
0.3527
0.2727
0.3673
0.4369
0.282
0.4395
0.3471
0.4787
0.3741
0.375
0.3643
0.2609
0.4726
0.4845
0.3336
0.3761
0.261
0.3076
0.2439
0.2009
0.3189
0.5169
0.2856
0.4095
0.3096
0.3913
0.2807
0.3785
0.3591
0.3379
0.292
0.2471
0.4036
0.4416
0.5492
0.4925
0.3801
0.3577
0.1906
0.4133
0.3553
0.4152
0.3879
0.4398
0.3226
0.3821
0.4166
0.3708
0.5176
0.4156
0.4099
0.429
0.2632
0.3102
0.3821
0.3799
0.2835
0.4898
0.3762
0.3524
0.3457
0.3428
0.4891
0.4127
0.2833
0.3221
0.3999
0.4838
0.268
0.4056
0.3542
0.4387
0.453
0.3914
0.3377
0.4325
0.4704
0.4548
0.4906
0.346
0.2807
0.4181
0.3825
0.4751
0.359
0.377
0.4715
0.3323
0.3468
0.4173
0.4053
0.5055
0.4653
0.3488
0.232
0.3646
0.4162
0.2925
0.4143
0.4094
0.3062
0.2811
0.3316
0.4462
0.2838
0.3638
0.2808
0.3774
0.353
0.4552
0.2986
0.2845
0.2897
0.3306
0.3921
0.2663
0.2874
0.4166
0.4088
0.3397
0.322
0.374
0.3683
0.3721
0.3521
0.3854
0.3267
0.3482
0.4236
0.3433
0.4168
0.4029
0.2503
0.2688
0.3096
0.4435
0.3594
0.3506
0.4134
0.3841
0.4662
0.2505
0.4809
0.336
0.3377
0.4053
0.5179
0.3583
0.3673
0.3693
0.4015
0.5582
0.347
0.492
0.4116
0.3806
0.4169
0.3247
0.5207
0.3719
0.4071
0.4336
0.3441
0.4789
0.2461
0.4693
0.5085
0.4335
0.3531
0.3555
0.4126
0.421
0.3917
0.3512
0.2759
0.3314
0.4059
0.3195
0.4514
0.3583
0.471
0.4536
0.4051
0.379
0.3622
0.2735
0.3348
0.4491
0.4199
0.4689
0.5103
0.3987
0.4436
0.2904
0.3191
0.4875
0.221
0.5109
0.3982
0.3762
0.5251
0.4826
0.3901
0.4488
0.4005
0.4516
0.3615
0.3476
0.2596
0.376
0.4069
0.3822
0.4484
0.3093
0.4608
0.3435
0.2689
0.4155
0.1368
0.3157
0.3122
0.239
0.3119
0.3788
0.275
0.232
0.4845
0.4059
0.284
0.12
0.2616
0.2952
0.3639
0.3026
0.266
0.4572
0.4177
0.3961
0.4035
0.3884
0.3849
0.4059
0.3237
0.2181
0.3171
0.3369
0.4182
0.3622
0.2757
0.3426
0.3911
0.2523
0.3718
0.3735
0.2893
0.2663
0.2712
0.2824
0.4063
0.2584
0.3572
0.3074
0.3231
0.301
0.4221
0.4477
0.3333
0.3349
0.3938
0.2083
0.3447
0.3033
0.328
0.3513
0.3425
0.3817
0.2499
0.3165
0.3218
0.4775
0.4093
0.2886
0.3851
0.4547
0.3954
0.4111
0.4808
0.2716
0.1449
0.3132
0.534
0.4163
0.3999
0.2366
0.3738
0.4788
0.4287
0.3717
0.2031
0.198
0.3651
0.3339
0.2749
0.3722
0.399
0.4405
0.3926
0.428
0.3851
0.4066
0.3143
0.2272
0.4684
0.3466
0.3494
0.3537
0.2762
0.1762
0.4166
0.3819
0.4957
0.2567
0.5593
0.2656
0.349
0.314
0.2482
0.2831
0.3221
0.224
0.42
0.271
0.2589
0.3912
0.3896
0.323
0.3926
0.3531
0.3986
0.4169
0.3458
0.331
0.3436
0.4793
0.3554
0.5535
0.3468
0.4506
0.4333
0.501
0.3753
0.3385
0.3348
0.1876
0.2138
0.472
0.4176
0.2311
0.3644
0.4628
0.4161
0.235
0.3313
0.2503
0.3672
0.3896
0.2185
0.4108
0.4236
0.3419
0.3049
0.3024
0.2944
0.4279
0.4103
0.3665
0.3966
0.3661
0.3766
0.2947
0.3143
0.3382
0.4417
0.3184
0.3618
0.4106
0.3383
0.3621
0.3911
0.2546
0.4201
0.3252
0.3754
0.389
0.3785
0.3174
0.423
0.3473
0.3171
0.4042
0.2988
0.2714
0.3796
0.4283
0.3718
0.3099
0.3605
0.4481
0.3355
0.2729
0.4127
0.3682
0.3155
0.2427
0.3873
0.3765
0.4104
0.3031
0.3028
0.3891
0.3533
0.2961
0.4469
0.2843
0.3238
0.3674
0.4631
0.3508
0.3439
0.2913
0.3708
0.3192
0.311
0.4161
0.2257
0.312
0.3615
0.293
0.4331
0.3981
0.3806
0.3431
0.3074
0.4154
0.2625
0.3835
0.4194
0.265
0.3561
0.3969
0.3584
0.2816
0.4287
0.4318
0.3728
0.3645
0.4724
0.3908
0.4088
0.4276
0.2903
0.3535
0.3345
0.2754
0.4131
0.4656
0.492
0.5089
0.3432
0.3074
0.3071
0.3126
0.4148
0.4182
0.3452
0.2275
0.3837
0.2816
0.302
0.3206
0.3772
0.439
0.4182
0.3463
0.4268
0.3666
0.3111
0.3886
0.3103
0.449
0.3863
0.5216
0.3013
0.334
0.4358
0.291
0.4018
0.4119
0.2812
0.4525
0.4469
0.2504
0.3123
0.4124
0.3459
0.4789
0.5049
0.3288
0.177
0.4387
0.2855
0.347
0.3492
0.2155
0.4044
0.3746
0.4153
0.2928
0.3153
0.4289
0.3932
0.3694
0.38
0.2613
0.3372
0.3041
0.3408
0.1889
0.3967
0.3581
0.319
0.2461
0.2546
0.2936
0.3998
0.2661
0.3566
0.1861
0.4101
0.2933
0.2487
0.371
0.4392
0.4203
0.4095
0.3994
0.3272
0.4424
0.4496
0.4005
0.4572
0.3581
0.2859
0.3886
0.3204
0.3405
0.3265
0.3603
0.4079
0.4617
0.3322
0.3806
0.3815
0.3992
0.2669
0.3783
0.2584
0.4005
0.4657
0.3395
0.2932
0.3813
0.4063
0.3164
0.3325
0.3812
0.4281
0.4347
0.315
0.37
0.4551
0.4265
0.3831
0.3185
0.4977
0.4207
0.4637
0.4039
0.342
0.3068
0.2962
0.3041
0.2897
0.288
0.3412
0.3957
0.3526
0.3094
0.3658
0.2158
0.3093
0.4411
0.4613
0.2596
0.3109
0.3694
0.2688
0.4046
0.4972
0.489
0.4005
0.5668
0.4385
0.4837
0.4789
0.4689
0.356
0.3104
0.4127
0.3894
0.3596
0.3432
0.445
0.2648
0.3361
0.3202
0.4341
0.4729
0.3615
0.3689
0.2959
0.4267
0.3588
0.3202
0.4046
0.4872
0.3314
0.3271
0.3577
0.2085
0.3904
0.3608
0.5419
0.4254
0.4382
0.3648
0.4227
0.4117
0.4326
0.3464
0.4348
0.3686
0.5378
0.3763
0.4574
0.3461
0.46
0.3988
0.3613
0.381
0.3389
0.3557
0.3371
0.4083
0.3437
0.4334
0.4667
0.4158
0.3626
0.4759
0.3384
0.2751
0.248
0.25
0.408
0.3384
0.456
0.3062
0.3939
0.4927
0.4141
0.4403
0.2919
0.2837
0.3942
0.3398
0.367
0.4695
0.3414
0.3817
0.3418
0.3519
0.4619
0.4428
0.3998
0.2993
0.3807
0.3967
0.3331
0.5381
0.4013
0.3452
0.2685
0.3571
0.1556
0.3183
0.5026
0.3823
0.2027
0.323
0.3264
0.6202
0.4348
0.5124
0.462
0.521
0.4601
0.6108
0.5483
0.3424
0.3825
1.1443
0.5057
0.2926
0.3558
0.3663
0.2807
0.4085
0.3681
0.4272
0.4061
0.2965
0.363
0.357
0.4657
0.4028
0.2921
0.2653
0.2489
0.2396
0.403
0.4476
0.3411
0.4602
0.2284
0.3161
0.311
0.4622
0.382
0.4117
0.3798
0.2974
0.25
0.3247
0.4013
0.4288
0.3743
0.3653
0.318
0.2955
0.2558
0.5365
0.2977
0.2808
0.322
0.4388
0.4699
0.4642
0.3413
0.4059
0.4337
0.4106
0.2576
0.3526
0.3037
0.3517
0.496
0.436
0.2153
0.4097
0.2624
0.4419
0.412
0.4115
0.2407
0.3932
0.3411
0.4397
0.3741
0.3101
0.4967
0.4418
0.3437
0.371
0.439
0.4367
0.3957
0.3602
0.3644
0.258
0.3127
0.4206
0.3515
0.2919
0.3902
0.4579
0.3914
0.3957
0.4697
0.3998
0.3215
0.3007
0.4029
0.4063
0.4785
0.4219
0.3222
0.2381
0.4679
0.4369
0.3419
0.4728
0.4336
0.317
0.4724
0.1981
0.4209
0.5367
0.3361
0.4859
0.3941
0.4486
0.4264
0.5619
0.3298
0.2356
0.4102
0.5454
0.2545
0.5319
0.395
0.6813
0.3559
0.5291
0.4704
0.356
0.3276
0.3718
0.3456
0.3853
0.3905
0.5
0.3904
0.3427
0.5101
0.3028
0.4129
0.2676
0.5063
0.5457
0.3665
0.4441
0.4936
0.4548
0.4317
0.4489
0.3977
0.2924
0.3417
0.4548
0.4968
0.5168
0.4092
0.399
0.29
0.446
0.5313
0.4876
0.2535
0.3533
0.4993
0.46
0.3226
0.569
0.4391
0.3987
0.3365
0.4116
0.3686
0.375
0.6306
0.3492
0.4005
0.4039
0.5105
0.4321
0.5447
0.436
0.3178
0.4085
0.3437
0.4732
0.4509
0.4081
1.2429
0.3875
0.3833
0.4022
0.3098
0.4578
0.4247
1.1474
0.2101
0.2289
0.1577
0.1873
0.177
0.1115
0.1969
0.1819
0.2673
0.1843
0.2097
0.2067
0.1665
0.2576
0.1999
0.1805
0.1946
0.1955
0.1984
0.1876
0.1353
0.1866
0.1802
0.1437
0.116
0.1524
0.1586
0.1767
0.1722
0.2263
0.1953
0.1575
0.2298
0.1683
0.2182
0.2207
0.1067
0.1561
0.1627
0.2275
0.2362
0.1433
0.1827
0.1418
0.2128
0.1657
0.2224
0.1896
0.1693
0.1827
0.1778
0.2309
0.1314
0.2004
0.1631
0.2047
0.1995
0.1868
0.1349
0.1076
0.1191
0.1713
0.2626
0.1706
0.1276
0.2124
0.216
0.1623
0.1439
0.1869
0.1069
0.2142
0.1701
0.1512
0.1526
0.2072
0.2146
0.2401
0.1918
0.291
0.1343
0.171
0.1495
0.1648
0.1709
0.1556
0.1986
0.1417
0.1722
0.2014
0.153
0.1618
0.1489
0.2215
0.2167
0.174
0.1813
0.1619
0.1733
0.1632
0.2199
0.2108
0.1991
0.2139
0.193
0.1319
0.1736
0.1732
0.0944
0.2016
0.2408
0.1684
0.19
0.1456
0.2136
0.1211
0.1637
0.2207
0.1026
0.1702
0.2135
0.2263
0.1313
0.1728
0.1813
0.1829
0.1369
0.1408
0.225
0.1792
0.1781
0.1769
0.134
0.1784
0.1778
0.216
0.211
0.194
0.1595
0.1348
0.2499
0.195
0.2241
0.1335
0.1454
0.1835
0.2063
0.1322
0.1666
0.1395
0.1206
0.2005
0.19
0.1913
0.222
0.1495
0.191
0.1304
0.1317
0.1612
0.211
0.1282
0.219
0.2038
0.1667
0.2116
0.1913
0.1712
0.1901
0.1476
0.2304
0.2108
0.1658
0.2097
0.1933
0.1707
0.1781
0.1956
0.1566
0.1875
0.1556
0.1678
0.1991
0.1497
0.168
0.1675
0.1875
0.1832
0.1953
0.1921
0.1534
0.1216
0.1778
0.1695
0.1277
0.179
0.1429
0.1421
0.1736
0.139
0.1409
0.2026
0.2024
0.1127
0.1529
0.1454
0.146
0.1871
0.2559
0.1334
0.1894
0.1779
0.1787
0.1826
0.1766
0.1391
0.1742
0.1533
0.1455
0.2024
0.1325
0.2291
0.2102
0.1629
0.1183
0.1407
0.2202
0.1954
0.1864
0.2135
0.1625
0.1439
0.1646
0.1531
0.1455
0.1507
0.1381
0.1564
0.1442
0.1853
0.1847
0.197
0.1969
0.1683
0.1854
0.2058
0.1675
0.1413
0.2204
0.1445
0.1302
0.157
0.1947
0.1532
0.1118
0.1905
0.1574
0.1491
0.18
0.199
0.258
0.1893
0.1789
0.1648
0.2345
0.0628
0.1532
0.1868
0.2388
0.2184
0.1895
0.1458
0.2402
0.148
0.1422
0.1579
0.1648
0.1581
0.1677
0.1759
0.1953
0.2124
0.2083
0.1621
0.1603
0.1809
0.1747
0.1227
0.2097
0.0999
0.1859
0.139
0.1727
0.1971
0.1726
0.1821
0.1121
0.1781
0.157
0.2142
0.184
0.154
0.1961
0.1844
0.2003
0.1551
0.1778
0.1448
0.1673
0.2172
0.1779
0.1161
0.1473
0.1446
0.183
0.1622
0.2258
0.2262
0.1997
0.1744
0.1802
0.1477
0.1713
0.1945
0.1173
0.2303
0.2434
0.2088
0.1725
0.2138
0.1712
0.1785
0.1285
0.1885
0.2063
0.1951
0.2093
0.1235
0.1691
0.2254
0.1578
0.2735
0.1534
0.1801
0.1691
0.215
0.1348
0.1609
0.1497
0.1826
0.1583
0.137
0.1463
0.1436
0.1828
0.1447
0.1893
0.2259
0.1951
0.1634
0.2143
0.2166
0.2373
0.1303
0.1897
0.1167
0.1654
0.1562
0.2185
0.2146
0.1811
0.1296
0.2102
0.1598
0.1244
0.1698
0.0746
0.1736
0.1252
0.1421
0.0683
0.1474
0.1364
0.1129
0.1027
0.1464
0.1374
0.1176
0.1018
0.1827
0.2463
0.2005
0.2179
0.1054
0.3004
0.4714
0.1865
0.2319
0.2214
0.2404
0.1352
0.1839
0.2476
0.22
0.1728
0.2089
0.2818
0.1618
0.2371
0.1762
0.2156
0.2546
0.2801
0.1474
0.1731
0.119
0.2305
0.2192
0.3314
0.2649
0.2228
0.2394
0.2592
0.2928
0.2976
0.2128
0.266
0.1632
0.3677
0.2292
0.1193
0.327
0.2204
0.1975
0.2223
0.1549
0.1447
0.1594
0.1964
0.2098
0.2319
0.2269
0.27
0.2731
0.2485
0.0892
0.2186
0.1732
0.2176
0.1367
0.2352
0.1927
0.1732
0.2353
0.2073
0.1901
0.2937
0.2037
0.0993
0.2035
0.6156
0.5947
0.2109
0.2195
0.2179
0.238
0.1936
0.195
0.1667
0.2196
0.2001
0.2158
0.1887
0.2455
0.2126
0.1635
0.1762
0.1843
0.2126
0.1607
0.1555
0.1895
0.1792
0.2155
0.2458
0.1136
0.2049
0.1223
0.2201
0.2122
0.1549
0.1717
0.1016
0.1657
0.2503
0.1182
0.3147
0.1912
0.2433
0.2335
0.2117
0.2126
0.2469
0.1569
0.1113
0.1595
0.2181
0.1091
0.1597
0.1454
0.3218
0.2277
0.188
0.1664
0.2096
0.2395
0.1995
0.1836
0.1242
0.2558
0.209
0.1832
0.2178
0.1803
0.2682
0.1602
0.1423
0.2008
0.1683
0.2178
0.1727
0.1427
0.1665
0.1516
0.1855
0.1561
0.1662
0.1731
0.0982
0.1824
0.2007
0.2089
0.185
0.1367
0.1458
0.2477
0.2166
0.1935
0.1949
0.2638
0.1224
0.1772
0.229
0.209
0.3422
0.179
0.2549
0.197
0.2113
0.2946
0.1334
0.1451
0.2055
0.2116
0.1449
0.2311
0.243
0.2044
0.1315
0.2576
0.2119
0.1699
0.1421
0.2525
0.2675
0.3961
0.2088
0.2836
0.0888
0.2167
0.2144
0.2636
0.2196
0.1649
0.1912
0.1026
0.2089
0.1874
0.1712
0.1564
0.2066
0.1814
0.1586
0.2101
0.1539
0.1119
0.141
0.1928
0.2243
0.1609
0.1767
0.1836
0.1711
0.1712
0.1798
0.2291
0.1604
0.1788
0.2025
0.2139
0.2148
0.1457
0.214
0.2443
0.1486
0.2038
0.1044
0.2286
0.1541
0.2026
0.1901
0.1326
0.2385
0.1733
0.1762
0.2022
0.1856
0.1474
0.1933
0.1721
0.1692
0.157
0.1985
0.221
0.1603
0.167
0.1607
0.1717
0.1838
0.1742
0.1515
0.1155
0.2072
0.148
0.1645
0.1748
0.2099
0.1269
0.1346
0.1845
0.2088
0.1786
0.1154
0.1865
0.1538
0.1629
0.1738
0.1584
0.1598
0.1569
0.1047
0.1364
0.208
0.1475
0.1566
0.1921
0.1694
0.1453
0.2182
0.173
0.1343
0.1893
0.1284
0.142
0.1529
0.2844
0.176
0.1966
0.1406
0.1534
0.1533
0.1542
0.1542
0.1738
0.1311
0.2021
0.1465
0.1019
0.1959
0.1803
0.166
0.185
0.1764
0.2201
0.1638
0.1764
0.1787
0.1675
0.1734
0.1083
0.1652
0.2048
0.0898
0.1884
0.1893
0.1696
0.2026
0.2076
0.1427
0.2095
0.2074
0.1852
0.1443
0.1305
0.1681
0.2138
0.0887
0.1016
0.1585
0.1279
0.1867
0.2437
0.1555
0.1867
0.1727
0.1808
0.1005
0.1907
0.1545
0.1499
0.122
0.1475
0.1184
0.1505
0.1621
0.286
0.1577
0.0911
0.1517
0.148
0.1278
0.1858
0.2305
0.1499
0.0829
0.1359
0.1916
0.1626
0.1635
0.1913
0.2455
0.193
0.1888
0.217
0.1847
0.1702
0.1991
0.1626
0.1222
0.1885
0.1701
0.2049
0.1571
0.1714
0.2036
0.1861
0.1996
0.1632
0.1801
0.2075
0.2043
0.1945
0.2295
0.1933
0.102
0.2101
0.2053
0.1371
0.2522
0.206
0.1949
0.1905
0.1595
0.2036
0.2187
0.1494
0.2441
0.2463
0.2282
0.2153
0.1784
0.202
0.1624
0.1174
0.1968
0.1488
0.105
0.1632
0.2695
0.2017
0.2057
0.2181
0.2381
0.1857
0.1551
0.1667
0.1271
0.1935
0.1818
0.1054
0.1563
0.1707
0.1603
0.2361
0.168
0.2714
0.1625
0.1298
0.1475
0.2301
0.2472
0.2057
0.1661
0.2012
0.1534
0.1955
0.0639
0.1632
0.2443
0.1809
0.1667
0.1285
0.1966
0.1969
0.1418
0.0727
0.188
0.1371
0.1624
0.1791
0.096
0.1518
0.1854
0.187
0.1989
0.2014
0.1684
0.1693
0.2412
0.1681
0.1835
0.1693
0.1742
0.1523
0.142
0.1818
0.2032
0.1962
0.1704
0.111
0.2649
0.1602
0.1212
0.2181
0.2315
0.212
0.2307
0.1716
0.2209
0.1953
0.1029
0.2506
0.1547
0.146
0.1848
0.1949
0.1561
0.1935
0.1696
0.247
0.1602
0.2461
0.1174
0.1783
0.1224
0.0878
0.1807
0.2109
0.19
0.2303
0.184
0.1771
0.1578
0.2022
0.1706
0.1608
0.203
0.2594
0.1704
0.1732
0.2134
0.2058
0.1923
0.1972
0.2096
0.1683
0.1158
0.1317
0.1599
0.1777
0.1929
0.3224
0.1705
0.1369
0.1888
0.0976
0.1618
0.1752
0.253
0.1761
0.2133
0.1746
0.2987
0.2144
0.2337
0.2033
0.1282
0.1245
0.2272
0.2097
0.1471
0.3266
0.2608
0.1825
0.3241
0.1095
0.2311
0.2469
0.2469
0.1995
0.0889
0.2108
0.0971
0.1114
0.2031
0.1467
0.1597
0.214
0.2178
0.2125
0.12
0.158
0.0902
0.1806
0.2382
0.2359
0.196
0.224
0.1095
0.2127
0.1434
0.1226
0.1815
0.198
0.1724
0.2071
0.2138
0.1464
0.1581
0.1883
0.2392
0.2566
0.2725
0.1385
0.1575
0.1818
0.2272
0.1721
0.2597
0.1502
0.1787
0.1591
0.1639
0.1569
0.1882
0.1212
0.1732
0.2028
0.1581
0.1037
0.1401
0.2722
0.1978
0.1309
0.1934
0.1972
0.2173
0.2002
0.1543
0.1839
0.1414
0.1862
0.1676
0.1763
0.1675
0.128
0.2284
0.1442
0.1818
0.1209
0.146
0.0579
0.1764
0.2042
0.155
0.2248
0.1484
0.1991
0.2
0.1872
0.1875
0.2389
0.1342
0.2032
0.1568
0.1905
0.1515
0.14
0.1457
0.1316
0.1834
0.2336
0.1401
0.1425
0.1263
0.2034
0.2522
0.2817
0.235
0.2424
0.2394
0.1565
0.2045
0.2005
0.1168
0.206
0.2164
0.1849
0.2019
0.1908
0.1531
0.1935
0.1729
0.1443
0.1791
0.1286
0.2743
0.1544
0.2165
0.1504
0.1303
0.164
0.1995
0.1958
0.13
0.215
0.1295
0.1596
0.0929
0.1558
0.1951
0.1606
0.1404
0.1204
0.1916
0.2098
0.1229
0.1843
0.1215
0.243
0.1668
0.1977
0.2401
0.2304
0.2341
0.2328
0.2067
0.2158
0.2326
0.2394
0.1664
0.2382
0.2157
0.3007
0.23
0.2188
0.233
0.1917
0.1346
0.2014
0.1678
0.2078
0.2313
0.1761
0.2013
0.2612
0.2586
0.21
0.1581
0.144
0.3508
0.2924
0.156
0.218
0.1848
0.1375
0.1833
0.2575
0.2352
0.2091
0.1645
0.1515
0.1209
0.2117
0.2025
0.1606
0.19
0.2036
0.2107
0.2075
0.2368
0.2342
0.2258
0.1835
0.2031
0.2753
0.244
0.2179
0.2272
0.2257
0.1524
0.2507
0.1791
0.2944
0.2308
0.1811
0.1932
0.1862
0.2056
0.2239
0.2475
0.2003
0.2652
0.2775
0.1565
0.1844
0.2371
0.2524
0.1787
0.2054
0.2012
0.2439
0.2026
0.1754
0.272
0.3207
0.2587
0.2769
0.2483
0.2821
0.2736
0.2139
0.2643
0.3118
0.2369
0.2474
0.2243
0.1973
0.3059
0.2487
0.2674
0.2177
0.1754
0.3059
0.2201
0.2382
0.2364
0.2223
0.2286
0.2679
0.2764
0.3041
0.1465
0.2302
0.159
0.1142
0.1493
0.1016
0.1562
0.1408
0.227
0.1433
0.1813
0.1899
0.1799
0.1763
0.2141
0.284
0.2635
0.2165
0.1813
0.2416
0.1735
0.1743
0.1277
0.1457
0.1657
0.0907
0.206
0.2004
0.1917
0.1662
0.1681
0.165
0.1724
0.2123
0.193
0.1119
0.1906
0.1352
0.1209
0.1092
0.001
0.1235
0.1874
0.076
0.2269
0.1921
0.247
0.2068
0.2274
0.1191
0.1728
0.1749
0.1376
0.1206
0.1036
0.1837
0.1339
0.1847
0.1412
0.1865
0.1019
0.1116
0.1243
0.1605
0.1558
0.1341
0.2214
0.1826
0.1319
0.1826
0.1419
0.2244
0.1853
0.2535
0.1602
0.2166
0.2018
0.1284
0.1802
0.1894
0.1435
0.2257
0.1123
0.1131
0.137
0.1789
0.1921
0.1873
0.1974
0.1843
0.2004
0.1798
0.123
0.1596
0.152
0.1449
0.2243
0.229
0.1343
0.1941
0.1212
0.218
0.1932
0.1915
0.1894
0.2143
0.1132
0.1072
0.1971
0.184
0.0346
0.1305
0.1846
0.2039
0.1277
0.1336
0.1711
0.1819
0.189
0.0948
0.1763
0.1761
0.064
0.1375
0.2223
0.1336
0.2175
0.047
0.1661
0.2207
0.1762
0.199
0.1497
0.163
0.1786
0.1259
0.149
0.0878
0.2455
0.1785
0.1599
0.0992
0.1453
0.1561
0.1463
0.2368
0.0952
0.1974
0.1194
0.1968
0.1661
0.1113
0.1875
0.1096
0.1321
0.1793
0.0951
0.1501
0.1181
0.2368
0.181
0.1758
0.1952
0.2161
0.0738
0.2342
0.1942
0.0735
0.1743
0.2157
0.1969
0.1458
0.1912
0.1417
0.2011
0.1623
0.1303
0.1495
0.2018
0.1123
0.15
0.0449
0.1399
0.1216
0.1008
0.2053
0.2115
0.3531
0.2524
0.2288
0.1786
0.1483
0.2139
0.1978
0.2061
0.1997
0.1277
0.2553
0.2442
0.1541
0.138
0.088
0.1865
0.3008
0.3427
0.3052
0.31
0.2946
0.2321
0.2292
0.3792
0.1838
0.1483
0.2716
0.3019
0.3
0.2404
0.3341
0.3447
0.3215
0.2175
0.2243
0.3704
0.3016
0.2021
0.2807
0.2864
0.2918
0.3157
0.3051
0.3085
0.3658
0.2601
0.306
0.3563
0.2398
0.2151
0.2104
0.2193
0.2008
0.231
0.2859
0.1983
0.2078
0.2786
0.2476
0.3459
0.4017
0.2887
0.2428
0.3065
0.307
0.342
0.2531
0.1558
0.1637
0.1812
0.1204
0.2096
0.1454
0.2306
0.1521
0.1269
0.1668
0.1933
0.2447
0.1874
0.1295
0.1825
0.1541
0.0755
0.201
0.216
0.175
0.1837
0.1218
0.1925
0.1706
0.1866
0.1947
0.2283
0.2079
0.1899
0.1494
0.1316
0.1581
0.1934
0.204
0.2581
0.0689
0.1441
0.2277
0.2177
0.1467
0.2271
0.1102
0.1842
0.1721
0.1503
0.1489
0.225
0.1263
0.1151
0.084
0.117
0.1801
0.2278
0.123
0.1667
0.0755
0.0698
0.2074
0.2081
0.1899
0.1642
0.1801
0.0431
0.1771
0.202
0.1859
0.1033
0.1627
0.163
0.1191
0.1682
0.1383
0.1385
0.0928
0.1841
0.1131
0.0916
0.1327
0.23
0.1205
0.1605
0.1949
0.1462
0.1106
0.199
0.0763
0.1606
0.1549
0.1808
0.1212
0.2357
0.1734
0.1019
0.2232
0.2438
0.0711
0.0906
0.1793
0.1121
0.1284
0.1909
0.0535
0.1534
0.1408
0.1656
0.1655
0.0781
0.1696
0.0381
0.1954
0.1958
0.1015
0.2129
0.2225
0.0955
0.1555
0.2226
0.2373
0.1507
0.1589
0.1277
0.093
0.1176
0.1324
0.1685
0.1155
0.0373
0.1962
0.1705
0.2367
0.128
0.1786
0.1226
0.1175
0.1984
0.1711
0.1157
0.1613
0.0814
0.147
0.2116
0.1524
0.0916
0.171
0.1814
0.2677
0.2349
0.264
0.2404
0.2515
0.3121
0.211
0.288
0.2351
0.327
0.2953
0.3249
0.4061
0.3314
0.2524
0.2533
0.2715
0.2917
0.2292
0.3472
0.2777
0.287
0.2364
0.2064
0.3435
0.3841
0.31
0.1894
0.3645
0.2964
0.2522
0.2907
0.3002
0.3911
0.2434
0.1658
0.1251
0.1393
0.1681
0.2044
0.1181
0.1457
0.03
0.0898
0.2097
0.1071
0.2479
0.1957
0.2335
0.205
0.2329
0.085
0.1735
0.1693
0.2335
0.1331
0.1091
0.0685
0.084
0.1369
0.126
0.2232
0.227
0.2509
0.2373
0.1933
0.1585
0.1885
0.0989
0.1904
0.2208
0.1153
0.2451
0.2072
0.2214
0.1681
0.1951
0.2268
0.2002
0.0926
0.2161
0.1351
0.1743
0.1372
0.1956
0.1637
0.2085
0.1385
0.1788
0.1466
0.1629
0.1209
0.1771
0.1308
0.2249
0.0916
0.1918
0.2651
0.2264
0.36
0.256
0.2759
0.3476
0.3619
0.3299
0.2488
0.1976
0.2058
0.3572
0.172
0.283
0.192
0.1949
0.3205
0.2548
0.3138
0.2669
0.3662
0.1917
0.2745
0.3437
0.2744
0.1912
0.0823
0.2291
0.2034
0.1693
0.2678
0.1187
0.1639
0.2182
0.262
0.2289
0.2689
0.2895
0.263
0.2498
0.2295
0.3467
0.2675
0.169
0.34
0.2571
0.2822
0.2187
0.2323
0.2194
0.2748
0.3411
0.3141
0.2243
0.3454
0.2241
0.3357
0.3159
0.2756
0.2771
0.3777
0.1697
0.1319
0.1418
0.2042
0.1647
0.1452
0.1358
0.134
0.2304
0.1305
0.2148
0.1712
0.1394
0.2135
0.1098
0.1286
0.1393
0.1554
0.2095
0.2147
0.1268
0.1647
0.2037
0.1436
0.0583
0.186
0.1487
0.1576
0.1669
0.2001
0.1732
0.1155
0.1018
0.2433
-0.0628
0.1281
0.2076
0.0381
0.1637
0.2574
0.1806
0.2212
0.3643
0.2736
0.1273
0.2345
0.1811
0.1639
0.2183
0.1032
0.0999
0.2711
0.1445
0.1969
0.1996
0.2631
0.2969
0.3183
0.2116
0.1762
0.1771
0.1816
0.1452
0.0504
0.3186
0.2321
0.0775
0.2315
0.1929
0.0729
0.191
0.2074
0.2597
0.4143
0.1595
0.1852
0.2114
0.0747
0.1817
0.2511
0.2286
0.1765
0.1276
0.197
0.1803
0.3067
0.3021
0.2597
0.1739
0.1756
0.2154
0.0401
0.2104
0.2042
0.2049
0.2471
0.2327
0.237
0.2313
0.1616
-0.0113
0.2577
0.3139
0.5953
0.3903
0.3916
0.4442
0.6474
0.4271
0.3087
0.4959
0.3448
0.4427
0.4453
0.4687
0.5033
0.3315
0.5501
0.3784
0.4717
0.592
0.2456
0.5127
0.3247
0.4305
0.5319
0.4729
0.4189
0.5324
0.5086
0.2732
0.5213
0.2854
0.4459
0.3972
0.475
0.4434
0.5625
0.5521
0.5209
0.3826
0.5239
0.3944
0.6516
0.5981
0.4804
0.5868
0.3417
0.5162
0.8632
0.4051
0.5526
0.4727
0.5508
0.3975
0.4926
0.5687
0.4044
0.4758
0.542
0.5607
0.6454
0.5784
0.5292
0.4302
0.4421
0.4347
0.5129
0.3804
0.3435
0.572
0.413
0.5746
0.5537
0.4107
0.7025
0.2479
0.3127
0.284
0.1453
0.2447
0.1407
0.2165
0.2242
0.3003
0.1455
0.3488
0.3254
0.2204
0.1927
0.2213
0.155
0.3172
0.1066
0.2337
0.2288
0.2013
0.2101
0.2624
0.2529
0.1147
0.2248
0.2153
0.1401
0.1595
0.3392
0.2626
0.2092
0.1769
0.165
0.192
0.1507
0.1218
0.2866
0.0544
0.1419
0.1576
0.285
0.3927
0.1623
0.3059
0.1501
0.0921
0.0849
-0.105
0.238
0.2088
0.2261
0.0772
0.2895
0.1743
0.2314
0.1962
0.3636
0.2578
0.3006
0.1903
0.1739
0.102
0.2233
0.1967
0.2146
0.1034
0.2826
0.1413
0.2287
0.2563
0.2609
0.2537
0.3157
0.27
0.1668
0.1732
0.2067
0.1949
0.1657
0.1006
0.2646
0.1336
0.2502
0.1219
0.2832
0.2334
0.1434
0.1492
0.2657
0.2655
0.2512
0.173
0.1908
0.1407
0.2434
0.1617
0.2393
0.1809
0.126
0.2433
0.1952
0.1368
0.2478
0.1065
0.2125
0.1237
0.2603
0.2305
0.1898
0.201
0.2626
0.0393
0.2072
0.145
0.2904
0.2344
0.1353
0.2031
0.2251
0.3665
0.1788
0.2764
0.1935
0.3674
0.175
0.2762
0.1764
0.1549
0.1473
0.1441
0.3851
0.2003
0.1963
0.1956
0.1481
0.2559
0.3058
0.1461
0.2958
0.0828
0.2673
0.1103
-0.0042
0.1226
0.1675
0.1896
0.1968
0.3113
0.2241
0.2224
0.1404
0.2538
0.1865
0.3211
0.1414
0.2537
0.151
0.195
0.1345
0.2107
0.1395
0.2006
0.3718
0.2853
0.2386
0.1863
0.1736
0.2427
0.1745
0.2007
0.2393
0.2291
0.2911
0.2842
0.1717
0.1278
0.3542
0.2227
0.2452
0.1442
0.2847
0.0143
0.2617
0.224
0.263
0.1803
0.1951
0.2891
0.2368
0.2894
0.2044
0.1427
0.3478
0.379
0.2938
0.2217
0.3203
0.1749
0.1679
0.1611
0.1527
0.1827
0.2573
0.2034
0.194
0.3022
0.2711
0.1207
0.1382
0.2609
0.2242
0.1866
0.2101
0.1803
0.2496
0.2472
0.1941
0.3862
0.1818
0.1809
0.1854
0.182
0.2384
0.1851
0.2804
0.22
0.1745
0.0195
0.2869
0.1649
0.3098
0.2366
0.257
0.1589
0.2389
0.3384
0.3332
0.2422
0.2191
0.2611
0.0769
0.2997
-0.0552
0.2622
0.1518
0.2597
0.1292
0.2341
0.1624
0.1762
0.0969
0.1334
0.2028
0.1301
0.2217
0.1513
0.2334
0.2438
0.2449
0.2163
0.4092
0.2358
0.2705
0.0801
0.2497
0.1756
0.2189
0.2573
0.2411
0.1724
0.1802
0.2533
0.1312
0.2254
0.0448
0.0039
0.1977
0.1802
0.0419
0.2129
0.3114
0.2167
0.1404
0.284
0.2913
0.2505
0.0919
0.3221
0.188
0.0317
0.2629
0.1979
0.0348
0.2975
0.3819
0.2873
0.1681
0.1304
0.2102
0.3014
0.2161
0.1729
0.1706
0.2039
0.1738
0.268
0.1645
0.2585
0.3884
0.1322
0.1075
0.5094
0.2486
0.4085
0.4782
0.3838
0.5558
0.4917
0.3694
0.2921
0.5772
0.4532
0.4678
0.3829
0.2446
0.5263
0.3528
0.4973
0.3095
0.5999
0.1872
0.3566
0.478
0.3329
0.3678
0.4872
0.4835
0.665
0.3069
0.4001
0.3847
0.335
0.3011
0.3964
0.4288
0.3097
0.4583
0.3173
0.3559
0.331
0.304
0.4116
0.3623
0.6342
0.4221
0.515
0.1938
0.3869
0.411
0.397
0.4469
0.3882
0.3763
0.3708
0.3808
0.4282
0.4084
0.3177
0.4482
0.3999
0.3398
0.3185
0.2888
0.4495
0.2379
0.5207
0.4439
0.4692
0.4557
0.399
0.3958
0.4697
0.4885
0.6305
0.4532
0.479
0.5176
0.3852
0.4153
0.5333
0.4999
0.4665
0.437
0.4028
0.5628
0.3813
0.4375
0.5548
0.506
0.4251
0.4077
0.2763
0.6037
0.4168
0.3868
0.4652
0.3388
0.3804
0.4158
0.5334
0.5495
0.6428
0.5711
0.3234
0.4227
0.3577
0.5088
0.3816
0.413
0.4021
0.3428
0.405
0.3285
0.3455
0.3619
0.3422
0.5177
0.3089
0.4885
0.414
0.3584
0.4348
0.5163
0.3109
0.3753
0.4067
0.4523
0.1954
0.3078
0.2248
0.2396
0.1662
0.2834
0.3143
0.2977
0.1738
0.1655
0.2701
0.3942
0.4524
0.2921
0.2166
0.3044
0.2093
0.2798
0.2637
0.3316
0.3154
0.2622
0.2458
0.2185
0.35
0.3603
0.2634
0.3131
0.2615
0.3135
0.308
0.3431
0.2437
0.2685
0.3602
0.3971
0.3735
0.354
0.344
0.3067
0.2352
0.2814
0.3283
0.2611
0.2956
0.2413
0.2988
0.373
0.2949
0.2243
0.3126
0.2777
0.2353
0.24
0.2189
0.3069
0.1365
0.3418
0.254
0.2667
0.344
0.1295
0.1604
0.3077
0.2367
0.1305
0.1241
0.306
0.3274
0.2676
0.2797
0.1954
0.277
0.3016
0.3335
0.2708
0.2627
0.2923
0.3028
0.2225
0.3171
0.4185
0.2804
0.3376
0.3094
0.2454
0.2249
0.2625
0.28
0.2107
0.2769
0.1304
0.3886
0.2712
0.3312
0.2822
0.2045
0.3782
0.1741
0.3064
0.308
0.4489
0.1614
0.2491
0.3259
0.1108
0.3362
0.1648
0.2015
0.3159
0.2866
0.4425
0.2727
0.257
0.3079
0.3258
0.1686
0.3008
0.2738
0.1308
0.3118
0.3141
0.2672
0.4236
0.2764
0.3667
0.2739
0.3582
0.2707
0.3716
0.3081
0.2366
0.3715
0.3803
0.1635
0.4683
0.1778
0.2921
0.2424
0.3078
0.2905
0.2781
0.1337
0.2841
0.0224
0.3142
0.3225
0.3704
0.2817
0.3017
0.3119
0.3452
0.3578
0.3133
0.1797
0.2876
0.4086
0.3142
0.2608
0.2567
0.24
0.3677
0.2198
0.3695
0.2958
0.1571
0.316
0.3557
0.2235
0.3261
0.3116
0.2127
0.3329
0.2137
0.2916
0.261
0.1816
0.2577
0.3269
0.3129
0.3536
0.2746
0.1938
0.3081
0.2508
0.196
0.2699
0.2067
0.247
0.2352
0.3107
0.4303
0.1754
0.3256
0.2464
0.2442
0.293
0.3524
0.4541
0.4376
0.1806
0.2234
0.3223
0.2218
0.2492
0.2606
0.1749
0.372
0.2881
0.3173
0.2653
0.3186
0.3283
0.3165
0.2334
0.4307
0.2435
0.3194
0.389
0.23
0.2994
0.303
0.3097
0.299
0.248
0.2561
0.3315
0.2153
0.2901
0.3464
0.3334
0.1168
0.283
0.2335
0.397
0.4769
0.2463
0.2154
0.2928
0.3665
0.1612
0.3037
0.2756
0.3487
0.2709
0.2681
0.219
0.2443
0.2775
0.3028
0.2914
0.2291
0.2515
0.2897
0.2603
0.318
0.2427
0.379
0.2334
0.2408
0.2636
0.2188
0.4214
0.1669
0.3023
0.2383
0.269
0.4176
0.2624
0.3118
0.3035
0.2967
0.2086
0.3516
0.3049
0.4009
0.2331
0.3281
0.2801
0.1688
0.2938
0.2011
0.2652
0.2774
0.3187
0.2558
0.2622
0.3318
0.2819
0.3614
0.3367
0.2713
0.2946
0.1566
0.2362
0.229
0.1959
0.3859
0.3173
0.2924
0.3155
0.2734
0.1863
0.2537
0.2377
0.2626
0.1931
0.1819
0.1717
0.3564
0.2562
0.2197
0.2112
0.2164
0.2378
0.1611
0.325
0.3111
0.185
0.2473
0.3243
0.2908
0.2903
0.4145
0.4318
0.19
0.3279
0.2239
0.3069
0.1463
0.2705
0.2885
0.3603
0.2039
0.2652
0.3391
0.267
0.3465
0.3135
0.2519
0.3242
0.2551
0.3086
0.2411
0.2005
0.1433
0.1362
0.1467
0.145
0.0693
0.2025
0.1261
0.1596
0.0856
0.098
0.1002
0.1316
0.1805
0.1293
0.1323
0.1496
0.1528
0.1644
0.1562
0.0932
0.1506
0.1787
0.21
0.0548
0.1317
0.1785
0.1308
0.1569
0.1589
0.1401
0.1981
0.1546
0.1462
0.134
0.1717
0.178
0.1421
0.1082
0.1176
0.1655
0.1624
0.0679
0.0464
0.1692
0.1606
0.1263
0.1025
0.156
0.1361
0.1457
0.0679
0.0851
0.0933
0.1856
0.1624
0.1305
0.0907
0.1631
0.1444
0.1549
0.1471
0.1725
0.1857
0.1336
0.0597
0.1365
0.2019
0.1356
0.0929
0.066
0.1149
0.1744
0.1521
0.1153
0.1157
0.204
0.1372
0.0904
0.183
0.1203
0.1272
0.1277
0.105
0.1126
0.1941
0.1466
0.1743
0.1
0.1883
0.102
0.19
0.1295
0.0919
0.1074
0.1432
0.1182
0.1182
0.0746
0.1605
0.1399
0.1545
0.1649
0.1247
0.1921
0.137
0.1561
0.1144
0.1289
0.1932
0.1048
0.1046
0.1003
0.081
0.1173
0.1708
0.1365
0.1434
0.1499
0.151
0.1184
0.2222
0.1524
0.1375
0.135
0.1777
0.1047
0.1117
0.1168
0.1316
0.1429
0.1771
0.118
0.1772
0.063
0.0726
0.1429
0.0952
0.1216
0.1369
0.1705
0.0381
0.0616
0.0856
0.2045
0.1551
0.1571
0.1378
0.1468
0.1003
0.1562
0.1798
0.1817
0.1226
0.1006
0.0971
0.0704
0.1621
0.1306
0.1309
0.1757
0.1249
0.1008
0.1525
0.1771
0.133
0.1346
0.1639
0.161
0.1629
0.1007
0.1372
0.0815
0.0981
0.0989
0.1254
0.1552
0.1781
0.1525
0.1076
0.1447
0.0848
0.1545
0.1854
0.1903
0.151
0.1377
0.1243
0.1112
0.0903
0.1322
0.1337
0.0674
0.0954
0.168
0.1253
0.178
0.104
0.0885
0.1136
0.1379
0.102
0.1074
0.0592
0.1447
0.1544
0.1337
0.1252
0.1406
0.149
0.0916
0.2033
0.0888
0.1127
0.0544
0.1515
0.1616
0.1658
0.0987
0.1147
0.1344
0.0634
0.0866
0.0874
0.0809
0.1776
0.1343
0.1291
0.109
0.1162
0.1155
0.1208
0.0975
0.1196
0.1271
0.1377
0.176
0.1404
0.1412
0.1356
0.1209
0.0982
0.212
0.1827
0.2507
0.194
0.2334
0.2592
0.161
0.1359
0.1636
0.2342
0.1341
0.2312
0.2509
0.2103
0.2354
0.2288
0.1331
0.1971
0.1427
0.2615
0.1872
0.1992
0.1855
0.1627
0.138
0.1496
0.2029
0.169
0.2496
0.1567
0.135
0.2226
0.2581
0.1479
0.173
0.1475
0.1806
0.1964
0.1307
0.1574
0.2045
0.1613
0.1815
0.2209
0.1956
0.1645
0.235
0.2249
0.1539
0.1742
0.1229
0.1697
0.1684
0.1789
0.2093
0.203
0.1998
0.1163
0.1775
0.1594
0.1983
0.1195
0.1324
0.1291
0.1782
0.1099
0.194
0.2234
0.2386
0.1634
0.2437
0.1251
0.2319
0.1794
0.1759
0.1196
0.1038
0.1871
0.1739
0.0967
0.1462
0.1793
0.1722
0.1515
0.1196
0.1966
0.232
0.1582
0.1551
0.23
0.192
0.1596
0.1701
0.1783
0.1875
0.203
0.1217
0.1964
0.1341
0.2219
0.119
0.2296
0.171
0.2288
0.1522
0.2563
0.1558
0.2244
0.261
0.1833
0.1101
0.1914
0.0651
0.1839
0.1472
0.1935
0.1397
0.167
0.1167
0.2137
0.1683
0.1836
0.0121
0.1006
0.2684
0.2595
0.1404
0.2805
0.1079
0.2506
0.2044
0.1789
0.1707
0.0568
-0.0178
0.2747
0.0247
0.1896
0.1575
0.2079
0.2959
0.2628
0.1848
0.3567
0.2268
0.4424
0.073
0.0089
0.0924
0.1411
0.0218
-0.0516
0.2126
0.1632
0.2001
0.1193
0.1329
0.0996
0.2584
0.0353
0.164
0.1617
0.1304
0.1846
0.2263
0.2123
0.1654
0.1959
0.2204
0.2132
0.1186
0.1447
0.1101
0.1098
0.051
0.1886
0.1253
0.2648
0.2009
0.1269
0.2451
0.1339
0.2342
0.2226
0.1739
0.184
0.2494
0.062
0.2118
0.0296
0.1794
0.2521
0.2657
0.2128
0.0413
0.0992
0.2041
0.1105
0.1388
0.0477
0.1296
0.1224
0.136
0.1843
0.2395
0.2296
0.0832
0.085
0.0843
0.1237
0.2167
0.17
0.0448
-0.0732
0.096
0.1958
0.0537
0.3026
0.004
0.0316
0.1792
0.1822
0.1277
0.0389
0.0852
0.2247
0.2715
0.0928
0.1597
0.1184
0.2046
0.184
0.2138
0.2201
0.1415
0.2319
0.1198
0.106
0.1586
0.1486
0.1344
0.0376
0.0707
0.2117
0.2912
0.3155
0.1048
0.1821
0.0656
0.0844
0.142
0.3102
0.1715
0.0859
0.1996
0.1045
0.1107
0.0793
0.2084
0.2134
0.1875
0.3106
0.2096
0.1961
0.1424
0.1013
0.2893
-0.1256
0.2007
0.1192
0.1595
0.1347
0.1155
0.2155
0.1408
0.1678
0.2808
0.2988
0.1191
0.1817
0.2253
0.1556
0.1903
0.1485
0.2457
0.2122
0.1139
0.1562
-0.0908
0.3213
0.1347
0.2711
0.1231
0.0973
0.0686
0.372
0.1788
0.1818
0.1817
0.2508
0.2311
0.1946
0.2619
0.2455
0.1078
0.2117
0.2961
0.1165
0.3738
0.2411
0.1387
0.2742
0.146
0.1324
0.1318
0.2318
0.1708
0.1335
0.2197
0.1576
0.115
0.1992
0.1992
0.1361
0.044
0.167
0.2031
0.239
0.1355
0.1873
0.2604
0.1668
0.3709
0.0542
0.0527
0.1945
0.0818
0.1245
0.222
0.1571
0.2491
0.2599
0.1694
0.1469
0.1118
0.1436
0.032
0.0954
0.1268
0.3234
0.1302
-0.0242
0.1661
0.303
0.2817
0.2609
0.2752
0.1631
0.0747
0.1845
0.135
0.1663
0.3425
0.223
0.1484
0.2852
0.2015
0.1214
0.2862
0.1527
0.1833
0.1236
0.0923
0.2582
0.2194
0.1558
0.256
0.651
0.455
-0.1949
0.4065
0.0955
0.1637
0.0034
0.0792
0.2416
0.2364
0.1568
0.185
0.1075
0.1915
0.2585
0.2582
0.1526
0.0905
0.1682
0.1163
0.0949
0.0613
0.1814
0.1591
0.2774
0.2214
0.1362
0.0761
0.1974
0.2369
0.0951
0.2094
0.15
0.1482
0.2115
0.2767
0.0457
0.2892
0.1745
0.1757
0.2138
0.1426
0.1396
0.0666
-0.0381
0.2173
0.0743
0.2946
-0.0117
0.0657
0.2069
0.0869
0.2033
0.2837
0.2319
0.4216
0.1493
0.2959
-0.0009
-0.0124
0.1717
0.2835
0.142
0.2251
0.006
-0.2134
0.2724
0.1853
-0.218
0.3176
0.2954
0.254
0.1999
0.1987
0.2555
-0.1372
-0.062
0.188
0.1404
0.1608
0.0264
0.1364
0.1797
-0.0102
0.1917
0.1472
0.3962
0.1938
0.1485
0.0856
0.2502
0.1634
0.283
0.1945
0.239
0.2432
0.1431
-0.0573
0.1683
-0.0721
0.1775
0.2594
0.194
0.2218
0.1638
0.1988
0.1177
0.0868
0.1449
0.0177
0.0851
-0.0725
0.241
0.2434
0.0766
0.1958
0.1562
0.1756
0.1734
0.1569
0.1745
0.0108
0.2015
-0.0082
-0.0424
0.1386
0.1187
0.2763
0.0741
0.2082
0.2832
-0.0207
0.3228
0.2222
0.0333
0.2082
0.2821
0.1998
0.1373
0.0894
0.1813
0.26
0.0767
0.0515
0.2121
0.0939
0.1575
0.0758
0.2066
0.1537
-0.0123
0.125
0.1603
0.2668
0.3191
0.292
0.1295
0.1548
0.3152
0.3104
0.1722
0.3059
0.3038
0.1434
0.0734
0.0808
0.171
0.3834
-0.0104
0.2773
0.0337
0.3396
0.3809
0.3319
0.035
0.0914
0.122
0.2589
0.3395
0.3479
0.1557
0.1797
0.3528
0.279
0.2887
0.3101
0.4446
0.0688
0.2409
0.2544
0.4226
0.1223
0.1845
0.1044
0.161
0.2078
0.1801
0.4909
0.5418
0.0874
0.0947
0.1947
0.0075
0.0838
0.2211
0.2811
0.3082
0.2912
0.247
0.181
0.1751
0.3421
0.2333
0.1242
0.5136
0.092
0.4339
-0.1329
-0.008
0.173
-0.176
0.1893
0.3703
0.2547
0.2407
0.2496
0.348
0.4124
0.3969
0.1651
0.3293
0.3292
0.3797
-0.1241
-0.0798
-0.2168
0.2477
0.3521
0.1595
0.0076
0.2686
0.2753
0.1453
0.3719
0.2695
0.3784
0.38
0.2196
0.427
-0.007
0.3669
0.2233
0.1427
-0.2728
0.2024
0.3667
0.4973
0.3341
0.1967
0.3238
0.2773
0.1879
0.3836
0.2526
0.0931
0.4173
0.3623
0.2164
0.3151
0.5164
0.2174
0.1774
-0.1078
0.0807
0.2467
0.4024
-0.1201
0.1982
0.3524
0.3882
-0.0355
0.5224
0.4094
0.3901
0.2837
0.3722
-0.1547
-0.0118
0.2107
0.1513
0.1083
-0.0032
0.3922
0.4288
0.2891
0.5249
0.0424
0.266
0.2631
0.0553
0.3542
0.2573
-0.1572
0.1761
-0.1044
-0.0284
0.264
0.2991
0.0738
0.2551
0.2887
0.211
0.2368
0.4607
0.8975
-0.2222
0.329
0.3169
-0.0284
0.1462
0.2899
0.0018
0.2424
0.2743
0.319
0.2745
0.2469
0.2462
0.4284
0.1632
0.182
0.0968
0.0747
0.3043
0.0441
0.2937
0.2352
-0.0391
0.3485
0.4596
0.35
0.2645
0.1576
0.1615
0.2368
0.1852
0.3895
0.1105
0.4037
0.2072
0.2796
0.2149
0.2321
-0.173
0.3603
0.1225
0.1401
0.3179
0.3401
0.0076
0.4509
0.1622
0.1715
0.3696
0.2789
0.1782
0.3837
0.2342
0.2149
0.1342
0.2297
0.3594
0.0979
0.1441
-0.1115
0.4784
0.1362
0.0519
0.461
0.1172
0.3307
-0.0874
0.2186
0.0495
0.2153
0.2703
0.2679
0.2599
-0.0087
0.3443
0.0969
0.1451
0.3175
0.2629
0.1857
0.2755
0.4751
-0.1164
0.4034
0.218
0.1406
0.2218
0.1747
0.095
-0.2166
0.025
0.2107
0.1191
0.3282
0.3054
0.1852
0.138
0.2601
0.1828
0.3274
0.4235
0.1001
0.5206
0.457
0.183
0.2408
0.1421
0.1927
-0.0947
0.2239
-0.274
0.2072
0.2177
0.344
0.6251
0.4574
0.0419
0.2764
-0.0878
0.3422
0.2132
0.489
0.2596
0.3821
0.5705
0.5065
0.0464
0.1506
-0.0465
0.0638
0.265
0.1142
0.2895
0.1259
0.0268
0.139
0.2065
0.0429
0.154
0.2278
0.2956
0.2537
0.4185
0.2814
0.4224
0.4142
0.0002
0.3213
0.2788
-0.2998
0.3319
0.3227
0.393
0.3034
0.0904
0.5132
0.2749
0.2532
0.11
0.191
0.3128
0.3469
-0.0094
0.3034
0.0712
0.4019
0.2679
0.0581
0.3774
0.1731
0.3005
-0.152
0.19
0.5377
0.4912
0.0202
0.2825
0.2411
0.108
0.0596
0.175
0.0194
0.1894
0.2185
0.1657
1.1502
0.1942
0.1795
0.1578
0.1538
0.1492
0.1838
0.1983
0.1528
0.193
0.144
0.1907
0.1323
0.1485
0.1438
0.1611
0.1402
0.1152
0.169
0.1878
0.1921
0.1668
0.1739
0.3563
0.3745
0.3518
0.1349
0.1659
0.1631
0.1893
0.1993
0.1629
0.1137
0.1785
0.1682
0.1408
0.2038
0.1196
0.1832
0.1248
0.1764
0.157
0.1725
0.1675
0.1807
0.178
0.136
0.1493
0.1625
0.2262
0.144
0.1959
0.1338
0.1962
0.2052
0.1642
0.1164
0.1327
0.0771
0.1528
0.1833
0.1288
0.2156
0.1608
0.1364
0.1524
0.1304
0.0603
0.243
0.0779
0.1298
0.166
0.1441
0.1977
0.1866
0.1422
0.1521
0.165
0.1892
0.1608
0.1311
0.1483
0.1386
0.1544
0.1406
0.1461
0.154
0.2094
0.1858
0.1489
0.0716
0.1348
0.2075
0.1199
0.2238
0.1654
0.2113
0.1594
0.1675
0.1278
0.1658
0.1213
0.0799
0.1721
0.1201
0.1189
0.172
0.1365
0.233
0.1985
0.1361
0.1667
0.1951
0.1354
0.0997
0.1541
0.1317
0.1485
0.1776
0.1946
0.1313
0.1762
0.1673
0.0776
0.1698
0.0522
0.083
0.1417
0.1669
0.0795
0.1334
0.1243
0.163
0.0546
0.1854
0.1491
0.142
0.1372
0.1135
0.144
0.1186
0.1586
0.1674
0.1592
0.1317
0.1724
0.1184
0.1108
0.1124
0.08
0.1189
0.1219
0.1205
0.1024
0.1635
0.187
0.1559
0.0794
0.1053
0.1798
0.1363
0.1499
0.1163
0.1954
0.1316
0.1751
0.1983
0.1097
0.1478
0.1417
0.1419
0.1571
0.138
0.2055
0.1595
0.1644
0.1732
0.1539
0.1229
0.1355
0.1335
0.1938
0.1942
0.1332
0.1456
0.1227
0.1842
0.1037
0.1178
0.0993
0.2312
0.1248
0.2133
0.1863
0.1597
0.1743
0.1091
0.1637
0.1469
0.1571
0.1309
0.1348
0.1426
0.0866
0.1902
0.1326
0.1753
0.1524
0.1403
0.1546
0.1511
0.1416
0.2393
0.1673
0.1178
0.2005
0.1127
0.1489
0.1139
0.1627
0.0258
0.0515
0.1057
0.1413
0.1471
0.1457
0.1843
0.154
0.1298
0.1938
0.205
0.1886
0.1341
0.1568
0.2181
0.1602
0.1552
0.153
0.1572
0.1245
0.1832
0.12
0.1893
0.1623
0.1541
0.1427
0.1267
0.1523
0.161
0.0804
0.188
0.1764
0.1351
0.1576
0.089
0.1956
0.1832
0.154
0.154
0.1415
0.1182
0.172
0.1683
0.1562
0.1887
0.1143
0.1134
0.1665
0.125
0.1597
0.1521
0.119
0.122
0.0759
0.1274
0.1093
0.1117
0.1582
0.114
0.1499
0.2308
0.1339
0.1328
0.1501
0.1605
0.218
0.1333
0.1136
0.0994
0.092
0.1614
0.1839
0.1363
0.1447
0.1666
0.1064
0.1404
0.1482
0.0941
0.1086
0.1486
0.1103
0.1676
0.1355
0.1471
0.1503
0.0268
0.1745
0.0845
0.164
0.0965
0.1179
0.0947
0.1082
0.1761
0.1543
0.1533
0.0833
0.075
0.1611
0.1522
0.1733
0.1324
0.1307
0.173
0.1773
0.1389
0.1376
0.1008
0.1387
0.1953
0.1804
0.1882
0.1146
0.1606
0.0974
0.1159
0.1407
0.1168
0.1388
0.126
0.1139
0.0925
0.1678
0.0885
0.1497
0.1223
0.018
0.2027
0.0347
0.1622
0.0757
0.2262
0.0965
0.133
0.1316
0.1631
0.1368
0.2142
0.1085
0.11
0.1305
0.1114
0.1297
0.1693
0.1051
0.0785
0.154
0.0823
0.1076
0.0484
0.1288
0.1305
0.1074
0.1303
0.1157
0.0922
0.1628
0.0458
0.1648
0.1262
0.1316
0.1053
0.1113
0.1369
0.1556
0.1421
0.1555
0.1626
0.1131
0.1911
0.0838
0.131
0.1257
0.1341
0.1136
0.1067
0.206
0.1243
0.1081
0.1279
0.1281
0.1535
0.1718
0.1471
0.0667
0.1039
0.1912
0.1427
0.0981
0.164
0.1253
0.127
0.1754
0.1948
0.1866
0.1404
0.1033
0.0758
0.1482
0.0865
0.1474
0.1608
0.18
0.1486
0.1678
0.1421
0.1307
0.1121
0.0734
0.0885
0.1459
0.1232
0.1635
0.1395
0.1877
0.1536
0.1605
0.1473
0.1383
0.0709
0.1177
0.1409
0.1723
0.0792
0.0926
0.1232
0.1034
0.0299
0.131
0.0396
0.1396
0.1494
0.1446
0.1758
0.1473
0.1185
0.1219
0.1782
0.1025
0.1425
0.1526
0.101
0.1498
0.1239
0.1648
0.1999
0.1407
0.1413
0.0168
0.0856
0.1112
0.1236
0.117
0.1621
0.1462
0.1344
0.1652
0.1735
0.1047
0.1366
0.0888
0.1866
0.1226
0.1928
0.0843
0.1027
0.1222
0.202
0.1448
0.1504
0.0709
0.0473
0.1531
0.13
0.2042
0.1117
0.1802
0.1744
0.1833
0.1551
0.2363
0.1648
0.1424
0.0901
0.0771
0.1299
0.0773
0.1833
0.1439
0.1109
0.1444
0.0697
0.1586
0.1339
0.0973
0.0963
0.1162
0.0817
0.1367
0.1078
0.1929
0.0738
0.1023
0.1101
0.1222
0.0899
0.0786
0.1693
0.1148
0.1497
0.1427
0.1281
0.1322
0.213
0.1041
0.1491
0.1474
0.1588
0.1119
0.1722
0.1204
0.2171
0.1151
0.1308
0.1388
0.1495
0.1373
0.1782
0.1636
0.119
0.1407
0.1133
0.1242
0.1004
0.0728
0.1036
0.1612
0.0974
0.1869
0.1491
0.1395
0.1303
0.1733
0.0811
0.2239
0.1232
0.1226
0.1411
0.1161
0.1032
0.1782
0.183
0.134
0.1845
0.1471
0.075
0.1414
0.1044
0.1209
0.1251
0.117
0.1474
0.1063
0.0547
0.1308
0.1534
0.131
0.0881
0.0841
0.1394
0.0881
0.1731
0.1789
0.1905
0.0802
0.1501
0.129
0.1396
0.0916
0.045
0.1197
0.1169
0.1279
0.1467
0.1612
0.1259
0.141
0.1531
0.0462
0.1165
0.1569
0.0918
0.1966
0.0584
0.1074
0.1591
0.1875
0.0663
0.1518
0.1091
0.1624
0.1172
0.0955
0.0652
0.0393
0.1835
0.1431
0.1528
0.2035
0.124
0.011
0.1167
0.137
0.21
0.1278
0.0874
0.1328
0.1379
0.1455
0.0862
0.1594
0.1241
0.1662
0.1771
0.0976
0.1232
0.1324
0.1082
0.1638
0.1319
0.1468
0.1079
0.136
0.1286
0.1154
0.118
0.2159
0.1626
0.1315
0.1435
0.0753
0.1732
0.2681
0.0832
0.1196
0.1095
0.1189
0.1511
0.1259
0.1771
0.2336
0.2287
0.1946
0.2388
0.2785
0.2358
0.1873
0.2924
0.207
0.1896
0.2337
0.1879
0.2138
0.2033
0.1744
0.169
0.1978
0.2381
0.2138
0.2771
0.2805
0.3085
0.2121
0.1744
0.2411
0.2179
0.2235
0.2588
0.1918
0.182
0.2045
0.2814
0.2435
0.1805
0.2246
0.257
0.2833
0.2746
0.2736
0.2521
0.1532
0.2832
0.1779
0.2142
0.1551
0.1641
0.2368
0.1752
0.2007
0.2526
0.168
0.2171
0.064
0.2401
0.2002
0.1189
0.1604
0.1598
0.2094
0.1574
0.1819
0.1491
0.1418
0.2057
0.1929
0.2121
0.1538
0.1603
0.1952
0.1577
0.1566
0.0772
0.1852
0.1767
0.2178
0.1587
0.1857
0.1908
0.1621
0.2097
0.2002
0.2056
0.1022
0.1626
0.1587
0.1225
0.1939
0.2112
0.1629
0.1657
0.2148
0.1876
0.1391
0.1594
0.2085
0.18
0.1421
0.1534
0.2445
0.1813
0.1618
0.193
0.1181
0.1655
0.1525
0.1808
0.1957
0.1859
0.234
0.0884
0.2001
0.1317
0.1449
0.1924
0.2292
0.1959
0.1707
0.3023
0.1385
0.1351
0.1407
0.1502
0.1118
0.1901
0.189
0.1341
0.204
0.1811
0.191
0.0533
0.1627
0.1111
0.2135
0.1951
0.2013
0.0999
0.197
0.1428
0.1051
0.1591
0.2282
0.2441
0.0925
0.1918
0.103
0.2051
0.066
0.1198
0.1289
0.2116
0.2116
0.2027
0.1179
0.2125
0.2097
0.1913
0.0869
0.1951
0.2429
0.2037
0.1728
0.2141
0.1888
0.1763
0.1543
0.198
0.1624
0.175
0.1393
0.197
0.1758
0.219
0.1798
0.2257
0.1636
0.1821
0.1997
0.2021
0.1932
0.2093
0.1736
0.1102
0.1133
0.1617
0.1728
0.1626
0.1842
0.1429
0.206
0.1116
0.1673
0.2129
0.1684
0.1715
0.1531
0.197
0.2017
0.175
0.112
0.157
0.1561
0.1654
0.1939
0.0812
0.2011
0.211
0.2409
0.2831
0.2218
0.2482
0.1712
0.182
0.2565
0.207
0.1633
0.1347
0.1355
0.2286
0.2507
0.134
0.1611
0.094
0.1975
0.1983
0.1767
0.1759
0.1321
0.2126
0.1657
0.1442
0.1093
0.1768
0.1003
0.1544
0.2245
0.3035
0.1876
0.1762
0.2133
0.1425
0.1887
0.1505
0.1356
0.1306
0.1297
0.1774
0.1247
0.2709
0.2249
0.1484
0.109
0.1175
0.171
0.1375
0.1191
0.2264
0.1134
0.2142
0.1516
0.0718
0.1816
0.1399
0.1606
0.1851
0.1729
0.1283
0.2148
0.1689
0.1303
0.1023
0.2019
0.1344
0.1574
0.1588
0.0941
0.171
0.1016
0.2114
0.0631
0.1131
0.2374
0.0927
0.075
0.1113
0.1504
0.1202
0.1691
0.1681
0.1879
0.1515
0.1828
0.1829
0.2314
0.1689
0.1434
0.2192
0.2141
0.2233
0.2259
0.1803
0.19
0.2418
0.2774
0.1098
0.2274
0.2369
0.1985
0.2175
0.1816
0.2105
0.1957
0.1897
0.1596
0.2482
0.2271
0.1142
0.1452
0.2071
0.1496
0.1278
0.1432
0.1666
0.2218
0.2162
0.1621
0.1243
0.1036
0.1051
0.1558
0.1839
0.2245
0.0848
0.1822
0.2085
0.2315
0.2105
0.1123
0.1911
0.1109
0.2694
0.2115
0.1219
0.1403
0.1412
0.1405
0.1702
0.2218
0.1112
0.1371
0.2035
0.1144
0.2219
0.1076
0.169
0.2069
0.2101
0.0916
0.2261
0.0632
0.1821
0.1438
0.1167
0.1039
0.1965
0.1975
0.1852
0.1482
0.1406
0.2021
0.1763
0.2358
0.1143
0.0722
0.1508
0.1572
0.0309
0.2304
0.1927
0.1668
0.1972
0.0975
0.1398
0.222
0.2006
0.1289
0.1295
0.1364
0.1585
0.1776
0.0933
0.1451
0.129
0.2129
0.1933
0.1493
0.2326
0.1524
0.1095
0.0752
0.1545
0.1263
0.2134
0.1295
0.0944
0.2095
0.0995
0.2032
0.148
0.1695
0.0971
0.175
0.095
0.1149
0.1341
0.1533
0.1455
0.1787
0.0897
0.1386
0.2406
0.1933
0.2255
0.1587
0.0748
0.1804
0.1281
0.2245
0.2063
0.1024
0.1832
0.1423
0.178
0.211
0.1992
0.155
0.1471
0.169
0.1272
0.1789
0.0979
0.1755
0.1052
0.0585
0.2094
0.1626
0.1531
0.1978
0.1129
0.1904
0.0741
0.2126
0.1627
0.2378
0.1423
0.2576
0.1104
0.1258
0.1314
0.1944
0.2212
0.1036
0.1501
0.186
0.2577
0.2422
0.208
0.1106
0.146
0.17
0.1351
0.2045
0.1545
0.0905
0.2296
0.1426
0.152
0.1446
0.1382
0.1963
0.2213
0.0939
0.1004
0.2119
0.2052
0.2023
0.1605
0.1875
0.1564
0.1631
0.1755
0.0471
0.0548
0.1654
0.2146
0.1621
0.1809
0.194
0.2069
0.142
0.0693
0.0505
0.1005
0.1206
0.099
0.1026
0.0864
0.0498
0.1383
0.1169
0.0586
0.0909
0.0567
0.1438
0.1092
0.0756
0.0884
0.0568
0.0709
0.1129
0.1499
0.1045
0.0626
0.1042
0.0629
0.0188
0.0798
0.0928
0.0605
0.1046
0.0952
0.1106
0.1012
0.0924
0.0682
0.1195
0.121
0.0636
0.1118
0.1278
0.0888
0.131
0.0691
0.1262
0.0704
0.066
0.1332
0.1133
0.044
0.1081
0.1276
0.1329
0.1157
0.0732
0.1299
0.0952
0.0721
0.1252
0.1094
0.1092
0.0038
0.0666
0.0969
0.1195
0.1737
0.1679
0.1368
0.1698
0.2127
0.1534
0.0975
0.1297
0.1367
0.1506
0.1623
0.1434
0.1262
0.1602
0.1234
0.1407
0.0569
0.1182
0.1083
0.1706
0.1627
0.1887
0.1049
0.1556
0.1466
0.1146
0.1635
0.1541
0.1615
0.1391
0.1503
0.1802
0.1096
0.1497
0.1624
0.2018
0.1964
0.1354
0.1235
0.09
0.0938
0.1283
0.1456
0.1787
0.1509
0.1305
0.1895
0.1755
0.0999
0.1064
0.1599
0.1658
0.1892
0.1865
0.0902
0.1096
0.1458
0.0812
0.182
0.1582
0.2245
0.1851
0.1626
0.1409
0.0741
0.1503
0.1092
0.121
0.1186
0.1113
0.1135
0.1756
0.1007
0.0847
0.1119
0.1432
0.0829
0.5337
0.2002
0.1442
0.1561
0.1624
0.1663
0.2124
0.2207
0.1606
0.2434
0.1747
0.2433
0.2281
0.0873
0.2203
0.1854
0.1837
0.1741
0.1552
0.1644
0.1425
0.1893
0.213
0.192
0.1732
0.2067
0.1519
0.2316
0.2244
0.1655
0.1567
0.22
0.1445
0.2168
0.2
0.1842
0.2145
0.1783
0.142
0.1886
0.1713
0.1836
0.1824
0.1782
0.2013
0.0916
0.1829
0.2286
0.2257
0.2572
0.243
0.2384
0.1782
0.1882
0.2372
0.2094
0.1858
0.2321
0.1858
0.22
0.1634
0.2619
0.2204
0.2018
0.2213
0.1564
0.2113
0.248
0.1993
0.1916
0.1753
0.1824
0.2126
0.2344
0.1859
0.1985
0.1588
0.2331
0.2469
0.2451
0.219
0.1488
0.2526
0.1389
0.2154
0.2177
0.2382
0.2123
0.1911
0.1962
0.2319
0.2005
0.1531
0.256
0.1802
0.2348
0.1952
0.2225
0.2567
0.2413
0.2369
0.2003
0.2115
0.1997
0.1698
0.2248
0.175
0.2726
0.315
0.2134
0.27
0.1928
0.1774
0.2399
0.2309
0.2304
0.2286
0.2627
0.2137
0.2037
0.2454
0.2262
0.2159
0.1489
0.2189
0.1858
0.1357
0.1766
0.3281
0.2416
0.2281
0.228
0.1782
0.2423
0.163
0.15
0.2025
0.2488
0.2045
0.2073
0.2449
0.238
0.1372
0.2144
0.2087
0.2274
0.1981
0.2413
0.2146
0.2252
0.2152
0.1738
0.1772
0.2947
0.2561
0.1656
0.2367
0.2074
0.2361
0.214
0.2209
0.3211
0.2587
0.2554
0.1665
0.2197
0.2002
0.2298
0.1659
0.1788
0.2798
0.2163
0.2403
0.2495
0.2129
0.1893
0.1809
0.192
0.1809
0.2451
0.1679
0.2103
0.2044
0.2478
0.2144
0.2296
0.2108
0.1908
0.1609
0.2415
0.2365
0.224
0.172
0.2199
0.2188
0.1776
0.2281
0.1852
0.2836
0.2279
0.2143
0.2054
0.2417
0.2101
0.1589
0.2543
0.2681
0.2102
0.2269
0.2033
0.1758
0.1709
0.189
0.2479
0.1943
0.2257
0.1699
0.2046
0.2046
0.2012
0.186
0.1645
0.1547
0.1617
0.1814
0.197
0.157
0.1427
0.1269
0.195
0.2595
0.1778
0.2128
0.1795
0.2111
0.1634
0.2196
0.2126
0.2782
0.2134
0.2313
0.2369
0.2608
0.2195
0.1373
0.2386
0.0886
0.1422
0.1547
0.1837
0.1787
0.2081
0.1741
0.1558
0.166
0.142
0.2473
0.2202
0.2247
0.185
0.2542
0.2275
0.1915
0.187
0.2202
0.1975
0.2202
0.1957
0.1668
0.2178
0.2586
0.1896
0.2087
0.2456
0.2336
0.2243
0.2002
0.1852
0.2021
0.2432
0.2413
0.2188
0.242
0.1989
0.1284
0.207
0.2563
0.1394
0.2254
0.1714
0.1938
0.1739
0.2006
0.221
0.1761
0.2178
0.2362
0.1893
0.2355
0.2417
0.173
0.2041
0.2578
0.2011
0.1923
0.2939
0.2557
0.2118
0.2217
0.2621
0.2197
0.2304
0.1659
0.1972
0.2064
0.2162
0.192
0.2261
0.1707
0.1799
0.2598
0.2646
0.2192
0.2271
0.1988
0.1808
0.2399
0.1744
0.1949
0.2236
0.3131
0.2005
0.1322
0.2379
0.1688
0.26
0.205
0.2411
0.1786
0.1727
0.2657
0.2051
0.2521
0.1989
0.2219
0.2011
0.1229
0.2438
0.1699
0.2135
0.1609
0.2112
0.1924
0.2004
0.1932
0.1652
0.1954
0.2559
0.1923
0.183
0.1944
0.2292
0.1736
0.2288
0.2729
0.1721
0.1789
0.1349
0.2258
0.213
0.24
0.1957
0.2288
0.1796
0.1406
0.17
0.1952
0.2596
0.2093
0.2779
0.1619
0.247
0.179
0.1986
0.2321
0.2397
0.1816
0.2083
0.2425
0.1602
0.2394
0.1971
0.2156
0.1654
0.255
0.1841
0.1978
0.2253
0.2229
0.2519
0.193
0.199
0.1884
0.1584
0.1594
0.2331
0.2176
0.2053
0.2163
0.1581
0.1895
0.1831
0.1879
0.1903
0.253
0.2521
0.2258
0.1833
0.2312
0.2356
0.1718
0.2989
0.2084
0.2733
0.2952
0.2457
0.1705
0.2407
0.0948
0.1914
0.1829
0.2456
0.2379
0.2113
0.1464
0.1971
0.2521
0.222
0.2186
0.2632
0.1915
0.2651
0.2481
0.1763
0.2023
0.2224
0.1913
0.2456
0.1634
0.2138
0.2402
0.2649
0.2291
0.2139
0.1818
0.1847
0.2722
0.1997
0.2893
0.2694
0.2947
0.2489
0.2068
0.2239
0.2214
0.2096
0.1703
0.2685
0.2178
0.2275
0.1354
0.1676
0.2705
0.26
0.279
0.1794
0.1767
0.2315
0.1991
0.2408
0.2696
0.2031
0.2608
0.2712
0.1897
0.225
0.2529
0.2677
0.3115
0.2553
0.2353
0.2123
0.2548
0.3154
0.2487
0.2037
0.251
0.1354
0.1497
0.2311
0.1997
0.2502
0.1791
0.1485
0.239
0.1653
0.2529
0.2473
0.2738
0.2295
0.1765
0.2397
0.201
0.2255
0.2402
0.2571
0.2999
0.1849
0.1955
0.3118
0.2169
0.2523
0.209
0.2519
0.2502
0.1896
0.2366
0.2518
0.1653
0.2177
0.2032
0.2449
0.2598
0.2146
0.2692
0.2636
0.1637
0.2673
0.2212
0.2075
0.2202
0.283
0.204
0.207
0.3306
0.3361
0.3622
0.3978
0.3337
0.3864
0.3075
0.3449
0.2851
0.413
0.3955
0.4143
0.4758
0.3561
0.4344
0.3171
0.3711
0.4417
0.4008
0.3632
0.4191
0.2342
0.2754
0.2067
0.283
0.3322
0.1732
0.2906
0.2825
0.3764
0.3282
0.3011
0.3797
0.355
0.2878
0.3129
0.3908
0.2765
0.265
0.407
0.375
0.4092
0.4028
0.3783
0.467
0.3997
0.396
0.3298
0.3717
0.271
0.2972
0.3107
0.2861
0.3421
0.372
0.3181
0.2613
0.397
0.3283
0.3054
0.2563
0.2261
0.2941
0.3925
0.2214
0.3259
0.3409
0.3174
0.2728
0.3997
0.397
0.3609
0.4237
0.5226
0.3558
0.4001
0.3241
0.352
0.3569
0.4131
0.3411
0.3841
0.5207
0.5559
0.4507
0.4285
0.4035
0.3329
0.308
0.3506
0.4733
0.5629
0.5022
0.3771
0.3932
0.2894
0.3601
0.4507
0.4352
0.4553
0.3426
0.4983
0.4442
0.3967
0.3515
0.4389
0.4768
0.4374
0.4188
0.3834
0.493
0.4102
0.3243
0.3394
0.4054
0.3462
0.3481
0.4249
0.3516
0.3408
0.4285
0.4273
0.4783
0.2599
0.4825
0.4177
0.4554
0.4431
0.4447
0.4749
0.3171
0.4106
0.4337
0.4105
0.4836
0.2529
0.3959
0.3462
0.5077
0.4307
0.3897
0.3938
0.4768
0.4674
0.5613
0.5096
0.4391
0.3142
0.5407
0.4575
0.4265
0.4955
0.4108
0.3774
0.5422
0.4084
0.4217
0.4803
0.5039
0.5716
0.2893
0.3848
0.4041
0.2881
0.4374
0.4521
0.4573
0.6002
0.4652
0.4836
0.3916
0.2954
0.4446
0.3171
0.4196
0.3563
0.386
0.4375
0.4051
0.43
0.4859
0.4533
0.431
0.4974
0.3661
0.4067
0.4738
0.5242
0.3712
0.4575
0.4409
0.3471
0.3954
0.3837
0.4522
0.4216
0.4491
0.5483
0.4431
0.4359
0.4269
0.4634
0.297
0.5025
0.426
0.4018
0.4862
0.4608
0.4068
0.4499
0.471
0.4558
0.4244
0.5117
0.5274
0.4404
0.482
0.6584
0.5506
0.465
0.4043
0.3235
0.2731
0.494
0.4201
0.5222
0.4611
0.6519
0.4483
0.4721
0.5244
0.7178
0.5831
0.4689
0.4967
0.4337
0.4402
0.3114
0.5023
0.3118
0.5495
0.4004
0.5359
0.5686
0.4295
0.5873
0.6117
0.5774
0.4578
0.4949
0.3289
0.3432
0.5137
0.6359
0.6521
0.5633
0.4396
0.6382
0.6216
0.5902
0.3899
0.4573
0.3823
0.3638
0.4397
0.4009
0.3645
0.4167
0.3245
0.3544
0.3662
0.3206
0.3188
0.4297
0.4061
0.442
0.4244
0.3555
0.2647
0.3072
0.2567
0.1573
0.3449
0.2742
0.2987
0.3529
0.2596
0.3147
0.2657
0.3755
0.2875
0.3224
0.3683
0.4299
0.2869
0.3167
0.3604
0.3219
0.2515
0.3244
0.352
0.2805
0.2816
0.3857
0.3974
0.2852
0.325
0.2509
0.2228
0.2607
0.3313
0.316
0.3433
0.3531
0.2807
0.3908
0.2825
0.4042
0.2648
0.3732
0.3692
0.3568
0.3069
0.3063
0.2013
0.3846
0.2726
0.3505
0.2554
0.238
0.3445
0.3181
0.3076
0.2608
0.2237
0.3513
0.3012
0.3629
0.2804
0.2427
0.2431
0.2894
0.3497
0.3054
0.2793
0.2659
0.3184
0.3476
0.2474
0.2643
0.2817
0.2647
0.2434
0.3638
0.3777
0.3152
0.2425
0.2853
0.315
0.3661
0.3347
0.2944
0.3169
0.2817
0.3225
0.307
0.2229
0.3653
0.2873
0.3201
0.3294
0.3549
0.269
0.2952
0.2482
0.2364
0.332
0.3504
0.3287
0.34
0.3528
0.2598
0.271
0.1238
0.3967
0.3946
0.4611
0.407
0.3234
0.4044
0.3731
0.3475
0.413
0.3518
0.3323
0.3989
0.4818
0.4255
0.3169
0.3392
0.4038
0.3956
0.3723
0.3436
0.4206
0.3992
0.3795
0.4316
0.3356
0.3925
0.3874
0.4017
0.4399
0.4661
0.3384
0.4492
0.3733
0.3559
0.3356
0.4347
0.2791
0.3751
0.1768
0.2658
0.2915
0.2275
0.1909
0.2184
0.3144
0.2278
0.227
0.2377
0.2018
0.2266
0.2614
0.2343
0.208
0.1877
0.3291
0.1575
0.2393
0.2784
0.3553
0.3801
0.467
0.3836
0.2716
0.2359
0.2078
0.2193
0.1752
0.2605
0.2731
0.4815
0.4722
0.2323
0.2203
0.1754
0.1848
0.2325
0.2246
0.2172
0.2006
0.2635
0.2737
0.2729
0.205
0.2514
0.2521
0.2045
0.2549
0.2369
0.2577
0.1819
0.2297
0.254
0.1965
0.2043
0.2255
0.276
0.2631
0.2786
0.2568
0.2147
0.3033
0.2903
0.262
0.1979
0.1161
0.1864
0.2518
0.1731
0.2155
0.2768
0.3261
0.2642
0.2284
0.2188
0.1727
0.247
0.2654
0.238
0.3524
0.1954
0.1282
0.1683
0.138
0.2066
0.1973
0.2228
0.1942
0.1839
0.2093
0.2385
0.195
0.3403
0.5321
0.4693
0.1249
0.2201
0.1641
0.1643
0.1662
0.159
0.2379
0.1581
0.2445
0.1793
0.1416
0.1675
0.1909
0.2421
0.256
0.2497
0.2767
0.2091
0.2425
0.2551
0.2832
0.1878
0.2027
0.1897
0.226
0.1714
0.2064
0.2541
0.2163
0.196
0.192
0.3279
0.3886
0.2465
0.2211
0.1757
0.2763
0.3687
0.2327
0.2279
0.2376
0.3465
0.1936
0.2427
0.0822
0.2175
0.1959
0.2299
0.1042
0.3003
0.255
0.2283
0.3182
0.2542
0.1953
0.3092
0.2475
0.3933
0.3523
0.1834
0.1776
0.1944
0.2808
0.1765
0.3048
0.2528
0.2525
0.1538
0.2201
0.3768
0.2539
0.2728
0.3378
0.2781
0.2149
0.1956
0.1593
0.2275
0.2893
0.2268
0.242
0.2176
0.368
0.2624
0.1876
0.2069
0.23
0.1935
0.1984
0.1904
0.2979
0.3398
0.2018
0.244
0.2492
0.2663
0.315
0.2201
0.4353
0.5082
0.2857
0.2785
0.2629
0.2135
0.2719
0.2097
0.3528
0.5923
0.4345
0.3103
0.2579
0.1109
0.242
0.1814
0.2372
0.2086
0.2865
0.1562
0.2603
0.2472
0.2592
0.2878
0.5273
0.5229
0.7358
0.2865
0.2454
0.1919
0.234
0.2436
0.267
0.1537
0.2195
0.2145
0.3009
0.4278
0.234
0.3513
0.1687
0.2909
0.2785
0.2122
0.2954
0.138
0.2108
0.3024
0.2486
0.2364
0.1912
0.3001
0.2517
0.2183
0.2555
0.2644
0.2429
0.5384
0.6362
0.4892
0.2358
0.2787
0.231
0.2172
0.2806
0.2595
0.2499
0.2451
0.2225
0.2722
0.2634
0.2587
0.3203
0.2047
0.2704
0.2472
0.1837
0.2805
0.2555
0.1998
0.2861
0.1504
0.2041
0.2068
0.3379
0.2937
0.2426
0.2892
0.198
0.2239
0.2245
0.1768
0.3284
0.1828
0.2747
0.2476
0.2027
0.2468
0.1996
0.2196
0.3142
0.308
0.2574
0.2121
0.2897
0.2818
0.2446
0.3581
0.308
0.2833
0.1793
0.2165
0.2674
0.3317
0.2031
0.2474
0.2581
0.2315
0.2286
0.3514
0.2455
0.2588
0.1894
0.2137
0.2063
0.1911
0.1746
0.1623
0.2044
0.3167
0.3766
0.2388
0.2673
0.2235
0.1926
0.164
0.2335
0.2663
0.0635
0.2175
0.1806
0.156
0.1095
0.1132
0.2237
0.2503
0.2268
0.2512
0.2195
0.2267
0.1747
0.1657
0.1715
0.2598
0.1516
0.2419
0.0923
0.1546
0.2891
0.2276
0.2168
0.2498
0.2579
0.1742
0.1159
0.162
0.2323
0.2331
0.2779
0.1464
0.2244
0.1668
0.1989
0.2499
0.1539
0.1442
0.105
0.1833
0.1529
0.1358
0.1197
0.128
0.0936
0.2517
0.1857
0.1792
0.2073
0.2356
0.1479
0.2171
0.1751
0.1539
0.1769
0.1675
0.1458
0.2275
0.2183
0.2964
0.1623
0.1066
0.178
0.2276
0.2607
0.2222
0.1415
0.2415
0.1864
0.2426
0.1915
0.1611
0.1833
0.1749
0.2184
0.2085
0.0896
0.1645
0.1134
0.1952
0.2182
0.1593
0.1267
0.1259
0.1491
0.2244
0.1255
0.2093
0.194
0.1895
0.1813
0.238
0.2252
0.2018
0.2077
0.157
0.1546
0.2405
0.1755
0.2333
0.1974
0.2898
0.4739
0.4753
0.3343
0.2763
0.2417
0.2612
0.176
0.2472
0.1911
0.2072
0.1276
0.2507
0.2355
0.1923
0.2345
0.1746
0.1962
0.2657
0.1634
0.1538
0.218
0.2207
0.2081
0.2139
0.2197
0.2084
0.2425
0.1908
0.3265
0.1214
0.1484
0.2216
0.1349
0.2557
0.2406
0.1589
0.1342
0.2126
0.2014
0.1287
0.2299
0.232
0.0875
0.1994
0.2352
0.2213
0.2023
0.293
0.2673
0.1767
0.2065
0.2513
0.1383
0.182
0.2279
0.2032
0.254
0.2412
0.2251
0.2037
0.2341
0.4978
0.5401
0.3782
0.3674
0.2897
0.3828
0.3677
0.3194
0.2997
0.3479
0.3241
0.3694
0.3294
0.3351
0.4014
0.313
0.3178
0.3439
0.393
0.3833
0.3575
0.3824
0.4582
0.4049
0.3113
0.2093
0.2537
0.2687
0.338
0.2988
0.3958
0.4142
0.2777
0.3075
0.4173
0.362
0.3303
0.4279
0.3786
0.2326
0.4043
0.3945
0.3792
0.4316
0.2612
0.348
0.3951
0.3669
0.2399
0.3269
0.1855
0.3748
0.4458
0.3755
0.3469
0.3534
0.3979
0.4734
0.3808
0.3285
0.4182
0.2513
0.3794
0.3496
0.4368
0.1801
0.3175
0.3729
0.3695
0.3552
0.328
0.3451
0.3371
0.3222
0.3853
0.324
0.3584
0.431
0.3895
0.3451
0.45
0.3653
0.3746
0.3121
0.3486
0.3948
0.3736
0.3454
0.383
0.2978
0.3648
0.4525
0.3787
0.4251
0.3588
0.3783
0.3986
0.3748
0.3888
0.3599
0.4292
0.3552
0.3938
0.2322
0.3054
0.3764
0.2926
0.3738
0.2804
0.3292
0.2684
0.3566
0.3385
0.3882
0.3045
0.3088
0.3163
0.3068
0.4217
0.2755
0.349
0.3877
0.3754
0.3404
0.3488
0.3901
0.3725
0.2432
0.3671
0.3281
0.3095
0.4648
0.3621
0.2893
0.288
0.3473
0.2403
0.2442
0.2983
0.3707
0.3209
0.3321
0.2759
0.3896
0.3277
0.3648
0.3299
0.3569
0.3352
0.2752
0.4621
0.3718
0.3555
0.3009
0.3342
0.3514
0.3886
0.3433
0.3926
0.3482
0.3916
0.3756
0.2831
0.4676
0.4033
0.3737
0.3276
0.428
0.4011
0.3762
0.3378
0.3274
0.3401
0.4554
0.3021
0.39
0.3244
0.3445
0.4362
0.4104
0.3884
0.3267
0.4471
0.3048
0.3669
0.4291
0.3726
0.4108
0.2777
0.3895
0.3464
0.3849
0.3956
0.3278
0.4162
0.3323
0.2731
0.3647
0.4561
0.3339
0.3849
0.3787
0.339
0.4751
0.372
0.4328
0.409
0.4349
0.3554
0.2231
0.4056
0.4138
0.4745
0.4778
0.4126
0.5049
0.4246
0.347
0.3641
0.4067
0.3695
0.419
0.38
0.2733
0.4696
0.374
0.3884
0.3477
0.4102
0.3943
0.3797
0.4191
0.3639
0.4144
0.4121
0.2312
0.4342
0.3727
0.3663
0.3558
0.3724
0.348
0.2982
0.3561
0.414
0.4214
0.3717
0.3976
0.4609
0.3601
0.4016
0.2391
0.3659
0.3871
0.4662
0.4243
0.5325
0.3875
0.3582
0.4286
0.4175
0.471
0.2796
0.3207
0.4791
0.4801
0.4144
0.365
0.4993
0.334
0.3732
0.3141
0.4502
0.4483
0.4406
0.395
0.3845
0.3832
0.3716
0.3877
0.3289
0.3436
0.3161
0.3704
0.3564
0.3099
0.372
0.3523
0.4578
0.3811
0.513
0.4158
0.397
0.329
0.3902
0.2972
0.4478
0.4951
0.3511
0.4166
0.3401
0.3067
0.2729
0.3623
0.3869
0.4034
0.3896
0.3819
0.4404
0.4931
0.428
0.4331
0.4069
0.4849
0.328
0.4013
0.3512
0.3236
0.3714
0.3087
0.382
0.4898
0.3096
0.3937
0.301
0.4632
0.3199
0.4737
0.4115
0.293
0.3276
0.4535
0.3222
0.3753
0.419
0.4438
0.4078
0.3448
0.4144
0.48
0.443
0.4916
0.243
0.3828
0.383
0.3615
0.4434
0.4077
0.3952
0.4373
0.3515
0.5592
0.3592
0.2671
0.35
0.389
0.3023
0.4263
0.4239
0.2363
0.4045
0.451
0.404
0.3835
0.4393
0.4018
0.3516
0.3804
0.3457
0.3716
0.3837
0.4408
0.4309
0.5166
0.3849
0.3755
0.3418
0.2935
0.3768
0.4859
0.4105
0.4176
0.3752
0.3257
0.2971
0.413
0.4031
0.3451
0.4205
0.3606
0.2852
0.4156
0.3205
0.2062
0.3309
0.4969
0.3648
0.4309
0.3489
0.4101
0.4363
0.3771
0.4834
0.3549
0.4589
0.3901
0.4244
0.3538
0.2527
0.3606
0.3572
0.4228
0.3586
0.4697
0.3928
0.3195
0.4379
0.3786
0.3719
0.2904
0.4057
0.4315
0.4599
0.3217
0.3818
0.3169
0.3153
0.3397
0.3443
0.3177
0.364
0.3818
0.3029
0.4248
0.2998
0.4543
0.483
0.4415
0.4169
0.4679
0.4548
0.4429
0.3385
0.2687
0.3888
0.4293
0.5066
0.4208
0.5627
0.579
0.5239
0.4896
0.2531
0.3672
0.3921
0.3798
0.3746
0.4026
0.6023
0.5254
0.4039
0.6276
0.4239
0.4696
0.3018
0.2445
0.4394
0.7009
0.4042
0.4852
0.5973
0.5144
0.5693
0.2553
0.504
0.4028
0.3482
0.4429
0.5319
0.3264
0.5654
0.3846
0.5047
0.5646
0.4453
0.3876
0.3854
0.4557
0.5066
0.4884
0.568
0.4617
0.294
0.479
0.6664
0.447
0.3962
0.4264
0.4777
0.3455
0.3961
0.1022
0.6564
0.5684
0.3092
0.3213
0.4159
0.5874
0.7493
0.4821
0.5317
0.4923
0.4702
0.2708
0.6562
0.3939
0.6495
0.4105
0.2703
0.5165
0.3455
0.5653
0.3537
0.3232
0.5223
0.5149
0.5104
0.4577
0.5214
0.2824
0.5393
0.354
0.2737
0.3459
0.7054
0.4064
0.3931
0.4008
0.2834
0.41
0.6257
0.5006
0.6719
0.3592
0.5404
0.3847
0.5729
0.4636
0.4164
0.3547
0.4895
0.507
0.5656
0.589
0.3584
0.377
0.4446
0.4631
0.4616
0.4477
0.4279
0.5025
0.3731
0.4833
0.3886
0.5275
0.5562
0.3631
0.305
0.2779
0.0692
0.3657
0.5487
0.5602
0.4716
0.3695
0.5254
0.3825
0.5303
0.4633
0.4737
0.433
0.6332
0.4994
0.3549
0.483
0.417
0.3966
0.3946
0.5761
0.6201
0.4581
0.3299
0.3962
0.4198
0.3449
0.5261
0.5657
0.3311
0.308
0.6076
0.5219
0.4026
0.4001
0.6368
0.3609
0.5794
0.4547
0.4331
0.2755
0.4188
0.5865
0.4699
0.5315
0.5481
0.3798
0.446
0.3716
0.2621
0.4487
0.5105
0.3359
0.4718
0.2989
0.4858
0.2589
0.6709
0.4215
0.4981
0.4898
0.6376
0.5823
0.2997
0.447
0.5194
0.5517
0.3979
0.2476
0.486
0.4548
0.5
0.5345
0.2337
0.5938
0.3425
0.4003
0.445
0.4483
0.5584
0.4273
0.5885
0.5091
0.47
0.5203
0.3614
0.527
0.2804
0.6376
0.2576
0.4546
0.4296
0.304
0.2886
0.4917
0.5042
0.3274
0.3558
0.4615
0.471
0.2004
0.4997
0.2138
0.4849
0.5633
0.3275
0.3035
0.3456
0.2261
0.6036
0.3967
0.4028
0.3845
0.5201
0.4195
0.5393
0.3287
0.5441
0.2037
0.486
0.4097
0.5393
0.3771
0.3003
0.4196
0.4766
0.2349
0.5977
0.4114
0.515
0.3037
0.527
0.3694
0.2829
0.5377
0.3645
0.5572
0.2878
0.6233
0.4187
0.3043
0.3736
0.4413
0.4808
0.3271
0.6264
0.4781
0.3905
0.4881
0.3252
0.216
0.5254
0.5247
0.3806
0.452
0.5143
0.5822
0.496
0.3733
0.4247
0.5124
0.3099
0.5054
0.4798
0.4731
0.3977
0.4168
0.4705
0.3153
0.3369
0.5294
0.5226
0.2632
0.5765
0.229
0.2812
0.4959
0.5097
0.4671
0.5107
0.1995
0.6512
0.5565
0.3386
0.4591
0.5743
0.5693
0.4409
0.4966
0.4781
0.3065
0.6531
0.5758
0.5333
0.2752
0.4144
0.4812
0.2898
0.4779
0.3514
0.3567
0.3068
0.3867
0.5033
0.3802
0.4129
0.3666
0.4646
0.2068
0.3977
0.603
0.4263
0.4251
0.5491
0.3146
0.4896
0.6367
0.3422
0.3821
0.4978
0.516
0.5132
0.5447
0.486
0.6469
0.4596
0.4131
0.4948
0.4152
0.3664
0.4907
0.4904
0.3894
0.5833
0.4019
0.5737
0.3152
0.5002
0.4084
0.4909
0.5734
0.5366
0.5527
0.468
0.6232
0.3956
0.373
0.5238
0.3894
0.4544
0.2989
0.4639
0.5067
0.4094
0.4902
0.4245
0.5076
0.1943
0.4473
0.3547
0.5142
0.5152
0.5612
0.4174
0.5304
0.4255
0.3079
0.4327
0.3812
0.435
0.398
0.4537
0.3908
0.51
0.4093
0.5563
0.5288
0.614
0.4243
0.4915
0.6317
0.3555
0.6176
0.4854
0.5736
0.2943
0.358
0.0857
0.3732
0.4724
0.4308
0.8408
0.3401
0.5693
0.5488
0.3571
0.4778
0.3591
0.4739
0.5122
0.4626
0.6107
0.3766
0.4949
0.6732
0.5432
0.3647
0.4939
0.4205
0.2733
0.5863
0.5265
0.5646
0.554
0.5325
0.5148
0.4409
0.5842
0.6076
0.546
0.1724
0.3429
0.3155
0.5599
0.7302
0.4491
0.613
0.5304
0.3578
0.4376
0.4487
0.4916
0.6792
0.4819
0.5911
0.6533
0.5405
0.427
0.2945
0.4329
0.5466
0.5258
0.3707
0.4945
0.0959
0.5513
0.5455
0.37
0.3824
0.5076
0.3262
0.5072
0.3873
0.6834
0.5177
0.5383
0.5202
0.4001
0.4603
0.4694
0.6312
0.5142
0.5115
0.5548
0.4168
0.6156
0.4444
0.4335
0.4403
0.5172
0.3774
0.3558
0.3704
0.5119
0.4289
0.3114
0.5316
0.3558
0.4035
0.4048
0.4207
0.6802
0.1665
0.3646
0.4185
0.6165
0.5576
0.5761
0.3815
0.4703
0.5818
0.4354
0.3541
0.5506
0.6466
0.4665
0.1428
0.5248
0.453
0.664
0.3968
0.845
0.6723
0.3644
0.557
0.5752
0.471
0.5332
0.4053
0.4148
0.5716
0.4448
0.3324
0.5965
0.6856
0.6312
0.4387
0.3034
0.3511
0.5675
0.6292
0.5055
0.4996
0.5254
0.4035
0.5969
0.5064
0.4872
0.5038
0.3292
0.4083
0.4607
0.5114
0.5533
0.5927
0.3366
0.4393
0.4826
0.5021
0.4612
0.4862
0.6029
0.6494
0.5951
0.4817
0.456
0.3447
0.3098
0.2585
0.2505
0.3106
0.388
0.2226
0.2671
0.2763
0.2825
0.3057
0.2083
0.2292
0.3424
0.3343
0.3675
0.3492
0.2532
0.3094
0.3001
0.2978
0.312
0.2844
0.3126
0.219
0.197
0.3595
0.1994
0.2744
0.2829
0.2706
0.3026
0.2839
0.281
0.2452
0.2689
0.3545
0.2916
0.2729
0.2523
0.2517
0.1572
0.3972
0.2398
0.2571
0.2618
0.2253
0.2171
0.279
0.3868
0.364
0.3002
0.21
0.2807
0.323
0.3128
0.3487
0.2137
0.348
0.3047
0.2138
0.2957
0.2926
0.3766
0.1931
0.2889
0.2035
0.3109
0.2884
0.3594
0.3364
0.3808
0.3054
0.2219
0.1799
0.2298
0.1893
0.3849
0.2389
0.4127
0.3582
0.4358
0.2694
0.2223
0.2134
0.1372
0.2804
0.4442
0.276
0.233
0.4286
0.2807
0.3146
0.2736
0.2384
0.3709
0.2662
0.3466
0.2376
0.2719
0.3014
0.3562
0.2797
0.1462
0.2109
0.2133
0.1222
0.237
0.2427
0.2719
0.124
0.1803
0.1959
0.3055
0.2162
0.3168
0.338
0.2489
0.3673
0.3364
0.3297
0.3366
0.3242
0.2536
0.3753
0.2393
0.2007
0.317
0.2908
0.3364
0.2253
0.2354
0.2991
0.3088
0.221
0.2845
0.3567
0.397
0.2078
0.34
0.2552
0.3133
0.3258
0.2397
0.3218
0.535
0.3878
0.3489
0.4237
0.2886
0.4945
0.3209
0.5337
0.4473
0.3179
0.5315
0.2584
0.3067
0.2185
0.2511
0.2368
0.306
0.3151
0.2936
0.285
0.2303
0.1872
0.2214
0.2466
0.3616
0.2407
0.3778
0.2926
0.3049
0.2875
0.3406
0.3427
0.2891
0.3673
0.4916
0.353
0.2941
0.3882
0.4674
0.4367
0.323
0.2954
0.2644
0.3907
0.2789
0.1734
0.375
0.4644
0.3142
0.3429
0.2689
0.3142
0.2592
0.3814
0.286
0.4398
0.4125
0.4315
0.3709
0.3576
0.4667
0.5095
0.466
0.3662
0.2521
0.2415
0.3395
0.3903
0.3356
0.4629
0.4181
0.4066
0.4587
0.158
0.3561
0.3148
0.3918
0.3449
0.379
0.4154
0.4102
0.4423
0.4238
0.2846
0.4265
0.2745
0.3054
0.2981
0.3925
0.328
0.2938
0.3096
0.3426
0.315
0.3536
0.2767
0.4025
0.3662
0.3674
0.2769
0.1774
0.2371
0.2996
0.2106
0.2177
0.2437
0.2232
0.2355
0.3146
0.2224
0.1963
0.2881
0.1314
0.1845
0.1561
0.28
0.2471
0.1769
0.2907
0.2319
0.279
0.2787
0.3502
0.2884
0.4042
0.2105
0.3525
0.4275
0.1853
0.3386
0.5301
0.4345
0.4393
0.2379
0.2685
0.2538
0.3448
0.3653
0.2298
0.3784
0.2506
0.2642
0.2787
0.2535
0.2648
0.1513
0.289
0.3169
0.2245
0.2486
0.4545
0.418
0.354
0.379
0.3216
0.3393
0.4274
0.2366
0.3531
0.3132
0.2051
0.4802
0.3197
0.2744
0.2315
0.3816
0.4423
0.2834
0.3247
0.2313
0.427
0.4201
0.3646
0.3324
0.3707
0.4485
0.297
0.2293
0.3904
0.4131
0.4419
0.4835
0.182
0.398
0.4091
0.3075
0.3735
0.2996
0.2192
0.2597
0.3491
0.4083
0.3684
0.3543
0.3166
0.2717
0.2098
0.3986
0.2468
0.5942
0.4707
0.4317
0.5701
0.5044
0.5757
0.1395
0.4829
0.2379
0.1857
0.4016
0.2898
0.2061
0.4225
0.3337
0.3815
0.4498
0.5581
0.4205
0.4634
0.371
0.4012
0.2453
0.6554
0.2758
0.5082
0.4415
0.2732
0.2537
0.4874
0.4409
0.5722
0.5381
0.2655
0.1522
0.3002
0.2866
0.367
0.4438
0.3663
0.4438
0.4337
0.3413
0.2253
0.4883
0.4934
0.318
0.3684
0.5088
0.3813
0.4554
0.4014
0.456
0.5188
0.3916
0.1433
0.4353
0.238
0.4942
0.6486
0.5294
0.4181
0.3298
0.5398
0.2913
0.3476
0.5742
0.4314
0.6295
0.5535
0.4546
0.3074
0.4204
0.4701
0.434
0.3626
0.4891
0.3432
0.4967
0.4921
0.3593
0.4039
0.3602
0.2337
0.3453
0.2436
0.4713
0.474
0.1775
0.2297
0.4133
0.2988
0.5435
0.4461
0.4371
0.5975
0.5144
0.4554
0.4651
0.7132
0.498
0.7423
0.6314
0.6936
0.337
0.4348
0.4461
0.472
0.4782
0.526
0.5896
0.4768
0.4796
0.5711
0.4968
0.4943
0.5526
0.4322
0.2619
0.4573
0.5339
0.337
0.4759
0.6248
0.6598
0.3738
0.3354
0.408
0.581
0.4859
0.3963
0.3365
0.4426
0.6054
0.6015
0.6173
0.3894
0.5855
0.5075
0.4712
0.4421
0.4139
0.4484
0.5917
0.5093
0.1979
0.5641
0.5694
0.4581
0.1863
0.4681
0.6552
0.7062
0.5391
0.5336
0.3663
0.4302
0.7871
0.4508
0.6253
0.6178
0.4929
1.0051
0.4016
0.682
0.6529
0.6103
0.7355
0.5685
0.683
0.5054
0.6252
0.6455
0.3364
0.4524
0.3414
0.5905
0.5505
0.4914
0.6432
0.4426
0.6672
0.247
0.4814
0.4251
0.7309
0.1429
0.6681
0.8816
0.6445
0.507
0.7695
0.6974
0.4619
0.6379
0.7826
0.6986
0.5518
0.4461
0.7304
0.6553
0.7089
0.5787
0.6681
0.6256
0.3756
0.3968
0.5229
0.6143
0.2717
0.7696
0.5626
0.4586
0.2979
0.387
0.2906
0.1642
0.4962
0.4389
0.0726
0.2242
0.3816
0.2254
0.2511
0.3364
0.3329
0.4018
0.2742
0.4342
0.2505
0.4991
0.2277
0.5056
0.2444
0.3837
0.3243
0.3843
0.256
0.4762
0.3916
0.5402
1.0678
0.8152
0.5816
0.5937
0.592
0.5164
0.5427
0.4285
0.6828
0.4653
0.3943
0.5409
0.5042
0.622
0.5895
0.6237
0.6001
0.5612
0.4792
0.5059
0.4733
0.4277
0.4744
0.5073
0.4138
0.2702
0.6696
0.5203
0.659
0.4417
0.601
0.5292
0.7395
0.1907
0.7504
0.3027
0.4511
0.4265
0.4501
0.3855
0.6078
0.8083
0.3383
0.7045
0.3642
0.5698
0.5778
0.8216
0.7057
0.6389
0.6724
0.5274
0.6059
0.6302
0.6127
0.7435
0.6284
0.7044
0.7466
0.572
0.6614
0.7616
0.3992
0.8727
0.6791
0.5455
0.5345
0.5376
0.7623
0.5847
0.4949
0.7766
0.7766
0.5491
0.4154
0.6101
0.5685
0.7857
0.55
0.5313
1.1272
0.6026
0.3006
0.6683
0.6629
0.3554
0.6189
0.3857
0.7042
0.5581
0.4761
0.5675
0.3888
0.5329
0.7042
0.379
0.4282
0.6134
0.7538
0.4908
0.3987
0.6462
0.5088
0.655
0.4805
0.3061
0.8821
0.7384
0.7461
0.7015
0.5305
0.6568
0.7043
0.5037
0.5962
0.175
0.2556
0.3292
0.5446
0.5827
0.637
0.6459
0.398
0.3918
0.5107
0.5596
0.3124
0.5477
0.4923
0.4296
0.4057
0.6138
0.4673
0.4563
0.5719
0.3643
0.6909
0.4235
0.2784
0.3115
0.4366
0.8637
0.5093
0.4876
0.4183
0.2983
0.7276
0.344
0.716
0.8447
0.5075
0.6785
0.6852
0.5463
0.5248
0.4027
0.5534
0.4538
0.4999
0.6581
0.4258
0.6153
0.6158
0.5342
0.6399
0.6664
0.749
0.5924
0.4538
0.4588
0.5104
0.4205
0.4282
0.5035
0.5736
0.4454
0.5386
0.4815
0.4586
0.6029
0.5454
0.6454
0.6137
0.4884
0.561
0.4244
0.4011
0.5789
0.4769
0.7378
0.3077
0.411
0.2833
0.4121
0.4703
0.6704
0.4452
0.6352
0.6607
0.7162
0.7048
0.8511
0.7237
0.5812
0.7087
0.6758
0.6646
0.6504
0.5853
0.5139
0.6902
0.5292
0.4403
0.637
0.3825
0.5367
0.4952
0.7591
0.7625
0.5167
0.2641
0.5774
0.7587
0.6789
0.6675
0.6921
0.8538
0.6522
0.6301
0.5484
0.5417
0.5548
0.647
0.5184
0.4043
0.5392
0.483
0.6123
0.754
0.252
0.4887
0.4741
0.6287
0.4139
0.4833
0.5249
0.9314
0.3897
0.5858
0.7578
0.6826
0.9242
0.5514
0.4553
0.5333
0.5547
0.5052
0.4853
0.7231
0.3998
0.6335
0.4323
0.4649
0.3215
0.3486
0.7042
0.7401
0.5021
0.4466
0.54
0.3499
0.274
0.3027
0.0552
0.4738
0.6741
0.635
0.6314
0.4943
0.4169
0.8381
0.5955
0.4675
0.4348
0.7164
0.4858
0.6637
0.304
0.2191
0.7302
0.6163
0.7083
0.5365
0.4447
0.8049
0.6418
0.5737
0.3359
0.5122
0.4965
0.2081
0.4179
0.2387
0.3902
0.3415
0.3439
0.4369
0.611
0.6541
0.8847
0.5802
0.7013
0.6408
0.6384
0.6705
0.39
0.5393
0.2961
0.2809
0.2598
0.449
0.6206
0.6738
0.5472
0.5224
0.4844
0.818
0.7708
0.599
0.7678
0.653
0.6222
0.5658
0.5022
0.8255
0.687
0.5416
0.4652
0.2366
0.8378
0.6778
0.5875
0.4168
0.7033
0.5303
0.6466
0.558
0.4646
0.5579
0.6205
0.16
0.7998
0.383
0.3503
0.6117
0.5951
0.6461
0.8215
0.3848
0.4694
0.5964
0.7774
0.5745
0.49
0.8159
0.407
0.4126
0.214
0.2129
0.4735
0.3803
0.2467
0.461
0.5932
0.9724
0.4675
0.6145
0.5148
0.7468
0.607
0.5423
0.737
0.6441
0.5688
0.6732
0.2181
0.3255
0.2543
0.3565
0.638
0.5483
0.5226
0.5848
0.478
0.3309
0.5662
0.3816
0.771
0.5522
0.6291
0.7281
0.6832
0.5151
0.8477
0.7387
0.7585
0.6289
0.5665
0.8334
0.4711
0.9244
0.7221
0.5132
0.9781
0.6613
0.6451
0.8147
0.5178
0.7544
0.6353
0.7734
0.7016
0.776
0.828
0.8847
0.4851
0.7741
0.6969
0.7857
0.8115
0.7346
0.8025
0.772
0.6704
0.7065
0.4007
0.5769
0.8106
0.7327
0.4962
0.6955
0.3234
0.6828
0.5786
0.4816
0.7443
0.7129
0.4589
0.5165
0.5984
0.3877
0.7915
0.6591
0.6995
0.6365
0.5928
0.6202
0.1725
0.3822
0.3798
0.4618
0.6409
0.6049
0.5843
0.703
0.5356
0.3095
0.4592
0.438
0.7142
0.6621
0.8055
0.5687
0.1777
0.2659
0.7206
0.4995
0.7113
0.8138
0.9135
0.6092
0.7503
0.5978
0.6885
0.7
0.6614
0.7234
0.6681
0.3107
0.3602
0.4558
0.7553
0.5211
0.5527
0.505
0.6204
0.5167
0.4175
0.3171
0.461
0.5918
0.6298
0.9392
0.9147
1.2908
0.8272
0.955
0.6879
0.5741
0.4986
0.6654
0.1788
0.403
0.486
0.5591
0.3796
0.4078
0.4732
0.1715
0.3559
0.2503
0.1534
0.6257
0.7051
0.2198
0.5221
0.4079
0.2379
0.2362
0.284
0.3912
0.2278
0.3215
0.4862
0.2974
0.344
0.5341
0.7072
0.5143
0.3704
0.622
0.3484
0.3541
0.4753
1.0608
0.5958
0.5571
0.5105
0.6752
0.6031
0.6628
0.7949
0.6085
0.4154
0.7106
0.3536
0.7895
0.8504
0.405
0.3557
0.5161
0.5226
0.9379
0.3885
0.6275
0.4917
0.6296
0.4052
0.3012
0.4089
0.2077
0.5532
0.3026
0.3635
0.7625
0.5748
0.8879
0.4776
0.7194
0.3652
0.8742
0.573
0.7626
0.6209
0.6329
0.8707
0.497
0.5244
0.3955
0.4512
0.4454
0.5723
0.5974
0.7172
0.7882
0.6995
0.5646
0.6289
0.7517
0.4696
0.6304
0.6825
0.8639
0.7377
0.5175
0.5705
0.7488
0.5878
-0.1013
0.8853
0.6931
0.7153
0.8913
0.2157
0.2467
0.2571
0.1502
0.1906
0.2112
0.24
0.2678
0.115
0.3215
0.2561
0.2263
0.145
0.2012
0.1806
0.2389
0.2009
0.2036
0.1671
0.3117
0.274
0.2794
0.2683
0.1777
0.2664
0.1817
0.2616
0.1997
0.241
0.2138
0.2118
0.2064
0.259
0.2523
0.1702
0.2515
0.2997
0.2988
0.2963
0.3069
0.2052
0.271
0.2441
0.283
0.2182
0.2665
0.2743
0.2709
0.3255
0.3512
0.247
0.3681
0.3489
0.4139
0.3269
0.2903
0.3173
0.2754
0.228
0.3129
0.2862
0.2177
0.2554
0.2158
0.349
0.3488
0.259
0.3277
0.2656
0.2128
0.1842
0.2453
0.1852
0.2377
0.2437
0.3246
0.2819
0.3813
0.3156
0.2067
0.1357
0.3208
0.229
0.2742
0.2523
0.1777
0.1716
0.1943
0.2213
0.2496
0.3045
0.3489
0.2776
0.212
0.2108
0.2303
0.1937
0.3439
0.3458
0.29
0.2337
0.2162
0.2524
0.2328
0.2579
0.2138
0.2252
0.27
0.2474
0.2512
0.3121
0.223
0.2569
0.2597
0.1838
0.1897
0.2087
0.2625
0.2509
0.2217
0.2433
0.2589
0.1996
0.2341
0.1622
0.275
0.1701
0.1741
0.2236
0.1998
0.3464
0.1897
0.2421
0.258
0.2651
0.2136
0.2513
0.2033
0.2058
0.2681
0.2173
0.3424
0.1391
0.184
0.271
0.2255
0.2547
0.2573
0.1522
0.1867
0.1689
0.1403
0.2481
0.2482
0.2188
0.2082
0.3533
0.2799
0.2617
0.1999
0.2451
0.2607
0.2672
0.2065
0.2567
0.2955
0.296
0.1424
0.2897
0.2147
0.2038
0.2783
0.2515
0.1466
0.2833
0.2011
0.2604
0.2017
0.1527
0.1964
0.2765
0.173
0.2007
0.1717
0.265
0.2419
0.1491
0.167
0.2442
0.2147
0.2064
0.1726
0.1935
0.2351
0.1525
0.3428
0.2803
0.1819
0.2237
0.2605
0.2033
0.2185
0.2018
0.2453
0.2262
0.1664
0.1463
0.2148
0.2679
0.1642
0.2123
0.2734
0.2542
0.2866
0.2755
0.2096
0.2307
0.2636
0.197
0.2088
0.2676
0.271
0.2177
0.1654
0.2052
0.2442
0.1491
0.3264
0.2714
0.1803
0.3091
0.1326
0.0649
0.146
0.0989
0.1038
0.1521
0.1249
0.1788
0.0986
0.132
0.0246
0.1741
0.1395
0.1827
0.0872
0.1255
0.2228
0.1675
0.1583
0.0638
0.0807
0.1526
0.1789
0.1453
0.1688
0.1085
0.171
0.1252
0.0934
0.1164
0.106
0.1346
0.1631
0.2208
0.1342
0.0912
0.1006
0.0926
0.1792
0.0751
0.115
0.1586
0.1253
0.2071
0.2216
0.1999
0.1298
0.1298
0.1781
0.1496
0.1306
0.1554
0.118
0.1213
0.109
0.1755
0.1389
0.161
0.1195
0.0678
0.0832
0.15
0.1204
0.0615
0.1182
0.199
0.1236
0.1523
0.1961
0.1887
0.1816
0.1404
0.131
0.0455
-0.0117
0.1478
0.249
0.2061
0.188
0.0452
0.1013
0.1757
0.0697
0.1534
0.1469
0.0703
0.1005
0.0746
0.0676
0.1544
0.0938
0.2012
0.0884
0.0982
0.0333
0.0898
0.1444
0.1414
0.1295
0.1347
0.0957
0.122
0.1374
0.1807
0.1781
0.1891
0.147
0.1068
0.0807
0.0616
0.2138
0.2169
0.1825
0.1468
0.1396
0.0966
0.1954
0.1454
0.0777
0.249
0.1473
0.0829
0.1354
0.1854
0.1058
0.2058
0.1604
0.1774
0.2372
0.2112
0.1916
0.1236
0.1079
0.1089
0.1042
0.1686
0.1386
0.1058
0.18
0.1102
0.0862
0.1119
0.164
0.1314
0.1584
0.1315
0.1669
0.1383
0.1664
0.1322
0.1725
0.1554
0.1478
0.1774
0.1048
0.1714
0.2189
0.1569
0.139
0.1772
0.0808
0.1327
0.149
0.1035
0.1645
0.195
0.1275
0.1054
0.1325
0.0476
0.0635
0.1204
0.145
0.1283
0.1658
0.1635
0.1381
0.0985
0.1351
0.1153
0.1708
0.1185
0.1501
0.2263
0.1675
0.0841
0.1237
0.0893
0.1238
0.1141
0.0739
0.1335
0.2108
0.1856
0.1878
0.125
0.1207
0.2046
0.0719
0.0947
0.1632
0.1744
0.2436
0.133
0.2345
0.102
0.1335
0.1778
0.1454
0.0393
0.0945
0.1582
0.1819
0.0818
0.162
0.1138
0.1364
0.0582
0.1529
0.1114
0.1491
0.1982
0.1033
0.1037
0.1473
0.1674
0.1705
0.232
0.1031
0.184
0.06
0.1342
0.124
0.1671
0.0943
0.0935
0.13
0.1925
0.1145
0.0964
0.1354
0.1918
0.1077
0.1531
0.0812
0.1374
0.1875
0.0294
0.0936
0.0471
0.2006
0.1732
0.147
0.1659
0.2038
0.0811
0.1259
0.2114
0.1673
0.0933
0.1111
0.0371
0.1796
0.1472
0.0758
0.1757
0.0984
0.1939
0.0294
0.1955
0.0752
0.1837
0.1185
0.1251
0.1332
0.1905
0.0843
0.0474
0.2061
0.124
0.1203
0.2068
0.1493
0.0443
0.1144
0.1075
0.1686
0.1963
0.1432
0.3029
0.0852
0.1281
0.0597
0.1215
0.1528
0.1547
0.107
0.0945
0.165
0.1387
0.1591
0.104
0.1689
0.1438
0.1251
0.1636
0.149
0.0393
0.1987
0.0821
0.061
0.0398
0.0946
0.1218
0.1183
0.1131
0.0293
0.0646
0.163
0.1636
0.1002
0.0946
0.1851
0.1796
0.0734
0.1076
0.109
0.1507
0.1471
0.1232
0.084
0.1505
0.1472
0.0729
0.1121
0.1207
0.0906
0.1494
0.1841
0.1068
0.1551
0.1344
0.1467
0.1664
0.1951
0.1607
0.1229
0.1468
0.1802
0.0736
0.1112
0.1551
0.2068
0.1269
0.1537
0.107
0.1106
0.1198
0.1788
0.1231
0.0621
0.1371
0.2586
0.1636
0.1655
0.079
0.1235
0.2209
0.1305
0.0774
0.0952
0.2324
0.2234
0.0253
0.1625
0.1173
0.1418
0.22
0.1818
0.1298
0.128
0.1708
0.0871
0.1082
0.1857
0.126
0.2059
0.1366
0.231
0.054
0.1399
0.2291
0.1228
0.1708
0.035
0.1133
0.1185
0.2026
0.0422
0.1999
0.2163
0.1907
0.1155
0.0519
0.0968
0.1568
0.1193
0.0162
0.2796
0.1038
0.1708
0.1735
0.1268
0.1484
0.1799
0.1806
-0.0379
0.178
0.1371
0.0861
0.1203
0.0769
0.1756
0.0851
0.1454
0.0085
0.1799
0.1443
0.1712
0.1881
0.1317
0.1677
0.1129
0.1943
0.1703
0.1349
0.0492
0.0741
0.1664
0.1306
0.195
0.1593
0.1053
0.1903
0.0748
0.182
0.1347
0.0589
0.051
0.1475
0.0722
0.09
0.0246
0.1415
0.1846
0.2131
0.1086
0.1528
0.1974
0.0964
0.0448
0.1929
0.1587
0.1205
0.1957
0.0887
0.1026
0.1858
0.1658
0.1299
0.1287
0.1065
0.1884
0.1528
0.2271
0.1805
0.1479
0.1725
0.1053
0.0702
0.1156
0.0299
0.1198
0.1097
0.1135
0.1767
0.1279
0.047
0.166
0.1495
0.1366
0.0335
0.0973
0.0983
0.1167
0.0985
0.0839
0.1846
0.1575
0.1462
0.1405
0.1563
0.1188
0.1371
0.0937
0.1493
0.1852
0.1727
0.2088
0.0747
0.1316
0.1789
0.1902
0.2159
0.1236
0.0935
0.2881
0.3248
0.2662
0.3182
0.227
0.3481
0.2097
0.269
0.3582
0.2547
0.4298
0.3559
0.3029
0.2965
0.4258
0.2327
0.2273
0.3325
0.3275
0.2917
0.3764
0.2359
0.2657
0.2371
0.3117
0.3275
0.2414
0.3026
0.2971
0.3682
0.2648
0.1643
0.2952
0.2575
0.3315
0.1913
0.4393
0.3029
0.3537
0.2879
0.3309
0.3152
0.456
0.3032
0.258
0.251
0.2631
0.2972
0.3893
0.3733
0.1903
0.2828
0.3385
0.2658
0.368
0.2337
0.4136
0.3545
0.3519
0.2296
0.3567
0.2525
0.2797
0.3379
0.25
0.3963
0.4047
0.2845
0.3755
0.26
0.4094
0.3022
0.2254
0.3991
0.3833
0.298
0.289
0.328
0.3007
0.3761
0.4067
0.2846
0.2161
0.3493
0.2296
0.3463
0.1877
0.3943
0.1866
0.3858
0.3265
0.3233
0.3098
0.2083
0.2611
0.2797
0.3185
0.2516
0.2865
0.301
0.338
0.329
0.2806
0.2921
0.2914
0.2256
0.3688
0.2234
0.335
0.2822
0.3207
0.2182
0.2232
0.309
0.3514
0.3025
0.2587
0.2986
0.3719
0.3879
0.3302
0.3086
0.2633
0.2856
0.2162
0.1628
0.3711
0.2689
0.2686
0.2607
0.2228
0.3343
0.2575
0.1193
0.3068
0.3787
0.254
0.3053
0.3066
0.3039
0.2283
0.2129
0.2973
0.2563
0.2908
0.2321
0.3355
0.2726
0.2918
0.3434
0.2436
0.2324
0.2684
0.2813
0.2867
0.2182
0.2543
0.2105
0.3583
0.3706
0.3093
0.3927
0.2555
0.3298
0.2748
0.2994
0.3831
0.3382
0.3143
0.3393
0.2762
0.2413
0.3087
0.3965
0.2579
0.2383
0.2023
0.1435
0.4294
0.4483
0.4003
0.353
0.2737
0.4087
0.3099
0.2854
0.314
0.2886
0.192
0.3265
0.3059
0.2686
0.4076
0.3182
0.2834
0.1398
0.1811
0.2977
0.3752
0.2235
0.3467
0.2573
0.2358
0.2865
0.3974
0.3302
0.5142
0.302
0.254
0.3904
0.3062
0.3951
0.2809
0.2635
0.3202
0.2945
0.3576
0.3097
0.3146
0.4092
0.2793
0.3074
0.2292
0.2927
0.3482
0.2753
0.3159
0.4013
0.3287
0.3615
0.3067
0.2275
0.3453
0.3805
0.2928
0.2975
0.3918
0.3538
0.2661
0.2142
0.3363
0.3064
0.3841
0.505
0.3218
0.3303
0.3179
0.2751
0.3358
0.2997
0.4131
0.2406
0.4054
0.3575
0.2869
0.2687
0.1653
0.2177
0.3134
0.202
0.354
0.2554
0.1425
0.2848
0.3252
0.2955
0.2963
0.2113
0.3099
0.379
0.4004
0.3688
0.3478
0.3267
0.3177
0.3578
0.2882
0.3143
0.4145
0.2875
0.3113
0.3162
0.4016
0.3428
0.3566
0.2819
0.3835
0.3645
0.3582
0.2672
0.2757
0.3832
0.3457
0.1668
0.2879
0.2732
0.1087
0.3058
0.3274
0.2969
0.3516
0.3896
0.3651
0.315
0.395
0.3862
0.2959
0.3066
0.2956
0.228
0.3711
0.3276
0.3027
0.2617
0.3907
0.2834
0.3278
0.2226
0.283
0.2586
0.3531
0.4249
0.343
0.3407
0.2894
0.2419
0.2601
0.2523
0.2517
0.3457
0.176
0.2866
0.2571
0.2623
0.3803
0.3095
0.2269
0.1984
0.3006
0.2798
0.3579
0.1965
0.3149
0.3527
0.3753
0.2439
0.3916
0.2209
0.24
0.385
0.2634
0.1773
0.3374
0.315
0.3613
0.2902
0.3285
0.2966
0.2438
0.3086
0.223
0.289
0.2127
0.2181
0.2496
0.2521
0.2366
0.3163
0.2855
0.3513
0.2458
0.3094
0.321
0.394
0.2967
0.3155
0.2433
0.4334
0.2604
0.2721
0.3421
0.3256
0.3046
0.1495
0.3016
0.4406
0.34
0.3182
0.3186
0.2434
0.1943
0.3856
0.252
0.236
0.2016
0.3443
0.3222
0.2357
0.2295
0.2607
0.2211
0.3718
0.3322
0.3241
0.368
0.3747
0.3116
0.3186
0.2611
0.3896
0.378
0.27
0.3436
0.1913
0.3216
0.2546
0.3361
0.3325
0.3329
0.2431
0.2865
0.3241
0.3305
0.2192
0.2748
0.2102
0.2727
0.2529
0.1703
0.3311
0.2514
0.2518
0.2855
0.3681
0.1999
0.1942
0.2221
0.3463
0.3254
0.28
0.2666
0.3187
0.4111
0.3357
0.3869
0.2418
0.4203
0.352
0.2935
0.2787
0.4168
0.119
0.3063
0.2541
0.3108
0.3144
0.2142
0.2881
0.3212
0.1587
0.3341
0.3039
0.3385
0.2176
0.3538
0.3763
0.2628
0.3303
0.275
0.3169
0.3432
0.3123
0.3121
0.2588
0.3104
0.2249
0.2691
0.3007
0.4105
0.2625
0.1716
0.3239
0.1008
0.2421
0.3161
0.3055
0.2719
0.2862
0.1706
0.2829
0.1962
0.3597
0.266
0.3281
0.2582
0.1905
0.2799
0.2573
0.2179
0.3707
0.2379
0.2694
0.2838
0.3176
0.3676
0.3277
0.3009
0.3664
0.2195
0.3234
0.2924
0.2602
0.2921
0.3134
0.3061
0.3762
0.3518
0.4568
0.1218
0.1716
0.2491
0.282
0.4632
0.3322
0.2576
0.2629
0.2285
0.1967
0.2539
0.3034
0.2485
0.2781
0.3704
0.3816
0.2761
0.3004
0.2306
0.1996
0.2213
0.2572
0.2053
0.3602
0.4059
0.2836
0.2131
0.2766
0.3518
0.2226
0.2076
0.2996
0.1979
0.3626
0.1635
0.2205
0.3886
0.2663
0.2458
0.2689
0.226
0.2076
0.2777
0.3364
0.3336
0.2994
0.2029
0.3017
0.2886
0.2068
0.2256
0.3207
0.2202
0.2406
0.3175
0.3034
0.3201
0.4228
0.2396
0.2662
0.3075
0.2969
0.301
0.3028
0.2984
0.255
0.3096
0.3054
0.3339
0.395
0.3668
0.3031
0.2911
0.3042
0.2715
0.2715
0.3177
0.2819
0.3042
0.3076
0.3122
0.3223
0.2938
0.421
0.2966
0.3876
0.2481
0.2188
0.1571
0.2543
0.3446
0.304
0.3418
0.3165
0.3386
0.343
0.3523
0.3909
0.233
0.3738
0.2674
0.2554
0.2682
0.2813
0.3353
0.3372
0.1656
0.2284
0.2441
0.149
0.294
0.1862
0.3557
0.1892
0.3106
0.2762
0.2633
0.3433
0.3246
0.3976
0.2654
0.3236
0.2625
0.1799
0.3046
0.2867
0.3021
0.2857
0.2855
0.212
0.3383
0.3432
0.2163
0.3094
0.3379
0.4039
0.3034
0.368
0.2196
0.2652
0.2882
0.2519
0.2575
0.2085
0.3011
0.1322
0.3042
0.1713
0.3139
0.2231
0.275
0.2128
0.3167
0.3867
0.2925
0.1642
0.3331
0.2498
0.3133
0.3611
0.3826
0.3317
0.3275
0.178
0.2212
0.3315
0.2936
0.2615
0.2642
0.3298
0.2682
0.353
0.3333
0.2389
0.3114
0.2973
0.2248
0.2865
0.2785
0.2987
0.2901
0.3825
0.2901
0.2292
0.3211
0.2595
0.1811
0.2832
0.2162
0.1804
0.3477
0.258
0.3345
0.3141
0.309
0.3104
0.2574
0.2572
0.2822
0.2704
0.3742
0.2386
0.3707
0.3082
0.2838
0.3106
0.3148
0.2729
0.2748
0.4176
0.3292
0.379
0.3435
0.2975
0.3688
0.3829
0.2603
0.2927
0.3798
0.2742
0.2356
0.3465
0.3301
0.2725
0.4278
0.2878
0.3139
0.1258
0.2607
0.1792
0.3115
0.2762
0.4351
0.2716
0.2704
0.3185
0.1609
0.4946
0.225
0.2569
0.329
0.2683
0.2927
0.2849
0.2732
0.1647
0.1825
0.3365
0.2073
0.3379
0.3109
0.2846
0.2474
0.2968
0.2712
0.2554
0.3166
0.1866
0.2851
0.2414
0.2675
0.2721
0.2195
0.4228
0.1825
0.289
0.2918
0.3178
0.305
0.2496
0.394
0.2529
0.3507
0.2754
0.2285
0.4035
0.2604
0.3487
0.2508
0.3373
0.3748
0.3672
0.2744
0.2052
0.3714
0.2773
0.3
0.2963
0.2989
0.2079
0.3182
0.3366
0.2916
0.3492
0.3341
0.3057
0.2557
0.3062
0.3985
0.2762
0.2832
0.2379
0.3521
0.3437
0.184
0.3317
0.2164
0.2653
0.3399
0.294
0.4021
0.2792
0.2706
0.2617
0.2295
0.3531
0.2751
0.3569
0.3475
0.3693
0.2869
0.3615
0.2755
0.2446
0.3767
0.3426
0.2439
0.34
0.3511
0.3428
0.2867
0.2745
0.2246
0.3149
0.2207
0.2756
0.322
0.2307
0.3095
0.3684
0.2411
0.3747
0.2059
0.258
0.3363
0.2999
0.2947
0.2976
0.3119
0.3149
0.2945
0.2602
0.2252
0.2666
0.2429
0.405
0.3158
0.2515
0.3253
0.2271
0.3047
0.2809
0.3258
0.2792
0.2867
0.2044
0.2608
0.3364
0.2989
0.4104
0.2032
0.2673
0.2573
0.3302
0.281
0.2305
0.2587
0.3162
0.336
0.3357
0.234
0.3305
0.339
0.29
0.2759
0.2802
0.3056
0.2689
0.2873
0.2907
0.3748
0.3268
0.3721
0.1971
0.2791
0.3787
0.2993
0.2655
0.2939
0.322
0.3293
0.2633
0.3306
0.3926
0.2715
0.2423
0.2464
0.2582
0.3985
0.2099
0.2094
0.3338
0.2729
0.1771
0.2955
0.4066
0.2345
0.305
0.3257
0.3689
0.313
0.1706
0.2495
0.3491
0.2924
0.1933
0.3338
0.4084
0.3014
0.3719
0.3103
0.3154
0.2713
0.3769
0.2476
0.2693
0.2443
0.3208
0.1964
0.2616
0.1554
0.1578
0.2784
0.3765
0.2083
0.3368
0.3243
0.3634
0.2451
0.345
0.3614
0.345
0.3438
0.2398
0.3859
0.1735
0.2653
0.3603
0.3574
0.3068
0.3392
0.2719
0.3234
0.1362
0.2714
0.3424
0.33
0.3997
0.3506
0.2839
0.2162
0.3274
0.2364
0.2652
0.3668
0.3359
0.2638
0.1978
0.4086
0.2982
0.2259
0.3579
0.3333
0.3063
0.3251
0.1573
0.3629
0.4009
0.3086
0.256
0.305
0.3669
0.2689
0.2711
0.3267
0.2944
0.3139
0.2464
0.1841
0.315
0.2598
0.2492
0.3784
0.3303
0.3317
0.3836
0.2394
0.2928
0.2907
0.3995
0.3063
0.3125
0.2914
0.2494
0.2994
0.2448
0.3147
0.356
0.3602
0.3513
0.3398
0.2762
0.2691
0.2941
0.2408
0.2883
0.347
0.2821
0.2929
0.3528
0.3124
0.148
0.3208
0.2997
0.3426
0.2981
0.2733
0.4098
0.2908
0.2607
0.2269
0.3536
0.3238
0.3495
0.2374
0.2565
0.3599
0.3727
0.3066
0.3442
0.2869
0.2407
0.4521
0.2965
0.236
0.4527
0.2806
0.3538
0.437
0.3271
0.3207
0.2935
0.3174
0.3832
0.3513
0.3112
0.3177
0.1986
0.3992
0.3229
0.3594
0.3019
0.2847
0.3418
0.4193
0.206
0.2776
0.3682
0.17
0.3819
0.2701
0.3918
0.3773
0.2492
0.3091
0.4231
0.3434
0.3807
0.3637
0.2101
0.2772
0.2868
0.2472
0.2857
0.3316
0.2721
0.3525
0.3158
0.3356
0.2699
0.3149
0.2344
0.281
0.2447
0.2816
0.3324
0.2551
0.3627
0.2327
0.3539
0.3152
0.3537
0.3905
0.3528
0.3224
0.3078
0.3097
0.3398
0.27
0.2552
0.3756
0.3502
0.36
0.2756
0.2481
0.3182
0.2691
0.2803
0.2936
0.4312
0.3522
0.3326
0.2386
0.2726
0.3056
0.3363
0.3016
0.3293
0.3063
0.3596
0.3964
0.2544
0.3026
0.2511
0.3012
0.3064
0.3316
0.3308
0.2567
0.3174
0.3121
0.3258
0.2632
0.2732
0.3105
0.3875
0.275
0.3107
0.3474
0.3168
0.2901
0.2762
0.2935
0.3705
0.3077
0.3318
0.446
0.3742
0.2932
0.3911
0.36
0.3513
0.3853
0.4222
0.3262
0.3424
0.3897
0.2313
0.3784
0.3796
0.2794
0.3038
0.3256
0.3645
0.3988
0.3537
0.2432
0.3691
0.4074
0.3351
0.2645
0.2863
0.3363
0.3798
0.3053
0.3573
0.2891
0.338
0.2459
0.3449
0.3126
0.2855
0.3616
0.3382
0.3115
0.2136
0.3029
0.3178
0.3774
0.2794
0.2773
0.337
0.344
0.2609
0.156
0.2857
0.3892
0.2912
0.2708
0.4336
0.2604
0.2775
0.2205
0.4098
0.464
0.4063
0.3031
0.3239
0.2584
0.4086
0.2575
0.3593
0.2948
0.4379
0.3519
0.3105
0.375
0.223
0.3913
0.3018
0.3312
0.3144
0.1766
0.3468
0.4047
0.3459
0.2409
0.3871
0.3281
0.3836
0.3865
0.2699
0.3303
0.3363
0.3668
0.3727
0.3393
0.2322
0.2001
0.3639
0.2668
0.2149
0.2884
0.2841
0.3522
0.3693
0.2788
0.3269
0.3022
0.2895
0.3243
0.2884
0.316
0.4179
0.1506
0.3414
0.3661
0.2699
0.3761
0.2158
0.2476
0.3079
0.2609
0.3035
0.3314
0.3499
0.3444
0.3009
0.2906
0.3917
0.3409
0.3512
0.3157
0.4082
0.2469
0.3432
0.2245
0.2668
0.3656
0.4003
0.3553
0.3415
0.3497
0.3352
0.3996
0.2537
0.2426
0.2369
0.266
0.2986
0.2538
0.2306
0.2956
0.2772
0.2649
0.3498
0.2772
0.2356
0.2827
0.3614
0.2733
0.3633
0.3108
0.3915
0.3729
0.3188
0.2531
0.3601
0.2899
0.3063
0.2766
0.2938
0.3172
0.2861
0.1952
0.3234
0.354
0.3128
0.2941
0.4162
0.2796
0.3044
0.2051
0.3225
0.2258
0.2785
0.3859
0.3375
0.2795
0.2449
0.4018
0.272
0.3904
0.27
0.3725
0.4291
0.303
0.2784
0.3005
0.2567
0.2036
0.2088
0.3297
0.3451
0.354
0.2984
0.3973
0.2702
0.281
0.3182
0.3086
0.379
0.3114
0.3222
0.2387
0.2686
0.3348
0.3271
0.4096
0.3449
0.2601
0.3292
0.3293
0.1852
0.3262
0.3258
0.2887
0.2696
0.3028
0.3589
0.3538
0.2924
0.2775
0.2818
0.3846
0.3972
0.2349
0.338
0.3209
0.3486
0.2725
0.2897
0.3257
0.3179
0.165
0.288
0.1974
0.3868
0.386
0.2963
0.3821
0.2872
0.2029
0.2503
0.3158
0.3314
0.4066
0.1865
0.246
0.2156
0.3644
0.2164
0.384
0.2473
0.3185
0.2276
0.3513
0.2706
0.285
0.3065
0.2786
0.2197
0.2695
0.3935
0.2623
0.3501
0.4322
0.3566
0.3143
0.2627
0.2872
0.2613
0.304
0.3484
0.2808
0.2841
0.223
0.3735
0.3129
0.2566
0.3772
0.2877
0.3322
0.2752
0.2253
0.4001
0.1652
0.2433
0.3557
0.1938
0.3293
0.4181
0.194
0.2817
0.3443
0.2405
0.3738
0.3346
0.2066
0.3768
0.3057
0.3887
0.3717
0.2966
0.2911
0.3181
0.195
0.3336
0.2587
0.3769
0.3785
0.1836
0.2117
0.2288
0.3096
0.3099
0.2885
0.2024
0.3408
0.3415
0.3567
0.3578
0.245
0.2777
0.2425
0.2099
0.3481
0.3121
0.3532
0.2751
0.2266
0.2956
0.3575
0.3606
0.3506
0.23
0.3021
0.3058
0.4008
0.1771
0.3036
0.2545
0.3443
0.2706
0.3602
0.2429
0.2917
0.331
0.3241
0.3839
0.3934
0.2866
0.3202
0.2574
0.3699
0.2155
0.2114
0.3113
0.3823
0.269
0.2595
0.2215
0.3099
0.4071
0.3242
0.2901
0.3545
0.3739
0.411
0.2121
0.3633
0.1405
0.1565
0.1526
0.1199
0.193
0.1461
0.2164
0.1311
0.1849
0.2305
0.1568
0.1978
0.2517
0.2481
0.1632
0.1863
0.1824
0.3155
0.2134
0.1642
0.2268
0.1509
0.2528
0.2687
0.1687
0.2437
0.165
0.2441
0.2249
0.2874
0.227
0.2637
0.232
0.244
0.2107
0.1794
0.1956
0.1872
0.2027
0.1837
0.194
0.2391
0.1815
0.2539
0.1987
0.1148
0.161
0.2296
0.1744
0.1866
0.2345
0.2462
0.2275
0.2164
0.2608
0.2134
0.2421
0.1726
0.2166
0.169
0.2087
0.2488
0.2062
0.2199
0.2067
0.1859
0.2112
0.2283
0.1737
0.2688
0.2396
0.1967
0.2139
0.2206
0.2245
0.1841
0.2182
0.3035
0.1926
0.1806
0.1688
0.1844
0.2396
0.2413
0.1828
0.1903
0.1621
0.2305
0.2869
0.2621
0.1762
0.2342
0.1748
0.2512
0.1763
0.1647
0.2023
0.1572
0.198
0.1792
0.2001
0.2313
0.2447
0.1375
0.1679
0.2529
0.1468
0.1153
0.2813
0.2735
0.2153
0.2211
0.2156
0.2359
0.1471
0.1585
0.1985
0.1469
0.1697
0.1341
0.1534
0.2211
0.2198
0.2248
0.1415
0.2283
0.1959
0.1973
0.2005
0.2218
0.1319
0.2198
0.1616
0.2329
0.2845
0.237
0.2069
0.1734
0.1691
0.2616
0.2099
0.2031
0.2501
0.2093
0.2401
0.2555
0.2266
0.2141
0.2433
0.1968
0.2154
0.2174
0.2461
0.1952
0.2587
0.2488
0.2927
0.2603
0.2519
0.2086
0.2609
0.2403
0.1946
0.2344
0.306
0.2588
0.2257
0.2097
0.2057
0.1647
0.2258
0.254
0.286
0.1974
0.2804
0.2032
0.1553
0.2389
0.266
0.2457
0.2049
0.2095
0.2047
0.2652
0.1995
0.1878
0.1652
0.1815
0.2008
0.2357
0.1631
0.1875
0.1582
0.2458
0.1996
0.2002
0.2749
0.1638
0.2166
0.3195
0.2257
0.2038
0.1969
0.2403
0.1798
0.3015
0.2648
0.1879
0.2198
0.2346
0.1951
0.1691
0.1361
0.2441
0.2731
0.1601
0.1961
0.2338
0.2229
0.2499
0.1433
0.1983
0.223
0.2019
0.2341
0.1746
0.2356
0.1639
0.2276
0.1965
0.1748
0.2642
0.233
0.2007
0.244
0.2606
0.2347
0.2083
0.2328
0.2005
0.1625
0.18
0.1784
0.1915
0.2132
0.129
0.2299
0.2266
0.1764
0.2187
0.161
0.174
0.197
0.2036
0.1653
0.1554
0.199
0.1652
0.2382
0.1066
0.2265
0.1833
0.1851
0.2207
0.1772
0.2299
0.1424
0.2508
0.2145
0.1529
0.1825
0.1825
0.1939
0.2081
0.1909
0.1698
0.2832
0.2141
0.2299
0.2148
0.1748
0.2106
0.1883
0.2207
0.1674
0.1632
0.2316
0.1543
0.1671
0.1976
0.1813
0.1468
0.2892
0.1589
0.1433
0.1399
0.1741
0.1689
0.1309
0.1731
0.2823
0.1612
0.1584
0.1748
0.1886
0.1477
0.2336
0.2035
0.119
0.208
0.1785
0.1885
0.2257
0.2096
0.1943
0.1201
0.2458
0.249
0.2222
0.0997
0.2352
0.155
0.2078
0.2148
0.251
0.142
0.1825
0.194
0.2072
0.0885
0.1808
0.1442
0.1502
0.2221
0.1927
0.1575
0.2434
0.1942
0.1555
0.2122
0.1247
0.2905
0.2316
0.2405
0.2009
0.1867
0.1763
0.2476
0.1963
0.2604
0.1914
0.1946
0.2502
0.2071
0.2102
0.2271
0.2365
0.1014
0.1379
0.1531
0.2658
0.165
0.2659
0.2164
0.1574
0.198
0.1589
0.1691
0.1666
0.1428
0.2272
0.2026
0.1624
0.1922
0.1122
0.18
0.1376
0.2809
0.2884
0.2093
0.1825
0.2078
0.2737
0.1868
0.1889
0.2547
0.215
0.225
0.1778
0.2373
0.2139
0.242
0.2037
0.2299
0.136
0.2138
0.2332
0.1816
0.2729
0.1981
0.2215
0.1782
0.2253
0.2344
0.1616
0.2102
0.1495
0.244
0.1899
0.2485
0.2024
0.1326
0.2759
0.1898
0.2192
0.2131
0.1781
0.2051
0.2004
0.1758
0.2746
0.1932
0.1184
0.1024
0.1265
0.0624
0.1325
0.0357
0.0167
0.0944
0.119
0.1064
0.1192
0.1706
0.1665
0.1495
0.1411
0.1764
0.1401
0.1524
0.0952
0.2553
0.1785
0.1671
0.1012
0.1257
0.2173
0.1772
0.1363
0.1528
0.1319
0.086
0.103
0.1198
0.1555
0.1495
0.1008
0.1024
0.1541
0.1499
0.1609
0.1997
0.1981
0.1435
0.1511
0.1599
0.1622
0.2108
0.169
0.1568
0.1617
0.137
0.2183
0.2291
0.173
0.1508
0.1447
0.2225
0.137
0.1166
0.1754
0.1446
0.1542
0.1703
0.1783
0.1722
0.1815
0.1263
0.2154
0.1543
0.1792
0.1895
0.069
0.1938
0.1628
0.1652
0.1868
0.1275
0.1392
0.1181
0.129
0.1405
0.1493
0.2241
0.2334
0.1566
0.0833
0.171
0.179
0.1431
0.1096
0.1885
0.1787
0.1779
0.1659
0.1302
0.1728
0.1378
0.2123
0.1313
0.1587
0.2022
0.166
0.1458
0.1641
0.0689
0.2012
0.1796
0.181
0.1492
0.1633
0.1991
0.1372
0.2003
0.1642
0.0947
0.1101
0.2107
0.1629
0.0801
0.1562
0.1824
0.1585
0.1339
0.2018
0.1729
0.1506
0.1432
0.1319
0.1738
0.098
0.1392
0.1707
0.1681
0.1546
0.1247
0.1786
0.1464
0.1483
0.1937
0.1586
0.1262
0.1869
0.2211
0.2097
0.1774
0.1861
0.103
0.1695
0.0875
0.1562
0.127
0.1664
0.1808
0.1721
0.1505
0.1838
0.1211
0.1982
0.1876
0.0945
0.1714
0.1845
0.1307
0.1424
0.1706
0.1737
0.2022
0.1476
0.1476
0.1683
0.1447
0.1454
0.1314
0.1951
0.1519
0.1635
0.1587
0.2416
0.1533
0.1526
0.1812
0.1648
0.1319
0.1669
0.1476
0.1756
0.2307
0.1213
0.0612
0.0874
0.1433
0.1698
0.2135
0.2077
0.1774
0.1356
0.2028
0.1544
0.1544
0.1515
0.1409
0.1978
0.1226
0.1893
0.133
0.0845
0.1748
0.1155
0.1943
0.1421
0.1509
0.1226
0.1437
0.1123
0.2076
0.1538
0.1649
0.2234
0.1802
0.1654
0.1409
0.1261
0.1619
0.1775
0.1251
0.2304
0.1347
0.1668
0.2073
0.1888
0.1879
0.1574
0.2189
0.114
0.1159
0.1323
0.1585
0.1524
0.1321
0.1346
0.1638
0.1793
0.1938
0.1977
0.1694
0.211
0.1979
0.1939
0.1695
0.1342
0.1385
0.104
0.1463
0.1665
0.1572
0.1535
0.127
0.1732
0.1561
0.1279
0.1777
0.2275
0.1983
0.1696
0.162
0.2319
0.1231
0.1183
0.1572
0.0927
0.2196
0.1382
0.1559
0.2042
0.1863
0.1674
0.1308
0.1271
0.1729
0.1961
0.1701
0.1886
0.1781
0.1714
0.1465
0.1064
0.1573
0.1477
0.1974
0.1787
0.1637
0.1491
0.2246
0.0793
0.1564
0.1326
0.2152
0.1559
0.1143
0.1239
0.1728
0.1869
0.2402
0.1865
0.1336
0.2257
0.126
0.1628
0.1518
0.1625
0.1124
0.2175
0.191
0.1199
0.1593
0.2557
0.231
0.1925
0.1511
0.1689
0.161
0.1479
0.1808
0.1951
0.1673
0.1534
0.1689
0.1563
0.1841
0.15
0.2113
0.1981
0.1832
0.1504
0.1782
0.1765
0.1571
0.1578
0.2268
0.0994
0.1686
0.1871
0.1155
0.0875
0.1866
0.189
0.1552
0.1775
0.1644
0.1497
0.1346
0.1852
0.2207
0.0658
0.1526
0.1794
0.1766
0.1395
0.1451
0.2076
0.1463
0.1853
0.1838
0.172
0.1597
0.2337
0.1525
0.1797
0.1369
0.1877
0.1973
0.1862
0.16
0.1842
0.0842
0.172
0.1842
0.1788
0.1197
0.154
0.1359
0.1767
0.1332
0.1435
0.1136
0.2051
0.1593
0.096
0.193
0.1466
0.1205
0.2005
0.0828
0.2212
0.1643
0.1445
0.117
0.141
0.1688
0.1102
0.1683
0.1333
0.1343
0.191
0.1819
0.1901
0.1654
0.1104
0.1628
0.1135
0.1494
0.1615
0.2224
0.2172
0.131
0.1825
0.1588
0.1712
0.174
0.1926
0.1671
0.2343
0.1992
0.1675
0.1346
0.1885
0.187
0.1829
0.1747
0.1987
0.1503
0.1265
0.1903
0.191
0.1193
0.1426
0.1024
0.1117
0.1346
0.1764
0.143
0.2331
0.1659
0.2204
0.1216
0.0982
0.1701
0.1727
0.1596
0.1004
0.1913
0.1327
0.2089
0.1128
0.185
0.1411
0.162
0.1982
0.1411
0.1653
0.1375
0.1235
0.1729
0.1388
0.0881
0.1677
0.1825
0.201
0.1361
0.1878
0.199
0.1862
0.2103
0.177
0.1445
0.1035
0.2003
0.2062
0.1776
0.1649
0.1465
0.2135
0.1385
0.1664
0.2024
0.1424
0.1405
0.1416
0.1753
0.1968
0.1397
0.1549
0.1073
0.2209
0.1401
0.1853
0.1452
0.0985
0.1659
0.2006
0.1038
0.186
0.1458
0.1361
0.2091
0.1323
0.1734
0.0961
0.0912
0.1579
0.1952
0.1777
0.1002
0.1677
0.0942
0.1121
0.1775
0.1725
0.222
0.1595
0.1645
0.1255
0.181
0.1656
0.1362
0.0931
0.1308
0.1554
0.213
0.2146
0.1835
0.144
0.1094
0.1093
0.1225
0.0918
0.1852
0.1413
0.0824
0.1274
0.1449
0.1793
0.175
0.1125
0.1254
0.1295
0.1089
0.1797
0.1644
0.2143
0.1726
0.1483
0.1349
0.1442
0.1709
0.1137
0.1245
0.1651
0.1544
0.1434
0.183
0.1672
0.1409
0.0966
0.0616
0.2234
0.1116
0.1608
0.1115
0.1401
0.2222
0.2301
0.1355
0.1467
0.1915
0.1786
0.132
0.1476
0.1195
0.0734
0.1497
0.1707
0.1106
0.0823
0.1733
0.108
0.1908
0.2008
0.1378
0.193
0.1445
0.0995
0.2018
0.1906
0.1893
0.2019
0.0977
0.1779
0.0064
0.183
0.1502
0.1451
0.1472
0.1745
0.1493
0.1523
0.1803
0.2166
0.1077
0.0813
0.1885
0.1487
0.2016
0.1823
0.1985
0.126
0.1612
0.1551
0.1805
0.1979
0.1843
0.0933
0.149
0.1163
0.1175
0.1645
0.1884
0.1429
0.187
0.1428
0.1703
0.1516
0.1399
0.1662
0.1791
0.1341
0.1796
0.1837
0.1122
0.2118
0.2157
0.1235
0.1611
0.2133
0.1353
0.1354
0.166
0.2253
0.2191
0.1541
0.1374
0.143
0.1892
0.1766
0.1988
0.2121
0.1232
0.2054
0.1758
0.1405
0.1568
0.094
0.1794
0.062
0.1347
0.1503
0.1443
0.1552
0.1428
0.1658
0.1037
0.0814
0.1656
0.114
0.1303
0.0965
0.1639
0.1732
0.1829
0.1905
0.132
0.0906
0.1957
0.169
0.1094
0.1571
0.1404
0.2054
0.1371
0.1233
0.1821
0.1115
0.2112
0.1668
0.17
0.129
0.1081
0.1034
0.1539
0.1376
0.1601
0.2051
0.1173
0.1552
0.1291
0.243
0.168
0.0651
0.1135
0.0136
0.176
0.1192
0.1906
0.1637
0.1362
0.2438
0.1509
0.1079
0.1614
0.1206
0.1811
0.1866
0.0846
0.1269
0.1635
0.1315
0.133
0.1745
0.1419
0.0979
0.2066
0.1362
0.2134
0.1651
0.1727
0.1393
0.1128
0.1853
0.1326
0.1071
0.1309
0.1642
0.1511
0.1801
0.1417
0.1382
0.1175
0.189
0.1659
0.1254
0.0984
0.1139
0.1162
0.1779
0.1252
0.1819
0.1192
0.1174
0.219
0.1497
0.1571
0.1276
0.1444
0.1153
0.1807
0.2042
0.1692
0.2217
0.0941
0.1478
0.1377
0.1727
0.1402
0.185
0.1854
0.1313
0.1594
0.1342
0.1513
0.1471
0.1261
0.1348
0.1546
0.1763
0.1458
0.1979
0.2224
0.1651
0.1129
0.1405
0.1422
0.1403
0.1542
0.1427
0.2103
0.1635
0.1786
0.1416
0.1798
0.133
0.1736
0.1484
0.1866
0.1892
0.1537
0.1947
0.2062
0.1861
0.2135
0.1657
0.1611
0.1094
0.1253
0.1177
0.1092
0.1051
0.1903
0.1961
0.1772
0.2211
0.1796
0.1523
0.1253
0.1982
0.1547
0.1299
0.1663
0.1238
0.0967
0.1582
0.1532
0.1439
0.0622
0.1434
0.1661
0.1332
0.1849
0.1689
0.1879
0.1987
0.1424
0.1963
0.1132
0.2383
0.1699
0.1498
0.188
0.1171
0.223
0.0749
0.1747
0.1058
0.153
0.1372
0.1623
0.2356
0.1901
0.1622
0.1169
0.2067
0.2286
0.2121
0.1901
0.131
0.1784
0.1832
0.1777
0.1103
0.1883
0.122
0.1406
0.2021
0.1446
0.1331
0.1562
0.1796
0.121
0.2242
0.1505
0.156
0.1023
0.2064
0.1712
0.133
0.1604
0.1536
0.1861
0.1857
0.1384
0.2149
0.1057
0.1909
0.0937
0.1692
0.1498
0.1691
0.1708
0.1621
0.1525
0.2038
0.2095
0.2179
0.1351
0.1996
0.1858
0.1472
0.2256
0.1157
0.1526
0.2168
0.2045
0.1294
0.1874
0.2025
0.1183
0.1977
0.1519
0.1479
0.2016
0.106
0.1464
0.1921
0.1932
0.1069
0.1611
0.1221
0.166
0.213
0.0986
0.1989
0.1031
0.1255
0.1585
0.2001
0.1797
0.1976
0.2201
0.1859
0.1827
0.1085
0.1723
0.1974
0.1482
0.1503
0.1966
0.14
0.1699
0.1128
0.1355
0.2273
0.1261
0.1823
0.191
0.1845
0.2138
0.1509
0.1078
0.1791
0.179
0.1597
0.1559
0.1589
0.164
0.1908
0.1539
0.1162
0.2004
0.1586
0.1224
0.1787
0.1532
0.0837
0.2047
0.1766
0.1658
0.1288
0.1147
0.1102
0.1927
0.1343
0.1366
0.1645
0.1614
0.2462
0.1323
0.0851
0.1358
0.1611
0.1259
0.1862
0.1607
0.1992
0.1331
0.1754
0.0977
0.0718
0.1937
0.2062
0.1636
0.0948
0.1251
0.1599
0.1466
0.1179
0.2211
0.1258
0.1688
0.162
0.1582
0.1968
0.1876
0.1671
0.1091
0.1738
0.1403
0.1412
0.1529
0.1867
0.1861
0.1721
0.1673
0.1968
0.198
0.2194
0.1696
0.1639
0.2025
0.2593
0.167
0.1163
0.1884
0.1351
0.218
0.1683
0.179
0.1121
0.0949
0.1869
0.1719
0.1611
0.1333
0.1617
0.1795
0.2272
0.2233
0.1661
0.1805
0.1183
0.1674
0.1966
0.1946
0.1886
0.1483
0.2117
0.2018
0.1918
0.1363
0.1632
0.148
0.2013
0.1641
0.156
0.2332
0.0938
0.1712
0.145
0.1637
0.1985
0.1707
0.2119
0.1173
0.1539
0.176
0.2214
0.1559
0.1479
0.1888
0.1478
0.1729
0.1717
0.1779
0.1557
0.1519
0.1512
0.2088
0.1659
0.1372
0.2283
0.1828
0.2167
0.0916
0.1422
0.1386
0.1718
0.1745
0.2011
0.1479
0.1747
0.1831
0.1813
0.145
0.154
0.2048
0.2186
0.1919
0.1376
0.2
0.1479
0.1581
0.074
0.1502
0.1461
0.0731
0.1552
0.1669
0.158
0.1634
0.1752
0.2105
0.1802
0.1671
0.1703
0.1607
0.2253
0.1412
0.1759
0.1513
0.2155
0.1428
0.0732
0.2114
0.1552
0.1267
0.1056
0.1778
0.3851
0.4486
0.4379
0.4299
0.3627
0.4487
0.4669
0.4504
0.3672
0.4226
0.5085
0.4383
0.3532
0.3028
0.4847
0.4248
0.3717
0.3457
0.36
0.4067
0.4485
0.4306
0.4537
0.3037
0.4521
0.4071
0.3279
0.376
0.3664
0.448
0.3349
0.2597
0.2602
0.2817
0.3393
0.4295
0.4058
0.404
0.5255
0.4428
0.5189
0.3691
0.4186
0.3326
0.493
0.3788
0.3052
0.399
0.668
0.4198
0.3947
0.4174
0.3259
0.3456
0.5601
0.395
0.4022
0.4509
0.4127
0.4884
0.3603
0.372
0.3402
0.3241
0.354
0.4185
0.559
0.4992
0.2968
0.4629
0.4932
0.3461
0.3148
0.5035
0.4923
0.4384
0.3814
0.4122
0.2495
0.3473
0.4138
0.534
0.4696
0.537
0.3633
0.4947
0.3335
0.5264
0.5105
0.4957
0.4289
0.3609
0.3969
0.325
0.3952
0.3393
0.4102
0.5298
0.4428
0.4893
0.3802
0.3525
0.3933
0.3737
0.3204
0.2284
0.4325
0.5034
0.4411
0.3285
0.4721
0.2877
0.4451
0.3761
0.379
0.346
0.4827
0.4573
0.4327
0.3256
0.4514
0.2252
0.4456
0.4638
0.4149
0.3202
0.4736
0.4289
0.3866
0.2357
0.367
0.419
0.4387
0.3385
0.3908
0.5636
0.4447
0.3784
0.4248
0.4022
0.3638
0.2801
0.3189
0.3626
0.4185
0.2992
0.3215
0.4386
0.5537
0.4217
0.477
0.4458
0.4136
0.5203
0.4505
0.5052
0.2634
0.4494
0.3243
0.3561
0.3652
0.4334
0.408
0.3781
0.3635
0.3458
0.361
0.2894
0.3905
0.3699
0.4791
0.3447
0.4024
0.2607
0.4556
0.4506
0.4112
0.3672
0.3772
0.4678
0.4793
0.5121
0.3154
0.1815
0.3826
0.4615
0.3567
0.4585
0.3481
0.3805
0.3062
0.3871
0.3601
0.4589
0.5067
0.3814
0.1927
0.4466
0.5481
0.3538
0.4811
0.3929
0.3672
0.4629
0.3329
0.5349
0.411
0.5091
0.5431
0.4896
0.3832
0.4993
0.2062
0.1751
0.2302
0.2091
0.2212
0.2896
0.2388
0.2473
0.2132
0.1943
0.1773
0.1181
0.2062
0.2207
0.266
0.2503
0.243
0.259
0.1928
0.2418
0.3275
0.2324
0.2831
0.2784
0.252
0.258
0.2549
0.1462
0.2193
0.3051
0.1409
0.3464
0.2495
0.2263
0.2129
0.2356
0.2798
0.2264
0.1704
0.309
0.2135
0.1694
0.2215
0.2246
0.2373
0.2598
0.2036
0.2069
0.2917
0.2957
0.2877
0.1903
0.1904
0.3467
0.209
0.2435
0.2679
0.168
0.1811
0.263
0.2632
0.1545
0.3117
0.2355
0.2488
0.2894
0.2359
0.1872
0.2459
0.185
0.1184
0.3504
0.276
0.2689
0.3555
0.2058
0.2343
0.2334
0.3692
0.255
0.1928
0.2483
0.3248
0.277
0.2392
0.2548
0.1492
0.2961
0.2744
0.205
0.2747
0.3554
0.3014
0.2983
0.2501
0.2513
0.2511
0.3221
0.2644
0.2698
0.1525
0.2794
0.205
0.3576
0.3707
0.2355
0.2646
0.3443
0.2487
0.2666
0.1772
0.1773
0.346
0.2532
0.2933
0.3667
0.3243
0.2725
0.2826
0.2495
0.3068
0.2347
0.3236
0.351
0.2536
0.3138
0.2465
0.2776
0.2687
0.2052
0.2282
0.3129
0.1824
0.1425
0.2928
0.3496
0.3156
0.2744
0.1895
0.3329
0.2465
0.2093
0.2327
0.3455
0.2128
0.3127
0.2618
0.3376
0.3054
0.2723
0.2153
0.3402
0.2488
0.3514
0.1871
0.2338
0.1802
0.3056
0.2168
0.1386
0.2131
0.3116
0.3747
0.2773
0.3036
0.234
0.2403
0.2306
0.2268
0.2464
0.1956
0.2195
0.1885
0.168
0.2486
0.1998
0.199
0.2879
0.3113
0.3362
0.1713
0.1734
0.2049
0.2612
0.2984
0.3215
0.2837
0.2265
0.2563
0.2143
0.1857
0.1699
0.2309
0.2783
0.2981
0.1608
0.2818
0.1685
0.3119
0.2777
0.2671
0.2196
0.3065
0.2459
0.1689
0.196
0.163
0.3284
0.2192
0.2234
0.173
0.184
0.1876
0.1658
0.2128
0.2671
0.2987
0.2347
0.1625
0.2907
0.1865
0.2094
0.2165
0.2692
0.2729
0.1696
0.2417
0.3317
0.2515
0.1878
0.3279
0.2483
0.2141
0.2786
0.238
0.2624
0.0954
0.2028
0.2848
0.2578
0.3051
0.0708
0.2927
0.1996
0.3094
0.23
0.2237
0.25
0.3066
0.2433
0.2907
0.2771
0.288
0.1972
0.2192
0.1874
0.2858
0.162
0.199
0.2058
0.0913
0.1913
0.1871
0.3582
0.3024
0.278
0.1737
0.2808
0.277
0.3138
0.2253
0.3014
0.3089
0.2674
0.2813
0.3806
0.0949
0.2463
0.2853
0.2629
0.1245
0.238
0.2601
0.2394
0.228
0.3111
0.1918
0.314
0.275
0.2274
0.1913
0.2596
0.146
0.1964
0.2327
0.4892
0.204
0.2423
0.2149
0.2155
0.2062
0.329
0.1704
0.2598
0.2016
0.2222
0.2392
0.2499
0.2055
0.3418
0.2781
0.316
0.2667
0.2631
0.2059
0.162
0.2056
0.2442
0.2444
0.2437
0.1437
0.1781
0.2286
0.1792
0.2157
0.2486
0.267
0.1715
0.1685
0.2135
0.2757
0.2382
0.2226
0.2388
0.2081
0.2174
0.2704
0.2112
0.2114
0.2729
0.2282
0.3096
0.1819
0.1776
0.257
0.1843
0.2077
0.1383
0.2678
0.2736
0.2033
0.1669
0.2111
0.2422
0.1945
0.2736
0.2666
0.213
0.2033
0.1972
0.2103
0.1971
0.148
0.1555
0.1537
0.1885
0.1515
0.1515
0.2385
0.204
0.2284
0.1809
0.2289
0.2084
0.21
0.178
0.1835
0.2121
0.1515
0.2264
0.2154
0.2969
0.149
0.2226
0.1916
0.2014
0.1989
0.2899
0.2154
0.2396
0.2978
0.2314
0.1505
0.1962
0.1789
0.2128
0.2286
0.3892
0.2125
0.1871
0.2414
0.2655
0.2383
0.1967
0.1802
0.2692
0.221
0.1776
0.2243
0.1622
0.2021
0.156
0.1508
0.2274
0.1948
0.1988
0.2139
0.1981
0.1537
0.264
0.2759
0.1994
0.2836
0.2248
0.1849
0.3074
0.1399
0.2981
0.2296
0.2665
0.1939
0.1399
0.1941
0.2949
0.2232
0.2599
0.2656
0.3064
0.1558
0.1951
0.2067
0.136
0.2045
0.2338
0.1632
0.3544
0.19
0.231
0.2457
0.1955
0.2201
0.1795
0.241
0.2486
0.2143
0.2348
0.2244
0.2458
0.2796
0.1733
0.2998
0.2962
0.1988
0.2151
0.1373
0.156
0.2735
0.2094
0.1833
0.207
0.245
0.3068
0.3157
0.331
0.3264
0.2482
0.34
0.3398
0.2633
0.2603
0.2434
0.1782
0.2633
0.2676
0.2485
0.2181
0.1744
0.3101
0.2291
0.1429
0.2793
0.2881
0.2374
0.2057
0.3357
0.3051
0.2303
0.2281
0.3225
0.3205
0.1983
0.2039
0.2146
0.3195
0.2248
0.2131
0.2268
0.2974
0.2241
0.2482
0.227
0.1741
0.2576
0.1869
0.2927
0.124
0.2032
0.2177
0.1528
0.2138
0.2332
0.1432
0.1657
0.2596
0.2433
0.1778
0.2115
0.2663
0.1224
0.2247
0.2472
0.1865
0.1557
0.2903
0.2817
0.1844
0.3341
0.2684
0.2045
0.2725
0.1641
0.2911
0.2787
0.2307
0.2319
0.2051
0.2287
0.1045
0.4199
0.1314
0.0909
0.2543
0.1338
0.188
0.2399
0.2639
0.2877
0.2377
0.2196
0.2489
0.3486
0.2651
0.2084
0.1379
0.3098
0.2005
0.201
0.0701
0.1759
0.1731
0.2356
0.1618
0.172
0.2511
0.268
0.3034
0.324
0.2336
0.2209
0.2382
0.1809
0.1497
0.1659
0.231
0.1636
0.2371
0.1827
0.2875
0.2517
0.2163
0.1365
0.1957
0.2727
0.2349
0.2005
0.166
0.2362
0.155
0.2388
0.2573
0.1037
0.2568
0.2095
0.2348
0.235
0.2409
0.2553
0.3182
0.214
0.2568
0.2758
0.3288
0.2593
0.2071
0.2796
0.2805
0.2103
0.1901
0.3
0.1137
0.0484
0.239
0.2649
0.1535
0.1639
0.2825
0.1404
0.2229
0.2016
0.2662
0.1338
0.2014
0.1364
0.2311
0.2318
0.1747
0.2433
0.1667
0.3031
0.2201
0.2378
0.2464
0.2144
0.3571
0.1629
0.2088
0.1899
0.2139
0.1769
0.2263
0.2441
0.2997
0.2229
0.1676
0.2985
0.3046
0.2205
0.2026
0.3192
0.1814
0.2109
0.2548
0.1468
0.2584
0.2701
0.1934
0.2121
0.1507
0.2303
0.1622
0.1899
0.1889
0.2162
0.1555
0.2726
0.2139
0.1841
0.2421
0.2368
0.21
0.143
0.2352
0.2241
0.3228
0.2235
0.2069
0.1655
0.214
0.1925
0.1936
0.1003
0.2577
0.3035
0.2536
0.2149
0.3066
0.2778
0.2104
0.3177
0.2481
0.3353
0.1309
0.138
0.2915
0.2946
0.0543
0.281
0.22
0.2716
0.3326
0.1754
0.1869
0.2913
0.2486
0.3252
0.1789
0.29
0.275
0.1634
0.1618
0.215
0.2536
0.2342
0.2112
0.2205
0.1379
0.271
0.234
0.2515
0.3467
0.175
0.2224
0.2579
0.3478
0.2297
0.2514
0.2527
0.1905
0.3913
0.1923
0.124
0.1514
0.3845
0.2849
0.2629
0.2685
0.268
0.2884
0.2707
0.1668
0.2952
0.1642
0.2412
0.2495
0.2008
0.1098
0.1788
0.1931
0.1724
0.2007
0.2955
0.299
0.2626
0.232
0.1358
0.2759
0.2906
0.1289
0.2029
0.2922
0.2647
0.1028
0.1637
0.1636
0.2163
0.2929
0.3095
0.2805
0.1265
0.2574
0.308
0.1555
0.2023
0.3642
0.3014
0.2422
0.1741
0.2479
0.2369
0.2853
0.2004
0.265
0.0785
0.2369
0.1654
0.2624
0.1553
0.204
0.2952
0.1714
0.3807
0.2512
0.2236
0.3176
0.1992
0.2054
0.1453
0.1243
0.3092
0.2715
0.2856
0.2392
0.2616
0.2368
0.2373
0.3366
0.2398
0.1292
0.0974
0.2895
0.1127
0.3408
0.3254
0.1912
0.3303
0.2355
0.2411
0.1769
0.2979
0.2694
0.2214
0.216
0.3475
0.278
0.1605
0.1965
0.1729
0.1761
0.3228
0.298
0.1542
0.2658
0.168
0.1652
0.2757
0.2436
0.3228
0.1306
0.3406
0.1929
0.3095
0.2887
0.3171
0.3349
0.1654
0.2301
0.1419
0.3064
0.3257
0.2525
0.1505
0.2055
0.2153
0.2419
0.2901
0.2603
0.3004
0.2704
0.1932
0.3221
0.212
0.2694
0.23
0.1936
0.365
0.3098
0.0671
0.2629
0.0817
0.2075
0.2223
0.2446
0.1554
0.196
0.1414
0.2623
0.1564
0.2354
0.036
0.2237
0.1753
0.0894
0.2645
0.1302
0.1901
0.3339
0.2398
0.2562
0.2643
0.2108
0.2442
0.1223
0.2391
0.1751
0.2388
0.1423
0.2371
0.1902
0.2017
0.139
0.2568
0.2659
0.2798
0.2036
0.2267
0.1573
0.2361
0.2829
0.2264
0.2492
0.2368
0.1049
0.3616
0.289
0.2839
0.2672
0.1748
0.0257
0.2368
0.2269
0.3717
0.2202
0.2178
0.2435
0.2287
0.1541
0.2133
0.228
0.2159
0.2664
0.2005
0.1808
0.3452
0.2548
0.1992
0.2068
0.0937
0.2298
0.3546
0.2869
0.131
0.2356
0.2885
0.1147
0.1764
0.1769
0.1158
0.2755
0.2567
0.3348
0.2324
0.2352
0.2762
0.1299
0.1484
0.2036
0.2041
0.2181
0.2183
0.1249
0.1819
0.1544
0.0488
0.0885
0.1592
0.181
0.1943
0.1443
0.181
0.1387
0.1525
0.2364
0.1321
0.1485
0.1157
0.168
0.1631
0.2523
0.1185
0.1834
0.1457
0.2109
0.186
0.2174
0.1921
0.1449
0.2121
0.203
0.1545
0.1024
0.1688
0.098
0.2499
0.2305
0.191
0.2076
0.1384
0.1277
0.0592
0.1325
0.1149
0.1253
0.1461
0.2205
0.1565
0.1721
0.2321
0.2143
0.1123
0.1664
0.1504
0.1879
0.1323
0.0806
0.1434
0.1217
0.1537
0.1958
0.2418
0.2067
0.1848
0.1215
0.1475
0.1871
0.16
0.1973
0.1106
0.1061
0.1654
0.184
0.2116
0.1782
0.1117
0.1527
0.2012
0.1835
0.1887
0.1515
0.2146
0.2075
0.1073
0.1741
0.1744
0.1838
0.0616
0.0589
0.1597
0.1459
0.202
0.1834
0.1069
0.2287
0.159
0.1135
0.1205
0.1546
0.1646
0.1547
0.1501
0.1206
0.2001
0.1936
0.1023
0.183
0.1237
0.1135
0.208
0.1372
0.1045
0.1218
0.1466
0.1552
0.1466
0.1382
0.2075
0.2034
0.2015
0.0976
0.1141
0.1298
0.1817
0.1034
0.1437
0.1168
0.1912
0.2036
0.1153
0.1208
0.1966
0.1516
0.2219
0.1368
0.1791
0.1222
0.2197
0.1542
0.2293
0.1576
0.1661
0.1911
0.0919
0.1543
0.1715
0.1048
0.1774
0.0986
0.171
0.163
0.2023
0.0424
0.181
0.1588
0.1164
0.1256
0.2546
0.1715
0.1939
0.1486
0.1631
0.0935
0.1275
0.2169
0.1694
0.2299
0.1754
-0.0385
0.2207
0.1936
0.0943
0.1199
0.1764
0.2196
0.1789
0.158
0.1342
0.2045
0.0908
0.1763
0.1417
0.1732
0.2188
0.1402
0.196
0.1823
0.1861
0.114
0.1522
0.2184
0.0317
0.1573
0.1038
0.1249
0.2045
0.0971
0.0907
0.1408
0.2001
0.174
0.0369
0.1785
0.1683
0.1823
0.1701
0.1272
0.177
0.1924
0.1933
0.1504
0.1422
0.1172
0.2959
0.0845
0.1813
0.1374
0.1533
0.2175
0.2361
0.2064
0.1668
0.2428
0.2167
0.184
0.2103
0.1724
0.1728
0.1708
0.2607
0.1493
0.1688
0.2139
0.184
0.1709
0.1561
0.1403
0.2495
0.1017
0.1886
0.2249
0.0747
0.1501
0.1704
0.2098
0.1683
0.197
0.2295
0.1273
0.1704
0.1349
0.2066
0.1714
0.2206
0.155
0.167
0.067
0.1551
0.1848
0.1213
0.218
0.1792
0.1642
0.1666
0.1182
0.0955
0.1907
0.2522
0.2355
0.2682
0.2126
0.2268
0.2666
0.1395
0.1256
0.2363
0.1763
0.1283
0.1722
0.2015
0.138
0.1873
0.2038
0.1917
0.2038
0.1257
0.1644
0.1926
0.1436
0.1704
0.1217
0.1844
0.2055
0.1108
0.0985
0.1524
0.2353
0.1561
0.1996
0.0481
0.2436
0.1454
0.13
0.1637
0.1783
0.2051
0.1007
0.1824
0.1737
0.1325
0.0871
0.1654
0.1175
0.2435
0.21
0.1999
0.2394
0.1436
0.1974
0.1337
0.1694
0.2203
0.2079
0.1751
0.0903
0.1693
0.1418
0.1788
0.1598
0.2209
0.1651
0.066
0.1992
0.1962
0.1784
0.1235
0.0941
0.2155
0.1641
0.1501
0.1622
0.0981
0.2116
0.0527
0.2097
0.1891
0.2223
-0.0041
0.1373
0.1353
0.1622
0.2214
0.1343
0.1335
0.1963
0.1223
0.2243
0.0827
0.2002
0.2456
0.1172
0.0667
0.2283
0.1851
0.1688
0.1246
0.1637
0.1854
0.1718
0.104
0.1144
0.2051
0.0927
0.2091
0.1661
0.1749
0.1789
0.1785
0.1821
0.1327
0.1695
0.1384
0.1656
0.2325
0.114
0.0974
0.1244
0.2078
0.1088
0.1387
0.0991
0.1712
0.1556
0.1914
0.2055
0.1939
0.211
0.2104
0.2643
0.1842
0.1443
0.2009
0.2436
0.1322
0.1341
0.1891
0.1829
0.2605
0.2007
0.1552
0.1727
0.1626
0.1585
0.1585
0.1765
0.1918
0.1357
0.1684
0.1842
0.2755
0.1454
0.1718
0.137
0.1655
0.0983
0.1645
0.0801
0.2285
0.1749
0.061
0.2243
0.0629
0.1601
0.1322
0.168
0.1339
0.1315
0.0753
0.1392
0.1637
0.112
0.1268
0.206
0.1113
0.0726
0.2354
0.0504
0.2166
0.1364
0.1258
0.1219
0.0907
0.1262
0.125
0.1603
0.0686
0.128
0.1415
0.1546
0.1881
0.113
0.2285
0.093
0.1121
0.2217
0.1659
0.2074
0.1801
0.1125
0.1642
0.1841
0.1865
0.1125
0.1702
0.1576
0.1601
0.0867
0.2633
0.1301
0.0998
0.1794
0.1703
0.115
0.0504
0.1923
0.1201
0.1694
0.1829
0.0793
0.1604
0.158
0.1023
0.0479
0.2048
0.2193
0.2009
0.1
0.0993
0.192
0.2239
0.1291
0.2379
0.2306
0.13
0.1636
0.1886
0.1895
0.1574
0.1552
0.2339
0.1153
0.219
0.2008
0.2319
0.2207
0.1339
0.175
0.1437
0.1585
0.1138
0.1149
0.1
0.1737
0.1748
0.1605
0.2159
0.1282
0.1645
0.1868
0.1331
-0.0056
0.198
0.24
0.1221
0.113
0.1666
0.0632
0.1718
0.1833
0.177
0.1882
0.1347
0.1411
0.1576
0.2043
0.1532
0.1703
0.1443
0.2637
0.1056
0.1841
0.1993
0.283
0.2164
0.1153
0.2259
0.1172
0.2714
0.1609
0.1159
0.1137
0.2045
0.0886
0.1191
0.0995
0.2035
0.1414
0.1838
0.2201
0.1287
0.1904
0.0886
0.1544
0.1463
0.1582
0.0825
0.0991
0.1562
0.1702
0.135
0.1463
0.1832
0.0855
0.1863
0.0312
0.1625
0.1349
0.1452
0.1422
0.156
0.1658
0.1643
0.1419
0.2764
0.305
0.2403
0.3022
0.2873
0.2325
0.2419
0.3149
0.2179
0.0383
0.2349
0.0834
0.2514
0.2248
0.2609
0.2446
0.2649
0.2856
0.1234
0.2296
0.2378
0.3093
0.1706
0.2258
0.1764
0.2693
0.1528
0.1739
0.2591
0.3142
0.2462
0.3395
0.3334
0.2307
0.2142
0.2885
0.2674
0.2466
0.3317
0.1893
0.1914
0.2425
0.2254
0.0886
0.3828
0.2018
0.0467
0.3392
0.2
0.258
0.2564
0.2408
0.2915
0.1571
0.1781
0.3529
0.152
0.2493
0.2104
0.1843
0.2888
0.1454
0.2536
0.1099
0.2544
0.1895
0.2556
0.1359
0.19
0.1787
0.2012
0.3063
0.2128
0.1879
0.2344
0.3081
0.1775
0.2253
0.2876
0.3422
0.3434
0.2434
0.311
0.2099
0.2095
0.1234
0.1962
0.3688
0.2006
0.1509
0.0545
0.1381
0.0627
0.1439
0.2711
0.075
0.1418
0.2516
0.189
0.1673
0.2321
0.227
0.1956
0.0644
0.1852
0.1853
0.161
0.2192
0.2833
0.1876
0.1638
0.1615
0.2696
0.223
0.1481
0.2689
0.1409
0.3909
0.248
0.2165
0.3034
0.272
0.3189
0.3116
0.1663
0.3165
0.1042
0.3235
0.2717
0.3008
0.0954
0.1837
0.4363
0.1535
0.2944
0.3183
0.3403
0.2491
0.3027
0.2284
0.1813
0.2199
0.2036
0.2776
0.3126
0.2216
0.1516
0.2322
0.3422
0.3352
0.2981
0.1168
0.2798
0.0966
0.2273
0.2925
0.28
0.2451
0.0862
0.2304
0.2732
0.2217
0.2758
0.138
0.1978
0.2303
0.1816
0.3506
0.3425
0.2882
0.0844
0.1284
0.1
0.2533
0.2768
0.3048
0.0572
0.1922
0.3251
0.2414
0.3152
0.2514
0.2962
0.2774
0.1081
0.1087
0.1755
0.06
0.3191
0.2433
0.1548
0.2478
0.2052
0.2612
0.1203
0.1846
0.2061
0.326
0.4077
0.21
0.3325
0.3272
0.2413
0.2804
0.1985
0.3599
0.2835
0.2942
0.2785
0.1996
0.0918
0.3363
0.209
0.3692
0.1791
0.2755
0.2916
0.183
0.1801
0.2112
0.2183
0.2164
0.2847
0.0451
0.2082
0.2666
0.1215
0.1317
0.3523
0.3217
0.0564
0.2391
0.1297
0.2527
0.3192
0.2074
0.3063
0.2949
0.1314
0.3969
0.2716
0.1388
0.2951
0.1918
0.2753
0.371
0.1838
0.2041
0.2036
0.1911
0.1722
0.1751
0.1505
0.1126
0.1777
0.2023
0.2168
0.2267
0.2073
0.1945
0.2148
0.2816
0.1965
0.1801
0.167
0.18
0.2335
0.1739
0.1717
0.1651
0.236
0.1471
0.1866
0.2295
0.2082
0.2031
0.1871
0.178
0.1413
0.2183
0.2634
0.1824
0.1573
0.2238
0.193
0.1887
0.2105
0.1344
0.2045
0.201
0.1768
0.1556
0.2277
0.2258
0.1879
0.1713
0.21
0.1991
0.1877
0.2247
0.1756
0.1887
0.1849
0.1872
0.1674
0.1574
0.1167
0.173
0.1983
0.2112
0.217
0.2305
0.2136
0.2211
0.1729
0.2013
0.1645
0.2006
0.148
0.127
0.1979
0.1643
0.1927
0.2284
0.2039
0.1738
0.2132
0.1721
0.1898
0.243
0.1731
0.2478
0.2204
0.1985
0.1927
0.2034
0.151
0.2169
0.1939
0.1131
0.212
0.1459
0.2524
0.1099
0.1498
0.1489
0.2195
0.1175
0.1646
0.1679
0.0641
0.1849
0.2174
0.118
0.1801
0.0889
0.1856
0.1915
0.2109
0.1487
0.1327
0.1998
0.1134
0.1566
0.1769
0.2163
0.1425
0.1104
0.1295
0.1695
0.1919
0.1382
0.1418
0.1786
0.1886
0.1592
0.1821
0.1973
0.021
0.1708
0.2077
0.2171
0.1371
0.2016
0.182
0.1089
0.1562
0.1817
0.1396
0.1404
0.152
0.063
0.192
0.1289
0.2021
0.1469
0.0916
0.1156
0.1445
0.1309
0.1925
0.1984
0.1698
0.1123
0.1509
0.157
0.1102
0.1758
0.1156
0.0486
0.1127
0.1701
0.111
0.2065
0.1475
0.1017
0.1698
0.1483
0.1007
0.1347
0.0675
0.1064
0.1221
0.2016
0.1257
0.1727
0.0998
0.1358
0.1179
0.0893
0.1445
0.1039
0.1378
0.144
0.1295
0.1041
0.1442
0.1235
0.1211
0.094
0.1775
0.076
0.0942
0.1095
0.1579
0.1436
0.1312
0.1441
0.153
0.2227
0.1818
0.1409
0.1851
0.12
0.0905
0.1634
0.1187
0.1441
0.1765
0.1685
0.13
0.116
0.127
0.1225
0.1857
0.2096
0.1664
-0.0185
0.1619
0.136
0.1106
0.1572
0.1319
0.082
0.1475
0.0623
0.1534
0.2041
0.1179
0.1005
0.1922
0.1694
0.1734
0.1237
0.1166
0.1253
0.1621
0.1793
0.1127
0.1581
0.1951
0.1947
0.1831
0.1609
0.1666
0.1869
0.0969
0.0983
0.1404
0.1741
0.1484
0.1577
0.1658
0.1103
0.1713
0.1958
0.0858
0.1478
0.1983
0.1392
0.1734
0.156
0.1187
0.1576
0.1064
0.1207
0.1356
0.1103
0.1168
0.2005
0.1235
0.2257
0.1051
0.1734
0.149
0.1572
0.1019
0.1601
0.1539
0.1642
0.05
0.1549
0.1442
0.1494
0.1294
0.1265
0.1507
0.1322
0.1411
0.1133
0.1806
0.1338
0.06
0.077
0.1114
0.1319
0.2056
0.1556
0.0913
0.1148
0.1401
0.0775
0.1736
0.1404
0.1426
0.0562
0.1415
0.1084
0.1071
0.1332
0.1445
0.1512
0.1448
0.1438
0.0125
0.136
0.1308
0.1498
0.164
0.0575
0.138
0.1407
0.1713
0.1486
0.1867
0.0902
0.1659
0.1348
0.1443
0.139
0.1542
0.1075
0.1772
0.1423
0.1051
0.1728
0.1009
0.1905
0.145
0.1852
0.1626
0.1195
0.1659
0.0804
0.1179
0.1578
0.1312
0.0462
0.1412
0.1494
0.1539
0.1169
0.111
0.1519
0.1961
0.1732
0.189
0.1188
0.1473
0.1827
0.0588
0.2059
0.0774
0.1898
0.1391
0.2038
0.1694
0.0475
0.151
0.1313
0.109
0.1627
0.1814
0.19
0.1824
0.1918
0.0963
0.0403
0.1455
0.1096
0.136
0.1093
0.1271
0.1196
0.0691
0.1238
0.114
0.1702
0.1884
0.0863
0.1675
0.095
0.2292
0.1734
0.1817
0.1901
0.1768
0.1703
0.089
0.0705
0.2119
0.2125
0.1619
0.1266
0.1472
0.0928
0.1019
0.1296
0.1492
0.1609
0.1067
0.098
0.0775
0.1778
0.1358
0.1708
0.1159
0.1576
0.1454
0.139
0.1073
0.1386
0.0745
0.2012
0.1711
0.202
0.2055
0.1662
0.1176
0.1181
0.1422
0.1775
0.1707
0.0865
0.1367
0.0799
0.187
0.1319
0.1656
0.1017
0.1624
0.1742
0.1462
0.0982
0.1564
0.1349
0.1524
0.138
0.0682
0.1862
0.1976
0.1241
0.0848
0.1907
0.1481
0.1135
0.1532
0.128
0.1939
0.1834
0.2061
0.1442
0.1942
0.1893
0.1325
0.14
0.0933
0.1285
0.1744
0.1217
0.1229
0.1763
0.1359
0.0639
0.1587
0.0794
0.208
0.1154
0.155
0.1239
0.1525
0.0698
0.1543
0.201
0.1462
0.1847
0.1176
0.1347
0.1257
0.1497
0.1475
0.1336
0.138
0.1003
0.0499
0.2401
0.2429
0.1485
0.0385
0.1814
0.1417
0.0978
0.1038
0.1769
0.099
0.0341
0.1426
0.0951
0.1917
0.1729
0.0839
0.0508
0.0881
0.1555
0.167
0.159
0.0462
0.1315
0.1362
0.0844
0.1299
0.16
0.0794
0.0953
0.2067
0.1172
0.1058
0.055
0.1195
0.2273
0.1504
0.0485
0.164
0.1301
0.1314
0.1487
0.0812
0.1053
0.1031
0.0011
0.1677
0.0998
0.1492
0.1138
0.1431
0.1189
0.1678
0.1524
0.1496
0.0907
0.1691
0.1283
0.0797
0.0832
0.1554
0.1476
0.1407
0.1026
0.1383
0.1142
0.1359
0.19
0.1624
0.1309
0.1517
0.2815
0.1917
0.1665
0.1345
0.1947
0.1093
0.1902
0.1844
0.1655
0.0958
0.1383
0.1356
0.1296
0.1731
0.1268
0.1106
0.1153
0.2012
0.1625
0.124
0.1216
0.0569
0.131
0.1108
0.154
0.104
0.1266
0.2204
0.1247
0.1344
0.0665
0.1441
0.0643
0.0574
0.145
0.0664
0.1184
0.1049
0.0683
0.1459
0.1642
0.1114
0.1127
0.1454
0.0627
0.1424
0.107
0.1081
0.0976
0.1892
0.1265
0.2443
0.1727
0.088
0.1019
0.1198
0.1799
0.0932
0.1757
0.1438
0.0689
0.1301
0.1183
0.1222
0.1567
0.1767
0.0731
0.1068
0.1825
0.2152
0.1511
0.0997
0.1745
0.1388
0.0727
0.0704
0.1803
0.1953
0.188
0.0972
0.1552
0.1117
0.144
0.0578
0.1517
0.1491
0.2362
0.1864
0.0861
0.1334
0.1986
0.1718
0.1506
0.1282
0.0406
0.1577
0.1737
0.1623
0.1909
0.0864
0.2358
0.146
0.0682
0.124
0.2098
0.1376
0.1568
0.1444
0.0915
0.1758
0.1284
0.1101
0.1144
0.113
0.1477
0.1554
0.1246
0.1873
0.1863
0.0408
0.048
0.159
0.0853
0.1183
0.1692
0.1117
0.1488
0.14
0.2017
0.1289
0.2304
0.095
0.1379
0.0577
0.0416
0.187
0.0767
0.0363
0.177
0.1472
0.1655
0.115
0.1281
0.0493
0.1007
0.1362
0.2092
0.0728
0.1508
0.0952
0.2234
0.0525
0.0892
0.1815
0.2013
0.2405
0.0957
0.1087
0.0843
0.1328
0.1187
0.2077
0.1904
0.1105
0.1712
0.1592
0.1908
0.1421
0.2346
0.2196
0.1964
0.1329
0.1597
0.1198
0.2023
0.1728
0.1715
0.1535
0.1887
0.2044
0.1054
0.126
0.1406
0.1623
0.2346
0.1516
0.1909
0.1448
0.1252
0.1569
0.0776
0.2486
0.1654
0.1928
0.2033
0.1839
0.2351
0.1635
0.0759
0.2014
0.2843
0.1511
0.22
0.2036
0.122
0.1572
0.2328
0.226
0.0934
0.1222
0.1241
0.1654
0.1347
0.2922
0.1254
0.1448
0.2196
0.1044
0.2133
0.2047
0.2284
0.0903
0.2513
0.1867
0.136
0.2954
0.2626
0.246
0.231
0.2056
0.1794
0.0346
0.1748
0.1815
0.2223
0.2383
0.139
0.1287
0.1539
0.1716
0.2097
0.2005
0.1831
0.2238
0.1998
0.1596
0.1521
0.2278
0.2293
0.2239
0.2528
0.2697
0.2164
0.1889
0.2104
0.1381
0.1709
0.0911
0.1288
0.1226
0.0629
0.1153
0.1911
0.2072
0.0615
0.1312
0.137
0.1151
0.1868
0.1601
0.1377
0.1979
0.1099
0.1633
0.1595
0.1596
0.134
0.0656
0.1477
0.1629
0.1308
0.198
0.1392
0.154
0.0601
0.1378
0.1083
0.1333
0.0869
0.0961
0.1338
0.1603
0.131
0.1381
0.0913
0.1555
0.1517
0.1264
0.1774
0.1896
0.1407
0.2375
0.1495
0.1349
0.1213
0.1362
0.1027
0.1422
0.0902
0.1421
0.0406
0.2064
0.1879
0.1687
0.202
0.1456
0.1619
0.1331
0.1731
0.0593
0.1765
0.1098
0.1852
0.151
0.1527
0.1817
0.1018
0.1049
0.1145
0.0593
0.1861
0.1979
0.2256
0.1489
0.1403
0.1769
0.106
0.1151
0.1558
0.1339
0.123
0.1732
0.1626
0.1391
0.1307
0.1352
0.1668
0.0797
0.1726
0.119
0.229
0.1251
0.1406
0.138
0.1071
0.0994
0.1067
0.1463
0.1114
0.162
0.0501
0.109
0.095
0.1624
0.1723
0.1689
0.1487
0.1014
0.1515
0.0877
0.1376
0.1141
0.099
0.1294
0.1246
0.1213
0.1925
0.0875
0.0337
0.1091
0.1
0.1726
0.1397
0.154
0.1363
0.2094
0.0853
0.2014
0.1263
0.0511
0.1285
0.1054
0.2054
0.1177
0.1378
0.1617
0.1172
0.1543
0.1034
0.1383
0.1914
0.1671
0.0297
0.1075
0.1441
0.1201
0.1046
0.1617
0.1025
0.1758
0.1326
0.1417
0.1642
0.0877
0.0676
0.0556
0.1456
0.1097
0.1081
0.0995
0.1194
0.1571
0.0873
0.0693
0.1505
0.1641
0.0639
0.159
0.0442
0.1367
0.1248
0.1041
0.0671
0.1344
0.1415
0.1281
0.1066
0.171
0.0801
0.1419
0.1701
0.0588
0.153
0.1176
0.1807
0.1697
0.1849
0.1026
0.0987
0.1478
0.1196
0.0722
0.1048
0.1213
0.124
0.1658
0.1313
0.0862
0.1445
0.1076
0.1391
0.1377
0.1585
0.0918
0.165
0.0918
0.1268
0.0931
0.0766
0.1742
0.0722
0.1457
0.113
0.1321
0.117
0.16
0.0795
0.1194
0.1483
0.0765
0.0938
0.0657
0.0671
0.1706
0.07
0.1841
0.1544
0.105
0.0998
0.1541
0.183
0.0984
0.1444
0.2328
0.0651
0.1639
0.1523
0.1343
0.1873
0.1831
0.1615
0.163
0.0834
0.1133
0.1735
0.1091
0.1803
0.1687
0.1234
0.0993
0.1494
0.1563
0.153
0.0779
0.0993
0.1556
0.0778
0.1202
0.1949
0.0642
0.1408
0.1395
0.0776
0.0941
0.0606
0.1776
0.0558
0.1175
0.1861
0.1749
0.1949
0.14
0.1043
0.1231
0.112
0.151
0.0944
0.1222
0.1016
0.1927
0.0287
0.1352
0.0678
0.0793
0.1248
0.1633
0.1197
0.2169
0.1335
0.0871
0.1813
0.1342
0.1166
0.1062
0.1111
0.1423
0.1273
0.1694
0.1402
0.1405
0.1195
0.2087
0.161
0.1106
0.1843
0.186
0.077
0.1002
0.1827
0.2069
0.1395
0.1738
0.1399
0.1507
0.1098
0.1859
0.2038
0.206
0.1188
0.1643
0.1491
0.1179
0.1185
0.1365
0.0983
0.0299
0.1244
0.1028
0.187
0.0942
0.0682
0.1608
0.1349
0.1599
0.1442
0.1686
0.1722
0.17
0.1941
0.1862
0.0725
0.1739
0.1425
0.1584
0.1311
0.1237
0.1079
0.0734
0.1505
0.1569
0.185
0.0797
0.1664
0.1619
0.1418
0.0843
0.1155
0.1425
0.1505
0.1339
0.1521
0.1542
0.1709
0.1875
0.1291
0.1285
0.1721
0.0469
0.1212
0.1152
0.0657
0.0851
0.1354
0.0966
0.07
0.1107
0.1418
0.1339
0.1877
0.1889
0.1257
0.1002
0.1627
0.1969
0.1525
0.1409
0.1431
0.0961
0.1786
0.1358
0.1046
0.0848
0.1145
0.1733
0.1499
0.1783
0.1346
0.1218
0.2061
0.1381
0.1252
0.1965
0.1514
0.1116
0.1782
0.1393
0.1252
0.1725
0.2119
0.0943
0.1299
0.1312
0.0661
0.1165
0.1836
0.0647
0.2117
0.141
0.1284
0.0698
0.1682
0.1493
0.1284
0.114
0.1743
0.0968
0.1389
0.104
0.1228
0.1318
0.0962
0.1556
0.176
0.1361
0.1242
0.0833
0.1353
0.1897
0.1068
0.1219
0.1036
0.0908
0.1222
0.1282
0.1268
0.098
0.2192
0.1368
0.1414
0.1733
0.0707
0.2024
0.0932
0.1541
0.1161
0.0342
0.129
0.0905
0.0979
0.1701
0.0849
0.2172
0.1011
0.1335
0.1011
0.0817
0.1487
0.1339
0.0803
0.0967
0.1384
0.1394
0.0431
0.144
0.1614
0.1267
0.1054
0.1685
0.1948
0.0519
0.0753
0.1433
0.1416
0.1032
0.1531
0.1746
0.1223
0.175
0.1277
0.1479
0.1685
0.1114
0.1122
0.1231
0.1044
0.1712
0.1589
0.1378
0.1761
0.1551
0.1865
0.1837
0.1154
0.0958
0.1125
0.1722
0.0443
0.1537
0.1624
0.2013
0.1254
0.1392
0.1818
0.1322
0.1499
0.0553
0.1556
0.111
0.0696
0.1553
0.0953
0.1096
0.0544
0.1564
0.219
0.1319
0.1351
0.0983
0.1454
0.0716
0.0386
0.1665
0.1169
0.1494
0.0914
0.1705
0.0971
0.0863
0.1902
0.1539
0.1044
0.1124
0.0821
0.0905
0.1619
0.1766
0.1743
0.1104
0.093
0.0812
0.1162
0.2538
0.1435
0.1095
0.0984
0.1952
0.1248
0.1305
0.1187
0.1223
0.1372
0.1749
0.1197
0.1704
0.1603
0.0709
0.1647
0.1207
0.1713
0.0936
0.1462
0.162
0.1436
0.1474
0.1743
0.2516
0.0513
0.0715
0.0898
0.0575
0.0303
0.1815
0.1702
0.0872
0.1584
0.146
0.1717
0.0979
0.1197
0.1385
0.1304
0.1174
0.1857
0.1888
0.0687
0.1818
0.0794
0.1477
0.1333
0.1028
0.1443
0.1105
0.0801
0.1139
0.1337
0.1538
0.188
0.248
0.0813
0.1471
0.1044
0.1021
0.1373
0.1206
0.1213
0.1191
0.1331
0.1202
0.0889
0.2475
0.1948
0.1431
0.1334
0.1708
0.1891
0.1424
0.1676
0.127
0.1342
0.0734
0.1454
0.1331
0.0545
0.1631
0.1289
0.1671
0.2174
0.1274
0.179
0.1286
0.1299
0.1432
0.1142
0.1357
0.0981
0.1522
0.1642
0.082
0.0973
0.189
0.1195
0.1487
0.1679
0.2425
0.0892
0.1627
0.2122
0.2444
0.2008
0.1065
0.1138
0.1084
0.2032
0.1807
0.1275
0.1513
0.1568
0.1786
0.1189
0.147
0.0995
0.0896
0.1255
0.1168
0.1662
0.0817
0.1599
0.0216
0.106
0.1115
0.2184
0.1969
0.1459
0.1215
0.1666
0.1051
0.1563
0.135
0.1124
0.1313
0.11
0.1913
0.1777
0.0957
0.0566
0.1288
0.144
0.163
0.1907
0.06
0.0723
0.1536
0.0907
0.1559
0.0862
0.2019
0.2298
0.1701
0.1376
0.2166
0.1599
0.1229
0.171
0.1031
0.1016
0.075
0.1334
0.1589
0.0772
0.1756
0.1548
0.167
0.1195
0.1109
0.1778
0.0881
0.1
0.1514
0.0463
0.1317
0.1028
0.1453
0.1011
0.1569
0.0824
0.1561
0.1164
0.1305
0.1341
0.135
0.0519
0.0601
0.0996
0.1569
0.0671
0.1849
0.128
0.1431
0.1661
0.1184
0.0597
0.1122
0.2
0.1076
0.1241
0.1767
0.1738
0.1454
0.1924
0.0746
0.2125
0.1668
0.0555
0.0974
0.1482
0.1074
0.1858
0.0961
0.1525
0.1166
0.1685
0.1261
0.1913
0.1248
0.142
0.0765
0.0992
0.0525
0.0532
0.1809
0.1637
0.1808
0.1678
0.1542
0.1136
0.1463
0.211
0.1168
0.1423
0.1497
0.2091
0.0826
0.2065
0.1766
0.1433
0.1944
0.1148
0.135
0.1857
0.0521
0.1211
0.133
0.0625
0.147
0.207
0.183
0.0819
0.0947
0.1702
0.1416
0.1312
0.2035
0.1568
0.095
0.2629
0.1163
0.0976
0.2177
0.2015
0.2027
0.1854
0.0836
0.0925
0.1008
0.1791
0.2083
0.1487
0.1859
0.1927
0.1369
0.1126
0.0779
0.123
0.0824
0.0862
0.0312
0.2457
0.1515
0.1383
0.2355
0.0719
0.098
0.0778
0.1198
0.1298
0.115
0.0743
0.1668
0.1317
0.2424
0.1854
0.1569
0.1211
0.1284
0.1777
0.0685
0.0431
0.1515
0.1247
0.2041
0.0781
0.1349
0.1947
0.096
0.1392
0.1373
0.1542
0.1373
0.1763
0.1209
0.1219
0.1688
0.0834
0.1032
0.188
0.1758
0.1201
0.1186
0.1415
0.1322
0.1689
0.0695
0.1007
0.1951
0.2253
0.0994
0.1715
0.0983
0.0835
0.1449
0.1229
0.1893
0.1254
0.159
0.0315
0.1634
0.077
0.1254
0.1129
0.1269
0.0967
0.1518
0.1323
0.2096
0.0853
0.1379
-0.0267
0.1799
0.1669
0.2558
0.1095
0.1809
0.1745
0.1179
0.1663
0.1712
0.1573
0.1129
0.1753
0.155
0.2174
0.2
0.1361
0.1632
0.0639
0.251
0.1502
0.1663
0.1168
0.0818
0.148
0.0834
0.1729
0.0616
0.0742
0.1785
0.2045
0.1738
0.0646
0.1801
0.1274
0.0559
0.1313
0.0688
0.2084
0.0672
0.1572
0.1022
0.0743
0.1108
0.1025
0.1123
0.1609
0.1516
0.1415
0.1783
0.1649
0.1971
0.1267
0.1736
0.1315
0.1748
0.1164
0.1202
0.161
0.1162
0.1349
0.0719
0.1488
0.1326
0.1664
0.0819
0.1284
0.1637
0.1319
0.1238
0.1355
0.2393
0.1637
0.0753
0.1674
0.119
0.1301
0.1298
0.1034
0.0165
0.1072
0.115
0.0958
0.1045
0.1772
0.1546
0.1168
0.126
0.0885
0.1005
0.1373
0.1709
0.1299
0.1783
0.0782
0.1438
0.1052
0.1338
0.1556
0.1662
0.2045
0.0819
0.1178
0.1257
0.1938
0.0558
0.1272
0.1251
0.1216
0.1176
0.1218
0.1411
0.1058
0.1943
0.1671
0.1604
0.1311
0.1099
0.1468
0.1565
0.0997
0.151
0.1243
0.1028
0.2519
0.0945
0.1228
0.1555
0.1131
0.1988
0.169
0.1858
0.1432
0.1124
0.1133
0.1455
0.1848
0.1172
0.1006
0.162
0.1361
0.1407
0.0842
0.12
0.092
0.1873
0.0898
0.1631
0.1823
0.1694
0.0844
0.1281
0.1215
0.1917
0.0992
0.087
0.1863
0.1612
0.0978
0.1795
0.0706
0.1215
0.0827
0.1063
0.2437
0.1748
0.1577
0.2048
0.1131
0.0808
0.2173
0.2355
0.1077
0.2024
0.0832
0.1438
0.2
0.1184
0.2059
0.1506
0.1733
0.0413
0.1622
0.1207
0.1383
0.1524
0.1297
0.1161
0.1433
0.1172
0.1836
0.1077
0.1311
0.1728
0.1428
0.1092
0.151
0.1544
0.1301
0.1707
0.0837
0.1591
0.1514
0.188
0.0948
0.1302
0.2234
0.0807
0.1001
0.1683
0.1242
0.1158
0.108
0.1304
0.196
0.2022
0.0672
0.2077
0.225
0.2062
0.1848
0.2753
0.2261
0.2124
0.079
0.1723
0.2073
0.1191
0.3054
0.1897
0.1682
0.2642
0.175
0.2101
0.184
0.3958
0.2052
0.3871
0.2841
0.2205
0.2114
0.1603
0.2366
0.4136
0.2903
0.2453
0.2566
0.3064
0.2524
0.348
0.0479
0.1554
0.2845
0.1014
0.1989
0.1187
0.0925
0.0873
0.1067
0.1159
0.0902
0.1281
0.104
0.0853
0.0896
0.086
0.0783
0.0903
0.0322
0.0533
0.0888
0.0869
0.0642
0.1551
0.1583
0.154
0.0425
0.0848
0.1194
0.1351
0.1015
0.1191
0.0878
0.0715
0.1263
0.1273
0.1388
0.1413
0.1361
0.1467
0.1235
0.1566
0.1217
0.1993
0.126
0.1412
0.1671
0.1282
0.1093
0.082
0.0955
0.0977
0.1219
0.0929
0.1001
0.1211
0.1007
0.1496
0.0647
0.1261
0.115
0.162
0.1384
0.0665
0.1239
0.1025
0.0921
0.3761
0.0229
0.3311
0.5578
0.4515
0.3203
0.3393
0.3612
0.1437
0.5183
0.1986
0.3498
0.0906
0.7361
-0.0275
0.5379
0.3546
-0.1104
0.7385
0.2547
0.3469
0.2871
0.5924
-0.2977
0.4464
0.6458
0.4299
-0.1809
0.3246
-0.1305
-0.2949
1.2773
0.5551
0.5165
0.74
0.8169
0.3289
1.0667
0.9918
1.0388
0.4277
0.4298
0.929
0.7432
0.729
0.9147
0.4429
0.0872
1.2539
0.8243
-0.1369
0.6039
0.7826
0.7344
0.5244
0.8071
0.6924
0.1398
0.3228
1.1612
0.725
0.7401
1.0368
0.793
0.5062
0.5261
1.2013
0.3853
0.664
-0.0044
1.1309
0.4267
-0.2101
1.0701
0.0997
0.7737
1.2922
0.4186
0.5175
0.2926
0.6767
0.9879
0.9439
0.5068
0.8805
0.1369
0.8185
0.8729
0.5379
0.4919
0.7624
0.7822
0.4823
0.8838
1.2029
0.7348
-0.1362
1.0621
1.2362
0.3817
0.8739
0.426
0.5543
1.0736
0.1274
1.1702
0.7526
1.2144
1.1872
0.1506
0.7489
0.7901
0.3835
0.3623
1.037
0.3639
0.8261
0.7679
0.829
0.6356
0.9376
0.7641
0.3887
0.2498
0.5926
0.9389
-0.2221
0.4914
1.156
0.7225
1.0072
1.188
0.7008
1.0094
0.5531
0.6618
-0.1632
-0.2466
0.5415
0.8774
1.1751
0.7498
0.1296
0.5734
-0.2028
0.7761
1.2683
1.0447
1.0779
0.6965
0.0657
0.355
1.2087
0.9684
0.6096
1.086
0.965
0.7629
0.9622
0.0738
0.3918
1.2964
0.5607
0.6308
0.5376
0.854
0.8537
0.8494
1.0785
0.8259
0.0723
0.3682
-0.1873
0.9361
0.9272
0.165
0.3399
0.4083
0.5624
1.2672
0.1251
1.213
0.4484
0.4491
1.2082
0.7136
0.6926
0.7857
1.0929
1.0408
0.1112
0.6045
1.1772
0.1839
0.7293
0.2457
0.4495
0.0219
0.6396
0.5678
0.5567
-0.2891
0.3364
0.9997
0.4
0.3324
0.5635
0.6133
0.7151
0.989
0.6204
0.4323
0.1133
1.0223
0.4006
0.8708
0.9868
0.5051
0.9405
0.7092
0.7894
0.7308
1.0439
0.9094
0.6099
1.1663
0.4607
0.2406
0.8133
0.3567
0.4839
0.446
0.5425
0.8838
0.4259
0.7696
1.1963
1.0032
-0.1723
1.0239
0.6639
0.5886
0.604
0.718
0.7265
0.7816
0.8132
0.6568
0.7027
1.0188
0.3955
1.2097
0.7263
0.359
0.616
0.629
0.6868
0.8695
0.3696
0.6553
-0.1455
1.283
0.4759
-0.0759
1.1086
0.3257
0.8929
0.4559
0.7833
0.7634
0.6241
0.799
0.7595
0.1247
0.8681
0.6604
0.8221
1.1932
0.3909
0.5934
0.3095
0.6955
0.8167
0.861
0.97
1.0331
1.0745
0.8491
0.8834
1.1895
0.7708
0.6048
0.1775
0.5944
0.6569
0.6377
0.4568
1.0015
1.0201
0.6656
0.4405
-0.2752
0.3444
1.008
0.1592
-0.1824
0.6977
0.7612
1.1533
0.6242
0.2383
0.1329
0.1066
0.032
0.4937
0.6807
1.1985
0.1813
0.3245
1.2656
0.1775
0.5689
0.992
0.7827
0.7711
0.4696
0.0767
0.8963
0.138
0.5521
0.5341
1.0267
0.4917
-0.0803
0.0018
0.6642
1.2028
1.1474
0.6972
0.7448
0.0317
0.6205
0.6469
-0.055
0.7197
0.2969
0.7159
0.3194
0.6229
0.1336
0.4851
1.1807
0.0771
0.5287
0.5669
0.0915
0.2681
0.9634
0.9649
0.3182
-0.1213
0.828
0.4446
0.1804
1.2339
0.6365
0.9987
0.7228
0.1512
0.8222
0.5981
0.3781
0.5979
0.308
0.5883
1.1091
0.6076
0.1075
0.9476
-0.0423
0.6347
0.8665
0.6621
0.8225
0.4446
0.7245
0.9507
0.7321
0.3234
0.4661
0.5092
0.5301
0.6693
0.7992
0.5366
1.1494
0.5858
0.0014
0.9608
0.1542
0.4056
0.6229
0.771
0.7615
0.8128
0.5322
0.8845
0.6345
0.0983
0.8759
0.5478
0.573
0.0542
1.0484
0.3774
0.4764
0.5591
0.9712
1.012
0.0103
0.4582
0.0433
0.7349
0.2518
-0.2158
0.6739
0.6095
1.2405
0.5069
0.9876
0.9868
0.6193
0.7083
0.6007
0.0895
0.5386
0.4007
0.8974
0.7536
0.7577
0.5567
0.2166
0.2531
0.4113
0.3842
0.663
0.8797
0.8016
0.1427
0.1723
0.1384
0.0887
0.2639
0.1609
0.8172
0.4138
0.1232
0.7125
0.7611
0.7895
0.5668
0.6305
1.0401
0.4815
-0.1916
0.4636
0.3668
0.3222
0.6289
-0.0683
0.6443
0.8894
-0.1901
1.1088
0.6318
0.6403
0.8501
0.3309
-0.1011
0.6795
0.7031
0.3733
0.4433
0.4488
0.7982
0.2752
0.1216
0.2071
0.6879
0.3043
0.9725
0.7209
0.0871
0.5403
0.4016
-0.2853
0.6225
0.8379
0.7798
0.1614
0.1747
0.9337
0.7518
0.9554
0.2462
0.4941
0.7393
0.0466
0.5737
-0.081
0.5164
-0.2364
0.3292
0.5721
1.0433
1.0158
0.384
-0.0341
0.1572
0.3496
-0.1629
0.231
0.2827
1.2637
0.5492
0.7568
1.1719
0.2929
0.3266
0.2132
0.3591
0.3821
0.6453
0.6328
0.0409
0.5772
0.6841
0.3372
-0.0432
0.473
0.3534
0.6931
0.1084
0.5002
0.473
0.4646
0.4328
0.7698
-0.0451
0.051
0.5982
-0.1537
0.7307
0.4774
0.7593
0.2505
0.5498
0.5533
0.4849
0.586
1.1314
0.2353
-0.1488
0.9259
0.311
0.3797
0.2651
0.4403
0.7763
0.3554
0.877
0.4256
-0.0522
0.7616
0.3329
0.2386
0.6544
1.1215
1.2899
0.1588
0.8645
0.142
0.7243
0.0987
0.3165
0.1198
0.4373
0.2014
0.0258
-0.1602
1.0124
0.1267
0.4639
1.1837
0.0754
0.4622
0.4208
0.1684
0.137
0.4309
-0.1502
0.5134
1.154
0.2089
0.3258
1.2306
-0.004
0.4931
0.6727
-0.0794
0.0692
0.4064
0.4671
0.5976
0.4212
0.4282
0.4846
0.1866
1.1341
1.1106
0.7318
1.0875
0.1611
0.1949
0.1385
0.5438
1.0495
1.1648
0.3213
1.1792
0.7787
0.5076
0.4702
0.6236
0.4164
0.5086
0.2066
0.5821
0.6686
1.1379
0.9052
0.386
0.435
1.1516
1.2853
0.5683
0.2282
0.6166
0.2618
0.1642
0.6708
0.4282
0.7295
-0.0168
-0.1888
0.4363
0.2567
0.415
1.2668
0.7217
0.5752
0.6535
0.3588
0.4079
0.4716
0.6288
0.2808
0.5656
0.7149
0.5737
0.7707
0.5079
0.1235
0.5596
0.5357
0.7113
0.4552
0.6835
0.8193
-0.0386
0.4816
0.6903
0.358
0.6412
0.6482
0.1865
-0.0425
-0.2644
0.78
-0.2535
0.4924
0.2973
0.3053
0.0655
-0.093
0.2391
0.1212
0.2856
0.4295
0.7081
0.4463
0.1198
0.385
0.3894
1.0696
0.2393
0.096
0.5689
-0.1984
0.5392
0.2192
0.5157
0.3867
0.0604
0.4554
0.2387
0.0879
0.4427
0.5489
0.554
0.6009
0.2766
-0.1937
0.5297
1.0915
-0.0046
-0.1282
1.119
0.0959
0.0261
0.09
0.6113
0.8372
0.568
0.848
0.3389
0.2358
-0.1769
0.3139
0.4679
-0.1253
0.0293
0.6663
0.7431
0.151
0.3485
0.6134
0.684
0.8046
1.1013
-0.1516
0.6727
0.5358
0.5317
0.4057
0.4798
0.5741
0.5748
0.5128
1.052
0.4772
0.0269
0.3646
0.6892
0.1285
0.5371
0.7713
0.4798
0.3491
0.3777
0.6832
-0.0659
0.5168
0.3461
0.111
0.1359
0.1631
0.1837
0.0918
0.2082
0.1031
0.1752
0.1421
0.2122
0.1541
0.1162
0.0964
0.1003
0.1315
0.0995
0.1836
0.0796
0.1181
0.0791
0.1306
0.08
0.1921
0.1487
0.1886
0.1221
0.0858
0.1037
0.172
0.186
0.1407
0.1446
0.0774
0.1227
0.128
0.085
0.1161
0.1378
0.2067
0.0418
0.1092
0.0464
0.1241
0.1721
0.1235
0.1946
0.1303
0.1644
0.1137
0.1237
0.1035
0.1022
0.1518
0.104
0.0638
0.0852
0.0305
0.1091
0.166
0.1573
0.1736
0.199
0.2296
0.1407
0.1281
0.1289
0.0924
0.1596
0.1355
0.1695
0.074
0.1062
0.1
0.1559
0.2296
0.1247
0.1548
0.1058
0.0628
0.0669
0.0409
0.135
0.1367
0.0767
0.1606
0.1269
0.1912
0.1035
0.1791
0.0666
0.1657
0.1224
0.2086
0.1565
0.1002
0.1435
0.176
0.0565
0.2011
0.188
0.1386
0.1647
0.1917
0.185
0.0985
0.1379
0.1226
0.0373
0.1365
0.1728
0.0916
0.1568
0.1326
0.2025
0.1472
0.1099
0.0681
0.2205
0.1286
0.1441
0.2173
0.1244
0.1545
0.1699
0.1272
0.129
0.0761
0.1536
0.1031
0.0849
0.0911
0.1162
0.0348
0.1367
0.1438
0.1268
0.1173
0.103
0.0841
0.095
0.1418
0.0277
0.1679
0.0757
0.0784
0.2035
0.1533
0.1212
0.1381
0.1019
0.1193
0.1406
0.2039
0.1584
0.0588
0.1652
0.1911
0.186
0.1329
0.0904
0.131
0.0524
0.1623
0.0684
0.0917
0.0635
0.0952
0.1191
0.1882
0.0917
0.1002
0.1504
0.0765
0.1434
0.0791
0.1636
0.1191
0.0581
0.1001
0.2098
0.1029
0.0485
0.1875
0.1433
0.1111
0.0874
0.1715
0.1914
0.1318
0.1561
0.1611
0.0867
0.1803
0.1319
0.1223
0.0347
0.1121
0.1316
0.1427
0.1666
0.1316
0.1934
0.0685
0.1633
0.1441
0.2077
0.1571
0.1262
0.0564
0.0959
0.1175
0.1866
0.1902
0.1738
0.1007
0.17
0.1302
0.1255
0.1661
0.1177
0.1726
0.16
0.2201
0.0388
0.1678
0.1633
0.1484
0.1009
0.1006
0.1684
0.1168
0.1697
0.0642
0.1332
0.1166
0.1603
0.0503
0.1434
0.1616
0.1633
0.0351
0.1451
0.1565
0.1669
0.0454
0.0971
0.0786
0.178
0.0458
0.1677
0.088
0.1864
0.1731
0.0852
0.1445
0.1815
0.1125
0.1452
0.1966
0.0405
0.103
0.1557
0.1789
0.1946
0.1491
0.0517
0.1025
0.1367
0.1663
0.1206
0.0914
0.1993
0.2173
0.2029
0.1692
0.0797
0.1113
0.1972
0.2152
0.1126
0.0964
0.1099
0.1328
0.2059
0.1954
0.1188
0.1668
0.1646
0.1061
0.1467
0.0887
0.1425
0.1443
0.0662
0.1067
0.0799
0.1786
0.1988
0.2475
0.1214
0.0462
0.1612
0.0661
0.2256
0.0933
0.1442
0.0692
0.1496
0.0571
0.1301
0.1207
0.0862
0.1012
0.1403
0.1166
0.216
-0.0046
0.1514
0.1608
0.1835
0.1278
0.0994
0.1787
0.0837
0.0922
0.1276
0.0603
0.1745
0.0015
0.0893
0.22
0.1622
0.1097
0.1606
0.1145
0.1266
0.1757
0.192
0.1286
0.1547
0.1328
0.1976
-0.0206
0.0292
0.034
0.1019
0.0855
0.1433
0.1757
0.1451
0.1996
0.0855
0.071
0.2046
0.1702
0.2462
0.1125
0.1241
0.062
0.0706
0.0271
0.1568
0.119
0.2338
0.1335
0.0928
-0.0376
0.1781
0.0465
0.0618
0.1193
0.1136
0.1746
0.0568
0.0841
0.1728
0.1357
0.2435
0.1257
0.1207
0.1071
0.1347
0.0894
0.0793
0.0352
0.1727
0.1483
0.1193
0.0906
0.1454
0.1318
0.0764
0.2259
0.0684
0.21
0.209
0.1816
0.1507
0.1245
0.1364
0.1662
0.1185
0.1104
0.1393
0.1146
0.0168
0.0908
0.1577
0.1993
0.2021
0.0619
0.0887
0.1228
0.0802
0.2055
0.1027
0.0588
0.1203
0.1333
0.1073
0.1134
0.168
0.1207
0.0894
0.0991
0.0389
0.0879
0.1496
-0.0104
0.1173
0.0572
0.1211
0.2054
0.0743
0.1872
-0.0174
0.1636
0.0821
0.0986
0.1613
0.0912
0.1449
0.2833
0.1242
0.2405
0.0505
0.1841
0.0144
-0.0419
0.17
0.082
0.1328
0.1388
0.0234
0.1281
0.2113
0.0604
0.1734
0.2465
0.0929
0.1422
0.1489
0.2003
0.1017
0.1362
0.2252
0.0518
0.0685
0.1683
0.1629
0.2687
0.1545
0.0703
0.0836
0.1666
0.1476
0.1305
0.1454
0.1731
0.1182
0.1164
0.169
0.2066
0.1538
0.1581
0.118
0.0623
0.1852
0.2095
0.1191
0.2084
0.1291
0.2017
0.1561
0.1411
0.1605
0.2485
0.2312
0.2075
0.1018
0.0755
0.0412
0.1637
0.2124
0.1614
0.1467
0.0974
0.1102
0.1078
0.0408
0.1841
0.0891
0.1695
0.132
0.2
0.0946
0.1337
0.2067
0.0819
0.1972
0.1382
0.07
0.2929
0.1955
0.1631
0.2124
0.1565
0.1795
0.2129
0.0988
0.1064
0.1662
0.0761
0.1066
0.031
0.0669
0.2024
0.1939
0.1334
0.1746
0.1343
0.1023
0.0973
0.1734
0.2017
0.1439
0.108
0.1707
0.0275
0.0147
0.0904
0.1615
0.131
0.2372
0.0823
0.1532
0.0803
0.1192
0.1681
0.1275
0.1239
0.082
0.0495
0.0651
0.1036
0.1611
0.1407
0.2296
0.065
0.099
0.191
0.1566
0.0384
0.0965
0.0203
0.1853
0.2034
0.1487
0.1092
0.1832
0.1478
0.0428
0.1747
0.0725
-0.0111
0.0875
0.1367
0.0915
-0.0437
0.1372
0.0891
0.1106
0.1858
0.2733
0.2393
0.1835
0.2441
0.2958
0.1077
0.2277
0.2079
0.1607
0.0948
0.1492
0.1624
0.2246
0.2345
0.088
0.1113
0.1309
0.1565
0.2182
-0.0838
0.1663
0.1462
0.1193
0.2001
0.1666
0.0729
0.2118
0.1029
0.1177
0.2518
0.0874
0.1069
0.0611
0.0105
0.1667
0.0557
0.0553
0.079
0.1556
0.1692
0.0149
0.1613
0.1195
0.1068
0.0323
-0.0415
0.0896
0.2182
0.1435
0.0877
0.1352
0.0701
0.04
0.2041
0.1475
0.1343
0.2088
0.1692
0.0767
0.1372
0.1588
0.1264
0.0778
0.1438
0.0995
0.1048
0.1115
0.0501
0.0314
0.1624
0.2332
0.0452
0.1853
0.1641
0.1664
0.1472
0.0968
0.1217
0.0827
0.153
0.1751
0.1521
0.1679
0.166
0.129
0.1073
0.1515
0.1037
0.0859
0.1429
0.0717
0.0713
0.2008
0.1821
0.1112
0.0856
0.1486
0.1818
-0.066
0.0839
0.1664
0.2168
0.1651
0.1727
0.0319
0.0594
0.0913
0.1152
0.1684
0.1399
0.1668
0.1711
0.1463
0.1724
0.2357
0.2118
0.2132
0.2483
0.1615
0.1486
0.2474
0.2221
0.1206
0.1943
0.2081
0.2446
0.2185
0.2259
0.1833
0.079
0.1912
0.2303
0.1798
0.2544
0.1611
0.1868
0.2141
0.1908
0.1766
0.0962
0.1428
0.1279
0.1888
0.207
0.136
0.1799
0.1715
0.1745
0.1386
0.1559
0.117
0.2012
0.099
0.1685
0.1236
0.1777
0.1543
0.22
0.1426
0.1904
0.2039
0.1981
0.0948
0.2061
0.1661
0.1332
0.2198
0.1418
0.1718
0.1663
0.1502
0.1084
0.1767
0.1552
0.1239
0.1847
0.24
0.26
0.1648
0.0956
0.1318
0.2243
0.1716
0.2215
0.2027
0.1957
0.2534
0.2269
0.1375
0.1217
0.1727
0.1576
0.1639
0.1212
0.2422
0.2223
0.107
0.1521
0.1877
0.1345
0.1744
0.1085
0.1529
0.0505
0.0648
0.1925
0.1827
0.108
0.1824
0.2159
0.186
0.2546
0.1292
0.2175
0.1346
0.1549
0.1167
0.1871
0.1587
0.0743
0.1768
0.1415
0.1637
0.0971
0.1573
0.1131
0.1516
0.1629
0.1093
0.2005
0.1127
0.1443
0.1692
0.0727
0.1291
0.1816
0.1171
0.1543
0.063
0.1283
0.1029
0.1196
0.1857
0.1134
0.1418
0.141
0.1705
0.1397
0.1208
0.1499
0.1494
0.2101
0.2108
0.0967
0.2331
0.1165
0.1668
0.1493
0.225
0.1996
0.1705
0.1085
0.204
0.098
0.2778
0.1577
0.1113
0.1982
0.097
0.1901
0.1189
0.1304
0.1864
0.241
0.1113
0.165
0.1151
0.1288
0.1376
0.1654
0.2201
0.1098
0.0857
0.1148
0.206
0.1739
0.1427
0.125
0.1867
0.1412
0.1814
0.1069
0.1265
0.1568
0.1275
0.1722
0.1733
0.1341
0.1458
0.1246
0.2449
0.135
0.1303
-0.0072
0.1705
0.1917
0.1255
0.2046
0.1848
0.1932
0.2769
0.1722
0.1565
0.0633
0.2016
0.0706
0.1528
0.112
0.1322
0.2058
0.1114
0.0731
0.1155
0.2143
0.1284
0.2549
0.2007
0.1476
0.1559
0.139
0.1632
0.1081
0.1713
0.1588
0.0741
0.1148
0.1349
0.1263
0.1451
0.1504
0.1339
0.1464
0.1545
0.1033
0.0902
0.1353
0.1071
0.0945
0.1829
0.1437
0.1528
0.1869
0.1499
0.1222
0.1318
0.1862
0.1466
0.1719
0.075
0.0821
0.213
0.1278
0.2324
0.1002
0.1468
0.1333
0.114
0.1231
0.14
0.1102
0.1113
0.1365
0.1504
0.0854
0.2075
0.1931
0.1399
0.1109
0.12
0.2101
0.1282
0.1096
0.1783
0.1091
0.0724
0.1748
0.1436
0.1471
0.1661
0.2231
0.0975
0.1242
0.1629
0.0807
0.1694
0.1905
0.0966
0.1637
0.0766
0.1114
0.1939
0.1815
0.1878
0.1017
0.1807
0.1102
0.2472
0.065
0.2567
0.1357
0.0987
0.1406
0.1086
0.1619
0.2052
0.1455
0.1387
0.145
0.1743
0.134
0.0509
0.1542
0.2225
0.0715
0.1151
0.1493
0.1422
0.1595
0.112
0.1353
0.1638
0.1411
0.1988
0.1208
0.1381
0.1658
0.0604
0.2108
0.1226
0.2176
0.0954
0.1229
0.1477
0.0957
0.2168
0.11
0.1253
0.1844
0.1295
0.1658
0.2719
0.1261
0.1618
0.0693
0.1505
0.1949
0.159
0.1287
0.0923
0.2195
0.1779
0.115
0.1945
0.1213
0.0765
0.179
0.128
0.1613
0.1959
0.074
0.2141
0.1893
0.1525
0.1207
0.1752
0.2057
0.093
0.1846
0.184
0.1065
0.2507
0.1603
0.0905
0.1738
0.0917
0.136
0.1885
0.1826
0.0813
0.158
0.2244
0.175
0.2163
0.1254
0.0732
0.2316
0.0974
0.2628
0.1677
0.185
0.1565
0.0347
0.2217
0.1017
0.1613
0.2112
0.1405
0.1784
0.1692
0.1967
0.2077
0.1841
0.1721
0.1888
0.0962
0.1678
0.1056
0.0522
0.0766
0.1672
0.2499
0.163
0.1698
0.1648
0.1522
0.1653
0.0614
0.2074
0.054
0.163
0.2403
0.1704
0.1051
0.0855
0.1845
0.0945
0.1686
0.1533
0.093
0.1402
0.2325
0.167
0.0985
0.1038
0.1309
0.047
0.1481
0.1646
0.1744
0.1541
0.1337
0.0987
0.143
0.1812
0.1435
0.1859
0.1366
0.1307
0.1667
0.1477
0.1676
0.2417
0.1934
0.0529
0.2144
0.1091
0.2209
0.1642
0.2123
0.1617
0.1911
0.1406
0.1885
0.0862
0.286
0.1746
0.1863
0.1653
0.1875
0.2181
-0.0075
0.2112
0.0149
0.0976
0.0745
0.2152
0.0673
0.1955
0.1549
0.1931
0.1179
0.1042
0.1395
0.1488
0.1132
0.1278
0.1695
0.1105
0.2094
0.1822
0.0819
0.112
0.0936
0.1731
0.1575
0.214
0.1143
0.2047
0.1815
0.1945
0.0771
0.1712
0.1129
0.2289
0.1414
0.1451
-0.0506
0.1702
0.1594
0.2149
0.1312
0.2119
0.1358
0.1019
0.1166
0.01
0.0948
0.1717
0.1819
0.1354
0.0463
0.1952
0.1632
0.0777
0.1962
0.2431
0.1312
0.1015
0.1086
0.1053
0.1351
0.1463
0.1589
0.1381
0.1693
0.0903
0.1644
0.0601
0.1459
0.2045
0.1202
0.095
0.1019
0.1803
0.0946
0.1847
0.0775
0.0582
0.2219
0.1125
0.1354
0.2135
0.0536
0.2099
0.1548
0.1438
0.1234
0.1252
0.2634
0.1711
0.0826
0.0836
0.1064
0.1664
0.1852
-0.0035
0.1911
0.1849
0.1966
0.168
0.2641
0.1119
0.0813
0.16
0.1143
0.135
0.1396
0.1069
0.1108
0.2134
0.1518
0.2068
0.1064
0.1073
0.1017
0.0911
0.2071
0.169
0.101
0.1281
0.1925
0.1436
0.2357
0.1569
0.2334
0.196
0.1587
0.1794
0.2029
0.0873
0.1551
0.1533
0.1758
0.1353
0.1123
0.2267
0.0231
0.1353
0.0899
0.2018
0.1017
0.1503
0.1327
0.1365
0.1439
0.1359
0.1356
0.1604
0.1982
0.0873
0.174
0.1042
0.1865
0.1622
0.1698
0.2147
0.1038
0.1276
0.1517
0.1133
0.1633
0.1442
0.0797
0.0489
0.1578
0.1627
0.2028
0.1801
0.1416
0.2095
0.1851
0.015
0.2417
0.1593
0.055
0.2034
0.141
0.1095
0.1202
0.2101
0.1189
0.1271
0.0233
0.1708
0.153
0.1408
0.1985
0.2174
0.1544
0.1626
0.1497
0.1413
0.1949
0.2322
0.1619
0.1748
0.1823
0.2038
0.198
0.1875
0.147
0.1331
0.1253
0.0248
0.2144
0.1919
0.2293
0.134
0.1605
0.1866
0.1693
0.1419
0.2139
0.2109
-0.0683
0.2041
0.1451
0.0507
0.1173
0.098
0.1425
0.2044
0.1737
0.1094
0.1128
0.2233
0.1332
0.0661
0.182
0.2336
0.1132
0.0849
0.1621
0.1847
0.1763
0.1479
0.1735
0.149
0.2221
0.2305
0.1285
0.1937
0.1441
0.1342
0.1499
0.1179
0.1632
0.2517
0.111
0.1955
0.1855
0.2156
0.0928
0.1679
0.2367
0.161
0.2012
0.1786
0.2273
0.1887
0.1003
0.1433
0.1939
0.1822
0.2087
0.1141
0.2851
0.1787
0.2188
0.1974
0.1518
0.1034
0.135
0.0905
0.1973
0.1252
0.1301
0.1276
0.1813
0.1674
0.0966
0.1753
0.1818
0.2353
0.1547
0.1083
0.1705
0.2335
0.2188
0.0453
0.1549
0.0956
0.1008
0.2228
0.1883
0.0527
0.1178
0.1578
0.1695
0.2218
0.0574
0.2107
0.2083
0.1699
0.196
0.2237
0.2145
0.1706
0.201
0.1738
0.1922
0.1719
0.121
0.0809
0.1829
0.1787
0.112
0.1978
0.154
0.1488
0.1206
0.1103
0.196
0.0919
0.1086
0.109
0.1689
0.2119
0.0932
0.1318
0.1498
0.2207
0.1272
0.1214
0.173
0.1482
0.2534
0.1669
0.1618
0.1326
0.1496
0.2713
0.165
0.0187
0.1614
0.1912
0.1563
0.2274
0.2295
0.1506
0.1384
0.1172
0.1785
0.2453
0.1532
0.2419
0.0841
0.1891
0.0538
0.139
0.1735
0.1407
0.1193
0.1478
0.1206
0.1068
0.0284
0.1632
0.1651
0.1357
0.1455
0.2647
0.2311
0.0806
0.1926
0.1583
0.058
0.1132
0.2055
0.175
0.1945
0.2751
0.1177
0.1381
0.1619
0.0531
0.1387
0.1172
0.2207
0.1705
0.1053
0.0465
0.1753
0.2164
0.097
0.2414
0.0457
0.2723
0.1564
0.1297
0.1191
0.1808
0.2567
0.1472
0.079
0.1601
0.1758
0.159
0.2552
0.1658
0.1419
0.1773
0.1126
0.0668
0.202
0.2086
0.0788
0.1381
0.1663
0.0931
0.2035
0.1961
0.0553
0.1714
0.1326
0.1739
0.1759
0.1892
0.1955
0.1134
0.1726
0.2007
0.0915
0.1709
0.1004
0.1812
0.2369
0.0868
0.2127
0.1416
0.1404
0.2124
0.2381
0.0943
0.1704
0.1778
0.1207
0.1301
0.1891
0.1561
0.1461
0.1924
0.2166
0.1254
0.0095
0.1564
0.1463
0.1555
0.101
0.2035
0.0834
0.2153
0.135
0.2273
0.1991
0.2091
0.0813
0.1108
0.1755
0.1428
0.1207
0.2282
0.0921
0.2396
0.0317
0.196
0.0803
0.1951
0.156
0.1019
0.2398
0.1462
0.194
0.1658
0.1477
0.2792
0.1104
0.1425
0.1586
0.132
0.2165
0.1824
0.1005
0.1488
0.1521
0.3026
0.095
0.1728
0.1708
0.092
0.1173
0.1833
0.1215
0.0932
0.1703
0.0875
0.0918
0.0653
0.0621
0.1969
0.1249
0.1864
0.336
0.1896
0.1224
0.1815
0.112
0.0893
0.1761
0.084
0.1421
0.1675
0.0444
0.0525
-0.0289
0.1155
0.0891
0.0969
0.1829
0.1852
0.1677
0.0292
0.1382
0.2024
0.3033
0.0841
0.1754
0.2106
0.0579
0.2082
0.1424
0.134
0.1466
0.1162
0.2196
0.0702
0.0794
0.2052
0.1017
0.1763
0.1423
0.1408
0.0028
0.0965
0.1937
0.0721
0.1219
0.2267
0.1832
0.1449
0.2282
0.245
0.1931
0.2094
0.1638
0.1298
0.1523
0.1543
0.1415
0.2193
0.0471
0.2706
0.1669
0.0981
0.1628
0.2121
0.1461
0.0807
0.1312
0.1369
0.166
0.2415
0.0809
0.2109
0.1773
0.119
0.1606
0.1239
0.1727
0.2733
0.0946
0.1519
0.046
0.151
0.1018
0.1133
0.1193
0.1383
0.2137
0.0787
0.1581
0.1708
0.1247
0.1832
0.1246
0.1346
0.2259
0.1404
0.1878
0.2504
0.0759
0.1916
0.1984
0.0292
0.2646
0.0531
0.151
0.0274
0.1744
0.0828
0.0681
0.1954
0.2269
0.1969
0.1722
0.201
0.059
0.2758
0.1796
0.1459
0.2424
0.1128
0.183
0.135
0.0949
0.1358
0.1787
0.1715
0.071
0.212
0.2111
0.0631
0.1935
0.14
0.2044
0.1461
0.1784
0.1355
0.1839
0.1331
0.2698
0.216
0.1639
0.2444
0.2613
0.1774
0.1506
0.2362
0.1948
0.0921
0.2259
0.213
0.2626
0.1222
0.2351
0.0952
0.1045
0.1295
0.2059
0.1223
0.2347
0.196
0.1953
0.1689
0.2418
0.1975
0.1385
0.0838
0.1073
0.1957
0.1134
0.1508
0.1758
0.2327
0.1874
0.1651
0.1534
0.2134
0.0028
0.06
0.0745
0.1082
0.1704
0.0448
0.1748
0.1503
0.2284
0.2026
0.1888
0.2588
0.1329
0.1695
0.0668
0.1422
0.2205
0.2438
0.1905
0.1586
0.1789
0.1903
0.1715
0.1814
0.2143
0.2093
0.3082
0.2057
0.2306
0.1154
0.1644
0.2498
0.0679
0.2026
0.1107
0.2311
0.2839
0.2896
0.2665
0.2075
0.1769
0.1948
0.1769
0.1257
0.3026
0.1083
0.2391
0.1106
0.0274
0.1335
0.155
0.1297
0.1021
0.1151
0.1631
0.2231
0.0975
0.1427
0.1736
0.2328
0.0861
0.1141
0.2407
0.1858
0.2243
0.0678
0.1827
0.1499
0.1189
0.1663
0.1432
0.1162
0.2254
0.1835
0.1055
0.0294
0.2066
0.2336
0.1565
0.214
0.0888
0.168
0.2298
0.2081
0.1738
0.1532
0.0599
0.2121
0.1529
0.2107
0.2209
0.1076
0.2224
0.1562
0.1294
0.2377
0.2509
0.2704
0.1114
0.2135
0.1463
0.1704
0.1946
0.1401
0.1203
0.184
0.2424
0.2102
0.2357
0.192
0.1929
0.1977
0.1747
0.188
0.1392
0.14
0.0797
0.1179
0.0674
0.0984
0.2269
0.2228
0.1182
0.0483
0.1949
0.0641
0.1474
0.1947
0.1732
0.2206
0.1831
0.1236
0.1765
0.2283
0.1685
0.2138
0.0714
0.2002
0.1567
0.0606
0.1453
0.1748
0.2096
0.187
0.156
0.2394
0.1466
0.1443
0.2132
0.16
0.1605
0.1453
0.2007
0.1513
0.2061
0.1244
0.1048
0.1226
0.092
0.1545
0.1264
0.1064
0.1171
0.0974
0.149
0.1426
0.1607
0.1947
0.1759
0.0835
0.1749
0.1012
0.1945
0.1181
0.1244
0.0845
0.1488
0.098
0.1185
0.1998
0.1525
0.1698
0.0778
0.1392
0.1637
0.1625
0.1928
0.1258
0.0852
0.1073
0.2063
0.1013
0.208
0.131
0.1815
0.1552
0.1209
0.103
0.1605
0.1339
0.1381
0.0995
0.1313
0.0143
0.111
0.2118
0.2102
0.2237
0.2433
0.0849
0.2013
0.119
0.1128
0.073
0.1675
0.2129
0.2114
0.174
0.1312
0.1751
0.1409
0.0975
0.1311
0.1373
0.1536
0.1203
0.0377
0.2548
0.1553
0.2057
0.121
0.156
0.1425
0.141
0.1217
0.1966
0.176
0.1861
0.0447
0.1796
0.1419
0.1893
0.1412
0.1205
0.1528
0.2041
0.1817
0.1457
0.1151
0.041
0.1839
0.1467
0.2069
0.19
0.1179
0.1556
0.1179
0.1613
0.0691
0.1925
0.1534
0.1763
0.1294
0.2129
0.1643
0.1274
0.1257
0.1382
0.0848
0.1593
0.056
0.1341
0.096
0.1173
0.1515
0.146
0.2566
0.0813
0.2406
0.102
0.1049
0.1588
0.083
0.121
0.1344
0.2448
0.1416
0.2122
0.1151
0.1615
0.1203
0.1774
0.1972
0.1492
0.1901
0.0863
0.1202
0.1251
0.0928
0.1098
0.1004
0.1783
0.1892
0.0656
0.0586
0.1223
0.1859
0.1279
0.2013
0.1671
0.129
0.0919
0.1429
0.1839
0.1984
0.1539
0.089
0.1306
0.1195
0.1228
0.1478
0.0884
0.1504
0.1956
0.1176
0.1229
0.1493
0.1699
0.0809
0.1695
0.1166
0.2082
0.2353
0.3592
0.3243
0.2651
0.2401
0.3933
0.3161
0.3247
0.2948
0.2222
0.3079
0.2999
0.3025
0.2691
0.2673
0.1246
0.1897
0.2255
0.1649
0.3219
0.2254
0.2312
0.2423
0.4055
0.3935
0.3412
0.3369
0.2877
0.3827
0.2899
0.2891
0.262
0.2011
0.3864
0.2787
0.312
0.4395
0.3091
0.232
0.2332
0.1858
0.3183
0.249
0.2578
0.1615
0.2354
0.2443
0.2545
0.3142
0.3075
0.4436
0.2833
0.2017
0.4894
0.3009
0.2229
0.3019
0.3202
0.3386
0.1926
0.3727
0.2121
0.3017
0.2913
0.2128
0.3227
0.3245
0.2391
0.3561
0.233
0.2429
0.2748
0.2951
0.2615
0.296
0.3029
0.3394
0.0843
0.4196
0.2052
0.3034
0.2192
0.2184
0.3147
0.3302
0.3593
0.4117
0.3358
0.3746
0.3236
0.2107
0.3437
0.2253
0.3495
0.2244
0.3484
0.3255
0.3053
0.2778
0.3205
0.2777
0.2167
0.2678
0.3169
0.3284
0.3083
0.2622
0.3045
0.2908
0.171
0.2431
0.42
0.3555
0.2915
0.3082
0.344
0.3886
0.3626
0.2919
0.2664
0.2795
0.2865
0.192
0.2793
0.2446
0.2462
0.2775
0.3927
0.3822
0.3877
0.3626
0.2658
0.3272
0.2813
0.2831
0.2938
0.2737
0.3764
0.2923
0.2116
0.1416
0.172
0.2311
0.1467
0.1998
0.244
0.0927
0.1779
0.0838
0.1805
0.1961
0.1898
0.0196
0.1176
0.2473
0.1381
0.1818
0.213
0.1341
0.0963
0.2096
0.2515
0.2492
0.201
0.1965
0.2477
0.1471
0.1247
0.1735
0.1739
0.1874
0.212
0.2052
0.2603
0.1888
0.1733
0.1866
0.0724
0.2736
0.1744
0.1849
0.1605
0.201
0.1682
0.2325
0.1859
0.2065
0.2326
0.2128
0.1665
0.0818
0.1579
0.1439
0.2371
0.1416
0.1082
0.1305
0.1664
0.1828
0.1001
0.1976
0.1598
0.1939
0.1822
0.221
0.139
0.0343
0.2009
0.1732
0.2324
0.1754
0.1285
0.132
0.2157
0.2207
0.2106
0.1939
0.3102
0.2058
0.2079
0.1805
0.0925
0.192
0.26
0.1964
0.3129
0.3068
0.2412
0.1394
0.2369
0.1573
0.1538
0.2335
0.1535
0.1146
0.1481
0.2406
0.158
0.187
0.2257
0.1895
0.1493
0.2317
0.2788
0.1868
0.2185
0.1079
0.0993
0.1342
0.236
0.1642
0.2233
0.175
0.2886
0.1312
0.2028
0.2472
0.1413
0.1454
0.1889
0.214
0.1327
0.0989
0.1583
0.1379
0.2017
0.0877
0.1601
0.0798
0.1413
0.1963
0.1446
0.1429
0.2178
0.2495
-0.073
0.245
0.0904
0.2225
0.1394
0.2064
0.0746
0.1772
0.2354
0.1821
0.02
0.2423
0.1199
0.2362
0.2007
0.1354
0.238
0.1592
0.1052
0.1412
0.2268
0.0836
0.2602
0.0818
0.2485
0.2089
0.1256
0.2156
0.1406
0.2028
0.1377
0.1316
0.1613
0.161
0.1953
0.0396
0.1746
0.2006
0.3488
0.1573
0.1597
0.1154
0.0981
0.1573
0.1608
0.0968
0.2075
0.1941
0.2049
0.0779
0.2157
0.1389
0.0998
0.1792
0.2403
0.1324
0.1757
0.1852
0.1424
0.1472
0.0238
0.2251
0.2528
0.1493
0.1731
0.1574
0.1848
0.1487
0.115
0.2304
0.0436
0.0751
0.2819
0.1144
0.1974
0.1673
0.172
0.1206
0.1689
0.1417
0.1796
0.2387
0.1455
0.1146
0.2647
0.1521
0.0243
0.2013
0.129
0.033
0.192
0.1499
0.1607
0.1812
0.1424
0.2937
0.1933
0.2275
0.176
0.1604
0.181
0.113
0.2491
0.1021
0.1431
0.1551
0.1504
0.1659
0.269
0.1249
0.1957
0.154
0.1533
0.2579
0.1411
0.2127
0.1676
0.2071
0.1663
0.2048
0.2604
0.091
0.1411
0.2367
0.1592
0.1757
0.2423
0.0509
0.1399
0.0893
0.0935
0.0551
0.1589
0.1442
0.1257
0.1644
0.1131
0.1846
0.0283
0.115
0.2465
0.1311
0.2511
0.156
0.1926
0.1134
0.1312
0.1704
0.306
0.0716
0.1975
0.182
0.025
0.1454
0.0309
0.0547
0.0768
0.1906
0.1542
0.1707
0.0186
0.2182
0.196
0.1681
0.139
0.1523
0.1691
0.1499
0.2096
0.1531
0.0929
0.1987
0.1507
0.1703
0.0994
0.2861
0.1826
0.1733
0.1774
0.1511
0.2048
0.1578
0.1294
0.1836
0.0864
0.056
0.1287
-0.009
0.1019
0.1168
0.19
0.1885
0.2109
0.1464
0.1687
0.0519
0.2224
0.1739
0.1278
0.1441
0.2631
0.0861
0.1529
0.1503
0.1103
0.1858
0.0682
0.213
0.2294
0.0595
0.0661
0.2017
0.0442
0.1462
0.1305
0.2644
0.1566
0.1355
0.1539
0.2471
0.0886
0.1753
0.1516
0.2457
0.1817
0.148
0.2245
0.0529
0.1517
0.1835
0.2291
0.2246
0.0777
0.054
0.2085
0.1416
0.118
0.099
0.18
0.1434
0.1914
0.1018
0.1741
0.0793
0.2401
0.2494
0.1443
0.2273
0.1435
0.1327
0.0404
0.1258
0.0864
0.2073
0.2277
0.2376
0.1105
0.1376
0.1491
0.1359
0.2061
0.1338
0.1734
0.2438
0.1442
0.179
0.1308
0.2923
0.1897
0.1708
0.0673
0.1426
0.2689
0.1232
0.1391
0.1061
0.208
0.09
0.3052
0.2072
0.1469
0.0976
0.2144
0.1228
0.1704
0.2701
0.1011
0.1298
0.1027
0.1691
0.1819
0.1837
0.0887
0.0683
0.1033
0.1258
0.1595
0.2534
0.1368
0.1229
0.195
0.2641
0.0857
0.094
0.0931
0.1175
0.1806
0.0807
-0.014
0.1343
0.1717
0.2759
-0.0052
0.2378
0.0948
0.2565
0.1993
0.1207
0.1531
0.1565
0.1432
0.2026
0.177
0.1214
-0.0136
0.2249
-0.1011
0.2246
0.0228
0.1406
0.249
0.0618
0.1926
0.103
0.0867
0.1089
0.1978
0.2131
0.2454
0.262
0.1155
0.1022
0.0802
0.1965
0.0603
0.0808
0.1044
0.0692
0.2212
0.1262
0.19
0.1376
0.228
0.1856
0.2159
0.274
0.1404
0.1603
0.1676
0.2086
0.1375
0.1617
0.1658
0.2899
0.1042
0.1332
0.2163
0.0856
0.181
0.1863
0.0876
0.1503
0.0808
0.1958
0.2194
0.1231
0.1826
0.2063
0.0053
0.2621
0.1806
0.2024
0.2018
0.0133
0.1362
0.2889
0.2579
0.0607
0.042
0.1278
0.0052
0.1819
0.0754
0.2155
0.185
0.1321
0.1979
0.15
0.1234
0.0745
0.1654
0.1588
0.1429
0.1638
0.2037
0.1317
0.1731
0.1364
0.1515
0.2234
0.1018
0.1423
0.0629
0.153
0.1821
0.0529
0.0607
-0.0098
0.0919
0.1578
0.2257
0.1331
0.1471
0.1916
0.1949
0.2747
0.1147
0.2444
0.2162
0.2165
0.1595
0.2254
0.129
0.193
0.2655
0.1472
0.1251
0.1145
0.1157
0.1854
0.1716
0.1467
0.1541
0.2229
0.0129
0.1195
0.1134
0.1638
0.0858
0.1791
0.177
0.2825
0.1178
0.2488
0.1604
0.1327
0.1706
-0.0
0.231
0.2019
0.276
0.1757
0.1423
0.1221
0.0501
0.1031
0.199
0.1588
0.1509
0.1946
0.2516
0.1582
0.2145
0.169
0.3245
0.1377
0.2285
0.1992
0.2251
0.2498
0.2176
0.1305
0.2624
0.1908
0.1608
0.08
0.0646
0.2677
0.2656
0.1814
0.2632
0.1615
0.0654
0.2106
0.0906
0.2531
0.101
0.1944
0.1607
0.0411
0.0266
0.0418
0.09
0.1217
0.1426
0.2552
0.0981
0.168
0.1088
0.2178
0.2124
0.2344
0.102
0.183
0.1822
0.2281
0.1157
0.1333
0.1829
0.1575
0.0665
0.1094
0.109
0.1905
0.2239
0.2124
0.216
0.1362
0.2126
0.1302
0.1687
0.0861
0.0988
0.199
0.0978
0.0957
0.1699
0.1045
0.1412
0.1595
0.1905
0.0772
0.1897
0.3354
0.0987
0.1361
0.2142
0.2991
0.2416
0.1368
0.1968
0.1954
0.2075
0.2288
0.1592
0.1013
0.0862
0.0594
0.2524
0.1815
0.0248
-0.0497
0.1767
0.1498
0.1373
0.2294
0.152
0.2684
0.1448
0.0013
0.2196
0.2046
0.13
0.2101
0.1715
0.2582
0.1263
0.3131
0.1472
0.2484
0.2156
0.1166
0.0932
0.2593
0.245
0.2283
0.1173
0.219
0.2338
0.0978
0.1171
0.2921
0.0774
0.1691
0.3114
0.18
0.1958
0.2095
0.2792
0.1713
0.2396
0.28
0.1187
0.0794
0.1589
0.2533
0.2001
0.1079
0.0575
0.2379
0.1517
0.2125
0.2033
0.1288
0.1305
0.0926
0.2138
0.0797
0.1316
0.0518
0.0834
0.1348
0.1697
0.2377
0.2256
0.1222
0.2567
0.0941
0.0518
0.187
0.1025
0.1685
-0.0102
0.1146
0.0595
0.2117
0.1273
0.1947
0.1476
0.0744
0.1776
0.2554
0.1217
0.107
0.0978
0.1706
0.102
0.0876
0.1579
0.1461
0.2116
0.0629
0.0942
0.1175
0.1699
0.138
0.1256
0.0938
0.122
0.2063
0.1183
0.1849
0.1548
0.0792
0.146
0.2731
0.0871
0.2081
0.1598
0.0964
0.1596
0.1898
0.1363
0.1811
0.1576
0.1997
0.1246
0.1803
0.1453
0.1873
0.1604
0.1625
0.0685
0.1304
0.1643
0.2001
0.0749
0.1662
0.1985
0.0066
0.2413
0.1707
0.1321
0.1406
0.1666
0.153
0.2135
0.1164
0.1519
0.2194
0.1118
0.0676
0.1651
0.1323
0.2657
0.2751
0.1724
0.3421
0.0451
0.1676
0.194
0.1796
0.178
0.21
0.2274
0.257
0.1748
0.2348
0.1556
0.1808
0.1751
0.131
0.2359
0.1756
0.2067
0.1678
0.134
0.2113
0.0833
0.1618
0.0681
0.1864
0.1039
0.1962
0.1621
0.2403
0.1195
0.207
0.2045
0.153
0.1148
0.1076
0.0749
0.1445
0.0997
0.0745
0.1599
0.101
0.1052
0.1268
0.06
0.166
0.071
0.1073
0.1183
0.1524
0.0319
0.2011
0.0594
0.1214
0.1796
0.0763
0.2063
0.2688
0.1729
0.1666
0.1154
0.1981
0.2096
0.1647
0.1269
0.1371
0.1181
0.1114
0.2034
0.1185
0.0664
0.1379
0.1134
0.0641
0.1486
0.1482
0.1699
0.1327
0.0623
0.1911
0.0606
0.0614
0.1551
0.1668
0.2052
0.1992
0.1897
0.1773
0.2259
0.0542
0.2858
0.2275
0.1806
0.0769
0.2094
0.0503
0.2273
0.1426
-0.0253
0.0189
0.2066
0.1622
0.0786
0.1893
0.0352
0.0588
0.1578
0.2104
0.1873
0.0377
0.1713
0.206
0.304
0.1851
0.0578
0.2011
0.1697
0.1524
0.0924
0.1168
0.1514
0.1331
0.1237
0.1127
0.091
0.0218
0.1343
0.2429
0.1836
0.1297
0.2593
0.052
0.1528
0.0732
0.0388
0.1126
0.0237
0.1948
0.1458
0.1565
0.1381
0.1987
0.1022
0.1634
0.078
0.2552
0.1654
0.2614
0.1731
0.1364
0.1393
0.1253
0.0771
0.0933
0.0912
0.0813
0.1018
0.0941
0.0582
0.2345
0.1504
0.2315
0.1441
0.0916
0.1788
0.1002
0.2315
0.2187
0.157
0.2326
0.1964
0.2334
0.1427
0.1291
0.2169
0.1859
0.1371
0.2604
0.1079
0.0846
0.0984
0.1359
0.109
0.1713
0.0787
0.1111
0.2102
0.1974
0.021
0.1286
0.1948
0.3065
0.1191
0.2305
0.1697
0.1211
0.1904
0.1628
0.1021
0.279
0.2057
0.2042
0.2367
0.1435
0.2195
0.1312
0.1153
0.255
0.1272
0.1618
0.1491
0.1814
0.1498
0.2112
0.0958
0.1426
0.2291
0.1075
0.1728
0.0006
0.2325
0.2012
0.1395
0.1071
0.1926
0.1318
0.1476
0.1902
0.17
0.1708
0.0893
0.1466
0.1291
0.0569
0.252
-0.013
0.1408
0.1419
0.2959
0.2256
0.0823
0.2057
0.1194
0.1436
0.1572
0.0616
0.1484
0.188
0.0939
0.2066
0.1527
0.0391
0.1465
0.1326
0.2334
0.2001
0.1473
0.1192
0.1359
0.0583
0.1671
0.2121
0.1855
0.12
0.1719
0.092
0.154
0.2293
0.1107
0.2218
0.1887
0.1505
0.097
0.1901
0.2518
0.2916
0.1754
0.089
0.1714
0.2553
0.2404
0.1655
0.1549
0.1357
0.1129
0.2264
0.1607
0.1995
0.0521
0.1381
0.2123
0.1606
0.2508
0.0686
0.1219
0.2025
0.1484
0.1568
0.1956
0.1561
0.1079
0.1342
0.0758
0.0952
0.1418
0.3306
0.2588
0.1644
0.0104
0.2112
0.084
0.0427
0.0795
0.1711
0.226
0.2509
0.0914
0.1006
0.192
0.0676
0.0402
0.1537
0.1652
0.2049
0.11
0.0384
0.1908
0.0275
0.0974
0.2325
0.0947
0.1781
0.2236
0.0366
0.1889
0.2324
0.189
0.2024
0.1671
0.1694
0.1547
0.1457
0.185
0.1836
0.1601
0.2193
0.1302
0.2186
0.0046
0.1548
0.1875
0.3028
0.1525
0.203
0.1093
0.0523
0.1228
0.186
0.1327
0.1527
0.1694
0.1429
0.141
0.2096
0.1762
0.123
0.2019
0.1457
0.1651
0.1028
0.1299
0.1402
0.1181
0.1616
0.1326
0.1224
0.1641
0.1367
0.1698
0.0753
0.2212
0.184
0.2564
0.162
0.224
0.1923
0.2334
0.1121
0.1272
0.0964
0.1315
0.0722
0.1464
0.1666
0.1713
0.148
0.1354
0.2025
0.1528
0.1361
0.1607
0.1458
0.1559
0.147
0.0644
0.1506
0.1908
0.1664
0.253
0.1638
0.164
0.097
0.1008
0.1542
0.2171
0.2451
0.1736
0.1775
0.1286
0.1608
0.1851
0.1583
0.2194
0.1174
0.1412
0.1761
0.1302
0.1904
0.1185
0.1811
0.2371
0.0517
0.1188
0.2532
0.1281
0.1733
0.0598
0.1319
0.0998
0.1524
0.1523
0.1421
0.1878
0.1074
0.1565
0.0975
0.1985
0.1448
0.151
0.2173
0.2114
0.1959
0.0196
0.161
0.1693
0.0907
0.041
0.0487
0.1946
0.1744
0.1195
0.0987
0.1871
0.1386
0.1584
0.1495
0.0979
0.1332
0.1052
0.1626
0.1786
0.1453
0.205
0.0983
0.0514
0.0983
0.2053
0.2032
0.11
0.1049
0.108
0.1276
0.127
0.158
0.1056
0.0294
0.0867
0.1502
0.0578
0.1244
0.1245
0.0999
0.1631
0.1118
0.1117
0.1865
0.1599
0.1124
0.141
0.1235
0.1153
0.2964
0.1498
0.1392
0.1007
0.1703
0.1301
0.2306
0.0227
0.275
0.0807
0.2142
0.1304
0.1522
-0.0364
0.1054
0.0783
0.0894
0.1423
0.0955
0.1893
0.1307
0.1039
0.0818
0.0615
0.1531
0.0876
0.0524
0.0936
0.1116
0.0791
0.1366
0.1796
0.2087
0.1733
0.0133
0.1338
0.047
0.1406
0.1642
0.2452
0.0305
0.0568
0.1438
0.2036
0.0942
0.0666
0.2392
0.1223
0.189
0.1206
0.1749
0.1088
0.1605
0.1454
0.1277
0.134
0.1427
0.0511
0.0792
0.1302
-0.0092
0.1602
0.1408
0.0937
0.0702
0.1405
0.1423
0.0695
0.1247
0.1033
0.1141
0.109
0.0635
0.1843
0.0149
0.0392
0.0448
0.1645
0.132
0.1043
0.182
0.1186
0.1267
0.1315
0.1071
0.0604
0.1467
0.0395
0.0953
0.2314
0.264
0.1914
0.1033
0.099
0.162
0.1067
0.2439
0.1888
0.1296
0.2232
0.0879
0.1701
0.1435
0.1063
0.1502
0.1749
0.1669
0.149
0.1526
0.1351
0.0145
0.1589
0.106
0.1559
0.1442
0.2017
0.15
0.1418
0.1053
0.1205
0.1362
0.2437
0.0488
0.1175
0.2134
0.0722
0.2389
0.1647
0.1514
0.0399
0.1602
0.0609
0.1511
0.2211
0.1498
0.1703
0.1543
0.1153
0.0691
0.1811
0.0767
0.133
0.1861
0.1347
0.1596
0.0939
0.211
0.1571
0.2567
0.1744
0.1415
0.0426
0.0371
0.0869
0.0995
0.2594
0.1437
0.1524
0.1037
0.1567
0.1967
0.1038
0.2335
0.1536
0.1318
0.1306
0.1203
0.1403
0.1681
0.072
0.0952
0.1269
0.0862
0.1464
0.1264
0.1263
0.1946
0.1294
0.061
0.1422
0.183
0.0706
0.0973
0.1114
0.0665
0.099
0.1399
0.046
0.175
-0.0657
0.0549
0.171
0.0798
0.0442
0.1909
0.1956
0.1213
0.0792
0.1455
-0.0177
0.1628
0.1887
0.1315
0.1336
0.1429
0.1513
0.0839
0.0994
0.2166
0.0531
0.1687
0.1575
0.1612
0.1674
0.0561
0.1413
0.1234
0.1113
0.0232
0.0235
0.1809
-0.0575
0.0952
0.1321
0.1173
0.1381
0.1479
0.1859
0.1125
0.0314
0.1001
0.0577
0.0409
0.1425
0.0506
0.1327
0.137
0.0771
0.0821
0.145
0.1527
0.1653
0.1716
0.104
0.1812
0.1469
0.1162
0.0956
0.0163
0.1189
0.1559
0.0554
0.1939
0.1903
0.2054
0.1705
0.0719
0.193
0.1368
0.0217
0.1665
0.1374
0.2424
0.1339
0.1042
0.1553
0.0318
0.1282
0.1691
0.2172
0.1423
0.1479
0.1063
0.0494
0.1468
0.1846
0.1619
0.0994
0.0395
0.1664
0.1034
0.0486
0.1975
0.1714
0.164
0.1533
0.0758
0.1697
0.0502
0.1314
0.1099
0.1331
0.0572
0.1322
0.1372
0.1107
0.0804
0.2281
0.1834
0.1289
0.1223
0.1141
0.1716
0.1827
0.1184
0.0902
0.135
0.1527
0.121
0.1237
0.068
0.1116
0.0319
0.128
0.0761
0.1334
0.2389
0.0981
0.1399
0.1624
0.0783
0.0511
0.049
0.1743
0.0801
0.0922
0.1234
0.0892
0.1048
0.1717
0.123
0.1057
0.2003
0.049
0.1417
0.0808
0.1489
0.1984
0.0968
0.0925
0.0049
0.036
0.1109
0.0827
0.0797
0.1472
0.1597
0.1849
0.2364
0.1834
0.118
0.0342
0.1037
0.1176
0.0812
0.1606
0.1042
0.1162
0.0952
0.1816
0.1441
0.1265
0.0549
0.0873
0.0596
0.1224
0.1492
0.0614
0.1602
0.2066
0.1198
0.1264
0.1218
0.1358
0.2064
0.0953
0.0961
0.1294
0.1694
0.1427
0.0464
0.0901
0.1835
0.1864
0.143
0.0659
0.0324
0.1685
0.1842
0.2116
0.1051
0.1034
0.1972
0.1624
0.158
0.1622
0.1011
0.0986
0.1937
0.154
0.0962
0.0906
0.0204
0.1678
0.0728
0.2059
0.1811
0.1541
0.0891
0.0659
0.1545
0.1326
0.0539
0.1942
0.0018
0.1009
0.0961
0.1522
0.1616
0.1173
0.1731
0.1366
0.0733
0.1288
0.1791
0.0549
0.1024
0.2773
0.1478
0.1607
0.2841
0.3492
0.1996
0.2123
0.1601
0.2865
0.2257
0.1698
0.182
0.1558
0.1897
0.1254
0.2092
0.2414
0.2603
0.1758
0.1742
0.1701
0.2865
0.2991
0.1677
0.2098
0.1758
0.1211
0.1008
0.0152
0.2184
0.1466
0.1719
0.115
0.2132
0.2694
0.2459
0.1812
0.1825
0.1963
0.1493
0.1123
0.1012
0.2022
0.1834
0.1351
0.312
0.1701
0.2496
0.2061
0.2305
0.123
0.225
0.2615
0.2228
0.2372
0.221
0.152
0.2533
0.1295
0.2588
0.0885
0.2456
0.2181
0.1113
0.2854
0.2003
0.2182
0.2283
0.3409
0.3754
0.2827
0.3074
0.3599
0.3387
0.1683
0.2037
0.2098
0.3031
0.2434
0.2206
0.2426
0.2327
0.3082
0.1654
0.234
0.1754
0.0861
0.1494
0.1615
0.2676
0.236
0.2424
0.2688
0.3045
0.2702
0.2532
0.3626
0.2103
0.1981
0.1733
0.1553
0.2295
0.1933
0.2003
0.2264
0.205
0.2416
0.1748
0.2742
0.1729
0.1896
0.2832
0.2949
0.3166
0.2644
0.2358
0.2199
0.2985
0.1718
0.2949
0.2327
0.2389
0.1642
0.2429
0.1428
0.1952
0.1637
0.2201
0.1697
0.2821
0.2314
0.1843
0.0358
0.1849
0.2579
0.2395
0.178
0.1286
0.2529
0.2233
0.277
0.2397
0.2697
0.2281
0.2035
0.185
0.1699
0.2473
0.1308
0.1711
0.197
0.2521
0.3207
0.2862
0.2702
0.1388
0.2396
0.2103
0.1237
0.2649
0.2494
0.169
0.2076
0.2092
0.225
0.1438
0.1939
0.3018
0.3187
0.1699
0.1651
0.2087
0.2942
0.1741
0.2813
0.0991
0.1637
0.2237
0.1068
0.244
0.1141
0.1395
0.0836
0.1897
0.2223
0.2882
0.1063
0.2406
0.218
0.1252
0.2549
0.1828
0.1574
0.0908
0.2312
0.1861
0.0957
0.207
0.1813
0.2894
0.1369
0.0655
0.3106
0.2011
0.092
0.2848
0.2795
0.2086
0.1805
0.2535
0.2276
0.3172
0.172
0.2171
0.3836
0.2865
0.2252
0.3103
0.3367
0.1536
0.1458
0.279
0.3384
0.2874
0.2518
0.2716
0.2268
0.0897
0.1383
0.2473
0.2793
0.2386
0.1083
0.1199
0.1185
0.3336
0.1755
0.2281
0.2958
0.1774
0.2272
0.0666
0.1214
0.1815
0.1888
0.1156
0.2111
0.1987
0.1974
0.2371
0.163
0.1761
0.0907
0.2461
0.1385
0.2793
0.1981
0.2859
0.1768
0.1787
0.3085
0.2542
0.2356
0.2484
0.2125
0.2696
0.1768
0.1873
0.2829
0.2409
0.1759
0.2155
0.1562
0.2656
0.2569
0.1218
0.1551
0.1187
0.1636
0.1396
0.2747
0.1831
0.1896
0.1466
0.2359
0.2244
0.1927
0.2034
0.357
0.1672
0.2997
0.1943
0.2031
0.1815
0.2944
0.3279
0.2905
0.16
0.275
0.1444
0.1048
0.3049
0.2207
0.1782
0.1708
0.1377
0.1255
0.2304
0.2111
0.2984
0.1846
0.1265
0.15
0.2261
0.2449
0.2285
0.1721
0.1928
0.2034
0.1952
0.1031
0.1411
0.1502
0.2443
0.2026
0.2133
0.1897
0.2565
0.2478
0.1684
0.2333
0.251
0.0989
0.1804
0.1533
0.1992
0.1735
0.1663
0.2359
0.2371
0.2745
0.2435
0.1375
0.1672
0.2523
0.2635
0.2396
0.1076
0.2661
0.1762
0.2954
0.2106
0.2391
0.2029
0.2062
0.243
0.1772
0.1505
0.3131
0.0208
0.18
0.1737
0.187
0.1847
0.1385
0.1276
0.2046
0.3387
0.2761
0.0632
0.2357
0.1747
0.1525
0.1267
0.2116
0.2812
0.1691
0.2104
0.1905
0.0553
0.2265
0.2001
0.1751
0.1652
0.2746
0.1518
0.1486
0.1228
0.1527
0.1976
0.2021
0.1998
0.1028
0.1165
0.1362
0.2477
0.315
0.1397
-0.0139
0.2476
0.1696
0.1357
0.1834
0.1458
0.1448
0.1006
0.1153
0.1754
0.203
0.2156
0.1821
0.1929
0.1296
0.1557
0.236
0.2957
0.2301
0.1938
0.2956
0.3341
0.217
0.2986
0.2157
0.1445
0.224
0.244
0.1211
0.2785
0.2538
0.1997
0.1958
0.2556
0.1875
0.2486
0.2902
0.2311
0.2663
0.1349
0.1045
0.1007
0.0605
0.1547
0.0847
0.2046
0.2257
0.0906
0.2277
0.2731
0.2356
0.2039
0.1866
0.1969
0.325
0.2031
0.2193
0.132
0.1333
0.2082
0.0874
0.233
0.157
0.223
0.1605
0.0741
0.2946
0.2382
0.0789
0.208
0.1222
0.2195
0.1396
0.1013
0.1995
0.189
0.1864
0.2256
0.1979
0.2988
0.1071
0.227
0.1526
0.1677
0.1445
0.299
0.1287
0.2264
0.2391
0.1641
0.2213
0.2415
0.2176
0.1697
0.1586
0.1302
0.2047
0.1886
0.1723
0.2615
-0.0166
0.1658
0.1
0.1706
0.1934
0.0646
0.2299
0.197
0.2125
0.1522
0.1225
0.1611
0.1782
0.2616
0.1091
0.1569
0.218
0.0323
0.2131
0.2157
0.1763
0.1174
0.1603
0.2178
0.1576
0.1449
0.2826
0.1318
0.1735
0.2285
0.1852
0.2284
0.1526
0.3346
0.2253
0.2605
0.2608
0.1887
0.1451
0.2317
0.0906
0.2312
0.0284
0.2128
0.1334
0.2214
0.1032
0.1413
0.1852
0.0207
0.1486
0.2042
0.2369
0.1305
0.1576
0.1864
0.1567
0.2228
0.1654
0.2146
0.2279
0.1878
0.1969
0.2097
0.1851
0.2062
0.2366
0.276
0.2326
0.2162
0.1679
0.2623
0.0838
0.2199
0.1847
0.2023
0.1539
0.1707
0.1347
0.1469
0.2165
0.0984
0.2254
0.1467
0.232
0.2812
0.2399
0.3561
0.247
0.0557
0.4032
0.1841
0.1504
0.1002
0.2182
0.2797
0.1929
0.2387
0.2172
0.1214
0.229
0.1759
0.2754
0.2417
0.1754
0.1763
0.0555
0.2226
0.1777
0.3448
0.248
0.2021
0.211
0.3395
0.2013
0.0874
0.2194
0.1856
0.2248
0.2683
0.2944
0.204
0.277
0.1392
0.2463
0.2754
0.2192
0.2624
0.4458
0.1645
0.1425
0.0795
0.2106
0.3669
0.2697
0.3838
0.2218
0.1795
0.1735
0.3206
0.1435
0.2028
0.3014
0.2463
0.2849
0.223
0.2269
0.2704
0.1257
0.1868
0.1911
0.2341
0.2787
0.2484
0.2121
0.1822
0.1586
0.1883
0.1309
0.1624
0.201
0.3247
0.1988
0.1951
0.2302
0.2443
0.152
0.2763
0.2773
0.2151
0.1634
0.2623
0.0968
0.0898
0.2659
0.3179
0.2656
0.254
0.11
0.2138
0.232
0.2349
0.0753
0.2506
0.214
0.174
0.3
0.1976
0.1957
0.1072
0.1501
0.1138
0.1749
0.1006
0.2075
0.1639
0.0173
0.161
0.177
0.1171
0.1261
0.1316
0.1523
0.1269
0.1058
0.1224
0.1606
0.0796
0.15
0.0552
0.1424
0.0973
0.1124
0.1537
0.0774
0.1123
0.101
0.1269
0.121
0.1148
0.0988
0.1174
0.1198
0.1568
0.1742
0.1619
0.1137
0.1186
0.1081
0.1532
0.0977
0.1557
0.1803
0.1727
0.0731
0.0994
0.1845
0.196
0.096
0.1046
0.1137
0.0934
0.0403
0.169
0.0697
0.12
0.141
0.0469
0.1549
0.1582
0.1214
0.1028
0.1114
0.1516
0.1841
0.1666
0.1513
0.0984
0.1134
0.1378
0.097
0.1184
0.117
0.1242
0.1327
0.0965
0.1198
0.1224
0.145
0.1319
0.1314
0.0851
0.16
0.1436
0.1034
0.1548
0.0349
0.0787
0.1458
0.1863
0.1361
0.1195
0.1577
0.1236
0.1961
0.0296
0.093
0.0797
0.0367
0.0836
0.0403
0.0938
0.1938
0.0366
0.0507
0.0753
0.0848
0.1823
0.1102
0.1062
0.1661
0.1559
0.0843
0.1172
0.1314
0.1564
0.1629
0.0853
0.1101
0.0898
0.1012
0.0483
0.1112
0.0748
0.1631
0.129
0.0927
0.1228
0.0794
0.1815
0.1536
0.1277
0.0588
0.1623
0.1116
0.1309
0.0533
0.1844
0.1234
0.0707
0.0691
0.1053
0.2022
0.1942
0.1644
0.0253
0.017
0.1948
0.1055
-0.0381
0.161
0.0268
0.1543
0.1767
0.0656
0.1428
0.0757
0.072
0.0919
0.1707
0.147
0.109
0.101
0.116
0.1419
0.0757
0.0883
0.1155
0.1127
0.1526
0.1537
0.1428
0.1857
0.14
0.1236
0.0485
0.064
0.1692
0.0553
0.124
0.0985
0.1348
0.225
0.188
0.1194
0.1668
0.178
0.0886
0.1053
0.1064
0.0882
0.1238
0.1687
0.1413
0.0499
0.1677
0.0686
0.1498
0.1499
0.136
0.0707
0.1832
0.0836
0.1298
0.0424
0.1851
0.0883
0.2134
0.1631
0.0461
0.1986
0.083
0.1024
0.1097
0.1231
0.1533
0.1795
0.1021
0.0946
0.1251
0.2208
0.1306
0.1898
0.1574
0.1332
0.1008
0.2343
0.1429
0.0529
0.1723
0.1245
0.2454
0.0724
0.126
0.2275
0.0876
0.221
0.179
0.0788
0.066
0.0922
0.2537
0.0852
0.2576
0.1901
0.086
0.2346
0.2769
0.1877
0.1531
0.1598
0.2486
0.1187
0.0411
0.1702
0.1287
0.1595
0.2207
0.0478
0.2557
0.115
0.1675
0.1593
0.1561
0.147
0.2701
0.1064
0.0625
0.1076
0.1152
0.1168
0.246
0.0444
0.1841
0.1869
0.1207
0.0918
0.1531
0.0656
0.0748
0.1087
0.0858
0.0488
0.121
0.1653
0.2142
0.0529
0.1061
0.1239
0.1449
0.196
0.1894
0.1293
0.0832
0.2053
0.1881
0.1021
0.1256
0.2347
0.1954
0.1149
0.0366
0.1087
0.1105
0.115
0.1333
0.2024
0.026
0.1679
0.1685
0.2421
0.2068
0.0772
0.1637
0.1716
0.1619
0.193
0.1809
0.201
0.0852
0.0451
0.1719
0.2245
0.22
0.1215
0.2158
0.2289
0.2404
0.2093
0.0947
0.1672
0.2152
0.2308
0.1248
0.0868
0.2076
0.1722
0.1361
0.0806
0.2064
0.1434
0.1702
-0.015
0.17
-0.0701
0.1611
0.2116
0.1003
0.0771
0.2464
0.1921
0.1867
0.1199
0.1308
0.165
0.1529
0.081
-0.0366
0.1323
0.2832
0.2475
0.2273
0.0359
0.2053
0.1853
0.1529
0.1697
0.1284
0.1414
0.165
0.1985
0.0849
0.1284
0.2331
0.0494
-0.0252
0.1843
0.1831
0.1031
0.085
0.1938
0.0391
0.2271
0.2419
-0.0106
0.0993
0.1792
0.0524
0.1229
0.193
0.1086
0.0857
0.2304
0.1515
0.1179
0.1293
0.201
0.243
0.1889
0.1684
0.1224
0.1613
0.1544
0.0906
0.2036
0.1017
0.037
0.1887
0.0388
0.1663
0.2146
0.1354
0.0903
0.0187
-0.0426
0.1654
0.1687
0.2702
0.1929
0.1438
0.16
0.1679
0.2737
0.0558
0.1664
0.0829
0.2499
0.1314
0.3143
0.1294
0.0778
0.2478
0.1488
0.1947
0.1399
0.1529
0.1646
0.1138
0.2456
0.1223
0.2104
0.0406
0.1689
0.2618
0.0814
0.1648
0.0828
0.1213
0.2322
0.1303
0.1611
0.1023
0.1644
0.2095
0.0422
0.1444
0.1357
0.1094
0.2887
0.1531
0.2078
0.2783
0.3725
0.1805
0.1694
0.2496
0.1568
0.1867
0.118
0.1872
0.2074
0.0852
0.2385
0.2386
0.2148
0.1946
0.1459
0.1898
0.1339
0.0889
0.086
0.1872
-0.0225
0.2276
0.0436
0.1946
0.126
0.092
0.0225
0.1965
0.2281
0.1822
0.322
0.0607
0.207
0.189
0.0137
0.1343
0.1696
0.2574
0.3173
0.2503
0.0549
0.1105
0.2859
0.3177
0.3637
0.1624
0.2698
0.1551
0.0304
0.389
0.154
0.2089
0.2605
0.2023
0.305
0.1926
0.0811
0.2088
0.2475
0.3854
0.2
0.3582
0.2554
0.2295
0.1283
0.1282
0.3227
0.0501
0.1778
0.0202
0.3928
0.1424
0.1991
0.1183
0.3263
0.0488
0.1976
0.2789
0.3941
0.1769
0.305
0.1291
0.267
0.4159
0.2872
0.1179
0.0373
0.1961
0.3058
0.0386
0.3169
0.3212
0.1965
0.0528
0.1207
0.1836
0.2364
0.2901
-0.2275
0.3644
0.1685
0.2244
0.2192
0.1517
0.1411
0.2343
0.3652
0.3746
0.3654
0.2801
0.0983
0.2121
0.1667
0.2719
0.204
0.0592
0.21
0.2259
0.1747
0.0565
-0.0736
0.2204
0.1868
0.0975
0.2316
0.2102
-0.0421
0.1191
0.0472
0.3528
0.2146
0.281
0.1244
0.1925
0.1307
0.4084
0.3645
0.0702
0.3303
0.1999
0.3037
0.1975
0.3507
0.259
0.3098
0.1672
0.1489
0.2838
0.1213
0.1878
0.2698
0.2074
0.246
0.1876
0.361
0.2258
0.3651
0.17
0.0793
0.0671
0.2157
0.3321
0.2027
0.2513
0.2319
0.3485
0.3133
0.1725
0.2308
0.296
0.3001
-0.052
-0.1214
0.2452
0.1737
0.099
0.2601
0.3769
0.2282
0.3751
0.1238
0.0916
0.0884
0.2773
0.2733
0.255
0.1634
0.1294
0.1905
0.2652
0.3748
0.4867
0.131
0.177
0.4038
0.2898
0.1672
0.0028
0.1944
0.2532
0.2454
0.3774
-0.0284
0.3532
0.0068
0.4238
0.2041
-0.0207
-0.2479
0.0585
0.0107
0.2759
0.2874
0.1932
0.3531
0.2031
0.1135
0.2762
-0.1246
0.2294
0.1516
0.0017
0.1673
0.1718
0.1199
0.3141
0.3028
0.3523
0.2713
0.25
0.0996
0.0678
0.1668
0.3767
0.2137
0.2878
0.2237
0.3777
0.2632
0.4405
0.0676
0.3451
0.0598
0.3447
0.2574
-0.0588
0.1931
0.2185
0.3539
0.1384
0.2676
0.3153
0.2556
0.5317
0.2969
-0.093
-0.0761
0.1536
0.1901
0.1475
0.0394
0.1263
0.2363
0.1033
0.2458
0.3796
0.2402
0.2755
0.3202
0.2388
0.2379
0.2109
0.0522
0.0736
0.0442
0.2652
0.2774
0.1389
0.4577
0.1857
0.0276
0.2489
0.3436
0.329
0.11
0.0261
0.2074
0.1056
0.1103
0.2947
0.4444
0.1768
0.3574
0.2115
0.2584
-0.0374
0.306
0.1326
0.2234
0.0778
0.1594
-0.029
0.1495
0.2287
0.3435
0.262
0.1976
0.2847
0.2922
0.3012
0.0941
0.2218
-0.0138
-0.0306
0.2059
0.3172
0.2366
0.3512
0.4225
-0.0521
0.1755
0.1275
0.3444
0.1051
0.2744
-0.0114
0.2648
0.4044
0.2028
0.4128
-0.0287
0.1758
0.2332
0.1153
0.362
-0.1076
0.0712
0.1567
0.2073
0.2352
0.2135
0.155
0.3241
0.2464
0.2882
0.2647
0.1586
0.2067
0.326
0.393
0.3145
0.245
0.1504
0.2148
-0.0744
0.2139
0.2472
0.3059
0.1835
0.0276
0.2474
0.2436
0.2628
0.1666
0.4342
0.0302
0.1943
0.1236
0.3455
0.1258
0.0813
0.0169
0.2126
0.2378
0.1681
0.3382
0.2995
0.2186
0.3817
0.3493
0.2145
0.3215
0.3912
0.2486
0.2336
0.2718
-0.0369
0.1034
0.2106
0.2733
0.2814
0.2921
0.2858
0.253
0.1292
0.3205
0.3366
0.3312
0.2956
0.075
0.2069
0.3369
-0.026
0.4595
0.2688
0.1411
0.154
0.3374
0.3942
0.1966
0.0923
0.2106
0.3443
0.2643
0.0962
0.3404
0.4276
0.2433
0.3329
0.1934
0.2024
0.287
0.1511
0.1839
0.2377
0.2492
0.0874
0.2017
0.2704
0.1522
0.115
0.3218
0.2273
0.0773
-0.0136
0.1337
0.3069
-0.0133
0.0336
0.3782
0.2378
0.3138
0.4209
0.4768
0.4415
0.1421
0.1581
0.1447
0.1255
0.1355
0.1045
0.1413
0.1706
0.1385
0.1502
0.1189
0.1119
0.2126
0.1182
0.1388
0.1313
0.1282
0.1459
0.1516
0.0647
0.0302
0.216
0.1284
0.1133
0.114
0.1846
0.1442
0.1377
0.0816
0.1839
0.0631
0.1734
0.1275
0.1168
0.2031
0.1067
0.0402
0.0819
0.0205
0.1666
0.1861
0.0951
0.097
0.1665
0.1414
0.1803
0.0446
0.1217
0.0723
0.0459
0.1451
0.2027
0.1052
0.109
0.098
0.1595
0.1108
0.158
0.118
0.1846
0.1419
0.1731
0.11
0.1572
0.1951
0.1778
0.1572
0.1399
0.1253
0.1313
0.0988
0.1761
0.233
0.1453
0.1643
0.1141
0.0484
0.1381
0.1117
0.0845
0.0768
0.1183
0.1547
0.0911
0.0786
0.1266
0.0699
0.0535
0.0958
0.1176
0.0708
0.07
0.0881
0.2087
0.1276
0.1718
0.0696
0.1899
0.0987
0.1512
0.128
0.1503
0.1591
0.1597
-0.0012
0.1178
0.0642
0.1478
0.1728
0.0587
0.1141
0.1479
0.1244
0.2333
0.0969
0.0917
0.158
0.1073
0.11
0.0129
0.1305
0.1797
0.1563
0.1006
0.0773
0.0378
0.0783
0.121
0.0917
0.0608
0.1432
0.1458
0.0268
0.0774
0.1096
0.0813
0.1248
0.1415
0.1249
0.1334
0.0635
0.1433
0.0354
0.112
0.1337
0.1843
0.1333
0.0796
0.0285
0.1073
0.056
0.117
0.0656
0.1222
0.1875
0.1869
0.1057
0.1548
-0.0444
0.1706
0.1131
0.1008
0.1763
0.0591
0.1433
0.1337
0.2089
0.0825
0.1377
0.0461
0.099
0.0675
0.1078
0.1378
0.1412
0.1131
0.1515
0.1383
0.1475
0.2401
0.1064
0.0612
0.0473
0.0583
0.1497
0.0699
0.1505
0.0627
0.076
0.1669
0.1159
0.1466
0.1911
0.0962
0.1209
0.1326
0.0936
0.0801
0.2177
0.1241
0.1357
0.1885
0.1563
0.1164
0.1107
0.0857
0.0742
0.038
0.141
0.1598
0.144
0.0972
0.0719
0.0884
0.1699
0.0604
0.1512
0.1158
0.101
0.0926
0.244
0.1152
0.1387
0.0917
0.022
0.0928
0.1555
0.0565
0.1484
0.0818
0.2027
0.1217
0.2277
0.1433
0.1495
0.1449
0.1105
0.1927
0.1656
0.0516
0.1257
0.1285
0.1455
0.041
0.1078
0.1051
0.1197
0.1723
0.1097
0.0666
0.1742
0.0653
0.1715
0.1353
0.1695
0.0638
0.1669
0.0693
0.144
0.0418
0.1198
0.2287
0.093
0.0973
0.2376
0.0416
0.1756
0.0869
0.0179
0.0458
0.0372
0.0937
0.0565
0.127
0.1334
0.1365
0.1716
0.099
0.1238
0.1293
0.0543
0.078
0.1451
0.1773
0.1997
0.1147
0.139
0.1631
0.1464
0.101
0.1583
0.2244
0.0042
0.122
0.1116
-0.0446
0.1831
0.0841
0.1869
0.2799
0.2071
0.1717
0.1335
0.1524
0.1544
0.1478
0.0407
0.1428
0.1624
0.1472
0.1874
0.1192
0.1567
0.157
0.1823
0.0869
0.1504
0.1536
0.0865
0.174
0.1116
0.0637
0.1287
0.1721
0.1325
0.0944
0.0992
0.135
0.1057
-0.1848
0.1362
0.1203
0.144
0.2065
0.1163
0.1472
0.1088
0.0173
0.1334
0.0741
0.2112
0.0619
0.1641
0.1162
-0.0686
0.1867
0.1039
0.1613
0.0849
0.1457
0.122
0.1989
0.1868
0.1559
0.0868
0.2122
0.1504
0.0374
0.1831
0.0685
0.0914
0.1355
0.1592
0.1856
0.0983
0.0051
0.0238
0.0995
0.1168
0.1029
0.0912
0.1689
0.0809
0.1159
0.0789
0.0902
0.1157
0.1316
0.1525
0.1906
0.1118
0.0754
0.133
0.119
0.131
0.1441
0.1479
0.1528
0.1702
0.1155
0.0947
0.0859
0.1355
0.1127
0.0551
0.1417
0.1174
0.0673
0.1308
0.0382
0.1132
0.1716
0.0935
0.2022
0.0397
0.1439
0.1203
0.025
0.1036
0.1652
0.079
0.1388
0.1141
0.0693
0.162
0.1018
0.0753
0.1633
0.1632
0.2324
0.1582
0.0651
0.0757
0.1401
0.0925
0.1581
0.0805
-0.0391
0.1262
0.1686
0.1448
0.1596
0.1266
0.2009
0.1058
0.158
0.099
0.1153
0.2079
0.0717
0.0759
0.0941
0.1092
0.0547
0.1118
0.135
0.2321
0.1479
0.1457
-0.0106
0.1237
0.1168
0.1257
0.1912
0.101
0.1267
0.161
0.0729
0.181
0.2041
0.1384
0.1801
0.1813
0.1325
0.1847
0.1075
0.2111
0.1556
0.1459
0.1804
0.1009
0.115
0.0957
0.0435
0.0498
0.0987
0.0267
0.2003
0.0992
0.0508
0.1453
0.1047
0.1293
0.1797
0.2168
0.1896
0.0608
0.0953
0.1408
0.1018
0.0874
0.1024
0.0682
0.0892
0.1112
0.1627
0.1027
0.0915
0.1233
0.1947
0.1435
0.032
0.1426
0.1032
0.106
0.1156
0.0778
0.0433
0.1514
0.1097
0.0322
0.0248
0.0645
0.1279
0.0263
0.0587
0.1257
0.0783
0.1588
0.1715
0.0057
0.0939
0.124
0.0879
0.102
0.1018
0.1486
-0.0375
0.0892
0.2117
0.0447
0.0737
0.0642
0.0526
0.1158
0.1103
0.0837
0.0099
0.15
0.135
-0.0142
0.0885
0.11
0.0879
-0.0154
0.1464
0.1035
0.0884
0.1286
0.1277
0.1728
0.0596
0.1059
0.1859
0.0867
0.1368
0.1669
0.0977
0.143
0.0279
0.1169
0.0918
0.173
0.1339
0.1011
0.1391
0.1801
0.1821
0.0938
0.0112
0.1091
0.0718
0.0786
0.1725
0.1229
0.1318
0.1591
0.198
0.0661
0.1493
0.1738
0.0915
0.0534
0.0248
0.2076
0.2076
0.0089
0.1963
0.0266
-0.0007
0.0921
0.0778
0.1155
0.126
0.1083
0.18
0.1452
0.1667
0.062
0.0719
0.1206
0.1772
0.1328
0.1265
0.0932
0.0852
0.1327
0.1018
0.2037
0.0984
0.0779
0.0622
0.1757
0.0905
0.109
0.1426
0.1121
0.147
0.2146
0.1332
0.0164
0.1355
0.1286
0.2238
0.1663
0.1312
0.0501
0.1071
0.1558
0.0498
0.17
0.1879
0.3643
0.3486
0.3498
0.2885
0.4387
0.3527
0.3937
0.3078
0.4166
0.3918
0.3213
0.3097
0.2775
0.3672
0.2961
0.4362
0.3562
0.3374
0.3797
0.3112
0.2723
0.3179
0.3578
0.358
0.2977
0.3256
0.3206
0.3164
0.262
0.4335
0.4493
0.3474
0.2656
0.2915
0.3548
0.4397
0.3708
0.2788
0.429
0.3464
0.4134
0.429
0.347
0.2749
0.2988
0.3575
0.3877
0.4091
0.2966
0.4178
0.4449
0.4126
0.4879
0.4159
0.3883
0.4508
0.3565
0.3664
0.3494
0.3852
0.3863
0.4789
0.4336
0.4123
0.4248
0.3611
0.452
0.4401
0.4747
0.4447
0.4414
0.5081
0.3779
0.3864
0.4677
0.3877
0.4491
0.5293
0.3888
0.3681
0.4108
0.3778
0.4226
0.4505
0.436
0.4774
0.4556
0.4063
0.5321
0.4537
0.4404
0.4011
0.4061
0.4745
0.3982
0.4073
0.3754
0.4907
0.4619
0.4938
0.4339
0.452
0.5017
0.3562
0.5111
0.4555
0.4388
0.4728
0.4764
0.3937
0.4767
0.4096
0.4835
0.4517
0.4325
0.5885
0.4339
0.3906
0.3767
0.4366
0.4601
0.516
0.559
0.4432
0.4689
0.4495
0.5201
0.4972
0.5375
0.407
0.3852
0.4765
0.4862
0.545
0.4367
0.4281
0.4879
0.4625
0.4073
0.4802
0.5912
0.4825
0.4442
0.2941
0.4716
0.4135
0.4547
0.5096
0.4779
0.4443
0.4388
0.5006
0.3126
0.451
0.501
0.4761
0.5078
0.4881
0.5331
0.3926
0.4621
0.3189
0.4329
0.504
0.5118
0.3402
0.238
0.2286
0.2441
0.3424
0.2156
0.2029
0.2473
0.2009
0.2129
0.2155
0.2614
0.2248
0.2139
0.1811
0.1882
0.2243
0.2177
0.227
0.2471
0.2357
0.2519
0.2607
0.2189
0.2093
0.2432
0.2303
0.2288
0.2121
0.2367
0.2097
0.2416
0.2464
0.192
0.2255
0.1915
0.3163
0.2098
0.2087
0.2285
0.2593
0.1486
0.2618
0.2689
0.2408
0.2089
0.2311
0.219
0.2311
0.1927
0.2348
0.2624
0.2814
0.2498
0.2642
0.2447
0.2746
0.2432
0.2119
0.2803
0.2212
0.2498
0.2274
0.2483
0.2156
0.1851
0.1531
0.2959
0.2306
0.2399
0.18
0.1415
0.1436
0.2116
0.204
0.2089
0.2035
0.2362
0.2534
0.2142
0.2727
0.2342
0.2069
0.2581
0.2652
0.2253
0.2215
0.2312
0.2458
0.2063
0.2336
0.2497
0.264
0.1762
0.1967
0.2548
0.2154
0.2605
0.203
0.2302
0.254
0.1677
0.228
0.2249
0.209
0.3097
0.2296
0.2365
0.1812
0.2769
0.2501
0.2445
0.1626
0.2376
0.1832
0.243
0.2435
0.2044
0.1763
0.2659
0.2428
0.2155
0.2022
0.2378
0.2041
0.2314
0.2542
0.223
0.2329
0.4245
0.8357
0.456
0.2016
0.2583
0.202
0.2193
0.2719
0.1246
0.3427
0.3007
0.2757
0.3188
0.3398
0.3788
0.2631
0.2835
0.3456
0.3569
0.2768
0.2806
0.2628
0.3587
0.2983
0.2827
0.3906
0.2788
0.2843
0.3637
0.3194
0.3188
0.3653
0.3182
0.3817
0.2713
0.2761
0.2487
0.3226
0.3413
0.372
0.3386
0.3225
0.289
0.3565
0.3139
0.3409
0.289
0.237
0.2307
0.4112
0.2939
0.3228
0.3662
0.3416
0.2737
0.2751
0.2994
0.2588
0.2986
0.2808
0.3617
0.2656
0.3648
0.2612
0.3893
0.3291
0.3497
0.2379
0.295
0.2388
0.2935
0.3243
0.3053
0.3391
0.3763
0.2852
0.3046
0.301
0.2679
0.2878
0.2916
0.3283
0.3218
0.3111
0.3189
0.3073
0.3239
0.2783
0.328
0.2932
0.3632
0.3089
0.2827
0.3521
0.284
0.2349
0.3272
0.2375
0.2893
0.3164
0.2613
0.2448
0.3699
0.3097
0.2978
0.3118
0.2876
0.4414
0.2599
0.2779
0.393
0.3016
0.3059
0.3047
0.3192
0.3666
0.2826
0.3607
0.2671
0.2923
0.3311
0.3204
0.363
0.3294
0.3176
0.2978
0.3652
0.3019
0.3482
0.3826
0.2529
0.3747
0.359
0.3478
0.2846
0.3696
0.2651
0.2871
0.3916
0.3207
0.3656
0.2387
0.3411
0.3104
0.3905
0.4044
0.2983
0.3199
0.3727
0.3627
0.2531
0.2836
0.3598
0.3625
0.3004
0.3043
0.355
0.2654
0.2954
0.2772
0.2634
0.3352
0.3258
0.297
0.2884
0.3611
0.3274
0.4199
0.2731
0.3806
0.353
0.3297
0.3144
0.3909
0.4233
0.3679
0.4169
0.3387
0.2798
0.2908
0.2746
0.2697
0.2831
0.2267
0.2107
0.2301
0.2426
0.298
0.244
0.2712
0.2515
0.2926
0.2793
0.2243
0.2855
0.2931
0.2482
0.2027
0.3261
0.2734
0.245
0.3097
0.3347
0.3248
0.34
0.2781
0.3053
0.2796
0.2711
0.2761
0.311
0.2401
0.285
0.2411
0.2498
0.2755
0.2728
0.342
0.2668
0.2566
0.3147
0.3451
0.2677
0.3365
0.2752
0.3479
0.2536
0.3062
0.2697
0.3248
0.3047
0.2219
0.2611
0.2643
0.3081
0.3876
0.308
0.2733
0.2803
0.267
0.357
0.3285
0.3019
0.2297
0.3948
0.3054
0.3283
0.2947
0.317
0.3242
0.3273
0.2653
0.2829
0.2531
0.1742
0.3761
0.1879
0.3352
0.1853
0.3356
0.2141
0.2572
0.335
0.2361
0.3211
0.3269
0.2697
0.2677
0.2914
0.2203
0.337
0.2341
0.2164
0.29
0.3184
0.3002
0.3578
0.2162
0.3722
0.339
0.1902
0.3637
0.3345
0.3465
0.2402
0.3746
0.2058
0.2898
0.3706
0.3886
0.2559
0.3352
0.3282
0.1837
0.2077
0.3414
0.2595
0.3098
0.3034
0.3679
0.23
0.3295
0.2271
0.3542
0.3397
0.2013
0.3554
0.2579
0.3664
0.3304
0.3186
0.3405
0.2556
0.3206
0.2732
0.3068
0.4106
0.2921
0.334
0.2153
0.3223
0.2704
0.3457
0.2812
0.2543
0.2662
0.2485
0.2965
0.232
0.3088
0.2596
0.3376
0.3378
0.2223
0.3343
0.2959
0.3771
0.2596
0.3237
0.3036
0.2726
0.3076
0.3267
0.3435
0.3118
0.2229
0.3088
0.3335
0.2388
0.3546
0.2871
0.2591
0.3427
0.3323
0.1716
0.3307
0.3163
0.2465
0.3067
0.228
0.1525
0.2227
0.2263
0.2794
0.3536
0.233
0.3037
0.3164
0.3451
0.2566
0.3647
0.2597
0.2535
0.3387
0.3497
0.3181
0.3256
0.3385
0.286
0.2943
0.3425
0.2674
0.4017
0.2682
0.2862
0.2995
0.284
0.3406
0.273
0.3374
0.3021
0.3749
0.2238
0.3029
0.3619
0.2771
0.2586
0.2425
0.3005
0.296
0.335
0.2827
0.3201
0.2967
0.2754
0.3425
0.2199
0.3228
0.3554
0.2664
0.2455
0.338
0.3475
0.3393
0.29
0.232
0.4173
0.3152
0.3181
0.3577
0.3015
0.2903
0.3574
0.3162
0.3764
0.2373
0.2917
0.3818
0.2985
0.2999
0.2708
0.374
0.3222
0.3235
0.2293
0.3249
0.2889
0.268
0.3836
0.2407
0.3741
0.3295
0.3295
0.3256
0.3839
0.375
0.2355
0.3274
0.277
0.3031
0.3807
0.3401
0.2768
0.2716
0.3643
0.373
0.2761
0.2303
0.2547
0.3748
0.2325
0.3315
0.3927
0.2676
0.3727
0.3399
0.2768
0.4039
0.264
0.2787
0.3799
0.307
0.2127
0.3362
0.2846
0.2622
0.2878
0.3546
0.3271
0.2681
0.2239
0.3023
0.3711
0.3653
0.3262
0.3313
0.3745
0.3857
0.4299
0.3066
0.3224
0.2607
0.4181
0.2327
0.2606
0.3155
0.3476
0.3407
0.3225
0.2735
0.3399
0.3541
0.3285
0.2713
0.3911
0.3201
0.2413
0.354
0.2757
0.3267
0.2852
0.3895
0.2802
0.2714
0.4104
0.3288
0.343
0.3465
0.364
0.2
0.2401
0.2914
0.3753
0.3216
0.1968
0.3314
0.3156
0.3599
0.276
0.2847
0.2905
0.3261
0.3022
0.4254
0.3741
0.3375
0.3094
0.2729
0.2683
0.4077
0.46
0.1951
0.348
0.3588
0.3602
0.3228
0.2727
0.2601
0.2849
0.317
0.2999
0.2491
0.2932
0.3756
0.2881
0.2922
0.2787
0.223
0.3393
0.315
0.3431
0.3933
0.2766
0.3293
0.1944
0.2845
0.352
0.3966
0.2695
0.3645
0.2463
0.3531
0.2007
0.2789
0.2991
0.3146
0.3368
0.2904
0.3211
0.3035
0.2783
0.2555
0.383
0.3185
0.2734
0.313
0.3766
0.2846
0.3412
0.3778
0.3176
0.3237
0.2942
0.2851
0.1911
0.2986
0.3195
0.3775
0.3277
0.2999
0.2532
0.2498
0.2606
0.2217
0.3267
0.3183
0.3562
0.2066
0.2785
0.2709
0.2746
0.0995
0.2612
0.3846
0.2338
0.2909
0.3179
0.3355
0.2864
0.3379
0.3263
0.3035
0.3444
0.2212
0.2182
0.2271
0.2145
0.223
0.2785
0.267
0.2581
0.1924
0.2271
0.2263
0.2362
0.2534
0.2236
0.2316
0.2276
0.2639
0.3052
0.2544
0.2826
0.2366
0.2597
0.2101
0.2517
0.1845
0.2248
0.2392
0.2626
0.2565
0.2791
0.2535
0.2085
0.276
0.2874
0.2381
0.2098
0.2472
0.288
0.175
0.2438
0.2584
0.2275
0.1496
0.237
0.1412
0.2907
0.2075
0.2303
0.2696
0.2522
0.2208
0.2559
0.1783
0.2463
0.2498
0.1668
0.2752
0.2011
0.2088
0.207
0.2268
0.2136
0.2748
0.2399
0.1826
0.2083
0.2083
0.1775
0.1764
0.1938
0.1893
0.263
0.2889
0.3055
0.1029
0.1628
0.3057
0.3165
0.1918
0.076
0.2511
0.2561
0.2724
0.2493
0.0657
0.2559
0.2482
0.2833
0.2145
0.2468
0.235
0.1857
0.3472
0.4045
0.3271
0.2051
0.2583
0.2402
0.1193
0.1298
0.2739
0.2594
0.1666
0.1851
0.1944
0.2247
0.2146
0.2324
0.2233
0.2152
0.0782
0.1737
0.1385
0.2822
0.1993
0.1727
0.316
0.1197
0.1194
0.2233
0.2826
0.1991
0.1929
0.1698
0.2125
0.1317
0.1702
0.11
0.1798
0.1081
0.2684
0.2012
0.1231
0.21
0.1927
0.1369
0.2555
0.1979
0.2331
0.203
0.1302
0.209
0.243
0.0787
0.2206
0.1667
0.2433
0.0912
0.2315
0.1956
0.1653
0.1348
0.2575
0.1487
0.2671
0.2869
0.2298
0.1807
0.2398
0.2551
0.148
0.2366
0.1511
0.2552
0.2635
0.2798
0.1471
0.116
0.1742
0.1982
0.1825
0.2425
0.1157
0.2595
0.2025
0.2677
0.0204
0.2004
0.2007
0.2402
0.1677
0.1623
0.1769
0.1397
0.1232
0.1408
0.1659
0.1459
0.1682
0.2849
0.1832
0.1952
0.1823
0.2392
0.1651
0.1409
0.159
0.2146
0.1306
0.2535
0.2645
0.0917
0.2705
0.1771
0.2281
0.1425
0.1791
0.1863
-0.018
0.2827
0.1446
0.1829
0.2683
0.1282
0.123
0.1582
0.1992
0.208
0.2414
0.2529
0.1537
0.1794
0.1739
0.1952
0.104
0.2592
0.1804
0.2961
0.2436
0.2028
0.1696
0.1014
0.1363
0.159
0.1872
0.2295
0.296
0.1567
0.1816
0.2192
0.1527
0.1648
0.1892
0.1081
0.239
0.1754
0.1713
0.1724
0.0979
0.285
0.1541
0.1311
0.2094
0.1569
0.2232
0.1744
0.1981
0.176
0.092
0.1667
0.1939
0.1228
0.191
0.1806
0.1616
0.2599
0.2093
0.1076
0.1255
0.2102
0.1074
0.2091
0.0416
0.006
-0.0242
0.1025
0.2982
0.0318
0.1639
0.1232
0.0902
0.2921
0.1431
0.1982
0.1989
0.1549
0.2595
0.1655
0.1946
0.1973
0.1756
0.0875
0.1729
0.0952
0.1204
0.2266
0.0682
0.215
0.1266
0.1504
0.1566
0.1442
0.1132
0.1328
0.14
0.1559
0.2174
0.0717
0.1814
0.1264
0.2768
0.1425
0.068
0.1662
0.1695
0.2531
0.2312
0.2401
0.1858
0.15
0.1793
0.2082
0.1181
0.1788
0.2139
0.2164
0.1502
0.2314
0.2749
0.1788
0.2008
0.2774
0.1527
0.23
0.1534
0.164
0.2126
0.0334
0.1618
0.0953
0.2811
0.1232
0.2277
0.1585
0.2734
0.2348
0.3049
0.2183
0.2013
0.2131
0.1419
0.1153
0.2164
0.2431
0.1328
0.1786
0.1774
0.1661
0.162
0.2265
0.0894
0.2427
0.1616
0.0972
0.2085
0.2131
0.0915
0.3786
0.1166
0.1611
0.2213
0.2255
0.1951
0.2728
0.2255
0.1229
0.1331
0.1853
0.1278
0.1728
0.0761
0.2222
0.2432
0.2355
0.0624
0.1366
0.1708
0.2518
0.2821
0.1247
0.1545
0.2322
0.2254
0.2886
0.2095
0.2165
0.1733
0.1622
0.2229
0.1549
0.2584
0.2148
0.2423
0.153
0.2046
0.1662
0.2057
0.1587
0.2491
0.181
0.2454
0.1715
0.2233
0.1692
0.153
0.2373
0.1276
0.2503
0.1897
0.2699
0.212
0.1838
0.2241
0.0824
0.2315
0.2312
0.234
0.1949
0.231
0.1185
0.1713
0.2159
0.2537
0.2094
0.2388
0.2469
0.2492
0.1826
0.1846
0.3132
0.0811
0.0722
0.114
0.2484
0.0316
0.1112
0.23
0.2639
0.1828
0.2646
0.2773
0.2089
0.2854
0.2108
0.1994
0.2378
0.181
0.2034
0.1916
0.3032
0.2102
0.1715
0.2197
0.2112
0.2429
0.1792
0.1966
0.2332
0.2163
0.1214
0.234
0.2198
0.1569
0.244
0.0411
0.23
0.2818
0.1403
0.2394
0.2239
0.1407
0.1492
0.2664
0.2209
0.1116
0.1061
0.2179
0.2308
0.1122
0.0969
0.2443
0.14
0.2101
0.1733
0.2148
0.2327
0.2427
0.1704
0.1441
0.2136
0.2136
0.1735
0.115
0.3131
0.0701
0.2755
0.1973
0.2013
0.0887
0.2102
0.239
0.2796
0.237
0.2778
0.2193
0.2414
0.2458
0.2113
0.2467
0.2034
0.1353
0.2074
0.2344
0.2104
0.115
0.2448
0.1716
0.0796
0.1033
0.2625
-0.1085
0.3069
0.1919
0.1768
0.2715
0.2752
0.2943
0.2561
0.1234
0.1718
0.139
0.2482
0.0242
0.1617
0.1925
0.206
0.2895
0.2272
0.1676
0.2439
0.2389
0.2829
0.195
0.2464
0.1789
0.0931
0.2455
0.1779
0.301
0.2662
0.228
0.2557
0.1425
0.0431
0.1479
0.1372
0.1926
0.1215
0.3051
0.2401
0.159
0.1784
0.037
0.2289
0.2814
0.3143
0.2233
0.2307
0.2463
0.2041
0.3339
0.3449
0.2037
0.2421
0.2343
0.2748
0.3272
0.3581
0.1515
0.1869
0.2978
0.3093
0.1515
0.2501
0.2261
0.1553
0.1167
0.1947
0.2223
0.3447
0.2321
0.1348
0.3467
0.228
0.2277
0.2097
0.0715
0.1137
0.148
0.1932
0.2735
0.3347
0.3046
0.1167
0.1442
0.2536
0.1783
0.2039
0.1037
0.2696
0.1605
0.3252
0.2973
0.1917
0.2953
0.2589
0.2194
0.1889
0.2773
0.2876
0.3162
0.1276
0.2165
0.2336
0.2494
0.1408
0.0059
0.1415
0.3276
0.2985
0.2103
0.1916
0.4485
0.2292
0.3468
0.3704
0.3
0.1515
0.2557
0.2732
0.3955
0.212
0.1685
0.2584
0.2936
0.2194
0.3604
0.244
0.3481
0.1474
0.3416
0.2343
0.1257
0.3673
0.2674
0.2013
0.2082
0.4655
0.1171
0.0857
0.276
0.1894
0.1429
0.0885
0.175
0.2972
0.1949
0.2976
0.1918
0.3715
0.2269
0.1859
0.3927
0.1149
0.1942
0.1841
0.2218
0.2047
0.1409
0.1835
0.2157
0.2441
0.2161
0.2018
0.1576
0.2005
0.1859
0.2068
0.2157
0.2019
0.2238
0.2273
0.176
0.1481
0.2156
0.1574
0.1692
0.2264
0.1631
0.1677
0.2007
0.191
0.2486
0.1762
0.1998
0.1879
0.2337
0.2632
0.1885
0.1634
0.2596
0.1695
0.192
0.1471
0.198
0.1942
0.2291
0.2315
0.193
0.2015
0.1803
0.2051
0.1714
0.1844
0.1667
0.1695
0.168
0.2141
0.2331
0.2231
0.1857
0.1738
0.2177
0.1877
0.1394
0.2564
0.227
0.1846
0.2052
0.1986
0.2146
0.2021
0.1582
0.174
0.2021
0.2344
0.1814
0.1941
0.2026
0.2112
0.1983
0.2617
0.1769
0.1492
0.1544
0.2167
0.2038
0.1967
0.217
0.1836
0.2105
0.1277
0.2513
0.2016
0.1403
0.1921
0.1928
0.1949
0.1509
0.2336
0.1939
0.2118
0.1841
0.1661
0.2893
0.1647
0.1754
0.1623
0.2342
0.2175
0.1768
0.1381
0.2136
0.1347
0.1709
0.1297
0.1795
0.1867
0.1769
0.2304
0.1807
0.2302
0.1995
0.1563
0.1297
0.2545
0.1798
0.1985
0.2091
0.2194
0.2589
0.1788
0.1798
0.2111
0.2064
0.2519
0.1881
0.1654
0.228
0.1523
0.2041
0.1999
0.2169
0.2354
0.1875
0.2556
0.2708
0.229
0.2124
0.254
0.1448
0.1677
0.2652
0.1394
0.1585
0.1913
0.2217
0.2269
0.192
0.1751
0.2642
0.1863
0.187
0.2145
0.1876
0.2246
0.2309
0.1879
0.2417
0.1908
0.2306
0.1892
0.2193
0.1942
0.1855
0.1833
0.2643
0.2361
0.2613
0.1702
0.1975
0.1689
0.2152
0.1808
0.1416
0.1988
0.1715
0.1934
0.2203
0.2155
0.1697
0.1587
0.2362
0.2365
0.1889
0.2739
0.1739
0.2095
0.139
0.1945
0.1883
0.2313
0.2157
0.2319
0.181
0.2188
0.2004
0.2218
0.2327
0.1638
0.1747
0.197
0.1917
0.2058
0.1724
0.1964
0.1741
0.2224
0.1788
0.1658
0.2555
0.2743
0.2253
0.2187
0.2021
0.2439
0.1852
0.3038
0.2274
0.2895
0.1478
0.2439
0.2799
0.2372
0.1988
0.19
0.2043
0.2559
0.2277
0.2017
0.2333
0.2194
0.1782
0.2045
0.1949
0.1999
0.1765
0.205
0.1931
0.2135
0.2203
0.2002
0.243
0.186
0.2533
0.285
0.2687
0.1484
0.1264
0.1982
0.2074
0.2114
0.258
0.2051
0.2581
0.2426
0.2607
0.2317
0.2571
0.2332
0.227
0.1873
0.1851
0.1724
0.2238
0.1745
0.1717
0.189
0.2951
0.15
0.1969
0.2752
0.1997
0.1981
0.1837
0.1732
0.2302
0.2231
0.2104
0.198
0.1782
0.1911
0.2264
0.1765
0.2374
0.2592
0.1999
0.261
0.2044
0.2575
0.1338
0.1984
0.2369
0.2214
0.2316
0.2187
0.2621
0.2724
0.2428
0.2273
0.251
0.1539
0.173
0.241
0.2367
0.212
0.2406
0.1661
0.2681
0.213
0.1816
0.2688
0.2494
0.1918
0.2513
0.1412
0.1805
0.2481
0.2385
0.1912
0.2227
0.2205
0.2462
0.2549
0.2183
0.2136
0.2866
0.2677
0.1995
0.2074
0.1889
0.2415
0.1864
0.208
0.2345
0.2711
0.1903
0.2281
0.1495
0.1748
0.2365
0.1676
0.1868
0.1881
0.2169
0.2224
0.1544
0.2312
0.1517
0.2749
0.1803
0.2245
0.2127
0.2235
0.2163
0.2652
0.2627
0.2262
0.2138
0.2408
0.2024
0.2779
0.2519
0.2061
0.3088
0.1811
0.2202
0.1841
0.176
0.2661
0.3059
0.1482
0.2908
0.1654
0.2452
0.2353
0.17
0.3221
0.1807
0.2364
0.2199
0.2649
0.2484
0.1603
0.2681
0.1555
0.2526
0.1709
0.2463
0.2232
0.2774
0.275
0.2074
0.2649
0.2256
0.1712
0.1962
0.1795
0.2749
0.3222
0.2049
0.2714
0.2414
0.2943
0.3613
0.2396
0.2805
0.3167
0.3771
0.3034
0.3789
0.3622
0.1868
0.2817
0.3034
0.2336
0.2681
0.3165
0.1859
0.2461
0.2305
0.1914
0.3888
0.2282
0.3738
0.2313
0.2966
0.2709
0.2581
0.2969
0.2137
0.3443
0.3722
0.2967
0.3062
0.2886
0.3765
0.3077
0.2517
0.3029
0.2376
0.3232
0.3505
0.3147
0.311
0.3774
0.3169
0.3102
0.267
0.2982
0.2627
0.3934
0.2946
0.3731
0.268
0.3557
0.2775
0.3358
0.265
0.1323
0.4106
0.2913
0.3571
0.2276
0.4763
0.3863
0.4205
0.404
0.5084
0.4529
0.4889
0.4233
0.4877
0.4446
0.3365
0.4746
0.4882
0.483
0.4153
0.3815
0.4693
0.3798
0.4231
0.4248
0.4411
0.4039
0.5781
0.4892
0.3275
0.4716
0.4687
0.4372
0.4255
0.3837
0.3753
0.4654
0.4199
0.3033
0.2618
0.5788
0.3921
0.4685
0.4514
0.4698
0.5132
0.5212
0.4079
0.5054
0.4427
0.5065
0.4058
0.479
0.5309
0.3948
0.5469
0.4375
0.4244
0.5393
0.5787
0.558
0.5708
0.2892
0.1427
0.258
0.2031
0.1626
0.2131
0.0845
0.2234
0.1679
0.1314
0.1649
0.0451
0.0755
0.1405
0.1291
0.1434
0.0817
0.1798
0.1875
0.1935
0.1812
0.0488
0.1331
0.0791
0.2454
0.0613
0.1729
0.1726
0.1718
0.0966
0.17
0.0588
0.1903
0.1319
0.1099
0.0049
0.0968
0.1308
0.2556
0.1191
0.146
0.1573
0.1501
0.1841
0.2246
0.228
0.197
0.1689
0.1058
0.0849
0.1526
0.1126
0.0583
0.1668
0.1157
0.127
0.1059
0.0827
0.1068
0.1189
0.1786
0.066
0.1828
0.2421
0.1305
0.1282
0.2264
0.2282
0.0848
0.099
0.1494
0.0861
0.15
0.0945
0.2139
0.1939
0.1971
0.134
0.0547
0.1339
0.1426
0.1594
0.2301
0.1878
0.0549
0.1336
0.1415
0.1345
0.1281
0.1348
0.2267
0.0938
0.121
0.1574
0.1906
0.1092
0.1149
0.0812
0.1983
0.189
0.0648
0.1792
0.0974
0.1298
0.0516
0.0719
0.2462
0.1426
0.2422
0.1814
0.2223
0.1812
0.2122
0.1508
0.1802
0.1014
0.0408
0.0987
0.1764
-0.0654
0.2105
0.2042
0.1318
0.1622
0.0273
0.166
0.0716
0.1035
0.2094
0.1412
0.1528
0.1762
0.0859
0.2185
0.1918
0.1871
0.1657
0.1802
0.228
0.1147
0.09
0.1548
0.2493
0.145
0.2299
0.1233
0.1601
0.2124
0.1699
0.1911
0.0906
0.183
0.1191
0.1999
0.1227
0.088
0.107
0.0803
0.1139
0.1496
0.1677
0.16
0.1895
0.185
0.1897
0.1208
0.1576
0.2007
0.2131
0.2319
0.0854
0.1426
0.1919
0.1307
0.058
0.1659
0.1028
0.2052
0.1921
0.0979
0.1535
-0.0295
0.059
0.1132
0.1066
0.1285
0.1119
0.0988
0.1883
0.1809
0.1231
0.2139
0.189
0.185
0.1586
0.1322
0.0899
0.1749
0.0672
0.1453
0.1171
0.1239
0.2033
0.0894
0.2056
0.1251
0.1353
0.1631
0.191
0.156
0.0995
0.2051
0.1565
0.1446
0.1506
0.1005
0.2265
0.0681
0.225
0.1868
0.2225
0.2003
0.1194
0.1893
0.1881
0.119
0.0369
0.094
0.182
0.1221
0.2268
0.1864
0.0802
0.1598
0.1739
0.1157
0.1691
0.1702
0.1057
0.1042
0.1343
0.1698
0.0912
0.0878
0.0619
0.1028
0.1206
0.1212
0.1415
0.2398
0.1988
0.1223
0.2026
0.1022
0.1951
0.1693
0.1425
0.2136
0.1393
0.1462
0.1784
0.1026
0.0758
0.2062
0.1342
0.1856
0.0629
0.1357
0.0981
0.1809
0.1583
0.2256
0.1817
0.1658
0.135
0.1145
0.1465
0.1578
0.1024
0.1293
0.1871
0.1549
0.1556
0.1618
0.0976
0.1644
0.1676
0.2238
0.1621
0.2828
0.1091
0.2809
0.2209
0.1998
0.2106
0.2039
0.1339
0.1663
0.0728
0.1249
0.2069
0.2327
0.1143
0.16
0.1825
0.15
0.2877
0.1963
0.2136
0.2102
0.2262
0.1279
0.1786
0.0922
0.0694
0.1569
0.1154
0.1953
0.1621
0.0949
0.1551
0.3026
0.1139
0.059
0.1542
0.1016
0.1022
0.0871
0.1876
0.1311
0.1323
0.1929
0.1211
0.1597
0.063
0.1791
0.1107
0.1489
0.0662
0.165
0.1546
0.1919
0.1398
0.1304
0.1733
0.111
0.1375
0.1758
0.1653
0.2599
0.2274
0.2013
0.1799
0.1771
0.1871
0.2003
0.1425
0.1715
0.1298
0.1864
0.1953
0.1966
0.0626
0.0707
0.19
0.1435
0.1066
0.1349
0.1976
0.1074
0.0903
0.0996
0.1146
0.2182
0.1078
0.1111
0.16
0.1388
0.1877
0.1281
0.0429
0.1697
0.1459
0.1252
0.1853
0.1661
0.093
0.11
0.2064
0.1373
0.1358
0.1813
0.1607
0.1981
0.2387
0.1866
0.2332
0.2082
0.1711
0.2161
0.1867
0.187
0.2264
0.2096
0.2342
0.2094
0.2438
0.1867
0.2027
0.1635
0.2343
0.1562
0.1596
0.226
0.2526
0.222
0.161
0.1996
0.1801
0.2799
0.1992
0.317
0.2551
0.2632
0.2634
0.2119
0.2352
0.2208
0.2204
0.3354
0.1237
0.2018
0.1891
0.2047
0.1791
0.2006
0.1767
0.2724
0.2251
0.1579
0.1772
0.1665
0.1725
0.2632
0.1852
0.1556
0.2514
0.2533
0.2054
0.2301
0.2521
0.2119
0.2352
0.1862
0.2355
0.2107
0.2162
0.219
0.1806
0.211
0.192
0.1904
0.2868
0.2065
0.2015
0.2609
0.2496
0.2607
0.1942
0.1794
0.2447
0.3826
0.2142
0.1899
0.2483
0.225
0.2873
0.3562
0.3111
0.2228
0.1974
0.1569
0.1958
0.2668
0.1838
0.2382
0.2537
0.2688
0.2008
0.3368
0.2056
0.3753
0.1756
0.2201
0.248
0.2366
0.2932
0.1614
0.1875
0.1528
0.1346
0.2202
0.1456
0.1943
0.2338
0.2066
0.2622
0.2112
0.1736
0.321
0.2173
0.2479
0.2014
0.1816
0.2508
0.2241
0.2305
0.2242
0.1779
0.1802
0.2426
0.178
0.2395
0.2086
0.2145
0.1595
0.3072
0.221
0.2109
0.2537
0.2069
0.244
0.2456
0.2055
0.246
0.2026
0.2254
0.1166
0.262
0.143
0.1664
0.1813
0.1775
0.2537
0.1786
0.1927
0.1972
0.235
0.2088
0.2044
0.164
0.2825
0.1362
0.2321
0.2069
0.2595
0.2505
0.2456
0.2812
0.204
0.2816
0.1944
0.2189
0.2644
0.2699
0.2496
0.2121
0.2431
0.3014
0.2784
0.3744
0.263
0.2399
0.2802
0.3225
0.2148
0.2796
0.3004
0.2847
0.2963
0.2996
0.3512
0.2397
0.2847
0.1844
0.2596
0.2613
0.3008
0.359
0.2111
0.3106
0.3135
0.2895
0.2483
0.2387
0.2616
0.2695
0.1762
0.299
0.2764
0.1687
0.3803
0.2542
0.2574
0.2022
0.3155
0.3539
0.2994
0.2704
0.2822
0.3267
0.1909
0.2455
0.239
0.3561
0.3477
0.3158
0.1849
0.2745
0.2421
0.3168
0.2921
0.2302
0.2824
0.2166
0.2836
0.2852
0.3886
0.3825
0.3291
0.3458
0.2975
0.3462
0.3825
0.3245
0.2857
0.3474
0.3492
0.3453
0.321
0.2269
0.3837
0.2168
0.4426
0.3284
0.4007
0.492
0.4093
0.3925
0.4671
0.2013
0.313
0.3492
0.4005
0.3622
0.3979
0.4153
0.401
0.3864
0.2855
0.445
0.4354
0.4107
0.2725
0.3314
0.3569
0.3943
0.3878
0.3622
0.3776
0.3851
0.3584
0.3946
0.3738
0.3278
0.3832
0.3893
0.2741
0.4228
0.4381
0.4325
0.4686
0.266
0.3197
0.3392
0.3475
0.2604
0.4812
0.3931
0.3456
0.2714
0.3921
0.2559
0.4338
0.3942
0.529
0.4067
0.1778
0.2663
0.3744
0.2581
0.3791
0.338
0.3246
0.2931
0.2926
0.1991
0.3726
0.2999
0.4413
0.343
0.2409
0.2478
0.2575
0.322
0.3925
0.245
0.2483
0.3822
0.4057
0.3697
0.2819
0.2581
0.4097
0.2769
0.4188
0.2776
0.3626
0.2855
0.2241
0.3929
0.2979
0.404
0.2514
0.4246
0.3802
0.2576
0.3677
0.2439
0.4149
0.4017
0.2887
0.3608
0.4237
0.3674
0.2463
0.2987
0.2736
0.1781
0.4041
0.2946
0.2841
0.3625
0.3315
0.3616
0.2914
0.2628
0.2718
0.3582
0.4387
0.3278
0.3621
0.3039
0.3682
0.361
0.2947
0.4044
0.4498
0.3196
0.4563
0.2397
0.3881
0.2629
0.2715
0.3146
0.3256
0.3265
0.2663
0.2317
0.2226
0.345
0.3324
0.3636
0.2442
0.2759
0.3728
0.2128
0.4298
0.2982
0.2842
0.1911
0.3579
0.2328
0.3171
0.2948
0.3655
0.3111
0.2863
0.3565
0.2888
0.299
0.1654
0.3232
0.3695
0.3953
0.3455
0.3697
0.4768
0.3153
0.3439
0.3736
0.4022
0.2179
0.3179
0.4824
0.4085
0.2978
0.4064
0.4626
0.4402
0.5803
0.4372
0.4324
0.4801
0.3936
0.4664
0.3521
0.3016
0.2658
0.4648
0.294
0.4931
0.2788
0.3776
0.339
0.3735
0.4181
0.4672
0.3861
0.3516
0.2962
0.4177
0.39
0.2376
0.278
0.3283
0.4468
0.4035
0.2856
0.5286
0.4273
0.4107
0.2063
0.4333
0.3559
0.3804
0.297
0.399
0.4193
0.5415
0.4392
0.3694
0.4308
0.3788
0.4371
0.4403
0.4315
0.475
0.4099
0.3136
0.3883
0.4387
0.3883
0.423
0.3153
0.3091
0.3353
0.3592
0.4377
0.3345
0.431
0.5062
0.3486
0.5207
0.3871
0.4257
0.3874
0.3808
0.5191
0.4556
0.0133
0.2677
0.4109
0.3307
0.501
0.5206
0.3955
0.5604
0.4037
0.3857
0.3035
0.3613
0.2657
0.4072
0.2629
0.3402
0.4801
0.4175
0.5031
0.5374
0.3419
0.5218
0.4959
0.309
0.2471
0.4604
0.4777
0.3653
0.311
0.3194
0.4145
0.3606
0.3692
0.3016
0.4369
0.4333
0.4189
0.3961
0.5303
0.3664
0.2718
0.4127
0.4229
0.5597
0.333
0.4151
0.4294
0.4001
0.3824
0.2345
0.4465
0.3597
0.3048
0.2087
0.2564
0.1411
0.2021
0.0901
0.2929
0.1517
0.0976
0.163
0.0852
0.1946
0.1928
0.1497
0.176
0.0876
0.1587
0.1409
-0.0062
0.1123
0.166
0.1496
0.0632
0.1498
0.1084
0.2572
0.209
0.1423
0.1659
0.1278
0.1471
0.0569
0.0969
0.2291
0.0461
0.0882
0.2071
0.2789
-0.0034
0.1254
0.0956
0.2645
0.1093
0.1073
0.1041
0.2103
0.1393
0.1076
0.1918
0.1981
-0.0836
0.2529
0.1909
0.1916
0.0544
0.1174
0.0541
0.1685
0.0636
0.086
0.2337
0.1884
0.1706
0.1161
0.143
0.1919
0.1006
0.2464
0.1467
0.0974
0.2148
0.3154
0.2056
0.1646
0.184
0.0774
0.0863
0.1954
0.1226
0.1436
0.0899
-0.0344
0.1661
0.2249
0.0481
0.164
0.211
0.0843
0.2048
0.1492
0.2511
0.2585
0.1887
0.1782
0.1014
0.1238
0.1879
0.1604
0.2055
0.1792
0.1356
0.2469
0.1484
0.1274
0.1482
0.1665
0.1413
0.1427
0.061
-0.001
0.2283
0.166
0.2724
0.1521
0.0389
0.191
0.1574
0.1041
0.1711
0.1368
0.139
-0.0883
0.174
0.2745
0.0356
0.1983
0.1686
0.2583
0.0709
0.214
0.2188
-0.057
0.193
0.0489
0.1353
0.2214
0.167
0.1864
0.0779
0.0925
0.1437
0.0405
0.1334
0.2354
0.2436
0.1332
0.0512
0.1202
0.0469
0.1842
-0.0409
0.2824
0.0128
0.3063
0.2134
0.1606
0.109
0.0862
0.2889
0.265
0.0939
0.0934
0.3408
0.1956
0.1485
0.2243
0.2465
0.0482
0.1038
0.1634
0.1848
0.182
0.1697
0.0174
0.1513
0.1781
0.0938
0.0378
0.1473
0.2557
0.1679
0.1737
0.2841
0.3052
0.1663
0.1387
0.0234
0.103
0.0857
0.168
0.1308
0.1399
0.1254
0.202
0.1396
0.2406
0.0177
0.0242
0.1735
0.2485
0.1589
-0.0119
0.1091
0.0914
0.2803
0.1135
0.1792
0.0824
0.0993
0.0112
0.188
0.1042
0.2329
0.2722
0.2598
0.1965
0.0604
0.1787
0.015
0.1581
0.2659
0.2476
0.1924
0.1044
0.206
0.0634
0.0399
0.0732
0.2218
0.1941
0.1631
0.0797
0.1617
0.1465
0.114
0.0308
0.3182
0.1584
0.2091
0.1408
0.1939
0.167
0.0837
0.196
0.1544
0.1328
0.2026
0.21
0.1293
0.1263
0.0732
0.0468
0.1553
0.2033
0.2487
0.1611
-0.045
0.1145
0.1542
0.2686
0.1811
0.2187
0.2401
0.1373
0.1775
0.202
-0.0104
0.21
0.0758
0.1914
0.1951
0.2129
0.14
0.0796
0.2103
0.1645
0.1696
0.0373
0.2441
0.2241
0.2283
0.2006
0.1631
0.033
0.1002
0.0637
0.0732
0.292
0.258
0.0786
0.1663
0.0509
0.0635
0.1327
0.1945
0.1586
0.2027
0.1769
0.2762
0.1637
0.2528
0.1659
0.1851
0.1363
0.2102
0.2426
0.2442
0.0775
0.1482
0.0889
0.0779
0.1215
0.1167
0.1253
0.2327
0.0437
0.1035
0.0426
0.2366
0.157
0.1263
0.2698
0.2178
0.1864
0.2131
0.1433
0.1805
0.2073
0.2069
0.0875
0.1969
0.053
-0.0158
0.114
0.1999
0.1144
0.2364
0.0568
0.112
0.2717
0.3451
0.1423
0.1769
0.139
-0.0518
0.1937
0.0311
0.2838
0.1246
0.0654
0.2479
0.1909
0.1201
0.0682
0.0454
0.1826
0.107
0.223
0.1402
0.248
0.2428
0.0525
0.1557
0.0832
0.1633
0.078
0.1022
0.022
0.3123
0.2182
0.2478
0.1926
0.2097
0.131
0.1152
0.1763
0.1359
0.2154
0.1645
0.1891
-0.0264
0.2516
0.1985
0.1537
0.0887
0.1689
0.303
0.2151
0.171
0.275
0.2238
0.1286
0.1895
0.247
0.1433
0.1605
0.1897
0.1755
0.0904
0.2027
0.1953
0.237
0.1062
0.0587
0.0318
0.2165
0.263
0.2626
0.2503
0.2112
0.13
0.1091
0.1325
0.2282
0.1593
0.182
0.2466
0.1284
0.1032
0.1971
0.2452
0.257
0.0826
0.1951
0.224
0.3148
0.089
0.0944
0.2408
0.2156
0.2515
0.082
0.1304
0.1698
0.2821
0.1808
0.1229
0.117
0.0457
0.1218
0.2113
0.1381
-0.0762
0.2351
0.164
0.2522
0.2072
0.183
0.2048
0.1866
0.1827
0.1779
0.2031
0.2417
0.1756
0.211
0.1965
0.2001
0.2489
0.1885
0.1359
0.1755
0.1889
0.2709
0.2357
0.2074
0.1867
0.1905
0.1773
0.228
0.1613
0.2362
0.1681
0.2179
0.2123
0.2557
0.2145
0.1848
0.1835
0.2023
0.2049
0.1937
0.2304
0.2145
0.2505
0.2385
0.1915
0.2222
0.1054
0.2218
0.1654
0.2009
0.1603
0.2346
0.1626
0.1905
0.1225
0.2049
0.1772
0.1276
0.1637
0.2755
0.1705
0.173
0.1595
0.191
0.2493
0.1842
0.1718
0.1407
0.0707
0.1729
0.1814
0.1147
0.167
0.1614
0.1625
0.2203
0.2091
0.211
0.2428
0.1985
0.247
0.2194
0.0966
0.1354
0.1431
0.2239
0.1594
0.1626
0.2171
0.1575
0.1715
0.2188
0.1744
0.1656
0.1509
0.2179
0.1045
0.2073
0.197
0.194
0.1824
0.1986
0.1531
0.2016
0.1231
0.1956
0.1969
0.2216
0.2374
0.196
0.1944
0.1369
0.1523
0.1135
0.2043
0.227
0.2406
0.2092
0.1625
0.1841
0.2509
0.1861
0.1047
0.2075
0.1634
0.2185
0.1277
0.1414
0.2051
0.1492
0.1887
0.1588
0.257
0.2181
0.2135
0.2576
0.144
0.1615
0.2815
0.1438
0.2167
0.1984
0.2598
0.2398
0.1618
0.1719
0.1854
0.2454
0.1889
0.0764
0.206
0.0629
0.1799
0.1771
0.1873
0.176
0.1582
0.1011
0.1548
0.3079
0.1813
0.2116
0.1509
0.082
0.199
0.1087
0.1739
0.1112
0.1934
0.2197
0.196
0.1671
0.174
0.1754
0.1366
0.2013
0.1564
0.2084
0.2125
0.1386
0.1875
0.1923
0.0871
0.2013
0.0688
0.1369
0.1254
0.1574
0.2111
0.1824
0.1901
0.1945
0.2005
0.2116
0.2229
0.1741
0.1579
0.1685
0.1613
0.1141
0.2262
0.1919
0.144
0.188
0.1839
0.1473
0.1611
0.1862
0.1954
0.197
0.16
0.1346
0.1471
0.2578
0.1973
0.1805
0.2303
0.2162
0.2047
0.1459
0.2268
0.0999
0.1683
0.1683
0.2131
0.1608
0.2213
0.1941
0.2403
0.1472
0.1578
0.1541
0.2033
0.1953
0.1748
0.2133
0.2354
0.1961
0.1993
0.1906
0.1831
0.2422
0.2407
0.1738
0.2128
0.2348
0.1675
0.2253
0.2042
0.1819
0.1633
0.127
0.2463
0.2206
0.2104
0.2574
0.2067
0.215
0.2263
0.1753
0.1876
0.1693
0.1972
0.1438
0.2167
0.1143
0.1626
0.189
0.1663
0.2618
0.1867
0.1847
0.2034
0.2298
0.3136
0.3591
0.1999
0.3784
0.3326
0.2581
0.343
0.3016
0.3413
0.4032
0.2399
0.2298
0.2526
0.2865
0.388
0.4141
0.285
0.403
0.3467
0.4238
0.2962
0.4474
0.3602
0.4676
0.2942
0.4118
0.3315
0.3283
0.3748
0.3313
0.3268
0.3034
0.2956
0.3209
0.3258
0.2405
0.3476
0.3739
0.4543
0.382
0.307
0.3052
0.2992
0.3715
0.2555
0.4312
0.4251
0.3584
0.3588
0.3913
0.2624
0.3154
0.4185
0.2382
0.3894
0.3493
0.3589
0.313
0.2929
0.2461
0.3556
0.2466
0.3218
0.2759
0.2781
0.2853
0.3055
0.2985
0.4037
0.3748
0.3231
0.2491
0.3906
0.3327
0.2879
0.3379
0.3881
0.3197
0.312
0.3054
0.3546
0.4341
0.1802
0.3196
0.3824
0.2799
0.1852
0.357
0.3821
0.3818
0.2865
0.3437
0.284
0.1987
0.4454
0.2456
0.3746
0.2783
0.3743
0.2859
0.3558
0.3761
0.3509
0.2639
0.2793
0.2355
0.3229
0.2898
0.3582
0.2725
0.3693
0.2825
0.3382
0.3726
0.3854
0.2614
0.2434
0.3209
0.1632
0.41
0.2173
0.3622
0.3043
0.3349
0.2904
0.2897
0.3516
0.3842
0.407
0.3112
0.3073
0.2714
0.3493
0.2602
0.3054
0.3655
0.2851
0.3375
0.3031
0.3329
0.3156
0.4491
0.3012
0.338
0.35
0.3232
0.2793
0.3905
0.3509
0.3709
0.2558
0.2646
0.4377
0.4225
0.2064
0.3826
0.3224
0.3013
0.3826
0.2152
0.1933
0.3761
0.3319
0.1622
0.4337
0.2925
0.317
0.2124
0.3545
0.2377
0.2023
0.3771
0.3873
0.2968
0.2555
0.2151
0.2607
0.2601
0.3323
0.3363
0.3318
0.3938
0.3019
0.2543
0.259
0.3409
0.3511
0.3081
0.3655
0.3246
0.27
0.2915
0.3782
0.3635
0.3213
0.3163
0.3253
0.3487
0.3642
0.3043
0.2844
0.3124
0.3133
0.251
0.303
0.3263
0.2664
0.3669
0.2739
0.4398
0.3718
0.369
0.347
0.34
0.3463
0.3439
0.3918
0.2051
0.3257
0.3677
0.2322
0.2515
0.3299
0.2258
0.2518
0.3989
0.3233
0.3345
0.2789
0.3895
0.2923
0.343
0.3063
0.3746
0.4166
0.3823
0.3075
0.3953
0.4501
0.3466
0.3186
0.2572
0.3165
0.3665
0.2439
0.3279
0.3411
0.4087
0.3574
0.3288
0.3319
0.4333
0.297
0.3276
0.3675
0.3918
0.3339
0.3484
0.3347
0.3813
0.3175
0.3592
0.2908
0.3622
0.4025
0.3022
0.297
0.3264
0.4534
0.3847
0.2664
0.2788
0.2816
0.3836
0.323
0.2847
0.387
0.2934
0.3718
0.3799
0.3978
0.3519
0.4771
0.2425
0.4373
0.2676
0.3065
0.3321
0.324
0.3706
0.3686
0.1765
0.2657
0.3068
0.433
0.3315
0.3746
0.535
0.2841
0.4604
0.4072
0.2252
0.2944
0.4059
0.2801
0.3182
0.5101
0.3446
0.3142
0.3295
0.3499
0.4008
0.3625
0.3874
0.3472
0.2921
0.3341
0.3151
0.2727
0.407
0.4185
0.3881
0.3241
0.3687
0.5042
0.3524
0.4025
0.2801
0.4163
0.4656
0.3653
0.4362
0.3536
0.4262
0.4835
0.3482
0.2535
0.2869
0.4478
0.3335
0.3556
0.3936
0.3263
0.3799
0.3544
0.4198
0.421
0.3797
0.6426
0.5802
0.5938
0.6259
0.6875
0.5405
0.3912
0.3915
0.3517
0.33
0.3803
0.3317
0.3423
0.3264
0.3698
0.3781
0.4473
0.214
0.3414
0.4194
0.389
0.2848
0.3957
0.3601
0.5122
0.5502
0.6383
0.6609
0.273
0.2533
0.2829
0.3555
0.3157
0.2744
0.3884
0.4516
0.3091
0.3843
0.2848
0.2216
0.263
0.3492
0.3884
0.4255
0.3546
0.4396
0.3524
0.3344
0.2674
0.2642
0.4501
0.2153
0.3774
0.3107
0.2537
0.4071
0.2339
0.2618
0.3508
0.1981
0.2918
0.1898
0.4108
0.3778
0.3124
0.3918
0.2259
0.2598
0.265
0.3398
0.3061
0.4089
0.2362
0.3381
0.3179
0.4309
0.3106
0.4191
0.3342
0.379
0.3403
0.2964
0.3401
0.3628
0.3302
0.3821
0.2656
0.3265
0.2429
0.3778
0.38
0.3299
0.3587
0.3408
0.3879
0.36
0.5061
0.3059
0.219
0.3781
0.3121
0.4272
0.2681
0.3293
0.3371
0.3043
0.2893
0.3245
0.3471
0.2959
0.2723
0.3852
0.3214
0.4533
0.3787
0.2646
0.3474
0.3673
0.3866
0.2058
0.3866
0.3175
0.3348
0.395
0.3241
0.3912
0.2018
0.4152
0.2426
0.524
0.2684
0.3426
0.4066
0.3585
0.3988
0.2916
0.3397
0.3307
0.2169
0.483
0.2293
0.3654
0.4463
0.3181
0.3546
0.4228
0.3301
0.3031
0.4046
0.338
0.253
0.361
0.1928
0.3025
0.3647
0.2796
0.3986
0.3883
0.2926
0.2579
0.4819
0.3919
0.3217
0.4537
0.3868
0.351
0.3607
0.3878
0.2758
0.236
0.1584
0.2585
0.2536
0.3506
0.3457
0.225
0.3469
0.2824
0.4753
0.4204
0.3678
0.3359
0.336
0.2932
0.3131
0.3307
0.4172
0.4708
0.2317
0.4018
0.4937
0.3919
0.3202
0.3261
0.3113
0.3322
0.2669
0.4019
0.3441
0.2973
0.3801
0.3545
0.2484
0.4113
0.4568
0.2267
0.3741
0.262
0.4433
0.4622
0.303
0.3805
0.3902
0.4082
0.2572
0.3597
0.318
0.4478
0.2492
0.2732
0.4849
0.3867
0.4015
0.3529
0.4417
0.2709
0.2932
0.4275
0.33
0.2747
0.4457
0.3333
0.3163
0.3282
0.3028
0.2467
0.4561
0.3842
0.4
0.2402
0.4472
0.3494
0.3745
0.2618
0.3624
0.37
0.381
0.263
0.2737
0.3727
0.3222
0.4615
0.4344
0.2739
0.3682
0.3346
0.379
0.4626
0.3331
0.3181
0.2168
0.3261
0.4495
0.4137
0.3986
0.378
0.2812
0.324
0.3575
0.4154
0.2841
0.2915
0.3744
0.3381
0.2982
0.3369
0.444
0.3506
0.3823
0.4412
0.3464
0.2551
0.2118
0.3399
0.3259
0.3808
0.3092
0.2046
0.3773
0.3169
0.3131
0.345
0.3052
0.2876
0.301
0.3387
0.2454
0.2457
0.3874
0.2654
0.3051
0.3049
0.3913
0.3429
0.2753
0.3923
0.4263
0.4813
0.3421
0.3143
0.4065
0.2548
0.3146
0.3887
0.409
0.3691
0.3939
0.3681
0.3744
0.406
0.2483
0.3619
0.2933
0.3806
0.2868
0.2837
0.3109
0.3192
0.5036
0.2933
0.3774
0.3028
0.3564
0.3297
0.3823
0.4195
0.353
0.4202
0.4533
0.3011
0.3843
0.4842
0.3682
0.4645
0.2755
0.3659
0.3657
0.379
0.39
0.3374
0.4053
0.3418
0.3296
0.312
0.3334
0.3023
0.498
0.3328
0.4086
0.407
0.233
0.3814
0.3727
0.4074
0.3944
0.2416
0.3302
0.3696
0.3014
0.4937
0.3369
0.4099
0.4487
0.4917
0.501
0.4052
0.3076
0.2015
0.4087
0.3411
0.2905
0.2759
0.3962
0.2969
0.2999
0.1542
0.3833
0.3742
0.3075
0.4201
0.4417
0.3898
0.3227
0.3685
0.3952
0.3118
0.3596
0.4802
0.3765
0.3899
0.4125
0.5149
0.4269
0.3552
0.4003
0.3708
0.4103
0.3086
0.3715
0.3906
0.3792
0.4946
0.3896
0.4371
0.3725
0.528
0.3741
0.4209
0.4022
0.3216
0.5013
0.2985
0.4063
0.3527
0.3063
0.4229
0.3289
0.4131
0.5015
0.4775
0.4274
0.4879
0.3557
0.3251
0.4447
0.4671
0.4052
0.4506
0.3017
0.4205
0.3577
0.2924
0.3872
0.4706
0.4386
0.4493
0.2953
0.3251
0.3383
0.3437
0.467
0.3635
0.3848
0.4362
0.4047
0.3878
0.42
0.4206
0.47
0.4817
0.4059
0.4602
0.4044
0.3994
0.4229
0.3609
0.3627
0.4626
0.3163
0.4268
0.4969
0.4522
0.4014
0.4953
0.4242
0.4554
0.2945
0.3964
0.3155
0.3515
0.3205
0.4282
0.3048
0.3011
0.3979
0.4962
0.3232
0.4417
0.318
0.2232
0.3745
0.5389
0.3405
0.2353
0.4099
0.4351
0.511
0.282
0.4654
0.5225
0.4686
0.4327
0.3666
0.498
0.4013
0.3959
0.3416
0.3758
0.3496
0.4365
0.4533
0.3098
0.4965
0.3427
0.3041
0.4197
0.4545
0.3685
0.3489
0.4491
0.398
0.3786
0.332
0.3818
0.4277
0.4855
0.5004
0.3358
0.3725
0.3771
0.3824
0.4156
0.3228
0.4126
0.507
0.2824
0.4888
0.4595
0.4747
0.4294
0.3684
0.5376
0.413
0.3424
0.4436
0.4612
0.5619
0.4727
0.307
0.4354
0.3428
0.2892
0.4574
0.4384
0.4002
0.4176
0.3726
0.3568
0.3357
0.2818
0.4886
0.0733
0.464
0.4106
0.2842
0.3821
0.432
0.428
0.3478
0.5043
0.5047
0.4019
0.3885
0.37
0.5056
0.6162
0.3435
0.3847
0.446
0.583
0.4954
0.6078
0.6587
0.6653
0.4592
0.4614
0.5296
0.2161
0.548
0.4161
0.5657
0.2506
0.4779
0.121
0.3637
0.4417
0.4786
0.5069
0.3715
0.4309
0.2756
0.5265
0.4384
0.5106
0.5538
0.347
0.3397
0.3599
0.3417
0.625
0.3522
0.6465
0.3736
0.5984
0.4158
0.608
0.5554
0.3888
0.4375
-0.014
0.2076
0.5649
0.5344
0.3618
0.271
0.5021
0.4084
0.5055
0.388
0.3494
0.4886
0.6557
0.5822
0.474
0.3739
0.4569
0.422
0.4827
0.3441
0.4441
0.2278
0.3887
0.4765
0.3463
0.5606
0.4771
0.4057
0.5351
0.6563
0.5212
0.5007
0.7094
0.5873
0.4
0.5942
0.4346
0.3768
0.4635
0.853
0.417
0.5201
0.4709
0.3275
0.1478
0.4384
0.1115
0.5742
0.4458
0.6114
0.2987
0.5742
0.624
0.7629
0.4366
0.3105
0.6189
0.6965
0.4476
0.5957
0.4809
0.226
0.4951
0.6119
0.5954
0.5831
0.5974
0.3903
0.4027
0.4964
0.2927
0.0983
0.4674
0.6192
0.6592
0.4474
0.2499
0.5934
0.5138
0.5989
0.414
0.0451
0.4036
0.4501
0.5869
0.5486
0.2801
0.4967
0.5337
0.3299
0.4957
0.3112
0.3972
0.6868
0.6366
0.3052
0.5664
0.4858
0.5714
0.364
0.4104
0.3787
0.7811
0.5592
0.4005
0.6752
0.4156
0.5209
0.6159
0.6546
0.6843
0.2937
0.5048
0.6187
0.4802
0.7176
0.1784
0.297
0.5064
0.3579
0.6197
0.3907
0.6263
0.2845
0.5133
0.3723
0.579
0.5052
0.499
0.5505
0.2694
0.446
-0.0207
0.6612
0.5217
0.6358
0.5043
0.4682
0.7446
0.4592
0.3601
0.2119
0.3745
0.2813
0.5303
0.5798
0.3677
0.5002
0.4678
0.6882
0.6201
0.488
0.5145
0.6292
0.6693
0.4371
0.6665
0.5466
0.5769
0.5138
0.4294
0.6044
0.3614
0.4897
0.4368
0.3182
0.6014
0.4787
0.2187
0.639
0.5985
0.5409
0.5517
0.7359
0.4508
0.5862
0.5776
0.4713
0.6986
0.5044
0.6683
0.4655
0.0663
0.4651
0.4834
0.1786
0.5804
0.3775
0.589
0.8203
0.3715
0.5116
0.6356
0.1983
0.202
0.5394
0.4773
1.1013
0.5107
0.5121
0.7131
0.5532
0.4617
0.4754
0.4332
0.2289
0.4134
0.1881
0.3664
0.6543
0.3778
0.5564
0.5559
0.2813
0.6606
0.3004
0.381
0.6404
0.4891
0.3854
0.4118
0.4277
0.7105
0.4335
0.5594
0.5782
0.69
0.0329
0.387
0.4093
0.3091
0.6483
0.5468
0.9229
-0.0389
0.7161
0.5949
0.5258
0.4021
0.4932
0.7005
0.007
0.493
0.5301
0.8043
0.5379
0.627
0.4296
0.3281
0.5602
0.39
0.2625
0.5524
0.554
0.4232
0.5188
0.6751
0.7625
0.5367
0.6593
0.5696
0.4421
0.7133
0.5699
0.1717
0.3717
0.6223
0.484
0.7382
0.7215
0.1566
0.491
0.947
0.7307
0.6757
0.2564
0.7581
0.2303
0.6488
0.3488
0.5357
0.6663
0.4394
0.1895
0.4357
0.2558
0.5979
0.1803
0.6722
0.2678
0.4597
0.4627
0.5036
0.6203
0.4747
0.6914
0.6295
0.228
0.2271
0.639
0.5059
0.4516
0.6406
0.4267
0.5189
0.3091
0.4436
0.5834
0.3173
0.4522
0.5489
0.49
0.2183
0.6237
0.5985
0.5051
0.5095
0.931
0.7399
0.3207
0.6128
0.2264
0.768
0.5356
0.7909
0.4759
0.5175
0.4811
0.5487
0.475
0.6015
0.7964
0.5928
0.5244
0.5082
0.4757
0.6193
0.3511
0.728
0.3793
0.6014
0.4245
0.6627
0.598
0.5045
0.6464
0.6408
0.414
0.5318
0.3472
0.7954
0.7448
0.3122
0.4649
0.3875
0.6007
0.6238
0.5815
0.6799
0.3153
0.7623
0.8306
0.6824
0.0363
0.5152
0.1161
0.8073
0.3716
0.7832
0.4414
0.463
0.5358
0.4887
0.5666
0.8683
0.1861
0.4903
0.7572
0.4913
0.4591
0.5415
0.5339
0.1345
0.4895
0.4327
0.7998
0.4904
0.4841
0.7144
0.6448
0.7941
0.3001
0.4885
0.6519
0.715
0.5631
0.9516
0.4404
0.7364
0.3276
0.6388
0.4741
0.7591
0.4754
0.3949
0.5801
0.3841
0.6973
0.4227
0.3017
0.3601
0.4189
0.5298
0.5034
0.8954
0.7354
0.9542
0.5556
0.6638
0.4323
0.6457
0.7192
1.0751
0.5538
0.4856
0.8349
0.3678
0.6064
0.5664
0.4076
0.341
0.5478
0.5667
0.5871
0.7082
0.3417
0.4264
0.5183
0.9531
0.4331
0.8371
0.8988
0.5762
0.6466
0.9951
0.5487
0.449
0.4483
0.735
0.7424
0.0811
0.5838
0.7022
0.7995
0.3738
0.4659
0.4382
0.428
0.7493
0.4846
0.3507
0.4198
0.5807
0.6563
0.4915
0.728
0.1666
0.7244
0.6628
0.4586
0.4223
0.3733
0.6447
0.8014
0.6763
0.7527
0.2346
0.652
0.8606
0.7859
0.1728
0.5679
0.4502
0.6608
0.5184
0.5778
0.6386
0.6028
0.7186
0.7356
0.5933
0.7363
0.6029
0.5058
0.8495
0.5422
0.2419
0.4793
0.6293
0.7432
0.5532
0.2946
0.6102
0.7238
0.4737
0.3416
0.461
0.6955
0.7259
0.4894
0.8722
0.6397
0.6109
0.6627
0.642
0.7286
0.7214
0.8167
0.6481
0.3952
0.5889
0.6574
0.9358
0.5169
0.8225
0.7505
1.1719
0.722
0.7826
0.5835
0.8744
-0.0234
0.8217
0.8554
0.8554
0.807
0.7302
0.7916
0.6159
0.8963
0.7915
0.8358
0.7021
0.9994
0.5276
0.2879
0.9223
0.7425
0.4595
0.4747
0.8793
0.7512
0.5688
1.1426
0.8944
0.6779
0.663
0.9973
0.9
0.732
0.4635
0.6791
0.642
0.6704
0.9112
0.5818
0.7117
1.0113
0.8296
0.4046
0.5214
0.8683
0.9528
0.731
0.6508
0.8637
0.3734
0.763
0.5432
0.7933
0.5579
0.8409
0.5334
0.2772
0.7449
0.6955
0.4785
0.6798
0.3934
0.8474
0.3254
0.4987
0.8347
0.7455
0.5662
0.3565
0.7329
0.5739
-0.0657
0.7001
0.3259
0.5743
0.3804
0.1473
0.5824
0.476
0.6443
0.7116
0.8176
0.694
0.65
0.6372
0.4954
0.6878
0.57
0.271
0.6069
0.6183
0.7463
0.5222
0.1952
0.7429
1.0131
0.8865
0.4232
0.3882
0.411
0.5902
0.6301
0.9349
0.02
0.5141
0.1989
0.4465
0.8246
0.558
0.7698
0.1634
1.045
0.5204
1.0377
0.9265
0.6258
0.4986
0.6916
0.5168
0.8847
0.7136
0.6433
0.8132
0.4809
0.6655
0.575
1.0766
0.4445
0.4914
0.6358
0.4737
0.5806
0.5535
0.6363
0.6617
0.4623
0.4135
0.6629
0.7538
0.5449
0.7955
0.3974
0.5522
0.805
0.9325
0.6627
0.6805
0.7048
0.6447
0.1314
0.6994
0.5981
0.6291
1.0133
0.5557
0.8951
0.682
0.5522
0.5588
0.3196
1.0108
0.5857
0.8616
-0.2565
0.2526
0.9434
0.3461
-0.0647
0.5892
0.5588
0.6518
0.5804
0.3373
0.48
0.3543
0.5847
0.7391
0.4791
0.4965
0.6338
0.3539
0.6677
0.4438
0.5008
0.6527
0.747
0.7187
0.3408
0.7428
0.6615
0.5675
-0.0656
0.6646
0.5508
0.6572
0.6492
0.4113
0.3426
0.1688
0.4471
-0.0145
0.3856
0.681
0.4489
0.1508
0.685
0.6294
0.5964
0.3144
0.6458
0.459
0.6977
0.4847
0.7468
0.448
0.2918
0.3415
0.7065
0.3069
0.6381
0.6875
0.4605
0.5657
0.5172
0.4034
0.5926
0.2373
0.6616
0.2146
0.6327
0.307
0.6992
0.3678
0.7633
0.6453
0.7808
0.6026
0.5988
0.8131
-0.2796
0.4168
0.7607
0.4958
0.623
0.5811
0.6338
0.5125
0.7168
0.575
0.5525
0.5854
0.0936
0.3984
0.4328
0.1875
0.7841
0.4529
0.582
0.6281
0.8084
-0.1043
0.3565
0.4172
0.2296
0.3509
0.5676
0.6059
0.613
0.48
0.6071
0.5954
0.6598
0.5554
0.406
1.0063
0.3002
0.7966
0.5541
0.726
0.7386
0.5746
0.6671
0.4456
0.6346
0.5654
0.8458
0.445
0.3441
0.5952
0.4878
0.5524
0.5898
0.4222
0.9529
0.1847
0.5374
0.4163
0.241
0.6067
0.7858
0.5998
0.6477
0.4247
0.6349
0.4304
0.5499
0.441
0.6652
0.2606
0.5164
0.3996
0.3864
0.5016
0.1216
0.4203
0.44
0.4148
0.5567
0.7315
0.5654
0.3629
0.3675
0.6221
0.684
0.8685
0.7305
0.4735
0.681
0.6501
0.4587
0.2034
0.7015
0.7119
0.5754
0.2017
0.688
0.4633
0.4789
0.6299
-0.0216
0.7763
0.435
0.5562
0.4239
0.7307
0.6082
0.5144
0.5754
0.3795
0.6562
0.7211
0.4207
0.5286
0.5032
0.6622
0.5218
0.6429
0.1969
0.4328
0.5475
0.4028
0.5983
0.601
0.384
0.6429
0.6048
0.6002
0.6103
0.656
0.5735
0.5802
0.3264
0.7609
0.5673
0.854
0.4879
0.4753
0.4857
0.4577
0.7045
0.4865
0.4629
0.4277
0.3082
0.5278
0.3189
0.5474
0.7083
0.6465
0.3263
0.3706
0.5045
0.5703
0.5723
0.5091
0.6085
0.6768
0.364
0.8114
0.6152
0.6268
0.1094
0.575
0.6564
0.3132
0.1371
0.619
0.4809
0.3221
0.7612
0.5765
0.4775
0.5101
0.5335
0.6376
0.4451
0.6805
0.6769
-0.0929
0.4912
0.3247
0.5232
0.4974
0.6277
0.575
0.6274
0.5065
0.5706
0.5418
0.1772
0.5178
0.4886
0.813
0.7078
0.6079
0.5456
0.4811
0.6209
0.3739
0.5251
0.5765
0.5025
0.5603
0.6159
0.6224
0.3584
0.5994
0.7555
0.2022
0.5666
0.8004
0.5771
0.5445
0.1562
0.0183
0.622
0.6105
0.2933
0.5586
0.5981
0.6072
0.2512
0.7123
0.5157
0.6868
0.246
0.6489
0.6292
0.501
0.5965
0.3735
0.5551
0.5611
0.5684
0.3555
0.5394
0.6701
0.7577
0.4863
0.5448
0.5458
0.4676
0.5511
0.6599
0.5121
0.6187
0.7442
0.2038
0.6021
0.3885
0.5498
0.8617
0.5288
0.522
0.5013
0.5033
0.7422
0.4703
0.4289
0.3763
0.322
0.3158
0.4442
0.5762
0.5131
0.4273
0.5046
0.1012
0.5993
0.5118
0.4255
0.3837
0.5088
0.6648
0.5595
0.7988
0.4207
0.3501
0.4969
0.3945
0.3985
0.6248
0.276
0.6865
0.606
0.3854
0.4186
0.6388
0.4262
0.4163
0.4697
0.6416
0.8501
0.2329
0.7047
0.6273
0.4872
0.4385
0.5745
0.1551
0.6274
0.8905
0.6792
0.6209
0.4855
0.4843
0.2771
0.5468
0.486
0.3265
0.4847
0.7257
0.5864
0.4991
0.2419
0.1876
0.2212
0.2093
0.1886
0.2009
0.1641
0.2399
0.1871
0.2388
0.2726
0.2028
0.2279
0.1891
0.2564
0.2394
0.141
0.1603
0.2409
0.1694
0.1718
0.1886
0.2243
0.2179
0.1943
0.2646
0.1852
0.1519
0.2591
0.1327
0.2009
0.2207
0.2556
0.1341
0.2385
0.1775
0.2596
0.1776
0.2672
0.1906
0.2647
0.1466
0.172
0.2366
0.1529
0.2288
0.1929
0.1618
0.1769
0.1724
0.1638
0.2138
0.2174
0.2296
0.16
0.2314
0.1673
0.1578
0.1918
0.2222
0.2491
0.2027
0.1439
0.182
0.1708
0.2249
0.1564
0.2343
0.2267
0.2146
0.1686
0.1913
0.2225
0.1021
0.1764
0.1871
0.2287
0.2061
0.1951
0.183
0.1589
0.1658
0.0865
0.2267
0.2048
0.1023
0.2333
0.1722
0.215
0.1731
0.1965
0.1443
0.18
0.2
0.1796
0.2044
0.1374
0.1532
0.1947
0.3088
0.2515
0.1984
0.1911
0.1599
0.2857
0.2742
0.1718
0.1923
0.1856
0.1906
0.1347
0.1869
0.2947
0.2391
0.1999
0.0691
0.1635
0.2124
0.2335
0.1786
0.1366
0.1585
0.1887
0.1881
0.1571
0.186
0.2088
0.1907
0.1797
0.153
0.2155
0.2268
0.1699
0.2014
0.1719
0.1701
0.2547
0.0783
0.2297
0.2409
0.198
0.2756
0.2001
0.1955
0.1052
0.1778
0.1103
0.1192
0.2487
0.1986
0.206
0.2314
0.1549
0.0636
0.1865
0.2067
0.089
0.115
0.211
0.1579
0.2267
0.2221
0.128
0.2151
0.1914
0.2791
0.1973
0.2171
0.1817
0.1557
0.1105
0.0617
0.2208
0.2013
0.1818
0.1376
0.1342
0.1673
0.1842
0.2299
0.2451
0.0785
0.1525
0.2335
0.2121
0.2105
0.1585
0.1639
0.2077
0.1775
0.1589
0.0742
0.187
0.1691
0.2229
0.2064
0.1479
0.1997
0.2072
0.1454
0.159
0.1826
0.1704
0.1422
0.2306
0.1748
0.0882
0.1989
0.2046
0.168
0.1888
0.2576
0.2528
0.1497
0.2005
0.233
0.1545
0.2031
0.0969
0.1805
0.203
0.2428
0.1584
0.1372
0.2199
0.1812
0.1536
0.1991
0.1754
0.1666
0.2965
0.0895
0.1718
0.234
0.2059
0.1811
0.2149
0.2806
0.0723
0.1469
0.2176
0.1392
0.2258
0.0526
0.1324
0.1447
0.2241
0.1236
0.1516
0.1388
0.1964
0.2469
0.2384
0.1886
0.2847
0.1712
0.2912
0.2136
0.1684
0.1776
0.1605
0.2505
0.1881
0.2154
0.1712
0.1642
0.2179
0.0831
0.233
0.1402
0.1751
0.2015
0.1867
0.1372
0.1308
0.1211
0.1596
0.1857
0.2359
0.1961
0.2087
0.2332
0.1932
0.1764
0.1851
0.2298
0.1193
0.0601
0.1859
0.2041
0.2185
0.1167
0.1292
0.15
0.2028
0.1684
0.1736
0.1358
0.2226
0.2473
0.1678
0.0835
0.1244
0.2253
0.1764
0.1617
0.2328
0.2
0.1324
0.2028
0.1792
0.2148
0.2627
0.1418
0.1887
0.1537
0.1528
0.213
0.0312
0.1351
0.0873
0.1823
0.2262
0.1358
0.0876
0.1252
0.132
0.2174
0.2084
0.1705
0.1979
0.2844
0.2198
0.1782
0.1328
0.1599
0.1052
0.1551
0.2525
0.1904
0.2501
0.2003
0.1757
0.123
0.2115
0.1268
0.2418
0.2326
0.1448
0.1309
0.1411
0.1783
0.2136
0.2813
0.1088
0.2562
0.1367
0.2595
0.0808
0.2216
0.1646
0.049
0.1552
0.2033
0.1195
0.2282
0.1592
0.2343
0.1742
0.2128
0.2124
0.2685
0.2001
0.2229
0.1201
0.2474
0.152
0.1949
0.2759
0.2244
0.1926
0.1511
0.2198
0.1726
0.1517
0.2722
0.2443
0.1713
0.2497
0.1864
0.1765
0.2194
0.1783
0.2208
0.0523
0.1488
0.1573
0.1508
0.192
0.2774
0.1187
0.1806
0.2005
0.1419
0.1314
0.1238
0.1154
0.1523
0.1985
0.2046
0.1847
0.1466
0.182
0.3041
0.2851
0.1437
0.1658
0.1566
0.1369
0.1206
0.2177
0.1295
0.2236
0.1963
0.2672
0.2178
0.2717
0.2633
0.2375
0.1455
0.2907
0.2523
0.1336
0.1644
0.1611
0.2316
0.1251
0.2469
0.2188
0.2232
0.1791
0.2448
0.1327
0.1016
0.1402
0.1328
0.1414
0.1757
0.1532
0.1976
0.1381
0.182
0.1829
0.1665
0.2411
0.1546
0.2208
0.1143
0.1748
0.1825
0.0965
0.1653
0.1275
0.2053
0.1858
0.1829
0.0988
0.1655
0.1661
0.2127
0.1326
0.1881
0.1901
0.1972
0.2076
0.1988
0.1847
0.1142
0.2359
0.22
0.1651
0.1614
0.0794
0.1028
0.1348
0.1883
0.1959
0.0804
0.2209
0.205
0.1392
0.1403
0.206
0.1739
0.2305
0.2647
0.2391
0.2186
0.1845
0.1639
0.2104
0.1966
0.2649
0.1868
0.1525
0.1574
0.1934
0.09
0.1294
0.1568
0.2413
0.1024
0.2028
0.1959
0.215
0.1551
0.2166
0.2161
0.2546
0.1047
0.1649
0.189
0.2293
0.1805
0.2766
0.0918
0.2684
0.2148
0.1944
0.1581
0.2389
0.1741
0.1429
0.178
0.0826
0.1265
0.1003
0.2089
0.0745
0.11
0.1101
0.1911
0.1419
0.1328
0.1514
0.272
0.2076
0.1572
0.2433
0.2119
0.2232
0.0831
0.2023
0.1256
0.2411
0.1618
0.1262
0.1898
0.2285
0.1341
0.2441
0.193
0.1986
0.2155
0.2137
0.2946
0.2409
0.1684
0.1708
0.1334
0.1592
0.1389
0.2093
0.1419
0.2028
0.2167
0.1706
0.216
0.2378
0.2276
0.1835
0.2019
0.2021
0.2106
0.1645
0.0808
0.2177
0.2293
0.2768
0.2028
0.1573
0.1643
0.1661
0.1139
0.1153
0.0851
0.1249
0.1106
0.1824
0.1935
0.1241
0.2021
0.1229
0.1666
0.1862
0.1642
0.181
0.1724
0.1718
0.1629
0.16
0.135
0.152
0.202
0.1506
0.1233
0.2075
0.0791
0.0934
0.16
0.1124
0.1173
0.0903
0.1663
0.1649
0.2575
0.2017
0.0812
0.0877
0.1315
0.1665
0.1183
0.1297
0.0817
0.1231
0.5191
0.1798
0.1965
0.2488
0.1894
0.1676
0.1202
0.135
0.2069
0.1683
0.259
0.185
0.2439
0.1983
0.1889
0.1553
0.0783
0.2568
0.1975
0.2475
0.3082
0.254
0.117
0.2189
0.2113
0.1712
0.1318
0.2694
0.2188
0.2194
0.2556
0.1371
0.2883
0.0834
0.2157
0.0328
0.1624
0.2504
0.1606
0.0867
0.1699
0.1461
0.1216
0.2195
0.1816
0.1774
0.2988
0.203
0.3258
0.1965
0.2531
0.1013
0.163
0.1759
0.1684
0.1174
0.2806
0.1913
0.2687
0.132
0.2604
0.1198
0.1985
0.1867
0.2218
0.2575
0.0423
0.186
0.1751
0.2793
0.2495
0.1886
0.2433
0.2728
0.1994
0.3196
0.1637
0.0368
0.1694
0.1955
0.1697
0.1555
0.2585
0.1197
0.1687
0.2812
0.0871
0.0471
0.2108
0.3156
0.2163
0.2133
0.0872
0.1508
0.1751
0.2229
0.1185
0.13
0.2251
0.0442
0.1447
0.1809
0.1846
0.2281
0.1546
0.2492
0.2084
0.1925
0.165
0.1689
0.2352
0.0761
0.2211
0.1393
0.1186
0.1828
0.2802
0.1633
0.167
0.1741
0.2213
0.1255
0.2369
0.2154
0.2584
0.108
0.1962
0.1828
0.1188
0.0188
0.1469
0.2653
0.0805
0.2185
0.2352
0.2107
0.2342
0.206
0.219
0.0863
0.1821
0.2161
0.3102
0.1674
0.3186
0.1671
0.2067
0.1901
0.227
0.2262
0.276
0.202
0.217
0.2768
0.084
0.197
0.234
0.2128
0.1929
0.0932
0.1809
0.2049
0.134
0.1595
0.1373
0.1346
-0.049
0.2284
0.2748
0.1971
0.2223
0.2701
0.2094
0.1661
0.1483
0.2091
0.0954
0.2282
0.2633
0.2225
0.184
0.0835
0.2741
0.1597
0.2075
0.1662
0.1116
0.1954
0.2331
0.252
0.1815
0.2071
0.0412
0.1274
0.2483
0.0441
0.1573
0.2262
0.209
0.0986
0.1928
0.3315
0.197
0.2448
0.2359
0.2064
0.1482
0.1876
0.1396
0.1606
0.0895
0.1588
0.1493
0.1138
0.1098
0.1442
0.2204
0.1885
0.2263
0.247
0.1152
0.137
0.2484
0.0583
0.2354
0.1788
0.25
0.248
0.154
0.0999
0.2756
0.1882
0.1598
0.2673
0.1223
0.1528
0.1729
0.2518
0.0837
0.2636
0.1971
0.2278
0.1941
0.2235
0.2372
0.1738
0.2916
0.26
0.0562
0.2751
0.2885
0.1598
0.2363
0.2126
0.1076
0.1884
0.2414
0.208
0.2177
0.2104
0.1986
0.1976
0.1943
0.1477
0.1201
0.1094
0.0741
0.1217
0.1285
0.1673
0.1549
0.1639
0.2433
0.2576
0.0978
0.0821
0.2504
0.1864
0.1654
0.0867
0.2078
0.087
0.2707
0.1498
0.0604
0.2909
0.2456
0.2043
0.1221
0.3177
0.1318
0.2209
0.1418
0.2042
0.2599
0.257
0.1937
0.1987
0.1889
0.1771
0.1859
0.0833
0.1622
0.3171
0.1956
0.1821
0.2243
0.1908
0.1708
0.2063
0.1339
0.2173
0.2681
0.1906
0.1223
0.2617
0.1822
0.2474
0.2092
0.2138
0.1907
0.2311
0.1015
0.2047
0.3255
0.1514
0.155
0.1538
0.2156
0.1593
0.2262
0.1757
0.0871
0.1951
0.1996
0.1507
0.1097
0.1365
0.2017
0.1694
0.1721
0.1437
0.1524
0.1818
0.2813
0.1302
0.1868
0.1404
0.202
0.2259
0.1147
0.113
0.173
0.2218
0.1682
0.2499
0.0702
0.1125
0.1578
0.1716
0.2109
0.1224
0.1673
0.1063
0.3468
0.2541
0.18
0.1117
0.2208
0.2486
0.2471
0.2644
0.2498
0.2406
0.1568
0.2534
0.212
0.2783
0.241
0.1763
0.1171
0.164
0.1932
0.1321
0.0794
0.097
0.2943
0.3223
0.1492
0.1689
0.1821
0.2423
0.1751
0.2818
0.2835
0.2023
0.1115
0.2391
0.2024
0.329
0.2629
0.1066
0.1883
0.1974
0.1759
0.0346
0.1269
0.1148
0.2127
0.1904
0.1883
0.219
0.0849
0.195
0.2837
0.2261
0.1661
0.2282
0.1654
0.2624
0.1504
0.3266
0.1444
0.186
0.2217
0.2901
0.2163
0.1567
0.1757
0.1836
0.2246
0.203
0.2218
0.2101
0.2435
0.2143
0.2735
0.1631
0.2123
0.3167
0.1294
0.127
0.1847
0.261
0.2298
0.1814
0.0676
0.288
0.2316
0.3288
0.2463
0.2778
0.2321
0.1727
0.1714
0.1768
0.1147
0.2716
0.2293
0.2823
0.254
0.1508
0.1181
0.1563
0.1068
0.2064
0.1086
0.1076
0.1784
0.0932
0.2027
0.1929
0.1204
0.1899
0.1468
0.148
0.1857
0.1738
0.1441
0.1817
0.1186
0.2711
0.1725
0.2598
0.2754
0.2084
0.1988
0.1816
0.2664
0.2236
0.2275
0.2231
0.1523
0.1347
0.1565
0.1567
0.2814
0.0748
0.1994
0.2164
0.2145
0.2078
0.3319
0.1867
0.2194
0.206
0.2311
0.2595
0.1609
0.2108
0.1766
0.2231
0.2022
0.1189
0.1846
0.1732
0.3111
0.27
0.1635
0.2518
0.1934
0.0722
0.1819
0.1615
0.1763
0.1259
0.2591
0.1394
0.1964
0.148
0.2048
0.1831
0.1619
0.1873
0.2441
0.2309
0.1472
0.1336
0.1532
0.1314
0.1492
0.2347
0.1249
0.2479
0.1674
0.092
0.1599
0.1514
0.3015
0.2878
0.1265
0.2114
0.2029
0.2573
0.1198
0.2004
0.1839
0.1605
0.2417
0.1758
0.0673
0.232
0.1702
0.1586
0.2679
0.1181
0.163
0.1118
0.1699
0.1731
0.0635
0.2449
0.2004
0.2173
0.244
0.0706
0.0952
0.2004
0.2372
0.2157
0.0566
0.0574
0.1879
0.1357
0.2042
0.0902
0.1981
0.1712
0.2108
0.4008
0.2825
0.212
0.1252
0.1433
0.2428
0.2184
0.1089
0.1394
0.2108
0.1783
0.2352
0.2194
0.1748
0.1977
0.248
0.3054
0.1135
0.2451
0.2321
0.2756
0.1903
0.1473
0.2223
0.1722
0.2919
0.2556
0.2253
0.1583
0.2014
0.1209
0.2112
0.2303
0.2366
0.2922
0.2454
0.161
0.149
0.1366
0.2384
0.1892
0.2675
0.1872
0.2185
0.248
0.1875
0.1463
0.1457
0.1631
0.1455
0.186
0.085
0.2654
0.2576
0.1708
0.1545
0.282
0.2221
0.198
0.1743
0.1705
0.1937
0.1898
0.1816
0.2254
0.234
0.1436
0.2408
0.1549
0.1781
0.179
0.0981
0.2191
0.2141
0.1932
0.1235
0.1712
0.0506
0.0848
0.0181
0.0953
0.0659
0.1941
0.1515
0.0996
0.151
0.2333
0.1362
0.1497
0.1114
0.15
0.0875
0.1103
0.0758
0.2131
0.1977
0.0436
0.1729
0.1525
0.1976
0.1632
0.1566
0.1999
0.1151
0.3214
0.2019
0.4002
0.4528
0.36
0.1663
0.3511
0.3663
0.49
0.4011
0.4558
0.1902
0.3904
0.4662
0.4802
0.5289
0.5134
0.3299
0.4197
0.4264
0.3102
0.225
0.3909
0.4627
0.3446
0.4376
0.479
0.2938
0.3741
0.2865
0.3689
0.2447
0.4198
0.2057
0.364
0.3464
0.3833
-0.0789
0.2514
0.3839
0.3731
0.4032
0.3363
0.4447
0.3707
0.2649
0.4113
0.3392
0.3619
0.2432
0.4014
0.1863
0.4588
0.4763
0.3889
0.252
0.5131
0.2963
0.2093
0.2948
0.3298
0.3106
0.3813
0.637
0.4478
0.4442
0.5104
0.3054
0.1616
0.1678
0.3329
0.3397
0.3565
0.221
0.4706
0.3085
0.3076
0.2768
0.3632
0.4012
0.2533
0.282
0.2952
0.1772
0.1087
0.1654
0.1307
0.2523
0.3905
0.2165
0.3404
0.3047
0.3481
0.3491
0.3931
0.1982
-0.0024
0.2912
0.4547
0.2546
0.3167
0.1057
0.3764
0.2622
0.4021
0.3197
0.2127
0.4546
0.5232
0.3015
0.169
0.3117
0.3854
0.3095
0.4058
0.3199
0.5035
0.1378
0.221
0.2321
0.1696
0.0901
0.2084
0.3232
0.1483
0.1564
0.0823
0.183
0.1303
0.1181
0.1208
0.126
0.1726
0.101
0.0993
0.1513
0.4061
0.042
0.2703
0.4198
0.2809
0.3506
0.3162
0.442
0.3974
0.4555
0.4548
0.2895
0.2021
0.2126
0.4776
0.3405
0.3817
0.4783
0.362
0.3275
0.404
0.2928
0.0524
0.3904
0.2273
0.2236
0.4117
0.3727
0.3799
0.3439
0.3434
0.182
0.3856
0.2172
0.2541
0.1837
0.2494
0.1959
0.2525
0.0977
0.2023
0.1576
0.4417
0.5033
0.2621
0.1399
0.4423
0.197
0.2304
0.3754
0.3474
0.2348
0.3062
0.4069
0.3736
0.3461
0.4183
0.2827
0.1894
0.3656
0.4641
0.4257
0.5332
0.3424
0.3052
0.131
0.1004
0.1859
0.214
0.2293
0.5359
0.1773
0.2372
0.2706
0.1379
0.2694
0.2344
0.2366
0.3538
0.3072
0.5268
0.4243
0.3824
0.2885
0.3255
0.2587
0.1731
0.3911
0.4067
0.3542
0.3686
0.5494
0.3149
0.2789
0.3889
0.4792
0.3624
0.1513
0.3656
0.4032
0.3764
0.3844
0.3298
0.4087
0.3268
0.5028
0.3985
0.2208
0.361
0.3499
0.2197
0.1985
0.3428
0.3781
0.5692
0.3673
0.294
0.406
0.5135
0.286
0.2113
0.1529
0.4319
0.3098
0.3041
0.3008
0.288
0.3764
0.5313
0.3336
0.6092
0.3059
0.4686
0.0511
0.1225
0.1431
0.0888
0.1775
0.052
0.1499
0.0202
0.1055
0.1363
0.1093
0.2237
0.2889
0.2693
0.2008
0.3187
0.1491
0.2157
0.1178
0.2122
0.0916
0.1531
0.1933
0.3154
0.3789
0.3112
0.4041
0.2359
0.3243
0.3318
0.4845
0.4322
0.3361
0.2939
0.3466
0.2716
0.3381
0.2826
0.1951
0.3087
0.3482
0.1876
0.3304
0.4108
0.2905
0.4087
0.3352
0.205
0.4363
0.3935
0.3897
0.3691
0.2925
0.3036
0.2809
0.351
0.2494
0.2149
0.3346
0.3529
0.4019
0.3638
0.275
0.2799
0.3206
0.4656
0.1854
0.3698
0.2112
0.0763
0.1862
0.3757
0.4839
0.4029
0.3166
0.329
0.4297
0.4197
0.2907
0.381
0.3346
0.407
0.3839
0.2357
0.3053
0.4353
0.3045
0.2205
0.3079
0.4433
0.4711
0.2944
0.2741
0.3844
0.4699
0.3223
0.2503
0.2925
0.4418
0.361
0.1584
0.3729
0.5561
0.3729
0.3001
0.2122
0.2116
0.3937
0.2036
0.2606
0.2956
0.3828
0.2572
0.2713
0.4915
0.4318
0.4505
0.4352
0.4177
0.3051
0.4541
0.4756
0.4139
0.489
0.325
0.3245
0.2783
0.4164
0.313
0.4113
0.3262
0.3786
0.2483
0.2681
0.2903
0.2673
0.3003
0.2043
0.1644
0.0832
0.1465
0.2161
0.2079
0.2222
0.5409
0.3067
0.0645
0.165
0.2086
0.2174
0.1575
0.0932
0.1498
0.1464
0.1532
0.1834
0.1047
0.1988
0.1458
0.1501
0.139
0.1415
0.173
0.1543
0.1437
0.1468
0.1504
0.1626
0.0985
0.1853
0.1412
0.1239
0.0971
0.1251
0.0846
0.1383
0.1739
0.1262
0.179
0.1285
0.1457
0.1685
0.0663
0.1941
0.1251
0.1388
0.1388
0.159
0.1129
0.1467
0.125
0.0681
0.1625
0.1147
0.175
0.1651
0.1179
0.193
0.1511
0.1839
0.1406
0.1914
0.1673
0.1856
0.1907
0.1119
0.1202
0.1235
0.1776
0.1722
0.1587
0.188
0.1736
0.1624
0.1952
0.096
0.1596
0.1311
0.1301
0.1824
0.1624
0.1776
0.1749
0.1614
0.1787
0.1254
0.1365
0.183
0.1218
0.1253
0.2054
0.1126
0.132
0.1149
0.1058
0.1035
0.0431
0.1577
0.1054
0.1636
0.0997
0.1191
0.1642
0.1637
0.1621
0.1065
0.1371
0.1413
0.1363
0.0772
0.1138
0.075
0.2245
0.1412
0.0762
0.1504
0.1376
0.1872
0.1445
0.1013
0.1442
0.1316
0.1708
0.1019
0.1079
0.1414
0.172
0.1332
0.1055
0.1309
0.1061
0.1663
0.1707
0.1067
0.1934
0.1143
0.1096
0.1403
0.1289
0.1621
0.171
0.1158
0.0898
0.2559
0.0904
0.114
0.0793
0.0714
0.1283
0.1514
0.0919
0.1415
0.1716
0.1456
0.1351
0.1278
0.1424
0.14
0.1753
0.1073
0.1793
0.1658
0.1519
0.1535
0.1584
0.1621
0.0908
0.1613
0.1433
0.1371
0.0685
0.1422
0.1286
0.179
0.2185
0.0628
0.1422
0.135
0.1726
0.1551
0.1789
0.134
0.2082
0.178
0.1923
0.1839
0.2985
0.1804
0.2942
0.1526
0.2272
0.1632
0.1998
0.1259
0.2439
0.1391
0.1927
0.2279
0.1793
0.1769
0.1982
0.1519
0.1287
0.1872
0.267
0.2123
0.1871
0.1938
0.157
0.1816
0.2237
0.215
0.2787
0.1717
0.1899
0.1451
0.2234
0.0949
0.1612
0.22
0.2515
0.2399
0.2498
0.2596
0.1352
0.1696
0.292
0.2207
0.2108
0.198
0.1217
0.2677
0.1175
0.2199
0.1494
0.2414
0.2042
0.1604
0.1045
0.1649
0.2251
0.1706
0.1665
0.2358
0.2212
0.1251
0.154
0.1245
0.1354
0.211
0.1475
0.1073
0.2281
0.134
0.1726
0.2087
0.238
0.2101
0.1716
0.2334
0.1173
0.1248
0.1077
0.1683
0.1919
0.2666
0.1479
0.1784
0.1681
0.1401
0.1932
0.2493
0.1733
0.2889
0.2865
0.1759
0.1916
0.245
0.2367
0.1955
0.2093
0.1774
0.2221
0.2135
0.2579
0.2493
0.1606
0.1524
0.1437
0.164
0.1777
0.16
0.1203
0.1885
0.212
0.23
0.1705
0.0343
0.1978
0.2086
0.2598
0.2215
0.234
0.1571
0.2181
0.1077
0.1429
0.1954
0.1098
0.2083
0.2964
0.1472
0.1854
0.1489
0.1601
0.2619
0.2325
0.139
0.2374
0.2324
0.281
0.157
0.1802
0.1904
0.1593
0.1523
0.2669
0.1843
0.279
0.2272
0.2064
0.1826
0.1363
0.157
0.2
0.2113
0.2173
0.1377
0.2214
0.2308
0.2722
0.1586
0.2289
0.1583
0.0381
0.189
0.2305
0.143
0.2316
0.1735
0.1965
0.1195
0.2739
0.1705
0.2364
0.0941
0.2922
0.1625
0.1932
0.2294
0.1568
0.1085
0.2416
0.0865
0.1847
0.1637
0.2973
0.2087
0.111
0.209
0.1381
0.2322
0.1503
0.2277
0.1147
0.1504
0.1174
0.2262
0.2022
0.2328
0.1248
0.1967
0.2221
0.2379
0.2614
0.2057
0.1801
0.1602
0.2003
0.1683
0.1669
0.162
0.2531
0.032
0.1461
0.0833
0.247
0.2111
0.1286
0.2574
0.1697
0.2583
0.2028
0.1261
0.1548
0.2162
0.2602
0.2036
0.1086
0.2015
0.2141
0.1267
0.0497
0.2268
0.2736
0.1304
0.1048
0.1419
0.1863
0.182
0.0823
0.1433
0.1818
0.1346
0.1655
0.1187
0.2296
0.1456
0.1307
0.2205
0.2052
0.281
0.1047
0.1077
0.1827
0.1826
0.241
0.1426
0.1376
0.2278
0.1432
0.2305
0.187
0.1284
0.241
0.1829
0.2075
0.2466
0.2823
0.1358
0.1365
0.2
0.1554
0.1277
0.0686
0.2638
0.2027
0.2512
0.2161
0.2651
0.0788
0.1579
0.1728
0.1634
0.1854
0.2481
0.2464
0.2465
0.1974
0.1319
0.1813
0.1555
0.2236
0.1141
0.2067
0.2403
0.1516
0.1434
0.1994
0.1761
0.2212
0.1834
0.1275
0.2054
0.2044
0.1727
0.1831
0.2491
0.2889
0.1861
0.2959
0.215
0.2451
0.3248
0.1913
0.1915
0.2791
0.2374
0.253
0.1784
0.1993
0.3246
0.1548
0.2011
0.1088
0.2118
0.1425
0.2314
0.197
0.3
0.2235
0.1901
0.1982
0.0695
0.1274
0.128
0.069
0.1325
0.1964
0.191
0.2145
0.1903
0.1534
0.2217
0.0565
0.1641
0.2128
0.2377
0.2502
0.2585
0.2259
0.1953
0.2466
0.2337
0.1509
0.1785
0.1702
0.1204
0.2219
0.1225
0.1922
0.1783
0.1829
0.1728
0.2192
0.2697
0.2213
0.2645
0.1823
0.1366
0.1889
0.1386
0.1808
0.2214
0.1313
0.276
0.1925
0.1818
0.2046
0.2479
0.1317
0.2673
0.23
0.1749
0.0997
0.2207
0.1565
0.1393
0.2077
0.1711
0.2032
0.2775
0.3206
0.19
0.2065
0.2974
0.2139
0.1591
0.1981
0.1273
0.2292
0.3841
0.2465
0.1101
0.2798
0.2904
0.1962
0.2143
0.2756
0.1701
0.0448
0.199
0.1449
0.2168
0.1286
0.2052
0.221
0.2158
0.2108
0.2728
0.1658
0.2709
0.1629
0.1534
0.1254
0.1562
0.1194
0.0538
0.1863
0.2959
0.1617
0.2222
0.156
0.1633
0.2225
0.2381
0.2724
0.2875
0.1928
0.2097
0.2633
0.2675
0.2336
0.1432
0.1856
0.2317
0.2655
0.2056
0.2544
0.215
0.3008
0.2291
0.1995
0.1554
0.1723
0.2034
0.2183
0.1516
0.2543
0.1864
0.1436
0.2663
0.2759
0.2006
0.1877
0.1057
0.1558
0.1799
0.0942
0.0666
0.2458
0.1114
0.1594
0.1635
0.2073
0.189
0.2473
0.1579
0.1551
0.2592
0.1558
0.0683
0.2399
0.2111
0.2316
0.1369
0.1846
0.2456
0.151
0.2381
0.2695
0.2823
0.2316
0.0632
0.0228
0.1855
0.1636
0.2649
0.2373
0.2097
0.2344
0.2357
0.0941
0.3011
0.1963
0.163
0.1961
0.1944
0.1501
0.2076
0.2447
0.1741
0.1895
0.2222
0.1575
0.3578
0.193
0.1996
0.2288
0.1279
0.2307
0.2125
0.094
0.2384
0.2697
0.2768
0.1483
0.1948
0.2015
0.2765
0.1904
0.1672
0.2222
0.1818
0.223
0.3369
0.1355
0.3161
0.1467
0.2063
0.3382
0.2209
0.1696
0.2762
0.0928
0.2132
0.2663
0.1733
0.1823
0.1376
0.1955
0.184
0.1922
0.1544
0.2517
0.1033
0.1443
0.1098
0.2239
0.2038
0.1579
0.1409
0.2836
0.2017
0.1704
0.2612
0.1875
0.1415
0.1531
0.1357
0.2419
0.1884
0.097
0.1035
0.1857
0.1717
0.1787
0.1837
0.2254
0.129
0.2089
0.2285
0.214
0.1636
0.14
0.0755
0.1941
0.2216
0.1756
0.1374
0.1594
0.1674
0.2676
0.2705
0.2694
0.1791
0.307
0.1907
0.2164
0.1655
0.1374
0.1742
0.1938
0.1853
0.2105
0.3001
0.2136
0.2297
0.2455
0.2235
0.2655
0.2386
0.2367
0.1394
0.1605
0.2033
0.1844
0.2132
0.2103
0.1075
0.1478
0.2323
0.3024
0.2316
0.1886
0.2151
0.2447
0.2162
0.1843
0.2144
0.3222
0.309
0.1881
0.3027
0.2123
0.2743
0.3392
0.2893
0.2372
0.1532
0.3073
0.2019
0.2486
0.1614
0.2966
0.2568
0.2653
0.3032
0.2679
0.3337
0.3184
0.1721
0.2331
0.245
0.2649
0.2847
0.1023
0.1599
0.1268
0.2278
0.2002
0.1902
0.0927
0.1618
0.123
0.1946
0.1723
0.3177
0.1238
0.1238
0.1306
0.2094
0.1853
0.2938
0.1967
0.3349
0.1772
0.264
0.2364
0.2823
0.2067
0.2223
0.2336
0.1483
0.2446
0.1707
0.2514
0.1944
0.2776
0.2421
0.1892
0.2779
0.298
0.1636
0.217
0.1469
0.2486
0.2208
0.1876
0.0795
0.1445
0.2774
0.1441
0.0398
0.1957
0.094
0.1799
0.1338
0.2159
0.2705
0.2097
0.0904
0.3456
0.3652
0.3212
0.3431
0.3213
0.1809
0.2086
0.1461
0.215
0.2078
0.1259
0.285
0.0825
0.2263
0.1621
0.2221
0.1473
0.1587
0.0747
0.1501
0.0282
0.1371
0.2337
0.084
0.0873
0.2241
0.1145
0.1304
0.2053
0.1338
0.1621
0.1745
0.1603
0.1129
0.1206
0.2563
0.1155
0.1437
0.1031
0.2063
0.1259
0.1802
0.1699
0.1864
0.2395
0.1959
0.0986
0.2633
0.1503
0.1719
0.2125
0.2296
0.277
0.2754
0.3064
0.2268
0.2992
0.1459
0.1911
0.2629
0.2778
0.297
0.2206
0.2366
0.2291
0.2025
0.1546
0.2336
0.2142
0.193
0.1474
0.1466
0.2241
0.2736
0.1868
0.1655
0.1394
0.2613
0.2712
0.2534
0.2859
0.2865
0.1505
0.2204
0.2602
0.2067
0.2435
0.2385
0.2585
0.0582
0.1369
0.3402
0.2302
0.2202
0.1385
0.0954
0.1747
0.1724
0.2129
0.1462
0.1338
0.2949
0.1653
0.1602
0.1351
0.1672
0.1805
0.2198
0.2165
0.1894
0.1259
0.2309
0.2235
0.183
0.2404
0.2276
0.2297
0.1464
0.2602
0.1452
0.2232
0.2367
0.2129
0.3401
0.1539
0.2119
0.1366
0.2502
0.1393
0.0709
0.1823
0.3073
0.2176
0.1976
0.2089
0.2471
0.1663
0.2272
0.2131
0.2354
0.2048
0.1296
0.2121
0.2432
0.1464
0.1777
0.2124
0.1146
0.2194
0.243
0.1228
0.18
0.1882
0.1931
0.1791
0.1942
0.1876
0.2368
0.1461
0.1881
0.2448
0.2147
0.0899
0.2261
0.3325
0.2668
0.2148
0.1602
0.1375
0.1962
0.1627
0.2429
0.2403
0.1485
0.1785
0.2826
0.1502
0.2115
0.1507
0.2039
0.2516
0.2195
0.2031
0.2121
0.1397
0.2863
0.2064
0.235
0.1985
0.1692
0.1942
0.2338
0.1317
0.0816
0.2024
0.1134
0.1309
0.2324
0.1647
0.3297
0.1495
0.2346
0.0682
0.2358
0.3273
0.2204
0.2278
0.279
0.2623
0.4748
0.3835
0.2891
0.2131
0.2864
0.2501
0.3391
0.3082
0.2604
0.3184
0.1968
0.1409
0.2085
0.2877
0.17
0.1928
0.1501
0.1622
0.1668
0.1932
0.2317
0.2038
0.2033
0.2213
0.1813
0.2608
0.3158
0.2737
0.1709
0.1973
0.2394
0.2531
0.1743
0.0983
0.1743
0.1286
0.2933
0.1584
0.1228
0.2475
0.3046
0.162
0.2841
0.2061
0.1669
0.2298
0.2442
0.3316
0.2528
0.2788
0.1617
0.2356
0.3112
0.2232
0.3055
0.2509
0.2368
0.1581
0.2287
0.1967
0.2108
0.245
0.1422
0.2222
0.2158
0.1324
0.2324
0.1677
0.207
0.171
0.2173
0.1376
0.202
0.1094
0.1989
0.2838
0.2599
0.1907
0.191
0.1215
0.2984
0.2187
0.2586
0.2306
0.332
0.1748
0.1234
0.2765
0.2798
-0.0258
0.1724
0.2331
0.2925
0.1353
0.2078
0.1243
0.1399
0.2398
0.1235
0.1331
0.1934
0.2544
0.181
0.181
0.1897
0.168
0.2125
0.2909
0.2126
0.2541
0.2654
0.1995
0.1587
0.2173
0.2149
0.1905
0.2408
0.1799
0.2166
0.3489
0.2323
0.2577
0.2401
0.1902
0.1983
0.1869
0.2406
0.3294
0.1701
0.2864
0.2302
0.0714
0.2531
0.1892
0.0807
0.0721
0.1408
0.2407
0.2389
0.0156
0.2814
0.2043
0.1848
0.2302
0.2708
0.1746
0.1999
0.226
0.1312
0.2357
0.0531
0.2759
0.2471
0.1642
0.2289
0.2482
0.228
0.2223
0.1471
0.3288
0.181
0.1557
0.1726
0.1799
0.1757
0.305
0.2639
0.141
0.2152
0.1431
0.1802
0.1625
0.1596
0.163
0.2268
0.0875
0.282
0.2413
0.2425
0.174
0.161
0.2089
0.0017
0.1541
0.3012
0.1806
0.1614
0.2045
0.1326
0.1751
0.183
0.2058
0.1842
0.1206
0.2907
0.2386
0.2247
0.1648
0.2627
0.235
0.1775
0.2367
0.2182
0.1677
0.126
0.1807
0.1953
0.2071
0.27
0.1712
0.2418
0.2072
0.2755
0.2697
0.2047
0.2503
0.2712
0.1977
0.1815
0.2227
0.2382
0.2716
0.1857
0.2524
0.1921
0.2722
0.2576
0.1657
0.1507
0.269
0.2502
0.1559
0.2554
0.1923
0.2039
0.207
0.2575
0.1579
0.2415
0.172
0.1219
0.1775
0.1995
0.1506
0.1604
0.1756
0.1756
0.1693
0.2201
0.2398
0.1934
0.2502
0.194
0.123
0.1621
0.2713
0.2512
0.1912
0.24
0.1996
0.2453
0.2085
0.2296
0.1879
0.1262
0.1809
0.2047
0.092
0.2582
0.2434
0.1502
0.2057
0.2321
0.1591
0.164
0.2311
0.1719
0.1435
0.224
0.1723
0.1605
0.2063
0.1826
0.2066
0.2182
0.1968
0.1668
0.2098
0.1538
0.2114
0.2169
0.1794
0.2526
0.143
0.272
0.2204
0.253
0.2549
0.2701
0.0976
0.2086
0.3165
0.2403
0.1608
0.26
0.2125
0.2094
0.1656
0.195
0.1728
0.1979
0.186
0.1183
0.1429
0.2379
0.1627
0.2284
0.1154
0.1387
0.1721
0.1345
0.2251
0.0991
0.1656
0.177
0.2466
0.1561
0.1607
0.1506
0.207
0.1992
0.2173
0.2456
0.2115
0.2237
0.2832
0.1431
0.1634
0.2141
0.1599
0.2155
0.177
0.2042
0.1774
0.2067
0.2222
0.2478
0.1485
0.1808
0.1998
0.1633
0.2238
0.1445
0.1871
0.1207
0.2634
0.1822
0.1632
0.2419
0.1687
0.1446
0.1935
0.1514
0.1426
0.1888
0.2509
0.1862
0.1719
0.2146
0.1688
0.1249
0.108
0.1786
0.1315
0.1995
0.2223
0.1571
0.1244
0.1539
0.175
0.1166
0.2556
0.1688
0.2047
0.1933
0.1989
0.1993
0.1859
0.2025
0.2106
0.1939
0.1503
0.1466
0.2269
0.1403
0.1593
0.177
0.2013
0.1762
0.1759
0.2285
0.157
0.1592
0.1804
0.2274
0.1785
0.1356
0.2435
0.2483
0.1604
0.1555
0.1562
0.188
0.2104
0.1542
0.1665
0.1664
0.1992
0.1495
0.187
0.2292
0.1803
0.2131
0.1629
0.2221
0.2068
0.1893
0.1609
0.2767
0.1271
0.1869
0.1599
0.1818
0.1272
0.1793
0.2233
0.1587
0.1972
0.2301
0.2612
0.2015
0.2124
0.2192
0.1254
0.1895
0.2724
0.1879
0.1993
0.2185
0.2034
0.1665
0.2004
0.189
0.1094
0.1509
0.1303
0.2974
0.1653
0.1268
0.1916
0.1948
0.2319
0.2933
0.1284
0.1616
0.0982
0.1534
0.2261
0.2157
0.24
0.2024
0.214
0.1736
0.2613
0.1769
0.1523
0.2117
0.1678
0.2241
0.1442
0.1527
0.2376
0.1504
0.1577
0.1696
0.2092
0.1593
0.1592
0.225
0.1337
0.1677
0.1397
0.2076
0.1682
0.1254
0.2505
0.112
0.2236
0.1273
0.1935
0.189
0.2234
0.1285
0.2322
0.2239
0.1556
0.1043
0.1177
0.1015
0.1358
0.1721
0.271
0.2188
0.1195
0.1833
0.1416
0.0726
0.1984
0.2618
0.2379
0.1719
0.1276
0.1414
0.201
0.0874
0.1893
0.1967
0.1391
0.1325
0.1921
0.2061
0.2254
0.1887
0.1916
0.1996
0.291
0.2193
0.0777
0.2408
0.2158
0.1223
0.1131
0.189
0.2062
0.2844
0.1983
0.219
0.2411
0.1244
0.1636
0.2369
0.1527
0.1878
0.227
0.1465
0.1949
0.312
0.1573
0.1663
0.2188
0.1284
0.2585
0.0764
0.2068
0.2471
0.2373
0.1675
0.188
0.1559
0.18
0.2147
0.191
0.1283
0.1132
0.1828
0.2517
0.2453
0.2051
0.2343
0.2449
0.2582
0.2556
0.2123
0.2572
0.2404
0.2742
0.2213
0.2498
0.1295
0.2592
0.2918
0.2181
0.334
0.1318
0.2012
0.2481
0.2798
0.1436
0.2085
0.1335
0.1695
0.1882
0.1385
0.1948
0.1898
0.1385
0.1947
0.123
0.1306
0.1764
0.115
0.1445
0.1596
0.1921
0.1481
0.2103
0.2366
0.1366
0.1651
0.2313
0.2521
0.2658
0.2317
0.1731
0.2669
0.3177
0.2062
0.2346
0.2901
0.2491
0.2036
0.2632
0.2581
0.215
0.2588
0.1957
0.2676
0.2946
0.2719
0.2913
0.3194
0.3601
0.2779
0.2886
0.2885
0.3521
0.3382
0.2566
0.2581
0.2301
0.173
0.2398
0.1796
0.1494
0.1915
0.3723
0.2454
0.1449
0.2226
0.2193
0.2702
0.2439
0.2833
0.2572
0.3077
0.3955
0.2892
0.2456
0.2316
0.2878
0.2138
0.1974
0.2531
0.2317
0.4498
0.2012
0.2366
0.2291
0.2513
0.2989
0.2512
0.2349
0.2082
0.3796
0.2271
0.2646
0.2387
0.2316
0.1931
0.1631
0.1966
0.2371
0.2298
0.1577
0.3345
0.2386
0.2432
0.2358
0.3667
0.3207
0.3005
0.3146
0.2593
0.3466
0.2876
0.2859
0.3774
0.1839
0.229
0.2042
0.2355
0.2271
0.2485
0.2143
0.2793
0.3171
0.2108
0.2243
0.3798
0.2788
0.2566
0.3137
0.1841
0.269
0.2778
0.1992
0.2696
0.2655
0.1896
0.2296
0.3039
0.1748
0.1451
0.2001
0.1748
0.1282
0.1595
0.1348
0.1406
0.1576
0.145
0.1476
0.1698
0.1608
0.1521
0.1235
0.2299
0.1626
0.177
0.1065
0.1634
0.2332
0.1046
0.1936
0.2156
0.1561
0.1919
0.192
0.1574
0.1218
0.0638
0.1526
0.2309
0.1316
0.1805
0.0916
0.1457
0.2131
0.1388
0.1352
0.0579
0.1439
0.106
0.0753
0.1275
0.227
0.1555
0.208
0.1391
0.1502
0.1449
0.1144
0.0942
0.1381
0.0738
0.1704
0.0573
0.1401
0.1691
0.1175
0.1509
0.0492
0.1309
0.1644
0.1745
0.0748
0.2067
0.1764
0.1025
0.1631
0.1245
0.1312
0.1599
0.1065
0.196
0.1107
0.1398
0.1207
0.1545
0.2159
0.2169
0.1536
0.0512
0.1022
0.0647
0.1376
0.1907
0.0793
0.1238
0.178
0.1236
0.1233
0.1632
0.2314
0.0834
0.0977
0.074
0.1662
0.1536
0.183
0.1677
0.1295
0.1017
0.0897
0.1317
0.1367
0.1873
0.165
0.1379
0.0823
0.0937
0.1707
0.1205
0.1425
0.1296
0.1787
0.1618
0.1706
0.1751
0.2139
0.175
0.1458
0.1828
0.0451
0.1682
0.1293
0.0917
0.0979
0.0984
0.1106
0.1371
0.1603
0.1302
0.1381
0.1249
0.128
0.1976
0.182
0.2518
0.1777
0.0661
0.0822
0.2073
0.2411
0.2342
0.0811
0.0748
0.1781
0.1066
0.1364
0.0466
0.1773
0.0743
0.1737
0.0633
0.1582
0.1734
0.2123
0.1622
0.1264
0.1637
0.1438
0.1673
0.1821
0.1414
0.1291
0.1926
0.1997
0.1815
0.1859
0.13
0.2053
0.137
0.0979
0.0452
0.1549
0.1348
0.0652
0.1882
0.1059
0.1174
0.099
0.1476
0.1403
0.1547
0.1428
0.1497
0.1502
0.1314
0.1325
0.1605
0.0764
0.1822
0.0927
0.0927
0.1506
0.0777
0.1309
0.201
0.167
0.1869
0.1747
0.0787
0.0749
0.1874
0.1918
0.1573
0.0841
0.1944
0.1765
0.0285
0.22
0.0626
0.1445
0.1209
0.2041
0.1132
0.1056
0.1332
0.2211
0.1359
0.1093
0.1928
0.0986
0.1009
0.2599
0.1587
0.1644
0.1638
0.1314
0.1128
0.1111
0.1797
0.1252
0.1726
0.0637
0.2265
0.181
0.0869
0.1675
0.253
0.1322
0.1429
0.126
0.0949
0.1771
0.0527
0.2444
0.0768
0.1794
0.1451
0.0862
0.117
0.1701
0.199
0.1812
0.1023
0.215
0.0965
0.1821
0.0484
0.1327
0.1927
0.0938
0.1445
0.1888
0.1361
0.1452
0.0581
0.1746
0.1881
0.0946
0.1478
0.1851
0.0883
0.0995
0.1337
0.1662
0.2376
0.1948
0.1343
0.2326
0.1073
0.1072
0.2312
0.2669
0.1552
0.2365
0.1163
0.0728
0.1857
0.0476
-0.0017
0.1499
0.1059
0.1187
0.054
0.0433
0.0514
0.2645
0.0958
0.1005
0.1978
0.1537
0.0956
0.1937
0.1398
0.1833
0.2586
0.1294
0.2394
0.1585
0.1641
0.1751
0.1952
0.1273
0.1798
0.185
0.093
0.0994
0.1628
0.0609
0.0825
0.2565
0.066
0.1475
0.1912
0.1415
0.1313
0.2107
0.1543
0.1376
0.095
0.1961
0.1416
0.0589
0.1762
0.0631
0.1081
0.0876
0.1932
0.0596
0.116
0.1723
0.0843
0.1467
0.1993
0.0765
0.1045
0.2201
0.1782
0.1681
0.1721
0.1144
0.1787
0.1614
0.1173
0.1218
0.1607
0.1614
0.1234
0.1468
0.0414
0.1527
0.2211
0.0832
0.1615
0.0977
0.1988
0.1579
0.1467
0.0912
0.1705
0.1701
0.1033
0.1559
0.1761
0.144
0.2609
0.0803
0.0589
0.0929
0.1893
0.135
0.1236
0.1942
0.1261
0.2057
0.0938
0.1435
0.1713
0.0922
0.1674
0.102
0.2682
0.1648
0.175
0.1411
0.1782
0.1962
0.1608
0.0835
0.0899
0.2027
0.1862
0.1778
0.1406
0.1222
0.1034
0.1709
0.1629
0.1428
0.1597
0.1747
0.1541
0.1764
0.2067
0.0959
0.1858
-0.0007
0.1249
0.2009
0.2521
0.1978
0.0797
0.1688
0.1988
0.1937
0.0921
0.184
0.1522
0.1783
0.116
0.1454
0.1366
0.1186
0.0556
0.1114
0.0383
0.1464
0.1396
0.2177
0.166
0.1894
0.1303
0.1212
0.1948
0.1413
0.0846
0.1633
0.1704
0.0982
0.2281
0.0357
0.1828
0.0969
0.1302
0.0675
0.2404
0.099
0.048
0.1212
0.1136
0.1372
0.125
0.1613
0.1349
0.1136
0.0035
0.1237
0.1183
0.1213
0.1985
0.1557
0.0802
0.1743
0.0501
0.0199
0.1674
0.0767
0.1291
0.0688
0.1006
0.1949
0.0895
0.0704
0.1278
0.1065
0.1421
0.1539
0.133
0.0817
0.1314
0.0752
0.1406
0.1177
0.0928
0.1245
0.1859
0.1026
0.0657
0.1707
0.2552
0.1434
0.1623
0.1272
0.1104
0.231
0.1262
0.1238
0.0627
0.0951
0.1269
0.1433
0.1737
0.085
0.1659
0.1791
0.0967
0.2066
0.1774
0.074
0.0025
0.1175
0.1792
0.1589
0.1359
0.2382
0.058
0.1497
0.1891
0.1846
0.1207
0.2005
0.1466
0.1671
0.2143
0.1496
0.1519
0.1213
0.1217
0.2012
0.183
0.1174
0.141
0.0992
0.1401
0.0144
0.2332
0.0833
0.0597
0.1758
0.1406
0.1557
0.2616
0.1363
0.1674
0.1047
0.197
0.1025
0.0839
0.1284
0.1968
0.0944
0.196
0.1533
0.1443
0.1154
0.1775
0.1948
0.1045
0.0822
0.1768
0.1554
0.1782
0.0714
0.1828
0.1585
0.0446
0.0715
0.1643
0.1577
0.0199
0.1287
0.2311
0.1243
0.131
0.0931
0.1252
0.1169
0.1148
0.055
0.121
0.1984
0.1836
0.1124
0.1098
0.158
0.2404
0.17
0.1414
0.1288
0.1732
0.0823
0.1286
0.0943
0.1883
0.1148
0.1275
0.1608
0.0824
0.1432
0.0782
0.1861
0.2078
0.1163
0.0897
0.0416
0.0621
0.0424
0.1496
0.1232
0.1031
0.1339
0.1049
0.1155
0.2034
0.1532
0.163
0.1295
0.1869
0.0753
0.1974
0.2203
0.1594
0.1695
0.1497
0.2175
0.2034
0.1209
0.1497
0.1433
0.1181
-0.0356
0.0308
0.1671
0.114
0.0683
0.1122
0.2024
0.1709
0.0934
0.183
0.2344
0.0882
0.1343
0.1801
0.1107
0.1409
0.1054
0.0999
0.171
0.152
0.1847
0.2212
0.1861
0.1609
0.2323
0.1989
0.1643
0.1521
0.2202
0.2306
0.2677
0.2629
0.2113
0.1155
0.2835
0.1988
0.2334
0.1955
0.1499
0.2293
0.1658
0.1883
0.3393
0.2131
0.2176
0.2236
0.211
0.2293
0.3177
0.2857
0.2845
0.2323
0.3386
0.1982
0.1812
0.2317
0.1681
0.0935
0.1522
0.2322
0.1044
0.1944
0.2223
0.2325
0.112
0.2308
0.2771
0.2047
0.2552
0.2723
0.24
0.0756
0.2592
0.217
0.2344
0.1158
0.2178
0.1209
0.2662
0.3403
0.2234
0.1541
0.2419
0.2184
0.1955
0.2075
0.257
0.1974
0.1938
0.3496
0.1957
0.2289
0.2049
0.204
0.2298
0.2128
0.2328
0.2301
0.2403
0.1755
0.2378
0.1989
0.1871
0.1443
0.175
0.1582
0.2559
0.1439
0.0564
0.2182
0.1728
0.106
0.1254
0.2223
0.2189
0.122
0.2334
0.1499
0.1194
0.0761
0.1222
0.1797
0.1807
0.2443
0.1731
0.1509
0.287
0.2645
0.2203
0.2054
0.1701
0.2396
0.2134
0.1777
0.2433
0.1565
0.1475
0.1309
0.1495
0.1835
0.2366
0.2546
0.1747
0.1543
0.1859
0.1462
0.2078
0.0638
0.1223
0.2049
0.084
0.1773
0.2194
0.2194
0.2293
0.1139
0.2801
0.2591
0.1535
0.2689
0.2717
0.2139
0.1584
0.1821
0.2049
0.2649
0.1515
0.0655
0.3046
0.2754
0.0926
0.2709
0.1503
0.1539
0.1126
0.1799
0.2657
0.1424
0.0795
0.1044
0.2985
0.2271
0.134
0.2946
0.0993
0.1617
0.1403
0.2005
0.1771
0.3024
0.1282
0.1366
0.2623
0.2106
0.2061
0.1499
0.1379
0.1616
0.1929
0.1969
0.2556
0.1989
0.1661
0.1272
0.1764
0.1642
0.1602
0.1463
0.0179
0.1369
0.1107
0.133
0.1937
0.1712
0.2014
0.115
0.1695
0.0544
0.1519
0.254
0.2052
0.158
0.1359
0.2222
0.1574
0.2678
0.1716
0.0759
0.0812
0.1371
0.2607
0.1884
0.1603
0.1871
0.195
0.2088
0.2065
0.144
0.1729
0.1601
0.2822
0.1861
0.2327
0.1758
0.2036
0.1627
0.108
0.1599
0.1244
0.112
0.2301
0.1625
0.151
0.1005
0.2079
0.1767
0.1795
0.1933
0.1155
0.0961
0.0955
0.1505
0.1674
0.1256
0.2469
0.1343
0.1491
0.1473
0.1507
0.1709
0.1422
0.1955
0.0982
0.1419
0.1539
0.1594
0.1585
0.2331
0.1193
0.1422
0.1956
0.1784
0.2325
0.0977
0.1548
0.1752
0.1322
0.2498
0.132
0.0822
0.1541
0.1185
0.134
0.1515
0.2078
0.1728
0.2297
0.197
0.1097
0.1083
0.0919
0.1168
0.1084
0.2934
0.2174
0.2087
0.0639
0.1452
0.0505
0.1586
0.1634
0.1851
0.145
0.1572
0.097
0.1196
0.1281
0.1331
0.1742
0.1849
0.1677
0.1778
0.1337
0.1818
0.1069
0.0652
0.1725
0.0627
0.1119
0.1447
0.1667
0.1281
0.2252
0.0492
0.2329
0.2564
0.1617
0.1117
0.2534
0.1642
0.1439
0.1757
0.201
0.2204
0.1944
0.0887
0.1296
0.0806
0.1237
0.2047
0.1804
0.054
0.1767
0.2577
0.0813
0.1619
0.1532
0.1759
0.1731
0.123
0.1567
0.2054
0.2029
0.1158
0.1661
0.1478
0.1332
0.1497
0.1564
0.1647
0.1847
0.1995
0.111
0.1863
0.2239
0.1878
0.103
0.0577
0.1477
0.1126
0.1044
0.1518
0.0895
0.1866
0.1888
0.1817
0.1546
0.1376
0.118
0.1755
0.1796
0.1944
0.1521
0.121
0.1325
0.1354
0.1068
0.1312
0.0771
0.1371
0.2067
0.1048
0.1218
0.1273
0.0655
0.1312
0.0975
0.1601
0.1152
0.113
0.0935
0.0808
0.1048
0.1181
0.0868
0.0961
0.1523
0.1656
0.114
0.1435
0.131
0.1316
0.1387
0.1182
0.1807
0.079
0.1294
0.1654
0.1348
0.152
0.1352
0.1614
0.122
0.1565
0.1918
0.0734
0.1091
0.0975
0.0816
0.1035
0.1765
0.1565
0.1234
0.1611
0.1577
0.1508
0.0811
0.112
-0.0248
0.091
0.0772
0.0913
0.0336
0.1265
0.1254
0.1777
0.1287
0.1029
0.19
0.1053
0.0699
0.1225
0.1103
0.1375
0.1595
0.1314
0.1621
0.1523
0.0884
0.1275
0.1401
0.1115
0.0486
0.1557
0.1468
0.1515
0.1177
0.1035
0.141
0.1012
0.0903
0.0981
0.1462
0.1181
0.158
0.104
0.1358
0.1566
0.1418
0.157
0.0854
0.1604
0.1816
0.0708
0.2217
0.096
0.0937
0.1448
0.0964
0.1295
0.1172
0.0956
0.0795
0.1245
0.2
0.1006
0.123
0.1174
0.1761
0.1304
0.1474
0.0859
0.0861
0.1585
0.1555
0.0479
0.1703
0.1003
0.1246
0.049
0.0705
0.1057
0.1365
0.1317
0.0784
0.1195
0.1394
0.1701
0.2065
0.137
0.1402
0.0744
0.1001
0.1705
0.0847
0.0752
0.1078
0.0688
0.0972
0.1312
0.1674
0.1306
0.0792
0.0456
0.1806
0.1265
0.1083
0.1557
0.1118
0.1008
0.0587
0.1944
0.1316
0.0962
0.0875
0.1496
0.0789
0.0695
0.177
0.1697
0.1607
0.0873
0.1033
0.1584
0.1193
0.0433
0.1542
0.0505
0.101
0.0859
0.1158
0.0561
0.1577
0.1018
0.1064
0.1179
0.1192
0.1591
0.0622
0.222
0.1559
0.1039
0.0615
0.0484
0.0709
0.0957
0.0803
0.061
0.149
0.0898
0.1062
0.1038
0.116
-0.0104
0.1408
0.0488
0.1709
0.1068
0.0362
0.1068
0.0904
0.1625
0.159
0.0997
0.2101
0.1423
0.1675
0.09
0.0697
0.1316
0.1531
0.1321
0.0985
0.1283
0.1047
0.123
0.0298
0.1195
0.0452
0.1405
0.1636
0.1182
0.0919
0.0685
0.1638
0.1359
0.1155
0.0965
0.1005
0.1493
0.0552
0.1766
0.1434
0.162
0.1483
0.1211
0.1063
0.1206
0.076
0.0879
0.0579
0.1023
0.0973
0.1357
0.1262
0.1171
0.1172
0.1606
0.1343
0.0955
0.05
0.1484
0.0753
0.1646
0.0921
0.1042
0.0408
0.1271
0.1195
0.0769
0.0713
0.0858
0.1401
0.091
0.1409
0.1426
0.126
0.1216
0.2067
0.1041
0.1057
0.1611
0.1065
0.0921
0.0755
0.1307
0.0325
0.1118
0.1038
0.1567
0.1368
0.1377
0.0762
0.1816
0.1016
0.0686
0.101
0.1099
0.1324
0.102
0.0777
0.199
0.087
0.1254
0.0378
0.048
0.0392
0.0184
0.1704
0.1234
0.175
0.0886
0.1925
0.1776
0.1222
0.0995
0.1159
0.1207
0.0835
0.1369
0.1927
0.0923
0.1259
0.1779
0.0755
0.0281
0.1372
0.0963
0.1187
0.1083
0.1019
0.1247
0.1172
0.1376
0.1546
0.0773
0.1197
0.1146
0.165
0.129
0.1552
0.1231
0.1279
0.0997
0.1532
0.0065
0.1428
0.0962
0.1631
0.0614
0.1706
0.0919
0.1315
0.1296
0.1293
0.0748
0.1328
0.0967
0.0799
0.1271
0.0919
0.1192
0.0928
0.0958
0.2147
0.0912
0.1563
0.1096
0.0299
-0.0485
0.1414
0.121
0.0904
0.1343
0.0388
0.046
0.1154
0.0911
0.1522
0.1396
0.0138
0.1752
0.176
0.0726
0.0834
0.0673
0.1483
0.1326
0.0764
0.0848
0.1327
0.1071
0.1441
0.1438
0.0431
0.1097
0.1866
0.1631
0.1802
0.2068
0.0597
0.171
0.0993
0.1374
0.0272
0.0242
0.0661
0.1315
0.1276
0.1491
0.1
0.142
0.0814
0.1355
0.1296
0.0609
0.1517
0.0945
0.0456
0.0531
0.0828
0.0872
0.1051
0.1215
0.1401
0.0479
0.0763
0.0978
0.1466
-0.0532
0.0472
0.1303
0.1295
0.115
0.1396
0.1568
0.1033
0.109
0.0909
0.0539
0.1274
0.0887
0.1199
0.1113
0.1337
0.1423
0.1256
0.1195
0.049
0.0859
0.1736
0.1316
0.1077
0.117
0.0842
0.1766
0.1503
0.1168
0.0963
0.0218
0.1405
0.0548
0.073
0.0444
0.1067
0.0748
0.1383
0.0657
0.1038
0.1077
0.1208
0.1331
0.1594
0.1164
0.1126
0.045
0.0554
0.1259
0.1191
0.1108
0.1212
0.0861
-0.0001
0.1076
0.032
0.0946
0.0844
0.1438
0.134
0.0787
0.0947
0.1673
0.0917
0.1298
0.1361
0.0819
0.1015
0.0832
0.0604
0.1264
0.1138
0.1382
0.112
0.0793
0.1522
0.0545
0.0966
0.0747
0.061
0.0477
0.1052
0.0955
0.1212
0.0266
0.0562
0.0723
0.0981
0.0508
0.1122
0.0214
0.0395
0.081
0.1066
0.1572
0.1005
0.0831
0.0916
0.133
0.1131
0.1185
0.149
0.1415
0.0572
0.2182
0.1431
0.1209
0.043
0.0594
0.062
0.0844
0.0685
0.0923
0.1001
0.0908
0.1201
0.1411
0.0353
0.1069
0.1191
0.0872
0.096
0.1335
0.0939
0.0776
0.133
0.1048
0.1196
0.1263
0.1025
0.0877
-0.0301
0.1024
0.1266
0.1633
0.1335
0.0344
0.1496
0.0678
0.1445
0.0842
0.1022
0.0089
0.1142
0.0735
0.1043
0.077
0.1273
0.0782
0.1341
0.0672
0.0006
0.0775
0.1155
0.1641
0.1189
0.09
0.1158
0.0238
-0.002
0.0971
0.164
0.0828
0.0882
0.1832
0.1098
0.068
0.0933
0.1507
0.108
0.0919
0.0449
0.0488
0.0708
0.1153
0.0908
0.0647
0.0352
0.0859
0.0585
0.069
0.1023
0.079
0.1232
0.0894
0.1677
0.1175
0.0348
0.0376
0.0739
0.1054
0.0006
0.1152
0.0658
0.0235
0.0192
0.125
0.0239
0.0328
0.1215
0.1592
0.035
0.0706
0.0396
0.0819
0.0677
0.1273
0.1659
0.0615
-0.0221
0.0988
0.0591
0.1548
0.0914
0.1273
0.0535
0.0609
0.1179
0.1068
0.0696
0.1116
0.1309
0.0893
0.1547
0.0746
0.0674
0.1197
0.1448
0.083
0.112
0.1603
0.0911
0.1178
0.1346
0.1261
0.1366
0.188
0.1312
0.0638
0.0819
0.128
0.1201
0.1111
0.0958
0.0259
0.1527
0.106
0.2024
0.0521
0.1583
0.1735
0.0328
0.0999
0.083
0.118
0.072
0.1455
0.0967
0.0987
0.149
0.104
0.0083
0.1452
0.0858
0.0373
0.0967
-0.0316
0.1274
0.1326
0.1503
0.0811
0.0988
0.0989
0.1128
0.0835
0.0899
0.046
0.1418
0.089
0.1946
0.1154
0.1105
0.0967
0.0644
0.0772
0.0754
0.1485
0.08
0.1281
0.1052
0.1431
0.1057
0.107
0.091
0.1602
0.0552
0.0637
0.0931
0.0839
0.0161
0.1497
0.1887
0.0255
0.1358
0.1429
0.1091
0.1244
0.0918
0.1646
0.0748
0.0905
0.0552
0.0471
0.0958
0.0532
0.0774
0.0658
0.0363
0.0757
0.1412
0.1178
0.1273
0.0755
0.044
0.0222
0.1369
0.0477
0.044
0.0795
0.1464
0.133
0.0462
0.0568
0.0889
0.1335
0.0737
0.0387
0.1232
0.0479
0.1812
0.0555
0.0859
0.1277
0.0886
0.0936
0.0564
0.1389
0.0829
0.1378
0.1099
0.1308
0.0835
0.0713
0.0655
0.0712
0.0901
0.0751
0.049
0.0752
0.1684
0.1353
0.1142
0.0579
0.0945
0.0886
0.1359
0.0896
0.1686
0.0719
0.0663
0.0309
0.1736
0.0958
0.1071
0.0989
0.0961
0.135
0.1694
0.1278
0.1399
0.0929
0.1792
0.0691
0.1258
0.0178
0.1277
0.155
0.1171
0.1269
0.0996
0.0165
0.1478
0.1022
0.1127
0.0942
0.1006
0.1635
0.1412
0.0798
0.0664
0.1326
0.0748
0.1688
0.1144
0.096
0.0218
0.0768
0.0721
0.037
0.0452
0.091
0.0757
0.1064
0.1087
0.0963
0.0781
0.061
0.0421
0.1502
0.1689
0.1087
0.0477
0.0905
0.0878
0.0651
0.1653
0.0126
0.0955
0.1033
0.168
0.1818
0.0816
0.0594
0.0837
0.059
0.0788
0.0929
0.1153
0.0196
0.1741
0.0836
0.0702
0.0901
0.0788
0.1537
0.1166
0.1352
0.1231
0.1329
0.0807
0.1092
0.1181
0.145
0.1616
0.0742
0.1636
0.0446
0.0556
0.0665
0.0901
0.0257
0.0575
0.0356
0.0832
0.0527
0.1171
0.0175
0.1012
0.1766
0.1203
0.0757
0.1691
0.1096
0.1074
0.1687
0.0737
0.0967
0.0848
0.1128
0.0138
0.1379
0.113
0.0244
0.1443
0.1256
0.1405
0.128
0.08
0.1084
0.1171
0.1527
0.0835
0.0794
0.1348
0.0717
0.103
0.0967
0.1128
0.083
0.1004
0.1506
0.0946
0.1398
0.1065
0.1187
0.103
0.0956
0.1
0.1225
0.0555
0.1459
0.068
0.1535
0.1168
0.0754
0.1327
0.1147
0.1697
0.0528
0.0653
0.1338
0.0861
0.1196
0.118
0.0679
0.1083
0.1665
0.0453
0.0796
0.0561
0.1323
0.0951
0.0909
0.1423
0.1008
0.0802
0.1503
0.179
0.1215
0.0946
0.116
0.1009
0.1697
0.1302
0.1499
0.0833
0.1046
0.0815
0.132
0.1323
0.1101
0.073
0.1539
0.0809
0.1738
0.1647
0.0768
0.0976
0.1011
0.0665
0.0796
0.1507
0.0398
0.0599
0.1597
-0.0121
0.0666
0.1325
0.0939
0.0916
0.0558
0.0601
0.0945
0.1433
0.1159
0.0578
0.0976
0.0771
0.0329
0.1835
0.1301
0.1351
0.0533
0.127
0.1079
0.0955
0.1097
0.1382
0.1804
0.0858
0.1668
0.0864
0.0916
0.1033
0.1097
0.0879
0.063
0.1226
0.1398
0.052
0.1439
0.0169
0.1401
0.077
0.074
0.1339
0.1563
0.1401
0.0628
0.0898
0.0467
0.1326
0.0985
0.107
0.0434
0.1097
0.0738
0.1565
0.1501
0.0643
0.1017
0.0952
0.0969
0.1278
0.1478
0.1462
0.1019
0.1073
0.1044
0.0994
0.1413
0.0914
0.1149
0.0805
0.061
0.0209
0.1483
0.0839
0.1114
0.0659
0.1227
0.0989
0.0588
0.0606
0.1204
0.095
0.063
0.1226
0.1292
0.0607
0.0927
0.0401
0.0393
0.046
0.086
0.1417
0.1169
0.0585
0.098
0.1022
0.0211
0.1304
0.1409
0.1351
0.1108
0.0672
0.18
0.0955
0.0811
0.0996
0.103
0.0622
0.1059
0.1486
0.12
0.0774
0.1065
0.1108
0.166
0.1578
0.1518
0.0646
0.0993
0.1501
0.1299
0.0733
0.128
0.0908
0.0742
0.0479
0.0833
0.1464
0.0639
0.1624
0.1185
0.0455
0.1027
-0.021
0.02
0.0919
0.061
0.0929
0.0655
0.1554
0.0591
0.1372
0.1118
0.1169
0.1413
0.0639
0.0337
0.1206
0.095
0.0636
0.0926
0.0986
0.1255
0.1391
0.1217
0.0617
0.1374
0.1438
0.1167
0.1047
0.078
0.1717
0.1437
0.0935
0.1204
0.1223
0.1031
0.0962
0.1428
0.1155
0.1397
0.1046
0.061
0.0744
0.1516
0.1358
0.1266
0.1123
0.01
0.1283
0.1345
0.1234
0.1015
0.0666
0.1234
0.1319
0.1315
0.1585
0.1674
0.1967
0.1632
0.2044
0.089
0.1423
0.2222
0.2068
0.1325
0.1701
0.2219
0.1887
0.1587
0.1533
0.1557
0.1586
0.1392
0.1999
0.0964
0.2192
0.1867
0.1775
0.2573
0.1403
0.1907
0.1599
0.1353
0.1586
0.178
0.2002
0.1743
0.1944
0.165
0.2019
0.1881
0.1673
0.2605
0.165
0.1694
0.097
0.13
0.1589
0.1108
0.1085
0.1632
0.2009
0.2121
0.1294
0.1782
0.1357
0.1238
0.1987
0.197
0.0894
0.0248
0.1583
0.1217
0.131
0.2106
0.1636
0.2238
0.1133
0.1881
0.1676
0.233
0.2474
0.1356
0.1527
0.1764
0.1203
0.1745
0.1837
0.1299
0.0811
0.2621
0.1676
0.1363
0.078
0.1246
0.1183
0.1757
0.1596
0.1789
0.1743
0.1124
0.199
0.2074
0.0974
0.1255
0.1656
0.1293
0.1161
0.0961
0.1817
0.1212
0.1491
0.2289
0.1379
0.1422
0.0388
0.1855
0.2296
0.1365
0.1826
0.0703
0.2107
0.0875
0.144
0.1248
0.155
0.1518
0.1497
0.1787
0.1821
0.2515
0.1934
0.2003
0.2851
0.3009
0.2078
0.1074
0.154
0.2061
0.1836
0.0949
0.2182
0.1033
0.1858
0.1603
0.1014
0.1575
0.1663
0.1257
0.1011
0.1199
0.1784
0.178
0.1177
0.0739
0.1889
0.1977
0.088
0.1714
0.1415
0.1247
0.1833
0.1734
0.2889
0.102
0.1439
0.0698
0.1421
0.1618
0.1695
0.1531
0.1916
0.1037
0.1108
0.1539
0.184
0.1526
0.1679
0.1352
0.2279
0.1267
0.1482
0.1395
0.1533
0.2579
0.0827
0.0224
0.0993
0.1421
0.1523
0.1804
0.176
0.1023
0.1673
0.0514
0.0966
0.1911
0.1722
0.1793
0.1369
0.0942
0.2744
0.1215
0.1784
0.1514
0.0755
0.0913
0.1458
-0.0106
0.1453
0.1335
0.1355
0.1206
0.1462
0.1343
0.0967
0.1962
0.1979
0.1011
0.1185
0.1451
0.2138
0.2565
0.0947
0.1801
0.1209
0.0569
0.1705
0.1219
0.156
0.0925
0.104
0.2278
0.129
0.1937
0.1655
0.1416
0.1792
0.1158
0.0903
0.1662
0.2305
0.1012
0.1615
0.1153
0.1173
0.1426
0.1384
0.1615
0.1594
0.1919
0.1515
0.1284
0.1568
0.1901
0.077
0.2045
0.0705
0.1568
0.0292
0.1537
0.1073
0.1779
0.172
0.2075
0.0984
0.0794
-0.0042
0.0781
0.1115
0.118
0.0603
0.0125
0.0974
0.0852
0.1067
0.1017
0.1498
0.1748
0.1448
0.0798
0.1345
0.0571
0.0799
0.0242
0.1346
0.1573
0.1058
0.122
0.0942
0.1028
0.1053
0.1186
0.0888
0.1155
0.1146
0.1815
0.078
0.1084
0.2004
0.0662
0.1188
0.1091
0.1171
0.1395
0.2438
0.0993
0.1174
0.0797
0.1352
0.0705
0.054
0.1397
0.1279
0.0741
0.0626
0.0479
-0.0266
0.0054
0.0979
0.0568
0.0816
0.0704
0.127
0.0583
0.0987
0.1004
0.1613
0.1295
0.0932
0.1643
0.1175
0.1163
0.0659
0.056
0.1153
0.1664
0.1797
0.1624
0.1015
0.1241
0.095
0.1498
0.1517
0.1739
0.0269
0.0373
0.1055
0.1197
0.0299
0.0438
0.081
0.0238
0.079
0.0615
0.1688
0.1046
0.1355
0.1059
0.0988
0.1631
0.0664
0.1098
0.1036
0.0892
0.0715
0.1055
0.09
0.0795
0.0545
0.1332
0.1353
0.0723
0.1117
0.1517
0.1198
0.1082
0.1398
0.1301
0.0618
0.0615
0.1016
0.1258
0.1133
0.055
0.1436
0.133
0.125
0.1213
-0.028
0.1755
0.0323
0.0269
0.1056
0.018
0.1402
0.0949
-0.0314
0.0681
0.0886
0.0566
0.1604
0.0415
0.1116
0.17
0.1442
0.0216
0.1117
0.0925
0.0599
0.1198
0.0804
0.0569
0.0961
0.1253
0.1411
0.1454
0.1379
0.028
0.1212
0.1332
0.0414
0.1023
0.0454
0.0457
0.0908
0.0849
0.0234
0.031
0.0941
0.1024
0.1156
0.0952
0.1141
0.0579
0.0313
0.0777
0.2045
0.0951
0.0323
0.0489
0.0663
0.077
0.1093
0.0425
0.0843
0.0722
0.0658
0.0902
0.1473
0.1146
0.0813
0.0876
0.0878
0.0581
0.0605
0.1173
0.1227
0.0514
0.0773
0.1301
0.1373
0.1465
0.1127
0.0831
0.1651
0.078
0.1382
0.1196
0.2017
0.0882
0.0693
0.1741
-0.0016
0.1058
0.0329
0.1545
0.0784
0.1414
0.1224
0.0285
0.1253
0.0602
0.0153
0.0762
0.1365
0.0947
0.1001
0.0544
0.1007
0.1295
0.0871
0.1013
-0.0081
0.1141
0.1096
0.0755
0.1561
-0.005
0.1603
0.0851
0.0944
0.1678
0.0616
0.127
0.1243
0.0948
0.1513
0.023
0.1368
0.1086
0.0571
0.0869
0.074
0.1178
0.1139
0.164
0.1153
0.1485
0.0466
0.1095
0.1072
0.1343
0.121
0.1208
0.1841
0.121
0.087
0.156
0.0752
0.0889
0.0233
0.1088
0.0707
0.1121
0.0217
0.0405
0.1172
0.1016
0.0562
0.0882
0.0922
0.2257
0.0258
0.0792
0.113
0.1069
0.1273
0.1383
0.043
0.1406
0.1202
0.1012
0.1015
0.129
0.1576
0.1607
0.1179
0.0463
0.1571
0.1604
0.0985
0.1467
0.0462
0.1348
0.1387
0.1194
0.045
0.06
-0.0115
0.1682
0.1678
0.1436
0.1567
0.1086
0.1083
0.1279
0.1192
0.1108
0.1334
0.1884
0.1044
0.2062
0.0706
0.0736
0.1237
0.0922
0.1343
0.0278
0.0699
0.0474
0.1303
0.1005
0.0726
0.0571
0.1243
0.0803
0.1073
0.1397
0.0445
0.1332
0.0548
0.0804
0.0495
0.1154
0.0746
0.1424
0.0917
0.1114
0.1369
0.1548
0.0604
0.0438
0.1639
0.0282
0.0863
0.0705
0.1195
0.1497
0.0732
0.043
0.0648
0.053
0.0737
0.1141
0.0606
0.1243
0.0671
0.0343
0.0754
0.0929
0.1329
0.12
0.0456
-0.0217
0.1298
0.1173
0.0484
0.1379
0.0885
0.1242
0.1634
0.0342
0.0841
0.1008
0.0725
0.1646
0.1665
0.1274
0.067
0.1036
0.1366
0.104
0.0218
0.152
0.1797
0.0991
0.152
0.1662
0.1365
0.0881
0.0779
0.0938
0.0945
0.0596
0.0735
0.0531
0.2152
0.0374
0.1562
0.1107
0.0756
0.0799
0.1128
0.0886
0.0839
0.0623
0.0974
0.0336
0.0861
0.1458
0.0923
0.0404
0.2024
0.0488
0.115
0.0968
0.0736
0.0318
0.0761
0.0273
0.1613
0.0718
0.1325
0.129
0.0754
0.1002
0.1487
0.0535
0.1068
0.1464
0.0907
0.0433
0.1069
0.1511
0.0856
0.1569
0.15
0.108
0.1129
0.1137
0.0798
0.127
0.1001
0.0811
0.0965
0.0632
0.1043
0.1077
0.1854
0.0404
0.0584
-0.0545
0.1388
0.0362
0.0803
0.1201
0.0883
0.1352
0.1488
0.064
0.0845
0.102
0.1031
0.0951
0.1178
0.1336
0.1278
0.1684
0.1657
0.0522
0.2086
0.111
0.1468
0.0261
0.1279
0.1433
0.1539
0.1559
0.117
0.0694
0.1345
0.1048
0.0444
0.1079
0.0937
0.0714
0.1222
0.0052
0.0467
0.0608
0.0692
0.1112
0.0759
0.0265
0.2012
0.1224
0.1045
0.0292
0.1064
0.0568
0.1259
0.1278
0.0382
0.1218
0.1397
0.1051
0.1084
0.095
0.1745
0.0407
0.0394
0.1079
0.121
0.0115
0.0145
0.1258
0.1696
0.1048
0.1787
0.0141
0.0586
0.0829
0.1438
0.0611
-0.0527
0.198
0.0496
0.091
0.0686
0.0287
0.1354
0.0864
-0.1123
0.1272
0.1285
0.0224
0.152
0.0478
-0.0113
0.1252
0.0831
0.0702
0.0717
0.168
0.0369
0.0926
0.1102
0.1507
0.0917
0.1632
0.1613
0.0851
0.1355
0.0421
0.0331
0.0917
0.191
0.1473
0.115
0.1023
0.0391
0.023
0.0555
0.0402
0.1172
0.1426
0.1079
0.1627
0.0545
0.1581
0.192
0.1415
0.0986
0.107
0.0941
0.1334
0.0626
0.1009
0.0059
-0.021
0.0843
0.1658
0.0934
0.0801
0.064
0.0813
0.1649
0.1487
0.0938
0.1618
0.1408
0.0638
0.0791
0.1219
0.115
0.1242
0.1407
0.0919
0.0545
0.1494
0.1347
0.1491
0.0726
0.0964
0.0612
0.1287
0.155
0.0687
0.1225
0.0184
0.0586
0.0519
0.1011
0.1128
0.1428
0.0324
0.0681
0.1183
0.0961
0.0887
0.0626
0.1383
0.1137
0.1142
0.1484
0.0807
0.0269
0.0643
0.1847
0.1092
0.0613
0.0445
0.1543
0.1101
0.0172
0.0618
0.0442
0.0959
0.1302
0.0445
0.1206
0.116
0.0937
0.0829
0.0467
-0.0012
0.1142
0.103
-0.0348
0.046
0.1306
0.1354
0.1614
0.0206
0.1247
0.1274
0.0257
0.1141
0.1366
0.134
0.0321
0.0932
0.1333
0.0983
0.1154
0.0675
0.1703
0.0919
0.0167
0.0908
0.0973
0.1469
0.1003
0.0315
0.0631
0.0531
0.1359
0.1414
0.1468
0.084
0.0154
0.0681
0.0406
0.1093
0.235
0.092
0.0787
0.0763
0.1316
0.0417
0.1171
0.0934
0.1614
0.1955
0.07
0.0752
0.0498
0.1558
0.1155
0.1269
0.073
0.1827
0.1655
0.088
0.0143
0.0208
0.1146
0.0422
0.0858
0.0987
0.1515
0.0953
0.1191
0.2035
0.1724
0.1285
0.132
0.1543
0.0309
0.075
0.0648
0.122
0.0821
0.0942
0.0793
0.1206
0.1383
0.1489
0.1623
0.0601
0.0884
0.0366
-0.0341
0.1004
0.0784
0.0882
0.0808
-0.0451
0.1172
0.0563
0.1259
0.0858
0.1505
0.0086
0.0752
0.1596
0.0722
0.0379
0.0741
0.151
0.1332
0.0538
0.151
0.0803
0.155
0.0898
0.1166
0.1082
0.1225
0.0839
0.1894
0.1336
0.0559
0.0182
0.0356
0.0689
0.0601
0.1021
0.0091
0.0063
0.0596
0.0758
0.1609
0.0398
0.1058
0.0981
0.0702
0.1149
0.0957
0.0419
0.1029
0.0889
-0.0175
0.1078
0.1458
0.0086
0.0954
0.0134
0.0546
0.1154
0.0201
0.0794
0.142
0.1345
0.1447
0.1347
0.0261
0.0831
0.0508
0.0452
0.0728
0.2292
0.1454
0.1094
0.1354
0.0712
0.0985
0.1012
0.1446
0.0693
0.0419
0.1252
0.1512
0.0859
0.0609
0.1677
0.0614
0.0913
0.1242
0.1091
0.0926
0.1155
0.0025
0.14
0.1072
0.1176
0.0659
0.11
0.0981
0.0857
0.1072
0.1095
0.1378
0.0477
0.0141
0.1133
0.1017
0.1143
0.0516
0.1441
0.1352
0.1008
0.1162
-0.0035
0.0969
0.1376
0.0478
0.1092
0.1042
0.0843
-0.0183
0.0684
0.0828
0.007
0.0203
0.1141
0.1168
0.1569
0.0944
0.1116
0.0852
0.0696
0.0784
-0.0049
0.1209
0.0698
0.1335
0.1592
0.051
0.0219
0.1108
0.1478
0.0326
0.1558
0.0956
0.0724
0.0086
0.056
0.17
0.0289
0.1127
0.1307
0.1469
0.1369
0.0886
0.1022
0.1002
0.044
0.0591
0.0605
0.1916
0.1541
0.1178
0.1285
0.1101
0.0744
0.1464
0.0726
0.1379
0.1567
0.0917
0.0865
0.1556
0.1312
0.1527
0.0543
0.0915
0.0936
0.1327
0.0671
0.0928
0.0396
0.0708
0.1067
0.0298
0.0756
0.1326
0.1447
0.1234
0.0828
0.0287
0.1118
0.052
0.111
0.0175
0.0719
0.118
0.1054
0.0648
0.149
0.0914
0.096
0.0432
0.15
0.0835
0.1039
0.1114
0.0729
0.1045
0.1271
0.0265
0.0175
0.1539
0.0737
0.0521
0.0989
0.2256
0.2203
0.2071
0.1559
0.1114
0.1467
0.2258
0.2272
0.1967
0.1972
0.1748
0.2196
0.2559
0.1875
0.2737
0.2271
0.2054
0.2485
0.1596
0.1867
0.2113
0.2218
0.2452
0.158
0.1819
0.219
0.2346
0.191
0.1894
0.1717
0.2257
0.1398
0.2257
0.231
0.1313
0.2135
0.1918
0.2601
0.252
0.0734
0.141
0.16
0.1856
0.1938
0.212
0.2085
0.2391
0.2393
0.1609
0.2624
0.2935
0.1855
0.0962
0.2281
0.2055
0.2467
0.2552
0.2192
0.2438
0.2072
0.0986
0.2053
0.0689
0.0594
0.1485
0.1922
0.1415
0.1473
0.0621
0.2412
0.1771
0.1551
0.1954
0.1252
0.2314
0.1589
0.1542
0.14
0.2172
0.193
0.2061
0.167
0.1992
0.1626
0.3166
0.2131
0.2211
0.2926
0.1081
0.1806
0.2125
0.1914
0.1592
0.1878
0.2021
0.1783
0.1896
0.191
0.1978
0.1738
0.1934
0.2047
0.3491
0.2166
0.1931
0.1672
0.1187
0.1949
0.2396
0.1804
0.1892
0.1791
0.1823
0.2155
0.1123
0.0856
0.2294
0.3064
0.2455
0.1268
0.1439
0.2012
0.154
0.1633
0.2191
0.1866
0.2148
0.1537
0.1974
0.1518
0.1258
0.1489
0.1544
0.1691
0.1703
0.1827
0.19
0.1422
0.2559
0.1936
0.2189
0.1745
0.1349
0.1792
0.1237
0.1102
0.1586
0.1419
0.24
0.1577
0.1372
0.1129
0.1221
0.2286
0.1748
0.1921
0.1024
0.1676
0.2594
0.1972
0.1875
0.2819
0.2228
0.219
0.2267
0.1585
0.0754
0.1274
0.1131
0.1091
0.1678
0.2165
0.1311
0.0461
0.1185
0.1403
0.1434
0.1246
0.0994
0.1803
0.2176
0.2247
0.1927
0.1145
0.1124
0.0459
0.1032
0.1473
0.1489
0.1272
0.2211
0.1402
0.2022
0.1956
0.0611
0.0791
0.1729
0.1961
0.2264
0.058
0.1444
0.2071
0.1924
0.2428
0.2422
0.1636
0.1686
0.1214
0.1305
0.2153
0.1379
0.1848
0.1815
0.2011
0.1507
0.1555
0.1405
0.1883
0.1244
0.1767
0.1226
0.132
0.3528
0.1455
0.2195
0.166
0.0937
0.1772
0.1555
0.1002
0.1604
0.1193
0.136
0.2263
0.2176
0.1934
0.0686
0.1627
0.1364
0.1043
0.0839
0.1632
0.1597
0.193
0.1527
0.1379
0.1463
0.051
0.2415
0.1423
0.2954
0.1262
0.2028
0.1556
0.2142
0.0285
0.0532
0.1876
0.2004
0.2291
0.1506
0.0936
0.1385
0.217
0.1228
0.1143
0.1596
0.1924
0.1919
0.2343
0.0225
0.2084
0.1785
0.1547
0.169
0.1428
0.1694
0.0357
0.2316
0.1368
0.0818
0.1548
0.1328
0.1441
0.1514
0.1187
0.1328
0.1823
0.0828
0.1094
0.2312
0.0952
0.2733
0.1725
0.2739
0.2396
0.1482
0.1866
0.1194
0.1926
0.119
0.3198
0.1571
0.1333
0.1106
0.1036
0.1958
0.1781
0.1126
0.2452
0.1217
0.1472
0.2473
0.1343
0.2066
0.2508
0.2401
0.1619
0.1624
0.18
0.2526
0.2298
0.1715
0.076
0.1156
0.1861
0.2128
0.1494
0.0478
0.1285
0.168
0.1468
0.124
0.1211
0.226
0.1441
0.1083
0.1549
0.2269
0.1366
0.2388
0.0483
0.2319
0.1274
0.2892
0.2145
0.0621
0.0385
0.2922
0.1884
0.2361
0.1983
0.3105
0.2573
0.2514
0.2106
0.2373
0.163
0.2295
0.253
0.2544
0.2781
0.1234
0.366
0.2721
0.2865
0.2146
0.2682
0.3179
0.2127
0.3085
0.2083
0.2265
0.2968
0.2727
0.3267
0.3134
0.2659
0.1951
0.2105
0.2827
0.2335
0.2538
0.1969
0.3544
0.2815
0.2525
0.2665
0.1827
0.2629
0.25
0.1185
0.1029
0.425
0.2389
0.3361
0.1863
0.2779
0.304
0.1862
0.2097
0.246
0.2129
0.139
0.1266
0.0469
0.0746
0.1645
0.2
0.0866
0.1025
0.1098
0.1712
0.1001
0.1223
0.1349
0.2173
0.1512
0.1138
0.1613
0.0895
0.1869
0.1151
0.1708
0.1104
0.1257
0.0253
0.168
0.1068
0.0848
0.1404
0.1153
0.0878
0.2312
0.172
0.2276
0.1118
0.1548
0.2039
0.2178
0.0333
0.1431
0.1403
0.1102
0.1482
0.2069
0.1849
0.1903
0.1498
0.1644
0.1441
0.1732
0.1011
0.2145
0.219
0.1394
-0.0068
0.088
0.1632
0.2111
0.1051
0.2288
0.2305
0.1957
0.191
0.1583
0.128
0.1491
0.1937
0.1411
0.177
0.1299
0.2076
0.0606
0.1678
0.1757
0.2509
0.1592
0.1626
0.0801
0.1578
0.1856
0.2139
0.0569
0.1207
0.3104
0.1637
0.177
0.1163
0.1592
0.0629
0.1555
0.1783
0.1874
0.1289
0.1214
0.1218
0.1188
0.0553
0.1375
0.1676
0.1574
0.2656
0.1474
0.0835
0.0873
0.277
0.1817
0.07
0.1665
0.154
0.1809
0.1438
0.088
0.2424
0.11
0.1938
0.1767
0.1744
0.2516
0.0246
0.1297
0.2278
0.1519
0.3238
0.0789
0.14
0.0624
0.1086
0.1613
0.1468
0.205
0.1051
0.2042
0.1103
0.1921
0.1807
0.2447
0.1676
0.2332
0.1693
0.1563
0.21
0.2886
0.183
0.3646
0.0781
0.1182
0.1549
0.141
0.1505
0.1873
0.1963
0.1389
0.1824
0.1789
0.2367
0.1985
0.0778
0.2073
0.1512
0.1853
0.1505
0.2163
0.2324
0.2218
0.3163
0.1491
0.1893
0.1639
0.0787
0.0374
0.2134
0.2214
0.2127
0.153
0.2085
0.1794
0.1971
0.1226
0.1381
0.2047
0.1867
0.1385
0.2131
0.3164
0.1199
0.0835
0.1271
0.1931
0.2146
0.2292
0.1446
0.1473
0.0893
0.2325
0.1124
0.0528
0.3084
0.2636
0.1249
0.1444
0.2067
0.1895
0.1921
0.2863
0.1989
0.2571
0.0817
0.2485
0.1368
0.2688
0.1994
0.2125
0.1229
0.1982
0.1672
0.1089
0.2649
0.2599
0.0293
0.0973
0.1232
0.2307
0.1652
0.2118
0.2851
0.0558
0.0964
0.1319
0.1154
0.1134
0.2608
0.2345
0.1121
0.1348
0.124
0.1763
0.0302
0.1823
0.1202
0.211
0.1668
0.0547
0.0925
0.1407
0.1927
0.1189
0.1675
0.225
0.0222
0.1172
0.133
0.2724
0.2182
0.1515
0.163
0.054
0.1369
0.1734
0.2155
0.1745
0.1629
0.2767
0.222
0.1521
0.1561
0.09
0.1197
0.1872
0.1262
0.1574
0.1754
0.2587
0.22
0.0518
0.2572
0.2006
0.0487
0.2883
0.156
0.1174
0.2306
0.1993
0.1578
0.2147
0.1709
0.2543
0.2685
0.3006
0.15
0.2712
0.1952
0.1348
0.0746
0.2672
0.1165
0.1276
0.3112
0.143
0.1881
0.0657
0.1217
0.048
0.0971
0.1343
0.2031
0.0346
0.0954
0.2296
0.177
0.1862
0.0599
0.1472
0.0323
0.2442
0.1006
0.2836
0.2489
0.0611
0.1821
0.2222
0.2174
0.244
0.0375
0.1176
0.2047
0.1126
0.1573
0.2042
0.2738
0.1593
0.0395
0.0968
0.0395
0.1191
0.1598
0.1096
0.2026
0.1479
0.1894
0.1727
0.1335
0.1492
0.1385
0.0759
0.0831
0.1387
0.037
0.2599
0.1682
0.2739
-0.0461
0.0521
0.0278
0.1335
0.1119
0.1674
0.1354
0.1006
0.1069
0.2017
0.1964
0.1459
0.0952
0.188
0.1003
0.1112
0.1512
0.0612
0.1823
0.182
0.0295
0.2192
0.0374
0.1587
0.175
0.178
0.1118
0.2582
0.1955
0.269
0.1327
0.0157
0.1019
0.1561
0.1575
0.1259
0.1798
0.2158
0.1951
0.1815
0.0871
0.1097
0.1589
0.1688
0.1801
0.2429
0.1819
0.1287
0.1815
-0.079
0.1063
0.1567
0.2358
-0.0112
0.2372
0.1144
0.2489
0.0462
0.1712
0.4932
0.512
-0.0775
-0.0929
0.1622
0.0573
0.0664
0.3768
0.1603
0.18
0.201
0.0828
0.2122
-0.1191
0.0692
0.3244
0.1279
-0.0399
0.1098
0.1443
0.1325
0.0633
0.1755
0.1263
0.0871
0.1924
0.1746
0.1264
0.1802
0.0186
0.123
0.1042
0.0575
0.1739
0.0464
0.0317
0.3173
0.1516
0.2301
0.1186
0.2064
0.0954
0.2266
0.1411
0.0846
0.1715
0.1671
0.0853
0.1201
0.1405
0.1751
0.066
0.238
0.168
0.1266
0.1871
0.2029
0.1615
0.1966
0.0151
0.1993
0.0585
0.1748
0.1155
0.0947
0.1611
0.1814
0.1915
0.2119
0.1527
0.1604
0.1457
0.1316
0.0758
0.1294
0.0886
0.1439
0.1522
-0.0224
0.1386
0.1303
0.1497
0.2274
0.0391
0.1149
0.128
-0.0291
0.1489
0.0676
0.178
0.1614
0.1286
0.265
0.22
0.2109
0.2032
0.1953
0.1577
0.0993
0.2035
0.1712
0.1843
0.1227
0.2886
0.1521
0.1991
0.1878
0.2303
0.1805
0.1135
0.2173
0.128
0.268
-0.0875
0.1759
0.2021
0.2161
0.1148
0.1251
0.2823
0.0688
0.0749
0.1906
0.1177
0.0394
0.154
0.2081
0.1619
0.2033
0.1654
0.1776
0.2178
0.2466
0.1186
0.2252
0.2617
0.1515
0.0122
0.2835
0.1978
0.125
0.2308
0.1693
0.2567
0.1643
0.1387
0.2531
0.124
0.2029
0.0038
0.1136
0.1195
0.0455
0.0246
0.1058
0.1155
0.0991
0.0954
0.073
0.1695
0.2292
0.1251
0.1052
0.2018
0.0966
0.1086
0.1034
0.1824
-0.052
0.1533
0.1298
0.1817
0.1628
0.1766
0.1833
0.2153
0.1986
0.2571
0.095
0.2027
0.141
0.1206
0.2798
0.3043
0.1376
0.1303
0.0947
0.0877
0.1674
0.2068
0.2213
0.2008
0.1757
0.1379
0.1305
0.1916
0.0257
0.0844
0.1219
0.1692
0.172
0.145
0.0916
0.111
0.0095
0.0909
0.1824
0.1648
0.1506
0.1224
0.2521
0.1915
0.1487
0.1949
0.1527
0.0009
0.0847
0.2526
0.0502
0.1821
0.1521
0.1512
0.1339
0.2287
0.2833
0.224
0.1351
0.1012
0.0332
-0.0602
0.2614
0.1045
0.0364
0.2649
0.256
0.1601
0.1162
0.1549
0.1262
0.0786
0.1885
0.1168
0.2056
0.2892
0.1202
0.1491
0.2683
0.2169
0.142
0.1587
0.1918
0.2184
0.0329
0.2206
0.2093
0.15
0.2107
0.2012
0.1502
0.2748
0.0423
0.1475
0.2629
0.1645
0.0938
0.1496
0.1074
0.1037
0.1806
-0.0224
0.091
0.1564
0.2074
0.2417
0.0496
0.059
0.1377
0.1926
0.1511
0.1597
0.1348
0.1512
0.1864
0.1681
0.0662
0.1102
0.1998
0.1354
0.1326
0.132
0.1673
0.1084
0.1003
0.1219
0.2079
0.1161
0.1173
0.1951
0.1243
0.0346
0.1357
0.1175
-0.0228
0.0436
0.232
0.0402
0.0127
0.1742
0.1464
-0.0046
0.0104
0.1801
0.1269
0.0867
0.0975
0.1703
0.2242
0.1401
0.3428
0.2565
0.021
0.1365
0.2607
0.1573
0.2982
0.2146
0.0685
0.2302
0.1447
0.0734
0.0474
0.235
0.1595
0.2269
0.2156
0.1984
0.1009
0.1411
0.0901
0.1711
0.1555
0.1659
0.0855
0.1651
0.1785
0.1822
0.1963
0.1467
0.19
0.1083
0.2269
0.0822
0.2001
0.2406
0.188
0.0573
0.0378
0.0853
0.2549
0.0829
0.064
0.082
0.0306
-0.0065
0.0644
0.119
0.2482
0.2309
0.1926
0.0978
0.1747
0.0618
0.0385
0.1969
0.0637
0.1974
0.2488
0.1697
0.1434
0.2051
0.1879
0.0815
0.1699
0.0602
0.2939
0.035
0.1939
-0.1017
0.091
0.0408
0.1994
0.1784
0.1477
0.2044
-0.0236
0.0787
0.2668
0.1874
0.2333
0.2229
0.14
0.0586
0.1674
0.088
0.0839
0.0777
0.1093
0.0944
0.0976
0.1852
0.1131
0.1681
0.1049
0.1221
0.0947
0.0945
0.3209
-0.0186
0.077
0.1727
0.1718
0.1107
0.2006
0.002
0.2338
0.1065
0.0504
0.2379
0.1263
0.2036
0.1281
0.1746
0.1175
0.1047
0.0989
0.0779
0.1703
0.135
0.2354
0.1537
0.1805
0.143
0.2246
0.1895
0.1701
0.0775
0.0685
0.2234
0.0688
0.1579
0.1789
0.1488
0.1158
0.2042
0.1821
0.1319
0.0722
0.1044
0.1787
0.1893
0.1292
0.039
0.117
0.169
0.1684
0.0782
0.1288
0.3413
0.0553
0.0662
0.1639
0.0463
0.233
0.1616
0.1464
0.1718
0.1986
0.222
0.1514
0.1577
0.2
0.1348
0.134
0.159
0.1009
0.1568
0.2713
0.1655
0.2222
0.1429
0.1707
0.1776
0.1611
0.2188
0.1832
0.1285
0.1997
0.1367
0.1717
0.1603
0.1228
0.1866
0.1175
0.1992
0.1111
0.211
0.1354
0.1367
0.1493
0.1294
0.1228
0.1485
0.1916
0.1763
0.1545
0.1339
0.1466
0.1871
0.1401
0.1391
0.1628
0.1964
0.087
0.1372
0.1179
0.1486
0.1731
0.1417
0.102
0.1929
0.1868
0.1421
0.0633
0.1751
0.1447
0.1707
0.3119
0.3075
0.3675
0.3138
0.3562
0.4373
0.3953
0.3067
0.3558
0.3462
0.4475
0.3935
0.3618
0.3586
0.4282
0.362
0.2953
0.3624
0.3623
0.4251
0.3646
0.3638
0.453
0.315
0.4174
0.4055
0.3233
0.2504
0.3335
0.2803
0.3209
0.3495
0.3339
0.3438
0.4036
0.3826
0.4504
0.2769
0.4367
0.3719
0.3905
0.3802
0.248
0.406
0.2883
0.2921
0.338
0.4312
0.3844
0.314
0.4938
0.4403
0.4579
0.3884
0.4393
0.458
0.3175
0.4367
0.4308
0.3131
0.2067
0.3487
0.3808
0.409
0.3712
0.524
0.3462
0.418
0.4518
0.3472
0.3461
0.395
0.3574
0.3302
0.3703
0.3317
0.422
0.414
0.3219
0.3636
0.3651
0.7541
0.9796
0.9797
0.957
0.934
0.5423
0.3769
0.4373
0.3269
0.4025
0.3119
0.3249
0.344
0.3476
0.4206
0.3613
0.4493
0.3778
0.5
0.4511
0.4706
0.364
0.3273
0.3212
0.4631
0.3752
0.501
0.3133
0.3819
0.4808
0.4165
0.5094
0.43
0.3289
0.3736
0.4342
0.4344
0.4054
0.345
0.4186
0.3851
0.4184
0.3365
0.3734
0.4155
0.395
0.4586
0.3427
0.4076
0.4593
0.4133
0.4318
0.3233
0.5099
0.3933
0.361
0.3369
0.4324
0.5239
0.39
0.3646
0.4051
0.3468
0.4211
0.5054
0.2773
0.4655
0.4131
0.5226
0.3839
0.4566
0.3411
0.4665
0.4546
0.4545
0.339
0.3961
0.4153
0.3391
0.4785
0.3705
0.4241
0.4552
0.4114
0.3995
0.4261
0.3274
0.3218
0.3473
0.3959
0.4553
0.3563
0.3587
0.4569
0.4864
0.4076
0.4659
0.3528
0.3711
0.2953
0.3102
0.4308
0.4836
0.3982
0.3962
0.3049
0.4452
0.3539
0.4758
0.4337
0.4152
0.4149
0.3655
0.4694
0.3744
0.4881
0.3485
0.4297
0.4367
0.2084
0.3897
0.3813
0.3662
0.3295
0.299
0.4166
0.4702
0.4215
0.4505
0.4378
0.3871
0.333
0.3805
0.4154
0.3441
0.3657
0.3589
0.4478
0.3781
0.4432
0.3595
0.4201
0.3596
0.5006
0.3907
0.4265
0.3515
0.3551
0.4672
0.4181
0.4549
0.3659
0.426
0.4753
0.4813
0.2583
0.3448
0.4588
0.3488
0.4067
0.3647
0.4313
0.3355
0.2702
0.3934
0.3118
0.3362
0.4209
0.4455
0.397
0.2693
0.3621
0.3775
0.3394
0.4426
0.4004
0.3726
0.6727
0.4712
0.3119
0.4361
0.5933
0.5846
0.5446
0.455
0.166
-0.0034
0.2486
0.0626
0.0344
0.1258
0.1643
0.2149
0.2456
0.2005
0.1567
0.2851
0.1516
0.1803
0.3466
0.1628
0.0672
0.1505
0.2225
0.2427
0.1884
0.1354
0.1643
0.181
0.1871
0.1022
0.1946
0.1172
0.2136
0.2077
0.1315
0.2385
0.1786
0.1427
0.1234
0.0146
0.1425
0.1344
0.2621
0.211
0.1627
0.1544
0.1064
0.1995
0.1804
0.2331
0.1283
0.1286
0.1956
0.1643
0.0763
0.2592
0.1717
0.1758
0.1496
0.1298
-0.0099
0.1197
0.1768
0.2206
0.2022
0.0449
0.1839
0.1286
0.0695
0.1815
0.2347
0.2131
0.1886
0.1655
0.2416
0.1765
0.2063
0.1526
0.1554
0.1867
0.0822
0.1701
0.2209
0.2379
0.2065
0.082
0.194
0.2288
0.2226
0.2426
0.1755
0.1546
0.1619
0.278
0.0859
0.262
0.1944
0.1152
0.1358
0.1845
0.1907
-0.0353
0.2428
0.0741
0.1746
0.1394
0.1452
0.1376
0.2291
0.2376
0.2421
0.239
0.0778
0.2349
0.1488
0.2564
0.202
0.326
0.1679
0.2368
0.2124
0.1111
0.1936
0.1914
0.2272
0.1307
0.196
0.2635
0.1278
0.099
0.0748
0.1176
0.33
0.0818
0.1242
0.247
0.1869
0.1239
0.1905
0.1212
0.1472
0.2322
0.1447
0.2434
0.1916
0.296
0.2519
0.0729
0.293
0.0931
0.2359
0.2767
0.0962
0.197
0.1805
0.2859
0.2439
0.083
0.0806
0.1191
0.0556
0.1075
0.0988
0.1403
0.2311
0.1803
0.2085
0.1452
0.088
0.0815
0.108
0.2591
0.2035
0.185
0.0375
0.2241
0.2114
0.2378
0.0803
0.1952
0.0775
0.1028
0.191
0.1763
0.2704
0.0825
0.1165
0.0837
0.1999
0.1078
0.0971
0.0693
0.1904
0.1045
0.2061
0.1165
0.235
0.1847
0.0384
0.1368
0.1695
0.194
0.2258
0.1525
0.2917
0.165
0.2504
0.2516
0.2292
0.1672
0.1736
0.1584
0.2175
0.1985
0.2114
0.2221
0.2255
0.2665
0.2103
0.137
0.1582
0.248
0.1138
0.0599
0.2238
0.1581
0.2212
0.1084
0.2411
0.1937
0.1706
0.2018
0.2091
0.2022
0.1931
0.1889
0.1358
0.0886
0.1178
0.246
0.1547
0.2294
0.1698
0.0273
0.2439
0.2559
0.2297
0.2077
0.1262
0.2671
0.1201
0.2247
0.1626
0.1519
-0.0579
0.2146
0.1834
0.154
0.2635
0.1908
0.2509
-0.0369
0.331
0.0874
0.2029
0.2548
0.156
0.1194
0.1533
0.2324
0.2055
0.0719
0.2397
0.1645
0.1025
0.1196
0.0902
0.1768
0.0461
0.1976
0.1483
0.1271
0.2678
0.2018
0.1558
0.23
0.2379
0.1289
0.1397
0.0296
0.2765
0.2313
0.2524
0.2335
0.1383
0.2417
0.0851
0.1615
0.0336
0.1172
0.1995
0.2789
0.2071
0.2919
0.209
0.2064
0.2362
0.2228
0.163
0.2418
0.1994
0.1933
0.2501
0.1307
0.1824
0.0798
0.2228
0.0492
0.31
0.1881
0.1934
0.2371
0.0824
0.3669
0.1465
0.05
0.2185
0.1194
0.1888
0.1245
0.277
0.1618
0.059
0.2803
0.1839
0.1258
0.1668
0.2763
-0.0181
0.1486
0.1954
0.0978
0.1995
0.1106
0.1869
0.2857
0.1301
0.2372
0.2708
0.1686
0.1994
0.2546
0.3018
0.1665
0.1874
0.1279
0.1237
0.0763
0.1391
0.1522
0.1636
0.1706
0.2564
0.141
0.0103
0.1933
0.2113
0.2704
0.1489
0.2359
0.0457
0.1781
0.2656
0.1478
0.2266
0.1519
0.2343
0.0914
0.0088
0.0891
0.1225
0.0805
0.1319
0.2505
0.3117
0.027
0.1631
0.1304
0.0921
0.0769
0.1388
0.3055
0.2139
0.2188
0.2031
0.1037
0.1913
0.0985
0.2879
0.1629
0.1403
0.065
0.2016
0.1648
0.1608
-0.0013
0.2176
0.0905
0.0529
0.1973
0.1388
0.0056
0.1713
0.1911
0.1975
0.1809
0.0866
0.0779
0.2936
0.0653
0.1929
0.2436
0.0534
0.2105
0.1319
0.039
0.1391
0.074
0.1836
0.1434
0.0981
0.136
0.3021
0.1429
0.1731
0.1997
0.1735
0.2111
0.1759
0.258
0.1176
0.138
0.1763
0.1906
0.1956
0.1053
0.1707
0.1191
0.2791
0.271
0.1367
0.2299
0.0617
0.1762
-0.0393
0.2884
0.2135
0.2176
0.146
0.2432
0.2821
0.2096
0.061
0.1893
0.1757
0.1804
0.1495
0.1036
0.1927
0.1902
0.1628
0.1952
0.1239
0.175
0.227
0.0945
0.1683
0.2215
0.2327
0.1257
0.1677
0.1513
0.0757
0.1317
0.1821
0.1588
0.207
0.1938
0.1322
0.0914
-0.0484
0.2046
0.1845
0.118
0.3952
0.0756
0.0734
0.2483
0.3086
0.2125
0.3029
0.2295
0.2031
0.0915
0.1257
0.2373
0.1937
0.0486
0.019
0.0617
0.1997
0.2654
0.2232
0.1265
0.2555
0.2217
0.2462
0.1256
0.299
0.217
0.2776
0.2849
0.0763
0.0337
0.2216
0.0847
0.1337
0.1429
0.2482
0.3422
0.154
0.2391
0.1423
0.1
0.2048
0.1412
0.161
0.1754
0.2006
0.1169
0.3168
0.0236
0.167
0.111
0.2205
0.0457
0.1706
0.1966
0.0083
0.089
0.3308
0.2417
0.1603
0.152
0.1775
0.0457
0.2575
0.2748
0.1455
0.1217
0.1795
0.1682
0.2427
0.2611
0.1704
0.1852
0.2705
0.1396
0.2414
0.1425
-0.1667
0.0277
0.3396
0.1717
0.2403
0.0566
0.14
0.0436
0.0315
0.229
-0.0121
0.2703
0.1351
0.2362
0.2233
0.0564
0.2485
0.2026
0.1872
0.1272
0.2394
0.1246
0.1483
0.2067
0.2345
0.1735
0.1679
0.2534
0.1384
0.198
0.0499
0.2151
0.1039
0.3404
0.1685
0.1721
0.1974
0.2103
0.0074
0.1099
0.0274
0.2209
0.2057
0.1712
0.0322
0.1529
0.0884
0.3187
0.1735
0.0372
0.0974
0.224
0.1629
0.114
0.1291
0.1767
0.1402
0.2092
0.2203
0.1503
0.2093
0.0703
0.2661
0.25
0.134
0.2807
0.1353
0.1398
0.2026
0.2696
0.2493
0.1182
0.0508
0.2536
0.2931
0.068
0.1594
0.2374
0.1842
0.3148
0.1118
0.259
0.118
0.2404
0.157
0.0169
0.1011
0.2245
0.2025
0.1094
0.1824
0.2044
0.1778
0.1849
0.2491
0.0809
0.1305
0.1697
0.2266
0.2225
0.1169
0.2275
0.1408
0.1504
0.2523
0.0731
0.115
0.0983
0.145
0.1629
0.2178
0.1531
0.1209
-0.0578
0.1335
0.0414
-0.019
0.1901
0.2012
0.2038
0.0287
0.0908
0.1333
0.2534
0.1705
0.2183
0.2222
0.1414
0.1009
-0.0158
0.2732
0.2771
0.2662
0.0748
0.0345
0.0946
0.1185
0.1825
0.0834
0.1788
0.0406
0.238
-0.0017
0.1949
0.1546
0.2248
0.2298
0.2439
0.0896
0.1798
0.1334
0.0257
0.2457
0.2408
0.1544
0.2068
0.1616
0.1724
0.2922
0.2028
0.0823
0.3343
0.1098
0.1762
0.1743
0.1518
0.1145
0.2077
0.1627
0.0607
0.1946
0.1634
0.1781
0.1464
0.2575
0.1549
0.18
0.3021
0.2095
0.1299
0.2289
0.1792
0.2341
0.1447
0.1884
0.3322
0.1685
0.2346
0.1037
0.1649
0.1559
0.2414
0.1546
0.1256
0.1583
0.3803
0.2628
0.1217
0.2117
0.1485
0.2737
0.2028
0.071
0.2054
0.2108
0.2486
0.268
0.1976
0.1973
0.2867
0.1795
0.1934
0.2794
0.0993
0.2491
0.0888
0.1832
0.2372
0.1491
0.2452
0.327
0.0318
0.0948
0.1529
0.1419
0.2532
0.1981
0.0654
0.1375
0.0317
0.0659
0.1139
0.1334
0.294
0.1092
0.2578
0.1966
0.1868
0.0039
0.2857
0.1337
0.135
0.1576
0.0272
0.1823
0.2094
0.1123
0.097
0.2422
0.1546
0.1384
0.2608
0.1822
0.1391
0.1842
0.2202
0.2024
0.246
0.1499
0.131
0.0849
0.1952
0.1741
0.1568
0.1646
0.1557
0.2339
0.2124
0.1678
0.0758
0.2189
0.2298
0.2439
0.1629
0.1166
0.1587
0.2143
0.2999
0.2688
0.182
0.2413
0.3196
0.1806
0.076
0.1396
0.105
0.1019
0.2093
0.0852
0.0572
0.1155
0.2377
0.211
0.3321
0.2282
0.1159
0.1221
0.1977
0.221
0.107
0.2465
0.2023
0.0771
0.1596
0.1731
0.1954
0.2806
0.248
0.23
0.2799
0.1917
0.264
0.041
0.23
0.3047
0.2474
0.2924
0.2703
0.1661
-0.0684
0.1482
0.1606
0.2045
0.0615
0.0341
0.1238
0.0883
0.1383
0.2741
0.1768
0.2892
0.24
0.2304
0.167
0.1423
0.1674
0.0387
0.1715
0.182
0.0529
0.0967
0.0464
0.0115
0.1002
0.2273
0.2327
0.1259
0.2695
0.2476
0.1065
0.1454
0.3215
0.2896
0.1468
0.284
0.1556
0.2148
0.2307
0.0931
0.2193
0.2124
0.1435
0.1267
0.1842
0.0443
0.1991
-0.0437
0.3228
0.3784
0.326
0.2655
0.2858
0.3237
0.3334
0.2409
0.3447
0.3014
0.2432
0.2334
0.3515
0.1683
0.2117
0.2759
0.3069
0.3037
0.3349
0.3183
0.2526
0.2578
0.3255
0.2062
0.3611
0.2745
0.3446
0.3352
0.1774
0.2857
0.2674
0.1819
0.3257
0.2271
0.2394
0.2663
0.3153
0.2951
0.2987
0.3289
0.3396
0.27
0.311
0.236
0.2777
0.3082
0.3989
0.2683
0.3318
0.3153
0.2877
0.2284
0.2905
0.1826
0.2712
0.2457
0.2249
0.2935
0.2895
0.2992
0.3132
0.2686
0.2595
0.2985
0.3219
0.2814
0.2474
0.2857
0.2427
0.375
0.288
0.3067
0.2158
0.2765
0.2842
0.276
0.2388
0.3469
0.3012
0.3686
0.3388
0.2512
0.2499
0.3034
0.2759
0.3105
0.2779
0.331
0.2437
0.3205
0.2809
0.3236
0.2761
0.2495
0.3392
0.3393
0.219
0.3146
0.2348
0.2127
0.2641
0.328
0.2746
0.2326
0.2595
0.2693
0.3303
0.2327
0.223
0.2338
0.2197
0.3744
0.2565
0.3123
0.2575
0.2962
0.369
0.3093
0.244
0.2152
0.1848
0.1739
0.2816
0.1989
0.3064
0.3276
0.2192
0.2566
0.2588
0.3024
0.2766
0.3145
0.1933
0.2994
0.2049
0.3227
0.2541
0.3395
0.2829
0.3537
0.316
0.2678
0.3025
0.2727
0.3058
0.3214
0.2916
0.2915
0.2494
0.3856
0.215
0.2529
0.3237
0.3152
0.3174
0.2449
0.2607
0.3295
0.28
0.2865
0.2374
0.2528
0.2785
0.2699
0.3285
0.2253
0.3143
0.2787
0.3196
0.3143
0.2819
0.3117
0.3155
0.2695
0.3277
0.2474
0.351
0.2942
0.2408
0.2215
0.3038
0.1847
0.3017
0.2321
0.2726
0.329
0.297
0.2379
0.2392
0.2349
0.1903
0.3075
0.2627
0.2234
0.2484
0.2353
0.2632
0.3012
0.3385
0.3335
0.3281
0.2972
0.216
0.2107
0.2
0.2418
0.1993
0.2353
0.2605
0.2545
0.2394
0.2626
0.2971
0.3025
0.2264
0.3103
0.1878
0.2398
0.3452
0.2734
0.2543
0.3435
0.2495
0.2052
0.3171
0.3029
0.3242
0.3772
0.2073
0.2499
0.3066
0.2397
0.2473
0.3504
0.2686
0.2877
0.2294
0.2996
0.2649
0.363
0.2591
0.2934
0.1711
0.3103
0.384
0.2664
0.2758
0.2694
0.2283
0.2631
0.3341
0.2461
0.2424
0.2453
0.2875
0.3224
0.2746
0.3716
0.2394
0.3382
0.1597
0.282
0.3431
0.2328
0.2452
0.2125
0.2911
0.308
0.2557
0.3141
0.2982
0.2362
0.3519
0.3258
0.2607
0.3637
0.2461
0.2485
0.2734
0.3331
0.2897
0.2851
0.2764
0.2239
0.3112
0.2092
0.2232
0.2798
0.251
0.3506
0.2557
0.31
0.2628
0.1793
0.26
0.2388
0.2431
0.2521
0.2411
0.2625
0.3187
0.188
0.1762
0.2261
0.2949
0.2618
0.2758
0.198
0.2208
0.2734
0.3048
0.3114
0.3103
0.2618
0.2536
0.2824
0.2685
0.2525
0.2855
0.2328
0.2139
0.3194
0.2833
0.2475
0.295
0.2987
0.3054
0.2682
0.2972
0.1617
0.3379
0.4171
0.3431
0.3412
0.2613
0.2468
0.2236
0.2965
0.2757
0.2907
0.2113
0.2343
0.2688
0.1544
0.3105
0.2768
0.2775
0.2273
0.243
0.2107
0.2473
0.3266
0.3622
0.269
0.2627
0.2778
0.2229
0.312
0.3172
0.3638
0.1334
0.2308
0.1956
0.221
0.2935
0.3087
0.2172
0.2348
0.2912
0.236
0.2513
0.3457
0.1971
0.2954
0.252
0.3276
0.2851
0.1864
0.2697
0.3095
0.2392
0.3755
0.3965
0.2549
0.3202
0.243
0.2278
0.3664
0.3143
0.2323
0.2448
0.2694
0.2213
0.2436
0.2974
0.2245
0.2464
0.2781
0.282
0.2935
0.2665
0.1881
0.2571
0.288
0.2268
0.2662
0.3673
0.2534
0.2099
0.2784
0.3136
0.3682
0.2834
0.3256
0.3931
0.2527
0.3158
0.3981
0.3403
0.3529
0.3189
0.2664
0.2272
0.3792
0.3662
0.3096
0.2668
0.3562
0.2972
0.3212
0.181
0.2787
0.3137
0.3497
0.3768
0.2824
0.2981
0.2249
0.328
0.3475
0.2475
0.3609
0.2886
0.3347
0.3807
0.3807
0.3744
0.2387
0.4002
0.308
0.2495
0.3247
0.333
0.3402
0.3492
0.3774
0.2829
0.2225
0.2936
0.2556
0.1871
0.3186
0.2803
0.2403
0.2978
0.2151
0.2701
0.2613
0.3243
0.3454
0.2278
0.2722
0.2653
0.3525
0.3279
0.5144
0.4223
0.4109
0.1964
0.4844
0.4247
0.1974
0.3543
0.3606
0.3079
0.337
0.2837
0.3221
0.3662
0.215
0.2879
0.2385
0.3125
0.1944
0.3534
0.428
0.4839
0.3375
0.1954
0.3146
0.291
0.3735
0.2851
0.36
0.3828
0.3692
0.2467
0.3199
0.3262
0.2314
0.3158
0.3393
0.3239
0.3379
0.3031
0.388
0.3829
0.3996
0.2708
0.3519
0.397
0.3775
0.3548
0.3778
0.3343
0.4191
0.467
0.3746
0.476
0.5174
0.2196
0.1772
0.204
0.2859
0.2796
0.1417
0.2362
0.2316
0.2178
0.206
0.2312
0.2422
0.2248
0.2771
0.2464
0.2016
0.2064
0.2428
0.233
0.2081
0.2045
0.1813
0.2047
0.1983
0.2551
0.1986
0.2311
0.2008
0.2531
0.1997
0.1844
0.2117
0.2111
0.2003
0.2183
0.26
0.2601
0.1997
0.2525
0.2135
0.2376
0.2637
0.205
0.2501
0.1963
0.2782
0.2867
0.2541
0.2181
0.2478
0.1492
0.2584
0.2069
0.2288
0.2451
0.2583
0.2099
0.308
0.1885
0.2604
0.239
0.2064
0.2371
0.277
0.2255
0.2704
0.2086
0.2373
0.1818
0.2387
0.2146
0.2384
0.2764
0.1555
0.1848
0.2376
0.1872
0.1636
0.1803
0.1576
0.2319
0.1968
0.2223
0.1581
0.2583
0.2618
0.254
0.2647
0.318
0.234
0.2828
0.2957
0.3081
0.3472
0.2212
0.2394
0.312
0.2927
0.2493
0.2647
0.2908
0.3436
0.2874
0.3263
0.2757
0.2299
0.2401
0.2815
0.2724
0.3011
0.3426
0.2089
0.2928
0.3169
0.242
0.2717
0.25
0.3544
0.2811
0.2711
0.2919
0.2135
0.2865
0.3438
0.3812
0.1847
0.2773
0.2599
0.2533
0.279
0.2214
0.1775
0.2187
0.2526
0.2492
0.3028
0.3107
0.2303
0.3273
0.332
0.2539
0.2522
0.2539
0.2961
0.337
0.2041
0.2774
0.318
0.2199
0.4006
0.2784
0.3722
0.3794
0.2448
0.3689
0.2049
0.316
0.3231
0.2487
0.3693
0.2756
0.3236
0.3226
0.3819
0.2679
0.3164
0.3514
0.2537
0.202
0.2991
0.2092
0.3055
0.2731
0.2763
0.2248
0.3386
0.3008
0.3283
0.2491
0.3538
0.2848
0.2493
0.3375
0.2443
0.2931
0.2308
0.2616
0.2969
0.3389
0.3006
0.2201
0.3494
0.249
0.2266
0.3476
0.2814
0.2436
0.2855
0.2697
0.3846
0.3147
0.2751
0.287
0.354
0.3124
0.3512
0.2389
0.257
0.3326
0.2888
0.2897
0.1913
0.3099
0.2886
0.3153
0.3187
0.3779
0.2593
0.3412
0.3749
0.3366
0.3268
0.2488
0.2555
0.1985
0.2583
0.235
0.3284
0.336
0.2755
0.2909
0.2186
0.3389
0.2581
0.2691
0.2627
0.3017
0.291
0.3728
0.337
0.235
0.4082
0.3706
0.2036
0.3687
0.2848
0.2932
0.245
0.2923
0.3467
0.3756
0.284
0.3048
0.3163
0.2172
0.3118
0.3218
0.3298
0.1693
0.2961
0.3005
0.277
0.3294
0.3001
0.295
0.252
0.3293
0.3123
0.3484
0.3047
0.433
0.3157
0.2372
0.2668
0.2856
0.2452
0.2738
0.3589
0.354
0.2304
0.2215
0.1228
0.326
0.2716
0.3049
0.2382
0.2991
0.2985
0.2604
0.2366
0.3635
0.2793
0.369
0.3028
0.3594
0.2608
0.2464
0.3919
0.3524
0.3138
0.3612
0.2639
0.3648
0.401
0.2621
0.3233
0.2175
0.3147
0.3397
0.2355
0.3038
0.2939
0.2303
0.203
0.2274
0.2787
0.2609
0.3952
0.2864
0.2507
0.2391
0.388
0.2878
0.2571
0.2974
0.3673
0.3317
0.2893
0.252
0.3271
0.2786
0.3475
0.2069
0.2697
0.333
0.4526
0.3017
0.2272
0.3508
0.24
0.3031
0.4225
0.3666
0.3177
0.3565
0.3107
0.2876
0.2101
0.3512
0.3436
0.2406
0.2947
0.3648
0.1042
0.4174
0.3892
0.298
0.2933
0.368
0.3702
0.281
0.2957
0.2954
0.1135
0.3506
0.3694
0.32
0.2526
0.2612
0.3863
0.3471
0.3696
0.2293
0.3944
0.4011
0.397
0.3107
0.2258
0.2461
0.3048
0.2703
0.3096
0.3809
0.191
0.2828
0.3365
0.3903
0.2098
0.3682
0.3208
0.2929
0.3436
0.4029
0.3909
0.2031
0.4586
0.3746
0.2619
0.2938
0.4572
0.4008
0.1718
0.2959
0.1714
0.3046
0.3663
0.3235
0.2294
0.3691
0.4051
0.3593
0.346
0.3407
0.2559
0.4367
0.3569
0.3696
0.4211
0.2775
0.2503
0.0901
0.3076
0.3593
0.1578
0.3584
0.311
0.2416
0.1968
0.4145
0.2185
0.4444
0.3319
0.3025
0.3155
0.3568
0.4285
0.3627
0.421
0.3967
0.4064
0.3542
0.3609
0.4014
0.2986
0.2688
0.2545
0.3635
0.2511
0.2714
0.328
0.3117
0.3141
0.34
0.2684
0.2684
0.2803
0.3462
0.3618
0.2792
0.374
0.3295
0.3582
0.3239
0.3741
0.2974
0.3677
0.3999
0.3176
0.4128
0.4628
0.2655
0.3658
0.3073
0.3031
0.3763
0.17
0.3366
0.3461
0.2925
0.3389
0.3356
0.3075
0.3123
0.3584
0.2312
0.3443
0.379
0.3268
0.182
0.3538
0.3753
0.3442
0.2825
0.308
0.3722
0.3087
0.319
0.3487
0.4172
0.2403
0.3492
0.263
0.4254
0.2969
0.3483
0.3252
0.3928
0.3299
0.2941
0.3279
0.3911
0.3877
0.4081
0.3802
0.4032
0.3768
0.1875
0.3136
0.4201
0.3639
0.2935
0.3154
0.353
0.3529
0.2608
0.395
0.2279
0.222
0.3937
0.3615
0.4184
0.3279
0.4122
0.4453
0.2927
0.3712
0.2328
0.4288
0.491
0.3869
0.329
0.375
0.2456
0.205
0.1886
0.3253
0.497
0.4905
0.4218
0.2569
0.3623
0.433
0.2936
0.3966
0.2448
0.3002
0.2554
0.382
0.3232
0.315
0.3705
0.3617
0.3506
0.3565
0.472
0.3203
0.2922
0.4968
0.3934
0.3758
0.3575
0.258
0.3743
0.5662
0.4065
0.4072
0.3783
0.396
0.3557
0.432
0.4165
0.2606
0.2804
0.4179
0.3702
0.449
0.4291
0.2542
0.2602
0.2238
0.2995
0.2507
0.2429
0.3701
0.3161
0.3464
0.1856
0.3064
0.3889
0.3861
0.3433
0.4375
0.3932
0.4583
0.2982
0.4441
0.2989
0.4376
0.3404
0.3095
0.3328
0.3009
0.4174
0.4696
0.258
0.3874
0.3959
0.1644
0.331
0.3287
0.4057
0.3182
0.7362
0.3799
0.3513
0.2931
0.3873
0.4661
0.4486
0.2828
0.3772
0.303
0.4024
0.2918
0.3419
0.3053
0.459
0.3664
0.4171
0.3674
0.3797
0.4943
0.3746
0.4939
0.4471
0.2569
0.5584
0.5573
0.396
0.411
0.2303
0.2961
0.4814
0.3759
0.4623
0.4935
0.3382
0.357
0.433
0.2157
0.4308
0.4494
0.3857
0.3405
0.4234
0.4134
0.4167
0.3921
0.3343
0.4636
0.3539
0.413
0.3422
0.4104
0.2828
0.366
0.2944
0.5593
0.3514
0.3761
0.3298
0.5412
0.4779
0.5825
0.3395
0.3626
0.3447
0.2336
0.4365
0.3852
0.3886
0.387
0.3042
0.3944
0.4267
0.411
0.3953
0.2775
0.3667
0.5587
0.458
0.2995
0.2852
0.3951
0.314
0.2976
0.4594
0.4098
0.2967
0.4558
0.4379
0.3168
0.3806
0.4432
0.4058
0.5187
0.3888
0.3769
0.5298
0.4841
0.3309
0.4219
0.4345
0.535
0.2889
0.335
0.3786
0.5213
0.3987
0.2949
0.4278
0.3973
0.3471
0.5207
0.3846
0.2609
0.5057
0.4398
0.35
0.3856
0.4629
0.4505
0.3675
0.4347
0.3677
0.5014
0.4461
0.4674
0.3797
0.4292
0.3244
0.2235
0.4003
0.3427
0.4127
0.2474
0.3477
0.2982
0.3231
0.5523
0.4679
0.345
0.3656
0.5556
0.5013
0.4221
0.4443
0.3774
0.2835
0.5098
0.3142
0.3488
0.4724
0.4824
0.2578
0.2272
0.2141
0.3545
0.3618
0.2785
0.4961
0.4438
0.4677
0.4427
0.3726
0.1887
0.3365
0.3343
0.2663
0.2563
0.2981
0.4067
0.358
0.5908
0.4103
0.5196
0.3273
0.3876
0.4288
0.3006
0.3269
0.3453
0.3687
0.4256
0.3945
0.4386
0.3983
0.3815
0.2803
0.4355
0.4216
0.4963
0.2471
0.3741
0.2307
0.4247
0.3086
0.359
0.3135
0.2534
0.4302
0.3515
0.3423
0.2317
0.3018
0.4082
0.3
0.2872
0.3412
0.4087
0.4206
0.4949
0.5911
0.4618
0.4297
0.263
0.5456
0.4824
0.5445
0.3889
0.3701
0.4761
0.4497
0.2569
0.3871
0.4419
0.3334
0.2958
0.5005
0.3771
0.396
0.6662
0.3658
0.2607
0.4431
0.3591
0.4139
0.3494
0.445
0.4033
0.4353
0.5463
0.4617
0.4016
0.4503
0.3876
0.4913
0.2942
0.438
0.5092
0.4814
0.3063
0.2782
0.3322
0.3473
0.282
0.4443
0.3538
0.304
0.3437
0.3247
0.37
0.3702
0.501
0.4249
0.4473
0.3052
0.3259
0.4194
0.4545
0.4477
0.3341
0.3099
0.2425
0.4124
0.2729
0.326
0.2302
0.3677
0.2703
0.3195
0.3832
0.3216
0.327
0.3273
0.3742
0.3937
0.4872
0.3552
0.3801
0.3441
0.4312
0.3455
0.3669
0.3706
0.2494
0.3541
0.2859
0.3869
0.401
0.3584
0.3365
0.3746
0.3568
0.3476
0.3086
0.2905
0.4415
0.2353
0.4199
0.4234
0.347
0.3228
0.2634
0.3858
0.4773
0.3741
0.3733
0.3176
0.339
0.2404
0.2985
0.3332
0.3498
0.4713
0.3718
0.4578
0.2396
0.5036
0.4166
0.3433
0.309
0.348
0.3428
0.2958
0.3822
0.3827
0.4069
0.4186
0.4274
0.4173
0.2815
0.4276
0.3461
0.503
0.3798
0.3374
0.3123
0.4347
0.4075
0.4137
0.3403
0.3528
0.4788
0.4274
0.3222
0.3927
0.3553
0.4859
0.3882
0.3151
0.4553
0.346
0.3015
0.3501
0.3194
0.4236
0.3594
0.3519
0.3261
0.3522
0.3207
0.4163
0.4194
0.3872
0.3182
0.3519
0.4236
0.3209
0.3092
0.3251
0.3476
0.4029
0.3701
0.3665
0.2811
0.3514
0.3551
0.3486
0.376
0.2937
0.4393
0.4335
0.4528
0.4308
0.2773
0.3933
0.3488
0.3255
0.4445
0.4511
0.3122
0.4087
0.4559
0.4371
0.4254
0.3813
0.4558
0.4284
0.3723
0.4796
0.3572
0.3652
0.3532
0.376
0.3892
0.3498
0.5121
0.4538
0.3846
0.4926
0.2952
0.3434
0.396
0.3594
0.4869
0.4122
0.4282
0.4096
0.4031
0.4442
0.3959
0.294
0.3771
0.2301
0.3636
0.3993
0.3192
0.4437
0.3858
0.4127
0.5016
0.3423
0.2585
0.2785
0.2998
0.3771
0.4453
0.4207
0.4055
0.4088
0.4461
0.4631
0.4255
0.316
0.4147
0.3991
0.4079
0.3271
0.3894
0.3508
0.3322
0.2871
0.4594
0.2502
0.4453
0.3528
0.3433
0.2997
0.2754
0.3389
0.2813
0.2778
0.4049
0.4579
0.4137
0.4721
0.3231
0.4158
0.373
0.2558
0.3283
0.4425
0.3647
0.2952
0.3225
0.3112
0.357
0.4066
0.3237
0.474
0.4809
0.3799
0.4661
0.4038
0.4021
0.3244
0.3038
0.3982
0.4021
0.3947
0.4885
0.4184
0.3969
0.3875
0.3732
0.4726
0.3576
0.4624
0.4076
0.4355
0.3478
0.4743
0.4545
0.4149
0.4292
0.3224
0.3911
0.3797
0.3324
0.4076
0.3367
0.2414
0.3597
0.3569
0.3841
0.3611
0.5186
0.2768
0.4899
0.4627
0.4463
0.3629
0.3706
0.3428
0.4872
0.4576
0.3513
0.5084
0.3025
0.4544
0.239
0.3291
0.3704
0.4735
0.288
0.379
0.5416
0.3875
0.336
0.4264
0.4421
0.3499
0.4684
0.2355
0.3315
0.324
0.3178
0.3972
0.3165
0.256
0.4427
0.4436
0.4455
0.3707
0.3139
0.3324
0.4417
0.5852
0.3828
0.4193
0.3872
0.4919
0.5231
0.424
0.378
0.3665
0.2936
0.34
0.3911
0.3144
0.2807
0.2945
0.261
0.3407
0.3711
0.4608
0.4834
0.426
0.4925
0.3667
0.4499
0.4944
0.4175
0.4115
0.4625
0.3295
0.4754
0.3115
0.3474
0.4985
0.3604
0.3774
0.3298
0.4182
0.4717
0.3901
0.3343
0.5077
0.4554
0.4109
0.3258
0.376
0.4386
0.3188
0.2412
0.3975
0.3637
0.2357
0.3323
0.3127
0.2977
0.3521
0.3675
0.2243
0.3912
0.3508
0.3182
0.3082
0.3633
0.2694
0.4103
0.2871
0.3143
0.2735
0.3071
0.1968
0.4645
0.3258
0.3487
0.3745
0.3133
0.3664
0.3733
0.3096
0.3234
0.3417
0.3814
0.427
0.3446
0.4319
0.4024
0.2004
0.2518
0.2526
0.4173
0.3189
0.3394
0.3959
0.2015
0.4526
0.3568
0.2846
0.3068
0.364
0.2734
0.3516
0.449
0.4013
0.3301
0.2847
0.2653
0.4117
0.2912
0.4814
0.4423
0.2669
0.3437
0.3419
0.3452
0.3959
0.3946
0.2894
0.4257
0.319
0.33
0.4177
0.3315
0.3849
0.2991
0.3242
0.4116
0.3519
0.3982
0.3722
0.3739
0.437
0.3225
0.4398
0.3714
0.3439
0.2569
0.3421
0.4977
0.4041
0.39
0.3564
0.295
0.4475
0.3741
0.4263
0.3256
0.413
0.4147
0.3588
0.3279
0.342
0.3075
0.3902
0.4155
0.4846
0.288
0.3892
0.3367
0.4092
0.4689
0.4189
0.239
0.2633
0.3178
0.3652
0.4881
0.4138
0.4269
0.2752
0.4001
0.4207
0.3781
0.3257
0.3277
0.355
0.3569
0.3828
0.4574
0.2373
0.36
0.3761
0.4063
0.4289
0.2993
0.3581
0.4224
0.3768
0.3785
0.3511
0.338
0.4214
0.4115
0.4649
0.3946
0.4659
0.393
0.4806
0.3999
0.3338
0.4141
0.2941
0.4437
0.3764
0.4917
0.3537
0.4771
0.4258
0.4998
0.2915
0.3468
0.4771
0.4781
0.4614
0.443
0.3222
0.3469
0.4059
0.4417
0.2907
0.3487
0.3873
0.5222
0.2353
0.3256
0.4134
0.5134
0.4586
0.4797
0.3961
0.4268
0.2936
0.5555
0.4734
0.4498
0.4604
0.3176
0.3267
0.5787
0.4655
0.4537
0.1664
0.2796
0.2844
0.3597
0.3196
0.1905
0.4021
0.3293
0.4525
0.5531
0.4095
0.482
0.6368
0.4232
0.6131
0.3466
0.3054
0.3579
0.3441
0.254
0.5785
0.2365
0.5703
0.4893
0.3846
0.254
0.523
0.3921
0.369
0.4086
0.2873
0.4543
0.2397
0.4133
0.391
0.4908
0.3503
0.4771
0.417
0.5021
0.3942
0.4515
0.4638
0.3638
0.517
0.4382
0.4496
0.3714
0.4307
0.3661
0.4826
0.4907
0.3592
0.4846
0.4532
0.3029
0.4597
0.4135
0.6153
0.2967
0.2709
0.245
0.4756
0.4086
0.3684
0.5838
0.5747
0.4607
0.4412
0.4509
0.3729
0.5535
0.4974
0.5918
0.3154
0.3867
0.2961
0.4827
0.3988
0.4944
0.3089
0.5355
0.534
0.4629
0.3912
0.513
0.37
0.5246
0.3348
0.4448
0.5121
0.3955
0.5599
0.288
0.5126
0.4401
0.2653
0.3789
0.384
0.5408
0.2797
0.4953
0.4363
0.4644
0.4503
0.4448
0.3518
0.5089
0.4401
0.5356
0.4094
0.3541
0.4034
0.4959
0.3286
0.39
0.3854
0.5786
0.3134
0.5168
0.4268
0.4578
0.4591
0.3531
0.4733
0.438
0.4245
0.4409
0.447
0.5635
0.4519
0.3621
0.4047
0.3594
0.3188
0.546
0.3654
0.4924
0.3668
0.4258
0.382
0.4044
0.3727
0.3909
0.4384
0.4178
0.4504
0.4643
0.5258
0.5372
0.4384
0.578
0.4689
0.3705
0.4642
0.4379
0.4531
0.4255
0.5084
0.4297
0.3137
0.3943
0.3626
0.3225
0.5023
0.5101
0.7751
0.4716
0.5659
0.5458
0.4678
0.4859
0.3445
0.3121
0.4736
0.4839
0.315
0.6518
0.4855
0.5385
0.2325
0.3952
0.6714
0.3442
0.3788
0.5204
0.3721
0.5431
0.5545
0.5988
0.5392
0.4962
0.4408
0.3985
0.5316
0.453
0.3322
0.3947
0.4456
0.4836
0.4639
0.5209
0.5598
0.2381
0.4024
0.3799
0.5442
0.618
0.4217
0.5975
0.5631
0.4807
0.4222
0.4015
0.4898
0.4568
0.5017
0.5896
0.5389
0.5852
0.5292
0.3437
0.5984
0.4211
0.4919
0.4293
0.3278
0.2284
0.3633
0.336
0.4075
0.3615
0.333
0.5351
0.4639
0.5646
0.525
0.3829
0.302
0.5915
0.6034
0.7981
0.4112
0.3926
0.4236
0.6215
0.532
0.6488
0.3607
0.4348
0.2699
0.3863
0.3785
0.4128
0.3844
0.3985
0.4966
0.4188
0.3276
0.5623
0.501
0.4051
0.491
0.3488
0.3085
0.3532
0.4497
0.4025
0.6095
0.4027
0.5756
0.4875
0.599
0.3846
0.5694
0.4547
0.4087
0.3667
0.6744
0.5165
0.3569
0.5381
0.4004
0.4792
0.3883
0.5738
0.3919
0.4543
0.3659
0.469
0.3775
0.5167
0.395
0.4093
0.257
0.5596
0.4714
0.3928
0.5634
0.5213
0.4693
0.2182
0.4491
0.6043
0.2834
0.283
0.2462
0.4322
0.4354
0.5934
0.3143
0.4418
0.3967
0.2948
0.3584
0.2515
0.4727
0.4473
0.2333
0.4593
0.4348
0.5145
0.4452
0.3739
0.6248
0.5041
0.4903
0.464
0.5882
0.3933
0.4892
0.4507
0.4991
0.5811
0.4063
0.3389
0.6178
0.421
0.4556
0.4985
0.4315
0.5238
0.4735
0.4657
0.3905
0.5412
0.4605
0.2913
0.453
0.7673
0.5974
0.3889
0.6448
0.4262
0.506
0.4292
0.5587
0.4937
0.459
0.4254
0.5535
0.3829
0.3816
0.5904
0.5098
0.5567
0.3581
0.5062
0.4675
0.4766
0.4358
0.4543
0.5987
0.5464
0.3983
0.3433
0.3574
0.4132
0.459
0.3986
0.3941
0.4654
0.5644
0.4204
0.5596
0.3596
0.1381
0.4129
0.5156
0.4514
0.5467
0.552
0.5466
0.436
0.4782
0.4923
0.3804
0.3269
0.6802
0.4301
0.5634
0.5755
0.5499
0.5131
0.487
0.6743
0.4946
0.3753
0.3546
0.4805
0.4753
0.5466
0.4493
0.386
0.3999
0.4855
0.4928
0.3478
0.5472
0.4588
0.5227
0.3303
0.5433
0.5635
0.4614
0.433
0.4526
0.4644
0.4556
0.5033
0.4618
0.5692
0.2456
0.1997
0.2306
0.1772
0.2553
0.2617
0.2764
0.239
0.2112
0.2135
0.2446
0.3193
0.1278
0.3009
0.1425
0.1739
0.2002
0.2588
0.1928
0.2568
0.2734
0.2222
0.2891
0.2927
0.2699
0.2133
0.274
0.2469
0.3217
0.196
0.1434
0.2321
0.1743
0.2761
0.2899
0.1957
0.2664
0.3024
0.2663
0.2132
0.2598
0.2051
0.2645
0.2394
0.2664
0.2642
0.2692
0.1989
0.2267
0.3192
0.2892
0.198
0.3837
0.2377
0.2091
0.1907
0.1316
0.3084
0.2835
0.236
0.2244
0.2013
0.2665
0.3035
0.2227
0.2388
0.2629
0.2367
0.3139
0.3255
0.2504
0.243
0.2963
0.1976
0.2347
0.2449
0.2216
0.2054
0.2909
0.2131
0.2142
0.2702
0.327
0.2631
0.2795
0.2915
0.2687
0.1873
0.3162
0.2877
0.2952
0.2495
0.2744
0.1533
0.2782
0.2791
0.275
0.28
0.2674
0.3078
0.351
0.2858
0.2182
0.2108
0.2004
0.2837
0.2475
0.28
0.2695
0.3143
0.2679
0.2437
0.2957
0.1347
0.2953
0.2189
0.3072
0.1693
0.2925
0.1505
0.2408
0.1502
0.267
0.2113
0.2653
0.2325
0.169
0.3445
0.2293
0.2388
0.3504
0.3004
0.2085
0.2372
0.1227
0.2143
0.2002
0.1523
0.2858
0.2621
0.2956
0.1956
0.2717
0.351
0.3336
0.1462
0.2887
0.185
0.2408
0.3348
0.3375
0.3002
0.2697
0.1989
0.2628
0.2171
0.1784
0.2393
0.3187
0.3323
0.3236
0.2457
0.2003
0.237
0.0818
0.2098
0.2479
0.2896
0.2852
0.2587
0.2344
0.2582
0.3706
0.0765
0.2542
0.2718
0.201
0.2076
0.1989
0.2272
0.2161
0.3546
0.2672
0.1974
0.3073
0.2695
0.277
0.1756
0.2122
0.2511
0.2857
0.2532
0.2226
0.253
0.2774
0.2156
0.3117
0.2974
0.1178
0.3205
0.1442
0.2507
0.2427
0.2802
0.2174
0.2739
0.1926
0.2858
0.2004
0.1818
0.3945
0.3235
0.2407
0.1943
0.238
0.2474
0.1867
0.2608
0.2785
0.2578
0.2238
0.2771
0.1535
0.2193
0.2313
0.185
0.1976
0.175
0.2554
0.293
0.2337
0.2094
0.2832
0.1499
0.1836
0.247
0.1657
0.1277
0.2357
0.2545
0.2545
0.2008
0.2608
0.2416
0.1109
0.2826
0.2801
0.2783
0.2156
0.3585
0.2096
0.2953
0.2749
0.2808
0.2619
0.1641
0.2632
0.1901
0.2962
0.2408
0.3548
0.3349
0.3254
0.3175
0.3014
0.3679
0.1924
0.2573
0.3395
0.4743
0.3066
0.264
0.2625
0.2565
0.1578
0.2028
0.218
0.3121
0.3458
0.4628
0.3307
0.2633
0.3507
0.2057
0.3242
0.2725
0.2724
0.3294
0.3488
0.4015
0.3291
0.3345
0.2787
0.2868
0.4749
0.3676
0.3482
0.4161
0.3274
0.3645
0.3185
0.2517
0.3728
0.3387
0.244
0.363
0.2209
0.4053
0.4282
0.2809
0.351
0.3347
0.2614
0.2615
0.2973
0.2299
0.3186
0.0458
0.294
0.4321
0.2611
0.3285
0.4463
0.2314
0.1464
0.2595
0.317
0.3087
0.4362
0.4188
0.3348
0.183
0.3556
0.0215
0.2423
0.3932
0.3782
0.3982
0.3124
0.3106
0.2617
0.4557
0.3375
0.3122
0.1735
0.2102
0.2452
0.2636
0.4483
0.2769
0.2331
0.3359
0.0934
0.1926
0.1804
0.3719
0.2217
0.3285
0.0956
0.242
0.1519
0.3846
0.2857
0.1664
0.2499
0.2778
0.0136
0.4109
0.3194
0.2684
0.3957
0.2094
0.3529
0.289
0.346
0.3325
0.335
0.3758
0.2949
0.3749
0.3622
0.4092
0.4327
0.3579
0.3549
0.2062
0.2633
0.3234
0.3382
0.3489
0.3549
0.1177
0.174
0.0509
0.1675
0.319
0.2166
0.2847
0.2571
0.2157
0.3287
0.2649
0.5106
0.175
0.329
0.271
0.2725
0.3219
0.3111
0.3211
0.2481
0.5032
0.3075
0.3278
0.2219
0.3594
0.2835
0.3086
0.2933
0.3841
0.1733
0.266
0.2958
0.346
0.2716
0.3295
0.1194
0.147
0.2928
0.441
0.3382
0.2241
0.2983
0.2697
0.3462
0.4315
0.3296
0.4418
0.4584
0.2701
0.3069
0.4888
0.4083
0.2745
0.3234
0.3289
0.2541
0.4
0.2144
0.3369
0.3494
0.3402
0.3257
0.5109
0.3093
0.3825
0.3035
0.1555
0.3425
0.2438
0.307
0.1403
0.3427
0.3555
0.2634
0.3587
0.2854
0.304
0.28
0.4217
0.3882
0.3047
0.4001
0.457
0.2704
0.2791
0.3142
0.1234
0.2229
0.2089
0.337
0.1417
0.3349
0.3231
0.3866
0.3145
0.2777
0.2336
0.211
0.2171
0.2615
0.4134
0.3549
0.1911
0.2743
0.4146
0.4136
0.2535
0.1874
0.0437
0.2884
0.3832
0.3497
0.3929
0.2573
0.2433
0.1737
0.3347
0.2684
0.3466
0.3357
0.3455
0.3429
0.171
0.3575
0.5582
0.2251
0.4084
0.4069
0.1932
-0.0101
0.2387
0.3606
0.3143
0.3293
0.274
0.2975
0.3552
0.3289
0.172
0.3265
0.4228
0.1808
0.3528
0.3676
0.4147
0.3502
0.3022
0.378
0.2252
0.3252
0.382
0.5639
0.3162
0.3013
0.2318
0.3205
0.0302
0.0943
0.352
0.3473
0.414
0.1519
0.2392
0.4854
0.4239
0.2469
0.3397
0.1961
0.2399
0.1615
0.3421
0.3248
0.3916
0.3517
0.2294
0.2657
0.2904
0.3905
0.4668
0.3753
0.36
0.2732
0.4309
0.3532
0.3651
0.2808
0.3388
0.3959
0.3484
0.1517
0.3261
0.3684
0.1983
0.4128
0.3278
0.1102
0.3429
0.3531
0.4489
0.3234
0.2621
0.191
0.3567
0.3617
0.3334
0.4028
0.4179
0.2043
0.2498
0.1748
0.1048
0.3047
0.1679
0.1909
0.2865
0.3637
0.2963
0.1753
0.2698
0.2006
0.3568
0.5093
0.3157
0.4443
0.4328
0.3842
0.2518
0.2069
0.3816
0.2448
0.4
0.3166
0.1654
0.2088
0.3363
0.2049
0.38
0.2263
0.3859
0.1398
0.1031
0.3499
0.3767
0.3476
0.23
0.4743
0.4217
0.4149
0.3137
0.411
0.2899
0.3795
0.3874
0.2922
0.2362
0.3528
0.2798
0.2138
0.4249
0.445
0.3028
0.1192
0.284
0.2526
0.1328
0.335
0.1879
0.4161
0.3009
0.3841
0.1187
0.3506
0.4156
0.3327
0.3854
0.4152
0.3305
0.2804
0.4388
0.3677
0.4478
0.3635
0.3829
0.218
0.3759
0.1368
0.2566
0.3705
0.18
0.2817
0.5233
0.2697
0.3121
0.3565
0.1186
0.1145
0.3671
0.3617
0.2383
0.1248
0.2543
0.4061
0.3352
0.2765
0.2506
0.3083
0.4659
0.3716
0.3168
0.4115
0.3539
0.2998
0.4122
0.2598
0.3777
0.4777
0.4497
0.3359
0.2498
0.3432
0.2308
0.2919
0.5148
0.4113
0.2656
0.2735
0.3708
0.2581
0.2365
0.3854
0.2149
0.2636
0.2734
0.3337
0.2979
0.2806
0.2163
0.4198
0.22
0.3674
0.3971
0.5618
0.4908
0.3251
0.4586
0.3261
0.3547
0.5505
0.278
0.3479
0.3896
0.3424
0.4704
0.3471
0.3016
0.5728
0.534
0.4139
0.1978
0.529
0.4838
0.3719
0.5513
0.4884
0.5747
0.5304
0.5299
0.2621
0.2869
0.4268
0.2896
0.5309
0.4947
0.3312
0.2898
0.5671
0.238
0.4523
0.0664
0.5093
0.3613
0.3043
0.3934
0.5088
0.3747
0.415
0.4732
0.4311
0.4612
0.3017
0.4716
0.4981
0.3125
0.4692
0.2826
0.4135
0.5806
0.6062
0.4491
0.5435
0.4274
0.5156
0.2109
0.4096
0.517
0.4474
0.379
0.6395
0.2077
0.352
0.4204
0.3222
0.3944
0.3096
0.5245
0.5218
0.4538
0.5215
0.3507
0.3398
0.3728
0.2791
0.4137
0.5614
0.3809
0.327
0.4328
0.3914
0.4826
0.3806
0.4164
0.2733
0.4661
0.3114
0.5111
0.3179
0.473
0.1619
0.2489
0.49
0.5104
0.4514
0.4377
0.3635
0.424
0.4303
0.4459
0.5094
0.3459
0.376
0.4334
0.3288
0.4044
0.3271
0.3709
0.4236
0.4672
0.4953
0.48
0.3627
0.429
0.3329
0.3121
0.2485
0.5685
0.5541
0.4989
0.246
0.3582
0.3391
0.495
0.6108
0.361
0.4205
0.2179
0.3867
0.6028
0.4881
0.4619
0.5251
0.4288
0.4862
0.096
0.3305
0.3828
0.3905
0.5281
0.1442
0.2943
0.4235
0.4593
0.4473
0.4544
0.5706
0.2998
0.5552
0.5944
0.1648
0.4944
0.2533
0.3322
0.3282
0.5023
0.2969
0.2996
0.5213
0.5712
0.4124
0.4647
0.4781
0.3589
0.267
0.342
0.3349
0.5225
0.3176
0.3702
0.2086
0.4424
0.3477
0.5405
0.5706
0.4913
0.5277
0.3822
0.275
0.361
0.4607
0.5041
0.3592
0.4291
0.4501
0.5816
0.282
0.4557
0.3559
0.5247
0.3353
0.5358
0.4313
0.5394
0.3498
0.269
0.1409
0.5395
0.3396
0.4587
0.4368
0.5906
0.3006
0.2761
0.441
0.2522
0.057
0.4152
0.4387
0.5862
0.5536
0.359
0.467
0.6227
0.4751
0.627
0.3836
0.4104
0.3959
0.5345
0.4071
0.3522
0.6101
0.4073
0.3505
0.3343
0.4093
0.5015
0.3794
0.3745
0.2789
0.2773
0.4934
0.3109
0.4612
0.4102
0.3992
0.4245
0.4027
0.5399
0.2878
0.2695
0.3757
0.5538
0.3469
0.5163
0.0256
0.2621
0.4691
0.3855
0.3111
0.3427
0.4032
0.4927
0.4473
0.3722
0.4637
0.2802
0.4894
0.4497
0.4392
0.539
0.3752
0.5705
0.4441
0.1586
0.3866
0.4506
0.3345
0.6653
0.5777
0.5363
0.2898
0.4519
0.5143
-0.1947
0.4503
0.3918
0.3476
0.4876
0.1942
0.5855
0.3523
0.3472
0.4378
0.4832
0.4942
0.3856
0.2235
0.5089
0.409
0.5239
0.4252
0.2685
0.3924
0.4251
0.4637
0.2036
0.2618
0.3775
0.5339
0.4241
0.3532
-0.1208
0.286
0.6611
0.6327
0.3217
0.3011
0.46
0.352
0.4488
0.4489
0.3976
0.5251
0.5675
0.3255
0.4538
0.4576
0.3845
0.3018
0.6351
0.3177
0.4922
0.4791
0.4591
0.3116
0.2573
0.543
0.0749
0.5443
0.5557
0.4584
0.6576
0.365
0.4216
0.4385
0.3007
0.5276
0.4767
0.1846
0.4894
0.6333
0.49
0.4067
0.4853
0.4596
0.318
0.479
0.3952
0.4826
0.4683
0.2918
0.2163
0.2472
0.1836
0.1505
0.1996
0.1975
0.1462
0.3457
0.1081
0.2093
0.2277
0.2015
0.2529
0.2115
0.1177
0.227
0.1567
0.183
0.191
0.2219
0.1764
0.273
0.2082
0.2182
0.2092
0.2667
0.0728
0.2569
0.2275
0.2275
0.1949
0.3088
0.2234
0.274
0.1154
0.3087
0.2514
0.1413
0.249
0.2035
0.2376
0.2452
0.2085
0.2931
0.2338
0.2516
0.1992
0.2839
0.2618
0.2413
0.2907
0.2668
0.2635
0.2982
0.1672
0.2821
0.2336
0.1865
0.2602
0.1541
0.6217
0.5421
0.3925
0.6575
0.5755
0.4935
0.607
0.3843
0.3058
0.31
0.2536
0.2373
0.1741
0.2878
0.2075
0.1936
0.2494
0.218
0.3181
0.2085
0.1709
0.3404
0.1715
0.2134
0.1902
0.1982
0.3101
0.1236
0.1677
0.3096
0.2818
0.1556
0.2803
0.183
0.2417
0.2836
0.2004
0.189
0.216
0.1872
0.293
0.181
0.2027
0.2638
0.2601
0.3335
0.2003
0.2572
0.1644
0.2838
0.2687
0.2062
0.1862
0.1569
0.0812
0.2316
0.2211
0.1424
0.3276
0.1856
0.1908
0.243
0.33
0.0862
0.2185
0.3125
0.1695
0.2715
0.2121
0.1845
0.1614
0.2556
0.2053
0.2896
0.2361
0.2456
0.2286
0.2457
0.118
0.1872
0.2663
0.2132
0.1321
0.1901
0.3108
0.2105
0.3218
0.1638
0.2931
0.1116
0.1479
0.1714
0.2106
0.1935
0.113
0.1974
0.1918
0.2876
0.2954
0.3404
0.1948
0.2144
0.2179
0.1402
0.1872
0.1603
0.286
0.3414
0.2122
0.3093
0.374
0.7814
0.6168
0.5964
0.2696
0.2474
0.222
0.1933
0.2003
0.2024
0.2626
0.2038
0.1549
0.2083
0.2282
0.2424
0.3023
0.237
0.2385
0.2312
0.2445
0.1765
0.2671
0.2354
0.1795
0.2727
0.287
0.1661
0.3033
0.2271
0.2711
0.2293
0.1985
0.2176
0.1825
0.2065
0.2131
0.1992
0.2363
0.26
0.2948
0.5204
0.6835
0.5378
0.5774
0.6089
0.6236
0.5805
0.6916
0.6472
0.534
0.6467
0.643
0.6442
0.1366
0.3184
0.2006
0.1007
0.2543
0.1359
0.1858
0.4441
0.491
0.2419
0.2461
0.2242
0.1906
0.2478
0.1968
0.2616
0.2026
0.0997
0.2273
0.2217
0.3064
0.3099
0.1928
0.0985
0.2672
0.1732
0.3057
0.1378
0.219
0.1998
0.264
0.2897
0.7241
0.7076
0.6774
0.3061
0.3481
0.2449
0.2443
0.2168
0.2243
0.4278
0.6301
0.4753
0.7033
0.7658
0.5645
0.5463
0.824
0.519
0.6801
0.6972
0.5726
0.6924
0.6543
0.6136
0.6149
0.2305
0.4843
0.6125
0.6921
0.5904
0.6173
0.4871
0.4408
0.6921
0.5167
0.277
0.2553
0.1666
0.2425
0.3262
0.2567
0.2364
0.2618
0.4593
0.1916
0.2333
0.2869
0.3376
0.2489
0.3403
0.2524
0.3586
0.2781
0.3669
0.3459
0.3305
0.3035
0.2562
0.2609
0.3197
0.314
0.2515
0.2593
0.3616
0.2108
0.1849
0.3697
0.2504
0.2558
0.2419
0.2805
0.2862
0.3691
0.3496
0.3068
0.3445
0.2976
0.301
0.3294
0.2574
0.3228
0.2853
0.2814
0.3234
0.2665
0.242
0.2345
0.2675
0.1977
0.3608
0.1659
0.2774
0.3226
0.3965
0.2746
0.2646
0.3285
0.3655
0.2305
0.2135
0.1812
0.3767
0.2561
0.2131
0.23
0.2371
0.3597
0.1175
0.2931
0.3482
0.2929
0.2096
0.3399
0.3367
0.3413
0.3543
0.4173
0.3201
0.3226
0.4069
0.2649
0.3118
0.3754
0.2007
0.2765
0.2556
0.3849
0.262
0.2813
0.4099
0.2156
0.2358
0.241
0.2917
0.2449
0.2301
0.41
0.3
0.1846
0.2682
0.4108
0.3021
0.2485
0.2874
0.2303
0.2781
0.2514
0.2849
0.3682
0.2778
0.3422
0.3014
0.3073
0.2819
0.3004
0.3226
0.3913
0.3659
0.3238
0.345
0.3088
0.1827
0.3424
0.3127
0.3461
0.4053
0.314
0.3301
0.265
0.3312
0.3725
0.3425
0.282
0.3731
0.2428
0.3283
0.288
0.3048
0.209
0.2836
0.2769
0.3365
0.1597
0.3502
0.2248
0.307
0.3622
0.3086
0.3298
0.2867
0.4111
0.3743
0.3594
0.3889
0.3039
0.3533
0.3067
0.3328
0.3082
0.3276
0.3628
0.2797
0.3119
0.3536
0.3208
0.4081
0.326
0.3339
0.1996
0.3501
0.388
0.3535
0.4059
0.3053
0.376
0.3811
0.239
0.3809
0.318
0.2976
0.4669
0.2928
0.2898
0.3672
0.1674
0.2629
0.3212
0.3703
0.3225
0.2548
0.273
0.191
0.2566
0.2859
0.4727
0.3241
0.2909
0.1928
0.3904
0.3351
0.3761
0.2055
0.304
0.3235
0.3656
0.3965
0.3074
0.4264
0.3504
0.3323
0.3152
0.2971
0.2634
0.3698
0.2657
0.2763
0.322
0.3597
0.2874
0.2759
0.4234
0.4247
0.2182
0.3071
0.2559
0.3225
0.4209
0.32
0.3347
0.3022
0.2461
0.3217
0.3711
0.3112
0.1992
0.3024
0.3726
0.2582
0.3232
0.4676
0.3353
0.2777
0.3009
0.2499
0.4126
0.2113
0.3203
0.3111
0.3165
0.3335
0.2934
0.2115
0.3939
0.2588
0.1983
0.2833
0.2817
0.3045
0.1716
0.3737
0.3094
0.3943
0.4218
0.1877
0.2608
0.3066
0.2373
0.2906
0.1046
0.25
0.3537
0.3455
0.338
0.3871
0.2694
0.3389
0.3456
0.3197
0.3855
0.3307
0.3269
0.1888
0.3555
0.3732
0.2691
0.3503
0.2548
0.3408
0.3505
0.3083
0.2883
0.2479
0.3342
0.3256
0.4045
0.2824
0.3677
0.3062
0.3822
0.34
0.3631
0.4566
0.3656
0.2655
0.483
0.4733
0.3126
0.3453
0.2966
0.3523
0.3384
0.2909
0.252
0.3697
0.2842
0.333
0.35
0.2484
0.2289
0.3298
0.404
0.3685
0.4498
0.4199
0.2698
0.2897
0.2827
0.3333
0.2093
0.2965
0.1981
0.2835
0.4108
0.3736
0.4633
0.3376
0.2961
0.2013
0.2573
0.1644
0.328
0.2989
0.2824
0.3533
0.3086
0.3583
0.4269
0.3067
0.2907
0.29
0.3666
0.4052
0.3578
0.4803
0.2334
0.3162
0.293
0.2037
0.3213
0.3114
0.3571
0.4066
0.3154
0.2727
0.3101
0.3908
0.4482
0.3839
0.4364
0.4719
0.2774
0.3516
0.3994
0.2391
0.481
0.4242
0.3496
0.3694
0.2464
0.301
0.3557
0.4359
0.2959
0.3209
0.3299
0.3608
0.3141
0.2426
0.4056
0.2903
0.3345
0.2966
0.255
0.3909
0.4735
0.3525
0.3157
0.2454
0.3973
0.3231
0.4492
0.3508
0.3105
0.3976
0.3767
0.3788
0.3096
0.4258
0.3594
0.3813
0.3656
0.4616
0.4517
0.2393
0.3456
0.4625
0.3593
0.3168
0.2642
0.3296
0.3826
0.2657
0.2646
0.3351
0.2898
0.3443
0.3325
0.398
0.4307
0.3218
0.3495
0.4122
0.3595
0.4039
0.4444
0.4201
0.2766
0.3289
0.3333
0.3628
0.3173
0.4131
0.338
0.2542
0.3361
0.4346
0.3992
0.35
0.3642
0.2019
0.4579
0.454
0.4406
0.272
0.3405
0.2597
0.3991
0.3874
0.2173
0.3343
0.3277
0.2115
0.3373
0.4568
0.3158
0.3029
0.3417
0.3783
0.4805
0.3392
0.3031
0.277
0.3603
0.3571
0.2393
0.247
0.4225
0.3213
0.3701
0.2927
0.279
0.3582
0.3253
0.3128
0.3236
0.3232
0.3814
0.3888
0.401
0.3297
0.2834
0.3617
0.3325
0.3528
0.4404
0.4723
0.3415
0.3904
0.2676
0.4222
0.281
0.403
0.3497
0.4857
0.3585
0.2607
0.2903
0.4102
0.3783
0.3764
0.4548
0.3403
0.0692
0.341
0.4525
0.282
0.3798
0.3922
0.387
0.4154
0.3116
0.2554
0.4518
0.4148
0.3466
0.3697
0.467
0.382
0.4541
0.3321
0.4396
0.3566
0.221
0.3582
0.4195
0.3062
0.2985
0.3464
0.3511
0.2351
0.314
0.3628
0.3843
0.3414
0.3942
0.3961
0.2409
0.3935
0.4077
0.4051
0.1705
0.1583
0.4706
0.2555
0.3543
0.3638
0.4252
0.3534
0.3431
0.4703
0.3393
0.4625
0.1273
0.2577
0.2084
0.1317
0.2221
0.0521
0.3663
0.338
0.4095
0.3021
0.2644
0.3529
0.3369
0.2689
0.3422
0.314
0.3096
0.3359
0.3271
0.4106
0.3488
0.2307
0.2783
0.1916
0.2907
0.244
0.2976
0.2903
0.3008
0.309
0.2825
0.1935
0.2558
0.2443
0.3683
0.3167
0.3139
0.2648
0.3236
0.3303
0.2781
0.323
0.4407
0.4005
0.2514
0.4446
0.4258
0.3432
0.4029
0.3646
0.3567
0.2924
0.3264
0.231
0.3707
0.293
0.2737
0.3751
0.3103
0.2407
0.3483
0.3824
0.2835
0.3724
0.3117
0.2932
0.3815
0.3946
0.4168
0.2591
0.2762
0.3132
0.432
0.4358
0.3844
0.2581
0.3378
0.4431
0.4158
0.2917
0.4053
0.3769
0.3531
0.2705
0.3241
0.3792
0.2847
0.2879
0.3307
0.3089
0.3374
0.2847
0.2709
0.4471
0.4109
0.2658
0.3897
0.4098
0.3902
0.1206
0.464
0.4426
0.6036
0.1926
-0.0801
-0.0933
0.2154
0.2874
0.6746
0.486
0.2473
0.2847
0.3485
0.5632
0.7926
0.2905
0.2496
0.3493
0.2183
-0.0422
0.3338
0.6849
0.5422
0.2804
0.278
0.1345
0.4403
1.2867
0.9541
0.6365
0.2276
0.502
0.5161
0.9815
0.517
0.3294
0.4617
0.5974
0.3253
0.9507
0.7014
0.6948
0.0966
1.1865
0.6852
0.793
0.4411
1.0984
1.0423
0.6942
0.8635
0.5317
0.7083
1.023
-0.1522
0.2314
0.2307
0.1984
0.172
0.1762
0.2836
0.2544
0.2496
0.2582
0.1503
0.23
0.272
0.1716
0.2277
0.2927
0.2541
0.2261
0.1523
0.2205
0.1493
0.3459
0.3196
0.2359
0.4105
0.2146
0.2899
0.2491
0.2244
0.1434
0.183
0.1728
0.1558
0.234
0.2722
0.3315
0.2853
0.1494
0.2862
0.2148
0.2316
0.2088
0.2743
0.161
0.2474
0.1717
0.2356
0.33
0.3059
0.1712
0.1405
0.1524
0.3474
0.3106
0.2947
0.1238
0.2039
0.2006
0.3172
0.1906
0.1737
0.1077
0.2272
0.2031
0.3108
0.2358
0.2561
0.2444
0.2351
0.2438
0.1832
0.2752
0.2376
0.2851
0.3162
0.3013
0.1553
0.2914
0.1997
0.2866
0.1214
0.3062
0.2011
0.2576
0.2701
0.3395
0.261
0.309
0.2549
0.2922
0.2536
0.3209
0.3234
0.2145
0.2853
0.2328
0.2706
0.2257
0.1988
0.3032
0.3224
0.2388
0.2365
0.1315
0.2923
0.2315
0.2665
0.3108
0.2132
0.1666
0.2328
0.1561
0.2782
0.1909
0.1487
0.236
0.2593
0.2297
0.2022
0.2898
0.2031
0.1395
0.1324
0.2634
0.0994
0.0661
0.1377
0.1073
0.3318
0.2957
0.1837
0.2443
0.2031
0.2185
0.335
0.2056
0.2729
0.1792
0.2035
0.1853
0.2759
0.1852
0.1648
0.309
0.2832
0.2387
0.1881
0.209
0.3029
0.1105
0.2426
0.2977
0.2372
0.2027
0.1773
0.1614
0.1754
0.1207
0.223
0.3896
0.1518
0.2001
0.1875
0.1328
0.2334
0.2548
0.2454
0.233
0.2199
0.293
0.1613
0.2626
0.2211
0.1635
0.3237
0.2209
0.2129
0.2423
0.2223
0.2721
0.1125
0.2248
0.1757
0.3114
0.1828
0.248
0.1675
0.2846
0.2292
0.1804
0.3253
0.2464
0.2387
0.2967
0.3089
0.2244
0.2311
0.2992
0.2253
0.2373
0.2847
0.2468
0.2816
0.2604
0.3442
0.3209
0.2856
0.2599
0.2043
0.3176
0.3523
0.1163
0.3355
0.1495
0.1778
0.2415
0.1977
0.1825
0.2102
0.3205
0.2134
0.1373
0.246
0.2562
0.1941
0.3101
0.1835
0.2628
0.2388
0.2315
0.2797
0.0019
0.2989
0.2983
0.1995
0.2488
0.1586
0.1945
0.1931
0.233
0.2093
0.2655
0.2048
0.2793
0.2107
0.2534
0.2308
0.1418
0.2038
0.2012
0.1652
0.2103
0.2061
0.3152
0.2915
0.3029
0.2313
0.2214
0.3078
0.1432
0.2432
0.1236
0.2863
0.3074
0.3052
0.2987
0.2921
0.301
0.2887
0.2444
0.1562
0.1887
0.2852
0.1954
0.1944
0.2596
0.2802
0.2353
0.3232
0.3513
0.2698
0.2452
0.2639
0.3982
0.3333
0.2107
0.2169
0.2812
0.2736
0.1681
0.3039
0.2301
0.297
0.1759
0.1823
0.1996
0.2652
0.1623
0.244
0.1865
0.2258
0.2066
0.186
0.1941
0.0911
0.203
0.1939
0.2733
0.2161
0.1578
0.1866
0.2279
0.2348
0.2512
0.1662
0.1772
0.1764
0.2529
0.1844
0.1727
0.2193
0.1162
0.2541
0.118
0.1989
0.1888
0.1875
0.2077
0.1799
0.1978
0.2297
0.167
0.2289
0.2172
0.1076
0.2239
0.1905
0.2134
0.2238
0.2922
0.2369
0.1686
0.2629
0.2056
0.1793
0.2333
0.2383
0.197
0.2343
0.1822
0.2326
0.2471
0.1008
0.2316
0.2247
0.2089
0.1384
0.1224
0.1917
0.169
0.1643
0.2264
0.2606
0.1833
0.1978
0.1465
0.189
0.1751
0.2111
0.1177
0.0898
0.0662
0.2698
0.1832
0.1917
0.1125
0.1413
0.1944
0.1979
0.1526
0.185
0.27
0.2076
0.2466
0.249
0.148
0.1493
0.1982
0.2281
0.2066
0.1859
0.1716
0.2635
0.1318
0.2666
0.157
0.1289
0.18
0.2215
0.1776
0.2029
0.1538
0.1837
0.2342
0.17
0.1414
0.2135
0.2389
0.1867
0.2232
0.1764
0.1415
0.1936
0.2007
0.2172
0.2226
0.1877
0.2545
0.2598
0.1993
0.2192
0.2545
0.2108
0.156
0.2056
0.2248
0.2184
0.2243
0.2414
0.2267
0.1477
0.2677
0.1161
0.1684
0.2072
0.2243
0.2232
0.1924
0.2443
0.1936
0.1461
0.2083
0.2086
0.2049
0.1932
0.2041
0.1381
0.2263
0.1936
0.0897
0.1326
0.237
0.1998
0.2359
0.1884
0.1489
0.2258
0.1811
0.2864
0.2203
0.083
0.2138
0.2359
0.285
0.2059
0.2244
0.2139
0.1187
0.2143
0.1834
0.2782
0.2451
0.2083
0.1948
0.1791
0.263
0.1756
0.4215
0.1512
0.2001
0.1746
0.22
0.2165
0.1883
0.2378
0.182
0.2794
0.186
0.2708
0.3091
0.1919
0.1384
0.2004
0.1544
0.2633
0.1334
0.1894
0.2245
0.2695
0.2484
0.1837
0.0786
0.2588
0.168
0.122
0.1769
0.236
0.2716
0.2566
0.1652
0.3512
0.2157
0.2161
0.188
0.2011
0.2788
0.285
0.2411
0.148
0.2213
0.1801
0.3016
0.2581
0.1886
0.2117
0.2216
0.2342
0.2052
0.2281
0.248
0.2302
0.2017
0.2269
0.1953
0.2612
0.1914
0.2266
0.1859
0.2765
0.2144
0.2339
0.173
0.2052
0.3406
0.1774
0.1146
0.1459
0.2915
0.1252
0.1012
0.2508
0.2839
0.223
0.1527
0.0872
0.227
0.2321
0.1821
0.1656
0.1714
0.1664
0.1402
0.1259
0.1797
0.1269
0.1388
0.1569
0.1411
0.2054
0.2081
0.2353
0.2782
0.1964
0.1721
0.2813
0.2229
0.1099
0.1355
0.1772
0.2094
0.1295
0.1812
0.3035
0.3166
0.2193
0.2457
0.2327
0.1654
0.3161
0.2679
0.2048
0.1574
0.2737
0.1785
0.1675
0.1238
0.2446
0.2146
0.165
0.2393
0.229
0.1608
0.1228
0.1757
0.1933
0.2157
0.2104
0.2335
0.3106
0.2603
0.2862
0.1465
0.2493
0.1427
0.2143
0.1448
0.223
0.15
0.2247
0.2933
0.1065
0.2658
0.2894
0.1888
0.2008
0.1766
0.2126
0.2368
0.1279
0.2159
0.2844
0.185
0.1428
0.0961
0.2237
0.2868
0.2505
0.212
0.2339
0.1767
0.2795
0.3123
0.1972
0.1263
0.1864
0.1802
0.2568
0.2169
0.3229
0.2668
0.2484
0.2523
0.2176
0.1439
0.2331
0.2318
0.2543
0.2209
0.2199
0.1961
0.3218
0.2051
0.2412
0.3398
0.2996
0.2537
0.246
0.1306
0.2402
0.1454
0.3054
0.3248
0.3507
0.3127
0.4655
0.4377
0.1873
0.3246
0.2609
0.2162
0.1654
0.3507
0.3141
0.2858
0.253
0.248
0.1289
0.1841
0.1753
0.0953
0.194
0.1784
0.146
0.191
0.2668
0.2661
0.2424
0.2186
0.188
0.2403
0.2129
0.1575
0.2879
0.2033
0.1597
0.1876
0.2048
0.2053
0.2233
0.2021
0.1886
0.4795
0.324
0.364
0.299
0.3417
0.372
0.3573
0.3822
0.3034
0.3699
0.3962
0.3759
0.2823
0.3077
0.3595
0.3187
0.3014
0.2601
0.4007
0.2687
0.2966
0.3316
0.3054
0.3804
0.3569
0.3769
0.3189
0.3609
0.3537
0.2513
0.2498
0.3301
0.3911
0.29
0.3078
0.4262
0.3662
0.3055
0.3879
0.4184
0.3539
0.414
0.3992
0.4013
0.3336
0.3606
0.3705
0.3905
0.3218
0.4191
0.3428
0.2897
0.4191
0.38
0.401
0.3992
0.3038
0.2446
0.3463
0.4075
0.3756
0.4508
0.3161
0.5455
0.404
0.3095
0.5144
0.3774
0.2988
0.5592
0.4549
0.5746
0.3527
0.3695
0.3552
0.2171
0.2715
0.2066
0.4077
0.4291
0.3312
0.2698
0.3534
0.3113
0.3926
0.4849
0.2047
0.3319
0.4893
0.6874
0.295
0.4456
0.3896
0.3802
0.4253
0.3639
0.4363
0.417
0.3873
0.3165
0.4821
0.3665
0.3567
0.5365
0.6176
0.5648
0.3814
0.4378
0.4076
0.5183
0.5664
0.4298
0.2882
0.4581
0.5147
0.3935
0.6031
0.5576
0.532
0.4855
0.6404
0.5617
0.4122
0.3642
0.2936
0.4591
0.3991
0.3335
0.4181
0.2388
0.5141
0.387
0.258
0.3543
0.2972
0.4326
0.4435
0.5168
0.332
0.3836
0.6207
0.3843
0.3122
0.2993
0.2703
0.4496
0.3542
0.3368
0.5073
0.4093
0.5259
0.4931
0.2107
0.5744
0.486
0.3548
0.4881
0.4114
0.3511
0.3662
0.5237
0.3462
0.3025
0.6243
0.6149
0.5335
0.6183
0.1271
0.508
0.3494
0.3386
0.375
0.153
0.3158
0.3831
0.3139
0.3845
0.515
0.4085
0.517
0.3216
0.4842
0.4913
0.4314
0.4451
0.403
0.4151
0.4553
0.4122
0.2099
0.4192
0.4732
0.4745
0.1455
0.4774
0.61
0.33
0.4543
0.3915
0.2889
0.5319
0.4824
0.5348
0.5459
0.3923
0.6542
0.5236
0.5655
0.3439
0.358
0.5448
0.591
0.4843
0.4294
0.7378
0.3572
0.6952
0.4559
0.5053
0.4321
0.5052
0.3383
0.4099
0.5179
0.3202
0.4033
0.4266
0.492
0.6417
0.7002
0.2952
0.602
0.4458
0.6315
0.5868
0.5452
0.6823
0.5102
0.43
0.6549
0.3868
0.3506
0.5088
0.4224
0.5619
0.4749
0.5372
0.3289
0.3575
0.5846
0.5091
0.5347
0.3955
0.4952
0.3616
0.5279
0.5009
0.4995
0.4775
0.5324
0.5833
0.3497
0.3634
0.3401
-0.0874
0.2871
0.1626
0.5852
0.4928
0.6625
0.4326
0.8747
0.5397
0.3115
0.606
0.4297
0.1215
0.4208
0.6021
0.4528
0.5051
0.5142
0.3918
0.553
0.4136
0.3608
0.6327
0.4688
0.5198
0.4615
0.4167
0.2718
0.6285
0.5013
0.5568
0.6512
0.3827
0.4177
0.5278
0.3127
0.5049
0.2898
0.5669
0.2131
0.3223
0.4668
0.4415
0.6424
0.4434
0.5395
0.6929
0.2937
0.4135
0.3155
0.3865
0.5181
0.5668
0.5216
0.5084
0.3159
0.6246
0.3283
0.4677
0.3379
0.215
0.1076
0.0542
0.0498
0.4093
0.5938
0.4579
0.6327
0.6396
0.3824
0.2934
0.3947
0.5096
0.5383
0.2227
0.5291
0.3143
0.648
0.3932
0.6086
0.4382
0.5632
0.6355
0.3839
0.4535
0.5123
0.4676
0.4217
0.3866
0.4652
0.417
0.4082
0.3032
0.5642
0.4494
0.3709
0.2408
0.5407
0.5921
0.6126
0.7511
0.435
0.6865
0.6631
0.3827
0.4518
0.4757
0.4822
0.6465
0.4796
0.4107
0.5759
0.4682
0.3837
0.606
0.4777
0.4916
0.5168
0.5147
0.4291
0.4544
0.5095
0.4442
0.3296
0.3696
0.3536
0.3978
0.5185
0.5778
0.43
0.5146
0.3655
0.3815
0.5413
0.586
0.5359
0.4972
0.4741
0.4621
0.5358
-0.0136
0.4804
0.0927
0.5287
0.6432
0.4294
0.3784
0.4627
0.508
0.485
0.593
0.532
0.328
0.526
0.6235
0.564
0.3222
0.5037
0.5768
0.4391
0.4289
0.5458
0.4317
0.4035
0.1955
0.5459
0.6126
0.5407
0.4719
0.643
0.6907
0.4882
0.5505
0.3789
0.6051
0.2932
0.178
0.2421
0.4256
0.6447
0.4865
0.4899
0.3255
0.3921
0.5321
0.5164
0.5487
0.3469
0.5086
0.362
0.2758
0.6672
0.4346
0.3987
0.3248
0.4692
0.4329
0.4883
0.3495
0.5915
0.5343
0.2312
0.4619
0.528
0.4227
0.3463
0.5145
0.3998
0.6291
0.3215
0.475
0.5259
0.4165
0.3919
0.506
0.5544
0.6624
0.4645
0.1394
0.4505
0.4626
0.3636
0.4439
0.6488
0.5048
0.3003
0.2836
0.615
0.4157
0.3838
0.4103
0.5235
0.5543
0.6183
0.4349
0.4624
0.5595
0.591
0.4819
0.3315
0.4283
0.4156
0.2615
0.4404
0.4793
0.552
0.448
0.6026
0.679
0.5246
0.4536
0.5927
0.6144
0.5727
0.3312
0.4147
0.4099
0.4078
0.4565
0.8557
0.531
0.0388
0.4884
0.5506
0.6352
0.369
0.5217
0.6739
0.5204
0.471
0.5266
0.6822
0.4281
0.5295
0.5296
0.3509
0.3262
0.3593
0.6223
0.4803
0.3523
0.5764
0.5407
0.7236
0.6106
0.5553
0.3671
0.3224
0.4491
0.1337
0.4742
0.5986
0.3442
0.5378
0.5346
0.6245
0.5264
0.303
0.4272
0.4221
0.6084
0.4464
0.6755
0.1868
0.4581
0.6042
0.5981
0.5277
0.4537
0.5824
0.6272
0.4267
0.368
0.567
0.4279
0.5086
0.3326
0.3941
0.6003
0.4883
0.6357
0.3254
0.5079
0.3585
0.4311
0.4454
0.3569
0.553
0.6177
0.4413
0.5537
0.351
0.3773
0.6111
0.3432
0.4961
0.5079
0.3851
0.4538
0.5662
0.4411
0.5237
0.5695
0.4487
0.2987
0.5542
0.3863
0.5528
0.5885
0.4581
0.5339
0.5384
0.725
0.4335
0.3573
0.5227
0.6084
0.5201
0.3412
0.6314
0.6334
0.5283
0.7794
0.6484
0.5227
0.4011
0.5077
0.4335
0.6325
0.5586
0.256
0.1914
0.1827
0.1432
0.2067
0.1545
0.2438
0.162
0.2357
0.1371
0.2424
0.1522
0.1771
0.1884
0.1509
0.2466
0.2758
0.1978
0.1526
0.1512
0.2171
0.2526
0.2134
0.1136
0.1033
0.2667
0.1606
0.1977
0.1794
0.2131
0.0905
0.1475
0.2395
0.1252
0.1253
0.2274
0.2052
0.1962
0.196
0.2205
0.1282
0.1722
0.1882
0.0992
0.2306
0.1841
0.1348
0.1455
0.2679
0.2016
0.207
0.2672
0.1721
0.2809
0.1244
0.1435
0.2385
0.302
0.2013
0.236
0.124
0.2521
0.1951
0.1775
0.1733
0.1354
0.2571
0.1424
0.2134
0.1342
0.0874
0.1932
0.203
0.2947
0.1715
0.1278
0.1955
0.1604
0.2377
0.1171
0.1618
0.2744
0.1556
0.1819
0.1941
0.169
0.1969
0.1732
0.268
0.2201
0.1889
0.2258
0.243
0.1737
0.1328
0.1308
0.2377
0.1515
0.119
0.1683
0.138
0.1882
0.2464
0.158
0.1783
0.2362
0.2183
0.1805
0.231
0.1367
0.1794
0.1848
0.1729
0.0791
0.2309
0.2429
0.2229
0.1707
0.2575
0.1931
0.0807
0.2209
0.1774
0.1999
0.1738
0.1997
0.1824
0.2114
0.2128
0.2466
0.1725
0.1895
0.2053
0.2739
0.1809
0.2432
0.2023
0.1814
0.1501
0.1627
0.2482
0.0786
0.2006
0.2303
0.2571
0.1359
0.1569
0.1056
0.2334
0.1529
0.251
0.1992
0.1397
0.1683
0.2785
0.169
0.2384
0.2565
0.1865
0.1564
0.2194
0.1608
0.196
0.2416
0.114
0.2094
0.1293
0.1563
0.1364
0.1611
0.091
0.2044
0.1986
0.1067
0.1787
0.0983
0.174
0.1568
0.2041
0.1632
0.1573
0.1741
0.1771
0.18
0.1632
0.1932
0.1617
0.191
0.1182
0.1911
0.1486
0.2174
0.1387
0.198
0.1618
0.1127
0.1815
0.2381
0.1631
0.1465
0.0941
0.152
0.159
0.1548
0.1954
0.0985
0.1448
0.1967
0.1193
0.1079
0.0702
0.1732
0.1392
0.1203
0.1428
0.1127
0.2127
0.1383
0.1388
0.0931
0.1748
0.242
0.1149
0.0988
0.164
0.1554
0.1624
0.1147
0.0694
0.1574
0.128
0.1674
0.1379
0.1515
0.182
0.1914
0.1723
0.1627
0.178
0.1576
0.2216
0.2122
0.1592
0.16
0.1513
0.132
0.1038
0.1071
0.2161
0.2186
0.1196
0.1574
0.1739
0.1042
0.205
0.1359
0.1758
0.1556
0.142
0.1436
0.1503
0.1335
0.1949
0.1249
0.1274
0.1793
0.2034
0.0795
0.1974
0.1121
0.1868
0.1675
0.1523
0.1622
0.196
0.2276
0.0762
0.1715
0.0822
0.2259
0.1292
0.0701
0.1842
0.1413
0.1345
0.1528
0.1675
0.1286
0.1323
0.137
0.1601
0.0817
0.1351
0.1223
0.1616
0.1116
0.1149
0.1591
0.1829
0.1741
0.2341
0.14
0.159
0.1598
0.0518
0.1822
0.1577
0.1727
0.1401
0.0988
0.1774
0.0795
0.1462
0.1767
0.122
0.2405
0.4279
0.267
0.278
0.3988
0.3565
0.4851
0.3936
0.14
0.2291
0.2479
0.4277
0.3343
0.3461
0.4657
0.2052
0.4078
0.2846
0.3906
0.3133
0.3861
0.3339
0.3271
0.2423
0.4722
0.3205
0.4932
0.4494
0.2282
0.4699
0.5158
0.3065
0.4168
0.3298
0.234
0.4069
0.3565
0.3268
0.2803
0.2985
0.2861
0.3787
0.2495
0.2811
0.3456
0.1714
0.3673
0.3644
0.396
0.429
0.0879
0.2105
0.3794
0.3388
0.3357
0.3185
0.2887
0.3783
0.35
0.1255
0.2161
0.2475
0.2424
0.2146
0.2535
0.3189
0.4182
0.3833
0.3738
0.3117
0.3176
0.384
0.3468
0.3137
0.2999
0.3755
0.2485
0.2465
0.2504
0.3984
0.3457
0.3989
0.2342
0.3121
0.2909
0.3802
0.4043
0.2875
0.4005
0.3429
0.3361
0.3632
0.3434
0.3066
0.2519
0.4518
0.4602
0.4913
0.4641
0.2269
0.4258
0.2058
0.4316
0.3148
0.2441
0.2669
0.2794
0.4359
0.4254
0.4886
0.1927
0.248
0.3592
0.5212
0.4052
0.3141
0.2761
0.3717
0.3012
0.2958
0.376
0.3997
0.4003
0.4718
0.3509
0.2992
0.3724
0.2053
0.2065
0.3066
0.3518
0.2824
0.3501
0.2984
0.2481
0.188
0.1919
0.25
0.3312
0.1705
0.3055
0.2713
0.3593
0.189
0.4238
0.3782
0.3665
0.3338
0.2695
0.2901
0.3641
0.3509
0.4125
0.3963
0.356
0.3516
0.2618
0.2059
0.3846
0.4128
0.4362
0.296
0.2485
0.2891
0.4624
0.3315
0.2942
0.3219
0.2758
0.4394
0.3159
0.4098
0.4627
0.1728
0.4038
0.3711
0.4694
0.208
0.3143
0.3301
0.3917
0.3882
0.4041
0.182
0.2732
0.3244
0.4502
0.4164
0.479
0.309
0.5878
0.1913
0.3246
0.3551
0.3142
0.5043
0.3383
0.3082
0.4508
0.3888
0.4105
0.4321
0.3414
0.3191
0.25
0.401
0.4409
0.5361
0.3819
0.3332
0.3988
0.1743
0.2891
0.3068
0.2422
0.2731
0.4367
0.3222
0.2012
0.3386
0.0896
0.4254
0.4273
0.0986
0.3545
0.4715
0.2655
0.3902
0.453
0.2275
0.1047
0.1251
0.4906
0.391
0.4057
0.4947
0.2187
0.235
0.4477
0.344
0.4566
0.3907
0.2279
0.4442
0.4518
0.3853
0.3456
0.3157
0.2795
0.3026
0.5031
0.3671
0.3249
0.2902
0.4197
0.4406
0.3947
0.4485
0.1494
0.2695
0.0907
0.2047
0.2271
0.2327
0.2026
0.0072
0.1151
0.1526
0.2864
0.2867
0.0777
0.1574
0.1569
0.2825
0.232
0.3457
0.3659
0.1762
0.232
0.1092
0.2407
0.1988
0.1356
0.2096
0.1647
0.1751
0.1421
0.1961
0.2026
0.1748
0.2632
0.1354
0.1869
0.185
0.213
0.068
0.2095
0.1143
0.1571
0.1194
0.2423
0.1637
-0.1037
0.1995
0.2421
0.3054
0.145
0.1195
0.0577
0.0724
0.2134
0.2755
0.0909
0.182
0.2088
0.214
0.2285
-0.0164
0.1482
0.1923
0.1606
0.161
0.3044
0.1382
0.1736
0.1453
0.2414
0.0852
0.2624
0.075
0.1491
0.1776
0.2007
0.1764
0.2584
0.3321
0.1549
0.1466
0.2708
0.1708
0.2193
0.2268
0.1996
0.1552
0.1633
0.3122
0.1018
0.1076
0.173
0.1461
0.2194
0.2419
0.2064
0.1491
0.2714
0.2233
0.2383
0.1207
0.24
0.2832
-0.0389
0.155
-0.0259
0.2328
0.1887
0.217
0.1729
0.1801
0.2008
0.1425
0.2632
0.1491
0.1775
0.2235
0.2155
0.233
0.1846
0.1765
0.1053
0.0311
0.2268
0.1457
0.2745
0.1242
0.0458
0.1549
0.251
0.1191
0.2713
0.2725
0.2493
0.242
0.2218
0.0729
0.2415
0.1606
0.1482
0.174
0.1264
0.1576
0.2352
0.0283
0.3715
0.1113
0.147
0.2429
0.1461
0.206
0.2461
0.1626
0.1205
0.1926
0.1565
0.039
0.149
0.1923
0.174
0.0389
0.1823
0.1595
0.2284
0.2098
0.4677
0.4441
0.1596
0.3481
0.4335
0.3718
0.4256
0.3524
0.484
0.4777
0.3537
0.2786
0.2988
0.315
0.303
0.4303
-0.0489
0.0426
0.562
0.4945
0.3957
0.1391
0.4932
0.2723
0.4743
0.4814
0.2647
0.3209
0.3908
0.2187
0.3534
0.3747
0.2557
0.4583
0.2793
0.2991
0.3978
0.3611
0.3623
0.3365
0.1858
0.3985
0.4137
0.3268
0.4432
0.3071
0.3965
0.5231
0.3461
0.3111
0.1117
0.4919
0.3881
0.4346
0.3393
0.3374
0.3709
0.6032
0.2651
0.4682
0.4201
0.4891
0.4053
0.5811
0.3607
0.4951
0.27
0.3157
0.4095
0.4161
0.0583
0.3732
0.2634
0.2817
0.3834
0.3438
0.3847
0.2181
0.0555
0.2847
0.3722
0.3366
0.4122
0.3527
0.3552
0.3842
0.2795
0.3676
0.2332
0.6276
0.4216
0.5426
0.4969
0.5051
0.3515
0.4051
0.39
0.1579
0.3995
0.2834
0.3422
0.2243
0.3566
0.3516
0.441
0.3194
0.2779
0.2679
0.2089
0.2816
0.1547
0.0524
0.2144
0.4692
0.2815
0.2072
0.0958
0.4181
0.5796
0.3771
0.4929
0.2608
0.2498
0.231
0.3834
0.528
0.4699
0.4558
0.3308
0.3464
0.4227
0.2833
0.2555
0.268
0.2294
0.2897
0.3575
0.4257
0.4257
0.2433
0.4263
0.2102
0.2722
0.3258
0.3293
0.3796
0.5365
0.2613
0.5823
0.457
0.2396
0.401
0.5014
0.3232
0.3004
0.1737
0.3847
0.4555
0.3761
0.3136
0.4307
0.255
0.4857
0.4476
0.1257
0.6185
0.3485
0.3617
0.3065
0.3517
0.4696
0.3091
0.2889
0.4682
0.3799
0.3547
0.3044
0.4046
0.2142
0.4513
0.1344
0.1314
0.1775
0.4801
0.3358
0.4347
0.4252
0.1416
0.3783
0.3026
0.498
0.3503
0.2492
0.2856
0.3493
0.1565
0.3274
0.3385
0.2852
0.4083
0.3487
0.3883
0.3488
0.2437
-0.0221
0.2788
0.0691
0.3721
0.3051
0.3122
0.3285
0.644
0.6402
0.4398
0.5428
0.5803
0.3867
0.0573
0.3666
0.3686
0.3563
0.3028
0.3222
0.2596
0.25
0.3261
0.3779
0.4497
0.3385
0.3721
0.2698
0.2594
0.3604
0.3824
0.3575
0.1777
0.2287
0.4642
0.2326
0.4603
-0.081
0.5044
0.5501
0.4262
0.136
0.4129
0.2957
0.2329
0.4071
0.4466
0.3331
0.2774
0.301
0.3407
0.4104
0.4066
0.4264
0.3514
0.3182
0.389
0.5046
0.4501
0.5034
0.4417
0.5723
0.4572
0.4413
0.2565
0.4701
0.7608
0.7105
0.121
0.3413
0.2863
0.301
0.3874
0.304
0.4218
0.4061
0.3784
0.3848
0.2882
0.2656
0.049
0.367
0.5701
0.3819
0.2472
0.3463
0.4595
0.503
0.3178
0.2488
0.5487
0.2222
0.3285
0.3586
0.3303
0.4979
0.4895
0.3652
0.4656
0.3873
0.2994
0.3371
0.3095
0.2763
0.4888
0.3646
0.442
0.3663
0.4503
0.3623
0.3693
0.0566
0.2677
0.2896
0.2752
0.2553
0.4023
0.2658
0.5038
0.4817
0.5287
0.2122
0.3175
0.1927
0.4881
0.2071
0.2873
0.4043
0.0586
0.4546
0.3614
0.3716
0.5209
0.3979
0.3965
0.4436
0.6196
0.504
0.489
0.4849
0.5334
0.4364
0.4198
0.0626
0.1315
0.3355
0.3825
0.5293
0.446
0.3478
0.4608
0.42
0.3338
0.5318
0.5286
0.5634
0.414
0.3468
0.2631
0.3545
0.4137
0.4813
0.4608
0.4879
0.2576
0.2594
0.3874
0.3275
0.2558
0.3463
0.5402
0.2206
0.5392
0.3237
0.3597
0.1895
0.4225
0.443
0.6306
0.5851
0.3588
0.3338
0.2234
0.4443
0.2639
0.4507
0.2405
0.3384
0.449
0.3949
0.3991
0.4946
0.401
0.421
0.3925
0.5147
0.2935
0.3457
0.4483
0.2729
0.3504
0.3449
0.1535
0.24
0.4203
0.4436
0.2963
0.3343
0.4925
0.3891
0.4651
0.3589
0.3924
0.3024
0.331
0.4032
0.4533
0.1791
0.448
0.4013
0.4115
0.2544
0.5449
0.3441
0.3888
0.2956
0.5748
0.4593
0.5268
0.2723
0.6865
0.2246
0.2035
0.4163
0.3604
0.2343
0.5882
0.4088
0.3747
0.4582
0.4765
0.4222
0.2492
0.4926
0.3667
0.2792
0.3605
0.2398
0.1555
0.4773
0.2827
0.3305
0.4475
0.4939
0.4654
0.3891
0.481
0.3513
0.4612
0.2939
0.4589
0.3201
0.4051
0.5479
0.5239
0.4235
0.4215
0.1022
0.334
0.5359
0.2711
0.4466
0.3945
0.4218
0.2377
0.3648
0.3195
0.421
0.4217
0.5888
0.3725
0.2549
0.3956
0.3698
0.2121
0.5526
0.1196
0.1226
0.4645
0.5424
0.2911
0.6231
0.3009
0.4201
0.3605
0.5224
0.2081
0.4582
0.2906
0.1747
0.5042
0.6098
0.3229
0.5033
0.3906
0.4269
0.3842
0.4806
0.2475
0.2831
0.4444
0.3278
0.3599
0.5147
0.2168
0.3178
0.4861
0.2787
0.3551
0.3761
0.4619
0.3359
0.4726
0.015
0.3472
0.483
0.4684
0.6368
0.4939
0.282
0.5261
0.38
0.4824
0.4086
0.3879
0.5505
0.2085
0.1892
0.4997
0.4603
0.2329
0.0981
0.4178
0.4057
0.2937
0.2685
0.5004
0.3366
0.3993
0.4004
0.6256
0.4456
0.3296
0.1451
0.3677
0.3775
0.3054
0.4414
0.4267
0.4932
0.3562
0.2875
0.3411
0.4159
0.2609
0.5183
0.4245
0.3419
0.2407
0.5224
0.3331
0.3454
0.4589
0.4711
0.3394
0.5862
0.3403
0.5908
0.523
0.236
0.4423
0.2066
0.3879
0.6072
0.5058
0.5545
0.2849
0.1496
0.4398
0.5957
0.4471
0.1921
0.287
0.2931
0.1253
0.5528
0.4208
0.4032
0.4222
0.1839
0.3974
0.3398
0.4293
0.3942
0.399
0.5122
0.1836
0.3855
0.3659
0.4284
0.3597
0.1696
0.5187
0.3689
0.1898
0.2596
0.3409
0.262
0.5164
0.5193
0.064
0.5641
0.4644
0.4048
0.386
0.4181
0.1754
0.1733
0.3547
0.3683
0.3155
0.312
0.3035
0.2085
0.3532
0.5228
0.4466
0.4853
0.39
0.135
0.3762
0.3532
0.2457
0.3236
0.3815
0.4947
0.4623
0.5235
0.4543
0.2839
0.5381
0.3264
0.4346
0.4108
0.4196
0.3946
0.5719
0.463
0.3025
0.4989
0.343
0.5679
0.4323
0.369
0.3421
0.4651
0.204
0.4599
0.3464
0.3768
0.4317
0.4614
0.2983
0.4698
0.4733
0.3481
0.3026
0.305
0.2775
0.5966
0.3241
0.3935
0.3687
0.3756
0.3
0.3296
0.2951
0.3313
0.5731
0.2376
0.616
0.2849
0.2945
0.6947
0.855
0.3394
0.373
0.5164
0.2346
0.3365
0.3777
0.3139
0.4499
0.6122
0.4732
0.5847
0.3743
0.5085
0.4516
0.2002
0.3462
0.4941
0.4423
0.2763
0.2055
0.5298
0.282
0.1226
0.3499
0.3162
0.5126
0.4009
0.4165
0.2642
0.3932
0.6167
0.3871
0.5104
0.3851
0.1259
0.1392
0.3701
0.4801
0.3639
0.5201
0.3091
0.3564
0.5603
0.2311
0.3039
0.2588
0.3549
0.5023
0.2397
0.301
0.3626
0.2563
0.2335
0.2703
0.1467
0.3295
0.3087
0.5176
0.3557
0.1744
0.2052
0.2721
0.3853
0.2037
0.3203
0.2917
0.0679
0.3067
0.2444
0.4746
0.5045
0.341
0.3603
0.1786
0.361
0.4838
0.4953
0.5661
0.2377
0.187
0.1927
0.2479
0.2714
0.2412
0.209
0.1336
0.1484
0.2096
0.1628
0.0508
0.1782
0.2459
0.1431
0.1859
0.1789
0.2015
0.0806
0.222
0.1151
0.1452
0.225
0.1522
0.1985
0.19
0.1242
0.0831
0.211
0.2349
0.1928
0.2227
0.2536
0.141
0.1802
0.2096
0.1972
0.1159
0.228
0.0822
0.1931
0.144
0.3001
0.1807
0.2118
0.1537
0.1548
0.1611
0.0889
0.1727
0.1633
0.1386
0.1725
0.176
0.0563
0.1284
0.1614
0.0877
0.1119
0.2287
0.2214
0.1918
0.2193
0.1869
0.1362
0.2219
0.2322
0.1808
0.1244
0.1559
0.1586
0.2075
0.2092
0.1243
0.0826
0.1476
0.1205
0.2619
0.2726
0.1327
0.1895
0.1608
0.1849
0.1925
0.2341
0.1832
0.2133
0.2078
0.1722
0.1356
0.2737
0.1948
0.2002
0.1198
0.1422
0.1612
0.1211
0.139
0.193
0.273
0.1805
0.1046
0.1759
0.1942
0.2186
0.1853
0.1845
0.1983
0.2246
0.2023
0.127
0.1987
0.133
0.1239
0.1943
0.216
0.217
0.1865
0.2044
0.1958
0.089
0.1916
0.1958
0.155
0.1315
0.168
0.1949
0.1894
0.2269
0.1945
0.275
0.1158
0.2582
0.2509
0.1368
0.2403
0.2189
0.2315
0.1449
0.1165
0.2149
0.1144
0.1276
0.1747
0.2855
0.1974
0.1309
0.3185
0.1898
0.082
0.1877
0.1432
0.1956
0.2421
0.0636
0.2671
0.2517
0.2157
0.1472
0.1839
0.1923
0.1909
0.1894
0.14
0.1555
0.2531
0.1665
0.2332
0.1304
0.2129
0.1205
0.1842
0.2081
0.1136
0.1489
0.1809
0.1618
0.2092
0.19
0.1086
0.221
0.1724
0.146
0.2769
0.1257
0.1645
0.2795
0.1899
0.193
0.1559
0.1841
0.1335
0.1071
0.1265
0.1792
0.1693
0.113
0.1632
0.1061
0.2353
0.1654
0.1621
0.1959
0.2373
0.2473
0.226
0.1901
0.2442
0.2223
0.0334
0.1671
0.1629
0.1174
0.1696
0.2369
0.1783
0.0655
0.1075
0.2101
0.1413
0.2196
0.2514
0.1251
0.1194
0.1472
0.1809
0.2022
0.1963
0.1753
0.0699
0.1516
0.2235
0.1879
0.1945
0.235
0.1472
0.2397
0.1675
0.2622
0.1752
0.209
0.1675
0.2116
0.1864
0.1766
0.1562
0.1509
0.1264
0.2002
0.1842
0.2538
0.119
0.1764
0.2116
0.0561
0.0411
0.2652
0.2479
0.2472
0.0878
0.0881
0.2004
0.2621
0.2291
0.1557
0.1281
0.1939
0.1838
0.1733
0.2336
0.1949
0.2236
0.2694
0.1124
0.2049
0.218
0.2158
0.1224
0.1468
0.1134
0.1717
0.1297
0.2547
0.0822
0.1282
0.1899
0.2109
0.1958
0.0932
0.2128
0.0687
0.1592
0.1834
0.1135
0.0828
0.1651
0.233
0.1189
0.082
0.1827
0.2129
0.2034
0.2075
0.1871
0.2541
0.179
0.1172
0.1485
0.3086
0.1421
0.2049
0.1662
0.2239
0.1917
0.2506
0.0542
0.1458
0.1724
0.1171
0.2315
0.166
0.1398
0.2695
0.1667
0.2049
0.1948
0.1706
0.1921
0.188
0.2303
0.1638
0.2519
-0.0206
0.1192
0.2695
0.2212
0.1718
0.1665
0.2033
0.2046
0.1121
0.159
0.232
0.1105
0.2165
0.1806
0.0944
0.1541
0.3398
0.2099
0.228
0.1672
0.2018
0.2799
0.162
0.138
0.0839
0.1727
0.2072
0.1143
0.2709
0.2054
0.2845
0.3458
0.3022
0.1458
0.0956
0.2108
0.1214
0.1635
0.1713
0.1826
0.2478
0.1786
0.2035
0.1968
0.1491
0.1934
0.2774
0.1164
0.2232
0.2098
0.2052
0.2081
0.3109
0.1318
0.1596
0.2879
0.123
0.1701
0.2929
0.2114
0.2164
0.2178
0.2188
0.1789
0.2381
0.2058
0.2259
0.1308
0.1587
0.1736
0.2104
0.1102
0.1642
0.2128
0.144
0.2061
0.2243
0.1382
0.1759
0.2352
0.1633
0.1521
0.1617
0.1833
0.1882
0.1919
0.2577
0.1552
0.2218
0.2576
0.2279
0.1247
0.1629
0.2042
0.1652
0.1851
0.2546
0.2393
0.2486
0.2536
0.2792
0.191
0.2096
0.1978
0.1563
0.1577
0.2425
0.2251
0.2253
0.1796
0.1985
0.251
0.1318
0.2166
0.1931
0.2136
0.1282
0.2626
0.1837
0.1503
0.1149
0.2401
0.2584
0.1926
0.1966
0.101
0.2318
0.1788
0.2265
0.2709
0.2017
0.2036
0.2349
0.172
0.2305
0.183
0.1738
0.2313
0.2098
0.209
0.3041
0.2039
0.2218
0.1915
0.1969
0.1696
0.1024
0.2613
0.1964
0.2491
0.1456
0.2241
0.117
0.3345
0.2389
0.1726
0.2639
0.1422
0.2527
0.2538
0.032
0.1186
0.1848
0.3023
0.2753
0.0591
0.1386
0.1961
0.1553
0.1905
0.1531
0.1703
0.1696
0.1572
0.2678
0.1007
0.2069
0.3554
0.2601
0.202
0.2411
0.1754
0.1406
0.1823
0.154
0.2316
0.1425
0.1823
0.1372
0.2125
0.2319
0.2224
0.2439
0.0827
0.136
0.1471
0.2916
0.1669
0.1108
0.1692
0.1649
0.1197
0.2089
0.1731
0.2444
0.1717
0.2299
0.2035
0.2433
0.1469
0.2097
0.2394
0.2729
0.2306
0.2001
0.2444
0.2758
0.1908
0.2115
0.2514
0.1271
0.1544
0.2742
0.243
0.1616
0.1419
0.2293
0.2169
0.2285
0.2563
0.1422
0.1502
0.1424
0.2157
0.2687
0.2781
0.0931
0.1625
0.2103
0.209
0.2803
0.0976
0.2354
0.2229
0.2694
0.1446
0.2274
0.229
0.1889
0.1244
0.157
0.1589
0.2132
0.3147
0.267
0.168
0.2274
0.1884
0.2321
0.2054
0.2192
0.2386
0.2706
0.3194
0.2359
0.1623
0.1305
0.1802
0.1658
0.1847
0.1309
0.1361
0.2285
0.1057
0.1948
0.1457
0.0792
0.2293
0.2245
0.1685
0.1148
0.2055
0.2227
0.2461
0.2657
0.2159
0.192
0.032
0.1955
0.2634
0.2781
0.2737
0.2216
0.2764
0.1618
0.2187
0.2093
0.2244
0.196
0.2888
0.2577
0.1906
0.1441
0.1933
0.1857
0.198
0.1352
0.2105
0.2981
0.0486
0.2024
0.1957
0.1817
0.2251
0.2032
0.2726
0.155
0.2903
0.0874
0.241
0.1844
0.2823
0.3628
0.195
0.1867
0.2676
0.261
0.29
0.2184
0.1876
0.2305
0.2672
0.1407
0.1559
0.2537
0.1706
0.2248
0.3269
0.3344
0.234
0.2712
0.2474
0.0477
0.2695
0.2494
0.1418
0.1968
0.1119
0.2397
0.2338
0.0928
0.258
0.1351
0.2943
0.1985
0.2446
0.2301
0.0738
0.2187
0.2113
0.0837
0.3268
0.1713
0.279
0.2217
0.2793
0.0562
0.2406
0.1395
0.2019
0.2657
0.2331
0.1774
0.262
0.16
0.167
0.1976
0.35
0.2913
0.158
0.2578
0.2171
0.2152
0.1142
0.0787
0.1734
0.2016
0.2074
0.155
0.2323
0.1781
0.1178
0.2446
0.3796
0.1382
0.1442
0.2735
0.2257
0.2421
0.1355
0.1797
0.1931
0.1543
0.0914
0.1983
0.2182
0.2204
0.0695
0.2064
0.1152
0.1538
0.2033
0.2824
0.1921
0.2275
0.0937
0.1318
0.1346
0.201
0.1816
0.1985
0.2061
0.2384
0.2861
0.1304
0.1788
0.2224
0.2027
0.2492
0.1868
0.1858
0.1062
0.1187
0.2602
0.1171
0.1324
0.1234
0.1977
0.1973
0.1844
0.2605
0.2006
0.2102
0.2552
0.3058
0.1823
0.2374
0.2336
0.1399
0.1942
0.1866
0.2253
0.1648
0.205
0.2257
0.2135
0.2292
0.2129
0.141
0.2463
0.1957
0.2143
0.0723
0.2034
0.2058
0.2193
0.2411
0.2623
0.0985
0.1652
0.2365
0.2141
0.1561
0.193
0.2078
0.1912
0.1575
0.1287
0.2321
0.2122
0.2104
0.1785
0.2289
0.26
0.2387
0.1724
0.2042
0.3291
0.1971
0.2665
0.1763
0.2251
0.1766
0.2135
0.1896
0.1808
0.2532
0.231
0.2536
0.2459
0.2978
0.2507
0.1385
0.1799
0.1655
0.1606
0.2298
0.2691
0.266
0.2195
0.2907
0.2442
0.2567
0.2037
0.2076
0.1735
0.2586
0.2357
0.2322
0.2444
0.2408
0.2975
0.2244
0.2748
0.3126
0.2464
0.1355
0.2379
0.2396
0.2826
0.2228
0.2123
0.2658
0.2109
0.2462
0.3227
0.1708
0.2459
0.2953
0.276
0.2503
0.2135
0.2608
0.3262
0.3303
0.2653
0.1998
0.2735
0.235
0.1822
0.3558
0.2505
0.2896
0.1858
0.2629
0.2852
0.2807
0.2691
0.2658
0.2575
0.2277
0.364
0.1704
0.1702
0.3694
0.1602
0.217
0.1583
0.1069
0.4135
0.3586
0.2228
0.195
0.2966
0.2701
0.2593
0.3789
0.3847
0.2284
0.2407
0.3034
0.2121
0.1264
0.2001
0.305
0.2229
0.2174
0.2487
0.2397
0.2148
0.2864
0.2355
0.1836
0.2521
0.2992
0.2113
0.3095
0.295
0.2607
0.2939
0.2033
0.1826
0.2796
0.1899
0.2747
0.267
0.3064
0.2532
0.2096
0.2641
0.2433
0.2179
0.3111
0.2714
0.2097
0.24
0.2492
0.2667
0.1987
0.2512
0.3243
0.4438
0.1599
0.2516
0.1987
0.2757
0.3341
0.2611
0.1026
0.3408
0.1543
0.2626
0.3019
0.2015
0.3138
0.2266
0.2643
0.2636
0.2274
0.2208
0.2517
0.2481
0.3071
0.1357
0.3065
0.2219
0.2283
0.2272
0.3068
0.3489
0.3293
0.2342
0.2165
0.1801
0.2225
0.2985
0.254
0.2556
0.2244
0.248
0.1763
0.3697
0.185
0.2477
0.2349
0.1637
0.1484
0.2395
0.1736
0.2914
0.2676
0.154
0.1725
0.2347
0.2731
0.345
0.2729
0.2794
0.1493
0.2348
0.2139
0.3054
0.2936
0.1738
0.1916
0.2228
0.2586
0.1794
0.3079
0.2655
0.2297
0.3114
0.2268
0.2299
0.2128
0.218
0.2672
0.244
0.2573
0.2251
0.2335
0.2884
0.2609
0.2833
0.2326
0.2091
0.1999
0.2805
0.1851
0.1562
0.2685
0.3111
0.1459
0.3086
0.2182
0.2504
0.2677
0.2709
0.1919
0.2766
0.1571
0.3098
0.2869
0.1835
0.2453
0.347
0.3015
0.2365
0.2059
0.1701
0.2607
0.2886
0.2893
0.2903
0.253
0.2501
0.2314
0.3154
0.2633
0.2378
0.1954
0.2054
0.2835
0.2289
0.1682
0.3575
0.1938
0.1824
0.2931
0.2959
0.3082
0.2927
0.2603
0.2475
0.2708
0.2437
0.2831
0.2942
0.2372
0.3122
0.3634
0.1607
0.2738
0.2307
0.2021
0.1443
0.2896
0.2591
0.1727
0.3262
0.2789
0.2453
0.289
0.3331
0.2337
0.3381
0.1796
0.1951
0.3777
0.3221
0.2007
0.0989
0.2793
0.2406
0.1797
0.1479
0.2688
0.3072
0.2243
0.2531
0.2805
0.3516
0.182
0.0992
0.1653
0.2654
0.2129
0.2605
0.2181
0.2751
0.3618
0.2679
0.1879
0.2761
0.1011
0.2456
0.3209
0.2693
0.3181
0.2543
0.3262
0.3378
0.1966
0.2763
0.24
0.2447
0.2566
0.2154
0.1745
0.2209
0.1823
0.2791
0.1708
0.2096
0.3734
0.3459
0.1656
0.3371
0.3126
0.2573
0.2326
0.1745
0.2735
0.317
0.1884
0.2548
0.2645
0.1938
0.223
0.215
0.2551
0.221
0.2852
0.2277
0.3135
0.3059
0.2265
0.2094
0.3033
0.2854
0.2256
0.3157
0.1744
0.2755
0.3332
0.1632
0.2831
0.2649
0.1672
0.2601
0.244
0.1716
0.2317
0.1823
0.1827
0.2082
0.2038
0.2387
0.2632
0.3334
0.2404
0.1921
0.3062
0.1976
0.1491
0.2923
0.1201
0.2749
0.2941
0.1041
0.2464
0.2398
0.3705
0.3351
0.2469
0.3189
0.2708
0.1761
0.2344
0.2613
0.2598
0.1605
0.2168
0.2675
0.2477
0.2452
0.2357
0.2336
0.3295
0.2993
0.3285
0.2423
0.2729
0.2826
0.3284
0.1829
0.2135
0.2186
0.273
0.186
0.2603
0.2276
0.2902
0.2628
0.2032
0.1473
0.1823
0.2162
0.1858
0.2732
0.1658
0.355
0.2787
0.2092
0.1481
0.3844
0.2302
0.2256
0.2368
0.2116
0.3041
0.2929
0.2399
0.2845
0.2128
0.0954
0.3409
0.2981
0.2539
0.3022
0.3424
0.3261
0.1961
0.3011
0.2698
0.221
-0.021
0.2038
0.218
0.2442
0.2965
0.2104
0.3536
0.209
0.1961
0.2407
0.2775
0.1364
0.2822
0.3573
0.3273
0.3033
0.2269
0.2298
0.2974
0.3816
0.072
0.3135
0.2016
0.2697
0.2715
0.2179
0.1757
0.22
0.1212
0.1782
0.2249
0.1929
0.1758
0.1284
0.2451
0.2375
0.1892
0.133
0.2079
0.2216
0.2173
0.2165
0.1822
0.229
0.2614
0.2534
0.2191
0.1409
0.1733
0.1407
0.1548
0.1737
0.241
0.1739
0.227
0.1735
0.2293
0.308
0.2093
0.1493
0.1507
0.2021
0.2275
0.2207
0.2032
0.1369
0.1666
0.2082
0.2038
0.1746
0.2421
0.1587
0.1803
0.1905
0.1851
0.2386
0.1655
0.2208
0.1689
0.1456
0.1376
0.1761
0.1215
0.2462
0.2112
0.2679
0.2127
0.1917
0.1354
0.1458
0.1802
0.1889
0.2079
0.2222
0.1891
0.1991
0.1596
0.1831
0.166
0.1456
0.244
0.2346
0.2816
0.1831
0.1619
0.1894
0.1723
0.1442
0.1462
0.1686
0.1715
0.1627
0.1652
0.171
0.1201
0.3066
0.1871
0.1446
0.1516
0.1626
0.1209
0.1199
0.1798
0.173
0.1085
0.2047
0.1556
0.1344
0.2273
0.1624
0.1795
0.1851
0.2187
0.0881
0.1761
0.1921
0.2264
0.1888
0.1754
0.1619
0.1383
0.1752
0.1977
0.1086
0.2134
0.2262
0.181
0.2167
0.168
0.1518
0.1888
0.2348
0.1885
0.2287
0.1655
0.1935
0.1096
0.2879
0.2235
0.1949
0.1668
0.1356
0.0877
0.1866
0.1767
0.1293
0.1941
0.1669
0.1359
0.1847
0.2055
0.1175
0.2388
0.1348
0.1152
0.1886
0.2311
0.2443
0.1512
0.1915
0.0886
0.0355
0.1922
0.2062
0.1237
0.1158
0.0969
0.1447
0.1566
0.2433
0.1155
0.1795
0.1845
0.0951
0.2096
0.2072
0.1772
-0.0275
0.17
0.2046
0.1875
0.1988
0.1742
0.2219
0.2328
0.1192
0.162
0.1547
0.0907
0.1787
0.1376
0.1695
0.1828
0.149
0.1209
0.0945
0.1311
0.2085
0.1878
0.1319
0.1267
0.0903
0.1184
0.1176
0.1145
0.1171
0.1459
0.1084
0.1256
0.2114
0.213
0.1307
0.1347
0.1505
0.1768
0.1201
0.2178
0.112
0.2013
0.1429
0.1599
0.0916
0.1325
0.189
0.1101
0.2434
0.1527
0.1697
0.2703
0.1846
0.1418
0.2735
0.2512
0.2127
0.2075
0.2488
0.1512
0.2582
0.2473
0.2922
0.2922
0.1864
0.2284
0.2347
0.1825
0.2009
0.1035
0.1812
0.171
0.1303
0.1837
0.2651
0.1683
0.2145
0.3604
0.2172
0.1755
0.287
0.2527
0.0869
0.1798
0.21
0.277
0.2108
0.2971
0.2854
0.1938
0.196
0.1971
0.2188
0.1652
0.2215
0.1904
0.1397
0.2116
0.3637
0.1542
0.2137
0.1532
0.204
0.234
0.1448
0.1608
0.2122
0.2455
0.122
0.2432
0.2351
0.2522
0.2154
0.1705
0.2393
0.1393
0.1197
0.2345
0.2181
0.2744
0.2491
0.1462
0.2544
0.2371
0.2658
0.2139
0.21
0.1105
0.2112
0.1581
0.2189
0.11
0.296
0.183
0.2034
0.2245
0.1807
0.1806
0.1904
0.1532
0.1869
0.1742
0.225
0.1498
0.1424
0.1973
0.0326
0.3068
0.2435
0.2338
0.0891
0.1795
0.2321
0.1256
0.1572
0.1188
0.2007
0.1338
0.188
0.2596
0.1801
0.1261
0.2038
0.1278
0.1616
0.1827
0.0642
0.1715
0.1947
0.114
0.1334
0.2191
0.0525
0.2153
0.1924
0.0707
0.1015
0.1374
0.0961
0.1011
0.1415
0.1202
0.1446
0.1579
0.1182
0.2346
0.2594
0.1231
0.1932
0.226
0.1375
0.2542
0.1877
0.0977
0.2966
0.1355
0.2643
0.1785
0.1728
0.1483
0.068
0.3186
0.1254
0.2235
0.1016
0.2251
0.128
0.1851
0.1319
0.138
0.1545
0.1845
0.1021
0.2308
0.2007
0.1042
0.1032
0.2444
0.2012
0.2017
0.2309
0.1434
0.1603
0.1669
0.249
0.1308
0.2458
0.2384
0.1963
0.2372
0.2317
0.1875
0.2268
0.1565
0.1583
0.207
0.2263
0.0763
0.2076
0.2627
0.2604
0.1961
0.2204
0.2063
0.1402
0.1696
0.1571
0.1528
0.1348
0.1421
0.1103
0.1442
0.2133
0.0225
0.2071
0.1812
0.2138
0.1362
0.1861
0.23
0.1613
0.2789
0.253
0.1673
0.142
0.1585
0.1506
0.156
0.2245
0.1246
0.1315
0.1089
0.1138
0.3503
0.2748
0.25
0.0756
0.2385
0.2223
0.062
0.2321
0.1573
0.0508
0.2218
0.2245
0.1933
0.137
0.1994
0.2015
0.1236
-0.0124
0.1156
0.1765
0.1501
0.1675
0.1367
0.1377
0.1978
0.1942
0.2544
0.1692
0.2798
0.1779
0.1541
0.0875
0.2056
0.2127
0.176
0.2332
0.1909
0.1383
0.0935
0.2172
0.2183
0.2055
0.126
0.1711
0.1745
0.1222
0.1428
0.2523
0.1417
0.2117
0.1999
0.1569
0.1912
0.1714
0.1354
0.178
0.188
0.2372
0.1839
0.196
0.0895
0.1421
0.1818
0.2022
0.2041
0.1257
0.1504
0.1075
0.2079
0.1594
0.1072
0.1745
0.1859
0.1636
0.091
0.1762
0.1382
0.1141
0.1792
0.1751
0.1759
0.1375
0.2397
0.134
0.2091
0.265
0.1204
0.149
0.0765
0.1847
0.2277
0.1171
0.1458
0.2189
0.1804
0.1167
0.2038
0.2256
0.1466
0.1037
0.2627
0.1836
0.1759
0.1251
0.0779
0.0736
0.0597
0.2008
0.0895
0.1004
0.0864
0.1522
0.1552
0.1586
0.0687
0.226
0.0631
-0.0368
0.0832
0.0939
0.1276
0.1023
0.1596
0.0742
0.1264
0.1647
0.1644
0.0912
0.0111
0.154
0.1077
0.1619
0.1973
0.1115
0.1704
0.187
0.1727
0.059
0.091
0.1412
0.1658
0.0807
0.102
0.039
0.125
0.1698
0.1407
0.144
0.1822
0.1704
0.1975
0.1832
0.0683
0.0678
0.1726
0.0908
0.0834
