# Supplementary material for: DeepFRET, a software for rapid and automated single-molecule FRET data classification using deep learning
Source: eLife. 2020 Nov 3;9:e60404. doi: 10.7554/eLife.60404 (PMC7609065; doi:10.7554/eLife.60404)
Supplement: Figure 4—source data 1. [file elife-60404-fig4-data1.zip › Figure 4-source data 1/Fig_S4b/iSMS_E_hist_bincounts_binwidth0.0119_n319.txt]

-0.093592	27
-0.081717	30
-0.069842	34
-0.057966	38
-0.046091	54
-0.034216	55
-0.022341	65
-0.010465	77
0.0014099	70
0.013285	112
0.02516	128
0.037036	136
0.048911	148
0.060786	169
0.072661	211
0.084537	210
0.096412	283
0.10829	291
0.12016	295
0.13204	389
0.14391	389
0.15579	463
0.16766	495
0.17954	541
0.19141	578
0.20329	672
0.21516	699
0.22704	757
0.23891	731
0.25079	766
0.26267	761
0.27454	754
0.28642	704
0.29829	672
0.31017	657
0.32204	581
0.33392	515
0.34579	475
0.35767	462
0.36954	399
0.38142	412
0.39329	377
0.40517	401
0.41704	355
0.42892	410
0.44079	416
0.45267	404
0.46454	468
0.47642	466
0.48829	507
0.50017	545
0.51205	576
0.52392	583
0.5358	572
0.54767	622
0.55955	623
0.57142	616
0.5833	607
0.59517	570
0.60705	552
0.61892	521
0.6308	471
0.64267	433
0.65455	378
0.66642	381
0.6783	304
0.69017	278
0.70205	253
0.71392	220
0.7258	190
0.73767	182
0.74955	140
0.76143	147
0.7733	150
0.78518	109
0.79705	101
0.80893	89
0.8208	101
0.83268	86
0.84455	69
0.85643	65
0.8683	62
0.88018	65
0.89205	61
0.90393	46
0.9158	45
0.92768	42
0.93955	55
0.95143	42
0.9633	58
0.97518	47
0.98705	37
0.99893	30
1.0108	41
1.0227	29
1.0346	40
1.0464	26
1.0583	29
1.0702	23
1.0821	37
1.0939	23
