# Supplementary material for: DeepFRET, a software for rapid and automated single-molecule FRET data classification using deep learning
Source: eLife. 2020 Nov 3;9:e60404. doi: 10.7554/eLife.60404 (PMC7609065; doi:10.7554/eLife.60404)
Supplement: Figure 4—source data 1. [file elife-60404-fig4-data1.zip › Figure 4-source data 1/Fig_S4b/DeepFRET_E_S_Histogram_n276.txt]

Exported by DeepFRET
Date: 2020-08-26, 18:42
E	S
0.3846	0.5846
0.4093	0.5615
0.4224	0.569
0.4763	0.5259
0.5433	0.5368
0.5159	0.538
0.4791	0.4648
0.4014	0.5776
0.5535	0.5198
0.5164	0.5556
0.484	0.5201
0.5352	0.4894
0.4723	0.4863
0.4781	0.4182
0.5686	0.4756
0.6807	0.3915
0.5787	0.5553
0.5263	0.4773
0.6818	0.4544
0.4627	0.4966
0.5003	0.4841
0.4214	0.43
0.6072	0.4184
0.6517	0.5015
0.6186	0.5181
0.4623	0.4916
0.5879	0.4194
0.5067	0.439
0.5064	0.5349
0.582	0.5864
0.514	0.6014
0.4682	0.5579
0.5572	0.5574
0.5586	0.6278
0.5534	0.5864
0.4896	0.6054
0.5015	0.5258
0.6223	0.4727
0.6264	0.4995
0.5084	0.4035
0.5719	0.4676
0.5886	0.4872
0.6233	0.4841
0.521	0.5308
0.5232	0.5517
0.5472	0.4192
0.5764	0.4827
0.441	0.4746
0.4264	0.5194
0.618	0.5218
0.5474	0.4349
0.5032	0.5464
0.4598	0.5662
0.6504	0.4794
0.6697	0.4371
0.5548	0.5057
0.5411	0.3871
0.6433	0.4677
0.5967	0.5331
0.5805	0.3753
0.5876	0.4144
0.5217	0.5705
0.5821	0.4565
0.5725	0.52
0.5852	0.4591
0.5797	0.4674
0.6117	0.5037
0.7018	0.4474
0.4301	0.3866
0.7217	0.5798
0.5567	0.4652
0.4632	0.4778
0.435	0.392
0.6896	0.4316
0.558	0.5748
0.5945	0.424
0.5679	0.447
0.766	0.4069
0.5508	0.4157
0.6022	0.4736
0.6009	0.3986
0.5558	0.5482
0.4064	0.5168
0.4325	0.539
0.5747	0.5556
0.4035	0.6097
0.4679	0.5812
0.6722	0.4738
0.4971	0.4773
0.5686	0.4475
0.5317	0.5093
0.6846	0.4518
0.5442	0.4056
0.557	0.4693
0.5991	0.503
0.5538	0.4971
0.653	0.4904
0.4122	0.7923
0.5334	0.8229
0.4504	0.5616
0.4456	0.6762
0.5279	0.4613
0.5777	0.4356
0.53	0.3469
0.6126	0.3112
0.684	0.5153
0.4953	0.4347
0.4961	0.594
0.6677	0.5527
0.5212	0.5265
0.4796	0.573
0.5305	0.614
1.3	0.018
0.4657	0.3833
0.4693	0.4264
0.3403	0.4835
0.4653	0.5659
0.4575	0.582
0.5385	0.5241
0.4681	0.5083
0.5316	0.5309
0.4902	0.4828
0.4789	0.5789
0.5653	0.6171
0.538	0.5059
0.4948	0.5046
0.4138	0.4798
0.4446	0.461
0.4651	0.5035
0.3999	0.4719
0.6082	0.4471
0.5265	0.4746
0.593	0.4353
0.5657	0.3952
0.5597	0.471
0.6163	0.5448
0.6122	0.5018
0.5609	0.4208
0.5047	0.4758
0.7134	0.3976
0.5425	0.4556
0.677	0.5547
0.3987	0.4399
0.8205	0.4621
0.5361	0.5748
0.4546	0.3923
0.5283	0.4515
0.6282	0.4876
0.539	0.467
0.6007	0.3564
0.5465	0.4897
0.5663	0.4024
0.7005	0.4028
0.6073	0.4694
0.4526	0.4746
0.4925	0.4609
0.5881	0.4285
0.4881	0.4451
0.5782	0.5414
0.6218	0.4087
0.5106	0.8723
0.7728	0.4407
0.5956	0.4081
0.5628	0.5107
0.4927	0.5403
0.6394	0.3955
0.7158	0.4199
0.5046	0.4077
0.4975	0.3887
0.6823	0.3912
0.6311	0.4263
0.65	0.4356
0.527	0.486
0.6071	0.5331
0.4852	0.4113
0.6137	0.4417
0.6428	0.4149
0.4885	0.5315
0.5687	0.4146
0.5958	0.4271
0.6131	0.4627
0.5952	0.4231
0.6361	0.4087
0.6277	0.475
0.4802	0.4976
0.5948	0.6405
0.4925	0.5315
0.5229	0.4035
0.6597	0.4467
0.5073	0.4585
0.6341	0.3771
0.7965	0.3684
0.5572	0.3949
0.6338	0.4933
0.5865	0.421
0.7154	0.4897
0.6851	0.4781
0.6738	0.3938
0.6355	0.4197
0.5158	0.5141
0.4683	0.4643
0.6191	0.409
0.494	0.4598
0.556	0.4574
0.6253	0.3975
0.651	0.4809
0.4284	0.31
0.5042	0.484
0.4889	0.4402
0.5752	0.5545
0.4967	0.4937
0.5468	0.5559
0.5372	0.3854
0.5718	0.5408
0.5676	0.4792
0.5453	0.5619
0.5779	0.4695
0.599	0.4622
0.5246	0.5296
0.4864	0.5789
0.5902	0.5749
0.3789	0.4691
0.529	0.5622
0.6289	0.5426
0.7125	0.5406
0.3453	0.546
0.5408	0.4152
0.6055	0.5812
0.3564	0.518
0.4785	0.5473
0.4935	0.4522
0.5438	0.565
0.5137	0.5288
0.4837	0.5559
0.7161	0.5061
0.4589	0.5621
0.53	0.5064
0.556	0.5133
0.582	0.388
0.4699	0.4647
0.3938	0.512
0.3568	0.496
0.4831	0.4481
0.4869	0.5447
0.5395	0.508
0.5021	0.4283
0.3987	0.4391
0.5113	0.5448
0.505	0.4804
0.5349	0.575
0.3908	0.5586
0.1543	0.4817
0.4154	0.532
0.456	0.6071
0.5204	0.5052
0.3895	0.5743
0.4255	0.5426
0.3484	0.5111
0.515	0.4651
0.3991	0.4484
0.5895	0.5874
0.4538	0.4991
0.4192	0.5414
0.3776	0.4608
0.4084	0.4949
0.4551	0.4057
0.4918	0.4633
0.5424	0.4889
0.5021	0.4235
0.5011	0.4591
0.5614	0.3953
0.3348	0.4389
0.5711	0.3
0.617	0.3971
0.5255	0.3636
0.4474	0.451
0.4273	0.4123
0.3519	0.3915
0.4225	0.4661
0.4444	0.3775
0.3899	0.4352
0.4106	0.5248
0.5684	0.4269
0.5358	0.4682
0.4989	0.5035
0.4749	0.4029
0.3921	0.3327
0.5901	0.4728
0.5497	0.4297
0.5423	0.4492
0.5488	0.4069
0.6196	0.3904
0.5267	0.4086
0.4086	0.4836
0.3182	0.3756
0.2487	0.4879
0.5161	0.2726
0.514	0.4457
0.5172	0.425
0.5345	0.4873
0.5538	0.4253
0.5084	0.4782
0.444	0.4109
0.4784	0.4224
0.5765	0.3159
0.5776	0.4088
0.575	0.458
0.4685	0.4774
0.4327	0.4474
0.7099	0.4558
0.5473	0.3939
0.3958	0.4165
0.4558	0.454
0.6871	0.4365
0.5819	0.5214
0.13	0.9171
0.3711	0.9431
0.4634	0.4656
0.5103	0.4909
0.5164	0.5254
0.551	0.4143
0.5344	0.4219
0.5362	0.4317
0.497	0.5652
0.4848	0.4625
0.3905	0.5153
0.432	0.4774
0.5652	0.5022
0.5365	0.4807
0.5394	0.427
0.5833	0.4469
0.4423	0.441
0.3375	0.4514
0.5237	0.3661
0.4681	0.5272
0.4613	0.506
0.5387	0.4798
0.5422	0.4603
0.5313	0.4702
0.4348	0.4714
0.6019	0.4478
0.5683	0.5113
0.5035	0.4828
0.4828	0.4946
0.5477	0.4511
0.4425	0.5582
0.5763	0.5168
0.4346	0.4379
0.3596	0.6326
0.4741	0.4919
0.4895	0.5894
0.3837	0.5236
0.3805	0.5996
0.4194	0.557
0.4014	0.5521
0.4738	0.6276
0.3521	0.6067
0.3556	0.595
0.3976	0.6498
0.5167	0.5868
0.3981	0.4987
0.2714	0.4181
0.3144	0.3784
0.3193	0.4251
0.4136	0.7525
0.5789	0.3837
0.1723	0.3605
0.2588	0.3104
0.3418	0.4709
0.1489	0.4146
0.2343	0.4447
0.2408	0.4338
0.2638	0.4455
0.2681	0.4159
0.3551	0.5217
0.2974	0.4472
0.3081	0.3888
0.3142	0.4407
0.2806	0.6751
0.218	0.4089
0.2609	0.5232
0.0361	0.6135
0.2511	0.446
0.1476	0.4855
0.3987	0.6109
0.2712	0.4876
0.297	0.456
0.2657	0.4468
0.2945	0.3872
0.2724	0.4485
0.1851	0.8663
0.0604	0.8199
0.2222	0.5172
0.1655	0.3527
-0.0338	0.4437
0.0801	0.2519
0.2692	0.3352
0.0954	0.2595
0.2772	0.3224
0.0858	0.8819
0.152	0.228
0.2036	0.409
0.3959	0.3349
0.3179	0.3743
0.1294	0.466
0.3131	0.6672
0.3212	0.6958
0.3426	0.5479
0.4233	0.576
0.4981	0.5717
0.2806	0.526
0.332	0.6045
0.1553	0.601
0.2816	0.5369
0.1926	0.5502
0.1911	0.4954
0.271	0.5245
0.2671	0.6788
0.1993	0.5573
0.1723	0.5914
0.2388	0.5883
0.2197	0.5237
0.339	0.6646
0.3028	0.6859
0.2334	0.6087
0.2778	0.4881
0.2504	0.6051
0.218	0.5458
0.3308	0.6151
0.222	0.6101
0.1864	0.6191
0.1746	0.5928
0.1761	0.6216
0.1952	0.5703
0.3184	0.5881
0.2032	0.5629
0.2778	0.5638
0.2772	0.5766
0.2537	0.5372
0.1303	0.6009
0.1886	0.4654
0.1993	0.4984
0.1125	0.5214
0.3063	0.5213
0.3097	0.5165
0.3426	0.5963
0.3209	0.6163
0.3803	0.6284
0.2529	0.5539
0.2069	0.5506
0.2916	0.5046
0.2112	0.5338
0.3213	0.5661
0.2064	0.4967
0.2275	0.4869
0.2733	0.4936
0.2834	0.5691
0.2818	0.56
0.2814	0.5901
0.2237	0.5694
0.3875	0.4519
0.2146	0.5906
0.3236	0.561
0.3154	0.5885
0.2455	0.5838
0.3475	0.5681
0.3112	0.4571
0.3361	0.6466
0.3099	0.58
0.3041	0.4729
0.4867	0.5067
0.2717	0.5483
0.3168	0.4916
0.3041	0.5429
0.0971	0.5515
0.3952	0.62
0.1997	0.5141
0.3086	0.5746
0.4059	0.5527
0.2353	0.9104
0.2901	0.5181
0.4346	0.561
0.2707	0.7496
0.2743	0.6387
0.3569	0.5379
0.378	0.5012
0.3029	0.4796
0.2445	0.5314
0.3881	0.4919
0.2415	0.6254
0.2516	0.4858
0.25	0.5695
0.2333	0.5657
0.2607	0.5121
0.1253	0.4642
0.27	0.5526
0.1984	0.4826
0.2276	0.4976
0.2484	0.549
0.2976	0.5353
0.2435	0.5727
0.1994	0.7694
0.2652	0.5837
0.2298	0.6532
0.2715	0.4573
0.2491	0.4108
0.1369	0.5772
0.3026	0.4969
0.2197	0.6523
0.2753	0.498
0.3313	0.6513
0.2262	0.6327
0.1617	0.5061
0.1029	0.5995
0.32	0.5218
0.242	0.7047
0.2473	0.456
0.2482	0.6145
0.1722	0.632
0.2765	0.6701
0.3091	0.5065
0.2872	0.5716
0.3468	0.5977
0.1357	0.5435
0.2596	0.5826
0.3143	0.6418
0.3234	0.6336
0.2238	0.6001
0.2152	0.589
0.2925	0.619
0.2102	0.5043
0.2755	0.5355
0.2917	0.592
0.2932	0.4668
0.3854	0.4518
0.1522	0.4858
0.2682	0.4732
0.354	0.5971
0.3464	0.5407
0.2354	0.5397
0.1428	0.4048
0.1424	0.4831
0.2357	0.6119
0.277	0.4996
0.3705	0.5701
0.3185	0.5188
0.2841	0.5353
0.2676	0.4149
0.2917	0.4685
0.3169	0.489
0.1936	0.4961
0.3426	0.6125
0.3419	0.4619
0.3873	0.4709
0.3737	0.4973
0.2736	0.5268
0.4302	0.472
0.2311	0.4841
0.2561	0.6384
0.2962	0.5311
0.1556	0.4539
0.3244	0.6011
0.3029	0.7385
0.2128	0.5811
0.1512	0.5642
0.3669	0.5499
0.1782	0.5833
0.2716	0.7172
0.2564	0.4377
0.3036	0.4792
0.1443	0.5004
0.1661	0.499
0.1148	0.4486
0.3177	0.1877
0.4751	0.2219
0.3596	0.6029
0.2818	0.49
0.2269	0.5406
0.2248	0.5154
0.3684	0.3901
0.285	0.572
0.274	0.6077
0.2042	0.5369
0.3617	0.4989
0.2027	0.5518
0.1345	0.5313
0.195	0.5238
0.1019	0.6243
0.1777	0.5123
0.1519	0.4941
0.1827	0.5507
0.1792	0.5909
0.3045	0.4848
0.2385	0.6078
0.2328	0.6073
0.1183	0.6213
0.0584	0.6084
0.1172	0.516
0.4868	0.5729
0.5103	0.5306
0.4986	0.5305
0.6204	0.6867
0.5682	0.5866
0.3946	0.5799
0.4521	0.557
0.5943	0.5431
0.4482	0.5506
0.3948	0.4888
0.3524	0.6362
0.6292	0.5685
0.3578	0.4962
0.3441	0.5908
0.6616	0.5492
0.6043	0.485
0.5705	0.4508
0.6426	0.4666
0.6156	0.4805
0.5152	0.4758
0.5644	0.4726
0.6636	0.4736
0.5984	0.5342
0.6428	0.4371
0.4815	0.5193
0.5532	0.5535
0.5165	0.4795
0.6264	0.5478
0.5878	0.5046
0.5099	0.4811
0.4894	0.8388
0.6528	0.4737
0.7054	0.5377
0.5925	0.5075
0.6415	0.452
0.7194	0.5881
0.6846	0.4932
0.6242	0.4121
0.668	0.5155
0.6103	0.5005
0.6817	0.4268
0.5599	0.563
0.6493	0.4701
0.6345	0.4987
0.5779	0.5117
0.7349	0.4315
0.4632	0.4616
0.5321	0.4906
0.5285	0.4405
0.481	0.5194
0.5436	0.4955
0.6006	0.6035
0.6002	0.6288
0.7606	0.5824
0.7822	0.4914
0.7653	0.4721
0.6732	0.5124
0.6257	0.5509
0.797	0.4818
0.5248	0.448
0.7548	0.6512
0.6497	0.5253
0.6121	0.5734
0.6914	0.4716
0.6938	0.5469
0.746	0.5179
0.7917	0.5446
0.7486	0.4924
0.6792	0.493
0.5948	0.5023
0.7122	0.5144
0.7792	0.5046
0.6988	0.5649
0.4114	0.4541
0.6219	1.0124
0.5446	0.5527
0.8644	0.4981
0.7519	0.4816
0.7353	0.5412
0.7822	0.5266
0.7259	0.509
0.7831	0.5972
0.8225	0.3918
0.8989	0.4379
1.0744	0.3547
0.7847	0.4439
0.7586	0.3964
0.7422	0.4228
0.6539	0.4334
0.8268	0.4734
0.7847	0.4407
0.657	0.3781
0.6217	0.4342
0.8644	0.4571
0.812	0.5168
0.791	0.4464
0.7734	0.4285
0.2199	0.5131
0.3041	0.4592
0.2661	0.3562
0.3982	0.4512
0.3681	0.4909
0.3445	0.3432
0.3689	0.4184
0.4681	0.4309
0.3867	0.3691
0.3637	0.4337
0.2287	0.4103
0.4752	0.4464
0.2472	0.4319
0.5288	0.2766
0.2914	0.4265
0.3899	0.4358
0.4427	0.504
0.3336	0.4261
0.309	0.3611
0.243	0.2905
0.4092	0.3097
0.1854	0.4245
0.3516	0.3291
0.3812	0.3105
0.2493	0.3544
0.3533	0.3579
0.2507	0.2272
0.4124	0.353
0.2402	0.4121
-0.0782	0.4164
0.2188	0.4851
0.2045	0.3214
0.4769	0.4152
0.3001	0.6524
0.5206	0.4487
0.5681	0.3038
0.1089	0.4658
0.5347	0.3644
0.2665	0.6558
0.2119	0.4681
0.3112	0.5134
0.0915	0.3414
0.2314	0.5239
0.5081	0.4621
0.2041	0.3996
0.2472	0.4896
0.3415	0.4775
0.2228	0.4789
0.2052	0.605
0.2407	0.4846
0.0703	0.4453
0.1784	0.4298
0.3182	0.474
0.1222	0.4182
0.448	0.3659
0.2557	0.4391
0.2861	0.3759
0.2365	0.4888
0.2897	0.5657
0.2753	0.5766
0.2856	0.603
0.3108	0.5593
0.2498	0.4582
0.327	0.5104
0.2926	0.5674
0.3281	0.5692
0.2506	0.5744
0.3057	0.6119
0.2191	0.528
0.2609	0.5626
0.1755	0.6151
0.2316	0.5196
0.2286	0.5418
0.2131	0.6566
0.2297	0.5181
0.2046	0.523
0.1567	0.5733
0.1888	0.4759
0.2183	0.5889
0.1651	0.3487
0.1562	0.5013
0.2009	0.5306
0.2657	0.643
0.1283	0.5025
0.2002	0.5864
0.1726	0.4501
0.2793	0.5606
0.2078	0.6354
0.2225	0.6403
0.287	0.6319
0.0968	0.4105
0.3796	0.4159
0.2014	0.801
0.1988	0.5114
0.2021	0.5466
0.2857	0.3337
0.2546	0.5398
0.1655	0.5588
0.3519	0.5528
0.2075	0.5402
0.2624	0.4882
0.2779	0.6633
0.1735	0.6334
0.2354	0.5717
0.3404	0.422
0.1532	0.5096
0.2516	0.4522
0.1962	0.5379
0.2125	0.4819
0.141	0.5499
0.0215	0.4959
0.1448	0.5134
0.1314	0.545
0.3814	0.5334
0.231	0.5313
0.2002	0.456
0.2099	0.4439
0.2008	0.4097
0.3301	0.5257
0.2919	0.5547
0.1591	0.539
0.347	0.4799
0.303	0.474
0.3247	0.4366
0.1498	0.3999
0.1951	0.4768
0.3109	0.401
0.321	0.7034
0.3124	0.5627
0.2125	0.5547
0.1768	0.6114
0.2347	0.361
0.4085	0.4684
0.3907	0.3885
0.1626	0.5978
0.3944	0.5117
0.2497	0.5618
0.3214	0.4126
0.333	0.5752
0.1208	0.4369
0.2543	0.5068
0.4677	0.5317
0.4622	0.5995
0.1803	0.456
0.2328	0.5375
0.2977	0.6118
0.2184	0.4428
0.3257	0.5152
0.2175	0.389
0.1984	0.5292
0.2819	0.6006
0.2263	0.5657
0.1977	0.5342
0.2693	0.5589
0.2286	0.6244
0.2866	0.6322
0.2599	0.5986
0.1528	0.5937
0.0827	0.541
0.2046	0.5067
0.2395	0.5803
0.1586	0.5032
0.0581	0.526
0.1991	0.5799
0.4009	0.5812
0.2394	0.6043
0.1099	0.5355
0.2584	0.6134
0.3281	0.517
0.2068	0.5989
0.3091	0.5731
0.1615	0.6135
0.2089	0.5537
0.3601	0.5611
0.1882	0.4486
0.3527	0.6152
0.2182	0.52
0.1749	0.584
0.1118	0.5149
0.2773	0.5325
0.2415	0.5399
0.111	0.574
0.2972	0.5889
0.3865	0.6277
0.2148	0.5906
0.273	0.5463
0.1686	0.5929
0.3125	0.6062
0.2063	0.6482
0.2748	0.5683
0.3252	0.5741
0.2245	0.5151
0.0995	0.4635
0.3558	0.5873
0.2729	0.6157
0.1592	0.5281
0.1637	0.5641
0.3147	0.5437
0.246	0.5779
0.1896	0.4219
0.2027	0.5493
0.0279	0.5613
0.1517	0.5356
0.1186	0.5661
0.1799	0.4799
0.2822	0.6984
0.2134	0.5417
0.2635	0.5767
0.2489	0.5757
0.1296	0.586
0.3082	0.4909
0.2029	0.6294
0.2207	0.5727
0.1266	0.5813
0.2278	0.4739
0.4054	0.5758
0.209	0.6091
0.2778	0.5675
0.1947	0.5447
0.0974	0.5753
0.2879	0.6038
0.2181	0.5524
0.4352	0.7842
0.2908	0.5855
0.3328	0.6187
0.1941	0.5623
0.2668	0.588
0.2974	0.553
0.3354	0.6305
0.3624	0.5559
0.407	0.4866
0.2441	0.5343
0.2649	0.6327
0.2466	0.5603
0.31	0.5731
0.3199	0.5415
0.2989	0.6197
0.3805	0.4593
0.3526	0.5165
0.2077	0.6168
0.2635	0.5002
0.2301	0.4739
0.2207	0.5347
0.282	0.7034
0.3972	0.4599
0.3308	0.4918
0.4562	0.5778
0.246	0.5324
0.3071	0.5789
0.2474	0.5931
0.1844	0.638
0.2578	0.321
0.3177	0.7264
0.2224	0.5692
0.2163	0.5393
0.2574	0.53
0.2554	0.6613
0.4879	0.5326
0.4222	0.5013
0.4743	0.5981
0.2734	0.6481
0.3285	0.6203
0.2701	0.5846
0.2232	0.5919
0.2578	0.522
0.2958	0.522
0.1776	0.6282
0.2899	0.5328
0.3264	0.5505
0.2694	0.4897
0.2962	0.4778
0.2502	0.4757
0.3244	0.495
0.2446	0.6243
0.1927	0.4967
0.3615	0.6193
0.2153	0.4698
0.3065	0.6381
0.2433	0.5261
0.2105	0.5882
0.1258	0.5626
0.1547	0.5419
0.3184	0.435
0.2205	0.6137
0.2675	0.6065
0.2069	0.5664
0.2165	0.5418
0.3036	0.4858
0.2564	0.635
0.3152	0.4691
0.3375	0.5006
0.248	0.5169
0.4315	0.4735
0.2607	0.543
0.3505	0.5523
0.4106	0.6189
0.4361	0.5825
0.3102	0.6386
0.272	0.6552
0.2384	0.6594
0.2987	0.5537
0.3019	0.6154
0.2862	0.5446
0.4001	0.5817
0.3855	0.5443
0.3566	0.4417
0.2742	0.6289
0.2031	0.4561
0.3469	0.4236
0.219	0.5266
0.366	0.5311
0.2666	0.5093
0.3275	0.4632
0.3334	0.573
0.2984	0.5063
0.1554	0.5984
0.3386	0.5892
0.0176	0.4377
0.3357	0.5919
0.2195	0.6997
0.3015	0.65
0.0886	0.5742
0.2894	0.6357
0.2805	0.6233
0.2656	0.6061
0.3536	0.6692
0.3182	0.649
0.3248	0.6226
0.2428	0.5693
0.1485	0.5691
0.4331	0.5746
0.1883	0.6239
0.2464	0.578
0.2407	0.5824
0.1317	0.521
0.0861	0.5633
0.1655	0.6148
0.2095	0.5838
0.2488	0.6438
0.2814	0.6538
0.2492	0.625
0.2907	0.6287
0.1324	0.6417
0.166	0.6814
0.1942	0.5206
0.0762	0.561
0.1658	0.5902
0.2629	0.3418
0.7165	0.2717
0.3365	0.618
0.2333	0.4982
0.2672	0.6287
0.2503	0.3996
0.1736	0.5096
0.2968	0.6916
0.3013	0.6328
0.1932	0.5293
0.3432	0.6145
0.2518	0.6008
0.2534	0.6336
0.2279	0.5191
0.3707	0.5339
0.3947	0.6129
0.2787	0.5708
0.1947	0.5669
0.215	0.4994
0.3037	0.5628
0.3281	0.7062
0.2861	0.6816
0.2635	0.5789
0.1201	0.5524
0.2703	0.6231
0.3271	0.5384
0.287	0.5793
0.0628	0.5641
0.2233	0.6795
0.1108	0.5541
0.3246	0.605
0.1471	0.4863
0.2561	0.5949
0.1377	0.6952
0.1876	0.5276
0.3561	0.6873
0.0843	0.4468
0.0934	0.5292
0.1353	0.5499
0.2956	0.6774
0.1815	0.5832
0.2454	0.6543
0.3865	0.5718
0.2962	0.6236
0.195	0.5909
0.1825	0.5959
0.3647	0.6026
0.1378	0.6208
0.3742	0.5267
0.2942	0.5518
0.1638	0.5689
0.2713	0.6799
0.2101	0.5742
0.3295	0.57
0.3036	0.5678
0.3257	0.1206
0.2496	0.6327
0.1121	0.6067
0.3934	0.6012
0.1896	0.5613
0.4393	0.6159
0.2112	0.5917
0.3273	0.6418
0.3188	0.6772
0.4456	0.5268
0.2574	0.5991
0.3554	0.5735
0.2559	0.5484
0.2201	0.6017
0.3637	0.5793
0.2033	0.503
0.2499	0.6129
0.397	0.5557
0.47	0.5553
0.492	0.5893
0.3324	0.5119
0.3038	0.3546
0.2129	0.4401
0.2014	0.8076
0.2733	0.7366
0.2815	0.7144
0.1623	0.6572
0.2138	0.6711
0.1598	0.6419
0.2841	0.7115
0.2187	0.6238
0.1705	0.6639
0.3449	0.6809
0.1635	0.551
0.173	0.5659
0.5335	0.5068
0.115	0.6686
0.2793	0.7196
0.1504	0.5803
0.2813	0.7103
0.2686	0.6103
0.1836	0.6771
0.2694	0.758
0.1845	0.7181
0.3022	0.6034
0.2299	0.6605
0.2174	0.6661
0.244	0.6439
0.1613	0.6588
0.322	0.6307
0.2661	0.5896
0.2368	0.6918
0.2963	0.6923
0.2203	0.5786
0.1244	0.6317
0.1706	0.6378
0.0699	0.6562
0.2282	0.5866
0.1007	0.6722
0.2207	0.6563
0.264	0.6295
0.2291	0.658
0.1977	0.6041
0.168	0.6493
0.1897	0.6316
0.13	0.5286
0.1822	0.5752
0.3451	0.5688
0.3685	0.5887
0.2717	0.4878
0.3365	0.5028
0.3079	0.5607
0.3317	0.5909
0.0793	0.5016
0.2301	0.5221
0.202	0.502
0.2665	0.5073
0.254	0.4486
0.1797	0.5211
0.2685	0.4781
0.2941	0.411
0.254	0.4656
0.1417	0.4301
0.2321	0.4924
0.1727	0.4784
0.112	0.455
0.3459	0.4858
0.1791	0.4406
0.2194	0.4498
0.2836	0.5308
0.2099	0.4243
0.2665	0.6046
0.2474	0.4388
0.2886	0.4638
0.2018	0.4828
0.2346	0.5496
0.2906	0.4827
0.2473	0.9654
0.2313	0.5351
0.236	0.4923
0.2369	0.6154
0.1575	0.4918
0.1974	0.492
0.2173	0.5418
0.2203	0.506
0.2319	0.4816
0.1911	0.5743
0.2688	0.4203
0.2518	0.5722
0.3241	0.6223
0.2726	0.5542
0.1664	0.47
0.3207	0.4461
0.247	0.5788
0.2361	0.5728
0.1233	0.5544
0.1416	0.5508
0.1823	0.432
0.3524	0.5603
0.2576	0.4904
0.246	0.4652
0.1599	0.4336
0.2712	0.4504
0.2005	0.5238
0.3575	0.4407
0.1826	0.4984
0.2645	0.486
0.2823	0.588
0.4318	0.5357
0.2495	0.5365
0.2135	0.5323
0.2857	0.5485
0.2699	0.4506
0.3045	0.5294
0.2439	0.4515
0.3689	0.4441
0.2323	0.5295
0.1848	0.4561
0.2783	0.4582
0.2392	0.4593
0.2576	0.4643
0.2949	0.5079
0.2321	0.5112
0.1761	0.4154
0.3188	0.4013
0.3614	0.4891
0.1791	0.7704
0.2159	0.448
0.3134	0.4605
0.132	0.4727
0.277	0.4988
0.0706	0.4407
0.238	0.5561
0.1729	0.4181
0.4759	0.2795
0.2001	0.7298
0.2561	0.4981
0.0671	0.4869
0.1867	0.4977
0.1737	0.398
0.2352	0.4256
0.2887	0.4575
0.2668	0.5228
0.2066	0.3741
0.1347	0.4239
0.2007	0.3695
0.1937	0.4294
0.3593	0.3404
0.2536	0.3991
0.154	0.4218
0.3404	0.5525
0.1567	0.346
0.2747	0.5017
0.2552	0.7834
0.3159	0.4815
0.2639	0.4805
0.2261	0.505
0.3713	0.4727
0.2688	0.5566
0.3415	0.49
0.1702	0.4078
0.2286	0.4113
0.199	0.4145
0.3023	0.4334
0.2809	0.5239
0.3739	0.4583
0.3661	0.453
0.3485	0.416
0.3521	0.4532
0.2291	0.4285
0.1777	0.4898
0.1488	0.3987
0.1772	0.3963
0.2477	0.391
0.3592	0.4723
0.3607	0.4135
0.2796	0.454
0.3043	0.4602
0.3044	0.4422
0.2961	0.4846
0.1895	0.3689
0.3601	0.2755
0.2995	0.4846
0.2051	0.556
0.1876	0.3564
0.0977	0.4504
0.0613	0.3267
0.3049	0.4604
0.1564	0.4857
0.3365	0.4546
0.4052	0.4626
0.2085	0.4013
0.2597	0.4909
0.2213	0.5283
0.3222	0.5503
0.1926	0.3243
0.2999	0.4256
0.2326	0.5268
0.304	0.5497
0.2496	0.5599
0.2901	0.5002
0.2623	0.4207
0.2572	0.4158
0.2374	0.3658
0.2172	0.4514
0.2301	0.4032
0.2622	0.4121
0.1301	0.424
0.1715	0.3968
0.297	0.4764
0.2521	0.43
0.3721	0.3993
0.0145	0.3526
0.3203	0.4309
0.2778	0.3691
0.2861	0.5043
0.2569	0.4354
0.2251	0.4007
0.3039	0.4609
0.3378	0.5058
0.0847	0.3597
0.4443	0.4989
0.304	0.3409
0.185	0.3742
0.2755	0.4334
0.1758	0.3853
0.2159	0.485
0.2315	0.3665
0.2087	0.468
0.3034	0.4963
0.3445	0.4703
0.1836	0.4706
0.1943	0.4501
0.2794	0.4305
0.1993	0.4273
0.0865	0.3069
0.3357	0.4553
0.2726	0.3215
0.2761	0.3943
0.1346	0.3721
0.1838	0.4342
0.2653	0.404
0.218	0.3554
0.2595	0.4491
0.4485	0.3854
0.0691	0.4772
0.2885	0.4125
0.233	0.4625
0.3855	0.4287
0.2246	0.4046
0.3389	0.3843
0.2724	0.3969
0.3815	0.4266
0.3243	0.384
0.3567	0.4696
0.1206	0.3553
0.2737	0.4303
0.2104	0.459
0.2394	0.4298
0.1425	0.4325
0.2195	0.3703
0.2684	0.4318
0.2542	0.4494
0.2842	0.4476
0.278	0.4731
0.4271	0.4158
0.1056	0.4682
0.2372	0.3786
0.1042	0.4145
0.2339	0.3972
0.1895	0.392
0.4057	0.4155
0.1271	0.3619
0.2683	0.4511
0.1692	0.3455
0.2141	0.4664
0.341	0.4637
0.4887	0.4367
0.149	0.4414
0.1934	0.4202
0.1273	0.3483
0.1997	0.3631
0.2674	0.4134
0.2337	0.4781
0.1275	0.4169
0.1995	0.4243
0.1811	0.3704
0.1982	0.3434
0.3244	0.5184
0.3023	0.5474
0.2504	0.4734
0.2385	0.5131
0.2858	0.4683
0.1206	0.521
0.1483	0.4174
0.2282	0.4078
0.162	0.523
0.2404	0.4566
0.1124	0.4198
0.0694	0.366
0.2088	0.4365
0.1851	0.4968
0.1478	0.3927
0.1604	0.4474
0.2486	0.4943
0.1307	0.4564
0.0535	0.4124
0.1622	0.5062
0.1413	0.4323
0.0728	0.4175
0.1527	0.4448
0.2705	0.4406
0.2478	0.4999
0.2375	0.4718
0.146	0.3917
0.1346	0.4348
0.122	0.485
0.2294	0.4582
0.2345	0.5096
0.0448	0.4574
0.2903	0.4377
0.0949	0.4767
-0.1001	0.3927
0.1381	0.4501
0.1219	0.4779
0.1916	0.4781
0.2051	0.4798
0.1311	0.4403
0.185	0.4859
0.199	0.4605
0.0696	0.3531
0.2714	0.4171
0.0735	0.4585
0.1659	0.4558
0.2058	0.5585
0.1334	0.3689
0.0952	0.5
0.062	0.4616
0.1817	0.5624
0.1501	0.4663
0.2008	0.6125
0.2781	0.422
0.0688	0.4209
0.0465	0.3194
0.2027	0.4074
0.092	0.4495
0.0937	0.3985
0.1328	0.4703
0.2089	0.4439
0.1352	0.4185
0.2161	0.4847
0.0248	0.5589
0.101	0.493
0.0983	0.4519
0.0295	0.4334
0.2311	0.5196
0.0343	0.4196
0.202	0.4553
0.2738	0.467
0.2182	0.4017
0.195	0.3768
0.0976	0.5071
0.0271	0.3962
0.0128	0.4076
0.2032	0.4218
0.0664	0.4262
0.0117	0.3748
0.1642	0.4493
0.1657	0.4268
0.1233	0.4903
0.084	0.5777
0.5151	0.511
0.6189	0.4771
0.4997	0.4368
0.4922	0.5513
0.4737	0.4803
0.507	0.4829
0.5366	0.4524
0.5711	0.4625
0.5003	0.4144
0.6015	0.4466
0.6133	0.4581
0.4765	0.5244
0.5443	0.4674
0.4962	0.4496
0.5675	0.3514
0.8271	0.4432
0.5966	0.4586
0.5606	0.3924
0.3823	0.461
0.7163	0.4358
0.5585	0.4279
0.4309	0.4053
0.5235	0.4043
0.6555	0.4219
0.5233	0.4569
0.579	0.4133
0.402	0.4533
0.5056	0.5065
0.6623	0.4302
0.4235	0.3772
0.4974	0.4712
0.6781	0.4768
0.5769	0.4831
0.6422	0.4109
0.4256	0.5861
0.3686	0.486
0.3547	0.4645
0.66	0.5195
0.4971	0.3704
0.5455	0.4534
0.4502	0.429
0.5553	0.5058
0.6238	0.4107
0.5596	0.4189
0.4411	0.4174
0.6679	0.4938
0.4468	0.4744
0.6405	0.4053
0.5863	0.4715
0.5634	0.4563
0.6102	0.4231
0.6528	0.4116
0.5543	0.2801
0.7165	0.3381
0.5349	0.4761
0.1995	0.4445
0.709	0.3578
0.7009	0.3673
0.4615	0.4965
0.264	0.4235
0.5959	0.434
0.3292	0.4998
0.2227	0.3299
0.6618	0.3759
0.3388	0.548
0.2687	0.5462
0.301	0.5895
0.1892	0.5383
0.1621	0.4426
0.3029	0.571
0.1978	0.4571
0.0644	0.4295
0.2349	0.5242
0.2961	0.4616
0.2336	0.4423
0.2445	0.5233
0.1995	0.4131
0.2144	0.4631
0.0951	0.4268
0.2542	0.4925
0.3149	0.4629
0.21	0.6487
0.1744	0.9982
0.2011	0.5419
0.2151	0.494
0.2386	0.4283
0.2767	0.5306
0.1847	0.5138
0.1379	0.5445
0.2804	0.4638
0.1918	0.5557
0.2773	0.5841
0.2512	0.5773
0.24	0.497
0.231	0.5026
0.3102	0.45
0.1516	0.4814
0.2643	0.4846
-0.0419	0.5348
0.2253	0.5728
0.1993	0.5466
0.0798	0.4679
0.2164	0.519
0.2586	0.552
0.0455	0.5811
0.256	0.502
0.2927	0.4469
0.3597	0.4682
0.1338	0.3859
0.3376	0.4591
0.3446	0.5011
0.2016	0.5421
0.3516	0.5457
0.2202	0.4831
0.2383	0.4285
0.361	0.4407
0.2196	0.4343
0.2405	0.5264
0.1935	0.5061
0.3225	0.5389
0.3414	0.6107
0.3219	0.4864
0.3323	0.4736
0.1286	0.4322
0.2709	0.5296
0.2391	0.4999
0.273	0.4282
0.2751	0.4659
0.2302	0.5813
0.2872	0.5159
0.2735	0.4247
0.063	0.5499
0.2382	0.4537
0.2557	0.4964
0.1925	0.4713
0.2105	0.4799
0.157	0.5239
0.084	0.4676
0.2485	0.4891
0.1945	0.4642
0.2278	0.5268
0.1999	0.452
0.1596	0.479
0.2132	0.4661
0.1256	0.5046
0.2615	0.4533
0.2593	0.4765
0.1705	0.4807
0.2353	0.4851
0.2863	0.478
0.2233	0.5074
0.3306	0.4628
0.3218	0.5309
0.2847	0.4446
0.2227	0.5267
0.1398	0.5461
0.2513	0.591
0.1973	0.4947
0.1469	0.4654
0.2224	0.5146
0.2639	0.4505
0.1124	0.5172
0.2901	0.3822
0.214	0.5173
0.1174	0.4258
0.0723	0.4511
0.1405	0.5812
0.2705	0.507
0.3104	0.5084
0.191	0.5434
0.1944	0.423
0.058	0.443
0.1528	0.5556
0.2625	0.5581
0.3216	0.4208
0.1765	0.4855
0.3052	0.457
0.0945	0.3667
0.1595	0.3235
0.1544	0.413
0.1261	0.3281
0.2995	0.2968
0.1234	0.3561
0.2831	0.3824
0.1624	0.3507
0.1638	0.3963
0.3212	0.3131
0.2197	0.2853
0.25	0.3878
0.2127	0.3574
0.3114	0.3851
0.2409	0.3076
0.2249	0.4005
0.3224	0.3542
0.2869	0.4459
0.2425	0.3252
0.2105	0.355
0.2492	0.3465
0.2126	0.3035
0.2287	0.3965
0.2136	0.3007
0.1737	0.6086
0.2544	0.5189
0.1752	0.5678
0.2306	0.5642
0.1368	0.6757
0.2107	0.5591
0.1533	0.5599
0.2616	0.5847
0.2186	0.58
0.3446	0.5119
0.2173	0.4597
0.4422	0.6122
0.2905	0.5666
0.2343	0.5759
0.222	0.484
0.099	0.385
0.2349	0.539
0.2431	0.4855
0.1819	0.47
0.1452	0.4811
0.1807	0.5667
0.2217	0.5566
0.2909	0.6356
0.2358	0.5626
0.07	0.4996
0.2832	0.5864
0.3479	0.5193
0.4155	0.6359
0.2358	0.533
0.2203	0.6376
0.2243	0.5972
0.1639	0.5224
0.2315	0.6303
0.159	0.4208
0.2493	0.4889
0.1428	0.3318
0.3869	0.4716
0.1995	0.489
0.229	0.3878
0.3364	0.4629
0.3181	0.4549
0.2777	0.512
0.2667	0.4048
0.2575	0.5175
0.2938	0.4582
0.1908	0.4686
0.3031	0.3881
0.1965	0.4837
0.2699	0.4722
0.2026	0.4875
0.2108	0.6111
0.1732	0.4612
0.3252	0.5102
0.2574	0.4433
0.2758	0.4618
0.2129	0.4793
0.2107	0.4449
0.3196	0.5278
0.33	0.5247
0.3237	0.4642
0.2213	0.4215
0.1837	0.755
0.4079	0.4226
0.1854	0.4533
0.2652	0.5103
0.2971	0.5339
0.4121	0.502
0.2443	0.4983
0.2703	0.5817
0.2957	0.5371
0.2731	0.508
0.3317	0.5803
0.3024	0.4488
0.3097	0.5758
0.2071	0.5925
0.3282	0.516
0.3056	0.6106
0.2764	0.5734
0.2372	0.6517
0.2221	0.4986
0.2701	0.5383
0.2489	0.5534
0.2637	0.6217
0.2548	0.5668
0.1176	0.5571
0.1906	0.5744
0.3169	0.4963
0.2707	0.5823
0.219	0.5957
0.2507	0.4535
0.2024	0.4036
0.1717	0.4457
0.1954	0.5242
0.1393	0.3959
0.2068	0.4682
0.2529	0.4592
0.2447	0.4168
0.2605	0.4931
0.1823	0.451
0.3182	0.4602
0.214	0.5294
0.2364	0.5114
0.4813	0.6215
0.6269	0.5758
0.5015	0.6182
0.5171	0.5487
0.5599	0.5563
0.4079	0.5568
0.6583	0.5539
0.6496	0.6898
0.537	0.6261
0.4948	0.5753
0.5947	0.4328
0.5668	0.5218
0.5356	0.5858
0.6133	0.5669
0.4763	0.4578
0.6189	0.567
0.614	0.5619
0.8077	0.5859
0.5653	0.598
0.4522	0.457
0.3716	0.4569
0.5919	0.4689
0.6559	0.5918
0.6144	0.5059
0.5153	0.5616
0.6887	0.4796
0.5581	0.5036
0.6613	0.5356
0.5651	0.5784
0.6261	0.6199
0.5384	0.5925
0.6175	0.4805
0.5822	0.5505
0.6591	0.5478
0.3996	0.5314
0.5169	0.5553
0.6002	0.4665
0.6264	0.5825
0.4358	0.5131
0.6325	0.5816
0.5824	0.6194
0.6622	0.5396
0.5567	0.5388
0.3507	0.6565
0.1997	0.5519
0.3121	0.5662
0.2405	0.5841
0.4675	0.5238
0.2736	0.532
0.2675	0.5542
0.1968	0.5728
0.2554	0.5248
0.1306	0.5369
0.2557	0.5594
0.1958	0.6275
0.1926	0.5941
0.168	0.5479
0.2704	0.6658
0.2045	0.5591
0.2238	0.5606
0.4244	0.5701
0.3668	0.5914
0.1721	0.4708
0.1393	0.7415
0.2885	0.6665
0.2652	0.469
0.1661	0.8411
0.1999	0.5082
0.2334	0.5776
0.1882	0.5895
0.3148	0.5016
0.3325	0.5418
0.1951	0.5116
0.3134	0.5494
0.3481	0.6153
0.2727	0.494
0.188	0.4685
0.2462	0.537
0.2322	0.6093
0.1909	0.5388
0.2834	0.5311
0.2408	0.5299
0.279	0.4764
0.2371	0.6221
0.2832	0.5702
0.1359	0.5465
0.2621	0.5858
0.2518	0.566
0.1664	0.5413
0.2297	0.5435
0.2756	0.4768
0.2407	0.5465
0.2213	0.4918
0.1902	0.5356
0.2494	0.4776
0.1476	0.4726
0.1416	0.4757
0.212	0.5099
0.3017	0.4864
0.3033	0.4951
0.2749	0.5242
0.4001	0.3964
0.3718	0.4575
0.2903	0.4229
0.264	0.4926
0.2146	0.4706
0.2174	0.3968
0.1721	0.473
0.2109	0.4609
0.409	0.5124
0.3815	0.4514
0.2102	0.5014
0.2876	0.5405
0.1993	0.491
0.2214	0.5288
0.1378	0.494
0.167	0.4785
0.3963	0.4115
0.0973	0.9906
0.1906	0.5934
0.2076	0.5011
0.2033	0.5288
0.2342	0.6309
0.288	0.5105
0.2696	0.5318
0.1728	0.6145
0.2299	0.5581
0.2225	0.4393
0.173	0.4658
0.1853	0.4352
0.2197	0.4582
0.1802	0.584
0.1489	0.5684
0.0908	0.5633
0.1377	0.5495
0.0967	0.5438
0.1681	0.6295
0.0547	0.594
0.1833	0.6549
0.1913	0.6164
0.1144	0.6482
0.1269	0.6098
0.1453	0.679
0.1502	0.5955
0.1284	0.6432
0.12	0.66
0.0807	0.6218
0.1264	0.6226
0.0966	0.6079
0.169	0.7593
0.1859	0.7428
0.1521	0.6673
0.1244	0.6618
0.2014	0.5661
0.0655	0.5381
0.1104	0.6418
0.1362	0.6183
0.0812	0.6403
0.1802	0.6349
0.186	0.628
0.1206	0.5967
0.1622	0.6125
0.1293	0.6228
0.0877	0.6115
0.1644	0.631
0.3841	0.4675
0.4562	0.3311
0.2604	0.3772
0.3536	0.4591
0.5724	0.3546
0.329	0.5496
0.2525	0.3566
0.4001	0.4236
0.2605	0.5063
0.2722	0.5229
0.3292	0.5923
0.3462	0.5674
0.3879	0.3941
0.2919	0.5348
0.3407	0.4999
0.3259	0.5232
0.3618	0.4675
0.2083	0.4806
0.2558	0.576
0.2138	0.4153
0.2167	0.3746
0.3105	0.5714
0.322	0.5818
0.278	0.5301
0.3009	0.561
0.3092	0.5267
0.3368	0.5724
0.308	0.5612
0.4786	0.5684
0.38	0.595
0.4509	0.6034
0.1732	0.4384
0.3337	0.4899
0.3895	0.4977
0.194	0.5338
0.2631	0.4097
0.1933	0.4993
0.188	0.502
0.2456	0.2191
0.3239	0.4316
0.4319	0.4991
[truncated: 14,278 more rows]
