# Supplementary material for: DeepFRET, a software for rapid and automated single-molecule FRET data classification using deep learning
Source: eLife. 2020 Nov 3;9:e60404. doi: 10.7554/eLife.60404 (PMC7609065; doi:10.7554/eLife.60404)
Supplement: Figure 4—source data 1. [file elife-60404-fig4-data1.zip › Figure 4-source data 1/Fig_S4b/SPARTAN_traces_n335.txt]

Time (s)	Fret_1	Idl_1	Donor_1	Acceptor_1	Fret_2	Idl_2	Donor_2	Acceptor_2	Fret_3	Idl_3	Donor_3	Acceptor_3	Fret_4	Idl_4	Donor_4	Acceptor_4	Fret_5	Idl_5	Donor_5	Acceptor_5	Fret_6	Idl_6	Donor_6	Acceptor_6	Fret_7	Idl_7	Donor_7	Acceptor_7	Fret_8	Idl_8	Donor_8	Acceptor_8	Fret_9	Idl_9	Donor_9	Acceptor_9	Fret_10	Idl_10	Donor_10	Acceptor_10	Fret_11	Idl_11	Donor_11	Acceptor_11	Fret_12	Idl_12	Donor_12	Acceptor_12	Fret_13	Idl_13	Donor_13	Acceptor_13	Fret_14	Idl_14	Donor_14	Acceptor_14	Fret_15	Idl_15	Donor_15	Acceptor_15	Fret_16	Idl_16	Donor_16	Acceptor_16	Fret_17	Idl_17	Donor_17	Acceptor_17	Fret_18	Idl_18	Donor_18	Acceptor_18	Fret_19	Idl_19	Donor_19	Acceptor_19	Fret_20	Idl_20	Donor_20	Acceptor_20	Fret_21	Idl_21	Donor_21	Acceptor_21	Fret_22	Idl_22	Donor_22	Acceptor_22	Fret_23	Idl_23	Donor_23	Acceptor_23	Fret_24	Idl_24	Donor_24	Acceptor_24	Fret_25	Idl_25	Donor_25	Acceptor_25	Fret_26	Idl_26	Donor_26	Acceptor_26	Fret_27	Idl_27	Donor_27	Acceptor_27	Fret_28	Idl_28	Donor_28	Acceptor_28	Fret_29	Idl_29	Donor_29	Acceptor_29	Fret_30	Idl_30	Donor_30	Acceptor_30	Fret_31	Idl_31	Donor_31	Acceptor_31	Fret_32	Idl_32	Donor_32	Acceptor_32	Fret_33	Idl_33	Donor_33	Acceptor_33	Fret_34	Idl_34	Donor_34	Acceptor_34	Fret_35	Idl_35	Donor_35	Acceptor_35	Fret_36	Idl_36	Donor_36	Acceptor_36	Fret_37	Idl_37	Donor_37	Acceptor_37	Fret_38	Idl_38	Donor_38	Acceptor_38	Fret_39	Idl_39	Donor_39	Acceptor_39	Fret_40	Idl_40	Donor_40	Acceptor_40	Fret_41	Idl_41	Donor_41	Acceptor_41	Fret_42	Idl_42	Donor_42	Acceptor_42	Fret_43	Idl_43	Donor_43	Acceptor_43	Fret_44	Idl_44	Donor_44	Acceptor_44	Fret_45	Idl_45	Donor_45	Acceptor_45	Fret_46	Idl_46	Donor_46	Acceptor_46	Fret_47	Idl_47	Donor_47	Acceptor_47	Fret_48	Idl_48	Donor_48	Acceptor_48	Fret_49	Idl_49	Donor_49	Acceptor_49	Fret_50	Idl_50	Donor_50	Acceptor_50	Fret_51	Idl_51	Donor_51	Acceptor_51	Fret_52	Idl_52	Donor_52	Acceptor_52	Fret_53	Idl_53	Donor_53	Acceptor_53	Fret_54	Idl_54	Donor_54	Acceptor_54	Fret_55	Idl_55	Donor_55	Acceptor_55	Fret_56	Idl_56	Donor_56	Acceptor_56	Fret_57	Idl_57	Donor_57	Acceptor_57	Fret_58	Idl_58	Donor_58	Acceptor_58	Fret_59	Idl_59	Donor_59	Acceptor_59	Fret_60	Idl_60	Donor_60	Acceptor_60	Fret_61	Idl_61	Donor_61	Acceptor_61	Fret_62	Idl_62	Donor_62	Acceptor_62	Fret_63	Idl_63	Donor_63	Acceptor_63	Fret_64	Idl_64	Donor_64	Acceptor_64	Fret_65	Idl_65	Donor_65	Acceptor_65	Fret_66	Idl_66	Donor_66	Acceptor_66	Fret_67	Idl_67	Donor_67	Acceptor_67	Fret_68	Idl_68	Donor_68	Acceptor_68	Fret_69	Idl_69	Donor_69	Acceptor_69	Fret_70	Idl_70	Donor_70	Acceptor_70	Fret_71	Idl_71	Donor_71	Acceptor_71	Fret_72	Idl_72	Donor_72	Acceptor_72	Fret_73	Idl_73	Donor_73	Acceptor_73	Fret_74	Idl_74	Donor_74	Acceptor_74	Fret_75	Idl_75	Donor_75	Acceptor_75	Fret_76	Idl_76	Donor_76	Acceptor_76	Fret_77	Idl_77	Donor_77	Acceptor_77	Fret_78	Idl_78	Donor_78	Acceptor_78	Fret_79	Idl_79	Donor_79	Acceptor_79	Fret_80	Idl_80	Donor_80	Acceptor_80	Fret_81	Idl_81	Donor_81	Acceptor_81	Fret_82	Idl_82	Donor_82	Acceptor_82	Fret_83	Idl_83	Donor_83	Acceptor_83	Fret_84	Idl_84	Donor_84	Acceptor_84	Fret_85	Idl_85	Donor_85	Acceptor_85	Fret_86	Idl_86	Donor_86	Acceptor_86	Fret_87	Idl_87	Donor_87	Acceptor_87	Fret_88	Idl_88	Donor_88	Acceptor_88	Fret_89	Idl_89	Donor_89	Acceptor_89	Fret_90	Idl_90	Donor_90	Acceptor_90	Fret_91	Idl_91	Donor_91	Acceptor_91	Fret_92	Idl_92	Donor_92	Acceptor_92	Fret_93	Idl_93	Donor_93	Acceptor_93	Fret_94	Idl_94	Donor_94	Acceptor_94	Fret_95	Idl_95	Donor_95	Acceptor_95	Fret_96	Idl_96	Donor_96	Acceptor_96	Fret_97	Idl_97	Donor_97	Acceptor_97	Fret_98	Idl_98	Donor_98	Acceptor_98	Fret_99	Idl_99	Donor_99	Acceptor_99	Fret_100	Idl_100	Donor_100	Acceptor_100	Fret_101	Idl_101	Donor_101	Acceptor_101	Fret_102	Idl_102	Donor_102	Acceptor_102	Fret_103	Idl_103	Donor_103	Acceptor_103	Fret_104	Idl_104	Donor_104	Acceptor_104	Fret_105	Idl_105	Donor_105	Acceptor_105	Fret_106	Idl_106	Donor_106	Acceptor_106	Fret_107	Idl_107	Donor_107	Acceptor_107	Fret_108	Idl_108	Donor_108	Acceptor_108	Fret_109	Idl_109	Donor_109	Acceptor_109	Fret_110	Idl_110	Donor_110	Acceptor_110	Fret_111	Idl_111	Donor_111	Acceptor_111	Fret_112	Idl_112	Donor_112	Acceptor_112	Fret_113	Idl_113	Donor_113	Acceptor_113	Fret_114	Idl_114	Donor_114	Acceptor_114	Fret_115	Idl_115	Donor_115	Acceptor_115	Fret_116	Idl_116	Donor_116	Acceptor_116	Fret_117	Idl_117	Donor_117	Acceptor_117	Fret_118	Idl_118	Donor_118	Acceptor_118	Fret_119	Idl_119	Donor_119	Acceptor_119	Fret_120	Idl_120	Donor_120	Acceptor_120	Fret_121	Idl_121	Donor_121	Acceptor_121	Fret_122	Idl_122	Donor_122	Acceptor_122	Fret_123	Idl_123	Donor_123	Acceptor_123	Fret_124	Idl_124	Donor_124	Acceptor_124	Fret_125	Idl_125	Donor_125	Acceptor_125	Fret_126	Idl_126	Donor_126	Acceptor_126	Fret_127	Idl_127	Donor_127	Acceptor_127	Fret_128	Idl_128	Donor_128	Acceptor_128	Fret_129	Idl_129	Donor_129	Acceptor_129	Fret_130	Idl_130	Donor_130	Acceptor_130	Fret_131	Idl_131	Donor_131	Acceptor_131	Fret_132	Idl_132	Donor_132	Acceptor_132	Fret_133	Idl_133	Donor_133	Acceptor_133	Fret_134	Idl_134	Donor_134	Acceptor_134	Fret_135	Idl_135	Donor_135	Acceptor_135	Fret_136	Idl_136	Donor_136	Acceptor_136	Fret_137	Idl_137	Donor_137	Acceptor_137	Fret_138	Idl_138	Donor_138	Acceptor_138	Fret_139	Idl_139	Donor_139	Acceptor_139	Fret_140	Idl_140	Donor_140	Acceptor_140	Fret_141	Idl_141	Donor_141	Acceptor_141	Fret_142	Idl_142	Donor_142	Acceptor_142	Fret_143	Idl_143	Donor_143	Acceptor_143	Fret_144	Idl_144	Donor_144	Acceptor_144	Fret_145	Idl_145	Donor_145	Acceptor_145	Fret_146	Idl_146	Donor_146	Acceptor_146	Fret_147	Idl_147	Donor_147	Acceptor_147	Fret_148	Idl_148	Donor_148	Acceptor_148	Fret_149	Idl_149	Donor_149	Acceptor_149	Fret_150	Idl_150	Donor_150	Acceptor_150	Fret_151	Idl_151	Donor_151	Acceptor_151	Fret_152	Idl_152	Donor_152	Acceptor_152	Fret_153	Idl_153	Donor_153	Acceptor_153	Fret_154	Idl_154	Donor_154	Acceptor_154	Fret_155	Idl_155	Donor_155	Acceptor_155	Fret_156	Idl_156	Donor_156	Acceptor_156	Fret_157	Idl_157	Donor_157	Acceptor_157	Fret_158	Idl_158	Donor_158	Acceptor_158	Fret_159	Idl_159	Donor_159	Acceptor_159	Fret_160	Idl_160	Donor_160	Acceptor_160	Fret_161	Idl_161	Donor_161	Acceptor_161	Fret_162	Idl_162	Donor_162	Acceptor_162	Fret_163	Idl_163	Donor_163	Acceptor_163	Fret_164	Idl_164	Donor_164	Acceptor_164	Fret_165	Idl_165	Donor_165	Acceptor_165	Fret_166	Idl_166	Donor_166	Acceptor_166	Fret_167	Idl_167	Donor_167	Acceptor_167	Fret_168	Idl_168	Donor_168	Acceptor_168	Fret_169	Idl_169	Donor_169	Acceptor_169	Fret_170	Idl_170	Donor_170	Acceptor_170	Fret_171	Idl_171	Donor_171	Acceptor_171	Fret_172	Idl_172	Donor_172	Acceptor_172	Fret_173	Idl_173	Donor_173	Acceptor_173	Fret_174	Idl_174	Donor_174	Acceptor_174	Fret_175	Idl_175	Donor_175	Acceptor_175	Fret_176	Idl_176	Donor_176	Acceptor_176	Fret_177	Idl_177	Donor_177	Acceptor_177	Fret_178	Idl_178	Donor_178	Acceptor_178	Fret_179	Idl_179	Donor_179	Acceptor_179	Fret_180	Idl_180	Donor_180	Acceptor_180	Fret_181	Idl_181	Donor_181	Acceptor_181	Fret_182	Idl_182	Donor_182	Acceptor_182	Fret_183	Idl_183	Donor_183	Acceptor_183	Fret_184	Idl_184	Donor_184	Acceptor_184	Fret_185	Idl_185	Donor_185	Acceptor_185	Fret_186	Idl_186	Donor_186	Acceptor_186	Fret_187	Idl_187	Donor_187	Acceptor_187	Fret_188	Idl_188	Donor_188	Acceptor_188	Fret_189	Idl_189	Donor_189	Acceptor_189	Fret_190	Idl_190	Donor_190	Acceptor_190	Fret_191	Idl_191	Donor_191	Acceptor_191	Fret_192	Idl_192	Donor_192	Acceptor_192	Fret_193	Idl_193	Donor_193	Acceptor_193	Fret_194	Idl_194	Donor_194	Acceptor_194	Fret_195	Idl_195	Donor_195	Acceptor_195	Fret_196	Idl_196	Donor_196	Acceptor_196	Fret_197	Idl_197	Donor_197	Acceptor_197	Fret_198	Idl_198	Donor_198	Acceptor_198	Fret_199	Idl_199	Donor_199	Acceptor_199	Fret_200	Idl_200	Donor_200	Acceptor_200	Fret_201	Idl_201	Donor_201	Acceptor_201	Fret_202	Idl_202	Donor_202	Acceptor_202	Fret_203	Idl_203	Donor_203	Acceptor_203	Fret_204	Idl_204	Donor_204	Acceptor_204	Fret_205	Idl_205	Donor_205	Acceptor_205	Fret_206	Idl_206	Donor_206	Acceptor_206	Fret_207	Idl_207	Donor_207	Acceptor_207	Fret_208	Idl_208	Donor_208	Acceptor_208	Fret_209	Idl_209	Donor_209	Acceptor_209	Fret_210	Idl_210	Donor_210	Acceptor_210	Fret_211	Idl_211	Donor_211	Acceptor_211	Fret_212	Idl_212	Donor_212	Acceptor_212	Fret_213	Idl_213	Donor_213	Acceptor_213	Fret_214	Idl_214	Donor_214	Acceptor_214	Fret_215	Idl_215	Donor_215	Acceptor_215	Fret_216	Idl_216	Donor_216	Acceptor_216	Fret_217	Idl_217	Donor_217	Acceptor_217	Fret_218	Idl_218	Donor_218	Acceptor_218	Fret_219	Idl_219	Donor_219	Acceptor_219	Fret_220	Idl_220	Donor_220	Acceptor_220	Fret_221	Idl_221	Donor_221	Acceptor_221	Fret_222	Idl_222	Donor_222	Acceptor_222	Fret_223	Idl_223	Donor_223	Acceptor_223	Fret_224	Idl_224	Donor_224	Acceptor_224	Fret_225	Idl_225	Donor_225	Acceptor_225	Fret_226	Idl_226	Donor_226	Acceptor_226	Fret_227	Idl_227	Donor_227	Acceptor_227	Fret_228	Idl_228	Donor_228	Acceptor_228	Fret_229	Idl_229	Donor_229	Acceptor_229	Fret_230	Idl_230	Donor_230	Acceptor_230	Fret_231	Idl_231	Donor_231	Acceptor_231	Fret_232	Idl_232	Donor_232	Acceptor_232	Fret_233	Idl_233	Donor_233	Acceptor_233	Fret_234	Idl_234	Donor_234	Acceptor_234	Fret_235	Idl_235	Donor_235	Acceptor_235	Fret_236	Idl_236	Donor_236	Acceptor_236	Fret_237	Idl_237	Donor_237	Acceptor_237	Fret_238	Idl_238	Donor_238	Acceptor_238	Fret_239	Idl_239	Donor_239	Acceptor_239	Fret_240	Idl_240	Donor_240	Acceptor_240	Fret_241	Idl_241	Donor_241	Acceptor_241	Fret_242	Idl_242	Donor_242	Acceptor_242	Fret_243	Idl_243	Donor_243	Acceptor_243	Fret_244	Idl_244	Donor_244	Acceptor_244	Fret_245	Idl_245	Donor_245	Acceptor_245	Fret_246	Idl_246	Donor_246	Acceptor_246	Fret_247	Idl_247	Donor_247	Acceptor_247	Fret_248	Idl_248	Donor_248	Acceptor_248	Fret_249	Idl_249	Donor_249	Acceptor_249	Fret_250	Idl_250	Donor_250	Acceptor_250	Fret_251	Idl_251	Donor_251	Acceptor_251	Fret_252	Idl_252	Donor_252	Acceptor_252	Fret_253	Idl_253	Donor_253	Acceptor_253	Fret_254	Idl_254	Donor_254	Acceptor_254	Fret_255	Idl_255	Donor_255	Acceptor_255	Fret_256	Idl_256	Donor_256	Acceptor_256	Fret_257	Idl_257	Donor_257	Acceptor_257	Fret_258	Idl_258	Donor_258	Acceptor_258	Fret_259	Idl_259	Donor_259	Acceptor_259	Fret_260	Idl_260	Donor_260	Acceptor_260	Fret_261	Idl_261	Donor_261	Acceptor_261	Fret_262	Idl_262	Donor_262	Acceptor_262	Fret_263	Idl_263	Donor_263	Acceptor_263	Fret_264	Idl_264	Donor_264	Acceptor_264	Fret_265	Idl_265	Donor_265	Acceptor_265	Fret_266	Idl_266	Donor_266	Acceptor_266	Fret_267	Idl_267	Donor_267	Acceptor_267	Fret_268	Idl_268	Donor_268	Acceptor_268	Fret_269	Idl_269	Donor_269	Acceptor_269	Fret_270	Idl_270	Donor_270	Acceptor_270	Fret_271	Idl_271	Donor_271	Acceptor_271	Fret_272	Idl_272	Donor_272	Acceptor_272	Fret_273	Idl_273	Donor_273	Acceptor_273	Fret_274	Idl_274	Donor_274	Acceptor_274	Fret_275	Idl_275	Donor_275	Acceptor_275	Fret_276	Idl_276	Donor_276	Acceptor_276	Fret_277	Idl_277	Donor_277	Acceptor_277	Fret_278	Idl_278	Donor_278	Acceptor_278	Fret_279	Idl_279	Donor_279	Acceptor_279	Fret_280	Idl_280	Donor_280	Acceptor_280	Fret_281	Idl_281	Donor_281	Acceptor_281	Fret_282	Idl_282	Donor_282	Acceptor_282	Fret_283	Idl_283	Donor_283	Acceptor_283	Fret_284	Idl_284	Donor_284	Acceptor_284	Fret_285	Idl_285	Donor_285	Acceptor_285	Fret_286	Idl_286	Donor_286	Acceptor_286	Fret_287	Idl_287	Donor_287	Acceptor_287	Fret_288	Idl_288	Donor_288	Acceptor_288	Fret_289	Idl_289	Donor_289	Acceptor_289	Fret_290	Idl_290	Donor_290	Acceptor_290	Fret_291	Idl_291	Donor_291	Acceptor_291	Fret_292	Idl_292	Donor_292	Acceptor_292	Fret_293	Idl_293	Donor_293	Acceptor_293	Fret_294	Idl_294	Donor_294	Acceptor_294	Fret_295	Idl_295	Donor_295	Acceptor_295	Fret_296	Idl_296	Donor_296	Acceptor_296	Fret_297	Idl_297	Donor_297	Acceptor_297	Fret_298	Idl_298	Donor_298	Acceptor_298	Fret_299	Idl_299	Donor_299	Acceptor_299	Fret_300	Idl_300	Donor_300	Acceptor_300	Fret_301	Idl_301	Donor_301	Acceptor_301	Fret_302	Idl_302	Donor_302	Acceptor_302	Fret_303	Idl_303	Donor_303	Acceptor_303	Fret_304	Idl_304	Donor_304	Acceptor_304	Fret_305	Idl_305	Donor_305	Acceptor_305	Fret_306	Idl_306	Donor_306	Acceptor_306	Fret_307	Idl_307	Donor_307	Acceptor_307	Fret_308	Idl_308	Donor_308	Acceptor_308	Fret_309	Idl_309	Donor_309	Acceptor_309	Fret_310	Idl_310	Donor_310	Acceptor_310	Fret_311	Idl_311	Donor_311	Acceptor_311	Fret_312	Idl_312	Donor_312	Acceptor_312	Fret_313	Idl_313	Donor_313	Acceptor_313	Fret_314	Idl_314	Donor_314	Acceptor_314	Fret_315	Idl_315	Donor_315	Acceptor_315	Fret_316	Idl_316	Donor_316	Acceptor_316	Fret_317	Idl_317	Donor_317	Acceptor_317	Fret_318	Idl_318	Donor_318	Acceptor_318	Fret_319	Idl_319	Donor_319	Acceptor_319	Fret_320	Idl_320	Donor_320	Acceptor_320	Fret_321	Idl_321	Donor_321	Acceptor_321	Fret_322	Idl_322	Donor_322	Acceptor_322	Fret_323	Idl_323	Donor_323	Acceptor_323	Fret_324	Idl_324	Donor_324	Acceptor_324	Fret_325	Idl_325	Donor_325	Acceptor_325	Fret_326	Idl_326	Donor_326	Acceptor_326	Fret_327	Idl_327	Donor_327	Acceptor_327	Fret_328	Idl_328	Donor_328	Acceptor_328	Fret_329	Idl_329	Donor_329	Acceptor_329	Fret_330	Idl_330	Donor_330	Acceptor_330	Fret_331	Idl_331	Donor_331	Acceptor_331	Fret_332	Idl_332	Donor_332	Acceptor_332	Fret_333	Idl_333	Donor_333	Acceptor_333	Fret_334	Idl_334	Donor_334	Acceptor_334	Fret_335	Idl_335	Donor_335	Acceptor_335
0	2.274407e-01	0	1.353245e+05	3.983939e+04	3.570436e-01	0	1.386987e+05	7.702153e+04	3.219632e-01	0	1.041532e+05	4.945672e+04	2.556159e-01	0	9.677503e+04	3.323182e+04	3.345377e-01	0	9.750273e+04	4.901605e+04	2.850247e-01	0	1.479980e+05	5.899934e+04	2.916136e-01	0	9.129609e+04	3.758285e+04	3.326208e-01	0	9.105593e+04	4.538215e+04	3.242525e-01	0	9.434003e+04	4.526838e+04	3.822439e-01	0	1.174275e+05	7.265963e+04	2.406750e-01	0	1.076073e+05	3.410710e+04	2.601729e-01	0	1.138534e+05	4.003852e+04	3.338526e-01	0	7.299928e+04	3.658500e+04	3.237101e-01	0	8.930863e+04	4.274809e+04	2.807985e-01	0	1.022792e+05	3.993295e+04	2.928881e-01	0	1.264998e+05	5.239665e+04	1.940633e-01	0	9.537569e+04	2.296573e+04	2.076090e-01	0	1.197373e+05	3.137157e+04	2.462417e-01	0	1.028480e+05	3.359891e+04	4.721446e-01	0	7.757705e+04	6.938942e+04	1.984071e-01	0	9.105466e+04	2.253749e+04	2.677128e-01	0	1.105454e+05	4.041366e+04	2.343215e-01	0	1.034120e+05	3.164731e+04	2.861198e-01	0	1.127714e+05	4.519823e+04	5.793702e-01	0	6.292939e+04	8.667813e+04	2.046887e-01	0	1.124171e+05	2.893270e+04	2.756388e-01	0	8.884466e+04	3.380776e+04	3.542965e-01	0	9.597169e+04	5.265953e+04	2.059127e-01	0	9.886708e+04	2.563696e+04	3.560239e-01	0	7.673520e+04	4.242326e+04	2.435468e-01	0	8.500537e+04	2.736823e+04	1.309717e-01	0	1.300474e+05	1.959951e+04	1.696364e-01	0	8.951876e+04	1.828794e+04	5.381648e-01	0	5.981780e+04	6.970416e+04	2.917434e-01	0	1.031310e+05	4.248150e+04	2.188273e-01	0	7.684431e+04	2.152614e+04	1.897313e-01	0	7.440929e+04	1.742356e+04	1.609872e-01	0	1.405739e+05	2.697289e+04	1.735568e-01	0	1.257130e+05	2.640030e+04	1.541772e-01	0	1.210205e+05	2.205971e+04	2.401871e-01	0	9.186636e+04	2.904019e+04	3.098015e-01	0	7.449917e+04	3.343958e+04	2.776598e-01	0	6.760251e+04	2.598567e+04	2.514862e-01	0	7.313448e+04	2.457177e+04	1.876476e-01	0	8.463976e+04	1.955118e+04	1.588047e-01	0	1.018860e+05	1.923452e+04	1.378832e-01	0	1.149572e+05	1.838576e+04	1.657299e-01	0	9.208145e+04	1.829221e+04	2.359810e-01	0	7.355368e+04	2.271838e+04	4.906686e-02	0	1.090759e+05	5.628169e+03	8.049890e-02	0	1.013158e+05	8.869822e+03	1.084383e-01	0	1.388197e+05	1.688426e+04	1.788647e-01	0	7.498750e+04	1.633423e+04	1.265072e-01	0	1.006209e+05	1.457284e+04	1.453509e-01	0	1.408227e+05	2.394984e+04	2.150844e-01	0	1.012272e+05	2.773852e+04	1.777862e-01	0	1.060489e+05	2.293080e+04	2.645574e-01	0	6.962131e+04	2.504456e+04	1.579272e-01	0	9.908527e+04	1.858302e+04	1.510944e-01	0	1.311715e+05	2.334686e+04	2.561820e-01	0	1.003347e+05	3.455676e+04	1.683407e-01	0	1.184499e+05	2.397608e+04	1.636440e-01	0	1.044117e+05	2.042952e+04	1.950096e-01	0	8.279473e+04	2.005709e+04	1.392873e-01	0	1.609319e+05	2.604327e+04	2.108648e-01	0	7.941827e+04	2.122135e+04	1.382335e-01	0	1.035949e+05	1.661736e+04	3.247540e-01	0	1.185255e+05	5.700389e+04	1.439256e-01	0	1.277902e+05	2.148445e+04	1.829021e-01	0	1.278498e+05	2.861835e+04	1.609805e-01	0	1.601731e+05	3.073199e+04	2.730163e-01	0	1.000559e+05	3.757567e+04	1.286170e-01	0	1.259822e+05	1.859510e+04	3.809430e-01	0	1.042603e+05	6.415764e+04	9.611224e-02	0	1.514141e+05	1.610017e+04	2.579001e-01	0	1.104094e+05	3.837029e+04	3.608654e-01	0	8.825566e+04	4.983054e+04	3.284746e-01	0	1.011891e+05	4.949634e+04	2.969110e-01	0	9.760287e+04	4.121720e+04	1.833799e-01	0	8.516635e+04	1.912493e+04	2.623565e-01	0	1.028535e+05	3.658175e+04	3.312585e-01	0	7.184970e+04	3.559047e+04	3.664475e-01	0	9.897942e+04	5.724982e+04	3.084927e-01	0	6.841150e+04	3.051949e+04	2.552849e-01	0	9.564466e+04	3.278655e+04	2.230964e-01	0	1.194283e+05	3.429516e+04	3.406668e-01	0	1.294007e+05	6.685923e+04	2.920015e-01	0	9.486670e+04	3.912611e+04	1.072161e-01	0	1.003201e+05	1.204763e+04	2.762006e-01	0	1.046522e+05	3.993510e+04	3.138637e-01	0	7.591939e+04	3.472829e+04	2.736048e-01	0	1.266008e+05	4.768558e+04	3.065465e-01	0	9.439327e+04	4.172727e+04	1.906527e-01	0	8.878491e+04	2.091449e+04	2.657219e-01	0	1.029826e+05	3.726751e+04	3.234336e-01	0	8.515093e+04	4.070654e+04	2.805694e-01	0	1.046459e+05	4.081066e+04	2.922440e-01	0	7.590838e+04	3.134380e+04	1.387950e-01	0	5.702902e+04	9.191007e+03	2.196281e-01	0	6.836878e+04	1.924172e+04	2.711682e-01	0	4.869073e+04	1.811581e+04	3.095705e-01	0	5.205092e+04	2.333827e+04	2.725838e-01	0	7.164423e+04	2.684716e+04	3.148688e-01	0	5.297178e+04	2.434447e+04	2.007055e-01	0	5.701954e+04	1.431779e+04	2.634054e-01	0	4.925606e+04	1.761391e+04	2.105996e-01	0	79104	2.110370e+04	2.346181e-01	0	5.885858e+04	1.804235e+04	2.581213e-01	0	7.360493e+04	2.560931e+04	2.480948e-01	0	8.155198e+04	2.690848e+04	2.482774e-01	0	4.276132e+04	1.412312e+04	3.603438e-01	0	3.883158e+04	2.187537e+04	9.775047e-02	0	7.293791e+04	7.902155e+03	9.799019e-02	0	6.169336e+04	6.702082e+03	2.794001e-01	0	4.243759e+04	1.645444e+04	2.173548e-01	0	4.981836e+04	1.383546e+04	3.075725e-01	0	4.642489e+04	2.062169e+04	1.244034e-01	0	7.226082e+04	1.026670e+04	2.225248e-01	0	6.129979e+04	1.754490e+04	2.066245e-01	0	5.807664e+04	1.512531e+04	3.507624e-01	0	5.251898e+04	2.837433e+04	2.251726e-01	0	5.853723e+04	1.701151e+04	1.764937e-01	0	3.952055e+04	8.470035e+03	3.110110e-01	0	5.775342e+04	2.607002e+04	2.989117e-01	0	5.304903e+04	2.261766e+04	2.199830e-01	0	5.393562e+04	1.521110e+04	3.478586e-01	0	5.001991e+04	2.668111e+04	2.772193e-01	0	5.165900e+04	1.981358e+04	2.636022e-01	0	5.211111e+04	1.865379e+04	2.104479e-01	0	4.831352e+04	1.287752e+04	1.796386e-01	0	5.044228e+04	1.104559e+04	2.510807e-01	0	6.006142e+04	2.013603e+04	1.889256e-01	0	6.010901e+04	1.400134e+04	2.161509e-01	0	4.699539e+04	1.295925e+04	4.044282e-01	0	3.616511e+04	2.455824e+04	2.119230e-01	0	4.663893e+04	1.254175e+04	1.736786e-01	0	6.737488e+04	1.416104e+04	2.424617e-01	0	5.242312e+04	1.677882e+04	1.708962e-01	0	6.391022e+04	1.317328e+04	2.011054e-01	0	76869	1.935020e+04	2.298583e-01	0	4.967478e+04	1.482605e+04	2.105652e-01	0	7.707442e+04	2.055798e+04	2.011065e-01	0	5.559077e+04	1.399394e+04	3.187822e-01	0	57652	2.697879e+04	1.787474e-01	0	6.006886e+04	1.307412e+04	2.869146e-01	0	5.499735e+04	2.212855e+04	2.030311e-01	0	7.813679e+04	1.990566e+04	2.323782e-01	0	5.734401e+04	1.735946e+04	2.156923e-01	0	6.150547e+04	1.691460e+04	3.182749e-01	0	5.372175e+04	2.508091e+04	2.167579e-01	0	5.746737e+04	1.590377e+04	3.529994e-01	0	2.713531e+04	1.480485e+04	2.170702e-01	0	1.051073e+05	2.914139e+04	2.049017e-01	0	5.214362e+04	1.343773e+04	2.272809e-01	0	6.197966e+04	1.823016e+04	2.091619e-01	0	5.073702e+04	1.341899e+04	2.294435e-01	0	4.988168e+04	1.485294e+04	3.256174e-01	0	3.954429e+04	1.909348e+04	2.471573e-01	0	4.828762e+04	1.585276e+04	2.128910e-01	0	4.779231e+04	1.292649e+04	1.381691e-01	0	3.830461e+04	6.141012e+03	3.886760e-01	0	3.601520e+04	2.289825e+04	2.405967e-01	0	5.720056e+04	1.812247e+04	2.230844e-01	0	5.149414e+04	1.478609e+04	1.989039e-01	0	5.722596e+04	1.420862e+04	2.335831e-01	0	5.591749e+04	1.704213e+04	1.757379e-01	0	6.134533e+04	1.307921e+04	2.548327e-01	0	6.523154e+04	2.230792e+04	2.666978e-01	0	4.944314e+04	1.798218e+04	5.866378e-01	0	4.467560e+03	6.340298e+03	5.948332e-01	0	3.329484e+03	4.888080e+03	5.355823e-01	0	4.136464e+03	4.770312e+03	5.169358e-01	0	4.540424e+03	4.858790e+03	6.335490e-01	0	3.181838e+03	5.501009e+03	6.344151e-01	0	4.979921e+03	8.641870e+03	4.509490e-01	0	5.247438e+03	4.309848e+03	4.818884e-01	0	4.753276e+03	4.420957e+03	4.413202e-01	0	5.957329e+03	4.705897e+03	5.466565e-01	0	4.756751e+03	5.735848e+03	4.582130e-01	0	5.742424e+03	4.856620e+03	5.227792e-01	0	4.077611e+03	4.466885e+03	6.542082e-01	0	4.167477e+03	7.884508e+03	5.681087e-01	0	3.504101e+03	4.609285e+03	5.012575e-01	0	4.604310e+03	4.627528e+03	4.943659e-01	0	3.963250e+03	3.874927e+03	4.642241e-01	0	6.166390e+03	5.342880e+03	4.285103e-01	0	7.393419e+03	5.543681e+03	4.920344e-01	0	4.877165e+03	4.724204e+03	3.404909e-01	0	6.527504e+03	3.370016e+03	6.517116e-01	0	2.622859e+03	4.907853e+03	4.959451e-01	0	6.109236e+03	6.010944e+03	6.318015e-01	0	4.788934e+03	8.217458e+03	4.515578e-01	0	3.735425e+03	3.075548e+03	1.204428e-01	0	8.164317e+03	1.117987e+03	5.239652e-01	0	3.905174e+03	4.298374e+03	2.888721e-01	0	4.642812e+03	1.885988e+03	4.774223e-01	0	6.435002e+03	5.878960e+03	5.420974e-01	0	4.176165e+03	4.944040e+03	2.222279e-01	0	4.152606e+03	1.186498e+03	5.082187e-01	0	5.152937e+03	5.325169e+03	4.414749e-01	0	3.982877e+03	3.148185e+03	5.971495e-01	0	4.740449e+03	7.026815e+03	4.864496e-01	0	3.586017e+03	3.396777e+03	4.894789e-01	0	7.003198e+03	6.714546e+03	5.517185e-01	0	3.817181e+03	4.697961e+03	4.851550e-01	0	3.781130e+03	3.563080e+03	4.377686e-01	0	4.958906e+03	3.861139e+03	4.060753e-01	0	4.645395e+03	3.176126e+03	5.087804e-01	0	5.495758e+03	5.692229e+03	5.690475e-01	0	5.055184e+03	6.675073e+03	4.014880e-01	0	4.800592e+03	3.220287e+03	5.426842e-01	0	3.558886e+03	4.223233e+03	5.606034e-01	0	4.907032e+03	6.260629e+03	4.496244e-01	0	5.254732e+03	4.292807e+03	3.685314e-01	0	7.977869e+03	4.655965e+03	8.608258e-01	0	1.400277e+03	8.661046e+03	7.503183e-01	0	2.458042e+03	7.386663e+03	4.809234e-01	0	4.669792e+03	4.326553e+03	4.869908e-01	0	4.527378e+03	4.297763e+03	3.550989e-01	0	5.855169e+03	3.224005e+03	5.036655e-01	0	5.249009e+03	5.326539e+03	5.199861e-01	0	4.151815e+03	4.497549e+03	6.285374e-01	0	3.037978e+03	5.140443e+03	5.359302e-01	0	4.938832e+03	5.703602e+03	5.469949e-01	0	4.945375e+03	5.971442e+03	3.676559e-01	0	3.810692e+03	2.215604e+03	6.504151e-01	0	3.803567e+03	7.076670e+03	5.445310e-01	0	4.156479e+03	4.969234e+03	6.554967e-01	0	3.361765e+03	6.396530e+03	4.679881e-01	0	5.805839e+03	5.107149e+03	3.933097e-01	0	4.737231e+03	3.071088e+03	4.681979e-01	0	4.582455e+03	4.034387e+03	4.866762e-01	0	5.397365e+03	5.117177e+03	4.515266e-01	0	4.212017e+03	3.467511e+03	6.201071e-01	0	4.031703e+03	6.581033e+03	7.670326e-01	0	1.582096e+03	5.208964e+03	6.200061e-01	0	4.085901e+03	6.666642e+03	7.045939e-01	0	2.626257e+03	6.264070e+03	4.862534e-01	0	5.632300e+03	5.330887e+03	5.466614e-01	0	3.760182e+03	4.534241e+03	4.685560e-01	0	4.620618e+03	4.073840e+03	4.832595e-01	0	6.354514e+03	5.942788e+03	5.135834e-01	0	4.007887e+03	4.231731e+03	4.364697e-01	0	5.400311e+03	4.182688e+03	6.069530e-01	0	3.801010e+03	5.869613e+03	4.979854e-01	0	3.686823e+03	3.657232e+03	4.986629e-01	0	4.241813e+03	4.219186e+03	7.057260e-01	0	2.152165e+03	5.161308e+03	5.735928e-01	0	5.722894e+03	7.698301e+03	4.873734e-01	0	5.073384e+03	4.823457e+03	5.323044e-01	0	5.964769e+03	6.788760e+03	5.174603e-01	0	6.289944e+03	6.745137e+03	5.226679e-01	0	4.332280e+03	4.743749e+03	5.393700e-01	0	4.959343e+03	5.807091e+03	5.135314e-01	0	6.053155e+03	6.389900e+03	5.353626e-01	0	5.868783e+03	6.762104e+03	5.546057e-01	0	2.289808e+03	2.851271e+03	4.853179e-01	0	5.827271e+03	5.494807e+03	5.120626e-01	0	5.395613e+03	5.662391e+03	5.019112e-01	0	5.399641e+03	5.441079e+03	5.461708e-01	0	7.270447e+03	8.749781e+03	6.682690e-01	0	3.623073e+03	7.298646e+03	4.773933e-01	0	7.522433e+03	6.871627e+03	3.759101e-01	0	8.834998e+03	5.321612e+03	2.117115e-01	0	9.087493e+03	2.440638e+03	4.380463e-01	0	4.432542e+03	3.455193e+03	5.137390e-01	0	6.523020e+03	6.891627e+03	6.105759e-01	0	3.628261e+03	5.688730e+03	5.712819e-01	0	3.646734e+03	4.859401e+03	5.062009e-01	0	4.626112e+03	4.742297e+03	3.719009e-01	0	7.972923e+03	4.720812e+03	5.421959e-01	0	6.063405e+03	7.181134e+03	6.417351e-01	0	3.742429e+03	6.703553e+03	6.176762e-01	0	3.746768e+03	6.053218e+03	5.515352e-01	0	5.365992e+03	6.599253e+03	3.642734e-01	0	5.955645e+03	3.412604e+03	4.845441e-01	0	3.947180e+03	3.710469e+03	4.476609e-01	0	6.110896e+03	4.952771e+03	5.798101e-01	0	4.639264e+03	6.401611e+03	2.055622e-01	0	7.518118e+03	1.945326e+03	5.517244e-01	0	4.470516e+03	5.502179e+03	1.986445e-01	0	6.460876e+03	1.601558e+03	6.278502e-01	0	3.406475e+03	5.747030e+03	4.955497e-01	0	4.756824e+03	4.672894e+03	1.982276e-01	0	8.603698e+03	2.127150e+03	5.539466e-01	0	4.507227e+03	5.597452e+03	4.767652e-01	0	5.577819e+03	5.082440e+03	6.322916e-01	0	3.756693e+03	6.459809e+03	4.152901e-01	0	4.227494e+03	3.002577e+03	5.840492e-01	0	3.961866e+03	5.562978e+03	6.867111e-01	0	2.908445e+03	6.375141e+03	5.314416e-01	0	6.417977e+03	7.279305e+03	5.421159e-01	0	3.558193e+03	4.212754e+03	5.114011e-01	0	5.180344e+03	5.422103e+03	6.447157e-01	0	3.419889e+03	6.205892e+03	6.325726e-01	0	4.493089e+03	7.735420e+03	6.094560e-01	0	3.381140e+03	5.276374e+03	4.798830e-01	0	6.641201e+03	6.127466e+03	5.326706e-01	0	6.700078e+03	7.636871e+03	5.641664e-01	0	7.822447e+03	1.012580e+04	4.073706e-01	0	6.604257e+03	4.539735e+03	5.389618e-01	0	4.975126e+03	5.816011e+03	3.751628e-01	0	4.053087e+03	2.433542e+03	5.935866e-01	0	4.842225e+03	7.072306e+03	5.625644e-01	0	5.093176e+03	6.550083e+03	1.374438e-01	0	4.367254e+03	6.958989e+02	6.207463e-01	0	2.557052e+03	4.185275e+03	6.597956e-01	0	3.607843e+03	6.997088e+03	6.048741e-01	0	3.900384e+03	5.970860e+03	5.706942e-01	0	4.593380e+03	6.106174e+03	6.077356e-01	0	3.704009e+03	5.738624e+03	5.313787e-01	0	3.653179e+03	4.142409e+03	3.510226e-01	0	4.726728e+03	2.556620e+03	5.141402e-01	0	4.760289e+03	5.037372e+03	5.417992e-01	0	4.438774e+03	5.248626e+03	6.794761e-01	0	4.096758e+03	8.684688e+03	5.507949e-01	0	3.718336e+03	4.559255e+03	5.327222e-01	0	4.114347e+03	4.690580e+03	6.162624e-01	0	4.487565e+03	7.206795e+03	5.594671e-01	0	3.377703e+03	4.289609e+03	7.364651e-01	0	1.957023e+03	5.469025e+03	6.598554e-01	0	3.024495e+03	5.867298e+03	5.452201e-01	0	2.751869e+03	3.299122e+03	6.194189e-01	0	3.643545e+03	5.930091e+03	4.331023e-01	0	4.858785e+03	3.712046e+03	4.708184e-01	0	4.970593e+03	4.422389e+03	5.958481e-01	0	4.787182e+03	7.057824e+03	5.995097e-01	0	2.264289e+03	3.389502e+03	4.274822e-01	0	5.611095e+03	4.189638e+03	3.452903e-01	0	7.323394e+03	3.862318e+03	4.913739e-01	0	5.581440e+03	5.392123e+03	4.346262e-01	0	6.472661e+03	4.975801e+03	5.532626e-01	0	4.105368e+03	5.084299e+03	6.508509e-01	0	3.561046e+03	6.638167e+03	5.691496e-01	0	2.888595e+03	3.815808e+03	
1.000000e-01	1.573446e-01	0	1.273352e+05	2.377664e+04	3.118526e-01	0	1.272497e+05	5.766663e+04	3.287513e-01	0	8.088355e+04	3.961359e+04	2.367891e-01	0	9.119023e+04	2.829212e+04	2.990699e-01	0	9.303313e+04	3.969498e+04	2.579058e-01	0	1.447700e+05	5.031307e+04	2.598594e-01	0	1.312157e+05	4.606913e+04	2.191653e-01	0	1.145858e+05	3.216205e+04	2.291964e-01	0	1.158503e+05	3.444779e+04	2.217549e-01	0	1.105103e+05	3.148905e+04	3.000422e-01	0	9.424941e+04	4.040073e+04	3.014221e-01	0	9.400686e+04	4.056205e+04	1.648191e-01	0	8.629341e+04	1.702961e+04	3.287742e-01	0	8.622775e+04	4.223535e+04	2.829313e-01	0	9.451204e+04	3.729129e+04	2.957413e-01	0	9.826403e+04	4.126430e+04	2.237527e-01	0	7.924972e+04	2.284367e+04	1.667861e-01	0	9.962755e+04	1.994265e+04	3.196166e-01	0	9.463620e+04	4.445627e+04	4.787659e-01	0	6.870009e+04	6.310266e+04	1.108426e-01	0	1.003846e+05	1.251396e+04	2.879421e-01	0	1.175145e+05	4.752053e+04	2.987183e-01	0	1.035336e+05	4.410123e+04	1.825141e-01	0	1.023160e+05	2.284333e+04	4.776035e-01	0	5.177546e+04	4.733597e+04	1.852685e-01	0	9.756509e+04	2.218613e+04	1.937768e-01	0	1.091128e+05	2.622541e+04	2.609313e-01	0	9.211973e+04	3.252325e+04	2.735034e-01	0	8.670923e+04	3.264333e+04	2.687073e-01	0	6.383227e+04	2.345463e+04	2.497188e-01	0	9.102351e+04	3.029568e+04	1.664331e-01	0	1.145185e+05	2.286520e+04	1.014777e-01	0	1.053124e+05	1.189382e+04	7.717473e-01	0	2.765604e+04	9.350809e+04	3.225470e-01	0	6.705309e+04	3.192512e+04	2.559949e-01	0	9.124774e+04	3.139623e+04	1.327396e-01	0	6.706517e+04	1.026474e+04	2.071101e-01	0	9.688859e+04	2.530818e+04	2.342934e-01	0	8.679930e+04	2.655913e+04	1.494508e-01	0	1.263573e+05	2.220236e+04	1.765701e-01	0	8.057519e+04	1.727794e+04	2.202643e-01	0	8.171633e+04	2.308370e+04	1.369102e-01	0	1.209476e+05	1.918567e+04	2.742194e-01	0	6.460115e+04	2.440805e+04	2.098137e-01	0	9.287652e+04	2.466098e+04	1.799516e-01	0	9.398114e+04	2.062324e+04	1.249869e-01	0	7.800770e+04	1.114262e+04	1.069360e-01	0	8.326870e+04	9.970643e+03	1.671843e-01	0	6.729191e+04	1.350858e+04	1.581650e-02	0	9.377886e+04	1.507091e+03	1.922176e-01	0	8.557610e+04	2.036345e+04	1.144556e-01	0	1.151863e+05	1.488770e+04	1.358658e-01	0	6.840907e+04	1.075580e+04	2.293598e-01	0	9.034444e+04	2.688853e+04	1.652598e-01	0	1.235079e+05	2.445180e+04	2.207121e-01	0	8.431935e+04	2.388116e+04	2.297875e-01	0	8.164348e+04	2.435776e+04	2.168869e-01	0	9.679484e+04	2.680780e+04	1.193066e-01	0	8.989605e+04	1.217812e+04	1.018455e-01	0	9.209845e+04	1.044343e+04	9.392114e-02	0	9.818323e+04	1.017735e+04	3.042304e-01	0	9.885281e+04	4.322412e+04	1.223796e-01	0	6.424013e+04	8.957950e+03	6.923621e-02	0	7.856728e+04	5.844341e+03	5.807766e-02	0	1.889456e+05	1.165013e+04	3.074183e-01	0	1.018746e+05	4.521939e+04	2.430731e-01	0	1.123454e+05	3.607765e+04	2.376145e-01	0	1.002702e+05	3.125143e+04	2.688123e-01	0	1.144339e+05	4.207023e+04	2.974810e-01	0	1.227993e+05	5.199923e+04	2.144705e-01	0	1.244030e+05	3.396533e+04	1.459778e-01	0	1.182844e+05	2.021832e+04	7.283296e-02	0	1.241866e+05	9.755396e+03	2.667256e-01	0	1.143677e+05	4.160078e+04	1.762667e-01	0	1.427219e+05	3.054037e+04	2.156800e-01	0	1.022932e+05	2.812960e+04	2.503143e-01	0	9.568998e+04	3.195015e+04	2.638341e-01	0	8.242146e+04	2.953899e+04	2.617068e-01	0	8.215827e+04	2.912308e+04	1.253748e-01	0	7.916439e+04	1.134797e+04	3.325068e-01	0	6.091036e+04	3.034204e+04	2.314835e-01	0	8.310901e+04	2.503312e+04	2.135151e-01	0	1.136049e+05	3.084149e+04	2.308165e-01	0	6.944679e+04	2.083958e+04	2.278719e-01	0	8.379318e+04	2.472920e+04	4.249960e-01	0	7.202882e+04	5.323781e+04	2.452622e-01	0	1.640830e+05	5.332099e+04	3.077835e-01	0	8.501278e+04	3.779964e+04	1.421746e-01	0	7.982447e+04	1.322998e+04	3.529335e-01	0	9.834778e+04	5.364245e+04	3.122203e-01	0	9.732429e+04	4.418074e+04	2.497737e-01	0	1.035214e+05	3.446548e+04	3.255869e-01	0	7.375994e+04	3.560914e+04	3.464429e-01	0	6.349716e+04	3.365909e+04	3.221428e-01	0	8.138844e+04	3.867879e+04	3.251460e-01	0	7.308279e+04	3.521144e+04	3.821571e-01	0	8.873658e+04	5.488664e+04	2.745309e-01	0	1.079329e+05	4.084380e+04	2.318829e-01	0	4.467951e+04	1.348807e+04	3.021663e-01	0	6.137565e+04	2.657604e+04	2.757977e-01	0	5.634661e+04	2.145846e+04	2.205855e-01	0	4.757445e+04	1.346425e+04	1.965708e-01	0	5.559669e+04	1.360255e+04	2.319035e-01	0	6.099972e+04	1.841702e+04	1.582818e-01	0	4.589846e+04	8.631027e+03	1.375411e-01	0	5.433057e+04	8.664399e+03	1.699997e-01	0	7.388538e+04	1.513311e+04	2.174270e-01	0	5.067770e+04	1.408009e+04	1.855013e-01	0	7.939807e+04	1.808284e+04	2.176735e-01	0	7.173678e+04	1.995995e+04	2.425740e-01	0	5.780544e+04	1.851282e+04	3.493011e-01	0	3.254138e+04	1.746851e+04	1.246944e-01	0	4.941732e+04	7.039900e+03	1.337935e-01	0	6.762767e+04	1.044571e+04	3.139252e-01	0	4.458906e+04	2.040248e+04	1.612853e-01	0	6.144729e+04	1.181635e+04	2.968360e-01	0	4.684107e+04	1.977365e+04	1.009660e-01	0	6.430788e+04	7.222093e+03	2.299492e-01	0	5.717822e+04	1.707431e+04	1.434274e-01	0	4.938644e+04	8.269434e+03	2.805873e-01	0	4.309154e+04	1.680668e+04	1.831920e-01	0	5.459459e+04	1.224436e+04	2.988448e-01	0	3.724261e+04	1.587347e+04	6.589481e-02	0	6.246225e+04	4.406290e+03	1.753262e-01	0	5.551471e+04	1.180246e+04	2.250717e-01	0	5.846846e+04	1.698169e+04	3.699920e-01	0	3.322677e+04	1.951346e+04	3.613786e-01	0	4.629381e+04	2.619642e+04	3.901334e-01	0	4.276013e+04	2.735379e+04	2.702961e-01	0	4.098852e+04	1.518292e+04	2.842366e-01	0	5.350796e+04	2.124854e+04	2.140615e-01	0	5.515161e+04	1.502133e+04	3.377687e-01	0	4.620950e+04	2.356899e+04	1.717057e-01	0	5.884441e+04	1.219847e+04	2.536215e-01	0	3.017149e+04	1.025235e+04	2.238952e-01	0	5.966442e+04	1.721234e+04	3.211541e-01	0	4.653664e+04	2.201595e+04	1.825273e-01	0	5.912410e+04	1.320137e+04	2.403207e-01	0	4.265091e+04	1.349240e+04	7.698575e-02	0	6.942341e+04	5.790391e+03	2.543520e-01	0	4.923458e+04	1.679468e+04	9.504690e-02	0	7.393472e+04	7.765337e+03	3.260959e-01	0	4.541380e+04	2.197531e+04	2.584984e-01	0	5.645837e+04	1.968222e+04	1.834031e-01	0	3.579043e+04	8.038333e+03	1.980290e-01	0	5.264147e+04	1.299865e+04	1.329473e-01	0	6.245737e+04	9.576742e+03	2.537659e-01	0	5.417882e+04	1.842416e+04	2.882265e-01	0	4.274861e+04	1.731068e+04	1.460482e-01	0	5.771685e+04	9.871103e+03	3.265100e-01	0	3.395021e+04	1.645916e+04	2.182263e-01	0	4.270590e+04	1.192103e+04	2.077960e-01	0	6.523228e+04	1.711050e+04	1.453128e-01	0	6.390293e+04	1.086469e+04	3.444710e-01	0	4.330123e+04	2.275418e+04	2.366209e-01	0	5.646545e+04	1.750232e+04	2.320038e-01	0	5.289785e+04	1.597990e+04	2.485688e-01	0	5.399919e+04	1.786260e+04	1.666958e-01	0	5.248566e+04	1.049933e+04	2.355243e-01	0	5.029476e+04	1.549511e+04	2.691378e-01	0	4.095804e+04	1.508268e+04	1.999920e-01	0	4.245785e+04	1.061393e+04	1.480176e-01	0	4.692752e+04	8.152869e+03	1.275230e-01	0	3.969414e+04	5.801776e+03	2.759621e-01	0	4.299704e+04	1.638803e+04	1.462442e-01	0	4.280523e+04	7.332329e+03	1.661508e-01	0	5.566641e+04	1.109195e+04	3.187386e-01	0	3.526880e+04	1.650105e+04	2.610469e-01	0	3.793824e+04	1.340228e+04	7.250322e-01	0	2.455305e+03	6.474121e+03	5.365673e-01	0	3.163798e+03	3.663080e+03	5.478947e-01	0	3.854601e+03	4.671292e+03	4.631572e-01	0	4.248268e+03	3.665162e+03	5.928416e-01	0	3.071054e+03	4.471598e+03	7.554212e-01	0	2.710803e+03	8.372753e+03	5.102646e-01	0	5.090575e+03	5.303965e+03	4.753054e-01	0	5.238570e+03	4.745467e+03	4.711291e-01	0	5.432329e+03	4.839230e+03	3.151070e-01	0	7.119496e+03	3.275553e+03	5.499176e-01	0	4.077228e+03	4.981620e+03	5.581673e-01	0	4.110944e+03	5.193355e+03	5.188389e-01	0	5.344438e+03	5.762939e+03	5.458510e-01	0	3.548219e+03	4.264677e+03	4.736573e-01	0	5.336173e+03	4.802038e+03	5.183330e-01	0	5.060309e+03	5.445516e+03	3.203558e-01	0	9.348743e+03	4.406606e+03	5.889102e-01	0	6.041948e+03	8.655444e+03	4.722564e-01	0	5.054125e+03	4.522733e+03	4.341701e-01	0	5.046132e+03	3.871976e+03	5.918609e-01	0	1.862565e+03	2.700990e+03	4.994067e-01	0	5.483256e+03	5.470258e+03	6.093488e-01	0	4.022758e+03	6.274811e+03	4.281694e-01	0	5.012876e+03	3.753490e+03	1.591403e-01	0	8.385886e+03	1.587104e+03	5.264294e-01	0	2.754193e+03	3.061610e+03	5.559487e-01	0	2.643792e+03	3.310008e+03	4.324655e-01	0	6.859512e+03	5.227000e+03	6.080541e-01	0	3.681067e+03	5.710707e+03	2.029956e-01	0	4.995253e+03	1.272282e+03	4.645456e-01	0	5.602937e+03	4.860954e+03	3.302821e-01	0	4.464250e+03	2.201616e+03	5.663803e-01	0	4.047802e+03	5.287109e+03	5.123337e-01	0	3.052194e+03	3.206581e+03	5.397525e-01	0	5.153688e+03	6.043958e+03	4.427873e-01	0	4.065710e+03	3.230805e+03	6.200433e-01	0	3.294855e+03	5.376805e+03	5.036631e-01	0	4.169690e+03	4.231237e+03	5.403578e-01	0	4.099806e+03	4.819753e+03	6.090636e-01	0	3.498209e+03	5.450073e+03	4.637493e-01	0	4.432145e+03	3.832916e+03	4.944169e-01	0	3.613827e+03	3.534013e+03	6.069956e-01	0	3.262808e+03	5.039410e+03	6.861727e-01	0	2.849680e+03	6.230727e+03	5.583721e-01	0	4.253261e+03	5.377611e+03	2.605408e-01	0	8.447967e+03	2.976553e+03	7.195852e-01	0	2.205669e+03	5.660066e+03	6.109802e-01	0	3.877650e+03	6.090094e+03	5.375145e-01	0	3.528616e+03	4.101063e+03	4.475445e-01	0	4.598457e+03	3.725214e+03	5.433218e-01	0	4.269385e+03	5.079397e+03	5.461689e-01	0	4.043128e+03	4.865754e+03	5.410185e-01	0	3.675835e+03	4.332843e+03	5.623302e-01	0	3.060037e+03	3.931620e+03	4.752565e-01	0	3.362362e+03	3.045268e+03	5.478206e-01	0	4.584590e+03	5.554286e+03	5.232228e-01	0	3.577849e+03	3.926388e+03	6.238527e-01	0	3.820234e+03	6.335984e+03	5.799806e-01	0	4.315793e+03	5.959430e+03	7.408051e-01	0	3.026470e+03	8.649961e+03	4.720989e-01	0	5.793584e+03	5.181168e+03	5.514554e-01	0	3.608799e+03	4.436774e+03	5.005988e-01	0	4.484906e+03	4.495661e+03	5.249220e-01	0	4.730208e+03	5.226490e+03	4.498636e-01	0	3.724272e+03	3.045452e+03	4.384827e-01	0	4.412585e+03	3.445739e+03	7.384616e-01	0	2.353174e+03	6.644259e+03	3.450867e-01	0	5.796685e+03	3.054387e+03	7.531316e-01	0	2.338022e+03	7.132698e+03	4.413451e-01	0	4.815633e+03	3.804417e+03	6.230382e-01	0	2.676359e+03	4.423457e+03	4.562933e-01	0	5.108363e+03	4.287075e+03	4.960670e-01	0	5.995690e+03	5.902102e+03	6.552920e-01	0	2.468181e+03	4.692025e+03	6.464872e-01	0	2.351781e+03	4.300825e+03	5.543958e-01	0	4.818657e+03	5.995103e+03	3.861862e-01	0	4.073098e+03	2.562624e+03	5.526578e-01	0	2.891812e+03	3.572617e+03	5.041834e-01	0	5.451185e+03	5.543171e+03	4.946633e-01	0	8.057208e+03	7.887027e+03	4.625969e-01	0	5.049365e+03	4.346496e+03	6.245869e-01	0	6.428985e+03	1.069611e+04	5.078871e-01	0	5.116905e+03	5.280921e+03	5.608689e-01	0	5.666104e+03	7.236886e+03	3.595693e-01	0	7.641696e+03	4.290424e+03	5.366862e-01	0	5.822272e+03	6.744312e+03	5.486126e-01	0	4.092802e+03	4.974359e+03	0	0	9.059842e+02	1.134605e+03	5.687237e-01	0	5.195409e+03	6.851180e+03	4.858995e-01	0	6.029927e+03	5.699155e+03	5.814785e-01	0	4.174150e+03	5.799413e+03	5.818775e-01	0	7.663584e+03	1.066498e+04	6.671253e-01	0	3.806406e+03	7.628548e+03	6.279530e-01	0	4.636158e+03	7.825058e+03	5.691370e-01	0	5.652645e+03	7.466710e+03	1.669098e-01	0	3.924258e+03	7.862260e+02	3.555081e-01	0	3.100189e+03	1.710095e+03	6.208568e-01	0	4.631844e+03	7.584765e+03	6.034603e-01	0	2.618458e+03	3.984809e+03	4.872665e-01	0	4.087420e+03	3.884401e+03	3.412838e-01	0	7.016798e+03	3.635435e+03	5.067164e-01	0	4.926844e+03	5.061008e+03	4.921570e-01	0	6.837425e+03	6.626232e+03	5.315536e-01	0	3.481154e+03	3.950121e+03	4.622991e-01	0	4.358533e+03	3.747335e+03	5.240306e-01	0	5.722854e+03	6.300723e+03	2.081282e-01	0	7.176232e+03	1.886134e+03	6.146225e-01	0	2.787866e+03	4.446253e+03	6.228094e-01	0	4.084916e+03	6.744928e+03	5.405029e-01	0	2.928480e+03	3.444749e+03	1.886315e-01	0	6.221059e+03	1.446307e+03	5.702568e-01	0	4.213653e+03	5.591395e+03	3.708258e-01	0	5.621661e+03	3.313323e+03	7.733828e-01	0	1.765298e+03	6.024481e+03	6.071023e-01	0	4.054863e+03	6.265541e+03	1.030670e-01	0	1.087968e+04	1.250189e+03	6.073803e-01	0	3.480756e+03	5.384707e+03	5.601678e-01	0	4.238114e+03	5.397637e+03	6.123083e-01	0	3.156203e+03	4.984809e+03	6.307585e-01	0	1.930436e+03	3.297675e+03	6.615161e-01	0	2.909416e+03	5.686017e+03	6.812506e-01	0	3.120700e+03	6.669749e+03	5.521463e-01	0	4.866997e+03	6.000384e+03	5.119569e-01	0	3.834663e+03	4.022559e+03	5.732518e-01	0	3.485736e+03	4.682397e+03	5.193193e-01	0	5.167928e+03	5.583343e+03	5.429763e-01	0	6.287696e+03	7.470225e+03	5.612395e-01	0	3.445845e+03	4.407746e+03	4.627979e-01	0	5.595612e+03	4.820603e+03	4.307024e-01	0	6.386843e+03	4.831969e+03	4.671500e-01	0	1.064353e+04	9.331188e+03	5.192521e-01	0	5.963570e+03	6.441206e+03	5.415733e-01	0	5.017283e+03	5.927286e+03	5.791945e-01	0	2.861420e+03	3.938444e+03	5.330516e-01	0	5.662813e+03	6.464463e+03	5.595544e-01	0	4.501019e+03	5.718220e+03	-1.546146e-02	0	5.678038e+03	-8.645408e+01	5.033073e-01	0	2.560974e+03	2.595079e+03	6.041905e-01	0	3.927451e+03	5.995127e+03	3.201526e-01	0	6.217050e+03	2.927723e+03	5.897149e-01	0	4.662988e+03	6.702252e+03	6.924117e-01	0	2.851068e+03	6.418036e+03	5.420837e-01	0	4.941904e+03	5.850252e+03	4.127721e-01	0	3.905649e+03	2.745345e+03	3.231156e-01	0	5.504407e+03	2.627568e+03	5.360891e-01	0	4.140245e+03	4.784411e+03	6.477767e-01	0	3.753621e+03	6.903314e+03	6.374730e-01	0	3.140885e+03	5.522981e+03	5.550168e-01	0	3.248170e+03	4.051364e+03	6.133499e-01	0	3.795899e+03	6.021501e+03	4.280671e-01	0	4.791429e+03	3.586177e+03	7.507846e-01	0	2.056533e+03	6.195496e+03	5.049526e-01	0	4.442142e+03	4.531023e+03	6.114370e-01	0	3.004319e+03	4.727553e+03	6.366187e-01	0	3.029819e+03	5.308032e+03	6.370129e-01	0	2.836726e+03	4.978223e+03	5.324045e-01	0	4.119123e+03	4.690036e+03	6.070641e-01	0	4.621006e+03	7.139196e+03	5.482823e-01	0	3.702033e+03	4.493424e+03	6.500579e-01	0	3.079232e+03	5.720030e+03	3.444746e-01	0	7.369472e+03	3.872612e+03	5.838373e-01	0	3.497617e+03	4.906829e+03	5.105850e-01	0	4.106975e+03	4.284624e+03	5.395542e-01	0	2.211250e+03	2.591162e+03	5.749257e-01	0	3.340458e+03	4.518069e+03	5.883412e-01	0	2.733692e+03	3.906984e+03	
2.000000e-01	1.125144e-01	0	1.034004e+05	1.310899e+04	2.949207e-01	0	1.431585e+05	5.988036e+04	2.148700e-01	0	7.958453e+04	2.178025e+04	1.678031e-01	0	9.563288e+04	1.928329e+04	3.155676e-01	0	8.786009e+04	4.050919e+04	3.428627e-01	0	1.164916e+05	6.077973e+04	2.360643e-01	0	1.019383e+05	3.150001e+04	2.984660e-01	0	9.739172e+04	4.143509e+04	3.353952e-01	0	1.076175e+05	5.430955e+04	1.839063e-01	0	9.244608e+04	2.083267e+04	6.629048e-01	0	1.366314e+04	2.686886e+04	3.583873e-01	0	7.097009e+04	3.964195e+04	1.100508e-01	0	9.912723e+04	1.225804e+04	2.437698e-01	0	9.777823e+04	3.151868e+04	3.457888e-01	0	5.072085e+04	2.680894e+04	2.767534e-01	0	8.512286e+04	3.257263e+04	3.201042e-01	0	8.553206e+04	4.026965e+04	2.727205e-01	0	1.077697e+05	4.041226e+04	2.335845e-01	0	9.413522e+04	2.869009e+04	5.017305e-01	0	7.122558e+04	7.172030e+04	1.890478e-01	0	8.572916e+04	1.998504e+04	2.707444e-01	0	1.244841e+05	4.621612e+04	3.918296e-01	0	7.817675e+04	5.036741e+04	1.393562e-01	0	1.043277e+05	1.689284e+04	5.671335e-01	0	6.120145e+04	8.018499e+04	2.219853e-01	0	8.078863e+04	2.305084e+04	3.869855e-01	0	6.954859e+04	4.390482e+04	1.740290e-01	0	1.053869e+05	2.220463e+04	2.949859e-01	0	6.720728e+04	2.812029e+04	3.242762e-01	0	7.071756e+04	3.393698e+04	2.527670e-01	0	6.726861e+04	2.275499e+04	6.576908e-02	0	8.889791e+04	6.258339e+03	1.445021e-01	0	1.028550e+05	1.737323e+04	7.739189e-01	0	2.727123e+04	9.335465e+04	2.101743e-01	0	9.219378e+04	2.453297e+04	2.152068e-01	0	9.998255e+04	2.741731e+04	2.279043e-01	0	8.041567e+04	2.373680e+04	2.243250e-01	0	9.847438e+04	2.847877e+04	6.236295e-02	0	1.191140e+05	7.922363e+03	9.508424e-02	0	1.297754e+05	1.363618e+04	1.640443e-01	0	1.322615e+05	2.595441e+04	8.183497e-02	0	7.729917e+04	6.889584e+03	1.114870e-01	0	1.015770e+05	1.274548e+04	1.849482e-01	0	8.470016e+04	1.921981e+04	1.086573e-01	0	9.458828e+04	1.153059e+04	1.842631e-01	0	1.089816e+05	2.461736e+04	1.920478e-01	0	5.050084e+04	1.200390e+04	1.779709e-01	0	9.817899e+04	2.125594e+04	1.048905e-01	0	7.304093e+04	8.559066e+03	6.301794e-03	0	9.511072e+04	6.031692e+02	1.939709e-01	0	8.691826e+04	2.091688e+04	1.396489e-01	0	1.095535e+05	1.778230e+04	1.232246e-01	0	7.769877e+04	1.092002e+04	4.212053e-02	0	1.199229e+05	5.273330e+03	1.171934e-01	0	1.034359e+05	1.373121e+04	1.271689e-01	0	1.029385e+05	1.499783e+04	1.327234e-01	0	1.317170e+05	2.015727e+04	1.678986e-01	0	8.967866e+04	1.809505e+04	1.507738e-01	0	1.217779e+05	2.162077e+04	8.730825e-02	0	7.680678e+04	7.347350e+03	1.464867e-01	0	9.506655e+04	1.631607e+04	2.639905e-01	0	9.188860e+04	3.295843e+04	1.964025e-01	0	6.659699e+04	1.627658e+04	1.067250e-01	0	7.093248e+04	8.474732e+03	3.303291e-02	0	1.672034e+05	5.711896e+03	8.753601e-02	0	9.138543e+04	8.766938e+03	1.901605e-01	0	7.517970e+04	1.765314e+04	2.546455e-01	0	1.065839e+05	3.641369e+04	2.727944e-01	0	1.183329e+05	4.438984e+04	2.369028e-01	0	1.043056e+05	3.238158e+04	2.474580e-01	0	1.128368e+05	3.710405e+04	3.069645e-01	0	9.328239e+04	4.131734e+04	1.743418e-01	0	1.017514e+05	2.148530e+04	2.942216e-01	0	7.614020e+04	3.174098e+04	2.189564e-01	0	1.493160e+05	4.185899e+04	4.088382e-01	0	7.461088e+04	5.159970e+04	5.105285e-01	0	4.882331e+04	5.092368e+04	3.509008e-01	0	6.449352e+04	3.486497e+04	2.027191e-01	0	9.068130e+04	2.305691e+04	6.985688e-02	0	9.733547e+04	7.310222e+03	2.962699e-01	0	6.904762e+04	2.906901e+04	1.346373e-01	0	1.064943e+05	1.656890e+04	1.369487e-01	0	1.043897e+05	1.656453e+04	3.514046e-01	0	6.165415e+04	3.340380e+04	3.960333e-01	0	7.324123e+04	4.802576e+04	2.131159e-01	0	1.084068e+05	2.936036e+04	3.816538e-01	0	1.387370e+05	8.563080e+04	1.631483e-01	0	7.586032e+04	1.478934e+04	3.150395e-01	0	6.401025e+04	2.944076e+04	3.545148e-01	0	8.120808e+04	4.460127e+04	2.895941e-01	0	9.983998e+04	4.069937e+04	1.996427e-01	0	1.270081e+05	3.168117e+04	2.086767e-01	0	8.772514e+04	2.313364e+04	2.239884e-01	0	6.275795e+04	1.811449e+04	2.317027e-01	0	9.652079e+04	2.910868e+04	3.309619e-01	0	7.575093e+04	3.747271e+04	1.690782e-01	0	1.140670e+05	2.321066e+04	2.961107e-01	0	9.569563e+04	4.025704e+04	1.383210e-01	0	6.168686e+04	9.902282e+03	2.624528e-01	0	6.867809e+04	2.443878e+04	1.187824e-01	0	5.970740e+04	8.048166e+03	1.736007e-01	0	4.466808e+04	9.383367e+03	2.751977e-01	0	55606	2.111285e+04	1.639220e-01	0	7.191834e+04	1.410035e+04	1.454155e-01	0	5.742689e+04	9.771715e+03	2.573876e-01	0	6.426391e+04	2.227371e+04	1.641494e-01	0	7.152165e+04	1.404586e+04	1.601709e-01	0	5.899877e+04	1.125215e+04	1.788837e-01	0	8.217846e+04	1.790293e+04	1.255473e-01	0	8.547061e+04	1.227122e+04	3.384886e-01	0	3.577455e+04	1.830547e+04	3.721187e-01	0	3.401491e+04	2.015920e+04	2.023164e-01	0	5.713203e+04	1.449039e+04	6.874832e-02	0	5.958993e+04	4.399141e+03	2.590922e-01	0	5.817533e+04	2.034366e+04	2.318725e-01	0	3.770219e+04	1.138105e+04	1.905216e-01	0	4.244009e+04	9.988847e+03	1.461491e-01	0	6.352405e+04	1.087307e+04	1.877882e-01	0	5.024293e+04	1.161647e+04	1.291248e-01	0	4.674379e+04	6.930708e+03	2.809634e-01	0	4.392340e+04	1.716305e+04	1.092985e-01	0	6.059802e+04	7.436022e+03	9.590609e-02	0	48423	5.136702e+03	5.155347e-02	0	5.998823e+04	3.260702e+03	2.947285e-01	0	4.664854e+04	1.949413e+04	4.396727e-02	0	5.836454e+04	2.684144e+03	2.467070e-01	0	4.558903e+04	1.493062e+04	2.510062e-01	0	4.577273e+04	1.533956e+04	2.920607e-01	0	3.436504e+04	1.417732e+04	1.224295e-01	0	4.425567e+04	6.174093e+03	2.468710e-01	0	5.451630e+04	1.787010e+04	2.790714e-01	0	4.237711e+04	1.640417e+04	2.566818e-01	0	4.089675e+04	1.412242e+04	2.473309e-01	0	5.660568e+04	1.860092e+04	1.082354e-01	0	4.714795e+04	5.722452e+03	1.618069e-01	0	5.230020e+04	1.009616e+04	2.089178e-01	0	5.925527e+04	1.564879e+04	1.390222e-01	0	5.203047e+04	8.401368e+03	1.289547e-01	0	5.202248e+04	7.701713e+03	1.054236e-01	0	6.863468e+04	8.088430e+03	1.908337e-01	0	5.901546e+04	1.391821e+04	9.796665e-02	0	7.263717e+04	7.888866e+03	1.984791e-01	0	4.534322e+04	1.122825e+04	3.001141e-01	0	4.863925e+04	2.085673e+04	1.468192e-01	0	3.519190e+04	6.055980e+03	2.125751e-01	0	5.710715e+04	1.541678e+04	1.909289e-01	0	6.241570e+04	1.472919e+04	2.918233e-01	0	4.546705e+04	1.873592e+04	1.718722e-01	0	6.280008e+04	1.303372e+04	1.202089e-01	0	4.408548e+04	6.023554e+03	2.362177e-01	0	5.683257e+04	1.757681e+04	2.349659e-01	0	3.585345e+04	1.101172e+04	2.517057e-01	0	6.120434e+04	2.058746e+04	1.731603e-01	0	5.085832e+04	1.065097e+04	3.518196e-01	0	5.519829e+04	2.996055e+04	2.198578e-01	0	4.512330e+04	1.271654e+04	2.500653e-01	0	3.003511e+04	1.001519e+04	2.797855e-01	0	3.784870e+04	1.470329e+04	2.597456e-01	0	4.165722e+04	1.461698e+04	2.116997e-01	0	5.843251e+04	1.569217e+04	3.153355e-01	0	4.458745e+04	2.053562e+04	2.351107e-01	0	6.185834e+04	1.901393e+04	3.426518e-01	0	4.909811e+04	2.559306e+04	2.339981e-01	0	4.947796e+04	1.511452e+04	2.701969e-01	0	5.258430e+04	1.946842e+04	2.693078e-01	0	4.671259e+04	1.721664e+04	2.708227e-01	0	4.658945e+04	1.730372e+04	2.196606e-01	0	4.918988e+04	1.384664e+04	1.589709e-01	0	5.650588e+04	1.068071e+04	6.427798e-01	0	3.612657e+03	6.500592e+03	5.656659e-01	0	4.167229e+03	5.427296e+03	5.583403e-01	0	4.239895e+03	5.360017e+03	5.434051e-01	0	3.793855e+03	4.515162e+03	5.326837e-01	0	4.447525e+03	5.069637e+03	5.613282e-01	0	5.005902e+03	6.405596e+03	5.052943e-01	0	5.664104e+03	5.785338e+03	5.691147e-01	0	3.592492e+03	4.744977e+03	6.679056e-01	0	3.553407e+03	7.146583e+03	5.657149e-01	0	4.842045e+03	6.307416e+03	5.953656e-01	0	3.369385e+03	4.957601e+03	6.334890e-01	0	2.605062e+03	4.502669e+03	5.783300e-01	0	4.529242e+03	6.211958e+03	4.360660e-01	0	4.603611e+03	3.559775e+03	5.762645e-01	0	3.689604e+03	5.017724e+03	5.513941e-01	0	4.466682e+03	5.490124e+03	5.857499e-01	0	5.128155e+03	7.251213e+03	5.798129e-01	0	4.941458e+03	6.818681e+03	2.518756e-01	0	5.705106e+03	1.920773e+03	2.843381e-01	0	6.010838e+03	2.388153e+03	6.166821e-01	0	2.250801e+03	3.621088e+03	5.999393e-01	0	5.090609e+03	7.633983e+03	6.373951e-01	0	3.218836e+03	5.658144e+03	3.763933e-01	0	4.848660e+03	2.926529e+03	1.031939e-01	0	9.153533e+03	1.053281e+03	4.739468e-01	0	5.264978e+03	4.743472e+03	6.376168e-01	0	3.380067e+03	5.947263e+03	4.989839e-01	0	5.960983e+03	5.936804e+03	6.322852e-01	0	3.605086e+03	6.198942e+03	1.595249e-01	0	4.846234e+03	9.198311e+02	4.044788e-01	0	5.945093e+03	4.037915e+03	5.547549e-01	0	3.033858e+03	3.780048e+03	5.656629e-01	0	4.847802e+03	6.313580e+03	5.029979e-01	0	3.167390e+03	3.205601e+03	5.229467e-01	0	5.111532e+03	5.603271e+03	5.290735e-01	0	3.520612e+03	3.955315e+03	3.548013e-01	0	5.695836e+03	3.132198e+03	6.190755e-01	0	3.059886e+03	4.972903e+03	5.212698e-01	0	4.825296e+03	5.254067e+03	3.751265e-01	0	5.054582e+03	3.034386e+03	5.454993e-01	0	4.655674e+03	5.587818e+03	5.706626e-01	0	3.951082e+03	5.251660e+03	5.772528e-01	0	3.708886e+03	5.064410e+03	4.882600e-01	0	5.007032e+03	4.777296e+03	5.377468e-01	0	4.453261e+03	5.180553e+03	2.563372e-01	0	8.264143e+03	2.848612e+03	7.202893e-01	0	2.836061e+03	7.303204e+03	5.363334e-01	0	4.133042e+03	4.780781e+03	5.907914e-01	0	3.593322e+03	5.187828e+03	4.649007e-01	0	3.876398e+03	3.367861e+03	6.527676e-01	0	3.111051e+03	5.848515e+03	4.319292e-01	0	4.781853e+03	3.635852e+03	5.388522e-01	0	3.875835e+03	4.528922e+03	4.691380e-01	0	2.461998e+03	2.175738e+03	6.100204e-01	0	3.582950e+03	5.604582e+03	6.968663e-01	0	3.028708e+03	6.962619e+03	5.704904e-01	0	3.646967e+03	4.844035e+03	6.250265e-01	0	3.322685e+03	5.538435e+03	5.907828e-01	0	3.082460e+03	4.450116e+03	1.951103e-01	0	6.299020e+03	1.526922e+03	5.938977e-01	0	4.055348e+03	5.930678e+03	4.286304e-01	0	5.576447e+03	4.183343e+03	4.230941e-01	0	3.769219e+03	2.764289e+03	5.386506e-01	0	4.313541e+03	5.036294e+03	4.324126e-01	0	5.322311e+03	4.054766e+03	3.734654e-01	0	4.515036e+03	2.691327e+03	8.613997e-01	0	9.267036e+02	5.759455e+03	5.377362e-01	0	5.310411e+03	6.177427e+03	7.729932e-01	0	1.539002e+03	5.240541e+03	5.344688e-01	0	3.764162e+03	4.321573e+03	5.707152e-01	0	3.773418e+03	5.016594e+03	6.110190e-01	0	3.592676e+03	5.643448e+03	4.794818e-01	0	6.180004e+03	5.692788e+03	2.865569e-01	0	7.380926e+03	2.964575e+03	4.863309e-01	0	2.642958e+03	2.502296e+03	5.719517e-01	0	4.572578e+03	6.109809e+03	6.090279e-01	0	2.284862e+03	3.559192e+03	4.389720e-01	0	5.910440e+03	4.624578e+03	5.847918e-01	0	4.296282e+03	6.051014e+03	4.664333e-01	0	6.623875e+03	5.790458e+03	6.686480e-01	0	3.154756e+03	6.366104e+03	5.711076e-01	0	3.490259e+03	4.647583e+03	5.035372e-01	0	4.836513e+03	4.905431e+03	0	0	1.145515e+03	1.249631e+03	5.401117e-01	0	4.081402e+03	4.793366e+03	5.427162e-01	0	5.541390e+03	6.576665e+03	5.884234e-01	0	5.784469e+03	8.269947e+03	0	0	1.174612e+03	7.414675e+02	4.634145e-01	0	5.080213e+03	4.387454e+03	1.968662e-01	0	8.867671e+03	2.173665e+03	5.414563e-01	0	4.837875e+03	5.712648e+03	6.052309e-01	0	4.897898e+03	7.509096e+03	5.406003e-01	0	4.446112e+03	5.231979e+03	3.300090e-01	0	7.229295e+03	3.560843e+03	5.595189e-01	0	5.916371e+03	7.515240e+03	1.525521e-01	0	9.162983e+03	1.649461e+03	5.012406e-01	0	5.341855e+03	5.368428e+03	5.153025e-01	0	7.266157e+03	7.724961e+03	6.689713e-01	0	2.527771e+03	5.108338e+03	4.530861e-01	0	3.717812e+03	3.079990e+03	4.479063e-01	0	4.719739e+03	3.829062e+03	2.777749e-01	0	6.015080e+03	2.313458e+03	5.192612e-01	0	5.133503e+03	5.544860e+03	6.230628e-01	0	2.992919e+03	4.947180e+03	5.844815e-01	0	3.562454e+03	5.011061e+03	6.028632e-01	0	4.651776e+03	7.061508e+03	2.695236e-01	0	7.334566e+03	2.706232e+03	4.629889e-01	0	3.964827e+03	3.418312e+03	5.876854e-01	0	4.166778e+03	5.939045e+03	6.150972e-01	0	2.845146e+03	4.546709e+03	1.829210e-01	0	8.593118e+03	1.923758e+03	5.410140e-01	0	3.564633e+03	4.201689e+03	4.173575e-01	0	4.420190e+03	3.166264e+03	6.545944e-01	0	3.167259e+03	6.002422e+03	6.377732e-01	0	4.000941e+03	7.044462e+03	2.235199e-01	0	6.049287e+03	1.741366e+03	4.855691e-01	0	5.268011e+03	4.972452e+03	5.712082e-01	0	2.925859e+03	3.897636e+03	6.469664e-01	0	3.538066e+03	6.483828e+03	4.284156e-01	0	3.913769e+03	2.933459e+03	5.158714e-01	0	4.076573e+03	4.343860e+03	6.905928e-01	0	2.945209e+03	6.573670e+03	7.015570e-01	0	2.336114e+03	5.491560e+03	3.660015e-01	0	4.196428e+03	2.422559e+03	5.415090e-01	0	4.199461e+03	4.959848e+03	5.475144e-01	0	5.292438e+03	6.403931e+03	6.245484e-01	0	4.622500e+03	7.689342e+03	6.954331e-01	0	2.779669e+03	6.346961e+03	5.267719e-01	0	5.294142e+03	5.893152e+03	4.681120e-01	0	4.938313e+03	4.346185e+03	4.246544e-01	0	8.957741e+03	6.611580e+03	5.355009e-01	0	6.232198e+03	7.184833e+03	5.360044e-01	0	4.612872e+03	5.328756e+03	5.359634e-01	0	4.080047e+03	4.712463e+03	6.327872e-01	0	2.978500e+03	5.132601e+03	6.053283e-01	0	2.949058e+03	4.523122e+03	7.213179e-02	0	6.978038e+03	5.424675e+02	6.159856e-01	0	2.571268e+03	4.124490e+03	5.935159e-01	0	3.250490e+03	4.746107e+03	5.964871e-01	0	3.234697e+03	4.781645e+03	6.123928e-01	0	4.074262e+03	6.437056e+03	6.332251e-01	0	3.468715e+03	5.988624e+03	5.487451e-01	0	4.324747e+03	5.259076e+03	5.543053e-01	0	3.409571e+03	4.240443e+03	6.136457e-01	0	3.349015e+03	5.319234e+03	4.775752e-01	0	4.704460e+03	4.300587e+03	5.152088e-01	0	5.362444e+03	5.698903e+03	5.269319e-01	0	4.810984e+03	5.358765e+03	5.315236e-01	0	3.939347e+03	4.469501e+03	6.602216e-01	0	3.767958e+03	7.321501e+03	5.889094e-01	0	2.329174e+03	3.336668e+03	6.336076e-01	0	2.482513e+03	4.293045e+03	4.360135e-01	0	5.302927e+03	4.099650e+03	6.074440e-01	0	2.977849e+03	4.607945e+03	4.760024e-01	0	4.947466e+03	4.494307e+03	5.151858e-01	0	4.316628e+03	4.587046e+03	6.443999e-01	0	2.738240e+03	4.962095e+03	6.202934e-01	0	4.109731e+03	6.713707e+03	7.131864e-01	0	1.600073e+03	3.978718e+03	4.713379e-01	0	3.470899e+03	3.094540e+03	2.971950e-01	0	6.881237e+03	2.909867e+03	6.046016e-01	0	3.710362e+03	5.673496e+03	6.533085e-01	0	2.798151e+03	5.272859e+03	6.840941e-01	0	2.138701e+03	4.631357e+03	7.342448e-01	0	2.415948e+03	6.674932e+03	5.999292e-01	0	2.604771e+03	3.906004e+03	
3.000000e-01	1.762972e-01	0	1.561475e+05	3.342027e+04	2.054471e-01	0	1.458002e+05	3.769948e+04	2.468140e-01	0	1.089399e+05	3.569888e+04	1.400090e-01	0	1.086089e+05	1.768182e+04	2.040681e-01	0	8.661352e+04	2.220674e+04	2.081761e-01	0	1.219764e+05	3.206846e+04	1.332000e-01	0	1.138432e+05	1.749413e+04	2.190756e-01	0	1.332152e+05	3.737136e+04	2.405036e-01	0	1.226822e+05	3.884877e+04	2.175752e-01	0	8.802304e+04	2.447728e+04	1.782842e-01	0	8.132098e+04	1.764386e+04	1.849525e-01	0	8.467647e+04	1.921499e+04	3.411499e-01	0	8.671595e+04	4.490117e+04	2.787112e-01	0	8.129834e+04	3.141427e+04	4.344578e-01	0	6.035272e+04	4.636384e+04	3.310455e-01	0	1.019729e+05	5.046331e+04	2.283968e-01	0	7.829825e+04	2.317651e+04	3.558117e-01	0	9.444911e+04	5.216814e+04	1.629122e-01	0	1.116612e+05	2.173127e+04	4.570698e-01	0	3.880450e+04	3.266786e+04	2.424915e-01	0	1.000468e+05	3.202671e+04	3.092275e-01	0	9.358457e+04	4.189357e+04	2.757937e-01	0	1.042733e+05	3.970957e+04	2.266659e-01	0	9.174243e+04	2.688990e+04	5.882480e-01	0	3.473478e+04	4.962371e+04	2.004171e-01	0	1.058175e+05	2.652339e+04	2.911319e-01	0	8.155839e+04	33496	1.707828e-01	0	1.217928e+05	2.508404e+04	2.430691e-01	0	6.868081e+04	2.205510e+04	2.324851e-01	0	1.091087e+05	3.304973e+04	2.822230e-01	0	5.868184e+04	2.307313e+04	1.030016e-02	0	9.971310e+04	1.037750e+03	2.450403e-01	0	8.144523e+04	2.643500e+04	8.343229e-01	0	1.692025e+04	8.520759e+04	9.625108e-02	0	1.173330e+05	1.249620e+04	1.348341e-01	0	6.971147e+04	1.086437e+04	1.400301e-01	0	9.519067e+04	1.550003e+04	1.661737e-01	0	1.169459e+05	2.330622e+04	1.297613e-01	0	1.353410e+05	2.018070e+04	1.437151e-01	0	1.209833e+05	2.030530e+04	2.910786e-01	0	9.257518e+04	3.801078e+04	2.170821e-01	0	1.025918e+05	2.844596e+04	9.047790e-02	0	1.158432e+05	1.152391e+04	3.698060e-02	0	6.832517e+04	2.623733e+03	1.316421e-01	0	8.159564e+04	1.236981e+04	1.667951e-01	0	1.243468e+05	2.489236e+04	1.850697e-01	0	9.922681e+04	2.253429e+04	6.111444e-02	0	8.222164e+04	5.352015e+03	1.630987e-01	0	9.185073e+04	1.790024e+04	2.073077e-02	0	1.023818e+05	2.167385e+03	2.058327e-01	0	7.628198e+04	1.977080e+04	8.363436e-02	0	9.933044e+04	9.065637e+03	1.364113e-01	0	8.053064e+04	1.272051e+04	4.373230e-02	0	8.884395e+04	4.063036e+03	2.360177e-01	0	9.404618e+04	2.905376e+04	6.252176e-02	0	9.916592e+04	6.613517e+03	1.208805e-01	0	1.195807e+05	1.644257e+04	1.860383e-01	0	6.465465e+04	1.477740e+04	1.165676e-01	0	1.121255e+05	1.479479e+04	8.736460e-02	0	4.412834e+04	4.224311e+03	4.410950e-02	0	8.864646e+04	4.090584e+03	9.205223e-02	0	8.962733e+04	9.086861e+03	1.045529e-01	0	1.113441e+05	1.300060e+04	1.653880e-01	0	9.694865e+04	1.921150e+04	5.450728e-02	0	1.693740e+05	9.764346e+03	2.102525e-01	0	9.298690e+04	2.475566e+04	2.113013e-01	0	9.464539e+04	2.535657e+04	3.732713e-01	0	9.933927e+04	5.916516e+04	1.668660e-01	0	1.152054e+05	2.307416e+04	2.262519e-01	0	1.080630e+05	3.159874e+04	2.188514e-01	0	1.467324e+05	4.110945e+04	2.610905e-01	0	9.748877e+04	3.444724e+04	2.306703e-01	0	9.472439e+04	2.840148e+04	3.282214e-01	0	8.966520e+04	4.380912e+04	1.248133e-01	0	1.347857e+05	1.922223e+04	2.276473e-01	0	1.430521e+05	4.216391e+04	3.415641e-01	0	7.684781e+04	3.986486e+04	2.189024e-01	0	7.614450e+04	2.133948e+04	2.230664e-01	0	8.435630e+04	2.421965e+04	2.221093e-01	0	7.007125e+04	2.000728e+04	3.692159e-01	0	6.681330e+04	3.910773e+04	1.542027e-01	0	9.065410e+04	1.652773e+04	2.465852e-01	0	9.022942e+04	2.953120e+04	1.521342e-01	0	1.083095e+05	1.943419e+04	2.284383e-01	0	7.645936e+04	2.263753e+04	2.250063e-01	0	7.989157e+04	2.319516e+04	4.070298e-01	0	1.220409e+05	8.377197e+04	3.285453e-01	0	7.622601e+04	3.729768e+04	2.112154e-01	0	6.673623e+04	1.787018e+04	2.509341e-01	0	1.107865e+05	3.711304e+04	3.239346e-01	0	7.862086e+04	3.767093e+04	2.146652e-01	0	9.831205e+04	2.687284e+04	2.579408e-01	0	1.038090e+05	3.608414e+04	2.527499e-01	0	7.437658e+04	2.515713e+04	2.812902e-01	0	9.682716e+04	3.789643e+04	1.973211e-01	0	9.040338e+04	2.222370e+04	2.568231e-01	0	6.566747e+04	2.269301e+04	2.825194e-01	0	9.442798e+04	3.718252e+04	2.584474e-01	0	4.665451e+04	1.626013e+04	2.064912e-01	0	5.658202e+04	1.472408e+04	1.153345e-01	0	4.337652e+04	5.655028e+03	1.634062e-01	0	4.822592e+04	9.419642e+03	2.240579e-01	0	7.010502e+04	2.024324e+04	2.216098e-01	0	6.056492e+04	1.724300e+04	7.415929e-02	0	4.314061e+04	3.455538e+03	3.452120e-01	0	3.967077e+04	2.091489e+04	9.561202e-02	0	5.906528e+04	6.244389e+03	2.897943e-01	0	4.948946e+04	2.019382e+04	1.689052e-01	0	6.408680e+04	1.302450e+04	-1.646260e-02	0	8.640198e+04	-1.399364e+03	2.482210e-01	0	4.078779e+04	1.346723e+04	3.433620e-01	0	3.615216e+04	1.890429e+04	5.492878e-02	0	4.868448e+04	2.829606e+03	6.998609e-02	0	5.540316e+04	4.169239e+03	2.435008e-01	0	3.434200e+04	1.105395e+04	2.381539e-01	0	4.553405e+04	1.423399e+04	3.016282e-01	0	4.672588e+04	2.018100e+04	2.094352e-01	0	6.062552e+04	1.606082e+04	1.214823e-01	0	4.666400e+04	6.452742e+03	1.676389e-01	0	5.846438e+04	1.177483e+04	2.280974e-01	0	5.203811e+04	1.537727e+04	7.291622e-02	0	4.814312e+04	3.786512e+03	3.034609e-01	0	3.020242e+04	1.315827e+04	2.080810e-01	0	4.564901e+04	1.199453e+04	2.798381e-01	0	4.490246e+04	1.744805e+04	2.973407e-01	0	3.699788e+04	1.565620e+04	2.655236e-01	0	4.181550e+04	1.511689e+04	2.521805e-01	0	4.706096e+04	1.586995e+04	3.360768e-01	0	3.838758e+04	1.943173e+04	1.294117e-01	0	4.675175e+04	6.949583e+03	2.622072e-01	0	4.873493e+04	1.732010e+04	2.199218e-01	0	3.671828e+04	1.035172e+04	2.686957e-01	0	3.993499e+04	1.467291e+04	2.579281e-01	0	4.823411e+04	1.676513e+04	1.099354e-01	0	6.916659e+04	8.543040e+03	2.046003e-01	0	5.628255e+04	1.447753e+04	1.980087e-01	0	4.997439e+04	1.233850e+04	2.022507e-01	0	5.420939e+04	1.374353e+04	2.097076e-01	0	4.482444e+04	1.189436e+04	1.780559e-01	0	6.128566e+04	1.327618e+04	3.389686e-01	0	4.520958e+04	2.318291e+04	1.343060e-01	0	7.353227e+04	1.140798e+04	3.789241e-01	0	3.210743e+04	1.958904e+04	2.677638e-01	0	4.788925e+04	1.751212e+04	3.731712e-02	0	5.377229e+04	2.084411e+03	1.805037e-01	0	5.517774e+04	1.215355e+04	2.168352e-01	0	4.827159e+04	1.336498e+04	3.377053e-02	0	5.379107e+04	1.880043e+03	3.403410e-01	0	4.345891e+04	2.242196e+04	1.422612e-01	0	6.068057e+04	1.006424e+04	2.033449e-01	0	5.352668e+04	1.366259e+04	1.059462e-01	0	4.448089e+04	5.271030e+03	1.767667e-01	0	4.708179e+04	1.010952e+04	2.378739e-01	0	5.250636e+04	1.638822e+04	1.829460e-01	0	5.180564e+04	1.159977e+04	1.333240e-01	0	5.881938e+04	9.048402e+03	2.847626e-01	0	3.327874e+04	1.324950e+04	1.505741e-01	0	4.409772e+04	7.817012e+03	1.701484e-01	0	5.381114e+04	1.103315e+04	2.724649e-01	0	4.939868e+04	1.850001e+04	2.262742e-01	0	3.844775e+04	1.124395e+04	1.100625e-01	0	7.685197e+04	9.504619e+03	2.411466e-01	0	5.193830e+04	1.650483e+04	2.805697e-01	0	3.243384e+04	1.264883e+04	1.982297e-01	0	3.386321e+04	8.372341e+03	1.167886e-01	0	3.844984e+04	5.084289e+03	1.657670e-01	0	5.397817e+04	1.072578e+04	1.445219e-01	0	4.964478e+04	8.386838e+03	2.701152e-01	0	4.041618e+04	1.495718e+04	6.683659e-01	0	4.036187e+03	8.134416e+03	4.446903e-01	0	5.146641e+03	4.121414e+03	5.095128e-01	0	5.459993e+03	5.671782e+03	5.442216e-01	0	4.318365e+03	5.156339e+03	5.768504e-01	0	3.909780e+03	5.329931e+03	6.757975e-01	0	3.175509e+03	6.619322e+03	5.693188e-01	0	3.685673e+03	4.872103e+03	5.326684e-01	0	3.955237e+03	4.508212e+03	5.260475e-01	0	3.701936e+03	4.108838e+03	5.579067e-01	0	5.066065e+03	6.393201e+03	3.493516e-01	0	3.474286e+03	1.865443e+03	4.823968e-01	0	2.125160e+03	1.980611e+03	5.222929e-01	0	6.280222e+03	6.866371e+03	5.640427e-01	0	2.660474e+03	3.442128e+03	4.639135e-01	0	4.309702e+03	3.729490e+03	6.071901e-01	0	4.347073e+03	6.719535e+03	5.263749e-01	0	6.390900e+03	7.102684e+03	5.245383e-01	0	4.884595e+03	5.388779e+03	6.189330e-01	0	2.824714e+03	4.587930e+03	3.830772e-01	0	4.127014e+03	2.562663e+03	6.741546e-01	0	1.619428e+03	3.350500e+03	5.671430e-01	0	4.260707e+03	5.582513e+03	4.923204e-01	0	4.096287e+03	3.972360e+03	4.696597e-01	0	4.233464e+03	3.749078e+03	1.335130e-01	0	7.974611e+03	1.228771e+03	5.192028e-01	0	4.351742e+03	4.699354e+03	4.065227e-01	0	3.118302e+03	2.135988e+03	5.513964e-01	0	7.135983e+03	8.771117e+03	5.739275e-01	0	4.310479e+03	5.806295e+03	1.645234e-01	0	6.657508e+03	1.311008e+03	4.858742e-01	0	4.341171e+03	4.102621e+03	4.213967e-01	0	3.501505e+03	2.550146e+03	5.321551e-01	0	5.050252e+03	5.744462e+03	5.075127e-01	0	4.240919e+03	4.370307e+03	6.006710e-01	0	4.362512e+03	6.562095e+03	3.929775e-01	0	4.394632e+03	2.845021e+03	5.756429e-01	0	3.575248e+03	4.849845e+03	6.196275e-01	0	3.408416e+03	5.552315e+03	5.833538e-01	0	3.539021e+03	4.955047e+03	4.846507e-01	0	4.568797e+03	4.296642e+03	5.737985e-01	0	4.245870e+03	5.716249e+03	6.122348e-01	0	3.800592e+03	6.000680e+03	5.766368e-01	0	3.584377e+03	4.882057e+03	2.504436e-01	0	6.151150e+03	2.055237e+03	5.945102e-01	0	3.593948e+03	5.269278e+03	2.233924e-01	0	7.716594e+03	2.219690e+03	7.923551e-01	0	1.940473e+03	7.404674e+03	2.286277e-01	0	7.134513e+03	2.114604e+03	5.980886e-01	0	3.520772e+03	5.239298e+03	3.957754e-01	0	4.955320e+03	3.245802e+03	5.561302e-01	0	3.456640e+03	4.330868e+03	3.558321e-01	0	5.947539e+03	3.285362e+03	4.826208e-01	0	3.989070e+03	3.721078e+03	6.584199e-01	0	2.161998e+03	4.167404e+03	5.700886e-01	0	3.388832e+03	4.493797e+03	6.031792e-01	0	3.472826e+03	5.278795e+03	4.861478e-01	0	4.036672e+03	3.819035e+03	7.347198e-01	0	1.973175e+03	5.464905e+03	5.739938e-01	0	3.963832e+03	5.340803e+03	3.428106e-01	0	4.122549e+03	2.150451e+03	5.271311e-01	0	3.638191e+03	4.055678e+03	4.410104e-01	0	4.944584e+03	3.900990e+03	5.117258e-01	0	4.581965e+03	4.802034e+03	5.547692e-01	0	4.716973e+03	5.877471e+03	3.577168e-01	0	5.874762e+03	3.271923e+03	2.565539e-01	0	5.800330e+03	2.001621e+03	1.015328e+00	0	-1.232964e+02	8.167298e+03	4.987277e-01	0	4.469724e+03	4.447034e+03	8.188146e-01	0	1.343904e+03	6.073384e+03	6.121443e-01	0	3.417104e+03	5.393142e+03	4.599817e-01	0	3.396457e+03	2.893065e+03	7.058191e-01	0	2.754441e+03	6.608644e+03	4.468829e-01	0	7.061867e+03	5.705533e+03	6.005014e-01	0	3.374553e+03	5.072417e+03	5.327961e-01	0	4.242467e+03	4.838080e+03	5.964915e-01	0	3.485813e+03	5.152946e+03	5.746027e-01	0	3.949078e+03	5.334192e+03	4.840056e-01	0	3.440832e+03	3.227519e+03	5.675479e-01	0	4.553145e+03	5.975524e+03	5.503622e-01	0	6.330247e+03	7.748301e+03	4.557391e-01	0	5.701815e+03	4.774438e+03	6.912291e-01	0	3.949573e+03	8.841700e+03	4.567485e-01	0	6.835532e+03	5.747098e+03	5.256466e-01	0	3.370025e+03	3.734435e+03	5.218156e-01	0	5.653951e+03	6.169836e+03	4.415679e-01	0	6.458057e+03	5.106567e+03	5.899008e-01	0	5.273195e+03	7.585144e+03	0	0	1.656474e+03	6.551930e+02	4.969921e-01	0	4.640997e+03	4.585493e+03	5.656024e-01	0	4.643652e+03	6.046214e+03	6.095996e-01	0	4.201601e+03	6.560687e+03	6.475000e-01	0	5.793486e+03	1.064194e+04	6.252289e-01	0	2.745622e+03	4.580509e+03	4.611476e-01	0	5.600864e+03	4.793195e+03	4.010852e-01	0	7.925194e+03	5.307396e+03	1.185999e-01	0	8.043375e+03	1.082304e+03	3.501757e-01	0	3.901169e+03	2.102252e+03	6.274903e-01	0	4.802432e+03	8.089667e+03	5.201198e-01	0	4.444928e+03	4.817652e+03	4.696490e-01	0	4.202126e+03	3.721166e+03	5.397812e-01	0	3.496209e+03	4.100631e+03	6.255764e-01	0	3.843021e+03	6.420812e+03	6.072326e-01	0	5.190856e+03	8.025252e+03	6.276937e-01	0	3.920860e+03	6.610416e+03	5.654314e-01	0	2.785493e+03	3.624296e+03	5.899041e-01	0	4.599325e+03	6.615919e+03	1.760554e-01	0	7.700742e+03	1.645448e+03	4.923307e-01	0	2.302082e+03	2.232528e+03	6.100367e-01	0	3.518249e+03	5.503751e+03	3.995292e-01	0	4.293186e+03	2.856513e+03	2.152652e-01	0	5.785274e+03	1.586993e+03	6.303939e-01	0	2.994045e+03	5.106591e+03	5.947079e-01	0	3.815779e+03	5.599107e+03	5.551817e-01	0	4.683925e+03	5.846049e+03	4.942697e-01	0	3.271040e+03	3.196913e+03	1.639172e-01	0	1.002723e+04	1.965876e+03	4.615555e-01	0	4.956736e+03	4.248923e+03	4.078223e-01	0	6.130761e+03	4.222146e+03	5.964268e-01	0	3.177281e+03	4.695593e+03	1.737705e-01	0	6.111808e+03	1.285420e+03	5.717362e-01	0	4.347651e+03	5.804154e+03	5.477492e-01	0	4.269229e+03	5.170729e+03	6.113701e-01	0	3.476801e+03	5.469501e+03	6.384932e-01	0	2.315545e+03	4.089716e+03	6.897431e-01	0	2.909265e+03	6.467691e+03	5.476454e-01	0	5.637046e+03	6.824520e+03	5.953969e-01	0	4.456814e+03	6.558460e+03	5.808998e-01	0	4.267904e+03	5.915589e+03	4.742776e-01	0	6.031397e+03	5.441191e+03	5.642873e-01	0	4.452039e+03	5.765793e+03	5.009646e-01	0	7.713624e+03	7.743443e+03	5.559335e-01	0	4.723375e+03	5.913264e+03	5.561888e-01	0	4.327577e+03	5.423364e+03	6.121691e-01	0	2.343283e+03	3.698738e+03	6.109146e-01	0	3.828990e+03	6.012012e+03	7.365278e-01	0	2.384843e+03	6.666749e+03	1.504547e-01	0	4.358430e+03	7.718793e+02	4.295011e-01	0	3.553131e+03	2.674980e+03	5.509961e-01	0	4.182353e+03	5.132382e+03	5.629377e-01	0	4.186658e+03	5.392429e+03	7.939332e-01	0	1.356615e+03	5.226762e+03	5.946089e-01	0	3.361362e+03	4.930291e+03	6.558627e-01	0	2.375728e+03	4.527703e+03	5.066494e-01	0	3.982120e+03	4.089463e+03	5.708430e-01	0	4.067152e+03	5.409920e+03	4.605252e-01	0	4.340735e+03	3.705489e+03	5.257725e-01	0	5.156562e+03	5.717040e+03	4.847845e-01	0	4.245297e+03	3.994550e+03	5.079646e-01	0	3.914347e+03	4.041070e+03	6.408662e-01	0	2.655212e+03	4.738167e+03	5.123183e-01	0	4.175252e+03	4.386177e+03	7.851010e-01	0	1.363886e+03	4.982750e+03	3.991729e-01	0	5.133319e+03	3.410435e+03	6.479069e-01	0	2.972947e+03	5.470690e+03	5.935181e-01	0	2.463643e+03	3.597248e+03	6.046103e-01	0	3.551432e+03	5.430674e+03	5.556566e-01	0	4.466672e+03	5.585624e+03	4.949224e-01	0	4.678359e+03	4.584294e+03	6.206437e-01	0	1.984877e+03	3.247345e+03	6.001083e-01	0	2.470409e+03	3.707285e+03	3.732171e-01	0	6.279766e+03	3.739279e+03	5.191493e-01	0	4.196146e+03	4.530358e+03	6.143431e-01	0	3.499622e+03	5.574820e+03	6.751962e-01	0	3.366642e+03	6.998515e+03	6.608339e-01	0	2.472321e+03	4.817089e+03	7.482746e-01	0	1.679771e+03	4.993259e+03	
4.000000e-01	4.639494e-02	0	9.601318e+04	4.671248e+03	2.527540e-01	0	1.217796e+05	4.119163e+04	3.375004e-01	0	8.027129e+04	40893	2.060978e-01	0	1.006162e+05	2.612006e+04	1.593546e-01	0	9.771940e+04	1.852390e+04	3.908536e-01	0	8.766858e+04	5.625179e+04	1.955884e-01	0	1.269941e+05	3.087795e+04	2.549372e-01	0	9.978534e+04	3.414343e+04	1.981015e-01	0	9.121208e+04	2.253309e+04	2.714281e-01	0	9.880638e+04	3.681013e+04	3.957571e-01	0	6.746706e+04	4.418848e+04	2.109008e-01	0	6.021274e+04	1.609293e+04	2.123892e-01	0	9.728458e+04	2.623402e+04	3.200154e-01	0	8.826157e+04	4.153780e+04	4.096915e-01	0	5.438703e+04	3.774619e+04	2.735406e-01	0	1.197895e+05	4.510547e+04	2.573973e-01	0	6.665314e+04	2.310298e+04	3.584147e-01	0	7.538539e+04	4.211324e+04	2.910103e-01	0	9.633767e+04	3.954254e+04	5.384301e-01	0	6.239715e+04	7.278746e+04	1.750197e-01	0	1.158458e+05	2.457671e+04	2.105347e-01	0	7.542428e+04	2.011416e+04	3.371641e-01	0	8.271057e+04	4.207231e+04	1.386251e-01	0	1.086130e+05	1.747961e+04	6.789357e-01	0	3.460292e+04	7.317274e+04	1.433436e-01	0	7.972637e+04	1.334055e+04	2.315414e-01	0	9.768388e+04	2.943276e+04	2.386110e-01	0	8.179620e+04	2.563404e+04	2.499644e-01	0	9.715581e+04	3.237912e+04	2.328268e-01	0	6.326707e+04	1.920071e+04	2.424898e-01	0	8.115390e+04	2.597852e+04	1.752880e-01	0	7.983565e+04	1.696863e+04	2.094152e-01	0	7.669473e+04	2.031539e+04	6.213472e-01	0	4.245604e+04	6.966789e+04	1.301519e-01	0	9.915652e+04	1.483640e+04	1.972751e-01	0	7.090608e+04	1.742565e+04	1.210298e-01	0	9.652645e+04	1.329121e+04	4.801472e-02	0	1.080053e+05	5.447398e+03	1.749061e-01	0	1.022062e+05	2.166599e+04	7.729238e-02	0	1.168146e+05	9.785201e+03	1.133029e-01	0	1.016791e+05	1.299264e+04	1.539816e-01	0	7.691927e+04	1.399988e+04	1.298229e-01	0	9.452848e+04	1.410283e+04	7.701930e-02	0	8.234379e+04	6.871282e+03	1.632600e-01	0	1.127956e+05	2.200804e+04	1.170512e-01	0	8.749241e+04	1.159873e+04	2.511102e-01	0	8.433221e+04	2.827743e+04	1.075286e-01	0	8.231134e+04	9.917211e+03	1.184119e-01	0	1.091929e+05	1.466642e+04	6.196910e-03	0	1.196857e+05	7.463064e+02	1.531980e-01	0	1.095486e+05	1.981884e+04	1.656571e-01	0	1.030025e+05	2.045093e+04	1.288894e-01	0	1.025478e+05	1.517296e+04	8.977805e-02	0	1.031680e+05	1.017578e+04	-9.394657e-04	0	1.020138e+05	-9.574854e+01	8.416250e-02	0	8.639582e+04	7.939497e+03	-1.157170e-02	0	1.076077e+05	-1.230960e+03	1.607931e-01	0	106412	2.038868e+04	1.471371e-01	0	9.659605e+04	1.666489e+04	1.861420e-01	0	6.201854e+04	1.418461e+04	1.043134e-01	0	1.170617e+05	1.363323e+04	2.040645e-01	0	1.187621e+05	3.044863e+04	2.156127e-01	0	9.052641e+04	2.488393e+04	2.112187e-01	0	7.500061e+04	2.008356e+04	4.522312e-03	0	1.407368e+05	6.393469e+02	1.684862e-01	0	8.256680e+04	1.673017e+04	2.523789e-01	0	1.065125e+05	3.595608e+04	1.113322e-01	0	1.060133e+05	1.328133e+04	1.499017e-01	0	1.152785e+05	2.032759e+04	2.611568e-01	0	1.090561e+05	3.854775e+04	3.153113e-01	0	1.104588e+05	5.086827e+04	6.970131e-02	0	1.014456e+05	7.600670e+03	1.170232e-01	0	1.082494e+05	1.434657e+04	2.457003e-01	0	9.872844e+04	3.215912e+04	1.715188e-01	0	1.464999e+05	3.032958e+04	2.075254e-01	0	1.123001e+05	2.940803e+04	2.742791e-01	0	8.473213e+04	3.202368e+04	2.970231e-01	0	7.428960e+04	3.138899e+04	1.431193e-01	0	9.125777e+04	1.524220e+04	2.056932e-01	0	6.167566e+04	1.597150e+04	2.496369e-01	0	5.719713e+04	1.902881e+04	1.861637e-01	0	6.261391e+04	1.432283e+04	2.995522e-01	0	7.772795e+04	3.324100e+04	1.477538e-01	0	1.188600e+05	2.060674e+04	3.116206e-01	0	5.595838e+04	2.533165e+04	3.202753e-01	0	8.476265e+04	3.993879e+04	3.499787e-01	0	1.076796e+05	5.797589e+04	1.835723e-01	0	1.059304e+05	2.381826e+04	1.860066e-01	0	6.946319e+04	1.587312e+04	3.835559e-01	0	9.314926e+04	5.795814e+04	1.685492e-01	0	1.154312e+05	2.339986e+04	2.108410e-01	0	8.755029e+04	2.339097e+04	2.341304e-01	0	9.791827e+04	2.993413e+04	3.376138e-01	0	6.389324e+04	3.256596e+04	2.074484e-01	0	1.127840e+05	2.952094e+04	2.911527e-01	0	6.350828e+04	2.608546e+04	1.910308e-01	0	8.383315e+04	1.979645e+04	2.263801e-01	0	1.082133e+05	3.166586e+04	2.332713e-01	0	4.184079e+04	1.272973e+04	1.159864e-01	0	6.429918e+04	8.436333e+03	2.559698e-01	0	4.425789e+04	1.522611e+04	1.605721e-01	0	4.787494e+04	9.157877e+03	3.774275e-01	0	3.929178e+04	2.382020e+04	2.567490e-01	0	5.597815e+04	1.933712e+04	1.758773e-01	0	4.756365e+04	1.015064e+04	2.112996e-01	0	3.768547e+04	1.009626e+04	2.421038e-01	0	5.074959e+04	1.621155e+04	9.480631e-02	0	5.156005e+04	5.400189e+03	1.474001e-01	0	8.185003e+04	1.415048e+04	1.353365e-01	0	6.446080e+04	1.008936e+04	1.726332e-01	0	4.348877e+04	9.074097e+03	3.151174e-01	0	3.158893e+04	1.453420e+04	2.005689e-01	0	5.845163e+04	1.466490e+04	4.901834e-02	0	6.557424e+04	3.380023e+03	1.466371e-01	0	5.562827e+04	9.558853e+03	1.833315e-01	0	5.190121e+04	1.165115e+04	1.453459e-01	0	3.909499e+04	6.648651e+03	1.290179e-01	0	3.782161e+04	5.602485e+03	3.275338e-01	0	3.295518e+04	1.605127e+04	1.521681e-01	0	6.619820e+04	1.188120e+04	1.853301e-01	0	3.818859e+04	8.687565e+03	4.163739e-02	0	5.201910e+04	2.260042e+03	1.558687e-01	0	41748	7.708761e+03	1.583640e-01	0	6.535832e+04	1.229796e+04	1.981787e-01	0	5.140344e+04	1.270491e+04	1.526534e-01	0	5.065817e+04	9.126301e+03	2.222850e-01	0	3.778707e+04	1.080023e+04	3.309844e-01	0	4.127861e+04	2.042191e+04	3.526146e-01	0	4.104690e+04	2.235722e+04	1.996420e-01	0	4.624097e+04	1.153439e+04	2.524616e-01	0	4.695943e+04	1.585932e+04	2.131218e-01	0	4.242809e+04	1.149142e+04	2.364939e-01	0	3.948940e+04	1.223173e+04	2.666981e-01	0	4.213950e+04	1.532592e+04	1.487896e-01	0	6.504943e+04	1.137049e+04	2.429801e-01	0	5.652177e+04	1.814175e+04	1.798314e-01	0	5.003321e+04	1.097036e+04	2.090789e-01	0	4.178194e+04	1.104500e+04	6.903636e-02	0	4.367787e+04	3.238968e+03	2.266148e-01	0	6.569155e+04	1.924872e+04	1.714537e-01	0	5.657821e+04	1.170791e+04	5.754800e-02	0	6.522050e+04	3.982494e+03	3.460369e-01	0	3.446283e+04	1.823561e+04	2.065490e-01	0	4.985004e+04	1.297682e+04	2.212217e-01	0	4.280023e+04	1.215794e+04	1.866743e-01	0	4.332627e+04	9.944234e+03	7.735109e-02	0	5.117698e+04	4.290468e+03	3.185833e-01	0	3.523862e+04	1.647514e+04	2.657873e-01	0	4.692949e+04	1.698862e+04	3.092470e-01	0	4.128008e+04	1.848091e+04	2.785107e-01	0	34686	1.338956e+04	2.147249e-01	0	5.170148e+04	1.413721e+04	2.751631e-01	0	7.070580e+04	2.684139e+04	1.223375e-01	0	4.520734e+04	6.301456e+03	3.681469e-01	0	3.879486e+04	2.260369e+04	1.930655e-01	0	5.304339e+04	1.269105e+04	2.678900e-01	0	4.213315e+04	1.541715e+04	3.047988e-01	0	3.488105e+04	1.529299e+04	2.426736e-01	0	4.922487e+04	1.577335e+04	2.810205e-01	0	4.762123e+04	1.861325e+04	1.500940e-01	0	3.701343e+04	6.536600e+03	8.195082e-02	0	5.727207e+04	5.112463e+03	1.293289e-01	0	4.972556e+04	7.386202e+03	1.891376e-01	0	4.526865e+04	1.055913e+04	2.461331e-01	0	4.805145e+04	1.568852e+04	2.767223e-01	0	3.459984e+04	1.323772e+04	3.347926e-01	0	4.071984e+04	2.049391e+04	1.510140e-01	0	3.401291e+04	6.050073e+03	2.979229e-01	0	3.293039e+04	1.397385e+04	5.884056e-01	0	4.336677e+03	6.199611e+03	5.381154e-01	0	4.777523e+03	5.566021e+03	6.389988e-01	0	3.791366e+03	6.710998e+03	5.157157e-01	0	4.233071e+03	4.507810e+03	5.706524e-01	0	4.130368e+03	5.489735e+03	6.907909e-01	0	3.879431e+03	8.666870e+03	6.587771e-01	0	2.787634e+03	5.381906e+03	5.340506e-01	0	3.753276e+03	4.301839e+03	4.661759e-01	0	6.057329e+03	5.289720e+03	6.149055e-01	0	3.773908e+03	6.026043e+03	2.055320e-01	0	4.582620e+03	1.185542e+03	6.463888e-01	0	2.433984e+03	4.449238e+03	5.827711e-01	0	3.989046e+03	5.571763e+03	4.796392e-01	0	3.341356e+03	3.079873e+03	5.253322e-01	0	4.575878e+03	5.064293e+03	6.061854e-01	0	3.774034e+03	5.809241e+03	5.568460e-01	0	5.699723e+03	7.161998e+03	6.341113e-01	0	4.159595e+03	7.208877e+03	4.652463e-01	0	3.579125e+03	3.113910e+03	3.932301e-01	0	3.644171e+03	2.361682e+03	4.342732e-01	0	3.433644e+03	2.635794e+03	1.099110e-01	0	8.047962e+03	9.937876e+02	6.077283e-01	0	3.806581e+03	5.897360e+03	4.205112e-01	0	5.932484e+03	4.304960e+03	6.213820e-02	0	9.038827e+03	5.988691e+02	5.388529e-01	0	3.697821e+03	4.320923e+03	3.214523e-01	0	3.942812e+03	1.867851e+03	5.035989e-01	0	5.905101e+03	5.990725e+03	5.177354e-01	0	6.008028e+03	6.449922e+03	2.338752e-01	0	5.734959e+03	1.750713e+03	5.573183e-01	0	4.929897e+03	6.206542e+03	4.500388e-01	0	2.999544e+03	2.454557e+03	4.604187e-01	0	6.471331e+03	5.521914e+03	5.962355e-01	0	2.666409e+03	3.937463e+03	5.307076e-01	0	5.061042e+03	5.723369e+03	5.910972e-01	0	3.388259e+03	4.897961e+03	3.465309e-01	0	5.524758e+03	2.929747e+03	5.275230e-01	0	3.078023e+03	3.436629e+03	5.107633e-01	0	3.606178e+03	3.764852e+03	5.576288e-01	0	3.914876e+03	4.934876e+03	5.395933e-01	0	3.863517e+03	4.528014e+03	5.886489e-01	0	3.086867e+03	4.417346e+03	5.652904e-01	0	3.210357e+03	4.174704e+03	2.041036e-01	0	6.225169e+03	1.596413e+03	5.681707e-01	0	3.087575e+03	4.062415e+03	3.179013e-01	0	7.933751e+03	3.697631e+03	8.773254e-01	0	1.071845e+03	7.665458e+03	1.557199e-01	0	5.554121e+03	1.024408e+03	6.403138e-01	0	3.359988e+03	5.981455e+03	5.321321e-01	0	3.331790e+03	3.789429e+03	4.675910e-01	0	4.234090e+03	3.718613e+03	3.960032e-01	0	6.260284e+03	4.104479e+03	5.538476e-01	0	4.033678e+03	5.007353e+03	5.944211e-01	0	2.504645e+03	3.670836e+03	6.139039e-01	0	4.581969e+03	7.285464e+03	5.123641e-01	0	4.931649e+03	5.181736e+03	5.294099e-01	0	4.678829e+03	5.263643e+03	6.974355e-01	0	3.132979e+03	7.221768e+03	5.780827e-01	0	3.720205e+03	5.097175e+03	7.431083e-02	0	6.105883e+03	4.901572e+02	5.672378e-01	0	4.012701e+03	5.259600e+03	6.607581e-01	0	2.728897e+03	5.315206e+03	6.637543e-01	0	2.457455e+03	4.851053e+03	5.272694e-01	0	3.940502e+03	4.395117e+03	4.962863e-01	0	3.350743e+03	3.301335e+03	5.041795e-01	0	4.089056e+03	4.157993e+03	9.266624e-01	0	5.634683e+02	7.119749e+03	6.417074e-01	0	3.212371e+03	5.753407e+03	8.381412e-01	0	1.680179e+03	8.700344e+03	5.670563e-01	0	4.684260e+03	6.135299e+03	5.976781e-01	0	2.694496e+03	4.002868e+03	6.315758e-01	0	3.853951e+03	6.606683e+03	4.878605e-01	0	5.820690e+03	5.544749e+03	6.287192e-01	0	3.821612e+03	6.471437e+03	5.198407e-01	0	4.846389e+03	5.246903e+03	5.728687e-01	0	4.585813e+03	6.150495e+03	5.046967e-01	0	2.911333e+03	2.966545e+03	5.203902e-01	0	3.804067e+03	4.127519e+03	5.561704e-01	0	4.135988e+03	5.182877e+03	3.423579e-01	0	9.244462e+03	4.812517e+03	5.813001e-01	0	3.269462e+03	4.539144e+03	1.222731e-01	0	1.052506e+04	1.466210e+03	5.262196e-01	0	5.990434e+03	6.653471e+03	4.347185e-01	0	8.322967e+03	6.400611e+03	4.577489e-01	0	4.597578e+03	3.881110e+03	6.099550e-01	0	3.996782e+03	6.250194e+03	3.248063e-01	0	7.749175e+03	3.727791e+03	4.068638e-01	0	6.374121e+03	4.372350e+03	5.195692e-01	0	4.884625e+03	5.282552e+03	3.574960e-01	0	6.450024e+03	3.588861e+03	3.978041e-01	0	7.208954e+03	4.762158e+03	6.749936e-01	0	4.988094e+03	1.035958e+04	6.155873e-01	0	2.834348e+03	4.538842e+03	5.031071e-01	0	5.658217e+03	5.728980e+03	4.358778e-01	0	6.424214e+03	4.963769e+03	2.772841e-01	0	7.044846e+03	2.702893e+03	3.566552e-01	0	5.385483e+03	2.985585e+03	4.901627e-01	0	5.449981e+03	5.239667e+03	4.926735e-01	0	3.456203e+03	3.356377e+03	5.562984e-01	0	3.774185e+03	4.731950e+03	4.477472e-01	0	4.730033e+03	3.834945e+03	6.195080e-01	0	3.274883e+03	5.332086e+03	5.324327e-01	0	6.721249e+03	7.653683e+03	7.000818e-01	0	3.390958e+03	7.915317e+03	5.913178e-01	0	2.847748e+03	4.120375e+03	4.905204e-01	0	5.508149e+03	5.303174e+03	9.216103e-02	0	9.197311e+03	9.336827e+02	6.174505e-01	0	2.232965e+03	3.604096e+03	5.256876e-01	0	4.468739e+03	4.952771e+03	5.389068e-01	0	4.218186e+03	4.930042e+03	2.862590e-01	0	5.175471e+03	2.075718e+03	3.306717e-01	0	3.203359e+03	1.582571e+03	6.040077e-01	0	2.468229e+03	3.764793e+03	5.646320e-01	0	4.014808e+03	5.206834e+03	5.265360e-01	0	3.445059e+03	3.831227e+03	1.796555e-01	0	9.222815e+03	2.019797e+03	4.944266e-01	0	4.645462e+03	4.543040e+03	4.847340e-01	0	4.612624e+03	4.339303e+03	6.391343e-01	0	3.125321e+03	5.535299e+03	2.044492e-01	0	4.767200e+03	1.225126e+03	5.873088e-01	0	2.951082e+03	4.199743e+03	7.480590e-01	0	2.137857e+03	6.347690e+03	-3.703412e-02	0	3.695428e+03	-1.319695e+02	7.291909e-01	0	2.091036e+03	5.630401e+03	5.279385e-01	0	4.373971e+03	4.891710e+03	6.964985e-01	0	2.468419e+03	5.664715e+03	5.589446e-01	0	5.922500e+03	7.505519e+03	6.876805e-01	0	2.716924e+03	5.982256e+03	5.914990e-01	0	3.990710e+03	5.778446e+03	4.877019e-01	0	4.971646e+03	4.732950e+03	6.215183e-01	0	6.135192e+03	1.007482e+04	5.638496e-01	0	4.854257e+03	6.275519e+03	5.653331e-01	0	4.184930e+03	5.442972e+03	5.411467e-01	0	4.004557e+03	4.722757e+03	6.174450e-01	0	4.021637e+03	6.490934e+03	6.122802e-01	0	3.380431e+03	5.338318e+03	2.000776e-01	0	4.381470e+03	1.095899e+03	4.272948e-01	0	2.931562e+03	2.187235e+03	5.942115e-01	0	1.909804e+03	2.796598e+03	6.187155e-01	0	3.502834e+03	5.684095e+03	6.010527e-01	0	3.221321e+03	4.853232e+03	6.229513e-01	0	3.208420e+03	5.300879e+03	5.839619e-01	0	2.681610e+03	3.763978e+03	5.904535e-01	0	2.769865e+03	3.993385e+03	8.085077e-01	0	9.936227e+02	4.195214e+03	5.321165e-01	0	4.717206e+03	5.364803e+03	6.798552e-01	0	3.835483e+03	8.144981e+03	5.258968e-01	0	3.448238e+03	3.824942e+03	5.322093e-01	0	2.593269e+03	2.950384e+03	5.484311e-01	0	4.593938e+03	5.579344e+03	5.882133e-01	0	2.983095e+03	4.261177e+03	7.912303e-01	0	1.301141e+03	4.931280e+03	5.760823e-01	0	3.967632e+03	5.391808e+03	5.815742e-01	0	4.038633e+03	5.613337e+03	4.636528e-01	0	5.133741e+03	4.437934e+03	5.483244e-01	0	3.712706e+03	4.507145e+03	6.122492e-01	0	3.150985e+03	4.975330e+03	5.793170e-01	0	4.091104e+03	5.633804e+03	5.123531e-01	0	3.380955e+03	3.552247e+03	6.165628e-01	0	2.825311e+03	4.543069e+03	4.352048e-01	0	4.175844e+03	3.217710e+03	5.147396e-01	0	3.823107e+03	4.055358e+03	5.684288e-01	0	4.271680e+03	5.626291e+03	6.823673e-01	0	2.043113e+03	4.389201e+03	5.940952e-01	0	3.584576e+03	5.246500e+03	6.284326e-01	0	2.733202e+03	4.622670e+03	
5.000000e-01	3.009826e-01	0	8.895484e+04	3.830213e+04	3.460993e-01	0	1.025320e+05	5.426859e+04	1.351989e-01	0	8.967570e+04	1.401947e+04	2.230106e-01	0	9.910346e+04	2.844457e+04	2.010852e-01	0	7.437088e+04	1.871900e+04	2.955218e-01	0	1.101882e+05	4.622287e+04	5.979663e-02	0	1.276907e+05	8.121088e+03	3.665823e-01	0	5.753534e+04	3.329784e+04	2.463157e-01	0	1.277337e+05	4.174534e+04	2.900705e-01	0	7.340834e+04	2.999395e+04	3.226031e-01	0	6.956510e+04	3.312965e+04	3.331690e-01	0	7.679363e+04	3.836842e+04	1.999243e-01	0	8.597673e+04	2.148402e+04	2.499536e-01	0	1.115483e+05	3.717358e+04	2.682855e-01	0	7.627184e+04	2.796531e+04	3.036062e-01	0	9.432238e+04	4.112165e+04	3.187265e-01	0	8.203452e+04	3.837896e+04	2.210914e-01	0	9.724911e+04	2.760393e+04	3.562620e-01	0	8.779502e+04	4.858813e+04	5.469228e-01	0	3.674470e+04	4.435560e+04	2.066422e-01	0	1.132409e+05	2.949533e+04	3.227872e-01	0	9.673898e+04	4.610974e+04	3.512735e-01	0	7.396057e+04	4.004829e+04	3.104118e-01	0	4.868018e+04	2.191294e+04	5.380664e-01	0	6.058380e+04	7.056882e+04	1.696331e-01	0	1.100185e+05	2.247535e+04	2.833308e-01	0	8.241378e+04	3.258178e+04	3.925887e-01	0	7.166580e+04	4.631982e+04	2.130661e-01	0	8.436366e+04	2.284186e+04	2.586029e-01	0	8.069354e+04	2.814630e+04	2.311603e-01	0	8.036077e+04	2.416137e+04	1.387613e-01	0	1.042043e+05	1.678922e+04	1.366880e-01	0	9.978984e+04	1.579970e+04	7.005818e-01	0	3.585163e+04	8.388602e+04	2.010612e-01	0	1.049330e+05	2.640748e+04	2.108718e-01	0	6.879137e+04	1.838251e+04	2.006228e-01	0	8.333822e+04	2.091572e+04	3.243546e-02	0	1.079847e+05	3.619947e+03	1.428545e-01	0	1.100895e+05	1.834785e+04	1.241950e-01	0	1.278004e+05	1.812295e+04	7.897750e-02	0	1.054938e+05	9.046074e+03	1.208345e-01	0	1.067462e+05	1.467145e+04	4.869958e-02	0	1.033368e+05	5.290084e+03	1.655929e-01	0	1.087673e+05	2.158550e+04	1.297909e-01	0	8.538436e+04	1.273500e+04	4.630407e-02	0	1.271262e+05	6.172263e+03	1.188234e-01	0	1.103288e+05	1.487743e+04	9.074125e-02	0	8.619517e+04	8.602015e+03	2.202613e-01	0	5.420025e+04	1.531054e+04	-2.528122e-03	0	1.147926e+05	-2.894778e+02	1.201076e-01	0	1.131359e+05	1.544335e+04	1.356039e-01	0	1.097491e+05	1.721711e+04	2.384387e-01	0	8.383309e+04	2.624747e+04	7.181244e-02	0	1.218361e+05	9.426271e+03	6.048641e-02	0	1.257967e+05	8.098859e+03	8.873147e-02	0	1.137125e+05	1.107234e+04	6.205459e-02	0	1.098111e+05	7.265119e+03	4.274144e-03	0	6.005710e+04	2.577946e+02	2.173343e-01	0	7.255438e+04	2.014724e+04	9.653457e-02	0	6.402002e+04	6.840487e+03	1.294459e-01	0	1.116514e+05	1.660186e+04	2.006747e-01	0	1.012886e+05	2.542902e+04	1.299786e-01	0	7.609748e+04	1.136873e+04	9.746271e-02	0	7.764816e+04	8.385027e+03	1.961211e-01	0	1.347074e+05	3.286435e+04	4.999943e-02	0	7.130259e+04	3.752723e+03	2.373272e-01	0	7.888804e+04	2.454824e+04	2.552935e-01	0	7.705888e+04	2.641663e+04	2.312772e-01	0	1.193368e+05	3.590357e+04	2.167183e-01	0	1.163630e+05	3.219531e+04	2.309949e-01	0	1.492731e+05	4.483886e+04	2.251329e-01	0	9.113631e+04	2.647910e+04	2.293627e-01	0	1.197313e+05	3.563530e+04	2.924936e-01	0	8.270736e+04	3.419245e+04	2.241687e-02	0	1.585827e+05	3.636445e+03	2.883315e-01	0	1.036927e+05	4.201098e+04	4.060287e-01	0	5.436056e+04	3.715995e+04	3.149608e-01	0	9.920823e+04	4.561301e+04	2.952564e-01	0	7.275336e+04	3.048044e+04	2.564123e-01	0	8.276831e+04	2.854110e+04	2.497138e-01	0	8.411623e+04	2.799597e+04	1.039586e-01	0	9.030558e+04	1.047724e+04	2.637652e-01	0	6.692795e+04	2.397776e+04	1.457077e-01	0	1.157429e+05	1.974105e+04	2.291159e-01	0	8.514024e+04	2.530469e+04	1.724470e-01	0	8.769990e+04	1.827506e+04	3.423590e-01	0	1.233355e+05	6.420678e+04	2.009373e-01	0	9.093582e+04	2.286728e+04	1.998305e-01	0	9.683820e+04	2.418390e+04	2.138389e-01	0	9.876151e+04	2.686353e+04	2.156078e-01	0	8.070713e+04	2.218417e+04	3.004994e-01	0	3.387234e+04	1.455127e+04	3.147289e-01	0	7.740503e+04	3.555031e+04	1.464795e-01	0	7.291775e+04	1.251400e+04	2.796986e-01	0	8.791883e+04	3.413957e+04	2.947148e-01	0	6.448769e+04	2.694722e+04	2.928855e-01	0	8.276060e+04	3.427929e+04	2.535381e-01	0	8.467455e+04	2.875997e+04	2.655935e-01	0	4.192412e+04	1.516160e+04	2.092329e-01	0	6.484966e+04	1.715888e+04	1.624535e-01	0	6.151916e+04	1.193248e+04	2.875679e-01	0	4.606710e+04	1.859464e+04	2.124995e-01	0	6.141286e+04	1.657167e+04	2.867052e-01	0	5.694825e+04	2.289006e+04	1.821803e-01	0	5.313228e+04	1.183593e+04	2.539884e-01	0	3.660165e+04	1.246146e+04	6.732923e-02	0	6.075057e+04	4.385566e+03	2.230618e-01	0	5.311054e+04	1.524823e+04	1.258351e-01	0	7.791768e+04	1.121617e+04	9.835658e-02	0	8.332747e+04	9.089852e+03	3.615688e-01	0	3.085446e+04	1.747410e+04	1.795590e-01	0	3.311050e+04	7.246451e+03	2.684806e-01	0	4.520457e+04	1.659088e+04	1.015572e-01	0	6.043159e+04	6.831004e+03	5.695499e-02	0	5.458416e+04	3.296598e+03	2.093025e-01	0	4.293209e+04	1.136439e+04	1.895698e-01	0	4.349548e+04	1.017414e+04	1.311439e-01	0	4.969905e+04	7.501505e+03	2.579056e-01	0	5.118165e+04	1.778755e+04	1.717472e-01	0	6.301095e+04	1.306600e+04	2.574283e-01	0	3.533271e+04	1.224884e+04	4.893239e-02	0	6.512596e+04	3.350728e+03	1.957033e-01	0	4.596075e+04	1.118327e+04	1.432711e-01	0	5.449166e+04	9.112662e+03	2.844579e-01	0	5.894314e+04	2.343236e+04	1.395018e-01	0	4.149935e+04	6.727771e+03	2.736884e-01	0	3.350471e+04	1.262523e+04	1.653285e-01	0	3.698989e+04	7.326815e+03	2.391377e-01	0	4.114788e+04	1.293271e+04	2.043908e-01	0	3.977528e+04	1.021821e+04	2.305335e-01	0	4.882954e+04	1.462942e+04	2.567462e-01	0	4.347809e+04	1.501888e+04	3.072482e-01	0	3.875950e+04	1.719055e+04	1.744282e-01	0	4.034637e+04	8.524447e+03	1.459100e-01	0	5.381756e+04	9.194021e+03	1.569088e-01	0	8.334187e+04	1.551087e+04	1.257476e-01	0	6.634988e+04	9.543398e+03	2.822630e-01	0	4.518047e+04	1.776804e+04	2.612926e-01	0	3.636806e+04	1.286397e+04	7.085126e-02	0	6.162586e+04	4.699215e+03	2.277478e-01	0	3.819684e+04	1.126477e+04	1.362325e-01	0	6.603423e+04	1.041485e+04	2.036539e-01	0	3.635351e+04	9.296879e+03	2.550362e-01	0	4.678876e+04	1.601800e+04	3.525625e-03	0	5.655514e+04	2.000977e+02	3.132990e-01	0	4.559588e+04	2.080257e+04	4.497435e-02	0	6.821766e+04	3.212527e+03	1.619630e-01	0	4.317784e+04	8.344750e+03	2.440945e-01	0	5.635793e+04	1.819892e+04	1.576360e-01	0	5.916881e+04	1.107257e+04	1.464506e-01	0	4.718502e+04	8.095928e+03	2.127468e-01	0	5.798580e+04	1.567005e+04	4.003545e-01	0	3.541561e+04	2.364531e+04	2.479295e-01	0	4.749950e+04	1.565881e+04	2.257203e-01	0	3.537966e+04	1.031398e+04	2.187348e-01	0	5.280712e+04	1.478468e+04	2.128469e-01	0	4.244785e+04	1.147794e+04	1.533142e-01	0	4.428792e+04	8.019462e+03	1.454922e-01	0	4.878124e+04	8.305703e+03	1.630969e-01	0	4.949721e+04	9.646093e+03	2.970222e-01	0	3.571784e+04	1.509150e+04	9.668157e-02	0	8.823138e+04	9.443346e+03	1.761808e-01	0	4.865742e+04	1.040581e+04	2.887328e-01	0	2.896032e+04	1.175619e+04	3.528292e-01	0	3.258331e+04	1.776401e+04	1.745688e-01	0	4.657925e+04	9.850957e+03	3.521445e-01	0	4.364484e+04	2.372333e+04	2.120163e-01	0	4.613007e+04	1.241184e+04	2.144349e-01	0	3.967206e+04	1.082924e+04	6.288010e-01	0	4.293540e+03	7.273141e+03	5.460835e-01	0	4.262328e+03	5.127786e+03	4.393575e-01	0	6.521268e+03	5.110507e+03	5.912020e-01	0	3.710522e+03	5.366143e+03	5.115744e-01	0	4.758799e+03	4.984343e+03	6.716141e-01	0	3.788745e+03	7.748733e+03	8.944762e-02	0	7.909692e+03	7.770044e+02	3.998835e-01	0	6.116021e+03	4.075369e+03	5.985426e-01	0	2.829878e+03	4.219132e+03	4.801052e-01	0	4.884692e+03	4.510847e+03	1.060863e-01	0	5.421346e+03	6.433848e+02	4.665827e-01	0	4.717807e+03	4.126689e+03	6.185588e-01	0	4.104242e+03	6.655586e+03	5.027978e-01	0	3.858023e+03	3.901442e+03	6.234711e-01	0	4.504310e+03	7.458411e+03	5.068814e-01	0	5.740211e+03	5.900417e+03	5.327331e-01	0	5.626194e+03	6.414449e+03	5.388939e-01	0	5.252243e+03	6.138289e+03	4.241442e-01	0	4.761479e+03	3.507047e+03	2.309358e-01	0	5.396622e+03	1.620506e+03	3.818327e-01	0	3.183154e+03	1.966186e+03	7.027956e-01	0	2.319530e+03	5.484964e+03	6.757244e-01	0	2.531581e+03	5.275301e+03	4.203579e-01	0	4.474151e+03	3.244666e+03	1.730621e-01	0	8.960886e+03	1.875340e+03	4.962302e-01	0	3.009095e+03	2.964061e+03	5.947461e-01	0	2.156538e+03	3.164910e+03	5.740950e-01	0	5.980101e+03	8.060823e+03	5.527685e-01	0	4.986459e+03	6.163158e+03	1.045313e-01	0	5.141822e+03	6.002233e+02	4.865736e-01	0	4.898524e+03	4.642327e+03	4.811529e-01	0	4.350524e+03	4.034459e+03	5.691165e-01	0	4.671331e+03	6.169953e+03	4.808473e-01	0	3.926703e+03	3.636973e+03	2.476809e-01	0	8.368885e+03	2.755232e+03	4.803493e-01	0	4.065220e+03	3.757766e+03	3.050324e-01	0	5.417405e+03	2.377786e+03	6.112970e-01	0	2.630965e+03	4.137609e+03	5.750629e-01	0	3.909610e+03	5.290832e+03	4.849122e-01	0	4.084974e+03	3.845661e+03	5.573809e-01	0	4.130184e+03	5.201053e+03	5.010050e-01	0	3.672651e+03	3.687444e+03	5.533082e-01	0	3.670651e+03	4.546763e+03	1.513319e-01	0	6.162424e+03	1.098864e+03	5.802686e-01	0	3.093458e+03	4.276631e+03	2.701528e-01	0	8.808260e+03	3.260376e+03	9.065662e-01	0	5.262570e+02	5.106145e+03	2.680464e-01	0	6.953630e+03	2.546467e+03	5.703316e-01	0	3.784988e+03	5.024102e+03	5.570797e-01	0	3.125907e+03	3.931586e+03	5.819250e-01	0	3.625267e+03	5.046063e+03	5.598116e-01	0	4.177932e+03	5.313303e+03	5.878044e-01	0	3.310639e+03	4.721079e+03	5.745822e-01	0	3.822292e+03	5.162502e+03	5.299617e-01	0	4.406969e+03	4.968797e+03	6.789081e-01	0	2.771355e+03	5.859678e+03	5.839867e-01	0	4.303829e+03	6.041584e+03	1.036864e-01	0	6.917292e+03	8.001990e+02	5.434740e-01	0	3.894224e+03	4.635901e+03	2.370463e-01	0	5.047059e+03	1.568098e+03	6.008635e-01	0	3.917113e+03	5.896854e+03	5.401728e-01	0	4.300956e+03	5.052460e+03	3.952108e-01	0	4.729023e+03	3.090269e+03	4.929947e-01	0	7.159129e+03	6.961294e+03	4.501317e-01	0	4.331625e+03	3.545942e+03	4.391900e-01	0	4.087585e+03	3.201131e+03	7.724443e-01	0	1.642390e+03	5.575141e+03	5.818671e-01	0	3.447175e+03	4.797034e+03	8.309169e-01	0	1.401257e+03	6.886129e+03	4.877538e-01	0	4.868574e+03	4.635789e+03	1.762010e-01	0	6.730771e+03	1.439633e+03	6.072784e-01	0	3.497088e+03	5.407664e+03	5.388221e-01	0	3.147651e+03	3.677592e+03	5.565536e-01	0	3.956416e+03	4.965555e+03	1.683089e-01	0	7.852271e+03	1.589060e+03	7.009653e-01	0	2.849049e+03	6.678437e+03	5.075009e-01	0	3.277019e+03	3.376840e+03	4.624799e-01	0	3.771714e+03	3.245166e+03	7.019436e-01	0	2.242361e+03	5.280916e+03	1.485503e-01	0	1.623858e+04	2.833105e+03	5.325338e-01	0	4.885149e+03	5.565123e+03	8.581329e-02	0	9.677024e+03	9.083673e+02	5.704738e-01	0	4.464453e+03	5.929451e+03	5.054290e-01	0	4.519045e+03	4.618259e+03	6.032897e-01	0	3.602970e+03	5.479150e+03	5.945055e-01	0	4.923743e+03	7.218822e+03	4.879858e-01	0	4.372705e+03	4.167497e+03	4.616737e-01	0	4.938827e+03	4.235585e+03	1.149190e-01	0	7.439036e+03	9.658853e+02	5.611170e-01	0	5.226005e+03	6.681508e+03	2.198288e-01	0	7.224641e+03	2.035687e+03	5.257645e-01	0	7.704761e+03	8.541938e+03	6.447962e-01	0	3.396603e+03	6.165803e+03	5.787956e-01	0	3.896942e+03	5.354960e+03	4.667088e-01	0	5.768822e+03	5.048573e+03	2.404463e-01	0	6.681610e+03	2.115147e+03	4.536452e-01	0	4.526169e+03	3.758135e+03	6.744851e-01	0	4.129393e+03	8.556334e+03	5.498517e-01	0	3.577281e+03	4.369613e+03	3.785096e-01	0	4.165361e+03	2.536852e+03	5.669302e-01	0	3.979053e+03	5.208964e+03	4.057515e-01	0	4.971942e+03	3.394831e+03	6.638741e-01	0	4.094288e+03	8.086527e+03	7.199565e-01	0	2.679193e+03	6.887866e+03	5.542530e-01	0	3.798238e+03	4.722826e+03	5.329241e-01	0	4.724815e+03	5.390919e+03	1.844178e-01	0	8.603684e+03	1.945448e+03	4.504046e-01	0	2.786396e+03	2.283508e+03	6.164618e-01	0	3.080504e+03	4.951300e+03	5.892788e-01	0	3.450539e+03	4.950631e+03	3.069455e-01	0	4.501941e+03	1.993856e+03	5.237482e-01	0	2.701398e+03	2.970807e+03	5.000712e-01	0	3.424112e+03	3.425087e+03	5.821402e-01	0	3.816279e+03	5.316638e+03	7.038792e-01	0	2.056824e+03	4.889070e+03	1.522871e-01	0	6.004189e+03	1.078621e+03	4.898083e-01	0	3.802815e+03	3.650883e+03	4.757751e-01	0	4.405271e+03	3.998126e+03	6.664656e-01	0	2.520909e+03	5.037260e+03	6.903570e-02	0	5.554455e+03	4.118909e+02	6.158543e-01	0	3.445200e+03	5.523272e+03	6.936929e-01	0	3.010896e+03	6.818769e+03	1.430614e-01	0	3.238075e+03	5.405795e+02	6.193984e-01	0	2.150349e+03	3.499520e+03	5.572379e-01	0	3.509756e+03	4.417201e+03	6.156971e-01	0	3.778713e+03	6.053931e+03	6.941788e-01	0	3.506324e+03	7.958950e+03	6.765001e-01	0	2.965944e+03	6.202354e+03	5.836963e-01	0	5.332377e+03	7.476485e+03	5.460245e-01	0	4.228509e+03	5.085891e+03	5.251004e-01	0	6.041565e+03	6.680208e+03	5.345164e-01	0	4.962590e+03	5.698559e+03	4.810659e-01	0	4.921205e+03	4.562090e+03	6.133218e-01	0	1.832499e+03	2.906581e+03	5.918031e-01	0	3.639284e+03	5.276228e+03	5.130048e-01	0	3.874058e+03	4.080965e+03	1.631167e-02	0	5.044214e+03	8.364394e+01	5.887141e-01	0	2.498229e+03	3.575961e+03	5.949034e-01	0	2.952451e+03	4.335813e+03	5.235443e-01	0	3.986658e+03	4.380664e+03	6.529805e-01	0	2.570341e+03	4.836566e+03	6.236780e-01	0	2.729989e+03	4.524408e+03	5.558063e-01	0	3.244355e+03	4.059566e+03	6.716668e-01	0	2.161532e+03	4.421816e+03	6.066687e-01	0	3.096564e+03	4.776097e+03	5.547358e-01	0	4.665735e+03	5.812842e+03	3.967082e-01	0	4.554601e+03	2.994981e+03	6.048056e-01	0	4.067846e+03	6.225432e+03	5.556073e-01	0	3.640327e+03	4.551364e+03	5.489812e-01	0	4.049330e+03	4.928854e+03	5.793664e-01	0	3.645351e+03	5.020981e+03	6.303183e-01	0	2.695258e+03	4.595496e+03	5.613264e-01	0	4.050476e+03	5.182984e+03	6.375862e-01	0	2.564614e+03	4.511867e+03	7.330720e-01	0	1.354819e+03	3.720778e+03	5.065057e-01	0	3.842118e+03	3.943419e+03	5.383568e-01	0	2.996083e+03	3.493958e+03	5.169637e-01	0	4.802378e+03	5.139687e+03	0	0	6.848767e+02	8.409727e+02	5.516142e-01	0	3.511585e+03	4.320030e+03	7.326971e-02	0	8.476335e+03	6.701611e+02	6.719479e-01	0	2.777519e+03	5.689182e+03	4.645500e-01	0	4.914817e+03	4.264036e+03	8.051371e-01	0	1.793113e+03	7.408809e+03	5.941616e-01	0	2.990948e+03	4.378854e+03	6.444999e-01	0	3.126830e+03	5.668749e+03	
6.000000e-01	1.568821e-01	0	1.115686e+05	2.075997e+04	1.732597e-01	0	1.433585e+05	3.004359e+04	3.257903e-01	0	6.005561e+04	2.901996e+04	1.602223e-01	0	9.387355e+04	1.791026e+04	1.205542e-01	0	7.754097e+04	1.062929e+04	9.479173e-02	0	1.639446e+05	1.716797e+04	1.853078e-01	0	1.213932e+05	2.761177e+04	2.343913e-01	0	9.140005e+04	2.798215e+04	1.880010e-01	0	1.153322e+05	2.670269e+04	2.578865e-01	0	9.820441e+04	3.412630e+04	1.978425e-01	0	7.687197e+04	1.895955e+04	2.485813e-01	0	7.998431e+04	2.646008e+04	2.987237e-01	0	7.942330e+04	3.383205e+04	3.264274e-01	0	4.255813e+04	2.062456e+04	2.706925e-01	0	8.640713e+04	3.207119e+04	2.339149e-01	0	9.411648e+04	2.873733e+04	2.052393e-01	0	7.767520e+04	2.005887e+04	3.390194e-01	0	8.710499e+04	4.467648e+04	3.787517e-01	0	8.493031e+04	5.177881e+04	6.000233e-01	0	4.244470e+04	6.367325e+04	-6.556683e-03	0	1.327850e+05	-8.649582e+02	2.273424e-01	0	7.592134e+04	2.233867e+04	2.572601e-01	0	9.913214e+04	3.433604e+04	1.830862e-01	0	8.855664e+04	1.984725e+04	4.766645e-01	0	6.879998e+04	6.266440e+04	2.178233e-01	0	8.092098e+04	2.253515e+04	3.152037e-01	0	8.170055e+04	3.760580e+04	2.568343e-01	0	8.238198e+04	2.847080e+04	2.140851e-01	0	7.339992e+04	1.999431e+04	3.167697e-01	0	6.189305e+04	2.869581e+04	1.667275e-01	0	8.050929e+04	1.610892e+04	2.684157e-01	0	7.361163e+04	2.700785e+04	9.315161e-02	0	1.005511e+05	1.032863e+04	8.781726e-01	0	1.090653e+04	7.861789e+04	3.479140e-03	0	1.060413e+05	3.702207e+02	6.631827e-02	0	7.662814e+04	5.442803e+03	1.651241e-01	0	8.894949e+04	1.759268e+04	3.577589e-02	0	7.560624e+04	2.805241e+03	1.093745e-01	0	8.267284e+04	1.015276e+04	8.789492e-02	0	1.276999e+05	1.230579e+04	1.235720e-01	0	7.259675e+04	1.023578e+04	9.697367e-02	0	9.765702e+04	1.048713e+04	7.943068e-02	0	9.982260e+04	8.613124e+03	7.715560e-02	0	7.656928e+04	6.401674e+03	1.612951e-01	0	1.031741e+05	1.984187e+04	5.183601e-02	0	1.054674e+05	5.765890e+03	1.023409e-01	0	1.132136e+05	1.290733e+04	1.193795e-01	0	8.044566e+04	1.090545e+04	1.600401e-01	0	4.375368e+04	8.336518e+03	-1.520774e-02	0	1.188039e+05	-1.779674e+03	1.375084e-02	0	9.388787e+04	1.309037e+03	1.490437e-01	0	9.607505e+04	1.682740e+04	1.755211e-01	0	9.321152e+04	1.984355e+04	2.158912e-01	0	9.067728e+04	2.496647e+04	2.062546e-01	0	9.436382e+04	2.452043e+04	1.502639e-01	0	8.983504e+04	1.588607e+04	8.989736e-02	0	9.205133e+04	9.092569e+03	1.044014e-01	0	7.704974e+04	8.981814e+03	1.874196e-01	0	7.154066e+04	1.650067e+04	1.554174e-01	0	4.116364e+04	7.574801e+03	9.926540e-02	0	8.545038e+04	9.417055e+03	4.305328e-02	0	1.063651e+05	4.785392e+03	1.603077e-01	0	7.449062e+04	1.422118e+04	4.744772e-02	0	8.126238e+04	4.047772e+03	6.872706e-02	0	1.429775e+05	1.055160e+04	1.503973e-01	0	7.471582e+04	1.322625e+04	2.634794e-01	0	7.807480e+04	2.793010e+04	2.133174e-01	0	9.683486e+04	2.625781e+04	2.891172e-01	0	1.075863e+05	4.375553e+04	2.055516e-01	0	1.183708e+05	3.062668e+04	1.456998e-01	0	1.292319e+05	2.204033e+04	7.889693e-02	0	7.547602e+04	6.464886e+03	-3.123636e-02	0	1.378979e+05	-4.176956e+03	2.237664e-01	0	1.020985e+05	2.943215e+04	7.973186e-02	0	1.454543e+05	1.260213e+04	1.959845e-01	0	1.095481e+05	2.670313e+04	2.417773e-01	0	7.666889e+04	2.444770e+04	3.135241e-01	0	8.415970e+04	3.843703e+04	3.036726e-01	0	7.627788e+04	3.326524e+04	2.208313e-01	0	6.354625e+04	1.801022e+04	1.562078e-01	0	9.185791e+04	1.700528e+04	1.773214e-01	0	6.961391e+04	1.500469e+04	2.319674e-01	0	8.262550e+04	2.495521e+04	9.933489e-02	0	8.063258e+04	8.893015e+03	2.940055e-01	0	7.385936e+04	3.075812e+04	2.881659e-01	0	7.088225e+04	2.869467e+04	3.418786e-01	0	1.342772e+05	6.975384e+04	1.099831e-01	0	1.005201e+05	1.242169e+04	6.740577e-02	0	9.139016e+04	6.605470e+03	2.773688e-01	0	9.121592e+04	3.501157e+04	1.821558e-01	0	1.042091e+05	2.321015e+04	3.260340e-01	0	5.462137e+04	2.642332e+04	3.475296e-01	0	7.461092e+04	3.974051e+04	2.025401e-01	0	7.827020e+04	1.987919e+04	2.814131e-01	0	8.787618e+04	3.441408e+04	2.754607e-01	0	7.463083e+04	2.837370e+04	2.515813e-01	0	1.006096e+05	3.381998e+04	2.084462e-01	0	1.119216e+05	2.947321e+04	1.993826e-01	0	4.952755e+04	1.233414e+04	2.532372e-01	0	5.493005e+04	1.862751e+04	1.901543e-01	0	5.932014e+04	1.392856e+04	2.049057e-01	0	4.781906e+04	1.232356e+04	1.018305e-01	0	5.622561e+04	6.374612e+03	1.276675e-01	0	6.521590e+04	9.544473e+03	8.066855e-02	0	5.303963e+04	4.654067e+03	1.063740e-01	0	5.100753e+04	6.071752e+03	9.091491e-02	0	79154	7.915958e+03	1.979768e-01	0	6.323162e+04	1.560852e+04	1.680945e-01	0	6.444660e+04	1.302205e+04	1.508393e-01	0	7.285688e+04	1.294181e+04	2.825233e-01	0	3.346475e+04	1.317753e+04	1.810824e-01	0	3.903354e+04	8.631256e+03	2.061540e-01	0	4.505065e+04	1.169921e+04	2.370086e-01	0	6.142032e+04	1.907904e+04	1.533712e-01	0	51267	9.287284e+03	1.787823e-01	0	5.675170e+04	1.235507e+04	3.200631e-01	0	3.904205e+04	1.837806e+04	1.723217e-01	0	3.627063e+04	7.551505e+03	1.679772e-01	0	4.779243e+04	9.648820e+03	1.547178e-01	0	4.491928e+04	8.221884e+03	2.552428e-01	0	4.634448e+04	1.588315e+04	2.158685e-01	0	4.746665e+04	1.306739e+04	7.056930e-02	0	4.350045e+04	3.302878e+03	1.011562e-01	0	6.060930e+04	6.820996e+03	1.997654e-01	0	6.151962e+04	1.535736e+04	2.638863e-01	0	4.838660e+04	1.734591e+04	3.249536e-01	0	2.786157e+04	1.341199e+04	2.441206e-01	0	3.605214e+04	1.164348e+04	2.529847e-01	0	3.470523e+04	1.175330e+04	1.065175e-01	0	4.337626e+04	5.171151e+03	3.250332e-01	0	3.962659e+04	1.908236e+04	1.447094e-01	0	3.953740e+04	6.689463e+03	1.880262e-01	0	4.237911e+04	9.813596e+03	2.000224e-01	0	4.855961e+04	1.214160e+04	1.813587e-01	0	4.115825e+04	9.118040e+03	2.031267e-01	0	6.614579e+04	1.686087e+04	5.356518e-02	0	5.172929e+04	2.927712e+03	2.299920e-01	0	3.457900e+04	1.032833e+04	2.491424e-01	0	3.834502e+04	1.272328e+04	1.448923e-01	0	6.819448e+04	1.155510e+04	2.815191e-01	0	3.211105e+04	1.258193e+04	4.983427e-01	0	1.168717e+04	1.160995e+04	2.269207e-01	0	3.621528e+04	1.063021e+04	1.283777e-01	0	4.838435e+04	7.126334e+03	2.656329e-01	0	3.562964e+04	1.288784e+04	1.954205e-01	0	2.925863e+04	7.106489e+03	1.477911e-01	0	4.322061e+04	7.495370e+03	2.035834e-01	0	4.844597e+04	1.238396e+04	3.071713e-01	0	3.924126e+04	1.739794e+04	2.197673e-01	0	4.378498e+04	1.233287e+04	2.577878e-01	0	4.773012e+04	1.657779e+04	1.457707e-01	0	6.529952e+04	1.114309e+04	1.569898e-01	0	5.359160e+04	9.980110e+03	3.734179e-02	0	4.262450e+04	1.653417e+03	3.423325e-01	0	3.574682e+04	1.860712e+04	1.532764e-01	0	5.681692e+04	1.028517e+04	3.191068e-01	0	2.959737e+04	1.387107e+04	1.762007e-01	0	5.106145e+04	1.092142e+04	8.784101e-02	0	3.804301e+04	3.663546e+03	2.149896e-01	0	5.179427e+04	1.418482e+04	8.231289e-02	0	3.317667e+04	2.975815e+03	7.320800e-02	0	7.880933e+04	6.225208e+03	1.149977e-01	0	5.161429e+04	6.706790e+03	2.032222e-01	0	4.486080e+04	1.144197e+04	2.358457e-01	0	2.966812e+04	9.156654e+03	2.528992e-01	0	4.131161e+04	1.398429e+04	2.590780e-01	0	4.798307e+04	1.677823e+04	1.997923e-01	0	4.598743e+04	1.148194e+04	2.062379e-01	0	3.214412e+04	8.351791e+03	6.490654e-01	0	3.959716e+03	7.323631e+03	2.167669e-01	0	5.759386e+03	1.593962e+03	4.054851e-01	0	5.318816e+03	3.627665e+03	3.899611e-01	0	4.337974e+03	2.773005e+03	5.273477e-01	0	4.041642e+03	4.509343e+03	6.876542e-01	0	2.709823e+03	5.965890e+03	-5.011709e-02	0	6.233712e+03	-2.975054e+02	6.597571e-01	0	3.609649e+03	6.999388e+03	4.214916e-01	0	6.212721e+03	4.526485e+03	5.162873e-01	0	4.377339e+03	4.672122e+03	1.748503e-01	0	4.604679e+03	9.757377e+02	5.969012e-01	0	3.163885e+03	4.685022e+03	5.654977e-01	0	4.706692e+03	6.125684e+03	4.797595e-01	0	3.738415e+03	3.447520e+03	5.082067e-01	0	5.219506e+03	5.393705e+03	4.222354e-01	0	4.084819e+03	2.985221e+03	5.292744e-01	0	4.457566e+03	5.011998e+03	4.455044e-01	0	6.018909e+03	4.835838e+03	5.465647e-01	0	3.465400e+03	4.177146e+03	2.412871e-01	0	6.185348e+03	1.967074e+03	4.379017e-01	0	5.219428e+03	4.066186e+03	5.661637e-01	0	4.116589e+03	5.372219e+03	5.913187e-01	0	3.890895e+03	5.629713e+03	4.601458e-01	0	3.051602e+03	2.601039e+03	1.374997e-01	0	8.940788e+03	1.425340e+03	5.688549e-01	0	2.641448e+03	3.485139e+03	3.888732e-01	0	4.024675e+03	2.560988e+03	4.381344e-01	0	4.826669e+03	3.763764e+03	5.241926e-01	0	5.430086e+03	5.982275e+03	1.252971e-01	0	5.387901e+03	7.717919e+02	5.369644e-01	0	4.115191e+03	4.772229e+03	5.333039e-01	0	3.359838e+03	3.839361e+03	5.357946e-01	0	4.800252e+03	5.540541e+03	5.935358e-01	0	3.357095e+03	4.902169e+03	1.026826e-01	0	7.469375e+03	8.547418e+02	6.046023e-01	0	2.211299e+03	3.381295e+03	3.977699e-01	0	4.287993e+03	2.832198e+03	6.206186e-01	0	2.714788e+03	4.441041e+03	4.827909e-01	0	3.243433e+03	3.027597e+03	4.507832e-01	0	5.216347e+03	4.281445e+03	4.653499e-01	0	6.101752e+03	5.310857e+03	4.885468e-01	0	2.975102e+03	2.841856e+03	6.644674e-01	0	2.888298e+03	5.719802e+03	1.067879e-01	0	5.681542e+03	6.792565e+02	5.117162e-01	0	3.622869e+03	3.796729e+03	3.084699e-01	0	8.119045e+03	3.621651e+03	8.901744e-01	0	1.042433e+03	8.449282e+03	2.171501e-01	0	3.650689e+03	1.012643e+03	6.404356e-01	0	3.002635e+03	5.348122e+03	6.570883e-01	0	3.289143e+03	6.302665e+03	5.100912e-01	0	5.181149e+03	5.394593e+03	3.980164e-01	0	6.680872e+03	4.417225e+03	5.140496e-01	0	4.716031e+03	4.988726e+03	6.517928e-01	0	2.786508e+03	5.215934e+03	3.551322e-01	0	4.570204e+03	2.516836e+03	3.584991e-01	0	5.976747e+03	3.340070e+03	5.420240e-01	0	4.805300e+03	5.687172e+03	2.663266e-02	0	7.281018e+03	1.992186e+02	6.175091e-01	0	2.657460e+03	4.290313e+03	4.116622e-02	0	6.724020e+03	2.886866e+02	6.268170e-01	0	3.903878e+03	6.557149e+03	5.622829e-01	0	3.052427e+03	3.921088e+03	5.562677e-01	0	4.770200e+03	5.979975e+03	4.671672e-01	0	5.773835e+03	5.062274e+03	4.913285e-01	0	3.289468e+03	3.177315e+03	2.859179e-01	0	4.466506e+03	1.788386e+03	7.667314e-01	0	2.005625e+03	6.592298e+03	5.636616e-01	0	4.068254e+03	5.255368e+03	8.866477e-01	0	1.060081e+03	8.292012e+03	4.735552e-01	0	4.097986e+03	3.686279e+03	7.061087e-01	0	1.646457e+03	3.955810e+03	6.233776e-01	0	3.902970e+03	6.460115e+03	5.309482e-01	0	2.838337e+03	3.212886e+03	5.355208e-01	0	4.110828e+03	4.739575e+03	1.280396e-01	0	8.070898e+03	1.185139e+03	2.351561e-01	0	5.771598e+03	1.774515e+03	3.717548e-01	0	3.506431e+03	2.074879e+03	5.207973e-01	0	3.568283e+03	3.878009e+03	6.190365e-01	0	3.091870e+03	5.024053e+03	1.546124e-01	0	1.241652e+04	2.270850e+03	5.242778e-01	0	4.476815e+03	4.933751e+03	2.274350e-01	0	7.589769e+03	2.234348e+03	5.481881e-01	0	4.599748e+03	5.580921e+03	6.647372e-01	0	2.341104e+03	4.641788e+03	5.489255e-01	0	4.603951e+03	5.602680e+03	5.325489e-01	0	5.135508e+03	5.850685e+03	6.534760e-01	0	4.184959e+03	7.892006e+03	5.918675e-01	0	3.962847e+03	5.746860e+03	1.550353e-01	0	4.989036e+03	9.153951e+02	5.226046e-01	0	5.741691e+03	6.285430e+03	6.547296e-01	0	2.583954e+03	4.899903e+03	6.000502e-01	0	7.017996e+03	1.052919e+04	6.913035e-01	0	2.395622e+03	5.364822e+03	5.190976e-01	0	5.094001e+03	5.498588e+03	4.861060e-01	0	5.197253e+03	4.916220e+03	1.313214e-01	0	7.862983e+03	1.188677e+03	6.418411e-01	0	3.597738e+03	6.447350e+03	5.712218e-01	0	5.821060e+03	7.754863e+03	7.120798e-01	0	1.473850e+03	3.645103e+03	4.130032e-01	0	3.504577e+03	2.465774e+03	6.515602e-01	0	2.247190e+03	4.202102e+03	5.423511e-01	0	3.688609e+03	4.371302e+03	5.645105e-01	0	4.442817e+03	5.759076e+03	7.424664e-01	0	2.586546e+03	7.456984e+03	5.220945e-01	0	3.420297e+03	3.736551e+03	4.939021e-01	0	4.396875e+03	4.290919e+03	1.083821e-01	0	6.918879e+03	8.410357e+02	4.487491e-01	0	3.848651e+03	3.133018e+03	5.489359e-01	0	4.214328e+03	5.128751e+03	6.025839e-01	0	3.185833e+03	4.830533e+03	2.334567e-01	0	6.192627e+03	1.886012e+03	4.854340e-01	0	3.380320e+03	3.188944e+03	1.962663e-01	0	5.813818e+03	1.419695e+03	6.355347e-01	0	2.874122e+03	5.011736e+03	5.731569e-01	0	3.258785e+03	4.375834e+03	1.184743e-01	0	6.935071e+03	9.320520e+02	4.873618e-01	0	5.686148e+03	5.405785e+03	6.946070e-01	0	2.153310e+03	4.897637e+03	4.268267e-01	0	4.530222e+03	3.373534e+03	1.518418e-01	0	3.771122e+03	6.751262e+02	6.782323e-01	0	3.050592e+03	6.430135e+03	5.777494e-01	0	3.148151e+03	4.307494e+03	6.929896e-01	0	2.055232e+03	4.639109e+03	5.470068e-01	0	3.834173e+03	4.629911e+03	4.768005e-01	0	4.022991e+03	3.666220e+03	5.645853e-01	0	4.701752e+03	6.096578e+03	7.000428e-01	0	3.942108e+03	9.200126e+03	5.623782e-01	0	3.093885e+03	3.975884e+03	4.565501e-01	0	5.254436e+03	4.414230e+03	3.935391e-01	0	6.631940e+03	4.303538e+03	5.859172e-01	0	6.111663e+03	8.647854e+03	6.498149e-01	0	4.242001e+03	7.871598e+03	4.926837e-01	0	4.666793e+03	4.532188e+03	5.488927e-01	0	3.878577e+03	4.719326e+03	6.302438e-01	0	3.866245e+03	6.589954e+03	6.269237e-01	0	3.661313e+03	6.152534e+03	1.238922e-01	0	7.014803e+03	9.919772e+02	6.482766e-01	0	2.902640e+03	5.349981e+03	5.075834e-01	0	3.820588e+03	3.938264e+03	5.340875e-01	0	3.828325e+03	4.388507e+03	5.882903e-01	0	4.144360e+03	5.921860e+03	7.508113e-01	0	1.703519e+03	5.132742e+03	4.291283e-01	0	4.637492e+03	3.486037e+03	5.166005e-01	0	3.796826e+03	4.057600e+03	3.202013e-02	0	6.938721e+03	2.295282e+02	6.348266e-01	0	2.942205e+03	5.114803e+03	3.481207e-01	0	4.495777e+03	2.400864e+03	5.192903e-01	0	4.192846e+03	4.529354e+03	5.029790e-01	0	3.456014e+03	3.497442e+03	6.509840e-01	0	3.066977e+03	5.720521e+03	5.265521e-01	0	2.536037e+03	2.820491e+03	7.828116e-01	0	1.669278e+03	6.016574e+03	5.069719e-01	0	4.251946e+03	4.372200e+03	5.429185e-01	0	3.122947e+03	3.709416e+03	6.261260e-01	0	3.092564e+03	5.179110e+03	5.832775e-01	0	3.834765e+03	5.367438e+03	4.763522e-01	0	3.876966e+03	3.526801e+03	9.285206e-02	0	6.944045e+03	7.107649e+02	6.398604e-01	0	2.282426e+03	4.055188e+03	5.379153e-01	0	3.740507e+03	4.354344e+03	1.303503e-01	0	6.714570e+03	1.006436e+03	5.950633e-01	0	3.398107e+03	4.993594e+03	3.870905e-01	0	5.667269e+03	3.579232e+03	7.711216e-01	0	1.293603e+03	4.358319e+03	6.466188e-01	0	3.258105e+03	5.961697e+03	5.433217e-01	0	3.112124e+03	3.702572e+03	
7.000000e-01	8.543111e-02	0	1.146014e+05	1.070507e+04	2.345658e-01	0	1.013477e+05	3.105781e+04	3.224695e-01	0	5.237914e+04	2.492976e+04	2.381938e-01	0	1.298446e+05	4.059849e+04	8.982112e-02	0	9.025911e+04	8.907231e+03	9.659714e-02	0	1.105524e+05	1.182091e+04	1.219228e-01	0	1.337191e+05	1.856717e+04	7.769679e-02	0	1.202334e+05	1.012872e+04	1.206460e-01	0	9.742042e+04	1.336593e+04	2.919515e-01	0	7.952206e+04	3.278954e+04	3.253277e-01	0	5.575383e+04	2.688455e+04	1.273576e-01	0	8.083431e+04	1.179734e+04	2.282850e-01	0	8.452281e+04	2.500314e+04	3.328335e-01	0	8.622823e+04	4.301721e+04	2.580168e-01	0	8.654390e+04	3.009472e+04	0	0	1.696796e+04	1.572312e+04	2.714273e-01	0	7.781246e+04	2.898877e+04	2.738355e-01	0	7.418098e+04	2.797354e+04	1.381413e-01	0	1.119092e+05	1.793715e+04	5.290665e-01	0	4.697852e+04	5.277766e+04	8.742919e-02	0	1.304498e+05	1.249779e+04	9.251659e-02	0	9.965565e+04	1.015975e+04	2.413401e-01	0	9.112773e+04	2.898898e+04	2.377109e-01	0	1.058184e+05	3.299823e+04	5.715359e-01	0	5.684802e+04	7.583059e+04	2.304496e-01	0	9.263029e+04	2.773907e+04	2.471977e-01	0	8.469172e+04	2.781021e+04	2.518832e-01	0	8.305698e+04	2.796443e+04	5.865203e-02	0	7.573571e+04	4.718822e+03	2.629327e-01	0	7.836805e+04	2.795610e+04	1.584492e-01	0	7.225586e+04	1.360450e+04	9.892321e-02	0	9.531702e+04	1.046422e+04	1.809457e-01	0	6.952954e+04	1.536049e+04	8.524960e-01	0	1.163104e+04	6.722133e+04	1.305028e-01	0	1.022271e+05	1.534326e+04	1.839435e-01	0	8.750755e+04	1.972467e+04	1.229913e-01	0	9.217792e+04	1.292699e+04	7.697063e-02	0	8.458271e+04	7.053280e+03	1.429712e-01	0	7.374784e+04	1.230276e+04	6.427727e-02	0	1.292259e+05	8.876868e+03	2.316430e-01	0	9.956489e+04	3.001666e+04	1.826193e-01	0	8.730751e+04	1.950625e+04	7.384017e-02	0	1.122133e+05	8.946457e+03	9.314444e-02	0	6.797272e+04	6.981576e+03	9.071804e-02	0	9.353681e+04	9.332063e+03	2.612861e-02	0	127263	3.414419e+03	1.430471e-01	0	1.247739e+05	2.082792e+04	1.571520e-01	0	5.936428e+04	1.106868e+04	6.436802e-04	0	7.191642e+04	4.632100e+01	1.852585e-02	0	1.151107e+05	2.172777e+03	8.170018e-02	0	1.093212e+05	9.726194e+03	3.342901e-02	0	9.144662e+04	3.162695e+03	2.426831e-02	0	1.020885e+05	2.539136e+03	1.353028e-01	0	1.043729e+05	1.633166e+04	5.527636e-02	0	9.940941e+04	5.816506e+03	7.186498e-02	0	1.065586e+05	8.250771e+03	7.069323e-02	0	1.009239e+05	7.677374e+03	1.740825e-01	0	8.091739e+04	1.705534e+04	1.568753e-02	0	9.877301e+04	1.574199e+03	1.491992e-01	0	5.657050e+04	9.920390e+03	1.205314e-01	0	1.020514e+05	1.398617e+04	8.131380e-02	0	6.655429e+04	5.890784e+03	2.162663e-01	0	5.890876e+04	1.625550e+04	1.645441e-01	0	9.373640e+04	1.846150e+04	9.824067e-02	0	1.433569e+05	1.561778e+04	1.242740e-01	0	9.160259e+04	1.299929e+04	2.886192e-01	0	6.994931e+04	2.837961e+04	1.839489e-01	0	1.253251e+05	2.824996e+04	2.550430e-01	0	8.084367e+04	2.767759e+04	2.849068e-01	0	9.636545e+04	3.839384e+04	2.399357e-01	0	1.276466e+05	4.029523e+04	1.813661e-01	0	1.011809e+05	2.241636e+04	1.090453e-01	0	1.176553e+05	1.440000e+04	1.911255e-01	0	9.619167e+04	2.272872e+04	1.199648e-01	0	1.315886e+05	1.793791e+04	1.379268e-01	0	9.943490e+04	1.590901e+04	3.799306e-01	0	5.736154e+04	3.514671e+04	3.821756e-01	0	7.809402e+04	4.830762e+04	2.122058e-01	0	8.822444e+04	2.376475e+04	3.878833e-01	0	6.029086e+04	3.820483e+04	3.483710e-01	0	7.405153e+04	3.958911e+04	2.131358e-01	0	7.851244e+04	2.126646e+04	2.613976e-01	0	6.903530e+04	2.443218e+04	7.823373e-02	0	8.492866e+04	7.208211e+03	4.159358e-01	0	4.552799e+04	3.242233e+04	3.546439e-01	0	5.831264e+04	3.204467e+04	3.489136e-01	0	1.189443e+05	6.374158e+04	2.872814e-01	0	8.313141e+04	3.350846e+04	1.067654e-01	0	6.636123e+04	7.931940e+03	1.821411e-01	0	1.172056e+05	2.610225e+04	1.769882e-01	0	9.387429e+04	2.018760e+04	2.931492e-01	0	7.803362e+04	3.236254e+04	2.147825e-01	0	9.891042e+04	2.705521e+04	1.321836e-01	0	8.525011e+04	1.298508e+04	2.679003e-01	0	7.042373e+04	2.577045e+04	2.121058e-01	0	9.085240e+04	2.445801e+04	2.853206e-01	0	9.184834e+04	3.666850e+04	2.337601e-01	0	1.011652e+05	3.086292e+04	1.141597e-01	0	6.504667e+04	8.382673e+03	2.749619e-01	0	5.205113e+04	1.973976e+04	1.789799e-01	0	5.948828e+04	1.296826e+04	2.306426e-01	0	3.984063e+04	1.194366e+04	9.421244e-02	0	6.239031e+04	6.489318e+03	1.803901e-01	0	5.729923e+04	1.261114e+04	1.518990e-01	0	4.152541e+04	7.437400e+03	1.910967e-01	0	7.068695e+04	1.669920e+04	2.353990e-01	0	5.539223e+04	1.705370e+04	2.091506e-01	0	6.542181e+04	1.730166e+04	1.420907e-01	0	7.431768e+04	1.230882e+04	8.453947e-02	0	8.093090e+04	7.473676e+03	3.633699e-01	0	2.100544e+04	1.198929e+04	3.700702e-01	0	2.900462e+04	1.703959e+04	1.513116e-01	0	5.540801e+04	9.878625e+03	2.119808e-02	0	6.813502e+04	1.475611e+03	6.396630e-02	0	5.288808e+04	3.614245e+03	1.803431e-01	0	4.506297e+04	9.914876e+03	1.767014e-01	0	4.197734e+04	9.009436e+03	1.003235e-01	0	4.029366e+04	4.493171e+03	2.317306e-01	0	3.170812e+04	9.564017e+03	1.544931e-01	0	5.930360e+04	1.083610e+04	2.291942e-01	0	4.247683e+04	1.263021e+04	6.057983e-02	0	5.100243e+04	3.288963e+03	1.034348e-01	0	5.175634e+04	5.971016e+03	9.894659e-02	0	6.362842e+04	6.987172e+03	1.080542e-01	0	7.063775e+04	8.557363e+03	2.199011e-01	0	4.489788e+04	1.265620e+04	2.346606e-01	0	3.986746e+04	1.222376e+04	2.894144e-01	0	3.992518e+04	1.626113e+04	3.331871e-01	0	3.668562e+04	1.833075e+04	2.618367e-01	0	4.416450e+04	1.566576e+04	1.758860e-01	0	4.392659e+04	9.375005e+03	1.166121e-01	0	5.550309e+04	7.326718e+03	2.282451e-01	0	3.131097e+04	9.260164e+03	2.599937e-01	0	3.485519e+04	1.224602e+04	3.007236e-01	0	4.112590e+04	1.768618e+04	2.098253e-01	0	5.107030e+04	1.356136e+04	1.868184e-01	0	5.407389e+04	1.242281e+04	2.034649e-01	0	5.086773e+04	1.299353e+04	2.065878e-01	0	4.051316e+04	1.054877e+04	1.256800e-01	0	6.271752e+04	9.015391e+03	2.790229e-01	0	3.762429e+04	1.456085e+04	5.215446e-01	0	1.439942e+04	1.569622e+04	4.404536e-01	0	2.789224e+04	2.195570e+04	2.169356e-01	0	5.506278e+04	1.525428e+04	8.786225e-02	0	3.994925e+04	3.848137e+03	1.758874e-01	0	3.848559e+04	8.213842e+03	0	0	6.790217e+03	2.296840e+03	8.154730e-02	0	3.284597e+04	2.916318e+03	2.371101e-01	0	5.157508e+04	1.602980e+04	2.382365e-01	0	3.246734e+04	1.015395e+04	3.402801e-01	0	3.508453e+04	1.809642e+04	1.660993e-01	0	5.673629e+04	1.130093e+04	2.654861e-01	0	5.202493e+04	1.880413e+04	1.476304e-01	0	4.560342e+04	7.898515e+03	1.895900e-01	0	5.454339e+04	1.276006e+04	2.121852e-01	0	4.600810e+04	1.239154e+04	2.364335e-01	0	3.480913e+04	1.077843e+04	2.068118e-01	0	4.062370e+04	1.059201e+04	3.026359e-01	0	4.630134e+04	2.009345e+04	1.277541e-01	0	6.374721e+04	9.336779e+03	5.640335e-02	0	4.785657e+04	2.860619e+03	7.727864e-02	0	6.674462e+04	5.589915e+03	1.563163e-01	0	4.993242e+04	9.251398e+03	1.399431e-01	0	3.001669e+04	4.884129e+03	1.299713e-01	0	3.114214e+04	4.652242e+03	2.726909e-01	0	2.624396e+04	9.839682e+03	3.077497e-01	0	3.566788e+04	1.585666e+04	1.929207e-01	0	3.776439e+04	9.027034e+03	1.742094e-01	0	3.743530e+04	7.897379e+03	3.448027e-01	0	6.343540e+03	3.338337e+03	1.052905e-01	0	7.013308e+03	8.253349e+02	5.248871e-01	0	4.889895e+03	5.402174e+03	5.082089e-01	0	4.074248e+03	4.210260e+03	6.543924e-01	0	3.403897e+03	6.445127e+03	6.921837e-01	0	3.619627e+03	8.139420e+03	1.131503e-01	0	8.952340e+03	1.142200e+03	5.520239e-01	0	3.229257e+03	3.979291e+03	4.914566e-01	0	4.521544e+03	4.369623e+03	5.278652e-01	0	4.744006e+03	5.303985e+03	1.467875e-01	0	7.258601e+03	1.248777e+03	4.445046e-01	0	4.489376e+03	3.592375e+03	4.217036e-01	0	5.297379e+03	3.862939e+03	4.991044e-01	0	3.759493e+03	3.746050e+03	5.847399e-01	0	3.524408e+03	4.962822e+03	5.974225e-01	0	4.232368e+03	6.280810e+03	5.742844e-01	0	4.140900e+03	5.586018e+03	5.073113e-01	0	6.070380e+03	6.250543e+03	4.391692e-01	0	4.266380e+03	3.340871e+03	3.333263e-01	0	6.926524e+03	3.463153e+03	3.935325e-01	0	3.339036e+03	2.166677e+03	5.808893e-01	0	2.607766e+03	3.614376e+03	6.043178e-01	0	3.485503e+03	5.323340e+03	9.902393e-02	0	7.520229e+03	8.265287e+02	2.048765e-01	0	7.154514e+03	1.843477e+03	5.224313e-01	0	4.321350e+03	4.727296e+03	4.458035e-01	0	3.170263e+03	2.550204e+03	3.026028e-01	0	6.742355e+03	2.925529e+03	5.955803e-01	0	3.529596e+03	5.197962e+03	1.434333e-01	0	6.602606e+03	1.105615e+03	2.972450e-01	0	6.921564e+03	2.927621e+03	4.538521e-01	0	3.074054e+03	2.554557e+03	5.484014e-01	0	4.537508e+03	5.510149e+03	6.236603e-01	0	1.946802e+03	3.226189e+03	1.566255e-01	0	8.860062e+03	1.645428e+03	4.776469e-01	0	4.033357e+03	3.688158e+03	2.323732e-01	0	5.654169e+03	1.711609e+03	5.330260e-01	0	4.035867e+03	4.606727e+03	5.631225e-01	0	2.701767e+03	3.482499e+03	5.944447e-01	0	3.097229e+03	4.539779e+03	5.018236e-01	0	4.390478e+03	4.422622e+03	4.147578e-01	0	4.512847e+03	3.198229e+03	6.058068e-01	0	3.217220e+03	4.944312e+03	1.225587e-01	0	7.786444e+03	1.087590e+03	6.184619e-01	0	3.480222e+03	5.641337e+03	3.393144e-01	0	8.076888e+03	4.148122e+03	7.364002e-01	0	2.142924e+03	5.986537e+03	2.464898e-01	0	3.946768e+03	1.291075e+03	5.882306e-01	0	3.950675e+03	5.643710e+03	6.154762e-01	0	3.067574e+03	4.910018e+03	5.658466e-01	0	4.538502e+03	5.915181e+03	5.842838e-01	0	3.266657e+03	4.591244e+03	5.591090e-01	0	3.442992e+03	4.366177e+03	6.371130e-01	0	2.043370e+03	3.587502e+03	6.263357e-01	0	3.907460e+03	6.549680e+03	4.841851e-01	0	5.490473e+03	5.153795e+03	5.589495e-01	0	4.899908e+03	6.209722e+03	1.257603e-01	0	7.931018e+03	1.140885e+03	5.568038e-01	0	3.690793e+03	4.636881e+03	1.353722e-01	0	6.208333e+03	9.720200e+02	4.914830e-01	0	5.170545e+03	4.997345e+03	4.969494e-01	0	4.806839e+03	4.748539e+03	5.705451e-01	0	3.655494e+03	4.856445e+03	4.159522e-01	0	5.538051e+03	3.944137e+03	3.316619e-01	0	5.035546e+03	2.498884e+03	5.395427e-01	0	4.097389e+03	4.801131e+03	8.673941e-01	0	8.899388e+02	5.821219e+03	5.410399e-01	0	3.060901e+03	3.608309e+03	8.310571e-01	0	1.328708e+03	6.536129e+03	4.839018e-01	0	3.126417e+03	2.931377e+03	5.747679e-01	0	3.597927e+03	4.863163e+03	6.226826e-01	0	3.116696e+03	5.143448e+03	3.676929e-01	0	3.293729e+03	1.915337e+03	6.285957e-01	0	2.688279e+03	4.549869e+03	1.016421e-01	0	7.147369e+03	8.086682e+02	6.172420e-01	0	3.407872e+03	5.495593e+03	6.133356e-01	0	1.495647e+03	2.372428e+03	5.762705e-01	0	3.022695e+03	4.110853e+03	5.485268e-01	0	3.980596e+03	4.836308e+03	1.841379e-01	0	1.033515e+04	2.332615e+03	3.858262e-01	0	4.175345e+03	2.622966e+03	1.956879e-01	0	8.262809e+03	2.010328e+03	5.349498e-01	0	5.732101e+03	6.593667e+03	4.803472e-01	0	6.251397e+03	5.778553e+03	8.050915e-02	0	8.058853e+03	7.056202e+02	5.176139e-01	0	5.362959e+03	5.754606e+03	6.121848e-02	0	1.104035e+04	7.199476e+02	5.981406e-01	0	4.564808e+03	6.794409e+03	0	0	1.085605e+03	4.928460e+02	5.685982e-01	0	3.728946e+03	4.914841e+03	5.067617e-01	0	4.085915e+03	4.197942e+03	5.482773e-01	0	6.008192e+03	7.292429e+03	6.853042e-01	0	2.891701e+03	6.297175e+03	4.498026e-01	0	5.366550e+03	4.387313e+03	2.004402e-01	0	7.471763e+03	1.873083e+03	1.342186e-01	0	6.990924e+03	1.083775e+03	6.529254e-01	0	2.893816e+03	5.443918e+03	6.156893e-01	0	5.561746e+03	8.910255e+03	5.734255e-01	0	2.728752e+03	3.668142e+03	4.170828e-01	0	4.438891e+03	3.176068e+03	5.431043e-01	0	3.198170e+03	3.801611e+03	5.256146e-01	0	4.565080e+03	5.058066e+03	4.844121e-01	0	6.192327e+03	5.817899e+03	8.144797e-01	0	1.517429e+03	6.661886e+03	4.926674e-01	0	4.101180e+03	3.982630e+03	5.846664e-01	0	3.321874e+03	4.676213e+03	7.749974e-02	0	8.266429e+03	6.944671e+02	5.256623e-01	0	2.945219e+03	3.263900e+03	5.646850e-01	0	3.457955e+03	4.485614e+03	3.260764e-01	0	3.771127e+03	1.824651e+03	9.341832e-02	0	7.803902e+03	8.041497e+02	3.267229e-01	0	4.592574e+03	2.228650e+03	4.995820e-01	0	4.110386e+03	4.103519e+03	4.316088e-01	0	3.461376e+03	2.628402e+03	6.341907e-01	0	2.525451e+03	4.378286e+03	3.268825e-01	0	3.713012e+03	1.803130e+03	5.691532e-01	0	2.473893e+03	3.268040e+03	5.730814e-01	0	2.632232e+03	3.533421e+03	1.024486e-01	0	8.129732e+03	9.279461e+02	3.043600e-03	0	6.303475e+03	1.924382e+01	7.547644e-01	0	2.238337e+03	6.888958e+03	5.778679e-01	0	4.108445e+03	5.624161e+03	8.293686e-01	0	1.964056e+03	9.546461e+03	7.710457e-01	0	1.374369e+03	4.628441e+03	5.877908e-01	0	2.523971e+03	3.599063e+03	5.929655e-01	0	3.725281e+03	5.426970e+03	6.941444e-01	0	3.993089e+03	9.062381e+03	7.123832e-01	0	1.545845e+03	3.828825e+03	5.337864e-01	0	5.475515e+03	6.269133e+03	4.499237e-01	0	5.486843e+03	4.487852e+03	6.496227e-01	0	4.846957e+03	8.986581e+03	5.832531e-01	0	5.406217e+03	7.566206e+03	5.079599e-01	0	5.945225e+03	6.137580e+03	5.752041e-01	0	4.066322e+03	5.506091e+03	3.881381e-01	0	7.200068e+03	4.567404e+03	6.051992e-01	0	4.318666e+03	6.620181e+03	-5.698238e-03	0	5.568724e+03	-3.155212e+01	7.715075e-01	0	1.105091e+03	3.731353e+03	5.864475e-01	0	3.652451e+03	5.179440e+03	5.907619e-01	0	4.161658e+03	6.007625e+03	7.032177e-01	0	3.066910e+03	7.266958e+03	6.280633e-01	0	3.686362e+03	6.224898e+03	5.618083e-01	0	4.750728e+03	6.090938e+03	6.222335e-01	0	2.519375e+03	4.149757e+03	7.717820e-02	0	6.255387e+03	5.231557e+02	4.859837e-01	0	3.684362e+03	3.483431e+03	1.643384e-01	0	7.963425e+03	1.566060e+03	5.222641e-01	0	4.088924e+03	4.470040e+03	5.978395e-01	0	1.956994e+03	2.909207e+03	4.746126e-01	0	4.568938e+03	4.127383e+03	5.163289e-01	0	3.014958e+03	3.218530e+03	7.106103e-01	0	2.007023e+03	4.928339e+03	4.919022e-01	0	4.777927e+03	4.625631e+03	6.347454e-01	0	3.156771e+03	5.485886e+03	4.353440e-01	0	4.752858e+03	3.664405e+03	5.811946e-01	0	3.892118e+03	5.401262e+03	5.377290e-01	0	3.902946e+03	4.540036e+03	1.584036e-01	0	7.672476e+03	1.444098e+03	7.200789e-01	0	1.977524e+03	5.087051e+03	5.520849e-01	0	3.674330e+03	4.528854e+03	1.320773e-01	0	8.304766e+03	1.263789e+03	5.366556e-01	0	4.386342e+03	5.080358e+03	5.466661e-01	0	4.248641e+03	5.123350e+03	7.568863e-01	0	2.514191e+03	7.827437e+03	6.506453e-01	0	3.424772e+03	6.378363e+03	1.908269e-01	0	5.454771e+03	1.286396e+03	
8.000000e-01	1.268522e-01	0	1.297661e+05	1.885262e+04	3.423182e-01	0	1.122438e+05	5.842203e+04	3.326136e-01	0	6.303012e+04	3.141310e+04	2.718347e-01	0	7.237355e+04	2.701810e+04	9.452861e-03	0	9.948459e+04	9.493884e+02	7.745429e-02	0	1.518612e+05	1.274983e+04	8.463384e-02	0	1.594932e+05	1.474658e+04	7.903290e-03	0	1.061206e+05	8.453835e+02	2.481779e-01	0	8.996552e+04	2.969779e+04	2.723679e-01	0	7.928431e+04	2.967777e+04	3.380086e-01	0	9.664402e+04	4.934583e+04	2.264947e-01	0	7.286177e+04	2.133508e+04	3.218991e-01	0	8.625075e+04	4.094382e+04	3.357114e-01	0	6.652970e+04	3.362211e+04	2.826020e-01	0	6.298360e+04	2.481090e+04	1.967091e-01	0	9.098364e+04	2.227998e+04	2.624128e-01	0	6.925854e+04	2.464024e+04	1.186878e-01	0	9.986529e+04	1.344903e+04	3.359210e-01	0	8.397983e+04	4.248077e+04	3.927946e-01	0	6.011382e+04	3.888697e+04	6.794193e-02	0	1.111429e+05	8.101708e+03	2.662873e-01	0	1.055159e+05	3.829504e+04	1.615701e-01	0	8.418949e+04	1.622379e+04	8.155876e-02	0	9.877968e+04	8.771763e+03	6.265968e-01	0	4.366517e+04	7.327323e+04	2.479294e-01	0	9.595333e+04	3.163221e+04	2.272313e-01	0	7.964516e+04	2.341953e+04	2.191291e-01	0	7.003443e+04	1.965316e+04	1.149329e-01	0	8.749159e+04	1.136147e+04	2.134916e-01	0	5.689550e+04	1.544385e+04	2.478254e-01	0	9.437252e+04	3.109372e+04	-3.619772e-03	0	1.062817e+05	-3.833281e+02	1.013003e-01	0	6.980503e+04	7.868332e+03	8.175988e-01	0	1.809329e+04	8.110171e+04	7.257719e-02	0	9.634721e+04	7.539829e+03	1.992876e-01	0	7.296638e+04	1.816045e+04	1.168772e-01	0	9.149067e+04	1.210837e+04	1.908864e-01	0	9.493418e+04	2.239691e+04	6.617486e-02	0	1.251537e+05	8.868932e+03	1.014246e-01	0	8.130286e+04	9.176868e+03	1.023598e-01	0	9.911636e+04	1.130245e+04	1.122588e-01	0	1.027408e+05	1.299204e+04	1.434172e-01	0	1.012711e+05	1.695577e+04	2.156694e-01	0	7.473546e+04	2.055020e+04	1.627192e-01	0	8.510446e+04	1.653941e+04	5.888246e-02	0	1.032110e+05	6.457557e+03	1.336318e-01	0	1.099577e+05	1.696027e+04	2.044596e-01	0	1.012486e+05	2.602163e+04	2.572160e-01	0	7.807133e+04	2.703504e+04	4.529617e-02	0	9.457199e+04	4.486993e+03	1.305098e-01	0	8.321434e+04	1.249041e+04	1.094421e-01	0	1.132790e+05	1.392103e+04	4.938540e-02	0	9.108162e+04	4.731783e+03	1.999319e-01	0	1.166096e+05	2.914000e+04	1.733210e-01	0	1.069491e+05	2.242288e+04	8.696039e-02	0	1.112615e+05	1.059685e+04	8.066087e-02	0	117668	1.032394e+04	1.189613e-01	0	8.651298e+04	1.168132e+04	0	0	1.249556e+04	1.367910e+04	4.809434e-02	0	1.107078e+05	5.593428e+03	1.760463e-01	0	8.232734e+04	1.759009e+04	3.661215e-02	0	1.125695e+05	4.278039e+03	5.302345e-02	0	7.837395e+04	4.388342e+03	1.740737e-01	0	7.313444e+04	1.541395e+04	5.208966e-02	0	1.172971e+05	6.445720e+03	6.819975e-02	0	8.506141e+04	6.225762e+03	1.653039e-01	0	9.705961e+04	1.922177e+04	2.168602e-01	0	1.147638e+05	3.177938e+04	2.404842e-01	0	1.002618e+05	3.174572e+04	2.281388e-01	0	9.932868e+04	2.935854e+04	1.381112e-01	0	1.194368e+05	1.913886e+04	1.935114e-01	0	1.129319e+05	2.709724e+04	1.056520e-01	0	1.111244e+05	1.312746e+04	3.240207e-01	0	9.360247e+04	4.486696e+04	1.940362e-01	0	1.112724e+05	2.678890e+04	1.573124e-01	0	1.291177e+05	2.410362e+04	3.496334e-01	0	5.531204e+04	2.973544e+04	2.453420e-01	0	1.174837e+05	3.819438e+04	2.889065e-01	0	7.811709e+04	3.173779e+04	2.345947e-01	0	6.365703e+04	1.951071e+04	1.824585e-01	0	8.173928e+04	1.824254e+04	1.870187e-01	0	8.408695e+04	1.934341e+04	3.580178e-01	0	2.956129e+04	1.648561e+04	1.031270e-01	0	1.128056e+05	1.297096e+04	4.557951e-01	0	5.088093e+04	4.261498e+04	1.164410e-01	0	7.344451e+04	9.678985e+03	2.370691e-01	0	1.459394e+05	4.534844e+04	8.741412e-02	0	1.076745e+05	1.031385e+04	2.090645e-02	0	8.267152e+04	1.765274e+03	1.986777e-01	0	1.005939e+05	2.494098e+04	1.741357e-01	0	6.785173e+04	1.430672e+04	8.518136e-02	0	9.999245e+04	9.310580e+03	2.926509e-01	0	9.272269e+04	3.836208e+04	1.964106e-01	0	7.517413e+04	1.837380e+04	2.078666e-01	0	1.078276e+05	2.829545e+04	2.319829e-01	0	8.174309e+04	2.469085e+04	3.124513e-01	0	5.148168e+04	2.339546e+04	2.700602e-01	0	8.046278e+04	2.976929e+04	9.906080e-02	0	5.347951e+04	5.880223e+03	2.329234e-01	0	5.756438e+04	1.747947e+04	1.457317e-01	0	5.865446e+04	1.000601e+04	1.943683e-01	0	5.062445e+04	1.221376e+04	1.860815e-01	0	6.356482e+04	1.453245e+04	1.497765e-01	0	7.076491e+04	1.246604e+04	1.893000e-01	0	5.380630e+04	1.256387e+04	2.110439e-01	0	5.577175e+04	1.491881e+04	1.944717e-01	0	5.422655e+04	1.309145e+04	1.609098e-01	0	6.428701e+04	1.232813e+04	2.030962e-01	0	6.222258e+04	1.585784e+04	9.586081e-02	0	6.800738e+04	7.210440e+03	2.915117e-01	0	4.192210e+04	1.724910e+04	4.292454e-01	0	2.299726e+04	1.729547e+04	1.430079e-01	0	6.450703e+04	1.076441e+04	1.179746e-01	0	6.194875e+04	8.285906e+03	1.058516e-01	0	4.404984e+04	5.214735e+03	1.034284e-01	0	4.899140e+04	5.651640e+03	1.269926e-01	0	3.387784e+04	4.928063e+03	7.899342e-02	0	4.157945e+04	3.566210e+03	2.667413e-01	0	3.573312e+04	1.299882e+04	7.296556e-02	0	6.485605e+04	5.104727e+03	1.364844e-01	0	5.511997e+04	8.712075e+03	1.888686e-01	0	4.961518e+04	1.155269e+04	2.340154e-01	0	4.324163e+04	1.321072e+04	1.988415e-01	0	4.079264e+04	1.012443e+04	3.476789e-01	0	4.409020e+04	2.349952e+04	1.941293e-01	0	6.344150e+04	1.528267e+04	2.317443e-01	0	3.760766e+04	1.134435e+04	2.223891e-01	0	2.923057e+04	8.359658e+03	2.257451e-01	0	3.000670e+04	8.748884e+03	1.626134e-01	0	4.015175e+04	7.797132e+03	1.064606e-01	0	4.648738e+04	5.538730e+03	1.190611e-01	0	4.376142e+04	5.914463e+03	1.881396e-01	0	4.221440e+04	9.782713e+03	3.103997e-01	0	4.310863e+04	1.940386e+04	7.058103e-02	0	5.246462e+04	3.984217e+03	1.937295e-01	0	6.088354e+04	1.462900e+04	2.649791e-02	0	6.577929e+04	1.790457e+03	2.858135e-01	0	4.265792e+04	1.707147e+04	2.012276e-01	0	4.459748e+04	1.123505e+04	1.309107e-01	0	6.222046e+04	9.372254e+03	1.344147e-01	0	5.377478e+04	8.350558e+03	0	0	7.038638e+03	1.073180e+03	3.351506e-01	0	3.144959e+04	1.585374e+04	2.193369e-01	0	3.735886e+04	1.049643e+04	2.317051e-02	0	4.844484e+04	1.149117e+03	1.865902e-01	0	6.937382e+04	1.591384e+04	0	0	6.692667e+03	7.835076e+03	0	0	9.020481e+03	1.744750e+03	1.782781e-01	0	4.696381e+04	1.018911e+04	2.409558e-01	0	3.742959e+04	1.188189e+04	1.483112e-01	0	5.131639e+04	8.936124e+03	2.484048e-01	0	4.961668e+04	1.639848e+04	2.574773e-01	0	4.778326e+04	1.656933e+04	1.773459e-01	0	5.438186e+04	1.172351e+04	2.039215e-01	0	5.155859e+04	1.320712e+04	2.362718e-01	0	5.020026e+04	1.553027e+04	3.040634e-01	0	3.882972e+04	1.696519e+04	1.912290e-01	0	4.492566e+04	1.062240e+04	2.442114e-01	0	5.695918e+04	1.840472e+04	1.451126e-01	0	5.212564e+04	8.848054e+03	6.892707e-02	0	4.171393e+04	3.088070e+03	9.814517e-02	0	8.037403e+04	8.746777e+03	1.962680e-01	0	5.442605e+04	1.329061e+04	2.119139e-01	0	3.754561e+04	1.009589e+04	2.596686e-01	0	3.026959e+04	1.061695e+04	2.076141e-01	0	3.171160e+04	8.308799e+03	2.475251e-01	0	5.517229e+04	1.814882e+04	1.326358e-01	0	3.721439e+04	5.690759e+03	2.630528e-01	0	4.102941e+04	1.464542e+04	5.699190e-01	0	5.798932e+03	7.684416e+03	9.763927e-02	0	9.050073e+03	9.792565e+02	4.028574e-01	0	6.362444e+03	4.292371e+03	5.350318e-01	0	3.612483e+03	4.156829e+03	6.091550e-01	0	3.449976e+03	5.376990e+03	5.413259e-01	0	5.139725e+03	6.065890e+03	2.465530e-01	0	6.335183e+03	2.073083e+03	5.028885e-01	0	5.064551e+03	5.123408e+03	6.175615e-01	0	3.256348e+03	5.258348e+03	2.083879e-01	0	7.288614e+03	1.918691e+03	6.086565e-02	0	8.467424e+03	5.487770e+02	5.762302e-01	0	2.490846e+03	3.386983e+03	5.894189e-01	0	4.573359e+03	6.565390e+03	4.696108e-01	0	3.449689e+03	3.054383e+03	4.926125e-01	0	5.195487e+03	5.044195e+03	3.709923e-01	0	5.364721e+03	3.164143e+03	4.906080e-01	0	6.008057e+03	5.786508e+03	5.628281e-01	0	5.086556e+03	6.548583e+03	4.701975e-01	0	3.555596e+03	3.155577e+03	3.627602e-01	0	4.881426e+03	2.778839e+03	4.599831e-01	0	4.381193e+03	3.731873e+03	5.858023e-01	0	3.328844e+03	4.708003e+03	6.294007e-01	0	2.970797e+03	5.045399e+03	5.969388e-01	0	2.227582e+03	3.299078e+03	1.557080e-01	0	5.663337e+03	1.044457e+03	5.550956e-01	0	3.163017e+03	3.946414e+03	5.850958e-01	0	2.939871e+03	4.145792e+03	5.019900e-01	0	5.438924e+03	5.482392e+03	1.429833e-01	0	4.600675e+03	7.675695e+02	5.694803e-02	0	6.481528e+03	3.913997e+02	3.940667e-01	0	6.016662e+03	3.912915e+03	4.388273e-01	0	2.942681e+03	2.301126e+03	5.367113e-01	0	5.323782e+03	6.167501e+03	5.109414e-01	0	2.749252e+03	2.872267e+03	1.241787e-02	0	1.004536e+04	1.263104e+02	5.353563e-01	0	3.403946e+03	3.921981e+03	1.948423e-01	0	7.143875e+03	1.728766e+03	4.550706e-01	0	2.843220e+03	2.374374e+03	5.591202e-01	0	2.870884e+03	3.640832e+03	5.252250e-01	0	3.684974e+03	4.076543e+03	5.086705e-01	0	3.188517e+03	3.301053e+03	5.703529e-01	0	2.564318e+03	3.404111e+03	6.309575e-01	0	3.167710e+03	5.415881e+03	7.196964e-02	0	5.977621e+03	4.635702e+02	4.187284e-01	0	3.662575e+03	2.638396e+03	2.848386e-01	0	8.456790e+03	3.368220e+03	8.554583e-01	0	1.176747e+03	6.964478e+03	1.548117e-01	0	4.551669e+03	8.337216e+02	6.384646e-01	0	1.188910e+03	2.099592e+03	4.484562e-01	0	4.079339e+03	3.316880e+03	6.160277e-01	0	2.915463e+03	4.677436e+03	5.693124e-01	0	4.282833e+03	5.661342e+03	6.586149e-01	0	2.607698e+03	5.030882e+03	6.604279e-01	0	2.574253e+03	5.006620e+03	2.893554e-01	0	7.288832e+03	2.967817e+03	4.094649e-01	0	4.875767e+03	3.380756e+03	4.353836e-01	0	5.379810e+03	4.148447e+03	5.865452e-02	0	6.871214e+03	4.281402e+02	7.230475e-01	0	2.406969e+03	6.283940e+03	6.067558e-02	0	9.341177e+03	6.033925e+02	4.947451e-01	0	5.451427e+03	5.338031e+03	4.139338e-01	0	4.569584e+03	3.227461e+03	6.147637e-01	0	3.787847e+03	6.044681e+03	4.895728e-01	0	4.302267e+03	4.126490e+03	5.058814e-01	0	2.372311e+03	2.428786e+03	6.763439e-01	0	2.065526e+03	4.316327e+03	9.399011e-01	0	4.433702e+02	6.933964e+03	1.066686e-01	0	8.473155e+03	1.011740e+03	8.063251e-01	0	1.547336e+03	6.442011e+03	5.130749e-01	0	4.026417e+03	4.242652e+03	7.140153e-01	0	2.529790e+03	6.316104e+03	6.595032e-01	0	2.924049e+03	5.663546e+03	4.424930e-01	0	3.476082e+03	2.758964e+03	6.492155e-01	0	3.331906e+03	6.166535e+03	1.093594e-01	0	6.346389e+03	7.792565e+02	4.978032e-01	0	4.149049e+03	4.112750e+03	6.514601e-01	0	1.964274e+03	3.671447e+03	5.929510e-01	0	3.604067e+03	5.250068e+03	5.107694e-01	0	4.149224e+03	4.331896e+03	1.255407e-01	0	1.338319e+04	1.921341e+03	5.655887e-01	0	4.621914e+03	6.017574e+03	8.129121e-02	0	1.007751e+04	8.917007e+02	6.398920e-01	0	3.665434e+03	6.513274e+03	5.927674e-01	0	4.107280e+03	5.978553e+03	1.607365e-01	0	9.686304e+03	1.855130e+03	5.622549e-01	0	6.300704e+03	8.092841e+03	2.412383e-02	0	9.135449e+03	2.258299e+02	6.513353e-01	0	3.733925e+03	6.975291e+03	0	0	9.341342e+02	6.653951e+02	4.265215e-01	0	4.330417e+03	3.220724e+03	5.215725e-01	0	4.182974e+03	4.560197e+03	5.712708e-01	0	6.697898e+03	8.924781e+03	6.700336e-01	0	3.236308e+03	6.571685e+03	5.060824e-01	0	4.544981e+03	4.656921e+03	4.153178e-02	0	8.033037e+03	3.480829e+02	1.608448e-01	0	6.582591e+03	1.261716e+03	3.483724e-01	0	5.563424e+03	2.974311e+03	2.825797e-01	0	1.188135e+04	4.679863e+03	5.856032e-01	0	2.912085e+03	4.115201e+03	5.902925e-01	0	3.772224e+03	5.434891e+03	4.499322e-01	0	3.627092e+03	2.966807e+03	6.203434e-01	0	2.644981e+03	4.321792e+03	5.647600e-01	0	6.233503e+03	8.088488e+03	7.590079e-01	0	1.867429e+03	5.881494e+03	4.578218e-01	0	3.380101e+03	2.854198e+03	6.208324e-01	0	3.772365e+03	6.176703e+03	1.025658e-01	0	6.102213e+03	6.974083e+02	5.103757e-01	0	3.320710e+03	3.461449e+03	6.080134e-01	0	3.297661e+03	5.115026e+03	1.009727e-01	0	7.316225e+03	8.217094e+02	2.395024e-01	0	7.009784e+03	2.207581e+03	3.927531e-01	0	4.882771e+03	3.158062e+03	5.398785e-01	0	4.490778e+03	5.269205e+03	5.930190e-01	0	1.438827e+03	2.096540e+03	5.970599e-01	0	3.874471e+03	5.741031e+03	2.446087e-01	0	3.663992e+03	1.186464e+03	4.984840e-01	0	4.860168e+03	4.830785e+03	4.164224e-01	0	6.783211e+03	4.840284e+03	1.833569e-01	0	8.012575e+03	1.799025e+03	2.523157e-01	0	4.419161e+03	1.491303e+03	5.436048e-01	0	3.297161e+03	3.927194e+03	6.089101e-01	0	3.863837e+03	6.015827e+03	7.332557e-01	0	3.061604e+03	8.416069e+03	5.796785e-01	0	3.297408e+03	4.547559e+03	5.175340e-01	0	4.479363e+03	4.804946e+03	5.630763e-01	0	4.667928e+03	6.015696e+03	5.849036e-01	0	5.993088e+03	8.444734e+03	5.075713e-01	0	2.873787e+03	2.962158e+03	6.444315e-01	0	4.465710e+03	8.093643e+03	4.502276e-01	0	5.682431e+03	4.653538e+03	5.813441e-01	0	5.738133e+03	7.967953e+03	2.179194e-01	0	8.701315e+03	2.424539e+03	4.922426e-01	0	6.490813e+03	6.292482e+03	7.361823e-01	0	1.320734e+03	3.685503e+03	4.970578e-01	0	5.473107e+03	5.409071e+03	4.940813e-01	0	4.984353e+03	4.867729e+03	8.352586e-02	0	4.817254e+03	4.390361e+02	5.551139e-01	0	3.625679e+03	4.524000e+03	5.652089e-01	0	3.714706e+03	4.828951e+03	5.522617e-01	0	4.402834e+03	5.430664e+03	5.974753e-01	0	3.724752e+03	5.528723e+03	7.282240e-01	0	2.405479e+03	6.445487e+03	4.636641e-01	0	3.679159e+03	3.180645e+03	5.247351e-01	0	3.395355e+03	3.748777e+03	5.084341e-04	0	6.010779e+03	3.057640e+00	5.327969e-01	0	3.739754e+03	4.264803e+03	1.911065e-01	0	4.595287e+03	1.085668e+03	4.746611e-01	0	3.651179e+03	3.298961e+03	6.659023e-01	0	2.053563e+03	4.093031e+03	6.210327e-01	0	3.363056e+03	5.511207e+03	4.523439e-01	0	3.677703e+03	3.037648e+03	7.868173e-01	0	2.218788e+03	8.189123e+03	5.734923e-01	0	4.023025e+03	5.409455e+03	5.796025e-01	0	3.422947e+03	4.719220e+03	4.897968e-01	0	4.062172e+03	3.899699e+03	6.231762e-01	0	3.429373e+03	5.671360e+03	6.828767e-01	0	2.460299e+03	5.297879e+03	9.872717e-02	0	8.511202e+03	9.323335e+02	5.399275e-01	0	3.520171e+03	4.131169e+03	6.369943e-01	0	2.539526e+03	4.456305e+03	1.104456e-01	0	9.223393e+03	1.145161e+03	4.160258e-01	0	5.739284e+03	4.088692e+03	4.799428e-01	0	4.903543e+03	4.525311e+03	6.805580e-01	0	2.498995e+03	5.324005e+03	5.987824e-01	0	3.582125e+03	5.346010e+03	-1.002144e-02	0	5.372908e+03	-5.331006e+01	
9.000000e-01	2.400074e-01	0	8.298867e+04	2.620801e+04	2.805624e-01	0	1.098399e+05	4.283477e+04	2.705317e-01	0	5.942669e+04	2.203908e+04	2.220313e-01	0	8.358091e+04	2.385388e+04	-5.050031e-02	0	1.045522e+05	-5.026102e+03	6.066594e-02	0	1.222504e+05	7.895421e+03	9.407004e-02	0	1.509657e+05	1.567599e+04	1.736738e-01	0	9.195985e+04	1.932774e+04	1.604494e-01	0	108891	2.081054e+04	1.980504e-01	0	1.082961e+05	2.674493e+04	2.258076e-01	0	5.389795e+04	1.572033e+04	2.170268e-01	0	6.366323e+04	1.764636e+04	2.048146e-01	0	1.007013e+05	2.593745e+04	4.114339e-01	0	4.505176e+04	3.149319e+04	2.058747e-01	0	7.558507e+04	1.959521e+04	9.577833e-02	0	1.106753e+05	1.172312e+04	4.196773e-01	0	6.442962e+04	4.659416e+04	8.786035e-02	0	1.000766e+05	9.639711e+03	3.250330e-01	0	6.338424e+04	3.052293e+04	4.974967e-01	0	6.271823e+04	6.209335e+04	1.412092e-01	0	1.217635e+05	2.002131e+04	2.390831e-01	0	9.832330e+04	3.089357e+04	2.539028e-01	0	9.495223e+04	3.231300e+04	2.403911e-01	0	7.335027e+04	2.321294e+04	4.953802e-01	0	5.489802e+04	5.389283e+04	2.647358e-01	0	7.265185e+04	2.615868e+04	3.283806e-01	0	9.212016e+04	4.504110e+04	2.289397e-01	0	7.458786e+04	2.214629e+04	2.125998e-01	0	8.229306e+04	2.221931e+04	9.858622e-02	0	5.859599e+04	6.408552e+03	1.274666e-01	0	8.577694e+04	1.253097e+04	1.812281e-01	0	6.123761e+04	1.355442e+04	1.995160e-01	0	7.404817e+04	1.845608e+04	6.810923e-01	0	3.118055e+04	6.659241e+04	1.674506e-01	0	1.074158e+05	2.160454e+04	1.009511e-01	0	6.234627e+04	7.000646e+03	2.078371e-02	0	1.027299e+05	2.180426e+03	2.353264e-01	0	7.937291e+04	2.442681e+04	-6.185899e-03	0	9.842234e+04	-6.050876e+02	0	0	1.309991e+04	1.290285e+04	-7.722158e-02	0	9.413352e+04	-6.748044e+03	1.454375e-01	0	6.851290e+04	1.166017e+04	-8.169159e-02	0	8.513437e+04	-6.429523e+03	1.149699e-01	0	7.803742e+04	1.013746e+04	6.174861e-02	0	9.812799e+04	6.458042e+03	6.043342e-02	0	1.268571e+05	8.159518e+03	9.749379e-02	0	1.294126e+05	1.397988e+04	2.645370e-01	0	8.505350e+04	3.059270e+04	9.094748e-02	0	6.800515e+04	6.803674e+03	-7.098896e-03	0	8.682641e+04	-6.120269e+02	1.046466e-01	0	8.145551e+04	9.520313e+03	4.459409e-01	0	2.595496e+04	2.089015e+04	2.158383e-01	0	6.938652e+04	1.909845e+04	2.353843e-02	0	8.808366e+04	2.123330e+03	2.024571e-01	0	6.891234e+04	1.749347e+04	3.059855e-02	0	9.700955e+04	3.062046e+03	1.779376e-01	0	1.027935e+05	2.224992e+04	1.065963e-01	0	9.143259e+04	1.090927e+04	0	0	-2.510324e+03	1.159773e+04	6.681677e-02	0	1.217984e+05	8.720880e+03	1.538096e-01	0	8.447783e+04	1.535529e+04	-6.756078e-02	0	1.370376e+05	-8.672452e+03	1.399708e-01	0	6.319405e+04	1.028491e+04	1.356276e-01	0	8.014669e+04	1.257571e+04	4.591510e-02	0	1.527206e+05	7.349641e+03	4.064626e-02	0	8.845798e+04	3.747821e+03	3.340806e-01	0	7.909392e+04	3.968010e+04	2.536278e-01	0	1.146358e+05	3.895487e+04	2.650252e-01	0	8.759759e+04	3.158690e+04	1.224989e-01	0	1.327164e+05	1.852717e+04	2.526952e-01	0	1.221833e+05	4.131533e+04	3.618009e-01	0	6.800495e+04	3.855263e+04	1.286328e-01	0	8.516066e+04	1.257157e+04	2.503706e-01	0	1.028064e+05	3.433657e+04	1.787954e-01	0	1.282126e+05	2.791488e+04	0	0	1.852411e+04	7.364896e+03	2.599609e-01	0	5.825517e+04	2.046387e+04	2.949621e-01	0	1.070435e+05	4.478311e+04	2.034970e-01	0	9.163179e+04	2.341083e+04	0	0	1.382615e+04	1.521561e+04	5.452552e-02	0	8.086722e+04	4.663614e+03	1.824694e-01	0	7.347715e+04	1.639979e+04	3.647061e-01	0	6.289119e+04	3.610423e+04	1.470853e-01	0	1.316002e+05	2.269449e+04	3.620679e-01	0	3.002554e+04	1.704145e+04	2.905713e-01	0	7.507735e+04	3.075055e+04	3.011930e-01	0	1.714120e+05	7.388030e+04	1.560528e-01	0	1.060946e+05	1.961777e+04	1.591985e-01	0	1.002137e+05	1.897459e+04	2.732555e-01	0	7.598651e+04	2.857088e+04	1.974976e-01	0	9.720321e+04	2.392192e+04	2.632733e-01	0	8.963117e+04	3.203019e+04	2.715024e-01	0	7.229622e+04	2.694394e+04	4.132192e-01	0	6.816775e+04	4.800468e+04	1.718160e-01	0	1.081179e+05	2.243025e+04	2.868673e-01	0	5.699406e+04	2.292664e+04	1.576398e-01	0	8.165129e+04	1.528027e+04	3.147785e-01	0	8.378191e+04	3.848792e+04	1.458154e-01	0	4.696627e+04	8.017478e+03	2.502334e-01	0	5.079869e+04	1.695398e+04	1.911537e-01	0	5.682357e+04	1.342905e+04	2.557617e-01	0	4.014945e+04	1.379758e+04	1.285276e-01	0	6.780502e+04	1.000010e+04	1.421813e-01	0	5.875854e+04	9.739080e+03	1.819576e-01	0	4.836120e+04	1.075701e+04	2.448289e-01	0	5.494675e+04	1.781391e+04	1.379197e-01	0	7.157409e+04	1.145076e+04	1.599998e-01	0	7.694192e+04	1.465558e+04	1.038114e-01	0	8.000199e+04	9.267150e+03	1.031680e-01	0	77526	8.918283e+03	4.760965e-01	0	2.720838e+04	2.472557e+04	4.033982e-01	0	2.286540e+04	1.546067e+04	1.465681e-01	0	4.928055e+04	8.463429e+03	1.009976e-01	0	6.731002e+04	7.561886e+03	1.413823e-01	0	5.598808e+04	9.219146e+03	1.704304e-01	0	5.136248e+04	1.055213e+04	1.552373e-01	0	3.606558e+04	6.627572e+03	6.917664e-02	0	4.760346e+04	3.537779e+03	3.106489e-01	0	4.680665e+04	2.109294e+04	1.695094e-01	0	4.902173e+04	1.000571e+04	2.833149e-01	0	4.046016e+04	1.599443e+04	1.894526e-02	0	4.742988e+04	9.159241e+02	2.586677e-01	0	3.683869e+04	1.285386e+04	1.338527e-01	0	4.195881e+04	6.484231e+03	2.308653e-01	0	4.562893e+04	1.369609e+04	1.405482e-01	0	4.313366e+04	7.053752e+03	2.430765e-01	0	3.979491e+04	1.277964e+04	1.447583e-01	0	4.838155e+04	8.189070e+03	3.683147e-01	0	3.233807e+04	1.885526e+04	5.318997e-02	0	5.394391e+04	3.030465e+03	1.978655e-01	0	3.139816e+04	7.745103e+03	1.526366e-01	0	4.952955e+04	8.921816e+03	1.687109e-01	0	4.705263e+04	9.549379e+03	1.292758e-01	0	5.676843e+04	8.428368e+03	1.734080e-01	0	4.671364e+04	9.799903e+03	2.027828e-01	0	7.148795e+04	1.818391e+04	1.299922e-01	0	5.352096e+04	7.996830e+03	1.622514e-01	0	4.072606e+04	7.887644e+03	1.568623e-01	0	4.524895e+04	8.418380e+03	1.467899e-01	0	8.654694e+04	1.488990e+04	1.782807e-01	0	4.985125e+04	1.081575e+04	0	0	6.575893e+03	5.243278e+03	2.714255e-01	0	3.829616e+04	1.426698e+04	8.079308e-02	0	5.246229e+04	4.611138e+03	1.887543e-01	0	3.075563e+04	7.155979e+03	2.249158e-01	0	4.547382e+04	1.319570e+04	0	0	6.958354e+03	6.031645e+03	0	0	4.442050e+03	-6.064074e+03	3.039399e-01	0	3.656430e+04	1.596607e+04	1.840400e-01	0	6.272469e+04	1.414757e+04	0	0	9.213449e+03	1.389299e+04	2.474827e-01	0	5.060492e+04	1.664260e+04	3.475529e-01	0	4.969258e+04	2.647080e+04	2.315613e-01	0	4.579215e+04	1.379900e+04	2.745637e-01	0	4.736496e+04	1.792673e+04	2.774396e-01	0	4.293506e+04	1.648566e+04	2.398360e-01	0	3.688756e+04	1.163823e+04	1.373333e-01	0	4.024723e+04	6.407207e+03	2.176822e-01	0	3.752340e+04	1.044100e+04	1.630321e-01	0	6.556878e+04	1.277207e+04	1.502281e-01	0	3.918451e+04	6.927286e+03	1.907538e-01	0	7.126423e+04	1.679825e+04	1.188452e-01	0	6.159271e+04	8.307280e+03	1.908270e-01	0	4.271865e+04	1.007433e+04	1.719027e-01	0	3.407155e+04	7.072831e+03	1.227359e-01	0	4.470720e+04	6.254877e+03	2.285472e-01	0	4.536788e+04	1.344048e+04	3.001378e-01	0	4.134282e+04	1.772997e+04	2.751022e-01	0	3.440196e+04	1.305571e+04	6.391546e-01	0	3.584226e+03	6.348631e+03	7.563438e-02	0	9.032426e+03	7.390604e+02	3.961018e-01	0	6.507542e+03	4.268351e+03	5.726688e-01	0	2.556110e+03	3.425456e+03	5.580726e-01	0	3.514191e+03	4.437774e+03	4.973005e-01	0	5.505412e+03	5.446283e+03	1.838467e-01	0	6.674398e+03	1.503475e+03	6.306589e-01	0	3.582688e+03	6.117525e+03	6.073657e-01	0	2.749976e+03	4.253936e+03	7.879698e-02	0	1.096950e+04	9.382983e+02	2.395865e-01	0	4.098796e+03	1.291424e+03	4.794896e-01	0	3.961435e+03	3.649238e+03	4.931988e-01	0	4.753261e+03	4.625684e+03	6.440666e-01	0	2.827630e+03	5.116638e+03	4.347915e-01	0	5.550389e+03	4.269685e+03	4.563033e-01	0	4.093152e+03	3.435221e+03	3.877327e-01	0	7.121782e+03	4.510037e+03	4.310910e-01	0	4.865478e+03	3.686818e+03	3.065463e-01	0	4.706577e+03	2.080577e+03	3.124888e-01	0	4.513289e+03	2.051388e+03	3.963694e-01	0	4.388055e+03	2.881382e+03	5.965835e-01	0	3.378844e+03	4.996729e+03	7.349896e-01	0	2.184522e+03	6.058634e+03	5.196260e-01	0	3.778562e+03	4.087313e+03	3.264799e-02	0	9.320199e+03	3.145554e+02	5.535086e-01	0	3.053703e+03	3.785629e+03	4.507768e-01	0	3.787420e+03	3.108537e+03	5.203420e-01	0	5.656081e+03	6.135823e+03	6.319496e-01	0	3.980577e+03	6.834727e+03	0	0	1.068292e+03	1.011008e+03	4.331041e-01	0	4.768132e+03	3.642817e+03	4.610817e-01	0	3.797093e+03	3.248675e+03	5.723897e-01	0	5.516429e+03	7.384168e+03	4.715219e-01	0	2.383566e+03	2.126679e+03	1.561754e-01	0	6.315943e+03	1.168958e+03	4.738420e-01	0	3.180906e+03	2.864628e+03	0	0	2.107110e+03	1.172394e+03	7.771993e-02	0	7.397631e+03	6.233935e+02	4.335446e-01	0	4.126767e+03	3.158479e+03	4.035376e-01	0	5.169778e+03	3.497622e+03	5.864952e-01	0	4.849301e+03	6.878014e+03	6.792643e-01	0	2.508435e+03	5.312444e+03	6.529256e-01	0	2.876043e+03	5.410489e+03	1.414061e-01	0	8.919288e+03	1.468962e+03	5.082731e-01	0	4.117968e+03	4.256533e+03	2.733801e-01	0	9.314633e+03	3.504494e+03	7.785000e-01	0	2.073316e+03	7.287027e+03	6.543367e-02	0	4.367356e+03	3.057805e+02	0	0	7.859688e+02	7.226316e+02	4.887050e-01	0	4.564633e+03	4.362958e+03	6.105560e-01	0	2.927228e+03	4.589201e+03	4.968874e-01	0	4.430873e+03	4.376049e+03	6.408579e-01	0	2.115541e+03	3775	6.515291e-01	0	1.878664e+03	3.512502e+03	6.225451e-02	0	1.006677e+04	6.683071e+02	4.293416e-01	0	4.269395e+03	3.212129e+03	5.791543e-01	0	4.551868e+03	6.264133e+03	1.702798e-01	0	8.344254e+03	1.712454e+03	2.405429e-01	0	6.588833e+03	2.086881e+03	1.396705e-01	0	9.840196e+03	1.597510e+03	5.173827e-01	0	3.897015e+03	4.177737e+03	7.321134e-01	0	1.646054e+03	4.498539e+03	4.989513e-01	0	5.042259e+03	5.021151e+03	6.028515e-01	0	4.836581e+03	7.341687e+03	5.510158e-01	0	3.876723e+03	4.757708e+03	2.651343e-01	0	5.678271e+03	2.048680e+03	8.237695e-01	0	1.147292e+03	5.362886e+03	1.482706e-01	0	9.083939e+03	1.581348e+03	7.083214e-01	0	1.333610e+03	3.238580e+03	4.931422e-01	0	4.327398e+03	4.210299e+03	6.839504e-01	0	1.972927e+03	4.269535e+03	5.963053e-01	0	4.433853e+03	6.549331e+03	3.508466e-01	0	3.012357e+03	1.628082e+03	6.184476e-01	0	2.602004e+03	4.217516e+03	9.791056e-02	0	8.137075e+03	8.831780e+02	5.393001e-01	0	3.597088e+03	4.210789e+03	4.392735e-01	0	2.614764e+03	2.048408e+03	4.741863e-01	0	3.315832e+03	2.990264e+03	5.413054e-01	0	4.217851e+03	4.977485e+03	9.610696e-02	0	1.169887e+04	1.243890e+03	5.144016e-01	0	4.744953e+03	5.026398e+03	-2.295067e-02	0	5.853985e+03	-1.313386e+02	5.910400e-01	0	4.207591e+03	6.080921e+03	4.607621e-01	0	5.876397e+03	5.021200e+03	1.197257e-01	0	1.031670e+04	1.403169e+03	8.104590e-02	0	9.979135e+03	8.800961e+02	1.069847e-01	0	8.660939e+03	1.037595e+03	6.476175e-01	0	4.569710e+03	8.398330e+03	0	0	1.601145e+02	3.051010e+02	4.253014e-01	0	4.381887e+03	3.242783e+03	6.394542e-01	0	3.432974e+03	6.088628e+03	5.356672e-01	0	6.984172e+03	8.057135e+03	6.193616e-01	0	3.452485e+03	5.617764e+03	4.891713e-01	0	4.747923e+03	4.546627e+03	1.950870e-01	0	3.646763e+03	8.838672e+02	9.244256e-02	0	6.660042e+03	6.783828e+02	6.010914e-01	0	3.477150e+03	5.239507e+03	2.248006e-01	0	7.295569e+03	2.115647e+03	5.072339e-01	0	3.528752e+03	3.632358e+03	5.912275e-01	0	3.982028e+03	5.759401e+03	4.486155e-01	0	4.531504e+03	3.686906e+03	6.716256e-01	0	3.450864e+03	7.058066e+03	5.414990e-01	0	5.018307e+03	5.926723e+03	7.217839e-01	0	1.987036e+03	5.155023e+03	5.804497e-01	0	3.393826e+03	4.695375e+03	4.842614e-01	0	3.952757e+03	3.711507e+03	7.572966e-02	0	7.153684e+03	5.861337e+02	5.101270e-01	0	2.965317e+03	3.087920e+03	5.376819e-01	0	4.599131e+03	5.348850e+03	6.715557e-02	0	9.909362e+03	7.133760e+02	7.216360e-02	0	6.412726e+03	4.987576e+02	5.574143e-01	0	2.587672e+03	3.259042e+03	4.497291e-01	0	3.721171e+03	3.041264e+03	1.187763e-01	0	6.946180e+03	9.362454e+02	4.793858e-01	0	4.352902e+03	4.008188e+03	1.371553e-02	0	8.720365e+03	1.212677e+02	5.478342e-01	0	4.467031e+03	5.412158e+03	6.024882e-01	0	3.024389e+03	4.583911e+03	-2.382693e-04	0	8.210614e+03	-1.955872e+00	1.863282e-01	0	3.763769e+03	8.618909e+02	6.066743e-01	0	2.884906e+03	4.449743e+03	5.896318e-01	0	3.259916e+03	4.683964e+03	6.358643e-01	0	3.885624e+03	6.785188e+03	6.354030e-01	0	2.569467e+03	4.477951e+03	5.975413e-01	0	2.592108e+03	3.848573e+03	5.849128e-01	0	4.606164e+03	6.490696e+03	5.958474e-01	0	4.581814e+03	6.755028e+03	6.970151e-01	0	2.076238e+03	4.776374e+03	5.686315e-01	0	5.390220e+03	7.105407e+03	5.434262e-01	0	4.803509e+03	5.717263e+03	3.014018e-01	0	9.453819e+03	4.078737e+03	3.535578e-02	0	1.234543e+04	4.524802e+02	5.905651e-01	0	4.545715e+03	6.556698e+03	5.774590e-01	0	4.789361e+03	6.545307e+03	2.590484e-01	0	8.603989e+03	3.008091e+03	5.373717e-01	0	4.730431e+03	5.494690e+03	0	0	1.001078e+03	4.429577e+02	6.361938e-01	0	1.609013e+03	2.813706e+03	5.950997e-01	0	2.972059e+03	4.368166e+03	5.579504e-01	0	4.748423e+03	5.993409e+03	5.813946e-01	0	4.211517e+03	5.849311e+03	6.222746e-01	0	3.180479e+03	5.239604e+03	7.099468e-01	0	2.791905e+03	6.833586e+03	5.405390e-01	0	3.522316e+03	4.143875e+03	1.501407e-01	0	6.524015e+03	1.152567e+03	2.727557e-01	0	3.742205e+03	1.403528e+03	2.600667e-01	0	5.782052e+03	2.032236e+03	2.837931e-01	0	5.701670e+03	2.259255e+03	5.624239e-01	0	3.156994e+03	4.057737e+03	5.822164e-01	0	3.867467e+03	5.389638e+03	5.518121e-01	0	4.234566e+03	5.213628e+03	7.193671e-01	0	2.471239e+03	6.334711e+03	4.810818e-01	0	4.280377e+03	3.968278e+03	6.160954e-01	0	3.147457e+03	5.051083e+03	6.439248e-01	0	3.216584e+03	5.816855e+03	5.037071e-01	0	4.123000e+03	4.184595e+03	5.881605e-01	0	3.238730e+03	4.625330e+03	1.006661e-01	0	6.538163e+03	7.318433e+02	6.158453e-01	0	2.350073e+03	3.767443e+03	5.229470e-01	0	3.206193e+03	3.514638e+03	1.582990e-02	0	6.525845e+03	1.049651e+02	4.278366e-01	0	6.471636e+03	4.839182e+03	6.647393e-01	0	3.604523e+03	7.146879e+03	7.414069e-01	0	2.190172e+03	6.279396e+03	5.958850e-01	0	3.407125e+03	5.023952e+03	-4.670893e-02	0	6.313595e+03	-2.817414e+02	
1	1.639264e-01	0	1.298985e+05	2.546880e+04	3.322025e-01	0	6.006193e+04	2.987840e+04	1.953598e-01	0	6.855659e+04	1.664496e+04	1.140433e-01	0	9.180248e+04	1.181712e+04	4.900143e-02	0	8.723655e+04	4.494977e+03	5.771210e-02	0	1.258862e+05	7.710126e+03	1.350930e-01	0	1.226922e+05	1.916373e+04	5.190962e-02	0	9.891868e+04	5.415972e+03	1.529628e-01	0	1.152636e+05	2.081495e+04	2.155443e-01	0	9.475980e+04	2.603709e+04	2.049315e-01	0	9.588226e+04	2.471396e+04	1.346652e-01	0	8.510931e+04	1.324489e+04	3.968247e-02	0	9.678114e+04	3.999214e+03	2.205489e-01	0	6.069735e+04	1.717456e+04	2.977137e-01	0	5.773164e+04	2.447364e+04	4.406664e-02	0	1.043935e+05	4.812333e+03	3.286301e-01	0	7.485364e+04	3.664024e+04	1.330549e-01	0	9.454470e+04	1.451030e+04	2.191996e-01	0	1.214097e+05	3.408421e+04	5.341872e-01	0	4.400941e+04	5.046933e+04	8.295685e-02	0	1.164321e+05	1.053259e+04	2.150656e-01	0	9.691839e+04	2.655484e+04	2.696242e-01	0	9.128018e+04	3.369682e+04	2.113861e-01	0	8.445125e+04	2.263696e+04	6.075256e-01	0	3.667988e+04	5.677813e+04	1.449089e-01	0	1.102445e+05	1.868270e+04	2.604271e-01	0	7.084417e+04	2.494649e+04	2.244213e-01	0	6.128885e+04	1.773453e+04	3.159305e-01	0	7.872542e+04	3.635852e+04	1.517603e-01	0	5.800432e+04	1.037767e+04	3.002280e-01	0	6.956665e+04	2.984666e+04	3.722715e-02	0	1.017371e+05	3.933829e+03	1.250344e-01	0	6.315307e+04	9.024704e+03	9.433294e-01	0	4.333489e+03	7.213455e+04	1.069987e-02	0	9.283299e+04	1.004044e+03	1.432577e-01	0	7.391196e+04	1.235898e+04	-7.188883e-02	0	8.431616e+04	-5.654868e+03	3.283994e-02	0	9.101849e+04	3.090535e+03	7.380062e-02	0	8.557773e+04	6.818932e+03	0	0	-2.813817e+03	-2.583916e+03	-6.977093e-02	0	7.807616e+04	-5.092162e+03	2.234426e-02	0	1.012085e+05	2.313114e+03	0	0	-7.251907e+03	1.056751e+03	-9.892640e-02	0	6.512419e+04	-5.862542e+03	5.379310e-02	0	9.722995e+04	5.527650e+03	5.677286e-02	0	1.042321e+05	6.273733e+03	4.873189e-02	0	9.580280e+04	4.907818e+03	2.055610e-02	0	5.816036e+04	1.220642e+03	1.628095e-02	0	8.712230e+04	1.441909e+03	-1.263244e-02	0	6.556463e+04	-8.179092e+02	1.117254e-01	0	7.089767e+04	8.917371e+03	0	0	1.302604e+04	-3.229951e+03	1.040489e-01	0	7.564828e+04	8.785214e+03	9.658696e-02	0	8.189052e+04	8.755193e+03	4.518645e-02	0	1.098339e+05	5.197879e+03	9.677901e-02	0	9.086494e+04	9.736065e+03	1.378805e-02	0	7.597388e+04	1.062177e+03	0	0	2.926985e+04	-3.535833e+03	0	0	1.642105e+04	-4.380212e+03	6.535579e-02	0	1.371102e+05	9.587547e+03	1.316378e-01	0	9.205430e+04	1.395480e+04	-2.188252e-02	0	9.803958e+04	-2.099413e+03	1.214406e-02	0	8.063572e+04	9.912832e+02	4.726944e-02	0	6.304915e+04	3.128164e+03	6.882926e-02	0	1.361775e+05	1.006582e+04	8.621896e-04	0	7.586680e+04	6.546802e+01	3.542686e-01	0	6.080764e+04	3.336098e+04	2.455823e-01	0	8.985005e+04	2.924849e+04	1.182299e-01	0	8.572162e+04	1.149376e+04	1.683046e-01	0	1.107463e+05	2.241099e+04	1.517285e-01	0	1.402647e+05	2.508886e+04	2.066841e-01	0	9.106817e+04	2.372616e+04	-4.440459e-02	0	1.150298e+05	-4.890682e+03	2.234366e-01	0	8.697648e+04	2.502529e+04	1.451366e-01	0	1.110459e+05	1.885311e+04	0	0	1.075794e+04	1.179284e+04	2.464292e-01	0	6.971595e+04	2.279819e+04	2.178231e-01	0	1.014803e+05	2.826055e+04	2.390660e-01	0	8.146170e+04	2.559318e+04	0	0	1.977566e+04	-5.449092e+03	8.478969e-02	0	8.775203e+04	8.129790e+03	1.986077e-01	0	6.715705e+04	1.664341e+04	1.829674e-01	0	6.085197e+04	1.362727e+04	1.160365e-01	0	1.285189e+05	1.687047e+04	2.559040e-01	0	5.992113e+04	2.060763e+04	1.265725e-01	0	8.968127e+04	1.299614e+04	3.483295e-01	0	1.215433e+05	6.496707e+04	8.518702e-02	0	8.351719e+04	7.777087e+03	1.634429e-01	0	7.183034e+04	1.403390e+04	2.719122e-01	0	1.066228e+05	3.981941e+04	2.277379e-01	0	7.599978e+04	2.241211e+04	1.142995e-01	0	1.155792e+05	1.491548e+04	4.532717e-02	0	1.001948e+05	4.757173e+03	1.139699e-01	0	7.794276e+04	1.002576e+04	3.411256e-01	0	9.411638e+04	4.872780e+04	2.674508e-01	0	7.244848e+04	2.645066e+04	1.531993e-01	0	1.013439e+05	1.833468e+04	2.112174e-01	0	6.902406e+04	1.848301e+04	0	0	1.720843e+04	4.517478e+03	1.962774e-01	0	4.976045e+04	1.215202e+04	2.603481e-01	0	4.610691e+04	1.622905e+04	2.719293e-01	0	3.822298e+04	1.427601e+04	8.846559e-02	0	6.264227e+04	6.079514e+03	1.959951e-01	0	6.065119e+04	1.478516e+04	-7.409590e-02	0	4.171659e+04	-2.877795e+03	1.574623e-01	0	2.896047e+04	5.412439e+03	1.639302e-01	0	4.813538e+04	9.438017e+03	1.177877e-01	0	5.169240e+04	6.901660e+03	1.164917e-01	0	9.284072e+04	1.224117e+04	4.613225e-02	0	5.849610e+04	2.829068e+03	1.823051e-01	0	3.541230e+04	7.895176e+03	1.981502e-01	0	2.513256e+04	6.210667e+03	5.253411e-02	0	3.968105e+04	2.200194e+03	-1.132475e-02	0	5.076885e+04	-5.685061e+02	1.951077e-01	0	4.541161e+04	1.100787e+04	6.796253e-02	0	4.859288e+04	3.543307e+03	4.024792e-02	0	5.200823e+04	2.181004e+03	-1.109278e-03	0	3.801523e+04	-4.212274e+01	3.282720e-01	0	3.208165e+04	1.567823e+04	9.057196e-02	0	5.853105e+04	5.829237e+03	1.962961e-01	0	4.087046e+04	9.982173e+03	-3.198484e-02	0	5.001861e+04	-1.550252e+03	3.074202e-02	0	3.437055e+04	1.090133e+03	-1.885081e-02	0	5.720538e+04	-1.058416e+03	1.784944e-01	0	5.089511e+04	1.105834e+04	1.292665e-01	0	4.320474e+04	6.414046e+03	2.138998e-01	0	3.592481e+04	9.775228e+03	2.376027e-01	0	3.210704e+04	1.000623e+04	3.380056e-01	0	3.398121e+04	1.735035e+04	5.522998e-02	0	4.220470e+04	2.467230e+03	1.937960e-01	0	3.088443e+04	7.424024e+03	2.212845e-01	0	3.564524e+04	1.012917e+04	2.112276e-01	0	4.667371e+04	1.249889e+04	3.075109e-01	0	3.203558e+04	1.422592e+04	3.859787e-02	0	4.390433e+04	1.762648e+03	0	0	1.124546e+02	6.195671e+03	1.199737e-01	0	5.875870e+04	8.010556e+03	8.624709e-02	0	2.807459e+04	2.649898e+03	5.796970e-02	0	3.680630e+04	2.264948e+03	8.401611e-02	0	6.470086e+04	5.934509e+03	9.518389e-02	0	4.928262e+04	5.184381e+03	0	0	1.648932e+03	2.370729e+03	2.607688e-01	0	3.629763e+04	1.280423e+04	6.642783e-02	0	4.317259e+04	3.071923e+03	1.005027e-01	0	3.247964e+04	3.629019e+03	2.075815e-01	0	4.558264e+04	1.194080e+04	0	0	-1.634783e+03	5.532129e+02	0	0	4.868521e+03	6.705043e+03	1.880448e-01	0	3.724763e+04	8.626369e+03	1.886571e-01	0	4.497322e+04	1.045738e+04	0	0	3.330115e+03	3.992987e+03	2.201186e-01	0	3.189904e+04	9.003383e+03	1.353595e-01	0	5.306022e+04	8.306581e+03	1.415397e-01	0	4.335686e+04	7.148515e+03	3.042086e-01	0	4.018163e+04	1.756790e+04	1.420195e-01	0	4.182036e+04	6.922422e+03	1.860863e-01	0	3.398952e+04	7.771074e+03	2.280083e-01	0	3.183105e+04	9.401325e+03	1.418963e-01	0	4.227144e+04	6.990017e+03	1.921804e-01	0	4.952859e+04	1.178286e+04	-6.492655e-02	0	4.091932e+04	-2.494773e+03	5.608462e-02	0	6.696129e+04	3.978639e+03	1.494949e-01	0	4.737605e+04	8.327379e+03	1.299168e-01	0	3.206669e+04	4.788051e+03	1.058914e-01	0	3.954263e+04	4.683125e+03	-1.441679e-02	0	3.407974e+04	-4.843380e+02	2.092987e-01	0	4.767621e+04	1.261990e+04	1.246184e-01	0	3.364233e+04	4.789288e+03	2.254208e-01	0	3.174167e+04	9.237575e+03	5.773281e-01	0	4.346481e+03	5.936866e+03	3.448464e-02	0	8.518700e+03	3.042565e+02	4.858014e-01	0	4.899209e+03	4.628645e+03	5.749804e-01	0	2.890424e+03	3.910260e+03	4.770982e-01	0	5.259780e+03	4.799049e+03	5.855047e-01	0	3.718156e+03	5.252165e+03	5.857576e-02	0	9.131751e+03	5.681809e+02	5.010759e-01	0	3.644943e+03	3.660663e+03	5.324804e-01	0	4.163211e+03	4.741681e+03	1.035828e-01	0	1.093273e+04	1.263298e+03	-1.109623e-02	0	7.213502e+03	-7.916426e+01	4.932482e-01	0	2.573199e+03	2.504630e+03	5.831873e-01	0	4.032673e+03	5.642351e+03	5.326391e-01	0	3.395768e+03	3.870069e+03	4.555558e-01	0	3.433722e+03	2.873117e+03	6.367887e-01	0	2.977956e+03	5.221006e+03	6.109864e-02	0	1.055708e+04	6.869977e+02	4.902836e-01	0	5.174792e+03	4.977504e+03	4.517799e-01	0	3.611478e+03	2.976165e+03	4.096119e-01	0	3.000544e+03	2.081780e+03	4.623646e-01	0	3.640016e+03	3.130402e+03	5.179027e-01	0	3.745511e+03	4.023689e+03	5.963618e-01	0	3.415895e+03	5.046870e+03	3.206380e-01	0	3.567778e+03	1.683882e+03	5.085472e-02	0	8.899121e+03	4.768103e+02	6.320794e-01	0	1.937036e+03	3.327786e+03	5.399643e-01	0	2.714381e+03	3.185988e+03	4.470605e-01	0	6.306081e+03	5.098568e+03	6.564526e-01	0	3.802636e+03	7.266099e+03	0	0	-3.370996e+02	-6.154147e+01	3.593600e-01	0	6.719603e+03	3.769288e+03	4.391083e-01	0	2.363269e+03	1.850146e+03	4.868023e-01	0	4.134566e+03	3.921913e+03	5.525988e-01	0	2.601703e+03	3.213444e+03	1.603125e-01	0	9.642904e+03	1.841016e+03	4.503956e-01	0	3.501004e+03	2.869040e+03	0	0	3.237769e+02	9.228838e+02	6.009807e-02	0	7.748612e+03	4.954524e+02	0	0	-1.845079e+02	4.638711e+02	6.483197e-01	0	2.710954e+03	4.997622e+03	6.949431e-01	0	2.926262e+03	6.666249e+03	4.730619e-01	0	3.954514e+03	3.550189e+03	4.366468e-01	0	3.283886e+03	2.545292e+03	2.139144e-02	0	8.716347e+03	1.905310e+02	6.663116e-01	0	2.453752e+03	4.899670e+03	2.318265e-01	0	6.797967e+03	2.051553e+03	8.838165e-01	0	8.208649e+02	6.244380e+03	1.272626e-01	0	5.226669e+03	7.621530e+02	0	0	7.609688e+02	1.324355e+02	5.569463e-01	0	3.183751e+03	4.002175e+03	5.685200e-01	0	2.257130e+03	2.974005e+03	6.281268e-01	0	2.328422e+03	3.932911e+03	5.465800e-01	0	3.515051e+03	4.237255e+03	6.185707e-01	0	2.765919e+03	4.485542e+03	1.243719e-01	0	7.072655e+03	1.004582e+03	5.696729e-01	0	4.051257e+03	5.363109e+03	5.814502e-01	0	3.718045e+03	5.165114e+03	2.106851e-01	0	5.897685e+03	1.574219e+03	6.055796e-01	0	3.048146e+03	4.680019e+03	6.673392e-02	0	9.473529e+03	6.774121e+02	5.394069e-01	0	4.797505e+03	5.618423e+03	4.730448e-01	0	3.622034e+03	3.251480e+03	5.693895e-01	0	3.998631e+03	5.287328e+03	4.793678e-01	0	7.604718e+03	7.001980e+03	6.135201e-01	0	2.208095e+03	3.505256e+03	5.450814e-01	0	2.907683e+03	3.483974e+03	9.403273e-01	0	4.119977e+02	6.492298e+03	1.038493e-01	0	7.478548e+03	8.666424e+02	0	0	9.272374e+02	1.579266e+03	6.083257e-01	0	3.054849e+03	4.744612e+03	6.165958e-01	0	2.961163e+03	4.762182e+03	7.790532e-01	0	1.895127e+03	6.682173e+03	4.543009e-01	0	2.715788e+03	2.260925e+03	4.607734e-01	0	4.236318e+03	3.619967e+03	7.079358e-02	0	7.467958e+03	5.689623e+02	5.428032e-01	0	4.151990e+03	4.929417e+03	5.716690e-01	0	2.343196e+03	3.127330e+03	4.977486e-01	0	4.437401e+03	4.397617e+03	6.887297e-01	0	2.192851e+03	4.851995e+03	3.708963e-02	0	1.236407e+04	4.762425e+02	6.076241e-01	0	3.731717e+03	5.778849e+03	1.239495e-01	0	9.690750e+03	1.371112e+03	4.439146e-01	0	4.603669e+03	3.675039e+03	6.369257e-01	0	3.541594e+03	6.212866e+03	5.548931e-02	0	1.131817e+04	6.649340e+02	5.837599e-02	0	9.531096e+03	5.908804e+02	3.179717e-02	0	1.217516e+04	3.998495e+02	6.139794e-01	0	5.735396e+03	9.122350e+03	0	0	1.049330e+03	5.251990e+02	4.079926e-01	0	4.754437e+03	3.276606e+03	5.014573e-01	0	4.907974e+03	4.936667e+03	6.140542e-01	0	4.910643e+03	7.813017e+03	6.151584e-01	0	3.423073e+03	5.471685e+03	5.723263e-01	0	4.280275e+03	5.728000e+03	1.719030e-01	0	8.463430e+03	1.756906e+03	4.467651e-02	0	4.967395e+03	2.323044e+02	5.102478e-01	0	3.774208e+03	3.932154e+03	1.587221e-01	0	1.035880e+04	1.954373e+03	5.971557e-01	0	2.095909e+03	3.106867e+03	4.200200e-01	0	3.720263e+03	2.694205e+03	4.575067e-01	0	3.031994e+03	2.557004e+03	4.944821e-01	0	1.668511e+03	1.632086e+03	4.899521e-01	0	5.571739e+03	5.352213e+03	8.065403e-01	0	1.435566e+03	5.984925e+03	5.318633e-01	0	3.000199e+03	3.408610e+03	5.180525e-01	0	4.723345e+03	5.077193e+03	5.440953e-02	0	7.221821e+03	4.155455e+02	6.573033e-01	0	2.261396e+03	4.337430e+03	5.738458e-01	0	3.864818e+03	5.204242e+03	4.444575e-02	0	9.161322e+03	4.261212e+02	1.417394e-01	0	6.246549e+03	1.031601e+03	4.726788e-01	0	3.899927e+03	3.495807e+03	5.098432e-01	0	3.661367e+03	3.808421e+03	5.835105e-02	0	7.997161e+03	4.955591e+02	6.543942e-01	0	1.910255e+03	3.617011e+03	7.343262e-02	0	7.065954e+03	5.599932e+02	5.867635e-01	0	2.710658e+03	3.848923e+03	4.954585e-01	0	4.835172e+03	4.748127e+03	4.790550e-01	0	4.850320e+03	4.460299e+03	-7.788585e-02	0	3.390240e+03	-2.449719e+02	6.173874e-01	0	2.893729e+03	4.669351e+03	8.081526e-01	0	1.129033e+03	4.756023e+03	7.487801e-01	0	2.580232e+03	7.690580e+03	4.225957e-01	0	3.654271e+03	2.674520e+03	5.983477e-01	0	2.538677e+03	3.781906e+03	6.190160e-01	0	2.897830e+03	4.708343e+03	6.513804e-01	0	4.395540e+03	8.212871e+03	5.908464e-01	0	3.141924e+03	4.537158e+03	6.206475e-01	0	4.492181e+03	7.349524e+03	4.738377e-01	0	5.461353e+03	4.918244e+03	1.060811e-01	0	1.206853e+04	1.432168e+03	1.208372e-01	0	1.194788e+04	1.642186e+03	6.092439e-01	0	3.893754e+03	6.070913e+03	5.102136e-01	0	4.526616e+03	4.715404e+03	6.347792e-01	0	3.194186e+03	5.551718e+03	2.400468e-01	0	5.329451e+03	1.683416e+03	0	0	1.172539e+02	4.589886e+01	6.356572e-01	0	2.869797e+03	5.006843e+03	6.068273e-01	0	3.258333e+03	5.028951e+03	5.865613e-01	0	3.339599e+03	4.738017e+03	6.953114e-01	0	2.015439e+03	4.599311e+03	5.764966e-01	0	3.743225e+03	5.095487e+03	6.322946e-01	0	2.953179e+03	5.078193e+03	5.321689e-01	0	2.516434e+03	2.862502e+03	-1.786783e-02	0	7.058329e+03	-1.239032e+02	1.626903e-01	0	3.666225e+03	7.123521e+02	1.964458e-01	0	7.765385e+03	1.898413e+03	5.257798e-01	0	2.810983e+03	3.116608e+03	5.979125e-01	0	2.138366e+03	3.179795e+03	6.735945e-01	0	2.683644e+03	5.538167e+03	6.085507e-01	0	2.589958e+03	4.026374e+03	8.986155e-01	0	6.717288e+02	5.953829e+03	0	0	7.592991e+02	1.407494e+03	5.351833e-01	0	3.103339e+03	3.573141e+03	6.659263e-01	0	2.232270e+03	4.449699e+03	6.106524e-01	0	3.677902e+03	5.768419e+03	3.895274e-01	0	3.497554e+03	2.231703e+03	3.777516e-02	0	8.665123e+03	3.401767e+02	6.108471e-01	0	1.627524e+03	2.554698e+03	5.145440e-01	0	3.928742e+03	4.164148e+03	5.875802e-02	0	6.903296e+03	4.309455e+02	5.165633e-01	0	4.748597e+03	5.073986e+03	6.457315e-01	0	2.960896e+03	5.396879e+03	7.338083e-01	0	2.681348e+03	7.391651e+03	6.323758e-01	0	3.661537e+03	6.298461e+03	9.087486e-02	0	7.406242e+03	7.403174e+02	
1.100000e+00	1.812302e-01	0	1.239646e+05	2.743889e+04	2.470114e-01	0	1.146002e+05	3.759359e+04	2.127224e-01	0	6.101639e+04	1.648663e+04	9.022174e-02	0	1.072834e+05	1.063918e+04	-1.358076e-01	0	9.236695e+04	-1.104424e+04	8.630919e-02	0	1.366647e+05	1.290964e+04	4.393637e-02	0	1.430201e+05	6.572559e+03	6.653426e-03	0	9.225642e+04	6.179326e+02	2.482460e-01	0	1.082047e+05	3.573162e+04	3.398688e-01	0	5.290196e+04	2.723660e+04	9.808604e-02	0	1.059220e+05	1.151936e+04	1.150452e-01	0	7.253922e+04	9.430184e+03	2.245404e-01	0	9.056302e+04	2.622323e+04	1.400695e-01	0	7.297088e+04	1.188584e+04	2.548334e-01	0	7.763605e+04	2.655011e+04	1.386242e-01	0	1.322376e+05	2.128145e+04	1.749436e-01	0	8.483502e+04	1.798828e+04	4.401367e-02	0	1.056413e+05	4.863731e+03	2.482275e-01	0	8.012150e+04	2.645529e+04	6.005002e-01	0	5.123245e+04	7.700903e+04	2.351678e-02	0	1.532169e+05	3.689944e+03	2.828296e-01	0	9.176104e+04	3.618769e+04	2.993480e-01	0	9.697577e+04	4.143212e+04	2.899420e-01	0	8.095321e+04	3.305608e+04	6.343071e-01	0	3.738821e+04	6.485117e+04	2.451190e-01	0	8.365284e+04	2.716309e+04	2.253786e-01	0	6.326035e+04	1.840580e+04	1.627232e-01	0	9.155404e+04	1.779335e+04	2.532782e-01	0	4.919552e+04	1.668647e+04	2.031601e-01	0	5.230873e+04	1.333649e+04	1.834816e-01	0	8.572448e+04	1.926333e+04	4.068704e-02	0	1.106773e+05	4.694123e+03	9.234003e-02	0	9.202856e+04	9.362449e+03	9.296560e-01	0	4.672215e+03	6.174731e+04	1.354627e-01	0	8.268348e+04	1.295551e+04	2.001504e-01	0	7.605657e+04	1.903202e+04	-2.543204e-02	0	9.064067e+04	-2.248005e+03	7.877360e-02	0	7.809988e+04	6.678280e+03	-2.987321e-02	0	1.110356e+05	-3.220774e+03	0	0	3.838633e+03	1.579795e+04	4.594296e-02	0	1.171860e+05	5.643133e+03	1.533782e-01	0	9.935898e+04	1.800037e+04	0	0	2.313976e+04	-1.763837e+03	2.026622e-01	0	7.048105e+04	1.791442e+04	-1.246158e-01	0	7.689809e+04	-8.520879e+03	1.265154e-01	0	8.332869e+04	1.206932e+04	9.751992e-03	0	1.168219e+05	1.150466e+03	-1.586539e-02	0	7.472997e+04	-1.167103e+03	1.917308e-01	0	7.456838e+04	1.768848e+04	7.402420e-03	0	6.109454e+04	4.556201e+02	1.244191e-01	0	1.075246e+05	1.527914e+04	0	0	1.379711e+04	-6.014755e+03	4.233654e-03	0	7.284780e+04	3.097236e+02	-1.919176e-02	0	9.484591e+04	-1.785983e+03	1.004744e-01	0	1.030653e+05	1.151209e+04	1.640948e-02	0	1.123169e+05	1.873811e+03	1.383266e-02	0	9.945477e+04	1.395020e+03	6.170560e-02	0	6.900759e+04	4.538187e+03	0	0	5.599971e+03	-1.154982e+04	9.411045e-03	0	7.484648e+04	7.110756e+02	4.486533e-02	0	7.672146e+04	3.603820e+03	2.053270e-02	0	1.078504e+05	2.260881e+03	0	0	1.304650e+04	1.520942e+04	5.823369e-02	0	6.348738e+04	3.925713e+03	4.539260e-02	0	1.402235e+05	6.667778e+03	1.682292e-01	0	6.456043e+04	1.305762e+04	2.708639e-01	0	8.583755e+04	3.188746e+04	2.184976e-01	0	1.004966e+05	2.809751e+04	2.321414e-01	0	1.066500e+05	3.224278e+04	8.896511e-02	0	1.241414e+05	1.212276e+04	2.236553e-01	0	6.269413e+04	1.806140e+04	6.551357e-02	0	7.216867e+04	5.059493e+03	6.347984e-02	0	1.238170e+05	8.392650e+03	2.328797e-01	0	9.695295e+04	2.943264e+04	1.355839e-01	0	1.299989e+05	2.039037e+04	0	0	5.722642e+03	1.317176e+04	3.507700e-01	0	7.629880e+04	4.122319e+04	4.150136e-01	0	5.581754e+04	3.959928e+04	8.215192e-02	0	8.984110e+04	8.041221e+03	0	0	7.914386e+03	2.623947e+03	2.240357e-01	0	6.351036e+04	1.833665e+04	2.071275e-01	0	7.547910e+04	1.971792e+04	1.966376e-01	0	7.087060e+04	1.734688e+04	9.807515e-02	0	1.247840e+05	1.356900e+04	2.739026e-01	0	6.070838e+04	2.290076e+04	1.520007e-01	0	9.122931e+04	1.635251e+04	3.052641e-01	0	1.397517e+05	6.140629e+04	1.425705e-01	0	5.477895e+04	9.108459e+03	5.340863e-02	0	1.062906e+05	5.997137e+03	3.650265e-01	0	8.266641e+04	4.752235e+04	2.725905e-01	0	8.627086e+04	3.232927e+04	1.512040e-01	0	8.986842e+04	1.600911e+04	1.428594e-01	0	6.832709e+04	1.138805e+04	1.945875e-01	0	8.320060e+04	2.010125e+04	2.229701e-01	0	1.055512e+05	3.028809e+04	2.855260e-01	0	9.333034e+04	3.729771e+04	1.138608e-01	0	9.489785e+04	1.219351e+04	2.765565e-01	0	7.417014e+04	2.835360e+04	0	0	-1.124412e+03	-8.094834e+02	1.806248e-01	0	4.820996e+04	1.062751e+04	1.220686e-01	0	5.434367e+04	7.556008e+03	1.941907e-01	0	3.456367e+04	8.329445e+03	1.110940e-01	0	7.216629e+04	9.019220e+03	2.083978e-01	0	5.882619e+04	1.548663e+04	1.084154e-01	0	6.525532e+04	7.934950e+03	0	0	-1.084134e+03	5.628125e+03	5.329163e-02	0	6.353096e+04	3.576252e+03	1.552824e-01	0	5.957573e+04	1.095166e+04	1.786273e-01	0	7.808680e+04	1.698186e+04	1.930484e-01	0	6.007649e+04	1.437221e+04	4.219812e-01	0	2.118191e+04	1.546380e+04	2.126478e-01	0	3.015952e+04	8.145471e+03	2.327818e-01	0	4.644330e+04	1.409137e+04	-3.163375e-02	0	6.920022e+04	-2.121938e+03	5.839398e-03	0	5.450180e+04	3.201271e+02	2.735598e-01	0	3.404042e+04	1.281880e+04	9.833679e-02	0	4.588274e+04	5.004043e+03	1.117492e-02	0	4.719562e+04	5.333675e+02	3.741309e-01	0	2.867038e+04	1.713853e+04	1.959834e-02	0	5.769134e+04	1.153257e+03	2.507063e-01	0	4.461654e+04	1.492825e+04	1.536731e-02	0	6.603577e+04	1.030630e+03	9.679386e-02	0	3.967545e+04	4.251898e+03	-8.519970e-02	0	5.465832e+04	-4.291259e+03	1.078482e-01	0	5.386324e+04	6.511285e+03	6.678333e-02	0	5.606405e+04	4.012085e+03	1.970472e-01	0	4.651501e+04	1.141493e+04	3.671773e-01	0	2.208057e+04	1.281162e+04	3.419906e-01	0	3.393954e+04	1.763957e+04	-5.964876e-03	0	4.000028e+04	-2.371819e+02	3.013159e-01	0	4.256434e+04	1.835638e+04	2.967581e-01	0	2.920309e+04	1.232329e+04	3.446180e-01	0	3.910803e+04	2.056408e+04	2.631233e-01	0	3.172921e+04	1.132984e+04	3.912413e-03	0	4.540335e+04	1.783344e+02	0	0	6.282063e+03	1.177557e+04	1.070602e-01	0	5.219596e+04	6.258104e+03	1.295756e-01	0	3.186136e+04	4.743035e+03	7.033282e-02	0	5.205924e+04	3.938478e+03	9.751694e-02	0	5.692684e+04	6.151175e+03	1.565545e-02	0	4.435615e+04	7.054598e+02	0	0	1.081266e+04	1.357004e+03	2.650154e-01	0	2.449077e+04	8.830703e+03	6.107246e-02	0	4.411523e+04	2.869472e+03	1.373814e-01	0	3.902278e+04	6.214804e+03	5.934407e-02	0	6.066255e+04	3.827077e+03	0	0	4.130903e+03	8.753213e+03	0	0	8.733227e+03	5.654553e+03	1.495771e-01	0	4.253489e+04	7.481271e+03	1.616484e-01	0	4.277665e+04	8.248063e+03	0	0	6.291348e+02	4.514556e+03	2.855199e-01	0	3.746325e+04	1.497103e+04	1.723390e-01	0	4.901022e+04	1.020511e+04	2.302478e-01	0	4.053725e+04	1.212548e+04	3.297796e-01	0	3.690123e+04	1.815712e+04	1.580233e-01	0	4.431202e+04	8.316540e+03	1.563407e-01	0	3.130374e+04	5.800976e+03	2.192355e-01	0	3.949331e+04	1.108956e+04	2.035478e-01	0	4.135085e+04	1.056796e+04	1.998589e-01	0	6.293790e+04	1.572060e+04	7.367051e-02	0	4.064138e+04	3.232188e+03	8.704481e-02	0	8.107599e+04	7.730110e+03	2.759571e-01	0	4.567752e+04	1.740924e+04	9.830917e-02	0	4.011228e+04	4.373345e+03	3.117510e-01	0	3.616125e+04	1.637969e+04	-1.052345e-02	0	5.079249e+04	-5.289459e+02	3.101407e-01	0	4.241689e+04	1.906941e+04	2.013240e-01	0	3.993596e+04	1.006674e+04	1.532523e-01	0	3.789804e+04	6.859144e+03	6.915696e-01	0	2.561187e+03	5.742749e+03	6.650422e-03	0	7.664778e+03	5.131528e+01	3.824688e-01	0	6.155582e+03	3.812469e+03	3.880515e-01	0	4.298758e+03	2.725947e+03	4.434567e-01	0	4.588211e+03	3.655912e+03	6.147216e-01	0	4.781882e+03	7.629616e+03	1.409011e-01	0	7.266065e+03	1.191710e+03	3.655743e-01	0	6.237100e+03	3.593996e+03	6.505185e-01	0	2.938211e+03	5.469132e+03	8.951056e-02	0	1.211214e+04	1.190749e+03	9.488950e-02	0	7.909091e+03	8.291691e+02	4.730462e-01	0	4.570748e+03	4.103160e+03	5.519127e-01	0	4.566987e+03	5.625194e+03	5.267727e-01	0	3.602630e+03	4.010265e+03	4.898339e-01	0	4.694016e+03	4.506940e+03	4.585387e-01	0	4.132858e+03	3.499927e+03	0	0	-7.189041e+02	7.222918e+02	3.755962e-01	0	5.764007e+03	3.467210e+03	4.233301e-01	0	3.395792e+03	2.492832e+03	2.267892e-01	0	5.750543e+03	1.686682e+03	3.689029e-01	0	5.028252e+03	2.939226e+03	3.760225e-01	0	4.341589e+03	2.616336e+03	5.835644e-01	0	2.362463e+03	3.310595e+03	3.116824e-01	0	3.818268e+03	1.728980e+03	1.111267e-01	0	7.256475e+03	9.072025e+02	5.446659e-01	0	3.290958e+03	3.936610e+03	6.651561e-01	0	1.856538e+03	3.687949e+03	4.916874e-01	0	6.014905e+03	5.818176e+03	5.583695e-01	0	4.551655e+03	5.754824e+03	0	0	-3.797466e+02	6.002233e+02	0	0	9.999951e+02	1.097229e+03	3.721913e-01	0	3.050524e+03	1.808479e+03	6.892413e-01	0	3.274272e+03	7.262109e+03	4.065938e-01	0	3.779154e+03	2.589424e+03	4.961157e-02	0	8.739473e+03	4.562124e+02	4.423812e-01	0	3.812279e+03	3.024432e+03	0	0	1.161522e+03	8.297465e+02	7.491251e-02	0	5.022631e+03	4.067269e+02	0	0	3.301980e+02	-4.542662e+02	3.380970e-01	0	5.357033e+03	2.736347e+03	4.861050e-01	0	4.382145e+03	4.145171e+03	6.040431e-01	0	2.248141e+03	3.429601e+03	3.278210e-01	0	4.669181e+03	2.277155e+03	6.258374e-02	0	7.854091e+03	5.243545e+02	6.752281e-01	0	2.051791e+03	4.265847e+03	2.945820e-01	0	6.735712e+03	2.812828e+03	8.545074e-01	0	1.101257e+03	6.467910e+03	7.891349e-02	0	4.730591e+03	4.052903e+02	0	0	-6.777566e+02	5.961610e+02	4.366254e-01	0	4.835712e+03	3.747763e+03	5.728289e-01	0	2.813992e+03	3.773515e+03	0	0	5.323432e+02	4.936954e+02	5.094696e-01	0	3.825344e+03	3.973039e+03	6.391239e-01	0	2.084056e+03	3.690934e+03	1.096865e-01	0	9.001577e+03	1.108993e+03	4.903618e-01	0	5.000277e+03	4.811148e+03	6.065364e-01	0	4.539613e+03	6.997957e+03	1.451495e-01	0	2.850626e+03	4.840225e+02	5.803671e-01	0	3.336381e+03	4.614332e+03	8.485212e-03	0	8.415687e+03	7.201999e+01	5.267289e-01	0	4.763682e+03	5.301757e+03	4.768008e-01	0	3.476446e+03	3.168147e+03	5.695279e-01	0	4.113827e+03	5.442720e+03	5.333397e-01	0	5.511090e+03	6.298549e+03	5.649453e-01	0	3.049272e+03	3.959668e+03	4.503051e-01	0	4.075820e+03	3.338876e+03	8.598941e-01	0	1.121312e+03	6.882004e+03	7.778496e-02	0	7.148156e+03	6.029169e+02	0	0	1.438022e+03	7.724033e+02	5.728852e-01	0	3.233280e+03	4.336770e+03	5.455132e-01	0	2.981261e+03	3.578359e+03	6.560749e-01	0	1.753460e+03	3.344918e+03	5.064921e-01	0	2.740298e+03	2.812396e+03	6.159953e-01	0	3.152004e+03	5.056241e+03	1.232589e-01	0	5.518448e+03	7.758251e+02	5.415789e-01	0	4.228951e+03	4.996083e+03	4.671435e-01	0	2.088294e+03	1.830761e+03	4.408202e-01	0	1.987400e+03	1.566735e+03	5.250090e-01	0	3.606086e+03	3.985818e+03	8.716223e-02	0	1.180525e+04	1.127223e+03	5.013564e-01	0	4.608678e+03	4.633751e+03	6.599963e-02	0	9.525063e+03	6.730732e+02	4.379903e-01	0	5.769846e+03	4.496607e+03	5.288520e-01	0	4.676397e+03	5.249141e+03	-1.377556e-02	0	8.893657e+03	-1.208503e+02	1.275264e-01	0	8.979135e+03	1.312449e+03	1.196581e-01	0	8.517312e+03	1.157693e+03	6.132273e-01	0	5.061376e+03	8.024801e+03	0	0	2.419772e+02	1.501670e+03	5.503990e-01	0	4.251005e+03	5.204057e+03	3.608950e-01	0	6.082484e+03	3.434707e+03	6.068557e-01	0	4.553780e+03	7.029194e+03	7.034377e-01	0	2.254936e+03	5.348646e+03	4.448841e-01	0	5.745962e+03	4.604960e+03	1.445622e-01	0	5.450685e+03	9.211221e+02	2.535282e-02	0	6.386513e+03	1.661279e+02	4.819076e-01	0	5.150189e+03	4.790487e+03	7.081190e-02	0	1.044557e+04	7.960396e+02	5.085550e-01	0	2.877281e+03	2.977456e+03	6.290686e-01	0	3.144283e+03	5.332440e+03	6.097575e-01	0	2.873170e+03	4.489356e+03	5.145964e-01	0	3.217040e+03	3.410517e+03	5.817974e-01	0	5.604092e+03	7.796331e+03	7.847292e-01	0	1.770370e+03	6.453553e+03	4.383760e-01	0	4.208042e+03	3.284590e+03	6.424694e-01	0	2.913541e+03	5.235527e+03	7.170045e-02	0	7.023782e+03	5.425063e+02	4.532550e-01	0	3.456984e+03	2.865861e+03	5.589962e-01	0	3.514818e+03	4.455222e+03	0	0	1.799068e+03	7.955253e+01	1.533722e-01	0	6049	1.095816e+03	4.561457e-01	0	4.110711e+03	3.447768e+03	4.556400e-01	0	3.549112e+03	2.970676e+03	1.049453e-01	0	8.386377e+03	9.833043e+02	6.161843e-01	0	2.228883e+03	3.578286e+03	1.291500e-02	0	8.481640e+03	1.109736e+02	4.508451e-01	0	4.509678e+03	3.702354e+03	4.986109e-01	0	3.854781e+03	3.833421e+03	4.091898e-01	0	3.893458e+03	2.696573e+03	2.517911e-01	0	4.027985e+03	1.355518e+03	6.103759e-01	0	3.910886e+03	6.126704e+03	7.442127e-01	0	1.843739e+03	5.364356e+03	7.589952e-01	0	2.389546e+03	7.525384e+03	5.689600e-01	0	2.638585e+03	3.482853e+03	7.255777e-01	0	1.925932e+03	5.092201e+03	5.764709e-01	0	4.615967e+03	6.282853e+03	1.938299e-01	0	9.554363e+03	2.297185e+03	6.719553e-01	0	2.886042e+03	5.911667e+03	3.035989e-01	0	8.281397e+03	3.610309e+03	4.516012e-01	0	4.834882e+03	3.981479e+03	2.071583e-02	0	1.178617e+04	2.493253e+02	8.802610e-02	0	1.264592e+04	1.220617e+03	4.566504e-01	0	5.046205e+03	4.241011e+03	5.764806e-01	0	2.865342e+03	3.900209e+03	5.749421e-01	0	4.464284e+03	6.038483e+03	1.171360e-01	0	7.752000e+03	1.028514e+03	0	0	-1.606873e+02	5.199185e+02	4.885363e-01	0	3.799209e+03	3.628902e+03	6.664749e-01	0	2.825490e+03	5.646107e+03	9.743167e-02	0	8.730285e+03	9.424286e+02	6.303208e-01	0	3.879654e+03	6.614997e+03	6.238056e-01	0	3.039793e+03	5.040585e+03	5.505584e-01	0	3.043865e+03	3.728684e+03	5.523614e-01	0	3.599767e+03	4.441914e+03	9.933528e-02	0	7.761270e+03	8.559988e+02	-1.114882e-01	0	3.840245e+03	-3.851970e+02	1.362309e-01	0	8.798229e+03	1.387629e+03	4.518749e-01	0	4.012944e+03	3.308275e+03	5.412605e-01	0	2.650131e+03	3.126854e+03	6.582614e-01	0	3.311095e+03	6.377874e+03	5.536223e-01	0	3.538488e+03	4.388628e+03	6.474276e-01	0	2.460944e+03	4.519025e+03	5.072238e-01	0	4.686750e+03	4.824161e+03	4.636666e-01	0	4.253339e+03	3.677063e+03	7.029206e-01	0	2.305310e+03	5.454601e+03	1.942128e-01	0	5.673491e+03	1.367438e+03	5.247023e-01	0	3.176966e+03	3.507193e+03	1.317462e-01	0	8.602868e+03	1.305373e+03	5.729319e-01	0	2.828014e+03	3.793914e+03	6.761734e-01	0	2.185115e+03	4.562677e+03	4.127754e-02	0	8.039570e+03	3.461415e+02	4.274870e-01	0	6.088303e+03	4.546045e+03	5.462485e-01	0	3.942269e+03	4.745899e+03	7.783752e-01	0	2.228407e+03	7.826456e+03	6.438702e-01	0	2.234086e+03	4.039148e+03	1.343990e-01	0	6.071928e+03	9.427684e+02	
1.200000e+00	1.351829e-01	0	4.959652e+04	7.752621e+03	2.374949e-01	0	8.836584e+04	2.752300e+04	1.896648e-01	0	8.400560e+04	1.966212e+04	1.924777e-01	0	8.706277e+04	2.075192e+04	1.146981e-01	0	8.746450e+04	1.133174e+04	8.221236e-02	0	1.226995e+05	1.099101e+04	2.124392e-02	0	1.506387e+05	3.269617e+03	1.172158e-01	0	9.658338e+04	1.282430e+04	2.380828e-01	0	1.003685e+05	3.136299e+04	1.262389e-01	0	9.894902e+04	1.429591e+04	7.275627e-02	0	6.539991e+04	5.131610e+03	3.877762e-02	0	6.440735e+04	2.598321e+03	2.768680e-01	0	6.752527e+04	2.585363e+04	2.083050e-01	0	7.467186e+04	1.964711e+04	2.449221e-01	0	7.952184e+04	2.579423e+04	8.615983e-02	0	9.054983e+04	8.537332e+03	1.404112e-01	0	9.605167e+04	1.568975e+04	3.179689e-02	0	1.115741e+05	3.664221e+03	1.812933e-01	0	8.720777e+04	1.931117e+04	1.863291e-01	0	7.445352e+04	1.704972e+04	1.419023e-02	0	1.183556e+05	1.703669e+03	2.217929e-01	0	1.201302e+05	3.423769e+04	3.294590e-01	0	6.720861e+04	3.302182e+04	1.776492e-01	0	7.604929e+04	1.642863e+04	6.473202e-01	0	4.669263e+04	8.570117e+04	2.771986e-01	0	8.953863e+04	3.433858e+04	2.846987e-01	0	5.105005e+04	2.031854e+04	1.727431e-01	0	9.479865e+04	1.979531e+04	1.726071e-01	0	9.601905e+04	2.003108e+04	3.891160e-01	0	4.058913e+04	2.585414e+04	1.762999e-01	0	70724	1.513735e+04	-9.749131e-03	0	1.136254e+05	-1.097053e+03	4.454933e-02	0	6.187464e+04	2.884998e+03	7.851729e-01	0	1.920310e+04	7.018554e+04	7.703499e-02	0	1.190139e+05	9.933456e+03	5.028507e-03	0	6.705313e+04	3.388812e+02	5.464379e-03	0	8.904509e+04	4.892495e+02	1.961915e-01	0	9.890722e+04	2.414103e+04	-8.247673e-02	0	1.165415e+05	-8.879598e+03	0	0	1.677849e+03	3.318045e+03	2.069329e-01	0	9.276489e+04	2.420489e+04	1.306452e-01	0	7.713055e+04	1.159106e+04	0	0	1.459123e+04	9.357731e+03	5.291381e-03	0	1.017722e+05	5.413803e+02	6.996808e-02	0	8.998584e+04	6.769807e+03	9.857231e-02	0	6.953849e+04	7.604125e+03	-4.425905e-03	0	1.055783e+05	-4.652205e+02	-8.233117e-03	0	8.997802e+04	-7.347502e+02	-3.016281e-02	0	6.518456e+04	-1.908581e+03	-2.167612e-02	0	8.686317e+04	-1.842909e+03	4.835006e-02	0	8.877806e+04	4.510508e+03	0	0	3.615740e+03	1.594068e+03	5.197989e-02	0	7.676888e+04	4.209233e+03	-1.543572e-01	0	9.146993e+04	-1.223108e+04	2.000578e-02	0	1.192864e+05	2.435134e+03	2.839848e-02	0	9.339141e+04	2.729693e+03	5.846743e-03	0	8.167045e+04	4.803145e+02	1.693123e-01	0	7.675366e+04	1.564407e+04	0	0	1.156834e+03	1.759494e+03	7.116771e-02	0	7.319354e+04	5.608134e+03	9.349493e-03	0	8.859891e+04	8.361727e+02	5.904331e-02	0	1.343700e+05	8.431470e+03	0	0	1.046758e+04	4.451578e+03	1.112862e-01	0	7.198395e+04	9.013948e+03	-1.895676e-03	0	1.647034e+05	-3.116335e+02	1.660808e-01	0	6.262073e+04	1.247135e+04	2.480052e-01	0	8.968902e+04	2.957912e+04	1.669658e-01	0	1.068113e+05	2.140830e+04	1.209419e-01	0	1.197128e+05	1.647023e+04	-1.641410e-02	0	1.127542e+05	-1.820871e+03	0	0	9.936779e+03	2.264768e+04	1.514274e-01	0	1.009495e+05	1.801440e+04	1.039647e-02	0	1.132911e+05	1.190201e+03	2.625900e-01	0	1.049525e+05	3.737333e+04	1.071836e-01	0	9.080427e+04	1.090115e+04	0	0	-1.864613e+03	-2.933144e+03	4.035877e-01	0	5.029243e+04	3.403250e+04	1.449933e-01	0	7.725921e+04	1.310173e+04	2.735321e-01	0	7.820141e+04	2.944465e+04	0	0	-9.565515e+03	4.890613e+03	2.960434e-01	0	7.007850e+04	2.947097e+04	1.422966e-01	0	7.929381e+04	1.315518e+04	1.362002e-01	0	6.065638e+04	9.564037e+03	-2.460087e-04	0	1.041350e+05	-2.561182e+01	4.038548e-01	0	6.050250e+04	4.098704e+04	1.514470e-01	0	8.961216e+04	1.599369e+04	2.380056e-01	0	1.292840e+05	4.038129e+04	2.304295e-02	0	7.347307e+04	1.732969e+03	-1.443209e-03	0	5.845143e+04	-8.423606e+01	3.057252e-01	0	1.072355e+05	4.722137e+04	0	0	1.217723e+04	-1.184945e+03	2.277654e-01	0	7.932333e+04	2.339588e+04	2.204597e-01	0	7.294622e+04	2.062972e+04	1.305369e-01	0	5.435157e+04	8.160076e+03	2.807260e-01	0	9.353598e+04	3.650623e+04	2.786863e-01	0	5.718965e+04	2.209575e+04	1.196647e-01	0	8.232188e+04	1.119008e+04	2.115236e-01	0	8.020445e+04	2.151635e+04	0	0	5.666274e+03	6.036595e+03	2.532865e-01	0	4.455113e+04	1.511182e+04	1.581692e-01	0	5.142652e+04	9.662381e+03	2.005293e-01	0	2.434504e+04	6.106407e+03	1.237634e-01	0	6.221041e+04	8.786867e+03	1.199424e-01	0	6.875413e+04	9.370453e+03	1.576105e-01	0	5.038032e+04	9.426126e+03	0	0	1.677141e+03	7.226165e+03	4.227838e-02	0	6.045792e+04	2.668899e+03	1.982314e-01	0	5.199779e+04	1.285607e+04	9.224646e-02	0	6.206278e+04	6.306856e+03	1.582390e-02	0	7.991816e+04	1.284950e+03	1.593099e-01	0	4.120298e+04	7.807921e+03	2.200631e-01	0	3.249285e+04	9.168021e+03	1.761733e-01	0	5.213399e+04	1.114872e+04	-2.953270e-02	0	5.153502e+04	-1.478310e+03	1.540304e-01	0	4.852288e+04	8.834833e+03	9.122741e-02	0	5.126984e+04	5.146738e+03	0	0	1.467980e+04	4.939827e+03	1.931021e-01	0	4.335935e+04	1.037650e+04	3.380585e-01	0	4.009488e+04	2.047676e+04	7.951908e-02	0	4.514281e+04	3.899825e+03	2.349169e-01	0	4.776458e+04	1.466600e+04	2.043402e-03	0	5.493920e+04	1.124927e+02	2.007386e-01	0	3.464359e+04	8.700917e+03	1.143901e-01	0	5.535097e+04	7.149427e+03	1.273191e-01	0	4.913922e+04	7.169127e+03	7.083251e-02	0	4.061798e+04	3.096399e+03	2.070727e-01	0	3.895570e+04	1.017327e+04	3.152512e-01	0	3.787469e+04	1.743711e+04	2.487134e-01	0	2.715768e+04	8.990551e+03	7.721213e-02	0	4.239881e+04	3.547622e+03	1.952806e-01	0	3.888738e+04	9.436770e+03	2.749944e-01	0	3.417613e+04	1.296299e+04	1.017325e-01	0	3.482420e+04	3.943986e+03	2.322022e-01	0	3.270911e+04	9.892094e+03	9.811597e-02	0	4.537345e+04	4.936178e+03	0	0	7.150690e+03	7.922632e+03	1.976851e-02	0	5.312291e+04	1.071340e+03	1.619710e-01	0	3.092900e+04	5.977839e+03	3.940130e-03	0	4.145091e+04	1.639680e+02	1.101102e-01	0	6.380429e+04	7.894802e+03	1.602882e-01	0	4.128899e+04	7.881440e+03	0	0	6.681284e+03	-3.742997e+03	0	0	1.928022e+03	4.266487e+03	1.245994e-01	0	5.369759e+04	7.643001e+03	7.734237e-02	0	5.450857e+04	4.569215e+03	1.432218e-01	0	5.756745e+04	9.623155e+03	0	0	-1.148999e+03	6.726252e+03	0	0	3.633227e+03	8.959455e+03	2.248078e-01	0	4.389714e+04	1.273029e+04	1.953338e-01	0	4.913254e+04	1.192699e+04	0	0	-7.144927e+02	5.953281e+03	1.875486e-01	0	4.336815e+04	1.001123e+04	1.086733e-01	0	5.172591e+04	6.306581e+03	0	0	-1.664226e+03	-3.837270e+03	2.434994e-01	0	3.810614e+04	1.226545e+04	8.050522e-02	0	4.635663e+04	4.058697e+03	1.537153e-01	0	4.762285e+04	8.649996e+03	1.634637e-01	0	4.311978e+04	8.425835e+03	1.579340e-02	0	4.159497e+04	6.674674e+02	2.525603e-01	0	5.412025e+04	1.828727e+04	-8.336730e-03	0	4.164138e+04	-3.442827e+02	5.740619e-02	0	8.482256e+04	5.165894e+03	2.817459e-02	0	4.750987e+04	1.377378e+03	1.484029e-01	0	4.723679e+04	8.231679e+03	2.000734e-01	0	2.172253e+04	5.433125e+03	4.127447e-02	0	3.938465e+04	1.695564e+03	2.986113e-01	0	3.239042e+04	1.378999e+04	7.498232e-02	0	4.138252e+04	3.354484e+03	1.040381e-01	0	2.960392e+04	3.437575e+03	6.157402e-01	0	2.994030e+03	4.797651e+03	1.317811e-01	0	7.081445e+03	1.074845e+03	5.205816e-01	0	4.933032e+03	5.356586e+03	5.673921e-01	0	2.739934e+03	3.593594e+03	5.741342e-01	0	3.465172e+03	4.671598e+03	7.993463e-01	0	1.556882e+03	6.202165e+03	1.508728e-01	0	6.251849e+03	1.110828e+03	6.017901e-01	0	3.368472e+03	5.090564e+03	4.611376e-01	0	4.383799e+03	3.751485e+03	4.308436e-02	0	8.384692e+03	3.775140e+02	2.960408e-02	0	7.865463e+03	2.399534e+02	6.289896e-01	0	2.579572e+03	4.373257e+03	5.185065e-01	0	5.099830e+03	5.491861e+03	4.656457e-01	0	3.489885e+03	3.041147e+03	5.544215e-01	0	3.644996e+03	4.535371e+03	4.650414e-01	0	5.049034e+03	4.389143e+03	0	0	-1.473355e+02	2.629781e+02	0	0	1.081248e+02	7.255436e+02	0	0	2.384391e+02	5.516549e+02	4.102715e-01	0	3.626524e+03	2.522957e+03	4.208951e-01	0	4.346879e+03	3.159323e+03	1.507526e-01	0	7.412667e+03	1.315846e+03	6.274295e-01	0	3.154620e+03	5.312556e+03	6.023121e-01	0	1.912876e+03	2.897117e+03	8.921983e-02	0	9.280984e+03	9.091633e+02	5.122324e-01	0	3.451252e+03	3.624355e+03	5.136988e-01	0	3.411439e+03	3.603635e+03	5.107605e-01	0	5.557062e+03	5.801509e+03	6.645778e-01	0	4.143322e+03	8.209236e+03	0	0	-8.268781e+01	-6.340905e+02	0	0	-4.490245e+02	-7.272811e+02	3.325796e-01	0	4.120132e+03	2.053087e+03	6.592353e-01	0	3.906135e+03	7.556717e+03	6.158267e-01	0	2.304645e+03	3.694326e+03	1.534544e-01	0	7.140943e+03	1.294448e+03	5.779101e-01	0	2.769632e+03	3.792079e+03	0	0	-3.713210e+02	9.508250e+02	1.500432e-01	0	6.163808e+03	1.088099e+03	0	0	6.304115e+01	-8.812270e+02	4.374593e-01	0	3.424189e+03	2.662818e+03	5.490587e-01	0	3.698321e+03	4.503014e+03	6.670696e-01	0	2.561376e+03	5.132052e+03	5.620342e-01	0	1.826043e+03	2.343331e+03	1.267170e-01	0	6.339875e+03	9.199427e+02	4.725368e-01	0	2.901301e+03	2.599180e+03	2.346652e-01	0	7.200908e+03	2.207926e+03	8.247597e-01	0	1.321355e+03	6.218890e+03	4.654609e-02	0	3.994317e+03	1.949961e+02	0	0	-1.243253e+02	-3.459959e+02	5.309735e-01	0	3.609731e+03	4.086489e+03	5.803183e-01	0	3.110071e+03	4.300476e+03	0	0	1.415186e+03	-5.484614e+02	5.149068e-01	0	4.062109e+03	4.311765e+03	5.377300e-01	0	2.675723e+03	3.112502e+03	7.455666e-02	0	9.895695e+03	7.972286e+02	5.322111e-01	0	1.502728e+03	1.709678e+03	6.165506e-01	0	3.505300e+03	5.636192e+03	0	0	-5.474131e+02	-6.860756e+02	4.711547e-01	0	4.291283e+03	3.823156e+03	1.548539e-01	0	9.933334e+03	1.820059e+03	4.966794e-01	0	4.172995e+03	4.117933e+03	4.885218e-01	0	4.225956e+03	4.036284e+03	5.246405e-01	0	4.756475e+03	5.249583e+03	3.969552e-01	0	5.381188e+03	3.542176e+03	5.621862e-01	0	3.957115e+03	5.081237e+03	4.847526e-01	0	3.796409e+03	3.571719e+03	9.562098e-01	0	2.458212e+02	5.367788e+03	4.999027e-02	0	7.610411e+03	4.004659e+02	0	0	1.342924e+03	1.090050e+03	6.270500e-01	0	3.194555e+03	5.371083e+03	6.164786e-01	0	2.248418e+03	3.614143e+03	5.359749e-01	0	3.065225e+03	3.540507e+03	5.033340e-01	0	2.668239e+03	2.704062e+03	6.058418e-01	0	3.136808e+03	4.821437e+03	-5.901802e-02	0	5.192467e+03	-2.893710e+02	6.473209e-01	0	2.615716e+03	4.800985e+03	3.710549e-01	0	2.545646e+03	1.501839e+03	6.447781e-01	0	3.114361e+03	5.653009e+03	6.124836e-01	0	2.921282e+03	4.617191e+03	-2.016249e-03	0	1.302485e+04	-2.620851e+01	6.024371e-01	0	3.416031e+03	5.176398e+03	1.037101e-01	0	8.473103e+03	9.804261e+02	4.805886e-01	0	6.423277e+03	5.943176e+03	5.431539e-01	0	5.494044e+03	6.531984e+03	8.075579e-02	0	9.148068e+03	8.036595e+02	-1.064292e-02	0	9.058547e+03	-9.539410e+01	1.194203e-01	0	7.943783e+03	1.077301e+03	4.840771e-01	0	5.913337e+03	5.548330e+03	0	0	2.189380e+02	4.284604e+01	5.425425e-01	0	5.039730e+03	5.977096e+03	2.420898e-01	0	7.947680e+03	2.538628e+03	6.780754e-01	0	4.357702e+03	9.178702e+03	6.952715e-01	0	2.498073e+03	5.699626e+03	4.491371e-01	0	5.578805e+03	4.548588e+03	-4.306414e-02	0	7.597743e+03	-3.136818e+02	8.507137e-02	0	6.868866e+03	6.386769e+02	2.973700e-01	0	5.657542e+03	2.394409e+03	1.261461e-01	0	8.852432e+03	1.277902e+03	5.981659e-01	0	2.705222e+03	4.026966e+03	3.964455e-01	0	3.048694e+03	2.002538e+03	5.204220e-01	0	4.121209e+03	4.472199e+03	5.956547e-01	0	2.658217e+03	3.915910e+03	5.580693e-01	0	4.273699e+03	5.396821e+03	5.079771e-01	0	3.956154e+03	4.084435e+03	5.284294e-01	0	4.127160e+03	4.624787e+03	7.916167e-01	0	1.403737e+03	5.332586e+03	1.056716e-01	0	7.010056e+03	8.282906e+02	4.309267e-01	0	4.123160e+03	3.122234e+03	5.675912e-01	0	2.580014e+03	3.386595e+03	3.977728e-02	0	7.541225e+03	3.123957e+02	4.247756e-02	0	5.806353e+03	2.575811e+02	4.082738e-01	0	4.758261e+03	3.283062e+03	4.907108e-01	0	3.023622e+03	2.913323e+03	1.174129e-01	0	7.966278e+03	1.059775e+03	5.493388e-01	0	3.805353e+03	4.638580e+03	1.199849e-01	0	8.137522e+03	1.109503e+03	4.886167e-01	0	4.172422e+03	3.986668e+03	4.649657e-01	0	4.089585e+03	3.554009e+03	4.518000e-01	0	4.264046e+03	3.514220e+03	5.278340e-02	0	5.077984e+03	2.829693e+02	6.557573e-01	0	2.634416e+03	5.018370e+03	6.942385e-01	0	2.759425e+03	6.265337e+03	7.312423e-01	0	2.706212e+03	7.363129e+03	5.548734e-01	0	2.398389e+03	2.989716e+03	6.365691e-01	0	2.682795e+03	4.699063e+03	6.467006e-01	0	2.935085e+03	5.372559e+03	1.133198e-01	0	1.012691e+04	1.294244e+03	5.861855e-01	0	2.058591e+03	2.916080e+03	3.967296e-02	0	1.118973e+04	4.622693e+02	3.757240e-01	0	6.054980e+03	3.644224e+03	8.338684e-02	0	1.194402e+04	1.086580e+03	4.533921e-02	0	9.486119e+03	4.505194e+02	5.382839e-01	0	5.570225e+03	6.493953e+03	3.654782e-01	0	3.604557e+03	2.076189e+03	6.476434e-01	0	3.449578e+03	6.340443e+03	4.109909e-02	0	7.150039e+03	3.064551e+02	0	0	2.054892e+02	-7.805717e+02	3.988481e-01	0	3.729601e+03	2.474490e+03	5.814031e-01	0	3.762255e+03	5.225519e+03	0	0	1.405285e+03	1.698797e+02	5.499118e-01	0	3.140929e+03	3.837546e+03	5.196737e-01	0	3.833420e+03	4.147447e+03	6.327011e-01	0	2.312003e+03	3.982605e+03	6.298955e-01	0	2.783591e+03	4.737502e+03	1.481279e-01	0	6.501466e+03	1.130509e+03	1.259940e-01	0	2.925049e+03	4.216658e+02	2.416206e-01	0	8.929602e+03	2.844981e+03	4.775228e-01	0	4.253140e+03	3.887197e+03	6.041543e-01	0	2.258464e+03	3.446952e+03	5.009245e-01	0	4.264526e+03	4.280324e+03	5.934213e-01	0	3.247311e+03	4.739609e+03	8.666066e-01	0	8.437876e+02	5.481770e+03	6.062168e-01	0	3.531358e+03	5.436416e+03	5.497414e-01	0	2.776378e+03	3.389808e+03	5.419403e-01	0	2.271486e+03	2.687444e+03	3.879676e-01	0	4.832805e+03	3.063517e+03	6.226982e-01	0	2.471083e+03	4.078271e+03	6.881942e-02	0	9.564143e+03	7.068433e+02	1.792472e-01	0	3.969681e+03	8.669531e+02	6.954224e-01	0	1.584624e+03	3.618069e+03	1.287350e-01	0	8.221433e+03	1.214769e+03	6.467022e-01	0	2.826048e+03	5.173005e+03	6.685586e-02	0	6.873641e+03	4.924675e+02	8.316178e-01	0	1.754388e+03	8.664690e+03	6.598672e-01	0	1.832615e+03	3.555324e+03	1.729382e-01	0	4.886144e+03	1.021690e+03	
1.300000e+00	0	0	-2.475545e+03	2.399680e+03	2.343287e-01	0	1.127722e+05	3.451320e+04	1.945446e-01	0	6.633208e+04	1.602143e+04	2.404385e-01	0	9.864023e+04	3.122447e+04	3.498405e-02	0	8.243901e+04	2.988604e+03	1.044504e-01	0	1.247240e+05	1.454689e+04	1.487331e-02	0	1.144500e+05	1.727951e+03	1.751084e-01	0	9.157456e+04	1.943950e+04	3.100736e-01	0	9.485817e+04	4.263211e+04	2.926284e-01	0	9.019461e+04	3.731209e+04	1.392491e-01	0	8.456510e+04	1.368063e+04	1.034281e-01	0	6.901520e+04	7.961556e+03	2.027958e-01	0	7.735222e+04	1.967715e+04	2.298965e-01	0	5.349490e+04	1.596966e+04	2.517624e-01	0	9.121448e+04	3.069129e+04	1.357884e-01	0	8.984148e+04	1.411625e+04	3.173209e-01	0	6.450364e+04	2.998239e+04	-1.515124e-02	0	8.053245e+04	-1.201955e+03	2.879184e-01	0	6.606709e+04	2.671313e+04	1.111473e-01	0	8.719323e+04	1.090315e+04	1.314608e-02	0	1.163738e+05	1.550238e+03	1.732971e-01	0	87888	1.842347e+04	1.487069e-01	0	8.256253e+04	1.442232e+04	0	0	7.277234e+03	2.040166e+04	4.867164e-01	0	4.954655e+04	4.698205e+04	2.137001e-01	0	5.338225e+04	1.450819e+04	3.842721e-01	0	6.802163e+04	4.245188e+04	1.880163e-01	0	8.302561e+04	1.922472e+04	2.326258e-01	0	6.365679e+04	1.929725e+04	1.722212e-02	0	6.874207e+04	1.204630e+03	1.351438e-01	0	8.307204e+04	1.298097e+04	-4.445730e-02	0	1.106611e+05	-4.710289e+03	1.118169e-01	0	9.116140e+04	1.147667e+04	9.476202e-01	0	3.969764e+03	7.181838e+04	5.287330e-02	0	1.080869e+05	6.033946e+03	1.551547e-01	0	5.360117e+04	9.843783e+03	2.229933e-02	0	1.233461e+05	2.813269e+03	1.121567e-01	0	1.028964e+05	1.299838e+04	-2.015647e-02	0	1.116532e+05	-2.206068e+03	0	0	-5.255820e+02	5.209221e+03	2.930736e-03	0	7.554528e+04	2.220541e+02	1.525868e-01	0	7.787564e+04	1.402243e+04	0	0	3.068191e+03	-7.729523e+03	4.402094e-02	0	8.266536e+04	3.806576e+03	-3.881829e-02	0	9.667554e+04	-3.612546e+03	2.096734e-01	0	8.261545e+04	2.191785e+04	1.000474e-01	0	1.263700e+05	1.404851e+04	1.284066e-01	0	8.410203e+04	1.239025e+04	3.727385e-02	0	8.431593e+04	3.264458e+03	-2.095458e-02	0	8.670974e+04	-1.779674e+03	-9.610549e-02	0	8.847757e+04	-7.757629e+03	0	0	-2.223475e+03	-8.625049e+03	2.089062e-01	0	5.577573e+04	1.472884e+04	6.373714e-02	0	9.863954e+04	6.714997e+03	0	0	-1.573436e+03	-7.386925e+03	4.992827e-03	0	9.969974e+04	5.002814e+02	-1.039573e-02	0	7.080623e+04	-7.285092e+02	3.341552e-02	0	7.256936e+04	2.508775e+03	0	0	1.368968e+04	-2.188056e+03	7.182108e-02	0	7.931217e+04	6.137056e+03	-5.407884e-02	0	9.721116e+04	-4.987356e+03	3.355322e-02	0	1.040621e+05	3.612842e+03	0	0	3.451401e+03	1.432118e+04	1.004207e-01	0	7.010797e+04	7.826204e+03	-4.087866e-03	0	1.492701e+05	-6.077120e+02	1.198126e-01	0	59007	8.032135e+03	2.852111e-01	0	7.542774e+04	3.009677e+04	2.664807e-01	0	1.049731e+05	3.813575e+04	2.260075e-01	0	1.090599e+05	3.184572e+04	9.949809e-02	0	8.968113e+04	9.909031e+03	0	0	4.657368e+03	1.521386e+04	2.541583e-01	0	8.192209e+04	2.791636e+04	1.409910e-01	0	1.124930e+05	1.846373e+04	3.150135e-01	0	1.044294e+05	4.802529e+04	1.135903e-01	0	1.362386e+05	1.745850e+04	0	0	1.553523e+03	9.552641e+03	3.107646e-01	0	7.608850e+04	3.430701e+04	1.981585e-01	0	8.395333e+04	2.074732e+04	1.527166e-01	0	5.958768e+04	1.074024e+04	0	0	2.190856e+03	-8.363472e+02	2.581468e-01	0	8.283878e+04	2.882587e+04	1.982027e-01	0	7.916685e+04	1.956988e+04	3.855062e-01	0	2.892207e+04	1.814443e+04	2.378219e-01	0	5.469532e+04	1.706654e+04	1.681581e-01	0	7.353142e+04	1.486449e+04	3.273999e-01	0	7.043274e+04	3.428438e+04	3.931088e-01	0	1.464188e+05	9.484158e+04	1.893729e-01	0	9.122111e+04	2.131042e+04	2.560979e-03	0	9.281712e+04	2.383130e+02	2.028014e-01	0	1.002399e+05	2.550029e+04	0	0	1.183360e+04	6.825349e+03	0	0	9.730678e+03	6.208129e+03	1.423329e-01	0	6.145896e+04	1.019933e+04	1.228236e-01	0	8.412413e+04	1.177919e+04	2.505410e-01	0	1.011429e+05	3.381163e+04	3.426814e-01	0	7.189945e+04	3.748350e+04	4.091694e-02	0	1.029023e+05	4.390074e+03	3.100782e-01	0	7.452455e+04	3.349429e+04	0	0	2.545103e+02	3.223360e+03	1.615504e-01	0	7.018005e+04	1.352212e+04	8.427281e-02	0	5.330446e+04	4.905518e+03	0	0	7.734745e+03	5.788760e+03	1.064719e-01	0	7.251482e+04	8.640789e+03	2.315297e-01	0	4.892374e+04	1.474006e+04	2.029240e-02	0	4.831022e+04	1.000636e+03	0	0	1.463905e+03	5.563419e+03	1.531195e-01	0	60304	1.090321e+04	1.640712e-01	0	3.343260e+04	6.561954e+03	1.129726e-01	0	6.422993e+04	8.180386e+03	3.883852e-02	0	7.866227e+04	3.178578e+03	1.474650e-01	0	3.898436e+04	6.743215e+03	8.935954e-02	0	2.848795e+04	2.795472e+03	1.030428e-01	0	5.521683e+04	6.343332e+03	5.069030e-02	0	4.072571e+04	2.174631e+03	2.436766e-01	0	3.927533e+04	1.265395e+04	2.313876e-01	0	4.330709e+04	1.303742e+04	0	0	-2.499616e+03	1.625612e+03	-5.348223e-02	0	2.960396e+04	-1.502907e+03	3.038330e-01	0	3.358704e+04	1.465862e+04	1.656937e-01	0	5.619134e+04	1.115963e+04	4.063645e-01	0	2.823271e+04	1.932629e+04	-7.894041e-02	0	6.758527e+04	-4.944860e+03	2.519561e-02	0	3.707496e+04	9.582705e+02	7.247613e-02	0	4.445195e+04	3.473447e+03	1.626420e-01	0	5.758726e+04	1.118530e+04	9.420712e-02	0	4.103611e+04	4.267967e+03	1.953493e-01	0	3.590520e+04	8.716895e+03	2.632015e-01	0	4.096096e+04	1.463221e+04	2.806663e-01	0	3.683954e+04	1.437388e+04	9.930453e-02	0	4.166057e+04	4.593210e+03	2.444233e-01	0	3.859081e+04	1.248383e+04	1.759777e-01	0	3.339868e+04	7.132601e+03	1.368793e-01	0	3.281048e+04	5.203300e+03	2.671325e-01	0	4.351059e+04	1.585974e+04	1.277580e-01	0	4.879109e+04	7.146472e+03	0	0	8.143828e+03	4.456945e+03	9.935427e-02	0	5.100184e+04	5.626242e+03	2.008178e-01	0	2.835842e+04	7.125878e+03	1.544040e-01	0	5.125777e+04	9.359557e+03	7.082138e-02	0	6.400772e+04	4.878626e+03	2.509988e-01	0	3.876988e+04	1.299222e+04	0	0	9.336187e+03	6.355533e+03	0	0	4.343708e+03	1.671389e+03	2.205625e-03	0	45177	9.986377e+01	0	0	6.445821e+03	3.536372e+03	1.551336e-01	0	4.430323e+04	8.134920e+03	0	0	7.603145e+02	-1.696787e+03	0	0	9.008735e+02	2.730043e+03	1.671481e-01	0	3.713783e+04	7.453329e+03	0	0	7.840377e+03	3.306887e+03	0	0	7.247762e+03	3.444948e+03	2.299060e-01	0	3.764511e+04	1.123868e+04	2.650219e-01	0	3.711757e+04	1.338403e+04	0	0	-1.951084e+02	6.573515e+03	1.123370e-01	0	4.479045e+04	5.668395e+03	1.334615e-01	0	4.852330e+04	7.473403e+03	9.131221e-02	0	3.820080e+04	3.838721e+03	1.614726e-01	0	4.580458e+04	8.820442e+03	1.368473e-01	0	4.647585e+04	7.368448e+03	2.628618e-01	0	4.812368e+04	1.716080e+04	-2.259099e-02	0	3.295804e+04	-7.281063e+02	7.005894e-02	0	7.527893e+04	5.671287e+03	2.622921e-01	0	5.502360e+04	1.956365e+04	5.307544e-02	0	3.066767e+04	1.718933e+03	9.222082e-02	0	2.583724e+04	2.624792e+03	9.538184e-02	0	3.477043e+04	3.666152e+03	3.025374e-01	0	3.983846e+04	1.728068e+04	1.212755e-01	0	4.363448e+04	6.022131e+03	1.088620e-01	0	2.379804e+04	2.907183e+03	6.922827e-01	0	3.037657e+03	6.833926e+03	1.215633e-01	0	7.476543e+03	1.034649e+03	4.186139e-01	0	5.014405e+03	3.610508e+03	5.735657e-01	0	2.444346e+03	3.287711e+03	5.344547e-01	0	3.769093e+03	4.326990e+03	5.873825e-01	0	3.508353e+03	4.994322e+03	1.165314e-01	0	9.001359e+03	1.187299e+03	5.091671e-01	0	4.489061e+03	4.656741e+03	5.118105e-01	0	3.739191e+03	3.920113e+03	6.512402e-02	0	7.445967e+03	5.186905e+02	-6.557957e-02	0	8.861051e+03	-5.453407e+02	5.888377e-01	0	2.181533e+03	3.124238e+03	5.704502e-01	0	4.840026e+03	6.427645e+03	5.071807e-01	0	3.828121e+03	3.939677e+03	4.892022e-01	0	4.656761e+03	4.459881e+03	5.523342e-01	0	3.479917e+03	4.293555e+03	0	0	-9.443943e+02	5.807611e+01	0	0	5.959534e+01	1.646132e+03	0	0	4.271646e+02	4.144000e+02	2.642023e-01	0	5.818190e+03	2.089133e+03	3.899276e-01	0	4.187565e+03	2.676480e+03	1.966169e-01	0	5.506785e+03	1.347709e+03	3.906381e-01	0	3.669326e+03	2.352262e+03	3.144408e-01	0	4.079543e+03	1.871137e+03	4.818644e-02	0	8.953533e+03	4.532809e+02	6.003731e-01	0	2.174292e+03	3.266511e+03	3.286982e-01	0	3.254087e+03	1.593341e+03	4.639445e-01	0	4.814905e+03	4.167196e+03	5.886153e-01	0	4.592832e+03	6.571491e+03	0	0	-8.998447e+02	1.762036e+02	0	0	-3.784362e+02	-2.292419e+02	4.867894e-01	0	3.263760e+03	3.095734e+03	3.075140e-01	0	6.552213e+03	2.909658e+03	3.779278e-01	0	3.289939e+03	1.998738e+03	1.864107e-01	0	8.234081e+03	1.886604e+03	4.149600e-01	0	3.141691e+03	2.228354e+03	0	0	9.335809e+02	4.135700e+02	8.879289e-02	0	7.654984e+03	7.459426e+02	0	0	-3.903903e+02	1.295574e+02	3.733156e-01	0	3.631542e+03	2.163308e+03	5.444989e-01	0	3.052242e+03	3.648602e+03	4.354242e-01	0	2.924612e+03	2.255582e+03	4.885632e-01	0	2.715259e+03	2.593822e+03	-8.424531e-02	0	5.768307e+03	-4.481945e+02	3.242318e-01	0	4.804242e+03	2.305062e+03	2.028009e-01	0	9.259240e+03	2.355475e+03	8.215004e-01	0	1.943904e+03	8.946341e+03	-3.551701e-02	0	4.261964e+03	-1.461803e+02	0	0	1.139100e+02	-2.548194e+02	4.852635e-01	0	3.624927e+03	3.417370e+03	5.264055e-01	0	4.261542e+03	4.736750e+03	0	0	-4.029509e+02	2.123229e+02	5.250138e-01	0	3.473384e+03	3.839216e+03	6.525387e-01	0	1.906606e+03	3.580640e+03	8.279569e-02	0	9.575597e+03	8.643855e+02	0	0	8.238061e+02	3.640518e-01	4.978209e-01	0	5.025888e+03	4.982271e+03	0	0	-5.430013e+02	6.536304e+02	7.230690e-01	0	1.570695e+03	4.101097e+03	8.546244e-02	0	8.775490e+03	8.200591e+02	5.286206e-01	0	4.200937e+03	4.711070e+03	5.484853e-01	0	2.990172e+03	3.632363e+03	5.191706e-01	0	4.739318e+03	5.117229e+03	5.255452e-01	0	6.224816e+03	6.895118e+03	6.419575e-01	0	2.647802e+03	4.747414e+03	4.964023e-01	0	3.134644e+03	3.089856e+03	8.795311e-01	0	7.183702e+02	5.244749e+03	7.008479e-02	0	8.695704e+03	6.553679e+02	0	0	9.468452e+02	1.399854e+03	5.276229e-01	0	4.849947e+03	5.417162e+03	5.845639e-01	0	3.004300e+03	4.227378e+03	5.409276e-01	0	3.308853e+03	3.898840e+03	6.435602e-01	0	1.341278e+03	2.421709e+03	6.578605e-01	0	3.183377e+03	6.120947e+03	8.246007e-02	0	5.327271e+03	4.787662e+02	6.441489e-01	0	2.657382e+03	4.810299e+03	4.873311e-01	0	3.008882e+03	2.860173e+03	6.421753e-01	0	3.233479e+03	5.803009e+03	4.796000e-01	0	3.828635e+03	3.528465e+03	7.310143e-02	0	1.244054e+04	9.811444e+02	5.586687e-01	0	4.052795e+03	5.130319e+03	6.558753e-02	0	7.333396e+03	5.147399e+02	5.507584e-01	0	4.912493e+03	6.022588e+03	6.910896e-01	0	3.018555e+03	6.753063e+03	4.459926e-03	0	9.132873e+03	4.091441e+01	1.028587e-01	0	8.462958e+03	9.702922e+02	0	0	7.368470e+01	4.067123e+02	6.383433e-01	0	4.305984e+03	7.600292e+03	0	0	1.313056e+03	-6.646768e+01	6.558133e-01	0	3.320612e+03	6.327096e+03	5.188523e-01	0	4.231993e+03	4.563628e+03	6.402500e-01	0	5.293486e+03	9.420859e+03	6.686642e-01	0	2.469152e+03	4.982960e+03	5.003972e-01	0	5.350864e+03	5.359372e+03	8.991950e-02	0	1.038941e+04	1.026514e+03	7.604434e-02	0	6.449748e+03	5.308338e+02	4.018784e-01	0	5.213915e+03	3.503232e+03	1.115510e-01	0	9.174490e+03	1.151922e+03	2.962067e-01	0	4.282673e+03	1.802456e+03	5.605108e-01	0	3.024185e+03	3.856950e+03	6.956057e-01	0	1.711406e+03	3.910925e+03	5.249134e-01	0	2.443021e+03	2.699243e+03	5.371928e-01	0	5.038896e+03	5.848781e+03	3.066208e-02	0	5.629193e+03	1.780625e+02	6.199577e-01	0	2.721768e+03	4.439982e+03	4.873487e-01	0	4.212561e+03	4.004645e+03	-4.866992e-02	0	6.540938e+03	-3.035721e+02	6.362604e-01	0	1.933455e+03	3.382038e+03	7.210085e-01	0	1.982465e+03	5.123359e+03	1.409543e-01	0	7.030441e+03	1.153572e+03	1.056519e-01	0	4.392137e+03	5.188556e+02	5.474656e-01	0	2.688653e+03	3.252669e+03	4.740374e-01	0	4.036857e+03	3.638323e+03	9.128314e-02	0	9.115299e+03	9.156572e+02	6.814125e-01	0	2.657804e+03	5.684658e+03	8.178520e-02	0	6.936542e+03	6.178364e+02	5.043530e-01	0	3.545952e+03	3.608236e+03	6.446281e-01	0	3.246938e+03	5.889793e+03	5.040386e-01	0	3.652771e+03	3.712260e+03	2.705805e-01	0	3.833867e+03	1.422185e+03	6.286870e-01	0	2.594219e+03	4.392390e+03	6.080528e-01	0	3.840798e+03	5.958474e+03	6.693687e-01	0	3.207683e+03	6.494011e+03	6.083676e-01	0	2.514075e+03	3.905402e+03	4.852831e-01	0	3.590148e+03	3.384847e+03	6.375436e-01	0	2.765968e+03	4.865206e+03	1.134880e-01	0	1.028230e+04	1.316302e+03	6.114661e-01	0	2.677708e+03	4.214119e+03	7.020564e-02	0	9.361789e+03	7.068772e+02	3.909522e-01	0	6.095666e+03	3.912852e+03	9.021335e-02	0	1.017196e+04	1.008639e+03	0	0	2.635703e+02	7.208801e+01	3.896859e-01	0	5.473656e+03	3.494933e+03	4.760934e-01	0	3.313381e+03	3.010993e+03	4.889733e-01	0	4.653009e+03	4.452208e+03	1.404475e-01	0	6.396607e+03	1.045181e+03	0	0	-6.264804e+01	5.115851e+02	6.356992e-01	0	2.488915e+03	4.343118e+03	5.441471e-01	0	4.439216e+03	5.299048e+03	2.649307e-02	0	6.710678e+03	1.826248e+02	6.888582e-01	0	2.432105e+03	5.384605e+03	7.444866e-01	0	1.793225e+03	5.224898e+03	5.258137e-01	0	3.367885e+03	3.734566e+03	5.008683e-01	0	3.660552e+03	3.673287e+03	-7.294077e-02	0	6.271563e+03	-4.263541e+02	4.556181e-01	0	3.634362e+03	3.041764e+03	6.437071e-02	0	7.800189e+03	5.366481e+02	4.608115e-01	0	3.559513e+03	3.042098e+03	6.017166e-01	0	2.496700e+03	3.771952e+03	5.537875e-01	0	4.065016e+03	5.045030e+03	5.405586e-01	0	3.471331e+03	4.084217e+03	8.715124e-01	0	9.379052e+02	6.361672e+03	6.359752e-01	0	2.824985e+03	4.935435e+03	6.942029e-01	0	2.017065e+03	4.579023e+03	6.349374e-01	0	1.965114e+03	3.417836e+03	4.801804e-01	0	4.148491e+03	3.832144e+03	5.322354e-01	0	2.580887e+03	2.936604e+03	1.255738e-02	0	8.016104e+03	1.019414e+02	3.445444e-01	0	3.888308e+03	2.043914e+03	3.767960e-01	0	3.240507e+03	1.959246e+03	7.652656e-02	0	9.412118e+03	7.799651e+02	4.968414e-01	0	4.146636e+03	4.094574e+03	5.744176e-01	0	3.469720e+03	4.683154e+03	8.427141e-01	0	1.204388e+03	6.452927e+03	6.395781e-01	0	2.391929e+03	4.244540e+03	1.023840e-01	0	7.908693e+03	9.020822e+02	
1.400000e+00	0	0	8.076906e+03	5.314385e+03	1.550236e-01	0	1.221982e+05	2.241909e+04	1.481489e-01	0	1.003277e+05	1.744839e+04	1.614087e-01	0	1.044946e+05	2.011271e+04	3.227486e-02	0	8.199636e+04	2.734683e+03	1.725138e-01	0	1.164117e+05	2.426944e+04	2.806852e-02	0	1.428711e+05	4.125990e+03	1.302975e-01	0	9.152113e+04	1.371156e+04	1.795045e-01	0	1.047126e+05	2.290858e+04	1.581267e-01	0	8.629559e+04	1.620865e+04	1.604594e-01	0	7.528716e+04	1.438945e+04	1.765363e-01	0	9.290833e+04	1.991793e+04	1.222329e-01	0	6.909488e+04	9.621763e+03	4.061774e-01	0	6.763951e+04	4.626574e+04	2.465214e-01	0	6.816203e+04	2.230109e+04	1.521505e-01	0	1.072508e+05	1.924665e+04	0	0	4.169922e+04	-8.746524e+03	6.102590e-02	0	8.694127e+04	5.650496e+03	2.999265e-01	0	8.505777e+04	3.644058e+04	1.129627e-01	0	1.041702e+05	1.326589e+04	6.850571e-02	0	1.212194e+05	8.914943e+03	2.905679e-01	0	1.079086e+05	4.419700e+04	3.667271e-01	0	7.499538e+04	4.342967e+04	0	0	6.452234e+03	2.902155e+03	0	0	2.464851e+04	2.803450e+04	1.296090e-01	0	5.935235e+04	8.838096e+03	2.780901e-01	0	8.197604e+04	3.157835e+04	1.923704e-01	0	7.478835e+04	1.781394e+04	1.513616e-01	0	7.178327e+04	1.280313e+04	2.386998e-01	0	4.450481e+04	1.395414e+04	2.499602e-01	0	7.474998e+04	2.491137e+04	3.378334e-02	0	1.093406e+05	3.823044e+03	1.639864e-01	0	9.452268e+04	1.854088e+04	8.751838e-01	0	1.162074e+04	8.148210e+04	1.449898e-01	0	1.022276e+05	1.733542e+04	1.078875e-01	0	8.926098e+04	1.079476e+04	1.141482e-01	0	9.199313e+04	1.185396e+04	1.251409e-01	0	9.286261e+04	1.328318e+04	6.336680e-03	0	1.214228e+05	7.743242e+02	0	0	-5.137836e+03	3.064123e+03	1.136788e-01	0	8.305410e+04	1.065245e+04	-3.377299e-02	0	9.982956e+04	-3.261396e+03	0	0	1.012162e+04	9.828319e+03	6.980736e-02	0	9.022173e+04	6.770792e+03	-1.046730e-01	0	8.068093e+04	-7.644899e+03	1.574541e-01	0	6.876741e+04	1.285118e+04	2.527047e-02	0	1.269459e+05	3.291152e+03	5.127913e-03	0	9.330694e+04	4.809360e+02	2.478546e-02	0	7.187427e+04	1.826713e+03	-2.550623e-04	0	9.906807e+04	-2.526208e+01	3.926622e-02	0	8.879473e+04	3.629135e+03	0	0	6.575054e+03	7.279363e+03	-5.110583e-02	0	8.242181e+04	-4.007433e+03	3.178391e-02	0	9.544297e+04	3.133134e+03	0	0	9.153035e+03	2.767487e+03	5.510052e-02	0	7.887180e+04	4.599301e+03	1.547508e-01	0	6.256359e+04	1.145433e+04	2.163055e-01	0	5.595171e+04	1.544309e+04	0	0	6.070069e+03	-8.887075e+03	0	0	1.483423e+04	1.016892e+04	7.646516e-02	0	7.051803e+04	5.838624e+03	7.119622e-02	0	9.352095e+04	7.168725e+03	0	0	-3.370168e+03	-8.155795e+02	2.587978e-02	0	1.080026e+05	2.869341e+03	-5.884884e-02	0	1.316706e+05	-7.318006e+03	4.346357e-02	0	7.224327e+04	3.282625e+03	3.267672e-01	0	6.546892e+04	3.177667e+04	2.616329e-01	0	9.621721e+04	3.409359e+04	1.437809e-01	0	9.804858e+04	1.646484e+04	5.092069e-02	0	1.466806e+05	7.869815e+03	0	0	1.201864e+04	-6.413104e+03	1.980111e-01	0	7.161818e+04	1.768253e+04	7.314773e-02	0	1.165729e+05	9.200004e+03	2.920843e-01	0	8.918580e+04	3.679784e+04	-1.536147e-02	0	1.057778e+05	-1.600320e+03	0	0	1.357936e+03	1.110117e+04	3.944953e-01	0	6.991498e+04	4.555064e+04	2.958992e-01	0	7.594842e+04	3.191742e+04	3.696318e-02	0	3.989944e+04	1.531416e+03	0	0	1.214386e+03	4.035221e+03	1.085851e-01	0	7.028977e+04	8.562144e+03	2.213161e-01	0	5.760999e+04	1.637381e+04	5.324322e-01	0	2.275099e+04	2.590718e+04	0	0	-3.261050e+03	1.142035e+03	1.884561e-01	0	6.555789e+04	1.522380e+04	2.281703e-01	0	7.727980e+04	2.284565e+04	3.135018e-01	0	1.479781e+05	6.757688e+04	2.342991e-01	0	8.196915e+04	2.508199e+04	0	0	5.683290e+03	1.119076e+04	1.725383e-01	0	1.047100e+05	2.183362e+04	0	0	7.194876e+03	9.113585e+03	0	0	8.156658e+03	5.959600e+03	2.634349e-01	0	5.972023e+04	2.135913e+04	1.397676e-01	0	6.697363e+04	1.088164e+04	2.257012e-01	0	9.002177e+04	2.624054e+04	3.712928e-01	0	3.069701e+04	1.812860e+04	1.141756e-01	0	8.234884e+04	1.061409e+04	2.821893e-01	0	8.338583e+04	3.278105e+04	0	0	7.662843e+03	-1.208993e+03	1.139161e-01	0	5.286682e+04	6.796627e+03	6.991211e-02	0	5.995299e+04	4.506499e+03	0	0	4.745040e+03	6.544152e+03	5.115385e-02	0	6.676874e+04	3.599612e+03	2.682323e-01	0	4.808796e+04	1.762682e+04	2.790091e-02	0	4.789454e+04	1.374655e+03	0	0	1.150900e+04	3.632047e+03	1.615738e-01	0	5.774567e+04	1.112821e+04	2.181582e-01	0	4.828750e+04	1.347372e+04	4.260098e-02	0	9.409170e+04	4.186758e+03	-1.162481e-01	0	4.170737e+04	-4.343481e+03	3.824541e-01	0	2.905985e+04	1.799714e+04	3.486665e-01	0	3.227618e+04	1.727782e+04	1.923958e-01	0	4.797713e+04	1.142961e+04	-5.807908e-02	0	6.003650e+04	-3.295467e+03	5.638025e-02	0	5.080131e+04	3.035323e+03	6.919887e-02	0	4.621738e+04	3.435955e+03	0	0	9.619012e+03	2.184925e+03	7.389256e-02	0	4.811180e+04	3.838760e+03	1.669204e-01	0	4.731204e+04	9.479703e+03	1.011687e-01	0	4.650262e+04	5.234139e+03	2.319561e-01	0	4.041016e+04	1.220423e+04	-1.933793e-02	0	6.719508e+04	-1.274762e+03	1.606624e-01	0	3.688428e+04	7.060231e+03	-5.190485e-02	0	4.576911e+04	-2.258416e+03	1.718885e-01	0	5.932893e+04	1.231472e+04	1.581122e-01	0	4.878464e+04	9.162085e+03	2.009157e-01	0	3.492824e+04	8.782091e+03	2.485699e-01	0	3.459528e+04	1.144397e+04	3.064240e-01	0	3.800572e+04	1.679104e+04	1.009035e-01	0	3.301303e+04	3.704975e+03	2.069261e-01	0	3.797512e+04	9.908339e+03	1.648520e-01	0	3.680211e+04	7.264463e+03	1.990330e-01	0	4.104528e+04	1.019938e+04	1.188629e-01	0	4.820617e+04	6.502878e+03	1.093715e-01	0	5.087393e+04	6.247452e+03	0	0	1.662945e+03	1.017704e+04	5.202310e-02	0	3.610086e+04	1.981144e+03	2.170698e-01	0	2.914763e+04	8.081271e+03	-4.787658e-03	0	3.441316e+04	-1.639734e+02	5.619755e-03	0	6.257193e+04	3.536262e+02	1.564360e-01	0	4.084243e+04	7.574087e+03	0	0	9.066579e+03	5.800631e+03	0	0	3.456944e+03	6.460114e+03	1.180103e-01	0	4.506180e+04	6.029275e+03	0	0	1.379155e+03	6.263823e+03	2.399832e-01	0	4.781990e+04	1.509963e+04	0	0	2.613746e+03	-2.918850e+02	0	0	8.117540e+03	-5.642995e+03	2.134785e-02	0	4.143391e+04	9.038193e+02	0	0	-4.106025e+02	1.538260e+03	0	0	3.363939e+03	-3.049660e+03	3.155285e-01	0	3.190541e+04	1.470779e+04	2.062542e-01	0	5.122395e+04	1.331050e+04	0	0	5.825970e+03	6.261260e+03	1.000736e-01	0	4.506251e+04	5.011042e+03	1.971149e-02	0	4.987182e+04	1.002815e+03	4.430348e-02	0	2.663658e+04	1.234799e+03	3.157675e-01	0	4.170802e+04	1.924789e+04	1.357551e-01	0	5.711997e+04	8.972369e+03	1.612220e-01	0	4.035359e+04	7.756387e+03	1.322472e-03	0	2.023500e+04	2.679565e+01	3.038603e-02	0	5.320540e+04	1.667365e+03	9.656210e-02	0	6.288193e+04	6.721006e+03	5.421608e-02	0	3.717796e+04	2.131188e+03	8.122216e-02	0	3.387792e+04	2.994889e+03	-5.458252e-03	0	4.217386e+04	-2.289459e+02	3.082040e-01	0	2.897915e+04	1.291058e+04	1.969091e-01	0	4.915605e+04	1.205252e+04	5.509679e-02	0	3.757549e+04	2.191007e+03	5.423121e-01	0	4.484227e+03	5.313337e+03	6.338163e-02	0	8.465759e+03	5.728839e+02	6.691939e-01	0	3.521758e+03	7.124233e+03	5.228013e-01	0	3.654640e+03	4.003888e+03	5.435486e-01	0	4.732329e+03	5.635323e+03	6.061926e-01	0	3.526980e+03	5.429125e+03	9.651003e-02	0	6.750869e+03	7.211221e+02	6.871650e-01	0	2.539551e+03	5.578310e+03	5.483200e-01	0	3.803407e+03	4.617171e+03	1.263684e-01	0	8.181261e+03	1.183396e+03	1.113357e-01	0	8.512032e+03	1.066424e+03	5.974162e-01	0	2.613395e+03	3.878160e+03	6.710961e-01	0	3.398360e+03	6.934018e+03	5.308018e-01	0	3.914885e+03	4.428893e+03	4.601701e-01	0	3.579800e+03	3.051548e+03	6.385844e-01	0	2.822564e+03	4.987182e+03	0	0	-2.566492e+02	-1.286886e+02	6.337575e-01	0	1.062046e+03	1.837798e+03	0	0	8.178508e+02	-8.216861e+01	2.181472e-01	0	4.330445e+03	1.208251e+03	4.668143e-01	0	3.507173e+03	3.070598e+03	-4.965213e-02	0	7.447472e+03	-3.522909e+02	4.786064e-01	0	4.395307e+03	4.034615e+03	4.746318e-01	0	4.731503e+03	4.274567e+03	1.632496e-01	0	7.597160e+03	1.482203e+03	5.495266e-01	0	3.963997e+03	4.835629e+03	4.914596e-01	0	3.034479e+03	2.932557e+03	5.588989e-01	0	4.342355e+03	5.502000e+03	5.945755e-01	0	3.835479e+03	5.624922e+03	0	0	2.285867e+02	3.159095e+02	0	0	-4.167152e+01	1.203111e+03	5.354755e-01	0	2.526505e+03	2.912401e+03	-1.373871e-02	0	6.702213e+03	-9.083185e+01	5.024323e-01	0	1.852684e+03	1.870797e+03	1.158080e-01	0	9.800748e+03	1.283663e+03	4.481971e-01	0	2.979436e+03	2.420021e+03	0	0	9.338477e+01	-1.477045e+02	2.010100e-01	0	6.028023e+03	1.516531e+03	0	0	1.148335e+03	5.994952e+01	5.705613e-02	0	5.907033e+03	3.574258e+02	5.598357e-01	0	3.857634e+03	4.906445e+03	6.013398e-01	0	3.038337e+03	4.583033e+03	2.994911e-01	0	5.304475e+03	2.267841e+03	2.519668e-02	0	7.124679e+03	1.841584e+02	2.206864e-01	0	5.583163e+03	1.581042e+03	2.737479e-01	0	7.445516e+03	2.806455e+03	8.217915e-01	0	1.562041e+03	7.203204e+03	1.234882e-01	0	6.105591e+03	8.601921e+02	0	0	-1.478548e+02	-8.190352e+02	5.252619e-01	0	3.051888e+03	3.376684e+03	5.083845e-01	0	3.728208e+03	3.855377e+03	0	0	1.784216e+02	6.334013e+02	6.219540e-01	0	2.543972e+03	4.185294e+03	7.274182e-01	0	1.646311e+03	4.393385e+03	1.353946e-01	0	9.802067e+03	1.534974e+03	0	0	6.302176e+01	2.096778e+02	3.968680e-01	0	5.647457e+03	3.716094e+03	0	0	-5.954523e+02	6.178460e+02	6.982876e-01	0	1.915793e+03	4.433940e+03	4.943926e-02	0	1.036667e+04	5.391769e+02	2.235915e-01	0	8.099956e+03	2.332639e+03	4.220706e-01	0	4.256838e+03	3.108833e+03	4.636534e-01	0	2.962357e+03	2.560857e+03	4.863441e-01	0	6.329718e+03	5.993157e+03	4.245504e-01	0	3.233586e+03	2.385648e+03	4.812956e-01	0	3.468958e+03	3.218778e+03	8.349388e-01	0	1.183566e+03	5.986906e+03	5.245609e-02	0	8.376097e+03	4.637012e+02	0	0	8.497864e+02	-3.300476e+02	3.134576e-01	0	6.230339e+03	2.844613e+03	5.549909e-01	0	2.638124e+03	3.290124e+03	6.578432e-01	0	3.190225e+03	6.133644e+03	4.668548e-01	0	4.060396e+03	3.555533e+03	4.767165e-01	0	4.160828e+03	3.790555e+03	9.713768e-04	0	6.898350e+03	6.707413e+00	3.669118e-01	0	4.115716e+03	2.385299e+03	5.297654e-01	0	1.915254e+03	2.157722e+03	5.580649e-01	0	3.137400e+03	3.961833e+03	5.794426e-01	0	3.044812e+03	4.195132e+03	5.130710e-02	0	1.160672e+04	6.277131e+02	4.770053e-01	0	4.469953e+03	4.076888e+03	0	0	2.707416e+03	-2.426131e+02	2.768243e-01	0	8.229160e+03	3.150039e+03	5.715258e-01	0	3.807770e+03	5.079043e+03	8.623902e-02	0	1.018777e+04	9.615027e+02	1.251452e-01	0	8.986488e+03	1.285488e+03	0	0	1.197631e+02	1.483673e+03	6.280206e-01	0	4.065298e+03	6.863526e+03	0	0	9.816831e+02	2.168657e+02	3.690547e-01	0	5.779437e+03	3.380528e+03	4.263361e-01	0	5.366307e+03	3.988138e+03	6.208718e-01	0	4.585643e+03	7.509586e+03	7.744949e-01	0	2.117681e+03	7.273156e+03	5.571920e-01	0	4.725864e+03	5.946627e+03	1.400236e-02	0	9.875193e+03	1.402397e+02	6.337252e-02	0	4.802689e+03	3.249515e+02	6.071160e-01	0	4.103130e+03	6.340487e+03	6.161924e-02	0	8.263216e+03	5.426082e+02	5.619267e-02	0	7.484144e+03	4.455931e+02	5.255876e-01	0	3.021244e+03	3.347146e+03	4.072402e-01	0	4.979053e+03	3.420729e+03	1.021820e-01	0	6.884688e+03	7.835566e+02	6.205297e-01	0	4.713405e+03	7.707605e+03	7.499291e-01	0	1.475762e+03	4.425612e+03	5.103910e-01	0	2.761964e+03	2.879198e+03	5.098385e-01	0	4.320894e+03	4.494351e+03	1.442262e-01	0	7.256135e+03	1.222899e+03	4.936785e-01	0	3.119239e+03	3.041351e+03	3.354850e-01	0	4.747661e+03	2.396889e+03	8.446706e-02	0	8.842695e+03	8.158270e+02	1.355322e-01	0	7.761745e+03	1.216895e+03	5.761034e-01	0	2.495025e+03	3.390905e+03	4.583602e-01	0	3.398622e+03	2.876068e+03	-8.162413e-03	0	6.481964e+03	-5.248010e+01	6.018900e-01	0	3.379373e+03	5.109168e+03	-4.687292e-03	0	7.104189e+03	-3.314405e+01	4.492036e-01	0	4.828795e+03	3.938138e+03	5.806506e-01	0	3.367526e+03	4.662833e+03	3.593266e-01	0	4.826300e+03	2.706868e+03	1.609294e-01	0	3.629946e+03	6.962046e+02	6.024392e-01	0	2.881474e+03	4.366410e+03	6.834162e-01	0	2.408445e+03	5.199161e+03	7.266442e-01	0	3.237585e+03	8.606265e+03	5.208697e-01	0	3.445448e+03	3.745598e+03	4.997687e-01	0	3.611716e+03	3.608377e+03	0	0	8.649874e+02	1.294127e+03	1.423222e-01	0	1.115534e+04	1.851106e+03	5.861949e-01	0	3.091434e+03	4.379314e+03	3.732840e-02	0	1.072061e+04	4.157007e+02	5.959680e-01	0	3.163803e+03	4.666773e+03	1.507701e-01	0	8.169016e+03	1.450306e+03	0	0	-3.565278e+02	1.160323e+03	3.882471e-01	0	5.672186e+03	3.599835e+03	4.726348e-01	0	3.272695e+03	2.933052e+03	5.663065e-01	0	4.678500e+03	6.109071e+03	6.433854e-02	0	8.270627e+03	5.687100e+02	0	0	2.907833e+02	1.065997e+03	4.939725e-01	0	3.897738e+03	3.804882e+03	6.249053e-01	0	2.626961e+03	4.376500e+03	2.729723e-02	0	6.542541e+03	1.836051e+02	5.514614e-01	0	4.016419e+03	4.938037e+03	6.885759e-01	0	2.713813e+03	6.000389e+03	5.644606e-01	0	2.860042e+03	3.706625e+03	6.044378e-01	0	2.538002e+03	3.878189e+03	1.283275e-01	0	7.892152e+03	1.161881e+03	5.182742e-01	0	1.926029e+03	2.072156e+03	9.039592e-02	0	8.749209e+03	8.694913e+02	5.751374e-01	0	2.751669e+03	3.724942e+03	5.143040e-01	0	3.532974e+03	3.741070e+03	5.315821e-01	0	4.563056e+03	5.178364e+03	6.461731e-01	0	2.060056e+03	3.762158e+03	8.476856e-01	0	1.098690e+03	6.114613e+03	4.630641e-01	0	4.580868e+03	3.950631e+03	6.348936e-01	0	3.329810e+03	5.790298e+03	7.813693e-01	0	1.289623e+03	4.609013e+03	5.789208e-01	0	3.487216e+03	4.794399e+03	0	0	1.156911e+02	4.419967e+02	1.049964e-01	0	7.997476e+03	9.382159e+02	5.155852e-01	0	3.149583e+03	3.352247e+03	6.638079e-01	0	2.467468e+03	4.871991e+03	2.862624e-02	0	8.352315e+03	2.461415e+02	5.675436e-01	0	4.534872e+03	5.951437e+03	6.306562e-01	0	3.255994e+03	5.559624e+03	7.231145e-01	0	2.708309e+03	7.073024e+03	7.661352e-01	0	1.540458e+03	5.046500e+03	7.447273e-02	0	4.582712e+03	3.687488e+02	
1.500000e+00	0	0	8.266612e+03	-5.949831e+03	2.234487e-01	0	1.044820e+05	3.006418e+04	6.065434e-02	0	1.125282e+05	7.266038e+03	1.544773e-01	0	1.191089e+05	2.176123e+04	1.334361e-02	0	8.665567e+04	1.171938e+03	9.503371e-02	0	1.313867e+05	1.379738e+04	1.174337e-01	0	1.365564e+05	1.817011e+04	3.271757e-02	0	9.294858e+04	3.143913e+03	2.411881e-01	0	1.170234e+05	3.719583e+04	1.498404e-01	0	6.354804e+04	1.120032e+04	2.052719e-01	0	6.401118e+04	1.653357e+04	2.545006e-01	0	7.408823e+04	2.529244e+04	1.430607e-01	0	7.541988e+04	1.259088e+04	1.979278e-01	0	6.448020e+04	1.591182e+04	2.737032e-01	0	6.829389e+04	2.573639e+04	1.198193e-01	0	1.066493e+05	1.451821e+04	2.896563e-01	0	6.333011e+04	2.582406e+04	9.083892e-02	0	8.145647e+04	8.138731e+03	1.851081e-01	0	8.687492e+04	1.973421e+04	7.853079e-02	0	8.002852e+04	6.820307e+03	9.496345e-02	0	1.224395e+05	1.284730e+04	2.364194e-01	0	1.026939e+05	3.179602e+04	3.421579e-01	0	7.790175e+04	4.051839e+04	0	0	8.089979e+03	3.773724e+03	0	0	2.673996e+03	1.232029e+04	1.413512e-01	0	5.224646e+04	8.600840e+03	3.003711e-01	0	7.110251e+04	3.052639e+04	1.584721e-01	0	7.540159e+04	1.419923e+04	9.910014e-02	0	6.950630e+04	7.645782e+03	4.080459e-02	0	5.289599e+04	2.250219e+03	2.894972e-01	0	6.517057e+04	2.655401e+04	6.425165e-02	0	1.059160e+05	7.272555e+03	1.795978e-02	0	6.034621e+04	1.103625e+03	8.582425e-01	0	9.691822e+03	5.867721e+04	8.976223e-02	0	9.290652e+04	9.161888e+03	3.540807e-01	0	4.341392e+04	2.379869e+04	7.559431e-02	0	9.166028e+04	7.495622e+03	1.424309e-01	0	7.517830e+04	1.248612e+04	8.577326e-02	0	1.101165e+05	1.033119e+04	0	0	8.175888e+03	3.762653e+03	-1.320888e-01	0	6.856538e+04	-8.000005e+03	1.087390e-01	0	9.266976e+04	1.130625e+04	0	0	3.067210e+03	1.149842e+04	1.225680e-03	0	6.208056e+04	7.618425e+01	1.219178e-01	0	9.107456e+04	1.264530e+04	6.376649e-02	0	8.628261e+04	5.876674e+03	1.389424e-01	0	9.174005e+04	1.480341e+04	1.167473e-01	0	7.610791e+04	1.005986e+04	-2.700155e-02	0	7.921152e+04	-2.082601e+03	-1.926311e-02	0	7.263914e+04	-1.372811e+03	-8.098888e-03	0	7.783051e+04	-6.252766e+02	0	0	2.933877e+03	1.741127e+03	2.038129e-01	0	7.326495e+04	1.875482e+04	2.003101e-01	0	8.159395e+04	2.043804e+04	0	0	1.304715e+04	-6.349643e+02	2.924437e-02	0	9.920268e+04	2.988517e+03	0	0	2.513369e+04	1.173522e+04	1.000169e-01	0	6.412573e+04	7.126422e+03	0	0	1.314507e+04	1.570361e+04	1.729405e-02	0	1.043877e+05	1.837056e+03	1.521815e-01	0	8.607293e+04	1.544990e+04	-2.710022e-02	0	9.996703e+04	-2.637648e+03	0	0	-6.755596e+02	-2.654795e+03	6.023013e-03	0	8.983248e+04	5.443408e+02	-2.639234e-02	0	1.557637e+05	-4.005261e+03	-4.232330e-02	0	7.323641e+04	-2.973747e+03	2.188744e-01	0	7.636843e+04	2.139873e+04	1.612258e-01	0	1.049981e+05	2.018232e+04	1.511998e-01	0	1.068192e+05	1.902808e+04	1.289880e-01	0	9.624338e+04	1.425266e+04	0	0	1.888139e+04	-6.465556e+03	1.413992e-01	0	1.165780e+05	1.919871e+04	7.723312e-02	0	1.132759e+05	9.480887e+03	2.212450e-01	0	8.380688e+04	2.380961e+04	-1.076052e-01	0	1.180626e+05	-1.146993e+04	0	0	7.927402e+02	5.082052e+03	3.261950e-01	0	5.614145e+04	2.717858e+04	2.581507e-01	0	8.443421e+04	2.938163e+04	0	0	3.098458e+03	1.717161e+04	0	0	9.895269e+03	9.101889e+03	3.077778e-01	0	5.877066e+04	2.613077e+04	5.707492e-02	0	6.223303e+04	3.766943e+03	1.678811e-01	0	5.929364e+04	1.196257e+04	0	0	9.873755e+03	-5.388847e+03	1.300113e-01	0	1.026824e+05	1.534488e+04	2.203281e-01	0	6.465235e+04	1.827016e+04	3.108509e-01	0	1.313448e+05	5.924501e+04	8.449239e-02	0	8.530347e+04	7.872675e+03	0	0	5.276917e+03	1.131331e+04	2.997568e-01	0	9.473504e+04	4.055372e+04	0	0	5.477719e+03	-2.257494e+03	0	0	4.157639e+03	1.457234e+04	0	0	-7.302568e+02	2.961095e+03	2.777284e-01	0	7.012363e+04	2.696400e+04	1.786533e-01	0	6.870167e+04	1.494349e+04	0	0	3.686712e+03	4.276161e+02	9.060739e-02	0	8.705668e+04	8.673897e+03	2.584061e-01	0	8.892308e+04	3.098497e+04	0	0	5.337353e+03	4.614046e+03	2.334842e-01	0	5.675653e+04	1.728829e+04	1.367861e-01	0	4.641524e+04	7.355028e+03	0	0	9.804844e+03	8.857666e+00	1.174642e-01	0	6.796237e+04	9.045690e+03	1.551334e-01	0	5.155266e+04	9.466041e+03	6.314599e-02	0	3.517296e+04	2.370734e+03	0	0	-9.150156e+02	-2.137071e+03	1.185391e-01	0	6.102851e+04	8.207135e+03	2.468266e-01	0	4.125319e+04	1.351931e+04	7.441432e-02	0	6.280101e+04	5.049013e+03	1.071372e-01	0	4.581276e+04	5.497205e+03	1.158685e-01	0	2.829318e+04	3.707920e+03	2.382562e-01	0	4.343403e+04	1.358518e+04	1.832726e-01	0	5.442516e+04	1.221294e+04	-7.579925e-02	0	4.259042e+04	-3.000859e+03	1.380707e-01	0	54342	8.704931e+03	2.085918e-01	0	4.960415e+04	1.307419e+04	0	0	9.410703e+02	2.417768e+03	4.950774e-02	0	4.688729e+04	2.442191e+03	1.949655e-01	0	3.659243e+04	8.862056e+03	8.424170e-02	0	5.476144e+04	5.037570e+03	1.924098e-01	0	4.168566e+04	9.931683e+03	3.495445e-02	0	4.560145e+04	1.651708e+03	1.596229e-01	0	3.283477e+04	6.236702e+03	1.419362e-01	0	4.169215e+04	6.896486e+03	2.577505e-01	0	3.732207e+04	1.296030e+04	-2.128668e-02	0	2.954738e+04	-6.158561e+02	2.594393e-01	0	4.039834e+04	1.415268e+04	1.031520e-01	0	5.422812e+04	6.237109e+03	3.285580e-01	0	3.154935e+04	1.543810e+04	1.046072e-01	0	3.301793e+04	3.857426e+03	1.824757e-01	0	4.596581e+04	1.025981e+04	9.728306e-02	0	4.250505e+04	4.580640e+03	7.686906e-02	0	2.808450e+04	2.338594e+03	2.017036e-01	0	4.781892e+04	1.208229e+04	2.198650e-01	0	5.451217e+04	1.536314e+04	0	0	3.263926e+03	1.525083e+03	6.469176e-02	0	4.976311e+04	3.441928e+03	2.005925e-01	0	1.560842e+04	3.916565e+03	8.296888e-02	0	3.673669e+04	3.323772e+03	6.265535e-02	0	7.176116e+04	4.796764e+03	2.154739e-01	0	3.485861e+04	9.574088e+03	0	0	7.216088e+03	2.364153e+02	0	0	-1.902370e+03	1.113056e+03	5.288995e-02	0	5.749366e+04	3.210648e+03	0	0	4.271802e+03	6.908921e+03	1.443963e-01	0	4.394147e+04	7.415802e+03	0	0	4.687275e+03	-1.644341e+02	0	0	-3.904029e+03	9.605533e+03	2.670185e-01	0	3.928636e+04	1.431166e+04	0	0	1.287927e+03	-3.260760e+03	0	0	1.831095e+03	4.850340e+03	1.271244e-01	0	4.857207e+04	7.073971e+03	2.263284e-01	0	4.812248e+04	1.407766e+04	0	0	-8.446182e+02	-1.025995e+03	2.501327e-01	0	3.810614e+04	1.271104e+04	7.982129e-02	0	6.259438e+04	5.429775e+03	2.258151e-01	0	3.186060e+04	9.293133e+03	6.657813e-02	0	3.428498e+04	2.445442e+03	1.103845e-02	0	4.161801e+04	4.645261e+02	1.101929e-01	0	4.972466e+04	6.157858e+03	-4.959384e-02	0	3.396932e+04	-1.605067e+03	4.050907e-02	0	1.181206e+05	4.986973e+03	2.173175e-02	0	5.200742e+04	1.155319e+03	5.082416e-02	0	3.697257e+04	1.979717e+03	6.139706e-02	0	4.208969e+04	2.753223e+03	1.162414e-01	0	3.801749e+04	5.000466e+03	1.975958e-01	0	4.849631e+04	1.194244e+04	1.793774e-01	0	4.526880e+04	9.895171e+03	3.138544e-02	0	3.398824e+04	1.101301e+03	6.384099e-01	0	3.867069e+03	6.827553e+03	3.098670e-03	0	7.204484e+03	2.239371e+01	4.887562e-01	0	3.755091e+03	3.589919e+03	4.498419e-01	0	3.407581e+03	2.786241e+03	5.126861e-01	0	4.096544e+03	4.309833e+03	6.671058e-01	0	3.262274e+03	6.537459e+03	1.858726e-02	0	6.861163e+03	1.299456e+02	6.165226e-01	0	3.587100e+03	5.767035e+03	3.628731e-01	0	4.299976e+03	2.449034e+03	9.755132e-02	0	7.074888e+03	7.647689e+02	1.257772e-01	0	7.718895e+03	1.110542e+03	4.112132e-01	0	1.964866e+03	1.372277e+03	5.483220e-01	0	4.450811e+03	5.403135e+03	4.875143e-01	0	3.807042e+03	3.621540e+03	4.726800e-01	0	4.667545e+03	4.183901e+03	7.709599e-01	0	1.040211e+03	3.501398e+03	0	0	3.325665e+02	3.208212e+02	0	0	5.894973e+02	9.990730e+02	0	0	4.884391e+02	2.746942e+02	2.069046e-01	0	5.779465e+03	1.507761e+03	2.340502e-01	0	3.893448e+03	1.189716e+03	9.676065e-02	0	7.775903e+03	8.330033e+02	4.278750e-01	0	4.879621e+03	3.649321e+03	1.746875e-01	0	5.273660e+03	1.116235e+03	-3.907127e-02	0	7.617259e+03	-2.864250e+02	4.791932e-01	0	4.072821e+03	3.747394e+03	3.616058e-01	0	3.957028e+03	2.241380e+03	4.410135e-01	0	5.370787e+03	4.237294e+03	6.078542e-01	0	4.486459e+03	6.954334e+03	0	0	7.668220e+02	5.056154e+02	0	0	1.999951e+02	6.776208e+02	4.332312e-01	0	3.704936e+03	2.832009e+03	3.690404e-02	0	1.107476e+04	4.243643e+02	4.612732e-01	0	2.823272e+03	2.417365e+03	2.161140e-01	0	7.788982e+03	2.147389e+03	4.894484e-01	0	3.382377e+03	3.242570e+03	0	0	1.370346e+03	6.601387e+02	1.499831e-01	0	6.416749e+03	1.132217e+03	0	0	5.439235e+02	9.079887e+02	1.290047e-01	0	7.192327e+03	1.065269e+03	5.194412e-01	0	3.771850e+03	4.077034e+03	4.994929e-01	0	4.069220e+03	4.060974e+03	1.349259e-01	0	8.377023e+03	1.306567e+03	2.805405e-02	0	8.554092e+03	2.469035e+02	-4.875586e-03	0	5.826791e+03	-2.827118e+01	3.145942e-01	0	5.280319e+03	2.423612e+03	8.307956e-01	0	1.227237e+03	6.025752e+03	1.248965e-01	0	5.110003e+03	7.293099e+02	0	0	6.217531e+02	8.537665e+01	6.236038e-01	0	2.328359e+03	3.857567e+03	6.354706e-01	0	3.582130e+03	6.244593e+03	0	0	1.073432e+02	5.946758e+02	6.974480e-01	0	2.789070e+03	6.429412e+03	7.008432e-01	0	1.881606e+03	4.408091e+03	1.331239e-01	0	8.782460e+03	1.348699e+03	0	0	-5.217822e+02	-8.118909e+02	6.392622e-01	0	3.225888e+03	5.716584e+03	0	0	6.065084e+02	1.006892e+02	6.426831e-01	0	2.644224e+03	4.755999e+03	9.858937e-02	0	8.761765e+03	9.582944e+02	3.619608e-02	0	9.836231e+03	3.694040e+02	5.561942e-01	0	3.948995e+03	4.949029e+03	5.277353e-01	0	5.057945e+03	5.652034e+03	3.990486e-01	0	7.315012e+03	4.857373e+03	5.378537e-01	0	3.447802e+03	4.012610e+03	4.706143e-01	0	4.907193e+03	4.362405e+03	8.362306e-01	0	1.089449e+03	5.562886e+03	9.099005e-02	0	7.639332e+03	7.646816e+02	0	0	4.184139e+02	9.013249e+02	4.910010e-01	0	5.141613e+03	4.959809e+03	5.735053e-01	0	2.480281e+03	3.335221e+03	6.767489e-01	0	2.622088e+03	5.489526e+03	4.813982e-01	0	3.580004e+03	3.323180e+03	6.218368e-01	0	3.078475e+03	5.062124e+03	5.553569e-02	0	6.499820e+03	3.821976e+02	7.170194e-01	0	1.904441e+03	4.825495e+03	6.647586e-01	0	1.621627e+03	3.215565e+03	5.238353e-01	0	3.069263e+03	3.376538e+03	5.871632e-01	0	3.449714e+03	4.906406e+03	1.219127e-01	0	1.014201e+04	1.408105e+03	4.971639e-01	0	4.599855e+03	4.547967e+03	1.566254e-01	0	3.621632e+03	6.725830e+02	7.755627e-02	0	1.040759e+04	8.750388e+02	5.665616e-01	0	5.548457e+03	7.252572e+03	3.797717e-02	0	1.005150e+04	3.967968e+02	1.169572e-01	0	8.043841e+03	1.065390e+03	0	0	5.795671e+02	4.753397e+02	5.218849e-01	0	5.388827e+03	5.882154e+03	0	0	1.922369e+03	-2.228402e+02	5.360143e-01	0	5.195123e+03	6.001606e+03	5.601944e-01	0	3.686405e+03	4.695491e+03	5.478727e-01	0	6.536624e+03	7.920860e+03	7.522131e-01	0	2.662289e+03	8.081979e+03	5.330779e-01	0	4.197923e+03	4.792706e+03	2.920502e-02	0	8.425685e+03	2.534750e+02	2.478551e-01	0	4.932591e+03	1.625442e+03	4.566537e-01	0	4.291365e+03	3.606664e+03	1.948974e-01	0	7.986255e+03	1.933294e+03	-3.116225e-02	0	7.737085e+03	-2.338187e+02	5.124355e-01	0	3.746244e+03	3.937342e+03	9.806158e-02	0	4.212386e+03	4.579839e+02	3.127253e-02	0	7.477825e+03	2.413997e+02	4.673248e-01	0	6.895758e+03	6.049762e+03	7.026129e-01	0	2.794389e+03	6.602082e+03	4.332431e-01	0	3.560003e+03	2.721355e+03	5.886984e-01	0	2.921874e+03	4.182096e+03	2.733090e-02	0	6.537017e+03	1.836828e+02	3.982165e-01	0	3.454533e+03	2.285959e+03	1.241242e-01	0	5.861876e+03	8.307125e+02	4.248383e-02	0	7.814264e+03	3.467094e+02	1.581009e-01	0	8.067137e+03	1.514934e+03	5.827537e-01	0	2.579829e+03	3.603160e+03	5.357703e-01	0	3.117249e+03	3.597636e+03	-1.820061e-02	0	8.749612e+03	-1.564017e+02	5.446469e-01	0	4.246530e+03	5.079266e+03	1.295518e-01	0	6.868405e+03	1.022248e+03	6.855550e-02	0	7.404776e+03	5.450010e+02	5.363816e-01	0	3.868016e+03	4.475087e+03	4.569590e-01	0	3.196399e+03	2.689711e+03	1.531516e-01	0	3.096122e+03	5.599301e+02	8.032700e-01	0	1.749612e+03	7.143860e+03	7.536884e-01	0	1.584425e+03	4.848180e+03	7.608875e-01	0	2.133663e+03	6.789599e+03	4.969162e-01	0	2.786624e+03	2.752461e+03	4.800009e-01	0	3.930834e+03	3.628475e+03	6.588453e-01	0	2.481164e+03	4.791676e+03	1.439567e-01	0	7.722500e+03	1.298656e+03	6.027597e-01	0	2.822806e+03	4.283236e+03	7.626458e-02	0	1.003434e+04	8.284458e+02	5.475562e-01	0	3.320666e+03	4.018734e+03	1.019830e-01	0	8.942055e+03	1.015502e+03	0	0	1.662590e+03	3.568919e+02	6.120886e-01	0	3.402577e+03	5.368953e+03	3.747700e-01	0	2.291812e+03	1.373738e+03	5.733419e-01	0	3.309872e+03	4.447796e+03	9.358868e-02	0	8.465726e+03	8.741022e+02	0	0	2.849010e+02	-3.315521e+02	3.028132e-01	0	4.234503e+03	1.839196e+03	4.549029e-01	0	3.694118e+03	3.082872e+03	1.143887e-01	0	5.425384e+03	7.007620e+02	2.493877e-01	0	5.214949e+03	1.732644e+03	6.175907e-01	0	2.095185e+03	3.383721e+03	5.357475e-01	0	2.549748e+03	2.942409e+03	5.107932e-01	0	2.865944e+03	2.992404e+03	1.887195e-01	0	6.402446e+03	1.489332e+03	4.284556e-01	0	2.938774e+03	2.203038e+03	1.624827e-01	0	8.595287e+03	1.667531e+03	6.359156e-01	0	2.075689e+03	3.625432e+03	4.462129e-01	0	4.414837e+03	3.557246e+03	7.021301e-01	0	2.653742e+03	6.255324e+03	5.156814e-01	0	3.083095e+03	3.282746e+03	5.029255e-01	0	2.810454e+03	2.843535e+03	4.458539e-01	0	3.995083e+03	3.214356e+03	5.938542e-01	0	2.105790e+03	3.079023e+03	6.869200e-01	0	2.004819e+03	4.398718e+03	5.612539e-01	0	3.735255e+03	4.778223e+03	0	0	-7.181324e+02	-4.222190e+02	8.429067e-02	0	1.053865e+04	9.700786e+02	4.784904e-01	0	3.069681e+03	2.816463e+03	6.302222e-01	0	2.626781e+03	4.476893e+03	1.613931e-01	0	6.029276e+03	1.160357e+03	5.010671e-01	0	4.674578e+03	4.694574e+03	6.070952e-01	0	3.309426e+03	5.113546e+03	8.288920e-01	0	7.421326e+02	3.595083e+03	6.216789e-01	0	3.560556e+03	5.850912e+03	1.620910e-01	0	5.887124e+03	1.138847e+03	
1.600000e+00	0	0	1.342838e+04	2.542327e+03	2.786722e-01	0	1.085928e+05	4.195291e+04	1.847338e-01	0	7.504532e+04	1.700476e+04	1.421934e-01	0	1.081976e+05	1.793526e+04	2.020041e-01	0	9.034930e+04	2.287096e+04	1.094032e-01	0	1.093049e+05	1.342728e+04	9.060282e-02	0	1.064976e+05	1.061030e+04	9.491073e-02	0	6.938338e+04	7.275775e+03	2.559133e-01	0	7.697728e+04	2.647475e+04	1.848636e-01	0	6.904951e+04	1.565963e+04	0	0	1.535922e+04	1.316414e+03	8.154579e-02	0	5.301127e+04	4.706654e+03	3.329282e-01	0	7.419242e+04	3.702863e+04	1.370519e-01	0	7.719735e+04	1.226035e+04	2.804593e-01	0	8.951890e+04	3.489227e+04	1.290177e-01	0	8.563070e+04	1.268439e+04	1.334296e-01	0	8.275217e+04	1.274171e+04	7.182503e-02	0	1.166467e+05	9.026477e+03	3.961782e-01	0	8.151169e+04	5.348127e+04	3.467217e-02	0	1.045619e+05	3.755601e+03	5.827681e-02	0	1.009610e+05	6.247787e+03	2.046902e-01	0	8.531545e+04	2.195779e+04	3.378932e-01	0	6.075028e+04	3.100271e+04	0	0	4.978215e+03	4.940881e+03	0	0	-7.645123e+03	-1.385105e+03	2.957475e-01	0	6.225333e+04	2.614300e+04	2.336700e-01	0	7.011917e+04	2.138080e+04	4.091188e-03	0	6.234081e+04	2.560957e+02	2.040869e-01	0	6.462395e+04	1.657078e+04	2.592150e-01	0	7.657148e+04	2.679385e+04	9.876108e-02	0	6.893822e+04	7.554504e+03	-3.501301e-02	0	1.248798e+05	-4.224504e+03	1.769999e-01	0	7.306533e+04	1.571392e+04	9.648336e-01	0	2.315843e+03	6.353799e+04	6.378029e-02	0	1.205193e+05	8.210417e+03	1.042738e-01	0	6.685705e+04	7.782999e+03	1.759801e-03	0	1.003995e+05	1.769946e+02	2.061758e-02	0	9.036359e+04	1.902300e+03	1.223216e-02	0	1.077331e+05	1.334128e+03	0	0	9.708731e+03	1.633241e+03	0	0	3.124773e+04	-5.452456e+03	1.383055e-01	0	8.656780e+04	1.389449e+04	0	0	9.936328e+03	3.278293e+02	2.262095e-02	0	6.651341e+04	1.539420e+03	-1.619816e-02	0	5.199025e+04	-8.287227e+02	8.674959e-02	0	1.094204e+05	1.039383e+04	-4.926984e-02	0	5.831505e+04	-2.738260e+03	5.182485e-02	0	7.802703e+04	4.264760e+03	2.299743e-01	0	3.939437e+04	1.176544e+04	6.637805e-03	0	9.657445e+04	6.453259e+02	-5.392335e-02	0	9.512365e+04	-4.866943e+03	0	0	6.014760e+03	3.722990e+03	1.465493e-02	0	8.759975e+04	1.302861e+03	7.063231e-02	0	9.170228e+04	6.969409e+03	0	0	5.887840e+03	-1.247709e+03	9.444418e-03	0	8.840856e+04	8.429285e+02	0	0	2.805035e+04	1.511841e+01	3.794665e-02	0	7.471494e+04	2.947010e+03	0	0	6.999481e+03	7.877631e+03	4.589161e-02	0	8.529795e+04	4.102742e+03	-2.094073e-02	0	6.333714e+04	-1.299121e+03	-3.024445e-02	0	1.027896e+05	-3.017550e+03	0	0	1.169895e+04	-8.134697e+03	1.869088e-01	0	8.325404e+04	1.913797e+04	-4.130585e-02	0	1.234745e+05	-4.897908e+03	1.540228e-01	0	7.358004e+04	1.339635e+04	1.860072e-01	0	8.978461e+04	2.051687e+04	2.427813e-01	0	7.718584e+04	2.474751e+04	2.890785e-01	0	7.557701e+04	3.073151e+04	2.060411e-02	0	6.089534e+04	1.281090e+03	0	0	2.686779e+03	-1.022732e+04	1.038112e-01	0	8.044808e+04	9.318808e+03	6.240760e-02	0	1.413259e+05	9.406867e+03	2.717181e-01	0	9.870098e+04	3.682480e+04	-4.863642e-03	0	1.321327e+05	-6.395356e+02	0	0	9.653034e+03	9.759013e+03	3.006342e-01	0	5.067723e+04	2.178446e+04	1.326655e-01	0	9.595284e+04	1.467673e+04	0	0	-3.374580e+03	7.617691e+03	0	0	-7.620417e+03	9.493064e+03	2.444091e-01	0	9.115497e+04	2.948567e+04	2.726846e-01	0	7.416832e+04	2.780714e+04	2.083123e-01	0	5.315393e+04	1.398610e+04	0	0	5.546795e+03	2.711152e+03	2.623456e-01	0	8.284171e+04	2.946253e+04	1.748399e-01	0	7.867049e+04	1.666918e+04	3.094252e-01	0	1.330468e+05	5.961413e+04	1.423430e-02	0	8.637111e+04	1.247185e+03	-1.339827e-02	0	9.027594e+04	-1.193550e+03	3.195880e-01	0	9.932083e+04	4.665078e+04	0	0	-5.517869e+03	-2.934455e+03	0	0	1.692234e+04	-2.948734e+03	0	0	4.929057e+03	-5.339886e+03	3.565555e-01	0	4.752461e+04	2.633508e+04	2.311211e-01	0	7.331981e+04	2.203956e+04	0	0	1.147446e+04	-6.258002e+01	1.579458e-01	0	7.585520e+04	1.422831e+04	8.067270e-02	0	8.930789e+04	7.836936e+03	0	0	4.417255e+03	1.906203e+03	1.514533e-01	0	5.345113e+04	9.540254e+03	2.877452e-01	0	3.804465e+04	1.536973e+04	0	0	1.610235e+03	-1.230358e+03	5.466403e-02	0	7.085452e+04	4.097161e+03	1.178916e-01	0	5.345756e+04	7.144472e+03	4.866120e-02	0	6.980875e+04	3.570734e+03	0	0	4.701160e+03	3.614890e+03	7.365941e-02	0	5.825988e+04	4.632625e+03	1.000018e-01	0	4.720662e+04	5.245287e+03	1.614569e-01	0	7.308973e+04	1.407303e+04	3.545783e-02	0	5.688923e+04	2.091323e+03	3.637839e-01	0	2.858240e+04	1.634321e+04	0	0	2.184517e+03	-1.394234e+03	1.304094e-01	0	5.422909e+04	8.132546e+03	-1.761951e-02	0	5.347326e+04	-9.258591e+02	1.958517e-01	0	5.094151e+04	1.240689e+04	1.142311e-01	0	4.456886e+04	5.747719e+03	0	0	1.061852e+04	-2.087022e+02	8.983019e-02	0	4.196915e+04	4.142191e+03	2.322028e-01	0	4.861743e+04	1.470323e+04	6.749281e-02	0	4.513791e+04	3.266982e+03	1.716431e-01	0	3.238565e+04	6.710604e+03	1.064539e-01	0	5.044263e+04	6.009552e+03	2.214651e-01	0	3.230340e+04	9.189152e+03	-8.379370e-02	0	5.262499e+04	-4.068710e+03	1.039619e-01	0	4.746324e+04	5.506873e+03	6.349067e-02	0	4.770474e+04	3.234144e+03	1.964319e-01	0	3.613854e+04	8.834052e+03	2.044978e-01	0	4.770950e+04	1.226456e+04	2.384678e-01	0	4.576748e+04	1.433173e+04	9.171324e-02	0	4.006155e+04	4.045171e+03	1.816609e-01	0	3.718639e+04	8.254907e+03	1.807583e-01	0	3.200015e+04	7.060542e+03	1.097651e-02	0	3.426293e+04	3.802612e+02	1.330297e-01	0	4.113411e+04	6.311701e+03	1.672419e-01	0	3.857737e+04	7.747452e+03	0	0	9.935984e+03	-1.188153e+03	8.506624e-02	0	5.019007e+04	4.666438e+03	9.241415e-02	0	2.184077e+04	2.223917e+03	1.335594e-01	0	4.581022e+04	7.061518e+03	4.973790e-02	0	5.306801e+04	2.777646e+03	1.885084e-01	0	4.457821e+04	1.035546e+04	0	0	1.042001e+04	4.131514e+03	0	0	-4.817817e+02	2.853252e+03	6.042364e-02	0	4.741720e+04	3.049374e+03	0	0	3.634547e+03	-8.366670e+02	9.519658e-02	0	5.732676e+04	6.031489e+03	0	0	1.412766e+03	-9.894341e+02	0	0	6.728324e+03	2.759945e+03	1.403408e-01	0	5.546528e+04	9.054800e+03	0	0	6.665868e+03	4.227965e+03	0	0	7.713938e+03	-4.879072e+03	1.257478e-01	0	2.709707e+04	3.897500e+03	2.949873e-01	0	3.807493e+04	1.593109e+04	0	0	5.191074e+02	2.956358e+03	1.996289e-01	0	4.871594e+04	1.215075e+04	1.606182e-01	0	4.702771e+04	8.998893e+03	1.786257e-01	0	3.755276e+04	8.166662e+03	2.042685e-01	0	4.173302e+04	1.071309e+04	1.698309e-01	0	4.315673e+04	8.828742e+03	1.910747e-01	0	3.086143e+04	7.289721e+03	7.042456e-04	0	3.037079e+04	2.140356e+01	3.895105e-02	0	7.819756e+04	3.169326e+03	6.520845e-02	0	4.546477e+04	3.171496e+03	1.345761e-01	0	2.307698e+04	3.588541e+03	1.184643e-01	0	3.165341e+04	4.253713e+03	8.229553e-02	0	3.591357e+04	3.220564e+03	3.384449e-01	0	3.484483e+04	1.782627e+04	8.858764e-02	0	4.499674e+04	4.373602e+03	-7.513958e-02	0	2.764461e+04	-1.932032e+03	5.623234e-01	0	5.310697e+03	6.823141e+03	5.312901e-02	0	8.847132e+03	4.964133e+02	4.944886e-01	0	3.281072e+03	3.209527e+03	4.786274e-01	0	2.729640e+03	2.505848e+03	5.511197e-01	0	3.557819e+03	4.368167e+03	7.076771e-01	0	3.619137e+03	8.761478e+03	1.108595e-01	0	6.746947e+03	8.412201e+02	5.657838e-01	0	3.751806e+03	4.888604e+03	5.818772e-01	0	3.301936e+03	4.595112e+03	1.562121e-02	0	9.301849e+03	1.476120e+02	7.618650e-02	0	6.927718e+03	5.713259e+02	6.263429e-01	0	2.518297e+03	4.221297e+03	5.703753e-01	0	4.982183e+03	6.614410e+03	6.657984e-01	0	2.502630e+03	4.985755e+03	3.738101e-01	0	4.758722e+03	2.840764e+03	0	0	-5.929913e+01	1.350908e+03	0	0	9.654096e+02	-3.772180e+02	3.819432e-01	0	6.767929e+03	4.182406e+03	0	0	7.928508e+02	1.810667e+02	2.851235e-01	0	4.410837e+03	1.759231e+03	5.108950e-01	0	2.369918e+03	2.475500e+03	1.620071e-01	0	8.084236e+03	1.562905e+03	7.592335e-01	0	1.566875e+03	4.940987e+03	0	0	1.703072e+03	1.077509e+03	1.623527e-01	0	6.595200e+03	1.278281e+03	4.242807e-01	0	3.626252e+03	2.672394e+03	6.320978e-01	0	1.808989e+03	3.108047e+03	4.972067e-01	0	4.911473e+03	4.856902e+03	4.894591e-01	0	4.078125e+03	3.909726e+03	0	0	7.962338e+02	7.051252e+02	0	0	7.450931e+02	4.712483e+02	4.790766e-01	0	2.311309e+03	2.125636e+03	1.615113e-01	0	8.862997e+03	1.707207e+03	4.496792e-01	0	2.589448e+03	2.115895e+03	1.440009e-01	0	9.775258e+03	1.644448e+03	4.505997e-01	0	3.364240e+03	2.759236e+03	0	0	7.904436e+02	-3.614299e+02	1.610542e-01	0	5.172631e+03	9.930013e+02	0	0	-7.470395e+01	8.467142e+02	1.849859e-01	0	5.602621e+03	1.271641e+03	6.743082e-01	0	2.911066e+03	6.027033e+03	6.001745e-01	0	1.830494e+03	2.747738e+03	4.913094e-02	0	7.953984e+03	4.109785e+02	1.108295e-01	0	7.545758e+03	9.405310e+02	5.833187e-02	0	6.982183e+03	4.325131e+02	2.708676e-01	0	6.485712e+03	2.409396e+03	8.823759e-01	0	8.282178e+02	6.213007e+03	8.983731e-02	0	3.991866e+03	3.940157e+02	0	0	1.516551e+02	-5.700155e+02	7.075800e-01	0	1.137182e+03	2.751684e+03	5.713004e-01	0	3.810071e+03	5.077436e+03	0	0	2.171069e+03	8.887935e+02	6.532495e-01	0	2.552305e+03	4.808333e+03	6.070169e-01	0	2.979155e+03	4.601718e+03	1.573527e-01	0	8.747655e+03	1.633503e+03	0	0	6.473354e+02	3.077170e+02	6.749745e-01	0	2.360202e+03	4.901388e+03	0	0	1.648418e+02	7.462774e+02	5.409305e-01	0	3.925597e+03	4.625606e+03	8.695868e-02	0	1.204853e+04	1.147510e+03	5.669031e-02	0	8.920055e+03	5.360706e+02	6.532522e-01	0	2.069093e+03	3.898049e+03	6.607022e-01	0	3.172161e+03	6.177034e+03	3.473634e-01	0	5.483640e+03	2.918647e+03	5.144998e-01	0	2.668880e+03	2.828295e+03	2.642895e-01	0	5.181703e+03	1.861425e+03	8.685331e-01	0	1.025233e+03	6.773180e+03	1.297203e-01	0	8.195214e+03	1.221544e+03	0	0	5.066492e+02	9.464230e+02	5.251224e-01	0	3.920044e+03	4.334809e+03	7.340502e-01	0	1.805281e+03	4.982770e+03	5.153009e-01	0	4.103951e+03	4.363056e+03	5.338823e-01	0	2.451573e+03	2.807984e+03	6.534615e-01	0	3.616710e+03	6.819967e+03	1.477059e-01	0	4.892467e+03	8.478839e+02	5.707652e-01	0	4.540225e+03	6.037260e+03	3.316917e-01	0	4.098587e+03	2.034192e+03	5.438720e-01	0	3.289361e+03	3.922127e+03	5.309268e-01	0	3.801674e+03	4.302975e+03	4.772276e-02	0	1.285819e+04	6.443798e+02	5.169396e-01	0	4.047894e+03	4.331790e+03	1.294902e-01	0	2.415749e+03	3.593477e+02	1.083634e-01	0	1.007181e+04	1.224058e+03	4.997174e-01	0	4.168064e+03	4.163356e+03	7.330225e-02	0	9.056893e+03	7.164046e+02	1.219772e-01	0	1.013894e+04	1.408527e+03	0	0	8.054745e+01	1.092006e+03	6.253220e-01	0	4.045200e+03	6.751271e+03	0	0	-2.041012e+02	6.070618e+02	4.325085e-01	0	4.844632e+03	3.692293e+03	4.606481e-01	0	4.156993e+03	3.550393e+03	6.256861e-01	0	4.750349e+03	7.940468e+03	7.074461e-01	0	2.273073e+03	5.496685e+03	4.840545e-01	0	4.422433e+03	4.149078e+03	7.030277e-02	0	9.866860e+03	7.461221e+02	5.374172e-03	0	5.797297e+03	3.132401e+01	5.624291e-01	0	3.271267e+03	4.204703e+03	2.453690e-01	0	7.093118e+03	2.306334e+03	-2.145231e-02	0	7.025321e+03	-1.475442e+02	5.263519e-01	0	2.453106e+03	2.726068e+03	1.111198e-01	0	5.706504e+03	7.133760e+02	6.097667e-02	0	6.646452e+03	4.315958e+02	5.584679e-01	0	5.617817e+03	7.105644e+03	6.826152e-01	0	1.964488e+03	4.225122e+03	6.273820e-01	0	2.402650e+03	4.045375e+03	5.177594e-01	0	4.804227e+03	5.158076e+03	5.085381e-02	0	6.676232e+03	3.577024e+02	5.574780e-01	0	2.296690e+03	2.893312e+03	8.619577e-02	0	6.598151e+03	6.223792e+02	1.589122e-01	0	7.343186e+03	1.387396e+03	2.131213e-01	0	6.643118e+03	1.799248e+03	5.793111e-01	0	2.780320e+03	3.828650e+03	4.766441e-01	0	3.449112e+03	3.141264e+03	5.000385e-02	0	1.005746e+04	5.293827e+02	7.117043e-01	0	2.253883e+03	5.564070e+03	5.663882e-02	0	9.131149e+03	5.482285e+02	7.664265e-02	0	6.967521e+03	5.783343e+02	6.079512e-01	0	2.693016e+03	4.176068e+03	3.710829e-01	0	3.727771e+03	2.199515e+03	-8.381364e-02	0	5.582886e+03	-4.317366e+02	5.535635e-01	0	3.712357e+03	4.603174e+03	6.905628e-01	0	1.798151e+03	4.012886e+03	7.907006e-01	0	1.769448e+03	6.684697e+03	5.791003e-01	0	2.720938e+03	3.743637e+03	4.204586e-01	0	4.083775e+03	2.962789e+03	6.917140e-01	0	3.271850e+03	7.341186e+03	2.144580e-02	0	1.362740e+04	2.986555e+02	3.277050e-01	0	4.604669e+03	2.244511e+03	1.228608e-01	0	8.287279e+03	1.160799e+03	5.869070e-01	0	4.018215e+03	5.708930e+03	7.476972e-02	0	8.041075e+03	6.498155e+02	0	0	-2.511356e+02	1.132872e+03	5.189817e-01	0	5.524146e+03	5.960129e+03	5.404466e-01	0	2.832499e+03	3.331091e+03	6.796153e-01	0	2.062813e+03	4.375738e+03	5.870240e-02	0	6.360333e+03	3.966512e+02	0	0	9.470491e+01	7.664871e+02	9.000042e-02	0	9.719308e+03	9.612551e+02	5.437359e-01	0	2.930392e+03	3.492186e+03	6.323796e-02	0	9.276854e+03	6.262522e+02	6.842147e-01	0	2.212988e+03	4.794899e+03	1.044804e-01	0	7.729989e+03	9.018589e+02	6.083073e-01	0	2.905630e+03	4.512507e+03	4.446360e-01	0	4.014963e+03	3.214463e+03	1.650607e-01	0	8.401466e+03	1.660901e+03	4.298343e-01	0	2.260343e+03	1.704019e+03	2.751676e-01	0	6.564405e+03	2.492040e+03	6.118767e-01	0	2.356572e+03	3.715138e+03	5.182900e-01	0	3.198661e+03	3.441560e+03	5.513777e-01	0	4.419918e+03	5.432285e+03	5.120048e-01	0	3.181135e+03	3.337648e+03	0	0	1.058494e+03	3.430450e+02	8.238783e-02	0	9.190182e+03	8.251406e+02	5.327133e-01	0	3.670496e+03	4.184416e+03	6.887957e-01	0	2.051388e+03	4.540385e+03	6.566569e-01	0	3.089667e+03	5.909105e+03	0	0	3.343186e+02	6.758202e+02	1.171178e-01	0	5.978849e+03	7.931178e+02	6.576909e-01	0	1.605955e+03	3.085581e+03	4.590594e-01	0	3.610115e+03	3.063657e+03	4.486719e-01	0	5.474864e+03	4.455455e+03	5.669277e-01	0	4.411833e+03	5.775457e+03	6.479157e-01	0	3.380504e+03	6.220899e+03	7.159452e-01	0	2.771054e+03	6.984299e+03	6.108274e-01	0	3.580654e+03	5.620030e+03	1.008295e-01	0	5.552810e+03	6.226703e+02	
1.700000e+00	0	0	7.362690e+03	1.578252e+04	2.020853e-01	0	1.058771e+05	2.681516e+04	1.525218e-01	0	8.367816e+04	1.505967e+04	7.987701e-02	0	9.680640e+04	8.403883e+03	4.463922e-02	0	7.630960e+04	3.565565e+03	1.539173e-01	0	9.887495e+04	1.798709e+04	1.793041e-01	0	1.045490e+05	2.284168e+04	1.131477e-01	0	7.773681e+04	9.917933e+03	2.675624e-01	0	8.248366e+04	3.013162e+04	2.018289e-01	0	7.947892e+04	2.009738e+04	1.922609e-01	0	9.215285e+04	2.193455e+04	2.294614e-01	0	7.089656e+04	2.111254e+04	2.876566e-01	0	6.335663e+04	2.558451e+04	4.370273e-01	0	3.675127e+04	2.852946e+04	3.270959e-01	0	5.845516e+04	2.841482e+04	9.228501e-02	0	9.248806e+04	9.403019e+03	2.236097e-01	0	6.722913e+04	1.936279e+04	1.423553e-01	0	1.021006e+05	1.694706e+04	2.087920e-01	0	8.997689e+04	2.374401e+04	9.855979e-02	0	8.953980e+04	9.789915e+03	2.801577e-02	0	1.054684e+05	3.039944e+03	2.533189e-01	0	9.330418e+04	3.165436e+04	4.486395e-01	0	5.550959e+04	4.516790e+04	0	0	5.027246e+02	5.300964e+02	0	0	3.741152e+03	5.806071e+03	3.097145e-01	0	6.221215e+04	2.791309e+04	1.684342e-01	0	8.414221e+04	1.704305e+04	8.346882e-02	0	7.974031e+04	7.261978e+03	2.287608e-01	0	8.753914e+04	2.596539e+04	1.959220e-01	0	9.296216e+04	2.265120e+04	1.585196e-01	0	6.382841e+04	1.202411e+04	4.322575e-02	0	1.098690e+05	4.963731e+03	8.153117e-02	0	8.077513e+04	7.170292e+03	8.919935e-01	0	9.606528e+03	7.933749e+04	8.130947e-02	0	9.867663e+04	8.733456e+03	1.876692e-01	0	7.527030e+04	1.738937e+04	4.827357e-02	0	7.183577e+04	3.643662e+03	1.248724e-01	0	1.049773e+05	1.497926e+04	6.938693e-02	0	1.063331e+05	7.928246e+03	0	0	9.322457e+03	-5.960387e+03	5.239681e-02	0	7.607273e+04	4.206368e+03	-3.222651e-02	0	8.243495e+04	-2.573651e+03	0	0	1.730936e+03	1.604254e+04	1.876841e-02	0	7.940605e+04	1.518831e+03	1.092761e-01	0	8.042211e+04	9.866376e+03	2.713178e-02	0	7.978947e+04	2.225204e+03	-4.937395e-02	0	1.017469e+05	-4.787280e+03	1.313683e-01	0	7.182359e+04	1.086231e+04	-1.972886e-02	0	8.745024e+04	-1.691914e+03	-2.744661e-03	0	9.411807e+04	-2.576151e+02	-1.129746e-02	0	1.083648e+05	-1.210571e+03	0	0	1.589907e+04	-7.260293e+02	7.644914e-02	0	7.101397e+04	5.878352e+03	9.837689e-02	0	8.338610e+04	9.098330e+03	0	0	1.453686e+04	-8.634965e+03	2.662953e-03	0	8.804484e+04	2.350853e+02	-4.957660e-02	0	66918	-3.160862e+03	-5.826544e-02	0	6.537818e+04	-3.599558e+03	0	0	4.284285e+03	3.080572e+03	9.375814e-02	0	5.074795e+04	5.250291e+03	1.805824e-01	0	8.830773e+04	1.946117e+04	-2.022732e-01	0	5.942586e+04	-9.997942e+03	0	0	1.374440e+03	7.675598e+03	-3.791589e-03	0	7.689767e+04	-2.904630e+02	4.000759e-02	0	9.025590e+04	3.761406e+03	8.249993e-03	0	7.516533e+04	6.252720e+02	1.945533e-01	0	9.182921e+04	2.218108e+04	2.359985e-01	0	1.194711e+05	3.690438e+04	1.042312e-01	0	7.521181e+04	8.751606e+03	0	0	1.928188e+03	-1.149792e+03	0	0	9.027956e+03	1.222680e+03	7.790495e-02	0	9.778386e+04	8.261454e+03	9.263767e-02	0	1.134126e+05	1.157893e+04	2.595855e-01	0	9.446913e+04	3.312039e+04	6.020429e-02	0	1.257023e+05	8.052621e+03	0	0	-1.536182e+03	1.158597e+04	2.379760e-01	0	7.291742e+04	2.277171e+04	2.130434e-01	0	7.577980e+04	2.051497e+04	0	0	1.456954e+04	-1.675447e+03	0	0	2.989386e+03	-9.406936e+03	2.120102e-01	0	9.346869e+04	2.514793e+04	1.420978e-01	0	8.947666e+04	1.482038e+04	3.781683e-01	0	4.363237e+04	2.653512e+04	0	0	8.679637e+03	-6.704534e+03	0	0	1.641427e+04	1.396645e+04	1.785303e-01	0	7.801020e+04	1.695398e+04	2.710316e-01	0	1.235041e+05	4.591903e+04	-1.388049e-02	0	7.879905e+04	-1.078795e+03	1.143821e-03	0	9.723966e+04	1.113522e+02	3.119395e-01	0	7.777278e+04	3.525912e+04	0	0	5.810563e+03	1.970623e+04	0	0	5.234600e+03	-3.920302e+03	0	0	-7.145713e+02	1.519296e+04	2.304610e-01	0	6.779177e+04	2.030223e+04	2.140629e-01	0	7.081491e+04	1.928760e+04	0	0	-3.076034e+03	1.600409e+04	4.301078e-02	0	7.910472e+04	3.555271e+03	3.312401e-01	0	8.610102e+04	4.264625e+04	0	0	1.574118e+03	2.245909e+03	1.688576e-01	0	4.869820e+04	9.893686e+03	1.239138e-01	0	5.126622e+04	7.251106e+03	0	0	3.994549e+03	5.019642e+03	-4.428976e-02	0	5.517609e+04	-2.340094e+03	2.220145e-01	0	5.972227e+04	1.704300e+04	3.072985e-02	0	6.664405e+04	2.112891e+03	0	0	7.129258e+02	5.072243e+03	1.555614e-01	0	5.047165e+04	9.297821e+03	8.914205e-02	0	5.415760e+04	5.300189e+03	1.126532e-01	0	6.828876e+04	8.669602e+03	2.063536e-02	0	6.047257e+04	1.274166e+03	2.246432e-01	0	3.078632e+04	8.919686e+03	0	0	-5.384111e+03	3.468726e+01	4.406603e-04	0	5.158840e+04	2.274298e+01	1.189505e-01	0	5.145316e+04	6.946690e+03	1.423326e-01	0	4.045866e+04	6.714244e+03	1.100330e-01	0	4.751150e+04	5.874189e+03	0	0	4.459727e+02	-3.190565e+03	7.357293e-02	0	4.726964e+04	3.753956e+03	2.638486e-01	0	3.487920e+04	1.250127e+04	2.205350e-01	0	4.849379e+04	1.372041e+04	1.578869e-01	0	4.199105e+04	7.872859e+03	6.804603e-02	0	5.199410e+04	3.796316e+03	5.734663e-02	0	3.763673e+04	2.289643e+03	8.735075e-02	0	4.152009e+04	3.973937e+03	1.495333e-01	0	4.585393e+04	8.062265e+03	8.131023e-02	0	3.660768e+04	3.240026e+03	3.021441e-01	0	2.499148e+04	1.082033e+04	1.155123e-01	0	3.618989e+04	4.726325e+03	2.126046e-01	0	3.247288e+04	8.768001e+03	2.275867e-01	0	4.794783e+04	1.412752e+04	9.063242e-02	0	3.898346e+04	3.885299e+03	-3.033173e-02	0	4.455063e+04	-1.311517e+03	2.163430e-01	0	2.548695e+04	7.036143e+03	1.650600e-01	0	4.276304e+04	8.453858e+03	5.140882e-02	0	4.590188e+04	2.487648e+03	0	0	4.831083e+03	6.237337e+03	5.211395e-02	0	4.564596e+04	2.509575e+03	0	0	1.136479e+04	4.868035e+03	4.917934e-02	0	3.749698e+04	1.939458e+03	6.926683e-02	0	5.280184e+04	3.929607e+03	1.235674e-01	0	3.496007e+04	4.928989e+03	0	0	1.551382e+03	1.016681e+04	0	0	3.410375e+03	1.778252e+03	2.194403e-01	0	4.302063e+04	1.209447e+04	0	0	5.414938e+03	2.668725e+03	1.112180e-01	0	5.087529e+04	6.366292e+03	0	0	-1.068423e+02	1.361546e+03	0	0	4.026854e+03	-6.700349e+03	6.200365e-02	0	4.286136e+04	2.833231e+03	0	0	7.958024e+03	2.333358e+03	0	0	-7.026748e+03	2.619458e+03	1.494857e-01	0	4.429217e+04	7.784755e+03	1.870712e-01	0	5.680630e+04	1.307227e+04	0	0	1.097352e+04	-9.315186e+01	2.396639e-01	0	5.123064e+04	1.614830e+04	0	0	4.828199e+03	2.783207e+03	3.527474e-01	0	2.569295e+04	1.400245e+04	3.383424e-01	0	3.261390e+04	1.667730e+04	1.350247e-01	0	4.495428e+04	7.017468e+03	1.095666e-01	0	4.031976e+04	4.961290e+03	0	0	-2.062547e+03	-6.869298e+02	1.234011e-02	0	9.562893e+04	1.194816e+03	1.243738e-01	0	5.374027e+04	7.633261e+03	5.498628e-02	0	3.437796e+04	2.000306e+03	1.814649e-01	0	3.301567e+04	7.319400e+03	-2.132604e-02	0	2.988611e+04	-6.240439e+02	2.725129e-01	0	3.852081e+04	1.442970e+04	2.109624e-01	0	3.798694e+04	1.015645e+04	2.287394e-01	0	4.357647e+04	1.292385e+04	6.731395e-01	0	2.991579e+03	6.160886e+03	1.901439e-01	0	8.647132e+03	2.030237e+03	4.435837e-01	0	5.716856e+03	4.557566e+03	4.037869e-01	0	5.585522e+03	3.782809e+03	6.553253e-01	0	3.336250e+03	6.343166e+03	5.788727e-01	0	4.088745e+03	5.620302e+03	1.055227e-03	0	7.466065e+03	7.886719e+00	5.286331e-02	0	7.577296e+03	4.229178e+02	5.451276e-01	0	4.064191e+03	4.870603e+03	1.110904e-01	0	1.106557e+04	1.382906e+03	1.252359e-01	0	8.178208e+03	1.170836e+03	4.888415e-01	0	3.984474e+03	3.810513e+03	5.692656e-01	0	5.221398e+03	6.900684e+03	5.369291e-01	0	3.508513e+03	4.068108e+03	6.669819e-01	0	2.515584e+03	5.038313e+03	0	0	-8.282855e+01	5.656135e+02	0	0	8.472723e+02	-2.868857e+01	4.256017e-01	0	5.706164e+03	4.227995e+03	0	0	-1.046981e+02	1.952823e+02	3.047804e-01	0	6.013289e+03	2.636192e+03	0	0	6.552124e+02	4.014803e+02	7.314206e-02	0	5.841099e+03	4.609445e+02	1.438136e-03	0	5.314424e+03	7.653870e+00	3.565338e-01	0	4.966798e+03	2.752019e+03	1.191456e-01	0	9.084415e+03	1.228771e+03	6.064738e-01	0	2.274781e+03	3.505727e+03	5.714177e-01	0	3.041832e+03	4.055596e+03	5.628037e-01	0	4.715395e+03	6.070137e+03	9.125657e-02	0	9.444792e+03	9.484518e+02	0	0	-1.689623e+02	-1.978160e+02	0	0	5.073481e+02	-5.047321e+02	5.617467e-01	0	2.166210e+03	2.776616e+03	5.548596e-02	0	1.018604e+04	5.983839e+02	5.817723e-01	0	2.311507e+03	3.215405e+03	8.139505e-02	0	8.578688e+03	7.601339e+02	5.727391e-01	0	1.856887e+03	2.489138e+03	0	0	2.404436e+02	5.542563e+02	6.324236e-02	0	6.714298e+03	4.532955e+02	0	0	-3.550961e+02	7.070083e+02	1.088766e-01	0	5.108013e+03	6.240924e+02	4.678649e-01	0	4.937046e+03	4.340759e+03	6.267965e-01	0	2.292749e+03	3.850679e+03	1.639777e-01	0	7.751043e+03	1.520292e+03	7.990643e-04	0	8.387425e+03	6.707451e+00	-6.248485e-02	0	4.740026e+03	-2.787614e+02	3.049771e-01	0	8.020025e+03	3.519200e+03	9.216286e-01	0	6.860609e+02	8.067910e+03	8.287514e-02	0	3.817846e+03	3.449961e+02	0	0	-5.640311e+02	9.125900e+01	0	0	3.224762e+02	-6.792371e+01	5.568699e-01	0	3.253208e+03	4.088221e+03	0	0	-7.059796e+01	7.799700e+02	7.051743e-01	0	2.346423e+03	5.612255e+03	6.371400e-01	0	2.430625e+03	4.267895e+03	4.740255e-02	0	9.992264e+03	4.972287e+02	0	0	1.443943e+02	-3.305183e+02	4.750266e-01	0	4.600888e+03	4.163153e+03	0	0	-1.577072e+02	1.403951e+02	6.157135e-01	0	2.883930e+03	4.620705e+03	3.498856e-02	0	9.571079e+03	3.470200e+02	7.252642e-02	0	9.130839e+03	7.140118e+02	6.219849e-01	0	1.756838e+03	2.890696e+03	5.548636e-01	0	5.552063e+03	6.920661e+03	4.083463e-01	0	6.747365e+03	4.656883e+03	5.378155e-01	0	3.837998e+03	4.466041e+03	5.755622e-01	0	3.050330e+03	4.136425e+03	9.385480e-01	0	4.080761e+02	6.232494e+03	5.940226e-02	0	1.007463e+04	6.362502e+02	0	0	8.012570e+02	1.644952e+03	6.128146e-01	0	3.096515e+03	4.900985e+03	3.992773e-01	0	3.747927e+03	2.491104e+03	5.924174e-01	0	3.672578e+03	5.338056e+03	4.431439e-01	0	2.457945e+03	1.956023e+03	6.793424e-01	0	2.817200e+03	5.968496e+03	1.068286e-01	0	4.818448e+03	5.763152e+02	7.325175e-01	0	2.610323e+03	7.148534e+03	6.018770e-01	0	2.124078e+03	3.211153e+03	6.342828e-01	0	2.479067e+03	4.299578e+03	5.518891e-01	0	3.546772e+03	4.368171e+03	2.887853e-02	0	1.454789e+04	4.326151e+02	2.469109e-01	0	3.619462e+03	1.186692e+03	7.998241e-02	0	6.834377e+03	5.941517e+02	1.842580e-01	0	7.326708e+03	1.654941e+03	5.256031e-01	0	5.551397e+03	6.150611e+03	4.655275e-02	0	1.003434e+04	4.899340e+02	1.029991e-01	0	1.107129e+04	1.271273e+03	0	0	1.075082e+02	1.657693e+03	5.530055e-01	0	4.560396e+03	5.641958e+03	0	0	1.836439e+02	9.810814e+02	5.199239e-01	0	4.619632e+03	5.003077e+03	6.176200e-01	0	3.495229e+03	5.645491e+03	5.606856e-01	0	5.241035e+03	6.688998e+03	6.184891e-01	0	2.662779e+03	4.316783e+03	4.539131e-01	0	5.238119e+03	4.353980e+03	3.246485e-02	0	7.714900e+03	2.588672e+02	8.234556e-02	0	5.828179e+03	5.229907e+02	5.790554e-01	0	3.572248e+03	4.914017e+03	1.761958e-02	0	1.155880e+04	2.073141e+02	3.963823e-02	0	5.487085e+03	2.264754e+02	4.678033e-01	0	4.056047e+03	3.565284e+03	2.757851e-01	0	5.746700e+03	2.188376e+03	1.385509e-02	0	5.249394e+03	7.375267e+01	4.287843e-01	0	4.888896e+03	3.669860e+03	6.472941e-01	0	1.832135e+03	3.362376e+03	5.390108e-01	0	3.403630e+03	3.979688e+03	5.273796e-01	0	4.780208e+03	5.334057e+03	-9.465435e-02	0	6.146821e+03	-5.315133e+02	5.116484e-01	0	2.456984e+03	2.574194e+03	2.381923e-02	0	8.872661e+03	2.164968e+02	9.203970e-02	0	9.189264e+03	9.315133e+02	9.642908e-02	0	5.665667e+03	6.046399e+02	5.067099e-01	0	3.362182e+03	3.453650e+03	5.743984e-01	0	2.516759e+03	3.396656e+03	7.814465e-02	0	6.632455e+03	5.622258e+02	5.851850e-01	0	3.157804e+03	4.454756e+03	-4.455858e-02	0	7.752228e+03	-3.306931e+02	1.836347e-01	0	6.864089e+03	1.544021e+03	4.512416e-01	0	4.942035e+03	4.063813e+03	0	0	7.488497e+02	5.142206e+02	-7.329187e-03	0	5.709357e+03	-4.154049e+01	6.450775e-01	0	2.739808e+03	4.979645e+03	1.672114e-01	0	5.271680e+03	1.058474e+03	8.218617e-01	0	1.688075e+03	7.788129e+03	5.858330e-01	0	2.207212e+03	3.122069e+03	5.722085e-01	0	1.946030e+03	2.602985e+03	6.608596e-01	0	3.169399e+03	6.175990e+03	7.127013e-02	0	8.529363e+03	6.545378e+02	8.569807e-02	0	4.663983e+03	4.371579e+02	0	0	1.360809e+03	5.823674e+02	5.333066e-01	0	4.420176e+03	5.051087e+03	3.508657e-02	0	9.229310e+03	3.355998e+02	0	0	1.308005e+01	-3.519315e+02	6.163810e-01	0	1.934440e+03	3.108168e+03	6.056764e-01	0	1.607008e+03	2.468346e+03	2.849252e-01	0	8.170656e+03	3.255640e+03	1.324864e-01	0	8.301020e+03	1.267730e+03	0	0	-1.264804e+01	-1.178266e+02	2.781268e-01	0	4.536954e+03	1.748020e+03	7.368368e-01	0	2.197549e+03	6.152970e+03	8.519425e-02	0	7.135188e+03	6.644875e+02	5.060430e-01	0	4.569851e+03	4.681664e+03	7.610888e-02	0	7.430969e+03	6.121530e+02	6.140687e-01	0	3.000238e+03	4.773782e+03	5.589851e-01	0	3.014473e+03	3.820836e+03	1.319174e-01	0	5.687740e+03	8.643322e+02	3.818987e-01	0	3.808382e+03	2.353038e+03	1.884270e-01	0	7.262444e+03	1.686158e+03	5.681944e-01	0	4.768337e+03	6.274452e+03	6.691833e-01	0	1.959935e+03	3.964599e+03	6.009877e-01	0	3.319918e+03	5.000422e+03	6.254396e-01	0	3.646331e+03	6.088628e+03	0	0	1.577611e+03	1.277359e+03	-5.188510e-03	0	8.329888e+03	-4.299661e+01	4.554930e-01	0	3.845986e+03	3.217259e+03	6.379089e-01	0	3.401388e+03	5.992346e+03	5.326390e-01	0	3.922510e+03	4.470380e+03	0	0	-1.002446e+03	1.655261e+02	1.916426e-01	0	7.197476e+03	1.706353e+03	3.184975e-01	0	3.017230e+03	1.410090e+03	4.569977e-01	0	2.920899e+03	2.458265e+03	3.357132e-01	0	6.500845e+03	3.285357e+03	4.482690e-01	0	3.945166e+03	3.205358e+03	5.231577e-01	0	4.407955e+03	4.836095e+03	7.232373e-01	0	2.520564e+03	6.586750e+03	6.435302e-01	0	2.976242e+03	5.372971e+03	9.156291e-02	0	5.618497e+03	5.662978e+02	
1.800000e+00	0	0	8.906328e+02	3.952131e+03	3.054098e-01	0	8.518545e+04	3.745585e+04	1.814187e-01	0	7.739091e+04	1.715182e+04	4.194710e-02	0	1.225378e+05	5.365157e+03	1.429358e-01	0	9.608166e+04	1.602390e+04	1.532334e-01	0	1.060196e+05	1.918562e+04	0	0	8.226486e+03	-1.368618e+03	1.202198e-01	0	8.495299e+04	1.160862e+04	2.038053e-01	0	8.095081e+04	2.072132e+04	3.634603e-01	0	4.518235e+04	2.579885e+04	-5.709415e-03	0	9.200481e+04	-5.223115e+02	1.358573e-01	0	5.339706e+04	8.394890e+03	2.104989e-01	0	7.215419e+04	1.923794e+04	8.094149e-02	0	3.847823e+04	3.388778e+03	2.662301e-01	0	7.447037e+04	2.701972e+04	1.313712e-01	0	7.315081e+04	1.106331e+04	6.898500e-02	0	7.397667e+04	5.481416e+03	1.298491e-01	0	1.062378e+05	1.585344e+04	1.043070e-01	0	1.114754e+05	1.298176e+04	-7.908650e-02	0	8.414420e+04	-6.166948e+03	7.793091e-02	0	1.298635e+05	1.097573e+04	2.672059e-01	0	78463	2.861073e+04	0	0	1.329783e+04	-1.002523e+04	0	0	-1.421296e+04	8.534508e+03	0	0	1.292449e+04	2.283009e+04	2.319475e-01	0	5.937931e+04	1.793221e+04	1.480508e-01	0	8.256721e+04	1.434845e+04	2.225609e-01	0	5.807610e+04	1.662570e+04	7.218511e-02	0	6.365140e+04	4.952155e+03	2.288428e-01	0	8.396854e+04	2.491787e+04	1.097201e-01	0	6.150880e+04	7.580484e+03	4.730965e-02	0	9.613614e+04	4.774025e+03	1.749246e-01	0	6.228052e+04	1.320412e+04	8.440204e-01	0	1.368055e+04	7.402671e+04	2.788073e-02	0	9.674329e+04	2.774632e+03	0	0	1.696392e+04	-1.689619e+02	9.073342e-02	0	8.956813e+04	8.937778e+03	6.801884e-02	0	9.707928e+04	7.085143e+03	7.371006e-02	0	1.095248e+05	8.715500e+03	0	0	1.608569e+04	-6.350582e+03	4.848022e-02	0	6.699136e+04	3.413230e+03	3.695026e-02	0	9.263691e+04	3.554290e+03	0	0	3.126034e+03	2.484202e+03	-9.047072e-03	0	7.575409e+04	-6.792079e+02	1.628012e-01	0	7.899073e+04	1.536049e+04	-2.260717e-02	0	1.029419e+05	-2.275776e+03	7.364609e-02	0	1.160298e+05	9.224485e+03	-1.175812e-01	0	8.090645e+04	-8.512201e+03	3.837946e-02	0	8.087181e+04	3.227694e+03	1.521825e-02	0	3.741366e+04	5.781692e+02	1.019878e-02	0	8.965012e+04	9.237431e+02	0	0	9.739270e+03	2.497500e+03	-9.614639e-02	0	7.923652e+04	-6.950080e+03	3.853104e-01	0	2.229493e+04	1.397529e+04	0	0	-1.145873e+04	-7.926141e+03	-2.293918e-02	0	8.823455e+04	-1.978640e+03	-5.363909e-02	0	1.086646e+05	-5.531940e+03	8.946073e-02	0	1.057718e+05	1.039211e+04	0	0	2.751932e+03	1.214185e+04	1.206646e-02	0	1.114372e+05	1.361076e+03	9.339134e-02	0	9.546215e+04	9.833722e+03	5.970146e-02	0	9.501115e+04	6.032450e+03	0	0	-9.926541e+03	1.915303e+03	6.304643e-02	0	9.958149e+04	6.700713e+03	3.783360e-02	0	8.572255e+04	3.370719e+03	6.107623e-03	0	5.524474e+04	3.394875e+02	2.594037e-01	0	8.683020e+04	3.041344e+04	2.518531e-01	0	1.098177e+05	3.696859e+04	1.832097e-01	0	9.988240e+04	2.240406e+04	0	0	5.257601e+03	-2.920410e+01	0	0	3.104917e+03	1.197023e+04	1.910366e-01	0	1.032731e+05	2.438793e+04	1.157517e-02	0	1.116376e+05	1.307357e+03	2.748235e-01	0	1.088936e+05	4.126794e+04	1.717388e-01	0	5.185770e+04	1.075262e+04	0	0	-2.731279e+03	1.163941e+04	2.547096e-01	0	5.401743e+04	1.846093e+04	3.894441e-01	0	5.445480e+04	3.473409e+04	0	0	1.330728e+04	-1.565643e+03	0	0	-1.534144e+03	-7.499583e+03	3.109747e-01	0	7.495545e+04	3.382930e+04	2.768245e-02	0	6.175214e+04	1.758120e+03	1.957463e-01	0	8.529413e+04	2.075963e+04	0	0	1.076207e+03	-3.180514e+03	0	0	5.794658e+03	6.198801e+03	1.172203e-01	0	8.068863e+04	1.071428e+04	2.451883e-01	0	1.516762e+05	4.926952e+04	9.458856e-03	0	9.236278e+04	8.819889e+02	1.162077e-01	0	1.058147e+05	1.391331e+04	3.285409e-01	0	8.787131e+04	4.299490e+04	0	0	-7.541398e+03	-3.702391e+02	0	0	4.895010e+02	4.955678e+03	0	0	4.865822e+03	2.929232e+03	1.243656e-01	0	6.946775e+04	9.866449e+03	2.955949e-01	0	9.440069e+04	3.961408e+04	0	0	-9.364759e+03	7.566342e+03	1.426708e-01	0	9.572727e+04	1.593027e+04	2.085882e-01	0	9.358191e+04	2.466488e+04	0	0	-2.146084e+02	-4.853602e+03	2.489332e-01	0	4.589918e+04	1.521280e+04	8.646715e-02	0	5.159416e+04	4.883459e+03	0	0	2.046020e+03	-4.436730e+03	0	0	2.841782e+03	3.908926e+03	8.036368e-02	0	4.282717e+04	3.742511e+03	1.219645e-01	0	7.548228e+04	1.048495e+04	0	0	4.280082e+03	9.110479e+03	8.679070e-02	0	5.524321e+04	5.250272e+03	1.500658e-01	0	6.115564e+04	1.079774e+04	5.498514e-02	0	8.605150e+04	5.006856e+03	1.092918e-01	0	6.521570e+04	8.002107e+03	2.632330e-01	0	3.030397e+04	1.082704e+04	0	0	3.173733e+03	-2.124626e+03	1.082445e-01	0	4.415752e+04	5.359998e+03	2.075460e-01	0	4.682032e+04	1.226238e+04	2.793209e-02	0	5.218563e+04	1.499539e+03	2.295622e-01	0	2.577523e+04	7.680072e+03	0	0	4.605776e+03	1.128553e+03	4.519109e-02	0	3.453092e+04	1.634348e+03	2.050776e-01	0	3.732479e+04	9.629213e+03	3.101125e-02	0	2.856046e+04	9.140410e+02	6.792481e-02	0	3.798909e+04	2.768448e+03	1.997844e-01	0	3.966223e+04	9.902198e+03	4.929004e-02	0	4.566614e+04	2.367584e+03	5.086400e-02	0	6.561127e+04	3.516094e+03	1.870099e-01	0	5.406864e+04	1.243727e+04	1.189883e-02	0	4.219886e+04	5.081636e+02	2.145242e-01	0	2.863216e+04	7.819836e+03	2.644179e-01	0	4.384577e+04	1.576113e+04	3.228340e-01	0	3.197631e+04	1.524447e+04	6.072103e-02	0	3.476793e+04	2.247622e+03	1.924353e-01	0	4.103983e+04	9.779417e+03	-1.389603e-02	0	4.043348e+04	-5.541642e+02	2.681088e-01	0	3.797371e+04	1.391065e+04	2.029560e-01	0	3.814343e+04	9.712683e+03	8.337680e-02	0	3.703815e+04	3.369021e+03	0	0	2.187455e+03	5.805475e+03	1.072054e-01	0	3.953517e+04	4.747320e+03	1.763652e-01	0	3.297606e+04	7.061173e+03	1.009037e-01	0	3.806806e+04	4.272301e+03	1.512153e-02	0	5.364988e+04	8.237242e+02	1.166440e-01	0	3.197086e+04	4.221636e+03	0	0	1.154648e+04	3.031023e+03	0	0	3.082924e+03	5.774330e+03	-1.112329e-02	0	4.982994e+04	-5.481755e+02	0	0	8.843860e+03	3.702058e+03	1.041260e-01	0	5.571451e+04	6.475606e+03	0	0	1.235498e+02	1.059095e+03	0	0	5.453325e+03	7.035723e+02	2.755763e-01	0	3.585008e+04	1.363764e+04	0	0	7.692338e+03	-2.912721e+03	0	0	5.558056e+03	2.313085e+03	2.167009e-01	0	3.658580e+04	1.012152e+04	1.396481e-01	0	4.709258e+04	7.643836e+03	0	0	-1.705986e+02	-2.048544e+03	1.840900e-01	0	4.708163e+04	1.062281e+04	0	0	4.177219e+03	-3.375617e+03	3.835352e-01	0	2.423511e+04	1.507794e+04	2.052163e-01	0	4.377468e+04	1.130279e+04	8.239678e-02	0	5.834399e+04	5.239036e+03	2.545632e-01	0	4.461927e+04	1.523727e+04	0	0	9.921753e+01	1.701305e+03	3.493598e-02	0	8.328334e+04	3.014914e+03	1.165235e-01	0	5.445203e+04	7.181790e+03	9.995927e-03	0	3.255836e+04	3.287370e+02	2.456956e-01	0	3.350684e+04	1.091401e+04	2.540460e-02	0	3.909543e+04	1.019093e+03	1.379820e-01	0	4.025415e+04	6.443425e+03	2.832017e-01	0	3.356145e+04	1.325988e+04	1.377862e-01	0	4.312745e+04	6.891987e+03	2.650308e-01	0	5.505795e+03	1.985396e+03	5.480260e-02	0	7.504975e+03	4.351388e+02	4.246985e-01	0	5.319797e+03	3.927174e+03	4.503315e-01	0	3.172287e+03	2.598986e+03	6.187567e-01	0	3.055368e+03	4.958853e+03	6.177520e-01	0	3.127960e+03	5.055106e+03	1.058550e-01	0	7.014594e+03	8.304358e+02	1.316153e-01	0	9.672884e+03	1.466055e+03	6.357143e-01	0	3.138211e+03	5.476485e+03	2.726216e-02	0	1.007685e+04	2.824160e+02	1.476661e-01	0	6.695855e+03	1.160051e+03	4.850947e-01	0	3.148689e+03	2.966395e+03	5.834697e-01	0	3.668948e+03	5.139410e+03	5.658175e-01	0	3.124689e+03	4.072030e+03	5.440896e-01	0	3.571957e+03	4.262822e+03	0	0	1.288250e+03	-2.809552e+02	0	0	3.183508e+02	-1.349249e+01	2.231673e-01	0	6.653223e+03	1.911328e+03	0	0	-1.752864e+02	-6.501175e+01	2.711237e-01	0	5.502995e+03	2.046976e+03	0	0	7.032516e+02	-3.136285e+01	1.316942e-01	0	6.274432e+03	9.516307e+02	-2.865292e-02	0	6.271777e+03	-1.746991e+02	3.301510e-01	0	3.199641e+03	1.577019e+03	3.953885e-03	0	7.988827e+03	3.171229e+01	6.080347e-01	0	2.232135e+03	3.462590e+03	1.038748e-01	0	3.473694e+03	4.026548e+02	5.610913e-01	0	4.993336e+03	6.383372e+03	1.094867e-01	0	9.364890e+03	1.151393e+03	0	0	1.369200e+02	2.502232e+02	0	0	4.490148e+02	1.903659e+02	4.971604e-01	0	2.420622e+03	2.393283e+03	1.031025e-01	0	8.429175e+03	9.689720e+02	6.112636e-01	0	2.481605e+03	3.902169e+03	-2.363989e-02	0	8.837022e+03	-2.040818e+02	6.142680e-01	0	3.115710e+03	4.961687e+03	0	0	-3.953407e+02	1.455045e+01	1.191497e-01	0	6.735867e+03	9.111386e+02	0	0	9.609772e+00	-7.037760e+02	2.311081e-01	0	5.256542e+03	1.579975e+03	1.718116e-01	0	6.051752e+03	1.255465e+03	7.742724e-01	0	1.163337e+03	3.990385e+03	2.150653e-02	0	7.948592e+03	1.747039e+02	2.665037e-02	0	6.564875e+03	1.797467e+02	1.598295e-01	0	7.610124e+03	1.447709e+03	3.691747e-01	0	6.414633e+03	3.754004e+03	7.286037e-01	0	8.458649e+02	2.270850e+03	1.480131e-01	0	4.169807e+03	7.244079e+02	0	0	1.655060e+00	-3.989371e+02	0	0	-3.013977e+00	8.806056e+02	4.536780e-01	0	5.441934e+03	4.519103e+03	0	0	-4.784411e+02	1.771506e+01	5.459714e-01	0	3.592992e+03	4.320588e+03	6.957471e-01	0	2.317390e+03	5.299267e+03	4.264544e-02	0	1.138246e+04	5.070326e+02	0	0	-2.296253e+02	2.851680e+02	6.590449e-01	0	3.061183e+03	5.917075e+03	0	0	-9.202097e+01	-8.091147e+02	5.526324e-01	0	3.518734e+03	4.346685e+03	1.318930e-01	0	9.711274e+03	1.475451e+03	3.452705e-02	0	1.048035e+04	3.747961e+02	6.807068e-01	0	2.772524e+03	5.910794e+03	6.144919e-01	0	3.157455e+03	5.032916e+03	4.149269e-01	0	5.575306e+03	3.953941e+03	4.776189e-01	0	3.728684e+03	3.409178e+03	6.422884e-01	0	2.543958e+03	4.567797e+03	8.067072e-01	0	1.337488e+03	5.582004e+03	1.155270e-01	0	7.749626e+03	1.012231e+03	0	0	1.912041e+03	8.679916e+02	4.889326e-01	0	4.910731e+03	4.698044e+03	5.298813e-01	0	2.190574e+03	2.469045e+03	5.323275e-01	0	3.799539e+03	4.324820e+03	3.420887e-01	0	4.363337e+03	2.268768e+03	5.960132e-01	0	3.097593e+03	4.569967e+03	7.087570e-02	0	6.340506e+03	4.836682e+02	6.065505e-01	0	3.673559e+03	5.663240e+03	3.865493e-01	0	3.545646e+03	2.234192e+03	4.705837e-01	0	3.807499e+03	3.384382e+03	5.942060e-01	0	2.712949e+03	3.972583e+03	7.529760e-02	0	1.304838e+04	1.062517e+03	5.002682e-01	0	3.720933e+03	3.724927e+03	9.570497e-02	0	7.869671e+03	8.328771e+02	7.581488e-02	0	9.513473e+03	7.804310e+02	4.314153e-01	0	6.586691e+03	4.997670e+03	1.163556e-01	0	1.071572e+04	1.411012e+03	4.610020e-02	0	1.069482e+04	5.168608e+02	0	0	1.565278e+02	6.268103e+02	4.329831e-01	0	5.227063e+03	3.991468e+03	0	0	-9.772864e+01	-2.333041e+01	4.639332e-01	0	4.192181e+03	3.628077e+03	5.780956e-01	0	3.533464e+03	4.841569e+03	5.423649e-01	0	6.557702e+03	7.771841e+03	6.376904e-01	0	3.327975e+03	5.857470e+03	5.565450e-01	0	2.628315e+03	3.298588e+03	9.236453e-02	0	9.017842e+03	9.176907e+02	-3.821371e-02	0	8.831120e+03	-3.250485e+02	4.526722e-01	0	4.548718e+03	3.762056e+03	8.284665e-02	0	9.224980e+03	8.332944e+02	6.301768e-02	0	5.794438e+03	3.897107e+02	6.516682e-01	0	2.343302e+03	4.383911e+03	4.074956e-02	0	5.611406e+03	2.383761e+02	1.488661e-01	0	7.994492e+03	1.398263e+03	0	0	-5.704183e+02	6.811347e+02	7.667034e-01	0	1.656154e+03	5.442769e+03	3.102439e-01	0	4.316375e+03	1.941453e+03	7.162311e-01	0	2.133149e+03	5.384057e+03	2.025066e-01	0	5.593879e+03	1.420448e+03	4.299736e-01	0	2.894729e+03	2.183508e+03	3.040037e-02	0	5.576092e+03	1.748301e+02	1.697442e-01	0	7.126519e+03	1.457004e+03	2.024521e-02	0	6.653412e+03	1.374831e+02	5.193802e-01	0	2.884731e+03	3.117375e+03	5.500196e-01	0	2.542249e+03	3.107440e+03	-9.692646e-03	0	8.071180e+03	-7.748010e+01	5.521173e-01	0	2.588196e+03	3.190541e+03	1.112834e-01	0	7.737032e+03	9.688167e+02	7.539271e-02	0	8.409188e+03	6.856873e+02	4.968304e-01	0	3.563114e+03	3.518225e+03	0	0	-6.893855e+02	-2.460735e+02	1.902914e-01	0	4.497592e+03	1.056989e+03	6.490071e-01	0	1.987357e+03	3.674743e+03	1.488102e-01	0	4.941288e+03	8.638662e+02	7.529582e-01	0	2.873369e+03	8.757735e+03	5.052685e-01	0	3.206232e+03	3.274520e+03	6.610148e-01	0	1.761226e+03	3.434357e+03	5.642399e-01	0	4.895379e+03	6.338735e+03	1.057879e-01	0	5.433285e+03	6.427731e+02	7.523326e-02	0	6.126728e+03	4.984324e+02	0	0	9.757327e+01	5.745243e+02	6.435005e-01	0	4.513803e+03	8.147655e+03	3.444546e-02	0	1.108372e+04	3.954037e+02	0	0	1.307198e+03	5.583625e+02	6.283613e-01	0	1.908460e+03	3.226796e+03	4.909089e-01	0	1.878577e+03	1.811483e+03	6.547949e-01	0	3.053990e+03	5.792895e+03	1.256024e-01	0	8.013274e+03	1.151063e+03	0	0	-2.293147e+02	-7.844933e+02	4.940650e-01	0	2.934013e+03	2.865177e+03	7.391511e-01	0	1.440686e+03	4.082382e+03	5.372648e-02	0	8.923423e+03	5.066443e+02	6.367652e-01	0	3.543870e+03	6.212546e+03	-2.861217e-02	0	5.766264e+03	-1.603961e+02	3.896890e-01	0	3.391414e+03	2.165448e+03	6.776416e-01	0	1.744375e+03	3.666914e+03	1.079970e-01	0	7.458818e+03	9.030576e+02	3.729354e-01	0	2.518186e+03	1.497646e+03	1.772875e-01	0	8.552641e+03	1.843021e+03	4.858438e-01	0	4.945297e+03	4.672981e+03	5.994464e-01	0	3.493269e+03	5.227834e+03	6.254845e-01	0	3.003742e+03	5.016599e+03	0	0	-2.448456e+02	6.141187e+02	0	0	1.208984e+03	8.214763e+02	5.891708e-02	0	8.591652e+03	5.378857e+02	1.416433e-01	0	5.772457e+03	9.525529e+02	6.729242e-01	0	3.200408e+03	6.584503e+03	4.704000e-01	0	4.154373e+03	3.689987e+03	0	0	6.524558e+02	7.189865e+01	7.674097e-02	0	8.474438e+03	7.043923e+02	-7.626538e-03	0	2.811837e+03	-2.128228e+01	1.891158e-01	0	3.894428e+03	9.082653e+02	6.495073e-01	0	3.565550e+03	6.607416e+03	4.586908e-01	0	3.915754e+03	3.318104e+03	6.047979e-01	0	4.325111e+03	6.618938e+03	8.464261e-01	0	1.605368e+03	8.848024e+03	7.015760e-01	0	2.356145e+03	5.539147e+03	5.085823e-02	0	6.342026e+03	3.398272e+02	
1.900000e+00	0	0	1.422151e+04	-1.082673e+03	2.194316e-01	0	1.184521e+05	3.329898e+04	1.697620e-01	0	7.411591e+04	1.515476e+04	9.442331e-02	0	9.367258e+04	9.767118e+03	2.255625e-01	0	6.334342e+04	1.844939e+04	1.710666e-01	0	1.012691e+05	2.089885e+04	0	0	1.095247e+04	-4.924990e+03	9.505627e-02	0	9.028485e+04	9.483619e+03	2.382186e-01	0	7.378120e+04	2.307230e+04	1.271873e-01	0	7.889314e+04	1.149640e+04	9.008266e-02	0	8.012148e+04	7.932101e+03	1.440462e-01	0	5.487108e+04	9.234105e+03	1.665721e-01	0	6.522183e+04	1.303549e+04	1.653732e-01	0	6.310666e+04	1.250397e+04	2.235298e-01	0	6.977870e+04	2.008786e+04	1.123642e-01	0	5.913169e+04	7.485372e+03	1.689262e-01	0	5.826785e+04	1.184367e+04	0	0	8.377058e+03	-7.622054e+03	1.971831e-01	0	8.247394e+04	2.025676e+04	-4.293318e-02	0	8.589813e+04	-3.536066e+03	2.900353e-02	0	1.108154e+05	3.310042e+03	2.318488e-01	0	9.694535e+04	2.926073e+04	0	0	-6.172271e+03	6.971336e+03	0	0	1.150420e+04	-5.863041e+03	0	0	1.429311e+04	1.833303e+04	1.302512e-01	0	4.998519e+04	7.485643e+03	4.230111e-01	0	7.138143e+04	5.233227e+04	2.250905e-01	0	6.858051e+04	1.992080e+04	2.848472e-02	0	8.291561e+04	2.431076e+03	5.952604e-02	0	6.420775e+04	4.063944e+03	2.699269e-01	0	6.432057e+04	2.378097e+04	0	0	3.384153e+04	6.195104e+03	9.021440e-02	0	7.454473e+04	7.391861e+03	1.046501e+00	0	-2.967491e+03	6.678358e+04	1.061934e-01	0	1.175389e+05	1.396483e+04	0	0	2.266000e+04	4.604500e+02	-5.355951e-02	0	6.490341e+04	-3.299476e+03	9.867769e-02	0	8.618957e+04	9.436123e+03	-2.385929e-02	0	1.216773e+05	-2.835480e+03	0	0	2.960692e+03	-7.264798e+03	1.132215e-01	0	7.647567e+04	9.764211e+03	1.898416e-02	0	9.881045e+04	1.912133e+03	0	0	5.688779e+03	-3.925112e+03	-7.286619e-02	0	7.262713e+04	-4.932640e+03	0	0	9.609855e+03	-1.726272e+03	-1.188945e-02	0	6.281251e+04	-7.380315e+02	2.896437e-02	0	8.997485e+04	2.683799e+03	-8.875676e-03	0	6.490693e+04	-5.710247e+02	-6.863689e-02	0	4.542231e+04	-2.917405e+03	0	0	-5.109873e+03	4.610122e+02	6.191013e-02	0	9.421580e+04	6.217861e+03	0	0	1.185790e+04	-1.613284e+03	-3.441956e-02	0	7.819976e+04	-2.602041e+03	-1.860847e-02	0	9.948022e+04	-1.817356e+03	0	0	9.670683e+03	1.225278e+04	6.410359e-03	0	1.060345e+05	6.841049e+02	6.978925e-02	0	8.000477e+04	6.002374e+03	1.021770e-01	0	5.975073e+04	6.799952e+03	0	0	-2.341206e+03	1.448709e+03	2.357779e-02	0	1.243926e+05	3.003723e+03	-1.040016e-01	0	9.528323e+04	-8.976083e+03	-1.431538e-01	0	6.899938e+04	-8.640590e+03	0	0	-3.967227e+03	-1.295234e+04	-1.059968e-01	0	8.781924e+04	-8.416444e+03	3.934268e-02	0	8.180246e+04	3.350131e+03	3.113686e-02	0	5.444670e+04	1.749782e+03	1.241110e-01	0	7.297186e+04	1.033990e+04	2.753670e-01	0	7.791476e+04	2.960830e+04	1.710892e-01	0	8.509759e+04	1.756435e+04	0	0	1.413897e+04	9.206090e+03	0	0	1.306864e+04	-3.242516e+03	1.367835e-01	0	8.000936e+04	1.267812e+04	1.226014e-02	0	1.321430e+05	1.640201e+03	2.304037e-01	0	9.234463e+04	2.764637e+04	-2.308986e-02	0	1.113950e+05	-2.514045e+03	0	0	4.575583e+03	2.139405e+03	2.738089e-01	0	6.584733e+04	2.482760e+04	3.309245e-01	0	7.614450e+04	3.766105e+04	0	0	8.469883e+02	6.793181e+03	0	0	-3.430222e+03	-1.089076e+04	1.780507e-01	0	7.267801e+04	1.574352e+04	1.630492e-01	0	6.503352e+04	1.266939e+04	2.685024e-01	0	5.625491e+04	2.064884e+04	0	0	-9.958525e+02	5.347427e+03	0	0	5.224417e+04	1.588458e+04	0	0	5.168127e+04	-5.036211e+03	2.427892e-01	0	1.256124e+05	4.027589e+04	2.645206e-02	0	7.837601e+04	2.129538e+03	3.242972e-02	0	1.098833e+05	3.682921e+03	2.536071e-01	0	9.073945e+04	3.083117e+04	0	0	4.701249e+03	5.636134e+03	0	0	6.549795e+03	5.901756e+03	0	0	5.151606e+03	6.490507e+03	1.512602e-01	0	7.216775e+04	1.286155e+04	2.454303e-01	0	8.821441e+04	2.869251e+04	0	0	2.719555e+03	6.456538e+03	-2.758167e-02	0	7.836991e+04	-2.103553e+03	1.994065e-01	0	8.578925e+04	2.136782e+04	0	0	6.025588e+03	3.003206e+02	2.360561e-01	0	5.008005e+04	1.547457e+04	2.145762e-01	0	4.957309e+04	1.354326e+04	0	0	1.427883e+03	4.010818e+03	0	0	8.591292e+03	1.117259e+03	7.198488e-02	0	6.302276e+04	4.888590e+03	3.132256e-02	0	1.029391e+05	3.328577e+03	0	0	4.852631e+03	7.938910e+03	2.983925e-02	0	6.377557e+04	1.961546e+03	8.927190e-02	0	4.892524e+04	4.795777e+03	8.403459e-02	0	7.324807e+04	6.720092e+03	-1.504146e-02	0	6.638139e+04	-9.836772e+02	2.673219e-01	0	3.089073e+04	1.127067e+04	0	0	-4.341463e+03	-9.423425e+01	1.536887e-01	0	4.971487e+04	9.028135e+03	1.148885e-01	0	5.784581e+04	7.508455e+03	7.722810e-02	0	4.734396e+04	3.962284e+03	0	0	8.498267e+03	-1.849830e+03	0	0	7.813129e+03	2.982474e+03	5.602353e-02	0	4.637013e+04	2.751995e+03	1.261911e-01	0	4.129096e+04	5.963036e+03	1.999201e-01	0	3.709428e+04	9.268943e+03	1.255431e-01	0	4.002585e+04	5.746389e+03	5.402867e-04	0	7.298380e+04	3.945349e+01	2.781786e-01	0	3.117447e+04	1.201415e+04	9.007562e-02	0	5.072597e+04	5.021486e+03	2.483781e-01	0	4.667942e+04	1.542550e+04	2.014898e-01	0	3.336454e+04	8.418947e+03	1.989831e-01	0	3.820815e+04	9.491404e+03	3.837442e-01	0	3.249332e+04	2.023368e+04	3.033394e-01	0	3.816552e+04	1.661800e+04	1.258815e-01	0	3.672871e+04	5.289289e+03	3.663005e-02	0	4.550943e+04	1.730397e+03	1.268412e-01	0	3.786975e+04	5.501228e+03	1.866762e-01	0	3.689185e+04	8.467516e+03	2.129139e-01	0	3.674784e+04	9.940623e+03	1.012194e-01	0	4.333472e+04	4.880295e+03	0	0	7.378141e+03	2.591749e+03	6.926119e-02	0	4.692488e+04	3.491928e+03	1.825463e-01	0	1.725106e+04	3.852349e+03	-1.840062e-02	0	3.332983e+04	-6.022085e+02	1.016846e-01	0	7.443959e+04	8.426175e+03	1.307320e-01	0	4.308360e+04	6.479479e+03	0	0	2.416579e+03	6.708964e+03	0	0	2.669689e+03	8.543938e+03	7.675226e-02	0	4.512455e+04	3.751334e+03	0	0	3.292390e+03	4.457451e+03	1.206715e-01	0	4.830911e+04	6.629528e+03	0	0	-1.922038e+03	2.425762e+03	0	0	5.646462e+03	2.582004e+03	1.732005e-01	0	5.054175e+04	1.058764e+04	0	0	-3.564524e+03	5.672573e+03	0	0	9.084527e+03	5.523869e+03	2.765867e-01	0	3.337061e+04	1.275878e+04	2.005234e-01	0	5.313866e+04	1.332815e+04	0	0	-1.722560e+03	2.912240e+03	2.050906e-01	0	4.409878e+04	1.137771e+04	0	0	6.055160e+03	6.349383e+03	1.441793e-01	0	2.875374e+04	4.844113e+03	1.617813e-01	0	3.462174e+04	6.682207e+03	1.884939e-01	0	5.208173e+04	1.209737e+04	2.131215e-01	0	4.748594e+04	1.286129e+04	0	0	5.800999e+02	-5.120753e+03	2.736774e-01	0	5.744658e+04	2.164580e+04	1.121871e-01	0	5.031723e+04	6.358261e+03	1.011613e-01	0	3.496424e+04	3.935109e+03	1.334047e-01	0	4.107302e+04	6.322831e+03	4.349050e-02	0	3.203023e+04	1.456348e+03	2.974713e-01	0	4.156837e+04	1.760127e+04	1.964503e-01	0	3.388399e+04	8.283896e+03	2.075300e-01	0	4.375392e+04	1.145816e+04	6.064815e-01	0	3.975893e+03	6.127553e+03	1.985855e-01	0	7.188308e+03	1.781217e+03	5.441548e-01	0	4.800189e+03	5.730115e+03	3.338590e-01	0	3.809542e+03	1.909280e+03	5.485579e-01	0	3.873995e+03	4.707382e+03	5.493500e-01	0	4.633843e+03	5.648733e+03	8.279659e-03	0	5.524398e+03	4.612201e+01	7.157713e-02	0	9.211609e+03	7.101727e+02	5.440156e-01	0	4.230368e+03	5.047073e+03	1.197398e-01	0	1.144204e+04	1.556436e+03	1.988776e-01	0	5.774777e+03	1.433581e+03	4.660423e-01	0	2.870748e+03	2.505611e+03	5.593836e-01	0	4.804241e+03	6.099213e+03	7.002521e-01	0	2.463415e+03	5.754873e+03	4.318925e-01	0	2.374898e+03	1.805470e+03	0	0	1.460266e-02	4.159387e+01	0	0	-8.375316e+02	3.394487e+02	2.805008e-01	0	5.350282e+03	2.085838e+03	0	0	2.335372e+02	3.168510e+02	2.795101e-01	0	5.156426e+03	2.000408e+03	0	0	1.205212e+03	1.034814e+03	1.105460e-01	0	9.277864e+03	1.153101e+03	1.178416e-01	0	7.370797e+03	9.846146e+02	4.178243e-01	0	3.749151e+03	2.690744e+03	1.257634e-01	0	8.255494e+03	1.187595e+03	5.951793e-01	0	3.155664e+03	4.639551e+03	4.904709e-01	0	2.947714e+03	2.837459e+03	5.543844e-01	0	4.843336e+03	6.025529e+03	-3.133001e-03	0	1.006979e+04	-3.145013e+01	0	0	-6.812172e+02	4.879683e+02	0	0	9.705833e+02	1.421739e+03	4.501746e-01	0	2.133367e+03	1.746714e+03	2.904906e-02	0	6.303194e+03	1.885800e+02	5.992869e-01	0	2.345331e+03	3.507562e+03	3.042829e-01	0	6.602218e+03	2.887585e+03	2.131840e-01	0	4.998554e+03	1.354334e+03	0	0	8.223063e+02	6.723936e+02	2.152942e-02	0	6.744200e+03	1.483935e+02	0	0	7.627646e+01	-1.425015e+02	9.288441e-02	0	5.630563e+03	5.765434e+02	1.360080e-01	0	9.034104e+03	1.422132e+03	5.329618e-01	0	2.504514e+03	2.858032e+03	1.285432e-01	0	7.997122e+03	1.179606e+03	5.622459e-03	0	7.688405e+03	4.347216e+01	4.679338e-02	0	6.174340e+03	3.031013e+02	3.565286e-01	0	8.941104e+03	4.954004e+03	8.247004e-01	0	1.418904e+03	6.675263e+03	3.550812e-01	0	1.992356e+03	1.096957e+03	0	0	1.325374e+02	-1.337410e+02	0	0	-4.133081e+02	1.987430e+02	5.798988e-01	0	3.802228e+03	5.248515e+03	0	0	6.186177e+02	5.206563e+02	7.926013e-01	0	1.362599e+03	5.207353e+03	4.921060e-01	0	3.295331e+03	3.192895e+03	7.364948e-03	0	9.404519e+03	6.977769e+01	0	0	-7.987429e+02	-1.246360e+02	6.335672e-01	0	3.423927e+03	5.920016e+03	0	0	2.236653e+02	-3.267618e+02	5.884939e-01	0	3.279028e+03	4.689332e+03	4.129110e-02	0	9.479902e+03	4.082945e+02	5.273452e-03	0	8.098485e+03	4.293339e+01	5.532861e-01	0	3.630858e+03	4.497068e+03	5.503533e-01	0	3.900102e+03	4.773602e+03	4.588996e-01	0	4.735600e+03	4.016196e+03	4.872501e-01	0	4.354664e+03	4.138100e+03	5.210556e-01	0	3.922879e+03	4.267797e+03	1.088048e+00	0	-4.772180e+02	5.897200e+03	1.354921e-01	0	1.203835e+04	1.886740e+03	0	0	1.136061e+03	4.822073e+02	4.295693e-01	0	5.659260e+03	4.261770e+03	5.470524e-01	0	3.494496e+03	4.220515e+03	5.768876e-01	0	3.580421e+03	4.881683e+03	5.439122e-01	0	3.660886e+03	4.365827e+03	5.591699e-01	0	3.344652e+03	4.242516e+03	1.006428e-01	0	7.099330e+03	7.944525e+02	5.508960e-01	0	3.985813e+03	4.889221e+03	5.340576e-01	0	3.013294e+03	3.453800e+03	2.645479e-01	0	3.705538e+03	1.332911e+03	5.244735e-01	0	3.646282e+03	4.021603e+03	1.750075e-01	0	1.039985e+04	2.206144e+03	7.015314e-01	0	1.687599e+03	3.966594e+03	1.135761e-01	0	5.727514e+03	7.338575e+02	3.481220e-02	0	9.990434e+03	3.603330e+02	7.971515e-02	0	9.820026e+03	8.506115e+02	1.536403e-01	0	9.303951e+03	1.688954e+03	8.966783e-02	0	8.905115e+03	8.771549e+02	0	0	5.388808e+02	5.959279e+02	5.565357e-01	0	5.849121e+03	7.340487e+03	0	0	4.316831e+02	3.129441e+02	5.147510e-01	0	3.444632e+03	3.654057e+03	3.653449e-01	0	6.117288e+03	3.521472e+03	6.422589e-01	0	4.641036e+03	8.332135e+03	6.090050e-01	0	3.615230e+03	5.630999e+03	4.463396e-01	0	4.543511e+03	3.662803e+03	1.007112e-01	0	7.896763e+03	8.843574e+02	-4.064286e-02	0	7.017395e+03	-2.740681e+02	6.543289e-01	0	2.710973e+03	5.131664e+03	2.221545e-02	0	1.171371e+04	2.661376e+02	1.803485e-02	0	7.153262e+03	1.313774e+02	3.902616e-01	0	4.156538e+03	2.660382e+03	1.925024e-02	0	4.927092e+03	9.670939e+01	9.231231e-02	0	6.364589e+03	6.472821e+02	0	0	-2.341438e+02	1.884877e+02	6.984301e-01	0	1.799781e+03	4.168259e+03	1.321646e-01	0	5.325689e+03	8.110609e+02	4.425689e-01	0	5.942953e+03	4.718370e+03	4.212335e-02	0	6.506625e+03	2.861338e+02	5.595167e-01	0	2.690317e+03	3.417332e+03	1.309267e-01	0	9.239817e+03	1.391987e+03	3.444606e-02	0	8.921617e+03	3.182780e+02	-2.845787e-02	0	5.164687e+03	-1.429091e+02	5.782331e-01	0	1.779339e+03	2.439434e+03	5.229117e-01	0	3.873622e+03	4.245675e+03	1.934779e-02	0	7.328043e+03	1.445787e+02	4.628268e-01	0	4.392608e+03	3.784658e+03	1.098428e-02	0	9.903698e+03	1.099932e+02	9.367228e-02	0	8.569481e+03	8.856873e+02	5.104926e-01	0	3.012134e+03	3.141264e+03	0	0	-6.065424e+02	1.511279e+03	3.173351e-01	0	4.271122e+03	1.985420e+03	6.473209e-01	0	2.427553e+03	4.455625e+03	1.255804e-01	0	4.226582e+03	6.070035e+02	2.362107e-01	0	5.561604e+03	1.719991e+03	4.335363e-01	0	3.515055e+03	2.690206e+03	5.272781e-01	0	4.116618e+03	4.591710e+03	6.334558e-01	0	4.072340e+03	7.037755e+03	1.809565e-01	0	5.569559e+03	1.230518e+03	2.142652e-01	0	3.681140e+03	1.003825e+03	0	0	6.235536e+02	4.299164e+02	4.345565e-01	0	5.103509e+03	3.922166e+03	1.583362e-01	0	7.162153e+03	1.347365e+03	0	0	-2.981945e+02	1.014998e+02	6.747491e-01	0	1.927577e+03	3.998854e+03	4.036459e-01	0	3.987891e+03	2.699228e+03	1.282869e-01	0	8.911833e+03	1.311522e+03	-1.065651e-01	0	5.313274e+03	-5.116822e+02	0	0	5.745000e+01	-1.286109e+02	4.153577e-01	0	3.105582e+03	2.206353e+03	6.314015e-01	0	3.246569e+03	5.561303e+03	4.318886e-02	0	7.510188e+03	3.389973e+02	4.070873e-01	0	4.706125e+03	3.231173e+03	4.626042e-02	0	8.002048e+03	3.881334e+02	5.790848e-01	0	2.431610e+03	3.345350e+03	5.765929e-01	0	2.545845e+03	3.466914e+03	1.231202e-01	0	7.126466e+03	1.000607e+03	6.225298e-01	0	2.854950e+03	4.708430e+03	2.860366e-01	0	5.899699e+03	2.363609e+03	5.708155e-01	0	3.136473e+03	4.171510e+03	4.164544e-01	0	4.251602e+03	3.034207e+03	4.684319e-01	0	4.885604e+03	4.305324e+03	0	0	-9.257280e+02	-1.529312e+01	0	0	1.061925e+03	1.665594e+03	1.414332e-01	0	6.428417e+03	1.058964e+03	6.758579e-02	0	7.893535e+03	5.721608e+02	6.808257e-01	0	2.857270e+03	6.094797e+03	3.109160e-01	0	6.468099e+03	2.918419e+03	0	0	-1.085289e+03	-8.986607e+01	1.339851e-01	0	6.330319e+03	9.793923e+02	0	0	4.370027e+01	4.571491e+02	6.579185e-01	0	1.740507e+03	3.347481e+03	7.043771e-01	0	1.716041e+03	4.088789e+03	2.437460e-01	0	4.480460e+03	1.444084e+03	6.389961e-01	0	3.806975e+03	6.738546e+03	8.346909e-01	0	1.743113e+03	8.801455e+03	6.095233e-01	0	3.139968e+03	4.901402e+03	1.126569e-01	0	3.290555e+03	4.177684e+02	
2	0	0	9.371515e+03	9.151641e+03	2.412784e-01	0	1.296325e+05	4.122398e+04	2.492076e-01	0	8.188796e+04	2.718075e+04	1.370962e-01	0	1.003142e+05	1.593771e+04	5.148544e-02	0	7.735616e+04	4.198898e+03	1.440752e-01	0	1.315387e+05	2.214150e+04	0	0	-1.855377e+03	6.989716e+03	1.042952e-01	0	9.438388e+04	1.098999e+04	1.796081e-01	0	1.132773e+05	2.479975e+04	2.700119e-01	0	4.537794e+04	1.678463e+04	4.304144e-02	0	9.366902e+04	4.212982e+03	1.888004e-01	0	5.411520e+04	1.259489e+04	1.117019e-01	0	9.537575e+04	1.199333e+04	9.307152e-02	0	7.065716e+04	7.251033e+03	1.343065e-01	0	6.929781e+04	1.075109e+04	1.506898e-01	0	9.061256e+04	1.607704e+04	2.067952e-01	0	7.173158e+04	1.870102e+04	0	0	2.021176e+03	2.279907e+03	1.510442e-01	0	9.405042e+04	1.673323e+04	1.372927e-01	0	9.229176e+04	1.468746e+04	8.751392e-02	0	9.598995e+04	9.206120e+03	2.620997e-01	0	8.898261e+04	3.160631e+04	0	0	8.114983e+03	-3.859547e+03	0	0	5.205666e+03	6.584999e+03	0	0	-4.480416e+03	1.000166e+04	3.798099e-01	0	2.797833e+04	1.713417e+04	2.441306e-01	0	5.553045e+04	1.793521e+04	1.996007e-01	0	5.630600e+04	1.404139e+04	2.050284e-01	0	6.484600e+04	1.672421e+04	1.442553e-01	0	6.068373e+04	1.022963e+04	1.920119e-01	0	7.656763e+04	1.819568e+04	0	0	-6.415330e+03	9.169123e+03	3.417927e-02	0	6.526091e+04	2.309508e+03	8.566805e-01	0	1.116633e+04	6.674584e+04	8.929432e-02	0	7.059378e+04	6.921691e+03	0	0	-6.912062e+03	-5.880727e+03	-2.690434e-02	0	8.700096e+04	-2.279378e+03	7.923321e-02	0	7.957341e+04	6.847398e+03	-2.909180e-02	0	1.079665e+05	-3.052146e+03	0	0	6.353339e+03	-2.192740e+03	7.420521e-02	0	9.420705e+04	7.550976e+03	-3.203391e-02	0	8.411535e+04	-2.610906e+03	0	0	-4.920534e+03	-1.858445e+03	2.157523e-02	0	8.350555e+04	1.841380e+03	0	0	5.530935e+03	2.400461e+04	1.031499e-01	0	9.713016e+04	1.117128e+04	4.686548e-02	0	1.090553e+05	5.362230e+03	7.678209e-02	0	6.563095e+04	5.458387e+03	7.878547e-03	0	8.101888e+04	6.433799e+02	0	0	-1.221639e+03	1.417385e+03	-1.010231e-01	0	1.155295e+05	-1.060028e+04	0	0	1.485840e+03	6.555834e+03	9.836762e-02	0	7.911397e+04	8.631292e+03	-3.259313e-02	0	7.399149e+04	-2.335493e+03	0	0	-5.376504e+02	1.190866e+04	-2.185498e-02	0	8.559190e+04	-1.830601e+03	-5.656425e-02	0	8.538466e+04	-4.571156e+03	-1.109467e-01	0	7.523798e+04	-7.513774e+03	0	0	-6.283363e+03	8.085132e+02	4.188451e-02	0	1.110185e+05	4.853232e+03	-2.470364e-02	0	9.374058e+04	-2.259906e+03	-7.711689e-02	0	9.943370e+04	-7.119021e+03	0	0	5.984600e+02	8.557950e+03	9.791822e-02	0	8.114522e+04	8.808065e+03	2.295591e-02	0	8.095638e+04	1.902092e+03	1.787411e-01	0	6.128396e+04	1.333802e+04	2.518261e-01	0	7.665372e+04	2.580069e+04	2.310527e-01	0	9.614368e+04	2.888918e+04	2.698772e-01	0	6.302798e+04	2.329720e+04	0	0	2.326006e+02	-1.318910e+03	0	0	-8.166523e+02	-5.529771e+03	0	0	4.355152e+04	3.447729e+03	-6.353942e-02	0	8.743273e+04	-5.223525e+03	2.722534e-01	0	8.440884e+04	3.157774e+04	5.768024e-02	0	7.959741e+04	4.872229e+03	0	0	6.451073e+03	-3.318929e+03	3.849510e-01	0	6.403017e+04	4.007564e+04	2.765909e-01	0	8.042441e+04	3.074977e+04	0	0	-3.100070e+03	-7.155349e+03	0	0	1.269037e+04	3.395516e+03	2.652483e-01	0	7.741722e+04	2.794793e+04	2.129457e-01	0	7.401048e+04	2.002430e+04	1.776854e-01	0	4.553433e+04	9.839037e+03	0	0	2.925227e+03	-5.637377e+03	0	0	1.623583e+04	6.753703e+03	0	0	1.459402e+04	2.439279e+03	2.491850e-01	0	1.561262e+05	5.181609e+04	-7.409872e-03	0	7.115934e+04	-5.234033e+02	6.513255e-03	0	1.001304e+05	6.564502e+02	2.407155e-01	0	7.173455e+04	2.274196e+04	0	0	1.032282e+04	3.655251e+03	0	0	-3.368342e+03	-5.616871e+03	0	0	9.553076e+03	2.135459e+02	2.791159e-01	0	6.448442e+04	2.496743e+04	2.105805e-01	0	6.961098e+04	1.856898e+04	0	0	5.950449e+02	8.633989e+03	1.304367e-02	0	7.469198e+04	9.871332e+02	3.286491e-01	0	6.766573e+04	3.312468e+04	0	0	-3.180294e+03	4.680713e+03	2.194022e-01	0	7.323937e+04	2.058535e+04	1.137091e-01	0	4.897946e+04	6.283950e+03	0	0	3.308765e+03	6.895132e+03	0	0	-6.861592e+02	2.829453e+02	1.917865e-01	0	6.893354e+04	1.635771e+04	9.152772e-02	0	7.232248e+04	7.286420e+03	0	0	4.111944e+03	3.502635e+03	1.554314e-02	0	6.947067e+04	1.096840e+03	6.451618e-02	0	5.251544e+04	3.621758e+03	1.026303e-01	0	8.603973e+04	9.840189e+03	1.112622e-02	0	8.074365e+04	9.084797e+02	2.459063e-01	0	2.333338e+04	7.608901e+03	0	0	3.167850e+03	2.059687e+03	8.486553e-02	0	5.426242e+04	5.032057e+03	3.984516e-02	0	5.356002e+04	2.222670e+03	1.395468e-01	0	5.605082e+04	9.090225e+03	0	0	-2.698711e+02	2.823699e+03	0	0	1.007048e+04	9.687488e+02	9.215765e-02	0	3.848190e+04	3.906407e+03	2.805910e-01	0	3.873459e+04	1.510764e+04	2.646182e-02	0	3.891193e+04	1.057668e+03	1.790617e-01	0	3.611016e+04	7.876291e+03	1.660314e-02	0	5.404655e+04	9.124927e+02	5.147309e-02	0	3.959114e+04	2.148467e+03	-4.784418e-03	0	4.016666e+04	-1.912590e+02	2.657794e-01	0	4.488824e+04	1.624903e+04	1.464611e-03	0	4.934641e+04	7.237927e+01	2.736272e-01	0	2.560716e+04	9.646307e+03	2.204839e-01	0	3.497126e+04	9.891521e+03	3.291077e-01	0	3.505425e+04	1.719594e+04	8.850381e-02	0	3.772822e+04	3.663308e+03	1.433754e-01	0	4.720306e+04	7.900495e+03	1.883989e-01	0	3.213495e+04	7.459562e+03	2.290495e-01	0	3.850411e+04	1.143957e+04	1.790460e-01	0	3.555715e+04	7.754839e+03	8.742236e-02	0	4.885629e+04	4.680295e+03	0	0	3.695788e+03	5.951807e+02	1.193816e-01	0	2.938860e+04	3.984085e+03	1.550582e-01	0	3.318341e+04	6.089604e+03	7.238725e-02	0	4.104748e+04	3.203184e+03	8.103443e-02	0	84494	7.450685e+03	1.918973e-01	0	3.741939e+04	8.885853e+03	0	0	2.612657e+03	-6.929966e+02	0	0	-1.894527e+03	6.505212e+03	3.047378e-02	0	4.866964e+04	1.529766e+03	0	0	4.262488e+03	1.260392e+03	1.630756e-01	0	3.932676e+04	7.662861e+03	0	0	-2.092136e+03	-1.285512e+03	0	0	2.603324e+03	4.332004e+03	1.416997e-01	0	4.410989e+04	7.282251e+03	0	0	4.015378e+03	1.114240e+03	0	0	-4.527280e+02	9.905360e+02	1.680740e-01	0	3.783874e+04	7.644560e+03	6.968442e-02	0	4.899356e+04	3.669817e+03	0	0	-9.289321e+02	-7.403418e+01	8.043043e-02	0	3.347280e+04	2.927708e+03	0	0	1.368885e+03	1.432717e+03	2.943400e-01	0	2.112089e+04	8.809800e+03	1.814183e-01	0	3.715802e+04	8.235148e+03	2.029676e-01	0	3.227683e+04	8.219428e+03	1.765824e-01	0	3.683153e+04	7.898544e+03	0	0	5.629609e+03	4.913560e+03	1.288915e-01	0	7.198237e+04	1.065070e+04	1.602601e-01	0	5.862948e+04	1.118914e+04	1.500506e-01	0	2.739365e+04	4.836090e+03	1.837711e-01	0	2.980538e+04	6.710576e+03	2.264539e-01	0	3.240082e+04	9.485270e+03	7.635267e-02	0	4.325660e+04	3.575777e+03	2.171124e-01	0	3.296782e+04	9.142720e+03	1.451645e-01	0	2.869216e+04	4.872379e+03	7.160700e-01	0	2.521971e+03	6.360396e+03	1.368766e-01	0	7.105465e+03	1.126805e+03	4.850259e-01	0	4.711464e+03	4.437468e+03	3.960692e-01	0	3.873267e+03	2.540162e+03	6.706434e-01	0	2.045564e+03	4.165225e+03	6.287016e-01	0	3.976980e+03	6.734028e+03	1.608350e-01	0	7.010673e+03	1.343671e+03	1.695563e-01	0	9.487590e+03	1.937134e+03	1.539679e-01	0	7.450466e+03	1.355897e+03	2.789008e-02	0	9.279790e+03	2.662395e+02	1.379618e-01	0	5.419875e+03	8.674044e+02	4.182647e-01	0	2.550160e+03	1.833552e+03	5.796064e-01	0	4.822379e+03	6.648724e+03	7.113097e-01	0	2.146258e+03	5.288207e+03	4.350115e-01	0	3.951859e+03	3.042725e+03	0	0	9.804068e+02	8.960056e+02	0	0	9.614880e+02	8.414094e+02	2.113782e-01	0	5.142929e+03	1.378485e+03	0	0	-5.713648e+02	-3.860902e+02	7.016123e-01	0	1.285838e+03	3.023447e+03	0	0	8.364380e+01	1.589716e+03	7.694685e-02	0	8.893061e+03	7.413365e+02	6.913427e-02	0	5.475699e+03	4.066735e+02	3.717305e-01	0	3.063856e+03	1.812803e+03	1.665681e-02	0	8.412356e+03	1.424966e+02	5.213067e-01	0	3.282625e+03	3.574845e+03	3.430709e-01	0	4.326636e+03	2.259518e+03	4.982892e-01	0	4.983042e+03	4.949059e+03	-7.123629e-03	0	8.812439e+03	-6.233252e+01	0	0	6.320181e+02	4.335565e+02	0	0	3.985245e+02	8.908561e+02	4.584132e-01	0	2.367681e+03	2.004067e+03	7.498138e-02	0	1.067182e+04	8.650505e+02	4.526393e-01	0	2.812978e+03	2.326189e+03	5.326691e-01	0	3.184081e+03	3.629252e+03	1.148678e-01	0	7.451985e+03	9.670792e+02	0	0	-1.997524e+02	1.166021e+03	-9.681589e-03	0	8.909396e+03	-8.543002e+01	0	0	-6.129393e+02	-2.454426e+02	1.588222e-01	0	3.798699e+03	7.172297e+02	1.194068e-01	0	6.941458e+03	9.412492e+02	4.724235e-01	0	3.919220e+03	3.509503e+03	1.572340e-01	0	1.003781e+04	1.872743e+03	6.534094e-03	0	7.727621e+03	5.082510e+01	3.021177e-01	0	4.350811e+03	1.883494e+03	2.887730e-01	0	9.071985e+03	3.683416e+03	5.059017e-01	0	3.857139e+03	3.949281e+03	2.081180e-01	0	3.679611e+03	9.670549e+02	0	0	-1.207043e+01	3.142982e+02	0	0	-8.879828e+01	-3.365511e+02	4.970999e-01	0	3.934581e+03	3.889201e+03	0	0	-4.559796e+01	2.353621e+02	6.206155e-01	0	2.478776e+03	4.054902e+03	6.417149e-01	0	2.523272e+03	4.519365e+03	1.220842e-01	0	7.689322e+03	1.069287e+03	0	0	7.924335e+02	-1.756163e+02	6.103584e-01	0	3.187163e+03	4.992565e+03	0	0	3.922928e+02	1.938264e+02	7.834868e-01	0	1.462362e+03	5.291783e+03	6.949558e-03	0	1.036127e+04	7.251019e+01	8.649103e-02	0	8.597506e+03	8.140118e+02	4.272133e-01	0	4.748505e+03	3.541676e+03	4.419931e-01	0	4.538828e+03	3.595171e+03	3.678127e-01	0	6.029228e+03	3.507863e+03	5.603822e-01	0	3.151723e+03	4.017511e+03	3.874545e-01	0	4.027781e+03	2.547699e+03	8.222452e-01	0	1.408076e+03	6.513376e+03	9.489578e-02	0	8.480998e+03	8.891914e+02	0	0	-2.668415e+01	1.445443e+03	5.527280e-01	0	4.096025e+03	5.061770e+03	6.141956e-01	0	2.556261e+03	4.069535e+03	5.736198e-01	0	3.333853e+03	4.485115e+03	4.987251e-01	0	2.690788e+03	2.677101e+03	5.542422e-01	0	3.632887e+03	4.517025e+03	1.064287e-01	0	8.057173e+03	9.596486e+02	5.423119e-01	0	3.655912e+03	4.331868e+03	5.924948e-01	0	2.165745e+03	3.148898e+03	3.866534e-01	0	5.533479e+03	3.488303e+03	5.000964e-01	0	3.372262e+03	3.373563e+03	6.819358e-02	0	1.395574e+04	1.021340e+03	5.051826e-01	0	3.888090e+03	3.969535e+03	-5.304575e-02	0	5.935357e+03	-2.989856e+02	1.069146e-01	0	9.688473e+03	1.159843e+03	1.130101e-01	0	8.246006e+03	1.050611e+03	1.500800e-01	0	8.526500e+03	1.505620e+03	-4.577757e-04	0	3.860998e+03	-1.766663e+00	0	0	-3.370996e+02	3.385750e+02	5.759813e-01	0	5.021670e+03	6.821370e+03	0	0	6.032517e+02	4.423558e+02	4.876874e-01	0	4.546103e+03	4.327586e+03	4.388809e-01	0	4.224641e+03	3.304314e+03	6.329438e-01	0	4.949369e+03	8.534586e+03	7.132203e-01	0	2.579936e+03	6.416293e+03	6.876577e-01	0	2.318511e+03	5.104470e+03	9.698217e-02	0	9.014900e+03	9.681809e+02	2.231945e-02	0	6.589944e+03	1.504417e+02	6.127024e-01	0	3.147738e+03	4.979703e+03	6.293904e-02	0	1.091027e+04	7.328043e+02	1.699338e-01	0	5.363556e+03	1.098044e+03	3.753120e-01	0	4.033989e+03	2.423617e+03	1.582319e-01	0	6.684445e+03	1.256513e+03	1.410063e-01	0	5.818511e+03	9.551252e+02	0	0	6.236993e+02	3.183896e+02	7.464394e-01	0	1.993409e+03	5.868259e+03	1.215822e-02	0	6.992356e+03	8.606091e+01	5.646095e-01	0	3.577266e+03	4.638958e+03	3.261743e-02	0	7.613978e+03	2.567220e+02	4.482360e-01	0	2.463357e+03	2.001155e+03	6.495271e-02	0	5.367759e+03	3.728694e+02	7.422625e-02	0	7.839754e+03	6.285721e+02	1.480993e-01	0	6.063706e+03	1.054150e+03	3.539051e-01	0	3.397476e+03	1.861003e+03	5.381491e-02	0	5.982936e+03	3.402834e+02	1.948828e-01	0	8.074122e+03	1.954383e+03	5.087755e-01	0	3.536726e+03	3.663090e+03	6.891025e-02	0	7.308110e+03	5.408755e+02	6.975327e-02	0	8.346933e+03	6.258833e+02	4.445481e-01	0	4.636643e+03	3.710872e+03	0	0	6.140458e+02	5.201030e+02	7.999904e-03	0	7.005926e+03	5.649872e+01	7.480215e-01	0	1.719219e+03	5.103664e+03	8.707643e-02	0	4.960896e+03	4.731800e+02	4.703459e-02	0	5.291506e+03	2.611677e+02	6.186029e-01	0	2.624859e+03	4.257362e+03	6.079443e-01	0	3.200442e+03	4.962789e+03	6.299725e-01	0	3.457144e+03	5.885794e+03	0	0	4.014221e+02	3.682633e+02	1.311933e-01	0	4.014963e+03	6.062755e+02	0	0	3.358086e+02	-1.112601e+02	5.824118e-01	0	2.406940e+03	3.356969e+03	5.726076e-02	0	8.398428e+03	5.101096e+02	0	0	4.846487e+02	1.686566e+02	4.991179e-01	0	2.448656e+03	2.440031e+03	3.965547e-01	0	3.508479e+03	2.305601e+03	2.301330e-01	0	7.088303e+03	2.118875e+03	9.950867e-02	0	8.136313e+03	8.991022e+02	0	0	-6.508833e+02	3.659969e+02	6.256005e-01	0	2.022738e+03	3.379882e+03	6.048024e-01	0	3.187745e+03	4.878460e+03	-1.794375e-02	0	7.882247e+03	-1.389439e+02	5.618445e-01	0	3.426223e+03	4.393429e+03	4.518975e-02	0	6.471166e+03	3.062706e+02	4.295551e-01	0	3.516905e+03	2.648292e+03	5.706003e-01	0	2.562512e+03	3.405149e+03	3.278035e-02	0	7.090681e+03	2.403125e+02	6.597851e-01	0	2.932401e+03	5.686862e+03	1.316086e-01	0	7.632542e+03	1.156746e+03	5.504007e-01	0	2.900199e+03	3.550432e+03	6.123618e-01	0	2.815327e+03	4.447442e+03	7.136489e-01	0	2.753252e+03	6.861697e+03	0	0	9.826053e+02	-2.231362e+02	0	0	2.483984e+03	-1.724915e+01	6.880520e-02	0	9.050965e+03	6.687681e+02	3.740709e-02	0	7.962163e+03	3.094156e+02	5.507240e-01	0	3.107760e+03	3.809503e+03	5.238248e-01	0	3.373490e+03	3.711066e+03	0	0	-7.499516e+01	-1.418269e+02	1.723175e-01	0	7.586202e+03	1.579392e+03	0	0	-2.636527e+02	-2.658901e+02	6.304269e-01	0	1.858644e+03	3.170520e+03	4.563635e-01	0	3.733197e+03	3.133886e+03	5.974098e-01	0	3.391244e+03	5.032319e+03	5.901098e-01	0	4.710896e+03	6.782173e+03	8.285810e-01	0	1.555368e+03	7.518122e+03	7.240646e-01	0	2.310066e+03	6.061697e+03	7.679522e-02	0	4.291536e+03	3.569841e+02	
2.100000e+00	0	0	5.768083e+03	-8.904573e+01	1.572964e-01	0	1.064629e+05	1.987203e+04	2.230046e-01	0	9.575217e+04	2.748173e+04	1.167816e-01	0	1.167515e+05	1.543721e+04	2.504284e-01	0	6.296891e+04	2.103763e+04	7.356639e-02	0	1.179230e+05	9.364048e+03	0	0	1.935737e+04	6.275464e+01	1.165840e-01	0	1.069824e+05	1.411842e+04	1.436608e-01	0	9.136013e+04	1.532671e+04	1.518696e-01	0	5.094755e+04	9.122869e+03	1.566593e-01	0	7.137197e+04	1.325808e+04	0	0	2.322206e+04	9.578223e+03	1.832613e-01	0	8.755075e+04	1.964480e+04	-1.949485e-02	0	5.239539e+04	-1.001908e+03	2.080813e-01	0	6.393997e+04	1.680060e+04	1.835027e-01	0	8.784983e+04	1.974371e+04	0	0	1.548109e+04	-2.121525e+03	0	0	-2.939609e+03	1.244559e+04	2.246115e-02	0	8.823277e+04	2.027345e+03	1.321353e-01	0	7.994420e+04	1.217178e+04	-5.405553e-03	0	1.128292e+05	-6.066249e+02	2.444255e-01	0	7.426349e+04	2.402396e+04	0	0	1.606106e+04	5.837021e+03	0	0	6.066940e+03	6.383528e+03	0	0	8.026447e+03	6.545777e+03	1.484165e-01	0	6.472098e+04	1.127976e+04	2.289736e-01	0	6.900495e+04	2.049256e+04	1.799786e-01	0	6.296385e+04	1.381933e+04	7.819565e-02	0	9.693327e+04	8.222743e+03	2.671334e-02	0	7.044795e+04	1.933552e+03	8.724759e-02	0	5.333479e+04	5.098131e+03	0	0	8.136141e+03	3.199025e+03	9.267070e-02	0	8.237023e+04	8.412939e+03	1.021092e+00	0	-1.356216e+03	6.565760e+04	7.536013e-02	0	9.912074e+04	8.078554e+03	0	0	1.196539e+04	7.403518e+02	-3.045541e-02	0	8.514998e+04	-2.516633e+03	5.603354e-03	0	9.088026e+04	5.121038e+02	2.746606e-02	0	1.024179e+05	2.892461e+03	0	0	-7.839160e+02	-3.798622e+03	-4.949946e-02	0	8.804136e+04	-4.152456e+03	4.212502e-02	0	7.111191e+04	3.127329e+03	0	0	3.517210e+03	7.087118e+02	3.606434e-03	0	9.431732e+04	3.413803e+02	0	0	3.065495e+04	-6.497840e+03	1.229859e-01	0	6.850810e+04	9.607066e+03	9.594525e-02	0	9.593025e+04	1.018086e+04	7.134963e-02	0	6.002507e+04	4.611818e+03	9.305602e-02	0	6.446594e+04	6.614458e+03	0	0	-4.074219e+02	1.454149e+03	-7.308461e-02	0	9.100845e+04	-6.198316e+03	0	0	2.230938e+02	-2.908383e+03	1.177035e-01	0	7.907770e+04	1.054943e+04	-3.970794e-03	0	7.466257e+04	-2.952971e+02	0	0	-1.625887e+03	3.649839e+03	-5.429720e-02	0	8.333602e+04	-4.291875e+03	-3.203376e-02	0	8.938908e+04	-2.774587e+03	6.025131e-02	0	6.591249e+04	4.225932e+03	0	0	5.480103e+02	-9.983495e+02	6.193537e-02	0	1.303999e+05	8.609605e+03	-1.238327e-01	0	8.760088e+04	-9.652554e+03	5.756438e-02	0	1.049018e+05	6.407450e+03	0	0	3.471989e+03	-2.353815e+03	1.971397e-01	0	5.463689e+04	1.341591e+04	4.051282e-02	0	1.018539e+05	4.300621e+03	-6.395650e-02	0	6.177563e+04	-3.713453e+03	2.406704e-01	0	7.586745e+04	2.404628e+04	2.161696e-01	0	7.858094e+04	2.167153e+04	2.699576e-01	0	9.049319e+04	3.346288e+04	0	0	3.408581e+03	1.248737e+03	0	0	-7.278416e+03	1.672464e+04	0	0	2.218975e+04	-3.896879e+03	5.187469e-02	0	8.453223e+04	4.625004e+03	1.888041e-01	0	8.373236e+04	1.948853e+04	0	0	1.444986e+04	3.064876e+03	0	0	-6.466574e+03	1.889146e+02	2.724268e-01	0	5.731988e+04	2.146240e+04	2.557600e-01	0	7.160038e+04	2.460565e+04	0	0	1.344537e+03	1.573573e+03	0	0	5.107523e+03	7.041594e+03	2.782042e-01	0	5.984320e+04	2.306557e+04	2.712774e-01	0	6.886391e+04	2.563557e+04	8.346203e-02	0	9.366373e+04	8.529232e+03	0	0	2.549736e+03	1.189400e+04	0	0	5.689907e+04	5.929684e+03	0	0	1.047882e+04	1.478781e+04	3.212669e-01	0	1.375330e+05	6.509893e+04	6.495727e-02	0	9.979121e+04	6.932479e+03	4.379708e-02	0	1.137558e+05	5.210372e+03	2.025838e-01	0	1.081336e+05	2.747137e+04	0	0	1.243066e+04	4.975349e+03	0	0	-3.977539e+02	1.754208e+03	0	0	8.922920e+02	6.579723e+03	2.248849e-01	0	6.716971e+04	1.948802e+04	2.949750e-01	0	7.496736e+04	3.136554e+04	0	0	9.154849e+03	1.389381e+03	-9.810859e-03	0	8.114393e+04	-7.883572e+02	3.050243e-01	0	9.191817e+04	4.034282e+04	0	0	3.022647e+03	7.315026e+03	1.979602e-01	0	4.933545e+04	1.217702e+04	1.140179e-01	0	5.287505e+04	6.804538e+03	0	0	5.915627e+03	2.956224e+02	0	0	1.021139e+04	9.437296e+02	2.146480e-01	0	4.748845e+04	1.297928e+04	2.560812e-02	0	8.060091e+04	2.118283e+03	0	0	2.592337e+03	-1.625610e+02	7.557549e-02	0	6.387851e+04	5.222331e+03	2.148491e-01	0	5.634877e+04	1.541931e+04	1.100186e-01	0	7.689660e+04	9.505876e+03	-2.390744e-02	0	6.824561e+04	-1.593481e+03	2.216578e-01	0	3.350200e+04	9.540764e+03	0	0	1.968341e+03	4.845472e+03	1.814626e-01	0	5.171781e+04	1.146539e+04	-4.407732e-02	0	3.861689e+04	-1.630271e+03	1.451902e-01	0	5.051161e+04	8.579440e+03	0	0	-6.571260e+02	-1.355222e+03	0	0	-1.800078e+02	-3.115075e+03	8.113401e-02	0	4.350837e+04	3.841701e+03	1.800801e-01	0	3.022577e+04	6.638526e+03	1.925513e-02	0	4.268595e+04	8.380606e+02	2.669028e-01	0	3.500085e+04	1.274296e+04	-6.648977e-03	0	6.326959e+04	-4.178994e+02	-2.027373e-02	0	2.600438e+04	-5.167296e+02	3.085097e-02	0	3.598479e+04	1.145506e+03	1.522494e-01	0	5.671079e+04	1.018481e+04	7.244990e-02	0	5.061846e+04	3.953752e+03	1.637317e-01	0	3.548363e+04	6.947287e+03	2.796227e-01	0	3.822028e+04	1.483564e+04	3.184789e-01	0	1.702680e+04	7.956727e+03	4.002993e-02	0	4.842283e+04	2.019191e+03	5.127145e-02	0	4.060012e+04	2.194123e+03	-8.554253e-03	0	3.447416e+04	-2.923995e+02	6.073520e-02	0	3.910754e+04	2.528791e+03	1.267676e-01	0	4.230274e+04	6.141113e+03	1.485250e-01	0	4.520482e+04	7.885197e+03	0	0	4.036475e+03	5.981219e+02	6.893549e-02	0	5.299596e+04	3.923791e+03	1.071221e-01	0	2.307606e+04	2.768525e+03	6.399849e-02	0	2.906071e+04	1.987007e+03	4.945519e-02	0	7.283370e+04	3.789411e+03	2.772743e-01	0	2.630959e+04	1.009369e+04	0	0	-4.077441e+01	4.952388e+02	0	0	-9.942871e+01	6.465506e+03	1.094343e-01	0	3.825102e+04	4.700354e+03	0	0	2.219351e+03	5.397646e+03	1.319534e-01	0	4.966794e+04	7.550116e+03	0	0	3.861295e+03	7.968405e+02	0	0	1.900892e+02	1.029553e+03	1.833829e-01	0	4.785695e+04	1.074696e+04	0	0	-5.444258e+02	3.706887e+03	0	0	4.161978e+03	3.590536e+03	1.809633e-01	0	3.893433e+04	8.602402e+03	3.128661e-01	0	4.281022e+04	1.949237e+04	0	0	4.985190e+02	-3.411910e+02	2.127766e-01	0	4.664339e+04	1.260712e+04	0	0	8.071206e+02	-9.427734e+02	2.827681e-01	0	2.629345e+04	1.036617e+04	2.425195e-01	0	3.163448e+04	1.012829e+04	-2.150109e-02	0	5.101114e+04	-1.073709e+03	1.073157e-01	0	4.645211e+04	5.584329e+03	0	0	1.425198e+03	-6.384005e+02	5.127322e-02	0	8.280638e+04	4.475208e+03	1.075189e-01	0	6.386183e+04	7.693555e+03	8.773429e-02	0	2.049855e+04	1.971384e+03	1.776303e-01	0	3.100194e+04	6.696360e+03	6.554867e-02	0	3.937092e+04	2.761740e+03	1.928116e-01	0	4.840758e+04	1.156303e+04	1.638711e-01	0	2.967909e+04	5.816739e+03	5.417556e-02	0	4.113579e+04	2.356203e+03	4.794667e-01	0	5.745011e+03	5.291769e+03	-9.206560e-03	0	9.528015e+03	-8.692001e+01	6.256374e-01	0	4.008032e+03	6.698252e+03	3.718390e-01	0	4.210032e+03	2.492123e+03	6.173182e-01	0	2.318603e+03	3.740225e+03	6.174554e-01	0	3.321098e+03	5.360498e+03	5.625070e-02	0	6.201849e+03	3.696515e+02	3.662403e-02	0	6.611609e+03	2.513492e+02	7.520911e-02	0	7.600956e+03	6.181517e+02	1.038758e-01	0	9.921456e+03	1.150063e+03	1.350443e-01	0	8.020365e+03	1.252208e+03	5.453985e-01	0	2.432513e+03	2.918356e+03	5.220185e-01	0	4.430712e+03	4.838919e+03	5.594720e-01	0	2.548219e+03	3.236246e+03	3.636581e-01	0	5.131271e+03	2.932431e+03	0	0	-1.058678e+02	9.175742e+02	0	0	-3.541982e+02	1.387978e+03	1.927259e-01	0	5.365478e+03	1.280936e+03	0	0	6.502039e+02	-2.266663e+00	2.961895e-01	0	5.274073e+03	2.219525e+03	0	0	5.178104e+01	2.196175e+02	6.203038e-02	0	9.297472e+03	6.148660e+02	5.897054e-02	0	7.271777e+03	4.556931e+02	3.750324e-01	0	3.296209e+03	1.977999e+03	1.501762e-01	0	7.228043e+03	1.277301e+03	5.626585e-01	0	3.447331e+03	4.435139e+03	5.699729e-01	0	3.601635e+03	4.773733e+03	4.160388e-01	0	6.894316e+03	4.911804e+03	1.112941e-01	0	1.200067e+04	1.502864e+03	0	0	-2.047466e+02	1.330664e+02	0	0	5.470540e+02	-4.385556e+02	2.813770e-01	0	3.743662e+03	1.465832e+03	1.077940e-01	0	8.949271e+03	1.081227e+03	4.847992e-01	0	3.630625e+03	3.416385e+03	5.534700e-01	0	5.141924e+03	6.373369e+03	1.606986e-01	0	6.041691e+03	1.156785e+03	0	0	1.102208e+03	1.050335e+03	0	0	2.032926e+03	3.711901e+01	0	0	-1.178412e+02	-8.616191e+02	0	0	5.197777e+02	-3.616919e+02	1.281247e-01	0	8.693418e+03	1.277524e+03	6.021368e-01	0	2.649612e+03	4.009993e+03	1.798815e-01	0	7.391729e+03	1.621273e+03	1.407746e-01	0	7.894777e+03	1.293472e+03	1.264610e-01	0	5.005712e+03	7.246700e+02	3.782012e-01	0	5.859241e+03	3.563808e+03	1.834871e-02	0	4.052728e+03	7.575226e+01	1.638945e-01	0	5.333532e+03	1.045486e+03	0	0	2.188119e+02	6.427296e+02	0	0	6.812997e+02	5.560571e+01	5.463617e-01	0	4.514483e+03	5.437240e+03	0	0	5.676373e+02	-4.989516e+02	6.711886e-01	0	2.514070e+03	5.131863e+03	6.928922e-01	0	2.075233e+03	4.682110e+03	1.981017e-01	0	5.832459e+03	1.440856e+03	0	0	9.684529e+01	-4.427732e+02	6.121950e-01	0	3.467555e+03	5.473937e+03	0	0	-6.209425e+02	-4.244807e+01	4.869797e-01	0	4.789813e+03	4.546685e+03	3.545211e-02	0	9.348039e+03	3.435886e+02	1.033677e-01	0	9.505839e+03	1.095875e+03	5.977391e-01	0	3.241152e+03	4.816186e+03	6.488361e-01	0	3.672651e+03	6.785857e+03	5.079413e-01	0	5.838051e+03	6.026490e+03	4.292596e-01	0	5.421821e+03	4.077805e+03	1.152527e-01	0	5.687095e+03	7.408367e+02	9.762174e-01	0	1.526840e+02	6.267298e+03	-4.166410e-02	0	8.309920e+03	-3.323772e+02	0	0	3.287080e+02	2.866190e+02	5.271033e-01	0	4.294064e+03	4.786279e+03	5.251831e-01	0	2.985673e+03	3.302378e+03	6.842774e-01	0	2.925029e+03	6.339526e+03	5.018325e-01	0	4.003043e+03	4.032494e+03	6.472420e-01	0	3.022103e+03	5.544967e+03	9.769213e-02	0	6.065506e+03	6.567074e+02	5.880274e-01	0	3.458363e+03	4.936279e+03	5.445636e-01	0	2.436333e+03	2.913114e+03	4.375128e-01	0	2.923675e+03	2.274087e+03	6.350594e-01	0	3.499223e+03	6.089250e+03	1.056055e-01	0	1.285133e+04	1.517419e+03	0	0	8.243641e+02	-2.226218e+02	2.075348e-02	0	6.871142e+03	1.456223e+02	7.230312e-02	0	8.711512e+03	6.789604e+02	3.456749e-02	0	9.066595e+03	3.246311e+02	-4.754638e-02	0	7.166206e+03	-3.252621e+02	9.626910e-02	0	7.645312e+03	8.144098e+02	0	0	7.908415e+02	9.915162e+02	5.725085e-01	0	5.321180e+03	7.126271e+03	0	0	4.057027e+02	2.452970e+02	4.536173e-01	0	5.314730e+03	4.412391e+03	4.512190e-01	0	5.245719e+03	4.313138e+03	5.681193e-01	0	5.951330e+03	7.828704e+03	7.179844e-01	0	2.051014e+03	5.221685e+03	5.808046e-01	0	3.526354e+03	4.885843e+03	1.494559e-01	0	7.267351e+03	1.277004e+03	-6.187367e-03	0	7.262003e+03	-4.465637e+01	5.817927e-01	0	4.044306e+03	5.626271e+03	1.738496e-01	0	1.037057e+04	2.182314e+03	2.181223e-01	0	5.673850e+03	1.582848e+03	4.563338e-01	0	3.378597e+03	2.835872e+03	1.470106e-01	0	4.335425e+03	7.471996e+02	1.029011e-01	0	6.219981e+03	7.134585e+02	0	0	4.986994e+02	2.816249e+02	7.122758e-01	0	2.138017e+03	5.292769e+03	1.396397e-01	0	4.344807e+03	7.051786e+02	4.984286e-01	0	5.409619e+03	5.375723e+03	2.085098e-02	0	7.359566e+03	1.567220e+02	4.172616e-01	0	3.371200e+03	2.413900e+03	7.366789e-02	0	5.884425e+03	4.679674e+02	8.790924e-02	0	8.566225e+03	8.256309e+02	-3.972252e-02	0	5.588216e+03	-2.134973e+02	5.890467e-01	0	2.856790e+03	4.094826e+03	1.233854e-02	0	6.638328e+03	8.293050e+01	2.003400e-01	0	7.274612e+03	1.822520e+03	5.823337e-01	0	3.326922e+03	4.638580e+03	1.084750e-01	0	7.744875e+03	9.423461e+02	2.306647e-02	0	7.532227e+03	1.778441e+02	2.922014e-02	0	5.979780e+03	1.799893e+02	0	0	7.792419e+02	1.850005e+03	-3.431375e-02	0	7.842200e+03	-2.601679e+02	6.808324e-01	0	2.949121e+03	6.290919e+03	1.063533e-01	0	5.359916e+03	6.378859e+02	9.256808e-02	0	5.390526e+03	5.498932e+02	5.836719e-01	0	2.517506e+03	3.529422e+03	6.306084e-01	0	2.751422e+03	4.697103e+03	6.256882e-01	0	3.039007e+03	5.079912e+03	0	0	8.759319e+02	5.957143e+02	1.254427e-01	0	5.699767e+03	8.175500e+02	0	0	-5.242673e+01	-2.632208e+02	5.395076e-01	0	5.082431e+03	5.954518e+03	1.626323e-01	0	9.405780e+03	1.826776e+03	0	0	9.155310e+02	1.152970e+03	7.742782e-01	0	1.157479e+03	3.970423e+03	5.146892e-01	0	3.636910e+03	3.857072e+03	2.188001e-01	0	8.513794e+03	2.384561e+03	0	0	1.606901e+03	6.147885e+02	0	0	4.623520e+02	-4.109639e+02	5.098820e-01	0	3.556562e+03	3.699980e+03	6.119169e-01	0	3.454902e+03	5.447578e+03	5.330559e-02	0	6.638619e+03	3.738012e+02	7.333041e-01	0	2.106125e+03	5.790978e+03	1.525588e-01	0	6.420185e+03	1.155780e+03	4.277968e-01	0	3.331120e+03	2.490448e+03	5.263341e-01	0	3.531140e+03	3.923777e+03	-6.530790e-02	0	6.195093e+03	-3.797855e+02	6.153226e-01	0	3.463284e+03	5.539803e+03	1.367002e-01	0	8.305092e+03	1.315080e+03	6.637319e-01	0	2.432552e+03	4.801413e+03	6.039153e-01	0	2.556504e+03	3.897933e+03	6.364545e-01	0	3.036585e+03	5.316109e+03	0	0	1.654485e+02	1.570001e+03	0	0	-2.631044e+01	6.347117e+02	8.249072e-02	0	8.932338e+03	8.030818e+02	1.377201e-01	0	6.154319e+03	9.829451e+02	7.125031e-01	0	2.522957e+03	6.252640e+03	5.086873e-01	0	4.070549e+03	4.214498e+03	0	0	1.156911e+02	4.248398e+02	9.437875e-02	0	9.383751e+03	9.779218e+02	0	0	-1.107115e+02	7.796981e+02	6.125858e-01	0	2.175311e+03	3.439638e+03	5.658552e-01	0	3.073884e+03	4.006436e+03	4.395370e-01	0	5.305460e+03	4.160750e+03	4.802123e-01	0	5.688837e+03	5.255703e+03	6.770821e-01	0	3.607329e+03	7.563711e+03	7.272690e-01	0	2.236046e+03	5.962677e+03	1.591302e-01	0	4.771928e+03	9.030625e+02	
2.200000e+00	0	0	7.373965e+03	-3.920419e+03	2.687886e-02	0	1.157095e+05	3.196045e+03	2.867291e-01	0	6.106934e+04	2.454937e+04	-3.254797e-03	0	8.084904e+04	-2.622935e+02	-9.863437e-03	0	6.726499e+04	-6.569839e+02	1.162645e-01	0	1.122637e+05	1.476944e+04	0	0	9.604918e+03	1.531872e+03	1.573631e-01	0	8.071623e+04	1.507381e+04	1.888921e-01	0	1.063077e+05	2.475711e+04	3.416526e-01	0	6.605343e+04	3.427875e+04	6.885451e-02	0	6.983422e+04	5.163963e+03	2.973801e-01	0	3.832157e+04	1.621940e+04	1.109766e-01	0	7.322673e+04	9.140881e+03	-1.009414e-02	0	6.214441e+04	-6.210259e+02	2.080593e-01	0	6.288311e+04	1.652070e+04	2.999724e-02	0	1.181572e+05	3.653999e+03	0	0	1.685413e+04	2.855926e+03	0	0	1.641529e+04	-3.369112e+03	1.750585e-01	0	9.107542e+04	1.932686e+04	-3.416323e-02	0	7.795695e+04	-2.575281e+03	8.809303e-02	0	1.172297e+05	1.132475e+04	2.810201e-01	0	9.256987e+04	3.618180e+04	0	0	6.112043e+03	-2.041900e+03	0	0	5.623313e+03	1.190019e+04	0	0	1.094850e+04	1.650656e+04	1.301300e-01	0	8.638470e+04	1.292290e+04	2.564172e-01	0	7.658682e+04	2.641021e+04	1.902274e-01	0	8.507561e+04	1.998551e+04	2.831152e-01	0	5.569993e+04	2.199725e+04	1.073498e-01	0	7.245530e+04	8.713453e+03	1.904711e-01	0	7.695292e+04	1.810597e+04	0	0	-6.848664e+03	4.610299e+03	5.428225e-02	0	5.338885e+04	3.064410e+03	8.564391e-01	0	1.568937e+04	9.359779e+04	2.526791e-02	0	7.541681e+04	1.955025e+03	0	0	-4.942455e+03	-6.601384e+02	7.277630e-02	0	7.530194e+04	5.910328e+03	2.337319e-01	0	8.255428e+04	2.518122e+04	8.082645e-02	0	9.983901e+04	8.779227e+03	0	0	1.281280e+03	7.312162e+03	1.413504e-01	0	6.961684e+04	1.146029e+04	-5.598876e-02	0	8.971094e+04	-4.756494e+03	0	0	1.931914e+02	-1.267269e+03	-3.395252e-02	0	8.809820e+04	-2.892934e+03	0	0	8.585346e+03	1.267716e+04	1.601501e-01	0	6.997183e+04	1.334285e+04	5.693293e-02	0	1.054523e+05	6.366152e+03	-6.267124e-02	0	7.320202e+04	-4.317103e+03	-9.946410e-02	0	8.054976e+04	-7.287012e+03	0	0	-1.559873e+03	1.654640e+03	4.659699e-02	0	6.333198e+04	3.095312e+03	0	0	1.615839e+04	-7.816226e+03	-7.387640e-02	0	5.772524e+04	-3.971158e+03	-2.837688e-02	0	7.085277e+04	-1.955101e+03	0	0	-3.797455e+03	-6.705553e+03	-7.517158e-03	0	1.255159e+05	-9.364833e+02	3.507677e-02	0	8.648908e+04	3.144040e+03	5.640633e-03	0	8.182573e+04	4.641671e+02	0	0	6.339187e+03	-3.667467e+03	4.713661e-02	0	1.112475e+05	5.503232e+03	9.411571e-02	0	1.144259e+05	1.188813e+04	6.829069e-02	0	1.010553e+05	7.406960e+03	0	0	4.554343e+03	1.144224e+03	-1.641560e-02	0	1.030305e+05	-1.663992e+03	1.214178e-01	0	8.055491e+04	1.113248e+04	-1.036780e-01	0	5.714229e+04	-5.367866e+03	2.280823e-01	0	6.258852e+04	1.849334e+04	1.091611e-01	0	1.067898e+05	1.308575e+04	9.493946e-02	0	4.222701e+04	4.429548e+03	0	0	5.152208e+03	-4.042041e+02	0	0	5.429427e+03	-1.894967e+03	0	0	3.453730e+04	9.297238e+03	1.734437e-01	0	1.071994e+05	2.249461e+04	3.144498e-02	0	9.834756e+04	3.192939e+03	0	0	-3.473178e+03	-3.978261e+03	0	0	-3.840594e+03	3.903621e+03	2.681268e-01	0	5.839733e+04	2.139426e+04	3.925005e-01	0	5.888764e+04	3.804683e+04	0	0	2.685713e+03	-5.475446e+03	0	0	4.436935e+03	-3.562328e+03	2.385962e-01	0	8.578144e+04	2.688077e+04	2.363297e-01	0	7.382519e+04	2.284636e+04	1.345028e-01	0	7.599560e+04	1.181012e+04	0	0	1.302277e+04	-6.271690e+03	0	0	2.388044e+04	2.293753e+04	0	0	-6.371177e+03	-3.641113e+03	2.699108e-01	0	1.506046e+05	5.567786e+04	7.169154e-02	0	1.064535e+05	8.221204e+03	-7.611951e-03	0	82398	-6.224714e+02	2.784850e-01	0	1.021110e+05	3.941206e+04	0	0	5.049778e+03	-3.669259e+03	0	0	6.724795e+03	-2.029126e+03	0	0	1.102121e+04	3.161585e+03	2.291047e-01	0	6.589030e+04	1.958213e+04	2.215619e-01	0	7.806441e+04	2.221898e+04	0	0	5.959751e+03	5.336439e+03	5.848954e-02	0	6.548315e+04	4.068015e+03	2.672948e-01	0	6.703191e+04	2.445360e+04	0	0	2.840785e+03	1.192477e+03	2.033193e-01	0	4.264134e+04	1.088241e+04	1.661269e-01	0	5.500103e+04	1.095748e+04	0	0	2.947000e+03	8.256896e+03	0	0	-3.401355e+03	2.254514e+03	2.949897e-01	0	2.626099e+04	1.098810e+04	1.882110e-02	0	9.213277e+04	1.767302e+03	0	0	7.709003e+03	5.590077e+02	1.356911e-01	0	6.446038e+04	1.011988e+04	1.776878e-01	0	5.204828e+04	1.124676e+04	6.981387e-02	0	7.703630e+04	5.781856e+03	-2.321556e-02	0	8.755933e+04	-1.986619e+03	1.870519e-01	0	4.253681e+04	9.787332e+03	0	0	3.595171e+02	2.261158e+03	2.285365e-01	0	4.046732e+04	1.198794e+04	1.067290e-01	0	3.613355e+04	4.317278e+03	1.399146e-01	0	4.493514e+04	7.309833e+03	0	0	3.487972e+03	6.451640e+03	0	0	3.953816e+03	3.898272e+02	1.450600e-03	0	3.477945e+04	5.052435e+01	3.486150e-01	0	2.768998e+04	1.481941e+04	2.047092e-01	0	3.232271e+04	8.319924e+03	2.537247e-01	0	3.580379e+04	1.217286e+04	-2.477798e-02	0	4.795782e+04	-1.159566e+03	1.571673e-01	0	3.655241e+04	6.816114e+03	8.082689e-02	0	3.893185e+04	3.423447e+03	1.779851e-01	0	4.783040e+04	1.035638e+04	1.617997e-01	0	4.732435e+04	9.135124e+03	2.266396e-01	0	3.748413e+04	1.098503e+04	2.913143e-01	0	3.543743e+04	1.456701e+04	3.053554e-01	0	3.106062e+04	1.365379e+04	9.382765e-04	0	4.600959e+04	4.321027e+01	9.688748e-02	0	3.864669e+04	4.146084e+03	5.825835e-02	0	4.257955e+04	2.634071e+03	1.552673e-01	0	3.523989e+04	6.477320e+03	1.498544e-01	0	4.521794e+04	7.970525e+03	2.151009e-01	0	3.989159e+04	1.093226e+04	0	0	-2.164996e+03	2.336357e+03	7.555083e-02	0	4.517488e+04	3.691928e+03	0	0	1.753832e+04	-2.029024e+03	7.822679e-02	0	3.876659e+04	3.289948e+03	8.100484e-03	0	8.123664e+04	6.634302e+02	2.283185e-01	0	2.934194e+04	8.681440e+03	0	0	3.140599e+03	-4.985925e+01	0	0	2.190277e+03	1.216977e+03	8.627190e-02	0	3.609710e+04	3.408197e+03	0	0	2.954645e+03	5.740784e+03	4.228839e-02	0	4.709539e+04	2.079528e+03	0	0	-3.848019e+03	5.683115e+03	0	0	-8.682441e+02	1.468298e+04	2.215581e-01	0	4.786577e+04	1.362343e+04	0	0	3.109658e+02	-9.024268e+02	0	0	-4.083610e+03	1.690046e+03	2.062270e-01	0	3.954855e+04	1.027495e+04	2.455595e-01	0	5.400140e+04	1.757668e+04	0	0	1.365186e+03	1.906716e+02	1.942935e-01	0	4.001006e+04	9.648296e+03	0	0	-4.916899e+03	-5.555186e+02	2.983030e-01	0	3.855227e+04	1.638921e+04	1.035383e-01	0	5.005115e+04	5.780736e+03	1.164750e-01	0	4.966899e+04	6.547859e+03	2.749260e-01	0	4.988202e+04	1.891374e+04	0	0	1.307061e+03	2.281698e+03	1.317539e-01	0	1.031980e+05	1.566001e+04	2.052045e-01	0	5.292948e+04	1.366561e+04	3.173430e-01	0	3.351032e+04	1.557776e+04	2.531399e-01	0	2.899704e+04	9.828223e+03	-1.184845e-02	0	3.098023e+04	-3.627694e+02	2.996745e-01	0	3.419581e+04	1.463264e+04	3.651838e-01	0	2.156586e+04	1.240596e+04	1.976829e-02	0	2.898971e+04	5.846342e+02	5.086443e-01	0	4.672462e+03	4.836866e+03	9.851295e-02	0	8.499093e+03	9.287662e+02	5.103557e-01	0	4.775189e+03	4.977174e+03	4.516487e-01	0	3.945816e+03	3.249966e+03	6.778613e-01	0	2.704387e+03	5.690715e+03	4.882580e-01	0	4.995118e+03	4.765890e+03	5.753388e-02	0	9.026359e+03	5.510240e+02	1.253076e-01	0	8.639061e+03	1.237624e+03	1.033885e-01	0	6.359779e+03	7.333478e+02	6.377836e-02	0	1.265822e+04	8.623179e+02	3.839964e-02	0	7.592424e+03	3.031887e+02	4.086812e-01	0	2.802611e+03	1.936983e+03	5.898442e-01	0	3.294928e+03	4.738429e+03	7.615834e-01	0	1.578611e+03	5.042618e+03	5.353281e-01	0	3.598917e+03	4.146156e+03	0	0	4.907009e+02	-1.152689e+02	0	0	7.423315e+01	-1.193748e+02	1.096316e-01	0	8.217438e+03	1.011818e+03	0	0	4.266744e+02	9.577258e+01	0	0	2.384367e+03	6.690351e+02	0	0	-9.286111e+02	4.167637e+01	1.487251e-02	0	9.719041e+03	1.467288e+02	1.376833e-01	0	5.669327e+03	9.052029e+02	3.566024e-01	0	4.721209e+03	2.616725e+03	-4.331633e-02	0	6.981475e+03	-2.898564e+02	5.556212e-01	0	4.039978e+03	5.051315e+03	4.478530e-01	0	5.026636e+03	4.077165e+03	5.824850e-01	0	4.954610e+03	6.912293e+03	1.390346e-01	0	1.055705e+04	1.704824e+03	0	0	1.141822e+03	-2.247768e+02	0	0	2.941128e+02	2.232091e+02	2.792156e-01	0	2.669152e+03	1.033969e+03	1.245902e-01	0	7.538488e+03	1.072894e+03	4.515672e-01	0	2.928174e+03	2.410993e+03	5.614089e-01	0	3.534571e+03	4.524350e+03	1.509227e-01	0	6.634828e+03	1.179334e+03	0	0	4.203456e+02	2.841583e+02	7.000314e-02	0	5.865769e+03	4.415308e+02	0	0	-4.859785e+02	-1.115541e+03	0	0	-2.846340e+02	2.873277e+02	5.271791e-02	0	1.021891e+04	5.687002e+02	4.901500e-01	0	3.740298e+03	3.595778e+03	7.328030e-02	0	9.673103e+03	7.649000e+02	1.806459e-01	0	7.398699e+03	1.631217e+03	1.761478e-02	0	5.914045e+03	1.060425e+02	2.439162e-01	0	7.041594e+03	2.271651e+03	1.614253e-01	0	5.017924e+03	9.659484e+02	5.366168e-03	0	5.886963e+03	3.176086e+01	0	0	3.403806e+02	-9.403513e+01	0	0	4.126723e+02	-1.448845e+02	5.227702e-01	0	4.312032e+03	4.723515e+03	0	0	1.208814e+03	-5.886575e+02	7.451939e-01	0	1.514560e+03	4.429412e+03	6.231951e-01	0	2.671802e+03	4.418875e+03	1.371925e-01	0	9.878538e+03	1.570758e+03	0	0	1.351195e+01	-1.596733e+00	5.554399e-01	0	4.131280e+03	5.161682e+03	0	0	2.898418e+02	-6.610756e+02	5.253267e-01	0	3.987362e+03	4.412861e+03	9.284093e-02	0	9.421079e+03	9.641768e+02	3.998089e-02	0	7.775446e+03	3.238157e+02	5.015418e-01	0	3.492132e+03	3.513735e+03	5.331404e-01	0	3.528533e+03	4.029484e+03	5.010291e-01	0	5.159620e+03	5.180902e+03	4.836725e-01	0	4.284566e+03	4.013590e+03	0	0	7.116046e+02	8.516211e+02	8.044180e-01	0	1.277684e+03	5.255043e+03	1.151743e-01	0	7.998646e+03	1.041152e+03	0	0	1.628218e+03	5.057367e+02	5.059612e-01	0	5.019555e+03	5.140691e+03	7.599918e-01	0	1.476359e+03	4.674927e+03	6.318419e-01	0	3.602480e+03	6.182664e+03	5.269530e-01	0	2.078043e+03	2.314847e+03	5.684674e-01	0	3.665240e+03	4.828300e+03	9.201303e-03	0	6.792467e+03	6.307997e+01	5.405306e-01	0	5.540225e+03	6.517652e+03	4.362153e-01	0	3.980450e+03	3.079781e+03	6.325849e-01	0	2.680048e+03	4.614284e+03	4.430302e-01	0	4.254125e+03	3.383857e+03	1.017840e-01	0	1.291064e+04	1.463007e+03	0	0	-4.083194e+01	7.876722e+02	8.556922e-02	0	5.841240e+03	5.466027e+02	2.837551e-02	0	9.014943e+03	2.632741e+02	9.214157e-02	0	1.098424e+04	1.114827e+03	6.766544e-02	0	8.128460e+03	5.899340e+02	7.886788e-02	0	1.082864e+04	9.271549e+02	0	0	-1.812173e+02	1.034163e+03	6.317051e-01	0	4.192749e+03	7.191468e+03	0	0	-2.653757e+02	-9.517618e+02	3.420618e-01	0	5.019142e+03	2.609449e+03	4.818559e-01	0	4.139836e+03	3.849903e+03	6.436422e-01	0	5.631722e+03	1.017184e+04	6.588547e-01	0	3.096112e+03	5.979528e+03	4.542513e-01	0	4.969491e+03	4.136333e+03	1.102933e-01	0	8.929116e+03	1.106906e+03	1.032352e-01	0	7.685532e+03	8.847554e+02	4.428304e-01	0	5.218816e+03	4.147840e+03	1.450373e-01	0	1.105537e+04	1.875451e+03	1.472594e-01	0	6.313066e+03	1.090201e+03	4.172036e-01	0	3.350655e+03	2.398617e+03	1.097491e-01	0	6.442778e+03	7.942584e+02	1.660660e-01	0	5.840080e+03	1.162968e+03	0	0	5.654251e+01	5.791740e+02	5.914621e-01	0	3.111056e+03	4.504043e+03	0	0	8.634343e+02	-3.109598e+01	5.559447e-01	0	3.840011e+03	4.807586e+03	-3.460951e-03	0	6.294370e+03	-2.170937e+01	5.452335e-01	0	2.814337e+03	3.374194e+03	7.240860e-02	0	7.564817e+03	5.905164e+02	1.000646e-01	0	6.477500e+03	7.202388e+02	4.356431e-02	0	5.515176e+03	2.512086e+02	3.832853e-01	0	2.844535e+03	1.767865e+03	9.135488e-02	0	7.138818e+03	7.177344e+02	8.621371e-02	0	7.725592e+03	7.288925e+02	6.874413e-01	0	2.222020e+03	4.887109e+03	1.321094e-01	0	5.656150e+03	8.609736e+02	1.202245e-01	0	8.253306e+03	1.127844e+03	6.777027e-01	0	2.284192e+03	4.803029e+03	0	0	-4.786012e+02	2.779461e+02	1.200140e-01	0	5.431906e+03	7.408124e+02	6.597996e-01	0	2.508925e+03	4.865919e+03	1.227102e-01	0	5.240308e+03	7.329839e+02	8.478469e-02	0	5.639545e+03	5.224422e+02	6.198415e-01	0	2.133683e+03	3.478931e+03	5.688918e-01	0	2.741128e+03	3.617200e+03	5.714270e-01	0	4.355183e+03	5.806873e+03	0	0	2.367162e+02	-4.154065e+01	2.600065e-02	0	5.615454e+03	1.499030e+02	0	0	8.382595e+02	1.269752e+02	5.413077e-01	0	4.558901e+03	5.380008e+03	1.175298e-01	0	8.732741e+03	1.163051e+03	0	0	-3.096405e+00	1.225782e+02	5.679351e-01	0	2.572675e+03	3.381698e+03	5.292608e-01	0	3.979067e+03	4.473738e+03	2.224063e-01	0	8.114284e+03	2.320836e+03	0	0	1.040725e+03	7.495923e+02	0	0	1.701951e+02	3.356048e+02	7.118743e-01	0	1.966366e+03	4.858314e+03	2.747989e-01	0	5.404902e+03	2.048068e+03	8.935565e-02	0	8.705285e+03	8.541934e+02	5.122366e-01	0	3.723282e+03	3.910095e+03	1.248996e-01	0	6.212342e+03	8.866628e+02	7.316961e-01	0	1.961512e+03	5.349272e+03	6.096475e-01	0	2.020845e+03	3.156130e+03	9.626730e-02	0	6.098524e+03	6.496262e+02	5.739849e-01	0	4.273578e+03	5.757940e+03	1.840759e-01	0	8.295287e+03	1.871452e+03	3.129432e-01	0	2.833532e+03	1.290628e+03	4.841817e-01	0	3.136896e+03	2.944501e+03	6.509033e-01	0	3.692467e+03	6.884736e+03	0	0	-9.288487e+01	-5.303821e+01	0	0	5.315327e+02	3.739273e+02	1.159147e-01	0	7.631848e+03	1.000631e+03	7.169964e-02	0	7.541084e+03	5.824548e+02	8.351490e-01	0	1.032760e+03	5.232052e+03	5.344094e-01	0	3.968588e+03	4.555184e+03	0	0	-3.725442e+02	1.552609e+01	7.887375e-02	0	7.739633e+03	6.627256e+02	0	0	7.917394e+02	2.252863e+02	5.384755e-01	0	3.405213e+03	3.972971e+03	5.966772e-01	0	2.712119e+03	4.012318e+03	6.004397e-01	0	5.207421e+03	7.825457e+03	5.506527e-01	0	4.036386e+03	4.946389e+03	7.971266e-01	0	1.507819e+03	5.924495e+03	6.266921e-01	0	3.175752e+03	5.331305e+03	2.184085e-01	0	4.696438e+03	1.312376e+03	
2.300000e+00	0	0	-9.851035e+03	4.333013e+03	1.259851e-01	0	7.459772e+04	1.075291e+04	1.450750e-01	0	9.266639e+04	1.572486e+04	1.202774e-01	0	1.070618e+05	1.463771e+04	3.590129e-02	0	9.601352e+04	3.575369e+03	1.523943e-01	0	9.134554e+04	1.642336e+04	0	0	8.236291e+03	8.236284e+03	1.714114e-01	0	6.855298e+04	1.418166e+04	3.799453e-01	0	9.477875e+04	5.807671e+04	2.451326e-01	0	6.691961e+04	2.173120e+04	-4.543218e-02	0	8.849598e+04	-3.845841e+03	2.241165e-01	0	5.990147e+04	1.730273e+04	2.350834e-01	0	6.814880e+04	2.094431e+04	1.504052e-01	0	7.924834e+04	1.402946e+04	2.902691e-01	0	5.998262e+04	2.453197e+04	1.757699e-01	0	8.797678e+04	1.876135e+04	0	0	4.950693e+03	-2.660251e+03	0	0	-4.979807e+03	-2.649995e+03	9.618433e-02	0	8.290189e+04	8.822443e+03	1.033221e-01	0	7.752950e+04	8.933542e+03	6.138449e-02	0	1.070914e+05	7.003669e+03	2.583949e-01	0	9.994634e+04	3.482396e+04	0	0	1.160665e+04	1.175747e+03	0	0	2.690959e+03	1.434137e+04	0	0	6.859290e+03	7.286202e+02	3.490710e-01	0	4.374450e+04	2.345868e+04	4.176015e-01	0	5.533584e+04	3.967786e+04	1.801953e-01	0	6.351826e+04	1.396149e+04	2.329908e-02	0	6.890924e+04	1.643822e+03	3.128994e-01	0	6.645923e+04	3.026493e+04	2.574160e-01	0	7.596566e+04	2.633343e+04	0	0	-9.009447e+03	-8.071563e+03	1.891836e-01	0	6.691925e+04	1.561392e+04	6.914351e-01	0	1.761192e+04	3.946495e+04	1.249297e-01	0	8.123594e+04	1.159767e+04	0	0	2.993820e+03	-3.761609e+03	-6.893418e-02	0	9.631518e+04	-6.211241e+03	1.999743e-02	0	6.682389e+04	1.363574e+03	-4.682265e-02	0	1.147601e+05	-5.133029e+03	0	0	-2.987837e+03	7.032261e+03	-5.772017e-02	0	9.962862e+04	-5.436770e+03	1.366623e-01	0	9.161878e+04	1.450282e+04	0	0	5.889270e+03	-5.251092e+03	-4.003003e-02	0	5.828693e+04	-2.243424e+03	0	0	3.935347e+03	-2.223331e+03	0	0	1.700859e+04	1.443831e+03	-1.396584e-02	0	9.787388e+04	-1.348064e+03	-2.522278e-02	0	7.389909e+04	-1.818083e+03	1.755366e-01	0	5.873898e+04	1.250613e+04	0	0	-9.310363e+03	3.605222e+02	-6.577881e-02	0	131856	-8.138022e+03	0	0	-7.364650e+03	-6.109854e+03	5.440441e-02	0	7.223995e+04	4.156293e+03	-1.093648e-01	0	1.048949e+05	-1.034089e+04	0	0	1.116676e+04	-1.118643e+04	2.567758e-02	0	1.059762e+05	2.792928e+03	-8.645968e-02	0	1.124798e+05	-8.951059e+03	-4.240815e-02	0	8.186347e+04	-3.330441e+03	0	0	1.676182e+02	8.554102e+03	7.802415e-03	0	1.139249e+05	8.958795e+02	1.520735e-02	0	8.249597e+04	1.273918e+03	-1.693519e-01	0	7.837291e+04	-1.135039e+04	0	0	1.014503e+04	-5.150892e+02	-2.825430e-02	0	8.267855e+04	-2.271836e+03	1.616983e-01	0	7.086373e+04	1.366876e+04	1.170995e-01	0	7.649720e+04	1.014586e+04	3.552753e-01	0	6.305470e+04	3.474628e+04	2.013913e-01	0	8.692309e+04	2.192006e+04	0	0	-3.666211e+02	1.025161e+04	0	0	1.019365e+03	-1.263116e+04	0	0	-4.186750e+03	-8.332025e+02	0	0	2.045200e+04	7.753611e+03	-4.202798e-02	0	9.648861e+04	-3.891662e+03	1.574028e-01	0	8.667502e+04	1.619147e+04	0	0	-2.718275e+03	-1.737575e+03	0	0	1.598931e+04	3.502640e+03	2.335083e-01	0	8.427233e+04	2.567319e+04	2.916079e-01	0	6.365921e+04	2.620516e+04	0	0	5.893066e+03	-5.819074e+03	0	0	9.260955e+03	8.749272e+02	1.786305e-01	0	6.424958e+04	1.397293e+04	1.459471e-01	0	8.172028e+04	1.396498e+04	1.933852e-01	0	6.331913e+04	1.518070e+04	0	0	1.034336e+04	-9.879533e+03	0	0	1.253142e+04	6.960076e+03	0	0	3.942547e+03	5.275146e+02	3.864591e-01	0	9.661441e+04	6.085580e+04	-4.738141e-02	0	9.657798e+04	-4.368992e+03	1.190132e-01	0	9.199751e+04	1.242802e+04	2.183334e-01	0	97762	2.730666e+04	0	0	-1.050513e+04	5.034918e+01	0	0	5.959109e+03	1.438705e+04	0	0	1.780037e+03	2.090864e+04	3.571793e-02	0	8.221628e+04	3.045370e+03	2.088020e-01	0	7.446148e+04	1.965084e+04	0	0	1.378916e+04	-2.361109e+03	1.959548e-02	0	9.456452e+04	1.890074e+03	3.727685e-01	0	7.622014e+04	4.529821e+04	0	0	-2.607745e+03	-3.991837e+03	1.708485e-01	0	4.979966e+04	1.026133e+04	3.634504e-02	0	5.060103e+04	1.908460e+03	0	0	-6.314312e+02	-5.225149e+02	0	0	5.914331e+03	1.020844e+04	1.207983e-01	0	5.961296e+04	8.190551e+03	4.583030e-02	0	7.408620e+04	3.558479e+03	0	0	-4.046389e+03	6.019302e+03	2.683157e-01	0	2.467165e+04	9.047331e+03	4.966116e-02	0	5.136250e+04	2.684013e+03	1.410208e-01	0	6.676376e+04	1.096078e+04	9.746391e-02	0	7.215835e+04	7.792303e+03	2.593671e-01	0	3.622357e+04	1.268537e+04	0	0	2.633046e+03	-3.380999e+03	3.978894e-02	0	5.270605e+04	2.184018e+03	-8.779733e-03	0	5.951934e+04	-5.180159e+02	1.009069e-01	0	4.926798e+04	5.529440e+03	0	0	2.312972e+03	3.849189e+03	0	0	1.140580e+03	9.457095e+02	2.705995e-02	0	4.402846e+04	1.224544e+03	1.060351e-01	0	3.543263e+04	4.202742e+03	8.771576e-02	0	4.478644e+04	4.306198e+03	9.457590e-02	0	4.741066e+04	4.952271e+03	7.824549e-02	0	5.061763e+04	4.296807e+03	1.139895e-01	0	2.927300e+04	3.766114e+03	-7.948942e-02	0	4.462303e+04	-3.285867e+03	2.207928e-01	0	4.649118e+04	1.317354e+04	-3.225677e-02	0	5.763905e+04	-1.801150e+03	3.259028e-01	0	3.081354e+04	1.489729e+04	3.105398e-01	0	3.585263e+04	1.614838e+04	2.994238e-01	0	3.456258e+04	1.477192e+04	1.613780e-01	0	4.237332e+04	8.153995e+03	5.312050e-02	0	4.411728e+04	2.475005e+03	8.961035e-02	0	4.561534e+04	4.489953e+03	1.103486e-01	0	3.053646e+04	3.787614e+03	1.503258e-01	0	4.104195e+04	7.261211e+03	2.466479e-02	0	4.426952e+04	1.119511e+03	0	0	-1.988198e+02	5.527043e+03	5.982434e-02	0	5.148811e+04	3.276242e+03	1.094979e-01	0	2.413783e+04	2.968035e+03	1.344357e-01	0	3.776463e+04	5.865438e+03	-1.230120e-02	0	7.594351e+04	-9.228442e+02	1.284518e-01	0	3.334684e+04	4.914773e+03	0	0	2.323441e+03	3.643768e+03	0	0	5.362826e+03	-3.243807e+03	1.181417e-01	0	4.219121e+04	5.652314e+03	0	0	-7.502578e+02	3.598137e+03	1.317994e-01	0	5.064539e+04	7.688352e+03	0	0	-6.455679e+02	1.796840e+03	0	0	4.804305e+03	6.367789e+03	1.866469e-01	0	3.683930e+04	8.453819e+03	0	0	-5.552270e+03	9.592671e+03	0	0	2.790409e+03	-1.361915e+03	2.242286e-01	0	4.117746e+04	1.190191e+04	1.915397e-01	0	4.041758e+04	9.575699e+03	0	0	-4.720109e+03	-5.222074e+03	2.605255e-01	0	3.807280e+04	1.341349e+04	0	0	5.910062e+03	5.451344e+03	2.279386e-01	0	4.024393e+04	1.188137e+04	1.668738e-01	0	3.948939e+04	7.909658e+03	1.617752e-01	0	5.173958e+04	9.985605e+03	1.941459e-01	0	4.407957e+04	1.061962e+04	0	0	3.952649e+03	-1.191832e+03	1.377455e-01	0	1.052206e+05	1.680903e+04	1.151687e-01	0	6.057016e+04	7.883751e+03	3.051184e-01	0	3.038188e+04	1.334050e+04	3.755548e-01	0	2.503429e+04	1.505616e+04	2.251235e-01	0	3.232778e+04	9.392133e+03	2.518544e-01	0	3.462375e+04	1.165568e+04	1.861027e-01	0	3.405262e+04	7.786347e+03	3.397468e-01	0	3.174706e+04	1.633610e+04	5.814050e-01	0	4.555305e+03	6.327063e+03	4.398636e-02	0	8.296151e+03	3.817074e+02	4.443766e-01	0	5.518327e+03	4.413449e+03	4.436127e-01	0	3.067875e+03	2.446044e+03	6.219033e-01	0	2.809780e+03	4.621598e+03	5.835606e-01	0	4851	6.797753e+03	-1.934421e-02	0	6.481261e+03	-1.229956e+02	1.038335e-01	0	8.435139e+03	9.773296e+02	1.788623e-01	0	7.262230e+03	1.581877e+03	4.238920e-02	0	1.283616e+04	5.682003e+02	5.579376e-02	0	8.532130e+03	5.041691e+02	6.742479e-01	0	1.353591e+03	2.801689e+03	4.726668e-01	0	4.933163e+03	4.421763e+03	8.519458e-01	0	6.967482e+02	4.009285e+03	4.613533e-01	0	3.250878e+03	2.784391e+03	0	0	1.941322e+02	1.695350e+02	0	0	5.355077e+02	2.820957e+02	4.177622e-02	0	4.453713e+03	1.941710e+02	0	0	1.376184e+03	6.119491e+02	0	0	-1.327897e+02	6.587410e+02	0	0	1.244428e+03	6.098136e+02	0	0	4.180596e+02	1.070258e+03	1.971366e-02	0	6.791385e+03	1.365754e+02	3.322087e-01	0	4.659935e+03	2.318196e+03	7.841136e-02	0	8.081475e+03	6.875947e+02	5.527629e-01	0	3.820860e+03	4.722394e+03	2.967345e-01	0	3.094283e+03	1.305596e+03	5.802687e-01	0	4.730101e+03	6.539254e+03	-3.129156e-03	0	8.667831e+03	-2.703839e+01	0	0	8.290769e+02	-4.389442e+01	0	0	-4.524559e+02	-4.361046e+02	4.452083e-01	0	1.709348e+03	1.371714e+03	0	0	7.826055e+02	-3.053769e+01	6.036273e-01	0	2.061508e+03	3.139424e+03	3.510165e-01	0	6.667414e+03	3.606212e+03	1.067921e-01	0	7.584338e+03	9.067852e+02	0	0	8.580872e+00	-3.903515e+02	1.322522e-01	0	7.631455e+03	1.163099e+03	0	0	1.743157e+02	-2.949525e+02	0	0	1.043797e+03	1.069356e+02	1.488660e-01	0	7.343419e+03	1.284386e+03	4.772866e-01	0	3.163337e+03	2.888425e+03	5.673082e-02	0	7.925553e+03	4.766647e+02	1.670080e-01	0	7.390366e+03	1.481707e+03	9.161648e-02	0	6.844928e+03	6.903563e+02	2.248394e-01	0	7.008751e+03	2.032926e+03	1.551875e-01	0	5.717434e+03	1.050262e+03	2.151733e-01	0	5.526179e+03	1.515094e+03	0	0	-1.586391e+02	1.098864e+02	0	0	3.178995e+01	1.167370e+03	5.714062e-01	0	3.038502e+03	4.050966e+03	0	0	7.351968e+01	-4.061829e+01	6.614819e-01	0	2.628776e+03	5.136765e+03	0	0	-2.453553e+02	6.536788e+02	3.900122e-03	0	6.804028e+03	2.664044e+01	0	0	3.988061e+02	-1.007479e+03	5.738072e-01	0	4.507750e+03	6.069035e+03	0	0	-2.567268e+02	1.059513e+03	5.418328e-01	0	3.873636e+03	4.580999e+03	-2.557380e-02	0	9.555393e+03	-2.382741e+02	6.169672e-02	0	7.377407e+03	4.850903e+02	6.148549e-01	0	3.632819e+03	5.799520e+03	4.791621e-01	0	3.553533e+03	3.269190e+03	5.445111e-01	0	4.099325e+03	4.900510e+03	3.169283e-01	0	4.647311e+03	2.156237e+03	0	0	-3.496405e+01	-1.660260e+02	8.896740e-01	0	7.767036e+02	6.263376e+03	1.885689e-02	0	6.426097e+03	1.235051e+02	0	0	3.625315e+02	1.432698e+03	5.541821e-01	0	4.285731e+03	5.327456e+03	6.852332e-01	0	2.255771e+03	4.910711e+03	3.581857e-01	0	6.301010e+03	3.516487e+03	5.481831e-01	0	2.399612e+03	2.911415e+03	5.819274e-01	0	3.582887e+03	4.987124e+03	1.799686e-01	0	5.811095e+03	1.275335e+03	6.351562e-01	0	3.505912e+03	6.103437e+03	5.711785e-01	0	2.908392e+03	3.873898e+03	5.927612e-01	0	3.147204e+03	4.580950e+03	5.815839e-01	0	3.210008e+03	4.461798e+03	8.490853e-02	0	1.258172e+04	1.167419e+03	0	0	6.439720e+02	2.283585e+02	6.485608e-02	0	8.340750e+03	5.784654e+02	8.932011e-02	0	9.876219e+03	9.686663e+02	1.531939e-01	0	7.782770e+03	1.407964e+03	1.526310e-02	0	8.205912e+03	1.271889e+02	8.202805e-02	0	1.103404e+04	9.859784e+02	0	0	9.418219e+02	8.768104e+02	5.991832e-01	0	5.120200e+03	7.654213e+03	0	0	5.223694e+02	-7.125461e+02	4.489339e-01	0	5.503456e+03	4.483469e+03	6.878510e-01	0	2.699640e+03	5.948922e+03	6.747178e-01	0	5.566035e+03	1.154537e+04	6.456544e-01	0	3.479936e+03	6.340803e+03	5.250459e-01	0	2.948413e+03	3.259372e+03	5.049745e-02	0	9.042842e+03	4.809260e+02	1.583937e-02	0	6.514944e+03	1.048534e+02	5.976290e-01	0	3.493326e+03	5.188526e+03	1.495392e-01	0	6.208314e+03	1.091628e+03	1.315880e-02	0	7.646889e+03	1.019656e+02	6.150897e-01	0	2.844283e+03	4.545185e+03	1.595296e-01	0	6.482975e+03	1.230533e+03	4.259293e-02	0	7.530766e+03	3.350272e+02	0	0	1.296739e+03	1.289958e+03	6.240659e-01	0	2.984585e+03	4.954533e+03	0	0	2.742186e+02	2.218452e+02	3.848251e-01	0	6.489521e+03	4.059546e+03	3.828517e-02	0	6.239468e+03	2.483887e+02	6.056014e-01	0	1.905023e+03	2.925175e+03	-6.344806e-03	0	7.335406e+03	-4.624829e+01	7.687422e-02	0	7.589264e+03	6.320035e+02	2.578572e-02	0	6324	1.673850e+02	4.724602e-01	0	3.894045e+03	3.487474e+03	1.382023e-01	0	7.663818e+03	1.229009e+03	5.115574e-05	0	9.012848e+03	4.610825e-01	6.713002e-01	0	2.710745e+03	5.536128e+03	1.237274e-01	0	8.347326e+03	1.178621e+03	-1.623383e-02	0	7.033207e+03	-1.123520e+02	-6.062123e-03	0	7.225859e+03	-4.354010e+01	0	0	-3.354640e+02	3.759853e+02	1.941850e-01	0	7.323573e+03	1.764832e+03	6.152790e-01	0	1.551082e+03	2.480625e+03	1.769834e-01	0	4.967759e+03	1.068278e+03	1.347491e-01	0	6.008173e+03	9.356775e+02	5.495421e-01	0	2.547899e+03	3.108343e+03	6.194390e-01	0	2.655344e+03	4.322103e+03	6.468511e-01	0	4.176262e+03	7.649520e+03	0	0	2.484809e+02	-5.974230e+02	2.745470e-01	0	4.936042e+03	1.868040e+03	0	0	-3.146816e+02	3.701125e+02	4.919379e-01	0	4.849098e+03	4.695205e+03	9.899590e-02	0	9.113134e+03	1.001286e+03	0	0	1.150408e+02	6.848331e+02	5.933732e-01	0	2.384930e+03	3.480227e+03	4.861303e-01	0	2.986420e+03	2.825209e+03	1.561389e-01	0	8.497617e+03	1.572306e+03	0	0	2.921957e+02	5.351392e+01	0	0	-2.572558e+02	-6.384149e+02	2.984208e-01	0	3.232542e+03	1.374981e+03	5.385029e-01	0	3.516667e+03	4.103460e+03	6.840096e-02	0	8.495972e+03	6.238012e+02	7.248832e-01	0	2.217399e+03	5.842448e+03	1.541023e-01	0	6.145185e+03	1.119506e+03	6.605475e-01	0	2.514944e+03	4.893880e+03	5.168160e-01	0	2.838002e+03	3.035542e+03	2.249095e-02	0	7.547054e+03	1.736459e+02	5.932444e-01	0	2.986323e+03	4.355489e+03	1.783877e-01	0	6.765875e+03	1.469001e+03	0	0	3.756892e+02	-4.613669e+01	6.136532e-01	0	2.063366e+03	3.277344e+03	6.115167e-01	0	3.653742e+03	5.751403e+03	0	0	1.752213e+03	3.773539e+02	0	0	7.570229e+02	-3.146484e+01	8.403280e-02	0	6.696554e+03	6.143563e+02	1.082817e-01	0	6.508241e+03	7.902980e+02	4.236953e-01	0	4.526878e+03	3.328130e+03	5.274211e-01	0	3.441137e+03	3.840478e+03	0	0	-3.289167e+02	1.091016e+03	9.815502e-02	0	9.948947e+03	1.082824e+03	0	0	9.147787e+02	-8.451756e+01	6.260829e-02	0	4.850310e+03	3.239517e+02	6.792924e-01	0	2.464080e+03	5.219181e+03	6.451677e-01	0	3.045656e+03	5.537711e+03	6.007556e-01	0	4.330014e+03	6.515506e+03	0	0	1.205640e+02	7.298873e+02	7.047651e-01	0	2.614478e+03	6.241108e+03	9.978394e-02	0	6.639085e+03	7.359056e+02	
2.400000e+00	0	0	8.483279e+03	4.317326e+03	1.818702e-02	0	1.060879e+05	1.965163e+03	1.236241e-01	0	9.470021e+04	1.335869e+04	1.164101e-01	0	1.293216e+05	1.703771e+04	6.165447e-02	0	8.739048e+04	5.742036e+03	6.379827e-02	0	1.260176e+05	8.587577e+03	0	0	1.282257e+04	3.095598e+03	7.595243e-02	0	1.010540e+05	8.306168e+03	2.439736e-01	0	8.577533e+04	2.768014e+04	3.385383e-01	0	8.036716e+04	4.113218e+04	1.329975e-01	0	8.642540e+04	1.325759e+04	1.298250e-01	0	7.124412e+04	1.062920e+04	2.543949e-01	0	5.895468e+04	2.011490e+04	5.658819e-02	0	8.029392e+04	4.816229e+03	2.686163e-01	0	7.384242e+04	2.712021e+04	5.283197e-02	0	1.173327e+05	6.544686e+03	0	0	1.558536e+03	3.415730e+03	0	0	1.472363e+04	-8.229896e+03	1.197090e-01	0	9.817689e+04	1.335088e+04	1.502845e-01	0	8.160793e+04	1.443354e+04	5.799362e-03	0	1.090350e+05	6.360222e+02	2.772523e-01	0	9.136006e+04	3.504651e+04	0	0	1.187533e+03	3.738493e+03	0	0	1.182576e+04	-9.784609e+03	0	0	1.601027e+04	1.361539e+04	2.335921e-01	0	4.810431e+04	1.466163e+04	2.576666e-01	0	8.945152e+04	3.104894e+04	2.367708e-01	0	6.370895e+04	1.976394e+04	2.780448e-01	0	6.986022e+04	2.690510e+04	1.863578e-01	0	5.169550e+04	1.184041e+04	2.453696e-01	0	6.140292e+04	1.996529e+04	0	0	1.519964e+03	7.303927e+03	1.099789e-02	0	3.382807e+04	3.761746e+02	8.265797e-01	0	1.466437e+04	6.989534e+04	-4.009278e-02	0	8.400359e+04	-3.238113e+03	0	0	8.541369e+03	2.420254e+03	3.859294e-02	0	8.286813e+04	3.326504e+03	7.990579e-02	0	6.138762e+04	5.331221e+03	-1.929315e-02	0	7.524342e+04	-1.424205e+03	0	0	-2.063817e+03	4.062800e+02	2.155897e-03	0	7.577714e+04	1.637207e+02	7.665261e-02	0	9.941241e+04	8.252820e+03	0	0	1.350300e+04	7.080280e+03	1.815192e-01	0	7.939575e+04	1.760805e+04	0	0	9.826522e+03	1.665395e+03	6.808290e-02	0	9.903261e+04	7.235008e+03	1.985756e-01	0	7.164643e+04	1.775243e+04	-1.353871e-01	0	5.849762e+04	-6.975437e+03	4.175660e-02	0	8.158456e+04	3.555145e+03	0	0	2.074931e+03	-2.522229e+02	-8.125926e-02	0	1.206604e+05	-9.067923e+03	0	0	1.062653e+04	2.613186e+03	3.332449e-02	0	1.004875e+05	3.464136e+03	6.518479e-02	0	6.706944e+04	4.676762e+03	0	0	1.639801e+03	1.895918e+03	-1.697378e-02	0	6.315759e+04	-1.054130e+03	2.348140e-02	0	1.096312e+05	2.636197e+03	-5.016635e-02	0	6.306886e+04	-3.012794e+03	0	0	1.832324e+03	6.140376e+03	1.030661e-01	0	9.383178e+04	1.078215e+04	3.589889e-02	0	7.749793e+04	2.885683e+03	1.314224e-01	0	8.323909e+04	1.259471e+04	0	0	-1.129481e+03	2.549126e+03	-9.003522e-02	0	6.946876e+04	-5.738012e+03	4.947023e-02	0	1.039569e+05	5.410426e+03	5.350459e-02	0	1.143394e+05	6.463507e+03	1.688042e-01	0	8.255078e+04	1.676491e+04	2.659961e-01	0	8.464613e+04	3.067496e+04	0	0	1.219367e+04	4.825136e+03	0	0	6.435542e+03	-2.280675e+03	0	0	-4.372043e+03	-5.836634e+03	0	0	2.933877e+04	-2.855703e+03	1.152402e-01	0	1.051219e+05	1.369216e+04	1.895715e-01	0	9.704706e+04	2.270078e+04	0	0	6.587117e+03	1.114876e+03	0	0	-1.960201e+03	6.973719e+03	3.622310e-01	0	5.743605e+04	3.262171e+04	2.975892e-01	0	7.723225e+04	3.272085e+04	0	0	7.166596e+03	1.853475e+03	0	0	-4.952281e+03	-8.708896e+03	3.909838e-01	0	3.764075e+04	2.416508e+04	2.501844e-01	0	7.638744e+04	2.548753e+04	-9.093072e-02	0	6.598776e+04	-5.500179e+03	0	0	2.371305e+03	-3.065318e+03	0	0	7.047109e+03	6.310076e+03	0	0	7.202841e+03	1.695652e+03	2.663780e-01	0	1.393865e+05	5.061119e+04	1.231599e-01	0	8.065395e+04	1.132856e+04	1.375870e-01	0	8.408868e+04	1.341527e+04	2.471447e-01	0	1.013233e+05	3.326205e+04	0	0	-3.531104e+03	-4.398469e+02	0	0	-8.997148e+02	3.212541e+03	0	0	1.108958e+03	6.955213e+03	1.213509e-01	0	6.822657e+04	9.422820e+03	3.285421e-01	0	7.925314e+04	3.877829e+04	0	0	-2.501034e+03	5.573694e+03	1.355059e-01	0	5.878364e+04	9.214094e+03	2.169584e-01	0	8.324170e+04	2.306390e+04	0	0	3.854510e+03	4.178262e+03	2.194648e-01	0	5.038104e+04	1.416574e+04	1.516918e-01	0	4.555887e+04	8.146695e+03	0	0	-1.111333e+03	8.894151e+03	0	0	1.001152e+02	2.069648e+02	1.895509e-01	0	4.766639e+04	1.114839e+04	1.330687e-01	0	6.614650e+04	1.015309e+04	0	0	4.252141e+03	3.681067e+03	0	0	5.560375e+03	4.317919e+03	2.210110e-01	0	3.157230e+04	8.957542e+03	1.208414e-01	0	7.038141e+04	9.674013e+03	4.331117e-02	0	7.925198e+04	3.587891e+03	3.647465e-02	0	3.791720e+04	1.435371e+03	0	0	-6.352248e+03	-4.393744e+03	1.637273e-01	0	4.910016e+04	9.612938e+03	6.856599e-02	0	6.376885e+04	4.694239e+03	1.371926e-01	0	4.538906e+04	7.217186e+03	0	0	-2.417910e+03	2.958503e+03	0	0	3.830286e+03	-2.135173e+03	-4.364369e-02	0	5.032160e+04	-2.104378e+03	2.786994e-01	0	3.972675e+04	1.534980e+04	1.218697e-01	0	7.244919e+04	1.005473e+04	3.189414e-01	0	3.011359e+04	1.410227e+04	9.661407e-03	0	5.730635e+04	5.590613e+02	6.122604e-02	0	4.460732e+04	2.909251e+03	2.153829e-02	0	5.729460e+04	1.261192e+03	2.499665e-01	0	3.832158e+04	1.277158e+04	1.027948e-01	0	3.725130e+04	4.267967e+03	2.005579e-01	0	4.217923e+04	1.058160e+04	4.517123e-01	0	2.102175e+04	1.731897e+04	2.592117e-01	0	3.509935e+04	1.228173e+04	1.499855e-01	0	3.919097e+04	6.915269e+03	7.643574e-02	0	4.467120e+04	3.697064e+03	5.780609e-02	0	4.206240e+04	2.580640e+03	8.144963e-02	0	4.169773e+04	3.697418e+03	2.087968e-01	0	5.738607e+04	1.514405e+04	-3.141043e-03	0	4.699648e+04	-1.471558e+02	0	0	-4.459114e+03	9.657689e+02	5.949969e-02	0	4.041997e+04	2.557124e+03	9.870971e-02	0	2.109371e+04	2.310192e+03	-1.000204e-02	0	4.180287e+04	-4.139734e+02	9.161767e-02	0	7.930674e+04	7.998724e+03	2.491888e-01	0	4.232576e+04	1.404762e+04	0	0	4.578344e+03	-3.033192e+03	0	0	3.779493e+03	7.004722e+03	1.523299e-02	0	5.205739e+04	8.052561e+02	0	0	-5.319824e+01	-2.934706e+03	1.338238e-01	0	4.956941e+04	7.658449e+03	0	0	1.473550e+03	8.399777e+02	0	0	2.886187e+02	-3.779297e+00	4.186164e-01	0	3.880449e+04	2.794058e+04	0	0	9.438417e+03	-1.562231e+03	0	0	1.316390e+03	7.363085e+03	1.184872e-01	0	3.513776e+04	4.722990e+03	2.887637e-01	0	3.729503e+04	1.514188e+04	0	0	1.328325e+02	-4.103087e+02	2.537253e-01	0	4.551692e+04	1.547526e+04	0	0	3.497676e+02	7.127815e+03	2.326459e-01	0	3.264099e+04	9.896074e+03	6.502953e-02	0	4.358890e+04	3.031717e+03	1.362799e-01	0	4.459987e+04	7.037075e+03	7.316222e-02	0	4.402859e+04	3.475505e+03	0	0	-2.236077e+03	6.938070e+03	2.265640e-01	0	5.784560e+04	1.694482e+04	6.023503e-02	0	5.263144e+04	3.373457e+03	1.110452e-01	0	2.648286e+04	3.308149e+03	1.595364e-01	0	3.439949e+04	6.529693e+03	8.122028e-02	0	3.220621e+04	2.847035e+03	1.825674e-01	0	3.721003e+04	8.310581e+03	1.288914e-01	0	3.848400e+04	5.694190e+03	1.335032e-01	0	3.392108e+04	5.226301e+03	5.871919e-01	0	4.686187e+03	6.665788e+03	5.167413e-02	0	6.870170e+03	3.743545e+02	3.806981e-01	0	7.185974e+03	4.417371e+03	4.492435e-01	0	5.299248e+03	4.322515e+03	7.038866e-01	0	2.627427e+03	6.245617e+03	5.538314e-01	0	3.728451e+03	4.628145e+03	2.931734e-02	0	7.386163e+03	2.230829e+02	7.017355e-02	0	7.857688e+03	5.930159e+02	1.673354e-01	0	7.751937e+03	1.557858e+03	1.611052e-01	0	4.622928e+03	8.878081e+02	1.236884e-01	0	7.451248e+03	1.051718e+03	5.472599e-01	0	3.355552e+03	4.056101e+03	5.778767e-01	0	3.743458e+03	5.124704e+03	4.279116e-01	0	2.813415e+03	2.104383e+03	4.156738e-01	0	5.357742e+03	3.811352e+03	0	0	3.642303e+02	-1.765434e+02	0	0	-1.306688e+02	7.090565e+02	2.109170e-01	0	4.654693e+03	1.244171e+03	0	0	4.815764e+02	-6.885411e+02	0	0	9.049554e+02	-1.687100e+02	0	0	-4.065523e+02	-1.642060e+02	0	0	-9.860706e+01	-5.483693e+02	3.451644e-02	0	5.698738e+03	2.037323e+02	5.307771e-01	0	3.325131e+03	3.761333e+03	1.332245e-01	0	6.093729e+03	9.366143e+02	5.329593e-01	0	3.372821e+03	3.848865e+03	5.390798e-01	0	2.983498e+03	3.489419e+03	4.955452e-01	0	5.615395e+03	5.516215e+03	1.535108e-01	0	9.184498e+03	1.665609e+03	0	0	-3.003349e+02	6.021840e+02	0	0	-6.716173e+01	3.496797e+02	3.107015e-01	0	4.322093e+03	1.948185e+03	0	0	-8.896317e+01	1.014859e+01	4.084561e-01	0	3.877194e+03	2.677169e+03	4.961900e-01	0	4.856630e+03	4.783173e+03	1.320019e-01	0	7.928946e+03	1.205805e+03	0	0	4.576005e+02	9.469034e+02	1.103154e-01	0	6.905475e+03	8.562367e+02	0	0	2.458843e+02	-5.671716e+01	0	0	1.835032e+02	4.245826e+02	2.211447e-01	0	6.893909e+03	1.957426e+03	4.827560e-01	0	3.784906e+03	3.532542e+03	4.938654e-02	0	8.986338e+03	4.668608e+02	1.501065e-01	0	6.565856e+03	1.159649e+03	1.484408e-01	0	7.019928e+03	1.223690e+03	4.443913e-02	0	8.750417e+03	4.069453e+02	6.556347e-02	0	5.676748e+03	3.983013e+02	1.386368e-01	0	4.954611e+03	7.974471e+02	0	0	-3.581489e+02	5.547469e+01	0	0	2.136527e+02	2.982527e+02	4.769983e-01	0	5.247326e+03	4.785770e+03	0	0	-3.627548e+02	9.761700e+01	6.471576e-01	0	2.808678e+03	5.151471e+03	0	0	8.968016e+02	1.838470e+01	3.274267e-02	0	1.054717e+04	3.570326e+02	0	0	1.394923e+02	-5.515967e+02	5.954229e-01	0	3.291084e+03	4.843545e+03	0	0	2.682731e+02	5.418657e+02	5.661532e-01	0	2.396675e+03	3.127567e+03	1.052174e-01	0	1.025882e+04	1.206334e+03	-7.454372e-03	0	5.658779e+03	-4.187053e+01	5.675253e-01	0	2.930858e+03	3.846088e+03	4.878474e-01	0	4.462847e+03	4.251053e+03	6.067816e-01	0	1.661090e+03	2.563255e+03	3.950238e-01	0	3.287998e+03	2.146923e+03	0	0	1.307516e+01	-2.444574e+02	8.341547e-01	0	1.252194e+03	6.298180e+03	1.384654e-01	0	6.834920e+03	1.098505e+03	0	0	9.894923e+02	2.238739e+02	5.626739e-01	0	4.934260e+03	6.348534e+03	2.370356e-01	0	3.802339e+03	1.181300e+03	5.596121e-01	0	2.957872e+03	3.758644e+03	5.634483e-01	0	2.597161e+03	3.352101e+03	5.863481e-01	0	3.183867e+03	4.513104e+03	1.735188e-01	0	4.402761e+03	9.243545e+02	4.326673e-01	0	5.576010e+03	4.252456e+03	5.082948e-01	0	3.583392e+03	3.704291e+03	5.513461e-01	0	2.466812e+03	3.031440e+03	4.953049e-01	0	3.565890e+03	3.499544e+03	8.987848e-02	0	1.056064e+04	1.042909e+03	0	0	-2.932829e+02	-9.762184e+01	1.884570e-01	0	6.223103e+03	1.445132e+03	1.009966e-01	0	7.527199e+03	8.456271e+02	3.126059e-01	0	6.851397e+03	3.115808e+03	1.291680e-01	0	8.759343e+03	1.299248e+03	4.733820e-02	0	9.780115e+03	4.859784e+02	0	0	-7.571977e+02	1.014555e+03	5.148506e-01	0	6.705003e+03	7.115487e+03	0	0	1.207529e+01	-3.076441e+02	4.643490e-01	0	5.703456e+03	4.944253e+03	2.674654e-01	0	5.567288e+03	2.032746e+03	6.014525e-01	0	3.657702e+03	5.519880e+03	6.082309e-01	0	3.734348e+03	5.797666e+03	5.073156e-01	0	4.116060e+03	4.238293e+03	1.230434e-02	0	7.991371e+03	9.955347e+01	5.567362e-02	0	8.022787e+03	4.729907e+02	5.559441e-01	0	3.513914e+03	4.399311e+03	7.499604e-02	0	1.093086e+04	8.862356e+02	1.528106e-01	0	7.810615e+03	1.408828e+03	2.959662e-01	0	4.386930e+03	1.844205e+03	4.958196e-02	0	8.459444e+03	4.413172e+02	1.145094e-01	0	5.547433e+03	7.173801e+02	0	0	6.638954e+02	1.041429e+03	5.134631e-01	0	1.671350e+03	1.763847e+03	0	0	1.370787e+03	-5.761941e+02	5.887253e-01	0	3.293443e+03	4.714448e+03	1.290218e-01	0	6.336037e+03	9.385847e+02	5.856079e-01	0	2.724141e+03	3.849685e+03	1.475907e-01	0	7.436386e+03	1.287575e+03	1.643900e-01	0	8.086323e+03	1.590827e+03	1.959331e-01	0	5.080373e+03	1.237973e+03	5.001391e-01	0	4.046496e+03	4.048748e+03	-3.210165e-02	0	4.788328e+03	-1.489323e+02	1.507811e-01	0	7.470690e+03	1.326441e+03	5.239821e-01	0	3.277902e+03	3.608188e+03	6.940091e-02	0	9.875267e+03	7.364638e+02	1.097834e-01	0	7.972913e+03	9.832362e+02	5.324973e-02	0	8.316055e+03	4.677344e+02	0	0	8.105164e-01	8.617697e+02	2.381042e-02	0	5.913769e+03	1.442438e+02	5.769562e-01	0	3.883435e+03	5.296312e+03	4.581143e-02	0	4.158445e+03	1.996506e+02	7.411777e-02	0	5.081212e+03	4.067560e+02	4.734863e-01	0	3.721918e+03	3.347069e+03	5.199185e-01	0	3.539657e+03	3.833377e+03	6.487603e-01	0	3.272830e+03	6.045108e+03	0	0	-6.049505e+02	-1.020952e+03	4.526580e-02	0	6.501238e+03	3.082363e+02	0	0	6.318870e+02	4.750145e+02	4.594689e-01	0	5.804980e+03	4.934420e+03	1.352452e-01	0	9.053819e+03	1.415992e+03	0	0	9.935455e+01	1.970880e+02	6.667463e-01	0	2.151597e+03	4.304737e+03	4.490259e-01	0	4.519263e+03	3.683052e+03	2.120068e-01	0	6.838793e+03	1.839953e+03	0	0	5.592117e+01	5.368473e+02	0	0	-4.990292e+01	-4.496894e+02	6.622228e-01	0	1.885483e+03	3.696549e+03	6.279002e-01	0	2.556373e+03	4.313754e+03	1.491875e-01	0	6.696952e+03	1.174292e+03	6.428955e-01	0	3.425243e+03	6.166468e+03	9.111243e-02	0	6.522146e+03	6.538197e+02	3.856207e-01	0	2.205140e+03	1.384076e+03	6.308890e-01	0	2.384571e+03	4.075738e+03	-6.140304e-02	0	6.581858e+03	-3.807659e+02	6.104684e-01	0	3.940245e+03	6.175097e+03	3.655325e-01	0	4.604601e+03	2.652825e+03	0	0	1.441470e+01	3.053339e+02	6.254908e-01	0	2.899151e+03	4.842050e+03	5.670426e-01	0	3.753252e+03	4.915619e+03	0	0	-3.105319e+02	1.111177e+03	0	0	7.741797e+02	4.131430e+02	1.405374e-01	0	6.907829e+03	1.129552e+03	8.565555e-02	0	5.620986e+03	5.265725e+02	5.559700e-01	0	3.991094e+03	4.997248e+03	4.687118e-01	0	3.838687e+03	3.386556e+03	0	0	-1.093089e+02	4.483693e+02	5.313211e-02	0	7.049437e+03	3.955688e+02	0	0	2.618376e+02	-9.124587e+02	7.770032e-02	0	6.027271e+03	5.077751e+02	5.255484e-01	0	4.020942e+03	4.453984e+03	3.863109e-01	0	3.654479e+03	2.300456e+03	5.982275e-01	0	4.164817e+03	6.201291e+03	0	0	-7.122792e+02	2.328285e+02	7.288319e-01	0	2.436046e+03	6.547481e+03	1.305135e-01	0	4.416045e+03	6.628665e+02	
2.500000e+00	0	0	9.381809e+03	1.272860e+04	1.743042e-01	0	9.666683e+04	2.040634e+04	1.349480e-01	0	4.955610e+04	7.730744e+03	8.852933e-02	0	1.189451e+05	1.155290e+04	7.265738e-02	0	9.069244e+04	7.105761e+03	1.304230e-01	0	1.139715e+05	1.709395e+04	0	0	3.528448e+03	-1.116470e+04	1.610382e-01	0	8.998388e+04	1.727234e+04	3.066519e-01	0	6.719738e+04	2.971985e+04	3.007228e-01	0	7.201961e+04	3.097189e+04	3.642370e-02	0	8.879795e+04	3.356610e+03	1.620651e-01	0	5.332206e+04	1.031303e+04	1.006718e-01	0	8.878263e+04	9.938430e+03	3.175994e-01	0	5.146696e+04	2.395348e+04	1.320156e-01	0	6.443115e+04	9.799621e+03	9.252010e-02	0	8.710375e+04	8.880470e+03	0	0	3.724713e+03	9.513769e+03	0	0	1.883882e+04	1.677457e+03	-1.750602e-02	0	8.357247e+04	-1.437851e+03	1.099459e-01	0	7.758245e+04	9.583542e+03	4.018523e-02	0	1.015159e+05	4.250238e+03	2.621171e-01	0	1.093674e+05	3.885043e+04	0	0	9.863023e+03	2.359571e+03	0	0	1.143557e+04	4.968822e+03	0	0	7.376447e+03	1.393744e+04	2.149359e-01	0	4.563666e+04	1.249447e+04	3.414170e-01	0	6.344025e+04	3.288816e+04	1.504343e-01	0	7.013443e+04	1.241884e+04	1.023630e-01	0	4.917346e+04	5.607547e+03	1.231266e-01	0	7.051707e+04	9.901688e+03	2.439110e-01	0	6.556223e+04	2.115009e+04	0	0	-1.659447e+03	-3.494603e+03	-2.758818e-02	0	8.264915e+04	-2.218924e+03	7.912440e-01	0	2.008006e+04	7.610906e+04	1.315587e-01	0	8.503937e+04	1.288247e+04	0	0	-4.598827e+03	-4.126315e+03	-4.884936e-03	0	8.086567e+04	-3.931034e+02	-1.199026e-02	0	9.272977e+04	-1.098681e+03	8.195356e-02	0	1.075704e+05	9.602756e+03	0	0	5.476869e+03	2.208731e+03	5.457577e-02	0	9.072567e+04	5.237250e+03	-2.958967e-02	0	1.039134e+05	-2.986396e+03	0	0	-6.606809e+03	-3.808935e+03	-3.203741e-02	0	9.759722e+04	-3.029698e+03	0	0	1.346770e+04	-3.871860e+03	6.429779e-02	0	7.806643e+04	5.364419e+03	3.209925e-02	0	1.013087e+05	3.359779e+03	4.334631e-02	0	6.238144e+04	2.826524e+03	9.256244e-02	0	6.536398e+04	6.667399e+03	0	0	2.460532e+04	4.923848e+02	1.663377e-01	0	9.090257e+04	1.813747e+04	0	0	-8.381797e+02	3.564656e+03	1.031587e-02	0	7.580220e+04	7.901162e+02	1.252442e-01	0	6.815816e+04	9.758624e+03	0	0	1.205941e+04	5.991016e+03	9.927860e-02	0	1.004556e+05	1.107234e+04	2.543736e-01	0	4.209447e+04	1.436071e+04	0	0	2.441347e+04	-8.454951e+03	0	0	1.055363e+03	3.181062e+03	5.140959e-02	0	1.132386e+05	6.137056e+03	1.946542e-02	0	7.829548e+04	1.554310e+03	-1.073062e-01	0	9.903223e+04	-9.596962e+03	0	0	-1.049707e+02	6.755989e+03	1.654135e-01	0	8.907071e+04	1.765366e+04	6.948639e-02	0	9.678677e+04	7.227582e+03	-3.506935e-02	0	7.525504e+04	-2.549728e+03	2.407130e-01	0	6.529980e+04	2.070167e+04	1.740677e-01	0	8.139564e+04	1.715438e+04	0	0	3.998575e+03	9.818273e+03	0	0	-8.734066e+03	-5.567480e+01	0	0	7.210938e+02	-5.418987e+03	0	0	2.750446e+04	2.236391e+04	9.250400e-02	0	8.522979e+04	8.687748e+03	2.913784e-01	0	6.799315e+04	2.795813e+04	0	0	6.396921e+03	-4.660125e+03	0	0	-1.283240e+03	6.925680e+03	3.029221e-01	0	6.591105e+04	2.864230e+04	3.702394e-01	0	6.411313e+04	3.769242e+04	0	0	-3.637324e+03	1.969652e+03	0	0	6.266406e+02	-2.775237e+02	1.805166e-01	0	8.069859e+04	1.777636e+04	-2.848904e-02	0	6.201685e+04	-1.717860e+03	1.314616e-01	0	7.498580e+04	1.134982e+04	0	0	6.796377e+02	-2.995710e+03	0	0	1.275838e+04	6.177723e+03	0	0	7.741077e+03	2.956519e+02	3.274093e-01	0	1.301718e+05	6.336609e+04	1.026895e-01	0	7.816424e+04	8.945225e+03	9.452299e-03	0	7.362104e+04	7.025286e+02	2.570103e-01	0	1.048468e+05	3.626794e+04	0	0	4.632131e+03	-9.021710e+03	0	0	9.493423e+03	7.201756e+03	0	0	-3.270801e+01	-2.677140e+03	1.523125e-01	0	6.376138e+04	1.145664e+04	2.943735e-01	0	7.907275e+04	3.298761e+04	0	0	6.766614e+03	1.029281e+04	6.614644e-02	0	9.674099e+04	6.852329e+03	2.786912e-01	0	8.541867e+04	3.300311e+04	0	0	1.070157e+04	-4.704092e+03	2.216236e-01	0	5.253447e+04	1.495790e+04	1.607873e-01	0	4.386916e+04	8.405028e+03	0	0	5.749451e+03	5.807877e+03	0	0	4.854527e+03	-2.440771e+01	8.932780e-02	0	5.487521e+04	5.382707e+03	6.138641e-02	0	1.069440e+05	6.994263e+03	0	0	2.630859e+00	2.257537e+03	0	0	4.535375e+03	2.997816e+02	1.176696e-01	0	4.838064e+04	6.452150e+03	5.923461e-02	0	7.956572e+04	5.009797e+03	6.514766e-02	0	7.360786e+04	5.129558e+03	2.569697e-01	0	2.870838e+04	9.928509e+03	0	0	4.525203e+03	3.072363e+02	2.347638e-01	0	3.816193e+04	1.170755e+04	2.183693e-02	0	4.910316e+04	1.096200e+03	7.138568e-02	0	4.920916e+04	3.782872e+03	0	0	8.649331e+02	6.968797e+03	0	0	5.032737e+03	1.171336e+04	-4.317027e-02	0	2.640200e+04	-1.092613e+03	3.405960e-01	0	3.079292e+04	1.590519e+04	9.517068e-02	0	4.807614e+04	5.056688e+03	9.090253e-02	0	4.567830e+04	4.567468e+03	-1.557703e-02	0	2.213233e+04	-3.394680e+02	1.157564e-01	0	4.108820e+04	5.378859e+03	4.166701e-02	0	6.599852e+04	2.869525e+03	1.308641e-01	0	4.945981e+04	7.447069e+03	7.241188e-02	0	4.438660e+04	3.465026e+03	2.380069e-01	0	3.937677e+04	1.229925e+04	3.751832e-01	0	3.038204e+04	1.824348e+04	2.478985e-01	0	3.265278e+04	1.076261e+04	-8.508390e-02	0	3.920861e+04	-3.074437e+03	2.416144e-01	0	3.743051e+04	1.192500e+04	1.360449e-01	0	4.296093e+04	6.764954e+03	5.526817e-03	0	3.516979e+04	1.954573e+02	1.807371e-01	0	5.394343e+04	1.190043e+04	3.241244e-02	0	3.877590e+04	1.298923e+03	0	0	5.156573e+03	6.878278e+02	7.465649e-02	0	4.098468e+04	3.306634e+03	7.958084e-02	0	3.927165e+04	3.395486e+03	2.878664e-02	0	3.842689e+04	1.138968e+03	3.300745e-02	0	7.046017e+04	2.405097e+03	2.871401e-01	0	4.354095e+04	1.753830e+04	0	0	6.706774e+03	9.986416e+03	0	0	2.348848e+02	6.496389e+03	-1.489920e-01	0	4.131573e+04	-5.357489e+03	0	0	3.126213e+03	3.272647e+03	1.241899e-01	0	5.643902e+04	8.003057e+03	0	0	-9.774307e+02	-3.993846e+03	0	0	9.783717e+03	4.056023e+03	1.445087e-01	0	4.188047e+04	7.074408e+03	0	0	-1.559622e+03	2.471593e+03	0	0	2.928645e+03	4.795928e+03	1.979785e-01	0	3.821276e+04	9.432794e+03	1.603042e-01	0	5.285238e+04	1.008992e+04	0	0	2.477931e+03	3.078284e+02	1.716423e-01	0	3.907820e+04	8.097316e+03	0	0	3.731140e+03	1.475364e+03	1.974887e-01	0	5.324883e+04	1.310392e+04	2.950750e-01	0	2.946243e+04	1.233270e+04	2.095496e-01	0	3.243418e+04	8.598350e+03	1.954392e-01	0	4.486584e+04	1.089854e+04	0	0	3.500171e+01	3.175325e+03	3.575709e-01	0	7.201864e+04	4.008501e+04	6.345911e-02	0	5.003929e+04	3.390614e+03	1.820924e-01	0	3.622796e+04	8.065501e+03	2.361561e-01	0	3.284998e+04	1.015616e+04	8.351275e-02	0	3.897435e+04	3.551446e+03	1.819157e-01	0	3.790660e+04	8.429209e+03	1.985243e-01	0	3.843056e+04	9.519190e+03	4.089752e-02	0	2.939069e+04	1.253262e+03	6.703980e-01	0	2.837167e+03	5.770690e+03	1.524760e-01	0	8.718210e+03	1.568472e+03	4.439513e-01	0	5.672738e+03	4.529135e+03	4.284032e-01	0	4.204149e+03	3.150947e+03	5.032681e-01	0	3.356838e+03	3.401009e+03	5.374160e-01	0	4.867667e+03	5.655106e+03	3.975096e-04	0	7.505771e+03	2.984802e+00	2.217775e-03	0	8.767002e+03	1.948645e+01	9.837349e-02	0	7.300956e+03	7.965831e+02	1.080671e-02	0	1.216557e+04	1.329062e+02	9.114032e-02	0	9.021346e+03	9.046593e+02	4.202005e-01	0	3.347709e+03	2.426199e+03	4.757252e-01	0	5.501300e+03	4.991861e+03	3.378917e-01	0	3.738415e+03	1.907814e+03	5.380517e-01	0	3.893035e+03	4.534391e+03	0	0	-4.401815e+02	-1.039944e+02	0	0	-5.640021e+02	4.757231e+02	2.015198e-01	0	3.546850e+03	8.951514e+02	0	0	-4.997962e+02	-1.571686e+02	0	0	-2.808289e+02	-2.888080e+02	0	0	-5.585131e+02	1.543637e+03	0	0	9.891381e+02	5.702287e+01	1.825899e-01	0	5.979130e+03	1.335595e+03	1.828729e-01	0	3.988856e+03	8.927052e+02	-6.667771e-02	0	8.534415e+03	-5.334838e+02	5.520891e-01	0	2.801252e+03	3.452786e+03	5.639127e-01	0	4.197714e+03	5.428145e+03	4.066548e-01	0	6.673238e+03	4.573568e+03	1.448765e-01	0	9.538910e+03	1.616099e+03	0	0	-4.292565e+02	8.605173e+02	0	0	3.675985e+01	1.173267e+02	3.666780e-01	0	2.633367e+03	1.524655e+03	0	0	-7.928848e+02	1.312270e+02	5.330558e-01	0	2.960037e+03	3.379130e+03	6.508932e-01	0	3.093395e+03	5.767487e+03	3.125477e-01	0	3.093161e+03	1.406295e+03	0	0	-6.634779e+02	3.885700e+02	1.498017e-01	0	6.748612e+03	1.189080e+03	0	0	-6.472530e+02	1.147204e+03	0	0	-3.728693e+02	-9.404480e+01	5.440001e-02	0	9.851262e+03	5.667394e+02	6.687177e-01	0	2.480004e+03	5.006072e+03	1.322159e-01	0	8.478984e+03	1.291861e+03	-1.495237e-02	0	6.931542e+03	-1.021161e+02	7.583150e-02	0	5.354732e+03	4.393759e+02	1.145645e-01	0	6.486692e+03	8.392982e+02	1.299547e-01	0	8.265473e+03	1.234576e+03	8.140553e-02	0	6.553630e+03	5.807805e+02	0	0	4.462629e+02	-2.969763e+02	0	0	5.680645e+02	3.991942e+01	6.049175e-01	0	3.287032e+03	5.032828e+03	0	0	8.294020e+02	-3.523829e+02	6.207220e-01	0	3.838090e+03	6.281373e+03	0	0	-5.270822e+01	3.002474e+02	9.910715e-02	0	9.006970e+03	9.908561e+02	0	0	2.184529e+01	-4.476752e+02	5.549418e-01	0	3.899417e+03	4.862172e+03	0	0	1.599398e+02	4.781402e+02	6.682141e-01	0	3.005989e+03	6.054038e+03	9.570669e-02	0	9.031373e+03	9.558435e+02	0	0	3.671132e+02	4.154824e+02	7.404459e-01	0	1.404387e+03	4.006382e+03	5.503924e-01	0	3.146670e+03	3.852034e+03	0	0	-5.594981e+02	8.294312e+02	5.446095e-01	0	2.965448e+03	3.546433e+03	0	0	1.679771e+02	1.285818e+02	9.300403e-01	0	4.070958e+02	5.411906e+03	1.161778e-01	0	4.183940e+03	5.499757e+02	0	0	-9.037096e+00	1.652097e+01	6.007496e-01	0	3.412202e+03	5.134318e+03	6.131484e-01	0	2.308712e+03	3.659241e+03	6.182906e-01	0	3.103951e+03	5.027762e+03	3.328705e-01	0	4.153043e+03	2.072200e+03	5.995138e-01	0	3.133377e+03	4.690555e+03	0	0	-2.763055e+01	3.238643e+02	6.360871e-01	0	3.832872e+03	6.699515e+03	4.636960e-01	0	2.217215e+03	1.917036e+03	5.657103e-01	0	2.413381e+03	3.143695e+03	2.161274e-01	0	4.478635e+03	1.234838e+03	9.567282e-02	0	1.305034e+04	1.380654e+03	0	0	-1.011260e+02	7.296640e+01	1.975289e-01	0	6.299083e+03	1.550524e+03	6.125332e-02	0	9.834551e+03	6.417055e+02	5.343517e-01	0	4.735711e+03	5.434435e+03	8.865567e-02	0	1.047846e+04	1.019346e+03	1.671970e-01	0	9.691880e+03	1.945782e+03	0	0	9.138807e+02	9.601437e+02	6.411487e-01	0	4.147161e+03	7.409605e+03	0	0	3.596243e+02	3.913755e+02	4.992357e-01	0	4.620613e+03	4.606508e+03	5.036711e-01	0	3.828562e+03	3.885197e+03	6.402610e-01	0	1.502310e+03	2.673801e+03	8.314727e-02	0	7.136309e+03	6.471754e+02	4.669921e-01	0	6.564589e+03	5.751529e+03	7.573617e-02	0	1.043353e+04	8.549456e+02	9.069194e-02	0	6.993375e+03	6.975004e+02	6.812081e-01	0	2.603620e+03	5.563526e+03	1.089475e-01	0	8.178412e+03	9.999612e+02	3.859120e-02	0	6.093948e+03	2.446127e+02	6.086922e-01	0	2.733499e+03	4.252048e+03	7.899407e-02	0	5.151112e+03	4.418074e+02	9.633986e-02	0	7.354295e+03	7.840468e+02	0	0	-6.287516e+02	8.169190e+02	5.555667e-01	0	2.663507e+03	3.329533e+03	0	0	2.291206e+02	5.801786e+02	5.630698e-01	0	3.752266e+03	4.835527e+03	1.875125e-01	0	5.426232e+03	1.252310e+03	5.510094e-01	0	2.371200e+03	2.909979e+03	2.083229e-01	0	5.776092e+03	1.519928e+03	6.384769e-02	0	8.368186e+03	5.707290e+02	-1.690950e-02	0	5.941157e+03	-9.879146e+01	6.239355e-01	0	1.816594e+03	3.013944e+03	1.484212e-02	0	9.213817e+03	1.388129e+02	6.471974e-02	0	7.834416e+03	5.421277e+02	6.583257e-01	0	1.995549e+03	3.844952e+03	-1.378442e-02	0	6.655660e+03	-9.049699e+01	1.130734e-01	0	1.013468e+04	1.292060e+03	4.494048e-02	0	2.939585e+03	1.383226e+02	0	0	5.905164e+02	8.431864e+01	1.264585e-02	0	6.439749e+03	8.247913e+01	8.213902e-02	0	9.040787e+03	8.090565e+02	1.007439e-01	0	4.761876e+03	5.334741e+02	9.766111e-02	0	6.706702e+03	7.258736e+02	6.690540e-01	0	1.667016e+03	3.370108e+03	-4.914991e-02	0	7.041128e+03	-3.298583e+02	6.345500e-01	0	3.402732e+03	5.908343e+03	0	0	1.318677e+01	-7.738936e+02	-7.568866e-02	0	5.052218e+03	-3.554891e+02	0	0	-4.421326e+02	9.266150e+01	3.783570e-01	0	6.610862e+03	4.023636e+03	1.343479e-01	0	9.076368e+03	1.408639e+03	0	0	7.400408e+02	-5.916375e+02	5.683970e-01	0	2.662381e+03	3.506207e+03	4.128374e-01	0	4.863871e+03	3.419816e+03	4.615093e-02	0	7.644186e+03	3.698554e+02	0	0	1.079941e+03	-5.013880e+02	0	0	5.545088e+02	4.601146e+02	7.363221e-01	0	1.538424e+03	4.296059e+03	5.233243e-01	0	3.747059e+03	4.113754e+03	1.220137e-01	0	6.051364e+03	8.409581e+02	6.035237e-01	0	2.500733e+03	3.806664e+03	7.471079e-02	0	6.713322e+03	5.420549e+02	0	0	5.330809e+02	1.139468e+03	6.685458e-01	0	1.886532e+03	3.805149e+03	6.579138e-02	0	6.057348e+03	4.265870e+02	5.970755e-01	0	3.186323e+03	4.721666e+03	2.032796e-01	0	6.232052e+03	1.590080e+03	0	0	5.551010e+02	6.700398e+02	6.021546e-01	0	3.109445e+03	4.706266e+03	5.902089e-01	0	3.931683e+03	5.662677e+03	0	0	4.674092e+02	-7.313626e+01	0	0	-3.013105e+02	4.549594e+01	1.733712e-01	0	6.451456e+03	1.353082e+03	1.549826e-01	0	6.326869e+03	1.160396e+03	6.167398e-01	0	2.743545e+03	4.414895e+03	6.885012e-01	0	2.332804e+03	5.156164e+03	0	0	-4.068143e+01	8.645457e+02	1.615933e-01	0	7.075417e+03	1.363706e+03	0	0	4.628179e+02	4.811687e+02	1.011669e-01	0	5.857173e+03	6.592457e+02	4.508058e-01	0	3.840550e+03	3.152514e+03	5.210959e-01	0	4.227519e+03	4.599966e+03	6.724023e-01	0	3.081484e+03	6.324820e+03	0	0	-1.833576e+02	-4.441323e+02	6.961522e-01	0	2.311537e+03	5.296010e+03	1.922561e-01	0	5.151340e+03	1.226102e+03	
2.600000e+00	0	0	-2.136328e+03	-3.936105e+03	1.170418e-01	0	1.022463e+05	1.355340e+04	1.241435e-01	0	7.333845e+04	1.039496e+04	8.884519e-02	0	1.225432e+05	1.194898e+04	3.545143e-02	0	9.136891e+04	3.358212e+03	1.344829e-01	0	9.981515e+04	1.550915e+04	0	0	1.058237e+04	1.303432e+04	4.657988e-02	0	9.072946e+04	4.432639e+03	7.507084e-02	0	1.152685e+05	9.355635e+03	2.791833e-02	0	7.777304e+04	2.233654e+03	1.092845e-01	0	7.662392e+04	9.401219e+03	1.025212e-01	0	5.285735e+04	6.038026e+03	3.015645e-01	0	8.003213e+04	3.455559e+04	3.835544e-01	0	5.538755e+04	3.446230e+04	1.384324e-01	0	7.434389e+04	1.194521e+04	-2.989192e-02	0	1.167351e+05	-3.388158e+03	0	0	1.897324e+04	7.627004e+03	0	0	4.029509e+03	-4.483818e+03	5.194442e-02	0	1.051043e+05	5.758718e+03	1.632285e-01	0	6.657117e+04	1.298599e+04	-1.695707e-02	0	1.146096e+05	-1.911036e+03	1.621556e-01	0	9.726692e+04	1.882494e+04	0	0	1.752729e+03	-1.191410e+03	0	0	7.055175e+03	6.647744e+03	0	0	8.248506e+03	-6.673828e+00	3.019710e-01	0	7.045970e+04	3.048123e+04	2.033790e-01	0	6.911427e+04	1.764502e+04	1.240045e-01	0	8.746973e+04	1.238208e+04	2.355162e-01	0	7.232738e+04	2.228206e+04	8.048684e-02	0	7.634991e+04	6.683062e+03	1.349974e-01	0	6.705684e+04	1.046529e+04	0	0	4.569474e+03	-1.023034e+03	1.109220e-01	0	5.891042e+04	7.349704e+03	8.117818e-01	0	1.809329e+04	7.803602e+04	1.016772e-01	0	7.571829e+04	8.570221e+03	0	0	1.963428e+03	7.069764e+03	3.840436e-02	0	1.088211e+05	4.346112e+03	3.932035e-02	0	8.428713e+04	3.449849e+03	-4.127845e-02	0	1.089699e+05	-4.319793e+03	0	0	2.105790e+03	-1.257446e+03	3.248509e-02	0	8.796293e+04	2.953427e+03	-3.175389e-02	0	9.139623e+04	-2.812866e+03	0	0	7.595642e+03	1.380280e+03	6.302670e-02	0	9.035948e+04	6.078145e+03	0	0	2.213287e+03	6.065885e+03	5.896575e-02	0	8.779339e+04	5.501185e+03	1.663112e-02	0	1.045744e+05	1.768603e+03	1.915268e-01	0	5.606771e+04	1.328241e+04	2.248171e-01	0	6.401643e+04	1.856593e+04	0	0	-1.887814e+03	1.485032e+03	2.985159e-02	0	1.000849e+05	3.079625e+03	0	0	1.129270e+04	5.847539e+02	1.565610e-01	0	7.001054e+04	1.299551e+04	-6.901135e-02	0	8.331698e+04	-5.378631e+03	0	0	3.937840e+03	-6.499670e+03	2.363113e-02	0	1.210463e+05	2.929693e+03	-6.468790e-03	0	9.450917e+04	-6.074307e+02	0	0	4.292883e+03	2.931814e+03	0	0	-7.388265e+03	5.815524e+02	8.645590e-03	0	7.175580e+04	6.257815e+02	1.099364e-01	0	1.021617e+05	1.261853e+04	-6.565809e-02	0	9.598860e+04	-5.914118e+03	0	0	2.016905e+04	2.121186e+03	1.889270e-03	0	1.034482e+05	1.958114e+02	-5.572484e-02	0	8.048726e+04	-4.248398e+03	9.770688e-02	0	1.009594e+05	1.093263e+04	2.028186e-01	0	8.141059e+04	2.071246e+04	3.042828e-01	0	8.443927e+04	3.693085e+04	0	0	1.674065e+03	8.349646e+03	0	0	2.985052e+03	-6.021361e+03	0	0	-9.914691e+03	4.229543e+03	0	0	1.472946e+04	-1.718789e+02	-1.905039e-02	0	8.469596e+04	-1.583328e+03	2.579648e-01	0	7.394658e+04	2.570715e+04	0	0	1.255744e+03	-7.528261e+03	0	0	-3.630299e+03	1.127960e+04	2.043692e-01	0	6.740664e+04	1.731436e+04	3.397077e-01	0	6.467832e+04	3.327575e+04	0	0	6.263164e+03	1.232553e+04	0	0	2.651150e+03	1.535287e+04	1.291838e-01	0	7.944614e+04	1.178567e+04	2.141328e-01	0	6.406587e+04	1.745665e+04	4.554595e-02	0	5.824119e+04	2.779233e+03	0	0	-1.105656e+03	9.517526e+03	0	0	1.684858e+04	1.990567e+04	0	0	9.828331e+03	7.321632e+03	3.858428e-01	0	9.806833e+04	6.161119e+04	1.743907e-01	0	7.967062e+04	1.682856e+04	5.880050e-02	0	8.172152e+04	5.105470e+03	2.845260e-01	0	8.179484e+04	3.252774e+04	0	0	-4.275223e+03	-2.808221e+01	0	0	-3.225204e+03	2.651757e+03	0	0	2.213837e+04	-1.283842e+04	6.272518e-02	0	5.893197e+04	3.943900e+03	0	0	3.700693e+03	3.889565e+03	0	0	2.415485e+04	-1.119933e+03	7.488650e-02	0	7.073463e+04	5.725858e+03	1.820605e-01	0	1.020045e+05	2.270458e+04	0	0	1.057510e+04	-4.415856e+03	1.353117e-01	0	5.618839e+04	8.792705e+03	2.151590e-01	0	5.332701e+04	1.461924e+04	0	0	9.232784e+03	-8.249658e+02	0	0	3.256979e+03	1.940298e+03	8.882330e-02	0	4.419482e+04	4.308198e+03	3.364908e-03	0	7.612198e+04	2.570083e+02	0	0	4.926160e+03	1.281067e+03	0	0	9.879493e+03	4.839978e+03	2.103998e-01	0	3.450123e+04	9.193326e+03	9.710675e-02	0	6.900984e+04	7.422052e+03	3.292799e-02	0	7.295247e+04	2.483970e+03	3.115899e-01	0	3.459269e+04	1.565743e+04	0	0	5.585497e+03	3.440010e+02	5.828805e-02	0	6.409722e+04	3.967351e+03	8.179653e-02	0	7.069973e+04	6.298161e+03	-4.856844e-02	0	5.166602e+04	-2.393108e+03	0	0	1.580619e+03	4.839936e+02	0	0	2.783228e+03	-4.155649e+02	9.713406e-02	0	4.120837e+04	4.433367e+03	3.473769e-01	0	4.256548e+04	2.265666e+04	-1.077864e-01	0	3.315213e+04	-3.225665e+03	3.007336e-01	0	3.360673e+04	1.445325e+04	-4.746852e-03	0	4.819704e+04	-2.277034e+02	1.587991e-01	0	4.245830e+04	8.015133e+03	6.360585e-02	0	4.118381e+04	2.797467e+03	3.663870e-01	0	3.475834e+04	2.009903e+04	1.339134e-02	0	5.076552e+04	6.890459e+02	1.318131e-01	0	3.397040e+04	5.157581e+03	2.278083e-01	0	3.511734e+04	1.036015e+04	1.507558e-01	0	4.487190e+04	7.965551e+03	-4.885000e-02	0	3.634097e+04	-1.692574e+03	2.446006e-01	0	3.196238e+04	1.034951e+04	2.906021e-01	0	3.513495e+04	1.439289e+04	1.327685e-01	0	3.031489e+04	4.641045e+03	2.079282e-01	0	4.481941e+04	1.176562e+04	5.662117e-02	0	3.541168e+04	2.125393e+03	0	0	5.358043e+03	-2.653839e+03	1.865474e-01	0	3.278664e+04	7.518889e+03	2.241245e-01	0	3.883636e+04	1.121853e+04	1.422611e-01	0	3.848571e+04	6.383085e+03	1.077760e-02	0	7.844008e+04	8.546067e+02	2.049905e-01	0	3.840468e+04	9.902519e+03	0	0	6.795010e+03	3.157003e+03	0	0	3.006453e+03	-1.319787e+03	3.345165e-02	0	5.310984e+04	1.838099e+03	0	0	4.358566e+03	1.952549e+03	1.985637e-01	0	3.641500e+04	9.022175e+03	0	0	-1.938215e+03	1.077723e+03	0	0	1.934207e+03	2.753572e+03	1.635209e-01	0	5.016577e+04	9.806761e+03	0	0	9.291035e+02	4.476495e+03	0	0	1.526684e+03	-1.275641e+03	2.855636e-01	0	3.105345e+04	1.241221e+04	1.565097e-01	0	6.072150e+04	1.126688e+04	0	0	-3.587266e+03	2.478417e+03	2.140105e-01	0	5.257231e+04	1.431447e+04	0	0	6.656140e+03	3.999383e+03	1.948680e-01	0	3.761648e+04	9.104407e+03	2.616796e-01	0	4.168400e+04	1.477387e+04	1.677773e-01	0	3.461654e+04	6.978742e+03	2.693988e-01	0	3.905505e+04	1.440100e+04	0	0	-3.310097e+03	-7.320280e+02	5.303782e-01	0	4.261275e+04	4.812570e+04	1.166192e-01	0	5.165742e+04	6.819535e+03	1.826557e-01	0	2.441963e+04	5.457168e+03	1.460721e-01	0	2.932302e+04	5.015968e+03	2.209504e-01	0	4.349641e+04	1.233625e+04	2.277637e-01	0	3.591052e+04	1.059146e+04	2.765470e-01	0	3.116291e+04	1.191233e+04	1.152482e-01	0	3.350245e+04	4.364046e+03	6.462851e-01	0	3.622461e+03	6.618729e+03	7.841435e-02	0	7.015269e+03	5.969035e+02	2.948590e-01	0	6.535974e+03	2.733057e+03	4.258676e-01	0	4.723758e+03	3.503888e+03	5.401011e-01	0	3.286250e+03	3.859343e+03	4.401462e-01	0	5.959823e+03	4.685498e+03	8.311906e-02	0	6.256751e+03	5.672005e+02	8.199057e-02	0	7.803276e+03	6.969374e+02	-5.938213e-02	0	8.176446e+03	-4.583188e+02	7.516931e-02	0	9.668516e+03	7.858473e+02	2.432355e-02	0	7.757130e+03	1.933848e+02	6.264619e-01	0	2.657023e+03	4.456101e+03	5.514202e-01	0	3.525320e+03	4.333527e+03	-9.352893e-02	0	4.396258e+03	-3.760095e+02	3.740706e-01	0	5.594997e+03	3.343705e+03	0	0	1.593642e+03	2.920840e+02	0	0	-2.233548e+01	7.082121e+01	1.551404e-01	0	5.761066e+03	1.057896e+03	0	0	3.941951e+01	-1.346196e+02	0	0	1.069661e+03	-5.848865e+02	0	0	-5.001797e+02	1.651480e+03	0	0	2.288439e+02	-5.527810e+02	1.820754e-01	0	5.480111e+03	1.219909e+03	4.123254e-01	0	4.150131e+03	2.911823e+03	-1.779759e-02	0	8.782944e+03	-1.535818e+02	4.609978e-01	0	4.606154e+03	3.939551e+03	6.215527e-01	0	2.976146e+03	4.887949e+03	4.815890e-01	0	4.536473e+03	4.214254e+03	1.596730e-01	0	7.953126e+03	1.511197e+03	0	0	1.031528e+03	-4.585519e+01	0	0	2.147010e+02	1.370268e+03	5.083289e-01	0	2.115720e+03	2.187401e+03	0	0	5.319370e+01	7.944623e+02	3.896323e-01	0	2.445331e+03	1.560993e+03	5.975637e-01	0	3.987512e+03	5.920918e+03	0	0	8.563967e+02	1.891381e+02	0	0	5.507377e+02	9.739359e+01	3.914277e-02	0	7.842239e+03	3.194720e+02	0	0	-9.394098e+02	6.043971e+01	0	0	-3.017909e+02	1.701709e+02	9.222479e-02	0	8.729203e+03	8.868374e+02	6.603520e-01	0	2.513827e+03	4.887444e+03	-5.493449e-02	0	4.655945e+03	-2.424529e+02	1.878028e-01	0	7.465856e+03	1.726315e+03	-1.630253e-02	0	7.538065e+03	-1.209182e+02	1.473322e-01	0	7.087182e+03	1.224592e+03	1.031630e-01	0	7.161551e+03	8.237915e+02	9.052701e-02	0	6.415885e+03	6.386236e+02	0	0	-1.924626e+02	-1.621724e+02	0	0	-7.515434e+02	1.487430e+02	5.081081e-01	0	3.827718e+03	3.953907e+03	0	0	-5.197049e+01	3.711464e+02	6.492881e-01	0	3.394462e+03	6.284313e+03	0	0	1.271937e+02	-1.077694e+03	8.486582e-02	0	9.601087e+03	8.903658e+02	0	0	1.013022e+03	3.827170e+02	4.935476e-01	0	3.962653e+03	3.861682e+03	0	0	1.354300e+02	-4.110756e+02	5.887921e-01	0	3.417754e+03	4.893744e+03	-1.233001e-02	0	9.581863e+03	-1.167055e+02	0	0	-9.269077e+01	3.434236e+02	5.113940e-01	0	3.868603e+03	4.049029e+03	5.910624e-01	0	3.724612e+03	5.383406e+03	0	0	6.503057e+02	-2.056879e+01	5.190940e-01	0	4.038488e+03	4.359178e+03	0	0	7.729083e+01	-9.116142e+02	9.062525e-01	0	6.188604e+02	5.982494e+03	1.820654e-01	0	6.498646e+03	1.446544e+03	0	0	1.431159e+03	4.449524e+02	6.194812e-01	0	3.656319e+03	5.952456e+03	5.653612e-01	0	3.057731e+03	3.977378e+03	5.599638e-01	0	4.258362e+03	5.418938e+03	4.851703e-01	0	3.292259e+03	3.102592e+03	6.097664e-01	0	3.397103e+03	5.308202e+03	0	0	-1.163560e+02	4.886427e+01	5.865531e-01	0	3.029931e+03	4.298534e+03	6.701830e-02	0	4.024568e+03	2.890943e+02	5.231889e-01	0	2.992792e+03	3.283891e+03	1.238072e-01	0	5.353145e+03	7.564066e+02	-4.494519e-03	0	1.308809e+04	-5.856146e+01	0	0	-6.240054e+01	-2.937003e+02	1.588913e-01	0	7.528004e+03	1.422093e+03	8.951756e-02	0	9.234061e+03	9.078820e+02	6.169194e-01	0	3.655810e+03	5.887376e+03	1.062678e-01	0	7.913264e+03	9.409144e+02	9.340282e-02	0	1.039335e+04	1.070782e+03	0	0	1.731216e+01	4.723986e+02	5.229266e-01	0	5.352063e+03	5.866468e+03	0	0	-6.929727e+01	-6.586245e+02	4.894509e-01	0	3.852475e+03	3.693273e+03	5.020280e-01	0	4.906994e+03	4.946961e+03	5.215543e-01	0	6.865055e+03	7.483605e+03	4.873253e-02	0	8.030426e+03	4.113911e+02	6.209919e-01	0	3.954295e+03	6.478980e+03	9.373660e-02	0	8.919803e+03	9.225927e+02	1.566992e-01	0	7.589454e+03	1.410246e+03	5.986316e-01	0	3.392346e+03	5.059605e+03	1.019181e-01	0	7.925961e+03	8.994709e+02	1.925926e-01	0	6.888556e+03	1.643142e+03	4.178870e-01	0	3.713400e+03	2.665774e+03	9.729015e-02	0	6.314347e+03	6.805329e+02	2.100091e-01	0	5.525374e+03	1.468851e+03	0	0	-6.865947e+02	3.277033e+02	6.153771e-01	0	2.309585e+03	3.695219e+03	0	0	2.114735e+02	4.684521e+01	5.900689e-01	0	3.346384e+03	4.816899e+03	2.578247e-02	0	8.533586e+03	2.258396e+02	6.062142e-01	0	1.702082e+03	2.620273e+03	7.736187e-02	0	6.867269e+03	5.758105e+02	1.102172e-01	0	8.663773e+03	1.073180e+03	8.881477e-02	0	5.725471e+03	5.580713e+02	4.991379e-01	0	3.190614e+03	3.179630e+03	1.070418e-01	0	7.909406e+03	9.481265e+02	2.147921e-01	0	6.934906e+03	1.897030e+03	5.898291e-01	0	2.840157e+03	4.084168e+03	7.412291e-02	0	6.045855e+03	4.840128e+02	-3.375505e-02	0	3.861148e+03	-1.260775e+02	0	0	1.106630e+02	5.692050e+02	0	0	-3.987576e+01	-4.725441e+02	6.079132e-02	0	6.386318e+03	4.133615e+02	4.209401e-02	0	7.724612e+03	3.394486e+02	7.526316e-02	0	5.079033e+03	4.133760e+02	1.240819e-01	0	8.605232e+03	1.219011e+03	5.830631e-01	0	2.703291e+03	3.780402e+03	2.057202e-01	0	4.512207e+03	1.168671e+03	7.069184e-01	0	2.930183e+03	7.067657e+03	0	0	-8.485242e+01	2.687535e+02	1.481288e-01	0	3.714963e+03	6.459814e+02	0	0	4.201223e+02	6.176615e+02	5.901980e-01	0	4.135862e+03	5.956479e+03	7.215635e-02	0	1.112931e+04	8.655018e+02	0	0	-2.746650e+02	-3.411472e+02	7.152311e-01	0	1.730519e+03	4.346403e+03	4.961660e-01	0	3.860930e+03	3.802169e+03	2.710237e-01	0	5.784872e+03	2.150738e+03	0	0	6.005291e+02	-1.175645e+02	0	0	6.192147e+02	-5.972384e+02	4.705240e-01	0	2.722738e+03	2.419588e+03	6.436071e-01	0	2.068137e+03	3.734833e+03	-1.153567e-03	0	6.570972e+03	-7.571320e+00	6.587284e-01	0	2.658086e+03	5.130684e+03	1.216883e-02	0	6.517734e+03	8.029024e+01	0	0	1.497476e+02	-3.330810e+02	4.225676e-01	0	3.937022e+03	2.881130e+03	1.390042e-01	0	6.753426e+03	1.090313e+03	6.962450e-01	0	3.295637e+03	7.554019e+03	2.538137e-01	0	2.755091e+03	9.371383e+02	0	0	-1.934284e+02	-7.554845e+01	5.588417e-01	0	3.032974e+03	3.842050e+03	5.688815e-01	0	4.479722e+03	5.911207e+03	0	0	-1.624927e+02	3.023539e+02	0	0	7.727092e+02	3.430450e+02	6.157082e-02	0	7.570574e+03	4.967093e+02	1.227698e-01	0	5.937653e+03	8.309843e+02	6.460992e-01	0	2.784231e+03	5.083032e+03	6.737775e-01	0	1.767118e+03	3.649791e+03	0	0	-1.196030e+02	3.170258e+01	-7.134599e-03	0	6.092084e+03	-4.315667e+01	0	0	1.946806e+02	-1.109882e+02	-3.142596e-02	0	5.472369e+03	-1.667346e+02	6.828687e-01	0	1.991531e+03	4.288298e+03	5.733476e-01	0	3.475558e+03	4.670555e+03	5.119715e-01	0	4.959916e+03	5.203251e+03	0	0	-4.260047e+02	-4.240342e+02	5.516803e-01	0	3.170850e+03	3.901893e+03	-1.421729e-01	0	4.291536e+03	-5.341924e+02	
2.700000e+00	0	0	1.087642e+04	-9.508104e+02	6.879789e-02	0	9.760653e+04	7.211241e+03	9.294894e-02	0	8.540070e+04	8.751332e+03	9.901477e-02	0	9.632503e+04	1.058575e+04	3.155005e-02	0	1.175125e+05	3.828310e+03	6.691606e-02	0	1.251254e+05	8.973362e+03	0	0	6.577468e+03	2.233833e+03	2.338619e-02	0	8.824073e+04	2.113031e+03	1.633608e-01	0	8.777336e+04	1.713848e+04	2.995982e-01	0	7.744510e+04	3.312728e+04	1.739062e-02	0	5.441069e+04	9.629827e+02	1.979094e-01	0	5.652402e+04	1.394685e+04	3.087597e-01	0	5.998507e+04	2.679382e+04	-1.099721e-01	0	5.783755e+04	-5.730339e+03	1.879763e-01	0	6.410958e+04	1.484080e+04	1.502070e-02	0	8.933463e+04	1.362332e+03	0	0	2.271393e+04	8.716220e+03	0	0	1.910882e+03	2.369613e+03	1.478390e-01	0	8.517836e+04	1.477735e+04	2.326363e-01	0	6.505500e+04	1.972227e+04	-3.307837e-02	0	1.159615e+05	-3.712997e+03	2.480059e-01	0	9.048310e+04	2.984112e+04	0	0	-1.607564e+03	-1.625233e+03	0	0	1.336400e+04	3.335489e+03	0	0	1.104878e+03	1.309503e+03	3.266977e-01	0	4.656166e+04	2.259251e+04	3.622597e-01	0	3.898780e+04	2.214648e+04	2.255698e-01	0	5.916483e+04	1.723306e+04	0	0	2.034600e+04	-3.591473e+03	2.403293e-01	0	6.639011e+04	2.100316e+04	1.179105e-01	0	6.564655e+04	8.775092e+03	0	0	-5.807977e+03	1.950442e+04	6.105467e-02	0	6.590552e+04	4.285488e+03	8.521139e-01	0	1.012025e+04	5.831250e+04	6.426001e-02	0	9.817956e+04	6.742279e+03	0	0	-1.321647e+04	1.016682e+04	-7.822991e-04	0	9.778430e+04	-7.643677e+01	3.719174e-02	0	9.245575e+04	3.571417e+03	7.676362e-02	0	9.433901e+04	7.843932e+03	0	0	1.059108e+04	2.757751e+03	1.554649e-02	0	7.164184e+04	1.131368e+03	6.338890e-02	0	7.657074e+04	5.182231e+03	0	0	-6.347985e+03	1.239057e+04	8.899473e-03	0	6.040066e+04	5.423607e+02	0	0	9.567699e+03	9.141866e+03	1.337303e-01	0	6.949095e+04	1.072766e+04	-1.489469e-02	0	1.167381e+05	-1.713260e+03	-1.369533e-01	0	8.922311e+04	-1.074750e+04	1.650467e-01	0	7.141838e+04	1.411740e+04	0	0	3.348460e+03	4.345416e+02	1.107019e-03	0	1.271379e+05	1.409000e+02	0	0	7.377505e+03	-8.228480e+03	1.532745e-01	0	6.902280e+04	1.249453e+04	2.650253e-01	0	5.385032e+04	1.941794e+04	0	0	1.771284e+04	-4.302121e+03	-2.373674e-02	0	1.101777e+05	-2.554621e+03	6.687002e-02	0	8.818516e+04	6.319530e+03	0	0	4.235041e+03	-3.777990e+03	0	0	4.600951e+03	-3.477271e+03	0	0	1.719109e+04	-2.670787e+03	-1.003098e-02	0	8.298175e+04	-8.241213e+02	-6.278589e-02	0	7.219595e+04	-4.265099e+03	0	0	-1.129481e+03	-3.067540e+03	8.020050e-03	0	7.066287e+04	5.713016e+02	6.660961e-02	0	8.300050e+04	5.923171e+03	6.267650e-02	0	8.087073e+04	5.407625e+03	1.439612e-01	0	6.487725e+04	1.091049e+04	1.695977e-01	0	9.294564e+04	1.898281e+04	0	0	1.414751e+03	-3.469962e+03	0	0	3.701172e+01	5.930110e+03	0	0	-3.352793e+02	2.912876e+03	0	0	2.121769e+04	2.616342e+04	1.595474e-01	0	88769	1.685147e+04	3.273044e-01	0	6.951373e+04	3.382235e+04	0	0	5.509176e+03	1.405562e+03	0	0	1.912838e+03	-8.819419e+03	4.231791e-01	0	4.452233e+04	3.266338e+04	3.292643e-01	0	9.073323e+04	4.454095e+04	0	0	9.629831e+03	4.564259e+03	0	0	5.795269e+03	6.291104e+03	2.523622e-01	0	5.958487e+04	2.011263e+04	1.059668e-01	0	8.027714e+04	9.514982e+03	8.654967e-02	0	5.381864e+04	5.099331e+03	0	0	-9.634089e+03	-1.654043e+03	0	0	6.258874e+03	1.518409e+03	0	0	8.749900e+03	1.240750e+03	2.878973e-01	0	1.156414e+05	4.675286e+04	1.628570e-02	0	7.722944e+04	1.278557e+03	5.884733e-02	0	6.228819e+04	3.894686e+03	2.142089e-01	0	1.087782e+05	2.965323e+04	0	0	5.551249e+03	6.481232e+03	0	0	-4.399102e+02	5.626756e+03	0	0	1.070896e+04	5.443938e+03	9.012584e-02	0	7.753099e+04	7.679684e+03	0	0	2.665889e+03	9.099369e+03	0	0	4.204359e+03	-2.753251e+02	1.238915e-01	0	8.399148e+04	1.187733e+04	3.260495e-01	0	6.226524e+04	3.012321e+04	0	0	-8.529805e+03	4.318948e+03	2.188299e-01	0	4.371927e+04	1.224712e+04	7.775228e-02	0	4.948779e+04	4.172185e+03	0	0	3.752392e+03	3.189685e+01	0	0	9.033939e+03	-3.163133e+03	2.478309e-01	0	5.597913e+04	1.844447e+04	3.870957e-02	0	8.385287e+04	3.376616e+03	0	0	-9.405059e+02	2.041851e+03	0	0	-7.607031e+02	6.272821e+03	1.738262e-01	0	4.634142e+04	9.750189e+03	1.875641e-01	0	5.695297e+04	1.314852e+04	3.894361e-02	0	7.973580e+04	3.231029e+03	2.335907e-01	0	3.561671e+04	1.085547e+04	0	0	-5.195385e+03	-3.436881e+03	7.771705e-02	0	5.008301e+04	4.220292e+03	1.322061e-02	0	6.008650e+04	8.050233e+02	1.315230e-01	0	4.512877e+04	6.834342e+03	0	0	3.656600e+03	-9.449280e+02	0	0	6.015580e+03	4.271200e+03	7.781551e-02	0	4.316327e+04	3.642191e+03	3.432159e-01	0	3.584243e+04	1.873019e+04	7.394335e-02	0	3.505850e+04	2.799335e+03	4.582203e-02	0	3.740722e+04	1.796389e+03	-4.198396e-02	0	5.828135e+04	-2.348292e+03	1.580900e-01	0	5.674506e+04	1.065533e+04	1.634215e-01	0	2.836567e+04	5.541094e+03	1.306237e-01	0	4.907844e+04	7.374030e+03	1.176007e-01	0	3.159738e+04	4.211104e+03	1.635772e-01	0	3.429050e+04	6.706111e+03	2.595627e-01	0	2.718351e+04	9.529267e+03	2.773154e-01	0	3.358513e+04	1.288761e+04	2.142448e-01	0	2.696940e+04	7.353504e+03	0	0	1.211581e+04	2.010789e+03	4.674791e-02	0	3.183152e+04	1.561032e+03	2.228508e-01	0	2.716293e+04	7.789084e+03	1.650489e-01	0	4.150176e+04	8.203858e+03	-5.970882e-03	0	5.419403e+04	-3.216655e+02	0	0	1.267357e+03	4.079985e+03	2.957382e-02	0	4.306850e+04	1.312516e+03	2.702413e-01	0	3.014224e+04	1.116215e+04	1.926022e-01	0	3.055777e+04	7.289458e+03	9.690491e-03	0	7.987145e+04	7.815674e+02	1.704881e-01	0	4.226350e+04	8.686343e+03	0	0	-2.228520e+03	2.455043e+03	0	0	2.051551e+03	5.728596e+02	1.588992e-01	0	4.526474e+04	8.551334e+03	0	0	5.356115e+03	-1.577454e+02	1.950325e-01	0	3.883804e+04	9.409920e+03	0	0	2.903452e+03	-5.423257e+03	0	0	-1.141283e+03	4.339848e+03	2.341873e-01	0	4.372263e+04	1.337049e+04	0	0	-5.561904e+02	-7.259561e+02	0	0	-6.149829e+02	4.270928e+03	2.189907e-01	0	3.773727e+04	1.058132e+04	2.442953e-01	0	4.603326e+04	1.488109e+04	0	0	4.624500e+03	-2.321093e+03	2.743278e-01	0	4.157427e+04	1.571643e+04	0	0	9.324768e+03	-1.165323e+03	3.036712e-01	0	2.126452e+04	9.273525e+03	1.574873e-01	0	3.887909e+04	7.267501e+03	1.485733e-02	0	4.617536e+04	6.963890e+02	3.285401e-01	0	3.491241e+04	1.708237e+04	0	0	-5.184297e+02	5.499835e+03	5.249205e-01	0	5.887550e+04	6.505217e+04	3.713990e-02	0	3.874615e+04	1.494535e+03	0	0	1.168648e+03	6.465992e+03	2.287131e-01	0	3.468429e+04	1.028509e+04	7.215112e-02	0	3.226896e+04	2.509290e+03	1.637081e-01	0	4.435219e+04	8.682149e+03	1.144173e-01	0	3.413595e+04	4.410367e+03	2.167068e-01	0	3.683039e+04	1.018954e+04	6.122627e-01	0	3.322952e+03	5.247161e+03	3.860658e-02	0	8.614289e+03	3.459231e+02	4.357767e-01	0	4.110483e+03	3.174723e+03	3.971226e-01	0	2.221307e+03	1.463201e+03	5.667987e-01	0	3.411250e+03	4.463265e+03	6.169841e-01	0	4.693157e+03	7.560008e+03	-7.966626e-02	0	5.134692e+03	-3.788779e+02	1.120038e-02	0	1.063514e+04	1.204668e+02	1.210191e-01	0	6.220074e+03	8.563871e+02	7.495216e-02	0	1.221557e+04	9.897689e+02	1.462096e-02	0	9.762521e+03	1.448553e+02	4.923747e-01	0	4.126141e+03	4.002179e+03	6.393282e-01	0	3.377771e+03	5.987449e+03	2.136312e-01	0	3.565375e+03	9.685983e+02	4.553045e-01	0	4.828820e+03	4.036352e+03	0	0	6.044264e+02	4.724762e+02	0	0	-2.635120e+02	1.012134e+02	3.139073e-01	0	5.426752e+03	2.482896e+03	0	0	2.874587e+02	-1.708941e+02	0	0	1.652495e+02	1.044525e+03	0	0	-5.222385e+02	6.441273e+02	0	0	2.327655e+02	-2.209183e+02	2.736593e-01	0	6.134032e+03	2.311085e+03	4.386539e-01	0	2.447190e+03	1.912313e+03	1.007723e-01	0	8.620200e+03	9.660260e+02	5.600280e-01	0	3.005664e+03	3.825825e+03	4.918623e-01	0	4.069773e+03	3.939419e+03	5.931501e-01	0	3.767846e+03	5.493176e+03	1.449763e-01	0	8.580086e+03	1.454824e+03	0	0	4.364298e+02	-3.772278e+02	0	0	-9.853427e+01	-4.615948e+02	5.123160e-01	0	1.855916e+03	1.949656e+03	0	0	5.221329e+01	2.694623e+02	6.124778e-01	0	1.727684e+03	2.730601e+03	6.773246e-01	0	2.867414e+03	6.018958e+03	0	0	1.456124e+02	1.078844e+03	0	0	-3.879878e+02	5.013152e+02	2.916673e-02	0	7.729494e+03	2.322170e+02	0	0	2.235486e+01	-8.189720e+02	0	0	-4.772811e+02	9.419048e+01	2.502679e-02	0	9.016458e+03	2.314453e+02	5.576971e-01	0	2.514318e+03	3.170287e+03	1.047113e-01	0	8.434377e+03	9.864687e+02	1.508789e-02	0	7.925660e+03	1.214133e+02	1.496742e-01	0	7.829242e+03	1.378101e+03	1.249362e-01	0	6.448457e+03	9.206708e+02	1.487290e-01	0	6.067434e+03	1.060066e+03	1.482413e-01	0	4.911474e+03	8.548000e+02	0	0	-1.718744e+02	2.388080e+02	0	0	1.405810e+03	-3.203747e+02	6.463895e-01	0	3.399777e+03	6.214691e+03	0	0	1.666569e+02	1.707911e+03	7.115539e-01	0	2.281227e+03	5.627451e+03	0	0	1.646311e+03	-5.448506e+02	9.851682e-02	0	8.524126e+03	9.315424e+02	0	0	-7.276256e+01	3.969327e+02	6.034394e-01	0	3.122457e+03	4.751388e+03	0	0	2.114104e+02	7.470879e+01	5.535039e-01	0	3.522166e+03	4.366293e+03	8.497455e-02	0	1.009216e+04	9.372160e+02	0	0	-2.966124e+02	1.444040e+02	5.245541e-01	0	3.588211e+03	3.958833e+03	5.659226e-01	0	3.513337e+03	4.580465e+03	0	0	9.576587e+02	-2.792172e+01	5.481375e-01	0	3.996821e+03	4.848394e+03	0	0	2.189868e+01	1.280916e+02	0	0	-3.649631e+02	8.491603e+02	3.732010e-02	0	8.673646e+03	3.362502e+02	0	0	1.129688e+03	1.045443e+03	5.705082e-01	0	3.710241e+03	4.928436e+03	4.842859e-01	0	3.361653e+03	3.156790e+03	6.338487e-01	0	2.412774e+03	4.176781e+03	3.226722e-01	0	3.619219e+03	1.724160e+03	3.312933e-01	0	4.853965e+03	2.404771e+03	0	0	-3.938070e+02	3.488643e+02	4.990470e-01	0	3.742676e+03	3.728436e+03	2.190448e-01	0	3.895156e+03	1.092526e+03	5.633336e-01	0	3.134459e+03	4.043695e+03	1.764968e-02	0	4.667361e+03	8.385751e+01	9.128701e-02	0	1.228466e+04	1.234086e+03	0	0	-4.452437e+02	-2.191905e+02	8.764317e-02	0	8.557906e+03	8.220928e+02	2.640393e-02	0	9.183570e+03	2.490585e+02	5.867003e-01	0	3.631790e+03	5.155514e+03	5.143366e-02	0	9.758854e+03	5.291497e+02	1.012250e-01	0	1.097423e+04	1.235979e+03	0	0	8.045670e+02	8.719084e+02	5.350538e-01	0	6.265788e+03	7.210585e+03	0	0	-5.604738e+02	-1.174480e+02	3.095046e-01	0	5.305417e+03	2.378077e+03	4.782873e-01	0	4.072189e+03	3.733236e+03	5.560569e-01	0	6.783682e+03	8.496841e+03	1.001993e-01	0	5.547583e+03	6.177637e+02	4.620285e-01	0	5.558217e+03	4.773588e+03	6.994717e-02	0	1.005117e+04	7.559260e+02	1.503147e-01	0	7.666905e+03	1.356324e+03	4.068067e-01	0	4.656562e+03	3.193429e+03	8.331330e-02	0	1.089998e+04	9.906475e+02	1.212368e-01	0	6.175321e+03	8.519656e+02	4.949835e-01	0	3.408989e+03	3.341264e+03	5.679555e-02	0	6.848661e+03	4.123957e+02	5.833060e-02	0	6.856747e+03	4.247330e+02	0	0	9.982092e+02	5.144680e+02	4.276313e-01	0	2.885076e+03	2.155514e+03	0	0	-2.774216e+01	2.149825e+02	5.389457e-01	0	3.643933e+03	4.259546e+03	5.346453e-02	0	8.042409e+03	4.542710e+02	6.217927e-01	0	2.147180e+03	3.530077e+03	6.660821e-02	0	6.825602e+03	4.870850e+02	6.187746e-03	0	7.895637e+03	4.916039e+01	1.070629e-01	0	5.913706e+03	7.090517e+02	5.352167e-01	0	3.139633e+03	3.615415e+03	8.066122e-02	0	4.627053e+03	4.059697e+02	7.208129e-02	0	6.770690e+03	5.259513e+02	7.154960e-01	0	2.054373e+03	5.166521e+03	2.658207e-02	0	7.438502e+03	2.031304e+02	0	0	2.410502e+02	4.327461e+02	0	0	7.536887e+01	6.920500e+01	0	0	1.924772e+02	5.995147e+02	1.430254e-01	0	5.513769e+03	9.202242e+02	1.649624e-01	0	8.199611e+03	1.619841e+03	5.880303e-02	0	3.485896e+03	2.177878e+02	1.274666e-01	0	7.213565e+03	1.053815e+03	5.816615e-01	0	2.267997e+03	3.153441e+03	2.457287e-01	0	5.272500e+03	1.717691e+03	5.669820e-01	0	4.004693e+03	5.243637e+03	0	0	1.002402e+03	1.310084e+02	7.217177e-02	0	5.853199e+03	4.552952e+02	0	0	-3.244856e+02	-2.254758e+02	5.978561e-01	0	3.807431e+03	5.660400e+03	7.825776e-02	0	1.014794e+04	8.615802e+02	0	0	1.934722e+02	3.887547e+02	6.177182e-01	0	1.953558e+03	3.156698e+03	5.114613e-01	0	3.929557e+03	4.113934e+03	8.694109e-02	0	7.148107e+03	6.806397e+02	0	0	3.230780e+02	7.044943e+02	0	0	-9.156961e+01	-4.134149e+02	6.007063e-01	0	1.760483e+03	2.648510e+03	5.583957e-01	0	3.186275e+03	4.028951e+03	-1.908038e-02	0	7.420972e+03	-1.389439e+02	6.149085e-01	0	3.506615e+03	5.599311e+03	4.366957e-02	0	6.631950e+03	3.028392e+02	0	0	-4.928995e+02	3.193700e+02	1.905089e-01	0	4.904179e+03	1.154169e+03	5.730904e-02	0	7.218623e+03	4.388419e+02	5.943900e-01	0	2.948088e+03	4.320195e+03	0	0	7.051971e+00	1.146452e+03	0	0	-1.684284e+02	-1.392739e+02	6.154909e-01	0	2.289347e+03	3.664599e+03	6.149470e-01	0	3.840997e+03	6.134246e+03	0	0	-2.419045e+02	-4.064696e+02	0	0	-2.817026e+02	-3.378374e+02	1.891047e-01	0	6.762730e+03	1.577101e+03	1.080561e-02	0	6.336672e+03	6.921955e+01	6.182373e-01	0	3.120015e+03	5.052640e+03	6.008199e-01	0	2.977902e+03	4.482145e+03	0	0	2.676519e+02	1.444477e+02	2.437338e-02	0	7.220025e+03	1.803727e+02	0	0	7.476218e+02	-6.859882e+02	5.611503e-02	0	5.605702e+03	3.332654e+02	5.282505e-01	0	2.887119e+03	3.232906e+03	5.622615e-01	0	3.246146e+03	4.169574e+03	7.095816e-01	0	2.844229e+03	6.949330e+03	0	0	4.200738e+02	7.975344e+02	6.471862e-01	0	4.336046e+03	7.953854e+03	1.361784e-01	0	5.038104e+03	7.942390e+02	
2.800000e+00	0	0	2.750926e+03	2.943797e+03	0	0	7.948206e+03	1.425536e+04	1.122503e-02	0	5.599188e+04	6.356455e+02	8.466194e-02	0	1.280544e+05	1.184408e+04	2.356745e-03	0	7.548116e+04	1.783101e+02	2.245363e-01	0	1.150220e+05	3.330473e+04	0	0	3.259820e+03	9.040696e+03	8.575623e-02	0	7.610348e+04	7.138521e+03	9.138469e-02	0	1.051665e+05	1.057720e+04	3.597339e-01	0	5.706079e+04	3.205963e+04	1.147316e-01	0	9.414452e+04	1.220122e+04	3.257636e-01	0	6.246323e+04	3.017969e+04	2.007196e-01	0	8.733898e+04	2.193304e+04	3.682762e-02	0	6.528264e+04	2.496131e+03	3.321510e-01	0	7.024389e+04	3.493541e+04	5.202402e-02	0	99141	5.440764e+03	0	0	9.029615e+03	6.794553e+02	0	0	1.030108e+04	1.060197e+04	1.127899e-01	0	8.178669e+04	1.039744e+04	-2.894289e-02	0	8.552362e+04	-2.405674e+03	5.121379e-02	0	1.044855e+05	5.639943e+03	2.588999e-01	0	98763	3.450239e+04	0	0	1.092087e+04	6.237512e+03	0	0	1.119782e+04	1.676098e+04	0	0	-1.209828e+03	1.203130e+03	2.242223e-01	0	8.284451e+04	2.394447e+04	1.810558e-01	0	8.946280e+04	1.977884e+04	1.976119e-01	0	7.574570e+04	1.865463e+04	0	0	-6.965270e+03	6.008528e+03	7.029176e-02	0	6.442981e+04	4.871297e+03	2.603962e-01	0	7.431174e+04	2.616333e+04	0	0	1.509987e+04	3.162260e+03	1.376888e-01	0	8.275552e+04	1.321392e+04	8.051496e-01	0	1.566290e+04	6.472133e+04	1.256006e-01	0	68458	9.833456e+03	0	0	-2.595885e+03	1.723195e+03	-6.229597e-02	0	7.212105e+04	-4.229378e+03	5.689475e-02	0	1.111401e+05	6.704751e+03	1.159522e-01	0	1.007694e+05	1.321697e+04	0	0	8.102358e+03	6.324417e+03	1.492283e-01	0	8.036930e+04	1.409705e+04	5.584581e-02	0	9.154966e+04	5.415075e+03	0	0	6.295642e+03	-6.625112e+03	-4.601207e-02	0	5.999379e+04	-2.639012e+03	0	0	-7.625929e+03	-6.048331e+03	1.967397e-02	0	1.006444e+05	2.019812e+03	8.412381e-02	0	5.929250e+04	5.446054e+03	5.197379e-02	0	6.388732e+04	3.502505e+03	6.474305e-02	0	6.486741e+04	4.490438e+03	0	0	3.005813e+03	7.095417e+02	-4.009183e-02	0	1.109124e+05	-4.275276e+03	0	0	-4.584750e+03	3.036715e+03	-1.821879e-02	0	7.600172e+04	-1.359884e+03	8.453316e-03	0	7.558708e+04	6.444088e+02	0	0	1.941921e+04	9.118467e+03	5.271349e-02	0	8.589337e+04	4.779693e+03	6.597453e-02	0	1.063665e+05	7.513158e+03	0	0	4.531119e+03	5.657794e+03	0	0	1.351932e+03	1.100557e+04	0	0	6.533447e+02	-1.199088e+04	9.685168e-02	0	9.745970e+04	1.045137e+04	3.017311e-02	0	1.011719e+05	3.147646e+03	0	0	3.081794e+03	-3.246462e+03	5.422765e-02	0	7.676041e+04	4.401204e+03	3.689085e-02	0	6.483579e+04	2.483465e+03	-1.798565e-02	0	6.449180e+04	-1.139434e+03	1.259302e-01	0	7.998852e+04	1.152422e+04	9.290112e-02	0	5.617211e+04	5.752903e+03	0	0	1.007995e+04	1.107023e+04	0	0	-5.822301e+03	-2.359106e+03	0	0	6.946230e+02	6.992287e+03	0	0	2.853534e+04	1.234528e+04	1.056645e-01	0	9.840135e+04	1.162598e+04	2.958974e-01	0	8.935981e+04	3.755323e+04	0	0	1.746921e+03	1.476880e+04	0	0	-7.117064e+03	2.525679e+03	2.748263e-01	0	5.465174e+04	2.071191e+04	3.236943e-01	0	8.904205e+04	4.261742e+04	0	0	1.174797e+04	-1.030839e+03	0	0	1.022713e+04	8.029829e+03	1.324538e-01	0	6.711870e+04	1.024744e+04	2.522604e-01	0	7.614479e+04	2.568851e+04	1.101816e-01	0	6.840246e+04	8.469920e+03	0	0	2.534050e+03	-6.298651e+03	0	0	-2.670048e+03	1.889096e+04	0	0	2.947939e+03	-1.174160e+04	3.375167e-01	0	9.701686e+04	4.942736e+04	8.948619e-02	0	9.568533e+04	9.404048e+03	-1.957446e-02	0	1.045529e+05	-2.007275e+03	2.448985e-01	0	8.836838e+04	2.866009e+04	0	0	-3.969340e+03	2.867016e+03	0	0	1.456058e+04	3.629208e+03	0	0	2.604057e+03	8.856683e+03	5.477815e-03	0	7.507413e+04	4.135073e+02	0	0	7.860007e+03	-1.906513e+03	0	0	-1.059613e+04	8.395754e+03	6.591671e-02	0	8.751599e+04	6.175858e+03	2.231632e-01	0	7.506278e+04	2.156341e+04	0	0	6.517255e+03	2.459144e+03	1.735951e-01	0	5.961192e+04	1.252212e+04	2.204804e-01	0	4.381181e+04	1.239179e+04	0	0	9.013721e+01	4.855917e+03	0	0	1.051090e+04	3.600102e+03	1.577529e-01	0	5.327962e+04	9.979276e+03	4.866365e-02	0	7.457738e+04	3.814852e+03	0	0	5.702783e+02	-1.064522e+03	0	0	3.266258e+03	-2.655610e+03	2.074165e-01	0	5.011299e+04	1.311441e+04	1.647098e-01	0	7.466964e+04	1.472401e+04	1.808641e-02	0	7.484316e+04	1.378578e+03	3.352385e-01	0	3.695691e+04	1.863733e+04	0	0	4.726221e+01	-4.851587e+03	8.930334e-02	0	4.684183e+04	4.593332e+03	1.277763e-01	0	6.097130e+04	8.931984e+03	1.541128e-01	0	3.771651e+04	6.871597e+03	0	0	4.868854e+03	5.519777e+03	0	0	-1.653018e+02	-5.179290e+03	1.647731e-01	0	3.447651e+04	6.801505e+03	1.580005e-01	0	4.002724e+04	7.511075e+03	3.555182e-02	0	4.104624e+04	1.513061e+03	1.462633e-01	0	3.334987e+04	5.713546e+03	-6.471299e-02	0	6.038773e+04	-3.670351e+03	1.426925e-01	0	3.599212e+04	5.990624e+03	9.085979e-03	0	5.136666e+04	4.709958e+02	1.223555e-01	0	3.832942e+04	5.343638e+03	1.901930e-02	0	3.574199e+04	6.929675e+02	2.516510e-01	0	4.775717e+04	1.605954e+04	2.985547e-01	0	3.019381e+04	1.285133e+04	2.445009e-01	0	3.125670e+04	1.011555e+04	8.460157e-02	0	3.839097e+04	3.548112e+03	0	0	3.561396e+03	5.098044e+03	1.109552e-01	0	3.827416e+04	4.776718e+03	1.436636e-01	0	3.234773e+04	5.426830e+03	2.000337e-01	0	4.628804e+04	1.157445e+04	9.371915e-02	0	4.330629e+04	4.478334e+03	0	0	3.395298e+03	4.013318e+03	2.851632e-02	0	5.496802e+04	1.613496e+03	1.306485e-01	0	3.462361e+04	5.203329e+03	2.077488e-01	0	3.014257e+04	7.904164e+03	8.910991e-02	0	6.506262e+04	6.364900e+03	8.469333e-02	0	3.441988e+04	3.184872e+03	0	0	1.360206e+03	4.698670e+03	0	0	7.691987e+02	3.693448e+03	7.095837e-02	0	5.387112e+04	4.114570e+03	0	0	9.111018e+03	4.339211e+02	2.995996e-01	0	4.091157e+04	1.750012e+04	0	0	7.591687e+03	-2.954630e+03	0	0	7.849402e+03	1.028572e+03	1.173547e-01	0	4.268930e+04	5.675878e+03	0	0	7.071260e+03	-3.163211e+03	0	0	9.269821e+03	-1.485935e+03	1.775761e-01	0	3.922355e+04	8.469069e+03	1.808462e-01	0	4.787885e+04	1.057031e+04	0	0	1.443127e+03	-3.215833e+02	2.707609e-01	0	3.810025e+04	1.414633e+04	0	0	9.889834e+02	-1.653225e+02	1.871277e-01	0	3.679148e+04	8.469604e+03	2.688173e-01	0	2.997958e+04	1.102191e+04	8.308967e-02	0	4.315968e+04	3.911095e+03	2.082850e-01	0	4.418055e+04	1.162305e+04	0	0	3.374708e+03	-2.514381e+03	4.716592e-01	0	6.684119e+04	5.967031e+04	5.231950e-02	0	5.835203e+04	3.221496e+03	0	0	7.676680e+02	-8.786160e+02	3.173798e-01	0	2.200096e+04	1.022920e+04	1.037282e-01	0	3.522288e+04	4.076446e+03	1.518088e-01	0	3.273895e+04	5.859601e+03	1.245549e-01	0	3.258007e+04	4.635367e+03	1.422656e-01	0	4.458186e+04	7.394438e+03	5.559670e-01	0	4.626874e+03	5.793239e+03	6.437697e-02	0	6.324092e+03	4.351388e+02	5.723441e-01	0	2.739895e+03	3.666880e+03	5.586852e-01	0	2.844836e+03	3.601437e+03	4.699467e-01	0	3.194093e+03	2.831892e+03	6.562648e-01	0	3.486294e+03	6.656086e+03	1.592550e-01	0	6.555281e+03	1.241710e+03	-3.190602e-02	0	9.722394e+03	-3.006116e+02	5.709607e-02	0	9.010270e+03	5.456027e+02	2.162245e-02	0	1.000626e+04	2.211414e+02	-1.261263e-01	0	8.142915e+03	-9.120074e+02	5.335802e-01	0	3.118788e+03	3.567866e+03	1.432187e-01	0	8.417477e+03	1.407057e+03	3.471274e-01	0	3.700670e+03	1.967618e+03	4.716058e-01	0	4.942545e+03	4.411352e+03	0	0	3.719132e+03	2.884877e+01	0	0	-1.144923e+02	-2.845710e+02	2.484665e-01	0	5.600282e+03	1.851524e+03	0	0	4.717725e+02	5.300863e+02	0	0	1.267210e+03	3.607018e+02	0	0	-2.614542e+02	1.408833e+03	0	0	-5.564502e+02	5.241797e+02	1.290570e-03	0	4.405601e+03	5.693085e+00	3.094521e-01	0	2.589347e+03	1.160352e+03	-2.643873e-04	0	6.132945e+03	-1.621044e+00	6.129755e-01	0	3.271350e+03	5.181217e+03	5.562428e-01	0	3.270263e+03	4.099224e+03	5.025668e-01	0	5.494316e+03	5.551019e+03	1.157423e-01	0	9.706557e+03	1.270511e+03	0	0	-1.596486e+02	-5.551689e+02	0	0	6.323044e+01	3.448357e+01	1.860943e-01	0	3.855426e+03	8.815182e+02	0	0	1.446820e+01	5.366191e+02	6.271026e-01	0	1.781115e+03	2.995307e+03	6.305714e-01	0	3.231630e+03	5.516016e+03	0	0	-4.181131e+02	3.415891e+02	0	0	9.877692e+01	-3.114299e+02	3.949093e-02	0	5.838808e+03	2.400602e+02	0	0	4.743157e+02	3.094593e+02	0	0	-2.027713e+02	4.883081e+02	2.473010e-03	0	1.070665e+04	2.654330e+01	6.857231e-01	0	2.131474e+03	4.650680e+03	9.875390e-02	0	8.564278e+03	9.384294e+02	8.833862e-02	0	6.251150e+03	6.057271e+02	8.418083e-02	0	8.561104e+03	7.869249e+02	1.126744e-01	0	8.176888e+03	1.038318e+03	1.319931e-01	0	8.321846e+03	1.265458e+03	1.223076e-01	0	4.990885e+03	6.954863e+02	0	0	5.188120e+02	-5.410940e+02	0	0	-5.432101e+02	8.546875e+00	5.270753e-01	0	3.876247e+03	4.320083e+03	0	0	2.318530e+02	-5.533633e+02	6.112710e-01	0	3.790051e+03	5.959804e+03	0	0	2.997428e+02	2.620121e+02	5.866115e-02	0	1.147952e+04	7.153660e+02	0	0	2.066492e+02	-4.364006e+02	5.153483e-01	0	4.667064e+03	4.962663e+03	0	0	6.476849e+02	-1.744807e+01	5.751725e-01	0	2.716283e+03	3.677567e+03	6.649654e-02	0	9.523529e+03	6.783925e+02	0	0	-4.857312e+01	-2.520386e+01	5.320073e-01	0	3.153897e+03	3.585304e+03	3.125415e-01	0	4.872651e+03	2.215269e+03	0	0	8.020770e+01	3.041162e+01	5.016602e-01	0	3.031625e+03	3.051825e+03	0	0	5.062124e+02	8.741701e+02	0	0	2.203310e+02	5.756309e+02	3.258517e-02	0	8.571195e+03	2.887012e+02	0	0	8.988060e+02	1.523384e+03	5.110266e-01	0	4.305339e+03	4.499515e+03	6.730739e-01	0	1.603320e+03	3.300908e+03	5.423108e-01	0	3.601990e+03	4.267958e+03	3.308463e-01	0	4.028533e+03	1.991807e+03	5.903072e-01	0	2.116710e+03	3.049869e+03	0	0	-9.576781e+01	-7.018082e+00	6.643226e-01	0	2.225520e+03	4.404417e+03	0	0	-4.847116e+01	-5.746312e+02	5.688279e-01	0	2.656028e+03	3.503989e+03	9.812512e-02	0	6.267361e+03	6.818967e+02	7.875644e-03	0	1.096309e+04	8.702678e+01	0	0	7.385798e+02	6.120169e+01	1.184692e-01	0	8.557416e+03	1.150034e+03	2.139464e-02	0	1.056249e+04	2.309212e+02	5.742416e-02	0	7.436691e+03	4.530625e+02	7.429896e-02	0	9.902971e+03	7.948359e+02	3.270090e-02	0	1.206982e+04	4.080372e+02	0	0	1.083489e+03	1.910260e+02	6.232278e-01	0	4.654023e+03	7.698331e+03	0	0	6.550665e+01	8.683362e+02	5.223891e-01	0	3.938260e+03	4.307488e+03	1.880108e-01	0	6.945719e+03	1.608236e+03	5.618569e-01	0	7.463094e+03	9.570369e+03	9.343278e-02	0	5.879936e+03	6.059990e+02	6.274769e-01	0	3.166060e+03	5.332901e+03	7.017887e-02	0	9.619312e+03	7.260240e+02	8.375614e-02	0	4.375238e+03	3.999515e+02	3.556527e-01	0	5.640875e+03	3.113527e+03	7.808402e-02	0	1.180047e+04	9.994709e+02	4.446385e-02	0	7.037085e+03	3.274558e+02	5.980333e-01	0	3.038891e+03	4.521166e+03	3.014245e-02	0	4.941308e+03	1.535721e+02	1.171075e-01	0	4.562138e+03	6.051252e+02	0	0	4.874249e+02	-1.865123e+02	4.682133e-01	0	1.686546e+03	1.484925e+03	0	0	7.715982e+01	1.791982e+02	5.688751e-01	0	3.654227e+03	4.821802e+03	-5.338991e-02	0	7.498292e+03	-3.800427e+02	4.192349e-01	0	3.660416e+03	2.642332e+03	1.313754e-01	0	6.581484e+03	9.954183e+02	1.363980e-01	0	7.933872e+03	1.253082e+03	1.421373e-01	0	5.939196e+03	9.840517e+02	6.697165e-01	0	1.818064e+03	3.686493e+03	1.396090e-01	0	6.939798e+03	1.126068e+03	1.270538e-01	0	7.510396e+03	1.093108e+03	3.884031e-01	0	4.962216e+03	3.151325e+03	2.985944e-03	0	7.428699e+03	2.224811e+01	0	0	1.042031e+03	-3.863716e+02	0	0	-6.727820e+01	-5.690303e+02	0	0	1.336537e+02	1.350005e+03	3.889922e-02	0	6.058867e+03	2.452242e+02	1.668877e-01	0	3.747651e+03	7.507231e+02	2.396288e-01	0	5.699621e+03	1.796219e+03	1.574639e-01	0	7.694938e+03	1.438128e+03	5.577393e-01	0	2.465545e+03	3.109323e+03	5.848955e-02	0	4.672010e+03	2.902397e+02	5.465661e-01	0	6.356654e+03	7.662265e+03	0	0	4.739711e+02	-7.812465e+02	-7.488961e-02	0	5.615944e+03	-3.912735e+02	0	0	5.157105e+02	-6.401816e+02	4.964353e-01	0	5.053019e+03	4.981479e+03	1.079503e-01	0	7.759702e+03	9.390313e+02	0	0	2.714134e+02	-3.921277e+02	7.703169e-01	0	1.454538e+03	4.878266e+03	6.518986e-01	0	1.753087e+03	3.283052e+03	1.968649e-01	0	8.994187e+03	2.204659e+03	0	0	5.299408e+02	-5.891331e+02	0	0	-1.023539e+02	5.380558e+02	7.531472e-01	0	2.055091e+03	6.270079e+03	6.523889e-01	0	1.877451e+03	3.523559e+03	8.698534e-02	0	6.804795e+03	6.483110e+02	6.218428e-01	0	2.852694e+03	4.690978e+03	1.226989e-01	0	6.392244e+03	8.940157e+02	0	0	-9.075924e+00	6.389778e+02	9.661612e-02	0	4.828688e+03	5.164240e+02	7.347331e-02	0	7.141171e+03	5.662929e+02	5.946156e-01	0	3.269166e+03	4.795195e+03	0	0	-5.591245e+02	1.634687e+03	0	0	-3.803625e+01	1.185692e+02	5.293744e-01	0	2.955033e+03	3.323913e+03	6.032294e-01	0	3.069428e+03	4.666599e+03	0	0	-2.781790e+02	-2.496069e+02	0	0	5.638856e+02	-3.378374e+02	2.495063e-02	0	7.208319e+03	1.844544e+02	2.765720e-02	0	6.207751e+03	1.765725e+02	6.072772e-01	0	3.382270e+03	5.230091e+03	4.660791e-01	0	4.954863e+03	4.325282e+03	0	0	-6.338187e+02	-1.746700e+02	2.698462e-02	0	7.988653e+03	2.215492e+02	0	0	-9.306444e+01	-2.781450e+02	9.029629e-02	0	5.624330e+03	5.582654e+02	4.964159e-01	0	4.118492e+03	4.059867e+03	5.716399e-01	0	3.440754e+03	4.591633e+03	5.226938e-01	0	4.115798e+03	4.507173e+03	0	0	-1.117890e+02	5.916521e+02	5.286008e-01	0	3.786537e+03	4.246010e+03	-5.882229e-02	0	4.647908e+03	-2.582120e+02
[truncated: 5,062,873 more chars]
