# Supplementary material for: DeepFRET, a software for rapid and automated single-molecule FRET data classification using deep learning
Source: eLife. 2020 Nov 3;9:e60404. doi: 10.7554/eLife.60404 (PMC7609065; doi:10.7554/eLife.60404)
Supplement: Figure 4—source data 1. [file elife-60404-fig4-data1.zip › Figure 4-source data 1/Fig_S3/_E_values_SPARTAN.txt]

Time (s)	Fret_1	Idl_1	Donor_1	Acceptor_1	Fret_2	Idl_2	Donor_2	Acceptor_2	Fret_3	Idl_3	Donor_3	Acceptor_3	Fret_4	Idl_4	Donor_4	Acceptor_4	Fret_5	Idl_5	Donor_5	Acceptor_5	Fret_6	Idl_6	Donor_6	Acceptor_6	Fret_7	Idl_7	Donor_7	Acceptor_7	Fret_8	Idl_8	Donor_8	Acceptor_8	Fret_9	Idl_9	Donor_9	Acceptor_9	Fret_10	Idl_10	Donor_10	Acceptor_10	Fret_11	Idl_11	Donor_11	Acceptor_11	Fret_12	Idl_12	Donor_12	Acceptor_12	Fret_13
0	8.736483e-01	0	9560064	66102248	1.072306e+00	0	-5095424	75565776	4.396971e-01	0	77019912	60441280	8.855549e-01	0	8981690	69498600	3.365953e-01	0	64024324	32484374	7.834998e-01	0	19000114	68760152	6.244160e-01	0	13990400	23259324	8.033383e-01	0	17025582	69547400	5.256407e-01	0	65662512	72761072	3.086949e-01	0	76760304	34276484	1.575957e+00	0	-24356024	66643976	4.247408e-01	0	73641232	54372780	1.268010e+00
1.000000e-01	6.772913e-01	0	28690794	60215360	1.009752e+00	0	-702264	72711352	4.545753e-01	0	73924320	61611032	8.386045e-01	0	14774818	76769360	2.674216e-01	0	68362768	24955258	8.229434e-01	0	14850906	69025696	6.382523e-01	0	13939696	24594612	8.133337e-01	0	16336892	71182360	6.385911e-01	0	42213924	74589840	3.456590e-01	0	72151808	38114568	2.044812e+00	0	-33908840	66363324	3.931577e-01	0	76197216	49366244	1.213540e+00
2.000000e-01	7.720291e-01	0	18268582	61867008	1.049760e+00	0	-3403816	71808256	4.564586e-01	0	72985656	61292336	9.785072e-01	0	1658082	75487640	2.423766e-01	0	66558724	21293268	7.419653e-01	0	23174922	66638276	6.422720e-01	0	13639536	24488696	7.025183e-01	0	27594364	65165520	6.050591e-01	0	47820324	73261912	3.804570e-01	0	74311240	45634008	1.863101e+00	0	-31675616	68375400	4.038402e-01	0	76634928	51912704	1.697707e+00
3.000000e-01	7.980418e-01	0	16441446	64968704	1.107218e+00	0	-6726296	69460976	4.654625e-01	0	71792992	62515624	1.101988e+00	0	-7001243	75649072	2.974879e-01	0	65408732	27698180	7.727115e-01	0	20765008	70594696	6.286948e-01	0	13584320	23001006	7.785311e-01	0	19525348	68637608	6.371080e-01	0	41282788	72477744	3.373478e-01	0	75913496	38646596	2.004749e+00	0	-34362612	68562824	4.113964e-01	0	75128040	52509720	9.725868e-01
4.000000e-01	7.975935e-01	0	17439846	68722648	1.086472e+00	0	-5831304	73267032	4.601862e-01	0	73822928	62933356	9.935803e-01	0	489518	75763336	4.837500e-01	0	55625020	52123212	4.797161e-01	0	51928744	47879724	6.165335e-01	0	13596368	21860100	9.217794e-01	0	6182727	72859456	9.833853e-01	0	1.329720e+06	78703192	3.747329e-01	0	71615208	42920176	2.081603e+00	0	-36463820	70176576	4.026623e-01	0	75892528	51158780	9.460876e-01
5.000000e-01	7.860545e-01	0	19259454	70760936	1.157027e+00	0	-9625120	70921272	4.668769e-01	0	71518928	62631944	7.938864e-01	0	17911572	68989856	9.507994e-02	0	64265772	6.752404e+06	5.099846e-01	0	48902924	50895824	6.327370e-01	0	13440752	23156320	7.993807e-01	0	17534068	69865672	6.447740e-01	0	40729124	73927792	3.754154e-01	0	69568712	41815256	1.826528e+00	0	-30586864	67593304	4.062385e-01	0	75647064	51756044	9.080404e-01
6.000000e-01	8.242801e-01	0	16327500	76590264	1.140927e+00	0	-9041344	73197664	4.661520e-01	0	72229200	63069988	9.056857e-01	0	7053157	67730440	1.836710e-01	0	70640176	15893780	7.926564e-01	0	18202498	69586520	6.368009e-01	0	13686208	23996182	7.597413e-01	0	21548752	68141040	6.873581e-01	0	34349704	75519448	3.298852e-01	0	71019384	34961532	2.028370e+00	0	-34098080	67255496	4.103759e-01	0	77112288	53669828	9.527391e-01
7.000000e-01	8.440436e-01	0	12179296	65914956	1.157593e+00	0	-9688368	71165312	4.667987e-01	0	72581576	63542576	8.636757e-01	0	11228968	71140552	2.595037e-01	0	66283652	23228812	8.098742e-01	0	16521934	70378112	6.397949e-01	0	13098912	23266238	7.835822e-01	0	19680956	71258680	6.672938e-01	0	36643164	73493536	2.909710e-01	0	69833248	28658140	2.043359e+00	0	-34553860	67671776	4.033287e-01	0	75600888	51103532	9.829519e-01
8.000000e-01	6.543550e-01	0	33410730	63251268	1.133985e+00	0	-8348632	70658680	4.697090e-01	0	71493328	63325720	7.782914e-01	0	19780372	69437528	2.667027e-01	0	65643148	23874636	5.206201e-01	0	48796004	52993840	6.510078e-01	0	13228432	24676232	8.156777e-01	0	15300846	67710528	6.367545e-01	0	43151084	75642088	3.185630e-01	0	72590520	33935132	1.856096e+00	0	-30789156	66753780	3.987062e-01	0	76429624	50679000	9.828756e-01
9.000000e-01	7.537679e-01	0	21526810	65898068	1.117227e+00	0	-7311584	69682528	4.627833e-01	0	71064648	61218388	1.064422e+00	0	-4201808	69425096	8.311061e-02	0	67569680	6.124793e+06	2.507063e-01	0	67300288	22518012	6.184160e-01	0	13692240	22190400	7.320796e-01	0	23837692	65135348	6.691700e-01	0	36543776	73917104	4.464719e-01	0	76305032	61547104	1.868267e+00	0	-31548120	67882696	3.843741e-01	0	76911008	48020396	1.002167e+00
1	7.439126e-01	0	25488786	74042816	1.099217e+00	0	-6043128	66951260	4.670320e-01	0	71633872	62771704	8.871668e-01	0	9412874	74010016	3.123684e-01	0	66037692	29998752	1.630608e-01	0	69469760	13534788	6.075302e-01	0	13613936	21073922	7.279403e-01	0	24214666	64790300	6.638276e-01	0	37389580	73831848	4.278663e-01	0	76762816	57406544	1.948435e+00	0	-32791476	67365760	3.913213e-01	0	76129952	48944160	9.400055e-01
1.100000e+00	7.371784e-01	0	24914042	69880472	1.032620e+00	0	-2236760	70807416	4.576285e-01	0	73433904	61960200	8.220112e-01	0	16194364	74790920	2.972740e-01	0	68883312	29139684	8.247453e-01	0	14492506	68201456	4.973893e-01	0	16048448	15881727	8.269116e-01	0	14364186	68623400	6.558664e-01	0	38496904	73369264	4.235501e-01	0	75216272	55265620	1.803634e+00	0	-29941844	67199920	4.019239e-01	0	75475400	50721588	9.536509e-01
1.200000e+00	7.937934e-01	0	17966904	69163680	1.099492e+00	0	-6306656	69695080	4.600306e-01	0	73487616	62608288	9.393052e-01	0	4633706	71710584	6.633899e-01	0	33627592	66273116	5.097313e-01	0	48823612	50761808	4.960419e-01	0	15641344	15395645	7.362079e-01	0	23741316	66258792	6.479793e-01	0	40417408	74398016	4.840871e-01	0	69427664	65144800	2.035694e+00	0	-34486596	67784648	4.142066e-01	0	75310752	53251212	9.600884e-01
1.300000e+00	7.458322e-01	0	25035014	73462960	1.084589e+00	0	-5429232	69613048	4.540166e-01	0	72166456	60010556	7.983015e-01	0	19209642	76029712	6.892455e-01	0	31084660	68944968	5.004315e-01	0	49996192	50082556	5.222138e-01	0	15806000	17275744	7.248396e-01	0	24905864	65608112	6.343917e-01	0	43427664	75354296	4.757999e-01	0	69541608	63120732	2.104548e+00	0	-35938268	68474912	4.024634e-01	0	76215792	51334200	8.921815e-01
1.400000e+00	8.400137e-01	0	12702842	66696732	1.142998e+00	0	-8942952	71482160	4.508257e-01	0	73790800	60576000	8.107028e-01	0	16205908	69405008	7.800713e-01	0	17882086	63426484	8.841526e-01	0	9269103	70742200	5.110231e-01	0	14963696	15638354	8.331847e-01	0	14189504	70871632	7.438721e-01	0	25695900	74628608	3.812965e-01	0	72110144	44440272	1.943558e+00	0	-32568104	67084380	4.003351e-01	0	77390376	51665656	9.221429e-01
1.500000e+00	1.190895e-01	0	66139076	8941284	1.098142e+00	0	-6210280	69488720	4.571661e-01	0	72002816	60639640	9.365295e-01	0	4939902	72889984	8.035915e-01	0	16996628	69540536	7.807153e-01	0	19718420	70203160	4.970866e-01	0	16031376	15845638	8.084769e-01	0	15438382	65170104	7.108359e-01	0	30280812	74437608	3.556902e-01	0	77000248	42507872	1.975075e+00	0	-33893780	68653968	3.994033e-01	0	76473800	50855896	8.479037e-01
1.600000e+00	1.870099e-01	0	68383840	15730144	1.125269e+00	0	-8661856	77807672	4.615171e-01	0	73051912	62610544	9.714819e-01	0	2252404	76729224	5.589632e-01	0	43369144	54965376	5.179563e-01	0	47210812	50728060	5.017743e-01	0	15356240	15465613	8.582826e-01	0	11456830	69385992	7.308538e-01	0	27431680	74489440	3.160794e-01	0	73795728	34105284	2.230881e+00	0	-37734784	68391504	4.147540e-01	0	76202240	54003256	9.028301e-01
1.700000e+00	1.104790e-01	0	72306168	8980466	1.074815e+00	0	-4897152	70354144	4.634838e-01	0	71894896	62108308	1.087721e+00	0	-5880365	72914992	4.639262e-01	0	53509256	46307692	5.142534e-01	0	46497024	49225780	5.116431e-01	0	15583632	16326704	7.822477e-01	0	19659370	70623792	7.309426e-01	0	28617812	77745432	3.620270e-01	0	64970256	36868312	1.849072e+00	0	-31482864	68562024	3.979451e-01	0	76351320	50466560	9.437360e-01
1.800000e+00	2.401074e-01	0	73072656	23089168	1.109588e+00	0	-6740352	68246928	4.637567e-01	0	72161936	62407460	1.051646e+00	0	-3.437322e+06	69993152	4.553220e-01	0	55574824	46457608	4.908836e-01	0	48043568	46323000	4.727169e-01	0	15913920	14267057	8.192611e-01	0	15591480	70673752	7.934669e-01	0	20482034	78688640	3.326153e-01	0	73269168	36516344	1.551755e+00	0	-24022220	67560032	4.086760e-01	0	77173528	53336184	1.062457e+00
1.900000e+00	1.855873e-01	0	66691236	15197516	1.162569e+00	0	-10097968	72213016	4.598788e-01	0	73376680	62475568	1.066865e+00	0	-4.606389e+06	73497520	4.770253e-01	0	49823356	45445788	5.112782e-01	0	47913560	50124944	4.718056e-01	0	15499792	13845069	7.908090e-01	0	18466210	69808176	7.349214e-01	0	27327272	75763936	4.867173e-01	0	64886928	61528640	1.671712e+00	0	-26504416	65962424	4.189035e-01	0	75773064	54623636	9.771507e-01
2	1.480321e-01	0	68135376	11838735	1.144830e+00	0	-9276760	73329408	4.647033e-01	0	72558488	62989684	8.656346e-01	0	10682834	68822984	5.045192e-01	0	49517160	50420440	2.670806e-01	0	67255104	24508204	5.007885e-01	0	15820544	15870522	7.938677e-02	0	70342848	6065839	6.775958e-01	0	36541264	76798656	3.514290e-01	0	67701424	36684104	1.587547e+00	0	-24567352	66380788	4.025719e-01	0	79074960	53283984	8.838231e-01
2.100000e+00	2.191295e-01	0	74661864	20951764	1.136755e+00	0	-8455048	70281472	4.572106e-01	0	72779352	61304616	9.648771e-01	0	2697643	74108096	5.284283e-01	0	48699968	54571640	7.324866e-01	0	24768646	67819792	5.026552e-01	0	15468176	15633338	1.656405e-01	0	67588088	13417872	7.200855e-01	0	29067572	74776904	3.581794e-01	0	75720744	42257312	1.589357e+00	0	-24898144	67144432	4.045503e-01	0	75658112	51402336	9.019566e-01
2.200000e+00	2.139507e-01	0	70251640	19121428	1.141910e+00	0	-9354560	75273328	4.603144e-01	0	72877736	62159664	9.584132e-01	0	3259839	75126664	4.336523e-01	0	56343828	43142448	7.855924e-01	0	18717008	68579392	4.790397e-01	0	15615248	14358722	4.666389e-01	0	48670192	42581664	6.715226e-01	0	35656812	72894968	3.180200e-01	0	72975520	34029844	1.590120e+00	0	-25157656	67789072	3.967965e-01	0	75663128	49772368	6.218210e-01
2.300000e+00	2.084651e-01	0	68475200	18034188	1.155631e+00	0	-9717480	72156672	4.433260e-01	0	75278608	59950652	9.759582e-01	0	1915086	77741632	4.780049e-01	0	48972532	44845464	8.043974e-01	0	17152396	70537648	5.110331e-01	0	15809008	16522438	4.602991e-01	0	53822820	45904312	6.961286e-01	0	33150520	75943392	3.577125e-01	0	74787600	41651840	1.574228e+00	0	-24326408	66690104	4.161728e-01	0	75514048	53829092	5.753367e-01
2.400000e+00	1.824939e-01	0	62130924	13869640	1.108795e+00	0	-7106784	72429696	4.571052e-01	0	71660976	60336940	9.283722e-01	0	5753078	74566024	4.819963e-01	0	54892156	51076500	7.818671e-01	0	18959956	67959336	4.952683e-01	0	15230240	14944684	5.041678e-01	0	50007416	50848112	9.481326e-01	0	4.433343e+06	81041176	4.556863e-01	0	69966768	58574488	1.513250e+00	0	-22823036	67290688	3.951981e-01	0	77279944	50497336	6.245307e-01
2.500000e+00	4.625934e-01	0	50389056	43374316	1.140403e+00	0	-9106592	73966992	4.645278e-01	0	73489624	63753020	8.607016e-01	0	11583854	71574688	4.933085e-01	0	51386964	50029712	7.301578e-01	0	25332348	68546032	4.762242e-01	0	15733712	14305310	7.386242e-01	0	23325190	65914844	1.002827e+00	0	-226359	80287960	4.603550e-01	0	70901424	60483884	1.559501e+00	0	-24006160	66912572	4.011591e-01	0	77430536	51870140	5.747586e-01
2.600000e+00	4.732328e-01	0	49913196	44840600	1.143350e+00	0	-8958520	71452408	4.601117e-01	0	73335520	62499100	1.060323e+00	0	-4.179722e+06	73469248	4.934802e-01	0	50217396	48924632	7.732543e-01	0	20211846	68927008	5.259660e-01	0	15909392	17652322	8.199076e-01	0	15156782	69004360	1.019996e+00	0	-1.549026e+06	79015584	5.019720e-01	0	65552024	66071128	1.615392e+00	0	-25672668	67390264	4.168438e-01	0	77099240	55111028	5.860508e-01
2.700000e+00	5.224433e-01	0	44638092	48833720	1.209188e+00	0	-13203596	76321944	4.530369e-01	0	73518736	60893860	9.268736e-01	0	5691337	72137440	4.790525e-01	0	53685444	49368024	5.249228e-01	0	46248052	51100456	5.092331e-01	0	16092608	16698124	8.722558e-01	0	11189786	76405440	9.612393e-01	0	3.254739e+06	80715224	4.493162e-01	0	71580576	58404320	1.651179e+00	0	-26869844	68133216	4.052681e-01	0	75016104	51118208	5.643090e-01
2.800000e+00	4.617044e-01	0	57641384	49439908	1.117161e+00	0	-7323632	69832552	4.490301e-01	0	73974520	60287844	7.245650e-01	0	25711542	67637312	5.122107e-01	0	45881960	48179064	4.844074e-01	0	53133952	49920184	5.024601e-01	0	15592656	15746850	8.237290e-01	0	14835528	69327640	9.238567e-01	0	6.524010e+06	79156632	4.355577e-01	0	70715192	54568104	1.627934e+00	0	-26275524	68119904	4.127919e-01	0	74748056	52545928	5.647876e-01
2.900000e+00	5.116395e-01	0	45007032	47152412	1.146758e+00	0	-9374640	73252848	4.579335e-01	0	71787472	60645480	9.731643e-01	0	1903039	69011472	4.488201e-01	0	57581664	46888156	7.421671e-01	0	23628694	68014736	5.177685e-01	0	15367776	16500272	5.080734e-01	0	46455040	47979864	9.231470e-01	0	6.509955e+06	78196560	4.615033e-01	0	70593720	60500340	1.604736e+00	0	-25319288	67187600	3.918142e-01	0	76010488	48968580	5.518882e-01
3	5.418975e-01	0	43444928	51391776	1.170693e+00	0	-10612480	72785448	4.598585e-01	0	73871112	62891412	1.065993e+00	0	-4853855	78405360	5.134434e-01	0	50326824	53107852	7.960781e-01	0	17732160	69223496	5.006036e-01	0	15564544	15602170	4.837456e-01	0	49930616	46786456	9.318351e-01	0	5.653108e+06	77279720	4.866810e-01	0	67626632	64117244	1.526972e+00	0	-23001736	66650612	4.039968e-01	0	77103256	52263920	6.375107e-01
3.100000e+00	4.670489e-01	0	48647752	42632212	1.151651e+00	0	-9381672	71245352	4.587663e-01	0	72980136	61860216	1.007838e+00	0	-554561	71310632	4.524821e-01	0	57270448	47329696	7.409864e-01	0	23088584	66051836	4.987529e-01	0	15448096	15371228	4.569993e-01	0	49671104	41804112	8.647404e-01	0	11580262	74034848	4.151542e-01	0	72919808	51762296	1.566915e+00	0	-24563836	67892776	4.137641e-01	0	73863096	52132424	5.391994e-01
3.200000e+00	5.366868e-01	0	48071000	55683852	1.151375e+00	0	-9597008	72996008	4.662686e-01	0	70385496	61488876	1.040026e+00	0	-2840490	73806984	4.781485e-01	0	52803496	48381420	7.517955e-01	0	23435940	70985960	5.003352e-01	0	15784416	15805591	5.100046e-01	0	44965220	46801400	1.000632e+00	0	-48665	77098192	4.391152e-01	0	72054424	56411216	1.612413e+00	0	-25382536	66829288	4.016891e-01	0	74741032	50179020	6.174179e-01
3.300000e+00	4.747607e-01	0	49972928	45170228	1.097387e+00	0	-6105368	68797432	4.671012e-01	0	71928024	63047008	1.012856e+00	0	-912961	71927512	4.765889e-01	0	45719828	41629924	2.445744e-01	0	68006040	22017432	5.117204e-01	0	14984288	15703635	4.905416e-01	0	46329048	44608800	9.986877e-01	0	105939	80621416	3.957634e-01	0	77698976	50891336	1.610516e+00	0	-25510032	67294384	4.156306e-01	0	75740432	53870104	6.452744e-01
3.400000e+00	4.498901e-01	0	50709808	41471424	1.119640e+00	0	-7646392	71558000	4.733598e-01	0	71470232	64239556	1.102971e+00	0	-7161871	76713992	5.109085e-01	0	44616016	46606220	5.162381e-01	0	48030012	51254388	5.032075e-01	0	15581616	15782819	4.558395e-01	0	47918256	40140792	9.470502e-01	0	4.343492e+06	77686848	3.310941e-01	0	67835944	33577344	1.594715e+00	0	-25565752	68553992	4.058386e-01	0	75412656	51510188	5.624129e-01
3.500000e+00	5.012311e-01	0	49014184	49256152	1.135859e+00	0	-8651320	72330008	4.552923e-01	0	72449560	60556740	8.923557e-01	0	8875274	73574776	2.135928e-01	0	68954592	18728468	4.832353e-01	0	51918704	48550048	5.016875e-01	0	12631088	12716633	5.154582e-01	0	45334160	48226728	1.072259e+00	0	-5412618	80318448	4.318573e-01	0	75610312	57472996	1.642399e+00	0	-25731396	65786544	4.042548e-01	0	73969016	50193144	6.522698e-01
3.600000e+00	8.617058e-01	0	10852614	67622208	1.036809e+00	0	-2477704	69789328	4.704821e-01	0	70016056	62209996	1.135203e+00	0	-8.382138e+06	70378568	2.792152e-01	0	68535952	26549220	2.346421e-01	0	67532688	20704060	5.031120e-01	0	13247504	13413439	8.007504e-01	0	16276156	65411100	9.920551e-01	0	6.395235e+05	79854944	4.527639e-01	0	71661888	59290536	1.715641e+00	0	-27882300	66843576	4.004026e-01	0	77745768	51917524	5.519186e-01
3.700000e+00	6.395934e-01	0	36971644	65611512	1.057102e+00	0	-3980568	73689768	4.721777e-01	0	71652952	64099096	9.214696e-01	0	6522584	76535448	1.748100e-01	0	68609744	14534432	2.161237e-01	0	68410624	18861594	4.597570e-01	0	12678272	10789450	8.195314e-01	0	16280170	73930392	8.953832e-01	0	9101578	77897648	4.649301e-01	0	66215112	57535288	1.583642e+00	0	-24992008	67812800	4.000314e-01	0	77946552	51971160	6.259507e-01
3.800000e+00	7.528994e-01	0	21887218	66688940	1.152269e+00	0	-9848992	74530712	4.553990e-01	0	73373672	61355556	8.251337e-01	0	14896294	70290488	2.616639e-01	0	72536576	25706726	2.143486e-01	0	66961468	18269042	4.857532e-01	0	12883584	12169727	8.008149e-01	0	16073866	64624280	9.855435e-01	0	1.147006e+06	78195112	4.386865e-01	0	74436728	58174956	1.609526e+00	0	-25725876	67932264	4.064762e-01	0	77001864	52734920	6.123086e-01
3.900000e+00	9.456650e-02	0	66396084	6934629	1.075789e+00	0	-5131568	72839960	4.552766e-01	0	73782264	61666776	9.356270e-01	0	5280733	76752696	2.435281e-01	0	70612064	22731868	2.231949e-01	0	67155216	19295320	5.418707e-01	0	12357520	14616348	2.014719e-01	0	69939272	17645966	1.006488e+00	0	-5.004295e+05	77627936	4.033221e-01	0	74806176	50564932	2.029746e+00	0	-35919696	70801776	4.060361e-01	0	75351416	51510532	5.626059e-01
4	-2.761094e-02	0	67706696	-1819215	1.115510e+00	0	-7521904	72640800	4.613664e-01	0	71232808	61014424	9.004452e-01	0	7501408	67848144	2.626314e-01	0	70220528	25010716	7.591405e-01	0	22428506	70690104	5.070916e-01	0	12955360	13328142	2.034805e-01	0	66640392	17024094	1.004293e+00	0	-3.372925e+05	78909880	4.295740e-01	0	72868608	54875592	1.806924e+00	0	-30341404	67942736	3.902224e-01	0	74222000	47497784	6.065644e-01
4.100000e+00	2.207766e-01	0	71052768	20131312	1.166208e+00	0	-10833840	76016112	4.496791e-01	0	75431712	61636888	9.256879e-01	0	5957376	74209632	1.575733e-01	0	67871856	12695224	4.878345e-01	0	47521528	45263960	4.919616e-01	0	13240464	12821471	2.231910e-01	0	66695608	19162826	1.058228e+00	0	-4362516	79283488	4.657217e-01	0	71164952	62033336	1.972742e+00	0	-33774816	68496080	3.997026e-01	0	74852464	49839836	6.204010e-01
4.200000e+00	1.267350e-01	0	63831564	9263731	1.084854e+00	0	-5455832	69752280	4.622264e-01	0	71015960	61039528	9.604890e-01	0	2977235	72374800	2.844216e-01	0	65168292	25902494	1.957093e-01	0	65545436	15949271	5.127026e-01	0	13319280	14013679	4.933843e-01	0	48552232	47284176	1.027057e+00	0	-2.165936e+06	82217064	4.298159e-01	0	75023024	56553820	2.137515e+00	0	-35843396	67353656	3.979931e-01	0	78079064	51618896	6.502056e-01
4.300000e+00	1.905018e-01	0	72589272	17082668	1.091528e+00	0	-5841344	69661648	4.704012e-01	0	72251288	64175152	9.699501e-01	0	2317659	74809400	2.071012e-01	0	71706832	18729464	2.301895e-01	0	68390544	20450208	4.983358e-01	0	13184256	13096781	4.415934e-01	0	55590224	43961296	1.009387e+00	0	-754422	81122040	3.893915e-01	0	77889216	49670768	1.569629e+00	0	-24343476	67079168	4.065409e-01	0	75408136	51657304	5.859635e-01
4.400000e+00	1.520618e-01	0	71352440	12795726	1.149750e+00	0	-9022264	69271040	4.722275e-01	0	71902928	64335552	1.072272e+00	0	-4.848334e+06	71932912	3.289533e-01	0	61925124	30356268	2.132683e-01	0	66070484	17910476	5.155594e-01	0	13237456	14087785	4.449632e-01	0	55558600	44540352	8.642923e-01	0	12543022	79883752	4.636874e-01	0	64772480	56001272	1.627977e+00	0	-26380432	68389032	3.913182e-01	0	78805408	50663568	5.969637e-01
4.500000e+00	1.159896e-01	0	67883888	8906936	1.028724e+00	0	-2207144	79046048	4.569916e-01	0	73257720	61653120	1.064320e+00	0	-4278608	70799680	2.708146e-01	0	65774164	24428086	4.895478e-01	0	49149388	47136584	4.892709e-01	0	12961888	12417293	4.978490e-01	0	50700120	50265780	8.847216e-01	0	10344434	79389952	4.104419e-01	0	66001280	45949152	1.629784e+00	0	-26532024	68660768	4.080292e-01	0	76355840	52629972	6.361889e-01
4.600000e+00	5.742225e-02	0	67165584	4091757	0	0	-1371376	-2.423865e+05	4.654145e-01	0	72513808	63131096	8.919489e-01	0	8644372	71358312	3.055374e-01	0	67359856	29635798	5.031069e-01	0	49869700	50493328	4.652931e-01	0	12576384	10943762	5.319228e-01	0	45052060	51197156	7.745572e-01	0	23013422	79067592	4.123731e-01	0	64578720	45318764	1.650751e+00	0	-26681608	67682888	4.001001e-01	0	75248008	50186260	5.427870e-01
4.700000e+00	1.877044e-01	0	68459136	15819464	0	0	-3830984	8594556	4.375288e-01	0	74461416	57921216	8.929182e-01	0	9002270	75066880	2.159712e-01	0	69351632	19103830	4.898550e-01	0	51294768	49254612	5.614088e-01	0	9300080	11904360	8.308686e-01	0	13054068	64128936	7.436380e-01	0	26683258	77401048	3.427624e-01	0	68873000	35918636	1.559554e+00	0	-24795240	69107768	3.908866e-01	0	76121920	48849752	3.557791e-01
4.800000e+00	1.474781e-01	0	68836112	11907983	0	0	-1697152	2.969723e+06	4.620937e-01	0	71605264	61513216	8.799775e-01	0	9377234	68751752	2.737363e-01	0	70106592	26423900	4.900006e-01	0	50953432	48955376	4.985105e-01	0	9481280	9424956	4.708246e-01	0	52595524	46795952	6.984654e-01	0	31660700	73337848	3.184433e-01	0	76620264	35799232	2.079439e+00	0	-36028120	69404824	4.109939e-01	0	77267896	53915632	3.471082e-01
4.900000e+00	2.439455e-01	0	70883104	22870856	0	0	1944576	-1.251934e+06	4.617463e-01	0	70656056	60613012	1.073424e+00	0	-4.952742e+06	72406784	2.542099e-01	0	71744480	24454812	5.106976e-01	0	49500256	51664704	5.190080e-01	0	9903936	10686710	4.647604e-01	0	49557156	43031568	6.419565e-01	0	40500732	72616056	3.792681e-01	0	73052320	44635064	2.012595e+00	0	-34404276	68380608	3.929259e-01	0	75891520	49120436	3.239635e-01
5	2.284563e-01	0	61611892	18243460	0	0	576728	2.851610e+06	1.309084e-01	0	70363912	10598680	7.640014e-01	0	21957376	71082920	2.171213e-01	0	67748880	18789280	5.190608e-01	0	46730436	50434516	5.328611e-01	0	9224288	10522060	5.073453e-01	0	46906304	48305020	5.035723e-01	0	67673872	68647824	4.611000e-01	0	71358208	61056344	1.916871e+00	0	-32727728	68422744	1.157368e-01	0	78024352	10212216	3.312731e-01
5.100000e+00	1.902966e-01	0	70889128	16660376	0	0	3712984	11027993	1.711884e-01	0	73688400	15220105	9.759049e-01	0	1741408	70530784	2.811563e-01	0	66569772	26036972	5.016304e-01	0	47739380	48051728	5.159377e-01	0	9430080	10051048	4.607854e-01	0	51684468	44166928	5.220376e-01	0	64668128	70631480	4.954347e-01	0	67350048	66131272	1.961021e+00	0	-32891868	67117824	1.237003e-01	0	76764432	10836225	3.386914e-01
5.200000e+00	1.826424e-01	0	71367000	15947291	0	0	152072	7.563431e+05	1.667598e-01	0	73516728	14713206	9.845778e-01	0	1113957	71116808	2.093756e-01	0	64377708	17048706	7.946446e-01	0	17870702	69152600	5.045586e-01	0	10357216	10547810	4.961804e-01	0	49040640	48297068	6.345632e-01	0	42789672	74302184	4.437229e-01	0	69340320	55310356	1.592768e+00	0	-24979964	67121152	8.574379e-02	0	76490864	7173719	3.484518e-01
5.300000e+00	1.592376e-02	0	70107576	1134441	0	0	-1125920	-9.646396e+05	2.065285e-01	0	72732664	18931196	1.023679e+00	0	-1.634781e+06	70675176	2.458855e-01	0	67339776	21956706	7.527874e-01	0	22062576	67182776	4.515661e-01	0	9909968	8.159609e+06	4.611744e-01	0	50623320	43327888	6.648954e-01	0	37470896	74347616	4.331127e-01	0	72376184	55296788	1.607522e+00	0	-25601388	67742096	1.355065e-01	0	74722456	11712493	3.198801e-01
5.400000e+00	1.500254e-01	0	67239872	11868226	0	0	5560200	7.422416e+06	1.297280e-01	0	72997704	10881477	9.957802e-01	0	310820	73344816	3.573574e-01	0	65674268	36519800	7.860731e-01	0	19159236	70400480	5.158192e-01	0	9820608	10462325	5.087977e-01	0	44165596	45747664	6.577074e-01	0	38777500	74510080	4.716274e-01	0	66528840	59383888	1.531845e+00	0	-24131148	69503680	1.191177e-01	0	74737512	10106415	3.546878e-01
5.500000e+00	1.986235e-01	0	66138076	16392511	0	0	-4940320	6.475293e+06	1.470756e-01	0	72998200	12587581	8.772574e-01	0	9982098	71343352	7.029722e-01	0	29780564	70481336	7.887047e-01	0	18206514	67959680	4.724655e-01	0	9906448	8872320	4.972009e-01	0	48776108	48233040	6.479518e-01	0	41125672	75692640	4.413203e-01	0	76386848	60340584	1.960614e+00	0	-32183100	65685748	1.660164e-01	0	74847448	14899455	3.452311e-01
5.600000e+00	5.569836e-02	0	63625764	3.752881e+06	0	0	1585168	2004381	1.686466e-01	0	73661296	14942772	1.052714e+00	0	-3663204	73155080	9.986676e-01	0	97615	73167000	8.351640e-01	0	13808836	69964320	5.226716e-01	0	9405488	10298952	8.053929e-01	0	15603026	64574036	6.526752e-01	0	38892952	73085672	0	0	-6.102376e+06	-3.192618e+06	1.930769e+00	0	-32489796	67396200	1.128128e-01	0	75662632	9621092	3.304854e-01
5.700000e+00	1.573895e-01	0	67131448	12539348	0	0	-3774264	-2.723959e+06	1.816182e-01	0	73073496	16216729	8.051823e-01	0	16271164	67248760	9.209993e-01	0	6145238	71641896	7.976153e-01	0	17472646	68861200	0	0	3234384	3685072	8.289967e-01	0	13762336	66717624	6.449602e-01	0	41810348	75952056	0	0	-7262407	-2012914	2.024200e+00	0	-34059428	67314096	7.458606e-02	0	76704696	6182207	3.146507e-01
5.800000e+00	2.748562e-01	0	59917776	22711044	0	0	-3255744	4270188	1.822227e-01	0	71692104	15974920	9.477695e-01	0	3934976	71403672	7.502809e-01	0	23560768	70788328	4.833213e-01	0	52059756	48698716	0	0	2989424	3.513272e+06	4.671623e-01	0	53649644	47037000	6.572599e-01	0	38825688	74454584	0	0	-4801293	-9243763	2.005755e+00	0	-34915272	69630760	1.236801e-01	0	75522584	10658938	3.559262e-01
5.900000e+00	2.051974e-01	0	66150124	17078244	0	0	5534600	9395191	1.644838e-01	0	74032240	14574351	9.530728e-01	0	3748247	76125504	8.236339e-01	0	14801552	69123608	4.863813e-01	0	50569936	47888184	0	0	3089824	3.761698e+06	4.471024e-01	0	54572248	44130016	6.340052e-01	0	41748608	72320272	0	0	-7621309	1.692093e+06	1.877221e+00	0	-31621404	67668640	4.974595e-02	0	77697072	4067454	3.674412e-01
6	1.431749e-01	0	63379300	10590643	0	0	1115336	4.184232e+06	9.005967e-02	0	72612696	7186708	1.033882e+00	0	-2448961	74728136	8.140298e-01	0	16361646	71618288	4.954272e-01	0	50925824	50002772	0	0	2859424	4.577017e+06	2.324445e-01	0	66157000	20034816	6.719020e-01	0	37631524	77064472	0	0	-888509	8.175112e+06	2.005625e+00	0	-33914864	67640032	4.752821e-02	0	78175448	3900944	3.420500e-01
6.100000e+00	1.731817e-01	0	63908868	13386064	0	0	1851712	15664782	1.758762e-01	0	70537088	15053313	9.993126e-01	0	49800	72399424	8.881276e-01	0	8455262	67124256	7.615056e-01	0	21283534	67957712	0	0	3621904	1.343456e+06	1.647623e-01	0	68034832	13420816	6.593329e-01	0	37860920	73276664	0	0	-4.768666e+06	12531885	2.058643e+00	0	-34238128	66579652	1.141661e-01	0	76215288	9822611	3.219625e-01
6.200000e+00	2.333850e-01	0	67402008	20519580	0	0	-697248	-6727551	1.603365e-01	0	74886576	14299841	8.799142e-01	0	9102662	66698652	7.506153e-01	0	23059812	69406992	7.883565e-01	0	18789290	69988728	0	0	3733840	1.937357e+06	1.952429e-01	0	68662288	16658225	6.257281e-01	0	44520432	74431664	0	0	-623473	-4.752667e+06	1.931146e+00	0	-32855728	68140992	3.355748e-02	0	76604808	2659925	3.524278e-01
6.300000e+00	9.649573e-02	0	69644264	7.438121e+06	0	0	-2975144	-7.378962e+06	2.297512e-01	0	69771600	20811596	1.170412e+00	0	-10715251	73593880	8.366389e-01	0	13294164	68084800	5.062196e-01	0	47992368	49201384	0	0	2919648	1.812991e+06	1.232795e-01	0	70520040	9916133	6.439217e-01	0	41527240	75096664	0	0	-2736226	-2.870984e+06	1.865678e+00	0	-31410580	67694968	1.490173e-01	0	75256040	13178240	3.424679e-01
6.400000e+00	2.025580e-01	0	69477616	17647984	0	0	-1212760	-5.306688e+06	1.926077e-01	0	72782360	17362612	1.006597e+00	0	-487800	74428304	7.217715e-01	0	26474650	68679696	2.217105e-01	0	68005536	19372662	0	0	4023968	2.511305e+06	2.200754e-01	0	71196184	20089800	6.235288e-01	0	45083632	74669560	0	0	-2723175	1.083900e+06	1.941536e+00	0	-33323052	68715264	1.280821e-01	0	74089984	10883594	3.458613e-01
6.500000e+00	-1.670243e-02	0	67270496	-1.105123e+06	0	0	1396936	-8.057352e+06	1.657953e-01	0	71436104	14197673	9.344035e-01	0	5032263	71683192	9.058775e-01	0	7836846	75425336	1.852006e-01	0	67560800	15356300	0	0	2776592	2.928004e+06	2.314946e-01	0	68095576	20512232	6.301606e-01	0	42964356	73205952	0	0	-170203	-5.189222e+06	1.613826e+00	0	-25698268	67564016	9.280137e-02	0	76507432	7826284	3.651759e-01
6.600000e+00	7.818335e-01	0	19466764	69762168	0	0	1233800	-8702812	1.328912e-01	0	71312616	10929214	9.053599e-01	0	7418584	70968768	8.843912e-01	0	9514400	72783872	2.759196e-01	0	68273584	26016474	0	0	3066736	1097565	2.113662e-01	0	68336512	18315260	9.603641e-01	0	3.318488e+06	80405872	0	0	-3215599	-4.559099e+06	1.607949e+00	0	-25335352	67008832	7.350799e-02	0	75398096	5982095	3.610756e-01
6.700000e+00	7.297974e-01	0	24968254	67437424	0	0	-2735208	3171983	2.016479e-01	0	72610688	18340016	3.820702e-01	0	52572968	32506220	8.691731e-01	0	11472548	76220000	2.196862e-01	0	66792300	18804418	0	0	3091824	1.597505e+06	1.062950e-01	0	67460592	8023587	5.140224e-01	0	68339472	72283216	0	0	-3683426	1.664809e+06	1.487828e+00	0	-21880356	66732976	1.006259e-01	0	74368576	8320678	3.270631e-01
6.800000e+00	9.598914e-01	0	2.840818e+06	67987296	0	0	1133904	-3092418	1.577735e-01	0	74579376	13970889	4.539040e-01	0	51726664	42994168	7.991653e-01	0	17674776	70331808	2.129295e-01	0	69647952	18842154	0	0	3540576	3.457966e+06	1.289919e-01	0	68110128	10086764	5.092837e-01	0	66154440	68657552	0	0	1825593	-3644998	1.585905e+00	0	-25099428	67938168	1.030882e-01	0	75607416	8690075	3.147950e-01
6.900000e+00	7.620580e-01	0	20909900	66968220	0	0	1789968	-6680099	2.498168e-01	0	69893576	23275096	4.258007e-01	0	48779152	36172448	8.720603e-01	0	10273866	70028536	7.656528e-01	0	20583800	67250856	0	0	3839744	4.603849e+05	1.367815e-01	0	66520920	10540592	5.280461e-01	0	64509512	72176536	0	0	-4.100556e+06	8734943	1.525513e+00	0	-22905860	66493504	1.456612e-01	0	76208760	12993279	3.591201e-01
7	7.618355e-01	0	20937508	66974432	0	0	820184	-9872285	1.406929e-01	0	72276384	11833687	4.334919e-01	0	46882744	35874672	8.160930e-01	0	15929458	70687472	7.684596e-01	0	20729870	68800392	0	0	3557648	4.513543e+06	1.595021e-01	0	67459592	12801874	5.022089e-01	0	66643848	67235312	0	0	-9101591	8069498	1.539122e+00	0	-23463540	66985292	1.062452e-01	0	76200728	9058372	3.289143e-01
7.100000e+00	7.697608e-01	0	22065916	73773192	0	0	-1718232	-5.335190e+06	1.611348e-01	0	70775520	13595028	0	0	-6.895330e+06	4163133	7.774144e-01	0	20013914	69901648	4.892272e-01	0	49948004	47841076	0	0	3366400	4.603325e+06	1.775381e-01	0	67623224	14597266	5.268661e-01	0	64529088	71857440	0	0	-6.864854e+06	-2.793131e+06	1.675429e+00	0	-26902472	66732660	9.950612e-02	0	78251240	8646896	3.405628e-01
7.200000e+00	8.645583e-01	0	10625728	67826712	0	0	1601736	-2.672876e+06	1.581423e-01	0	72579064	13633923	0	0	-3508098	-2.454367e+06	8.950407e-01	0	7638571	65137932	5.351031e-01	0	45079488	51887148	0	0	3772992	6.782085e+06	2.599387e-01	0	70768512	24856700	6.330549e-01	0	42578848	73457160	0	0	7610692	-6.892354e+06	1.568615e+00	0	-24509624	67613680	1.217438e-01	0	76513952	10606361	2.967864e-01
7.300000e+00	6.706894e-01	0	31602166	64362464	0	0	-4453920	5.704460e+06	1.745784e-01	0	70390520	14887741	0	0	-8911706	9.552088e+04	9.088052e-01	0	7105489	70810000	4.935306e-01	0	48453668	47215816	0	0	3289600	4.745594e+06	2.408549e-01	0	72000328	22843636	6.828378e-01	0	35904276	77300504	0	0	179162	8.700561e+05	1.668948e+00	0	-27587648	68828000	4.796654e-02	0	76199224	3839164	2.896376e-01
7.400000e+00	8.387741e-01	0	13121476	68264160	0	0	2826016	-9457175	1.656403e-01	0	72838080	14460096	0	0	1179714	-3521634	8.361849e-01	0	13214352	67451896	2.543541e-01	0	67311832	22961358	0	0	2783632	2617948	7.648561e-01	0	19428970	63196900	6.524081e-01	0	40306976	75653656	0	0	-3.118219e+06	1.109869e+06	1.574502e+00	0	-24218988	66375496	9.277834e-02	0	76163080	7788928	3.335273e-01
7.500000e+00	6.550612e-01	0	35005964	66478600	0	0	-2099224	-5.042363e+06	2.288837e-01	0	71441624	21205388	0	0	-284004	-7.310425e+06	8.317122e-01	0	14217270	70264624	4.988925e-01	0	50417340	50194496	0	0	3086304	1.807489e+06	7.918163e-01	0	19467622	74044144	6.679465e-01	0	37676700	75789072	0	0	23234218	-2.733568e+05	1.551078e+00	0	-23635712	66525640	5.613093e-02	0	78297424	4656268	3.220308e-01
7.600000e+00	7.393932e-01	0	23871972	67729520	0	0	-342864	9972190	2.195518e-01	0	71061640	19990704	0	0	-10377432	-2646942	7.058886e-01	0	28858964	69263584	5.116208e-01	0	47396540	49652088	0	0	3113920	3529405	8.247454e-01	0	14567982	68556712	6.586718e-01	0	39221736	75687416	0	0	-9933340	-4.831769e+05	1.614004e+00	0	-25197812	66236320	1.132846e-01	0	76442672	9766125	2.803870e-01
7.700000e+00	2.115950e-01	0	64875140	17411424	0	0	-1982768	-6285683	1.851548e-01	0	72403376	16452000	0	0	4963996	20046172	8.124142e-01	0	16361146	70858384	7.689683e-01	0	20693228	68875584	0	0	3004480	2932195	2.149930e-01	0	69606472	19063406	6.428465e-01	0	41392212	74502536	0	0	-9258705	9373431	1.523925e+00	0	-23159852	67364360	1.489685e-01	0	75254536	13172899	3.183170e-01
7.800000e+00	1.870299e-01	0	69142808	15906828	0	0	-372480	-11874598	1.835219e-01	0	74456904	16735875	0	0	14012340	-2.818099e+06	8.049467e-01	0	17397192	71794808	4.964454e-01	0	51570344	50842272	0	0	3409072	3.260964e+06	5.250816e-01	0	46471604	51380156	6.373476e-01	0	42050284	73901776	0	0	450723	-5131951	1.573997e+00	0	-24225516	66430496	4.743855e-02	0	77445088	3856846	4.237457e-01
7.900000e+00	2.279520e-01	0	69700992	20579650	0	0	-3333544	9782048	1.479695e-01	0	73047896	12686007	0	0	-1.400365e+06	-7214190	7.891594e-01	0	18051246	67564360	4.799597e-01	0	52518044	48470372	0	0	-839024	-2.262812e+05	6.950895e-02	0	69472952	5.189725e+06	6.465128e-01	0	40160404	73451632	0	0	12600182	-7.755999e+06	1.604532e+00	0	-25153640	66762076	1.086694e-01	0	75204336	9168778	6.141063e-01
8	1.942622e-01	0	64525780	15557072	0	0	3021784	4017988	1.778651e-01	0	70609376	15276015	0	0	-4872930	-7.373932e+06	6.554664e-01	0	33714932	64141816	4.974392e-01	0	50251692	49739580	0	0	-996144	1.013904e+06	1.419010e-01	0	70535104	11664156	6.513895e-01	0	40125768	74976240	0	0	-9509183	-1.833644e+05	1.608769e+00	0	-25761012	68077544	1.128764e-01	0	77754296	9893351	5.241768e-01
8.100000e+00	2.397973e-01	0	65638124	20704804	0	0	-1257432	6.494769e+06	4.187648e-01	0	71802536	51731860	0	0	8218709	3.469583e+05	7.200033e-01	0	27653756	71110808	4.830345e-01	0	49569024	46315560	0	0	-412864	1.096283e+06	1.470029e-01	0	72633296	12517401	6.761553e-01	0	36031272	75229680	0	0	-9420838	-2.026157e+06	1.608154e+00	0	-25250016	66769156	1.332702e-01	0	76147520	11708605	5.547116e-01
8.200000e+00	1.714569e-01	0	68504312	14176128	0	0	-862896	8770851	4.181993e-01	0	72507288	52118364	4.184383e-01	0	51040984	36724396	2.909571e-01	0	57199672	23471990	7.716755e-01	0	20096396	67920416	0	0	-1093520	-5.093738e+05	1.666861e-01	0	69211936	13844328	6.583748e-01	0	38609344	74407344	0	0	7531382	2.465433e+05	1.697661e+00	0	-27490268	66893768	7.922674e-02	0	78296920	6736957	5.236441e-01
8.300000e+00	1.565761e-01	0	72741368	13503952	0	0	1214720	-8435480	4.291267e-01	0	70798112	53219104	4.528815e-01	0	48400672	40064032	2.372804e-01	0	67343296	20950356	8.154714e-01	0	15455768	68302352	0	0	-845552	-1.247991e+06	2.353565e-01	0	67879224	20893160	6.613459e-01	0	39676512	77482896	0	0	-11849324	-1.155565e+06	1.645184e+00	0	-26580212	67778096	6.924577e-02	0	76759912	5710744	1.167811e+00
8.400000e+00	-3.180358e-01	0	69521792	-16775279	0	0	1337704	4476712	4.104488e-01	0	72707064	50619052	4.413298e-01	0	54250520	42856000	2.548732e-01	0	67423600	23062476	7.236211e-01	0	26176646	68536264	0	0	-494688	-5.568592e+05	2.436906e-01	0	66356280	21380674	6.600813e-01	0	37945752	73686096	0	0	-3.856603e+06	-5.555129e+06	1.596628e+00	0	-25178740	67380496	2.407877e-01	0	74373088	23587772	0
8.500000e+00	-1.001099e-01	0	75109616	-6834965	0	0	1538488	1.397106e+06	4.191564e-01	0	71411504	51532968	4.252186e-01	0	47162336	34890304	1.655501e-01	0	73730736	14627757	5.065288e-01	0	50493636	51829736	0	0	-1135184	-8.783185e+05	2.316906e-01	0	69880040	21072952	6.434602e-01	0	40912340	73835968	0	0	12331632	2.812988e+06	1.694299e+00	0	-27607728	67371216	1.898663e-01	0	73145800	17142758	0
8.600000e+00	-6.781187e-02	0	68092208	-4324226	0	0	1120352	-18848842	4.096107e-01	0	72832056	50530720	4.932824e-01	0	50959168	49608032	2.054381e-01	0	71047264	18369644	5.035958e-01	0	48340224	49040548	0	0	-430432	-2867090	1.873582e-01	0	70683680	16296435	6.342404e-01	0	42738472	74110072	0	0	3241123	12641389	1.693030e+00	0	-27729200	67740720	1.707549e-01	0	77200136	15896749	0
8.700000e+00	2.404642e-02	0	77064248	1898778	0	0	750912	1.140038e+06	3.987388e-01	0	74404696	49343012	-1.865150e-01	0	71531024	-11244367	2.292865e-01	0	67765440	20160150	8.291216e-01	0	14039738	68122440	0	0	-620672	9.119784e+05	2.799901e-02	0	68507680	1.973401e+06	6.345195e-01	0	43958236	76316936	0	0	-7336697	-9022387	1.463884e+00	0	-21169576	66805032	1.458183e-01	0	75278128	12850811	0
8.800000e+00	1.468113e-01	0	74839560	12877921	0	0	-2296992	-5042148	3.980251e-01	0	73836480	48820604	-2.342284e-01	0	67350696	-12781624	2.369994e-01	0	65642644	20389582	8.413388e-01	0	13055393	69229296	0	0	-55472	-1.496699e+06	6.249962e-02	0	64851904	4323432	6.660445e-01	0	37612952	75015688	0	0	-5006093	5651980	1.594757e+00	0	-25554204	68519976	1.098880e-01	0	75377016	9305605	0
8.900000e+00	-1.347659e-01	0	69506728	-8254689	0	0	-563224	9508802	4.118043e-01	0	74715408	52309344	-2.232650e-01	0	68993112	-12592322	1.782857e-01	0	69825984	15150001	5.165634e-01	0	48640900	51973952	0	0	-941936	676083	1.335414e-02	0	73782288	998635	7.491223e-01	0	25230582	75338680	0	0	-1969732	-2.917072e+06	1.493595e+00	0	-21986772	66530948	1.020254e-01	0	74062376	8414759	0
9	-1.632877e-01	0	74482168	-10454870	0	0	203776	8622873	4.063049e-01	0	73008240	49964380	-1.722970e-02	0	72364784	-1225705	2.602103e-01	0	69637760	24494076	2.363368e-01	0	67104020	20767208	0	0	-801888	8.469525e+05	7.634709e-02	0	66661472	5.510089e+06	7.468402e-01	0	25865562	76305320	0	0	-9189936	10356025	1.632121e+00	0	-26058172	67281560	1.505137e-01	0	75859400	13440920	0
9.100000e+00	9.701734e-02	0	76109520	8177281	0	0	-1942608	-10905043	4.080272e-01	0	72229704	49785536	-9.406415e-02	0	74173352	-6377188	2.746346e-01	0	67694160	25630064	1.976155e-01	0	67513112	16627483	0	0	-2088400	-5.425286e+06	1.783760e-01	0	69150696	15012734	6.678791e-01	0	36873564	74150976	0	0	-12797026	-1.647852e+06	1.937802e+00	0	-32224764	66586760	4.134890e-02	0	77730208	3352689	0
9.200000e+00	1.380759e-01	0	77483888	12412529	0	0	-1248400	8.270451e+05	4.004012e-01	0	72026912	48098260	1.992746e-02	0	72582136	1475786	2.427878e-01	0	65784700	21092798	2.063297e-01	0	68326792	17762852	0	0	-926368	4.031450e+05	1.582337e-01	0	66241832	12452024	6.875022e-01	0	33934584	74656848	0	0	15259570	-7931059	1.925846e+00	0	-33259304	69182448	8.413744e-02	0	77144416	7087017	0
9.300000e+00	1.228526e-01	0	73573616	10304663	0	0	-220888	1.359420e+06	4.243015e-01	0	71231800	52499288	-1.965240e-01	0	72633336	-11929719	2.426393e-01	0	65823356	21088144	2.144015e-01	0	66723532	18209840	0	0	-527312	95100	5.365936e-01	0	47806820	55357096	7.092666e-01	0	30373172	74097704	0	0	-11069277	8798283	2.025233e+00	0	-34292340	67740688	1.302579e-01	0	77311064	11578581	0
9.400000e+00	-1.919837e-02	0	77181208	-1453842	0	0	521512	1.127495e+06	4.306818e-01	0	72387320	54760064	-8.666284e-02	0	70517064	-5623832	3.143759e-01	0	69316000	31783128	5.091249e-01	0	50407300	52281352	0	0	-1389168	-3.893641e+06	4.902953e-01	0	48851400	46991160	8.114899e-01	0	18550488	79855312	0	0	-5.085905e+06	-2.616750e+06	1.978733e+00	0	-33248260	67218960	1.577511e-01	0	74588936	13970324	0
9.500000e+00	-6.617729e-02	0	73690072	-4573920	0	0	2161920	-5009171	4.128016e-01	0	72409904	50904296	8.216438e-03	0	72325128	599178	2.862851e-01	0	68642368	27533804	8.226859e-01	0	14935236	69295136	0	0	466576	7.103232e+05	7.756627e-01	0	19803936	68473560	6.594530e-01	0	38160592	73896152	0	0	-9235615	3.422418e+06	1.887755e+00	0	-32209200	68490832	8.213245e-02	0	76255944	6823520	0
9.600000e+00	3.797895e-02	0	73888848	2917006	0	0	43144	-8.014356e+06	4.133982e-01	0	72076600	50794836	0	0	-7.590044e+06	-1.599528e+05	1.459707e-01	0	70249136	12006988	5.081152e-01	0	45180384	46671172	0	0	-1158272	-1.110955e+06	8.623621e-01	0	10840924	67923128	6.553801e-01	0	39802504	75694304	0	0	6017468	21243088	2.000211e+00	0	-34463004	68918752	1.136940e-01	0	73583504	9439182	0
9.700000e+00	-2.189152e-01	0	72548112	-13029522	0	0	-634000	14202122	4.122360e-01	0	72848120	51092992	0	0	-6.087725e+05	-10752930	3.091383e-01	0	61121484	27349888	2.257062e-01	0	67155720	19575854	0	0	-520288	1.647319e+06	6.488655e-01	0	35359196	65340648	6.352562e-01	0	41211508	71776048	0	0	128464	6153775	1.865416e+00	0	-31112416	67063244	9.751610e-02	0	75255536	8131587	0
9.800000e+00	-1.994024e-01	0	72132488	-11992133	0	0	-312240	3.326055e+06	4.058848e-01	0	73043376	49901424	0	0	1418647	-2.624278e+06	2.871376e-01	0	67025548	26997576	5.202880e-01	0	46428760	50355884	0	0	-559440	-6.238566e+05	8.123925e-01	0	16364500	70862800	6.352535e-01	0	42987948	74869120	0	0	14708918	-6166139	1.918109e+00	0	-32406972	67704480	1.110133e-01	0	75699272	9453041	0
9.900000e+00	-8.375669e-02	0	74709048	-5773789	0	0	-3417368	5120891	3.970529e-01	0	74031744	48751420	0	0	-9945243	1.236406e+06	5.277757e-01	0	45587812	50950660	4.838924e-01	0	50985056	47802580	0	0	486656	-2226054	7.971084e-01	0	17116438	67246016	6.561763e-01	0	40048968	76432128	0	0	-4.974972e+06	10291872	2.069093e+00	0	-35695820	69084720	1.291016e-01	0	76276024	11307128	0
10	1.095118e-01	0	68102240	8375178	0	0	-813200	-7172888	4.152967e-01	0	71103800	50502840	0	0	-3996004	-5355697	4.895198e-01	0	47396880	45450760	4.975012e-01	0	49689996	49195808	0	0	-433440	542088	1.915407e-01	0	67343632	15955094	6.450729e-01	0	40514284	73633912	0	0	18126770	7826196	1.889799e+00	0	-31930612	67815792	9.443079e-02	0	76077752	7933223	0
1.010000e+01	-3.024531e-01	0	75922792	-17630640	0	0	-814200	9930042	3.927175e-01	0	73679864	47647300	0	0	2839196	5.679325e+06	5.078164e-01	0	44044284	45443228	7.717621e-01	0	19668726	66507676	0	0	-1064912	-9.701056e+05	2.369531e-01	0	68700432	21333914	6.672367e-01	0	37361468	74914952	0	0	5162629	-10120424	1.891576e+00	0	-32111820	68128744	7.813587e-02	0	77872264	6600341	0
1.020000e+01	-1.463167e-01	0	69674384	-8893287	0	0	-1984776	5.553304e+06	3.924136e-01	0	75786592	48947268	0	0	748529	-7082843	4.942467e-01	0	51871356	50691212	7.583094e-01	0	21764412	68286336	0	0	257248	3.010914e+06	1.479737e-01	0	69570336	12082472	6.379876e-01	0	41195948	72601136	0	0	-1452713	-11807292	1.955676e+00	0	-32982220	67494136	8.157312e-02	0	75895536	6740913	0
1.030000e+01	-1.889716e-02	0	75014240	-1391265	0	0	684648	3.614148e+06	4.134833e-01	0	72747728	51285780	0	0	2812592	-3.874304e+06	5.515327e-01	0	42341128	52071840	8.137724e-01	0	15999894	69915912	0	0	125248	-2550485	1.654238e-01	0	71063664	14085738	6.112133e-01	0	47087964	74027216	0	0	-6259991	-8067762	1.704763e+00	0	-29047352	70263128	7.277758e-02	0	75611928	5934771	0
1.040000e+01	-3.902998e-02	0	80742120	-3032986	0	0	-2530912	7.277024e+06	4.123949e-01	0	73183424	51361836	0	0	-3136647	3.159523e+06	5.238593e-01	0	49153240	54079364	2.601128e-01	0	68639512	24130728	0	0	-473600	-2.712777e+05	8.505156e-01	0	11897552	67693040	6.331199e-01	0	42591900	73500272	0	0	1433562	-4.078463e+05	1.853325e+00	0	-31202268	67767776	2.521569e-01	0	76193200	25690742	0
1.050000e+01	-3.068716e-01	0	71954792	-16895982	0	0	-110456	4.138032e+06	4.116150e-01	0	72113248	50448088	0	0	1556686	-4.452974e+06	4.731096e-01	0	53620692	48147520	2.493743e-01	0	68152616	22641796	0	0	-186480	-2.950672e+06	7.855694e-01	0	19111732	70016080	6.539351e-01	0	40138316	75846632	0	0	1965138	14069967	1.932983e+00	0	-33078596	68533248	6.291491e-02	0	77991224	5236249	0
1.060000e+01	-1.311475e-02	0	78260928	-1013086	0	0	607848	-5041454	4.131912e-01	0	72075600	50750784	0	0	-3.773685e+05	1.527293e+06	5.320911e-01	0	45888488	52182920	2.352569e-01	0	66785276	20545060	0	0	-438960	-7.658635e+05	7.380788e-01	0	22095386	62263532	6.607510e-01	0	39649408	77224640	0	0	5905530	13261331	1.918353e+00	0	-33194048	69339240	5.639474e-02	0	76098328	4548031	0
1.070000e+01	-1.837353e-01	0	76854432	-11929078	0	0	-2478200	6.332491e+05	4.035065e-01	0	72157416	48811900	0	0	-8080961	-6.886539e+05	5.094838e-01	0	44568328	46291708	2.589743e-01	0	66042372	23080540	0	0	-891728	1.956871e+05	8.712875e-01	0	10481520	70952056	6.530620e-01	0	40241216	75748416	0	0	-5108995	8192241	1.939564e+00	0	-33117248	68364720	9.680164e-02	0	77124840	8265970	0
1.080000e+01	5.999956e-02	0	74018352	4724539	0	0	-249496	15738016	4.081318e-01	0	72504272	49996432	0	0	-5752365	1.743634e+06	4.843539e-01	0	50038196	47001608	2.283753e-01	0	65500756	19386054	0	0	-852080	-1.506718e+06	7.601193e-01	0	23697144	75090080	6.510502e-01	0	39187604	73113952	0	0	-4.932305e+06	-5767474	1.921585e+00	0	-32105296	66942324	1.117910e-01	0	76368888	9611871	0
1.090000e+01	-5.917250e-02	0	71755512	-4008746	0	0	-1013984	-3393549	3.866028e-01	0	72662392	45796572	0	0	-3.377135e+05	-2.115191e+06	4.964126e-01	0	48400800	47711216	2.456894e-01	0	68170184	22203976	0	0	-554416	-2.045013e+06	7.645025e-01	0	21190854	68792504	6.623606e-01	0	38145532	74831616	0	0	-5.189811e+06	-6.248477e+06	1.996378e+00	0	-34764180	69654744	8.567535e-02	0	74625576	6992672	0
11	-1.751482e-01	0	73827608	-11003528	0	0	750912	6107443	4.231865e-01	0	68403256	50184908	0	0	-6197102	-4.320378e+05	5.362696e-01	0	41820096	48361820	2.514549e-01	0	67701856	22742736	0	0	-917840	1.006486e+06	8.220843e-01	0	14924876	68962496	6.661212e-01	0	37871460	75557312	0	0	-1018516	-2.150736e+05	1.921464e+00	0	-32735760	68261576	0	0	1.722799e+06	4.029603e+06	0
1.110000e+01	-2.273212e-01	0	73367816	-13588995	0	0	1695096	4.114442e+06	4.064059e-01	0	73280304	50171568	0	0	13154992	-5.924432e+06	5.039606e-01	0	53070540	53918020	8.190678e-01	0	15320240	69353704	0	0	-1180352	-1.253369e+06	8.628342e-01	0	11278132	70944504	6.753256e-01	0	36082472	75051856	0	0	-9314924	10524670	2.014327e+00	0	-34764180	69037328	0	0	-3.585437e+06	2.399225e+06	0
1.120000e+01	4.272872e-02	0	72738352	3246746	0	0	-2444568	5.111209e+06	3.883952e-01	0	74689312	47430916	0	0	1689706	-8342617	2.707075e-01	0	63488228	23566318	2.700674e-01	0	66162844	24479562	0	0	-942432	6.806627e+05	4.669533e-01	0	52869596	46314208	6.572428e-01	0	39426032	75600080	0	0	-2530924	-6134850	2.005409e+00	0	-34619116	69051992	0	0	-8.653111e+05	4.665147e+05	0
1.130000e+01	-7.069549e-02	0	73625824	-4861339	0	0	-1115880	-2.103972e+05	4.043399e-01	0	73022800	49568592	0	0	-3.207424e+06	-3.913620e+06	2.447398e-01	0	68592176	22227092	2.421170e-01	0	66825436	21348380	0	0	-1803792	-4.404418e+05	4.456182e-01	0	51186020	41143884	6.410914e-01	0	41295336	73762752	0	0	-10849418	2.137906e+06	2.098840e+00	0	-34949404	66755120	0	0	-1.375303e+06	1026855	0
1.140000e+01	-1.624640e-01	0	74414400	-10400030	0	0	1493312	-3.417784e+06	3.938248e-01	0	74067376	48120680	0	0	8304544	-4.236238e+06	2.869124e-01	0	72142032	29026504	1.650361e-01	0	67485504	13338948	0	0	-1175344	-2.709660e+06	4.797777e-01	0	51244748	47260736	6.485277e-01	0	40095648	73983472	0	0	-4169826	20356144	0	0	-218736	7.563827e+05	0	0	4.721513e+06	-6860502	0
1.150000e+01	7.597238e-03	0	73925488	565929	0	0	266520	-4.123943e+06	4.162333e-01	0	73805360	52624192	0	0	-6.766828e+06	3.404762e+06	3.275632e-01	0	65179836	31750956	5.014927e-01	0	48278484	48567604	0	0	-125232	-816677	5.187640e-01	0	48992452	52812992	6.422809e-01	0	42042252	75486432	0	0	12132354	-3.787401e+06	0	0	1717328	4805052	0	0	-1.330629e+06	1.147971e+06	0
1.160000e+01	6.395668e-02	0	69200536	4728239	0	0	4024200	-5682099	0	0	-1.066110e+06	3000410	0	0	-5509918	-4709645	2.707939e-01	0	67466768	25054080	4.927793e-01	0	50153808	48725856	0	0	-133264	-5.647341e+05	8.775064e-01	0	9873144	70728128	6.407080e-01	0	41307884	73662368	0	0	-2293497	-6103698	0	0	1254016	-1.561262e+06	0	0	1.300650e+06	1891870	0
1.170000e+01	-8.814712e-02	0	73193128	-5929128	0	0	-1173608	-1.568280e+06	0	0	1.489874e+06	6.773566e+05	0	0	-2534294	2.685948e+06	3.045934e-01	0	65681796	28769120	5.031614e-01	0	49522844	50153088	0	0	-764240	-8.567154e+05	6.562209e-01	0	37570836	71716864	6.493787e-01	0	40434976	74888816	0	0	7022896	-6.693095e+06	0	0	-187616	3.511413e+06	0	0	5.629560e+06	-4.003221e+06	0
1.180000e+01	-9.111843e-02	0	73014936	-6097419	0	0	84304	-3.433898e+06	0	0	-615851	1.535197e+06	0	0	-5.204275e+05	3.534788e+06	2.898975e-01	0	69690960	28451156	2.449748e-01	0	65286420	21182772	0	0	-235168	-1.285323e+06	7.338687e-01	0	26015196	71738048	6.459639e-01	0	40954504	74724384	0	0	27011474	-8006983	0	0	783176	-2.179202e+04	0	0	-4.086394e+06	3.635622e+06	0
1.190000e+01	-8.146595e-02	0	76203392	-5740340	0	0	-143584	-9597650	0	0	-7.031921e+05	3.884849e+06	0	0	11153172	6075976	1.929089e-01	0	67529520	16140734	7.690828e-01	0	20902042	69615440	0	0	-533328	-6.887438e+05	8.014234e-01	0	16582854	66925740	6.693239e-01	0	38307164	77537808	0	0	9278206	-11080659	0	0	220984	1.924547e+05	0	0	3693497	1.100361e+06	0
12	9.591836e-02	0	72421616	7683556	0	0	1071160	-4.246905e+06	0	0	-3.810330e+06	-1.006192e+06	0	0	13473736	13344117	2.689645e-01	0	65804780	24211068	2.268172e-01	0	67262136	19731702	0	0	-725584	-2.439527e+05	8.186280e-01	0	15214508	68671128	6.120726e-01	0	46067476	72685344	0	0	23038454	-3.284145e+06	0	0	-38528	4749874	0	0	-3.657388e+04	-2.553152e+06	0
1.210000e+01	7.564939e-02	0	74716080	6114807	0	0	-612920	-1.372746e+06	0	0	755004	1.603591e+06	0	0	526161	-1818114	3.020554e-01	0	69399824	30034748	4.846687e-01	0	52069292	48971136	0	0	-1373616	-2.000617e+06	8.187758e-01	0	15467496	69882536	6.391494e-01	0	41913248	74238016	0	0	-3917340	-6.640084e+06	0	0	-751312	6.448064e+05	0	0	-6936025	-2486102	0
1.220000e+01	1.153022e-01	0	71521600	9321371	0	0	-1460728	-5727599	0	0	-4608447	-3.934431e+06	0	0	-10229855	-4.322182e+06	2.541897e-01	0	60512604	20624122	5.050858e-01	0	49654360	50674856	0	0	-817952	-6.881138e+05	7.078686e-01	0	26989000	65397508	7.699312e-01	0	23163006	77515600	0	0	5298158	19503542	0	0	925736	-4.169309e+05	0	0	1.865857e+06	7.049618e+05	0
1.230000e+01	-1.511672e-01	0	72555136	-9527685	0	0	1053088	3182784	0	0	-2.105169e+06	2.826822e+06	0	0	21090490	-6151836	1.989178e-01	0	65258148	16204334	8.321142e-01	0	13990042	69340656	0	0	-421904	-1.812493e+06	8.655048e-01	0	11078854	71294776	7.655025e-01	0	23176058	75656768	0	0	-2742250	-4.317334e+05	0	0	-1440008	-1.216088e+05	0	0	7.244870e+06	1.768640e+06	0
1.240000e+01	-9.925932e-02	0	73737256	-6658220	0	0	-1180632	-5710116	4.193682e-01	0	70908544	51214532	0	0	-6687016	10191203	1.951584e-01	0	72603840	17605012	2.000609e-01	0	67975920	17000448	0	0	-408848	-1.704136e+06	8.028328e-01	0	16728422	68115432	7.165900e-01	0	31142176	78741640	0	0	-4901183	9011523	0	0	786696	1.209094e+06	0	0	-9.195229e+05	8.314405e+05	0
1.250000e+01	1.291182e-01	0	73365808	10877318	0	0	833232	4.429434e+05	4.015312e-01	0	72757768	48815428	0	0	11512074	-3016074	4.935832e-01	0	52387372	51059776	2.517444e-01	0	67867000	22833288	0	0	-609632	-2.865599e+06	7.648745e-01	0	21091966	68613160	6.427017e-01	0	41655744	74929600	0	0	-4.130674e+06	6892858	0	0	-165528	7.248797e+05	0	0	-3864025	1.829905e+06	0
1.260000e+01	-3.876361e-02	0	74386288	-2775878	0	0	664576	-7865789	4.032253e-01	0	74582896	50393748	0	0	951824	-9.035813e+05	2.754878e-01	0	65711916	24986232	7.626058e-01	0	21487330	69025952	0	0	-2249536	1.942815e+06	8.314587e-01	0	13799480	68076480	9.801568e-01	0	1.611822e+06	79616432	0	0	-5.870972e+06	5216985	0	0	-115832	-1.000319e+06	0	0	-2.406331e+06	-4920751	0
1.270000e+01	-6.299140e-02	0	80451984	-4767473	0	0	-2171504	-1.390431e+06	4.221028e-01	0	73186944	53456596	0	0	-7.049934e+06	8696380	1.956344e-01	0	66360452	16139910	7.555886e-01	0	21947126	67848720	0	0	-952976	-4.710761e+05	2.324096e-01	0	67180496	20340786	1.007491e+00	0	-625920	84187096	0	0	6074190	3875445	0	0	-913448	-4.068162e+06	0	0	-3632621	3.423476e+05	0
1.280000e+01	1.540895e-01	0	73941048	13468966	0	0	15536	1.494097e+06	3.971634e-01	0	72371760	47680280	0	0	4858082	8.117339e+05	3.053964e-01	0	69096144	30379508	7.459472e-01	0	23260756	68297968	0	0	-837024	1343606	2.589977e-01	0	69235528	24199448	9.802826e-01	0	1670049	83029280	0	0	-5621999	1.977980e+06	0	0	-835648	1.728150e+06	0	0	3731144	-3.164312e+06	0
1.290000e+01	-9.639387e-02	0	69031872	-6069214	0	0	82800	3.976729e+06	4.047955e-01	0	73950928	50293636	0	0	1692718	9845068	5.188685e-01	0	43697928	47125332	7.979842e-01	0	17828036	70422680	0	0	-980576	2.610943e+05	7.403376e-01	0	23045096	65705112	9.228480e-01	0	6.429139e+06	76901696	0	0	-5928195	10034666	0	0	-1219144	2.352572e+06	0	0	-6589170	5.128553e+06	0
13	-8.734150e-02	0	73553032	-5908201	0	0	-3087584	4.452236e+06	4.049823e-01	0	73387728	49949320	0	0	777643	-9.679475e+05	4.928040e-01	0	49668252	48258876	7.445378e-01	0	23337556	68016656	0	0	-71536	3.178193e+05	7.393013e-01	0	23116876	65555920	9.181055e-01	0	7.158990e+06	80258296	0	0	-2724681	-6.377064e+06	0	0	-106800	-3.255712e+06	0	0	1.102375e+06	2254561	0
1.310000e+01	9.553368e-02	0	76419232	8071733	0	0	1544008	6.891909e+06	4.133183e-01	0	70828728	49898964	0	0	-871800	1.935673e+06	4.297385e-01	0	59234112	44637728	4.810017e-01	0	50922312	47194224	0	0	-1747072	6.886745e+05	7.357705e-01	0	24080140	67053268	1.062457e+00	0	-4707363	80077440	0	0	-5518595	-5.622107e+06	0	0	-1177480	1999197	0	0	1.657544e+06	-2114574	0
1.320000e+01	-2.234179e-01	0	75633664	-13812056	0	0	1211712	-2.124970e+06	3.972984e-01	0	73898720	48713724	0	0	-3.451879e+06	2.849611e+06	4.559018e-01	0	48086572	40291908	7.848222e-01	0	19435314	70886768	0	0	-471088	7.308359e+05	7.430625e-01	0	22796626	65927772	1.030286e+00	0	-2.297951e+06	78172088	0	0	6091758	-9236380	0	0	-57608	-5.121900e+06	0	0	5344446	-4.385026e+06	0
1.330000e+01	-2.144284e-01	0	68475200	-12090486	0	0	-189264	2487032	4.119804e-01	0	72922912	51091516	0	0	-5930059	5.051025e+05	5.325420e-01	0	46894916	53424092	5.215901e-01	0	45058908	49125828	0	0	-413872	-2.237555e+05	9.945844e-01	0	389095	71458176	-8.429604e-02	0	75580256	-5875809	0	0	-3.168917e+06	5809306	0	0	-179080	-3639043	0	0	9456006	-3856965	0
1.340000e+01	-1.084157e-01	0	75826416	-7416686	0	0	1308592	3.404514e+06	4.273005e-01	0	71964168	53693640	0	0	-1292945	3.272894e+06	5.154420e-01	0	48440456	51527864	7.868274e-01	0	18438922	68058696	0	0	-471088	1359292	4.858933e-01	0	47179872	44590712	0	0	2471178	-8010909	0	0	-2252336	-7.463947e+06	0	0	727464	-1.171102e+06	0	0	-3.954758e+05	-3.355250e+06	0
1.350000e+01	-1.733687e-02	0	72493400	-1235391	0	0	-1918520	-7383676	3.807924e-01	0	74222488	45644408	0	0	-10496396	-2.226034e+06	4.976583e-01	0	54630132	54120808	4.802812e-01	0	52637008	48642780	0	0	58976	-1.733347e+06	4.931029e-01	0	50815072	49432240	0	0	2.047022e+06	2.913811e+05	0	0	-2034485	2.345043e+05	0	0	668232	-2.762718e+06	0	0	7.309243e+05	4610805	0
1.360000e+01	-1.313211e-01	0	72476328	-8412881	0	0	1866264	-14002851	4.126862e-01	0	71413512	50179940	0	0	1348373	5.904464e+06	2.028581e-01	0	64220092	16342844	5.040835e-01	0	48597732	49398064	0	0	-986096	-2.287697e+06	8.163833e-01	0	14900782	66250792	0	0	-7.333395e+05	-1.862148e+06	0	0	-3239191	-5150580	0	0	270680	2.441783e+06	0	0	-1.615743e+06	3.833147e+06	0
1.370000e+01	-3.608708e-02	0	71807216	-2501057	0	0	3697424	1.483688e+04	4.028206e-01	0	72219160	48714616	0	0	-8.228036e+06	-3.075342e+06	1.920967e-01	0	65855476	15658578	4.947177e-01	0	50125196	49077160	0	0	-947952	-1.062489e+06	8.282450e-01	0	13616266	65661016	0	0	-328257	4.799302e+06	0	0	-2704101	-8.218224e+06	0	0	577376	3.526244e+06	0	0	-1.321594e+06	1.522852e+06	0
1.380000e+01	1.591136e-01	0	72469808	13712829	0	0	-1482816	7.978088e+06	4.324715e-01	0	70918080	54041432	0	0	-887361	-2535426	2.845915e-01	0	66035180	26268982	4.894984e-01	0	51427284	49311444	0	0	-596576	-4.577623e+05	8.711334e-01	0	9810398	66317932	0	0	-1.808540e+06	1.687139e+06	0	0	11421076	-5.998250e+06	0	0	73408	2.165860e+06	0	0	5.387615e+06	3.260665e+06	0
1.390000e+01	7.003961e-02	0	72341808	5448395	0	0	-943208	8.891931e+05	4.054123e-01	0	72772824	49619264	0	0	2294569	-3.212103e+06	1.695402e-01	0	61782572	12613048	7.525470e-01	0	22524882	68502000	0	0	-66000	-1.488407e+06	8.253068e-01	0	14752704	69696512	0	0	2.519869e+06	-11611311	0	0	8834974	-2.679697e+06	0	0	1318768	-2.718549e+06	0	0	4714987	3.129304e+06	0
14	-1.279845e-01	0	68082168	-7724805	0	0	-608904	-3.766076e+06	4.190260e-01	0	73722032	53171824	0	0	4651776	-2.242459e+06	2.318925e-01	0	66443276	20059292	5.273432e-01	0	45269732	50507448	0	0	-905280	9.602945e+05	7.142606e-01	0	25706492	64258340	0	0	6.631932e+06	-6.684629e+06	0	0	-14423380	9421397	0	0	295272	-1.576362e+06	0	0	5.592917e+06	-1.305289e+06	0
1.410000e+01	1.992890e-01	0	77248472	19226374	0	0	458768	6634532	4.074666e-01	0	72940976	50159208	0	0	2318161	-1.169452e+06	9.103914e-01	0	7738964	78625072	2.307182e-01	0	67147688	20138516	0	0	-1222528	-9.126831e+04	1.887987e-01	0	69312328	16131726	0	0	5.208371e+06	-4.281046e+06	0	0	-7.882831e+06	-5232096	0	0	74408	5.700102e+04	0	0	-2249719	-1.318233e+05	0
1.420000e+01	-1.788141e-01	0	78392944	-11891409	0	0	1962144	4488383	4.174689e-01	0	71369840	51146956	0	0	-2.540820e+06	-8352891	9.865715e-01	0	929364	68278672	2.609977e-01	0	67772128	23935470	0	0	-637744	-2.749271e+06	1.566473e-01	0	69514616	12911893	0	0	1988794	2.894029e+06	0	0	-3339583	10753583	0	0	-414000	3821268	0	0	-4236480	-1.212821e+06	0
1.430000e+01	4.525550e-02	0	69065504	3.273750e+06	0	0	694192	22330616	4.151357e-01	0	72080120	51162348	0	0	9566474	-2.816505e+06	7.979814e-01	0	17158258	67775768	2.054683e-01	0	65796916	17015280	0	0	201040	1.424475e+05	2.416012e-01	0	64855416	20660828	0	0	-5.863379e+06	2.188800e+06	0	0	-13301497	9029344	0	0	-1150376	4.019338e+06	0	0	3973089	-7.493898e+05	0
1.440000e+01	4.641357e-02	0	73451136	3575061	0	0	3362616	-1.651025e+06	4.036053e-01	0	71838176	48615912	0	0	-5717730	-1758700	8.393699e-01	0	13541632	70761576	2.543127e-01	0	66316444	22616868	0	0	-345600	-2.047566e+06	2.086578e-01	0	69644624	18363600	0	0	812198	3.546914e+05	0	0	4047272	-6.603448e+06	0	0	-741272	-2.290866e+06	0	0	6.375595e+05	4.397063e+05	0
1.450000e+01	-8.595975e-02	0	77736376	-6153267	0	0	-4630112	-13281075	4.248576e-01	0	70962248	52419800	0	0	-5545557	-1260900	8.129603e-01	0	14738306	64059416	2.254628e-01	0	67650152	19692524	0	0	-528320	-5.236266e+04	2.194618e-01	0	71056136	19978658	0	0	6.076250e+04	1.121790e+06	0	0	9061860	-4.897064e+06	0	0	-1380776	5086131	0	0	-3.115100e+06	9672238	0
1.460000e+01	-1.029180e-01	0	76488000	-7137423	0	0	4234016	-4.889722e+05	4.186454e-01	0	73547352	52962952	0	0	2693627	6.731892e+06	8.046277e-01	0	17504612	72091592	8.051606e-01	0	16697118	68999728	0	0	-386752	-2.009476e+06	7.936955e-02	0	72784392	6274901	0	0	-6.033042e+06	9803891	0	0	10396072	5170281	0	0	-184096	-2.720853e+06	0	0	6.109556e+05	1632556	0
1.470000e+01	-2.110239e-01	0	75759152	-13201217	0	0	160104	-10837407	4.106294e-01	0	74752560	52081996	0	0	10597000	-5621529	7.930603e-01	0	17745552	68006736	7.670679e-01	0	20665118	68052240	0	0	-65504	1.164397e+06	8.197454e-01	0	15828406	71982960	0	0	-1.447128e+06	-1.522233e+06	0	0	14607020	-10145966	0	0	-619800	-7.479026e+05	0	0	-7.182366e+05	-3.433856e+06	0
1.480000e+01	-2.541884e-01	0	71585848	-14508418	0	0	-893008	-5188567	4.112930e-01	0	70797104	49461544	0	0	-1040459	12489122	8.389902e-01	0	14448172	75286552	7.674515e-01	0	20965290	69189192	0	0	-348608	-2.019958e+05	7.108232e-01	0	26618052	65429612	0	0	-2.754234e+06	-1.953192e+05	0	0	-2734218	-4.740026e+06	0	0	345968	-1.626638e+06	0	0	7289042	-3.151376e+06	0
1.490000e+01	-1.562857e-01	0	69573488	-9403682	0	0	-1984272	-9407698	4.023185e-01	0	72330096	48687708	0	0	9158380	-1.792572e+06	8.197338e-01	0	15437036	70197608	2.310886e-01	0	69361336	20845848	0	0	-1057888	-2278055	7.763702e-01	0	18528454	64324788	0	0	-984822	-4.053030e+05	0	0	-9577952	-3.812797e+06	0	0	1049720	1.652788e+06	0	0	6.395674e+05	-2.463375e+06	0
15	7.835487e-02	0	74408880	6325968	0	0	4698832	9.223069e+05	4.106472e-01	0	70175176	48896412	0	0	-3.703863e+06	-3.625970e+06	7.121246e-01	0	27373160	67713688	5.128472e-01	0	48322156	50870864	0	0	-1244608	8.261609e+03	8.570595e-01	0	11720862	70277312	0	0	-2.867677e+06	3.303953e+06	0	0	-2809513	-12398915	0	0	-110312	642939	0	0	10288759	371199	0
1.510000e+01	6.080672e-02	0	72608848	4700956	0	0	3054408	2487096	4.209096e-01	0	70815176	51471736	0	0	8953078	5.466401e+06	7.111663e-01	0	27467528	67630544	2.493580e-01	0	67613504	22460732	0	0	-884704	-8.733344e+05	9.243008e-01	0	5722931	69877952	0	0	-6.623350e+04	4.230071e+04	0	0	-8031913	21066006	0	0	1868416	8.218766e+05	0	0	1.095850e+06	3.979582e+06	0
1.520000e+01	7.058313e-02	0	74582560	5664057	0	0	-1164568	-6.077478e+06	4.066044e-01	0	74871520	51303192	0	0	6002051	-9545894	7.518749e-01	0	22346024	67713472	7.588209e-01	0	21895424	68889488	0	0	-1134688	9.091018e+05	8.943086e-01	0	8187558	69279080	0	0	-2352665	-7.811722e+06	0	0	9043288	-2.177212e+06	0	0	-1236208	1.515204e+05	0	0	-2.831492e+06	-2807517	0
1.530000e+01	-3.289351e-01	0	77300176	-19133168	0	0	1424544	-3.326683e+06	4.043064e-01	0	73163352	49657084	0	0	-3.847926e+06	-6.377946e+06	7.225803e-01	0	26999700	70324672	2.441520e-01	0	67055332	21660032	0	0	270304	3.000302e+06	8.523841e-01	0	12731810	73517760	0	0	-5073794	-1.341667e+06	0	0	817154	1.855406e+06	0	0	1657096	1.068177e+06	0	0	-1.503805e+06	-5456061	0
1.540000e+01	-1.289430e-01	0	79822024	-9116926	0	0	1356776	2158368	4.057638e-01	0	74362536	50777168	0	0	-3762090	6.838479e+05	7.336726e-01	0	26265334	72355152	4.870377e-01	0	50735080	48170992	0	0	-968528	-1399836	7.411172e-01	0	22761488	65160492	0	0	-277559	9.908451e+05	0	0	-189277	-8517937	0	0	-1171456	-4.174662e+05	0	0	-9098974	7007333	0
1.550000e+01	1.190810e-01	0	73680536	9959996	0	0	-1649464	5101332	3.980441e-01	0	76178128	50372888	0	0	332906	-1.548890e+06	7.598239e-01	0	21529334	68110448	0	0	-4032356	-2.192277e+06	0	0	-794352	5.935654e+05	8.339652e-01	0	13363276	67121552	0	0	7.623304e+06	-6.720134e+05	0	0	3894676	-7.536295e+06	0	0	-310592	2555424	0	0	3.045968e+06	-2.241049e+06	0
1.560000e+01	-1.348320e-01	0	77240944	-9177174	0	0	154080	-9.249646e+05	4.101896e-01	0	73617624	51198132	0	0	-5941604	-5169680	7.830503e-01	0	18623482	67218896	0	0	1.790389e+06	-3.326974e+05	0	0	-335056	-6.242671e+05	7.959176e-01	0	17722806	69118624	0	0	-1492806	9.002068e+05	0	0	16420606	-3.339339e+06	0	0	-481264	-4.026671e+05	0	0	-4.481939e+06	-1.766050e+06	0
1.570000e+01	-5.501354e-02	0	71997960	-3754324	0	0	-1019504	9919617	4.121558e-01	0	70576744	49483556	0	0	-8911706	-1.255256e+06	1.085423e+00	0	-5.513805e+06	70060712	0	0	-5.277721e+06	152710	0	0	-1027760	-1.979002e+06	7.702271e-01	0	20080516	67312360	0	0	1668041	-6756206	0	0	-1518469	-9143001	0	0	1382016	-1.167070e+06	0	0	3.412901e+06	-3.582788e+06	0
1.580000e+01	1.549782e-01	0	72992344	13386900	0	0	-2358736	1.755810e+06	4.360211e-01	0	72175488	55800024	0	0	380592	5.038123e+06	1.831477e-01	0	72221344	16192860	0	0	-5.060815e+05	-4.811833e+06	0	0	-584528	-9.772286e+05	7.682928e-01	0	19841582	65790564	0	0	-2.622720e+06	-8.923111e+05	0	0	2831523	-6732677	0	0	-672504	-1.815252e+06	0	0	-2.781798e+06	-2.563522e+06	0
1.590000e+01	-2.420009e-02	0	75213520	-1777166	0	0	-2570560	10827144	4.125803e-01	0	73521248	51638408	0	0	-3518639	1.769397e+06	5.207478e-01	0	45088864	48992844	0	0	1.111738e+06	1.132401e+06	0	0	-1079968	-3.293877e+06	4.718794e-02	0	70455288	3489292	0	0	-1.619802e+06	-9.031096e+05	0	0	4952809	-1192391	0	0	-7912	-2.860526e+06	0	0	1.727438e+05	-4.735777e+06	0
16	-4.803095e-02	0	70672784	-3238913	0	0	-958264	-8205527	4.123617e-01	0	71594720	50239948	0	0	-4.927142e+06	1.211104e+06	5.034899e-01	0	45240956	45876936	0	0	-1.068780e+06	2.885707e+06	0	0	-351120	-1.750854e+05	1.440044e-01	0	70614416	11879487	0	0	-5461308	3611647	0	0	-5161199	-1.325167e+05	0	0	-756840	2.431448e+06	0	0	1.876399e+06	-2.992747e+06	0
1.610000e+01	3.025111e-01	0	73385384	31828308	0	0	-39680	1.208101e+06	4.114398e-01	0	74388136	52001880	0	0	-3882561	1.903557e+06	5.260565e-01	0	46733288	51871912	0	0	370342	-4.221616e+06	0	0	-748176	6.075829e+05	2.329912e-01	0	66589688	20227686	0	0	-2.642798e+06	3.865181e+06	0	0	8456496	-5564584	0	0	1694240	2.359713e+05	0	0	-7175460	12325465	0
1.620000e+01	2.442426e-03	0	77161632	188923	0	0	-823240	-13590251	4.036977e-01	0	72368744	48993768	0	0	-7193996	1.583019e+05	4.968250e-01	0	46612312	46024076	0	0	1.036444e+06	-4.557753e+05	0	0	100144	-930647	9.283009e-01	0	5287731	68461096	0	0	1499884	2.190405e+06	0	0	5627946	16775341	0	0	323384	7140316	0	0	-4.445798e+06	-4250086	0
1.630000e+01	-2.655629e-01	0	76310304	-16012786	0	0	1472728	3511752	4.191395e-01	0	71118864	51318216	0	0	4475086	-6.744359e+06	4.852785e-01	0	51688644	48731968	0	0	2.115660e+06	-1.424966e+06	0	0	194512	-1.591039e+06	7.796699e-01	0	19726634	69805528	0	0	1063680	9.925289e+05	0	0	-6043144	2.243515e+06	0	0	-1397336	2.366495e+06	0	0	-2105656	-4.692413e+06	0
1.640000e+01	-4.597597e-01	0	74059512	-23325468	0	0	2845592	3.054350e+06	4.108302e-01	0	72244760	50376536	0	0	-1.623738e+06	16312495	5.091619e-01	0	49742540	51599512	0	0	-1.184231e+06	5.574556e+05	0	0	-605120	-2.557438e+06	7.851796e-02	0	71450176	6088151	0	0	-1.600226e+06	-2.914815e+06	0	0	-8782846	8789091	0	0	-2847504	-3.193339e+06	0	0	4.764301e+05	-928819	0
1.650000e+01	-2.112199e-01	0	73471216	-12812360	0	0	-1492352	10937291	3.958297e-01	0	73378184	48074640	0	0	-8376616	5943202	5.297314e-01	0	45240456	50960856	0	0	-794709	2.088878e+05	0	0	-907792	4.641569e+05	1.779733e-01	0	70159632	15189950	0	0	-122955	3299827	0	0	1739256	6.497473e+06	0	0	1384528	5.232126e+06	0	0	3.383909e+05	9427688	0
1.660000e+01	-3.256147e-02	0	75025288	-2365897	0	0	2751224	-12416267	4.109145e-01	0	73226096	51078612	0	0	-5.691175e+05	1.156838e+06	5.659724e-01	0	39410684	51391560	0	0	2.289338e+06	5.177979e+05	0	0	-176944	-7.366681e+05	4.631059e-01	0	51340624	44284612	0	0	-2.947991e+06	3572130	0	0	-12503379	-794730	0	0	-572112	-2.046695e+06	0	0	-7.142209e+05	1.140212e+05	0
1.670000e+01	-3.145094e-02	0	74194040	-2262320	0	0	4691808	-10394558	4.134711e-01	0	73658280	51925100	0	0	1313737	-3.708936e+06	5.147477e-01	0	46636408	49471152	0	0	2.892193e+06	2.645825e+06	0	0	-966016	-2.847863e+05	4.989578e-02	0	69822816	3666823	0	0	-4.671724e+06	-3895855	0	0	3279774	14093426	0	0	1201312	4954006	0	0	-3.372606e+06	-2.664074e+06	0
1.680000e+01	1.962877e-01	0	74076080	18091332	0	0	-1485824	-1.234038e+06	4.179271e-01	0	72451064	52019720	0	0	1082835	-2.963337e+06	2.325140e-01	0	69344112	21008168	0	0	2.707974e+06	-8988032	0	0	-413872	2.445173e+06	1.815017e-01	0	67496736	14967378	0	0	-5.329293e+06	-4333217	0	0	1027978	-8.110302e+06	0	0	1072312	2.706808e+05	0	0	4959442	2.065335e+06	0
1.690000e+01	-8.768854e-02	0	75131200	-6057014	0	0	848288	-3308013	4.253773e-01	0	71100288	52633584	0	0	-2972506	-6.584722e+06	2.190091e-01	0	70811344	19857244	0	0	6349197	-6.491887e+06	0	0	-533840	2.113766e+06	1.946538e-01	0	66852216	16158312	0	0	-7.212925e+05	1.132104e+06	0	0	-7559066	-4.148184e+06	0	0	-884840	-702948	0	0	-2685421	-1.060631e+04	0
17	-1.051619e-01	0	73393416	-6983763	0	0	781528	5.406031e+06	4.015949e-01	0	73229104	49144696	0	0	8125846	-12148718	2.698352e-01	0	62880860	23237864	0	0	1.254797e+06	-3117856	0	0	-1248	-6.830258e+05	3.159395e-01	0	64371024	29730334	0	0	5.938724e+06	-3.276765e+05	0	0	-10734470	10395878	0	0	-434072	-7.456639e+05	0	0	-1161970	1.496610e+06	0
1.710000e+01	1.206318e-01	0	72195736	9903813	0	0	-2051536	-10879883	4.007130e-01	0	72078112	48195000	0	0	9433454	1.509342e+06	3.056732e-01	0	59693908	26279882	0	0	-4900748	-5.934059e+05	0	0	-971040	-4.809496e+05	1.932592e-01	0	69850424	16733053	0	0	-2.907834e+06	-6056296	0	0	4870989	-9226965	0	0	695336	1.195998e+06	0	0	-1.491256e+06	-1.383156e+06	0
1.720000e+01	1.447327e-01	0	75171856	12720962	0	0	1112824	1.180299e+06	4.190119e-01	0	72035944	51952736	0	0	-3340443	1.574770e+06	1.837561e-01	0	67244912	15138446	0	0	-5.472423e+05	-2.864289e+06	0	0	-875664	-4.964466e+05	1.485238e-02	0	67031920	1.010594e+06	0	0	2294488	8.046503e+06	0	0	5907036	-1.164199e+06	0	0	-667488	-2.462261e+05	0	0	1.479348e+06	-1.426519e+06	0
1.730000e+01	4.923371e-02	0	69887720	3619009	0	0	172152	8285848	4.067163e-01	0	74088968	50790520	0	0	282710	13536055	2.561649e-01	0	65629596	22601788	0	0	8242593	1.062593e+06	0	0	-946944	-6.822616e+04	1.692254e-01	0	68204000	13892876	0	0	-2.305481e+06	-5.736052e+05	0	0	5000495	-2.498209e+06	0	0	659696	2827142	0	0	-6.680405e+05	8.162269e+05	0
1.740000e+01	8.295923e-02	0	76040752	6878955	0	0	-2026944	22370552	3.937977e-01	0	72193056	46897648	0	0	1132529	17055402	1.831905e-01	0	68900368	15452672	0	0	2.272833e+05	-5.797117e+06	0	0	-861120	-1.499605e+06	4.622728e-01	0	50481268	43397692	0	0	1614833	-2146319	0	0	6131914	-4.796853e+06	0	0	-287504	-2.745049e+06	0	0	-4642064	11312238	0
1.750000e+01	-6.867486e-02	0	74305472	-4774996	0	0	-349888	7.999828e+06	4.227832e-01	0	69954816	51238484	0	0	-2780255	-1.774484e+06	1.818999e-01	0	66125028	14702522	0	0	-2.365285e+05	4.828504e+06	0	0	-374720	-1.252965e+06	4.367268e-01	0	53046288	41128768	0	0	-1035520	1.906306e+06	0	0	-619458	14547242	0	0	1010064	-1875238	0	0	5.218454e+06	3.630392e+06	0
1.760000e+01	-5.794574e-02	0	70542776	-3863765	0	0	1446632	12805686	4.120372e-01	0	71280496	49952504	0	0	-8970436	-2.546257e+06	1.648739e-01	0	63814004	12598411	0	0	6779377	-2922023	0	0	-337568	1.096259e+06	4.740874e-01	0	50608764	45621592	0	0	4.321406e+06	3.866133e+06	0	0	-6.826203e+06	-3565784	0	0	19192	7.578598e+05	0	0	-5192715	-3.305369e+04	0
1.770000e+01	-1.244445e-01	0	73794984	-8167036	0	0	-2524888	-5919248	0	0	-1.128863e+05	-6302226	0	0	9433454	3.946363e+06	2.493118e-01	0	73694096	24474620	0	0	1.934452e+06	2.584424e+06	0	0	-625184	3.037322e+06	4.734862e-01	0	50478256	45394352	0	0	-8.211825e+05	-2529221	0	0	-3.643270e+06	-8.919928e+05	0	0	-1811960	3.203480e+06	0	0	-5.366394e+06	5138975	0
1.780000e+01	0	0	2424692	-7253719	0	0	494912	-3.941616e+06	0	0	-1037498	1.240605e+06	0	0	-6134357	-3.521630e+06	2.734217e-01	0	66955780	25196406	0	0	6305526	5.398173e+05	0	0	19328	3.485374e+05	4.703864e-01	0	53643116	47644156	0	0	-4332398	-3.294192e+06	0	0	22849718	-164327	0	0	-582656	-3719464	0	0	11541151	1.177177e+06	0
1.790000e+01	0	0	-6962978	-2.299727e+06	0	0	554648	4.040401e+06	0	0	4838957	2603806	0	0	-7400302	-4717507	3.028808e-01	0	65194396	28325328	0	0	3.214954e+06	2.182313e+06	0	0	-594576	-838483	4.954776e-01	0	45709628	44890172	0	0	2.148418e+06	2128901	0	0	-1648477	-597029	0	0	-1933936	-3.284238e+06	0	0	-1.342676e+06	9.054684e+05	0
18	0	0	-6828955	-3.095405e+06	0	0	176168	-7.467169e+06	0	0	2.349733e+06	2.935074e+06	0	0	-6714122	-3.407166e+06	2.092822e-01	0	66876972	17700574	0	0	-3.074615e+06	-4.076453e+05	0	0	-235168	-2.430299e+06	5.132756e-01	0	45485752	47967036	0	0	-4.595928e+06	-2867426	0	0	7460104	9715576	0	0	-401448	1.705499e+06	0	0	-3.100041e+06	4.934341e+04	0
1.810000e+01	0	0	-4.770414e+06	-1.954089e+05	0	0	6046600	4650263	0	0	-2639255	-2.609875e+06	0	0	-5.861291e+06	-1.599364e+06	3.064412e-01	0	67506432	29826964	0	0	-2.527478e+06	3.425724e+06	0	0	-851568	-8.477072e+05	4.648631e-01	0	51272356	44539296	0	0	-2.631253e+06	6379116	0	0	1599209	-8302547	0	0	-1194048	7.904614e+05	0	0	4549340	-1.921063e+06	0
1.820000e+01	0	0	1913194	-3.576021e+06	0	0	-1810096	1.938738e+06	0	0	10559803	-6.881713e+06	0	0	-1.504271e+06	1.021439e+06	5.042642e-01	0	45589316	46373604	0	0	1.217652e+06	-1.422781e+06	0	0	-747168	-1.979643e+06	5.283518e-01	0	44730304	50107980	0	0	-5508994	5.268337e+06	0	0	-123520	1.501818e+06	0	0	56840	-1.314750e+06	0	0	5.499552e+06	-1.164544e+06	0
1.830000e+01	0	0	-3.232908e+06	-2.790402e+06	0	0	-911080	-3.438564e+06	0	0	-4216416	1.900354e+06	0	0	4500686	2377705	5.047727e-01	0	47781380	48702360	0	0	-1.797627e+06	-4015859	0	0	-1110592	9.709533e+05	4.884118e-01	0	46898772	44774132	0	0	-3005214	3.954987e+06	0	0	-5822783	-3.797506e+06	0	0	-1005808	-5.842431e+04	0	0	-1941013	-4.937612e+06	0
1.840000e+01	0	0	10118246	-1.397850e+06	0	0	-2488240	-2.003848e+06	0	0	9914784	-4.794217e+06	0	0	17332810	-4.114809e+06	2.441193e-01	0	69956000	22592992	0	0	3.375079e+06	-2015786	0	0	-4675520	-2907737	1.137236e-01	0	68882648	8838759	0	0	-2.547928e+06	2.751956e+06	0	0	-1112885	-6204153	0	0	771632	-3.033173e+06	0	0	-1.858190e+06	2.068324e+06	0
1.850000e+01	0	0	-3.263527e+06	-7869069	0	0	-2556512	-16793434	0	0	844353	4.594074e+05	0	0	-3084443	-2.083215e+06	2.810597e-01	0	64253724	25119100	0	0	-9.533285e+05	2.514413e+06	0	0	-5367216	-5969257	1.718483e-01	0	70106928	14547760	0	0	-1.847191e+06	-6.754549e+05	0	0	16588260	-13541292	0	0	1397576	1.209849e+06	0	0	5508587	-1.617099e+05	0
1.860000e+01	0	0	-5.899826e+06	-4.255847e+06	0	0	1379368	2.940716e+06	0	0	-3368604	2.416714e+06	0	0	11222442	-7659484	2.456688e-01	0	67027052	21829208	0	0	1.033934e+06	-2.205554e+05	0	0	-4797984	-4553987	1.867220e-01	0	66787464	15333856	0	0	1183147	-2.919578e+06	0	0	-7246846	3.553463e+06	0	0	648656	-1987843	0	0	2449136	-6613063	0
1.870000e+01	0	0	-4.798022e+06	-9780038	0	0	-21104	-5718182	0	0	-3.849483e+06	-6.281604e+06	0	0	-1.416428e+06	-7.017998e+06	2.725913e-01	0	59952920	22466932	0	0	-1.977831e+06	-1.023563e+06	0	0	-4570608	-2272838	1.284337e-01	0	74287256	10946947	0	0	1193186	-2584974	0	0	-7.651427e+06	7.389813e+05	0	0	1047208	-2.257685e+06	0	0	8.490063e+04	2.383567e+06	0
1.880000e+01	0	0	-1.880625e+06	-10833468	0	0	-2656400	-1.831512e+06	0	0	3.876698e+06	8.674038e+05	0	0	1418145	12090262	0	0	-7.793711e+06	-5948320	0	0	-2.852188e+05	-3.845211e+05	0	0	-5229168	-3.272275e+06	9.388862e-02	0	67702536	7015139	0	0	2.313061e+06	6.610128e+04	0	0	11834190	4462076	0	0	263144	-4.500433e+06	0	0	-5381452	12091941	0
1.890000e+01	0	0	-951998	9767155	0	0	2004808	6434871	0	0	1.474816e+06	2.927452e+06	0	0	2176608	-5.508931e+06	0	0	6758634	-6615846	0	0	2.088554e+06	2.292461e+05	0	0	-5481664	-6190400	1.666996e-01	0	65285096	13060118	0	0	-2.319536e+06	1.853561e+06	0	0	-6069748	8989555	0	0	-69656	-8.532811e+05	0	0	4.373988e+04	-3.668137e+06	0
19	0	0	15166466	6864109	0	0	3757656	3.941956e+06	0	0	2.917451e+06	3.111189e+06	0	0	-1270357	-2.198687e+06	0	0	-8.320268e+06	-7293437	0	0	-3.381815e+06	5629774	0	0	-5262304	-4925262	2.065824e-01	0	70374472	18323428	0	0	9126676	-1.336875e+06	0	0	-9319442	8.323513e+05	0	0	388136	-3.355949e+06	0	0	-3016213	5.724963e+06	0
1.910000e+01	0	0	-3471339	-3.186862e+06	0	0	-2661920	-6261153	0	0	3.675412e+06	7.420496e+05	0	0	-6.588130e+06	2.466671e+06	0	0	-3253977	3.994175e+06	0	0	3.263142e+06	2981155	0	0	-5443008	-6.926406e+06	4.971844e-01	0	45596184	45085536	0	0	-1.967435e+05	2.369540e+06	0	0	-1318187	-2.850435e+06	0	0	400688	-3.146134e+06	0	0	-1557013	3.362768e+06	0
1.920000e+01	0	0	15278402	6100204	0	0	1533968	1.146382e+05	0	0	2.843161e+06	-1.755414e+06	0	0	1728859	-1507110	0	0	-4556063	5.508526e+05	0	0	-2.695133e+06	1516870	0	0	-4385888	-4371682	4.408915e-01	0	55959668	44127648	0	0	4.472998e+06	-2730312	0	0	-6026077	19424078	0	0	1218376	1.864894e+06	0	0	-1.165484e+06	4812484	0
1.930000e+01	0	0	1060363	4.364124e+05	0	0	3618616	-4.964163e+06	0	0	-5302157	7.305657e+06	0	0	5945831	5.512889e+05	0	0	7165222	2.782113e+06	0	0	-5325407	-1615981	0	0	-5571520	-4.463376e+06	5.201839e-01	0	46164404	50048288	0	0	3.309955e+06	5878774	0	0	-5.894062e+06	-1.748073e+05	0	0	52328	1.985181e+06	0	0	2.899897e+06	-215120	0
1.940000e+01	0	0	3.862295e+05	-3.946375e+06	0	0	-3836008	10505624	0	0	6259003	-3.392892e+06	0	0	-6093196	5863093	0	0	5939936	-1691443	0	0	-1.437219e+06	-6648859	0	0	-5991152	-5693366	4.764651e-01	0	48405660	44053632	0	0	-4.743275e+05	3043457	0	0	-4.500619e+06	8787619	0	0	-592192	3750358	0	0	-6.635229e+05	-4.654184e+06	0
1.950000e+01	0	0	15836080	5.719849e+06	0	0	1381872	1707598	0	0	-1.247820e+06	-2014893	0	0	-1781855	11763687	0	0	-4417020	-3.372646e+06	0	0	7442969	-2.146563e+06	0	0	-4842160	-4.491942e+06	5.416697e-01	0	48665172	57514100	0	0	-3.689889e+06	-7537810	0	0	-982375	-3.218138e+06	0	0	883072	3.391388e+05	0	0	-2.637735e+06	1.919214e+06	0
1.960000e+01	0	0	-12552814	-3.322465e+06	0	0	-1222800	-1.929292e+06	0	0	-1.238282e+06	-4.483681e+06	0	0	6401612	-6235875	0	0	1.115090e+06	-6542864	0	0	1.534389e+06	-1131120	0	0	-4891856	-2.946951e+06	5.079030e-01	0	47673300	49204568	0	0	15857468	-2.061771e+06	0	0	-5.303254e+06	-3.462492e+06	0	0	-612776	-3.388560e+06	0	0	2.481262e+06	-4566922	0
1.970000e+01	0	0	19961696	-10900763	0	0	-1896432	-8248703	0	0	-2.809922e+06	-6.055371e+06	0	0	3237251	5840224	0	0	-3.866871e+06	-5.454746e+06	0	0	-1.976325e+06	-6.492811e+05	0	0	-4334176	-4307635	7.457464e-01	0	22807166	66895288	0	0	8868668	2.396647e+06	0	0	2486676	-7.262397e+06	0	0	784184	-5.911420e+06	0	0	7556085	4.157638e+04	0
1.980000e+01	0	0	-5.656877e+06	-6715084	0	0	-910576	8554725	0	0	2.758831e+06	3920369	0	0	-4803659	-4950772	0	0	6032799	8.165426e+06	0	0	755346	2.937184e+06	0	0	-5693488	-3.891518e+06	5.235378e-01	0	50671008	55677412	0	0	-815661	-5736913	0	0	-5270626	1.855871e+06	0	0	-556056	1.339608e+06	0	0	2.400948e+06	-5622415	0
1.990000e+01	0	0	2363453	-8.180999e+06	0	0	-240960	5486949	0	0	3.941451e+06	7929727	0	0	-1.072585e+06	-4567153	0	0	-9.293965e+05	5.563072e+06	0	0	-4.177365e+05	-5.528225e+06	0	0	-5146352	-5431644	4.940559e-01	0	49254476	48097148	0	0	5.800685e+06	-8.561896e+05	0	0	-509026	-7774694	0	0	924232	3.030622e+05	0	0	-1.349582e+05	9.789426e+05	0
20	0	0	8532050	2.907162e+06	0	0	347336	-5.844856e+06	0	0	3.981098e+05	-7.031346e+06	0	0	-6.027942e+06	-5532244	0	0	1712422	-6319114	0	0	-4.842521e+06	4.292699e+06	0	0	-4992256	-4.135050e+06	4.942234e-01	0	47652716	46564224	0	0	1013484	7.099438e+05	0	0	3367115	16914974	0	0	-727224	-2.781967e+06	0	0	-2.975555e+06	1.841919e+06	0
2.010000e+01	0	0	11948896	-3006641	0	0	2164432	-7041913	0	0	-2.385765e+06	3.156756e+06	0	0	1783573	4.004358e+06	0	0	-7.332911e+06	2.177168e+06	0	0	-2.549062e+06	5477828	0	0	-4653424	-3298917	4.940806e-01	0	48367008	47235196	0	0	1.857505e+05	815105	0	0	5827726	7.355089e+06	0	0	-1371736	5790801	0	0	6.528070e+06	-10506863	0
2.020000e+01	0	0	-6195982	-9.800391e+05	0	0	437184	-9070228	0	0	9447458	8.538816e+05	0	0	-7633212	-2.316200e+06	0	0	-4483279	1.856727e+06	0	0	-6955776	1.866615e+06	0	0	-5203568	-4.505661e+06	4.532221e-01	0	50562584	41911136	0	0	6.057187e+06	2.996604e+06	0	0	-10789685	-931246	0	0	247584	-2.775327e+06	0	0	4727034	-5650939	0
2.030000e+01	0	0	-9.349315e+05	8.603166e+05	0	0	8311448	-13737633	0	0	-7.237726e+05	-1834023	0	0	-2.298373e+06	1.457360e+06	0	0	5685944	1.907069e+06	0	0	-2.068550e+04	1.722992e+06	0	0	-4690576	-6.256013e+06	4.766023e-01	0	44268500	40310584	0	0	1.659508e+06	3.471770e+06	0	0	-6.752917e+06	7828437	0	0	-95752	1.104496e+06	0	0	6.415753e+05	-8.663771e+05	0
2.040000e+01	0	0	176410	8.605611e+05	0	0	2281888	-5212852	0	0	9172384	-6680567	0	0	826835	1.588139e+06	0	0	-3.186714e+06	13491709	0	0	-3596152	4.927230e+06	0	0	-4949088	-6029126	4.926900e-01	0	47216012	45855316	0	0	-5667112	-1.832944e+06	0	0	-2290485	3.944693e+06	0	0	1939696	-9.054179e+05	0	0	-7.819856e+05	-4535014	0
2.050000e+01	0	0	12670214	1.303204e+06	0	0	4978424	-2.560323e+06	0	0	1.611349e+06	1.570279e+06	0	0	-1757761	-1.557740e+06	0	0	-6957946	-2.425272e+06	0	0	1.218154e+06	3.512438e+06	0	0	-5511776	-2.836184e+06	4.364846e-01	0	49105896	38036168	0	0	-1596712	-2.115112e+06	0	0	-6.558156e+06	-3145784	0	0	866504	-2.535605e+06	0	0	2.209321e+05	2.551412e+06	0
2.060000e+01	0	0	-2.899115e+05	-2109125	0	0	-1571160	-11712737	0	0	1.785027e+06	-2.084944e+05	0	0	12484874	3171953	0	0	-4.128895e+06	-3.647266e+06	0	0	3.400178e+06	-1.275905e+06	0	0	-4800496	-3985461	4.836512e-01	0	45964624	43053924	0	0	-1.549528e+06	9.532153e+05	0	0	-5.692274e+06	-9342314	0	0	2123920	2.524892e+06	0	0	1.447222e+06	8.296456e+05	0
2.070000e+01	0	0	-1.137222e+06	-4.934062e+06	0	0	-137056	-8519723	0	0	2.384368e+06	7502763	0	0	194365	-4.318096e+06	0	0	-6940879	2093333	0	0	3.537213e+06	-3.556747e+06	0	0	-6291328	-5.566880e+06	4.798378e-01	0	50779932	46843340	0	0	-6.673042e+06	-2.396026e+06	0	0	-3.989623e+06	-4.777140e+06	0	0	450880	-2.083501e+06	0	0	-9133107	-1.830095e+06	0
2.080000e+01	0	0	-6.590022e+06	1.138986e+06	0	0	-1267472	3606690	0	0	-1.044024e+06	-3129182	0	0	-2.808867e+06	-2572671	0	0	2966822	-3.475918e+06	0	0	2.256711e+06	-1276800	0	0	-4619296	-4634721	5.154732e-01	0	44403024	47239016	0	0	1936088	-4.523626e+06	0	0	9994002	-2.147593e+06	0	0	567840	1.471874e+05	0	0	2.285497e+06	-3224204	0
2.090000e+01	0	0	-9052641	-5.537310e+06	0	0	121448	4.766179e+06	0	0	-3355051	-4035616	0	0	-4981855	2.088593e+06	0	0	12805756	-4211040	0	0	-1.384011e+06	2.174728e+06	0	0	-5596608	-3.167812e+06	4.817698e-01	0	48622004	45201176	0	0	-8864602	-1.684966e+06	0	0	-4939332	3.950329e+06	0	0	-1380776	-2.834695e+04	0	0	8.188888e+04	-9.440705e+05	0
21	0	0	3.398999e+06	2.753661e+05	0	0	-1873840	7.598492e+06	0	0	-2.452526e+06	-7.579177e+06	0	0	-6301008	15175891	0	0	-2.594903e+06	3.156878e+06	0	0	1.146374e+06	1.282835e+06	0	0	-5488192	-5.260983e+06	4.496834e-01	0	55353300	45231164	0	0	1180135	4.349178e+06	0	0	3988542	1.946994e+06	0	0	1163160	2.518569e+06	0	0	-5.940637e+06	-1.491571e+06	0
2.110000e+01	0	0	-6.689912e+06	23275434	0	0	734848	9455447	0	0	-4824792	-7377439	0	0	-8699377	8220800	0	0	3267497	-3.382105e+06	0	0	-1.623446e+06	3.671284e+06	0	0	-5435488	-5310495	7.881405e-01	0	18337206	68216424	0	0	-5960759	7.796382e+06	0	0	19592496	-3427513	0	0	410224	2.144891e+06	0	0	-6559052	-1745912	0
2.120000e+01	0	0	-2.828327e+06	-1.887513e+05	0	0	3483080	-2.778875e+06	0	0	10957356	-4249098	0	0	1616420	4.142095e+04	0	0	-7302291	2.896305e+06	0	0	4994405	9.340696e+05	0	0	-5056496	-3.516437e+06	8.555439e-01	0	12082774	71560432	0	0	4.174834e+06	-2.075001e+06	0	0	13747664	4936490	0	0	646144	-2.656655e+06	0	0	-4.613453e+06	-4.348870e+06	0
2.130000e+01	0	0	2.321275e+05	-4513111	0	0	-921120	9521264	0	0	9.311923e+05	-6.735611e+06	0	0	-3.655675e+06	9401139	0	0	-6773726	-9122522	0	0	-10738552	1.788388e+06	0	0	-5244240	-3.382901e+06	8.675392e-01	0	10708406	70133656	0	0	10955320	-2.873142e+06	0	0	597295	-5.720230e+04	0	0	-137920	-9.088117e+05	0	0	-2748668	-1267934	0
2.140000e+01	0	0	-1082006	6909582	0	0	1507864	9966754	0	0	5893074	-5794395	0	0	-8159769	-1.040077e+06	0	0	-2.547217e+06	-2.621915e+06	0	0	1.871205e+06	5609324	0	0	-4970160	-7.921494e+06	8.315030e-01	0	13173034	65006600	0	0	3.593061e+06	1.007568e+05	0	0	-6.676117e+06	-4958721	0	0	-476240	-1.145672e+06	0	0	-3.782206e+06	2280856	0
2.150000e+01	0	0	-1.838963e+06	-5.011026e+05	0	0	3313920	5714587	0	0	-5477341	-1.498730e+06	0	0	-460694	4.345153e+05	0	0	3416579	-5746215	0	0	-2.805564e+06	-3814213	0	0	-4211696	-6.351307e+06	8.360168e-01	0	13914430	70938376	0	0	3.093108e+06	7.757615e+06	0	0	-2163489	-7.745199e+06	0	0	-1704040	2.906881e+06	0	0	-1.407931e+06	5316022	0
2.160000e+01	0	0	-1386696	-2.964956e+06	0	0	-1761904	-1.549165e+06	0	0	-2.080573e+06	-4.529393e+05	0	0	-3.694326e+06	-1.438568e+06	0	0	-4325161	-6506903	0	0	-2367352	-1.712548e+06	0	0	-5202576	-7100916	8.849925e-01	0	8946022	68840424	0	0	-2.240728e+06	-1.561228e+06	0	0	-1824665	-6274079	0	0	-264912	-2.705605e+06	0	0	-3429829	3.299583e+06	0
2.170000e+01	0	0	1388645	2.483145e+05	0	0	1340712	7.046158e+05	0	0	-1.847663e+06	4373487	0	0	5335447	8.777528e+05	0	0	-3472832	-3004923	0	0	-6437250	4704525	0	0	-4897888	-3.934081e+06	8.495124e-01	0	12109378	68358232	0	0	4.796261e+06	-7239186	0	0	-8620713	17838500	0	0	395664	4.315114e+06	0	0	7573653	5.343946e+05	0
2.180000e+01	0	0	-8543653	3.362927e+06	0	0	-2895832	3.256243e+05	0	0	5020164	3.061868e+06	0	0	-1.643816e+06	-7273229	0	0	-2.086417e+06	3.481675e+06	0	0	-1.313234e+06	3.108890e+06	0	0	-6028800	-5172818	7.445998e-01	0	23218272	67691104	0	0	-3.499144e+06	-3.788536e+06	0	0	11803068	4.882855e+05	0	0	779664	7.717288e+05	0	0	-1.860197e+06	5590824	0
2.190000e+01	0	0	3.089289e+06	-6.316749e+06	0	0	-2818032	13574048	0	0	3.876196e+06	-5.865353e+04	0	0	-9485949	8712536	0	0	5350132	-8449621	0	0	3.975425e+06	2.917424e+05	0	0	-5076576	-7.672764e+06	8.142540e-01	0	16109002	70616976	0	0	-1060116	6.207331e+05	0	0	-6.276556e+06	9.248521e+05	0	0	-480760	-9.443418e+05	0	0	7.243988e+05	1.803120e+06	0
22	0	0	-6467543	-12094393	0	0	-1500888	1.276074e+06	0	0	-8094063	4332309	0	0	-1.566514e+06	-2.664496e+06	0	0	10082620	9.436161e+05	0	0	9.134638e+05	-1825379	0	0	-5225152	-2.347142e+06	7.447802e-01	0	24493254	71476008	0	0	-3.331991e+06	-2.753034e+06	0	0	4005107	-1878435	0	0	-2060432	-3.664054e+06	0	0	7.737125e+04	-3.652679e+05	0
2.210000e+01	0	0	8.239406e+06	7900757	0	0	1801512	6942731	0	0	-4376039	-1.047006e+04	0	0	-2151298	12358809	0	0	3839732	-1.205216e+06	0	0	-4.910228e+05	2.068237e+06	0	0	-6668304	-5.732829e+06	8.257210e-01	0	14808924	70163592	0	0	-1635865	-3.353254e+06	0	0	7889782	9229657	0	0	-540992	-1.763821e+06	0	0	-4.396104e+06	-5541088	0
2.220000e+01	0	0	-8803166	-5.611514e+06	0	0	-1734296	-3.841931e+06	0	0	-4836337	-6.332099e+05	0	0	22134568	-4343463	0	0	-5.667907e+06	11167642	0	0	-5015195	1.880983e+06	0	0	-4882320	-4.006731e+06	1.742081e-01	0	67163432	14168724	0	0	1.511155e+05	3.223165e+06	0	0	4270142	-7351594	0	0	257128	-1.462344e+06	0	0	-6090723	4.272442e+06	0
2.230000e+01	0	0	-5.896312e+06	-5.760144e+06	0	0	-459320	5.588530e+06	0	0	-1.048625e+04	-8.316351e+05	0	0	3230224	1.131172e+06	0	0	4.018035e+05	19043108	0	0	496334	-2.132061e+06	0	0	-5476640	-8096445	1.613646e-01	0	67722616	13030730	0	0	-380963	-1.167186e+06	0	0	9831868	-10956060	0	0	-31000	2.053438e+06	0	0	4.555364e+06	1.277208e+06	0
2.240000e+01	0	0	-2.005112e+06	-5.174436e+06	0	0	752920	6118244	0	0	-461749	5.033385e+06	0	0	-3.705871e+06	1.396390e+06	0	0	-1234087	4022588	0	0	3.004632e+06	2.923427e+06	0	0	-6244144	-8.189784e+06	5.118336e-01	0	52037344	54560216	0	0	7.833626e+06	-1.206320e+06	0	0	17635350	6.835752e+06	0	0	1600872	-1.538554e+05	0	0	-1.190080e+06	2573186	0
2.250000e+01	0	0	8588770	5.873381e+04	0	0	-2389352	-4918089	0	0	-1.210675e+06	-3.078000e+06	0	0	1462318	-1.604531e+06	0	0	-3.173161e+06	-3.700633e+05	0	0	-6.365913e+05	2538529	0	0	-5105184	-4.423640e+06	4.741280e-01	0	50406976	45447108	0	0	1.082755e+06	6706563	0	0	-6450234	10562323	0	0	-1226672	-3.556106e+06	0	0	2.530956e+06	2549417	0
2.260000e+01	0	0	1594449	-2.026243e+05	0	0	-707288	-8.910491e+05	0	0	6623929	3.399886e+06	0	0	-4627471	4638058	0	0	7.210505e+05	1.114295e+06	0	0	1.283968e+05	-2596256	0	0	-5011824	-6335806	4.698377e-01	0	47691368	42264792	0	0	-6.133434e+06	19581622	0	0	-4273732	4589515	0	0	676264	1.727877e+05	0	0	1.417105e+06	1.853256e+06	0
2.270000e+01	0	0	-3.565708e+06	3.453895e+06	0	0	-2311048	-7.606403e+04	0	0	4.312393e+05	-3.862942e+06	0	0	-2.477573e+06	-5134904	0	0	3978775	-13486863	0	0	4665119	4267574	0	0	-5941456	-4186940	4.811609e-01	0	49056704	45494196	0	0	1.018504e+06	-7.149861e+06	0	0	9664714	8929661	0	0	-1054496	-1.251247e+06	0	0	-1.375805e+06	-2.934057e+06	0
2.280000e+01	0	0	-2778633	-4.487255e+05	0	0	150064	5360570	0	0	3.880713e+06	-2.572013e+06	0	0	6421690	-4.427720e+06	0	0	6.783835e+05	-1345197	0	0	-3.113768e+06	-2.106812e+05	0	0	-4980704	-3983848	4.926574e-01	0	47528732	46152984	0	0	-4791692	-2.351437e+06	0	0	-10544728	2197102	0	0	1277608	5379520	0	0	-5899476	-1.598035e+05	0
2.290000e+01	0	0	-8066790	25444002	0	0	979304	-9571188	0	0	-3.299334e+06	-9463500	0	0	-4345369	20324508	0	0	-8.280005e+05	-8.212397e+06	0	0	1.072585e+06	-4.866338e+06	0	0	-5754736	-2.336601e+06	5.266994e-01	0	42635116	47445308	0	0	1886394	-1.263934e+06	0	0	2899789	9.687214e+05	0	0	-456160	-1994895	0	0	-4.064308e+06	2.763518e+05	0
23	0	0	2.739422e+06	-7.426633e+06	0	0	4076904	-4.516365e+06	0	0	-1.056573e+06	1.747874e+06	0	0	-12214106	7966244	0	0	4418493	-3.125113e+06	0	0	-5886097	-2.329036e+06	0	0	-6917264	-5.541724e+06	4.815252e-01	0	45322616	42092648	0	0	-8731081	-1.279894e+06	0	0	12675978	-7882581	0	0	2812104	-1.327173e+06	0	0	2779928	3.096702e+06	0
2.310000e+01	0	0	-5.067073e+06	5.823173e+06	0	0	-538624	7.310637e+05	0	0	5083913	10838601	0	0	-1.608177e+06	-1.959747e+06	0	0	-8616424	-2.191999e+06	0	0	1.486703e+06	1.246385e+06	0	0	-4764864	-2749910	2.455822e-01	0	69717408	22694788	0	0	-4908147	2.859883e+06	0	0	-2029967	-7.927923e+06	0	0	-60112	6.690221e+05	0	0	-1.484229e+06	-1.691202e+06	0
2.320000e+01	0	0	-6.658805e+05	2.194769e+06	0	0	-706280	-8198715	0	0	4540290	1786425	0	0	-5393463	11176447	0	0	1.266180e+06	11301223	0	0	-3890803	3.301711e+06	0	0	-5741680	-4.439381e+06	4.839674e-01	0	50544012	47403316	0	0	-2.259802e+06	-5.897881e+06	0	0	9892104	-3.758668e+06	0	0	282728	-7.119818e+05	0	0	-3604009	-1.911671e+05	0
2.330000e+01	0	0	2.087877e+06	11123454	0	0	926600	-3.147276e+06	0	0	-218298	-1.519404e+06	0	0	-4.886985e+06	3.964544e+06	0	0	-104675	7.001301e+06	0	0	-1.208325e+06	-7.060413e+06	0	0	-6247648	-4195762	1.798004e-01	0	67879224	14880176	0	0	871931	2882403	0	0	-780587	1.179344e+06	0	0	743528	1.581223e+06	0	0	1.596928e+05	-3.751366e+06	0
2.340000e+01	0	0	-5300484	3.377607e+06	0	0	-1294080	2461909	0	0	3.032393e+05	4.576875e+06	0	0	-1.788883e+06	-3.173320e+06	0	0	-298432	-7477023	0	0	-1.453282e+06	9862063	0	0	-5899792	-5.475972e+06	1.124370e-01	0	68422352	8667784	0	0	1728778	4.146601e+06	0	0	16939632	-3965519	0	0	601968	-3.443248e+05	0	0	8108743	-2.067931e+06	0
2.350000e+01	0	0	3.437650e+06	7.420549e+05	0	0	-37168	-6558539	0	0	-5298141	-1.524318e+06	0	0	-2.365636e+06	15082650	0	0	-2703828	-4.550670e+06	0	0	6.062635e+05	-3.567851e+06	0	0	-5715568	-1.041740e+06	9.754919e-02	0	70460312	7616311	0	0	5.401124e+06	-4784625	0	0	-3277842	-3.896547e+06	0	0	-364808	-4.095054e+06	0	0	-1.716135e+06	-2.724933e+06	0
2.360000e+01	0	0	3.017006e+06	4.716518e+06	0	0	488384	-3.967435e+06	0	0	-4.156683e+06	3890466	0	0	-3813290	9128474	0	0	-4675028	-5.146137e+06	0	0	-3531399	1.236549e+06	0	0	-4553536	-6265981	1.492306e-01	0	68059432	11938075	0	0	9.693115e+05	3.994571e+06	0	0	-1389465	-5925400	0	0	-438592	9.976882e+05	0	0	-4.416684e+06	-6.771207e+05	0
2.370000e+01	0	0	1802261	-5525334	0	0	1237312	11349598	0	0	-6.766377e+06	4930949	0	0	-1.979126e+06	-4849556	0	0	6422822	-4887830	0	0	7208554	3.357414e+05	0	0	-5642288	-3884633	4.811764e-01	0	46068528	42725680	0	0	5.884010e+06	-5.067130e+06	0	0	-10029716	3.323750e+06	0	0	166272	9.814675e+04	0	0	-3.443884e+06	7.718948e+05	0
2.380000e+01	0	0	1.219485e+06	-6575558	0	0	-3379224	-7.300377e+05	0	0	-5.511475e+06	1889096	0	0	-2700443	-7668577	0	0	5680924	-3256499	0	0	884852	5.759318e+05	0	0	-4519408	-2.981745e+06	5.350711e-01	0	48078884	55332376	0	0	-2.142845e+06	1.412151e+06	0	0	9539224	2.840422e+06	0	0	930256	-2855999	0	0	5879034	-5124515	0
2.390000e+01	0	0	7.259077e+06	-1.219822e+06	0	0	-598864	1.760809e+06	0	0	14669356	6.191594e+06	0	0	5716435	-3.737961e+06	0	0	-3.723812e+06	9561257	0	0	-6.712268e+05	-3865835	0	0	-5359680	-3.675700e+06	5.326291e-01	0	41853564	47697504	0	0	4.423304e+06	266854	0	0	2216119	6.032703e+05	0	0	637112	-1.814281e+06	0	0	-5.209660e+05	-5443862	0
24	0	0	-2.884045e+06	5.000702e+06	0	0	-1548072	12442351	0	0	-2.474612e+06	-5469287	0	0	14422944	-2.567353e+06	0	0	-4.937052e+06	16125876	0	0	8.221068e+05	1.402534e+05	0	0	-4489792	-5.770695e+06	4.879173e-01	0	50742288	48347732	0	0	-10483928	13206873	0	0	-5.614470e+06	-1329342	0	0	-1144856	-3.062202e+05	0	0	5.050799e+06	1.374182e+06	0
2.410000e+01	0	0	-6.870116e+06	8304562	0	0	-64272	-3.987245e+06	0	0	-2.159381e+06	-9.659798e+04	0	0	-3.387126e+06	1.076923e+06	0	0	1512642	11525044	0	0	-5686317	-3057336	0	0	-5018352	-3432180	4.965247e-01	0	47064420	46414680	0	0	-6064163	-1.618068e+05	0	0	-7294532	1.668318e+06	0	0	994504	2278353	0	0	4.771709e+06	-3925054	0
2.420000e+01	0	0	-2422241	-1.264144e+06	0	0	-1998328	-4.108692e+05	0	0	-10911569	2.969824e+06	0	0	-3.656679e+06	-2077579	0	0	1.929875e+05	-2.158171e+06	0	0	2.594530e+06	5.790691e+04	0	0	-5860144	-5176056	4.640707e-01	0	51741188	44803612	0	0	-2787865	5.856354e+06	0	0	-4800289	5970547	0	0	352496	1.882788e+06	0	0	-2927366	1606220	0
2.430000e+01	0	0	-6771229	-2.631515e+06	0	0	-106440	-2.157542e+06	0	0	-2.840541e+06	636441	0	0	-11369808	-2445162	0	0	8605348	5588394	0	0	-2.096795e+06	2.100207e+05	0	0	-5780832	-5.209196e+06	4.365766e-01	0	56304516	43628348	0	0	542143	1.347451e+06	0	0	2045954	-1.461391e+06	0	0	-1351160	-8182750	0	0	-3378127	-1.846217e+06	0
2.440000e+01	0	0	8846778	-5075760	0	0	-518552	-12906615	0	0	-1.723177e+06	3879129	0	0	-612788	-6.910941e+06	0	0	-7863985	2.996547e+06	0	0	-3.372278e+06	2.078759e+06	0	0	-5908832	-1.591211e+06	8.301323e-01	0	14461566	70672736	0	0	-1.792979e+06	-2613526	0	0	18914346	-10162004	0	0	26224	-1.322109e+06	0	0	3272352	1.554131e+06	0
2.450000e+01	0	0	-6.459512e+06	-2.441650e+06	0	0	1271448	13214790	0	0	907098	-1.352695e+06	0	0	-3.782169e+06	-4.120256e+05	0	0	1716940	-7.641321e+06	0	0	1.687487e+06	6981713	0	0	-5753216	-6178792	7.746606e-01	0	20611590	70857528	0	0	6.651006e+06	-4.817623e+06	0	0	-6441199	-4558827	0	0	661200	1073109	0	0	2.109811e+06	-1940122	0
2.460000e+01	0	0	-7134147	-1.165773e+06	0	0	824200	-3.804062e+06	0	0	-2.912824e+06	-2296850	0	0	4503196	7131975	0	0	-11084063	1.146428e+06	0	0	1.626750e+06	-6.222584e+06	0	0	-5783840	-5.796130e+06	1.956486e-01	0	68517720	16666092	0	0	-7504	-2.807875e+06	0	0	-6462783	-4.956292e+06	0	0	-1720096	7.589152e+05	0	0	2355269	-2576038	0
2.470000e+01	0	0	-348641	-1.595075e+06	0	0	-161152	2258770	0	0	-4313796	5.066399e+06	0	0	901627	-11143563	0	0	-1233083	-4289501	0	0	5565134	4.165258e+06	0	0	-4995760	-4.247068e+06	2.268481e-01	0	67813976	19897094	0	0	3.268794e+06	1057375	0	0	16994346	-8779886	0	0	-2227080	-1.700904e+06	0	0	2137920	5.354502e+06	0
2.480000e+01	0	0	6.496097e+06	-4.327614e+05	0	0	2433984	7.214457e+06	0	0	1.802596e+06	2.426693e+06	0	0	-1278890	-11662130	0	0	5576517	-3.832229e+06	0	0	5012476	-6.537785e+06	0	0	-5030400	-4509946	6.996258e-02	0	70243968	5284142	0	0	2.716136e+06	-3.502670e+06	0	0	-728885	-2.299946e+06	0	0	-594704	2.267869e+06	0	0	-9.506444e+05	-4.504170e+06	0
2.490000e+01	0	0	9446622	-9410116	0	0	2710064	-3.194810e+06	0	0	1.089812e+06	-5862219	0	0	253596	5032829	0	0	-7211436	7403517	0	0	-3.643336e+06	6937239	0	0	-4774400	-5186282	2.284858e-01	0	70477376	20872044	0	0	5.228449e+06	3182200	0	0	-4.473011e+06	12074648	0	0	158240	4.112792e+06	0	0	4.426862e+06	-8167778	0
25	0	0	10947988	5.136253e+05	0	0	839760	-4.770203e+06	0	0	7763882	-4.290844e+06	0	0	-5446169	1426681	0	0	331529	-4.459272e+06	0	0	-9.272268e+05	4.597421e+06	0	0	-5230176	-5.389930e+06	7.366167e-01	0	25571964	71518328	0	0	-1584665	-2342445	0	0	-11622940	-1.381593e+06	0	0	-1100680	2145058	0	0	695787	-1.732260e+06	0
2.510000e+01	0	0	-6786288	-9795192	0	0	-2557008	-5665907	0	0	2.789953e+06	-3025997	0	0	-5.756883e+06	-2.104574e+05	0	0	-9200204	-4890039	0	0	2.319456e+06	1.381561e+06	0	0	-5781328	-6977544	8.316073e-01	0	14072548	69497288	0	0	2383335	-1.320991e+05	0	0	6781954	10765492	0	0	-1334592	6.708476e+05	0	0	6.134654e+05	-5568374	0
2.520000e+01	0	0	-7.667745e+05	-4.656397e+06	0	0	-2220696	-9296916	0	0	-1.316086e+06	2.761953e+06	0	0	-4125510	-2376531	0	0	12743514	-11895595	0	0	-2865799	-7024029	0	0	-5672912	-5.899331e+06	7.471399e-01	0	22307716	65913844	0	0	-6175096	-3.774618e+06	0	0	7385312	-14700830	0	0	-2505168	-9.255305e+05	0	0	3.247254e+06	2997278	0
2.530000e+01	0	0	-7.179324e+06	-1.684382e+06	0	0	1982224	10144570	0	0	-1.002361e+06	2.385866e+06	0	0	-1.212130e+06	3853472	0	0	-5774824	-2.312194e+06	0	0	-3698552	-741134	0	0	-5116736	-2126281	6.249976e-01	0	39140968	65234272	0	0	118990	-4772717	0	0	1068135	-12060547	0	0	822832	-1.425197e+05	0	0	-3643162	4977216	0
2.540000e+01	0	0	-1.992061e+06	2.253516e+06	0	0	-2173512	-8457294	0	0	-3.948369e+06	3.025610e+06	0	0	963871	-4.542710e+05	0	0	5.799995e+05	-2.712048e+05	0	0	1.627754e+06	3.539861e+05	0	0	-5675424	-2277884	8.609992e-01	0	10945332	67797624	0	0	334331	1.517031e+06	0	0	-5744477	7.488643e+05	0	0	225000	-9.043108e+05	0	0	3.595113e+06	-1.888518e+06	0
2.550000e+01	0	0	16649258	-11759936	0	0	2457576	5.000478e+06	0	0	-2.576510e+06	2.878038e+06	0	0	-5788506	-2.687341e+06	0	0	-618683	-2.091084e+06	0	0	4.150165e+05	-5161142	0	0	-5144352	-5.536789e+06	7.336606e-01	0	24801958	68319664	0	0	2.171508e+06	2658702	0	0	-4697889	-2.020445e+06	0	0	115568	3.738023e+05	0	0	-6725703	2.258714e+06	0
2.560000e+01	0	0	-284892	12989754	0	0	882928	-1.387878e+05	0	0	-1.257859e+06	4644323	0	0	1130020	1.607360e+06	0	0	-3985334	-6442399	0	0	-4796340	-5678288	0	0	-4134896	-2.912080e+06	8.499281e-01	0	12420594	70343672	0	0	3.867132e+06	-6872847	0	0	-12007944	-7861239	0	0	-974184	-2754749	0	0	1.552634e+06	-3.279545e+06	0
2.570000e+01	0	0	-1.674821e+06	17192332	0	0	-2183552	-10590926	0	0	10494549	389515	0	0	630067	-3.399752e+06	0	0	-4.490307e+06	10415001	0	0	-3.078129e+06	2.103586e+06	0	0	-3938128	-5598670	7.815690e-01	0	18504360	66210548	0	0	5.944747e+06	-1.071304e+06	0	0	-7.370831e+06	-1304145	0	0	-62120	2.779506e+06	0	0	-1.642347e+06	-1.050239e+06	0
2.580000e+01	0	0	-4.798524e+06	-3.379978e+06	0	0	229376	5.588450e+06	0	0	1.594282e+06	5.266264e+06	0	0	-7543863	2.187179e+06	0	0	-4928016	1.624647e+06	0	0	-7.736268e+05	-2.374230e+06	0	0	-4709648	-2858453	8.342964e-01	0	13565566	68300904	0	0	-7.964085e+06	9.031657e+05	0	0	-8173466	-3033158	0	0	-396928	1.975668e+05	0	0	2.568101e+06	7753793	0
2.590000e+01	0	0	-5.164453e+06	4.752166e+06	0	0	3714488	-5.920803e+05	0	0	-1.018926e+06	2.825569e+06	0	0	9333062	2.660243e+05	0	0	4316595	6.282673e+05	0	0	3.889087e+06	1.627312e+06	0	0	-5454560	-7304503	9.506854e-01	0	3401864	65580972	0	0	-1260900	8.241028e+05	0	0	-3.592572e+06	-3.938974e+06	0	0	-891864	-1.670125e+05	0	0	-9.155072e+05	4.795946e+06	0
26	0	0	2031657	17245608	0	0	-1526488	3.975689e+06	0	0	2.780917e+06	-1.063247e+06	0	0	-4.554185e+06	6309801	0	0	5407356	-7362235	0	0	1.194060e+06	-2.511203e+06	0	0	-5887248	-5.815298e+06	2.144084e-01	0	66859240	18247632	0	0	2039492	1360460	0	0	-10081920	-4033229	0	0	-1549936	-3315404	0	0	5.044274e+06	8835610	0
2.610000e+01	0	0	85053	-2.681823e+06	0	0	546616	12205259	0	0	-4.781624e+06	6.823358e+06	0	0	-6904365	-7.419434e+05	0	0	5092626	-2.963815e+06	0	0	-2.340188e+05	5.165018e+06	0	0	-5247248	-3.555715e+06	5.171408e-01	0	48716372	52175100	0	0	-9.351275e+05	-4.639301e+06	0	0	5342833	-7749772	0	0	585912	-2127364	0	0	-1571570	-3.466162e+06	0
2.620000e+01	0	0	3.209745e+05	-2.656010e+06	0	0	144040	8272166	0	0	3.244729e+06	-4.091691e+06	0	0	-4.849840e+06	-1.067566e+06	0	0	-9885883	15185599	0	0	-2.915995e+06	3.473496e+06	0	0	-5650320	-5333330	0	0	8246288	-5.263647e+06	0	0	-4229496	-2.083301e+06	0	0	-6693685	-4166520	0	0	749544	-9.845215e+05	0	0	1.994359e+06	3.057242e+06	0
2.630000e+01	0	0	-1.479559e+06	5654347	0	0	483368	29907994	0	0	-1819051	1.140929e+06	0	0	-2046890	-7.223203e+06	0	0	1151733	-9011401	0	0	-3455101	8285937	0	0	-4206688	-6.458822e+06	0	0	-3.984991e+06	-8561421	0	0	2.299508e+06	-1751875	0	0	-10300775	11811406	0	0	490032	-9.643436e+04	0	0	-7.155884e+06	8676866	0
2.640000e+01	0	0	-8271088	-576645	0	0	106896	-3.825638e+06	0	0	6699725	-4383105	0	0	-4487926	8.977155e+05	0	0	-5647828	9033397	0	0	2.462013e+06	-3.773670e+06	0	0	-4818064	-3228394	0	0	-2.568960e+06	-4.193253e+04	0	0	3.885704e+06	4.229254e+05	0	0	-4.138705e+06	-5354017	0	0	1031648	2.471152e+06	0	0	-1.335648e+06	-2.931864e+06	0
2.650000e+01	0	0	-4240343	-6949852	0	0	-394560	8706947	0	0	-4.099961e+06	6691105	0	0	3147400	-8564270	0	0	637223	-6947646	0	0	-9.322463e+05	-2.953976e+06	0	0	-5069056	-4.138861e+06	0	0	-3.606011e+06	8441555	0	0	-1.605245e+06	-5572093	0	0	-2418485	7.291688e+04	0	0	-1468616	1.746117e+06	0	0	3883238	-3.020989e+06	0
2.660000e+01	0	0	-2.348955e+06	-4.597955e+06	0	0	955712	-3.981023e+06	0	0	-2.402832e+06	2.579046e+06	0	0	-2.654263e+06	-5063438	0	0	8478854	-2.564285e+06	0	0	3.764601e+06	-4.506723e+06	0	0	-5552944	-3.589692e+06	0	0	-2423893	-6.130581e+05	0	0	2551994	2.405590e+06	0	0	14523696	-5656940	0	0	-977696	4.722777e+05	0	0	-1.298503e+06	5.128167e+06	0
2.670000e+01	0	0	-2.751527e+06	-4227235	0	0	1484272	13695649	0	0	-1434549	1509263	0	0	-6028945	6.741320e+06	0	0	7323340	-5867635	0	0	1.840585e+06	-2.400293e+06	0	0	-6079504	-2.602698e+06	0	0	1468813	-6908409	0	0	1.968214e+06	-4.859791e+06	0	0	-2021936	-1.848136e+06	0	0	416248	-1.441843e+06	0	0	-6.921346e+05	-2.203179e+06	0
2.680000e+01	0	0	-5.248295e+05	-4.882792e+06	0	0	-2531912	-8148112	0	0	-4238000	1.074215e+06	0	0	-2.107628e+06	2815293	0	0	12743514	-4904787	0	0	-4913297	-7.294326e+05	0	0	-5187520	-4598448	0	0	2319135	2231334	0	0	8.031398e+06	-5.818049e+06	0	0	-2074140	-3.955107e+06	0	0	450880	-1.717573e+06	0	0	-6037013	5587137	0
2.690000e+01	0	0	1.188865e+06	-5034366	0	0	-273088	-11088948	0	0	3.123255e+06	-2.712013e+05	0	0	-3547251	8916747	0	0	5910321	-8.089886e+06	0	0	-7.489725e+04	-2.954278e+06	0	0	-5006800	-2.230371e+06	0	0	-8.339501e+06	-2.990024e+06	0	0	3.210065e+06	-6.623005e+05	0	0	-5.636556e+06	-5.500990e+06	0	0	20200	2.023682e+06	0	0	1.215316e+06	-3149089	0
27	0	0	-5265849	5.820339e+05	0	0	-3218592	3452037	0	0	-9.958353e+05	2.758037e+06	0	0	-1.993683e+06	2.019020e+06	0	0	-6031828	-4.417100e+06	0	0	-5976952	-6034617	0	0	-5826000	-4779598	0	0	11342382	6155719	0	0	773547	-3.033911e+06	0	0	-5.178266e+06	3.223057e+05	0	0	370064	-1211907	0	0	-9.953189e+05	1.922792e+06	0
2.710000e+01	0	0	2222402	-3708113	0	0	953200	1.107655e+06	0	0	3.077568e+05	-4.179874e+06	0	0	14360200	3.435619e+06	0	0	6356062	5.268263e+05	0	0	2.015268e+06	-5307093	0	0	-5401344	-3862437	0	0	1201770	4.527358e+04	0	0	-6.134438e+06	4.894263e+04	0	0	-4.356556e+06	-1.559072e+06	0	0	332920	1.687372e+06	0	0	2370328	5172423	0
2.720000e+01	0	0	-2.372045e+06	4.562598e+06	0	0	2469624	2.999717e+06	0	0	-6335694	2420501	0	0	811275	-6897141	0	0	-6160330	-3.718898e+05	0	0	-243556	-2.133481e+05	0	0	-5030896	-2768582	0	0	-1987187	-5648090	0	0	4.580920e+06	-3.248563e+05	0	0	-10033230	-2.864305e+05	0	0	84448	-1.946856e+05	0	0	-1.940009e+06	6.816683e+06	0
2.730000e+01	0	0	-1.935355e+05	6652042	0	0	1596712	17749502	0	0	-4.898079e+06	2.285595e+06	0	0	21723964	-6678350	0	0	-7.397162e+06	3.902110e+06	0	0	3.423268e+06	-5.646748e+06	0	0	-4486768	-4.214979e+06	0	0	-1.074121e+06	1.310108e+06	0	0	-2.242234e+06	-2.283368e+06	0	0	-6579740	-2289350	0	0	-39536	3.708427e+06	0	0	4.259709e+06	-1.510229e+06	0
2.740000e+01	0	0	-7.855465e+06	14711740	0	0	-5072336	-1.684752e+06	0	0	1.566674e+06	-1.191653e+06	0	0	3592639	1.401774e+06	0	0	5042430	-5.369695e+06	0	0	5770436	-4.276837e+06	0	0	-5632256	-2.890953e+06	0	0	4836970	-3.294657e+06	0	0	-4.686783e+06	9.769852e+05	0	0	-4.766156e+06	-4964761	0	0	-1109216	1.183324e+06	0	0	9396775	-6943419	0
2.750000e+01	0	0	-6.277315e+05	-3.441322e+06	0	0	-2127832	2038728	0	0	-3.627114e+06	-7.043243e+06	0	0	4532310	-4738384	0	0	-6098087	8.257857e+06	0	0	-3.447070e+06	3404405	0	0	-4155488	-4.317097e+06	0	0	-499375	1702224	0	0	4041	-2173782	0	0	-13576572	-5.837233e+05	0	0	302800	-1164154	0	0	5290234	-1712586	0
2.760000e+01	0	0	3.780991e+06	4.546748e+06	0	0	-4010688	1.014493e+06	0	0	-2.186988e+06	4573455	0	0	-2.284318e+06	-6332253	0	0	-3.183201e+06	-1.298486e+06	0	0	1.747221e+06	-2.092897e+06	0	0	-4781936	-2518455	0	0	-16355814	3605446	0	0	-2.003300e+06	1.470647e+06	0	0	7972104	4.423514e+06	0	0	1061768	-1538622	0	0	-2.827978e+06	-4.262623e+06	0
2.770000e+01	0	0	1.423783e+06	2.564650e+06	0	0	6093784	-10020201	0	0	-2.094628e+06	-6064675	0	0	1092875	4.271220e+06	0	0	9.133015e+05	-7.619876e+06	0	0	4.320833e+05	-7.610256e+06	0	0	-4969152	-2.831735e+06	0	0	-1.682999e+06	-3.267774e+05	0	0	-8.507985e+05	-6.503306e+05	0	0	-11241952	1.652074e+06	0	0	240056	-6318767	0	0	-9716888	-3281265	0
2.780000e+01	0	0	-2958837	9891775	0	0	-2343176	-7.819696e+05	0	0	-3009200	-1.775153e+05	0	0	-3711392	4.716521e+06	0	0	-402338	8.589991e+05	0	0	7.252283e+05	7.296723e+05	0	0	-4814560	-7.449594e+04	0	0	8517347	1.697042e+06	0	0	-1864759	-1.226890e+05	0	0	-9412807	15081205	0	0	-779424	1.860424e+06	0	0	6.001011e+06	6.855549e+05	0
2.790000e+01	0	0	-2382084	1.163524e+06	0	0	-1248904	5828141	0	0	4929310	-3.548561e+06	0	0	-8592459	-5738548	0	0	-3355373	-4484286	0	0	1.939974e+06	-3.552213e+05	0	0	-5934432	-4.941730e+06	0	0	4085033	1.809443e+06	0	0	2.645585e+05	-1.874852e+06	0	0	-9560383	-7394896	0	0	150208	-1.875638e+06	0	0	-5.938127e+06	-1.308657e+06	0
28	0	0	1313351	-3.099234e+06	0	0	1025984	-1.391835e+06	0	0	-8858549	2511362	0	0	20249704	3.714018e+06	0	0	-5678448	-4.713631e+06	0	0	1.795968e+05	3.274036e+06	0	0	-5626736	-1760201	0	0	-1.851658e+06	3.106859e+06	0	0	-1.683049e+06	9.632646e+05	0	0	2377248	-2.967499e+06	0	0	385624	1.738754e+06	0	0	-6.555037e+06	4.511889e+05	0
2.810000e+01	0	0	10139328	-5677596	0	0	439192	-5.819772e+06	0	0	1.901482e+06	-1563752	0	0	-5.362844e+06	-2.104605e+06	0	0	941913	7606171	0	0	-8634332	-4.053743e+06	0	0	-5012832	-6.679525e+06	0	0	-2.046419e+06	1.761456e+06	0	0	-4.402673e+06	-1.041466e+06	0	0	15023648	-2.248072e+06	0	0	1203824	-2.762436e+06	0	0	-3684825	-1.284749e+06	0
2.820000e+01	0	0	-8.184765e+05	8.274816e+06	0	0	-340856	-1.555582e+06	0	0	-6312604	-2.445777e+06	0	0	8995744	-1.488885e+06	0	0	-8593334	8143104	0	0	-2.505835e+05	-3502353	0	0	-4668992	-6406187	0	0	2863762	-5.899231e+06	0	0	644543	-4.532798e+06	0	0	10356918	1998587	0	0	842912	-3.335901e+06	0	0	-1.209656e+06	-3.584185e+05	0
2.830000e+01	0	0	4.035987e+06	-4.625156e+06	0	0	4572840	12755638	0	0	-2663851	4270952	0	0	-5509918	1.741053e+06	0	0	9844188	10637574	0	0	3.550264e+06	2.008428e+06	0	0	-4980208	-3.602420e+06	0	0	-5881901	1.918970e+06	0	0	-6497355	4511390	0	0	-947740	-1.762103e+06	0	0	-1366216	-1.100280e+06	0	0	4.746109e+06	-5.733921e+05	0
2.840000e+01	0	0	-2.595919e+06	-2.499143e+06	0	0	762456	-7216489	0	0	-3.219522e+06	1.282908e+06	0	0	1872420	8.182024e+06	0	0	6824391	-10546083	0	0	2.772727e+06	-1.819293e+06	0	0	-3758928	-7843425	0	0	-7.586058e+06	2.097004e+06	0	0	-1.411991e+06	-6.926557e+06	0	0	5548134	20459302	0	0	-575128	-2.024748e+06	0	0	-1711617	-11247264	0
2.850000e+01	0	0	2.319783e+06	-9.417266e+04	0	0	-2554504	7.887236e+06	0	0	-5.894471e+06	-2.879845e+05	0	0	10860026	5.954151e+06	0	0	-2.798699e+06	12182069	0	0	5.771498e+05	-3.763928e+05	0	0	-4747792	-4234253	0	0	2555558	-7227965	0	0	-7122296	2.341166e+05	0	0	1958613	4767413	0	0	-354768	-1.924278e+06	0	0	1.575222e+06	-2.343583e+05	0
2.860000e+01	0	0	3.816630e+06	-3.855848e+06	0	0	-1081248	13778596	0	0	-3.479036e+06	2.197097e+06	0	0	373063	8780644	0	0	403811	-3.066498e+06	0	0	1.695519e+06	-3.458732e+05	0	0	-5756736	-5091120	0	0	-1805477	1.242037e+06	0	0	5.529124e+06	9.263353e+05	0	0	10320276	-7783731	0	0	-84208	-2.976329e+06	0	0	-1442064	6.412397e+06	0
2.870000e+01	0	0	-3085833	-4643777	0	0	69248	4769451	0	0	1.672078e+05	2.656685e+06	0	0	-1.392836e+06	-8.310376e+06	0	0	-1.292817e+06	-4455487	0	0	1.227691e+06	-2.603597e+06	0	0	-5277872	-4855620	0	0	4734068	-9.019713e+05	0	0	-2.452555e+06	4.009433e+06	0	0	-5078877	-7.905251e+06	0	0	-289512	2.383465e+05	0	0	-3657719	2.182545e+06	0
2.880000e+01	0	0	2.166685e+06	-1.326128e+06	0	0	309184	-9797220	0	0	-6.369334e+05	7713861	0	0	-3.901134e+06	-6.884043e+06	0	0	6703419	-7.462974e+05	0	0	5.511050e+04	-1.485128e+06	0	0	-5321040	-4.065676e+05	0	0	-5.667062e+06	9863743	0	0	1822645	3.706124e+06	0	0	-3.488666e+06	-9.196395e+05	0	0	134648	-3.870063e+06	0	0	3162924	-2.723823e+05	0
2.890000e+01	0	0	6.154763e+06	-2543077	0	0	523024	-9063996	0	0	-6354769	1.195001e+06	0	0	-3739502	1.540485e+06	0	0	6883121	-9375050	0	0	3.387127e+06	-2863542	0	0	-5101680	-4.185126e+06	0	0	-2508724	-862862	0	0	2612731	6.593166e+06	0	0	-3.959505e+06	-8.261863e+06	0	0	1060760	-8.392706e+05	0	0	3.052493e+06	2.136268e+06	0
29	0	0	5.008285e+06	-1.703383e+05	0	0	-2981168	8.152687e+05	0	0	-1.194118e+05	1.406669e+06	0	0	-2779753	-5781697	0	0	4916940	15764909	0	0	-3.525878e+06	9.020802e+05	0	0	-3897968	-6416176	0	0	1742382	2.662676e+06	0	0	-2.679944e+06	8615189	0	0	495899	-8068338	0	0	-399944	-3728910	0	0	-5.030582e+06	1.291393e+05	0
2.910000e+01	0	0	-8885488	3.943184e+05	0	0	2939960	-2.085041e+06	0	0	2.069639e+06	-8.712097e+05	0	0	3685502	-7.550331e+06	0	0	6813850	3.752033e+06	0	0	1.256805e+06	4867596	0	0	-5313504	-5019491	0	0	6603370	-7.424090e+06	0	0	9.577665e+05	1.704008e+06	0	0	3367115	12897782	0	0	820824	-2.110460e+05	0	0	144132	-4.518999e+06	0
2.920000e+01	0	0	2349398	5.909227e+06	0	0	-542640	-5.148422e+06	0	0	1453231	2.480736e+05	0	0	-3.926734e+06	8889643	0	0	4481740	15982945	0	0	-4.678882e+06	1.290349e+06	0	0	-5773808	-2097377	0	0	6380499	-4477857	0	0	-7.359724e+06	4.951051e+05	0	0	-5169230	-9817386	0	0	-1415912	3.081806e+05	0	0	2678532	3.390507e+06	0
2.930000e+01	0	0	-6905755	2.456491e+06	0	0	2475648	7122601	0	0	-4.284683e+06	1432713	0	0	-2011251	-3.687164e+06	0	0	-5.170966e+06	4674692	0	0	4.073809e+06	-4.958062e+06	0	0	-4762352	-4.230997e+06	0	0	-4.168207e+06	11086798	0	0	-4.711881e+06	-1.570457e+06	0	0	-5053277	-9850920	0	0	552776	-8.800193e+05	0	0	-1531413	-4.369507e+06	0
2.940000e+01	0	0	-3523543	-10342051	0	0	3944888	-7.799360e+06	0	0	-9.817804e+05	1.642193e+05	0	0	-3.926734e+06	-3.655094e+05	0	0	7662164	3.523422e+06	0	0	-1.043682e+06	-3.778334e+06	0	0	-4706640	-5270231	0	0	-4.101446e+06	3.864582e+06	0	0	-3451457	10628061	0	0	-1877371	-2660142	0	0	-638872	-3.864793e+06	0	0	-4.882504e+06	-3063086	0
2.950000e+01	0	0	2.983865e+05	-3408742	0	0	-865904	9.516685e+05	0	0	1392494	1.377267e+06	0	0	-1024396	-2.250883e+06	0	0	-8913585	-6.760714e+06	0	0	-4.832482e+06	1.940306e+06	0	0	-4703616	-6038595	0	0	-3.313368e+06	-4.706897e+06	0	0	961782	-2577197	0	0	10703774	5257727	0	0	-1130800	-4476194	0	0	-6.188484e+05	-2.420315e+06	0
2.960000e+01	0	0	-2.981927e+06	6370288	0	0	1187112	11040409	0	0	1.826690e+06	1.057957e+06	0	0	-6164475	5569493	0	0	-2425240	-9615860	0	0	-7218803	4595814	0	0	-4834128	-5.090749e+06	0	0	7721739	2.005646e+06	0	0	-307175	-8943409	0	0	-3916336	16109159	0	0	-309088	-1095517	0	0	3.635270e+06	2859715	0
2.970000e+01	0	0	-1.968468e+06	-6.020133e+06	0	0	1017448	-12306447	0	0	1.702706e+06	2.142059e+06	0	0	376576	-4731057	0	0	-9350291	-5951689	0	0	-2.169523e+05	-1.687798e+06	0	0	-4982720	-2.836126e+06	0	0	922178	-1.625227e+06	0	0	-2.496728e+06	4102091	0	0	-5.753011e+06	-2.498799e+06	0	0	572856	9.537376e+05	0	0	4.286815e+06	-2.788975e+06	0
2.980000e+01	0	0	-1.137222e+06	-9.469874e+05	0	0	-1355320	-2.826405e+06	0	0	-6771396	2.166753e+06	0	0	9506238	-1.301364e+06	0	0	6557348	-3.868479e+06	0	0	5.194243e+05	-5477397	0	0	-5990656	-3.190146e+06	0	0	-2.082058e+06	1.690452e+06	0	0	2.415963e+06	-4393156	0	0	-1845246	-1.899523e+06	0	0	-106800	-1.407994e+06	0	0	7.417544e+06	1.441658e+06	0
2.990000e+01	0	0	-1.842978e+06	-5.430376e+06	0	0	1980712	-8932769	0	0	-5029592	-3723609	0	0	-6852161	-2.087961e+06	0	0	2.336465e+05	-3247300	0	0	2.405291e+06	2111118	0	0	-5498736	-6383609	0	0	3656358	-7.562766e+06	0	0	5.973359e+06	3.304860e+06	0	0	-12340744	-1.481413e+06	0	0	-666984	-2.638548e+05	0	0	-5.093327e+06	-4.398524e+06	0
[truncated: 163 more columns]
