# Supplementary material for: DeepFRET, a software for rapid and automated single-molecule FRET data classification using deep learning
Source: eLife. 2020 Nov 3;9:e60404. doi: 10.7554/eLife.60404 (PMC7609065; doi:10.7554/eLife.60404)
Supplement: Figure 4—source data 1. [file elife-60404-fig4-data1.zip › Figure 4-source data 1/Fig_S3/_E_S_Histogram_HAMMY.txt]

Exported by DeepFRET
Date: 2020-09-17, 13:04
E	S
1.0184	0.4742
1.0099	0.3926
0.9919	0.399
0.9974	0.6578
0.5963	0.3538
1.0117	0.4883
0.7304	0.4494
0.9569	0.2176
1.0065	0.2958
0.7886	0.3318
0.9956	0.474
0.9391	0.3693
0.8468	0.5551
0.8398	0.6852
0.958	0.4734
0.8846	0.5163
0.9417	0.4688
0.9593	0.628
0.7225	0.5849
0.9754	0.4853
0.7389	0.359
0.896	0.63
0.9611	0.3692
0.862	0.6374
0.9636	0.6098
0.4738	0.343
0.9547	0.372
0.4196	0.2007
0.5423	0.6345
0.4606	0.6282
0.1659	0.5493
0.9444	0.4545
0.2622	0.3511
0.5498	0.3427
0.1104	0.62
0.7905	0.6396
0.5098	0.4867
0.7462	0.4056
0.4678	0.4135
0.5257	0.2845
0.9017	0.3794
0.9711	0.3008
1.0213	0.299
1.0709	0.2389
0.5458	0.4721
0.9589	0.4227
0.5886	0.5661
0.5723	0.6548
0.7619	0.5767
0.9114	0.5164
0.9572	0.3694
0.9199	0.6612
0.5009	0.6137
0.98	0.5525
0.4981	0.6144
0.8679	0.4197
0.9789	0.4038
0.2109	0.2791
0.9986	0.5139
0.7382	0.5398
0.8694	0.2285
0.9169	0.4513
0.4236	0.5931
0.991	0.6793
0.9473	0.3448
0.8416	0.5387
0.5726	0.4319
0.9194	0.4565
0.5358	0.6087
0.9363	0.4712
0.9705	0.3335
0.4388	0.454
0.8027	0.5626
0.6352	0.6918
0.8993	0.571
0.9063	0.3947
0.9631	0.2301
0.7773	0.2027
0.6104	0.249
0.4769	0.5528
0.9548	0.4473
0.6794	0.678
0.7147	0.4647
0.7152	0.4395
0.97	0.5033
1.0104	0.2966
0.8363	0.4755
0.8701	0.4421
0.9519	0.3256
0.7806	0.3666
0.6093	0.4703
0.9278	0.5831
0.7136	0.7731
0.9114	0.2996
0.4545	0.4335
0.6617	0.5837
0.5929	0.7081
0.9713	0.5737
0.3074	0.5754
0.9514	0.7524
0.5157	0.6149
0.8393	0.4555
0.9823	0.2837
0.967	0.7294
0.8244	0.352
0.9003	0.4047
0.8296	0.3625
0.6066	0.6031
0.6244	0.388
0.3035	0.6249
0.8258	0.3847
0.72	0.2908
0.826	0.6117
0.5485	0.5274
0.7264	0.4361
0.8384	0.4757
0.9365	0.3848
0.9846	0.3893
0.1722	0.4601
0.9606	0.7452
0.7741	0.5871
0.778	0.5107
0.7499	0.4003
0.5192	0.547
0.9675	0.4014
0.8309	0.375
0.606	0.5142
0.5536	0.5489
0.4672	0.4046
0.9991	0.3912
0.5429	0.5455
1.0108	0.4208
0.6614	0.491
0.5757	0.3532
1.0083	0.4331
0.9797	0.4938
0.9887	0.5825
0.9992	0.3883
0.9555	0.4864
0.8259	0.4525
0.9917	0.9157
0.9195	0.4173
0.6335	0.3921
0.5266	0.7114
0.7511	0.4522
0.1268	0.5211
0.3151	0.6164
0.0287	0.317
0.2505	0.434
0.1637	0.5825
0.454	0.4902
0.9751	0.6612
0.9876	0.2964
0.7588	0.6797
0.6161	0.3743
0.9178	0.3621
0.7494	0.5007
0.664	0.661
1.0086	0.5505
0.9911	0.2924
0.9641	0.4111
0.5906	0.5102
0.5656	0.5393
1.0109	0.4119
0.7521	0.4271
0.66	0.6808
0.9685	0.3017
0.7993	0.6008
0.7247	0.6014
0.9974	0.6023
0.7794	0.6254
0.9894	0.5243
0.8264	0.6093
0.8019	0.2942
0.7602	0.3216
0.7407	0.386
0.9926	0.3765
0.7792	0.35
0.7672	0.4296
0.6987	0.7577
0.8207	0.4288
0.5503	0.5775
0.063	0.5001
0.5018	0.4997
0.3479	0.6197
0.3591	0.5028
0.0001	0.5538
0.5526	0.5398
0.2275	0.502
0.4085	0.2873
0.2421	0.6284
0.5728	0.7519
0.3232	0.6515
0.1794	0.4389
0.199	0.3287
0.7537	0.6067
0.6301	0.6152
0.6717	0.5622
0.6446	0.5466
0.8421	0.3728
0.5088	0.4963
0.7102	0.5193
0.678	0.5392
0.541	0.295
0.7107	0.4947
0.7326	0.5309
0.6617	0.6012
0.6275	0.4542
0.6132	0.4949
0.5161	0.6151
0.9697	0.4518
0.9682	0.5365
0.9622	0.578
1.0145	0.3292
0.6219	0.3299
0.8437	0.6841
1.0182	0.448
0.778	0.6294
0.9978	0.6437
0.9193	0.5607
0.7275	0.4854
0.9691	0.2151
0.5161	0.4182
0.8904	0.4347
0.7291	0.532
0.436	0.354
0.869	0.315
0.5887	0.5888
0.9526	0.3458
0.6327	0.4811
1.0136	0.4229
0.4334	0.5079
0.7571	0.5197
0.8382	0.4917
0.7402	0.4805
0.871	0.4659
0.8893	0.5795
0.9643	0.4748
0.7965	0.5725
0.529	0.6409
0.7795	0.6401
0.4776	0.6054
0.5702	0.5025
0.5458	0.4619
0.4212	0.666
0.7221	0.4277
0.394	0.3062
0.3966	0.3291
0.6486	0.6888
0.5998	0.5542
0.4159	0.442
0.5356	0.4834
0.3413	0.4615
0.2695	0.612
0.2928	0.4326
0.6372	0.3977
0.3495	0.3367
0.7427	0.1433
0.5087	0.3505
0.5491	0.3135
0.645	0.494
0.7715	0.3603
0.2579	0.2852
0.9407	0.3635
0.4752	0.5459
0.2426	0.3834
0.7582	0.5376
0.644	0.5598
0.6067	0.3848
0.6549	0.4062
0.973	0.5144
0.3211	0.4169
0.4892	0.4866
0.7236	0.4123
0.2327	0.4632
0.5521	0.5242
0.7072	0.4201
0.9826	0.4558
0.9543	0.3036
0.8107	0.4639
0.9433	0.5678
0.5251	0.6628
0.7891	0.4341
0.9754	0.396
0.8616	0.4495
0.6824	0.5422
0.4521	0.6579
0.5089	0.5766
0.7163	0.5384
0.9833	0.6449
0.9835	0.3249
0.8992	0.528
0.7235	0.5353
1.0152	0.3626
0.9912	0.5201
0.9936	0.4305
-0.0052	0.3435
0.0981	0.5422
0.2354	0.606
0.135	0.5445
0.3294	0.519
0.2872	0.502
0.2283	0.4553
0.2929	0.4722
0.5253	0.5086
0.1241	0.4232
0.1956	0.4606
0.2611	0.4601
0.2761	0.4511
0.1554	0.4561
0.2913	0.4762
0.2907	0.5134
0.7514	0.5194
0.7832	0.4792
0.8532	0.4471
0.8593	0.4896
0.6384	0.4592
0.5142	0.4786
0.4899	0.4887
0.5377	0.4744
0.5527	0.482
0.5929	0.5164
0.4631	0.4898
0.5247	0.4607
0.5225	0.509
0.5315	0.4912
0.5464	0.471
0.5277	0.5029
0.5646	0.4544
0.4892	0.5075
0.5779	0.5143
0.5014	0.497
0.5132	0.4862
0.5255	0.4364
0.5644	0.4285
0.2306	0.4748
0.2714	0.4774
0.2151	0.4672
0.2495	0.5342
0.2491	0.4803
0.2518	0.5116
0.1647	0.4789
0.2854	0.4745
0.2307	0.4976
0.339	0.477
0.271	0.465
0.2892	0.4755
0.2212	0.4656
0.2731	0.4832
0.2415	0.4905
0.2267	0.4731
0.2568	0.4654
0.2274	0.4583
0.252	0.4754
0.3538	0.5006
0.8081	0.5157
0.9637	0.4437
0.9161	0.4541
0.8342	0.475
0.8761	0.4799
0.8873	0.5038
0.9033	0.468
0.8589	0.4608
0.8701	0.4587
0.8078	0.5076
0.9211	0.4839
0.9175	0.458
0.9281	0.4909
0.8841	0.4935
0.9154	0.4685
0.8616	0.4857
0.8431	0.4861
0.9052	0.4453
0.9379	0.4409
0.8858	0.4507
0.91	0.4781
0.7971	0.5097
0.8669	0.5229
0.875	0.459
0.8657	0.4396
0.7112	0.4952
0.8005	0.5312
0.3111	0.4263
0.2588	0.4956
0.2681	0.4711
0.1969	0.4932
0.2103	0.4365
0.2044	0.4625
0.2261	0.4431
0.1925	0.4848
0.2715	0.4925
0.282	0.4546
0.2539	0.4663
0.2404	0.4618
0.3065	0.4955
0.2937	0.4931
0.1639	0.4772
0.3135	0.4738
0.2604	0.4982
0.5881	0.4691
0.5287	0.4391
0.5532	0.4168
0.5459	0.5027
0.6192	0.4751
0.5787	0.4912
0.516	0.4652
0.6097	0.4444
0.5461	0.4527
0.5279	0.4302
0.5278	0.458
0.5997	0.4465
0.5489	0.5305
0.2816	0.4526
0.2344	0.4781
0.2701	0.5412
0.3185	0.5211
0.2689	0.51
0.2996	0.5056
0.276	0.4993
0.1941	0.4874
0.2639	0.4763
0.3009	0.5023
0.261	0.457
0.1975	0.4431
0.1946	0.4821
0.5364	0.5101
0.2769	0.4729
0.2137	0.4517
0.3102	0.4821
0.5697	0.4708
0.5185	0.4884
0.4523	0.4842
0.4899	0.4251
0.5992	0.4745
0.5719	0.4694
0.5591	0.5147
0.2082	0.4325
0.2151	0.4431
0.2781	0.4802
0.187	0.4163
0.2403	0.4688
0.9492	0.4908
0.9515	0.4299
0.8752	0.4662
0.9124	0.473
0.8639	0.449
0.8603	0.4601
0.8892	0.4701
0.8816	0.4963
0.868	0.4881
0.8133	0.4832
0.7926	0.463
0.8319	0.4724
0.8182	0.5006
0.8219	0.5152
0.8602	0.4561
0.8496	0.4701
0.9982	0.4294
0.1865	0.4999
0.5745	0.4601
0.5333	0.4794
0.5669	0.4841
0.5622	0.458
0.5446	0.495
0.5609	0.4768
0.5715	0.4625
0.6119	0.448
0.5616	0.4495
0.225	0.488
0.2309	0.4536
0.2723	0.4525
0.3313	0.4341
0.1879	0.4479
0.26	0.4584
0.2023	0.4569
0.2008	0.4508
0.2126	0.4577
0.2353	0.521
0.2836	0.4736
0.3026	0.5107
0.2271	0.4493
0.3092	0.5066
0.5664	0.4534
0.5743	0.4451
0.2281	0.4883
0.293	0.4598
0.2403	0.4779
0.2749	0.4222
0.8663	0.5312
0.9884	0.3995
0.8423	0.3254
0.4446	0.4013
0.4852	0.4585
0.5158	0.5393
0.8267	0.2386
0.132	0.4301
0.6479	0.5524
0.8077	0.5502
0.2947	0.5547
0.5866	0.4681
0.8343	0.4462
0.2978	0.6741
0.7828	0.3009
0.6994	0.4585
0.5567	0.3526
0.1628	0.3318
0.661	0.5351
0.3613	0.5224
0.6242	0.4695
0.1119	0.4062
0.7841	0.4618
0.9067	0.4351
0.4562	0.5654
0.7728	0.2565
0.5524	0.2908
0.7419	0.4404
0.763	0.6197
0.4486	0.2044
0.2787	0.5036
0.7087	0.5057
0.7029	0.2894
0.5548	0.6552
0.7486	0.2864
0.5905	0.5741
0.7626	0.3614
-0.0041	0.2263
0.4538	0.5035
0.3676	0.3946
0.2326	0.4277
0.7991	0.4144
0.922	0.3281
0.8182	0.3539
0.5132	0.2765
0.3372	0.4991
0.8668	0.3474
0.5232	0.5265
0.9931	0.3757
0.6776	0.5605
0.9517	0.436
0.7507	0.2673
0.4956	0.4522
0.8644	0.207
0.6381	0.6221
0.5795	0.3009
1.0756	0.4174
0.7387	0.5253
0.504	0.4302
0.6734	0.3712
0.335	0.6789
0.7316	0.571
0.6999	0.405
0.6031	0.3303
0.6114	0.2913
1.0245	0.3142
0.576	0.5049
0.8848	0.6096
0.5495	0.5588
0.4881	0.3043
0.3462	0.7277
0.3628	0.5552
0.3093	0.6813
0.6438	0.3872
0.3344	0.5721
0.6365	0.491
0.5346	0.565
0.2605	0.5081
0.376	0.6647
0.6259	0.461
0.2679	0.4472
0.4029	0.3297
1.0145	0.4815
0.4369	0.7874
0.3915	0.4205
0.041	0.1792
0.7047	0.5905
0.558	0.601
0.0085	0.4193
0.5804	0.6849
0.5573	0.5268
0.4799	0.3967
0.6774	0.3345
0.4668	0.5457
0.8152	0.5287
0.0891	0.3312
0.8062	0.4298
0.6911	0.5054
0.2589	0.5608
0.6408	0.3648
0.7978	0.6835
0.5736	0.452
0.6653	0.6084
0.322	0.5349
0.3792	0.4145
0.018	0.4252
0.836	0.4564
0.4576	0.8131
0.6038	0.4466
0.7166	0.2458
0.4226	0.4735
0.6074	0.4473
0.7129	0.5278
0.614	0.5094
0.5244	0.4301
0.5267	0.3658
0.6902	0.478
0.5723	0.4567
0.881	0.6534
0.5531	0.3876
0.5544	0.4559
0.9009	0.5998
0.4672	0.3717
0.4474	0.5455
0.3579	0.5753
0.3563	0.5078
0.6901	0.3455
0.803	0.5909
0.3026	0.5539
0.7797	0.2701
0.6195	0.5886
0.2995	0.463
0.5246	0.5337
0.5932	0.5713
0.773	0.1995
0.5966	0.4083
0.2913	0.3451
0.7011	0.3138
0.7897	0.4845
0.9973	0.4743
0.5936	0.5052
0.9816	0.1826
0.5667	0.3711
1.0368	0.266
0.9835	0.4277
0.5041	0.6565
0.4538	0.5206
0.9714	0.2433
0.4983	0.5969
0.9089	0.1821
0.3064	0.2742
0.515	0.4817
0.5553	0.4716
0.479	0.5458
0.9718	0.4364
0.7371	0.5055
0.5207	0.509
0.7974	0.5491
0.8975	0.4905
0.4273	0.2726
0.9289	0.2539
0.8408	0.3116
0.1597	0.685
0.6954	0.2856
0.4852	0.4585
0.9935	0.3976
0.4441	0.5843
0.9971	0.5258
0.8261	0.5288
0.644	0.3327
0.832	0.6044
0.8985	0.2337
0.3819	0.5132
0.6638	0.3146
0.5083	0.5024
0.5782	0.5909
0.4458	0.4869
0.4362	0.4829
-0.0951	0.0511
0.9762	0.4694
0.7139	0.312
0.5929	0.4037
1.0199	0.3019
0.6267	0.4885
0.5843	0.327
0.7986	0.373
0.8721	0.4134
0.724	0.6204
0.7279	0.3578
0.5544	0.2721
0.1744	0.3501
0.3908	0.5623
0.4673	0.5612
0.0743	0.2474
0.5119	0.548
0.2195	0.3473
0.455	0.6349
0.5561	0.208
0.8084	0.2779
0.4612	0.4284
0.7776	0.5304
1.0343	0.0194
0.9406	0.35
0.4981	0.544
0.9396	0.1708
0.473	0.2788
0.2517	0.572
0.4959	0.5591
0.7077	0.4454
0.8113	0.4741
0.3513	0.3936
0.6681	0.488
0.4898	0.5509
0.9213	0.5371
0.8189	0.519
0.3426	0.3181
0.7783	0.4387
0.6053	0.436
0.6447	0.6172
0.5156	0.4888
1.067	0.2
0.5375	0.68
0.467	0.4553
0.6284	0.5158
0.913	0.3338
0.9057	0.416
0.5468	0.3889
0.8036	0.3117
0.3736	0.5944
0.8583	0.3693
1.0635	0.2198
0.9777	0.6558
0.9857	0.4107
1.0148	0.3171
0.7108	0.5506
0.6118	0.4221
0.4034	0.5067
0.6363	0.6204
0.9717	0.1322
0.4736	0.5356
0.7266	0.4814
0.3048	0.5281
0.675	0.581
0.9943	0.276
0.8609	0.4848
0.9803	0.3438
0.2406	0.5109
0.3194	0.6166
0.6716	0.6538
0.0417	0.3054
0.5247	0.5903
0.9597	0.3881
0.5204	0.4095
0.7728	0.6555
0.3888	0.289
0.8015	0.4008
0.7118	0.5374
0.7732	0.5033
0.5313	0.4817
0.513	0.509
0.7516	0.2994
0.2876	0.3921
0.7667	0.2173
0.3416	0.4649
0.4994	0.3142
0.7174	0.5346
0.0101	0.4119
0.3582	0.4497
0.8715	0.2135
0.5223	0.2885
0.7308	0.4981
0.1851	0.5477
1.0218	0.2218
0.3283	0.4042
0.7972	0.3208
0.6345	0.3592
0.7137	0.5007
0.6416	0.6064
0.4575	0.4088
0.0983	0.3101
0.6985	0.5757
0.6856	0.4627
0.4275	0.5339
0.5124	0.2866
0.8773	0.6535
0.6515	0.4674
1.016	0.4971
1.0288	0.4348
0.8847	0.3501
0.2934	0.5436
0.606	0.5968
0.5337	0.5177
0.3826	0.5783
0.723	0.3868
0.4393	0.6797
0.79	0.4984
0.6194	0.2899
0.6999	0.3886
0.7145	0.4517
0.7367	0.6355
0.2367	0.3902
0.2002	0.5158
0.5229	0.4669
0.5929	0.5626
0.3731	0.3366
0.4149	0.3084
0.7831	0.4082
0.698	0.4197
0.4791	0.3457
0.384	0.5069
0.4098	0.4917
0.3644	0.5471
0.3772	0.3816
0.3756	0.3825
-0.0226	0.4213
-0.0218	0.3936
0.0106	0.4574
0.438	0.5494
0.5419	0.3734
0.1822	0.3288
0.4564	0.4662
-0.0142	0.259
0.2682	0.5084
0.0867	0.4
0.2897	0.5525
0.2239	0.3047
0.1465	0.4137
0.2195	0.4937
0.0148	0.2765
0.3969	0.4573
0.4099	0.5142
0.3087	0.4819
0.1455	0.4718
0.4131	0.5215
0.4439	0.4546
0.8428	0.466
0.6103	0.4062
0.2097	0.5375
0.5145	0.4961
0.4311	0.4333
0.4842	0.5747
0.5954	0.3874
0.49	0.3616
0.5232	0.3584
0.5435	0.5472
0.0881	0.3578
0.4624	0.5208
-0.0043	0.3505
0.0139	0.3723
0.014	0.3365
0.1538	0.3931
0.3312	0.413
0.2731	0.4374
0.0555	0.2469
0.2251	0.507
0.3725	0.4541
0.4249	0.3288
0.296	0.3325
0.5439	0.4109
0.4677	0.4956
0.3909	0.5192
0.3177	0.4703
0.1042	0.4591
0.3268	0.4527
0.7597	0.4285
0.822	0.4105
0.5323	0.4248
0.2562	0.3773
0.5729	0.5195
0.5402	0.3404
0.5781	0.3565
0.4208	0.5013
0.3754	0.4377
0.466	0.3139
0.3882	0.4875
0.3772	0.4649
0.2786	0.2791
0.0035	0.5237
0.4945	0.4423
0.0171	0.4783
0.3307	0.5462
0.8286	0.358
0.1108	0.543
0.3873	0.5368
0.1273	0.5241
0.5284	0.5242
0.2434	0.3898
0.6922	0.338
0.1965	0.4567
0.4352	0.4527
0.5687	0.3661
0.399	0.4552
0.5997	0.4982
0.3618	0.503
0.2769	0.4818
0.2819	0.5307
0.2939	0.3774
0.3606	0.422
0.3691	0.4211
0.4245	0.4781
0.3614	0.4819
0.0518	0.3608
0.4127	0.5872
0.316	0.5475
0.4687	0.4729
0.4798	0.4068
0.2043	0.4519
0.2946	0.4836
0.4325	0.4655
0.4821	0.575
0.4363	0.4504
0.1406	0.3019
0.3013	0.5086
0.3468	0.4134
1.0186	0.1504
0.3454	0.4568
0.2477	0.4222
0.5978	0.4856
0.5942	0.3193
0.191	0.409
0.2708	0.3483
0.3702	0.4826
0.4663	0.4716
0.4502	0.5262
0.5619	0.5163
0.669	0.4346
0.556	0.5175
0.4926	0.4649
0.3322	0.4782
0.3348	0.4595
0.2786	0.4927
0.5516	0.4891
0.3212	0.4484
0.0898	0.4437
0.4728	0.4066
0.5452	0.4892
0.4735	0.4257
0.3841	0.542
0.6863	0.3944
0.4935	0.4913
0.2351	0.4212
0.344	0.4687
0.2489	0.3683
0.2209	0.4242
0.6357	0.4905
0.4031	0.5524
0.4423	0.5385
0.6314	0.5095
0.3527	0.4577
0.2792	0.6837
0.6369	0.3766
0.3692	0.6342
0.2637	0.4742
0.3955	0.4648
0.0484	0.38
0.42	0.5361
0.3144	0.6482
0.3486	0.4602
0.531	0.4414
0.3682	0.5266
0.2331	0.3994
0.4427	0.5912
0.1902	0.4881
0.0443	0.2903
0.4111	0.5238
-0.0289	0.451
0.3426	0.4676
0.0533	0.4162
0.5122	0.4125
0.6261	0.5067
0.6304	0.3603
0.4138	0.5072
0.2358	0.4305
0.1461	0.5117
0.1157	0.3286
0.236	0.468
0.4646	0.3659
0.5854	0.4513
0.248	0.4592
0.6062	0.5176
0.2069	0.4361
0.3429	0.3369
0.4699	0.5002
0.6953	0.4722
-0.0509	0.3783
0.2452	0.3839
0.4766	0.5182
0.5349	0.3573
0.4897	0.5032
0.4696	0.4788
0.3985	0.4896
0.3442	0.4757
0.6405	0.4158
0.421	0.3787
0.1873	0.3584
0.3073	0.4806
0.3164	0.4296
0.1935	0.4467
0.354	0.5286
0.0319	0.3286
0.1801	0.4654
0.429	0.5751
0.5549	0.4917
0.8014	0.3699
0.5291	0.4236
0.3326	0.4466
0.692	0.4277
0.4941	0.5471
0.3886	0.5086
0.0891	0.414
0.6264	0.3352
0.5653	0.3676
0.3977	0.4446
0.3838	0.5459
0.5503	0.4512
0.4095	0.431
0.4461	0.545
0.3756	0.281
0.493	0.3708
0.8113	0.3765
0.4522	0.4712
0.4557	0.4515
0.5498	0.4777
0.457	0.3882
0.4618	0.4056
0.511	0.4986
0.4371	0.5002
0.2822	0.5123
0.1044	0.4355
0.0435	0.389
0.5701	0.552
0.765	0.38
0.4944	0.434
0.9963	0.1948
0.6335	0.3737
0.5677	0.5242
0.376	0.5321
0.2246	0.4455
0.517	0.5247
0.5683	0.5285
-0.0074	0.3386
0.3432	0.5266
0.0313	0.4746
0.4751	0.5152
0.4149	0.4217
0.4242	0.4152
0.0479	0.3887
0.3514	0.4323
0.4873	0.3596
0.4379	0.4841
0.4872	0.4221
0.5858	0.4601
0.2619	0.5017
0.451	0.4775
0.533	0.4195
0.2967	0.4778
0.3551	0.4984
0.529	0.5703
0.5072	0.4568
0.3765	0.4347
0.3221	0.4814
0.4973	0.3486
0.387	0.5674
-0.0017	0.4386
0.0002	0.4247
0.2741	0.4022
0.2391	0.6014
0.3873	0.4028
0.4573	0.5338
0.2009	0.4574
0.2142	0.3776
0.2901	0.429
0.9198	0.505
0.5017	0.4333
0.6006	0.442
0.3704	0.5884
0.217	0.4071
0.2517	0.3598
0.6369	0.4639
0.4153	0.3755
-0.012	0.0946
0.5799	0.45
0.1297	0.3072
0.2437	0.3466
0.3729	0.5163
0.0676	0.4443
0.026	0.4024
0.0025	0.4143
0.7351	0.4619
0.3236	0.4332
0.3302	0.4377
0.13	0.4635
0.2117	0.4016
0.4037	0.4785
0.3801	0.5156
0.467	0.5005
0.3069	0.3748
0.1584	0.5281
0.326	0.4329
0.2224	0.5665
0.37	0.6074
0.5508	0.5945
0.316	0.6497
0.4832	0.5711
0.7273	0.6316
0.3677	0.6074
0.522	0.5782
0.4218	0.6363
0.3191	0.6893
0.4544	0.6269
0.2698	0.6434
0.5376	0.5464
0.4933	0.4319
0.3351	0.6055
0.3876	0.637
0.4815	0.5266
0.5095	0.4166
0.1662	0.4025
0.4903	0.5386
0.3764	0.4644
0.3478	0.4968
0.392	0.5583
0.3891	0.678
0.3548	0.5165
0.4857	0.519
0.5137	0.6691
0.4675	0.6176
0.3724	0.5104
0.3967	0.5738
0.3588	0.5272
0.3805	0.6782
0.482	0.5684
0.2382	0.4478
0.3995	0.7221
0.282	0.4112
0.3995	0.5955
0.3487	0.5719
0.5762	0.5169
0.6893	0.6243
0.596	0.5627
0.2397	0.6658
0.427	0.5816
0.4245	0.647
0.6344	0.6228
0.479	0.6678
0.5185	0.5905
0.3229	0.5692
0.4387	0.6908
0.3911	0.5297
0.6942	0.5114
0.2552	0.5137
0.3982	0.6334
0.5638	0.4755
0.4024	0.5099
0.768	0.5499
0.4579	0.6258
0.3719	0.6434
0.2669	0.6157
0.3845	0.5752
0.4554	0.6983
0.4394	0.5693
0.5239	0.5046
0.2997	0.5857
0.5092	0.5694
0.5004	0.583
0.5352	0.5911
0.489	0.635
0.3304	0.5702
0.1676	0.4853
0.4006	0.6164
0.3307	0.5402
0.2977	0.6164
0.4267	0.4905
0.5436	0.687
0.2896	0.5712
0.2947	0.6377
0.349	0.6632
0.3024	0.6125
0.5988	0.5445
0.3184	0.6478
0.3023	0.4262
0.4152	0.6057
0.3968	0.6799
0.4874	0.6382
0.4679	0.6331
0.6709	0.4272
0.4587	0.6299
0.4649	0.6557
0.3478	0.5719
0.4401	0.7179
0.6546	0.6083
0.3252	0.5759
0.5745	0.6151
0.6558	0.5244
0.4735	0.5881
0.4976	0.5406
0.4647	0.5765
0.3444	0.675
0.5827	0.5657
0.362	0.5782
0.6243	0.7015
0.4415	0.6737
0.4547	0.5523
0.3805	0.6855
0.2667	0.6423
0.5514	0.6593
0.4252	0.5751
0.5392	0.6462
0.4555	0.6351
0.4674	0.4731
0.2478	0.5785
0.4836	0.6419
0.4266	0.6349
0.4274	0.6447
0.51	0.6749
0.4268	0.4215
0.4103	0.4539
0.4662	0.4072
0.2972	0.5981
0.5087	0.6612
0.4527	0.6011
0.5479	0.563
0.4803	0.6137
0.2649	0.5908
0.345	0.6415
0.3405	0.521
0.3084	0.4755
0.4674	0.6937
0.3701	0.528
0.2185	0.5311
0.9122	0.3298
0.8393	0.681
1.0272	0.4397
0.9888	0.511
0.855	0.4957
0.8664	0.2404
0.2208	0.4383
1.004	0.5059
0.6214	0.3733
0.7185	0.3475
0.768	0.4819
0.9851	0.3401
0.4335	0.5934
0.9739	0.5032
0.4154	0.6811
0.9641	0.3613
0.7618	0.6479
0.4505	0.4042
0.0808	0.1925
0.2815	0.5474
0.8747	0.5145
0.9603	0.3034
0.6491	0.5772
0.6987	0.2357
0.1347	0.3464
0.8903	0.6466
0.9996	0.4578
0.9853	0.3565
0.3403	0.5941
0.9462	0.2388
0.9036	0.5647
0.6956	0.6081
0.9883	0.4645
0.6944	0.6779
0.7406	0.5526
0.9584	0.5475
1.0334	0.1345
0.8516	0.5155
0.9643	0.5318
0.7422	0.5632
0.783	0.3888
0.7319	0.5769
0.7645	0.4775
0.5804	0.5967
0.9769	0.6034
0.9477	0.5103
0.9689	0.4096
0.9424	0.5636
0.762	0.4686
0.7462	0.4064
0.7626	0.5785
0.7208	0.551
0.7006	0.5007
0.5813	0.4869
0.4651	0.2999
0.6963	0.4276
0.4072	0.6262
0.5504	0.5643
0.9747	0.5189
0.6657	0.6598
1.0111	0.579
0.7427	0.2246
1.3	0.0823
0.8013	0.4815
0.8325	0.3978
0.6381	0.4666
0.6404	0.4135
0.7786	0.5815
0.9785	0.5024
0.7432	0.3994
1.0028	0.2503
0.9022	0.4068
0.7485	0.4748
1.0228	0.4705
0.6702	0.6189
0.8055	0.6276
0.3554	0.7309
0.7913	0.4701
0.7945	0.4696
0.9859	0.3751
0.6692	0.5795
0.9378	0.291
0.7686	0.4962
0.9949	0.5152
0.3316	0.5292
0.9628	0.2643
0.5117	0.5009
0.9555	0.4349
0.9645	0.4881
1.0323	0.4189
0.8454	0.3501
0.9822	0.5282
0.4575	0.5391
0.985	0.3763
0.8657	0.4801
0.6165	0.6452
0.3361	0.6322
0.3611	0.5121
0.4897	0.4348
0.6719	0.4592
0.0293	0.6164
0.4517	0.5232
0.8586	0.4237
0.8011	0.4421
0.9377	0.2865
0.3025	0.8847
0.6005	0.6459
0.4747	0.4195
0.7802	0.6653
0.0092	0.4582
0.3953	0.4538
0.3905	0.5111
0.6919	0.5901
0.3005	0.4906
-0.0381	0.3497
0.1738	0.5468
0.5099	0.5116
0.0203	0.3615
0.3486	0.5201
0.5239	0.6318
0.0083	0.4985
0.1988	0.5901
0.1206	0.7064
-0.0185	0.5
0.3073	0.6004
-0.0194	0.3293
0.2292	0.5677
0.363	0.5691
0.0397	0.5914
0.5399	0.6096
1.021	0.4024
0.5925	0.6456
0.6505	0.4498
0.7031	0.5093
-0.013	0.4551
0.5595	0.6526
0.9139	0.5131
0.336	0.6067
-0.0097	0.366
-0.0134	0.6497
0.0035	0.4235
0.5145	0.5947
0.0339	0.4553
0.2064	0.546
0.0971	0.4939
0.1201	0.1879
0.2854	0.4148
0.0823	0.3768
0.5456	0.3568
0.4481	0.4495
0.5139	0.4917
0.3608	0.605
0.415	0.4593
0.6855	0.6089
0.4656	0.5923
0.0043	0.4536
0.1278	0.4618
0.3565	0.6924
0.2506	0.4009
0.0035	0.4949
0.1032	0.4153
0.8129	0.6528
0.9618	0.3877
0.5506	0.5885
0.5216	0.3419
0.6638	0.459
0.9652	0.1409
0.7522	0.5747
0.9259	0.4449
0.803	0.6417
1.046	0.456
0.5191	0.5596
0.9844	0.3479
0.6628	0.4252
0.5536	0.681
0.139	0.6054
0.3967	0.5378
0.6017	0.2238
0.1681	0.4517
-0.0044	0.4566
0.04	0.3303
0.2322	0.5848
0.3217	0.3262
0.0484	0.5648
-0.0005	0.6224
0.0431	0.1712
0.2192	0.5476
0.1024	0.3984
0.2192	0.5553
0.2977	0.5024
0.4249	0.6233
0.2518	0.2276
-0.0063	0.4791
0.1133	0.4351
0.1261	0.4218
-0.0358	0.5031
-0.0298	0.3908
0.3477	0.5577
-0.0962	0.2814
0.2868	0.3712
0.1548	0.5021
0.023	0.6441
0.1538	0.3286
0.0092	0.4114
-0.1062	0.2465
0.2842	0.4807
0.1659	0.3916
0.2996	0.5637
0.2009	0.3892
-0.016	0.6281
0.2497	0.4704
0.8156	0.4154
0.572	0.4044
0.8056	0.4604
0.2255	0.5657
0.1101	0.3288
0.1003	0.5075
0.2058	0.4963
0.3066	0.6126
0.1879	0.5693
0.0478	0.3594
0.4097	0.516
0.2281	0.3379
0.0151	0.6272
0.0084	0.4156
0.161	0.5078
0.2162	0.5394
0.1612	0.3482
0.3111	0.5251
0.2305	0.4357
0.2802	0.3774
0.3717	0.452
0.3678	0.4935
0.2377	0.4473
0.113	0.3486
0.2987	0.4887
0.4398	0.596
0.2243	0.3701
0.1525	0.5842
0.0047	0.4578
0.3437	0.4562
-0.0128	0.1231
0.3766	0.667
0.0349	0.5445
0.8102	0.5146
0.5888	0.5094
-0.0106	0.504
0.5555	0.6127
0.2504	0.7213
0.0196	0.4236
0.014	0.6094
0.0198	0.5632
0.1777	0.5425
0.0051	0.5428
0.0071	0.3712
0.0299	0.52
0.1808	0.3594
-0.0413	0.5041
0.2304	0.4048
-0.0133	0.4158
0.2311	0.5334
0.566	0.3888
0.5437	0.5215
0.4912	0.3215
0.1952	0.6369
0.2341	0.5341
0.4837	0.5093
0.3789	0.5751
0.28	0.5915
-0.0089	0.4552
0.0037	0.5463
0.4861	0.6039
0.7151	0.6305
0.6258	0.5831
0.7365	0.5511
0.4159	0.5769
0.9806	0.5016
0.7309	0.3663
0.5483	0.3777
0.8103	0.5059
0.9387	0.3688
0.5129	0.4098
0.1469	0.5342
0.024	0.467
-0.0105	0.3548
0.1828	0.4685
0.596	0.647
0.3587	0.5299
0.3511	0.4501
0.3873	0.5381
0.0608	0.401
0.0538	0.5799
0.4859	0.406
0.524	0.3474
0.0142	0.184
0.1332	0.3281
0.7324	0.3591
0.2398	0.5372
0.1473	0.502
0.5779	0.4889
0.4349	0.5682
0.0236	0.4197
0.7528	0.4722
0.3092	0.4777
0.0451	0.2476
0.2044	0.307
0.0744	0.4587
-0.0181	0.4132
0.3435	0.444
0.0221	0.3693
0.5969	0.6878
0.0027	0.4168
0.2676	0.4571
0.2216	0.5036
0.0411	0.5964
0.2036	0.5351
0.5956	0.6354
0.0386	0.4544
0.0469	0.2921
0.0126	0.5777
0.5588	0.3476
0.0684	0.4865
0.0674	0.4082
0.0061	0.3978
0.0204	0.3582
0.5326	0.4774
0.3227	0.6151
0.5701	0.2608
0.2102	0.5048
0.307	0.3832
0.3301	0.3834
0.2971	0.5723
1.0775	0.2734
0.1062	0.3854
0.3528	0.4754
-0.0085	0.3642
0.0875	0.4496
0.1635	0.4167
0.5934	0.3418
0.6351	0.4862
0.6587	0.4541
0.2369	0.4434
0.4206	0.238
0.454	0.3947
0.2201	0.3833
0.0466	0.3787
0.5374	0.6704
0.273	0.545
0.2046	0.5296
0.0162	0.5025
0.0049	0.5476
0.9798	0.3424
0.9026	0.4117
0.503	0.5658
0.573	0.564
-0.0055	0.3058
0.2244	0.4559
0.1019	0.4103
0.3403	0.5492
0.3352	0.5125
0.1291	0.4975
0.8215	0.5093
0.0575	0.4699
0.0171	0.5204
-0.0296	0.3803
-0.0198	0.4618
0.1515	0.4807
0.1459	0.468
0.3423	0.4215
0.2567	0.5289
0.0589	0.3442
0.0284	0.5208
0.5098	0.4412
0.6112	0.6348
0.2043	0.5872
0.5453	0.4789
0.1484	0.6753
0.4338	0.5124
0.7927	0.6016
0.4443	0.369
0.0548	0.3248
1.0139	0.3209
1.0149	0.3632
1.0197	0.466
0.7744	0.4929
0.9491	0.3364
0.6222	0.5748
0.7611	0.4052
0.51	0.2741
0.6721	0.4536
0.5763	0.3404
0.5996	0.3182
0.604	0.4976
0.9271	0.4463
0.8747	0.3463
0.1834	0.3601
0.0239	0.6135
0.4073	0.5238
0.2684	0.56
0.0314	0.5271
0.4235	0.4788
0.0314	0.5443
0.6823	0.4632
0.4077	0.4831
0.6422	0.5473
0.3593	0.4285
0.099	0.5225
0.397	0.5116
-0.0323	0.4372
0.3262	0.2818
0.553	0.4206
0.4107	0.3875
0.6029	0.4607
0.6511	0.5156
-0.01	0.2848
0.1994	0.6271
0.0992	0.4355
0.3343	0.4585
0.6589	0.5919
0.0772	0.3166
0.9964	0.3488
0.9754	0.3104
0.9401	0.4634
0.3453	0.4741
0.3983	0.4708
0.3833	0.5401
0.319	0.5832
0.5707	0.6565
-0.0039	0.3631
0.1365	0.4773
0.6013	0.4331
0.83	0.4218
0.3772	0.5911
0.7709	0.4834
0.102	0.5513
0.051	0.1188
0.5633	0.4806
0.1697	0.2537
0.0373	0.3649
-0.0038	0.3948
0.0786	0.4306
0.0383	0.4297
-0.0014	0.4752
-0.0357	0.3744
0.0918	0.4899
0.5706	0.5872
0.2835	0.4445
0.8026	0.3851
0.9765	0.2932
0.9215	0.343
0.8262	0.495
1.0118	0.2752
0.6062	0.5031
0.8602	0.3383
0.5463	0.5213
0.794	0.5533
0.9129	0.4282
0.9892	0.3729
0.0007	0.4133
0.2233	0.4763
0.2361	0.4231
0.0568	0.3722
0.5867	0.5203
0.6632	0.3687
0.7503	0.4271
0.7759	0.5343
0.4778	0.6398
0.7054	0.5002
1.0204	0.4546
0.7388	0.5077
0.272	0.3981
0.4374	0.5661
-0.0177	0.4854
0.421	0.4399
0.572	0.4999
0.9498	0.5489
0.779	0.2902
0.0224	0.5499
0.6708	0.6264
0.4168	0.459
0.5625	0.566
0.2461	0.5379
0.6151	0.2269
0.4739	0.4089
0.7549	0.4594
0.9688	0.2979
0.9979	0.4314
0.1477	0.3813
0.0613	0.511
0.1798	0.4306
0.2674	0.454
0.5635	0.5234
0.8261	0.5209
0.5093	0.5007
0.2612	0.4347
0.1299	0.4724
0.8431	0.3551
0.4611	0.4892
0.6286	0.5174
0.6348	0.4493
0.0193	0.3874
0.3229	0.6054
0.6734	0.4702
1.011	0.4005
0.6485	0.6137
0.8668	0.3886
0.9302	0.3383
0.9932	0.4335
0.471	0.4731
0.9754	0.3593
0.485	0.6994
1.0059	0.2815
0.6339	0.3445
0.3595	0.5268
-0.0175	0.4051
0.7092	0.6432
0.9603	0.5907
1.0069	0.3541
0.629	0.3923
0.5536	0.4912
0.2475	0.5556
0.2831	0.4843
0.6025	0.5585
0.7141	0.4196
0.7964	0.5147
0.8397	0.5497
0.9134	0.46
1.0302	0.3007
0.9969	0.296
0.2064	0.5102
1.0002	0.4115
0.8652	0.5766
0.3153	0.4054
0.4566	0.4786
0.3136	0.5235
0.7991	0.4999
0.9536	0.5541
1.022	0.2898
0.5388	0.5187
0.3036	0.4042
0.6988	0.5054
1.0082	0.5178
0.4749	0.378
0.6928	0.4521
0.4903	0.4083
0.7009	0.539
0.7228	0.3499
0.8127	0.438
0.3906	0.5498
0.2222	0.4459
0.6959	0.4268
0.7978	0.4991
0.6822	0.496
0.6018	0.4877
0.8155	0.4556
0.9355	0.3167
0.0087	0.5242
0.9923	0.4569
1.0158	0.3503
0.375	0.4439
0.6382	0.3146
0.2076	0.4178
0.397	0.4899
0.8117	0.4086
0.1812	0.4062
0.5529	0.4999
0.1665	0.6048
0.9641	0.4422
0.6357	0.5248
0.9972	0.4688
0.8143	0.6108
0.7441	0.4067
0.3529	0.5987
0.4246	0.3361
0.5117	0.5113
1.0324	0.3428
1.0002	0.4715
0.7728	0.4598
0.9308	0.4147
0.5683	0.6
0.0883	0.5555
0.066	0.3866
0.538	0.5742
0.4287	0.6376
0.7417	0.3958
0.1215	0.4871
0.5994	0.5057
0.3421	0.4038
0.4462	0.6005
0.5145	0.5334
0.5716	0.4724
0.5307	0.4902
0.6406	0.3106
0.7445	0.3498
0.3131	0.5459
0.7595	0.4585
0.9509	0.3442
0.9853	0.5201
0.6741	0.4873
0.8326	0.558
0.7964	0.5543
0.8416	0.469
0.14	0.5094
0.7843	0.4878
0.0096	0.4497
0.6105	0.4884
0.0597	0.4579
0.1749	0.391
0.2776	0.3951
0.0237	0.3591
0.717	0.6055
0.1731	0.4795
0.7376	0.4606
0.7489	0.4889
1.0058	0.4731
0.8129	0.4996
0.802	0.3472
0.956	0.3677
0.0474	0.3676
0.2134	0.5303
0.3577	0.5229
0.8248	0.642
0.4922	0.357
0.637	0.4929
0.7594	0.5369
0.3884	0.4904
0.3659	0.5803
0.3167	0.5493
0.6164	0.6174
1.0053	0.5556
0.8928	0.4439
0.9219	0.2412
0.9902	0.3059
0.3707	0.4726
0.4843	0.6247
0.9711	0.3152
1.0025	0.5329
1.021	0.4694
0.9541	0.3818
0.8499	0.6124
0.1909	0.4842
0.9555	0.4092
0.1166	0.49
0.8494	0.5082
0.6494	0.6265
0.1441	0.34
0.6554	0.4969
0.7274	0.4513
0.0559	0.3546
0.0848	0.4951
0.8162	0.4923
0.6193	0.5365
0.2656	0.5039
0.9821	0.4809
0.8631	0.2773
0.5705	0.4586
0.6314	0.5179
0.4582	0.5128
0.5273	0.446
0.1596	0.5717
0.9527	0.3866
0.3304	0.4738
-0.0352	0.3798
0.2879	0.4848
0.1884	0.584
0.2376	0.6734
1.0167	0.4136
0.7044	0.4355
0.9268	0.4477
0.7584	0.5886
0.1192	0.3864
0.3074	0.5051
0.9511	0.4289
0.8298	0.4035
0.9618	0.5568
0.8461	0.5047
0.3602	0.537
0.8935	0.5524
0.2125	0.4976
0.0524	0.3926
0.3057	0.4281
0.4045	0.5581
0.2619	0.4134
0.7558	0.7815
0.7474	0.5893
0.0934	0.258
1.0042	0.4172
0.9746	0.3608
0.7937	0.4039
0.6471	0.5604
0.6471	0.5758
0.5132	0.5887
0.6127	0.5841
0.2433	0.4436
0.3688	0.4841
0.4796	0.5647
0.3581	0.3539
0.3565	0.3534
0.3854	0.5796
-0.0183	0.5935
0.1905	0.32
0.8217	0.4785
0.0579	0.4529
0.0927	0.3563
0.7363	0.4058
0.9201	0.354
0.2057	0.5295
0.984	0.3073
0.4982	0.595
0.9938	0.3361
0.9926	0.5775
0.755	0.3324
0.9854	0.441
0.8219	0.4779
0.7336	0.3058
0.8389	0.3488
0.8396	0.4176
0.6567	0.4038
0.705	0.4316
0.844	0.5151
0.7719	0.4464
0.8302	0.4927
0.7506	0.7679
0.2747	0.5366
0.4578	0.4734
0.4026	0.5078
0.7889	0.425
0.4001	0.5165
0.4764	0.4776
0.259	0.5372
0.7585	0.5269
0.3604	0.4071
0.4356	0.5951
0.4606	0.5856
0.8295	0.438
0.5818	0.391
0.5449	0.3714
0.6225	0.5845
0.7085	0.6073
0.7228	0.4451
0.7013	0.4534
0.611	0.5919
0.2455	0.4655
0.2487	0.4019
0.5692	0.4312
0.6843	0.5817
0.8742	0.4689
0.5327	0.3339
0.6985	0.333
0.2678	0.5392
0.281	0.4782
0.0197	0.3829
0.4202	0.4142
0.0961	0.484
0.1692	0.6364
0.0407	0.3575
0.0821	0.2978
0.2301	0.5144
0.0029	0.3827
-0.0184	0.2923
0.323	0.5845
0.3677	0.4242
0.5109	0.6441
0.363	0.2842
0.4285	0.6349
0.6555	0.4738
1.0035	0.3908
0.5493	0.475
0.0127	0.5269
0.3404	0.3685
0.0091	0.5538
-0.0099	0.4469
0.1257	0.527
0.895	0.6021
0.5345	0.3862
0.8213	0.6541
0.6578	0.503
0.7646	0.5477
0.5095	0.4443
[truncated: 242,127 more rows]
