# Supplementary material for: DeepFRET, a software for rapid and automated single-molecule FRET data classification using deep learning
Source: eLife. 2020 Nov 3;9:e60404. doi: 10.7554/eLife.60404 (PMC7609065; doi:10.7554/eLife.60404)
Supplement: Figure 4—source data 1. [file elife-60404-fig4-data1.zip › Figure 4-source data 1/Fig_S3/_E_S_Histogram_iSMS.txt]

Exported by DeepFRET
Date: 2020-09-10, 13:07
E	S
0.3294	0.519
0.2872	0.502
0.2283	0.4553
0.2929	0.4722
0.5253	0.5086
0.1241	0.4232
0.1956	0.4606
0.2611	0.4601
0.2761	0.4511
0.1554	0.4561
0.2913	0.4762
0.2907	0.5134
0.7514	0.5194
0.7832	0.4792
0.8532	0.4471
0.8593	0.4896
0.6384	0.4592
0.5142	0.4786
0.4899	0.4887
0.5377	0.4744
0.5527	0.482
0.5929	0.5164
0.4631	0.4898
0.5247	0.4607
0.5225	0.509
0.5315	0.4912
0.5464	0.471
0.5277	0.5029
0.5646	0.4544
0.4892	0.5075
0.5779	0.5143
0.5014	0.497
0.5132	0.4862
0.5255	0.4364
0.5644	0.4285
0.2306	0.4748
0.2714	0.4774
0.2151	0.4672
0.2495	0.5342
0.2491	0.4803
0.2518	0.5116
0.1647	0.4789
0.2854	0.4745
0.2307	0.4976
0.339	0.477
0.271	0.465
0.2892	0.4755
0.2212	0.4656
0.2731	0.4832
0.2415	0.4905
0.2267	0.4731
0.2568	0.4654
0.2274	0.4583
0.252	0.4754
0.3538	0.5006
0.8081	0.5157
0.9637	0.4437
0.9161	0.4541
0.8342	0.475
0.8761	0.4799
0.8873	0.5038
0.9033	0.468
0.8589	0.4608
0.8701	0.4587
0.8078	0.5076
0.9211	0.4839
0.9175	0.458
0.9281	0.4909
0.8841	0.4935
0.9154	0.4685
0.8616	0.4857
0.8431	0.4861
0.9052	0.4453
0.9379	0.4409
0.8858	0.4507
0.91	0.4781
0.7971	0.5097
0.8669	0.5229
0.875	0.459
0.8657	0.4396
0.7112	0.4952
0.8005	0.5312
0.3111	0.4263
0.2588	0.4956
0.2681	0.4711
0.1969	0.4932
0.2103	0.4365
0.2044	0.4625
0.2261	0.4431
0.1925	0.4848
0.2715	0.4925
0.282	0.4546
0.2539	0.4663
0.2404	0.4618
0.3065	0.4955
0.2937	0.4931
0.1639	0.4772
0.3135	0.4738
0.2604	0.4982
0.5881	0.4691
0.5287	0.4391
0.5532	0.4168
0.5459	0.5027
0.6192	0.4751
0.5787	0.4912
0.516	0.4652
0.6097	0.4444
0.5461	0.4527
0.5279	0.4302
0.5278	0.458
0.5997	0.4465
0.5489	0.5305
0.2816	0.4526
0.2344	0.4781
0.2701	0.5412
0.3185	0.5211
0.2689	0.51
0.2996	0.5056
0.276	0.4993
0.1941	0.4874
0.2639	0.4763
0.3009	0.5023
0.261	0.457
0.1975	0.4431
0.1946	0.4821
0.5364	0.5101
0.2769	0.4729
0.2137	0.4517
0.3102	0.4821
0.5697	0.4708
0.5185	0.4884
0.4523	0.4842
0.4899	0.4251
0.5992	0.4745
0.5719	0.4694
0.5591	0.5147
0.2082	0.4325
0.2151	0.4431
0.2781	0.4802
0.187	0.4163
0.2403	0.4688
0.9492	0.4908
0.9515	0.4299
0.8752	0.4662
0.9124	0.473
0.8639	0.449
0.8603	0.4601
0.8892	0.4701
0.8816	0.4963
0.868	0.4881
0.8133	0.4832
0.7926	0.463
0.8319	0.4724
0.8182	0.5006
0.8219	0.5152
0.8602	0.4561
0.8496	0.4701
0.9982	0.4294
0.1865	0.4999
0.5745	0.4601
0.5333	0.4794
0.5669	0.4841
0.5622	0.458
0.5446	0.495
0.5609	0.4768
0.5715	0.4625
0.6119	0.448
0.5616	0.4495
0.225	0.488
0.2309	0.4536
0.2723	0.4525
0.3313	0.4341
0.1879	0.4479
0.26	0.4584
0.2023	0.4569
0.2008	0.4508
0.2126	0.4577
0.2353	0.521
0.2836	0.4736
0.3026	0.5107
0.2271	0.4493
0.3092	0.5066
0.5664	0.4534
0.5743	0.4451
0.2281	0.4883
0.293	0.4598
0.2403	0.4779
0.2749	0.4222
0.6823	0.4428
0.5123	0.4246
0.7647	0.4006
0.5534	0.4431
0.5078	0.2116
0.573	0.6987
0.2272	0.309
0.1499	0.5038
0.1808	0.6895
0.402	0.4137
0.2301	0.3696
0.2408	0.4625
0.1491	0.4412
0.2503	0.4254
0.634	0.5389
0.4272	0.3967
0.589	0.3592
0.5077	0.4676
0.6533	0.3621
0.8106	0.4916
0.9913	0.413
0.9922	0.4229
0.629	0.6608
0.7292	0.5539
0.1783	0.4942
0.0617	0.4627
0.1784	0.3789
0.3073	0.5207
0.1163	0.4743
0.3417	0.4547
0.2973	0.6176
0.4537	0.4476
0.4052	0.5176
0.7045	0.3779
0.362	0.4478
0.1627	0.5307
0.5349	0.6127
0.5796	0.4462
0.009	0.2828
0.2013	0.3204
0.0935	0.493
0.0123	0.3315
0.0717	0.4022
0.5033	0.4494
0.3522	0.4891
-0.0137	0.3709
0.9541	0.4589
0.8051	0.2941
0.9997	0.5177
0.992	0.6003
0.6468	0.61
0.9069	0.4745
0.9365	0.4899
0.9602	0.4194
0.8007	0.5743
0.0518	0.4212
0.3605	0.605
0.2268	0.4163
0.11	0.3343
0.4781	0.6396
0.2175	0.5163
0.077	0.4464
0.0126	0.4508
0.0188	0.2239
0.4128	0.4354
0.1936	0.653
0.1922	0.5147
0.496	0.5866
0.0946	0.4844
0.3105	0.4462
0.307	0.4454
0.4233	0.5705
0.1526	0.6764
0.2023	0.4039
0.2363	0.4978
0.074	0.3687
0.0937	0.6534
0.1684	0.5695
0.237	0.4596
0.2579	0.505
0.4481	0.3668
0.1412	0.482
0.1404	0.4707
0.0893	0.4676
0.0828	0.4494
0.0778	0.4396
0.1236	0.4515
0.1823	0.5206
0.2549	0.4992
0.1027	0.4864
0.1553	0.468
0.1168	0.4689
0.0731	0.4065
0.1371	0.4736
0.0647	0.4863
0.1465	0.4639
0.0938	0.4826
0.0892	0.4404
0.1461	0.4614
0.1608	0.4884
0.1448	0.4639
0.1209	0.4565
0.0786	0.4438
0.1683	0.512
0.1463	0.5137
0.1922	0.4677
0.168	0.4832
0.1397	0.4688
0.1556	0.4697
0.1439	0.4589
0.1462	0.482
0.2021	0.458
0.1557	0.4901
0.1643	0.4757
0.2446	0.4789
0.0868	0.4679
0.1505	0.5116
0.1905	0.4776
0.1799	0.4852
0.1813	0.4766
0.1283	0.5351
0.0505	0.448
0.1929	0.4583
0.139	0.4716
0.1082	0.4826
0.1818	0.4809
0.1577	0.4921
0.1665	0.4899
0.1734	0.4745
0.2026	0.4824
0.1559	0.4797
0.1168	0.4932
0.098	0.4225
0.1536	0.4706
0.1143	0.4539
0.167	0.5171
0.1865	0.5104
0.1735	0.4965
0.1143	0.4944
0.1112	0.4668
0.1291	0.4668
0.1625	0.4703
0.1339	0.455
0.1275	0.4742
0.2163	0.4802
0.1303	0.4778
0.1446	0.4622
0.0934	0.4618
0.2149	0.5234
0.1719	0.5169
0.2157	0.476
0.1904	0.466
0.035	0.4447
0.1591	0.4729
0.1484	0.4715
0.2128	0.4694
0.1511	0.4806
0.1968	0.5222
0.1234	0.4782
0.0752	0.5072
0.1839	0.4705
0.1482	0.4866
0.1452	0.4975
0.1615	0.4787
0.142	0.5031
0.1114	0.4677
0.171	0.4632
0.0891	0.4474
0.1393	0.4917
0.1277	0.4851
0.1484	0.4843
0.088	0.4442
0.1421	0.4924
0.1036	0.4683
0.1796	0.4709
0.1688	0.4872
0.1796	0.4512
0.1474	0.4461
0.1642	0.4422
0.0906	0.4414
0.146	0.4648
0.1167	0.4601
0.1323	0.4646
0.1034	0.4527
0.1855	0.4842
0.123	0.4748
0.1632	0.4816
0.1265	0.4326
0.1269	0.4607
0.1303	0.4787
0.1696	0.5093
0.0952	0.461
0.1577	0.4898
0.1616	0.5024
0.1589	0.4954
0.1944	0.4962
0.1752	0.4624
0.1517	0.456
0.1426	0.4534
0.1636	0.4931
0.1072	0.4729
0.1975	0.4669
0.1298	0.4578
0.1864	0.4703
0.0969	0.4603
0.0844	0.4627
0.4564	0.6145
0.5108	0.4134
0.2899	0.512
0.2142	0.3441
0.9992	0.5638
0.0158	0.3464
0.5006	0.5356
0.4355	0.8524
0.4518	0.5124
0.2149	0.3753
0.013	0.5083
0.6436	0.4737
0.0939	0.4556
0.823	0.4159
0.0555	0.5183
0.1807	0.7184
0.1132	0.4311
0.743	0.577
0.4005	0.5041
0.2082	0.5256
0.746	0.475
0.2533	0.3324
0.1045	0.3813
0.5116	0.5387
0.8082	0.3221
0.3213	0.7313
0.2417	0.4957
0.7208	0.3943
0.3932	0.5449
0.108	0.4749
0.2124	0.6445
0.4347	0.6268
0.0726	0.1539
0.5463	0.5455
-0.0112	0.4226
0.9663	0.4656
0.9926	0.4719
0.8339	0.4426
0.9567	0.5292
0.9911	0.3514
1.0056	0.5023
0.9562	0.4846
0.9873	0.5128
0.9732	0.5577
0.955	0.3659
0.9762	0.4136
0.8751	0.5067
0.9934	0.4624
0.9831	0.4856
0.8296	0.5437
0.9885	0.4798
1.0121	0.4942
0.8775	0.6371
0.9115	0.283
0.9956	0.4492
0.9926	0.4064
1.0127	0.4855
0.9382	0.4154
0.7014	0.5471
1.0056	0.4428
0.9999	0.5063
1.0127	0.5963
0.9464	0.7312
0.9697	0.4105
0.9903	0.5317
1.0173	0.3591
0.9723	0.3459
0.9711	0.5185
0.9618	0.4818
0.9555	0.4548
0.9732	0.5187
1.0095	0.4405
0.9895	0.3798
0.703	0.4965
0.8768	0.5449
0.9667	0.5247
1.0084	0.5644
1.0288	0.5846
0.8104	0.4815
1.0278	0.3515
0.7821	0.6259
0.8151	0.3139
0.9178	0.1747
0.9134	0.4902
0.8172	0.4181
0.7043	0.3405
0.7256	0.6987
0.8244	0.478
0.5301	0.4833
0.7244	0.4603
0.5483	0.4644
0.7507	0.5654
0.5989	0.5179
0.9192	0.4084
0.487	0.4171
0.7306	0.5368
0.5126	0.637
0.7852	0.5616
0.8052	0.4217
0.742	0.5618
0.6757	0.4893
0.8184	0.3389
0.7395	0.6088
0.5394	0.7223
0.6826	0.3511
0.7287	0.36
0.4138	0.444
0.7696	0.5252
0.679	0.5733
1.0156	0.4732
0.8247	0.4993
0.9356	0.5292
1.0015	0.5367
0.8753	0.4804
0.9955	0.5239
0.739	0.5845
0.9824	0.4637
0.954	0.463
0.6598	0.6122
0.594	0.5843
0.8263	0.493
0.9278	0.5159
0.6452	0.6343
0.9938	0.3019
0.6569	0.5811
0.8667	0.6183
0.9893	0.3925
1.0076	0.4138
0.8766	0.5237
0.6878	0.4207
0.9287	0.4704
0.9758	0.4439
0.9743	0.595
0.8163	0.5659
1.0082	0.2952
0.7367	0.5672
0.8615	0.4719
0.9831	0.4032
0.7721	0.5208
0.9781	0.3984
0.9627	0.537
0.9745	0.5218
1.0013	0.399
0.6161	0.5047
0.9444	0.4612
0.9614	0.6346
0.9891	0.598
0.9962	0.5117
1.0191	0.3685
0.9814	0.4528
0.9421	0.4526
0.9635	0.5046
0.8123	0.5496
1.0285	0.4979
0.8754	0.5883
1.0085	0.4909
0.952	0.359
0.6854	0.6391
0.9707	0.534
0.9999	0.4253
0.8278	0.5996
0.9872	0.5314
0.9822	0.5712
0.9408	0.3842
0.8406	0.4866
0.9795	0.4566
0.6305	0.6618
0.8423	0.4545
0.8542	0.6114
0.5393	0.6175
0.8635	0.4718
0.9604	0.5269
0.8465	0.4951
0.7534	0.554
0.6049	0.4409
0.7144	0.4272
0.9695	0.5146
0.9812	0.5469
0.4134	0.4598
0.7839	0.4424
0.5834	0.5049
0.4894	0.568
0.5632	0.4623
0.4025	0.4784
0.5064	0.4238
0.5754	0.479
0.7027	0.5485
0.6885	0.4596
0.6791	0.4208
0.7973	0.4582
0.7789	0.5182
0.775	0.5302
0.9889	0.4064
0.9979	0.4823
0.9967	0.3891
0.9087	0.5152
0.8864	0.4114
1.0008	0.5399
0.8151	0.5376
0.986	0.6578
0.974	0.5774
0.881	0.5126
0.6507	0.5591
0.9491	0.4734
0.8978	0.4633
0.7785	0.4712
0.2455	0.4867
0.1566	0.5
0.2695	0.3679
-0.007	0.3945
0.305	0.5487
0.2635	0.5691
-0.0054	0.3998
0.7169	0.4891
0.9342	0.5421
0.8024	0.5872
0.7618	0.4018
0.8543	0.5889
0.8183	0.4822
0.8103	0.525
0.8749	0.5534
0.8153	0.5679
0.8576	0.4156
0.734	0.5853
0.3135	0.5193
0.4875	0.5506
0.6296	0.5552
0.6814	0.4828
0.5237	0.6294
0.3995	0.4053
0.7573	0.5315
0.3956	0.5743
0.7218	0.4486
0.2667	0.5577
0.593	0.5121
0.6156	0.4874
0.4811	0.4825
0.5711	0.4982
0.7202	0.5275
0.5315	0.6631
0.5466	0.5418
0.617	0.5115
0.2688	0.5317
0.4007	0.4599
0.1419	0.5377
0.3431	0.4453
0.264	0.4931
0.4095	0.4566
0.2124	0.5153
0.0219	0.3988
0.3666	0.5717
0.7831	0.3871
0.5741	0.4345
0.6674	0.274
0.5547	0.5379
0.5619	0.5681
0.5073	0.5485
0.5062	0.5605
0.5278	0.4057
0.6858	0.4717
0.6288	0.5378
0.537	0.6455
0.4226	0.5711
0.6045	0.4815
0.7425	0.6059
0.1666	0.3521
0.6647	0.4178
0.5861	0.4092
0.6093	0.6212
0.5239	0.4161
0.4729	0.4197
0.622	0.5133
0.4447	0.5167
0.6106	0.5887
0.411	0.5458
0.4535	0.4799
0.5903	0.5394
0.5568	0.5834
0.4173	0.5239
0.5759	0.4728
0.4966	0.443
0.9621	0.3329
0.5985	0.5347
0.883	0.4679
0.3977	0.5616
0.3218	0.5239
0.5507	0.682
0.3684	0.5484
0.4101	0.531
0.6517	0.5365
0.8805	0.5139
0.6732	0.3742
0.9303	0.2362
0.1711	0.5406
0.4778	0.6084
0.6789	0.483
-0.0209	0.3896
0.0487	0.6176
0.013	0.3418
0.0083	0.5182
0.5324	0.33
0.2261	0.5989
0.2451	0.4489
0.6382	0.6377
0.2907	0.4761
0.2841	0.3721
0.6028	0.7964
0.046	0.2453
0.6304	0.4427
0.0399	0.2905
0.6214	0.7524
0.0653	0.4393
0.2983	0.6237
0.0053	0.8125
-0.0104	0.4913
0.1983	0.3454
0.2389	0.641
0.5376	0.3662
0.4564	0.584
0.6026	0.319
0.3527	0.4426
-0.0006	0.4804
0.1445	0.5254
0.3043	0.6584
0.2348	0.6204
0.0188	0.585
0.5254	0.5328
0.5156	0.7301
-0.0326	0.4706
0.346	0.8241
0.4683	0.6688
0.5592	1.0009
0.3142	0.6543
0.3022	0.4474
0.1699	0.5371
0.2282	0.531
0.5803	0.3973
0.6243	0.4908
0.0402	0.3198
0.0305	0.5199
0.4311	0.6748
-0.0006	0.786
0.1636	0.6311
0.4515	0.3788
0.0761	0.3935
0.431	0.6725
0.5634	0.7256
0.5305	0.8499
0.0189	0.3324
0.9282	0.5252
0.2777	0.5139
0.4096	0.5221
0.7734	0.4037
0.455	0.9644
0.6973	0.3465
0.2071	0.5549
-0.0008	0.5593
0.4921	0.3158
0.2201	0.495
0.0443	0.1901
0.5215	0.4421
0.5479	0.6215
0.1354	0.5034
0.2278	0.9274
0.3812	0.6957
0.324	0.7574
0.6169	0.762
0.3714	0.2711
0.0258	0.4951
0.2861	0.5845
0.1971	0.8662
0.9978	0.4767
0.5546	0.488
0.8679	0.5083
0.863	0.5551
0.8458	0.4859
0.8457	0.509
0.1786	0.4927
0.1183	0.5335
0.877	0.4782
0.8116	0.5305
0.5317	0.5119
0.4056	0.4962
0.7053	0.5051
0.1402	0.4925
0.8532	0.5046
0.8547	0.4844
0.8106	0.5011
0.8644	0.5144
0.5262	0.5103
0.5402	0.507
0.8404	0.5046
0.8849	0.4915
0.5808	0.4907
0.1972	0.5208
0.1426	0.4849
0.8983	0.4734
0.5432	0.5054
0.5416	0.5057
0.9456	0.4749
0.8659	0.5075
0.5534	0.4956
0.5472	0.5027
0.5121	0.4864
0.5539	0.5003
0.2501	0.5186
0.855	0.5018
0.8483	0.5101
0.8727	0.5046
0.8653	0.483
0.8312	0.5345
0.8196	0.5227
0.5808	0.4928
0.5205	0.4984
0.8438	0.5074
0.8546	0.5157
0.8232	0.4995
0.8578	0.5223
0.2398	0.5003
0.5517	0.5038
0.5049	0.498
0.2211	0.4999
0.214	0.5161
0.2082	0.494
0.2123	0.4999
0.8428	0.5018
0.5283	0.4823
0.2072	0.482
0.2081	0.5095
0.1889	0.479
0.5228	0.4967
0.5503	0.5127
0.5212	0.504
0.5178	0.5084
0.5304	0.4969
0.5498	0.498
0.5361	0.4949
0.8709	0.5043
0.8355	0.4979
0.8708	0.5142
0.8542	0.52
0.8722	0.4836
0.9011	0.488
0.5079	0.5033
0.5322	0.4893
0.524	0.5011
0.8317	0.5263
0.8808	0.4934
0.5395	0.4999
0.195	0.5061
0.1898	0.4963
0.252	0.5146
0.2264	0.4912
0.1925	0.5242
0.8512	0.509
0.8402	0.5104
0.5303	0.5014
0.5782	0.4752
0.5161	0.4831
0.2389	0.4991
0.5387	0.5111
0.5673	0.4915
0.8565	0.5045
0.5382	0.5045
0.5345	0.514
0.542	0.4909
0.5302	0.4951
0.8504	0.4987
0.8708	0.4826
0.8208	0.5128
0.547	0.5041
0.5424	0.4927
0.902	0.4747
0.8873	0.4856
0.5683	0.5265
0.2241	0.498
0.2063	0.4837
0.1711	0.488
0.185	0.4933
0.5264	0.5183
0.8833	0.484
0.5365	0.4821
0.2134	0.4844
0.546	0.4953
0.4988	0.5139
0.5412	0.5011
0.8572	0.4934
0.8393	0.5136
0.8942	0.5019
0.2363	0.5207
0.2141	0.5073
0.2293	0.491
0.22	0.5033
0.2165	0.4758
0.2334	0.5148
0.2238	0.5065
0.8972	0.4807
0.218	0.4943
0.2336	0.5123
0.1629	0.4914
0.5455	0.4987
0.5183	0.4937
0.5448	0.5066
0.2239	0.4802
0.8708	0.5097
0.1996	0.4975
0.5043	0.4928
0.5223	0.5148
0.8816	0.4959
0.1945	0.4932
0.2132	0.5003
0.8533	0.5056
0.8633	0.5174
0.8418	0.4972
0.8647	0.4894
0.8248	0.5198
0.5101	0.5025
0.8629	0.5242
0.5593	0.4991
0.8468	0.51
0.507	0.5048
0.5381	0.4987
0.5236	0.5044
0.5579	0.509
0.8349	0.5116
0.5752	0.4853
0.2045	0.5053
0.2356	0.4941
0.1834	0.4873
0.248	0.5084
0.1829	0.5003
0.8585	0.503
0.8355	0.5082
0.8334	0.5086
0.2008	0.5132
0.546	0.4944
0.2092	0.5071
0.837	0.5049
0.1925	0.505
0.5206	0.5102
0.1262	0.4116
1.0272	0.3495
1.0011	0.3206
0.7997	0.299
0.6295	0.4432
0.778	0.6555
0.6637	0.5635
0.3821	0.4251
0.935	0.3405
0.4932	0.5133
0.0084	0.4363
0.1289	0.4822
0.3125	0.5425
0.4197	0.4637
0.9549	0.5466
0.9026	0.5722
0.7423	0.6633
0.997	0.5013
0.7581	0.6465
0.9559	0.6077
0.9849	0.5514
0.6579	0.464
0.7075	0.7107
0.6544	0.5804
0.6698	0.3931
0.581	0.6174
0.0006	0.2808
-0.023	0.6006
0.0398	0.4359
0.5964	0.5633
1.0017	0.561
0.9525	0.6277
0.9993	0.4533
1.0311	0.6475
0.4384	0.3047
0.2818	0.3362
0.9944	0.5525
0.4677	0.4967
0.4492	0.5635
0.6148	0.5066
0.8118	0.5802
0.734	0.6102
0.6727	0.5713
0.9052	0.5039
0.9939	0.5852
0.9459	0.3037
0.8345	0.4721
0.7836	0.5806
1.0018	0.6697
0.9161	0.5508
0.7713	0.6083
0.3858	0.5352
1.0329	0.3965
0.7582	0.4926
0.7816	0.4118
0.9014	0.3577
0.5996	0.4478
0.9162	0.2475
0.9693	0.5638
0.6218	0.5506
1.0065	0.7145
0.93	0.5848
0.9775	0.506
0.9492	0.5371
0.9548	0.5343
0.6749	0.6129
0.3339	0.6433
0.482	0.5925
0.5091	0.4638
0.81	0.6439
0.0553	0.4534
0.1375	0.486
0.4578	0.5323
0.3368	0.4262
0.3786	0.5054
0.2094	0.3853
0.781	0.6507
0.3401	0.3874
0.6595	0.5847
0.0231	0.483
0.3691	0.5775
0.3494	0.5062
0.342	0.3498
0.5275	0.5501
0.7288	0.5172
1.0186	0.4362
0.3978	0.5081
0.4214	0.4835
0.249	0.584
0.2116	0.524
0.4387	0.5219
0.3875	0.4904
0.6593	0.6046
0.7195	0.5928
0.658	0.6021
1.0008	0.3565
0.7281	0.5113
1.0056	0.4281
0.6664	0.4367
1.0004	0.4705
0.9029	0.4542
0.6548	0.6098
0.6871	0.6253
0.8853	0.522
0.533	0.6596
1.0174	0.5402
0.5956	0.5402
0.2618	0.3714
0.3599	0.4743
0.6655	0.4497
0.4724	0.4144
0.8304	0.5883
0.1741	0.5825
0.3915	0.4473
0.5586	0.501
0.5184	0.4748
0.2786	0.715
0.1531	0.613
0.412	0.3478
0.4049	0.4914
0.2662	0.5265
0.1324	0.3192
0.4738	0.5792
0.5241	0.3744
0.7974	0.3152
0.4447	0.5694
0.315	0.4251
0.6081	0.5957
0.5381	0.4149
0.4264	0.6938
0.4941	0.5438
0.2766	0.5143
0.4246	0.4679
0.4211	0.3592
0.5123	0.3867
0.4707	0.5658
0.2842	0.369
0.5211	0.5224
0.484	0.3373
0.6134	0.6014
0.2537	0.4979
0.6538	0.6443
0.0932	0.4078
0.0598	0.5406
0.4918	0.6802
0.9694	0.1854
0.9061	0.7429
0.5249	0.5813
0.9948	0.1591
0.9016	0.341
0.9076	0.455
0.883	0.5041
0.9972	0.56
0.9843	0.4163
0.9899	0.4235
0.9871	0.4498
0.7378	0.5621
0.9127	0.3311
0.4639	0.5126
0.9743	0.4788
0.9185	0.5371
0.8804	0.731
0.7171	0.4318
0.7869	0.5965
0.9657	0.3428
0.9529	0.4047
0.927	0.3953
0.9037	0.5383
0.7488	0.604
0.7137	0.4952
0.9585	0.6038
0.7878	0.5558
0.94	0.5625
1.0034	0.5359
0.9088	0.5691
0.7896	0.5675
0.8721	0.59
0.941	0.4011
1.0179	0.5439
0.7442	0.5565
0.9365	0.5912
0.3904	0.4315
0.345	0.4759
0.9417	0.4163
0.4127	0.5976
0.9856	0.6117
0.5124	0.5943
0.9945	0.5601
0.4768	0.5456
0.515	0.4057
0.4228	0.3329
0.042	0.4029
0.3994	0.5179
0.3694	0.5189
0.9491	0.6122
0.7095	0.5495
0.9744	0.5454
0.9612	0.4395
0.7766	0.4186
0.9284	0.4635
0.9787	0.5917
0.7448	0.5078
0.9956	0.4742
0.8721	0.4387
0.4968	0.4976
0.9912	0.4885
0.7812	0.4564
0.5987	0.5679
0.9486	0.3705
0.6445	0.5612
0.6429	0.4608
0.7483	0.7557
0.6064	0.5967
0.8615	0.6806
0.8466	0.5527
0.9623	0.4044
0.5931	0.4826
0.9474	0.4207
0.9952	0.6166
0.949	0.5399
0.9727	0.3935
0.978	0.468
0.8392	0.5333
0.9913	0.4794
0.8937	0.6223
0.5702	0.6164
0.9787	0.4827
1.0003	0.6723
0.982	0.623
0.9432	0.7362
0.9905	0.5899
0.9616	0.4794
0.9843	0.5433
0.9343	0.4731
0.6142	0.5481
0.9934	0.5863
0.607	0.5765
0.9931	0.6198
0.6563	0.6623
0.9372	0.5059
0.9524	0.5749
0.87	0.5052
0.7499	0.4282
0.9936	0.3594
0.7597	0.6672
0.7004	0.5484
0.9713	0.4931
0.9357	0.6433
0.9466	0.5544
0.9941	0.4036
0.7107	0.6285
0.9088	0.5124
0.9845	0.5649
0.9772	0.6502
0.8134	0.4754
0.812	0.6372
0.9843	0.623
0.7733	0.4607
1.0216	0.3583
0.9754	0.6132
0.8714	0.5517
0.9808	0.6579
0.7401	0.4563
0.3843	0.4346
0.374	0.5564
0.5214	0.5999
0.3732	0.5675
0.7088	0.3851
0.2112	0.4984
0.4123	0.5125
0.2189	0.4954
0.5809	0.6627
0.4257	0.5593
0.4583	0.475
0.5301	0.5173
0.43	0.2741
0.305	0.583
0.2292	0.6476
0.4917	0.562
0.7796	0.7642
0.5429	0.4967
0.8323	0.6449
0.9657	0.4666
0.9642	0.5179
0.7074	0.5848
0.7095	0.4031
0.8148	0.3975
1.0316	0.4181
0.8655	0.6858
0.9901	0.3101
0.8156	0.5811
0.467	0.5328
0.3087	0.6342
0.7531	0.6647
0.3785	0.5513
0.5876	0.7225
0.6019	0.64
0.1979	0.6751
0.2676	0.5914
0.5173	0.6754
0.6057	0.609
0.4414	0.7597
0.3838	0.5554
0.6476	0.557
0.2201	0.4191
0.9879	0.533
0.7475	0.502
0.5773	0.58
0.9725	0.5597
1.0305	0.3096
0.1972	0.3276
0.8669	0.6314
0.2114	0.6768
0.5399	0.6504
0.812	0.5188
1.0149	0.4316
0.7959	0.3813
0.6184	0.4413
0.4135	0.4113
0.6354	0.5793
0.8931	0.6711
0.9125	0.4938
0.6178	0.4963
0.42	0.6013
0.0312	0.4383
0.1514	0.4071
-0.0094	0.5292
0.953	0.6061
0.9571	0.3314
0.7601	0.4921
0.7232	0.5763
0.8763	0.6587
1.0135	0.496
0.0454	0.4218
0.8844	0.5223
0.8524	0.536
0.8731	0.5101
0.9207	0.4385
0.8774	0.5164
0.9558	0.4667
1.0019	0.417
0.6678	0.4881
0.5398	0.597
0.8903	0.5004
1.0017	0.4195
0.9847	0.3986
0.8979	0.4028
1.0023	0.4125
0.5487	0.5543
0.0137	0.242
0.3159	0.4686
0.2632	0.5502
0.7335	0.442
0.9891	0.3107
0.9868	0.4819
0.7624	0.5974
0.7989	0.4476
1.0178	0.5569
1.0101	0.4324
0.9089	0.4039
0.9596	0.5757
1.0184	0.5929
0.88	0.3789
1.0	0.4336
0.8964	0.5078
0.5402	0.4601
0.8394	0.5377
0.8839	0.4727
0.6614	0.4256
0.9036	0.4897
0.6005	0.5349
0.9205	0.5531
0.5425	0.4085
0.3709	0.28
0.5865	0.5387
0.3033	0.4146
0.5634	0.6596
0.5142	0.4477
0.5873	0.4565
0.5508	0.4201
0.6772	0.3079
0.4685	0.4731
0.5768	0.595
0.0857	0.357
0.8164	0.6149
0.3787	0.5093
0.7586	0.3457
0.6628	0.5529
0.5749	0.4152
0.427	0.5269
1.0076	0.4973
0.8891	0.5203
1.0134	0.4738
0.9661	0.3927
1.0093	0.3496
0.9136	0.5053
0.8778	0.5253
0.9849	0.3975
0.9739	0.5895
0.9888	0.3332
0.9623	0.4415
0.8386	0.6108
0.5952	0.487
0.9223	0.342
0.8293	0.447
0.6923	0.5436
0.9451	0.4285
1.0195	0.4169
0.9682	0.4029
0.9824	0.3476
0.9481	0.531
0.8072	0.5822
0.9797	0.3889
1.014	0.4777
0.8298	0.5171
0.8283	0.4763
0.4955	0.4646
0.5873	0.4698
0.3846	0.6517
0.5695	0.5238
0.7177	0.3637
0.545	0.493
0.5679	0.4435
0.4171	0.3573
0.4787	0.5235
0.4062	0.4182
0.2524	0.3855
0.6244	0.4894
0.3654	0.5837
0.4744	0.4825
0.111	0.4967
0.164	0.5167
0.6246	0.3027
0.4268	0.458
0.2663	0.5379
0.5534	0.6282
0.5873	0.5004
0.5082	0.537
0.2782	0.4195
0.2847	0.4928
0.3847	0.4248
0.7015	0.2806
0.4909	0.5323
0.7615	0.2822
0.6976	0.4854
0.4371	0.49
0.2691	0.4628
0.4726	0.5664
0.4423	0.4895
0.0344	0.1388
0.3643	0.4545
0.5289	0.5706
0.4929	0.2417
0.474	0.5424
0.7877	0.3689
0.6937	0.2451
0.1146	0.3769
0.5315	0.3872
0.4053	0.5737
0.3238	0.5148
0.5718	0.5224
0.3173	0.3556
0.5489	0.4515
0.9353	0.3027
0.2107	0.4348
0.6554	0.5238
0.2929	0.4974
0.6065	0.5681
0.6503	0.634
0.45	0.534
0.4014	0.3281
0.414	0.5739
0.2262	0.3696
0.3863	0.3317
0.6162	0.4345
0.2961	0.4005
0.2264	0.3972
0.9066	0.5652
0.8934	0.5104
1.0014	0.4348
0.9819	0.5469
0.9728	0.5225
0.8262	0.5466
0.8692	0.5495
0.8751	0.5224
0.9777	0.4963
0.9997	0.5032
1.0187	0.5298
0.975	0.4732
0.9519	0.4965
0.9745	0.5203
0.8334	0.5584
1.0125	0.5414
0.7921	0.5558
0.8711	0.567
0.9915	0.5093
0.9551	0.5334
0.8968	0.5701
0.9003	0.4968
0.9333	0.5268
0.985	0.5164
0.9625	0.4538
0.9034	0.5529
0.9163	0.4899
0.9532	0.4555
0.9971	0.5251
0.9651	0.5205
0.938	0.5071
0.766	0.5841
0.6807	0.5832
0.738	0.537
0.8303	0.5715
0.8985	0.5198
0.6908	0.6049
0.6602	0.5722
0.6734	0.6004
0.7608	0.5892
0.7504	0.5471
0.7019	0.5813
0.6848	0.5619
0.7104	0.586
0.7358	0.527
0.7914	0.5852
0.5892	0.6268
0.7469	0.5767
0.7125	0.5524
0.7378	0.5716
0.6584	0.6387
0.7402	0.5352
0.7882	0.5768
0.7326	0.5106
0.7329	0.6086
0.781	0.5477
0.6901	0.5983
0.6272	0.6374
0.7553	0.561
0.7439	0.5374
0.8254	0.5949
0.7024	0.6156
0.7179	0.5625
0.8474	0.5476
0.7876	0.5482
0.8151	0.5982
0.8114	0.5043
0.7794	0.531
0.6084	0.6466
0.732	0.6066
0.676	0.5648
0.792	0.5331
0.8275	0.5622
0.7872	0.5459
0.7875	0.5897
0.62	0.6587
0.8159	0.5046
0.7282	0.5402
0.7341	0.5532
0.7324	0.6114
0.8454	0.5689
0.987	0.5837
0.9675	0.5304
0.9083	0.5584
0.9857	0.5166
0.9662	0.5232
0.931	0.5125
0.9005	0.5237
0.9894	0.5097
0.8515	0.5192
0.9864	0.4906
1.0333	0.4677
0.9353	0.498
0.9044	0.5118
0.9254	0.5547
1.0133	0.5132
0.9955	0.5226
0.6756	0.5321
0.8555	0.5492
0.7725	0.5498
0.7698	0.6023
0.7242	0.5881
0.7761	0.6215
0.662	0.5643
0.968	0.4784
0.9731	0.5189
0.9808	0.5047
0.9682	0.4964
0.9538	0.497
0.9798	0.4597
0.9784	0.5251
0.9684	0.4955
0.7635	0.5871
0.9504	0.4951
0.8813	0.5387
1.015	0.5225
0.8999	0.5655
0.9061	0.493
0.988	0.4633
0.984	0.5617
0.8793	0.5293
0.8867	0.5311
0.9738	0.4776
0.9667	0.5174
1.01	0.5156
0.8852	0.5554
0.9777	0.4721
0.6977	0.6201
0.9537	0.5381
0.9582	0.4843
1.009	0.4766
0.9066	0.5153
0.9791	0.5291
0.7909	0.5297
0.9851	0.5204
0.8899	0.5382
1.0155	0.4869
0.9661	0.5123
0.9382	0.5234
0.9954	0.4851
1.021	0.4702
0.8978	0.5652
0.8836	0.5616
0.9414	0.4987
0.8827	0.5174
0.8622	0.5594
1.0059	0.5838
0.9997	0.5283
0.9607	0.5473
0.9181	0.4837
0.8932	0.5782
0.8756	0.5705
0.9474	0.5457
0.9277	0.5275
0.9871	0.4654
0.9014	0.5204
0.9763	0.4874
0.8771	0.5274
0.985	0.4684
0.9574	0.5482
0.9878	0.4927
0.898	0.5508
1.0055	0.5323
0.9982	0.4807
0.9673	0.4832
0.8867	0.5292
0.9078	0.5168
0.9413	0.5127
0.8835	0.5265
0.8514	0.5519
0.9611	0.5326
0.9814	0.49
1.0119	0.5186
0.8956	0.5038
0.8962	0.516
1.0013	0.4849
0.9647	0.554
0.9386	0.5415
0.7097	0.5991
0.7768	0.5392
0.8046	0.5866
0.825	0.5738
0.7531	0.534
0.7782	0.5673
0.7284	0.5766
0.7203	0.5475
0.766	0.5501
0.7231	0.5655
0.7262	0.5949
0.7	0.5417
0.6842	0.5966
0.7467	0.5611
0.792	0.5704
0.7651	0.541
0.7869	0.5541
0.7081	0.5714
0.0646	0.4784
0.5468	0.52
0.4744	0.4879
0.4634	0.4494
0.5402	0.5138
0.4147	0.5422
0.4561	0.5008
0.0567	0.5038
0.0096	0.4894
0.0611	0.5004
0.0644	0.4771
0.0357	0.5456
0.2069	0.5241
0.092	0.4265
0.1579	0.506
0.0554	0.5086
0.1965	0.5171
0.1514	0.5671
0.1491	0.4376
0.1703	0.46
0.0705	0.4454
0.0741	0.5154
0.2393	0.4952
0.1268	0.496
0.1165	0.5507
0.0985	0.4833
0.1307	0.5428
0.1075	0.5188
0.1389	0.4875
0.1363	0.5011
0.1029	0.4956
0.1383	0.5335
0.0854	0.4438
0.1227	0.4517
0.2015	0.567
0.0889	0.4636
0.1282	0.5131
0.1003	0.4573
0.1149	0.5536
0.2092	0.5595
-0.0018	0.4725
0.0981	0.4782
0.1768	0.5095
0.1313	0.5507
0.0883	0.546
0.1087	0.4739
0.072	0.5112
0.1967	0.5064
0.2375	0.529
0.0841	0.4605
0.1025	0.5216
0.1234	0.4777
0.0227	0.4908
0.1774	0.5472
0.1948	0.5173
0.1045	0.5132
0.1838	0.4507
0.1782	0.5429
0.124	0.5353
0.1907	0.544
0.2248	0.5149
0.1148	0.5124
0.0703	0.5275
0.1258	0.5596
0.1386	0.5078
0.1307	0.5033
0.07	0.4906
0.1784	0.4574
0.3446	0.547
0.1455	0.4945
0.1816	0.5404
0.1328	0.5295
0.1833	0.5276
0.1107	0.5173
0.0568	0.4479
0.1383	0.4504
0.1867	0.5156
0.165	0.4862
0.8666	0.503
0.8715	0.4763
0.8131	0.5172
0.8336	0.514
0.9628	0.4958
0.8596	0.5049
0.8298	0.4827
0.8441	0.5124
0.8966	0.478
0.8018	0.5172
0.8022	0.5119
0.8759	0.5112
0.8344	0.4958
0.8127	0.5135
0.8757	0.4994
0.8595	0.4838
0.9308	0.4855
0.8585	0.5092
0.8659	0.5082
0.8558	0.508
0.1071	0.5015
0.156	0.4925
0.4925	0.4716
0.509	0.5261
0.5456	0.5286
0.8236	0.5148
0.9031	0.4884
0.894	0.5335
0.8462	0.4942
0.5465	0.5119
0.5282	0.5067
0.4671	0.4766
0.5587	0.4893
0.5246	0.4691
0.4672	0.4937
0.5693	0.5197
0.83	0.4847
0.8824	0.5275
0.8414	0.4712
0.1996	0.528
0.2009	0.5143
0.2104	0.5034
0.5504	0.4809
0.4681	0.5431
0.4348	0.5022
0.5295	0.5345
0.565	0.523
0.8765	0.4694
0.5161	0.4818
0.4985	0.4986
0.559	0.5135
0.5025	0.4796
0.5148	0.5142
0.4911	0.4772
0.546	0.5002
0.5416	0.491
0.8612	0.4645
0.8991	0.4818
0.4895	0.5396
0.4714	0.5227
0.2056	0.5104
0.1863	0.4953
0.1999	0.4953
0.1282	0.5027
0.2033	0.5368
0.2051	0.5233
0.1944	0.4701
0.1257	0.5063
0.16	0.4791
0.1585	0.4594
0.1956	0.5186
0.1619	0.5143
0.232	0.5323
0.2223	0.5399
0.8241	0.4989
0.8727	0.5165
0.8771	0.5191
0.2243	0.504
0.5787	0.4881
0.1017	0.4932
0.1586	0.4761
0.1506	0.5113
0.2005	0.499
0.2199	0.5153
0.2074	0.5077
0.2041	0.5159
0.1987	0.4937
0.098	0.4687
0.1361	0.4715
0.0837	0.492
0.1354	0.4689
0.1934	0.5261
0.1679	0.5019
0.5881	0.5291
0.5348	0.5055
0.844	0.5099
0.9017	0.4701
0.7071	0.5203
0.8248	0.5351
0.8413	0.515
0.1948	0.5084
0.232	0.5054
0.1494	0.4965
0.1686	0.5096
0.8983	0.5079
0.8567	0.4937
0.7948	0.509
0.8947	0.5246
0.8544	0.538
0.8217	0.5342
0.8932	0.4866
0.9338	0.4794
0.4977	0.5014
0.47	0.4916
0.5143	0.5373
0.5736	0.5291
0.9118	0.4994
0.7427	0.5826
0.8238	0.544
0.8437	0.5219
0.8638	0.4882
0.8592	0.5127
0.7813	0.503
0.8865	0.4939
0.8954	0.5103
0.8268	0.5399
0.8765	0.5023
0.1891	0.521
0.2551	0.5302
0.8271	0.4871
0.8232	0.5155
0.8232	0.508
0.8314	0.4946
0.9723	0.4748
0.5276	0.4812
0.497	0.5037
0.881	0.4483
0.8731	0.4833
0.8918	0.4657
0.8698	0.5272
0.7983	0.5019
0.2018	0.5164
0.1632	0.5141
0.2241	0.4986
0.1999	0.5204
0.206	0.5185
0.1309	0.5146
0.8784	0.5109
0.7761	0.5289
0.8096	0.4783
0.8899	0.5147
0.9314	0.4861
0.9011	0.4905
0.9162	0.5331
0.8002	0.4952
0.8772	0.4823
0.8521	0.5212
0.8441	0.5165
0.8714	0.4842
0.0961	0.494
0.1313	0.4955
0.2161	0.471
0.9458	0.4727
0.8565	0.5097
0.1391	0.5187
0.1571	0.4907
0.4993	0.5067
0.0516	0.4728
0.1855	0.5113
0.1898	0.5241
0.2802	0.5088
0.2035	0.5178
0.0884	0.4824
0.19	0.4834
0.5043	0.4923
0.4604	0.5299
0.4954	0.4975
0.5009	0.474
0.5227	0.5206
0.5416	0.4626
0.5611	0.5147
0.4993	0.5064
0.5646	0.5221
0.5118	0.4916
0.1469	0.492
0.1425	0.5242
0.1777	0.4867
0.1488	0.5209
0.1154	0.476
0.1639	0.4862
0.1895	0.5164
0.5019	0.4728
0.4457	0.4657
0.5775	0.5114
0.5026	0.4693
0.5872	0.5378
0.549	0.5277
0.829	0.4911
0.5788	0.5534
0.5193	0.4698
0.514	0.4822
0.5177	0.4774
0.4801	0.4806
0.5289	0.4461
0.5074	0.4998
0.4565	0.502
0.5166	0.4758
0.4932	0.4935
0.5597	0.4884
0.5286	0.5107
0.4926	0.5193
0.8543	0.5298
0.8899	0.5127
0.9201	0.4598
0.8852	0.4649
0.8777	0.5042
0.9284	0.4837
0.8881	0.4818
0.8471	0.5214
0.8871	0.5229
0.8298	0.5364
0.8692	0.5281
0.1909	0.5031
0.1582	0.5152
0.5473	0.5486
0.5065	0.4803
0.4921	0.4797
0.5034	0.5061
0.5273	0.5108
0.5592	0.4759
0.5267	0.4672
0.2055	0.5286
0.5195	0.501
0.1743	0.4994
0.0895	0.4525
0.1344	0.5079
0.1553	0.4903
0.5027	0.471
0.5819	0.5304
0.5692	0.4703
0.5063	0.4975
0.5365	0.4986
0.4865	0.5086
0.4519	0.5396
0.8876	0.5023
0.8654	0.5073
0.1928	0.5097
0.2031	0.5034
0.1271	0.516
0.2212	0.5338
0.8107	0.5299
0.857	0.4927
0.8238	0.4586
0.7201	0.5429
0.898	0.5029
0.8157	0.5298
0.898	0.483
0.8669	0.4648
0.8849	0.4729
0.9364	0.4593
0.187	0.4909
0.569	0.5298
0.6708	0.6126
0.8874	0.5131
0.7555	0.6268
0.7748	0.5258
0.9716	0.5309
0.8025	0.5662
0.671	0.5449
0.9054	0.444
0.9799	0.5604
0.9895	0.55
1.0095	0.5196
0.9722	0.4707
0.9702	0.4836
0.5548	0.6112
0.5598	0.3993
0.567	0.5579
0.493	0.5573
0.4525	0.5356
0.3632	0.4004
0.517	0.5164
0.135	0.565
0.216	0.5607
0.1837	0.4487
0.0164	0.6328
0.1121	0.5203
0.3576	0.5719
0.2582	0.4806
0.1182	0.4889
0.0934	0.6178
0.4742	0.6273
0.4751	0.656
0.5125	0.4217
0.9134	0.5466
0.429	0.653
0.4311	0.5816
0.3687	0.4728
0.5502	0.4658
0.6183	0.4271
0.5145	0.5329
0.4288	0.5372
0.6229	0.6017
0.5164	0.4558
0.4859	0.4971
0.5666	0.5937
0.6724	0.5052
0.524	0.5252
0.8644	0.3753
0.7271	0.5779
0.5307	0.5817
0.7382	0.502
[truncated: 25,763 more rows]
