# Supplementary material for: DeepFRET, a software for rapid and automated single-molecule FRET data classification using deep learning
Source: eLife. 2020 Nov 3;9:e60404. doi: 10.7554/eLife.60404 (PMC7609065; doi:10.7554/eLife.60404)
Supplement: Figure 4—source data 1. [file elife-60404-fig4-data1.zip › Figure 4-source data 1/Fig_S3/_E_S_Histogram_DeepFRET.txt]

Exported by DeepFRET
Date: 2020-09-08, 16:18
E	S
0.8523	0.4767
0.7573	0.4932
0.8195	0.4662
0.7936	0.4208
0.7955	0.4271
0.9511	0.4179
0.8587	0.4399
0.5059	0.4078
0.1524	0.4554
0.1665	0.4183
0.1714	0.4567
0.2277	0.4717
0.2073	0.4464
0.1745	0.4684
0.1553	0.4145
0.1566	0.4219
0.1637	0.4415
0.8579	0.4304
0.8908	0.4033
0.4767	0.4129
0.5297	0.4742
0.5111	0.4463
0.5086	0.458
0.4973	0.4432
0.8544	0.4707
0.8894	0.4485
0.0966	0.4737
0.1508	0.4479
0.392	0.5304
0.0821	0.4117
0.1616	0.4251
0.215	0.4827
0.1478	0.457
0.2032	0.4526
0.5276	0.445
0.4791	0.4215
0.4912	0.4358
0.4879	0.4463
0.4769	0.461
0.5387	0.4886
0.4823	0.4416
0.5273	0.425
0.533	0.4472
0.5367	0.4258
0.5186	0.4849
0.8509	0.4584
0.8623	0.485
0.9963	0.3486
0.8403	0.4494
0.8899	0.4518
0.1493	0.434
0.105	0.4543
0.8532	0.4583
0.8234	0.4416
0.8512	0.4308
0.8378	0.426
0.8395	0.4441
0.8254	0.4149
0.8129	0.4654
0.8462	0.4355
0.8078	0.4518
0.8328	0.4328
0.7785	0.4701
0.446	0.4409
0.8939	0.4472
0.8821	0.4388
0.8875	0.4942
1.0056	0.405
0.8985	0.4398
0.8624	0.4673
0.9411	0.4352
0.8897	0.434
0.8595	0.4753
0.8562	0.442
0.8119	0.4392
0.9282	0.4418
0.7589	0.4547
0.1433	0.4573
0.115	0.446
0.144	0.4677
0.2262	0.4732
0.2588	0.4802
-0.0323	1.0525
0.1708	0.4198
0.184	0.444
0.2687	0.4753
0.1349	0.4435
0.1256	0.4064
0.2232	0.4497
0.5582	0.4677
0.4566	0.4609
0.4709	0.448
0.8753	0.4358
0.9093	0.4373
0.8836	0.4416
0.4967	0.4438
0.5498	0.4443
0.4775	0.4314
0.5512	0.4521
0.517	0.4329
0.5091	0.4268
0.4658	0.4506
0.1121	0.4287
0.1964	0.4863
0.1339	0.4316
0.2212	0.4378
0.2304	0.4353
0.1656	0.4285
0.1714	0.4753
0.1569	0.4661
0.1911	0.4223
0.1628	0.4269
0.0963	0.4536
0.1639	0.4119
0.2025	0.4625
0.201	0.4967
0.1436	0.4254
0.0915	0.4093
0.1265	0.4423
0.1422	0.4647
0.24	0.4678
0.1286	0.4176
0.1363	0.4775
0.1711	0.4527
0.1359	0.4392
0.138	0.4376
0.1198	0.4353
0.1524	0.4466
0.8806	0.4751
0.7875	0.4631
0.8875	0.4599
0.4971	0.4438
0.5073	0.4393
0.1406	0.4404
0.2146	0.4339
0.184	0.4761
0.2729	0.4729
0.1095	0.4487
0.1569	0.4575
0.1572	0.4021
0.0869	0.4149
0.8313	0.4326
0.8884	0.4383
0.1838	0.4764
0.451	0.3976
0.8235	0.4353
0.8058	0.491
0.8927	0.4586
0.8791	0.4539
0.1061	0.459
0.0954	0.4162
0.0701	0.4115
0.4752	0.4539
0.4249	0.4726
0.8855	0.4649
0.8463	0.4328
0.8574	0.4537
0.849	0.4563
0.5645	0.4333
0.5276	0.4431
0.5093	0.4436
0.5033	0.4559
0.9212	0.429
0.8607	0.4528
0.7136	0.4926
0.8004	0.4755
0.8596	0.4277
0.9547	0.4057
0.7624	0.4628
0.8521	0.4235
0.949	0.4201
0.8396	0.4644
0.8064	0.4529
0.8945	0.3883
0.8376	0.4424
0.9394	0.4408
0.4731	0.4196
0.4846	0.4564
0.5192	0.4371
0.4541	0.4428
0.4855	0.4798
0.8512	0.4181
0.1233	0.4182
0.0986	0.3963
0.5259	0.5021
0.5525	0.4287
0.569	0.4315
0.5557	0.4273
0.5466	0.407
0.5766	0.4324
0.3928	0.4363
0.4469	0.4795
0.548	0.4402
0.4955	0.4417
0.5222	0.4611
0.4984	0.4355
0.5147	0.473
0.5953	0.4404
0.5199	0.443
0.4434	0.426
0.4934	0.4713
0.5452	0.46
0.5213	0.4248
0.4883	0.4749
0.5109	0.4515
0.8251	0.4388
0.8881	0.4201
0.8228	0.4407
0.8668	0.4884
0.4559	0.4468
0.5746	0.4385
0.4737	0.3937
0.4727	0.4643
0.4844	0.4824
0.5773	0.4324
0.5453	0.48
0.4562	0.4811
0.5275	0.4502
0.5052	0.4682
0.4798	0.4205
0.4766	0.4633
0.5716	0.4245
0.4819	0.4769
0.499	0.4505
0.5709	0.4639
0.1574	0.4286
0.1916	0.4497
0.139	0.4302
0.8666	0.4445
0.1168	0.4504
0.1586	0.4362
0.2043	0.447
0.1167	0.3704
0.481	0.5022
0.808	0.4331
0.9104	0.4172
0.1719	0.4552
0.1278	0.4368
0.1678	0.4788
0.2147	0.4335
0.1701	0.482
0.1171	0.4594
0.1777	0.4024
0.1293	0.4309
0.1383	0.4597
0.1671	0.4698
0.1783	0.4354
0.1744	0.4553
0.2345	0.4197
0.0665	0.4164
0.1661	0.4397
0.1557	0.4345
0.1843	0.4784
0.2601	0.4863
0.1798	0.4163
0.1413	0.4609
0.4502	0.4536
0.5077	0.4477
0.5346	0.398
0.5645	0.4141
0.5111	0.4693
0.4934	0.402
0.1011	0.4164
0.8937	0.4749
0.7865	0.4774
0.5183	0.4166
0.4866	0.3994
0.5711	0.4572
0.4823	0.4279
0.5395	0.4719
0.1599	0.4489
0.1529	0.418
0.1955	0.428
0.7609	0.4795
0.8109	0.4533
0.9147	0.3912
0.8549	0.4285
0.1673	0.4257
0.8096	0.4288
0.7915	0.4699
0.8364	0.4341
0.841	0.4398
0.9178	0.3984
0.9245	0.4515
0.4837	0.4513
0.4745	0.4478
0.5756	0.437
0.453	0.4437
0.5192	0.4587
0.5742	0.4539
0.57	0.4588
0.4705	0.4314
0.5956	0.4769
0.4821	0.4058
0.4732	0.4619
0.5123	0.4505
0.4558	0.4485
0.4469	0.4673
0.4926	0.4814
0.4824	0.5148
0.206	0.6246
0.8599	0.6159
0.4693	0.5046
0.8957	0.5331
0.8956	0.6119
0.2058	0.5252
0.5468	0.6068
0.4932	0.6223
0.4314	0.5624
0.8626	0.6115
0.8779	0.5878
0.8017	0.565
0.6125	0.5387
0.8593	0.5885
0.4826	0.5133
0.6257	0.6725
0.4652	0.5072
0.2279	0.5407
0.1886	0.5823
0.2259	0.6052
0.2005	0.6518
0.1582	0.5958
0.2097	0.5932
0.7304	0.5753
0.9225	0.6627
1.0189	0.5663
0.191	0.6011
0.0845	0.5846
0.2782	0.5789
0.3014	0.6031
0.6018	0.6197
0.6172	0.5039
0.4481	0.5518
0.614	0.5705
0.7188	0.6438
0.5561	0.6391
0.6076	0.6167
0.4972	0.5021
0.6187	0.6151
0.5365	0.5565
0.6052	0.607
0.9386	0.6248
0.8645	0.5956
0.5367	0.6375
0.5634	0.6145
0.6213	0.5728
0.546	0.5642
0.5228	0.5812
0.6225	0.5688
0.6286	0.6262
0.719	0.5186
0.4719	0.554
0.8945	0.5808
0.9687	0.5989
0.5416	0.5816
0.5389	0.5714
0.7104	0.5099
0.1285	0.5839
0.2231	0.601
0.8025	0.6195
0.3402	0.5821
0.2992	0.5844
0.2903	0.531
0.5439	0.5448
0.6095	0.6175
0.5335	0.5811
0.5083	0.5109
0.9242	0.6302
0.5077	0.6196
0.9044	0.5637
0.2656	0.6048
0.1793	0.5591
0.2468	0.527
0.2566	0.5677
0.3597	0.5877
0.0299	0.5369
0.6928	0.5075
0.7746	0.6496
0.993	0.5588
0.8394	0.6528
0.2879	0.5509
0.9887	0.551
0.5433	0.603
0.1965	0.6151
0.1213	0.5183
0.2512	0.6527
0.8488	0.6412
0.4575	0.5934
0.4637	0.5688
0.2546	0.5722
0.7617	0.5402
0.6927	0.6027
0.7952	0.6228
1.0206	0.5511
0.8107	0.5841
0.5409	0.5742
0.3223	0.5985
0.2104	0.6143
0.7334	0.6948
0.9057	0.6188
0.2703	0.5889
0.3335	0.6237
0.8901	0.6154
0.2273	0.5445
0.0568	0.617
0.2105	0.6243
0.9496	0.561
0.7959	0.656
0.7932	0.6369
0.9656	0.6482
0.9706	0.5081
0.8965	0.6794
0.8134	0.6319
0.8497	0.5626
0.9393	0.5858
0.8437	0.6142
0.2612	0.6843
0.2441	0.5288
0.6476	0.6021
0.6689	0.5746
0.4973	0.5933
0.8688	0.5755
1.0356	0.4823
0.2218	0.6085
0.3078	0.5943
0.5868	0.6193
0.5641	0.5111
0.2987	0.6525
0.1912	0.5432
0.2977	0.6972
0.8027	0.6141
0.9363	0.5642
0.9124	0.6092
1.0066	0.5269
0.2742	0.6171
0.1649	0.5749
0.603	0.5227
0.533	0.6857
0.4704	0.5999
0.6008	0.6286
0.5548	0.5864
0.6241	0.5509
0.5618	0.6163
0.8402	0.6075
0.245	0.4984
0.2207	0.591
0.2494	0.6651
0.2325	0.6059
0.5689	0.4594
0.8939	0.6086
0.7443	0.5354
0.7327	0.5241
0.7908	0.5442
0.5835	0.6228
0.366	0.5771
0.326	0.6218
0.277	0.6758
0.2586	0.6175
0.1791	0.5814
0.0787	0.5973
0.6263	0.6055
0.5711	0.6471
0.6633	0.5881
0.4322	0.5947
0.6046	0.6268
0.6615	0.5658
0.4261	0.6462
0.6627	0.5452
0.6358	0.628
0.6528	0.5754
0.8255	0.6445
0.875	0.6224
0.8099	0.6753
0.7455	0.6248
0.7558	0.5595
0.2155	0.6124
0.3173	0.6052
0.1873	0.6043
0.566	0.6521
0.5219	0.541
0.1508	0.5419
0.5552	0.5121
0.5381	0.5851
0.3174	0.5748
0.2619	0.626
0.1777	0.5316
0.2182	0.6148
0.3506	0.6456
0.766	0.5081
0.1995	0.5179
0.7781	0.6584
0.7883	0.6295
0.2039	0.5563
0.292	0.5131
0.1969	0.5915
0.6046	0.645
0.2913	0.5892
0.3283	0.5685
0.105	0.5802
0.477	0.6555
0.5464	0.5273
0.5469	0.6566
0.59	0.6447
0.6089	0.6058
0.4874	0.5693
0.5963	0.5713
0.8309	0.5862
0.8675	0.5999
0.8401	0.627
0.7202	0.6111
1.0085	0.531
0.7626	0.6107
0.7836	0.5384
0.5277	0.7098
0.5668	0.633
0.8836	0.6475
0.8568	0.6775
1.0427	0.6142
0.958	0.5621
0.8152	0.5628
0.2802	0.5861
0.1663	0.5344
0.9071	0.5591
0.976	0.552
0.7795	0.6674
0.8679	0.5815
0.8083	0.6625
0.9459	0.5928
0.6612	0.6245
0.6473	0.5185
0.5573	0.6471
0.5428	0.64
0.552	0.694
0.5429	0.5495
0.5875	0.5153
0.5711	0.5808
0.1361	0.5627
0.1886	0.5312
0.2692	0.6673
0.2265	0.5899
0.55	0.5835
0.6181	0.5763
0.4919	0.7332
0.2358	0.6047
0.8863	0.5731
0.2224	0.6105
0.0933	0.6161
0.1977	0.6172
0.3724	0.6158
0.3739	0.5693
0.233	0.5391
0.2821	0.5446
0.1921	0.5623
0.352	0.5701
0.2223	0.5388
0.7264	0.6272
0.1451	0.6442
0.5026	0.5764
0.6017	0.607
0.5725	0.6012
0.516	0.6485
0.4967	0.5561
0.2994	0.5353
0.2972	0.6952
0.8101	0.5895
0.2488	0.5639
0.1936	0.6191
0.9226	0.6424
0.9206	0.565
0.3921	0.5721
0.2652	0.5344
0.5086	0.5748
0.5704	0.5405
0.509	0.5543
0.3443	0.6613
0.1428	0.5597
0.5151	0.5619
0.8396	0.6254
0.2617	0.5386
0.3311	0.6805
1.0674	0.5491
0.9003	0.5558
0.8506	0.5124
0.8804	0.6314
0.8154	0.5878
0.8077	0.6451
0.8345	0.5845
0.819	0.6594
0.9041	0.5304
0.8807	0.6138
0.1173	0.5426
0.323	0.5968
0.241	0.7018
0.3398	0.6437
0.5691	0.6785
0.884	0.5866
0.9984	0.5286
0.9974	0.5828
0.2047	0.531
0.523	0.5357
0.9264	0.538
0.7334	0.6108
0.8527	0.6069
0.8685	0.598
0.8288	0.5994
0.8713	0.5859
0.8651	0.6477
0.8368	0.5395
0.7645	0.6231
0.763	0.5804
0.8337	0.6452
0.8548	0.6559
0.8287	0.5864
0.8213	0.6455
0.8531	0.6041
0.1936	0.6072
0.1935	0.6131
0.1161	0.6059
0.2358	0.6574
0.2147	0.5969
0.147	0.5807
0.1738	0.6619
0.1947	0.6047
0.1815	0.6563
0.1748	0.5748
0.4965	0.5967
0.5261	0.6476
0.5451	0.5451
0.48	0.6672
0.5699	0.5994
0.6425	0.6327
0.573	0.6118
0.573	0.7038
0.4961	0.6105
0.4874	0.5796
0.5352	0.6025
0.8783	0.5741
0.7296	0.63
0.8214	0.6361
0.127	0.5826
0.0431	0.5541
0.203	0.5897
0.174	0.5606
0.1727	0.6546
0.1943	0.6107
0.1426	0.5583
0.1601	0.5544
0.1958	0.6091
0.131	0.6057
0.2542	0.6362
0.2567	0.5655
0.1672	0.6317
0.1936	0.6057
0.1257	0.5588
0.1635	0.5679
0.2006	0.6346
0.1128	0.5466
0.1623	0.5713
0.263	0.6046
0.194	0.6021
0.1788	0.5768
0.1669	0.5838
0.2315	0.5921
0.1192	0.593
0.2122	0.6049
0.0817	0.5901
0.8709	0.611
0.793	0.5949
0.9833	0.5878
0.8901	0.5761
0.7799	0.6094
0.8455	0.6327
0.9622	0.5922
0.7572	0.5942
0.8736	0.5486
0.752	0.6514
0.8176	0.5745
0.2103	0.6617
0.1712	0.6093
0.2368	0.6574
0.1743	0.6237
0.292	0.6399
0.1441	0.6065
0.1918	0.6475
0.9611	0.5629
0.3857	0.4693
0.7803	0.4412
0.588	0.5226
0.4695	0.5594
0.57	0.4754
0.4122	0.4733
0.4684	0.4112
0.5957	0.5098
0.7407	0.5171
0.6457	0.4701
0.6919	0.393
0.7817	0.4653
0.8095	0.5192
0.812	0.5304
1.0354	0.3999
1.0494	0.4614
1.0551	0.36
0.8558	0.5529
0.8345	0.4241
1.0378	0.5269
0.7829	0.557
1.0209	0.6406
0.9777	0.5611
0.9177	0.4908
0.6408	0.559
0.9528	0.4925
0.8891	0.4676
0.7642	0.4848
0.2418	0.488
0.1767	0.4984
0.3116	0.3611
-0.0464	0.3805
0.2868	0.544
0.2521	0.5703
-0.0469	0.3856
0.7364	0.4877
0.9439	0.5262
0.7856	0.6142
0.7145	0.4117
0.8291	0.596
0.826	0.4845
0.8051	0.525
0.8631	0.5678
0.7951	0.5776
0.9109	0.371
0.691	0.5879
0.3191	0.5059
0.4858	0.5591
0.6455	0.5426
0.6988	0.4819
0.5149	0.6348
0.4281	0.4168
0.7557	0.5284
0.4244	0.5768
0.7125	0.4499
0.2576	0.573
0.6313	0.4952
0.6534	0.4876
0.4829	0.4795
0.6281	0.4819
0.7206	0.5432
0.5265	0.6676
0.5599	0.5456
0.6392	0.5045
0.2821	0.559
0.4083	0.4739
0.1337	0.5335
0.3339	0.4395
0.2769	0.5068
0.397	0.4417
0.2119	0.5204
0.0071	0.3744
0.3436	0.5707
0.7617	0.3784
0.5677	0.4294
0.7289	0.2871
0.5641	0.5138
0.5656	0.5682
0.5142	0.537
0.4859	0.5577
0.5212	0.4028
0.7255	0.46
0.6248	0.5375
0.571	0.6426
0.4257	0.5729
0.5924	0.4864
0.7421	0.6069
0.1858	0.3627
0.6272	0.3902
0.5653	0.4053
0.5983	0.6185
0.5501	0.4371
0.4745	0.4133
0.6161	0.4961
0.4372	0.5194
0.5699	0.6053
0.4265	0.5297
0.4723	0.4689
0.5891	0.5385
0.5666	0.5792
0.4111	0.5397
0.5481	0.4862
0.4739	0.4281
0.9156	0.3561
0.615	0.5459
0.9445	0.4495
0.3877	0.5689
0.3409	0.5317
0.5468	0.6954
0.3778	0.5593
0.4122	0.5519
0.6795	0.5532
0.9059	0.4969
0.6484	0.3731
0.4706	0.5922
0.4705	0.5471
0.7461	0.6196
0.8025	0.6624
0.7803	0.5451
0.9207	0.5783
0.8148	0.529
0.868	0.5384
0.8579	0.5677
0.5158	0.5581
0.6258	0.6155
0.4816	0.5936
0.1803	0.5239
0.0903	0.5291
0.8128	0.6369
0.0957	0.5658
0.2548	0.613
0.5822	0.5681
0.5956	0.5978
0.3673	0.6224
0.4696	0.4992
0.5468	0.6007
0.5212	0.6115
0.6586	0.5626
0.5271	0.5866
0.4859	0.6031
0.5022	0.6072
0.1137	0.5083
0.0652	0.4697
0.2369	0.6249
0.5104	0.5903
0.4671	0.631
0.2379	0.6168
0.5729	0.5519
0.9418	0.5314
0.253	0.61
0.1138	0.614
0.5014	0.586
0.5751	0.4944
0.6144	0.6309
0.2172	0.6197
0.4612	0.5809
0.7729	0.5514
0.8095	0.584
0.2639	0.7346
0.0046	0.5605
0.9093	0.5515
0.8946	0.5563
0.4362	0.5122
0.5483	0.5992
0.5744	0.5881
0.4877	0.6129
0.4979	0.5747
0.8372	0.5377
0.6365	0.5307
0.1143	0.5755
0.9008	0.5333
0.1577	0.5321
0.1619	0.4781
0.3186	0.5188
0.2938	0.4939
0.2293	0.4723
0.2691	0.4456
0.4919	0.5008
0.1341	0.4349
0.1892	0.4523
0.2573	0.4624
0.2823	0.4397
0.2229	0.4857
0.2731	0.4686
0.2979	0.5136
0.7563	0.516
0.792	0.4871
0.8619	0.4465
0.8659	0.5017
0.62	0.447
0.477	0.4762
0.5007	0.5022
0.5074	0.4739
0.5592	0.4741
0.5872	0.5169
0.4592	0.4935
0.5209	0.4754
0.5047	0.5087
0.5353	0.5022
0.5513	0.4802
0.5316	0.5268
0.581	0.4426
0.4996	0.5274
0.5844	0.5211
0.5029	0.5
0.5056	0.4813
0.5594	0.4333
0.5845	0.4276
0.2483	0.4842
0.2609	0.4818
0.2079	0.4482
0.2688	0.5536
0.2446	0.4836
0.2319	0.4879
0.1436	0.4447
0.3006	0.482
0.2166	0.4907
0.3048	0.4841
0.291	0.4624
0.2903	0.4768
0.2129	0.4606
0.2638	0.5023
0.2247	0.4958
0.1891	0.4733
0.2552	0.4596
0.229	0.4473
0.2568	0.4723
0.3807	0.5021
0.8132	0.504
0.9226	0.4455
0.9024	0.449
0.8213	0.4908
0.8799	0.4891
0.8828	0.5066
0.9151	0.4782
0.8235	0.482
0.8923	0.4509
0.8322	0.5147
0.9296	0.4832
0.9049	0.461
0.9338	0.4963
0.9119	0.4748
0.8957	0.4551
0.8419	0.4858
0.8206	0.5042
0.8636	0.4421
0.9899	0.4314
0.9016	0.4439
0.8771	0.5049
0.7861	0.5111
0.8881	0.5247
0.8598	0.4735
0.9298	0.4152
0.7188	0.4899
0.8061	0.5331
0.3027	0.4208
0.2756	0.513
0.2811	0.4709
0.2178	0.505
0.1937	0.439
0.2159	0.4641
0.2202	0.4551
0.1876	0.4772
0.26	0.5012
0.3223	0.4546
0.2725	0.4709
0.2493	0.4871
0.2699	0.4821
0.2918	0.496
0.1622	0.4716
0.3073	0.479
0.2642	0.4952
0.5403	0.4758
0.527	0.437
0.5713	0.4153
0.5596	0.5024
0.6029	0.4906
0.5928	0.4931
0.5156	0.4502
0.6034	0.4409
0.5318	0.4536
0.5144	0.4182
0.5612	0.4739
0.5684	0.4207
0.5333	0.5347
0.3272	0.467
0.1977	0.4707
0.2571	0.5379
0.3015	0.5074
0.272	0.508
0.2958	0.492
0.2762	0.5049
0.1983	0.4927
0.2542	0.4675
0.2885	0.5006
0.2696	0.4492
0.1759	0.45
0.1821	0.4809
0.5616	0.5164
0.2971	0.4796
0.2123	0.4536
0.3166	0.5019
0.6019	0.4728
0.4993	0.4958
0.4786	0.4972
0.5148	0.4106
0.5881	0.47
0.5778	0.4688
0.5576	0.5215
0.161	0.4359
0.2035	0.4529
0.2508	0.47
0.1944	0.4302
0.2573	0.4637
0.9753	0.4793
0.9312	0.4238
0.8885	0.4682
0.9243	0.4802
0.8434	0.4643
0.8702	0.4664
0.8842	0.4803
0.8637	0.4962
0.8585	0.4902
0.8348	0.4759
0.7974	0.4805
0.8102	0.4729
0.8193	0.5092
0.8055	0.5144
0.8923	0.4353
0.8997	0.4693
0.9974	0.4354
0.2115	0.512
0.5699	0.4725
0.5484	0.4973
0.5684	0.477
0.5769	0.4642
0.5401	0.4964
0.5894	0.4649
0.5455	0.467
0.5829	0.4692
0.5389	0.4541
0.2167	0.4889
0.1772	0.4517
0.276	0.458
0.3214	0.421
0.1734	0.4384
0.2627	0.4934
0.2116	0.4626
0.2119	0.4415
0.2064	0.4651
0.2342	0.512
0.3031	0.4746
0.3393	0.4979
0.2423	0.4573
0.3076	0.5013
0.5992	0.4602
0.5757	0.4223
0.2643	0.5019
0.3129	0.4802
0.2298	0.4751
0.2429	0.4298
0.5754	0.4858
0.5964	0.485
0.5521	0.485
0.5543	0.4755
0.5702	0.493
0.6055	0.503
0.568	0.4918
0.5854	0.4822
0.5721	0.4653
0.5822	0.4987
0.5985	0.4964
0.5562	0.4775
0.5655	0.4788
0.5937	0.4986
0.5463	0.4466
0.591	0.4798
0.5607	0.4964
0.5773	0.4917
0.5506	0.49
0.6038	0.5023
0.5923	0.5038
0.5599	0.4797
0.6035	0.5001
0.5956	0.4771
0.5816	0.4807
0.5869	0.4931
0.5694	0.4768
0.5927	0.4624
0.5782	0.4958
0.5856	0.4916
0.5647	0.4904
0.5717	0.5216
0.5881	0.4873
0.5765	0.472
0.574	0.4978
0.5698	0.4868
0.5737	0.4736
0.5991	0.487
0.605	0.4917
0.5412	0.5055
0.5517	0.4987
0.5398	0.4935
0.5519	0.4892
0.5762	0.4814
0.5903	0.4927
0.5467	0.4696
0.586	0.4672
0.5536	0.4952
0.5657	0.5148
0.592	0.4984
0.5932	0.473
0.584	0.4926
0.5971	0.4896
0.5656	0.4761
0.6114	0.4913
0.5218	0.5122
0.5901	0.486
0.5482	0.4653
0.5806	0.4956
0.5662	0.4828
0.5966	0.4889
0.5628	0.4852
0.5476	0.507
0.5736	0.4732
0.5782	0.4799
0.5743	0.492
0.5818	0.492
0.5509	0.4948
0.6064	0.4886
0.5567	0.4943
0.5777	0.5011
0.5796	0.4872
0.6064	0.4773
0.5696	0.4794
0.5406	0.5013
0.5759	0.4793
0.5387	0.4923
0.5562	0.4909
0.6173	0.4832
0.566	0.4932
0.5622	0.4582
0.6041	0.5083
0.5718	0.4706
0.5426	0.5024
0.5837	0.4836
0.5423	0.4989
0.6117	0.5109
0.5622	0.5065
0.6079	0.505
0.5438	0.4944
0.5838	0.4817
0.5596	0.523
0.5444	0.5081
0.5841	0.4735
0.5755	0.4936
0.5555	0.4977
0.6284	0.4757
0.5792	0.4924
0.5618	0.4871
0.5831	0.4999
0.6123	0.5072
0.5887	0.4683
0.6023	0.4837
0.5842	0.4852
0.5985	0.5086
0.5305	0.4775
0.5942	0.4846
0.5643	0.4793
0.5906	0.4941
0.5865	0.5012
0.6239	0.4825
0.5758	0.47
0.5481	0.5208
0.6152	0.4908
0.5923	0.5041
0.5384	0.5109
0.6013	0.4556
0.6005	0.4837
0.598	0.5015
0.5911	0.4824
0.5326	0.4857
0.6063	0.4831
0.5436	0.5226
0.5837	0.4865
0.5842	0.4914
0.5898	0.4769
0.6067	0.4833
0.5539	0.5026
0.6003	0.4806
0.5996	0.4937
0.5896	0.4813
0.5833	0.4901
0.5708	0.4928
0.5942	0.4968
0.6026	0.5069
0.6348	0.4662
0.5682	0.4832
0.5727	0.5095
0.548	0.503
0.5762	0.4544
0.5607	0.4866
0.6094	0.4744
0.558	0.4937
0.5851	0.4838
0.6195	0.5082
0.5587	0.5306
0.5433	0.5121
0.561	0.4938
0.5616	0.5015
0.5722	0.4986
0.6224	0.4916
0.5791	0.4677
0.5787	0.5019
0.6148	0.4583
0.6301	0.4804
0.5568	0.4919
0.5867	0.481
0.5552	0.4881
0.54	0.5194
0.5861	0.5024
0.6129	0.4964
0.587	0.4681
0.5581	0.4887
0.5827	0.487
0.5722	0.4807
0.5759	0.4719
0.571	0.5028
0.6004	0.4634
0.5755	0.4989
0.5719	0.4837
0.6139	0.5078
0.5607	0.5019
0.5565	0.5096
0.5633	0.4981
0.5658	0.4837
0.5564	0.4826
0.5838	0.4926
0.5561	0.496
0.5655	0.4766
0.551	0.4982
0.5937	0.5012
0.5834	0.4921
0.5303	0.4979
0.6316	0.503
0.5447	0.4956
0.5263	0.5078
0.5761	0.5052
0.6015	0.4983
0.5902	0.4956
0.5888	0.5185
0.5995	0.4858
0.585	0.4976
0.59	0.4842
0.6355	0.5079
0.5816	0.4971
0.6088	0.4734
0.593	0.5023
0.5842	0.487
0.5879	0.5118
0.5361	0.4934
0.5467	0.4978
0.5347	0.511
0.5826	0.489
0.5978	0.4771
0.5646	0.4781
0.5924	0.4874
0.5798	0.4821
0.5811	0.4989
0.5521	0.4962
0.5979	0.5013
0.6008	0.4683
0.577	0.5017
0.5426	0.5142
0.5793	0.4864
0.5823	0.5001
0.5937	0.4815
0.5964	0.4971
0.5194	0.5097
0.5549	0.4687
0.5777	0.475
0.5406	0.4968
0.5941	0.4858
0.6043	0.4899
0.5871	0.4728
0.5716	0.4781
0.6156	0.4971
0.6457	0.5196
0.5437	0.4714
0.5775	0.484
0.5506	0.5043
0.5799	0.4863
0.5931	0.4795
0.5935	0.4885
0.5675	0.5102
0.592	0.4871
0.5957	0.4722
0.5471	0.4831
0.613	0.4646
0.6212	0.4878
0.5525	0.4894
0.5475	0.4767
0.5853	0.5097
0.5837	0.4748
0.5721	0.4667
0.6001	0.4777
0.5817	0.4947
0.6126	0.486
0.5814	0.5108
0.5676	0.503
0.5667	0.5284
0.4948	0.5165
0.5943	0.4953
0.5782	0.4805
0.5747	0.473
0.6051	0.5044
0.5929	0.4879
0.5528	0.5077
0.6219	0.4933
0.6013	0.483
0.5626	0.4848
0.6065	0.4935
0.6118	0.5021
0.5122	0.5028
0.5372	0.5181
0.5774	0.5087
0.6068	0.4576
0.589	0.5096
0.5649	0.4591
0.5739	0.5107
0.5725	0.4882
0.6148	0.4862
0.5789	0.4902
0.5712	0.4834
0.5692	0.4882
0.553	0.4854
0.5903	0.4692
0.6079	0.4973
0.5922	0.482
0.5695	0.497
0.56	0.4869
0.6012	0.495
0.574	0.4937
0.562	0.4772
0.6358	0.4697
0.5232	0.5108
0.5783	0.4766
0.5621	0.477
0.5892	0.4852
0.5326	0.5037
0.5987	0.5009
0.5734	0.4803
0.5854	0.4726
0.5687	0.4795
0.5737	0.4956
0.5491	0.4947
0.5334	0.4961
0.5801	0.507
0.5056	0.4891
0.5328	0.4919
0.5301	0.5229
0.836	0.5048
0.9011	0.4615
0.7965	0.4996
0.8578	0.5211
0.4898	0.5001
0.5181	0.5284
0.8576	0.5026
0.9505	0.451
0.5862	0.4783
0.2062	0.505
0.1325	0.5117
0.8803	0.485
0.5063	0.5191
0.5207	0.4923
0.9444	0.468
0.8335	0.5216
0.5222	0.49
0.5671	0.4907
0.5575	0.4863
0.5338	0.5084
0.2598	0.5229
0.8432	0.497
0.8687	0.5144
0.9522	0.4718
0.8617	0.4778
0.875	0.5226
0.862	0.4926
0.5565	0.5166
0.5289	0.4926
0.8489	0.5225
0.8323	0.5203
0.861	0.4849
0.8685	0.5151
0.238	0.4977
0.5657	0.4876
0.5255	0.4924
0.2276	0.4972
0.2329	0.5302
0.24	0.4821
0.2372	0.5009
0.8401	0.5047
0.515	0.4891
0.194	0.4715
0.2272	0.5117
0.1713	0.4716
0.514	0.494
0.5502	0.5261
0.5403	0.4798
0.5078	0.4842
0.5189	0.4851
0.5378	0.4882
0.5251	0.4893
0.8529	0.5135
0.8483	0.498
0.8703	0.5325
0.8225	0.5198
0.8323	0.5047
0.8502	0.5095
0.5295	0.4792
0.5489	0.4844
0.5682	0.4735
0.8129	0.5483
0.8904	0.4887
0.5662	0.5097
0.2068	0.5196
0.1648	0.4998
0.2869	0.5177
0.2216	0.4961
0.1759	0.513
0.8534	0.5085
0.846	0.5036
0.5417	0.4943
0.5651	0.4713
0.5307	0.4883
0.2259	0.4976
0.5322	0.4936
0.5466	0.5008
0.8691	0.5111
0.5071	0.5197
0.5391	0.5302
0.5004	0.4777
0.5287	0.4461
0.8164	0.5193
0.8961	0.4637
0.8215	0.5029
0.5763	0.5068
0.5185	0.4858
0.8786	0.4786
0.8657	0.4707
0.5633	0.5171
0.1902	0.4936
0.2009	0.4807
0.1905	0.5081
0.1743	0.4793
0.5332	0.523
0.8379	0.4951
0.5513	0.4691
0.1881	0.4689
0.5299	0.4846
0.5409	0.5187
0.5533	0.5139
0.9015	0.4544
0.8182	0.5194
0.8926	0.4889
0.1887	0.5104
0.206	0.4923
0.2129	0.4966
0.2356	0.4914
0.2045	0.4892
0.256	0.538
0.215	0.4802
0.8529	0.4977
0.2148	0.518
0.211	0.507
0.1473	0.4907
0.5675	0.4933
0.5037	0.4721
0.558	0.524
0.2171	0.5052
0.837	0.5135
0.1975	0.5122
0.546	0.4938
0.5498	0.5066
0.877	0.5175
0.1697	0.4842
0.2225	0.5078
0.8541	0.5067
0.8276	0.5474
0.8465	0.4666
0.8821	0.4926
0.8253	0.5179
0.5341	0.4888
0.8202	0.5348
0.5956	0.4901
0.8616	0.5047
0.4892	0.523
0.5442	0.4682
0.5266	0.4968
0.5483	0.5053
0.9077	0.4933
0.578	0.4963
0.2267	0.4975
0.2069	0.4701
0.2353	0.4971
0.2629	0.5171
0.1979	0.5125
0.8255	0.4974
0.8189	0.4995
0.8669	0.4871
0.2281	0.5308
0.5755	0.4904
0.246	0.5057
0.8635	0.4921
0.2147	0.502
0.5283	0.5157
0.5291	0.4917
0.1477	0.5337
0.1419	0.5394
0.3001	0.5283
0.0608	0.4794
0.2242	0.5934
0.2456	0.4446
0.4701	0.4877
0.4511	0.5978
0.6193	0.5091
0.5377	0.49
0.5031	0.5709
0.7769	0.5749
0.9321	0.4408
0.4702	0.4713
0.5379	0.5745
0.253	0.4531
0.5557	0.4996
0.5407	0.6386
0.7915	0.6256
1.0228	0.489
0.3679	0.5858
0.9254	0.5542
0.5903	0.4897
0.4986	0.4439
0.5679	0.5891
0.6396	0.5536
0.8728	0.4716
0.1107	0.5426
0.5196	0.6325
1.0546	0.52
0.877	0.5705
0.1941	0.5461
0.4128	0.665
0.2814	0.6515
0.3578	0.5312
0.3598	0.6228
0.8112	0.5888
0.5545	0.5874
0.2315	0.5609
0.3617	0.6054
0.1488	0.4716
0.2709	0.5635
0.2697	0.5924
0.298	0.5665
0.9201	0.495
0.8703	0.5446
0.5962	0.4846
0.4051	0.5331
0.7849	0.5652
0.2105	0.5328
0.1322	0.6294
0.2247	0.4923
0.1466	0.5382
0.5475	0.5664
0.6327	0.5715
0.5213	0.5155
0.2684	0.5159
0.6148	0.5738
0.5371	0.549
0.4802	0.5528
0.5975	0.5613
0.8448	0.5355
0.1761	0.5878
0.2644	0.5172
0.3073	0.5762
0.2625	0.4917
0.167	0.5357
0.2308	0.5721
0.8593	0.5024
0.6317	0.5665
0.9184	0.5413
0.1949	0.4906
0.2547	0.5521
0.5861	0.5358
0.1952	0.6437
0.3115	0.5318
0.3321	0.5223
0.838	0.5642
0.9532	0.514
0.2893	0.5292
0.4655	0.5501
0.5028	0.5451
0.5962	0.5722
0.2794	0.6208
0.1563	0.4936
0.203	0.5866
0.2819	0.5069
0.0727	0.4776
0.4482	0.6115
0.1431	0.4764
0.2845	0.5729
0.2493	0.5914
0.159	0.5602
0.1177	0.5433
0.2802	0.5054
0.2566	0.5525
0.7087	0.5549
0.8572	0.5547
0.7924	0.5136
1.0126	0.5586
0.9509	0.4982
0.4462	0.5863
0.7687	0.6073
0.7946	0.5513
0.8742	0.5465
0.8291	0.6214
0.1468	0.5595
0.2576	0.5411
0.3329	0.5977
0.4392	0.4793
0.8714	0.5375
0.5363	0.5295
0.525	0.6387
0.4988	0.5685
0.2216	0.5713
0.6567	0.6078
0.866	0.5555
0.9271	0.5724
0.9326	0.5187
0.6839	0.6007
0.1888	0.5458
0.8976	0.573
0.9429	0.5558
0.6107	0.5759
0.649	0.5454
0.4822	0.4754
0.9235	0.5841
0.235	0.5523
0.1241	0.5131
0.6849	0.5208
0.5269	0.549
0.5278	0.5543
0.5409	0.5715
0.6121	0.5304
0.5888	0.5655
0.5145	0.5399
0.9649	0.5223
1.0114	0.4622
0.2465	0.601
0.1675	0.5455
0.5118	0.5685
0.2806	0.5789
0.2546	0.4961
0.2134	0.6006
0.1862	0.5602
0.2294	0.5274
0.32	0.5734
0.2048	0.5213
0.9745	0.5536
0.7774	0.5493
0.6953	0.5613
0.5108	0.515
0.5533	0.5839
0.1497	0.5218
0.2296	0.5066
0.5901	0.5149
0.9323	0.5646
0.5797	0.4738
0.5315	0.4784
0.4641	0.6048
0.9053	0.5259
0.1879	0.5733
0.5593	0.4984
0.5581	0.5544
0.5155	0.5879
0.516	0.5246
0.4657	0.5256
0.9049	0.5128
0.294	0.555
0.1828	0.5171
0.2322	0.5605
0.7415	0.5725
0.5118	0.5111
0.5548	0.5545
0.5483	0.5804
1.1027	0.4439
0.5248	0.5334
0.5273	0.646
0.5699	0.514
0.5025	0.571
0.5928	0.4876
0.2411	0.5729
0.2121	0.5227
0.2111	0.5785
1.0326	0.4961
0.2634	0.4888
0.9076	0.5914
0.152	0.4749
0.2228	0.6017
0.12	0.5052
0.9622	0.5181
0.8444	0.5974
0.8651	0.6884
0.2591	0.5932
0.245	0.6103
0.4219	0.5673
0.2499	0.5001
0.1812	0.568
1.0037	0.4456
0.138	0.5945
0.6298	0.4891
0.5055	0.5573
0.417	0.6295
0.2016	0.5469
0.2438	0.5695
0.2954	0.6294
0.2277	0.4278
0.6759	0.4948
0.7805	0.5724
0.8576	0.5168
0.9112	0.5567
0.6319	0.5567
0.5612	0.5772
0.2738	0.5502
0.2143	0.5196
0.9421	0.5522
0.8276	0.5453
0.9742	0.4972
0.8853	0.5052
0.6366	0.6246
0.5442	0.5205
0.2041	0.5581
0.1607	0.5679
0.2446	0.5629
0.1034	0.5411
0.2422	0.6044
0.0696	0.4787
0.1803	0.5187
0.121	0.5106
0.109	0.4883
0.4122	0.6214
0.6021	0.5015
0.6527	0.4619
0.4065	0.5117
0.6925	0.5391
0.9737	0.522
0.9202	0.5523
0.7876	0.5395
0.9537	0.5647
0.9882	0.5537
0.1622	0.5287
0.2219	0.5793
0.2907	0.6013
0.2033	0.5981
0.5788	0.4713
0.6331	0.5651
0.9708	0.5234
0.62	0.5059
0.5487	0.451
0.2055	0.4772
0.4977	0.599
0.0871	0.5046
0.4908	0.5951
0.9435	0.5424
0.7484	0.5969
0.5014	0.5995
0.535	0.5622
0.2415	0.6159
0.8921	0.5642
0.6172	0.5832
0.5516	0.5446
0.7461	0.5923
0.5276	0.5557
0.7843	0.6473
0.8399	0.5593
0.7377	0.5555
0.1879	0.4983
0.1481	0.5981
0.3301	0.5681
0.8781	0.5172
0.7681	0.5115
0.9138	0.5369
0.4101	0.622
0.2243	0.6394
0.2472	0.5523
0.234	0.5283
0.2516	0.4491
0.1934	0.5099
0.2832	0.573
0.2372	0.5247
0.5968	0.6405
0.4982	0.5503
0.638	0.4486
0.6054	0.4744
0.1748	0.4569
0.194	0.5307
0.8508	0.5319
0.8471	0.5166
0.9245	0.5721
0.8296	0.57
0.7088	0.5673
0.6063	0.5032
0.7262	0.6062
0.9468	0.4798
0.4802	0.5875
0.8235	0.5703
0.5125	0.4865
0.6233	0.5616
0.3693	0.6399
0.4446	0.4612
0.4848	0.475
0.521	0.4799
0.5058	0.4388
0.4955	0.4816
0.5002	0.4543
0.5497	0.4153
0.5645	0.4348
0.4892	0.4464
0.5985	0.4403
0.4744	0.4558
0.8114	0.4383
0.8457	0.4143
0.8695	0.4462
0.2221	0.473
0.1416	0.4607
0.1497	0.4469
0.8915	0.4265
0.8687	0.4155
0.8377	0.4442
0.8887	0.4647
0.8786	0.4725
0.1443	0.4872
0.5268	0.4568
0.4475	0.4472
0.5167	0.498
0.4813	0.4356
0.5165	0.425
0.5662	0.4381
0.529	0.4517
0.5083	0.4415
0.5674	0.4198
0.5488	0.4641
0.5148	0.4448
0.1332	0.4445
0.1629	0.4801
0.1917	0.456
0.1242	0.4483
0.1519	0.4531
0.1652	0.4409
0.1964	0.4894
0.1741	0.4595
0.2206	0.4322
0.192	0.4514
0.5957	0.4608
0.4703	0.4917
0.4744	0.4698
0.5408	0.4603
0.824	0.4835
0.2093	0.4616
0.841	0.4712
0.7921	0.4767
0.8533	0.4595
0.1375	0.4393
0.1889	0.4524
0.1546	0.4395
0.168	0.4386
0.2327	0.4817
0.5267	0.4476
0.4932	0.4143
0.5339	0.4374
0.8386	0.4787
0.834	0.4459
0.8402	0.4744
0.8146	0.4678
0.9318	0.4379
0.808	0.4505
0.8922	0.4516
0.8624	0.44
0.8282	0.4403
0.9225	0.4208
0.7687	0.4429
0.8858	0.4455
0.1485	0.4695
0.0812	0.3913
0.1864	0.4574
0.1284	0.4403
0.1878	0.434
0.1817	0.4454
0.1605	0.4619
0.4994	0.4262
0.171	0.4469
0.2257	0.4548
0.1125	0.4199
0.1852	0.4469
0.1826	0.4585
0.1319	0.4168
0.2898	0.555
0.4398	0.5457
0.5953	0.5351
0.8172	0.4205
1.0615	0.4148
0.7436	0.5507
0.769	0.4869
0.7887	0.536
0.826	0.4364
0.6309	0.5614
0.596	0.5344
0.7327	0.565
0.7904	0.4827
0.9726	0.4113
0.069	0.469
0.4357	0.5906
0.5943	0.4776
0.143	0.5313
0.2332	0.5176
0.5489	0.5701
0.4227	0.4578
0.6397	0.4166
0.3777	0.4519
0.2244	0.4353
0.3418	0.5278
0.2798	0.5303
0.5791	0.5395
0.5777	0.5024
0.2655	0.4586
0.278	0.5705
0.1874	0.5994
0.7702	0.3521
0.4844	0.5193
0.7392	0.4544
0.7007	0.503
0.6306	0.5649
0.2802	0.5439
0.7273	0.3513
0.7079	0.5241
0.078	0.398
0.4041	0.4226
0.635	0.5001
0.1617	0.4827
0.2729	0.6328
0.5576	0.5766
0.8166	0.5125
0.921	0.4954
0.8245	0.5932
0.1922	0.512
0.8692	0.4745
0.1743	0.5209
0.2016	0.5172
-0.0014	0.5719
0.0242	0.3948
0.019	0.4205
0.0486	0.3691
0.5833	0.5648
0.9513	0.3617
0.9199	0.5707
0.8581	0.523
0.0782	0.4661
0.0861	0.605
0.1979	0.4154
0.324	0.4722
-0.0086	0.4706
0.9699	0.4557
0.8991	0.4192
0.767	0.4525
0.9896	0.4671
-0.0303	0.4038
0.5723	0.4779
0.587	0.4844
0.3402	0.5259
0.5274	0.5169
1.0273	0.476
0.9595	0.4536
0.146	0.3299
0.249	0.5601
0.9991	0.4405
0.208	0.4643
0.2185	0.5392
0.2494	0.4415
0.0244	0.378
0.3232	0.3913
0.5622	0.5893
0.5381	0.5022
0.2569	0.472
0.4952	0.6148
0.5563	0.3456
0.459	0.4164
-0.0038	0.3019
0.989	0.5017
0.8512	0.4307
0.8229	0.5229
0.7371	0.5208
0.9233	0.4448
0.5541	0.4461
0.0862	0.4793
0.1282	0.4899
0.3825	0.6193
0.4031	0.5293
0.943	0.5336
0.8806	0.509
0.5915	0.5271
0.5509	0.4303
0.4745	0.5437
0.4327	0.5458
0.3317	0.4416
0.4438	0.4455
[truncated: 34,202 more rows]
