# Supplementary material for: DeepFRET, a software for rapid and automated single-molecule FRET data classification using deep learning
Source: eLife. 2020 Nov 3;9:e60404. doi: 10.7554/eLife.60404 (PMC7609065; doi:10.7554/eLife.60404)
Supplement: Figure 4—source data 1. [file elife-60404-fig4-data1.zip › Figure 4-source data 1/Fig_S3/E_S_Histogram_ground_truth_fret_n200.txt]

Exported by DeepFRET
Date: 2020-09-04, 15:55
E	S
0.5659	0.4997
0.5361	0.3995
1.0146	0.3641
0.5539	0.5725
0.8852	0.5432
0.4902	0.5482
0.6464	0.4938
0.4709	0.5719
0.6547	0.5276
0.4089	0.5729
0.7628	0.6271
0.6894	0.4913
0.5709	0.3996
0.5881	0.4636
0.5508	0.5313
0.6734	0.4672
0.5492	0.5602
0.4447	0.4619
0.3991	0.5311
0.614	0.5749
0.5758	0.5648
0.6157	0.408
0.5149	0.6243
0.6562	0.6395
0.7366	0.602
0.6018	0.6175
0.4927	0.4755
0.5211	0.6137
0.6933	0.5634
0.5205	0.4773
0.3061	0.4471
0.5717	0.535
0.3608	0.4577
0.6805	0.5337
0.5911	0.5556
0.4548	0.5215
0.3977	0.5694
0.4557	0.6005
0.5425	0.5254
0.5635	0.5433
0.6788	0.4761
0.6037	0.512
0.7031	0.4391
0.4923	0.5251
0.5571	0.5359
0.6256	0.4766
0.4011	0.4549
0.5643	0.4553
0.6924	0.3983
0.4864	0.5675
0.407	0.4891
0.4264	0.5355
0.5477	0.4553
0.662	0.4061
0.5509	0.5861
0.5717	0.5292
0.6123	0.6319
0.4951	0.6266
0.4969	0.5214
0.6347	0.4273
0.4385	0.6882
0.4468	0.5791
0.7626	0.3995
0.4996	0.5966
0.4672	0.4532
0.6351	0.616
0.7648	0.4786
0.47	0.5515
0.4508	0.5035
0.4628	0.4816
0.4325	0.5614
0.7879	0.4739
0.465	0.4673
0.4137	0.5223
0.5194	0.6915
0.5638	0.5814
0.5589	0.4302
0.4654	0.5598
0.5141	0.5301
0.5645	0.4472
0.4353	0.2908
0.5832	0.6877
0.6724	0.6128
0.4921	0.4643
0.4247	0.5176
0.7197	0.5003
0.4848	0.4999
0.7039	0.543
0.5739	0.5375
0.6249	0.4629
0.4718	0.5329
0.6212	0.5024
0.4806	0.4723
0.6588	0.5947
0.364	0.4486
0.7856	0.4108
0.5158	0.5062
0.8141	0.3817
0.3789	0.5152
0.8055	0.6189
1.0405	0.1624
0.5631	0.4286
0.4674	0.539
0.6488	0.5987
0.6132	0.3918
0.6531	0.5492
0.3641	0.4247
0.6233	0.4095
0.4407	0.5061
0.6352	0.5055
0.5163	0.6234
0.5601	0.5579
0.4875	0.5217
0.5844	0.6263
0.5914	0.5364
0.5073	0.4733
0.6004	0.5801
0.6577	0.6004
0.4833	0.5685
0.4667	0.623
0.4907	0.4954
0.6182	0.4614
0.5449	0.5584
0.4568	0.4922
0.4967	0.5473
0.4879	0.5322
0.5649	0.6075
0.7802	0.4801
0.658	0.5138
0.6775	0.3431
0.5167	0.4177
0.6796	0.5653
0.4812	0.4984
0.3868	0.4911
0.6371	0.525
0.5695	0.4978
0.5664	0.4882
0.6092	0.5438
0.4373	0.5292
0.7562	0.5696
0.5945	0.5877
0.5403	0.668
0.6472	0.3534
0.7114	0.5698
0.7007	0.4299
0.5771	0.5052
0.665	0.5217
0.4836	0.3638
0.4281	0.5031
0.6971	0.5924
0.5348	0.5419
0.5602	0.6909
0.6655	0.568
0.5112	0.6212
0.6355	0.4166
0.4347	0.6007
0.5575	0.6015
0.4551	0.5408
0.6486	0.4615
0.7666	0.4545
0.4462	0.5052
0.657	0.606
0.6345	0.6039
0.7574	0.4974
0.7552	0.6373
0.6207	0.5237
0.4388	0.5569
0.7291	0.5857
0.4766	0.4039
0.4619	0.4736
0.4812	0.5139
0.5937	0.5269
0.6581	0.555
0.5847	0.4899
0.6222	0.523
0.5157	0.4632
0.4609	0.4892
0.4371	0.6148
0.4503	0.4738
0.5798	0.547
0.6244	0.5719
0.6061	0.5722
0.4714	0.5632
0.5636	0.5343
0.5691	0.5136
0.8156	0.4946
0.6047	0.5811
0.5453	0.4531
0.4254	0.4951
0.6823	0.4818
0.5733	0.6047
0.5882	0.5194
0.5099	0.4943
0.7313	0.4959
0.5791	0.5042
0.4515	0.5215
0.4579	0.5336
0.5671	0.5167
0.4576	0.5977
0.4698	0.5649
0.5333	0.3979
0.614	0.5066
0.7799	0.5456
0.6963	0.4857
0.6599	0.4335
0.4731	0.5224
0.642	0.4842
0.4464	0.5094
0.5111	0.5232
0.3997	0.4174
0.5941	0.6437
0.6679	0.5668
0.7489	0.4133
0.4969	0.5901
0.7617	0.5196
0.6685	0.5487
0.3377	0.4334
0.4882	0.4435
0.3448	0.2664
0.6571	0.6358
0.6142	0.5701
0.426	0.5864
0.5913	0.5176
0.4924	0.5487
0.5772	0.457
0.6282	0.4415
0.4655	0.4203
0.5962	0.3588
0.4541	0.4207
0.5748	0.5171
0.5605	0.5381
0.3455	0.3836
0.4282	0.5528
0.5258	0.5134
0.5103	0.5402
0.5831	0.5584
0.4981	0.432
0.4854	0.5113
0.5947	0.4119
0.5946	0.5446
0.793	0.5709
0.6764	0.6108
0.5134	0.5272
0.4185	0.5711
0.6234	0.6229
0.39	0.648
0.5771	0.4039
0.7163	0.4555
0.4544	0.5678
0.6118	0.5131
0.6623	0.3963
0.6132	0.4854
0.523	0.5399
0.6059	0.5832
0.6268	0.4127
0.5339	0.5352
0.52	0.527
0.4594	0.5566
0.5837	0.5182
0.6446	0.5863
0.4944	0.4789
0.5766	0.6486
0.3931	0.5242
0.6258	0.468
0.5108	0.5909
0.4319	0.4455
0.6579	0.4422
0.4833	0.5869
0.4353	0.5631
0.5306	0.5733
0.6635	0.4396
0.6086	0.5609
0.5467	0.511
0.5971	0.4571
0.6287	0.455
0.4671	0.5041
0.4279	0.4558
0.6019	0.5431
0.3001	0.4387
0.5357	0.6039
0.5758	0.5905
0.5626	0.5171
0.4589	0.4662
0.4284	0.4922
0.719	0.4916
0.4509	0.5408
0.7134	0.3855
0.5549	0.5706
0.6785	0.6227
0.5423	0.5436
0.4531	0.5135
0.5716	0.5364
0.4291	0.5735
0.4809	0.4767
0.7558	0.4673
0.7112	0.4487
0.6011	0.6388
0.4702	0.5028
0.5802	0.5089
0.5779	0.4254
0.0608	0.6142
0.2604	0.5815
0.2432	0.581
0.1643	0.5836
0.1858	0.6171
0.3123	0.5952
0.193	0.5707
0.1941	0.5819
0.4786	0.6296
0.213	0.5919
0.3201	0.6244
0.3974	0.6526
0.3098	0.6677
0.2778	0.6339
0.2362	0.6016
0.2047	0.5374
0.2358	0.5855
0.2845	0.6027
0.1905	0.656
0.2259	0.5699
0.5035	0.5482
0.5595	0.5615
0.3791	0.5436
0.468	0.5424
0.575	0.5871
0.5024	0.6676
0.6698	0.6385
0.5484	0.5523
0.5922	0.6025
0.5818	0.586
0.3104	0.6213
0.2372	0.5765
0.131	0.4937
0.8852	0.4975
0.6738	0.5709
1.0014	0.502
0.7669	0.5808
0.853	0.5596
0.144	0.5299
0.487	0.5365
0.0188	0.5204
0.2956	0.5104
0.562	0.5552
0.66	0.4973
0.45	0.4166
0.7126	0.2816
0.5503	0.5888
0.564	0.546
0.5367	0.5328
0.7215	0.4374
0.5338	0.7041
0.8536	0.5169
0.7854	0.4665
0.0748	0.418
0.3978	0.418
0.875	0.4411
0.8316	0.5556
1.0236	0.4699
1.0186	0.4691
0.4645	0.5297
0.5891	0.4272
0.8809	0.4637
0.5188	0.4683
0.4291	0.4762
0.481	0.5641
0.4939	0.4098
0.2695	0.5414
0.6956	0.5515
0.3005	0.5122
0.113	0.5271
0.0981	0.4932
0.7299	0.5494
0.2561	0.3691
0.5107	0.5228
0.4495	0.5129
0.5191	0.474
0.7806	0.544
1.0539	0.4817
0.6823	0.5328
0.6417	0.5657
0.1581	0.4635
0.2079	0.4949
0.2026	0.503
0.1747	0.5508
0.2694	0.5037
0.9536	0.4619
0.0068	0.4487
0.2646	0.5671
0.2802	0.5477
0.2394	0.5364
0.1005	0.5038
0.2242	0.5429
0.2231	0.5032
0.7338	0.4889
0.8044	0.4651
0.796	0.4994
1.0259	0.4965
0.8979	0.4586
1.0383	0.4879
0.9909	0.4469
0.8821	0.5743
0.8842	0.4711
1.0211	0.4431
0.6377	0.5756
0.8695	0.4915
0.8502	0.5813
0.6504	0.5123
0.4213	0.5898
0.4158	0.5164
0.6639	0.4723
0.8536	0.5484
1.0422	0.42
0.7605	0.5197
1.0374	0.4548
0.1893	0.4658
0.581	0.4615
0.834	0.5074
0.9771	0.4434
0.829	0.5187
0.8654	0.5057
0.4156	0.4476
0.4043	0.5568
0.2168	0.5166
0.1261	0.4295
0.2335	0.5201
0.195	0.4932
0.3401	0.5302
0.2542	0.5195
0.2344	0.5038
0.6366	0.4622
0.6305	0.4657
1.078	0.4357
0.8894	0.5117
0.4763	0.4427
0.4984	0.4935
0.5747	0.4408
0.5901	0.4687
0.4681	0.4848
0.7954	0.5529
0.5163	0.498
0.6386	0.4721
0.5909	0.4698
0.4943	0.5315
0.4422	0.4537
0.6372	0.4598
1.0064	0.5362
0.8789	0.5487
0.8339	0.5095
0.4918	0.444
0.238	0.4934
0.8283	0.5668
0.9091	0.4826
1.1043	0.4264
0.5432	0.5993
0.4598	0.5111
0.5534	0.4823
0.8222	0.5531
0.7747	0.5565
0.9422	0.4787
0.6893	0.569
0.0229	0.4045
0.9108	0.5242
1.3	0.3879
0.8794	0.488
0.9257	0.4567
0.9132	0.483
1.03	0.4843
0.8745	0.4934
0.9973	0.4913
0.963	0.5043
0.6701	0.5175
0.5884	0.4576
0.2692	0.4732
0.3233	0.5482
0.175	0.4648
0.7578	0.5273
0.9941	0.4643
0.7423	0.4888
0.1879	0.4326
0.1334	0.4424
0.6333	0.4402
0.8657	0.479
0.7847	0.5092
0.9123	0.5267
0.8697	0.4738
0.6831	0.5006
0.8169	0.4879
0.7975	0.499
0.5683	0.5231
0.8822	0.5363
0.331	0.4233
0.2823	0.4995
0.0741	0.4266
0.1766	0.5187
0.8665	0.5142
0.9703	0.4893
0.9135	0.5045
0.577	0.4471
0.6358	0.4778
0.1908	0.4604
0.0825	0.4469
0.1345	0.4983
0.8362	0.4671
0.944	0.4564
0.9042	0.435
0.8352	0.5017
0.8766	0.4681
0.4544	0.4785
0.4758	0.4331
0.5288	0.5188
0.4955	0.4941
0.5595	0.4762
0.307	0.6051
0.5198	0.4017
0.5336	0.404
0.3715	0.4754
0.4578	0.5319
0.5876	0.438
0.155	0.4819
0.2252	0.4803
0.9106	0.5636
0.2511	0.5318
0.138	0.4954
0.2756	0.5225
0.3446	0.4849
0.2196	0.5288
0.1792	0.4847
0.8451	0.5187
0.9415	0.4779
0.7277	0.5101
0.7633	0.481
0.9442	0.5271
0.8099	0.5023
1.0406	0.4334
0.9137	0.4572
0.7839	0.5316
0.8377	0.5391
0.2818	0.5001
0.3667	0.6029
0.261	0.5492
0.4568	0.4543
0.6909	0.5381
0.1864	0.428
0.2114	0.4864
0.1733	0.3918
0.0604	0.4508
0.218	0.5117
0.3362	0.4081
0.3079	0.5323
0.2109	0.4655
0.3521	0.503
0.2242	0.5272
0.6071	0.5207
0.5145	0.4687
0.3655	0.5299
0.5658	0.4821
0.346	0.5518
0.2639	0.5724
0.5926	0.4156
0.5153	0.4372
0.599	0.5489
0.4918	0.4341
0.3976	0.5345
0.8424	0.5306
0.8306	0.5361
0.9191	0.5783
0.2361	0.4711
0.4118	0.5397
0.5365	0.5295
0.1861	0.4512
0.8936	0.4961
0.5662	0.5414
0.5192	0.5142
0.6025	0.4674
0.8396	0.4434
0.1186	0.4925
0.1867	0.4966
0.482	0.53
0.5566	0.4198
0.393	0.5798
0.5084	0.4868
0.4437	0.5047
0.7316	0.4652
0.5356	0.4962
0.458	0.4623
1.2594	0.5815
0.6141	0.5114
1.1659	0.4718
1.1295	0.4689
0.1102	0.5133
0.6962	0.4236
0.3916	0.585
0.2505	0.4647
0.4746	0.3962
0.757	0.4899
0.3452	0.5411
0.1147	0.5671
0.4815	0.4051
0.6813	0.5477
0.3861	0.6098
0.361	0.6068
0.31	0.5681
0.5477	0.4517
0.6593	0.5755
0.5699	0.5389
0.5285	0.5765
0.42	0.5066
0.6594	0.4548
0.4384	0.5711
0.8227	0.569
0.8625	0.577
0.378	0.5329
0.3684	0.6371
0.2453	0.5515
0.0918	0.5284
-0.0665	0.493
0.0083	0.5135
0.3501	0.5706
0.2561	0.7612
0.3171	0.5449
0.2248	0.5401
0.1118	0.5314
0.3727	0.521
0.5893	0.5456
1.1372	0.3489
0.9063	0.3859
0.3321	0.5582
0.1734	0.4588
0.5483	0.566
0.3333	0.5232
0.3654	0.5445
0.1093	0.5766
0.165	0.6142
0.3704	0.5245
0.4255	0.675
0.4919	0.6664
0.5105	0.6473
0.8532	0.6094
0.6026	0.522
0.7272	0.5444
0.7044	0.568
0.3199	0.6712
0.4657	0.4898
0.3499	0.4638
0.3804	0.6635
0.6804	0.4417
0.8647	0.6132
0.3364	0.5976
0.2694	0.3867
0.7293	0.6543
0.7686	0.6576
1.3	0.3891
0.9815	0.6692
0.9889	0.5775
0.8215	0.6403
0.9886	0.3639
0.6256	0.6035
0.5833	0.5953
0.1567	0.5303
0.4123	0.4118
0.2155	0.567
0.5377	0.6035
0.3238	0.5023
-0.2054	0.383
0.9086	0.6463
0.5517	0.6065
0.5725	0.6006
0.4507	0.5147
0.5506	0.5756
0.4414	0.5473
0.5516	0.4857
0.464	0.5972
0.5294	0.5038
0.5848	0.5783
0.5398	0.5671
0.6061	0.5237
0.5856	0.4948
0.6408	0.44
0.4821	0.3928
0.4937	0.5756
0.7011	0.4081
0.56	0.6177
0.5738	0.7131
0.6086	0.6218
0.572	0.5669
0.4714	0.4997
0.6557	0.614
0.4764	0.6933
0.4346	0.515
0.3493	0.6339
0.3228	0.5003
0.3897	0.6311
0.1589	0.5709
0.0747	0.4243
0.7895	0.4713
0.3748	0.6134
0.0668	0.4983
0.3137	0.5171
0.0703	0.5496
0.2164	0.4231
0.3549	0.5291
0.0405	0.4931
0.0082	0.3273
0.9349	0.4502
0.8558	0.5029
0.8799	0.5438
0.9494	0.4398
0.9382	0.3891
0.7897	0.5224
0.7394	0.597
0.3223	0.575
1.041	0.4067
0.9562	0.4604
0.7515	0.5644
0.4616	0.5962
0.1487	0.5399
0.349	0.5318
-0.0352	0.4594
0.2423	0.487
0.9463	0.4375
0.8677	0.5856
0.8047	0.4975
0.6164	0.5034
0.6571	0.4355
0.071	0.4955
0.1922	0.4285
0.1206	0.4102
0.0979	0.5595
-0.077	0.3415
0.2077	0.4719
0.1458	0.5499
-0.1776	0.4898
0.316	0.5076
0.6763	0.5312
0.5023	0.5097
0.5427	0.5024
0.4442	0.4248
0.6069	0.3434
0.7105	0.5209
0.5756	0.3527
0.4693	0.4751
0.6363	0.4842
0.768	0.4998
0.2888	0.5407
0.1933	0.4323
1.1117	0.3815
0.8759	0.4415
0.4816	0.5553
0.6108	0.5422
0.4276	0.4942
0.2419	0.4857
0.2455	0.5286
0.0561	0.5312
0.233	0.541
0.0945	0.5261
0.7422	0.4925
0.3785	0.4463
0.4398	0.539
0.5317	0.509
0.4143	0.4663
0.2158	0.4994
0.8053	0.4459
0.7991	0.4999
0.134	0.4732
0.347	0.5076
0.3404	0.5701
0.2069	0.4331
0.8699	0.5082
0.8421	0.5267
1.1047	0.3622
0.8227	0.4787
0.6587	0.6684
0.4142	0.5432
0.0683	0.4486
0.0579	0.4335
0.2959	0.521
0.0091	0.5089
0.0723	0.3316
0.3461	0.4863
0.4034	0.4869
0.2177	0.4716
0.1819	0.5071
0.157	0.2701
0.2454	0.4186
0.4038	0.6112
0.2298	0.5076
0.2192	0.4566
0.3858	0.5606
0.2845	0.5438
0.2188	0.6445
0.2227	0.4287
0.2064	0.4474
0.116	0.4109
0.4117	0.5495
0.4112	0.5064
0.2507	0.4943
-0.0627	0.2633
0.4345	0.4909
0.1516	0.4811
0.1756	0.56
0.2691	0.5565
0.2955	0.5206
0.1233	0.4711
0.1836	0.4688
0.4239	0.5658
0.2523	0.4925
0.2694	0.4807
0.091	0.4994
0.2744	0.5188
0.0849	0.4897
0.1603	0.5158
0.0032	0.4774
0.595	0.5134
0.394	0.4094
0.5149	0.5997
0.1139	0.4089
0.2416	0.4611
-0.054	0.4275
0.0831	0.4462
0.1891	0.3643
0.1849	0.5139
0.587	0.5049
0.6238	0.4924
0.3874	0.5079
0.5951	0.4137
0.5603	0.513
0.4415	0.5
0.4857	0.4534
0.5495	0.4412
0.2647	0.422
0.2647	0.4586
0.5225	0.5855
0.6566	0.3758
0.9602	0.4725
1.0018	0.4469
0.9938	0.4922
0.9051	0.5925
0.8793	0.5765
1.0456	0.4393
0.7944	0.5216
0.7881	0.474
1.2983	0.2982
0.4172	0.5624
0.8094	0.6496
0.7555	0.5006
0.9901	0.4553
0.9165	0.5332
0.4649	0.5555
0.4557	0.3998
0.567	0.4633
0.3945	0.4052
0.5207	0.4065
0.4972	0.4632
0.5325	0.4411
0.3946	0.5055
0.2739	0.4941
0.7314	0.52
0.6631	0.383
0.4927	0.4661
0.6031	0.539
0.6035	0.5637
0.4985	0.4948
0.5554	0.404
0.6433	0.5196
0.5265	0.4143
0.4083	0.5592
0.6279	0.4747
0.622	0.4961
0.6466	0.4441
0.7552	0.5254
0.4084	0.4938
0.5138	0.4827
0.5117	0.492
0.4452	0.4606
0.5055	0.3459
0.6099	0.4572
0.3752	0.5489
0.6494	0.4974
0.3922	0.5408
0.5671	0.4783
0.6365	0.5639
0.4149	0.5081
0.6338	0.4492
0.6288	0.5173
0.6353	0.5422
0.7055	0.4212
0.3639	0.4655
0.1964	0.3838
0.2113	0.4302
0.1474	0.4786
0.1009	0.3443
0.1596	0.3799
0.2451	0.442
0.3717	0.4219
0.2936	0.4073
0.5483	0.476
0.464	0.5282
0.6017	0.4296
0.5826	0.4906
0.5027	0.4696
0.5128	0.4987
0.6277	0.4282
0.6122	0.5061
0.7581	0.5007
0.8222	0.491
0.7236	0.4832
0.4366	0.4857
0.6158	0.4702
0.2963	0.2914
0.6771	0.3342
0.664	0.5939
0.6591	0.4287
0.5557	0.4198
0.5008	0.4386
0.5744	0.4521
0.4338	0.5885
0.5229	0.5332
0.6232	0.5247
0.6033	0.3834
0.539	0.5333
0.6848	0.4208
0.4197	0.4856
0.1425	0.4216
0.3808	0.5075
0.0761	0.5372
0.3626	0.4637
0.6066	0.5354
0.836	0.4878
0.9661	0.3974
0.9514	0.4587
0.4307	0.5197
0.9732	0.4447
0.7258	0.3952
0.9531	0.5532
0.6596	0.5015
0.8631	0.4005
0.9007	0.4854
1.1977	0.3607
0.9452	0.4299
0.8219	0.3899
0.8531	0.5942
0.8641	0.4504
0.7203	0.5609
0.6613	0.5519
1.0247	0.4262
1.0325	0.4292
0.9876	0.3844
0.3426	0.5727
0.7802	0.4622
0.5384	0.4391
0.6196	0.3572
0.3953	0.2964
0.5945	0.4453
0.5687	0.4516
0.7572	0.5619
0.5305	0.4465
0.685	0.4435
0.4435	0.522
0.5623	0.5515
0.5891	0.3266
0.1747	0.3861
-0.0494	0.4962
0.2919	0.4497
0.5647	0.5048
0.2565	0.4597
0.2737	0.5419
0.1485	0.4575
0.1343	0.5272
0.3059	0.3132
0.0751	0.4876
0.2547	0.4449
0.3223	0.5504
0.1748	0.4243
0.3292	0.5021
0.3433	0.4203
0.1338	0.4842
0.3166	0.5121
0.2632	0.4909
-0.0077	0.4229
0.0987	0.5676
0.1366	0.4557
-0.0371	0.3622
0.4363	0.5649
0.1121	0.4452
0.3541	0.4472
0.0819	0.2631
0.2349	0.4456
0.218	0.5156
0.0383	0.4266
0.2241	0.5675
0.3927	0.5586
0.4809	0.6305
-0.1187	0.4012
0.3533	0.5212
0.0743	0.5843
0.3174	0.5249
0.3196	0.5042
0.1992	0.4358
0.1054	0.512
0.0668	0.437
0.3206	0.5132
0.378	0.5447
0.2357	0.5049
0.2032	0.4892
0.0987	0.4632
0.1488	0.4618
0.1377	0.4703
0.4446	0.5132
0.2659	0.4779
0.3056	0.5415
0.2899	0.4551
-0.0665	0.3841
0.1227	0.4361
0.4234	0.5039
0.677	0.4914
1.0375	0.4043
0.9133	0.5128
0.9045	0.4647
0.8494	0.4736
0.7937	0.5396
1.0012	0.491
0.864	0.4774
1.0745	0.4799
1.0046	0.404
0.9463	0.4166
1.0676	0.3558
0.7137	0.5213
0.9349	0.5207
0.8924	0.536
0.894	0.4872
1.0525	0.444
1.0971	0.387
0.9787	0.4541
0.6836	0.5455
1.0638	0.3986
0.9033	0.4989
0.9668	0.382
0.8184	0.4928
0.7852	0.5765
0.9704	0.4028
0.6313	0.4737
0.4946	0.5196
0.6426	0.3413
0.1108	0.4026
0.2	0.4171
-0.0376	0.455
0.1595	0.5543
0.1332	0.3724
0.2598	0.5839
0.2942	0.5051
-0.0074	0.3987
0.0756	0.5831
0.4018	0.5786
0.4327	0.6303
-0.2202	0.3617
0.1652	0.3918
0.3762	0.5038
0.1542	0.3976
0.2813	0.538
0.3485	0.5699
0.4779	0.5107
0.2107	0.485
0.2663	0.5504
-0.1099	0.3589
0.1896	0.4183
0.1996	0.4566
0.052	0.4369
0.1004	0.4949
0.2306	0.4105
0.1239	0.4755
0.4003	0.5429
0.6754	0.5626
0.6672	0.5814
0.7441	0.5271
0.9444	0.3478
0.8313	0.5666
0.6392	0.5883
0.6361	0.5339
0.5935	0.4569
0.5499	0.4898
0.7074	0.461
0.6888	0.5672
0.6874	0.5477
0.6989	0.4883
0.5204	0.5499
0.4294	0.6027
0.8533	0.4824
1.0376	0.4645
0.2741	0.679
0.697	0.5645
0.8558	0.5508
0.7622	0.4678
0.9825	0.4732
0.7252	0.578
0.1966	0.4954
0.2006	0.5121
0.2043	0.467
0.717	0.3679
0.6165	0.4931
0.4558	0.3039
0.1169	0.5305
0.2172	0.3633
0.5466	0.5085
0.6611	0.462
0.5428	0.4218
0.7255	0.4563
0.0555	0.3431
0.7517	0.5854
0.9864	0.4238
1.1169	0.5476
0.6379	0.5889
0.8979	0.4524
0.72	0.5959
0.672	0.634
0.5656	0.3926
0.766	0.4731
0.7002	0.551
0.4584	0.5424
0.9552	0.3649
0.8732	0.4744
0.4902	0.5487
0.3402	0.5294
0.205	0.4867
0.4595	0.4981
1.0198	0.5251
0.964	0.3907
0.7518	0.5518
1.0823	0.4193
0.863	0.4527
0.9121	0.6755
0.7182	0.5942
0.8799	0.458
0.9473	0.5204
0.6794	0.601
0.4858	0.4789
0.3611	0.5046
0.5471	0.4742
0.2409	0.5163
0.8406	0.5382
0.8775	0.526
0.1574	0.6144
0.1956	0.4239
0.3721	0.5148
0.4288	0.4828
0.4877	0.3918
0.502	0.3673
0.6954	0.393
0.8176	0.501
0.3286	0.4912
0.333	0.5898
0.358	0.4588
0.667	0.4533
0.1446	0.5239
0.3789	0.5319
0.1715	0.4968
1.0277	0.3513
0.8132	0.5218
1.0107	0.392
0.8313	0.5231
0.4641	0.5185
0.355	0.413
0.9137	0.5099
0.4938	0.5951
0.2365	0.5063
0.6817	0.4895
0.518	0.5069
0.4273	0.5985
0.918	0.4919
0.9402	0.5997
0.7199	0.5679
0.696	0.4008
0.3304	0.6063
0.499	0.5226
0.6669	0.4384
0.6497	0.4873
0.5382	0.5875
0.6498	0.5292
0.4257	0.4131
0.2622	0.445
0.3253	0.406
0.2892	0.6004
1.1214	0.3964
0.732	0.4665
0.9044	0.4974
0.9166	0.4532
0.1736	0.4636
0.5897	0.451
0.306	0.5333
0.7681	0.3517
0.1086	0.4929
0.3202	0.4439
0.1261	0.4551
0.1719	0.5381
0.4346	0.5995
0.5624	0.5586
1.0657	0.4084
0.8035	0.4604
0.4589	0.5877
0.4803	0.4583
0.4417	0.4286
0.6057	0.5143
0.8127	0.559
0.3929	0.492
0.183	0.5209
0.3036	0.6115
0.2994	0.5687
0.2053	0.5019
0.7338	0.4316
0.9141	0.4053
0.662	0.4
0.6007	0.4876
0.6865	0.4691
1.0986	0.431
0.5497	0.5289
0.6539	0.5153
0.637	0.4268
0.7445	0.5612
0.7325	0.5381
0.9157	0.4871
1.2273	0.3704
0.9844	0.5002
0.8914	0.4728
0.543	0.3211
0.3766	0.501
0.525	0.4608
0.4801	0.5331
0.4511	0.425
0.3858	0.51
0.2996	0.5008
0.1028	0.5238
0.7208	0.552
0.6831	0.5222
0.5774	0.5399
0.713	0.5673
0.579	0.4243
0.4045	0.427
0.6651	0.4839
0.6513	0.4226
0.1686	0.4208
-0.0402	0.3835
0.6718	0.5342
0.9183	0.4585
0.7582	0.4305
0.9515	0.4269
0.966	0.5367
0.4791	0.3474
0.1456	0.3799
0.0859	0.5208
0.1457	0.3808
0.2171	0.388
0.2188	0.3687
-0.1367	0.3953
0.1572	0.5082
0.3716	0.4331
0.4161	0.6694
0.4817	0.5357
0.7085	0.3945
0.5425	0.4752
0.3598	0.6014
1.0	0.5177
0.1254	0.4152
0.2219	0.4393
0.9744	0.4522
0.259	0.5184
0.2715	0.5437
0.5432	0.5421
0.6187	0.5459
1.1064	0.5402
0.7894	0.5937
0.8287	0.4058
1.0169	0.5019
0.7971	0.5665
1.004	0.4701
0.8138	0.5094
0.8386	0.5064
0.726	0.5981
1.1034	0.4202
0.4371	0.4955
0.4584	0.4501
0.5867	0.4261
0.6383	0.4909
0.9798	0.4866
0.8675	0.3232
0.532	0.4357
0.3925	0.5381
0.5763	0.4397
0.5819	0.4428
0.5551	0.5757
0.6706	0.3557
0.0182	0.3436
0.5157	0.4231
0.7514	0.4206
0.4975	0.5653
0.8646	0.3948
1.2909	0.3902
0.8929	0.5329
0.4945	0.6313
0.2669	0.5207
0.2705	0.4659
1.3	0.3437
1.0306	0.4446
0.6226	0.6162
0.6258	0.5106
0.1985	0.4794
-0.1693	0.3447
0.1794	0.5127
0.3761	0.4844
0.162	0.4526
0.1514	0.4574
0.2323	0.4464
0.101	0.6067
0.2357	0.5365
0.6768	0.4954
0.0587	0.4606
0.1083	0.4639
0.0375	0.4182
0.3232	0.4626
0.2428	0.5467
0.3495	0.5746
0.089	0.5553
0.0359	0.4466
0.1389	0.4336
0.1969	0.5949
1.0068	0.5621
0.4415	0.5977
0.0812	0.5564
0.1987	0.5396
0.6329	0.4275
0.9623	0.3912
0.748	0.6569
0.0511	0.4686
0.6267	0.6893
0.2237	0.5573
0.4534	0.4591
0.3528	0.5469
0.0826	0.4933
0.1497	0.4848
0.5927	0.4801
0.0825	0.4368
1.0863	0.4314
0.8725	0.4636
0.9938	0.4484
0.7865	0.5498
0.399	0.3991
1.0813	0.3817
0.7266	0.5656
0.9634	0.44
0.8195	0.5359
0.7896	0.5593
0.9493	0.492
0.7793	0.5041
0.4212	0.4793
0.6456	0.5034
0.3984	0.4867
0.0416	0.5091
-0.0291	0.3013
0.9519	0.5252
0.2959	0.5482
0.871	0.5331
0.8028	0.5423
0.8445	0.4862
1.0242	0.486
0.6943	0.4434
0.772	0.5716
1.0103	0.4635
0.4098	0.4079
0.6776	0.364
0.6237	0.4093
0.1576	0.4827
0.9247	0.4526
1.1458	0.3766
0.3565	0.614
0.0057	0.6933
-0.3	0.3337
-0.1875	0.6007
0.2111	0.5101
0.2262	0.638
0.3339	0.5752
-0.203	0.708
0.342	0.5773
0.6845	0.542
0.237	0.4358
0.2937	0.5023
0.3502	0.7823
0.5079	0.5671
0.2993	0.568
0.4741	0.468
0.9888	0.4622
0.6706	0.6116
0.8807	0.5168
0.7809	0.6221
0.7516	0.5404
1.2045	0.4631
0.7987	0.5642
0.6588	0.5395
0.9103	0.4525
1.0814	0.5462
1.0136	0.5426
1.0046	0.5293
1.2432	0.4116
1.1191	0.4536
0.5524	0.6127
0.5523	0.4
0.5747	0.5549
0.4923	0.5706
0.4475	0.5274
0.3807	0.4162
0.4993	0.5168
0.1387	0.5672
0.2156	0.5557
0.1703	0.4583
-0.154	0.5916
0.1082	0.5268
0.3527	0.5674
0.2556	0.4671
0.0998	0.4779
0.1161	0.6074
0.4691	0.615
0.4699	0.6473
0.5298	0.4198
0.9229	0.5285
0.4058	0.6598
0.4472	0.5828
0.347	0.475
0.5566	0.4634
0.604	0.4287
0.4997	0.5336
0.449	0.531
0.6086	0.5899
0.5093	0.462
0.4977	0.4977
0.5557	0.5765
0.6789	0.5071
0.5445	0.5235
0.8618	0.3958
0.7346	0.5815
0.5233	0.5889
0.7305	0.5113
0.3386	0.5808
0.7175	0.5113
1.0331	0.4779
0.84	0.5222
0.9702	0.443
0.7925	0.4416
0.6484	0.5359
0.9279	0.4542
1.016	0.434
0.9037	0.5796
0.1299	0.4763
0.3279	0.5561
0.5055	0.4912
0.6149	0.5397
0.4869	0.5835
0.2484	0.6426
0.3829	0.5799
0.7157	0.6331
0.9269	0.6143
1.0849	0.4629
0.2243	0.647
0.1865	0.5746
0.0349	0.4533
1.0055	0.5594
1.1262	0.474
1.0704	0.4945
0.8116	0.622
1.0613	0.4343
0.9519	0.5332
0.8377	0.5408
1.0492	0.4999
0.4562	0.567
0.5583	0.5447
0.6344	0.486
0.4899	0.4974
0.5492	0.4621
0.5444	0.5842
0.3554	0.5035
0.6862	0.5931
1.0061	0.4754
0.8568	0.5344
1.0647	0.3773
1.3	0.4092
0.8816	0.5474
1.024	0.447
1.0918	0.4215
0.1789	0.7218
0.2015	0.4598
0.2494	0.5743
0.7946	0.5792
0.7791	0.5064
0.8919	0.5397
0.8786	0.5141
1.3	0.4311
0.9608	0.4517
0.9529	0.5477
0.7891	0.5537
0.8119	0.6246
0.9918	0.4932
1.0003	0.4448
0.7493	0.546
0.7984	0.5168
0.843	0.4069
0.4077	0.616
0.0243	0.6169
0.6924	0.5008
0.582	0.5548
0.3888	0.6297
0.3057	0.5008
0.6195	0.4651
0.5908	0.4734
1.109	0.3592
0.8354	0.6253
0.8345	0.551
0.3943	0.5396
0.2675	0.6126
-0.1076	0.4859
0.0654	0.5273
0.9852	0.4362
0.8814	0.4621
0.5186	0.6413
0.8445	0.4631
0.7602	0.5477
0.5922	0.6247
0.6325	0.6102
1.3	0.3291
0.8594	0.5687
0.2494	0.582
0.503	0.5477
0.5159	0.5097
0.6269	0.448
0.4457	0.4247
0.0751	0.5096
0.0735	0.3933
0.1424	0.5375
0.1985	0.4384
-0.0063	0.3453
0.4887	0.691
0.0903	0.4663
0.1884	0.6272
0.3301	0.651
0.3192	0.6477
0.9316	0.5693
0.1604	0.4902
0.0062	0.3116
-0.0629	0.4707
0.3931	0.4518
0.3075	0.4859
0.312	0.5243
0.4215	0.565
0.5923	0.5157
0.3402	0.4276
0.4498	0.6099
0.5925	0.4395
0.553	0.4518
0.5922	0.4267
0.5504	0.4752
0.5385	0.5429
0.2088	0.4617
0.3088	0.5449
0.3367	0.482
0.6058	0.4392
0.7038	0.5617
0.6424	0.5152
0.5235	0.6188
0.0641	0.4275
0.2342	0.6337
0.2712	0.5798
0.0503	0.5815
0.6226	0.6069
0.445	0.2612
0.12	0.411
0.0469	0.3863
0.0951	0.5655
-0.1205	0.422
0.1528	0.518
0.0035	0.432
0.2657	0.5274
0.3757	0.5805
0.732	0.5675
0.496	0.618
0.5369	0.5701
0.7525	0.48
0.5416	0.644
0.5258	0.4681
0.4528	0.5402
0.5335	0.5318
0.5256	0.4079
0.5645	0.5836
0.6267	0.5536
0.4261	0.5815
0.5645	0.5801
0.6454	0.5657
1.1438	0.5243
1.059	0.5703
0.2295	0.4052
0.2293	0.489
-0.0265	0.5628
0.0504	0.5579
0.2431	0.5005
0.2268	0.5176
0.2641	0.5211
0.3749	0.6229
0.4862	0.5372
0.5919	0.5583
0.1209	0.3925
0.2206	0.5804
0.9414	0.4321
0.6795	0.5203
1.0498	0.5201
0.9608	0.5166
1.1005	0.438
1.3	0.4351
0.9426	0.7143
0.9393	0.5286
1.0376	0.5363
0.9526	0.4699
0.6857	0.5902
0.9316	0.4861
0.818	0.4207
0.9301	0.4161
0.9339	0.4947
0.8647	0.5748
0.7106	0.5247
0.9993	0.5221
0.8996	0.449
0.6845	0.6969
0.8983	0.4752
0.3081	0.5112
0.2555	0.5514
0.0955	0.415
-0.0708	0.3894
0.6098	0.6487
0.6173	0.5836
0.6046	0.5971
0.6898	0.4613
0.5696	0.3988
0.5568	0.5286
0.7586	0.5806
0.9723	0.4818
0.8976	0.4655
0.7731	0.5688
0.8344	0.5659
0.6348	0.4767
0.6882	0.6489
0.9906	0.3702
1.0417	0.4301
0.9134	0.4545
0.651	0.5776
0.8909	0.5426
0.9742	0.4938
0.4736	0.6928
0.8904	0.5937
0.865	0.6141
0.9419	0.4419
0.9123	0.6012
0.9848	0.5298
0.8457	0.5607
0.8857	0.5543
0.8797	0.5634
1.0767	0.4702
0.6891	0.5617
0.8884	0.5179
0.6427	0.4875
0.7487	0.523
0.8345	0.4951
0.7251	0.5487
0.8913	0.5125
0.904	0.4983
0.9159	0.6094
0.2274	0.6164
0.3203	0.5294
-0.0048	0.482
0.1667	0.5178
0.5539	0.6188
0.1901	0.5203
0.0599	0.5017
0.2135	0.5732
0.4636	0.6154
0.2012	0.6266
0.227	0.524
0.3635	0.4887
0.6846	0.6752
1.0174	0.473
0.8581	0.3858
0.5317	0.5975
0.7191	0.6809
0.4911	0.5469
0.0626	0.4463
0.0955	0.549
0.9093	0.4765
0.9456	0.6294
0.9164	0.5722
0.7347	0.6587
0.4118	0.4871
0.5895	0.6481
0.611	0.5755
0.5585	0.5911
0.4181	0.3737
0.5954	0.5932
0.43	0.415
0.4562	0.6436
0.6912	0.4861
0.6434	0.5659
0.6871	0.4696
-0.1067	0.3845
0.6531	0.4349
1.0548	0.4222
0.5438	0.674
0.8996	0.5957
0.7176	0.5993
0.9242	0.3641
0.8892	0.5499
0.7351	0.5972
0.8217	0.5014
1.1779	0.4281
0.5023	0.5549
0.5716	0.6366
0.6928	0.4924
0.4533	0.4397
0.5849	0.3496
0.5747	0.4241
0.5763	0.5147
0.8066	0.5957
0.8243	0.3988
0.5794	0.4786
0.6102	0.5241
0.1504	0.5318
0.6671	0.4058
0.8483	0.6515
0.9062	0.5812
0.7174	0.5325
0.9539	0.4974
0.845	0.5064
0.4605	0.5165
0.5862	0.355
0.6617	0.4384
0.4925	0.5676
0.1221	0.3612
0.5454	0.5696
0.1845	0.4661
0.2539	0.4295
0.5173	0.4497
0.3045	0.4619
0.7085	0.6333
0.5279	0.4986
0.453	0.4887
0.5704	0.4408
0.7608	0.5332
0.5298	0.564
0.4905	0.5438
0.6842	0.5847
1.1548	0.4341
0.8834	0.4534
0.9868	0.5336
1.3	0.4036
0.4658	0.6394
0.5423	0.5363
0.5284	0.529
0.7818	0.6736
0.6541	0.562
0.6233	0.5519
0.5801	0.4614
0.585	0.6727
0.3765	0.4437
0.8156	0.6048
0.4606	0.5076
0.4987	0.487
0.2787	0.4043
0.6889	0.4846
0.4364	0.5057
0.7466	0.6383
-0.0328	0.4405
0.1447	0.4417
0.1413	0.4627
0.5634	0.6187
0.1329	0.483
0.2947	0.46
0.2984	0.523
0.5063	0.6115
0.0871	0.4745
0.6373	0.5144
0.546	0.6064
0.6338	0.5309
0.572	0.478
0.6285	0.3894
0.5034	0.4531
0.1326	0.4676
0.3054	0.4986
0.1981	0.5967
0.8612	0.4846
0.4115	0.6724
-0.0151	0.4639
0.3419	0.5409
0.2046	0.4679
0.2007	0.5845
0.235	0.4629
0.1806	0.4417
0.0738	0.5166
0.2648	0.4881
0.7561	0.5739
0.5928	0.6478
0.9855	0.505
0.1232	0.5355
0.2682	0.6303
0.32	0.5815
1.0765	0.5418
0.8661	0.5558
0.7661	0.5103
1.0059	0.4558
0.6363	0.6008
0.8169	0.5386
0.9372	0.5083
0.5769	0.6356
0.6393	0.6343
0.7023	0.3871
0.7553	0.6061
0.5183	0.567
0.6134	0.5466
0.0355	0.448
0.3095	0.4929
-0.1934	0.3505
0.3822	0.5087
0.1187	0.6055
0.3565	0.5337
0.2274	0.4143
-0.0894	0.5522
0.1903	0.5567
0.3301	0.4731
0.2308	0.6191
0.3452	0.6345
0.3575	0.6079
0.2746	0.4867
0.0649	0.4039
0.3154	0.5088
0.0817	0.6294
0.9488	0.6027
0.9251	0.5396
1.0183	0.4748
0.8938	0.5419
0.7388	0.5431
0.8843	0.5426
0.7391	0.5579
0.8243	0.6023
1.1802	0.4442
0.8756	0.5468
0.2916	0.4974
0.7425	0.4593
0.4548	0.6014
0.5986	0.5233
0.4851	0.4619
0.1166	0.5291
0.1109	0.4565
0.0754	0.4525
0.5157	0.4838
0.7512	0.5019
0.8171	0.4586
1.0014	0.589
0.6025	0.5496
0.8951	0.3983
0.1492	0.522
0.6014	0.5513
0.3738	0.5574
0.0133	0.4138
0.3471	0.6273
1.08	0.5536
0.7185	0.5339
0.9387	0.4782
0.9083	0.5533
0.8254	0.464
1.0559	0.3864
0.3853	0.6204
0.1586	0.5509
0.036	0.4436
0.2945	0.5977
0.115	0.5456
0.1967	0.6173
-0.1353	0.4676
0.2343	0.4632
0.2294	0.5437
0.2484	0.597
0.2254	0.4844
0.6397	0.6401
0.9703	0.3835
0.0394	0.5308
-0.0546	0.4955
0.1477	0.5397
0.7424	0.4334
0.7766	0.548
0.9217	0.5058
0.626	0.6245
0.6397	0.6656
0.9429	0.501
0.7551	0.4892
1.0643	0.4793
0.809	0.6054
0.7529	0.5007
1.0152	0.5566
0.9295	0.5921
1.2865	0.4786
0.8057	0.5069
0.6353	0.4203
1.1402	0.3156
1.0826	0.4658
0.9008	0.5049
0.9005	0.5644
0.956	0.5476
0.6842	0.584
1.0692	0.3658
0.8596	0.4884
1.3	0.4185
0.5801	0.5192
0.5032	0.5163
0.3581	0.5893
0.7655	0.5503
0.1803	0.4361
0.174	0.4055
0.2475	0.4849
0.2103	0.5788
0.6573	0.515
0.7482	0.4369
0.4974	0.5569
0.615	0.5815
0.5392	0.4685
0.9013	0.374
0.599	0.4048
0.622	0.4377
0.5589	0.563
0.5403	0.6157
0.8577	0.6091
0.5613	0.5667
0.4804	0.565
0.4763	0.5077
0.5911	0.4577
0.5999	0.3574
0.2377	0.5378
0.2454	0.5019
0.2396	0.4989
0.1452	0.4973
0.0876	0.4622
0.2814	0.487
0.6052	0.6335
0.4315	0.4802
0.7166	0.4493
0.6958	0.5981
0.7315	0.5848
0.4469	0.568
0.5217	0.4666
0.2998	0.4651
0.2508	0.5253
0.1316	0.5705
0.4055	0.5378
0.0772	0.5013
0.207	0.6609
0.1504	0.5313
0.0644	0.5595
0.3406	0.4151
0.4949	0.5193
0.3071	0.4824
0.7027	0.5849
1.2189	0.4204
0.7604	0.51
0.913	0.4157
0.9758	0.5801
0.7142	0.6305
0.9255	0.5698
1.0103	0.5134
0.9063	0.5969
1.0055	0.5557
1.0194	0.4288
1.0827	0.4558
0.6793	0.5477
0.6855	0.5023
1.0667	0.3981
0.8457	0.5449
0.6215	0.4535
0.6407	0.5985
0.6001	0.603
0.3807	0.5941
0.5954	0.4671
1.2922	0.3236
0.5446	0.5047
1.2241	0.5241
0.7855	0.3542
0.8113	0.5369
0.7429	0.4542
0.9193	0.4934
0.9784	0.5569
0.5486	0.4302
0.6922	0.4458
0.8715	0.6103
0.7222	0.397
0.752	0.5606
0.7098	0.645
0.8838	0.6438
0.6001	0.4811
0.4924	0.5666
1.2372	0.4008
0.9038	0.3986
[truncated: 31,519 more rows]
