# Supplementary material for: DeepFRET, a software for rapid and automated single-molecule FRET data classification using deep learning
Source: eLife. 2020 Nov 3;9:e60404. doi: 10.7554/eLife.60404 (PMC7609065; doi:10.7554/eLife.60404)
Supplement: Figure 4—source data 1. [file elife-60404-fig4-data1.zip › Figure 4-source data 1/Fig_S3/_E_S_Histogram_ebFRET.txt]

Exported by DeepFRET
Date: 2020-09-17, 13:25
E	S
0.6998	0.4995
0.7119	0.5091
0.7037	0.5012
0.7036	0.5148
0.696	0.5059
0.7055	0.5071
0.6974	0.5072
0.6993	0.5004
0.6618	0.5138
0.6694	0.5523
0.6564	0.5244
0.6506	0.5208
0.644	0.5268
0.642	0.5305
0.6685	0.5376
0.6438	0.5197
0.661	0.5183
0.6628	0.5143
0.6421	0.5286
0.6324	0.528
0.6352	0.5162
0.626	0.5314
0.6471	0.5156
0.6468	0.5132
0.6635	0.5139
0.6354	0.5152
0.6079	0.5257
0.6147	0.5195
0.5989	0.5346
0.578	0.5377
0.5655	0.5454
0.6011	0.5409
0.598	0.5459
0.5848	0.5447
0.5805	0.5326
0.5941	0.5384
0.6027	0.5375
0.5924	0.5371
0.5506	0.5649
0.5664	0.5413
0.5666	0.5526
0.5524	0.554
0.5431	0.5553
0.5587	0.5537
0.5457	0.5546
0.5502	0.5553
0.5663	0.5593
0.5618	0.5542
0.5693	0.5616
0.5567	0.5417
0.5617	0.5562
0.5648	0.5585
0.5603	0.5541
0.5655	0.5482
0.5579	0.5433
0.5487	0.5326
0.5675	0.537
0.5571	0.5491
0.5463	0.5419
0.5557	0.5523
0.5439	0.5423
0.554	0.5455
0.5283	0.5527
0.5584	0.5473
0.5555	0.5422
0.5433	0.5429
0.5487	0.5429
0.5512	0.5413
0.5414	0.5496
0.5505	0.5406
0.5715	0.544
0.5543	0.5446
0.2194	0.4963
0.2085	0.4908
0.2149	0.4935
0.2162	0.4914
0.2094	0.4897
0.2139	0.4943
0.2146	0.4883
0.2174	0.4904
0.2205	0.4814
0.2181	0.4816
0.2232	0.4772
0.2136	0.4779
0.2143	0.4772
0.2204	0.4786
0.2168	0.4806
0.2203	0.4789
0.213	0.4769
0.219	0.4797
0.2014	0.4927
0.2059	0.495
0.2045	0.4916
0.2033	0.4953
0.2072	0.496
0.2076	0.493
0.2017	0.4915
0.2054	0.4947
0.2074	0.4953
0.2027	0.4936
0.2043	0.49
0.2042	0.4935
0.2035	0.4945
0.2088	0.4924
0.206	0.4929
0.2033	0.4914
0.2078	0.493
0.2085	0.4952
0.2033	0.4904
0.207	0.4902
0.2048	0.493
0.2134	0.4949
0.2055	0.4887
0.2029	0.4918
0.2102	0.4941
0.2061	0.4918
0.2018	0.4907
0.2033	0.4929
0.2109	0.4942
0.2061	0.4956
0.2057	0.4894
0.2052	0.4911
0.2032	0.4887
0.2046	0.4917
0.2043	0.496
0.2086	0.4976
0.2035	0.4945
0.2081	0.4949
0.2035	0.4932
0.2097	0.4935
0.2059	0.4925
0.207	0.4938
0.2046	0.4958
0.2078	0.493
0.206	0.4953
0.2018	0.4917
0.2056	0.4926
0.2075	0.4925
0.204	0.4927
0.2043	0.492
0.2084	0.5089
0.2033	0.51
0.2057	0.508
0.202	0.5072
0.1795	0.5312
0.1772	0.5288
0.1886	0.5355
0.1926	0.5355
0.1807	0.5324
0.175	0.5269
0.181	0.533
0.1876	0.5344
0.1905	0.5344
0.1818	0.5302
0.1876	0.5325
0.1782	0.5313
0.1882	0.5341
0.1831	0.5326
0.1847	0.5333
0.181	0.5187
0.1845	0.5222
0.1782	0.5212
0.1868	0.5232
0.1846	0.523
0.1831	0.5205
0.19	0.5224
0.18	0.5172
0.182	0.5188
0.1748	0.5162
0.1769	0.5165
0.1843	0.5189
0.1798	0.5168
0.1828	0.5181
0.1815	0.5173
0.1763	0.5177
0.1818	0.5207
0.1855	0.5206
0.1826	0.5212
0.1681	0.5318
0.1665	0.5294
0.1689	0.5313
0.1757	0.5351
0.1669	0.5315
0.1608	0.5313
0.1692	0.5371
0.1649	0.5308
0.1649	0.534
0.1777	0.5344
0.1685	0.531
0.1653	0.5316
0.17	0.5307
0.1714	0.5357
0.1666	0.532
0.1736	0.5331
0.1711	0.5319
0.1673	0.5291
0.1625	0.5304
0.1694	0.5324
0.167	0.5307
0.1693	0.5322
0.1665	0.5323
0.1724	0.5328
0.1563	0.5511
0.152	0.5479
0.1572	0.5521
0.155	0.5345
0.1566	0.5368
0.1549	0.5388
0.1602	0.5382
0.1596	0.5398
0.1535	0.5395
0.1512	0.5358
0.1491	0.5375
0.1551	0.5392
0.153	0.5393
0.148	0.5354
0.1587	0.5414
0.1559	0.5411
0.1503	0.537
0.1551	0.5388
0.1594	0.5379
0.1601	0.5407
0.156	0.5383
0.1511	0.5355
0.1559	0.5407
0.1569	0.535
0.1613	0.5424
0.1523	0.5365
0.1548	0.5405
0.1563	0.5367
0.166	0.5203
0.1681	0.5249
0.1604	0.52
0.1664	0.5274
0.1622	0.5236
0.1657	0.5205
0.1678	0.5231
0.1725	0.5267
0.1618	0.5221
0.1629	0.5258
0.169	0.5245
0.172	0.5244
0.1628	0.5208
0.1694	0.5252
0.1636	0.5245
0.1572	0.5232
0.1641	0.5178
0.1581	0.5199
0.1605	0.525
0.1611	0.5196
0.1691	0.5226
0.164	0.5242
0.1639	0.5234
0.1661	0.5245
0.1648	0.5245
0.1681	0.5267
0.167	0.5179
0.1663	0.5219
0.1623	0.5233
0.1659	0.5253
0.1613	0.5203
0.1616	0.5232
0.1658	0.5218
0.164	0.5202
0.1654	0.5229
0.1665	0.5215
0.1642	0.5203
0.1654	0.5232
0.1611	0.5253
0.1637	0.5242
0.1637	0.5228
0.1654	0.5222
0.1666	0.5236
0.1562	0.5265
0.1642	0.5212
0.1633	0.5225
0.1635	0.5224
0.1648	0.5215
0.1633	0.5237
0.1688	0.524
0.1679	0.5213
0.1619	0.5193
0.1594	0.5216
0.1637	0.5215
0.1568	0.5179
0.1619	0.5237
0.1631	0.5215
0.1659	0.5242
0.1634	0.5193
0.17	0.5227
0.156	0.5213
0.1639	0.5197
0.1687	0.5247
0.1675	0.5245
0.1651	0.5211
0.1586	0.5195
0.1579	0.5183
0.1689	0.5256
0.1652	0.5243
0.1663	0.5232
0.1582	0.5186
0.1659	0.5216
0.1532	0.5419
0.1495	0.5426
0.1455	0.5405
0.1468	0.5401
0.1512	0.5443
0.1543	0.5455
0.1543	0.5428
0.1327	0.5628
0.1345	0.5615
0.1397	0.5655
0.1398	0.5635
0.1204	0.5841
0.1235	0.5868
0.1266	0.5817
0.1291	0.5833
0.1207	0.5872
0.1225	0.5858
0.1215	0.5816
0.1274	0.5869
0.1204	0.5861
0.1211	0.5802
0.1231	0.5846
0.1212	0.585
0.1249	0.5837
0.1287	0.5885
0.1249	0.5854
0.1314	0.5887
0.1264	0.5893
0.1377	0.588
0.1265	0.5854
0.1229	0.5829
0.119	0.5793
0.1227	0.5877
0.1182	0.5843
0.1258	0.5846
0.1263	0.584
0.1332	0.5861
0.1326	0.589
0.115	0.5852
0.1283	0.5871
0.1229	0.5852
0.128	0.5835
0.1331	0.5881
0.1259	0.5861
0.1169	0.5861
0.1269	0.5879
0.132	0.587
0.1233	0.5854
0.1246	0.5843
0.1166	0.5836
0.1276	0.5864
0.1196	0.5839
0.1185	0.5818
0.1236	0.5879
0.1165	0.589
0.1169	0.5827
0.1132	0.6143
0.1057	0.6087
0.1163	0.6121
0.1153	0.613
0.1092	0.6117
0.1148	0.6103
0.1092	0.6109
0.1212	0.6153
0.109	0.6136
0.1099	0.61
0.1116	0.6153
0.102	0.6136
0.1136	0.6173
0.1163	0.6088
0.8416	0.4998
0.8401	0.5011
0.8377	0.502
0.8396	0.501
0.8402	0.5009
0.84	0.5009
0.8413	0.499
0.8419	0.5009
0.8383	0.5015
0.8394	0.4879
0.8386	0.4877
0.8388	0.4889
0.8419	0.488
0.8404	0.488
0.8385	0.4885
0.843	0.4883
0.8402	0.4739
0.841	0.4735
0.8436	0.4706
0.8394	0.4738
0.8411	0.4725
0.8395	0.4573
0.8395	0.4576
0.8404	0.4571
0.8399	0.4582
0.8433	0.4567
0.8416	0.458
0.8409	0.4589
0.8424	0.4587
0.8393	0.4592
0.8398	0.4582
0.8392	0.4568
0.8422	0.4577
0.8411	0.4579
0.8435	0.4585
0.8392	0.459
0.8408	0.4587
0.7907	0.4715
0.7882	0.4732
0.7907	0.4708
0.7372	0.4903
0.7366	0.4905
0.7368	0.4897
0.7373	0.4898
0.733	0.4914
0.7332	0.4901
0.7373	0.4896
0.7333	0.4905
0.7387	0.4892
0.7373	0.4888
0.7333	0.4899
0.7284	0.4742
0.6186	0.4997
0.6207	0.4999
0.6184	0.4998
0.6	0.4851
0.6004	0.4841
0.5998	0.4843
0.6045	0.4857
0.6023	0.4823
0.6022	0.4844
0.6029	0.4832
0.6025	0.4836
0.6034	0.4828
0.604	0.4841
0.6017	0.483
0.6033	0.4832
0.6023	0.4831
0.6033	0.4845
0.6019	0.4831
0.6034	0.4823
0.5994	0.4852
0.5998	0.4843
0.6048	0.4828
0.606	0.4833
0.6012	0.4849
0.5838	0.465
0.5817	0.4662
0.5838	0.4675
0.5854	0.467
0.5824	0.4664
0.5832	0.4654
0.5843	0.4661
0.5859	0.4654
0.5846	0.4629
0.5849	0.4657
0.5848	0.4657
0.5651	0.4458
0.4954	0.4674
0.4943	0.4681
0.4931	0.4651
0.4934	0.4663
0.491	0.468
0.4898	0.4702
0.4919	0.466
0.4954	0.4666
0.494	0.4679
0.4928	0.466
0.4913	0.4673
0.494	0.4682
0.4942	0.4675
0.4914	0.4672
0.49	0.4668
0.4956	0.4643
0.4257	0.4902
0.426	0.4907
0.4246	0.4909
0.427	0.4937
0.4194	0.49
0.4247	0.4883
0.4244	0.4937
0.4636	0.4697
0.4646	0.4684
0.4615	0.4713
0.4611	0.4685
0.4607	0.47
0.4618	0.4702
0.4594	0.4685
0.463	0.4685
0.4598	0.4697
0.4631	0.4684
0.4622	0.4705
0.4622	0.467
0.4608	0.471
0.4608	0.4703
0.4626	0.4698
0.464	0.472
0.4586	0.4686
0.4619	0.4692
0.424	0.4469
0.4253	0.446
0.4281	0.447
0.4258	0.4477
0.3789	0.4215
0.375	0.4169
0.377	0.4193
0.3775	0.416
0.375	0.4198
0.3905	0.4242
0.3794	0.4221
0.3825	0.4183
0.3815	0.4211
0.3756	0.4213
0.3804	0.42
0.3798	0.4217
0.3783	0.4195
0.3787	0.421
0.3771	0.4197
0.377	0.4196
0.3797	0.4203
0.3795	0.4173
0.3791	0.4213
0.3841	0.4185
0.3787	0.4206
0.3821	0.4222
0.3772	0.419
0.3799	0.4204
0.3808	0.4199
0.3761	0.4198
0.3189	0.3917
0.3206	0.3917
0.3232	0.3922
0.3217	0.3926
0.3277	0.3929
0.3235	0.3915
0.3197	0.3945
0.3177	0.3915
0.3224	0.4066
0.3166	0.4013
0.326	0.4074
0.319	0.4049
0.3207	0.4051
0.3271	0.4057
0.3261	0.4042
0.3224	0.4043
0.3187	0.4032
0.3227	0.4074
0.3166	0.4056
0.3241	0.4055
0.3255	0.4071
0.3222	0.4072
0.3232	0.4044
0.3228	0.4082
0.3237	0.4075
0.3195	0.4031
0.3254	0.4063
0.3257	0.4041
0.3258	0.4057
0.3208	0.4068
0.3213	0.4056
0.3142	0.4059
0.3215	0.4039
0.3206	0.4081
0.3221	0.4055
0.3279	0.4063
0.3224	0.4063
0.3243	0.4067
0.3253	0.4066
0.321	0.4059
0.3233	0.4053
0.326	0.4064
0.3206	0.4072
0.323	0.4065
0.3253	0.4048
0.32	0.4069
0.3245	0.4046
0.3201	0.4061
0.3255	0.405
0.3183	0.4074
0.326	0.4089
0.3212	0.4044
0.3204	0.4062
0.3206	0.4052
0.3212	0.4041
0.3229	0.4061
0.3169	0.4259
0.3236	0.4257
0.3223	0.4256
0.3205	0.4238
0.3241	0.424
0.3184	0.4227
0.323	0.4256
0.3166	0.4222
0.3239	0.4269
0.3243	0.4256
0.332	0.4274
0.3207	0.4237
0.3227	0.4218
0.3217	0.4249
0.327	0.4254
0.3264	0.4253
0.3222	0.4245
0.3241	0.4255
0.3251	0.4241
0.3196	0.4234
0.3192	0.4212
0.3202	0.425
0.3149	0.4256
0.323	0.4222
0.3275	0.4253
0.3185	0.4251
0.3237	0.4241
0.3222	0.4258
0.3308	0.4274
0.3241	0.4249
0.3251	0.4259
0.3253	0.4251
0.3203	0.424
0.3199	0.4246
0.3234	0.4256
0.3196	0.4248
0.3185	0.4284
0.3238	0.4228
0.3223	0.4235
0.3251	0.4246
0.3241	0.425
0.3223	0.4237
0.3258	0.4238
0.3274	0.425
0.3264	0.4416
0.3186	0.4432
0.3224	0.4397
0.3197	0.4417
0.3255	0.4413
0.3191	0.4395
0.3306	0.4426
0.3262	0.4391
0.3215	0.4409
0.3239	0.4434
0.3227	0.4418
0.3199	0.4409
0.3241	0.4423
0.3244	0.4423
0.3289	0.4445
0.3282	0.4385
0.315	0.4406
0.3274	0.4424
0.3195	0.4407
0.322	0.4427
0.3211	0.4419
0.3206	0.4396
0.32	0.4393
0.3226	0.4391
0.3238	0.4438
0.3258	0.444
0.3222	0.441
0.3224	0.4399
0.3236	0.4441
0.3198	0.4416
0.3228	0.4399
0.3243	0.4439
0.321	0.4394
0.3243	0.4416
0.3186	0.4616
0.3194	0.464
0.3261	0.4813
0.3225	0.4804
0.3269	0.4813
0.3227	0.4791
0.3139	0.4848
0.531	0.4874
0.5368	0.4902
0.5305	0.4987
0.5302	0.4953
0.5327	0.4927
0.541	0.5023
0.5347	0.4738
0.5023	0.4866
0.5048	0.4859
0.4965	0.4897
0.4968	0.4792
0.5092	0.4901
0.4997	0.4829
0.4985	0.488
0.5009	0.4854
0.5239	0.484
0.4853	0.4977
0.5058	0.4816
0.5102	0.4951
0.4912	0.4908
0.493	0.4833
0.5096	0.4844
0.5204	0.4769
0.5092	0.491
0.5071	0.4872
0.5079	0.4774
0.4887	0.4936
0.503	0.4868
0.5117	0.4816
0.4906	0.4871
0.5087	0.4676
0.507	0.4869
0.4948	0.4965
0.5207	0.4795
0.5117	0.4912
0.5048	0.4849
0.4829	0.4815
0.5077	0.4733
0.5143	0.4774
0.5001	0.478
0.5019	0.4728
0.4965	0.4664
0.4968	0.4703
0.5054	0.4538
0.4923	0.4534
0.5029	0.4527
0.5027	0.4585
0.5035	0.4477
0.5228	0.4633
0.5098	0.4592
0.4798	0.4482
0.4899	0.456
0.5163	0.4585
0.487	0.4537
0.4982	0.4615
0.5168	0.454
0.4715	0.4686
0.517	0.4647
0.5079	0.4588
0.5324	0.4698
0.4992	0.4533
0.4674	0.4478
0.4647	0.4834
0.4669	0.4707
0.4626	0.4611
0.4611	0.4721
0.4663	0.452
0.4772	0.4624
0.4694	0.4672
0.4514	0.4577
0.4659	0.4606
0.4756	0.4546
0.4602	0.4524
0.4586	0.4551
0.4572	0.4639
0.4763	0.4689
0.454	0.4638
0.4622	0.4659
0.4535	0.4639
0.4511	0.4653
0.4626	0.4639
0.4789	0.4619
0.4775	0.465
0.4793	0.4559
0.4793	0.4691
0.459	0.4599
0.4718	0.4549
0.4733	0.4645
0.4764	0.4683
0.4469	0.4699
0.4576	0.4648
0.4638	0.4617
0.4677	0.4663
0.4361	0.4501
0.4634	0.4531
0.4564	0.4381
0.4435	0.4523
0.4555	0.4556
0.4531	0.4573
0.45	0.4626
0.4669	0.4476
0.462	0.4426
0.4496	0.4473
0.459	0.4453
0.4676	0.4515
0.4437	0.4437
0.4489	0.4388
0.4595	0.4561
0.4544	0.4564
0.4442	0.4574
0.4579	0.4395
0.4765	0.4535
0.4711	0.4487
0.4711	0.4521
0.457	0.4529
0.4681	0.4501
0.4513	0.4514
0.4457	0.4444
0.4542	0.456
0.4688	0.4547
0.4624	0.4418
0.4581	0.4436
0.4493	0.4407
0.4514	0.4429
0.4464	0.4383
0.4614	0.4524
0.4578	0.4489
0.4646	0.4454
0.4515	0.4595
0.4412	0.4416
0.4489	0.4518
0.449	0.4381
0.4343	0.4608
0.4482	0.4419
0.4583	0.4435
0.4497	0.4582
0.4818	0.4482
0.4551	0.4482
0.4535	0.4454
0.4643	0.4513
0.4752	0.4459
0.4729	0.4486
0.4655	0.4519
0.4514	0.4339
0.467	0.4487
0.4506	0.4389
0.4602	0.4522
0.473	0.452
0.4521	0.4558
0.4528	0.4519
0.4595	0.4489
0.4739	0.4516
0.4499	0.4366
0.4525	0.4583
0.4534	0.4406
0.4448	0.4504
0.4833	0.4536
0.4463	0.4652
0.4598	0.4452
0.4548	0.4432
0.4134	0.479
0.4568	0.4461
0.4687	0.4451
0.4731	0.44
0.4534	0.4662
0.4658	0.4493
0.4489	0.4496
0.4548	0.4456
0.4643	0.4478
0.4064	0.4582
0.4138	0.4734
0.4551	0.4797
0.4183	0.467
0.4202	0.4618
0.4478	0.4435
0.4574	0.4577
0.4475	0.4455
0.4508	0.4517
0.4329	0.456
0.4507	0.4454
0.4611	0.4492
0.464	0.4461
0.4531	0.4559
0.4667	0.4502
0.4553	0.4477
0.4616	0.4412
0.4378	0.459
0.4639	0.4579
0.4465	0.4412
0.4606	0.4484
0.4603	0.4495
0.4507	0.4473
0.4414	0.4395
0.4454	0.4418
0.4709	0.4475
0.4441	0.4566
0.4487	0.4435
0.4533	0.4566
0.4599	0.447
0.4359	0.449
0.4544	0.4584
0.4716	0.4501
0.4758	0.4461
0.4622	0.4535
0.4685	0.4619
0.4588	0.452
0.4255	0.471
0.409	0.467
0.3692	0.475
0.3795	0.4688
0.3583	0.4862
0.3795	0.4818
0.3496	0.4716
0.3701	0.4812
0.3748	0.475
0.3724	0.4822
0.3935	0.4943
0.3812	0.4774
0.3728	0.4893
0.3702	0.4914
0.3781	0.4806
0.3526	0.4756
0.3814	0.4933
0.3635	0.4865
0.3629	0.4871
0.3913	0.4846
0.3586	0.4827
0.3745	0.471
0.3811	0.4811
0.3809	0.49
0.3712	0.4748
0.3698	0.4795
0.3617	0.4815
0.3676	0.4683
0.3807	0.4809
0.385	0.4786
0.3752	0.4926
0.3861	0.4854
0.3709	0.4819
0.3527	0.4788
0.3778	0.4795
0.3738	0.4979
0.3856	0.4895
0.3592	0.4844
0.3763	0.5071
0.3629	0.5009
0.3722	0.5109
0.3804	0.4929
0.3638	0.4849
0.3537	0.4877
0.3756	0.4996
0.377	0.5033
0.3738	0.4916
0.3712	0.5019
0.3794	0.5069
0.3984	0.5074
0.3492	0.4994
0.3939	0.4841
0.3995	0.4724
0.4005	0.4792
0.4066	0.4785
0.3998	0.4921
0.3877	0.4752
0.3923	0.4926
0.3964	0.4773
0.4099	0.4713
0.3541	0.471
0.3904	0.4657
0.389	0.457
0.3737	0.4803
0.4101	0.4633
0.3793	0.4482
0.4061	0.4592
0.3893	0.4618
0.3871	0.47
0.4076	0.4584
0.3899	0.4616
0.3915	0.4622
0.3899	0.4911
0.3901	0.4625
0.3988	0.4568
0.3677	0.4736
0.4068	0.4455
0.3939	0.4713
0.3901	0.4614
0.396	0.4693
0.435	0.4737
0.3731	0.4599
0.3995	0.4611
0.4005	0.4583
0.3734	0.455
0.412	0.4525
0.4017	0.4532
0.386	0.4509
0.3907	0.4624
0.3624	0.465
0.3931	0.45
0.4371	0.4577
0.3902	0.4677
0.3903	0.447
0.5508	0.507
0.5448	0.4983
0.5758	0.5187
0.5749	0.4957
0.561	0.5033
0.562	0.4983
0.5663	0.5055
0.562	0.5051
0.5579	0.5039
0.5368	0.5126
0.5574	0.5008
0.5672	0.4957
0.5714	0.4994
0.5674	0.5029
0.567	0.5016
0.5618	0.5009
0.5686	0.505
0.5519	0.5107
0.5543	0.5097
0.575	0.5025
0.5716	0.4989
0.5652	0.5104
0.551	0.5136
0.5616	0.509
0.5778	0.5167
0.5627	0.5044
0.5571	0.5088
0.571	0.4959
0.5703	0.5036
0.568	0.5023
0.5615	0.5004
0.5721	0.4927
0.5561	0.5037
0.5627	0.4905
0.5683	0.5098
0.5725	0.5016
0.5599	0.4995
0.5633	0.5102
0.5654	0.5068
0.5685	0.5059
0.5557	0.5064
0.5667	0.4956
0.5587	0.5016
0.5664	0.5091
0.5433	0.5042
0.555	0.511
0.5862	0.5075
0.566	0.5071
0.5624	0.5024
0.5625	0.498
0.5578	0.4858
0.5697	0.489
0.5513	0.4804
0.566	0.469
0.5682	0.4722
0.5513	0.4727
0.5851	0.4711
0.5472	0.4755
0.5523	0.4786
0.5717	0.4801
0.5511	0.4644
0.5611	0.4816
0.5842	0.4761
0.5704	0.482
0.5479	0.4739
0.5551	0.4757
0.5728	0.4604
0.5648	0.4816
0.58	0.4699
0.5501	0.4765
0.5598	0.4719
0.5477	0.4687
0.5488	0.4805
0.5724	0.4751
0.5414	0.4678
0.5549	0.474
0.5223	0.4871
0.5255	0.4868
0.521	0.4859
0.5172	0.4833
0.5181	0.4947
0.5324	0.5058
0.5353	0.481
0.5359	0.4881
0.5469	0.479
0.5201	0.4865
0.5375	0.4868
0.5234	0.4718
0.5318	0.4854
0.5103	0.4842
0.5481	0.4867
0.5124	0.4726
0.5385	0.4867
0.4947	0.4838
0.539	0.4986
0.5217	0.4824
0.5197	0.4948
0.5323	0.4805
0.5213	0.4793
0.5353	0.4881
0.5309	0.4713
0.5146	0.4902
0.5042	0.4976
0.4865	0.4997
0.4816	0.5069
0.5076	0.5029
0.4857	0.501
0.5039	0.5061
0.4843	0.5024
0.5069	0.5055
0.4424	0.5209
0.4545	0.5205
0.4587	0.5238
0.4417	0.523
0.4594	0.5189
0.4658	0.5132
0.4709	0.5045
0.4488	0.5173
0.46	0.5161
0.4444	0.5171
0.4601	0.5118
0.4606	0.5197
0.4614	0.5226
0.4582	0.5223
0.4615	0.521
0.4504	0.5176
0.453	0.5119
0.4784	0.5156
0.4566	0.5194
0.4543	0.5064
0.4245	0.5183
0.4121	0.5186
0.407	0.5258
0.3948	0.5181
0.4202	0.5276
0.4275	0.5098
0.4216	0.5139
0.3981	0.5121
0.4132	0.513
0.4036	0.516
0.4383	0.5268
0.4398	0.5201
0.4103	0.5153
0.4099	0.5043
0.4256	0.5194
0.4102	0.521
0.4122	0.5053
0.4007	0.5252
0.425	0.5029
0.4033	0.518
0.4285	0.5209
0.4094	0.5146
0.3962	0.5119
0.417	0.5157
0.4119	0.5134
0.4182	0.5111
0.4188	0.512
0.4138	0.5157
0.4406	0.5194
0.4115	0.5152
0.4192	0.5289
0.4047	0.5241
0.4183	0.5147
0.4275	0.5222
0.4246	0.5057
0.4049	0.5148
0.4285	0.5226
0.4031	0.5136
0.4168	0.5255
0.4093	0.5039
0.4026	0.5185
0.4276	0.5229
0.3965	0.4923
0.4153	0.5284
0.3964	0.5037
0.4181	0.5168
0.4105	0.5199
0.4266	0.5171
0.4154	0.5156
0.4125	0.5133
0.42	0.5279
0.4192	0.506
0.4405	0.5353
0.4144	0.5139
0.4065	0.5313
0.4241	0.5103
0.4156	0.5138
0.4177	0.5246
0.42	0.5181
0.4004	0.528
0.4123	0.5237
0.4184	0.5252
0.4029	0.5295
0.3993	0.514
0.4106	0.5213
0.4321	0.5149
0.4344	0.5
0.4394	0.4945
0.4341	0.5083
0.4383	0.5228
0.4445	0.5053
0.4563	0.5175
0.4418	0.5056
0.3993	0.4942
0.4207	0.515
0.4245	0.5093
0.4577	0.4973
0.4533	0.4998
0.4437	0.4949
0.4406	0.4943
0.4298	0.494
0.4485	0.4999
0.4547	0.4944
0.4342	0.5009
0.4389	0.5151
0.4348	0.5037
0.4505	0.4868
0.4336	0.4725
0.4198	0.4767
0.4639	0.481
0.4298	0.4919
0.4152	0.4854
0.4367	0.4986
0.4379	0.4887
0.4334	0.5082
0.4447	0.5201
0.4451	0.497
0.4104	0.5061
0.4618	0.5114
0.4461	0.4967
0.3946	0.5237
0.3461	0.55
0.3013	0.5287
0.3485	0.5314
0.3203	0.5387
0.3462	0.5199
0.3252	0.5295
0.3459	0.5349
0.3353	0.5382
0.3294	0.5348
0.3412	0.518
0.3656	0.5358
0.3282	0.5441
0.3492	0.5499
0.3266	0.5364
0.2969	0.5172
0.3207	0.546
0.3213	0.5354
0.311	0.53
0.3427	0.5419
0.338	0.5338
0.3232	0.5425
0.3273	0.5326
0.3191	0.539
0.3476	0.5173
0.3284	0.526
0.3345	0.5427
0.3252	0.5123
0.3254	0.5142
0.3277	0.5383
0.3188	0.5455
0.3466	0.5217
0.3216	0.5226
0.3264	0.5363
0.3	0.5231
0.3147	0.5206
0.3348	0.5469
0.3486	0.5485
0.3326	0.5391
0.3257	0.5315
0.3063	0.5404
0.3459	0.5283
0.3337	0.5374
0.3268	0.5044
0.3097	0.5234
0.3394	0.5492
0.3227	0.5456
0.3387	0.5348
0.288	0.5306
0.337	0.5373
0.3024	0.5144
0.3387	0.5265
0.3076	0.5354
0.2914	0.5604
0.3147	0.5643
0.2838	0.55
0.3154	0.5642
0.2336	0.5542
0.2869	0.557
0.2812	0.5555
0.2898	0.5555
0.2175	0.5665
0.2589	0.5845
0.2112	0.5815
0.2287	0.5811
0.2514	0.5748
0.2563	0.5622
0.2155	0.5716
0.2274	0.5714
0.229	0.5873
0.192	0.4992
0.1938	0.5121
0.1973	0.5039
0.1679	0.4869
0.1804	0.4979
0.192	0.5043
0.1837	0.5109
0.1743	0.4881
0.1944	0.5122
0.1783	0.4996
0.1867	0.4988
0.1698	0.5002
0.1711	0.5046
0.1684	0.4885
0.1871	0.5086
0.1732	0.4981
0.1839	0.5025
0.1694	0.4894
0.1654	0.4845
0.1867	0.483
0.1852	0.4827
0.1975	0.4956
0.1606	0.4831
0.1755	0.4754
0.1836	0.4818
0.1739	0.4839
0.1781	0.4909
0.1686	0.5023
0.1896	0.4978
0.1632	0.4945
0.1658	0.5016
0.1572	0.4794
0.1853	0.4953
0.1498	0.489
0.1448	0.4871
0.1892	0.5004
0.1438	0.4924
0.1601	0.4992
0.1477	0.5029
0.1506	0.5059
0.1371	0.527
0.147	0.5147
0.1483	0.5195
0.1457	0.5073
0.1432	0.5127
0.1422	0.5164
0.1578	0.4967
0.1638	0.4975
0.1666	0.5001
0.1602	0.4946
0.1458	0.5043
0.1548	0.4979
0.1414	0.493
0.1634	0.4889
0.1554	0.5009
0.1528	0.4838
0.1505	0.5027
0.16	0.4986
0.1399	0.4874
0.1434	0.5026
0.1524	0.5016
0.1447	0.4987
0.1552	0.4966
0.1636	0.498
0.1305	0.4841
0.1666	0.4995
0.1919	0.5057
0.1378	0.5019
0.1602	0.4947
0.1577	0.4972
0.1541	0.4982
0.1652	0.4976
0.1483	0.4938
0.1415	0.494
0.142	0.4916
0.1421	0.4923
0.1328	0.5135
0.15	0.5143
0.1278	0.4893
0.134	0.5197
0.136	0.5168
0.1095	0.5093
0.1323	0.5117
0.1347	0.5191
0.1123	0.5123
0.1122	0.5157
0.1197	0.5007
0.123	0.5046
0.1468	0.5163
0.1446	0.5201
0.1114	0.5153
0.1104	0.5171
0.1248	0.5131
0.1827	0.5331
0.1073	0.5109
0.1425	0.5168
0.1308	0.5204
0.1326	0.5046
0.1111	0.5032
0.1238	0.509
0.1615	0.5143
0.144	0.5129
0.1176	0.5179
0.1258	0.5122
0.1435	0.5151
0.1613	0.5233
0.1137	0.5189
0.1365	0.498
0.1464	0.4888
0.131	0.4862
0.143	0.4882
0.1339	0.4707
0.1321	0.4533
0.1366	0.4641
0.1141	0.4561
0.1281	0.4603
0.1693	0.4889
0.15	0.443
0.1542	0.4185
0.1763	0.4545
0.1352	0.4329
0.1212	0.45
0.1269	0.4407
0.1405	0.445
0.0914	0.4386
0.1069	0.4371
0.1016	0.4288
0.129	0.4431
0.121	0.4532
0.1009	0.4315
0.1586	0.4435
0.1248	0.4499
0.1257	0.4386
0.1373	0.4444
0.1401	0.4398
0.1724	0.4573
0.1146	0.4314
0.1424	0.4398
0.1453	0.4417
0.1085	0.4475
0.1069	0.4407
0.1199	0.4329
0.123	0.436
0.1364	0.4487
0.1412	0.4492
0.1561	0.4425
0.152	0.4485
0.1213	0.4385
0.1315	0.4343
0.1533	0.4473
0.1247	0.4462
0.1055	0.4422
0.1303	0.4414
0.1105	0.4273
0.1166	0.4495
0.1299	0.4254
0.1496	0.4493
0.1101	0.4343
0.1522	0.4516
0.1185	0.4492
0.1149	0.4351
0.1309	0.4378
0.121	0.4477
0.1466	0.4348
0.1373	0.4363
0.1029	0.4338
0.1375	0.4489
0.1068	0.4394
0.1383	0.4492
0.1283	0.4397
0.1261	0.4719
0.1674	0.4736
0.1417	0.4776
0.1592	0.4714
0.1345	0.4726
0.152	0.4831
0.1299	0.4651
0.0836	0.4986
0.1124	0.4752
0.1204	0.4845
0.0989	0.4781
0.1217	0.5103
0.1342	0.4945
0.1028	0.5065
0.1019	0.504
0.1639	0.5108
0.1221	0.4946
0.0898	0.4716
0.0698	0.4932
0.1114	0.4936
0.1173	0.5229
0.101	0.5292
0.1001	0.5138
0.091	0.5281
0.107	0.5317
0.1037	0.5282
0.1046	0.5313
0.1054	0.5427
0.0697	0.506
0.098	0.5239
0.0876	0.5252
0.0667	0.5166
0.0691	0.5149
0.0886	0.5282
0.0622	0.5192
0.0745	0.5227
0.1128	0.5397
0.0885	0.5274
0.0838	0.5256
0.072	0.5219
0.0646	0.5285
0.0786	0.5201
0.1448	0.502
0.1317	0.5076
0.092	0.499
0.0465	0.4847
0.1066	0.4919
0.0837	0.4704
0.0793	0.46
0.0764	0.4464
0.0955	0.4655
0.0862	0.4448
0.1098	0.4676
0.1269	0.4651
0.1162	0.463
0.0821	0.4623
0.1252	0.4705
0.1338	0.4732
0.1095	0.4575
0.1164	0.4477
0.125	0.4581
0.1169	0.4582
0.1085	0.4707
0.076	0.4064
0.0783	0.418
0.0884	0.4541
0.1216	0.4392
0.1389	0.4381
0.0953	0.44
0.1446	0.4274
0.1035	0.4371
0.1529	0.437
0.1146	0.427
0.1033	0.4285
0.1232	0.4253
0.1146	0.4458
0.0318	0.4126
0.1619	0.4177
0.1107	0.4177
0.1115	0.4267
0.1009	0.4327
0.0938	0.3989
0.1001	0.4276
0.0881	0.4176
0.1484	0.4365
0.0882	0.4186
0.0626	0.4228
0.0733	0.4118
0.0928	0.4296
0.0762	0.4191
0.0778	0.4171
0.0795	0.4173
0.1181	0.4298
0.0894	0.426
0.1157	0.444
0.0776	0.439
0.1363	0.4331
0.1259	0.4194
0.1148	0.4251
0.0818	0.4253
0.0738	0.4166
0.1078	0.4288
0.0651	0.4159
0.0801	0.4124
0.1276	0.4519
0.06	0.4037
0.1	0.4347
0.1048	0.4298
0.1244	0.417
0.13	0.4253
0.1297	0.44
0.1078	0.4238
0.118	0.4441
0.1282	0.4388
0.0595	0.4228
0.121	0.4228
0.0699	0.4241
0.1052	0.4267
0.0484	0.402
0.1011	0.434
0.115	0.4224
0.1266	0.4338
0.124	0.4323
0.1514	0.4383
0.1004	0.4106
0.1232	0.4566
0.1271	0.4198
0.0901	0.4192
0.0764	0.4237
0.1273	0.4507
0.5149	0.5177
0.4775	0.5169
0.489	0.5098
0.4772	0.5153
0.5056	0.5156
0.4862	0.5132
0.473	0.4939
0.4674	0.5075
0.4888	0.5078
0.4734	0.4839
0.4837	0.512
0.4869	0.4887
0.4908	0.4945
0.5219	0.5065
0.4833	0.494
0.4801	0.4915
0.4812	0.5016
0.4713	0.4977
0.4897	0.4859
0.4722	0.5033
0.4758	0.5045
0.4622	0.4973
0.511	0.5161
0.4663	0.5274
0.4866	0.5049
0.4791	0.5002
0.4789	0.5084
0.4747	0.501
0.492	0.4721
0.4738	0.4762
0.4787	0.4814
0.5038	0.4733
0.5011	0.4877
0.4592	0.4741
0.4698	0.4911
0.4421	0.4921
0.5005	0.4822
0.4944	0.4785
0.4731	0.4704
0.4762	0.4796
0.4923	0.457
0.4683	0.449
0.4364	0.471
0.4661	0.4462
0.4801	0.4474
0.4672	0.4508
0.4953	0.4519
0.4842	0.4408
0.4819	0.445
0.4988	0.4431
0.5074	0.4424
0.4726	0.445
0.4922	0.4427
0.5073	0.4572
0.4768	0.4548
0.467	0.4604
0.5258	0.4575
0.4911	0.4392
0.4769	0.4386
0.4662	0.4512
0.5303	0.4632
0.4743	0.4384
0.4888	0.445
0.4717	0.4451
0.5307	0.4409
0.5102	0.4566
0.4959	0.44
0.4872	0.4452
0.4756	0.4518
0.4719	0.4358
0.5111	0.4468
0.4903	0.4345
0.478	0.4463
0.5187	0.4533
0.4848	0.4348
0.4996	0.4467
0.4858	0.4566
0.4648	0.4478
0.4637	0.4501
0.5051	0.4606
0.4822	0.453
0.4664	0.4513
0.5166	0.4587
0.4509	0.455
0.4834	0.4573
0.4899	0.4409
0.4984	0.4444
0.4726	0.4528
0.5166	0.4679
0.4565	0.4569
0.5034	0.4527
0.4877	0.4747
0.5056	0.4574
0.4872	0.4294
0.4822	0.4502
0.4488	0.463
0.4656	0.4869
0.4837	0.4778
0.5167	0.4762
0.4957	0.475
0.4844	0.4845
0.4732	0.4458
0.5058	0.4694
0.4964	0.4921
0.4714	0.4742
0.4802	0.4727
0.4602	0.4424
0.48	0.4428
0.4568	0.4528
0.5001	0.4599
0.4706	0.4541
0.5209	0.4579
0.5052	0.4625
0.4504	0.4727
0.5024	0.449
0.5095	0.4561
0.4917	0.4538
0.4877	0.4493
0.5118	0.4752
0.4932	0.4572
0.49	0.4456
0.4929	0.4272
0.4938	0.465
0.5311	0.4661
0.4747	0.4473
0.4782	0.4568
0.457	0.4659
0.4887	0.4543
0.5244	0.4614
0.476	0.4749
0.5029	0.4432
0.4701	0.4497
0.494	0.4489
0.4722	0.4453
0.4749	0.4405
0.5256	0.4645
0.4683	0.4637
0.484	0.454
0.4902	0.4568
0.4876	0.4565
0.4718	0.4481
0.4404	0.4438
0.4906	0.45
0.489	0.4324
0.4634	0.4379
0.5073	0.4285
0.5104	0.4415
0.5	0.4261
0.4736	0.4238
0.4848	0.4384
0.5	0.4048
0.4482	0.394
0.4632	0.3917
0.4711	0.4046
0.4875	0.3816
0.4748	0.3808
0.4809	0.3728
0.4869	0.314
0.4913	0.3161
0.5051	0.3537
0.484	0.3275
0.517	0.3383
0.4501	0.331
0.478	0.2997
0.3931	0.3306
0.4347	0.3522
0.4581	0.3025
0.4021	0.3483
0.3823	0.36
0.3757	0.3508
0.4212	0.3432
0.4563	0.353
0.4617	0.349
0.3971	0.3422
0.4799	0.3602
0.4101	0.315
0.3889	0.3247
0.417	0.3351
0.472	0.3564
0.4155	0.3572
0.4218	0.3365
0.4249	0.3125
0.4215	0.3518
0.3808	0.3546
0.4345	0.3701
0.4017	0.3151
0.4281	0.3831
0.3933	0.3869
0.4298	0.3779
0.4323	0.3615
0.3431	0.345
0.4248	0.3456
0.4466	0.3554
0.4047	0.3908
0.4361	0.3649
0.497	0.3688
0.4192	0.3646
0.4889	0.4051
0.4463	0.3485
0.3964	0.3515
0.3722	0.3731
0.3933	0.365
0.4654	0.3683
0.3981	0.3291
0.4162	0.3519
0.4878	0.3849
0.5034	0.4031
0.4219	0.3643
0.4244	0.3925
0.422	0.3808
0.4501	0.3961
0.3974	0.3406
0.3642	0.3212
0.3886	0.3341
0.4209	0.3166
0.3676	0.3601
0.4048	0.3361
0.3938	0.327
0.4036	0.3295
0.4096	0.3231
0.3707	0.2915
0.4158	0.3289
0.3818	0.3196
0.3531	0.3384
0.3811	0.3075
0.3794	0.357
0.4481	0.3327
0.3731	0.3124
0.4182	0.325
0.4024	0.309
0.4927	0.3335
0.4587	0.3634
0.4802	0.336
0.3692	0.3025
0.405	0.4127
0.3748	0.3004
0.4205	0.3345
0.3667	0.3358
0.4191	0.3292
0.4237	0.3058
0.441	0.3289
0.4133	0.3206
0.4332	0.3147
0.4774	0.3284
0.4423	0.3299
0.3163	0.3647
0.424	0.3168
0.4436	0.3271
0.4553	0.3303
0.4097	0.3099
0.4426	0.3272
0.4423	0.3014
0.4344	0.3174
0.4188	0.328
0.3572	0.3268
0.3934	0.3377
0.3688	0.3215
0.3964	0.3375
0.456	0.3594
0.3867	0.299
0.3945	0.322
0.393	0.3355
0.4088	0.3389
0.4006	0.3157
0.3893	0.312
0.388	0.3402
0.4023	0.3313
0.4243	0.3355
0.4925	0.3326
0.4203	0.297
0.424	0.3267
0.4136	0.3306
0.422	0.3309
0.3773	0.3096
0.4165	0.3319
0.372	0.3362
0.4251	0.3138
0.4402	0.2864
0.379	0.3115
0.4211	0.3369
0.4188	0.3509
0.3756	0.3108
0.3867	0.3071
0.4818	0.3438
0.4338	0.3298
0.3902	0.3191
0.4237	0.3545
0.3725	0.3402
0.4612	0.333
0.3876	0.3566
0.4811	0.3528
0.3909	0.355
0.4506	0.348
0.3908	0.3252
0.391	0.3321
0.4049	0.3375
0.4422	0.3543
0.4185	0.3111
0.4258	0.3578
0.4614	0.326
0.5994	0.4899
0.6041	0.4889
0.6077	0.4917
0.6002	0.4902
0.6025	0.4902
0.6065	0.4933
0.6076	0.4853
0.5988	0.4928
0.61	0.4887
0.6025	0.4934
0.6045	0.4922
0.6035	0.4897
0.6051	0.4885
0.6036	0.4925
0.6111	0.4892
0.5937	0.4948
0.6065	0.4876
0.6069	0.4913
0.6034	0.497
0.6053	0.4907
0.6128	0.4878
0.6083	0.4896
0.5993	0.4969
0.6072	0.4879
0.6064	0.4876
0.6032	0.4902
0.6084	0.4913
0.6065	0.4875
0.6044	0.4852
0.6037	0.4943
0.6069	0.4898
0.6064	0.4879
0.6065	0.4873
0.5987	0.4925
0.6048	0.4872
0.6028	0.4881
0.6061	0.4881
0.5999	0.4933
0.6095	0.4873
0.6119	0.4904
0.6103	0.4914
0.6031	0.4876
0.5936	0.4935
0.5981	0.493
0.5988	0.4859
0.6032	0.4919
0.6032	0.4876
0.6032	0.4893
0.6066	0.4898
0.6053	0.4885
0.6057	0.4883
0.6071	0.4868
0.6095	0.4921
0.6019	0.4924
0.6092	0.4908
0.6	0.4917
0.6067	0.4931
0.6056	0.4892
0.6143	0.4933
0.608	0.4942
0.6063	0.4902
0.6021	0.4922
0.6059	0.4885
0.6027	0.4883
0.6131	0.492
0.6048	0.4929
0.6052	0.4882
0.6089	0.4868
0.5997	0.4906
0.6072	0.4854
0.6089	0.4907
0.6056	0.4849
0.6101	0.4938
0.6051	0.4733
0.6011	0.4764
0.6029	0.4791
0.5958	0.4801
0.6076	0.4709
0.604	0.4713
0.6049	0.4728
0.6087	0.4705
0.6055	0.4736
0.6067	0.4722
0.6023	0.4722
0.6063	0.4754
0.6014	0.4728
0.6043	0.4719
0.6031	0.4694
0.6041	0.476
0.6055	0.4731
0.6113	0.4684
0.6039	0.4748
0.6076	0.4746
0.6101	0.4727
0.6034	0.4566
0.6148	0.4588
0.6091	0.4557
0.6021	0.4564
0.5963	0.4597
0.6105	0.4602
0.6097	0.4704
0.6073	0.4688
0.6025	0.4713
0.6091	0.4709
0.6134	0.4757
0.6024	0.4718
0.6139	0.4749
0.6071	0.4677
0.6079	0.4703
0.6046	0.4654
0.6046	0.4662
0.6034	0.4767
0.6126	0.4727
0.602	0.466
0.6001	0.4713
0.6182	0.4701
0.605	0.4691
0.6123	0.4678
0.5958	0.4714
0.6016	0.4746
0.6116	0.4701
0.6013	0.4699
0.6032	0.4708
0.6062	0.4665
0.607	0.47
[truncated: 147,967 more rows]
