# Supplementary material for: DeepFRET, a software for rapid and automated single-molecule FRET data classification using deep learning
Source: eLife. 2020 Nov 3;9:e60404. doi: 10.7554/eLife.60404 (PMC7609065; doi:10.7554/eLife.60404)
Supplement: Figure 4—source data 1. [file elife-60404-fig4-data1.zip › Figure 4-source data 1/Fig_S3/E_S_Histogram_ground_truth_junk_n1800.txt]

Exported by DeepFRET
Date: 2020-09-04, 16:02
E	S
0.7017	0.516
0.7184	0.5105
0.7097	0.5093
0.7044	0.5151
0.6997	0.517
0.7246	0.5049
0.726	0.507
0.7121	0.5059
0.7323	0.5087
0.7041	0.5121
0.7106	0.5043
0.7245	0.5153
0.7202	0.5101
0.7119	0.5053
0.6913	0.5194
0.7112	0.5048
0.7179	0.5073
0.7153	0.5114
0.7186	0.5114
0.7225	0.5046
0.7173	0.5062
0.7155	0.5055
0.7118	0.5047
0.7194	0.5076
0.7192	0.5062
0.713	0.5104
0.6974	0.512
0.7173	0.5095
0.7195	0.5083
0.7149	0.5093
0.722	0.5064
0.7221	0.5067
0.7154	0.512
0.7088	0.5074
0.7105	0.5112
0.7121	0.51
0.7116	0.5104
0.7223	0.513
0.7101	0.5103
0.7209	0.5143
0.7224	0.5087
0.7063	0.5161
0.7098	0.5093
0.7113	0.4875
0.7168	0.4854
0.6996	0.4952
0.7248	0.4919
0.7107	0.4968
0.7214	0.4836
0.7124	0.4876
0.7179	0.4911
0.7171	0.4873
0.6333	0.5062
0.6613	0.5071
0.6594	0.5048
0.6445	0.5101
0.6519	0.5062
0.6711	0.5054
0.666	0.5172
0.6473	0.5014
0.6627	0.5039
0.6603	0.501
0.6512	0.5044
0.6509	0.485
0.665	0.4868
0.6589	0.4859
0.6472	0.4928
0.6609	0.4821
0.6572	0.4773
0.6565	0.4867
0.6551	0.4844
0.6504	0.4812
0.6544	0.4842
0.6575	0.4855
0.6529	0.4869
0.623	0.5048
0.6424	0.4942
0.6606	0.4833
0.6554	0.4804
0.6489	0.4847
0.6609	0.4805
0.6632	0.4913
0.6467	0.4841
0.6424	0.4886
0.653	0.4805
0.6598	0.4749
0.6527	0.4804
0.6632	0.4854
0.6582	0.4848
0.6544	0.4831
0.6483	0.4914
0.6519	0.4875
0.6646	0.4846
0.6522	0.4817
0.648	0.4786
0.6615	0.4907
0.6521	0.4856
0.6552	0.4661
0.6539	0.4607
0.6512	0.4627
0.6539	0.4636
0.6489	0.456
0.6493	0.4625
0.647	0.4632
0.6357	0.4618
0.6481	0.4657
0.6507	0.4578
0.6636	0.4609
0.6436	0.4648
0.6613	0.4631
0.6539	0.4584
0.648	0.4566
0.65	0.4665
0.6348	0.4635
0.6461	0.4653
0.6613	0.4835
0.6458	0.4589
0.6572	0.4673
0.6481	0.4646
0.6552	0.4571
0.6358	0.476
0.6528	0.4589
0.6509	0.461
0.6494	0.4385
0.6459	0.4406
0.6483	0.433
0.6373	0.4431
0.6405	0.4375
0.6352	0.443
0.6544	0.4414
0.6289	0.4407
0.6399	0.4402
0.6406	0.4373
0.6429	0.4383
0.6328	0.4387
0.645	0.4349
0.6293	0.4371
0.6278	0.4448
0.5637	0.4514
0.5728	0.4495
0.5758	0.4461
0.5595	0.4555
0.5768	0.4433
0.5798	0.459
0.5548	0.4574
0.5762	0.4633
0.5765	0.4567
0.5645	0.4496
0.584	0.4578
0.5724	0.4525
0.5743	0.4462
0.5709	0.449
0.5864	0.4612
0.5638	0.4559
0.5638	0.4463
0.5805	0.4534
0.5829	0.4619
0.5987	0.4482
0.5833	0.4596
0.5704	0.4514
0.5762	0.4476
0.5854	0.4533
0.5671	0.4565
0.5684	0.4424
0.5706	0.4608
0.5756	0.4555
0.5727	0.4502
0.5906	0.4578
0.5714	0.4542
0.5704	0.448
0.5696	0.4537
0.5692	0.4597
0.5647	0.4598
0.5805	0.4484
0.5785	0.4586
0.5687	0.451
0.5731	0.4536
0.5711	0.4544
0.5781	0.455
0.5599	0.4544
0.5555	0.4602
0.5697	0.4564
0.566	0.4528
0.5806	0.4497
0.5854	0.4563
0.5685	0.4518
0.5737	0.4564
0.5798	0.4621
0.5019	0.4642
0.4969	0.4669
0.5283	0.4731
0.4906	0.4705
0.5006	0.4608
0.5055	0.4634
0.5248	0.4798
0.5039	0.4741
0.5048	0.467
0.5004	0.4718
0.5009	0.4737
0.5016	0.4665
0.5027	0.4752
0.5284	0.4799
0.5007	0.4654
0.5039	0.4736
0.5058	0.473
0.4914	0.4634
0.4855	0.4649
0.5051	0.4694
0.5045	0.4693
0.4967	0.4708
0.4985	0.4702
0.4949	0.4702
0.5037	0.4762
0.5026	0.4619
0.4977	0.4678
0.5004	0.4665
0.4964	0.4357
0.4899	0.4408
0.4763	0.4474
0.4823	0.4398
0.4849	0.4442
0.474	0.442
0.4797	0.4444
0.4753	0.4375
0.4812	0.4432
0.4761	0.4409
0.4791	0.4354
0.4854	0.4391
0.4707	0.4393
0.4983	0.4529
0.4756	0.4431
0.484	0.4443
0.5343	0.41
0.5328	0.4213
0.5347	0.4149
0.5287	0.4189
0.5294	0.4191
0.5431	0.4186
0.5425	0.4152
0.5235	0.421
0.5136	0.3882
0.5084	0.3766
0.5228	0.3783
0.5194	0.4015
0.502	0.3728
0.4995	0.3923
0.4978	0.382
0.5193	0.3839
0.5246	0.3858
0.5125	0.3794
0.518	0.383
0.5262	0.3826
0.5499	0.3965
0.5325	0.3762
0.5095	0.3835
0.5143	0.3845
0.5219	0.3915
0.5277	0.3882
0.5389	0.3784
0.5166	0.3834
0.5065	0.3869
0.5077	0.3896
0.5246	0.3797
0.5229	0.3863
0.523	0.3763
0.5045	0.3906
0.513	0.3828
0.522	0.3824
0.5085	0.3928
0.5219	0.383
0.517	0.3815
0.5083	0.3821
0.5042	0.3801
0.5153	0.3946
0.5073	0.3773
0.492	0.3961
0.5179	0.3792
0.5162	0.3781
0.524	0.3813
0.4996	0.3861
0.5208	0.3897
0.5227	0.3839
0.5094	0.3851
0.4997	0.3828
0.5182	0.3754
0.5201	0.3796
0.5129	0.3898
0.5256	0.3919
0.5336	0.3972
0.5314	0.3853
0.4069	0.4079
0.4132	0.3964
0.412	0.4065
0.4054	0.4018
0.4071	0.4092
0.4154	0.4256
0.4145	0.4151
0.4254	0.4052
0.4437	0.42
0.3614	0.4878
0.3753	0.4964
0.3611	0.4961
0.3674	0.4981
0.3471	0.4866
0.3425	0.498
0.3454	0.5005
0.3455	0.5024
0.3441	0.509
0.3452	0.5057
0.3387	0.5009
0.3535	0.4884
0.3461	0.4861
0.3654	0.498
0.3686	0.4909
0.3551	0.4905
0.3679	0.4965
0.3556	0.4899
0.3506	0.4925
0.3581	0.4922
0.3525	0.4882
0.3632	0.4878
0.3622	0.4842
0.3503	0.4826
0.3517	0.4748
0.3667	0.4798
0.3497	0.4794
0.3577	0.4799
0.3495	0.4812
0.3633	0.4874
0.3549	0.4813
0.3703	0.4884
0.3639	0.4816
0.3527	0.4853
0.3629	0.4801
0.364	0.4804
0.3667	0.4806
0.3482	0.4859
0.3637	0.4842
0.3763	0.4808
0.3354	0.4946
0.3687	0.5062
0.3642	0.5037
0.3494	0.504
0.3436	0.5143
0.3389	0.5053
0.3361	0.5081
0.341	0.4976
0.3486	0.499
0.3523	0.5
0.3218	0.5135
0.3399	0.514
0.3184	0.5035
0.3255	0.5039
0.3337	0.5139
0.3278	0.5048
0.3183	0.5058
0.3382	0.5125
0.3248	0.5041
0.3235	0.5017
0.3383	0.5102
0.3261	0.5044
0.357	0.516
0.3297	0.5002
0.3446	0.5103
0.3337	0.4914
0.3498	0.5096
0.3234	0.5058
0.3217	0.5021
0.325	0.5118
0.3263	0.5044
0.3269	0.5038
0.329	0.4997
0.3308	0.5055
0.3359	0.5034
0.3324	0.5051
0.3319	0.4956
0.3159	0.507
0.3186	0.5066
0.3115	0.4932
0.3395	0.5021
0.3253	0.4953
0.323	0.5003
0.3303	0.4971
0.3234	0.4943
0.3214	0.4894
0.3207	0.496
0.3267	0.4987
0.3249	0.5
0.3606	0.4933
0.3201	0.4831
0.3128	0.4927
0.309	0.4816
0.3166	0.4844
0.3279	0.4843
0.3256	0.4842
0.3391	0.4836
0.3127	0.477
0.3327	0.4885
0.3173	0.466
0.3389	0.4766
0.3295	0.4736
0.3093	0.4789
0.3191	0.4694
0.3174	0.4713
0.3212	0.474
0.3416	0.4736
0.3087	0.466
0.3392	0.4789
0.3267	0.4786
0.333	0.474
0.2928	0.4665
0.3263	0.4668
0.3265	0.4626
0.333	0.4623
0.3474	0.4858
0.3324	0.4432
0.3119	0.4533
0.309	0.4564
0.2954	0.4387
0.3373	0.4525
0.3352	0.4347
0.3187	0.4456
0.3374	0.4376
0.3181	0.4404
0.3587	0.4446
0.2891	0.4383
0.3094	0.4185
0.3139	0.4125
0.3091	0.4322
0.2955	0.4394
0.2958	0.4314
0.3016	0.4289
0.3069	0.4283
0.3065	0.4265
0.2751	0.4231
0.2872	0.4262
0.305	0.4491
0.3002	0.4366
0.2903	0.4458
0.2969	0.4254
0.3013	0.421
0.3172	0.4024
0.2919	0.3984
0.2514	0.4132
0.2742	0.395
0.2748	0.3871
0.2552	0.3921
0.2692	0.3918
0.2887	0.4055
0.2705	0.3869
0.2676	0.3883
0.2959	0.3926
0.2691	0.4097
0.2581	0.3977
0.2563	0.4043
0.2616	0.4071
0.2509	0.4125
0.2607	0.385
0.3018	0.4189
0.2531	0.4205
0.2538	0.4136
0.2848	0.415
0.2518	0.4025
0.2544	0.387
0.2394	0.4068
0.2255	0.3842
0.2689	0.404
0.2476	0.3995
0.2575	0.4016
0.2727	0.4097
0.2438	0.4174
0.2593	0.4218
0.2472	0.4011
0.2561	0.4077
0.3029	0.404
0.2328	0.3974
0.235	0.3786
0.2432	0.3746
0.217	0.3797
0.2425	0.3854
0.2149	0.3708
0.2261	0.3709
0.2695	0.3965
0.2153	0.3831
0.2191	0.4132
0.2942	0.4014
0.2668	0.3934
0.2416	0.3917
0.2443	0.3945
0.2583	0.3905
0.21	0.383
0.249	0.3843
0.2404	0.3847
0.2353	0.4054
0.24	0.4071
0.2109	0.4026
0.2523	0.4158
0.196	0.4113
0.1948	0.4075
0.2029	0.4061
0.214	0.4008
0.2045	0.4015
0.2566	0.4027
0.1809	0.397
0.215	0.3974
0.1774	0.4011
0.229	0.4184
0.2177	0.3765
0.2158	0.3826
0.2484	0.4019
0.2213	0.3919
0.2501	0.3796
0.2737	0.404
0.2496	0.393
0.2604	0.4068
0.2391	0.3871
0.2034	0.3848
0.2182	0.3801
0.2154	0.3774
0.2327	0.3909
0.2422	0.3834
0.2377	0.3918
0.2205	0.4025
0.218	0.3937
0.2191	0.3951
0.214	0.3716
0.2009	0.393
0.2086	0.427
0.218	0.3937
0.2047	0.387
0.2368	0.4091
0.2341	0.3869
0.2203	0.3878
0.2496	0.4112
0.2175	0.4177
0.2536	0.3978
0.2251	0.3782
0.2191	0.4003
0.2367	0.3957
0.2313	0.3754
0.215	0.3881
0.248	0.3893
0.2237	0.3949
0.2291	0.3848
0.2619	0.3922
0.2495	0.393
0.2323	0.3842
0.2346	0.4065
0.1938	0.38
0.231	0.3952
0.2183	0.3863
0.2106	0.4022
0.2253	0.3853
0.2561	0.4198
0.2323	0.4025
0.2271	0.4054
0.2398	0.4242
0.2239	0.4099
0.2241	0.3927
0.2462	0.3956
0.1989	0.3958
0.2214	0.3887
0.2565	0.3907
0.267	0.4006
0.1968	0.3784
0.2703	0.3949
0.2938	0.4289
0.2375	0.3987
0.2442	0.3858
0.2394	0.3762
0.2265	0.3855
0.1838	0.3611
0.1889	0.3792
0.2072	0.3996
0.2025	0.3697
0.24	0.3967
0.2095	0.4047
0.2111	0.395
0.1962	0.3733
0.2377	0.3894
0.1982	0.3837
0.1897	0.3896
0.2496	0.3994
0.2093	0.3751
0.1901	0.3696
0.2324	0.3875
0.2168	0.3756
0.2376	0.3864
0.2217	0.4022
0.1845	0.3711
0.1944	0.3739
0.2294	0.3853
0.1679	0.3594
0.2488	0.3862
0.2211	0.3869
0.2138	0.3595
0.2208	0.3836
0.2214	0.3815
0.0127	0.5897
0.7156	0.3921
0.7031	0.5843
0.2256	0.5596
0.2835	0.4916
-0.0883	0.4728
-0.0747	0.7002
0.3073	0.2877
1.3	0.2331
0.2646	0.5018
0.5721	0.574
0.9928	0.4372
0.5724	0.494
0.3659	0.496
0.4572	0.5938
0.5502	0.5091
0.6294	0.4443
0.1932	0.3353
0.8802	0.4792
0.4721	0.5541
0.8396	0.564
0.3454	0.5609
0.4213	0.4565
0.9652	0.3062
0.5198	0.4893
0.788	0.3499
0.7473	0.6747
0.7674	0.4183
0.6674	0.3681
0.701	0.4959
-0.3	0.1896
0.4699	0.5866
0.8753	0.4783
0.4177	0.7159
0.8882	0.535
0.755	0.4098
0.2849	0.5158
0.91	0.4169
0.4015	0.6442
0.7277	0.4317
0.8216	0.6135
0.2317	0.1738
0.1582	0.3486
0.8483	0.7715
0.6819	0.7361
0.8319	0.5469
0.8982	0.7154
0.2079	0.551
0.5416	0.6666
0.7278	0.5208
1.0154	0.2877
0.1183	0.429
0.6786	0.8262
0.2985	0.6061
0.5796	0.642
0.2271	0.395
0.6882	0.534
0.6227	0.6643
0.5895	0.4616
0.2662	0.6004
-0.3	0.3111
0.0339	0.5384
0.6727	0.508
0.1834	0.322
0.4586	0.2374
0.6033	0.5694
-0.3	0.248
1.3	0.2268
0.5945	0.6437
0.7811	0.4366
0.4711	0.3938
0.5049	0.4972
-0.0261	0.5338
1.3	0.1278
0.8668	0.5755
0.775	0.3968
0.4396	0.7083
1.0507	0.5401
1.0015	0.3305
0.7274	0.5554
0.7077	0.5653
0.5811	0.4194
-0.2556	0.3081
0.5254	0.643
0.2895	0.2899
0.2045	0.4835
0.5189	0.4406
-0.3	0.1932
0.4216	0.5799
0.0381	0.1239
0.4162	0.4451
0.786	0.4092
1.1131	0.3842
-0.1216	0.3632
0.7116	0.6752
0.2136	0.4603
0.3783	0.5916
0.5121	0.5182
0.4978	0.49
0.3957	0.4817
0.8613	0.481
1.1056	0.3585
0.1186	0.5611
0.3592	0.588
0.2543	0.4074
0.4256	0.5191
0.0799	0.4763
-0.3	0.0953
0.387	0.5223
0.4699	0.6767
0.785	0.5976
-0.0727	0.4388
0.6137	0.3857
0.5227	0.4285
1.3	0.0874
0.9179	0.4357
0.4465	0.2427
0.5949	0.7118
0.5052	0.378
0.7548	0.5087
0.5861	0.5356
0.3009	0.3779
0.3387	0.5307
0.1351	0.3483
0.6195	0.3819
0.5575	0.6471
0.2452	0.5363
0.68	0.5149
0.3748	0.3273
0.4397	0.4046
0.8322	0.4869
0.4446	0.3766
0.3724	0.7346
1.2006	0.1873
0.9075	0.5464
0.442	0.676
0.4871	0.4453
0.4541	0.5697
-0.1416	0.4353
0.545	0.4697
0.3333	0.4379
0.7943	0.4474
0.3272	0.6345
0.2433	0.3863
0.691	0.404
0.6178	0.5656
0.1763	0.7652
0.4103	0.5377
0.42	0.4629
0.2796	0.4602
0.2043	0.2733
-0.2591	0.2932
0.4881	0.4682
0.8422	0.5143
0.9957	0.3903
0.498	0.6383
0.9811	0.4771
0.1702	0.6065
0.1509	0.551
0.7649	0.5995
-0.1278	0.3726
0.2101	0.6105
-0.3	0.137
0.9523	0.5934
0.7157	0.3257
0.4185	0.4531
0.7801	0.2432
1.3	0.1586
0.5998	0.487
0.6017	0.5322
0.4161	0.3762
1.3	0.088
0.4187	0.403
0.2786	0.3634
0.5545	0.6267
0.3742	0.5178
0.3245	0.5276
0.6844	0.5729
0.7093	0.4733
0.6986	0.4532
0.2011	0.484
0.4787	0.4937
0.1532	0.1952
0.1961	0.5049
0.5758	0.6525
1.3	0.2417
0.3591	0.505
0.1383	0.4741
0.5373	0.4777
0.1741	0.4947
0.8792	0.4661
0.6316	0.4418
0.716	0.5646
0.4823	0.6285
0.4151	0.5366
0.1616	0.5943
-0.3	0.4265
-0.2106	0.4326
0.3772	0.5017
0.5155	0.6515
0.5474	0.6418
0.7445	0.5599
0.8841	0.626
0.4183	0.428
0.9736	0.3436
0.1039	0.6826
0.6727	0.5016
0.5319	0.579
0.1186	0.5813
0.1687	0.4287
0.3075	0.369
0.485	0.572
0.2616	0.6476
-0.3	0.2535
0.0794	0.5068
0.3128	0.3734
0.3649	0.4794
0.2305	0.5087
0.306	0.394
0.4948	0.5608
0.4636	0.5302
0.2572	0.6095
0.6181	0.5447
1.0807	0.4722
0.3959	0.683
0.9336	0.4559
0.3051	0.8259
0.2253	0.2103
0.0786	0.6524
0.2417	0.5552
-0.3	0.1305
0.032	0.5545
0.2086	0.6338
0.1971	0.3437
0.0645	0.503
0.6497	0.422
1.2372	0.474
0.7472	0.6189
-0.3	0.1795
0.7813	0.5072
0.9847	0.4735
0.935	0.4688
0.56	0.6704
0.6225	0.5701
0.7778	0.497
1.0844	0.5108
0.8552	0.5256
0.987	0.6264
0.7945	0.5577
0.6139	0.6394
0.5661	0.6484
0.8153	0.6721
0.7882	0.6381
0.9986	0.5384
0.983	0.528
0.9479	0.6462
0.6801	0.5715
0.8346	0.4272
0.8869	0.5849
0.8915	0.544
0.7239	0.6615
0.7191	0.5686
0.7738	0.4911
1.0375	0.5532
0.6687	0.5675
0.8877	0.4634
0.7509	0.58
0.6799	0.6012
0.6652	0.5199
0.531	0.5889
0.6086	0.5978
0.3506	0.5514
0.4132	0.4762
0.4227	0.7135
0.3797	0.5173
0.3501	0.6625
0.0434	0.4694
0.1421	0.5342
0.04	0.4361
0.2479	0.5467
0.117	0.5181
0.3094	0.5642
0.1904	0.5785
0.1984	0.4819
0.4167	0.6627
0.2042	0.594
0.2689	0.5266
0.9106	0.3864
0.9562	0.5813
0.8395	0.547
0.8959	0.471
0.1913	0.6512
0.2553	0.5176
0.1748	0.4946
-0.1662	0.5232
0.413	0.5843
0.2779	0.6708
0.1173	0.7056
0.5555	0.6041
0.3216	0.573
0.3783	0.6101
0.0757	0.3804
0.7109	0.4043
0.5493	0.6659
0.4614	0.727
0.7196	0.6266
0.8138	0.5881
0.6392	0.5447
0.5554	0.6352
1.0294	0.415
1.1368	0.4709
0.562	0.6467
0.59	0.4753
0.7525	0.5846
0.5673	0.6962
0.7375	0.5562
0.6956	0.6274
0.1116	0.5433
0.2175	0.3993
0.2977	0.5394
0.3082	0.5863
0.4103	0.6272
0.3369	0.5634
0.7066	0.6255
0.7031	0.69
0.3688	0.6527
0.3236	0.5209
0.4469	0.4234
0.3094	0.4526
0.6784	0.7694
0.5861	0.4791
0.6161	0.4841
0.2658	0.492
0.4248	0.4428
0.6363	0.5805
0.4507	0.51
0.4845	0.6272
0.8941	0.5632
0.7682	0.6433
0.5524	0.4782
0.3307	0.6201
0.5973	0.6041
0.8448	0.5219
0.7073	0.5128
0.6996	0.4497
0.6064	0.6619
0.6929	0.6411
0.5622	0.5548
0.523	0.5485
0.3226	0.6132
0.4946	0.7117
0.2798	0.6445
0.508	0.5092
0.4747	0.6402
0.5376	0.6339
0.495	0.5779
0.3512	0.4235
0.2872	0.6435
0.5831	0.5864
0.4336	0.4227
0.9071	0.6365
0.378	0.5959
0.356	0.5462
0.5388	0.5075
0.6645	0.363
0.1742	0.4741
0.4976	0.363
0.4352	0.6358
0.526	0.5485
0.3987	0.4432
0.4189	0.5324
0.5774	0.5274
0.5724	0.6677
0.544	0.7077
0.4546	0.519
0.3632	0.4061
0.2285	0.6031
0.3988	0.5691
0.6452	0.5842
1.0042	0.4613
0.1919	0.6483
0.1785	0.6582
0.7814	0.4886
0.4117	0.7181
0.329	0.6024
0.346	0.5819
0.6213	0.4385
0.5224	0.7141
0.6023	0.4914
0.4662	0.5215
0.8344	0.2413
-0.3	0.1463
-0.2891	0.2502
1.2896	-0.2945
-0.3	0.1441
-0.3	-0.0558
0.4099	0.368
0.4618	-0.2336
0.638	0.614
0.6123	0.4835
0.5947	0.6013
0.4758	0.4485
0.593	0.538
0.4488	0.5645
0.6333	0.5183
0.4513	0.5413
0.4768	0.4105
1.1062	0.516
0.6929	0.4615
1.0541	0.4109
0.772	0.5322
0.0286	0.5785
0.2241	0.5501
0.1224	0.6124
0.1833	0.5705
0.3832	0.671
0.3049	0.5518
0.8188	0.5045
0.3653	0.5583
0.3631	0.509
0.3075	0.6352
0.0605	0.5839
0.4671	0.5786
0.527	0.5776
1.3	0.5119
0.7787	0.5964
0.8768	0.5055
0.8076	0.5814
0.8043	0.5515
0.8398	0.4172
0.7692	0.4707
0.8753	0.503
0.772	0.6225
0.3149	0.5591
0.3538	0.5942
0.5298	0.582
0.5906	0.689
0.2924	0.6844
0.6344	0.5469
0.9029	0.5
0.9119	0.6807
0.8355	0.5425
0.9077	0.5126
0.7119	0.6047
0.9659	0.6232
1.0551	0.497
0.7806	0.6519
0.7283	0.6353
0.7587	0.4992
0.9395	0.3478
1.0257	0.5836
0.8487	0.6199
0.7622	0.5813
0.9551	0.5289
0.8181	0.6041
0.8183	0.5143
0.9324	0.6039
0.7875	0.4966
0.762	0.5622
0.7052	0.6596
0.5776	0.4208
0.4941	0.5565
0.3408	0.2657
0.426	0.5729
0.6121	0.537
0.3585	0.4778
0.7847	0.474
0.2071	0.4803
0.4938	0.6187
0.6122	0.5335
0.6414	0.5967
0.383	0.6751
0.557	0.5137
0.5554	0.569
0.848	0.549
1.2441	0.4748
1.2799	0.462
0.8083	0.5554
0.6085	0.4958
0.1839	0.7275
0.1929	0.4191
0.9295	0.5968
0.3178	0.6431
1.2563	0.194
0.7685	0.4563
1.0157	0.6813
0.7383	0.738
1.3	0.2038
0.4882	0.7424
0.3194	0.4764
0.1915	0.7548
0.377	0.6273
0.4774	0.5763
1.1081	0.6428
0.957	0.6207
0.6895	0.7397
1.1285	0.6325
0.8385	0.5203
0.9589	0.4314
0.5588	0.7084
0.5036	0.7694
0.4763	0.7987
0.5326	0.6895
0.3731	0.7216
0.6989	0.5441
0.5685	0.5315
1.3	0.7452
0.7893	0.6481
0.4176	0.7516
0.4203	0.6085
0.289	0.6113
0.4144	0.2227
0.3221	0.4047
0.7852	0.5874
0.893	0.6768
0.6042	0.5986
1.1375	0.6498
1.3	0.4541
1.3	0.464
1.3	0.5423
0.9762	0.5635
1.3	1.0624
1.044	0.638
1.0343	0.6619
1.3	0.424
1.3	0.5232
0.6165	0.7244
0.6779	0.4012
0.7538	0.6781
0.49	0.7171
0.3002	0.7394
0.3224	0.7648
0.5819	0.701
0.5659	0.544
0.8131	0.4289
0.8104	0.527
1.1986	0.2825
0.3066	0.6647
0.8514	0.7584
0.8075	0.4935
0.5864	0.5444
0.6407	0.8029
0.3722	0.8498
0.3258	0.7169
0.4071	0.7111
0.2551	0.519
0.7252	0.738
0.4206	0.6556
0.4537	0.6576
0.8424	0.3603
0.64	0.7234
0.4988	0.7258
0.5062	0.8228
0.5322	0.5105
0.4121	0.941
1.0777	0.4586
0.9711	0.5339
0.6137	0.7505
0.7929	0.658
0.769	0.9265
1.3	0.1963
0.6025	0.3629
0.3882	0.7636
0.1183	0.7517
0.5279	0.4907
0.8745	0.5793
0.3198	0.6819
0.5197	0.5188
0.0608	0.7002
0.5491	0.5436
0.8338	0.7547
0.1739	0.6221
0.5807	0.7156
0.7217	0.2063
0.0024	0.5428
0.4185	0.4639
0.3618	0.614
0.6393	0.8082
0.521	0.5347
0.378	0.5537
0.5243	0.712
0.2974	0.6806
0.3035	0.6695
0.5862	0.7475
0.4339	0.6278
0.2763	0.4897
0.5442	0.7205
0.882	0.4619
-0.021	0.6453
0.6582	0.5696
0.8284	0.6517
0.7591	0.6146
1.3	0.4074
0.6078	0.4975
1.2892	0.4457
1.0049	0.7494
0.3048	0.6737
0.0029	0.3877
-0.0303	0.3741
0.4371	0.67
0.1633	0.251
0.1852	0.7119
0.3117	0.4492
0.1192	0.8941
0.3275	0.6169
1.2682	0.2383
0.2846	0.524
0.3991	0.5855
0.5461	0.6752
1.3	0.6814
0.289	0.4978
0.0797	0.5285
0.5348	0.3581
0.4583	0.5155
1.0483	0.6138
0.8204	0.7999
1.3	0.5341
1.124	0.568
1.3	0.5781
0.9004	0.9402
0.8104	0.6982
0.5415	0.5879
-0.0858	0.5019
0.4799	0.5103
0.3188	0.6374
0.9682	0.6863
0.9474	0.6788
0.8797	0.8905
0.7544	0.5568
0.7355	0.7664
0.4886	0.6685
0.4086	0.6846
0.7869	0.692
0.9383	0.4394
0.7121	0.4423
0.4713	0.7997
1.2089	0.5714
0.9134	0.7807
0.8942	0.6066
0.51	0.5741
0.1642	0.6074
0.3696	0.6855
0.8019	0.55
0.3762	0.6285
0.6126	0.7936
0.5219	0.5778
0.4273	0.7032
0.914	0.7815
0.5658	0.5243
0.591	0.7152
0.888	0.5143
0.7202	0.5778
0.9652	0.3989
0.4695	0.7794
1.3	0.4432
0.6936	0.6437
1.2115	0.3151
0.8234	0.7076
1.1519	0.1485
0.4698	0.5124
1.3	0.4938
0.8753	0.6115
1.0825	0.5664
0.8759	0.5415
0.8526	0.5825
0.9661	0.5435
1.3	0.2187
1.3	0.4484
0.9066	0.4649
1.03	0.6406
0.8608	0.6075
1.3	0.7235
0.9749	0.4181
1.2028	0.6004
1.2504	0.5919
1.1277	0.5563
0.0546	0.6936
0.4763	0.7972
0.4328	0.6631
0.3769	0.5687
0.2396	0.6535
0.1772	0.6213
0.2788	0.4391
0.7122	0.2848
0.6774	0.6776
0.5819	0.5988
1.1337	0.5094
0.3554	0.5573
0.4861	0.7852
0.127	0.6548
0.8797	0.8654
0.729	0.5563
0.734	0.4147
0.4897	0.5288
1.2914	0.5154
0.6527	0.655
0.2259	0.775
0.288	0.5001
0.2222	0.3634
0.4506	0.6203
0.9825	0.6021
1.2141	0.4308
0.7273	0.5496
1.0109	0.8305
1.0552	0.4709
1.3	0.3592
0.1343	0.6835
0.581	0.7445
0.8286	0.6346
0.9669	0.5184
0.6158	0.6091
0.5267	0.6265
0.3289	0.775
0.4698	0.5546
0.3931	0.4868
1.1701	0.652
0.3702	0.39
0.5065	0.5336
0.6003	0.7666
0.613	0.4742
1.0336	0.4009
0.7793	0.5052
0.9366	0.4801
0.6373	0.6921
0.4738	0.7774
1.0728	0.5674
0.9897	0.7874
0.4002	0.3552
0.5748	0.7567
0.2821	0.3468
0.6155	0.6158
1.0066	0.7408
0.8032	0.4599
0.8401	0.52
0.4996	0.7094
0.5191	0.6891
0.7406	0.5763
0.9424	0.7548
0.9064	0.7232
0.7046	0.6906
1.3	0.1604
0.17	0.5138
0.5607	0.6689
0.1747	0.711
0.574	0.4768
0.1585	0.5132
0.5326	0.6548
0.3782	0.631
0.4752	0.4398
0.4389	0.4613
0.6214	0.5457
1.3	0.2892
0.6556	0.6059
0.438	0.5637
0.9486	0.552
0.7177	0.6678
1.2385	0.4767
1.3	0.6209
0.7845	0.5777
0.2865	0.5988
0.4015	0.6866
0.5117	0.7099
0.7604	0.8506
0.3172	0.7549
0.8377	0.5403
0.6709	0.5892
0.609	0.5169
1.0065	0.8366
0.4174	0.6719
0.3385	0.7062
0.7877	0.6604
1.1404	0.2962
0.15	0.6541
0.5462	0.7501
0.4847	0.5084
0.3082	0.8446
1.0994	0.3133
0.212	0.6766
0.5489	0.6678
0.5287	0.6597
0.5268	0.6393
0.5124	0.6298
0.5462	0.6996
0.5158	0.6541
0.5996	0.6533
0.5187	0.6937
0.4803	0.6264
0.566	0.6277
0.5175	0.6352
0.4905	0.6973
0.4801	0.6698
0.9101	0.5083
0.8969	0.5505
1.0379	0.5004
0.9542	0.4992
1.0171	0.5027
0.9705	0.5187
1.0972	0.4438
0.9604	0.4788
1.164	0.4469
0.9967	0.5308
0.9199	0.4982
1.1371	0.4676
0.5005	0.6551
0.501	0.656
0.5156	0.6325
0.543	0.6715
0.5007	0.6616
0.5278	0.6748
0.4581	0.6654
0.5614	0.6836
0.5272	0.7182
0.5124	0.6604
0.5476	0.6841
0.5532	0.6675
0.5211	0.6523
0.5042	0.6718
0.5013	0.6386
0.5113	0.6759
0.4964	0.6487
0.5148	0.6635
0.4919	0.644
0.5406	0.6447
0.5125	0.6955
0.5403	0.6379
0.4601	0.6646
0.503	0.6387
0.5475	0.6497
0.5575	0.6875
0.5747	0.6746
0.4988	0.6256
0.5544	0.5973
0.516	0.6496
0.5261	0.7048
0.5259	0.6679
0.4927	0.6114
0.5092	0.6245
0.5036	0.6672
0.5215	0.6333
0.5565	0.6866
0.4992	0.646
0.4934	0.5909
0.5661	0.6359
0.5184	0.6634
0.4806	0.6708
0.4746	0.6105
0.5497	0.6344
0.4856	0.641
0.5341	0.6407
0.517	0.6517
0.4999	0.6705
0.5423	0.6367
0.4602	0.6394
0.5468	0.6476
0.5696	0.6798
0.4769	0.6592
0.5522	0.638
0.5063	0.6608
0.5581	0.6486
0.5183	0.6805
0.5468	0.6285
0.5627	0.6559
0.5116	0.6539
0.5232	0.675
0.5109	0.6753
0.5087	0.6556
0.5612	0.6561
0.4838	0.6729
0.5145	0.644
0.4987	0.6428
0.5686	0.6625
0.5235	0.673
0.5971	0.6814
0.5044	0.6174
0.5478	0.651
0.451	0.723
0.4918	0.6504
0.5805	0.65
0.5298	0.634
0.4931	0.6209
0.4605	0.6506
0.5383	0.6849
0.5154	0.6729
0.5008	0.6522
0.561	0.6066
0.5604	0.648
0.5425	0.7028
0.5162	0.6603
0.5425	0.6356
0.5067	0.6738
0.4579	0.6632
0.5036	0.6501
0.5435	0.5777
0.4679	0.6985
0.4539	0.6657
0.5103	0.6853
0.5286	0.6547
0.5008	0.6455
0.5615	0.6777
0.5405	0.6644
0.5709	0.6255
0.5409	0.6682
0.5756	0.6316
0.4994	0.6633
0.5397	0.6593
0.5581	0.6449
0.4937	0.6835
0.5144	0.6532
0.5516	0.6845
0.4974	0.7061
0.5813	0.6761
0.5249	0.7079
0.5503	0.6621
0.5197	0.6616
0.505	0.6495
0.4852	0.6329
0.5288	0.6365
0.4386	0.6752
0.5151	0.6127
0.513	0.6422
0.5655	0.684
0.5339	0.6697
0.5023	0.6197
0.5278	0.6749
0.4551	0.6757
0.4637	0.6789
0.5278	0.7015
0.5137	0.6566
0.4624	0.6381
0.535	0.6442
0.5143	0.6735
0.5865	0.6435
0.5331	0.6035
0.5402	0.6566
0.5247	0.6689
0.5435	0.6493
0.5292	0.693
0.5526	0.6495
0.512	0.6454
0.5294	0.6537
0.5181	0.6457
0.5241	0.6535
0.5055	0.6398
0.5191	0.6938
0.5091	0.7033
0.53	0.657
0.5303	0.6459
0.5203	0.6586
0.5005	0.7065
0.5473	0.6429
0.5416	0.6793
0.5358	0.6584
0.4804	0.6497
0.5387	0.6702
0.5383	0.6446
0.5031	0.6924
0.5469	0.6404
0.5078	0.6603
0.5142	0.6362
0.5947	0.6428
0.542	0.6679
0.4586	0.6776
0.5515	0.6629
0.4772	0.6591
0.5481	0.6295
0.5494	0.7025
0.5597	0.6693
0.5024	0.6904
0.5452	0.674
0.4934	0.6586
0.5331	0.675
0.4252	0.6683
0.4581	0.6459
0.5175	0.6351
0.5105	0.6833
0.5668	0.7268
0.5205	0.6487
0.4613	0.6364
0.5538	0.6587
0.534	0.6424
0.4977	0.6689
0.5212	0.644
0.5662	0.6606
0.5583	0.6194
0.4838	0.6304
0.5243	0.669
0.4776	0.6614
0.52	0.672
0.5261	0.6946
0.5163	0.6861
0.5539	0.6325
0.5621	0.684
0.5026	0.666
0.5246	0.6924
0.5268	0.6891
0.5489	0.6684
0.5244	0.6863
0.5158	0.6179
0.4884	0.6701
0.5329	0.6844
0.5414	0.6652
0.5126	0.6575
0.4768	0.6575
0.5135	0.6683
0.5202	0.6565
0.5137	0.6669
0.5377	0.6622
0.4814	0.6485
0.4851	0.6287
0.5204	0.6051
0.4846	0.7383
0.4462	0.6682
0.507	0.6452
0.4724	0.6508
0.5817	0.6847
0.5481	0.6516
0.5562	0.6163
0.5324	0.6563
0.5787	0.6386
0.4862	0.6337
0.5437	0.6673
0.4983	0.6619
0.4864	0.6809
0.5633	0.6826
0.4991	0.6825
0.531	0.5907
0.496	0.6832
0.5156	0.6355
0.5418	0.6392
0.5145	0.6147
0.5345	0.641
0.5385	0.687
0.5196	0.6476
0.517	0.6335
0.5089	0.6602
0.4931	0.6594
0.4875	0.709
0.584	0.6375
0.5266	0.6812
0.5049	0.6275
0.4661	0.6459
0.5882	0.6398
0.538	0.6515
0.5148	0.6646
0.5294	0.6618
0.4394	0.6554
0.5469	0.6857
0.4695	0.6904
0.4901	0.6096
0.5025	0.6561
0.5693	0.6939
0.5265	0.6525
0.5586	0.61
0.5039	0.6385
0.5308	0.6582
0.5114	0.6712
0.469	0.6996
0.5095	0.6784
0.5449	0.6526
0.4889	0.6919
0.5079	0.6653
0.4894	0.6376
0.4594	0.6516
0.5593	0.6655
0.5317	0.6398
0.5772	0.6572
0.6141	0.581
0.5369	0.6133
0.5668	0.6386
0.5052	0.636
0.5151	0.6614
0.5092	0.6682
0.507	0.6567
0.4751	0.6232
0.5322	0.6296
0.4954	0.6323
0.5672	0.6716
0.5272	0.6358
0.5534	0.509
0.4851	0.6031
0.5464	0.5544
0.5898	0.5307
0.7063	0.4978
0.5263	0.6529
0.6767	0.5896
0.3552	0.5869
0.5554	0.5225
0.7151	0.5451
0.5888	0.5022
0.5712	0.5093
0.5423	0.5608
0.6467	0.6089
0.5491	0.5157
0.5287	0.6382
0.5274	0.3992
0.7322	0.5027
0.7246	0.431
0.8252	0.3829
0.4493	0.4486
0.6385	0.547
0.5168	0.4129
0.619	0.5877
1.1658	0.2748
0.336	0.473
0.6317	0.4965
0.5775	0.4002
0.7467	0.5063
0.5558	0.5695
0.3383	0.2193
0.596	0.5194
0.6693	0.4701
0.616	0.5793
0.7127	0.4785
0.5772	0.5052
0.68	0.5546
0.777	0.3653
0.5309	0.4979
0.2202	0.6318
0.4357	0.3834
0.2574	0.4697
0.21	0.5812
0.0427	0.6438
0.2271	0.7187
0.2748	0.3899
0.2905	0.5398
0.2979	0.5443
0.3256	0.4616
-0.2231	0.3089
0.5103	0.6862
0.1613	0.5597
0.3181	0.5591
0.2755	0.6882
0.3056	0.4319
0.1588	0.4968
0.3687	0.6075
0.0938	0.6254
0.3949	0.4325
0.1828	0.5816
0.2576	0.5317
0.0678	0.416
0.271	0.5735
0.5547	0.5733
0.2382	0.5994
0.2755	0.629
0.3847	0.6209
0.3496	0.4264
0.3214	0.5202
0.6969	0.516
0.1779	0.3489
0.4478	0.6232
0.4554	0.6586
0.4221	0.3514
0.2605	0.7129
0.1538	0.4832
0.4466	0.552
0.3931	0.4733
0.4592	0.5086
0.1334	0.5552
0.5327	0.5799
0.3481	0.7784
0.1574	0.6115
0.4354	0.5942
0.4442	0.8037
0.518	0.7257
0.4288	0.5639
0.6162	0.5254
0.2775	0.6051
0.1543	0.6859
0.3208	0.752
0.6609	0.7714
0.414	0.7048
0.211	0.5361
0.1463	0.655
0.3747	0.6722
0.1961	0.6309
0.4842	0.7293
0.2749	0.7507
0.2333	0.5055
0.3157	0.8016
0.3448	0.6849
0.1133	0.6084
0.4649	0.7492
0.2241	0.5363
0.3186	0.7979
0.4475	0.7977
0.3514	0.7259
0.0468	0.7737
0.1688	0.6668
0.3641	0.8538
0.2451	0.9404
0.0322	0.7334
0.286	0.519
0.2174	0.8603
0.4136	0.7225
0.2687	0.654
0.2577	0.7374
0.323	0.5339
0.1323	0.7187
0.3979	0.6715
0.3447	0.7895
0.109	0.6167
0.1083	0.7437
0.2027	0.9341
0.2897	0.8276
0.5658	0.8257
0.3836	0.8133
0.2575	0.7467
0.4534	0.6484
0.1814	0.7807
0.2096	0.5726
0.6753	0.7932
0.7974	0.7362
-0.3	0.1772
0.3642	0.7169
0.0985	0.5983
0.3849	0.5267
0.1923	0.4364
1.1714	0.5083
0.8935	0.357
0.4716	0.4749
0.3804	0.6763
0.708	0.4953
0.5773	0.5703
0.1389	0.5196
-0.1597	0.3643
0.1519	0.6749
0.5464	0.5581
0.1634	0.5457
0.4791	0.7007
0.2934	0.4534
0.3129	0.574
0.0799	0.4199
-0.15	0.4427
0.1599	0.4501
0.6985	0.5672
0.5845	0.444
0.4066	0.6703
0.3471	0.4233
0.1952	0.522
0.8347	0.4674
0.0099	0.505
0.1756	0.4032
0.3357	0.4978
0.1456	0.4474
0.0604	0.597
0.7266	0.4297
0.7217	0.5416
0.785	0.5771
0.133	0.5079
0.7804	0.5787
-0.092	0.3073
-0.3	0.0068
0.1727	0.3466
0.0473	0.6658
0.2807	0.5531
0.2174	0.4608
0.4049	0.4685
0.9404	0.4622
-0.3	0.4084
0.1804	0.423
0.8895	0.4986
0.5851	0.6832
0.8434	0.489
0.4941	0.6271
-0.3	0.1601
0.0461	0.5476
0.7507	0.5206
0.4949	0.7144
0.4119	0.547
0.1822	0.3848
0.9012	0.4672
0.7318	0.5897
0.7158	0.6182
-0.3	0.5281
0.2593	0.669
0.0695	0.6966
0.3676	0.6446
-0.3	0.3926
0.3184	0.5325
0.5197	0.6008
-0.3	0.3881
0.6666	0.4449
0.3488	0.4316
0.1052	0.5898
0.0669	0.6486
-0.0481	0.4942
0.3502	0.3933
0.2336	0.5237
1.0336	0.5211
1.0902	0.4249
-0.0791	0.5699
0.1377	0.4962
0.3349	0.6204
0.7846	0.507
0.2869	0.5945
0.1766	0.2751
0.6643	0.5584
0.504	0.6551
0.0775	0.4966
0.3178	0.5873
0.4777	0.6713
0.5645	0.484
0.7417	0.5198
0.38	0.3622
1.2151	0.4186
0.6102	0.525
0.6053	0.4733
0.711	0.5224
0.3887	0.4854
0.2372	0.6127
0.4318	0.4595
1.1177	0.1839
0.766	0.5195
0.9076	0.5215
1.0916	0.3937
0.1425	0.5172
0.5875	0.4828
0.6239	0.3892
0.6162	0.5096
0.8003	0.3483
0.7758	0.5448
0.657	0.456
0.6739	0.5252
0.4655	0.6308
0.1868	0.4402
-0.0079	0.4795
-0.3	0.2654
1.3	0.222
0.3283	0.5223
0.3321	0.5896
0.2869	0.5497
0.4651	0.6162
0.0786	0.3942
0.5972	0.5902
0.2721	0.5576
0.4492	0.6188
0.7856	0.4106
0.5258	0.6973
0.1134	0.6481
0.8595	0.501
0.0347	0.3753
0.448	0.5147
0.5707	0.4491
0.2909	0.5644
0.7683	0.4193
0.3116	0.6216
0.3742	0.3913
0.5604	0.6258
0.4123	0.5985
0.2692	0.4404
0.0494	0.4589
0.2682	0.5178
0.2534	0.5964
0.5594	0.6122
-0.0631	0.4756
0.0739	0.437
0.3209	0.4979
0.2408	0.5059
1.063	0.3697
0.4954	0.5661
0.4691	0.5377
0.2653	0.4179
0.1507	0.5443
-0.2226	0.2959
-0.3	0.1498
-0.3	0.1264
0.1864	0.641
0.4371	0.7185
0.3746	0.3897
0.5411	0.5476
1.1156	0.516
0.8312	0.2864
0.8503	0.6495
1.0897	0.4936
0.369	0.57
0.7362	0.5444
0.4784	0.5656
0.7364	0.1739
-0.2204	0.4202
1.3	0.3735
0.7328	0.5194
0.7449	0.4435
0.7157	0.6306
0.8856	0.163
-0.2103	0.0778
0.3067	0.5483
-0.2359	0.5443
0.5527	0.6896
-0.3	0.2539
0.7785	0.4569
0.2779	0.3581
-0.3	0.1576
-0.3	0.1817
0.0413	0.3261
0.1659	0.5838
0.5873	0.5394
0.5174	0.5882
-0.0433	0.5158
0.0106	0.7367
[truncated: 375,017 more rows]
