# Supplementary material for: DeepFRET, a software for rapid and automated single-molecule FRET data classification using deep learning
Source: eLife. 2020 Nov 3;9:e60404. doi: 10.7554/eLife.60404 (PMC7609065; doi:10.7554/eLife.60404)
Supplement: Figure 4—source data 1. [file elife-60404-fig4-data1.zip › Figure 4-source data 1/Fig_S4a/Traces/traces_all_n294/Traces_Fig2d_4mMAc_mov4_combined_tif_pair64.txt]

Exported by DeepFRET
Date: 2020-08-26, 18:13
Video filename: None
FRET pair #64
Bleaches at 795
D-Dexc-bg	A-Dexc-bg	A-Aexc-bg	D-Dexc-rw	A-Dexc-rw	A-Aexc-rw	S	E	p_bleached	p_aggregated	p_noisy	p_scrambled	p_static	p_dynamic
0.0	0.0	0.0	7079.6209	4145.2569	NaN	NaN	0.3693	0.0171	0.896	0.0213	0.0233	0.0224	0.0199
0.0	0.0	0.0	27169.6209	6208.2569	NaN	NaN	0.186	0.0156	0.8901	0.0207	0.026	0.0267	0.0209
0.0	0.0	0.0	32221.6209	6034.2569	NaN	NaN	0.1577	0.0151	0.8913	0.0199	0.0249	0.0285	0.0204
0.0	0.0	0.0	31419.6209	4931.2569	NaN	NaN	0.1357	0.0154	0.8913	0.0197	0.0246	0.0291	0.02
0.0	0.0	0.0	32910.6209	6853.2569	NaN	NaN	0.1723	0.0154	0.8871	0.0205	0.0256	0.0305	0.021
0.0	0.0	0.0	29526.6209	5965.2569	NaN	NaN	0.1681	0.0158	0.8823	0.0212	0.0267	0.0319	0.0221
0.0	0.0	0.0	26338.6209	4498.2569	NaN	NaN	0.1459	0.0165	0.8792	0.0217	0.027	0.0327	0.0229
0.0	0.0	0.0	24709.6209	7293.2569	NaN	NaN	0.2279	0.0166	0.8795	0.0218	0.0271	0.0323	0.0227
0.0	0.0	0.0	26564.6209	5576.2569	NaN	NaN	0.1735	0.0167	0.8806	0.0218	0.0272	0.0318	0.022
0.0	0.0	0.0	27679.6209	6734.2569	NaN	NaN	0.1957	0.0166	0.8831	0.0218	0.0267	0.0306	0.0212
0.0	0.0	0.0	30493.6209	6399.2569	NaN	NaN	0.1735	0.0165	0.8854	0.022	0.026	0.0295	0.0207
0.0	0.0	0.0	24952.6209	5923.2569	NaN	NaN	0.1918	0.0163	0.8869	0.022	0.0258	0.0288	0.0203
0.0	0.0	0.0	27057.6209	5747.2569	NaN	NaN	0.1752	0.0163	0.8883	0.0221	0.0252	0.0282	0.02
0.0	0.0	0.0	31355.6209	5777.2569	NaN	NaN	0.1556	0.016	0.8862	0.0224	0.0262	0.0289	0.0204
0.0	0.0	0.0	30570.6209	9612.2569	NaN	NaN	0.2392	0.0162	0.8824	0.0229	0.0273	0.0302	0.021
0.0	0.0	0.0	27586.6209	5968.2569	NaN	NaN	0.1779	0.016	0.877	0.0233	0.0295	0.0324	0.0218
0.0	0.0	0.0	29134.6209	8529.2569	NaN	NaN	0.2265	0.017	0.8676	0.0244	0.032	0.0356	0.0235
0.0	0.0	0.0	24339.6209	3454.2569	NaN	NaN	0.1243	0.0167	0.8706	0.0243	0.0312	0.0343	0.0229
0.0	0.0	0.0	27396.6209	9597.2569	NaN	NaN	0.2594	0.0167	0.8737	0.0236	0.0302	0.0336	0.0222
0.0	0.0	0.0	26592.6209	4820.2569	NaN	NaN	0.1534	0.0174	0.8734	0.0234	0.0301	0.0336	0.022
0.0	0.0	0.0	28962.6209	8497.2569	NaN	NaN	0.2268	0.0179	0.872	0.0232	0.0307	0.0342	0.022
0.0	0.0	0.0	31781.6209	10320.2569	NaN	NaN	0.2451	0.019	0.8697	0.0231	0.0312	0.0348	0.0222
0.0	0.0	0.0	29084.6209	10294.2569	NaN	NaN	0.2614	0.0195	0.8694	0.0229	0.0313	0.0349	0.022
0.0	0.0	0.0	25785.6209	7407.2569	NaN	NaN	0.2232	0.0204	0.8668	0.0231	0.0317	0.0354	0.0225
0.0	0.0	0.0	28895.6209	7208.2569	NaN	NaN	0.1997	0.0207	0.867	0.023	0.0315	0.0352	0.0226
0.0	0.0	0.0	32209.6209	11744.2569	NaN	NaN	0.2672	0.0213	0.8645	0.0233	0.032	0.0356	0.0232
0.0	0.0	0.0	28379.6209	3632.2569	NaN	NaN	0.1135	0.0211	0.866	0.0234	0.0316	0.0349	0.0229
0.0	0.0	0.0	25928.6209	7500.2569	NaN	NaN	0.2244	0.0211	0.867	0.0233	0.0311	0.0345	0.023
0.0	0.0	0.0	23995.6209	5537.2569	NaN	NaN	0.1875	0.0213	0.8662	0.0234	0.0312	0.0345	0.0234
0.0	0.0	0.0	28175.6209	5089.2569	NaN	NaN	0.153	0.0214	0.8666	0.0235	0.0309	0.0342	0.0235
0.0	0.0	0.0	30134.6209	5703.2569	NaN	NaN	0.1591	0.0217	0.8646	0.0239	0.0314	0.0344	0.0239
0.0	0.0	0.0	30234.6209	5532.2569	NaN	NaN	0.1547	0.0228	0.861	0.0245	0.0326	0.035	0.0242
0.0	0.0	0.0	26153.6209	6496.2569	NaN	NaN	0.199	0.0243	0.8543	0.0254	0.035	0.036	0.025
0.0	0.0	0.0	27957.6209	6794.2569	NaN	NaN	0.1955	0.0247	0.8598	0.0239	0.0335	0.0351	0.023
0.0	0.0	0.0	29581.6209	6050.2569	NaN	NaN	0.1698	0.0251	0.8593	0.0236	0.0341	0.0353	0.0226
0.0	0.0	0.0	29880.6209	3933.2569	NaN	NaN	0.1163	0.0248	0.8612	0.0234	0.0338	0.0345	0.0223
0.0	0.0	0.0	26885.6209	11071.2569	NaN	NaN	0.2917	0.0254	0.8585	0.0238	0.0346	0.0351	0.0226
0.0	0.0	0.0	24848.6209	7935.2569	NaN	NaN	0.242	0.0258	0.857	0.024	0.0351	0.0354	0.0227
0.0	0.0	0.0	25972.6209	10752.2569	NaN	NaN	0.2928	0.0255	0.8574	0.0241	0.0352	0.0351	0.0228
0.0	0.0	0.0	27259.6209	3091.2569	NaN	NaN	0.1019	0.025	0.8601	0.0238	0.0344	0.0342	0.0225
0.0	0.0	0.0	24465.6209	6209.2569	NaN	NaN	0.2024	0.025	0.8605	0.0236	0.0342	0.0343	0.0224
0.0	0.0	0.0	27441.6209	5796.2569	NaN	NaN	0.1744	0.0252	0.859	0.0237	0.0348	0.0349	0.0225
0.0	0.0	0.0	24326.6209	12122.2569	NaN	NaN	0.3326	0.025	0.86	0.0234	0.0345	0.0348	0.0223
0.0	0.0	0.0	30195.6209	5498.2569	NaN	NaN	0.154	0.025	0.8593	0.0234	0.0347	0.0351	0.0224
0.0	0.0	0.0	21144.6209	6581.2569	NaN	NaN	0.2374	0.0246	0.8611	0.0231	0.0343	0.0346	0.0223
0.0	0.0	0.0	23896.6209	4944.2569	NaN	NaN	0.1714	0.0251	0.8593	0.0233	0.0347	0.0351	0.0225
0.0	0.0	0.0	25764.6209	7608.2569	NaN	NaN	0.228	0.0247	0.8606	0.0231	0.0345	0.0346	0.0225
0.0	0.0	0.0	28070.6209	7170.2569	NaN	NaN	0.2035	0.0249	0.8602	0.0234	0.0343	0.0346	0.0226
0.0	0.0	0.0	23523.6209	5130.2569	NaN	NaN	0.179	0.0248	0.8598	0.0235	0.0343	0.0347	0.0229
0.0	0.0	0.0	24165.6209	4689.2569	NaN	NaN	0.1625	0.0249	0.8617	0.0234	0.0334	0.0341	0.0225
0.0	0.0	0.0	24824.6209	2876.2569	NaN	NaN	0.1038	0.0248	0.8603	0.0236	0.0336	0.0344	0.0232
0.0	0.0	0.0	22602.6209	8134.2569	NaN	NaN	0.2646	0.0247	0.8611	0.0237	0.0333	0.0341	0.0231
0.0	0.0	0.0	22770.6209	10056.2569	NaN	NaN	0.3063	0.0248	0.8607	0.0239	0.0333	0.034	0.0233
0.0	0.0	0.0	28327.6209	5132.2569	NaN	NaN	0.1534	0.025	0.86	0.0241	0.0334	0.0341	0.0235
0.0	0.0	0.0	21862.6209	6408.2569	NaN	NaN	0.2267	0.0252	0.8591	0.0243	0.0336	0.0342	0.0237
0.0	0.0	0.0	25816.6209	5277.2569	NaN	NaN	0.1697	0.0253	0.8606	0.0241	0.0331	0.0336	0.0233
0.0	0.0	0.0	29536.6209	5907.2569	NaN	NaN	0.1667	0.0254	0.8606	0.024	0.0331	0.0334	0.0234
0.0	0.0	0.0	26520.6209	5121.2569	NaN	NaN	0.1619	0.0255	0.8617	0.0238	0.033	0.0329	0.0231
0.0	0.0	0.0	24458.6209	6401.2569	NaN	NaN	0.2074	0.0257	0.8613	0.0239	0.0332	0.0327	0.0231
0.0	0.0	0.0	23285.6209	4950.2569	NaN	NaN	0.1753	0.0259	0.8616	0.024	0.0332	0.0324	0.0229
0.0	0.0	0.0	23892.6209	7986.2569	NaN	NaN	0.2505	0.0261	0.8607	0.0241	0.0336	0.0325	0.0231
0.0	0.0	0.0	21759.6209	4461.2569	NaN	NaN	0.1701	0.0263	0.8604	0.0243	0.0338	0.0323	0.0228
0.0	0.0	0.0	30873.6209	5561.2569	NaN	NaN	0.1526	0.0264	0.8601	0.0245	0.0339	0.0322	0.0229
0.0	0.0	0.0	24758.6209	3624.2569	NaN	NaN	0.1277	0.0265	0.8601	0.0247	0.0339	0.0321	0.0228
0.0	0.0	0.0	26948.6209	4792.2569	NaN	NaN	0.151	0.0264	0.8609	0.0247	0.0335	0.0318	0.0227
0.0	0.0	0.0	22488.6209	6225.2569	NaN	NaN	0.2168	0.0261	0.8626	0.0245	0.0331	0.0312	0.0225
0.0	0.0	0.0	26228.6209	6368.2569	NaN	NaN	0.1954	0.026	0.863	0.0244	0.033	0.0311	0.0225
0.0	0.0	0.0	21414.6209	5626.2569	NaN	NaN	0.2081	0.0262	0.8622	0.0246	0.0333	0.0313	0.0224
0.0	0.0	0.0	26286.6209	3796.2569	NaN	NaN	0.1262	0.0262	0.8624	0.0245	0.0333	0.0313	0.0223
0.0	0.0	0.0	24350.6209	7396.2569	NaN	NaN	0.233	0.0264	0.8618	0.0246	0.0335	0.0315	0.0223
0.0	0.0	0.0	22450.6209	6085.2569	NaN	NaN	0.2132	0.0262	0.8623	0.0245	0.0334	0.0315	0.0221
0.0	0.0	0.0	24031.6209	2248.2569	NaN	NaN	0.0856	0.0262	0.8619	0.0246	0.0335	0.0317	0.0221
0.0	0.0	0.0	24755.6209	3286.2569	NaN	NaN	0.1172	0.0259	0.8629	0.0244	0.0332	0.0316	0.0219
0.0	0.0	0.0	28545.6209	4836.2569	NaN	NaN	0.1449	0.0259	0.8627	0.0244	0.0333	0.0319	0.0218
0.0	0.0	0.0	26618.6209	3163.2569	NaN	NaN	0.1062	0.026	0.8619	0.0244	0.0336	0.0323	0.0218
0.0	0.0	0.0	23659.6209	6012.2569	NaN	NaN	0.2026	0.0258	0.8624	0.0243	0.0333	0.0322	0.022
0.0	0.0	0.0	21883.6209	10538.2569	NaN	NaN	0.325	0.0258	0.8617	0.0244	0.0336	0.0323	0.0222
0.0	0.0	0.0	25465.6209	5333.2569	NaN	NaN	0.1732	0.0255	0.8618	0.0244	0.0336	0.0325	0.0222
0.0	0.0	0.0	27235.6209	4997.2569	NaN	NaN	0.155	0.025	0.8637	0.0246	0.0328	0.0318	0.0221
0.0	0.0	0.0	25705.6209	5081.2569	NaN	NaN	0.165	0.0248	0.8653	0.0251	0.0322	0.0309	0.0218
0.0	0.0	0.0	21217.6209	6209.2569	NaN	NaN	0.2264	0.0245	0.8669	0.0254	0.0318	0.03	0.0214
0.0	0.0	0.0	23274.6209	5540.2569	NaN	NaN	0.1923	0.0238	0.8714	0.0253	0.0307	0.0282	0.0206
0.0	0.0	0.0	25724.6209	6365.2569	NaN	NaN	0.1984	0.0228	0.8749	0.0252	0.0302	0.0268	0.02
0.0	0.0	0.0	22403.6209	5844.2569	NaN	NaN	0.2069	0.0222	0.877	0.0252	0.0302	0.026	0.0195
0.0	0.0	0.0	22571.6209	7236.2569	NaN	NaN	0.2428	0.0217	0.8782	0.0253	0.0303	0.0253	0.0192
0.0	0.0	0.0	23308.6209	6523.2569	NaN	NaN	0.2187	0.0213	0.8797	0.0253	0.0301	0.0247	0.0189
0.0	0.0	0.0	24154.6209	7087.2569	NaN	NaN	0.2269	0.0211	0.8809	0.0253	0.0299	0.0242	0.0186
0.0	0.0	0.0	23966.6209	4678.2569	NaN	NaN	0.1633	0.0212	0.8801	0.0257	0.0303	0.0242	0.0185
0.0	0.0	0.0	23738.6209	5951.2569	NaN	NaN	0.2004	0.0215	0.8793	0.0257	0.0305	0.0245	0.0185
0.0	0.0	0.0	25627.6209	4186.2569	NaN	NaN	0.1404	0.022	0.8779	0.0259	0.0307	0.0249	0.0186
0.0	0.0	0.0	22890.6209	7015.2569	NaN	NaN	0.2346	0.0222	0.8778	0.0258	0.0305	0.0251	0.0186
0.0	0.0	0.0	23251.6209	5723.2569	NaN	NaN	0.1975	0.0227	0.8768	0.026	0.0304	0.0255	0.0187
0.0	0.0	0.0	24533.6209	8070.2569	NaN	NaN	0.2475	0.0231	0.8761	0.026	0.0302	0.0258	0.019
0.0	0.0	0.0	26047.6209	7231.2569	NaN	NaN	0.2173	0.0237	0.8752	0.0258	0.03	0.0265	0.0188
0.0	0.0	0.0	26741.6209	4167.2569	NaN	NaN	0.1348	0.0244	0.874	0.0258	0.0298	0.027	0.019
0.0	0.0	0.0	25244.6209	5238.2569	NaN	NaN	0.1718	0.025	0.8724	0.0255	0.03	0.0279	0.0192
0.0	0.0	0.0	25145.6209	4741.2569	NaN	NaN	0.1586	0.0256	0.8706	0.0252	0.0304	0.0287	0.0195
0.0	0.0	0.0	24171.6209	5909.2569	NaN	NaN	0.1964	0.0258	0.8702	0.0249	0.0305	0.029	0.0197
0.0	0.0	0.0	27776.6209	7795.2569	NaN	NaN	0.2191	0.0259	0.8693	0.0249	0.0308	0.0292	0.0199
0.0	0.0	0.0	23759.6209	5576.2569	NaN	NaN	0.1901	0.0262	0.8687	0.0246	0.031	0.0296	0.0199
0.0	0.0	0.0	26640.6209	3073.2569	NaN	NaN	0.1034	0.0263	0.8683	0.0246	0.0309	0.0299	0.02
0.0	0.0	0.0	27828.6209	5350.2569	NaN	NaN	0.1613	0.0264	0.8666	0.025	0.0312	0.0302	0.0206
0.0	0.0	0.0	23129.6209	7154.2569	NaN	NaN	0.2362	0.0266	0.8656	0.0249	0.0315	0.0307	0.0207
0.0	0.0	0.0	22984.6209	7960.2569	NaN	NaN	0.2572	0.0264	0.8649	0.0252	0.0313	0.0309	0.0212
0.0	0.0	0.0	27837.6209	7216.2569	NaN	NaN	0.2059	0.0262	0.8642	0.0254	0.0313	0.0311	0.0218
0.0	0.0	0.0	19896.6209	8607.2569	NaN	NaN	0.302	0.0261	0.8629	0.0255	0.0316	0.0317	0.0221
0.0	0.0	0.0	24299.6209	7697.2569	NaN	NaN	0.2406	0.0263	0.8613	0.0256	0.032	0.0323	0.0226
0.0	0.0	0.0	22941.6209	4120.2569	NaN	NaN	0.1523	0.0263	0.86	0.0259	0.0322	0.0327	0.023
0.0	0.0	0.0	21568.6209	5931.2569	NaN	NaN	0.2157	0.0263	0.8586	0.0259	0.0325	0.0334	0.0233
0.0	0.0	0.0	21943.6209	3904.2569	NaN	NaN	0.151	0.0265	0.8569	0.0261	0.0329	0.0338	0.0238
0.0	0.0	0.0	23881.6209	3499.2569	NaN	NaN	0.1278	0.0264	0.8563	0.0261	0.0329	0.0342	0.0241
0.0	0.0	0.0	23176.6209	7761.2569	NaN	NaN	0.2509	0.0263	0.8545	0.0263	0.0333	0.0348	0.0248
0.0	0.0	0.0	24269.6209	9159.2569	NaN	NaN	0.274	0.0264	0.8534	0.0263	0.0337	0.0351	0.025
0.0	0.0	0.0	24427.6209	5882.2569	NaN	NaN	0.1941	0.0268	0.851	0.0264	0.0346	0.0359	0.0254
0.0	0.0	0.0	26302.6209	5980.2569	NaN	NaN	0.1852	0.0269	0.8495	0.0265	0.0352	0.0362	0.0257
0.0	0.0	0.0	24579.6209	10385.2569	NaN	NaN	0.297	0.0273	0.8467	0.0267	0.0364	0.0369	0.0261
0.0	0.0	0.0	20991.6209	6786.2569	NaN	NaN	0.2443	0.0276	0.845	0.0269	0.0371	0.0373	0.0261
0.0	0.0	0.0	21917.6209	7535.2569	NaN	NaN	0.2558	0.0279	0.8438	0.027	0.0376	0.0375	0.0262
0.0	0.0	0.0	25110.6209	2069.2569	NaN	NaN	0.0761	0.0281	0.8434	0.0269	0.0378	0.0376	0.0261
0.0	0.0	0.0	25356.6209	4460.2569	NaN	NaN	0.1496	0.0283	0.8426	0.0268	0.0382	0.0378	0.0262
0.0	0.0	0.0	21434.6209	7643.2569	NaN	NaN	0.2629	0.0284	0.8424	0.0268	0.0383	0.0379	0.0262
0.0	0.0	0.0	22395.6209	6177.2569	NaN	NaN	0.2162	0.0286	0.8422	0.0266	0.0385	0.038	0.0261
0.0	0.0	0.0	22902.6209	3439.2569	NaN	NaN	0.1306	0.0288	0.8419	0.0266	0.0387	0.038	0.026
0.0	0.0	0.0	20838.6209	8114.2569	NaN	NaN	0.2803	0.029	0.8412	0.0266	0.039	0.0381	0.026
0.0	0.0	0.0	21926.6209	3918.2569	NaN	NaN	0.1516	0.0295	0.8405	0.0267	0.0393	0.0383	0.0258
0.0	0.0	0.0	19468.6209	3774.2569	NaN	NaN	0.1624	0.0297	0.84	0.0267	0.0394	0.0384	0.0258
0.0	0.0	0.0	24972.6209	5586.2569	NaN	NaN	0.1828	0.0298	0.84	0.0265	0.0394	0.0385	0.0259
0.0	0.0	0.0	21360.6209	7635.2569	NaN	NaN	0.2633	0.0297	0.8401	0.0265	0.0392	0.0385	0.026
0.0	0.0	0.0	22570.6209	5065.2569	NaN	NaN	0.1833	0.0298	0.8399	0.0265	0.0391	0.0386	0.026
0.0	0.0	0.0	22908.6209	1282.2569	NaN	NaN	0.053	0.0297	0.8387	0.0267	0.0395	0.0388	0.0266
0.0	0.0	0.0	24124.6209	6870.2569	NaN	NaN	0.2217	0.03	0.8382	0.0269	0.0395	0.0388	0.0266
0.0	0.0	0.0	19572.6209	3676.2569	NaN	NaN	0.1581	0.0303	0.8341	0.0276	0.0408	0.0394	0.0277
0.0	0.0	0.0	19508.6209	3970.2569	NaN	NaN	0.1691	0.0298	0.8358	0.0277	0.04	0.0389	0.0278
0.0	0.0	0.0	24605.6209	5546.2569	NaN	NaN	0.1839	0.0285	0.8369	0.0272	0.0403	0.0386	0.0286
0.0	0.0	0.0	27296.6209	7565.2569	NaN	NaN	0.217	0.0274	0.8387	0.0269	0.0402	0.038	0.0288
0.0	0.0	0.0	25521.6209	5389.2569	NaN	NaN	0.1743	0.0262	0.8417	0.0264	0.04	0.0369	0.0288
0.0	0.0	0.0	23318.6209	8516.2569	NaN	NaN	0.2675	0.0246	0.8479	0.0256	0.0386	0.0352	0.028
0.0	0.0	0.0	26943.6209	3587.2569	NaN	NaN	0.1175	0.024	0.85	0.0253	0.0384	0.0348	0.0275
0.0	0.0	0.0	23019.6209	4167.2569	NaN	NaN	0.1533	0.0232	0.8548	0.0246	0.0375	0.0332	0.0267
0.0	0.0	0.0	26975.6209	7393.2569	NaN	NaN	0.2151	0.0233	0.8549	0.0243	0.0379	0.0334	0.0263
0.0	0.0	0.0	27186.6209	5056.2569	NaN	NaN	0.1568	0.0231	0.8563	0.0239	0.038	0.033	0.0256
0.0	0.0	0.0	24206.6209	9113.2569	NaN	NaN	0.2735	0.0225	0.8583	0.0235	0.0382	0.0324	0.0251
0.0	0.0	0.0	21609.6209	8061.2569	NaN	NaN	0.2717	0.0218	0.8601	0.0231	0.0384	0.0319	0.0247
0.0	0.0	0.0	20310.6209	2717.2569	NaN	NaN	0.118	0.0215	0.8642	0.0222	0.0373	0.0314	0.0234
0.0	0.0	0.0	25933.6209	2714.2569	NaN	NaN	0.0947	0.0206	0.8678	0.0217	0.0367	0.0304	0.0228
0.0	0.0	0.0	21305.6209	4693.2569	NaN	NaN	0.1805	0.0204	0.8677	0.0215	0.0373	0.0305	0.0227
0.0	0.0	0.0	19279.6209	1873.2569	NaN	NaN	0.0886	0.02	0.8692	0.021	0.0373	0.0303	0.0222
0.0	0.0	0.0	23758.6209	5617.2569	NaN	NaN	0.1912	0.0195	0.8698	0.0207	0.0377	0.0299	0.0224
0.0	0.0	0.0	25822.6209	5290.2569	NaN	NaN	0.17	0.0194	0.8691	0.0203	0.0385	0.0301	0.0225
0.0	0.0	0.0	23425.6209	4730.2569	NaN	NaN	0.168	0.0193	0.8678	0.0203	0.0394	0.0303	0.0228
0.0	0.0	0.0	27351.6209	9632.2569	NaN	NaN	0.2604	0.0191	0.8671	0.0203	0.04	0.0303	0.0232
0.0	0.0	0.0	24224.6209	6578.2569	NaN	NaN	0.2136	0.0191	0.8658	0.0204	0.0406	0.0305	0.0235
0.0	0.0	0.0	23656.6209	5230.2569	NaN	NaN	0.1811	0.0187	0.8669	0.0205	0.0403	0.0301	0.0235
0.0	0.0	0.0	20476.6209	7934.2569	NaN	NaN	0.2793	0.0186	0.8658	0.0207	0.0408	0.0301	0.0239
0.0	0.0	0.0	26929.6209	5650.2569	NaN	NaN	0.1734	0.0189	0.8653	0.0208	0.0407	0.0305	0.0239
0.0	0.0	0.0	27577.6209	5509.2569	NaN	NaN	0.1665	0.0187	0.8653	0.0211	0.0406	0.0302	0.0241
0.0	0.0	0.0	23018.6209	7509.2569	NaN	NaN	0.246	0.0189	0.8648	0.0212	0.0407	0.0302	0.0243
0.0	0.0	0.0	22987.6209	7653.2569	NaN	NaN	0.2498	0.0193	0.8627	0.0215	0.0412	0.0308	0.0246
0.0	0.0	0.0	27521.6209	6801.2569	NaN	NaN	0.1982	0.0195	0.8638	0.0213	0.0403	0.0308	0.0243
0.0	0.0	0.0	22637.6209	3915.2569	NaN	NaN	0.1475	0.0196	0.8637	0.0215	0.0402	0.0308	0.0243
0.0	0.0	0.0	22777.6209	3495.2569	NaN	NaN	0.133	0.0202	0.8624	0.0216	0.0401	0.0315	0.0241
0.0	0.0	0.0	24081.6209	5140.2569	NaN	NaN	0.1759	0.0206	0.8602	0.022	0.0407	0.032	0.0244
0.0	0.0	0.0	27529.6209	7033.2569	NaN	NaN	0.2035	0.0205	0.8602	0.022	0.0409	0.0319	0.0243
0.0	0.0	0.0	24199.6209	4109.2569	NaN	NaN	0.1452	0.0203	0.861	0.0219	0.041	0.0316	0.0241
0.0	0.0	0.0	25490.6209	5706.2569	NaN	NaN	0.1829	0.0201	0.8612	0.0217	0.0414	0.0316	0.024
0.0	0.0	0.0	25679.6209	6651.2569	NaN	NaN	0.2057	0.0201	0.8603	0.0216	0.0423	0.0318	0.024
0.0	0.0	0.0	23177.6209	8701.2569	NaN	NaN	0.2729	0.0192	0.864	0.021	0.0416	0.031	0.0232
0.0	0.0	0.0	20346.6209	4430.2569	NaN	NaN	0.1788	0.0189	0.8658	0.021	0.0413	0.0304	0.0227
0.0	0.0	0.0	19533.6209	1247.2569	NaN	NaN	0.06	0.0189	0.8673	0.0207	0.0408	0.0302	0.0221
0.0	0.0	0.0	22870.6209	7596.2569	NaN	NaN	0.2493	0.0192	0.8646	0.021	0.042	0.0308	0.0224
0.0	0.0	0.0	24058.6209	6241.2569	NaN	NaN	0.206	0.0194	0.864	0.021	0.0425	0.0308	0.0223
0.0	0.0	0.0	21656.6209	5081.2569	NaN	NaN	0.19	0.0194	0.8632	0.0211	0.0432	0.0308	0.0224
0.0	0.0	0.0	25084.6209	6689.2569	NaN	NaN	0.2105	0.02	0.8595	0.0215	0.0447	0.0316	0.0228
0.0	0.0	0.0	22879.6209	2466.2569	NaN	NaN	0.0973	0.0208	0.8553	0.0219	0.0462	0.0326	0.0233
0.0	0.0	0.0	24459.6209	8938.2569	NaN	NaN	0.2676	0.0215	0.8519	0.0223	0.0473	0.0332	0.0238
0.0	0.0	0.0	24008.6209	4606.2569	NaN	NaN	0.161	0.0226	0.8484	0.0232	0.0475	0.0336	0.0246
0.0	0.0	0.0	24232.6209	3030.2569	NaN	NaN	0.1111	0.0238	0.8491	0.0232	0.0459	0.0341	0.0241
0.0	0.0	0.0	26213.6209	2978.2569	NaN	NaN	0.102	0.0246	0.8471	0.024	0.0456	0.0342	0.0245
0.0	0.0	0.0	25260.6209	4144.2569	NaN	NaN	0.1409	0.0253	0.8472	0.0243	0.0446	0.0342	0.0244
0.0	0.0	0.0	24079.6209	5601.2569	NaN	NaN	0.1887	0.0261	0.8472	0.0246	0.0437	0.0341	0.0242
0.0	0.0	0.0	24729.6209	6457.2569	NaN	NaN	0.2071	0.0261	0.8462	0.0252	0.0439	0.0337	0.0249
0.0	0.0	0.0	25466.6209	9191.2569	NaN	NaN	0.2652	0.0264	0.8482	0.0249	0.0429	0.0332	0.0244
0.0	0.0	0.0	21058.6209	4760.2569	NaN	NaN	0.1844	0.0265	0.8506	0.025	0.0414	0.0325	0.0239
0.0	0.0	0.0	23239.6209	3924.2569	NaN	NaN	0.1445	0.0266	0.8525	0.0251	0.04	0.0321	0.0236
0.0	0.0	0.0	22562.6209	3986.2569	NaN	NaN	0.1501	0.0267	0.8539	0.0253	0.0389	0.0319	0.0233
0.0	0.0	0.0	22764.6209	5931.2569	NaN	NaN	0.2067	0.0268	0.8561	0.0254	0.0376	0.0315	0.0227
0.0	0.0	0.0	24794.6209	5197.2569	NaN	NaN	0.1733	0.0269	0.8549	0.0258	0.0378	0.0317	0.0229
0.0	0.0	0.0	23573.6209	7887.2569	NaN	NaN	0.2507	0.0271	0.8562	0.0258	0.037	0.0315	0.0224
0.0	0.0	0.0	19686.6209	2739.2569	NaN	NaN	0.1221	0.0272	0.8555	0.0261	0.0369	0.0318	0.0225
0.0	0.0	0.0	25010.6209	3216.2569	NaN	NaN	0.1139	0.0272	0.8549	0.0262	0.0368	0.0323	0.0226
0.0	0.0	0.0	21801.6209	7424.2569	NaN	NaN	0.254	0.0273	0.8539	0.0263	0.0369	0.0329	0.0228
0.0	0.0	0.0	19549.6209	5551.2569	NaN	NaN	0.2212	0.0274	0.8526	0.0261	0.0371	0.0337	0.023
0.0	0.0	0.0	24877.6209	3409.2569	NaN	NaN	0.1205	0.0279	0.85	0.0262	0.0379	0.0347	0.0233
0.0	0.0	0.0	22395.6209	4305.2569	NaN	NaN	0.1612	0.0283	0.8485	0.0261	0.0384	0.0354	0.0234
0.0	0.0	0.0	26685.6209	5394.2569	NaN	NaN	0.1682	0.0287	0.846	0.026	0.0394	0.0363	0.0236
0.0	0.0	0.0	16062.6209	1362.2569	NaN	NaN	0.0782	0.029	0.8438	0.0259	0.0403	0.0371	0.0238
0.0	0.0	0.0	19786.6209	6206.2569	NaN	NaN	0.2388	0.0293	0.8433	0.0258	0.0405	0.0373	0.0238
0.0	0.0	0.0	21862.6209	3569.2569	NaN	NaN	0.1403	0.0296	0.8412	0.0258	0.0413	0.038	0.0242
0.0	0.0	0.0	21504.6209	6671.2569	NaN	NaN	0.2368	0.0298	0.8418	0.0255	0.0411	0.0379	0.0239
0.0	0.0	0.0	18864.6209	4189.2569	NaN	NaN	0.1817	0.03	0.8392	0.0255	0.0423	0.0386	0.0244
0.0	0.0	0.0	26724.6209	4809.2569	NaN	NaN	0.1525	0.0305	0.8386	0.0256	0.0426	0.0385	0.0243
0.0	0.0	0.0	23947.6209	7556.2569	NaN	NaN	0.2399	0.0304	0.8364	0.0257	0.0438	0.0388	0.0249
0.0	0.0	0.0	23140.6209	5895.2569	NaN	NaN	0.203	0.0304	0.8374	0.0257	0.0437	0.0383	0.0245
0.0	0.0	0.0	24223.6209	2152.2569	NaN	NaN	0.0816	0.0303	0.8363	0.0258	0.0443	0.0384	0.0248
0.0	0.0	0.0	22383.6209	5869.2569	NaN	NaN	0.2077	0.0303	0.8377	0.0257	0.0439	0.0379	0.0245
0.0	0.0	0.0	20860.6209	4667.2569	NaN	NaN	0.1828	0.0301	0.838	0.0257	0.044	0.0378	0.0245
0.0	0.0	0.0	22855.6209	4243.2569	NaN	NaN	0.1566	0.0303	0.8385	0.0257	0.0437	0.0375	0.0244
0.0	0.0	0.0	17779.6209	6793.2569	NaN	NaN	0.2765	0.0302	0.8384	0.0258	0.0438	0.0374	0.0245
0.0	0.0	0.0	22346.6209	3723.2569	NaN	NaN	0.1428	0.0301	0.839	0.0258	0.0437	0.0369	0.0244
0.0	0.0	0.0	20729.6209	5785.2569	NaN	NaN	0.2182	0.03	0.8394	0.026	0.0438	0.0365	0.0244
0.0	0.0	0.0	23521.6209	4662.2569	NaN	NaN	0.1654	0.0298	0.8406	0.0262	0.0436	0.0358	0.0241
0.0	0.0	0.0	21663.6209	3154.2569	NaN	NaN	0.1271	0.0297	0.8398	0.0263	0.0442	0.0357	0.0243
0.0	0.0	0.0	20343.6209	5679.2569	NaN	NaN	0.2182	0.0298	0.841	0.0262	0.0435	0.0355	0.0239
0.0	0.0	0.0	22770.6209	6483.2569	NaN	NaN	0.2216	0.0299	0.8409	0.0263	0.0433	0.0357	0.024
0.0	0.0	0.0	21353.6209	3112.2569	NaN	NaN	0.1272	0.0299	0.8407	0.0263	0.0432	0.0357	0.0241
0.0	0.0	0.0	17309.6209	8899.2569	NaN	NaN	0.3396	0.0296	0.8405	0.0263	0.0438	0.0356	0.0243
0.0	0.0	0.0	19730.6209	6278.2569	NaN	NaN	0.2414	0.0295	0.8404	0.0263	0.0441	0.0353	0.0243
0.0	0.0	0.0	23016.6209	3494.2569	NaN	NaN	0.1318	0.0294	0.8397	0.0265	0.0446	0.0352	0.0246
0.0	0.0	0.0	24472.6209	2933.2569	NaN	NaN	0.107	0.0294	0.8377	0.0268	0.0455	0.0356	0.0251
0.0	0.0	0.0	19138.6209	3873.2569	NaN	NaN	0.1683	0.0293	0.8392	0.0264	0.0444	0.0358	0.0248
0.0	0.0	0.0	29755.6209	3199.2569	NaN	NaN	0.0971	0.0287	0.8398	0.0262	0.0436	0.0364	0.0254
0.0	0.0	0.0	20426.6209	6650.2569	NaN	NaN	0.2456	0.0284	0.8414	0.0252	0.0418	0.0375	0.0257
0.0	0.0	0.0	12565.6209	6494.2569	NaN	NaN	0.3407	0.033	0.848	0.0242	0.0357	0.0354	0.0237
0.0	0.0	0.0	3838.6209	2647.2569	NaN	NaN	0.4082	0.0577	0.8265	0.0262	0.031	0.0317	0.027
0.0	0.0	0.0	5459.6209	3858.2569	NaN	NaN	0.4141	0.1359	0.7383	0.0357	0.0294	0.0296	0.0311
0.0	0.0	0.0	2490.6209	1834.2569	NaN	NaN	0.4241	0.1336	0.7434	0.0333	0.0319	0.0267	0.0312
0.0	0.0	0.0	9501.6209	-285.7431	NaN	NaN	-0.031	0.054	0.8398	0.0269	0.0272	0.0255	0.0267
0.0	0.0	0.0	9516.6209	5224.2569	NaN	NaN	0.3544	0.035	0.8632	0.0242	0.0269	0.0261	0.0246
0.0	0.0	0.0	12164.6209	2269.2569	NaN	NaN	0.1572	0.0321	0.8706	0.0226	0.0258	0.0254	0.0235
0.0	0.0	0.0	13848.6209	4309.2569	NaN	NaN	0.2373	0.0329	0.872	0.0226	0.0247	0.0245	0.0233
0.0	0.0	0.0	1689.6209	3517.2569	NaN	NaN	0.6755	0.0375	0.8716	0.0233	0.0227	0.0225	0.0224
0.0	0.0	0.0	909.6209	62.2569	NaN	NaN	0.0641	0.0472	0.8619	0.0251	0.0218	0.0212	0.0226
0.0	0.0	0.0	530.6209	5615.2569	NaN	NaN	0.9137	0.0522	0.8567	0.0262	0.0223	0.0205	0.022
0.0	0.0	0.0	2481.6209	818.2569	NaN	NaN	0.248	0.0521	0.8574	0.0259	0.0228	0.0203	0.0215
0.0	0.0	0.0	1013.6209	873.2569	NaN	NaN	0.4628	0.0433	0.8692	0.0246	0.0224	0.0203	0.0202
0.0	0.0	0.0	3925.6209	5642.2569	NaN	NaN	0.5897	0.0321	0.8797	0.0228	0.0234	0.022	0.02
0.0	0.0	0.0	3385.6209	3563.2569	NaN	NaN	0.5128	0.0301	0.8823	0.022	0.0234	0.0224	0.0198
0.0	0.0	0.0	2351.6209	6774.2569	NaN	NaN	0.7423	0.0291	0.8817	0.022	0.024	0.023	0.0202
0.0	0.0	0.0	3838.6209	4222.2569	NaN	NaN	0.5238	0.0293	0.8816	0.022	0.024	0.023	0.0201
0.0	0.0	0.0	3953.6209	4411.2569	NaN	NaN	0.5274	0.0303	0.8818	0.0221	0.0236	0.0225	0.0198
0.0	0.0	0.0	2541.6209	5035.2569	NaN	NaN	0.6646	0.0322	0.8819	0.0219	0.0231	0.0217	0.0192
0.0	0.0	0.0	3170.6209	2985.2569	NaN	NaN	0.4849	0.0347	0.8802	0.0216	0.0233	0.0212	0.019
0.0	0.0	0.0	1436.6209	5762.2569	NaN	NaN	0.8004	0.0364	0.878	0.0214	0.0241	0.0211	0.0191
0.0	0.0	0.0	3282.6209	2489.2569	NaN	NaN	0.4313	0.0351	0.8778	0.0213	0.0249	0.0213	0.0196
0.0	0.0	0.0	2856.6209	2476.2569	NaN	NaN	0.4643	0.0329	0.8787	0.0211	0.0255	0.0216	0.0202
0.0	0.0	0.0	2954.6209	5402.2569	NaN	NaN	0.6464	0.0307	0.8772	0.0214	0.0266	0.0225	0.0215
0.0	0.0	0.0	-732.3791	1898.2569	NaN	NaN	1.3	0.0315	0.8802	0.0207	0.0256	0.0214	0.0207
0.0	0.0	0.0	12560.6209	5800.2569	NaN	NaN	0.3159	0.0292	0.8754	0.0215	0.0277	0.023	0.0231
0.0	0.0	0.0	10504.6209	7409.2569	NaN	NaN	0.4136	0.0293	0.8752	0.0212	0.028	0.0231	0.0232
0.0	0.0	0.0	10227.6209	3911.2569	NaN	NaN	0.2766	0.0307	0.8751	0.0208	0.0277	0.0228	0.0229
0.0	0.0	0.0	2250.6209	1704.2569	NaN	NaN	0.4309	0.0333	0.873	0.0206	0.0279	0.0223	0.0229
0.0	0.0	0.0	-618.3791	3988.2569	NaN	NaN	1.1835	0.0344	0.8707	0.0208	0.0283	0.0225	0.0233
0.0	0.0	0.0	166.6209	3732.2569	NaN	NaN	0.9573	0.0374	0.8692	0.0207	0.0279	0.0219	0.0229
0.0	0.0	0.0	3484.6209	2161.2569	NaN	NaN	0.3828	0.0348	0.8715	0.0209	0.0279	0.0221	0.0228
0.0	0.0	0.0	621.6209	325.2569	NaN	NaN	0.3435	0.0326	0.8725	0.021	0.0282	0.0225	0.0232
0.0	0.0	0.0	2478.6209	6824.2569	NaN	NaN	0.7336	0.0319	0.8699	0.0215	0.029	0.0235	0.0242
0.0	0.0	0.0	4273.6209	4044.2569	NaN	NaN	0.4862	0.0323	0.8694	0.0217	0.0289	0.0236	0.0241
0.0	0.0	0.0	2999.6209	2592.2569	NaN	NaN	0.4636	0.0327	0.8691	0.0217	0.0286	0.0237	0.0242
0.0	0.0	0.0	2295.6209	4486.2569	NaN	NaN	0.6615	0.033	0.8685	0.0217	0.0286	0.0239	0.0244
0.0	0.0	0.0	4142.6209	1290.2569	NaN	NaN	0.2375	0.0333	0.8685	0.0216	0.0285	0.0239	0.0243
0.0	0.0	0.0	1416.6209	1579.2569	NaN	NaN	0.5271	0.0337	0.8687	0.0217	0.0284	0.0236	0.024
0.0	0.0	0.0	2548.6209	2221.2569	NaN	NaN	0.4657	0.0338	0.8676	0.0218	0.0289	0.0237	0.0242
0.0	0.0	0.0	2706.6209	3683.2569	NaN	NaN	0.5764	0.0337	0.8686	0.0218	0.0288	0.0233	0.0238
0.0	0.0	0.0	2449.6209	5466.2569	NaN	NaN	0.6905	0.0332	0.8686	0.022	0.029	0.0233	0.0239
0.0	0.0	0.0	757.6209	3621.2569	NaN	NaN	0.827	0.0332	0.8684	0.022	0.0289	0.0234	0.0241
0.0	0.0	0.0	243.6209	5313.2569	NaN	NaN	0.9562	0.0335	0.8664	0.022	0.0293	0.024	0.0248
0.0	0.0	0.0	1794.6209	3672.2569	NaN	NaN	0.6717	0.0347	0.865	0.0219	0.0294	0.0241	0.0249
0.0	0.0	0.0	1378.6209	-776.7431	NaN	NaN	-0.3	0.0378	0.8641	0.0215	0.0289	0.0232	0.0244
0.0	0.0	0.0	1201.6209	201.2569	NaN	NaN	0.1435	0.041	0.859	0.0216	0.03	0.0231	0.0253
0.0	0.0	0.0	506.6209	3414.2569	NaN	NaN	0.8708	0.0433	0.8549	0.0217	0.0312	0.023	0.0259
0.0	0.0	0.0	1308.6209	865.2569	NaN	NaN	0.398	0.044	0.8536	0.0219	0.0321	0.0224	0.0259
0.0	0.0	0.0	2354.6209	4179.2569	NaN	NaN	0.6396	0.0417	0.8526	0.0222	0.0335	0.0231	0.027
0.0	0.0	0.0	230.6209	3562.2569	NaN	NaN	0.9392	0.0414	0.8514	0.0221	0.0342	0.0232	0.0276
0.0	0.0	0.0	1992.6209	1975.2569	NaN	NaN	0.4978	0.0417	0.8505	0.0221	0.0345	0.0232	0.0279
0.0	0.0	0.0	2754.6209	1611.2569	NaN	NaN	0.3691	0.043	0.8496	0.0222	0.0345	0.0228	0.0278
0.0	0.0	0.0	1444.6209	1044.2569	NaN	NaN	0.4196	0.0442	0.8478	0.0222	0.0351	0.0226	0.0281
0.0	0.0	0.0	549.6209	3256.2569	NaN	NaN	0.8556	0.0447	0.8476	0.0223	0.0352	0.0223	0.028
0.0	0.0	0.0	779.6209	4178.2569	NaN	NaN	0.8428	0.0449	0.8483	0.0223	0.0352	0.0217	0.0277
0.0	0.0	0.0	1702.6209	3831.2569	NaN	NaN	0.6923	0.0449	0.8493	0.0221	0.0351	0.0212	0.0274
0.0	0.0	0.0	-15.3791	5524.2569	NaN	NaN	1.0028	0.045	0.8489	0.0221	0.0354	0.021	0.0276
0.0	0.0	0.0	578.6209	4523.2569	NaN	NaN	0.8866	0.0458	0.8472	0.0222	0.0357	0.0211	0.0281
0.0	0.0	0.0	-440.3791	367.2569	NaN	NaN	-0.3	0.0474	0.8466	0.0221	0.0354	0.0206	0.0279
0.0	0.0	0.0	682.6209	942.2569	NaN	NaN	0.5799	0.0454	0.8474	0.0223	0.0356	0.0209	0.0284
0.0	0.0	0.0	2824.6209	2306.2569	NaN	NaN	0.4495	0.0428	0.8488	0.0222	0.0359	0.0213	0.0289
0.0	0.0	0.0	981.6209	7304.2569	NaN	NaN	0.8815	0.0408	0.8491	0.0222	0.0365	0.0219	0.0295
0.0	0.0	0.0	188.6209	3654.2569	NaN	NaN	0.9509	0.041	0.8509	0.0222	0.0359	0.0213	0.0287
0.0	0.0	0.0	1932.6209	2762.2569	NaN	NaN	0.5884	0.0412	0.8513	0.0223	0.0361	0.0208	0.0284
0.0	0.0	0.0	1892.6209	5430.2569	NaN	NaN	0.7415	0.0405	0.8504	0.0223	0.0368	0.0212	0.0288
0.0	0.0	0.0	1421.6209	2264.2569	NaN	NaN	0.6143	0.0407	0.8514	0.0222	0.0366	0.0207	0.0284
0.0	0.0	0.0	3023.6209	5009.2569	NaN	NaN	0.6236	0.0402	0.851	0.0221	0.037	0.0209	0.0287
0.0	0.0	0.0	3280.6209	1254.2569	NaN	NaN	0.2766	0.0406	0.852	0.0221	0.0366	0.0205	0.0282
0.0	0.0	0.0	2392.6209	1613.2569	NaN	NaN	0.4027	0.0406	0.8519	0.0221	0.0368	0.0204	0.0282
0.0	0.0	0.0	4058.6209	3205.2569	NaN	NaN	0.4413	0.0396	0.8514	0.0223	0.0374	0.0207	0.0286
0.0	0.0	0.0	2554.6209	4408.2569	NaN	NaN	0.6331	0.0396	0.8512	0.0223	0.0377	0.0207	0.0285
0.0	0.0	0.0	1166.6209	2538.2569	NaN	NaN	0.6851	0.0398	0.8531	0.0223	0.0369	0.02	0.0279
0.0	0.0	0.0	1514.6209	3141.2569	NaN	NaN	0.6747	0.04	0.8524	0.0224	0.0373	0.0199	0.028
0.0	0.0	0.0	1766.6209	1673.2569	NaN	NaN	0.4864	0.0402	0.8523	0.0225	0.0373	0.0199	0.0279
0.0	0.0	0.0	1734.6209	2226.2569	NaN	NaN	0.5621	0.0404	0.8531	0.0226	0.0368	0.0195	0.0276
0.0	0.0	0.0	1690.6209	653.2569	NaN	NaN	0.2787	0.0397	0.8538	0.0227	0.0367	0.0195	0.0276
0.0	0.0	0.0	1637.6209	1859.2569	NaN	NaN	0.5317	0.0388	0.8522	0.023	0.0373	0.0202	0.0285
0.0	0.0	0.0	1018.6209	3396.2569	NaN	NaN	0.7693	0.0388	0.851	0.0231	0.0375	0.0207	0.0289
0.0	0.0	0.0	1778.6209	1480.2569	NaN	NaN	0.4542	0.0387	0.8514	0.0232	0.037	0.0208	0.0288
0.0	0.0	0.0	1726.6209	2140.2569	NaN	NaN	0.5535	0.0385	0.8518	0.0233	0.0368	0.0209	0.0288
0.0	0.0	0.0	1650.6209	2842.2569	NaN	NaN	0.6326	0.0385	0.8507	0.0233	0.037	0.0213	0.0292
0.0	0.0	0.0	1405.6209	7073.2569	NaN	NaN	0.8342	0.0389	0.849	0.0233	0.0374	0.0217	0.0297
0.0	0.0	0.0	1412.6209	2615.2569	NaN	NaN	0.6493	0.0387	0.8512	0.0232	0.0365	0.0213	0.0291
0.0	0.0	0.0	386.6209	4386.2569	NaN	NaN	0.919	0.0391	0.8506	0.0231	0.0367	0.0215	0.0291
0.0	0.0	0.0	2552.6209	2199.2569	NaN	NaN	0.4628	0.0392	0.8509	0.023	0.0366	0.0214	0.0289
0.0	0.0	0.0	727.6209	3248.2569	NaN	NaN	0.817	0.0396	0.8499	0.0229	0.0369	0.0216	0.0291
0.0	0.0	0.0	54.6209	3555.2569	NaN	NaN	0.9849	0.0397	0.8504	0.0228	0.0366	0.0215	0.0289
0.0	0.0	0.0	2884.6209	3671.2569	NaN	NaN	0.56	0.0399	0.8495	0.0227	0.0369	0.0217	0.0292
0.0	0.0	0.0	1415.6209	3135.2569	NaN	NaN	0.6889	0.0401	0.8491	0.0227	0.0368	0.0218	0.0295
0.0	0.0	0.0	2522.6209	4404.2569	NaN	NaN	0.6358	0.0407	0.8472	0.0227	0.0372	0.0223	0.03
0.0	0.0	0.0	50.6209	474.2569	NaN	NaN	0.9036	0.0406	0.8502	0.0226	0.0363	0.0215	0.0289
0.0	0.0	0.0	1916.6209	1032.2569	NaN	NaN	0.3501	0.0413	0.8471	0.0229	0.0372	0.022	0.0295
0.0	0.0	0.0	853.6209	1370.2569	NaN	NaN	0.6162	0.0423	0.8466	0.0233	0.0377	0.0215	0.0286
0.0	0.0	0.0	956.6209	1288.2569	NaN	NaN	0.5739	0.0441	0.841	0.0242	0.04	0.0219	0.0288
0.0	0.0	0.0	-52.3791	392.2569	NaN	NaN	1.1541	0.0464	0.835	0.0255	0.0429	0.0217	0.0285
0.0	0.0	0.0	1989.6209	2486.2569	NaN	NaN	0.5555	0.0487	0.826	0.0272	0.0463	0.0224	0.0294
0.0	0.0	0.0	2120.6209	2468.2569	NaN	NaN	0.5379	0.0495	0.822	0.0283	0.0481	0.0224	0.0296
0.0	0.0	0.0	2562.6209	4478.2569	NaN	NaN	0.636	0.0496	0.8199	0.029	0.0488	0.0225	0.0301
0.0	0.0	0.0	2330.6209	3146.2569	NaN	NaN	0.5745	0.0493	0.8196	0.0293	0.0488	0.0225	0.0304
0.0	0.0	0.0	629.6209	6184.2569	NaN	NaN	0.9076	0.0494	0.8191	0.0294	0.0489	0.0225	0.0308
0.0	0.0	0.0	2062.6209	3068.2569	NaN	NaN	0.598	0.0487	0.8217	0.0294	0.0481	0.0219	0.0302
0.0	0.0	0.0	2017.6209	5353.2569	NaN	NaN	0.7263	0.0485	0.8214	0.0296	0.048	0.0219	0.0306
0.0	0.0	0.0	3145.6209	3764.2569	NaN	NaN	0.5448	0.0484	0.8216	0.0296	0.048	0.0218	0.0306
0.0	0.0	0.0	1672.6209	4271.2569	NaN	NaN	0.7186	0.0488	0.8204	0.0297	0.0482	0.0219	0.031
0.0	0.0	0.0	789.6209	3464.2569	NaN	NaN	0.8144	0.0482	0.8221	0.0297	0.0476	0.0217	0.0307
0.0	0.0	0.0	3232.6209	145.2569	NaN	NaN	0.043	0.0473	0.8236	0.0297	0.0473	0.0215	0.0306
0.0	0.0	0.0	347.6209	3999.2569	NaN	NaN	0.92	0.0469	0.8234	0.0295	0.0474	0.0216	0.0311
0.0	0.0	0.0	2670.6209	3574.2569	NaN	NaN	0.5724	0.0465	0.8234	0.0294	0.0475	0.0218	0.0314
0.0	0.0	0.0	1587.6209	2702.2569	NaN	NaN	0.6299	0.0464	0.8237	0.029	0.0479	0.0217	0.0312
0.0	0.0	0.0	3592.6209	3759.2569	NaN	NaN	0.5113	0.0468	0.8213	0.0289	0.0493	0.0222	0.0316
0.0	0.0	0.0	1950.6209	1793.2569	NaN	NaN	0.479	0.0464	0.8231	0.0281	0.0499	0.0218	0.0306
0.0	0.0	0.0	1988.6209	4236.2569	NaN	NaN	0.6805	0.0459	0.8232	0.0276	0.0508	0.022	0.0305
0.0	0.0	0.0	1616.6209	2746.2569	NaN	NaN	0.6295	0.0453	0.8244	0.0268	0.0516	0.0217	0.0302
0.0	0.0	0.0	1750.6209	3313.2569	NaN	NaN	0.6543	0.0451	0.8248	0.0262	0.0522	0.0219	0.0299
0.0	0.0	0.0	1656.6209	3562.2569	NaN	NaN	0.6826	0.0448	0.8264	0.0257	0.0522	0.0217	0.0293
0.0	0.0	0.0	3865.6209	495.2569	NaN	NaN	0.1136	0.0445	0.8262	0.0253	0.0534	0.0217	0.0289
0.0	0.0	0.0	1116.6209	2692.2569	NaN	NaN	0.7068	0.0442	0.8256	0.025	0.055	0.0217	0.0284
0.0	0.0	0.0	-740.3791	3188.2569	NaN	NaN	1.3	0.0442	0.8248	0.0247	0.0564	0.0217	0.0281
0.0	0.0	0.0	2550.6209	1105.2569	NaN	NaN	0.3023	0.0439	0.8242	0.0245	0.0578	0.0216	0.0281
0.0	0.0	0.0	2470.6209	1812.2569	NaN	NaN	0.4231	0.0435	0.8231	0.0242	0.0594	0.0215	0.0283
0.0	0.0	0.0	2782.6209	4326.2569	NaN	NaN	0.6086	0.0436	0.8211	0.0237	0.0615	0.0216	0.0285
0.0	0.0	0.0	2580.6209	4399.2569	NaN	NaN	0.6303	0.0431	0.8224	0.0232	0.0621	0.0212	0.028
0.0	0.0	0.0	2089.6209	4395.2569	NaN	NaN	0.6778	0.0427	0.8227	0.0228	0.0632	0.0209	0.0277
0.0	0.0	0.0	1444.6209	5900.2569	NaN	NaN	0.8033	0.0427	0.8234	0.0224	0.0635	0.0207	0.0272
0.0	0.0	0.0	-143.3791	2831.2569	NaN	NaN	1.0533	0.0422	0.8258	0.0222	0.0628	0.0205	0.0265
0.0	0.0	0.0	2278.6209	5605.2569	NaN	NaN	0.711	0.0422	0.8261	0.022	0.0626	0.0206	0.0264
0.0	0.0	0.0	3175.6209	5486.2569	NaN	NaN	0.6334	0.0421	0.8274	0.0219	0.0618	0.0207	0.0261
0.0	0.0	0.0	2037.6209	2276.2569	NaN	NaN	0.5277	0.042	0.829	0.0219	0.0607	0.0206	0.0258
0.0	0.0	0.0	2616.6209	4680.2569	NaN	NaN	0.6414	0.0421	0.8292	0.0219	0.0603	0.0207	0.0258
0.0	0.0	0.0	3911.6209	761.2569	NaN	NaN	0.1629	0.0417	0.8305	0.0219	0.0595	0.0206	0.0256
0.0	0.0	0.0	3950.6209	3559.2569	NaN	NaN	0.4739	0.0415	0.8314	0.0219	0.0591	0.0205	0.0256
0.0	0.0	0.0	1974.6209	4237.2569	NaN	NaN	0.6821	0.0412	0.8313	0.0219	0.0593	0.0206	0.0256
0.0	0.0	0.0	1390.6209	3934.2569	NaN	NaN	0.7388	0.041	0.8312	0.022	0.0595	0.0207	0.0257
0.0	0.0	0.0	1114.6209	6138.2569	NaN	NaN	0.8463	0.0413	0.8303	0.022	0.0598	0.0207	0.0258
0.0	0.0	0.0	2708.6209	3340.2569	NaN	NaN	0.5522	0.0414	0.831	0.0222	0.0594	0.0204	0.0256
0.0	0.0	0.0	4355.6209	3357.2569	NaN	NaN	0.4353	0.0414	0.8312	0.0223	0.0591	0.0203	0.0255
0.0	0.0	0.0	5385.6209	4757.2569	NaN	NaN	0.469	0.0414	0.8304	0.0222	0.0596	0.0205	0.0258
0.0	0.0	0.0	3686.6209	5556.2569	NaN	NaN	0.6011	0.0418	0.8293	0.0223	0.0598	0.0207	0.026
0.0	0.0	0.0	2961.6209	1825.2569	NaN	NaN	0.3813	0.0413	0.8311	0.0226	0.0585	0.0205	0.026
0.0	0.0	0.0	3167.6209	3578.2569	NaN	NaN	0.5304	0.0413	0.8311	0.0226	0.0582	0.0205	0.0263
0.0	0.0	0.0	3254.6209	1433.2569	NaN	NaN	0.3057	0.0408	0.8315	0.0225	0.0579	0.0207	0.0266
0.0	0.0	0.0	2116.6209	4228.2569	NaN	NaN	0.6664	0.0413	0.8296	0.0225	0.0586	0.0209	0.0271
0.0	0.0	0.0	4071.6209	3571.2569	NaN	NaN	0.4673	0.0416	0.8289	0.0226	0.0587	0.021	0.0273
0.0	0.0	0.0	987.6209	728.2569	NaN	NaN	0.4244	0.0416	0.8301	0.0225	0.0581	0.0206	0.027
0.0	0.0	0.0	1522.6209	1918.2569	NaN	NaN	0.5575	0.0415	0.8302	0.0223	0.0585	0.0203	0.0271
0.0	0.0	0.0	1718.6209	6636.2569	NaN	NaN	0.7943	0.0423	0.8275	0.0222	0.0603	0.0203	0.0275
0.0	0.0	0.0	3242.6209	4707.2569	NaN	NaN	0.5921	0.0426	0.8266	0.0221	0.0613	0.0201	0.0274
0.0	0.0	0.0	2776.6209	5379.2569	NaN	NaN	0.6596	0.0432	0.8255	0.0219	0.0627	0.0196	0.027
0.0	0.0	0.0	1810.6209	3267.2569	NaN	NaN	0.6434	0.0438	0.8242	0.0218	0.0639	0.0196	0.0267
0.0	0.0	0.0	2226.6209	2190.2569	NaN	NaN	0.4959	0.0445	0.8233	0.0217	0.0645	0.0196	0.0265
0.0	0.0	0.0	5978.6209	5385.2569	NaN	NaN	0.4739	0.0449	0.8229	0.0217	0.0647	0.0195	0.0264
0.0	0.0	0.0	3177.6209	3394.2569	NaN	NaN	0.5165	0.0451	0.8231	0.0217	0.0646	0.0196	0.026
0.0	0.0	0.0	2347.6209	3742.2569	NaN	NaN	0.6145	0.0461	0.8203	0.0217	0.0662	0.0198	0.026
0.0	0.0	0.0	3127.6209	3404.2569	NaN	NaN	0.5212	0.0474	0.8173	0.0219	0.0673	0.02	0.0261
0.0	0.0	0.0	2162.6209	2107.2569	NaN	NaN	0.4935	0.0492	0.8153	0.0222	0.0677	0.02	0.0257
0.0	0.0	0.0	1768.6209	570.2569	NaN	NaN	0.2438	0.0513	0.8119	0.0227	0.069	0.0198	0.0254
0.0	0.0	0.0	-431.3791	1141.2569	NaN	NaN	1.3	0.0524	0.8084	0.0228	0.0711	0.02	0.0253
0.0	0.0	0.0	1152.6209	7585.2569	NaN	NaN	0.8681	0.0548	0.8002	0.0231	0.0752	0.021	0.0256
0.0	0.0	0.0	1933.6209	3465.2569	NaN	NaN	0.6418	0.0582	0.7926	0.0239	0.0783	0.0219	0.0252
0.0	0.0	0.0	687.6209	2820.2569	NaN	NaN	0.804	0.065	0.7789	0.025	0.0832	0.0232	0.0247
0.0	0.0	0.0	3823.6209	3732.2569	NaN	NaN	0.494	0.0739	0.7614	0.0267	0.0889	0.0249	0.0241
0.0	0.0	0.0	2253.6209	2619.2569	NaN	NaN	0.5375	0.0841	0.7423	0.0288	0.0952	0.0262	0.0234
0.0	0.0	0.0	2134.6209	3609.2569	NaN	NaN	0.6284	0.0943	0.7236	0.0312	0.1013	0.0269	0.0228
0.0	0.0	0.0	4242.6209	6545.2569	NaN	NaN	0.6067	0.104	0.7058	0.0334	0.1068	0.0274	0.0225
0.0	0.0	0.0	1603.6209	3189.2569	NaN	NaN	0.6654	0.1117	0.6959	0.0354	0.1078	0.0272	0.022
0.0	0.0	0.0	2621.6209	2137.2569	NaN	NaN	0.4491	0.1196	0.6843	0.0373	0.1094	0.0275	0.0219
0.0	0.0	0.0	406.6209	5586.2569	NaN	NaN	0.9321	0.1252	0.6754	0.039	0.1102	0.0278	0.0223
0.0	0.0	0.0	277.6209	5029.2569	NaN	NaN	0.9477	0.1275	0.6719	0.0406	0.1092	0.0281	0.0228
0.0	0.0	0.0	460.6209	1777.2569	NaN	NaN	0.7942	0.1337	0.664	0.0435	0.1076	0.0279	0.0233
0.0	0.0	0.0	2748.6209	4993.2569	NaN	NaN	0.645	0.1336	0.6547	0.0456	0.1123	0.029	0.0247
0.0	0.0	0.0	1873.6209	3775.2569	NaN	NaN	0.6683	0.1315	0.6497	0.0482	0.1155	0.0291	0.026
0.0	0.0	0.0	823.6209	5172.2569	NaN	NaN	0.8626	0.1283	0.6387	0.053	0.1217	0.0303	0.028
0.0	0.0	0.0	1606.6209	955.2569	NaN	NaN	0.3729	0.1293	0.622	0.0602	0.1265	0.0314	0.0306
0.0	0.0	0.0	2209.6209	2554.2569	NaN	NaN	0.5362	0.1292	0.5992	0.069	0.1338	0.0343	0.0345
0.0	0.0	0.0	544.6209	3892.2569	NaN	NaN	0.8773	0.1307	0.5893	0.075	0.1324	0.0356	0.037
0.0	0.0	0.0	702.6209	1940.2569	NaN	NaN	0.7341	0.1316	0.5789	0.0818	0.1307	0.0372	0.0398
0.0	0.0	0.0	737.6209	2618.2569	NaN	NaN	0.7802	0.134	0.5733	0.0852	0.1283	0.0381	0.0411
0.0	0.0	0.0	1105.6209	4560.2569	NaN	NaN	0.8049	0.1302	0.5708	0.0876	0.1294	0.0393	0.0427
0.0	0.0	0.0	236.6209	3101.2569	NaN	NaN	0.9291	0.1298	0.5731	0.0871	0.1278	0.0392	0.0429
0.0	0.0	0.0	451.6209	4341.2569	NaN	NaN	0.9058	0.1329	0.5703	0.0855	0.1295	0.0391	0.0426
0.0	0.0	0.0	422.6209	5807.2569	NaN	NaN	0.9322	0.1319	0.5656	0.085	0.1348	0.0397	0.043
0.0	0.0	0.0	141.6209	2334.2569	NaN	NaN	0.9428	0.1377	0.5672	0.0822	0.1323	0.0386	0.0419
0.0	0.0	0.0	2906.6209	4341.2569	NaN	NaN	0.599	0.1376	0.5641	0.0824	0.1344	0.0393	0.0423
0.0	0.0	0.0	3296.6209	826.2569	NaN	NaN	0.2004	0.1413	0.564	0.0811	0.133	0.0385	0.0421
0.0	0.0	0.0	1977.6209	3288.2569	NaN	NaN	0.6244	0.1421	0.5597	0.0811	0.1358	0.039	0.0423
0.0	0.0	0.0	2201.6209	4326.2569	NaN	NaN	0.6627	0.1418	0.5622	0.0812	0.1337	0.0389	0.0422
0.0	0.0	0.0	-569.3791	2881.2569	NaN	NaN	1.2463	0.1448	0.5625	0.082	0.1303	0.0386	0.0419
0.0	0.0	0.0	1119.6209	2945.2569	NaN	NaN	0.7246	0.1452	0.5612	0.0824	0.1302	0.0392	0.0417
0.0	0.0	0.0	316.6209	6518.2569	NaN	NaN	0.9537	0.1452	0.552	0.0843	0.1346	0.0414	0.0423
0.0	0.0	0.0	918.6209	2823.2569	NaN	NaN	0.7545	0.1476	0.5566	0.0822	0.1307	0.0414	0.0414
0.0	0.0	0.0	618.6209	1973.2569	NaN	NaN	0.7613	0.1554	0.5509	0.0838	0.1269	0.0423	0.0407
0.0	0.0	0.0	1738.6209	688.2569	NaN	NaN	0.2836	0.1628	0.5493	0.0828	0.1232	0.0422	0.0397
0.0	0.0	0.0	405.6209	3553.2569	NaN	NaN	0.8975	0.164	0.549	0.0834	0.1211	0.043	0.0396
0.0	0.0	0.0	-1917.3791	1832.2569	NaN	NaN	-0.3	0.174	0.5505	0.0821	0.1132	0.0419	0.0383
0.0	0.0	0.0	107.6209	1236.2569	NaN	NaN	0.9199	0.1744	0.5522	0.0828	0.1114	0.0414	0.0379
0.0	0.0	0.0	253.6209	3316.2569	NaN	NaN	0.929	0.1653	0.563	0.0819	0.1117	0.0409	0.0372
0.0	0.0	0.0	367.6209	1549.2569	NaN	NaN	0.8082	0.162	0.5738	0.08	0.1085	0.0402	0.0354
0.0	0.0	0.0	113.6209	3658.2569	NaN	NaN	0.9699	0.1613	0.5821	0.078	0.1052	0.0397	0.0337
0.0	0.0	0.0	1143.6209	2869.2569	NaN	NaN	0.715	0.1604	0.5914	0.0759	0.1008	0.0392	0.0323
0.0	0.0	0.0	1684.6209	3024.2569	NaN	NaN	0.6422	0.1614	0.5987	0.0735	0.0965	0.0387	0.0312
0.0	0.0	0.0	1089.6209	5484.2569	NaN	NaN	0.8342	0.1652	0.5964	0.0737	0.0946	0.0393	0.0308
0.0	0.0	0.0	556.6209	4714.2569	NaN	NaN	0.8944	0.169	0.5954	0.0723	0.0935	0.0394	0.0305
0.0	0.0	0.0	1767.6209	4188.2569	NaN	NaN	0.7032	0.1711	0.596	0.0716	0.0917	0.0395	0.0301
0.0	0.0	0.0	1397.6209	7224.2569	NaN	NaN	0.8379	0.1756	0.5895	0.0718	0.0923	0.0405	0.0303
0.0	0.0	0.0	1430.6209	3205.2569	NaN	NaN	0.6914	0.1785	0.5878	0.0711	0.0916	0.0408	0.0302
0.0	0.0	0.0	-1677.3791	6009.2569	NaN	NaN	1.3	0.1834	0.5838	0.071	0.09	0.0416	0.0302
0.0	0.0	0.0	575.6209	611.2569	NaN	NaN	0.515	0.1868	0.5859	0.0697	0.0864	0.0414	0.0298
0.0	0.0	0.0	-318.3791	2563.2569	NaN	NaN	1.1418	0.1862	0.5863	0.0698	0.0862	0.0417	0.0299
0.0	0.0	0.0	-74.3791	2054.2569	NaN	NaN	1.0376	0.1833	0.5893	0.0691	0.0867	0.0417	0.03
0.0	0.0	0.0	524.6209	5087.2569	NaN	NaN	0.9065	0.1814	0.5913	0.0677	0.0875	0.042	0.0301
0.0	0.0	0.0	-516.3791	1632.2569	NaN	NaN	1.3	0.1786	0.5968	0.0654	0.0881	0.0414	0.0297
0.0	0.0	0.0	-448.3791	4454.2569	NaN	NaN	1.1119	0.177	0.5981	0.0642	0.0893	0.0415	0.0298
0.0	0.0	0.0	-319.3791	2568.2569	NaN	NaN	1.142	0.1754	0.6056	0.0617	0.0882	0.0401	0.029
0.0	0.0	0.0	2090.6209	4182.2569	NaN	NaN	0.6667	0.1712	0.6095	0.0607	0.0894	0.04	0.0292
0.0	0.0	0.0	2444.6209	4240.2569	NaN	NaN	0.6343	0.1713	0.6105	0.0581	0.0917	0.0395	0.0289
0.0	0.0	0.0	561.6209	7101.2569	NaN	NaN	0.9267	0.1716	0.6095	0.0565	0.0936	0.0396	0.0293
0.0	0.0	0.0	1009.6209	4394.2569	NaN	NaN	0.8132	0.176	0.6092	0.0545	0.0931	0.0386	0.0286
0.0	0.0	0.0	1758.6209	2280.2569	NaN	NaN	0.5646	0.1787	0.6039	0.0535	0.0967	0.0385	0.0287
0.0	0.0	0.0	-430.3791	6143.2569	NaN	NaN	1.0753	0.179	0.5989	0.0526	0.1016	0.0387	0.0292
0.0	0.0	0.0	1855.6209	3543.2569	NaN	NaN	0.6563	0.1796	0.6002	0.0518	0.1013	0.038	0.0291
0.0	0.0	0.0	-374.3791	3535.2569	NaN	NaN	1.1184	0.179	0.5993	0.0514	0.1031	0.0378	0.0294
0.0	0.0	0.0	981.6209	2576.2569	NaN	NaN	0.7241	0.1781	0.5978	0.0511	0.1055	0.0378	0.0297
0.0	0.0	0.0	2194.6209	4564.2569	NaN	NaN	0.6753	0.1785	0.5974	0.0512	0.105	0.0379	0.03
0.0	0.0	0.0	-376.3791	2601.2569	NaN	NaN	1.1692	0.1794	0.5982	0.0509	0.1034	0.0381	0.03
0.0	0.0	0.0	-35.3791	139.2569	NaN	NaN	1.3	0.1847	0.5925	0.051	0.1029	0.0388	0.0302
0.0	0.0	0.0	563.6209	2349.2569	NaN	NaN	0.8065	0.1871	0.5899	0.0513	0.1024	0.0389	0.0304
0.0	0.0	0.0	1979.6209	1653.2569	NaN	NaN	0.4551	0.1848	0.5952	0.052	0.099	0.0386	0.0304
0.0	0.0	0.0	2592.6209	852.2569	NaN	NaN	0.2474	0.19	0.5925	0.0529	0.0962	0.0383	0.0301
0.0	0.0	0.0	868.6209	4242.2569	NaN	NaN	0.83	0.1899	0.5876	0.0547	0.0989	0.0383	0.0306
0.0	0.0	0.0	2042.6209	5227.2569	NaN	NaN	0.719	0.19	0.588	0.0557	0.0977	0.0381	0.0306
0.0	0.0	0.0	1707.6209	1285.2569	NaN	NaN	0.4294	0.197	0.5842	0.0567	0.0936	0.0384	0.0302
0.0	0.0	0.0	1695.6209	3840.2569	NaN	NaN	0.6937	0.2014	0.5758	0.0583	0.0945	0.0391	0.0308
0.0	0.0	0.0	-535.3791	2342.2569	NaN	NaN	1.2963	0.2148	0.5641	0.0584	0.0923	0.0398	0.0306
0.0	0.0	0.0	2907.6209	3622.2569	NaN	NaN	0.5547	0.218	0.5599	0.0599	0.0913	0.04	0.0309
0.0	0.0	0.0	2403.6209	4324.2569	NaN	NaN	0.6427	0.2264	0.5509	0.0605	0.0906	0.0407	0.031
0.0	0.0	0.0	791.6209	3575.2569	NaN	NaN	0.8187	0.2325	0.543	0.0613	0.0909	0.041	0.0313
0.0	0.0	0.0	2205.6209	3449.2569	NaN	NaN	0.61	0.2402	0.5353	0.0618	0.0902	0.0412	0.0313
0.0	0.0	0.0	1585.6209	3969.2569	NaN	NaN	0.7146	0.2425	0.5319	0.0626	0.0903	0.0409	0.0317
0.0	0.0	0.0	1491.6209	1075.2569	NaN	NaN	0.4189	0.2478	0.5259	0.0635	0.0899	0.0408	0.032
0.0	0.0	0.0	239.6209	2436.2569	NaN	NaN	0.9105	0.2564	0.5179	0.0644	0.0887	0.0404	0.0323
0.0	0.0	0.0	753.6209	2958.2569	NaN	NaN	0.797	0.2599	0.5149	0.0655	0.0879	0.0391	0.0326
0.0	0.0	0.0	2325.6209	2896.2569	NaN	NaN	0.5546	0.2583	0.5151	0.0666	0.0891	0.0381	0.0328
0.0	0.0	0.0	3238.6209	2364.2569	NaN	NaN	0.422	0.2559	0.5135	0.0678	0.0919	0.0379	0.0329
0.0	0.0	0.0	1773.6209	6575.2569	NaN	NaN	0.7876	0.2537	0.5133	0.0679	0.0936	0.0384	0.0331
0.0	0.0	0.0	2344.6209	986.2569	NaN	NaN	0.2961	0.2648	0.5049	0.0662	0.092	0.0391	0.033
0.0	0.0	0.0	491.6209	846.2569	NaN	NaN	0.6325	0.276	0.4953	0.0655	0.091	0.0393	0.0328
0.0	0.0	0.0	-730.3791	4618.2569	NaN	NaN	1.1879	0.2745	0.4954	0.0657	0.0923	0.0394	0.0328
0.0	0.0	0.0	1136.6209	3746.2569	NaN	NaN	0.7672	0.2767	0.4929	0.0653	0.0926	0.04	0.0325
0.0	0.0	0.0	1771.6209	4143.2569	NaN	NaN	0.7005	0.2823	0.4863	0.0647	0.0936	0.0406	0.0324
0.0	0.0	0.0	891.6209	5123.2569	NaN	NaN	0.8518	0.2864	0.4795	0.0646	0.0956	0.0415	0.0325
0.0	0.0	0.0	1686.6209	2582.2569	NaN	NaN	0.6049	0.2929	0.473	0.0634	0.0957	0.0424	0.0327
0.0	0.0	0.0	-303.3791	1179.2569	NaN	NaN	1.3	0.3121	0.4572	0.0625	0.0934	0.0423	0.0324
0.0	0.0	0.0	1078.6209	2613.2569	NaN	NaN	0.7078	0.3124	0.455	0.0626	0.0951	0.0422	0.0327
0.0	0.0	0.0	2915.6209	864.2569	NaN	NaN	0.2286	0.3119	0.4541	0.0627	0.0972	0.042	0.0321
0.0	0.0	0.0	1351.6209	5136.2569	NaN	NaN	0.7917	0.2873	0.4686	0.064	0.1038	0.0434	0.0329
0.0	0.0	0.0	-755.3791	1808.2569	NaN	NaN	1.3	0.3079	0.4554	0.0621	0.0991	0.0434	0.032
0.0	0.0	0.0	637.6209	1806.2569	NaN	NaN	0.7391	0.3118	0.4528	0.0616	0.0984	0.0433	0.0322
0.0	0.0	0.0	476.6209	2034.2569	NaN	NaN	0.8102	0.319	0.4475	0.0613	0.0975	0.0428	0.0319
0.0	0.0	0.0	1136.6209	3590.2569	NaN	NaN	0.7595	0.3124	0.4503	0.0623	0.0994	0.0432	0.0324
0.0	0.0	0.0	724.6209	1341.2569	NaN	NaN	0.6492	0.3265	0.4421	0.0614	0.0952	0.0427	0.0321
0.0	0.0	0.0	-757.3791	1324.2569	NaN	NaN	1.3	0.3401	0.432	0.0616	0.0924	0.0417	0.0322
0.0	0.0	0.0	2224.6209	1772.2569	NaN	NaN	0.4434	0.3423	0.4301	0.0627	0.0924	0.0408	0.0318
0.0	0.0	0.0	1782.6209	4098.2569	NaN	NaN	0.6969	0.3281	0.4365	0.0652	0.0964	0.0419	0.032
0.0	0.0	0.0	2542.6209	1580.2569	NaN	NaN	0.3833	0.3389	0.4307	0.0643	0.0929	0.0419	0.0314
0.0	0.0	0.0	1496.6209	2239.2569	NaN	NaN	0.5994	0.3518	0.4205	0.0636	0.0906	0.0421	0.0314
0.0	0.0	0.0	2325.6209	471.2569	NaN	NaN	0.1685	0.3602	0.4168	0.062	0.0875	0.0419	0.0316
0.0	0.0	0.0	951.6209	1329.2569	NaN	NaN	0.5828	0.3728	0.4089	0.0612	0.0845	0.0412	0.0314
0.0	0.0	0.0	2664.6209	3190.2569	NaN	NaN	0.5449	0.366	0.4129	0.0622	0.0858	0.0412	0.0318
0.0	0.0	0.0	527.6209	1480.2569	NaN	NaN	0.7372	0.3544	0.4243	0.0626	0.0856	0.0412	0.0318
0.0	0.0	0.0	595.6209	3312.2569	NaN	NaN	0.8476	0.342	0.4332	0.0638	0.0883	0.0412	0.0315
0.0	0.0	0.0	2042.6209	4984.2569	NaN	NaN	0.7093	0.3096	0.4576	0.0649	0.0936	0.0426	0.0317
0.0	0.0	0.0	-417.3791	3778.2569	NaN	NaN	1.1242	0.3042	0.4656	0.0637	0.0922	0.0431	0.0312
0.0	0.0	0.0	1714.6209	5862.2569	NaN	NaN	0.7737	0.3017	0.4672	0.0634	0.093	0.0438	0.031
0.0	0.0	0.0	1117.6209	5642.2569	NaN	NaN	0.8347	0.2938	0.4749	0.0624	0.0937	0.0443	0.0309
0.0	0.0	0.0	1904.6209	2676.2569	NaN	NaN	0.5842	0.2947	0.4759	0.0619	0.0925	0.0445	0.0304
0.0	0.0	0.0	2655.6209	5864.2569	NaN	NaN	0.6883	0.287	0.4807	0.0619	0.0936	0.0457	0.031
0.0	0.0	0.0	-845.3791	1238.2569	NaN	NaN	1.3	0.3052	0.4707	0.0597	0.0898	0.0445	0.0301
0.0	0.0	0.0	2285.6209	5917.2569	NaN	NaN	0.7214	0.2848	0.4817	0.0611	0.0959	0.0453	0.0313
0.0	0.0	0.0	401.6209	4923.2569	NaN	NaN	0.9246	0.2898	0.4798	0.0605	0.095	0.0445	0.0305
0.0	0.0	0.0	1362.6209	6566.2569	NaN	NaN	0.8281	0.2685	0.4932	0.0613	0.0991	0.0461	0.0317
0.0	0.0	0.0	-795.3791	3536.2569	NaN	NaN	1.2902	0.297	0.4797	0.059	0.09	0.0445	0.0298
0.0	0.0	0.0	787.6209	6212.2569	NaN	NaN	0.8875	0.2792	0.4839	0.0603	0.0987	0.0469	0.031
0.0	0.0	0.0	476.6209	3403.2569	NaN	NaN	0.8772	0.2946	0.4768	0.0586	0.0926	0.0472	0.0302
0.0	0.0	0.0	890.6209	1925.2569	NaN	NaN	0.6837	0.3218	0.4576	0.0568	0.0866	0.0468	0.0304
0.0	0.0	0.0	437.6209	1147.2569	NaN	NaN	0.7239	0.3419	0.4439	0.0553	0.0834	0.045	0.0306
0.0	0.0	0.0	1742.6209	1716.2569	NaN	NaN	0.4962	0.3168	0.4622	0.0563	0.0894	0.0447	0.0305
0.0	0.0	0.0	-46.3791	5715.2569	NaN	NaN	1.0082	0.2879	0.4817	0.0577	0.096	0.046	0.0307
0.0	0.0	0.0	988.6209	5756.2569	NaN	NaN	0.8534	0.2684	0.4992	0.057	0.0966	0.0476	0.0312
0.0	0.0	0.0	-773.3791	560.2569	NaN	NaN	-0.3	0.3023	0.4789	0.0539	0.0895	0.0461	0.0293
0.0	0.0	0.0	2043.6209	5418.2569	NaN	NaN	0.7261	0.2742	0.4912	0.0548	0.099	0.0495	0.0312
0.0	0.0	0.0	345.6209	2499.2569	NaN	NaN	0.8785	0.3	0.479	0.0518	0.0898	0.0493	0.0302
0.0	0.0	0.0	1156.6209	1389.2569	NaN	NaN	0.5457	0.317	0.4655	0.0504	0.0866	0.0497	0.0308
0.0	0.0	0.0	-732.3791	1814.2569	NaN	NaN	1.3	0.3428	0.4448	0.0486	0.0836	0.049	0.0311
0.0	0.0	0.0	-570.3791	2126.2569	NaN	NaN	1.3	0.3293	0.4549	0.0481	0.0877	0.0488	0.0311
0.0	0.0	0.0	-164.3791	3230.2569	NaN	NaN	1.0536	0.2933	0.4852	0.0489	0.0917	0.0492	0.0317
0.0	0.0	0.0	150.6209	388.2569	NaN	NaN	0.7205	0.2837	0.4988	0.0484	0.0909	0.0474	0.0307
0.0	0.0	0.0	-485.3791	3732.2569	NaN	NaN	1.1495	0.2516	0.5222	0.0494	0.0986	0.0469	0.0313
0.0	0.0	0.0	881.6209	3471.2569	NaN	NaN	0.7975	0.232	0.5379	0.0495	0.1022	0.0469	0.0315
0.0	0.0	0.0	343.6209	3288.2569	NaN	NaN	0.9054	0.2266	0.5499	0.0487	0.0982	0.046	0.0305
0.0	0.0	0.0	671.6209	3549.2569	NaN	NaN	0.8409	0.2201	0.5608	0.0485	0.0956	0.0451	0.03
0.0	0.0	0.0	1425.6209	1917.2569	NaN	NaN	0.5735	0.2151	0.5682	0.0485	0.0942	0.0444	0.0296
0.0	0.0	0.0	198.6209	4077.2569	NaN	NaN	0.9535	0.2119	0.5716	0.0484	0.0946	0.044	0.0296
0.0	0.0	0.0	1741.6209	4000.2569	NaN	NaN	0.6967	0.2016	0.5828	0.0489	0.0931	0.0437	0.0299
0.0	0.0	0.0	4381.6209	-138.7431	NaN	NaN	-0.0327	0.2122	0.5764	0.0488	0.0899	0.0433	0.0294
0.0	0.0	0.0	659.6209	4201.2569	NaN	NaN	0.8643	0.1996	0.5842	0.0499	0.0937	0.0424	0.0302
0.0	0.0	0.0	1666.6209	3763.2569	NaN	NaN	0.6931	0.1936	0.5918	0.0503	0.0922	0.0418	0.0303
0.0	0.0	0.0	1377.6209	1556.2569	NaN	NaN	0.5304	0.1983	0.5918	0.0506	0.0889	0.0408	0.0296
0.0	0.0	0.0	3749.6209	4914.2569	NaN	NaN	0.5672	0.1865	0.5965	0.0522	0.0934	0.0408	0.0306
0.0	0.0	0.0	1470.6209	1646.2569	NaN	NaN	0.5282	0.196	0.5881	0.0523	0.0914	0.0419	0.0304
0.0	0.0	0.0	2005.6209	3121.2569	NaN	NaN	0.6088	0.1964	0.5879	0.0526	0.0897	0.0428	0.0307
0.0	0.0	0.0	800.6209	563.2569	NaN	NaN	0.413	0.212	0.5781	0.0531	0.0843	0.0427	0.0298
0.0	0.0	0.0	1284.6209	2428.2569	NaN	NaN	0.654	0.2065	0.5798	0.054	0.0867	0.0423	0.0306
0.0	0.0	0.0	539.6209	2768.2569	NaN	NaN	0.8369	0.2074	0.5792	0.0548	0.0862	0.0418	0.0306
0.0	0.0	0.0	3025.6209	2123.2569	NaN	NaN	0.4124	0.2061	0.5805	0.0555	0.086	0.041	0.0308
0.0	0.0	0.0	2357.6209	-1077.7431	NaN	NaN	-0.3	0.2035	0.5842	0.0563	0.0854	0.0399	0.0307
0.0	0.0	0.0	2154.6209	3130.2569	NaN	NaN	0.5923	0.1956	0.5909	0.0571	0.0866	0.0391	0.0307
0.0	0.0	0.0	2034.6209	4764.2569	NaN	NaN	0.7007	0.1943	0.5917	0.0574	0.0872	0.0389	0.0306
0.0	0.0	0.0	999.6209	7418.2569	NaN	NaN	0.8813	0.1935	0.5885	0.0584	0.0892	0.0395	0.031
0.0	0.0	0.0	697.6209	2772.2569	NaN	NaN	0.7989	0.2079	0.5728	0.059	0.0888	0.0401	0.0314
0.0	0.0	0.0	623.6209	6422.2569	NaN	NaN	0.9115	0.2154	0.5633	0.0605	0.0888	0.0402	0.0318
0.0	0.0	0.0	1783.6209	2066.2569	NaN	NaN	0.5367	0.2235	0.5535	0.0624	0.0886	0.04	0.032
0.0	0.0	0.0	1768.6209	1786.2569	NaN	NaN	0.5025	0.2279	0.5444	0.0651	0.0905	0.0396	0.0324
0.0	0.0	0.0	575.6209	6723.2569	NaN	NaN	0.9211	0.2301	0.5376	0.0671	0.0929	0.0393	0.0331
0.0	0.0	0.0	3326.6209	782.2569	NaN	NaN	0.1904	0.2388	0.5279	0.0687	0.0922	0.0392	0.0332
0.0	0.0	0.0	2627.6209	1597.2569	NaN	NaN	0.3781	0.242	0.5206	0.0707	0.094	0.0389	0.0338
0.0	0.0	0.0	784.6209	2788.2569	NaN	NaN	0.7804	0.2469	0.5132	0.0721	0.0952	0.0386	0.0341
0.0	0.0	0.0	442.6209	2932.2569	NaN	NaN	0.8688	0.2527	0.507	0.0724	0.0951	0.0384	0.0343
0.0	0.0	0.0	2648.6209	1386.2569	NaN	NaN	0.3436	0.2656	0.4927	0.0731	0.0954	0.0386	0.0346
0.0	0.0	0.0	1670.6209	4130.2569	NaN	NaN	0.712	0.2781	0.4784	0.0734	0.0964	0.0387	0.035
0.0	0.0	0.0	1752.6209	3176.2569	NaN	NaN	0.6444	0.2908	0.4658	0.0733	0.0961	0.0388	0.0352
0.0	0.0	0.0	2261.6209	3291.2569	NaN	NaN	0.5927	0.2948	0.4591	0.0739	0.0976	0.0393	0.0353
0.0	0.0	0.0	1523.6209	4597.2569	NaN	NaN	0.7511	0.3044	0.4485	0.0739	0.0981	0.0399	0.0352
0.0	0.0	0.0	1577.6209	5002.2569	NaN	NaN	0.7602	0.3079	0.4431	0.0735	0.0991	0.0411	0.0354
0.0	0.0	0.0	723.6209	978.2569	NaN	NaN	0.5748	0.3361	0.4211	0.0715	0.0953	0.0414	0.0347
0.0	0.0	0.0	950.6209	4418.2569	NaN	NaN	0.8229	0.3452	0.4087	0.0715	0.0972	0.0425	0.035
0.0	0.0	0.0	1830.6209	3178.2569	NaN	NaN	0.6345	0.373	0.3869	0.069	0.0932	0.0429	0.0349
0.0	0.0	0.0	1203.6209	1654.2569	NaN	NaN	0.5788	0.4196	0.3516	0.0649	0.0868	0.0419	0.0351
0.0	0.0	0.0	1426.6209	5368.2569	NaN	NaN	0.79	0.4442	0.3302	0.0628	0.085	0.042	0.0357
0.0	0.0	0.0	2156.6209	1770.2569	NaN	NaN	0.4508	0.4741	0.3092	0.0592	0.0793	0.0416	0.0366
0.0	0.0	0.0	-1245.3791	2463.2569	NaN	NaN	1.3	0.5157	0.2796	0.0549	0.0729	0.04	0.037
0.0	0.0	0.0	141.6209	2372.2569	NaN	NaN	0.9437	0.5126	0.281	0.0551	0.0734	0.0402	0.0377
0.0	0.0	0.0	-1374.3791	1836.2569	NaN	NaN	1.3	0.5052	0.2882	0.0549	0.0726	0.0399	0.0391
0.0	0.0	0.0	2331.6209	2108.2569	NaN	NaN	0.4748	0.4683	0.3171	0.0573	0.077	0.0407	0.0396
0.0	0.0	0.0	2722.6209	3560.2569	NaN	NaN	0.5667	0.4272	0.348	0.0594	0.0822	0.0428	0.0404
0.0	0.0	0.0	-463.3791	2355.2569	NaN	NaN	1.2449	0.4142	0.3616	0.0583	0.0823	0.0433	0.0402
0.0	0.0	0.0	897.6209	1887.2569	NaN	NaN	0.6777	0.4198	0.3627	0.0562	0.0793	0.0425	0.0395
0.0	0.0	0.0	897.6209	4565.2569	NaN	NaN	0.8357	0.4047	0.3748	0.0565	0.0812	0.0436	0.0393
0.0	0.0	0.0	3096.6209	75.2569	NaN	NaN	0.0237	0.4216	0.3654	0.0541	0.077	0.043	0.0389
0.0	0.0	0.0	2100.6209	4220.2569	NaN	NaN	0.6677	0.4306	0.3587	0.053	0.0756	0.0435	0.0386
0.0	0.0	0.0	179.6209	1345.2569	NaN	NaN	0.8822	0.4632	0.3354	0.0502	0.0709	0.0422	0.0381
0.0	0.0	0.0	4649.6209	409.2569	NaN	NaN	0.0809	0.4478	0.3455	0.0514	0.0735	0.0438	0.038
0.0	0.0	0.0	1612.6209	1074.2569	NaN	NaN	0.3998	0.4868	0.3179	0.0478	0.0679	0.042	0.0376
0.0	0.0	0.0	1931.6209	1648.2569	NaN	NaN	0.4604	0.456	0.3383	0.0507	0.0739	0.0438	0.0373
0.0	0.0	0.0	2126.6209	-616.7431	NaN	NaN	-0.3	0.4748	0.3278	0.0484	0.0691	0.0423	0.0376
0.0	0.0	0.0	1894.6209	1861.2569	NaN	NaN	0.4956	0.4378	0.3531	0.0515	0.0767	0.0443	0.0365
0.0	0.0	0.0	1878.6209	3168.2569	NaN	NaN	0.6278	0.4324	0.3577	0.0512	0.0762	0.0453	0.0372
0.0	0.0	0.0	574.6209	988.2569	NaN	NaN	0.6323	0.4548	0.3417	0.0486	0.0736	0.0449	0.0364
0.0	0.0	0.0	739.6209	1515.2569	NaN	NaN	0.672	0.4791	0.3215	0.0467	0.0714	0.0449	0.0364
0.0	0.0	0.0	668.6209	1980.2569	NaN	NaN	0.7476	0.5064	0.3011	0.044	0.0675	0.0442	0.0367
0.0	0.0	0.0	1188.6209	-46.7431	NaN	NaN	-0.0409	0.5271	0.2855	0.0422	0.065	0.0441	0.0362
0.0	0.0	0.0	-2049.3791	4307.2569	NaN	NaN	1.3	0.4971	0.307	0.0449	0.069	0.0454	0.0365
0.0	0.0	0.0	790.6209	1924.2569	NaN	NaN	0.7088	0.4783	0.3233	0.0457	0.0704	0.0459	0.0363
0.0	0.0	0.0	1910.6209	2938.2569	NaN	NaN	0.606	0.4607	0.3372	0.0465	0.0718	0.0473	0.0365
0.0	0.0	0.0	486.6209	224.2569	NaN	NaN	0.3155	0.4964	0.3115	0.0431	0.0662	0.0457	0.0371
0.0	0.0	0.0	-955.3791	1508.2569	NaN	NaN	1.3	0.507	0.3025	0.0427	0.0657	0.046	0.036
0.0	0.0	0.0	1212.6209	1895.2569	NaN	NaN	0.6098	0.4893	0.3153	0.0436	0.0685	0.0469	0.0363
0.0	0.0	0.0	-713.3791	2670.2569	NaN	NaN	1.3	0.4641	0.3361	0.045	0.0702	0.0477	0.0368
0.0	0.0	0.0	1634.6209	388.2569	NaN	NaN	0.1919	0.4514	0.3509	0.0454	0.0696	0.0465	0.0361
0.0	0.0	0.0	1809.6209	2984.2569	NaN	NaN	0.6225	0.3789	0.4061	0.049	0.0815	0.0483	0.0362
0.0	0.0	0.0	2866.6209	2860.2569	NaN	NaN	0.4994	0.328	0.4485	0.0494	0.0874	0.0503	0.0364
0.0	0.0	0.0	3644.6209	2096.2569	NaN	NaN	0.3651	0.317	0.4617	0.0491	0.0866	0.05	0.0355
0.0	0.0	0.0	2409.6209	1292.2569	NaN	NaN	0.3491	0.2973	0.4794	0.049	0.0887	0.0501	0.0355
0.0	0.0	0.0	532.6209	2223.2569	NaN	NaN	0.8067	0.2857	0.4904	0.0492	0.0895	0.05	0.0353
0.0	0.0	0.0	2508.6209	6244.2569	NaN	NaN	0.7134	0.2648	0.5072	0.0487	0.0931	0.0508	0.0354
0.0	0.0	0.0	3029.6209	6414.2569	NaN	NaN	0.6792	0.2547	0.5146	0.0482	0.0949	0.052	0.0357
0.0	0.0	0.0	3557.6209	3750.2569	NaN	NaN	0.5132	0.2609	0.5096	0.0473	0.094	0.0527	0.0356
0.0	0.0	0.0	4521.6209	4384.2569	NaN	NaN	0.4923	0.2611	0.5107	0.0463	0.0933	0.0528	0.0358
0.0	0.0	0.0	547.6209	5181.2569	NaN	NaN	0.9044	0.2523	0.5218	0.0456	0.092	0.0522	0.0361
0.0	0.0	0.0	3703.6209	2434.2569	NaN	NaN	0.3966	0.241	0.5366	0.0453	0.09	0.0513	0.0358
0.0	0.0	0.0	4337.6209	5203.2569	NaN	NaN	0.5454	0.2274	0.5484	0.0455	0.0912	0.0518	0.0357
0.0	0.0	0.0	1959.6209	2131.2569	NaN	NaN	0.521	0.2305	0.5471	0.0444	0.0901	0.0525	0.0353
0.0	0.0	0.0	886.6209	124.2569	NaN	NaN	0.1229	0.2409	0.5424	0.0431	0.0862	0.0526	0.0347
0.0	0.0	0.0	556.6209	1339.2569	NaN	NaN	0.7064	0.2331	0.5549	0.0412	0.0841	0.0523	0.0344
0.0	0.0	0.0	3205.6209	4223.2569	NaN	NaN	0.5685	0.2047	0.5854	0.0403	0.0828	0.052	0.0347
0.0	0.0	0.0	-53.3791	1604.2569	NaN	NaN	1.0344	0.2034	0.5939	0.0389	0.0787	0.0512	0.0339
0.0	0.0	0.0	3798.6209	2388.2569	NaN	NaN	0.386	0.1768	0.6182	0.0381	0.0808	0.0514	0.0348
0.0	0.0	0.0	1921.6209	2942.2569	NaN	NaN	0.6049	0.1716	0.6243	0.0373	0.0812	0.0512	0.0344
0.0	0.0	0.0	3666.6209	566.2569	NaN	NaN	0.1338	0.1707	0.6296	0.0365	0.0787	0.0506	0.0339
0.0	0.0	0.0	1936.6209	2027.2569	NaN	NaN	0.5114	0.1706	0.6359	0.0354	0.0751	0.0501	0.0329
0.0	0.0	0.0	4589.6209	2049.2569	NaN	NaN	0.3087	0.1682	0.6367	0.0348	0.0757	0.0509	0.0336
0.0	0.0	0.0	3849.6209	6227.2569	NaN	NaN	0.618	0.1646	0.6425	0.0342	0.074	0.0511	0.0336
0.0	0.0	0.0	5451.6209	2454.2569	NaN	NaN	0.3104	0.1667	0.6438	0.0338	0.0711	0.0511	0.0335
0.0	0.0	0.0	2917.6209	2716.2569	NaN	NaN	0.4821	0.1711	0.6373	0.034	0.0707	0.0528	0.0339
0.0	0.0	0.0	3230.6209	4257.2569	NaN	NaN	0.5686	0.1706	0.6372	0.0344	0.07	0.0538	0.034
0.0	0.0	0.0	376.6209	2067.2569	NaN	NaN	0.8459	0.1849	0.6288	0.0345	0.0642	0.0545	0.033
0.0	0.0	0.0	5643.6209	2366.2569	NaN	NaN	0.2954	0.1783	0.6387	0.035	0.0611	0.0535	0.0335
0.0	0.0	0.0	2470.6209	3680.2569	NaN	NaN	0.5983	0.1786	0.6392	0.0357	0.0601	0.053	0.0334
0.0	0.0	0.0	1334.6209	6153.2569	NaN	NaN	0.8218	0.1763	0.6403	0.0372	0.0599	0.0532	0.033
0.0	0.0	0.0	305.6209	1666.2569	NaN	NaN	0.845	0.2016	0.6176	0.039	0.056	0.0541	0.0318
0.0	0.0	0.0	1110.6209	2496.2569	NaN	NaN	0.6921	0.2001	0.6195	0.0404	0.055	0.0528	0.0322
0.0	0.0	0.0	3199.6209	3734.2569	NaN	NaN	0.5386	0.1991	0.6204	0.042	0.0549	0.0516	0.032
0.0	0.0	0.0	1477.6209	3089.2569	NaN	NaN	0.6764	0.2098	0.608	0.044	0.0553	0.0517	0.0312
0.0	0.0	0.0	1435.6209	-4.7431	NaN	NaN	-0.0033	0.231	0.5836	0.0456	0.0556	0.0532	0.0311
0.0	0.0	0.0	2646.6209	3111.2569	NaN	NaN	0.5403	0.2475	0.5645	0.0463	0.0562	0.0535	0.0321
0.0	0.0	0.0	944.6209	5210.2569	NaN	NaN	0.8465	0.2733	0.5372	0.0462	0.0564	0.0531	0.0338
0.0	0.0	0.0	334.6209	1741.2569	NaN	NaN	0.8388	0.3293	0.4844	0.0447	0.0541	0.0525	0.035
0.0	0.0	0.0	1737.6209	394.2569	NaN	NaN	0.1849	0.3599	0.4558	0.0439	0.0528	0.0514	0.0362
0.0	0.0	0.0	133.6209	2830.2569	NaN	NaN	0.9549	0.3676	0.4447	0.0445	0.0545	0.0508	0.0379
0.0	0.0	0.0	1713.6209	1034.2569	NaN	NaN	0.3764	0.3929	0.4177	0.0441	0.0559	0.0507	0.0386
0.0	0.0	0.0	305.6209	3451.2569	NaN	NaN	0.9187	0.4542	0.3621	0.0413	0.0542	0.0491	0.039
0.0	0.0	0.0	-89.3791	1298.2569	NaN	NaN	1.0739	0.4932	0.3279	0.0393	0.0521	0.0481	0.0394
0.0	0.0	0.0	-60.3791	-597.7431	NaN	NaN	0.9083	0.4957	0.327	0.0397	0.0498	0.0472	0.0406
0.0	0.0	0.0	751.6209	3983.2569	NaN	NaN	0.8413	0.3961	0.4094	0.0465	0.0555	0.0494	0.0432
0.0	0.0	0.0	2961.6209	5179.2569	NaN	NaN	0.6362	0.3328	0.4636	0.0491	0.0595	0.0508	0.0442
0.0	0.0	0.0	2511.6209	2490.2569	NaN	NaN	0.4979	0.3379	0.4638	0.047	0.0587	0.0498	0.0427
0.0	0.0	0.0	523.6209	2192.2569	NaN	NaN	0.8072	0.3497	0.4545	0.0461	0.0587	0.0491	0.0419
0.0	0.0	0.0	617.6209	3331.2569	NaN	NaN	0.8436	0.348	0.4567	0.0464	0.059	0.0484	0.0417
0.0	0.0	0.0	1292.6209	4051.2569	NaN	NaN	0.7581	0.3348	0.4693	0.0473	0.0596	0.0479	0.041
0.0	0.0	0.0	1247.6209	5837.2569	NaN	NaN	0.8239	0.3142	0.4854	0.0483	0.0636	0.0483	0.0401
0.0	0.0	0.0	3433.6209	2644.2569	NaN	NaN	0.4351	0.3164	0.4806	0.0478	0.0668	0.0493	0.0391
0.0	0.0	0.0	-177.3791	2594.2569	NaN	NaN	1.0734	0.3391	0.46	0.0466	0.0665	0.0497	0.0382
0.0	0.0	0.0	1546.6209	1163.2569	NaN	NaN	0.4293	0.3666	0.4356	0.0458	0.0644	0.0494	0.0382
0.0	0.0	0.0	1081.6209	69.2569	NaN	NaN	0.0602	0.3809	0.4251	0.0451	0.0622	0.0483	0.0384
0.0	0.0	0.0	-307.3791	3011.2569	NaN	NaN	1.1137	0.3252	0.4764	0.0465	0.0657	0.047	0.0392
0.0	0.0	0.0	1453.6209	3998.2569	NaN	NaN	0.7334	0.2715	0.528	0.0475	0.0687	0.0455	0.0389
0.0	0.0	0.0	3176.6209	1342.2569	NaN	NaN	0.297	0.2425	0.5584	0.0475	0.0699	0.0442	0.0375
0.0	0.0	0.0	2655.6209	2518.2569	NaN	NaN	0.4867	0.2376	0.564	0.0475	0.0706	0.0437	0.0366
0.0	0.0	0.0	768.6209	1541.2569	NaN	NaN	0.6672	0.2363	0.568	0.047	0.07	0.0428	0.0359
0.0	0.0	0.0	-191.3791	2626.2569	NaN	NaN	1.0786	0.2224	0.5848	0.0466	0.0696	0.0413	0.0353
0.0	0.0	0.0	1136.6209	4626.2569	NaN	NaN	0.8028	0.2097	0.5987	0.0463	0.0699	0.0408	0.0346
0.0	0.0	0.0	1844.6209	4898.2569	NaN	NaN	0.7264	0.2035	0.6053	0.0461	0.0698	0.0415	0.0339
0.0	0.0	0.0	938.6209	3190.2569	NaN	NaN	0.7727	0.216	0.595	0.0457	0.0678	0.0426	0.0329
0.0	0.0	0.0	1270.6209	5152.2569	NaN	NaN	0.8022	0.2152	0.5944	0.0456	0.0682	0.0436	0.0329
0.0	0.0	0.0	661.6209	1769.2569	NaN	NaN	0.7278	0.2302	0.5797	0.0459	0.0665	0.045	0.0326
0.0	0.0	0.0	1445.6209	1417.2569	NaN	NaN	0.495	0.2366	0.5735	0.0463	0.0655	0.045	0.0332
0.0	0.0	0.0	2973.6209	940.2569	NaN	NaN	0.2402	0.2288	0.5831	0.0468	0.0643	0.043	0.034
0.0	0.0	0.0	2123.6209	2185.2569	NaN	NaN	0.5072	0.2157	0.5986	0.0478	0.063	0.0408	0.0341
0.0	0.0	0.0	1340.6209	3869.2569	NaN	NaN	0.7427	0.2061	0.61	0.0488	0.0624	0.0391	0.0337
0.0	0.0	0.0	907.6209	5154.2569	NaN	NaN	0.8503	0.202	0.6133	0.0496	0.063	0.039	0.0332
0.0	0.0	0.0	1079.6209	3538.2569	NaN	NaN	0.7662	0.2147	0.5995	0.05	0.0631	0.0403	0.0324
0.0	0.0	0.0	1227.6209	3271.2569	NaN	NaN	0.7271	0.2314	0.5796	0.0502	0.0646	0.0422	0.0322
0.0	0.0	0.0	775.6209	1375.2569	NaN	NaN	0.6394	0.2573	0.5519	0.05	0.0643	0.0441	0.0323
0.0	0.0	0.0	1790.6209	-639.7431	NaN	NaN	-0.3	0.2889	0.5212	0.0494	0.0627	0.0446	0.0332
0.0	0.0	0.0	281.6209	3209.2569	NaN	NaN	0.9193	0.2931	0.5169	0.0496	0.0625	0.0438	0.0341
0.0	0.0	0.0	1036.6209	807.2569	NaN	NaN	0.4378	0.2999	0.5103	0.0499	0.0619	0.0435	0.0345
0.0	0.0	0.0	33.6209	3212.2569	NaN	NaN	0.9896	0.3062	0.5013	0.0508	0.0634	0.0439	0.0343
0.0	0.0	0.0	3410.6209	3163.2569	NaN	NaN	0.4812	0.3111	0.4923	0.0511	0.0655	0.0455	0.0345
0.0	0.0	0.0	188.6209	-363.7431	NaN	NaN	1.3	0.3726	0.4379	0.0482	0.0607	0.0456	0.035
0.0	0.0	0.0	3771.6209	3112.2569	NaN	NaN	0.4521	0.3646	0.441	0.0493	0.0635	0.047	0.0345
0.0	0.0	0.0	1420.6209	-162.7431	NaN	NaN	-0.1294	0.4248	0.3869	0.046	0.0595	0.0473	0.0355
0.0	0.0	0.0	-808.3791	3545.2569	NaN	NaN	1.2954	0.4359	0.3744	0.0456	0.0605	0.0483	0.0352
0.0	0.0	0.0	1363.6209	-1253.7431	NaN	NaN	-0.3	0.4993	0.3206	0.0413	0.0548	0.0473	0.0367
0.0	0.0	0.0	1529.6209	1990.2569	NaN	NaN	0.5654	0.4647	0.347	0.0436	0.0592	0.0496	0.0359
0.0	0.0	0.0	545.6209	2189.2569	NaN	NaN	0.8005	0.4449	0.3648	0.0436	0.0591	0.0502	0.0375
0.0	0.0	0.0	1139.6209	2647.2569	NaN	NaN	0.6991	0.4008	0.4041	0.045	0.062	0.0509	0.0372
0.0	0.0	0.0	630.6209	2744.2569	NaN	NaN	0.8131	0.3741	0.4292	0.0451	0.0637	0.0511	0.0368
0.0	0.0	0.0	2998.6209	3123.2569	NaN	NaN	0.5102	0.3621	0.4388	0.0446	0.0659	0.0523	0.0363
0.0	0.0	0.0	1363.6209	1564.2569	NaN	NaN	0.5343	0.4183	0.39	0.0421	0.0606	0.052	0.037
0.0	0.0	0.0	387.6209	-128.7431	NaN	NaN	-0.3	0.4347	0.3752	0.0416	0.0595	0.0519	0.0371
0.0	0.0	0.0	768.6209	1795.2569	NaN	NaN	0.7002	0.4316	0.3787	0.0418	0.0587	0.0516	0.0376
0.0	0.0	0.0	979.6209	3134.2569	NaN	NaN	0.7619	0.3555	0.4507	0.0437	0.0627	0.0497	0.0377
0.0	0.0	0.0	710.6209	3305.2569	NaN	NaN	0.823	0.2777	0.5299	0.0444	0.0653	0.0458	0.0368
0.0	0.0	0.0	718.6209	4013.2569	NaN	NaN	0.8481	0.2351	0.576	0.0441	0.0671	0.0425	0.0353
0.0	0.0	0.0	3013.6209	3104.2569	NaN	NaN	0.5074	0.2037	0.6085	0.0436	0.0694	0.0407	0.0342
0.0	0.0	0.0	2528.6209	3495.2569	NaN	NaN	0.5802	0.1949	0.6164	0.043	0.0716	0.0405	0.0335
0.0	0.0	0.0	2470.6209	4772.2569	NaN	NaN	0.6589	0.1933	0.6165	0.0422	0.0743	0.0405	0.0331
0.0	0.0	0.0	1505.6209	6116.2569	NaN	NaN	0.8025	0.1901	0.617	0.0418	0.0769	0.0413	0.0328
0.0	0.0	0.0	1782.6209	2678.2569	NaN	NaN	0.6004	0.202	0.6035	0.0414	0.0774	0.0432	0.0325
0.0	0.0	0.0	3109.6209	2051.2569	NaN	NaN	0.3975	0.211	0.5925	0.0416	0.0775	0.0451	0.0323
0.0	0.0	0.0	1229.6209	2135.2569	NaN	NaN	0.6346	0.2189	0.5826	0.0421	0.0772	0.0471	0.0321
0.0	0.0	0.0	2375.6209	-1087.7431	NaN	NaN	-0.3	0.2329	0.571	0.0422	0.0743	0.0477	0.032
0.0	0.0	0.0	-668.3791	3040.2569	NaN	NaN	1.2818	0.2179	0.5896	0.0425	0.0725	0.0453	0.0321
0.0	0.0	0.0	470.6209	1662.2569	NaN	NaN	0.7793	0.211	0.6006	0.0432	0.0697	0.0435	0.032
0.0	0.0	0.0	2281.6209	1877.2569	NaN	NaN	0.4514	0.2059	0.6084	0.0441	0.068	0.042	0.0317
0.0	0.0	0.0	2748.6209	5151.2569	NaN	NaN	0.6521	0.2004	0.6118	0.045	0.0688	0.0424	0.0315
0.0	0.0	0.0	2688.6209	535.2569	NaN	NaN	0.166	0.2194	0.5919	0.046	0.067	0.045	0.0307
0.0	0.0	0.0	2235.6209	3968.2569	NaN	NaN	0.6396	0.2338	0.5743	0.0477	0.066	0.0482	0.03
0.0	0.0	0.0	1276.6209	983.2569	NaN	NaN	0.4351	0.2682	0.5337	0.0501	0.0644	0.0538	0.0298
0.0	0.0	0.0	586.6209	2290.2569	NaN	NaN	0.7961	0.3026	0.497	0.0512	0.0623	0.0566	0.0302
0.0	0.0	0.0	1836.6209	3632.2569	NaN	NaN	0.6642	0.3367	0.4653	0.0503	0.0604	0.0554	0.032
0.0	0.0	0.0	-308.3791	372.2569	NaN	NaN	1.3	0.4197	0.3926	0.046	0.0542	0.052	0.0355
0.0	0.0	0.0	1287.6209	421.2569	NaN	NaN	0.2465	0.4464	0.3684	0.0465	0.0534	0.0499	0.0353
0.0	0.0	0.0	599.6209	-137.7431	NaN	NaN	-0.2982	0.4664	0.3493	0.047	0.0525	0.0482	0.0365
0.0	0.0	0.0	2756.6209	2244.2569	NaN	NaN	0.4488	0.4245	0.3868	0.0504	0.0556	0.0478	0.035
0.0	0.0	0.0	1311.6209	2372.2569	NaN	NaN	0.644	0.4206	0.3904	0.0506	0.0554	0.0475	0.0355
0.0	0.0	0.0	235.6209	2172.2569	NaN	NaN	0.9021	0.4283	0.3845	0.05	0.055	0.047	0.0353
0.0	0.0	0.0	866.6209	2717.2569	NaN	NaN	0.7582	0.443	0.3712	0.0493	0.054	0.0466	0.0359
0.0	0.0	0.0	135.6209	1860.2569	NaN	NaN	0.932	0.4568	0.3589	0.0488	0.0531	0.0461	0.0364
0.0	0.0	0.0	2224.6209	1235.2569	NaN	NaN	0.357	0.4591	0.3562	0.0493	0.0531	0.0455	0.0368
0.0	0.0	0.0	676.6209	3528.2569	NaN	NaN	0.8391	0.4387	0.3725	0.0512	0.0553	0.0452	0.0371
0.0	0.0	0.0	443.6209	-1430.7431	NaN	NaN	1.3	0.451	0.3624	0.0506	0.0534	0.044	0.0386
0.0	0.0	0.0	1521.6209	1633.2569	NaN	NaN	0.5177	0.4219	0.3883	0.0539	0.0546	0.0426	0.0387
0.0	0.0	0.0	988.6209	2086.2569	NaN	NaN	0.6785	0.3917	0.4151	0.0568	0.0555	0.0414	0.0396
0.0	0.0	0.0	1888.6209	2507.2569	NaN	NaN	0.5704	0.3659	0.4399	0.0583	0.0567	0.04	0.0392
0.0	0.0	0.0	1738.6209	4979.2569	NaN	NaN	0.7412	0.3588	0.4452	0.0584	0.0583	0.0402	0.0392
0.0	0.0	0.0	1413.6209	3396.2569	NaN	NaN	0.7061	0.3771	0.4268	0.057	0.0587	0.041	0.0395
0.0	0.0	0.0	2243.6209	1942.2569	NaN	NaN	0.464	0.4141	0.3923	0.0547	0.0573	0.0415	0.0401
0.0	0.0	0.0	-543.3791	6349.2569	NaN	NaN	1.0936	0.4346	0.3713	0.0539	0.0578	0.0416	0.0408
0.0	0.0	0.0	-676.3791	1837.2569	NaN	NaN	1.3	0.4792	0.3329	0.0508	0.0548	0.0403	0.042
0.0	0.0	0.0	-195.3791	1821.2569	NaN	NaN	1.1202	0.4762	0.3333	0.0529	0.0557	0.0399	0.0421
0.0	0.0	0.0	-231.3791	2464.2569	NaN	NaN	1.1036	0.471	0.3362	0.0547	0.0562	0.0388	0.0431
0.0	0.0	0.0	3079.6209	3274.2569	NaN	NaN	0.5153	0.4334	0.3662	0.0582	0.06	0.0393	0.0429
0.0	0.0	0.0	971.6209	2018.2569	NaN	NaN	0.675	0.4551	0.3482	0.0558	0.0581	0.0393	0.0436
0.0	0.0	0.0	976.6209	2313.2569	NaN	NaN	0.7031	0.4727	0.3335	0.0546	0.057	0.0396	0.0426
0.0	0.0	0.0	329.6209	1312.2569	NaN	NaN	0.7992	0.5033	0.3092	0.0522	0.0535	0.0392	0.0426
0.0	0.0	0.0	-701.3791	839.2569	NaN	NaN	1.3	0.4947	0.3155	0.0539	0.0548	0.0402	0.0409
0.0	0.0	0.0	1008.6209	4117.2569	NaN	NaN	0.8032	0.4979	0.3122	0.0535	0.0546	0.0406	0.0412
0.0	0.0	0.0	226.6209	3351.2569	NaN	NaN	0.9367	0.5144	0.3002	0.0513	0.0528	0.0409	0.0404
0.0	0.0	0.0	953.6209	-227.7431	NaN	NaN	-0.3	0.532	0.2873	0.0494	0.0501	0.0403	0.0409
0.0	0.0	0.0	700.6209	4034.2569	NaN	NaN	0.852	0.4869	0.3249	0.0536	0.0534	0.0411	0.0401
0.0	0.0	0.0	432.6209	3282.2569	NaN	NaN	0.8835	0.449	0.3582	0.0553	0.0545	0.0417	0.0412
0.0	0.0	0.0	1260.6209	868.2569	NaN	NaN	0.4078	0.4437	0.3668	0.0541	0.0532	0.0417	0.0405
0.0	0.0	0.0	2693.6209	1547.2569	NaN	NaN	0.3648	0.4245	0.3835	0.0545	0.055	0.0426	0.0398
0.0	0.0	0.0	495.6209	1589.2569	NaN	NaN	0.7623	0.4304	0.3798	0.0527	0.0539	0.0431	0.0401
0.0	0.0	0.0	-284.3791	51.2569	NaN	NaN	-0.2199	0.4668	0.3505	0.0496	0.0499	0.0425	0.0407
0.0	0.0	0.0	247.6209	2136.2569	NaN	NaN	0.8961	0.4501	0.3649	0.0512	0.051	0.0427	0.0402
0.0	0.0	0.0	447.6209	1384.2569	NaN	NaN	0.7556	0.4157	0.3973	0.0532	0.0512	0.0418	0.0408
0.0	0.0	0.0	1830.6209	3058.2569	NaN	NaN	0.6256	0.3445	0.4664	0.0562	0.0532	0.0403	0.0394
0.0	0.0	0.0	2406.6209	2379.2569	NaN	NaN	0.4971	0.3107	0.5007	0.0563	0.0539	0.0399	0.0386
0.0	0.0	0.0	1091.6209	688.2569	NaN	NaN	0.3867	0.3046	0.5083	0.0557	0.0531	0.0403	0.0381
0.0	0.0	0.0	1390.6209	-263.7431	NaN	NaN	-0.234	0.296	0.519	0.056	0.0518	0.0394	0.0378
0.0	0.0	0.0	1081.6209	4263.2569	NaN	NaN	0.7976	0.2587	0.5579	0.0561	0.053	0.0378	0.0365
0.0	0.0	0.0	649.6209	1606.2569	NaN	NaN	0.712	0.2566	0.559	0.056	0.0534	0.039	0.0359
0.0	0.0	0.0	1956.6209	271.2569	NaN	NaN	0.1218	0.2683	0.5469	0.0556	0.0532	0.0403	0.0357
0.0	0.0	0.0	2241.6209	1041.2569	NaN	NaN	0.3172	0.2687	0.5464	0.055	0.0536	0.041	0.0353
0.0	0.0	0.0	-721.3791	2402.2569	NaN	NaN	1.3	0.2859	0.5271	0.0542	0.054	0.0431	0.0356
0.0	0.0	0.0	-57.3791	2317.2569	NaN	NaN	1.0254	0.3188	0.4947	0.053	0.0527	0.044	0.0368
0.0	0.0	0.0	592.6209	2379.2569	NaN	NaN	0.8006	0.3153	0.4984	0.0537	0.0526	0.0431	0.037
0.0	0.0	0.0	1064.6209	1554.2569	NaN	NaN	0.5935	0.301	0.5127	0.0555	0.052	0.0417	0.0371
0.0	0.0	0.0	533.6209	2161.2569	NaN	NaN	0.802	0.2854	0.5293	0.057	0.0515	0.04	0.0368
0.0	0.0	0.0	798.6209	656.2569	NaN	NaN	0.4511	0.2714	0.5436	0.0577	0.052	0.0389	0.0364
0.0	0.0	0.0	4570.6209	897.2569	NaN	NaN	0.1641	0.2653	0.5495	0.058	0.0525	0.0388	0.036
0.0	0.0	0.0	1902.6209	3923.2569	NaN	NaN	0.6734	0.2644	0.5503	0.0576	0.0527	0.0392	0.0358
0.0	0.0	0.0	570.6209	2655.2569	NaN	NaN	0.8231	0.2699	0.5439	0.0574	0.0528	0.04	0.0359
0.0	0.0	0.0	-1966.3791	5259.2569	NaN	NaN	1.3	0.2779	0.5355	0.0572	0.053	0.0405	0.0359
0.0	0.0	0.0	856.6209	4834.2569	NaN	NaN	0.8495	0.2753	0.5363	0.0569	0.0546	0.0414	0.0355
0.0	0.0	0.0	2213.6209	1307.2569	NaN	NaN	0.3713	0.3096	0.4998	0.0556	0.0545	0.0445	0.0359
0.0	0.0	0.0	1634.6209	-161.7431	NaN	NaN	-0.1098	0.3608	0.4498	0.0531	0.0534	0.0453	0.0375
0.0	0.0	0.0	124.6209	1062.2569	NaN	NaN	0.895	0.3801	0.4312	0.0527	0.0528	0.045	0.0383
0.0	0.0	0.0	-253.3791	-83.7431	NaN	NaN	0.2484	0.3839	0.4272	0.0539	0.0518	0.044	0.0391
0.0	0.0	0.0	1288.6209	4138.2569	NaN	NaN	0.7625	0.3353	0.4733	0.0575	0.0537	0.0418	0.0382
0.0	0.0	0.0	1402.6209	2449.2569	NaN	NaN	0.6359	0.3091	0.4979	0.0589	0.055	0.0414	0.0377
0.0	0.0	0.0	2389.6209	271.2569	NaN	NaN	0.1019	0.3195	0.49	0.0578	0.0544	0.0417	0.0367
0.0	0.0	0.0	3456.6209	4127.2569	NaN	NaN	0.5442	0.3171	0.4911	0.0566	0.0558	0.0431	0.0364
0.0	0.0	0.0	-870.3791	-1088.7431	NaN	NaN	0.5557	0.373	0.4394	0.0528	0.0524	0.045	0.0374
0.0	0.0	0.0	1297.6209	5066.2569	NaN	NaN	0.7961	0.3597	0.4509	0.0534	0.0543	0.0451	0.0366
0.0	0.0	0.0	-588.3791	3707.2569	NaN	NaN	1.1887	0.3856	0.4259	0.0518	0.0531	0.0462	0.0374
0.0	0.0	0.0	474.6209	308.2569	NaN	NaN	0.3937	0.3931	0.4188	0.0512	0.0527	0.047	0.0372
0.0	0.0	0.0	-393.3791	1075.2569	NaN	NaN	1.3	0.4312	0.3835	0.049	0.0511	0.0468	0.0384
0.0	0.0	0.0	-35.3791	3592.2569	NaN	NaN	1.0099	0.3952	0.4143	0.0513	0.0543	0.0474	0.0375
0.0	0.0	0.0	792.6209	1316.2569	NaN	NaN	0.6242	0.3929	0.417	0.0512	0.0532	0.0474	0.0384
0.0	0.0	0.0	2333.6209	2216.2569	NaN	NaN	0.4871	0.3434	0.4651	0.053	0.0556	0.0455	0.0374
0.0	0.0	0.0	595.6209	2487.2569	NaN	NaN	0.8068	0.3272	0.4804	0.0534	0.0562	0.0457	0.0371
0.0	0.0	0.0	702.6209	2608.2569	NaN	NaN	0.7878	0.3213	0.4868	0.0531	0.0569	0.0456	0.0363
0.0	0.0	0.0	2052.6209	3366.2569	NaN	NaN	0.6212	0.3257	0.4796	0.0524	0.0587	0.0475	0.0361
0.0	0.0	0.0	-699.3791	3411.2569	NaN	NaN	1.2579	0.3819	0.4243	0.0499	0.056	0.0505	0.0375
0.0	0.0	0.0	-420.3791	130.2569	NaN	NaN	-0.3	0.4331	0.3777	0.0474	0.0529	0.0498	0.0391
0.0	0.0	0.0	-538.3791	89.2569	NaN	NaN	-0.1987	0.4285	0.3817	0.0492	0.0533	0.0487	0.0387
0.0	0.0	0.0	1134.6209	3128.2569	NaN	NaN	0.7338	0.372	0.4341	0.0534	0.056	0.046	0.0385
0.0	0.0	0.0	1937.6209	3990.2569	NaN	NaN	0.6731	0.3369	0.468	0.055	0.0575	0.0449	0.0377
0.0	0.0	0.0	1905.6209	377.2569	NaN	NaN	0.1653	0.3428	0.4622	0.0544	0.0574	0.0457	0.0374
0.0	0.0	0.0	914.6209	1036.2569	NaN	NaN	0.5312	0.3568	0.4494	0.0537	0.0566	0.0461	0.0375
0.0	0.0	0.0	-660.3791	3355.2569	NaN	NaN	1.245	0.3486	0.4563	0.0546	0.0569	0.0456	0.038
0.0	0.0	0.0	2225.6209	-548.7431	NaN	NaN	-0.3	0.3602	0.447	0.0546	0.0556	0.0449	0.0378
0.0	0.0	0.0	2597.6209	5914.2569	NaN	NaN	0.6948	0.3362	0.4666	0.0565	0.0588	0.0443	0.0377
0.0	0.0	0.0	563.6209	1478.2569	NaN	NaN	0.724	0.3809	0.4247	0.0532	0.0571	0.0464	0.0377
0.0	0.0	0.0	2742.6209	2532.2569	NaN	NaN	0.4801	0.3973	0.4079	0.0531	0.0574	0.0463	0.038
0.0	0.0	0.0	964.6209	3481.2569	NaN	NaN	0.783	0.4197	0.3856	0.0528	0.0574	0.046	0.0385
0.0	0.0	0.0	2171.6209	3741.2569	NaN	NaN	0.6327	0.4138	0.3887	0.0544	0.0594	0.0451	0.0386
0.0	0.0	0.0	3256.6209	1111.2569	NaN	NaN	0.2544	0.4305	0.3726	0.0541	0.059	0.0449	0.039
0.0	0.0	0.0	818.6209	3248.2569	NaN	NaN	0.7987	0.4208	0.3778	0.0561	0.0628	0.0442	0.0383
0.0	0.0	0.0	3443.6209	2713.2569	NaN	NaN	0.4407	0.4327	0.3627	0.0556	0.0652	0.0452	0.0387
0.0	0.0	0.0	2121.6209	1800.2569	NaN	NaN	0.459	0.5118	0.2973	0.0485	0.0594	0.0438	0.0393
0.0	0.0	0.0	1035.6209	-337.7431	NaN	NaN	-0.3	0.608	0.222	0.0398	0.0514	0.0406	0.0382
0.0	0.0	0.0	283.6209	-219.7431	NaN	NaN	-0.3	0.6537	0.1835	0.0367	0.0497	0.0397	0.0368
0.0	0.0	0.0	561.6209	-3095.7431	NaN	NaN	1.2216	0.6644	0.1701	0.0372	0.0515	0.0402	0.0367
0.0	0.0	0.0	91.6209	2336.2569	NaN	NaN	0.9623	0.6452	0.181	0.0404	0.0566	0.0407	0.0362
0.0	0.0	0.0	1624.6209	-748.7431	NaN	NaN	-0.3	0.6369	0.1883	0.0409	0.0577	0.0398	0.0364
0.0	0.0	0.0	1078.6209	89.2569	NaN	NaN	0.0764	0.6117	0.2073	0.0439	0.0605	0.0404	0.0362
0.0	0.0	0.0	1447.6209	1450.2569	NaN	NaN	0.5005	0.5815	0.2322	0.047	0.0625	0.0399	0.0369
0.0	0.0	0.0	1700.6209	3116.2569	NaN	NaN	0.6469	0.5306	0.2723	0.0515	0.0675	0.0409	0.0372
0.0	0.0	0.0	729.6209	3593.2569	NaN	NaN	0.8312	0.5267	0.2802	0.0501	0.0659	0.0407	0.0364
0.0	0.0	0.0	2644.6209	3145.2569	NaN	NaN	0.5432	0.526	0.2813	0.0492	0.0666	0.0418	0.035
0.0	0.0	0.0	2312.6209	1776.2569	NaN	NaN	0.4344	0.5637	0.2546	0.0445	0.0612	0.0414	0.0346
0.0	0.0	0.0	-142.3791	362.2569	NaN	NaN	1.3	0.5845	0.2384	0.0428	0.0593	0.0414	0.0335
0.0	0.0	0.0	-103.3791	3386.2569	NaN	NaN	1.0315	0.5796	0.2406	0.0437	0.0604	0.0418	0.0339
0.0	0.0	0.0	1463.6209	1469.2569	NaN	NaN	0.501	0.581	0.2406	0.0436	0.0597	0.0413	0.0339
0.0	0.0	0.0	556.6209	2444.2569	NaN	NaN	0.8145	0.5647	0.2523	0.0455	0.0622	0.0415	0.0339
0.0	0.0	0.0	403.6209	598.2569	NaN	NaN	0.5971	0.5826	0.2396	0.0436	0.06	0.0402	0.034
0.0	0.0	0.0	-417.3791	2222.2569	NaN	NaN	1.2313	0.5753	0.245	0.0445	0.0613	0.0403	0.0335
0.0	0.0	0.0	-489.3791	914.2569	NaN	NaN	1.3	0.588	0.2362	0.0433	0.059	0.0389	0.0345
0.0	0.0	0.0	1195.6209	1776.2569	NaN	NaN	0.5977	0.5693	0.2511	0.0458	0.0608	0.0388	0.0342
0.0	0.0	0.0	685.6209	3758.2569	NaN	NaN	0.8457	0.5462	0.2702	0.0478	0.0625	0.0385	0.0349
0.0	0.0	0.0	2983.6209	3479.2569	NaN	NaN	0.5383	0.5073	0.3004	0.0508	0.0666	0.0395	0.0354
0.0	0.0	0.0	1809.6209	2152.2569	NaN	NaN	0.5432	0.5063	0.304	0.0496	0.0653	0.0399	0.0349
0.0	0.0	0.0	510.6209	6363.2569	NaN	NaN	0.9257	0.4829	0.3216	0.051	0.0686	0.0414	0.0345
0.0	0.0	0.0	756.6209	2582.2569	NaN	NaN	0.7734	0.4972	0.3106	0.0489	0.0668	0.0426	0.034
0.0	0.0	0.0	-552.3791	1433.2569	NaN	NaN	1.3	0.5288	0.2854	0.0462	0.0639	0.0425	0.0331
0.0	0.0	0.0	-454.3791	5260.2569	NaN	NaN	1.0945	0.5577	0.2607	0.0441	0.0618	0.0421	0.0337
0.0	0.0	0.0	627.6209	-988.7431	NaN	NaN	1.3	0.6082	0.2234	0.0404	0.0549	0.0394	0.0337
0.0	0.0	0.0	1603.6209	3089.2569	NaN	NaN	0.6583	0.5516	0.2621	0.0474	0.064	0.0417	0.0332
0.0	0.0	0.0	-218.3791	2850.2569	NaN	NaN	1.083	0.5559	0.2599	0.0463	0.0628	0.0408	0.0343
0.0	0.0	0.0	1635.6209	1988.2569	NaN	NaN	0.5487	0.5401	0.2726	0.0474	0.0646	0.0419	0.0333
0.0	0.0	0.0	2463.6209	-535.7431	NaN	NaN	-0.2779	0.5853	0.2393	0.0429	0.0581	0.04	0.0345
0.0	0.0	0.0	286.6209	2269.2569	NaN	NaN	0.8879	0.5752	0.2458	0.0448	0.0606	0.0411	0.0326
0.0	0.0	0.0	-261.3791	3366.2569	NaN	NaN	1.0842	0.592	0.2329	0.0435	0.0571	0.0399	0.0347
0.0	0.0	0.0	425.6209	365.2569	NaN	NaN	0.4618	0.6086	0.2214	0.0432	0.0544	0.039	0.0333
0.0	0.0	0.0	3221.6209	2905.2569	NaN	NaN	0.4742	0.5721	0.2453	0.0481	0.0597	0.0407	0.034
0.0	0.0	0.0	-40.3791	-283.7431	NaN	NaN	0.8754	0.6153	0.2154	0.0435	0.0527	0.0384	0.0346
0.0	0.0	0.0	2057.6209	-224.7431	NaN	NaN	-0.1226	0.6154	0.2139	0.0449	0.053	0.0393	0.0334
0.0	0.0	0.0	1551.6209	962.2569	NaN	NaN	0.3828	0.6447	0.1918	0.0426	0.0482	0.0374	0.0352
0.0	0.0	0.0	-1292.3791	-530.7431	NaN	NaN	0.2911	0.6468	0.1881	0.0444	0.0478	0.038	0.0349
0.0	0.0	0.0	-1584.3791	2198.2569	NaN	NaN	1.3	0.6518	0.1841	0.0455	0.0456	0.0371	0.036
0.0	0.0	0.0	2870.6209	2537.2569	NaN	NaN	0.4692	0.6006	0.2204	0.0527	0.0508	0.0394	0.036
0.0	0.0	0.0	987.6209	1027.2569	NaN	NaN	0.5098	0.6034	0.2195	0.052	0.0487	0.0389	0.0375
0.0	0.0	0.0	2041.6209	1857.2569	NaN	NaN	0.4764	0.577	0.2403	0.0551	0.0511	0.0396	0.0369
0.0	0.0	0.0	195.6209	3327.2569	NaN	NaN	0.9445	0.5634	0.2514	0.0563	0.0511	0.0397	0.0381
0.0	0.0	0.0	1120.6209	1415.2569	NaN	NaN	0.5581	0.5367	0.2747	0.0589	0.0521	0.0395	0.038
0.0	0.0	0.0	2178.6209	3750.2569	NaN	NaN	0.6325	0.5103	0.2961	0.061	0.0548	0.0399	0.0379
0.0	0.0	0.0	-7.3791	3583.2569	NaN	NaN	1.0021	0.5113	0.2949	0.0595	0.0559	0.0412	0.0373
0.0	0.0	0.0	596.6209	1667.2569	NaN	NaN	0.7365	0.5343	0.2752	0.0565	0.0545	0.0422	0.0373
0.0	0.0	0.0	375.6209	291.2569	NaN	NaN	0.4367	0.5794	0.2401	0.0515	0.0507	0.0407	0.0376
0.0	0.0	0.0	1086.6209	729.2569	NaN	NaN	0.4016	0.5583	0.256	0.0549	0.0528	0.0407	0.0373
0.0	0.0	0.0	1086.6209	2285.2569	NaN	NaN	0.6777	0.5268	0.281	0.0589	0.0542	0.0404	0.0387
0.0	0.0	0.0	610.6209	1796.2569	NaN	NaN	0.7463	0.4954	0.3088	0.0618	0.0561	0.0395	0.0385
0.0	0.0	0.0	1024.6209	4758.2569	NaN	NaN	0.8228	0.4563	0.3404	0.0642	0.0599	0.0403	0.0389
0.0	0.0	0.0	60.6209	2235.2569	NaN	NaN	0.9736	0.4665	0.3338	0.0624	0.0582	0.0414	0.0378
0.0	0.0	0.0	1850.6209	2728.2569	NaN	NaN	0.5958	0.4708	0.3301	0.0615	0.0582	0.0418	0.0375
0.0	0.0	0.0	135.6209	903.2569	NaN	NaN	0.8695	0.4832	0.3201	0.0603	0.0567	0.0421	0.0377
0.0	0.0	0.0	633.6209	688.2569	NaN	NaN	0.5207	0.4763	0.3271	0.0614	0.0564	0.0411	0.0377
0.0	0.0	0.0	3214.6209	3478.2569	NaN	NaN	0.5197	0.4468	0.3515	0.0642	0.0587	0.0408	0.038
0.0	0.0	0.0	2507.6209	1314.2569	NaN	NaN	0.3439	0.4396	0.3576	0.0642	0.0596	0.0414	0.0376
0.0	0.0	0.0	-682.3791	3647.2569	NaN	NaN	1.2302	0.4439	0.3536	0.0634	0.0599	0.0421	0.0371
0.0	0.0	0.0	-110.3791	1994.2569	NaN	NaN	1.0586	0.4598	0.3408	0.0618	0.0586	0.0425	0.0365
0.0	0.0	0.0	1393.6209	2733.2569	NaN	NaN	0.6623	0.4594	0.3393	0.0621	0.0597	0.0431	0.0365
0.0	0.0	0.0	1240.6209	824.2569	NaN	NaN	0.3992	0.4933	0.3105	0.0596	0.0574	0.0429	0.0363
0.0	0.0	0.0	1309.6209	1762.2569	NaN	NaN	0.5737	0.5098	0.2963	0.0584	0.0572	0.0421	0.0362
0.0	0.0	0.0	272.6209	1456.2569	NaN	NaN	0.8423	0.5273	0.2811	0.0569	0.0569	0.0415	0.0363
0.0	0.0	0.0	1072.6209	1118.2569	NaN	NaN	0.5104	0.5325	0.2759	0.0569	0.0573	0.0409	0.0366
0.0	0.0	0.0	-328.3791	1375.2569	NaN	NaN	1.3	0.5548	0.2584	0.0551	0.055	0.0397	0.037
0.0	0.0	0.0	1613.6209	747.2569	NaN	NaN	0.3165	0.5367	0.2722	0.0581	0.0565	0.0391	0.0374
0.0	0.0	0.0	758.6209	2510.2569	NaN	NaN	0.7679	0.5018	0.2992	0.0622	0.0594	0.039	0.0384
0.0	0.0	0.0	136.6209	3713.2569	NaN	NaN	0.9645	0.4766	0.3188	0.0642	0.0622	0.0397	0.0385
0.0	0.0	0.0	320.6209	2575.2569	NaN	NaN	0.8893	0.4877	0.3113	0.0621	0.0609	0.0405	0.0375
0.0	0.0	0.0	1296.6209	1739.2569	NaN	NaN	0.5729	0.4966	0.3041	0.0608	0.0605	0.0409	0.0371
0.0	0.0	0.0	1220.6209	1115.2569	NaN	NaN	0.4774	0.5126	0.2916	0.0593	0.0589	0.0407	0.0369
0.0	0.0	0.0	1844.6209	2320.2569	NaN	NaN	0.5571	0.5048	0.2977	0.0603	0.0595	0.0406	0.0372
0.0	0.0	0.0	-125.3791	1836.2569	NaN	NaN	1.0733	0.4996	0.3022	0.0612	0.059	0.0404	0.0376
0.0	0.0	0.0	1446.6209	2913.2569	NaN	NaN	0.6682	0.4859	0.3138	0.0628	0.0595	0.04	0.038
0.0	0.0	0.0	2117.6209	4218.2569	NaN	NaN	0.6658	0.4673	0.329	0.0643	0.0613	0.0399	0.0383
0.0	0.0	0.0	2376.6209	4942.2569	NaN	NaN	0.6753	0.4483	0.3421	0.0656	0.0648	0.0407	0.0384
0.0	0.0	0.0	2018.6209	2055.2569	NaN	NaN	0.5045	0.4688	0.3265	0.0626	0.0636	0.0412	0.0373
0.0	0.0	0.0	477.6209	2924.2569	NaN	NaN	0.8596	0.4843	0.3129	0.0609	0.0631	0.0413	0.0374
0.0	0.0	0.0	1146.6209	-992.7431	NaN	NaN	-0.3	0.5138	0.2898	0.0586	0.0602	0.0403	0.0373
0.0	0.0	0.0	1935.6209	3856.2569	NaN	NaN	0.6658	0.4981	0.2998	0.0608	0.0633	0.0401	0.038
0.0	0.0	0.0	1144.6209	1763.2569	NaN	NaN	0.6064	0.5102	0.2897	0.0594	0.0626	0.0399	0.0382
0.0	0.0	0.0	1445.6209	1692.2569	NaN	NaN	0.5393	0.5059	0.2926	0.0594	0.064	0.0399	0.0382
0.0	0.0	0.0	320.6209	1490.2569	NaN	NaN	0.8229	0.5085	0.2891	0.0588	0.0647	0.0405	0.0384
0.0	0.0	0.0	743.6209	128.2569	NaN	NaN	0.1471	0.5178	0.282	0.0576	0.0639	0.0404	0.0383
0.0	0.0	0.0	1317.6209	2126.2569	NaN	NaN	0.6174	0.5279	0.2727	0.0569	0.0639	0.0404	0.0382
0.0	0.0	0.0	660.6209	1055.2569	NaN	NaN	0.615	0.5386	0.2632	0.0562	0.0637	0.04	0.0382
0.0	0.0	0.0	425.6209	865.2569	NaN	NaN	0.6703	0.5577	0.2482	0.0547	0.0622	0.0393	0.0378
0.0	0.0	0.0	314.6209	3144.2569	NaN	NaN	0.909	0.5473	0.2527	0.0566	0.0656	0.0405	0.0374
0.0	0.0	0.0	1468.6209	756.2569	NaN	NaN	0.3399	0.5607	0.2414	0.0547	0.0654	0.041	0.0369
0.0	0.0	0.0	224.6209	3812.2569	NaN	NaN	0.9444	0.6005	0.2125	0.0501	0.0615	0.0398	0.0356
0.0	0.0	0.0	1859.6209	1877.2569	NaN	NaN	0.5024	0.6578	0.1731	0.0434	0.0542	0.037	0.0345
0.0	0.0	0.0	-2119.3791	397.2569	NaN	NaN	-0.2307	0.7018	0.1425	0.0396	0.0486	0.0348	0.0327
0.0	0.0	0.0	503.6209	-366.7431	NaN	NaN	-0.3	0.7079	0.1353	0.0407	0.0495	0.0346	0.0321
0.0	0.0	0.0	630.6209	3506.2569	NaN	NaN	0.8476	0.6987	0.1385	0.0426	0.0526	0.035	0.0326
0.0	0.0	0.0	3278.6209	-1943.7431	NaN	NaN	-0.3	0.7053	0.1354	0.0415	0.0509	0.0344	0.0325
0.0	0.0	0.0	1377.6209	988.2569	NaN	NaN	0.4177	0.7027	0.1359	0.042	0.0526	0.0348	0.032
0.0	0.0	0.0	400.6209	1799.2569	NaN	NaN	0.8179	0.6987	0.1382	0.0417	0.0539	0.0354	0.032
0.0	0.0	0.0	-310.3791	628.2569	NaN	NaN	1.3	0.7093	0.1331	0.0404	0.0502	0.0348	0.0322
0.0	0.0	0.0	938.6209	-417.7431	NaN	NaN	-0.3	0.7144	0.1304	0.0407	0.0489	0.0346	0.0311
0.0	0.0	0.0	3068.6209	2218.2569	NaN	NaN	0.4196	0.676	0.152	0.0458	0.0569	0.0371	0.0321
0.0	0.0	0.0	-444.3791	2452.2569	NaN	NaN	1.2213	0.6943	0.1439	0.0421	0.0519	0.0352	0.0325
0.0	0.0	0.0	2065.6209	1117.2569	NaN	NaN	0.351	0.6821	0.1514	0.0439	0.0548	0.0366	0.0312
0.0	0.0	0.0	480.6209	2315.2569	NaN	NaN	0.8281	0.6753	0.1557	0.0441	0.0561	0.0366	0.0322
0.0	0.0	0.0	-1060.3791	2710.2569	NaN	NaN	1.3	0.6756	0.1567	0.0435	0.0563	0.0368	0.0312
0.0	0.0	0.0	1279.6209	3667.2569	NaN	NaN	0.7413	0.6793	0.1538	0.0427	0.0562	0.0367	0.0312
0.0	0.0	0.0	-166.3791	1628.2569	NaN	NaN	1.1138	0.6857	0.1498	0.0417	0.0552	0.0366	0.031
0.0	0.0	0.0	3873.6209	1784.2569	NaN	NaN	0.3154	0.6795	0.1531	0.0424	0.057	0.0369	0.0311
0.0	0.0	0.0	2299.6209	5449.2569	NaN	NaN	0.7032	0.661	0.1642	0.0447	0.0614	0.0373	0.0314
0.0	0.0	0.0	1809.6209	1484.2569	NaN	NaN	0.4506	0.6421	0.1749	0.0461	0.0668	0.0384	0.0318
0.0	0.0	0.0	444.6209	3476.2569	NaN	NaN	0.8866	0.6377	0.1758	0.0451	0.0709	0.0394	0.0311
0.0	0.0	0.0	2853.6209	2104.2569	NaN	NaN	0.4244	0.617	0.1874	0.0462	0.0756	0.0418	0.0319
0.0	0.0	0.0	1334.6209	2450.2569	NaN	NaN	0.6474	0.6596	0.1636	0.0403	0.0668	0.0402	0.0295
0.0	0.0	0.0	1603.6209	2422.2569	NaN	NaN	0.6017	0.6325	0.177	0.0434	0.0727	0.0431	0.0314
0.0	0.0	0.0	800.6209	2326.2569	NaN	NaN	0.744	0.6947	0.1409	0.0374	0.0606	0.0373	0.0291
0.0	0.0	0.0	19533.6209	6738.2569	NaN	NaN	0.2565	0.5821	0.197	0.0508	0.0934	0.0443	0.0323
0.0	0.0	0.0	13265.6209	2832.2569	NaN	NaN	0.1759	0.5656	0.2078	0.0495	0.0971	0.0476	0.0324
0.0	0.0	0.0	790.6209	3057.2569	NaN	NaN	0.7945	0.649	0.1656	0.0388	0.0744	0.0422	0.0299
0.0	0.0	0.0	64.6209	2521.2569	NaN	NaN	0.975	0.7216	0.1223	0.0323	0.0575	0.0376	0.0287
0.0	0.0	0.0	-530.3791	-1099.7431	NaN	NaN	0.6746	0.7591	0.0949	0.0307	0.0497	0.0361	0.0294
0.0	0.0	0.0	2417.6209	1734.2569	NaN	NaN	0.4177	0.7804	0.0813	0.0311	0.0451	0.0333	0.0287
0.0	0.0	0.0	3448.6209	934.2569	NaN	NaN	0.2132	0.7708	0.084	0.035	0.0488	0.0336	0.0278
0.0	0.0	0.0	1078.6209	297.2569	NaN	NaN	0.216	0.7754	0.0817	0.0341	0.0478	0.0325	0.0284
0.0	0.0	0.0	-968.3791	-208.7431	NaN	NaN	0.1773	0.8241	0.0598	0.0275	0.0353	0.0271	0.0262
0.0	0.0	0.0	2611.6209	-97.7431	NaN	NaN	-0.0389	0.8414	0.0513	0.0264	0.0314	0.0249	0.0246
0.0	0.0	0.0	997.6209	-2154.7431	NaN	NaN	1.3	0.8548	0.0449	0.0249	0.0278	0.0234	0.0242
0.0	0.0	0.0	-984.3791	-656.7431	NaN	NaN	0.4002	0.8463	0.0477	0.0278	0.0297	0.0244	0.024
0.0	0.0	0.0	168.6209	933.2569	NaN	NaN	0.847	0.8215	0.059	0.0331	0.0345	0.0268	0.0251
0.0	0.0	0.0	1496.6209	2179.2569	NaN	NaN	0.5929	0.7987	0.072	0.0365	0.0383	0.0285	0.026
0.0	0.0	0.0	2418.6209	3071.2569	NaN	NaN	0.5594	0.7867	0.0807	0.0368	0.0397	0.0291	0.0269
0.0	0.0	0.0	254.6209	1256.2569	NaN	NaN	0.8315	0.7827	0.0844	0.0359	0.0399	0.0299	0.0273
0.0	0.0	0.0	-1606.3791	735.2569	NaN	NaN	-0.3	0.7593	0.0991	0.0384	0.0435	0.032	0.0277
0.0	0.0	0.0	1223.6209	1782.2569	NaN	NaN	0.5929	0.7348	0.1163	0.0403	0.0469	0.0333	0.0283
0.0	0.0	0.0	1595.6209	1594.2569	NaN	NaN	0.4998	0.7275	0.1233	0.0393	0.0474	0.0338	0.0287
0.0	0.0	0.0	302.6209	1362.2569	NaN	NaN	0.8182	0.7333	0.121	0.0373	0.046	0.0336	0.0288
0.0	0.0	0.0	875.6209	3914.2569	NaN	NaN	0.8172	0.7167	0.1316	0.0389	0.0488	0.0352	0.0288
0.0	0.0	0.0	962.6209	3484.2569	NaN	NaN	0.7835	0.6997	0.1434	0.04	0.0508	0.0366	0.0295
0.0	0.0	0.0	-11.3791	3541.2569	NaN	NaN	1.0032	0.7044	0.1418	0.0388	0.049	0.036	0.0299
0.0	0.0	0.0	2313.6209	941.2569	NaN	NaN	0.2892	0.7069	0.1406	0.0383	0.0483	0.0361	0.0298
0.0	0.0	0.0	1641.6209	2520.2569	NaN	NaN	0.6056	0.6857	0.1544	0.0406	0.0515	0.0378	0.03
0.0	0.0	0.0	603.6209	4533.2569	NaN	NaN	0.8825	0.6811	0.1582	0.0404	0.0516	0.038	0.0307
0.0	0.0	0.0	-249.3791	3724.2569	NaN	NaN	1.0718	0.6958	0.1498	0.0386	0.0485	0.0369	0.0303
0.0	0.0	0.0	1428.6209	4786.2569	NaN	NaN	0.7701	0.6677	0.1674	0.0423	0.053	0.0393	0.0304
0.0	0.0	0.0	144.6209	2950.2569	NaN	NaN	0.9533	0.6722	0.1655	0.0411	0.0519	0.0388	0.0304
0.0	0.0	0.0	746.6209	5145.2569	NaN	NaN	0.8733	0.6626	0.1706	0.0422	0.0544	0.0402	0.0299
0.0	0.0	0.0	-860.3791	1116.2569	NaN	NaN	1.3	0.7265	0.13	0.034	0.0443	0.0346	0.0305
0.0	0.0	0.0	-709.3791	94.2569	NaN	NaN	-0.1532	0.7251	0.1256	0.0358	0.0471	0.0366	0.0298
0.0	0.0	0.0	-2231.3791	2126.2569	NaN	NaN	-0.3	0.7601	0.1036	0.0319	0.0403	0.0335	0.0306
0.0	0.0	0.0	520.6209	2566.2569	NaN	NaN	0.8313	0.7159	0.1276	0.04	0.0487	0.0378	0.03
0.0	0.0	0.0	-807.3791	-306.7431	NaN	NaN	0.2753	0.7601	0.1036	0.0328	0.0393	0.0328	0.0315
0.0	0.0	0.0	924.6209	-105.7431	NaN	NaN	-0.1291	0.7093	0.1319	0.0416	0.0487	0.0385	0.03
0.0	0.0	0.0	-497.3791	2195.2569	NaN	NaN	1.2929	0.7441	0.114	0.0356	0.0403	0.0338	0.0322
0.0	0.0	0.0	152.6209	1834.2569	NaN	NaN	0.9232	0.6934	0.1441	0.0436	0.0491	0.0393	0.0306
0.0	0.0	0.0	-1277.3791	995.2569	NaN	NaN	-0.3	0.7408	0.1174	0.0359	0.0394	0.0339	0.0325
0.0	0.0	0.0	1629.6209	2497.2569	NaN	NaN	0.6051	0.682	0.1528	0.0451	0.0492	0.0404	0.0304
0.0	0.0	0.0	-1225.3791	2190.2569	NaN	NaN	1.3	0.7199	0.131	0.0384	0.0415	0.0363	0.033
0.0	0.0	0.0	-722.3791	1528.2569	NaN	NaN	1.3	0.6789	0.1561	0.0447	0.0484	0.0411	0.0307
0.0	0.0	0.0	1421.6209	2590.2569	NaN	NaN	0.6456	0.7066	0.1397	0.0402	0.0428	0.0377	0.0329
0.0	0.0	0.0	680.6209	1854.2569	NaN	NaN	0.7315	0.6722	0.1613	0.0454	0.0481	0.0416	0.0314
0.0	0.0	0.0	-914.3791	1195.2569	NaN	NaN	1.3	0.6876	0.152	0.0431	0.0446	0.0394	0.0333
0.0	0.0	0.0	1335.6209	2000.2569	NaN	NaN	0.5996	0.6629	0.1685	0.0468	0.0479	0.0419	0.032
0.0	0.0	0.0	1482.6209	2780.2569	NaN	NaN	0.6522	0.6727	0.1616	0.0451	0.0465	0.0406	0.0336
0.0	0.0	0.0	-868.3791	1236.2569	NaN	NaN	1.3	0.7014	0.1424	0.0405	0.0438	0.0393	0.0326
0.0	0.0	0.0	-7.3791	782.2569	NaN	NaN	1.0095	0.6935	0.1454	0.0422	0.0455	0.0405	0.0327
0.0	0.0	0.0	-174.3791	3787.2569	NaN	NaN	1.0483	0.6737	0.1586	0.0451	0.0477	0.0416	0.0333
0.0	0.0	0.0	907.6209	1662.2569	NaN	NaN	0.6468	0.649	0.1764	0.0477	0.0506	0.0424	0.0339
0.0	0.0	0.0	-976.3791	2735.2569	NaN	NaN	1.3	0.6458	0.1799	0.0472	0.0509	0.0423	0.0339
0.0	0.0	0.0	1578.6209	2472.2569	NaN	NaN	0.6103	0.6459	0.1796	0.0464	0.052	0.0425	0.0337
0.0	0.0	0.0	-585.3791	879.2569	NaN	NaN	1.3	0.693	0.1487	0.0397	0.0462	0.0393	0.0331
0.0	0.0	0.0	-1600.3791	580.2569	NaN	NaN	-0.3	0.685	0.1513	0.0415	0.0493	0.0408	0.0322
0.0	0.0	0.0	-1481.3791	156.2569	NaN	NaN	-0.1179	0.7168	0.1313	0.0377	0.0442	0.0377	0.0323
0.0	0.0	0.0	1303.6209	4869.2569	NaN	NaN	0.7888	0.6517	0.1714	0.0481	0.0537	0.0421	0.0331
0.0	0.0	0.0	1000.6209	172.2569	NaN	NaN	0.1469	0.6713	0.1611	0.0443	0.0495	0.0393	0.0345
0.0	0.0	0.0	-70.3791	3540.2569	NaN	NaN	1.0203	0.623	0.1941	0.051	0.0559	0.0417	0.0341
0.0	0.0	0.0	-420.3791	4689.2569	NaN	NaN	1.0985	0.6282	0.191	0.0495	0.055	0.0412	0.0351
0.0	0.0	0.0	2610.6209	164.2569	NaN	NaN	0.0592	0.6261	0.1939	0.0489	0.0558	0.0414	0.0339
0.0	0.0	0.0	-449.3791	3616.2569	NaN	NaN	1.1419	0.6295	0.1902	0.0479	0.0566	0.0418	0.0339
0.0	0.0	0.0	-181.3791	2705.2569	NaN	NaN	1.0719	0.6414	0.1812	0.0455	0.057	0.0421	0.0327
0.0	0.0	0.0	1077.6209	422.2569	NaN	NaN	0.2815	0.6861	0.1515	0.0391	0.0517	0.0399	0.0315
0.0	0.0	0.0	41.6209	-253.7431	NaN	NaN	1.1962	0.6923	0.1451	0.0391	0.0523	0.0404	0.0307
0.0	0.0	0.0	-366.3791	1427.2569	NaN	NaN	1.3	0.6905	0.1463	0.0402	0.052	0.0398	0.0312
0.0	0.0	0.0	1601.6209	4627.2569	NaN	NaN	0.7429	0.6404	0.1773	0.047	0.0598	0.0425	0.0329
0.0	0.0	0.0	-317.3791	2610.2569	NaN	NaN	1.1384	0.6473	0.1745	0.0451	0.0586	0.0414	0.0331
0.0	0.0	0.0	569.6209	1836.2569	NaN	NaN	0.7632	0.6434	0.1776	0.0451	0.06	0.042	0.0319
0.0	0.0	0.0	1777.6209	2613.2569	NaN	NaN	0.5952	0.6419	0.1779	0.0446	0.0614	0.0425	0.0316
0.0	0.0	0.0	66.6209	3968.2569	NaN	NaN	0.9835	0.6427	0.1764	0.0439	0.063	0.0432	0.0309
0.0	0.0	0.0	-673.3791	3731.2569	NaN	NaN	1.2202	0.6689	0.1591	0.0402	0.0602	0.0416	0.03
0.0	0.0	0.0	1502.6209	835.2569	NaN	NaN	0.3573	0.6873	0.146	0.038	0.0586	0.0412	0.0289
0.0	0.0	0.0	1263.6209	601.2569	NaN	NaN	0.3224	0.7125	0.1299	0.0353	0.0539	0.0391	0.0292
0.0	0.0	0.0	1983.6209	-1649.7431	NaN	NaN	-0.3	0.7404	0.1121	0.0328	0.0487	0.0374	0.0286
0.0	0.0	0.0	1959.6209	-134.7431	NaN	NaN	-0.0738	0.7201	0.1221	0.037	0.0524	0.0392	0.0291
0.0	0.0	0.0	1527.6209	2016.2569	NaN	NaN	0.5689	0.6991	0.1354	0.0399	0.0562	0.0397	0.0297
0.0	0.0	0.0	3151.6209	3623.2569	NaN	NaN	0.5348	0.6615	0.159	0.0437	0.0629	0.0426	0.0303
0.0	0.0	0.0	-6.3791	823.2569	NaN	NaN	1.0078	0.6822	0.1497	0.0394	0.0581	0.0408	0.0298
0.0	0.0	0.0	954.6209	120.2569	NaN	NaN	0.1119	0.6827	0.1501	0.0388	0.0583	0.0414	0.0287
0.0	0.0	0.0	850.6209	3367.2569	NaN	NaN	0.7983	0.6925	0.1444	0.0371	0.0563	0.0409	0.0289
0.0	0.0	0.0	1170.6209	1488.2569	NaN	NaN	0.5597	0.6939	0.1435	0.037	0.0557	0.0409	0.0291
0.0	0.0	0.0	2238.6209	-203.7431	NaN	NaN	-0.1001	0.7199	0.1283	0.0342	0.0503	0.0383	0.029
0.0	0.0	0.0	1769.6209	4351.2569	NaN	NaN	0.7109	0.6815	0.1509	0.0393	0.0579	0.0419	0.0285
0.0	0.0	0.0	1799.6209	2519.2569	NaN	NaN	0.5833	0.6796	0.1532	0.0385	0.0569	0.0415	0.0303
0.0	0.0	0.0	-69.3791	1533.2569	NaN	NaN	1.0474	0.7043	0.1387	0.0354	0.0524	0.0399	0.0293
0.0	0.0	0.0	711.6209	1063.2569	NaN	NaN	0.5991	0.6943	0.1442	0.0372	0.0539	0.0405	0.0299
0.0	0.0	0.0	933.6209	-1174.7431	NaN	NaN	1.3	0.7126	0.1339	0.0356	0.0496	0.0385	0.0299
0.0	0.0	0.0	1835.6209	3886.2569	NaN	NaN	0.6792	0.6663	0.1646	0.0418	0.057	0.0412	0.029
0.0	0.0	0.0	-599.3791	6075.2569	NaN	NaN	1.1095	0.6579	0.1704	0.0418	0.0583	0.0416	0.03
0.0	0.0	0.0	-100.3791	975.2569	NaN	NaN	1.1147	0.6985	0.1452	0.0364	0.0517	0.039	0.0291
0.0	0.0	0.0	450.6209	3363.2569	NaN	NaN	0.8818	0.7133	0.1337	0.0355	0.0502	0.0382	0.0291
0.0	0.0	0.0	-59.3791	-1926.7431	NaN	NaN	0.9701	0.7443	0.1125	0.0322	0.0451	0.036	0.0299
0.0	0.0	0.0	1051.6209	-1773.7431	NaN	NaN	1.3	0.727	0.1213	0.0362	0.0485	0.0382	0.0288
0.0	0.0	0.0	741.6209	4571.2569	NaN	NaN	0.8604	0.7009	0.139	0.04	0.0518	0.0383	0.03
0.0	0.0	0.0	2178.6209	1900.2569	NaN	NaN	0.4659	0.694	0.1453	0.0403	0.0525	0.0385	0.0294
0.0	0.0	0.0	641.6209	3323.2569	NaN	NaN	0.8382	0.708	0.1372	0.0382	0.0501	0.0374	0.029
0.0	0.0	0.0	258.6209	647.2569	NaN	NaN	0.7145	0.7305	0.1223	0.0358	0.0469	0.0355	0.029
0.0	0.0	0.0	955.6209	-432.7431	NaN	NaN	-0.3	0.7624	0.1014	0.0321	0.0417	0.0338	0.0286
0.0	0.0	0.0	2678.6209	-35.7431	NaN	NaN	-0.0135	0.74	0.1125	0.0366	0.0462	0.036	0.0288
0.0	0.0	0.0	-365.3791	-929.7431	NaN	NaN	0.7179	0.76	0.1016	0.0335	0.0422	0.0335	0.0293
0.0	0.0	0.0	2415.6209	1472.2569	NaN	NaN	0.3787	0.7274	0.1198	0.0386	0.0486	0.0369	0.0287
0.0	0.0	0.0	1708.6209	-273.7431	NaN	NaN	-0.1908	0.7554	0.1052	0.0335	0.0424	0.0333	0.0301
0.0	0.0	0.0	921.6209	-1046.7431	NaN	NaN	1.3	0.7337	0.1161	0.0372	0.0472	0.037	0.0289
0.0	0.0	0.0	2249.6209	1579.2569	NaN	NaN	0.4125	0.7542	0.1057	0.0337	0.0423	0.0338	0.0303
0.0	0.0	0.0	-1358.3791	1566.2569	NaN	NaN	1.3	0.7286	0.1196	0.0378	0.0474	0.0371	0.0296
0.0	0.0	0.0	436.6209	-1368.7431	NaN	NaN	1.3	0.7649	0.0999	0.0322	0.0394	0.0324	0.0311
0.0	0.0	0.0	645.6209	2674.2569	NaN	NaN	0.8055	0.7322	0.118	0.0381	0.046	0.0364	0.0293
0.0	0.0	0.0	1480.6209	2423.2569	NaN	NaN	0.6207	0.7381	0.1176	0.0364	0.0429	0.0335	0.0315
0.0	0.0	0.0	817.6209	1725.2569	NaN	NaN	0.6785	0.7069	0.1378	0.0409	0.0482	0.0361	0.03
0.0	0.0	0.0	1807.6209	3911.2569	NaN	NaN	0.6839	0.6869	0.1529	0.0422	0.0506	0.0364	0.031
0.0	0.0	0.0	844.6209	2365.2569	NaN	NaN	0.7369	0.6888	0.1535	0.0407	0.0501	0.0362	0.0308
0.0	0.0	0.0	674.6209	636.2569	NaN	NaN	0.4854	0.7074	0.1413	0.0382	0.0472	0.0352	0.0307
0.0	0.0	0.0	-723.3791	3416.2569	NaN	NaN	1.2686	0.6991	0.1461	0.0397	0.0487	0.0362	0.0302
0.0	0.0	0.0	1208.6209	2017.2569	NaN	NaN	0.6253	0.7063	0.1413	0.0388	0.0472	0.0356	0.0308
0.0	0.0	0.0	-126.3791	5187.2569	NaN	NaN	1.025	0.6969	0.1471	0.0404	0.0489	0.0364	0.0303
0.0	0.0	0.0	1392.6209	2800.2569	NaN	NaN	0.6679	0.6827	0.1568	0.042	0.0511	0.0369	0.0306
0.0	0.0	0.0	1524.6209	3019.2569	NaN	NaN	0.6645	0.6786	0.1601	0.0418	0.052	0.0371	0.0303
0.0	0.0	0.0	4061.6209	489.2569	NaN	NaN	0.1075	0.6836	0.1574	0.0407	0.051	0.0367	0.0306
0.0	0.0	0.0	1079.6209	-1055.7431	NaN	NaN	-0.3	0.7057	0.1433	0.0381	0.0471	0.0351	0.0306
0.0	0.0	0.0	1884.6209	789.2569	NaN	NaN	0.2952	0.6801	0.16	0.0419	0.0506	0.0371	0.0302
0.0	0.0	0.0	968.6209	4859.2569	NaN	NaN	0.8338	0.6562	0.1767	0.0443	0.0535	0.0385	0.0307
0.0	0.0	0.0	273.6209	3410.2569	NaN	NaN	0.9257	0.6641	0.173	0.0422	0.0517	0.0383	0.0307
0.0	0.0	0.0	540.6209	257.2569	NaN	NaN	0.3224	0.6919	0.1544	0.0389	0.0475	0.0369	0.0305
0.0	0.0	0.0	883.6209	3803.2569	NaN	NaN	0.8115	0.6656	0.1716	0.0423	0.0514	0.039	0.0301
0.0	0.0	0.0	-130.3791	980.2569	NaN	NaN	1.1534	0.6794	0.1633	0.0404	0.0482	0.0378	0.031
0.0	0.0	0.0	-124.3791	4270.2569	NaN	NaN	1.03	0.6677	0.171	0.0422	0.0501	0.0386	0.0304
0.0	0.0	0.0	-156.3791	1153.2569	NaN	NaN	1.1569	0.6752	0.166	0.0413	0.0485	0.0379	0.0311
0.0	0.0	0.0	-997.3791	1986.2569	NaN	NaN	1.3	0.6685	0.1705	0.0424	0.0494	0.0385	0.0308
0.0	0.0	0.0	-688.3791	4188.2569	NaN	NaN	1.1967	0.6954	0.152	0.0395	0.0452	0.0364	0.0315
0.0	0.0	0.0	1154.6209	980.2569	NaN	NaN	0.4592	0.6914	0.1533	0.041	0.0461	0.0371	0.0312
0.0	0.0	0.0	-103.3791	1937.2569	NaN	NaN	1.0564	0.693	0.1524	0.0413	0.045	0.0365	0.0318
0.0	0.0	0.0	2133.6209	3831.2569	NaN	NaN	0.6423	0.6612	0.1743	0.0455	0.0489	0.0383	0.0318
0.0	0.0	0.0	-236.3791	1468.2569	NaN	NaN	1.1919	0.669	0.1689	0.0443	0.047	0.0378	0.033
0.0	0.0	0.0	-234.3791	885.2569	NaN	NaN	1.3	0.6478	0.1844	0.047	0.0494	0.039	0.0324
0.0	0.0	0.0	-430.3791	5389.2569	NaN	NaN	1.0868	0.616	0.2073	0.0501	0.0529	0.0408	0.0329
0.0	0.0	0.0	864.6209	4813.2569	NaN	NaN	0.8477	0.6076	0.2138	0.0499	0.0539	0.0415	0.0333
0.0	0.0	0.0	106.6209	835.2569	NaN	NaN	0.8868	0.667	0.1712	0.0426	0.0473	0.0386	0.0332
0.0	0.0	0.0	2609.6209	1177.2569	NaN	NaN	0.3109	0.6473	0.1848	0.0455	0.0505	0.0401	0.0318
0.0	0.0	0.0	230.6209	4317.2569	NaN	NaN	0.9493	0.6154	0.2061	0.0487	0.0546	0.0419	0.0332
0.0	0.0	0.0	-289.3791	3325.2569	NaN	NaN	1.0953	0.6295	0.1974	0.0463	0.0528	0.0412	0.0327
0.0	0.0	0.0	1120.6209	788.2569	NaN	NaN	0.4129	0.6457	0.1849	0.0441	0.052	0.0405	0.0329
0.0	0.0	0.0	-363.3791	-607.7431	NaN	NaN	0.6258	0.6761	0.1632	0.0406	0.0486	0.0392	0.0322
0.0	0.0	0.0	153.6209	4662.2569	NaN	NaN	0.9681	0.6377	0.1897	0.0458	0.0534	0.0413	0.032
0.0	0.0	0.0	359.6209	3651.2569	NaN	NaN	0.9103	0.6401	0.1875	0.0451	0.0538	0.0407	0.0328
0.0	0.0	0.0	1883.6209	814.2569	NaN	NaN	0.3018	0.6825	0.158	0.0401	0.0494	0.0382	0.0319
0.0	0.0	0.0	-209.3791	2682.2569	NaN	NaN	1.0847	0.7101	0.1371	0.0374	0.0472	0.0365	0.0316
0.0	0.0	0.0	1443.6209	-2096.7431	NaN	NaN	1.3	0.742	0.1135	0.034	0.0434	0.0352	0.032
0.0	0.0	0.0	-433.3791	685.2569	NaN	NaN	1.3	0.7317	0.1174	0.0367	0.0458	0.0369	0.0315
0.0	0.0	0.0	568.6209	1880.2569	NaN	NaN	0.7678	0.7022	0.1365	0.041	0.0497	0.0378	0.0328
0.0	0.0	0.0	1046.6209	1340.2569	NaN	NaN	0.5615	0.6818	0.151	0.0429	0.0527	0.0387	0.0329
0.0	0.0	0.0	-484.3791	5071.2569	NaN	NaN	1.1056	0.6686	0.1591	0.0432	0.056	0.0404	0.0327
0.0	0.0	0.0	103.6209	2419.2569	NaN	NaN	0.9589	0.6969	0.1418	0.0381	0.0524	0.0381	0.0328
0.0	0.0	0.0	219.6209	-1098.7431	NaN	NaN	1.2498	0.7489	0.1069	0.0319	0.0447	0.0357	0.0318
0.0	0.0	0.0	877.6209	2317.2569	NaN	NaN	0.7253	0.7418	0.1073	0.0342	0.0467	0.0375	0.0326
0.0	0.0	0.0	505.6209	-3022.7431	NaN	NaN	1.2009	0.7685	0.0912	0.031	0.0409	0.0351	0.0333
0.0	0.0	0.0	1335.6209	2129.2569	NaN	NaN	0.6145	0.7078	0.1256	0.0412	0.0524	0.0411	0.032
0.0	0.0	0.0	735.6209	5723.2569	NaN	NaN	0.8861	0.6954	0.1375	0.0405	0.0531	0.039	0.0346
0.0	0.0	0.0	1018.6209	2548.2569	NaN	NaN	0.7144	0.6988	0.1382	0.0391	0.0521	0.0399	0.0319
0.0	0.0	0.0	579.6209	1972.2569	NaN	NaN	0.7729	0.7149	0.1283	0.0365	0.0487	0.0383	0.0334
0.0	0.0	0.0	9.6209	-1108.7431	NaN	NaN	1.0088	0.7213	0.1225	0.0361	0.0484	0.0395	0.0321
0.0	0.0	0.0	1159.6209	3124.2569	NaN	NaN	0.7293	0.7005	0.1363	0.0387	0.0512	0.0404	0.0329
0.0	0.0	0.0	728.6209	729.2569	NaN	NaN	0.5002	0.7055	0.1342	0.0374	0.0502	0.0398	0.0328
0.0	0.0	0.0	407.6209	2139.2569	NaN	NaN	0.84	0.6988	0.138	0.0381	0.0516	0.0407	0.0327
0.0	0.0	0.0	1152.6209	3094.2569	NaN	NaN	0.7286	0.7008	0.1363	0.0371	0.0516	0.0412	0.0329
0.0	0.0	0.0	1642.6209	1903.2569	NaN	NaN	0.5368	0.6837	0.1471	0.0387	0.0544	0.043	0.0331
0.0	0.0	0.0	1171.6209	3008.2569	NaN	NaN	0.7197	0.6944	0.1418	0.0369	0.052	0.0418	0.0331
0.0	0.0	0.0	3201.6209	2543.2569	NaN	NaN	0.4427	0.6649	0.1611	0.0403	0.0571	0.0441	0.0324
0.0	0.0	0.0	896.6209	1264.2569	NaN	NaN	0.5851	0.6904	0.1457	0.0364	0.0524	0.0413	0.0338
0.0	0.0	0.0	-70.3791	1294.2569	NaN	NaN	1.0575	0.6927	0.1419	0.0369	0.0534	0.0426	0.0325
0.0	0.0	0.0	2181.6209	2942.2569	NaN	NaN	0.5742	0.7038	0.1343	0.0355	0.0514	0.0411	0.0338
0.0	0.0	0.0	273.6209	480.2569	NaN	NaN	0.637	0.7091	0.1284	0.0353	0.0515	0.0419	0.0337
0.0	0.0	0.0	454.6209	976.2569	NaN	NaN	0.6823	0.7107	0.1269	0.0354	0.0513	0.0421	0.0338
0.0	0.0	0.0	909.6209	3760.2569	NaN	NaN	0.8052	0.6899	0.139	0.0377	0.0557	0.0438	0.034
0.0	0.0	0.0	1094.6209	416.2569	NaN	NaN	0.2755	0.7128	0.1261	0.0343	0.0509	0.0411	0.0347
0.0	0.0	0.0	870.6209	2230.2569	NaN	NaN	0.7192	0.7334	0.1115	0.0329	0.0472	0.0397	0.0353
0.0	0.0	0.0	-1394.3791	-677.7431	NaN	NaN	0.3271	0.7802	0.0844	0.0279	0.0377	0.0351	0.0347
0.0	0.0	0.0	1218.6209	-1689.7431	NaN	NaN	1.3	0.7698	0.087	0.0306	0.0401	0.0378	0.0346
0.0	0.0	0.0	-716.3791	-259.7431	NaN	NaN	0.2661	0.7896	0.0775	0.028	0.0358	0.0347	0.0344
0.0	0.0	0.0	3708.6209	1787.2569	NaN	NaN	0.3252	0.7249	0.1096	0.0384	0.0493	0.0435	0.0344
0.0	0.0	0.0	-496.3791	2553.2569	NaN	NaN	1.2413	0.7547	0.0983	0.0321	0.0412	0.0374	0.0363
0.0	0.0	0.0	1412.6209	2621.2569	NaN	NaN	0.6498	0.6989	0.1289	0.0409	0.0525	0.045	0.0337
0.0	0.0	0.0	3603.6209	3083.2569	NaN	NaN	0.4611	0.7278	0.1166	0.0345	0.0448	0.0394	0.0369
0.0	0.0	0.0	177.6209	1139.2569	NaN	NaN	0.8651	0.7132	0.1224	0.037	0.0488	0.044	0.0345
0.0	0.0	0.0	-407.3791	774.2569	NaN	NaN	1.3	0.7727	0.0903	0.0284	0.0365	0.0358	0.0363
0.0	0.0	0.0	-121.3791	2107.2569	NaN	NaN	1.0611	0.7456	0.1019	0.0335	0.0429	0.0416	0.0345
0.0	0.0	0.0	43.6209	-1101.7431	NaN	NaN	1.0412	0.7842	0.0825	0.0276	0.0343	0.0352	0.0362
0.0	0.0	0.0	-1412.3791	3009.2569	NaN	NaN	1.3	0.7361	0.1056	0.0357	0.0452	0.0432	0.0343
0.0	0.0	0.0	2072.6209	1357.2569	NaN	NaN	0.3957	0.7549	0.0983	0.0316	0.0398	0.0386	0.0368
0.0	0.0	0.0	-1501.3791	1792.2569	NaN	NaN	1.3	0.72	0.1169	0.0372	0.0473	0.0442	0.0344
0.0	0.0	0.0	1286.6209	2373.2569	NaN	NaN	0.6485	0.7312	0.1131	0.0345	0.0437	0.0408	0.0367
0.0	0.0	0.0	-725.3791	2785.2569	NaN	NaN	1.3	0.7168	0.1209	0.0368	0.0472	0.0434	0.0348
0.0	0.0	0.0	-1228.3791	4801.2569	NaN	NaN	1.3	0.7392	0.1093	0.0333	0.0422	0.0396	0.0364
0.0	0.0	0.0	-396.3791	316.2569	NaN	NaN	-0.3	0.7566	0.0981	0.0316	0.0399	0.0383	0.0355
0.0	0.0	0.0	1222.6209	727.2569	NaN	NaN	0.373	0.7668	0.0914	0.0307	0.0381	0.0375	0.0355
0.0	0.0	0.0	-751.3791	3369.2569	NaN	NaN	1.287	0.7627	0.0926	0.0316	0.0391	0.0384	0.0355
0.0	0.0	0.0	85.6209	-484.7431	NaN	NaN	1.2145	0.7727	0.0877	0.0302	0.0371	0.037	0.0354
0.0	0.0	0.0	-519.3791	825.2569	NaN	NaN	1.3	0.7628	0.0922	0.0319	0.0393	0.0389	0.0349
0.0	0.0	0.0	-705.3791	1703.2569	NaN	NaN	1.3	0.7592	0.0947	0.0322	0.0396	0.0391	0.0353
0.0	0.0	0.0	-244.3791	399.2569	NaN	NaN	1.3	0.7328	0.1091	0.0359	0.0446	0.043	0.0345
0.0	0.0	0.0	-180.3791	4837.2569	NaN	NaN	1.0387	0.7001	0.1309	0.0393	0.0493	0.0451	0.0353
0.0	0.0	0.0	-605.3791	4492.2569	NaN	NaN	1.1557	0.7248	0.1184	0.0347	0.0444	0.0417	0.0359
0.0	0.0	0.0	1020.6209	307.2569	NaN	NaN	0.2314	0.7431	0.1072	0.0328	0.0415	0.0404	0.035
0.0	0.0	0.0	533.6209	490.2569	NaN	NaN	0.4788	0.7556	0.0992	0.0316	0.0392	0.0391	0.0353
0.0	0.0	0.0	-2224.3791	3457.2569	NaN	NaN	1.3	0.7498	0.1014	0.0329	0.0404	0.0405	0.0349
0.0	0.0	0.0	846.6209	2386.2569	NaN	NaN	0.7381	0.7433	0.1051	0.0338	0.0411	0.0413	0.0353
0.0	0.0	0.0	-1349.3791	2201.2569	NaN	NaN	1.3	0.7337	0.1108	0.035	0.0427	0.0426	0.0351
0.0	0.0	0.0	-626.3791	3005.2569	NaN	NaN	1.2633	0.714	0.1228	0.0375	0.0458	0.0449	0.0349
0.0	0.0	0.0	738.6209	4604.2569	NaN	NaN	0.8618	0.6932	0.1379	0.0396	0.048	0.0463	0.035
0.0	0.0	0.0	696.6209	2537.2569	NaN	NaN	0.7846	0.7062	0.131	0.0372	0.0455	0.0444	0.0357
0.0	0.0	0.0	-2296.3791	3287.2569	NaN	NaN	1.3	0.7225	0.1211	0.0352	0.0431	0.0427	0.0354
0.0	0.0	0.0	-602.3791	494.2569	NaN	NaN	-0.3	0.7568	0.1007	0.031	0.0375	0.0385	0.0355
0.0	0.0	0.0	-60.3791	1813.2569	NaN	NaN	1.0344	0.7526	0.1008	0.0326	0.0391	0.0402	0.0348
0.0	0.0	0.0	-1401.3791	1472.2569	NaN	NaN	1.3	0.7686	0.0919	0.0305	0.036	0.0377	0.0353
0.0	0.0	0.0	525.6209	-1016.7431	NaN	NaN	1.3	0.7548	0.0981	0.033	0.0392	0.0405	0.0344
0.0	0.0	0.0	674.6209	1439.2569	NaN	NaN	0.6809	0.7505	0.101	0.0336	0.0396	0.041	0.0344
0.0	0.0	0.0	1375.6209	3558.2569	NaN	NaN	0.7212	0.71	0.1238	0.0391	0.0462	0.0465	0.0345
0.0	0.0	0.0	-524.3791	426.2569	NaN	NaN	-0.3	0.7297	0.1158	0.035	0.0418	0.0428	0.0349
0.0	0.0	0.0	1370.6209	7446.2569	NaN	NaN	0.8445	0.6682	0.1533	0.0435	0.0514	0.05	0.0336
0.0	0.0	0.0	-371.3791	1422.2569	NaN	NaN	1.3	0.7431	0.1104	0.0318	0.0386	0.0396	0.0366
0.0	0.0	0.0	1377.6209	80.2569	NaN	NaN	0.0551	0.7167	0.1223	0.037	0.0453	0.0453	0.0333
0.0	0.0	0.0	605.6209	4447.2569	NaN	NaN	0.8801	0.7619	0.0976	0.0303	0.0364	0.038	0.0358
0.0	0.0	0.0	-389.3791	2807.2569	NaN	NaN	1.161	0.7318	0.1117	0.0355	0.0433	0.044	0.0337
0.0	0.0	0.0	-1175.3791	1166.2569	NaN	NaN	-0.3	0.7888	0.0819	0.0269	0.0322	0.0344	0.0358
0.0	0.0	0.0	735.6209	1426.2569	NaN	NaN	0.6597	0.7364	0.1063	0.0359	0.0436	0.0445	0.0333
0.0	0.0	0.0	-61.3791	-933.7431	NaN	NaN	0.9383	0.7845	0.0833	0.0278	0.033	0.0357	0.0358
0.0	0.0	0.0	-1086.3791	2568.2569	NaN	NaN	1.3	0.7256	0.1124	0.0374	0.045	0.0462	0.0333
0.0	0.0	0.0	-1716.3791	2381.2569	NaN	NaN	1.3	0.7833	0.0847	0.0277	0.0324	0.0355	0.0363
0.0	0.0	0.0	757.6209	1083.2569	NaN	NaN	0.5884	0.7177	0.1174	0.0383	0.0457	0.0473	0.0336
0.0	0.0	0.0	231.6209	4509.2569	NaN	NaN	0.9511	0.7538	0.1008	0.0318	0.0367	0.0401	0.0369
0.0	0.0	0.0	-959.3791	2687.2569	NaN	NaN	1.3	0.7066	0.1261	0.039	0.046	0.0478	0.0345
0.0	0.0	0.0	4374.6209	1749.2569	NaN	NaN	0.2856	0.7493	0.1044	0.0319	0.0369	0.0402	0.0373
0.0	0.0	0.0	-663.3791	2090.2569	NaN	NaN	1.3	0.7139	0.1219	0.0376	0.0446	0.0468	0.0352
0.0	0.0	0.0	-400.3791	2437.2569	NaN	NaN	1.1966	0.7401	0.1089	0.0331	0.0386	0.0422	0.0371
0.0	0.0	0.0	-1143.3791	4020.2569	NaN	NaN	1.3	0.7102	0.1244	0.0376	0.0446	0.0476	0.0357
0.0	0.0	0.0	-697.3791	1369.2569	NaN	NaN	1.3	0.7388	0.1098	0.033	0.0386	0.0426	0.0372
0.0	0.0	0.0	1724.6209	311.2569	NaN	NaN	0.1529	0.7055	0.1269	0.038	0.0453	0.0486	0.0358
0.0	0.0	0.0	-1674.3791	3406.2569	NaN	NaN	1.3	0.7372	0.1106	0.0329	0.0389	0.0429	0.0374
0.0	0.0	0.0	772.6209	1872.2569	NaN	NaN	0.7079	0.7126	0.1229	0.0367	0.0441	0.0477	0.036
0.0	0.0	0.0	-422.3791	-32.7431	NaN	NaN	0.0719	0.7573	0.0991	0.03	0.0356	0.0402	0.0377
0.0	0.0	0.0	-1734.3791	301.2569	NaN	NaN	-0.2102	0.6997	0.1279	0.0389	0.0471	0.051	0.0354
0.0	0.0	0.0	-981.3791	4349.2569	NaN	NaN	1.2914	0.7085	0.1262	0.0367	0.0433	0.0486	0.0369
0.0	0.0	0.0	603.6209	2353.2569	NaN	NaN	0.7959	0.6651	0.1519	0.0423	0.0506	0.0549	0.0351
0.0	0.0	0.0	822.6209	2265.2569	NaN	NaN	0.7336	0.6846	0.1427	0.0387	0.0461	0.0512	0.0366
0.0	0.0	0.0	67.6209	3652.2569	NaN	NaN	0.9818	0.6734	0.1486	0.0404	0.0487	0.0533	0.0356
0.0	0.0	0.0	405.6209	914.2569	NaN	NaN	0.6927	0.7056	0.1297	0.036	0.0431	0.0485	0.0371
0.0	0.0	0.0	-1281.3791	1886.2569	NaN	NaN	1.3	0.6923	0.1361	0.0385	0.046	0.0513	0.0358
0.0	0.0	0.0	-374.3791	182.2569	NaN	NaN	-0.3	0.7088	0.1271	0.0363	0.0427	0.0485	0.0367
0.0	0.0	0.0	2019.6209	273.2569	NaN	NaN	0.1192	0.6779	0.1445	0.041	0.0478	0.0535	0.0351
0.0	0.0	0.0	-1580.3791	2142.2569	NaN	NaN	1.3	0.6922	0.1373	0.0385	0.0445	0.0509	0.0366
0.0	0.0	0.0	-1774.3791	98.2569	NaN	NaN	-0.0586	0.6807	0.1432	0.0402	0.047	0.0531	0.0358
0.0	0.0	0.0	-1594.3791	2220.2569	NaN	NaN	1.3	0.6836	0.1422	0.0397	0.0456	0.0527	0.0361
0.0	0.0	0.0	-122.3791	3878.2569	NaN	NaN	1.0326	0.6498	0.1631	0.0444	0.05	0.0577	0.035
0.0	0.0	0.0	586.6209	1797.2569	NaN	NaN	0.7539	0.6434	0.1692	0.0445	0.0491	0.0581	0.0357
0.0	0.0	0.0	-412.3791	2256.2569	NaN	NaN	1.2236	0.6236	0.1828	0.0467	0.0513	0.0607	0.0349
0.0	0.0	0.0	768.6209	868.2569	NaN	NaN	0.5304	0.635	0.1761	0.0447	0.0494	0.0588	0.036
0.0	0.0	0.0	423.6209	1861.2569	NaN	NaN	0.8146	0.6421	0.1711	0.044	0.049	0.0576	0.0362
0.0	0.0	0.0	36.6209	1197.2569	NaN	NaN	0.9703	0.6485	0.1669	0.0435	0.0482	0.0566	0.0363
0.0	0.0	0.0	781.6209	2938.2569	NaN	NaN	0.7899	0.6302	0.179	0.0458	0.0502	0.0593	0.0355
0.0	0.0	0.0	-479.3791	1906.2569	NaN	NaN	1.3	0.6218	0.1852	0.0466	0.0506	0.0601	0.0356
0.0	0.0	0.0	-863.3791	3805.2569	NaN	NaN	1.2935	0.6043	0.1988	0.0483	0.0522	0.0617	0.0347
0.0	0.0	0.0	-109.3791	2848.2569	NaN	NaN	1.0399	0.6029	0.1991	0.0483	0.0526	0.0619	0.0352
0.0	0.0	0.0	498.6209	5094.2569	NaN	NaN	0.9108	0.5998	0.2014	0.0486	0.0533	0.0622	0.0348
0.0	0.0	0.0	-402.3791	2357.2569	NaN	NaN	1.2058	0.6088	0.194	0.0477	0.0526	0.0611	0.0357
0.0	0.0	0.0	-1157.3791	2770.2569	NaN	NaN	1.3	0.6055	0.1969	0.0482	0.053	0.0615	0.0349
0.0	0.0	0.0	913.6209	2852.2569	NaN	NaN	0.7574	0.6035	0.1978	0.0484	0.0534	0.062	0.0349
0.0	0.0	0.0	1459.6209	4110.2569	NaN	NaN	0.7379	0.6009	0.1995	0.0485	0.054	0.0624	0.0347
0.0	0.0	0.0	-794.3791	530.2569	NaN	NaN	-0.3	0.6415	0.1708	0.0436	0.0494	0.0576	0.0371
0.0	0.0	0.0	-553.3791	625.2569	NaN	NaN	1.3	0.6399	0.1702	0.0446	0.0507	0.0588	0.0357
0.0	0.0	0.0	-51.3791	1073.2569	NaN	NaN	1.0503	0.6438	0.1673	0.0443	0.0499	0.0587	0.036
0.0	0.0	0.0	-139.3791	3064.2569	NaN	NaN	1.0477	0.6201	0.1837	0.0473	0.0532	0.0619	0.0338
0.0	0.0	0.0	-462.3791	4263.2569	NaN	NaN	1.1217	0.6137	0.1884	0.0473	0.0538	0.0625	0.0343
0.0	0.0	0.0	912.6209	4341.2569	NaN	NaN	0.8263	0.6154	0.1863	0.0465	0.0544	0.0622	0.0351
0.0	0.0	0.0	-2952.3791	6.2569	NaN	NaN	-0.0021	0.6767	0.1462	0.0392	0.0464	0.0532	0.0383
0.0	0.0	0.0	-995.3791	336.2569	NaN	NaN	-0.3	0.6822	0.141	0.0399	0.0469	0.0531	0.0368
0.0	0.0	0.0	-1275.3791	-1896.7431	NaN	NaN	0.5979	0.7282	0.1135	0.0341	0.0396	0.0458	0.0389
0.0	0.0	0.0	25.6209	1242.2569	NaN	NaN	0.9798	0.6707	0.1441	0.0431	0.0499	0.0564	0.0358
0.0	0.0	0.0	-601.3791	-1021.7431	NaN	NaN	0.6295	0.7111	0.1234	0.0364	0.0414	0.0488	0.0389
0.0	0.0	0.0	-201.3791	1664.2569	NaN	NaN	1.1377	0.6423	0.1624	0.0463	0.0534	0.0603	0.0353
0.0	0.0	0.0	486.6209	289.2569	NaN	NaN	0.3728	0.6821	0.142	0.0394	0.0451	0.0529	0.0385
0.0	0.0	0.0	-172.3791	1083.2569	NaN	NaN	1.1892	0.6405	0.166	0.0454	0.0529	0.0597	0.0357
0.0	0.0	0.0	-308.3791	62.2569	NaN	NaN	-0.253	0.673	0.1478	0.0405	0.0463	0.0543	0.0382
0.0	0.0	0.0	355.6209	4095.2569	NaN	NaN	0.9201	0.6244	0.1749	0.0477	0.0546	0.0626	0.0358
0.0	0.0	0.0	-646.3791	1288.2569	NaN	NaN	1.3	0.6657	0.1506	0.0413	0.047	0.0556	0.0399
0.0	0.0	0.0	1127.6209	2088.2569	NaN	NaN	0.6494	0.6177	0.1767	0.0484	0.0561	0.0639	0.0371
0.0	0.0	0.0	256.6209	1804.2569	NaN	NaN	0.8755	0.6212	0.1716	0.0458	0.0539	0.0637	0.0437
0.0	0.0	0.0	1859.6209	883.2569	NaN	NaN	0.322	0.6168	0.1743	0.047	0.0604	0.0679	0.0335
