# Supplementary material for: DeepFRET, a software for rapid and automated single-molecule FRET data classification using deep learning
Source: eLife. 2020 Nov 3;9:e60404. doi: 10.7554/eLife.60404 (PMC7609065; doi:10.7554/eLife.60404)
Supplement: Figure 4—source data 1. [file elife-60404-fig4-data1.zip › Figure 4-source data 1/Fig_S4a/Traces/traces_all_n294/Traces_Fig2d_4mMAc_mov4_combined_tif_pair58.txt]

Exported by DeepFRET
Date: 2020-08-26, 18:13
Video filename: None
FRET pair #58
Bleaches at 218
D-Dexc-bg	A-Dexc-bg	A-Aexc-bg	D-Dexc-rw	A-Dexc-rw	A-Aexc-rw	S	E	p_bleached	p_aggregated	p_noisy	p_scrambled	p_static	p_dynamic
0.0	0.0	0.0	33487.9268	7832.3857	NaN	NaN	0.1896	0.0244	0.8806	0.0215	0.027	0.0255	0.021
0.0	0.0	0.0	32721.9268	10101.3857	NaN	NaN	0.2359	0.0204	0.8894	0.0211	0.0244	0.0235	0.0212
0.0	0.0	0.0	31536.9268	8350.3857	NaN	NaN	0.2093	0.0202	0.8933	0.0207	0.023	0.0221	0.0207
0.0	0.0	0.0	32173.9268	6586.3857	NaN	NaN	0.1699	0.0207	0.8916	0.0211	0.0232	0.0219	0.0215
0.0	0.0	0.0	34430.9268	7852.3857	NaN	NaN	0.1857	0.0207	0.8931	0.0211	0.0225	0.0211	0.0215
0.0	0.0	0.0	37714.9268	7013.3857	NaN	NaN	0.1568	0.0209	0.893	0.0212	0.0222	0.0209	0.0217
0.0	0.0	0.0	33541.9268	9508.3857	NaN	NaN	0.2209	0.021	0.8927	0.0214	0.0221	0.021	0.0218
0.0	0.0	0.0	34106.9268	7250.3857	NaN	NaN	0.1753	0.0211	0.8923	0.0215	0.0221	0.0213	0.0218
0.0	0.0	0.0	30573.9268	10121.3857	NaN	NaN	0.2487	0.0211	0.8921	0.0215	0.022	0.0214	0.0218
0.0	0.0	0.0	29231.9268	7098.3857	NaN	NaN	0.1954	0.0211	0.8922	0.0216	0.022	0.0214	0.0218
0.0	0.0	0.0	28451.9268	7996.3857	NaN	NaN	0.2194	0.0211	0.8926	0.0215	0.0218	0.0214	0.0216
0.0	0.0	0.0	25219.9268	6014.3857	NaN	NaN	0.1926	0.0209	0.893	0.0215	0.0217	0.0214	0.0215
0.0	0.0	0.0	27023.9268	8166.3857	NaN	NaN	0.2321	0.0209	0.8933	0.0215	0.0215	0.0214	0.0214
0.0	0.0	0.0	29110.9268	7800.3857	NaN	NaN	0.2113	0.0208	0.8936	0.0215	0.0214	0.0214	0.0213
0.0	0.0	0.0	32096.9268	9199.3857	NaN	NaN	0.2228	0.0207	0.8941	0.0214	0.0212	0.0214	0.0211
0.0	0.0	0.0	29165.9268	7481.3857	NaN	NaN	0.2041	0.0207	0.8945	0.0213	0.0213	0.0213	0.021
0.0	0.0	0.0	28395.9268	10712.3857	NaN	NaN	0.2739	0.021	0.8937	0.0213	0.0216	0.0213	0.0211
0.0	0.0	0.0	33514.9268	6805.3857	NaN	NaN	0.1688	0.0206	0.8942	0.0213	0.0214	0.0213	0.0212
0.0	0.0	0.0	33158.9268	8708.3857	NaN	NaN	0.208	0.0203	0.8952	0.0212	0.0211	0.0212	0.021
0.0	0.0	0.0	28977.9268	8554.3857	NaN	NaN	0.2279	0.0201	0.8957	0.0212	0.0209	0.0211	0.021
0.0	0.0	0.0	29251.9268	5505.3857	NaN	NaN	0.1584	0.02	0.8961	0.0211	0.0208	0.021	0.0209
0.0	0.0	0.0	26666.9268	6266.3857	NaN	NaN	0.1903	0.0199	0.8965	0.0211	0.0207	0.021	0.0209
0.0	0.0	0.0	31562.9268	7388.3857	NaN	NaN	0.1897	0.0199	0.8966	0.021	0.0206	0.0209	0.0209
0.0	0.0	0.0	33334.9268	5702.3857	NaN	NaN	0.1461	0.0199	0.8969	0.0209	0.0205	0.0209	0.0208
0.0	0.0	0.0	30264.9268	5596.3857	NaN	NaN	0.1561	0.0199	0.8971	0.0209	0.0205	0.0208	0.0208
0.0	0.0	0.0	30438.9268	7687.3857	NaN	NaN	0.2016	0.02	0.8971	0.0209	0.0205	0.0208	0.0207
0.0	0.0	0.0	28322.9268	7677.3857	NaN	NaN	0.2133	0.02	0.8971	0.0209	0.0205	0.0208	0.0207
0.0	0.0	0.0	27734.9268	10068.3857	NaN	NaN	0.2663	0.0199	0.8971	0.0209	0.0205	0.0209	0.0207
0.0	0.0	0.0	27582.9268	7427.3857	NaN	NaN	0.2121	0.0199	0.8971	0.0209	0.0205	0.0209	0.0207
0.0	0.0	0.0	27963.9268	4875.3857	NaN	NaN	0.1485	0.0199	0.8971	0.0208	0.0205	0.0209	0.0207
0.0	0.0	0.0	31059.9268	6112.3857	NaN	NaN	0.1644	0.0199	0.8971	0.0208	0.0205	0.021	0.0207
0.0	0.0	0.0	25585.9268	6404.3857	NaN	NaN	0.2002	0.0199	0.897	0.0207	0.0207	0.0211	0.0207
0.0	0.0	0.0	28296.9268	3566.3857	NaN	NaN	0.1119	0.02	0.897	0.0207	0.0207	0.021	0.0206
0.0	0.0	0.0	28114.9268	3604.3857	NaN	NaN	0.1136	0.02	0.8967	0.0208	0.0206	0.0211	0.0208
0.0	0.0	0.0	28465.9268	6780.3857	NaN	NaN	0.1924	0.02	0.8968	0.0208	0.0206	0.021	0.0208
0.0	0.0	0.0	28725.9268	6283.3857	NaN	NaN	0.1795	0.02	0.8968	0.0209	0.0205	0.0209	0.0208
0.0	0.0	0.0	26456.9268	5462.3857	NaN	NaN	0.1711	0.02	0.8969	0.0209	0.0205	0.0208	0.0209
0.0	0.0	0.0	26588.9268	6012.3857	NaN	NaN	0.1844	0.0201	0.8967	0.0209	0.0206	0.0208	0.0209
0.0	0.0	0.0	30049.9268	5592.3857	NaN	NaN	0.1569	0.0201	0.8966	0.021	0.0207	0.0207	0.0209
0.0	0.0	0.0	29736.9268	10853.3857	NaN	NaN	0.2674	0.0202	0.8966	0.021	0.0207	0.0207	0.0209
0.0	0.0	0.0	31884.9268	7820.3857	NaN	NaN	0.197	0.0202	0.8967	0.021	0.0207	0.0206	0.0208
0.0	0.0	0.0	25275.9268	8734.3857	NaN	NaN	0.2568	0.0201	0.8969	0.021	0.0206	0.0206	0.0209
0.0	0.0	0.0	26582.9268	6526.3857	NaN	NaN	0.1971	0.02	0.897	0.0209	0.0206	0.0205	0.0209
0.0	0.0	0.0	25044.9268	5754.3857	NaN	NaN	0.1868	0.0199	0.8974	0.0209	0.0205	0.0204	0.021
0.0	0.0	0.0	14992.9268	3918.3857	NaN	NaN	0.2072	0.0198	0.8977	0.0207	0.0205	0.0203	0.021
0.0	0.0	0.0	15031.9268	5802.3857	NaN	NaN	0.2785	0.0198	0.8979	0.0206	0.0204	0.0202	0.021
0.0	0.0	0.0	18017.9268	6558.3857	NaN	NaN	0.2669	0.0199	0.8979	0.0205	0.0204	0.0203	0.021
0.0	0.0	0.0	15964.9268	5793.3857	NaN	NaN	0.2663	0.0199	0.8979	0.0205	0.0204	0.0203	0.021
0.0	0.0	0.0	14216.9268	2064.3857	NaN	NaN	0.1268	0.0199	0.898	0.0205	0.0204	0.0203	0.0209
0.0	0.0	0.0	12974.9268	2694.3857	NaN	NaN	0.172	0.02	0.8978	0.0205	0.0204	0.0204	0.0209
0.0	0.0	0.0	11488.9268	5463.3857	NaN	NaN	0.3223	0.0201	0.8973	0.0206	0.0205	0.0206	0.0209
0.0	0.0	0.0	14894.9268	4748.3857	NaN	NaN	0.2417	0.0203	0.8967	0.0208	0.0206	0.0207	0.0209
0.0	0.0	0.0	18544.9268	5038.3857	NaN	NaN	0.2136	0.0203	0.8964	0.0209	0.0207	0.0208	0.0209
0.0	0.0	0.0	18223.9268	114.3857	NaN	NaN	0.0062	0.0204	0.8963	0.021	0.0207	0.0207	0.0209
0.0	0.0	0.0	15132.9268	5139.3857	NaN	NaN	0.2535	0.0204	0.8963	0.021	0.0208	0.0207	0.0208
0.0	0.0	0.0	14817.9268	3781.3857	NaN	NaN	0.2033	0.0204	0.8962	0.0211	0.0208	0.0207	0.0208
0.0	0.0	0.0	18347.9268	7325.3857	NaN	NaN	0.2853	0.0204	0.8962	0.0211	0.0208	0.0206	0.0208
0.0	0.0	0.0	17314.9268	4264.3857	NaN	NaN	0.1976	0.0204	0.8962	0.0212	0.0208	0.0206	0.0208
0.0	0.0	0.0	17886.9268	7035.3857	NaN	NaN	0.2823	0.0203	0.8964	0.0212	0.0208	0.0205	0.0208
0.0	0.0	0.0	13138.9268	1149.3857	NaN	NaN	0.0804	0.0203	0.8967	0.0212	0.0207	0.0203	0.0208
0.0	0.0	0.0	14925.9268	6867.3857	NaN	NaN	0.3151	0.0203	0.8965	0.0212	0.0208	0.0203	0.0208
0.0	0.0	0.0	14973.9268	6244.3857	NaN	NaN	0.2943	0.0203	0.8966	0.0212	0.0208	0.0203	0.0208
0.0	0.0	0.0	16270.9268	3233.3857	NaN	NaN	0.1658	0.0204	0.8963	0.0213	0.0208	0.0203	0.0208
0.0	0.0	0.0	15637.9268	4773.3857	NaN	NaN	0.2339	0.0204	0.8963	0.0213	0.0208	0.0203	0.0208
0.0	0.0	0.0	14477.9268	5750.3857	NaN	NaN	0.2843	0.0205	0.8959	0.0214	0.0209	0.0205	0.0208
0.0	0.0	0.0	17834.9268	8248.3857	NaN	NaN	0.3162	0.0205	0.8957	0.0214	0.021	0.0206	0.0208
0.0	0.0	0.0	11734.9268	5934.3857	NaN	NaN	0.3359	0.0206	0.8956	0.0214	0.021	0.0206	0.0208
0.0	0.0	0.0	18333.9268	2990.3857	NaN	NaN	0.1402	0.0206	0.8955	0.0214	0.021	0.0206	0.0208
0.0	0.0	0.0	16106.9268	3920.3857	NaN	NaN	0.1958	0.0207	0.8954	0.0215	0.021	0.0206	0.0207
0.0	0.0	0.0	16059.9268	5875.3857	NaN	NaN	0.2679	0.0207	0.8954	0.0215	0.0211	0.0206	0.0207
0.0	0.0	0.0	20416.9268	4402.3857	NaN	NaN	0.1774	0.0208	0.8956	0.0215	0.021	0.0205	0.0206
0.0	0.0	0.0	16315.9268	4353.3857	NaN	NaN	0.2106	0.0208	0.8956	0.0214	0.021	0.0205	0.0206
0.0	0.0	0.0	15939.9268	5345.3857	NaN	NaN	0.2511	0.0208	0.8959	0.0214	0.021	0.0204	0.0205
0.0	0.0	0.0	15907.9268	4730.3857	NaN	NaN	0.2292	0.0208	0.8959	0.0214	0.021	0.0204	0.0204
0.0	0.0	0.0	17871.9268	3712.3857	NaN	NaN	0.172	0.0208	0.8959	0.0215	0.0211	0.0204	0.0204
0.0	0.0	0.0	18453.9268	5542.3857	NaN	NaN	0.231	0.0208	0.8961	0.0215	0.021	0.0203	0.0203
0.0	0.0	0.0	16039.9268	5418.3857	NaN	NaN	0.2525	0.0207	0.8965	0.0214	0.0209	0.0202	0.0202
0.0	0.0	0.0	15953.9268	4806.3857	NaN	NaN	0.2315	0.0207	0.8968	0.0213	0.0209	0.0202	0.0201
0.0	0.0	0.0	15073.9268	6115.3857	NaN	NaN	0.2886	0.0207	0.8972	0.0213	0.0208	0.0201	0.0199
0.0	0.0	0.0	17782.9268	6480.3857	NaN	NaN	0.2671	0.0207	0.8972	0.0213	0.0208	0.0201	0.0199
0.0	0.0	0.0	17645.9268	3901.3857	NaN	NaN	0.1811	0.0207	0.8973	0.0213	0.0207	0.0201	0.0199
0.0	0.0	0.0	15849.9268	5879.3857	NaN	NaN	0.2706	0.0208	0.897	0.0213	0.0208	0.0201	0.0199
0.0	0.0	0.0	14725.9268	3830.3857	NaN	NaN	0.2064	0.0208	0.8973	0.0213	0.0207	0.0201	0.0199
0.0	0.0	0.0	14367.9268	4485.3857	NaN	NaN	0.2379	0.0205	0.8984	0.0211	0.0205	0.0198	0.0197
0.0	0.0	0.0	16204.9268	5517.3857	NaN	NaN	0.254	0.0206	0.8979	0.0212	0.0206	0.0199	0.0198
0.0	0.0	0.0	12327.9268	8411.3857	NaN	NaN	0.4056	0.0207	0.8974	0.0213	0.0207	0.02	0.0199
0.0	0.0	0.0	15198.9268	5965.3857	NaN	NaN	0.2819	0.0207	0.8974	0.0213	0.0207	0.02	0.0199
0.0	0.0	0.0	16635.9268	1977.3857	NaN	NaN	0.1062	0.0209	0.8966	0.0215	0.0208	0.0202	0.0201
0.0	0.0	0.0	14810.9268	1171.3857	NaN	NaN	0.0733	0.0209	0.8967	0.0214	0.0207	0.0202	0.0201
0.0	0.0	0.0	13579.9268	6076.3857	NaN	NaN	0.3091	0.0209	0.8967	0.0215	0.0206	0.0201	0.0201
0.0	0.0	0.0	17804.9268	4146.3857	NaN	NaN	0.1889	0.0209	0.8968	0.0215	0.0206	0.0201	0.0201
0.0	0.0	0.0	12732.9268	6561.3857	NaN	NaN	0.3401	0.0211	0.8963	0.0217	0.0206	0.0201	0.0201
0.0	0.0	0.0	11647.9268	6879.3857	NaN	NaN	0.3713	0.0211	0.8962	0.0218	0.0206	0.0201	0.0202
0.0	0.0	0.0	14244.9268	6261.3857	NaN	NaN	0.3053	0.021	0.8966	0.0218	0.0205	0.0199	0.0201
0.0	0.0	0.0	9926.9268	1008.3857	NaN	NaN	0.0922	0.0211	0.8967	0.0219	0.0205	0.0199	0.0199
0.0	0.0	0.0	15008.9268	3226.3857	NaN	NaN	0.1769	0.0212	0.8962	0.0219	0.0206	0.0201	0.02
0.0	0.0	0.0	13730.9268	5329.3857	NaN	NaN	0.2796	0.0214	0.8957	0.0219	0.0206	0.0202	0.0202
0.0	0.0	0.0	14041.9268	3593.3857	NaN	NaN	0.2038	0.0215	0.8953	0.022	0.0207	0.0203	0.0202
0.0	0.0	0.0	13376.9268	4829.3857	NaN	NaN	0.2653	0.0216	0.8956	0.0219	0.0206	0.0203	0.0201
0.0	0.0	0.0	15175.9268	3335.3857	NaN	NaN	0.1802	0.0216	0.8955	0.022	0.0206	0.0203	0.02
0.0	0.0	0.0	17075.9268	4889.3857	NaN	NaN	0.2226	0.0216	0.8955	0.0219	0.0206	0.0203	0.0201
0.0	0.0	0.0	14445.9268	5408.3857	NaN	NaN	0.2724	0.0216	0.8958	0.0217	0.0206	0.0203	0.0201
0.0	0.0	0.0	12506.9268	2568.3857	NaN	NaN	0.1704	0.0217	0.8956	0.0217	0.0206	0.0203	0.0201
0.0	0.0	0.0	15906.9268	2935.3857	NaN	NaN	0.1558	0.0219	0.8951	0.0216	0.0207	0.0205	0.0201
0.0	0.0	0.0	11987.9268	1571.3857	NaN	NaN	0.1159	0.022	0.895	0.0215	0.0208	0.0206	0.02
0.0	0.0	0.0	15230.9268	4941.3857	NaN	NaN	0.245	0.022	0.8955	0.0216	0.0207	0.0205	0.0198
0.0	0.0	0.0	13715.9268	3598.3857	NaN	NaN	0.2078	0.0219	0.8959	0.0215	0.0207	0.0203	0.0196
0.0	0.0	0.0	12443.9268	7074.3857	NaN	NaN	0.3624	0.0219	0.8957	0.0215	0.0208	0.0204	0.0198
0.0	0.0	0.0	14314.9268	5633.3857	NaN	NaN	0.2824	0.0219	0.8959	0.0213	0.0208	0.0204	0.0197
0.0	0.0	0.0	14836.9268	4721.3857	NaN	NaN	0.2414	0.0221	0.8961	0.0213	0.0207	0.0204	0.0195
0.0	0.0	0.0	12547.9268	1939.3857	NaN	NaN	0.1339	0.0225	0.8961	0.0213	0.0205	0.0203	0.0192
0.0	0.0	0.0	6847.9268	-97.6143	NaN	NaN	-0.0145	0.0225	0.8961	0.0215	0.0205	0.0203	0.019
0.0	0.0	0.0	10452.9268	2272.3857	NaN	NaN	0.1786	0.0223	0.8965	0.0217	0.0204	0.0202	0.0189
0.0	0.0	0.0	15983.9268	8009.3857	NaN	NaN	0.3338	0.0222	0.8954	0.0218	0.0207	0.0205	0.0194
0.0	0.0	0.0	12052.9268	8027.3857	NaN	NaN	0.3998	0.0221	0.8954	0.0218	0.0207	0.0206	0.0195
0.0	0.0	0.0	11688.9268	9301.3857	NaN	NaN	0.4431	0.022	0.8951	0.0219	0.0207	0.0207	0.0196
0.0	0.0	0.0	18084.9268	4616.3857	NaN	NaN	0.2034	0.0221	0.8946	0.022	0.0208	0.0208	0.0197
0.0	0.0	0.0	13722.9268	3204.3857	NaN	NaN	0.1893	0.0222	0.8943	0.0222	0.0208	0.0208	0.0197
0.0	0.0	0.0	12496.9268	5678.3857	NaN	NaN	0.3124	0.0223	0.8942	0.0223	0.0207	0.0208	0.0197
0.0	0.0	0.0	19803.9268	3909.3857	NaN	NaN	0.1649	0.0223	0.8935	0.0224	0.0209	0.021	0.0199
0.0	0.0	0.0	17526.9268	3750.3857	NaN	NaN	0.1763	0.0222	0.894	0.0226	0.0209	0.0208	0.0196
0.0	0.0	0.0	15265.9268	5488.3857	NaN	NaN	0.2644	0.0221	0.8933	0.0228	0.0211	0.0209	0.0198
0.0	0.0	0.0	15504.9268	7534.3857	NaN	NaN	0.327	0.0219	0.8932	0.023	0.0212	0.0209	0.0198
0.0	0.0	0.0	10471.9268	6564.3857	NaN	NaN	0.3853	0.0217	0.8939	0.0231	0.0212	0.0206	0.0196
0.0	0.0	0.0	14524.9268	4417.3857	NaN	NaN	0.2332	0.0216	0.8941	0.0232	0.0212	0.0205	0.0196
0.0	0.0	0.0	11106.9268	6954.3857	NaN	NaN	0.385	0.0217	0.8938	0.0231	0.0212	0.0205	0.0196
0.0	0.0	0.0	14303.9268	4821.3857	NaN	NaN	0.2521	0.0216	0.8939	0.0232	0.0212	0.0205	0.0195
0.0	0.0	0.0	16502.9268	4507.3857	NaN	NaN	0.2145	0.0215	0.8949	0.0232	0.021	0.0202	0.0193
0.0	0.0	0.0	14388.9268	4341.3857	NaN	NaN	0.2318	0.0216	0.8943	0.0232	0.0211	0.0204	0.0195
0.0	0.0	0.0	13486.9268	7280.3857	NaN	NaN	0.3506	0.0215	0.8945	0.0231	0.021	0.0204	0.0195
0.0	0.0	0.0	13188.9268	4198.3857	NaN	NaN	0.2415	0.0214	0.8951	0.0231	0.0208	0.0203	0.0194
0.0	0.0	0.0	16764.9268	1497.3857	NaN	NaN	0.082	0.0212	0.8954	0.0231	0.0207	0.0202	0.0194
0.0	0.0	0.0	12561.9268	3285.3857	NaN	NaN	0.2073	0.0213	0.8956	0.0229	0.0206	0.0202	0.0195
0.0	0.0	0.0	13844.9268	4968.3857	NaN	NaN	0.2641	0.0213	0.8953	0.0229	0.0206	0.0203	0.0197
0.0	0.0	0.0	16432.9268	6229.3857	NaN	NaN	0.2749	0.0212	0.896	0.0227	0.0204	0.0202	0.0196
0.0	0.0	0.0	15243.9268	2226.3857	NaN	NaN	0.1274	0.0213	0.8954	0.0226	0.0205	0.0204	0.0199
0.0	0.0	0.0	16238.9268	9388.3857	NaN	NaN	0.3663	0.0214	0.8947	0.0225	0.0205	0.0206	0.0202
0.0	0.0	0.0	11451.9268	2226.3857	NaN	NaN	0.1628	0.0215	0.8947	0.0224	0.0205	0.0207	0.0202
0.0	0.0	0.0	17705.9268	-841.6143	NaN	NaN	-0.0499	0.0216	0.8947	0.0224	0.0204	0.0207	0.0202
0.0	0.0	0.0	14533.9268	4868.3857	NaN	NaN	0.2509	0.0219	0.8939	0.0223	0.0205	0.021	0.0205
0.0	0.0	0.0	12879.9268	4921.3857	NaN	NaN	0.2765	0.022	0.8931	0.0223	0.0207	0.0212	0.0207
0.0	0.0	0.0	11960.9268	1589.3857	NaN	NaN	0.1173	0.0221	0.8933	0.0222	0.0206	0.0212	0.0206
0.0	0.0	0.0	14786.9268	6817.3857	NaN	NaN	0.3156	0.0222	0.8924	0.0222	0.0207	0.0215	0.021
0.0	0.0	0.0	13217.9268	4470.3857	NaN	NaN	0.2527	0.0221	0.8925	0.0221	0.0207	0.0215	0.021
0.0	0.0	0.0	17069.9268	4271.3857	NaN	NaN	0.2001	0.0221	0.8923	0.0222	0.0207	0.0215	0.0212
0.0	0.0	0.0	16295.9268	5304.3857	NaN	NaN	0.2456	0.0221	0.8917	0.0222	0.0208	0.0216	0.0215
0.0	0.0	0.0	13447.9268	4735.3857	NaN	NaN	0.2604	0.0221	0.8917	0.0223	0.0208	0.0217	0.0215
0.0	0.0	0.0	15243.9268	3295.3857	NaN	NaN	0.1778	0.022	0.8919	0.0223	0.0208	0.0216	0.0214
0.0	0.0	0.0	13230.9268	5179.3857	NaN	NaN	0.2813	0.0219	0.8922	0.0223	0.0207	0.0215	0.0214
0.0	0.0	0.0	18263.9268	3196.3857	NaN	NaN	0.1489	0.0218	0.892	0.0224	0.0208	0.0216	0.0215
0.0	0.0	0.0	13813.9268	5513.3857	NaN	NaN	0.2853	0.0218	0.8919	0.0224	0.0208	0.0216	0.0216
0.0	0.0	0.0	13326.9268	8235.3857	NaN	NaN	0.3819	0.0217	0.8918	0.0225	0.0208	0.0216	0.0216
0.0	0.0	0.0	14375.9268	8240.3857	NaN	NaN	0.3644	0.0217	0.8913	0.0226	0.021	0.0216	0.0218
0.0	0.0	0.0	10669.9268	4425.3857	NaN	NaN	0.2932	0.0216	0.8915	0.0226	0.021	0.0216	0.0218
0.0	0.0	0.0	13753.9268	7850.3857	NaN	NaN	0.3634	0.0216	0.8912	0.0225	0.021	0.0217	0.022
0.0	0.0	0.0	15561.9268	4159.3857	NaN	NaN	0.2109	0.0216	0.8912	0.0225	0.021	0.0217	0.022
0.0	0.0	0.0	11656.9268	4698.3857	NaN	NaN	0.2873	0.0215	0.8916	0.0224	0.0209	0.0217	0.0219
0.0	0.0	0.0	13281.9268	4954.3857	NaN	NaN	0.2717	0.0215	0.8917	0.0223	0.0209	0.0217	0.022
0.0	0.0	0.0	13863.9268	4512.3857	NaN	NaN	0.2456	0.0214	0.8917	0.0223	0.0209	0.0217	0.0221
0.0	0.0	0.0	14067.9268	4099.3857	NaN	NaN	0.2256	0.0211	0.8927	0.0221	0.0207	0.0214	0.0219
0.0	0.0	0.0	13829.9268	5505.3857	NaN	NaN	0.2847	0.0211	0.8926	0.022	0.0208	0.0214	0.0222
0.0	0.0	0.0	11556.9268	4827.3857	NaN	NaN	0.2946	0.021	0.8926	0.0219	0.0209	0.0213	0.0223
0.0	0.0	0.0	13498.9268	4841.3857	NaN	NaN	0.264	0.0209	0.8931	0.0217	0.0208	0.0212	0.0223
0.0	0.0	0.0	14514.9268	6195.3857	NaN	NaN	0.2991	0.0208	0.8938	0.0215	0.0207	0.021	0.0222
0.0	0.0	0.0	12376.9268	4338.3857	NaN	NaN	0.2595	0.0207	0.8945	0.0213	0.0207	0.0209	0.0219
0.0	0.0	0.0	12388.9268	3950.3857	NaN	NaN	0.2418	0.0206	0.8956	0.0211	0.0205	0.0206	0.0216
0.0	0.0	0.0	16546.9268	8827.3857	NaN	NaN	0.3479	0.0205	0.896	0.0211	0.0204	0.0205	0.0215
0.0	0.0	0.0	12668.9268	4292.3857	NaN	NaN	0.2531	0.0204	0.897	0.0209	0.0203	0.0203	0.0212
0.0	0.0	0.0	13729.9268	3763.3857	NaN	NaN	0.2151	0.0204	0.8979	0.0208	0.0201	0.02	0.0208
0.0	0.0	0.0	12191.9268	2668.3857	NaN	NaN	0.1796	0.0204	0.8978	0.0208	0.0201	0.02	0.0208
0.0	0.0	0.0	12388.9268	5086.3857	NaN	NaN	0.2911	0.0204	0.8982	0.0208	0.02	0.0199	0.0207
0.0	0.0	0.0	10364.9268	2877.3857	NaN	NaN	0.2173	0.0204	0.8991	0.0207	0.0199	0.0197	0.0203
0.0	0.0	0.0	12725.9268	4754.3857	NaN	NaN	0.272	0.0204	0.8996	0.0206	0.0198	0.0196	0.0202
0.0	0.0	0.0	15510.9268	3957.3857	NaN	NaN	0.2033	0.0203	0.8997	0.0205	0.0198	0.0195	0.0201
0.0	0.0	0.0	14395.9268	8306.3857	NaN	NaN	0.3659	0.0203	0.8999	0.0204	0.0198	0.0195	0.0201
0.0	0.0	0.0	12076.9268	5739.3857	NaN	NaN	0.3221	0.0202	0.8999	0.0204	0.0199	0.0195	0.0201
0.0	0.0	0.0	14834.9268	3549.3857	NaN	NaN	0.1931	0.0202	0.9002	0.0203	0.0198	0.0194	0.0201
0.0	0.0	0.0	13862.9268	3504.3857	NaN	NaN	0.2018	0.0202	0.8999	0.0203	0.02	0.0194	0.0202
0.0	0.0	0.0	12951.9268	5135.3857	NaN	NaN	0.2839	0.0202	0.8992	0.0204	0.0202	0.0196	0.0204
0.0	0.0	0.0	11397.9268	3584.3857	NaN	NaN	0.2392	0.0202	0.8991	0.0204	0.0203	0.0197	0.0203
0.0	0.0	0.0	15530.9268	4791.3857	NaN	NaN	0.2358	0.0204	0.8983	0.0204	0.0206	0.0198	0.0205
0.0	0.0	0.0	14024.9268	5019.3857	NaN	NaN	0.2636	0.0205	0.8972	0.0205	0.0211	0.02	0.0207
0.0	0.0	0.0	12190.9268	4972.3857	NaN	NaN	0.2897	0.0206	0.8967	0.0204	0.0214	0.0201	0.0208
0.0	0.0	0.0	16894.9268	4478.3857	NaN	NaN	0.2095	0.0206	0.8955	0.0205	0.0219	0.0203	0.0212
0.0	0.0	0.0	16656.9268	6620.3857	NaN	NaN	0.2844	0.0205	0.8949	0.0203	0.0223	0.0205	0.0215
0.0	0.0	0.0	13663.9268	4591.3857	NaN	NaN	0.2515	0.0203	0.8958	0.0201	0.0223	0.0204	0.0211
0.0	0.0	0.0	11951.9268	5307.3857	NaN	NaN	0.3075	0.0203	0.8958	0.0199	0.0225	0.0203	0.0212
0.0	0.0	0.0	13857.9268	5484.3857	NaN	NaN	0.2835	0.0202	0.8956	0.0199	0.0226	0.0204	0.0213
0.0	0.0	0.0	11941.9268	4641.3857	NaN	NaN	0.2799	0.0202	0.897	0.0196	0.0223	0.0201	0.0209
0.0	0.0	0.0	17067.9268	3156.3857	NaN	NaN	0.1561	0.0201	0.8978	0.0195	0.0221	0.0199	0.0206
0.0	0.0	0.0	12021.9268	3469.3857	NaN	NaN	0.224	0.0201	0.8974	0.0196	0.0222	0.0199	0.0208
0.0	0.0	0.0	12214.9268	3626.3857	NaN	NaN	0.2289	0.02	0.898	0.0195	0.0221	0.0198	0.0206
0.0	0.0	0.0	15715.9268	3604.3857	NaN	NaN	0.1866	0.02	0.8986	0.0193	0.0219	0.0196	0.0205
0.0	0.0	0.0	14520.9268	2849.3857	NaN	NaN	0.164	0.02	0.8987	0.0193	0.0219	0.0196	0.0204
0.0	0.0	0.0	12457.9268	3669.3857	NaN	NaN	0.2275	0.02	0.8987	0.0194	0.022	0.0196	0.0204
0.0	0.0	0.0	13465.9268	4012.3857	NaN	NaN	0.2296	0.02	0.8987	0.0194	0.022	0.0196	0.0204
0.0	0.0	0.0	17021.9268	6658.3857	NaN	NaN	0.2812	0.0199	0.8987	0.0194	0.022	0.0196	0.0203
0.0	0.0	0.0	12519.9268	2896.3857	NaN	NaN	0.1879	0.0199	0.8995	0.0193	0.0219	0.0195	0.0199
0.0	0.0	0.0	15394.9268	5521.3857	NaN	NaN	0.264	0.0198	0.8997	0.0194	0.0219	0.0194	0.0197
0.0	0.0	0.0	15870.9268	7066.3857	NaN	NaN	0.3081	0.0195	0.8997	0.0195	0.0221	0.0194	0.0198
0.0	0.0	0.0	12064.9268	6313.3857	NaN	NaN	0.3435	0.0195	0.9008	0.0193	0.0217	0.0193	0.0194
0.0	0.0	0.0	16829.9268	2618.3857	NaN	NaN	0.1346	0.0195	0.9012	0.0193	0.0215	0.0193	0.0192
0.0	0.0	0.0	15445.9268	1602.3857	NaN	NaN	0.094	0.0193	0.9012	0.0194	0.0215	0.0193	0.0193
0.0	0.0	0.0	13806.9268	6513.3857	NaN	NaN	0.3205	0.0192	0.9016	0.0194	0.0214	0.0193	0.0192
0.0	0.0	0.0	16145.9268	5610.3857	NaN	NaN	0.2579	0.0191	0.9017	0.0194	0.0214	0.0193	0.0191
0.0	0.0	0.0	14012.9268	460.3857	NaN	NaN	0.0318	0.0192	0.9012	0.0195	0.0216	0.0192	0.0192
0.0	0.0	0.0	15050.9268	4627.3857	NaN	NaN	0.2352	0.0191	0.9011	0.0195	0.0217	0.0193	0.0193
0.0	0.0	0.0	12946.9268	3408.3857	NaN	NaN	0.2084	0.0193	0.9006	0.0195	0.0218	0.0195	0.0193
0.0	0.0	0.0	16999.9268	1818.3857	NaN	NaN	0.0966	0.0194	0.9004	0.0194	0.0218	0.0196	0.0194
0.0	0.0	0.0	15333.9268	5198.3857	NaN	NaN	0.2532	0.0196	0.9	0.0193	0.0217	0.0198	0.0195
0.0	0.0	0.0	7902.9268	2125.3857	NaN	NaN	0.2119	0.0201	0.8996	0.0194	0.0216	0.0199	0.0194
0.0	0.0	0.0	12583.9268	6863.3857	NaN	NaN	0.3529	0.0204	0.8989	0.0196	0.0216	0.0201	0.0194
0.0	0.0	0.0	9094.9268	2952.3857	NaN	NaN	0.2451	0.0212	0.899	0.0196	0.0212	0.02	0.019
0.0	0.0	0.0	14412.9268	3698.3857	NaN	NaN	0.2042	0.0227	0.8975	0.0199	0.0209	0.0203	0.0187
0.0	0.0	0.0	14623.9268	-452.6143	NaN	NaN	-0.0319	0.0251	0.8952	0.0205	0.0202	0.0207	0.0183
0.0	0.0	0.0	13391.9268	4730.3857	NaN	NaN	0.261	0.0273	0.8893	0.0217	0.0204	0.0224	0.0188
0.0	0.0	0.0	14946.9268	6671.3857	NaN	NaN	0.3086	0.038	0.8696	0.0246	0.0211	0.0267	0.02
0.0	0.0	0.0	9667.9268	2077.3857	NaN	NaN	0.1769	0.1174	0.7634	0.0295	0.024	0.0349	0.0307
0.0	0.0	0.0	2122.9268	349.3857	NaN	NaN	0.1413	0.5781	0.2911	0.0311	0.0265	0.0344	0.0388
0.0	0.0	0.0	281.9268	2261.3857	NaN	NaN	0.8891	0.7718	0.1038	0.0289	0.0299	0.032	0.0336
0.0	0.0	0.0	-704.0732	-492.6143	NaN	NaN	0.4116	0.8074	0.0815	0.0251	0.0264	0.0306	0.029
0.0	0.0	0.0	3648.9268	1377.3857	NaN	NaN	0.274	0.8069	0.0793	0.0261	0.0264	0.0314	0.0298
0.0	0.0	0.0	1312.9268	4097.3857	NaN	NaN	0.7573	0.8226	0.0679	0.0274	0.0232	0.0283	0.0306
0.0	0.0	0.0	2335.9268	-265.6143	NaN	NaN	-0.1283	0.8367	0.0575	0.0263	0.0221	0.0276	0.0299
0.0	0.0	0.0	2220.9268	3444.3857	NaN	NaN	0.608	0.8484	0.0498	0.0241	0.0217	0.0277	0.0284
0.0	0.0	0.0	1659.9268	1546.3857	NaN	NaN	0.4823	0.8547	0.046	0.0229	0.0215	0.0275	0.0275
0.0	0.0	0.0	961.9268	603.3857	NaN	NaN	0.3855	0.8584	0.0441	0.0222	0.0213	0.0273	0.0267
0.0	0.0	0.0	1829.9268	1268.3857	NaN	NaN	0.4094	0.8603	0.0427	0.0219	0.0215	0.0274	0.0262
0.0	0.0	0.0	-125.0732	520.3857	NaN	NaN	1.3	0.8655	0.0401	0.0209	0.0216	0.0271	0.0248
0.0	0.0	0.0	1961.9268	1039.3857	NaN	NaN	0.3463	0.8706	0.0372	0.0199	0.0219	0.0269	0.0235
0.0	0.0	0.0	-577.0732	827.3857	NaN	NaN	1.3	0.8737	0.0354	0.0194	0.0222	0.0268	0.0226
0.0	0.0	0.0	44.9268	1159.3857	NaN	NaN	0.9627	0.874	0.0345	0.0193	0.0227	0.027	0.0225
0.0	0.0	0.0	-375.0732	93.3857	NaN	NaN	-0.3	0.8745	0.0339	0.0192	0.0229	0.0272	0.0223
0.0	0.0	0.0	3959.9268	92.3857	NaN	NaN	0.0228	0.8731	0.0338	0.0194	0.0235	0.0276	0.0225
0.0	0.0	0.0	154.9268	434.3857	NaN	NaN	0.7371	0.8744	0.0332	0.0195	0.0232	0.0275	0.0222
0.0	0.0	0.0	3133.9268	-640.6143	NaN	NaN	-0.2569	0.8749	0.0328	0.0198	0.0231	0.0273	0.0221
0.0	0.0	0.0	603.9268	-2071.6143	NaN	NaN	1.3	0.8765	0.0322	0.0198	0.0229	0.0268	0.0219
0.0	0.0	0.0	418.9268	2479.3857	NaN	NaN	0.8555	0.8777	0.0311	0.02	0.023	0.0261	0.0222
0.0	0.0	0.0	446.9268	-128.6143	NaN	NaN	-0.3	0.8815	0.0293	0.0199	0.0227	0.0248	0.0219
0.0	0.0	0.0	-897.0732	1662.3857	NaN	NaN	1.3	0.8832	0.0279	0.02	0.0229	0.0237	0.0222
0.0	0.0	0.0	1.9268	534.3857	NaN	NaN	0.9964	0.8864	0.0264	0.0201	0.0226	0.0226	0.0219
0.0	0.0	0.0	1400.9268	2949.3857	NaN	NaN	0.678	0.8879	0.0254	0.0203	0.0226	0.0219	0.0219
0.0	0.0	0.0	-526.0732	1014.3857	NaN	NaN	1.3	0.8899	0.0246	0.0203	0.0223	0.0213	0.0215
0.0	0.0	0.0	100.9268	-613.6143	NaN	NaN	1.1969	0.8914	0.0238	0.0204	0.0221	0.021	0.0213
0.0	0.0	0.0	783.9268	2091.3857	NaN	NaN	0.7274	0.891	0.0235	0.0206	0.0224	0.0208	0.0216
0.0	0.0	0.0	1536.9268	2500.3857	NaN	NaN	0.6193	0.8907	0.0235	0.0207	0.0225	0.0207	0.0218
0.0	0.0	0.0	506.9268	3912.3857	NaN	NaN	0.8853	0.892	0.023	0.0207	0.0222	0.0206	0.0214
0.0	0.0	0.0	-217.0732	3956.3857	NaN	NaN	1.0581	0.892	0.0229	0.0207	0.0223	0.0207	0.0214
0.0	0.0	0.0	-774.0732	730.3857	NaN	NaN	-0.3	0.8931	0.0225	0.0206	0.0221	0.0206	0.021
0.0	0.0	0.0	202.9268	3931.3857	NaN	NaN	0.9509	0.8934	0.0224	0.0206	0.0221	0.0206	0.021
0.0	0.0	0.0	2438.9268	-437.6143	NaN	NaN	-0.2187	0.8936	0.0224	0.0206	0.0221	0.0206	0.0208
0.0	0.0	0.0	74.9268	-1347.6143	NaN	NaN	1.0589	0.8939	0.0223	0.0205	0.0221	0.0206	0.0206
0.0	0.0	0.0	1.9268	307.3857	NaN	NaN	0.9938	0.8941	0.0223	0.0205	0.0221	0.0206	0.0205
0.0	0.0	0.0	-1411.0732	84.3857	NaN	NaN	-0.0636	0.894	0.0224	0.0205	0.0221	0.0206	0.0205
0.0	0.0	0.0	868.9268	-1128.6143	NaN	NaN	1.3	0.8941	0.0222	0.0205	0.022	0.0205	0.0206
0.0	0.0	0.0	655.9268	2647.3857	NaN	NaN	0.8014	0.8935	0.0223	0.0207	0.0222	0.0205	0.0209
0.0	0.0	0.0	1970.9268	1043.3857	NaN	NaN	0.3461	0.8921	0.0226	0.0211	0.0224	0.0205	0.0213
0.0	0.0	0.0	373.9268	2965.3857	NaN	NaN	0.888	0.8913	0.0231	0.0211	0.0225	0.0206	0.0214
0.0	0.0	0.0	1426.9268	200.3857	NaN	NaN	0.1231	0.8913	0.0233	0.021	0.0224	0.0206	0.0214
0.0	0.0	0.0	842.9268	3548.3857	NaN	NaN	0.808	0.8903	0.0238	0.021	0.0226	0.0208	0.0216
0.0	0.0	0.0	-898.0732	1958.3857	NaN	NaN	1.3	0.8903	0.024	0.0209	0.0225	0.0208	0.0215
0.0	0.0	0.0	601.9268	373.3857	NaN	NaN	0.3828	0.8899	0.0242	0.0209	0.0224	0.0209	0.0217
0.0	0.0	0.0	1161.9268	3426.3857	NaN	NaN	0.7468	0.8898	0.0243	0.0209	0.0224	0.0209	0.0217
0.0	0.0	0.0	1457.9268	2140.3857	NaN	NaN	0.5948	0.8904	0.0243	0.0208	0.0222	0.0208	0.0216
0.0	0.0	0.0	-660.0732	2590.3857	NaN	NaN	1.3	0.892	0.0238	0.0204	0.0219	0.0206	0.0213
0.0	0.0	0.0	1006.9268	1022.3857	NaN	NaN	0.5038	0.8923	0.0235	0.0204	0.022	0.0206	0.0212
0.0	0.0	0.0	1053.9268	-122.6143	NaN	NaN	-0.1317	0.8934	0.0231	0.0201	0.0218	0.0205	0.021
0.0	0.0	0.0	1157.9268	-246.6143	NaN	NaN	-0.2706	0.8941	0.0227	0.0199	0.0219	0.0205	0.0209
0.0	0.0	0.0	478.9268	-1062.6143	NaN	NaN	1.3	0.8942	0.0225	0.0198	0.022	0.0207	0.0209
0.0	0.0	0.0	795.9268	1226.3857	NaN	NaN	0.6064	0.894	0.0223	0.0197	0.0222	0.0208	0.021
0.0	0.0	0.0	318.9268	-960.6143	NaN	NaN	1.3	0.8943	0.0219	0.0195	0.0224	0.0209	0.0211
0.0	0.0	0.0	1997.9268	268.3857	NaN	NaN	0.1184	0.8941	0.0215	0.0195	0.0228	0.021	0.0212
0.0	0.0	0.0	212.9268	-2703.6143	NaN	NaN	1.0855	0.8943	0.0212	0.0192	0.023	0.021	0.0213
0.0	0.0	0.0	2417.9268	4.3857	NaN	NaN	0.0018	0.8939	0.0206	0.0197	0.0237	0.0208	0.0213
0.0	0.0	0.0	-670.0732	2630.3857	NaN	NaN	1.3	0.895	0.0203	0.0195	0.0237	0.0205	0.0211
0.0	0.0	0.0	-142.0732	-895.6143	NaN	NaN	0.8631	0.8956	0.02	0.0194	0.0236	0.0203	0.0211
0.0	0.0	0.0	-146.0732	1728.3857	NaN	NaN	1.0923	0.8963	0.0197	0.0195	0.0237	0.0199	0.0209
0.0	0.0	0.0	52.9268	1818.3857	NaN	NaN	0.9717	0.8973	0.0193	0.0195	0.0239	0.0196	0.0204
0.0	0.0	0.0	587.9268	2344.3857	NaN	NaN	0.7995	0.8984	0.019	0.0193	0.0238	0.0193	0.0202
0.0	0.0	0.0	732.9268	2582.3857	NaN	NaN	0.7789	0.899	0.0189	0.0192	0.0237	0.0191	0.0201
0.0	0.0	0.0	361.9268	-1744.6143	NaN	NaN	1.2618	0.8995	0.0186	0.0191	0.0238	0.019	0.02
0.0	0.0	0.0	-541.0732	3585.3857	NaN	NaN	1.1777	0.8984	0.0185	0.0196	0.0247	0.0188	0.0199
0.0	0.0	0.0	-71.0732	3387.3857	NaN	NaN	1.0214	0.899	0.0185	0.0195	0.0249	0.0185	0.0196
0.0	0.0	0.0	20.9268	-658.6143	NaN	NaN	1.0328	0.9	0.0183	0.0192	0.0246	0.0184	0.0194
0.0	0.0	0.0	2624.9268	2928.3857	NaN	NaN	0.5273	0.8978	0.0185	0.0199	0.0258	0.0185	0.0196
0.0	0.0	0.0	-227.0732	-3.6143	NaN	NaN	0.0157	0.8994	0.0182	0.0196	0.0256	0.0182	0.0191
0.0	0.0	0.0	2015.9268	3802.3857	NaN	NaN	0.6535	0.898	0.0182	0.0201	0.0266	0.0181	0.019
0.0	0.0	0.0	2467.9268	-670.6143	NaN	NaN	-0.3	0.8989	0.0182	0.0198	0.0264	0.0179	0.0188
0.0	0.0	0.0	2242.9268	-1223.6143	NaN	NaN	-0.3	0.8984	0.0181	0.02	0.0269	0.0179	0.0187
0.0	0.0	0.0	2349.9268	4246.3857	NaN	NaN	0.6438	0.8962	0.0182	0.0204	0.0285	0.0178	0.0188
0.0	0.0	0.0	396.9268	1779.3857	NaN	NaN	0.8176	0.8957	0.0186	0.0203	0.0289	0.0178	0.0187
0.0	0.0	0.0	539.9268	2031.3857	NaN	NaN	0.79	0.8985	0.0183	0.0197	0.0273	0.0177	0.0184
0.0	0.0	0.0	634.9268	4233.3857	NaN	NaN	0.8696	0.8961	0.0186	0.0203	0.0283	0.018	0.0188
0.0	0.0	0.0	-96.0732	-102.6143	NaN	NaN	0.5165	0.8977	0.0184	0.0199	0.0276	0.0179	0.0184
0.0	0.0	0.0	-389.0732	3683.3857	NaN	NaN	1.1181	0.8981	0.0181	0.02	0.0275	0.018	0.0183
0.0	0.0	0.0	797.9268	159.3857	NaN	NaN	0.1665	0.8998	0.0179	0.0196	0.0266	0.0179	0.0182
0.0	0.0	0.0	233.9268	-3049.6143	NaN	NaN	1.0831	0.901	0.0174	0.0195	0.0262	0.0178	0.0181
0.0	0.0	0.0	-2026.0732	1609.3857	NaN	NaN	-0.3	0.9017	0.0168	0.0197	0.0266	0.0174	0.0178
0.0	0.0	0.0	-81.0732	4663.3857	NaN	NaN	1.0177	0.9019	0.0165	0.02	0.0269	0.017	0.0175
0.0	0.0	0.0	1782.9268	-108.6143	NaN	NaN	-0.0649	0.9041	0.0163	0.0195	0.026	0.0168	0.0173
0.0	0.0	0.0	-16.0732	2556.3857	NaN	NaN	1.0063	0.9039	0.0162	0.0199	0.0261	0.0168	0.0173
0.0	0.0	0.0	367.9268	-321.6143	NaN	NaN	-0.3	0.9047	0.0163	0.0195	0.0255	0.0168	0.0172
0.0	0.0	0.0	-202.0732	-576.6143	NaN	NaN	0.7405	0.9054	0.016	0.0195	0.0254	0.0166	0.0172
0.0	0.0	0.0	2964.9268	970.3857	NaN	NaN	0.2466	0.9046	0.0158	0.0202	0.0261	0.0162	0.0171
0.0	0.0	0.0	-782.0732	1419.3857	NaN	NaN	1.3	0.9061	0.0155	0.0198	0.0261	0.0158	0.0167
0.0	0.0	0.0	1312.9268	3202.3857	NaN	NaN	0.7092	0.9031	0.0157	0.0207	0.0277	0.0157	0.0171
0.0	0.0	0.0	848.9268	1928.3857	NaN	NaN	0.6943	0.9039	0.0158	0.0203	0.0277	0.0154	0.0168
0.0	0.0	0.0	745.9268	547.3857	NaN	NaN	0.4232	0.9024	0.016	0.0207	0.0284	0.0155	0.017
0.0	0.0	0.0	1723.9268	3976.3857	NaN	NaN	0.6976	0.9018	0.0164	0.0207	0.0286	0.0156	0.0169
0.0	0.0	0.0	-224.0732	2098.3857	NaN	NaN	1.1195	0.903	0.0165	0.0203	0.0276	0.0159	0.0166
0.0	0.0	0.0	-766.0732	-886.6143	NaN	NaN	0.5365	0.9049	0.0163	0.0196	0.0268	0.0161	0.0163
0.0	0.0	0.0	-961.0732	2958.3857	NaN	NaN	1.3	0.905	0.0161	0.0197	0.0271	0.0161	0.0161
0.0	0.0	0.0	-169.0732	692.3857	NaN	NaN	1.3	0.905	0.0157	0.0199	0.0276	0.0159	0.0159
0.0	0.0	0.0	-355.0732	2050.3857	NaN	NaN	1.2094	0.902	0.0158	0.0211	0.0291	0.0159	0.0161
0.0	0.0	0.0	-474.0732	-1489.6143	NaN	NaN	0.7586	0.904	0.0152	0.0207	0.0287	0.0156	0.0157
0.0	0.0	0.0	2206.9268	1155.3857	NaN	NaN	0.3436	0.8997	0.0157	0.0222	0.0304	0.0159	0.0162
0.0	0.0	0.0	-806.0732	-1499.6143	NaN	NaN	0.6504	0.9063	0.0151	0.0202	0.0277	0.0156	0.0151
0.0	0.0	0.0	-1670.0732	533.3857	NaN	NaN	-0.3	0.9063	0.0149	0.0203	0.0276	0.0157	0.0152
0.0	0.0	0.0	-195.0732	1600.3857	NaN	NaN	1.1388	0.9065	0.0149	0.0202	0.0275	0.0157	0.0151
0.0	0.0	0.0	-1052.0732	-715.6143	NaN	NaN	0.4048	0.9079	0.0145	0.0199	0.0272	0.0155	0.015
0.0	0.0	0.0	2009.9268	-692.6143	NaN	NaN	-0.3	0.9046	0.0147	0.0211	0.0285	0.0156	0.0155
0.0	0.0	0.0	-625.0732	-744.6143	NaN	NaN	0.5436	0.904	0.0146	0.0213	0.029	0.0155	0.0156
0.0	0.0	0.0	524.9268	939.3857	NaN	NaN	0.6415	0.8993	0.0149	0.0227	0.0311	0.0157	0.0163
0.0	0.0	0.0	431.9268	864.3857	NaN	NaN	0.6668	0.8993	0.0148	0.0227	0.0315	0.0154	0.0164
0.0	0.0	0.0	130.9268	1060.3857	NaN	NaN	0.8901	0.8945	0.0153	0.024	0.0337	0.0155	0.017
0.0	0.0	0.0	1968.9268	1780.3857	NaN	NaN	0.4749	0.8945	0.0153	0.0239	0.0341	0.0153	0.0169
0.0	0.0	0.0	3492.9268	2003.3857	NaN	NaN	0.3645	0.8891	0.0162	0.025	0.0362	0.0159	0.0176
0.0	0.0	0.0	1172.9268	631.3857	NaN	NaN	0.3499	0.8918	0.0161	0.0241	0.035	0.0157	0.0173
0.0	0.0	0.0	1608.9268	-932.6143	NaN	NaN	-0.3	0.889	0.0162	0.0247	0.0365	0.0158	0.0178
0.0	0.0	0.0	1271.9268	2211.3857	NaN	NaN	0.6349	0.8797	0.0179	0.026	0.0409	0.0165	0.019
0.0	0.0	0.0	-356.0732	-1383.6143	NaN	NaN	0.7953	0.889	0.0165	0.0238	0.0377	0.0154	0.0175
0.0	0.0	0.0	865.9268	4511.3857	NaN	NaN	0.839	0.8663	0.0197	0.0271	0.049	0.0174	0.0205
0.0	0.0	0.0	2876.9268	617.3857	NaN	NaN	0.1767	0.8758	0.0189	0.025	0.0452	0.0167	0.0184
0.0	0.0	0.0	7249.9268	5089.3857	NaN	NaN	0.4125	0.8609	0.0215	0.027	0.0515	0.0188	0.0203
0.0	0.0	0.0	5655.9268	-1853.6143	NaN	NaN	-0.3	0.8827	0.0192	0.0241	0.0401	0.0165	0.0174
0.0	0.0	0.0	5427.9268	-1506.6143	NaN	NaN	-0.3	0.8836	0.0186	0.0238	0.0402	0.0164	0.0175
0.0	0.0	0.0	4291.9268	3702.3857	NaN	NaN	0.4631	0.8697	0.0206	0.0248	0.0483	0.0175	0.019
0.0	0.0	0.0	6568.9268	573.3857	NaN	NaN	0.0803	0.8664	0.0215	0.024	0.0508	0.0177	0.0196
0.0	0.0	0.0	2621.9268	3817.3857	NaN	NaN	0.5928	0.8724	0.0212	0.0233	0.0476	0.0168	0.0186
0.0	0.0	0.0	5471.9268	1551.3857	NaN	NaN	0.2209	0.8714	0.0214	0.0228	0.0487	0.0168	0.0189
0.0	0.0	0.0	3543.9268	2131.3857	NaN	NaN	0.3756	0.8708	0.0214	0.0225	0.0496	0.0167	0.019
0.0	0.0	0.0	4447.9268	6116.3857	NaN	NaN	0.579	0.8671	0.022	0.0226	0.0517	0.0171	0.0196
0.0	0.0	0.0	5648.9268	3335.3857	NaN	NaN	0.3712	0.8734	0.0216	0.0222	0.0477	0.0165	0.0187
0.0	0.0	0.0	6825.9268	-384.6143	NaN	NaN	-0.0597	0.8777	0.0209	0.0218	0.0454	0.016	0.0182
0.0	0.0	0.0	2802.9268	1860.3857	NaN	NaN	0.3989	0.8767	0.0208	0.0218	0.0463	0.0161	0.0184
0.0	0.0	0.0	4894.9268	3241.3857	NaN	NaN	0.3984	0.8755	0.0207	0.0218	0.047	0.0163	0.0187
0.0	0.0	0.0	2192.9268	-446.6143	NaN	NaN	-0.2557	0.8812	0.0202	0.0219	0.0434	0.0156	0.0177
0.0	0.0	0.0	4715.9268	1298.3857	NaN	NaN	0.2159	0.8808	0.0199	0.022	0.0437	0.0158	0.0178
0.0	0.0	0.0	5199.9268	344.3857	NaN	NaN	0.0621	0.8852	0.0191	0.0216	0.0415	0.0154	0.0172
0.0	0.0	0.0	4612.9268	1505.3857	NaN	NaN	0.246	0.8856	0.0186	0.0217	0.0416	0.0154	0.0171
0.0	0.0	0.0	6302.9268	1583.3857	NaN	NaN	0.2008	0.8874	0.0182	0.0217	0.0405	0.0153	0.0169
0.0	0.0	0.0	2690.9268	2031.3857	NaN	NaN	0.4302	0.8915	0.0174	0.0213	0.0385	0.0149	0.0164
0.0	0.0	0.0	5251.9268	1197.3857	NaN	NaN	0.1857	0.8922	0.017	0.0213	0.0384	0.0148	0.0164
0.0	0.0	0.0	5636.9268	1260.3857	NaN	NaN	0.1827	0.8927	0.0167	0.0213	0.0383	0.0148	0.0163
0.0	0.0	0.0	5084.9268	3546.3857	NaN	NaN	0.4109	0.891	0.0167	0.0213	0.0393	0.0151	0.0166
0.0	0.0	0.0	2230.9268	2551.3857	NaN	NaN	0.5335	0.8932	0.0164	0.0213	0.0379	0.015	0.0163
0.0	0.0	0.0	4721.9268	1142.3857	NaN	NaN	0.1948	0.8931	0.0162	0.0213	0.038	0.0152	0.0163
0.0	0.0	0.0	3100.9268	1124.3857	NaN	NaN	0.2661	0.895	0.0159	0.0212	0.0369	0.015	0.016
0.0	0.0	0.0	5770.9268	484.3857	NaN	NaN	0.0774	0.8961	0.0156	0.0209	0.0366	0.015	0.0159
0.0	0.0	0.0	5862.9268	-1701.6143	NaN	NaN	-0.3	0.8965	0.0153	0.0209	0.0364	0.015	0.0158
0.0	0.0	0.0	5708.9268	3526.3857	NaN	NaN	0.3818	0.8921	0.0158	0.021	0.0394	0.0154	0.0163
0.0	0.0	0.0	2398.9268	1152.3857	NaN	NaN	0.3245	0.8929	0.0156	0.021	0.039	0.0153	0.0162
0.0	0.0	0.0	5831.9268	1888.3857	NaN	NaN	0.2446	0.8918	0.0158	0.0211	0.0397	0.0154	0.0163
0.0	0.0	0.0	4718.9268	2388.3857	NaN	NaN	0.336	0.8903	0.0161	0.0213	0.0403	0.0156	0.0165
0.0	0.0	0.0	2690.9268	1812.3857	NaN	NaN	0.4025	0.8908	0.016	0.0211	0.0401	0.0155	0.0166
0.0	0.0	0.0	4413.9268	610.3857	NaN	NaN	0.1215	0.8921	0.0158	0.021	0.0392	0.0154	0.0165
0.0	0.0	0.0	4545.9268	1500.3857	NaN	NaN	0.2481	0.8913	0.0159	0.0211	0.0396	0.0153	0.0166
0.0	0.0	0.0	4953.9268	-424.6143	NaN	NaN	-0.0937	0.8931	0.0156	0.021	0.0388	0.0152	0.0163
0.0	0.0	0.0	4312.9268	2493.3857	NaN	NaN	0.3663	0.8904	0.0159	0.0213	0.0404	0.0154	0.0166
0.0	0.0	0.0	5535.9268	3332.3857	NaN	NaN	0.3758	0.8882	0.0162	0.0213	0.0418	0.0156	0.0168
0.0	0.0	0.0	5670.9268	1291.3857	NaN	NaN	0.1855	0.8891	0.0163	0.0213	0.0409	0.0156	0.0168
0.0	0.0	0.0	3194.9268	954.3857	NaN	NaN	0.23	0.8924	0.0159	0.0208	0.039	0.0154	0.0164
0.0	0.0	0.0	3219.9268	1289.3857	NaN	NaN	0.2859	0.8928	0.0158	0.0207	0.0388	0.0153	0.0165
0.0	0.0	0.0	5043.9268	3236.3857	NaN	NaN	0.3909	0.8933	0.0157	0.0206	0.0387	0.0152	0.0164
0.0	0.0	0.0	7798.9268	2284.3857	NaN	NaN	0.2266	0.8925	0.0159	0.0206	0.0391	0.0153	0.0166
0.0	0.0	0.0	2455.9268	2376.3857	NaN	NaN	0.4918	0.8939	0.0158	0.0204	0.0384	0.0151	0.0164
0.0	0.0	0.0	4995.9268	1097.3857	NaN	NaN	0.1801	0.8941	0.0158	0.0202	0.0385	0.0149	0.0165
0.0	0.0	0.0	2735.9268	3006.3857	NaN	NaN	0.5235	0.8932	0.0159	0.0203	0.039	0.0149	0.0167
0.0	0.0	0.0	3654.9268	2602.3857	NaN	NaN	0.4159	0.891	0.0164	0.0206	0.0399	0.0151	0.0169
0.0	0.0	0.0	3927.9268	816.3857	NaN	NaN	0.1721	0.8936	0.0163	0.0203	0.0384	0.015	0.0165
0.0	0.0	0.0	3503.9268	2846.3857	NaN	NaN	0.4482	0.8927	0.0166	0.0204	0.0385	0.0151	0.0166
0.0	0.0	0.0	5785.9268	-462.6143	NaN	NaN	-0.0869	0.8964	0.0164	0.0199	0.0364	0.0147	0.0162
0.0	0.0	0.0	4253.9268	2969.3857	NaN	NaN	0.4111	0.8968	0.0164	0.0198	0.0361	0.0146	0.0162
0.0	0.0	0.0	3398.9268	3568.3857	NaN	NaN	0.5122	0.8945	0.0167	0.0201	0.0373	0.0149	0.0165
0.0	0.0	0.0	3262.9268	1270.3857	NaN	NaN	0.2802	0.8971	0.0165	0.0198	0.0358	0.0146	0.0162
0.0	0.0	0.0	3927.9268	1556.3857	NaN	NaN	0.2838	0.8977	0.0165	0.0197	0.0355	0.0144	0.0162
0.0	0.0	0.0	5762.9268	1619.3857	NaN	NaN	0.2194	0.8952	0.0168	0.02	0.0367	0.0147	0.0166
0.0	0.0	0.0	3184.9268	1062.3857	NaN	NaN	0.2501	0.8969	0.0168	0.0198	0.0356	0.0145	0.0164
0.0	0.0	0.0	3887.9268	1819.3857	NaN	NaN	0.3188	0.8974	0.0168	0.0197	0.0351	0.0145	0.0165
0.0	0.0	0.0	2276.9268	1025.3857	NaN	NaN	0.3105	0.899	0.0168	0.0196	0.0341	0.0143	0.0163
0.0	0.0	0.0	5036.9268	1644.3857	NaN	NaN	0.2461	0.8977	0.017	0.0196	0.0346	0.0145	0.0166
0.0	0.0	0.0	4351.9268	3646.3857	NaN	NaN	0.4559	0.8971	0.0173	0.0197	0.0345	0.0146	0.0167
0.0	0.0	0.0	4616.9268	735.3857	NaN	NaN	0.1374	0.8978	0.0174	0.0195	0.034	0.0145	0.0168
0.0	0.0	0.0	6461.9268	-483.6143	NaN	NaN	-0.0809	0.8981	0.0173	0.0193	0.0339	0.0143	0.0169
0.0	0.0	0.0	5687.9268	3433.3857	NaN	NaN	0.3764	0.8947	0.0179	0.0196	0.0358	0.0145	0.0176
0.0	0.0	0.0	3672.9268	3104.3857	NaN	NaN	0.4581	0.8922	0.0185	0.0198	0.0367	0.0148	0.018
0.0	0.0	0.0	1630.9268	2283.3857	NaN	NaN	0.5833	0.8937	0.0184	0.0196	0.0358	0.0147	0.0178
0.0	0.0	0.0	3697.9268	3388.3857	NaN	NaN	0.4782	0.893	0.0186	0.0195	0.036	0.0149	0.0181
0.0	0.0	0.0	5147.9268	1086.3857	NaN	NaN	0.1743	0.894	0.0184	0.0193	0.0353	0.0148	0.0181
0.0	0.0	0.0	5787.9268	978.3857	NaN	NaN	0.1446	0.8922	0.0186	0.0196	0.036	0.0151	0.0185
0.0	0.0	0.0	3428.9268	2638.3857	NaN	NaN	0.4349	0.891	0.0183	0.0197	0.0368	0.0152	0.0189
0.0	0.0	0.0	5761.9268	4233.3857	NaN	NaN	0.4235	0.8859	0.0188	0.0205	0.0392	0.0157	0.0199
0.0	0.0	0.0	5089.9268	1288.3857	NaN	NaN	0.202	0.8868	0.0183	0.0204	0.0393	0.0154	0.0198
0.0	0.0	0.0	5941.9268	3740.3857	NaN	NaN	0.3863	0.8789	0.0192	0.0212	0.0435	0.0161	0.0211
0.0	0.0	0.0	1727.9268	3619.3857	NaN	NaN	0.6769	0.8767	0.0195	0.0217	0.0444	0.0165	0.0212
0.0	0.0	0.0	4410.9268	-1038.6143	NaN	NaN	-0.3	0.8795	0.0193	0.0214	0.0425	0.0165	0.0207
0.0	0.0	0.0	5547.9268	3410.3857	NaN	NaN	0.3807	0.8777	0.0192	0.0216	0.0436	0.017	0.0209
0.0	0.0	0.0	4799.9268	2396.3857	NaN	NaN	0.333	0.8738	0.0198	0.0218	0.0458	0.0176	0.0212
0.0	0.0	0.0	4094.9268	1677.3857	NaN	NaN	0.2906	0.8748	0.0197	0.0215	0.0454	0.0178	0.0208
0.0	0.0	0.0	2292.9268	458.3857	NaN	NaN	0.1666	0.872	0.02	0.0217	0.0472	0.0183	0.0209
0.0	0.0	0.0	2792.9268	300.3857	NaN	NaN	0.0971	0.8701	0.0203	0.0217	0.0483	0.0186	0.021
0.0	0.0	0.0	3989.9268	869.3857	NaN	NaN	0.1789	0.8726	0.0203	0.0215	0.0468	0.0183	0.0205
0.0	0.0	0.0	3383.9268	2417.3857	NaN	NaN	0.4167	0.8724	0.0203	0.0216	0.0468	0.0185	0.0204
0.0	0.0	0.0	2624.9268	1764.3857	NaN	NaN	0.402	0.8718	0.0207	0.0219	0.0467	0.0186	0.0203
0.0	0.0	0.0	2135.9268	766.3857	NaN	NaN	0.2641	0.8795	0.0195	0.021	0.0432	0.0177	0.0191
0.0	0.0	0.0	7161.9268	1571.3857	NaN	NaN	0.1799	0.8708	0.0204	0.0221	0.0477	0.0187	0.0203
0.0	0.0	0.0	6067.9268	-291.6143	NaN	NaN	-0.0505	0.8744	0.0203	0.022	0.0454	0.0184	0.0196
0.0	0.0	0.0	2674.9268	-100.6143	NaN	NaN	-0.0391	0.8798	0.0198	0.0215	0.0424	0.0177	0.0188
0.0	0.0	0.0	2894.9268	992.3857	NaN	NaN	0.2553	0.8761	0.0201	0.022	0.0445	0.018	0.0194
0.0	0.0	0.0	2914.9268	1735.3857	NaN	NaN	0.3732	0.8725	0.021	0.0225	0.046	0.0181	0.0197
0.0	0.0	0.0	5146.9268	400.3857	NaN	NaN	0.0722	0.8771	0.0209	0.0222	0.0432	0.0177	0.019
0.0	0.0	0.0	6158.9268	2182.3857	NaN	NaN	0.2616	0.8744	0.0217	0.023	0.0436	0.018	0.0193
0.0	0.0	0.0	2059.9268	-143.6143	NaN	NaN	-0.0749	0.8795	0.021	0.0221	0.0412	0.0174	0.0187
0.0	0.0	0.0	1169.9268	4280.3857	NaN	NaN	0.7853	0.8705	0.0224	0.0235	0.0454	0.0182	0.02
0.0	0.0	0.0	3998.9268	1034.3857	NaN	NaN	0.2055	0.8746	0.0228	0.0231	0.0425	0.0177	0.0192
0.0	0.0	0.0	3254.9268	-164.6143	NaN	NaN	-0.0533	0.8791	0.0229	0.0227	0.0392	0.0174	0.0188
0.0	0.0	0.0	5463.9268	782.3857	NaN	NaN	0.1253	0.8805	0.0227	0.0225	0.0382	0.0172	0.0188
0.0	0.0	0.0	4759.9268	2664.3857	NaN	NaN	0.3589	0.877	0.0235	0.0231	0.0393	0.0177	0.0195
0.0	0.0	0.0	3339.9268	5974.3857	NaN	NaN	0.6414	0.8782	0.0248	0.0231	0.0372	0.0177	0.019
0.0	0.0	0.0	4425.9268	-1322.6143	NaN	NaN	-0.3	0.8866	0.0239	0.0217	0.0318	0.0177	0.0182
0.0	0.0	0.0	3808.9268	-1233.6143	NaN	NaN	-0.3	0.8892	0.0233	0.0213	0.0299	0.0179	0.0184
0.0	0.0	0.0	5051.9268	1392.3857	NaN	NaN	0.2161	0.8873	0.0239	0.0218	0.0301	0.018	0.0188
0.0	0.0	0.0	4289.9268	2254.3857	NaN	NaN	0.3445	0.8893	0.0239	0.0213	0.0288	0.0181	0.0186
0.0	0.0	0.0	4416.9268	3267.3857	NaN	NaN	0.4252	0.888	0.0244	0.0215	0.0285	0.0185	0.019
0.0	0.0	0.0	3103.9268	1468.3857	NaN	NaN	0.3211	0.8912	0.0238	0.0207	0.0269	0.0186	0.0187
0.0	0.0	0.0	3084.9268	5073.3857	NaN	NaN	0.6219	0.8897	0.0246	0.0211	0.0267	0.0188	0.0191
0.0	0.0	0.0	5621.9268	692.3857	NaN	NaN	0.1097	0.8895	0.0253	0.0212	0.0255	0.0191	0.0193
0.0	0.0	0.0	1997.9268	3362.3857	NaN	NaN	0.6273	0.8879	0.026	0.0216	0.0249	0.0198	0.0198
0.0	0.0	0.0	1098.9268	1517.3857	NaN	NaN	0.58	0.8887	0.0265	0.021	0.0237	0.0203	0.0198
0.0	0.0	0.0	-1593.0732	47.3857	NaN	NaN	-0.0307	0.8915	0.0256	0.0202	0.0226	0.0206	0.0194
0.0	0.0	0.0	-1116.0732	1839.3857	NaN	NaN	1.3	0.8918	0.0255	0.02	0.0225	0.0207	0.0195
0.0	0.0	0.0	-264.0732	2741.3857	NaN	NaN	1.1066	0.8912	0.0256	0.0202	0.0225	0.0208	0.0197
0.0	0.0	0.0	-2279.0732	1211.3857	NaN	NaN	-0.3	0.8904	0.0252	0.0206	0.0222	0.0212	0.0203
0.0	0.0	0.0	-1804.0732	-1228.6143	NaN	NaN	0.4051	0.892	0.0248	0.0204	0.0217	0.0208	0.0202
0.0	0.0	0.0	-562.0732	2201.3857	NaN	NaN	1.3	0.8932	0.0246	0.0202	0.0215	0.0205	0.0199
0.0	0.0	0.0	-1544.0732	-1109.6143	NaN	NaN	0.4181	0.8962	0.024	0.0196	0.0209	0.0198	0.0195
0.0	0.0	0.0	299.9268	-723.6143	NaN	NaN	1.3	0.8971	0.0237	0.0195	0.0207	0.0197	0.0192
0.0	0.0	0.0	-2582.0732	-1742.6143	NaN	NaN	0.4029	0.8986	0.0235	0.0192	0.0202	0.0194	0.0191
0.0	0.0	0.0	-2148.0732	-363.6143	NaN	NaN	0.1448	0.8984	0.0234	0.0194	0.0202	0.0195	0.0191
0.0	0.0	0.0	-981.0732	2669.3857	NaN	NaN	1.3	0.8979	0.0234	0.0195	0.0203	0.0197	0.0193
0.0	0.0	0.0	-476.0732	1360.3857	NaN	NaN	1.3	0.8978	0.0232	0.0195	0.0202	0.0198	0.0195
0.0	0.0	0.0	-1436.0732	3986.3857	NaN	NaN	1.3	0.8975	0.0231	0.0196	0.0203	0.0199	0.0197
0.0	0.0	0.0	-96.0732	-191.6143	NaN	NaN	0.6661	0.8978	0.0229	0.0198	0.0201	0.0196	0.0198
0.0	0.0	0.0	-108.0732	-1597.6143	NaN	NaN	0.9366	0.8974	0.0228	0.02	0.0203	0.0196	0.0199
0.0	0.0	0.0	909.9268	2260.3857	NaN	NaN	0.713	0.8964	0.0229	0.0202	0.0206	0.0198	0.0201
0.0	0.0	0.0	-2698.0732	-675.6143	NaN	NaN	0.2003	0.8963	0.0229	0.0203	0.0206	0.0197	0.0201
0.0	0.0	0.0	226.9268	-1214.6143	NaN	NaN	1.2298	0.896	0.0227	0.0204	0.0208	0.02	0.0202
0.0	0.0	0.0	452.9268	2593.3857	NaN	NaN	0.8513	0.8957	0.0226	0.0203	0.0208	0.0203	0.0203
0.0	0.0	0.0	899.9268	842.3857	NaN	NaN	0.4835	0.895	0.0227	0.0205	0.0208	0.0205	0.0205
0.0	0.0	0.0	-1594.0732	4273.3857	NaN	NaN	1.3	0.8945	0.0226	0.0208	0.021	0.0206	0.0206
0.0	0.0	0.0	-433.0732	1009.3857	NaN	NaN	1.3	0.8942	0.0227	0.021	0.021	0.0206	0.0206
0.0	0.0	0.0	-2693.0732	810.3857	NaN	NaN	-0.3	0.8943	0.0225	0.0211	0.0211	0.0205	0.0206
0.0	0.0	0.0	-933.0732	1224.3857	NaN	NaN	1.3	0.8943	0.0225	0.0211	0.0211	0.0205	0.0205
0.0	0.0	0.0	-1588.0732	-736.6143	NaN	NaN	0.3169	0.8945	0.0224	0.0211	0.0211	0.0204	0.0205
0.0	0.0	0.0	1152.9268	1504.3857	NaN	NaN	0.5661	0.8943	0.0223	0.0211	0.0211	0.0207	0.0205
0.0	0.0	0.0	695.9268	4126.3857	NaN	NaN	0.8557	0.894	0.0224	0.021	0.0211	0.0209	0.0205
0.0	0.0	0.0	-963.0732	2969.3857	NaN	NaN	1.3	0.894	0.0224	0.0211	0.0211	0.0209	0.0205
0.0	0.0	0.0	-1198.0732	1045.3857	NaN	NaN	-0.3	0.8943	0.0223	0.0211	0.021	0.0208	0.0205
0.0	0.0	0.0	-1508.0732	2815.3857	NaN	NaN	1.3	0.8945	0.0222	0.0211	0.0211	0.0207	0.0204
0.0	0.0	0.0	-1202.0732	1653.3857	NaN	NaN	1.3	0.8947	0.0222	0.0211	0.0211	0.0205	0.0204
0.0	0.0	0.0	-198.0732	172.3857	NaN	NaN	-0.3	0.8949	0.022	0.0212	0.0212	0.0204	0.0204
0.0	0.0	0.0	-509.0732	1131.3857	NaN	NaN	1.3	0.8951	0.0219	0.0211	0.0212	0.0203	0.0204
0.0	0.0	0.0	-95.0732	-70.6143	NaN	NaN	0.4262	0.8955	0.0217	0.0211	0.0212	0.0202	0.0204
0.0	0.0	0.0	-1820.0732	2907.3857	NaN	NaN	1.3	0.8961	0.0214	0.0208	0.0211	0.0202	0.0203
0.0	0.0	0.0	-342.0732	1190.3857	NaN	NaN	1.3	0.8962	0.0214	0.0208	0.0211	0.0203	0.0203
0.0	0.0	0.0	83.9268	3059.3857	NaN	NaN	0.9733	0.8964	0.0213	0.0207	0.0211	0.0202	0.0203
0.0	0.0	0.0	-1894.0732	1408.3857	NaN	NaN	-0.3	0.8962	0.0213	0.0209	0.0211	0.0201	0.0204
0.0	0.0	0.0	115.9268	346.3857	NaN	NaN	0.7492	0.8965	0.0212	0.0208	0.0211	0.02	0.0203
0.0	0.0	0.0	-1438.0732	5673.3857	NaN	NaN	1.3	0.8964	0.0212	0.0208	0.0212	0.0201	0.0203
0.0	0.0	0.0	921.9268	490.3857	NaN	NaN	0.3472	0.8964	0.0212	0.0209	0.0212	0.02	0.0203
0.0	0.0	0.0	-537.0732	1834.3857	NaN	NaN	1.3	0.8971	0.0211	0.0209	0.0211	0.0197	0.02
0.0	0.0	0.0	-1885.0732	-458.6143	NaN	NaN	0.1957	0.8974	0.0211	0.0208	0.0211	0.0196	0.02
0.0	0.0	0.0	-225.0732	19.3857	NaN	NaN	-0.0942	0.8976	0.021	0.0208	0.021	0.0195	0.02
0.0	0.0	0.0	-1304.0732	-397.6143	NaN	NaN	0.2337	0.8971	0.0211	0.0208	0.0211	0.0197	0.0202
0.0	0.0	0.0	398.9268	2378.3857	NaN	NaN	0.8564	0.8972	0.0209	0.0207	0.0211	0.0198	0.0202
0.0	0.0	0.0	-518.0732	3724.3857	NaN	NaN	1.1616	0.897	0.021	0.0207	0.0212	0.0199	0.0202
0.0	0.0	0.0	-467.0732	1079.3857	NaN	NaN	1.3	0.8969	0.021	0.0208	0.0211	0.0199	0.0202
0.0	0.0	0.0	-1939.0732	323.3857	NaN	NaN	-0.2002	0.897	0.0211	0.0209	0.021	0.0198	0.0201
0.0	0.0	0.0	-890.0732	32.3857	NaN	NaN	-0.0378	0.8969	0.0212	0.021	0.021	0.0198	0.0201
0.0	0.0	0.0	-988.0732	127.3857	NaN	NaN	-0.148	0.897	0.0212	0.0209	0.0209	0.0198	0.0201
0.0	0.0	0.0	-1425.0732	-1063.6143	NaN	NaN	0.4274	0.897	0.0213	0.0209	0.0209	0.0198	0.0202
0.0	0.0	0.0	-460.0732	-109.6143	NaN	NaN	0.1924	0.8969	0.0214	0.0208	0.0209	0.0199	0.0202
0.0	0.0	0.0	-1451.0732	3528.3857	NaN	NaN	1.3	0.897	0.0213	0.0206	0.0208	0.02	0.0202
0.0	0.0	0.0	-1267.0732	-98.6143	NaN	NaN	0.0722	0.8968	0.0214	0.0206	0.0209	0.0201	0.0203
0.0	0.0	0.0	-263.0732	2504.3857	NaN	NaN	1.1174	0.8969	0.0213	0.0206	0.0209	0.0201	0.0202
0.0	0.0	0.0	-1134.0732	1652.3857	NaN	NaN	1.3	0.8967	0.0215	0.0206	0.021	0.0201	0.0202
0.0	0.0	0.0	-1823.0732	678.3857	NaN	NaN	-0.3	0.8968	0.0215	0.0206	0.021	0.02	0.0201
0.0	0.0	0.0	-1111.0732	2479.3857	NaN	NaN	1.3	0.897	0.0216	0.0206	0.021	0.0199	0.02
0.0	0.0	0.0	-1447.0732	-166.6143	NaN	NaN	0.1033	0.8964	0.0218	0.0207	0.021	0.0199	0.0201
0.0	0.0	0.0	715.9268	-2281.6143	NaN	NaN	1.3	0.8967	0.0218	0.0206	0.021	0.0199	0.0201
0.0	0.0	0.0	-71.0732	1740.3857	NaN	NaN	1.0426	0.897	0.0217	0.0204	0.021	0.0199	0.02
0.0	0.0	0.0	-1896.0732	1616.3857	NaN	NaN	-0.3	0.8968	0.0217	0.0204	0.0211	0.0199	0.02
0.0	0.0	0.0	-1371.0732	251.3857	NaN	NaN	-0.2245	0.8967	0.0217	0.0205	0.0211	0.0199	0.0201
0.0	0.0	0.0	-3525.0732	1161.3857	NaN	NaN	-0.3	0.8966	0.0218	0.0205	0.0212	0.0198	0.0201
0.0	0.0	0.0	-2554.0732	2306.3857	NaN	NaN	-0.3	0.8972	0.0216	0.0204	0.0211	0.0197	0.02
0.0	0.0	0.0	-2533.0732	2814.3857	NaN	NaN	1.3	0.8974	0.0216	0.0204	0.0211	0.0196	0.0199
0.0	0.0	0.0	-1013.0732	-648.6143	NaN	NaN	0.3903	0.8974	0.0216	0.0204	0.0211	0.0196	0.0199
0.0	0.0	0.0	237.9268	4083.3857	NaN	NaN	0.9449	0.8983	0.0214	0.0202	0.021	0.0195	0.0197
0.0	0.0	0.0	-1670.0732	-572.6143	NaN	NaN	0.2553	0.8975	0.0216	0.0204	0.0211	0.0196	0.0198
0.0	0.0	0.0	-1719.0732	-317.6143	NaN	NaN	0.1559	0.8979	0.0215	0.0203	0.021	0.0195	0.0198
0.0	0.0	0.0	-204.0732	102.3857	NaN	NaN	-0.3	0.8979	0.0215	0.0202	0.021	0.0196	0.0198
0.0	0.0	0.0	-1799.0732	1303.3857	NaN	NaN	-0.3	0.8982	0.0213	0.0202	0.021	0.0195	0.0198
0.0	0.0	0.0	-143.0732	1486.3857	NaN	NaN	1.1065	0.898	0.0214	0.0202	0.021	0.0196	0.0198
0.0	0.0	0.0	-2732.0732	-84.6143	NaN	NaN	0.03	0.8976	0.0216	0.0203	0.021	0.0196	0.0199
0.0	0.0	0.0	-1021.0732	628.3857	NaN	NaN	-0.3	0.8974	0.0216	0.0204	0.021	0.0197	0.0199
0.0	0.0	0.0	-733.0732	2799.3857	NaN	NaN	1.3	0.8976	0.0216	0.0203	0.0209	0.0197	0.0199
0.0	0.0	0.0	-492.0732	-367.6143	NaN	NaN	0.4276	0.8972	0.0217	0.0204	0.0209	0.0198	0.02
0.0	0.0	0.0	-1364.0732	2424.3857	NaN	NaN	1.3	0.8977	0.0216	0.0202	0.0207	0.0199	0.0199
0.0	0.0	0.0	-1266.0732	1587.3857	NaN	NaN	1.3	0.8975	0.0217	0.0201	0.0206	0.0201	0.02
0.0	0.0	0.0	-164.0732	3973.3857	NaN	NaN	1.0431	0.8977	0.0217	0.02	0.0205	0.0201	0.0199
0.0	0.0	0.0	-1358.0732	2207.3857	NaN	NaN	1.3	0.8965	0.022	0.0203	0.0208	0.0202	0.0202
0.0	0.0	0.0	-2411.0732	-269.6143	NaN	NaN	0.1006	0.8954	0.0222	0.0207	0.0211	0.0202	0.0205
0.0	0.0	0.0	-1653.0732	-582.6143	NaN	NaN	0.2606	0.8954	0.0223	0.0207	0.0211	0.0201	0.0205
0.0	0.0	0.0	-289.0732	1748.3857	NaN	NaN	1.1981	0.8963	0.0221	0.0204	0.0209	0.02	0.0203
0.0	0.0	0.0	145.9268	308.3857	NaN	NaN	0.6788	0.8967	0.022	0.0203	0.0208	0.02	0.0202
0.0	0.0	0.0	-75.0732	608.3857	NaN	NaN	1.1408	0.8974	0.0218	0.0201	0.0207	0.0199	0.02
0.0	0.0	0.0	50.9268	206.3857	NaN	NaN	0.8021	0.8974	0.0218	0.0201	0.0208	0.0199	0.02
0.0	0.0	0.0	-1866.0732	1713.3857	NaN	NaN	-0.3	0.8976	0.0217	0.02	0.0208	0.0199	0.02
0.0	0.0	0.0	-920.0732	-58.6143	NaN	NaN	0.0599	0.8974	0.0217	0.0201	0.0209	0.0199	0.0201
0.0	0.0	0.0	-2491.0732	2740.3857	NaN	NaN	1.3	0.8976	0.0217	0.0201	0.0209	0.0198	0.02
0.0	0.0	0.0	-2406.0732	181.3857	NaN	NaN	-0.0815	0.8972	0.0218	0.0202	0.021	0.0197	0.0201
0.0	0.0	0.0	-1117.0732	226.3857	NaN	NaN	-0.2542	0.8977	0.0217	0.0201	0.0209	0.0196	0.02
0.0	0.0	0.0	286.9268	820.3857	NaN	NaN	0.7409	0.8981	0.0215	0.02	0.0209	0.0196	0.0198
0.0	0.0	0.0	-858.0732	1499.3857	NaN	NaN	1.3	0.8984	0.0215	0.02	0.0208	0.0196	0.0198
0.0	0.0	0.0	-1506.0732	-777.6143	NaN	NaN	0.3405	0.8982	0.0215	0.02	0.0209	0.0196	0.0198
0.0	0.0	0.0	-656.0732	1508.3857	NaN	NaN	1.3	0.8986	0.0214	0.0199	0.0208	0.0196	0.0197
0.0	0.0	0.0	444.9268	1115.3857	NaN	NaN	0.7148	0.8984	0.0214	0.02	0.0209	0.0196	0.0198
0.0	0.0	0.0	-672.0732	849.3857	NaN	NaN	1.3	0.8984	0.0214	0.02	0.0209	0.0195	0.0198
0.0	0.0	0.0	-2156.0732	-558.6143	NaN	NaN	0.2058	0.8975	0.0217	0.0203	0.021	0.0196	0.0199
0.0	0.0	0.0	-700.0732	1752.3857	NaN	NaN	1.3	0.8981	0.0216	0.0201	0.0208	0.0196	0.0198
0.0	0.0	0.0	-339.0732	1659.3857	NaN	NaN	1.2568	0.8983	0.0216	0.02	0.0208	0.0196	0.0198
0.0	0.0	0.0	-1007.0732	614.3857	NaN	NaN	-0.3	0.898	0.0217	0.0201	0.0208	0.0197	0.0198
0.0	0.0	0.0	-617.0732	1041.3857	NaN	NaN	1.3	0.8979	0.0217	0.0201	0.0207	0.0198	0.0198
0.0	0.0	0.0	-204.0732	-1283.6143	NaN	NaN	0.8628	0.8973	0.0219	0.0201	0.0208	0.0199	0.0199
0.0	0.0	0.0	57.9268	2369.3857	NaN	NaN	0.9761	0.8976	0.0218	0.0201	0.0207	0.02	0.0198
0.0	0.0	0.0	-1634.0732	2498.3857	NaN	NaN	1.3	0.8973	0.0219	0.0202	0.0208	0.02	0.0199
0.0	0.0	0.0	-990.0732	-1901.6143	NaN	NaN	0.6576	0.8965	0.0221	0.0204	0.021	0.02	0.02
0.0	0.0	0.0	-2367.0732	-73.6143	NaN	NaN	0.0302	0.8968	0.022	0.0204	0.0209	0.0199	0.02
0.0	0.0	0.0	-2465.0732	3667.3857	NaN	NaN	1.3	0.8973	0.0219	0.0203	0.0208	0.0198	0.0199
0.0	0.0	0.0	-397.0732	1549.3857	NaN	NaN	1.3	0.8973	0.0219	0.0202	0.0208	0.0199	0.0199
0.0	0.0	0.0	-1912.0732	1845.3857	NaN	NaN	-0.3	0.8976	0.0218	0.0201	0.0207	0.0199	0.0199
0.0	0.0	0.0	-2846.0732	1776.3857	NaN	NaN	-0.3	0.8972	0.0219	0.0202	0.0208	0.02	0.0199
0.0	0.0	0.0	233.9268	860.3857	NaN	NaN	0.7862	0.8974	0.0218	0.0201	0.0208	0.02	0.0199
0.0	0.0	0.0	-2022.0732	672.3857	NaN	NaN	-0.3	0.897	0.0219	0.0202	0.0209	0.02	0.02
0.0	0.0	0.0	-978.0732	-1202.6143	NaN	NaN	0.5515	0.8968	0.022	0.0203	0.021	0.02	0.02
0.0	0.0	0.0	-1914.0732	1372.3857	NaN	NaN	-0.3	0.8973	0.0218	0.0202	0.0209	0.0199	0.0199
0.0	0.0	0.0	-2845.0732	-2037.6143	NaN	NaN	0.4173	0.8967	0.022	0.0203	0.021	0.02	0.02
0.0	0.0	0.0	-1732.0732	1507.3857	NaN	NaN	-0.3	0.8977	0.0217	0.0201	0.0208	0.0199	0.0198
0.0	0.0	0.0	-952.0732	1114.3857	NaN	NaN	1.3	0.8975	0.0218	0.0201	0.0208	0.02	0.0199
0.0	0.0	0.0	-2543.0732	-1396.6143	NaN	NaN	0.3545	0.8974	0.0218	0.0201	0.0208	0.0199	0.0199
0.0	0.0	0.0	-799.0732	985.3857	NaN	NaN	1.3	0.8979	0.0216	0.02	0.0207	0.0199	0.0198
0.0	0.0	0.0	70.9268	1308.3857	NaN	NaN	0.9486	0.8982	0.0215	0.0199	0.0206	0.0199	0.0197
0.0	0.0	0.0	-911.0732	1443.3857	NaN	NaN	1.3	0.8983	0.0215	0.0199	0.0206	0.0199	0.0197
0.0	0.0	0.0	-1078.0732	2285.3857	NaN	NaN	1.3	0.8981	0.0216	0.02	0.0207	0.0199	0.0197
0.0	0.0	0.0	-2431.0732	-32.6143	NaN	NaN	0.0132	0.8976	0.0218	0.0201	0.0208	0.0199	0.0199
0.0	0.0	0.0	-1763.0732	1651.3857	NaN	NaN	-0.3	0.8983	0.0216	0.0199	0.0205	0.0199	0.0198
0.0	0.0	0.0	-2125.0732	2737.3857	NaN	NaN	1.3	0.8981	0.0217	0.0199	0.0205	0.0199	0.0198
0.0	0.0	0.0	-1519.0732	4635.3857	NaN	NaN	1.3	0.8985	0.0216	0.0198	0.0204	0.0199	0.0197
0.0	0.0	0.0	352.9268	2018.3857	NaN	NaN	0.8512	0.898	0.0218	0.0198	0.0206	0.02	0.0198
0.0	0.0	0.0	-1125.0732	3373.3857	NaN	NaN	1.3	0.8982	0.0218	0.0198	0.0206	0.02	0.0197
0.0	0.0	0.0	-1297.0732	545.3857	NaN	NaN	-0.3	0.8979	0.0218	0.02	0.0207	0.0199	0.0197
0.0	0.0	0.0	-0.0732	-890.6143	NaN	NaN	0.9999	0.8977	0.0218	0.02	0.0207	0.0198	0.0198
0.0	0.0	0.0	1342.9268	-651.6143	NaN	NaN	-0.3	0.898	0.0218	0.02	0.0206	0.0199	0.0197
0.0	0.0	0.0	-929.0732	2369.3857	NaN	NaN	1.3	0.8989	0.0216	0.0197	0.0203	0.0199	0.0196
0.0	0.0	0.0	-2144.0732	3291.3857	NaN	NaN	1.3	0.8986	0.0216	0.0198	0.0203	0.02	0.0197
0.0	0.0	0.0	730.9268	2197.3857	NaN	NaN	0.7504	0.8983	0.0217	0.0199	0.0203	0.0201	0.0198
0.0	0.0	0.0	-1995.0732	1200.3857	NaN	NaN	-0.3	0.8979	0.0219	0.0199	0.0205	0.0201	0.0199
0.0	0.0	0.0	-1376.0732	-109.6143	NaN	NaN	0.0738	0.8973	0.022	0.02	0.0207	0.0201	0.0199
0.0	0.0	0.0	-2194.0732	3757.3857	NaN	NaN	1.3	0.8979	0.0218	0.0199	0.0207	0.02	0.0198
0.0	0.0	0.0	-908.0732	-2418.6143	NaN	NaN	0.727	0.8971	0.0219	0.0201	0.0209	0.02	0.02
0.0	0.0	0.0	-936.0732	-1306.6143	NaN	NaN	0.5826	0.8974	0.0219	0.0201	0.0209	0.0198	0.0199
0.0	0.0	0.0	-2212.0732	620.3857	NaN	NaN	-0.3	0.8976	0.0218	0.0201	0.0208	0.0198	0.0199
0.0	0.0	0.0	-2046.0732	1265.3857	NaN	NaN	-0.3	0.8983	0.0215	0.0199	0.0207	0.0197	0.0198
0.0	0.0	0.0	-3055.0732	2639.3857	NaN	NaN	-0.3	0.898	0.0215	0.02	0.0208	0.0198	0.0199
0.0	0.0	0.0	-1507.0732	2582.3857	NaN	NaN	1.3	0.8985	0.0213	0.02	0.0207	0.0197	0.0198
0.0	0.0	0.0	-2459.0732	-870.6143	NaN	NaN	0.2615	0.8979	0.0215	0.0201	0.0208	0.0198	0.0199
0.0	0.0	0.0	311.9268	3751.3857	NaN	NaN	0.9232	0.8986	0.0212	0.0201	0.0207	0.0197	0.0197
0.0	0.0	0.0	-1991.0732	1951.3857	NaN	NaN	-0.3	0.8979	0.0215	0.0201	0.0209	0.0198	0.0198
0.0	0.0	0.0	-1726.0732	-2843.6143	NaN	NaN	0.6223	0.8972	0.0217	0.0203	0.021	0.0199	0.02
0.0	0.0	0.0	-2893.0732	3952.3857	NaN	NaN	1.3	0.898	0.0215	0.0201	0.0208	0.0199	0.0198
0.0	0.0	0.0	-888.0732	160.3857	NaN	NaN	-0.2204	0.8976	0.0215	0.0201	0.0209	0.02	0.0199
0.0	0.0	0.0	-1369.0732	-466.6143	NaN	NaN	0.2542	0.8967	0.0217	0.0204	0.0211	0.02	0.0201
0.0	0.0	0.0	-1043.0732	-1129.6143	NaN	NaN	0.5199	0.8962	0.0219	0.0205	0.0212	0.0201	0.0201
0.0	0.0	0.0	-2427.0732	1435.3857	NaN	NaN	-0.3	0.8964	0.0218	0.0205	0.0211	0.02	0.0202
0.0	0.0	0.0	-1085.0732	2349.3857	NaN	NaN	1.3	0.8968	0.0216	0.0204	0.021	0.0201	0.0201
0.0	0.0	0.0	-224.0732	2371.3857	NaN	NaN	1.1044	0.8978	0.0214	0.0202	0.0208	0.0199	0.0199
0.0	0.0	0.0	-107.0732	-1755.6143	NaN	NaN	0.9425	0.8972	0.0215	0.0203	0.0209	0.02	0.02
0.0	0.0	0.0	561.9268	583.3857	NaN	NaN	0.5094	0.898	0.0214	0.0202	0.0207	0.0199	0.0198
0.0	0.0	0.0	571.9268	2871.3857	NaN	NaN	0.8339	0.8978	0.0214	0.0202	0.0208	0.0199	0.0199
0.0	0.0	0.0	-2561.0732	-1589.6143	NaN	NaN	0.383	0.8963	0.0218	0.0205	0.0211	0.02	0.0203
0.0	0.0	0.0	-1235.0732	180.3857	NaN	NaN	-0.171	0.8966	0.0217	0.0205	0.0211	0.02	0.0202
0.0	0.0	0.0	-991.0732	-245.6143	NaN	NaN	0.1986	0.8967	0.0218	0.0204	0.0211	0.02	0.0201
0.0	0.0	0.0	-621.0732	2815.3857	NaN	NaN	1.283	0.8971	0.0217	0.0202	0.0209	0.02	0.0201
0.0	0.0	0.0	-681.0732	-627.6143	NaN	NaN	0.4796	0.8969	0.0217	0.0203	0.021	0.02	0.0201
0.0	0.0	0.0	-1777.0732	2144.3857	NaN	NaN	1.3	0.8977	0.0217	0.02	0.0207	0.02	0.0199
0.0	0.0	0.0	-1947.0732	870.3857	NaN	NaN	-0.3	0.8975	0.0217	0.02	0.0207	0.0201	0.02
0.0	0.0	0.0	1192.9268	6002.3857	NaN	NaN	0.8342	0.8987	0.0214	0.0196	0.0205	0.02	0.0198
0.0	0.0	0.0	1610.9268	1289.3857	NaN	NaN	0.4446	0.8979	0.0216	0.0198	0.0207	0.0201	0.0199
0.0	0.0	0.0	-1540.0732	1566.3857	NaN	NaN	1.3	0.8977	0.0217	0.0199	0.0208	0.02	0.0199
0.0	0.0	0.0	388.9268	1582.3857	NaN	NaN	0.8027	0.8971	0.0217	0.0201	0.021	0.0199	0.0201
0.0	0.0	0.0	-1047.0732	-1616.6143	NaN	NaN	0.6069	0.8971	0.0217	0.0202	0.0211	0.0199	0.0201
0.0	0.0	0.0	-3029.0732	940.3857	NaN	NaN	-0.3	0.8971	0.0216	0.0202	0.0212	0.0199	0.0201
0.0	0.0	0.0	-2272.0732	-20.6143	NaN	NaN	0.009	0.8975	0.0215	0.0201	0.0211	0.0198	0.02
0.0	0.0	0.0	-1474.0732	1795.3857	NaN	NaN	1.3	0.8981	0.0213	0.0199	0.0211	0.0197	0.0199
0.0	0.0	0.0	-2627.0732	-417.6143	NaN	NaN	0.1372	0.8982	0.0213	0.0199	0.0211	0.0197	0.0198
0.0	0.0	0.0	-1119.0732	1944.3857	NaN	NaN	1.3	0.8987	0.0212	0.0199	0.021	0.0196	0.0197
0.0	0.0	0.0	-1483.0732	54.3857	NaN	NaN	-0.0381	0.8985	0.0212	0.0199	0.0211	0.0196	0.0197
0.0	0.0	0.0	1043.9268	33.3857	NaN	NaN	0.031	0.8987	0.0212	0.0199	0.021	0.0195	0.0197
0.0	0.0	0.0	-1442.0732	362.3857	NaN	NaN	-0.3	0.8984	0.0213	0.0199	0.021	0.0196	0.0198
0.0	0.0	0.0	200.9268	1692.3857	NaN	NaN	0.8939	0.8988	0.0212	0.0198	0.0209	0.0196	0.0197
0.0	0.0	0.0	-294.0732	212.3857	NaN	NaN	-0.3	0.8981	0.0214	0.0198	0.021	0.0197	0.0199
0.0	0.0	0.0	-2179.0732	3820.3857	NaN	NaN	1.3	0.8982	0.0215	0.0198	0.021	0.0198	0.0198
0.0	0.0	0.0	1191.9268	1075.3857	NaN	NaN	0.4743	0.8977	0.0217	0.0199	0.021	0.0198	0.0199
0.0	0.0	0.0	-1191.0732	1266.3857	NaN	NaN	1.3	0.8975	0.0218	0.02	0.0211	0.0198	0.0199
0.0	0.0	0.0	-1846.0732	-483.6143	NaN	NaN	0.2076	0.8974	0.0219	0.0201	0.0211	0.0198	0.0198
0.0	0.0	0.0	-1937.0732	-720.6143	NaN	NaN	0.2711	0.8975	0.0219	0.0201	0.021	0.0197	0.0198
0.0	0.0	0.0	-419.0732	1442.3857	NaN	NaN	1.3	0.8978	0.0218	0.02	0.021	0.0198	0.0197
0.0	0.0	0.0	-1160.0732	2492.3857	NaN	NaN	1.3	0.8979	0.0217	0.0199	0.021	0.0198	0.0197
0.0	0.0	0.0	-2809.0732	921.3857	NaN	NaN	-0.3	0.8978	0.0218	0.02	0.021	0.0198	0.0196
0.0	0.0	0.0	-1056.0732	-114.6143	NaN	NaN	0.0979	0.8977	0.0218	0.02	0.021	0.0198	0.0196
0.0	0.0	0.0	-3026.0732	1127.3857	NaN	NaN	-0.3	0.8974	0.0219	0.0201	0.0211	0.0198	0.0197
0.0	0.0	0.0	-1132.0732	-982.6143	NaN	NaN	0.4647	0.8973	0.0219	0.0201	0.0211	0.0198	0.0197
0.0	0.0	0.0	-2339.0732	742.3857	NaN	NaN	-0.3	0.8977	0.0217	0.02	0.0211	0.0198	0.0197
0.0	0.0	0.0	-231.0732	-834.6143	NaN	NaN	0.7832	0.8976	0.0217	0.0201	0.0211	0.0198	0.0197
0.0	0.0	0.0	-1635.0732	-1703.6143	NaN	NaN	0.5103	0.8975	0.0217	0.0201	0.0211	0.0198	0.0198
0.0	0.0	0.0	-1129.0732	2063.3857	NaN	NaN	1.3	0.8976	0.0217	0.0201	0.0211	0.0199	0.0197
0.0	0.0	0.0	-3143.0732	1899.3857	NaN	NaN	-0.3	0.8974	0.0217	0.0202	0.0211	0.0198	0.0198
0.0	0.0	0.0	-2435.0732	1845.3857	NaN	NaN	-0.3	0.8974	0.0217	0.0202	0.0211	0.0198	0.0198
0.0	0.0	0.0	-2371.0732	-1227.6143	NaN	NaN	0.3411	0.8971	0.0218	0.0203	0.0211	0.0198	0.0199
0.0	0.0	0.0	-1590.0732	-318.6143	NaN	NaN	0.1669	0.8972	0.0218	0.0203	0.0211	0.0198	0.0199
0.0	0.0	0.0	-1857.0732	3838.3857	NaN	NaN	1.3	0.8974	0.0217	0.0202	0.0211	0.0198	0.0198
0.0	0.0	0.0	-470.0732	1256.3857	NaN	NaN	1.3	0.8971	0.0218	0.0203	0.0211	0.0198	0.0198
0.0	0.0	0.0	-1927.0732	-1537.6143	NaN	NaN	0.4438	0.897	0.0218	0.0204	0.0211	0.0198	0.0199
0.0	0.0	0.0	-489.0732	924.3857	NaN	NaN	1.3	0.8975	0.0217	0.0203	0.021	0.0197	0.0198
0.0	0.0	0.0	-1374.0732	462.3857	NaN	NaN	-0.3	0.8975	0.0217	0.0204	0.0209	0.0197	0.0198
0.0	0.0	0.0	-520.0732	43.3857	NaN	NaN	-0.091	0.8974	0.0217	0.0203	0.021	0.0198	0.0198
0.0	0.0	0.0	-1449.0732	1253.3857	NaN	NaN	-0.3	0.8972	0.0218	0.0203	0.021	0.0198	0.0198
0.0	0.0	0.0	-1145.0732	1730.3857	NaN	NaN	1.3	0.8972	0.0218	0.0203	0.021	0.0199	0.0199
0.0	0.0	0.0	-2885.0732	614.3857	NaN	NaN	-0.2706	0.897	0.0218	0.0203	0.021	0.0199	0.02
0.0	0.0	0.0	-345.0732	1058.3857	NaN	NaN	1.3	0.8971	0.0217	0.0203	0.021	0.0199	0.02
0.0	0.0	0.0	-1376.0732	3396.3857	NaN	NaN	1.3	0.8971	0.0217	0.0203	0.021	0.0199	0.0199
0.0	0.0	0.0	-3142.0732	-438.6143	NaN	NaN	0.1225	0.8968	0.0218	0.0204	0.0211	0.0199	0.02
0.0	0.0	0.0	-2265.0732	1707.3857	NaN	NaN	-0.3	0.897	0.0217	0.0205	0.0211	0.0198	0.02
0.0	0.0	0.0	-1383.0732	-1823.6143	NaN	NaN	0.5687	0.8967	0.0218	0.0205	0.0212	0.0198	0.02
0.0	0.0	0.0	-3549.0732	-832.6143	NaN	NaN	0.19	0.8972	0.0216	0.0204	0.0211	0.0198	0.0199
0.0	0.0	0.0	-1297.0732	1962.3857	NaN	NaN	1.3	0.8975	0.0215	0.0203	0.0211	0.0197	0.0198
0.0	0.0	0.0	-3563.0732	3588.3857	NaN	NaN	1.3	0.8979	0.0213	0.0202	0.0211	0.0197	0.0197
0.0	0.0	0.0	-2082.0732	-3081.6143	NaN	NaN	0.5968	0.8975	0.0214	0.0204	0.0212	0.0197	0.0199
0.0	0.0	0.0	-3108.0732	1062.3857	NaN	NaN	-0.3	0.898	0.0212	0.0204	0.0211	0.0196	0.0198
0.0	0.0	0.0	-1435.0732	1301.3857	NaN	NaN	-0.3	0.8977	0.0213	0.0204	0.0211	0.0197	0.0198
0.0	0.0	0.0	-1060.0732	-2144.6143	NaN	NaN	0.6692	0.8976	0.0213	0.0204	0.0211	0.0197	0.02
0.0	0.0	0.0	-2388.0732	2415.3857	NaN	NaN	1.3	0.8976	0.0213	0.0203	0.0211	0.0199	0.0199
0.0	0.0	0.0	-757.0732	1250.3857	NaN	NaN	1.3	0.8976	0.0213	0.0202	0.021	0.0199	0.0199
0.0	0.0	0.0	-2088.0732	2466.3857	NaN	NaN	1.3	0.8974	0.0213	0.0202	0.0211	0.02	0.02
0.0	0.0	0.0	-633.0732	2265.3857	NaN	NaN	1.3	0.8972	0.0213	0.0203	0.0211	0.02	0.02
0.0	0.0	0.0	-1005.0732	1773.3857	NaN	NaN	1.3	0.8968	0.0215	0.0203	0.0212	0.0201	0.0201
0.0	0.0	0.0	-2168.0732	-799.6143	NaN	NaN	0.2694	0.8964	0.0216	0.0205	0.0213	0.0201	0.0201
0.0	0.0	0.0	348.9268	2242.3857	NaN	NaN	0.8653	0.8968	0.0215	0.0204	0.0212	0.0201	0.02
0.0	0.0	0.0	-2872.0732	35.3857	NaN	NaN	-0.0125	0.8961	0.0217	0.0205	0.0213	0.0202	0.0201
0.0	0.0	0.0	-2060.0732	-823.6143	NaN	NaN	0.2856	0.8963	0.0217	0.0205	0.0213	0.0201	0.0201
0.0	0.0	0.0	-1602.0732	2223.3857	NaN	NaN	1.3	0.8967	0.0216	0.0204	0.0212	0.0201	0.02
0.0	0.0	0.0	-2331.0732	116.3857	NaN	NaN	-0.0526	0.8968	0.0215	0.0203	0.0212	0.0201	0.02
0.0	0.0	0.0	-1395.0732	665.3857	NaN	NaN	-0.3	0.8971	0.0215	0.0203	0.0212	0.02	0.02
0.0	0.0	0.0	-1327.0732	-497.6143	NaN	NaN	0.2727	0.8971	0.0215	0.0203	0.0212	0.02	0.0199
0.0	0.0	0.0	97.9268	-977.6143	NaN	NaN	1.1113	0.8972	0.0215	0.0203	0.0211	0.0199	0.0199
0.0	0.0	0.0	-2255.0732	1982.3857	NaN	NaN	-0.3	0.8976	0.0214	0.0202	0.021	0.0199	0.0199
0.0	0.0	0.0	-312.0732	2585.3857	NaN	NaN	1.1373	0.8979	0.0213	0.02	0.021	0.02	0.0198
0.0	0.0	0.0	-834.0732	2413.3857	NaN	NaN	1.3	0.8977	0.0214	0.0201	0.021	0.0201	0.0198
0.0	0.0	0.0	-2718.0732	1659.3857	NaN	NaN	-0.3	0.8972	0.0216	0.0202	0.0211	0.0201	0.0199
0.0	0.0	0.0	-719.0732	13.3857	NaN	NaN	-0.019	0.8967	0.0218	0.0204	0.0211	0.0201	0.0199
0.0	0.0	0.0	-1300.0732	-791.6143	NaN	NaN	0.3785	0.8965	0.0219	0.0204	0.0211	0.0201	0.02
0.0	0.0	0.0	-2554.0732	2775.3857	NaN	NaN	1.3	0.8968	0.0218	0.0203	0.0211	0.0201	0.0199
0.0	0.0	0.0	-580.0732	762.3857	NaN	NaN	1.3	0.8969	0.0218	0.0203	0.0211	0.0201	0.0199
0.0	0.0	0.0	-2277.0732	2815.3857	NaN	NaN	1.3	0.8974	0.0216	0.0202	0.021	0.02	0.0198
0.0	0.0	0.0	-75.0732	-756.6143	NaN	NaN	0.9097	0.897	0.0217	0.0203	0.0211	0.02	0.0199
0.0	0.0	0.0	-1485.0732	703.3857	NaN	NaN	-0.3	0.8973	0.0216	0.0203	0.021	0.0199	0.0198
0.0	0.0	0.0	-895.0732	620.3857	NaN	NaN	-0.3	0.8972	0.0216	0.0204	0.021	0.0199	0.0198
0.0	0.0	0.0	-2426.0732	579.3857	NaN	NaN	-0.3	0.8974	0.0216	0.0204	0.021	0.0199	0.0198
0.0	0.0	0.0	-1802.0732	2706.3857	NaN	NaN	1.3	0.8976	0.0215	0.0203	0.0209	0.0199	0.0198
0.0	0.0	0.0	-2135.0732	1046.3857	NaN	NaN	-0.3	0.8974	0.0215	0.0203	0.021	0.02	0.0198
0.0	0.0	0.0	-1835.0732	2292.3857	NaN	NaN	1.3	0.8976	0.0215	0.0202	0.021	0.02	0.0198
0.0	0.0	0.0	-1051.0732	474.3857	NaN	NaN	-0.3	0.8972	0.0216	0.0203	0.021	0.02	0.0199
0.0	0.0	0.0	-2794.0732	547.3857	NaN	NaN	-0.2436	0.8968	0.0218	0.0204	0.0211	0.0201	0.0199
0.0	0.0	0.0	-2095.0732	-397.6143	NaN	NaN	0.1595	0.8967	0.0218	0.0205	0.0211	0.02	0.0199
0.0	0.0	0.0	-1240.0732	545.3857	NaN	NaN	-0.3	0.8966	0.0219	0.0205	0.0211	0.02	0.0199
0.0	0.0	0.0	-2633.0732	2008.3857	NaN	NaN	-0.3	0.8967	0.0218	0.0205	0.021	0.0201	0.0199
0.0	0.0	0.0	-629.0732	599.3857	NaN	NaN	-0.3	0.8969	0.0218	0.0204	0.021	0.0201	0.0198
0.0	0.0	0.0	-2680.0732	1448.3857	NaN	NaN	-0.3	0.8967	0.0218	0.0205	0.021	0.0201	0.0199
0.0	0.0	0.0	-769.0732	-866.6143	NaN	NaN	0.5298	0.8969	0.0217	0.0205	0.0209	0.0201	0.0198
0.0	0.0	0.0	-809.0732	-157.6143	NaN	NaN	0.163	0.8969	0.0217	0.0205	0.0209	0.0201	0.0199
0.0	0.0	0.0	-997.0732	114.3857	NaN	NaN	-0.1296	0.8967	0.0217	0.0205	0.021	0.0202	0.0199
0.0	0.0	0.0	-2807.0732	4054.3857	NaN	NaN	1.3	0.897	0.0215	0.0204	0.021	0.0202	0.0199
0.0	0.0	0.0	-2625.0732	-1103.6143	NaN	NaN	0.296	0.8961	0.0218	0.0206	0.0211	0.0203	0.0201
0.0	0.0	0.0	-1713.0732	-1102.6143	NaN	NaN	0.3916	0.8961	0.0218	0.0207	0.0211	0.0203	0.02
0.0	0.0	0.0	-1757.0732	719.3857	NaN	NaN	-0.3	0.8958	0.0219	0.0208	0.0211	0.0203	0.0201
0.0	0.0	0.0	-3453.0732	-1445.6143	NaN	NaN	0.2951	0.8957	0.0219	0.0208	0.0211	0.0203	0.0202
0.0	0.0	0.0	-1268.0732	2595.3857	NaN	NaN	1.3	0.8963	0.0216	0.0206	0.021	0.0204	0.0201
0.0	0.0	0.0	-1052.0732	1183.3857	NaN	NaN	1.3	0.8967	0.0215	0.0204	0.0209	0.0205	0.0201
0.0	0.0	0.0	-3042.0732	1570.3857	NaN	NaN	-0.3	0.8968	0.0215	0.0203	0.0208	0.0205	0.02
0.0	0.0	0.0	-1554.0732	3190.3857	NaN	NaN	1.3	0.8966	0.0215	0.0204	0.0208	0.0206	0.02
0.0	0.0	0.0	-2070.0732	1168.3857	NaN	NaN	-0.3	0.8958	0.0218	0.0206	0.021	0.0206	0.0202
0.0	0.0	0.0	-1623.0732	-1113.6143	NaN	NaN	0.4069	0.8955	0.0219	0.0207	0.0211	0.0204	0.0204
0.0	0.0	0.0	-2413.0732	-306.6143	NaN	NaN	0.1127	0.8961	0.0218	0.0205	0.021	0.0204	0.0203
0.0	0.0	0.0	-2502.0732	1706.3857	NaN	NaN	-0.3	0.8964	0.0217	0.0204	0.0208	0.0205	0.0202
0.0	0.0	0.0	-1895.0732	4476.3857	NaN	NaN	1.3	0.8972	0.0215	0.0202	0.0205	0.0205	0.0201
0.0	0.0	0.0	-1788.0732	2912.3857	NaN	NaN	1.3	0.897	0.0216	0.0203	0.0205	0.0205	0.0201
0.0	0.0	0.0	-377.0732	196.3857	NaN	NaN	-0.3	0.897	0.0217	0.0203	0.0205	0.0205	0.0201
0.0	0.0	0.0	-3247.0732	2117.3857	NaN	NaN	-0.3	0.8973	0.0216	0.0202	0.0204	0.0205	0.02
0.0	0.0	0.0	-856.0732	1972.3857	NaN	NaN	1.3	0.8972	0.0217	0.0202	0.0203	0.0205	0.02
0.0	0.0	0.0	-1638.0732	4131.3857	NaN	NaN	1.3	0.8974	0.0217	0.0201	0.0203	0.0205	0.02
0.0	0.0	0.0	-102.0732	4371.3857	NaN	NaN	1.0239	0.8973	0.0218	0.0201	0.0203	0.0205	0.02
0.0	0.0	0.0	-775.0732	483.3857	NaN	NaN	-0.3	0.8973	0.022	0.02	0.0203	0.0204	0.0199
0.0	0.0	0.0	-1160.0732	2017.3857	NaN	NaN	1.3	0.8974	0.022	0.02	0.0203	0.0204	0.0199
0.0	0.0	0.0	1119.9268	-32.6143	NaN	NaN	-0.03	0.8974	0.022	0.0199	0.0203	0.0204	0.0199
0.0	0.0	0.0	520.9268	3223.3857	NaN	NaN	0.8609	0.8978	0.0218	0.0199	0.0202	0.0204	0.0198
0.0	0.0	0.0	-1456.0732	5117.3857	NaN	NaN	1.3	0.8982	0.0217	0.0198	0.0202	0.0203	0.0198
0.0	0.0	0.0	-2252.0732	85.3857	NaN	NaN	-0.0394	0.8981	0.0218	0.0198	0.0203	0.0202	0.0197
0.0	0.0	0.0	-1099.0732	2512.3857	NaN	NaN	1.3	0.8982	0.0219	0.0198	0.0203	0.0201	0.0197
0.0	0.0	0.0	-2387.0732	1347.3857	NaN	NaN	-0.3	0.8984	0.0218	0.0198	0.0203	0.02	0.0197
0.0	0.0	0.0	-475.0732	3031.3857	NaN	NaN	1.1858	0.899	0.0216	0.0198	0.0202	0.0198	0.0196
0.0	0.0	0.0	-1700.0732	1722.3857	NaN	NaN	1.3	0.8991	0.0216	0.0197	0.0203	0.0198	0.0195
0.0	0.0	0.0	-444.0732	252.3857	NaN	NaN	-0.3	0.8995	0.0215	0.0197	0.0203	0.0196	0.0194
0.0	0.0	0.0	-1598.0732	247.3857	NaN	NaN	-0.1832	0.8989	0.0216	0.0198	0.0205	0.0197	0.0195
0.0	0.0	0.0	-1561.0732	1492.3857	NaN	NaN	-0.3	0.8988	0.0216	0.0199	0.0206	0.0196	0.0195
0.0	0.0	0.0	-1429.0732	-430.6143	NaN	NaN	0.2316	0.8985	0.0217	0.02	0.0207	0.0196	0.0196
0.0	0.0	0.0	-1025.0732	1389.3857	NaN	NaN	1.3	0.8988	0.0215	0.02	0.0205	0.0196	0.0196
0.0	0.0	0.0	-2422.0732	3613.3857	NaN	NaN	1.3	0.8993	0.0214	0.02	0.0203	0.0195	0.0195
0.0	0.0	0.0	-308.0732	5638.3857	NaN	NaN	1.0578	0.8996	0.0213	0.0201	0.0201	0.0194	0.0194
0.0	0.0	0.0	-926.0732	2385.3857	NaN	NaN	1.3	0.8986	0.0217	0.0201	0.0204	0.0195	0.0196
0.0	0.0	0.0	44.9268	1830.3857	NaN	NaN	0.976	0.8982	0.0218	0.0202	0.0205	0.0196	0.0196
0.0	0.0	0.0	-2164.0732	195.3857	NaN	NaN	-0.0992	0.8975	0.022	0.0203	0.0207	0.0198	0.0198
0.0	0.0	0.0	-2170.0732	3165.3857	NaN	NaN	1.3	0.898	0.0218	0.0202	0.0205	0.0198	0.0197
0.0	0.0	0.0	-482.0732	554.3857	NaN	NaN	1.3	0.8968	0.022	0.0203	0.021	0.02	0.0199
0.0	0.0	0.0	-2617.0732	471.3857	NaN	NaN	-0.2197	0.8962	0.0223	0.0203	0.0213	0.0201	0.0199
0.0	0.0	0.0	-3843.0732	-1622.6143	NaN	NaN	0.2969	0.8955	0.0225	0.0206	0.0214	0.02	0.02
0.0	0.0	0.0	-1339.0732	-402.6143	NaN	NaN	0.2312	0.8961	0.0224	0.0204	0.0212	0.02	0.02
0.0	0.0	0.0	-2223.0732	-115.6143	NaN	NaN	0.0494	0.8962	0.0223	0.0204	0.0211	0.02	0.02
0.0	0.0	0.0	-1824.0732	604.3857	NaN	NaN	-0.3	0.897	0.022	0.0204	0.0208	0.02	0.0198
0.0	0.0	0.0	-959.0732	2335.3857	NaN	NaN	1.3	0.8974	0.0218	0.0204	0.0206	0.02	0.0198
0.0	0.0	0.0	-547.0732	2614.3857	NaN	NaN	1.2646	0.8973	0.0217	0.0205	0.0206	0.02	0.0198
0.0	0.0	0.0	-3480.0732	697.3857	NaN	NaN	-0.2506	0.8964	0.0221	0.0206	0.021	0.0201	0.0199
0.0	0.0	0.0	-1830.0732	-937.6143	NaN	NaN	0.3388	0.8959	0.0223	0.0206	0.0211	0.0202	0.02
0.0	0.0	0.0	-2077.0732	-303.6143	NaN	NaN	0.1275	0.8961	0.0222	0.0206	0.021	0.0202	0.02
0.0	0.0	0.0	-1756.0732	1452.3857	NaN	NaN	-0.3	0.8961	0.0221	0.0206	0.021	0.0202	0.02
0.0	0.0	0.0	-758.0732	-1821.6143	NaN	NaN	0.7061	0.8962	0.0221	0.0206	0.021	0.0201	0.02
0.0	0.0	0.0	-1483.0732	-196.6143	NaN	NaN	0.1171	0.8961	0.0222	0.0206	0.021	0.0202	0.02
0.0	0.0	0.0	-2712.0732	712.3857	NaN	NaN	-0.3	0.896	0.0222	0.0206	0.021	0.0202	0.0201
0.0	0.0	0.0	-1417.0732	496.3857	NaN	NaN	-0.3	0.8963	0.022	0.0206	0.0209	0.0202	0.02
0.0	0.0	0.0	-446.0732	1996.3857	NaN	NaN	1.2877	0.8965	0.0219	0.0206	0.0208	0.0202	0.02
0.0	0.0	0.0	-479.0732	-664.6143	NaN	NaN	0.5811	0.8965	0.0219	0.0206	0.0208	0.0203	0.02
0.0	0.0	0.0	456.9268	2587.3857	NaN	NaN	0.8499	0.8969	0.0218	0.0205	0.0207	0.0203	0.0199
0.0	0.0	0.0	-3312.0732	1334.3857	NaN	NaN	-0.3	0.896	0.022	0.0205	0.0209	0.0204	0.0201
0.0	0.0	0.0	-995.0732	3888.3857	NaN	NaN	1.3	0.8969	0.0218	0.0203	0.0206	0.0204	0.02
0.0	0.0	0.0	-3356.0732	1109.3857	NaN	NaN	-0.3	0.896	0.022	0.0204	0.0208	0.0205	0.0203
0.0	0.0	0.0	-1401.0732	3189.3857	NaN	NaN	1.3	0.8972	0.0217	0.0202	0.0205	0.0204	0.02
0.0	0.0	0.0	-421.0732	3257.3857	NaN	NaN	1.1485	0.8971	0.0217	0.0201	0.0206	0.0204	0.02
0.0	0.0	0.0	-1814.0732	1959.3857	NaN	NaN	1.3	0.8968	0.0219	0.0201	0.0208	0.0204	0.02
0.0	0.0	0.0	-1950.0732	-1094.6143	NaN	NaN	0.3595	0.8961	0.022	0.0204	0.021	0.0203	0.0202
0.0	0.0	0.0	263.9268	1064.3857	NaN	NaN	0.8013	0.8973	0.0217	0.0201	0.0208	0.0201	0.0199
0.0	0.0	0.0	-479.0732	-144.6143	NaN	NaN	0.2319	0.8979	0.0216	0.02	0.0207	0.02	0.0198
0.0	0.0	0.0	1569.9268	768.3857	NaN	NaN	0.3286	0.8992	0.0212	0.0197	0.0205	0.0199	0.0196
0.0	0.0	0.0	454.9268	756.3857	NaN	NaN	0.6244	0.899	0.0213	0.0197	0.0205	0.02	0.0196
0.0	0.0	0.0	-788.0732	344.3857	NaN	NaN	-0.3	0.8991	0.0213	0.0197	0.0204	0.0199	0.0196
0.0	0.0	0.0	-41.0732	2008.3857	NaN	NaN	1.0209	0.8991	0.0213	0.0196	0.0203	0.0199	0.0197
0.0	0.0	0.0	-694.0732	312.3857	NaN	NaN	-0.3	0.8991	0.0214	0.0196	0.0203	0.0199	0.0197
0.0	0.0	0.0	-1773.0732	1128.3857	NaN	NaN	-0.3	0.8994	0.0213	0.0195	0.0202	0.0198	0.0197
0.0	0.0	0.0	-1106.0732	1825.3857	NaN	NaN	1.3	0.8995	0.0213	0.0195	0.0203	0.0198	0.0197
0.0	0.0	0.0	1565.9268	2226.3857	NaN	NaN	0.5871	0.8998	0.0212	0.0194	0.0203	0.0197	0.0196
0.0	0.0	0.0	-417.0732	1665.3857	NaN	NaN	1.3	0.8996	0.0212	0.0195	0.0205	0.0196	0.0196
0.0	0.0	0.0	-2858.0732	501.3857	NaN	NaN	-0.2128	0.8995	0.0212	0.0196	0.0206	0.0194	0.0196
0.0	0.0	0.0	173.9268	1568.3857	NaN	NaN	0.9002	0.9	0.0211	0.0195	0.0206	0.0193	0.0195
0.0	0.0	0.0	104.9268	-2181.6143	NaN	NaN	1.0505	0.8994	0.0212	0.0197	0.0207	0.0193	0.0196
0.0	0.0	0.0	-746.0732	425.3857	NaN	NaN	-0.3	0.9003	0.021	0.0195	0.0206	0.0192	0.0194
0.0	0.0	0.0	-3352.0732	3827.3857	NaN	NaN	1.3	0.9006	0.021	0.0195	0.0205	0.0191	0.0193
0.0	0.0	0.0	-1580.0732	2348.3857	NaN	NaN	1.3	0.9006	0.021	0.0195	0.0205	0.0191	0.0193
0.0	0.0	0.0	-1538.0732	1353.3857	NaN	NaN	-0.3	0.9006	0.021	0.0195	0.0205	0.0191	0.0193
0.0	0.0	0.0	170.9268	-1452.6143	NaN	NaN	1.1334	0.9003	0.0212	0.0196	0.0205	0.0192	0.0193
0.0	0.0	0.0	-1509.0732	5468.3857	NaN	NaN	1.3	0.9004	0.0211	0.0197	0.0203	0.0192	0.0192
0.0	0.0	0.0	-1392.0732	55.3857	NaN	NaN	-0.0414	0.8993	0.0214	0.0199	0.0206	0.0193	0.0194
0.0	0.0	0.0	-2036.0732	1507.3857	NaN	NaN	-0.3	0.8993	0.0216	0.0199	0.0206	0.0193	0.0194
0.0	0.0	0.0	-2285.0732	2729.3857	NaN	NaN	1.3	0.8987	0.0217	0.02	0.0206	0.0194	0.0196
0.0	0.0	0.0	-1321.0732	3491.3857	NaN	NaN	1.3	0.8987	0.0217	0.02	0.0204	0.0195	0.0197
0.0	0.0	0.0	-115.0732	4461.3857	NaN	NaN	1.0265	0.8982	0.0217	0.0201	0.0205	0.0197	0.0197
0.0	0.0	0.0	-1648.0732	5215.3857	NaN	NaN	1.3	0.8983	0.0218	0.02	0.0206	0.0196	0.0196
0.0	0.0	0.0	-1496.0732	-442.6143	NaN	NaN	0.2283	0.8977	0.022	0.0202	0.0209	0.0196	0.0196
0.0	0.0	0.0	-2614.0732	-378.6143	NaN	NaN	0.1265	0.8973	0.0221	0.0203	0.021	0.0196	0.0197
0.0	0.0	0.0	-3022.0732	-1115.6143	NaN	NaN	0.2696	0.8971	0.0221	0.0203	0.0211	0.0196	0.0197
0.0	0.0	0.0	-398.0732	-234.6143	NaN	NaN	0.3708	0.8977	0.022	0.0201	0.0209	0.0196	0.0196
0.0	0.0	0.0	-2342.0732	938.3857	NaN	NaN	-0.3	0.898	0.0219	0.02	0.0208	0.0196	0.0196
0.0	0.0	0.0	-999.0732	-1591.6143	NaN	NaN	0.6144	0.8981	0.0219	0.02	0.0208	0.0197	0.0196
0.0	0.0	0.0	-1964.0732	-825.6143	NaN	NaN	0.296	0.8982	0.0219	0.02	0.0207	0.0197	0.0196
0.0	0.0	0.0	-1993.0732	784.3857	NaN	NaN	-0.3	0.8979	0.022	0.02	0.0207	0.0197	0.0197
0.0	0.0	0.0	-1970.0732	1544.3857	NaN	NaN	-0.3	0.8977	0.022	0.02	0.0208	0.0197	0.0198
0.0	0.0	0.0	-1437.0732	735.3857	NaN	NaN	-0.3	0.8974	0.022	0.0201	0.0209	0.0198	0.0198
0.0	0.0	0.0	-1273.0732	2366.3857	NaN	NaN	1.3	0.8975	0.0219	0.0201	0.0208	0.0199	0.0198
0.0	0.0	0.0	-1484.0732	1666.3857	NaN	NaN	1.3	0.897	0.022	0.0202	0.021	0.0199	0.0199
0.0	0.0	0.0	-982.0732	885.3857	NaN	NaN	-0.3	0.8968	0.022	0.0202	0.0211	0.0199	0.0199
0.0	0.0	0.0	-1498.0732	1273.3857	NaN	NaN	-0.3	0.8967	0.022	0.0203	0.0211	0.02	0.0199
0.0	0.0	0.0	-470.0732	1223.3857	NaN	NaN	1.3	0.8967	0.022	0.0203	0.0211	0.0199	0.0199
0.0	0.0	0.0	-1107.0732	-762.6143	NaN	NaN	0.4079	0.8966	0.022	0.0205	0.0212	0.0199	0.0199
0.0	0.0	0.0	-855.0732	-2119.6143	NaN	NaN	0.7126	0.8965	0.022	0.0205	0.0212	0.0199	0.0199
0.0	0.0	0.0	-1300.0732	-862.6143	NaN	NaN	0.3989	0.8967	0.0219	0.0205	0.0211	0.0199	0.0199
0.0	0.0	0.0	193.9268	1264.3857	NaN	NaN	0.867	0.8973	0.0218	0.0203	0.021	0.0199	0.0198
0.0	0.0	0.0	-403.0732	-2556.6143	NaN	NaN	0.8638	0.897	0.0218	0.0204	0.021	0.0199	0.0199
0.0	0.0	0.0	-2042.0732	97.3857	NaN	NaN	-0.0501	0.8971	0.0218	0.0203	0.021	0.02	0.0199
0.0	0.0	0.0	-156.0732	981.3857	NaN	NaN	1.1891	0.8975	0.0216	0.0202	0.0208	0.02	0.0198
0.0	0.0	0.0	-541.0732	651.3857	NaN	NaN	1.3	0.8971	0.0217	0.0202	0.0209	0.0201	0.02
0.0	0.0	0.0	-2001.0732	2500.3857	NaN	NaN	1.3	0.8968	0.0218	0.0203	0.021	0.0202	0.02
0.0	0.0	0.0	-569.0732	-93.6143	NaN	NaN	0.1413	0.8965	0.0219	0.0203	0.021	0.0202	0.0201
0.0	0.0	0.0	-1687.0732	2304.3857	NaN	NaN	1.3	0.8967	0.0218	0.0203	0.0209	0.0202	0.0201
0.0	0.0	0.0	-1754.0732	2889.3857	NaN	NaN	1.3	0.8966	0.0218	0.0202	0.0209	0.0203	0.0202
0.0	0.0	0.0	-291.0732	1021.3857	NaN	NaN	1.3	0.8963	0.0219	0.0203	0.021	0.0203	0.0202
0.0	0.0	0.0	-1891.0732	-1354.6143	NaN	NaN	0.4174	0.8959	0.022	0.0205	0.0211	0.0204	0.0202
0.0	0.0	0.0	-3228.0732	1851.3857	NaN	NaN	-0.3	0.8963	0.0219	0.0204	0.021	0.0202	0.0201
0.0	0.0	0.0	-2055.0732	597.3857	NaN	NaN	-0.3	0.8959	0.022	0.0206	0.0211	0.0202	0.0202
0.0	0.0	0.0	-1781.0732	-1328.6143	NaN	NaN	0.4273	0.8962	0.0219	0.0205	0.021	0.0202	0.0201
0.0	0.0	0.0	-2280.0732	-676.6143	NaN	NaN	0.2288	0.8965	0.0218	0.0204	0.021	0.0202	0.0201
0.0	0.0	0.0	-1594.0732	3296.3857	NaN	NaN	1.3	0.8974	0.0215	0.0201	0.0208	0.0201	0.02
0.0	0.0	0.0	-1526.0732	-643.6143	NaN	NaN	0.2966	0.8973	0.0214	0.0202	0.0208	0.0202	0.0201
0.0	0.0	0.0	-1151.0732	612.3857	NaN	NaN	-0.3	0.8977	0.0212	0.0201	0.0207	0.0202	0.0201
0.0	0.0	0.0	-1494.0732	1091.3857	NaN	NaN	-0.3	0.8975	0.0213	0.0201	0.0208	0.0203	0.0201
0.0	0.0	0.0	-1334.0732	2525.3857	NaN	NaN	1.3	0.897	0.0214	0.0202	0.021	0.0203	0.0202
0.0	0.0	0.0	-4462.0732	-1013.6143	NaN	NaN	0.1851	0.896	0.0217	0.0204	0.0212	0.0204	0.0203
0.0	0.0	0.0	-1348.0732	740.3857	NaN	NaN	-0.3	0.8969	0.0215	0.0203	0.021	0.0202	0.0201
0.0	0.0	0.0	-1636.0732	1865.3857	NaN	NaN	1.3	0.8967	0.0216	0.0203	0.0211	0.0201	0.0202
0.0	0.0	0.0	-2289.0732	-1314.6143	NaN	NaN	0.3648	0.8974	0.0214	0.0202	0.0209	0.02	0.0201
0.0	0.0	0.0	2084.9268	-575.6143	NaN	NaN	-0.3	0.8983	0.0212	0.0199	0.0207	0.02	0.0199
0.0	0.0	0.0	-1106.0732	1707.3857	NaN	NaN	1.3	0.8981	0.0213	0.02	0.0207	0.02	0.0199
0.0	0.0	0.0	51.9268	2384.3857	NaN	NaN	0.9787	0.8983	0.0213	0.02	0.0207	0.0199	0.0199
0.0	0.0	0.0	-1954.0732	-1459.6143	NaN	NaN	0.4276	0.8974	0.0215	0.0202	0.0208	0.0199	0.0201
0.0	0.0	0.0	-1857.0732	-297.6143	NaN	NaN	0.1381	0.8979	0.0215	0.0201	0.0207	0.0199	0.0199
0.0	0.0	0.0	-679.0732	3084.3857	NaN	NaN	1.2823	0.8983	0.0214	0.0199	0.0206	0.0199	0.0199
0.0	0.0	0.0	120.9268	-183.6143	NaN	NaN	1.3	0.898	0.0215	0.0199	0.0206	0.0199	0.02
0.0	0.0	0.0	-797.0732	2585.3857	NaN	NaN	1.3	0.8982	0.0215	0.0198	0.0205	0.02	0.0199
0.0	0.0	0.0	500.9268	2971.3857	NaN	NaN	0.8557	0.8982	0.0215	0.0198	0.0205	0.0201	0.0199
0.0	0.0	0.0	-1275.0732	1104.3857	NaN	NaN	-0.3	0.8981	0.0216	0.0197	0.0205	0.0201	0.02
0.0	0.0	0.0	790.9268	3715.3857	NaN	NaN	0.8245	0.8982	0.0215	0.0197	0.0206	0.0201	0.0199
0.0	0.0	0.0	-2898.0732	1807.3857	NaN	NaN	-0.3	0.898	0.0216	0.0198	0.0207	0.0201	0.0198
0.0	0.0	0.0	-1563.0732	1438.3857	NaN	NaN	-0.3	0.8979	0.0216	0.0199	0.0208	0.02	0.0198
0.0	0.0	0.0	-1170.0732	642.3857	NaN	NaN	-0.3	0.8972	0.0217	0.0201	0.0211	0.0199	0.0199
0.0	0.0	0.0	-22.0732	-1696.6143	NaN	NaN	0.9872	0.8974	0.0217	0.0202	0.0211	0.0198	0.0198
0.0	0.0	0.0	-1570.0732	-1955.6143	NaN	NaN	0.5547	0.8975	0.0217	0.0202	0.0211	0.0198	0.0198
0.0	0.0	0.0	-1398.0732	2444.3857	NaN	NaN	1.3	0.8983	0.0214	0.0199	0.021	0.0197	0.0197
0.0	0.0	0.0	-1922.0732	589.3857	NaN	NaN	-0.3	0.8983	0.0213	0.0199	0.021	0.0198	0.0197
0.0	0.0	0.0	-1573.0732	92.3857	NaN	NaN	-0.0624	0.8983	0.0213	0.0199	0.021	0.0198	0.0197
0.0	0.0	0.0	-3183.0732	-1756.6143	NaN	NaN	0.3556	0.8981	0.0214	0.0201	0.0211	0.0197	0.0197
0.0	0.0	0.0	370.9268	720.3857	NaN	NaN	0.6601	0.8983	0.0214	0.0201	0.021	0.0196	0.0196
0.0	0.0	0.0	-2923.0732	393.3857	NaN	NaN	-0.1555	0.8983	0.0213	0.0201	0.021	0.0196	0.0197
0.0	0.0	0.0	-788.0732	304.3857	NaN	NaN	-0.3	0.8987	0.0213	0.02	0.0208	0.0196	0.0196
0.0	0.0	0.0	-2053.0732	2122.3857	NaN	NaN	1.3	0.8986	0.0213	0.02	0.0208	0.0196	0.0197
0.0	0.0	0.0	-1173.0732	1681.3857	NaN	NaN	1.3	0.8984	0.0214	0.02	0.0208	0.0197	0.0197
0.0	0.0	0.0	-1337.0732	1090.3857	NaN	NaN	-0.3	0.8979	0.0215	0.0201	0.021	0.0197	0.0197
0.0	0.0	0.0	-3158.0732	1528.3857	NaN	NaN	-0.3	0.8976	0.0217	0.0202	0.0211	0.0198	0.0197
0.0	0.0	0.0	-2390.0732	-720.6143	NaN	NaN	0.2317	0.8974	0.0218	0.0203	0.0211	0.0198	0.0198
0.0	0.0	0.0	-2796.0732	2496.3857	NaN	NaN	-0.3	0.8972	0.0218	0.0202	0.0211	0.0198	0.0198
0.0	0.0	0.0	-1840.0732	3269.3857	NaN	NaN	1.3	0.8977	0.0216	0.0202	0.0211	0.0198	0.0197
0.0	0.0	0.0	-1783.0732	1443.3857	NaN	NaN	-0.3	0.8975	0.0216	0.0202	0.0212	0.0198	0.0197
0.0	0.0	0.0	-3686.0732	-1513.6143	NaN	NaN	0.2911	0.8972	0.0218	0.0204	0.0212	0.0198	0.0196
0.0	0.0	0.0	-2402.0732	55.3857	NaN	NaN	-0.0236	0.8977	0.0216	0.0204	0.0211	0.0197	0.0196
0.0	0.0	0.0	-1870.0732	-531.6143	NaN	NaN	0.2214	0.8974	0.0216	0.0204	0.0212	0.0198	0.0197
0.0	0.0	0.0	-2488.0732	1239.3857	NaN	NaN	-0.3	0.8975	0.0216	0.0203	0.0211	0.0198	0.0196
0.0	0.0	0.0	-3874.0732	1275.3857	NaN	NaN	-0.3	0.8975	0.0215	0.0203	0.0211	0.0198	0.0197
0.0	0.0	0.0	-1014.0732	-2289.6143	NaN	NaN	0.693	0.8974	0.0215	0.0205	0.0211	0.0198	0.0197
0.0	0.0	0.0	-1184.0732	440.3857	NaN	NaN	-0.3	0.8976	0.0213	0.0205	0.0211	0.0198	0.0198
0.0	0.0	0.0	-2880.0732	98.3857	NaN	NaN	-0.0354	0.8973	0.0214	0.0206	0.0211	0.0198	0.0199
0.0	0.0	0.0	-929.0732	-307.6143	NaN	NaN	0.2487	0.8974	0.0213	0.0207	0.021	0.0197	0.0199
0.0	0.0	0.0	-3119.0732	3084.3857	NaN	NaN	-0.3	0.8974	0.0213	0.0206	0.021	0.0198	0.02
0.0	0.0	0.0	-833.0732	186.3857	NaN	NaN	-0.2882	0.8972	0.0212	0.0206	0.021	0.0198	0.0201
0.0	0.0	0.0	-940.0732	3185.3857	NaN	NaN	1.3	0.8971	0.0212	0.0206	0.021	0.0199	0.0201
0.0	0.0	0.0	-2508.0732	1136.3857	NaN	NaN	-0.3	0.8964	0.0214	0.0208	0.0211	0.0201	0.0202
0.0	0.0	0.0	-1351.0732	1937.3857	NaN	NaN	1.3	0.8961	0.0215	0.0208	0.0211	0.0201	0.0203
0.0	0.0	0.0	-2655.0732	1914.3857	NaN	NaN	-0.3	0.8962	0.0214	0.0208	0.0211	0.0201	0.0203
0.0	0.0	0.0	-2376.0732	-906.6143	NaN	NaN	0.2762	0.8962	0.0214	0.0208	0.0212	0.0201	0.0204
0.0	0.0	0.0	-2598.0732	2275.3857	NaN	NaN	-0.3	0.8966	0.0213	0.0207	0.0211	0.02	0.0203
0.0	0.0	0.0	-1046.0732	3069.3857	NaN	NaN	1.3	0.8969	0.0211	0.0206	0.0211	0.0201	0.0202
0.0	0.0	0.0	-678.0732	1381.3857	NaN	NaN	1.3	0.8967	0.0212	0.0207	0.0212	0.0201	0.0202
0.0	0.0	0.0	-1975.0732	-1052.6143	NaN	NaN	0.3477	0.8966	0.0213	0.0207	0.0211	0.0201	0.0202
0.0	0.0	0.0	-2899.0732	-1221.6143	NaN	NaN	0.2965	0.8967	0.0212	0.0207	0.0211	0.02	0.0202
0.0	0.0	0.0	-670.0732	-1792.6143	NaN	NaN	0.7279	0.8972	0.021	0.0206	0.0211	0.02	0.0202
0.0	0.0	0.0	-1762.0732	2653.3857	NaN	NaN	1.3	0.8975	0.0208	0.0204	0.0211	0.02	0.0202
0.0	0.0	0.0	-2884.0732	-178.6143	NaN	NaN	0.0583	0.8968	0.021	0.0207	0.0213	0.0201	0.0202
0.0	0.0	0.0	-2208.0732	-1265.6143	NaN	NaN	0.3643	0.8971	0.0209	0.0207	0.0211	0.02	0.0202
0.0	0.0	0.0	-1749.0732	-2800.6143	NaN	NaN	0.6156	0.8966	0.021	0.0208	0.0212	0.0201	0.0203
0.0	0.0	0.0	-1834.0732	1040.3857	NaN	NaN	-0.3	0.8974	0.0208	0.0205	0.0211	0.0201	0.0202
0.0	0.0	0.0	-1781.0732	1199.3857	NaN	NaN	-0.3	0.8974	0.0207	0.0204	0.0211	0.0202	0.0203
0.0	0.0	0.0	-1847.0732	1055.3857	NaN	NaN	-0.3	0.8974	0.0206	0.0203	0.0211	0.0203	0.0203
0.0	0.0	0.0	-2215.0732	382.3857	NaN	NaN	-0.2086	0.897	0.0208	0.0204	0.0212	0.0203	0.0204
0.0	0.0	0.0	-1306.0732	3302.3857	NaN	NaN	1.3	0.8972	0.0207	0.0204	0.0211	0.0201	0.0203
0.0	0.0	0.0	-2619.0732	-1269.6143	NaN	NaN	0.3265	0.8966	0.0209	0.0206	0.0212	0.0202	0.0204
0.0	0.0	0.0	1250.9268	260.3857	NaN	NaN	0.1723	0.8974	0.0207	0.0205	0.0211	0.0201	0.0202
0.0	0.0	0.0	1103.9268	-697.6143	NaN	NaN	-0.3	0.8972	0.0208	0.0205	0.0212	0.0201	0.0202
0.0	0.0	0.0	-1047.0732	-2276.6143	NaN	NaN	0.685	0.8973	0.0208	0.0205	0.0211	0.0201	0.0202
0.0	0.0	0.0	-2619.0732	556.3857	NaN	NaN	-0.2697	0.8974	0.0208	0.0204	0.0211	0.0201	0.0202
0.0	0.0	0.0	-1863.0732	2947.3857	NaN	NaN	1.3	0.8976	0.0208	0.0203	0.021	0.0202	0.0202
0.0	0.0	0.0	-1166.0732	2523.3857	NaN	NaN	1.3	0.8975	0.0208	0.0202	0.021	0.0202	0.0202
0.0	0.0	0.0	-1141.0732	-269.6143	NaN	NaN	0.1911	0.8975	0.0208	0.0202	0.0211	0.0202	0.0202
0.0	0.0	0.0	-632.0732	2814.3857	NaN	NaN	1.2896	0.8975	0.0208	0.0203	0.0211	0.0202	0.0201
0.0	0.0	0.0	-1598.0732	2404.3857	NaN	NaN	1.3	0.8971	0.021	0.0205	0.0212	0.0201	0.0201
0.0	0.0	0.0	-1888.0732	-1991.6143	NaN	NaN	0.5133	0.8971	0.0211	0.0206	0.0211	0.02	0.0201
0.0	0.0	0.0	-4186.0732	1214.3857	NaN	NaN	-0.3	0.8972	0.0211	0.0206	0.0211	0.02	0.0201
0.0	0.0	0.0	-2272.0732	1667.3857	NaN	NaN	-0.3	0.8979	0.0209	0.0203	0.0209	0.0199	0.0201
0.0	0.0	0.0	25.9268	1674.3857	NaN	NaN	0.9848	0.8983	0.0207	0.0201	0.0208	0.02	0.0201
0.0	0.0	0.0	-3141.0732	3886.3857	NaN	NaN	1.3	0.8982	0.0207	0.0201	0.0209	0.0201	0.02
0.0	0.0	0.0	-1302.0732	5827.3857	NaN	NaN	1.2877	0.898	0.0208	0.0202	0.0209	0.02	0.02
0.0	0.0	0.0	-3750.0732	-107.6143	NaN	NaN	0.0279	0.8969	0.0211	0.0206	0.0211	0.02	0.0202
0.0	0.0	0.0	-2934.0732	1423.3857	NaN	NaN	-0.3	0.8972	0.0212	0.0205	0.0211	0.0199	0.0201
0.0	0.0	0.0	-1294.0732	511.3857	NaN	NaN	-0.3	0.8968	0.0214	0.0206	0.0212	0.02	0.0201
0.0	0.0	0.0	-2631.0732	-60.6143	NaN	NaN	0.0225	0.8967	0.0214	0.0205	0.0212	0.0201	0.0202
0.0	0.0	0.0	-2061.0732	2479.3857	NaN	NaN	1.3	0.8969	0.0213	0.0204	0.0212	0.0201	0.0201
0.0	0.0	0.0	-938.0732	1270.3857	NaN	NaN	1.3	0.8969	0.0213	0.0203	0.0212	0.0202	0.0201
0.0	0.0	0.0	-2716.0732	783.3857	NaN	NaN	-0.3	0.8967	0.0213	0.0204	0.0212	0.0203	0.0201
0.0	0.0	0.0	432.9268	-847.6143	NaN	NaN	1.3	0.8964	0.0214	0.0205	0.0213	0.0203	0.0201
0.0	0.0	0.0	-1400.0732	-402.6143	NaN	NaN	0.2233	0.896	0.0216	0.0206	0.0213	0.0203	0.0201
0.0	0.0	0.0	-1496.0732	-975.6143	NaN	NaN	0.3947	0.896	0.0216	0.0207	0.0213	0.0203	0.0202
0.0	0.0	0.0	-1111.0732	-911.6143	NaN	NaN	0.4507	0.8964	0.0215	0.0205	0.0213	0.0202	0.0202
0.0	0.0	0.0	-2074.0732	2078.3857	NaN	NaN	1.3	0.8967	0.0213	0.0204	0.0212	0.0202	0.0201
0.0	0.0	0.0	-1952.0732	855.3857	NaN	NaN	-0.3	0.8964	0.0214	0.0204	0.0213	0.0203	0.0202
0.0	0.0	0.0	-2236.0732	2315.3857	NaN	NaN	1.3	0.896	0.0215	0.0205	0.0214	0.0205	0.0202
0.0	0.0	0.0	-2341.0732	-1050.6143	NaN	NaN	0.3098	0.8955	0.0218	0.0207	0.0214	0.0204	0.0203
0.0	0.0	0.0	-2810.0732	-1534.6143	NaN	NaN	0.3532	0.8956	0.0217	0.0207	0.0214	0.0203	0.0203
0.0	0.0	0.0	-1150.0732	-1531.6143	NaN	NaN	0.5711	0.8958	0.0216	0.0207	0.0213	0.0203	0.0203
0.0	0.0	0.0	-2298.0732	3.3857	NaN	NaN	-0.0015	0.8963	0.0214	0.0205	0.0213	0.0203	0.0202
0.0	0.0	0.0	-1435.0732	3689.3857	NaN	NaN	1.3	0.8963	0.0215	0.0205	0.0213	0.0203	0.0202
0.0	0.0	0.0	-698.0732	1253.3857	NaN	NaN	1.3	0.8962	0.0215	0.0205	0.0212	0.0204	0.0201
0.0	0.0	0.0	-1885.0732	-930.6143	NaN	NaN	0.3305	0.8962	0.0216	0.0206	0.0212	0.0203	0.0202
0.0	0.0	0.0	-98.0732	-498.6143	NaN	NaN	0.8356	0.8961	0.0216	0.0206	0.0212	0.0203	0.0202
0.0	0.0	0.0	-1463.0732	1144.3857	NaN	NaN	-0.3	0.896	0.0216	0.0205	0.0212	0.0204	0.0203
0.0	0.0	0.0	-1357.0732	2684.3857	NaN	NaN	1.3	0.8962	0.0216	0.0204	0.0212	0.0204	0.0202
0.0	0.0	0.0	-2485.0732	2339.3857	NaN	NaN	-0.3	0.8958	0.0217	0.0205	0.0213	0.0205	0.0203
0.0	0.0	0.0	-601.0732	77.3857	NaN	NaN	-0.1478	0.8956	0.0217	0.0206	0.0213	0.0204	0.0203
0.0	0.0	0.0	-260.0732	-3034.6143	NaN	NaN	0.9211	0.8952	0.0219	0.0208	0.0214	0.0204	0.0204
0.0	0.0	0.0	-768.0732	-160.6143	NaN	NaN	0.1729	0.8955	0.0218	0.0207	0.0213	0.0203	0.0204
0.0	0.0	0.0	-229.0732	2065.3857	NaN	NaN	1.1247	0.8962	0.0216	0.0205	0.0212	0.0203	0.0202
0.0	0.0	0.0	-1799.0732	283.3857	NaN	NaN	-0.187	0.8959	0.0217	0.0205	0.0212	0.0203	0.0203
0.0	0.0	0.0	582.9268	-288.6143	NaN	NaN	-0.3	0.8963	0.0216	0.0204	0.0211	0.0203	0.0202
0.0	0.0	0.0	-917.0732	43.3857	NaN	NaN	-0.0497	0.8959	0.0218	0.0204	0.0212	0.0203	0.0204
0.0	0.0	0.0	694.9268	499.3857	NaN	NaN	0.4181	0.8965	0.0217	0.0203	0.021	0.0204	0.0202
0.0	0.0	0.0	-1853.0732	3965.3857	NaN	NaN	1.3	0.8966	0.0216	0.0202	0.021	0.0203	0.0202
0.0	0.0	0.0	-844.0732	-1773.6143	NaN	NaN	0.6776	0.8957	0.0219	0.0205	0.0212	0.0203	0.0204
0.0	0.0	0.0	-1561.0732	-1951.6143	NaN	NaN	0.5556	0.896	0.0219	0.0205	0.0211	0.0202	0.0203
0.0	0.0	0.0	-572.0732	542.3857	NaN	NaN	-0.3	0.8965	0.0218	0.0204	0.021	0.0202	0.0202
0.0	0.0	0.0	-652.0732	-322.6143	NaN	NaN	0.331	0.8967	0.0217	0.0202	0.021	0.0202	0.0202
0.0	0.0	0.0	-868.0732	1399.3857	NaN	NaN	1.3	0.8969	0.0216	0.0201	0.021	0.0202	0.0202
0.0	0.0	0.0	-1732.0732	-1737.6143	NaN	NaN	0.5008	0.8969	0.0216	0.0201	0.0211	0.0202	0.0201
0.0	0.0	0.0	-1939.0732	2075.3857	NaN	NaN	1.3	0.8973	0.0215	0.0201	0.021	0.0201	0.02
0.0	0.0	0.0	-3456.0732	2280.3857	NaN	NaN	-0.3	0.8969	0.0216	0.0202	0.0211	0.0201	0.0201
0.0	0.0	0.0	-1889.0732	-1357.6143	NaN	NaN	0.4182	0.8969	0.0217	0.0204	0.0211	0.0199	0.02
0.0	0.0	0.0	-1099.0732	-3793.6143	NaN	NaN	0.7754	0.897	0.0216	0.0204	0.0211	0.0199	0.0201
0.0	0.0	0.0	-2053.0732	-89.6143	NaN	NaN	0.0418	0.8975	0.0215	0.0202	0.021	0.0198	0.02
0.0	0.0	0.0	-806.0732	1372.3857	NaN	NaN	1.3	0.8981	0.0212	0.02	0.0209	0.0198	0.02
0.0	0.0	0.0	-1086.0732	2065.3857	NaN	NaN	1.3	0.8981	0.0211	0.0199	0.0209	0.0199	0.02
0.0	0.0	0.0	-2195.0732	1673.3857	NaN	NaN	-0.3	0.8978	0.0213	0.02	0.021	0.02	0.02
0.0	0.0	0.0	-1353.0732	987.3857	NaN	NaN	-0.3	0.8973	0.0214	0.02	0.021	0.0201	0.0201
0.0	0.0	0.0	-2292.0732	-3.6143	NaN	NaN	0.0016	0.8967	0.0215	0.0202	0.0212	0.0201	0.0202
0.0	0.0	0.0	-1904.0732	2070.3857	NaN	NaN	1.3	0.8967	0.0216	0.0202	0.0212	0.0201	0.0202
0.0	0.0	0.0	-2091.0732	883.3857	NaN	NaN	-0.3	0.8961	0.0218	0.0204	0.0212	0.0201	0.0203
0.0	0.0	0.0	-354.0732	-1002.6143	NaN	NaN	0.739	0.8964	0.0217	0.0203	0.0211	0.0201	0.0203
0.0	0.0	0.0	-1477.0732	2251.3857	NaN	NaN	1.3	0.8972	0.0216	0.02	0.0209	0.0201	0.0201
0.0	0.0	0.0	-1345.0732	731.3857	NaN	NaN	-0.3	0.8971	0.0216	0.02	0.0209	0.0202	0.0201
0.0	0.0	0.0	-2539.0732	4334.3857	NaN	NaN	1.3	0.8974	0.0215	0.02	0.0208	0.0202	0.02
0.0	0.0	0.0	880.9268	-1071.6143	NaN	NaN	1.3	0.8963	0.0218	0.0203	0.0211	0.0202	0.0203
0.0	0.0	0.0	-1583.0732	-321.6143	NaN	NaN	0.1689	0.8966	0.0218	0.0203	0.021	0.0201	0.0202
0.0	0.0	0.0	-990.0732	-198.6143	NaN	NaN	0.1671	0.8969	0.0217	0.0202	0.021	0.02	0.0202
0.0	0.0	0.0	-2397.0732	1168.3857	NaN	NaN	-0.3	0.8975	0.0215	0.0201	0.0208	0.02	0.02
0.0	0.0	0.0	-18.0732	547.3857	NaN	NaN	1.0341	0.8975	0.0215	0.02	0.0209	0.0201	0.02
0.0	0.0	0.0	-1110.0732	157.3857	NaN	NaN	-0.1652	0.8975	0.0215	0.02	0.0208	0.0201	0.02
0.0	0.0	0.0	-1102.0732	-1185.6143	NaN	NaN	0.5183	0.897	0.0216	0.0201	0.0209	0.0202	0.0201
0.0	0.0	0.0	-3172.0732	2875.3857	NaN	NaN	-0.3	0.897	0.0217	0.0201	0.021	0.0202	0.0201
0.0	0.0	0.0	-2648.0732	-1960.6143	NaN	NaN	0.4254	0.8963	0.0218	0.0203	0.0211	0.0202	0.0203
0.0	0.0	0.0	-260.0732	2318.3857	NaN	NaN	1.1264	0.8973	0.0215	0.0201	0.021	0.0201	0.02
0.0	0.0	0.0	-944.0732	694.3857	NaN	NaN	-0.3	0.8972	0.0215	0.0201	0.021	0.0201	0.0201
0.0	0.0	0.0	-2141.0732	2507.3857	NaN	NaN	1.3	0.8976	0.0214	0.02	0.0209	0.02	0.02
0.0	0.0	0.0	-1628.0732	-960.6143	NaN	NaN	0.3711	0.897	0.0216	0.0202	0.0211	0.02	0.0201
0.0	0.0	0.0	-1299.0732	1766.3857	NaN	NaN	1.3	0.898	0.0213	0.02	0.0209	0.0199	0.0199
0.0	0.0	0.0	-408.0732	554.3857	NaN	NaN	1.3	0.8973	0.0215	0.0201	0.021	0.02	0.0201
0.0	0.0	0.0	-1911.0732	-664.6143	NaN	NaN	0.258	0.8976	0.0214	0.0201	0.021	0.0199	0.02
0.0	0.0	0.0	-1766.0732	2425.3857	NaN	NaN	1.3	0.898	0.0213	0.0201	0.0208	0.0199	0.0199
0.0	0.0	0.0	-1811.0732	-555.6143	NaN	NaN	0.2348	0.8974	0.0214	0.0202	0.021	0.0199	0.0201
0.0	0.0	0.0	-1066.0732	1450.3857	NaN	NaN	1.3	0.8976	0.0214	0.0202	0.0209	0.0198	0.02
0.0	0.0	0.0	-261.0732	-1637.6143	NaN	NaN	0.8625	0.8977	0.0214	0.0201	0.0209	0.0198	0.02
0.0	0.0	0.0	-1010.0732	153.3857	NaN	NaN	-0.179	0.8981	0.0213	0.0201	0.0207	0.0198	0.0199
0.0	0.0	0.0	-2193.0732	5999.3857	NaN	NaN	1.3	0.8984	0.0212	0.0201	0.0206	0.0199	0.0199
0.0	0.0	0.0	-1007.0732	-1605.6143	NaN	NaN	0.6145	0.8979	0.0213	0.0201	0.0208	0.02	0.02
0.0	0.0	0.0	-953.0732	1394.3857	NaN	NaN	1.3	0.8973	0.0215	0.0202	0.021	0.0201	0.02
0.0	0.0	0.0	-811.0732	2246.3857	NaN	NaN	1.3	0.8971	0.0216	0.0203	0.021	0.02	0.02
0.0	0.0	0.0	-2991.0732	-141.6143	NaN	NaN	0.0452	0.8968	0.0217	0.0204	0.021	0.02	0.0201
0.0	0.0	0.0	-43.0732	-897.6143	NaN	NaN	0.9542	0.8972	0.0215	0.0202	0.021	0.02	0.0201
0.0	0.0	0.0	-2102.0732	2719.3857	NaN	NaN	1.3	0.8981	0.0212	0.02	0.0209	0.0199	0.0199
0.0	0.0	0.0	-322.0732	-234.6143	NaN	NaN	0.4214	0.8977	0.0213	0.0201	0.021	0.02	0.0199
0.0	0.0	0.0	-1729.0732	1064.3857	NaN	NaN	-0.3	0.8977	0.0213	0.0202	0.021	0.02	0.0199
0.0	0.0	0.0	-2176.0732	-2755.6143	NaN	NaN	0.5588	0.8969	0.0216	0.0204	0.0211	0.0201	0.02
0.0	0.0	0.0	-2027.0732	-465.6143	NaN	NaN	0.1868	0.8972	0.0215	0.0203	0.0211	0.0199	0.02
0.0	0.0	0.0	-2263.0732	-115.6143	NaN	NaN	0.0486	0.8972	0.0215	0.0203	0.0211	0.02	0.02
0.0	0.0	0.0	-1996.0732	-117.6143	NaN	NaN	0.0556	0.8976	0.0213	0.0201	0.021	0.02	0.02
0.0	0.0	0.0	-192.0732	1328.3857	NaN	NaN	1.169	0.8974	0.0214	0.0201	0.021	0.0201	0.0201
0.0	0.0	0.0	-825.0732	3387.3857	NaN	NaN	1.3	0.898	0.0212	0.0201	0.0207	0.02	0.02
0.0	0.0	0.0	-1157.0732	-1376.6143	NaN	NaN	0.5433	0.8972	0.0214	0.0202	0.0209	0.0201	0.0202
0.0	0.0	0.0	-1878.0732	1299.3857	NaN	NaN	-0.3	0.8977	0.0213	0.0201	0.0207	0.0201	0.0201
0.0	0.0	0.0	-473.0732	2582.3857	NaN	NaN	1.2243	0.8978	0.0213	0.0201	0.0206	0.0201	0.0201
0.0	0.0	0.0	-431.0732	2341.3857	NaN	NaN	1.2257	0.8973	0.0214	0.0201	0.0208	0.0202	0.0202
0.0	0.0	0.0	-2036.0732	1346.3857	NaN	NaN	-0.3	0.8967	0.0216	0.0203	0.021	0.0202	0.0203
0.0	0.0	0.0	-1371.0732	435.3857	NaN	NaN	-0.3	0.8966	0.0217	0.0203	0.0211	0.0201	0.0202
0.0	0.0	0.0	-2961.0732	-3411.6143	NaN	NaN	0.5353	0.8964	0.0217	0.0204	0.0211	0.0201	0.0202
0.0	0.0	0.0	-430.0732	2791.3857	NaN	NaN	1.1821	0.898	0.0214	0.02	0.0208	0.0199	0.02
0.0	0.0	0.0	-500.0732	-2465.6143	NaN	NaN	0.8314	0.8975	0.0215	0.0201	0.0208	0.02	0.0201
0.0	0.0	0.0	-1612.0732	-908.6143	NaN	NaN	0.3605	0.8982	0.0213	0.02	0.0206	0.0199	0.02
0.0	0.0	0.0	-808.0732	497.3857	NaN	NaN	-0.3	0.8983	0.0213	0.02	0.0205	0.0199	0.02
0.0	0.0	0.0	-1697.0732	-558.6143	NaN	NaN	0.2476	0.8983	0.0213	0.02	0.0205	0.0199	0.02
0.0	0.0	0.0	-395.0732	2145.3857	NaN	NaN	1.2257	0.8985	0.0212	0.0201	0.0204	0.0198	0.02
0.0	0.0	0.0	-1236.0732	-861.6143	NaN	NaN	0.4107	0.8984	0.0213	0.0201	0.0203	0.0198	0.02
0.0	0.0	0.0	-611.0732	2784.3857	NaN	NaN	1.2812	0.8986	0.0213	0.0201	0.0202	0.0198	0.0199
0.0	0.0	0.0	-3073.0732	997.3857	NaN	NaN	-0.3	0.8986	0.0213	0.0201	0.0202	0.0198	0.02
0.0	0.0	0.0	-2653.0732	2424.3857	NaN	NaN	-0.3	0.8988	0.0212	0.0201	0.0201	0.0198	0.02
0.0	0.0	0.0	-2107.0732	3935.3857	NaN	NaN	1.3	0.8983	0.0213	0.0201	0.0202	0.02	0.0201
0.0	0.0	0.0	-704.0732	5609.3857	NaN	NaN	1.1435	0.8983	0.0213	0.0201	0.0202	0.02	0.0201
0.0	0.0	0.0	-1839.0732	2582.3857	NaN	NaN	1.3	0.8984	0.0214	0.02	0.0204	0.0199	0.02
0.0	0.0	0.0	-2583.0732	2046.3857	NaN	NaN	-0.3	0.8983	0.0215	0.0199	0.0206	0.0199	0.0198
0.0	0.0	0.0	-2969.0732	916.3857	NaN	NaN	-0.3	0.8978	0.0217	0.0201	0.0207	0.0198	0.0199
0.0	0.0	0.0	-2012.0732	761.3857	NaN	NaN	-0.3	0.8982	0.0216	0.02	0.0207	0.0196	0.0199
0.0	0.0	0.0	148.9268	2229.3857	NaN	NaN	0.9374	0.8987	0.0214	0.0198	0.0205	0.0197	0.0198
0.0	0.0	0.0	-1365.0732	1334.3857	NaN	NaN	-0.3	0.8984	0.0214	0.0199	0.0205	0.0199	0.02
0.0	0.0	0.0	-2157.0732	3533.3857	NaN	NaN	1.3	0.8984	0.0214	0.0199	0.0204	0.0199	0.02
0.0	0.0	0.0	527.9268	2624.3857	NaN	NaN	0.8325	0.8982	0.0214	0.0199	0.0206	0.0199	0.02
0.0	0.0	0.0	-761.0732	-872.6143	NaN	NaN	0.5341	0.8977	0.0215	0.02	0.0209	0.0198	0.02
0.0	0.0	0.0	-2583.0732	408.3857	NaN	NaN	-0.1878	0.8975	0.0215	0.0202	0.0211	0.0198	0.02
0.0	0.0	0.0	-899.0732	-1140.6143	NaN	NaN	0.5592	0.8974	0.0215	0.0203	0.0211	0.0198	0.0199
0.0	0.0	0.0	-2011.0732	-956.6143	NaN	NaN	0.3223	0.8972	0.0216	0.0203	0.0211	0.0199	0.0199
0.0	0.0	0.0	-1345.0732	121.3857	NaN	NaN	-0.0992	0.8973	0.0216	0.0202	0.0211	0.02	0.0199
0.0	0.0	0.0	-2007.0732	2720.3857	NaN	NaN	1.3	0.8973	0.0216	0.0202	0.021	0.02	0.0199
0.0	0.0	0.0	-2807.0732	-1635.6143	NaN	NaN	0.3682	0.8968	0.0217	0.0203	0.0211	0.0201	0.02
0.0	0.0	0.0	-2816.0732	834.3857	NaN	NaN	-0.3	0.8968	0.0217	0.0203	0.0211	0.0201	0.02
0.0	0.0	0.0	-1575.0732	1579.3857	NaN	NaN	1.3	0.8967	0.0217	0.0204	0.0211	0.0201	0.02
0.0	0.0	0.0	-1553.0732	356.3857	NaN	NaN	-0.2978	0.8967	0.0217	0.0204	0.0212	0.0201	0.0199
0.0	0.0	0.0	-1658.0732	-518.6143	NaN	NaN	0.2383	0.8965	0.0217	0.0205	0.0213	0.0201	0.0199
0.0	0.0	0.0	-514.0732	-2485.6143	NaN	NaN	0.8286	0.8967	0.0217	0.0205	0.0212	0.02	0.0199
0.0	0.0	0.0	-1244.0732	1063.3857	NaN	NaN	-0.3	0.8971	0.0216	0.0203	0.0211	0.02	0.0198
0.0	0.0	0.0	-1515.0732	-266.6143	NaN	NaN	0.1496	0.897	0.0216	0.0203	0.0211	0.0201	0.0199
0.0	0.0	0.0	-955.0732	2035.3857	NaN	NaN	1.3	0.8972	0.0215	0.0203	0.021	0.0201	0.0199
0.0	0.0	0.0	-2647.0732	-617.6143	NaN	NaN	0.1892	0.8968	0.0215	0.0203	0.0211	0.0202	0.02
0.0	0.0	0.0	-1274.0732	2200.3857	NaN	NaN	1.3	0.897	0.0214	0.0204	0.0211	0.0202	0.02
0.0	0.0	0.0	-3818.0732	611.3857	NaN	NaN	-0.1907	0.8967	0.0214	0.0206	0.0213	0.0201	0.02
0.0	0.0	0.0	-623.0732	-1143.6143	NaN	NaN	0.6473	0.8969	0.0213	0.0206	0.0212	0.02	0.0199
0.0	0.0	0.0	-235.0732	-1813.6143	NaN	NaN	0.8853	0.897	0.0213	0.0206	0.0212	0.02	0.02
0.0	0.0	0.0	-3258.0732	2060.3857	NaN	NaN	-0.3	0.8973	0.0212	0.0204	0.0211	0.02	0.0199
0.0	0.0	0.0	-2715.0732	809.3857	NaN	NaN	-0.3	0.897	0.0211	0.0205	0.0211	0.0201	0.0201
0.0	0.0	0.0	-1586.0732	2123.3857	NaN	NaN	1.3	0.8973	0.021	0.0204	0.0211	0.0201	0.0201
0.0	0.0	0.0	-1564.0732	1104.3857	NaN	NaN	-0.3	0.8972	0.021	0.0205	0.0212	0.02	0.0202
0.0	0.0	0.0	-2559.0732	-1034.6143	NaN	NaN	0.2879	0.8971	0.021	0.0206	0.0212	0.0199	0.0202
0.0	0.0	0.0	-1328.0732	2404.3857	NaN	NaN	1.3	0.8976	0.0208	0.0205	0.0211	0.0198	0.0201
0.0	0.0	0.0	-739.0732	-197.6143	NaN	NaN	0.211	0.8976	0.0208	0.0205	0.0211	0.0198	0.0201
0.0	0.0	0.0	-1194.0732	4779.3857	NaN	NaN	1.3	0.8984	0.0205	0.0204	0.021	0.0197	0.02
0.0	0.0	0.0	-2286.0732	-246.6143	NaN	NaN	0.0974	0.8979	0.0207	0.0205	0.0211	0.0197	0.02
0.0	0.0	0.0	-2357.0732	-813.6143	NaN	NaN	0.2566	0.8979	0.0208	0.0205	0.0211	0.0197	0.02
0.0	0.0	0.0	-658.0732	2101.3857	NaN	NaN	1.3	0.8979	0.0208	0.0205	0.0211	0.0198	0.02
0.0	0.0	0.0	-1774.0732	-242.6143	NaN	NaN	0.1203	0.8978	0.0208	0.0205	0.0211	0.0197	0.02
0.0	0.0	0.0	-2057.0732	1189.3857	NaN	NaN	-0.3	0.8975	0.0208	0.0206	0.0212	0.0198	0.0201
0.0	0.0	0.0	-4245.0732	1175.3857	NaN	NaN	-0.3	0.8978	0.0207	0.0205	0.0211	0.0198	0.0201
0.0	0.0	0.0	70.9268	683.3857	NaN	NaN	0.906	0.8982	0.0206	0.0204	0.0211	0.0197	0.02
0.0	0.0	0.0	-1021.0732	2476.3857	NaN	NaN	1.3	0.8984	0.0205	0.0204	0.021	0.0197	0.0201
0.0	0.0	0.0	-2521.0732	339.3857	NaN	NaN	-0.1556	0.8983	0.0206	0.0204	0.021	0.0196	0.02
0.0	0.0	0.0	-982.0732	296.3857	NaN	NaN	-0.3	0.8984	0.0205	0.0204	0.021	0.0196	0.0201
0.0	0.0	0.0	-2728.0732	3903.3857	NaN	NaN	1.3	0.8987	0.0204	0.0203	0.021	0.0196	0.02
0.0	0.0	0.0	-1397.0732	2419.3857	NaN	NaN	1.3	0.8986	0.0204	0.0204	0.0211	0.0195	0.02
0.0	0.0	0.0	-1624.0732	-1007.6143	NaN	NaN	0.3829	0.8981	0.0206	0.0206	0.0212	0.0195	0.0201
0.0	0.0	0.0	-1536.0732	9.3857	NaN	NaN	-0.0061	0.8981	0.0207	0.0206	0.0212	0.0195	0.0199
0.0	0.0	0.0	-2763.0732	209.3857	NaN	NaN	-0.082	0.8981	0.0207	0.0207	0.0212	0.0194	0.02
0.0	0.0	0.0	-3055.0732	613.3857	NaN	NaN	-0.2512	0.8981	0.0207	0.0207	0.0211	0.0194	0.02
0.0	0.0	0.0	-3604.0732	948.3857	NaN	NaN	-0.3	0.8982	0.0206	0.0206	0.0212	0.0195	0.0199
0.0	0.0	0.0	-1937.0732	2805.3857	NaN	NaN	1.3	0.8982	0.0207	0.0206	0.0212	0.0195	0.0199
0.0	0.0	0.0	-2651.0732	648.3857	NaN	NaN	-0.3	0.8975	0.0208	0.0208	0.0213	0.0196	0.0199
0.0	0.0	0.0	-2551.0732	-200.6143	NaN	NaN	0.0729	0.8973	0.021	0.0208	0.0213	0.0197	0.0199
0.0	0.0	0.0	-2760.0732	727.3857	NaN	NaN	-0.3	0.8969	0.0211	0.021	0.0213	0.0197	0.02
0.0	0.0	0.0	-2553.0732	2287.3857	NaN	NaN	-0.3	0.8972	0.0209	0.0209	0.0213	0.0197	0.0201
0.0	0.0	0.0	436.9268	-1918.6143	NaN	NaN	1.2949	0.8969	0.021	0.0209	0.0213	0.0198	0.0202
0.0	0.0	0.0	-2474.0732	1483.3857	NaN	NaN	-0.3	0.8971	0.0209	0.0208	0.0213	0.0198	0.0201
0.0	0.0	0.0	-1981.0732	1560.3857	NaN	NaN	-0.3	0.8969	0.0209	0.0209	0.0213	0.0198	0.0202
0.0	0.0	0.0	-2260.0732	1134.3857	NaN	NaN	-0.3	0.8966	0.021	0.021	0.0213	0.0198	0.0202
0.0	0.0	0.0	-1933.0732	-609.6143	NaN	NaN	0.2398	0.8963	0.0212	0.0211	0.0214	0.0198	0.0202
0.0	0.0	0.0	-591.0732	-165.6143	NaN	NaN	0.2189	0.8965	0.0212	0.0211	0.0213	0.0197	0.0202
0.0	0.0	0.0	-3372.0732	-1963.6143	NaN	NaN	0.368	0.8959	0.0213	0.0212	0.0214	0.0199	0.0203
0.0	0.0	0.0	-2496.0732	4575.3857	NaN	NaN	1.3	0.8968	0.021	0.021	0.0212	0.0198	0.0201
0.0	0.0	0.0	-3393.0732	1958.3857	NaN	NaN	-0.3	0.8961	0.0212	0.0212	0.0214	0.0199	0.0203
0.0	0.0	0.0	-1090.0732	1120.3857	NaN	NaN	1.3	0.8964	0.0211	0.0211	0.0212	0.0199	0.0202
0.0	0.0	0.0	-1596.0732	-198.6143	NaN	NaN	0.1107	0.8962	0.0212	0.0212	0.0213	0.0199	0.0202
0.0	0.0	0.0	-2604.0732	2550.3857	NaN	NaN	-0.3	0.8964	0.0212	0.0212	0.0212	0.0199	0.0201
0.0	0.0	0.0	-1711.0732	580.3857	NaN	NaN	-0.3	0.8962	0.0212	0.0212	0.0213	0.0199	0.0201
0.0	0.0	0.0	-175.0732	611.3857	NaN	NaN	1.3	0.8963	0.0213	0.0212	0.0213	0.0198	0.02
0.0	0.0	0.0	-1890.0732	-764.6143	NaN	NaN	0.288	0.896	0.0215	0.0213	0.0213	0.0198	0.0201
0.0	0.0	0.0	-3580.0732	-102.6143	NaN	NaN	0.0279	0.8962	0.0214	0.0212	0.0213	0.0198	0.0201
0.0	0.0	0.0	-1850.0732	-1293.6143	NaN	NaN	0.4115	0.896	0.0215	0.0213	0.0213	0.0199	0.0201
0.0	0.0	0.0	-2033.0732	4025.3857	NaN	NaN	1.3	0.8968	0.0212	0.0211	0.0211	0.0198	0.0199
0.0	0.0	0.0	-2039.0732	1047.3857	NaN	NaN	-0.3	0.8964	0.0212	0.0212	0.0212	0.0199	0.02
0.0	0.0	0.0	-2940.0732	-940.6143	NaN	NaN	0.2424	0.8962	0.0213	0.0213	0.0213	0.0198	0.02
0.0	0.0	0.0	-2402.0732	222.3857	NaN	NaN	-0.102	0.8962	0.0213	0.0214	0.0213	0.0198	0.0199
0.0	0.0	0.0	-2476.0732	-2083.6143	NaN	NaN	0.457	0.8956	0.0216	0.0216	0.0213	0.0198	0.0201
0.0	0.0	0.0	-2432.0732	473.3857	NaN	NaN	-0.2417	0.896	0.0214	0.0215	0.0212	0.0198	0.0201
0.0	0.0	0.0	-2064.0732	1587.3857	NaN	NaN	-0.3	0.8969	0.0211	0.0212	0.0211	0.0198	0.0199
0.0	0.0	0.0	-3946.0732	2115.3857	NaN	NaN	-0.3	0.8972	0.021	0.021	0.0211	0.02	0.0198
0.0	0.0	0.0	-1667.0732	3730.3857	NaN	NaN	1.3	0.897	0.021	0.021	0.0211	0.02	0.0199
0.0	0.0	0.0	-1050.0732	1354.3857	NaN	NaN	1.3	0.8965	0.0212	0.0212	0.0212	0.0199	0.02
0.0	0.0	0.0	-1828.0732	-344.6143	NaN	NaN	0.1586	0.8958	0.0215	0.0214	0.0213	0.0198	0.0201
0.0	0.0	0.0	-3617.0732	2369.3857	NaN	NaN	-0.3	0.896	0.0215	0.0215	0.0212	0.0197	0.0201
0.0	0.0	0.0	-3476.0732	1191.3857	NaN	NaN	-0.3	0.8961	0.0215	0.0214	0.0213	0.0197	0.0201
0.0	0.0	0.0	-2471.0732	931.3857	NaN	NaN	-0.3	0.8966	0.0213	0.0212	0.0212	0.0197	0.0199
0.0	0.0	0.0	-1587.0732	3311.3857	NaN	NaN	1.3	0.8969	0.0212	0.021	0.0212	0.0198	0.0198
0.0	0.0	0.0	-854.0732	3366.3857	NaN	NaN	1.3	0.8968	0.0213	0.021	0.0212	0.0198	0.0198
0.0	0.0	0.0	-3633.0732	-3299.6143	NaN	NaN	0.476	0.896	0.0216	0.0214	0.0214	0.0198	0.02
0.0	0.0	0.0	-1775.0732	718.3857	NaN	NaN	-0.3	0.8965	0.0214	0.0213	0.0213	0.0197	0.0199
0.0	0.0	0.0	-2602.0732	-445.6143	NaN	NaN	0.1462	0.8964	0.0214	0.0212	0.0213	0.0197	0.0199
0.0	0.0	0.0	-1965.0732	1445.3857	NaN	NaN	-0.3	0.8969	0.0212	0.0211	0.0213	0.0197	0.0198
0.0	0.0	0.0	-1772.0732	1130.3857	NaN	NaN	-0.3	0.8967	0.0213	0.0211	0.0213	0.0198	0.0198
0.0	0.0	0.0	-3160.0732	864.3857	NaN	NaN	-0.3	0.8969	0.0213	0.021	0.0212	0.0197	0.0198
0.0	0.0	0.0	-1660.0732	628.3857	NaN	NaN	-0.3	0.8971	0.0212	0.0209	0.0212	0.0197	0.0199
0.0	0.0	0.0	-3476.0732	2575.3857	NaN	NaN	-0.3	0.8974	0.0211	0.0207	0.0212	0.0197	0.0198
0.0	0.0	0.0	-732.0732	3929.3857	NaN	NaN	1.229	0.8974	0.0211	0.0206	0.0213	0.0198	0.0197
0.0	0.0	0.0	-1461.0732	1305.3857	NaN	NaN	-0.3	0.897	0.0212	0.0209	0.0214	0.0197	0.0198
0.0	0.0	0.0	-1011.0732	-1472.6143	NaN	NaN	0.5929	0.8966	0.0214	0.0211	0.0214	0.0196	0.0199
0.0	0.0	0.0	-1423.0732	-1353.6143	NaN	NaN	0.4875	0.8965	0.0215	0.0212	0.0214	0.0195	0.0199
0.0	0.0	0.0	-1198.0732	-235.6143	NaN	NaN	0.1643	0.8964	0.0215	0.0212	0.0214	0.0195	0.0199
0.0	0.0	0.0	-3005.0732	265.3857	NaN	NaN	-0.0969	0.8963	0.0216	0.0212	0.0215	0.0196	0.02
0.0	0.0	0.0	-466.0732	304.3857	NaN	NaN	-0.3	0.8964	0.0216	0.021	0.0215	0.0196	0.0199
0.0	0.0	0.0	-1732.0732	2368.3857	NaN	NaN	1.3	0.8963	0.0216	0.021	0.0215	0.0198	0.0199
0.0	0.0	0.0	-3502.0732	3724.3857	NaN	NaN	1.3	0.896	0.0217	0.021	0.0216	0.0199	0.02
0.0	0.0	0.0	-389.0732	1317.3857	NaN	NaN	1.3	0.8951	0.0219	0.0211	0.0217	0.02	0.0202
0.0	0.0	0.0	-2504.0732	1427.3857	NaN	NaN	-0.3	0.8946	0.022	0.0212	0.0219	0.0201	0.0202
0.0	0.0	0.0	-1569.0732	2287.3857	NaN	NaN	1.3	0.8945	0.0221	0.0212	0.0219	0.0202	0.0202
0.0	0.0	0.0	-1821.0732	-1461.6143	NaN	NaN	0.4452	0.894	0.0222	0.0213	0.022	0.0202	0.0203
0.0	0.0	0.0	-1536.0732	2494.3857	NaN	NaN	1.3	0.8943	0.0221	0.0212	0.022	0.0202	0.0203
0.0	0.0	0.0	-2081.0732	-2319.6143	NaN	NaN	0.5271	0.8935	0.0223	0.0213	0.0222	0.0203	0.0204
0.0	0.0	0.0	-3527.0732	3172.3857	NaN	NaN	-0.3	0.8939	0.0222	0.0212	0.0221	0.0203	0.0204
0.0	0.0	0.0	-3136.0732	837.3857	NaN	NaN	-0.3	0.8933	0.0223	0.0214	0.0222	0.0203	0.0204
0.0	0.0	0.0	-2649.0732	-951.6143	NaN	NaN	0.2643	0.8934	0.0224	0.0214	0.0221	0.0202	0.0204
0.0	0.0	0.0	-2249.0732	-269.6143	NaN	NaN	0.107	0.8934	0.0224	0.0215	0.0221	0.0202	0.0205
0.0	0.0	0.0	-2601.0732	333.3857	NaN	NaN	-0.147	0.894	0.0222	0.0213	0.0219	0.0201	0.0205
0.0	0.0	0.0	-1737.0732	2184.3857	NaN	NaN	1.3	0.8941	0.0222	0.0212	0.0219	0.0201	0.0205
0.0	0.0	0.0	-579.0732	7.3857	NaN	NaN	-0.0129	0.8944	0.0221	0.0211	0.0218	0.0202	0.0204
0.0	0.0	0.0	1019.9268	1674.3857	NaN	NaN	0.6215	0.8944	0.0222	0.021	0.0217	0.0203	0.0204
0.0	0.0	0.0	-2429.0732	1409.3857	NaN	NaN	-0.3	0.8936	0.0224	0.0211	0.0219	0.0205	0.0205
0.0	0.0	0.0	-2799.0732	152.3857	NaN	NaN	-0.0576	0.8928	0.0227	0.0213	0.022	0.0206	0.0206
0.0	0.0	0.0	-1632.0732	-19.6143	NaN	NaN	0.0119	0.8925	0.0229	0.0214	0.0221	0.0206	0.0206
0.0	0.0	0.0	-1129.0732	716.3857	NaN	NaN	-0.3	0.8925	0.0229	0.0213	0.022	0.0206	0.0207
0.0	0.0	0.0	-2839.0732	1639.3857	NaN	NaN	-0.3	0.8923	0.023	0.0213	0.0221	0.0207	0.0207
0.0	0.0	0.0	-2449.0732	1152.3857	NaN	NaN	-0.3	0.8926	0.0229	0.0212	0.022	0.0207	0.0206
0.0	0.0	0.0	-2039.0732	2992.3857	NaN	NaN	1.3	0.8928	0.0228	0.0211	0.0219	0.0208	0.0206
0.0	0.0	0.0	-2578.0732	-91.6143	NaN	NaN	0.0343	0.8927	0.0227	0.0211	0.022	0.0208	0.0206
0.0	0.0	0.0	270.9268	938.3857	NaN	NaN	0.776	0.8933	0.0226	0.021	0.0219	0.0207	0.0204
0.0	0.0	0.0	-390.0732	-1183.6143	NaN	NaN	0.7521	0.8928	0.0227	0.0212	0.0221	0.0208	0.0205
0.0	0.0	0.0	-2951.0732	62.3857	NaN	NaN	-0.0216	0.8928	0.0226	0.0212	0.0221	0.0208	0.0205
0.0	0.0	0.0	-2445.0732	550.3857	NaN	NaN	-0.2905	0.8928	0.0226	0.0212	0.0221	0.0209	0.0205
0.0	0.0	0.0	-627.0732	1409.3857	NaN	NaN	1.3	0.893	0.0225	0.0211	0.0221	0.0209	0.0205
0.0	0.0	0.0	-2718.0732	-166.6143	NaN	NaN	0.0578	0.893	0.0224	0.0211	0.0221	0.0209	0.0205
0.0	0.0	0.0	-270.0732	1.3857	NaN	NaN	-0.0052	0.8933	0.0222	0.0211	0.022	0.0209	0.0205
0.0	0.0	0.0	-1207.0732	624.3857	NaN	NaN	-0.3	0.8931	0.0222	0.0211	0.022	0.0209	0.0206
0.0	0.0	0.0	-4017.0732	3086.3857	NaN	NaN	-0.3	0.893	0.0222	0.0212	0.022	0.021	0.0206
0.0	0.0	0.0	-1541.0732	-1417.6143	NaN	NaN	0.4791	0.8923	0.0223	0.0213	0.0221	0.0212	0.0208
0.0	0.0	0.0	-1240.0732	1026.3857	NaN	NaN	-0.3	0.8925	0.0223	0.0212	0.0221	0.0211	0.0208
0.0	0.0	0.0	356.9268	-807.6143	NaN	NaN	1.3	0.8925	0.0222	0.0212	0.0221	0.0211	0.0208
0.0	0.0	0.0	-1617.0732	-1257.6143	NaN	NaN	0.4375	0.8926	0.0222	0.0212	0.0221	0.0211	0.0208
0.0	0.0	0.0	2096.9268	1062.3857	NaN	NaN	0.3363	0.8928	0.0222	0.0212	0.0221	0.021	0.0207
0.0	0.0	0.0	-808.0732	520.3857	NaN	NaN	-0.3	0.8922	0.0223	0.0212	0.0223	0.0212	0.0208
0.0	0.0	0.0	-1516.0732	2411.3857	NaN	NaN	1.3	0.8922	0.0223	0.0212	0.0222	0.0213	0.0208
0.0	0.0	0.0	-2049.0732	-1440.6143	NaN	NaN	0.4128	0.8918	0.0223	0.0213	0.0223	0.0213	0.0209
0.0	0.0	0.0	-3516.0732	-345.6143	NaN	NaN	0.0895	0.8917	0.0223	0.0214	0.0223	0.0214	0.0209
0.0	0.0	0.0	-1708.0732	1268.3857	NaN	NaN	-0.3	0.8919	0.0223	0.0214	0.0222	0.0214	0.0209
0.0	0.0	0.0	-1351.0732	410.3857	NaN	NaN	-0.3	0.892	0.0223	0.0214	0.0221	0.0213	0.0209
0.0	0.0	0.0	-3199.0732	-1273.6143	NaN	NaN	0.2848	0.8922	0.0222	0.0214	0.022	0.0213	0.0209
0.0	0.0	0.0	-2029.0732	1722.3857	NaN	NaN	-0.3	0.8926	0.0222	0.0213	0.0218	0.0212	0.0209
0.0	0.0	0.0	-1660.0732	-1640.6143	NaN	NaN	0.4971	0.8929	0.0222	0.0213	0.0217	0.0211	0.0208
0.0	0.0	0.0	-1342.0732	2742.3857	NaN	NaN	1.3	0.8945	0.022	0.0207	0.0213	0.0211	0.0204
0.0	0.0	0.0	-3592.0732	2910.3857	NaN	NaN	-0.3	0.8941	0.0221	0.0208	0.0213	0.0212	0.0205
0.0	0.0	0.0	-1682.0732	977.3857	NaN	NaN	-0.3	0.8947	0.0221	0.0206	0.0211	0.0212	0.0203
0.0	0.0	0.0	-2046.0732	279.3857	NaN	NaN	-0.1581	0.8941	0.0223	0.0208	0.0211	0.0212	0.0205
0.0	0.0	0.0	-3346.0732	333.3857	NaN	NaN	-0.1107	0.8947	0.0222	0.0206	0.021	0.0211	0.0204
0.0	0.0	0.0	-2153.0732	4441.3857	NaN	NaN	1.3	0.8942	0.0224	0.0205	0.0211	0.0213	0.0204
0.0	0.0	0.0	-3167.0732	3555.3857	NaN	NaN	1.3	0.8937	0.0226	0.0205	0.0212	0.0215	0.0205
0.0	0.0	0.0	-3252.0732	2037.3857	NaN	NaN	-0.3	0.8937	0.0225	0.0205	0.0212	0.0216	0.0205
0.0	0.0	0.0	666.9268	2310.3857	NaN	NaN	0.776	0.8933	0.0226	0.0203	0.0214	0.0219	0.0204
0.0	0.0	0.0	-3216.0732	2890.3857	NaN	NaN	-0.3	0.8936	0.0225	0.0202	0.0214	0.022	0.0203
0.0	0.0	0.0	-2894.0732	3207.3857	NaN	NaN	1.3	0.8934	0.0224	0.0202	0.0215	0.022	0.0204
0.0	0.0	0.0	-2974.0732	1913.3857	NaN	NaN	-0.3	0.8938	0.0223	0.02	0.0215	0.0221	0.0202
0.0	0.0	0.0	-1332.0732	4018.3857	NaN	NaN	1.3	0.8936	0.0224	0.0201	0.0216	0.0221	0.0203
0.0	0.0	0.0	-2813.0732	3011.3857	NaN	NaN	1.3	0.8943	0.0223	0.0199	0.0216	0.0219	0.02
0.0	0.0	0.0	-201.0732	2864.3857	NaN	NaN	1.0755	0.894	0.0224	0.02	0.0218	0.0219	0.0199
0.0	0.0	0.0	-2429.0732	-1410.6143	NaN	NaN	0.3674	0.8952	0.0221	0.0198	0.0216	0.0217	0.0196
0.0	0.0	0.0	-2031.0732	-55.6143	NaN	NaN	0.0267	0.8956	0.0221	0.0196	0.0215	0.0217	0.0195
0.0	0.0	0.0	-2589.0732	-1767.6143	NaN	NaN	0.4057	0.8948	0.0223	0.0197	0.0216	0.022	0.0196
0.0	0.0	0.0	-2405.0732	3350.3857	NaN	NaN	1.3	0.8945	0.0225	0.0195	0.0218	0.0221	0.0196
0.0	0.0	0.0	-2001.0732	2763.3857	NaN	NaN	1.3	0.8816	0.0254	0.0215	0.0242	0.0248	0.0225
0.0	0.0	0.0	-1607.0732	1965.3857	NaN	NaN	1.3	0.898	0.0216	0.0185	0.0217	0.0219	0.0183
