# Supplementary material for: DeepFRET, a software for rapid and automated single-molecule FRET data classification using deep learning
Source: eLife. 2020 Nov 3;9:e60404. doi: 10.7554/eLife.60404 (PMC7609065; doi:10.7554/eLife.60404)
Supplement: Figure 4—source data 1. [file elife-60404-fig4-data1.zip › Figure 4-source data 1/Fig_S4a/Traces/traces_all_n294/Traces_Fig2d_4mMAc_mov2_combined_tif_pair4.txt]

Exported by DeepFRET
Date: 2020-08-26, 18:13
Video filename: None
FRET pair #4
Bleaches at 431
D-Dexc-bg	A-Dexc-bg	A-Aexc-bg	D-Dexc-rw	A-Dexc-rw	A-Aexc-rw	S	E	p_bleached	p_aggregated	p_noisy	p_scrambled	p_static	p_dynamic
0.0	0.0	0.0	58879.4254	11754.0634	NaN	NaN	0.1664	0.0248	0.8783	0.0223	0.0259	0.0259	0.0227
0.0	0.0	0.0	72626.4254	15891.0634	NaN	NaN	0.1795	0.0199	0.8932	0.0205	0.0221	0.0228	0.0214
0.0	0.0	0.0	68328.4254	18703.0634	NaN	NaN	0.2149	0.0193	0.9013	0.0191	0.0199	0.0204	0.02
0.0	0.0	0.0	66804.4254	14128.0634	NaN	NaN	0.1746	0.0193	0.9018	0.0191	0.0195	0.0199	0.0203
0.0	0.0	0.0	61941.4254	12909.0634	NaN	NaN	0.1725	0.0197	0.8998	0.0193	0.0198	0.0202	0.0212
0.0	0.0	0.0	63963.4254	12127.0634	NaN	NaN	0.1594	0.0202	0.8975	0.0196	0.0201	0.0206	0.0219
0.0	0.0	0.0	65845.4254	15689.0634	NaN	NaN	0.1924	0.0205	0.8965	0.0198	0.0202	0.0209	0.0221
0.0	0.0	0.0	74904.4254	17241.0634	NaN	NaN	0.1871	0.0207	0.8958	0.02	0.0202	0.0211	0.0222
0.0	0.0	0.0	66687.4254	16366.0634	NaN	NaN	0.1971	0.0207	0.896	0.0201	0.0201	0.021	0.0221
0.0	0.0	0.0	69118.4254	16857.0634	NaN	NaN	0.1961	0.0207	0.8965	0.0201	0.02	0.0207	0.022
0.0	0.0	0.0	75364.4254	17170.0634	NaN	NaN	0.1856	0.0206	0.8968	0.0201	0.0198	0.0205	0.0222
0.0	0.0	0.0	69940.4254	15861.0634	NaN	NaN	0.1849	0.0206	0.8969	0.0202	0.0197	0.0203	0.0222
0.0	0.0	0.0	60748.4254	17005.0634	NaN	NaN	0.2187	0.0207	0.8968	0.0204	0.0199	0.0201	0.0221
0.0	0.0	0.0	59866.4254	15257.0634	NaN	NaN	0.2031	0.0203	0.8978	0.0206	0.0197	0.0196	0.0221
0.0	0.0	0.0	65357.4254	10789.0634	NaN	NaN	0.1417	0.0195	0.8989	0.0208	0.0197	0.019	0.0221
0.0	0.0	0.0	57954.4254	16746.0634	NaN	NaN	0.2242	0.0185	0.9009	0.0212	0.0195	0.018	0.0219
0.0	0.0	0.0	66418.4254	15064.0634	NaN	NaN	0.1849	0.0181	0.9001	0.0217	0.0203	0.0176	0.0222
0.0	0.0	0.0	66998.4254	18100.0634	NaN	NaN	0.2127	0.0181	0.9027	0.0204	0.0198	0.018	0.021
0.0	0.0	0.0	69531.4254	12096.0634	NaN	NaN	0.1482	0.0183	0.9027	0.0198	0.02	0.0185	0.0206
0.0	0.0	0.0	68609.4254	17624.0634	NaN	NaN	0.2044	0.0186	0.9032	0.0193	0.0198	0.0189	0.0202
0.0	0.0	0.0	66876.4254	14480.0634	NaN	NaN	0.178	0.0185	0.9041	0.019	0.0195	0.0191	0.0198
0.0	0.0	0.0	64521.4254	10169.0634	NaN	NaN	0.1361	0.0187	0.9033	0.0191	0.0195	0.0194	0.0199
0.0	0.0	0.0	58361.4254	16723.0634	NaN	NaN	0.2227	0.0189	0.9025	0.0192	0.0196	0.0197	0.0201
0.0	0.0	0.0	65419.4254	20102.0634	NaN	NaN	0.2351	0.0193	0.9013	0.0193	0.0198	0.02	0.0203
0.0	0.0	0.0	66171.4254	16274.0634	NaN	NaN	0.1974	0.0194	0.9008	0.0193	0.0199	0.0203	0.0203
0.0	0.0	0.0	63366.4254	16725.0634	NaN	NaN	0.2088	0.0195	0.9005	0.0193	0.0198	0.0204	0.0204
0.0	0.0	0.0	62583.4254	20788.0634	NaN	NaN	0.2493	0.0196	0.9002	0.0194	0.0199	0.0205	0.0205
0.0	0.0	0.0	62482.4254	20499.0634	NaN	NaN	0.247	0.0194	0.9007	0.0193	0.0197	0.0204	0.0204
0.0	0.0	0.0	63306.4254	14648.0634	NaN	NaN	0.1879	0.0194	0.9008	0.0194	0.0197	0.0204	0.0204
0.0	0.0	0.0	68359.4254	19018.0634	NaN	NaN	0.2177	0.0193	0.9009	0.0193	0.0197	0.0204	0.0203
0.0	0.0	0.0	61897.4254	13668.0634	NaN	NaN	0.1809	0.0192	0.9012	0.0193	0.0197	0.0203	0.0202
0.0	0.0	0.0	65433.4254	12962.0634	NaN	NaN	0.1653	0.0192	0.9014	0.0192	0.0197	0.0203	0.0201
0.0	0.0	0.0	70757.4254	14989.0634	NaN	NaN	0.1748	0.0195	0.9001	0.0194	0.0201	0.0206	0.0203
0.0	0.0	0.0	62479.4254	14423.0634	NaN	NaN	0.1876	0.0192	0.9015	0.0191	0.0197	0.0204	0.02
0.0	0.0	0.0	66012.4254	12461.0634	NaN	NaN	0.1588	0.0191	0.9022	0.019	0.0196	0.0203	0.0199
0.0	0.0	0.0	61991.4254	13773.0634	NaN	NaN	0.1818	0.0192	0.9016	0.0191	0.0197	0.0203	0.02
0.0	0.0	0.0	62597.4254	13606.0634	NaN	NaN	0.1785	0.0194	0.901	0.0192	0.0199	0.0205	0.02
0.0	0.0	0.0	63739.4254	14182.0634	NaN	NaN	0.182	0.0196	0.8999	0.0194	0.0203	0.0206	0.0202
0.0	0.0	0.0	63901.4254	13739.0634	NaN	NaN	0.177	0.0198	0.899	0.0195	0.0206	0.0208	0.0203
0.0	0.0	0.0	62955.4254	14715.0634	NaN	NaN	0.1895	0.02	0.8979	0.0198	0.0209	0.0208	0.0205
0.0	0.0	0.0	56756.4254	15871.0634	NaN	NaN	0.2185	0.02	0.8975	0.0199	0.0211	0.0209	0.0205
0.0	0.0	0.0	68929.4254	18456.0634	NaN	NaN	0.2112	0.0201	0.8968	0.0201	0.0215	0.021	0.0205
0.0	0.0	0.0	62637.4254	16352.0634	NaN	NaN	0.207	0.0201	0.8967	0.0201	0.0216	0.021	0.0205
0.0	0.0	0.0	67055.4254	14830.0634	NaN	NaN	0.1811	0.0201	0.8966	0.0201	0.0217	0.0211	0.0204
0.0	0.0	0.0	62393.4254	12775.0634	NaN	NaN	0.17	0.0202	0.896	0.0202	0.0219	0.0212	0.0205
0.0	0.0	0.0	61528.4254	11132.0634	NaN	NaN	0.1532	0.0201	0.8963	0.0201	0.0218	0.0212	0.0204
0.0	0.0	0.0	63620.4254	14308.0634	NaN	NaN	0.1836	0.0203	0.8951	0.0204	0.0221	0.0214	0.0206
0.0	0.0	0.0	59332.4254	14507.0634	NaN	NaN	0.1965	0.0204	0.8951	0.0203	0.0221	0.0215	0.0205
0.0	0.0	0.0	64957.4254	13960.0634	NaN	NaN	0.1769	0.0205	0.895	0.0203	0.0221	0.0216	0.0205
0.0	0.0	0.0	65176.4254	12823.0634	NaN	NaN	0.1644	0.0205	0.8949	0.0204	0.0221	0.0216	0.0206
0.0	0.0	0.0	64541.4254	14550.0634	NaN	NaN	0.184	0.0204	0.8951	0.0204	0.022	0.0215	0.0205
0.0	0.0	0.0	66343.4254	13771.0634	NaN	NaN	0.1719	0.0205	0.8947	0.0205	0.0221	0.0216	0.0206
0.0	0.0	0.0	66725.4254	11380.0634	NaN	NaN	0.1457	0.0205	0.8947	0.0205	0.0221	0.0215	0.0206
0.0	0.0	0.0	65646.4254	12159.0634	NaN	NaN	0.1563	0.0205	0.8947	0.0205	0.0221	0.0215	0.0206
0.0	0.0	0.0	60740.4254	13805.0634	NaN	NaN	0.1852	0.0204	0.8951	0.0205	0.0221	0.0213	0.0206
0.0	0.0	0.0	66157.4254	14666.0634	NaN	NaN	0.1815	0.0203	0.8954	0.0205	0.0221	0.0212	0.0205
0.0	0.0	0.0	59240.4254	13933.0634	NaN	NaN	0.1904	0.0203	0.8956	0.0205	0.0221	0.0211	0.0204
0.0	0.0	0.0	64195.4254	15366.0634	NaN	NaN	0.1931	0.0201	0.896	0.0205	0.0221	0.021	0.0203
0.0	0.0	0.0	66104.4254	16575.0634	NaN	NaN	0.2005	0.0203	0.8954	0.0206	0.0223	0.0211	0.0204
0.0	0.0	0.0	64377.4254	14654.0634	NaN	NaN	0.1854	0.0202	0.8957	0.0205	0.0223	0.021	0.0203
0.0	0.0	0.0	69829.4254	13603.0634	NaN	NaN	0.163	0.0204	0.8955	0.0206	0.0223	0.021	0.0203
0.0	0.0	0.0	64992.4254	15563.0634	NaN	NaN	0.1932	0.0204	0.8958	0.0205	0.0222	0.0208	0.0203
0.0	0.0	0.0	62695.4254	11895.0634	NaN	NaN	0.1595	0.0205	0.8958	0.0206	0.0222	0.0208	0.0202
0.0	0.0	0.0	60145.4254	15120.0634	NaN	NaN	0.2009	0.0205	0.8954	0.0206	0.0223	0.0209	0.0203
0.0	0.0	0.0	70296.4254	16898.0634	NaN	NaN	0.1938	0.0204	0.8956	0.0207	0.0222	0.0209	0.0203
0.0	0.0	0.0	61376.4254	17654.0634	NaN	NaN	0.2234	0.0204	0.896	0.0206	0.022	0.0208	0.0203
0.0	0.0	0.0	59875.4254	16260.0634	NaN	NaN	0.2136	0.0203	0.8964	0.0205	0.0219	0.0207	0.0202
0.0	0.0	0.0	60685.4254	14001.0634	NaN	NaN	0.1875	0.0202	0.8963	0.0205	0.0219	0.0208	0.0202
0.0	0.0	0.0	60988.4254	13928.0634	NaN	NaN	0.1859	0.0201	0.8968	0.0205	0.0217	0.0207	0.0202
0.0	0.0	0.0	63006.4254	12275.0634	NaN	NaN	0.1631	0.0201	0.8967	0.0205	0.0217	0.0207	0.0202
0.0	0.0	0.0	63086.4254	14212.0634	NaN	NaN	0.1839	0.0201	0.8969	0.0205	0.0217	0.0207	0.0202
0.0	0.0	0.0	67983.4254	14862.0634	NaN	NaN	0.1794	0.0201	0.897	0.0204	0.0216	0.0207	0.0202
0.0	0.0	0.0	61058.4254	10588.0634	NaN	NaN	0.1478	0.0201	0.897	0.0204	0.0216	0.0207	0.0202
0.0	0.0	0.0	61911.4254	13932.0634	NaN	NaN	0.1837	0.0201	0.897	0.0204	0.0216	0.0207	0.0202
0.0	0.0	0.0	56497.4254	15998.0634	NaN	NaN	0.2207	0.0201	0.8969	0.0204	0.0216	0.0208	0.0202
0.0	0.0	0.0	64954.4254	15900.0634	NaN	NaN	0.1967	0.0201	0.897	0.0204	0.0215	0.0208	0.0202
0.0	0.0	0.0	60729.4254	13637.0634	NaN	NaN	0.1834	0.0202	0.8966	0.0205	0.0215	0.0209	0.0203
0.0	0.0	0.0	66653.4254	11481.0634	NaN	NaN	0.1469	0.0202	0.8967	0.0204	0.0215	0.0209	0.0203
0.0	0.0	0.0	59933.4254	16122.0634	NaN	NaN	0.212	0.0203	0.8962	0.0205	0.0216	0.021	0.0204
0.0	0.0	0.0	63487.4254	18148.0634	NaN	NaN	0.2223	0.0204	0.896	0.0205	0.0216	0.0211	0.0204
0.0	0.0	0.0	58735.4254	16548.0634	NaN	NaN	0.2198	0.0207	0.8951	0.0205	0.0219	0.0214	0.0204
0.0	0.0	0.0	63015.4254	12736.0634	NaN	NaN	0.1681	0.021	0.8942	0.0206	0.0221	0.0216	0.0205
0.0	0.0	0.0	61808.4254	16138.0634	NaN	NaN	0.207	0.0212	0.8932	0.0207	0.0223	0.022	0.0206
0.0	0.0	0.0	60009.4254	20540.0634	NaN	NaN	0.255	0.0213	0.8927	0.0207	0.0224	0.0222	0.0207
0.0	0.0	0.0	50914.4254	13005.0634	NaN	NaN	0.2035	0.0215	0.8917	0.0209	0.0225	0.0225	0.0209
0.0	0.0	0.0	57896.4254	14700.0634	NaN	NaN	0.2025	0.0216	0.8913	0.021	0.0224	0.0226	0.0211
0.0	0.0	0.0	45496.4254	10345.0634	NaN	NaN	0.1853	0.0217	0.891	0.0211	0.0225	0.0227	0.0211
0.0	0.0	0.0	51480.4254	10423.0634	NaN	NaN	0.1684	0.0216	0.8914	0.021	0.0224	0.0226	0.0211
0.0	0.0	0.0	45491.4254	13721.0634	NaN	NaN	0.2317	0.0216	0.8914	0.0209	0.0224	0.0227	0.021
0.0	0.0	0.0	48026.4254	11674.0634	NaN	NaN	0.1955	0.0214	0.8916	0.0209	0.0224	0.0227	0.021
0.0	0.0	0.0	41757.4254	13500.0634	NaN	NaN	0.2443	0.0214	0.8914	0.0208	0.0226	0.0228	0.021
0.0	0.0	0.0	53154.4254	16111.0634	NaN	NaN	0.2326	0.0212	0.8916	0.0208	0.0226	0.0228	0.021
0.0	0.0	0.0	51656.4254	11055.0634	NaN	NaN	0.1763	0.0212	0.8913	0.0209	0.0227	0.0229	0.021
0.0	0.0	0.0	51820.4254	19659.0634	NaN	NaN	0.275	0.0212	0.8917	0.0207	0.0226	0.0228	0.021
0.0	0.0	0.0	49013.4254	17437.0634	NaN	NaN	0.2624	0.0213	0.8912	0.0207	0.0228	0.0228	0.0211
0.0	0.0	0.0	51400.4254	16071.0634	NaN	NaN	0.2382	0.0213	0.8913	0.0207	0.0228	0.0227	0.0211
0.0	0.0	0.0	52414.4254	14672.0634	NaN	NaN	0.2187	0.0214	0.8907	0.0208	0.023	0.0228	0.0213
0.0	0.0	0.0	52535.4254	10908.0634	NaN	NaN	0.1719	0.0214	0.8905	0.0208	0.0232	0.0227	0.0214
0.0	0.0	0.0	43336.4254	14894.0634	NaN	NaN	0.2558	0.0214	0.8901	0.021	0.0233	0.0227	0.0215
0.0	0.0	0.0	50944.4254	19243.0634	NaN	NaN	0.2742	0.0213	0.8906	0.021	0.0232	0.0224	0.0215
0.0	0.0	0.0	45599.4254	14868.0634	NaN	NaN	0.2459	0.0211	0.891	0.021	0.0231	0.0222	0.0216
0.0	0.0	0.0	51071.4254	15580.0634	NaN	NaN	0.2338	0.0209	0.8916	0.021	0.0229	0.022	0.0215
0.0	0.0	0.0	50676.4254	16382.0634	NaN	NaN	0.2443	0.0207	0.8922	0.021	0.0228	0.0218	0.0216
0.0	0.0	0.0	50290.4254	12469.0634	NaN	NaN	0.1987	0.0205	0.8928	0.021	0.0225	0.0216	0.0215
0.0	0.0	0.0	53805.4254	14094.0634	NaN	NaN	0.2076	0.0204	0.8932	0.021	0.0224	0.0215	0.0215
0.0	0.0	0.0	52269.4254	10584.0634	NaN	NaN	0.1684	0.0203	0.894	0.0209	0.0221	0.0214	0.0213
0.0	0.0	0.0	51967.4254	11760.0634	NaN	NaN	0.1845	0.0203	0.894	0.021	0.0221	0.0214	0.0213
0.0	0.0	0.0	51375.4254	13555.0634	NaN	NaN	0.2088	0.0202	0.8944	0.0209	0.022	0.0214	0.0212
0.0	0.0	0.0	50115.4254	15232.0634	NaN	NaN	0.2331	0.0202	0.8947	0.0207	0.0219	0.0214	0.0211
0.0	0.0	0.0	52935.4254	13155.0634	NaN	NaN	0.199	0.0202	0.895	0.0206	0.0218	0.0214	0.021
0.0	0.0	0.0	54168.4254	14689.0634	NaN	NaN	0.2133	0.0203	0.895	0.0206	0.0218	0.0214	0.021
0.0	0.0	0.0	41864.4254	11402.0634	NaN	NaN	0.2141	0.0204	0.8949	0.0206	0.0218	0.0214	0.0209
0.0	0.0	0.0	45768.4254	10860.0634	NaN	NaN	0.1918	0.0205	0.8946	0.0206	0.0218	0.0215	0.0208
0.0	0.0	0.0	42369.4254	12025.0634	NaN	NaN	0.2211	0.0207	0.8945	0.0206	0.0218	0.0215	0.0208
0.0	0.0	0.0	48217.4254	13389.0634	NaN	NaN	0.2173	0.0208	0.8944	0.0206	0.0219	0.0216	0.0208
0.0	0.0	0.0	53851.4254	12376.0634	NaN	NaN	0.1869	0.0207	0.8945	0.0206	0.0219	0.0216	0.0207
0.0	0.0	0.0	49358.4254	16908.0634	NaN	NaN	0.2552	0.0206	0.895	0.0204	0.0219	0.0215	0.0206
0.0	0.0	0.0	49868.4254	14664.0634	NaN	NaN	0.2272	0.0206	0.895	0.0204	0.0219	0.0215	0.0206
0.0	0.0	0.0	45036.4254	12065.0634	NaN	NaN	0.2113	0.0205	0.8953	0.0203	0.0219	0.0214	0.0206
0.0	0.0	0.0	46420.4254	10474.0634	NaN	NaN	0.1841	0.0206	0.8952	0.0203	0.0219	0.0214	0.0206
0.0	0.0	0.0	48837.4254	12563.0634	NaN	NaN	0.2046	0.0206	0.8951	0.0203	0.0219	0.0215	0.0206
0.0	0.0	0.0	50127.4254	12613.0634	NaN	NaN	0.201	0.0207	0.895	0.0203	0.022	0.0215	0.0205
0.0	0.0	0.0	45191.4254	11543.0634	NaN	NaN	0.2035	0.0207	0.8949	0.0204	0.022	0.0215	0.0205
0.0	0.0	0.0	50451.4254	17308.0634	NaN	NaN	0.2554	0.0208	0.895	0.0204	0.022	0.0214	0.0205
0.0	0.0	0.0	55123.4254	13584.0634	NaN	NaN	0.1977	0.0209	0.8946	0.0206	0.0222	0.0214	0.0205
0.0	0.0	0.0	53045.4254	13437.0634	NaN	NaN	0.2021	0.0209	0.8945	0.0207	0.0222	0.0213	0.0204
0.0	0.0	0.0	48332.4254	13613.0634	NaN	NaN	0.2198	0.021	0.8941	0.0209	0.0223	0.0213	0.0204
0.0	0.0	0.0	46023.4254	11536.0634	NaN	NaN	0.2004	0.021	0.894	0.021	0.0224	0.0213	0.0204
0.0	0.0	0.0	46514.4254	12884.0634	NaN	NaN	0.2169	0.021	0.8939	0.021	0.0224	0.0212	0.0204
0.0	0.0	0.0	52988.4254	14773.0634	NaN	NaN	0.218	0.0209	0.894	0.0211	0.0223	0.0212	0.0204
0.0	0.0	0.0	57523.4254	14311.0634	NaN	NaN	0.1992	0.0209	0.8938	0.0213	0.0224	0.0212	0.0205
0.0	0.0	0.0	45711.4254	11740.0634	NaN	NaN	0.2043	0.0208	0.8939	0.0214	0.0223	0.0212	0.0204
0.0	0.0	0.0	57132.4254	12369.0634	NaN	NaN	0.178	0.0208	0.8941	0.0214	0.0222	0.021	0.0204
0.0	0.0	0.0	52879.4254	9067.0634	NaN	NaN	0.1464	0.0207	0.8944	0.0214	0.0221	0.0209	0.0205
0.0	0.0	0.0	47578.4254	14626.0634	NaN	NaN	0.2351	0.0204	0.8952	0.0213	0.022	0.0207	0.0204
0.0	0.0	0.0	42941.4254	13231.0634	NaN	NaN	0.2355	0.0203	0.8954	0.0212	0.0219	0.0207	0.0205
0.0	0.0	0.0	53617.4254	16748.0634	NaN	NaN	0.238	0.0201	0.8962	0.021	0.0216	0.0206	0.0204
0.0	0.0	0.0	53593.4254	12781.0634	NaN	NaN	0.1926	0.0202	0.8959	0.0211	0.0217	0.0207	0.0205
0.0	0.0	0.0	51112.4254	18610.0634	NaN	NaN	0.2669	0.0201	0.8961	0.021	0.0215	0.0208	0.0205
0.0	0.0	0.0	49434.4254	14938.0634	NaN	NaN	0.2321	0.0202	0.8957	0.0211	0.0216	0.0208	0.0205
0.0	0.0	0.0	50511.4254	11917.0634	NaN	NaN	0.1909	0.0202	0.8958	0.0211	0.0215	0.0209	0.0205
0.0	0.0	0.0	49133.4254	9530.0634	NaN	NaN	0.1625	0.0202	0.8956	0.0212	0.0214	0.021	0.0206
0.0	0.0	0.0	50959.4254	11372.0634	NaN	NaN	0.1824	0.0202	0.8953	0.0212	0.0214	0.0211	0.0207
0.0	0.0	0.0	49943.4254	13632.0634	NaN	NaN	0.2144	0.0202	0.8952	0.0213	0.0214	0.0212	0.0207
0.0	0.0	0.0	46440.4254	11474.0634	NaN	NaN	0.1981	0.0203	0.8949	0.0214	0.0214	0.0213	0.0208
0.0	0.0	0.0	60930.4254	17128.0634	NaN	NaN	0.2194	0.0204	0.8948	0.0214	0.0213	0.0213	0.0208
0.0	0.0	0.0	46345.4254	14619.0634	NaN	NaN	0.2398	0.0204	0.8947	0.0214	0.0213	0.0213	0.0208
0.0	0.0	0.0	50809.4254	15117.0634	NaN	NaN	0.2293	0.0205	0.8948	0.0213	0.0213	0.0213	0.0208
0.0	0.0	0.0	49749.4254	14626.0634	NaN	NaN	0.2272	0.0206	0.8944	0.0213	0.0215	0.0214	0.0209
0.0	0.0	0.0	50678.4254	15238.0634	NaN	NaN	0.2312	0.0206	0.8947	0.0213	0.0213	0.0213	0.0208
0.0	0.0	0.0	50199.4254	14161.0634	NaN	NaN	0.22	0.0206	0.8945	0.0213	0.0214	0.0214	0.0209
0.0	0.0	0.0	45335.4254	12918.0634	NaN	NaN	0.2218	0.0206	0.8947	0.0212	0.0214	0.0214	0.0208
0.0	0.0	0.0	48677.4254	14101.0634	NaN	NaN	0.2246	0.0206	0.8945	0.0212	0.0215	0.0215	0.0208
0.0	0.0	0.0	43560.4254	19493.0634	NaN	NaN	0.3092	0.0206	0.8945	0.0211	0.0215	0.0215	0.0208
0.0	0.0	0.0	51568.4254	9493.0634	NaN	NaN	0.1555	0.0207	0.8943	0.0211	0.0216	0.0215	0.0208
0.0	0.0	0.0	48890.4254	13618.0634	NaN	NaN	0.2179	0.0206	0.8944	0.0212	0.0216	0.0215	0.0208
0.0	0.0	0.0	58576.4254	12710.0634	NaN	NaN	0.1783	0.0204	0.8949	0.0211	0.0215	0.0214	0.0207
0.0	0.0	0.0	49993.4254	14403.0634	NaN	NaN	0.2237	0.0203	0.8949	0.0211	0.0215	0.0213	0.0207
0.0	0.0	0.0	47549.4254	9036.0634	NaN	NaN	0.1597	0.0202	0.8952	0.0211	0.0215	0.0212	0.0207
0.0	0.0	0.0	49366.4254	20450.0634	NaN	NaN	0.2929	0.0202	0.8954	0.0211	0.0215	0.0211	0.0207
0.0	0.0	0.0	52585.4254	11867.0634	NaN	NaN	0.1841	0.0201	0.8957	0.0211	0.0214	0.0211	0.0206
0.0	0.0	0.0	47695.4254	12311.0634	NaN	NaN	0.2052	0.0201	0.8957	0.0211	0.0215	0.0211	0.0206
0.0	0.0	0.0	53474.4254	16720.0634	NaN	NaN	0.2382	0.0201	0.8956	0.0211	0.0215	0.0211	0.0206
0.0	0.0	0.0	52188.4254	12511.0634	NaN	NaN	0.1934	0.02	0.8957	0.0211	0.0215	0.0211	0.0207
0.0	0.0	0.0	48428.4254	15960.0634	NaN	NaN	0.2479	0.02	0.8959	0.0211	0.0214	0.021	0.0207
0.0	0.0	0.0	43263.4254	11775.0634	NaN	NaN	0.2139	0.0201	0.8952	0.0213	0.0215	0.0211	0.0208
0.0	0.0	0.0	53407.4254	11949.0634	NaN	NaN	0.1828	0.0202	0.8949	0.0214	0.0215	0.0211	0.0209
0.0	0.0	0.0	48019.4254	14268.0634	NaN	NaN	0.2291	0.0202	0.8945	0.0215	0.0216	0.0212	0.021
0.0	0.0	0.0	55000.4254	13588.0634	NaN	NaN	0.1981	0.0203	0.8943	0.0215	0.0217	0.0212	0.021
0.0	0.0	0.0	50350.4254	18867.0634	NaN	NaN	0.2726	0.0203	0.8945	0.0215	0.0217	0.0211	0.0209
0.0	0.0	0.0	54058.4254	11582.0634	NaN	NaN	0.1764	0.0202	0.8946	0.0215	0.0217	0.021	0.0209
0.0	0.0	0.0	49330.4254	13954.0634	NaN	NaN	0.2205	0.0202	0.8946	0.0216	0.0217	0.021	0.0209
0.0	0.0	0.0	49760.4254	11719.0634	NaN	NaN	0.1906	0.0202	0.8944	0.0216	0.0217	0.021	0.0211
0.0	0.0	0.0	55025.4254	17845.0634	NaN	NaN	0.2449	0.0202	0.8947	0.0215	0.0215	0.0208	0.0213
0.0	0.0	0.0	44383.4254	11319.0634	NaN	NaN	0.2032	0.0201	0.8953	0.0213	0.0213	0.0205	0.0214
0.0	0.0	0.0	25820.4254	10338.0634	NaN	NaN	0.2859	0.0204	0.8962	0.021	0.0208	0.0202	0.0214
0.0	0.0	0.0	24688.4254	11352.0634	NaN	NaN	0.315	0.0209	0.8962	0.0208	0.0207	0.0201	0.0213
0.0	0.0	0.0	19155.4254	12144.0634	NaN	NaN	0.388	0.0214	0.8963	0.0207	0.0204	0.0201	0.0211
0.0	0.0	0.0	22414.4254	9442.0634	NaN	NaN	0.2964	0.0214	0.8962	0.0207	0.0203	0.0203	0.0211
0.0	0.0	0.0	18275.4254	12228.0634	NaN	NaN	0.4009	0.0213	0.896	0.0207	0.0204	0.0205	0.0211
0.0	0.0	0.0	17174.4254	8553.0634	NaN	NaN	0.3324	0.0214	0.8956	0.0208	0.0205	0.0207	0.0211
0.0	0.0	0.0	16948.4254	4776.0634	NaN	NaN	0.2198	0.0214	0.8953	0.0208	0.0205	0.0209	0.0211
0.0	0.0	0.0	22367.4254	9380.0634	NaN	NaN	0.2955	0.0214	0.895	0.0209	0.0207	0.0209	0.0212
0.0	0.0	0.0	31452.4254	7204.0634	NaN	NaN	0.1864	0.0214	0.8946	0.021	0.0208	0.021	0.0213
0.0	0.0	0.0	31245.4254	10444.0634	NaN	NaN	0.2505	0.0215	0.8943	0.021	0.0209	0.0211	0.0213
0.0	0.0	0.0	27567.4254	8548.0634	NaN	NaN	0.2367	0.0217	0.8937	0.0212	0.021	0.0212	0.0213
0.0	0.0	0.0	27507.4254	9013.0634	NaN	NaN	0.2468	0.0219	0.8936	0.0212	0.0209	0.0212	0.0212
0.0	0.0	0.0	25294.4254	11528.0634	NaN	NaN	0.3131	0.022	0.8938	0.0212	0.0209	0.0212	0.021
0.0	0.0	0.0	23911.4254	10385.0634	NaN	NaN	0.3028	0.0221	0.893	0.0212	0.0212	0.0213	0.0211
0.0	0.0	0.0	20103.4254	12817.0634	NaN	NaN	0.3893	0.0223	0.8922	0.0213	0.0214	0.0215	0.0212
0.0	0.0	0.0	22074.4254	10002.0634	NaN	NaN	0.3118	0.0225	0.8916	0.0213	0.0216	0.0217	0.0212
0.0	0.0	0.0	21441.4254	6610.0634	NaN	NaN	0.2356	0.0228	0.8914	0.0213	0.0215	0.0218	0.0212
0.0	0.0	0.0	18570.4254	7258.0634	NaN	NaN	0.281	0.0228	0.8911	0.0213	0.0216	0.0219	0.0213
0.0	0.0	0.0	23445.4254	10352.0634	NaN	NaN	0.3063	0.0227	0.8908	0.0214	0.0217	0.022	0.0215
0.0	0.0	0.0	24817.4254	10757.0634	NaN	NaN	0.3024	0.0225	0.8908	0.0214	0.0217	0.022	0.0217
0.0	0.0	0.0	22783.4254	10436.0634	NaN	NaN	0.3142	0.0223	0.891	0.0213	0.0216	0.022	0.0217
0.0	0.0	0.0	22301.4254	12168.0634	NaN	NaN	0.353	0.0222	0.8914	0.0213	0.0215	0.022	0.0217
0.0	0.0	0.0	23782.4254	9502.0634	NaN	NaN	0.2855	0.0221	0.8916	0.0213	0.0214	0.022	0.0216
0.0	0.0	0.0	27499.4254	12359.0634	NaN	NaN	0.3101	0.0221	0.8918	0.0213	0.0214	0.0219	0.0215
0.0	0.0	0.0	26670.4254	7055.0634	NaN	NaN	0.2092	0.022	0.8922	0.0213	0.0214	0.0218	0.0214
0.0	0.0	0.0	30053.4254	14677.0634	NaN	NaN	0.3281	0.022	0.8922	0.0213	0.0214	0.0217	0.0214
0.0	0.0	0.0	27157.4254	9232.0634	NaN	NaN	0.2537	0.0219	0.8925	0.0213	0.0214	0.0216	0.0213
0.0	0.0	0.0	22466.4254	7441.0634	NaN	NaN	0.2488	0.0219	0.8929	0.0213	0.0213	0.0214	0.0212
0.0	0.0	0.0	32262.4254	9740.0634	NaN	NaN	0.2319	0.0218	0.8932	0.0212	0.0214	0.0213	0.0211
0.0	0.0	0.0	27029.4254	11183.0634	NaN	NaN	0.2927	0.0217	0.8935	0.0212	0.0214	0.0212	0.0211
0.0	0.0	0.0	22093.4254	14699.0634	NaN	NaN	0.3995	0.0216	0.8938	0.0212	0.0213	0.0211	0.021
0.0	0.0	0.0	21550.4254	11169.0634	NaN	NaN	0.3414	0.0215	0.8939	0.0211	0.0214	0.021	0.021
0.0	0.0	0.0	20638.4254	9707.0634	NaN	NaN	0.3199	0.0216	0.8939	0.0211	0.0213	0.021	0.021
0.0	0.0	0.0	23777.4254	11800.0634	NaN	NaN	0.3317	0.0215	0.8938	0.0211	0.0213	0.0211	0.0211
0.0	0.0	0.0	20544.4254	5945.0634	NaN	NaN	0.2244	0.0216	0.8939	0.0211	0.0212	0.0211	0.0212
0.0	0.0	0.0	22082.4254	7464.0634	NaN	NaN	0.2526	0.0216	0.8938	0.0212	0.0211	0.0211	0.0212
0.0	0.0	0.0	22860.4254	9575.0634	NaN	NaN	0.2952	0.0215	0.8938	0.0212	0.0211	0.0211	0.0213
0.0	0.0	0.0	25041.4254	10491.0634	NaN	NaN	0.2953	0.0215	0.8937	0.0213	0.0211	0.0212	0.0213
0.0	0.0	0.0	26100.4254	8502.0634	NaN	NaN	0.2457	0.0216	0.8935	0.0213	0.0211	0.0212	0.0213
0.0	0.0	0.0	20426.4254	8657.0634	NaN	NaN	0.2977	0.0218	0.893	0.0214	0.0212	0.0213	0.0213
0.0	0.0	0.0	22375.4254	9510.0634	NaN	NaN	0.2983	0.0221	0.8925	0.0215	0.0212	0.0215	0.0213
0.0	0.0	0.0	23846.4254	9843.0634	NaN	NaN	0.2922	0.0224	0.8919	0.0217	0.0212	0.0216	0.0213
0.0	0.0	0.0	25491.4254	13685.0634	NaN	NaN	0.3493	0.0226	0.8915	0.0217	0.0212	0.0218	0.0212
0.0	0.0	0.0	21440.4254	5684.0634	NaN	NaN	0.2096	0.0229	0.8913	0.0217	0.0212	0.0218	0.0211
0.0	0.0	0.0	30447.4254	11604.0634	NaN	NaN	0.2759	0.0232	0.8908	0.0218	0.0212	0.022	0.0211
0.0	0.0	0.0	30750.4254	9366.0634	NaN	NaN	0.2335	0.0234	0.8904	0.0218	0.0212	0.0221	0.021
0.0	0.0	0.0	28772.4254	8460.0634	NaN	NaN	0.2272	0.0237	0.8904	0.0218	0.0212	0.0221	0.0209
0.0	0.0	0.0	22303.4254	11085.0634	NaN	NaN	0.332	0.0238	0.8895	0.022	0.0214	0.0222	0.0211
0.0	0.0	0.0	20402.4254	12445.0634	NaN	NaN	0.3789	0.024	0.889	0.0221	0.0215	0.0224	0.0211
0.0	0.0	0.0	22779.4254	10441.0634	NaN	NaN	0.3143	0.0241	0.8892	0.022	0.0214	0.0224	0.0209
0.0	0.0	0.0	27916.4254	9202.0634	NaN	NaN	0.2479	0.0242	0.8891	0.022	0.0214	0.0224	0.0209
0.0	0.0	0.0	28344.4254	10385.0634	NaN	NaN	0.2681	0.0245	0.8888	0.022	0.0214	0.0225	0.0209
0.0	0.0	0.0	26847.4254	14629.0634	NaN	NaN	0.3527	0.0246	0.8884	0.022	0.0215	0.0226	0.0209
0.0	0.0	0.0	34165.4254	8955.0634	NaN	NaN	0.2077	0.0247	0.8882	0.022	0.0215	0.0226	0.0209
0.0	0.0	0.0	28014.4254	14115.0634	NaN	NaN	0.335	0.0247	0.8886	0.022	0.0215	0.0225	0.0208
0.0	0.0	0.0	27219.4254	7766.0634	NaN	NaN	0.222	0.0247	0.8888	0.0219	0.0215	0.0225	0.0206
0.0	0.0	0.0	24537.4254	11323.0634	NaN	NaN	0.3158	0.0247	0.8887	0.022	0.0215	0.0225	0.0207
0.0	0.0	0.0	28338.4254	9977.0634	NaN	NaN	0.2604	0.0246	0.889	0.0219	0.0214	0.0223	0.0206
0.0	0.0	0.0	33403.4254	11205.0634	NaN	NaN	0.2512	0.0246	0.8894	0.0219	0.0213	0.0222	0.0206
0.0	0.0	0.0	27801.4254	6126.0634	NaN	NaN	0.1806	0.0247	0.8897	0.0218	0.0212	0.0221	0.0205
0.0	0.0	0.0	27654.4254	7987.0634	NaN	NaN	0.2241	0.0246	0.8896	0.0218	0.0213	0.0221	0.0206
0.0	0.0	0.0	29440.4254	8547.0634	NaN	NaN	0.225	0.0244	0.8903	0.0218	0.0212	0.0219	0.0205
0.0	0.0	0.0	27211.4254	10149.0634	NaN	NaN	0.2717	0.0242	0.8907	0.0218	0.0211	0.0218	0.0205
0.0	0.0	0.0	18655.4254	6580.0634	NaN	NaN	0.2607	0.0241	0.8909	0.0216	0.0211	0.0217	0.0205
0.0	0.0	0.0	21418.4254	10520.0634	NaN	NaN	0.3294	0.024	0.891	0.0216	0.0211	0.0217	0.0206
0.0	0.0	0.0	28455.4254	6289.0634	NaN	NaN	0.181	0.024	0.891	0.0216	0.0211	0.0217	0.0207
0.0	0.0	0.0	25175.4254	9080.0634	NaN	NaN	0.2651	0.0241	0.8911	0.0214	0.021	0.0216	0.0207
0.0	0.0	0.0	18836.4254	6680.0634	NaN	NaN	0.2618	0.0245	0.8911	0.0212	0.021	0.0216	0.0206
0.0	0.0	0.0	26540.4254	6746.0634	NaN	NaN	0.2027	0.0247	0.8907	0.0211	0.0211	0.0217	0.0207
0.0	0.0	0.0	27451.4254	7481.0634	NaN	NaN	0.2142	0.0248	0.8906	0.0211	0.0211	0.0217	0.0208
0.0	0.0	0.0	28805.4254	9754.0634	NaN	NaN	0.253	0.025	0.8905	0.021	0.0211	0.0216	0.0208
0.0	0.0	0.0	22200.4254	9247.0634	NaN	NaN	0.294	0.0252	0.8898	0.021	0.0212	0.0217	0.0211
0.0	0.0	0.0	19505.4254	7956.0634	NaN	NaN	0.2897	0.0254	0.8893	0.021	0.0213	0.0217	0.0212
0.0	0.0	0.0	20326.4254	9714.0634	NaN	NaN	0.3234	0.0259	0.8892	0.0208	0.0212	0.0217	0.0212
0.0	0.0	0.0	25363.4254	7376.0634	NaN	NaN	0.2253	0.0264	0.8887	0.0207	0.0212	0.0217	0.0213
0.0	0.0	0.0	28217.4254	6451.0634	NaN	NaN	0.1861	0.0273	0.8882	0.0204	0.0211	0.0217	0.0213
0.0	0.0	0.0	28815.4254	5417.0634	NaN	NaN	0.1582	0.0281	0.8873	0.0204	0.0211	0.0218	0.0213
0.0	0.0	0.0	32361.4254	8913.0634	NaN	NaN	0.2159	0.0281	0.8869	0.0205	0.0211	0.0219	0.0215
0.0	0.0	0.0	23883.4254	6090.0634	NaN	NaN	0.2032	0.0281	0.8877	0.0206	0.0209	0.0216	0.0212
0.0	0.0	0.0	27311.4254	7147.0634	NaN	NaN	0.2074	0.0279	0.8884	0.0207	0.0208	0.0214	0.0209
0.0	0.0	0.0	26632.4254	5385.0634	NaN	NaN	0.1682	0.0275	0.8883	0.0209	0.0209	0.0214	0.021
0.0	0.0	0.0	23570.4254	5545.0634	NaN	NaN	0.1905	0.0273	0.8894	0.0209	0.0206	0.0211	0.0207
0.0	0.0	0.0	23041.4254	5519.0634	NaN	NaN	0.1932	0.0271	0.8897	0.021	0.0206	0.0209	0.0207
0.0	0.0	0.0	23986.4254	6410.0634	NaN	NaN	0.2109	0.0268	0.8903	0.0212	0.0206	0.0207	0.0205
0.0	0.0	0.0	21448.4254	3579.0634	NaN	NaN	0.143	0.0264	0.8915	0.0212	0.0204	0.0203	0.0202
0.0	0.0	0.0	30177.4254	10301.0634	NaN	NaN	0.2545	0.0256	0.8905	0.0216	0.0209	0.0207	0.0207
0.0	0.0	0.0	24091.4254	8587.0634	NaN	NaN	0.2628	0.0254	0.8901	0.0218	0.0211	0.0208	0.0208
0.0	0.0	0.0	23914.4254	2309.0634	NaN	NaN	0.0881	0.0252	0.8916	0.0217	0.0209	0.0203	0.0203
0.0	0.0	0.0	29291.4254	5193.0634	NaN	NaN	0.1506	0.025	0.8908	0.0219	0.0212	0.0205	0.0206
0.0	0.0	0.0	24739.4254	6917.0634	NaN	NaN	0.2185	0.0248	0.8911	0.022	0.0212	0.0204	0.0205
0.0	0.0	0.0	23850.4254	10927.0634	NaN	NaN	0.3142	0.0245	0.8917	0.022	0.0211	0.0203	0.0204
0.0	0.0	0.0	25891.4254	7687.0634	NaN	NaN	0.2289	0.0245	0.8904	0.0221	0.0215	0.0207	0.0208
0.0	0.0	0.0	23909.4254	7976.0634	NaN	NaN	0.2501	0.0247	0.8901	0.022	0.0216	0.0209	0.0208
0.0	0.0	0.0	26199.4254	9517.0634	NaN	NaN	0.2665	0.0248	0.8892	0.0221	0.0218	0.0211	0.021
0.0	0.0	0.0	22144.4254	5830.0634	NaN	NaN	0.2084	0.0249	0.889	0.022	0.0218	0.0212	0.0211
0.0	0.0	0.0	24547.4254	5339.0634	NaN	NaN	0.1786	0.0249	0.8892	0.0219	0.0216	0.0212	0.0211
0.0	0.0	0.0	29483.4254	9562.0634	NaN	NaN	0.2449	0.0249	0.889	0.0219	0.0216	0.0213	0.0213
0.0	0.0	0.0	24286.4254	6511.0634	NaN	NaN	0.2114	0.0249	0.8892	0.0217	0.0215	0.0213	0.0213
0.0	0.0	0.0	24626.4254	6860.0634	NaN	NaN	0.2179	0.0249	0.889	0.0217	0.0215	0.0214	0.0215
0.0	0.0	0.0	26166.4254	6035.0634	NaN	NaN	0.1874	0.0249	0.8884	0.0218	0.0216	0.0215	0.0218
0.0	0.0	0.0	20804.4254	4051.0634	NaN	NaN	0.163	0.0249	0.8888	0.0217	0.0215	0.0214	0.0217
0.0	0.0	0.0	21467.4254	5406.0634	NaN	NaN	0.2012	0.0249	0.8889	0.0216	0.0214	0.0214	0.0218
0.0	0.0	0.0	20658.4254	8285.0634	NaN	NaN	0.2862	0.0249	0.8879	0.0217	0.0216	0.0216	0.0223
0.0	0.0	0.0	25738.4254	8200.0634	NaN	NaN	0.2416	0.0248	0.8877	0.0217	0.0216	0.0217	0.0225
0.0	0.0	0.0	27712.4254	8118.0634	NaN	NaN	0.2266	0.0248	0.8874	0.0217	0.0217	0.0217	0.0227
0.0	0.0	0.0	25262.4254	4661.0634	NaN	NaN	0.1558	0.0247	0.8872	0.0217	0.0217	0.0218	0.0229
0.0	0.0	0.0	25652.4254	8399.0634	NaN	NaN	0.2467	0.0246	0.8869	0.0218	0.0218	0.0218	0.0231
0.0	0.0	0.0	26263.4254	9336.0634	NaN	NaN	0.2623	0.0246	0.8871	0.0217	0.0218	0.0218	0.0231
0.0	0.0	0.0	23316.4254	11538.0634	NaN	NaN	0.331	0.0246	0.8866	0.0217	0.022	0.0219	0.0232
0.0	0.0	0.0	24966.4254	9341.0634	NaN	NaN	0.2723	0.0246	0.8872	0.0215	0.0218	0.0218	0.0231
0.0	0.0	0.0	25374.4254	7060.0634	NaN	NaN	0.2177	0.0246	0.887	0.0215	0.0219	0.0219	0.0232
0.0	0.0	0.0	29352.4254	6195.0634	NaN	NaN	0.1743	0.0244	0.8876	0.0213	0.0218	0.0218	0.0231
0.0	0.0	0.0	17721.4254	4783.0634	NaN	NaN	0.2125	0.0243	0.8879	0.0212	0.0218	0.0217	0.0231
0.0	0.0	0.0	20742.4254	8677.0634	NaN	NaN	0.2949	0.0241	0.8879	0.0212	0.0219	0.0218	0.0232
0.0	0.0	0.0	21106.4254	7386.0634	NaN	NaN	0.2592	0.024	0.888	0.0211	0.0219	0.0218	0.0232
0.0	0.0	0.0	19159.4254	6400.0634	NaN	NaN	0.2504	0.0239	0.8889	0.021	0.0217	0.0216	0.023
0.0	0.0	0.0	22460.4254	5331.0634	NaN	NaN	0.1918	0.0238	0.8897	0.0208	0.0215	0.0214	0.0229
0.0	0.0	0.0	24718.4254	8107.0634	NaN	NaN	0.247	0.0237	0.8894	0.0209	0.0216	0.0214	0.0231
0.0	0.0	0.0	24638.4254	12625.0634	NaN	NaN	0.3388	0.0236	0.8898	0.0208	0.0215	0.0214	0.023
0.0	0.0	0.0	22428.4254	4484.0634	NaN	NaN	0.1666	0.0236	0.8912	0.0205	0.0211	0.0211	0.0226
0.0	0.0	0.0	21642.4254	4454.0634	NaN	NaN	0.1707	0.0237	0.8914	0.0205	0.021	0.021	0.0225
0.0	0.0	0.0	20681.4254	7287.0634	NaN	NaN	0.2605	0.0236	0.8915	0.0205	0.0209	0.021	0.0225
0.0	0.0	0.0	17372.4254	6771.0634	NaN	NaN	0.2805	0.0238	0.8923	0.0203	0.0206	0.0208	0.0223
0.0	0.0	0.0	20079.4254	7460.0634	NaN	NaN	0.2709	0.0239	0.8925	0.0202	0.0204	0.0207	0.0222
0.0	0.0	0.0	21324.4254	6976.0634	NaN	NaN	0.2465	0.0239	0.8924	0.0202	0.0204	0.0208	0.0223
0.0	0.0	0.0	19819.4254	4927.0634	NaN	NaN	0.1991	0.0242	0.8927	0.0201	0.0203	0.0207	0.0221
0.0	0.0	0.0	19110.4254	5214.0634	NaN	NaN	0.2144	0.0245	0.8924	0.0201	0.0203	0.0207	0.0221
0.0	0.0	0.0	18104.4254	5185.0634	NaN	NaN	0.2226	0.0248	0.8923	0.02	0.0202	0.0207	0.0219
0.0	0.0	0.0	24804.4254	8225.0634	NaN	NaN	0.249	0.0251	0.8918	0.0201	0.0203	0.0208	0.022
0.0	0.0	0.0	23295.4254	8493.0634	NaN	NaN	0.2672	0.0257	0.8912	0.0201	0.0203	0.0209	0.0219
0.0	0.0	0.0	21721.4254	6247.0634	NaN	NaN	0.2234	0.0262	0.8904	0.0202	0.0204	0.021	0.0219
0.0	0.0	0.0	22832.4254	5161.0634	NaN	NaN	0.1844	0.0265	0.8901	0.0203	0.0204	0.021	0.0218
0.0	0.0	0.0	27343.4254	6199.0634	NaN	NaN	0.1848	0.0263	0.8896	0.0205	0.0207	0.0211	0.0218
0.0	0.0	0.0	22894.4254	6677.0634	NaN	NaN	0.2258	0.0266	0.8893	0.0205	0.0207	0.0211	0.0216
0.0	0.0	0.0	23343.4254	4819.0634	NaN	NaN	0.1711	0.0269	0.8889	0.0207	0.0208	0.0211	0.0215
0.0	0.0	0.0	22664.4254	10276.0634	NaN	NaN	0.312	0.0268	0.8881	0.021	0.0212	0.0213	0.0216
0.0	0.0	0.0	18166.4254	6014.0634	NaN	NaN	0.2487	0.0268	0.8883	0.021	0.0212	0.0213	0.0214
0.0	0.0	0.0	22521.4254	5537.0634	NaN	NaN	0.1973	0.0265	0.8885	0.0211	0.0213	0.0212	0.0214
0.0	0.0	0.0	24124.4254	7057.0634	NaN	NaN	0.2263	0.026	0.8882	0.0212	0.0216	0.0214	0.0215
0.0	0.0	0.0	21275.4254	4592.0634	NaN	NaN	0.1775	0.0259	0.8884	0.0212	0.0216	0.0214	0.0214
0.0	0.0	0.0	20851.4254	6760.0634	NaN	NaN	0.2448	0.0258	0.8886	0.0213	0.0216	0.0213	0.0215
0.0	0.0	0.0	18129.4254	7798.0634	NaN	NaN	0.3008	0.0254	0.8882	0.0214	0.0219	0.0215	0.0217
0.0	0.0	0.0	19456.4254	6108.0634	NaN	NaN	0.2389	0.0253	0.8882	0.0214	0.0219	0.0215	0.0218
0.0	0.0	0.0	21951.4254	6297.0634	NaN	NaN	0.2229	0.0254	0.8882	0.0213	0.0219	0.0214	0.0218
0.0	0.0	0.0	23339.4254	2662.0634	NaN	NaN	0.1024	0.0254	0.8876	0.0214	0.0221	0.0215	0.0221
0.0	0.0	0.0	23667.4254	4575.0634	NaN	NaN	0.162	0.0255	0.8873	0.0214	0.0221	0.0215	0.0222
0.0	0.0	0.0	19531.4254	7194.0634	NaN	NaN	0.2692	0.0254	0.8867	0.0214	0.0224	0.0216	0.0225
0.0	0.0	0.0	21736.4254	7471.0634	NaN	NaN	0.2558	0.0255	0.8859	0.0215	0.0226	0.0217	0.0228
0.0	0.0	0.0	15117.4254	4783.0634	NaN	NaN	0.2403	0.0259	0.8858	0.0213	0.0226	0.0216	0.0229
0.0	0.0	0.0	23555.4254	6623.0634	NaN	NaN	0.2195	0.0259	0.8843	0.0214	0.0231	0.0218	0.0235
0.0	0.0	0.0	17371.4254	4034.0634	NaN	NaN	0.1885	0.0263	0.8839	0.0212	0.0232	0.0218	0.0237
0.0	0.0	0.0	20254.4254	6393.0634	NaN	NaN	0.2399	0.0264	0.8822	0.0213	0.0238	0.022	0.0245
0.0	0.0	0.0	17591.4254	5541.0634	NaN	NaN	0.2395	0.0265	0.8814	0.0211	0.0241	0.0221	0.0249
0.0	0.0	0.0	23416.4254	8052.0634	NaN	NaN	0.2559	0.0265	0.8796	0.0212	0.0247	0.0223	0.0256
0.0	0.0	0.0	20138.4254	7514.0634	NaN	NaN	0.2717	0.0266	0.8784	0.0211	0.0253	0.0225	0.0261
0.0	0.0	0.0	25120.4254	10772.0634	NaN	NaN	0.3001	0.0265	0.8768	0.0212	0.026	0.0228	0.0268
0.0	0.0	0.0	26281.4254	7877.0634	NaN	NaN	0.2306	0.0266	0.8754	0.0212	0.0267	0.023	0.0271
0.0	0.0	0.0	23194.4254	6319.0634	NaN	NaN	0.2141	0.0269	0.874	0.0213	0.0271	0.0231	0.0275
0.0	0.0	0.0	25809.4254	4881.0634	NaN	NaN	0.159	0.0273	0.8725	0.0215	0.0276	0.0233	0.0277
0.0	0.0	0.0	28194.4254	7772.0634	NaN	NaN	0.2161	0.0274	0.8711	0.0217	0.0282	0.0236	0.028
0.0	0.0	0.0	28319.4254	4445.0634	NaN	NaN	0.1357	0.0276	0.8694	0.022	0.0289	0.024	0.0281
0.0	0.0	0.0	24696.4254	12899.0634	NaN	NaN	0.3431	0.0279	0.8679	0.0223	0.0295	0.0242	0.0281
0.0	0.0	0.0	22067.4254	6188.0634	NaN	NaN	0.219	0.0285	0.8662	0.0227	0.0301	0.0245	0.028
0.0	0.0	0.0	23963.4254	6863.0634	NaN	NaN	0.2226	0.0289	0.8641	0.0232	0.0309	0.0249	0.0281
0.0	0.0	0.0	21793.4254	6850.0634	NaN	NaN	0.2391	0.0294	0.8627	0.0235	0.0314	0.0252	0.028
0.0	0.0	0.0	20789.4254	7232.0634	NaN	NaN	0.2581	0.0299	0.8611	0.0239	0.0317	0.0254	0.0279
0.0	0.0	0.0	22960.4254	4716.0634	NaN	NaN	0.1704	0.0307	0.8599	0.0242	0.0318	0.0257	0.0277
0.0	0.0	0.0	17857.4254	6680.0634	NaN	NaN	0.2722	0.0314	0.8578	0.0247	0.0322	0.0261	0.0279
0.0	0.0	0.0	24642.4254	6133.0634	NaN	NaN	0.1993	0.032	0.8563	0.0252	0.0322	0.0265	0.0278
0.0	0.0	0.0	26388.4254	7228.0634	NaN	NaN	0.215	0.0328	0.8548	0.0256	0.0321	0.027	0.0278
0.0	0.0	0.0	24823.4254	5130.0634	NaN	NaN	0.1713	0.0336	0.8528	0.0262	0.032	0.0276	0.0278
0.0	0.0	0.0	22927.4254	7238.0634	NaN	NaN	0.2399	0.0343	0.8508	0.0269	0.0318	0.0283	0.0279
0.0	0.0	0.0	21326.4254	7680.0634	NaN	NaN	0.2648	0.035	0.8492	0.0275	0.0312	0.029	0.028
0.0	0.0	0.0	21490.4254	7429.0634	NaN	NaN	0.2569	0.0358	0.8466	0.0284	0.0309	0.03	0.0283
0.0	0.0	0.0	16097.4254	5882.0634	NaN	NaN	0.2676	0.0369	0.8452	0.029	0.0301	0.0306	0.0283
0.0	0.0	0.0	19853.4254	4833.0634	NaN	NaN	0.1958	0.0377	0.8418	0.0302	0.0298	0.0318	0.0288
0.0	0.0	0.0	25807.4254	6916.0634	NaN	NaN	0.2113	0.0383	0.8394	0.0311	0.0295	0.0328	0.0289
0.0	0.0	0.0	16777.4254	3335.0634	NaN	NaN	0.1658	0.0394	0.8377	0.0317	0.0288	0.0335	0.0289
0.0	0.0	0.0	21254.4254	3354.0634	NaN	NaN	0.1363	0.0402	0.8361	0.0324	0.0283	0.034	0.0291
0.0	0.0	0.0	21131.4254	4568.0634	NaN	NaN	0.1777	0.0403	0.8351	0.0329	0.028	0.0344	0.0292
0.0	0.0	0.0	26386.4254	8742.0634	NaN	NaN	0.2489	0.0398	0.8346	0.0335	0.0281	0.0348	0.0292
0.0	0.0	0.0	19511.4254	9512.0634	NaN	NaN	0.3277	0.0396	0.8366	0.0332	0.0275	0.0344	0.0286
0.0	0.0	0.0	21470.4254	4191.0634	NaN	NaN	0.1633	0.0392	0.8374	0.0332	0.0275	0.0343	0.0285
0.0	0.0	0.0	26629.4254	5154.0634	NaN	NaN	0.1622	0.0385	0.8388	0.0331	0.0275	0.0341	0.0281
0.0	0.0	0.0	17923.4254	3322.0634	NaN	NaN	0.1564	0.0383	0.8406	0.0327	0.0272	0.0337	0.0276
0.0	0.0	0.0	18668.4254	5277.0634	NaN	NaN	0.2204	0.0387	0.8413	0.0323	0.027	0.0333	0.0273
0.0	0.0	0.0	20606.4254	5407.0634	NaN	NaN	0.2079	0.0385	0.8421	0.0321	0.027	0.0331	0.0271
0.0	0.0	0.0	19686.4254	7403.0634	NaN	NaN	0.2733	0.0378	0.8435	0.0319	0.0271	0.0329	0.0268
0.0	0.0	0.0	17867.4254	8318.0634	NaN	NaN	0.3177	0.0379	0.845	0.0314	0.0268	0.0325	0.0264
0.0	0.0	0.0	21980.4254	4291.0634	NaN	NaN	0.1633	0.0371	0.8466	0.0311	0.0268	0.0323	0.0261
0.0	0.0	0.0	20204.4254	4020.0634	NaN	NaN	0.166	0.037	0.8479	0.0308	0.0266	0.032	0.0257
0.0	0.0	0.0	22009.4254	4677.0634	NaN	NaN	0.1753	0.0369	0.8491	0.0306	0.0264	0.0317	0.0253
0.0	0.0	0.0	23521.4254	7404.0634	NaN	NaN	0.2394	0.0369	0.8496	0.0305	0.0263	0.0316	0.025
0.0	0.0	0.0	20256.4254	2515.0634	NaN	NaN	0.1104	0.0375	0.8506	0.0302	0.0259	0.0313	0.0245
0.0	0.0	0.0	22113.4254	5266.0634	NaN	NaN	0.1923	0.0373	0.8519	0.0299	0.0256	0.031	0.0242
0.0	0.0	0.0	19745.4254	8074.0634	NaN	NaN	0.2902	0.0363	0.854	0.0297	0.0254	0.0306	0.0239
0.0	0.0	0.0	22650.4254	5809.0634	NaN	NaN	0.2041	0.0354	0.8563	0.0294	0.0252	0.0301	0.0236
0.0	0.0	0.0	18219.4254	7608.0634	NaN	NaN	0.2946	0.0345	0.8591	0.0289	0.0248	0.0295	0.0231
0.0	0.0	0.0	18825.4254	8148.0634	NaN	NaN	0.3021	0.0336	0.8611	0.0286	0.0247	0.0292	0.0228
0.0	0.0	0.0	18783.4254	5936.0634	NaN	NaN	0.2401	0.0332	0.863	0.0283	0.0244	0.0289	0.0223
0.0	0.0	0.0	19893.4254	6182.0634	NaN	NaN	0.2371	0.033	0.8645	0.0279	0.0241	0.0286	0.0219
0.0	0.0	0.0	19092.4254	6872.0634	NaN	NaN	0.2647	0.0328	0.8654	0.0277	0.024	0.0285	0.0216
0.0	0.0	0.0	24821.4254	4619.0634	NaN	NaN	0.1569	0.0327	0.8663	0.0274	0.0239	0.0284	0.0214
0.0	0.0	0.0	22773.4254	6439.0634	NaN	NaN	0.2204	0.0329	0.8671	0.027	0.0237	0.0282	0.0211
0.0	0.0	0.0	28029.4254	4430.0634	NaN	NaN	0.1365	0.0327	0.8678	0.0268	0.0237	0.028	0.0211
0.0	0.0	0.0	19139.4254	6196.0634	NaN	NaN	0.2446	0.0324	0.8688	0.0265	0.0236	0.0278	0.021
0.0	0.0	0.0	20955.4254	5989.0634	NaN	NaN	0.2223	0.0317	0.8698	0.0264	0.0236	0.0275	0.0211
0.0	0.0	0.0	24046.4254	8699.0634	NaN	NaN	0.2657	0.0313	0.8705	0.0261	0.0236	0.0272	0.0212
0.0	0.0	0.0	16210.4254	4788.0634	NaN	NaN	0.228	0.0312	0.871	0.026	0.0235	0.0271	0.0211
0.0	0.0	0.0	15501.4254	6485.0634	NaN	NaN	0.295	0.0311	0.8718	0.0259	0.0233	0.027	0.021
0.0	0.0	0.0	18225.4254	5361.0634	NaN	NaN	0.2273	0.0308	0.8725	0.0258	0.0231	0.0269	0.0208
0.0	0.0	0.0	19692.4254	5743.0634	NaN	NaN	0.2258	0.0308	0.8733	0.0257	0.0228	0.0269	0.0206
0.0	0.0	0.0	20262.4254	5780.0634	NaN	NaN	0.2219	0.031	0.8736	0.0257	0.0224	0.027	0.0203
0.0	0.0	0.0	17681.4254	4404.0634	NaN	NaN	0.1994	0.0307	0.8742	0.0257	0.0222	0.0269	0.0203
0.0	0.0	0.0	23193.4254	8323.0634	NaN	NaN	0.2641	0.0304	0.8752	0.0255	0.022	0.0268	0.0202
0.0	0.0	0.0	20676.4254	5849.0634	NaN	NaN	0.2205	0.0302	0.8761	0.0253	0.0218	0.0266	0.0201
0.0	0.0	0.0	20916.4254	8530.0634	NaN	NaN	0.2897	0.03	0.8769	0.0251	0.0216	0.0264	0.02
0.0	0.0	0.0	19759.4254	5139.0634	NaN	NaN	0.2064	0.0301	0.8773	0.025	0.0215	0.0263	0.0199
0.0	0.0	0.0	22470.4254	9932.0634	NaN	NaN	0.3065	0.0303	0.8772	0.0249	0.0215	0.0263	0.0198
0.0	0.0	0.0	20427.4254	5683.0634	NaN	NaN	0.2177	0.0308	0.877	0.0248	0.0213	0.0263	0.0197
0.0	0.0	0.0	24514.4254	3453.0634	NaN	NaN	0.1235	0.0312	0.8774	0.0245	0.0212	0.0262	0.0195
0.0	0.0	0.0	21814.4254	5500.0634	NaN	NaN	0.2014	0.0313	0.8773	0.0243	0.0213	0.0262	0.0196
0.0	0.0	0.0	23342.4254	5778.0634	NaN	NaN	0.1984	0.0314	0.8771	0.0242	0.0214	0.0261	0.0198
0.0	0.0	0.0	21657.4254	4756.0634	NaN	NaN	0.1801	0.0319	0.8768	0.024	0.0215	0.0261	0.0198
0.0	0.0	0.0	24861.4254	8203.0634	NaN	NaN	0.2481	0.032	0.876	0.0238	0.0219	0.0261	0.0202
0.0	0.0	0.0	20464.4254	5808.0634	NaN	NaN	0.2211	0.0326	0.875	0.0239	0.0219	0.0262	0.0203
0.0	0.0	0.0	20377.4254	4717.0634	NaN	NaN	0.188	0.033	0.8743	0.0239	0.022	0.0263	0.0205
0.0	0.0	0.0	26087.4254	7768.0634	NaN	NaN	0.2294	0.033	0.8733	0.024	0.0223	0.0266	0.0209
0.0	0.0	0.0	21547.4254	9648.0634	NaN	NaN	0.3093	0.0333	0.8715	0.0244	0.0225	0.0271	0.0213
0.0	0.0	0.0	23247.4254	3107.0634	NaN	NaN	0.1179	0.0338	0.8701	0.0247	0.0225	0.0274	0.0214
0.0	0.0	0.0	19035.4254	3720.0634	NaN	NaN	0.1635	0.0339	0.8694	0.025	0.0225	0.0276	0.0217
0.0	0.0	0.0	18625.4254	3520.0634	NaN	NaN	0.159	0.0337	0.869	0.0252	0.0225	0.0278	0.0218
0.0	0.0	0.0	22037.4254	7862.0634	NaN	NaN	0.2629	0.0334	0.8688	0.0254	0.0225	0.0279	0.022
0.0	0.0	0.0	24061.4254	7723.0634	NaN	NaN	0.243	0.0334	0.8682	0.0256	0.0227	0.028	0.0221
0.0	0.0	0.0	24987.4254	6638.0634	NaN	NaN	0.2099	0.0337	0.8676	0.0256	0.0228	0.0281	0.0222
0.0	0.0	0.0	22333.4254	4533.0634	NaN	NaN	0.1687	0.0339	0.8675	0.0256	0.0229	0.0279	0.0222
0.0	0.0	0.0	20593.4254	5584.0634	NaN	NaN	0.2133	0.0339	0.8682	0.0253	0.0228	0.0276	0.0221
0.0	0.0	0.0	27969.4254	6876.0634	NaN	NaN	0.1973	0.0337	0.8692	0.0251	0.0227	0.0272	0.022
0.0	0.0	0.0	30135.4254	8887.0634	NaN	NaN	0.2277	0.0334	0.87	0.025	0.0227	0.027	0.022
0.0	0.0	0.0	21239.4254	6352.0634	NaN	NaN	0.2302	0.0332	0.8706	0.0248	0.0228	0.0268	0.0219
0.0	0.0	0.0	17992.4254	8694.0634	NaN	NaN	0.3258	0.0329	0.8714	0.0245	0.0227	0.0266	0.0218
0.0	0.0	0.0	12878.4254	3295.0634	NaN	NaN	0.2037	0.033	0.8714	0.0244	0.0228	0.0266	0.0217
0.0	0.0	0.0	17226.4254	4401.0634	NaN	NaN	0.2035	0.0334	0.8712	0.0243	0.0228	0.0267	0.0217
0.0	0.0	0.0	17675.4254	928.0634	NaN	NaN	0.0499	0.0337	0.8708	0.0243	0.0227	0.0269	0.0215
0.0	0.0	0.0	20581.4254	4808.0634	NaN	NaN	0.1894	0.0334	0.872	0.0239	0.0226	0.0268	0.0214
0.0	0.0	0.0	20000.4254	6985.0634	NaN	NaN	0.2588	0.0338	0.8713	0.0238	0.0227	0.0271	0.0214
0.0	0.0	0.0	17533.4254	7745.0634	NaN	NaN	0.3064	0.0344	0.8698	0.0239	0.0226	0.0278	0.0214
0.0	0.0	0.0	18346.4254	4935.0634	NaN	NaN	0.212	0.0357	0.867	0.0244	0.0225	0.0289	0.0214
0.0	0.0	0.0	21834.4254	2610.0634	NaN	NaN	0.1068	0.0371	0.8649	0.0246	0.0223	0.03	0.0211
0.0	0.0	0.0	21868.4254	5374.0634	NaN	NaN	0.1973	0.0391	0.8621	0.0247	0.0221	0.0311	0.0208
0.0	0.0	0.0	18068.4254	4617.0634	NaN	NaN	0.2035	0.0423	0.8574	0.0248	0.0221	0.0328	0.0207
0.0	0.0	0.0	17342.4254	4022.0634	NaN	NaN	0.1883	0.0445	0.8538	0.0247	0.0219	0.0344	0.0207
0.0	0.0	0.0	18117.4254	6606.0634	NaN	NaN	0.2672	0.0464	0.85	0.0253	0.0218	0.0362	0.0204
0.0	0.0	0.0	21935.4254	3543.0634	NaN	NaN	0.1391	0.0535	0.8315	0.028	0.0237	0.042	0.0212
0.0	0.0	0.0	19729.4254	5195.0634	NaN	NaN	0.2084	0.0967	0.75	0.0326	0.0316	0.0667	0.0224
0.0	0.0	0.0	-377.5746	1474.0634	NaN	NaN	1.3	0.1898	0.6003	0.04	0.0424	0.0983	0.0292
0.0	0.0	0.0	637.4254	-1296.9366	NaN	NaN	1.3	0.723	0.1368	0.0304	0.0228	0.0445	0.0425
0.0	0.0	0.0	-857.5746	-2040.9366	NaN	NaN	0.7041	0.8083	0.0766	0.0248	0.025	0.0337	0.0316
0.0	0.0	0.0	878.4254	762.0634	NaN	NaN	0.4645	0.8482	0.051	0.0245	0.0204	0.0266	0.0293
0.0	0.0	0.0	-1497.5746	-293.9366	NaN	NaN	0.1641	0.8554	0.0449	0.0236	0.0219	0.0271	0.0272
0.0	0.0	0.0	-1847.5746	315.0634	NaN	NaN	-0.2056	0.8614	0.0411	0.0226	0.0227	0.0266	0.0256
0.0	0.0	0.0	-2352.5746	-2204.9366	NaN	NaN	0.4838	0.8698	0.0365	0.0224	0.0226	0.0243	0.0243
0.0	0.0	0.0	-545.5746	-2492.9366	NaN	NaN	0.8204	0.8851	0.0287	0.0213	0.0219	0.0209	0.0221
0.0	0.0	0.0	-1505.5746	766.0634	NaN	NaN	-0.3	0.8922	0.0242	0.0204	0.022	0.0204	0.0208
0.0	0.0	0.0	-878.5746	1256.0634	NaN	NaN	1.3	0.8915	0.0236	0.0205	0.0224	0.0211	0.0209
0.0	0.0	0.0	-2117.5746	-275.9366	NaN	NaN	0.1153	0.8919	0.0235	0.0206	0.0221	0.0212	0.0208
0.0	0.0	0.0	-1829.5746	-128.9366	NaN	NaN	0.0658	0.8917	0.0233	0.0207	0.0221	0.0212	0.0209
0.0	0.0	0.0	-1985.5746	-63.9366	NaN	NaN	0.0312	0.8914	0.0232	0.021	0.0221	0.0213	0.021
0.0	0.0	0.0	-1183.5746	866.0634	NaN	NaN	-0.3	0.8912	0.023	0.0212	0.0221	0.0214	0.021
0.0	0.0	0.0	-915.5746	304.0634	NaN	NaN	-0.3	0.8909	0.0228	0.0214	0.0222	0.0215	0.0211
0.0	0.0	0.0	-685.5746	-1795.9366	NaN	NaN	0.7237	0.891	0.0228	0.0215	0.0221	0.0215	0.0211
0.0	0.0	0.0	-255.5746	-4170.9366	NaN	NaN	0.9423	0.8908	0.0227	0.0216	0.0221	0.0215	0.0212
0.0	0.0	0.0	-1369.5746	-756.9366	NaN	NaN	0.356	0.8907	0.0227	0.0216	0.0222	0.0215	0.0212
0.0	0.0	0.0	-231.5746	526.0634	NaN	NaN	1.3	0.8908	0.0227	0.0216	0.0223	0.0214	0.0212
0.0	0.0	0.0	-226.5746	-2148.9366	NaN	NaN	0.9046	0.8907	0.0227	0.0215	0.0224	0.0214	0.0212
0.0	0.0	0.0	-609.5746	-1368.9366	NaN	NaN	0.6919	0.8906	0.0228	0.0214	0.0226	0.0214	0.0212
0.0	0.0	0.0	-3280.5746	2143.0634	NaN	NaN	-0.3	0.8907	0.0229	0.0213	0.0227	0.0213	0.0211
0.0	0.0	0.0	-1110.5746	1035.0634	NaN	NaN	-0.3	0.8907	0.023	0.0212	0.0227	0.0212	0.0211
0.0	0.0	0.0	-2721.5746	-783.9366	NaN	NaN	0.2236	0.891	0.023	0.0211	0.0227	0.0209	0.0211
0.0	0.0	0.0	-1793.5746	-1676.9366	NaN	NaN	0.4832	0.8913	0.0231	0.021	0.0228	0.0207	0.0211
0.0	0.0	0.0	-209.5746	-1485.9366	NaN	NaN	0.8764	0.8914	0.0232	0.021	0.0228	0.0205	0.0211
0.0	0.0	0.0	-2941.5746	-1855.9366	NaN	NaN	0.3869	0.8915	0.0232	0.0209	0.0229	0.0205	0.0212
0.0	0.0	0.0	-1734.5746	-93.9366	NaN	NaN	0.0514	0.8918	0.0231	0.0208	0.0228	0.0204	0.0211
0.0	0.0	0.0	-2177.5746	962.0634	NaN	NaN	-0.3	0.8929	0.0228	0.0207	0.0226	0.0203	0.0208
0.0	0.0	0.0	-2261.5746	454.0634	NaN	NaN	-0.2512	0.8946	0.0222	0.0206	0.022	0.0203	0.0203
0.0	0.0	0.0	-1381.5746	-2655.9366	NaN	NaN	0.6578	0.8944	0.0224	0.0206	0.0218	0.0204	0.0203
0.0	0.0	0.0	-2953.5746	-954.9366	NaN	NaN	0.2443	0.895	0.0226	0.0203	0.0216	0.0202	0.0202
0.0	0.0	0.0	-2.5746	-1175.9366	NaN	NaN	0.9978	0.8944	0.0228	0.0204	0.0217	0.0204	0.0203
0.0	0.0	0.0	-3311.5746	602.0634	NaN	NaN	-0.2222	0.8944	0.0228	0.0204	0.0217	0.0204	0.0204
0.0	0.0	0.0	-809.5746	-1156.9366	NaN	NaN	0.5883	0.8945	0.0227	0.0204	0.0217	0.0204	0.0203
0.0	0.0	0.0	337.4254	1412.0634	NaN	NaN	0.8071	0.8945	0.0227	0.0204	0.0217	0.0204	0.0204
0.0	0.0	0.0	-286.5746	-826.9366	NaN	NaN	0.7426	0.8942	0.0227	0.0204	0.0218	0.0204	0.0205
0.0	0.0	0.0	-2576.5746	-1347.9366	NaN	NaN	0.3435	0.8938	0.0229	0.0205	0.0218	0.0205	0.0206
0.0	0.0	0.0	-1483.5746	-3086.9366	NaN	NaN	0.6754	0.8933	0.023	0.0206	0.0219	0.0206	0.0207
0.0	0.0	0.0	-1576.5746	1135.0634	NaN	NaN	-0.3	0.893	0.0231	0.0207	0.0219	0.0207	0.0207
0.0	0.0	0.0	-2834.5746	-480.9366	NaN	NaN	0.1451	0.8928	0.0232	0.0207	0.0219	0.0207	0.0207
0.0	0.0	0.0	-1806.5746	-3006.9366	NaN	NaN	0.6247	0.8925	0.0233	0.0208	0.0219	0.0208	0.0207
0.0	0.0	0.0	-3097.5746	-3295.9366	NaN	NaN	0.5155	0.8922	0.0234	0.0208	0.0219	0.0209	0.0207
0.0	0.0	0.0	-2747.5746	-2255.9366	NaN	NaN	0.4509	0.8923	0.0233	0.0208	0.0219	0.021	0.0207
0.0	0.0	0.0	-3128.5746	-1450.9366	NaN	NaN	0.3168	0.8923	0.0232	0.0208	0.0219	0.0211	0.0206
0.0	0.0	0.0	-1211.5746	-2067.9366	NaN	NaN	0.6306	0.8926	0.023	0.0207	0.022	0.0211	0.0206
0.0	0.0	0.0	-3094.5746	-808.9366	NaN	NaN	0.2072	0.8927	0.023	0.0207	0.022	0.0211	0.0206
0.0	0.0	0.0	-288.5746	-4404.9366	NaN	NaN	0.9385	0.8927	0.023	0.0206	0.022	0.0212	0.0206
0.0	0.0	0.0	-2402.5746	-2073.9366	NaN	NaN	0.4633	0.8928	0.0229	0.0206	0.022	0.0211	0.0206
0.0	0.0	0.0	-2297.5746	-1748.9366	NaN	NaN	0.4322	0.8929	0.0229	0.0206	0.022	0.0211	0.0205
0.0	0.0	0.0	-2142.5746	764.0634	NaN	NaN	-0.3	0.8931	0.0228	0.0206	0.022	0.0211	0.0204
0.0	0.0	0.0	-2156.5746	-253.9366	NaN	NaN	0.1053	0.8931	0.0228	0.0206	0.022	0.0211	0.0204
0.0	0.0	0.0	-1191.5746	555.0634	NaN	NaN	-0.3	0.893	0.0229	0.0206	0.022	0.0212	0.0203
0.0	0.0	0.0	-2281.5746	1334.0634	NaN	NaN	-0.3	0.8929	0.0229	0.0206	0.022	0.0212	0.0203
0.0	0.0	0.0	-3103.5746	-1782.9366	NaN	NaN	0.3649	0.8931	0.0229	0.0206	0.022	0.0211	0.0203
0.0	0.0	0.0	-727.5746	-296.9366	NaN	NaN	0.2898	0.8932	0.0229	0.0206	0.022	0.0211	0.0203
0.0	0.0	0.0	-378.5746	-1055.9366	NaN	NaN	0.7361	0.8934	0.0228	0.0206	0.0219	0.021	0.0203
0.0	0.0	0.0	-1787.5746	-3250.9366	NaN	NaN	0.6452	0.8936	0.0228	0.0206	0.0219	0.0209	0.0202
0.0	0.0	0.0	1265.4254	437.0634	NaN	NaN	0.2567	0.8936	0.0228	0.0205	0.0219	0.0209	0.0202
0.0	0.0	0.0	-1816.5746	-647.9366	NaN	NaN	0.2629	0.8938	0.0228	0.0205	0.0219	0.0208	0.0203
0.0	0.0	0.0	-2435.5746	-2489.9366	NaN	NaN	0.5055	0.8939	0.0227	0.0205	0.0219	0.0208	0.0203
0.0	0.0	0.0	-755.5746	-1214.9366	NaN	NaN	0.6166	0.8941	0.0226	0.0204	0.0219	0.0207	0.0203
0.0	0.0	0.0	694.4254	-1125.9366	NaN	NaN	1.3	0.894	0.0226	0.0205	0.0219	0.0207	0.0203
0.0	0.0	0.0	-623.5746	326.0634	NaN	NaN	-0.3	0.8939	0.0226	0.0205	0.0219	0.0207	0.0204
0.0	0.0	0.0	-1975.5746	86.0634	NaN	NaN	-0.0455	0.8938	0.0226	0.0205	0.022	0.0208	0.0204
0.0	0.0	0.0	1140.4254	-2773.9366	NaN	NaN	1.3	0.8937	0.0226	0.0205	0.022	0.0208	0.0204
0.0	0.0	0.0	-2123.5746	-1600.9366	NaN	NaN	0.4298	0.8939	0.0226	0.0204	0.022	0.0208	0.0204
0.0	0.0	0.0	-452.5746	2583.0634	NaN	NaN	1.2124	0.894	0.0226	0.0203	0.0219	0.0209	0.0203
0.0	0.0	0.0	-250.5746	1016.0634	NaN	NaN	1.3	0.8937	0.0227	0.0203	0.022	0.021	0.0204
0.0	0.0	0.0	-2546.5746	-1507.9366	NaN	NaN	0.3719	0.8933	0.0227	0.0204	0.0221	0.021	0.0204
0.0	0.0	0.0	-1802.5746	-769.9366	NaN	NaN	0.2993	0.8933	0.0227	0.0205	0.0221	0.021	0.0204
0.0	0.0	0.0	-1632.5746	1138.0634	NaN	NaN	-0.3	0.8934	0.0226	0.0205	0.0221	0.021	0.0204
0.0	0.0	0.0	-1400.5746	-261.9366	NaN	NaN	0.1576	0.8935	0.0226	0.0204	0.0221	0.021	0.0204
0.0	0.0	0.0	1694.4254	-1565.9366	NaN	NaN	-0.3	0.8938	0.0225	0.0203	0.0221	0.021	0.0203
0.0	0.0	0.0	71.4254	-810.9366	NaN	NaN	1.0966	0.8938	0.0226	0.0203	0.0221	0.0211	0.0203
0.0	0.0	0.0	871.4254	388.0634	NaN	NaN	0.3081	0.8936	0.0226	0.0203	0.0221	0.0211	0.0203
0.0	0.0	0.0	242.4254	-2069.9366	NaN	NaN	1.1327	0.8933	0.0226	0.0204	0.0222	0.0211	0.0204
0.0	0.0	0.0	-530.5746	-1764.9366	NaN	NaN	0.7689	0.8933	0.0227	0.0203	0.0222	0.0212	0.0203
0.0	0.0	0.0	-290.5746	-2133.9366	NaN	NaN	0.8802	0.8931	0.0227	0.0204	0.0222	0.0212	0.0204
0.0	0.0	0.0	-438.5746	-145.9366	NaN	NaN	0.2497	0.8931	0.0228	0.0203	0.0222	0.0213	0.0204
0.0	0.0	0.0	2925.4254	-1707.9366	NaN	NaN	-0.3	0.8929	0.0229	0.0203	0.0222	0.0214	0.0204
0.0	0.0	0.0	-888.5746	1712.0634	NaN	NaN	1.3	0.8927	0.0229	0.0203	0.0222	0.0214	0.0204
0.0	0.0	0.0	-2693.5746	2165.0634	NaN	NaN	-0.3	0.8926	0.0229	0.0203	0.0222	0.0214	0.0205
0.0	0.0	0.0	-2053.5746	-2301.9366	NaN	NaN	0.5285	0.8927	0.0229	0.0203	0.0222	0.0214	0.0205
0.0	0.0	0.0	-729.5746	1453.0634	NaN	NaN	1.3	0.8925	0.023	0.0203	0.0222	0.0215	0.0205
0.0	0.0	0.0	-2107.5746	2132.0634	NaN	NaN	1.3	0.8925	0.023	0.0204	0.0222	0.0214	0.0205
0.0	0.0	0.0	-1768.5746	-2486.9366	NaN	NaN	0.5844	0.8923	0.0229	0.0206	0.0223	0.0213	0.0205
0.0	0.0	0.0	-1198.5746	-3077.9366	NaN	NaN	0.7197	0.8925	0.0229	0.0206	0.0224	0.0213	0.0205
0.0	0.0	0.0	-1478.5746	-665.9366	NaN	NaN	0.3105	0.8926	0.0228	0.0205	0.0223	0.0213	0.0205
0.0	0.0	0.0	-550.5746	-1156.9366	NaN	NaN	0.6776	0.8926	0.0228	0.0205	0.0223	0.0213	0.0205
0.0	0.0	0.0	-368.5746	-3571.9366	NaN	NaN	0.9065	0.8925	0.0228	0.0205	0.0222	0.0214	0.0206
0.0	0.0	0.0	-598.5746	126.0634	NaN	NaN	-0.2668	0.8925	0.0229	0.0204	0.0222	0.0215	0.0206
0.0	0.0	0.0	1632.4254	1471.0634	NaN	NaN	0.474	0.8924	0.0229	0.0204	0.0222	0.0214	0.0206
0.0	0.0	0.0	-2047.5746	-5478.9366	NaN	NaN	0.728	0.8925	0.0228	0.0205	0.0221	0.0214	0.0206
0.0	0.0	0.0	-1024.5746	-2036.9366	NaN	NaN	0.6653	0.8927	0.0228	0.0204	0.0221	0.0214	0.0206
0.0	0.0	0.0	1473.4254	46.0634	NaN	NaN	0.0303	0.8929	0.0228	0.0203	0.0221	0.0213	0.0205
0.0	0.0	0.0	2011.4254	335.0634	NaN	NaN	0.1428	0.893	0.0229	0.0201	0.0221	0.0214	0.0205
0.0	0.0	0.0	945.4254	-918.9366	NaN	NaN	-0.3	0.8928	0.023	0.0202	0.0221	0.0214	0.0206
0.0	0.0	0.0	-358.5746	-58.9366	NaN	NaN	0.1412	0.8927	0.023	0.0202	0.0221	0.0214	0.0206
0.0	0.0	0.0	181.4254	287.0634	NaN	NaN	0.6127	0.8927	0.023	0.0202	0.0221	0.0214	0.0206
0.0	0.0	0.0	2063.4254	-387.9366	NaN	NaN	-0.2315	0.8927	0.023	0.0201	0.0221	0.0214	0.0207
0.0	0.0	0.0	1164.4254	1933.0634	NaN	NaN	0.6241	0.8925	0.0231	0.0201	0.0221	0.0215	0.0207
0.0	0.0	0.0	265.4254	-913.9366	NaN	NaN	1.3	0.8923	0.0231	0.0202	0.0221	0.0216	0.0207
0.0	0.0	0.0	-327.5746	1920.0634	NaN	NaN	1.2057	0.8921	0.0231	0.0203	0.0221	0.0216	0.0208
0.0	0.0	0.0	171.4254	-1819.9366	NaN	NaN	1.104	0.8919	0.023	0.0204	0.0222	0.0216	0.0209
0.0	0.0	0.0	-1547.5746	-1248.9366	NaN	NaN	0.4466	0.8918	0.0229	0.0205	0.0222	0.0216	0.021
0.0	0.0	0.0	-151.5746	-514.9366	NaN	NaN	0.7726	0.8917	0.0229	0.0205	0.0222	0.0216	0.021
0.0	0.0	0.0	224.4254	-1341.9366	NaN	NaN	1.2008	0.8918	0.0229	0.0205	0.0221	0.0216	0.021
0.0	0.0	0.0	3048.4254	453.0634	NaN	NaN	0.1294	0.8917	0.023	0.0205	0.0222	0.0217	0.021
0.0	0.0	0.0	1134.4254	-6.9366	NaN	NaN	-0.0062	0.8915	0.023	0.0205	0.0222	0.0218	0.021
0.0	0.0	0.0	-48.5746	-618.9366	NaN	NaN	0.9272	0.8913	0.0231	0.0206	0.0222	0.0218	0.0211
0.0	0.0	0.0	1696.4254	-2695.9366	NaN	NaN	1.3	0.8912	0.023	0.0206	0.0223	0.0218	0.0211
0.0	0.0	0.0	-47.5746	981.0634	NaN	NaN	1.051	0.8912	0.023	0.0206	0.0223	0.0218	0.0211
0.0	0.0	0.0	-1134.5746	-1207.9366	NaN	NaN	0.5157	0.8912	0.023	0.0206	0.0223	0.0217	0.0211
0.0	0.0	0.0	-1470.5746	1823.0634	NaN	NaN	1.3	0.8914	0.023	0.0206	0.0223	0.0217	0.0211
0.0	0.0	0.0	-1471.5746	2511.0634	NaN	NaN	1.3	0.8914	0.0231	0.0206	0.0223	0.0216	0.021
0.0	0.0	0.0	-2515.5746	-2569.9366	NaN	NaN	0.5053	0.8918	0.023	0.0206	0.0223	0.0214	0.021
0.0	0.0	0.0	-765.5746	864.0634	NaN	NaN	1.3	0.8918	0.023	0.0206	0.0223	0.0214	0.021
0.0	0.0	0.0	-2404.5746	-1813.9366	NaN	NaN	0.43	0.892	0.0229	0.0206	0.0224	0.0212	0.0209
0.0	0.0	0.0	-1764.5746	-1696.9366	NaN	NaN	0.4902	0.8921	0.0229	0.0206	0.0224	0.0212	0.0209
0.0	0.0	0.0	-2154.5746	-1281.9366	NaN	NaN	0.373	0.8923	0.0228	0.0206	0.0224	0.0211	0.0208
0.0	0.0	0.0	-818.5746	2164.0634	NaN	NaN	1.3	0.8923	0.0229	0.0205	0.0224	0.0212	0.0208
0.0	0.0	0.0	-2853.5746	-912.9366	NaN	NaN	0.2424	0.8923	0.0229	0.0206	0.0224	0.0211	0.0208
0.0	0.0	0.0	-1690.5746	-1611.9366	NaN	NaN	0.4881	0.8923	0.0229	0.0206	0.0224	0.0211	0.0208
0.0	0.0	0.0	-772.5746	-778.9366	NaN	NaN	0.5021	0.8924	0.0229	0.0205	0.0224	0.0211	0.0208
0.0	0.0	0.0	-1736.5746	-201.9366	NaN	NaN	0.1042	0.8925	0.0229	0.0205	0.0223	0.0211	0.0207
0.0	0.0	0.0	-2722.5746	-1584.9366	NaN	NaN	0.3679	0.8926	0.0229	0.0205	0.0223	0.021	0.0207
0.0	0.0	0.0	-768.5746	618.0634	NaN	NaN	-0.3	0.8926	0.023	0.0204	0.0223	0.0211	0.0207
0.0	0.0	0.0	-1865.5746	-3664.9366	NaN	NaN	0.6627	0.8926	0.023	0.0205	0.0222	0.021	0.0207
0.0	0.0	0.0	-1682.5746	-2374.9366	NaN	NaN	0.5853	0.8927	0.023	0.0204	0.0222	0.021	0.0207
0.0	0.0	0.0	-982.5746	-327.9366	NaN	NaN	0.2502	0.8929	0.023	0.0203	0.0221	0.021	0.0206
0.0	0.0	0.0	-2363.5746	1223.0634	NaN	NaN	-0.3	0.893	0.0231	0.0203	0.022	0.021	0.0206
0.0	0.0	0.0	-3428.5746	-982.9366	NaN	NaN	0.2228	0.8931	0.023	0.0203	0.022	0.021	0.0206
0.0	0.0	0.0	438.4254	2224.0634	NaN	NaN	0.8353	0.893	0.0231	0.0202	0.022	0.0211	0.0206
0.0	0.0	0.0	-1975.5746	-3085.9366	NaN	NaN	0.6097	0.893	0.0231	0.0203	0.022	0.021	0.0206
0.0	0.0	0.0	-2002.5746	2440.0634	NaN	NaN	1.3	0.893	0.0231	0.0203	0.022	0.021	0.0206
0.0	0.0	0.0	-2139.5746	-1410.9366	NaN	NaN	0.3974	0.893	0.0231	0.0203	0.022	0.021	0.0206
0.0	0.0	0.0	-2307.5746	-501.9366	NaN	NaN	0.1787	0.893	0.0231	0.0203	0.022	0.021	0.0206
0.0	0.0	0.0	-1824.5746	-1994.9366	NaN	NaN	0.5223	0.893	0.0231	0.0204	0.022	0.021	0.0206
0.0	0.0	0.0	-987.5746	1046.0634	NaN	NaN	1.3	0.8931	0.0231	0.0203	0.022	0.021	0.0205
0.0	0.0	0.0	-827.5746	-1994.9366	NaN	NaN	0.7068	0.8931	0.023	0.0203	0.022	0.021	0.0205
0.0	0.0	0.0	-1467.5746	476.0634	NaN	NaN	-0.3	0.8931	0.0231	0.0203	0.022	0.0211	0.0205
0.0	0.0	0.0	-1704.5746	600.0634	NaN	NaN	-0.3	0.893	0.0231	0.0203	0.022	0.0212	0.0205
0.0	0.0	0.0	-698.5746	-1196.9366	NaN	NaN	0.6315	0.8929	0.0231	0.0203	0.022	0.0212	0.0205
0.0	0.0	0.0	-1246.5746	-816.9366	NaN	NaN	0.3959	0.8928	0.0231	0.0204	0.022	0.0212	0.0205
0.0	0.0	0.0	-1621.5746	-1799.9366	NaN	NaN	0.5261	0.8929	0.0231	0.0204	0.022	0.0212	0.0205
0.0	0.0	0.0	-2223.5746	-1176.9366	NaN	NaN	0.3461	0.893	0.023	0.0203	0.0219	0.0212	0.0205
0.0	0.0	0.0	-1221.5746	-503.9366	NaN	NaN	0.2921	0.893	0.023	0.0203	0.0219	0.0212	0.0205
0.0	0.0	0.0	-1625.5746	-1874.9366	NaN	NaN	0.5356	0.8929	0.0231	0.0203	0.022	0.0212	0.0205
0.0	0.0	0.0	-1401.5746	-1728.9366	NaN	NaN	0.5523	0.8927	0.0231	0.0204	0.022	0.0212	0.0206
0.0	0.0	0.0	-3146.5746	-2568.9366	NaN	NaN	0.4495	0.8926	0.023	0.0205	0.0221	0.0211	0.0206
0.0	0.0	0.0	-1721.5746	-4522.9366	NaN	NaN	0.7243	0.8927	0.023	0.0205	0.0221	0.0211	0.0206
0.0	0.0	0.0	-2295.5746	-2460.9366	NaN	NaN	0.5174	0.893	0.0229	0.0204	0.022	0.0211	0.0205
0.0	0.0	0.0	-1302.5746	928.0634	NaN	NaN	-0.3	0.8933	0.0229	0.0202	0.0219	0.0212	0.0204
0.0	0.0	0.0	-1354.5746	-200.9366	NaN	NaN	0.1292	0.8932	0.0229	0.0202	0.0219	0.0212	0.0205
0.0	0.0	0.0	-495.5746	-3232.9366	NaN	NaN	0.8671	0.8932	0.0229	0.0202	0.0219	0.0213	0.0205
0.0	0.0	0.0	-1847.5746	418.0634	NaN	NaN	-0.2925	0.8931	0.023	0.0202	0.0219	0.0213	0.0205
0.0	0.0	0.0	-2469.5746	-2356.9366	NaN	NaN	0.4883	0.8929	0.023	0.0203	0.0219	0.0213	0.0205
0.0	0.0	0.0	-820.5746	773.0634	NaN	NaN	-0.3	0.8931	0.023	0.0202	0.0219	0.0214	0.0205
0.0	0.0	0.0	-472.5746	-4044.9366	NaN	NaN	0.8954	0.8929	0.023	0.0203	0.0219	0.0214	0.0205
0.0	0.0	0.0	-1923.5746	-52.9366	NaN	NaN	0.0268	0.8931	0.023	0.0202	0.0219	0.0214	0.0205
0.0	0.0	0.0	-1371.5746	-856.9366	NaN	NaN	0.3845	0.8932	0.0229	0.0202	0.0218	0.0214	0.0205
0.0	0.0	0.0	-1237.5746	-282.9366	NaN	NaN	0.1861	0.8933	0.0229	0.0201	0.0218	0.0214	0.0205
0.0	0.0	0.0	-1781.5746	1120.0634	NaN	NaN	-0.3	0.8933	0.023	0.0201	0.0218	0.0214	0.0205
0.0	0.0	0.0	-1192.5746	-1914.9366	NaN	NaN	0.6162	0.8931	0.023	0.0202	0.0218	0.0214	0.0205
0.0	0.0	0.0	-1385.5746	-2378.9366	NaN	NaN	0.6319	0.8932	0.023	0.0202	0.0217	0.0214	0.0205
0.0	0.0	0.0	-1309.5746	-2318.9366	NaN	NaN	0.6391	0.8934	0.0229	0.0201	0.0217	0.0214	0.0205
0.0	0.0	0.0	-903.5746	-648.9366	NaN	NaN	0.418	0.8936	0.0229	0.02	0.0217	0.0214	0.0204
0.0	0.0	0.0	-455.5746	82.0634	NaN	NaN	-0.2197	0.8936	0.023	0.02	0.0217	0.0214	0.0204
0.0	0.0	0.0	-1144.5746	-1093.9366	NaN	NaN	0.4887	0.8936	0.023	0.0199	0.0217	0.0214	0.0204
0.0	0.0	0.0	370.4254	-718.9366	NaN	NaN	1.3	0.8937	0.023	0.0199	0.0217	0.0214	0.0204
0.0	0.0	0.0	427.4254	-873.9366	NaN	NaN	1.3	0.8939	0.023	0.0198	0.0216	0.0213	0.0203
0.0	0.0	0.0	-1582.5746	1380.0634	NaN	NaN	-0.3	0.8941	0.0229	0.0198	0.0216	0.0213	0.0203
0.0	0.0	0.0	146.4254	-3.9366	NaN	NaN	-0.0276	0.8942	0.0229	0.0198	0.0216	0.0213	0.0202
0.0	0.0	0.0	1050.4254	1117.0634	NaN	NaN	0.5154	0.8941	0.023	0.0198	0.0216	0.0213	0.0202
0.0	0.0	0.0	-835.5746	-534.9366	NaN	NaN	0.3903	0.8942	0.0229	0.0198	0.0216	0.0213	0.0202
0.0	0.0	0.0	205.4254	21.0634	NaN	NaN	0.093	0.8943	0.0229	0.0197	0.0216	0.0213	0.0202
0.0	0.0	0.0	475.4254	741.0634	NaN	NaN	0.6092	0.8943	0.0229	0.0197	0.0217	0.0213	0.0201
0.0	0.0	0.0	1392.4254	486.0634	NaN	NaN	0.2588	0.8942	0.0229	0.0197	0.0217	0.0214	0.0202
0.0	0.0	0.0	259.4254	387.0634	NaN	NaN	0.5987	0.8942	0.0228	0.0198	0.0217	0.0214	0.0201
0.0	0.0	0.0	-461.5746	-864.9366	NaN	NaN	0.652	0.894	0.0229	0.0199	0.0217	0.0214	0.0202
0.0	0.0	0.0	-1704.5746	-1181.9366	NaN	NaN	0.4095	0.8941	0.0228	0.0199	0.0216	0.0214	0.0202
0.0	0.0	0.0	1.4254	-816.9366	NaN	NaN	1.0017	0.8942	0.0227	0.0199	0.0216	0.0214	0.0202
0.0	0.0	0.0	-248.5746	-2211.9366	NaN	NaN	0.899	0.8939	0.0227	0.02	0.0217	0.0215	0.0203
0.0	0.0	0.0	-26.5746	4125.0634	NaN	NaN	1.0065	0.8937	0.0227	0.02	0.0217	0.0216	0.0203
0.0	0.0	0.0	-122.5746	423.0634	NaN	NaN	1.3	0.8932	0.0228	0.0201	0.0218	0.0217	0.0204
0.0	0.0	0.0	-672.5746	-284.9366	NaN	NaN	0.2976	0.8929	0.0228	0.0202	0.0218	0.0218	0.0205
0.0	0.0	0.0	-345.5746	751.0634	NaN	NaN	1.3	0.8925	0.0229	0.0203	0.0218	0.0219	0.0206
0.0	0.0	0.0	3714.4254	-2965.9366	NaN	NaN	-0.3	0.892	0.023	0.0204	0.0219	0.022	0.0206
0.0	0.0	0.0	4129.4254	-651.9366	NaN	NaN	-0.1875	0.8912	0.0232	0.0206	0.022	0.0222	0.0207
0.0	0.0	0.0	-482.5746	-2962.9366	NaN	NaN	0.8599	0.8909	0.0234	0.0207	0.0221	0.0222	0.0207
0.0	0.0	0.0	884.4254	-1194.9366	NaN	NaN	1.3	0.8907	0.0235	0.0208	0.0221	0.0222	0.0208
0.0	0.0	0.0	418.4254	-2887.9366	NaN	NaN	1.1694	0.8906	0.0235	0.0208	0.0221	0.0222	0.0208
0.0	0.0	0.0	107.4254	-85.9366	NaN	NaN	-0.3	0.8904	0.0236	0.0208	0.0222	0.0222	0.0208
0.0	0.0	0.0	2826.4254	-763.9366	NaN	NaN	-0.3	0.8901	0.0237	0.0208	0.0222	0.0223	0.0208
0.0	0.0	0.0	229.4254	-335.9366	NaN	NaN	1.3	0.8899	0.0237	0.0209	0.0223	0.0224	0.0209
0.0	0.0	0.0	-12.5746	-890.9366	NaN	NaN	0.9861	0.8899	0.0238	0.021	0.0223	0.0223	0.0209
0.0	0.0	0.0	-3081.5746	-230.9366	NaN	NaN	0.0697	0.89	0.0237	0.021	0.0223	0.0221	0.0208
0.0	0.0	0.0	-974.5746	-1079.9366	NaN	NaN	0.5256	0.89	0.0237	0.0211	0.0223	0.0221	0.0209
0.0	0.0	0.0	-421.5746	127.0634	NaN	NaN	-0.3	0.8901	0.0237	0.0211	0.0223	0.022	0.0209
0.0	0.0	0.0	-1195.5746	1092.0634	NaN	NaN	-0.3	0.89	0.0237	0.0211	0.0223	0.022	0.0209
0.0	0.0	0.0	-594.5746	-258.9366	NaN	NaN	0.3034	0.8899	0.0237	0.0212	0.0224	0.0219	0.0209
0.0	0.0	0.0	-3585.5746	-1422.9366	NaN	NaN	0.2841	0.8897	0.0237	0.0213	0.0224	0.0219	0.021
0.0	0.0	0.0	730.4254	-2561.9366	NaN	NaN	1.3	0.8896	0.0237	0.0213	0.0225	0.0218	0.021
0.0	0.0	0.0	-3805.5746	-1863.9366	NaN	NaN	0.3288	0.8898	0.0236	0.0213	0.0225	0.0218	0.021
0.0	0.0	0.0	-1580.5746	-3642.9366	NaN	NaN	0.6974	0.8899	0.0236	0.0213	0.0225	0.0218	0.021
0.0	0.0	0.0	-2218.5746	57.0634	NaN	NaN	-0.0264	0.8902	0.0234	0.0212	0.0225	0.0217	0.021
0.0	0.0	0.0	-2353.5746	-2843.9366	NaN	NaN	0.5472	0.8903	0.0234	0.0212	0.0225	0.0216	0.0211
0.0	0.0	0.0	-2217.5746	-2456.9366	NaN	NaN	0.5256	0.8904	0.0233	0.0212	0.0224	0.0216	0.0211
0.0	0.0	0.0	-1439.5746	627.0634	NaN	NaN	-0.3	0.8906	0.0233	0.0212	0.0224	0.0215	0.021
0.0	0.0	0.0	-975.5746	299.0634	NaN	NaN	-0.3	0.8906	0.0234	0.0212	0.0223	0.0216	0.021
0.0	0.0	0.0	-1822.5746	-1.9366	NaN	NaN	0.0011	0.8904	0.0234	0.0212	0.0223	0.0216	0.021
0.0	0.0	0.0	-2054.5746	-4246.9366	NaN	NaN	0.674	0.8901	0.0235	0.0213	0.0223	0.0217	0.0211
0.0	0.0	0.0	-2035.5746	-2335.9366	NaN	NaN	0.5344	0.89	0.0236	0.0213	0.0223	0.0217	0.0211
0.0	0.0	0.0	-1933.5746	-1690.9366	NaN	NaN	0.4665	0.8903	0.0235	0.0213	0.0222	0.0217	0.021
0.0	0.0	0.0	-2944.5746	5.0634	NaN	NaN	-0.0017	0.8903	0.0236	0.0213	0.0222	0.0217	0.021
0.0	0.0	0.0	-3476.5746	-1408.9366	NaN	NaN	0.2884	0.8903	0.0236	0.0213	0.0221	0.0217	0.021
0.0	0.0	0.0	-2698.5746	-562.9366	NaN	NaN	0.1726	0.8905	0.0235	0.0212	0.0221	0.0217	0.021
0.0	0.0	0.0	-2705.5746	-1008.9366	NaN	NaN	0.2716	0.8906	0.0235	0.0212	0.022	0.0217	0.0209
0.0	0.0	0.0	-2030.5746	3081.0634	NaN	NaN	1.3	0.8909	0.0236	0.021	0.0219	0.0218	0.0208
0.0	0.0	0.0	-3146.5746	-1152.9366	NaN	NaN	0.2682	0.8909	0.0236	0.021	0.0219	0.0218	0.0208
0.0	0.0	0.0	-2656.5746	2418.0634	NaN	NaN	-0.3	0.8909	0.0236	0.021	0.0219	0.0218	0.0208
0.0	0.0	0.0	-3639.5746	-1868.9366	NaN	NaN	0.3393	0.8908	0.0236	0.0211	0.0219	0.0218	0.0209
0.0	0.0	0.0	-3479.5746	-924.9366	NaN	NaN	0.21	0.8909	0.0235	0.0211	0.0219	0.0218	0.0208
0.0	0.0	0.0	-589.5746	865.0634	NaN	NaN	1.3	0.891	0.0235	0.0211	0.0218	0.0218	0.0208
0.0	0.0	0.0	-2469.5746	881.0634	NaN	NaN	-0.3	0.891	0.0235	0.0211	0.0218	0.0218	0.0208
0.0	0.0	0.0	-3750.5746	-5132.9366	NaN	NaN	0.5778	0.8912	0.0234	0.0211	0.0217	0.0218	0.0208
0.0	0.0	0.0	-878.5746	794.0634	NaN	NaN	-0.3	0.8915	0.0234	0.0209	0.0216	0.0218	0.0207
0.0	0.0	0.0	-1803.5746	1762.0634	NaN	NaN	-0.3	0.8915	0.0234	0.0209	0.0216	0.0219	0.0208
0.0	0.0	0.0	-3607.5746	-1173.9366	NaN	NaN	0.2455	0.8914	0.0234	0.0209	0.0216	0.0219	0.0208
0.0	0.0	0.0	-2150.5746	-1097.9366	NaN	NaN	0.338	0.8913	0.0234	0.0209	0.0216	0.0219	0.0208
0.0	0.0	0.0	-2694.5746	-43.9366	NaN	NaN	0.016	0.8912	0.0235	0.021	0.0217	0.0219	0.0208
0.0	0.0	0.0	-3061.5746	-2405.9366	NaN	NaN	0.44	0.8912	0.0234	0.021	0.0217	0.0219	0.0209
0.0	0.0	0.0	-1815.5746	412.0634	NaN	NaN	-0.2936	0.8913	0.0234	0.0209	0.0217	0.0219	0.0209
0.0	0.0	0.0	-1826.5746	-1632.9366	NaN	NaN	0.472	0.8914	0.0233	0.0208	0.0217	0.0219	0.0209
0.0	0.0	0.0	-1505.5746	-86.9366	NaN	NaN	0.0546	0.8915	0.0232	0.0207	0.0217	0.0219	0.0209
0.0	0.0	0.0	-3571.5746	241.0634	NaN	NaN	-0.0724	0.8913	0.0233	0.0208	0.0217	0.022	0.0209
0.0	0.0	0.0	-3900.5746	1950.0634	NaN	NaN	-0.3	0.8911	0.0234	0.0209	0.0218	0.022	0.0209
0.0	0.0	0.0	-2994.5746	-1261.9366	NaN	NaN	0.2965	0.8909	0.0234	0.021	0.0218	0.0219	0.021
0.0	0.0	0.0	-2557.5746	-3852.9366	NaN	NaN	0.601	0.891	0.0234	0.0211	0.0218	0.0217	0.021
0.0	0.0	0.0	-3351.5746	-1958.9366	NaN	NaN	0.3689	0.8911	0.0233	0.0211	0.0218	0.0217	0.021
0.0	0.0	0.0	-1767.5746	800.0634	NaN	NaN	-0.3	0.8913	0.0232	0.021	0.0218	0.0218	0.0209
0.0	0.0	0.0	-2272.5746	1865.0634	NaN	NaN	-0.3	0.8912	0.0232	0.021	0.0217	0.0219	0.021
0.0	0.0	0.0	-2011.5746	-3.9366	NaN	NaN	0.002	0.8911	0.0233	0.021	0.0217	0.0219	0.021
0.0	0.0	0.0	-1703.5746	482.0634	NaN	NaN	-0.3	0.891	0.0233	0.0209	0.0217	0.022	0.0211
0.0	0.0	0.0	-3645.5746	1253.0634	NaN	NaN	-0.3	0.891	0.0233	0.0209	0.0217	0.022	0.0211
0.0	0.0	0.0	-2236.5746	0.0634	NaN	NaN	-0.0	0.891	0.0233	0.0209	0.0217	0.022	0.0211
0.0	0.0	0.0	-755.5746	1742.0634	NaN	NaN	1.3	0.8908	0.0233	0.021	0.0218	0.022	0.0211
0.0	0.0	0.0	-2850.5746	31.0634	NaN	NaN	-0.011	0.8906	0.0234	0.0211	0.0219	0.0219	0.0211
0.0	0.0	0.0	-3195.5746	-2897.9366	NaN	NaN	0.4756	0.8906	0.0233	0.0213	0.0219	0.0218	0.0211
0.0	0.0	0.0	-2354.5746	-498.9366	NaN	NaN	0.1749	0.8909	0.0232	0.0212	0.0219	0.0217	0.021
0.0	0.0	0.0	-1418.5746	-2435.9366	NaN	NaN	0.632	0.8911	0.0231	0.0212	0.022	0.0217	0.021
0.0	0.0	0.0	-2566.5746	-1282.9366	NaN	NaN	0.3333	0.8914	0.0229	0.0211	0.0219	0.0217	0.021
0.0	0.0	0.0	-2297.5746	-419.9366	NaN	NaN	0.1545	0.8915	0.0229	0.021	0.0219	0.0217	0.021
0.0	0.0	0.0	-3138.5746	2121.0634	NaN	NaN	-0.3	0.8914	0.0229	0.021	0.022	0.0217	0.021
0.0	0.0	0.0	-3260.5746	-2478.9366	NaN	NaN	0.4319	0.8913	0.0229	0.0211	0.022	0.0216	0.0211
0.0	0.0	0.0	-4703.5746	-1398.9366	NaN	NaN	0.2292	0.8914	0.0228	0.0211	0.022	0.0215	0.021
0.0	0.0	0.0	-910.5746	-1688.9366	NaN	NaN	0.6497	0.8915	0.0228	0.0211	0.022	0.0215	0.021
0.0	0.0	0.0	-2185.5746	-1556.9366	NaN	NaN	0.416	0.8918	0.0227	0.021	0.022	0.0215	0.021
0.0	0.0	0.0	-1186.5746	-3465.9366	NaN	NaN	0.745	0.8918	0.0228	0.021	0.0219	0.0215	0.021
0.0	0.0	0.0	-3817.5746	-437.9366	NaN	NaN	0.1029	0.8918	0.0228	0.021	0.0219	0.0216	0.021
0.0	0.0	0.0	-1123.5746	64.0634	NaN	NaN	-0.0605	0.8916	0.0229	0.021	0.0219	0.0216	0.021
0.0	0.0	0.0	-3331.5746	-1447.9366	NaN	NaN	0.3029	0.8917	0.0229	0.021	0.0218	0.0216	0.021
0.0	0.0	0.0	-2532.5746	-1601.9366	NaN	NaN	0.3875	0.8916	0.023	0.021	0.0218	0.0217	0.021
0.0	0.0	0.0	-2606.5746	766.0634	NaN	NaN	-0.3	0.8916	0.023	0.0209	0.0218	0.0217	0.021
0.0	0.0	0.0	-1782.5746	2714.0634	NaN	NaN	1.3	0.8914	0.0231	0.0209	0.0217	0.0218	0.021
0.0	0.0	0.0	-2168.5746	-1675.9366	NaN	NaN	0.4359	0.8913	0.0232	0.021	0.0218	0.0218	0.021
0.0	0.0	0.0	-2940.5746	-471.9366	NaN	NaN	0.1383	0.8911	0.0232	0.021	0.0218	0.0218	0.0211
0.0	0.0	0.0	-2612.5746	-829.9366	NaN	NaN	0.2411	0.8913	0.0232	0.021	0.0217	0.0218	0.021
0.0	0.0	0.0	-1288.5746	1543.0634	NaN	NaN	1.3	0.8913	0.0232	0.0209	0.0217	0.0219	0.021
0.0	0.0	0.0	-3303.5746	-801.9366	NaN	NaN	0.1953	0.8913	0.0231	0.0209	0.0217	0.0219	0.021
0.0	0.0	0.0	-619.5746	1611.0634	NaN	NaN	1.3	0.8913	0.0232	0.0208	0.0217	0.022	0.021
0.0	0.0	0.0	-1092.5746	-2684.9366	NaN	NaN	0.7108	0.8913	0.0232	0.0209	0.0217	0.0219	0.021
0.0	0.0	0.0	-2211.5746	1063.0634	NaN	NaN	-0.3	0.8913	0.0232	0.0209	0.0217	0.0219	0.021
0.0	0.0	0.0	-2033.5746	-780.9366	NaN	NaN	0.2775	0.8913	0.0232	0.0209	0.0217	0.0219	0.021
0.0	0.0	0.0	-3399.5746	-679.9366	NaN	NaN	0.1667	0.8914	0.0232	0.0208	0.0217	0.0219	0.021
0.0	0.0	0.0	-1783.5746	446.0634	NaN	NaN	-0.3	0.8913	0.0232	0.0208	0.0217	0.022	0.021
0.0	0.0	0.0	-1776.5746	108.0634	NaN	NaN	-0.0648	0.8913	0.0232	0.0208	0.0217	0.022	0.0209
0.0	0.0	0.0	-3605.5746	-409.9366	NaN	NaN	0.1021	0.8913	0.0233	0.0208	0.0217	0.022	0.021
0.0	0.0	0.0	-2750.5746	-1045.9366	NaN	NaN	0.2755	0.8914	0.0232	0.0208	0.0217	0.0219	0.0209
0.0	0.0	0.0	-3086.5746	458.0634	NaN	NaN	-0.1743	0.8915	0.0232	0.0208	0.0217	0.0219	0.0209
0.0	0.0	0.0	-2852.5746	247.0634	NaN	NaN	-0.0948	0.8916	0.0231	0.0207	0.0217	0.0219	0.0209
0.0	0.0	0.0	-2040.5746	1746.0634	NaN	NaN	-0.3	0.8917	0.0231	0.0207	0.0217	0.0219	0.0209
0.0	0.0	0.0	-998.5746	-1441.9366	NaN	NaN	0.5908	0.8916	0.0231	0.0207	0.0217	0.0219	0.0209
0.0	0.0	0.0	-1165.5746	-2059.9366	NaN	NaN	0.6386	0.8915	0.0232	0.0208	0.0218	0.0219	0.0209
0.0	0.0	0.0	-3589.5746	-1830.9366	NaN	NaN	0.3378	0.8913	0.0232	0.0209	0.0218	0.0218	0.0209
0.0	0.0	0.0	-2549.5746	-2208.9366	NaN	NaN	0.4642	0.8914	0.0232	0.0209	0.0218	0.0218	0.0209
0.0	0.0	0.0	-2154.5746	-1727.9366	NaN	NaN	0.4451	0.8916	0.0231	0.0209	0.0218	0.0217	0.0209
0.0	0.0	0.0	-2268.5746	-2147.9366	NaN	NaN	0.4863	0.8919	0.023	0.0208	0.0217	0.0217	0.0208
0.0	0.0	0.0	-1015.5746	-2827.9366	NaN	NaN	0.7358	0.8919	0.023	0.0208	0.0217	0.0218	0.0208
0.0	0.0	0.0	-385.5746	2082.0634	NaN	NaN	1.2273	0.8917	0.0231	0.0208	0.0217	0.0218	0.0208
0.0	0.0	0.0	-3812.5746	-1885.9366	NaN	NaN	0.331	0.8915	0.0232	0.0209	0.0217	0.0218	0.0209
0.0	0.0	0.0	-1687.5746	-702.9366	NaN	NaN	0.2941	0.8916	0.0232	0.0208	0.0217	0.0218	0.0209
0.0	0.0	0.0	-2382.5746	163.0634	NaN	NaN	-0.0735	0.8915	0.0232	0.0208	0.0217	0.0218	0.0209
0.0	0.0	0.0	-1826.5746	1503.0634	NaN	NaN	-0.3	0.8916	0.0232	0.0207	0.0217	0.0219	0.0209
0.0	0.0	0.0	-260.5746	373.0634	NaN	NaN	1.3	0.8914	0.0233	0.0208	0.0217	0.022	0.0209
0.0	0.0	0.0	-1678.5746	-330.9366	NaN	NaN	0.1647	0.8911	0.0234	0.0209	0.0218	0.022	0.0208
0.0	0.0	0.0	-3141.5746	1811.0634	NaN	NaN	-0.3	0.8912	0.0234	0.0209	0.0218	0.0219	0.0208
0.0	0.0	0.0	-3296.5746	-4361.9366	NaN	NaN	0.5696	0.8913	0.0234	0.021	0.0218	0.0217	0.0208
0.0	0.0	0.0	-1525.5746	-475.9366	NaN	NaN	0.2378	0.8914	0.0233	0.0209	0.0218	0.0218	0.0208
0.0	0.0	0.0	-2119.5746	855.0634	NaN	NaN	-0.3	0.8915	0.0232	0.0209	0.0218	0.0218	0.0208
0.0	0.0	0.0	-2441.5746	-1353.9366	NaN	NaN	0.3567	0.8915	0.0232	0.0209	0.0218	0.0217	0.0208
0.0	0.0	0.0	-2004.5746	286.0634	NaN	NaN	-0.1665	0.8913	0.0232	0.0209	0.0219	0.0218	0.0208
0.0	0.0	0.0	-2075.5746	-2429.9366	NaN	NaN	0.5393	0.8912	0.0233	0.021	0.0219	0.0217	0.0209
0.0	0.0	0.0	-3572.5746	-832.9366	NaN	NaN	0.1891	0.8913	0.0232	0.0211	0.0219	0.0217	0.0209
0.0	0.0	0.0	-3154.5746	-994.9366	NaN	NaN	0.2398	0.8913	0.0232	0.021	0.0219	0.0217	0.0209
0.0	0.0	0.0	-2363.5746	-1860.9366	NaN	NaN	0.4405	0.8915	0.0231	0.021	0.0219	0.0217	0.0209
0.0	0.0	0.0	-1930.5746	-116.9366	NaN	NaN	0.0571	0.8915	0.0231	0.0209	0.0218	0.0217	0.0209
0.0	0.0	0.0	-2143.5746	-556.9366	NaN	NaN	0.2062	0.8914	0.0232	0.021	0.0218	0.0217	0.0209
0.0	0.0	0.0	-1669.5746	34.0634	NaN	NaN	-0.0208	0.8911	0.0232	0.0211	0.0219	0.0217	0.0209
0.0	0.0	0.0	-2799.5746	-2988.9366	NaN	NaN	0.5164	0.8911	0.0233	0.0211	0.0219	0.0217	0.0209
0.0	0.0	0.0	-2462.5746	1018.0634	NaN	NaN	-0.3	0.8911	0.0233	0.0211	0.0219	0.0218	0.0209
0.0	0.0	0.0	-3993.5746	-1725.9366	NaN	NaN	0.3018	0.8911	0.0232	0.0212	0.0219	0.0217	0.0209
0.0	0.0	0.0	-2106.5746	-1109.9366	NaN	NaN	0.3451	0.8911	0.0232	0.0211	0.0219	0.0218	0.0209
0.0	0.0	0.0	-2288.5746	-999.9366	NaN	NaN	0.3041	0.891	0.0232	0.0212	0.0219	0.0217	0.021
0.0	0.0	0.0	-3920.5746	1237.0634	NaN	NaN	-0.3	0.8911	0.0232	0.0211	0.0218	0.0217	0.021
0.0	0.0	0.0	-2944.5746	-544.9366	NaN	NaN	0.1562	0.8912	0.0232	0.0211	0.0218	0.0217	0.021
0.0	0.0	0.0	-2444.5746	-831.9366	NaN	NaN	0.2539	0.8913	0.0231	0.021	0.0218	0.0217	0.021
0.0	0.0	0.0	-1090.5746	766.0634	NaN	NaN	-0.3	0.8914	0.0231	0.021	0.0218	0.0218	0.021
0.0	0.0	0.0	-1231.5746	-1846.9366	NaN	NaN	0.5999	0.8914	0.0231	0.021	0.0218	0.0218	0.021
0.0	0.0	0.0	-3438.5746	-350.9366	NaN	NaN	0.0926	0.8914	0.0231	0.021	0.0218	0.0218	0.021
0.0	0.0	0.0	-1873.5746	-233.9366	NaN	NaN	0.111	0.8914	0.0231	0.0209	0.0218	0.0218	0.021
0.0	0.0	0.0	-2983.5746	-1529.9366	NaN	NaN	0.339	0.8914	0.0231	0.021	0.0218	0.0218	0.021
0.0	0.0	0.0	-3826.5746	-752.9366	NaN	NaN	0.1644	0.8913	0.0231	0.021	0.0218	0.0218	0.021
0.0	0.0	0.0	-3185.5746	80.0634	NaN	NaN	-0.0258	0.8912	0.0231	0.0211	0.0218	0.0218	0.021
0.0	0.0	0.0	-3350.5746	-2291.9366	NaN	NaN	0.4062	0.8912	0.0231	0.0211	0.0218	0.0217	0.021
0.0	0.0	0.0	-1417.5746	-2169.9366	NaN	NaN	0.6049	0.8914	0.023	0.021	0.0218	0.0217	0.021
0.0	0.0	0.0	-3350.5746	-858.9366	NaN	NaN	0.204	0.8914	0.023	0.021	0.0218	0.0218	0.0211
0.0	0.0	0.0	-1885.5746	-877.9366	NaN	NaN	0.3177	0.8915	0.023	0.0209	0.0218	0.0219	0.021
0.0	0.0	0.0	-3123.5746	1413.0634	NaN	NaN	-0.3	0.8915	0.023	0.0208	0.0217	0.0219	0.0211
0.0	0.0	0.0	-2076.5746	-513.9366	NaN	NaN	0.1984	0.8913	0.023	0.0209	0.0217	0.0219	0.0211
0.0	0.0	0.0	-2099.5746	-1916.9366	NaN	NaN	0.4773	0.8912	0.0231	0.0209	0.0217	0.0219	0.0211
0.0	0.0	0.0	-4047.5746	-869.9366	NaN	NaN	0.1769	0.8911	0.0231	0.0209	0.0217	0.022	0.0211
0.0	0.0	0.0	-2039.5746	1490.0634	NaN	NaN	-0.3	0.8911	0.0231	0.0209	0.0217	0.022	0.0211
0.0	0.0	0.0	-2506.5746	-1556.9366	NaN	NaN	0.3832	0.891	0.0232	0.021	0.0217	0.022	0.0211
0.0	0.0	0.0	-2333.5746	-2376.9366	NaN	NaN	0.5046	0.891	0.0232	0.021	0.0217	0.022	0.0211
0.0	0.0	0.0	-2556.5746	-472.9366	NaN	NaN	0.1561	0.8912	0.0231	0.0209	0.0217	0.022	0.0211
0.0	0.0	0.0	-907.5746	3812.0634	NaN	NaN	1.3	0.8911	0.0231	0.0208	0.0217	0.0221	0.0212
0.0	0.0	0.0	-2769.5746	-1177.9366	NaN	NaN	0.2984	0.891	0.0231	0.0209	0.0217	0.0221	0.0212
0.0	0.0	0.0	-2546.5746	370.0634	NaN	NaN	-0.17	0.8908	0.0232	0.0209	0.0217	0.0221	0.0212
0.0	0.0	0.0	-2030.5746	-1482.9366	NaN	NaN	0.4221	0.8908	0.0232	0.021	0.0217	0.0221	0.0212
0.0	0.0	0.0	-1509.5746	-101.9366	NaN	NaN	0.0633	0.8909	0.0232	0.021	0.0217	0.0221	0.0212
0.0	0.0	0.0	-3474.5746	-2984.9366	NaN	NaN	0.4621	0.891	0.0231	0.021	0.0217	0.022	0.0212
0.0	0.0	0.0	-4166.5746	-442.9366	NaN	NaN	0.0961	0.8911	0.023	0.0209	0.0217	0.022	0.0212
0.0	0.0	0.0	16.4254	1544.0634	NaN	NaN	0.9895	0.8913	0.023	0.0208	0.0217	0.0221	0.0212
0.0	0.0	0.0	-2226.5746	-119.9366	NaN	NaN	0.0511	0.8913	0.023	0.0208	0.0217	0.0221	0.0212
0.0	0.0	0.0	-1508.5746	-1581.9366	NaN	NaN	0.5119	0.8912	0.023	0.0209	0.0217	0.022	0.0212
0.0	0.0	0.0	-2171.5746	-385.9366	NaN	NaN	0.1509	0.8911	0.0231	0.0209	0.0217	0.022	0.0212
0.0	0.0	0.0	-2982.5746	-2793.9366	NaN	NaN	0.4837	0.8911	0.0231	0.021	0.0218	0.0219	0.0212
0.0	0.0	0.0	-1597.5746	-1257.9366	NaN	NaN	0.4405	0.8914	0.0229	0.0209	0.0217	0.0219	0.0211
0.0	0.0	0.0	-2107.5746	-1385.9366	NaN	NaN	0.3967	0.8913	0.0229	0.0209	0.0218	0.0219	0.0211
0.0	0.0	0.0	-3602.5746	-863.9366	NaN	NaN	0.1934	0.8914	0.0229	0.0208	0.0218	0.022	0.0211
0.0	0.0	0.0	-3579.5746	744.0634	NaN	NaN	-0.2624	0.8915	0.0229	0.0208	0.0218	0.022	0.0211
0.0	0.0	0.0	-1408.5746	-2056.9366	NaN	NaN	0.5935	0.8915	0.0229	0.0208	0.0218	0.022	0.0211
0.0	0.0	0.0	-3554.5746	1243.0634	NaN	NaN	-0.3	0.8915	0.0229	0.0208	0.0218	0.022	0.0211
0.0	0.0	0.0	-2432.5746	-609.9366	NaN	NaN	0.2005	0.8915	0.0229	0.0208	0.0218	0.022	0.0211
0.0	0.0	0.0	-2919.5746	2694.0634	NaN	NaN	-0.3	0.8917	0.0228	0.0207	0.0217	0.0219	0.0211
0.0	0.0	0.0	-3924.5746	-1342.9366	NaN	NaN	0.2549	0.8915	0.0229	0.0207	0.0218	0.0219	0.0211
0.0	0.0	0.0	-3269.5746	-165.9366	NaN	NaN	0.0483	0.8917	0.0229	0.0207	0.0217	0.0219	0.0211
0.0	0.0	0.0	-2137.5746	591.0634	NaN	NaN	-0.3	0.8915	0.0229	0.0208	0.0218	0.0219	0.0211
0.0	0.0	0.0	-1846.5746	-433.9366	NaN	NaN	0.1903	0.8916	0.0229	0.0208	0.0218	0.0219	0.0211
0.0	0.0	0.0	-2668.5746	-2064.9366	NaN	NaN	0.4362	0.8915	0.023	0.0208	0.0218	0.0219	0.0211
0.0	0.0	0.0	-3015.5746	-1199.9366	NaN	NaN	0.2846	0.8916	0.0229	0.0208	0.0218	0.0219	0.0211
0.0	0.0	0.0	-2139.5746	935.0634	NaN	NaN	-0.3	0.8917	0.0229	0.0208	0.0217	0.0219	0.0211
0.0	0.0	0.0	905.4254	-1507.9366	NaN	NaN	1.3	0.8918	0.0229	0.0207	0.0217	0.0219	0.0211
0.0	0.0	0.0	-2296.5746	-815.9366	NaN	NaN	0.2621	0.8916	0.0229	0.0207	0.0217	0.0219	0.0211
0.0	0.0	0.0	-2954.5746	1254.0634	NaN	NaN	-0.3	0.8917	0.0229	0.0207	0.0217	0.0219	0.0211
0.0	0.0	0.0	-2155.5746	758.0634	NaN	NaN	-0.3	0.8917	0.0229	0.0207	0.0217	0.0219	0.0211
0.0	0.0	0.0	-3381.5746	-1782.9366	NaN	NaN	0.3452	0.8915	0.023	0.0208	0.0218	0.0218	0.0211
0.0	0.0	0.0	-1825.5746	-113.9366	NaN	NaN	0.0587	0.8916	0.023	0.0208	0.0218	0.0218	0.021
0.0	0.0	0.0	-1675.5746	-1376.9366	NaN	NaN	0.4511	0.8915	0.023	0.0208	0.0218	0.0218	0.021
0.0	0.0	0.0	-3428.5746	-884.9366	NaN	NaN	0.2052	0.8918	0.0229	0.0208	0.0218	0.0218	0.021
0.0	0.0	0.0	-1335.5746	-1699.9366	NaN	NaN	0.56	0.8918	0.0229	0.0207	0.0218	0.0218	0.021
0.0	0.0	0.0	-2397.5746	-464.9366	NaN	NaN	0.1624	0.8918	0.0229	0.0207	0.0218	0.0217	0.021
0.0	0.0	0.0	-734.5746	-1197.9366	NaN	NaN	0.6199	0.8919	0.0229	0.0207	0.0218	0.0218	0.0209
0.0	0.0	0.0	-4014.5746	1836.0634	NaN	NaN	-0.3	0.8919	0.0229	0.0207	0.0218	0.0217	0.0209
0.0	0.0	0.0	-3194.5746	-826.9366	NaN	NaN	0.2056	0.8917	0.023	0.0208	0.0219	0.0217	0.021
0.0	0.0	0.0	-4148.5746	-1484.9366	NaN	NaN	0.2636	0.8919	0.0229	0.0208	0.0219	0.0216	0.021
0.0	0.0	0.0	-1969.5746	-783.9366	NaN	NaN	0.2847	0.8919	0.0229	0.0208	0.0219	0.0216	0.0209
0.0	0.0	0.0	-3641.5746	2595.0634	NaN	NaN	-0.3	0.8922	0.0228	0.0207	0.0218	0.0216	0.0209
0.0	0.0	0.0	-2734.5746	-2615.9366	NaN	NaN	0.4889	0.892	0.0228	0.0208	0.0219	0.0216	0.0209
0.0	0.0	0.0	-3451.5746	-1329.9366	NaN	NaN	0.2781	0.8922	0.0228	0.0207	0.0218	0.0215	0.0209
0.0	0.0	0.0	-1134.5746	-1523.9366	NaN	NaN	0.5732	0.8923	0.0228	0.0207	0.0218	0.0215	0.0209
0.0	0.0	0.0	-858.5746	-401.9366	NaN	NaN	0.3189	0.8923	0.0228	0.0207	0.0218	0.0216	0.0209
0.0	0.0	0.0	-1464.5746	-2258.9366	NaN	NaN	0.6067	0.8921	0.0228	0.0208	0.0218	0.0216	0.0209
0.0	0.0	0.0	-3979.5746	-1035.9366	NaN	NaN	0.2065	0.8921	0.0229	0.0208	0.0218	0.0216	0.0209
0.0	0.0	0.0	161.4254	-1542.9366	NaN	NaN	1.1168	0.892	0.0229	0.0208	0.0218	0.0216	0.0209
0.0	0.0	0.0	-2683.5746	-2047.9366	NaN	NaN	0.4328	0.892	0.0229	0.0207	0.0217	0.0217	0.021
0.0	0.0	0.0	-2304.5746	-1175.9366	NaN	NaN	0.3379	0.8918	0.023	0.0207	0.0218	0.0218	0.021
0.0	0.0	0.0	-2421.5746	-983.9366	NaN	NaN	0.2889	0.8917	0.023	0.0207	0.0217	0.0218	0.021
0.0	0.0	0.0	-2137.5746	2203.0634	NaN	NaN	1.3	0.8916	0.023	0.0207	0.0217	0.0219	0.021
0.0	0.0	0.0	-3903.5746	-597.9366	NaN	NaN	0.1328	0.8916	0.0231	0.0208	0.0217	0.0219	0.021
0.0	0.0	0.0	-2247.5746	-980.9366	NaN	NaN	0.3038	0.8916	0.0231	0.0208	0.0217	0.0219	0.021
0.0	0.0	0.0	-2647.5746	97.0634	NaN	NaN	-0.0381	0.8916	0.0231	0.0208	0.0217	0.0219	0.021
0.0	0.0	0.0	-1436.5746	-2066.9366	NaN	NaN	0.59	0.8916	0.0231	0.0208	0.0217	0.0219	0.021
0.0	0.0	0.0	-3470.5746	945.0634	NaN	NaN	-0.3	0.8916	0.0231	0.0208	0.0218	0.0219	0.021
0.0	0.0	0.0	-3534.5746	-821.9366	NaN	NaN	0.1887	0.8914	0.0231	0.0208	0.0218	0.0219	0.021
0.0	0.0	0.0	-3680.5746	-816.9366	NaN	NaN	0.1816	0.8915	0.023	0.0209	0.0218	0.0218	0.021
0.0	0.0	0.0	-3697.5746	-1539.9366	NaN	NaN	0.294	0.8914	0.023	0.0209	0.0219	0.0218	0.021
0.0	0.0	0.0	-3180.5746	369.0634	NaN	NaN	-0.1313	0.8917	0.0229	0.0208	0.0218	0.0218	0.021
0.0	0.0	0.0	-644.5746	-1275.9366	NaN	NaN	0.6644	0.8918	0.0228	0.0207	0.0218	0.0219	0.021
0.0	0.0	0.0	-3260.5746	-2585.9366	NaN	NaN	0.4423	0.8919	0.0228	0.0206	0.0218	0.0219	0.021
0.0	0.0	0.0	-1870.5746	2408.0634	NaN	NaN	1.3	0.8919	0.0228	0.0205	0.0218	0.022	0.021
0.0	0.0	0.0	-2152.5746	-391.9366	NaN	NaN	0.154	0.8918	0.0228	0.0205	0.0218	0.022	0.0211
0.0	0.0	0.0	-4024.5746	280.0634	NaN	NaN	-0.0748	0.8917	0.0228	0.0205	0.0218	0.0221	0.0211
0.0	0.0	0.0	-1572.5746	-1209.9366	NaN	NaN	0.4348	0.8918	0.0228	0.0206	0.0218	0.022	0.021
0.0	0.0	0.0	-2567.5746	-1933.9366	NaN	NaN	0.4296	0.8918	0.0228	0.0205	0.0218	0.022	0.021
0.0	0.0	0.0	-1194.5746	-2815.9366	NaN	NaN	0.7021	0.8919	0.0228	0.0205	0.0218	0.022	0.021
0.0	0.0	0.0	-3025.5746	-320.9366	NaN	NaN	0.0959	0.892	0.0227	0.0205	0.0218	0.022	0.0209
0.0	0.0	0.0	-3020.5746	46.0634	NaN	NaN	-0.0155	0.8921	0.0227	0.0205	0.0217	0.022	0.021
0.0	0.0	0.0	-1793.5746	-3151.9366	NaN	NaN	0.6373	0.8925	0.0226	0.0204	0.0217	0.0219	0.0209
0.0	0.0	0.0	-1918.5746	-129.9366	NaN	NaN	0.0634	0.8927	0.0226	0.0203	0.0216	0.022	0.0208
0.0	0.0	0.0	-1706.5746	1473.0634	NaN	NaN	-0.3	0.8927	0.0226	0.0202	0.0216	0.022	0.0208
0.0	0.0	0.0	-1430.5746	963.0634	NaN	NaN	-0.3	0.8926	0.0226	0.0203	0.0216	0.0221	0.0208
0.0	0.0	0.0	-1085.5746	-254.9366	NaN	NaN	0.1902	0.8923	0.0228	0.0203	0.0217	0.0222	0.0208
0.0	0.0	0.0	-1964.5746	-2529.9366	NaN	NaN	0.5629	0.8921	0.0229	0.0204	0.0217	0.0221	0.0207
0.0	0.0	0.0	-2288.5746	-292.9366	NaN	NaN	0.1135	0.8921	0.023	0.0204	0.0217	0.0221	0.0207
0.0	0.0	0.0	-1900.5746	-373.9366	NaN	NaN	0.1644	0.8922	0.0229	0.0204	0.0217	0.0221	0.0207
0.0	0.0	0.0	-2211.5746	2156.0634	NaN	NaN	-0.3	0.8921	0.023	0.0204	0.0217	0.0222	0.0207
0.0	0.0	0.0	-1367.5746	1812.0634	NaN	NaN	1.3	0.8919	0.023	0.0204	0.0217	0.0222	0.0207
0.0	0.0	0.0	-1184.5746	-34.9366	NaN	NaN	0.0286	0.8917	0.0232	0.0205	0.0217	0.0222	0.0207
0.0	0.0	0.0	-3329.5746	-592.9366	NaN	NaN	0.1512	0.8915	0.0233	0.0207	0.0218	0.0221	0.0207
0.0	0.0	0.0	-1131.5746	891.0634	NaN	NaN	-0.3	0.8914	0.0233	0.0207	0.0218	0.0221	0.0207
0.0	0.0	0.0	-2693.5746	-1111.9366	NaN	NaN	0.2922	0.8912	0.0234	0.0208	0.0218	0.022	0.0208
0.0	0.0	0.0	-2301.5746	-2410.9366	NaN	NaN	0.5116	0.8912	0.0234	0.0209	0.0218	0.0219	0.0208
0.0	0.0	0.0	-415.5746	-1287.9366	NaN	NaN	0.756	0.8912	0.0233	0.0209	0.0218	0.0219	0.0208
0.0	0.0	0.0	-1123.5746	-991.9366	NaN	NaN	0.4689	0.8913	0.0233	0.0209	0.0218	0.0219	0.0209
0.0	0.0	0.0	-2912.5746	2175.0634	NaN	NaN	-0.3	0.8912	0.0233	0.0209	0.0218	0.0219	0.0209
0.0	0.0	0.0	-2575.5746	-1622.9366	NaN	NaN	0.3866	0.891	0.0234	0.0209	0.0218	0.022	0.0209
0.0	0.0	0.0	-306.5746	1036.0634	NaN	NaN	1.3	0.8909	0.0234	0.0209	0.0218	0.022	0.0209
0.0	0.0	0.0	-1874.5746	857.0634	NaN	NaN	-0.3	0.8908	0.0234	0.021	0.0218	0.022	0.021
0.0	0.0	0.0	-2278.5746	-1078.9366	NaN	NaN	0.3214	0.8906	0.0235	0.0211	0.0219	0.0219	0.021
0.0	0.0	0.0	-2567.5746	-1753.9366	NaN	NaN	0.4059	0.8905	0.0235	0.0212	0.022	0.0218	0.021
0.0	0.0	0.0	-2427.5746	542.0634	NaN	NaN	-0.2875	0.8906	0.0234	0.0213	0.022	0.0218	0.0209
0.0	0.0	0.0	-1311.5746	-929.9366	NaN	NaN	0.4149	0.8905	0.0234	0.0213	0.0221	0.0217	0.021
0.0	0.0	0.0	-3068.5746	-2543.9366	NaN	NaN	0.4533	0.8904	0.0233	0.0214	0.0222	0.0216	0.021
0.0	0.0	0.0	-3094.5746	-2771.9366	NaN	NaN	0.4725	0.8905	0.0233	0.0215	0.0222	0.0215	0.021
0.0	0.0	0.0	-2802.5746	-1895.9366	NaN	NaN	0.4035	0.8907	0.0231	0.0215	0.0222	0.0214	0.021
0.0	0.0	0.0	-3191.5746	-662.9366	NaN	NaN	0.172	0.8908	0.0231	0.0215	0.0223	0.0214	0.021
0.0	0.0	0.0	-3641.5746	-1332.9366	NaN	NaN	0.268	0.8909	0.023	0.0215	0.0222	0.0213	0.0211
0.0	0.0	0.0	-4092.5746	-2567.9366	NaN	NaN	0.3855	0.8911	0.023	0.0215	0.0222	0.0212	0.0211
0.0	0.0	0.0	-2379.5746	-1384.9366	NaN	NaN	0.3679	0.8912	0.0229	0.0215	0.0222	0.0212	0.0211
0.0	0.0	0.0	-3621.5746	72.0634	NaN	NaN	-0.0203	0.8913	0.0228	0.0214	0.0221	0.0212	0.0211
0.0	0.0	0.0	-2805.5746	-3564.9366	NaN	NaN	0.5596	0.8914	0.0228	0.0214	0.0221	0.0212	0.0212
0.0	0.0	0.0	-2605.5746	-164.9366	NaN	NaN	0.0595	0.8916	0.0227	0.0212	0.022	0.0213	0.0211
0.0	0.0	0.0	-1858.5746	1106.0634	NaN	NaN	-0.3	0.8915	0.0228	0.0211	0.022	0.0214	0.0212
0.0	0.0	0.0	-2787.5746	2199.0634	NaN	NaN	-0.3	0.8914	0.0228	0.0211	0.022	0.0214	0.0212
0.0	0.0	0.0	-2908.5746	-748.9366	NaN	NaN	0.2048	0.8912	0.0229	0.0212	0.022	0.0214	0.0213
0.0	0.0	0.0	-1607.5746	2179.0634	NaN	NaN	1.3	0.8914	0.0229	0.0211	0.022	0.0214	0.0212
0.0	0.0	0.0	-3194.5746	-893.9366	NaN	NaN	0.2186	0.8914	0.0229	0.0211	0.022	0.0214	0.0213
0.0	0.0	0.0	-2628.5746	1835.0634	NaN	NaN	-0.3	0.8915	0.0229	0.0211	0.022	0.0214	0.0212
0.0	0.0	0.0	-2083.5746	435.0634	NaN	NaN	-0.2639	0.8913	0.0229	0.0211	0.0221	0.0214	0.0212
0.0	0.0	0.0	-709.5746	-1160.9366	NaN	NaN	0.6207	0.8912	0.0229	0.0212	0.0221	0.0213	0.0213
0.0	0.0	0.0	-2361.5746	-3534.9366	NaN	NaN	0.5995	0.8912	0.0228	0.0213	0.0222	0.0211	0.0213
0.0	0.0	0.0	-2480.5746	-1988.9366	NaN	NaN	0.445	0.8916	0.0227	0.0213	0.0222	0.0211	0.0212
0.0	0.0	0.0	-3133.5746	-4057.9366	NaN	NaN	0.5643	0.8917	0.0226	0.0213	0.0221	0.021	0.0212
0.0	0.0	0.0	-75.5746	-553.9366	NaN	NaN	0.8799	0.892	0.0225	0.0212	0.0221	0.021	0.0212
0.0	0.0	0.0	-1506.5746	-3220.9366	NaN	NaN	0.6813	0.892	0.0225	0.0212	0.0221	0.021	0.0212
0.0	0.0	0.0	-3191.5746	-375.9366	NaN	NaN	0.1054	0.892	0.0225	0.0212	0.0221	0.021	0.0212
0.0	0.0	0.0	-2399.5746	-679.9366	NaN	NaN	0.2208	0.8919	0.0225	0.0212	0.022	0.021	0.0212
0.0	0.0	0.0	-2803.5746	634.0634	NaN	NaN	-0.2923	0.8918	0.0226	0.0212	0.0221	0.021	0.0212
0.0	0.0	0.0	-2008.5746	-622.9366	NaN	NaN	0.2367	0.8918	0.0226	0.0213	0.0221	0.021	0.0212
0.0	0.0	0.0	-3378.5746	-1114.9366	NaN	NaN	0.2481	0.8919	0.0226	0.0213	0.0221	0.021	0.0212
0.0	0.0	0.0	-2441.5746	-931.9366	NaN	NaN	0.2763	0.892	0.0225	0.0213	0.0221	0.0209	0.0212
0.0	0.0	0.0	-1822.5746	-1013.9366	NaN	NaN	0.3575	0.8923	0.0224	0.0212	0.0221	0.0208	0.0212
0.0	0.0	0.0	-1876.5746	1070.0634	NaN	NaN	-0.3	0.8925	0.0224	0.0211	0.0221	0.0208	0.0212
0.0	0.0	0.0	-3687.5746	2042.0634	NaN	NaN	-0.3	0.8925	0.0224	0.0211	0.0221	0.0208	0.0211
0.0	0.0	0.0	-2414.5746	116.0634	NaN	NaN	-0.0505	0.8927	0.0223	0.0212	0.0221	0.0207	0.0211
0.0	0.0	0.0	-3318.5746	-1404.9366	NaN	NaN	0.2974	0.8928	0.0223	0.0212	0.0221	0.0206	0.021
0.0	0.0	0.0	-1854.5746	-2028.9366	NaN	NaN	0.5224	0.8931	0.0223	0.0212	0.022	0.0205	0.021
0.0	0.0	0.0	-913.5746	-384.9366	NaN	NaN	0.2964	0.8932	0.0222	0.0212	0.022	0.0204	0.0209
0.0	0.0	0.0	-4598.5746	-2907.9366	NaN	NaN	0.3874	0.8931	0.0223	0.0213	0.022	0.0204	0.0209
0.0	0.0	0.0	-1717.5746	-1095.9366	NaN	NaN	0.3895	0.8933	0.0223	0.0213	0.0219	0.0203	0.0209
0.0	0.0	0.0	-2864.5746	-1737.9366	NaN	NaN	0.3776	0.8933	0.0223	0.0214	0.0219	0.0203	0.0209
0.0	0.0	0.0	-1672.5746	-2680.9366	NaN	NaN	0.6158	0.8934	0.0223	0.0214	0.0218	0.0203	0.0208
0.0	0.0	0.0	-3598.5746	-2080.9366	NaN	NaN	0.3664	0.8934	0.0223	0.0214	0.0218	0.0203	0.0208
0.0	0.0	0.0	-2183.5746	-2277.9366	NaN	NaN	0.5106	0.8934	0.0223	0.0215	0.0218	0.0203	0.0207
0.0	0.0	0.0	-2269.5746	166.0634	NaN	NaN	-0.0789	0.8934	0.0223	0.0215	0.0218	0.0203	0.0207
0.0	0.0	0.0	-3546.5746	-2160.9366	NaN	NaN	0.3786	0.8933	0.0224	0.0217	0.0218	0.0202	0.0207
0.0	0.0	0.0	-4669.5746	-975.9366	NaN	NaN	0.1729	0.8934	0.0224	0.0217	0.0217	0.0202	0.0206
0.0	0.0	0.0	-3428.5746	-2089.9366	NaN	NaN	0.3787	0.8934	0.0223	0.0217	0.0217	0.0201	0.0206
0.0	0.0	0.0	-3033.5746	-1930.9366	NaN	NaN	0.3889	0.8936	0.0223	0.0217	0.0217	0.0201	0.0206
0.0	0.0	0.0	-3346.5746	-849.9366	NaN	NaN	0.2025	0.8935	0.0223	0.0218	0.0217	0.0201	0.0207
0.0	0.0	0.0	-4486.5746	-1466.9366	NaN	NaN	0.2464	0.8935	0.0223	0.0218	0.0217	0.0201	0.0207
0.0	0.0	0.0	-612.5746	-522.9366	NaN	NaN	0.4605	0.8936	0.0223	0.0218	0.0216	0.02	0.0207
0.0	0.0	0.0	-2863.5746	-2159.9366	NaN	NaN	0.43	0.8936	0.0223	0.0218	0.0216	0.02	0.0207
0.0	0.0	0.0	-2948.5746	-1963.9366	NaN	NaN	0.3998	0.8935	0.0223	0.0218	0.0216	0.0201	0.0208
0.0	0.0	0.0	-2553.5746	272.0634	NaN	NaN	-0.1192	0.8935	0.0223	0.0218	0.0216	0.0201	0.0208
0.0	0.0	0.0	-1399.5746	1662.0634	NaN	NaN	1.3	0.8934	0.0223	0.0219	0.0216	0.0201	0.0208
0.0	0.0	0.0	-3072.5746	-2231.9366	NaN	NaN	0.4208	0.8933	0.0223	0.0219	0.0215	0.02	0.0209
0.0	0.0	0.0	-3949.5746	-1284.9366	NaN	NaN	0.2455	0.8933	0.0223	0.0219	0.0215	0.0201	0.0209
0.0	0.0	0.0	-2975.5746	1420.0634	NaN	NaN	-0.3	0.8933	0.0223	0.0219	0.0215	0.0202	0.0209
0.0	0.0	0.0	-1596.5746	2595.0634	NaN	NaN	1.3	0.8934	0.0222	0.0218	0.0215	0.0202	0.0209
0.0	0.0	0.0	-2162.5746	-2694.9366	NaN	NaN	0.5548	0.8932	0.0222	0.0219	0.0215	0.0202	0.021
0.0	0.0	0.0	-3483.5746	-3253.9366	NaN	NaN	0.483	0.8933	0.0222	0.0219	0.0215	0.0201	0.0209
0.0	0.0	0.0	-3005.5746	612.0634	NaN	NaN	-0.2557	0.8934	0.0221	0.0219	0.0215	0.0201	0.0209
0.0	0.0	0.0	-3378.5746	-1426.9366	NaN	NaN	0.2969	0.8934	0.0221	0.0219	0.0215	0.0202	0.0209
0.0	0.0	0.0	-2903.5746	-1989.9366	NaN	NaN	0.4066	0.8936	0.022	0.0219	0.0215	0.0202	0.0209
0.0	0.0	0.0	-2925.5746	-1275.9366	NaN	NaN	0.3037	0.8936	0.022	0.0218	0.0215	0.0202	0.0209
0.0	0.0	0.0	-2854.5746	-3690.9366	NaN	NaN	0.5639	0.8939	0.0219	0.0218	0.0214	0.0202	0.0209
0.0	0.0	0.0	-2434.5746	172.0634	NaN	NaN	-0.076	0.894	0.0218	0.0217	0.0214	0.0203	0.0209
0.0	0.0	0.0	-4926.5746	-47.9366	NaN	NaN	0.0096	0.8939	0.0218	0.0217	0.0214	0.0203	0.0209
0.0	0.0	0.0	-2886.5746	359.0634	NaN	NaN	-0.1421	0.894	0.0218	0.0217	0.0214	0.0203	0.0209
0.0	0.0	0.0	-2484.5746	-2853.9366	NaN	NaN	0.5346	0.8937	0.0218	0.0218	0.0214	0.0203	0.0209
0.0	0.0	0.0	-3022.5746	-299.9366	NaN	NaN	0.0903	0.8939	0.0218	0.0218	0.0213	0.0203	0.0208
0.0	0.0	0.0	-2844.5746	-725.9366	NaN	NaN	0.2033	0.894	0.0218	0.0217	0.0213	0.0204	0.0208
0.0	0.0	0.0	-281.5746	-610.9366	NaN	NaN	0.6845	0.8942	0.0218	0.0216	0.0212	0.0205	0.0207
0.0	0.0	0.0	-2740.5746	5572.0634	NaN	NaN	1.3	0.8945	0.0219	0.0213	0.0211	0.0206	0.0206
0.0	0.0	0.0	-2105.5746	4206.0634	NaN	NaN	1.3	0.8942	0.022	0.0213	0.021	0.0208	0.0207
0.0	0.0	0.0	-2240.5746	2785.0634	NaN	NaN	1.3	0.8939	0.0222	0.0214	0.021	0.0209	0.0207
0.0	0.0	0.0	-272.5746	3401.0634	NaN	NaN	1.0871	0.8935	0.0223	0.0214	0.021	0.021	0.0208
0.0	0.0	0.0	-1832.5746	127.0634	NaN	NaN	-0.0745	0.8931	0.0224	0.0215	0.021	0.0211	0.0208
0.0	0.0	0.0	-1269.5746	5574.0634	NaN	NaN	1.2949	0.8933	0.0225	0.0214	0.021	0.0211	0.0208
0.0	0.0	0.0	-1480.5746	1454.0634	NaN	NaN	-0.3	0.8932	0.0225	0.0214	0.021	0.0211	0.0209
0.0	0.0	0.0	-1090.5746	2426.0634	NaN	NaN	1.3	0.8936	0.0224	0.0212	0.0209	0.0211	0.0208
0.0	0.0	0.0	-1950.5746	4137.0634	NaN	NaN	1.3	0.8936	0.0224	0.0212	0.0209	0.0212	0.0208
0.0	0.0	0.0	-573.5746	5052.0634	NaN	NaN	1.1281	0.8937	0.0224	0.0212	0.0208	0.0212	0.0207
0.0	0.0	0.0	-302.5746	4067.0634	NaN	NaN	1.0804	0.8937	0.0224	0.0212	0.0208	0.0212	0.0207
0.0	0.0	0.0	-3062.5746	-1511.9366	NaN	NaN	0.3305	0.8938	0.0224	0.0212	0.0207	0.0211	0.0208
0.0	0.0	0.0	-342.5746	1987.0634	NaN	NaN	1.2083	0.8941	0.0224	0.0211	0.0207	0.021	0.0207
0.0	0.0	0.0	-2453.5746	907.0634	NaN	NaN	-0.3	0.8943	0.0224	0.0211	0.0206	0.021	0.0206
0.0	0.0	0.0	-602.5746	673.0634	NaN	NaN	1.3	0.8946	0.0224	0.021	0.0206	0.0209	0.0206
0.0	0.0	0.0	265.4254	1406.0634	NaN	NaN	0.8412	0.8947	0.0224	0.0209	0.0206	0.0209	0.0205
0.0	0.0	0.0	-1768.5746	3017.0634	NaN	NaN	1.3	0.8948	0.0224	0.0209	0.0206	0.021	0.0204
0.0	0.0	0.0	-1905.5746	2172.0634	NaN	NaN	1.3	0.8947	0.0224	0.0208	0.0206	0.021	0.0204
0.0	0.0	0.0	-1219.5746	5102.0634	NaN	NaN	1.3	0.8947	0.0224	0.0207	0.0207	0.021	0.0204
0.0	0.0	0.0	898.4254	2531.0634	NaN	NaN	0.738	0.8944	0.0225	0.0207	0.0208	0.0211	0.0205
0.0	0.0	0.0	-334.5746	3382.0634	NaN	NaN	1.1098	0.8945	0.0225	0.0207	0.0208	0.0211	0.0204
0.0	0.0	0.0	-3205.5746	2130.0634	NaN	NaN	-0.3	0.8946	0.0225	0.0207	0.0208	0.021	0.0205
0.0	0.0	0.0	-1101.5746	3356.0634	NaN	NaN	1.3	0.8948	0.0225	0.0206	0.0208	0.021	0.0204
0.0	0.0	0.0	-1376.5746	1415.0634	NaN	NaN	1.3	0.8948	0.0225	0.0206	0.0208	0.021	0.0203
0.0	0.0	0.0	-1395.5746	4646.0634	NaN	NaN	1.3	0.8949	0.0225	0.0206	0.0209	0.021	0.0202
0.0	0.0	0.0	-44.5746	583.0634	NaN	NaN	1.0828	0.8951	0.0224	0.0206	0.0208	0.0209	0.0202
0.0	0.0	0.0	-805.5746	2704.0634	NaN	NaN	1.3	0.8951	0.0224	0.0206	0.0208	0.0209	0.0202
0.0	0.0	0.0	-1875.5746	2026.0634	NaN	NaN	1.3	0.8952	0.0224	0.0206	0.0208	0.0208	0.0202
0.0	0.0	0.0	-1717.5746	3024.0634	NaN	NaN	1.3	0.8955	0.0223	0.0205	0.0208	0.0207	0.0201
0.0	0.0	0.0	-2538.5746	2912.0634	NaN	NaN	1.3	0.8954	0.0223	0.0205	0.0209	0.0207	0.0201
0.0	0.0	0.0	-433.5746	739.0634	NaN	NaN	1.3	0.8956	0.0223	0.0205	0.0209	0.0207	0.0201
0.0	0.0	0.0	126.4254	4425.0634	NaN	NaN	0.9722	0.8954	0.0224	0.0205	0.0209	0.0208	0.0201
0.0	0.0	0.0	-1446.5746	3331.0634	NaN	NaN	1.3	0.8953	0.0224	0.0204	0.0209	0.0208	0.0202
0.0	0.0	0.0	-3912.5746	3784.0634	NaN	NaN	-0.3	0.8952	0.0225	0.0205	0.0209	0.0207	0.0202
0.0	0.0	0.0	248.4254	1392.0634	NaN	NaN	0.8486	0.895	0.0225	0.0204	0.021	0.0208	0.0203
0.0	0.0	0.0	1261.4254	3571.0634	NaN	NaN	0.739	0.8951	0.0225	0.0204	0.021	0.0208	0.0202
0.0	0.0	0.0	-130.5746	5636.0634	NaN	NaN	1.0237	0.8949	0.0225	0.0204	0.0211	0.0208	0.0203
0.0	0.0	0.0	38.4254	3420.0634	NaN	NaN	0.9889	0.8946	0.0224	0.0205	0.0212	0.0209	0.0204
0.0	0.0	0.0	508.4254	-1052.9366	NaN	NaN	1.3	0.8941	0.0224	0.0206	0.0213	0.0208	0.0206
0.0	0.0	0.0	-3270.5746	1527.0634	NaN	NaN	-0.3	0.8942	0.0223	0.0207	0.0214	0.0207	0.0207
0.0	0.0	0.0	-1392.5746	2499.0634	NaN	NaN	1.3	0.8943	0.0222	0.0207	0.0215	0.0207	0.0206
0.0	0.0	0.0	-2122.5746	1029.0634	NaN	NaN	-0.3	0.8942	0.0222	0.0207	0.0216	0.0206	0.0206
0.0	0.0	0.0	-1521.5746	2390.0634	NaN	NaN	1.3	0.8942	0.0221	0.0208	0.0217	0.0206	0.0206
0.0	0.0	0.0	-2377.5746	-80.9366	NaN	NaN	0.0329	0.8943	0.022	0.0208	0.0217	0.0204	0.0207
0.0	0.0	0.0	-1430.5746	2231.0634	NaN	NaN	1.3	0.8949	0.0219	0.0207	0.0216	0.0203	0.0205
0.0	0.0	0.0	-2210.5746	2329.0634	NaN	NaN	1.3	0.8952	0.0218	0.0206	0.0216	0.0203	0.0205
0.0	0.0	0.0	-1224.5746	3545.0634	NaN	NaN	1.3	0.8954	0.0218	0.0205	0.0216	0.0203	0.0205
0.0	0.0	0.0	-88.5746	2619.0634	NaN	NaN	1.035	0.8952	0.0218	0.0206	0.0216	0.0203	0.0205
0.0	0.0	0.0	-645.5746	2565.0634	NaN	NaN	1.3	0.8949	0.0218	0.0207	0.0216	0.0204	0.0206
0.0	0.0	0.0	-2558.5746	127.0634	NaN	NaN	-0.0523	0.8943	0.0219	0.0208	0.0217	0.0204	0.0208
0.0	0.0	0.0	-532.5746	-52.9366	NaN	NaN	0.0904	0.8942	0.0219	0.0208	0.0217	0.0205	0.0208
0.0	0.0	0.0	-548.5746	4749.0634	NaN	NaN	1.1306	0.8941	0.022	0.0207	0.0217	0.0207	0.0208
0.0	0.0	0.0	482.4254	1814.0634	NaN	NaN	0.7899	0.8937	0.0221	0.0207	0.0218	0.0208	0.0209
0.0	0.0	0.0	-760.5746	3650.0634	NaN	NaN	1.2632	0.8933	0.0222	0.0208	0.0218	0.0209	0.021
0.0	0.0	0.0	-1380.5746	2845.0634	NaN	NaN	1.3	0.8929	0.0224	0.0209	0.0218	0.021	0.021
0.0	0.0	0.0	-545.5746	2805.0634	NaN	NaN	1.2415	0.8926	0.0224	0.021	0.0219	0.021	0.0211
0.0	0.0	0.0	-2613.5746	5071.0634	NaN	NaN	1.3	0.8924	0.0225	0.021	0.0219	0.0211	0.0211
0.0	0.0	0.0	-1766.5746	3276.0634	NaN	NaN	1.3	0.8924	0.0226	0.021	0.0219	0.021	0.0211
0.0	0.0	0.0	-2219.5746	-86.9366	NaN	NaN	0.0377	0.892	0.0226	0.0212	0.022	0.021	0.0212
0.0	0.0	0.0	-1028.5746	2209.0634	NaN	NaN	1.3	0.8922	0.0226	0.0211	0.022	0.021	0.0211
0.0	0.0	0.0	-406.5746	4043.0634	NaN	NaN	1.1118	0.8922	0.0227	0.0211	0.022	0.021	0.0211
0.0	0.0	0.0	-2829.5746	1566.0634	NaN	NaN	-0.3	0.8922	0.0227	0.021	0.022	0.021	0.021
0.0	0.0	0.0	-2769.5746	-989.9366	NaN	NaN	0.2633	0.8923	0.0227	0.021	0.0221	0.021	0.021
0.0	0.0	0.0	720.4254	-3492.9366	NaN	NaN	1.2598	0.8925	0.0227	0.0209	0.022	0.0209	0.021
0.0	0.0	0.0	1345.4254	-144.9366	NaN	NaN	-0.1207	0.8929	0.0226	0.0208	0.022	0.0209	0.0209
0.0	0.0	0.0	-307.5746	1434.0634	NaN	NaN	1.273	0.8934	0.0225	0.0207	0.0219	0.0208	0.0207
0.0	0.0	0.0	-1867.5746	-2790.9366	NaN	NaN	0.5991	0.8932	0.0225	0.0208	0.022	0.0208	0.0207
0.0	0.0	0.0	-3272.5746	2142.0634	NaN	NaN	-0.3	0.8933	0.0225	0.0207	0.0219	0.0208	0.0207
0.0	0.0	0.0	-2023.5746	-1098.9366	NaN	NaN	0.3519	0.8933	0.0225	0.0207	0.022	0.0209	0.0207
0.0	0.0	0.0	-2704.5746	-1105.9366	NaN	NaN	0.2902	0.8932	0.0225	0.0208	0.022	0.0209	0.0207
0.0	0.0	0.0	-1721.5746	-2286.9366	NaN	NaN	0.5705	0.8932	0.0225	0.0207	0.022	0.0209	0.0206
0.0	0.0	0.0	-4308.5746	-803.9366	NaN	NaN	0.1572	0.8933	0.0226	0.0207	0.022	0.0208	0.0206
0.0	0.0	0.0	-2898.5746	-2215.9366	NaN	NaN	0.4333	0.8932	0.0226	0.0207	0.022	0.0209	0.0206
0.0	0.0	0.0	-3304.5746	916.0634	NaN	NaN	-0.3	0.8934	0.0225	0.0207	0.0219	0.0208	0.0206
0.0	0.0	0.0	-3096.5746	-1506.9366	NaN	NaN	0.3273	0.8931	0.0227	0.0207	0.022	0.0209	0.0207
0.0	0.0	0.0	-4122.5746	249.0634	NaN	NaN	-0.0643	0.8932	0.0227	0.0207	0.0219	0.0208	0.0206
0.0	0.0	0.0	-4348.5746	-563.9366	NaN	NaN	0.1148	0.8932	0.0227	0.0207	0.0219	0.0208	0.0206
0.0	0.0	0.0	-3848.5746	-1617.9366	NaN	NaN	0.296	0.893	0.0227	0.0208	0.0219	0.0209	0.0207
0.0	0.0	0.0	-2645.5746	234.0634	NaN	NaN	-0.0971	0.8929	0.0228	0.0208	0.0219	0.0209	0.0207
0.0	0.0	0.0	-3477.5746	-3082.9366	NaN	NaN	0.4699	0.8926	0.0229	0.0208	0.0219	0.021	0.0208
0.0	0.0	0.0	-3945.5746	1295.0634	NaN	NaN	-0.3	0.8927	0.0229	0.0209	0.0219	0.021	0.0208
0.0	0.0	0.0	-2891.5746	-435.9366	NaN	NaN	0.131	0.8927	0.0229	0.0209	0.0219	0.021	0.0208
0.0	0.0	0.0	4851.4254	95.0634	NaN	NaN	0.0192	0.8926	0.0228	0.0209	0.0219	0.0211	0.0207
0.0	0.0	0.0	5368.4254	379.0634	NaN	NaN	0.066	0.8923	0.0229	0.0209	0.0219	0.0212	0.0207
0.0	0.0	0.0	3904.4254	2081.0634	NaN	NaN	0.3477	0.8918	0.023	0.021	0.022	0.0214	0.0208
0.0	0.0	0.0	-284.5746	-2028.9366	NaN	NaN	0.877	0.8913	0.0232	0.021	0.022	0.0216	0.0209
0.0	0.0	0.0	-1743.5746	-646.9366	NaN	NaN	0.2706	0.8913	0.0232	0.0211	0.022	0.0216	0.0208
0.0	0.0	0.0	-2739.5746	-868.9366	NaN	NaN	0.2408	0.8915	0.0232	0.021	0.022	0.0215	0.0208
0.0	0.0	0.0	-2159.5746	-2156.9366	NaN	NaN	0.4997	0.8916	0.0231	0.021	0.022	0.0215	0.0208
0.0	0.0	0.0	-2135.5746	-1938.9366	NaN	NaN	0.4759	0.8917	0.0231	0.021	0.022	0.0215	0.0207
0.0	0.0	0.0	-2763.5746	505.0634	NaN	NaN	-0.2236	0.8918	0.023	0.0209	0.022	0.0216	0.0207
0.0	0.0	0.0	-2101.5746	527.0634	NaN	NaN	-0.3	0.8918	0.0231	0.0209	0.022	0.0216	0.0207
0.0	0.0	0.0	-1166.5746	-2721.9366	NaN	NaN	0.7	0.8918	0.0231	0.0209	0.022	0.0216	0.0207
0.0	0.0	0.0	-2832.5746	-2642.9366	NaN	NaN	0.4827	0.8918	0.0231	0.0209	0.022	0.0216	0.0207
0.0	0.0	0.0	-2212.5746	1831.0634	NaN	NaN	-0.3	0.8918	0.0231	0.0209	0.022	0.0216	0.0207
0.0	0.0	0.0	-2277.5746	-3433.9366	NaN	NaN	0.6012	0.8919	0.0231	0.0209	0.0219	0.0215	0.0207
0.0	0.0	0.0	-1199.5746	-1631.9366	NaN	NaN	0.5763	0.8918	0.023	0.0209	0.022	0.0216	0.0207
0.0	0.0	0.0	-2883.5746	-172.9366	NaN	NaN	0.0566	0.8919	0.023	0.0209	0.022	0.0216	0.0207
0.0	0.0	0.0	-1991.5746	-233.9366	NaN	NaN	0.1051	0.8917	0.023	0.0209	0.022	0.0216	0.0207
0.0	0.0	0.0	-2719.5746	-1918.9366	NaN	NaN	0.4137	0.8916	0.0231	0.0209	0.022	0.0217	0.0207
0.0	0.0	0.0	-555.5746	-852.9366	NaN	NaN	0.6056	0.8915	0.0231	0.021	0.022	0.0217	0.0207
0.0	0.0	0.0	-3504.5746	-2606.9366	NaN	NaN	0.4266	0.8915	0.0231	0.021	0.022	0.0217	0.0207
0.0	0.0	0.0	-3909.5746	1507.0634	NaN	NaN	-0.3	0.8915	0.023	0.021	0.0221	0.0217	0.0206
0.0	0.0	0.0	-3851.5746	563.0634	NaN	NaN	-0.1712	0.8915	0.023	0.0211	0.0221	0.0217	0.0207
0.0	0.0	0.0	-3101.5746	21.0634	NaN	NaN	-0.0068	0.8915	0.023	0.0211	0.0221	0.0217	0.0207
0.0	0.0	0.0	-1819.5746	-716.9366	NaN	NaN	0.2826	0.8916	0.023	0.0211	0.0221	0.0216	0.0206
0.0	0.0	0.0	-2140.5746	-636.9366	NaN	NaN	0.2293	0.8917	0.023	0.0211	0.0221	0.0216	0.0206
0.0	0.0	0.0	-1759.5746	13.0634	NaN	NaN	-0.0075	0.8917	0.023	0.0211	0.0221	0.0216	0.0205
0.0	0.0	0.0	-1586.5746	-3.9366	NaN	NaN	0.0025	0.8918	0.023	0.021	0.0221	0.0216	0.0205
0.0	0.0	0.0	-2065.5746	313.0634	NaN	NaN	-0.1786	0.8918	0.023	0.021	0.0221	0.0216	0.0205
0.0	0.0	0.0	-1679.5746	-3389.9366	NaN	NaN	0.6687	0.8919	0.023	0.021	0.022	0.0216	0.0204
0.0	0.0	0.0	-1691.5746	-3033.9366	NaN	NaN	0.642	0.892	0.023	0.021	0.022	0.0216	0.0204
0.0	0.0	0.0	-2646.5746	-314.9366	NaN	NaN	0.1063	0.8921	0.023	0.021	0.022	0.0216	0.0203
0.0	0.0	0.0	-2323.5746	981.0634	NaN	NaN	-0.3	0.8921	0.023	0.021	0.022	0.0216	0.0203
0.0	0.0	0.0	-3060.5746	-515.9366	NaN	NaN	0.1443	0.892	0.023	0.021	0.022	0.0216	0.0203
0.0	0.0	0.0	-4739.5746	-1751.9366	NaN	NaN	0.2699	0.8921	0.023	0.0211	0.022	0.0216	0.0203
0.0	0.0	0.0	-1429.5746	-2415.9366	NaN	NaN	0.6282	0.8922	0.023	0.0211	0.022	0.0216	0.0203
0.0	0.0	0.0	-2112.5746	1609.0634	NaN	NaN	-0.3	0.8922	0.023	0.021	0.022	0.0216	0.0203
0.0	0.0	0.0	-1793.5746	-2006.9366	NaN	NaN	0.5281	0.8919	0.023	0.0211	0.022	0.0216	0.0204
0.0	0.0	0.0	-964.5746	-973.9366	NaN	NaN	0.5024	0.8918	0.0231	0.0211	0.022	0.0216	0.0204
0.0	0.0	0.0	-1339.5746	-820.9366	NaN	NaN	0.38	0.8916	0.0232	0.0212	0.022	0.0216	0.0204
0.0	0.0	0.0	-2457.5746	-3019.9366	NaN	NaN	0.5513	0.8916	0.0232	0.0212	0.022	0.0216	0.0204
0.0	0.0	0.0	-443.5746	-1332.9366	NaN	NaN	0.7503	0.8915	0.0232	0.0213	0.022	0.0216	0.0205
0.0	0.0	0.0	-3154.5746	-2227.9366	NaN	NaN	0.4139	0.8915	0.0232	0.0212	0.022	0.0216	0.0205
0.0	0.0	0.0	305.4254	1146.0634	NaN	NaN	0.7896	0.8914	0.0232	0.0212	0.022	0.0216	0.0206
0.0	0.0	0.0	-1646.5746	-1183.9366	NaN	NaN	0.4183	0.8913	0.0232	0.0212	0.022	0.0216	0.0206
0.0	0.0	0.0	-1042.5746	875.0634	NaN	NaN	-0.3	0.891	0.0233	0.0213	0.0221	0.0217	0.0206
0.0	0.0	0.0	-1627.5746	1548.0634	NaN	NaN	-0.3	0.891	0.0233	0.0212	0.0221	0.0217	0.0207
0.0	0.0	0.0	-1605.5746	-947.9366	NaN	NaN	0.3712	0.8908	0.0234	0.0213	0.0221	0.0217	0.0207
0.0	0.0	0.0	-1325.5746	1055.0634	NaN	NaN	-0.3	0.8908	0.0234	0.0213	0.0221	0.0217	0.0207
0.0	0.0	0.0	-2070.5746	2466.0634	NaN	NaN	1.3	0.8907	0.0234	0.0213	0.0222	0.0217	0.0207
0.0	0.0	0.0	-2806.5746	257.0634	NaN	NaN	-0.1008	0.8908	0.0234	0.0213	0.0221	0.0217	0.0207
0.0	0.0	0.0	-3148.5746	899.0634	NaN	NaN	-0.3	0.8909	0.0234	0.0213	0.0221	0.0216	0.0207
0.0	0.0	0.0	-280.5746	-1086.9366	NaN	NaN	0.7948	0.8911	0.0234	0.0213	0.0221	0.0215	0.0207
0.0	0.0	0.0	-2590.5746	-628.9366	NaN	NaN	0.1954	0.8912	0.0233	0.0212	0.0221	0.0215	0.0206
0.0	0.0	0.0	908.4254	948.0634	NaN	NaN	0.5107	0.8913	0.0233	0.0212	0.0221	0.0215	0.0206
0.0	0.0	0.0	-833.5746	-289.9366	NaN	NaN	0.2581	0.8911	0.0233	0.0213	0.0222	0.0215	0.0207
0.0	0.0	0.0	-2546.5746	-2255.9366	NaN	NaN	0.4697	0.8911	0.0233	0.0214	0.0221	0.0214	0.0207
0.0	0.0	0.0	-1785.5746	-3030.9366	NaN	NaN	0.6293	0.8911	0.0233	0.0214	0.0222	0.0214	0.0207
0.0	0.0	0.0	-1563.5746	-1339.9366	NaN	NaN	0.4615	0.8913	0.0232	0.0214	0.0221	0.0213	0.0207
0.0	0.0	0.0	-1121.5746	-224.9366	NaN	NaN	0.1671	0.8913	0.0232	0.0213	0.0221	0.0214	0.0207
0.0	0.0	0.0	-1358.5746	-931.9366	NaN	NaN	0.4069	0.8911	0.0232	0.0213	0.0222	0.0214	0.0207
0.0	0.0	0.0	-812.5746	563.0634	NaN	NaN	-0.3	0.8908	0.0232	0.0214	0.0222	0.0215	0.0208
0.0	0.0	0.0	-3927.5746	-937.9366	NaN	NaN	0.1928	0.8904	0.0233	0.0215	0.0223	0.0216	0.0209
0.0	0.0	0.0	-1154.5746	-422.9366	NaN	NaN	0.2681	0.8903	0.0233	0.0216	0.0223	0.0216	0.0209
0.0	0.0	0.0	-3286.5746	-3221.9366	NaN	NaN	0.495	0.8901	0.0234	0.0217	0.0224	0.0215	0.0209
0.0	0.0	0.0	-3666.5746	-952.9366	NaN	NaN	0.2063	0.8901	0.0234	0.0217	0.0224	0.0215	0.0209
0.0	0.0	0.0	-3387.5746	-2193.9366	NaN	NaN	0.3931	0.8902	0.0234	0.0217	0.0223	0.0214	0.021
0.0	0.0	0.0	-3669.5746	-579.9366	NaN	NaN	0.1365	0.8903	0.0233	0.0218	0.0223	0.0214	0.021
0.0	0.0	0.0	-2070.5746	-220.9366	NaN	NaN	0.0964	0.8903	0.0233	0.0217	0.0222	0.0214	0.021
0.0	0.0	0.0	-3974.5746	670.0634	NaN	NaN	-0.2028	0.8901	0.0233	0.0218	0.0223	0.0215	0.0211
0.0	0.0	0.0	-2071.5746	-677.9366	NaN	NaN	0.2466	0.8898	0.0234	0.0219	0.0223	0.0215	0.0211
0.0	0.0	0.0	-1927.5746	777.0634	NaN	NaN	-0.3	0.8896	0.0234	0.022	0.0223	0.0215	0.0212
0.0	0.0	0.0	-3283.5746	-3015.9366	NaN	NaN	0.4788	0.8893	0.0235	0.0221	0.0223	0.0215	0.0213
0.0	0.0	0.0	-4355.5746	3004.0634	NaN	NaN	-0.3	0.8894	0.0235	0.0221	0.0223	0.0215	0.0213
0.0	0.0	0.0	-2243.5746	-1485.9366	NaN	NaN	0.3984	0.8892	0.0235	0.0221	0.0223	0.0216	0.0214
0.0	0.0	0.0	-2111.5746	3435.0634	NaN	NaN	1.3	0.8891	0.0235	0.0221	0.0223	0.0216	0.0214
0.0	0.0	0.0	-1048.5746	-500.9366	NaN	NaN	0.3233	0.8888	0.0236	0.0221	0.0223	0.0217	0.0215
0.0	0.0	0.0	-3800.5746	-1100.9366	NaN	NaN	0.2246	0.8887	0.0236	0.0222	0.0224	0.0216	0.0215
0.0	0.0	0.0	-4211.5746	705.0634	NaN	NaN	-0.2011	0.8887	0.0236	0.0223	0.0224	0.0216	0.0215
0.0	0.0	0.0	-3716.5746	-1935.9366	NaN	NaN	0.3425	0.8888	0.0236	0.0223	0.0223	0.0215	0.0214
0.0	0.0	0.0	-4556.5746	-1599.9366	NaN	NaN	0.2599	0.8889	0.0235	0.0223	0.0224	0.0215	0.0214
0.0	0.0	0.0	-2788.5746	-1546.9366	NaN	NaN	0.3568	0.8891	0.0235	0.0223	0.0224	0.0214	0.0213
0.0	0.0	0.0	-2055.5746	-887.9366	NaN	NaN	0.3017	0.8892	0.0234	0.0223	0.0224	0.0214	0.0214
0.0	0.0	0.0	-2838.5746	-4059.9366	NaN	NaN	0.5885	0.8894	0.0233	0.0223	0.0223	0.0214	0.0214
0.0	0.0	0.0	-3746.5746	-837.9366	NaN	NaN	0.1828	0.8895	0.0232	0.0222	0.0223	0.0214	0.0213
0.0	0.0	0.0	-3942.5746	1173.0634	NaN	NaN	-0.3	0.8895	0.0232	0.0222	0.0223	0.0214	0.0214
0.0	0.0	0.0	-3768.5746	-1676.9366	NaN	NaN	0.3079	0.8895	0.0231	0.0222	0.0223	0.0214	0.0214
0.0	0.0	0.0	-3826.5746	-1473.9366	NaN	NaN	0.2781	0.8895	0.0232	0.0223	0.0224	0.0214	0.0213
0.0	0.0	0.0	-2933.5746	-512.9366	NaN	NaN	0.1488	0.8897	0.0232	0.0223	0.0223	0.0213	0.0213
0.0	0.0	0.0	-4223.5746	-2301.9366	NaN	NaN	0.3528	0.8898	0.0231	0.0223	0.0223	0.0212	0.0213
0.0	0.0	0.0	-2906.5746	-1268.9366	NaN	NaN	0.3039	0.8898	0.0231	0.0223	0.0223	0.0212	0.0212
0.0	0.0	0.0	-2883.5746	-2168.9366	NaN	NaN	0.4293	0.8899	0.0231	0.0223	0.0223	0.0212	0.0212
0.0	0.0	0.0	-152.5746	-781.9366	NaN	NaN	0.8367	0.8898	0.0231	0.0223	0.0222	0.0213	0.0213
0.0	0.0	0.0	-3672.5746	-213.9366	NaN	NaN	0.055	0.8898	0.0231	0.0223	0.0222	0.0213	0.0213
0.0	0.0	0.0	-4231.5746	-2840.9366	NaN	NaN	0.4017	0.8896	0.0232	0.0224	0.0222	0.0212	0.0213
0.0	0.0	0.0	-3476.5746	967.0634	NaN	NaN	-0.3	0.8897	0.0232	0.0224	0.0222	0.0212	0.0213
0.0	0.0	0.0	-2768.5746	-786.9366	NaN	NaN	0.2213	0.8897	0.0232	0.0225	0.0222	0.0211	0.0213
0.0	0.0	0.0	-3691.5746	-2531.9366	NaN	NaN	0.4068	0.8897	0.0232	0.0226	0.0222	0.0211	0.0213
0.0	0.0	0.0	-3413.5746	-159.9366	NaN	NaN	0.0448	0.8898	0.0232	0.0226	0.0222	0.021	0.0212
0.0	0.0	0.0	-3916.5746	-2934.9366	NaN	NaN	0.4284	0.8899	0.0232	0.0226	0.0221	0.0209	0.0213
0.0	0.0	0.0	-3485.5746	-1304.9366	NaN	NaN	0.2724	0.8901	0.0231	0.0226	0.0221	0.0208	0.0213
0.0	0.0	0.0	-4071.5746	-76.9366	NaN	NaN	0.0185	0.8902	0.0231	0.0226	0.022	0.0208	0.0213
0.0	0.0	0.0	-5027.5746	-1952.9366	NaN	NaN	0.2798	0.8902	0.0231	0.0226	0.022	0.0208	0.0213
0.0	0.0	0.0	-3890.5746	1845.0634	NaN	NaN	-0.3	0.8902	0.0232	0.0226	0.022	0.0207	0.0213
0.0	0.0	0.0	-2556.5746	-1230.9366	NaN	NaN	0.325	0.89	0.0232	0.0228	0.022	0.0207	0.0213
0.0	0.0	0.0	-1857.5746	-1295.9366	NaN	NaN	0.411	0.89	0.0233	0.0229	0.0219	0.0206	0.0212
0.0	0.0	0.0	-3946.5746	-3325.9366	NaN	NaN	0.4573	0.89	0.0233	0.023	0.0219	0.0206	0.0213
0.0	0.0	0.0	-2736.5746	552.0634	NaN	NaN	-0.2527	0.8902	0.0233	0.0229	0.0219	0.0205	0.0213
0.0	0.0	0.0	-3455.5746	-968.9366	NaN	NaN	0.219	0.8902	0.0232	0.0229	0.0219	0.0205	0.0213
0.0	0.0	0.0	-3875.5746	-405.9366	NaN	NaN	0.0948	0.8903	0.0231	0.0228	0.0219	0.0205	0.0213
0.0	0.0	0.0	-3274.5746	1635.0634	NaN	NaN	-0.3	0.8903	0.0231	0.0228	0.0219	0.0205	0.0214
0.0	0.0	0.0	-2746.5746	-930.9366	NaN	NaN	0.2531	0.8903	0.0231	0.0228	0.0219	0.0204	0.0214
0.0	0.0	0.0	-5192.5746	-450.9366	NaN	NaN	0.0799	0.8904	0.0231	0.0228	0.0219	0.0204	0.0214
0.0	0.0	0.0	-3498.5746	-1918.9366	NaN	NaN	0.3542	0.8905	0.023	0.0228	0.0219	0.0203	0.0214
0.0	0.0	0.0	-3079.5746	-627.9366	NaN	NaN	0.1694	0.8906	0.023	0.0228	0.0219	0.0202	0.0214
0.0	0.0	0.0	-1774.5746	-1832.9366	NaN	NaN	0.5081	0.8908	0.0229	0.0227	0.0219	0.0202	0.0215
0.0	0.0	0.0	-3638.5746	-2855.9366	NaN	NaN	0.4397	0.891	0.0228	0.0227	0.0219	0.0202	0.0214
0.0	0.0	0.0	-2422.5746	821.0634	NaN	NaN	-0.3	0.891	0.0227	0.0226	0.0219	0.0203	0.0215
0.0	0.0	0.0	-1975.5746	559.0634	NaN	NaN	-0.3	0.8911	0.0227	0.0226	0.0219	0.0202	0.0215
0.0	0.0	0.0	-3465.5746	-3079.9366	NaN	NaN	0.4705	0.8911	0.0226	0.0226	0.0219	0.0202	0.0215
0.0	0.0	0.0	-3406.5746	-2478.9366	NaN	NaN	0.4212	0.8913	0.0226	0.0226	0.0219	0.0202	0.0215
0.0	0.0	0.0	-2333.5746	-1493.9366	NaN	NaN	0.3903	0.8913	0.0226	0.0226	0.0219	0.0202	0.0215
0.0	0.0	0.0	-2315.5746	-558.9366	NaN	NaN	0.1944	0.8915	0.0225	0.0225	0.0218	0.0202	0.0215
0.0	0.0	0.0	-2771.5746	-1441.9366	NaN	NaN	0.3422	0.8916	0.0224	0.0225	0.0218	0.0202	0.0215
0.0	0.0	0.0	-1534.5746	-2848.9366	NaN	NaN	0.6499	0.8916	0.0224	0.0225	0.0218	0.0202	0.0215
0.0	0.0	0.0	-2708.5746	-1052.9366	NaN	NaN	0.2799	0.8916	0.0223	0.0224	0.0218	0.0203	0.0215
0.0	0.0	0.0	-2136.5746	-1320.9366	NaN	NaN	0.382	0.8916	0.0223	0.0224	0.0218	0.0204	0.0216
0.0	0.0	0.0	-4286.5746	-135.9366	NaN	NaN	0.0307	0.8916	0.0222	0.0224	0.0218	0.0204	0.0216
0.0	0.0	0.0	-1939.5746	-2451.9366	NaN	NaN	0.5583	0.8917	0.0222	0.0223	0.0218	0.0204	0.0215
0.0	0.0	0.0	-2949.5746	-1657.9366	NaN	NaN	0.3598	0.8918	0.0222	0.0223	0.0218	0.0204	0.0215
0.0	0.0	0.0	-1766.5746	-1747.9366	NaN	NaN	0.4973	0.8918	0.0222	0.0222	0.0218	0.0205	0.0214
0.0	0.0	0.0	-1440.5746	-939.9366	NaN	NaN	0.3948	0.8918	0.0222	0.0222	0.0219	0.0206	0.0214
0.0	0.0	0.0	-3143.5746	-3259.9366	NaN	NaN	0.5091	0.8916	0.0222	0.0222	0.0219	0.0207	0.0214
0.0	0.0	0.0	-4358.5746	-1445.9366	NaN	NaN	0.2491	0.8917	0.0222	0.022	0.022	0.0207	0.0214
0.0	0.0	0.0	-2176.5746	-2991.9366	NaN	NaN	0.5789	0.8916	0.0222	0.0219	0.022	0.0208	0.0214
0.0	0.0	0.0	-4796.5746	2616.0634	NaN	NaN	-0.3	0.8917	0.0222	0.0218	0.0221	0.0209	0.0214
0.0	0.0	0.0	-3589.5746	-563.9366	NaN	NaN	0.1358	0.8916	0.0222	0.0217	0.0222	0.0209	0.0214
0.0	0.0	0.0	-3277.5746	-1099.9366	NaN	NaN	0.2513	0.8916	0.0222	0.0216	0.0222	0.021	0.0214
0.0	0.0	0.0	-2590.5746	1261.0634	NaN	NaN	-0.3	0.8915	0.0222	0.0216	0.0223	0.021	0.0213
0.0	0.0	0.0	-3269.5746	-649.9366	NaN	NaN	0.1658	0.8917	0.0222	0.0216	0.0223	0.021	0.0213
0.0	0.0	0.0	-2239.5746	-4260.9366	NaN	NaN	0.6555	0.8916	0.0223	0.0216	0.0224	0.021	0.0212
0.0	0.0	0.0	-3325.5746	-276.9366	NaN	NaN	0.0769	0.8915	0.0223	0.0215	0.0224	0.0211	0.0211
0.0	0.0	0.0	-3714.5746	-919.9366	NaN	NaN	0.1985	0.8917	0.0224	0.0214	0.0224	0.0212	0.021
0.0	0.0	0.0	-3203.5746	-5.9366	NaN	NaN	0.0018	0.8919	0.0224	0.0213	0.0224	0.0212	0.0208
0.0	0.0	0.0	-3541.5746	-598.9366	NaN	NaN	0.1447	0.8916	0.0226	0.0213	0.0224	0.0213	0.0207
0.0	0.0	0.0	-3004.5746	-1006.9366	NaN	NaN	0.251	0.8915	0.0226	0.0214	0.0224	0.0214	0.0207
0.0	0.0	0.0	-2152.5746	654.0634	NaN	NaN	-0.3	0.8913	0.0227	0.0214	0.0223	0.0215	0.0207
0.0	0.0	0.0	-2649.5746	-1720.9366	NaN	NaN	0.3938	0.8911	0.0228	0.0215	0.0223	0.0216	0.0207
0.0	0.0	0.0	-3540.5746	1278.0634	NaN	NaN	-0.3	0.8909	0.0229	0.0216	0.0223	0.0217	0.0207
0.0	0.0	0.0	-1508.5746	-546.9366	NaN	NaN	0.2661	0.8909	0.0229	0.0216	0.0222	0.0217	0.0207
0.0	0.0	0.0	-2051.5746	906.0634	NaN	NaN	-0.3	0.8908	0.0229	0.0216	0.0222	0.0218	0.0207
0.0	0.0	0.0	-4380.5746	-2497.9366	NaN	NaN	0.3632	0.8908	0.0228	0.0217	0.0222	0.0217	0.0207
0.0	0.0	0.0	-1401.5746	1706.0634	NaN	NaN	1.3	0.891	0.0228	0.0216	0.0222	0.0217	0.0207
0.0	0.0	0.0	-3180.5746	-599.9366	NaN	NaN	0.1587	0.8909	0.0228	0.0217	0.0222	0.0216	0.0208
0.0	0.0	0.0	-2838.5746	-1135.9366	NaN	NaN	0.2858	0.8911	0.0227	0.0217	0.0223	0.0214	0.0209
0.0	0.0	0.0	-2111.5746	-2345.9366	NaN	NaN	0.5263	0.8913	0.0225	0.0217	0.0224	0.0212	0.0209
0.0	0.0	0.0	-2188.5746	-817.9366	NaN	NaN	0.2721	0.8918	0.0224	0.0216	0.0223	0.021	0.0209
0.0	0.0	0.0	-3026.5746	1169.0634	NaN	NaN	-0.3	0.892	0.0223	0.0215	0.0223	0.021	0.021
0.0	0.0	0.0	-2386.5746	-436.9366	NaN	NaN	0.1547	0.892	0.0223	0.0214	0.0222	0.021	0.021
0.0	0.0	0.0	-3679.5746	2044.0634	NaN	NaN	-0.3	0.8916	0.0224	0.0216	0.0222	0.021	0.0212
0.0	0.0	0.0	-2734.5746	1010.0634	NaN	NaN	-0.3	0.8915	0.0223	0.0217	0.0222	0.021	0.0213
0.0	0.0	0.0	-3352.5746	-4658.9366	NaN	NaN	0.5815	0.891	0.0223	0.0219	0.0223	0.021	0.0215
0.0	0.0	0.0	-2283.5746	543.0634	NaN	NaN	-0.3	0.8916	0.0222	0.0217	0.0221	0.0209	0.0214
0.0	0.0	0.0	-1609.5746	-915.9366	NaN	NaN	0.3627	0.8917	0.0222	0.0216	0.0221	0.021	0.0215
0.0	0.0	0.0	-1546.5746	-3201.9366	NaN	NaN	0.6743	0.8931	0.0218	0.0211	0.0218	0.021	0.0212
0.0	0.0	0.0	-2324.5746	-1987.9366	NaN	NaN	0.461	0.8915	0.0223	0.0215	0.022	0.0213	0.0215
0.0	0.0	0.0	-2333.5746	636.0634	NaN	NaN	-0.3	0.8923	0.0222	0.0214	0.0218	0.021	0.0213
0.0	0.0	0.0	-1852.5746	-1411.9366	NaN	NaN	0.4325	0.893	0.0219	0.0214	0.0217	0.0209	0.0211
0.0	0.0	0.0	-4327.5746	-1622.9366	NaN	NaN	0.2727	0.8934	0.0218	0.0213	0.0217	0.0209	0.021
0.0	0.0	0.0	-1144.5746	-2396.9366	NaN	NaN	0.6768	0.8938	0.0216	0.0212	0.0217	0.0208	0.0208
0.0	0.0	0.0	-2976.5746	-1050.9366	NaN	NaN	0.2609	0.8946	0.0214	0.0211	0.0216	0.0208	0.0206
0.0	0.0	0.0	-2536.5746	-2073.9366	NaN	NaN	0.4498	0.8947	0.0212	0.021	0.0217	0.0209	0.0205
0.0	0.0	0.0	-3192.5746	1727.0634	NaN	NaN	-0.3	0.8951	0.0211	0.0209	0.0217	0.0208	0.0204
0.0	0.0	0.0	-1975.5746	619.0634	NaN	NaN	-0.3	0.8952	0.021	0.0208	0.0218	0.0208	0.0203
0.0	0.0	0.0	-1028.5746	411.0634	NaN	NaN	-0.3	0.8954	0.0209	0.0208	0.022	0.0207	0.0202
0.0	0.0	0.0	-1984.5746	-2956.9366	NaN	NaN	0.5984	0.8954	0.0208	0.0208	0.0221	0.0207	0.0201
0.0	0.0	0.0	-466.5746	-938.9366	NaN	NaN	0.668	0.8956	0.0208	0.0208	0.022	0.0207	0.02
0.0	0.0	0.0	-2663.5746	-725.9366	NaN	NaN	0.2142	0.8945	0.021	0.021	0.0223	0.021	0.0202
0.0	0.0	0.0	-3081.5746	-1364.9366	NaN	NaN	0.307	0.895	0.0212	0.0209	0.022	0.021	0.02
0.0	0.0	0.0	-2186.5746	-1893.9366	NaN	NaN	0.4641	0.8833	0.0238	0.0229	0.0241	0.0234	0.0226
0.0	0.0	0.0	-3067.5746	1320.0634	NaN	NaN	-0.3	0.9007	0.0202	0.0192	0.0216	0.0202	0.018
