# Supplementary material for: DeepFRET, a software for rapid and automated single-molecule FRET data classification using deep learning
Source: eLife. 2020 Nov 3;9:e60404. doi: 10.7554/eLife.60404 (PMC7609065; doi:10.7554/eLife.60404)
Supplement: Figure 4—source data 1. [file elife-60404-fig4-data1.zip › Figure 4-source data 1/Fig_S4a/Traces/traces_all_n294/Traces_Fig2d_4mMAc_mov1_combined_tif_pair1.txt]

Exported by DeepFRET
Date: 2020-08-26, 18:13
Video filename: None
FRET pair #1
Bleaches at 643
D-Dexc-bg	A-Dexc-bg	A-Aexc-bg	D-Dexc-rw	A-Dexc-rw	A-Aexc-rw	S	E	p_bleached	p_aggregated	p_noisy	p_scrambled	p_static	p_dynamic
0.0	0.0	0.0	77629.1407	21535.774	NaN	NaN	0.2172	0.0253	0.8788	0.0259	0.0241	0.0227	0.0232
0.0	0.0	0.0	69768.1407	19403.774	NaN	NaN	0.2176	0.0198	0.8895	0.0241	0.0226	0.0214	0.0226
0.0	0.0	0.0	75647.1407	25087.774	NaN	NaN	0.249	0.019	0.9013	0.0212	0.019	0.0195	0.0201
0.0	0.0	0.0	74150.1407	20476.774	NaN	NaN	0.2164	0.018	0.9029	0.0211	0.0185	0.0189	0.0206
0.0	0.0	0.0	71899.1407	23773.774	NaN	NaN	0.2485	0.0183	0.9011	0.0213	0.0189	0.0189	0.0215
0.0	0.0	0.0	68437.1407	17711.774	NaN	NaN	0.2056	0.0184	0.8977	0.0225	0.0195	0.0189	0.023
0.0	0.0	0.0	66582.1407	19900.774	NaN	NaN	0.2301	0.0183	0.899	0.0224	0.0193	0.0183	0.0226
0.0	0.0	0.0	77778.1407	19395.774	NaN	NaN	0.1996	0.0184	0.8964	0.0233	0.0203	0.0185	0.0231
0.0	0.0	0.0	77722.1407	20773.774	NaN	NaN	0.2109	0.0181	0.8981	0.0233	0.0199	0.0176	0.023
0.0	0.0	0.0	74533.1407	24536.774	NaN	NaN	0.2477	0.0177	0.8994	0.0235	0.0197	0.0168	0.0229
0.0	0.0	0.0	67442.1407	18168.774	NaN	NaN	0.2122	0.0173	0.9015	0.0236	0.0192	0.0159	0.0225
0.0	0.0	0.0	67213.1407	19797.774	NaN	NaN	0.2275	0.0169	0.9032	0.0236	0.019	0.0152	0.022
0.0	0.0	0.0	71942.1407	18750.774	NaN	NaN	0.2068	0.0164	0.9034	0.024	0.0195	0.0149	0.0218
0.0	0.0	0.0	73064.1407	14693.774	NaN	NaN	0.1674	0.0162	0.9021	0.0248	0.0202	0.0147	0.022
0.0	0.0	0.0	70294.1407	17795.774	NaN	NaN	0.202	0.0164	0.8988	0.0258	0.0216	0.015	0.0225
0.0	0.0	0.0	71717.1407	19910.774	NaN	NaN	0.2173	0.0168	0.8944	0.0268	0.0234	0.0155	0.0232
0.0	0.0	0.0	73178.1407	20805.774	NaN	NaN	0.2214	0.0176	0.8919	0.0267	0.0244	0.0161	0.0233
0.0	0.0	0.0	84851.1407	21355.774	NaN	NaN	0.2011	0.0182	0.8932	0.0254	0.0237	0.0169	0.0225
0.0	0.0	0.0	70142.1407	24301.774	NaN	NaN	0.2573	0.0187	0.8925	0.0247	0.0238	0.0177	0.0226
0.0	0.0	0.0	75977.1407	21938.774	NaN	NaN	0.2241	0.019	0.8933	0.0234	0.0236	0.0184	0.0223
0.0	0.0	0.0	85483.1407	25884.774	NaN	NaN	0.2324	0.0193	0.8913	0.0232	0.0242	0.0193	0.0227
0.0	0.0	0.0	84861.1407	24592.774	NaN	NaN	0.2247	0.0195	0.8927	0.0223	0.0237	0.0197	0.0221
0.0	0.0	0.0	77427.1407	21470.774	NaN	NaN	0.2171	0.0197	0.8904	0.0226	0.0245	0.0201	0.0227
0.0	0.0	0.0	65824.1407	21484.774	NaN	NaN	0.2461	0.0201	0.8895	0.0224	0.0249	0.0204	0.0227
0.0	0.0	0.0	63653.1407	21252.774	NaN	NaN	0.2503	0.0204	0.8878	0.0227	0.0254	0.0208	0.023
0.0	0.0	0.0	72086.1407	16909.774	NaN	NaN	0.19	0.0206	0.887	0.0228	0.0256	0.0209	0.0231
0.0	0.0	0.0	65677.1407	20724.774	NaN	NaN	0.2399	0.0208	0.8854	0.0232	0.0262	0.0211	0.0233
0.0	0.0	0.0	62269.1407	21719.774	NaN	NaN	0.2586	0.0211	0.8839	0.0235	0.0267	0.0215	0.0234
0.0	0.0	0.0	64162.1407	23272.774	NaN	NaN	0.2662	0.0213	0.8815	0.0241	0.0277	0.0217	0.0237
0.0	0.0	0.0	67518.1407	22656.774	NaN	NaN	0.2513	0.0214	0.882	0.0238	0.0276	0.0218	0.0233
0.0	0.0	0.0	66683.1407	26043.774	NaN	NaN	0.2809	0.0215	0.8824	0.0237	0.0276	0.0218	0.023
0.0	0.0	0.0	70443.1407	25632.774	NaN	NaN	0.2668	0.0214	0.8837	0.0233	0.0275	0.0216	0.0224
0.0	0.0	0.0	68406.1407	23248.774	NaN	NaN	0.2537	0.0215	0.8836	0.0234	0.0278	0.0216	0.0222
0.0	0.0	0.0	71197.1407	21327.774	NaN	NaN	0.2305	0.0216	0.8855	0.0227	0.0268	0.0216	0.0218
0.0	0.0	0.0	68017.1407	26803.774	NaN	NaN	0.2827	0.0216	0.8851	0.0228	0.0268	0.0217	0.022
0.0	0.0	0.0	60540.1407	20424.774	NaN	NaN	0.2523	0.0217	0.8858	0.0227	0.0265	0.0215	0.0218
0.0	0.0	0.0	66450.1407	22448.774	NaN	NaN	0.2525	0.0217	0.8854	0.0228	0.0267	0.0214	0.0219
0.0	0.0	0.0	70226.1407	24203.774	NaN	NaN	0.2563	0.0219	0.8854	0.0228	0.0267	0.0213	0.0219
0.0	0.0	0.0	66232.1407	23994.774	NaN	NaN	0.2659	0.0221	0.8854	0.0228	0.0266	0.0211	0.0219
0.0	0.0	0.0	71599.1407	24686.774	NaN	NaN	0.2564	0.0223	0.8848	0.0231	0.0267	0.021	0.0221
0.0	0.0	0.0	59784.1407	24371.774	NaN	NaN	0.2896	0.0223	0.8851	0.0231	0.0266	0.0208	0.022
0.0	0.0	0.0	67075.1407	22422.774	NaN	NaN	0.2505	0.0224	0.8853	0.0231	0.0267	0.0206	0.0219
0.0	0.0	0.0	66237.1407	24906.774	NaN	NaN	0.2733	0.0224	0.8853	0.023	0.0267	0.0207	0.0218
0.0	0.0	0.0	70125.1407	20779.774	NaN	NaN	0.2286	0.0224	0.8865	0.0227	0.0264	0.0204	0.0215
0.0	0.0	0.0	66892.1407	18929.774	NaN	NaN	0.2206	0.0226	0.8852	0.023	0.0269	0.0207	0.0217
0.0	0.0	0.0	65252.1407	24015.774	NaN	NaN	0.269	0.0225	0.8855	0.0229	0.0269	0.0208	0.0216
0.0	0.0	0.0	73195.1407	20278.774	NaN	NaN	0.2169	0.0225	0.8841	0.0232	0.0275	0.0211	0.0217
0.0	0.0	0.0	63747.1407	18858.774	NaN	NaN	0.2283	0.0224	0.884	0.0232	0.0275	0.0212	0.0217
0.0	0.0	0.0	66278.1407	25556.774	NaN	NaN	0.2783	0.0224	0.8831	0.0234	0.028	0.0214	0.0217
0.0	0.0	0.0	59942.1407	21736.774	NaN	NaN	0.2661	0.0224	0.8826	0.0235	0.0282	0.0216	0.0216
0.0	0.0	0.0	65144.1407	21113.774	NaN	NaN	0.2448	0.0224	0.8824	0.0235	0.0284	0.0217	0.0216
0.0	0.0	0.0	73931.1407	20727.774	NaN	NaN	0.219	0.0225	0.8805	0.0239	0.0292	0.0221	0.0218
0.0	0.0	0.0	64048.1407	24495.774	NaN	NaN	0.2767	0.0226	0.8807	0.0237	0.0292	0.0222	0.0217
0.0	0.0	0.0	74570.1407	20699.774	NaN	NaN	0.2173	0.0228	0.88	0.0237	0.0292	0.0225	0.0218
0.0	0.0	0.0	67273.1407	22022.774	NaN	NaN	0.2466	0.023	0.8793	0.0237	0.0293	0.0228	0.0219
0.0	0.0	0.0	68457.1407	23609.774	NaN	NaN	0.2564	0.0232	0.8798	0.0235	0.0288	0.0229	0.0218
0.0	0.0	0.0	63843.1407	18323.774	NaN	NaN	0.223	0.0236	0.8786	0.0236	0.029	0.0233	0.022
0.0	0.0	0.0	66823.1407	20569.774	NaN	NaN	0.2354	0.0237	0.8791	0.0234	0.0285	0.0234	0.022
0.0	0.0	0.0	62592.1407	19399.774	NaN	NaN	0.2366	0.024	0.8786	0.0234	0.0283	0.0236	0.022
0.0	0.0	0.0	65494.1407	22400.774	NaN	NaN	0.2549	0.0242	0.8783	0.0234	0.0281	0.0238	0.0222
0.0	0.0	0.0	69480.1407	19302.774	NaN	NaN	0.2174	0.0245	0.8775	0.0235	0.0282	0.024	0.0223
0.0	0.0	0.0	64473.1407	20505.774	NaN	NaN	0.2413	0.0249	0.8767	0.0235	0.0282	0.0242	0.0225
0.0	0.0	0.0	66379.1407	14997.774	NaN	NaN	0.1843	0.0253	0.8757	0.0236	0.0283	0.0244	0.0227
0.0	0.0	0.0	62799.1407	19421.774	NaN	NaN	0.2362	0.0256	0.8753	0.0236	0.0283	0.0244	0.0227
0.0	0.0	0.0	46638.1407	15475.774	NaN	NaN	0.2492	0.026	0.8749	0.0237	0.0284	0.0244	0.0226
0.0	0.0	0.0	50185.1407	15795.774	NaN	NaN	0.2394	0.0262	0.8745	0.0238	0.0284	0.0245	0.0226
0.0	0.0	0.0	52062.1407	19223.774	NaN	NaN	0.2697	0.0264	0.8743	0.0238	0.0285	0.0245	0.0226
0.0	0.0	0.0	48627.1407	17633.774	NaN	NaN	0.2661	0.0267	0.8737	0.0239	0.0286	0.0246	0.0226
0.0	0.0	0.0	50976.1407	13955.774	NaN	NaN	0.2149	0.0271	0.8727	0.0241	0.0288	0.0247	0.0226
0.0	0.0	0.0	51470.1407	13353.774	NaN	NaN	0.206	0.0273	0.8718	0.0243	0.0291	0.0248	0.0227
0.0	0.0	0.0	54702.1407	19176.774	NaN	NaN	0.2596	0.0275	0.8716	0.0244	0.029	0.0247	0.0228
0.0	0.0	0.0	53769.1407	19502.774	NaN	NaN	0.2662	0.0275	0.871	0.0247	0.0291	0.0248	0.023
0.0	0.0	0.0	44607.1407	17223.774	NaN	NaN	0.2786	0.0281	0.8705	0.025	0.0288	0.0245	0.023
0.0	0.0	0.0	46234.1407	19109.774	NaN	NaN	0.2924	0.0282	0.8704	0.0251	0.0288	0.0243	0.0232
0.0	0.0	0.0	50866.1407	15459.774	NaN	NaN	0.2331	0.0284	0.87	0.0251	0.0287	0.0242	0.0235
0.0	0.0	0.0	53950.1407	15909.774	NaN	NaN	0.2277	0.029	0.8695	0.0252	0.0287	0.0239	0.0237
0.0	0.0	0.0	55363.1407	16296.774	NaN	NaN	0.2274	0.0294	0.868	0.0255	0.0291	0.0238	0.0242
0.0	0.0	0.0	49409.1407	12183.774	NaN	NaN	0.1978	0.0299	0.8679	0.0254	0.0292	0.0234	0.0243
0.0	0.0	0.0	57907.1407	15765.774	NaN	NaN	0.214	0.0294	0.8687	0.0251	0.0293	0.023	0.0245
0.0	0.0	0.0	54779.1407	12261.774	NaN	NaN	0.1829	0.0288	0.8694	0.0248	0.0296	0.0226	0.0247
0.0	0.0	0.0	55178.1407	19844.774	NaN	NaN	0.2645	0.0283	0.8711	0.0244	0.0294	0.022	0.0248
0.0	0.0	0.0	52978.1407	16411.774	NaN	NaN	0.2365	0.0277	0.8709	0.0245	0.03	0.0217	0.0252
0.0	0.0	0.0	52025.1407	18213.774	NaN	NaN	0.2593	0.0271	0.873	0.0241	0.0296	0.0212	0.0249
0.0	0.0	0.0	49369.1407	17795.774	NaN	NaN	0.265	0.0265	0.8735	0.0243	0.0298	0.021	0.025
0.0	0.0	0.0	47515.1407	18835.774	NaN	NaN	0.2839	0.0254	0.8748	0.0242	0.0296	0.0207	0.0252
0.0	0.0	0.0	40322.1407	18744.774	NaN	NaN	0.3173	0.0245	0.8762	0.0241	0.0294	0.0205	0.0253
0.0	0.0	0.0	46019.1407	19107.774	NaN	NaN	0.2934	0.0234	0.8764	0.0244	0.0295	0.0204	0.0259
0.0	0.0	0.0	46551.1407	21075.774	NaN	NaN	0.3116	0.0226	0.8778	0.0241	0.0292	0.0204	0.0258
0.0	0.0	0.0	44076.1407	18337.774	NaN	NaN	0.2938	0.0223	0.8784	0.0241	0.0291	0.0204	0.0258
0.0	0.0	0.0	41838.1407	19072.774	NaN	NaN	0.3131	0.022	0.878	0.0242	0.0293	0.0204	0.026
0.0	0.0	0.0	48651.1407	18083.774	NaN	NaN	0.271	0.0216	0.8787	0.0241	0.0291	0.0205	0.0259
0.0	0.0	0.0	46303.1407	15232.774	NaN	NaN	0.2475	0.0216	0.8782	0.0242	0.0294	0.0206	0.026
0.0	0.0	0.0	50459.1407	19542.774	NaN	NaN	0.2792	0.0214	0.8791	0.024	0.0292	0.0206	0.0257
0.0	0.0	0.0	41650.1407	20263.774	NaN	NaN	0.3273	0.0213	0.8802	0.0238	0.0288	0.0206	0.0253
0.0	0.0	0.0	41349.1407	15908.774	NaN	NaN	0.2778	0.0212	0.8819	0.0235	0.028	0.0206	0.0247
0.0	0.0	0.0	38844.1407	17391.774	NaN	NaN	0.3093	0.0213	0.8817	0.0237	0.0279	0.0206	0.0248
0.0	0.0	0.0	40472.1407	17221.774	NaN	NaN	0.2985	0.0215	0.8833	0.0234	0.0269	0.0206	0.0243
0.0	0.0	0.0	51635.1407	16558.774	NaN	NaN	0.2428	0.0217	0.8831	0.0237	0.0266	0.0205	0.0245
0.0	0.0	0.0	45192.1407	13430.774	NaN	NaN	0.2291	0.0219	0.8834	0.0235	0.0263	0.0204	0.0244
0.0	0.0	0.0	45537.1407	20148.774	NaN	NaN	0.3067	0.0222	0.884	0.0233	0.0258	0.0204	0.0243
0.0	0.0	0.0	45097.1407	19408.774	NaN	NaN	0.3009	0.0225	0.8842	0.0231	0.0255	0.0203	0.0243
0.0	0.0	0.0	43279.1407	22214.774	NaN	NaN	0.3392	0.0228	0.8849	0.0229	0.0251	0.0202	0.0241
0.0	0.0	0.0	40333.1407	18034.774	NaN	NaN	0.309	0.023	0.8847	0.0231	0.0249	0.0202	0.024
0.0	0.0	0.0	50824.1407	13356.774	NaN	NaN	0.2081	0.0232	0.8849	0.0232	0.0247	0.0202	0.0239
0.0	0.0	0.0	46157.1407	16118.774	NaN	NaN	0.2588	0.0233	0.8848	0.0232	0.0246	0.0201	0.024
0.0	0.0	0.0	40612.1407	14708.774	NaN	NaN	0.2659	0.0234	0.8848	0.0232	0.0245	0.02	0.024
0.0	0.0	0.0	47782.1407	15692.774	NaN	NaN	0.2472	0.0234	0.8849	0.0232	0.0244	0.02	0.024
0.0	0.0	0.0	59751.1407	15743.774	NaN	NaN	0.2085	0.0233	0.8849	0.0232	0.0245	0.02	0.0241
0.0	0.0	0.0	50476.1407	17354.774	NaN	NaN	0.2559	0.0231	0.8849	0.0232	0.0246	0.02	0.0241
0.0	0.0	0.0	49073.1407	19778.774	NaN	NaN	0.2873	0.023	0.885	0.0231	0.0248	0.02	0.0242
0.0	0.0	0.0	56667.1407	17160.774	NaN	NaN	0.2324	0.0227	0.8846	0.0232	0.0251	0.02	0.0244
0.0	0.0	0.0	55675.1407	13704.774	NaN	NaN	0.1975	0.0225	0.8848	0.0231	0.0253	0.02	0.0243
0.0	0.0	0.0	55941.1407	14898.774	NaN	NaN	0.2103	0.0223	0.8845	0.0233	0.0256	0.0199	0.0245
0.0	0.0	0.0	56014.1407	16569.774	NaN	NaN	0.2283	0.0222	0.8837	0.0234	0.026	0.02	0.0247
0.0	0.0	0.0	49689.1407	17370.774	NaN	NaN	0.259	0.022	0.8834	0.0236	0.0264	0.0199	0.0248
0.0	0.0	0.0	46772.1407	20774.774	NaN	NaN	0.3076	0.0219	0.8826	0.0237	0.0268	0.02	0.0251
0.0	0.0	0.0	52896.1407	17822.774	NaN	NaN	0.252	0.0218	0.8822	0.0237	0.027	0.0201	0.0252
0.0	0.0	0.0	54386.1407	15030.774	NaN	NaN	0.2165	0.0218	0.8823	0.0237	0.0269	0.0202	0.0252
0.0	0.0	0.0	59957.1407	16785.774	NaN	NaN	0.2187	0.0218	0.8819	0.0238	0.0269	0.0202	0.0254
0.0	0.0	0.0	51997.1407	13536.774	NaN	NaN	0.2066	0.0218	0.8814	0.0238	0.027	0.0203	0.0256
0.0	0.0	0.0	54274.1407	15827.774	NaN	NaN	0.2258	0.022	0.8815	0.0238	0.0268	0.0204	0.0255
0.0	0.0	0.0	55327.1407	13979.774	NaN	NaN	0.2017	0.0222	0.8812	0.0238	0.0266	0.0204	0.0257
0.0	0.0	0.0	55984.1407	11307.774	NaN	NaN	0.168	0.0224	0.8809	0.0238	0.0266	0.0205	0.0258
0.0	0.0	0.0	54016.1407	15611.774	NaN	NaN	0.2242	0.0226	0.88	0.024	0.0268	0.0206	0.0261
0.0	0.0	0.0	58220.1407	18482.774	NaN	NaN	0.241	0.0227	0.8799	0.0239	0.0267	0.0207	0.0262
0.0	0.0	0.0	58149.1407	16210.774	NaN	NaN	0.218	0.0228	0.8786	0.0241	0.027	0.0208	0.0267
0.0	0.0	0.0	48759.1407	20800.774	NaN	NaN	0.299	0.0228	0.8781	0.0241	0.0271	0.0209	0.0269
0.0	0.0	0.0	48652.1407	21644.774	NaN	NaN	0.3079	0.0229	0.8779	0.0241	0.0272	0.0209	0.027
0.0	0.0	0.0	58626.1407	17721.774	NaN	NaN	0.2321	0.0229	0.8778	0.0241	0.0271	0.0211	0.0271
0.0	0.0	0.0	42574.1407	18709.774	NaN	NaN	0.3053	0.0228	0.8787	0.024	0.0267	0.0211	0.0267
0.0	0.0	0.0	45224.1407	19295.774	NaN	NaN	0.2991	0.0227	0.8803	0.0238	0.0262	0.021	0.026
0.0	0.0	0.0	43187.1407	17356.774	NaN	NaN	0.2867	0.0228	0.8811	0.0238	0.0257	0.021	0.0255
0.0	0.0	0.0	47375.1407	17235.774	NaN	NaN	0.2668	0.0229	0.8829	0.0236	0.025	0.0209	0.0247
0.0	0.0	0.0	45213.1407	13936.774	NaN	NaN	0.2356	0.023	0.8826	0.0238	0.0249	0.0209	0.0248
0.0	0.0	0.0	61990.1407	15796.774	NaN	NaN	0.2031	0.0231	0.8846	0.0234	0.0242	0.0207	0.024
0.0	0.0	0.0	60491.1407	14709.774	NaN	NaN	0.1956	0.0233	0.8842	0.0236	0.0242	0.0207	0.024
0.0	0.0	0.0	52421.1407	11558.774	NaN	NaN	0.1807	0.0235	0.8848	0.0235	0.0239	0.0207	0.0236
0.0	0.0	0.0	51314.1407	21146.774	NaN	NaN	0.2918	0.0237	0.8845	0.0235	0.024	0.0208	0.0236
0.0	0.0	0.0	53990.1407	13305.774	NaN	NaN	0.1977	0.0238	0.8849	0.0235	0.0238	0.0207	0.0233
0.0	0.0	0.0	55540.1407	21010.774	NaN	NaN	0.2745	0.0238	0.8852	0.0235	0.0237	0.0207	0.023
0.0	0.0	0.0	47507.1407	19354.774	NaN	NaN	0.2895	0.0238	0.8859	0.0235	0.0236	0.0206	0.0226
0.0	0.0	0.0	58094.1407	16398.774	NaN	NaN	0.2201	0.0239	0.887	0.0234	0.0232	0.0204	0.0221
0.0	0.0	0.0	64795.1407	11262.774	NaN	NaN	0.1481	0.0241	0.8871	0.0234	0.0231	0.0204	0.022
0.0	0.0	0.0	57701.1407	13781.774	NaN	NaN	0.1928	0.0241	0.8877	0.0233	0.0229	0.0202	0.0218
0.0	0.0	0.0	64930.1407	13689.774	NaN	NaN	0.1741	0.0241	0.8871	0.0235	0.0231	0.0203	0.0219
0.0	0.0	0.0	57316.1407	13950.774	NaN	NaN	0.1958	0.024	0.8873	0.0235	0.0232	0.0201	0.0219
0.0	0.0	0.0	58068.1407	13996.774	NaN	NaN	0.1942	0.0238	0.8885	0.0234	0.0229	0.0198	0.0216
0.0	0.0	0.0	48091.1407	14523.774	NaN	NaN	0.232	0.0238	0.888	0.0235	0.0231	0.0197	0.0219
0.0	0.0	0.0	48535.1407	21002.774	NaN	NaN	0.302	0.0236	0.8893	0.0234	0.0228	0.0194	0.0215
0.0	0.0	0.0	51751.1407	19697.774	NaN	NaN	0.2757	0.0234	0.8893	0.0237	0.0227	0.0194	0.0215
0.0	0.0	0.0	48919.1407	15492.774	NaN	NaN	0.2405	0.0231	0.8896	0.0238	0.0225	0.0195	0.0215
0.0	0.0	0.0	56356.1407	19590.774	NaN	NaN	0.258	0.0226	0.8904	0.0237	0.0222	0.0196	0.0216
0.0	0.0	0.0	60701.1407	12495.774	NaN	NaN	0.1707	0.0222	0.8909	0.0236	0.0219	0.0197	0.0216
0.0	0.0	0.0	60407.1407	13523.774	NaN	NaN	0.1829	0.0219	0.8919	0.0234	0.0216	0.0197	0.0215
0.0	0.0	0.0	56167.1407	17029.774	NaN	NaN	0.2327	0.0217	0.8923	0.0232	0.0215	0.0197	0.0216
0.0	0.0	0.0	57521.1407	15770.774	NaN	NaN	0.2152	0.0216	0.8927	0.0231	0.0214	0.0196	0.0215
0.0	0.0	0.0	52712.1407	17148.774	NaN	NaN	0.2455	0.0216	0.8929	0.023	0.0213	0.0196	0.0215
0.0	0.0	0.0	51681.1407	16060.774	NaN	NaN	0.2371	0.0218	0.8924	0.023	0.0213	0.0197	0.0217
0.0	0.0	0.0	45370.1407	16063.774	NaN	NaN	0.2615	0.022	0.892	0.0231	0.0213	0.0199	0.0217
0.0	0.0	0.0	51983.1407	15576.774	NaN	NaN	0.2306	0.0223	0.8912	0.0232	0.0214	0.02	0.0218
0.0	0.0	0.0	51423.1407	14280.774	NaN	NaN	0.2174	0.0226	0.8903	0.0233	0.0215	0.0202	0.022
0.0	0.0	0.0	48717.1407	18385.774	NaN	NaN	0.274	0.0228	0.8902	0.0233	0.0214	0.0203	0.0219
0.0	0.0	0.0	46184.1407	12950.774	NaN	NaN	0.219	0.023	0.8893	0.0235	0.0216	0.0205	0.0221
0.0	0.0	0.0	41757.1407	17053.774	NaN	NaN	0.29	0.0232	0.889	0.0235	0.0215	0.0206	0.0222
0.0	0.0	0.0	51518.1407	14691.774	NaN	NaN	0.2219	0.0233	0.8885	0.0236	0.0216	0.0207	0.0224
0.0	0.0	0.0	46458.1407	14770.774	NaN	NaN	0.2412	0.0233	0.8884	0.0236	0.0215	0.0207	0.0224
0.0	0.0	0.0	51454.1407	16147.774	NaN	NaN	0.2389	0.0234	0.8876	0.0239	0.0217	0.0208	0.0227
0.0	0.0	0.0	45447.1407	21548.774	NaN	NaN	0.3216	0.0234	0.8869	0.024	0.0219	0.0208	0.023
0.0	0.0	0.0	48512.1407	16945.774	NaN	NaN	0.2589	0.0234	0.8868	0.0241	0.0219	0.0209	0.023
0.0	0.0	0.0	47988.1407	18882.774	NaN	NaN	0.2824	0.0235	0.8856	0.0244	0.022	0.0209	0.0234
0.0	0.0	0.0	27093.1407	18838.774	NaN	NaN	0.4101	0.0236	0.8851	0.0245	0.0221	0.021	0.0237
0.0	0.0	0.0	44658.1407	14655.774	NaN	NaN	0.2471	0.0237	0.8841	0.0247	0.0223	0.0212	0.024
0.0	0.0	0.0	42760.1407	13078.774	NaN	NaN	0.2342	0.0239	0.8832	0.0248	0.0224	0.0213	0.0244
0.0	0.0	0.0	50425.1407	16140.774	NaN	NaN	0.2425	0.0241	0.8822	0.025	0.0226	0.0213	0.0248
0.0	0.0	0.0	47691.1407	15236.774	NaN	NaN	0.2421	0.0243	0.8807	0.0251	0.023	0.0214	0.0255
0.0	0.0	0.0	63717.1407	16165.774	NaN	NaN	0.2024	0.0245	0.8798	0.0251	0.0233	0.0215	0.0259
0.0	0.0	0.0	55322.1407	17189.774	NaN	NaN	0.2371	0.0245	0.8784	0.0251	0.0239	0.0216	0.0265
0.0	0.0	0.0	54638.1407	15240.774	NaN	NaN	0.2181	0.0246	0.8781	0.0249	0.0241	0.0216	0.0267
0.0	0.0	0.0	45704.1407	14388.774	NaN	NaN	0.2394	0.0246	0.8771	0.025	0.0245	0.0217	0.0272
0.0	0.0	0.0	47002.1407	15365.774	NaN	NaN	0.2464	0.0244	0.8778	0.0248	0.0244	0.0216	0.0269
0.0	0.0	0.0	53116.1407	12010.774	NaN	NaN	0.1844	0.0244	0.8775	0.0247	0.0247	0.0217	0.0271
0.0	0.0	0.0	46706.1407	17405.774	NaN	NaN	0.2715	0.0242	0.8782	0.0245	0.0246	0.0216	0.0269
0.0	0.0	0.0	45706.1407	16872.774	NaN	NaN	0.2696	0.0242	0.8774	0.0245	0.025	0.0216	0.0272
0.0	0.0	0.0	47193.1407	14405.774	NaN	NaN	0.2339	0.0242	0.8775	0.0244	0.025	0.0216	0.0273
0.0	0.0	0.0	52003.1407	13314.774	NaN	NaN	0.2038	0.0241	0.8771	0.0243	0.0252	0.0216	0.0276
0.0	0.0	0.0	55340.1407	13490.774	NaN	NaN	0.196	0.0241	0.8768	0.0242	0.0254	0.0217	0.0278
0.0	0.0	0.0	44804.1407	14515.774	NaN	NaN	0.2447	0.0239	0.8774	0.0241	0.0253	0.0218	0.0275
0.0	0.0	0.0	45229.1407	16086.774	NaN	NaN	0.2624	0.0239	0.8768	0.0241	0.0255	0.0218	0.0279
0.0	0.0	0.0	44607.1407	15028.774	NaN	NaN	0.252	0.0238	0.8769	0.024	0.0255	0.0219	0.0279
0.0	0.0	0.0	37723.1407	18561.774	NaN	NaN	0.3298	0.0236	0.8769	0.0239	0.0256	0.022	0.0279
0.0	0.0	0.0	36058.1407	19612.774	NaN	NaN	0.3523	0.0235	0.8764	0.0239	0.0258	0.0222	0.0281
0.0	0.0	0.0	37688.1407	15952.774	NaN	NaN	0.2974	0.0235	0.8756	0.0239	0.0262	0.0225	0.0283
0.0	0.0	0.0	36523.1407	18661.774	NaN	NaN	0.3382	0.0234	0.875	0.0239	0.0265	0.0227	0.0285
0.0	0.0	0.0	40650.1407	16176.774	NaN	NaN	0.2847	0.0233	0.8741	0.0239	0.0268	0.0229	0.0289
0.0	0.0	0.0	38513.1407	14349.774	NaN	NaN	0.2715	0.0232	0.8735	0.0238	0.0271	0.0232	0.0291
0.0	0.0	0.0	38815.1407	16262.774	NaN	NaN	0.2953	0.0231	0.8733	0.0237	0.0273	0.0233	0.0292
0.0	0.0	0.0	46073.1407	17189.774	NaN	NaN	0.2717	0.0231	0.8723	0.0237	0.0276	0.0236	0.0296
0.0	0.0	0.0	36784.1407	20784.774	NaN	NaN	0.361	0.023	0.8729	0.0235	0.0275	0.0238	0.0293
0.0	0.0	0.0	39911.1407	16606.774	NaN	NaN	0.2938	0.0231	0.8717	0.0236	0.0278	0.0239	0.0298
0.0	0.0	0.0	38188.1407	16119.774	NaN	NaN	0.2968	0.0231	0.8709	0.0236	0.0282	0.024	0.0302
0.0	0.0	0.0	41890.1407	21346.774	NaN	NaN	0.3376	0.0231	0.87	0.0237	0.0287	0.0241	0.0305
0.0	0.0	0.0	43148.1407	21892.774	NaN	NaN	0.3366	0.0231	0.869	0.0238	0.0291	0.024	0.031
0.0	0.0	0.0	39621.1407	22342.774	NaN	NaN	0.3606	0.023	0.8695	0.0237	0.0291	0.0239	0.0308
0.0	0.0	0.0	38648.1407	16753.774	NaN	NaN	0.3024	0.0231	0.8693	0.0237	0.0292	0.0237	0.031
0.0	0.0	0.0	35052.1407	20785.774	NaN	NaN	0.3723	0.0231	0.8707	0.0234	0.0288	0.0233	0.0306
0.0	0.0	0.0	40401.1407	16110.774	NaN	NaN	0.2851	0.0231	0.8718	0.0233	0.0285	0.023	0.0304
0.0	0.0	0.0	39400.1407	14328.774	NaN	NaN	0.2667	0.023	0.8732	0.0231	0.0281	0.0226	0.0299
0.0	0.0	0.0	36316.1407	12827.774	NaN	NaN	0.261	0.023	0.8748	0.0229	0.0276	0.0223	0.0294
0.0	0.0	0.0	37094.1407	19284.774	NaN	NaN	0.3421	0.0229	0.876	0.0228	0.0272	0.0218	0.0292
0.0	0.0	0.0	33796.1407	15989.774	NaN	NaN	0.3212	0.0227	0.8782	0.0226	0.0266	0.0213	0.0285
0.0	0.0	0.0	37723.1407	17669.774	NaN	NaN	0.319	0.0227	0.8798	0.0225	0.0261	0.0209	0.0281
0.0	0.0	0.0	34955.1407	19105.774	NaN	NaN	0.3534	0.0227	0.8809	0.0224	0.0257	0.0206	0.0277
0.0	0.0	0.0	32648.1407	18400.774	NaN	NaN	0.3605	0.0228	0.8821	0.0223	0.0252	0.0204	0.0272
0.0	0.0	0.0	35909.1407	17320.774	NaN	NaN	0.3254	0.0229	0.8831	0.0223	0.0247	0.0203	0.0268
0.0	0.0	0.0	39931.1407	18459.774	NaN	NaN	0.3161	0.023	0.8836	0.0223	0.0244	0.0201	0.0266
0.0	0.0	0.0	33119.1407	18931.774	NaN	NaN	0.3637	0.023	0.884	0.0224	0.0242	0.0202	0.0263
0.0	0.0	0.0	31162.1407	18550.774	NaN	NaN	0.3732	0.023	0.8845	0.0224	0.0239	0.0201	0.0261
0.0	0.0	0.0	37582.1407	16758.774	NaN	NaN	0.3084	0.0231	0.8846	0.0224	0.0237	0.0201	0.0261
0.0	0.0	0.0	33185.1407	16883.774	NaN	NaN	0.3372	0.0231	0.8854	0.0223	0.0234	0.02	0.0258
0.0	0.0	0.0	33576.1407	13560.774	NaN	NaN	0.2877	0.0233	0.8852	0.0223	0.0232	0.02	0.026
0.0	0.0	0.0	38346.1407	16534.774	NaN	NaN	0.3013	0.0234	0.8853	0.0222	0.0231	0.02	0.0261
0.0	0.0	0.0	39052.1407	18829.774	NaN	NaN	0.3253	0.0235	0.885	0.0222	0.023	0.0201	0.0262
0.0	0.0	0.0	36554.1407	17129.774	NaN	NaN	0.3191	0.0236	0.8851	0.0221	0.0229	0.0201	0.0262
0.0	0.0	0.0	36460.1407	21835.774	NaN	NaN	0.3746	0.0237	0.8851	0.022	0.0228	0.0202	0.0262
0.0	0.0	0.0	33807.1407	13449.774	NaN	NaN	0.2846	0.0237	0.8846	0.022	0.023	0.0204	0.0263
0.0	0.0	0.0	40447.1407	19100.774	NaN	NaN	0.3208	0.0237	0.8843	0.022	0.0231	0.0206	0.0264
0.0	0.0	0.0	40346.1407	16833.774	NaN	NaN	0.2944	0.0237	0.8838	0.0219	0.0233	0.0207	0.0265
0.0	0.0	0.0	43308.1407	18788.774	NaN	NaN	0.3026	0.0236	0.8839	0.0218	0.0234	0.0209	0.0264
0.0	0.0	0.0	35216.1407	12993.774	NaN	NaN	0.2695	0.0235	0.8833	0.0219	0.0238	0.021	0.0266
0.0	0.0	0.0	35235.1407	12278.774	NaN	NaN	0.2584	0.0233	0.8838	0.0217	0.0239	0.021	0.0264
0.0	0.0	0.0	43979.1407	18163.774	NaN	NaN	0.2923	0.023	0.8844	0.0215	0.024	0.021	0.0262
0.0	0.0	0.0	37095.1407	14848.774	NaN	NaN	0.2859	0.0223	0.8862	0.0213	0.0239	0.0208	0.0255
0.0	0.0	0.0	38350.1407	12334.774	NaN	NaN	0.2434	0.0216	0.888	0.0212	0.0239	0.0205	0.0248
0.0	0.0	0.0	38303.1407	16830.774	NaN	NaN	0.3053	0.0211	0.8894	0.0209	0.0239	0.0202	0.0245
0.0	0.0	0.0	41728.1407	15179.774	NaN	NaN	0.2667	0.0205	0.8913	0.0207	0.0238	0.02	0.0238
0.0	0.0	0.0	34986.1407	15631.774	NaN	NaN	0.3088	0.0197	0.8941	0.0202	0.0235	0.0193	0.0231
0.0	0.0	0.0	35148.1407	17833.774	NaN	NaN	0.3366	0.0192	0.8959	0.0199	0.0234	0.019	0.0226
0.0	0.0	0.0	36287.1407	18532.774	NaN	NaN	0.3381	0.0188	0.8976	0.0196	0.0233	0.0185	0.0223
0.0	0.0	0.0	38501.1407	17560.774	NaN	NaN	0.3132	0.0183	0.9005	0.0191	0.0227	0.018	0.0215
0.0	0.0	0.0	39712.1407	17604.774	NaN	NaN	0.3071	0.0179	0.9022	0.0187	0.0226	0.0174	0.0211
0.0	0.0	0.0	41671.1407	19555.774	NaN	NaN	0.3194	0.0176	0.9034	0.0186	0.0224	0.0173	0.0208
0.0	0.0	0.0	36914.1407	12205.774	NaN	NaN	0.2485	0.0174	0.904	0.0185	0.0224	0.017	0.0206
0.0	0.0	0.0	38462.1407	17848.774	NaN	NaN	0.317	0.0173	0.9049	0.0184	0.0224	0.0168	0.0203
0.0	0.0	0.0	22866.1407	19855.774	NaN	NaN	0.4648	0.0173	0.9046	0.0185	0.0226	0.0167	0.0204
0.0	0.0	0.0	21573.1407	17440.774	NaN	NaN	0.447	0.0172	0.905	0.0185	0.0226	0.0166	0.0201
0.0	0.0	0.0	36390.1407	21647.774	NaN	NaN	0.373	0.0171	0.9055	0.0184	0.0225	0.0166	0.0199
0.0	0.0	0.0	35811.1407	16876.774	NaN	NaN	0.3203	0.017	0.9059	0.0184	0.0225	0.0165	0.0196
0.0	0.0	0.0	37316.1407	18799.774	NaN	NaN	0.335	0.017	0.9065	0.0183	0.0224	0.0164	0.0194
0.0	0.0	0.0	39572.1407	18669.774	NaN	NaN	0.3206	0.017	0.9072	0.0182	0.0223	0.0162	0.0191
0.0	0.0	0.0	47681.1407	15334.774	NaN	NaN	0.2433	0.017	0.9075	0.0182	0.0223	0.0161	0.0189
0.0	0.0	0.0	31277.1407	17793.774	NaN	NaN	0.3626	0.0169	0.9084	0.018	0.0222	0.0159	0.0186
0.0	0.0	0.0	30850.1407	16673.774	NaN	NaN	0.3509	0.0169	0.9088	0.018	0.022	0.0158	0.0184
0.0	0.0	0.0	34955.1407	15211.774	NaN	NaN	0.3032	0.017	0.9082	0.0182	0.0221	0.016	0.0184
0.0	0.0	0.0	38425.1407	19975.774	NaN	NaN	0.342	0.0171	0.9084	0.0183	0.0219	0.0161	0.0182
0.0	0.0	0.0	34272.1407	17176.774	NaN	NaN	0.3339	0.0172	0.9073	0.0186	0.022	0.0164	0.0184
0.0	0.0	0.0	40440.1407	13863.774	NaN	NaN	0.2553	0.0174	0.9071	0.0187	0.0218	0.0167	0.0183
0.0	0.0	0.0	32213.1407	17657.774	NaN	NaN	0.3541	0.0176	0.9063	0.0189	0.0218	0.017	0.0184
0.0	0.0	0.0	38295.1407	11546.774	NaN	NaN	0.2317	0.0179	0.9055	0.0191	0.0216	0.0173	0.0185
0.0	0.0	0.0	35085.1407	17645.774	NaN	NaN	0.3346	0.0182	0.9045	0.0193	0.0215	0.0177	0.0188
0.0	0.0	0.0	42826.1407	16779.774	NaN	NaN	0.2815	0.0185	0.9031	0.0196	0.0215	0.0182	0.0191
0.0	0.0	0.0	31175.1407	16109.774	NaN	NaN	0.3407	0.0187	0.9024	0.0198	0.0214	0.0186	0.0192
0.0	0.0	0.0	37426.1407	12915.774	NaN	NaN	0.2566	0.0189	0.9019	0.0199	0.0212	0.0189	0.0193
0.0	0.0	0.0	39062.1407	14655.774	NaN	NaN	0.2728	0.0192	0.9015	0.0199	0.021	0.019	0.0194
0.0	0.0	0.0	39937.1407	14185.774	NaN	NaN	0.2621	0.0194	0.9013	0.0199	0.0208	0.0192	0.0194
0.0	0.0	0.0	37204.1407	18091.774	NaN	NaN	0.3272	0.0197	0.9006	0.02	0.0208	0.0192	0.0197
0.0	0.0	0.0	33916.1407	21530.774	NaN	NaN	0.3883	0.0198	0.9006	0.0199	0.0207	0.0193	0.0197
0.0	0.0	0.0	39536.1407	15725.774	NaN	NaN	0.2846	0.02	0.9001	0.02	0.0207	0.0194	0.0198
0.0	0.0	0.0	33404.1407	19424.774	NaN	NaN	0.3677	0.0201	0.9002	0.0199	0.0206	0.0193	0.0199
0.0	0.0	0.0	38046.1407	19548.774	NaN	NaN	0.3394	0.0204	0.8989	0.0201	0.0209	0.0196	0.0203
0.0	0.0	0.0	34897.1407	20943.774	NaN	NaN	0.3751	0.0205	0.8983	0.0201	0.021	0.0196	0.0204
0.0	0.0	0.0	47013.1407	15275.774	NaN	NaN	0.2452	0.0206	0.8978	0.0201	0.0211	0.0198	0.0205
0.0	0.0	0.0	37104.1407	15661.774	NaN	NaN	0.2968	0.0207	0.8972	0.0202	0.0213	0.0198	0.0207
0.0	0.0	0.0	35203.1407	16846.774	NaN	NaN	0.3237	0.0207	0.8975	0.0199	0.0214	0.0199	0.0206
0.0	0.0	0.0	35489.1407	20784.774	NaN	NaN	0.3694	0.0207	0.8977	0.0197	0.0214	0.0197	0.0207
0.0	0.0	0.0	36011.1407	16209.774	NaN	NaN	0.3104	0.0205	0.8983	0.0196	0.0215	0.0197	0.0205
0.0	0.0	0.0	36590.1407	14551.774	NaN	NaN	0.2845	0.0203	0.8985	0.0195	0.0217	0.0196	0.0204
0.0	0.0	0.0	32059.1407	15862.774	NaN	NaN	0.331	0.0201	0.8992	0.0193	0.0219	0.0193	0.0202
0.0	0.0	0.0	34480.1407	19452.774	NaN	NaN	0.3607	0.0198	0.9004	0.0191	0.022	0.0189	0.0198
0.0	0.0	0.0	28717.1407	15308.774	NaN	NaN	0.3477	0.0193	0.9027	0.0187	0.0219	0.0183	0.0191
0.0	0.0	0.0	33896.1407	17543.774	NaN	NaN	0.3411	0.0188	0.9048	0.0184	0.0219	0.0177	0.0185
0.0	0.0	0.0	37861.1407	13948.774	NaN	NaN	0.2692	0.0183	0.9065	0.0182	0.022	0.0171	0.0179
0.0	0.0	0.0	42824.1407	16041.774	NaN	NaN	0.2725	0.0176	0.9094	0.0176	0.0218	0.0164	0.0172
0.0	0.0	0.0	37642.1407	18111.774	NaN	NaN	0.3249	0.017	0.9123	0.017	0.0215	0.0155	0.0166
0.0	0.0	0.0	34442.1407	13675.774	NaN	NaN	0.2842	0.0163	0.9156	0.0163	0.0211	0.0147	0.0159
0.0	0.0	0.0	33667.1407	16035.774	NaN	NaN	0.3226	0.0158	0.9185	0.0157	0.0207	0.0139	0.0154
0.0	0.0	0.0	37728.1407	17070.774	NaN	NaN	0.3115	0.0154	0.9211	0.0152	0.0201	0.0133	0.0149
0.0	0.0	0.0	39740.1407	17194.774	NaN	NaN	0.302	0.0151	0.9237	0.0148	0.0194	0.0126	0.0144
0.0	0.0	0.0	36410.1407	13288.774	NaN	NaN	0.2674	0.0147	0.9276	0.0144	0.0179	0.0117	0.0136
0.0	0.0	0.0	39043.1407	16829.774	NaN	NaN	0.3012	0.0136	0.9346	0.0138	0.0153	0.0104	0.0123
0.0	0.0	0.0	36501.1407	15831.774	NaN	NaN	0.3025	0.011	0.9457	0.0124	0.0122	0.0084	0.0102
0.0	0.0	0.0	28511.1407	14773.774	NaN	NaN	0.3413	0.0088	0.9545	0.0113	0.0099	0.0067	0.0089
0.0	0.0	0.0	35215.1407	13221.774	NaN	NaN	0.273	0.0074	0.9598	0.0106	0.0084	0.0056	0.0083
0.0	0.0	0.0	38838.1407	15977.774	NaN	NaN	0.2915	0.0064	0.9633	0.0101	0.0075	0.0049	0.0078
0.0	0.0	0.0	39135.1407	16311.774	NaN	NaN	0.2942	0.0059	0.9657	0.0096	0.0069	0.0045	0.0074
0.0	0.0	0.0	37708.1407	17978.774	NaN	NaN	0.3229	0.0055	0.9674	0.0092	0.0065	0.0042	0.0071
0.0	0.0	0.0	38537.1407	15426.774	NaN	NaN	0.2859	0.0054	0.9681	0.009	0.0063	0.0041	0.0071
0.0	0.0	0.0	39143.1407	18892.774	NaN	NaN	0.3255	0.0055	0.9683	0.0089	0.0061	0.0041	0.0072
0.0	0.0	0.0	38568.1407	18554.774	NaN	NaN	0.3248	0.0056	0.9684	0.0088	0.0059	0.004	0.0073
0.0	0.0	0.0	41877.1407	17592.774	NaN	NaN	0.2958	0.0058	0.9678	0.0089	0.006	0.0041	0.0075
0.0	0.0	0.0	41856.1407	18274.774	NaN	NaN	0.3039	0.0059	0.9672	0.0089	0.0061	0.0043	0.0076
0.0	0.0	0.0	40206.1407	15946.774	NaN	NaN	0.284	0.0061	0.9662	0.0091	0.0063	0.0045	0.0079
0.0	0.0	0.0	44253.1407	12375.774	NaN	NaN	0.2185	0.0062	0.9652	0.0092	0.0065	0.0047	0.0081
0.0	0.0	0.0	30823.1407	19585.774	NaN	NaN	0.3885	0.0065	0.9637	0.0094	0.0068	0.0049	0.0086
0.0	0.0	0.0	34485.1407	17435.774	NaN	NaN	0.3358	0.0069	0.9617	0.0097	0.0072	0.0053	0.0092
0.0	0.0	0.0	34726.1407	20783.774	NaN	NaN	0.3744	0.0073	0.9595	0.01	0.0077	0.0058	0.0097
0.0	0.0	0.0	37558.1407	18135.774	NaN	NaN	0.3256	0.0079	0.957	0.0104	0.0082	0.0063	0.0103
0.0	0.0	0.0	44578.1407	15078.774	NaN	NaN	0.2528	0.0084	0.954	0.0108	0.0089	0.0069	0.011
0.0	0.0	0.0	34845.1407	16429.774	NaN	NaN	0.3204	0.009	0.951	0.0112	0.0096	0.0076	0.0116
0.0	0.0	0.0	46558.1407	17549.774	NaN	NaN	0.2738	0.0095	0.9478	0.0117	0.0104	0.0083	0.0123
0.0	0.0	0.0	40742.1407	19763.774	NaN	NaN	0.3266	0.0102	0.9445	0.0121	0.0112	0.0091	0.0129
0.0	0.0	0.0	41260.1407	17442.774	NaN	NaN	0.2971	0.0108	0.941	0.0127	0.0121	0.0099	0.0135
0.0	0.0	0.0	44492.1407	12219.774	NaN	NaN	0.2155	0.0113	0.9378	0.0133	0.0128	0.0106	0.0141
0.0	0.0	0.0	37729.1407	14249.774	NaN	NaN	0.2741	0.0119	0.9348	0.0138	0.0135	0.0113	0.0146
0.0	0.0	0.0	42157.1407	17065.774	NaN	NaN	0.2882	0.0122	0.9326	0.0143	0.014	0.0118	0.015
0.0	0.0	0.0	39579.1407	19724.774	NaN	NaN	0.3326	0.0125	0.9311	0.0147	0.0142	0.0122	0.0153
0.0	0.0	0.0	42592.1407	14925.774	NaN	NaN	0.2595	0.0127	0.9288	0.0154	0.0146	0.0127	0.0158
0.0	0.0	0.0	45044.1407	14287.774	NaN	NaN	0.2408	0.0127	0.9281	0.0158	0.0146	0.0127	0.016
0.0	0.0	0.0	38044.1407	22945.774	NaN	NaN	0.3762	0.0125	0.9283	0.0161	0.0146	0.0127	0.0158
0.0	0.0	0.0	43335.1407	16837.774	NaN	NaN	0.2798	0.012	0.9297	0.0163	0.0142	0.0122	0.0155
0.0	0.0	0.0	40089.1407	15362.774	NaN	NaN	0.277	0.0114	0.9324	0.0162	0.0136	0.0115	0.0149
0.0	0.0	0.0	45195.1407	17227.774	NaN	NaN	0.276	0.0108	0.9337	0.0163	0.0134	0.0112	0.0145
0.0	0.0	0.0	41594.1407	18654.774	NaN	NaN	0.3096	0.0103	0.9355	0.0163	0.013	0.0108	0.0141
0.0	0.0	0.0	40919.1407	21452.774	NaN	NaN	0.3439	0.0098	0.9378	0.0162	0.0125	0.0102	0.0135
0.0	0.0	0.0	38069.1407	16577.774	NaN	NaN	0.3034	0.0095	0.9379	0.0168	0.0124	0.0099	0.0134
0.0	0.0	0.0	37902.1407	17001.774	NaN	NaN	0.3097	0.0094	0.9385	0.0171	0.0122	0.0096	0.0132
0.0	0.0	0.0	46118.1407	17894.774	NaN	NaN	0.2795	0.0093	0.9379	0.0178	0.0123	0.0096	0.0132
0.0	0.0	0.0	46497.1407	16267.774	NaN	NaN	0.2592	0.0092	0.9373	0.0183	0.0124	0.0096	0.0132
0.0	0.0	0.0	41130.1407	20277.774	NaN	NaN	0.3302	0.0092	0.9358	0.0192	0.0126	0.0097	0.0134
0.0	0.0	0.0	44066.1407	18328.774	NaN	NaN	0.2938	0.0093	0.9338	0.0201	0.0131	0.01	0.0138
0.0	0.0	0.0	41239.1407	15556.774	NaN	NaN	0.2739	0.0096	0.9307	0.0213	0.0137	0.0104	0.0143
0.0	0.0	0.0	47873.1407	16845.774	NaN	NaN	0.2603	0.0099	0.9277	0.0226	0.0143	0.0108	0.0148
0.0	0.0	0.0	42453.1407	16317.774	NaN	NaN	0.2777	0.0102	0.9249	0.0236	0.0148	0.0112	0.0153
0.0	0.0	0.0	46994.1407	15321.774	NaN	NaN	0.2459	0.0105	0.9236	0.0239	0.0151	0.0114	0.0155
0.0	0.0	0.0	47402.1407	13368.774	NaN	NaN	0.22	0.0108	0.9218	0.0242	0.0157	0.0118	0.0157
0.0	0.0	0.0	40565.1407	13462.774	NaN	NaN	0.2492	0.0111	0.9225	0.0233	0.0157	0.0121	0.0154
0.0	0.0	0.0	42143.1407	18669.774	NaN	NaN	0.307	0.0116	0.921	0.0231	0.0163	0.0126	0.0154
0.0	0.0	0.0	38582.1407	14975.774	NaN	NaN	0.2796	0.0121	0.9204	0.0224	0.0167	0.0132	0.0152
0.0	0.0	0.0	37203.1407	15199.774	NaN	NaN	0.2901	0.0127	0.9202	0.0217	0.0168	0.0137	0.0149
0.0	0.0	0.0	47979.1407	16300.774	NaN	NaN	0.2536	0.0134	0.9183	0.0215	0.0173	0.0145	0.015
0.0	0.0	0.0	41372.1407	17018.774	NaN	NaN	0.2915	0.0142	0.9165	0.0212	0.0178	0.0152	0.015
0.0	0.0	0.0	41758.1407	15825.774	NaN	NaN	0.2748	0.0148	0.9154	0.0208	0.0181	0.0158	0.0151
0.0	0.0	0.0	51752.1407	20764.774	NaN	NaN	0.2863	0.0154	0.9132	0.0209	0.0185	0.0166	0.0154
0.0	0.0	0.0	42678.1407	16792.774	NaN	NaN	0.2824	0.016	0.9119	0.0204	0.0189	0.0172	0.0155
0.0	0.0	0.0	39528.1407	18301.774	NaN	NaN	0.3165	0.0164	0.9107	0.0203	0.0191	0.0177	0.0158
0.0	0.0	0.0	46490.1407	16470.774	NaN	NaN	0.2616	0.017	0.9088	0.0201	0.0195	0.0183	0.0162
0.0	0.0	0.0	45009.1407	13736.774	NaN	NaN	0.2338	0.0174	0.9076	0.02	0.0198	0.0186	0.0166
0.0	0.0	0.0	43939.1407	16916.774	NaN	NaN	0.278	0.0178	0.9065	0.0199	0.0201	0.0188	0.0169
0.0	0.0	0.0	46035.1407	16721.774	NaN	NaN	0.2665	0.018	0.9055	0.0199	0.0203	0.019	0.0173
0.0	0.0	0.0	47772.1407	19295.774	NaN	NaN	0.2877	0.0183	0.9043	0.02	0.0205	0.0193	0.0177
0.0	0.0	0.0	44529.1407	16804.774	NaN	NaN	0.274	0.0185	0.9032	0.0202	0.0205	0.0196	0.018
0.0	0.0	0.0	45570.1407	17256.774	NaN	NaN	0.2747	0.0187	0.9019	0.0203	0.0208	0.0199	0.0184
0.0	0.0	0.0	49185.1407	16753.774	NaN	NaN	0.2541	0.0191	0.9003	0.0205	0.0211	0.0203	0.0188
0.0	0.0	0.0	38991.1407	16085.774	NaN	NaN	0.2921	0.0195	0.8988	0.0206	0.0214	0.0206	0.0191
0.0	0.0	0.0	47089.1407	15153.774	NaN	NaN	0.2435	0.02	0.8967	0.0209	0.0218	0.021	0.0195
0.0	0.0	0.0	39736.1407	16309.774	NaN	NaN	0.291	0.0205	0.895	0.0211	0.0222	0.0214	0.0198
0.0	0.0	0.0	53622.1407	15782.774	NaN	NaN	0.2274	0.0209	0.8934	0.0212	0.0226	0.0218	0.0201
0.0	0.0	0.0	49696.1407	18713.774	NaN	NaN	0.2736	0.0216	0.891	0.0215	0.0233	0.0223	0.0204
0.0	0.0	0.0	43832.1407	15476.774	NaN	NaN	0.261	0.0221	0.8891	0.0217	0.0238	0.0227	0.0206
0.0	0.0	0.0	48882.1407	21709.774	NaN	NaN	0.3075	0.0227	0.8867	0.022	0.0244	0.0232	0.021
0.0	0.0	0.0	50387.1407	16661.774	NaN	NaN	0.2485	0.0232	0.8849	0.0222	0.025	0.0235	0.0213
0.0	0.0	0.0	49385.1407	16332.774	NaN	NaN	0.2485	0.0237	0.883	0.0225	0.0255	0.0238	0.0215
0.0	0.0	0.0	50506.1407	17090.774	NaN	NaN	0.2528	0.0242	0.8812	0.0227	0.0261	0.0241	0.0218
0.0	0.0	0.0	48363.1407	16702.774	NaN	NaN	0.2567	0.0245	0.8801	0.0228	0.0264	0.0243	0.0219
0.0	0.0	0.0	48155.1407	14124.774	NaN	NaN	0.2268	0.0248	0.8794	0.0229	0.0266	0.0244	0.0219
0.0	0.0	0.0	43787.1407	13523.774	NaN	NaN	0.236	0.025	0.8789	0.0229	0.0268	0.0244	0.0219
0.0	0.0	0.0	45664.1407	17007.774	NaN	NaN	0.2714	0.0251	0.879	0.0229	0.0268	0.0243	0.0219
0.0	0.0	0.0	47967.1407	17952.774	NaN	NaN	0.2723	0.0253	0.8788	0.0229	0.027	0.0242	0.0218
0.0	0.0	0.0	48295.1407	16663.774	NaN	NaN	0.2565	0.0254	0.8789	0.023	0.027	0.0241	0.0217
0.0	0.0	0.0	48769.1407	13635.774	NaN	NaN	0.2185	0.0255	0.8788	0.023	0.027	0.024	0.0217
0.0	0.0	0.0	52825.1407	15179.774	NaN	NaN	0.2232	0.0256	0.879	0.023	0.0269	0.0239	0.0217
0.0	0.0	0.0	43071.1407	14134.774	NaN	NaN	0.2471	0.0256	0.8795	0.0229	0.0267	0.0238	0.0216
0.0	0.0	0.0	38561.1407	19045.774	NaN	NaN	0.3306	0.0256	0.8797	0.0229	0.0266	0.0236	0.0214
0.0	0.0	0.0	45706.1407	18000.774	NaN	NaN	0.2826	0.0259	0.8796	0.023	0.0266	0.0236	0.0213
0.0	0.0	0.0	39346.1407	20788.774	NaN	NaN	0.3457	0.0259	0.8799	0.023	0.0265	0.0235	0.0212
0.0	0.0	0.0	46719.1407	19824.774	NaN	NaN	0.2979	0.0259	0.8799	0.0231	0.0265	0.0234	0.0212
0.0	0.0	0.0	44215.1407	15647.774	NaN	NaN	0.2614	0.0262	0.8794	0.0232	0.0266	0.0234	0.0211
0.0	0.0	0.0	43874.1407	14786.774	NaN	NaN	0.2521	0.0263	0.8796	0.0231	0.0267	0.0233	0.021
0.0	0.0	0.0	44589.1407	13147.774	NaN	NaN	0.2277	0.0265	0.8793	0.0228	0.0272	0.0234	0.0209
0.0	0.0	0.0	53325.1407	14440.774	NaN	NaN	0.2131	0.0264	0.8795	0.0224	0.0275	0.0233	0.0207
0.0	0.0	0.0	48514.1407	14418.774	NaN	NaN	0.2291	0.0266	0.8792	0.0222	0.0281	0.0233	0.0206
0.0	0.0	0.0	51465.1407	18459.774	NaN	NaN	0.264	0.0262	0.8803	0.0218	0.0281	0.023	0.0204
0.0	0.0	0.0	49301.1407	14997.774	NaN	NaN	0.2333	0.0257	0.8813	0.0216	0.0284	0.0227	0.0201
0.0	0.0	0.0	48274.1407	18287.774	NaN	NaN	0.2747	0.0249	0.8831	0.0214	0.0285	0.0223	0.0198
0.0	0.0	0.0	51899.1407	20158.774	NaN	NaN	0.2798	0.0244	0.8836	0.0214	0.029	0.0221	0.0196
0.0	0.0	0.0	46551.1407	20199.774	NaN	NaN	0.3026	0.0239	0.884	0.0213	0.0294	0.0219	0.0195
0.0	0.0	0.0	43083.1407	19359.774	NaN	NaN	0.31	0.0235	0.8842	0.0214	0.0296	0.0218	0.0194
0.0	0.0	0.0	42073.1407	20002.774	NaN	NaN	0.3222	0.0233	0.8838	0.0216	0.0299	0.0219	0.0195
0.0	0.0	0.0	41542.1407	20002.774	NaN	NaN	0.325	0.0231	0.884	0.0216	0.0299	0.0219	0.0195
0.0	0.0	0.0	39439.1407	18180.774	NaN	NaN	0.3155	0.0228	0.8845	0.0217	0.0297	0.0218	0.0194
0.0	0.0	0.0	47275.1407	17911.774	NaN	NaN	0.2748	0.0226	0.8846	0.0219	0.0295	0.0219	0.0194
0.0	0.0	0.0	49768.1407	16677.774	NaN	NaN	0.251	0.0225	0.8844	0.0221	0.0294	0.0221	0.0195
0.0	0.0	0.0	52391.1407	17918.774	NaN	NaN	0.2549	0.0224	0.8853	0.022	0.0289	0.0221	0.0193
0.0	0.0	0.0	48632.1407	15579.774	NaN	NaN	0.2426	0.0223	0.8854	0.022	0.0288	0.0222	0.0192
0.0	0.0	0.0	37644.1407	15279.774	NaN	NaN	0.2887	0.0223	0.8862	0.0219	0.0285	0.0221	0.019
0.0	0.0	0.0	44883.1407	13348.774	NaN	NaN	0.2292	0.0224	0.8864	0.0219	0.0282	0.0221	0.019
0.0	0.0	0.0	44515.1407	16021.774	NaN	NaN	0.2647	0.0224	0.887	0.0219	0.0277	0.0221	0.0189
0.0	0.0	0.0	48752.1407	16743.774	NaN	NaN	0.2556	0.0223	0.8873	0.022	0.0273	0.0221	0.0189
0.0	0.0	0.0	47661.1407	17812.774	NaN	NaN	0.2721	0.0224	0.8874	0.022	0.027	0.0222	0.019
0.0	0.0	0.0	52915.1407	15241.774	NaN	NaN	0.2236	0.0223	0.8884	0.0219	0.0265	0.0221	0.0189
0.0	0.0	0.0	50484.1407	14881.774	NaN	NaN	0.2277	0.0224	0.8878	0.022	0.0264	0.0223	0.0191
0.0	0.0	0.0	47547.1407	19102.774	NaN	NaN	0.2866	0.0221	0.8891	0.0218	0.0258	0.0222	0.0191
0.0	0.0	0.0	47117.1407	13474.774	NaN	NaN	0.2224	0.022	0.8894	0.0217	0.0255	0.0223	0.0192
0.0	0.0	0.0	48004.1407	17939.774	NaN	NaN	0.272	0.0218	0.8904	0.0214	0.025	0.0223	0.0192
0.0	0.0	0.0	44262.1407	17920.774	NaN	NaN	0.2882	0.0216	0.8909	0.0212	0.0247	0.0223	0.0193
0.0	0.0	0.0	39477.1407	13928.774	NaN	NaN	0.2608	0.0215	0.8913	0.0211	0.0244	0.0223	0.0194
0.0	0.0	0.0	46074.1407	13495.774	NaN	NaN	0.2266	0.0215	0.8914	0.021	0.0242	0.0224	0.0195
0.0	0.0	0.0	43139.1407	17611.774	NaN	NaN	0.2899	0.0215	0.8915	0.021	0.024	0.0224	0.0196
0.0	0.0	0.0	48346.1407	15502.774	NaN	NaN	0.2428	0.0214	0.8915	0.021	0.0239	0.0224	0.0197
0.0	0.0	0.0	45562.1407	16021.774	NaN	NaN	0.2602	0.0214	0.8914	0.0211	0.0238	0.0225	0.0198
0.0	0.0	0.0	48518.1407	17138.774	NaN	NaN	0.261	0.0213	0.8915	0.021	0.0237	0.0225	0.02
0.0	0.0	0.0	48652.1407	16448.774	NaN	NaN	0.2527	0.0214	0.8908	0.0212	0.0238	0.0226	0.0202
0.0	0.0	0.0	44120.1407	14066.774	NaN	NaN	0.2418	0.0216	0.8903	0.0213	0.0238	0.0227	0.0203
0.0	0.0	0.0	56664.1407	16760.774	NaN	NaN	0.2283	0.0219	0.889	0.0215	0.0241	0.0229	0.0206
0.0	0.0	0.0	53464.1407	13562.774	NaN	NaN	0.2023	0.0223	0.8877	0.0217	0.0243	0.0231	0.0208
0.0	0.0	0.0	56228.1407	14519.774	NaN	NaN	0.2052	0.0226	0.8866	0.0219	0.0245	0.0233	0.0211
0.0	0.0	0.0	59461.1407	16187.774	NaN	NaN	0.214	0.023	0.8852	0.0222	0.0249	0.0235	0.0214
0.0	0.0	0.0	43395.1407	22078.774	NaN	NaN	0.3372	0.0232	0.8845	0.0223	0.0251	0.0235	0.0215
0.0	0.0	0.0	44170.1407	16854.774	NaN	NaN	0.2762	0.0234	0.8837	0.0224	0.0252	0.0236	0.0216
0.0	0.0	0.0	45712.1407	20640.774	NaN	NaN	0.3111	0.0237	0.8831	0.0225	0.0253	0.0236	0.0218
0.0	0.0	0.0	43286.1407	16935.774	NaN	NaN	0.2812	0.0239	0.8823	0.0227	0.0254	0.0238	0.0219
0.0	0.0	0.0	40766.1407	17489.774	NaN	NaN	0.3002	0.0243	0.8812	0.0228	0.0256	0.024	0.0221
0.0	0.0	0.0	45635.1407	18945.774	NaN	NaN	0.2934	0.0245	0.8804	0.023	0.0256	0.0242	0.0224
0.0	0.0	0.0	47208.1407	12977.774	NaN	NaN	0.2156	0.0246	0.8795	0.0232	0.0257	0.0243	0.0226
0.0	0.0	0.0	45051.1407	13927.774	NaN	NaN	0.2361	0.0247	0.8795	0.0234	0.0256	0.0242	0.0227
0.0	0.0	0.0	48014.1407	16871.774	NaN	NaN	0.26	0.025	0.8786	0.0236	0.0258	0.0242	0.0229
0.0	0.0	0.0	46295.1407	17103.774	NaN	NaN	0.2698	0.0252	0.8779	0.0237	0.026	0.0242	0.023
0.0	0.0	0.0	50691.1407	13904.774	NaN	NaN	0.2153	0.0254	0.8773	0.0238	0.0261	0.0242	0.0231
0.0	0.0	0.0	53865.1407	15857.774	NaN	NaN	0.2274	0.0256	0.8768	0.0239	0.0263	0.0242	0.0231
0.0	0.0	0.0	40766.1407	14803.774	NaN	NaN	0.2664	0.0258	0.8763	0.0239	0.0266	0.0243	0.0231
0.0	0.0	0.0	38171.1407	15636.774	NaN	NaN	0.2906	0.026	0.8758	0.024	0.0268	0.0242	0.0232
0.0	0.0	0.0	58858.1407	18131.774	NaN	NaN	0.2355	0.0261	0.8755	0.024	0.027	0.0242	0.0232
0.0	0.0	0.0	58516.1407	20243.774	NaN	NaN	0.257	0.026	0.8758	0.0239	0.0271	0.0241	0.0231
0.0	0.0	0.0	65119.1407	17510.774	NaN	NaN	0.2119	0.0259	0.8761	0.0238	0.0271	0.0241	0.0231
0.0	0.0	0.0	67698.1407	15207.774	NaN	NaN	0.1834	0.026	0.8753	0.0238	0.0275	0.0243	0.0231
0.0	0.0	0.0	60774.1407	16591.774	NaN	NaN	0.2145	0.026	0.8747	0.0238	0.0279	0.0245	0.0231
0.0	0.0	0.0	55500.1407	18960.774	NaN	NaN	0.2546	0.0261	0.8736	0.0239	0.0284	0.0247	0.0232
0.0	0.0	0.0	54465.1407	17531.774	NaN	NaN	0.2435	0.0262	0.8735	0.024	0.0285	0.0247	0.0231
0.0	0.0	0.0	56729.1407	18181.774	NaN	NaN	0.2427	0.0262	0.8735	0.024	0.0286	0.0248	0.0229
0.0	0.0	0.0	57659.1407	16057.774	NaN	NaN	0.2178	0.0263	0.8734	0.024	0.0287	0.0248	0.0227
0.0	0.0	0.0	55116.1407	17245.774	NaN	NaN	0.2383	0.0264	0.8731	0.0241	0.0288	0.0249	0.0226
0.0	0.0	0.0	60820.1407	15728.774	NaN	NaN	0.2055	0.0265	0.8728	0.0243	0.029	0.0249	0.0225
0.0	0.0	0.0	57863.1407	18126.774	NaN	NaN	0.2385	0.0265	0.8726	0.0244	0.029	0.0249	0.0225
0.0	0.0	0.0	56377.1407	21183.774	NaN	NaN	0.2731	0.0264	0.873	0.0244	0.0289	0.0248	0.0224
0.0	0.0	0.0	57069.1407	18834.774	NaN	NaN	0.2481	0.0263	0.8735	0.0244	0.0287	0.0246	0.0224
0.0	0.0	0.0	57193.1407	14639.774	NaN	NaN	0.2038	0.0261	0.8742	0.0244	0.0284	0.0244	0.0224
0.0	0.0	0.0	58962.1407	17426.774	NaN	NaN	0.2281	0.026	0.8747	0.0245	0.0282	0.0242	0.0224
0.0	0.0	0.0	58735.1407	16022.774	NaN	NaN	0.2143	0.0258	0.8754	0.0245	0.0279	0.024	0.0224
0.0	0.0	0.0	61653.1407	15483.774	NaN	NaN	0.2007	0.0257	0.8755	0.0246	0.0278	0.0239	0.0224
0.0	0.0	0.0	67622.1407	17697.774	NaN	NaN	0.2074	0.0257	0.8755	0.0247	0.0278	0.0238	0.0225
0.0	0.0	0.0	61935.1407	15031.774	NaN	NaN	0.1953	0.0257	0.8757	0.0247	0.0278	0.0237	0.0225
0.0	0.0	0.0	64204.1407	16839.774	NaN	NaN	0.2078	0.0256	0.8757	0.0248	0.0277	0.0236	0.0225
0.0	0.0	0.0	55959.1407	17757.774	NaN	NaN	0.2409	0.0256	0.8756	0.0249	0.0277	0.0235	0.0226
0.0	0.0	0.0	52532.1407	16692.774	NaN	NaN	0.2411	0.0256	0.8758	0.0249	0.0276	0.0235	0.0227
0.0	0.0	0.0	55014.1407	15450.774	NaN	NaN	0.2193	0.0256	0.8756	0.025	0.0275	0.0235	0.0228
0.0	0.0	0.0	59160.1407	15592.774	NaN	NaN	0.2086	0.0256	0.8756	0.025	0.0275	0.0235	0.0229
0.0	0.0	0.0	57587.1407	18048.774	NaN	NaN	0.2386	0.0256	0.8756	0.0249	0.0274	0.0235	0.023
0.0	0.0	0.0	55921.1407	15252.774	NaN	NaN	0.2143	0.0256	0.8758	0.0249	0.0273	0.0235	0.023
0.0	0.0	0.0	56507.1407	15287.774	NaN	NaN	0.2129	0.0256	0.8757	0.025	0.0272	0.0234	0.023
0.0	0.0	0.0	52527.1407	20607.774	NaN	NaN	0.2818	0.0257	0.8756	0.025	0.0273	0.0234	0.023
0.0	0.0	0.0	56345.1407	19820.774	NaN	NaN	0.2602	0.0257	0.8756	0.025	0.0274	0.0233	0.023
0.0	0.0	0.0	58814.1407	14783.774	NaN	NaN	0.2009	0.0257	0.8756	0.0251	0.0274	0.0232	0.023
0.0	0.0	0.0	55805.1407	20723.774	NaN	NaN	0.2708	0.0257	0.8757	0.025	0.0274	0.0232	0.023
0.0	0.0	0.0	50185.1407	18403.774	NaN	NaN	0.2683	0.0255	0.8762	0.0249	0.0274	0.023	0.0229
0.0	0.0	0.0	63100.1407	18930.774	NaN	NaN	0.2308	0.0255	0.8764	0.0249	0.0274	0.023	0.0228
0.0	0.0	0.0	59897.1407	20299.774	NaN	NaN	0.2531	0.0255	0.8765	0.0248	0.0275	0.0229	0.0228
0.0	0.0	0.0	54693.1407	23526.774	NaN	NaN	0.3008	0.0255	0.8772	0.0246	0.0274	0.0228	0.0226
0.0	0.0	0.0	56093.1407	18956.774	NaN	NaN	0.2526	0.0255	0.8771	0.0246	0.0275	0.0228	0.0225
0.0	0.0	0.0	63848.1407	17938.774	NaN	NaN	0.2193	0.0256	0.8773	0.0245	0.0276	0.0227	0.0223
0.0	0.0	0.0	62527.1407	20573.774	NaN	NaN	0.2476	0.0256	0.8776	0.0244	0.0277	0.0226	0.0221
0.0	0.0	0.0	60701.1407	14306.774	NaN	NaN	0.1907	0.0257	0.8776	0.0244	0.0278	0.0225	0.022
0.0	0.0	0.0	59199.1407	21383.774	NaN	NaN	0.2654	0.0257	0.8776	0.0244	0.0279	0.0225	0.022
0.0	0.0	0.0	60229.1407	19044.774	NaN	NaN	0.2402	0.0255	0.8782	0.0243	0.0278	0.0224	0.0218
0.0	0.0	0.0	59792.1407	15370.774	NaN	NaN	0.2045	0.0254	0.8786	0.0241	0.0277	0.0223	0.0217
0.0	0.0	0.0	57506.1407	15068.774	NaN	NaN	0.2076	0.0254	0.879	0.0241	0.0277	0.0223	0.0216
0.0	0.0	0.0	58574.1407	17790.774	NaN	NaN	0.233	0.0252	0.8794	0.024	0.0277	0.0222	0.0215
0.0	0.0	0.0	50559.1407	17098.774	NaN	NaN	0.2527	0.025	0.8802	0.0239	0.0275	0.022	0.0214
0.0	0.0	0.0	55604.1407	20426.774	NaN	NaN	0.2687	0.0248	0.8809	0.0237	0.0274	0.0219	0.0213
0.0	0.0	0.0	53294.1407	18634.774	NaN	NaN	0.2591	0.0245	0.8815	0.0236	0.0273	0.0218	0.0213
0.0	0.0	0.0	56330.1407	14402.774	NaN	NaN	0.2036	0.0243	0.8824	0.0234	0.027	0.0217	0.0212
0.0	0.0	0.0	60944.1407	14768.774	NaN	NaN	0.1951	0.0242	0.8824	0.0234	0.027	0.0217	0.0212
0.0	0.0	0.0	57384.1407	15916.774	NaN	NaN	0.2171	0.0241	0.8827	0.0234	0.0269	0.0217	0.0212
0.0	0.0	0.0	60093.1407	19273.774	NaN	NaN	0.2428	0.024	0.8828	0.0234	0.0269	0.0217	0.0213
0.0	0.0	0.0	60242.1407	16426.774	NaN	NaN	0.2143	0.024	0.8829	0.0234	0.0268	0.0217	0.0213
0.0	0.0	0.0	57089.1407	16357.774	NaN	NaN	0.2227	0.0239	0.883	0.0234	0.0267	0.0217	0.0214
0.0	0.0	0.0	56661.1407	16621.774	NaN	NaN	0.2268	0.0238	0.8829	0.0234	0.0265	0.0218	0.0215
0.0	0.0	0.0	60536.1407	17086.774	NaN	NaN	0.2201	0.0239	0.8823	0.0235	0.0265	0.022	0.0217
0.0	0.0	0.0	54435.1407	20557.774	NaN	NaN	0.2741	0.0242	0.8814	0.0236	0.0266	0.0224	0.022
0.0	0.0	0.0	39404.1407	14749.774	NaN	NaN	0.2724	0.0246	0.881	0.0234	0.0265	0.0225	0.022
0.0	0.0	0.0	38367.1407	10658.774	NaN	NaN	0.2174	0.0248	0.881	0.0232	0.0264	0.0225	0.022
0.0	0.0	0.0	38546.1407	10101.774	NaN	NaN	0.2077	0.0249	0.8809	0.0231	0.0264	0.0226	0.0221
0.0	0.0	0.0	36940.1407	12904.774	NaN	NaN	0.2589	0.025	0.8807	0.023	0.0265	0.0227	0.0221
0.0	0.0	0.0	40310.1407	12187.774	NaN	NaN	0.2322	0.0251	0.88	0.0231	0.0268	0.0228	0.0222
0.0	0.0	0.0	36144.1407	12102.774	NaN	NaN	0.2509	0.0251	0.8793	0.0231	0.0271	0.0229	0.0224
0.0	0.0	0.0	38985.1407	11485.774	NaN	NaN	0.2276	0.0252	0.8784	0.0233	0.0275	0.023	0.0225
0.0	0.0	0.0	35777.1407	7769.774	NaN	NaN	0.1784	0.0255	0.8769	0.0237	0.0279	0.0231	0.0228
0.0	0.0	0.0	33522.1407	11881.774	NaN	NaN	0.2617	0.0257	0.8757	0.0241	0.0283	0.0231	0.0231
0.0	0.0	0.0	39202.1407	10726.774	NaN	NaN	0.2148	0.0256	0.8749	0.0242	0.0287	0.0231	0.0234
0.0	0.0	0.0	38072.1407	12530.774	NaN	NaN	0.2476	0.0255	0.8747	0.0242	0.0289	0.0232	0.0237
0.0	0.0	0.0	35895.1407	11580.774	NaN	NaN	0.2439	0.0253	0.8749	0.0241	0.029	0.0231	0.0237
0.0	0.0	0.0	31690.1407	10844.774	NaN	NaN	0.255	0.0249	0.8754	0.0239	0.0292	0.023	0.0236
0.0	0.0	0.0	35089.1407	12539.774	NaN	NaN	0.2633	0.0244	0.8766	0.0236	0.0293	0.0226	0.0234
0.0	0.0	0.0	30852.1407	15328.774	NaN	NaN	0.3319	0.0239	0.878	0.0233	0.0294	0.0222	0.0232
0.0	0.0	0.0	37898.1407	7401.774	NaN	NaN	0.1634	0.0235	0.8797	0.023	0.0293	0.0218	0.0228
0.0	0.0	0.0	39199.1407	10700.774	NaN	NaN	0.2144	0.0232	0.8795	0.023	0.0298	0.0216	0.0229
0.0	0.0	0.0	39970.1407	11742.774	NaN	NaN	0.2271	0.0229	0.881	0.0227	0.0297	0.0213	0.0224
0.0	0.0	0.0	36596.1407	10686.774	NaN	NaN	0.226	0.0227	0.8814	0.0226	0.0299	0.0211	0.0223
0.0	0.0	0.0	35615.1407	8200.774	NaN	NaN	0.1872	0.0226	0.8815	0.0225	0.0302	0.021	0.0223
0.0	0.0	0.0	33050.1407	10447.774	NaN	NaN	0.2402	0.0224	0.8811	0.0226	0.0305	0.021	0.0224
0.0	0.0	0.0	39261.1407	10313.774	NaN	NaN	0.208	0.0223	0.8822	0.0224	0.03	0.0208	0.0223
0.0	0.0	0.0	33884.1407	11366.774	NaN	NaN	0.2512	0.0222	0.8828	0.0224	0.0297	0.0207	0.0222
0.0	0.0	0.0	30702.1407	8955.774	NaN	NaN	0.2258	0.0223	0.8841	0.0223	0.0289	0.0206	0.0219
0.0	0.0	0.0	34926.1407	8124.774	NaN	NaN	0.1887	0.0225	0.884	0.0225	0.0286	0.0206	0.0219
0.0	0.0	0.0	41276.1407	12509.774	NaN	NaN	0.2326	0.0226	0.8841	0.0227	0.0279	0.0207	0.022
0.0	0.0	0.0	42072.1407	9313.774	NaN	NaN	0.1813	0.0228	0.8841	0.0229	0.0274	0.0207	0.022
0.0	0.0	0.0	39073.1407	11156.774	NaN	NaN	0.2221	0.0231	0.8839	0.0233	0.027	0.0208	0.022
0.0	0.0	0.0	36542.1407	10479.774	NaN	NaN	0.2229	0.0234	0.8826	0.0238	0.0268	0.021	0.0223
0.0	0.0	0.0	35310.1407	9839.774	NaN	NaN	0.2179	0.0237	0.8823	0.0241	0.0262	0.0212	0.0224
0.0	0.0	0.0	37707.1407	12502.774	NaN	NaN	0.249	0.0237	0.8833	0.0242	0.0255	0.021	0.0222
0.0	0.0	0.0	33697.1407	5392.774	NaN	NaN	0.138	0.0238	0.8838	0.0243	0.0251	0.0209	0.0221
0.0	0.0	0.0	34842.1407	10960.774	NaN	NaN	0.2393	0.0238	0.8843	0.0244	0.0247	0.0208	0.022
0.0	0.0	0.0	36750.1407	9989.774	NaN	NaN	0.2137	0.0237	0.8848	0.0242	0.0245	0.0208	0.022
0.0	0.0	0.0	35826.1407	8246.774	NaN	NaN	0.1871	0.0238	0.885	0.0239	0.0243	0.021	0.022
0.0	0.0	0.0	35884.1407	16425.774	NaN	NaN	0.314	0.0242	0.8841	0.0238	0.0245	0.0214	0.0221
0.0	0.0	0.0	31922.1407	7329.774	NaN	NaN	0.1867	0.0246	0.8829	0.0237	0.0247	0.0218	0.0222
0.0	0.0	0.0	38041.1407	10409.774	NaN	NaN	0.2149	0.0248	0.8824	0.0237	0.0248	0.0221	0.0222
0.0	0.0	0.0	33955.1407	13709.774	NaN	NaN	0.2876	0.0249	0.8824	0.0237	0.0248	0.0221	0.0222
0.0	0.0	0.0	34667.1407	9518.774	NaN	NaN	0.2154	0.0248	0.8827	0.0236	0.0247	0.022	0.0221
0.0	0.0	0.0	34608.1407	8028.774	NaN	NaN	0.1883	0.0249	0.8824	0.0236	0.0248	0.0221	0.0222
0.0	0.0	0.0	38599.1407	10750.774	NaN	NaN	0.2178	0.0251	0.8818	0.0236	0.0249	0.0223	0.0222
0.0	0.0	0.0	40564.1407	11008.774	NaN	NaN	0.2135	0.0254	0.8814	0.0236	0.0249	0.0225	0.0222
0.0	0.0	0.0	35974.1407	8316.774	NaN	NaN	0.1878	0.0257	0.8807	0.0237	0.025	0.0227	0.0222
0.0	0.0	0.0	37759.1407	8984.774	NaN	NaN	0.1922	0.0261	0.8799	0.0237	0.025	0.023	0.0223
0.0	0.0	0.0	36854.1407	11338.774	NaN	NaN	0.2353	0.0265	0.8791	0.0239	0.0251	0.0232	0.0223
0.0	0.0	0.0	39828.1407	11011.774	NaN	NaN	0.2166	0.0268	0.8786	0.0241	0.025	0.0234	0.0222
0.0	0.0	0.0	36328.1407	8023.774	NaN	NaN	0.1809	0.0272	0.8784	0.0241	0.025	0.0233	0.0221
0.0	0.0	0.0	40467.1407	5289.774	NaN	NaN	0.1156	0.0277	0.8781	0.0241	0.025	0.0232	0.0219
0.0	0.0	0.0	41395.1407	10275.774	NaN	NaN	0.1989	0.0282	0.8774	0.0242	0.0252	0.0232	0.0218
0.0	0.0	0.0	42356.1407	7182.774	NaN	NaN	0.145	0.0285	0.8771	0.0242	0.0254	0.0232	0.0217
0.0	0.0	0.0	42153.1407	12229.774	NaN	NaN	0.2249	0.0286	0.8757	0.0241	0.0262	0.0235	0.0219
0.0	0.0	0.0	39107.1407	9855.774	NaN	NaN	0.2013	0.029	0.8745	0.0242	0.0267	0.0236	0.0219
0.0	0.0	0.0	38298.1407	9306.774	NaN	NaN	0.1955	0.0295	0.8728	0.0244	0.0275	0.0238	0.0219
0.0	0.0	0.0	42504.1407	9254.774	NaN	NaN	0.1788	0.0297	0.8706	0.0248	0.0287	0.024	0.0222
0.0	0.0	0.0	36527.1407	10601.774	NaN	NaN	0.225	0.0295	0.8693	0.025	0.0298	0.024	0.0223
0.0	0.0	0.0	40491.1407	12111.774	NaN	NaN	0.2302	0.0288	0.8702	0.025	0.0302	0.0237	0.0221
0.0	0.0	0.0	41701.1407	6981.774	NaN	NaN	0.1434	0.028	0.8709	0.0247	0.0311	0.0231	0.0223
0.0	0.0	0.0	40508.1407	10129.774	NaN	NaN	0.2	0.027	0.8724	0.0241	0.0316	0.0226	0.0223
0.0	0.0	0.0	36315.1407	11696.774	NaN	NaN	0.2436	0.0261	0.874	0.0235	0.032	0.0221	0.0222
0.0	0.0	0.0	40800.1407	7277.774	NaN	NaN	0.1514	0.0253	0.8766	0.0228	0.0318	0.0216	0.0219
0.0	0.0	0.0	35700.1407	8396.774	NaN	NaN	0.1904	0.0248	0.879	0.0222	0.0316	0.0209	0.0215
0.0	0.0	0.0	38510.1407	5588.774	NaN	NaN	0.1267	0.0244	0.8809	0.0217	0.0315	0.0204	0.0212
0.0	0.0	0.0	39402.1407	11409.774	NaN	NaN	0.2245	0.0242	0.8823	0.0213	0.0313	0.0201	0.0208
0.0	0.0	0.0	42113.1407	7054.774	NaN	NaN	0.1435	0.0242	0.8836	0.021	0.031	0.0198	0.0204
0.0	0.0	0.0	41203.1407	8920.774	NaN	NaN	0.178	0.0243	0.8847	0.0208	0.0307	0.0195	0.02
0.0	0.0	0.0	38344.1407	10239.774	NaN	NaN	0.2108	0.0243	0.8857	0.0206	0.0304	0.0193	0.0196
0.0	0.0	0.0	37098.1407	10322.774	NaN	NaN	0.2177	0.0243	0.8864	0.0205	0.0303	0.0191	0.0194
0.0	0.0	0.0	35487.1407	12465.774	NaN	NaN	0.26	0.0243	0.8871	0.0204	0.03	0.0191	0.0191
0.0	0.0	0.0	34820.1407	9975.774	NaN	NaN	0.2227	0.0244	0.888	0.0203	0.0294	0.019	0.019
0.0	0.0	0.0	40957.1407	11335.774	NaN	NaN	0.2168	0.0245	0.8887	0.0202	0.0287	0.019	0.0188
0.0	0.0	0.0	37751.1407	7958.774	NaN	NaN	0.1741	0.0247	0.8889	0.0203	0.0281	0.0192	0.0188
0.0	0.0	0.0	37586.1407	10611.774	NaN	NaN	0.2202	0.025	0.8897	0.0202	0.0272	0.0193	0.0186
0.0	0.0	0.0	36232.1407	10334.774	NaN	NaN	0.2219	0.025	0.8897	0.0202	0.0267	0.0196	0.0189
0.0	0.0	0.0	35353.1407	9964.774	NaN	NaN	0.2199	0.0251	0.8898	0.0201	0.0261	0.0199	0.019
0.0	0.0	0.0	37334.1407	8616.774	NaN	NaN	0.1875	0.0254	0.8885	0.0204	0.0259	0.0204	0.0194
0.0	0.0	0.0	42302.1407	9331.774	NaN	NaN	0.1807	0.026	0.8862	0.0209	0.0258	0.0212	0.0199
0.0	0.0	0.0	32986.1407	12351.774	NaN	NaN	0.2724	0.0267	0.8834	0.0215	0.026	0.0221	0.0204
0.0	0.0	0.0	30883.1407	9448.774	NaN	NaN	0.2343	0.0272	0.8824	0.0214	0.0258	0.0226	0.0207
0.0	0.0	0.0	35256.1407	9565.774	NaN	NaN	0.2134	0.0275	0.8806	0.0215	0.0259	0.0233	0.0213
0.0	0.0	0.0	41066.1407	10769.774	NaN	NaN	0.2078	0.0279	0.8794	0.0214	0.0258	0.0239	0.0216
0.0	0.0	0.0	37174.1407	9363.774	NaN	NaN	0.2012	0.0284	0.8782	0.0216	0.0256	0.0243	0.0218
0.0	0.0	0.0	37879.1407	10137.774	NaN	NaN	0.2111	0.0292	0.8768	0.0223	0.0255	0.0245	0.0217
0.0	0.0	0.0	34816.1407	8359.774	NaN	NaN	0.1936	0.0302	0.8744	0.0233	0.0255	0.0246	0.0219
0.0	0.0	0.0	33269.1407	11293.774	NaN	NaN	0.2534	0.0305	0.8734	0.024	0.0254	0.0246	0.0221
0.0	0.0	0.0	35256.1407	11850.774	NaN	NaN	0.2516	0.03	0.8733	0.0244	0.0253	0.0245	0.0225
0.0	0.0	0.0	31043.1407	10318.774	NaN	NaN	0.2495	0.0287	0.8751	0.0246	0.0246	0.0244	0.0227
0.0	0.0	0.0	35946.1407	8902.774	NaN	NaN	0.1985	0.0275	0.8762	0.0248	0.0241	0.0244	0.0231
0.0	0.0	0.0	37646.1407	9140.774	NaN	NaN	0.1954	0.0267	0.8781	0.0245	0.0237	0.024	0.0229
0.0	0.0	0.0	33118.1407	9690.774	NaN	NaN	0.2264	0.0264	0.8788	0.0246	0.0235	0.0238	0.0228
0.0	0.0	0.0	34017.1407	10092.774	NaN	NaN	0.2288	0.0262	0.8788	0.0247	0.0235	0.0238	0.0228
0.0	0.0	0.0	35884.1407	5773.774	NaN	NaN	0.1386	0.0261	0.879	0.0247	0.0235	0.0238	0.0228
0.0	0.0	0.0	39504.1407	14007.774	NaN	NaN	0.2618	0.0261	0.8791	0.0247	0.0235	0.0238	0.0228
0.0	0.0	0.0	36586.1407	9932.774	NaN	NaN	0.2135	0.0262	0.8789	0.0248	0.0236	0.0239	0.0227
0.0	0.0	0.0	38179.1407	15347.774	NaN	NaN	0.2867	0.0263	0.8786	0.0248	0.0237	0.024	0.0227
0.0	0.0	0.0	35450.1407	7557.774	NaN	NaN	0.1757	0.0264	0.8781	0.0249	0.0238	0.0241	0.0228
0.0	0.0	0.0	38131.1407	12602.774	NaN	NaN	0.2484	0.0265	0.8779	0.0249	0.0238	0.0241	0.0228
0.0	0.0	0.0	33441.1407	6284.774	NaN	NaN	0.1582	0.0265	0.8776	0.0249	0.0239	0.0241	0.0229
0.0	0.0	0.0	37186.1407	9978.774	NaN	NaN	0.2116	0.0265	0.8773	0.0251	0.024	0.0241	0.023
0.0	0.0	0.0	33458.1407	9997.774	NaN	NaN	0.2301	0.0265	0.8773	0.0251	0.024	0.0241	0.0231
0.0	0.0	0.0	36840.1407	8980.774	NaN	NaN	0.196	0.0264	0.8773	0.0251	0.024	0.0241	0.0231
0.0	0.0	0.0	38490.1407	9932.774	NaN	NaN	0.2051	0.0262	0.8773	0.0252	0.0241	0.024	0.0232
0.0	0.0	0.0	39727.1407	13093.774	NaN	NaN	0.2479	0.0261	0.8772	0.0253	0.0241	0.0239	0.0233
0.0	0.0	0.0	35096.1407	13643.774	NaN	NaN	0.2799	0.0259	0.8776	0.0253	0.0241	0.0238	0.0233
0.0	0.0	0.0	35033.1407	10469.774	NaN	NaN	0.2301	0.0258	0.8778	0.0254	0.024	0.0236	0.0234
0.0	0.0	0.0	39795.1407	12399.774	NaN	NaN	0.2376	0.0256	0.8782	0.0253	0.024	0.0234	0.0235
0.0	0.0	0.0	39561.1407	9651.774	NaN	NaN	0.1961	0.0253	0.8789	0.0252	0.0239	0.0232	0.0235
0.0	0.0	0.0	40523.1407	11919.774	NaN	NaN	0.2273	0.0251	0.8794	0.0252	0.0238	0.023	0.0235
0.0	0.0	0.0	37820.1407	6621.774	NaN	NaN	0.149	0.0249	0.8801	0.0251	0.0237	0.0228	0.0235
0.0	0.0	0.0	36192.1407	12184.774	NaN	NaN	0.2519	0.0246	0.8807	0.025	0.0236	0.0226	0.0236
0.0	0.0	0.0	41879.1407	10264.774	NaN	NaN	0.1969	0.0243	0.8814	0.0248	0.0235	0.0224	0.0236
0.0	0.0	0.0	38907.1407	9131.774	NaN	NaN	0.1901	0.024	0.8822	0.0247	0.0233	0.0221	0.0237
0.0	0.0	0.0	42841.1407	10608.774	NaN	NaN	0.1985	0.024	0.8825	0.0246	0.0233	0.022	0.0237
0.0	0.0	0.0	35256.1407	10291.774	NaN	NaN	0.226	0.024	0.8824	0.0244	0.0234	0.0219	0.0238
0.0	0.0	0.0	35007.1407	10013.774	NaN	NaN	0.2224	0.0241	0.8824	0.0243	0.0234	0.0219	0.0239
0.0	0.0	0.0	36173.1407	9135.774	NaN	NaN	0.2016	0.0242	0.8823	0.0242	0.0234	0.0218	0.024
0.0	0.0	0.0	35863.1407	8740.774	NaN	NaN	0.196	0.0243	0.8822	0.0242	0.0234	0.0218	0.0241
0.0	0.0	0.0	33359.1407	6640.774	NaN	NaN	0.166	0.0244	0.8822	0.0241	0.0234	0.0218	0.0241
0.0	0.0	0.0	33379.1407	10907.774	NaN	NaN	0.2463	0.0244	0.8823	0.024	0.0234	0.0217	0.0241
0.0	0.0	0.0	39430.1407	7425.774	NaN	NaN	0.1585	0.0245	0.8822	0.024	0.0235	0.0218	0.0242
0.0	0.0	0.0	35607.1407	10192.774	NaN	NaN	0.2226	0.0245	0.8822	0.0239	0.0235	0.0217	0.0242
0.0	0.0	0.0	34310.1407	9986.774	NaN	NaN	0.2255	0.0245	0.8819	0.0239	0.0237	0.0218	0.0243
0.0	0.0	0.0	34212.1407	8230.774	NaN	NaN	0.1939	0.0247	0.8814	0.0239	0.0238	0.0219	0.0244
0.0	0.0	0.0	33487.1407	9633.774	NaN	NaN	0.2234	0.0248	0.8813	0.0239	0.0238	0.0219	0.0243
0.0	0.0	0.0	37468.1407	7412.774	NaN	NaN	0.1652	0.025	0.8811	0.0239	0.0239	0.0219	0.0242
0.0	0.0	0.0	40365.1407	11144.774	NaN	NaN	0.2164	0.0252	0.8808	0.024	0.0239	0.022	0.024
0.0	0.0	0.0	39360.1407	7988.774	NaN	NaN	0.1687	0.0252	0.8812	0.024	0.0239	0.0221	0.0237
0.0	0.0	0.0	35282.1407	7144.774	NaN	NaN	0.1684	0.0252	0.881	0.024	0.0239	0.0222	0.0237
0.0	0.0	0.0	37817.1407	8288.774	NaN	NaN	0.1798	0.0253	0.8804	0.0241	0.0241	0.0224	0.0237
0.0	0.0	0.0	32095.1407	11062.774	NaN	NaN	0.2563	0.0253	0.8804	0.0241	0.0241	0.0226	0.0235
0.0	0.0	0.0	41926.1407	8088.774	NaN	NaN	0.1617	0.0254	0.8802	0.0241	0.0241	0.0229	0.0233
0.0	0.0	0.0	35623.1407	9319.774	NaN	NaN	0.2074	0.0256	0.8793	0.0243	0.0243	0.0232	0.0234
0.0	0.0	0.0	32413.1407	12778.774	NaN	NaN	0.2828	0.0259	0.8791	0.0243	0.0241	0.0235	0.0231
0.0	0.0	0.0	37746.1407	10504.774	NaN	NaN	0.2177	0.0263	0.8776	0.0246	0.0243	0.0239	0.0233
0.0	0.0	0.0	37020.1407	14269.774	NaN	NaN	0.2782	0.0269	0.8759	0.0249	0.0245	0.0245	0.0234
0.0	0.0	0.0	35969.1407	13375.774	NaN	NaN	0.2711	0.0278	0.8736	0.0253	0.0245	0.0254	0.0233
0.0	0.0	0.0	39625.1407	4816.774	NaN	NaN	0.1084	0.0294	0.8703	0.026	0.0245	0.0266	0.0233
0.0	0.0	0.0	40988.1407	8509.774	NaN	NaN	0.1719	0.0315	0.8649	0.0271	0.0246	0.0284	0.0235
0.0	0.0	0.0	33971.1407	12309.774	NaN	NaN	0.266	0.0341	0.8588	0.0283	0.0246	0.0306	0.0235
0.0	0.0	0.0	34057.1407	11289.774	NaN	NaN	0.249	0.0373	0.8524	0.0296	0.0244	0.0331	0.0233
0.0	0.0	0.0	38628.1407	10992.774	NaN	NaN	0.2215	0.0405	0.8449	0.031	0.0245	0.0357	0.0234
0.0	0.0	0.0	37999.1407	11973.774	NaN	NaN	0.2396	0.043	0.8387	0.0322	0.0247	0.0379	0.0234
0.0	0.0	0.0	34227.1407	11824.774	NaN	NaN	0.2568	0.0446	0.8346	0.0331	0.0249	0.0394	0.0234
0.0	0.0	0.0	33015.1407	12356.774	NaN	NaN	0.2723	0.0458	0.8313	0.0338	0.0251	0.0405	0.0235
0.0	0.0	0.0	34483.1407	8104.774	NaN	NaN	0.1903	0.0467	0.8292	0.0343	0.0252	0.0411	0.0235
0.0	0.0	0.0	33880.1407	10242.774	NaN	NaN	0.2321	0.0473	0.828	0.0346	0.0252	0.0414	0.0235
0.0	0.0	0.0	34811.1407	9653.774	NaN	NaN	0.2171	0.0479	0.8269	0.0347	0.0251	0.0418	0.0236
0.0	0.0	0.0	34736.1407	9384.774	NaN	NaN	0.2127	0.0481	0.826	0.0349	0.0252	0.042	0.0239
0.0	0.0	0.0	32374.1407	13332.774	NaN	NaN	0.2917	0.0477	0.8276	0.0345	0.0249	0.0415	0.0238
0.0	0.0	0.0	32631.1407	11695.774	NaN	NaN	0.2639	0.0481	0.8263	0.0346	0.0252	0.0419	0.024
0.0	0.0	0.0	34343.1407	11506.774	NaN	NaN	0.251	0.0479	0.827	0.0342	0.0253	0.0416	0.024
0.0	0.0	0.0	33832.1407	7130.774	NaN	NaN	0.1741	0.0482	0.8275	0.0337	0.0253	0.0413	0.024
0.0	0.0	0.0	39466.1407	4586.774	NaN	NaN	0.1041	0.051	0.8238	0.0337	0.0256	0.0415	0.0245
0.0	0.0	0.0	32745.1407	8508.774	NaN	NaN	0.2063	0.0577	0.8131	0.0339	0.0262	0.043	0.026
0.0	0.0	0.0	24102.1407	7356.774	NaN	NaN	0.2339	0.0886	0.7693	0.0362	0.0267	0.0475	0.0316
0.0	0.0	0.0	29294.1407	5133.774	NaN	NaN	0.1491	0.225	0.6132	0.04	0.0255	0.0529	0.0435
0.0	0.0	0.0	10490.1407	4553.774	NaN	NaN	0.3027	0.5757	0.2923	0.0333	0.0213	0.0405	0.0369
0.0	0.0	0.0	-582.8593	518.774	NaN	NaN	-0.3	0.6903	0.18	0.0289	0.0237	0.0425	0.0346
0.0	0.0	0.0	1394.1407	5669.774	NaN	NaN	0.8026	0.7404	0.1396	0.0276	0.0231	0.0398	0.0293
0.0	0.0	0.0	2492.1407	1095.774	NaN	NaN	0.3054	0.7648	0.1196	0.0272	0.0241	0.0383	0.0261
0.0	0.0	0.0	2678.1407	4325.774	NaN	NaN	0.6176	0.7629	0.1182	0.0271	0.0253	0.0408	0.0257
0.0	0.0	0.0	2232.1407	5362.774	NaN	NaN	0.7061	0.7433	0.1315	0.0273	0.0265	0.0437	0.0277
0.0	0.0	0.0	1380.1407	5451.774	NaN	NaN	0.798	0.7231	0.1482	0.0284	0.0276	0.0426	0.0301
0.0	0.0	0.0	1964.1407	2350.774	NaN	NaN	0.5448	0.7407	0.1354	0.0284	0.0274	0.04	0.028
0.0	0.0	0.0	1011.1407	4251.774	NaN	NaN	0.8079	0.742	0.1355	0.0279	0.0279	0.0394	0.0273
0.0	0.0	0.0	2002.1407	3888.774	NaN	NaN	0.6601	0.7276	0.1484	0.0278	0.0291	0.0391	0.028
0.0	0.0	0.0	1158.1407	3033.774	NaN	NaN	0.7237	0.7175	0.1582	0.0281	0.0303	0.038	0.0279
0.0	0.0	0.0	3641.1407	652.774	NaN	NaN	0.152	0.7189	0.1582	0.0282	0.0311	0.0367	0.0269
0.0	0.0	0.0	3666.1407	1663.774	NaN	NaN	0.3122	0.7197	0.1578	0.0281	0.0319	0.0364	0.0262
0.0	0.0	0.0	2191.1407	1640.774	NaN	NaN	0.4282	0.7082	0.1671	0.0279	0.033	0.0372	0.0267
0.0	0.0	0.0	910.1407	3063.774	NaN	NaN	0.771	0.697	0.1763	0.0276	0.0338	0.0381	0.0272
0.0	0.0	0.0	1380.1407	4434.774	NaN	NaN	0.7627	0.6905	0.1815	0.0276	0.0342	0.0386	0.0277
0.0	0.0	0.0	1887.1407	2578.774	NaN	NaN	0.5774	0.6945	0.1783	0.0275	0.0341	0.0382	0.0275
0.0	0.0	0.0	1680.1407	3470.774	NaN	NaN	0.6738	0.7038	0.1697	0.0277	0.0341	0.0376	0.027
0.0	0.0	0.0	2356.1407	3443.774	NaN	NaN	0.5938	0.7157	0.1593	0.0272	0.0338	0.0378	0.0263
0.0	0.0	0.0	757.1407	4029.774	NaN	NaN	0.8418	0.704	0.1674	0.027	0.0348	0.0399	0.0269
0.0	0.0	0.0	2011.1407	1831.774	NaN	NaN	0.4767	0.6886	0.18	0.0263	0.0355	0.0421	0.0276
0.0	0.0	0.0	1824.1407	4429.774	NaN	NaN	0.7083	0.654	0.2082	0.0267	0.0376	0.044	0.0294
0.0	0.0	0.0	111.1407	3192.774	NaN	NaN	0.9664	0.6378	0.2234	0.0269	0.0381	0.0443	0.0296
0.0	0.0	0.0	3157.1407	1250.774	NaN	NaN	0.2838	0.6082	0.2486	0.0284	0.039	0.0462	0.0296
0.0	0.0	0.0	1458.1407	7466.774	NaN	NaN	0.8366	0.551	0.2967	0.0317	0.0405	0.0487	0.0314
0.0	0.0	0.0	2489.1407	4025.774	NaN	NaN	0.6179	0.559	0.2919	0.0316	0.0391	0.0478	0.0306
0.0	0.0	0.0	4844.1407	2753.774	NaN	NaN	0.3624	0.5655	0.2865	0.0308	0.0391	0.0482	0.0298
0.0	0.0	0.0	2645.1407	4813.774	NaN	NaN	0.6454	0.5469	0.3028	0.0313	0.0399	0.049	0.0302
0.0	0.0	0.0	4762.1407	3604.774	NaN	NaN	0.4308	0.537	0.3113	0.0312	0.0405	0.0498	0.0302
0.0	0.0	0.0	4604.1407	6024.774	NaN	NaN	0.5668	0.5216	0.3245	0.0313	0.0418	0.0502	0.0305
0.0	0.0	0.0	4060.1407	3977.774	NaN	NaN	0.4949	0.5003	0.3437	0.0316	0.0429	0.0508	0.0306
0.0	0.0	0.0	5691.1407	1522.774	NaN	NaN	0.2111	0.477	0.3652	0.0318	0.0446	0.0515	0.0299
0.0	0.0	0.0	6501.1407	7275.774	NaN	NaN	0.5281	0.3932	0.4385	0.0348	0.0471	0.0545	0.0318
0.0	0.0	0.0	3092.1407	7340.774	NaN	NaN	0.7036	0.3841	0.4496	0.0343	0.0462	0.0536	0.0322
0.0	0.0	0.0	6210.1407	3244.774	NaN	NaN	0.3432	0.3772	0.4563	0.0342	0.0466	0.0538	0.032
0.0	0.0	0.0	5168.1407	3888.774	NaN	NaN	0.4294	0.3782	0.4552	0.0337	0.047	0.0541	0.0317
0.0	0.0	0.0	5124.1407	3957.774	NaN	NaN	0.4358	0.3647	0.4666	0.034	0.0483	0.0549	0.0315
0.0	0.0	0.0	6101.1407	4698.774	NaN	NaN	0.4351	0.3587	0.4716	0.0338	0.0487	0.0552	0.032
0.0	0.0	0.0	3844.1407	2319.774	NaN	NaN	0.3763	0.3591	0.4713	0.0332	0.0499	0.055	0.0315
0.0	0.0	0.0	4602.1407	4350.774	NaN	NaN	0.486	0.357	0.4728	0.0329	0.0513	0.0546	0.0314
0.0	0.0	0.0	3395.1407	6254.774	NaN	NaN	0.6482	0.3597	0.4701	0.0326	0.0524	0.0539	0.0314
0.0	0.0	0.0	3126.1407	2876.774	NaN	NaN	0.4792	0.3846	0.447	0.0315	0.0532	0.0525	0.0311
0.0	0.0	0.0	3397.1407	4829.774	NaN	NaN	0.5871	0.3993	0.432	0.0312	0.0546	0.0521	0.0309
0.0	0.0	0.0	5863.1407	3439.774	NaN	NaN	0.3698	0.4042	0.4256	0.0316	0.0554	0.052	0.0311
0.0	0.0	0.0	2554.1407	4114.774	NaN	NaN	0.617	0.4153	0.4148	0.0317	0.0556	0.0517	0.0309
0.0	0.0	0.0	5784.1407	5384.774	NaN	NaN	0.4821	0.3835	0.4385	0.0346	0.0575	0.0536	0.0322
0.0	0.0	0.0	6618.1407	7579.774	NaN	NaN	0.5339	0.3904	0.4299	0.0352	0.0567	0.0538	0.0339
0.0	0.0	0.0	3840.1407	4668.774	NaN	NaN	0.5487	0.4222	0.4011	0.0346	0.0549	0.053	0.0343
0.0	0.0	0.0	4383.1407	5747.774	NaN	NaN	0.5673	0.4425	0.3811	0.0351	0.0532	0.0532	0.035
0.0	0.0	0.0	5177.1407	3423.774	NaN	NaN	0.3981	0.4605	0.364	0.0357	0.0509	0.0532	0.0356
0.0	0.0	0.0	4601.1407	7752.774	NaN	NaN	0.6276	0.4641	0.3589	0.037	0.0489	0.0539	0.0372
0.0	0.0	0.0	6849.1407	2756.774	NaN	NaN	0.287	0.4999	0.3293	0.0366	0.0449	0.0525	0.0368
0.0	0.0	0.0	8624.1407	-726.226	NaN	NaN	-0.092	0.4902	0.3357	0.039	0.0435	0.0541	0.0374
0.0	0.0	0.0	4995.1407	6980.774	NaN	NaN	0.5829	0.4471	0.3702	0.0428	0.0431	0.0569	0.0398
0.0	0.0	0.0	7058.1407	3955.774	NaN	NaN	0.3592	0.4201	0.3936	0.0446	0.0428	0.0582	0.0407
0.0	0.0	0.0	8507.1407	6379.774	NaN	NaN	0.4285	0.4061	0.4056	0.0453	0.0432	0.0589	0.041
0.0	0.0	0.0	6212.1407	4635.774	NaN	NaN	0.4273	0.4108	0.4013	0.0448	0.0434	0.0583	0.0414
0.0	0.0	0.0	4436.1407	3480.774	NaN	NaN	0.4397	0.4248	0.39	0.0438	0.0428	0.0574	0.0411
0.0	0.0	0.0	3367.1407	2891.774	NaN	NaN	0.462	0.43	0.3865	0.0436	0.0421	0.0569	0.0408
0.0	0.0	0.0	6560.1407	3474.774	NaN	NaN	0.3463	0.4112	0.4028	0.0447	0.0423	0.058	0.041
0.0	0.0	0.0	7147.1407	3205.774	NaN	NaN	0.3096	0.4005	0.4137	0.045	0.0418	0.058	0.041
0.0	0.0	0.0	7080.1407	4423.774	NaN	NaN	0.3845	0.371	0.4399	0.0458	0.0429	0.0591	0.0412
0.0	0.0	0.0	6171.1407	6290.774	NaN	NaN	0.5048	0.3637	0.4473	0.0452	0.0435	0.0588	0.0415
0.0	0.0	0.0	6081.1407	4453.774	NaN	NaN	0.4228	0.3677	0.4439	0.0442	0.0443	0.0583	0.0415
0.0	0.0	0.0	3874.1407	5099.774	NaN	NaN	0.5683	0.3854	0.4291	0.0432	0.0438	0.0571	0.0415
0.0	0.0	0.0	10859.1407	7000.774	NaN	NaN	0.392	0.3773	0.4348	0.0427	0.0455	0.0572	0.0425
0.0	0.0	0.0	5456.1407	5660.774	NaN	NaN	0.5092	0.4018	0.4133	0.0411	0.0459	0.0555	0.0424
0.0	0.0	0.0	4370.1407	3660.774	NaN	NaN	0.4558	0.4492	0.3711	0.039	0.0454	0.0534	0.0419
0.0	0.0	0.0	5361.1407	1303.774	NaN	NaN	0.1956	0.4956	0.3305	0.0377	0.0442	0.0513	0.0406
0.0	0.0	0.0	4097.1407	3586.774	NaN	NaN	0.4668	0.5004	0.3246	0.0379	0.0454	0.051	0.0407
0.0	0.0	0.0	2664.1407	2397.774	NaN	NaN	0.4737	0.5392	0.2913	0.0365	0.0444	0.0492	0.0394
0.0	0.0	0.0	380.1407	1684.774	NaN	NaN	0.8159	0.5501	0.2805	0.0361	0.0441	0.0497	0.0393
0.0	0.0	0.0	3991.1407	2214.774	NaN	NaN	0.3569	0.5318	0.2945	0.0364	0.0452	0.051	0.0411
0.0	0.0	0.0	-298.8593	6059.774	NaN	NaN	1.0519	0.548	0.2809	0.0351	0.0445	0.0497	0.0418
0.0	0.0	0.0	1850.1407	3683.774	NaN	NaN	0.6657	0.5767	0.2561	0.0334	0.0449	0.0478	0.0411
0.0	0.0	0.0	637.1407	2906.774	NaN	NaN	0.8202	0.6236	0.2176	0.0308	0.0425	0.0462	0.0393
0.0	0.0	0.0	1540.1407	4264.774	NaN	NaN	0.7347	0.6163	0.2209	0.0311	0.0441	0.0465	0.0411
0.0	0.0	0.0	-118.8593	4965.774	NaN	NaN	1.0245	0.6404	0.2028	0.0296	0.0424	0.044	0.0407
0.0	0.0	0.0	4035.1407	1394.774	NaN	NaN	0.2569	0.647	0.1964	0.0299	0.0434	0.0431	0.0402
0.0	0.0	0.0	1064.1407	4346.774	NaN	NaN	0.8033	0.6654	0.1819	0.0292	0.043	0.0416	0.0391
0.0	0.0	0.0	1109.1407	3455.774	NaN	NaN	0.757	0.6772	0.1728	0.0287	0.0422	0.0408	0.0383
0.0	0.0	0.0	3001.1407	5161.774	NaN	NaN	0.6323	0.686	0.1659	0.0285	0.0418	0.0401	0.0378
0.0	0.0	0.0	2817.1407	188.774	NaN	NaN	0.0628	0.7062	0.1505	0.0276	0.0403	0.0393	0.0361
0.0	0.0	0.0	984.1407	1459.774	NaN	NaN	0.5973	0.718	0.1405	0.0271	0.0394	0.0399	0.0352
0.0	0.0	0.0	3698.1407	3093.774	NaN	NaN	0.4555	0.7048	0.1486	0.0279	0.0402	0.0413	0.0372
0.0	0.0	0.0	3733.1407	4386.774	NaN	NaN	0.5402	0.6942	0.1554	0.0288	0.0416	0.0411	0.0389
0.0	0.0	0.0	-1003.8593	2808.774	NaN	NaN	1.3	0.7219	0.1345	0.0276	0.0397	0.0397	0.0366
0.0	0.0	0.0	1907.1407	1359.774	NaN	NaN	0.4162	0.727	0.1284	0.028	0.0401	0.0404	0.0361
0.0	0.0	0.0	1937.1407	3746.774	NaN	NaN	0.6592	0.7221	0.1301	0.0287	0.0414	0.041	0.0369
0.0	0.0	0.0	615.1407	5267.774	NaN	NaN	0.8954	0.7259	0.1264	0.0285	0.0415	0.041	0.0368
0.0	0.0	0.0	2103.1407	3261.774	NaN	NaN	0.608	0.7299	0.1225	0.0282	0.0415	0.0412	0.0367
0.0	0.0	0.0	1425.1407	1823.774	NaN	NaN	0.5613	0.743	0.112	0.0275	0.0405	0.0416	0.0354
0.0	0.0	0.0	2539.1407	3355.774	NaN	NaN	0.5693	0.7465	0.1076	0.0274	0.0406	0.0425	0.0355
0.0	0.0	0.0	-1067.8593	1261.774	NaN	NaN	1.3	0.76	0.0977	0.0266	0.039	0.0426	0.0341
0.0	0.0	0.0	2665.1407	4861.774	NaN	NaN	0.6459	0.7485	0.1026	0.0281	0.0416	0.0442	0.035
0.0	0.0	0.0	1116.1407	5080.774	NaN	NaN	0.8199	0.7572	0.0964	0.0276	0.0403	0.044	0.0344
0.0	0.0	0.0	2176.1407	5844.774	NaN	NaN	0.7287	0.7727	0.0865	0.0279	0.0369	0.0415	0.0345
0.0	0.0	0.0	2079.1407	269.774	NaN	NaN	0.1149	0.8042	0.0675	0.028	0.0305	0.0358	0.0341
0.0	0.0	0.0	1682.1407	4984.774	NaN	NaN	0.7477	0.8057	0.0642	0.0299	0.0303	0.0355	0.0344
0.0	0.0	0.0	1426.1407	1912.774	NaN	NaN	0.5729	0.8126	0.0604	0.0293	0.0292	0.0344	0.0341
0.0	0.0	0.0	2946.1407	1359.774	NaN	NaN	0.3158	0.8076	0.0621	0.0305	0.0305	0.0352	0.034
0.0	0.0	0.0	2354.1407	2787.774	NaN	NaN	0.5422	0.8102	0.0612	0.0301	0.0302	0.0346	0.0337
0.0	0.0	0.0	1732.1407	4191.774	NaN	NaN	0.7076	0.8071	0.0627	0.0307	0.0309	0.0351	0.0335
0.0	0.0	0.0	2450.1407	3772.774	NaN	NaN	0.6063	0.8084	0.0624	0.0303	0.0307	0.0348	0.0334
0.0	0.0	0.0	543.1407	3648.774	NaN	NaN	0.8704	0.8088	0.0623	0.0303	0.0308	0.0348	0.033
0.0	0.0	0.0	2450.1407	7177.774	NaN	NaN	0.7455	0.8064	0.0635	0.0306	0.0314	0.0352	0.0329
0.0	0.0	0.0	1344.1407	2114.774	NaN	NaN	0.6114	0.8133	0.0606	0.0294	0.0301	0.034	0.0326
0.0	0.0	0.0	4185.1407	2315.774	NaN	NaN	0.3562	0.8085	0.0624	0.0303	0.0314	0.0351	0.0323
0.0	0.0	0.0	1138.1407	4525.774	NaN	NaN	0.7991	0.8146	0.06	0.0291	0.0303	0.0339	0.0321
0.0	0.0	0.0	1159.1407	386.774	NaN	NaN	0.2502	0.8151	0.0595	0.029	0.0305	0.0341	0.0318
0.0	0.0	0.0	2448.1407	2887.774	NaN	NaN	0.5412	0.8169	0.0586	0.0286	0.0305	0.0339	0.0314
0.0	0.0	0.0	1748.1407	2858.774	NaN	NaN	0.6205	0.8186	0.0579	0.0283	0.0305	0.0337	0.031
0.0	0.0	0.0	649.1407	998.774	NaN	NaN	0.6061	0.8247	0.0551	0.0273	0.0296	0.0327	0.0305
0.0	0.0	0.0	538.1407	3565.774	NaN	NaN	0.8689	0.8225	0.0558	0.0278	0.0304	0.0333	0.0302
0.0	0.0	0.0	-629.8593	950.774	NaN	NaN	1.3	0.824	0.0554	0.0276	0.0304	0.033	0.0297
0.0	0.0	0.0	1589.1407	5384.774	NaN	NaN	0.7721	0.8194	0.0575	0.0286	0.0314	0.0337	0.0295
0.0	0.0	0.0	1875.1407	3004.774	NaN	NaN	0.6157	0.8252	0.0554	0.0275	0.0302	0.0325	0.0293
0.0	0.0	0.0	1881.1407	3215.774	NaN	NaN	0.6309	0.8242	0.0556	0.0278	0.0304	0.0328	0.0292
0.0	0.0	0.0	-1159.8593	3220.774	NaN	NaN	1.3	0.8284	0.0539	0.027	0.0295	0.0321	0.029
0.0	0.0	0.0	-1747.8593	3413.774	NaN	NaN	1.3	0.8281	0.0539	0.0271	0.0296	0.0324	0.0289
0.0	0.0	0.0	3652.1407	1863.774	NaN	NaN	0.3379	0.8269	0.0544	0.0274	0.0297	0.0328	0.0289
0.0	0.0	0.0	425.1407	2199.774	NaN	NaN	0.838	0.8245	0.0555	0.0278	0.0301	0.0332	0.0288
0.0	0.0	0.0	2158.1407	3011.774	NaN	NaN	0.5826	0.8199	0.0577	0.0286	0.0308	0.034	0.0288
0.0	0.0	0.0	1018.1407	5009.774	NaN	NaN	0.8311	0.8201	0.0582	0.0285	0.0306	0.0339	0.0288
0.0	0.0	0.0	3099.1407	2145.774	NaN	NaN	0.4091	0.8137	0.0611	0.0297	0.0317	0.035	0.0288
0.0	0.0	0.0	-542.8593	5875.774	NaN	NaN	1.1018	0.8143	0.0613	0.0295	0.0315	0.0346	0.0288
0.0	0.0	0.0	-1211.8593	5889.774	NaN	NaN	1.2591	0.815	0.0611	0.0292	0.0313	0.0345	0.0289
0.0	0.0	0.0	-371.8593	2198.774	NaN	NaN	1.2035	0.822	0.058	0.0277	0.0299	0.0336	0.0288
0.0	0.0	0.0	-961.8593	-1380.226	NaN	NaN	0.5893	0.8223	0.0574	0.0274	0.0302	0.0341	0.0287
0.0	0.0	0.0	-624.8593	3048.774	NaN	NaN	1.2578	0.8144	0.0608	0.029	0.0318	0.0356	0.0284
0.0	0.0	0.0	-3565.8593	5710.774	NaN	NaN	1.3	0.8117	0.0623	0.0296	0.0323	0.0359	0.0282
0.0	0.0	0.0	-797.8593	2244.774	NaN	NaN	1.3	0.804	0.0659	0.0312	0.0337	0.0371	0.0282
0.0	0.0	0.0	693.1407	2659.774	NaN	NaN	0.7933	0.8021	0.0675	0.0316	0.0338	0.0369	0.0281
0.0	0.0	0.0	1318.1407	2601.774	NaN	NaN	0.6637	0.8023	0.0678	0.0317	0.0336	0.0365	0.0282
0.0	0.0	0.0	777.1407	367.774	NaN	NaN	0.3212	0.8094	0.0646	0.0305	0.0322	0.0353	0.028
0.0	0.0	0.0	2125.1407	-824.226	NaN	NaN	-0.3	0.8012	0.0683	0.0323	0.0338	0.0366	0.0279
0.0	0.0	0.0	1252.1407	2013.774	NaN	NaN	0.6166	0.7993	0.0698	0.0328	0.0338	0.0364	0.028
0.0	0.0	0.0	1403.1407	2822.774	NaN	NaN	0.668	0.7965	0.0716	0.0333	0.0342	0.0364	0.028
0.0	0.0	0.0	1258.1407	1727.774	NaN	NaN	0.5786	0.8013	0.0697	0.0324	0.0332	0.0355	0.028
0.0	0.0	0.0	-460.8593	900.774	NaN	NaN	1.3	0.8043	0.0683	0.0318	0.0327	0.0351	0.0278
0.0	0.0	0.0	1890.1407	5337.774	NaN	NaN	0.7385	0.7955	0.073	0.0335	0.0342	0.0361	0.0277
0.0	0.0	0.0	753.1407	3725.774	NaN	NaN	0.8318	0.7969	0.0732	0.0333	0.0338	0.0352	0.0276
0.0	0.0	0.0	910.1407	3154.774	NaN	NaN	0.7761	0.7916	0.0765	0.0344	0.0347	0.0354	0.0275
0.0	0.0	0.0	4156.1407	4363.774	NaN	NaN	0.5122	0.7961	0.0747	0.0335	0.0339	0.0344	0.0275
0.0	0.0	0.0	2324.1407	1520.774	NaN	NaN	0.3955	0.8045	0.0703	0.0319	0.0326	0.0335	0.0273
0.0	0.0	0.0	2718.1407	3040.774	NaN	NaN	0.528	0.8034	0.0706	0.0322	0.0329	0.0336	0.0272
0.0	0.0	0.0	1897.1407	1844.774	NaN	NaN	0.493	0.8071	0.069	0.0317	0.0323	0.0329	0.027
0.0	0.0	0.0	2232.1407	5470.774	NaN	NaN	0.7102	0.7985	0.0734	0.0334	0.0338	0.0339	0.027
0.0	0.0	0.0	3413.1407	4140.774	NaN	NaN	0.5482	0.8083	0.0687	0.0316	0.0322	0.0324	0.0269
0.0	0.0	0.0	43.1407	4024.774	NaN	NaN	0.9894	0.8138	0.0653	0.0306	0.0315	0.0321	0.0267
0.0	0.0	0.0	1296.1407	3472.774	NaN	NaN	0.7282	0.8156	0.064	0.0304	0.0313	0.0321	0.0267
0.0	0.0	0.0	966.1407	2943.774	NaN	NaN	0.7529	0.8174	0.0629	0.0302	0.0311	0.0318	0.0265
0.0	0.0	0.0	790.1407	2477.774	NaN	NaN	0.7582	0.8173	0.0629	0.0304	0.0311	0.0319	0.0264
0.0	0.0	0.0	2358.1407	3138.774	NaN	NaN	0.571	0.8112	0.0661	0.0317	0.0322	0.0326	0.0263
0.0	0.0	0.0	4269.1407	5631.774	NaN	NaN	0.5688	0.8035	0.0706	0.0327	0.0332	0.0335	0.0265
0.0	0.0	0.0	2570.1407	4914.774	NaN	NaN	0.6566	0.808	0.0685	0.0315	0.0323	0.033	0.0266
0.0	0.0	0.0	1289.1407	2625.774	NaN	NaN	0.6707	0.8121	0.0658	0.0306	0.0317	0.033	0.0268
0.0	0.0	0.0	615.1407	-751.226	NaN	NaN	1.3	0.8134	0.0648	0.0303	0.0315	0.0332	0.0268
0.0	0.0	0.0	1150.1407	6645.774	NaN	NaN	0.8525	0.7982	0.0732	0.0326	0.0339	0.0354	0.0268
0.0	0.0	0.0	1786.1407	5038.774	NaN	NaN	0.7383	0.8013	0.0724	0.0316	0.0332	0.0347	0.0269
0.0	0.0	0.0	4447.1407	3311.774	NaN	NaN	0.4268	0.8017	0.0719	0.0313	0.0332	0.035	0.0269
0.0	0.0	0.0	1590.1407	438.774	NaN	NaN	0.2163	0.801	0.0719	0.0313	0.0334	0.0354	0.0269
0.0	0.0	0.0	1933.1407	3928.774	NaN	NaN	0.6702	0.7894	0.0782	0.033	0.0354	0.037	0.0269
0.0	0.0	0.0	4158.1407	4413.774	NaN	NaN	0.5149	0.7846	0.0813	0.0335	0.0363	0.0373	0.0271
0.0	0.0	0.0	846.1407	6639.774	NaN	NaN	0.887	0.779	0.0845	0.0341	0.0373	0.0378	0.0274
0.0	0.0	0.0	784.1407	872.774	NaN	NaN	0.5267	0.7888	0.0787	0.0326	0.0358	0.0369	0.0272
0.0	0.0	0.0	2243.1407	5384.774	NaN	NaN	0.7059	0.7792	0.0839	0.0342	0.0376	0.0381	0.0271
0.0	0.0	0.0	2014.1407	6348.774	NaN	NaN	0.7592	0.7778	0.0849	0.0344	0.0377	0.0378	0.0274
0.0	0.0	0.0	360.1407	3632.774	NaN	NaN	0.9098	0.7822	0.0822	0.0339	0.0371	0.0373	0.0272
0.0	0.0	0.0	3772.1407	4528.774	NaN	NaN	0.5456	0.779	0.0838	0.0346	0.0377	0.0376	0.0273
0.0	0.0	0.0	1019.1407	3930.774	NaN	NaN	0.7941	0.7825	0.0815	0.0343	0.0372	0.0372	0.0273
0.0	0.0	0.0	957.1407	12.774	NaN	NaN	0.0132	0.7878	0.0783	0.0339	0.0364	0.0367	0.0269
0.0	0.0	0.0	2911.1407	3619.774	NaN	NaN	0.5543	0.7771	0.0845	0.0359	0.0381	0.0372	0.0272
0.0	0.0	0.0	1125.1407	4981.774	NaN	NaN	0.8158	0.7776	0.0846	0.0359	0.0378	0.0367	0.0273
0.0	0.0	0.0	2901.1407	4865.774	NaN	NaN	0.6265	0.7767	0.0854	0.0362	0.0379	0.0364	0.0273
0.0	0.0	0.0	1828.1407	4427.774	NaN	NaN	0.7078	0.7793	0.084	0.0359	0.0375	0.036	0.0273
0.0	0.0	0.0	1343.1407	2272.774	NaN	NaN	0.6285	0.7835	0.0815	0.0355	0.0369	0.0355	0.0271
0.0	0.0	0.0	4008.1407	4475.774	NaN	NaN	0.5276	0.7817	0.0826	0.036	0.0372	0.0354	0.0272
0.0	0.0	0.0	1776.1407	1478.774	NaN	NaN	0.4543	0.7868	0.0795	0.0352	0.0365	0.0347	0.0272
0.0	0.0	0.0	1738.1407	3170.774	NaN	NaN	0.6459	0.7856	0.08	0.0355	0.0368	0.0348	0.0272
0.0	0.0	0.0	828.1407	5164.774	NaN	NaN	0.8618	0.7847	0.0805	0.0356	0.0371	0.0347	0.0274
0.0	0.0	0.0	2517.1407	-161.226	NaN	NaN	-0.0684	0.7914	0.0768	0.0344	0.0362	0.034	0.0272
0.0	0.0	0.0	1999.1407	3372.774	NaN	NaN	0.6279	0.7931	0.0757	0.0341	0.0362	0.0338	0.0271
0.0	0.0	0.0	478.1407	946.774	NaN	NaN	0.6644	0.7976	0.0732	0.0334	0.0356	0.0333	0.027
0.0	0.0	0.0	4114.1407	1826.774	NaN	NaN	0.3075	0.7915	0.0763	0.0344	0.0368	0.0339	0.0272
0.0	0.0	0.0	-1008.8593	3760.774	NaN	NaN	1.3	0.7989	0.0727	0.0331	0.0355	0.0327	0.027
0.0	0.0	0.0	2844.1407	1503.774	NaN	NaN	0.3459	0.7969	0.0735	0.0335	0.0361	0.033	0.027
0.0	0.0	0.0	2685.1407	309.774	NaN	NaN	0.1034	0.8014	0.0716	0.0327	0.0353	0.0324	0.0267
0.0	0.0	0.0	1917.1407	6288.774	NaN	NaN	0.7664	0.7827	0.0819	0.0356	0.0387	0.0342	0.0269
0.0	0.0	0.0	3369.1407	4547.774	NaN	NaN	0.5744	0.7943	0.0765	0.0333	0.0365	0.0326	0.0269
0.0	0.0	0.0	1346.1407	2363.774	NaN	NaN	0.6372	0.8058	0.0701	0.0314	0.0345	0.0317	0.0265
0.0	0.0	0.0	2620.1407	2678.774	NaN	NaN	0.5055	0.8098	0.0674	0.0309	0.0339	0.0314	0.0266
0.0	0.0	0.0	2016.1407	53.774	NaN	NaN	0.026	0.8154	0.0644	0.0301	0.0329	0.0308	0.0264
0.0	0.0	0.0	2112.1407	7268.774	NaN	NaN	0.7748	0.803	0.0707	0.0323	0.0353	0.0321	0.0265
0.0	0.0	0.0	3647.1407	3065.774	NaN	NaN	0.4567	0.8067	0.0697	0.0315	0.0344	0.0313	0.0264
0.0	0.0	0.0	5028.1407	4821.774	NaN	NaN	0.4895	0.792	0.0772	0.0337	0.0372	0.0332	0.0267
0.0	0.0	0.0	681.1407	3654.774	NaN	NaN	0.8429	0.7995	0.0736	0.0321	0.0356	0.0325	0.0267
0.0	0.0	0.0	3675.1407	2990.774	NaN	NaN	0.4487	0.7873	0.0796	0.0338	0.038	0.0344	0.0269
0.0	0.0	0.0	1208.1407	3040.774	NaN	NaN	0.7157	0.7836	0.0819	0.0339	0.0386	0.035	0.0271
0.0	0.0	0.0	291.1407	5809.774	NaN	NaN	0.9523	0.771	0.0886	0.0353	0.041	0.0366	0.0274
0.0	0.0	0.0	1194.1407	3867.774	NaN	NaN	0.7641	0.7765	0.0856	0.0341	0.0398	0.0364	0.0275
0.0	0.0	0.0	2614.1407	207.774	NaN	NaN	0.0736	0.7733	0.0869	0.0345	0.0405	0.0374	0.0275
0.0	0.0	0.0	1837.1407	1729.774	NaN	NaN	0.4849	0.7729	0.0869	0.0344	0.0404	0.0379	0.0276
0.0	0.0	0.0	2696.1407	3042.774	NaN	NaN	0.5302	0.7687	0.0888	0.0349	0.0411	0.0388	0.0277
0.0	0.0	0.0	1716.1407	2455.774	NaN	NaN	0.5886	0.7701	0.0879	0.0345	0.0408	0.039	0.0277
0.0	0.0	0.0	191.1407	1944.774	NaN	NaN	0.9105	0.772	0.0867	0.0343	0.0404	0.039	0.0277
0.0	0.0	0.0	1543.1407	2539.774	NaN	NaN	0.622	0.7722	0.0864	0.0344	0.0402	0.0391	0.0277
0.0	0.0	0.0	2733.1407	3688.774	NaN	NaN	0.5744	0.7691	0.0881	0.0351	0.0406	0.0396	0.0275
0.0	0.0	0.0	1860.1407	7251.774	NaN	NaN	0.7959	0.7618	0.0925	0.0362	0.0416	0.0402	0.0277
0.0	0.0	0.0	2568.1407	4829.774	NaN	NaN	0.6529	0.7695	0.0885	0.035	0.0401	0.0391	0.0278
0.0	0.0	0.0	592.1407	7937.774	NaN	NaN	0.9306	0.776	0.0849	0.0341	0.0389	0.0383	0.0278
0.0	0.0	0.0	4387.1407	2319.774	NaN	NaN	0.3459	0.7924	0.0758	0.0319	0.036	0.036	0.0279
0.0	0.0	0.0	774.1407	938.774	NaN	NaN	0.5481	0.8025	0.0694	0.0307	0.0344	0.0349	0.028
0.0	0.0	0.0	1067.1407	2683.774	NaN	NaN	0.7155	0.7999	0.0704	0.0315	0.035	0.0354	0.0278
0.0	0.0	0.0	2318.1407	4206.774	NaN	NaN	0.6447	0.8023	0.0695	0.0312	0.0346	0.0347	0.0278
0.0	0.0	0.0	2275.1407	2593.774	NaN	NaN	0.5327	0.8019	0.0695	0.0315	0.0348	0.0345	0.0277
0.0	0.0	0.0	5098.1407	4210.774	NaN	NaN	0.4523	0.8056	0.0679	0.0311	0.0342	0.0335	0.0277
0.0	0.0	0.0	3102.1407	1202.774	NaN	NaN	0.2794	0.8127	0.0641	0.03	0.0331	0.0325	0.0276
0.0	0.0	0.0	1578.1407	1047.774	NaN	NaN	0.399	0.8112	0.0646	0.0306	0.0335	0.0326	0.0275
0.0	0.0	0.0	3185.1407	3795.774	NaN	NaN	0.5437	0.8179	0.0612	0.0296	0.0323	0.0314	0.0276
0.0	0.0	0.0	599.1407	2320.774	NaN	NaN	0.7948	0.8229	0.0584	0.0287	0.0316	0.0308	0.0276
0.0	0.0	0.0	-804.8593	2540.774	NaN	NaN	1.3	0.8296	0.0551	0.0274	0.0305	0.0299	0.0275
0.0	0.0	0.0	-1968.8593	-149.226	NaN	NaN	0.0705	0.8336	0.0526	0.0267	0.0301	0.0295	0.0275
0.0	0.0	0.0	-1795.8593	5932.774	NaN	NaN	1.3	0.828	0.0543	0.0282	0.0315	0.0306	0.0275
0.0	0.0	0.0	-253.8593	1606.774	NaN	NaN	1.1876	0.831	0.0526	0.0278	0.0308	0.03	0.0277
0.0	0.0	0.0	-2000.8593	2950.774	NaN	NaN	1.3	0.8318	0.0517	0.0278	0.0307	0.0301	0.0279
0.0	0.0	0.0	-626.8593	4020.774	NaN	NaN	1.1847	0.8325	0.0509	0.0277	0.0306	0.0302	0.0281
0.0	0.0	0.0	-1367.8593	-984.226	NaN	NaN	0.4184	0.8354	0.0493	0.0271	0.0301	0.0299	0.0281
0.0	0.0	0.0	132.1407	2781.774	NaN	NaN	0.9547	0.8298	0.0515	0.0284	0.0312	0.031	0.0281
0.0	0.0	0.0	145.1407	3847.774	NaN	NaN	0.9637	0.8298	0.0517	0.0284	0.031	0.0308	0.0282
0.0	0.0	0.0	3231.1407	1745.774	NaN	NaN	0.3508	0.8275	0.0528	0.0287	0.0314	0.0313	0.0282
0.0	0.0	0.0	3840.1407	1338.774	NaN	NaN	0.2585	0.8233	0.0549	0.0294	0.032	0.032	0.0284
0.0	0.0	0.0	422.1407	3555.774	NaN	NaN	0.8939	0.8236	0.0552	0.0291	0.0317	0.0318	0.0286
0.0	0.0	0.0	2030.1407	-674.226	NaN	NaN	-0.3	0.8268	0.0539	0.0283	0.0309	0.0315	0.0286
0.0	0.0	0.0	619.1407	2180.774	NaN	NaN	0.7789	0.8201	0.0568	0.0294	0.0322	0.0327	0.0287
0.0	0.0	0.0	2168.1407	1267.774	NaN	NaN	0.369	0.8219	0.0565	0.0289	0.0317	0.0323	0.0287
0.0	0.0	0.0	869.1407	5748.774	NaN	NaN	0.8687	0.8175	0.0586	0.0297	0.0325	0.033	0.0288
0.0	0.0	0.0	1862.1407	1396.774	NaN	NaN	0.4286	0.8208	0.0574	0.0289	0.0317	0.0324	0.0287
0.0	0.0	0.0	1469.1407	1215.774	NaN	NaN	0.4528	0.8216	0.057	0.0288	0.0316	0.0324	0.0286
0.0	0.0	0.0	2725.1407	3919.774	NaN	NaN	0.5899	0.8193	0.058	0.0293	0.032	0.0329	0.0286
0.0	0.0	0.0	4320.1407	3257.774	NaN	NaN	0.4299	0.8177	0.0589	0.0296	0.0321	0.033	0.0287
0.0	0.0	0.0	1365.1407	3098.774	NaN	NaN	0.6942	0.8215	0.0574	0.0289	0.0313	0.0324	0.0285
0.0	0.0	0.0	1059.1407	4695.774	NaN	NaN	0.816	0.8174	0.059	0.0298	0.0321	0.0331	0.0285
0.0	0.0	0.0	3294.1407	2955.774	NaN	NaN	0.4729	0.8209	0.0576	0.0291	0.0314	0.0325	0.0284
0.0	0.0	0.0	3177.1407	5342.774	NaN	NaN	0.6271	0.8173	0.059	0.0298	0.0321	0.0332	0.0285
0.0	0.0	0.0	2728.1407	5105.774	NaN	NaN	0.6518	0.8234	0.0564	0.0285	0.0308	0.0323	0.0286
0.0	0.0	0.0	1438.1407	2472.774	NaN	NaN	0.6323	0.827	0.0543	0.0276	0.0302	0.0321	0.0287
0.0	0.0	0.0	-508.8593	2554.774	NaN	NaN	1.2487	0.8289	0.053	0.0272	0.0299	0.0321	0.0288
0.0	0.0	0.0	-517.8593	2437.774	NaN	NaN	1.2697	0.8298	0.0522	0.0272	0.0298	0.0322	0.0288
0.0	0.0	0.0	-1024.8593	4959.774	NaN	NaN	1.2605	0.8287	0.0524	0.0276	0.03	0.0324	0.0288
0.0	0.0	0.0	635.1407	5601.774	NaN	NaN	0.8982	0.8316	0.0511	0.0273	0.0295	0.0318	0.0287
0.0	0.0	0.0	-259.8593	2725.774	NaN	NaN	1.1054	0.8372	0.0485	0.0266	0.0283	0.0307	0.0286
0.0	0.0	0.0	147.1407	1392.774	NaN	NaN	0.9044	0.8385	0.0476	0.0267	0.0281	0.0306	0.0284
0.0	0.0	0.0	1953.1407	2411.774	NaN	NaN	0.5525	0.8373	0.0482	0.027	0.0284	0.0309	0.0282
0.0	0.0	0.0	580.1407	2484.774	NaN	NaN	0.8107	0.8367	0.0486	0.0272	0.0285	0.031	0.028
0.0	0.0	0.0	1173.1407	5411.774	NaN	NaN	0.8218	0.833	0.0504	0.0279	0.0291	0.0317	0.028
0.0	0.0	0.0	2073.1407	2962.774	NaN	NaN	0.5883	0.8364	0.0493	0.0271	0.0284	0.031	0.0278
0.0	0.0	0.0	664.1407	5515.774	NaN	NaN	0.8925	0.8355	0.0497	0.0272	0.0287	0.0313	0.0277
0.0	0.0	0.0	346.1407	2992.774	NaN	NaN	0.8963	0.8407	0.0476	0.0261	0.0278	0.0303	0.0274
0.0	0.0	0.0	524.1407	2530.774	NaN	NaN	0.8284	0.8403	0.0476	0.0262	0.0281	0.0306	0.0272
0.0	0.0	0.0	1793.1407	2131.774	NaN	NaN	0.5431	0.8413	0.0472	0.026	0.0281	0.0305	0.0269
0.0	0.0	0.0	4844.1407	2192.774	NaN	NaN	0.3116	0.8423	0.0469	0.0258	0.0281	0.0304	0.0265
0.0	0.0	0.0	2893.1407	2824.774	NaN	NaN	0.494	0.8447	0.046	0.0253	0.0278	0.0301	0.0262
0.0	0.0	0.0	2487.1407	2179.774	NaN	NaN	0.4671	0.8453	0.0456	0.0251	0.0279	0.0301	0.0259
0.0	0.0	0.0	2410.1407	3424.774	NaN	NaN	0.5869	0.8468	0.0449	0.0248	0.0278	0.03	0.0257
0.0	0.0	0.0	-462.8593	4125.774	NaN	NaN	1.1264	0.8485	0.044	0.0245	0.0277	0.0297	0.0255
0.0	0.0	0.0	782.1407	3895.774	NaN	NaN	0.8328	0.8522	0.0422	0.0241	0.0274	0.0289	0.0252
0.0	0.0	0.0	-1154.8593	1319.774	NaN	NaN	1.3	0.8564	0.0398	0.0237	0.027	0.0279	0.0251
0.0	0.0	0.0	-1275.8593	1922.774	NaN	NaN	1.3	0.8593	0.038	0.0236	0.027	0.0273	0.0248
0.0	0.0	0.0	-3512.8593	-843.226	NaN	NaN	0.1936	0.8622	0.0364	0.0236	0.0269	0.0265	0.0244
0.0	0.0	0.0	-4584.8593	-1421.226	NaN	NaN	0.2366	0.8636	0.0353	0.0238	0.0269	0.0261	0.0242
0.0	0.0	0.0	-1876.8593	3592.774	NaN	NaN	1.3	0.8645	0.0346	0.0241	0.0269	0.0258	0.0241
0.0	0.0	0.0	-3003.8593	663.774	NaN	NaN	-0.2837	0.8655	0.034	0.0241	0.0268	0.0255	0.024
0.0	0.0	0.0	-2979.8593	3724.774	NaN	NaN	1.3	0.866	0.0337	0.0242	0.0268	0.0254	0.0239
0.0	0.0	0.0	-4574.8593	1121.774	NaN	NaN	-0.3	0.8666	0.0334	0.0241	0.0268	0.0253	0.0238
0.0	0.0	0.0	-3440.8593	2073.774	NaN	NaN	-0.3	0.8666	0.0333	0.0241	0.0268	0.0254	0.0238
0.0	0.0	0.0	-2981.8593	1449.774	NaN	NaN	-0.3	0.8664	0.0333	0.0242	0.0269	0.0254	0.0239
0.0	0.0	0.0	-3664.8593	939.774	NaN	NaN	-0.3	0.8663	0.0333	0.0243	0.0269	0.0254	0.0239
0.0	0.0	0.0	-1744.8593	-198.226	NaN	NaN	0.102	0.8662	0.0334	0.0244	0.0268	0.0253	0.0239
0.0	0.0	0.0	-2570.8593	1719.774	NaN	NaN	-0.3	0.8661	0.0335	0.0245	0.0268	0.0253	0.0239
0.0	0.0	0.0	-1958.8593	4007.774	NaN	NaN	1.3	0.8654	0.0337	0.0247	0.0268	0.0254	0.024
0.0	0.0	0.0	-1599.8593	3669.774	NaN	NaN	1.3	0.865	0.0338	0.0248	0.0268	0.0254	0.0241
0.0	0.0	0.0	-2039.8593	3691.774	NaN	NaN	1.3	0.8646	0.034	0.0249	0.0268	0.0254	0.0243
0.0	0.0	0.0	-3154.8593	838.774	NaN	NaN	-0.3	0.8643	0.0341	0.025	0.0269	0.0254	0.0244
0.0	0.0	0.0	-1289.8593	2244.774	NaN	NaN	1.3	0.8639	0.0342	0.0251	0.0269	0.0255	0.0244
0.0	0.0	0.0	-2531.8593	5505.774	NaN	NaN	1.3	0.8638	0.0342	0.0252	0.0269	0.0255	0.0245
0.0	0.0	0.0	-2413.8593	4149.774	NaN	NaN	1.3	0.864	0.0341	0.0251	0.0269	0.0254	0.0245
0.0	0.0	0.0	-1343.8593	3206.774	NaN	NaN	1.3	0.8639	0.0341	0.0251	0.0269	0.0254	0.0245
0.0	0.0	0.0	-3321.8593	2159.774	NaN	NaN	-0.3	0.8639	0.034	0.0251	0.0269	0.0254	0.0245
0.0	0.0	0.0	-2339.8593	1675.774	NaN	NaN	-0.3	0.8639	0.034	0.0251	0.027	0.0254	0.0245
0.0	0.0	0.0	-2764.8593	847.774	NaN	NaN	-0.3	0.8639	0.0339	0.0251	0.027	0.0254	0.0246
0.0	0.0	0.0	-1837.8593	2877.774	NaN	NaN	1.3	0.8641	0.0339	0.0251	0.027	0.0254	0.0245
0.0	0.0	0.0	-3060.8593	2318.774	NaN	NaN	-0.3	0.8643	0.0338	0.025	0.027	0.0254	0.0245
0.0	0.0	0.0	-3379.8593	3644.774	NaN	NaN	1.3	0.8644	0.0338	0.0251	0.0269	0.0254	0.0244
0.0	0.0	0.0	-2430.8593	2834.774	NaN	NaN	1.3	0.8643	0.0338	0.0251	0.027	0.0255	0.0244
0.0	0.0	0.0	-1417.8593	3908.774	NaN	NaN	1.3	0.864	0.0339	0.0251	0.027	0.0256	0.0244
0.0	0.0	0.0	-2859.8593	4719.774	NaN	NaN	1.3	0.864	0.0339	0.0251	0.027	0.0256	0.0244
0.0	0.0	0.0	-4165.8593	4432.774	NaN	NaN	1.3	0.8641	0.0338	0.0251	0.027	0.0256	0.0244
0.0	0.0	0.0	-3571.8593	2525.774	NaN	NaN	-0.3	0.8641	0.0337	0.025	0.0271	0.0256	0.0245
0.0	0.0	0.0	-1314.8593	1795.774	NaN	NaN	1.3	0.8638	0.0338	0.025	0.0271	0.0257	0.0245
0.0	0.0	0.0	-4248.8593	3764.774	NaN	NaN	-0.3	0.8637	0.0338	0.0251	0.0272	0.0257	0.0245
0.0	0.0	0.0	-2527.8593	6860.774	NaN	NaN	1.3	0.8637	0.0339	0.0251	0.0272	0.0257	0.0244
0.0	0.0	0.0	-973.8593	2793.774	NaN	NaN	1.3	0.864	0.0337	0.0251	0.0271	0.0256	0.0244
0.0	0.0	0.0	-3806.8593	6347.774	NaN	NaN	1.3	0.8642	0.0336	0.0251	0.0271	0.0256	0.0244
0.0	0.0	0.0	-1968.8593	2356.774	NaN	NaN	1.3	0.8647	0.0334	0.025	0.0271	0.0254	0.0244
0.0	0.0	0.0	-3710.8593	4114.774	NaN	NaN	1.3	0.8648	0.0334	0.0249	0.0271	0.0255	0.0244
0.0	0.0	0.0	-2693.8593	941.774	NaN	NaN	-0.3	0.8649	0.0333	0.0249	0.0271	0.0254	0.0244
0.0	0.0	0.0	-2630.8593	1749.774	NaN	NaN	-0.3	0.8651	0.0332	0.0248	0.0271	0.0254	0.0243
0.0	0.0	0.0	-3103.8593	1861.774	NaN	NaN	-0.3	0.8651	0.0333	0.0249	0.0271	0.0255	0.0243
0.0	0.0	0.0	-2088.8593	2428.774	NaN	NaN	1.3	0.8652	0.0332	0.0249	0.027	0.0254	0.0242
0.0	0.0	0.0	-1729.8593	3029.774	NaN	NaN	1.3	0.8652	0.0333	0.0249	0.027	0.0254	0.0243
0.0	0.0	0.0	-1850.8593	1662.774	NaN	NaN	-0.3	0.865	0.0333	0.025	0.027	0.0255	0.0243
0.0	0.0	0.0	-3604.8593	2232.774	NaN	NaN	-0.3	0.8649	0.0334	0.0249	0.027	0.0255	0.0243
0.0	0.0	0.0	-2377.8593	4170.774	NaN	NaN	1.3	0.8643	0.0336	0.0251	0.027	0.0256	0.0243
0.0	0.0	0.0	-3685.8593	2342.774	NaN	NaN	-0.3	0.8642	0.0336	0.0251	0.027	0.0256	0.0244
0.0	0.0	0.0	-1514.8593	5975.774	NaN	NaN	1.3	0.8635	0.0338	0.0254	0.0271	0.0257	0.0244
0.0	0.0	0.0	-2394.8593	4063.774	NaN	NaN	1.3	0.8639	0.0337	0.0253	0.027	0.0257	0.0244
0.0	0.0	0.0	-2771.8593	5320.774	NaN	NaN	1.3	0.8637	0.0337	0.0253	0.0271	0.0257	0.0244
0.0	0.0	0.0	-3485.8593	2998.774	NaN	NaN	-0.3	0.864	0.0336	0.0251	0.0271	0.0257	0.0245
0.0	0.0	0.0	-3727.8593	3186.774	NaN	NaN	-0.3	0.8638	0.0336	0.0251	0.0272	0.0258	0.0244
0.0	0.0	0.0	-3321.8593	970.774	NaN	NaN	-0.3	0.8635	0.0337	0.0251	0.0273	0.0259	0.0245
0.0	0.0	0.0	-3675.8593	4866.774	NaN	NaN	1.3	0.8634	0.0337	0.0252	0.0273	0.026	0.0244
0.0	0.0	0.0	-1756.8593	2467.774	NaN	NaN	1.3	0.8632	0.0337	0.0252	0.0273	0.026	0.0244
0.0	0.0	0.0	-2233.8593	3854.774	NaN	NaN	1.3	0.8632	0.0337	0.0252	0.0273	0.026	0.0244
0.0	0.0	0.0	-3236.8593	2481.774	NaN	NaN	-0.3	0.8633	0.0337	0.0252	0.0273	0.026	0.0245
0.0	0.0	0.0	-4424.8593	2477.774	NaN	NaN	-0.3	0.8631	0.0338	0.0253	0.0273	0.0261	0.0245
0.0	0.0	0.0	-355.8593	703.774	NaN	NaN	1.3	0.8629	0.0339	0.0254	0.0273	0.0261	0.0245
0.0	0.0	0.0	-1627.8593	3237.774	NaN	NaN	1.3	0.8629	0.0339	0.0254	0.0273	0.0261	0.0245
0.0	0.0	0.0	-2572.8593	-257.226	NaN	NaN	0.0909	0.8628	0.034	0.0254	0.0272	0.0261	0.0245
0.0	0.0	0.0	-3199.8593	3732.774	NaN	NaN	1.3	0.8617	0.0344	0.0257	0.0273	0.0263	0.0246
0.0	0.0	0.0	-2770.8593	2853.774	NaN	NaN	1.3	0.8612	0.0345	0.0259	0.0273	0.0264	0.0247
0.0	0.0	0.0	-1288.8593	6902.774	NaN	NaN	1.2296	0.8608	0.0347	0.0261	0.0273	0.0264	0.0247
0.0	0.0	0.0	-3505.8593	-58.226	NaN	NaN	0.0163	0.8616	0.0345	0.0258	0.0272	0.0262	0.0248
0.0	0.0	0.0	-2474.8593	4147.774	NaN	NaN	1.3	0.8604	0.0349	0.0262	0.0273	0.0264	0.0248
0.0	0.0	0.0	-2892.8593	3677.774	NaN	NaN	1.3	0.8612	0.0347	0.026	0.0272	0.0262	0.0248
0.0	0.0	0.0	-1725.8593	3952.774	NaN	NaN	1.3	0.8613	0.0346	0.0259	0.0272	0.0262	0.0248
0.0	0.0	0.0	-3154.8593	1228.774	NaN	NaN	-0.3	0.8618	0.0345	0.0257	0.0271	0.0261	0.0248
0.0	0.0	0.0	-1350.8593	2149.774	NaN	NaN	1.3	0.8612	0.0347	0.0259	0.0272	0.0262	0.0247
0.0	0.0	0.0	-3450.8593	4377.774	NaN	NaN	1.3	0.8609	0.0348	0.026	0.0272	0.0262	0.0248
0.0	0.0	0.0	-951.8593	1442.774	NaN	NaN	1.3	0.8612	0.0348	0.0261	0.0271	0.0261	0.0247
0.0	0.0	0.0	-2774.8593	4468.774	NaN	NaN	1.3	0.8612	0.0349	0.0261	0.027	0.0261	0.0248
0.0	0.0	0.0	-4818.8593	3834.774	NaN	NaN	-0.3	0.8612	0.0349	0.0261	0.027	0.026	0.0248
0.0	0.0	0.0	-2399.8593	4314.774	NaN	NaN	1.3	0.8609	0.0351	0.0262	0.027	0.0261	0.0247
0.0	0.0	0.0	-3639.8593	3255.774	NaN	NaN	-0.3	0.8615	0.0349	0.026	0.0269	0.0259	0.0248
0.0	0.0	0.0	-3449.8593	4256.774	NaN	NaN	1.3	0.8612	0.0351	0.0261	0.0269	0.026	0.0247
0.0	0.0	0.0	1116.1407	954.774	NaN	NaN	0.461	0.8611	0.0352	0.0262	0.0269	0.026	0.0247
0.0	0.0	0.0	-2547.8593	5509.774	NaN	NaN	1.3	0.8604	0.0354	0.0264	0.0269	0.0261	0.0247
0.0	0.0	0.0	-2129.8593	4167.774	NaN	NaN	1.3	0.8618	0.035	0.0261	0.0266	0.0258	0.0247
0.0	0.0	0.0	-1844.8593	219.774	NaN	NaN	-0.1352	0.8619	0.035	0.0259	0.0267	0.0258	0.0248
0.0	0.0	0.0	-3294.8593	3081.774	NaN	NaN	-0.3	0.8611	0.0353	0.0261	0.0268	0.026	0.0247
0.0	0.0	0.0	-2781.8593	3609.774	NaN	NaN	1.3	0.8607	0.0355	0.0263	0.0268	0.026	0.0248
0.0	0.0	0.0	-2386.8593	6318.774	NaN	NaN	1.3	0.8597	0.0358	0.0266	0.0269	0.0262	0.0248
0.0	0.0	0.0	-3008.8593	2976.774	NaN	NaN	-0.3	0.8608	0.0355	0.0263	0.0266	0.0259	0.0249
0.0	0.0	0.0	-2614.8593	5451.774	NaN	NaN	1.3	0.8612	0.0353	0.0262	0.0266	0.0258	0.0248
0.0	0.0	0.0	-3473.8593	1063.774	NaN	NaN	-0.3	0.8621	0.035	0.0259	0.0265	0.0256	0.0249
0.0	0.0	0.0	-2845.8593	1625.774	NaN	NaN	-0.3	0.8623	0.0349	0.0258	0.0266	0.0256	0.0248
0.0	0.0	0.0	-1948.8593	93.774	NaN	NaN	-0.0505	0.863	0.0347	0.0256	0.0265	0.0255	0.0247
0.0	0.0	0.0	-2330.8593	1749.774	NaN	NaN	-0.3	0.8626	0.0348	0.0258	0.0266	0.0255	0.0247
0.0	0.0	0.0	-2699.8593	1141.774	NaN	NaN	-0.3	0.8625	0.0348	0.0259	0.0265	0.0255	0.0247
0.0	0.0	0.0	-2183.8593	4570.774	NaN	NaN	1.3	0.8618	0.0351	0.0261	0.0266	0.0257	0.0247
0.0	0.0	0.0	-4172.8593	3248.774	NaN	NaN	-0.3	0.862	0.0351	0.0261	0.0265	0.0256	0.0248
0.0	0.0	0.0	-3808.8593	4114.774	NaN	NaN	1.3	0.8616	0.0352	0.0263	0.0265	0.0256	0.0248
0.0	0.0	0.0	-2037.8593	3404.774	NaN	NaN	1.3	0.8618	0.0352	0.0262	0.0264	0.0256	0.0248
0.0	0.0	0.0	-3965.8593	5567.774	NaN	NaN	1.3	0.8618	0.0352	0.0262	0.0265	0.0256	0.0248
0.0	0.0	0.0	-4426.8593	1589.774	NaN	NaN	-0.3	0.8622	0.035	0.026	0.0265	0.0255	0.0248
0.0	0.0	0.0	-1150.8593	5439.774	NaN	NaN	1.2683	0.8617	0.0352	0.0262	0.0265	0.0256	0.0247
0.0	0.0	0.0	-1719.8593	2428.774	NaN	NaN	1.3	0.8628	0.0348	0.0259	0.0264	0.0254	0.0247
0.0	0.0	0.0	-2107.8593	712.774	NaN	NaN	-0.3	0.863	0.0347	0.0257	0.0265	0.0254	0.0246
0.0	0.0	0.0	-1733.8593	307.774	NaN	NaN	-0.2158	0.863	0.0347	0.0257	0.0265	0.0255	0.0246
0.0	0.0	0.0	-4589.8593	4029.774	NaN	NaN	-0.3	0.8629	0.0347	0.0258	0.0265	0.0255	0.0246
0.0	0.0	0.0	-3271.8593	625.774	NaN	NaN	-0.2365	0.8632	0.0346	0.0257	0.0265	0.0255	0.0246
0.0	0.0	0.0	-1202.8593	476.774	NaN	NaN	-0.3	0.8631	0.0346	0.0258	0.0265	0.0255	0.0246
0.0	0.0	0.0	-2939.8593	1118.774	NaN	NaN	-0.3	0.863	0.0346	0.0258	0.0265	0.0255	0.0246
0.0	0.0	0.0	-2991.8593	3905.774	NaN	NaN	1.3	0.8628	0.0347	0.0259	0.0265	0.0256	0.0246
0.0	0.0	0.0	-3859.8593	105.774	NaN	NaN	-0.0282	0.8632	0.0345	0.0258	0.0264	0.0255	0.0246
0.0	0.0	0.0	-3969.8593	5570.774	NaN	NaN	1.3	0.8627	0.0347	0.0259	0.0265	0.0256	0.0246
0.0	0.0	0.0	-3895.8593	-752.226	NaN	NaN	0.1618	0.8625	0.0348	0.026	0.0265	0.0256	0.0247
0.0	0.0	0.0	-2107.8593	6299.774	NaN	NaN	1.3	0.8609	0.0352	0.0265	0.0267	0.0259	0.0247
0.0	0.0	0.0	-1854.8593	4751.774	NaN	NaN	1.3	0.8615	0.0351	0.0264	0.0266	0.0257	0.0247
0.0	0.0	0.0	-3600.8593	4357.774	NaN	NaN	1.3	0.8621	0.0349	0.0262	0.0265	0.0256	0.0247
0.0	0.0	0.0	-2849.8593	3299.774	NaN	NaN	1.3	0.8622	0.0349	0.026	0.0266	0.0256	0.0247
0.0	0.0	0.0	-2529.8593	4084.774	NaN	NaN	1.3	0.8623	0.0349	0.026	0.0266	0.0256	0.0246
0.0	0.0	0.0	-3612.8593	4679.774	NaN	NaN	1.3	0.8624	0.0349	0.0259	0.0266	0.0256	0.0246
0.0	0.0	0.0	-3480.8593	2667.774	NaN	NaN	-0.3	0.8627	0.0348	0.0259	0.0266	0.0256	0.0246
0.0	0.0	0.0	-690.8593	3761.774	NaN	NaN	1.225	0.8625	0.0348	0.026	0.0266	0.0256	0.0245
0.0	0.0	0.0	-4155.8593	1459.774	NaN	NaN	-0.3	0.8635	0.0344	0.0256	0.0265	0.0255	0.0245
0.0	0.0	0.0	-3082.8593	1726.774	NaN	NaN	-0.3	0.8639	0.0342	0.0254	0.0266	0.0255	0.0244
0.0	0.0	0.0	-4258.8593	-1582.226	NaN	NaN	0.2709	0.8641	0.0341	0.0252	0.0267	0.0255	0.0244
0.0	0.0	0.0	-3400.8593	1971.774	NaN	NaN	-0.3	0.8637	0.0342	0.0254	0.0267	0.0256	0.0244
0.0	0.0	0.0	-5007.8593	3836.774	NaN	NaN	-0.3	0.8638	0.0342	0.0255	0.0266	0.0256	0.0244
0.0	0.0	0.0	-3670.8593	3810.774	NaN	NaN	1.3	0.8639	0.0341	0.0256	0.0266	0.0255	0.0244
0.0	0.0	0.0	-2237.8593	-684.226	NaN	NaN	0.2342	0.8641	0.0341	0.0254	0.0265	0.0255	0.0244
0.0	0.0	0.0	-2297.8593	1079.774	NaN	NaN	-0.3	0.8635	0.0343	0.0256	0.0266	0.0256	0.0244
0.0	0.0	0.0	-4506.8593	5831.774	NaN	NaN	1.3	0.8627	0.0345	0.0259	0.0267	0.0257	0.0244
0.0	0.0	0.0	-2906.8593	6131.774	NaN	NaN	1.3	0.8624	0.0346	0.0261	0.0267	0.0257	0.0245
0.0	0.0	0.0	-3057.8593	3145.774	NaN	NaN	1.3	0.8632	0.0343	0.0258	0.0266	0.0255	0.0245
0.0	0.0	0.0	-4119.8593	3256.774	NaN	NaN	-0.3	0.8633	0.0344	0.0256	0.0267	0.0256	0.0245
0.0	0.0	0.0	-3989.8593	1967.774	NaN	NaN	-0.3	0.863	0.0345	0.0256	0.0268	0.0257	0.0245
0.0	0.0	0.0	-4067.8593	1555.774	NaN	NaN	-0.3	0.8627	0.0346	0.0257	0.0268	0.0257	0.0245
0.0	0.0	0.0	-1455.8593	5473.774	NaN	NaN	1.3	0.8615	0.035	0.0261	0.0269	0.0259	0.0245
0.0	0.0	0.0	-4669.8593	2594.774	NaN	NaN	-0.3	0.8613	0.0351	0.0263	0.0269	0.0259	0.0246
0.0	0.0	0.0	-1695.8593	7290.774	NaN	NaN	1.3	0.86	0.0355	0.0266	0.027	0.0263	0.0246
0.0	0.0	0.0	-1428.8593	5472.774	NaN	NaN	1.3	0.8611	0.0351	0.0263	0.0268	0.026	0.0247
0.0	0.0	0.0	-3871.8593	3547.774	NaN	NaN	-0.3	0.8615	0.0349	0.0261	0.0269	0.0259	0.0247
0.0	0.0	0.0	-4543.8593	1744.774	NaN	NaN	-0.3	0.862	0.0348	0.0259	0.0269	0.0259	0.0246
0.0	0.0	0.0	-3399.8593	3539.774	NaN	NaN	1.3	0.8616	0.0349	0.026	0.027	0.026	0.0245
0.0	0.0	0.0	-3495.8593	2966.774	NaN	NaN	-0.3	0.8614	0.0349	0.026	0.027	0.0261	0.0245
0.0	0.0	0.0	-3880.8593	5664.774	NaN	NaN	1.3	0.8605	0.0352	0.0263	0.0272	0.0263	0.0246
0.0	0.0	0.0	-2917.8593	7549.774	NaN	NaN	1.3	0.8597	0.0355	0.0266	0.0273	0.0264	0.0246
0.0	0.0	0.0	-5264.8593	3501.774	NaN	NaN	-0.3	0.8608	0.0351	0.0263	0.0271	0.0261	0.0246
0.0	0.0	0.0	-1918.8593	3232.774	NaN	NaN	1.3	0.86	0.0353	0.0265	0.0273	0.0263	0.0246
0.0	0.0	0.0	-3153.8593	2986.774	NaN	NaN	-0.3	0.8607	0.0351	0.0263	0.0271	0.0262	0.0246
0.0	0.0	0.0	-2704.8593	5125.774	NaN	NaN	1.3	0.861	0.035	0.0262	0.0271	0.0261	0.0245
0.0	0.0	0.0	-2829.8593	2246.774	NaN	NaN	-0.3	0.8619	0.0348	0.0259	0.027	0.026	0.0244
0.0	0.0	0.0	-3395.8593	1631.774	NaN	NaN	-0.3	0.861	0.035	0.0261	0.0272	0.0262	0.0245
0.0	0.0	0.0	-3689.8593	5378.774	NaN	NaN	1.3	0.8593	0.0356	0.0266	0.0274	0.0266	0.0246
0.0	0.0	0.0	-2351.8593	8641.774	NaN	NaN	1.3	0.8586	0.0357	0.0268	0.0275	0.0267	0.0246
0.0	0.0	0.0	-3084.8593	1912.774	NaN	NaN	-0.3	0.8612	0.0348	0.0261	0.0271	0.0261	0.0247
0.0	0.0	0.0	-2934.8593	1302.774	NaN	NaN	-0.3	0.8614	0.0348	0.0259	0.0272	0.0262	0.0246
0.0	0.0	0.0	-2693.8593	1066.774	NaN	NaN	-0.3	0.8618	0.0346	0.0256	0.0273	0.0262	0.0245
0.0	0.0	0.0	-4408.8593	5439.774	NaN	NaN	1.3	0.8612	0.0347	0.0258	0.0274	0.0264	0.0245
0.0	0.0	0.0	-3772.8593	6003.774	NaN	NaN	1.3	0.8612	0.0347	0.0259	0.0274	0.0264	0.0245
0.0	0.0	0.0	-4354.8593	3292.774	NaN	NaN	-0.3	0.8615	0.0346	0.0258	0.0273	0.0263	0.0245
0.0	0.0	0.0	-1559.8593	3766.774	NaN	NaN	1.3	0.8613	0.0346	0.0258	0.0274	0.0264	0.0245
0.0	0.0	0.0	-2718.8593	1388.774	NaN	NaN	-0.3	0.862	0.0344	0.0256	0.0273	0.0262	0.0245
0.0	0.0	0.0	-4735.8593	1687.774	NaN	NaN	-0.3	0.8618	0.0344	0.0256	0.0274	0.0263	0.0245
0.0	0.0	0.0	-3287.8593	6017.774	NaN	NaN	1.3	0.8614	0.0345	0.0257	0.0274	0.0264	0.0245
0.0	0.0	0.0	-1807.8593	2150.774	NaN	NaN	1.3	0.8616	0.0344	0.0257	0.0274	0.0264	0.0246
0.0	0.0	0.0	-1940.8593	1694.774	NaN	NaN	-0.3	0.8618	0.0343	0.0256	0.0273	0.0264	0.0245
0.0	0.0	0.0	-2566.8593	2419.774	NaN	NaN	-0.3	0.862	0.0343	0.0255	0.0273	0.0264	0.0245
0.0	0.0	0.0	-2515.8593	50.774	NaN	NaN	-0.0206	0.8615	0.0345	0.0256	0.0273	0.0265	0.0245
0.0	0.0	0.0	-3138.8593	3049.774	NaN	NaN	-0.3	0.8612	0.0346	0.0258	0.0273	0.0265	0.0246
0.0	0.0	0.0	-4135.8593	3270.774	NaN	NaN	-0.3	0.8615	0.0345	0.0257	0.0272	0.0265	0.0246
0.0	0.0	0.0	-2686.8593	3335.774	NaN	NaN	1.3	0.861	0.0347	0.0259	0.0273	0.0266	0.0246
0.0	0.0	0.0	-3350.8593	1708.774	NaN	NaN	-0.3	0.8612	0.0346	0.0258	0.0273	0.0265	0.0246
0.0	0.0	0.0	-2154.8593	4864.774	NaN	NaN	1.3	0.8613	0.0345	0.0258	0.0273	0.0265	0.0246
0.0	0.0	0.0	-3807.8593	4098.774	NaN	NaN	1.3	0.8613	0.0345	0.0257	0.0274	0.0265	0.0246
0.0	0.0	0.0	-3954.8593	-1780.226	NaN	NaN	0.3104	0.8612	0.0345	0.0257	0.0274	0.0265	0.0247
0.0	0.0	0.0	-3181.8593	5513.774	NaN	NaN	1.3	0.861	0.0347	0.0259	0.0274	0.0265	0.0246
0.0	0.0	0.0	-3602.8593	4042.774	NaN	NaN	1.3	0.8612	0.0346	0.0258	0.0274	0.0264	0.0246
0.0	0.0	0.0	-5657.8593	1619.774	NaN	NaN	-0.3	0.8609	0.0346	0.0258	0.0275	0.0265	0.0247
0.0	0.0	0.0	-3770.8593	5780.774	NaN	NaN	1.3	0.86	0.035	0.0261	0.0275	0.0266	0.0248
0.0	0.0	0.0	-1616.8593	7083.774	NaN	NaN	1.2958	0.8596	0.0351	0.0264	0.0276	0.0266	0.0248
0.0	0.0	0.0	-3262.8593	1519.774	NaN	NaN	-0.3	0.86	0.035	0.0263	0.0275	0.0264	0.0249
0.0	0.0	0.0	-2006.8593	2917.774	NaN	NaN	1.3	0.8592	0.0354	0.0266	0.0275	0.0266	0.0248
0.0	0.0	0.0	-3860.8593	5001.774	NaN	NaN	1.3	0.8593	0.0354	0.0266	0.0274	0.0265	0.0248
0.0	0.0	0.0	-883.8593	5922.774	NaN	NaN	1.1754	0.8593	0.0354	0.0266	0.0274	0.0264	0.0249
0.0	0.0	0.0	-3587.8593	2629.774	NaN	NaN	-0.3	0.8602	0.0351	0.0263	0.0273	0.0262	0.0249
0.0	0.0	0.0	-3174.8593	3441.774	NaN	NaN	1.3	0.8594	0.0354	0.0265	0.0275	0.0264	0.0248
0.0	0.0	0.0	-2146.8593	5391.774	NaN	NaN	1.3	0.8588	0.0357	0.0266	0.0275	0.0265	0.0248
0.0	0.0	0.0	-2264.8593	6043.774	NaN	NaN	1.3	0.8591	0.0355	0.0266	0.0274	0.0264	0.0249
0.0	0.0	0.0	-3023.8593	3313.774	NaN	NaN	1.3	0.8604	0.0351	0.0262	0.0273	0.0261	0.0249
0.0	0.0	0.0	-3346.8593	1593.774	NaN	NaN	-0.3	0.8607	0.035	0.026	0.0273	0.0261	0.0248
0.0	0.0	0.0	-2277.8593	2949.774	NaN	NaN	1.3	0.8605	0.0351	0.0261	0.0273	0.0261	0.0247
0.0	0.0	0.0	-3022.8593	3143.774	NaN	NaN	1.3	0.8608	0.035	0.0261	0.0273	0.026	0.0247
0.0	0.0	0.0	-1813.8593	6698.774	NaN	NaN	1.3	0.8608	0.0349	0.0262	0.0273	0.026	0.0247
0.0	0.0	0.0	-2801.8593	4003.774	NaN	NaN	1.3	0.8619	0.0346	0.0259	0.0271	0.0259	0.0246
0.0	0.0	0.0	-5011.8593	3752.774	NaN	NaN	-0.3	0.8627	0.0343	0.0255	0.0271	0.0258	0.0246
0.0	0.0	0.0	-4984.8593	2176.774	NaN	NaN	-0.3	0.8632	0.0341	0.0252	0.0272	0.0258	0.0245
0.0	0.0	0.0	-3431.8593	737.774	NaN	NaN	-0.2738	0.8633	0.0341	0.0252	0.0272	0.0258	0.0245
0.0	0.0	0.0	-3057.8593	3580.774	NaN	NaN	1.3	0.8633	0.034	0.0252	0.0272	0.0258	0.0244
0.0	0.0	0.0	-3438.8593	5792.774	NaN	NaN	1.3	0.8635	0.0339	0.0252	0.0272	0.0258	0.0243
0.0	0.0	0.0	-3128.8593	3927.774	NaN	NaN	1.3	0.8639	0.0337	0.0252	0.0272	0.0258	0.0243
0.0	0.0	0.0	-4229.8593	2593.774	NaN	NaN	-0.3	0.8642	0.0336	0.0251	0.0271	0.0257	0.0243
0.0	0.0	0.0	-2707.8593	3460.774	NaN	NaN	1.3	0.8643	0.0336	0.025	0.0271	0.0257	0.0243
0.0	0.0	0.0	-3235.8593	1153.774	NaN	NaN	-0.3	0.8642	0.0336	0.025	0.0271	0.0257	0.0244
0.0	0.0	0.0	-3061.8593	2428.774	NaN	NaN	-0.3	0.8643	0.0336	0.025	0.0271	0.0257	0.0244
0.0	0.0	0.0	-1755.8593	3444.774	NaN	NaN	1.3	0.8643	0.0335	0.025	0.0271	0.0257	0.0244
0.0	0.0	0.0	-2812.8593	1709.774	NaN	NaN	-0.3	0.8642	0.0336	0.025	0.0271	0.0257	0.0244
0.0	0.0	0.0	-2534.8593	1523.774	NaN	NaN	-0.3	0.8642	0.0336	0.025	0.0272	0.0257	0.0244
0.0	0.0	0.0	-3062.8593	1191.774	NaN	NaN	-0.3	0.864	0.0336	0.025	0.0272	0.0257	0.0245
0.0	0.0	0.0	-3018.8593	-600.226	NaN	NaN	0.1659	0.864	0.0337	0.025	0.0272	0.0257	0.0245
0.0	0.0	0.0	-2694.8593	2062.774	NaN	NaN	-0.3	0.864	0.0337	0.025	0.0272	0.0257	0.0244
0.0	0.0	0.0	-2702.8593	2512.774	NaN	NaN	-0.3	0.8641	0.0337	0.025	0.0271	0.0257	0.0244
0.0	0.0	0.0	-2274.8593	5719.774	NaN	NaN	1.3	0.8642	0.0337	0.025	0.0271	0.0257	0.0244
0.0	0.0	0.0	-2353.8593	1568.774	NaN	NaN	-0.3	0.864	0.0338	0.025	0.0271	0.0257	0.0244
0.0	0.0	0.0	-1589.8593	4277.774	NaN	NaN	1.3	0.8641	0.0337	0.025	0.0271	0.0257	0.0243
0.0	0.0	0.0	-3728.8593	3852.774	NaN	NaN	1.3	0.864	0.0338	0.025	0.0271	0.0257	0.0244
0.0	0.0	0.0	-4324.8593	1668.774	NaN	NaN	-0.3	0.8638	0.0339	0.0251	0.0271	0.0257	0.0245
0.0	0.0	0.0	-3921.8593	2532.774	NaN	NaN	-0.3	0.8635	0.034	0.0251	0.0272	0.0257	0.0245
0.0	0.0	0.0	-3268.8593	2427.774	NaN	NaN	-0.3	0.8634	0.034	0.0251	0.0272	0.0257	0.0245
0.0	0.0	0.0	-2710.8593	3771.774	NaN	NaN	1.3	0.8634	0.034	0.0251	0.0272	0.0258	0.0245
0.0	0.0	0.0	-3432.8593	2425.774	NaN	NaN	-0.3	0.8633	0.034	0.0251	0.0273	0.0258	0.0245
0.0	0.0	0.0	265.1407	3244.774	NaN	NaN	0.9245	0.8633	0.034	0.0251	0.0273	0.0259	0.0244
0.0	0.0	0.0	-1294.8593	3707.774	NaN	NaN	1.3	0.8632	0.034	0.0252	0.0273	0.0259	0.0244
0.0	0.0	0.0	-3430.8593	1867.774	NaN	NaN	-0.3	0.8631	0.034	0.0252	0.0273	0.0259	0.0245
0.0	0.0	0.0	-4838.8593	1326.774	NaN	NaN	-0.3	0.8626	0.0341	0.0252	0.0274	0.0259	0.0246
0.0	0.0	0.0	-3300.8593	4146.774	NaN	NaN	1.3	0.8625	0.0342	0.0253	0.0275	0.026	0.0246
0.0	0.0	0.0	-4219.8593	3814.774	NaN	NaN	-0.3	0.8622	0.0343	0.0253	0.0275	0.026	0.0247
0.0	0.0	0.0	-2382.8593	3261.774	NaN	NaN	1.3	0.862	0.0343	0.0253	0.0275	0.026	0.0248
0.0	0.0	0.0	-3247.8593	3506.774	NaN	NaN	1.3	0.8619	0.0343	0.0254	0.0276	0.026	0.0248
0.0	0.0	0.0	-2471.8593	2361.774	NaN	NaN	-0.3	0.8618	0.0343	0.0254	0.0276	0.026	0.0249
0.0	0.0	0.0	-2283.8593	3178.774	NaN	NaN	1.3	0.8618	0.0343	0.0254	0.0276	0.0259	0.0249
0.0	0.0	0.0	-2230.8593	5160.774	NaN	NaN	1.3	0.8618	0.0343	0.0254	0.0276	0.0259	0.0249
0.0	0.0	0.0	-1609.8593	-642.226	NaN	NaN	0.2852	0.8615	0.0343	0.0255	0.0277	0.0259	0.0251
0.0	0.0	0.0	-3216.8593	2054.774	NaN	NaN	-0.3	0.8612	0.0344	0.0255	0.0277	0.026	0.0251
0.0	0.0	0.0	-3439.8593	4671.774	NaN	NaN	1.3	0.8612	0.0344	0.0255	0.0277	0.026	0.0251
0.0	0.0	0.0	-2905.8593	3295.774	NaN	NaN	1.3	0.8611	0.0345	0.0255	0.0277	0.0261	0.0251
0.0	0.0	0.0	-3320.8593	4080.774	NaN	NaN	1.3	0.8609	0.0345	0.0256	0.0277	0.0261	0.0252
0.0	0.0	0.0	-3887.8593	2362.774	NaN	NaN	-0.3	0.8607	0.0346	0.0256	0.0277	0.0261	0.0252
0.0	0.0	0.0	-3110.8593	2432.774	NaN	NaN	-0.3	0.8607	0.0346	0.0256	0.0277	0.0262	0.0252
0.0	0.0	0.0	-3476.8593	4593.774	NaN	NaN	1.3	0.8607	0.0346	0.0255	0.0277	0.0263	0.0252
0.0	0.0	0.0	-2689.8593	3318.774	NaN	NaN	1.3	0.8607	0.0345	0.0255	0.0277	0.0263	0.0252
0.0	0.0	0.0	-3294.8593	2322.774	NaN	NaN	-0.3	0.8606	0.0346	0.0255	0.0277	0.0264	0.0253
0.0	0.0	0.0	-2972.8593	2770.774	NaN	NaN	-0.3	0.8606	0.0345	0.0255	0.0277	0.0264	0.0253
0.0	0.0	0.0	-3883.8593	1607.774	NaN	NaN	-0.3	0.8605	0.0345	0.0256	0.0277	0.0264	0.0253
0.0	0.0	0.0	-3552.8593	-228.226	NaN	NaN	0.0604	0.8601	0.0346	0.0256	0.0278	0.0265	0.0254
0.0	0.0	0.0	-4450.8593	906.774	NaN	NaN	-0.2559	0.8602	0.0346	0.0256	0.0278	0.0265	0.0253
0.0	0.0	0.0	-757.8593	3103.774	NaN	NaN	1.3	0.8602	0.0346	0.0255	0.0278	0.0266	0.0252
0.0	0.0	0.0	-4184.8593	-35.226	NaN	NaN	0.0083	0.8598	0.0347	0.0256	0.0279	0.0268	0.0253
0.0	0.0	0.0	-4677.8593	2271.774	NaN	NaN	-0.3	0.8597	0.0348	0.0255	0.0279	0.0269	0.0252
0.0	0.0	0.0	-1572.8593	895.774	NaN	NaN	-0.3	0.8592	0.0349	0.0256	0.028	0.0271	0.0252
0.0	0.0	0.0	-2809.8593	6538.774	NaN	NaN	1.3	0.8587	0.0351	0.0257	0.0281	0.0271	0.0252
0.0	0.0	0.0	-3376.8593	1993.774	NaN	NaN	-0.3	0.8582	0.0353	0.0258	0.0282	0.0271	0.0254
0.0	0.0	0.0	-3616.8593	912.774	NaN	NaN	-0.3	0.8576	0.0354	0.0259	0.0283	0.0272	0.0256
0.0	0.0	0.0	-2283.8593	5308.774	NaN	NaN	1.3	0.8569	0.0356	0.026	0.0285	0.0273	0.0257
0.0	0.0	0.0	-1696.8593	-591.226	NaN	NaN	0.2584	0.8568	0.0355	0.026	0.0285	0.0273	0.0258
0.0	0.0	0.0	-2887.8593	765.774	NaN	NaN	-0.3	0.8558	0.0358	0.0262	0.0287	0.0276	0.0259
0.0	0.0	0.0	-2702.8593	6746.774	NaN	NaN	1.3	0.8549	0.0362	0.0264	0.0288	0.0278	0.0258
0.0	0.0	0.0	-2152.8593	4559.774	NaN	NaN	1.3	0.8548	0.0364	0.0264	0.0288	0.0278	0.0258
0.0	0.0	0.0	-3534.8593	4510.774	NaN	NaN	1.3	0.855	0.0364	0.0262	0.0288	0.0278	0.0258
0.0	0.0	0.0	-2446.8593	5283.774	NaN	NaN	1.3	0.8555	0.0363	0.026	0.0287	0.0277	0.0258
0.0	0.0	0.0	-4379.8593	2623.774	NaN	NaN	-0.3	0.8559	0.036	0.0259	0.0287	0.0277	0.0259
0.0	0.0	0.0	-2362.8593	429.774	NaN	NaN	-0.2223	0.8564	0.0358	0.0257	0.0286	0.0276	0.0258
0.0	0.0	0.0	-2240.8593	817.774	NaN	NaN	-0.3	0.8558	0.036	0.0258	0.0288	0.0278	0.0257
0.0	0.0	0.0	-3360.8593	1853.774	NaN	NaN	-0.3	0.8551	0.0364	0.026	0.0289	0.028	0.0256
0.0	0.0	0.0	-1694.8593	2527.774	NaN	NaN	1.3	0.8535	0.0372	0.0263	0.0291	0.0283	0.0256
0.0	0.0	0.0	-3602.8593	4254.774	NaN	NaN	1.3	0.8519	0.038	0.0267	0.0293	0.0286	0.0255
0.0	0.0	0.0	-833.8593	3598.774	NaN	NaN	1.3	0.8515	0.0383	0.0267	0.0293	0.0286	0.0255
0.0	0.0	0.0	-3858.8593	2124.774	NaN	NaN	-0.3	0.8535	0.0374	0.0264	0.0289	0.0282	0.0256
0.0	0.0	0.0	-3215.8593	2484.774	NaN	NaN	-0.3	0.8535	0.0371	0.0264	0.0289	0.0284	0.0258
0.0	0.0	0.0	-4040.8593	1790.774	NaN	NaN	-0.3	0.8533	0.0368	0.0266	0.0289	0.0285	0.0259
0.0	0.0	0.0	-2181.8593	2719.774	NaN	NaN	1.3	0.853	0.0371	0.0267	0.0289	0.0287	0.0256
0.0	0.0	0.0	-4150.8593	941.774	NaN	NaN	-0.2935	0.8533	0.0371	0.0267	0.0288	0.0286	0.0255
0.0	0.0	0.0	-3630.8593	4773.774	NaN	NaN	1.3	0.8529	0.0374	0.0268	0.0289	0.0287	0.0254
0.0	0.0	0.0	-4080.8593	1958.774	NaN	NaN	-0.3	0.8534	0.0373	0.0268	0.0288	0.0285	0.0253
0.0	0.0	0.0	-3376.8593	1591.774	NaN	NaN	-0.3	0.8537	0.0371	0.0267	0.0287	0.0284	0.0254
0.0	0.0	0.0	-3210.8593	2650.774	NaN	NaN	-0.3	0.8541	0.0369	0.0267	0.0286	0.0283	0.0254
0.0	0.0	0.0	-4429.8593	1107.774	NaN	NaN	-0.3	0.8539	0.0369	0.0268	0.0287	0.0283	0.0255
0.0	0.0	0.0	-4323.8593	954.774	NaN	NaN	-0.2834	0.8537	0.0371	0.0269	0.0288	0.0284	0.0252
0.0	0.0	0.0	-4407.8593	2455.774	NaN	NaN	-0.3	0.8525	0.0376	0.0269	0.029	0.0287	0.0253
0.0	0.0	0.0	-1824.8593	665.774	NaN	NaN	-0.3	0.85	0.0383	0.0273	0.0295	0.0293	0.0256
0.0	0.0	0.0	-3211.8593	857.774	NaN	NaN	-0.3	0.8486	0.0389	0.0276	0.0297	0.0297	0.0254
0.0	0.0	0.0	-3023.8593	3967.774	NaN	NaN	1.3	0.8451	0.0403	0.0283	0.0305	0.0305	0.0252
0.0	0.0	0.0	-2184.8593	5878.774	NaN	NaN	1.3	0.845	0.0406	0.0284	0.0305	0.0304	0.0252
0.0	0.0	0.0	-2281.8593	2933.774	NaN	NaN	1.3	0.848	0.0397	0.0277	0.0298	0.0296	0.0252
0.0	0.0	0.0	-2440.8593	1360.774	NaN	NaN	-0.3	0.8508	0.0388	0.0271	0.0291	0.0289	0.0251
0.0	0.0	0.0	-3622.8593	2111.774	NaN	NaN	-0.3	0.8519	0.0385	0.0269	0.0289	0.0287	0.0251
0.0	0.0	0.0	-2417.8593	443.774	NaN	NaN	-0.2248	0.8539	0.0378	0.0266	0.0284	0.0283	0.025
0.0	0.0	0.0	-2758.8593	1067.774	NaN	NaN	-0.3	0.8552	0.0372	0.0264	0.0282	0.0281	0.0249
0.0	0.0	0.0	-3379.8593	968.774	NaN	NaN	-0.3	0.8552	0.0372	0.0265	0.0282	0.0282	0.0247
0.0	0.0	0.0	-4818.8593	1172.774	NaN	NaN	-0.3	0.8556	0.037	0.0265	0.0282	0.0282	0.0246
0.0	0.0	0.0	-3542.8593	4561.774	NaN	NaN	1.3	0.8533	0.0376	0.0269	0.0286	0.0288	0.0248
0.0	0.0	0.0	-1303.8593	2528.774	NaN	NaN	1.3	0.8539	0.0378	0.0268	0.0285	0.0287	0.0243
0.0	0.0	0.0	-3815.8593	1289.774	NaN	NaN	-0.3	0.837	0.0422	0.0296	0.0317	0.0323	0.0272
0.0	0.0	0.0	-2341.8593	3223.774	NaN	NaN	1.3	0.8491	0.0389	0.028	0.0313	0.0311	0.0217
