# Supplementary material for: DeepFRET, a software for rapid and automated single-molecule FRET data classification using deep learning
Source: eLife. 2020 Nov 3;9:e60404. doi: 10.7554/eLife.60404 (PMC7609065; doi:10.7554/eLife.60404)
Supplement: Figure 4—source data 1. [file elife-60404-fig4-data1.zip › Figure 4-source data 1/Fig_S4a/Traces/traces_all_n294/Traces_Fig2d_4mMAc_mov1_combined_tif_pair19.txt]

Exported by DeepFRET
Date: 2020-08-26, 18:13
Video filename: None
FRET pair #19
Bleaches at 94
D-Dexc-bg	A-Dexc-bg	A-Aexc-bg	D-Dexc-rw	A-Dexc-rw	A-Aexc-rw	S	E	p_bleached	p_aggregated	p_noisy	p_scrambled	p_static	p_dynamic
0.0	0.0	0.0	35381.8987	11111.3545	NaN	NaN	0.239	0.0693	0.7725	0.034	0.0347	0.0692	0.0203
0.0	0.0	0.0	33190.8987	16787.3545	NaN	NaN	0.3359	0.0655	0.7734	0.0332	0.0346	0.073	0.0204
0.0	0.0	0.0	31736.8987	14266.3545	NaN	NaN	0.3101	0.063	0.7893	0.0322	0.0312	0.0644	0.02
0.0	0.0	0.0	34594.8987	10884.3545	NaN	NaN	0.2393	0.0682	0.7744	0.0328	0.0335	0.0706	0.0205
0.0	0.0	0.0	30978.8987	13011.3545	NaN	NaN	0.2958	0.0683	0.7742	0.0328	0.0342	0.0691	0.0213
0.0	0.0	0.0	33416.8987	9507.3545	NaN	NaN	0.2215	0.0711	0.7682	0.0332	0.035	0.071	0.0215
0.0	0.0	0.0	31970.8987	10522.3545	NaN	NaN	0.2476	0.0734	0.7624	0.0336	0.0355	0.0736	0.0215
0.0	0.0	0.0	35507.8987	12491.3545	NaN	NaN	0.2602	0.0737	0.7623	0.0338	0.0351	0.0737	0.0214
0.0	0.0	0.0	30037.8987	10540.3545	NaN	NaN	0.2598	0.0755	0.7574	0.0342	0.0353	0.0762	0.0213
0.0	0.0	0.0	33686.8987	14580.3545	NaN	NaN	0.3021	0.0746	0.7596	0.0343	0.0347	0.0752	0.0215
0.0	0.0	0.0	31319.8987	9955.3545	NaN	NaN	0.2412	0.0779	0.7503	0.0348	0.0355	0.0801	0.0213
0.0	0.0	0.0	31364.8987	14284.3545	NaN	NaN	0.3129	0.0785	0.7499	0.0347	0.0356	0.0801	0.0213
0.0	0.0	0.0	29219.8987	11332.3545	NaN	NaN	0.2795	0.0823	0.7414	0.0354	0.0362	0.0839	0.0209
0.0	0.0	0.0	31484.8987	12613.3545	NaN	NaN	0.286	0.0834	0.7407	0.0354	0.0363	0.0831	0.021
0.0	0.0	0.0	30613.8987	9171.3545	NaN	NaN	0.2305	0.0871	0.7326	0.0363	0.0367	0.0869	0.0204
0.0	0.0	0.0	29939.8987	14767.3545	NaN	NaN	0.3303	0.0862	0.7346	0.036	0.0372	0.0857	0.0203
0.0	0.0	0.0	31343.8987	11054.3545	NaN	NaN	0.2607	0.0903	0.7285	0.0365	0.0376	0.0872	0.0198
0.0	0.0	0.0	36628.8987	18791.3545	NaN	NaN	0.3391	0.0872	0.7327	0.0365	0.0369	0.0867	0.02
0.0	0.0	0.0	33625.8987	9949.3545	NaN	NaN	0.2283	0.0864	0.7349	0.036	0.0366	0.0862	0.0199
0.0	0.0	0.0	25125.8987	9395.3545	NaN	NaN	0.2722	0.0851	0.7365	0.0361	0.0362	0.0862	0.02
0.0	0.0	0.0	29948.8987	9792.3545	NaN	NaN	0.2464	0.0828	0.7419	0.0358	0.0356	0.0838	0.0201
0.0	0.0	0.0	31127.8987	11875.3545	NaN	NaN	0.2762	0.0819	0.7427	0.0357	0.0357	0.0838	0.0203
0.0	0.0	0.0	30225.8987	10974.3545	NaN	NaN	0.2664	0.0809	0.7457	0.0356	0.0353	0.0819	0.0206
0.0	0.0	0.0	22888.8987	12165.3545	NaN	NaN	0.347	0.0823	0.7415	0.0361	0.0355	0.084	0.0207
0.0	0.0	0.0	27181.8987	9998.3545	NaN	NaN	0.2689	0.0786	0.7507	0.0361	0.0342	0.0793	0.0211
0.0	0.0	0.0	25643.8987	11884.3545	NaN	NaN	0.3167	0.079	0.7492	0.0363	0.0343	0.08	0.0212
0.0	0.0	0.0	28439.8987	10730.3545	NaN	NaN	0.2739	0.0772	0.7531	0.0365	0.0336	0.0782	0.0215
0.0	0.0	0.0	25146.8987	9292.3545	NaN	NaN	0.2698	0.0765	0.7545	0.0364	0.0334	0.0776	0.0216
0.0	0.0	0.0	24376.8987	10508.3545	NaN	NaN	0.3012	0.0744	0.7589	0.0365	0.0326	0.0758	0.0218
0.0	0.0	0.0	24912.8987	11908.3545	NaN	NaN	0.3234	0.073	0.7621	0.0364	0.0321	0.0746	0.0219
0.0	0.0	0.0	26844.8987	14374.3545	NaN	NaN	0.3487	0.0705	0.7674	0.0366	0.031	0.0723	0.0221
0.0	0.0	0.0	26628.8987	13017.3545	NaN	NaN	0.3283	0.0686	0.772	0.0367	0.0301	0.0703	0.0222
0.0	0.0	0.0	27080.8987	14141.3545	NaN	NaN	0.3431	0.0668	0.7758	0.0373	0.0291	0.0686	0.0225
0.0	0.0	0.0	27650.8987	12701.3545	NaN	NaN	0.3148	0.0657	0.7775	0.0376	0.0286	0.0679	0.0227
0.0	0.0	0.0	29643.8987	10778.3545	NaN	NaN	0.2666	0.0654	0.7777	0.0379	0.0283	0.0676	0.0231
0.0	0.0	0.0	26211.8987	11511.3545	NaN	NaN	0.3052	0.0667	0.773	0.0386	0.0284	0.07	0.0233
0.0	0.0	0.0	22738.8987	11181.3545	NaN	NaN	0.3296	0.0669	0.7719	0.0387	0.0284	0.0705	0.0235
0.0	0.0	0.0	23731.8987	12301.3545	NaN	NaN	0.3414	0.0669	0.7711	0.0391	0.0283	0.0709	0.0238
0.0	0.0	0.0	29642.8987	13985.3545	NaN	NaN	0.3206	0.0675	0.7691	0.0393	0.0284	0.0716	0.024
0.0	0.0	0.0	30269.8987	11581.3545	NaN	NaN	0.2767	0.0686	0.7659	0.0397	0.0285	0.0733	0.0239
0.0	0.0	0.0	26276.8987	10304.3545	NaN	NaN	0.2817	0.0683	0.7674	0.0395	0.0283	0.0728	0.0237
0.0	0.0	0.0	28697.8987	8988.3545	NaN	NaN	0.2385	0.0678	0.7681	0.0395	0.0282	0.0728	0.0235
0.0	0.0	0.0	26026.8987	11271.3545	NaN	NaN	0.3022	0.0669	0.7704	0.0392	0.0282	0.0719	0.0234
0.0	0.0	0.0	23130.8987	12008.3545	NaN	NaN	0.3417	0.0668	0.7703	0.0393	0.0281	0.072	0.0234
0.0	0.0	0.0	22060.8987	11879.3545	NaN	NaN	0.35	0.067	0.77	0.0393	0.0282	0.0722	0.0233
0.0	0.0	0.0	29312.8987	12560.3545	NaN	NaN	0.3	0.0661	0.7723	0.0394	0.0278	0.0711	0.0233
0.0	0.0	0.0	28679.8987	8751.3545	NaN	NaN	0.2338	0.0662	0.7721	0.0393	0.0279	0.0711	0.0233
0.0	0.0	0.0	26086.8987	10849.3545	NaN	NaN	0.2937	0.0659	0.7733	0.0395	0.0275	0.0704	0.0233
0.0	0.0	0.0	22658.8987	12217.3545	NaN	NaN	0.3503	0.0659	0.7738	0.0394	0.0274	0.0703	0.0233
0.0	0.0	0.0	24917.8987	8440.3545	NaN	NaN	0.253	0.0649	0.7764	0.0394	0.027	0.069	0.0234
0.0	0.0	0.0	25880.8987	12410.3545	NaN	NaN	0.3241	0.0662	0.7731	0.0393	0.0274	0.0707	0.0234
0.0	0.0	0.0	26268.8987	10720.3545	NaN	NaN	0.2898	0.0655	0.7743	0.0393	0.0271	0.0702	0.0235
0.0	0.0	0.0	25454.8987	13951.3545	NaN	NaN	0.354	0.0648	0.7759	0.039	0.0272	0.0693	0.0238
0.0	0.0	0.0	22467.8987	14511.3545	NaN	NaN	0.3924	0.0651	0.7749	0.0392	0.0272	0.0698	0.0238
0.0	0.0	0.0	22320.8987	12861.3545	NaN	NaN	0.3656	0.0658	0.7731	0.0389	0.0276	0.0707	0.0239
0.0	0.0	0.0	24307.8987	13631.3545	NaN	NaN	0.3593	0.066	0.7722	0.0393	0.0276	0.071	0.0239
0.0	0.0	0.0	20213.8987	9424.3545	NaN	NaN	0.318	0.0682	0.7671	0.0392	0.0284	0.0732	0.0238
0.0	0.0	0.0	22017.8987	17357.3545	NaN	NaN	0.4408	0.0696	0.7639	0.0397	0.0286	0.0745	0.0237
0.0	0.0	0.0	24255.8987	11113.3545	NaN	NaN	0.3142	0.0708	0.7615	0.0395	0.0292	0.0752	0.0239
0.0	0.0	0.0	24474.8987	10968.3545	NaN	NaN	0.3095	0.0724	0.7574	0.0399	0.0295	0.0769	0.0239
0.0	0.0	0.0	20980.8987	12578.3545	NaN	NaN	0.3748	0.0748	0.7521	0.0397	0.0303	0.0792	0.0238
0.0	0.0	0.0	22865.8987	12710.3545	NaN	NaN	0.3573	0.077	0.746	0.0401	0.031	0.0818	0.0241
0.0	0.0	0.0	25273.8987	8439.3545	NaN	NaN	0.2503	0.0798	0.7408	0.0399	0.0318	0.0836	0.0241
0.0	0.0	0.0	22090.8987	8887.3545	NaN	NaN	0.2869	0.0835	0.7315	0.0399	0.0329	0.0883	0.0239
0.0	0.0	0.0	23199.8987	12103.3545	NaN	NaN	0.3428	0.0838	0.7333	0.0393	0.0327	0.0872	0.0236
0.0	0.0	0.0	21712.8987	7528.3545	NaN	NaN	0.2575	0.0838	0.7319	0.0395	0.033	0.0886	0.0232
0.0	0.0	0.0	23431.8987	8768.3545	NaN	NaN	0.2723	0.0838	0.7319	0.0396	0.0329	0.0891	0.0227
0.0	0.0	0.0	27052.8987	15237.3545	NaN	NaN	0.3603	0.0848	0.7278	0.04	0.0333	0.0914	0.0226
0.0	0.0	0.0	23226.8987	9716.3545	NaN	NaN	0.2949	0.0841	0.7311	0.0399	0.0334	0.0889	0.0226
0.0	0.0	0.0	22859.8987	8823.3545	NaN	NaN	0.2785	0.0849	0.7295	0.0403	0.0335	0.0894	0.0224
0.0	0.0	0.0	24084.8987	9906.3545	NaN	NaN	0.2914	0.085	0.7289	0.0403	0.0336	0.0901	0.0223
0.0	0.0	0.0	25602.8987	7016.3545	NaN	NaN	0.2151	0.0836	0.7335	0.0399	0.0334	0.0874	0.0223
0.0	0.0	0.0	20495.8987	9731.3545	NaN	NaN	0.3219	0.0828	0.7358	0.0395	0.0333	0.0865	0.0222
0.0	0.0	0.0	24179.8987	11826.3545	NaN	NaN	0.3285	0.0814	0.7395	0.0392	0.033	0.0849	0.0221
0.0	0.0	0.0	21629.8987	10539.3545	NaN	NaN	0.3276	0.0792	0.7467	0.0383	0.0325	0.0815	0.0219
0.0	0.0	0.0	19992.8987	9468.3545	NaN	NaN	0.3214	0.0756	0.7562	0.0375	0.031	0.0782	0.0214
0.0	0.0	0.0	22964.8987	8490.3545	NaN	NaN	0.2699	0.0739	0.7622	0.0365	0.0304	0.0761	0.0209
0.0	0.0	0.0	24067.8987	13191.3545	NaN	NaN	0.354	0.0707	0.7695	0.036	0.0295	0.0735	0.0207
0.0	0.0	0.0	26935.8987	14925.3545	NaN	NaN	0.3565	0.0681	0.7773	0.0351	0.0289	0.0701	0.0205
0.0	0.0	0.0	20894.8987	11774.3545	NaN	NaN	0.3604	0.0674	0.778	0.0351	0.0287	0.0706	0.0201
0.0	0.0	0.0	23163.8987	10765.3545	NaN	NaN	0.3173	0.0653	0.7827	0.0345	0.0284	0.0687	0.0203
0.0	0.0	0.0	24353.8987	10834.3545	NaN	NaN	0.3079	0.0666	0.7785	0.0351	0.0286	0.0709	0.0202
0.0	0.0	0.0	23449.8987	11755.3545	NaN	NaN	0.3339	0.0656	0.7809	0.0347	0.0285	0.0696	0.0207
0.0	0.0	0.0	24885.8987	12937.3545	NaN	NaN	0.342	0.0678	0.7744	0.0356	0.0289	0.0721	0.0212
0.0	0.0	0.0	24393.8987	10070.3545	NaN	NaN	0.2922	0.0689	0.7728	0.0354	0.0292	0.0721	0.0216
0.0	0.0	0.0	25933.8987	8237.3545	NaN	NaN	0.2411	0.069	0.772	0.036	0.0288	0.0722	0.0221
0.0	0.0	0.0	24606.8987	5954.3545	NaN	NaN	0.1948	0.0683	0.7734	0.0353	0.0293	0.071	0.0228
0.0	0.0	0.0	23732.8987	15987.3545	NaN	NaN	0.4025	0.0699	0.7654	0.0366	0.0299	0.0753	0.0229
0.0	0.0	0.0	23853.8987	10606.3545	NaN	NaN	0.3078	0.0678	0.7685	0.0354	0.0308	0.0737	0.0238
0.0	0.0	0.0	21929.8987	12425.3545	NaN	NaN	0.3617	0.0685	0.7599	0.0365	0.0313	0.0797	0.0242
0.0	0.0	0.0	23353.8987	13671.3545	NaN	NaN	0.3692	0.0656	0.7704	0.0336	0.0305	0.0746	0.0253
0.0	0.0	0.0	18871.8987	9066.3545	NaN	NaN	0.3245	0.0646	0.7776	0.033	0.0278	0.0722	0.0249
0.0	0.0	0.0	24893.8987	10363.3545	NaN	NaN	0.2939	0.0704	0.7728	0.0303	0.0279	0.0712	0.0274
0.0	0.0	0.0	9227.8987	5369.3545	NaN	NaN	0.3678	0.1957	0.6251	0.0351	0.0267	0.0755	0.042
0.0	0.0	0.0	2763.8987	1923.3545	NaN	NaN	0.4103	0.7304	0.153	0.0253	0.0185	0.0426	0.0302
0.0	0.0	0.0	2267.8987	224.3545	NaN	NaN	0.09	0.8057	0.0931	0.0211	0.0206	0.033	0.0264
0.0	0.0	0.0	2395.8987	2897.3545	NaN	NaN	0.5474	0.8252	0.0772	0.021	0.0212	0.0321	0.0232
0.0	0.0	0.0	4026.8987	1691.3545	NaN	NaN	0.2958	0.8121	0.0841	0.0219	0.0212	0.0368	0.0238
0.0	0.0	0.0	4680.8987	-444.6455	NaN	NaN	-0.105	0.7881	0.0982	0.0242	0.0214	0.0423	0.0259
0.0	0.0	0.0	3296.8987	1149.3545	NaN	NaN	0.2585	0.7675	0.1148	0.0253	0.022	0.0422	0.0281
0.0	0.0	0.0	4472.8987	1473.3545	NaN	NaN	0.2478	0.7626	0.1213	0.0258	0.0224	0.0396	0.0283
0.0	0.0	0.0	3053.8987	2260.3545	NaN	NaN	0.4253	0.768	0.1197	0.0252	0.0224	0.0381	0.0265
0.0	0.0	0.0	3051.8987	3060.3545	NaN	NaN	0.5007	0.7425	0.1417	0.0263	0.0236	0.0383	0.0276
0.0	0.0	0.0	1626.8987	2975.3545	NaN	NaN	0.6465	0.6889	0.1852	0.0299	0.0251	0.0395	0.0315
0.0	0.0	0.0	3486.8987	3552.3545	NaN	NaN	0.5046	0.5822	0.2724	0.036	0.0275	0.0424	0.0394
0.0	0.0	0.0	3983.8987	4012.3545	NaN	NaN	0.5018	0.5156	0.3306	0.0404	0.0281	0.0432	0.0422
0.0	0.0	0.0	2198.8987	499.3545	NaN	NaN	0.1851	0.4908	0.3557	0.0419	0.028	0.041	0.0427
0.0	0.0	0.0	2159.8987	2789.3545	NaN	NaN	0.5636	0.4416	0.4004	0.0458	0.0283	0.0398	0.0442
0.0	0.0	0.0	1438.8987	1821.3545	NaN	NaN	0.5587	0.462	0.3868	0.0441	0.029	0.0369	0.0412
0.0	0.0	0.0	2221.8987	1193.3545	NaN	NaN	0.3494	0.5004	0.3536	0.0427	0.0296	0.036	0.0376
0.0	0.0	0.0	1800.8987	255.3545	NaN	NaN	0.1242	0.5612	0.3022	0.0395	0.03	0.035	0.0321
0.0	0.0	0.0	3328.8987	5243.3545	NaN	NaN	0.6117	0.5049	0.3488	0.042	0.0324	0.0375	0.0343
0.0	0.0	0.0	1312.8987	-47.6455	NaN	NaN	-0.0377	0.4984	0.3591	0.0419	0.0312	0.0377	0.0317
0.0	0.0	0.0	3113.8987	4167.3545	NaN	NaN	0.5723	0.3088	0.5326	0.0481	0.0321	0.0437	0.0346
0.0	0.0	0.0	2227.8987	2934.3545	NaN	NaN	0.5684	0.2617	0.5843	0.0485	0.0278	0.0424	0.0353
0.0	0.0	0.0	2449.8987	1649.3545	NaN	NaN	0.4024	0.2088	0.6392	0.0479	0.027	0.0431	0.0341
0.0	0.0	0.0	1558.8987	838.3545	NaN	NaN	0.3497	0.2364	0.6144	0.0471	0.0258	0.0422	0.0341
0.0	0.0	0.0	4127.8987	3823.3545	NaN	NaN	0.4808	0.1834	0.6666	0.0465	0.0265	0.0445	0.0325
0.0	0.0	0.0	3510.8987	-187.6455	NaN	NaN	-0.0565	0.2413	0.6096	0.0462	0.0253	0.0432	0.0344
0.0	0.0	0.0	4273.8987	808.3545	NaN	NaN	0.1591	0.2002	0.6475	0.0455	0.0274	0.0469	0.0324
0.0	0.0	0.0	3268.8987	2174.3545	NaN	NaN	0.3995	0.1986	0.647	0.0445	0.0263	0.0475	0.0361
0.0	0.0	0.0	875.8987	2058.3545	NaN	NaN	0.7015	0.1883	0.6586	0.0439	0.0267	0.0482	0.0343
0.0	0.0	0.0	1317.8987	4204.3545	NaN	NaN	0.7613	0.2109	0.6358	0.0434	0.0261	0.0474	0.0364
0.0	0.0	0.0	1023.8987	2155.3545	NaN	NaN	0.6779	0.1898	0.6591	0.0434	0.0264	0.0479	0.0334
0.0	0.0	0.0	2873.8987	3154.3545	NaN	NaN	0.5233	0.1659	0.6846	0.0424	0.0254	0.0467	0.035
0.0	0.0	0.0	1265.8987	4124.3545	NaN	NaN	0.7652	0.1415	0.7139	0.042	0.0247	0.0452	0.0327
0.0	0.0	0.0	1977.8987	2119.3545	NaN	NaN	0.5173	0.143	0.715	0.0415	0.0235	0.0432	0.0338
0.0	0.0	0.0	2538.8987	2460.3545	NaN	NaN	0.4921	0.1307	0.7297	0.0411	0.0229	0.043	0.0325
0.0	0.0	0.0	2749.8987	5454.3545	NaN	NaN	0.6648	0.1143	0.7442	0.0407	0.0232	0.0433	0.0343
0.0	0.0	0.0	1971.8987	1603.3545	NaN	NaN	0.4485	0.1401	0.7182	0.0403	0.0224	0.0428	0.0362
0.0	0.0	0.0	504.8987	257.3545	NaN	NaN	0.3376	0.1448	0.7134	0.0408	0.0229	0.0433	0.0347
0.0	0.0	0.0	2105.8987	1058.3545	NaN	NaN	0.3345	0.14	0.7163	0.0414	0.023	0.0435	0.0358
0.0	0.0	0.0	2631.8987	2352.3545	NaN	NaN	0.472	0.1249	0.7319	0.0417	0.0231	0.0433	0.0351
0.0	0.0	0.0	1930.8987	6353.3545	NaN	NaN	0.7669	0.1232	0.7314	0.0417	0.0235	0.0428	0.0374
0.0	0.0	0.0	1470.8987	685.3545	NaN	NaN	0.3178	0.1413	0.7159	0.0418	0.0229	0.0421	0.0361
0.0	0.0	0.0	2980.8987	1765.3545	NaN	NaN	0.3719	0.1325	0.7219	0.0424	0.0239	0.0429	0.0364
0.0	0.0	0.0	-582.1013	2838.3545	NaN	NaN	1.258	0.1328	0.7209	0.0422	0.024	0.0426	0.0376
0.0	0.0	0.0	1734.8987	2186.3545	NaN	NaN	0.5576	0.1323	0.7237	0.0414	0.0241	0.0418	0.0366
0.0	0.0	0.0	2356.8987	1012.3545	NaN	NaN	0.3005	0.139	0.7176	0.0412	0.0241	0.0413	0.0368
0.0	0.0	0.0	1240.8987	4537.3545	NaN	NaN	0.7852	0.1281	0.7278	0.0411	0.0253	0.0416	0.0361
0.0	0.0	0.0	441.8987	2343.3545	NaN	NaN	0.8413	0.1503	0.7084	0.0401	0.0244	0.04	0.0367
0.0	0.0	0.0	1322.8987	6767.3545	NaN	NaN	0.8365	0.136	0.7222	0.0407	0.0253	0.0405	0.0354
0.0	0.0	0.0	2279.8987	2101.3545	NaN	NaN	0.4796	0.1496	0.7092	0.0402	0.0244	0.0395	0.0371
0.0	0.0	0.0	482.8987	4635.3545	NaN	NaN	0.9057	0.144	0.7135	0.0407	0.0252	0.0401	0.0366
0.0	0.0	0.0	2854.8987	4785.3545	NaN	NaN	0.6263	0.1686	0.686	0.0408	0.0252	0.04	0.0395
0.0	0.0	0.0	-32.1013	-703.6455	NaN	NaN	0.9564	0.232	0.6242	0.0399	0.0254	0.0389	0.0396
0.0	0.0	0.0	1117.8987	2292.3545	NaN	NaN	0.6722	0.2201	0.6325	0.0416	0.0266	0.0403	0.0389
0.0	0.0	0.0	-342.1013	2554.3545	NaN	NaN	1.1546	0.2441	0.6081	0.0413	0.026	0.0399	0.0407
0.0	0.0	0.0	1468.8987	3089.3545	NaN	NaN	0.6777	0.2152	0.636	0.0425	0.0265	0.041	0.0389
0.0	0.0	0.0	1570.8987	328.3545	NaN	NaN	0.1729	0.237	0.6123	0.0419	0.0255	0.0409	0.0424
0.0	0.0	0.0	831.8987	1101.3545	NaN	NaN	0.5697	0.2106	0.6397	0.0426	0.0257	0.0418	0.0397
0.0	0.0	0.0	1442.8987	1513.3545	NaN	NaN	0.5119	0.2145	0.6361	0.042	0.024	0.0409	0.0425
0.0	0.0	0.0	1738.8987	787.3545	NaN	NaN	0.3117	0.176	0.677	0.0428	0.0241	0.0413	0.039
0.0	0.0	0.0	-1105.1013	1883.3545	NaN	NaN	1.3	0.1776	0.6758	0.0421	0.0226	0.0403	0.0415
0.0	0.0	0.0	-258.1013	7073.3545	NaN	NaN	1.0379	0.1356	0.7202	0.0427	0.0235	0.0409	0.0371
0.0	0.0	0.0	1424.8987	4040.3545	NaN	NaN	0.7393	0.1605	0.6921	0.0423	0.0226	0.0401	0.0424
0.0	0.0	0.0	1993.8987	3184.3545	NaN	NaN	0.6149	0.1679	0.6864	0.0424	0.0235	0.0411	0.0388
0.0	0.0	0.0	1035.8987	2471.3545	NaN	NaN	0.7046	0.2194	0.6312	0.042	0.023	0.0413	0.0431
0.0	0.0	0.0	2977.8987	3202.3545	NaN	NaN	0.5182	0.1952	0.6552	0.0433	0.0245	0.043	0.0389
0.0	0.0	0.0	2008.8987	2259.3545	NaN	NaN	0.5293	0.2406	0.6067	0.0424	0.0238	0.0422	0.0444
0.0	0.0	0.0	1929.8987	3549.3545	NaN	NaN	0.6478	0.2464	0.5999	0.0429	0.026	0.0441	0.0407
0.0	0.0	0.0	-72.1013	-154.6455	NaN	NaN	0.682	0.3471	0.499	0.0407	0.0259	0.0441	0.0433
0.0	0.0	0.0	-334.1013	1344.3545	NaN	NaN	1.3	0.3133	0.5286	0.0424	0.0283	0.0473	0.0402
0.0	0.0	0.0	-62.1013	3082.3545	NaN	NaN	1.0206	0.3313	0.5106	0.0418	0.0268	0.0467	0.0428
0.0	0.0	0.0	3269.8987	950.3545	NaN	NaN	0.2252	0.2888	0.5506	0.043	0.0282	0.0483	0.0413
0.0	0.0	0.0	-191.1013	1617.3545	NaN	NaN	1.134	0.326	0.5144	0.0415	0.0269	0.0476	0.0435
0.0	0.0	0.0	579.8987	837.3545	NaN	NaN	0.5908	0.2792	0.5597	0.043	0.0278	0.0495	0.0408
0.0	0.0	0.0	161.8987	2165.3545	NaN	NaN	0.9304	0.2459	0.5945	0.0437	0.0259	0.0474	0.0427
0.0	0.0	0.0	613.8987	2637.3545	NaN	NaN	0.8112	0.1955	0.6485	0.0444	0.0257	0.0459	0.04
0.0	0.0	0.0	468.8987	4127.3545	NaN	NaN	0.898	0.1875	0.6564	0.0443	0.0252	0.0442	0.0424
0.0	0.0	0.0	-2.1013	3591.3545	NaN	NaN	1.0006	0.2052	0.6393	0.0435	0.026	0.0444	0.0415
0.0	0.0	0.0	-304.1013	3110.3545	NaN	NaN	1.1084	0.2338	0.6086	0.0428	0.0265	0.0451	0.0432
0.0	0.0	0.0	1735.8987	4719.3545	NaN	NaN	0.7311	0.2185	0.6234	0.0434	0.0274	0.0461	0.0413
0.0	0.0	0.0	462.8987	4917.3545	NaN	NaN	0.914	0.2249	0.6159	0.0429	0.0269	0.0455	0.0439
0.0	0.0	0.0	491.8987	3863.3545	NaN	NaN	0.8871	0.228	0.6134	0.0421	0.0279	0.046	0.0426
0.0	0.0	0.0	3347.8987	1702.3545	NaN	NaN	0.3371	0.2466	0.5918	0.0415	0.0288	0.0465	0.0448
0.0	0.0	0.0	1335.8987	412.3545	NaN	NaN	0.2359	0.2842	0.555	0.0394	0.0305	0.0465	0.0443
0.0	0.0	0.0	192.8987	5326.3545	NaN	NaN	0.965	0.3142	0.5225	0.0386	0.032	0.0468	0.046
0.0	0.0	0.0	-577.1013	-406.6455	NaN	NaN	0.4134	0.4041	0.4385	0.0348	0.033	0.0464	0.0433
0.0	0.0	0.0	-720.1013	1916.3545	NaN	NaN	1.3	0.3477	0.4882	0.0372	0.0346	0.0485	0.0438
0.0	0.0	0.0	702.8987	951.3545	NaN	NaN	0.5751	0.3685	0.4715	0.0355	0.0333	0.0466	0.0446
0.0	0.0	0.0	2733.8987	208.3545	NaN	NaN	0.0708	0.3338	0.5036	0.0369	0.0351	0.0477	0.043
0.0	0.0	0.0	-79.1013	501.3545	NaN	NaN	1.1873	0.345	0.4951	0.0357	0.0338	0.0464	0.044
0.0	0.0	0.0	-912.1013	2648.3545	NaN	NaN	1.3	0.2868	0.5522	0.0377	0.0351	0.0469	0.0414
0.0	0.0	0.0	-609.1013	5521.3545	NaN	NaN	1.124	0.2754	0.5653	0.037	0.0339	0.0438	0.0445
0.0	0.0	0.0	310.8987	3431.3545	NaN	NaN	0.9169	0.3155	0.5246	0.0361	0.0368	0.0429	0.0441
0.0	0.0	0.0	1072.8987	190.3545	NaN	NaN	0.1507	0.4137	0.4306	0.0328	0.0368	0.0409	0.0452
0.0	0.0	0.0	1942.8987	4049.3545	NaN	NaN	0.6758	0.4221	0.4184	0.0342	0.0407	0.0402	0.0444
0.0	0.0	0.0	-2.1013	-1746.6455	NaN	NaN	0.9988	0.5636	0.2904	0.0314	0.0354	0.0358	0.0435
0.0	0.0	0.0	458.8987	-1103.6455	NaN	NaN	1.3	0.5813	0.2697	0.0337	0.0374	0.0372	0.0407
0.0	0.0	0.0	753.8987	-1019.6455	NaN	NaN	1.3	0.6036	0.2494	0.033	0.0353	0.0385	0.0403
0.0	0.0	0.0	1022.8987	3598.3545	NaN	NaN	0.7787	0.4889	0.3448	0.0382	0.0406	0.045	0.0426
0.0	0.0	0.0	-579.1013	4763.3545	NaN	NaN	1.1384	0.4678	0.365	0.0378	0.038	0.0443	0.0472
0.0	0.0	0.0	123.8987	3445.3545	NaN	NaN	0.9653	0.4385	0.3872	0.0397	0.0401	0.0467	0.0478
0.0	0.0	0.0	-1696.1013	6337.3545	NaN	NaN	1.3	0.4685	0.3593	0.038	0.0373	0.0442	0.0528
0.0	0.0	0.0	-1024.1013	2747.3545	NaN	NaN	1.3	0.5105	0.319	0.0381	0.037	0.0425	0.0529
0.0	0.0	0.0	1422.8987	998.3545	NaN	NaN	0.4123	0.5903	0.2507	0.0359	0.033	0.0394	0.0508
0.0	0.0	0.0	1225.8987	954.3545	NaN	NaN	0.4377	0.5721	0.2611	0.0392	0.0355	0.0426	0.0495
0.0	0.0	0.0	484.8987	595.3545	NaN	NaN	0.5511	0.5774	0.2563	0.0387	0.034	0.0435	0.0501
0.0	0.0	0.0	-1150.1013	4334.3545	NaN	NaN	1.3	0.4994	0.3197	0.0432	0.0373	0.0481	0.0523
0.0	0.0	0.0	2106.8987	2087.3545	NaN	NaN	0.4977	0.483	0.3348	0.0426	0.0367	0.0446	0.0584
0.0	0.0	0.0	1398.8987	993.3545	NaN	NaN	0.4152	0.5395	0.2858	0.0406	0.0374	0.0416	0.0552
0.0	0.0	0.0	324.8987	1038.3545	NaN	NaN	0.7617	0.5577	0.2698	0.0395	0.0376	0.0417	0.0538
0.0	0.0	0.0	1953.8987	5469.3545	NaN	NaN	0.7368	0.4847	0.3297	0.0423	0.0407	0.0441	0.0585
0.0	0.0	0.0	527.8987	3539.3545	NaN	NaN	0.8702	0.5069	0.3151	0.0401	0.0376	0.0412	0.0591
0.0	0.0	0.0	2236.8987	3283.3545	NaN	NaN	0.5948	0.5045	0.3169	0.0417	0.0396	0.0411	0.0563
0.0	0.0	0.0	1870.8987	-579.6455	NaN	NaN	-0.3	0.5713	0.262	0.0385	0.0366	0.0389	0.0527
0.0	0.0	0.0	906.8987	2048.3545	NaN	NaN	0.6931	0.5367	0.2867	0.0426	0.0408	0.0423	0.0508
0.0	0.0	0.0	383.8987	4270.3545	NaN	NaN	0.9175	0.5418	0.2828	0.0418	0.0389	0.0409	0.0538
0.0	0.0	0.0	-1579.1013	2909.3545	NaN	NaN	1.3	0.5633	0.2643	0.0414	0.0388	0.0418	0.0504
0.0	0.0	0.0	-528.1013	5201.3545	NaN	NaN	1.113	0.5741	0.2547	0.0413	0.0376	0.0411	0.0513
0.0	0.0	0.0	44.8987	3531.3545	NaN	NaN	0.9874	0.6189	0.2195	0.038	0.035	0.0395	0.049
0.0	0.0	0.0	913.8987	1366.3545	NaN	NaN	0.5992	0.6746	0.1763	0.0338	0.0316	0.0377	0.0461
0.0	0.0	0.0	-496.1013	2195.3545	NaN	NaN	1.292	0.7027	0.1514	0.0325	0.031	0.0375	0.0449
0.0	0.0	0.0	-2365.1013	-1548.6455	NaN	NaN	0.3957	0.7232	0.1225	0.0337	0.0315	0.0403	0.0488
0.0	0.0	0.0	611.8987	2192.3545	NaN	NaN	0.7818	0.7137	0.1274	0.036	0.0329	0.0427	0.0473
0.0	0.0	0.0	-368.1013	298.3545	NaN	NaN	-0.3	0.7263	0.119	0.0346	0.031	0.0408	0.0483
0.0	0.0	0.0	-53.1013	2911.3545	NaN	NaN	1.0186	0.7053	0.1311	0.0385	0.0342	0.0438	0.0472
0.0	0.0	0.0	-452.1013	2638.3545	NaN	NaN	1.2068	0.725	0.12	0.0352	0.0308	0.0405	0.0485
0.0	0.0	0.0	-1100.1013	743.3545	NaN	NaN	-0.3	0.7201	0.1217	0.0364	0.0324	0.0424	0.047
0.0	0.0	0.0	406.8987	-719.6455	NaN	NaN	1.3	0.7231	0.1203	0.0357	0.0314	0.0418	0.0477
0.0	0.0	0.0	224.8987	3092.3545	NaN	NaN	0.9322	0.6945	0.1372	0.0399	0.0351	0.0459	0.0474
0.0	0.0	0.0	477.8987	1196.3545	NaN	NaN	0.7146	0.7032	0.1344	0.0377	0.0326	0.0436	0.0485
0.0	0.0	0.0	-1064.1013	3434.3545	NaN	NaN	1.3	0.672	0.1549	0.0421	0.0366	0.0479	0.0465
0.0	0.0	0.0	-100.1013	1899.3545	NaN	NaN	1.0556	0.6805	0.1512	0.0399	0.0342	0.0459	0.0483
0.0	0.0	0.0	221.8987	5298.3545	NaN	NaN	0.9598	0.6537	0.1696	0.0435	0.0375	0.0497	0.0461
0.0	0.0	0.0	2117.8987	2034.3545	NaN	NaN	0.4899	0.6715	0.1588	0.0403	0.0343	0.0468	0.0484
0.0	0.0	0.0	-995.1013	1572.3545	NaN	NaN	1.3	0.6463	0.1758	0.0439	0.0377	0.0506	0.0457
0.0	0.0	0.0	-255.1013	3898.3545	NaN	NaN	1.07	0.6362	0.1848	0.0446	0.0371	0.0502	0.0472
0.0	0.0	0.0	1457.8987	3964.3545	NaN	NaN	0.7311	0.6269	0.1934	0.0452	0.0374	0.0504	0.0466
0.0	0.0	0.0	304.8987	1866.3545	NaN	NaN	0.8596	0.6404	0.1837	0.0434	0.036	0.049	0.0476
0.0	0.0	0.0	-982.1013	2144.3545	NaN	NaN	1.3	0.6337	0.1874	0.0444	0.0372	0.0505	0.0468
0.0	0.0	0.0	-1789.1013	3406.3545	NaN	NaN	1.3	0.6333	0.1877	0.0443	0.0369	0.0505	0.0474
0.0	0.0	0.0	1453.8987	1471.3545	NaN	NaN	0.503	0.6188	0.1986	0.0462	0.0381	0.0515	0.0469
0.0	0.0	0.0	-100.1013	1881.3545	NaN	NaN	1.0562	0.6298	0.1913	0.0446	0.0366	0.0495	0.0482
0.0	0.0	0.0	-808.1013	1239.3545	NaN	NaN	1.3	0.6278	0.1922	0.0453	0.0375	0.0503	0.047
0.0	0.0	0.0	2675.8987	2789.3545	NaN	NaN	0.5104	0.6259	0.1931	0.0454	0.0373	0.0501	0.0483
0.0	0.0	0.0	-727.1013	-12.6455	NaN	NaN	0.0171	0.657	0.1697	0.0418	0.035	0.0475	0.0489
0.0	0.0	0.0	-541.1013	1047.3545	NaN	NaN	1.3	0.6374	0.1814	0.0452	0.0378	0.0508	0.0474
0.0	0.0	0.0	-363.1013	2464.3545	NaN	NaN	1.1728	0.6456	0.176	0.0437	0.0361	0.049	0.0496
0.0	0.0	0.0	611.8987	1241.3545	NaN	NaN	0.6698	0.6356	0.1826	0.0452	0.0377	0.0506	0.0482
0.0	0.0	0.0	1228.8987	1889.3545	NaN	NaN	0.6059	0.6527	0.1703	0.0429	0.0357	0.0482	0.0502
0.0	0.0	0.0	-406.1013	514.3545	NaN	NaN	1.3	0.6558	0.1669	0.0432	0.0367	0.0491	0.0484
0.0	0.0	0.0	2004.8987	3389.3545	NaN	NaN	0.6283	0.6358	0.18	0.0457	0.0384	0.051	0.049
0.0	0.0	0.0	-804.1013	1352.3545	NaN	NaN	1.3	0.6654	0.1618	0.0415	0.0345	0.0468	0.05
0.0	0.0	0.0	929.8987	3410.3545	NaN	NaN	0.7858	0.6472	0.172	0.0449	0.0377	0.0498	0.0482
0.0	0.0	0.0	257.8987	2729.3545	NaN	NaN	0.9137	0.6806	0.1501	0.0404	0.0335	0.0449	0.0505
0.0	0.0	0.0	-1375.1013	1652.3545	NaN	NaN	1.3	0.6868	0.143	0.041	0.0349	0.046	0.0483
0.0	0.0	0.0	2602.8987	248.3545	NaN	NaN	0.0871	0.7183	0.1225	0.037	0.0315	0.0423	0.0484
0.0	0.0	0.0	-643.1013	2923.3545	NaN	NaN	1.282	0.7038	0.1291	0.04	0.035	0.0459	0.0463
0.0	0.0	0.0	-1388.1013	929.3545	NaN	NaN	-0.3	0.7217	0.1192	0.0371	0.0324	0.043	0.0466
0.0	0.0	0.0	-490.1013	5179.3545	NaN	NaN	1.1045	0.6933	0.1355	0.0418	0.0372	0.0476	0.0446
0.0	0.0	0.0	411.8987	1812.3545	NaN	NaN	0.8148	0.7196	0.1215	0.0374	0.0331	0.0429	0.0455
0.0	0.0	0.0	-590.1013	444.3545	NaN	NaN	-0.3	0.7131	0.1245	0.0389	0.036	0.0451	0.0424
0.0	0.0	0.0	758.8987	3622.3545	NaN	NaN	0.8268	0.7206	0.1207	0.0374	0.035	0.0439	0.0424
0.0	0.0	0.0	-1833.1013	2259.3545	NaN	NaN	1.3	0.7333	0.1127	0.0357	0.0347	0.0427	0.0409
0.0	0.0	0.0	271.8987	585.3545	NaN	NaN	0.6828	0.7547	0.1001	0.0328	0.0329	0.04	0.0394
0.0	0.0	0.0	-483.1013	920.3545	NaN	NaN	1.3	0.7625	0.0947	0.0321	0.0332	0.0396	0.0379
0.0	0.0	0.0	101.8987	-533.6455	NaN	NaN	1.236	0.769	0.0909	0.0313	0.0328	0.0389	0.0371
0.0	0.0	0.0	1017.8987	-334.6455	NaN	NaN	-0.3	0.7586	0.0964	0.0329	0.035	0.0408	0.0363
0.0	0.0	0.0	1413.8987	2195.3545	NaN	NaN	0.6083	0.7449	0.1044	0.0347	0.037	0.0426	0.0363
0.0	0.0	0.0	1370.8987	3823.3545	NaN	NaN	0.7361	0.7489	0.1039	0.0337	0.0362	0.0412	0.0362
0.0	0.0	0.0	-53.1013	3056.3545	NaN	NaN	1.0177	0.7504	0.1032	0.0335	0.0363	0.0408	0.0357
0.0	0.0	0.0	934.8987	1771.3545	NaN	NaN	0.6545	0.7561	0.1002	0.0327	0.0357	0.0398	0.0355
0.0	0.0	0.0	1720.8987	3124.3545	NaN	NaN	0.6448	0.7601	0.0979	0.0323	0.0352	0.0392	0.0352
0.0	0.0	0.0	-546.1013	5553.3545	NaN	NaN	1.1091	0.7708	0.0919	0.0308	0.0336	0.0375	0.0354
0.0	0.0	0.0	-376.1013	2650.3545	NaN	NaN	1.1654	0.783	0.0844	0.0294	0.0321	0.0358	0.0353
0.0	0.0	0.0	239.8987	4461.3545	NaN	NaN	0.949	0.783	0.0831	0.0299	0.0326	0.0361	0.0353
0.0	0.0	0.0	-892.1013	3293.3545	NaN	NaN	1.3	0.7988	0.0746	0.0278	0.0299	0.0334	0.0354
0.0	0.0	0.0	1268.8987	-2524.6455	NaN	NaN	1.3	0.8061	0.0701	0.0271	0.0294	0.0326	0.0348
0.0	0.0	0.0	798.8987	2535.3545	NaN	NaN	0.7604	0.7997	0.0725	0.0284	0.0308	0.0339	0.0347
0.0	0.0	0.0	1929.8987	3689.3545	NaN	NaN	0.6566	0.8031	0.0711	0.0279	0.03	0.0329	0.0349
0.0	0.0	0.0	1962.8987	2430.3545	NaN	NaN	0.5532	0.8161	0.0646	0.0261	0.0282	0.0308	0.0342
0.0	0.0	0.0	-1763.1013	522.3545	NaN	NaN	-0.3	0.8224	0.0607	0.0253	0.0278	0.0302	0.0335
0.0	0.0	0.0	1063.8987	-1029.6455	NaN	NaN	-0.3	0.8238	0.0595	0.0255	0.0279	0.0303	0.0329
0.0	0.0	0.0	-597.1013	3031.3545	NaN	NaN	1.2453	0.8215	0.0601	0.0263	0.0284	0.0309	0.0329
0.0	0.0	0.0	-715.1013	1341.3545	NaN	NaN	1.3	0.8219	0.0599	0.0263	0.0281	0.031	0.0329
0.0	0.0	0.0	-1749.1013	2588.3545	NaN	NaN	1.3	0.8223	0.0596	0.0262	0.0281	0.0311	0.0328
0.0	0.0	0.0	-1398.1013	1285.3545	NaN	NaN	-0.3	0.8217	0.0599	0.0261	0.0281	0.0315	0.0328
0.0	0.0	0.0	-961.1013	-1124.6455	NaN	NaN	0.5392	0.8219	0.0596	0.0259	0.0279	0.0317	0.0329
0.0	0.0	0.0	615.8987	-64.6455	NaN	NaN	-0.1173	0.8144	0.063	0.0272	0.029	0.0335	0.033
0.0	0.0	0.0	-188.1013	2642.3545	NaN	NaN	1.0766	0.7946	0.072	0.0305	0.0318	0.0375	0.0336
0.0	0.0	0.0	-745.1013	4062.3545	NaN	NaN	1.2246	0.7918	0.0745	0.0303	0.0314	0.0378	0.0342
0.0	0.0	0.0	1635.8987	476.3545	NaN	NaN	0.2255	0.7954	0.0729	0.0296	0.0307	0.0371	0.0343
0.0	0.0	0.0	14.8987	280.3545	NaN	NaN	0.9495	0.7922	0.0742	0.0299	0.0311	0.0381	0.0344
0.0	0.0	0.0	-1958.1013	1513.3545	NaN	NaN	-0.3	0.7805	0.08	0.0313	0.0329	0.0406	0.0347
0.0	0.0	0.0	-210.1013	4645.3545	NaN	NaN	1.0474	0.7616	0.09	0.0335	0.0358	0.0444	0.0346
0.0	0.0	0.0	1255.8987	2978.3545	NaN	NaN	0.7034	0.7614	0.0916	0.0327	0.0353	0.044	0.035
0.0	0.0	0.0	-982.1013	-987.6455	NaN	NaN	0.5014	0.7751	0.0852	0.0311	0.0332	0.041	0.0345
0.0	0.0	0.0	818.8987	2948.3545	NaN	NaN	0.7826	0.7655	0.0892	0.0329	0.0351	0.0431	0.0341
0.0	0.0	0.0	903.8987	436.3545	NaN	NaN	0.3256	0.7818	0.0816	0.0305	0.0319	0.0397	0.0345
0.0	0.0	0.0	-1944.1013	1756.3545	NaN	NaN	-0.3	0.7874	0.0781	0.0306	0.0315	0.0386	0.0339
0.0	0.0	0.0	389.8987	1494.3545	NaN	NaN	0.7931	0.799	0.072	0.0291	0.0296	0.0363	0.034
0.0	0.0	0.0	-1574.1013	2249.3545	NaN	NaN	1.3	0.8053	0.069	0.0283	0.0291	0.0349	0.0333
0.0	0.0	0.0	428.8987	205.3545	NaN	NaN	0.3238	0.8136	0.0648	0.0271	0.0281	0.0333	0.0331
0.0	0.0	0.0	-1730.1013	484.3545	NaN	NaN	-0.3	0.8179	0.0625	0.0265	0.0279	0.0325	0.0327
0.0	0.0	0.0	-296.1013	2423.3545	NaN	NaN	1.1392	0.816	0.0629	0.0271	0.0285	0.0329	0.0326
0.0	0.0	0.0	106.8987	-209.6455	NaN	NaN	1.3	0.8207	0.0606	0.0263	0.0279	0.0319	0.0326
0.0	0.0	0.0	626.8987	1855.3545	NaN	NaN	0.7474	0.818	0.0615	0.0269	0.0287	0.0325	0.0324
0.0	0.0	0.0	-2171.1013	1908.3545	NaN	NaN	-0.3	0.8221	0.0595	0.0262	0.028	0.0316	0.0326
0.0	0.0	0.0	-1019.1013	2766.3545	NaN	NaN	1.3	0.8225	0.0589	0.0262	0.0283	0.0316	0.0325
0.0	0.0	0.0	-1422.1013	-607.6455	NaN	NaN	0.2994	0.8268	0.0563	0.0254	0.0279	0.0309	0.0327
0.0	0.0	0.0	-721.1013	455.3545	NaN	NaN	-0.3	0.8277	0.0555	0.0256	0.0281	0.0308	0.0323
0.0	0.0	0.0	-2609.1013	1027.3545	NaN	NaN	-0.3	0.829	0.0546	0.0256	0.0281	0.0305	0.0322
0.0	0.0	0.0	-1021.1013	629.3545	NaN	NaN	-0.3	0.8306	0.0537	0.0258	0.028	0.0299	0.032
0.0	0.0	0.0	-1147.1013	1511.3545	NaN	NaN	1.3	0.8329	0.0524	0.026	0.0278	0.0292	0.0318
0.0	0.0	0.0	1673.8987	-1082.6455	NaN	NaN	-0.3	0.834	0.0517	0.0265	0.0277	0.0286	0.0316
0.0	0.0	0.0	-1099.1013	2147.3545	NaN	NaN	1.3	0.8333	0.0517	0.0273	0.0279	0.0283	0.0315
0.0	0.0	0.0	947.8987	3338.3545	NaN	NaN	0.7789	0.8312	0.0523	0.0285	0.0282	0.0281	0.0316
0.0	0.0	0.0	305.8987	2083.3545	NaN	NaN	0.872	0.8381	0.0491	0.0276	0.027	0.0266	0.0316
0.0	0.0	0.0	-1528.1013	-341.6455	NaN	NaN	0.1827	0.8392	0.0477	0.0277	0.0273	0.0265	0.0316
0.0	0.0	0.0	-463.1013	670.3545	NaN	NaN	1.3	0.837	0.0479	0.0288	0.0279	0.0269	0.0316
0.0	0.0	0.0	784.8987	2022.3545	NaN	NaN	0.7204	0.8293	0.0504	0.0312	0.0291	0.028	0.032
0.0	0.0	0.0	-405.1013	4819.3545	NaN	NaN	1.0918	0.8279	0.0509	0.0321	0.0292	0.0279	0.0319
0.0	0.0	0.0	-571.1013	1806.3545	NaN	NaN	1.3	0.8331	0.0483	0.0312	0.0283	0.027	0.0321
0.0	0.0	0.0	-629.1013	110.3545	NaN	NaN	-0.2127	0.8296	0.0488	0.032	0.0293	0.0279	0.0323
0.0	0.0	0.0	452.8987	1885.3545	NaN	NaN	0.8063	0.8268	0.0496	0.0329	0.0299	0.0284	0.0324
0.0	0.0	0.0	759.8987	1389.3545	NaN	NaN	0.6464	0.8336	0.0468	0.0316	0.0287	0.0271	0.0323
0.0	0.0	0.0	-607.1013	1187.3545	NaN	NaN	1.3	0.8336	0.0461	0.0316	0.029	0.0274	0.0324
0.0	0.0	0.0	663.8987	879.3545	NaN	NaN	0.5698	0.835	0.0453	0.0315	0.0287	0.0272	0.0322
0.0	0.0	0.0	-1881.1013	4112.3545	NaN	NaN	1.3	0.8376	0.0443	0.0311	0.0284	0.0266	0.032
0.0	0.0	0.0	-727.1013	1395.3545	NaN	NaN	1.3	0.8405	0.0432	0.0306	0.0281	0.0259	0.0317
0.0	0.0	0.0	-1580.1013	1078.3545	NaN	NaN	-0.3	0.8442	0.042	0.0297	0.0276	0.0253	0.0312
0.0	0.0	0.0	-1991.1013	-1.6455	NaN	NaN	0.0008	0.8454	0.0416	0.0294	0.0275	0.0251	0.031
0.0	0.0	0.0	509.8987	3286.3545	NaN	NaN	0.8657	0.8451	0.0417	0.0297	0.0276	0.0249	0.0309
0.0	0.0	0.0	313.8987	904.3545	NaN	NaN	0.7423	0.8486	0.0407	0.0289	0.027	0.0242	0.0306
0.0	0.0	0.0	-822.1013	264.3545	NaN	NaN	-0.3	0.8501	0.0401	0.0284	0.0269	0.024	0.0304
0.0	0.0	0.0	-992.1013	961.3545	NaN	NaN	-0.3	0.8507	0.04	0.0282	0.0268	0.024	0.0304
0.0	0.0	0.0	-426.1013	-1387.6455	NaN	NaN	0.7651	0.8492	0.0405	0.0286	0.027	0.0243	0.0305
0.0	0.0	0.0	891.8987	3187.3545	NaN	NaN	0.7814	0.8485	0.0409	0.029	0.027	0.0242	0.0304
0.0	0.0	0.0	-1084.1013	1281.3545	NaN	NaN	1.3	0.8504	0.0404	0.0285	0.0265	0.0238	0.0304
0.0	0.0	0.0	-740.1013	-1426.6455	NaN	NaN	0.6584	0.8489	0.0408	0.0288	0.0268	0.0242	0.0305
0.0	0.0	0.0	1986.8987	1302.3545	NaN	NaN	0.3959	0.845	0.0423	0.03	0.0273	0.0246	0.0309
0.0	0.0	0.0	1113.8987	3615.3545	NaN	NaN	0.7645	0.8419	0.0435	0.031	0.0276	0.0247	0.0312
0.0	0.0	0.0	-177.1013	3951.3545	NaN	NaN	1.0469	0.8467	0.0419	0.0298	0.0266	0.0238	0.0312
0.0	0.0	0.0	-222.1013	-2650.6455	NaN	NaN	0.9227	0.8482	0.0414	0.0291	0.0266	0.0238	0.031
0.0	0.0	0.0	-1081.1013	1962.3545	NaN	NaN	1.3	0.8457	0.0423	0.0297	0.027	0.0243	0.031
0.0	0.0	0.0	-1344.1013	2559.3545	NaN	NaN	1.3	0.845	0.0426	0.03	0.027	0.0243	0.0311
0.0	0.0	0.0	-1359.1013	3346.3545	NaN	NaN	1.3	0.8447	0.0427	0.0302	0.027	0.0242	0.0312
0.0	0.0	0.0	-222.1013	1993.3545	NaN	NaN	1.1254	0.8462	0.0422	0.0298	0.0268	0.0239	0.0311
0.0	0.0	0.0	231.8987	1531.3545	NaN	NaN	0.8685	0.8479	0.0416	0.0293	0.0266	0.0238	0.0308
0.0	0.0	0.0	469.8987	1156.3545	NaN	NaN	0.7111	0.8485	0.0414	0.0289	0.0267	0.0239	0.0307
0.0	0.0	0.0	-1468.1013	-808.6455	NaN	NaN	0.3552	0.8496	0.041	0.0285	0.0266	0.0239	0.0305
0.0	0.0	0.0	360.8987	425.3545	NaN	NaN	0.541	0.8485	0.0413	0.0287	0.0267	0.0241	0.0305
0.0	0.0	0.0	1223.8987	280.3545	NaN	NaN	0.1864	0.8467	0.042	0.0294	0.0269	0.0244	0.0306
0.0	0.0	0.0	-868.1013	2121.3545	NaN	NaN	1.3	0.844	0.0428	0.0303	0.0273	0.0246	0.0309
0.0	0.0	0.0	246.8987	3545.3545	NaN	NaN	0.9349	0.8407	0.0441	0.0314	0.0277	0.025	0.0312
0.0	0.0	0.0	-314.1013	3749.3545	NaN	NaN	1.0914	0.8421	0.0437	0.0311	0.0273	0.0246	0.0312
0.0	0.0	0.0	-524.1013	2083.3545	NaN	NaN	1.3	0.8458	0.0423	0.0299	0.0268	0.0241	0.0311
0.0	0.0	0.0	-1134.1013	423.3545	NaN	NaN	-0.3	0.8467	0.0418	0.0294	0.0269	0.0242	0.0309
0.0	0.0	0.0	249.8987	-1035.6455	NaN	NaN	1.3	0.8466	0.0418	0.0293	0.0271	0.0244	0.0309
0.0	0.0	0.0	-26.1013	-439.6455	NaN	NaN	0.944	0.8474	0.0415	0.0291	0.027	0.0243	0.0308
0.0	0.0	0.0	701.8987	796.3545	NaN	NaN	0.5315	0.8467	0.0418	0.0293	0.027	0.0243	0.0309
0.0	0.0	0.0	107.8987	-2866.6455	NaN	NaN	1.0391	0.8467	0.0419	0.0293	0.0268	0.0243	0.0309
0.0	0.0	0.0	-446.1013	1962.3545	NaN	NaN	1.2942	0.844	0.0429	0.0303	0.0272	0.0245	0.0311
0.0	0.0	0.0	94.8987	172.3545	NaN	NaN	0.6449	0.842	0.0438	0.0311	0.0272	0.0246	0.0314
0.0	0.0	0.0	-272.1013	3749.3545	NaN	NaN	1.0783	0.8382	0.0452	0.0323	0.0277	0.0249	0.0316
0.0	0.0	0.0	-98.1013	4707.3545	NaN	NaN	1.0213	0.8387	0.0454	0.0323	0.0273	0.0245	0.0317
0.0	0.0	0.0	-1160.1013	4699.3545	NaN	NaN	1.3	0.8402	0.0448	0.0318	0.027	0.0243	0.0318
0.0	0.0	0.0	-1119.1013	2335.3545	NaN	NaN	1.3	0.843	0.0437	0.0309	0.0266	0.024	0.0317
0.0	0.0	0.0	912.8987	1693.3545	NaN	NaN	0.6497	0.8418	0.044	0.0311	0.027	0.0244	0.0316
0.0	0.0	0.0	-1592.1013	1930.3545	NaN	NaN	1.3	0.8445	0.0431	0.0303	0.0266	0.0241	0.0315
0.0	0.0	0.0	117.8987	1141.3545	NaN	NaN	0.9064	0.8423	0.0437	0.0308	0.0271	0.0246	0.0315
0.0	0.0	0.0	157.8987	2363.3545	NaN	NaN	0.9374	0.8403	0.0445	0.0314	0.0274	0.0249	0.0315
0.0	0.0	0.0	-182.1013	3745.3545	NaN	NaN	1.0511	0.8374	0.0455	0.0324	0.0279	0.0252	0.0316
0.0	0.0	0.0	678.8987	3233.3545	NaN	NaN	0.8265	0.8415	0.044	0.0314	0.0271	0.0245	0.0315
0.0	0.0	0.0	-254.1013	2936.3545	NaN	NaN	1.0947	0.8416	0.0438	0.0313	0.0273	0.0246	0.0315
0.0	0.0	0.0	-1810.1013	1079.3545	NaN	NaN	-0.3	0.8464	0.0421	0.0298	0.0266	0.0239	0.0311
0.0	0.0	0.0	-1882.1013	2446.3545	NaN	NaN	1.3	0.8471	0.0418	0.0294	0.0268	0.0241	0.0308
0.0	0.0	0.0	-1621.1013	-11.6455	NaN	NaN	0.0071	0.8486	0.0413	0.0289	0.0266	0.0241	0.0305
0.0	0.0	0.0	-2599.1013	382.3545	NaN	NaN	-0.1725	0.8489	0.0411	0.0287	0.0267	0.0242	0.0304
0.0	0.0	0.0	509.8987	929.3545	NaN	NaN	0.6457	0.8478	0.0414	0.0292	0.0268	0.0243	0.0305
0.0	0.0	0.0	-783.1013	285.3545	NaN	NaN	-0.3	0.8478	0.0414	0.0294	0.0267	0.0242	0.0304
0.0	0.0	0.0	-270.1013	-1101.6455	NaN	NaN	0.8031	0.8481	0.0413	0.0293	0.0266	0.0242	0.0305
0.0	0.0	0.0	-1242.1013	1320.3545	NaN	NaN	1.3	0.8472	0.0417	0.0297	0.0267	0.0243	0.0305
0.0	0.0	0.0	-761.1013	16.3545	NaN	NaN	-0.022	0.8455	0.0423	0.0302	0.0269	0.0244	0.0307
0.0	0.0	0.0	-130.1013	4019.3545	NaN	NaN	1.0335	0.8429	0.0431	0.0311	0.0272	0.0247	0.031
0.0	0.0	0.0	-1301.1013	3029.3545	NaN	NaN	1.3	0.8452	0.0426	0.0305	0.0266	0.0242	0.031
0.0	0.0	0.0	41.8987	621.3545	NaN	NaN	0.9368	0.8462	0.0422	0.0299	0.0266	0.0242	0.0309
0.0	0.0	0.0	582.8987	996.3545	NaN	NaN	0.6309	0.844	0.0429	0.0304	0.027	0.0246	0.0311
0.0	0.0	0.0	-852.1013	2429.3545	NaN	NaN	1.3	0.8423	0.0436	0.031	0.0271	0.0247	0.0312
0.0	0.0	0.0	-451.1013	1811.3545	NaN	NaN	1.3	0.8422	0.0437	0.0311	0.027	0.0246	0.0314
0.0	0.0	0.0	-392.1013	2316.3545	NaN	NaN	1.2038	0.8416	0.0439	0.0313	0.0271	0.0247	0.0314
0.0	0.0	0.0	-690.1013	427.3545	NaN	NaN	-0.3	0.8426	0.0436	0.0309	0.0269	0.0245	0.0316
0.0	0.0	0.0	-877.1013	1439.3545	NaN	NaN	1.3	0.8413	0.0439	0.0312	0.0271	0.0247	0.0317
0.0	0.0	0.0	-830.1013	4940.3545	NaN	NaN	1.202	0.8407	0.0443	0.0315	0.0271	0.0247	0.0317
0.0	0.0	0.0	-1140.1013	402.3545	NaN	NaN	-0.3	0.8436	0.0432	0.0306	0.0267	0.0242	0.0317
0.0	0.0	0.0	-1026.1013	2368.3545	NaN	NaN	1.3	0.8423	0.0436	0.0308	0.027	0.0246	0.0317
0.0	0.0	0.0	-369.1013	855.3545	NaN	NaN	1.3	0.8435	0.0434	0.0304	0.0268	0.0244	0.0315
0.0	0.0	0.0	-1336.1013	2647.3545	NaN	NaN	1.3	0.8413	0.044	0.0311	0.0271	0.0249	0.0316
0.0	0.0	0.0	-214.1013	2164.3545	NaN	NaN	1.1098	0.8387	0.0451	0.0319	0.0273	0.0252	0.0317
0.0	0.0	0.0	-308.1013	2487.3545	NaN	NaN	1.1414	0.8352	0.0464	0.033	0.0278	0.0256	0.0319
0.0	0.0	0.0	47.8987	4017.3545	NaN	NaN	0.9882	0.8326	0.0475	0.0338	0.0282	0.0257	0.0321
0.0	0.0	0.0	-92.1013	2864.3545	NaN	NaN	1.0332	0.8384	0.0453	0.0323	0.027	0.0247	0.0322
0.0	0.0	0.0	-438.1013	-145.6455	NaN	NaN	0.2495	0.8404	0.0442	0.0314	0.027	0.0247	0.0322
0.0	0.0	0.0	1719.8987	3196.3545	NaN	NaN	0.6502	0.84	0.0443	0.0313	0.0273	0.0251	0.032
0.0	0.0	0.0	-1754.1013	-1844.6455	NaN	NaN	0.5126	0.8438	0.043	0.03	0.0269	0.0246	0.0317
0.0	0.0	0.0	137.8987	1650.3545	NaN	NaN	0.9229	0.8389	0.0444	0.0314	0.0278	0.0256	0.0318
0.0	0.0	0.0	-1084.1013	1054.3545	NaN	NaN	-0.3	0.841	0.044	0.031	0.0272	0.0251	0.0317
0.0	0.0	0.0	-432.1013	3396.3545	NaN	NaN	1.1458	0.8392	0.0444	0.0316	0.0276	0.0254	0.0318
0.0	0.0	0.0	-800.1013	1635.3545	NaN	NaN	1.3	0.8403	0.044	0.0314	0.0273	0.0251	0.0319
0.0	0.0	0.0	-1584.1013	177.3545	NaN	NaN	-0.1261	0.8396	0.0442	0.0316	0.0275	0.0252	0.032
0.0	0.0	0.0	-1027.1013	4931.3545	NaN	NaN	1.2631	0.8395	0.0442	0.0317	0.0275	0.025	0.032
0.0	0.0	0.0	515.8987	346.3545	NaN	NaN	0.4017	0.8437	0.0427	0.0304	0.0269	0.0244	0.0318
0.0	0.0	0.0	-491.1013	-333.6455	NaN	NaN	0.4045	0.8458	0.042	0.0295	0.0269	0.0244	0.0314
0.0	0.0	0.0	174.8987	-191.6455	NaN	NaN	1.3	0.8461	0.042	0.0292	0.027	0.0246	0.0311
0.0	0.0	0.0	-708.1013	339.3545	NaN	NaN	-0.3	0.8458	0.0421	0.0294	0.027	0.0247	0.031
0.0	0.0	0.0	-1587.1013	-671.6455	NaN	NaN	0.2974	0.8439	0.0426	0.0299	0.0273	0.025	0.0313
0.0	0.0	0.0	1056.8987	2665.3545	NaN	NaN	0.7161	0.8369	0.0449	0.0323	0.0284	0.0257	0.0318
0.0	0.0	0.0	-299.1013	4282.3545	NaN	NaN	1.0751	0.8415	0.0436	0.0313	0.0272	0.0246	0.0318
0.0	0.0	0.0	-971.1013	-796.6455	NaN	NaN	0.4507	0.8443	0.0424	0.0302	0.027	0.0244	0.0317
0.0	0.0	0.0	-646.1013	3068.3545	NaN	NaN	1.2667	0.8437	0.0427	0.0301	0.0272	0.0247	0.0315
0.0	0.0	0.0	-1157.1013	274.3545	NaN	NaN	-0.3	0.8442	0.0427	0.0299	0.0271	0.0246	0.0315
0.0	0.0	0.0	128.8987	2867.3545	NaN	NaN	0.957	0.8405	0.0438	0.0312	0.0277	0.0251	0.0317
0.0	0.0	0.0	-1120.1013	1213.3545	NaN	NaN	1.3	0.8421	0.0435	0.0309	0.0272	0.0247	0.0316
0.0	0.0	0.0	-199.1013	829.3545	NaN	NaN	1.3	0.8389	0.0445	0.0318	0.0278	0.0251	0.0318
0.0	0.0	0.0	-474.1013	5161.3545	NaN	NaN	1.1011	0.8383	0.0449	0.032	0.0277	0.0251	0.0319
0.0	0.0	0.0	-1402.1013	873.3545	NaN	NaN	-0.3	0.8435	0.0431	0.0305	0.0269	0.0243	0.0317
0.0	0.0	0.0	-2181.1013	3510.3545	NaN	NaN	1.3	0.842	0.0434	0.0307	0.0274	0.0248	0.0317
0.0	0.0	0.0	1280.8987	933.3545	NaN	NaN	0.4215	0.8416	0.0436	0.0308	0.0275	0.0249	0.0317
0.0	0.0	0.0	-1259.1013	1103.3545	NaN	NaN	-0.3	0.8415	0.0436	0.0309	0.0275	0.0248	0.0317
0.0	0.0	0.0	954.8987	2636.3545	NaN	NaN	0.7341	0.841	0.0439	0.0311	0.0276	0.0247	0.0317
0.0	0.0	0.0	268.8987	-1728.6455	NaN	NaN	1.1842	0.8445	0.0428	0.0301	0.027	0.0242	0.0314
0.0	0.0	0.0	315.8987	1748.3545	NaN	NaN	0.847	0.8392	0.0446	0.0315	0.028	0.0252	0.0315
0.0	0.0	0.0	-550.1013	836.3545	NaN	NaN	1.3	0.8367	0.0457	0.0324	0.0283	0.0253	0.0316
0.0	0.0	0.0	-1315.1013	7878.3545	NaN	NaN	1.2004	0.8246	0.0496	0.0359	0.0307	0.0268	0.0324
0.0	0.0	0.0	-519.1013	1071.3545	NaN	NaN	1.3	0.8417	0.0443	0.0315	0.0269	0.0237	0.0319
0.0	0.0	0.0	-1950.1013	2655.3545	NaN	NaN	1.3	0.8397	0.0443	0.0316	0.0279	0.0245	0.0319
0.0	0.0	0.0	-74.1013	-649.6455	NaN	NaN	0.8976	0.8454	0.0425	0.0298	0.0269	0.0238	0.0316
0.0	0.0	0.0	208.8987	2201.3545	NaN	NaN	0.9133	0.8419	0.0435	0.0307	0.0278	0.0245	0.0316
0.0	0.0	0.0	-1955.1013	1556.3545	NaN	NaN	-0.3	0.8439	0.043	0.0303	0.0273	0.024	0.0314
0.0	0.0	0.0	-1155.1013	1820.3545	NaN	NaN	1.3	0.8414	0.0439	0.0312	0.0278	0.0243	0.0315
0.0	0.0	0.0	1338.8987	1884.3545	NaN	NaN	0.5846	0.8388	0.045	0.0321	0.028	0.0246	0.0316
0.0	0.0	0.0	-496.1013	778.3545	NaN	NaN	1.3	0.8387	0.0451	0.0322	0.0279	0.0243	0.0317
0.0	0.0	0.0	1620.8987	3374.3545	NaN	NaN	0.6755	0.8346	0.0466	0.0334	0.0286	0.0248	0.0319
0.0	0.0	0.0	-367.1013	2315.3545	NaN	NaN	1.1884	0.8408	0.0447	0.0317	0.0272	0.0238	0.0317
0.0	0.0	0.0	307.8987	1361.3545	NaN	NaN	0.8155	0.8397	0.0448	0.0318	0.0276	0.0242	0.0319
0.0	0.0	0.0	-1107.1013	3036.3545	NaN	NaN	1.3	0.8413	0.0443	0.0313	0.0272	0.0241	0.0318
0.0	0.0	0.0	-1243.1013	2329.3545	NaN	NaN	1.3	0.841	0.0443	0.0314	0.0273	0.0242	0.0317
0.0	0.0	0.0	264.8987	747.3545	NaN	NaN	0.7383	0.8445	0.0431	0.0303	0.0267	0.0238	0.0315
0.0	0.0	0.0	1054.8987	698.3545	NaN	NaN	0.3983	0.8409	0.0442	0.0312	0.0276	0.0246	0.0315
0.0	0.0	0.0	57.8987	404.3545	NaN	NaN	0.8747	0.8378	0.0454	0.0322	0.028	0.025	0.0316
0.0	0.0	0.0	-559.1013	4011.3545	NaN	NaN	1.162	0.8386	0.0449	0.0321	0.0279	0.0247	0.0318
0.0	0.0	0.0	-1028.1013	2383.3545	NaN	NaN	1.3	0.8458	0.0423	0.0301	0.0267	0.0237	0.0315
0.0	0.0	0.0	-493.1013	-1090.6455	NaN	NaN	0.6886	0.8484	0.0413	0.0288	0.0266	0.0237	0.0311
0.0	0.0	0.0	-737.1013	-1112.6455	NaN	NaN	0.6015	0.8481	0.0414	0.0287	0.0269	0.0241	0.0308
0.0	0.0	0.0	-742.1013	1974.3545	NaN	NaN	1.3	0.8468	0.0419	0.0293	0.027	0.0243	0.0307
0.0	0.0	0.0	-1141.1013	341.3545	NaN	NaN	-0.3	0.8472	0.0418	0.0294	0.0268	0.0241	0.0307
0.0	0.0	0.0	-157.1013	1800.3545	NaN	NaN	1.0956	0.8433	0.043	0.0307	0.0275	0.0246	0.0309
0.0	0.0	0.0	-266.1013	1607.3545	NaN	NaN	1.1984	0.8448	0.0428	0.0304	0.0271	0.0242	0.0309
0.0	0.0	0.0	-666.1013	2201.3545	NaN	NaN	1.3	0.845	0.0425	0.0303	0.0271	0.0242	0.031
0.0	0.0	0.0	114.8987	1701.3545	NaN	NaN	0.9367	0.846	0.0422	0.0299	0.027	0.0241	0.0309
0.0	0.0	0.0	-1502.1013	-701.6455	NaN	NaN	0.3184	0.8478	0.0415	0.0291	0.0267	0.0241	0.0308
0.0	0.0	0.0	-1306.1013	2254.3545	NaN	NaN	1.3	0.847	0.0417	0.0292	0.027	0.0243	0.0308
0.0	0.0	0.0	1278.8987	303.3545	NaN	NaN	0.1917	0.8481	0.0415	0.0288	0.0268	0.0242	0.0306
0.0	0.0	0.0	-1301.1013	-832.6455	NaN	NaN	0.3902	0.8478	0.0416	0.0287	0.0269	0.0244	0.0307
0.0	0.0	0.0	-501.1013	2868.3545	NaN	NaN	1.2117	0.8435	0.0429	0.0302	0.0275	0.0249	0.031
0.0	0.0	0.0	-1807.1013	3549.3545	NaN	NaN	1.3	0.8399	0.0443	0.0314	0.0279	0.0251	0.0314
0.0	0.0	0.0	528.8987	4778.3545	NaN	NaN	0.9003	0.8342	0.046	0.0331	0.029	0.0257	0.0321
0.0	0.0	0.0	1581.8987	1673.3545	NaN	NaN	0.514	0.845	0.0427	0.0303	0.0267	0.0238	0.0316
0.0	0.0	0.0	256.8987	-534.6455	NaN	NaN	1.3	0.8454	0.0422	0.0296	0.0271	0.0242	0.0315
0.0	0.0	0.0	-1620.1013	-195.6455	NaN	NaN	0.1077	0.8466	0.0419	0.0291	0.027	0.0243	0.0311
0.0	0.0	0.0	-825.1013	354.3545	NaN	NaN	-0.3	0.8461	0.042	0.0291	0.0271	0.0245	0.0311
0.0	0.0	0.0	-965.1013	196.3545	NaN	NaN	-0.2554	0.8452	0.0423	0.0295	0.0272	0.0246	0.0311
0.0	0.0	0.0	2634.8987	1927.3545	NaN	NaN	0.4225	0.842	0.0435	0.0307	0.0276	0.0248	0.0314
0.0	0.0	0.0	263.8987	542.3545	NaN	NaN	0.6727	0.8449	0.0428	0.03	0.0269	0.0242	0.0312
0.0	0.0	0.0	630.8987	1327.3545	NaN	NaN	0.6778	0.8398	0.0443	0.0314	0.0279	0.025	0.0316
0.0	0.0	0.0	937.8987	-499.6455	NaN	NaN	-0.3	0.8437	0.0432	0.0304	0.0269	0.0243	0.0315
0.0	0.0	0.0	-115.1013	3389.3545	NaN	NaN	1.0352	0.8396	0.0444	0.0315	0.0278	0.025	0.0318
0.0	0.0	0.0	-347.1013	981.3545	NaN	NaN	1.3	0.8453	0.0427	0.03	0.0266	0.024	0.0315
0.0	0.0	0.0	699.8987	-865.6455	NaN	NaN	1.3	0.8443	0.0428	0.03	0.027	0.0243	0.0316
0.0	0.0	0.0	-1203.1013	1383.3545	NaN	NaN	1.3	0.845	0.0427	0.0298	0.0268	0.0243	0.0314
0.0	0.0	0.0	377.8987	1357.3545	NaN	NaN	0.7822	0.8433	0.0433	0.0303	0.027	0.0246	0.0315
0.0	0.0	0.0	-1556.1013	1959.3545	NaN	NaN	1.3	0.8423	0.0436	0.0307	0.0271	0.0247	0.0316
0.0	0.0	0.0	-438.1013	4403.3545	NaN	NaN	1.1105	0.8365	0.0457	0.0324	0.028	0.0254	0.0319
0.0	0.0	0.0	-659.1013	3134.3545	NaN	NaN	1.2663	0.8422	0.0438	0.0311	0.0267	0.0243	0.0319
0.0	0.0	0.0	-1771.1013	2318.3545	NaN	NaN	1.3	0.8421	0.0435	0.0309	0.027	0.0244	0.032
0.0	0.0	0.0	-866.1013	3193.3545	NaN	NaN	1.3	0.8436	0.0431	0.0305	0.0268	0.0243	0.0318
0.0	0.0	0.0	-2276.1013	2064.3545	NaN	NaN	-0.3	0.8459	0.0422	0.0297	0.0266	0.0239	0.0316
0.0	0.0	0.0	1509.8987	3568.3545	NaN	NaN	0.7027	0.8436	0.0429	0.0304	0.0271	0.0244	0.0316
0.0	0.0	0.0	-128.1013	-58.6455	NaN	NaN	0.314	0.8464	0.0421	0.0297	0.0265	0.0238	0.0314
0.0	0.0	0.0	965.8987	1396.3545	NaN	NaN	0.5911	0.8422	0.0436	0.031	0.0273	0.0245	0.0315
0.0	0.0	0.0	-2632.1013	1053.3545	NaN	NaN	-0.3	0.8462	0.0423	0.03	0.0264	0.0238	0.0313
0.0	0.0	0.0	1498.8987	1560.3545	NaN	NaN	0.51	0.842	0.0436	0.0311	0.0272	0.0246	0.0315
0.0	0.0	0.0	-871.1013	1161.3545	NaN	NaN	1.3	0.8454	0.0426	0.0302	0.0264	0.024	0.0314
0.0	0.0	0.0	-2066.1013	2639.3545	NaN	NaN	1.3	0.8433	0.0433	0.0308	0.0269	0.0244	0.0315
0.0	0.0	0.0	-1185.1013	849.3545	NaN	NaN	-0.3	0.8453	0.0427	0.0302	0.0263	0.024	0.0314
0.0	0.0	0.0	338.8987	1893.3545	NaN	NaN	0.8482	0.8411	0.0442	0.0314	0.0271	0.0247	0.0315
0.0	0.0	0.0	-681.1013	1108.3545	NaN	NaN	1.3	0.8437	0.0436	0.0308	0.0264	0.0241	0.0314
0.0	0.0	0.0	-575.1013	4016.3545	NaN	NaN	1.1671	0.8404	0.0447	0.0318	0.027	0.0246	0.0316
0.0	0.0	0.0	-829.1013	1480.3545	NaN	NaN	1.3	0.8426	0.044	0.0312	0.0264	0.0242	0.0315
0.0	0.0	0.0	1076.8987	2079.3545	NaN	NaN	0.6588	0.8405	0.0446	0.0317	0.0269	0.0247	0.0316
0.0	0.0	0.0	-2275.1013	3774.3545	NaN	NaN	1.3	0.8443	0.0432	0.0306	0.0263	0.0241	0.0315
0.0	0.0	0.0	-259.1013	2675.3545	NaN	NaN	1.1072	0.8428	0.0435	0.0309	0.0268	0.0245	0.0315
0.0	0.0	0.0	-1720.1013	1445.3545	NaN	NaN	-0.3	0.8463	0.0424	0.0298	0.0263	0.024	0.0312
0.0	0.0	0.0	-558.1013	2477.3545	NaN	NaN	1.2908	0.8459	0.0424	0.0297	0.0266	0.0243	0.0311
0.0	0.0	0.0	-2213.1013	766.3545	NaN	NaN	-0.3	0.8481	0.0418	0.029	0.0263	0.024	0.0308
0.0	0.0	0.0	-1251.1013	979.3545	NaN	NaN	-0.3	0.8455	0.0426	0.0298	0.0267	0.0246	0.0309
0.0	0.0	0.0	-2126.1013	4316.3545	NaN	NaN	1.3	0.8435	0.0432	0.0306	0.0269	0.0247	0.0311
0.0	0.0	0.0	680.8987	2914.3545	NaN	NaN	0.8106	0.8411	0.044	0.0314	0.0272	0.0249	0.0313
0.0	0.0	0.0	-528.1013	1503.3545	NaN	NaN	1.3	0.8451	0.0426	0.0304	0.0265	0.0242	0.0312
0.0	0.0	0.0	-757.1013	735.3545	NaN	NaN	-0.3	0.8455	0.0424	0.03	0.0266	0.0244	0.0311
0.0	0.0	0.0	-1360.1013	332.3545	NaN	NaN	-0.3	0.8464	0.0421	0.0295	0.0266	0.0244	0.031
0.0	0.0	0.0	-158.1013	1938.3545	NaN	NaN	1.0888	0.8453	0.0424	0.0297	0.0268	0.0247	0.031
0.0	0.0	0.0	-816.1013	-473.6455	NaN	NaN	0.3672	0.846	0.0422	0.0296	0.0267	0.0245	0.031
0.0	0.0	0.0	1126.8987	481.3545	NaN	NaN	0.2993	0.8444	0.0428	0.0301	0.0268	0.0247	0.0311
0.0	0.0	0.0	-719.1013	-185.6455	NaN	NaN	0.2052	0.8432	0.0433	0.0305	0.0268	0.0248	0.0313
0.0	0.0	0.0	-55.1013	1138.3545	NaN	NaN	1.0509	0.8411	0.0441	0.0312	0.027	0.025	0.0316
0.0	0.0	0.0	585.8987	1701.3545	NaN	NaN	0.7438	0.842	0.0438	0.031	0.0267	0.0247	0.0317
0.0	0.0	0.0	-1296.1013	665.3545	NaN	NaN	-0.3	0.8427	0.0435	0.0308	0.0266	0.0246	0.0318
0.0	0.0	0.0	855.8987	-739.6455	NaN	NaN	-0.3	0.8425	0.0435	0.0307	0.0267	0.0247	0.0319
0.0	0.0	0.0	344.8987	1905.3545	NaN	NaN	0.8467	0.8415	0.0439	0.031	0.0268	0.0248	0.032
0.0	0.0	0.0	-1110.1013	3260.3545	NaN	NaN	1.3	0.8407	0.0443	0.0313	0.0268	0.0249	0.032
0.0	0.0	0.0	-1563.1013	2110.3545	NaN	NaN	1.3	0.8426	0.0436	0.0307	0.0265	0.0246	0.032
0.0	0.0	0.0	-273.1013	436.3545	NaN	NaN	1.3	0.8411	0.044	0.0309	0.0268	0.025	0.032
0.0	0.0	0.0	-1342.1013	1687.3545	NaN	NaN	1.3	0.841	0.0441	0.031	0.0268	0.0251	0.0319
0.0	0.0	0.0	-728.1013	122.3545	NaN	NaN	-0.202	0.8391	0.0448	0.0314	0.0271	0.0255	0.0321
0.0	0.0	0.0	-1417.1013	5064.3545	NaN	NaN	1.3	0.8384	0.0449	0.0317	0.0273	0.0255	0.0322
0.0	0.0	0.0	228.8987	2980.3545	NaN	NaN	0.9287	0.8414	0.0438	0.0308	0.0269	0.025	0.0321
0.0	0.0	0.0	-2247.1013	1089.3545	NaN	NaN	-0.3	0.8424	0.0433	0.0304	0.027	0.025	0.032
0.0	0.0	0.0	-1617.1013	1311.3545	NaN	NaN	-0.3	0.8423	0.0433	0.0304	0.0271	0.0251	0.0318
0.0	0.0	0.0	-214.1013	278.3545	NaN	NaN	1.3	0.8438	0.0428	0.0299	0.027	0.0249	0.0316
0.0	0.0	0.0	-565.1013	650.3545	NaN	NaN	1.3	0.8425	0.0431	0.0303	0.0272	0.0252	0.0316
0.0	0.0	0.0	-967.1013	641.3545	NaN	NaN	-0.3	0.8425	0.0431	0.0304	0.0272	0.0252	0.0316
0.0	0.0	0.0	-1777.1013	2331.3545	NaN	NaN	1.3	0.8405	0.0438	0.0311	0.0275	0.0254	0.0317
0.0	0.0	0.0	-782.1013	2481.3545	NaN	NaN	1.3	0.8417	0.0434	0.0308	0.0272	0.0252	0.0318
0.0	0.0	0.0	-1059.1013	-2004.6455	NaN	NaN	0.6543	0.8438	0.0425	0.03	0.027	0.0249	0.0318
0.0	0.0	0.0	-314.1013	3321.3545	NaN	NaN	1.1044	0.8412	0.0434	0.0307	0.0276	0.0254	0.0317
0.0	0.0	0.0	-2031.1013	941.3545	NaN	NaN	-0.3	0.8443	0.0426	0.0298	0.0269	0.0247	0.0316
0.0	0.0	0.0	-1612.1013	-1008.6455	NaN	NaN	0.3849	0.8427	0.043	0.0302	0.0273	0.0251	0.0316
0.0	0.0	0.0	-589.1013	1253.3545	NaN	NaN	1.3	0.841	0.0439	0.0309	0.0274	0.0252	0.0316
0.0	0.0	0.0	421.8987	1554.3545	NaN	NaN	0.7865	0.8384	0.0452	0.0317	0.0278	0.0253	0.0316
0.0	0.0	0.0	709.8987	3733.3545	NaN	NaN	0.8402	0.8367	0.046	0.0322	0.0279	0.0253	0.0319
0.0	0.0	0.0	-1200.1013	2859.3545	NaN	NaN	1.3	0.8412	0.0444	0.031	0.0271	0.0244	0.0319
0.0	0.0	0.0	-1646.1013	-616.6455	NaN	NaN	0.2725	0.8425	0.0436	0.0304	0.027	0.0245	0.032
0.0	0.0	0.0	-457.1013	987.3545	NaN	NaN	1.3	0.8413	0.0441	0.0306	0.0273	0.0248	0.0319
0.0	0.0	0.0	149.8987	-1326.6455	NaN	NaN	1.1274	0.8413	0.0441	0.0307	0.0272	0.0247	0.0319
0.0	0.0	0.0	1488.8987	4298.3545	NaN	NaN	0.7427	0.833	0.0474	0.0331	0.0286	0.0257	0.0322
0.0	0.0	0.0	-987.1013	1861.3545	NaN	NaN	1.3	0.8396	0.0456	0.0316	0.027	0.0242	0.0321
0.0	0.0	0.0	-1061.1013	2873.3545	NaN	NaN	1.3	0.8362	0.0466	0.0324	0.0278	0.0248	0.0323
0.0	0.0	0.0	-1312.1013	3240.3545	NaN	NaN	1.3	0.8375	0.0464	0.0321	0.0273	0.0245	0.0322
0.0	0.0	0.0	-553.1013	159.3545	NaN	NaN	-0.3	0.8381	0.0461	0.0319	0.0272	0.0244	0.0322
0.0	0.0	0.0	-558.1013	1990.3545	NaN	NaN	1.3	0.8387	0.0459	0.0317	0.0271	0.0244	0.0322
0.0	0.0	0.0	774.8987	1991.3545	NaN	NaN	0.7199	0.8355	0.0472	0.0325	0.0276	0.0249	0.0323
0.0	0.0	0.0	-1678.1013	1046.3545	NaN	NaN	-0.3	0.8363	0.0473	0.0322	0.0272	0.0247	0.0322
0.0	0.0	0.0	-120.1013	5565.3545	NaN	NaN	1.0221	0.8252	0.0515	0.035	0.0293	0.0263	0.0328
0.0	0.0	0.0	29.8987	3344.3545	NaN	NaN	0.9911	0.8328	0.0494	0.0332	0.0274	0.0246	0.0326
0.0	0.0	0.0	-1249.1013	978.3545	NaN	NaN	-0.3	0.8311	0.0498	0.0334	0.028	0.025	0.0327
0.0	0.0	0.0	508.8987	1903.3545	NaN	NaN	0.789	0.8313	0.0499	0.0333	0.028	0.0251	0.0325
0.0	0.0	0.0	1576.8987	2718.3545	NaN	NaN	0.6329	0.8332	0.0492	0.0328	0.0276	0.0248	0.0325
0.0	0.0	0.0	329.8987	1380.3545	NaN	NaN	0.8071	0.8361	0.0478	0.032	0.0272	0.0246	0.0323
0.0	0.0	0.0	-2037.1013	1522.3545	NaN	NaN	-0.3	0.8383	0.0467	0.0314	0.027	0.0245	0.0321
0.0	0.0	0.0	-52.1013	2961.3545	NaN	NaN	1.0179	0.8348	0.0478	0.0323	0.0277	0.0252	0.0322
0.0	0.0	0.0	-849.1013	22.3545	NaN	NaN	-0.027	0.8404	0.0457	0.031	0.0266	0.0244	0.0319
0.0	0.0	0.0	-661.1013	1560.3545	NaN	NaN	1.3	0.8373	0.0465	0.0318	0.0274	0.0251	0.0319
0.0	0.0	0.0	-3078.1013	228.3545	NaN	NaN	-0.0801	0.8405	0.0455	0.031	0.0267	0.0246	0.0316
0.0	0.0	0.0	-1936.1013	4823.3545	NaN	NaN	1.3	0.8328	0.0481	0.0329	0.0283	0.0259	0.0321
0.0	0.0	0.0	-1207.1013	680.3545	NaN	NaN	-0.3	0.84	0.0458	0.0312	0.0267	0.0245	0.0318
0.0	0.0	0.0	-522.1013	2990.3545	NaN	NaN	1.2115	0.8362	0.0466	0.0321	0.0278	0.0252	0.032
0.0	0.0	0.0	734.8987	-191.6455	NaN	NaN	-0.3	0.845	0.0435	0.03	0.0263	0.0239	0.0314
0.0	0.0	0.0	-220.1013	-91.6455	NaN	NaN	0.294	0.8428	0.0436	0.0303	0.027	0.0246	0.0315
0.0	0.0	0.0	-439.1013	-1276.6455	NaN	NaN	0.7441	0.8439	0.0431	0.03	0.0268	0.0247	0.0315
0.0	0.0	0.0	-1489.1013	2494.3545	NaN	NaN	1.3	0.8415	0.0441	0.0308	0.0272	0.025	0.0315
0.0	0.0	0.0	-179.1013	1052.3545	NaN	NaN	1.2051	0.8408	0.0446	0.0311	0.027	0.0248	0.0315
0.0	0.0	0.0	-1180.1013	1771.3545	NaN	NaN	1.3	0.8404	0.0448	0.0313	0.0271	0.0248	0.0316
0.0	0.0	0.0	-756.1013	1865.3545	NaN	NaN	1.3	0.8397	0.0452	0.0314	0.0272	0.0248	0.0317
0.0	0.0	0.0	-2122.1013	3362.3545	NaN	NaN	1.3	0.8388	0.0456	0.0316	0.0273	0.0249	0.0319
0.0	0.0	0.0	-278.1013	-173.6455	NaN	NaN	0.3844	0.8417	0.0445	0.0309	0.0268	0.0243	0.0318
0.0	0.0	0.0	-666.1013	4617.3545	NaN	NaN	1.1686	0.8399	0.0451	0.0314	0.0271	0.0247	0.0318
0.0	0.0	0.0	-1099.1013	-1073.6455	NaN	NaN	0.4941	0.8428	0.0441	0.0306	0.0265	0.0243	0.0317
0.0	0.0	0.0	429.8987	1461.3545	NaN	NaN	0.7727	0.8375	0.046	0.032	0.0275	0.0251	0.0319
0.0	0.0	0.0	-1073.1013	2556.3545	NaN	NaN	1.3	0.8411	0.0451	0.0311	0.0266	0.0243	0.0317
0.0	0.0	0.0	-987.1013	-304.6455	NaN	NaN	0.2358	0.8413	0.0448	0.031	0.0267	0.0244	0.0318
0.0	0.0	0.0	205.8987	765.3545	NaN	NaN	0.788	0.8377	0.0463	0.0318	0.0272	0.025	0.0319
0.0	0.0	0.0	-681.1013	2664.3545	NaN	NaN	1.3	0.8327	0.0485	0.0331	0.028	0.0255	0.0323
0.0	0.0	0.0	2014.8987	4188.3545	NaN	NaN	0.6752	0.8339	0.0483	0.0329	0.0275	0.0249	0.0325
0.0	0.0	0.0	715.8987	740.3545	NaN	NaN	0.5084	0.8375	0.0471	0.0318	0.0269	0.0243	0.0323
0.0	0.0	0.0	-408.1013	778.3545	NaN	NaN	1.3	0.833	0.0488	0.0328	0.0278	0.0252	0.0323
0.0	0.0	0.0	-1524.1013	3693.3545	NaN	NaN	1.3	0.8338	0.0489	0.0327	0.0274	0.0249	0.0323
0.0	0.0	0.0	-264.1013	1347.3545	NaN	NaN	1.2438	0.8318	0.0495	0.0333	0.0278	0.0252	0.0324
0.0	0.0	0.0	-1909.1013	3463.3545	NaN	NaN	1.3	0.833	0.0492	0.033	0.0276	0.0249	0.0323
0.0	0.0	0.0	-884.1013	2370.3545	NaN	NaN	1.3	0.8316	0.0495	0.0334	0.0279	0.0251	0.0324
0.0	0.0	0.0	-325.1013	6427.3545	NaN	NaN	1.0533	0.8301	0.05	0.0339	0.0282	0.0252	0.0326
0.0	0.0	0.0	-793.1013	-325.6455	NaN	NaN	0.2911	0.8416	0.046	0.0308	0.0262	0.0236	0.0318
0.0	0.0	0.0	-2313.1013	1555.3545	NaN	NaN	-0.3	0.8388	0.0464	0.0313	0.0273	0.0246	0.0316
0.0	0.0	0.0	-794.1013	845.3545	NaN	NaN	1.3	0.8387	0.0469	0.0313	0.0271	0.0246	0.0314
0.0	0.0	0.0	-1002.1013	178.3545	NaN	NaN	-0.2165	0.8368	0.0475	0.0321	0.0273	0.0248	0.0315
0.0	0.0	0.0	-414.1013	3965.3545	NaN	NaN	1.1166	0.8312	0.0496	0.0339	0.0281	0.0252	0.032
0.0	0.0	0.0	-1705.1013	3415.3545	NaN	NaN	1.3	0.8306	0.0499	0.0345	0.028	0.0248	0.0323
0.0	0.0	0.0	866.8987	5620.3545	NaN	NaN	0.8664	0.8249	0.0516	0.0364	0.029	0.0252	0.033
0.0	0.0	0.0	-187.1013	4713.3545	NaN	NaN	1.0413	0.8363	0.0483	0.0331	0.0267	0.0235	0.0322
0.0	0.0	0.0	-660.1013	448.3545	NaN	NaN	-0.3	0.8391	0.0474	0.0317	0.0266	0.0237	0.0315
0.0	0.0	0.0	-2041.1013	-74.6455	NaN	NaN	0.0353	0.8406	0.0469	0.031	0.0266	0.0239	0.0311
0.0	0.0	0.0	-1270.1013	1535.3545	NaN	NaN	1.3	0.8354	0.0485	0.0324	0.0277	0.0247	0.0313
0.0	0.0	0.0	-816.1013	1673.3545	NaN	NaN	1.3	0.8381	0.0478	0.0319	0.0269	0.024	0.0313
0.0	0.0	0.0	-1818.1013	2445.3545	NaN	NaN	1.3	0.838	0.0477	0.0319	0.0271	0.0241	0.0312
0.0	0.0	0.0	860.8987	3704.3545	NaN	NaN	0.8114	0.833	0.0496	0.0332	0.028	0.0247	0.0315
0.0	0.0	0.0	-1167.1013	2140.3545	NaN	NaN	1.3	0.8369	0.0484	0.0323	0.027	0.0239	0.0314
0.0	0.0	0.0	-2143.1013	4331.3545	NaN	NaN	1.3	0.8332	0.0493	0.0335	0.0278	0.0244	0.0318
0.0	0.0	0.0	-718.1013	3531.3545	NaN	NaN	1.2553	0.8344	0.0491	0.0333	0.0273	0.024	0.0319
0.0	0.0	0.0	-1210.1013	2620.3545	NaN	NaN	1.3	0.8307	0.0501	0.0343	0.0281	0.0245	0.0323
0.0	0.0	0.0	-1531.1013	6227.3545	NaN	NaN	1.3	0.8314	0.0502	0.034	0.0279	0.0243	0.0323
0.0	0.0	0.0	-1783.1013	2771.3545	NaN	NaN	1.3	0.8401	0.0476	0.0312	0.0264	0.0234	0.0312
0.0	0.0	0.0	-1301.1013	415.3545	NaN	NaN	-0.3	0.837	0.0484	0.0315	0.0274	0.0244	0.0311
0.0	0.0	0.0	-1024.1013	3486.3545	NaN	NaN	1.3	0.8316	0.0504	0.0329	0.0286	0.0252	0.0313
0.0	0.0	0.0	-362.1013	3017.3545	NaN	NaN	1.1364	0.8334	0.0498	0.0327	0.0282	0.0246	0.0314
0.0	0.0	0.0	1699.8987	1696.3545	NaN	NaN	0.4995	0.8344	0.0492	0.0324	0.0281	0.0245	0.0314
0.0	0.0	0.0	1501.8987	-965.6455	NaN	NaN	-0.3	0.8357	0.0488	0.0319	0.0279	0.0245	0.0312
0.0	0.0	0.0	-899.1013	1743.3545	NaN	NaN	1.3	0.834	0.0494	0.0322	0.0283	0.0249	0.0313
0.0	0.0	0.0	-1163.1013	3362.3545	NaN	NaN	1.3	0.8341	0.0494	0.0321	0.0281	0.0248	0.0314
0.0	0.0	0.0	-446.1013	1621.3545	NaN	NaN	1.3	0.8365	0.0487	0.0314	0.0277	0.0246	0.0312
0.0	0.0	0.0	-1008.1013	-127.6455	NaN	NaN	0.1124	0.8384	0.0479	0.0308	0.0274	0.0244	0.0311
0.0	0.0	0.0	-1041.1013	1355.3545	NaN	NaN	1.3	0.8362	0.0485	0.0313	0.0279	0.025	0.0311
0.0	0.0	0.0	-591.1013	739.3545	NaN	NaN	1.3	0.8358	0.0488	0.0313	0.0278	0.0251	0.0312
0.0	0.0	0.0	439.8987	699.3545	NaN	NaN	0.6139	0.8341	0.0492	0.0318	0.028	0.0253	0.0316
0.0	0.0	0.0	-1369.1013	2253.3545	NaN	NaN	1.3	0.835	0.0488	0.0316	0.0277	0.0251	0.0317
0.0	0.0	0.0	-1053.1013	487.3545	NaN	NaN	-0.3	0.8369	0.0479	0.0312	0.0274	0.0249	0.0317
0.0	0.0	0.0	-1446.1013	485.3545	NaN	NaN	-0.3	0.8378	0.0472	0.0311	0.0273	0.0249	0.0317
0.0	0.0	0.0	-1898.1013	1185.3545	NaN	NaN	-0.3	0.8389	0.0466	0.0309	0.0271	0.0248	0.0316
0.0	0.0	0.0	-1529.1013	1441.3545	NaN	NaN	-0.3	0.8391	0.0463	0.0309	0.027	0.0249	0.0318
0.0	0.0	0.0	-2640.1013	4991.3545	NaN	NaN	1.3	0.8354	0.0478	0.0318	0.0277	0.0255	0.0318
0.0	0.0	0.0	-1777.1013	928.3545	NaN	NaN	-0.3	0.837	0.0475	0.0315	0.0272	0.0251	0.0318
0.0	0.0	0.0	-195.1013	3529.3545	NaN	NaN	1.0585	0.8339	0.0485	0.0323	0.0279	0.0254	0.032
0.0	0.0	0.0	1562.8987	2265.3545	NaN	NaN	0.5917	0.8352	0.0482	0.0321	0.0275	0.025	0.032
0.0	0.0	0.0	-646.1013	-95.6455	NaN	NaN	0.1289	0.8381	0.0469	0.0314	0.027	0.0247	0.032
0.0	0.0	0.0	-1795.1013	1289.3545	NaN	NaN	-0.3	0.8378	0.0467	0.0314	0.0272	0.0249	0.0321
0.0	0.0	0.0	-626.1013	2423.3545	NaN	NaN	1.3	0.8364	0.0471	0.0317	0.0273	0.0252	0.0321
0.0	0.0	0.0	-1160.1013	-1248.6455	NaN	NaN	0.5184	0.8372	0.0469	0.0315	0.0271	0.0252	0.0322
0.0	0.0	0.0	-1092.1013	2647.3545	NaN	NaN	1.3	0.8329	0.0484	0.0326	0.0279	0.0258	0.0324
0.0	0.0	0.0	-1727.1013	3326.3545	NaN	NaN	1.3	0.833	0.0489	0.0325	0.0276	0.0256	0.0324
0.0	0.0	0.0	-2448.1013	2647.3545	NaN	NaN	1.3	0.8303	0.0499	0.0332	0.028	0.0259	0.0327
0.0	0.0	0.0	-1674.1013	5055.3545	NaN	NaN	1.3	0.8279	0.0504	0.0342	0.0283	0.026	0.0332
0.0	0.0	0.0	1041.8987	4425.3545	NaN	NaN	0.8094	0.829	0.05	0.0342	0.028	0.0256	0.0333
0.0	0.0	0.0	-908.1013	779.3545	NaN	NaN	-0.3	0.8362	0.0476	0.032	0.0268	0.0246	0.0327
0.0	0.0	0.0	-1467.1013	1800.3545	NaN	NaN	1.3	0.8341	0.0482	0.0322	0.0276	0.0253	0.0326
0.0	0.0	0.0	-676.1013	843.3545	NaN	NaN	1.3	0.8355	0.0478	0.0319	0.0273	0.0251	0.0324
0.0	0.0	0.0	-1300.1013	3561.3545	NaN	NaN	1.3	0.8324	0.0486	0.0328	0.0279	0.0256	0.0326
0.0	0.0	0.0	-2248.1013	1192.3545	NaN	NaN	-0.3	0.8358	0.0476	0.0321	0.0272	0.025	0.0324
0.0	0.0	0.0	-170.1013	552.3545	NaN	NaN	1.3	0.83	0.0494	0.0337	0.0283	0.0258	0.0327
0.0	0.0	0.0	582.8987	2662.3545	NaN	NaN	0.8204	0.8275	0.0503	0.0347	0.0285	0.0258	0.0331
0.0	0.0	0.0	548.8987	1279.3545	NaN	NaN	0.6998	0.8344	0.0482	0.033	0.0272	0.0245	0.0327
0.0	0.0	0.0	-3069.1013	746.3545	NaN	NaN	-0.3	0.8372	0.0472	0.0318	0.027	0.0245	0.0323
0.0	0.0	0.0	-1203.1013	306.3545	NaN	NaN	-0.3	0.833	0.0488	0.0328	0.0277	0.0253	0.0323
0.0	0.0	0.0	-662.1013	2380.3545	NaN	NaN	1.3	0.8278	0.0507	0.0346	0.0283	0.0257	0.0328
0.0	0.0	0.0	-780.1013	4060.3545	NaN	NaN	1.2378	0.8246	0.0518	0.036	0.0285	0.0255	0.0335
0.0	0.0	0.0	717.8987	4379.3545	NaN	NaN	0.8592	0.8267	0.0512	0.0356	0.028	0.0249	0.0336
0.0	0.0	0.0	1115.8987	1978.3545	NaN	NaN	0.6394	0.8242	0.052	0.0363	0.0285	0.0252	0.0338
0.0	0.0	0.0	625.8987	4525.3545	NaN	NaN	0.8785	0.8256	0.0514	0.036	0.0283	0.0249	0.0338
0.0	0.0	0.0	-1351.1013	3506.3545	NaN	NaN	1.3	0.836	0.0483	0.0328	0.0265	0.0237	0.0328
0.0	0.0	0.0	-1380.1013	179.3545	NaN	NaN	-0.1494	0.833	0.049	0.0332	0.0275	0.0246	0.0327
0.0	0.0	0.0	-601.1013	1038.3545	NaN	NaN	1.3	0.8325	0.0494	0.0334	0.0276	0.0247	0.0325
0.0	0.0	0.0	-1695.1013	4534.3545	NaN	NaN	1.3	0.8296	0.0502	0.0344	0.0281	0.0248	0.0329
0.0	0.0	0.0	-31.1013	3654.3545	NaN	NaN	1.0086	0.8328	0.0492	0.0337	0.0274	0.0242	0.0327
0.0	0.0	0.0	-668.1013	1466.3545	NaN	NaN	1.3	0.8354	0.0486	0.0327	0.0271	0.0241	0.0322
0.0	0.0	0.0	-1750.1013	2918.3545	NaN	NaN	1.3	0.8332	0.0493	0.0331	0.0277	0.0246	0.0321
0.0	0.0	0.0	-150.1013	4369.3545	NaN	NaN	1.0356	0.8296	0.0506	0.0342	0.0282	0.025	0.0324
0.0	0.0	0.0	-1076.1013	-263.6455	NaN	NaN	0.1968	0.8361	0.0487	0.0324	0.027	0.024	0.0318
0.0	0.0	0.0	-519.1013	2685.3545	NaN	NaN	1.2396	0.8316	0.0501	0.0333	0.0281	0.0249	0.032
0.0	0.0	0.0	-787.1013	1944.3545	NaN	NaN	1.3	0.8349	0.0495	0.0322	0.0273	0.0245	0.0316
0.0	0.0	0.0	1379.8987	633.3545	NaN	NaN	0.3146	0.826	0.0522	0.0346	0.0291	0.0258	0.0323
0.0	0.0	0.0	-1793.1013	5546.3545	NaN	NaN	1.3	0.8296	0.0511	0.034	0.0282	0.0248	0.0322
0.0	0.0	0.0	-1562.1013	1873.3545	NaN	NaN	1.3	0.8346	0.0496	0.0324	0.0274	0.0242	0.0318
0.0	0.0	0.0	-454.1013	1350.3545	NaN	NaN	1.3	0.8346	0.0495	0.0322	0.0277	0.0245	0.0315
0.0	0.0	0.0	-1372.1013	1286.3545	NaN	NaN	-0.3	0.8375	0.0484	0.0314	0.0273	0.0241	0.0312
0.0	0.0	0.0	-1083.1013	1360.3545	NaN	NaN	1.3	0.8396	0.0474	0.0308	0.0271	0.0239	0.031
0.0	0.0	0.0	-1426.1013	1369.3545	NaN	NaN	-0.3	0.8384	0.0476	0.0311	0.0275	0.0243	0.0311
0.0	0.0	0.0	-1417.1013	2269.3545	NaN	NaN	1.3	0.8344	0.0489	0.0324	0.0281	0.0248	0.0313
0.0	0.0	0.0	-765.1013	5992.3545	NaN	NaN	1.1464	0.8322	0.0496	0.0334	0.0282	0.0247	0.0318
0.0	0.0	0.0	471.8987	3715.3545	NaN	NaN	0.8873	0.8364	0.0482	0.0325	0.0273	0.0239	0.0317
0.0	0.0	0.0	-1996.1013	3251.3545	NaN	NaN	1.3	0.8384	0.0476	0.0317	0.0271	0.0239	0.0314
0.0	0.0	0.0	-1227.1013	-98.6455	NaN	NaN	0.0744	0.8386	0.0474	0.0312	0.0272	0.0242	0.0314
0.0	0.0	0.0	-475.1013	5410.3545	NaN	NaN	1.0963	0.8317	0.0497	0.0331	0.0286	0.0253	0.0317
0.0	0.0	0.0	-356.1013	3839.3545	NaN	NaN	1.1022	0.8354	0.0487	0.0322	0.0277	0.0246	0.0316
0.0	0.0	0.0	-1608.1013	2107.3545	NaN	NaN	1.3	0.8375	0.0475	0.0316	0.0275	0.0244	0.0316
0.0	0.0	0.0	-239.1013	2880.3545	NaN	NaN	1.0905	0.8367	0.0473	0.0319	0.0277	0.0248	0.0317
0.0	0.0	0.0	-1023.1013	722.3545	NaN	NaN	-0.3	0.8397	0.0456	0.0313	0.027	0.0245	0.0318
0.0	0.0	0.0	-2269.1013	556.3545	NaN	NaN	-0.3	0.84	0.0447	0.0314	0.027	0.0247	0.0321
0.0	0.0	0.0	-554.1013	1960.3545	NaN	NaN	1.3	0.8399	0.0446	0.0316	0.027	0.0248	0.032
0.0	0.0	0.0	9.8987	389.3545	NaN	NaN	0.9752	0.8403	0.0443	0.0317	0.027	0.0248	0.032
0.0	0.0	0.0	-1935.1013	1923.3545	NaN	NaN	-0.3	0.8398	0.0444	0.0319	0.0271	0.0248	0.0319
0.0	0.0	0.0	-1034.1013	806.3545	NaN	NaN	-0.3	0.8416	0.0437	0.0315	0.0268	0.0245	0.0319
0.0	0.0	0.0	834.8987	2148.3545	NaN	NaN	0.7201	0.8413	0.0436	0.0315	0.0269	0.0246	0.032
0.0	0.0	0.0	-1628.1013	862.3545	NaN	NaN	-0.3	0.8432	0.0429	0.0309	0.0267	0.0245	0.0318
0.0	0.0	0.0	-1880.1013	1031.3545	NaN	NaN	-0.3	0.8431	0.0429	0.0308	0.027	0.0247	0.0317
0.0	0.0	0.0	-777.1013	2586.3545	NaN	NaN	1.3	0.844	0.0426	0.0304	0.027	0.0246	0.0314
0.0	0.0	0.0	174.8987	176.3545	NaN	NaN	0.5021	0.8466	0.0417	0.0294	0.0268	0.0245	0.031
0.0	0.0	0.0	-1037.1013	-2128.6455	NaN	NaN	0.6724	0.847	0.0416	0.0289	0.027	0.0247	0.0307
0.0	0.0	0.0	561.8987	894.3545	NaN	NaN	0.6141	0.8445	0.0423	0.0298	0.0274	0.025	0.0309
0.0	0.0	0.0	207.8987	3936.3545	NaN	NaN	0.9498	0.8425	0.0431	0.0306	0.0276	0.0251	0.0312
0.0	0.0	0.0	-1114.1013	1494.3545	NaN	NaN	1.3	0.8416	0.0432	0.031	0.0276	0.025	0.0316
0.0	0.0	0.0	0.8987	3521.3545	NaN	NaN	0.9997	0.8388	0.0443	0.0318	0.0281	0.0252	0.0318
0.0	0.0	0.0	-927.1013	3187.3545	NaN	NaN	1.3	0.8417	0.0434	0.031	0.0274	0.0245	0.0319
0.0	0.0	0.0	857.8987	2784.3545	NaN	NaN	0.7645	0.8438	0.0427	0.0303	0.0273	0.0243	0.0317
0.0	0.0	0.0	-1507.1013	-945.6455	NaN	NaN	0.3855	0.8471	0.0418	0.0289	0.027	0.0241	0.0312
0.0	0.0	0.0	-1295.1013	-504.6455	NaN	NaN	0.2804	0.846	0.0419	0.0291	0.0274	0.0244	0.0313
0.0	0.0	0.0	-2312.1013	1934.3545	NaN	NaN	-0.3	0.8459	0.042	0.0293	0.0273	0.0242	0.0313
0.0	0.0	0.0	-397.1013	1031.3545	NaN	NaN	1.3	0.8442	0.0423	0.0301	0.0275	0.0242	0.0316
0.0	0.0	0.0	-1685.1013	2476.3545	NaN	NaN	1.3	0.8429	0.0429	0.0307	0.0276	0.0242	0.0318
0.0	0.0	0.0	-317.1013	2665.3545	NaN	NaN	1.135	0.8415	0.0434	0.0312	0.0278	0.0241	0.0321
0.0	0.0	0.0	-459.1013	1450.3545	NaN	NaN	1.3	0.8423	0.0434	0.0309	0.0274	0.024	0.0321
0.0	0.0	0.0	-807.1013	4714.3545	NaN	NaN	1.2066	0.8366	0.0451	0.0325	0.0285	0.0247	0.0326
0.0	0.0	0.0	2297.8987	829.3545	NaN	NaN	0.2652	0.8414	0.0439	0.0313	0.0273	0.0238	0.0322
0.0	0.0	0.0	5345.8987	4137.3545	NaN	NaN	0.4363	0.8334	0.0463	0.0334	0.029	0.025	0.0328
0.0	0.0	0.0	5200.8987	671.3545	NaN	NaN	0.1143	0.8386	0.0451	0.0321	0.0278	0.0241	0.0324
0.0	0.0	0.0	8378.8987	3337.3545	NaN	NaN	0.2848	0.825	0.0493	0.0356	0.0307	0.0261	0.0332
0.0	0.0	0.0	1205.8987	2984.3545	NaN	NaN	0.7122	0.837	0.0458	0.0324	0.0279	0.0242	0.0326
0.0	0.0	0.0	1540.8987	1786.3545	NaN	NaN	0.5369	0.8342	0.0462	0.0328	0.0288	0.025	0.0329
0.0	0.0	0.0	-1378.1013	2638.3545	NaN	NaN	1.3	0.8404	0.0442	0.031	0.0277	0.0243	0.0325
0.0	0.0	0.0	-2257.1013	1006.3545	NaN	NaN	-0.3	0.8435	0.0428	0.03	0.0275	0.0241	0.0322
0.0	0.0	0.0	-1020.1013	276.3545	NaN	NaN	-0.3	0.8473	0.0417	0.0288	0.0269	0.0238	0.0315
0.0	0.0	0.0	-1127.1013	76.3545	NaN	NaN	-0.0727	0.8477	0.0415	0.0287	0.027	0.0239	0.0312
0.0	0.0	0.0	-361.1013	358.3545	NaN	NaN	-0.3	0.8477	0.0416	0.0288	0.0269	0.0239	0.0311
0.0	0.0	0.0	-1466.1013	3779.3545	NaN	NaN	1.3	0.8472	0.0415	0.0291	0.0271	0.0239	0.0311
0.0	0.0	0.0	-622.1013	2667.3545	NaN	NaN	1.3	0.8472	0.0416	0.0294	0.027	0.0238	0.031
0.0	0.0	0.0	-1282.1013	630.3545	NaN	NaN	-0.3	0.8505	0.0406	0.0286	0.0264	0.0233	0.0307
0.0	0.0	0.0	-2515.1013	3905.3545	NaN	NaN	1.3	0.8515	0.0401	0.0283	0.0264	0.0233	0.0304
0.0	0.0	0.0	1110.8987	313.3545	NaN	NaN	0.22	0.8536	0.0394	0.0276	0.0262	0.0231	0.03
0.0	0.0	0.0	-1208.1013	-316.6455	NaN	NaN	0.2077	0.8541	0.0391	0.0274	0.0264	0.0233	0.0297
0.0	0.0	0.0	-1905.1013	3130.3545	NaN	NaN	1.3	0.8549	0.0389	0.0273	0.0263	0.0233	0.0293
0.0	0.0	0.0	-1208.1013	-995.6455	NaN	NaN	0.4518	0.8553	0.0387	0.0271	0.0263	0.0234	0.0292
0.0	0.0	0.0	-522.1013	1664.3545	NaN	NaN	1.3	0.8547	0.0389	0.0274	0.0263	0.0235	0.0292
0.0	0.0	0.0	-757.1013	-1717.6455	NaN	NaN	0.6941	0.8555	0.0388	0.0271	0.0261	0.0234	0.0291
0.0	0.0	0.0	-1273.1013	1846.3545	NaN	NaN	1.3	0.8545	0.0391	0.0275	0.0262	0.0235	0.0292
0.0	0.0	0.0	-1654.1013	772.3545	NaN	NaN	-0.3	0.8546	0.0391	0.0273	0.0261	0.0235	0.0293
0.0	0.0	0.0	-1889.1013	1199.3545	NaN	NaN	-0.3	0.8536	0.0394	0.0275	0.0263	0.0237	0.0295
0.0	0.0	0.0	-2087.1013	4450.3545	NaN	NaN	1.3	0.8525	0.0398	0.0279	0.0263	0.0238	0.0297
0.0	0.0	0.0	-1836.1013	3462.3545	NaN	NaN	1.3	0.8526	0.0399	0.0279	0.0262	0.0236	0.0298
0.0	0.0	0.0	-1162.1013	-317.6455	NaN	NaN	0.2147	0.8527	0.0399	0.0277	0.0262	0.0236	0.0298
0.0	0.0	0.0	-959.1013	1031.3545	NaN	NaN	1.3	0.8518	0.0402	0.028	0.0263	0.0238	0.0299
0.0	0.0	0.0	157.8987	1173.3545	NaN	NaN	0.8814	0.8512	0.0405	0.0282	0.0263	0.0238	0.0301
0.0	0.0	0.0	-1521.1013	2981.3545	NaN	NaN	1.3	0.8506	0.0406	0.0284	0.0264	0.0238	0.0302
0.0	0.0	0.0	-1742.1013	1363.3545	NaN	NaN	-0.3	0.8508	0.0406	0.0283	0.0264	0.0238	0.0302
0.0	0.0	0.0	-605.1013	-423.6455	NaN	NaN	0.4118	0.8503	0.0407	0.0283	0.0265	0.0238	0.0303
0.0	0.0	0.0	1486.8987	1591.3545	NaN	NaN	0.517	0.8485	0.0412	0.0289	0.0267	0.0241	0.0306
0.0	0.0	0.0	-346.1013	1479.3545	NaN	NaN	1.3	0.8484	0.0414	0.0289	0.0266	0.024	0.0307
0.0	0.0	0.0	-1221.1013	49.3545	NaN	NaN	-0.0421	0.8484	0.0414	0.029	0.0266	0.024	0.0307
0.0	0.0	0.0	-966.1013	3388.3545	NaN	NaN	1.3	0.8471	0.0419	0.0293	0.0267	0.0242	0.0307
0.0	0.0	0.0	862.8987	-1242.6455	NaN	NaN	1.3	0.8462	0.0423	0.0296	0.0268	0.0243	0.0308
0.0	0.0	0.0	-2112.1013	5298.3545	NaN	NaN	1.3	0.8435	0.0431	0.0305	0.0273	0.0247	0.031
0.0	0.0	0.0	353.8987	1894.3545	NaN	NaN	0.8426	0.8468	0.0421	0.0296	0.0266	0.0241	0.0308
0.0	0.0	0.0	-2001.1013	1269.3545	NaN	NaN	-0.3	0.8474	0.0417	0.0293	0.0267	0.0241	0.0308
0.0	0.0	0.0	1434.8987	2507.3545	NaN	NaN	0.636	0.8461	0.042	0.0297	0.027	0.0243	0.0309
0.0	0.0	0.0	-1275.1013	1459.3545	NaN	NaN	1.3	0.85	0.0407	0.0287	0.0264	0.0236	0.0306
0.0	0.0	0.0	-1602.1013	1739.3545	NaN	NaN	1.3	0.8503	0.0405	0.0285	0.0265	0.0236	0.0305
0.0	0.0	0.0	-1434.1013	-2408.6455	NaN	NaN	0.6268	0.8513	0.0402	0.0281	0.0264	0.0236	0.0304
0.0	0.0	0.0	885.8987	1268.3545	NaN	NaN	0.5888	0.8492	0.0409	0.0288	0.0267	0.0239	0.0305
0.0	0.0	0.0	-775.1013	2905.3545	NaN	NaN	1.3	0.8479	0.0415	0.0293	0.0267	0.024	0.0306
0.0	0.0	0.0	-1285.1013	1035.3545	NaN	NaN	-0.3	0.8475	0.0417	0.0296	0.0266	0.0239	0.0307
0.0	0.0	0.0	-247.1013	2539.3545	NaN	NaN	1.1078	0.8469	0.0419	0.0298	0.0267	0.0239	0.0308
0.0	0.0	0.0	218.8987	815.3545	NaN	NaN	0.7884	0.8486	0.0414	0.0293	0.0264	0.0237	0.0307
0.0	0.0	0.0	-1497.1013	1485.3545	NaN	NaN	-0.3	0.8503	0.0408	0.0286	0.0262	0.0235	0.0306
0.0	0.0	0.0	-1440.1013	-489.6455	NaN	NaN	0.2537	0.8496	0.0411	0.0286	0.0264	0.0238	0.0306
0.0	0.0	0.0	-933.1013	1418.3545	NaN	NaN	1.3	0.8483	0.0417	0.0292	0.0264	0.024	0.0305
0.0	0.0	0.0	-246.1013	2396.3545	NaN	NaN	1.1145	0.8466	0.0423	0.0298	0.0265	0.0241	0.0306
0.0	0.0	0.0	-1104.1013	5080.3545	NaN	NaN	1.2777	0.844	0.0431	0.0308	0.0269	0.0244	0.0308
0.0	0.0	0.0	2341.8987	3379.3545	NaN	NaN	0.5907	0.8461	0.0425	0.0303	0.0264	0.0238	0.0308
0.0	0.0	0.0	-1229.1013	834.3545	NaN	NaN	-0.3	0.8513	0.0407	0.0286	0.0258	0.0231	0.0305
0.0	0.0	0.0	-1237.1013	2268.3545	NaN	NaN	1.3	0.85	0.041	0.0287	0.0263	0.0236	0.0304
0.0	0.0	0.0	-1778.1013	-1359.6455	NaN	NaN	0.4333	0.8505	0.0409	0.0285	0.0262	0.0236	0.0303
0.0	0.0	0.0	-885.1013	1621.3545	NaN	NaN	1.3	0.8477	0.0417	0.0294	0.0266	0.024	0.0305
0.0	0.0	0.0	372.8987	3929.3545	NaN	NaN	0.9133	0.8478	0.0418	0.0296	0.0264	0.0239	0.0305
0.0	0.0	0.0	-1997.1013	-1296.6455	NaN	NaN	0.3937	0.8509	0.0409	0.0285	0.026	0.0235	0.0303
0.0	0.0	0.0	87.8987	-42.6455	NaN	NaN	-0.3	0.8497	0.0412	0.0286	0.0263	0.0239	0.0303
0.0	0.0	0.0	-2788.1013	2039.3545	NaN	NaN	-0.3	0.8498	0.0412	0.0285	0.0263	0.024	0.0302
0.0	0.0	0.0	540.8987	-114.6455	NaN	NaN	-0.269	0.8474	0.042	0.0292	0.0266	0.0244	0.0305
0.0	0.0	0.0	-135.1013	1849.3545	NaN	NaN	1.0788	0.8459	0.0424	0.0298	0.0267	0.0245	0.0307
0.0	0.0	0.0	50.8987	3080.3545	NaN	NaN	0.9837	0.8404	0.0443	0.0314	0.0275	0.0253	0.0312
0.0	0.0	0.0	-104.1013	2151.3545	NaN	NaN	1.0508	0.8408	0.0444	0.0314	0.0271	0.025	0.0314
0.0	0.0	0.0	-3299.1013	4016.3545	NaN	NaN	1.3	0.8407	0.0444	0.0313	0.0271	0.025	0.0315
0.0	0.0	0.0	-611.1013	2689.3545	NaN	NaN	1.294	0.8423	0.0439	0.0308	0.0268	0.0248	0.0314
0.0	0.0	0.0	-148.1013	1649.3545	NaN	NaN	1.0987	0.8431	0.0435	0.0304	0.0268	0.0247	0.0314
0.0	0.0	0.0	-1984.1013	1563.3545	NaN	NaN	-0.3	0.8423	0.0437	0.0306	0.0271	0.0249	0.0314
0.0	0.0	0.0	-25.1013	1301.3545	NaN	NaN	1.0197	0.8437	0.0433	0.0302	0.0269	0.0247	0.0313
0.0	0.0	0.0	-1556.1013	759.3545	NaN	NaN	-0.3	0.8446	0.043	0.0298	0.0268	0.0246	0.0312
0.0	0.0	0.0	-1208.1013	762.3545	NaN	NaN	-0.3	0.8436	0.0434	0.0301	0.0269	0.0248	0.0312
0.0	0.0	0.0	-776.1013	462.3545	NaN	NaN	-0.3	0.8431	0.0437	0.0303	0.0268	0.0248	0.0313
0.0	0.0	0.0	-596.1013	2332.3545	NaN	NaN	1.3	0.8386	0.0452	0.0317	0.0275	0.0254	0.0316
0.0	0.0	0.0	1178.8987	1273.3545	NaN	NaN	0.5193	0.8393	0.0451	0.0318	0.0271	0.0251	0.0317
0.0	0.0	0.0	-582.1013	1493.3545	NaN	NaN	1.3	0.8396	0.045	0.0317	0.0269	0.0249	0.0319
0.0	0.0	0.0	1164.8987	2508.3545	NaN	NaN	0.6829	0.8369	0.0459	0.0323	0.0274	0.0254	0.032
0.0	0.0	0.0	1583.8987	1580.3545	NaN	NaN	0.4994	0.8387	0.0454	0.0318	0.0269	0.0251	0.0321
0.0	0.0	0.0	-1513.1013	-416.6455	NaN	NaN	0.2159	0.8419	0.0441	0.0309	0.0265	0.0246	0.032
0.0	0.0	0.0	-857.1013	1785.3545	NaN	NaN	1.3	0.8408	0.0445	0.031	0.0269	0.025	0.0319
0.0	0.0	0.0	-1696.1013	571.3545	NaN	NaN	-0.3	0.8422	0.044	0.0305	0.0267	0.0248	0.0319
0.0	0.0	0.0	-565.1013	982.3545	NaN	NaN	1.3	0.8409	0.0443	0.0309	0.027	0.0251	0.0319
0.0	0.0	0.0	-227.1013	1276.3545	NaN	NaN	1.2164	0.8423	0.0438	0.0306	0.0267	0.0247	0.0319
0.0	0.0	0.0	-1677.1013	1819.3545	NaN	NaN	1.3	0.8424	0.0437	0.0305	0.0267	0.0247	0.0319
0.0	0.0	0.0	-2463.1013	1237.3545	NaN	NaN	-0.3	0.8434	0.0434	0.0302	0.0266	0.0246	0.0318
0.0	0.0	0.0	-532.1013	320.3545	NaN	NaN	-0.3	0.8434	0.0434	0.0302	0.0266	0.0246	0.0317
0.0	0.0	0.0	-337.1013	1154.3545	NaN	NaN	1.3	0.8433	0.0435	0.0304	0.0265	0.0246	0.0317
0.0	0.0	0.0	-419.1013	727.3545	NaN	NaN	1.3	0.8419	0.0441	0.0309	0.0266	0.0248	0.0317
0.0	0.0	0.0	-450.1013	1800.3545	NaN	NaN	1.3	0.8371	0.046	0.0323	0.0273	0.0254	0.0319
0.0	0.0	0.0	189.8987	4308.3545	NaN	NaN	0.9578	0.8332	0.0476	0.0335	0.0278	0.0256	0.0322
0.0	0.0	0.0	1539.8987	2095.3545	NaN	NaN	0.5764	0.8429	0.0443	0.0309	0.026	0.024	0.0319
0.0	0.0	0.0	-501.1013	-1803.6455	NaN	NaN	0.7826	0.8432	0.0437	0.0304	0.0263	0.0244	0.0319
0.0	0.0	0.0	-1423.1013	-596.6455	NaN	NaN	0.2954	0.8413	0.0446	0.0308	0.0267	0.0249	0.0317
0.0	0.0	0.0	-1767.1013	1789.3545	NaN	NaN	1.3	0.8398	0.0454	0.0313	0.0268	0.0249	0.0318
0.0	0.0	0.0	-1638.1013	4209.3545	NaN	NaN	1.3	0.8383	0.0461	0.0319	0.027	0.0249	0.0319
0.0	0.0	0.0	2090.8987	2423.3545	NaN	NaN	0.5368	0.8377	0.0465	0.0322	0.0269	0.0248	0.0319
0.0	0.0	0.0	-501.1013	2848.3545	NaN	NaN	1.2135	0.8361	0.0472	0.0327	0.0271	0.0249	0.032
0.0	0.0	0.0	-1022.1013	2664.3545	NaN	NaN	1.3	0.8381	0.0466	0.0322	0.0266	0.0245	0.0319
0.0	0.0	0.0	-137.1013	1375.3545	NaN	NaN	1.1107	0.8401	0.0459	0.0316	0.0263	0.0242	0.0319
0.0	0.0	0.0	-1152.1013	1947.3545	NaN	NaN	1.3	0.8372	0.0468	0.0324	0.0269	0.0247	0.032
0.0	0.0	0.0	-826.1013	4159.3545	NaN	NaN	1.2478	0.8374	0.0469	0.0324	0.0267	0.0245	0.0321
0.0	0.0	0.0	-582.1013	1809.3545	NaN	NaN	1.3	0.8424	0.045	0.0311	0.0259	0.0238	0.0318
0.0	0.0	0.0	-1559.1013	1415.3545	NaN	NaN	-0.3	0.8418	0.0451	0.0311	0.0262	0.0241	0.0318
0.0	0.0	0.0	-608.1013	-692.6455	NaN	NaN	0.5325	0.8422	0.0449	0.0309	0.0261	0.0242	0.0317
0.0	0.0	0.0	-2291.1013	5748.3545	NaN	NaN	1.3	0.836	0.0473	0.0327	0.0272	0.025	0.0318
0.0	0.0	0.0	-727.1013	3734.3545	NaN	NaN	1.2418	0.8372	0.047	0.0326	0.0268	0.0245	0.0319
0.0	0.0	0.0	-1788.1013	1784.3545	NaN	NaN	-0.3	0.8393	0.0462	0.0321	0.0265	0.0241	0.0318
0.0	0.0	0.0	-262.1013	2925.3545	NaN	NaN	1.0984	0.838	0.0466	0.0324	0.0268	0.0244	0.0318
0.0	0.0	0.0	433.8987	2386.3545	NaN	NaN	0.8461	0.8423	0.045	0.0313	0.0261	0.0237	0.0316
0.0	0.0	0.0	849.8987	882.3545	NaN	NaN	0.5094	0.8428	0.0444	0.031	0.0261	0.0239	0.0317
0.0	0.0	0.0	1073.8987	-382.6455	NaN	NaN	-0.3	0.8443	0.0436	0.0306	0.0259	0.0239	0.0316
0.0	0.0	0.0	-915.1013	269.3545	NaN	NaN	-0.3	0.8446	0.0435	0.0304	0.0259	0.024	0.0315
0.0	0.0	0.0	-1910.1013	-539.6455	NaN	NaN	0.2203	0.8442	0.0436	0.0306	0.026	0.0241	0.0316
0.0	0.0	0.0	-1106.1013	1595.3545	NaN	NaN	1.3	0.8423	0.0444	0.0312	0.0262	0.0243	0.0316
0.0	0.0	0.0	-1072.1013	3169.3545	NaN	NaN	1.3	0.84	0.0455	0.0319	0.0265	0.0244	0.0317
0.0	0.0	0.0	-1413.1013	3248.3545	NaN	NaN	1.3	0.8412	0.0451	0.0316	0.0262	0.0241	0.0318
0.0	0.0	0.0	5.8987	1573.3545	NaN	NaN	0.9963	0.8411	0.045	0.0316	0.0263	0.0242	0.0319
0.0	0.0	0.0	-3226.1013	3894.3545	NaN	NaN	1.3	0.8429	0.0444	0.0311	0.026	0.0239	0.0317
0.0	0.0	0.0	-1044.1013	334.3545	NaN	NaN	-0.3	0.8448	0.0434	0.0305	0.0258	0.0238	0.0317
0.0	0.0	0.0	-182.1013	1933.3545	NaN	NaN	1.104	0.8441	0.0436	0.0306	0.0261	0.0241	0.0316
0.0	0.0	0.0	-1148.1013	52.3545	NaN	NaN	-0.0478	0.8449	0.0433	0.0303	0.026	0.0241	0.0315
0.0	0.0	0.0	-810.1013	2147.3545	NaN	NaN	1.3	0.8433	0.0437	0.0308	0.0263	0.0244	0.0316
0.0	0.0	0.0	-362.1013	2668.3545	NaN	NaN	1.157	0.8414	0.0443	0.0313	0.0265	0.0247	0.0318
0.0	0.0	0.0	-891.1013	922.3545	NaN	NaN	1.3	0.8438	0.0434	0.0307	0.0261	0.0242	0.0317
0.0	0.0	0.0	-517.1013	1159.3545	NaN	NaN	1.3	0.8444	0.0432	0.0304	0.0262	0.0242	0.0316
0.0	0.0	0.0	-1179.1013	-1555.6455	NaN	NaN	0.5688	0.8451	0.043	0.0301	0.0261	0.0242	0.0315
0.0	0.0	0.0	-1102.1013	325.3545	NaN	NaN	-0.3	0.8437	0.0435	0.0305	0.0263	0.0245	0.0316
0.0	0.0	0.0	-1164.1013	2923.3545	NaN	NaN	1.3	0.8429	0.0438	0.0309	0.0262	0.0245	0.0317
0.0	0.0	0.0	-2978.1013	3089.3545	NaN	NaN	1.3	0.8441	0.0435	0.0305	0.026	0.0243	0.0317
0.0	0.0	0.0	-1547.1013	634.3545	NaN	NaN	-0.3	0.8438	0.0435	0.0305	0.0261	0.0244	0.0317
0.0	0.0	0.0	-326.1013	2138.3545	NaN	NaN	1.1799	0.84	0.0448	0.0317	0.0265	0.025	0.032
0.0	0.0	0.0	-1563.1013	3211.3545	NaN	NaN	1.3	0.8397	0.045	0.0318	0.0263	0.0249	0.0322
0.0	0.0	0.0	-251.1013	1439.3545	NaN	NaN	1.2113	0.8408	0.0445	0.0315	0.0262	0.0247	0.0322
0.0	0.0	0.0	-1406.1013	3512.3545	NaN	NaN	1.3	0.8399	0.0448	0.0317	0.0264	0.025	0.0322
0.0	0.0	0.0	-1160.1013	165.3545	NaN	NaN	-0.1662	0.8406	0.0445	0.0314	0.0264	0.0249	0.0322
0.0	0.0	0.0	659.8987	6239.3545	NaN	NaN	0.9044	0.838	0.0454	0.0322	0.0269	0.0253	0.0322
0.0	0.0	0.0	-1327.1013	873.3545	NaN	NaN	-0.3	0.8433	0.0434	0.0307	0.0262	0.0244	0.0321
0.0	0.0	0.0	-636.1013	273.3545	NaN	NaN	-0.3	0.8423	0.0436	0.0307	0.0266	0.0249	0.0318
0.0	0.0	0.0	-1864.1013	1384.3545	NaN	NaN	-0.3	0.844	0.0431	0.0301	0.0265	0.0247	0.0316
0.0	0.0	0.0	-1077.1013	-174.6455	NaN	NaN	0.1395	0.8436	0.0431	0.0303	0.0266	0.0248	0.0315
0.0	0.0	0.0	0.8987	-656.6455	NaN	NaN	1.0014	0.8447	0.0428	0.0299	0.0265	0.0246	0.0315
0.0	0.0	0.0	-2137.1013	827.3545	NaN	NaN	-0.3	0.844	0.0431	0.0302	0.0266	0.0248	0.0315
0.0	0.0	0.0	-1631.1013	1182.3545	NaN	NaN	-0.3	0.8421	0.0438	0.0308	0.0266	0.0249	0.0317
0.0	0.0	0.0	-443.1013	1266.3545	NaN	NaN	1.3	0.8427	0.0436	0.0308	0.0264	0.0246	0.0318
0.0	0.0	0.0	-1436.1013	544.3545	NaN	NaN	-0.3	0.8436	0.0434	0.0305	0.0263	0.0244	0.0317
0.0	0.0	0.0	-1112.1013	1472.3545	NaN	NaN	1.3	0.8415	0.0442	0.0312	0.0265	0.0247	0.032
0.0	0.0	0.0	-436.1013	144.3545	NaN	NaN	-0.3	0.8393	0.0451	0.0319	0.0266	0.0249	0.0322
0.0	0.0	0.0	-283.1013	7035.3545	NaN	NaN	1.0419	0.8317	0.0481	0.0341	0.0277	0.0259	0.0325
0.0	0.0	0.0	-1287.1013	2797.3545	NaN	NaN	1.3	0.841	0.0447	0.0317	0.0259	0.0241	0.0326
0.0	0.0	0.0	-1687.1013	1127.3545	NaN	NaN	-0.3	0.8394	0.0448	0.0318	0.0266	0.0247	0.0327
0.0	0.0	0.0	-1420.1013	4216.3545	NaN	NaN	1.3	0.8394	0.045	0.0317	0.0266	0.0248	0.0325
0.0	0.0	0.0	-777.1013	717.3545	NaN	NaN	-0.3	0.8404	0.0446	0.0313	0.0266	0.0246	0.0326
0.0	0.0	0.0	-1152.1013	1139.3545	NaN	NaN	-0.3	0.8396	0.0448	0.0315	0.0268	0.0248	0.0325
0.0	0.0	0.0	-1225.1013	2442.3545	NaN	NaN	1.3	0.8384	0.0454	0.0319	0.0269	0.025	0.0324
0.0	0.0	0.0	-11.1013	2643.3545	NaN	NaN	1.0042	0.8375	0.0458	0.0323	0.0269	0.0251	0.0325
0.0	0.0	0.0	471.8987	2354.3545	NaN	NaN	0.833	0.8361	0.0462	0.0327	0.027	0.0253	0.0326
0.0	0.0	0.0	-1124.1013	3845.3545	NaN	NaN	1.3	0.8349	0.0468	0.0332	0.0271	0.0254	0.0326
0.0	0.0	0.0	-1215.1013	704.3545	NaN	NaN	-0.3	0.8393	0.0452	0.032	0.0263	0.0246	0.0326
0.0	0.0	0.0	-1473.1013	2998.3545	NaN	NaN	1.3	0.8379	0.0455	0.0322	0.0267	0.0251	0.0326
0.0	0.0	0.0	665.8987	-425.6455	NaN	NaN	-0.3	0.8407	0.0445	0.0314	0.0263	0.0246	0.0325
0.0	0.0	0.0	-375.1013	2235.3545	NaN	NaN	1.2016	0.8398	0.0448	0.0316	0.0267	0.0249	0.0323
0.0	0.0	0.0	-1028.1013	-52.6455	NaN	NaN	0.0487	0.842	0.0441	0.0309	0.0263	0.0245	0.0322
0.0	0.0	0.0	-1592.1013	-904.6455	NaN	NaN	0.3623	0.8417	0.0441	0.0309	0.0265	0.0247	0.0321
0.0	0.0	0.0	826.8987	-1286.6455	NaN	NaN	1.3	0.8394	0.045	0.0317	0.0267	0.0251	0.0321
0.0	0.0	0.0	-678.1013	4383.3545	NaN	NaN	1.183	0.8353	0.0465	0.033	0.0272	0.0256	0.0323
0.0	0.0	0.0	-869.1013	2780.3545	NaN	NaN	1.3	0.8399	0.0448	0.032	0.0263	0.0247	0.0324
0.0	0.0	0.0	-1554.1013	1340.3545	NaN	NaN	-0.3	0.8421	0.0438	0.0311	0.0263	0.0244	0.0323
0.0	0.0	0.0	-353.1013	-1048.6455	NaN	NaN	0.7481	0.8434	0.0433	0.0304	0.0264	0.0245	0.032
0.0	0.0	0.0	-558.1013	2644.3545	NaN	NaN	1.2675	0.8412	0.0441	0.0311	0.0267	0.0249	0.032
0.0	0.0	0.0	-1649.1013	1497.3545	NaN	NaN	-0.3	0.8424	0.0437	0.0308	0.0264	0.0246	0.032
0.0	0.0	0.0	-1747.1013	4852.3545	NaN	NaN	1.3	0.8413	0.044	0.0312	0.0266	0.0248	0.032
0.0	0.0	0.0	-1313.1013	-1601.6455	NaN	NaN	0.5495	0.8435	0.0433	0.0305	0.0263	0.0244	0.0319
0.0	0.0	0.0	-1460.1013	1993.3545	NaN	NaN	1.3	0.8404	0.0443	0.0315	0.0269	0.025	0.0321
0.0	0.0	0.0	130.8987	2557.3545	NaN	NaN	0.9513	0.841	0.0441	0.0314	0.0266	0.0247	0.0322
0.0	0.0	0.0	-767.1013	3686.3545	NaN	NaN	1.2628	0.8415	0.0439	0.0313	0.0266	0.0246	0.0322
0.0	0.0	0.0	-1857.1013	59.3545	NaN	NaN	-0.033	0.8449	0.0428	0.0301	0.0262	0.0241	0.0319
0.0	0.0	0.0	-1306.1013	223.3545	NaN	NaN	-0.2063	0.8443	0.043	0.0301	0.0265	0.0243	0.0317
0.0	0.0	0.0	15.8987	-19.6455	NaN	NaN	1.3	0.8427	0.0436	0.0306	0.0266	0.0245	0.032
0.0	0.0	0.0	334.8987	-606.6455	NaN	NaN	1.3	0.8409	0.0442	0.0313	0.0267	0.0247	0.0322
0.0	0.0	0.0	-117.1013	5977.3545	NaN	NaN	1.02	0.8343	0.0467	0.0333	0.0276	0.0257	0.0325
0.0	0.0	0.0	-1543.1013	1658.3545	NaN	NaN	1.3	0.8394	0.045	0.0321	0.0264	0.0246	0.0326
0.0	0.0	0.0	-630.1013	2594.3545	NaN	NaN	1.3	0.8363	0.0458	0.0328	0.0272	0.0253	0.0327
0.0	0.0	0.0	-648.1013	2522.3545	NaN	NaN	1.3	0.8397	0.0448	0.0318	0.0265	0.0247	0.0325
0.0	0.0	0.0	-2012.1013	2533.3545	NaN	NaN	1.3	0.8402	0.0445	0.0316	0.0267	0.0247	0.0324
0.0	0.0	0.0	-1013.1013	2083.3545	NaN	NaN	1.3	0.8421	0.0437	0.0308	0.0266	0.0245	0.0322
0.0	0.0	0.0	-1499.1013	2550.3545	NaN	NaN	1.3	0.842	0.0437	0.0308	0.0268	0.0247	0.032
0.0	0.0	0.0	-1476.1013	1377.3545	NaN	NaN	-0.3	0.8448	0.0427	0.03	0.0265	0.0244	0.0316
0.0	0.0	0.0	-643.1013	560.3545	NaN	NaN	-0.3	0.8464	0.0422	0.0294	0.0265	0.0243	0.0312
0.0	0.0	0.0	-2010.1013	641.3545	NaN	NaN	-0.3	0.8471	0.042	0.029	0.0265	0.0244	0.031
0.0	0.0	0.0	-662.1013	-654.6455	NaN	NaN	0.4972	0.8463	0.0422	0.0293	0.0267	0.0246	0.0309
0.0	0.0	0.0	135.8987	631.3545	NaN	NaN	0.8229	0.8463	0.0421	0.0295	0.0267	0.0245	0.0309
0.0	0.0	0.0	-1215.1013	1407.3545	NaN	NaN	1.3	0.8457	0.0423	0.0298	0.0267	0.0245	0.031
0.0	0.0	0.0	-1670.1013	566.3545	NaN	NaN	-0.3	0.8464	0.0422	0.0297	0.0265	0.0243	0.0309
0.0	0.0	0.0	-68.1013	1290.3545	NaN	NaN	1.0557	0.8456	0.0424	0.03	0.0266	0.0244	0.031
0.0	0.0	0.0	-1164.1013	2906.3545	NaN	NaN	1.3	0.8462	0.0422	0.0299	0.0265	0.0242	0.031
0.0	0.0	0.0	-350.1013	171.3545	NaN	NaN	-0.3	0.8478	0.0417	0.0294	0.0263	0.0239	0.0309
0.0	0.0	0.0	-2782.1013	601.3545	NaN	NaN	-0.2758	0.8482	0.0416	0.0292	0.0263	0.0239	0.0308
0.0	0.0	0.0	-1567.1013	2111.3545	NaN	NaN	1.3	0.848	0.0417	0.0292	0.0264	0.0239	0.0307
0.0	0.0	0.0	-111.1013	-246.6455	NaN	NaN	0.6894	0.8487	0.0415	0.029	0.0263	0.0238	0.0307
0.0	0.0	0.0	-1259.1013	-167.6455	NaN	NaN	0.1175	0.8471	0.042	0.0293	0.0265	0.0241	0.031
0.0	0.0	0.0	-886.1013	1479.3545	NaN	NaN	1.3	0.8446	0.0429	0.0302	0.0267	0.0243	0.0313
0.0	0.0	0.0	1382.8987	1272.3545	NaN	NaN	0.4792	0.8428	0.0437	0.0309	0.0267	0.0243	0.0316
0.0	0.0	0.0	-1606.1013	3377.3545	NaN	NaN	1.3	0.8403	0.0446	0.0317	0.0269	0.0246	0.0319
0.0	0.0	0.0	-487.1013	3918.3545	NaN	NaN	1.142	0.839	0.0452	0.0321	0.027	0.0247	0.0321
0.0	0.0	0.0	-449.1013	3709.3545	NaN	NaN	1.1378	0.8428	0.0439	0.031	0.0263	0.024	0.032
0.0	0.0	0.0	159.8987	192.3545	NaN	NaN	0.5461	0.8452	0.0429	0.0298	0.0262	0.0239	0.0318
0.0	0.0	0.0	592.8987	-1894.6455	NaN	NaN	1.3	0.8446	0.0432	0.0298	0.0265	0.0244	0.0316
0.0	0.0	0.0	-56.1013	801.3545	NaN	NaN	1.0753	0.84	0.0448	0.0312	0.027	0.0251	0.0319
0.0	0.0	0.0	-501.1013	5831.3545	NaN	NaN	1.094	0.8332	0.0473	0.0333	0.0279	0.0259	0.0323
0.0	0.0	0.0	-498.1013	1289.3545	NaN	NaN	1.3	0.8422	0.044	0.0312	0.0261	0.0242	0.0323
0.0	0.0	0.0	-507.1013	-652.6455	NaN	NaN	0.5627	0.8418	0.0439	0.0308	0.0266	0.0246	0.0323
0.0	0.0	0.0	-772.1013	595.3545	NaN	NaN	-0.3	0.8419	0.0439	0.0307	0.0267	0.0248	0.0321
0.0	0.0	0.0	-1245.1013	3612.3545	NaN	NaN	1.3	0.8409	0.0443	0.0309	0.0268	0.025	0.0321
0.0	0.0	0.0	-2594.1013	569.3545	NaN	NaN	-0.2812	0.8427	0.0435	0.0304	0.0266	0.0247	0.032
0.0	0.0	0.0	-1417.1013	4390.3545	NaN	NaN	1.3	0.8412	0.044	0.0309	0.0269	0.0251	0.0319
0.0	0.0	0.0	778.8987	95.3545	NaN	NaN	0.1091	0.8415	0.0439	0.0308	0.0268	0.025	0.032
0.0	0.0	0.0	-1097.1013	2976.3545	NaN	NaN	1.3	0.8399	0.0443	0.0314	0.0271	0.0253	0.032
0.0	0.0	0.0	-410.1013	604.3545	NaN	NaN	1.3	0.8428	0.0432	0.0305	0.0266	0.0248	0.032
0.0	0.0	0.0	-1171.1013	-222.6455	NaN	NaN	0.1597	0.8427	0.0431	0.0304	0.0269	0.025	0.032
0.0	0.0	0.0	253.8987	2079.3545	NaN	NaN	0.8912	0.8405	0.0438	0.031	0.0273	0.0254	0.0321
0.0	0.0	0.0	175.8987	115.3545	NaN	NaN	0.3961	0.8427	0.043	0.0305	0.0269	0.0249	0.032
0.0	0.0	0.0	-1293.1013	4290.3545	NaN	NaN	1.3	0.844	0.0424	0.0301	0.0269	0.0248	0.0318
0.0	0.0	0.0	-858.1013	-2678.6455	NaN	NaN	0.7574	0.8466	0.0416	0.029	0.0267	0.0246	0.0314
0.0	0.0	0.0	-1888.1013	-100.6455	NaN	NaN	0.0506	0.8459	0.0417	0.0292	0.0269	0.025	0.0313
0.0	0.0	0.0	-1033.1013	1785.3545	NaN	NaN	1.3	0.8461	0.0417	0.0293	0.0268	0.0249	0.0312
0.0	0.0	0.0	-774.1013	3011.3545	NaN	NaN	1.3	0.8463	0.0415	0.0294	0.0268	0.0248	0.0312
0.0	0.0	0.0	-1437.1013	-3024.6455	NaN	NaN	0.6779	0.8471	0.0413	0.0289	0.0268	0.0247	0.0311
0.0	0.0	0.0	-140.1013	1705.3545	NaN	NaN	1.0895	0.8458	0.0417	0.0294	0.0269	0.025	0.0312
0.0	0.0	0.0	-997.1013	843.3545	NaN	NaN	-0.3	0.8462	0.0417	0.0292	0.0268	0.0248	0.0312
0.0	0.0	0.0	-286.1013	-826.6455	NaN	NaN	0.7429	0.8447	0.0421	0.0298	0.027	0.025	0.0314
0.0	0.0	0.0	-1050.1013	1576.3545	NaN	NaN	1.3	0.8437	0.0426	0.0302	0.027	0.0251	0.0315
0.0	0.0	0.0	-302.1013	4753.3545	NaN	NaN	1.0679	0.8401	0.0439	0.0313	0.0274	0.0255	0.0318
0.0	0.0	0.0	-717.1013	1046.3545	NaN	NaN	1.3	0.8433	0.0429	0.0306	0.0267	0.0248	0.0318
0.0	0.0	0.0	-29.1013	2119.3545	NaN	NaN	1.0139	0.8418	0.0433	0.0308	0.0271	0.0251	0.0319
0.0	0.0	0.0	-297.1013	2053.3545	NaN	NaN	1.1692	0.8433	0.0429	0.0303	0.0269	0.0249	0.0318
0.0	0.0	0.0	-1138.1013	1340.3545	NaN	NaN	1.3	0.8428	0.0429	0.0303	0.0271	0.025	0.0318
0.0	0.0	0.0	-1201.1013	591.3545	NaN	NaN	-0.3	0.8438	0.0426	0.0299	0.0271	0.0249	0.0317
0.0	0.0	0.0	-923.1013	1596.3545	NaN	NaN	1.3	0.8437	0.0427	0.03	0.0271	0.0249	0.0316
0.0	0.0	0.0	-717.1013	-1194.6455	NaN	NaN	0.6249	0.8438	0.0428	0.03	0.027	0.0248	0.0316
0.0	0.0	0.0	-406.1013	1727.3545	NaN	NaN	1.3	0.8408	0.0439	0.0311	0.0273	0.0252	0.0317
0.0	0.0	0.0	743.8987	1193.3545	NaN	NaN	0.616	0.8403	0.0444	0.0315	0.0271	0.025	0.0317
0.0	0.0	0.0	-1300.1013	1615.3545	NaN	NaN	1.3	0.8419	0.0439	0.0311	0.0267	0.0246	0.0317
0.0	0.0	0.0	-1404.1013	2747.3545	NaN	NaN	1.3	0.8393	0.0449	0.0318	0.0272	0.025	0.0318
0.0	0.0	0.0	-1307.1013	3845.3545	NaN	NaN	1.3	0.8387	0.0454	0.032	0.0272	0.0249	0.0318
0.0	0.0	0.0	-1518.1013	5042.3545	NaN	NaN	1.3	0.8403	0.045	0.0316	0.0269	0.0245	0.0318
0.0	0.0	0.0	-155.1013	290.3545	NaN	NaN	1.3	0.8431	0.0439	0.0308	0.0264	0.024	0.0317
0.0	0.0	0.0	1219.8987	620.3545	NaN	NaN	0.3371	0.8389	0.0456	0.0318	0.0272	0.0248	0.0316
0.0	0.0	0.0	625.8987	3776.3545	NaN	NaN	0.8578	0.8348	0.0475	0.0331	0.0278	0.0252	0.0316
0.0	0.0	0.0	-850.1013	4786.3545	NaN	NaN	1.216	0.8359	0.0472	0.033	0.0274	0.0247	0.0317
0.0	0.0	0.0	294.8987	2836.3545	NaN	NaN	0.9058	0.8373	0.0467	0.0326	0.0272	0.0245	0.0317
0.0	0.0	0.0	-326.1013	2693.3545	NaN	NaN	1.1378	0.8383	0.0462	0.0324	0.0271	0.0244	0.0317
0.0	0.0	0.0	1280.8987	1868.3545	NaN	NaN	0.5933	0.8403	0.0454	0.0318	0.0267	0.0241	0.0316
0.0	0.0	0.0	54.8987	1814.3545	NaN	NaN	0.9706	0.842	0.0445	0.0313	0.0265	0.024	0.0317
0.0	0.0	0.0	-1709.1013	2948.3545	NaN	NaN	1.3	0.8434	0.0439	0.0309	0.0263	0.0239	0.0316
0.0	0.0	0.0	-1691.1013	1525.3545	NaN	NaN	-0.3	0.8463	0.0429	0.03	0.0259	0.0234	0.0314
0.0	0.0	0.0	-961.1013	658.3545	NaN	NaN	-0.3	0.8466	0.0428	0.0299	0.026	0.0235	0.0312
0.0	0.0	0.0	-2588.1013	1334.3545	NaN	NaN	-0.3	0.845	0.0435	0.0305	0.0261	0.0237	0.0312
0.0	0.0	0.0	-900.1013	2691.3545	NaN	NaN	1.3	0.8402	0.0452	0.032	0.0267	0.0243	0.0315
0.0	0.0	0.0	-575.1013	6405.3545	NaN	NaN	1.0986	0.8395	0.0456	0.0323	0.0267	0.0242	0.0317
0.0	0.0	0.0	-976.1013	3058.3545	NaN	NaN	1.3	0.8442	0.0437	0.0312	0.0258	0.0234	0.0317
0.0	0.0	0.0	-128.1013	2186.3545	NaN	NaN	1.0622	0.8465	0.0428	0.0303	0.0257	0.0233	0.0314
0.0	0.0	0.0	-896.1013	2374.3545	NaN	NaN	1.3	0.8494	0.0419	0.0292	0.0256	0.0232	0.0308
0.0	0.0	0.0	102.8987	698.3545	NaN	NaN	0.8716	0.8501	0.0416	0.0287	0.0258	0.0235	0.0304
0.0	0.0	0.0	-1837.1013	-1141.6455	NaN	NaN	0.3833	0.8502	0.0415	0.0285	0.0259	0.0237	0.0303
0.0	0.0	0.0	-2338.1013	2139.3545	NaN	NaN	-0.3	0.8498	0.0416	0.0287	0.0259	0.0239	0.0301
0.0	0.0	0.0	-421.1013	2050.3545	NaN	NaN	1.2585	0.8503	0.0414	0.0287	0.0258	0.0239	0.03
0.0	0.0	0.0	-1047.1013	-981.6455	NaN	NaN	0.4839	0.8509	0.0411	0.0284	0.0257	0.0239	0.03
0.0	0.0	0.0	-2297.1013	1222.3545	NaN	NaN	-0.3	0.8512	0.0409	0.0284	0.0258	0.0239	0.0298
0.0	0.0	0.0	-148.1013	1528.3545	NaN	NaN	1.1073	0.8514	0.0408	0.0283	0.0258	0.0239	0.0298
0.0	0.0	0.0	-916.1013	-1006.6455	NaN	NaN	0.5235	0.8521	0.0404	0.0279	0.026	0.0239	0.0298
0.0	0.0	0.0	-1778.1013	-729.6455	NaN	NaN	0.291	0.8521	0.0403	0.0278	0.026	0.024	0.0297
0.0	0.0	0.0	-1921.1013	317.3545	NaN	NaN	-0.1979	0.8522	0.0404	0.0278	0.026	0.0239	0.0297
0.0	0.0	0.0	-1922.1013	1952.3545	NaN	NaN	1.3	0.8511	0.0408	0.0281	0.026	0.0241	0.03
0.0	0.0	0.0	-1226.1013	625.3545	NaN	NaN	-0.3	0.8506	0.041	0.0283	0.026	0.0241	0.0301
0.0	0.0	0.0	-1235.1013	2141.3545	NaN	NaN	1.3	0.8495	0.0414	0.0287	0.026	0.0241	0.0303
0.0	0.0	0.0	-2410.1013	1565.3545	NaN	NaN	-0.3	0.8492	0.0414	0.0288	0.026	0.0241	0.0305
0.0	0.0	0.0	276.8987	1144.3545	NaN	NaN	0.8052	0.8487	0.0416	0.029	0.0261	0.0241	0.0306
0.0	0.0	0.0	753.8987	251.3545	NaN	NaN	0.25	0.8486	0.0416	0.0289	0.0262	0.0241	0.0307
0.0	0.0	0.0	-573.1013	2900.3545	NaN	NaN	1.2463	0.848	0.0418	0.0291	0.0262	0.0242	0.0308
0.0	0.0	0.0	-1446.1013	2172.3545	NaN	NaN	1.3	0.8486	0.0417	0.0289	0.0261	0.0241	0.0307
0.0	0.0	0.0	-1742.1013	-854.6455	NaN	NaN	0.3291	0.8486	0.0416	0.0287	0.0262	0.0242	0.0308
0.0	0.0	0.0	-88.1013	2411.3545	NaN	NaN	1.0379	0.8479	0.0418	0.029	0.0262	0.0243	0.0308
0.0	0.0	0.0	-1468.1013	-275.6455	NaN	NaN	0.1581	0.848	0.0418	0.029	0.0262	0.0242	0.0309
0.0	0.0	0.0	-1872.1013	3622.3545	NaN	NaN	1.3	0.8471	0.042	0.0293	0.0263	0.0243	0.031
0.0	0.0	0.0	294.8987	-931.6455	NaN	NaN	1.3	0.8482	0.0416	0.0289	0.0262	0.0241	0.031
0.0	0.0	0.0	108.8987	695.3545	NaN	NaN	0.8646	0.8476	0.0418	0.0291	0.0263	0.0242	0.031
0.0	0.0	0.0	-1531.1013	-880.6455	NaN	NaN	0.3651	0.8477	0.0418	0.029	0.0263	0.0241	0.0311
0.0	0.0	0.0	-1598.1013	3050.3545	NaN	NaN	1.3	0.8475	0.0419	0.0292	0.0262	0.024	0.0311
0.0	0.0	0.0	-856.1013	-304.6455	NaN	NaN	0.2625	0.8475	0.042	0.0291	0.0262	0.024	0.0312
0.0	0.0	0.0	-2373.1013	293.3545	NaN	NaN	-0.1411	0.8469	0.0421	0.0294	0.0263	0.0241	0.0313
0.0	0.0	0.0	-681.1013	2223.3545	NaN	NaN	1.3	0.8459	0.0425	0.0297	0.0263	0.0241	0.0315
0.0	0.0	0.0	-88.1013	1599.3545	NaN	NaN	1.0583	0.8446	0.0428	0.0302	0.0265	0.0242	0.0317
0.0	0.0	0.0	74.8987	1560.3545	NaN	NaN	0.9542	0.8451	0.0427	0.0301	0.0264	0.024	0.0318
0.0	0.0	0.0	-1760.1013	2124.3545	NaN	NaN	1.3	0.8457	0.0425	0.0298	0.0263	0.0239	0.0317
0.0	0.0	0.0	-2417.1013	1848.3545	NaN	NaN	-0.3	0.8453	0.0427	0.0298	0.0264	0.0241	0.0317
0.0	0.0	0.0	-492.1013	-91.6455	NaN	NaN	0.157	0.8456	0.0426	0.0298	0.0264	0.024	0.0316
0.0	0.0	0.0	-783.1013	850.3545	NaN	NaN	1.3	0.8453	0.0427	0.0299	0.0264	0.0241	0.0316
0.0	0.0	0.0	566.8987	3917.3545	NaN	NaN	0.8736	0.8424	0.0436	0.0308	0.0268	0.0245	0.0319
0.0	0.0	0.0	-2139.1013	2128.3545	NaN	NaN	-0.3	0.8437	0.0431	0.0305	0.0265	0.0241	0.032
0.0	0.0	0.0	-579.1013	4129.3545	NaN	NaN	1.1631	0.8442	0.0428	0.0304	0.0265	0.0241	0.032
0.0	0.0	0.0	-1491.1013	594.3545	NaN	NaN	-0.3	0.8478	0.0417	0.0291	0.0262	0.0237	0.0315
0.0	0.0	0.0	-976.1013	-3620.6455	NaN	NaN	0.7877	0.8468	0.0419	0.0291	0.0266	0.0241	0.0315
0.0	0.0	0.0	-1668.1013	868.3545	NaN	NaN	-0.3	0.8452	0.0424	0.0297	0.0266	0.0243	0.0316
0.0	0.0	0.0	-1540.1013	3103.3545	NaN	NaN	1.3	0.8424	0.0433	0.0308	0.0269	0.0246	0.0321
0.0	0.0	0.0	-1750.1013	1993.3545	NaN	NaN	1.3	0.843	0.0429	0.0307	0.0266	0.0244	0.0322
0.0	0.0	0.0	-526.1013	1197.3545	NaN	NaN	1.3	0.8429	0.043	0.0307	0.0267	0.0244	0.0322
0.0	0.0	0.0	-785.1013	2309.3545	NaN	NaN	1.3	0.843	0.0429	0.0307	0.0267	0.0245	0.0322
0.0	0.0	0.0	-1536.1013	2108.3545	NaN	NaN	1.3	0.8437	0.0427	0.0304	0.0267	0.0244	0.0322
0.0	0.0	0.0	-1237.1013	194.3545	NaN	NaN	-0.1864	0.8446	0.0423	0.03	0.0266	0.0244	0.032
0.0	0.0	0.0	-687.1013	-107.6455	NaN	NaN	0.1354	0.845	0.0423	0.0297	0.0267	0.0245	0.0318
0.0	0.0	0.0	-912.1013	1100.3545	NaN	NaN	1.3	0.8436	0.0427	0.0301	0.0269	0.0248	0.0319
0.0	0.0	0.0	-1325.1013	1323.3545	NaN	NaN	-0.3	0.8419	0.0432	0.0307	0.0271	0.025	0.0321
0.0	0.0	0.0	-1542.1013	3689.3545	NaN	NaN	1.3	0.8404	0.0437	0.0312	0.0272	0.0252	0.0322
0.0	0.0	0.0	-285.1013	675.3545	NaN	NaN	1.3	0.8428	0.0429	0.0306	0.0268	0.0247	0.0321
0.0	0.0	0.0	27.8987	414.3545	NaN	NaN	0.9369	0.8434	0.0427	0.0302	0.0269	0.0248	0.032
0.0	0.0	0.0	-789.1013	-1881.6455	NaN	NaN	0.7045	0.8437	0.0426	0.03	0.027	0.0249	0.0318
0.0	0.0	0.0	-511.1013	3042.3545	NaN	NaN	1.2019	0.8417	0.0432	0.0307	0.0273	0.0252	0.032
0.0	0.0	0.0	-2310.1013	-2002.6455	NaN	NaN	0.4644	0.8441	0.0424	0.0298	0.0269	0.0248	0.0319
0.0	0.0	0.0	-204.1013	1047.3545	NaN	NaN	1.242	0.8416	0.0431	0.0305	0.0274	0.0253	0.0321
0.0	0.0	0.0	59.8987	-388.6455	NaN	NaN	1.1822	0.8411	0.0434	0.0307	0.0273	0.0253	0.0323
0.0	0.0	0.0	-1131.1013	2798.3545	NaN	NaN	1.3	0.8379	0.0445	0.0317	0.0277	0.0258	0.0325
0.0	0.0	0.0	-2096.1013	2359.3545	NaN	NaN	1.3	0.8393	0.0441	0.0314	0.0272	0.0253	0.0327
0.0	0.0	0.0	-397.1013	970.3545	NaN	NaN	1.3	0.8362	0.0452	0.0323	0.0277	0.0259	0.0327
0.0	0.0	0.0	-1397.1013	2840.3545	NaN	NaN	1.3	0.8355	0.0456	0.0326	0.0276	0.0259	0.0329
0.0	0.0	0.0	-342.1013	2234.3545	NaN	NaN	1.1808	0.8343	0.046	0.0329	0.0277	0.0261	0.033
0.0	0.0	0.0	-661.1013	2297.3545	NaN	NaN	1.3	0.8365	0.0453	0.0322	0.0272	0.0256	0.033
0.0	0.0	0.0	-1510.1013	702.3545	NaN	NaN	-0.3	0.8354	0.0457	0.0324	0.0276	0.026	0.033
0.0	0.0	0.0	-250.1013	3240.3545	NaN	NaN	1.0836	0.8343	0.0462	0.0327	0.0277	0.0262	0.033
0.0	0.0	0.0	-2368.1013	2481.3545	NaN	NaN	1.3	0.8358	0.0456	0.0322	0.0274	0.0258	0.0331
0.0	0.0	0.0	-746.1013	2059.3545	NaN	NaN	1.3	0.8351	0.0459	0.0324	0.0276	0.0261	0.0329
0.0	0.0	0.0	-777.1013	374.3545	NaN	NaN	-0.3	0.8372	0.0453	0.0317	0.0272	0.0256	0.0328
0.0	0.0	0.0	-612.1013	-199.6455	NaN	NaN	0.2459	0.8332	0.0468	0.0329	0.0279	0.0264	0.0328
0.0	0.0	0.0	-1071.1013	3242.3545	NaN	NaN	1.3	0.8308	0.0482	0.0337	0.028	0.0266	0.0327
0.0	0.0	0.0	76.8987	1955.3545	NaN	NaN	0.9622	0.822	0.0515	0.0361	0.0294	0.0278	0.0331
0.0	0.0	0.0	-6.1013	8605.3545	NaN	NaN	1.0007	0.8189	0.0526	0.0373	0.0298	0.0278	0.0336
0.0	0.0	0.0	31.8987	1126.3545	NaN	NaN	0.9725	0.8394	0.0453	0.0319	0.0262	0.0243	0.0329
0.0	0.0	0.0	-2038.1013	-294.6455	NaN	NaN	0.1263	0.837	0.0452	0.0318	0.0273	0.0257	0.0329
0.0	0.0	0.0	-486.1013	-18.6455	NaN	NaN	0.0369	0.8391	0.0446	0.031	0.0271	0.0255	0.0326
0.0	0.0	0.0	-1385.1013	713.3545	NaN	NaN	-0.3	0.8385	0.0448	0.0312	0.0273	0.0257	0.0324
0.0	0.0	0.0	-1713.1013	2425.3545	NaN	NaN	1.3	0.8374	0.0452	0.0317	0.0274	0.0258	0.0324
0.0	0.0	0.0	145.8987	540.3545	NaN	NaN	0.7874	0.8357	0.0461	0.0324	0.0276	0.026	0.0323
0.0	0.0	0.0	-960.1013	3968.3545	NaN	NaN	1.3	0.83	0.0484	0.0341	0.0285	0.0267	0.0324
0.0	0.0	0.0	-1325.1013	1498.3545	NaN	NaN	1.3	0.8358	0.0464	0.0328	0.0272	0.0253	0.0325
0.0	0.0	0.0	-236.1013	1571.3545	NaN	NaN	1.1768	0.8362	0.0459	0.0326	0.0274	0.0254	0.0325
0.0	0.0	0.0	-1674.1013	2588.3545	NaN	NaN	1.3	0.8394	0.0446	0.0317	0.0268	0.025	0.0325
0.0	0.0	0.0	-2962.1013	-1447.6455	NaN	NaN	0.3283	0.8422	0.0435	0.0306	0.0268	0.0247	0.0323
0.0	0.0	0.0	463.8987	2568.3545	NaN	NaN	0.847	0.8381	0.045	0.0318	0.0274	0.0255	0.0322
0.0	0.0	0.0	-974.1013	1207.3545	NaN	NaN	1.3	0.8378	0.0454	0.0322	0.0271	0.0253	0.0322
0.0	0.0	0.0	-1620.1013	2526.3545	NaN	NaN	1.3	0.8376	0.0455	0.0324	0.0271	0.0252	0.0323
0.0	0.0	0.0	1878.8987	2266.3545	NaN	NaN	0.5467	0.8342	0.0469	0.0333	0.0275	0.0256	0.0324
0.0	0.0	0.0	-112.1013	753.3545	NaN	NaN	1.1748	0.8357	0.0465	0.0331	0.0271	0.0251	0.0324
0.0	0.0	0.0	-1384.1013	3934.3545	NaN	NaN	1.3	0.8374	0.0457	0.0326	0.0268	0.0248	0.0326
0.0	0.0	0.0	516.8987	650.3545	NaN	NaN	0.5572	0.8399	0.0448	0.0319	0.0265	0.0245	0.0324
0.0	0.0	0.0	-885.1013	2266.3545	NaN	NaN	1.3	0.8396	0.0449	0.0318	0.0266	0.0247	0.0324
0.0	0.0	0.0	-1439.1013	913.3545	NaN	NaN	-0.3	0.8398	0.0448	0.0318	0.0266	0.0247	0.0323
0.0	0.0	0.0	-497.1013	5499.3545	NaN	NaN	1.0994	0.8344	0.0469	0.0333	0.0274	0.0257	0.0323
0.0	0.0	0.0	-751.1013	1639.3545	NaN	NaN	1.3	0.8397	0.0449	0.032	0.0263	0.0246	0.0324
0.0	0.0	0.0	-540.1013	4022.3545	NaN	NaN	1.1551	0.8348	0.0465	0.0332	0.0274	0.0256	0.0324
0.0	0.0	0.0	-2246.1013	2707.3545	NaN	NaN	1.3	0.8395	0.0448	0.032	0.0265	0.0248	0.0324
0.0	0.0	0.0	-1852.1013	2552.3545	NaN	NaN	1.3	0.8389	0.0448	0.0321	0.0269	0.025	0.0323
0.0	0.0	0.0	93.8987	3904.3545	NaN	NaN	0.9765	0.8424	0.0435	0.0311	0.0265	0.0244	0.0321
0.0	0.0	0.0	-915.1013	-1541.6455	NaN	NaN	0.6275	0.8453	0.0424	0.03	0.0264	0.0241	0.0317
0.0	0.0	0.0	-209.1013	1474.3545	NaN	NaN	1.1653	0.8447	0.0426	0.0301	0.0267	0.0245	0.0314
0.0	0.0	0.0	-3208.1013	1454.3545	NaN	NaN	-0.3	0.8464	0.0421	0.0297	0.0264	0.0243	0.0311
0.0	0.0	0.0	-1785.1013	-338.6455	NaN	NaN	0.1595	0.8464	0.042	0.0297	0.0265	0.0243	0.0311
0.0	0.0	0.0	-242.1013	2530.3545	NaN	NaN	1.1058	0.8458	0.0422	0.03	0.0265	0.0244	0.0311
0.0	0.0	0.0	-3274.1013	1406.3545	NaN	NaN	-0.3	0.846	0.0421	0.0301	0.0264	0.0243	0.0311
0.0	0.0	0.0	-1486.1013	1161.3545	NaN	NaN	-0.3	0.8459	0.0421	0.0301	0.0264	0.0243	0.0312
0.0	0.0	0.0	-1905.1013	2080.3545	NaN	NaN	1.3	0.8465	0.0419	0.0299	0.0264	0.0242	0.0312
0.0	0.0	0.0	-550.1013	390.3545	NaN	NaN	-0.3	0.8452	0.0424	0.0302	0.0265	0.0243	0.0314
0.0	0.0	0.0	-819.1013	888.3545	NaN	NaN	1.3	0.8452	0.0424	0.0303	0.0264	0.0242	0.0315
0.0	0.0	0.0	-1910.1013	3389.3545	NaN	NaN	1.3	0.8428	0.0432	0.0311	0.0267	0.0245	0.0316
0.0	0.0	0.0	-1480.1013	751.3545	NaN	NaN	-0.3	0.8444	0.0427	0.0307	0.0264	0.024	0.0318
0.0	0.0	0.0	183.8987	2384.3545	NaN	NaN	0.9284	0.8433	0.043	0.0309	0.0266	0.0243	0.0318
0.0	0.0	0.0	-1601.1013	6439.3545	NaN	NaN	1.3	0.8429	0.0433	0.0311	0.0266	0.0243	0.0319
0.0	0.0	0.0	-1945.1013	2738.3545	NaN	NaN	1.3	0.845	0.0425	0.0304	0.0264	0.0238	0.0319
0.0	0.0	0.0	-2089.1013	1674.3545	NaN	NaN	-0.3	0.8449	0.0425	0.0303	0.0266	0.0239	0.0318
0.0	0.0	0.0	-1140.1013	2303.3545	NaN	NaN	1.3	0.8447	0.0427	0.0304	0.0266	0.024	0.0317
0.0	0.0	0.0	-1469.1013	2039.3545	NaN	NaN	1.3	0.8453	0.0424	0.0303	0.0265	0.0238	0.0317
0.0	0.0	0.0	946.8987	3042.3545	NaN	NaN	0.7626	0.8453	0.0424	0.0303	0.0266	0.0238	0.0316
0.0	0.0	0.0	-1372.1013	2436.3545	NaN	NaN	1.3	0.8467	0.0421	0.0298	0.0264	0.0236	0.0314
0.0	0.0	0.0	-2018.1013	-172.6455	NaN	NaN	0.0788	0.8465	0.0421	0.0297	0.0265	0.0237	0.0315
0.0	0.0	0.0	-534.1013	-586.6455	NaN	NaN	0.5234	0.8463	0.0422	0.0298	0.0265	0.0237	0.0314
0.0	0.0	0.0	1681.8987	1009.3545	NaN	NaN	0.375	0.8448	0.0426	0.0303	0.0266	0.0239	0.0316
0.0	0.0	0.0	-1118.1013	1841.3545	NaN	NaN	1.3	0.8449	0.0426	0.0303	0.0266	0.0239	0.0317
0.0	0.0	0.0	-1394.1013	2497.3545	NaN	NaN	1.3	0.8424	0.0434	0.031	0.0269	0.0243	0.032
0.0	0.0	0.0	-2412.1013	5086.3545	NaN	NaN	1.3	0.8421	0.0436	0.0312	0.0269	0.0243	0.032
0.0	0.0	0.0	-292.1013	2534.3545	NaN	NaN	1.1303	0.8434	0.043	0.0308	0.0267	0.0241	0.032
0.0	0.0	0.0	359.8987	834.3545	NaN	NaN	0.6986	0.8443	0.0427	0.0304	0.0268	0.0241	0.0318
0.0	0.0	0.0	39.8987	2506.3545	NaN	NaN	0.9843	0.8437	0.0429	0.0305	0.027	0.0243	0.0316
0.0	0.0	0.0	12.8987	2339.3545	NaN	NaN	0.9945	0.8474	0.0414	0.0294	0.0266	0.0238	0.0313
0.0	0.0	0.0	-2035.1013	-1396.6455	NaN	NaN	0.407	0.8485	0.0407	0.0287	0.027	0.024	0.0311
0.0	0.0	0.0	-439.1013	-2396.6455	NaN	NaN	0.8452	0.8485	0.0406	0.0286	0.0272	0.0243	0.0308
0.0	0.0	0.0	324.8987	700.3545	NaN	NaN	0.6831	0.8488	0.0407	0.0286	0.0271	0.0243	0.0306
0.0	0.0	0.0	-1767.1013	79.3545	NaN	NaN	-0.047	0.8496	0.0404	0.0284	0.027	0.0241	0.0305
0.0	0.0	0.0	-179.1013	-383.6455	NaN	NaN	0.6817	0.8499	0.0402	0.0283	0.027	0.0242	0.0304
0.0	0.0	0.0	-3140.1013	-2143.6455	NaN	NaN	0.4057	0.8499	0.0402	0.0282	0.0271	0.0243	0.0304
0.0	0.0	0.0	-1297.1013	1876.3545	NaN	NaN	1.3	0.8496	0.0403	0.0283	0.0271	0.0244	0.0303
0.0	0.0	0.0	-1126.1013	-112.6455	NaN	NaN	0.0909	0.8498	0.0402	0.0282	0.0271	0.0243	0.0304
0.0	0.0	0.0	-2014.1013	600.3545	NaN	NaN	-0.3	0.8491	0.0405	0.0283	0.0271	0.0245	0.0305
0.0	0.0	0.0	-2077.1013	1210.3545	NaN	NaN	-0.3	0.8487	0.0407	0.0285	0.027	0.0245	0.0306
0.0	0.0	0.0	-1285.1013	5296.3545	NaN	NaN	1.3	0.8485	0.0408	0.0287	0.0269	0.0244	0.0307
0.0	0.0	0.0	-411.1013	-1843.6455	NaN	NaN	0.8177	0.8482	0.0406	0.0284	0.0274	0.0245	0.0308
0.0	0.0	0.0	-1842.1013	-298.6455	NaN	NaN	0.1395	0.848	0.0407	0.0284	0.0274	0.0247	0.0307
0.0	0.0	0.0	-1442.1013	-1963.6455	NaN	NaN	0.5766	0.8469	0.0411	0.0286	0.0276	0.0249	0.0309
0.0	0.0	0.0	-1978.1013	2995.3545	NaN	NaN	1.3	0.8474	0.041	0.0286	0.0273	0.0249	0.0308
0.0	0.0	0.0	-1159.1013	1203.3545	NaN	NaN	1.3	0.8474	0.041	0.0286	0.0273	0.0249	0.0308
0.0	0.0	0.0	-2411.1013	1110.3545	NaN	NaN	-0.3	0.8467	0.0411	0.0287	0.0275	0.0251	0.0309
0.0	0.0	0.0	-1871.1013	1015.3545	NaN	NaN	-0.3	0.8462	0.0413	0.0288	0.0275	0.0252	0.031
0.0	0.0	0.0	-2825.1013	331.3545	NaN	NaN	-0.1329	0.846	0.0414	0.0288	0.0274	0.0252	0.0311
0.0	0.0	0.0	-2656.1013	848.3545	NaN	NaN	-0.3	0.8454	0.0416	0.029	0.0275	0.0253	0.0312
0.0	0.0	0.0	627.8987	1531.3545	NaN	NaN	0.7092	0.8454	0.0417	0.0292	0.0272	0.0252	0.0312
0.0	0.0	0.0	-728.1013	-1117.6455	NaN	NaN	0.6055	0.8448	0.0419	0.0292	0.0274	0.0253	0.0314
0.0	0.0	0.0	-2005.1013	-770.6455	NaN	NaN	0.2776	0.8444	0.042	0.0293	0.0275	0.0254	0.0314
0.0	0.0	0.0	-1248.1013	1705.3545	NaN	NaN	1.3	0.8438	0.0424	0.0296	0.0274	0.0254	0.0315
0.0	0.0	0.0	-716.1013	-1787.6455	NaN	NaN	0.714	0.8426	0.0428	0.0299	0.0274	0.0255	0.0318
0.0	0.0	0.0	-760.1013	5471.3545	NaN	NaN	1.1613	0.842	0.0431	0.0305	0.0271	0.0254	0.0318
0.0	0.0	0.0	-2682.1013	1359.3545	NaN	NaN	-0.3	0.8421	0.0431	0.0303	0.0272	0.0252	0.0321
0.0	0.0	0.0	-1587.1013	-646.6455	NaN	NaN	0.2895	0.8412	0.0433	0.0305	0.0274	0.0254	0.0323
0.0	0.0	0.0	-1741.1013	1309.3545	NaN	NaN	-0.3	0.841	0.0433	0.0305	0.0275	0.0253	0.0323
0.0	0.0	0.0	-62.1013	635.3545	NaN	NaN	1.1083	0.8404	0.0435	0.0308	0.0275	0.0253	0.0325
0.0	0.0	0.0	-1746.1013	2713.3545	NaN	NaN	1.3	0.8396	0.0437	0.0311	0.0274	0.0253	0.0327
0.0	0.0	0.0	-387.1013	3385.3545	NaN	NaN	1.1291	0.8377	0.0444	0.032	0.0274	0.0255	0.0329
0.0	0.0	0.0	-1737.1013	3737.3545	NaN	NaN	1.3	0.8386	0.044	0.0319	0.0273	0.0251	0.0331
0.0	0.0	0.0	-1171.1013	3416.3545	NaN	NaN	1.3	0.8395	0.0436	0.0315	0.0273	0.025	0.0331
0.0	0.0	0.0	-1366.1013	2057.3545	NaN	NaN	1.3	0.8406	0.0431	0.031	0.0274	0.0249	0.0329
0.0	0.0	0.0	-2477.1013	-253.6455	NaN	NaN	0.0929	0.8408	0.0429	0.0308	0.0276	0.025	0.0328
0.0	0.0	0.0	-538.1013	3131.3545	NaN	NaN	1.2075	0.8417	0.0426	0.0307	0.0275	0.0248	0.0327
0.0	0.0	0.0	-1731.1013	-4.6455	NaN	NaN	0.0027	0.8428	0.0422	0.0302	0.0277	0.0247	0.0324
0.0	0.0	0.0	-2256.1013	-829.6455	NaN	NaN	0.2689	0.8427	0.0422	0.0302	0.0278	0.0248	0.0323
0.0	0.0	0.0	-1099.1013	1565.3545	NaN	NaN	1.3	0.8427	0.0422	0.0304	0.0276	0.0247	0.0324
0.0	0.0	0.0	-2626.1013	2560.3545	NaN	NaN	-0.3	0.8431	0.042	0.0304	0.0275	0.0246	0.0324
0.0	0.0	0.0	-717.1013	-515.6455	NaN	NaN	0.4183	0.8427	0.042	0.0306	0.0275	0.0247	0.0325
0.0	0.0	0.0	-1496.1013	2370.3545	NaN	NaN	1.3	0.8422	0.0421	0.0309	0.0274	0.0248	0.0326
0.0	0.0	0.0	-1138.1013	3738.3545	NaN	NaN	1.3	0.8415	0.0423	0.0311	0.0274	0.0248	0.0329
0.0	0.0	0.0	-1831.1013	4574.3545	NaN	NaN	1.3	0.8429	0.0417	0.0306	0.0274	0.0246	0.0327
0.0	0.0	0.0	-1244.1013	-844.6455	NaN	NaN	0.4044	0.8427	0.0418	0.0303	0.0278	0.0249	0.0326
0.0	0.0	0.0	-1652.1013	6.3545	NaN	NaN	-0.0039	0.8425	0.0419	0.0303	0.0278	0.0251	0.0324
0.0	0.0	0.0	-988.1013	5989.3545	NaN	NaN	1.1976	0.8427	0.0418	0.0303	0.0277	0.025	0.0324
0.0	0.0	0.0	-518.1013	-235.6455	NaN	NaN	0.3126	0.8429	0.0418	0.0301	0.0279	0.0251	0.0323
0.0	0.0	0.0	-1577.1013	399.3545	NaN	NaN	-0.3	0.8433	0.0416	0.0298	0.028	0.0251	0.0321
0.0	0.0	0.0	-1684.1013	1731.3545	NaN	NaN	1.3	0.8437	0.0416	0.0295	0.0281	0.0252	0.0319
0.0	0.0	0.0	-2058.1013	1100.3545	NaN	NaN	-0.3	0.8436	0.0416	0.0295	0.0282	0.0252	0.0319
0.0	0.0	0.0	-2667.1013	-78.6455	NaN	NaN	0.0286	0.8437	0.0415	0.0294	0.0282	0.0253	0.0319
0.0	0.0	0.0	-1399.1013	973.3545	NaN	NaN	-0.3	0.8437	0.0415	0.0295	0.0281	0.0253	0.0319
0.0	0.0	0.0	-1102.1013	2956.3545	NaN	NaN	1.3	0.8434	0.0418	0.0296	0.0279	0.0254	0.0319
0.0	0.0	0.0	-2264.1013	-1783.6455	NaN	NaN	0.4407	0.8427	0.0419	0.0297	0.0281	0.0255	0.0321
0.0	0.0	0.0	-920.1013	1792.3545	NaN	NaN	1.3	0.8415	0.0425	0.0302	0.028	0.0257	0.0322
0.0	0.0	0.0	782.8987	4167.3545	NaN	NaN	0.8418	0.8394	0.0433	0.031	0.0279	0.0259	0.0325
0.0	0.0	0.0	-1176.1013	-741.6455	NaN	NaN	0.3867	0.8392	0.0434	0.031	0.0279	0.0258	0.0328
0.0	0.0	0.0	-1624.1013	1901.3545	NaN	NaN	1.3	0.8364	0.0443	0.0318	0.0282	0.0262	0.0331
0.0	0.0	0.0	-990.1013	1128.3545	NaN	NaN	1.3	0.8347	0.045	0.0322	0.0283	0.0264	0.0334
0.0	0.0	0.0	-205.1013	2186.3545	NaN	NaN	1.1035	0.8313	0.0465	0.0331	0.0287	0.0269	0.0336
0.0	0.0	0.0	-1799.1013	4741.3545	NaN	NaN	1.3	0.8319	0.0466	0.0329	0.0285	0.0265	0.0337
0.0	0.0	0.0	-1029.1013	2745.3545	NaN	NaN	1.3	0.8298	0.0474	0.0332	0.0289	0.0269	0.0338
0.0	0.0	0.0	-1075.1013	2710.3545	NaN	NaN	1.3	0.8288	0.048	0.0334	0.029	0.0269	0.0338
0.0	0.0	0.0	-1687.1013	4130.3545	NaN	NaN	1.3	0.8304	0.0475	0.0328	0.0289	0.0266	0.0338
0.0	0.0	0.0	-841.1013	1404.3545	NaN	NaN	1.3	0.8327	0.0465	0.0321	0.0287	0.0264	0.0336
0.0	0.0	0.0	-484.1013	831.3545	NaN	NaN	1.3	0.8306	0.0472	0.0324	0.0292	0.027	0.0336
0.0	0.0	0.0	-1949.1013	455.3545	NaN	NaN	-0.3	0.8305	0.0475	0.0325	0.0291	0.0269	0.0335
0.0	0.0	0.0	-54.1013	5302.3545	NaN	NaN	1.0103	0.8216	0.0511	0.0347	0.0307	0.028	0.0339
0.0	0.0	0.0	-1934.1013	2111.3545	NaN	NaN	1.3	0.828	0.0493	0.0332	0.0292	0.0264	0.0337
0.0	0.0	0.0	-1487.1013	1496.3545	NaN	NaN	1.3	0.828	0.0492	0.0331	0.0296	0.0265	0.0336
0.0	0.0	0.0	-1309.1013	2011.3545	NaN	NaN	1.3	0.8351	0.047	0.0312	0.0283	0.0256	0.0328
0.0	0.0	0.0	-1946.1013	64.3545	NaN	NaN	-0.0342	0.8323	0.0477	0.0317	0.0289	0.0264	0.0329
0.0	0.0	0.0	-1830.1013	419.3545	NaN	NaN	-0.2973	0.8311	0.0481	0.0322	0.0291	0.0267	0.033
0.0	0.0	0.0	-846.1013	2354.3545	NaN	NaN	1.3	0.8258	0.05	0.0336	0.0299	0.0274	0.0334
0.0	0.0	0.0	-973.1013	1603.3545	NaN	NaN	1.3	0.8175	0.053	0.0358	0.0312	0.0284	0.0341
0.0	0.0	0.0	216.8987	1956.3545	NaN	NaN	0.9002	0.8119	0.0549	0.0378	0.0319	0.0288	0.0348
0.0	0.0	0.0	45.8987	3991.3545	NaN	NaN	0.9886	0.8144	0.0541	0.0374	0.0311	0.0279	0.0351
0.0	0.0	0.0	-1360.1013	2576.3545	NaN	NaN	1.3	0.8235	0.051	0.0347	0.0295	0.0267	0.0345
0.0	0.0	0.0	-1027.1013	-610.6455	NaN	NaN	0.3729	0.8225	0.0512	0.0348	0.0299	0.0274	0.0342
0.0	0.0	0.0	-2004.1013	2852.3545	NaN	NaN	1.3	0.8094	0.0559	0.0382	0.0323	0.0295	0.0346
0.0	0.0	0.0	-404.1013	6374.3545	NaN	NaN	1.0677	0.8103	0.0557	0.0386	0.0317	0.0287	0.035
0.0	0.0	0.0	-65.1013	-1037.6455	NaN	NaN	0.941	0.8276	0.0497	0.0339	0.0285	0.0261	0.0342
0.0	0.0	0.0	-2054.1013	1940.3545	NaN	NaN	-0.3	0.8165	0.0534	0.0363	0.0311	0.0285	0.0341
0.0	0.0	0.0	-2471.1013	1680.3545	NaN	NaN	-0.3	0.824	0.0515	0.0345	0.0292	0.0272	0.0336
0.0	0.0	0.0	-1410.1013	2847.3545	NaN	NaN	1.3	0.8089	0.0565	0.0385	0.0323	0.0296	0.0342
0.0	0.0	0.0	-2724.1013	3197.3545	NaN	NaN	1.3	0.8127	0.0556	0.0381	0.0309	0.0284	0.0343
0.0	0.0	0.0	-186.1013	-68.6455	NaN	NaN	0.2695	0.8047	0.0581	0.0406	0.0326	0.0296	0.0345
0.0	0.0	0.0	-1045.1013	3188.3545	NaN	NaN	1.3	0.8043	0.0583	0.041	0.0323	0.0294	0.0347
0.0	0.0	0.0	-868.1013	3601.3545	NaN	NaN	1.3	0.7935	0.0617	0.0441	0.0343	0.0309	0.0355
0.0	0.0	0.0	-1411.1013	2972.3545	NaN	NaN	1.3	0.7999	0.0594	0.0426	0.033	0.0296	0.0356
0.0	0.0	0.0	822.8987	4243.3545	NaN	NaN	0.8376	0.7922	0.0616	0.0446	0.0347	0.0308	0.0361
0.0	0.0	0.0	-1151.1013	46.3545	NaN	NaN	-0.042	0.8043	0.0574	0.0414	0.0323	0.0289	0.0357
0.0	0.0	0.0	-46.1013	2233.3545	NaN	NaN	1.0211	0.7834	0.0637	0.0471	0.0368	0.032	0.0369
0.0	0.0	0.0	-2105.1013	2296.3545	NaN	NaN	1.3	0.8104	0.0552	0.0398	0.0312	0.0275	0.0358
0.0	0.0	0.0	336.8987	3178.3545	NaN	NaN	0.9042	0.7987	0.0584	0.0421	0.0347	0.0299	0.0362
0.0	0.0	0.0	-2696.1013	-1072.6455	NaN	NaN	0.2846	0.8232	0.0512	0.0353	0.0297	0.0263	0.0344
0.0	0.0	0.0	-1646.1013	1918.3545	NaN	NaN	1.3	0.8005	0.0581	0.0408	0.0353	0.0301	0.0353
0.0	0.0	0.0	-587.1013	7004.3545	NaN	NaN	1.0915	0.8103	0.0556	0.0385	0.0328	0.028	0.0348
0.0	0.0	0.0	-813.1013	-1624.6455	NaN	NaN	0.6665	0.8223	0.051	0.0348	0.0309	0.0263	0.0346
0.0	0.0	0.0	-871.1013	3914.3545	NaN	NaN	1.2862	0.8138	0.054	0.0358	0.033	0.0282	0.0352
0.0	0.0	0.0	-1065.1013	1573.3545	NaN	NaN	1.3	0.8199	0.0526	0.0337	0.0316	0.0273	0.0349
0.0	0.0	0.0	-936.1013	1726.3545	NaN	NaN	1.3	0.7917	0.0611	0.0383	0.0367	0.0325	0.0397
0.0	0.0	0.0	-3947.1013	1829.3545	NaN	NaN	-0.3	0.8198	0.0518	0.0336	0.0335	0.0298	0.0315
