# Supplementary material for: DeepFRET, a software for rapid and automated single-molecule FRET data classification using deep learning
Source: eLife. 2020 Nov 3;9:e60404. doi: 10.7554/eLife.60404 (PMC7609065; doi:10.7554/eLife.60404)
Supplement: Figure 4—source data 1. [file elife-60404-fig4-data1.zip › Figure 4-source data 1/Fig_S4a/Traces/traces_all_n294/Traces_Fig2d_4mMAc_mov1_combined_tif_pair25.txt]

Exported by DeepFRET
Date: 2020-08-26, 18:13
Video filename: None
FRET pair #25
Bleaches at 219
D-Dexc-bg	A-Dexc-bg	A-Aexc-bg	D-Dexc-rw	A-Dexc-rw	A-Aexc-rw	S	E	p_bleached	p_aggregated	p_noisy	p_scrambled	p_static	p_dynamic
0.0	0.0	0.0	33101.4247	17674.8299	NaN	NaN	0.3481	0.0863	0.7506	0.038	0.0355	0.0719	0.0177
0.0	0.0	0.0	34107.4247	12769.8299	NaN	NaN	0.2724	0.0777	0.7556	0.0373	0.0351	0.0765	0.0179
0.0	0.0	0.0	31923.4247	13695.8299	NaN	NaN	0.3002	0.0728	0.7694	0.0344	0.0326	0.0721	0.0187
0.0	0.0	0.0	34130.4247	15509.8299	NaN	NaN	0.3124	0.0766	0.7557	0.0351	0.0341	0.0791	0.0194
0.0	0.0	0.0	33125.4247	15653.8299	NaN	NaN	0.3209	0.0762	0.7524	0.035	0.0358	0.0798	0.0209
0.0	0.0	0.0	28124.4247	13652.8299	NaN	NaN	0.3268	0.0789	0.7464	0.0351	0.037	0.0811	0.0215
0.0	0.0	0.0	27908.4247	17085.8299	NaN	NaN	0.3797	0.0811	0.7398	0.0355	0.0377	0.0842	0.0218
0.0	0.0	0.0	30733.4247	16338.8299	NaN	NaN	0.3471	0.0803	0.7428	0.0352	0.0371	0.083	0.0215
0.0	0.0	0.0	26255.4247	11143.8299	NaN	NaN	0.298	0.0803	0.7446	0.0352	0.0368	0.0818	0.0215
0.0	0.0	0.0	31684.4247	17227.8299	NaN	NaN	0.3522	0.0808	0.7422	0.0357	0.0366	0.0833	0.0213
0.0	0.0	0.0	34327.4247	12101.8299	NaN	NaN	0.2607	0.0801	0.7456	0.0355	0.0362	0.0813	0.0213
0.0	0.0	0.0	31593.4247	18614.8299	NaN	NaN	0.3708	0.0816	0.7411	0.0362	0.0361	0.0838	0.0212
0.0	0.0	0.0	32526.4247	15572.8299	NaN	NaN	0.3238	0.0823	0.741	0.0359	0.0361	0.0835	0.0212
0.0	0.0	0.0	37401.4247	18264.8299	NaN	NaN	0.3281	0.085	0.7337	0.0366	0.0364	0.0875	0.0208
0.0	0.0	0.0	33251.4247	16291.8299	NaN	NaN	0.3288	0.0845	0.7372	0.0358	0.0365	0.0851	0.0208
0.0	0.0	0.0	32405.4247	17889.8299	NaN	NaN	0.3557	0.0862	0.7328	0.0364	0.0369	0.0874	0.0203
0.0	0.0	0.0	27808.4247	15275.8299	NaN	NaN	0.3546	0.0879	0.7287	0.0367	0.0388	0.0876	0.0202
0.0	0.0	0.0	26573.4247	13193.8299	NaN	NaN	0.3318	0.0858	0.7326	0.0364	0.0381	0.0871	0.0201
0.0	0.0	0.0	28850.4247	16586.8299	NaN	NaN	0.365	0.0857	0.733	0.0363	0.0377	0.0874	0.0199
0.0	0.0	0.0	33413.4247	16160.8299	NaN	NaN	0.326	0.0842	0.737	0.0359	0.0373	0.0858	0.0199
0.0	0.0	0.0	35335.4247	17734.8299	NaN	NaN	0.3342	0.0847	0.7356	0.0359	0.0374	0.0866	0.0197
0.0	0.0	0.0	37545.4247	18701.8299	NaN	NaN	0.3325	0.0828	0.7402	0.0355	0.0368	0.0849	0.0198
0.0	0.0	0.0	37498.4247	14470.8299	NaN	NaN	0.2784	0.0815	0.7433	0.0354	0.0362	0.0837	0.0199
0.0	0.0	0.0	36273.4247	18911.8299	NaN	NaN	0.3427	0.081	0.7448	0.0353	0.0361	0.0828	0.02
0.0	0.0	0.0	37694.4247	14504.8299	NaN	NaN	0.2779	0.0806	0.7455	0.0356	0.0359	0.0823	0.0201
0.0	0.0	0.0	33326.4247	16916.8299	NaN	NaN	0.3367	0.0814	0.7444	0.0354	0.0362	0.0826	0.02
0.0	0.0	0.0	31341.4247	19030.8299	NaN	NaN	0.3778	0.0816	0.7429	0.0356	0.0366	0.0836	0.0197
0.0	0.0	0.0	30893.4247	17825.8299	NaN	NaN	0.3659	0.0812	0.7443	0.0351	0.0369	0.0829	0.0195
0.0	0.0	0.0	30843.4247	21088.8299	NaN	NaN	0.4061	0.0828	0.7393	0.0356	0.0373	0.0856	0.0192
0.0	0.0	0.0	32919.4247	12118.8299	NaN	NaN	0.2691	0.0824	0.7414	0.0351	0.0374	0.0842	0.0195
0.0	0.0	0.0	31225.4247	19061.8299	NaN	NaN	0.3791	0.0831	0.7378	0.0356	0.0374	0.0864	0.0196
0.0	0.0	0.0	28905.4247	15426.8299	NaN	NaN	0.348	0.0804	0.745	0.0349	0.0371	0.0822	0.0204
0.0	0.0	0.0	22983.4247	15959.8299	NaN	NaN	0.4098	0.0836	0.7363	0.0357	0.0378	0.0861	0.0204
0.0	0.0	0.0	29747.4247	14188.8299	NaN	NaN	0.3229	0.078	0.7486	0.0356	0.0358	0.0806	0.0213
0.0	0.0	0.0	26731.4247	9868.8299	NaN	NaN	0.2696	0.0777	0.7485	0.0359	0.0354	0.0811	0.0215
0.0	0.0	0.0	21771.4247	10449.8299	NaN	NaN	0.3243	0.0741	0.7567	0.0358	0.0343	0.0773	0.0217
0.0	0.0	0.0	24686.4247	15231.8299	NaN	NaN	0.3816	0.0719	0.7615	0.0359	0.0336	0.0752	0.0219
0.0	0.0	0.0	22831.4247	13716.8299	NaN	NaN	0.3753	0.0696	0.7678	0.0356	0.0327	0.0724	0.0219
0.0	0.0	0.0	23891.4247	12892.8299	NaN	NaN	0.3505	0.0668	0.7752	0.0355	0.0315	0.0688	0.0221
0.0	0.0	0.0	18339.4247	14558.8299	NaN	NaN	0.4425	0.0651	0.7792	0.0352	0.031	0.0674	0.022
0.0	0.0	0.0	26994.4247	17163.8299	NaN	NaN	0.3887	0.0606	0.7901	0.0348	0.0295	0.0627	0.0223
0.0	0.0	0.0	23445.4247	13056.8299	NaN	NaN	0.3577	0.0605	0.7907	0.0347	0.0293	0.0627	0.0222
0.0	0.0	0.0	19457.4247	17858.8299	NaN	NaN	0.4786	0.0585	0.7954	0.0346	0.0284	0.0609	0.0222
0.0	0.0	0.0	25949.4247	11209.8299	NaN	NaN	0.3017	0.0558	0.8017	0.0343	0.0276	0.0584	0.0223
0.0	0.0	0.0	21622.4247	14516.8299	NaN	NaN	0.4017	0.0534	0.8076	0.034	0.0267	0.056	0.0223
0.0	0.0	0.0	19332.4247	15868.8299	NaN	NaN	0.4508	0.0512	0.8127	0.0338	0.0259	0.0539	0.0224
0.0	0.0	0.0	17836.4247	13791.8299	NaN	NaN	0.4361	0.0503	0.8144	0.0337	0.0257	0.0533	0.0225
0.0	0.0	0.0	20243.4247	13390.8299	NaN	NaN	0.3981	0.0478	0.8202	0.0335	0.025	0.0508	0.0228
0.0	0.0	0.0	23870.4247	12961.8299	NaN	NaN	0.3519	0.0476	0.8201	0.0335	0.0251	0.0509	0.0228
0.0	0.0	0.0	22081.4247	18555.8299	NaN	NaN	0.4566	0.0466	0.8214	0.0337	0.0251	0.0502	0.023
0.0	0.0	0.0	21256.4247	10745.8299	NaN	NaN	0.3358	0.047	0.8201	0.0336	0.0254	0.0509	0.0231
0.0	0.0	0.0	21191.4247	12042.8299	NaN	NaN	0.3624	0.0473	0.8189	0.0334	0.0257	0.0518	0.023
0.0	0.0	0.0	23698.4247	11779.8299	NaN	NaN	0.332	0.0471	0.8192	0.0332	0.0257	0.0516	0.0232
0.0	0.0	0.0	21320.4247	17108.8299	NaN	NaN	0.4452	0.0467	0.822	0.0326	0.0249	0.0509	0.0229
0.0	0.0	0.0	24521.4247	14756.8299	NaN	NaN	0.3757	0.0429	0.8349	0.0308	0.0234	0.0463	0.0217
0.0	0.0	0.0	5004.4247	6201.8299	NaN	NaN	0.5534	0.0482	0.8388	0.0288	0.0232	0.0407	0.0204
0.0	0.0	0.0	9409.4247	3294.8299	NaN	NaN	0.2593	0.1873	0.687	0.0336	0.0245	0.0394	0.0281
0.0	0.0	0.0	5472.4247	5859.8299	NaN	NaN	0.5171	0.3816	0.4833	0.0395	0.0292	0.0425	0.0238
0.0	0.0	0.0	5668.4247	5572.8299	NaN	NaN	0.4957	0.3574	0.5019	0.0392	0.0311	0.0448	0.0256
0.0	0.0	0.0	6508.4247	3823.8299	NaN	NaN	0.3701	0.2565	0.6024	0.0395	0.0298	0.0461	0.0257
0.0	0.0	0.0	5497.4247	1546.8299	NaN	NaN	0.2196	0.1792	0.6862	0.0371	0.0268	0.0439	0.0269
0.0	0.0	0.0	5924.4247	4454.8299	NaN	NaN	0.4292	0.1362	0.7363	0.0352	0.0248	0.0424	0.0252
0.0	0.0	0.0	704.4247	4477.8299	NaN	NaN	0.8641	0.2364	0.6347	0.0374	0.0241	0.0399	0.0275
0.0	0.0	0.0	2661.4247	3546.8299	NaN	NaN	0.5713	0.2034	0.6674	0.036	0.0265	0.0415	0.0252
0.0	0.0	0.0	650.4247	3742.8299	NaN	NaN	0.8519	0.2548	0.6168	0.038	0.0248	0.039	0.0266
0.0	0.0	0.0	2889.4247	4733.8299	NaN	NaN	0.621	0.154	0.7202	0.0351	0.0255	0.0408	0.0245
0.0	0.0	0.0	-464.5753	4453.8299	NaN	NaN	1.1165	0.1737	0.7029	0.0359	0.0233	0.0388	0.0254
0.0	0.0	0.0	399.4247	3917.8299	NaN	NaN	0.9075	0.125	0.7558	0.0336	0.0235	0.039	0.0231
0.0	0.0	0.0	1576.4247	4224.8299	NaN	NaN	0.7283	0.103	0.7809	0.0327	0.0218	0.0386	0.023
0.0	0.0	0.0	2705.4247	5111.8299	NaN	NaN	0.6539	0.0858	0.7994	0.0312	0.0221	0.0389	0.0226
0.0	0.0	0.0	2773.4247	4835.8299	NaN	NaN	0.6355	0.1022	0.7828	0.0313	0.022	0.0389	0.0228
0.0	0.0	0.0	572.4247	2320.8299	NaN	NaN	0.8022	0.1529	0.7285	0.033	0.0235	0.0386	0.0234
0.0	0.0	0.0	1669.4247	3803.8299	NaN	NaN	0.695	0.1916	0.6839	0.034	0.0261	0.0396	0.0248
0.0	0.0	0.0	-576.5753	4921.8299	NaN	NaN	1.1327	0.2478	0.6259	0.034	0.0276	0.0393	0.0254
0.0	0.0	0.0	1853.4247	5336.8299	NaN	NaN	0.7422	0.2085	0.6642	0.0338	0.0278	0.0409	0.0248
0.0	0.0	0.0	2976.4247	980.8299	NaN	NaN	0.2479	0.1876	0.6879	0.0335	0.0262	0.0406	0.0242
0.0	0.0	0.0	2638.4247	2960.8299	NaN	NaN	0.5288	0.1393	0.7386	0.0329	0.0245	0.0411	0.0236
0.0	0.0	0.0	2051.4247	5430.8299	NaN	NaN	0.7258	0.1268	0.7537	0.0319	0.0233	0.0407	0.0235
0.0	0.0	0.0	655.4247	1003.8299	NaN	NaN	0.605	0.1345	0.7476	0.0315	0.0231	0.0401	0.0231
0.0	0.0	0.0	565.4247	3484.8299	NaN	NaN	0.8604	0.136	0.7459	0.0317	0.0231	0.0403	0.0231
0.0	0.0	0.0	-725.5753	5522.8299	NaN	NaN	1.1512	0.1392	0.7421	0.0318	0.023	0.0405	0.0233
0.0	0.0	0.0	1585.4247	2023.8299	NaN	NaN	0.5607	0.1324	0.7489	0.0318	0.0226	0.0407	0.0235
0.0	0.0	0.0	1373.4247	4716.8299	NaN	NaN	0.7745	0.1245	0.756	0.0318	0.0224	0.0412	0.024
0.0	0.0	0.0	2275.4247	3610.8299	NaN	NaN	0.6134	0.1227	0.7575	0.0317	0.0224	0.0415	0.0243
0.0	0.0	0.0	862.4247	3522.8299	NaN	NaN	0.8033	0.1334	0.746	0.0319	0.0226	0.0416	0.0246
0.0	0.0	0.0	-421.5753	3029.8299	NaN	NaN	1.1616	0.1391	0.7403	0.0321	0.0229	0.0412	0.0243
0.0	0.0	0.0	1541.4247	4512.8299	NaN	NaN	0.7454	0.1183	0.7611	0.0319	0.0229	0.0415	0.0243
0.0	0.0	0.0	920.4247	3404.8299	NaN	NaN	0.7872	0.118	0.7624	0.0317	0.0227	0.041	0.0243
0.0	0.0	0.0	407.4247	2414.8299	NaN	NaN	0.8556	0.1291	0.7509	0.032	0.0229	0.0409	0.0243
0.0	0.0	0.0	2201.4247	1565.8299	NaN	NaN	0.4156	0.1389	0.7407	0.0322	0.0232	0.0404	0.0246
0.0	0.0	0.0	2494.4247	3285.8299	NaN	NaN	0.5685	0.1325	0.7459	0.0325	0.0234	0.0407	0.025
0.0	0.0	0.0	710.4247	3777.8299	NaN	NaN	0.8417	0.1614	0.7153	0.0325	0.0241	0.0401	0.0266
0.0	0.0	0.0	815.4247	3990.8299	NaN	NaN	0.8303	0.1771	0.6976	0.033	0.0252	0.0405	0.0266
0.0	0.0	0.0	526.4247	-543.1701	NaN	NaN	1.3	0.199	0.6742	0.0335	0.0258	0.0404	0.0272
0.0	0.0	0.0	2044.4247	3407.8299	NaN	NaN	0.625	0.1446	0.7305	0.0337	0.0246	0.0408	0.0259
0.0	0.0	0.0	749.4247	6912.8299	NaN	NaN	0.9022	0.1357	0.7397	0.0333	0.0241	0.0403	0.0269
0.0	0.0	0.0	1516.4247	2175.8299	NaN	NaN	0.5893	0.1545	0.7211	0.0329	0.0246	0.04	0.0269
0.0	0.0	0.0	914.4247	3255.8299	NaN	NaN	0.7807	0.181	0.6907	0.0335	0.0255	0.0406	0.0287
0.0	0.0	0.0	462.4247	4117.8299	NaN	NaN	0.899	0.1898	0.6801	0.034	0.0261	0.041	0.0291
0.0	0.0	0.0	312.4247	2381.8299	NaN	NaN	0.884	0.2116	0.6565	0.0342	0.0262	0.0411	0.0303
0.0	0.0	0.0	-379.5753	4556.8299	NaN	NaN	1.0909	0.2041	0.6632	0.0346	0.0266	0.0417	0.0298
0.0	0.0	0.0	2760.4247	2492.8299	NaN	NaN	0.4745	0.2	0.6672	0.0347	0.0262	0.0414	0.0304
0.0	0.0	0.0	1500.4247	6167.8299	NaN	NaN	0.8043	0.1947	0.6724	0.0346	0.0263	0.0415	0.0305
0.0	0.0	0.0	982.4247	3640.8299	NaN	NaN	0.7875	0.2239	0.6409	0.0342	0.0268	0.0418	0.0324
0.0	0.0	0.0	1045.4247	2600.8299	NaN	NaN	0.7133	0.2527	0.6101	0.0341	0.0277	0.0423	0.0332
0.0	0.0	0.0	-563.5753	1658.8299	NaN	NaN	1.3	0.2706	0.5918	0.0339	0.0277	0.042	0.0339
0.0	0.0	0.0	116.4247	4016.8299	NaN	NaN	0.9718	0.2293	0.6329	0.0351	0.0273	0.0424	0.033
0.0	0.0	0.0	2656.4247	2551.8299	NaN	NaN	0.49	0.2147	0.6483	0.0348	0.0269	0.0416	0.0336
0.0	0.0	0.0	-199.5753	233.8299	NaN	NaN	1.3	0.2196	0.6433	0.0346	0.0275	0.0413	0.0336
0.0	0.0	0.0	532.4247	3417.8299	NaN	NaN	0.8652	0.2199	0.6415	0.0348	0.0281	0.0413	0.0343
0.0	0.0	0.0	-270.5753	1623.8299	NaN	NaN	1.1999	0.2413	0.6188	0.0344	0.0288	0.0414	0.0353
0.0	0.0	0.0	904.4247	3832.8299	NaN	NaN	0.8091	0.2377	0.6199	0.0349	0.0293	0.0422	0.036
0.0	0.0	0.0	499.4247	1832.8299	NaN	NaN	0.7859	0.2931	0.5627	0.0338	0.0295	0.0432	0.0376
0.0	0.0	0.0	236.4247	2011.8299	NaN	NaN	0.8948	0.2802	0.5751	0.0343	0.0301	0.0442	0.0361
0.0	0.0	0.0	761.4247	1840.8299	NaN	NaN	0.7074	0.2796	0.5762	0.0341	0.0288	0.0436	0.0376
0.0	0.0	0.0	2378.4247	3129.8299	NaN	NaN	0.5682	0.2573	0.5978	0.0349	0.0293	0.0445	0.0361
0.0	0.0	0.0	1644.4247	2905.8299	NaN	NaN	0.6386	0.3117	0.5419	0.0335	0.0292	0.0443	0.0393
0.0	0.0	0.0	-667.5753	2773.8299	NaN	NaN	1.3	0.3252	0.5264	0.0343	0.0307	0.0466	0.0368
0.0	0.0	0.0	952.4247	2941.8299	NaN	NaN	0.7554	0.3475	0.5035	0.034	0.0298	0.0464	0.0389
0.0	0.0	0.0	2614.4247	6996.8299	NaN	NaN	0.728	0.2885	0.5598	0.0356	0.0307	0.0475	0.0379
0.0	0.0	0.0	1986.4247	1757.8299	NaN	NaN	0.4695	0.4127	0.44	0.0327	0.029	0.0457	0.0399
0.0	0.0	0.0	-1409.5753	3786.8299	NaN	NaN	1.3	0.4864	0.3702	0.0313	0.0308	0.0466	0.0348
0.0	0.0	0.0	1033.4247	1874.8299	NaN	NaN	0.6447	0.5482	0.3146	0.0304	0.0293	0.0437	0.0338
0.0	0.0	0.0	-530.5753	-877.1701	NaN	NaN	0.6231	0.5719	0.2919	0.0297	0.0306	0.0446	0.0315
0.0	0.0	0.0	-1487.5753	3221.8299	NaN	NaN	1.3	0.5295	0.3278	0.0301	0.0323	0.0474	0.0329
0.0	0.0	0.0	327.4247	2944.8299	NaN	NaN	0.8999	0.4451	0.4054	0.0314	0.0345	0.0495	0.0341
0.0	0.0	0.0	902.4247	6192.8299	NaN	NaN	0.8728	0.333	0.5128	0.0336	0.0346	0.0488	0.0371
0.0	0.0	0.0	-397.5753	1972.8299	NaN	NaN	1.2524	0.3925	0.4586	0.031	0.0334	0.0468	0.0376
0.0	0.0	0.0	928.4247	4487.8299	NaN	NaN	0.8286	0.4372	0.4153	0.0306	0.0349	0.0457	0.0364
0.0	0.0	0.0	-1291.5753	-717.1701	NaN	NaN	0.357	0.5725	0.2952	0.0282	0.0307	0.0416	0.0319
0.0	0.0	0.0	-95.5753	1752.8299	NaN	NaN	1.0577	0.5305	0.3258	0.0294	0.0358	0.0447	0.0338
0.0	0.0	0.0	-1520.5753	456.8299	NaN	NaN	-0.3	0.5716	0.2935	0.0286	0.0328	0.0431	0.0305
0.0	0.0	0.0	894.4247	1409.8299	NaN	NaN	0.6118	0.4503	0.3972	0.0304	0.0393	0.0487	0.0342
0.0	0.0	0.0	-105.5753	1353.8299	NaN	NaN	1.0846	0.4315	0.4201	0.0301	0.0372	0.0476	0.0335
0.0	0.0	0.0	1446.4247	2719.8299	NaN	NaN	0.6528	0.3358	0.5099	0.0321	0.0398	0.0487	0.0338
0.0	0.0	0.0	-381.5753	3932.8299	NaN	NaN	1.1074	0.326	0.5243	0.031	0.0369	0.0464	0.0353
0.0	0.0	0.0	-1297.5753	2978.8299	NaN	NaN	1.3	0.2611	0.5893	0.0324	0.0371	0.046	0.0341
0.0	0.0	0.0	2065.4247	1747.8299	NaN	NaN	0.4584	0.2628	0.5898	0.0319	0.0344	0.0442	0.0369
0.0	0.0	0.0	879.4247	4908.8299	NaN	NaN	0.8481	0.2332	0.6197	0.0329	0.035	0.0448	0.0343
0.0	0.0	0.0	-238.5753	4899.8299	NaN	NaN	1.0512	0.2714	0.5801	0.0318	0.0344	0.0441	0.0383
0.0	0.0	0.0	745.4247	1728.8299	NaN	NaN	0.6987	0.2952	0.5533	0.0323	0.0371	0.0466	0.0355
0.0	0.0	0.0	-364.5753	4490.8299	NaN	NaN	1.0884	0.3424	0.5051	0.0318	0.0366	0.0456	0.0384
0.0	0.0	0.0	1416.4247	-238.1701	NaN	NaN	-0.2021	0.3781	0.4662	0.0332	0.0387	0.0487	0.0351
0.0	0.0	0.0	104.4247	1052.8299	NaN	NaN	0.9098	0.3697	0.4734	0.0332	0.0371	0.0504	0.0362
0.0	0.0	0.0	1293.4247	2891.8299	NaN	NaN	0.691	0.2807	0.5639	0.034	0.0365	0.0497	0.0353
0.0	0.0	0.0	44.4247	4099.8299	NaN	NaN	0.9893	0.3056	0.541	0.0331	0.0355	0.0466	0.0382
0.0	0.0	0.0	-653.5753	-2062.1701	NaN	NaN	0.7593	0.385	0.4598	0.0329	0.0376	0.0495	0.0352
0.0	0.0	0.0	296.4247	1856.8299	NaN	NaN	0.8623	0.3624	0.479	0.0336	0.0383	0.0516	0.0352
0.0	0.0	0.0	644.4247	4699.8299	NaN	NaN	0.8794	0.303	0.5383	0.0343	0.0385	0.0515	0.0344
0.0	0.0	0.0	1128.4247	2894.8299	NaN	NaN	0.7195	0.2871	0.5564	0.0339	0.0374	0.0503	0.035
0.0	0.0	0.0	282.4247	3464.8299	NaN	NaN	0.9246	0.262	0.5818	0.0347	0.038	0.0496	0.0339
0.0	0.0	0.0	3317.4247	858.8299	NaN	NaN	0.2056	0.3015	0.541	0.0338	0.0381	0.0503	0.0353
0.0	0.0	0.0	1592.4247	3957.8299	NaN	NaN	0.7131	0.2828	0.5574	0.035	0.0399	0.0514	0.0335
0.0	0.0	0.0	-985.5753	1958.8299	NaN	NaN	1.3	0.3101	0.5298	0.0343	0.0388	0.0508	0.0361
0.0	0.0	0.0	399.4247	4576.8299	NaN	NaN	0.9197	0.2763	0.5625	0.0355	0.0405	0.0509	0.0343
0.0	0.0	0.0	-536.5753	2276.8299	NaN	NaN	1.3	0.3379	0.5015	0.0349	0.0384	0.0495	0.0378
0.0	0.0	0.0	2352.4247	2056.8299	NaN	NaN	0.4665	0.3038	0.5311	0.0369	0.0408	0.0532	0.0342
0.0	0.0	0.0	2037.4247	3616.8299	NaN	NaN	0.6397	0.3009	0.5363	0.0359	0.0376	0.0517	0.0376
0.0	0.0	0.0	-211.5753	7023.8299	NaN	NaN	1.0311	0.2585	0.5799	0.0368	0.0389	0.05	0.036
0.0	0.0	0.0	-916.5753	624.8299	NaN	NaN	-0.3	0.3685	0.4685	0.0365	0.0372	0.0487	0.0406
0.0	0.0	0.0	-201.5753	275.8299	NaN	NaN	1.3	0.324	0.5087	0.0397	0.0397	0.0521	0.0357
0.0	0.0	0.0	914.4247	3892.8299	NaN	NaN	0.8098	0.2905	0.546	0.0391	0.0363	0.05	0.0382
0.0	0.0	0.0	173.4247	3953.8299	NaN	NaN	0.958	0.2491	0.5918	0.0391	0.0363	0.0482	0.0355
0.0	0.0	0.0	-289.5753	2129.8299	NaN	NaN	1.1574	0.2696	0.5703	0.0391	0.038	0.0466	0.0364
0.0	0.0	0.0	-526.5753	1171.8299	NaN	NaN	1.3	0.297	0.5422	0.0396	0.0391	0.0472	0.035
0.0	0.0	0.0	1833.4247	3152.8299	NaN	NaN	0.6323	0.2432	0.5976	0.0398	0.0388	0.0459	0.0347
0.0	0.0	0.0	-970.5753	3528.8299	NaN	NaN	1.3	0.2488	0.5913	0.0398	0.0395	0.0456	0.035
0.0	0.0	0.0	728.4247	670.8299	NaN	NaN	0.4794	0.2691	0.5675	0.0396	0.0415	0.0464	0.0359
0.0	0.0	0.0	-1633.5753	2168.8299	NaN	NaN	1.3	0.3047	0.5295	0.0392	0.0419	0.0479	0.0368
0.0	0.0	0.0	2513.4247	606.8299	NaN	NaN	0.1945	0.2908	0.5399	0.0399	0.0437	0.0489	0.0367
0.0	0.0	0.0	-701.5753	2551.8299	NaN	NaN	1.3	0.3073	0.5228	0.0404	0.0419	0.0502	0.0373
0.0	0.0	0.0	-270.5753	4464.8299	NaN	NaN	1.0645	0.2375	0.5919	0.0423	0.0437	0.0481	0.0366
0.0	0.0	0.0	-2540.5753	2304.8299	NaN	NaN	-0.3	0.2682	0.5596	0.0426	0.0424	0.0502	0.0371
0.0	0.0	0.0	658.4247	3989.8299	NaN	NaN	0.8584	0.2303	0.5972	0.0432	0.0441	0.0485	0.0367
0.0	0.0	0.0	-1495.5753	-1000.1701	NaN	NaN	0.4008	0.3155	0.5082	0.0416	0.0434	0.0532	0.0381
0.0	0.0	0.0	-94.5753	4723.8299	NaN	NaN	1.0204	0.2753	0.5463	0.044	0.0448	0.0526	0.037
0.0	0.0	0.0	-2089.5753	4147.8299	NaN	NaN	1.3	0.265	0.5572	0.0454	0.0436	0.0525	0.0363
0.0	0.0	0.0	1395.4247	5172.8299	NaN	NaN	0.7876	0.2193	0.6062	0.0467	0.0431	0.0498	0.0349
0.0	0.0	0.0	1912.4247	4528.8299	NaN	NaN	0.7031	0.2284	0.5947	0.0474	0.0432	0.052	0.0344
0.0	0.0	0.0	764.4247	3525.8299	NaN	NaN	0.8218	0.222	0.6005	0.0479	0.044	0.0521	0.0335
0.0	0.0	0.0	280.4247	3436.8299	NaN	NaN	0.9246	0.2337	0.5879	0.0486	0.0433	0.0535	0.033
0.0	0.0	0.0	2799.4247	7115.8299	NaN	NaN	0.7177	0.2009	0.6238	0.0496	0.0428	0.0505	0.0323
0.0	0.0	0.0	455.4247	4509.8299	NaN	NaN	0.9083	0.2149	0.6066	0.0495	0.0443	0.0529	0.0317
0.0	0.0	0.0	1941.4247	2767.8299	NaN	NaN	0.5877	0.2262	0.593	0.0497	0.0448	0.0546	0.0317
0.0	0.0	0.0	3335.4247	3442.8299	NaN	NaN	0.5079	0.226	0.5922	0.0496	0.0458	0.0551	0.0314
0.0	0.0	0.0	452.4247	1639.8299	NaN	NaN	0.7838	0.2479	0.5667	0.0491	0.0465	0.0579	0.032
0.0	0.0	0.0	1070.4247	65.8299	NaN	NaN	0.0579	0.2654	0.5468	0.0488	0.0472	0.0593	0.0326
0.0	0.0	0.0	1913.4247	-1408.1701	NaN	NaN	-0.3	0.2715	0.5422	0.0488	0.0457	0.0591	0.0326
0.0	0.0	0.0	2371.4247	2134.8299	NaN	NaN	0.4737	0.2256	0.594	0.0495	0.0446	0.0544	0.0318
0.0	0.0	0.0	958.4247	1695.8299	NaN	NaN	0.6389	0.2213	0.5999	0.0495	0.0433	0.0543	0.0318
0.0	0.0	0.0	1588.4247	3284.8299	NaN	NaN	0.6741	0.1906	0.6357	0.0487	0.0423	0.0512	0.0316
0.0	0.0	0.0	1646.4247	2289.8299	NaN	NaN	0.5817	0.1903	0.6361	0.0481	0.042	0.0517	0.0318
0.0	0.0	0.0	1710.4247	2810.8299	NaN	NaN	0.6217	0.1799	0.6483	0.0471	0.0421	0.0508	0.0319
0.0	0.0	0.0	2851.4247	1367.8299	NaN	NaN	0.3242	0.1872	0.6387	0.0471	0.0432	0.0518	0.0321
0.0	0.0	0.0	2339.4247	2511.8299	NaN	NaN	0.5178	0.1883	0.6355	0.0465	0.0454	0.052	0.0323
0.0	0.0	0.0	2568.4247	3212.8299	NaN	NaN	0.5557	0.2042	0.6155	0.047	0.0466	0.0534	0.0332
0.0	0.0	0.0	2542.4247	2477.8299	NaN	NaN	0.4936	0.2058	0.6109	0.0469	0.0493	0.0533	0.0338
0.0	0.0	0.0	311.4247	14.8299	NaN	NaN	0.0455	0.2472	0.5634	0.047	0.0499	0.0569	0.0356
0.0	0.0	0.0	1187.4247	3376.8299	NaN	NaN	0.7398	0.2515	0.5585	0.0464	0.0507	0.0555	0.0373
0.0	0.0	0.0	-476.5753	987.8299	NaN	NaN	1.3	0.2898	0.5193	0.0455	0.0496	0.0565	0.0392
0.0	0.0	0.0	-846.5753	3773.8299	NaN	NaN	1.2892	0.2932	0.5175	0.0448	0.0498	0.0545	0.0401
0.0	0.0	0.0	-214.5753	3157.8299	NaN	NaN	1.0729	0.3448	0.4675	0.0431	0.0477	0.055	0.042
0.0	0.0	0.0	566.4247	1333.8299	NaN	NaN	0.7019	0.3385	0.4737	0.0433	0.0482	0.0542	0.0421
0.0	0.0	0.0	-442.5753	1583.8299	NaN	NaN	1.3	0.3532	0.4598	0.0434	0.0473	0.0541	0.0424
0.0	0.0	0.0	1446.4247	4956.8299	NaN	NaN	0.7741	0.3076	0.5046	0.0452	0.0486	0.0521	0.0419
0.0	0.0	0.0	326.4247	4068.8299	NaN	NaN	0.9257	0.3182	0.4939	0.0445	0.0482	0.0523	0.0428
0.0	0.0	0.0	-1595.5753	1998.8299	NaN	NaN	1.3	0.3556	0.457	0.0425	0.0478	0.0535	0.0437
0.0	0.0	0.0	-773.5753	3595.8299	NaN	NaN	1.2741	0.4073	0.4077	0.04	0.0461	0.0547	0.0442
0.0	0.0	0.0	250.4247	3675.8299	NaN	NaN	0.9362	0.4456	0.3708	0.0385	0.0454	0.0552	0.0444
0.0	0.0	0.0	241.4247	-1958.1701	NaN	NaN	1.1406	0.5183	0.3052	0.0349	0.0426	0.0541	0.045
0.0	0.0	0.0	99.4247	849.8299	NaN	NaN	0.8953	0.4965	0.3203	0.0374	0.0459	0.0573	0.0425
0.0	0.0	0.0	241.4247	778.8299	NaN	NaN	0.7634	0.4904	0.3257	0.0378	0.0454	0.0569	0.0438
0.0	0.0	0.0	-459.5753	2018.8299	NaN	NaN	1.2947	0.4502	0.3607	0.0402	0.0481	0.0581	0.0428
0.0	0.0	0.0	-1746.5753	590.8299	NaN	NaN	-0.3	0.4801	0.3352	0.0382	0.0455	0.0569	0.0441
0.0	0.0	0.0	573.4247	4625.8299	NaN	NaN	0.8897	0.4315	0.3768	0.0418	0.0492	0.0588	0.0419
0.0	0.0	0.0	-772.5753	2986.8299	NaN	NaN	1.3	0.453	0.3592	0.0397	0.0461	0.0571	0.045
0.0	0.0	0.0	-160.5753	2798.8299	NaN	NaN	1.0609	0.4445	0.3674	0.0409	0.0471	0.0577	0.0424
0.0	0.0	0.0	-87.5753	5031.8299	NaN	NaN	1.0177	0.469	0.3455	0.0393	0.045	0.0561	0.0452
0.0	0.0	0.0	294.4247	620.8299	NaN	NaN	0.6783	0.4896	0.3258	0.0386	0.0455	0.0574	0.0432
0.0	0.0	0.0	143.4247	3173.8299	NaN	NaN	0.9568	0.5238	0.2932	0.0371	0.044	0.0567	0.0452
0.0	0.0	0.0	128.4247	888.8299	NaN	NaN	0.8738	0.5251	0.2864	0.0384	0.0463	0.0601	0.0438
0.0	0.0	0.0	-1479.5753	1945.8299	NaN	NaN	1.3	0.5251	0.2836	0.0388	0.0463	0.0607	0.0454
0.0	0.0	0.0	336.4247	3233.8299	NaN	NaN	0.9058	0.5145	0.2912	0.0402	0.0481	0.0623	0.0437
0.0	0.0	0.0	4819.4247	6675.8299	NaN	NaN	0.5807	0.4853	0.3158	0.0422	0.0498	0.0626	0.0443
0.0	0.0	0.0	3778.4247	1635.8299	NaN	NaN	0.3021	0.5406	0.2693	0.0383	0.046	0.0587	0.0471
0.0	0.0	0.0	908.4247	-1324.1701	NaN	NaN	1.3	0.589	0.2258	0.036	0.0449	0.0571	0.0472
0.0	0.0	0.0	-492.5753	2887.8299	NaN	NaN	1.2056	0.6168	0.2007	0.0345	0.0444	0.0567	0.0469
0.0	0.0	0.0	386.4247	-425.1701	NaN	NaN	1.3	0.6455	0.1764	0.0334	0.0442	0.0557	0.0447
0.0	0.0	0.0	334.4247	2858.8299	NaN	NaN	0.8953	0.7105	0.1291	0.0323	0.0385	0.0474	0.0422
0.0	0.0	0.0	47.4247	2043.8299	NaN	NaN	0.9773	0.7288	0.1135	0.033	0.0382	0.0463	0.0403
0.0	0.0	0.0	-660.5753	987.8299	NaN	NaN	1.3	0.7359	0.1083	0.0326	0.0377	0.0457	0.0398
0.0	0.0	0.0	1994.4247	631.8299	NaN	NaN	0.2406	0.7304	0.1101	0.0338	0.0393	0.0469	0.0396
0.0	0.0	0.0	-1172.5753	4746.8299	NaN	NaN	1.3	0.7568	0.0956	0.0303	0.035	0.0421	0.0402
0.0	0.0	0.0	-225.5753	-947.1701	NaN	NaN	0.8077	0.7779	0.0831	0.0281	0.0328	0.0388	0.0393
0.0	0.0	0.0	-1513.5753	510.8299	NaN	NaN	-0.3	0.7888	0.0765	0.0272	0.0317	0.0375	0.0384
0.0	0.0	0.0	-973.5753	-1192.1701	NaN	NaN	0.5505	0.788	0.0762	0.0274	0.0321	0.0383	0.038
0.0	0.0	0.0	-754.5753	2996.8299	NaN	NaN	1.3	0.7786	0.0806	0.0286	0.0335	0.0407	0.038
0.0	0.0	0.0	-1417.5753	921.8299	NaN	NaN	-0.3	0.7636	0.088	0.0301	0.0355	0.0442	0.0385
0.0	0.0	0.0	-991.5753	3194.8299	NaN	NaN	1.3	0.7357	0.1026	0.033	0.0397	0.0502	0.0388
0.0	0.0	0.0	-498.5753	5170.8299	NaN	NaN	1.1067	0.7248	0.1099	0.0331	0.0405	0.0521	0.0396
0.0	0.0	0.0	-914.5753	407.8299	NaN	NaN	-0.3	0.7369	0.1046	0.0312	0.0382	0.0495	0.0396
0.0	0.0	0.0	-2633.5753	2908.8299	NaN	NaN	1.3	0.7406	0.1022	0.031	0.038	0.0493	0.039
0.0	0.0	0.0	-737.5753	830.8299	NaN	NaN	1.3	0.7416	0.1016	0.0308	0.0379	0.0494	0.0387
0.0	0.0	0.0	-845.5753	2690.8299	NaN	NaN	1.3	0.7305	0.1077	0.0321	0.0398	0.0517	0.0381
0.0	0.0	0.0	-192.5753	-487.1701	NaN	NaN	0.7167	0.7413	0.1034	0.0305	0.0378	0.0492	0.0379
0.0	0.0	0.0	1393.4247	2269.8299	NaN	NaN	0.6196	0.7186	0.1153	0.0335	0.0419	0.0538	0.0369
0.0	0.0	0.0	-1888.5753	88.8299	NaN	NaN	-0.0494	0.7422	0.1049	0.0298	0.0373	0.0485	0.0373
0.0	0.0	0.0	-1142.5753	237.8299	NaN	NaN	-0.2629	0.7123	0.1202	0.0343	0.0429	0.0545	0.0358
0.0	0.0	0.0	-2625.5753	1251.8299	NaN	NaN	-0.3	0.7368	0.1088	0.0304	0.0378	0.0489	0.0372
0.0	0.0	0.0	-1193.5753	-124.1701	NaN	NaN	0.0942	0.6976	0.1293	0.0363	0.0452	0.0563	0.0353
0.0	0.0	0.0	581.4247	2123.8299	NaN	NaN	0.7851	0.7276	0.1147	0.0316	0.0391	0.0495	0.0375
0.0	0.0	0.0	-1420.5753	1026.8299	NaN	NaN	-0.3	0.7057	0.1269	0.0356	0.0438	0.0529	0.0351
0.0	0.0	0.0	2874.4247	-404.1701	NaN	NaN	-0.1636	0.7445	0.106	0.0307	0.0368	0.0451	0.0369
0.0	0.0	0.0	-1240.5753	402.8299	NaN	NaN	-0.3	0.727	0.1148	0.0344	0.0409	0.0481	0.0349
0.0	0.0	0.0	-530.5753	1558.8299	NaN	NaN	1.3	0.7389	0.1083	0.0327	0.0384	0.0455	0.0362
0.0	0.0	0.0	716.4247	4492.8299	NaN	NaN	0.8625	0.7057	0.1264	0.0375	0.0444	0.0511	0.0349
0.0	0.0	0.0	-903.5753	2762.8299	NaN	NaN	1.3	0.7267	0.1161	0.0338	0.0402	0.0463	0.0368
0.0	0.0	0.0	-270.5753	992.8299	NaN	NaN	1.3	0.7334	0.1114	0.034	0.0403	0.045	0.0359
0.0	0.0	0.0	2007.4247	1163.8299	NaN	NaN	0.367	0.7617	0.0944	0.0307	0.0357	0.0404	0.0372
0.0	0.0	0.0	-998.5753	3552.8299	NaN	NaN	1.3	0.7467	0.1	0.0336	0.0391	0.0439	0.0366
0.0	0.0	0.0	-2528.5753	2242.8299	NaN	NaN	-0.3	0.774	0.0858	0.0295	0.0337	0.039	0.038
0.0	0.0	0.0	-581.5753	1255.8299	NaN	NaN	1.3	0.759	0.0921	0.0323	0.0372	0.0423	0.0371
0.0	0.0	0.0	-959.5753	33.8299	NaN	NaN	-0.0365	0.7717	0.0863	0.0301	0.0343	0.0398	0.0377
0.0	0.0	0.0	2326.4247	-1408.1701	NaN	NaN	-0.3	0.7287	0.1085	0.0365	0.0424	0.0477	0.0362
0.0	0.0	0.0	1991.4247	6717.8299	NaN	NaN	0.7713	0.6987	0.1285	0.0382	0.046	0.0522	0.0365
0.0	0.0	0.0	-139.5753	6205.8299	NaN	NaN	1.023	0.6764	0.1448	0.0394	0.0488	0.0545	0.0361
0.0	0.0	0.0	528.4247	3297.8299	NaN	NaN	0.8619	0.7035	0.1308	0.0354	0.0438	0.0494	0.0371
0.0	0.0	0.0	999.4247	1516.8299	NaN	NaN	0.6028	0.6893	0.1377	0.0377	0.0467	0.0526	0.036
0.0	0.0	0.0	507.4247	2979.8299	NaN	NaN	0.8545	0.684	0.1412	0.0372	0.0467	0.054	0.0369
0.0	0.0	0.0	37.4247	483.8299	NaN	NaN	0.9282	0.6923	0.1369	0.036	0.0451	0.0529	0.0369
0.0	0.0	0.0	204.4247	-666.1701	NaN	NaN	1.3	0.6591	0.1547	0.0393	0.0503	0.0604	0.0363
0.0	0.0	0.0	905.4247	2510.8299	NaN	NaN	0.735	0.6254	0.1756	0.0405	0.0544	0.0675	0.0366
0.0	0.0	0.0	-448.5753	1900.8299	NaN	NaN	1.3	0.5995	0.1933	0.0415	0.0572	0.0722	0.0363
0.0	0.0	0.0	-665.5753	5342.8299	NaN	NaN	1.1423	0.5775	0.2078	0.0423	0.06	0.076	0.0364
0.0	0.0	0.0	-399.5753	2435.8299	NaN	NaN	1.1962	0.5979	0.1952	0.0401	0.0567	0.0725	0.0375
0.0	0.0	0.0	-1095.5753	993.8299	NaN	NaN	-0.3	0.6165	0.1816	0.0396	0.0547	0.0698	0.0378
0.0	0.0	0.0	-1732.5753	2804.8299	NaN	NaN	1.3	0.6486	0.1605	0.0375	0.0502	0.0644	0.0387
0.0	0.0	0.0	881.4247	-2110.1701	NaN	NaN	1.3	0.6814	0.1393	0.036	0.0461	0.0585	0.0387
0.0	0.0	0.0	827.4247	3307.8299	NaN	NaN	0.7999	0.6821	0.1363	0.0372	0.0472	0.0592	0.0382
0.0	0.0	0.0	-8.5753	483.8299	NaN	NaN	1.018	0.7259	0.112	0.0328	0.0401	0.0503	0.0389
0.0	0.0	0.0	-1217.5753	131.8299	NaN	NaN	-0.1214	0.7205	0.113	0.0354	0.0421	0.0519	0.0371
0.0	0.0	0.0	-387.5753	1173.8299	NaN	NaN	1.3	0.7541	0.0946	0.0314	0.036	0.0453	0.0385
0.0	0.0	0.0	599.4247	-686.1701	NaN	NaN	1.3	0.758	0.0913	0.0322	0.0363	0.0447	0.0374
0.0	0.0	0.0	-954.5753	2100.8299	NaN	NaN	1.3	0.7827	0.0792	0.0289	0.0324	0.0394	0.0373
0.0	0.0	0.0	-414.5753	699.8299	NaN	NaN	1.3	0.7873	0.0766	0.0288	0.0326	0.0384	0.0364
0.0	0.0	0.0	-1702.5753	1070.8299	NaN	NaN	-0.3	0.7965	0.072	0.0278	0.0313	0.0364	0.036
0.0	0.0	0.0	-788.5753	980.8299	NaN	NaN	1.3	0.7939	0.073	0.0287	0.0321	0.0368	0.0354
0.0	0.0	0.0	-1249.5753	859.8299	NaN	NaN	-0.3	0.7932	0.0735	0.0293	0.0321	0.0366	0.0353
0.0	0.0	0.0	-1078.5753	5428.8299	NaN	NaN	1.2479	0.7804	0.0796	0.032	0.0342	0.0386	0.0351
0.0	0.0	0.0	-504.5753	813.8299	NaN	NaN	1.3	0.7984	0.0715	0.0292	0.0307	0.0346	0.0357
0.0	0.0	0.0	-1047.5753	292.8299	NaN	NaN	-0.3	0.7929	0.073	0.0306	0.0325	0.0357	0.0354
0.0	0.0	0.0	-649.5753	719.8299	NaN	NaN	1.3	0.794	0.0723	0.0309	0.0321	0.0352	0.0355
0.0	0.0	0.0	83.4247	773.8299	NaN	NaN	0.9027	0.7885	0.0747	0.0321	0.033	0.0359	0.0358
0.0	0.0	0.0	-565.5753	2022.8299	NaN	NaN	1.3	0.7882	0.0751	0.0324	0.0327	0.0356	0.036
0.0	0.0	0.0	941.4247	2825.8299	NaN	NaN	0.7501	0.7758	0.0813	0.0346	0.0347	0.0376	0.036
0.0	0.0	0.0	-2328.5753	2666.8299	NaN	NaN	1.3	0.7804	0.0799	0.0336	0.0334	0.0364	0.0363
0.0	0.0	0.0	-907.5753	5173.8299	NaN	NaN	1.2127	0.7531	0.0935	0.0383	0.0383	0.041	0.0359
0.0	0.0	0.0	1757.4247	57.8299	NaN	NaN	0.0319	0.7803	0.0811	0.0333	0.0328	0.0356	0.0368
0.0	0.0	0.0	1061.4247	1819.8299	NaN	NaN	0.6316	0.7419	0.0991	0.0401	0.0402	0.0428	0.0358
0.0	0.0	0.0	-1804.5753	4271.8299	NaN	NaN	1.3	0.7716	0.0858	0.0345	0.034	0.0368	0.0372
0.0	0.0	0.0	-767.5753	-216.1701	NaN	NaN	0.2197	0.7613	0.0898	0.0365	0.0367	0.0391	0.0366
0.0	0.0	0.0	-978.5753	2357.8299	NaN	NaN	1.3	0.7835	0.0791	0.0328	0.0325	0.0352	0.037
0.0	0.0	0.0	-2520.5753	313.8299	NaN	NaN	-0.1422	0.7695	0.085	0.0354	0.0355	0.0382	0.0365
0.0	0.0	0.0	-427.5753	1073.8299	NaN	NaN	1.3	0.7568	0.0924	0.0373	0.0371	0.0402	0.0363
0.0	0.0	0.0	-1408.5753	6246.8299	NaN	NaN	1.2911	0.7332	0.1052	0.0411	0.0407	0.0436	0.0361
0.0	0.0	0.0	612.4247	3145.8299	NaN	NaN	0.837	0.7456	0.1004	0.0386	0.0379	0.0406	0.0368
0.0	0.0	0.0	-2090.5753	2557.8299	NaN	NaN	1.3	0.7422	0.1018	0.0393	0.0389	0.0414	0.0364
0.0	0.0	0.0	475.4247	3322.8299	NaN	NaN	0.8748	0.7405	0.1028	0.0396	0.039	0.0417	0.0364
0.0	0.0	0.0	1612.4247	2013.8299	NaN	NaN	0.5553	0.7591	0.0931	0.0364	0.0359	0.0385	0.0369
0.0	0.0	0.0	-1772.5753	61.8299	NaN	NaN	-0.0361	0.7663	0.0883	0.0357	0.0353	0.0378	0.0366
0.0	0.0	0.0	668.4247	2962.8299	NaN	NaN	0.8159	0.7581	0.0917	0.0374	0.0369	0.0396	0.0363
0.0	0.0	0.0	-2353.5753	4127.8299	NaN	NaN	1.3	0.7675	0.0872	0.0358	0.0351	0.0378	0.0366
0.0	0.0	0.0	-1805.5753	3141.8299	NaN	NaN	1.3	0.7532	0.0938	0.0385	0.0379	0.0405	0.0361
0.0	0.0	0.0	66.4247	1635.8299	NaN	NaN	0.961	0.7644	0.0887	0.0366	0.0356	0.0382	0.0365
0.0	0.0	0.0	-1703.5753	4349.8299	NaN	NaN	1.3	0.7388	0.101	0.0411	0.0404	0.0428	0.0359
0.0	0.0	0.0	-1254.5753	2124.8299	NaN	NaN	1.3	0.7788	0.0817	0.0343	0.033	0.0352	0.0371
0.0	0.0	0.0	-2281.5753	2344.8299	NaN	NaN	1.3	0.7728	0.0829	0.036	0.0352	0.037	0.0361
0.0	0.0	0.0	-853.5753	296.8299	NaN	NaN	-0.3	0.8006	0.0689	0.0316	0.0303	0.0322	0.0365
0.0	0.0	0.0	-1373.5753	1536.8299	NaN	NaN	1.3	0.7976	0.0692	0.0325	0.0318	0.0332	0.0357
0.0	0.0	0.0	-1405.5753	-1130.1701	NaN	NaN	0.4457	0.7994	0.068	0.0327	0.0314	0.0328	0.0356
0.0	0.0	0.0	412.4247	1971.8299	NaN	NaN	0.827	0.7705	0.0807	0.0389	0.0365	0.0377	0.0357
0.0	0.0	0.0	837.4247	3096.8299	NaN	NaN	0.7871	0.777	0.0791	0.0377	0.0345	0.0356	0.0363
0.0	0.0	0.0	-502.5753	406.8299	NaN	NaN	-0.3	0.7851	0.0747	0.0364	0.0333	0.0341	0.0365
0.0	0.0	0.0	-1797.5753	2035.8299	NaN	NaN	1.3	0.787	0.0731	0.0364	0.0331	0.0339	0.0365
0.0	0.0	0.0	-2126.5753	1421.8299	NaN	NaN	-0.3	0.7821	0.0745	0.038	0.0342	0.0347	0.0365
0.0	0.0	0.0	637.4247	5400.8299	NaN	NaN	0.8944	0.7826	0.0739	0.0385	0.0342	0.0343	0.0366
0.0	0.0	0.0	-2172.5753	1231.8299	NaN	NaN	-0.3	0.8093	0.0614	0.0333	0.03	0.0294	0.0366
0.0	0.0	0.0	-1037.5753	-90.1701	NaN	NaN	0.08	0.8038	0.0627	0.0346	0.032	0.0311	0.0359
0.0	0.0	0.0	-2327.5753	2202.8299	NaN	NaN	-0.3	0.8102	0.0597	0.0337	0.0309	0.0299	0.0356
0.0	0.0	0.0	-423.5753	4306.8299	NaN	NaN	1.1091	0.7951	0.0649	0.0376	0.0339	0.0325	0.0359
0.0	0.0	0.0	-1118.5753	1020.8299	NaN	NaN	-0.3	0.8079	0.0598	0.0352	0.0313	0.0298	0.036
0.0	0.0	0.0	-1250.5753	1393.8299	NaN	NaN	1.3	0.7881	0.0671	0.0398	0.0353	0.0334	0.0362
0.0	0.0	0.0	-629.5753	4803.8299	NaN	NaN	1.1508	0.7994	0.0626	0.0378	0.0328	0.0309	0.0365
0.0	0.0	0.0	-208.5753	2550.8299	NaN	NaN	1.089	0.8075	0.059	0.0356	0.0318	0.0296	0.0365
0.0	0.0	0.0	-1385.5753	-782.1701	NaN	NaN	0.3608	0.8202	0.0544	0.032	0.03	0.028	0.0355
0.0	0.0	0.0	-1157.5753	28.8299	NaN	NaN	-0.0255	0.8167	0.0556	0.0326	0.031	0.0291	0.0351
0.0	0.0	0.0	-581.5753	-780.1701	NaN	NaN	0.5729	0.8136	0.0568	0.0335	0.0313	0.0296	0.0352
0.0	0.0	0.0	-1195.5753	2836.8299	NaN	NaN	1.3	0.8075	0.0589	0.0353	0.0324	0.0304	0.0355
0.0	0.0	0.0	167.4247	2530.8299	NaN	NaN	0.938	0.8107	0.0577	0.0347	0.0316	0.0297	0.0356
0.0	0.0	0.0	-2192.5753	-130.1701	NaN	NaN	0.056	0.8136	0.0565	0.0338	0.0311	0.0293	0.0356
0.0	0.0	0.0	-2804.5753	1252.8299	NaN	NaN	-0.3	0.8123	0.0569	0.034	0.0315	0.0296	0.0356
0.0	0.0	0.0	-2192.5753	2059.8299	NaN	NaN	-0.3	0.81	0.0578	0.0347	0.0319	0.03	0.0357
0.0	0.0	0.0	-326.5753	1460.8299	NaN	NaN	1.2879	0.8099	0.0578	0.0348	0.0318	0.0298	0.0358
0.0	0.0	0.0	-574.5753	2873.8299	NaN	NaN	1.2499	0.8151	0.0559	0.0335	0.031	0.0289	0.0355
0.0	0.0	0.0	-324.5753	919.8299	NaN	NaN	1.3	0.8164	0.0555	0.033	0.0309	0.0289	0.0353
0.0	0.0	0.0	-855.5753	-1693.1701	NaN	NaN	0.6643	0.8174	0.0551	0.0326	0.0307	0.0288	0.0352
0.0	0.0	0.0	-545.5753	402.8299	NaN	NaN	-0.3	0.8115	0.0573	0.0342	0.0318	0.0299	0.0354
0.0	0.0	0.0	208.4247	3069.8299	NaN	NaN	0.9364	0.8049	0.0598	0.0361	0.0327	0.0307	0.0358
0.0	0.0	0.0	-2111.5753	1358.8299	NaN	NaN	-0.3	0.8087	0.0583	0.0353	0.0318	0.0297	0.0362
0.0	0.0	0.0	-1889.5753	3165.8299	NaN	NaN	1.3	0.8086	0.0584	0.0352	0.0319	0.0298	0.0361
0.0	0.0	0.0	-352.5753	-653.1701	NaN	NaN	0.6494	0.8146	0.0563	0.0336	0.0308	0.0288	0.036
0.0	0.0	0.0	-1612.5753	-823.1701	NaN	NaN	0.338	0.8139	0.0565	0.0335	0.0311	0.0291	0.036
0.0	0.0	0.0	800.4247	1631.8299	NaN	NaN	0.6709	0.8038	0.0604	0.0361	0.0327	0.0308	0.0361
0.0	0.0	0.0	-139.5753	1515.8299	NaN	NaN	1.1014	0.8023	0.0613	0.0368	0.0326	0.0307	0.0364
0.0	0.0	0.0	-1339.5753	3141.8299	NaN	NaN	1.3	0.802	0.0612	0.0369	0.0326	0.0307	0.0366
0.0	0.0	0.0	-1621.5753	1038.8299	NaN	NaN	-0.3	0.8077	0.0591	0.0355	0.0315	0.0297	0.0366
0.0	0.0	0.0	-501.5753	986.8299	NaN	NaN	1.3	0.8	0.0621	0.0371	0.0329	0.0312	0.0366
0.0	0.0	0.0	-3278.5753	3976.8299	NaN	NaN	1.3	0.7995	0.0624	0.0375	0.0327	0.0311	0.0367
0.0	0.0	0.0	947.4247	5387.8299	NaN	NaN	0.8505	0.7856	0.0679	0.0409	0.0352	0.0334	0.037
0.0	0.0	0.0	-2240.5753	713.8299	NaN	NaN	-0.3	0.8107	0.0578	0.0351	0.0304	0.0286	0.0374
0.0	0.0	0.0	-194.5753	2328.8299	NaN	NaN	1.0912	0.7982	0.0625	0.0374	0.0335	0.0315	0.0369
0.0	0.0	0.0	-443.5753	-652.1701	NaN	NaN	0.5952	0.8128	0.0569	0.0341	0.0306	0.0288	0.0368
0.0	0.0	0.0	-2577.5753	1590.8299	NaN	NaN	-0.3	0.8021	0.0608	0.0364	0.033	0.0312	0.0366
0.0	0.0	0.0	162.4247	2542.8299	NaN	NaN	0.94	0.8009	0.0616	0.0371	0.0328	0.0312	0.0365
0.0	0.0	0.0	-1176.5753	1805.8299	NaN	NaN	1.3	0.8008	0.0614	0.0372	0.0327	0.0311	0.0367
0.0	0.0	0.0	-966.5753	252.8299	NaN	NaN	-0.3	0.804	0.0599	0.0364	0.0323	0.0305	0.0369
0.0	0.0	0.0	-1651.5753	1099.8299	NaN	NaN	-0.3	0.8054	0.0593	0.036	0.0322	0.0304	0.0368
0.0	0.0	0.0	-3010.5753	623.8299	NaN	NaN	-0.2614	0.8041	0.0596	0.0362	0.0325	0.0307	0.0369
0.0	0.0	0.0	-1729.5753	2223.8299	NaN	NaN	1.3	0.8029	0.0601	0.0366	0.0327	0.0309	0.0368
0.0	0.0	0.0	-697.5753	2855.8299	NaN	NaN	1.3	0.8011	0.0609	0.0371	0.0329	0.0311	0.0368
0.0	0.0	0.0	-1069.5753	-1282.1701	NaN	NaN	0.5452	0.8065	0.0587	0.0359	0.0319	0.03	0.037
0.0	0.0	0.0	-1280.5753	2769.8299	NaN	NaN	1.3	0.7966	0.0627	0.0382	0.0338	0.0319	0.0368
0.0	0.0	0.0	-1918.5753	614.8299	NaN	NaN	-0.3	0.807	0.0587	0.036	0.0316	0.0297	0.0371
0.0	0.0	0.0	254.4247	2133.8299	NaN	NaN	0.8935	0.7949	0.0632	0.0386	0.0341	0.0321	0.0371
0.0	0.0	0.0	-1723.5753	631.8299	NaN	NaN	-0.3	0.8085	0.058	0.0356	0.0313	0.0293	0.0373
0.0	0.0	0.0	294.4247	1439.8299	NaN	NaN	0.8302	0.7965	0.0627	0.0382	0.0338	0.0317	0.0371
0.0	0.0	0.0	-2499.5753	-441.1701	NaN	NaN	0.15	0.8093	0.0578	0.0353	0.0311	0.0292	0.0372
0.0	0.0	0.0	-218.5753	3956.8299	NaN	NaN	1.0585	0.7915	0.0648	0.0393	0.0346	0.0327	0.037
0.0	0.0	0.0	-1836.5753	1970.8299	NaN	NaN	1.3	0.8049	0.06	0.0365	0.0315	0.0299	0.0372
0.0	0.0	0.0	-1442.5753	2754.8299	NaN	NaN	1.3	0.7868	0.067	0.0406	0.0352	0.0334	0.0371
0.0	0.0	0.0	75.4247	136.8299	NaN	NaN	0.6446	0.8074	0.0591	0.036	0.0309	0.0294	0.0371
0.0	0.0	0.0	-360.5753	1484.8299	NaN	NaN	1.3	0.7819	0.0692	0.0416	0.0361	0.0344	0.0368
0.0	0.0	0.0	-1954.5753	1735.8299	NaN	NaN	-0.3	0.7959	0.064	0.0389	0.0328	0.0313	0.037
0.0	0.0	0.0	-1191.5753	5652.8299	NaN	NaN	1.2671	0.7773	0.0711	0.0431	0.0368	0.0345	0.0373
0.0	0.0	0.0	-217.5753	1351.8299	NaN	NaN	1.1918	0.806	0.0595	0.0366	0.0311	0.0294	0.0374
0.0	0.0	0.0	-1983.5753	-1063.1701	NaN	NaN	0.349	0.8066	0.0586	0.0356	0.032	0.0299	0.0372
0.0	0.0	0.0	-2524.5753	-671.1701	NaN	NaN	0.21	0.8101	0.0576	0.0346	0.0316	0.0296	0.0365
0.0	0.0	0.0	-1568.5753	4337.8299	NaN	NaN	1.3	0.7983	0.0625	0.0376	0.0337	0.0318	0.0361
0.0	0.0	0.0	-1074.5753	-76.1701	NaN	NaN	0.0662	0.8061	0.0595	0.0362	0.0318	0.0299	0.0365
0.0	0.0	0.0	-1723.5753	2389.8299	NaN	NaN	1.3	0.7883	0.0668	0.0404	0.0353	0.0331	0.0362
0.0	0.0	0.0	1215.4247	1741.8299	NaN	NaN	0.589	0.7907	0.0665	0.0403	0.0341	0.032	0.0364
0.0	0.0	0.0	-1808.5753	1209.8299	NaN	NaN	-0.3	0.796	0.0641	0.039	0.0333	0.0309	0.0367
0.0	0.0	0.0	-2038.5753	3299.8299	NaN	NaN	1.3	0.7934	0.0652	0.0394	0.0339	0.0315	0.0366
0.0	0.0	0.0	-1928.5753	669.8299	NaN	NaN	-0.3	0.804	0.0609	0.0369	0.0318	0.0296	0.0367
0.0	0.0	0.0	-787.5753	1602.8299	NaN	NaN	1.3	0.7914	0.0661	0.0396	0.0344	0.032	0.0364
0.0	0.0	0.0	-866.5753	1197.8299	NaN	NaN	1.3	0.8009	0.0626	0.0378	0.0324	0.0301	0.0363
0.0	0.0	0.0	1282.4247	1324.8299	NaN	NaN	0.5081	0.7882	0.0677	0.0406	0.035	0.0323	0.0363
0.0	0.0	0.0	-776.5753	3000.8299	NaN	NaN	1.3	0.791	0.0668	0.0402	0.0341	0.0315	0.0363
0.0	0.0	0.0	-1222.5753	4473.8299	NaN	NaN	1.3	0.7834	0.0698	0.0421	0.0356	0.0327	0.0364
0.0	0.0	0.0	-1697.5753	2162.8299	NaN	NaN	1.3	0.8021	0.062	0.0378	0.032	0.0293	0.0368
0.0	0.0	0.0	-2313.5753	2934.8299	NaN	NaN	1.3	0.7936	0.0649	0.0394	0.0342	0.0313	0.0366
0.0	0.0	0.0	-1837.5753	812.8299	NaN	NaN	-0.3	0.8137	0.0568	0.0348	0.0304	0.0278	0.0366
0.0	0.0	0.0	-417.5753	1300.8299	NaN	NaN	1.3	0.8057	0.0597	0.0362	0.0325	0.0297	0.0362
0.0	0.0	0.0	-1813.5753	1858.8299	NaN	NaN	1.3	0.8084	0.059	0.0358	0.0318	0.0292	0.0359
0.0	0.0	0.0	-1233.5753	-498.1701	NaN	NaN	0.2877	0.8073	0.0592	0.0361	0.032	0.0293	0.036
0.0	0.0	0.0	-1916.5753	2676.8299	NaN	NaN	1.3	0.7989	0.0628	0.0382	0.0335	0.0309	0.0358
0.0	0.0	0.0	-1232.5753	1526.8299	NaN	NaN	1.3	0.8018	0.0617	0.0378	0.0326	0.0301	0.0361
0.0	0.0	0.0	-2639.5753	452.8299	NaN	NaN	-0.2071	0.8082	0.059	0.0361	0.0316	0.029	0.0361
0.0	0.0	0.0	-962.5753	2757.8299	NaN	NaN	1.3	0.7981	0.0631	0.0383	0.0336	0.0311	0.0358
0.0	0.0	0.0	-161.5753	-284.1701	NaN	NaN	0.6375	0.8088	0.0589	0.036	0.0313	0.029	0.036
0.0	0.0	0.0	-1214.5753	1723.8299	NaN	NaN	1.3	0.7974	0.0633	0.0384	0.0337	0.0313	0.0359
0.0	0.0	0.0	-1225.5753	4423.8299	NaN	NaN	1.3	0.8019	0.0617	0.0377	0.0325	0.0303	0.0359
0.0	0.0	0.0	-2014.5753	1217.8299	NaN	NaN	-0.3	0.8076	0.0592	0.0361	0.0316	0.0294	0.0361
0.0	0.0	0.0	-901.5753	939.8299	NaN	NaN	1.3	0.8041	0.0606	0.0368	0.0325	0.0303	0.0358
0.0	0.0	0.0	-2096.5753	835.8299	NaN	NaN	-0.3	0.8081	0.059	0.0359	0.0317	0.0297	0.0357
0.0	0.0	0.0	-2497.5753	2262.8299	NaN	NaN	-0.3	0.7994	0.0622	0.0379	0.0334	0.0314	0.0358
0.0	0.0	0.0	-1922.5753	3379.8299	NaN	NaN	1.3	0.7987	0.0626	0.0383	0.0333	0.0313	0.0358
0.0	0.0	0.0	-2894.5753	2695.8299	NaN	NaN	-0.3	0.8105	0.0575	0.0355	0.0313	0.0291	0.0361
0.0	0.0	0.0	-1075.5753	-789.1701	NaN	NaN	0.4232	0.8152	0.0556	0.0338	0.031	0.0288	0.0356
0.0	0.0	0.0	-2758.5753	611.8299	NaN	NaN	-0.285	0.8146	0.0559	0.0336	0.0312	0.0292	0.0353
0.0	0.0	0.0	-2662.5753	-1411.1701	NaN	NaN	0.3464	0.8119	0.057	0.0344	0.0317	0.0297	0.0354
0.0	0.0	0.0	-1546.5753	5151.8299	NaN	NaN	1.3	0.7973	0.0628	0.0382	0.0341	0.0322	0.0355
0.0	0.0	0.0	-1681.5753	1953.8299	NaN	NaN	1.3	0.8049	0.06	0.0368	0.0322	0.0302	0.036
0.0	0.0	0.0	-2025.5753	1033.8299	NaN	NaN	-0.3	0.7932	0.0647	0.0393	0.0345	0.0323	0.036
0.0	0.0	0.0	-548.5753	3834.8299	NaN	NaN	1.1669	0.7859	0.0682	0.0412	0.0354	0.0332	0.036
0.0	0.0	0.0	-1346.5753	2449.8299	NaN	NaN	1.3	0.7867	0.068	0.0412	0.0351	0.0327	0.0364
0.0	0.0	0.0	-2036.5753	1557.8299	NaN	NaN	-0.3	0.7902	0.0662	0.0403	0.0345	0.0321	0.0367
0.0	0.0	0.0	-639.5753	2070.8299	NaN	NaN	1.3	0.7871	0.0675	0.0408	0.0351	0.0327	0.0367
0.0	0.0	0.0	-1183.5753	1248.8299	NaN	NaN	1.3	0.7978	0.0629	0.0382	0.0331	0.0308	0.0371
0.0	0.0	0.0	-2957.5753	229.8299	NaN	NaN	-0.0843	0.7954	0.0636	0.0385	0.0338	0.0317	0.037
0.0	0.0	0.0	-1169.5753	1202.8299	NaN	NaN	1.3	0.7923	0.0651	0.0392	0.0343	0.0322	0.0369
0.0	0.0	0.0	-924.5753	438.8299	NaN	NaN	-0.3	0.7839	0.0687	0.0412	0.0357	0.0335	0.0369
0.0	0.0	0.0	-1530.5753	3616.8299	NaN	NaN	1.3	0.7749	0.0728	0.0437	0.037	0.0347	0.0369
0.0	0.0	0.0	-593.5753	395.8299	NaN	NaN	-0.3	0.7821	0.0702	0.0421	0.0353	0.033	0.0373
0.0	0.0	0.0	-877.5753	3370.8299	NaN	NaN	1.3	0.7703	0.0752	0.0447	0.0376	0.0351	0.0372
0.0	0.0	0.0	157.4247	691.8299	NaN	NaN	0.8146	0.7871	0.0686	0.0407	0.034	0.0321	0.0376
0.0	0.0	0.0	1370.4247	950.8299	NaN	NaN	0.4096	0.7552	0.082	0.0478	0.0403	0.0379	0.0369
0.0	0.0	0.0	-415.5753	4853.8299	NaN	NaN	1.0936	0.7638	0.0791	0.0457	0.0377	0.0358	0.0378
0.0	0.0	0.0	1622.4247	687.8299	NaN	NaN	0.2977	0.7586	0.0812	0.0467	0.0391	0.0367	0.0377
0.0	0.0	0.0	-1339.5753	2842.8299	NaN	NaN	1.3	0.7786	0.0724	0.0423	0.0354	0.0335	0.0378
0.0	0.0	0.0	-1713.5753	-461.1701	NaN	NaN	0.2121	0.7862	0.0683	0.0403	0.0347	0.0327	0.0377
0.0	0.0	0.0	-1702.5753	2778.8299	NaN	NaN	1.3	0.7868	0.0676	0.0401	0.0349	0.0332	0.0374
0.0	0.0	0.0	-484.5753	-705.1701	NaN	NaN	0.5927	0.7884	0.0668	0.0397	0.0347	0.033	0.0374
0.0	0.0	0.0	-909.5753	319.8299	NaN	NaN	-0.3	0.7808	0.07	0.0416	0.0362	0.0344	0.037
0.0	0.0	0.0	-926.5753	2632.8299	NaN	NaN	1.3	0.7817	0.0699	0.0417	0.0357	0.0339	0.0371
0.0	0.0	0.0	-1359.5753	-1019.1701	NaN	NaN	0.4284	0.7926	0.0652	0.0391	0.0338	0.0319	0.0374
0.0	0.0	0.0	-147.5753	1288.8299	NaN	NaN	1.1293	0.791	0.0655	0.0392	0.0344	0.0326	0.0372
0.0	0.0	0.0	-1999.5753	-1177.1701	NaN	NaN	0.3706	0.8009	0.0615	0.0369	0.0325	0.031	0.0372
0.0	0.0	0.0	-2111.5753	1288.8299	NaN	NaN	-0.3	0.7833	0.0688	0.0409	0.036	0.0343	0.0368
0.0	0.0	0.0	-223.5753	2863.8299	NaN	NaN	1.0847	0.7828	0.0697	0.0414	0.0354	0.0337	0.037
0.0	0.0	0.0	698.4247	2125.8299	NaN	NaN	0.7527	0.7673	0.0762	0.0449	0.0383	0.036	0.0373
0.0	0.0	0.0	-811.5753	1021.8299	NaN	NaN	1.3	0.7878	0.0684	0.0402	0.0341	0.032	0.0376
0.0	0.0	0.0	602.4247	592.8299	NaN	NaN	0.496	0.7763	0.0729	0.0424	0.0368	0.0344	0.0373
0.0	0.0	0.0	-719.5753	859.8299	NaN	NaN	1.3	0.791	0.0672	0.0392	0.0337	0.0318	0.0372
0.0	0.0	0.0	-2554.5753	3313.8299	NaN	NaN	1.3	0.7816	0.0705	0.041	0.0359	0.0336	0.0373
0.0	0.0	0.0	-2150.5753	410.8299	NaN	NaN	-0.2361	0.7947	0.0656	0.0382	0.0332	0.0313	0.037
0.0	0.0	0.0	250.4247	4426.8299	NaN	NaN	0.9465	0.7728	0.0743	0.0429	0.0376	0.0352	0.0372
0.0	0.0	0.0	-227.5753	-2247.1701	NaN	NaN	0.908	0.7965	0.0653	0.0379	0.0326	0.0307	0.037
0.0	0.0	0.0	-6.5753	5062.8299	NaN	NaN	1.0013	0.7663	0.0771	0.0445	0.0388	0.0362	0.0371
0.0	0.0	0.0	-2824.5753	8.8299	NaN	NaN	-0.0031	0.7885	0.0694	0.0396	0.0335	0.0318	0.0372
0.0	0.0	0.0	-426.5753	5389.8299	NaN	NaN	1.0859	0.7374	0.0894	0.0521	0.0435	0.0399	0.0376
0.0	0.0	0.0	-218.5753	3390.8299	NaN	NaN	1.0689	0.7774	0.0746	0.0428	0.0343	0.0323	0.0385
0.0	0.0	0.0	-423.5753	3324.8299	NaN	NaN	1.146	0.738	0.0902	0.052	0.0427	0.039	0.038
0.0	0.0	0.0	-395.5753	2421.8299	NaN	NaN	1.1952	0.7888	0.0704	0.0398	0.0322	0.0306	0.0383
0.0	0.0	0.0	-1792.5753	1676.8299	NaN	NaN	-0.3	0.757	0.0829	0.0467	0.0398	0.0365	0.0372
0.0	0.0	0.0	-681.5753	4692.8299	NaN	NaN	1.1699	0.7816	0.073	0.0415	0.034	0.0321	0.0378
0.0	0.0	0.0	-1163.5753	-351.1701	NaN	NaN	0.2318	0.7676	0.0786	0.0444	0.0376	0.0346	0.0371
0.0	0.0	0.0	-1087.5753	2033.8299	NaN	NaN	1.3	0.7706	0.0775	0.0442	0.0364	0.0339	0.0373
0.0	0.0	0.0	355.4247	372.8299	NaN	NaN	0.5119	0.7641	0.0804	0.0455	0.0376	0.0348	0.0375
0.0	0.0	0.0	298.4247	943.8299	NaN	NaN	0.7598	0.7552	0.0841	0.0479	0.039	0.0361	0.0377
0.0	0.0	0.0	-1278.5753	4790.8299	NaN	NaN	1.3	0.7547	0.0847	0.048	0.0387	0.0358	0.0381
0.0	0.0	0.0	-1266.5753	934.8299	NaN	NaN	-0.3	0.7647	0.081	0.0454	0.0369	0.0343	0.0377
0.0	0.0	0.0	-566.5753	3269.8299	NaN	NaN	1.2096	0.7577	0.0837	0.047	0.0385	0.0356	0.0375
0.0	0.0	0.0	-1066.5753	1640.8299	NaN	NaN	1.3	0.771	0.0785	0.0439	0.0359	0.0334	0.0374
0.0	0.0	0.0	-1871.5753	3434.8299	NaN	NaN	1.3	0.7592	0.0833	0.0465	0.0384	0.0353	0.0373
0.0	0.0	0.0	400.4247	993.8299	NaN	NaN	0.7128	0.772	0.0783	0.0437	0.0357	0.033	0.0374
0.0	0.0	0.0	-706.5753	2729.8299	NaN	NaN	1.3	0.7603	0.083	0.0463	0.0382	0.0349	0.0373
0.0	0.0	0.0	-2174.5753	989.8299	NaN	NaN	-0.3	0.7789	0.0756	0.0419	0.0345	0.0318	0.0373
0.0	0.0	0.0	-1209.5753	3892.8299	NaN	NaN	1.3	0.7548	0.0851	0.0477	0.0394	0.0357	0.0373
0.0	0.0	0.0	-2542.5753	2519.8299	NaN	NaN	-0.3	0.7875	0.0719	0.04	0.0329	0.0302	0.0375
0.0	0.0	0.0	-2920.5753	2852.8299	NaN	NaN	-0.3	0.7773	0.0756	0.0422	0.036	0.0323	0.0365
0.0	0.0	0.0	-951.5753	112.8299	NaN	NaN	-0.1345	0.7906	0.0702	0.0393	0.0331	0.0302	0.0366
0.0	0.0	0.0	-1446.5753	4600.8299	NaN	NaN	1.3	0.7543	0.0848	0.0481	0.0403	0.0359	0.0367
0.0	0.0	0.0	-41.5753	5541.8299	NaN	NaN	1.0076	0.7766	0.0767	0.043	0.0349	0.0316	0.0373
0.0	0.0	0.0	-29.5753	1540.8299	NaN	NaN	1.0196	0.7676	0.0804	0.0446	0.0374	0.0334	0.0366
0.0	0.0	0.0	-131.5753	1842.8299	NaN	NaN	1.0769	0.7791	0.0757	0.042	0.0349	0.0317	0.0366
0.0	0.0	0.0	-833.5753	3434.8299	NaN	NaN	1.3	0.7651	0.0811	0.0452	0.0379	0.034	0.0367
0.0	0.0	0.0	-2031.5753	4111.8299	NaN	NaN	1.3	0.7853	0.0726	0.0408	0.034	0.0306	0.0368
0.0	0.0	0.0	1036.4247	1482.8299	NaN	NaN	0.5886	0.7877	0.0712	0.0399	0.0344	0.0306	0.0362
0.0	0.0	0.0	-823.5753	-883.1701	NaN	NaN	0.5175	0.8062	0.063	0.0356	0.0313	0.0281	0.0358
0.0	0.0	0.0	-1991.5753	2931.8299	NaN	NaN	1.3	0.7915	0.0685	0.0387	0.0346	0.0311	0.0357
0.0	0.0	0.0	-1365.5753	863.8299	NaN	NaN	-0.3	0.7966	0.0667	0.0379	0.0332	0.03	0.0356
0.0	0.0	0.0	-2702.5753	5339.8299	NaN	NaN	1.3	0.7864	0.0704	0.0403	0.0354	0.0317	0.0358
0.0	0.0	0.0	-2368.5753	1026.8299	NaN	NaN	-0.3	0.8017	0.0644	0.0368	0.0322	0.0291	0.0357
0.0	0.0	0.0	-1857.5753	3469.8299	NaN	NaN	1.3	0.7833	0.0714	0.0409	0.0362	0.0325	0.0358
0.0	0.0	0.0	-320.5753	2348.8299	NaN	NaN	1.1581	0.7985	0.0655	0.0376	0.0328	0.0297	0.0359
0.0	0.0	0.0	-2150.5753	1240.8299	NaN	NaN	-0.3	0.8066	0.0611	0.036	0.0317	0.0287	0.036
0.0	0.0	0.0	-885.5753	655.8299	NaN	NaN	-0.3	0.8117	0.0585	0.0348	0.0306	0.0283	0.036
0.0	0.0	0.0	-2435.5753	-1969.1701	NaN	NaN	0.4471	0.8131	0.058	0.0344	0.0304	0.0283	0.0357
0.0	0.0	0.0	1610.4247	3807.8299	NaN	NaN	0.7028	0.7899	0.0675	0.0398	0.0349	0.0323	0.0356
0.0	0.0	0.0	-2636.5753	1232.8299	NaN	NaN	-0.3	0.8136	0.0582	0.0348	0.0299	0.0276	0.0359
0.0	0.0	0.0	-2317.5753	951.8299	NaN	NaN	-0.3	0.795	0.0651	0.0388	0.0338	0.0313	0.036
0.0	0.0	0.0	-383.5753	412.8299	NaN	NaN	1.3	0.8089	0.0598	0.0359	0.0307	0.0286	0.0361
0.0	0.0	0.0	-1470.5753	2539.8299	NaN	NaN	1.3	0.7944	0.0652	0.039	0.0338	0.0314	0.0363
0.0	0.0	0.0	-1673.5753	1948.8299	NaN	NaN	1.3	0.8122	0.0579	0.0351	0.0301	0.0282	0.0365
0.0	0.0	0.0	-2180.5753	1273.8299	NaN	NaN	-0.3	0.8116	0.0579	0.0346	0.0308	0.0288	0.0363
0.0	0.0	0.0	-3930.5753	2282.8299	NaN	NaN	-0.3	0.8108	0.0583	0.0347	0.031	0.0292	0.036
0.0	0.0	0.0	-2012.5753	3775.8299	NaN	NaN	1.3	0.8023	0.0615	0.037	0.0324	0.0307	0.0362
0.0	0.0	0.0	-3238.5753	2721.8299	NaN	NaN	-0.3	0.8081	0.0591	0.0358	0.0312	0.0294	0.0363
0.0	0.0	0.0	575.4247	2399.8299	NaN	NaN	0.8066	0.7985	0.0625	0.038	0.0332	0.0313	0.0364
0.0	0.0	0.0	-891.5753	626.8299	NaN	NaN	-0.3	0.8128	0.0569	0.0347	0.0306	0.0287	0.0364
0.0	0.0	0.0	-2248.5753	1842.8299	NaN	NaN	-0.3	0.8063	0.059	0.0358	0.0323	0.0302	0.0365
0.0	0.0	0.0	-1575.5753	3158.8299	NaN	NaN	1.3	0.8134	0.0563	0.0342	0.031	0.029	0.0362
0.0	0.0	0.0	-1081.5753	-2348.1701	NaN	NaN	0.6846	0.8177	0.0545	0.0327	0.0307	0.0284	0.036
0.0	0.0	0.0	-2093.5753	20.8299	NaN	NaN	-0.01	0.8156	0.0553	0.0331	0.0312	0.0291	0.0357
0.0	0.0	0.0	-1622.5753	1088.8299	NaN	NaN	-0.3	0.8142	0.0559	0.0335	0.0312	0.0293	0.0358
0.0	0.0	0.0	-1211.5753	-1193.1701	NaN	NaN	0.4962	0.8124	0.0565	0.0341	0.0314	0.0296	0.036
0.0	0.0	0.0	-2070.5753	3329.8299	NaN	NaN	1.3	0.8036	0.0597	0.0364	0.0329	0.0311	0.0363
0.0	0.0	0.0	-486.5753	-1415.1701	NaN	NaN	0.7441	0.8065	0.0586	0.0359	0.0321	0.0303	0.0366
0.0	0.0	0.0	-1668.5753	3874.8299	NaN	NaN	1.3	0.7928	0.0637	0.0392	0.0346	0.0327	0.037
0.0	0.0	0.0	-89.5753	2615.8299	NaN	NaN	1.0355	0.8012	0.0604	0.0375	0.0328	0.0308	0.0373
0.0	0.0	0.0	-2232.5753	-202.1701	NaN	NaN	0.083	0.8105	0.0567	0.0348	0.0314	0.0293	0.0372
0.0	0.0	0.0	-2264.5753	876.8299	NaN	NaN	-0.3	0.8063	0.0585	0.0353	0.0324	0.0305	0.0369
0.0	0.0	0.0	-1011.5753	183.8299	NaN	NaN	-0.2221	0.8056	0.0589	0.0357	0.0324	0.0305	0.0369
0.0	0.0	0.0	3038.4247	1302.8299	NaN	NaN	0.3001	0.7835	0.0675	0.0412	0.0363	0.0344	0.0371
0.0	0.0	0.0	-2083.5753	4954.8299	NaN	NaN	1.3	0.7911	0.0647	0.0402	0.0341	0.0323	0.0376
0.0	0.0	0.0	-1179.5753	426.8299	NaN	NaN	-0.3	0.7965	0.0622	0.0386	0.0335	0.0313	0.0379
0.0	0.0	0.0	-1414.5753	1869.8299	NaN	NaN	1.3	0.7998	0.0609	0.0375	0.0331	0.0311	0.0377
0.0	0.0	0.0	623.4247	-836.1701	NaN	NaN	1.3	0.8046	0.0588	0.0361	0.0325	0.0304	0.0376
0.0	0.0	0.0	-1848.5753	286.8299	NaN	NaN	-0.1837	0.8081	0.0575	0.0351	0.0321	0.03	0.0373
0.0	0.0	0.0	-1945.5753	1573.8299	NaN	NaN	-0.3	0.8019	0.0599	0.0365	0.0333	0.0313	0.0371
0.0	0.0	0.0	-2345.5753	843.8299	NaN	NaN	-0.3	0.7987	0.0614	0.0375	0.0335	0.0317	0.0372
0.0	0.0	0.0	-1329.5753	1640.8299	NaN	NaN	1.3	0.7944	0.063	0.0388	0.0341	0.0322	0.0374
0.0	0.0	0.0	-1077.5753	1529.8299	NaN	NaN	1.3	0.7961	0.0625	0.0386	0.0336	0.0317	0.0375
0.0	0.0	0.0	-337.5753	-188.1701	NaN	NaN	0.3579	0.7927	0.0639	0.0393	0.0341	0.0323	0.0377
0.0	0.0	0.0	-1197.5753	719.8299	NaN	NaN	-0.3	0.7843	0.0674	0.0414	0.0354	0.0336	0.0379
0.0	0.0	0.0	61.4247	4491.8299	NaN	NaN	0.9865	0.7833	0.0682	0.0419	0.0353	0.0334	0.0381
0.0	0.0	0.0	-1582.5753	2408.8299	NaN	NaN	1.3	0.7935	0.0639	0.0394	0.0333	0.0314	0.0385
0.0	0.0	0.0	-1755.5753	-1007.1701	NaN	NaN	0.3646	0.7925	0.0644	0.0393	0.0337	0.0319	0.0381
0.0	0.0	0.0	907.4247	1682.8299	NaN	NaN	0.6497	0.781	0.0698	0.0421	0.0357	0.0338	0.0377
0.0	0.0	0.0	-225.5753	2678.8299	NaN	NaN	1.0919	0.7776	0.0716	0.0431	0.0359	0.0338	0.038
0.0	0.0	0.0	-1080.5753	3389.8299	NaN	NaN	1.3	0.77	0.0749	0.0447	0.0372	0.0349	0.0382
0.0	0.0	0.0	-1300.5753	3500.8299	NaN	NaN	1.3	0.7781	0.0719	0.0428	0.0356	0.0333	0.0382
0.0	0.0	0.0	-1729.5753	4739.8299	NaN	NaN	1.3	0.7828	0.0696	0.0418	0.0351	0.0327	0.0381
0.0	0.0	0.0	-1317.5753	-1556.1701	NaN	NaN	0.5415	0.8022	0.0611	0.0373	0.0318	0.0297	0.038
0.0	0.0	0.0	-802.5753	-628.1701	NaN	NaN	0.4391	0.795	0.0637	0.0387	0.0336	0.0316	0.0375
0.0	0.0	0.0	569.4247	-22.1701	NaN	NaN	-0.0405	0.7939	0.0646	0.0391	0.0335	0.0316	0.0372
0.0	0.0	0.0	-1510.5753	3332.8299	NaN	NaN	1.3	0.7801	0.0705	0.0424	0.036	0.0337	0.0373
0.0	0.0	0.0	-1262.5753	1133.8299	NaN	NaN	-0.3	0.7931	0.0654	0.0396	0.0333	0.031	0.0376
0.0	0.0	0.0	-930.5753	3704.8299	NaN	NaN	1.3	0.7787	0.0713	0.0427	0.0362	0.0336	0.0375
0.0	0.0	0.0	-124.5753	-656.1701	NaN	NaN	0.8404	0.7987	0.0632	0.0383	0.0321	0.03	0.0377
0.0	0.0	0.0	-1173.5753	129.8299	NaN	NaN	-0.1244	0.7861	0.0679	0.041	0.035	0.0326	0.0374
0.0	0.0	0.0	-906.5753	4232.8299	NaN	NaN	1.2726	0.7862	0.0686	0.0409	0.0345	0.0323	0.0375
0.0	0.0	0.0	-643.5753	98.8299	NaN	NaN	-0.1814	0.7915	0.0662	0.0396	0.0337	0.0313	0.0377
0.0	0.0	0.0	-2334.5753	2081.8299	NaN	NaN	-0.3	0.785	0.0689	0.041	0.035	0.0326	0.0376
0.0	0.0	0.0	-1079.5753	3034.8299	NaN	NaN	1.3	0.784	0.0698	0.0413	0.0349	0.0325	0.0375
0.0	0.0	0.0	-1449.5753	2226.8299	NaN	NaN	1.3	0.7817	0.0708	0.0417	0.0353	0.0329	0.0378
0.0	0.0	0.0	-1577.5753	3079.8299	NaN	NaN	1.3	0.7792	0.0718	0.0422	0.0357	0.0333	0.0378
0.0	0.0	0.0	-1467.5753	1342.8299	NaN	NaN	-0.3	0.7942	0.0656	0.0387	0.033	0.0308	0.0377
0.0	0.0	0.0	27.4247	513.8299	NaN	NaN	0.9493	0.7882	0.0676	0.0399	0.0345	0.0322	0.0375
0.0	0.0	0.0	-1566.5753	1184.8299	NaN	NaN	-0.3	0.7909	0.0667	0.0393	0.0339	0.0318	0.0375
0.0	0.0	0.0	-1569.5753	2027.8299	NaN	NaN	1.3	0.7828	0.0701	0.041	0.0353	0.0332	0.0376
0.0	0.0	0.0	-828.5753	4156.8299	NaN	NaN	1.249	0.7741	0.0742	0.0431	0.0365	0.0343	0.0378
0.0	0.0	0.0	-1224.5753	1859.8299	NaN	NaN	1.3	0.7837	0.0707	0.0408	0.0345	0.0325	0.0379
0.0	0.0	0.0	-541.5753	950.8299	NaN	NaN	1.3	0.7812	0.0716	0.0413	0.0352	0.033	0.0377
0.0	0.0	0.0	-2249.5753	3838.8299	NaN	NaN	1.3	0.7834	0.0706	0.0408	0.0347	0.0327	0.0378
0.0	0.0	0.0	-492.5753	1737.8299	NaN	NaN	1.3	0.7835	0.0704	0.0407	0.0348	0.0328	0.0378
0.0	0.0	0.0	-2628.5753	2489.8299	NaN	NaN	-0.3	0.7951	0.0654	0.038	0.0329	0.031	0.0376
0.0	0.0	0.0	-1498.5753	1796.8299	NaN	NaN	1.3	0.7903	0.067	0.0391	0.0342	0.0321	0.0374
0.0	0.0	0.0	-1377.5753	-397.1701	NaN	NaN	0.2238	0.7949	0.0652	0.038	0.0331	0.0313	0.0373
0.0	0.0	0.0	-2594.5753	2222.8299	NaN	NaN	-0.3	0.7865	0.0686	0.04	0.0349	0.0327	0.0373
0.0	0.0	0.0	-1289.5753	1381.8299	NaN	NaN	1.3	0.7972	0.0644	0.0377	0.0325	0.0307	0.0375
0.0	0.0	0.0	224.4247	207.8299	NaN	NaN	0.4808	0.7885	0.0678	0.0396	0.0344	0.0323	0.0374
0.0	0.0	0.0	-1450.5753	1387.8299	NaN	NaN	-0.3	0.795	0.0653	0.0382	0.0329	0.031	0.0375
0.0	0.0	0.0	-3103.5753	3396.8299	NaN	NaN	1.3	0.7924	0.0663	0.0388	0.0335	0.0315	0.0376
0.0	0.0	0.0	-680.5753	-411.1701	NaN	NaN	0.3766	0.7905	0.0671	0.0392	0.0335	0.0318	0.0379
0.0	0.0	0.0	-840.5753	771.8299	NaN	NaN	-0.3	0.7836	0.0701	0.0407	0.0346	0.0328	0.0381
0.0	0.0	0.0	-832.5753	3525.8299	NaN	NaN	1.3	0.7781	0.0726	0.0421	0.0351	0.0333	0.0387
0.0	0.0	0.0	-1410.5753	2876.8299	NaN	NaN	1.3	0.7819	0.0713	0.0411	0.0341	0.0325	0.0391
0.0	0.0	0.0	-1720.5753	898.8299	NaN	NaN	-0.3	0.7795	0.0722	0.0416	0.0347	0.033	0.0391
0.0	0.0	0.0	-2333.5753	3706.8299	NaN	NaN	1.3	0.7835	0.0707	0.0407	0.0339	0.0322	0.039
0.0	0.0	0.0	323.4247	816.8299	NaN	NaN	0.7164	0.7844	0.0703	0.0404	0.0338	0.0322	0.039
0.0	0.0	0.0	-356.5753	-316.1701	NaN	NaN	0.47	0.784	0.0704	0.0405	0.0339	0.0323	0.0389
0.0	0.0	0.0	-244.5753	2048.8299	NaN	NaN	1.1356	0.7766	0.0736	0.0421	0.0351	0.0335	0.0391
0.0	0.0	0.0	220.4247	1226.8299	NaN	NaN	0.8477	0.7732	0.0755	0.0429	0.0353	0.0337	0.0394
0.0	0.0	0.0	-537.5753	2294.8299	NaN	NaN	1.3	0.7776	0.0738	0.0418	0.0343	0.0328	0.0396
0.0	0.0	0.0	-443.5753	364.8299	NaN	NaN	-0.3	0.7819	0.0719	0.0409	0.0337	0.0322	0.0395
0.0	0.0	0.0	-594.5753	2492.8299	NaN	NaN	1.3	0.7728	0.0758	0.0429	0.0352	0.0337	0.0396
0.0	0.0	0.0	-564.5753	669.8299	NaN	NaN	1.3	0.7821	0.0721	0.0407	0.0332	0.0319	0.04
0.0	0.0	0.0	-236.5753	2276.8299	NaN	NaN	1.116	0.7807	0.0723	0.0412	0.0337	0.0323	0.0397
0.0	0.0	0.0	26.4247	-821.1701	NaN	NaN	1.0332	0.7898	0.0683	0.0391	0.032	0.0309	0.0399
0.0	0.0	0.0	-1277.5753	-239.1701	NaN	NaN	0.1577	0.7828	0.0708	0.0407	0.0335	0.0324	0.0398
0.0	0.0	0.0	-1680.5753	6272.8299	NaN	NaN	1.3	0.7755	0.0741	0.0424	0.0343	0.0333	0.0405
0.0	0.0	0.0	-1189.5753	-313.1701	NaN	NaN	0.2084	0.7898	0.0678	0.0391	0.0316	0.0309	0.0408
0.0	0.0	0.0	-3024.5753	209.8299	NaN	NaN	-0.0745	0.7926	0.0658	0.0385	0.0318	0.0309	0.0403
0.0	0.0	0.0	-1651.5753	2259.8299	NaN	NaN	1.3	0.7948	0.0648	0.038	0.0316	0.0307	0.0402
0.0	0.0	0.0	-1930.5753	685.8299	NaN	NaN	-0.3	0.7942	0.065	0.038	0.0317	0.0307	0.0402
0.0	0.0	0.0	-2929.5753	3744.8299	NaN	NaN	1.3	0.7913	0.0663	0.0389	0.0321	0.0311	0.0403
0.0	0.0	0.0	-1223.5753	1763.8299	NaN	NaN	1.3	0.7916	0.0664	0.0389	0.0318	0.0308	0.0405
0.0	0.0	0.0	-231.5753	337.8299	NaN	NaN	1.3	0.7841	0.0698	0.0405	0.0328	0.032	0.0408
0.0	0.0	0.0	-778.5753	3448.8299	NaN	NaN	1.2916	0.7786	0.0728	0.0418	0.0332	0.0324	0.0411
0.0	0.0	0.0	-1663.5753	2570.8299	NaN	NaN	1.3	0.789	0.0684	0.0394	0.0313	0.0305	0.0413
0.0	0.0	0.0	-2060.5753	1471.8299	NaN	NaN	-0.3	0.7902	0.0674	0.0391	0.0316	0.0307	0.0411
0.0	0.0	0.0	-238.5753	332.8299	NaN	NaN	1.3	0.7911	0.067	0.0388	0.0316	0.0307	0.0408
0.0	0.0	0.0	-3014.5753	3173.8299	NaN	NaN	1.3	0.7865	0.0692	0.0398	0.0322	0.0314	0.0408
0.0	0.0	0.0	-4203.5753	1762.8299	NaN	NaN	-0.3	0.7873	0.0692	0.0395	0.0319	0.0312	0.0408
0.0	0.0	0.0	-82.5753	2654.8299	NaN	NaN	1.0321	0.7825	0.0717	0.0406	0.0327	0.0319	0.0406
0.0	0.0	0.0	-2295.5753	1697.8299	NaN	NaN	-0.3	0.7853	0.0709	0.0398	0.0321	0.0313	0.0405
0.0	0.0	0.0	-2426.5753	1537.8299	NaN	NaN	-0.3	0.7792	0.074	0.0411	0.0331	0.0323	0.0403
0.0	0.0	0.0	-2794.5753	2797.8299	NaN	NaN	1.3	0.7768	0.0757	0.0416	0.0331	0.0325	0.0402
0.0	0.0	0.0	-1788.5753	3971.8299	NaN	NaN	1.3	0.7601	0.0846	0.0451	0.0356	0.0345	0.0401
0.0	0.0	0.0	-1023.5753	2674.8299	NaN	NaN	1.3	0.7806	0.0752	0.0406	0.0319	0.031	0.0406
0.0	0.0	0.0	-2544.5753	2603.8299	NaN	NaN	1.3	0.7791	0.0749	0.0411	0.0331	0.0318	0.04
0.0	0.0	0.0	-1225.5753	1203.8299	NaN	NaN	-0.3	0.7885	0.0706	0.039	0.0315	0.0305	0.04
0.0	0.0	0.0	-3546.5753	-445.1701	NaN	NaN	0.1115	0.7855	0.0715	0.0396	0.0324	0.0313	0.0397
0.0	0.0	0.0	-1683.5753	4853.8299	NaN	NaN	1.3	0.7663	0.0808	0.0441	0.0352	0.034	0.0396
0.0	0.0	0.0	-1977.5753	2072.8299	NaN	NaN	1.3	0.7745	0.078	0.0422	0.0331	0.0319	0.0402
0.0	0.0	0.0	-2971.5753	880.8299	NaN	NaN	-0.3	0.7647	0.0822	0.0445	0.0351	0.0335	0.04
0.0	0.0	0.0	-1126.5753	983.8299	NaN	NaN	-0.3	0.782	0.074	0.0407	0.0321	0.0309	0.0404
0.0	0.0	0.0	-2465.5753	1683.8299	NaN	NaN	-0.3	0.779	0.0745	0.0413	0.0332	0.0318	0.0402
0.0	0.0	0.0	-2406.5753	1292.8299	NaN	NaN	-0.3	0.7815	0.0731	0.0408	0.0327	0.0315	0.0405
0.0	0.0	0.0	-2118.5753	2722.8299	NaN	NaN	1.3	0.7699	0.078	0.0435	0.0348	0.0333	0.0405
0.0	0.0	0.0	-2863.5753	4838.8299	NaN	NaN	1.3	0.7691	0.079	0.0436	0.0344	0.033	0.0408
0.0	0.0	0.0	-882.5753	2715.8299	NaN	NaN	1.3	0.7654	0.0808	0.0444	0.0351	0.0335	0.0409
0.0	0.0	0.0	-2753.5753	2300.8299	NaN	NaN	-0.3	0.7667	0.0802	0.044	0.0348	0.0333	0.0409
0.0	0.0	0.0	-2740.5753	5367.8299	NaN	NaN	1.3	0.7525	0.0871	0.0471	0.0372	0.0354	0.0408
0.0	0.0	0.0	-806.5753	3135.8299	NaN	NaN	1.3	0.7607	0.0834	0.0453	0.0356	0.0338	0.0412
0.0	0.0	0.0	-833.5753	4284.8299	NaN	NaN	1.2415	0.7485	0.0882	0.0483	0.0382	0.0358	0.041
0.0	0.0	0.0	-2179.5753	4936.8299	NaN	NaN	1.3	0.7702	0.0769	0.0437	0.0346	0.0327	0.0419
0.0	0.0	0.0	-2019.5753	901.8299	NaN	NaN	-0.3	0.7831	0.0702	0.0406	0.0335	0.0314	0.0412
0.0	0.0	0.0	-2199.5753	1449.8299	NaN	NaN	-0.3	0.7984	0.063	0.0372	0.0317	0.0294	0.0403
0.0	0.0	0.0	-3605.5753	-1523.1701	NaN	NaN	0.297	0.8054	0.0598	0.0356	0.0313	0.0286	0.0393
0.0	0.0	0.0	-567.5753	13.8299	NaN	NaN	-0.025	0.7989	0.0619	0.0372	0.0326	0.0302	0.0392
0.0	0.0	0.0	-3252.5753	1280.8299	NaN	NaN	-0.3	0.7922	0.0641	0.0391	0.0336	0.0313	0.0397
0.0	0.0	0.0	-2154.5753	2747.8299	NaN	NaN	1.3	0.7813	0.0682	0.0417	0.0354	0.0332	0.0403
0.0	0.0	0.0	-1517.5753	-256.1701	NaN	NaN	0.1444	0.7904	0.0644	0.0395	0.0335	0.0315	0.0407
0.0	0.0	0.0	-1233.5753	309.8299	NaN	NaN	-0.3	0.7905	0.0643	0.0394	0.0339	0.0317	0.0402
0.0	0.0	0.0	-741.5753	210.8299	NaN	NaN	-0.3	0.8014	0.06	0.0368	0.0321	0.03	0.0397
0.0	0.0	0.0	-2217.5753	-1229.1701	NaN	NaN	0.3566	0.804	0.0589	0.0361	0.0322	0.0298	0.039
0.0	0.0	0.0	-1914.5753	1556.8299	NaN	NaN	-0.3	0.7987	0.0605	0.0374	0.0333	0.0311	0.039
0.0	0.0	0.0	-3354.5753	2195.8299	NaN	NaN	-0.3	0.8007	0.0594	0.0371	0.033	0.0308	0.0389
0.0	0.0	0.0	-2037.5753	2023.8299	NaN	NaN	-0.3	0.8064	0.057	0.0358	0.0323	0.03	0.0385
0.0	0.0	0.0	-1142.5753	-1259.1701	NaN	NaN	0.5243	0.8144	0.0542	0.0338	0.0313	0.0289	0.0375
0.0	0.0	0.0	-1708.5753	-3800.1701	NaN	NaN	0.6898	0.8177	0.0529	0.0328	0.0312	0.0288	0.0366
0.0	0.0	0.0	-3098.5753	-1068.1701	NaN	NaN	0.2564	0.8212	0.0512	0.032	0.031	0.0288	0.0358
0.0	0.0	0.0	-1590.5753	640.8299	NaN	NaN	-0.3	0.8272	0.0481	0.0306	0.0308	0.0288	0.0345
0.0	0.0	0.0	-2450.5753	1785.8299	NaN	NaN	-0.3	0.8377	0.0432	0.0279	0.0303	0.0287	0.0322
0.0	0.0	0.0	-1557.5753	-1215.1701	NaN	NaN	0.4383	0.8483	0.0386	0.0252	0.0295	0.0285	0.0298
0.0	0.0	0.0	-939.5753	136.8299	NaN	NaN	-0.1705	0.8548	0.0359	0.0235	0.0288	0.0285	0.0285
0.0	0.0	0.0	-1747.5753	-2839.1701	NaN	NaN	0.619	0.8587	0.0344	0.0226	0.0282	0.0283	0.0279
0.0	0.0	0.0	-2175.5753	-717.1701	NaN	NaN	0.2479	0.862	0.0329	0.0218	0.0277	0.028	0.0276
0.0	0.0	0.0	-1886.5753	641.8299	NaN	NaN	-0.3	0.8645	0.0317	0.0213	0.0274	0.0277	0.0274
0.0	0.0	0.0	-2334.5753	1359.8299	NaN	NaN	-0.3	0.8664	0.0309	0.0209	0.0272	0.0276	0.0271
0.0	0.0	0.0	-2616.5753	-692.1701	NaN	NaN	0.2092	0.8677	0.0303	0.0206	0.0271	0.0274	0.0269
0.0	0.0	0.0	-2233.5753	-1209.1701	NaN	NaN	0.3512	0.8682	0.0302	0.0206	0.027	0.0273	0.0268
0.0	0.0	0.0	-2399.5753	437.8299	NaN	NaN	-0.2232	0.8688	0.03	0.0205	0.0269	0.0272	0.0266
0.0	0.0	0.0	-1056.5753	-56.1701	NaN	NaN	0.0505	0.8697	0.0296	0.0203	0.0268	0.0271	0.0265
0.0	0.0	0.0	-1319.5753	-1715.1701	NaN	NaN	0.5652	0.8699	0.0294	0.0203	0.0268	0.0272	0.0264
0.0	0.0	0.0	220.4247	2119.8299	NaN	NaN	0.9058	0.8707	0.029	0.0201	0.0267	0.0272	0.0262
0.0	0.0	0.0	-1460.5753	-2055.1701	NaN	NaN	0.5846	0.8701	0.0293	0.0203	0.0267	0.0273	0.0264
0.0	0.0	0.0	-1692.5753	-2518.1701	NaN	NaN	0.598	0.8701	0.0293	0.0205	0.0266	0.0273	0.0263
0.0	0.0	0.0	-1567.5753	1387.8299	NaN	NaN	-0.3	0.8707	0.029	0.0205	0.0265	0.0271	0.0262
0.0	0.0	0.0	-2834.5753	-3232.1701	NaN	NaN	0.5328	0.8713	0.0288	0.0205	0.0263	0.0269	0.0262
0.0	0.0	0.0	-2514.5753	-24.1701	NaN	NaN	0.0095	0.8732	0.0281	0.0203	0.026	0.0266	0.0259
0.0	0.0	0.0	-1742.5753	405.8299	NaN	NaN	-0.3	0.8746	0.0275	0.0203	0.0257	0.0264	0.0255
0.0	0.0	0.0	-1346.5753	2293.8299	NaN	NaN	1.3	0.8761	0.0269	0.0203	0.0253	0.0262	0.0252
0.0	0.0	0.0	-1610.5753	1932.8299	NaN	NaN	1.3	0.8784	0.0261	0.0205	0.0248	0.0257	0.0245
0.0	0.0	0.0	-3158.5753	582.8299	NaN	NaN	-0.2263	0.8817	0.0253	0.0207	0.0239	0.0247	0.0236
0.0	0.0	0.0	-1857.5753	-1425.1701	NaN	NaN	0.4341	0.8856	0.0241	0.021	0.023	0.0236	0.0227
0.0	0.0	0.0	-5.5753	-509.1701	NaN	NaN	0.9892	0.8892	0.0226	0.0209	0.0224	0.0229	0.0219
0.0	0.0	0.0	-3083.5753	2751.8299	NaN	NaN	-0.3	0.8911	0.022	0.0211	0.022	0.0223	0.0215
0.0	0.0	0.0	-3505.5753	1907.8299	NaN	NaN	-0.3	0.8925	0.0216	0.0212	0.0217	0.0218	0.0212
0.0	0.0	0.0	-1116.5753	-1502.1701	NaN	NaN	0.5736	0.8927	0.0216	0.0213	0.0217	0.0216	0.0212
0.0	0.0	0.0	-1856.5753	192.8299	NaN	NaN	-0.1159	0.8931	0.0214	0.0213	0.0216	0.0215	0.0211
0.0	0.0	0.0	-2428.5753	2150.8299	NaN	NaN	-0.3	0.8938	0.021	0.0212	0.0215	0.0215	0.021
0.0	0.0	0.0	-1216.5753	1296.8299	NaN	NaN	1.3	0.8939	0.0209	0.0211	0.0215	0.0215	0.0211
0.0	0.0	0.0	-1352.5753	-1404.1701	NaN	NaN	0.5094	0.8929	0.0212	0.0214	0.0217	0.0216	0.0212
0.0	0.0	0.0	-1142.5753	2173.8299	NaN	NaN	1.3	0.8931	0.0212	0.0214	0.0217	0.0216	0.0211
0.0	0.0	0.0	-2925.5753	-3100.1701	NaN	NaN	0.5145	0.8925	0.0216	0.0216	0.0218	0.0215	0.0211
0.0	0.0	0.0	-1026.5753	1427.8299	NaN	NaN	1.3	0.8927	0.0214	0.0215	0.0218	0.0215	0.0211
0.0	0.0	0.0	-961.5753	-1988.1701	NaN	NaN	0.674	0.8924	0.0215	0.0216	0.0218	0.0215	0.0211
0.0	0.0	0.0	-472.5753	-1972.1701	NaN	NaN	0.8067	0.8925	0.0215	0.0216	0.0218	0.0215	0.021
0.0	0.0	0.0	-1730.5753	-1129.1701	NaN	NaN	0.3948	0.8924	0.0215	0.0217	0.0219	0.0215	0.021
0.0	0.0	0.0	-2227.5753	-492.1701	NaN	NaN	0.181	0.8927	0.0216	0.0217	0.0218	0.0214	0.0209
0.0	0.0	0.0	-2194.5753	-3256.1701	NaN	NaN	0.5974	0.8919	0.0219	0.0219	0.0219	0.0213	0.0211
0.0	0.0	0.0	-2449.5753	-320.1701	NaN	NaN	0.1156	0.8924	0.0216	0.0218	0.0218	0.0213	0.021
0.0	0.0	0.0	-628.5753	2267.8299	NaN	NaN	1.3	0.8923	0.0215	0.0218	0.0218	0.0215	0.0211
0.0	0.0	0.0	-1304.5753	-65.1701	NaN	NaN	0.0476	0.8917	0.0218	0.0221	0.0218	0.0216	0.0211
0.0	0.0	0.0	-1609.5753	-915.1701	NaN	NaN	0.3625	0.8914	0.022	0.0222	0.0219	0.0215	0.021
0.0	0.0	0.0	402.4247	-2694.1701	NaN	NaN	1.1756	0.8909	0.0223	0.0224	0.0219	0.0215	0.0209
0.0	0.0	0.0	-2336.5753	1134.8299	NaN	NaN	-0.3	0.8907	0.0224	0.0224	0.0219	0.0215	0.0209
0.0	0.0	0.0	-3172.5753	-1390.1701	NaN	NaN	0.3047	0.8904	0.0226	0.0224	0.022	0.0216	0.021
0.0	0.0	0.0	-1445.5753	608.8299	NaN	NaN	-0.3	0.8906	0.0224	0.0223	0.022	0.0217	0.021
0.0	0.0	0.0	-1000.5753	2618.8299	NaN	NaN	1.3	0.8905	0.0223	0.0222	0.022	0.0219	0.021
0.0	0.0	0.0	-1942.5753	2022.8299	NaN	NaN	1.3	0.8903	0.0224	0.0223	0.022	0.0219	0.021
0.0	0.0	0.0	-2705.5753	1409.8299	NaN	NaN	-0.3	0.8899	0.0226	0.0225	0.0222	0.0219	0.021
0.0	0.0	0.0	-2351.5753	525.8299	NaN	NaN	-0.288	0.89	0.0227	0.0225	0.0221	0.0217	0.021
0.0	0.0	0.0	-2619.5753	-1283.1701	NaN	NaN	0.3288	0.89	0.0228	0.0226	0.0221	0.0215	0.021
0.0	0.0	0.0	-2326.5753	-1570.1701	NaN	NaN	0.4029	0.8904	0.0228	0.0226	0.022	0.0213	0.0209
0.0	0.0	0.0	-1678.5753	-420.1701	NaN	NaN	0.2002	0.8907	0.0227	0.0225	0.0219	0.0213	0.0209
0.0	0.0	0.0	-1144.5753	-1302.1701	NaN	NaN	0.5322	0.8908	0.0227	0.0224	0.0219	0.0213	0.0208
0.0	0.0	0.0	-1537.5753	1292.8299	NaN	NaN	-0.3	0.8909	0.0226	0.0224	0.0219	0.0214	0.0209
0.0	0.0	0.0	-1816.5753	-2343.1701	NaN	NaN	0.5633	0.8907	0.0228	0.0225	0.0219	0.0213	0.0209
0.0	0.0	0.0	-2223.5753	-3447.1701	NaN	NaN	0.6079	0.8908	0.0228	0.0225	0.0218	0.0212	0.0208
0.0	0.0	0.0	-2294.5753	991.8299	NaN	NaN	-0.3	0.8909	0.0228	0.0225	0.0218	0.0212	0.0208
0.0	0.0	0.0	-2816.5753	-1635.1701	NaN	NaN	0.3673	0.8909	0.0228	0.0225	0.0218	0.0212	0.0208
0.0	0.0	0.0	-2619.5753	1271.8299	NaN	NaN	-0.3	0.8911	0.0228	0.0224	0.0218	0.0211	0.0208
0.0	0.0	0.0	-437.5753	-1600.1701	NaN	NaN	0.7853	0.8913	0.0228	0.0223	0.0218	0.0211	0.0207
0.0	0.0	0.0	-1203.5753	450.8299	NaN	NaN	-0.3	0.8916	0.0226	0.0221	0.0218	0.0212	0.0208
0.0	0.0	0.0	-3496.5753	3516.8299	NaN	NaN	1.3	0.8915	0.0226	0.0221	0.0219	0.0212	0.0208
0.0	0.0	0.0	-2662.5753	746.8299	NaN	NaN	-0.3	0.8913	0.0228	0.0222	0.0219	0.0211	0.0208
0.0	0.0	0.0	-526.5753	-2234.1701	NaN	NaN	0.8093	0.8912	0.0228	0.0223	0.0219	0.021	0.0207
0.0	0.0	0.0	-2746.5753	-2500.1701	NaN	NaN	0.4765	0.8913	0.0228	0.0223	0.022	0.0209	0.0207
0.0	0.0	0.0	-1432.5753	-824.1701	NaN	NaN	0.3652	0.8915	0.0227	0.0223	0.022	0.0209	0.0206
0.0	0.0	0.0	-1988.5753	1189.8299	NaN	NaN	-0.3	0.8915	0.0227	0.0223	0.022	0.021	0.0205
0.0	0.0	0.0	-1398.5753	-3081.1701	NaN	NaN	0.6878	0.8913	0.0228	0.0224	0.0221	0.021	0.0205
0.0	0.0	0.0	-1709.5753	-1430.1701	NaN	NaN	0.4555	0.8914	0.0227	0.0225	0.022	0.0209	0.0205
0.0	0.0	0.0	-1828.5753	-2808.1701	NaN	NaN	0.6056	0.8914	0.0228	0.0225	0.022	0.0208	0.0206
0.0	0.0	0.0	-2979.5753	-1556.1701	NaN	NaN	0.3431	0.8915	0.0227	0.0225	0.0219	0.0208	0.0206
0.0	0.0	0.0	-1330.5753	2429.8299	NaN	NaN	1.3	0.8916	0.0226	0.0224	0.0219	0.0209	0.0207
0.0	0.0	0.0	-2825.5753	760.8299	NaN	NaN	-0.3	0.8912	0.0227	0.0225	0.0219	0.021	0.0207
0.0	0.0	0.0	-3063.5753	1677.8299	NaN	NaN	-0.3	0.8911	0.0228	0.0227	0.0218	0.021	0.0207
0.0	0.0	0.0	-3061.5753	-1449.1701	NaN	NaN	0.3213	0.891	0.0229	0.0227	0.0218	0.0209	0.0207
0.0	0.0	0.0	577.4247	-821.1701	NaN	NaN	1.3	0.8909	0.0229	0.0229	0.0217	0.0209	0.0207
0.0	0.0	0.0	-3306.5753	667.8299	NaN	NaN	-0.2531	0.891	0.0229	0.0229	0.0217	0.0208	0.0207
0.0	0.0	0.0	-367.5753	-1796.1701	NaN	NaN	0.8301	0.8911	0.0229	0.0229	0.0216	0.0208	0.0207
0.0	0.0	0.0	196.4247	411.8299	NaN	NaN	0.6771	0.8914	0.0228	0.0228	0.0216	0.0208	0.0207
0.0	0.0	0.0	-1002.5753	1637.8299	NaN	NaN	1.3	0.8915	0.0227	0.0228	0.0217	0.0207	0.0207
0.0	0.0	0.0	-2826.5753	-347.1701	NaN	NaN	0.1094	0.8917	0.0226	0.0227	0.0217	0.0205	0.0207
0.0	0.0	0.0	-2661.5753	-346.1701	NaN	NaN	0.1151	0.8921	0.0224	0.0225	0.0218	0.0204	0.0208
0.0	0.0	0.0	-3040.5753	-424.1701	NaN	NaN	0.1224	0.8928	0.0221	0.0223	0.0219	0.0201	0.0208
0.0	0.0	0.0	-2878.5753	-272.1701	NaN	NaN	0.0864	0.8932	0.0219	0.0221	0.0219	0.02	0.0209
0.0	0.0	0.0	-2519.5753	-3991.1701	NaN	NaN	0.613	0.8933	0.0219	0.0221	0.022	0.02	0.0208
0.0	0.0	0.0	-2416.5753	1614.8299	NaN	NaN	-0.3	0.8934	0.0218	0.022	0.022	0.02	0.0208
0.0	0.0	0.0	-2082.5753	-953.1701	NaN	NaN	0.314	0.8934	0.0217	0.022	0.022	0.02	0.0208
0.0	0.0	0.0	-2044.5753	-1665.1701	NaN	NaN	0.4489	0.8932	0.0217	0.0221	0.022	0.0201	0.0209
0.0	0.0	0.0	-1925.5753	-1942.1701	NaN	NaN	0.5021	0.8935	0.0217	0.022	0.022	0.02	0.0208
0.0	0.0	0.0	-2310.5753	-866.1701	NaN	NaN	0.2727	0.8937	0.0216	0.022	0.0219	0.02	0.0208
0.0	0.0	0.0	-11.5753	-1675.1701	NaN	NaN	0.9931	0.8938	0.0215	0.022	0.0219	0.02	0.0208
0.0	0.0	0.0	-2802.5753	-1153.1701	NaN	NaN	0.2915	0.8939	0.0215	0.022	0.0219	0.02	0.0208
0.0	0.0	0.0	-1736.5753	-1128.1701	NaN	NaN	0.3938	0.8938	0.0216	0.022	0.0219	0.02	0.0208
0.0	0.0	0.0	-1890.5753	-15.1701	NaN	NaN	0.008	0.8938	0.0216	0.022	0.0219	0.02	0.0207
0.0	0.0	0.0	-3693.5753	-1019.1701	NaN	NaN	0.2163	0.8936	0.0216	0.0221	0.0219	0.02	0.0208
0.0	0.0	0.0	-3092.5753	-902.1701	NaN	NaN	0.2258	0.8936	0.0217	0.0221	0.0219	0.02	0.0207
0.0	0.0	0.0	-1179.5753	727.8299	NaN	NaN	-0.3	0.8936	0.0217	0.0221	0.0219	0.02	0.0207
0.0	0.0	0.0	-1706.5753	-11.1701	NaN	NaN	0.0065	0.8936	0.0217	0.0222	0.0218	0.02	0.0207
0.0	0.0	0.0	-1256.5753	-1257.1701	NaN	NaN	0.5001	0.8937	0.0218	0.0222	0.0218	0.02	0.0206
0.0	0.0	0.0	-1586.5753	1216.8299	NaN	NaN	-0.3	0.8938	0.0218	0.0222	0.0217	0.02	0.0206
0.0	0.0	0.0	-1546.5753	887.8299	NaN	NaN	-0.3	0.8936	0.0218	0.0222	0.0217	0.02	0.0206
0.0	0.0	0.0	-2163.5753	-2568.1701	NaN	NaN	0.5428	0.8935	0.0218	0.0222	0.0218	0.02	0.0206
0.0	0.0	0.0	-3179.5753	912.8299	NaN	NaN	-0.3	0.8934	0.0219	0.0222	0.0218	0.02	0.0207
0.0	0.0	0.0	-3429.5753	-387.1701	NaN	NaN	0.1014	0.8932	0.022	0.0223	0.0218	0.02	0.0208
0.0	0.0	0.0	-2822.5753	-815.1701	NaN	NaN	0.2241	0.8934	0.0219	0.0222	0.0218	0.02	0.0208
0.0	0.0	0.0	-2698.5753	363.8299	NaN	NaN	-0.1558	0.8937	0.0218	0.0221	0.0218	0.02	0.0207
0.0	0.0	0.0	-2108.5753	2527.8299	NaN	NaN	1.3	0.8943	0.0216	0.0219	0.0216	0.0199	0.0206
0.0	0.0	0.0	-1207.5753	1388.8299	NaN	NaN	1.3	0.8946	0.0215	0.0219	0.0217	0.0199	0.0205
0.0	0.0	0.0	-1929.5753	-3221.1701	NaN	NaN	0.6254	0.8946	0.0216	0.022	0.0217	0.0198	0.0204
0.0	0.0	0.0	-999.5753	-434.1701	NaN	NaN	0.3028	0.8949	0.0216	0.0219	0.0216	0.0197	0.0203
0.0	0.0	0.0	-1877.5753	-4344.1701	NaN	NaN	0.6982	0.8944	0.0218	0.0219	0.0217	0.0198	0.0204
0.0	0.0	0.0	-2878.5753	-3744.1701	NaN	NaN	0.5654	0.8943	0.0217	0.0219	0.0217	0.0199	0.0204
0.0	0.0	0.0	-1517.5753	-549.1701	NaN	NaN	0.2657	0.8945	0.0217	0.0218	0.0218	0.02	0.0203
0.0	0.0	0.0	-1759.5753	-1833.1701	NaN	NaN	0.5102	0.8947	0.0216	0.0218	0.0217	0.02	0.0202
0.0	0.0	0.0	-2937.5753	-2486.1701	NaN	NaN	0.4584	0.8944	0.0217	0.0218	0.0218	0.0201	0.0203
0.0	0.0	0.0	-2105.5753	-1318.1701	NaN	NaN	0.385	0.8944	0.0217	0.0217	0.0218	0.0202	0.0203
0.0	0.0	0.0	-2394.5753	-732.1701	NaN	NaN	0.2342	0.8942	0.0216	0.0216	0.0218	0.0203	0.0204
0.0	0.0	0.0	-1332.5753	2073.8299	NaN	NaN	1.3	0.8942	0.0216	0.0215	0.0219	0.0204	0.0204
0.0	0.0	0.0	-2804.5753	122.8299	NaN	NaN	-0.0458	0.8937	0.0217	0.0215	0.022	0.0206	0.0205
0.0	0.0	0.0	-1056.5753	-1440.1701	NaN	NaN	0.5768	0.8932	0.0219	0.0215	0.022	0.0208	0.0206
0.0	0.0	0.0	-3450.5753	300.8299	NaN	NaN	-0.0955	0.8927	0.022	0.0216	0.0221	0.0209	0.0207
0.0	0.0	0.0	-2487.5753	664.8299	NaN	NaN	-0.3	0.8926	0.0221	0.0215	0.0221	0.021	0.0207
0.0	0.0	0.0	-1756.5753	-111.1701	NaN	NaN	0.0595	0.893	0.0221	0.0212	0.022	0.0211	0.0206
0.0	0.0	0.0	-364.5753	2491.8299	NaN	NaN	1.1714	0.8932	0.0222	0.021	0.0219	0.0212	0.0204
0.0	0.0	0.0	-1960.5753	1750.8299	NaN	NaN	-0.3	0.8928	0.0225	0.0211	0.0219	0.0213	0.0204
0.0	0.0	0.0	-4.5753	-1636.1701	NaN	NaN	0.9972	0.8922	0.0227	0.0212	0.0219	0.0214	0.0206
0.0	0.0	0.0	1720.4247	1215.8299	NaN	NaN	0.4141	0.8928	0.0228	0.0209	0.0218	0.0214	0.0203
0.0	0.0	0.0	2363.4247	138.8299	NaN	NaN	0.0555	0.8933	0.023	0.0207	0.0217	0.0213	0.0201
0.0	0.0	0.0	516.4247	-823.1701	NaN	NaN	1.3	0.8934	0.0231	0.0206	0.0217	0.0213	0.02
0.0	0.0	0.0	1594.4247	3314.8299	NaN	NaN	0.6752	0.8929	0.0232	0.0205	0.0217	0.0216	0.02
0.0	0.0	0.0	1483.4247	4266.8299	NaN	NaN	0.742	0.8923	0.0234	0.0206	0.0218	0.0218	0.0201
0.0	0.0	0.0	1555.4247	-419.1701	NaN	NaN	-0.3	0.8916	0.0236	0.0206	0.0219	0.022	0.0202
0.0	0.0	0.0	2351.4247	1074.8299	NaN	NaN	0.3137	0.8912	0.0237	0.0206	0.0221	0.0222	0.0202
0.0	0.0	0.0	-338.5753	1101.8299	NaN	NaN	1.3	0.8908	0.0238	0.0206	0.0222	0.0225	0.0202
0.0	0.0	0.0	2119.4247	708.8299	NaN	NaN	0.2506	0.8901	0.0238	0.0206	0.0224	0.0227	0.0204
0.0	0.0	0.0	89.4247	3316.8299	NaN	NaN	0.9737	0.89	0.0237	0.0206	0.0225	0.0229	0.0204
0.0	0.0	0.0	2107.4247	821.8299	NaN	NaN	0.2806	0.8897	0.0237	0.0206	0.0226	0.0229	0.0205
0.0	0.0	0.0	-2385.5753	-934.1701	NaN	NaN	0.2814	0.8901	0.0235	0.0205	0.0225	0.0227	0.0205
0.0	0.0	0.0	-2260.5753	-1609.1701	NaN	NaN	0.4158	0.8893	0.0234	0.0206	0.0228	0.023	0.0207
0.0	0.0	0.0	2149.4247	1903.8299	NaN	NaN	0.4697	0.8888	0.0234	0.0208	0.023	0.0231	0.0209
0.0	0.0	0.0	-549.5753	3006.8299	NaN	NaN	1.2237	0.8895	0.0233	0.0207	0.0228	0.0228	0.0209
0.0	0.0	0.0	962.4247	153.8299	NaN	NaN	0.1378	0.8904	0.0232	0.0205	0.0227	0.0226	0.0207
0.0	0.0	0.0	1310.4247	-2621.1701	NaN	NaN	1.3	0.8903	0.0232	0.0206	0.0226	0.0225	0.0207
0.0	0.0	0.0	1318.4247	-796.1701	NaN	NaN	-0.3	0.8911	0.0229	0.0208	0.0223	0.0222	0.0208
0.0	0.0	0.0	2463.4247	-1284.1701	NaN	NaN	-0.3	0.8927	0.0226	0.0205	0.0218	0.0217	0.0206
0.0	0.0	0.0	3138.4247	3522.8299	NaN	NaN	0.5289	0.8927	0.0226	0.0207	0.0218	0.0216	0.0206
0.0	0.0	0.0	1055.4247	-1626.1701	NaN	NaN	1.3	0.8942	0.0225	0.0201	0.0215	0.0212	0.0206
0.0	0.0	0.0	878.4247	-1521.1701	NaN	NaN	1.3	0.8935	0.0226	0.0203	0.0217	0.0213	0.0206
0.0	0.0	0.0	4135.4247	392.8299	NaN	NaN	0.0868	0.8939	0.0227	0.0203	0.0215	0.0211	0.0205
0.0	0.0	0.0	1249.4247	-887.1701	NaN	NaN	-0.3	0.8948	0.0225	0.0201	0.0214	0.0208	0.0205
0.0	0.0	0.0	4321.4247	3384.8299	NaN	NaN	0.4392	0.894	0.0227	0.0203	0.0216	0.0209	0.0206
0.0	0.0	0.0	3483.4247	1214.8299	NaN	NaN	0.2586	0.8958	0.0225	0.0198	0.0211	0.0204	0.0203
0.0	0.0	0.0	435.4247	1557.8299	NaN	NaN	0.7816	0.8952	0.0227	0.02	0.0212	0.0205	0.0204
0.0	0.0	0.0	942.4247	1808.8299	NaN	NaN	0.6575	0.8961	0.0225	0.0197	0.021	0.0203	0.0204
0.0	0.0	0.0	-654.5753	-480.1701	NaN	NaN	0.4232	0.8963	0.0225	0.0196	0.0211	0.0203	0.0202
0.0	0.0	0.0	3519.4247	1092.8299	NaN	NaN	0.2369	0.8956	0.0227	0.0197	0.0213	0.0205	0.0202
0.0	0.0	0.0	70.4247	-1334.1701	NaN	NaN	1.0557	0.8963	0.0226	0.0194	0.0213	0.0205	0.0199
0.0	0.0	0.0	-115.5753	-577.1701	NaN	NaN	0.8332	0.8955	0.0227	0.0196	0.0216	0.0205	0.0201
0.0	0.0	0.0	3253.4247	-1805.1701	NaN	NaN	-0.3	0.8962	0.0225	0.0194	0.0215	0.0203	0.02
0.0	0.0	0.0	4151.4247	113.8299	NaN	NaN	0.0267	0.895	0.0228	0.0196	0.0218	0.0205	0.0203
0.0	0.0	0.0	2245.4247	576.8299	NaN	NaN	0.2044	0.8954	0.0228	0.0195	0.0217	0.0204	0.0203
0.0	0.0	0.0	1714.4247	1943.8299	NaN	NaN	0.5314	0.8944	0.0229	0.0196	0.022	0.0206	0.0205
0.0	0.0	0.0	-34.5753	1916.8299	NaN	NaN	1.0184	0.8933	0.0232	0.0197	0.0223	0.0208	0.0207
0.0	0.0	0.0	231.4247	1621.8299	NaN	NaN	0.8751	0.8928	0.0231	0.0197	0.0225	0.021	0.0208
0.0	0.0	0.0	2072.4247	-2547.1701	NaN	NaN	1.3	0.8924	0.0229	0.0199	0.0226	0.0212	0.0209
0.0	0.0	0.0	4944.4247	3520.8299	NaN	NaN	0.4159	0.8902	0.0233	0.0204	0.0231	0.0215	0.0215
0.0	0.0	0.0	851.4247	-456.1701	NaN	NaN	-0.3	0.8909	0.0231	0.0203	0.023	0.0214	0.0214
0.0	0.0	0.0	1317.4247	4418.8299	NaN	NaN	0.7703	0.8897	0.0234	0.0206	0.0231	0.0215	0.0218
0.0	0.0	0.0	-590.5753	-169.1701	NaN	NaN	0.2227	0.8909	0.0231	0.0204	0.0228	0.0213	0.0215
0.0	0.0	0.0	1768.4247	646.8299	NaN	NaN	0.2678	0.8899	0.0234	0.0207	0.0229	0.0213	0.0218
0.0	0.0	0.0	2704.4247	2005.8299	NaN	NaN	0.4258	0.8907	0.0232	0.0206	0.0226	0.0212	0.0217
0.0	0.0	0.0	1656.4247	1158.8299	NaN	NaN	0.4116	0.8903	0.0233	0.0207	0.0226	0.0213	0.0217
0.0	0.0	0.0	3587.4247	592.8299	NaN	NaN	0.1418	0.8906	0.0233	0.0207	0.0225	0.0213	0.0216
0.0	0.0	0.0	-116.5753	404.8299	NaN	NaN	1.3	0.8909	0.0232	0.0207	0.0224	0.0214	0.0214
0.0	0.0	0.0	1545.4247	1256.8299	NaN	NaN	0.4485	0.8903	0.0234	0.021	0.0223	0.0215	0.0215
0.0	0.0	0.0	4010.4247	1110.8299	NaN	NaN	0.2169	0.8898	0.0235	0.0212	0.0222	0.0216	0.0217
0.0	0.0	0.0	3239.4247	1007.8299	NaN	NaN	0.2373	0.8897	0.0236	0.0213	0.022	0.0217	0.0216
0.0	0.0	0.0	2635.4247	2168.8299	NaN	NaN	0.4514	0.8898	0.0236	0.0214	0.0219	0.0218	0.0216
0.0	0.0	0.0	2919.4247	-1340.1701	NaN	NaN	-0.3	0.8896	0.0236	0.0215	0.0218	0.022	0.0215
0.0	0.0	0.0	2666.4247	375.8299	NaN	NaN	0.1235	0.8891	0.0236	0.0217	0.0218	0.0223	0.0215
0.0	0.0	0.0	2033.4247	3076.8299	NaN	NaN	0.6021	0.8886	0.0236	0.0219	0.0219	0.0224	0.0216
0.0	0.0	0.0	922.4247	309.8299	NaN	NaN	0.2514	0.8892	0.0233	0.0218	0.0219	0.0225	0.0213
0.0	0.0	0.0	-2047.5753	300.8299	NaN	NaN	-0.1722	0.8891	0.0233	0.0217	0.0222	0.0227	0.021
0.0	0.0	0.0	-1646.5753	1012.8299	NaN	NaN	-0.3	0.8886	0.0233	0.0217	0.0226	0.0229	0.0209
0.0	0.0	0.0	-2634.5753	534.8299	NaN	NaN	-0.2547	0.8888	0.0232	0.0216	0.0227	0.0229	0.0208
0.0	0.0	0.0	-1721.5753	869.8299	NaN	NaN	-0.3	0.8883	0.0233	0.0218	0.0226	0.0231	0.021
0.0	0.0	0.0	-3430.5753	2092.8299	NaN	NaN	-0.3	0.8899	0.0232	0.0214	0.0222	0.0226	0.0207
0.0	0.0	0.0	-1261.5753	396.8299	NaN	NaN	-0.3	0.8901	0.0233	0.0214	0.0221	0.0224	0.0207
0.0	0.0	0.0	-2988.5753	-242.1701	NaN	NaN	0.075	0.8907	0.0234	0.0212	0.0219	0.022	0.0207
0.0	0.0	0.0	-2751.5753	226.8299	NaN	NaN	-0.0898	0.8898	0.0236	0.0215	0.0223	0.0217	0.0212
0.0	0.0	0.0	-651.5753	446.8299	NaN	NaN	-0.3	0.8915	0.0235	0.021	0.0219	0.0213	0.0207
0.0	0.0	0.0	-3090.5753	966.8299	NaN	NaN	-0.3	0.8918	0.0235	0.0209	0.0219	0.0212	0.0206
0.0	0.0	0.0	-2847.5753	301.8299	NaN	NaN	-0.1186	0.8919	0.0235	0.0209	0.0219	0.0211	0.0206
0.0	0.0	0.0	-2069.5753	928.8299	NaN	NaN	-0.3	0.892	0.0234	0.0209	0.0219	0.0211	0.0206
0.0	0.0	0.0	-2830.5753	-2420.1701	NaN	NaN	0.4609	0.8919	0.0234	0.021	0.0219	0.0211	0.0207
0.0	0.0	0.0	-1954.5753	-836.1701	NaN	NaN	0.2996	0.8919	0.0234	0.021	0.0219	0.021	0.0208
0.0	0.0	0.0	-926.5753	-1335.1701	NaN	NaN	0.5903	0.892	0.0232	0.021	0.0219	0.0211	0.0208
0.0	0.0	0.0	-2240.5753	-876.1701	NaN	NaN	0.2811	0.8921	0.0231	0.021	0.0219	0.0211	0.0208
0.0	0.0	0.0	-1131.5753	-1278.1701	NaN	NaN	0.5304	0.8922	0.023	0.0211	0.0219	0.0211	0.0208
0.0	0.0	0.0	-1811.5753	1263.8299	NaN	NaN	-0.3	0.8923	0.0228	0.0211	0.0219	0.0211	0.0208
0.0	0.0	0.0	-925.5753	-3995.1701	NaN	NaN	0.8119	0.8919	0.0229	0.0212	0.0219	0.0211	0.0209
0.0	0.0	0.0	-952.5753	827.8299	NaN	NaN	-0.3	0.8924	0.0226	0.0212	0.0218	0.0211	0.0208
0.0	0.0	0.0	-3149.5753	-1091.1701	NaN	NaN	0.2573	0.8922	0.0226	0.0212	0.0219	0.0211	0.0209
0.0	0.0	0.0	-1637.5753	-1292.1701	NaN	NaN	0.4411	0.8925	0.0225	0.0213	0.0218	0.0211	0.0209
0.0	0.0	0.0	659.4247	721.8299	NaN	NaN	0.5226	0.8926	0.0224	0.0213	0.0218	0.0212	0.0208
0.0	0.0	0.0	-1720.5753	1178.8299	NaN	NaN	-0.3	0.8926	0.0224	0.0214	0.0217	0.0212	0.0207
0.0	0.0	0.0	-2799.5753	-1888.1701	NaN	NaN	0.4028	0.8923	0.0225	0.0215	0.0217	0.0213	0.0208
0.0	0.0	0.0	-1870.5753	-597.1701	NaN	NaN	0.242	0.8923	0.0225	0.0215	0.0217	0.0213	0.0207
0.0	0.0	0.0	-2910.5753	-1420.1701	NaN	NaN	0.3279	0.8922	0.0225	0.0216	0.0217	0.0214	0.0207
0.0	0.0	0.0	-1973.5753	475.8299	NaN	NaN	-0.3	0.8922	0.0224	0.0216	0.0217	0.0214	0.0207
0.0	0.0	0.0	-3468.5753	2611.8299	NaN	NaN	-0.3	0.8921	0.0224	0.0216	0.0217	0.0214	0.0207
0.0	0.0	0.0	-1917.5753	560.8299	NaN	NaN	-0.3	0.8921	0.0223	0.0217	0.0217	0.0214	0.0207
0.0	0.0	0.0	-2311.5753	-885.1701	NaN	NaN	0.2769	0.8921	0.0223	0.0218	0.0217	0.0213	0.0208
0.0	0.0	0.0	-1966.5753	-877.1701	NaN	NaN	0.3085	0.892	0.0223	0.0219	0.0217	0.0212	0.0208
0.0	0.0	0.0	-348.5753	354.8299	NaN	NaN	1.3	0.892	0.0223	0.0219	0.0218	0.0211	0.0209
0.0	0.0	0.0	-1329.5753	-932.1701	NaN	NaN	0.4121	0.8918	0.0223	0.022	0.0218	0.0211	0.021
0.0	0.0	0.0	-3309.5753	1015.8299	NaN	NaN	-0.3	0.8919	0.0223	0.022	0.0218	0.021	0.021
0.0	0.0	0.0	-3793.5753	2282.8299	NaN	NaN	-0.3	0.8922	0.0222	0.022	0.0218	0.0209	0.021
0.0	0.0	0.0	-2604.5753	-86.1701	NaN	NaN	0.032	0.8926	0.0221	0.022	0.0217	0.0207	0.0209
0.0	0.0	0.0	-1408.5753	-544.1701	NaN	NaN	0.2787	0.8927	0.0221	0.022	0.0217	0.0207	0.0209
0.0	0.0	0.0	-3030.5753	-408.1701	NaN	NaN	0.1187	0.8927	0.0221	0.022	0.0216	0.0207	0.0209
0.0	0.0	0.0	-3306.5753	549.8299	NaN	NaN	-0.1994	0.893	0.022	0.022	0.0216	0.0206	0.0208
0.0	0.0	0.0	-1796.5753	1201.8299	NaN	NaN	-0.3	0.8932	0.0219	0.022	0.0215	0.0206	0.0208
0.0	0.0	0.0	-1679.5753	-629.1701	NaN	NaN	0.2725	0.8933	0.0219	0.022	0.0215	0.0205	0.0207
0.0	0.0	0.0	1379.4247	1105.8299	NaN	NaN	0.445	0.8935	0.0218	0.022	0.0215	0.0206	0.0206
0.0	0.0	0.0	113.4247	-22.1701	NaN	NaN	-0.2429	0.8935	0.0218	0.022	0.0215	0.0206	0.0206
0.0	0.0	0.0	2604.4247	2505.8299	NaN	NaN	0.4904	0.8934	0.0218	0.0221	0.0215	0.0207	0.0206
0.0	0.0	0.0	-541.5753	-2955.1701	NaN	NaN	0.8451	0.8927	0.022	0.0221	0.0217	0.0208	0.0208
0.0	0.0	0.0	-2820.5753	2547.8299	NaN	NaN	-0.3	0.893	0.0219	0.0221	0.0216	0.0208	0.0207
0.0	0.0	0.0	-321.5753	-1421.1701	NaN	NaN	0.8155	0.8927	0.0219	0.022	0.0218	0.0208	0.0208
0.0	0.0	0.0	-1705.5753	715.8299	NaN	NaN	-0.3	0.8927	0.0219	0.022	0.0218	0.0209	0.0207
0.0	0.0	0.0	-2195.5753	18.8299	NaN	NaN	-0.0087	0.8924	0.022	0.0221	0.0219	0.021	0.0207
0.0	0.0	0.0	-1882.5753	1140.8299	NaN	NaN	-0.3	0.8926	0.0219	0.0221	0.0219	0.0209	0.0206
0.0	0.0	0.0	-3092.5753	-110.1701	NaN	NaN	0.0344	0.8926	0.022	0.0221	0.0219	0.0208	0.0206
0.0	0.0	0.0	-3820.5753	-1407.1701	NaN	NaN	0.2692	0.8931	0.022	0.0221	0.0217	0.0206	0.0205
0.0	0.0	0.0	-2188.5753	-1269.1701	NaN	NaN	0.3671	0.8933	0.022	0.0221	0.0217	0.0205	0.0205
0.0	0.0	0.0	-1096.5753	2318.8299	NaN	NaN	1.3	0.8939	0.0217	0.022	0.0216	0.0204	0.0203
0.0	0.0	0.0	-2595.5753	2175.8299	NaN	NaN	-0.3	0.8937	0.0218	0.022	0.0216	0.0205	0.0204
0.0	0.0	0.0	-2721.5753	-731.1701	NaN	NaN	0.2118	0.8937	0.0219	0.022	0.0216	0.0204	0.0204
0.0	0.0	0.0	-983.5753	-1925.1701	NaN	NaN	0.6619	0.8935	0.022	0.022	0.0217	0.0204	0.0204
0.0	0.0	0.0	-377.5753	1510.8299	NaN	NaN	1.3	0.8935	0.022	0.022	0.0217	0.0204	0.0204
0.0	0.0	0.0	-2251.5753	-804.1701	NaN	NaN	0.2632	0.8936	0.022	0.022	0.0217	0.0203	0.0204
0.0	0.0	0.0	-2498.5753	-2404.1701	NaN	NaN	0.4904	0.8938	0.022	0.022	0.0217	0.0202	0.0203
0.0	0.0	0.0	-2116.5753	985.8299	NaN	NaN	-0.3	0.8946	0.0217	0.0218	0.0216	0.02	0.0202
0.0	0.0	0.0	-2319.5753	-2662.1701	NaN	NaN	0.5344	0.8945	0.0217	0.0218	0.0216	0.02	0.0203
0.0	0.0	0.0	-4062.5753	-1450.1701	NaN	NaN	0.2631	0.8943	0.0217	0.0218	0.0217	0.0201	0.0204
0.0	0.0	0.0	-1291.5753	1271.8299	NaN	NaN	-0.3	0.8945	0.0217	0.0218	0.0217	0.0201	0.0202
0.0	0.0	0.0	-3866.5753	-512.1701	NaN	NaN	0.117	0.894	0.0219	0.0219	0.0217	0.0201	0.0204
0.0	0.0	0.0	-4188.5753	-4783.1701	NaN	NaN	0.5331	0.8935	0.022	0.022	0.0218	0.0201	0.0205
0.0	0.0	0.0	-1458.5753	-1486.1701	NaN	NaN	0.5047	0.8941	0.0218	0.022	0.0216	0.02	0.0205
0.0	0.0	0.0	-2492.5753	-411.1701	NaN	NaN	0.1416	0.8938	0.0218	0.0221	0.0216	0.0202	0.0206
0.0	0.0	0.0	-1370.5753	650.8299	NaN	NaN	-0.3	0.8938	0.0217	0.0221	0.0214	0.0204	0.0207
0.0	0.0	0.0	-2430.5753	-916.1701	NaN	NaN	0.2737	0.8932	0.0218	0.0223	0.0214	0.0206	0.0207
0.0	0.0	0.0	-1494.5753	33.8299	NaN	NaN	-0.0232	0.8926	0.022	0.0225	0.0214	0.0208	0.0207
0.0	0.0	0.0	-2867.5753	623.8299	NaN	NaN	-0.278	0.892	0.0221	0.0227	0.0215	0.0208	0.0209
0.0	0.0	0.0	-2118.5753	-958.1701	NaN	NaN	0.3114	0.8916	0.0222	0.0228	0.0216	0.0209	0.0209
0.0	0.0	0.0	-2903.5753	-36.1701	NaN	NaN	0.0123	0.8912	0.0224	0.0229	0.0217	0.0209	0.0209
0.0	0.0	0.0	-3474.5753	365.8299	NaN	NaN	-0.1177	0.8912	0.0224	0.0229	0.0216	0.0208	0.021
0.0	0.0	0.0	-2189.5753	-507.1701	NaN	NaN	0.1881	0.8912	0.0224	0.0228	0.0216	0.0209	0.0211
0.0	0.0	0.0	-2187.5753	103.8299	NaN	NaN	-0.0498	0.8912	0.0223	0.0228	0.0216	0.0211	0.0211
0.0	0.0	0.0	-3035.5753	3692.8299	NaN	NaN	1.3	0.8915	0.0222	0.0227	0.0215	0.0211	0.021
0.0	0.0	0.0	-1229.5753	832.8299	NaN	NaN	-0.3	0.8911	0.0223	0.0228	0.0216	0.0212	0.0211
0.0	0.0	0.0	-1235.5753	415.8299	NaN	NaN	-0.3	0.8911	0.0223	0.0228	0.0215	0.0211	0.0211
0.0	0.0	0.0	-2682.5753	-381.1701	NaN	NaN	0.1244	0.8906	0.0225	0.0229	0.0216	0.0211	0.0213
0.0	0.0	0.0	-935.5753	299.8299	NaN	NaN	-0.3	0.891	0.0224	0.0228	0.0215	0.021	0.0213
0.0	0.0	0.0	-1227.5753	736.8299	NaN	NaN	-0.3	0.8912	0.0223	0.0226	0.0215	0.0211	0.0213
0.0	0.0	0.0	-2844.5753	1745.8299	NaN	NaN	-0.3	0.891	0.0223	0.0225	0.0216	0.0211	0.0214
0.0	0.0	0.0	-1078.5753	-792.1701	NaN	NaN	0.4235	0.891	0.0223	0.0225	0.0216	0.0211	0.0215
0.0	0.0	0.0	-4445.5753	-529.1701	NaN	NaN	0.1064	0.8912	0.0222	0.0224	0.0216	0.0212	0.0215
0.0	0.0	0.0	-2295.5753	-49.1701	NaN	NaN	0.021	0.8907	0.0222	0.0225	0.0217	0.0212	0.0215
0.0	0.0	0.0	-4670.5753	1065.8299	NaN	NaN	-0.2957	0.8908	0.0222	0.0226	0.0218	0.0212	0.0214
0.0	0.0	0.0	-2360.5753	-1194.1701	NaN	NaN	0.3359	0.891	0.0221	0.0227	0.0218	0.0211	0.0213
0.0	0.0	0.0	-3061.5753	-2922.1701	NaN	NaN	0.4884	0.8914	0.022	0.0227	0.0217	0.0209	0.0212
0.0	0.0	0.0	-3399.5753	814.8299	NaN	NaN	-0.3	0.8921	0.0217	0.0225	0.0216	0.0208	0.0212
0.0	0.0	0.0	-1321.5753	-3734.1701	NaN	NaN	0.7386	0.8927	0.0214	0.0223	0.0215	0.0208	0.0213
0.0	0.0	0.0	-2596.5753	1841.8299	NaN	NaN	-0.3	0.8934	0.021	0.022	0.0215	0.0209	0.0211
0.0	0.0	0.0	-2497.5753	1891.8299	NaN	NaN	-0.3	0.8928	0.0211	0.0221	0.0215	0.0211	0.0213
0.0	0.0	0.0	-3117.5753	-2625.1701	NaN	NaN	0.4571	0.892	0.0214	0.0225	0.0216	0.0211	0.0214
0.0	0.0	0.0	-2829.5753	-42.1701	NaN	NaN	0.0147	0.8918	0.0215	0.0226	0.0216	0.0211	0.0214
0.0	0.0	0.0	-2973.5753	-1728.1701	NaN	NaN	0.3676	0.8913	0.0216	0.0227	0.0217	0.0211	0.0216
0.0	0.0	0.0	-1610.5753	-268.1701	NaN	NaN	0.1427	0.8923	0.0213	0.0224	0.0215	0.021	0.0214
0.0	0.0	0.0	-1802.5753	2689.8299	NaN	NaN	1.3	0.893	0.0211	0.0221	0.0214	0.0211	0.0213
0.0	0.0	0.0	351.4247	670.8299	NaN	NaN	0.6562	0.8926	0.0212	0.0221	0.0215	0.0213	0.0213
0.0	0.0	0.0	-101.5753	2703.8299	NaN	NaN	1.039	0.8921	0.0214	0.0221	0.0216	0.0214	0.0214
0.0	0.0	0.0	-425.5753	-197.1701	NaN	NaN	0.3166	0.8914	0.0216	0.0222	0.0217	0.0216	0.0215
0.0	0.0	0.0	-2972.5753	2790.8299	NaN	NaN	-0.3	0.8908	0.0218	0.0222	0.0218	0.0217	0.0217
0.0	0.0	0.0	-2357.5753	199.8299	NaN	NaN	-0.0926	0.8902	0.022	0.0222	0.022	0.0217	0.0218
0.0	0.0	0.0	-2478.5753	420.8299	NaN	NaN	-0.2045	0.8901	0.0221	0.0222	0.0221	0.0217	0.0218
0.0	0.0	0.0	-1362.5753	-1005.1701	NaN	NaN	0.4245	0.8909	0.0219	0.022	0.022	0.0215	0.0217
0.0	0.0	0.0	-1437.5753	2726.8299	NaN	NaN	1.3	0.8918	0.0217	0.0218	0.0219	0.0213	0.0215
0.0	0.0	0.0	-2640.5753	-1120.1701	NaN	NaN	0.2979	0.8917	0.0217	0.0219	0.0219	0.0213	0.0215
0.0	0.0	0.0	-3289.5753	-371.1701	NaN	NaN	0.1014	0.8926	0.0215	0.0217	0.0218	0.0211	0.0213
0.0	0.0	0.0	-2008.5753	601.8299	NaN	NaN	-0.3	0.8927	0.0215	0.0217	0.0218	0.021	0.0213
0.0	0.0	0.0	677.4247	1426.8299	NaN	NaN	0.6781	0.8934	0.0214	0.0215	0.0217	0.0209	0.0211
0.0	0.0	0.0	-4088.5753	-2339.1701	NaN	NaN	0.3639	0.8928	0.0215	0.0217	0.0218	0.0209	0.0213
0.0	0.0	0.0	-1292.5753	-1876.1701	NaN	NaN	0.5921	0.8929	0.0216	0.0218	0.0218	0.0208	0.0212
0.0	0.0	0.0	-1708.5753	1930.8299	NaN	NaN	1.3	0.8931	0.0216	0.0217	0.0218	0.0207	0.0211
0.0	0.0	0.0	-1809.5753	-2343.1701	NaN	NaN	0.5642	0.8929	0.0216	0.0218	0.0218	0.0206	0.0212
0.0	0.0	0.0	-2198.5753	-823.1701	NaN	NaN	0.2724	0.8932	0.0216	0.0217	0.0217	0.0206	0.0211
0.0	0.0	0.0	-1673.5753	1455.8299	NaN	NaN	-0.3	0.8935	0.0216	0.0215	0.0217	0.0206	0.0211
0.0	0.0	0.0	-1716.5753	-3003.1701	NaN	NaN	0.6363	0.8931	0.0216	0.0216	0.0217	0.0207	0.0213
0.0	0.0	0.0	1245.4247	701.8299	NaN	NaN	0.3604	0.8936	0.0215	0.0215	0.0216	0.0208	0.0211
0.0	0.0	0.0	938.4247	1703.8299	NaN	NaN	0.6448	0.8932	0.0217	0.0215	0.0216	0.0209	0.0211
0.0	0.0	0.0	-2935.5753	-352.1701	NaN	NaN	0.1071	0.8926	0.0219	0.0217	0.0217	0.0209	0.0212
0.0	0.0	0.0	-881.5753	-935.1701	NaN	NaN	0.5148	0.8927	0.0219	0.0217	0.0217	0.0208	0.0212
0.0	0.0	0.0	-861.5753	-1351.1701	NaN	NaN	0.6106	0.8924	0.0221	0.0218	0.0217	0.0208	0.0212
0.0	0.0	0.0	-1873.5753	661.8299	NaN	NaN	-0.3	0.8924	0.0221	0.0218	0.0217	0.0208	0.0212
0.0	0.0	0.0	-2339.5753	-890.1701	NaN	NaN	0.2756	0.8924	0.0222	0.0218	0.0217	0.0207	0.0213
0.0	0.0	0.0	-3549.5753	-3375.1701	NaN	NaN	0.4874	0.8925	0.0222	0.0217	0.0217	0.0207	0.0213
0.0	0.0	0.0	-826.5753	226.8299	NaN	NaN	-0.3	0.8932	0.022	0.0213	0.0216	0.0207	0.0212
0.0	0.0	0.0	-1029.5753	264.8299	NaN	NaN	-0.3	0.8933	0.0219	0.0212	0.0216	0.0208	0.0211
0.0	0.0	0.0	-1499.5753	1091.8299	NaN	NaN	-0.3	0.8932	0.022	0.0211	0.0217	0.0209	0.0211
0.0	0.0	0.0	-2555.5753	-104.1701	NaN	NaN	0.0392	0.8927	0.0221	0.0213	0.0218	0.0209	0.0211
0.0	0.0	0.0	-3582.5753	-585.1701	NaN	NaN	0.1404	0.8927	0.0222	0.0214	0.0217	0.0208	0.0211
0.0	0.0	0.0	-2319.5753	-2114.1701	NaN	NaN	0.4768	0.8928	0.0222	0.0214	0.0217	0.0208	0.0211
0.0	0.0	0.0	-3526.5753	379.8299	NaN	NaN	-0.1207	0.893	0.0221	0.0213	0.0217	0.0209	0.021
0.0	0.0	0.0	-1673.5753	-111.1701	NaN	NaN	0.0623	0.8931	0.022	0.0211	0.0217	0.0211	0.021
0.0	0.0	0.0	-2503.5753	545.8299	NaN	NaN	-0.2788	0.8931	0.022	0.021	0.0218	0.0211	0.021
0.0	0.0	0.0	-2537.5753	-2484.1701	NaN	NaN	0.4947	0.8928	0.0221	0.0211	0.0218	0.0211	0.0211
0.0	0.0	0.0	-3022.5753	-498.1701	NaN	NaN	0.1415	0.8928	0.022	0.0211	0.0218	0.0211	0.0211
0.0	0.0	0.0	-2520.5753	-1236.1701	NaN	NaN	0.3291	0.8926	0.022	0.0212	0.0219	0.0211	0.0212
0.0	0.0	0.0	-4356.5753	229.8299	NaN	NaN	-0.0557	0.8932	0.0218	0.021	0.0218	0.021	0.0212
0.0	0.0	0.0	-2862.5753	-1051.1701	NaN	NaN	0.2686	0.8929	0.0218	0.021	0.0219	0.0212	0.0213
0.0	0.0	0.0	-871.5753	-110.1701	NaN	NaN	0.1122	0.8938	0.0216	0.0206	0.0217	0.0212	0.0211
0.0	0.0	0.0	-1691.5753	1301.8299	NaN	NaN	-0.3	0.8941	0.0215	0.0204	0.0216	0.0213	0.0211
0.0	0.0	0.0	-1421.5753	1845.8299	NaN	NaN	1.3	0.8939	0.0215	0.0203	0.0216	0.0215	0.0211
0.0	0.0	0.0	-1607.5753	1324.8299	NaN	NaN	-0.3	0.8937	0.0216	0.0203	0.0217	0.0216	0.0211
0.0	0.0	0.0	-1425.5753	-1249.1701	NaN	NaN	0.467	0.8933	0.0217	0.0203	0.0218	0.0217	0.0212
0.0	0.0	0.0	-581.5753	190.8299	NaN	NaN	-0.3	0.8933	0.0218	0.0203	0.0218	0.0217	0.0212
0.0	0.0	0.0	-2099.5753	2380.8299	NaN	NaN	1.3	0.8936	0.0218	0.0201	0.0217	0.0217	0.0211
0.0	0.0	0.0	-1644.5753	-951.1701	NaN	NaN	0.3664	0.8931	0.0219	0.0203	0.0218	0.0217	0.0212
0.0	0.0	0.0	-971.5753	170.8299	NaN	NaN	-0.2133	0.8939	0.0218	0.0201	0.0217	0.0215	0.021
0.0	0.0	0.0	1845.4247	1170.8299	NaN	NaN	0.3882	0.894	0.0218	0.0201	0.0218	0.0215	0.0209
0.0	0.0	0.0	-2068.5753	-1214.1701	NaN	NaN	0.3699	0.8936	0.0219	0.0203	0.0218	0.0215	0.021
0.0	0.0	0.0	-1159.5753	200.8299	NaN	NaN	-0.2095	0.8944	0.0217	0.0201	0.0217	0.0214	0.0208
0.0	0.0	0.0	706.4247	-1696.1701	NaN	NaN	1.3	0.8943	0.0217	0.0201	0.0217	0.0214	0.0208
0.0	0.0	0.0	-1223.5753	-1444.1701	NaN	NaN	0.5413	0.8951	0.0214	0.0199	0.0216	0.0213	0.0207
0.0	0.0	0.0	-1426.5753	380.8299	NaN	NaN	-0.3	0.8955	0.0214	0.0197	0.0215	0.0214	0.0205
0.0	0.0	0.0	-761.5753	-1148.1701	NaN	NaN	0.6012	0.895	0.0216	0.0198	0.0216	0.0215	0.0206
0.0	0.0	0.0	-906.5753	1357.8299	NaN	NaN	1.3	0.8953	0.0216	0.0197	0.0215	0.0214	0.0205
0.0	0.0	0.0	-1129.5753	-2396.1701	NaN	NaN	0.6796	0.8948	0.0217	0.02	0.0216	0.0213	0.0206
0.0	0.0	0.0	-2385.5753	-1752.1701	NaN	NaN	0.4235	0.8945	0.0218	0.0201	0.0217	0.0213	0.0207
0.0	0.0	0.0	-618.5753	-711.1701	NaN	NaN	0.5348	0.8947	0.0217	0.02	0.0217	0.0213	0.0206
0.0	0.0	0.0	-2098.5753	-62.1701	NaN	NaN	0.0288	0.8948	0.0217	0.0199	0.0216	0.0213	0.0206
0.0	0.0	0.0	-718.5753	-64.1701	NaN	NaN	0.082	0.8952	0.0216	0.0198	0.0216	0.0213	0.0205
0.0	0.0	0.0	-2482.5753	3329.8299	NaN	NaN	1.3	0.8952	0.0217	0.0197	0.0215	0.0214	0.0204
0.0	0.0	0.0	-1654.5753	795.8299	NaN	NaN	-0.3	0.8947	0.0219	0.0198	0.0216	0.0215	0.0205
0.0	0.0	0.0	-611.5753	5078.8299	NaN	NaN	1.1369	0.895	0.0219	0.0198	0.0215	0.0215	0.0204
0.0	0.0	0.0	293.4247	480.8299	NaN	NaN	0.621	0.8937	0.0223	0.0202	0.0217	0.0215	0.0205
0.0	0.0	0.0	-1997.5753	-2524.1701	NaN	NaN	0.5582	0.8935	0.0225	0.0205	0.0217	0.0213	0.0206
0.0	0.0	0.0	157.4247	-2816.1701	NaN	NaN	1.0592	0.8932	0.0225	0.0206	0.0218	0.0212	0.0206
0.0	0.0	0.0	331.4247	-894.1701	NaN	NaN	1.3	0.8936	0.0224	0.0205	0.0218	0.0212	0.0205
0.0	0.0	0.0	113.4247	-873.1701	NaN	NaN	1.1493	0.8937	0.0223	0.0205	0.0218	0.0212	0.0205
0.0	0.0	0.0	-2697.5753	-1405.1701	NaN	NaN	0.3425	0.8936	0.0223	0.0206	0.0218	0.0212	0.0206
0.0	0.0	0.0	387.4247	-1846.1701	NaN	NaN	1.2656	0.8938	0.0223	0.0205	0.0217	0.0212	0.0206
0.0	0.0	0.0	-776.5753	-2163.1701	NaN	NaN	0.7358	0.8938	0.0222	0.0204	0.0216	0.0213	0.0206
0.0	0.0	0.0	374.4247	1887.8299	NaN	NaN	0.8345	0.8937	0.0223	0.0203	0.0216	0.0215	0.0206
0.0	0.0	0.0	-777.5753	12.8299	NaN	NaN	-0.0168	0.8934	0.0224	0.0204	0.0216	0.0215	0.0207
0.0	0.0	0.0	-1844.5753	464.8299	NaN	NaN	-0.3	0.8931	0.0225	0.0204	0.0216	0.0215	0.0208
0.0	0.0	0.0	-366.5753	-502.1701	NaN	NaN	0.578	0.8929	0.0225	0.0205	0.0217	0.0215	0.0208
0.0	0.0	0.0	-293.5753	771.8299	NaN	NaN	1.3	0.8929	0.0226	0.0205	0.0217	0.0215	0.0208
0.0	0.0	0.0	-2497.5753	-928.1701	NaN	NaN	0.2709	0.8927	0.0226	0.0206	0.0218	0.0215	0.0208
0.0	0.0	0.0	-152.5753	-1108.1701	NaN	NaN	0.879	0.8928	0.0225	0.0207	0.0218	0.0214	0.0207
0.0	0.0	0.0	263.4247	-2856.1701	NaN	NaN	1.1016	0.8929	0.0225	0.0207	0.0219	0.0214	0.0207
0.0	0.0	0.0	-1925.5753	-3676.1701	NaN	NaN	0.6563	0.8931	0.0224	0.0207	0.0219	0.0213	0.0207
0.0	0.0	0.0	-1029.5753	-1832.1701	NaN	NaN	0.6402	0.8934	0.0223	0.0206	0.0218	0.0213	0.0206
0.0	0.0	0.0	-1420.5753	1312.8299	NaN	NaN	-0.3	0.8937	0.0223	0.0205	0.0218	0.0213	0.0205
0.0	0.0	0.0	-1032.5753	-2549.1701	NaN	NaN	0.7117	0.8937	0.0222	0.0205	0.0217	0.0213	0.0206
0.0	0.0	0.0	-3061.5753	315.8299	NaN	NaN	-0.115	0.894	0.0222	0.0203	0.0216	0.0214	0.0205
0.0	0.0	0.0	-1040.5753	951.8299	NaN	NaN	-0.3	0.8943	0.0222	0.0201	0.0215	0.0214	0.0205
0.0	0.0	0.0	298.4247	-1523.1701	NaN	NaN	1.2437	0.8943	0.0222	0.0201	0.0214	0.0214	0.0205
0.0	0.0	0.0	354.4247	333.8299	NaN	NaN	0.485	0.8946	0.0222	0.02	0.0213	0.0214	0.0205
0.0	0.0	0.0	-277.5753	-623.1701	NaN	NaN	0.6918	0.8947	0.0222	0.0199	0.0212	0.0215	0.0205
0.0	0.0	0.0	-1923.5753	2733.8299	NaN	NaN	1.3	0.8949	0.0221	0.0197	0.0213	0.0215	0.0204
0.0	0.0	0.0	-1981.5753	2259.8299	NaN	NaN	1.3	0.8946	0.0223	0.0198	0.0213	0.0216	0.0205
0.0	0.0	0.0	-1104.5753	-2371.1701	NaN	NaN	0.6822	0.8943	0.0224	0.0199	0.0213	0.0216	0.0204
0.0	0.0	0.0	322.4247	1844.8299	NaN	NaN	0.8512	0.8944	0.0224	0.0198	0.0213	0.0216	0.0204
0.0	0.0	0.0	-2003.5753	2920.8299	NaN	NaN	1.3	0.8946	0.0224	0.0198	0.0213	0.0215	0.0204
0.0	0.0	0.0	-1445.5753	1033.8299	NaN	NaN	-0.3	0.8946	0.0224	0.0198	0.0213	0.0215	0.0204
0.0	0.0	0.0	-713.5753	2265.8299	NaN	NaN	1.3	0.895	0.0223	0.0197	0.0212	0.0215	0.0203
0.0	0.0	0.0	363.4247	-393.1701	NaN	NaN	1.3	0.8948	0.0223	0.0198	0.0213	0.0216	0.0202
0.0	0.0	0.0	270.4247	1522.8299	NaN	NaN	0.8492	0.8949	0.0223	0.0197	0.0213	0.0217	0.0202
0.0	0.0	0.0	-584.5753	-929.1701	NaN	NaN	0.6138	0.8948	0.0224	0.0198	0.0213	0.0216	0.0201
0.0	0.0	0.0	-941.5753	-2525.1701	NaN	NaN	0.7284	0.8948	0.0225	0.0199	0.0213	0.0216	0.0201
0.0	0.0	0.0	-1382.5753	-2157.1701	NaN	NaN	0.6094	0.8951	0.0223	0.0198	0.0212	0.0215	0.0201
0.0	0.0	0.0	-2495.5753	1173.8299	NaN	NaN	-0.3	0.8953	0.022	0.0197	0.0212	0.0215	0.0202
0.0	0.0	0.0	-1521.5753	1523.8299	NaN	NaN	1.3	0.8952	0.0219	0.0196	0.0213	0.0217	0.0203
0.0	0.0	0.0	-91.5753	802.8299	NaN	NaN	1.1288	0.8949	0.022	0.0197	0.0213	0.0218	0.0203
0.0	0.0	0.0	-945.5753	-1389.1701	NaN	NaN	0.595	0.8944	0.0222	0.0198	0.0214	0.0219	0.0203
0.0	0.0	0.0	-62.5753	1086.8299	NaN	NaN	1.0611	0.894	0.0223	0.0199	0.0214	0.022	0.0203
0.0	0.0	0.0	-2042.5753	-1099.1701	NaN	NaN	0.3499	0.8938	0.0226	0.0201	0.0214	0.0219	0.0202
0.0	0.0	0.0	-2072.5753	-842.1701	NaN	NaN	0.2889	0.894	0.0225	0.0202	0.0214	0.0218	0.0202
0.0	0.0	0.0	-1887.5753	-418.1701	NaN	NaN	0.1814	0.8944	0.0223	0.0201	0.0214	0.0217	0.0202
0.0	0.0	0.0	-3084.5753	590.8299	NaN	NaN	-0.2369	0.8943	0.0221	0.0201	0.0215	0.0219	0.0202
0.0	0.0	0.0	-3264.5753	2485.8299	NaN	NaN	-0.3	0.8941	0.022	0.0201	0.0216	0.022	0.0202
0.0	0.0	0.0	-759.5753	285.8299	NaN	NaN	-0.3	0.8935	0.0223	0.0203	0.0217	0.022	0.0202
0.0	0.0	0.0	-1616.5753	-448.1701	NaN	NaN	0.2171	0.8932	0.0225	0.0205	0.0217	0.0219	0.0202
0.0	0.0	0.0	-1744.5753	-594.1701	NaN	NaN	0.2541	0.8934	0.0224	0.0205	0.0217	0.0218	0.0202
0.0	0.0	0.0	-2103.5753	-299.1701	NaN	NaN	0.1245	0.8938	0.0222	0.0204	0.0217	0.0218	0.0202
0.0	0.0	0.0	-2328.5753	2156.8299	NaN	NaN	-0.3	0.8941	0.022	0.0203	0.0217	0.0218	0.0202
0.0	0.0	0.0	137.4247	-2293.1701	NaN	NaN	1.0637	0.8937	0.0222	0.0205	0.0217	0.0218	0.0202
0.0	0.0	0.0	-1186.5753	-1091.1701	NaN	NaN	0.4791	0.8933	0.0223	0.0206	0.0217	0.0218	0.0202
0.0	0.0	0.0	-2221.5753	-171.1701	NaN	NaN	0.0715	0.8933	0.0223	0.0206	0.0217	0.0218	0.0203
0.0	0.0	0.0	-2463.5753	-209.1701	NaN	NaN	0.0783	0.8937	0.0221	0.0206	0.0216	0.0217	0.0203
0.0	0.0	0.0	-1744.5753	-1339.1701	NaN	NaN	0.4343	0.8937	0.022	0.0205	0.0217	0.0218	0.0203
0.0	0.0	0.0	-1063.5753	2265.8299	NaN	NaN	1.3	0.8936	0.022	0.0205	0.0217	0.022	0.0203
0.0	0.0	0.0	2288.4247	310.8299	NaN	NaN	0.1196	0.8934	0.022	0.0205	0.0217	0.0221	0.0203
0.0	0.0	0.0	1235.4247	-308.1701	NaN	NaN	-0.3	0.8935	0.0221	0.0206	0.0216	0.022	0.0202
0.0	0.0	0.0	-80.5753	-2918.1701	NaN	NaN	0.9731	0.8932	0.0222	0.0207	0.0217	0.022	0.0202
0.0	0.0	0.0	-1102.5753	448.8299	NaN	NaN	-0.3	0.8933	0.0222	0.0207	0.0217	0.022	0.0202
0.0	0.0	0.0	-285.5753	828.8299	NaN	NaN	1.3	0.8929	0.0222	0.0207	0.0218	0.022	0.0203
0.0	0.0	0.0	-1194.5753	-584.1701	NaN	NaN	0.3284	0.8927	0.0223	0.0208	0.0219	0.022	0.0203
0.0	0.0	0.0	-1012.5753	-3034.1701	NaN	NaN	0.7498	0.8923	0.0225	0.021	0.022	0.022	0.0203
0.0	0.0	0.0	-1358.5753	-483.1701	NaN	NaN	0.2623	0.8928	0.0223	0.0208	0.0219	0.022	0.0202
0.0	0.0	0.0	2106.4247	1413.8299	NaN	NaN	0.4016	0.8934	0.022	0.0206	0.0218	0.0221	0.0202
0.0	0.0	0.0	1581.4247	3282.8299	NaN	NaN	0.6749	0.8932	0.0218	0.0206	0.0219	0.0222	0.0203
0.0	0.0	0.0	-733.5753	662.8299	NaN	NaN	-0.3	0.8929	0.0219	0.0207	0.022	0.0222	0.0203
0.0	0.0	0.0	-3483.5753	-507.1701	NaN	NaN	0.1271	0.8914	0.0223	0.0212	0.0224	0.0221	0.0205
0.0	0.0	0.0	-3179.5753	-1432.1701	NaN	NaN	0.3105	0.8908	0.0224	0.0215	0.0227	0.0218	0.0208
0.0	0.0	0.0	32.4247	-1539.1701	NaN	NaN	1.0215	0.8913	0.0222	0.0215	0.0226	0.0216	0.0207
0.0	0.0	0.0	-2667.5753	-875.1701	NaN	NaN	0.247	0.8913	0.0222	0.0216	0.0226	0.0216	0.0207
0.0	0.0	0.0	-3118.5753	1618.8299	NaN	NaN	-0.3	0.8925	0.0218	0.0215	0.0224	0.0213	0.0205
0.0	0.0	0.0	-841.5753	-3151.1701	NaN	NaN	0.7892	0.8927	0.0216	0.0216	0.0223	0.0212	0.0206
0.0	0.0	0.0	-723.5753	-896.1701	NaN	NaN	0.5533	0.8934	0.0213	0.0216	0.0222	0.0211	0.0204
0.0	0.0	0.0	-2137.5753	1353.8299	NaN	NaN	-0.3	0.8936	0.0212	0.0217	0.0221	0.021	0.0204
0.0	0.0	0.0	-1883.5753	-2014.1701	NaN	NaN	0.5168	0.8932	0.0214	0.0218	0.0222	0.0209	0.0205
0.0	0.0	0.0	-2594.5753	1169.8299	NaN	NaN	-0.3	0.8937	0.0212	0.0218	0.022	0.0208	0.0204
0.0	0.0	0.0	-2430.5753	-1006.1701	NaN	NaN	0.2928	0.8937	0.0212	0.0218	0.022	0.0208	0.0204
0.0	0.0	0.0	-2563.5753	2618.8299	NaN	NaN	1.3	0.8933	0.0213	0.0219	0.0221	0.021	0.0205
0.0	0.0	0.0	-2446.5753	605.8299	NaN	NaN	-0.3	0.8931	0.0213	0.022	0.0222	0.021	0.0205
0.0	0.0	0.0	-1646.5753	-1551.1701	NaN	NaN	0.4851	0.8928	0.0216	0.0221	0.0222	0.0209	0.0204
0.0	0.0	0.0	-2084.5753	-2140.1701	NaN	NaN	0.5066	0.8926	0.0218	0.0222	0.0222	0.0209	0.0203
0.0	0.0	0.0	-3741.5753	-744.1701	NaN	NaN	0.1659	0.8928	0.0219	0.0223	0.0221	0.0208	0.0202
0.0	0.0	0.0	-2445.5753	-1947.1701	NaN	NaN	0.4433	0.8925	0.022	0.0223	0.0221	0.0208	0.0203
0.0	0.0	0.0	-2464.5753	1121.8299	NaN	NaN	-0.3	0.8928	0.0218	0.0223	0.022	0.0209	0.0203
0.0	0.0	0.0	-4242.5753	-809.1701	NaN	NaN	0.1602	0.8926	0.0217	0.0222	0.022	0.021	0.0204
0.0	0.0	0.0	-3603.5753	-1219.1701	NaN	NaN	0.2528	0.8929	0.0215	0.0222	0.0219	0.0211	0.0205
0.0	0.0	0.0	-1448.5753	208.8299	NaN	NaN	-0.1684	0.8927	0.0214	0.0221	0.0219	0.0212	0.0206
0.0	0.0	0.0	-3014.5753	-786.1701	NaN	NaN	0.2068	0.8926	0.0214	0.0222	0.0218	0.0213	0.0207
0.0	0.0	0.0	-3391.5753	-811.1701	NaN	NaN	0.193	0.8927	0.0213	0.0221	0.0218	0.0214	0.0208
0.0	0.0	0.0	-4339.5753	2.8299	NaN	NaN	-0.0007	0.8927	0.0212	0.022	0.0217	0.0215	0.0209
0.0	0.0	0.0	-893.5753	-1557.1701	NaN	NaN	0.6354	0.8925	0.0211	0.0218	0.0217	0.0218	0.021
0.0	0.0	0.0	-2770.5753	-1986.1701	NaN	NaN	0.4175	0.8923	0.0211	0.0217	0.0217	0.022	0.0212
0.0	0.0	0.0	-3007.5753	-1766.1701	NaN	NaN	0.37	0.8921	0.021	0.0216	0.0218	0.0222	0.0213
0.0	0.0	0.0	-1999.5753	574.8299	NaN	NaN	-0.3	0.8922	0.0208	0.0214	0.0218	0.0224	0.0213
0.0	0.0	0.0	-2156.5753	-446.1701	NaN	NaN	0.1714	0.892	0.0207	0.0214	0.0218	0.0227	0.0214
0.0	0.0	0.0	-2611.5753	308.8299	NaN	NaN	-0.1341	0.892	0.0207	0.0213	0.0218	0.0228	0.0215
0.0	0.0	0.0	-2881.5753	-999.1701	NaN	NaN	0.2575	0.8915	0.0209	0.0213	0.0218	0.023	0.0215
0.0	0.0	0.0	-691.5753	-582.1701	NaN	NaN	0.4571	0.8914	0.0209	0.0211	0.0219	0.0231	0.0216
0.0	0.0	0.0	-1621.5753	-990.1701	NaN	NaN	0.3791	0.8913	0.0209	0.021	0.0219	0.0233	0.0217
0.0	0.0	0.0	-2010.5753	-1116.1701	NaN	NaN	0.357	0.8913	0.0209	0.0208	0.0219	0.0233	0.0217
0.0	0.0	0.0	-2455.5753	-564.1701	NaN	NaN	0.1868	0.8912	0.0209	0.0207	0.0219	0.0235	0.0217
0.0	0.0	0.0	-2489.5753	939.8299	NaN	NaN	-0.3	0.8914	0.0208	0.0205	0.022	0.0236	0.0218
0.0	0.0	0.0	-2100.5753	-1003.1701	NaN	NaN	0.3232	0.8915	0.0207	0.0204	0.022	0.0236	0.0218
0.0	0.0	0.0	-3015.5753	-1593.1701	NaN	NaN	0.3457	0.8915	0.0207	0.0205	0.022	0.0236	0.0217
0.0	0.0	0.0	-1868.5753	-734.1701	NaN	NaN	0.2821	0.891	0.021	0.0207	0.022	0.0236	0.0217
0.0	0.0	0.0	-2911.5753	-2500.1701	NaN	NaN	0.462	0.8912	0.021	0.0208	0.0219	0.0234	0.0216
0.0	0.0	0.0	-3331.5753	-1547.1701	NaN	NaN	0.3171	0.8912	0.021	0.0209	0.0219	0.0233	0.0216
0.0	0.0	0.0	-2506.5753	-2193.1701	NaN	NaN	0.4667	0.8912	0.021	0.021	0.0219	0.0233	0.0215
0.0	0.0	0.0	-3134.5753	305.8299	NaN	NaN	-0.1081	0.891	0.0209	0.021	0.022	0.0234	0.0216
0.0	0.0	0.0	-2782.5753	-1801.1701	NaN	NaN	0.3929	0.8907	0.0209	0.0211	0.0221	0.0236	0.0217
0.0	0.0	0.0	-2032.5753	-413.1701	NaN	NaN	0.1689	0.89	0.021	0.0213	0.0222	0.0237	0.0218
0.0	0.0	0.0	-3102.5753	-715.1701	NaN	NaN	0.1873	0.8897	0.0212	0.0215	0.0222	0.0236	0.0218
0.0	0.0	0.0	-3123.5753	-2352.1701	NaN	NaN	0.4296	0.8904	0.0212	0.0215	0.022	0.0233	0.0217
0.0	0.0	0.0	-2453.5753	-381.1701	NaN	NaN	0.1345	0.89	0.0211	0.0215	0.0222	0.0235	0.0218
0.0	0.0	0.0	-3139.5753	1917.8299	NaN	NaN	-0.3	0.8891	0.0211	0.0216	0.0225	0.0239	0.0218
0.0	0.0	0.0	-1670.5753	2633.8299	NaN	NaN	1.3	0.8887	0.0211	0.0217	0.0226	0.024	0.0219
0.0	0.0	0.0	-1254.5753	-2018.1701	NaN	NaN	0.6167	0.8891	0.0212	0.0219	0.0224	0.0237	0.0217
0.0	0.0	0.0	-630.5753	-847.1701	NaN	NaN	0.5733	0.8886	0.0215	0.0222	0.0224	0.0237	0.0217
0.0	0.0	0.0	-4101.5753	-1193.1701	NaN	NaN	0.2253	0.8889	0.0216	0.0223	0.0222	0.0234	0.0216
0.0	0.0	0.0	-2555.5753	-1374.1701	NaN	NaN	0.3497	0.8887	0.0217	0.0224	0.0222	0.0234	0.0217
0.0	0.0	0.0	-2383.5753	230.8299	NaN	NaN	-0.1072	0.8886	0.0216	0.0224	0.0222	0.0234	0.0218
0.0	0.0	0.0	-2890.5753	-375.1701	NaN	NaN	0.1149	0.8883	0.0216	0.0224	0.0223	0.0236	0.0219
0.0	0.0	0.0	-2525.5753	-488.1701	NaN	NaN	0.162	0.888	0.0217	0.0225	0.0223	0.0236	0.0219
0.0	0.0	0.0	-3146.5753	1120.8299	NaN	NaN	-0.3	0.8879	0.0218	0.0225	0.0223	0.0235	0.0219
0.0	0.0	0.0	-1744.5753	-2244.1701	NaN	NaN	0.5626	0.8879	0.0221	0.0226	0.0222	0.0233	0.0219
0.0	0.0	0.0	-3570.5753	-1721.1701	NaN	NaN	0.3253	0.8883	0.0221	0.0227	0.022	0.0231	0.0218
0.0	0.0	0.0	-2762.5753	398.8299	NaN	NaN	-0.1687	0.8877	0.0221	0.0227	0.0222	0.0233	0.022
0.0	0.0	0.0	-3127.5753	367.8299	NaN	NaN	-0.1333	0.8875	0.0221	0.0227	0.0222	0.0233	0.0221
0.0	0.0	0.0	-1367.5753	-667.1701	NaN	NaN	0.3279	0.8868	0.0225	0.0229	0.0224	0.0233	0.0222
0.0	0.0	0.0	-3637.5753	-1477.1701	NaN	NaN	0.2888	0.8871	0.0226	0.0229	0.0223	0.023	0.022
0.0	0.0	0.0	-1106.5753	351.8299	NaN	NaN	-0.3	0.8868	0.0228	0.023	0.0224	0.0229	0.0221
0.0	0.0	0.0	-3018.5753	-2976.1701	NaN	NaN	0.4965	0.8875	0.0227	0.023	0.0223	0.0225	0.0219
0.0	0.0	0.0	-3507.5753	-291.1701	NaN	NaN	0.0766	0.8874	0.0227	0.0229	0.0224	0.0225	0.0221
0.0	0.0	0.0	-3212.5753	-3241.1701	NaN	NaN	0.5022	0.8879	0.0227	0.0228	0.0224	0.0222	0.022
0.0	0.0	0.0	300.4247	462.8299	NaN	NaN	0.6064	0.8872	0.0227	0.0229	0.0226	0.0224	0.0223
0.0	0.0	0.0	-2796.5753	-3340.1701	NaN	NaN	0.5443	0.8877	0.0227	0.0228	0.0225	0.0222	0.0222
0.0	0.0	0.0	-2933.5753	-961.1701	NaN	NaN	0.2468	0.8873	0.0227	0.0229	0.0226	0.0223	0.0223
0.0	0.0	0.0	-2461.5753	-1270.1701	NaN	NaN	0.3404	0.8876	0.0225	0.0227	0.0225	0.0223	0.0224
0.0	0.0	0.0	-2466.5753	1070.8299	NaN	NaN	-0.3	0.8874	0.0222	0.0228	0.0226	0.0224	0.0225
0.0	0.0	0.0	-2021.5753	-593.1701	NaN	NaN	0.2269	0.8876	0.0223	0.0229	0.0225	0.0224	0.0224
0.0	0.0	0.0	-2781.5753	-170.1701	NaN	NaN	0.0577	0.8875	0.0224	0.023	0.0225	0.0224	0.0222
0.0	0.0	0.0	-2377.5753	-2244.1701	NaN	NaN	0.4856	0.8876	0.0226	0.0229	0.0224	0.0223	0.0221
0.0	0.0	0.0	-2892.5753	-790.1701	NaN	NaN	0.2146	0.888	0.0224	0.0229	0.0224	0.0223	0.022
0.0	0.0	0.0	-3050.5753	-926.1701	NaN	NaN	0.2329	0.8881	0.0223	0.0229	0.0223	0.0223	0.0221
0.0	0.0	0.0	-1510.5753	506.8299	NaN	NaN	-0.3	0.8881	0.0221	0.023	0.0223	0.0224	0.0221
0.0	0.0	0.0	-1629.5753	1588.8299	NaN	NaN	-0.3	0.8878	0.022	0.0232	0.0224	0.0226	0.0221
0.0	0.0	0.0	-1941.5753	3844.8299	NaN	NaN	1.3	0.8875	0.022	0.0233	0.0225	0.0227	0.0221
0.0	0.0	0.0	-879.5753	-64.1701	NaN	NaN	0.068	0.8872	0.0221	0.0235	0.0225	0.0227	0.0221
0.0	0.0	0.0	-2510.5753	2161.8299	NaN	NaN	-0.3	0.8869	0.0222	0.0235	0.0226	0.0226	0.0221
0.0	0.0	0.0	-1568.5753	-1745.1701	NaN	NaN	0.5266	0.8868	0.0223	0.0236	0.0226	0.0225	0.0221
0.0	0.0	0.0	-1735.5753	1377.8299	NaN	NaN	-0.3	0.8872	0.0221	0.0235	0.0226	0.0226	0.0221
0.0	0.0	0.0	-3630.5753	1971.8299	NaN	NaN	-0.3	0.8873	0.022	0.0234	0.0227	0.0225	0.0221
0.0	0.0	0.0	-2902.5753	962.8299	NaN	NaN	-0.3	0.8876	0.022	0.0234	0.0227	0.0224	0.022
0.0	0.0	0.0	-2177.5753	-1122.1701	NaN	NaN	0.3401	0.8876	0.022	0.0234	0.0227	0.0222	0.022
0.0	0.0	0.0	-3743.5753	-1768.1701	NaN	NaN	0.3208	0.8882	0.022	0.0234	0.0227	0.0219	0.0218
0.0	0.0	0.0	-1682.5753	684.8299	NaN	NaN	-0.3	0.8888	0.0217	0.0233	0.0227	0.0217	0.0218
0.0	0.0	0.0	-1483.5753	53.8299	NaN	NaN	-0.0376	0.8893	0.0216	0.0231	0.0227	0.0215	0.0217
0.0	0.0	0.0	-3460.5753	-2234.1701	NaN	NaN	0.3923	0.8897	0.0215	0.023	0.0227	0.0213	0.0217
0.0	0.0	0.0	-1753.5753	-796.1701	NaN	NaN	0.3123	0.8899	0.0214	0.0229	0.0228	0.0213	0.0217
0.0	0.0	0.0	-1452.5753	-258.1701	NaN	NaN	0.1509	0.89	0.0213	0.0228	0.0229	0.0214	0.0217
0.0	0.0	0.0	-1263.5753	1809.8299	NaN	NaN	1.3	0.8895	0.0215	0.0229	0.023	0.0214	0.0217
0.0	0.0	0.0	-4851.5753	-427.1701	NaN	NaN	0.0809	0.8898	0.0216	0.023	0.0229	0.0212	0.0215
0.0	0.0	0.0	-3192.5753	-2214.1701	NaN	NaN	0.4095	0.8899	0.0219	0.0231	0.0227	0.021	0.0214
0.0	0.0	0.0	-2164.5753	-2491.1701	NaN	NaN	0.5351	0.89	0.0221	0.023	0.0226	0.0209	0.0214
0.0	0.0	0.0	-2987.5753	-2385.1701	NaN	NaN	0.4439	0.8896	0.0223	0.0232	0.0227	0.0209	0.0214
0.0	0.0	0.0	-2075.5753	-1244.1701	NaN	NaN	0.3748	0.8898	0.0223	0.0233	0.0226	0.0209	0.0212
0.0	0.0	0.0	-2587.5753	1037.8299	NaN	NaN	-0.3	0.8899	0.0223	0.0235	0.0225	0.0209	0.021
0.0	0.0	0.0	-3188.5753	-1138.1701	NaN	NaN	0.2631	0.8904	0.0223	0.0235	0.0222	0.0208	0.0208
0.0	0.0	0.0	-1486.5753	-748.1701	NaN	NaN	0.3348	0.8901	0.0223	0.0236	0.0222	0.0209	0.0208
0.0	0.0	0.0	-1322.5753	1348.8299	NaN	NaN	1.3	0.8891	0.0226	0.0238	0.0224	0.0212	0.0209
0.0	0.0	0.0	-3889.5753	559.8299	NaN	NaN	-0.1681	0.8883	0.0229	0.0239	0.0224	0.0213	0.0212
0.0	0.0	0.0	-3928.5753	-3116.1701	NaN	NaN	0.4423	0.8879	0.023	0.0239	0.0225	0.0213	0.0213
0.0	0.0	0.0	-2805.5753	-1181.1701	NaN	NaN	0.2963	0.8885	0.0227	0.0238	0.0225	0.0212	0.0213
0.0	0.0	0.0	-2603.5753	1431.8299	NaN	NaN	-0.3	0.8894	0.0224	0.0236	0.0225	0.0209	0.0212
0.0	0.0	0.0	-1533.5753	418.8299	NaN	NaN	-0.3	0.8897	0.0222	0.0235	0.0225	0.0209	0.0212
0.0	0.0	0.0	-2393.5753	-868.1701	NaN	NaN	0.2662	0.8899	0.0222	0.0235	0.0224	0.0207	0.0213
0.0	0.0	0.0	-3628.5753	-1888.1701	NaN	NaN	0.3423	0.8902	0.0221	0.0235	0.0222	0.0206	0.0213
0.0	0.0	0.0	-1902.5753	-594.1701	NaN	NaN	0.238	0.8907	0.022	0.0235	0.0221	0.0205	0.0213
0.0	0.0	0.0	-2710.5753	-2862.1701	NaN	NaN	0.5136	0.8906	0.022	0.0235	0.0221	0.0204	0.0214
0.0	0.0	0.0	-3722.5753	-438.1701	NaN	NaN	0.1053	0.891	0.0219	0.0235	0.022	0.0203	0.0213
0.0	0.0	0.0	-2111.5753	-2401.1701	NaN	NaN	0.5321	0.8911	0.0219	0.0234	0.022	0.0202	0.0214
0.0	0.0	0.0	-3473.5753	-1588.1701	NaN	NaN	0.3138	0.8919	0.0216	0.0232	0.0218	0.02	0.0215
0.0	0.0	0.0	-3430.5753	-154.1701	NaN	NaN	0.043	0.8924	0.0215	0.023	0.0217	0.0201	0.0214
0.0	0.0	0.0	-2887.5753	3586.8299	NaN	NaN	1.3	0.8941	0.0209	0.0224	0.0214	0.02	0.0211
0.0	0.0	0.0	-3116.5753	-1676.1701	NaN	NaN	0.3497	0.8915	0.0218	0.0228	0.0217	0.0206	0.0217
0.0	0.0	0.0	-1349.5753	2876.8299	NaN	NaN	1.3	0.8915	0.022	0.0227	0.0215	0.0206	0.0217
0.0	0.0	0.0	-3641.5753	521.8299	NaN	NaN	-0.1673	0.8914	0.0221	0.0228	0.0215	0.0207	0.0216
0.0	0.0	0.0	-3430.5753	-1929.1701	NaN	NaN	0.3599	0.8916	0.0221	0.0228	0.0214	0.0207	0.0214
0.0	0.0	0.0	-3486.5753	-1566.1701	NaN	NaN	0.31	0.8921	0.022	0.0227	0.0213	0.0207	0.0211
0.0	0.0	0.0	-3522.5753	-1162.1701	NaN	NaN	0.2481	0.8929	0.0218	0.0225	0.0212	0.0207	0.0209
0.0	0.0	0.0	-1426.5753	-13.1701	NaN	NaN	0.0091	0.893	0.0217	0.0224	0.0213	0.0209	0.0207
0.0	0.0	0.0	-3696.5753	-1466.1701	NaN	NaN	0.284	0.8935	0.0216	0.0223	0.0214	0.0208	0.0204
0.0	0.0	0.0	-2965.5753	681.8299	NaN	NaN	-0.2986	0.8938	0.0215	0.0221	0.0215	0.0208	0.0203
0.0	0.0	0.0	-3491.5753	247.8299	NaN	NaN	-0.0764	0.8949	0.021	0.0215	0.0217	0.0206	0.0203
0.0	0.0	0.0	-3744.5753	-2535.1701	NaN	NaN	0.4037	0.8956	0.0208	0.021	0.0219	0.0206	0.0202
0.0	0.0	0.0	-2818.5753	-159.1701	NaN	NaN	0.0535	0.8954	0.0207	0.0208	0.0221	0.0208	0.0201
0.0	0.0	0.0	-1820.5753	-3937.1701	NaN	NaN	0.6838	0.8941	0.021	0.0209	0.0224	0.0212	0.0203
0.0	0.0	0.0	-2512.5753	2313.8299	NaN	NaN	-0.3	0.8949	0.0211	0.0208	0.0222	0.021	0.02
0.0	0.0	0.0	-2965.5753	1239.8299	NaN	NaN	-0.3	0.8843	0.023	0.0227	0.0241	0.0234	0.0225
0.0	0.0	0.0	-3426.5753	-1319.1701	NaN	NaN	0.278	0.9072	0.0179	0.0185	0.02	0.0191	0.0173
