# Supplementary material for: DeepFRET, a software for rapid and automated single-molecule FRET data classification using deep learning
Source: eLife. 2020 Nov 3;9:e60404. doi: 10.7554/eLife.60404 (PMC7609065; doi:10.7554/eLife.60404)
Supplement: Figure 4—source data 1. [file elife-60404-fig4-data1.zip › Figure 4-source data 1/Fig_S4a/Traces/traces_all_n294/Traces_Fig2d_4mMAc_mov1_combined_tif_pair31.txt]

Exported by DeepFRET
Date: 2020-08-26, 18:13
Video filename: None
FRET pair #31
Bleaches at 852
D-Dexc-bg	A-Dexc-bg	A-Aexc-bg	D-Dexc-rw	A-Dexc-rw	A-Aexc-rw	S	E	p_bleached	p_aggregated	p_noisy	p_scrambled	p_static	p_dynamic
0.0	0.0	0.0	29406.5163	6505.0682	NaN	NaN	0.1811	0.055	0.0822	0.0157	0.7754	0.0488	0.0229
0.0	0.0	0.0	26271.5163	7000.0682	NaN	NaN	0.2104	0.0552	0.0896	0.0151	0.7636	0.0552	0.0213
0.0	0.0	0.0	26467.5163	8857.0682	NaN	NaN	0.2507	0.0514	0.1006	0.0157	0.7517	0.0593	0.0212
0.0	0.0	0.0	28208.5163	7576.0682	NaN	NaN	0.2117	0.0491	0.107	0.016	0.7459	0.0612	0.0208
0.0	0.0	0.0	26053.5163	9952.0682	NaN	NaN	0.2764	0.0483	0.1101	0.016	0.7417	0.0629	0.021
0.0	0.0	0.0	27596.5163	8611.0682	NaN	NaN	0.2378	0.0483	0.1136	0.016	0.7372	0.0639	0.021
0.0	0.0	0.0	30225.5163	6202.0682	NaN	NaN	0.1703	0.0494	0.1191	0.0162	0.7308	0.0635	0.0211
0.0	0.0	0.0	24351.5163	9561.0682	NaN	NaN	0.2819	0.0499	0.1227	0.0161	0.728	0.062	0.0213
0.0	0.0	0.0	25127.5163	7370.0682	NaN	NaN	0.2268	0.0508	0.125	0.0163	0.7256	0.0611	0.0212
0.0	0.0	0.0	26018.5163	9461.0682	NaN	NaN	0.2667	0.051	0.124	0.0162	0.7281	0.0596	0.0211
0.0	0.0	0.0	26435.5163	5649.0682	NaN	NaN	0.1761	0.0533	0.1277	0.0163	0.7233	0.0585	0.0209
0.0	0.0	0.0	27813.5163	9822.0682	NaN	NaN	0.261	0.0546	0.127	0.0162	0.725	0.0565	0.0207
0.0	0.0	0.0	24134.5163	11235.0682	NaN	NaN	0.3176	0.0562	0.1289	0.0164	0.7226	0.0555	0.0205
0.0	0.0	0.0	24617.5163	7802.0682	NaN	NaN	0.2407	0.0575	0.1316	0.0163	0.72	0.0543	0.0203
0.0	0.0	0.0	27505.5163	10642.0682	NaN	NaN	0.279	0.0599	0.1384	0.0165	0.7107	0.0543	0.0201
0.0	0.0	0.0	23599.5163	6601.0682	NaN	NaN	0.2186	0.062	0.1472	0.0166	0.6995	0.0548	0.02
0.0	0.0	0.0	22287.5163	8157.0682	NaN	NaN	0.2679	0.0642	0.1614	0.0172	0.6812	0.0559	0.0201
0.0	0.0	0.0	29730.5163	5399.0682	NaN	NaN	0.1537	0.0635	0.154	0.0171	0.6905	0.0545	0.0205
0.0	0.0	0.0	26675.5163	8001.0682	NaN	NaN	0.2307	0.0646	0.1529	0.0173	0.6903	0.0541	0.0207
0.0	0.0	0.0	25264.5163	9024.0682	NaN	NaN	0.2632	0.0648	0.1513	0.0174	0.6916	0.054	0.021
0.0	0.0	0.0	23578.5163	10291.0682	NaN	NaN	0.3038	0.064	0.148	0.0176	0.6954	0.0539	0.0212
0.0	0.0	0.0	26087.5163	6704.0682	NaN	NaN	0.2044	0.064	0.1477	0.0178	0.695	0.0542	0.0213
0.0	0.0	0.0	24553.5163	11025.0682	NaN	NaN	0.3099	0.0642	0.1453	0.0178	0.6968	0.0545	0.0216
0.0	0.0	0.0	28308.5163	6193.0682	NaN	NaN	0.1795	0.0653	0.1479	0.0179	0.692	0.0552	0.0218
0.0	0.0	0.0	23754.5163	8019.0682	NaN	NaN	0.2524	0.0658	0.1479	0.0179	0.6911	0.0554	0.022
0.0	0.0	0.0	24624.5163	6472.0682	NaN	NaN	0.2081	0.0662	0.1492	0.0179	0.689	0.0556	0.0221
0.0	0.0	0.0	22950.5163	7561.0682	NaN	NaN	0.2478	0.0663	0.1484	0.0178	0.6898	0.0554	0.0223
0.0	0.0	0.0	24567.5163	8983.0682	NaN	NaN	0.2677	0.0663	0.1486	0.0177	0.6896	0.0555	0.0223
0.0	0.0	0.0	25983.5163	8870.0682	NaN	NaN	0.2545	0.0653	0.1462	0.0175	0.6938	0.055	0.0222
0.0	0.0	0.0	26161.5163	7784.0682	NaN	NaN	0.2293	0.0665	0.1494	0.0174	0.6897	0.055	0.022
0.0	0.0	0.0	29263.5163	8692.0682	NaN	NaN	0.229	0.0662	0.1495	0.0172	0.6907	0.0545	0.0218
0.0	0.0	0.0	24284.5163	9630.0682	NaN	NaN	0.284	0.0663	0.1495	0.017	0.6912	0.0541	0.0218
0.0	0.0	0.0	26482.5163	7798.0682	NaN	NaN	0.2275	0.0653	0.1485	0.017	0.6937	0.0536	0.0218
0.0	0.0	0.0	23718.5163	9098.0682	NaN	NaN	0.2772	0.066	0.1501	0.017	0.6909	0.0543	0.0218
0.0	0.0	0.0	28038.5163	10785.0682	NaN	NaN	0.2778	0.0646	0.1512	0.0169	0.6913	0.0544	0.0216
0.0	0.0	0.0	26417.5163	9871.0682	NaN	NaN	0.272	0.0638	0.1532	0.0168	0.6899	0.0549	0.0214
0.0	0.0	0.0	26263.5163	7420.0682	NaN	NaN	0.2203	0.0635	0.1548	0.0168	0.688	0.0556	0.0213
0.0	0.0	0.0	24443.5163	8079.0682	NaN	NaN	0.2484	0.0615	0.1537	0.0167	0.691	0.0558	0.0212
0.0	0.0	0.0	22303.5163	10894.0682	NaN	NaN	0.3282	0.0615	0.1552	0.0167	0.6889	0.0565	0.0212
0.0	0.0	0.0	28762.5163	7911.0682	NaN	NaN	0.2157	0.0594	0.1534	0.0167	0.6931	0.0564	0.0211
0.0	0.0	0.0	26556.5163	9093.0682	NaN	NaN	0.2551	0.0593	0.154	0.0167	0.6921	0.0569	0.0209
0.0	0.0	0.0	24500.5163	7679.0682	NaN	NaN	0.2386	0.0591	0.1556	0.0167	0.6908	0.0569	0.0208
0.0	0.0	0.0	25284.5163	7266.0682	NaN	NaN	0.2232	0.0574	0.1545	0.0167	0.6945	0.0563	0.0207
0.0	0.0	0.0	23545.5163	8308.0682	NaN	NaN	0.2608	0.0577	0.1561	0.0167	0.6928	0.0563	0.0205
0.0	0.0	0.0	28548.5163	6307.0682	NaN	NaN	0.1809	0.0571	0.1577	0.0168	0.6921	0.0559	0.0204
0.0	0.0	0.0	25259.5163	7786.0682	NaN	NaN	0.2356	0.0564	0.1575	0.0168	0.6935	0.0554	0.0203
0.0	0.0	0.0	24193.5163	8861.0682	NaN	NaN	0.2681	0.0569	0.16	0.0169	0.6911	0.0549	0.0203
0.0	0.0	0.0	27714.5163	7254.0682	NaN	NaN	0.2074	0.0555	0.1567	0.0169	0.6965	0.054	0.0204
0.0	0.0	0.0	23694.5163	13295.0682	NaN	NaN	0.3594	0.0556	0.1545	0.0169	0.699	0.0534	0.0205
0.0	0.0	0.0	25302.5163	8215.0682	NaN	NaN	0.2451	0.0548	0.1511	0.0169	0.7039	0.0526	0.0206
0.0	0.0	0.0	22995.5163	10426.0682	NaN	NaN	0.312	0.0551	0.1482	0.0168	0.7072	0.052	0.0207
0.0	0.0	0.0	25351.5163	7392.0682	NaN	NaN	0.2258	0.0556	0.1482	0.0169	0.7069	0.0517	0.0208
0.0	0.0	0.0	22095.5163	7680.0682	NaN	NaN	0.2579	0.0558	0.1462	0.0168	0.7094	0.051	0.0209
0.0	0.0	0.0	23458.5163	8292.0682	NaN	NaN	0.2612	0.0566	0.1461	0.0168	0.7088	0.0507	0.0209
0.0	0.0	0.0	25968.5163	9442.0682	NaN	NaN	0.2666	0.0568	0.1448	0.0168	0.7101	0.0503	0.021
0.0	0.0	0.0	23739.5163	6265.0682	NaN	NaN	0.2088	0.0579	0.146	0.0169	0.7078	0.0503	0.0211
0.0	0.0	0.0	26761.5163	8396.0682	NaN	NaN	0.2388	0.0582	0.1459	0.0169	0.7078	0.05	0.0212
0.0	0.0	0.0	22442.5163	9360.0682	NaN	NaN	0.2943	0.0589	0.1471	0.017	0.7056	0.0502	0.0213
0.0	0.0	0.0	23077.5163	5781.0682	NaN	NaN	0.2003	0.059	0.1475	0.0169	0.7055	0.0499	0.0212
0.0	0.0	0.0	23896.5163	6986.0682	NaN	NaN	0.2262	0.0596	0.1478	0.017	0.7048	0.0497	0.0211
0.0	0.0	0.0	22013.5163	6135.0682	NaN	NaN	0.218	0.0602	0.1488	0.017	0.7031	0.0498	0.0212
0.0	0.0	0.0	25799.5163	6357.0682	NaN	NaN	0.1977	0.0603	0.1493	0.017	0.7027	0.0495	0.0212
0.0	0.0	0.0	23099.5163	8974.0682	NaN	NaN	0.2798	0.0605	0.1469	0.0169	0.705	0.0493	0.0214
0.0	0.0	0.0	27360.5163	6400.0682	NaN	NaN	0.1896	0.0603	0.1458	0.017	0.7067	0.0489	0.0214
0.0	0.0	0.0	26721.5163	8787.0682	NaN	NaN	0.2475	0.0605	0.1447	0.017	0.7073	0.049	0.0215
0.0	0.0	0.0	23337.5163	4185.0682	NaN	NaN	0.1521	0.0606	0.1453	0.017	0.7067	0.049	0.0215
0.0	0.0	0.0	22741.5163	9524.0682	NaN	NaN	0.2952	0.0603	0.1449	0.017	0.707	0.0494	0.0214
0.0	0.0	0.0	18401.5163	8202.0682	NaN	NaN	0.3083	0.0613	0.1482	0.017	0.7025	0.0497	0.0212
0.0	0.0	0.0	27135.5163	4690.0682	NaN	NaN	0.1474	0.0621	0.1518	0.017	0.6975	0.0505	0.0211
0.0	0.0	0.0	23825.5163	6588.0682	NaN	NaN	0.2166	0.0636	0.1547	0.017	0.6931	0.0506	0.0211
0.0	0.0	0.0	28515.5163	7196.0682	NaN	NaN	0.2015	0.0633	0.1567	0.017	0.6905	0.0514	0.021
0.0	0.0	0.0	22846.5163	8427.0682	NaN	NaN	0.2695	0.0627	0.1567	0.0171	0.6911	0.0513	0.0211
0.0	0.0	0.0	27069.5163	8344.0682	NaN	NaN	0.2356	0.0623	0.156	0.017	0.6918	0.0519	0.0211
0.0	0.0	0.0	24331.5163	6270.0682	NaN	NaN	0.2049	0.0617	0.1561	0.0171	0.6921	0.052	0.021
0.0	0.0	0.0	25957.5163	7192.0682	NaN	NaN	0.217	0.0625	0.1585	0.017	0.6884	0.0527	0.0209
0.0	0.0	0.0	25377.5163	4326.0682	NaN	NaN	0.1456	0.0619	0.1597	0.0171	0.6874	0.053	0.0208
0.0	0.0	0.0	25531.5163	5226.0682	NaN	NaN	0.1699	0.0622	0.1599	0.017	0.687	0.0531	0.0208
0.0	0.0	0.0	25818.5163	9176.0682	NaN	NaN	0.2622	0.061	0.1593	0.0171	0.6889	0.0528	0.0208
0.0	0.0	0.0	24273.5163	5850.0682	NaN	NaN	0.1942	0.0605	0.1598	0.0172	0.6889	0.0528	0.0208
0.0	0.0	0.0	25922.5163	8383.0682	NaN	NaN	0.2444	0.06	0.1591	0.0172	0.6903	0.0526	0.0208
0.0	0.0	0.0	24591.5163	6105.0682	NaN	NaN	0.1989	0.0586	0.1556	0.0172	0.6959	0.0519	0.0209
0.0	0.0	0.0	19539.5163	6640.0682	NaN	NaN	0.2536	0.0578	0.1546	0.0172	0.6977	0.0518	0.021
0.0	0.0	0.0	24036.5163	7462.0682	NaN	NaN	0.2369	0.0569	0.1524	0.0172	0.7012	0.0513	0.021
0.0	0.0	0.0	23902.5163	12370.0682	NaN	NaN	0.341	0.0556	0.1486	0.0171	0.7065	0.0511	0.0211
0.0	0.0	0.0	22920.5163	8427.0682	NaN	NaN	0.2688	0.0561	0.1514	0.0172	0.7024	0.052	0.0209
0.0	0.0	0.0	22934.5163	7880.0682	NaN	NaN	0.2557	0.0576	0.1542	0.0171	0.6979	0.0525	0.0207
0.0	0.0	0.0	26957.5163	2232.0682	NaN	NaN	0.0765	0.0575	0.1562	0.0172	0.6956	0.0528	0.0207
0.0	0.0	0.0	21639.5163	7112.0682	NaN	NaN	0.2474	0.0575	0.1577	0.0173	0.6935	0.0533	0.0207
0.0	0.0	0.0	24399.5163	6670.0682	NaN	NaN	0.2147	0.0572	0.1591	0.0173	0.6922	0.0534	0.0208
0.0	0.0	0.0	24063.5163	6057.0682	NaN	NaN	0.2011	0.0555	0.1576	0.0175	0.6946	0.0538	0.021
0.0	0.0	0.0	19332.5163	9320.0682	NaN	NaN	0.3253	0.0557	0.1604	0.0176	0.6907	0.0546	0.021
0.0	0.0	0.0	30831.5163	8727.0682	NaN	NaN	0.2206	0.0548	0.161	0.0178	0.6903	0.0552	0.021
0.0	0.0	0.0	24868.5163	5585.0682	NaN	NaN	0.1834	0.055	0.1632	0.0179	0.6871	0.056	0.0209
0.0	0.0	0.0	26052.5163	5434.0682	NaN	NaN	0.1726	0.0558	0.1666	0.0179	0.6827	0.0564	0.0207
0.0	0.0	0.0	26360.5163	7996.0682	NaN	NaN	0.2327	0.0545	0.1631	0.0179	0.688	0.0557	0.0208
0.0	0.0	0.0	23707.5163	8261.0682	NaN	NaN	0.2584	0.0551	0.1663	0.018	0.6834	0.0566	0.0206
0.0	0.0	0.0	23841.5163	6657.0682	NaN	NaN	0.2183	0.0551	0.1636	0.0179	0.6868	0.056	0.0206
0.0	0.0	0.0	22279.5163	5231.0682	NaN	NaN	0.1901	0.0551	0.1632	0.0179	0.687	0.0561	0.0207
0.0	0.0	0.0	24491.5163	5121.0682	NaN	NaN	0.1729	0.0551	0.1642	0.018	0.6855	0.0565	0.0206
0.0	0.0	0.0	24063.5163	7469.0682	NaN	NaN	0.2369	0.0553	0.1639	0.0179	0.6857	0.0565	0.0206
0.0	0.0	0.0	25861.5163	5921.0682	NaN	NaN	0.1863	0.0552	0.1637	0.018	0.6858	0.0567	0.0206
0.0	0.0	0.0	22454.5163	7793.0682	NaN	NaN	0.2576	0.0556	0.1642	0.018	0.6846	0.057	0.0206
0.0	0.0	0.0	27528.5163	6181.0682	NaN	NaN	0.1834	0.0555	0.1644	0.018	0.6844	0.0571	0.0206
0.0	0.0	0.0	23277.5163	7674.0682	NaN	NaN	0.2479	0.0549	0.1644	0.0181	0.6848	0.0573	0.0206
0.0	0.0	0.0	20395.5163	7030.0682	NaN	NaN	0.2563	0.0556	0.1671	0.018	0.6811	0.0579	0.0203
0.0	0.0	0.0	22784.5163	6505.0682	NaN	NaN	0.2221	0.0553	0.1669	0.0181	0.6814	0.0579	0.0204
0.0	0.0	0.0	23273.5163	6308.0682	NaN	NaN	0.2132	0.0557	0.1697	0.0181	0.6778	0.0585	0.0203
0.0	0.0	0.0	24473.5163	5212.0682	NaN	NaN	0.1756	0.0564	0.1726	0.0181	0.6735	0.0591	0.0202
0.0	0.0	0.0	25504.5163	8137.0682	NaN	NaN	0.2419	0.0564	0.1743	0.0182	0.6717	0.0592	0.0201
0.0	0.0	0.0	22662.5163	5710.0682	NaN	NaN	0.2013	0.0563	0.1778	0.0183	0.6673	0.0602	0.0202
0.0	0.0	0.0	22859.5163	5433.0682	NaN	NaN	0.192	0.0567	0.1807	0.0183	0.6635	0.0606	0.0201
0.0	0.0	0.0	25342.5163	7664.0682	NaN	NaN	0.2322	0.0558	0.1816	0.0184	0.6632	0.0609	0.0201
0.0	0.0	0.0	21172.5163	6405.0682	NaN	NaN	0.2323	0.0559	0.1854	0.0186	0.6574	0.0625	0.0202
0.0	0.0	0.0	22829.5163	6295.0682	NaN	NaN	0.2161	0.0559	0.1875	0.0187	0.6546	0.0633	0.0201
0.0	0.0	0.0	26511.5163	6679.0682	NaN	NaN	0.2012	0.0558	0.1899	0.0188	0.6514	0.064	0.02
0.0	0.0	0.0	22337.5163	4754.0682	NaN	NaN	0.1755	0.0562	0.1939	0.019	0.646	0.0651	0.0199
0.0	0.0	0.0	23910.5163	7793.0682	NaN	NaN	0.2458	0.055	0.1933	0.0189	0.6483	0.0647	0.0198
0.0	0.0	0.0	24613.5163	7171.0682	NaN	NaN	0.2256	0.0541	0.1934	0.0191	0.6481	0.0653	0.02
0.0	0.0	0.0	23433.5163	4856.0682	NaN	NaN	0.1717	0.054	0.1959	0.0192	0.6446	0.0663	0.02
0.0	0.0	0.0	23015.5163	11195.0682	NaN	NaN	0.3272	0.0523	0.1921	0.0193	0.6503	0.0657	0.0203
0.0	0.0	0.0	21176.5163	8070.0682	NaN	NaN	0.2759	0.0517	0.193	0.0195	0.6481	0.0671	0.0206
0.0	0.0	0.0	23286.5163	6592.0682	NaN	NaN	0.2206	0.0517	0.1935	0.0195	0.6468	0.068	0.0206
0.0	0.0	0.0	26064.5163	7173.0682	NaN	NaN	0.2158	0.0509	0.1898	0.0195	0.6511	0.0677	0.021
0.0	0.0	0.0	21159.5163	6904.0682	NaN	NaN	0.246	0.0513	0.1909	0.0196	0.6482	0.0689	0.0211
0.0	0.0	0.0	25408.5163	11364.0682	NaN	NaN	0.309	0.0509	0.1897	0.0197	0.6496	0.069	0.0212
0.0	0.0	0.0	26500.5163	7510.0682	NaN	NaN	0.2208	0.0507	0.1879	0.0196	0.6517	0.0688	0.0213
0.0	0.0	0.0	21665.5163	7788.0682	NaN	NaN	0.2644	0.0512	0.1886	0.0196	0.6503	0.069	0.0213
0.0	0.0	0.0	24170.5163	8925.0682	NaN	NaN	0.2697	0.0506	0.1853	0.0195	0.6553	0.0678	0.0214
0.0	0.0	0.0	25815.5163	7527.0682	NaN	NaN	0.2257	0.0511	0.1867	0.0196	0.6527	0.0685	0.0215
0.0	0.0	0.0	26062.5163	3684.0682	NaN	NaN	0.1238	0.0523	0.1889	0.0195	0.6493	0.0688	0.0213
0.0	0.0	0.0	24478.5163	6114.0682	NaN	NaN	0.1999	0.053	0.1889	0.0195	0.6489	0.0685	0.0212
0.0	0.0	0.0	20089.5163	4234.0682	NaN	NaN	0.1741	0.0535	0.191	0.0196	0.6461	0.0684	0.0213
0.0	0.0	0.0	23025.5163	7376.0682	NaN	NaN	0.2426	0.052	0.1855	0.0195	0.6547	0.0668	0.0215
0.0	0.0	0.0	23519.5163	9341.0682	NaN	NaN	0.2843	0.0516	0.1831	0.0195	0.6577	0.0662	0.0218
0.0	0.0	0.0	26284.5163	8605.0682	NaN	NaN	0.2466	0.0523	0.187	0.0196	0.6524	0.067	0.0217
0.0	0.0	0.0	23133.5163	5642.0682	NaN	NaN	0.1961	0.0518	0.1855	0.0195	0.6544	0.0669	0.0218
0.0	0.0	0.0	24432.5163	6656.0682	NaN	NaN	0.2141	0.0513	0.1845	0.0194	0.6566	0.0665	0.0217
0.0	0.0	0.0	23862.5163	6118.0682	NaN	NaN	0.2041	0.0518	0.1851	0.0194	0.655	0.0668	0.0218
0.0	0.0	0.0	22733.5163	7047.0682	NaN	NaN	0.2366	0.0505	0.1804	0.0194	0.6622	0.0656	0.022
0.0	0.0	0.0	20780.5163	10703.0682	NaN	NaN	0.34	0.0504	0.1796	0.0195	0.6618	0.0663	0.0224
0.0	0.0	0.0	22364.5163	8570.0682	NaN	NaN	0.277	0.0508	0.1813	0.0194	0.6597	0.0666	0.0222
0.0	0.0	0.0	27080.5163	4030.0682	NaN	NaN	0.1295	0.0508	0.1809	0.0193	0.6605	0.0664	0.0221
0.0	0.0	0.0	22556.5163	4210.0682	NaN	NaN	0.1573	0.0503	0.1782	0.0192	0.6647	0.0656	0.0221
0.0	0.0	0.0	25134.5163	8582.0682	NaN	NaN	0.2545	0.0497	0.1766	0.0192	0.6672	0.0651	0.0222
0.0	0.0	0.0	23344.5163	7494.0682	NaN	NaN	0.243	0.0492	0.1738	0.0192	0.6701	0.0652	0.0225
0.0	0.0	0.0	20933.5163	9080.0682	NaN	NaN	0.3025	0.0488	0.1726	0.0191	0.6715	0.0656	0.0224
0.0	0.0	0.0	22545.5163	8647.0682	NaN	NaN	0.2772	0.0493	0.1729	0.019	0.6698	0.0666	0.0225
0.0	0.0	0.0	23807.5163	8158.0682	NaN	NaN	0.2552	0.0495	0.1738	0.0189	0.6688	0.0669	0.0222
0.0	0.0	0.0	25135.5163	8298.0682	NaN	NaN	0.2482	0.0495	0.1745	0.0189	0.6678	0.0672	0.0221
0.0	0.0	0.0	24863.5163	8226.0682	NaN	NaN	0.2486	0.0496	0.1728	0.0188	0.6699	0.0668	0.0222
0.0	0.0	0.0	26177.5163	8796.0682	NaN	NaN	0.2515	0.0494	0.1742	0.0189	0.6678	0.0675	0.0222
0.0	0.0	0.0	20351.5163	8062.0682	NaN	NaN	0.2837	0.0498	0.175	0.0187	0.6665	0.0679	0.022
0.0	0.0	0.0	19108.5163	6306.0682	NaN	NaN	0.2481	0.0502	0.1758	0.0186	0.6659	0.0678	0.0217
0.0	0.0	0.0	23275.5163	7594.0682	NaN	NaN	0.246	0.0501	0.1761	0.0186	0.6656	0.068	0.0217
0.0	0.0	0.0	20982.5163	6754.0682	NaN	NaN	0.2435	0.0503	0.1779	0.0186	0.6635	0.0682	0.0215
0.0	0.0	0.0	26741.5163	7812.0682	NaN	NaN	0.2261	0.0495	0.177	0.0186	0.6651	0.0683	0.0215
0.0	0.0	0.0	18269.5163	9001.0682	NaN	NaN	0.3301	0.0498	0.1782	0.0187	0.6627	0.0691	0.0215
0.0	0.0	0.0	22179.5163	4654.0682	NaN	NaN	0.1734	0.0497	0.1799	0.0187	0.661	0.0694	0.0214
0.0	0.0	0.0	24076.5163	9036.0682	NaN	NaN	0.2729	0.0487	0.1767	0.0187	0.6657	0.0687	0.0214
0.0	0.0	0.0	26119.5163	8539.0682	NaN	NaN	0.2464	0.0485	0.178	0.0187	0.665	0.0687	0.0212
0.0	0.0	0.0	23788.5163	7391.0682	NaN	NaN	0.237	0.0482	0.1783	0.0188	0.6644	0.0689	0.0213
0.0	0.0	0.0	21614.5163	9146.0682	NaN	NaN	0.2973	0.0481	0.178	0.0187	0.6657	0.0684	0.0211
0.0	0.0	0.0	22810.5163	8065.0682	NaN	NaN	0.2612	0.0478	0.1787	0.0189	0.6647	0.0687	0.0212
0.0	0.0	0.0	22083.5163	5644.0682	NaN	NaN	0.2036	0.0484	0.1798	0.0188	0.6627	0.0693	0.021
0.0	0.0	0.0	22389.5163	5401.0682	NaN	NaN	0.1943	0.0487	0.1793	0.0188	0.664	0.0684	0.0209
0.0	0.0	0.0	25857.5163	4952.0682	NaN	NaN	0.1607	0.0488	0.1794	0.0189	0.6634	0.0685	0.021
0.0	0.0	0.0	22458.5163	7411.0682	NaN	NaN	0.2481	0.0489	0.1795	0.0189	0.6634	0.0684	0.0208
0.0	0.0	0.0	27558.5163	7973.0682	NaN	NaN	0.2244	0.0492	0.1809	0.0188	0.6624	0.0681	0.0205
0.0	0.0	0.0	23334.5163	6188.0682	NaN	NaN	0.2096	0.0487	0.1788	0.0188	0.6662	0.067	0.0205
0.0	0.0	0.0	23101.5163	6623.0682	NaN	NaN	0.2228	0.0481	0.1796	0.0187	0.6669	0.0664	0.0203
0.0	0.0	0.0	24815.5163	8472.0682	NaN	NaN	0.2545	0.0474	0.1777	0.0186	0.6709	0.0652	0.0203
0.0	0.0	0.0	26544.5163	6114.0682	NaN	NaN	0.1872	0.047	0.1774	0.0186	0.672	0.0647	0.0203
0.0	0.0	0.0	21982.5163	7460.0682	NaN	NaN	0.2534	0.0469	0.1768	0.0186	0.6735	0.0639	0.0203
0.0	0.0	0.0	20997.5163	5627.0682	NaN	NaN	0.2113	0.0473	0.1786	0.0187	0.6716	0.0635	0.0203
0.0	0.0	0.0	20077.5163	4842.0682	NaN	NaN	0.1943	0.0474	0.1795	0.0187	0.6711	0.0631	0.0203
0.0	0.0	0.0	18892.5163	10924.0682	NaN	NaN	0.3664	0.0474	0.1795	0.0186	0.6717	0.0624	0.0203
0.0	0.0	0.0	20117.5163	3869.0682	NaN	NaN	0.1613	0.0467	0.1772	0.0189	0.6753	0.0613	0.0206
0.0	0.0	0.0	21287.5163	11446.0682	NaN	NaN	0.3497	0.0459	0.1749	0.0189	0.6784	0.0612	0.0207
0.0	0.0	0.0	22796.5163	7933.0682	NaN	NaN	0.2582	0.046	0.1766	0.0191	0.6753	0.062	0.021
0.0	0.0	0.0	22056.5163	7117.0682	NaN	NaN	0.244	0.0459	0.1778	0.0192	0.6729	0.0631	0.0211
0.0	0.0	0.0	22886.5163	7637.0682	NaN	NaN	0.2502	0.0459	0.1794	0.0193	0.6694	0.0646	0.0215
0.0	0.0	0.0	23637.5163	6793.0682	NaN	NaN	0.2232	0.0466	0.1829	0.0194	0.6628	0.0666	0.0217
0.0	0.0	0.0	24516.5163	7714.0682	NaN	NaN	0.2393	0.0465	0.1849	0.0195	0.6589	0.068	0.0221
0.0	0.0	0.0	23584.5163	5518.0682	NaN	NaN	0.1896	0.0456	0.1817	0.0197	0.6623	0.0682	0.0225
0.0	0.0	0.0	22729.5163	8122.0682	NaN	NaN	0.2633	0.0455	0.1833	0.0198	0.6587	0.0699	0.0228
0.0	0.0	0.0	24114.5163	7021.0682	NaN	NaN	0.2255	0.0447	0.1818	0.02	0.6596	0.0709	0.023
0.0	0.0	0.0	19634.5163	6785.0682	NaN	NaN	0.2568	0.0453	0.1839	0.0201	0.6546	0.0732	0.0229
0.0	0.0	0.0	23620.5163	6415.0682	NaN	NaN	0.2136	0.046	0.1857	0.0201	0.6505	0.075	0.0228
0.0	0.0	0.0	21250.5163	6866.0682	NaN	NaN	0.2442	0.0471	0.1881	0.02	0.6455	0.0765	0.0227
0.0	0.0	0.0	23637.5163	6512.0682	NaN	NaN	0.216	0.0489	0.1932	0.0199	0.6371	0.0786	0.0223
0.0	0.0	0.0	25095.5163	5473.0682	NaN	NaN	0.179	0.0498	0.1937	0.02	0.6347	0.0794	0.0223
0.0	0.0	0.0	23169.5163	5275.0682	NaN	NaN	0.1855	0.0525	0.1998	0.0202	0.6231	0.0823	0.0221
0.0	0.0	0.0	20346.5163	4967.0682	NaN	NaN	0.1962	0.0547	0.2036	0.0203	0.6157	0.0837	0.022
0.0	0.0	0.0	20713.5163	2094.0682	NaN	NaN	0.0918	0.056	0.2063	0.0203	0.6113	0.0843	0.0218
0.0	0.0	0.0	21151.5163	4861.0682	NaN	NaN	0.1869	0.0547	0.2075	0.0203	0.6128	0.0831	0.0216
0.0	0.0	0.0	22968.5163	6070.0682	NaN	NaN	0.209	0.0535	0.2083	0.0204	0.6142	0.0823	0.0214
0.0	0.0	0.0	22018.5163	4928.0682	NaN	NaN	0.1829	0.0523	0.2108	0.0205	0.6134	0.0817	0.0212
0.0	0.0	0.0	23643.5163	5428.0682	NaN	NaN	0.1867	0.0519	0.2132	0.0207	0.6107	0.0824	0.0211
0.0	0.0	0.0	19411.5163	3970.0682	NaN	NaN	0.1698	0.0513	0.2144	0.0209	0.6087	0.0835	0.0213
0.0	0.0	0.0	25297.5163	4376.0682	NaN	NaN	0.1475	0.05	0.2156	0.021	0.6083	0.0839	0.0213
0.0	0.0	0.0	19744.5163	9487.0682	NaN	NaN	0.3245	0.0484	0.2116	0.0211	0.6132	0.0842	0.0214
0.0	0.0	0.0	25933.5163	5044.0682	NaN	NaN	0.1628	0.0484	0.2156	0.0213	0.6071	0.0862	0.0214
0.0	0.0	0.0	23648.5163	5618.0682	NaN	NaN	0.192	0.0476	0.2138	0.0214	0.608	0.0876	0.0216
0.0	0.0	0.0	24009.5163	8576.0682	NaN	NaN	0.2632	0.0478	0.2157	0.0216	0.6033	0.09	0.0217
0.0	0.0	0.0	26119.5163	9105.0682	NaN	NaN	0.2585	0.0463	0.2124	0.0218	0.607	0.0906	0.0219
0.0	0.0	0.0	20705.5163	6644.0682	NaN	NaN	0.2429	0.0466	0.2136	0.0219	0.6027	0.0934	0.0218
0.0	0.0	0.0	21371.5163	5272.0682	NaN	NaN	0.1979	0.0466	0.2126	0.022	0.6024	0.0945	0.0218
0.0	0.0	0.0	23181.5163	8354.0682	NaN	NaN	0.2649	0.0457	0.211	0.0222	0.6038	0.0953	0.0221
0.0	0.0	0.0	20368.5163	7493.0682	NaN	NaN	0.2689	0.0464	0.216	0.0224	0.5953	0.0979	0.0221
0.0	0.0	0.0	24482.5163	6025.0682	NaN	NaN	0.1975	0.0464	0.2165	0.0226	0.5934	0.0989	0.0222
0.0	0.0	0.0	20930.5163	5370.0682	NaN	NaN	0.2042	0.0465	0.2179	0.0228	0.5895	0.101	0.0222
0.0	0.0	0.0	19636.5163	6716.0682	NaN	NaN	0.2549	0.0468	0.2202	0.023	0.5842	0.1035	0.0222
0.0	0.0	0.0	23254.5163	6429.0682	NaN	NaN	0.2166	0.0464	0.2187	0.0231	0.5853	0.1045	0.0221
0.0	0.0	0.0	27353.5163	7465.0682	NaN	NaN	0.2144	0.0458	0.2169	0.0233	0.587	0.1049	0.0222
0.0	0.0	0.0	22144.5163	10715.0682	NaN	NaN	0.3261	0.0453	0.2148	0.0233	0.5881	0.1062	0.0222
0.0	0.0	0.0	23979.5163	10498.0682	NaN	NaN	0.3045	0.045	0.2138	0.0233	0.5895	0.1064	0.022
0.0	0.0	0.0	22277.5163	8250.0682	NaN	NaN	0.2702	0.0447	0.2115	0.0233	0.5915	0.107	0.022
0.0	0.0	0.0	18727.5163	7130.0682	NaN	NaN	0.2757	0.0451	0.2119	0.0231	0.5907	0.1075	0.0217
0.0	0.0	0.0	22211.5163	7826.0682	NaN	NaN	0.2605	0.0455	0.211	0.0232	0.5906	0.108	0.0218
0.0	0.0	0.0	23303.5163	7104.0682	NaN	NaN	0.2336	0.0458	0.2107	0.0232	0.5904	0.1082	0.0218
0.0	0.0	0.0	22669.5163	6885.0682	NaN	NaN	0.233	0.0458	0.2086	0.0232	0.5925	0.1079	0.0219
0.0	0.0	0.0	25005.5163	7270.0682	NaN	NaN	0.2252	0.0457	0.2082	0.0233	0.5927	0.1082	0.0219
0.0	0.0	0.0	31050.5163	6353.0682	NaN	NaN	0.1699	0.0457	0.2092	0.0234	0.5914	0.1083	0.0219
0.0	0.0	0.0	25694.5163	8413.0682	NaN	NaN	0.2467	0.0453	0.2086	0.0236	0.5921	0.1084	0.022
0.0	0.0	0.0	22082.5163	7656.0682	NaN	NaN	0.2574	0.0455	0.2097	0.0237	0.59	0.1091	0.022
0.0	0.0	0.0	24174.5163	8440.0682	NaN	NaN	0.2588	0.0454	0.2099	0.0239	0.5898	0.1089	0.0221
0.0	0.0	0.0	23944.5163	7781.0682	NaN	NaN	0.2453	0.0453	0.2102	0.024	0.5894	0.1089	0.0222
0.0	0.0	0.0	21218.5163	9976.0682	NaN	NaN	0.3198	0.0449	0.2083	0.0241	0.5921	0.1083	0.0223
0.0	0.0	0.0	23330.5163	6966.0682	NaN	NaN	0.2299	0.0448	0.2087	0.0243	0.5911	0.1087	0.0224
0.0	0.0	0.0	20533.5163	4952.0682	NaN	NaN	0.1943	0.0447	0.2085	0.0244	0.5909	0.1089	0.0225
0.0	0.0	0.0	20433.5163	11535.0682	NaN	NaN	0.3608	0.0448	0.2098	0.0245	0.5883	0.11	0.0225
0.0	0.0	0.0	19263.5163	7754.0682	NaN	NaN	0.287	0.0454	0.2121	0.0246	0.5846	0.111	0.0224
0.0	0.0	0.0	16971.5163	6306.0682	NaN	NaN	0.2709	0.0468	0.2161	0.0246	0.5778	0.1127	0.0221
0.0	0.0	0.0	26059.5163	5416.0682	NaN	NaN	0.1721	0.0471	0.2167	0.0247	0.5767	0.1127	0.0221
0.0	0.0	0.0	22724.5163	4678.0682	NaN	NaN	0.1707	0.0469	0.2164	0.0249	0.5765	0.113	0.0223
0.0	0.0	0.0	23176.5163	8479.0682	NaN	NaN	0.2679	0.0467	0.2162	0.0251	0.576	0.1137	0.0224
0.0	0.0	0.0	18902.5163	9197.0682	NaN	NaN	0.3273	0.046	0.2121	0.0254	0.5806	0.1132	0.0227
0.0	0.0	0.0	18913.5163	4738.0682	NaN	NaN	0.2003	0.0466	0.2147	0.0257	0.5752	0.1149	0.0229
0.0	0.0	0.0	24501.5163	6337.0682	NaN	NaN	0.2055	0.0466	0.2151	0.0259	0.5737	0.1157	0.0229
0.0	0.0	0.0	25552.5163	6236.0682	NaN	NaN	0.1962	0.0466	0.2157	0.0262	0.5716	0.1168	0.023
0.0	0.0	0.0	19620.5163	4955.0682	NaN	NaN	0.2016	0.047	0.2178	0.0263	0.5676	0.1182	0.0231
0.0	0.0	0.0	22998.5163	7207.0682	NaN	NaN	0.2386	0.0463	0.2159	0.0264	0.5704	0.1177	0.0232
0.0	0.0	0.0	24323.5163	6740.0682	NaN	NaN	0.217	0.0462	0.2162	0.0267	0.568	0.1195	0.0234
0.0	0.0	0.0	23696.5163	8099.0682	NaN	NaN	0.2547	0.0464	0.2187	0.0267	0.5642	0.1207	0.0234
0.0	0.0	0.0	17093.5163	10463.0682	NaN	NaN	0.3797	0.0463	0.2189	0.0266	0.5635	0.1213	0.0235
0.0	0.0	0.0	21604.5163	7575.0682	NaN	NaN	0.2596	0.0472	0.2246	0.0265	0.5547	0.1237	0.0233
0.0	0.0	0.0	25000.5163	7810.0682	NaN	NaN	0.238	0.0476	0.2283	0.0263	0.5503	0.1245	0.023
0.0	0.0	0.0	21720.5163	5452.0682	NaN	NaN	0.2006	0.0482	0.232	0.026	0.5458	0.1253	0.0226
0.0	0.0	0.0	24768.5163	7691.0682	NaN	NaN	0.2369	0.0476	0.2311	0.0259	0.548	0.1247	0.0227
0.0	0.0	0.0	23124.5163	7862.0682	NaN	NaN	0.2537	0.0475	0.2328	0.026	0.5451	0.1259	0.0226
0.0	0.0	0.0	19616.5163	3587.0682	NaN	NaN	0.1546	0.0481	0.2358	0.0259	0.5405	0.1272	0.0224
0.0	0.0	0.0	22427.5163	7297.0682	NaN	NaN	0.2455	0.0476	0.2341	0.026	0.5425	0.1273	0.0225
0.0	0.0	0.0	20273.5163	4464.0682	NaN	NaN	0.1805	0.0473	0.2342	0.0261	0.5423	0.1274	0.0227
0.0	0.0	0.0	24213.5163	7477.0682	NaN	NaN	0.2359	0.0471	0.2346	0.0261	0.5414	0.128	0.0227
0.0	0.0	0.0	22196.5163	8582.0682	NaN	NaN	0.2788	0.0461	0.2299	0.0262	0.5481	0.1267	0.023
0.0	0.0	0.0	22023.5163	9797.0682	NaN	NaN	0.3079	0.0463	0.2318	0.0263	0.544	0.1285	0.0231
0.0	0.0	0.0	23153.5163	3310.0682	NaN	NaN	0.1251	0.0456	0.2291	0.0263	0.5473	0.1282	0.0234
0.0	0.0	0.0	24699.5163	9101.0682	NaN	NaN	0.2693	0.0452	0.2272	0.0264	0.5492	0.1283	0.0236
0.0	0.0	0.0	22717.5163	10765.0682	NaN	NaN	0.3215	0.0446	0.2243	0.0266	0.552	0.1282	0.0243
0.0	0.0	0.0	23107.5163	10025.0682	NaN	NaN	0.3026	0.0446	0.2236	0.0265	0.5523	0.1284	0.0246
0.0	0.0	0.0	23066.5163	7059.0682	NaN	NaN	0.2343	0.0443	0.2199	0.0266	0.5568	0.1274	0.0251
0.0	0.0	0.0	25080.5163	9520.0682	NaN	NaN	0.2751	0.0441	0.2188	0.0267	0.5576	0.1275	0.0253
0.0	0.0	0.0	20669.5163	6117.0682	NaN	NaN	0.2284	0.0445	0.2193	0.0266	0.5567	0.1277	0.0252
0.0	0.0	0.0	25414.5163	3783.0682	NaN	NaN	0.1296	0.0438	0.2172	0.0265	0.5608	0.1264	0.0252
0.0	0.0	0.0	22824.5163	6394.0682	NaN	NaN	0.2188	0.0431	0.2145	0.0267	0.5643	0.1259	0.0255
0.0	0.0	0.0	17393.5163	8796.0682	NaN	NaN	0.3359	0.0429	0.2144	0.0265	0.5655	0.1253	0.0253
0.0	0.0	0.0	23433.5163	5926.0682	NaN	NaN	0.2018	0.0417	0.2094	0.0265	0.5743	0.1228	0.0253
0.0	0.0	0.0	22532.5163	9333.0682	NaN	NaN	0.2929	0.0413	0.2075	0.0263	0.5788	0.1212	0.025
0.0	0.0	0.0	24888.5163	5553.0682	NaN	NaN	0.1824	0.041	0.2083	0.026	0.5815	0.1185	0.0247
0.0	0.0	0.0	23020.5163	9947.0682	NaN	NaN	0.3017	0.0408	0.2077	0.0254	0.5866	0.1156	0.0239
0.0	0.0	0.0	25609.5163	9267.0682	NaN	NaN	0.2657	0.0408	0.2085	0.0248	0.5905	0.1121	0.0233
0.0	0.0	0.0	22814.5163	6901.0682	NaN	NaN	0.2322	0.0406	0.208	0.024	0.5966	0.108	0.0228
0.0	0.0	0.0	20598.5163	7532.0682	NaN	NaN	0.2678	0.041	0.2095	0.023	0.5994	0.1049	0.0222
0.0	0.0	0.0	27098.5163	6448.0682	NaN	NaN	0.1922	0.0404	0.2069	0.0224	0.6081	0.1002	0.0219
0.0	0.0	0.0	20103.5163	6404.0682	NaN	NaN	0.2416	0.0407	0.206	0.0216	0.6132	0.097	0.0215
0.0	0.0	0.0	21752.5163	5518.0682	NaN	NaN	0.2023	0.0401	0.2012	0.0209	0.6251	0.0914	0.0214
0.0	0.0	0.0	23582.5163	7694.0682	NaN	NaN	0.246	0.0386	0.1945	0.0202	0.6392	0.0861	0.0213
0.0	0.0	0.0	24179.5163	7400.0682	NaN	NaN	0.2343	0.0382	0.189	0.0196	0.6491	0.0829	0.0211
0.0	0.0	0.0	22764.5163	8212.0682	NaN	NaN	0.2651	0.038	0.1825	0.0192	0.6593	0.0798	0.0211
0.0	0.0	0.0	22684.5163	8897.0682	NaN	NaN	0.2817	0.0383	0.1791	0.0189	0.6643	0.0783	0.021
0.0	0.0	0.0	20052.5163	7025.0682	NaN	NaN	0.2594	0.0392	0.177	0.0186	0.6677	0.0765	0.0209
0.0	0.0	0.0	22696.5163	8115.0682	NaN	NaN	0.2634	0.04	0.1738	0.0184	0.6721	0.0748	0.021
0.0	0.0	0.0	18534.5163	5369.0682	NaN	NaN	0.2246	0.0409	0.1711	0.0182	0.6767	0.0721	0.021
0.0	0.0	0.0	21775.5163	6253.0682	NaN	NaN	0.2231	0.0424	0.1711	0.018	0.677	0.0705	0.021
0.0	0.0	0.0	24706.5163	13004.0682	NaN	NaN	0.3448	0.0436	0.1693	0.0179	0.6794	0.0688	0.021
0.0	0.0	0.0	23463.5163	8652.0682	NaN	NaN	0.2694	0.0465	0.173	0.0178	0.6732	0.0688	0.0208
0.0	0.0	0.0	20712.5163	7098.0682	NaN	NaN	0.2552	0.0486	0.1722	0.0176	0.6735	0.0673	0.0208
0.0	0.0	0.0	21701.5163	9315.0682	NaN	NaN	0.3003	0.0504	0.1715	0.0177	0.6727	0.0668	0.0209
0.0	0.0	0.0	24491.5163	7876.0682	NaN	NaN	0.2433	0.0521	0.1726	0.0177	0.67	0.0667	0.0209
0.0	0.0	0.0	25103.5163	4068.0682	NaN	NaN	0.1395	0.0536	0.1735	0.0177	0.6681	0.0663	0.0208
0.0	0.0	0.0	21003.5163	4019.0682	NaN	NaN	0.1606	0.054	0.1724	0.0176	0.6702	0.0649	0.0209
0.0	0.0	0.0	22745.5163	5303.0682	NaN	NaN	0.1891	0.0542	0.1739	0.0176	0.6692	0.0642	0.0208
0.0	0.0	0.0	21878.5163	5508.0682	NaN	NaN	0.2011	0.0538	0.1728	0.0177	0.6719	0.063	0.0209
0.0	0.0	0.0	20097.5163	7071.0682	NaN	NaN	0.2603	0.0538	0.173	0.0177	0.6723	0.0624	0.0209
0.0	0.0	0.0	22978.5163	6860.0682	NaN	NaN	0.2299	0.0534	0.1732	0.0177	0.6729	0.0619	0.0209
0.0	0.0	0.0	24743.5163	6987.0682	NaN	NaN	0.2202	0.0534	0.1757	0.0179	0.6696	0.0624	0.0209
0.0	0.0	0.0	23222.5163	8183.0682	NaN	NaN	0.2606	0.0531	0.1758	0.0179	0.6697	0.0625	0.021
0.0	0.0	0.0	22252.5163	8841.0682	NaN	NaN	0.2843	0.0521	0.1751	0.0179	0.6714	0.0623	0.0211
0.0	0.0	0.0	20302.5163	8305.0682	NaN	NaN	0.2903	0.0515	0.1755	0.0179	0.6711	0.0629	0.0211
0.0	0.0	0.0	20873.5163	9674.0682	NaN	NaN	0.3167	0.0511	0.1751	0.0178	0.6714	0.0635	0.021
0.0	0.0	0.0	24291.5163	8248.0682	NaN	NaN	0.2535	0.051	0.175	0.0177	0.6713	0.0642	0.0209
0.0	0.0	0.0	19504.5163	10449.0682	NaN	NaN	0.3488	0.0514	0.175	0.0175	0.6704	0.065	0.0208
0.0	0.0	0.0	25756.5163	8449.0682	NaN	NaN	0.247	0.0513	0.1743	0.0175	0.6708	0.0654	0.0207
0.0	0.0	0.0	24085.5163	9614.0682	NaN	NaN	0.2853	0.0515	0.1715	0.0174	0.6735	0.0655	0.0207
0.0	0.0	0.0	25561.5163	9160.0682	NaN	NaN	0.2638	0.0518	0.1708	0.0173	0.6733	0.0661	0.0206
0.0	0.0	0.0	23399.5163	6449.0682	NaN	NaN	0.2161	0.052	0.1683	0.0172	0.676	0.0659	0.0206
0.0	0.0	0.0	22145.5163	7848.0682	NaN	NaN	0.2617	0.0539	0.1696	0.0171	0.6727	0.0663	0.0204
0.0	0.0	0.0	26031.5163	6454.0682	NaN	NaN	0.1987	0.0532	0.1658	0.0171	0.6784	0.0651	0.0204
0.0	0.0	0.0	20075.5163	8161.0682	NaN	NaN	0.289	0.0547	0.1668	0.017	0.6759	0.0654	0.0203
0.0	0.0	0.0	26546.5163	8505.0682	NaN	NaN	0.2426	0.0545	0.1654	0.0169	0.6783	0.0646	0.0203
0.0	0.0	0.0	22176.5163	5533.0682	NaN	NaN	0.1997	0.0544	0.1649	0.0169	0.6791	0.0643	0.0203
0.0	0.0	0.0	22048.5163	7974.0682	NaN	NaN	0.2656	0.056	0.1686	0.0169	0.673	0.0653	0.0201
0.0	0.0	0.0	25208.5163	4704.0682	NaN	NaN	0.1573	0.0555	0.1677	0.0171	0.6749	0.0646	0.0203
0.0	0.0	0.0	20769.5163	4823.0682	NaN	NaN	0.1885	0.0561	0.1703	0.0171	0.671	0.0653	0.0203
0.0	0.0	0.0	22417.5163	5288.0682	NaN	NaN	0.1909	0.0554	0.1703	0.0173	0.6714	0.0651	0.0205
0.0	0.0	0.0	23537.5163	8812.0682	NaN	NaN	0.2724	0.0541	0.1692	0.0175	0.6738	0.0649	0.0207
0.0	0.0	0.0	21835.5163	10000.0682	NaN	NaN	0.3141	0.0541	0.1727	0.0176	0.6693	0.0656	0.0207
0.0	0.0	0.0	24709.5163	7760.0682	NaN	NaN	0.239	0.0533	0.1733	0.0175	0.6703	0.065	0.0206
0.0	0.0	0.0	23927.5163	7626.0682	NaN	NaN	0.2417	0.053	0.1743	0.0175	0.6699	0.0648	0.0205
0.0	0.0	0.0	23483.5163	4528.0682	NaN	NaN	0.1616	0.0527	0.1745	0.0176	0.6703	0.0644	0.0205
0.0	0.0	0.0	23207.5163	8534.0682	NaN	NaN	0.2689	0.0515	0.171	0.0176	0.6757	0.0636	0.0207
0.0	0.0	0.0	23242.5163	8238.0682	NaN	NaN	0.2617	0.051	0.1695	0.0176	0.6778	0.0633	0.0208
0.0	0.0	0.0	18668.5163	8221.0682	NaN	NaN	0.3057	0.0513	0.1686	0.0175	0.6784	0.0634	0.0208
0.0	0.0	0.0	18654.5163	6926.0682	NaN	NaN	0.2708	0.0515	0.167	0.0174	0.6805	0.0629	0.0207
0.0	0.0	0.0	20666.5163	12278.0682	NaN	NaN	0.3727	0.0526	0.1673	0.0173	0.6792	0.063	0.0206
0.0	0.0	0.0	25596.5163	10206.0682	NaN	NaN	0.2851	0.055	0.1706	0.0172	0.6727	0.0641	0.0204
0.0	0.0	0.0	22273.5163	5649.0682	NaN	NaN	0.2023	0.0578	0.1729	0.0171	0.6673	0.0646	0.0203
0.0	0.0	0.0	21072.5163	5638.0682	NaN	NaN	0.2111	0.0601	0.1743	0.0172	0.6628	0.0652	0.0204
0.0	0.0	0.0	24520.5163	4937.0682	NaN	NaN	0.1676	0.0597	0.1721	0.0171	0.6663	0.0643	0.0204
0.0	0.0	0.0	26035.5163	6531.0682	NaN	NaN	0.2005	0.0591	0.1693	0.017	0.6699	0.0643	0.0205
0.0	0.0	0.0	24143.5163	3971.0682	NaN	NaN	0.1412	0.0572	0.1641	0.0171	0.6775	0.0633	0.0207
0.0	0.0	0.0	23457.5163	6687.0682	NaN	NaN	0.2218	0.0558	0.1629	0.0173	0.6795	0.0638	0.0207
0.0	0.0	0.0	20179.5163	5597.0682	NaN	NaN	0.2171	0.055	0.1625	0.0173	0.6807	0.0639	0.0207
0.0	0.0	0.0	26321.5163	5399.0682	NaN	NaN	0.1702	0.0536	0.1602	0.0171	0.6851	0.0634	0.0205
0.0	0.0	0.0	21870.5163	4812.0682	NaN	NaN	0.1803	0.0525	0.1581	0.0171	0.6885	0.0632	0.0206
0.0	0.0	0.0	24367.5163	6658.0682	NaN	NaN	0.2146	0.051	0.1551	0.0171	0.6936	0.0627	0.0206
0.0	0.0	0.0	23112.5163	9297.0682	NaN	NaN	0.2869	0.0498	0.152	0.0172	0.6977	0.0627	0.0206
0.0	0.0	0.0	20841.5163	6536.0682	NaN	NaN	0.2387	0.0501	0.1515	0.0171	0.6977	0.0632	0.0204
0.0	0.0	0.0	20631.5163	4478.0682	NaN	NaN	0.1783	0.0498	0.1488	0.0171	0.7011	0.0627	0.0205
0.0	0.0	0.0	22338.5163	7235.0682	NaN	NaN	0.2446	0.049	0.1468	0.0168	0.7052	0.0619	0.0203
0.0	0.0	0.0	24447.5163	6529.0682	NaN	NaN	0.2108	0.0486	0.146	0.0168	0.7064	0.062	0.0203
0.0	0.0	0.0	21132.5163	6436.0682	NaN	NaN	0.2335	0.0481	0.143	0.0166	0.7105	0.0615	0.0203
0.0	0.0	0.0	20182.5163	9310.0682	NaN	NaN	0.3157	0.0477	0.1399	0.0165	0.7143	0.0613	0.0203
0.0	0.0	0.0	17569.5163	7510.0682	NaN	NaN	0.2994	0.0484	0.14	0.0166	0.7127	0.062	0.0203
0.0	0.0	0.0	21689.5163	5761.0682	NaN	NaN	0.2099	0.0484	0.1377	0.0163	0.7157	0.0617	0.0202
0.0	0.0	0.0	19438.5163	5568.0682	NaN	NaN	0.2227	0.0484	0.135	0.0162	0.7188	0.0613	0.0203
0.0	0.0	0.0	23698.5163	6071.0682	NaN	NaN	0.2039	0.049	0.1349	0.0162	0.718	0.0616	0.0203
0.0	0.0	0.0	26330.5163	6887.0682	NaN	NaN	0.2073	0.0488	0.1316	0.0163	0.7215	0.0611	0.0207
0.0	0.0	0.0	22033.5163	2574.0682	NaN	NaN	0.1046	0.05	0.1319	0.0164	0.719	0.062	0.0208
0.0	0.0	0.0	21945.5163	7579.0682	NaN	NaN	0.2567	0.0509	0.1297	0.0165	0.7202	0.0616	0.0212
0.0	0.0	0.0	19906.5163	2601.0682	NaN	NaN	0.1156	0.0511	0.1259	0.0168	0.7241	0.0604	0.0217
0.0	0.0	0.0	18892.5163	7401.0682	NaN	NaN	0.2815	0.0514	0.1234	0.017	0.7263	0.0597	0.0222
0.0	0.0	0.0	23206.5163	9971.0682	NaN	NaN	0.3005	0.0508	0.1171	0.0175	0.7338	0.0578	0.023
0.0	0.0	0.0	22495.5163	8536.0682	NaN	NaN	0.2751	0.0511	0.1123	0.0179	0.7379	0.0574	0.0235
0.0	0.0	0.0	17214.5163	8109.0682	NaN	NaN	0.3202	0.0517	0.1067	0.0182	0.7429	0.0563	0.0242
0.0	0.0	0.0	22729.5163	4738.0682	NaN	NaN	0.1725	0.0525	0.1012	0.0183	0.748	0.0556	0.0244
0.0	0.0	0.0	23855.5163	6984.0682	NaN	NaN	0.2265	0.0538	0.0972	0.0184	0.7511	0.0549	0.0246
0.0	0.0	0.0	23598.5163	6431.0682	NaN	NaN	0.2142	0.0569	0.0936	0.0183	0.7529	0.0539	0.0244
0.0	0.0	0.0	21172.5163	9700.0682	NaN	NaN	0.3142	0.0607	0.0908	0.0177	0.756	0.051	0.0238
0.0	0.0	0.0	25286.5163	7621.0682	NaN	NaN	0.2316	0.0668	0.092	0.0164	0.7546	0.0482	0.0221
0.0	0.0	0.0	24455.5163	5002.0682	NaN	NaN	0.1698	0.0702	0.0894	0.0159	0.7583	0.0449	0.0214
0.0	0.0	0.0	20978.5163	5585.0682	NaN	NaN	0.2103	0.0786	0.0914	0.0151	0.7517	0.0425	0.0206
0.0	0.0	0.0	21931.5163	6798.0682	NaN	NaN	0.2366	0.0766	0.0849	0.0149	0.7626	0.0408	0.0202
0.0	0.0	0.0	21416.5163	4833.0682	NaN	NaN	0.1841	0.0923	0.0913	0.0145	0.7414	0.0407	0.0198
0.0	0.0	0.0	21549.5163	7007.0682	NaN	NaN	0.2454	0.1077	0.0956	0.014	0.724	0.0391	0.0195
0.0	0.0	0.0	21631.5163	2173.0682	NaN	NaN	0.0913	0.1108	0.094	0.0138	0.7244	0.038	0.0191
0.0	0.0	0.0	24633.5163	7239.0682	NaN	NaN	0.2271	0.1194	0.0942	0.0134	0.7175	0.0366	0.019
0.0	0.0	0.0	24542.5163	9224.0682	NaN	NaN	0.2732	0.1104	0.0869	0.0135	0.7353	0.0347	0.0192
0.0	0.0	0.0	19976.5163	8094.0682	NaN	NaN	0.2883	0.1169	0.0864	0.0135	0.7301	0.0338	0.0194
0.0	0.0	0.0	21391.5163	8794.0682	NaN	NaN	0.2913	0.1163	0.0838	0.0136	0.7344	0.0322	0.0197
0.0	0.0	0.0	21462.5163	7608.0682	NaN	NaN	0.2617	0.1147	0.0808	0.0138	0.7392	0.0317	0.0199
0.0	0.0	0.0	19009.5163	7439.0682	NaN	NaN	0.2813	0.1322	0.0866	0.0135	0.7166	0.0314	0.0197
0.0	0.0	0.0	24624.5163	8273.0682	NaN	NaN	0.2515	0.123	0.0805	0.0137	0.7329	0.0299	0.0199
0.0	0.0	0.0	22518.5163	8907.0682	NaN	NaN	0.2834	0.1255	0.078	0.0139	0.7334	0.0289	0.0202
0.0	0.0	0.0	24130.5163	7094.0682	NaN	NaN	0.2272	0.1291	0.0772	0.0139	0.7321	0.0278	0.02
0.0	0.0	0.0	25278.5163	7586.0682	NaN	NaN	0.2308	0.1125	0.069	0.0143	0.7575	0.0267	0.0201
0.0	0.0	0.0	21588.5163	8245.0682	NaN	NaN	0.2764	0.1188	0.0696	0.0142	0.7509	0.0267	0.0198
0.0	0.0	0.0	19950.5163	5459.0682	NaN	NaN	0.2148	0.1116	0.0659	0.0147	0.7621	0.0258	0.02
0.0	0.0	0.0	19775.5163	6321.0682	NaN	NaN	0.2422	0.112	0.0642	0.0148	0.7635	0.0257	0.0198
0.0	0.0	0.0	21847.5163	9293.0682	NaN	NaN	0.2984	0.1215	0.0661	0.015	0.752	0.0257	0.0197
0.0	0.0	0.0	23364.5163	5193.0682	NaN	NaN	0.1818	0.125	0.0653	0.0154	0.7493	0.0252	0.0198
0.0	0.0	0.0	17630.5163	7372.0682	NaN	NaN	0.2949	0.1352	0.0672	0.0153	0.7376	0.0253	0.0194
0.0	0.0	0.0	25419.5163	9330.0682	NaN	NaN	0.2685	0.1331	0.0656	0.0159	0.741	0.0247	0.0197
0.0	0.0	0.0	24774.5163	6772.0682	NaN	NaN	0.2147	0.1315	0.0636	0.0163	0.7445	0.0243	0.0197
0.0	0.0	0.0	23504.5163	7433.0682	NaN	NaN	0.2403	0.1421	0.0648	0.0163	0.7331	0.0244	0.0194
0.0	0.0	0.0	19233.5163	6179.0682	NaN	NaN	0.2431	0.14	0.0629	0.0167	0.7371	0.0237	0.0197
0.0	0.0	0.0	19783.5163	8419.0682	NaN	NaN	0.2985	0.1419	0.0623	0.0166	0.7364	0.0235	0.0193
0.0	0.0	0.0	18038.5163	11473.0682	NaN	NaN	0.3888	0.1439	0.0615	0.0166	0.7355	0.0232	0.0192
0.0	0.0	0.0	24445.5163	6023.0682	NaN	NaN	0.1977	0.147	0.061	0.0166	0.7334	0.0229	0.019
0.0	0.0	0.0	23112.5163	9526.0682	NaN	NaN	0.2919	0.1505	0.0598	0.0166	0.7316	0.0225	0.0191
0.0	0.0	0.0	19743.5163	7309.0682	NaN	NaN	0.2702	0.1603	0.061	0.0163	0.7212	0.0225	0.0187
0.0	0.0	0.0	18156.5163	4787.0682	NaN	NaN	0.2086	0.1568	0.0592	0.0166	0.7268	0.0215	0.0191
0.0	0.0	0.0	19215.5163	5563.0682	NaN	NaN	0.2245	0.1485	0.0574	0.0164	0.7377	0.0209	0.0191
0.0	0.0	0.0	19110.5163	6553.0682	NaN	NaN	0.2553	0.1376	0.0547	0.0164	0.7517	0.0201	0.0196
0.0	0.0	0.0	21417.5163	7375.0682	NaN	NaN	0.2561	0.1247	0.0521	0.0163	0.7674	0.0197	0.0197
0.0	0.0	0.0	24563.5163	9663.0682	NaN	NaN	0.2823	0.1096	0.0477	0.0163	0.7871	0.0193	0.0201
0.0	0.0	0.0	21515.5163	7672.0682	NaN	NaN	0.2629	0.1029	0.0449	0.0161	0.7969	0.0188	0.0204
0.0	0.0	0.0	24691.5163	7756.0682	NaN	NaN	0.239	0.0968	0.0424	0.016	0.8058	0.0184	0.0206
0.0	0.0	0.0	22685.5163	4959.0682	NaN	NaN	0.1794	0.0909	0.0399	0.0161	0.8142	0.0178	0.0211
0.0	0.0	0.0	22536.5163	3504.0682	NaN	NaN	0.1346	0.0879	0.038	0.0161	0.8195	0.0173	0.0213
0.0	0.0	0.0	21733.5163	8087.0682	NaN	NaN	0.2712	0.0845	0.036	0.0163	0.8244	0.0169	0.0219
0.0	0.0	0.0	21476.5163	7560.0682	NaN	NaN	0.2604	0.0836	0.0347	0.0164	0.8261	0.0166	0.0225
0.0	0.0	0.0	26081.5163	6009.0682	NaN	NaN	0.1873	0.0813	0.0341	0.0168	0.8281	0.0165	0.0232
0.0	0.0	0.0	24594.5163	9794.0682	NaN	NaN	0.2848	0.0803	0.0331	0.017	0.8291	0.0164	0.0241
0.0	0.0	0.0	22948.5163	7938.0682	NaN	NaN	0.257	0.0781	0.033	0.0172	0.8311	0.0163	0.0242
0.0	0.0	0.0	21896.5163	5469.0682	NaN	NaN	0.1999	0.0792	0.0328	0.0173	0.8294	0.0163	0.025
0.0	0.0	0.0	20677.5163	5417.0682	NaN	NaN	0.2076	0.0775	0.0326	0.0175	0.8309	0.0163	0.0252
0.0	0.0	0.0	25465.5163	7622.0682	NaN	NaN	0.2304	0.0765	0.0327	0.0176	0.8314	0.0164	0.0254
0.0	0.0	0.0	21599.5163	5272.0682	NaN	NaN	0.1962	0.0765	0.0333	0.0177	0.8306	0.0167	0.0253
0.0	0.0	0.0	21522.5163	8668.0682	NaN	NaN	0.2871	0.0785	0.0337	0.0176	0.8277	0.017	0.0255
0.0	0.0	0.0	20916.5163	3066.0682	NaN	NaN	0.1278	0.079	0.0343	0.0176	0.8258	0.0174	0.0259
0.0	0.0	0.0	20845.5163	9102.0682	NaN	NaN	0.3039	0.0799	0.0346	0.0175	0.8241	0.0177	0.0262
0.0	0.0	0.0	25003.5163	6889.0682	NaN	NaN	0.216	0.0797	0.0358	0.0176	0.8219	0.0184	0.0267
0.0	0.0	0.0	22145.5163	6663.0682	NaN	NaN	0.2313	0.0821	0.0374	0.0176	0.8167	0.0192	0.027
0.0	0.0	0.0	20784.5163	5350.0682	NaN	NaN	0.2047	0.0853	0.04	0.0177	0.8101	0.0201	0.0268
0.0	0.0	0.0	22625.5163	5336.0682	NaN	NaN	0.1908	0.0896	0.0423	0.0177	0.8015	0.0214	0.0274
0.0	0.0	0.0	21369.5163	6588.0682	NaN	NaN	0.2356	0.0945	0.0463	0.0181	0.7909	0.0231	0.0271
0.0	0.0	0.0	25558.5163	5702.0682	NaN	NaN	0.1824	0.1021	0.051	0.018	0.7763	0.0253	0.0272
0.0	0.0	0.0	24328.5163	6014.0682	NaN	NaN	0.1982	0.11	0.0572	0.0181	0.7598	0.0279	0.027
0.0	0.0	0.0	24546.5163	7046.0682	NaN	NaN	0.223	0.1185	0.0642	0.0179	0.7419	0.0308	0.0267
0.0	0.0	0.0	20545.5163	5402.0682	NaN	NaN	0.2082	0.1258	0.0723	0.0179	0.7234	0.0339	0.0268
0.0	0.0	0.0	21693.5163	6851.0682	NaN	NaN	0.24	0.1325	0.0798	0.0178	0.7062	0.0367	0.027
0.0	0.0	0.0	22650.5163	7825.0682	NaN	NaN	0.2568	0.1364	0.0863	0.0181	0.6926	0.0393	0.0275
0.0	0.0	0.0	19297.5163	4491.0682	NaN	NaN	0.1888	0.1422	0.0928	0.0181	0.6772	0.0423	0.0276
0.0	0.0	0.0	21125.5163	6257.0682	NaN	NaN	0.2285	0.1438	0.0982	0.0182	0.668	0.0439	0.028
0.0	0.0	0.0	22350.5163	10442.0682	NaN	NaN	0.3184	0.1413	0.1035	0.018	0.6644	0.0453	0.0276
0.0	0.0	0.0	20200.5163	7724.0682	NaN	NaN	0.2766	0.1483	0.1105	0.0176	0.6489	0.0478	0.0269
0.0	0.0	0.0	19573.5163	7585.0682	NaN	NaN	0.2793	0.1488	0.1136	0.0176	0.6449	0.0483	0.0268
0.0	0.0	0.0	21811.5163	6183.0682	NaN	NaN	0.2209	0.1451	0.1159	0.0172	0.6466	0.049	0.0262
0.0	0.0	0.0	17411.5163	6217.0682	NaN	NaN	0.2631	0.1465	0.1203	0.0167	0.6412	0.0501	0.0252
0.0	0.0	0.0	22822.5163	5187.0682	NaN	NaN	0.1852	0.1383	0.1196	0.0165	0.6513	0.0495	0.0249
0.0	0.0	0.0	18590.5163	8040.0682	NaN	NaN	0.3019	0.1293	0.1172	0.0161	0.6636	0.0494	0.0244
0.0	0.0	0.0	22729.5163	6776.0682	NaN	NaN	0.2297	0.1249	0.1185	0.0155	0.6685	0.0493	0.0233
0.0	0.0	0.0	29210.5163	8003.0682	NaN	NaN	0.2151	0.1144	0.1113	0.0155	0.687	0.0484	0.0235
0.0	0.0	0.0	21930.5163	8894.0682	NaN	NaN	0.2885	0.1107	0.1118	0.015	0.6907	0.0493	0.0226
0.0	0.0	0.0	25158.5163	8378.0682	NaN	NaN	0.2498	0.1066	0.1089	0.0149	0.6973	0.0496	0.0226
0.0	0.0	0.0	21285.5163	6233.0682	NaN	NaN	0.2265	0.1019	0.1069	0.0149	0.7034	0.0505	0.0224
0.0	0.0	0.0	22807.5163	6672.0682	NaN	NaN	0.2263	0.1012	0.1082	0.0146	0.7024	0.0518	0.0217
0.0	0.0	0.0	20452.5163	5759.0682	NaN	NaN	0.2197	0.0992	0.1066	0.0148	0.7057	0.0518	0.0219
0.0	0.0	0.0	21616.5163	8243.0682	NaN	NaN	0.2761	0.0939	0.1045	0.0151	0.7137	0.0511	0.0218
0.0	0.0	0.0	22547.5163	7945.0682	NaN	NaN	0.2606	0.0868	0.0993	0.0157	0.7268	0.049	0.0225
0.0	0.0	0.0	27080.5163	9725.0682	NaN	NaN	0.2642	0.0798	0.0965	0.0162	0.737	0.0477	0.0228
0.0	0.0	0.0	27203.5163	9491.0682	NaN	NaN	0.2587	0.074	0.0941	0.0169	0.7456	0.0459	0.0235
0.0	0.0	0.0	24856.5163	6269.0682	NaN	NaN	0.2014	0.0674	0.0929	0.0176	0.7539	0.0441	0.024
0.0	0.0	0.0	26530.5163	9224.0682	NaN	NaN	0.258	0.0615	0.0909	0.0182	0.7631	0.0419	0.0245
0.0	0.0	0.0	25257.5163	9648.0682	NaN	NaN	0.2764	0.0586	0.0908	0.0181	0.7672	0.0411	0.0241
0.0	0.0	0.0	28380.5163	8622.0682	NaN	NaN	0.233	0.0591	0.0905	0.0181	0.7672	0.0411	0.024
0.0	0.0	0.0	28218.5163	9533.0682	NaN	NaN	0.2525	0.0603	0.0889	0.0181	0.7676	0.041	0.0242
0.0	0.0	0.0	21329.5163	8274.0682	NaN	NaN	0.2795	0.0624	0.0873	0.0181	0.7665	0.0412	0.0245
0.0	0.0	0.0	22830.5163	6699.0682	NaN	NaN	0.2269	0.0651	0.0845	0.0184	0.7659	0.0408	0.0253
0.0	0.0	0.0	24231.5163	7875.0682	NaN	NaN	0.2453	0.0666	0.0826	0.0191	0.7647	0.0405	0.0265
0.0	0.0	0.0	21214.5163	5235.0682	NaN	NaN	0.1979	0.0688	0.081	0.0198	0.763	0.0398	0.0276
0.0	0.0	0.0	25387.5163	3895.0682	NaN	NaN	0.133	0.0697	0.0791	0.0207	0.7624	0.0389	0.0291
0.0	0.0	0.0	24960.5163	6561.0682	NaN	NaN	0.2081	0.0675	0.0764	0.0223	0.7653	0.0374	0.0311
0.0	0.0	0.0	23751.5163	5708.0682	NaN	NaN	0.1938	0.0676	0.0762	0.0231	0.7643	0.0369	0.032
0.0	0.0	0.0	27802.5163	5905.0682	NaN	NaN	0.1752	0.0685	0.076	0.0243	0.7609	0.0362	0.0341
0.0	0.0	0.0	24358.5163	5606.0682	NaN	NaN	0.1871	0.0652	0.0744	0.0252	0.765	0.0352	0.0349
0.0	0.0	0.0	25045.5163	10032.0682	NaN	NaN	0.286	0.0672	0.0758	0.0254	0.7602	0.0355	0.0358
0.0	0.0	0.0	25139.5163	7375.0682	NaN	NaN	0.2268	0.0657	0.0763	0.0261	0.76	0.0355	0.0365
0.0	0.0	0.0	24300.5163	8564.0682	NaN	NaN	0.2606	0.0661	0.0775	0.0266	0.7566	0.0357	0.0374
0.0	0.0	0.0	22952.5163	7078.0682	NaN	NaN	0.2357	0.0667	0.0794	0.0269	0.7534	0.0358	0.0378
0.0	0.0	0.0	24927.5163	5607.0682	NaN	NaN	0.1836	0.0651	0.0796	0.0279	0.7528	0.0353	0.0392
0.0	0.0	0.0	24459.5163	7193.0682	NaN	NaN	0.2273	0.0617	0.079	0.0289	0.7556	0.0348	0.04
0.0	0.0	0.0	25638.5163	5972.0682	NaN	NaN	0.1889	0.0609	0.0792	0.0301	0.7533	0.0347	0.0419
0.0	0.0	0.0	26067.5163	4103.0682	NaN	NaN	0.136	0.0588	0.0791	0.0313	0.7527	0.0352	0.0429
0.0	0.0	0.0	25832.5163	8409.0682	NaN	NaN	0.2456	0.0594	0.0791	0.0326	0.7471	0.0364	0.0454
0.0	0.0	0.0	20166.5163	6466.0682	NaN	NaN	0.2428	0.0608	0.0785	0.0335	0.7436	0.037	0.0465
0.0	0.0	0.0	21681.5163	5996.0682	NaN	NaN	0.2166	0.0592	0.0757	0.0335	0.7458	0.0376	0.0483
0.0	0.0	0.0	21988.5163	8787.0682	NaN	NaN	0.2855	0.0568	0.0725	0.0343	0.7495	0.0372	0.0496
0.0	0.0	0.0	28373.5163	5730.0682	NaN	NaN	0.168	0.0564	0.0708	0.0345	0.7502	0.0375	0.0506
0.0	0.0	0.0	24879.5163	5524.0682	NaN	NaN	0.1817	0.0558	0.0693	0.0351	0.7502	0.0377	0.0519
0.0	0.0	0.0	21307.5163	7285.0682	NaN	NaN	0.2548	0.055	0.0675	0.035	0.7525	0.0376	0.0524
0.0	0.0	0.0	29740.5163	8539.0682	NaN	NaN	0.2231	0.053	0.0658	0.0351	0.7554	0.0377	0.053
0.0	0.0	0.0	22991.5163	6899.0682	NaN	NaN	0.2308	0.0526	0.0646	0.0351	0.7565	0.0378	0.0534
0.0	0.0	0.0	24353.5163	9513.0682	NaN	NaN	0.2809	0.0549	0.0649	0.0347	0.7542	0.0381	0.0532
0.0	0.0	0.0	24704.5163	6168.0682	NaN	NaN	0.1998	0.0559	0.0653	0.0344	0.7535	0.0385	0.0524
0.0	0.0	0.0	24836.5163	7690.0682	NaN	NaN	0.2364	0.0587	0.0654	0.0348	0.75	0.0387	0.0523
0.0	0.0	0.0	24437.5163	5752.0682	NaN	NaN	0.1905	0.0609	0.0654	0.0339	0.75	0.0382	0.0515
0.0	0.0	0.0	22758.5163	8419.0682	NaN	NaN	0.27	0.0619	0.0648	0.0336	0.7512	0.0375	0.0509
0.0	0.0	0.0	26551.5163	6098.0682	NaN	NaN	0.1868	0.0634	0.0652	0.0332	0.7519	0.037	0.0494
0.0	0.0	0.0	27940.5163	6054.0682	NaN	NaN	0.1781	0.065	0.0645	0.033	0.7514	0.0364	0.0498
0.0	0.0	0.0	19954.5163	5017.0682	NaN	NaN	0.2009	0.0649	0.0651	0.0324	0.7542	0.0358	0.0475
0.0	0.0	0.0	23898.5163	7087.0682	NaN	NaN	0.2287	0.0684	0.0652	0.0316	0.752	0.0356	0.0472
0.0	0.0	0.0	22614.5163	8077.0682	NaN	NaN	0.2632	0.0692	0.0663	0.0311	0.7525	0.0355	0.0453
0.0	0.0	0.0	24643.5163	4388.0682	NaN	NaN	0.1511	0.0757	0.0675	0.0299	0.7473	0.0357	0.044
0.0	0.0	0.0	25813.5163	5557.0682	NaN	NaN	0.1771	0.0768	0.067	0.029	0.7496	0.0355	0.0422
0.0	0.0	0.0	29103.5163	4510.0682	NaN	NaN	0.1342	0.0783	0.0652	0.0281	0.752	0.0355	0.0408
0.0	0.0	0.0	22889.5163	9977.0682	NaN	NaN	0.3036	0.0842	0.0649	0.0274	0.7483	0.0361	0.039
0.0	0.0	0.0	24540.5163	2660.0682	NaN	NaN	0.0978	0.086	0.062	0.0267	0.7508	0.0359	0.0386
0.0	0.0	0.0	25079.5163	6151.0682	NaN	NaN	0.197	0.0856	0.0582	0.0266	0.7561	0.0353	0.0381
0.0	0.0	0.0	27406.5163	12004.0682	NaN	NaN	0.3046	0.0835	0.0558	0.026	0.7631	0.0341	0.0374
0.0	0.0	0.0	24971.5163	8758.0682	NaN	NaN	0.2597	0.08	0.0526	0.0262	0.7709	0.0328	0.0375
0.0	0.0	0.0	25116.5163	8875.0682	NaN	NaN	0.2611	0.0764	0.0491	0.0264	0.7792	0.0313	0.0376
0.0	0.0	0.0	27097.5163	9601.0682	NaN	NaN	0.2616	0.0748	0.0465	0.0269	0.7841	0.03	0.0377
0.0	0.0	0.0	24763.5163	4291.0682	NaN	NaN	0.1477	0.0727	0.0441	0.0274	0.7894	0.0291	0.0372
0.0	0.0	0.0	25203.5163	9449.0682	NaN	NaN	0.2727	0.0723	0.0417	0.0272	0.7938	0.0283	0.0367
0.0	0.0	0.0	24314.5163	6208.0682	NaN	NaN	0.2034	0.0698	0.04	0.0267	0.8009	0.0274	0.0351
0.0	0.0	0.0	25981.5163	6563.0682	NaN	NaN	0.2017	0.0681	0.0385	0.0259	0.8069	0.027	0.0337
0.0	0.0	0.0	24349.5163	8485.0682	NaN	NaN	0.2584	0.0672	0.0372	0.0252	0.8112	0.0268	0.0324
0.0	0.0	0.0	24336.5163	7149.0682	NaN	NaN	0.2271	0.0677	0.0362	0.0245	0.8135	0.0267	0.0313
0.0	0.0	0.0	23054.5163	5667.0682	NaN	NaN	0.1973	0.0711	0.0361	0.0237	0.8124	0.0266	0.0301
0.0	0.0	0.0	25084.5163	7685.0682	NaN	NaN	0.2345	0.0756	0.0366	0.023	0.8094	0.0266	0.0288
0.0	0.0	0.0	24594.5163	4783.0682	NaN	NaN	0.1628	0.0796	0.0363	0.0224	0.8071	0.0268	0.0278
0.0	0.0	0.0	24267.5163	8430.0682	NaN	NaN	0.2578	0.0794	0.035	0.0221	0.8095	0.0269	0.0271
0.0	0.0	0.0	23423.5163	7387.0682	NaN	NaN	0.2398	0.0774	0.0334	0.0217	0.8141	0.0268	0.0265
0.0	0.0	0.0	28538.5163	8855.0682	NaN	NaN	0.2368	0.0726	0.0316	0.0214	0.8217	0.0267	0.026
0.0	0.0	0.0	25988.5163	8549.0682	NaN	NaN	0.2475	0.0693	0.0298	0.0212	0.8275	0.0266	0.0256
0.0	0.0	0.0	25739.5163	11351.0682	NaN	NaN	0.306	0.0701	0.029	0.0211	0.8276	0.0267	0.0255
0.0	0.0	0.0	27778.5163	7406.0682	NaN	NaN	0.2105	0.0754	0.0293	0.0214	0.821	0.0271	0.0259
0.0	0.0	0.0	24849.5163	6673.0682	NaN	NaN	0.2117	0.0843	0.0306	0.0218	0.8084	0.028	0.0268
0.0	0.0	0.0	22604.5163	6733.0682	NaN	NaN	0.2295	0.0974	0.0323	0.0224	0.7913	0.0287	0.0279
0.0	0.0	0.0	24907.5163	6407.0682	NaN	NaN	0.2046	0.1022	0.0329	0.0226	0.7841	0.0293	0.0289
0.0	0.0	0.0	24958.5163	8117.0682	NaN	NaN	0.2454	0.1064	0.0333	0.023	0.778	0.0297	0.0296
0.0	0.0	0.0	24267.5163	8742.0682	NaN	NaN	0.2648	0.1119	0.0337	0.0231	0.771	0.03	0.0304
0.0	0.0	0.0	31177.5163	6805.0682	NaN	NaN	0.1792	0.1122	0.0336	0.0232	0.77	0.0302	0.0308
0.0	0.0	0.0	25984.5163	8604.0682	NaN	NaN	0.2488	0.1175	0.0339	0.0237	0.7628	0.0304	0.0316
0.0	0.0	0.0	25925.5163	7538.0682	NaN	NaN	0.2253	0.1214	0.0336	0.0235	0.7586	0.0307	0.0322
0.0	0.0	0.0	24632.5163	7813.0682	NaN	NaN	0.2408	0.1195	0.0335	0.0236	0.7608	0.0304	0.0322
0.0	0.0	0.0	27812.5163	7804.0682	NaN	NaN	0.2191	0.1207	0.033	0.0232	0.7603	0.0303	0.0325
0.0	0.0	0.0	25727.5163	11487.0682	NaN	NaN	0.3087	0.1168	0.0324	0.0231	0.7656	0.0298	0.0323
0.0	0.0	0.0	24300.5163	9428.0682	NaN	NaN	0.2795	0.1203	0.0321	0.0228	0.7628	0.0296	0.0323
0.0	0.0	0.0	28641.5163	10430.0682	NaN	NaN	0.2669	0.1161	0.0316	0.0225	0.7686	0.0292	0.032
0.0	0.0	0.0	24174.5163	9512.0682	NaN	NaN	0.2824	0.1143	0.031	0.0224	0.7722	0.0287	0.0314
0.0	0.0	0.0	26678.5163	9771.0682	NaN	NaN	0.2681	0.1188	0.0308	0.0223	0.7678	0.0288	0.0315
0.0	0.0	0.0	26346.5163	6575.0682	NaN	NaN	0.1997	0.1234	0.0308	0.0224	0.763	0.0287	0.0317
0.0	0.0	0.0	24527.5163	7460.0682	NaN	NaN	0.2332	0.129	0.0307	0.0224	0.7577	0.0286	0.0317
0.0	0.0	0.0	23754.5163	6171.0682	NaN	NaN	0.2062	0.1255	0.0303	0.0221	0.7631	0.028	0.031
0.0	0.0	0.0	26766.5163	8189.0682	NaN	NaN	0.2343	0.1251	0.03	0.022	0.765	0.0276	0.0303
0.0	0.0	0.0	28139.5163	6244.0682	NaN	NaN	0.1816	0.1234	0.0298	0.022	0.7678	0.0272	0.0299
0.0	0.0	0.0	25320.5163	8229.0682	NaN	NaN	0.2453	0.1252	0.0293	0.022	0.7673	0.0268	0.0294
0.0	0.0	0.0	26571.5163	6899.0682	NaN	NaN	0.2061	0.1259	0.0291	0.0219	0.7676	0.0265	0.029
0.0	0.0	0.0	26834.5163	4572.0682	NaN	NaN	0.1456	0.1267	0.0289	0.0221	0.7672	0.0264	0.0287
0.0	0.0	0.0	21126.5163	8608.0682	NaN	NaN	0.2895	0.1312	0.0287	0.0224	0.7629	0.0262	0.0285
0.0	0.0	0.0	23179.5163	6309.0682	NaN	NaN	0.2139	0.1345	0.029	0.0227	0.7593	0.0261	0.0284
0.0	0.0	0.0	25961.5163	5668.0682	NaN	NaN	0.1792	0.1444	0.0291	0.0232	0.7487	0.0261	0.0284
0.0	0.0	0.0	25318.5163	4910.0682	NaN	NaN	0.1624	0.1462	0.029	0.0234	0.7472	0.026	0.0282
0.0	0.0	0.0	21862.5163	8807.0682	NaN	NaN	0.2872	0.1497	0.0289	0.0235	0.7443	0.0257	0.0279
0.0	0.0	0.0	26629.5163	7786.0682	NaN	NaN	0.2262	0.1443	0.0285	0.0237	0.7503	0.0257	0.0276
0.0	0.0	0.0	25948.5163	7609.0682	NaN	NaN	0.2267	0.1426	0.0281	0.0241	0.7516	0.0259	0.0277
0.0	0.0	0.0	23719.5163	6192.0682	NaN	NaN	0.207	0.1536	0.028	0.0242	0.7407	0.0258	0.0276
0.0	0.0	0.0	26462.5163	3488.0682	NaN	NaN	0.1165	0.1502	0.0279	0.0243	0.7442	0.0258	0.0275
0.0	0.0	0.0	26350.5163	3700.0682	NaN	NaN	0.1231	0.1508	0.0277	0.0242	0.744	0.0259	0.0273
0.0	0.0	0.0	26521.5163	7594.0682	NaN	NaN	0.2226	0.1464	0.0276	0.0242	0.7487	0.0259	0.0273
0.0	0.0	0.0	26688.5163	6185.0682	NaN	NaN	0.1881	0.1437	0.0275	0.0243	0.7514	0.0259	0.0272
0.0	0.0	0.0	25364.5163	7397.0682	NaN	NaN	0.2258	0.142	0.0274	0.0245	0.7528	0.026	0.0272
0.0	0.0	0.0	25456.5163	8465.0682	NaN	NaN	0.2495	0.1433	0.0273	0.0247	0.7511	0.0263	0.0273
0.0	0.0	0.0	20264.5163	6637.0682	NaN	NaN	0.2467	0.1501	0.0275	0.0247	0.7439	0.0265	0.0273
0.0	0.0	0.0	25031.5163	6732.0682	NaN	NaN	0.2119	0.1499	0.0279	0.0249	0.7431	0.0267	0.0276
0.0	0.0	0.0	21838.5163	9049.0682	NaN	NaN	0.293	0.1548	0.0284	0.0251	0.7371	0.027	0.0277
0.0	0.0	0.0	24337.5163	8300.0682	NaN	NaN	0.2543	0.163	0.029	0.0253	0.7275	0.0273	0.0279
0.0	0.0	0.0	16395.5163	10552.0682	NaN	NaN	0.3916	0.1707	0.0293	0.0256	0.7186	0.0275	0.0283
0.0	0.0	0.0	10164.5163	11485.0682	NaN	NaN	0.5305	0.186	0.0298	0.0255	0.7025	0.0275	0.0287
0.0	0.0	0.0	15100.5163	3689.0682	NaN	NaN	0.1963	0.1791	0.03	0.0255	0.7092	0.0273	0.029
0.0	0.0	0.0	23076.5163	11470.0682	NaN	NaN	0.332	0.1786	0.0299	0.0253	0.71	0.0272	0.029
0.0	0.0	0.0	14901.5163	9037.0682	NaN	NaN	0.3775	0.1687	0.0297	0.0254	0.72	0.0271	0.0292
0.0	0.0	0.0	12773.5163	10055.0682	NaN	NaN	0.4405	0.1666	0.0297	0.0254	0.7218	0.0272	0.0293
0.0	0.0	0.0	9716.5163	10734.0682	NaN	NaN	0.5249	0.1652	0.0298	0.0253	0.7231	0.0271	0.0294
0.0	0.0	0.0	10002.5163	13952.0682	NaN	NaN	0.5824	0.1571	0.0298	0.0252	0.7313	0.0273	0.0293
0.0	0.0	0.0	8923.5163	10919.0682	NaN	NaN	0.5503	0.1554	0.03	0.0248	0.7337	0.0271	0.029
0.0	0.0	0.0	13766.5163	10422.0682	NaN	NaN	0.4309	0.1471	0.0302	0.0251	0.7406	0.0276	0.0294
0.0	0.0	0.0	15395.5163	11358.0682	NaN	NaN	0.4245	0.1569	0.0308	0.0256	0.7281	0.0287	0.03
0.0	0.0	0.0	8456.5163	5042.0682	NaN	NaN	0.3735	0.1825	0.0322	0.026	0.6983	0.0298	0.0311
0.0	0.0	0.0	9110.5163	10286.0682	NaN	NaN	0.5303	0.1902	0.0332	0.0259	0.689	0.0302	0.0315
0.0	0.0	0.0	10048.5163	13060.0682	NaN	NaN	0.5652	0.1819	0.0339	0.026	0.6959	0.031	0.0315
0.0	0.0	0.0	6921.5163	6894.0682	NaN	NaN	0.499	0.2011	0.0354	0.0252	0.6763	0.0314	0.0306
0.0	0.0	0.0	11611.5163	9667.0682	NaN	NaN	0.4543	0.1709	0.0347	0.0255	0.708	0.0306	0.0303
0.0	0.0	0.0	6721.5163	8921.0682	NaN	NaN	0.5703	0.1678	0.036	0.0251	0.7107	0.031	0.0293
0.0	0.0	0.0	15348.5163	9877.0682	NaN	NaN	0.3915	0.1652	0.037	0.0255	0.712	0.0313	0.0291
0.0	0.0	0.0	12801.5163	7027.0682	NaN	NaN	0.3544	0.1657	0.038	0.0259	0.7101	0.0314	0.0288
0.0	0.0	0.0	9944.5163	7584.0682	NaN	NaN	0.4327	0.1641	0.0392	0.0259	0.7111	0.0313	0.0285
0.0	0.0	0.0	13717.5163	10767.0682	NaN	NaN	0.4397	0.1472	0.0397	0.0257	0.7292	0.0303	0.0278
0.0	0.0	0.0	18778.5163	9433.0682	NaN	NaN	0.3344	0.1324	0.0396	0.0253	0.7454	0.0301	0.0272
0.0	0.0	0.0	19732.5163	6776.0682	NaN	NaN	0.2556	0.1342	0.0409	0.025	0.7436	0.0296	0.0267
0.0	0.0	0.0	17382.5163	8486.0682	NaN	NaN	0.328	0.1229	0.0411	0.025	0.7551	0.0293	0.0265
0.0	0.0	0.0	12714.5163	8761.0682	NaN	NaN	0.408	0.115	0.0412	0.0245	0.764	0.0291	0.026
0.0	0.0	0.0	13570.5163	9771.0682	NaN	NaN	0.4186	0.1152	0.0414	0.0244	0.764	0.029	0.0259
0.0	0.0	0.0	16810.5163	9156.0682	NaN	NaN	0.3526	0.1175	0.0417	0.024	0.7613	0.0293	0.0262
0.0	0.0	0.0	14417.5163	7946.0682	NaN	NaN	0.3553	0.1217	0.0426	0.0236	0.756	0.0295	0.0266
0.0	0.0	0.0	16301.5163	5651.0682	NaN	NaN	0.2574	0.1236	0.0434	0.0228	0.7536	0.0298	0.0268
0.0	0.0	0.0	20773.5163	9507.0682	NaN	NaN	0.314	0.1185	0.0437	0.0224	0.7581	0.0301	0.0272
0.0	0.0	0.0	14531.5163	10165.0682	NaN	NaN	0.4116	0.1219	0.0445	0.0218	0.7536	0.0306	0.0276
0.0	0.0	0.0	10986.5163	9016.0682	NaN	NaN	0.4507	0.1291	0.0463	0.0212	0.7443	0.0312	0.0279
0.0	0.0	0.0	8547.5163	11237.0682	NaN	NaN	0.568	0.1293	0.0474	0.0205	0.7423	0.0319	0.0285
0.0	0.0	0.0	11674.5163	8485.0682	NaN	NaN	0.4209	0.1277	0.049	0.02	0.7423	0.0322	0.0289
0.0	0.0	0.0	15910.5163	10122.0682	NaN	NaN	0.3888	0.1186	0.0498	0.0194	0.7507	0.0323	0.0293
0.0	0.0	0.0	16072.5163	9459.0682	NaN	NaN	0.3705	0.1152	0.051	0.0192	0.7526	0.0326	0.0294
0.0	0.0	0.0	17911.5163	10188.0682	NaN	NaN	0.3626	0.1149	0.0515	0.0188	0.7527	0.033	0.0291
0.0	0.0	0.0	12465.5163	11404.0682	NaN	NaN	0.4778	0.111	0.0515	0.0184	0.7568	0.0332	0.0292
0.0	0.0	0.0	15021.5163	9620.0682	NaN	NaN	0.3904	0.1105	0.0516	0.0182	0.7574	0.0335	0.0289
0.0	0.0	0.0	20013.5163	13456.0682	NaN	NaN	0.402	0.1095	0.0513	0.018	0.7587	0.0337	0.0288
0.0	0.0	0.0	14594.5163	7521.0682	NaN	NaN	0.3401	0.1095	0.0508	0.0177	0.7595	0.034	0.0286
0.0	0.0	0.0	15761.5163	9582.0682	NaN	NaN	0.3781	0.1075	0.0501	0.0175	0.7625	0.0342	0.0282
0.0	0.0	0.0	16087.5163	5086.0682	NaN	NaN	0.2402	0.1072	0.0495	0.0172	0.7643	0.0342	0.0276
0.0	0.0	0.0	18845.5163	7704.0682	NaN	NaN	0.2902	0.0993	0.0478	0.017	0.7748	0.0345	0.0266
0.0	0.0	0.0	11668.5163	12823.0682	NaN	NaN	0.5236	0.0942	0.047	0.017	0.7818	0.0345	0.0255
0.0	0.0	0.0	9891.5163	5506.0682	NaN	NaN	0.3576	0.0955	0.0465	0.0171	0.7813	0.0347	0.025
0.0	0.0	0.0	16087.5163	8326.0682	NaN	NaN	0.341	0.0952	0.0457	0.017	0.7824	0.035	0.0247
0.0	0.0	0.0	11516.5163	5276.0682	NaN	NaN	0.3142	0.0931	0.0452	0.0169	0.7855	0.0351	0.0242
0.0	0.0	0.0	14958.5163	7456.0682	NaN	NaN	0.3326	0.0895	0.0441	0.0167	0.7918	0.0347	0.0233
0.0	0.0	0.0	20151.5163	8324.0682	NaN	NaN	0.2923	0.0808	0.0432	0.0164	0.803	0.0344	0.0221
0.0	0.0	0.0	10088.5163	10661.0682	NaN	NaN	0.5138	0.0776	0.0416	0.0162	0.8094	0.0338	0.0213
0.0	0.0	0.0	15204.5163	10883.0682	NaN	NaN	0.4172	0.0755	0.0401	0.0159	0.8148	0.0328	0.0208
0.0	0.0	0.0	19381.5163	6133.0682	NaN	NaN	0.2404	0.0753	0.0385	0.0159	0.8174	0.0322	0.0208
0.0	0.0	0.0	17564.5163	6320.0682	NaN	NaN	0.2646	0.0769	0.0375	0.016	0.8168	0.0313	0.0216
0.0	0.0	0.0	18576.5163	8605.0682	NaN	NaN	0.3166	0.0799	0.0369	0.0163	0.8132	0.0309	0.0226
0.0	0.0	0.0	16797.5163	7385.0682	NaN	NaN	0.3054	0.0831	0.0365	0.0168	0.8091	0.031	0.0235
0.0	0.0	0.0	27225.5163	6152.0682	NaN	NaN	0.1843	0.0847	0.0366	0.0171	0.8063	0.0311	0.0242
0.0	0.0	0.0	28309.5163	8588.0682	NaN	NaN	0.2328	0.0855	0.0373	0.0173	0.8033	0.0317	0.0249
0.0	0.0	0.0	27022.5163	7316.0682	NaN	NaN	0.2131	0.0843	0.038	0.0177	0.8029	0.0324	0.0247
0.0	0.0	0.0	30414.5163	3912.0682	NaN	NaN	0.114	0.082	0.0389	0.018	0.8037	0.0328	0.0246
0.0	0.0	0.0	25838.5163	6376.0682	NaN	NaN	0.1979	0.0799	0.04	0.0184	0.8041	0.0334	0.0243
0.0	0.0	0.0	26828.5163	7893.0682	NaN	NaN	0.2273	0.0787	0.041	0.0186	0.8036	0.0341	0.024
0.0	0.0	0.0	25696.5163	5982.0682	NaN	NaN	0.1888	0.0766	0.0423	0.0188	0.8042	0.0346	0.0236
0.0	0.0	0.0	22875.5163	7797.0682	NaN	NaN	0.2542	0.0749	0.0431	0.0188	0.8049	0.0351	0.0232
0.0	0.0	0.0	17157.5163	10382.0682	NaN	NaN	0.377	0.0733	0.0441	0.0188	0.8052	0.0355	0.023
0.0	0.0	0.0	25086.5163	8674.0682	NaN	NaN	0.2569	0.071	0.0454	0.0188	0.806	0.0361	0.0227
0.0	0.0	0.0	21800.5163	8293.0682	NaN	NaN	0.2756	0.0706	0.0457	0.0188	0.8061	0.0364	0.0224
0.0	0.0	0.0	29638.5163	7253.0682	NaN	NaN	0.1966	0.0693	0.046	0.0187	0.8071	0.0367	0.0222
0.0	0.0	0.0	22059.5163	7101.0682	NaN	NaN	0.2435	0.0691	0.0463	0.0187	0.807	0.0368	0.022
0.0	0.0	0.0	20689.5163	5785.0682	NaN	NaN	0.2185	0.0672	0.0461	0.0186	0.8097	0.0368	0.0216
0.0	0.0	0.0	22303.5163	9029.0682	NaN	NaN	0.2882	0.0662	0.0461	0.0186	0.811	0.0367	0.0213
0.0	0.0	0.0	23843.5163	7790.0682	NaN	NaN	0.2463	0.0643	0.0462	0.0185	0.8134	0.0365	0.0211
0.0	0.0	0.0	25642.5163	7033.0682	NaN	NaN	0.2152	0.0637	0.0456	0.0183	0.8154	0.0364	0.0207
0.0	0.0	0.0	22583.5163	5012.0682	NaN	NaN	0.1816	0.0628	0.0452	0.0182	0.8171	0.0362	0.0205
0.0	0.0	0.0	21293.5163	7008.0682	NaN	NaN	0.2476	0.0624	0.0447	0.018	0.8187	0.036	0.0202
0.0	0.0	0.0	21704.5163	7747.0682	NaN	NaN	0.263	0.061	0.0444	0.018	0.8214	0.0354	0.0197
0.0	0.0	0.0	23357.5163	7372.0682	NaN	NaN	0.2399	0.0594	0.0449	0.0181	0.8235	0.0348	0.0195
0.0	0.0	0.0	24271.5163	8942.0682	NaN	NaN	0.2692	0.0584	0.0455	0.018	0.8248	0.0341	0.0193
0.0	0.0	0.0	25602.5163	10540.0682	NaN	NaN	0.2916	0.0571	0.0466	0.0182	0.8255	0.0335	0.0192
0.0	0.0	0.0	26167.5163	10045.0682	NaN	NaN	0.2774	0.0561	0.0474	0.0183	0.8263	0.0329	0.0191
0.0	0.0	0.0	22162.5163	5312.0682	NaN	NaN	0.1933	0.0552	0.048	0.0184	0.8273	0.0322	0.0189
0.0	0.0	0.0	27239.5163	8256.0682	NaN	NaN	0.2326	0.0541	0.0503	0.0189	0.826	0.0316	0.0191
0.0	0.0	0.0	26020.5163	8119.0682	NaN	NaN	0.2378	0.0537	0.0525	0.0192	0.8241	0.0314	0.0191
0.0	0.0	0.0	26836.5163	9811.0682	NaN	NaN	0.2677	0.0528	0.0552	0.0197	0.8218	0.0312	0.0193
0.0	0.0	0.0	22049.5163	7114.0682	NaN	NaN	0.2439	0.0532	0.0571	0.0198	0.8192	0.0314	0.0192
0.0	0.0	0.0	23480.5163	8096.0682	NaN	NaN	0.2564	0.0524	0.0588	0.0199	0.8182	0.0314	0.0192
0.0	0.0	0.0	23642.5163	6958.0682	NaN	NaN	0.2274	0.0526	0.0602	0.0199	0.8166	0.0316	0.0191
0.0	0.0	0.0	23711.5163	7096.0682	NaN	NaN	0.2303	0.0523	0.061	0.0198	0.8165	0.0313	0.0192
0.0	0.0	0.0	25028.5163	9214.0682	NaN	NaN	0.2691	0.0536	0.0605	0.0192	0.8159	0.0318	0.0189
0.0	0.0	0.0	26637.5163	7761.0682	NaN	NaN	0.2256	0.054	0.0617	0.0193	0.8142	0.0319	0.019
0.0	0.0	0.0	26369.5163	7406.0682	NaN	NaN	0.2193	0.0547	0.0629	0.0193	0.8121	0.032	0.019
0.0	0.0	0.0	27432.5163	7325.0682	NaN	NaN	0.2107	0.054	0.0646	0.0195	0.8108	0.032	0.0191
0.0	0.0	0.0	22324.5163	9158.0682	NaN	NaN	0.2909	0.0534	0.0659	0.0196	0.8102	0.0319	0.019
0.0	0.0	0.0	23435.5163	10256.0682	NaN	NaN	0.3044	0.0528	0.0664	0.0198	0.8104	0.0315	0.0191
0.0	0.0	0.0	22914.5163	8498.0682	NaN	NaN	0.2705	0.0533	0.064	0.0193	0.8133	0.0311	0.0189
0.0	0.0	0.0	22545.5163	7541.0682	NaN	NaN	0.2506	0.0543	0.0655	0.0196	0.8105	0.0307	0.0194
0.0	0.0	0.0	28774.5163	8381.0682	NaN	NaN	0.2256	0.0544	0.0656	0.0195	0.8108	0.0302	0.0195
0.0	0.0	0.0	26337.5163	9441.0682	NaN	NaN	0.2639	0.0531	0.0679	0.0199	0.8094	0.0295	0.0201
0.0	0.0	0.0	22634.5163	3246.0682	NaN	NaN	0.1254	0.053	0.0694	0.0199	0.8083	0.0291	0.0203
0.0	0.0	0.0	24490.5163	4208.0682	NaN	NaN	0.1466	0.0504	0.0727	0.0205	0.8063	0.0294	0.0208
0.0	0.0	0.0	29739.5163	7876.0682	NaN	NaN	0.2094	0.0484	0.0782	0.0216	0.8006	0.0295	0.0217
0.0	0.0	0.0	25998.5163	7131.0682	NaN	NaN	0.2152	0.0475	0.0797	0.0217	0.7997	0.0295	0.0219
0.0	0.0	0.0	24587.5163	3346.0682	NaN	NaN	0.1198	0.0462	0.0833	0.0223	0.7965	0.0296	0.0221
0.0	0.0	0.0	27238.5163	10943.0682	NaN	NaN	0.2866	0.0453	0.088	0.0237	0.7903	0.0298	0.0229
0.0	0.0	0.0	28389.5163	10229.0682	NaN	NaN	0.2649	0.0445	0.0925	0.0249	0.785	0.0298	0.0234
0.0	0.0	0.0	27496.5163	9611.0682	NaN	NaN	0.259	0.0439	0.0917	0.0251	0.7865	0.0295	0.0234
0.0	0.0	0.0	22974.5163	7776.0682	NaN	NaN	0.2529	0.0441	0.0944	0.0263	0.7816	0.0297	0.024
0.0	0.0	0.0	28788.5163	6330.0682	NaN	NaN	0.1802	0.0442	0.0967	0.0273	0.7776	0.0298	0.0244
0.0	0.0	0.0	21518.5163	8495.0682	NaN	NaN	0.283	0.0437	0.0968	0.028	0.7767	0.03	0.0248
0.0	0.0	0.0	23194.5163	5179.0682	NaN	NaN	0.1825	0.043	0.0954	0.0283	0.7784	0.0298	0.0252
0.0	0.0	0.0	27415.5163	9207.0682	NaN	NaN	0.2514	0.0429	0.0938	0.0288	0.7789	0.0298	0.0257
0.0	0.0	0.0	25492.5163	8441.0682	NaN	NaN	0.2488	0.0422	0.0907	0.0286	0.7838	0.0294	0.0254
0.0	0.0	0.0	25126.5163	13494.0682	NaN	NaN	0.3494	0.0412	0.0861	0.0281	0.7906	0.029	0.025
0.0	0.0	0.0	28477.5163	6480.0682	NaN	NaN	0.1854	0.0404	0.0817	0.0278	0.7969	0.0286	0.0246
0.0	0.0	0.0	26993.5163	7405.0682	NaN	NaN	0.2153	0.0399	0.0769	0.027	0.804	0.0281	0.024
0.0	0.0	0.0	27998.5163	5651.0682	NaN	NaN	0.1679	0.0389	0.0737	0.0266	0.8094	0.0278	0.0236
0.0	0.0	0.0	24938.5163	8304.0682	NaN	NaN	0.2498	0.0381	0.0717	0.0266	0.8125	0.0278	0.0233
0.0	0.0	0.0	26406.5163	2796.0682	NaN	NaN	0.0957	0.0374	0.0712	0.0269	0.8136	0.0278	0.0231
0.0	0.0	0.0	23505.5163	6587.0682	NaN	NaN	0.2189	0.0367	0.069	0.0266	0.8172	0.0278	0.0227
0.0	0.0	0.0	17847.5163	5487.0682	NaN	NaN	0.2351	0.0357	0.0711	0.0277	0.8142	0.0283	0.0231
0.0	0.0	0.0	21536.5163	6340.0682	NaN	NaN	0.2274	0.0346	0.0714	0.0282	0.8134	0.0289	0.0235
0.0	0.0	0.0	26466.5163	10465.0682	NaN	NaN	0.2834	0.034	0.0725	0.0289	0.8109	0.0296	0.0241
0.0	0.0	0.0	29026.5163	7879.0682	NaN	NaN	0.2135	0.0338	0.0718	0.0293	0.811	0.0299	0.0242
0.0	0.0	0.0	19950.5163	4100.0682	NaN	NaN	0.1705	0.0339	0.0709	0.0297	0.8112	0.0301	0.0242
0.0	0.0	0.0	25160.5163	5593.0682	NaN	NaN	0.1819	0.034	0.0708	0.0303	0.81	0.0304	0.0245
0.0	0.0	0.0	19360.5163	7677.0682	NaN	NaN	0.2839	0.0341	0.0712	0.0307	0.8084	0.031	0.0246
0.0	0.0	0.0	22684.5163	5414.0682	NaN	NaN	0.1927	0.0337	0.0728	0.0313	0.8059	0.0315	0.0248
0.0	0.0	0.0	23381.5163	7380.0682	NaN	NaN	0.2399	0.0328	0.0729	0.0309	0.8071	0.0314	0.025
0.0	0.0	0.0	23513.5163	8025.0682	NaN	NaN	0.2545	0.0325	0.0745	0.0317	0.804	0.032	0.0253
0.0	0.0	0.0	22426.5163	8540.0682	NaN	NaN	0.2758	0.0323	0.0732	0.0314	0.8065	0.0316	0.025
0.0	0.0	0.0	24960.5163	10512.0682	NaN	NaN	0.2963	0.0321	0.0724	0.0311	0.8083	0.0314	0.0248
0.0	0.0	0.0	24885.5163	6204.0682	NaN	NaN	0.1996	0.0322	0.071	0.0309	0.8107	0.0307	0.0246
0.0	0.0	0.0	23572.5163	6012.0682	NaN	NaN	0.2032	0.0324	0.0708	0.0309	0.811	0.0304	0.0245
0.0	0.0	0.0	28269.5163	7930.0682	NaN	NaN	0.2191	0.0322	0.0712	0.0309	0.8109	0.0303	0.0244
0.0	0.0	0.0	28374.5163	6989.0682	NaN	NaN	0.1976	0.0321	0.0712	0.0309	0.811	0.0303	0.0244
0.0	0.0	0.0	25865.5163	8840.0682	NaN	NaN	0.2547	0.0322	0.0707	0.0307	0.8123	0.0299	0.0242
0.0	0.0	0.0	27398.5163	7913.0682	NaN	NaN	0.2241	0.032	0.071	0.0307	0.8121	0.0299	0.0243
0.0	0.0	0.0	23197.5163	4403.0682	NaN	NaN	0.1595	0.0323	0.0718	0.0311	0.8104	0.03	0.0244
0.0	0.0	0.0	28079.5163	6584.0682	NaN	NaN	0.1899	0.0324	0.0725	0.0312	0.8095	0.03	0.0244
0.0	0.0	0.0	24845.5163	5817.0682	NaN	NaN	0.1897	0.0322	0.0734	0.0312	0.8084	0.0303	0.0245
0.0	0.0	0.0	25730.5163	7863.0682	NaN	NaN	0.2341	0.0324	0.075	0.0313	0.8066	0.0304	0.0243
0.0	0.0	0.0	25608.5163	11461.0682	NaN	NaN	0.3092	0.032	0.075	0.0309	0.8074	0.0305	0.0243
0.0	0.0	0.0	25911.5163	5600.0682	NaN	NaN	0.1777	0.0325	0.0763	0.0314	0.8045	0.0309	0.0244
0.0	0.0	0.0	24285.5163	6844.0682	NaN	NaN	0.2199	0.0332	0.0766	0.0315	0.8035	0.0309	0.0242
0.0	0.0	0.0	25081.5163	6938.0682	NaN	NaN	0.2167	0.0333	0.079	0.0324	0.799	0.0319	0.0245
0.0	0.0	0.0	22134.5163	8523.0682	NaN	NaN	0.278	0.0341	0.081	0.0332	0.7948	0.0324	0.0246
0.0	0.0	0.0	21339.5163	6243.0682	NaN	NaN	0.2263	0.0342	0.0848	0.034	0.7886	0.0334	0.025
0.0	0.0	0.0	24227.5163	5172.0682	NaN	NaN	0.1759	0.0339	0.088	0.0348	0.7827	0.0348	0.0258
0.0	0.0	0.0	25107.5163	9055.0682	NaN	NaN	0.2651	0.0341	0.0929	0.0361	0.7741	0.0363	0.0265
0.0	0.0	0.0	28240.5163	10533.0682	NaN	NaN	0.2717	0.0341	0.0972	0.0374	0.7662	0.038	0.0272
0.0	0.0	0.0	18926.5163	6757.0682	NaN	NaN	0.2631	0.0344	0.1009	0.0386	0.7586	0.0395	0.028
0.0	0.0	0.0	24795.5163	10911.0682	NaN	NaN	0.3056	0.0349	0.1059	0.0401	0.7485	0.0414	0.0292
0.0	0.0	0.0	22428.5163	7687.0682	NaN	NaN	0.2553	0.0352	0.1107	0.042	0.738	0.0436	0.0305
0.0	0.0	0.0	23462.5163	7554.0682	NaN	NaN	0.2435	0.0364	0.1149	0.0431	0.7293	0.0446	0.0316
0.0	0.0	0.0	28277.5163	8776.0682	NaN	NaN	0.2368	0.0369	0.1179	0.0444	0.7219	0.0463	0.0326
0.0	0.0	0.0	29844.5163	8206.0682	NaN	NaN	0.2157	0.0378	0.1238	0.0463	0.7094	0.0486	0.0341
0.0	0.0	0.0	23905.5163	5506.0682	NaN	NaN	0.1872	0.0388	0.1257	0.0469	0.7041	0.0496	0.0348
0.0	0.0	0.0	27723.5163	5965.0682	NaN	NaN	0.1771	0.039	0.1295	0.0481	0.6946	0.0518	0.0369
0.0	0.0	0.0	22642.5163	5525.0682	NaN	NaN	0.1961	0.0401	0.1326	0.049	0.6871	0.0533	0.0379
0.0	0.0	0.0	27256.5163	4483.0682	NaN	NaN	0.1412	0.0407	0.1331	0.0491	0.6848	0.0539	0.0384
0.0	0.0	0.0	24671.5163	6219.0682	NaN	NaN	0.2013	0.0413	0.1324	0.0489	0.6849	0.0537	0.0388
0.0	0.0	0.0	26162.5163	9311.0682	NaN	NaN	0.2625	0.0419	0.1359	0.0496	0.6784	0.055	0.0392
0.0	0.0	0.0	23577.5163	6726.0682	NaN	NaN	0.222	0.0427	0.134	0.0492	0.6807	0.0544	0.039
0.0	0.0	0.0	23686.5163	7678.0682	NaN	NaN	0.2448	0.0427	0.1329	0.0489	0.6832	0.0538	0.0384
0.0	0.0	0.0	22551.5163	8961.0682	NaN	NaN	0.2844	0.0429	0.1299	0.0478	0.6898	0.0525	0.0371
0.0	0.0	0.0	27985.5163	6665.0682	NaN	NaN	0.1924	0.0426	0.1276	0.047	0.6948	0.0515	0.0364
0.0	0.0	0.0	27314.5163	9335.0682	NaN	NaN	0.2547	0.0422	0.1248	0.0459	0.7013	0.0503	0.0356
0.0	0.0	0.0	21194.5163	10157.0682	NaN	NaN	0.324	0.0417	0.1222	0.0447	0.7075	0.0492	0.0347
0.0	0.0	0.0	23085.5163	9636.0682	NaN	NaN	0.2945	0.0409	0.12	0.0439	0.7127	0.0485	0.0339
0.0	0.0	0.0	26457.5163	8212.0682	NaN	NaN	0.2369	0.0404	0.1155	0.0426	0.7218	0.047	0.0327
0.0	0.0	0.0	21176.5163	5007.0682	NaN	NaN	0.1912	0.0398	0.1124	0.0418	0.7282	0.0462	0.0317
0.0	0.0	0.0	23852.5163	3067.0682	NaN	NaN	0.1139	0.0394	0.1062	0.04	0.7402	0.0441	0.0301
0.0	0.0	0.0	22809.5163	10419.0682	NaN	NaN	0.3136	0.0387	0.1048	0.0396	0.7434	0.0439	0.0297
0.0	0.0	0.0	25333.5163	8052.0682	NaN	NaN	0.2412	0.0382	0.1001	0.038	0.753	0.0421	0.0286
0.0	0.0	0.0	24155.5163	7588.0682	NaN	NaN	0.239	0.0378	0.0952	0.0365	0.7627	0.0404	0.0274
0.0	0.0	0.0	24938.5163	3404.0682	NaN	NaN	0.1201	0.0375	0.0915	0.0355	0.7699	0.0391	0.0264
0.0	0.0	0.0	21044.5163	2255.0682	NaN	NaN	0.0968	0.0372	0.0873	0.0342	0.7783	0.0378	0.0253
0.0	0.0	0.0	25740.5163	10341.0682	NaN	NaN	0.2866	0.037	0.087	0.0342	0.779	0.0377	0.0252
0.0	0.0	0.0	22900.5163	7152.0682	NaN	NaN	0.238	0.0374	0.0843	0.0333	0.7836	0.0369	0.0246
0.0	0.0	0.0	27297.5163	9160.0682	NaN	NaN	0.2513	0.0375	0.0834	0.033	0.7853	0.0366	0.0242
0.0	0.0	0.0	22294.5163	9490.0682	NaN	NaN	0.2986	0.0382	0.0807	0.0321	0.789	0.0363	0.0236
0.0	0.0	0.0	26135.5163	9436.0682	NaN	NaN	0.2653	0.0382	0.081	0.0323	0.789	0.0361	0.0233
0.0	0.0	0.0	22837.5163	7940.0682	NaN	NaN	0.258	0.0386	0.0771	0.0309	0.7952	0.0356	0.0225
0.0	0.0	0.0	24140.5163	7009.0682	NaN	NaN	0.225	0.0388	0.0771	0.0311	0.7949	0.0355	0.0225
0.0	0.0	0.0	26221.5163	6710.0682	NaN	NaN	0.2038	0.0394	0.0758	0.0309	0.7963	0.0356	0.0221
0.0	0.0	0.0	24638.5163	6937.0682	NaN	NaN	0.2197	0.0394	0.0755	0.031	0.7967	0.0353	0.022
0.0	0.0	0.0	23160.5163	10147.0682	NaN	NaN	0.3046	0.0396	0.0742	0.0305	0.7994	0.0349	0.0214
0.0	0.0	0.0	24085.5163	10080.0682	NaN	NaN	0.295	0.0399	0.0754	0.031	0.7971	0.0352	0.0216
0.0	0.0	0.0	27297.5163	5492.0682	NaN	NaN	0.1675	0.0402	0.0766	0.0312	0.7952	0.0354	0.0215
0.0	0.0	0.0	24114.5163	10324.0682	NaN	NaN	0.2998	0.0409	0.0798	0.0321	0.7892	0.0362	0.0219
0.0	0.0	0.0	24364.5163	8492.0682	NaN	NaN	0.2585	0.0418	0.084	0.0334	0.7812	0.0371	0.0224
0.0	0.0	0.0	23067.5163	6272.0682	NaN	NaN	0.2138	0.0428	0.0869	0.0341	0.7756	0.0378	0.0228
0.0	0.0	0.0	19760.5163	4231.0682	NaN	NaN	0.1764	0.0441	0.0925	0.0356	0.7651	0.0391	0.0236
0.0	0.0	0.0	24673.5163	6049.0682	NaN	NaN	0.1969	0.0452	0.0989	0.0372	0.7536	0.0404	0.0247
0.0	0.0	0.0	29129.5163	8593.0682	NaN	NaN	0.2278	0.046	0.1076	0.0389	0.7387	0.0426	0.0263
0.0	0.0	0.0	25751.5163	7178.0682	NaN	NaN	0.218	0.0467	0.114	0.0397	0.7279	0.0443	0.0275
0.0	0.0	0.0	28833.5163	8456.0682	NaN	NaN	0.2268	0.0474	0.1267	0.042	0.7066	0.0477	0.0297
0.0	0.0	0.0	30191.5163	10495.0682	NaN	NaN	0.2579	0.0484	0.136	0.0431	0.69	0.0508	0.0317
0.0	0.0	0.0	20594.5163	9479.0682	NaN	NaN	0.3152	0.0495	0.1463	0.0448	0.6729	0.0526	0.0339
0.0	0.0	0.0	26873.5163	6549.0682	NaN	NaN	0.1959	0.0504	0.157	0.0466	0.6548	0.055	0.0363
0.0	0.0	0.0	25828.5163	5984.0682	NaN	NaN	0.1881	0.0527	0.1658	0.0478	0.6393	0.0565	0.0378
0.0	0.0	0.0	21742.5163	10990.0682	NaN	NaN	0.3358	0.0545	0.1803	0.0501	0.6168	0.0586	0.0398
0.0	0.0	0.0	22578.5163	4665.0682	NaN	NaN	0.1712	0.0576	0.1921	0.0513	0.5985	0.0602	0.0403
0.0	0.0	0.0	29969.5163	11689.0682	NaN	NaN	0.2806	0.0598	0.2017	0.0535	0.5809	0.0626	0.0415
0.0	0.0	0.0	26211.5163	10307.0682	NaN	NaN	0.2822	0.0629	0.2094	0.0552	0.5669	0.0637	0.0418
0.0	0.0	0.0	21198.5163	9216.0682	NaN	NaN	0.303	0.0668	0.2159	0.0572	0.5529	0.0654	0.0418
0.0	0.0	0.0	27066.5163	8282.0682	NaN	NaN	0.2343	0.0716	0.2244	0.0592	0.5358	0.0674	0.0416
0.0	0.0	0.0	26531.5163	10289.0682	NaN	NaN	0.2794	0.0767	0.2293	0.0616	0.5215	0.0693	0.0416
0.0	0.0	0.0	20722.5163	3860.0682	NaN	NaN	0.157	0.0819	0.2347	0.0635	0.5072	0.0712	0.0415
0.0	0.0	0.0	26332.5163	9144.0682	NaN	NaN	0.2577	0.0844	0.2346	0.0656	0.5007	0.0724	0.0423
0.0	0.0	0.0	27066.5163	5411.0682	NaN	NaN	0.1666	0.086	0.2373	0.0672	0.4923	0.074	0.0433
0.0	0.0	0.0	27642.5163	5971.0682	NaN	NaN	0.1776	0.0836	0.2283	0.0693	0.5004	0.0732	0.0452
0.0	0.0	0.0	27181.5163	11659.0682	NaN	NaN	0.3002	0.0831	0.2273	0.0701	0.4986	0.0745	0.0464
0.0	0.0	0.0	30303.5163	6305.0682	NaN	NaN	0.1722	0.0805	0.2193	0.073	0.5039	0.0749	0.0485
0.0	0.0	0.0	26706.5163	9782.0682	NaN	NaN	0.2681	0.0794	0.2133	0.0739	0.5082	0.076	0.0493
0.0	0.0	0.0	25485.5163	6746.0682	NaN	NaN	0.2093	0.0779	0.2059	0.0753	0.514	0.0771	0.0498
0.0	0.0	0.0	21604.5163	7542.0682	NaN	NaN	0.2588	0.0765	0.201	0.0768	0.517	0.0784	0.0503
0.0	0.0	0.0	24653.5163	5467.0682	NaN	NaN	0.1815	0.0749	0.1931	0.0782	0.524	0.0792	0.0506
0.0	0.0	0.0	19031.5163	6994.0682	NaN	NaN	0.2687	0.0728	0.1842	0.0787	0.5338	0.0798	0.0507
0.0	0.0	0.0	19310.5163	6602.0682	NaN	NaN	0.2548	0.0707	0.1771	0.0786	0.5434	0.0801	0.0501
0.0	0.0	0.0	20065.5163	7357.0682	NaN	NaN	0.2683	0.0676	0.1652	0.0775	0.5616	0.0792	0.0489
0.0	0.0	0.0	20440.5163	6629.0682	NaN	NaN	0.2449	0.0645	0.1558	0.0763	0.5779	0.0778	0.0476
0.0	0.0	0.0	17358.5163	6003.0682	NaN	NaN	0.257	0.0614	0.1439	0.0743	0.599	0.0748	0.0467
0.0	0.0	0.0	22453.5163	5901.0682	NaN	NaN	0.2081	0.058	0.1359	0.0719	0.6165	0.0717	0.046
0.0	0.0	0.0	18259.5163	7223.0682	NaN	NaN	0.2835	0.0551	0.1292	0.0692	0.6332	0.0683	0.0449
0.0	0.0	0.0	19745.5163	7261.0682	NaN	NaN	0.2689	0.0527	0.1242	0.0672	0.6461	0.0659	0.0438
0.0	0.0	0.0	21947.5163	7388.0682	NaN	NaN	0.2518	0.0503	0.1187	0.0647	0.6604	0.0634	0.0424
0.0	0.0	0.0	19524.5163	9048.0682	NaN	NaN	0.3167	0.0485	0.115	0.0634	0.6703	0.0615	0.0414
0.0	0.0	0.0	22899.5163	6081.0682	NaN	NaN	0.2098	0.0468	0.1108	0.0617	0.6811	0.0591	0.0404
0.0	0.0	0.0	21134.5163	8096.0682	NaN	NaN	0.277	0.0451	0.1077	0.0604	0.6894	0.0579	0.0395
0.0	0.0	0.0	20369.5163	4964.0682	NaN	NaN	0.1959	0.0442	0.1052	0.0594	0.6956	0.0567	0.0389
0.0	0.0	0.0	24499.5163	10598.0682	NaN	NaN	0.302	0.0433	0.1034	0.0587	0.7004	0.0558	0.0384
0.0	0.0	0.0	22294.5163	4574.0682	NaN	NaN	0.1702	0.0429	0.1008	0.0577	0.7056	0.0551	0.0378
0.0	0.0	0.0	16666.5163	4969.0682	NaN	NaN	0.2297	0.043	0.0991	0.0574	0.7085	0.0546	0.0374
0.0	0.0	0.0	26123.5163	6147.0682	NaN	NaN	0.1905	0.0423	0.0985	0.057	0.7108	0.0543	0.0371
0.0	0.0	0.0	20157.5163	6561.0682	NaN	NaN	0.2456	0.0421	0.0965	0.0562	0.7149	0.0537	0.0366
0.0	0.0	0.0	21394.5163	6976.0682	NaN	NaN	0.2459	0.0419	0.0952	0.056	0.7176	0.0529	0.0363
0.0	0.0	0.0	19449.5163	7478.0682	NaN	NaN	0.2777	0.0417	0.0935	0.055	0.721	0.0526	0.0361
0.0	0.0	0.0	20975.5163	3518.0682	NaN	NaN	0.1436	0.0421	0.0938	0.0565	0.7189	0.0526	0.0361
0.0	0.0	0.0	21791.5163	7602.0682	NaN	NaN	0.2586	0.0422	0.0921	0.0558	0.722	0.052	0.0358
0.0	0.0	0.0	25409.5163	6751.0682	NaN	NaN	0.2099	0.042	0.0922	0.0565	0.7215	0.052	0.0358
0.0	0.0	0.0	27075.5163	7192.0682	NaN	NaN	0.2099	0.0421	0.0907	0.0562	0.7241	0.0514	0.0354
0.0	0.0	0.0	28078.5163	4795.0682	NaN	NaN	0.1459	0.0418	0.0902	0.0563	0.7253	0.0511	0.0352
0.0	0.0	0.0	27156.5163	6117.0682	NaN	NaN	0.1838	0.0414	0.0901	0.0566	0.7257	0.0511	0.0351
0.0	0.0	0.0	19305.5163	5243.0682	NaN	NaN	0.2136	0.041	0.0902	0.0568	0.726	0.0511	0.035
0.0	0.0	0.0	22561.5163	6941.0682	NaN	NaN	0.2353	0.0403	0.0913	0.0569	0.7247	0.0518	0.035
0.0	0.0	0.0	17582.5163	8870.0682	NaN	NaN	0.3353	0.0405	0.092	0.0578	0.7222	0.0525	0.035
0.0	0.0	0.0	20230.5163	6344.0682	NaN	NaN	0.2387	0.0403	0.0933	0.0589	0.7191	0.0532	0.0351
0.0	0.0	0.0	22827.5163	8629.0682	NaN	NaN	0.2743	0.0404	0.0941	0.0595	0.7167	0.054	0.0353
0.0	0.0	0.0	21429.5163	7354.0682	NaN	NaN	0.2555	0.0408	0.0959	0.0608	0.712	0.055	0.0356
0.0	0.0	0.0	23251.5163	4489.0682	NaN	NaN	0.1618	0.041	0.0987	0.0626	0.7049	0.0567	0.0362
0.0	0.0	0.0	20044.5163	2076.0682	NaN	NaN	0.0939	0.0412	0.1024	0.0642	0.6961	0.0591	0.0371
0.0	0.0	0.0	20491.5163	9345.0682	NaN	NaN	0.3132	0.0416	0.1064	0.0667	0.6852	0.0622	0.0379
0.0	0.0	0.0	19916.5163	9659.0682	NaN	NaN	0.3266	0.0424	0.1114	0.0687	0.6734	0.0652	0.0388
0.0	0.0	0.0	22383.5163	7042.0682	NaN	NaN	0.2393	0.0434	0.1162	0.0702	0.6623	0.068	0.0399
0.0	0.0	0.0	20781.5163	7766.0682	NaN	NaN	0.272	0.0448	0.1201	0.0714	0.6518	0.0705	0.0414
0.0	0.0	0.0	17165.5163	8113.0682	NaN	NaN	0.3209	0.0465	0.1244	0.0724	0.6415	0.0723	0.0429
0.0	0.0	0.0	22159.5163	10149.0682	NaN	NaN	0.3141	0.0484	0.1272	0.0726	0.6338	0.0734	0.0447
0.0	0.0	0.0	20468.5163	5559.0682	NaN	NaN	0.2136	0.0497	0.1283	0.0718	0.6299	0.074	0.0462
0.0	0.0	0.0	19826.5163	8975.0682	NaN	NaN	0.3116	0.051	0.1304	0.0729	0.6233	0.0743	0.0481
0.0	0.0	0.0	21386.5163	4816.0682	NaN	NaN	0.1838	0.0524	0.131	0.073	0.6195	0.0742	0.05
0.0	0.0	0.0	24903.5163	8655.0682	NaN	NaN	0.2579	0.0537	0.1313	0.0729	0.6162	0.0742	0.0518
0.0	0.0	0.0	20075.5163	4298.0682	NaN	NaN	0.1763	0.0548	0.1318	0.0731	0.6133	0.0741	0.0529
0.0	0.0	0.0	22127.5163	8179.0682	NaN	NaN	0.2699	0.0556	0.1308	0.0724	0.6138	0.074	0.0535
0.0	0.0	0.0	19092.5163	9087.0682	NaN	NaN	0.3225	0.0558	0.1306	0.0723	0.613	0.0745	0.0538
0.0	0.0	0.0	21734.5163	8431.0682	NaN	NaN	0.2795	0.0552	0.1304	0.0725	0.615	0.0742	0.0526
0.0	0.0	0.0	25944.5163	6163.0682	NaN	NaN	0.192	0.0545	0.1298	0.0722	0.6171	0.074	0.0523
0.0	0.0	0.0	20252.5163	5208.0682	NaN	NaN	0.2046	0.0537	0.1287	0.0713	0.6206	0.0738	0.052
0.0	0.0	0.0	22223.5163	7643.0682	NaN	NaN	0.2559	0.0536	0.1306	0.0718	0.6173	0.0743	0.0524
0.0	0.0	0.0	25571.5163	3386.0682	NaN	NaN	0.1169	0.0537	0.1297	0.0702	0.619	0.0741	0.0533
0.0	0.0	0.0	19033.5163	10058.0682	NaN	NaN	0.3457	0.0518	0.1303	0.07	0.6228	0.0733	0.0518
0.0	0.0	0.0	22874.5163	7396.0682	NaN	NaN	0.2443	0.0505	0.1303	0.0685	0.6271	0.0728	0.0508
0.0	0.0	0.0	20538.5163	5217.0682	NaN	NaN	0.2026	0.0499	0.1322	0.0684	0.6261	0.0728	0.0505
0.0	0.0	0.0	23161.5163	1844.0682	NaN	NaN	0.0737	0.0503	0.1361	0.0692	0.6213	0.0727	0.0504
0.0	0.0	0.0	19854.5163	10452.0682	NaN	NaN	0.3449	0.0526	0.1401	0.0692	0.6118	0.0744	0.0519
0.0	0.0	0.0	18845.5163	7064.0682	NaN	NaN	0.2726	0.056	0.1487	0.0722	0.5945	0.0754	0.0532
0.0	0.0	0.0	18615.5163	3600.0682	NaN	NaN	0.1621	0.0589	0.1543	0.0738	0.5809	0.0764	0.0556
0.0	0.0	0.0	20644.5163	8161.0682	NaN	NaN	0.2833	0.0628	0.1614	0.0759	0.5639	0.0773	0.0587
0.0	0.0	0.0	19374.5163	6819.0682	NaN	NaN	0.2603	0.0654	0.1668	0.0771	0.5512	0.0782	0.0613
0.0	0.0	0.0	23292.5163	6271.0682	NaN	NaN	0.2121	0.0677	0.1707	0.078	0.542	0.0781	0.0635
0.0	0.0	0.0	22256.5163	4171.0682	NaN	NaN	0.1578	0.0677	0.1692	0.0763	0.54	0.0797	0.067
0.0	0.0	0.0	24222.5163	8683.0682	NaN	NaN	0.2639	0.0678	0.1727	0.0782	0.5345	0.0795	0.0673
0.0	0.0	0.0	18366.5163	8905.0682	NaN	NaN	0.3265	0.0664	0.1707	0.0769	0.5381	0.0802	0.0678
0.0	0.0	0.0	20254.5163	5208.0682	NaN	NaN	0.2045	0.0646	0.1713	0.0767	0.5408	0.0794	0.0671
0.0	0.0	0.0	17987.5163	6670.0682	NaN	NaN	0.2705	0.0631	0.1709	0.0759	0.5438	0.0791	0.0671
0.0	0.0	0.0	21864.5163	6990.0682	NaN	NaN	0.2423	0.0627	0.1734	0.0761	0.5434	0.0781	0.0663
0.0	0.0	0.0	22098.5163	8476.0682	NaN	NaN	0.2772	0.0616	0.1736	0.0753	0.5457	0.078	0.0657
0.0	0.0	0.0	19264.5163	7745.0682	NaN	NaN	0.2868	0.0612	0.1743	0.0747	0.5466	0.0779	0.0653
0.0	0.0	0.0	20007.5163	5704.0682	NaN	NaN	0.2218	0.0603	0.173	0.0735	0.5496	0.0786	0.065
0.0	0.0	0.0	21523.5163	7147.0682	NaN	NaN	0.2493	0.0601	0.1715	0.0728	0.552	0.079	0.0646
0.0	0.0	0.0	20287.5163	4355.0682	NaN	NaN	0.1767	0.0593	0.1672	0.0721	0.5577	0.0797	0.0639
0.0	0.0	0.0	20300.5163	6578.0682	NaN	NaN	0.2447	0.0591	0.1637	0.0722	0.5618	0.0801	0.0631
0.0	0.0	0.0	25136.5163	5793.0682	NaN	NaN	0.1873	0.0598	0.1621	0.0721	0.5626	0.0804	0.063
0.0	0.0	0.0	22702.5163	4911.0682	NaN	NaN	0.1778	0.0609	0.1605	0.0721	0.5621	0.0812	0.0632
0.0	0.0	0.0	22652.5163	9848.0682	NaN	NaN	0.303	0.062	0.1578	0.0721	0.5628	0.0822	0.0631
0.0	0.0	0.0	19721.5163	9048.0682	NaN	NaN	0.3145	0.0623	0.1562	0.0733	0.5644	0.0823	0.0614
0.0	0.0	0.0	21866.5163	4299.0682	NaN	NaN	0.1643	0.0617	0.1569	0.075	0.5673	0.0807	0.0584
0.0	0.0	0.0	18812.5163	8213.0682	NaN	NaN	0.3039	0.0555	0.1499	0.0731	0.5859	0.0798	0.0558
0.0	0.0	0.0	20591.5163	8430.0682	NaN	NaN	0.2905	0.0484	0.1467	0.0698	0.6023	0.08	0.0528
0.0	0.0	0.0	20627.5163	8721.0682	NaN	NaN	0.2972	0.0413	0.1366	0.0623	0.6222	0.0855	0.0521
0.0	0.0	0.0	20744.5163	6366.0682	NaN	NaN	0.2348	0.0431	0.1393	0.0619	0.6145	0.0927	0.0486
0.0	0.0	0.0	20229.5163	7370.0682	NaN	NaN	0.267	0.0581	0.1145	0.0708	0.5835	0.1163	0.0567
0.0	0.0	0.0	1612.5163	2317.0682	NaN	NaN	0.5896	0.9047	0.0141	0.0203	0.0266	0.019	0.0153
0.0	0.0	0.0	-1357.4837	-1265.9318	NaN	NaN	0.4826	0.8894	0.0259	0.0216	0.0225	0.023	0.0176
0.0	0.0	0.0	-2056.4837	1838.0682	NaN	NaN	-0.3	0.9002	0.0239	0.0187	0.0191	0.0185	0.0197
0.0	0.0	0.0	-575.4837	-241.9318	NaN	NaN	0.296	0.8872	0.0277	0.0204	0.0221	0.0214	0.0213
0.0	0.0	0.0	-2043.4837	1915.0682	NaN	NaN	-0.3	0.8886	0.0268	0.02	0.0222	0.0213	0.0211
0.0	0.0	0.0	-1902.4837	3006.0682	NaN	NaN	1.3	0.8885	0.0259	0.0199	0.0226	0.0218	0.0212
0.0	0.0	0.0	-926.4837	2328.0682	NaN	NaN	1.3	0.8878	0.0255	0.0201	0.0227	0.0224	0.0215
0.0	0.0	0.0	-1869.4837	469.0682	NaN	NaN	-0.3	0.8872	0.0256	0.0203	0.0224	0.0226	0.022
0.0	0.0	0.0	-2868.4837	1321.0682	NaN	NaN	-0.3	0.887	0.0255	0.0204	0.0222	0.0226	0.0222
0.0	0.0	0.0	-1982.4837	-420.9318	NaN	NaN	0.1751	0.887	0.0255	0.0205	0.022	0.0226	0.0224
0.0	0.0	0.0	-633.4837	-678.9318	NaN	NaN	0.5173	0.8875	0.0252	0.0206	0.0218	0.0225	0.0224
0.0	0.0	0.0	-1645.4837	2600.0682	NaN	NaN	1.3	0.8883	0.025	0.0205	0.0216	0.0226	0.022
0.0	0.0	0.0	-1944.4837	1253.0682	NaN	NaN	-0.3	0.8886	0.025	0.0206	0.0215	0.0226	0.0218
0.0	0.0	0.0	-793.4837	2126.0682	NaN	NaN	1.3	0.8897	0.0247	0.0204	0.0213	0.0226	0.0212
0.0	0.0	0.0	-824.4837	2419.0682	NaN	NaN	1.3	0.89	0.0246	0.0204	0.0213	0.0227	0.0209
0.0	0.0	0.0	-1867.4837	416.0682	NaN	NaN	-0.2867	0.89	0.0247	0.0205	0.0212	0.0227	0.0208
0.0	0.0	0.0	-1026.4837	3686.0682	NaN	NaN	1.3	0.8897	0.0248	0.0206	0.0213	0.0228	0.0207
0.0	0.0	0.0	-1538.4837	793.0682	NaN	NaN	-0.3	0.8882	0.0255	0.021	0.0215	0.0229	0.021
0.0	0.0	0.0	-1607.4837	3019.0682	NaN	NaN	1.3	0.8879	0.0257	0.0212	0.0214	0.0226	0.0212
0.0	0.0	0.0	-1458.4837	287.0682	NaN	NaN	-0.2451	0.8877	0.0258	0.0213	0.0214	0.0225	0.0212
0.0	0.0	0.0	-1531.4837	2281.0682	NaN	NaN	1.3	0.8879	0.0258	0.0214	0.0214	0.0224	0.0212
0.0	0.0	0.0	-552.4837	2326.0682	NaN	NaN	1.3	0.8885	0.0257	0.0212	0.0213	0.0222	0.0211
0.0	0.0	0.0	-1543.4837	-607.9318	NaN	NaN	0.2826	0.8883	0.026	0.0213	0.0213	0.022	0.0211
0.0	0.0	0.0	-931.4837	-2188.9318	NaN	NaN	0.7015	0.888	0.0263	0.0214	0.0214	0.0219	0.0211
0.0	0.0	0.0	-2700.4837	1129.0682	NaN	NaN	-0.3	0.8875	0.0266	0.0215	0.0215	0.0218	0.0211
0.0	0.0	0.0	-2606.4837	1649.0682	NaN	NaN	-0.3	0.8878	0.0266	0.0214	0.0216	0.0217	0.0208
0.0	0.0	0.0	-410.4837	615.0682	NaN	NaN	1.3	0.8883	0.0266	0.0214	0.0217	0.0216	0.0205
0.0	0.0	0.0	-1680.4837	1775.0682	NaN	NaN	1.3	0.8884	0.0267	0.0214	0.0218	0.0214	0.0202
0.0	0.0	0.0	-596.4837	1251.0682	NaN	NaN	1.3	0.8885	0.0269	0.0215	0.0218	0.0213	0.02
0.0	0.0	0.0	-2474.4837	-1038.9318	NaN	NaN	0.2957	0.8887	0.027	0.0215	0.0216	0.0213	0.0198
0.0	0.0	0.0	-1504.4837	1779.0682	NaN	NaN	1.3	0.8891	0.027	0.0214	0.0217	0.0214	0.0196
0.0	0.0	0.0	217.5163	406.0682	NaN	NaN	0.6512	0.8887	0.0274	0.0212	0.0218	0.0214	0.0194
0.0	0.0	0.0	-1024.4837	-1053.9318	NaN	NaN	0.5071	0.8887	0.0278	0.021	0.022	0.0212	0.0193
0.0	0.0	0.0	-361.4837	1176.0682	NaN	NaN	1.3	0.8886	0.0283	0.0209	0.022	0.0209	0.0193
0.0	0.0	0.0	-1550.4837	4427.0682	NaN	NaN	1.3	0.8883	0.029	0.0209	0.0219	0.0206	0.0194
0.0	0.0	0.0	-1142.4837	2527.0682	NaN	NaN	1.3	0.8878	0.0296	0.021	0.0217	0.0203	0.0196
0.0	0.0	0.0	-2939.4837	3592.0682	NaN	NaN	1.3	0.8879	0.0305	0.0209	0.0214	0.0198	0.0195
0.0	0.0	0.0	-1292.4837	1204.0682	NaN	NaN	-0.3	0.887	0.0314	0.0209	0.0215	0.0197	0.0196
0.0	0.0	0.0	-1255.4837	1617.0682	NaN	NaN	1.3	0.8865	0.0319	0.0208	0.0217	0.0196	0.0196
0.0	0.0	0.0	-2894.4837	-596.9318	NaN	NaN	0.171	0.8857	0.0324	0.0207	0.0218	0.0197	0.0197
0.0	0.0	0.0	-1765.4837	4280.0682	NaN	NaN	1.3	0.8846	0.0333	0.0206	0.0224	0.0196	0.0196
0.0	0.0	0.0	-258.4837	2646.0682	NaN	NaN	1.1083	0.8847	0.0336	0.0203	0.0226	0.0194	0.0194
0.0	0.0	0.0	-3999.4837	3158.0682	NaN	NaN	-0.3	0.8852	0.0335	0.0201	0.0226	0.0192	0.0193
0.0	0.0	0.0	-1755.4837	-2028.9318	NaN	NaN	0.5361	0.8856	0.0334	0.02	0.0226	0.0192	0.0192
0.0	0.0	0.0	-43.4837	445.0682	NaN	NaN	1.1083	0.8838	0.0343	0.0201	0.0233	0.0193	0.0192
0.0	0.0	0.0	-1368.4837	584.0682	NaN	NaN	-0.3	0.8823	0.0351	0.0202	0.0237	0.0194	0.0193
0.0	0.0	0.0	-1863.4837	1979.0682	NaN	NaN	1.3	0.8789	0.0362	0.0207	0.0248	0.0197	0.0197
0.0	0.0	0.0	-1573.4837	2414.0682	NaN	NaN	1.3	0.8783	0.0363	0.0208	0.0249	0.0198	0.0199
0.0	0.0	0.0	-2151.4837	2737.0682	NaN	NaN	1.3	0.8792	0.0351	0.0211	0.0245	0.0199	0.0202
0.0	0.0	0.0	-1586.4837	1152.0682	NaN	NaN	-0.3	0.88	0.0339	0.0213	0.024	0.0201	0.0207
0.0	0.0	0.0	-1209.4837	1234.0682	NaN	NaN	1.3	0.8798	0.0334	0.0218	0.0237	0.0202	0.0211
0.0	0.0	0.0	-1789.4837	3842.0682	NaN	NaN	1.3	0.8811	0.0325	0.0218	0.0231	0.0203	0.0212
0.0	0.0	0.0	-1122.4837	59.0682	NaN	NaN	-0.0555	0.8827	0.0317	0.0214	0.0227	0.0203	0.0212
0.0	0.0	0.0	-1543.4837	-1292.9318	NaN	NaN	0.4558	0.8841	0.031	0.0209	0.0226	0.0205	0.0209
0.0	0.0	0.0	-1850.4837	4567.0682	NaN	NaN	1.3	0.8839	0.0306	0.0209	0.0227	0.0208	0.0212
0.0	0.0	0.0	-1223.4837	-215.9318	NaN	NaN	0.15	0.886	0.0294	0.0205	0.0222	0.0208	0.021
0.0	0.0	0.0	-2037.4837	1056.0682	NaN	NaN	-0.3	0.8874	0.0285	0.0204	0.0219	0.0208	0.021
0.0	0.0	0.0	-1661.4837	3000.0682	NaN	NaN	1.3	0.8888	0.0279	0.0202	0.0216	0.0206	0.0208
0.0	0.0	0.0	-1902.4837	1789.0682	NaN	NaN	-0.3	0.8912	0.027	0.02	0.021	0.0201	0.0206
0.0	0.0	0.0	-2390.4837	-2426.9318	NaN	NaN	0.5038	0.8934	0.0263	0.0198	0.0207	0.0198	0.0201
0.0	0.0	0.0	-426.4837	3312.0682	NaN	NaN	1.1478	0.8942	0.026	0.0197	0.0205	0.0197	0.02
0.0	0.0	0.0	-1848.4837	-473.9318	NaN	NaN	0.2041	0.8955	0.0256	0.0194	0.0202	0.0195	0.0198
0.0	0.0	0.0	-1452.4837	-159.9318	NaN	NaN	0.0992	0.8961	0.025	0.0195	0.0201	0.0195	0.0199
0.0	0.0	0.0	-965.4837	1290.0682	NaN	NaN	1.3	0.8956	0.025	0.0196	0.0201	0.0196	0.0201
0.0	0.0	0.0	-3076.4837	-627.9318	NaN	NaN	0.1695	0.8962	0.0247	0.0196	0.02	0.0196	0.0199
0.0	0.0	0.0	-946.4837	1015.0682	NaN	NaN	1.3	0.8963	0.0244	0.0198	0.02	0.0196	0.0199
0.0	0.0	0.0	-1993.4837	-525.9318	NaN	NaN	0.2088	0.8961	0.0243	0.02	0.02	0.0197	0.02
0.0	0.0	0.0	-1194.4837	16.0682	NaN	NaN	-0.0136	0.8958	0.0242	0.0201	0.02	0.0198	0.0201
0.0	0.0	0.0	-2553.4837	2123.0682	NaN	NaN	-0.3	0.8956	0.0239	0.0202	0.0201	0.0199	0.0203
0.0	0.0	0.0	-954.4837	479.0682	NaN	NaN	-0.3	0.8951	0.0238	0.0203	0.0201	0.0201	0.0206
0.0	0.0	0.0	-515.4837	1835.0682	NaN	NaN	1.3	0.8944	0.0239	0.0204	0.0203	0.0203	0.0207
0.0	0.0	0.0	-2775.4837	5558.0682	NaN	NaN	1.3	0.8938	0.024	0.0204	0.0204	0.0204	0.021
0.0	0.0	0.0	-1258.4837	-951.9318	NaN	NaN	0.4307	0.8941	0.0239	0.0204	0.0204	0.0203	0.0209
0.0	0.0	0.0	-153.4837	-415.9318	NaN	NaN	0.7305	0.8943	0.0237	0.0203	0.0204	0.0204	0.021
0.0	0.0	0.0	-1749.4837	6186.0682	NaN	NaN	1.3	0.8932	0.024	0.0203	0.0205	0.0208	0.0213
0.0	0.0	0.0	-2621.4837	-74.9318	NaN	NaN	0.0278	0.894	0.0236	0.0203	0.0204	0.0206	0.0211
0.0	0.0	0.0	1426.5163	317.0682	NaN	NaN	0.1818	0.8935	0.0236	0.0205	0.0205	0.0208	0.021
0.0	0.0	0.0	-1754.4837	1766.0682	NaN	NaN	1.3	0.8938	0.0235	0.0208	0.0206	0.0206	0.0207
0.0	0.0	0.0	-2077.4837	-3255.9318	NaN	NaN	0.6105	0.8954	0.0232	0.0207	0.0203	0.0201	0.0203
0.0	0.0	0.0	118.5163	-2236.9318	NaN	NaN	1.0559	0.896	0.0227	0.0206	0.0202	0.0201	0.0204
0.0	0.0	0.0	-2126.4837	887.0682	NaN	NaN	-0.3	0.8964	0.0224	0.0205	0.0202	0.0201	0.0204
0.0	0.0	0.0	-767.4837	-575.9318	NaN	NaN	0.4287	0.8964	0.0223	0.0204	0.0201	0.0202	0.0206
0.0	0.0	0.0	-2847.4837	1393.0682	NaN	NaN	-0.3	0.897	0.022	0.0203	0.02	0.0201	0.0206
0.0	0.0	0.0	-1104.4837	399.0682	NaN	NaN	-0.3	0.8969	0.0222	0.0203	0.02	0.0201	0.0206
0.0	0.0	0.0	-1924.4837	2321.0682	NaN	NaN	1.3	0.8976	0.0221	0.0201	0.0198	0.0199	0.0205
0.0	0.0	0.0	-2454.4837	726.0682	NaN	NaN	-0.3	0.898	0.0221	0.02	0.0197	0.0199	0.0204
0.0	0.0	0.0	-221.4837	1300.0682	NaN	NaN	1.2053	0.8974	0.0223	0.02	0.0197	0.02	0.0206
0.0	0.0	0.0	-409.4837	2229.0682	NaN	NaN	1.225	0.8969	0.0225	0.0201	0.0196	0.02	0.0209
0.0	0.0	0.0	-340.4837	250.0682	NaN	NaN	-0.3	0.8971	0.0226	0.0201	0.0195	0.0199	0.0208
0.0	0.0	0.0	-1282.4837	2182.0682	NaN	NaN	1.3	0.8968	0.0226	0.0202	0.0195	0.0199	0.021
0.0	0.0	0.0	-2008.4837	2403.0682	NaN	NaN	1.3	0.8961	0.0228	0.0204	0.0194	0.02	0.0213
0.0	0.0	0.0	-1468.4837	520.0682	NaN	NaN	-0.3	0.8964	0.0226	0.0204	0.0195	0.02	0.0211
0.0	0.0	0.0	-297.4837	1362.0682	NaN	NaN	1.2794	0.8958	0.0227	0.0206	0.0196	0.0201	0.0212
0.0	0.0	0.0	-2193.4837	-3013.9318	NaN	NaN	0.5788	0.8968	0.0226	0.0203	0.0199	0.02	0.0205
0.0	0.0	0.0	-924.4837	-248.9318	NaN	NaN	0.2121	0.8968	0.0224	0.0202	0.0199	0.02	0.0205
0.0	0.0	0.0	-1529.4837	-1140.9318	NaN	NaN	0.4272	0.8967	0.0223	0.0204	0.0198	0.02	0.0208
0.0	0.0	0.0	-1769.4837	1624.0682	NaN	NaN	-0.3	0.8966	0.022	0.0207	0.0193	0.02	0.0214
0.0	0.0	0.0	-2218.4837	3438.0682	NaN	NaN	1.3	0.8951	0.0222	0.0212	0.0191	0.0202	0.0222
0.0	0.0	0.0	197.5163	2134.0682	NaN	NaN	0.9153	0.8926	0.0229	0.0218	0.0191	0.0203	0.0232
0.0	0.0	0.0	-1344.4837	2137.0682	NaN	NaN	1.3	0.8926	0.0228	0.0219	0.0193	0.0204	0.023
0.0	0.0	0.0	-2260.4837	3281.0682	NaN	NaN	1.3	0.8943	0.0224	0.0215	0.0192	0.0204	0.0222
0.0	0.0	0.0	-1672.4837	-916.9318	NaN	NaN	0.3541	0.8959	0.022	0.0209	0.0194	0.0204	0.0214
0.0	0.0	0.0	-1588.4837	-115.9318	NaN	NaN	0.068	0.8955	0.022	0.021	0.0195	0.0205	0.0214
0.0	0.0	0.0	-1855.4837	1903.0682	NaN	NaN	1.3	0.8956	0.0219	0.0211	0.0195	0.0205	0.0214
0.0	0.0	0.0	280.5163	703.0682	NaN	NaN	0.7148	0.8951	0.022	0.0213	0.0195	0.0206	0.0214
0.0	0.0	0.0	-2706.4837	181.0682	NaN	NaN	-0.0717	0.8954	0.0219	0.0212	0.0195	0.0207	0.0213
0.0	0.0	0.0	-835.4837	3010.0682	NaN	NaN	1.3	0.8957	0.0217	0.0213	0.0193	0.0206	0.0214
0.0	0.0	0.0	-2408.4837	4528.0682	NaN	NaN	1.3	0.8966	0.0213	0.0212	0.019	0.0204	0.0214
0.0	0.0	0.0	-731.4837	4128.0682	NaN	NaN	1.2154	0.8967	0.0211	0.0214	0.0189	0.0203	0.0216
0.0	0.0	0.0	-1243.4837	1734.0682	NaN	NaN	1.3	0.8963	0.0213	0.0214	0.0192	0.0205	0.0212
0.0	0.0	0.0	-2789.4837	3098.0682	NaN	NaN	1.3	0.8963	0.0214	0.0215	0.0192	0.0205	0.021
0.0	0.0	0.0	-1471.4837	728.0682	NaN	NaN	-0.3	0.8967	0.0213	0.0214	0.0192	0.0205	0.0208
0.0	0.0	0.0	-3159.4837	1855.0682	NaN	NaN	-0.3	0.8969	0.0213	0.0214	0.0193	0.0205	0.0207
0.0	0.0	0.0	-2655.4837	290.0682	NaN	NaN	-0.1226	0.8974	0.0212	0.0213	0.0192	0.0203	0.0205
0.0	0.0	0.0	-2423.4837	2145.0682	NaN	NaN	-0.3	0.8978	0.0211	0.0212	0.019	0.0202	0.0206
0.0	0.0	0.0	-642.4837	1100.0682	NaN	NaN	1.3	0.8982	0.021	0.0213	0.0188	0.0201	0.0206
0.0	0.0	0.0	-1822.4837	3645.0682	NaN	NaN	1.3	0.8987	0.0209	0.0214	0.0186	0.0198	0.0207
0.0	0.0	0.0	-1469.4837	1126.0682	NaN	NaN	-0.3	0.8979	0.021	0.0216	0.0188	0.0199	0.0207
0.0	0.0	0.0	-613.4837	1178.0682	NaN	NaN	1.3	0.8982	0.0211	0.0218	0.0187	0.0197	0.0206
0.0	0.0	0.0	-961.4837	1082.0682	NaN	NaN	1.3	0.8984	0.0212	0.0218	0.0185	0.0195	0.0206
0.0	0.0	0.0	-1104.4837	-570.9318	NaN	NaN	0.3408	0.8989	0.021	0.0216	0.0185	0.0195	0.0205
0.0	0.0	0.0	24.5163	2674.0682	NaN	NaN	0.9909	0.8989	0.0211	0.0216	0.0182	0.0195	0.0207
0.0	0.0	0.0	-1719.4837	1344.0682	NaN	NaN	-0.3	0.8982	0.0213	0.0216	0.0182	0.0196	0.021
0.0	0.0	0.0	-2117.4837	4663.0682	NaN	NaN	1.3	0.8977	0.0215	0.0218	0.0182	0.0196	0.0213
0.0	0.0	0.0	-2265.4837	2907.0682	NaN	NaN	1.3	0.8965	0.0218	0.022	0.0184	0.0198	0.0215
0.0	0.0	0.0	-2063.4837	-2987.9318	NaN	NaN	0.5915	0.8969	0.0217	0.0216	0.0187	0.0198	0.0213
0.0	0.0	0.0	-2447.4837	1588.0682	NaN	NaN	-0.3	0.8975	0.0214	0.0215	0.0186	0.0198	0.0212
0.0	0.0	0.0	-2049.4837	3987.0682	NaN	NaN	1.3	0.8971	0.0216	0.0217	0.0184	0.0196	0.0216
0.0	0.0	0.0	-2743.4837	3009.0682	NaN	NaN	1.3	0.8967	0.0216	0.0218	0.0183	0.0197	0.0218
0.0	0.0	0.0	-319.4837	1317.0682	NaN	NaN	1.3	0.8977	0.0213	0.0215	0.0183	0.0196	0.0216
0.0	0.0	0.0	-1273.4837	1324.0682	NaN	NaN	1.3	0.8978	0.0212	0.0213	0.0183	0.0198	0.0216
0.0	0.0	0.0	-1447.4837	-1111.9318	NaN	NaN	0.4344	0.8989	0.0209	0.021	0.018	0.0197	0.0216
0.0	0.0	0.0	-2209.4837	5839.0682	NaN	NaN	1.3	0.8992	0.0209	0.0208	0.0177	0.0194	0.0219
0.0	0.0	0.0	-1351.4837	884.0682	NaN	NaN	-0.3	0.8988	0.0209	0.0207	0.018	0.0198	0.0219
0.0	0.0	0.0	-1500.4837	411.0682	NaN	NaN	-0.3	0.8988	0.0208	0.0207	0.018	0.0198	0.0219
0.0	0.0	0.0	-2852.4837	69.0682	NaN	NaN	-0.0248	0.8988	0.0208	0.0207	0.0181	0.02	0.0218
0.0	0.0	0.0	-238.4837	3118.0682	NaN	NaN	1.0828	0.8994	0.0209	0.0206	0.0176	0.0195	0.0219
0.0	0.0	0.0	-676.4837	-723.9318	NaN	NaN	0.5169	0.8986	0.021	0.0208	0.0179	0.0198	0.022
0.0	0.0	0.0	-1282.4837	-406.9318	NaN	NaN	0.2409	0.8984	0.0209	0.0209	0.0181	0.02	0.0218
0.0	0.0	0.0	-2597.4837	-33.9318	NaN	NaN	0.0129	0.8987	0.021	0.0208	0.018	0.0199	0.0217
0.0	0.0	0.0	-1951.4837	-552.9318	NaN	NaN	0.2208	0.8994	0.0207	0.0207	0.0178	0.0197	0.0218
0.0	0.0	0.0	-1716.4837	3262.0682	NaN	NaN	1.3	0.8996	0.0207	0.0206	0.0177	0.0195	0.0219
0.0	0.0	0.0	-1660.4837	2633.0682	NaN	NaN	1.3	0.8995	0.0209	0.0207	0.0175	0.0193	0.0221
0.0	0.0	0.0	-886.4837	388.0682	NaN	NaN	-0.3	0.8989	0.0211	0.0209	0.0176	0.0192	0.0222
0.0	0.0	0.0	-2139.4837	2351.0682	NaN	NaN	1.3	0.899	0.0211	0.021	0.0176	0.019	0.0224
0.0	0.0	0.0	-1482.4837	2896.0682	NaN	NaN	1.3	0.8978	0.0215	0.0214	0.0178	0.019	0.0226
0.0	0.0	0.0	-3230.4837	-552.9318	NaN	NaN	0.1461	0.8982	0.0212	0.0212	0.0183	0.0192	0.0219
0.0	0.0	0.0	-1444.4837	1895.0682	NaN	NaN	1.3	0.8979	0.0214	0.0213	0.0185	0.019	0.0219
0.0	0.0	0.0	-938.4837	-95.9318	NaN	NaN	0.0927	0.8982	0.0213	0.0212	0.0188	0.0189	0.0217
0.0	0.0	0.0	-725.4837	-532.9318	NaN	NaN	0.4235	0.8986	0.0211	0.0213	0.0188	0.0188	0.0216
0.0	0.0	0.0	-2702.4837	1139.0682	NaN	NaN	-0.3	0.8984	0.0212	0.0213	0.0189	0.0187	0.0215
0.0	0.0	0.0	-1759.4837	-816.9318	NaN	NaN	0.3171	0.899	0.0211	0.0213	0.0188	0.0186	0.0213
0.0	0.0	0.0	-1825.4837	1826.0682	NaN	NaN	1.3	0.8989	0.0212	0.0213	0.0187	0.0186	0.0214
0.0	0.0	0.0	-978.4837	-749.9318	NaN	NaN	0.4339	0.8992	0.0211	0.0213	0.0186	0.0185	0.0213
0.0	0.0	0.0	-3569.4837	2230.0682	NaN	NaN	-0.3	0.8993	0.0211	0.0212	0.0185	0.0184	0.0214
0.0	0.0	0.0	-1121.4837	336.0682	NaN	NaN	-0.3	0.8982	0.0215	0.0214	0.0185	0.0186	0.0217
0.0	0.0	0.0	-1532.4837	2637.0682	NaN	NaN	1.3	0.898	0.0216	0.0214	0.0186	0.0186	0.0218
0.0	0.0	0.0	-449.4837	1504.0682	NaN	NaN	1.3	0.8965	0.0221	0.0215	0.0189	0.0188	0.0221
0.0	0.0	0.0	-1033.4837	-1970.9318	NaN	NaN	0.656	0.8967	0.0222	0.0211	0.0193	0.0189	0.0218
0.0	0.0	0.0	-3302.4837	157.0682	NaN	NaN	-0.0499	0.8956	0.0228	0.0208	0.0195	0.0192	0.022
0.0	0.0	0.0	-1083.4837	72.0682	NaN	NaN	-0.0713	0.8933	0.0235	0.021	0.0197	0.0196	0.0229
0.0	0.0	0.0	-2563.4837	2270.0682	NaN	NaN	-0.3	0.8908	0.0243	0.021	0.0201	0.0201	0.0236
0.0	0.0	0.0	-1718.4837	1098.0682	NaN	NaN	-0.3	0.8874	0.0255	0.0215	0.0205	0.0207	0.0245
0.0	0.0	0.0	-2569.4837	1693.0682	NaN	NaN	-0.3	0.8878	0.0255	0.0211	0.0207	0.0208	0.0241
0.0	0.0	0.0	-2301.4837	-1092.9318	NaN	NaN	0.322	0.8882	0.0255	0.0207	0.0209	0.0211	0.0237
0.0	0.0	0.0	-2506.4837	129.0682	NaN	NaN	-0.0543	0.8886	0.0253	0.0204	0.0208	0.0211	0.0237
0.0	0.0	0.0	-3355.4837	2328.0682	NaN	NaN	-0.3	0.8875	0.0256	0.0205	0.0209	0.0213	0.0242
0.0	0.0	0.0	-858.4837	-689.9318	NaN	NaN	0.4456	0.8879	0.0254	0.0203	0.0208	0.0214	0.0242
0.0	0.0	0.0	-1184.4837	2716.0682	NaN	NaN	1.3	0.8843	0.0267	0.021	0.0211	0.0216	0.0253
0.0	0.0	0.0	-2932.4837	-1768.9318	NaN	NaN	0.3763	0.8873	0.0258	0.0202	0.0209	0.0215	0.0242
0.0	0.0	0.0	-228.4837	2500.0682	NaN	NaN	1.1006	0.8836	0.0271	0.021	0.0212	0.0216	0.0254
0.0	0.0	0.0	-2481.4837	-2500.9318	NaN	NaN	0.502	0.8859	0.0264	0.0203	0.0211	0.0216	0.0247
0.0	0.0	0.0	-1642.4837	2109.0682	NaN	NaN	1.3	0.8844	0.0269	0.0208	0.0211	0.0216	0.0253
0.0	0.0	0.0	-2203.4837	336.0682	NaN	NaN	-0.18	0.885	0.0268	0.0205	0.021	0.0215	0.0251
0.0	0.0	0.0	-2062.4837	1506.0682	NaN	NaN	-0.3	0.8838	0.0273	0.0207	0.0211	0.0215	0.0255
0.0	0.0	0.0	-551.4837	683.0682	NaN	NaN	1.3	0.884	0.0269	0.0207	0.0213	0.0219	0.0253
0.0	0.0	0.0	-2913.4837	1638.0682	NaN	NaN	-0.3	0.8853	0.0265	0.0203	0.0212	0.0218	0.0249
0.0	0.0	0.0	-1973.4837	-2846.9318	NaN	NaN	0.5906	0.8858	0.0262	0.02	0.0213	0.0221	0.0247
0.0	0.0	0.0	-2959.4837	3627.0682	NaN	NaN	1.3	0.885	0.0263	0.0202	0.0213	0.0221	0.0251
0.0	0.0	0.0	-1444.4837	1323.0682	NaN	NaN	-0.3	0.8844	0.0267	0.0203	0.0213	0.022	0.0253
0.0	0.0	0.0	-2663.4837	20.0682	NaN	NaN	-0.0076	0.8855	0.0259	0.0201	0.0213	0.0222	0.0249
0.0	0.0	0.0	-1896.4837	2171.0682	NaN	NaN	1.3	0.8831	0.0269	0.0206	0.0216	0.0225	0.0254
0.0	0.0	0.0	-3141.4837	-659.9318	NaN	NaN	0.1736	0.884	0.0265	0.0204	0.0216	0.0224	0.0251
0.0	0.0	0.0	-2886.4837	2635.0682	NaN	NaN	-0.3	0.8837	0.0265	0.0205	0.0216	0.0225	0.0253
0.0	0.0	0.0	-3487.4837	314.0682	NaN	NaN	-0.099	0.8842	0.0263	0.0203	0.0216	0.0226	0.0251
0.0	0.0	0.0	-2676.4837	585.0682	NaN	NaN	-0.2797	0.8847	0.0262	0.0201	0.0214	0.0224	0.0251
0.0	0.0	0.0	-1640.4837	4487.0682	NaN	NaN	1.3	0.883	0.0269	0.0204	0.0215	0.0224	0.0258
0.0	0.0	0.0	-2776.4837	895.0682	NaN	NaN	-0.3	0.8844	0.0262	0.0202	0.0215	0.0224	0.0253
0.0	0.0	0.0	-2461.4837	187.0682	NaN	NaN	-0.0822	0.8839	0.0262	0.0203	0.0216	0.0227	0.0253
0.0	0.0	0.0	-2485.4837	581.0682	NaN	NaN	-0.3	0.8843	0.0262	0.0202	0.0216	0.0227	0.025
0.0	0.0	0.0	-1843.4837	1589.0682	NaN	NaN	-0.3	0.8841	0.0264	0.0201	0.0214	0.0226	0.0253
0.0	0.0	0.0	-1222.4837	1159.0682	NaN	NaN	-0.3	0.8844	0.0264	0.0197	0.0214	0.0228	0.0253
0.0	0.0	0.0	-1449.4837	4546.0682	NaN	NaN	1.3	0.8817	0.0277	0.0199	0.0217	0.0232	0.0258
0.0	0.0	0.0	-2506.4837	5976.0682	NaN	NaN	1.3	0.8771	0.03	0.0202	0.0225	0.0233	0.027
0.0	0.0	0.0	-2091.4837	3038.0682	NaN	NaN	1.3	0.8815	0.0282	0.0196	0.0219	0.0231	0.0258
0.0	0.0	0.0	237.5163	191.0682	NaN	NaN	0.4458	0.8821	0.0278	0.0195	0.022	0.0233	0.0254
0.0	0.0	0.0	-4140.4837	1797.0682	NaN	NaN	-0.3	0.8819	0.0277	0.0193	0.0223	0.0236	0.0252
0.0	0.0	0.0	-2952.4837	1217.0682	NaN	NaN	-0.3	0.8823	0.0275	0.0192	0.0225	0.0236	0.0249
0.0	0.0	0.0	-2967.4837	2958.0682	NaN	NaN	-0.3	0.8814	0.0279	0.0191	0.0227	0.0237	0.0251
0.0	0.0	0.0	-2567.4837	45.0682	NaN	NaN	-0.0179	0.8826	0.0276	0.0189	0.0226	0.0236	0.0247
0.0	0.0	0.0	-1349.4837	-701.9318	NaN	NaN	0.3422	0.8836	0.0273	0.0189	0.0224	0.0236	0.0243
0.0	0.0	0.0	-1954.4837	2292.0682	NaN	NaN	1.3	0.8792	0.029	0.0194	0.0231	0.0242	0.0252
0.0	0.0	0.0	-1036.4837	-264.9318	NaN	NaN	0.2036	0.8811	0.0283	0.0191	0.0227	0.0238	0.025
0.0	0.0	0.0	420.5163	966.0682	NaN	NaN	0.6967	0.88	0.0286	0.0193	0.0229	0.0239	0.0253
0.0	0.0	0.0	-1695.4837	1265.0682	NaN	NaN	-0.3	0.8792	0.029	0.0194	0.0229	0.024	0.0255
0.0	0.0	0.0	-1678.4837	-807.9318	NaN	NaN	0.3249	0.8821	0.0281	0.0191	0.0223	0.0237	0.0247
0.0	0.0	0.0	-2303.4837	2606.0682	NaN	NaN	1.3	0.8802	0.0288	0.0194	0.0226	0.024	0.025
0.0	0.0	0.0	-3294.4837	-1400.9318	NaN	NaN	0.2984	0.8827	0.0279	0.019	0.0223	0.0237	0.0244
0.0	0.0	0.0	-1655.4837	-191.9318	NaN	NaN	0.1039	0.8797	0.029	0.0194	0.0227	0.0243	0.0249
0.0	0.0	0.0	-1728.4837	1846.0682	NaN	NaN	1.3	0.8759	0.0304	0.0199	0.0235	0.0247	0.0256
0.0	0.0	0.0	-1233.4837	2178.0682	NaN	NaN	1.3	0.877	0.0301	0.0198	0.0232	0.0242	0.0257
0.0	0.0	0.0	-1473.4837	3377.0682	NaN	NaN	1.3	0.8765	0.0304	0.02	0.023	0.0241	0.0259
0.0	0.0	0.0	-1637.4837	684.0682	NaN	NaN	-0.3	0.8792	0.0295	0.0198	0.0225	0.0237	0.0253
0.0	0.0	0.0	-487.4837	4539.0682	NaN	NaN	1.1203	0.8772	0.0303	0.0203	0.0226	0.0237	0.0259
0.0	0.0	0.0	-2176.4837	841.0682	NaN	NaN	-0.3	0.8812	0.0288	0.0198	0.022	0.0232	0.0251
0.0	0.0	0.0	-1695.4837	736.0682	NaN	NaN	-0.3	0.88	0.0292	0.0202	0.0221	0.0232	0.0254
0.0	0.0	0.0	255.5163	1029.0682	NaN	NaN	0.8011	0.8803	0.0292	0.0202	0.0219	0.023	0.0253
0.0	0.0	0.0	-625.4837	1591.0682	NaN	NaN	1.3	0.8812	0.0288	0.0202	0.0218	0.0228	0.0252
0.0	0.0	0.0	-2304.4837	-1411.9318	NaN	NaN	0.3799	0.8822	0.0281	0.02	0.0218	0.023	0.0249
0.0	0.0	0.0	-2312.4837	-973.9318	NaN	NaN	0.2964	0.8823	0.0283	0.0199	0.0218	0.0231	0.0247
0.0	0.0	0.0	-2053.4837	4219.0682	NaN	NaN	1.3	0.8805	0.0293	0.0202	0.0218	0.023	0.0251
0.0	0.0	0.0	-2570.4837	803.0682	NaN	NaN	-0.3	0.8817	0.0289	0.0201	0.0216	0.0226	0.0251
0.0	0.0	0.0	-1233.4837	1428.0682	NaN	NaN	1.3	0.8819	0.0289	0.0201	0.0215	0.0225	0.0249
0.0	0.0	0.0	-1163.4837	1380.0682	NaN	NaN	1.3	0.8822	0.029	0.0202	0.0214	0.0224	0.0248
0.0	0.0	0.0	-1652.4837	2152.0682	NaN	NaN	1.3	0.8824	0.0287	0.0201	0.0215	0.0224	0.0248
0.0	0.0	0.0	-2338.4837	1475.0682	NaN	NaN	-0.3	0.8832	0.028	0.02	0.0216	0.0226	0.0246
0.0	0.0	0.0	-2681.4837	3399.0682	NaN	NaN	1.3	0.8811	0.0289	0.0204	0.0218	0.0227	0.0251
0.0	0.0	0.0	-1401.4837	1980.0682	NaN	NaN	1.3	0.8809	0.0289	0.0206	0.0219	0.0225	0.0252
0.0	0.0	0.0	-1356.4837	711.0682	NaN	NaN	-0.3	0.8821	0.0281	0.0207	0.0218	0.0223	0.025
0.0	0.0	0.0	-1678.4837	-1204.9318	NaN	NaN	0.4179	0.8823	0.0281	0.0207	0.0217	0.0222	0.0249
0.0	0.0	0.0	-1102.4837	-1554.9318	NaN	NaN	0.5851	0.8832	0.0278	0.0207	0.0215	0.022	0.0248
0.0	0.0	0.0	-1175.4837	1787.0682	NaN	NaN	1.3	0.8823	0.0285	0.0209	0.0213	0.0217	0.0253
0.0	0.0	0.0	-1510.4837	1154.0682	NaN	NaN	-0.3	0.8801	0.0295	0.0213	0.0215	0.0216	0.0261
0.0	0.0	0.0	-2918.4837	-699.9318	NaN	NaN	0.1934	0.8822	0.0289	0.0208	0.0213	0.0215	0.0254
0.0	0.0	0.0	-2480.4837	3109.0682	NaN	NaN	1.3	0.8786	0.0305	0.0213	0.0217	0.0217	0.0262
0.0	0.0	0.0	-3042.4837	948.0682	NaN	NaN	-0.3	0.8796	0.0303	0.0208	0.0217	0.0219	0.0257
0.0	0.0	0.0	-1893.4837	257.0682	NaN	NaN	-0.1571	0.878	0.0308	0.0208	0.022	0.0221	0.0262
0.0	0.0	0.0	-6.4837	1380.0682	NaN	NaN	1.0047	0.8761	0.0322	0.0206	0.0223	0.022	0.0267
0.0	0.0	0.0	-459.4837	1752.0682	NaN	NaN	1.3	0.8724	0.0345	0.0207	0.023	0.0219	0.0274
0.0	0.0	0.0	-1940.4837	119.0682	NaN	NaN	-0.0654	0.8734	0.0343	0.0206	0.0229	0.0217	0.027
0.0	0.0	0.0	-661.4837	2403.0682	NaN	NaN	1.3	0.8717	0.0353	0.021	0.0232	0.0218	0.027
0.0	0.0	0.0	-1137.4837	-135.9318	NaN	NaN	0.1067	0.8753	0.0335	0.0209	0.0227	0.0218	0.0258
0.0	0.0	0.0	-2765.4837	1604.0682	NaN	NaN	-0.3	0.8744	0.0336	0.021	0.0227	0.0219	0.0263
0.0	0.0	0.0	-2081.4837	-377.9318	NaN	NaN	0.1537	0.877	0.0326	0.0206	0.0224	0.0217	0.0258
0.0	0.0	0.0	-1100.4837	4277.0682	NaN	NaN	1.3	0.8744	0.0342	0.0206	0.0227	0.0214	0.0267
0.0	0.0	0.0	-1671.4837	1648.0682	NaN	NaN	-0.3	0.8753	0.0338	0.0205	0.0226	0.0215	0.0263
0.0	0.0	0.0	-2415.4837	180.0682	NaN	NaN	-0.0806	0.8757	0.0332	0.0208	0.0226	0.0219	0.0258
0.0	0.0	0.0	-4062.4837	3191.0682	NaN	NaN	-0.3	0.8754	0.0333	0.0211	0.0225	0.022	0.0258
0.0	0.0	0.0	-2775.4837	728.0682	NaN	NaN	-0.3	0.8755	0.0329	0.0211	0.0225	0.022	0.0259
0.0	0.0	0.0	-3155.4837	-96.9318	NaN	NaN	0.0298	0.8785	0.0316	0.0206	0.022	0.0218	0.0255
0.0	0.0	0.0	-2384.4837	3775.0682	NaN	NaN	1.3	0.8757	0.0332	0.0208	0.0222	0.0215	0.0265
0.0	0.0	0.0	-1615.4837	1281.0682	NaN	NaN	-0.3	0.8774	0.0327	0.0206	0.0219	0.0212	0.0263
0.0	0.0	0.0	-1564.4837	2187.0682	NaN	NaN	1.3	0.8765	0.0328	0.0208	0.0219	0.0212	0.0267
0.0	0.0	0.0	-3709.4837	1025.0682	NaN	NaN	-0.3	0.878	0.0316	0.0209	0.0217	0.0215	0.0263
0.0	0.0	0.0	-2426.4837	2303.0682	NaN	NaN	-0.3	0.8775	0.0316	0.0212	0.0217	0.0215	0.0265
0.0	0.0	0.0	-2222.4837	1946.0682	NaN	NaN	-0.3	0.8773	0.0314	0.0215	0.0216	0.0215	0.0267
0.0	0.0	0.0	-3702.4837	2224.0682	NaN	NaN	-0.3	0.8771	0.0314	0.0218	0.0216	0.0214	0.0267
0.0	0.0	0.0	-1883.4837	1250.0682	NaN	NaN	-0.3	0.876	0.0318	0.0221	0.0216	0.0215	0.0269
0.0	0.0	0.0	-2547.4837	1196.0682	NaN	NaN	-0.3	0.8773	0.0313	0.0221	0.0213	0.0213	0.0267
0.0	0.0	0.0	-212.4837	3130.0682	NaN	NaN	1.0728	0.8759	0.0321	0.0223	0.0212	0.021	0.0275
0.0	0.0	0.0	-926.4837	555.0682	NaN	NaN	-0.3	0.8778	0.031	0.0222	0.0211	0.0212	0.0267
0.0	0.0	0.0	-1214.4837	2450.0682	NaN	NaN	1.3	0.876	0.0316	0.0227	0.0214	0.0214	0.0269
0.0	0.0	0.0	-1900.4837	458.0682	NaN	NaN	-0.3	0.8771	0.0306	0.0227	0.0217	0.0217	0.0261
0.0	0.0	0.0	-855.4837	88.0682	NaN	NaN	-0.1148	0.8769	0.0304	0.0229	0.0221	0.0219	0.0258
0.0	0.0	0.0	-2196.4837	36.0682	NaN	NaN	-0.0167	0.8783	0.0296	0.0226	0.0223	0.022	0.0253
0.0	0.0	0.0	-911.4837	284.0682	NaN	NaN	-0.3	0.8786	0.0295	0.0226	0.0223	0.0221	0.025
0.0	0.0	0.0	-2431.4837	2750.0682	NaN	NaN	1.3	0.8783	0.0296	0.0227	0.0223	0.0221	0.025
0.0	0.0	0.0	-2065.4837	3213.0682	NaN	NaN	1.3	0.879	0.0295	0.0227	0.0218	0.0218	0.0252
0.0	0.0	0.0	-739.4837	3288.0682	NaN	NaN	1.2902	0.8793	0.0292	0.0227	0.0218	0.0218	0.0252
0.0	0.0	0.0	-1501.4837	2954.0682	NaN	NaN	1.3	0.8791	0.0288	0.0229	0.0219	0.0219	0.0253
0.0	0.0	0.0	-3582.4837	4123.0682	NaN	NaN	1.3	0.88	0.0281	0.0228	0.0221	0.0219	0.0251
0.0	0.0	0.0	-1861.4837	1042.0682	NaN	NaN	-0.3	0.8831	0.0271	0.0218	0.0223	0.0217	0.024
0.0	0.0	0.0	-2579.4837	788.0682	NaN	NaN	-0.3	0.8846	0.0267	0.0213	0.0225	0.0219	0.0231
0.0	0.0	0.0	-3095.4837	-644.9318	NaN	NaN	0.1724	0.8852	0.0265	0.0211	0.0226	0.022	0.0226
0.0	0.0	0.0	-3699.4837	881.0682	NaN	NaN	-0.3	0.8855	0.0263	0.0211	0.0227	0.0221	0.0224
0.0	0.0	0.0	-1745.4837	1357.0682	NaN	NaN	-0.3	0.8856	0.026	0.0212	0.0227	0.0221	0.0223
0.0	0.0	0.0	-2474.4837	-2061.9318	NaN	NaN	0.4545	0.8859	0.0259	0.0212	0.0227	0.0221	0.0221
0.0	0.0	0.0	-3206.4837	1094.0682	NaN	NaN	-0.3	0.8855	0.0257	0.0215	0.0228	0.0223	0.0222
0.0	0.0	0.0	-2664.4837	2556.0682	NaN	NaN	-0.3	0.8857	0.0255	0.0215	0.0228	0.0223	0.0222
0.0	0.0	0.0	-2069.4837	606.0682	NaN	NaN	-0.3	0.886	0.0254	0.0214	0.0229	0.0223	0.0221
0.0	0.0	0.0	-2370.4837	-244.9318	NaN	NaN	0.0936	0.8863	0.0254	0.0212	0.023	0.0222	0.0219
0.0	0.0	0.0	-1098.4837	-719.9318	NaN	NaN	0.3959	0.8864	0.0254	0.021	0.0232	0.0223	0.0217
0.0	0.0	0.0	-217.4837	-1809.9318	NaN	NaN	0.8927	0.8868	0.0253	0.0208	0.0233	0.0223	0.0216
0.0	0.0	0.0	-3311.4837	-571.9318	NaN	NaN	0.1473	0.8869	0.0253	0.0206	0.0235	0.0223	0.0214
0.0	0.0	0.0	-2047.4837	-54.9318	NaN	NaN	0.0261	0.8868	0.0254	0.0205	0.0237	0.0223	0.0213
0.0	0.0	0.0	-3464.4837	506.0682	NaN	NaN	-0.1711	0.8866	0.0254	0.0205	0.0238	0.0224	0.0213
0.0	0.0	0.0	-2765.4837	-1297.9318	NaN	NaN	0.3194	0.8862	0.0253	0.0206	0.0239	0.0225	0.0214
0.0	0.0	0.0	-2069.4837	946.0682	NaN	NaN	-0.3	0.8858	0.0252	0.0208	0.0239	0.0226	0.0217
0.0	0.0	0.0	-1051.4837	668.0682	NaN	NaN	-0.3	0.8851	0.0251	0.0211	0.024	0.0227	0.022
0.0	0.0	0.0	-1237.4837	2721.0682	NaN	NaN	1.3	0.8844	0.0251	0.0212	0.0241	0.0229	0.0223
0.0	0.0	0.0	-3523.4837	1911.0682	NaN	NaN	-0.3	0.8839	0.0252	0.0212	0.0244	0.023	0.0223
0.0	0.0	0.0	-1967.4837	235.0682	NaN	NaN	-0.1357	0.8831	0.0253	0.0213	0.0247	0.0231	0.0224
0.0	0.0	0.0	-2269.4837	-1464.9318	NaN	NaN	0.3923	0.8826	0.0254	0.0213	0.0249	0.0232	0.0225
0.0	0.0	0.0	-3386.4837	118.0682	NaN	NaN	-0.0361	0.8822	0.0255	0.0214	0.0249	0.0233	0.0227
0.0	0.0	0.0	-2902.4837	1131.0682	NaN	NaN	-0.3	0.8818	0.0256	0.0215	0.0248	0.0235	0.0229
0.0	0.0	0.0	-1609.4837	1177.0682	NaN	NaN	-0.3	0.8815	0.0255	0.0216	0.0247	0.0236	0.0231
0.0	0.0	0.0	-3507.4837	4253.0682	NaN	NaN	1.3	0.8811	0.0255	0.0217	0.0246	0.0237	0.0234
0.0	0.0	0.0	-2564.4837	2748.0682	NaN	NaN	1.3	0.8811	0.0253	0.0219	0.0245	0.0237	0.0235
0.0	0.0	0.0	-1517.4837	1352.0682	NaN	NaN	-0.3	0.8812	0.0252	0.0219	0.0245	0.0237	0.0236
0.0	0.0	0.0	-2384.4837	1502.0682	NaN	NaN	-0.3	0.8809	0.0252	0.0219	0.0247	0.0237	0.0236
0.0	0.0	0.0	-1078.4837	1271.0682	NaN	NaN	1.3	0.8809	0.0253	0.0219	0.0247	0.0237	0.0235
0.0	0.0	0.0	-2568.4837	-31.9318	NaN	NaN	0.0123	0.8806	0.0255	0.0218	0.0248	0.0238	0.0235
0.0	0.0	0.0	-3226.4837	-432.9318	NaN	NaN	0.1183	0.8806	0.0256	0.0217	0.0248	0.0238	0.0235
0.0	0.0	0.0	-2216.4837	383.0682	NaN	NaN	-0.2089	0.8809	0.0255	0.0216	0.0247	0.0237	0.0236
0.0	0.0	0.0	-355.4837	-1427.9318	NaN	NaN	0.8007	0.8809	0.0253	0.0217	0.0246	0.0238	0.0237
0.0	0.0	0.0	-2026.4837	2179.0682	NaN	NaN	1.3	0.8812	0.0251	0.0217	0.0246	0.0238	0.0237
0.0	0.0	0.0	-1825.4837	1144.0682	NaN	NaN	-0.3	0.8813	0.025	0.0217	0.0246	0.0237	0.0237
0.0	0.0	0.0	-1321.4837	-503.9318	NaN	NaN	0.2761	0.8812	0.025	0.0217	0.0247	0.0237	0.0236
0.0	0.0	0.0	-1681.4837	1433.0682	NaN	NaN	-0.3	0.8813	0.025	0.0218	0.0247	0.0237	0.0235
0.0	0.0	0.0	-2423.4837	1037.0682	NaN	NaN	-0.3	0.8811	0.0252	0.0218	0.0249	0.0237	0.0234
0.0	0.0	0.0	-2723.4837	1611.0682	NaN	NaN	-0.3	0.8808	0.0254	0.0218	0.025	0.0238	0.0233
0.0	0.0	0.0	-2255.4837	726.0682	NaN	NaN	-0.3	0.8809	0.0254	0.0218	0.0251	0.0237	0.0232
0.0	0.0	0.0	-4060.4837	1501.0682	NaN	NaN	-0.3	0.881	0.0254	0.0218	0.0251	0.0236	0.0232
0.0	0.0	0.0	-1733.4837	1772.0682	NaN	NaN	1.3	0.8811	0.0252	0.0219	0.025	0.0236	0.0231
0.0	0.0	0.0	-3790.4837	3675.0682	NaN	NaN	-0.3	0.8819	0.025	0.0218	0.0248	0.0235	0.0229
0.0	0.0	0.0	-1275.4837	-347.9318	NaN	NaN	0.2143	0.8814	0.0253	0.0218	0.0249	0.0237	0.0229
0.0	0.0	0.0	-2753.4837	593.0682	NaN	NaN	-0.2745	0.881	0.0256	0.0218	0.0249	0.0238	0.023
0.0	0.0	0.0	-2802.4837	-1317.9318	NaN	NaN	0.3199	0.8804	0.0258	0.022	0.0249	0.0239	0.023
0.0	0.0	0.0	-1048.4837	1142.0682	NaN	NaN	1.3	0.8813	0.0252	0.0221	0.0245	0.0238	0.0232
0.0	0.0	0.0	-2181.4837	2702.0682	NaN	NaN	1.3	0.881	0.0249	0.0224	0.0244	0.0239	0.0234
0.0	0.0	0.0	-2570.4837	3248.0682	NaN	NaN	1.3	0.8806	0.0251	0.0224	0.0244	0.0241	0.0235
0.0	0.0	0.0	-2463.4837	2094.0682	NaN	NaN	-0.3	0.8797	0.0254	0.0224	0.0247	0.0242	0.0236
0.0	0.0	0.0	-3181.4837	797.0682	NaN	NaN	-0.3	0.8798	0.0255	0.0223	0.0246	0.0242	0.0236
0.0	0.0	0.0	-1892.4837	367.0682	NaN	NaN	-0.2406	0.8802	0.0253	0.0223	0.0242	0.0242	0.0237
0.0	0.0	0.0	-2462.4837	3373.0682	NaN	NaN	1.3	0.8811	0.025	0.0221	0.0237	0.0244	0.0237
0.0	0.0	0.0	-1292.4837	4176.0682	NaN	NaN	1.3	0.8806	0.0252	0.0222	0.0237	0.0246	0.0237
0.0	0.0	0.0	-528.4837	3335.0682	NaN	NaN	1.1883	0.8804	0.0253	0.0221	0.0238	0.0247	0.0236
0.0	0.0	0.0	-568.4837	2360.0682	NaN	NaN	1.3	0.8798	0.0257	0.022	0.0241	0.0247	0.0236
0.0	0.0	0.0	-3098.4837	-2305.9318	NaN	NaN	0.4267	0.8801	0.0258	0.0219	0.0243	0.0244	0.0235
0.0	0.0	0.0	-3406.4837	1910.0682	NaN	NaN	-0.3	0.8808	0.0255	0.0217	0.0241	0.0244	0.0235
0.0	0.0	0.0	-2100.4837	628.0682	NaN	NaN	-0.3	0.8822	0.0249	0.0214	0.0238	0.0243	0.0234
0.0	0.0	0.0	-1408.4837	291.0682	NaN	NaN	-0.2605	0.8805	0.0256	0.0214	0.024	0.0248	0.0237
0.0	0.0	0.0	-585.4837	1071.0682	NaN	NaN	1.3	0.8799	0.0258	0.0215	0.024	0.025	0.0239
0.0	0.0	0.0	-2248.4837	-292.9318	NaN	NaN	0.1153	0.8801	0.0258	0.0213	0.0239	0.025	0.0239
0.0	0.0	0.0	-3847.4837	1243.0682	NaN	NaN	-0.3	0.8806	0.0255	0.0212	0.0238	0.0251	0.0238
0.0	0.0	0.0	-2627.4837	385.0682	NaN	NaN	-0.1717	0.8812	0.0254	0.021	0.0237	0.0251	0.0237
0.0	0.0	0.0	-2162.4837	49.0682	NaN	NaN	-0.0232	0.8815	0.0253	0.0209	0.0236	0.0251	0.0236
0.0	0.0	0.0	-1406.4837	811.0682	NaN	NaN	-0.3	0.8812	0.0254	0.0209	0.0238	0.0253	0.0234
0.0	0.0	0.0	-1739.4837	-363.9318	NaN	NaN	0.173	0.8813	0.0254	0.0209	0.0238	0.0253	0.0232
0.0	0.0	0.0	-2872.4837	1434.0682	NaN	NaN	-0.3	0.8818	0.0253	0.0207	0.0239	0.0252	0.023
0.0	0.0	0.0	-997.4837	3753.0682	NaN	NaN	1.3	0.8825	0.025	0.0204	0.0241	0.0251	0.0229
0.0	0.0	0.0	-2743.4837	3349.0682	NaN	NaN	1.3	0.8833	0.0248	0.0201	0.0241	0.0249	0.0227
0.0	0.0	0.0	-4223.4837	1439.0682	NaN	NaN	-0.3	0.884	0.0247	0.0199	0.0241	0.0247	0.0226
0.0	0.0	0.0	-2063.4837	2990.0682	NaN	NaN	1.3	0.8827	0.025	0.02	0.0245	0.025	0.0228
0.0	0.0	0.0	-1528.4837	1562.0682	NaN	NaN	1.3	0.8839	0.0246	0.0199	0.0245	0.0244	0.0226
0.0	0.0	0.0	-1400.4837	-939.9318	NaN	NaN	0.4016	0.872	0.0269	0.0217	0.027	0.0269	0.0256
0.0	0.0	0.0	-2369.4837	-1375.9318	NaN	NaN	0.3674	0.8949	0.0219	0.0178	0.0231	0.0225	0.0198
