# Supplementary material for: DeepFRET, a software for rapid and automated single-molecule FRET data classification using deep learning
Source: eLife. 2020 Nov 3;9:e60404. doi: 10.7554/eLife.60404 (PMC7609065; doi:10.7554/eLife.60404)
Supplement: Figure 4—source data 1. [file elife-60404-fig4-data1.zip › Figure 4-source data 1/Fig_S4a/Traces/traces_all_n294/Traces_Fig2d_4mMAc_mov2_combined_tif_pair57.txt]

Exported by DeepFRET
Date: 2020-08-26, 18:13
Video filename: None
FRET pair #57
Bleaches at 168
D-Dexc-bg	A-Dexc-bg	A-Aexc-bg	D-Dexc-rw	A-Dexc-rw	A-Aexc-rw	S	E	p_bleached	p_aggregated	p_noisy	p_scrambled	p_static	p_dynamic
0.0	0.0	0.0	15699.9562	7348.3042	NaN	NaN	0.3188	0.024	0.88	0.0217	0.0262	0.026	0.0221
0.0	0.0	0.0	19839.9562	7096.3042	NaN	NaN	0.2634	0.0195	0.8915	0.0207	0.0237	0.0236	0.0209
0.0	0.0	0.0	17711.9562	5304.3042	NaN	NaN	0.2305	0.0197	0.8964	0.0202	0.022	0.0215	0.0203
0.0	0.0	0.0	19902.9562	5449.3042	NaN	NaN	0.2149	0.0202	0.8958	0.0207	0.0218	0.0209	0.0206
0.0	0.0	0.0	17945.9562	6033.3042	NaN	NaN	0.2516	0.0208	0.8955	0.0208	0.0216	0.0206	0.0208
0.0	0.0	0.0	17310.9562	9147.3042	NaN	NaN	0.3457	0.0212	0.8949	0.0209	0.0214	0.0206	0.0211
0.0	0.0	0.0	17455.9562	6858.3042	NaN	NaN	0.2821	0.0213	0.8948	0.0209	0.0212	0.0207	0.0211
0.0	0.0	0.0	17599.9562	9206.3042	NaN	NaN	0.3434	0.0212	0.8955	0.0207	0.021	0.0208	0.0208
0.0	0.0	0.0	16922.9562	4273.3042	NaN	NaN	0.2016	0.0214	0.8948	0.0208	0.0211	0.021	0.0209
0.0	0.0	0.0	15976.9562	7208.3042	NaN	NaN	0.3109	0.0213	0.8948	0.0208	0.0212	0.0211	0.0209
0.0	0.0	0.0	18213.9562	6284.3042	NaN	NaN	0.2565	0.0211	0.895	0.0208	0.0211	0.0211	0.0208
0.0	0.0	0.0	18116.9562	8917.3042	NaN	NaN	0.3299	0.021	0.8954	0.0208	0.0211	0.0211	0.0207
0.0	0.0	0.0	16498.9562	7009.3042	NaN	NaN	0.2982	0.0208	0.8956	0.0209	0.021	0.0211	0.0206
0.0	0.0	0.0	17029.9562	3460.3042	NaN	NaN	0.1689	0.021	0.8951	0.021	0.0211	0.0212	0.0206
0.0	0.0	0.0	16177.9562	7724.3042	NaN	NaN	0.3232	0.021	0.8954	0.021	0.021	0.0213	0.0203
0.0	0.0	0.0	16094.9562	5839.3042	NaN	NaN	0.2662	0.0213	0.8951	0.0211	0.0214	0.0212	0.0199
0.0	0.0	0.0	14877.9562	5778.3042	NaN	NaN	0.2797	0.022	0.8949	0.0211	0.0215	0.0211	0.0194
0.0	0.0	0.0	16487.9562	4579.3042	NaN	NaN	0.2174	0.0213	0.8951	0.0212	0.0215	0.0212	0.0197
0.0	0.0	0.0	16939.9562	8725.3042	NaN	NaN	0.34	0.0209	0.8964	0.021	0.0212	0.0211	0.0195
0.0	0.0	0.0	18116.9562	7839.3042	NaN	NaN	0.302	0.0205	0.8968	0.0209	0.021	0.0211	0.0196
0.0	0.0	0.0	19018.9562	5186.3042	NaN	NaN	0.2143	0.0204	0.8971	0.0209	0.0209	0.0211	0.0196
0.0	0.0	0.0	14774.9562	6151.3042	NaN	NaN	0.294	0.0203	0.8972	0.0209	0.0209	0.0211	0.0197
0.0	0.0	0.0	17131.9562	4015.3042	NaN	NaN	0.1899	0.0204	0.8972	0.0209	0.0208	0.021	0.0197
0.0	0.0	0.0	16981.9562	8223.3042	NaN	NaN	0.3263	0.0204	0.8971	0.021	0.0208	0.021	0.0197
0.0	0.0	0.0	19152.9562	4987.3042	NaN	NaN	0.2066	0.0205	0.897	0.0211	0.0208	0.021	0.0197
0.0	0.0	0.0	15747.9562	4264.3042	NaN	NaN	0.2131	0.0206	0.8968	0.0211	0.0207	0.021	0.0198
0.0	0.0	0.0	17198.9562	2527.3042	NaN	NaN	0.1281	0.0205	0.8967	0.0212	0.0207	0.0211	0.0198
0.0	0.0	0.0	16005.9562	4294.3042	NaN	NaN	0.2115	0.0205	0.8968	0.0212	0.0207	0.0211	0.0198
0.0	0.0	0.0	15811.9562	4597.3042	NaN	NaN	0.2253	0.0204	0.897	0.0211	0.0206	0.0211	0.0198
0.0	0.0	0.0	16165.9562	5438.3042	NaN	NaN	0.2517	0.0204	0.8972	0.0211	0.0206	0.0211	0.0197
0.0	0.0	0.0	15175.9562	8915.3042	NaN	NaN	0.3701	0.0203	0.8971	0.0212	0.0206	0.0212	0.0197
0.0	0.0	0.0	16805.9562	3384.3042	NaN	NaN	0.1676	0.0203	0.8971	0.0212	0.0205	0.0212	0.0196
0.0	0.0	0.0	15632.9562	7418.3042	NaN	NaN	0.3218	0.0203	0.8971	0.0213	0.0206	0.0212	0.0195
0.0	0.0	0.0	15122.9562	7114.3042	NaN	NaN	0.3199	0.0204	0.896	0.0216	0.0207	0.0214	0.0198
0.0	0.0	0.0	18387.9562	3654.3042	NaN	NaN	0.1658	0.0206	0.8954	0.0217	0.0207	0.0216	0.02
0.0	0.0	0.0	18070.9562	3413.3042	NaN	NaN	0.1589	0.0207	0.895	0.0219	0.0207	0.0217	0.0201
0.0	0.0	0.0	14755.9562	3891.3042	NaN	NaN	0.2087	0.0207	0.8946	0.022	0.0208	0.0218	0.0202
0.0	0.0	0.0	16254.9562	5246.3042	NaN	NaN	0.244	0.0208	0.8945	0.022	0.0207	0.0218	0.0202
0.0	0.0	0.0	16253.9562	3767.3042	NaN	NaN	0.1882	0.0208	0.8944	0.0221	0.0208	0.0218	0.0201
0.0	0.0	0.0	12951.9562	5866.3042	NaN	NaN	0.3117	0.0209	0.8941	0.0222	0.0208	0.0218	0.0201
0.0	0.0	0.0	15994.9562	2982.3042	NaN	NaN	0.1572	0.0209	0.8943	0.0222	0.0208	0.0218	0.0201
0.0	0.0	0.0	15254.9562	7092.3042	NaN	NaN	0.3174	0.0208	0.8946	0.0221	0.0208	0.0217	0.02
0.0	0.0	0.0	15932.9562	7364.3042	NaN	NaN	0.3161	0.0207	0.8947	0.0221	0.0208	0.0217	0.0201
0.0	0.0	0.0	20983.9562	8271.3042	NaN	NaN	0.2827	0.0206	0.895	0.022	0.0207	0.0216	0.02
0.0	0.0	0.0	16505.9562	3523.3042	NaN	NaN	0.1759	0.0206	0.8947	0.022	0.0208	0.0216	0.0202
0.0	0.0	0.0	14973.9562	3993.3042	NaN	NaN	0.2105	0.0207	0.8943	0.0221	0.0209	0.0216	0.0203
0.0	0.0	0.0	16171.9562	4724.3042	NaN	NaN	0.2261	0.0206	0.8945	0.0221	0.0209	0.0216	0.0203
0.0	0.0	0.0	16602.9562	5606.3042	NaN	NaN	0.2524	0.0207	0.8943	0.0221	0.0209	0.0216	0.0204
0.0	0.0	0.0	13163.9562	6002.3042	NaN	NaN	0.3132	0.0208	0.8941	0.0221	0.0209	0.0216	0.0204
0.0	0.0	0.0	17637.9562	4815.3042	NaN	NaN	0.2145	0.0208	0.8939	0.0221	0.021	0.0217	0.0205
0.0	0.0	0.0	13905.9562	5266.3042	NaN	NaN	0.2747	0.0209	0.8939	0.0222	0.021	0.0216	0.0204
0.0	0.0	0.0	17646.9562	6936.3042	NaN	NaN	0.2822	0.0209	0.8937	0.0222	0.021	0.0216	0.0205
0.0	0.0	0.0	13205.9562	3888.3042	NaN	NaN	0.2275	0.021	0.8938	0.0222	0.021	0.0215	0.0205
0.0	0.0	0.0	15439.9562	2559.3042	NaN	NaN	0.1422	0.021	0.8935	0.0223	0.0211	0.0216	0.0206
0.0	0.0	0.0	20245.9562	4147.3042	NaN	NaN	0.17	0.021	0.8938	0.0222	0.021	0.0215	0.0204
0.0	0.0	0.0	15339.9562	6616.3042	NaN	NaN	0.3013	0.021	0.8937	0.0221	0.0211	0.0217	0.0205
0.0	0.0	0.0	19825.9562	6736.3042	NaN	NaN	0.2536	0.021	0.8937	0.0221	0.0211	0.0217	0.0205
0.0	0.0	0.0	15216.9562	7862.3042	NaN	NaN	0.3407	0.0209	0.8941	0.022	0.021	0.0217	0.0203
0.0	0.0	0.0	12774.9562	3925.3042	NaN	NaN	0.235	0.0208	0.8939	0.022	0.0211	0.0218	0.0204
0.0	0.0	0.0	15475.9562	5881.3042	NaN	NaN	0.2754	0.0207	0.8946	0.0218	0.0209	0.0217	0.0203
0.0	0.0	0.0	17259.9562	6913.3042	NaN	NaN	0.286	0.0206	0.8949	0.0217	0.0208	0.0216	0.0203
0.0	0.0	0.0	14859.9562	5643.3042	NaN	NaN	0.2752	0.0206	0.8953	0.0215	0.0207	0.0215	0.0204
0.0	0.0	0.0	13219.9562	5346.3042	NaN	NaN	0.288	0.0204	0.8956	0.0214	0.0208	0.0215	0.0204
0.0	0.0	0.0	18009.9562	1375.3042	NaN	NaN	0.0709	0.0203	0.8958	0.0213	0.0207	0.0215	0.0204
0.0	0.0	0.0	14225.9562	4530.3042	NaN	NaN	0.2415	0.0201	0.8963	0.0212	0.0205	0.0215	0.0204
0.0	0.0	0.0	13312.9562	3962.3042	NaN	NaN	0.2294	0.02	0.8964	0.0211	0.0205	0.0215	0.0204
0.0	0.0	0.0	14488.9562	3705.3042	NaN	NaN	0.2037	0.0199	0.8968	0.021	0.0204	0.0216	0.0203
0.0	0.0	0.0	16543.9562	2949.3042	NaN	NaN	0.1513	0.0199	0.8971	0.021	0.0203	0.0215	0.0202
0.0	0.0	0.0	15891.9562	4992.3042	NaN	NaN	0.239	0.0199	0.8973	0.0209	0.0203	0.0215	0.0201
0.0	0.0	0.0	15042.9562	5165.3042	NaN	NaN	0.2556	0.0199	0.8973	0.0209	0.0203	0.0215	0.0201
0.0	0.0	0.0	18102.9562	6600.3042	NaN	NaN	0.2672	0.02	0.8973	0.0209	0.0204	0.0215	0.02
0.0	0.0	0.0	17589.9562	7387.3042	NaN	NaN	0.2958	0.02	0.8975	0.0208	0.0204	0.0214	0.0199
0.0	0.0	0.0	13431.9562	8178.3042	NaN	NaN	0.3784	0.0199	0.8977	0.0208	0.0205	0.0212	0.0198
0.0	0.0	0.0	13082.9562	7581.3042	NaN	NaN	0.3669	0.0199	0.8978	0.0208	0.0205	0.0211	0.0198
0.0	0.0	0.0	17234.9562	6420.3042	NaN	NaN	0.2714	0.0199	0.8981	0.0208	0.0205	0.0209	0.0198
0.0	0.0	0.0	16237.9562	8298.3042	NaN	NaN	0.3382	0.0199	0.8983	0.0207	0.0206	0.0208	0.0198
0.0	0.0	0.0	14467.9562	6252.3042	NaN	NaN	0.3017	0.0198	0.8985	0.0207	0.0206	0.0207	0.0197
0.0	0.0	0.0	18008.9562	5622.3042	NaN	NaN	0.2379	0.0199	0.8986	0.0207	0.0206	0.0206	0.0197
0.0	0.0	0.0	13501.9562	4324.3042	NaN	NaN	0.2426	0.02	0.8984	0.0207	0.0207	0.0206	0.0197
0.0	0.0	0.0	13974.9562	3738.3042	NaN	NaN	0.211	0.02	0.8984	0.0207	0.0207	0.0205	0.0197
0.0	0.0	0.0	16576.9562	6301.3042	NaN	NaN	0.2754	0.02	0.8983	0.0207	0.0208	0.0205	0.0197
0.0	0.0	0.0	14005.9562	7675.3042	NaN	NaN	0.354	0.02	0.8985	0.0207	0.0207	0.0204	0.0196
0.0	0.0	0.0	15957.9562	6386.3042	NaN	NaN	0.2858	0.02	0.8986	0.0207	0.0207	0.0203	0.0196
0.0	0.0	0.0	12950.9562	2047.3042	NaN	NaN	0.1365	0.02	0.8984	0.0207	0.0208	0.0204	0.0197
0.0	0.0	0.0	14306.9562	4033.3042	NaN	NaN	0.2199	0.0201	0.8982	0.0207	0.0209	0.0204	0.0197
0.0	0.0	0.0	15092.9562	3841.3042	NaN	NaN	0.2029	0.0202	0.8979	0.0208	0.0209	0.0205	0.0197
0.0	0.0	0.0	12993.9562	5143.3042	NaN	NaN	0.2836	0.0202	0.8976	0.0209	0.021	0.0205	0.0198
0.0	0.0	0.0	12164.9562	3766.3042	NaN	NaN	0.2364	0.0203	0.8972	0.0209	0.0211	0.0205	0.0199
0.0	0.0	0.0	15682.9562	4970.3042	NaN	NaN	0.2407	0.0204	0.8968	0.021	0.0211	0.0206	0.02
0.0	0.0	0.0	14730.9562	5521.3042	NaN	NaN	0.2726	0.0205	0.8967	0.0211	0.0211	0.0206	0.02
0.0	0.0	0.0	16226.9562	5682.3042	NaN	NaN	0.2594	0.0205	0.8966	0.0212	0.0211	0.0206	0.02
0.0	0.0	0.0	15733.9562	4580.3042	NaN	NaN	0.2255	0.0206	0.8963	0.0212	0.0212	0.0207	0.0201
0.0	0.0	0.0	11640.9562	6512.3042	NaN	NaN	0.3587	0.0206	0.8962	0.0213	0.0211	0.0206	0.0202
0.0	0.0	0.0	12070.9562	8002.3042	NaN	NaN	0.3987	0.0207	0.8959	0.0213	0.0211	0.0206	0.0203
0.0	0.0	0.0	12493.9562	2520.3042	NaN	NaN	0.1679	0.0207	0.8957	0.0214	0.0212	0.0206	0.0205
0.0	0.0	0.0	14655.9562	6229.3042	NaN	NaN	0.2983	0.0208	0.8954	0.0214	0.0213	0.0206	0.0205
0.0	0.0	0.0	15824.9562	2943.3042	NaN	NaN	0.1568	0.0209	0.8951	0.0214	0.0214	0.0206	0.0206
0.0	0.0	0.0	13174.9562	6661.3042	NaN	NaN	0.3358	0.0209	0.895	0.0215	0.0214	0.0206	0.0206
0.0	0.0	0.0	11369.9562	4713.3042	NaN	NaN	0.2931	0.0209	0.8949	0.0215	0.0215	0.0206	0.0207
0.0	0.0	0.0	10831.9562	2968.3042	NaN	NaN	0.2151	0.0207	0.8946	0.0215	0.0216	0.0207	0.0209
0.0	0.0	0.0	13125.9562	5023.3042	NaN	NaN	0.2768	0.0206	0.8949	0.0214	0.0215	0.0206	0.0209
0.0	0.0	0.0	12912.9562	7795.3042	NaN	NaN	0.3764	0.0204	0.8956	0.0212	0.0214	0.0204	0.021
0.0	0.0	0.0	11235.9562	1437.3042	NaN	NaN	0.1134	0.0199	0.8962	0.021	0.0213	0.0202	0.0214
0.0	0.0	0.0	11842.9562	2123.3042	NaN	NaN	0.152	0.0195	0.8983	0.0206	0.0207	0.0196	0.0213
0.0	0.0	0.0	4771.9562	4765.3042	NaN	NaN	0.4997	0.0193	0.8993	0.0205	0.0205	0.0193	0.0211
0.0	0.0	0.0	2893.9562	2564.3042	NaN	NaN	0.4698	0.0193	0.9014	0.0201	0.0199	0.0187	0.0206
0.0	0.0	0.0	4737.9562	1291.3042	NaN	NaN	0.2142	0.0196	0.9013	0.0203	0.0199	0.0187	0.0202
0.0	0.0	0.0	6539.9562	1512.3042	NaN	NaN	0.1878	0.0195	0.901	0.0203	0.02	0.019	0.0203
0.0	0.0	0.0	4214.9562	2932.3042	NaN	NaN	0.4103	0.0194	0.8998	0.0204	0.0203	0.0194	0.0207
0.0	0.0	0.0	8820.9562	4201.3042	NaN	NaN	0.3226	0.0195	0.8996	0.0204	0.0202	0.0195	0.0208
0.0	0.0	0.0	5248.9562	891.3042	NaN	NaN	0.1452	0.0195	0.9	0.0203	0.0201	0.0194	0.0207
0.0	0.0	0.0	6769.9562	1430.3042	NaN	NaN	0.1744	0.0195	0.9005	0.0203	0.02	0.0194	0.0205
0.0	0.0	0.0	4826.9562	318.3042	NaN	NaN	0.0619	0.0195	0.901	0.0202	0.0198	0.0192	0.0203
0.0	0.0	0.0	3099.9562	1839.3042	NaN	NaN	0.3724	0.0196	0.9012	0.0201	0.0198	0.0192	0.0201
0.0	0.0	0.0	4100.9562	1116.3042	NaN	NaN	0.214	0.0197	0.9012	0.0201	0.0197	0.0192	0.0201
0.0	0.0	0.0	6430.9562	1331.3042	NaN	NaN	0.1715	0.0198	0.9001	0.0202	0.02	0.0195	0.0204
0.0	0.0	0.0	8983.9562	3447.3042	NaN	NaN	0.2773	0.0199	0.8993	0.0203	0.0203	0.0197	0.0205
0.0	0.0	0.0	7175.9562	3562.3042	NaN	NaN	0.3317	0.0199	0.8989	0.0204	0.0204	0.0198	0.0205
0.0	0.0	0.0	4822.9562	4003.3042	NaN	NaN	0.4536	0.02	0.8991	0.0204	0.0204	0.0198	0.0203
0.0	0.0	0.0	6336.9562	5886.3042	NaN	NaN	0.4816	0.0201	0.8982	0.0206	0.0207	0.0199	0.0204
0.0	0.0	0.0	4406.9562	5064.3042	NaN	NaN	0.5347	0.0201	0.8986	0.0205	0.0205	0.0198	0.0204
0.0	0.0	0.0	2982.9562	1652.3042	NaN	NaN	0.3565	0.0202	0.8994	0.0205	0.0202	0.0196	0.0201
0.0	0.0	0.0	5582.9562	2708.3042	NaN	NaN	0.3266	0.0203	0.8986	0.0206	0.0203	0.0198	0.0204
0.0	0.0	0.0	3965.9562	1513.3042	NaN	NaN	0.2762	0.0204	0.8979	0.0207	0.0204	0.02	0.0205
0.0	0.0	0.0	4467.9562	2003.3042	NaN	NaN	0.3096	0.0206	0.8971	0.0208	0.0205	0.0203	0.0208
0.0	0.0	0.0	8603.9562	-321.6958	NaN	NaN	-0.0388	0.0206	0.8971	0.0208	0.0204	0.0203	0.0207
0.0	0.0	0.0	7840.9562	1968.3042	NaN	NaN	0.2007	0.0208	0.8963	0.0209	0.0206	0.0206	0.0208
0.0	0.0	0.0	6109.9562	3094.3042	NaN	NaN	0.3362	0.0209	0.8966	0.0209	0.0206	0.0205	0.0206
0.0	0.0	0.0	2940.9562	4714.3042	NaN	NaN	0.6158	0.0209	0.897	0.0208	0.0204	0.0204	0.0204
0.0	0.0	0.0	5770.9562	1806.3042	NaN	NaN	0.2384	0.0209	0.8975	0.0208	0.0203	0.0203	0.0202
0.0	0.0	0.0	4865.9562	3784.3042	NaN	NaN	0.4375	0.0211	0.8971	0.0208	0.0204	0.0204	0.0202
0.0	0.0	0.0	3337.9562	228.3042	NaN	NaN	0.064	0.0212	0.8971	0.0208	0.0203	0.0205	0.0202
0.0	0.0	0.0	4441.9562	1507.3042	NaN	NaN	0.2534	0.0212	0.8974	0.0207	0.0201	0.0205	0.0201
0.0	0.0	0.0	5699.9562	305.3042	NaN	NaN	0.0508	0.0212	0.8977	0.0207	0.0201	0.0205	0.02
0.0	0.0	0.0	3154.9562	2839.3042	NaN	NaN	0.4737	0.0211	0.898	0.0207	0.0199	0.0205	0.0199
0.0	0.0	0.0	4909.9562	2317.3042	NaN	NaN	0.3206	0.021	0.8986	0.0206	0.0197	0.0204	0.0197
0.0	0.0	0.0	5151.9562	3896.3042	NaN	NaN	0.4306	0.0209	0.8985	0.0207	0.0197	0.0204	0.0198
0.0	0.0	0.0	4251.9562	602.3042	NaN	NaN	0.1241	0.0209	0.8988	0.0206	0.0196	0.0205	0.0196
0.0	0.0	0.0	4491.9562	1678.3042	NaN	NaN	0.272	0.021	0.8988	0.0204	0.0195	0.0206	0.0197
0.0	0.0	0.0	5619.9562	2855.3042	NaN	NaN	0.3369	0.0214	0.8973	0.0206	0.0197	0.021	0.0199
0.0	0.0	0.0	1660.9562	-1475.6958	NaN	NaN	-0.3	0.0216	0.8985	0.0205	0.0193	0.0207	0.0194
0.0	0.0	0.0	4327.9562	1333.3042	NaN	NaN	0.2355	0.0214	0.8983	0.0205	0.0193	0.0208	0.0196
0.0	0.0	0.0	4123.9562	2194.3042	NaN	NaN	0.3473	0.0213	0.8976	0.0206	0.0195	0.021	0.02
0.0	0.0	0.0	4189.9562	3040.3042	NaN	NaN	0.4205	0.0211	0.8982	0.0206	0.0193	0.0209	0.0199
0.0	0.0	0.0	6524.9562	2915.3042	NaN	NaN	0.3088	0.021	0.898	0.0206	0.0194	0.0209	0.0201
0.0	0.0	0.0	3860.9562	1484.3042	NaN	NaN	0.2777	0.021	0.8969	0.0208	0.0197	0.0212	0.0204
0.0	0.0	0.0	4398.9562	3162.3042	NaN	NaN	0.4182	0.0209	0.897	0.0208	0.0197	0.0212	0.0204
0.0	0.0	0.0	6410.9562	3234.3042	NaN	NaN	0.3353	0.0207	0.8974	0.0208	0.0196	0.0211	0.0204
0.0	0.0	0.0	4384.9562	2617.3042	NaN	NaN	0.3738	0.0205	0.8977	0.0207	0.0197	0.0211	0.0202
0.0	0.0	0.0	7351.9562	3329.3042	NaN	NaN	0.3117	0.0203	0.8982	0.0205	0.0198	0.021	0.0201
0.0	0.0	0.0	7338.9562	4684.3042	NaN	NaN	0.3896	0.0203	0.898	0.0205	0.02	0.0211	0.02
0.0	0.0	0.0	6332.9562	617.3042	NaN	NaN	0.0888	0.0203	0.8993	0.0204	0.0197	0.0207	0.0195
0.0	0.0	0.0	4334.9562	1720.3042	NaN	NaN	0.2841	0.0201	0.8996	0.0204	0.0199	0.0206	0.0195
0.0	0.0	0.0	3713.9562	4147.3042	NaN	NaN	0.5276	0.02	0.898	0.0207	0.0204	0.021	0.02
0.0	0.0	0.0	2855.9562	2791.3042	NaN	NaN	0.4943	0.0201	0.8977	0.0207	0.0204	0.021	0.0201
0.0	0.0	0.0	5452.9562	1408.3042	NaN	NaN	0.2053	0.0201	0.8983	0.0207	0.0203	0.0207	0.0198
0.0	0.0	0.0	5274.9562	3399.3042	NaN	NaN	0.3919	0.0204	0.897	0.0209	0.0206	0.0211	0.02
0.0	0.0	0.0	5367.9562	2806.3042	NaN	NaN	0.3433	0.0207	0.8965	0.021	0.0207	0.0211	0.02
0.0	0.0	0.0	7806.9562	7467.3042	NaN	NaN	0.4889	0.0211	0.8948	0.0212	0.0212	0.0214	0.0204
0.0	0.0	0.0	5859.9562	2127.3042	NaN	NaN	0.2663	0.022	0.8955	0.021	0.0206	0.021	0.0199
0.0	0.0	0.0	6617.9562	1570.3042	NaN	NaN	0.1918	0.0231	0.8951	0.0209	0.0203	0.0208	0.0197
0.0	0.0	0.0	5237.9562	1249.3042	NaN	NaN	0.1926	0.0242	0.8936	0.021	0.0204	0.0207	0.02
0.0	0.0	0.0	4879.9562	2354.3042	NaN	NaN	0.3254	0.026	0.8907	0.0215	0.0205	0.0208	0.0205
0.0	0.0	0.0	4773.9562	1154.3042	NaN	NaN	0.1947	0.0298	0.8895	0.0218	0.0191	0.0196	0.0202
0.0	0.0	0.0	6374.9562	2079.3042	NaN	NaN	0.2459	0.0322	0.8868	0.0223	0.0189	0.0192	0.0205
0.0	0.0	0.0	3426.9562	1867.3042	NaN	NaN	0.3527	0.0366	0.8832	0.0229	0.0183	0.0185	0.0205
0.0	0.0	0.0	4390.9562	3462.3042	NaN	NaN	0.4409	0.051	0.8594	0.0263	0.019	0.0203	0.0239
0.0	0.0	0.0	4443.9562	-1012.6958	NaN	NaN	-0.2951	0.1756	0.7005	0.0303	0.0214	0.0274	0.0448
0.0	0.0	0.0	646.9562	-240.6958	NaN	NaN	-0.3	0.6176	0.259	0.0293	0.0214	0.0387	0.034
0.0	0.0	0.0	2928.9562	-1308.6958	NaN	NaN	-0.3	0.7142	0.155	0.0301	0.0256	0.0462	0.0289
0.0	0.0	0.0	-542.0438	2180.3042	NaN	NaN	1.3	0.7636	0.119	0.0283	0.0237	0.0407	0.0247
0.0	0.0	0.0	171.9562	1430.3042	NaN	NaN	0.8927	0.813	0.0838	0.0252	0.0222	0.0342	0.0216
0.0	0.0	0.0	-494.0438	-468.6958	NaN	NaN	0.4868	0.8641	0.0533	0.0201	0.0174	0.0253	0.0197
0.0	0.0	0.0	-602.0438	-1280.6958	NaN	NaN	0.6802	0.869	0.0482	0.0193	0.0182	0.0247	0.0207
0.0	0.0	0.0	500.9562	723.3042	NaN	NaN	0.5908	0.8718	0.0458	0.0187	0.0185	0.0242	0.021
0.0	0.0	0.0	-983.0438	-433.6958	NaN	NaN	0.3061	0.8794	0.0418	0.017	0.0185	0.0228	0.0206
0.0	0.0	0.0	-205.0438	-442.6958	NaN	NaN	0.6834	0.882	0.0392	0.0166	0.0189	0.0229	0.0204
0.0	0.0	0.0	517.9562	-867.6958	NaN	NaN	1.3	0.8815	0.0386	0.0167	0.0193	0.0233	0.0207
0.0	0.0	0.0	368.9562	533.3042	NaN	NaN	0.5911	0.8823	0.0374	0.0168	0.0194	0.0233	0.0208
0.0	0.0	0.0	574.9562	1151.3042	NaN	NaN	0.6669	0.8857	0.0347	0.0172	0.0194	0.0225	0.0205
0.0	0.0	0.0	1462.9562	-1104.6958	NaN	NaN	-0.3	0.892	0.0309	0.0174	0.019	0.0206	0.02
0.0	0.0	0.0	-119.0438	2521.3042	NaN	NaN	1.0496	0.894	0.0288	0.0178	0.0191	0.0202	0.0202
0.0	0.0	0.0	166.9562	-1117.6958	NaN	NaN	1.1756	0.8941	0.0288	0.0178	0.0191	0.0201	0.0201
0.0	0.0	0.0	-261.0438	-1002.6958	NaN	NaN	0.7934	0.8943	0.0287	0.0178	0.019	0.0201	0.02
0.0	0.0	0.0	235.9562	-492.6958	NaN	NaN	1.3	0.8947	0.0286	0.0178	0.019	0.0201	0.0198
0.0	0.0	0.0	1219.9562	-2194.6958	NaN	NaN	1.3	0.8943	0.0289	0.018	0.0189	0.0201	0.0198
0.0	0.0	0.0	-1313.0438	-1058.6958	NaN	NaN	0.4464	0.8945	0.0288	0.018	0.0188	0.0201	0.0198
0.0	0.0	0.0	-156.0438	198.3042	NaN	NaN	1.3	0.8937	0.0289	0.0182	0.019	0.0204	0.0198
0.0	0.0	0.0	178.9562	-1209.6958	NaN	NaN	1.1736	0.8931	0.0292	0.0183	0.019	0.0205	0.0199
0.0	0.0	0.0	-1253.0438	713.3042	NaN	NaN	-0.3	0.8926	0.0296	0.0185	0.019	0.0205	0.0199
0.0	0.0	0.0	-692.0438	-709.6958	NaN	NaN	0.5063	0.892	0.0302	0.0186	0.0189	0.0205	0.0198
0.0	0.0	0.0	-1060.0438	1712.3042	NaN	NaN	1.3	0.8898	0.0312	0.0192	0.0191	0.021	0.0197
0.0	0.0	0.0	612.9562	1856.3042	NaN	NaN	0.7518	0.886	0.0328	0.0201	0.0195	0.022	0.0197
0.0	0.0	0.0	-375.0438	478.3042	NaN	NaN	1.3	0.8869	0.0328	0.0199	0.0193	0.0216	0.0195
0.0	0.0	0.0	-725.0438	-412.6958	NaN	NaN	0.3627	0.8842	0.0338	0.0205	0.0197	0.0223	0.0195
0.0	0.0	0.0	654.9562	-23.6958	NaN	NaN	-0.0375	0.8863	0.0327	0.0203	0.0194	0.022	0.0193
0.0	0.0	0.0	1078.9562	3359.3042	NaN	NaN	0.7569	0.8802	0.0345	0.0218	0.0203	0.024	0.0193
0.0	0.0	0.0	886.9562	-1754.6958	NaN	NaN	1.3	0.8864	0.0323	0.0201	0.0199	0.0224	0.019
0.0	0.0	0.0	175.9562	407.3042	NaN	NaN	0.6983	0.8882	0.031	0.0196	0.0202	0.0219	0.0191
0.0	0.0	0.0	-537.0438	-226.6958	NaN	NaN	0.2968	0.8913	0.03	0.0187	0.02	0.0209	0.0191
0.0	0.0	0.0	-266.0438	-2157.6958	NaN	NaN	0.8902	0.893	0.0291	0.0183	0.0199	0.0204	0.0193
0.0	0.0	0.0	-615.0438	827.3042	NaN	NaN	1.3	0.8928	0.029	0.0183	0.02	0.0204	0.0194
0.0	0.0	0.0	-2241.0438	-455.6958	NaN	NaN	0.169	0.8917	0.0294	0.0184	0.0201	0.0206	0.0197
0.0	0.0	0.0	-1384.0438	-82.6958	NaN	NaN	0.0564	0.8919	0.0291	0.0185	0.0202	0.0205	0.0198
0.0	0.0	0.0	960.9562	-845.6958	NaN	NaN	-0.3	0.8919	0.0287	0.0185	0.0203	0.0206	0.0199
0.0	0.0	0.0	253.9562	-1140.6958	NaN	NaN	1.2864	0.8917	0.0284	0.0187	0.0204	0.0206	0.0202
0.0	0.0	0.0	284.9562	1859.3042	NaN	NaN	0.8671	0.8913	0.0282	0.0189	0.0205	0.0206	0.0205
0.0	0.0	0.0	535.9562	-1883.6958	NaN	NaN	1.3	0.8912	0.0281	0.019	0.0204	0.0206	0.0208
0.0	0.0	0.0	764.9562	635.3042	NaN	NaN	0.4537	0.8908	0.0278	0.0192	0.0205	0.0206	0.0211
0.0	0.0	0.0	-524.0438	-538.6958	NaN	NaN	0.5069	0.8903	0.0276	0.0194	0.0208	0.0207	0.0214
0.0	0.0	0.0	-1463.0438	-585.6958	NaN	NaN	0.2859	0.8903	0.0271	0.0196	0.0209	0.0207	0.0215
0.0	0.0	0.0	109.9562	416.3042	NaN	NaN	0.7911	0.8906	0.0264	0.0197	0.021	0.0207	0.0216
0.0	0.0	0.0	-1114.0438	16.3042	NaN	NaN	-0.0149	0.8905	0.0259	0.0199	0.0213	0.0208	0.0217
0.0	0.0	0.0	-856.0438	-163.6958	NaN	NaN	0.1605	0.8903	0.0257	0.0201	0.0214	0.0208	0.0218
0.0	0.0	0.0	-1841.0438	-2334.6958	NaN	NaN	0.5591	0.8903	0.0255	0.0202	0.0215	0.0208	0.0218
0.0	0.0	0.0	1119.9562	-3583.6958	NaN	NaN	1.3	0.8909	0.0252	0.0203	0.0214	0.0206	0.0216
0.0	0.0	0.0	320.9562	-2316.6958	NaN	NaN	1.1608	0.8916	0.025	0.0202	0.0213	0.0205	0.0215
0.0	0.0	0.0	345.9562	907.3042	NaN	NaN	0.724	0.8925	0.0248	0.0199	0.021	0.0204	0.0213
0.0	0.0	0.0	1307.9562	-2068.6958	NaN	NaN	1.3	0.8928	0.0249	0.0198	0.0209	0.0203	0.0213
0.0	0.0	0.0	-390.0438	-666.6958	NaN	NaN	0.6309	0.8932	0.0247	0.0197	0.0209	0.0203	0.0211
0.0	0.0	0.0	-516.0438	1026.3042	NaN	NaN	1.3	0.894	0.0247	0.0195	0.0207	0.0202	0.0209
0.0	0.0	0.0	-1170.0438	-1333.6958	NaN	NaN	0.5327	0.8945	0.0246	0.0195	0.0206	0.0201	0.0207
0.0	0.0	0.0	1117.9562	1038.3042	NaN	NaN	0.4815	0.8938	0.0248	0.0196	0.0208	0.0203	0.0207
0.0	0.0	0.0	-792.0438	-985.6958	NaN	NaN	0.5545	0.8939	0.0249	0.0196	0.0208	0.0203	0.0205
0.0	0.0	0.0	161.9562	226.3042	NaN	NaN	0.5829	0.8934	0.0249	0.0197	0.021	0.0204	0.0206
0.0	0.0	0.0	377.9562	-1369.6958	NaN	NaN	1.3	0.8927	0.025	0.0199	0.0212	0.0206	0.0206
0.0	0.0	0.0	-2057.0438	-278.6958	NaN	NaN	0.1193	0.8929	0.0249	0.0199	0.0213	0.0206	0.0205
0.0	0.0	0.0	6695.9562	-1149.6958	NaN	NaN	-0.2073	0.8909	0.0249	0.0203	0.022	0.0212	0.0209
0.0	0.0	0.0	5171.9562	2471.3042	NaN	NaN	0.3233	0.8898	0.0249	0.0204	0.0223	0.0215	0.021
0.0	0.0	0.0	-538.0438	-3278.6958	NaN	NaN	0.859	0.8909	0.0248	0.0204	0.0219	0.0212	0.0208
0.0	0.0	0.0	2058.9562	273.3042	NaN	NaN	0.1172	0.8903	0.0247	0.0207	0.0222	0.0213	0.0208
0.0	0.0	0.0	292.9562	145.3042	NaN	NaN	0.3315	0.8897	0.0247	0.0208	0.0223	0.0215	0.021
0.0	0.0	0.0	909.9562	552.3042	NaN	NaN	0.3777	0.8891	0.0246	0.021	0.0225	0.0217	0.0211
0.0	0.0	0.0	-325.0438	1066.3042	NaN	NaN	1.3	0.889	0.0247	0.0209	0.0226	0.0217	0.0211
0.0	0.0	0.0	97.9562	-528.6958	NaN	NaN	1.2274	0.888	0.0248	0.0212	0.0229	0.0219	0.0212
0.0	0.0	0.0	-256.0438	1295.3042	NaN	NaN	1.2464	0.8882	0.0249	0.0211	0.0228	0.0218	0.0212
0.0	0.0	0.0	-557.0438	-2016.6958	NaN	NaN	0.7836	0.8892	0.025	0.0209	0.0226	0.0214	0.021
0.0	0.0	0.0	196.9562	97.3042	NaN	NaN	0.3307	0.8888	0.025	0.021	0.0228	0.0215	0.021
0.0	0.0	0.0	1376.9562	-1712.6958	NaN	NaN	1.3	0.8892	0.025	0.0209	0.0227	0.0214	0.0209
0.0	0.0	0.0	-753.0438	-700.6958	NaN	NaN	0.482	0.8892	0.0249	0.021	0.0227	0.0214	0.0208
0.0	0.0	0.0	-802.0438	314.3042	NaN	NaN	-0.3	0.8895	0.0248	0.021	0.0227	0.0214	0.0207
0.0	0.0	0.0	-1722.0438	220.3042	NaN	NaN	-0.1467	0.8895	0.0249	0.021	0.0226	0.0213	0.0206
0.0	0.0	0.0	-981.0438	51.3042	NaN	NaN	-0.0552	0.8896	0.0248	0.021	0.0227	0.0214	0.0206
0.0	0.0	0.0	-805.0438	463.3042	NaN	NaN	-0.3	0.8903	0.0245	0.0209	0.0226	0.0213	0.0204
0.0	0.0	0.0	-458.0438	-1373.6958	NaN	NaN	0.7499	0.8908	0.0243	0.0208	0.0225	0.0213	0.0204
0.0	0.0	0.0	-154.0438	301.3042	NaN	NaN	1.3	0.8916	0.0241	0.0207	0.0223	0.0212	0.0202
0.0	0.0	0.0	622.9562	-1500.6958	NaN	NaN	1.3	0.8919	0.024	0.0206	0.0222	0.0211	0.0202
0.0	0.0	0.0	288.9562	-1369.6958	NaN	NaN	1.2674	0.8923	0.0238	0.0206	0.0222	0.021	0.0202
0.0	0.0	0.0	-702.0438	431.3042	NaN	NaN	-0.3	0.8932	0.0234	0.0204	0.022	0.0209	0.0201
0.0	0.0	0.0	-1554.0438	-1911.6958	NaN	NaN	0.5516	0.8933	0.0233	0.0204	0.022	0.0209	0.0202
0.0	0.0	0.0	675.9562	435.3042	NaN	NaN	0.3917	0.8939	0.0229	0.0203	0.022	0.0209	0.02
0.0	0.0	0.0	-899.0438	-649.6958	NaN	NaN	0.4195	0.8933	0.0231	0.0204	0.0221	0.021	0.0201
0.0	0.0	0.0	566.9562	-862.6958	NaN	NaN	1.3	0.8927	0.0233	0.0205	0.0221	0.0211	0.0203
0.0	0.0	0.0	-1184.0438	-3510.6958	NaN	NaN	0.7478	0.8925	0.0233	0.0206	0.0222	0.0211	0.0203
0.0	0.0	0.0	-2196.0438	-1408.6958	NaN	NaN	0.3908	0.8925	0.0231	0.0207	0.0223	0.0213	0.0201
0.0	0.0	0.0	1396.9562	2879.3042	NaN	NaN	0.6733	0.8931	0.0227	0.0206	0.0223	0.0214	0.02
0.0	0.0	0.0	-652.0438	-1888.6958	NaN	NaN	0.7434	0.8921	0.023	0.0207	0.0224	0.0216	0.0203
0.0	0.0	0.0	-996.0438	-2230.6958	NaN	NaN	0.6913	0.8914	0.0232	0.0208	0.0225	0.0216	0.0204
0.0	0.0	0.0	-1405.0438	-1182.6958	NaN	NaN	0.457	0.8916	0.0231	0.0207	0.0226	0.0217	0.0205
0.0	0.0	0.0	886.9562	2620.3042	NaN	NaN	0.7471	0.892	0.0229	0.0206	0.0224	0.0216	0.0204
0.0	0.0	0.0	-38.0438	-2942.6958	NaN	NaN	0.9872	0.8916	0.023	0.0206	0.0225	0.0217	0.0206
0.0	0.0	0.0	372.9562	204.3042	NaN	NaN	0.3539	0.8914	0.0231	0.0206	0.0226	0.0219	0.0205
0.0	0.0	0.0	-1233.0438	267.3042	NaN	NaN	-0.2768	0.891	0.0232	0.0207	0.0225	0.0219	0.0207
0.0	0.0	0.0	-534.0438	-2416.6958	NaN	NaN	0.819	0.8911	0.0232	0.0207	0.0224	0.0218	0.0208
0.0	0.0	0.0	-305.0438	-832.6958	NaN	NaN	0.7319	0.8913	0.0231	0.0206	0.0224	0.0218	0.0208
0.0	0.0	0.0	554.9562	836.3042	NaN	NaN	0.6011	0.8919	0.0231	0.0204	0.0223	0.0218	0.0206
0.0	0.0	0.0	-94.0438	1047.3042	NaN	NaN	1.0987	0.8915	0.0232	0.0204	0.0223	0.0219	0.0207
0.0	0.0	0.0	114.9562	-1518.6958	NaN	NaN	1.0819	0.8908	0.0232	0.0207	0.0224	0.022	0.0209
0.0	0.0	0.0	-1012.0438	660.3042	NaN	NaN	-0.3	0.8908	0.0232	0.0208	0.0224	0.0219	0.021
0.0	0.0	0.0	-1669.0438	-1499.6958	NaN	NaN	0.4733	0.891	0.0232	0.0208	0.0223	0.0217	0.021
0.0	0.0	0.0	-679.0438	688.3042	NaN	NaN	1.3	0.8917	0.0231	0.0207	0.0221	0.0216	0.0208
0.0	0.0	0.0	351.9562	1289.3042	NaN	NaN	0.7856	0.8916	0.0232	0.0207	0.0221	0.0217	0.0207
0.0	0.0	0.0	1495.9562	-698.6958	NaN	NaN	-0.3	0.8911	0.0232	0.0208	0.0222	0.0219	0.0209
0.0	0.0	0.0	-266.0438	-1297.6958	NaN	NaN	0.8299	0.8907	0.0232	0.0209	0.0223	0.022	0.021
0.0	0.0	0.0	-405.0438	33.3042	NaN	NaN	-0.0896	0.8905	0.0232	0.0209	0.0223	0.022	0.021
0.0	0.0	0.0	-1491.0438	-1547.6958	NaN	NaN	0.5093	0.8904	0.0231	0.021	0.0224	0.022	0.0211
0.0	0.0	0.0	-680.0438	127.3042	NaN	NaN	-0.2303	0.8907	0.0231	0.021	0.0223	0.022	0.0209
0.0	0.0	0.0	154.9562	-2530.6958	NaN	NaN	1.0652	0.8906	0.0231	0.0211	0.0223	0.0219	0.0209
0.0	0.0	0.0	-1361.0438	-1602.6958	NaN	NaN	0.5408	0.8907	0.0231	0.0212	0.0223	0.0219	0.0209
0.0	0.0	0.0	-1520.0438	-108.6958	NaN	NaN	0.0667	0.8911	0.0231	0.0212	0.0222	0.0218	0.0207
0.0	0.0	0.0	-920.0438	-573.6958	NaN	NaN	0.3841	0.8911	0.023	0.0213	0.0221	0.0217	0.0207
0.0	0.0	0.0	-595.0438	-540.6958	NaN	NaN	0.4761	0.891	0.0231	0.0213	0.0222	0.0218	0.0207
0.0	0.0	0.0	-544.0438	-917.6958	NaN	NaN	0.6278	0.891	0.0231	0.0213	0.0221	0.0217	0.0207
0.0	0.0	0.0	-964.0438	-2368.6958	NaN	NaN	0.7107	0.8909	0.0231	0.0214	0.0221	0.0217	0.0207
0.0	0.0	0.0	-1875.0438	1101.3042	NaN	NaN	-0.3	0.8911	0.0231	0.0213	0.0221	0.0217	0.0207
0.0	0.0	0.0	-1106.0438	383.3042	NaN	NaN	-0.3	0.8915	0.023	0.0211	0.0221	0.0217	0.0206
0.0	0.0	0.0	356.9562	95.3042	NaN	NaN	0.2107	0.8916	0.023	0.0209	0.022	0.0218	0.0206
0.0	0.0	0.0	-253.0438	-1716.6958	NaN	NaN	0.8715	0.8913	0.0231	0.021	0.0221	0.0219	0.0206
0.0	0.0	0.0	-729.0438	-1558.6958	NaN	NaN	0.6813	0.8911	0.0232	0.0211	0.0222	0.0218	0.0206
0.0	0.0	0.0	-1112.0438	445.3042	NaN	NaN	-0.3	0.8914	0.0231	0.0211	0.0222	0.0217	0.0205
0.0	0.0	0.0	-1817.0438	-1009.6958	NaN	NaN	0.3572	0.8918	0.0229	0.0211	0.0222	0.0215	0.0205
0.0	0.0	0.0	-2013.0438	-1861.6958	NaN	NaN	0.4805	0.8928	0.0228	0.0208	0.022	0.0214	0.0203
0.0	0.0	0.0	-665.0438	1410.3042	NaN	NaN	1.3	0.8932	0.0227	0.0204	0.0218	0.0217	0.0201
0.0	0.0	0.0	1129.9562	583.3042	NaN	NaN	0.3405	0.8926	0.0229	0.0204	0.0219	0.022	0.0202
0.0	0.0	0.0	298.9562	1673.3042	NaN	NaN	0.8484	0.8919	0.0232	0.0205	0.022	0.0223	0.0202
0.0	0.0	0.0	1136.9562	-1475.6958	NaN	NaN	1.3	0.8915	0.0234	0.0206	0.0219	0.0223	0.0202
0.0	0.0	0.0	-609.0438	-278.6958	NaN	NaN	0.3139	0.8914	0.0234	0.0206	0.0219	0.0224	0.0202
0.0	0.0	0.0	1299.9562	-1507.6958	NaN	NaN	1.3	0.8917	0.0234	0.0205	0.0219	0.0223	0.0202
0.0	0.0	0.0	-1028.0438	623.3042	NaN	NaN	-0.3	0.8914	0.0234	0.0205	0.022	0.0224	0.0202
0.0	0.0	0.0	-475.0438	246.3042	NaN	NaN	-0.3	0.8913	0.0235	0.0206	0.022	0.0224	0.0201
0.0	0.0	0.0	-938.0438	143.3042	NaN	NaN	-0.1803	0.8912	0.0235	0.0207	0.0221	0.0223	0.0202
0.0	0.0	0.0	-2755.0438	-2837.6958	NaN	NaN	0.5074	0.8912	0.0234	0.0209	0.0222	0.0221	0.0202
0.0	0.0	0.0	-431.0438	917.3042	NaN	NaN	1.3	0.8917	0.0233	0.0207	0.0221	0.022	0.0201
0.0	0.0	0.0	-382.0438	-891.6958	NaN	NaN	0.7001	0.8918	0.0232	0.0206	0.0221	0.0221	0.0202
0.0	0.0	0.0	380.9562	2767.3042	NaN	NaN	0.879	0.8915	0.0233	0.0205	0.0222	0.0223	0.0202
0.0	0.0	0.0	-656.0438	798.3042	NaN	NaN	1.3	0.891	0.0234	0.0205	0.0224	0.0224	0.0203
0.0	0.0	0.0	461.9562	170.3042	NaN	NaN	0.2694	0.8907	0.0235	0.0206	0.0224	0.0224	0.0204
0.0	0.0	0.0	1328.9562	-1269.6958	NaN	NaN	-0.3	0.8905	0.0235	0.0207	0.0225	0.0224	0.0204
0.0	0.0	0.0	-164.0438	410.3042	NaN	NaN	1.3	0.8902	0.0235	0.0209	0.0226	0.0223	0.0205
0.0	0.0	0.0	-1116.0438	-2433.6958	NaN	NaN	0.6856	0.8891	0.0236	0.0212	0.0229	0.0223	0.0208
0.0	0.0	0.0	26.9562	609.3042	NaN	NaN	0.9576	0.8899	0.0234	0.0211	0.0228	0.0221	0.0207
0.0	0.0	0.0	-570.0438	-1323.6958	NaN	NaN	0.699	0.8895	0.0235	0.0212	0.0229	0.0221	0.0208
0.0	0.0	0.0	513.9562	-1618.6958	NaN	NaN	1.3	0.8901	0.0234	0.0211	0.0228	0.022	0.0206
0.0	0.0	0.0	-397.0438	-68.6958	NaN	NaN	0.1475	0.8897	0.0235	0.0212	0.0229	0.0221	0.0206
0.0	0.0	0.0	-23.0438	-1284.6958	NaN	NaN	0.9824	0.8897	0.0235	0.0213	0.0229	0.022	0.0206
0.0	0.0	0.0	1543.9562	953.3042	NaN	NaN	0.3817	0.8899	0.0234	0.0213	0.0229	0.0221	0.0205
0.0	0.0	0.0	-1733.0438	-1867.6958	NaN	NaN	0.5187	0.8894	0.0235	0.0214	0.0229	0.0221	0.0207
0.0	0.0	0.0	-2092.0438	372.3042	NaN	NaN	-0.2165	0.8896	0.0235	0.0214	0.0228	0.022	0.0207
0.0	0.0	0.0	-262.0438	-2985.6958	NaN	NaN	0.9193	0.8894	0.0236	0.0215	0.0228	0.022	0.0207
0.0	0.0	0.0	-1599.0438	-664.6958	NaN	NaN	0.2936	0.8898	0.0235	0.0215	0.0227	0.0219	0.0205
0.0	0.0	0.0	-801.0438	-1555.6958	NaN	NaN	0.6601	0.8902	0.0234	0.0215	0.0227	0.0218	0.0205
0.0	0.0	0.0	-1023.0438	-3572.6958	NaN	NaN	0.7774	0.8907	0.0233	0.0215	0.0225	0.0215	0.0205
0.0	0.0	0.0	-350.0438	-4305.6958	NaN	NaN	0.9248	0.8913	0.0232	0.0215	0.0224	0.0212	0.0204
0.0	0.0	0.0	-772.0438	-2091.6958	NaN	NaN	0.7304	0.8921	0.023	0.0214	0.0222	0.021	0.0204
0.0	0.0	0.0	-621.0438	-87.6958	NaN	NaN	0.1237	0.8919	0.0229	0.0215	0.0222	0.0209	0.0204
0.0	0.0	0.0	-1022.0438	-1033.6958	NaN	NaN	0.5028	0.8918	0.0229	0.0216	0.0222	0.021	0.0205
0.0	0.0	0.0	-2153.0438	-860.6958	NaN	NaN	0.2856	0.8913	0.0231	0.0217	0.0222	0.0211	0.0205
0.0	0.0	0.0	-565.0438	-554.6958	NaN	NaN	0.4954	0.891	0.0232	0.0219	0.0222	0.0211	0.0206
0.0	0.0	0.0	191.9562	-119.6958	NaN	NaN	-0.3	0.8911	0.0231	0.0218	0.0222	0.0212	0.0206
0.0	0.0	0.0	-1546.0438	-1321.6958	NaN	NaN	0.4609	0.8908	0.0232	0.0219	0.0222	0.0213	0.0207
0.0	0.0	0.0	-1414.0438	-1937.6958	NaN	NaN	0.5781	0.8908	0.0231	0.0219	0.0222	0.0214	0.0207
0.0	0.0	0.0	152.9562	-87.6958	NaN	NaN	-0.3	0.8905	0.0231	0.0218	0.0222	0.0215	0.0208
0.0	0.0	0.0	408.9562	-270.6958	NaN	NaN	-0.3	0.8905	0.0231	0.0218	0.0222	0.0215	0.0209
0.0	0.0	0.0	-1363.0438	-793.6958	NaN	NaN	0.368	0.8905	0.0231	0.0218	0.0222	0.0215	0.0209
0.0	0.0	0.0	-16.0438	-1503.6958	NaN	NaN	0.9894	0.8904	0.0231	0.0217	0.0222	0.0216	0.021
0.0	0.0	0.0	-1745.0438	1905.3042	NaN	NaN	1.3	0.8906	0.0231	0.0216	0.0221	0.0216	0.021
0.0	0.0	0.0	-121.0438	-1375.6958	NaN	NaN	0.9191	0.8902	0.0231	0.0217	0.0222	0.0216	0.0212
0.0	0.0	0.0	664.9562	-1220.6958	NaN	NaN	1.3	0.8899	0.0231	0.0218	0.0223	0.0216	0.0212
0.0	0.0	0.0	-2074.0438	-1144.6958	NaN	NaN	0.3556	0.8901	0.0231	0.0217	0.0224	0.0215	0.0213
0.0	0.0	0.0	-1672.0438	-1548.6958	NaN	NaN	0.4809	0.8915	0.0227	0.0214	0.0221	0.0211	0.0212
0.0	0.0	0.0	-257.0438	-1677.6958	NaN	NaN	0.8671	0.8918	0.0224	0.0211	0.0221	0.0212	0.0213
0.0	0.0	0.0	-1538.0438	1075.3042	NaN	NaN	-0.3	0.8919	0.0224	0.0209	0.0221	0.0215	0.0212
0.0	0.0	0.0	-246.0438	1240.3042	NaN	NaN	1.2475	0.8915	0.0226	0.021	0.0222	0.0215	0.0212
0.0	0.0	0.0	-2522.0438	-619.6958	NaN	NaN	0.1972	0.8915	0.0227	0.0211	0.0222	0.0213	0.0213
0.0	0.0	0.0	926.9562	-1102.6958	NaN	NaN	1.3	0.8918	0.0227	0.021	0.0221	0.0212	0.0212
0.0	0.0	0.0	-410.0438	-2698.6958	NaN	NaN	0.8681	0.8923	0.0226	0.0209	0.022	0.0211	0.0211
0.0	0.0	0.0	-545.0438	2422.3042	NaN	NaN	1.2903	0.893	0.0224	0.0205	0.0218	0.0214	0.0208
0.0	0.0	0.0	2800.9562	135.3042	NaN	NaN	0.0461	0.8925	0.0227	0.0206	0.0219	0.0216	0.0208
0.0	0.0	0.0	-1603.0438	-47.6958	NaN	NaN	0.0289	0.8919	0.023	0.0208	0.0219	0.0216	0.0208
0.0	0.0	0.0	372.9562	-1625.6958	NaN	NaN	1.2977	0.8917	0.0231	0.021	0.022	0.0213	0.0209
0.0	0.0	0.0	-514.0438	-2559.6958	NaN	NaN	0.8328	0.8921	0.023	0.0211	0.022	0.0211	0.0208
0.0	0.0	0.0	1751.9562	-295.6958	NaN	NaN	-0.2031	0.8923	0.0229	0.0209	0.0219	0.0212	0.0208
0.0	0.0	0.0	-1254.0438	630.3042	NaN	NaN	-0.3	0.8926	0.0228	0.0208	0.0219	0.0212	0.0207
0.0	0.0	0.0	390.9562	1801.3042	NaN	NaN	0.8217	0.8926	0.0228	0.0207	0.0219	0.0214	0.0207
0.0	0.0	0.0	-235.0438	-1520.6958	NaN	NaN	0.8661	0.8923	0.0229	0.0208	0.0219	0.0213	0.0208
0.0	0.0	0.0	-417.0438	-1376.6958	NaN	NaN	0.7675	0.8921	0.0229	0.021	0.0219	0.0212	0.0208
0.0	0.0	0.0	444.9562	646.3042	NaN	NaN	0.5923	0.8921	0.0229	0.021	0.022	0.0212	0.0208
0.0	0.0	0.0	-1082.0438	445.3042	NaN	NaN	-0.3	0.8919	0.0229	0.0211	0.0221	0.0212	0.0209
0.0	0.0	0.0	-1171.0438	808.3042	NaN	NaN	-0.3	0.892	0.0228	0.0212	0.0222	0.021	0.0209
0.0	0.0	0.0	-502.0438	-376.6958	NaN	NaN	0.4287	0.8923	0.0227	0.0212	0.0222	0.0207	0.0209
0.0	0.0	0.0	-601.0438	-2337.6958	NaN	NaN	0.7955	0.8927	0.0225	0.0211	0.0222	0.0207	0.0208
0.0	0.0	0.0	393.9562	-510.6958	NaN	NaN	1.3	0.8927	0.0224	0.0211	0.0223	0.0208	0.0208
0.0	0.0	0.0	-228.0438	-931.6958	NaN	NaN	0.8034	0.8924	0.0225	0.0212	0.0223	0.0208	0.0208
0.0	0.0	0.0	-1069.0438	-2457.6958	NaN	NaN	0.6969	0.8923	0.0226	0.0214	0.0221	0.0207	0.0209
0.0	0.0	0.0	-1131.0438	-3153.6958	NaN	NaN	0.736	0.8922	0.0226	0.0215	0.0221	0.0208	0.0208
0.0	0.0	0.0	661.9562	706.3042	NaN	NaN	0.5162	0.8923	0.0226	0.0214	0.022	0.0208	0.0209
0.0	0.0	0.0	-1911.0438	-1506.6958	NaN	NaN	0.4408	0.8923	0.0225	0.0214	0.022	0.0208	0.021
0.0	0.0	0.0	-468.0438	-973.6958	NaN	NaN	0.6754	0.8923	0.0226	0.0213	0.022	0.021	0.021
0.0	0.0	0.0	1253.9562	-995.6958	NaN	NaN	-0.3	0.8921	0.0226	0.0213	0.0219	0.021	0.021
0.0	0.0	0.0	-886.0438	828.3042	NaN	NaN	-0.3	0.8918	0.0227	0.0213	0.022	0.0211	0.0211
0.0	0.0	0.0	-1387.0438	-1457.6958	NaN	NaN	0.5124	0.8918	0.0227	0.0214	0.022	0.021	0.0211
0.0	0.0	0.0	-2067.0438	-1027.6958	NaN	NaN	0.3321	0.8922	0.0226	0.0213	0.0219	0.021	0.021
0.0	0.0	0.0	628.9562	43.3042	NaN	NaN	0.0644	0.8929	0.0225	0.0209	0.0217	0.0211	0.0209
0.0	0.0	0.0	-189.0438	-1398.6958	NaN	NaN	0.8809	0.8928	0.0225	0.0208	0.0218	0.0212	0.0209
0.0	0.0	0.0	-1883.0438	15.3042	NaN	NaN	-0.0082	0.8926	0.0227	0.0208	0.0218	0.0212	0.0209
0.0	0.0	0.0	-759.0438	-1372.6958	NaN	NaN	0.6439	0.8921	0.0227	0.0211	0.022	0.0211	0.021
0.0	0.0	0.0	-1207.0438	-247.6958	NaN	NaN	0.1703	0.8925	0.0226	0.0211	0.0219	0.0209	0.0209
0.0	0.0	0.0	-3160.0438	-1285.6958	NaN	NaN	0.2892	0.8923	0.0225	0.0211	0.022	0.0209	0.021
0.0	0.0	0.0	-988.0438	1463.3042	NaN	NaN	1.3	0.8934	0.0224	0.0208	0.0216	0.0209	0.0207
0.0	0.0	0.0	1201.9562	144.3042	NaN	NaN	0.1072	0.8933	0.0225	0.0207	0.0216	0.021	0.0208
0.0	0.0	0.0	-1159.0438	-1370.6958	NaN	NaN	0.5418	0.893	0.0225	0.0208	0.0215	0.0211	0.0209
0.0	0.0	0.0	982.9562	445.3042	NaN	NaN	0.3118	0.8935	0.0226	0.0206	0.0215	0.0211	0.0207
0.0	0.0	0.0	1013.9562	336.3042	NaN	NaN	0.2491	0.8932	0.0227	0.0206	0.0215	0.0211	0.0208
0.0	0.0	0.0	-1941.0438	-701.6958	NaN	NaN	0.2655	0.8927	0.0226	0.0209	0.0216	0.0213	0.021
0.0	0.0	0.0	2798.9562	-1584.6958	NaN	NaN	-0.3	0.8934	0.0226	0.0206	0.0215	0.0212	0.0208
0.0	0.0	0.0	-1058.0438	-102.6958	NaN	NaN	0.0885	0.8933	0.0227	0.0205	0.0215	0.0212	0.0208
0.0	0.0	0.0	720.9562	869.3042	NaN	NaN	0.5466	0.8932	0.0228	0.0204	0.0215	0.0212	0.0209
0.0	0.0	0.0	34.9562	-1410.6958	NaN	NaN	1.0254	0.8934	0.0227	0.0204	0.0214	0.0212	0.0209
0.0	0.0	0.0	-696.0438	-298.6958	NaN	NaN	0.3003	0.8928	0.0228	0.0204	0.0215	0.0214	0.021
0.0	0.0	0.0	-239.0438	1233.3042	NaN	NaN	1.2404	0.8932	0.0227	0.0202	0.0216	0.0214	0.0209
0.0	0.0	0.0	-54.0438	2193.3042	NaN	NaN	1.0253	0.8934	0.0226	0.02	0.0216	0.0215	0.0209
0.0	0.0	0.0	-679.0438	-1362.6958	NaN	NaN	0.6674	0.8938	0.0225	0.02	0.0215	0.0213	0.0209
0.0	0.0	0.0	-265.0438	-1024.6958	NaN	NaN	0.7945	0.8937	0.0226	0.0202	0.0215	0.0213	0.0208
0.0	0.0	0.0	-1456.0438	-1172.6958	NaN	NaN	0.4461	0.8937	0.0225	0.0203	0.0214	0.0212	0.0208
0.0	0.0	0.0	-1156.0438	-964.6958	NaN	NaN	0.4549	0.8942	0.0223	0.0203	0.0213	0.0211	0.0208
0.0	0.0	0.0	-627.0438	-1163.6958	NaN	NaN	0.6498	0.895	0.022	0.0201	0.0212	0.0209	0.0207
0.0	0.0	0.0	-2526.0438	-1425.6958	NaN	NaN	0.3608	0.8954	0.0219	0.02	0.0212	0.0209	0.0206
0.0	0.0	0.0	1844.9562	665.3042	NaN	NaN	0.265	0.8969	0.0215	0.0195	0.0211	0.0209	0.0202
0.0	0.0	0.0	1369.9562	1851.3042	NaN	NaN	0.5747	0.8963	0.0217	0.0196	0.0212	0.021	0.0203
0.0	0.0	0.0	-953.0438	-2103.6958	NaN	NaN	0.6882	0.8957	0.022	0.0197	0.0212	0.021	0.0205
0.0	0.0	0.0	-1380.0438	1544.3042	NaN	NaN	1.3	0.8953	0.0221	0.0198	0.0213	0.021	0.0204
0.0	0.0	0.0	-1635.0438	387.3042	NaN	NaN	-0.3	0.8946	0.0224	0.02	0.0213	0.021	0.0207
0.0	0.0	0.0	-623.0438	152.3042	NaN	NaN	-0.3	0.8951	0.0222	0.0199	0.0213	0.021	0.0206
0.0	0.0	0.0	614.9562	-661.6958	NaN	NaN	1.3	0.8955	0.0221	0.0198	0.0212	0.0209	0.0205
0.0	0.0	0.0	212.9562	1250.3042	NaN	NaN	0.8545	0.895	0.0222	0.0199	0.0213	0.0211	0.0205
0.0	0.0	0.0	-332.0438	1576.3042	NaN	NaN	1.2669	0.895	0.0222	0.0198	0.0212	0.0211	0.0207
0.0	0.0	0.0	488.9562	1515.3042	NaN	NaN	0.756	0.8945	0.0224	0.0198	0.0213	0.0213	0.0207
0.0	0.0	0.0	-1262.0438	741.3042	NaN	NaN	-0.3	0.8932	0.0228	0.02	0.0216	0.0216	0.0209
0.0	0.0	0.0	-1630.0438	1019.3042	NaN	NaN	-0.3	0.8939	0.0226	0.02	0.0214	0.0213	0.0209
0.0	0.0	0.0	178.9562	-127.6958	NaN	NaN	-0.3	0.8945	0.0224	0.0199	0.0213	0.0212	0.0208
0.0	0.0	0.0	1213.9562	521.3042	NaN	NaN	0.3004	0.8948	0.0222	0.02	0.0212	0.021	0.0208
0.0	0.0	0.0	-1068.0438	558.3042	NaN	NaN	-0.3	0.8941	0.0224	0.0201	0.0213	0.0211	0.021
0.0	0.0	0.0	321.9562	2723.3042	NaN	NaN	0.8943	0.8937	0.0225	0.0201	0.0214	0.0212	0.021
0.0	0.0	0.0	641.9562	418.3042	NaN	NaN	0.3945	0.8937	0.0226	0.02	0.0215	0.0213	0.0209
0.0	0.0	0.0	-1638.0438	-1697.6958	NaN	NaN	0.5089	0.8937	0.0227	0.0199	0.0217	0.0213	0.0207
0.0	0.0	0.0	-224.0438	13.3042	NaN	NaN	-0.0631	0.8947	0.0223	0.0198	0.0215	0.0211	0.0206
0.0	0.0	0.0	887.9562	1362.3042	NaN	NaN	0.6054	0.8957	0.022	0.0197	0.0212	0.0209	0.0206
0.0	0.0	0.0	-668.0438	-715.6958	NaN	NaN	0.5172	0.8954	0.0221	0.0196	0.0215	0.0211	0.0203
0.0	0.0	0.0	-921.0438	2312.3042	NaN	NaN	1.3	0.8953	0.0221	0.0196	0.0215	0.0211	0.0204
0.0	0.0	0.0	-2117.0438	2450.3042	NaN	NaN	1.3	0.8948	0.0222	0.0197	0.0216	0.0211	0.0205
0.0	0.0	0.0	-452.0438	-314.6958	NaN	NaN	0.4104	0.8945	0.0223	0.0198	0.0218	0.0212	0.0204
0.0	0.0	0.0	825.9562	-639.6958	NaN	NaN	-0.3	0.8938	0.0224	0.02	0.0219	0.0215	0.0204
0.0	0.0	0.0	-84.0438	-708.6958	NaN	NaN	0.894	0.8927	0.0226	0.0202	0.0221	0.0219	0.0205
0.0	0.0	0.0	881.9562	-646.6958	NaN	NaN	-0.3	0.8931	0.0224	0.0202	0.0219	0.0218	0.0205
0.0	0.0	0.0	-316.0438	414.3042	NaN	NaN	1.3	0.8924	0.0226	0.0204	0.022	0.022	0.0206
0.0	0.0	0.0	-827.0438	-1301.6958	NaN	NaN	0.6115	0.8918	0.0227	0.0207	0.0219	0.0223	0.0206
0.0	0.0	0.0	-165.0438	1588.3042	NaN	NaN	1.116	0.8911	0.0229	0.0207	0.0222	0.0224	0.0206
0.0	0.0	0.0	-1755.0438	-296.6958	NaN	NaN	0.1446	0.891	0.0232	0.0208	0.0221	0.0222	0.0207
0.0	0.0	0.0	605.9562	-1493.6958	NaN	NaN	1.3	0.8911	0.0233	0.0208	0.0221	0.022	0.0207
0.0	0.0	0.0	-294.0438	-2088.6958	NaN	NaN	0.8766	0.8909	0.0234	0.0209	0.0221	0.0219	0.0208
0.0	0.0	0.0	-169.0438	702.3042	NaN	NaN	1.3	0.8915	0.0232	0.0208	0.0221	0.0219	0.0206
0.0	0.0	0.0	-278.0438	1748.3042	NaN	NaN	1.1891	0.8924	0.0228	0.0205	0.0219	0.0219	0.0205
0.0	0.0	0.0	1375.9562	-1302.6958	NaN	NaN	-0.3	0.892	0.0229	0.0205	0.022	0.022	0.0206
0.0	0.0	0.0	-1086.0438	633.3042	NaN	NaN	-0.3	0.8915	0.0233	0.0207	0.022	0.0219	0.0207
0.0	0.0	0.0	-1464.0438	-1333.6958	NaN	NaN	0.4767	0.8913	0.0235	0.0209	0.0219	0.0216	0.0208
0.0	0.0	0.0	-1082.0438	-299.6958	NaN	NaN	0.2169	0.8909	0.0236	0.0211	0.022	0.0215	0.021
0.0	0.0	0.0	-1701.0438	-167.6958	NaN	NaN	0.0897	0.8908	0.0235	0.0211	0.0222	0.0216	0.0208
0.0	0.0	0.0	-1677.0438	2157.3042	NaN	NaN	1.3	0.8916	0.0232	0.021	0.0221	0.0215	0.0206
0.0	0.0	0.0	-254.0438	514.3042	NaN	NaN	1.3	0.8915	0.0231	0.021	0.0222	0.0216	0.0206
0.0	0.0	0.0	-229.0438	759.3042	NaN	NaN	1.3	0.8913	0.0231	0.0211	0.0222	0.0217	0.0206
0.0	0.0	0.0	-1898.0438	-1049.6958	NaN	NaN	0.3561	0.8902	0.0232	0.0215	0.0225	0.0216	0.0209
0.0	0.0	0.0	-1334.0438	1447.3042	NaN	NaN	1.3	0.8905	0.0232	0.0215	0.0225	0.0214	0.0209
0.0	0.0	0.0	-1176.0438	569.3042	NaN	NaN	-0.3	0.8901	0.0233	0.0216	0.0225	0.0214	0.021
0.0	0.0	0.0	-1550.0438	-1631.6958	NaN	NaN	0.5128	0.8901	0.0234	0.0217	0.0225	0.0213	0.021
0.0	0.0	0.0	-944.0438	-1607.6958	NaN	NaN	0.63	0.8905	0.0232	0.0217	0.0225	0.0212	0.0209
0.0	0.0	0.0	19.9562	360.3042	NaN	NaN	0.9475	0.8918	0.0228	0.0214	0.0224	0.021	0.0206
0.0	0.0	0.0	-467.0438	-970.6958	NaN	NaN	0.6752	0.8917	0.0227	0.0214	0.0224	0.0211	0.0206
0.0	0.0	0.0	-2861.0438	-35.6958	NaN	NaN	0.0123	0.8917	0.0227	0.0214	0.0224	0.0212	0.0206
0.0	0.0	0.0	-1639.0438	-1164.6958	NaN	NaN	0.4154	0.891	0.0229	0.0216	0.0225	0.0212	0.0208
0.0	0.0	0.0	-394.0438	-1072.6958	NaN	NaN	0.7313	0.8907	0.023	0.0217	0.0225	0.0212	0.0209
0.0	0.0	0.0	-2734.0438	-2245.6958	NaN	NaN	0.451	0.8906	0.0231	0.0217	0.0224	0.0211	0.0211
0.0	0.0	0.0	-1419.0438	-3176.6958	NaN	NaN	0.6912	0.8906	0.0232	0.0217	0.0224	0.021	0.0212
0.0	0.0	0.0	-285.0438	911.3042	NaN	NaN	1.3	0.8913	0.023	0.0217	0.0222	0.0209	0.021
0.0	0.0	0.0	214.9562	-1268.6958	NaN	NaN	1.204	0.8922	0.0226	0.0216	0.022	0.0207	0.0208
0.0	0.0	0.0	-318.0438	1739.3042	NaN	NaN	1.2238	0.8922	0.0225	0.0216	0.022	0.0208	0.0208
0.0	0.0	0.0	-707.0438	1000.3042	NaN	NaN	1.3	0.892	0.0225	0.0216	0.0221	0.021	0.0208
0.0	0.0	0.0	96.9562	-598.6958	NaN	NaN	1.1932	0.8912	0.0227	0.0216	0.0222	0.0212	0.0211
0.0	0.0	0.0	-1045.0438	-1655.6958	NaN	NaN	0.6131	0.8905	0.0229	0.0217	0.0224	0.0214	0.0211
0.0	0.0	0.0	-550.0438	1744.3042	NaN	NaN	1.3	0.8907	0.0229	0.0217	0.0224	0.0213	0.0211
0.0	0.0	0.0	-2003.0438	-2025.6958	NaN	NaN	0.5028	0.8906	0.023	0.0217	0.0223	0.0212	0.0212
0.0	0.0	0.0	-1092.0438	-2275.6958	NaN	NaN	0.6757	0.8913	0.0229	0.0216	0.0221	0.0211	0.0209
0.0	0.0	0.0	279.9562	-210.6958	NaN	NaN	-0.3	0.8918	0.0228	0.0215	0.0221	0.0211	0.0207
0.0	0.0	0.0	-886.0438	507.3042	NaN	NaN	-0.3	0.8919	0.0227	0.0215	0.0221	0.0211	0.0207
0.0	0.0	0.0	52.9562	290.3042	NaN	NaN	0.8457	0.8918	0.0227	0.0215	0.0221	0.0212	0.0206
0.0	0.0	0.0	-549.0438	-3421.6958	NaN	NaN	0.8617	0.8917	0.0229	0.0216	0.022	0.0212	0.0207
0.0	0.0	0.0	-801.0438	-1092.6958	NaN	NaN	0.577	0.8919	0.0228	0.0216	0.0219	0.0212	0.0206
0.0	0.0	0.0	-204.0438	186.3042	NaN	NaN	-0.3	0.8923	0.0226	0.0215	0.0219	0.0212	0.0206
0.0	0.0	0.0	-659.0438	-426.6958	NaN	NaN	0.393	0.8917	0.0226	0.0215	0.022	0.0214	0.0207
0.0	0.0	0.0	-412.0438	-49.6958	NaN	NaN	0.1076	0.8919	0.0226	0.0215	0.022	0.0213	0.0207
0.0	0.0	0.0	192.9562	-926.6958	NaN	NaN	1.263	0.8917	0.0227	0.0216	0.0221	0.0212	0.0207
0.0	0.0	0.0	-2836.0438	-1055.6958	NaN	NaN	0.2713	0.8922	0.0225	0.0215	0.022	0.0212	0.0207
0.0	0.0	0.0	329.9562	-715.6958	NaN	NaN	1.3	0.8923	0.0224	0.0213	0.0221	0.0212	0.0207
0.0	0.0	0.0	-756.0438	-2209.6958	NaN	NaN	0.7451	0.8926	0.0223	0.0213	0.022	0.0212	0.0206
0.0	0.0	0.0	-645.0438	-1066.6958	NaN	NaN	0.6232	0.8925	0.0223	0.0212	0.0221	0.0213	0.0206
0.0	0.0	0.0	-858.0438	-3776.6958	NaN	NaN	0.8149	0.8926	0.0223	0.0212	0.0221	0.0212	0.0205
0.0	0.0	0.0	-1039.0438	688.3042	NaN	NaN	-0.3	0.8923	0.0224	0.0213	0.0222	0.0213	0.0205
0.0	0.0	0.0	-1803.0438	-1290.6958	NaN	NaN	0.4172	0.8928	0.0223	0.0212	0.022	0.0211	0.0206
0.0	0.0	0.0	-813.0438	-1313.6958	NaN	NaN	0.6177	0.8926	0.0223	0.0212	0.022	0.0212	0.0206
0.0	0.0	0.0	-1264.0438	1110.3042	NaN	NaN	-0.3	0.8922	0.0223	0.021	0.0222	0.0215	0.0208
0.0	0.0	0.0	368.9562	2731.3042	NaN	NaN	0.881	0.8925	0.0224	0.0207	0.0221	0.0217	0.0207
0.0	0.0	0.0	944.9562	-499.6958	NaN	NaN	-0.3	0.8917	0.0227	0.021	0.0221	0.0218	0.0207
0.0	0.0	0.0	254.9562	992.3042	NaN	NaN	0.7956	0.8918	0.0229	0.0209	0.022	0.0219	0.0205
0.0	0.0	0.0	122.9562	-286.6958	NaN	NaN	1.3	0.891	0.0232	0.0212	0.0221	0.0219	0.0206
0.0	0.0	0.0	-1491.0438	-249.6958	NaN	NaN	0.1434	0.8912	0.0231	0.0212	0.0221	0.0217	0.0206
0.0	0.0	0.0	655.9562	-1177.6958	NaN	NaN	1.3	0.8908	0.0233	0.0213	0.0223	0.0217	0.0206
0.0	0.0	0.0	-553.0438	-2069.6958	NaN	NaN	0.7891	0.8909	0.0233	0.0214	0.0223	0.0217	0.0205
0.0	0.0	0.0	-796.0438	2239.3042	NaN	NaN	1.3	0.8909	0.0233	0.0213	0.0223	0.0217	0.0205
0.0	0.0	0.0	-2036.0438	-1080.6958	NaN	NaN	0.3467	0.8913	0.0232	0.0213	0.0222	0.0216	0.0205
0.0	0.0	0.0	61.9562	-460.6958	NaN	NaN	1.1554	0.8916	0.023	0.0211	0.0222	0.0216	0.0205
0.0	0.0	0.0	-1969.0438	2526.3042	NaN	NaN	1.3	0.8918	0.023	0.0209	0.0222	0.0217	0.0204
0.0	0.0	0.0	371.9562	-685.6958	NaN	NaN	1.3	0.8912	0.0231	0.0212	0.0223	0.0217	0.0205
0.0	0.0	0.0	-827.0438	192.3042	NaN	NaN	-0.3	0.8914	0.023	0.0212	0.0223	0.0216	0.0205
0.0	0.0	0.0	117.9562	-1510.6958	NaN	NaN	1.0847	0.8915	0.0231	0.0212	0.0223	0.0214	0.0204
0.0	0.0	0.0	-232.0438	-1457.6958	NaN	NaN	0.8627	0.8922	0.023	0.0212	0.0222	0.0212	0.0203
0.0	0.0	0.0	-2162.0438	-888.6958	NaN	NaN	0.2913	0.8928	0.0227	0.021	0.0222	0.021	0.0203
0.0	0.0	0.0	744.9562	-1950.6958	NaN	NaN	1.3	0.8931	0.0226	0.0209	0.0222	0.0209	0.0203
0.0	0.0	0.0	-685.0438	614.3042	NaN	NaN	-0.3	0.8933	0.0225	0.0208	0.0221	0.0209	0.0203
0.0	0.0	0.0	-707.0438	-582.6958	NaN	NaN	0.4518	0.893	0.0226	0.0209	0.0222	0.021	0.0203
0.0	0.0	0.0	-841.0438	-1042.6958	NaN	NaN	0.5535	0.8931	0.0225	0.021	0.0222	0.021	0.0203
0.0	0.0	0.0	-179.0438	759.3042	NaN	NaN	1.3	0.8929	0.0226	0.021	0.0222	0.021	0.0204
0.0	0.0	0.0	-238.0438	-2048.6958	NaN	NaN	0.8959	0.8929	0.0226	0.0211	0.0222	0.0209	0.0204
0.0	0.0	0.0	-1718.0438	284.3042	NaN	NaN	-0.1983	0.8929	0.0226	0.0211	0.0221	0.0208	0.0204
0.0	0.0	0.0	-1942.0438	-431.6958	NaN	NaN	0.1819	0.893	0.0225	0.0211	0.0222	0.0208	0.0204
0.0	0.0	0.0	-995.0438	2663.3042	NaN	NaN	1.3	0.8934	0.0224	0.0209	0.0221	0.0208	0.0204
0.0	0.0	0.0	-68.0438	-1865.6958	NaN	NaN	0.9648	0.8932	0.0224	0.021	0.0222	0.0208	0.0204
0.0	0.0	0.0	-391.0438	-2019.6958	NaN	NaN	0.8378	0.8931	0.0225	0.0211	0.0222	0.0208	0.0203
0.0	0.0	0.0	1917.9562	-2071.6958	NaN	NaN	1.3	0.8935	0.0225	0.0211	0.0221	0.0207	0.0202
0.0	0.0	0.0	170.9562	-2007.6958	NaN	NaN	1.0931	0.8937	0.0224	0.021	0.022	0.0206	0.0203
0.0	0.0	0.0	-122.0438	-2089.6958	NaN	NaN	0.9448	0.8938	0.0223	0.0211	0.022	0.0205	0.0203
0.0	0.0	0.0	-990.0438	-1487.6958	NaN	NaN	0.6004	0.8939	0.0223	0.021	0.022	0.0205	0.0203
0.0	0.0	0.0	-215.0438	-472.6958	NaN	NaN	0.6873	0.8936	0.0224	0.0211	0.022	0.0206	0.0204
0.0	0.0	0.0	1441.9562	226.3042	NaN	NaN	0.1357	0.8935	0.0224	0.021	0.0219	0.0207	0.0204
0.0	0.0	0.0	438.9562	-1441.6958	NaN	NaN	1.3	0.8929	0.0226	0.0212	0.0219	0.0209	0.0205
0.0	0.0	0.0	-1658.0438	-761.6958	NaN	NaN	0.3148	0.8931	0.0226	0.0212	0.0218	0.0208	0.0205
0.0	0.0	0.0	998.9562	-1250.6958	NaN	NaN	1.3	0.8934	0.0225	0.0211	0.0218	0.0209	0.0205
0.0	0.0	0.0	183.9562	27.3042	NaN	NaN	0.1292	0.8933	0.0225	0.021	0.0218	0.021	0.0204
0.0	0.0	0.0	1376.9562	-461.6958	NaN	NaN	-0.3	0.8932	0.0225	0.021	0.0219	0.021	0.0205
0.0	0.0	0.0	-1179.0438	-3182.6958	NaN	NaN	0.7297	0.8933	0.0224	0.0212	0.0218	0.0209	0.0205
0.0	0.0	0.0	527.9562	-1083.6958	NaN	NaN	1.3	0.8933	0.0225	0.0211	0.0217	0.0208	0.0205
0.0	0.0	0.0	-2151.0438	296.3042	NaN	NaN	-0.1598	0.8936	0.0223	0.0211	0.0217	0.0208	0.0205
0.0	0.0	0.0	-782.0438	920.3042	NaN	NaN	1.3	0.8933	0.0224	0.0211	0.0218	0.0209	0.0206
0.0	0.0	0.0	-957.0438	569.3042	NaN	NaN	-0.3	0.8935	0.0223	0.021	0.0218	0.0209	0.0205
0.0	0.0	0.0	409.9562	-267.6958	NaN	NaN	-0.3	0.8931	0.0225	0.0211	0.0219	0.0209	0.0206
0.0	0.0	0.0	-994.0438	1175.3042	NaN	NaN	1.3	0.8934	0.0223	0.0211	0.0218	0.0208	0.0206
0.0	0.0	0.0	2191.9562	-1727.6958	NaN	NaN	-0.3	0.893	0.0224	0.0212	0.0219	0.0209	0.0206
0.0	0.0	0.0	-513.0438	-819.6958	NaN	NaN	0.615	0.8931	0.0224	0.0212	0.0218	0.0209	0.0206
0.0	0.0	0.0	369.9562	-640.6958	NaN	NaN	1.3	0.8929	0.0224	0.0213	0.0218	0.0209	0.0206
0.0	0.0	0.0	-91.0438	-2356.6958	NaN	NaN	0.9628	0.8932	0.0224	0.0214	0.0217	0.0208	0.0206
0.0	0.0	0.0	-309.0438	-2099.6958	NaN	NaN	0.8717	0.8931	0.0223	0.0215	0.0216	0.0207	0.0207
0.0	0.0	0.0	478.9562	-2392.6958	NaN	NaN	1.2503	0.8932	0.0223	0.0214	0.0216	0.0207	0.0207
0.0	0.0	0.0	-1450.0438	1521.3042	NaN	NaN	1.3	0.8929	0.0224	0.0215	0.0216	0.0208	0.0208
0.0	0.0	0.0	-516.0438	-1278.6958	NaN	NaN	0.7125	0.8928	0.0225	0.0215	0.0215	0.0208	0.0209
0.0	0.0	0.0	-1532.0438	-33.6958	NaN	NaN	0.0215	0.8929	0.0225	0.0214	0.0215	0.0209	0.0209
0.0	0.0	0.0	663.9562	-1179.6958	NaN	NaN	1.3	0.8931	0.0226	0.0214	0.0213	0.0208	0.0208
0.0	0.0	0.0	-1480.0438	-109.6958	NaN	NaN	0.069	0.8935	0.0225	0.0212	0.0212	0.0208	0.0208
0.0	0.0	0.0	845.9562	-889.6958	NaN	NaN	1.3	0.8938	0.0225	0.0209	0.0211	0.0209	0.0208
0.0	0.0	0.0	747.9562	1362.3042	NaN	NaN	0.6456	0.8935	0.0226	0.0209	0.0211	0.021	0.0209
0.0	0.0	0.0	-2099.0438	802.3042	NaN	NaN	-0.3	0.8934	0.0226	0.0209	0.0212	0.021	0.0209
0.0	0.0	0.0	-537.0438	-1604.6958	NaN	NaN	0.7492	0.8935	0.0226	0.0209	0.0212	0.0209	0.0209
0.0	0.0	0.0	-790.0438	1331.3042	NaN	NaN	1.3	0.8933	0.0226	0.0209	0.0213	0.021	0.0209
0.0	0.0	0.0	634.9562	-456.6958	NaN	NaN	-0.3	0.8934	0.0226	0.0209	0.0213	0.021	0.0209
0.0	0.0	0.0	-2427.0438	-636.6958	NaN	NaN	0.2078	0.8932	0.0225	0.021	0.0214	0.0209	0.021
0.0	0.0	0.0	-1412.0438	249.3042	NaN	NaN	-0.2144	0.8935	0.0225	0.0209	0.0213	0.0209	0.0209
0.0	0.0	0.0	-1223.0438	2357.3042	NaN	NaN	1.3	0.8947	0.0222	0.0206	0.0211	0.0207	0.0207
0.0	0.0	0.0	-1802.0438	-1995.6958	NaN	NaN	0.5255	0.8937	0.0223	0.021	0.0213	0.0207	0.021
0.0	0.0	0.0	-818.0438	383.3042	NaN	NaN	-0.3	0.8946	0.0221	0.0208	0.0212	0.0206	0.0207
0.0	0.0	0.0	-2271.0438	1366.3042	NaN	NaN	-0.3	0.8941	0.0222	0.021	0.0212	0.0206	0.0209
0.0	0.0	0.0	-1184.0438	-1861.6958	NaN	NaN	0.6112	0.8939	0.0221	0.0212	0.0212	0.0206	0.021
0.0	0.0	0.0	-985.0438	1693.3042	NaN	NaN	1.3	0.895	0.0219	0.0209	0.021	0.0205	0.0208
0.0	0.0	0.0	-956.0438	-2123.6958	NaN	NaN	0.6896	0.8947	0.022	0.0209	0.0209	0.0206	0.0209
0.0	0.0	0.0	1263.9562	1886.3042	NaN	NaN	0.5988	0.8956	0.0218	0.0206	0.0207	0.0206	0.0207
0.0	0.0	0.0	-614.0438	912.3042	NaN	NaN	1.3	0.8949	0.022	0.0207	0.0208	0.0207	0.0208
0.0	0.0	0.0	-1243.0438	1425.3042	NaN	NaN	1.3	0.8948	0.0221	0.0207	0.0207	0.0207	0.0209
0.0	0.0	0.0	294.9562	401.3042	NaN	NaN	0.5764	0.8945	0.0221	0.0207	0.0208	0.0208	0.021
0.0	0.0	0.0	-1303.0438	3148.3042	NaN	NaN	1.3	0.8946	0.0222	0.0206	0.0209	0.0208	0.0209
0.0	0.0	0.0	474.9562	-809.6958	NaN	NaN	1.3	0.8937	0.0224	0.0208	0.021	0.021	0.0211
0.0	0.0	0.0	420.9562	4018.3042	NaN	NaN	0.9052	0.8942	0.0225	0.0206	0.0209	0.0209	0.0208
0.0	0.0	0.0	-192.0438	-1188.6958	NaN	NaN	0.8609	0.8929	0.0227	0.0211	0.0211	0.0211	0.0212
0.0	0.0	0.0	-2266.0438	-399.6958	NaN	NaN	0.1499	0.8938	0.0225	0.0209	0.0209	0.0209	0.021
0.0	0.0	0.0	983.9562	-1092.6958	NaN	NaN	1.3	0.8943	0.0224	0.0206	0.0209	0.021	0.0208
0.0	0.0	0.0	1586.9562	1832.3042	NaN	NaN	0.5359	0.895	0.0223	0.0203	0.021	0.021	0.0204
0.0	0.0	0.0	-860.0438	250.3042	NaN	NaN	-0.3	0.8947	0.0222	0.0204	0.0211	0.0211	0.0206
0.0	0.0	0.0	-154.0438	443.3042	NaN	NaN	1.3	0.8949	0.0223	0.0204	0.021	0.0209	0.0205
0.0	0.0	0.0	-990.0438	-1605.6958	NaN	NaN	0.6186	0.8938	0.0224	0.021	0.0212	0.0208	0.0209
0.0	0.0	0.0	-2291.0438	317.3042	NaN	NaN	-0.1608	0.8947	0.022	0.0209	0.0211	0.0205	0.0207
0.0	0.0	0.0	-529.0438	-640.6958	NaN	NaN	0.5477	0.8955	0.0219	0.0207	0.021	0.0204	0.0205
0.0	0.0	0.0	-380.0438	1297.3042	NaN	NaN	1.3	0.8964	0.0217	0.0205	0.0209	0.0205	0.02
0.0	0.0	0.0	-478.0438	1331.3042	NaN	NaN	1.3	0.8966	0.0217	0.0205	0.0208	0.0205	0.02
0.0	0.0	0.0	975.9562	-1050.6958	NaN	NaN	1.3	0.8966	0.0217	0.0205	0.0208	0.0204	0.02
0.0	0.0	0.0	81.9562	659.3042	NaN	NaN	0.8894	0.8963	0.0219	0.0205	0.0208	0.0204	0.02
0.0	0.0	0.0	-1333.0438	-924.6958	NaN	NaN	0.4096	0.8959	0.0219	0.0206	0.0209	0.0204	0.0203
0.0	0.0	0.0	-561.0438	197.3042	NaN	NaN	-0.3	0.8958	0.022	0.0206	0.0209	0.0204	0.0202
0.0	0.0	0.0	-1071.0438	347.3042	NaN	NaN	-0.3	0.8954	0.0222	0.0206	0.021	0.0205	0.0203
0.0	0.0	0.0	-1701.0438	1463.3042	NaN	NaN	-0.3	0.8953	0.0222	0.0206	0.021	0.0205	0.0203
0.0	0.0	0.0	-66.0438	904.3042	NaN	NaN	1.0788	0.8949	0.0223	0.0207	0.0211	0.0206	0.0204
0.0	0.0	0.0	-318.0438	867.3042	NaN	NaN	1.3	0.8952	0.0223	0.0206	0.021	0.0208	0.0202
0.0	0.0	0.0	127.9562	1101.3042	NaN	NaN	0.8959	0.8951	0.0223	0.0205	0.021	0.0209	0.0202
0.0	0.0	0.0	702.9562	3832.3042	NaN	NaN	0.845	0.8958	0.0223	0.0203	0.0209	0.0208	0.0199
0.0	0.0	0.0	171.9562	-388.6958	NaN	NaN	1.3	0.8953	0.0223	0.0205	0.0211	0.0207	0.0202
0.0	0.0	0.0	-1186.0438	-705.6958	NaN	NaN	0.373	0.8946	0.0224	0.0207	0.0213	0.0206	0.0204
0.0	0.0	0.0	-1080.0438	1659.3042	NaN	NaN	1.3	0.8951	0.0223	0.0205	0.0213	0.0205	0.0203
0.0	0.0	0.0	-720.0438	1433.3042	NaN	NaN	1.3	0.8954	0.0223	0.0205	0.0212	0.0204	0.0202
0.0	0.0	0.0	-1356.0438	-984.6958	NaN	NaN	0.4207	0.8947	0.0223	0.0208	0.0215	0.0205	0.0203
0.0	0.0	0.0	1109.9562	418.3042	NaN	NaN	0.2737	0.8964	0.0221	0.0203	0.0211	0.0203	0.0198
0.0	0.0	0.0	486.9562	-552.6958	NaN	NaN	1.3	0.8965	0.022	0.0203	0.0211	0.0203	0.0198
0.0	0.0	0.0	-248.0438	-53.6958	NaN	NaN	0.178	0.8966	0.0219	0.0204	0.0211	0.0202	0.0198
0.0	0.0	0.0	-530.0438	-2022.6958	NaN	NaN	0.7924	0.8952	0.0221	0.0208	0.0214	0.0203	0.0201
0.0	0.0	0.0	-1638.0438	348.3042	NaN	NaN	-0.2701	0.8948	0.0223	0.0209	0.0214	0.0205	0.0202
0.0	0.0	0.0	-1762.0438	1883.3042	NaN	NaN	1.3	0.895	0.0223	0.0207	0.0214	0.0205	0.0201
0.0	0.0	0.0	-325.0438	530.3042	NaN	NaN	1.3	0.8947	0.0223	0.0206	0.0215	0.0206	0.0202
0.0	0.0	0.0	-187.0438	-529.6958	NaN	NaN	0.739	0.8949	0.0223	0.0206	0.0215	0.0207	0.0201
0.0	0.0	0.0	2064.9562	725.3042	NaN	NaN	0.2599	0.8956	0.0222	0.0202	0.0214	0.0207	0.0198
0.0	0.0	0.0	-39.0438	1879.3042	NaN	NaN	1.0212	0.8943	0.0224	0.0206	0.0218	0.0209	0.0201
0.0	0.0	0.0	1241.9562	-88.6958	NaN	NaN	-0.0769	0.8939	0.0225	0.0208	0.0219	0.0209	0.0201
0.0	0.0	0.0	-1028.0438	-3318.6958	NaN	NaN	0.7635	0.8935	0.0226	0.021	0.0219	0.0208	0.0202
0.0	0.0	0.0	-1763.0438	-3754.6958	NaN	NaN	0.6805	0.8935	0.0226	0.0211	0.0219	0.0208	0.0202
0.0	0.0	0.0	-1407.0438	393.3042	NaN	NaN	-0.3	0.8944	0.0223	0.0208	0.0218	0.0206	0.0201
0.0	0.0	0.0	-1560.0438	503.3042	NaN	NaN	-0.3	0.8946	0.0222	0.0207	0.0217	0.0206	0.0201
0.0	0.0	0.0	-229.0438	2419.3042	NaN	NaN	1.1046	0.8949	0.0221	0.0205	0.0217	0.0207	0.0201
0.0	0.0	0.0	-485.0438	1857.3042	NaN	NaN	1.3	0.8946	0.0222	0.0205	0.0217	0.0207	0.0202
0.0	0.0	0.0	578.9562	198.3042	NaN	NaN	0.2551	0.8949	0.0222	0.0204	0.0216	0.0207	0.0202
0.0	0.0	0.0	1941.9562	-487.6958	NaN	NaN	-0.3	0.8942	0.0223	0.0205	0.0217	0.0209	0.0203
0.0	0.0	0.0	1527.9562	-522.6958	NaN	NaN	-0.3	0.8937	0.0224	0.0207	0.0218	0.021	0.0205
0.0	0.0	0.0	656.9562	-1514.6958	NaN	NaN	1.3	0.8934	0.0224	0.0208	0.0218	0.021	0.0206
0.0	0.0	0.0	1395.9562	-835.6958	NaN	NaN	-0.3	0.8933	0.0224	0.0208	0.0218	0.0211	0.0207
0.0	0.0	0.0	-510.0438	-921.6958	NaN	NaN	0.6438	0.8928	0.0225	0.0209	0.0219	0.0212	0.0208
0.0	0.0	0.0	645.9562	2010.3042	NaN	NaN	0.7568	0.893	0.0224	0.0206	0.0218	0.0214	0.0207
0.0	0.0	0.0	602.9562	-23.6958	NaN	NaN	-0.0409	0.8925	0.0225	0.0207	0.0219	0.0215	0.0208
0.0	0.0	0.0	-1181.0438	645.3042	NaN	NaN	-0.3	0.8924	0.0225	0.0208	0.0219	0.0215	0.0208
0.0	0.0	0.0	40.9562	-1329.6958	NaN	NaN	1.0318	0.8924	0.0224	0.0209	0.022	0.0215	0.0209
0.0	0.0	0.0	301.9562	32.3042	NaN	NaN	0.0966	0.8924	0.0224	0.0207	0.022	0.0217	0.0208
0.0	0.0	0.0	-337.0438	1453.3042	NaN	NaN	1.3	0.8923	0.0224	0.0207	0.022	0.0217	0.0209
0.0	0.0	0.0	-693.0438	2197.3042	NaN	NaN	1.3	0.8924	0.0224	0.0207	0.022	0.0216	0.0209
0.0	0.0	0.0	-4.0438	-2396.6958	NaN	NaN	0.9983	0.8922	0.0225	0.0209	0.0221	0.0214	0.021
0.0	0.0	0.0	-899.0438	545.3042	NaN	NaN	-0.3	0.8927	0.0223	0.0208	0.022	0.0212	0.021
0.0	0.0	0.0	-764.0438	-212.6958	NaN	NaN	0.2178	0.8929	0.0222	0.0208	0.022	0.0211	0.021
0.0	0.0	0.0	-1568.0438	983.3042	NaN	NaN	-0.3	0.8933	0.0222	0.0206	0.0219	0.0211	0.0209
0.0	0.0	0.0	-436.0438	14.3042	NaN	NaN	-0.0339	0.8928	0.0223	0.0207	0.022	0.0213	0.021
0.0	0.0	0.0	1202.9562	4255.3042	NaN	NaN	0.7796	0.8931	0.0223	0.0205	0.0219	0.0213	0.0209
0.0	0.0	0.0	-911.0438	-1426.6958	NaN	NaN	0.6103	0.8926	0.0224	0.0209	0.0219	0.0212	0.0211
0.0	0.0	0.0	-357.0438	-417.6958	NaN	NaN	0.5391	0.893	0.0223	0.0207	0.0218	0.0212	0.021
0.0	0.0	0.0	755.9562	1056.3042	NaN	NaN	0.5829	0.8932	0.0223	0.0205	0.0218	0.0213	0.0209
0.0	0.0	0.0	1237.9562	385.3042	NaN	NaN	0.2374	0.8928	0.0224	0.0206	0.0218	0.0214	0.021
0.0	0.0	0.0	1073.9562	40.3042	NaN	NaN	0.0362	0.8927	0.0224	0.0206	0.0218	0.0215	0.021
0.0	0.0	0.0	560.9562	-850.6958	NaN	NaN	1.3	0.8923	0.0226	0.0207	0.0218	0.0215	0.021
0.0	0.0	0.0	-2259.0438	2226.3042	NaN	NaN	-0.3	0.892	0.0227	0.0207	0.0218	0.0216	0.0211
0.0	0.0	0.0	803.9562	-1176.6958	NaN	NaN	1.3	0.8919	0.0227	0.0207	0.0218	0.0217	0.0212
0.0	0.0	0.0	-8.0438	-282.6958	NaN	NaN	0.9723	0.8919	0.0227	0.0206	0.0219	0.0218	0.0211
0.0	0.0	0.0	1318.9562	-513.6958	NaN	NaN	-0.3	0.8917	0.0228	0.0207	0.0219	0.0218	0.0211
0.0	0.0	0.0	-1094.0438	-188.6958	NaN	NaN	0.1471	0.8924	0.0226	0.0207	0.0218	0.0214	0.021
0.0	0.0	0.0	-948.0438	-3093.6958	NaN	NaN	0.7654	0.8924	0.0226	0.021	0.0218	0.0211	0.0211
0.0	0.0	0.0	-509.0438	203.3042	NaN	NaN	-0.3	0.8935	0.0223	0.0206	0.0217	0.021	0.0209
0.0	0.0	0.0	-1862.0438	2552.3042	NaN	NaN	1.3	0.8936	0.0224	0.0203	0.0216	0.0213	0.0209
0.0	0.0	0.0	-895.0438	802.3042	NaN	NaN	-0.3	0.8938	0.0224	0.0201	0.0215	0.0213	0.0208
0.0	0.0	0.0	-419.0438	1825.3042	NaN	NaN	1.298	0.893	0.0226	0.0203	0.0217	0.0215	0.0209
0.0	0.0	0.0	-1012.0438	-1279.6958	NaN	NaN	0.5584	0.893	0.0227	0.0205	0.0216	0.0213	0.0209
0.0	0.0	0.0	-117.0438	-1119.6958	NaN	NaN	0.9054	0.8931	0.0226	0.0206	0.0216	0.0211	0.0209
0.0	0.0	0.0	-594.0438	2234.3042	NaN	NaN	1.3	0.8936	0.0226	0.0203	0.0216	0.0211	0.0208
0.0	0.0	0.0	-1077.0438	-100.6958	NaN	NaN	0.0855	0.8933	0.0227	0.0203	0.0216	0.0213	0.0208
0.0	0.0	0.0	-2246.0438	1994.3042	NaN	NaN	-0.3	0.8931	0.0227	0.0202	0.0217	0.0215	0.0209
0.0	0.0	0.0	483.9562	3234.3042	NaN	NaN	0.8698	0.893	0.0228	0.0202	0.0217	0.0215	0.0209
0.0	0.0	0.0	1757.9562	-1967.6958	NaN	NaN	1.3	0.8933	0.0228	0.0203	0.0216	0.0212	0.0208
0.0	0.0	0.0	-1024.0438	1222.3042	NaN	NaN	1.3	0.8925	0.0229	0.0205	0.0218	0.0214	0.0209
0.0	0.0	0.0	-816.0438	-251.6958	NaN	NaN	0.2357	0.8927	0.0228	0.0205	0.0218	0.0213	0.0208
0.0	0.0	0.0	2925.9562	2503.3042	NaN	NaN	0.4611	0.8923	0.0228	0.0204	0.0219	0.0217	0.0209
0.0	0.0	0.0	1979.9562	-1219.6958	NaN	NaN	-0.3	0.8926	0.0229	0.0204	0.0218	0.0215	0.0208
0.0	0.0	0.0	-529.0438	-1242.6958	NaN	NaN	0.7014	0.8928	0.0228	0.0206	0.0217	0.0214	0.0208
0.0	0.0	0.0	713.9562	0.3042	NaN	NaN	0.0004	0.8928	0.0228	0.0205	0.0218	0.0214	0.0207
0.0	0.0	0.0	1211.9562	703.3042	NaN	NaN	0.3672	0.8926	0.0229	0.0205	0.0218	0.0215	0.0208
0.0	0.0	0.0	-1977.0438	-728.6958	NaN	NaN	0.2693	0.8927	0.0228	0.0208	0.0218	0.0211	0.0208
0.0	0.0	0.0	-53.0438	-563.6958	NaN	NaN	0.914	0.8928	0.0227	0.0208	0.0218	0.021	0.0208
0.0	0.0	0.0	-1216.0438	-784.6958	NaN	NaN	0.3922	0.8931	0.0227	0.0207	0.0218	0.0211	0.0207
0.0	0.0	0.0	123.9562	-435.6958	NaN	NaN	1.3	0.8934	0.0226	0.0205	0.0217	0.0212	0.0206
0.0	0.0	0.0	108.9562	732.3042	NaN	NaN	0.8705	0.8933	0.0226	0.0205	0.0217	0.0213	0.0206
0.0	0.0	0.0	-469.0438	2184.3042	NaN	NaN	1.2735	0.893	0.0228	0.0206	0.0217	0.0213	0.0207
0.0	0.0	0.0	-1928.0438	-1101.6958	NaN	NaN	0.3636	0.8928	0.0227	0.0208	0.0218	0.0212	0.0208
0.0	0.0	0.0	60.9562	698.3042	NaN	NaN	0.9197	0.8931	0.0226	0.0206	0.0218	0.0213	0.0207
0.0	0.0	0.0	-1745.0438	1744.3042	NaN	NaN	-0.3	0.8931	0.0227	0.0205	0.0218	0.0213	0.0206
0.0	0.0	0.0	-644.0438	818.3042	NaN	NaN	1.3	0.893	0.0227	0.0206	0.0219	0.0212	0.0206
0.0	0.0	0.0	434.9562	-736.6958	NaN	NaN	1.3	0.8934	0.0226	0.0207	0.0219	0.0209	0.0205
0.0	0.0	0.0	-628.0438	-202.6958	NaN	NaN	0.244	0.8938	0.0226	0.0207	0.0218	0.0208	0.0203
0.0	0.0	0.0	-325.0438	-1653.6958	NaN	NaN	0.8357	0.894	0.0225	0.0208	0.0217	0.0207	0.0203
0.0	0.0	0.0	-2013.0438	-405.6958	NaN	NaN	0.1677	0.8944	0.0223	0.0207	0.0217	0.0207	0.0202
0.0	0.0	0.0	560.9562	-189.6958	NaN	NaN	-0.3	0.8944	0.0222	0.0206	0.0218	0.0208	0.0202
0.0	0.0	0.0	690.9562	-1633.6958	NaN	NaN	1.3	0.8942	0.0223	0.0206	0.0217	0.0209	0.0203
0.0	0.0	0.0	-549.0438	-319.6958	NaN	NaN	0.368	0.8939	0.0224	0.0208	0.0217	0.0209	0.0204
0.0	0.0	0.0	-579.0438	-1740.6958	NaN	NaN	0.7504	0.8934	0.0225	0.021	0.0217	0.0209	0.0205
0.0	0.0	0.0	-669.0438	445.3042	NaN	NaN	-0.3	0.8932	0.0225	0.0209	0.0217	0.0211	0.0206
0.0	0.0	0.0	-179.0438	1504.3042	NaN	NaN	1.1351	0.8933	0.0226	0.0205	0.0216	0.0213	0.0206
0.0	0.0	0.0	1083.9562	-228.6958	NaN	NaN	-0.2674	0.8931	0.0226	0.0204	0.0216	0.0215	0.0207
0.0	0.0	0.0	974.9562	-256.6958	NaN	NaN	-0.3	0.8925	0.0228	0.0205	0.0218	0.0217	0.0207
0.0	0.0	0.0	2085.9562	-1498.6958	NaN	NaN	-0.3	0.892	0.0229	0.0207	0.0219	0.0217	0.0208
0.0	0.0	0.0	-133.0438	-1010.6958	NaN	NaN	0.8837	0.8924	0.0228	0.0209	0.0218	0.0214	0.0208
0.0	0.0	0.0	-776.0438	-862.6958	NaN	NaN	0.5264	0.8925	0.0227	0.0208	0.0217	0.0214	0.0208
0.0	0.0	0.0	-1463.0438	-279.6958	NaN	NaN	0.1605	0.8928	0.0226	0.0206	0.0217	0.0216	0.0207
0.0	0.0	0.0	-583.0438	4330.3042	NaN	NaN	1.1556	0.8918	0.0228	0.0204	0.0219	0.0222	0.0209
0.0	0.0	0.0	-932.0438	1471.3042	NaN	NaN	1.3	0.8917	0.023	0.0206	0.0218	0.0221	0.0209
0.0	0.0	0.0	-836.0438	-1192.6958	NaN	NaN	0.5879	0.8913	0.0229	0.0211	0.0219	0.0217	0.0211
0.0	0.0	0.0	-720.0438	-2466.6958	NaN	NaN	0.7741	0.8914	0.0227	0.0213	0.022	0.0215	0.0211
0.0	0.0	0.0	-1114.0438	454.3042	NaN	NaN	-0.3	0.8922	0.0226	0.021	0.0219	0.0215	0.0209
0.0	0.0	0.0	-1370.0438	460.3042	NaN	NaN	-0.3	0.8923	0.0226	0.0208	0.0218	0.0216	0.0209
0.0	0.0	0.0	-547.0438	410.3042	NaN	NaN	-0.3	0.8923	0.0227	0.0207	0.0218	0.0217	0.0209
0.0	0.0	0.0	944.9562	-742.6958	NaN	NaN	-0.3	0.8922	0.0227	0.0207	0.0218	0.0217	0.021
0.0	0.0	0.0	-537.0438	302.3042	NaN	NaN	-0.3	0.8923	0.0227	0.0206	0.0217	0.0217	0.021
0.0	0.0	0.0	-780.0438	1473.3042	NaN	NaN	1.3	0.8919	0.0228	0.0207	0.0217	0.0217	0.0211
0.0	0.0	0.0	938.9562	-1259.6958	NaN	NaN	1.3	0.8919	0.0228	0.0206	0.0217	0.0218	0.0211
0.0	0.0	0.0	-224.0438	819.3042	NaN	NaN	1.3	0.8916	0.0229	0.0206	0.0218	0.022	0.0211
0.0	0.0	0.0	509.9562	-1512.6958	NaN	NaN	1.3	0.8917	0.0229	0.0206	0.0218	0.022	0.0211
0.0	0.0	0.0	-192.0438	1753.3042	NaN	NaN	1.123	0.8917	0.0229	0.0205	0.0218	0.0221	0.0211
0.0	0.0	0.0	-531.0438	-2355.6958	NaN	NaN	0.816	0.892	0.0229	0.0206	0.0216	0.0219	0.021
0.0	0.0	0.0	-558.0438	-307.6958	NaN	NaN	0.3554	0.8922	0.0227	0.0206	0.0216	0.0218	0.021
0.0	0.0	0.0	-2197.0438	782.3042	NaN	NaN	-0.3	0.8924	0.0228	0.0206	0.0216	0.0218	0.0209
0.0	0.0	0.0	-554.0438	-2548.6958	NaN	NaN	0.8214	0.8925	0.0227	0.0205	0.0216	0.0218	0.021
0.0	0.0	0.0	1844.9562	346.3042	NaN	NaN	0.158	0.8924	0.0228	0.0203	0.0216	0.022	0.0209
0.0	0.0	0.0	400.9562	-1033.6958	NaN	NaN	1.3	0.8921	0.0229	0.0204	0.0216	0.022	0.021
0.0	0.0	0.0	-378.0438	-124.6958	NaN	NaN	0.248	0.8921	0.0229	0.0203	0.0217	0.0221	0.021
0.0	0.0	0.0	-939.0438	-141.6958	NaN	NaN	0.1311	0.8921	0.0229	0.0202	0.0217	0.0222	0.0209
0.0	0.0	0.0	-1079.0438	1227.3042	NaN	NaN	1.3	0.8915	0.0231	0.0203	0.0218	0.0223	0.021
0.0	0.0	0.0	-1020.0438	1430.3042	NaN	NaN	1.3	0.8923	0.023	0.0204	0.0215	0.0219	0.0209
0.0	0.0	0.0	-1383.0438	-2481.6958	NaN	NaN	0.6421	0.8925	0.023	0.0206	0.0215	0.0217	0.0208
0.0	0.0	0.0	-622.0438	1769.3042	NaN	NaN	1.3	0.8926	0.0228	0.0204	0.0216	0.0217	0.0209
0.0	0.0	0.0	437.9562	1653.3042	NaN	NaN	0.7906	0.8929	0.0227	0.0204	0.0215	0.0217	0.0209
0.0	0.0	0.0	347.9562	-1927.6958	NaN	NaN	1.2203	0.8928	0.0227	0.0204	0.0215	0.0218	0.0208
0.0	0.0	0.0	-299.0438	825.3042	NaN	NaN	1.3	0.8924	0.0228	0.0203	0.0217	0.0219	0.0208
0.0	0.0	0.0	-53.0438	-1083.6958	NaN	NaN	0.9533	0.8917	0.023	0.0206	0.0217	0.0221	0.0209
0.0	0.0	0.0	847.9562	1155.3042	NaN	NaN	0.5767	0.8916	0.0231	0.0205	0.0217	0.0221	0.0209
0.0	0.0	0.0	-1200.0438	-1154.6958	NaN	NaN	0.4904	0.8916	0.0231	0.0206	0.0216	0.0221	0.021
0.0	0.0	0.0	1017.9562	926.3042	NaN	NaN	0.4764	0.8911	0.0232	0.0206	0.0218	0.0223	0.0211
0.0	0.0	0.0	-15.0438	2990.3042	NaN	NaN	1.0051	0.8911	0.0232	0.0204	0.0219	0.0223	0.0211
0.0	0.0	0.0	675.9562	-1429.6958	NaN	NaN	1.3	0.891	0.0233	0.0206	0.0218	0.0222	0.0211
0.0	0.0	0.0	73.9562	1881.3042	NaN	NaN	0.9622	0.8905	0.0234	0.0207	0.0219	0.0224	0.0211
0.0	0.0	0.0	619.9562	-739.6958	NaN	NaN	1.3	0.8908	0.0233	0.0207	0.0218	0.0223	0.0211
0.0	0.0	0.0	12.9562	606.3042	NaN	NaN	0.9791	0.8906	0.0233	0.0208	0.0218	0.0224	0.0211
0.0	0.0	0.0	-524.0438	-12.6958	NaN	NaN	0.0237	0.8911	0.0233	0.0207	0.0218	0.0223	0.0208
0.0	0.0	0.0	-112.0438	-147.6958	NaN	NaN	0.5686	0.8905	0.0235	0.0208	0.022	0.0224	0.0208
0.0	0.0	0.0	177.9562	-868.6958	NaN	NaN	1.2576	0.8903	0.0236	0.021	0.022	0.0222	0.0208
0.0	0.0	0.0	-1078.0438	-139.6958	NaN	NaN	0.1147	0.8906	0.0233	0.0211	0.0221	0.0219	0.0209
0.0	0.0	0.0	-2026.0438	-2448.6958	NaN	NaN	0.5472	0.8903	0.0232	0.0213	0.0223	0.0216	0.0212
0.0	0.0	0.0	-1013.0438	717.3042	NaN	NaN	-0.3	0.8919	0.0228	0.0209	0.0221	0.0214	0.0208
0.0	0.0	0.0	-352.0438	2165.3042	NaN	NaN	1.1941	0.892	0.0228	0.0208	0.0221	0.0214	0.0208
0.0	0.0	0.0	-544.0438	-327.6958	NaN	NaN	0.3759	0.8917	0.0229	0.0209	0.0222	0.0214	0.0209
0.0	0.0	0.0	-1223.0438	-150.6958	NaN	NaN	0.1097	0.8915	0.023	0.021	0.0223	0.0213	0.021
0.0	0.0	0.0	387.9562	-2150.6958	NaN	NaN	1.2201	0.8913	0.0231	0.021	0.0223	0.0212	0.0211
0.0	0.0	0.0	-993.0438	-2070.6958	NaN	NaN	0.6759	0.8919	0.023	0.0209	0.0221	0.021	0.021
0.0	0.0	0.0	-727.0438	1415.3042	NaN	NaN	1.3	0.8928	0.0228	0.0207	0.0219	0.021	0.0207
0.0	0.0	0.0	-1383.0438	2028.3042	NaN	NaN	1.3	0.8928	0.0229	0.0206	0.0219	0.0212	0.0206
0.0	0.0	0.0	-2313.0438	3215.3042	NaN	NaN	1.3	0.8923	0.023	0.0208	0.022	0.0212	0.0207
0.0	0.0	0.0	-954.0438	-836.6958	NaN	NaN	0.4672	0.8909	0.0233	0.0211	0.0222	0.0213	0.0211
0.0	0.0	0.0	-1094.0438	-498.6958	NaN	NaN	0.3131	0.8909	0.0234	0.0212	0.0222	0.0213	0.0211
0.0	0.0	0.0	-373.0438	-2376.6958	NaN	NaN	0.8643	0.8913	0.0232	0.0211	0.0221	0.0211	0.0211
0.0	0.0	0.0	-701.0438	37.3042	NaN	NaN	-0.0562	0.8918	0.0231	0.0211	0.022	0.0211	0.0209
0.0	0.0	0.0	-670.0438	1018.3042	NaN	NaN	1.3	0.8928	0.0228	0.0209	0.0219	0.021	0.0206
0.0	0.0	0.0	887.9562	-1654.6958	NaN	NaN	1.3	0.8921	0.0229	0.021	0.0221	0.0211	0.0208
0.0	0.0	0.0	-1920.0438	-14.6958	NaN	NaN	0.0076	0.8921	0.023	0.021	0.022	0.021	0.0209
0.0	0.0	0.0	-392.0438	-2815.6958	NaN	NaN	0.8778	0.8926	0.0229	0.021	0.0219	0.0208	0.0208
0.0	0.0	0.0	342.9562	-914.6958	NaN	NaN	1.3	0.8935	0.0227	0.021	0.0216	0.0206	0.0206
0.0	0.0	0.0	173.9562	1804.3042	NaN	NaN	0.9121	0.8935	0.0227	0.0207	0.0217	0.0208	0.0206
0.0	0.0	0.0	432.9562	-1447.6958	NaN	NaN	1.3	0.8933	0.0228	0.0208	0.0217	0.0208	0.0206
0.0	0.0	0.0	865.9562	-2045.6958	NaN	NaN	1.3	0.8931	0.0228	0.0209	0.0217	0.0209	0.0206
0.0	0.0	0.0	-1932.0438	954.3042	NaN	NaN	-0.3	0.8929	0.0228	0.0209	0.0217	0.021	0.0206
0.0	0.0	0.0	-1888.0438	-433.6958	NaN	NaN	0.1868	0.893	0.0227	0.021	0.0218	0.021	0.0205
0.0	0.0	0.0	-1445.0438	401.3042	NaN	NaN	-0.3	0.893	0.0226	0.0211	0.0218	0.0209	0.0205
0.0	0.0	0.0	-2043.0438	-1626.6958	NaN	NaN	0.4433	0.893	0.0227	0.021	0.0219	0.0209	0.0205
0.0	0.0	0.0	-1588.0438	-1304.6958	NaN	NaN	0.451	0.8935	0.0226	0.0211	0.0217	0.0206	0.0205
0.0	0.0	0.0	-600.0438	-1138.6958	NaN	NaN	0.6549	0.8938	0.0225	0.0211	0.0216	0.0205	0.0205
0.0	0.0	0.0	-2804.0438	1672.3042	NaN	NaN	-0.3	0.8946	0.0222	0.021	0.0214	0.0203	0.0204
0.0	0.0	0.0	1133.9562	-2217.6958	NaN	NaN	1.3	0.8947	0.022	0.021	0.0214	0.0204	0.0205
0.0	0.0	0.0	324.9562	2733.3042	NaN	NaN	0.8937	0.8946	0.0221	0.0208	0.0215	0.0205	0.0205
0.0	0.0	0.0	-90.0438	-376.6958	NaN	NaN	0.8071	0.8941	0.0222	0.021	0.0216	0.0205	0.0206
0.0	0.0	0.0	-473.0438	-1111.6958	NaN	NaN	0.7015	0.8939	0.0223	0.0213	0.0216	0.0204	0.0206
0.0	0.0	0.0	-1029.0438	-170.6958	NaN	NaN	0.1423	0.8936	0.0224	0.0213	0.0216	0.0204	0.0207
0.0	0.0	0.0	-585.0438	-3352.6958	NaN	NaN	0.8514	0.8937	0.0223	0.0214	0.0215	0.0204	0.0207
0.0	0.0	0.0	-961.0438	939.3042	NaN	NaN	-0.3	0.8938	0.0222	0.0212	0.0215	0.0205	0.0208
0.0	0.0	0.0	1666.9562	-57.6958	NaN	NaN	-0.0359	0.894	0.0222	0.021	0.0215	0.0206	0.0208
0.0	0.0	0.0	344.9562	-1946.6958	NaN	NaN	1.2154	0.8936	0.0223	0.0211	0.0215	0.0207	0.0209
0.0	0.0	0.0	-851.0438	-2101.6958	NaN	NaN	0.7118	0.8933	0.0223	0.0212	0.0216	0.0207	0.021
0.0	0.0	0.0	-1086.0438	-833.6958	NaN	NaN	0.4343	0.8933	0.0223	0.0212	0.0215	0.0207	0.0209
0.0	0.0	0.0	-2105.0438	362.3042	NaN	NaN	-0.2079	0.893	0.0224	0.0212	0.0216	0.0207	0.021
0.0	0.0	0.0	-1518.0438	-1013.6958	NaN	NaN	0.4004	0.8932	0.0223	0.0212	0.0216	0.0206	0.021
0.0	0.0	0.0	-1472.0438	-2354.6958	NaN	NaN	0.6153	0.8932	0.0223	0.0212	0.0215	0.0207	0.0211
0.0	0.0	0.0	-742.0438	3148.3042	NaN	NaN	1.3	0.8945	0.0221	0.0207	0.0213	0.0206	0.0208
0.0	0.0	0.0	-2090.0438	523.3042	NaN	NaN	-0.3	0.8949	0.0219	0.0204	0.0213	0.0206	0.0208
0.0	0.0	0.0	1931.9562	852.3042	NaN	NaN	0.3061	0.8955	0.0218	0.0202	0.0212	0.0207	0.0206
0.0	0.0	0.0	-1254.0438	-1249.6958	NaN	NaN	0.4991	0.8943	0.0221	0.0204	0.0215	0.0209	0.0208
0.0	0.0	0.0	-1532.0438	1588.3042	NaN	NaN	1.3	0.8943	0.0222	0.0204	0.0215	0.0209	0.0208
0.0	0.0	0.0	-1564.0438	-803.6958	NaN	NaN	0.3394	0.8933	0.0223	0.0207	0.0217	0.0209	0.0211
0.0	0.0	0.0	-1686.0438	271.3042	NaN	NaN	-0.1918	0.8936	0.0222	0.0206	0.0217	0.0209	0.0209
0.0	0.0	0.0	-29.0438	75.3042	NaN	NaN	1.3	0.8934	0.0223	0.0207	0.0217	0.021	0.0209
0.0	0.0	0.0	613.9562	814.3042	NaN	NaN	0.5701	0.8943	0.0222	0.0204	0.0215	0.021	0.0206
0.0	0.0	0.0	-265.0438	763.3042	NaN	NaN	1.3	0.8942	0.0223	0.0204	0.0215	0.021	0.0206
0.0	0.0	0.0	-510.0438	-664.6958	NaN	NaN	0.5658	0.8944	0.0222	0.0204	0.0214	0.021	0.0206
0.0	0.0	0.0	-892.0438	1148.3042	NaN	NaN	1.3	0.8947	0.0222	0.0203	0.0214	0.021	0.0206
0.0	0.0	0.0	-2279.0438	-684.6958	NaN	NaN	0.231	0.894	0.0222	0.0204	0.0215	0.0211	0.0208
0.0	0.0	0.0	-1961.0438	2669.3042	NaN	NaN	1.3	0.8943	0.0222	0.0204	0.0215	0.021	0.0206
0.0	0.0	0.0	-1683.0438	-1077.6958	NaN	NaN	0.3904	0.8933	0.0224	0.0208	0.0217	0.0209	0.0209
0.0	0.0	0.0	-494.0438	-856.6958	NaN	NaN	0.6342	0.8939	0.0222	0.021	0.0216	0.0205	0.0209
0.0	0.0	0.0	175.9562	-1649.6958	NaN	NaN	1.1194	0.894	0.0222	0.021	0.0216	0.0204	0.0208
0.0	0.0	0.0	1123.9562	-1398.6958	NaN	NaN	1.3	0.8951	0.022	0.0207	0.0213	0.0204	0.0206
0.0	0.0	0.0	-613.0438	240.3042	NaN	NaN	-0.3	0.895	0.022	0.0206	0.0212	0.0205	0.0206
0.0	0.0	0.0	-442.0438	1914.3042	NaN	NaN	1.3	0.8953	0.0222	0.0205	0.0211	0.0205	0.0205
0.0	0.0	0.0	-273.0438	-2196.6958	NaN	NaN	0.8894	0.894	0.0224	0.0208	0.0212	0.0207	0.0208
0.0	0.0	0.0	392.9562	1359.3042	NaN	NaN	0.7757	0.8945	0.0224	0.0205	0.0211	0.0208	0.0207
0.0	0.0	0.0	996.9562	1623.3042	NaN	NaN	0.6195	0.8941	0.0226	0.0204	0.0212	0.0211	0.0207
0.0	0.0	0.0	-2419.0438	2266.3042	NaN	NaN	-0.3	0.8935	0.0228	0.0204	0.0213	0.0213	0.0208
0.0	0.0	0.0	-683.0438	2078.3042	NaN	NaN	1.3	0.8929	0.0229	0.0208	0.0214	0.0212	0.0208
0.0	0.0	0.0	670.9562	-521.6958	NaN	NaN	-0.3	0.8922	0.0229	0.0213	0.0216	0.021	0.021
0.0	0.0	0.0	-1771.0438	-2070.6958	NaN	NaN	0.539	0.8918	0.0229	0.0215	0.0218	0.021	0.021
0.0	0.0	0.0	-1713.0438	-1407.6958	NaN	NaN	0.4511	0.8925	0.0227	0.0214	0.0217	0.0209	0.0209
0.0	0.0	0.0	-723.0438	2434.3042	NaN	NaN	1.3	0.8934	0.0225	0.0209	0.0215	0.0211	0.0207
0.0	0.0	0.0	920.9562	-2818.6958	NaN	NaN	1.3	0.8928	0.0226	0.021	0.0216	0.0212	0.0208
0.0	0.0	0.0	-569.0438	286.3042	NaN	NaN	-0.3	0.893	0.0225	0.0212	0.0217	0.0209	0.0207
0.0	0.0	0.0	-1259.0438	-2895.6958	NaN	NaN	0.697	0.893	0.0225	0.0215	0.0216	0.0208	0.0207
0.0	0.0	0.0	390.9562	-2502.6958	NaN	NaN	1.1851	0.8935	0.0223	0.0214	0.0214	0.0207	0.0207
0.0	0.0	0.0	-950.0438	45.3042	NaN	NaN	-0.0501	0.8934	0.0222	0.0213	0.0215	0.0208	0.0208
0.0	0.0	0.0	-1185.0438	763.3042	NaN	NaN	-0.3	0.8948	0.0221	0.0207	0.0212	0.0208	0.0205
0.0	0.0	0.0	224.9562	-660.6958	NaN	NaN	1.3	0.8943	0.0222	0.0206	0.0212	0.0211	0.0206
0.0	0.0	0.0	819.9562	-1148.6958	NaN	NaN	1.3	0.8942	0.0224	0.0205	0.0212	0.0212	0.0205
0.0	0.0	0.0	-482.0438	707.3042	NaN	NaN	1.3	0.8933	0.0226	0.0207	0.0213	0.0213	0.0208
0.0	0.0	0.0	-1545.0438	-1583.6958	NaN	NaN	0.5062	0.8927	0.0226	0.021	0.0215	0.0213	0.021
0.0	0.0	0.0	-1209.0438	930.3042	NaN	NaN	-0.3	0.8935	0.0226	0.0206	0.0214	0.0212	0.0208
0.0	0.0	0.0	-1169.0438	-744.6958	NaN	NaN	0.3891	0.8934	0.0226	0.0206	0.0214	0.0212	0.0208
0.0	0.0	0.0	1192.9562	2183.3042	NaN	NaN	0.6467	0.8946	0.0225	0.02	0.0214	0.021	0.0204
0.0	0.0	0.0	446.9562	331.3042	NaN	NaN	0.4257	0.8941	0.0227	0.0201	0.0214	0.0211	0.0205
0.0	0.0	0.0	-762.0438	619.3042	NaN	NaN	-0.3	0.8944	0.0227	0.0199	0.0214	0.0211	0.0205
0.0	0.0	0.0	-395.0438	2646.3042	NaN	NaN	1.1755	0.8942	0.0228	0.0198	0.0214	0.0213	0.0205
0.0	0.0	0.0	-161.0438	122.3042	NaN	NaN	-0.3	0.8943	0.0228	0.0197	0.0215	0.0212	0.0205
0.0	0.0	0.0	-916.0438	2643.3042	NaN	NaN	1.3	0.894	0.0228	0.0198	0.0216	0.0213	0.0206
0.0	0.0	0.0	1040.9562	-1374.6958	NaN	NaN	1.3	0.8941	0.0227	0.0199	0.0215	0.0211	0.0206
0.0	0.0	0.0	-148.0438	-1484.6958	NaN	NaN	0.9093	0.8938	0.0228	0.02	0.0215	0.0212	0.0206
0.0	0.0	0.0	-788.0438	-1037.6958	NaN	NaN	0.5684	0.8939	0.0227	0.0202	0.0214	0.0212	0.0207
0.0	0.0	0.0	-148.0438	73.3042	NaN	NaN	-0.3	0.8941	0.0226	0.0201	0.0214	0.0212	0.0206
0.0	0.0	0.0	-582.0438	-2459.6958	NaN	NaN	0.8086	0.8942	0.0226	0.02	0.0213	0.0212	0.0206
0.0	0.0	0.0	-504.0438	2969.3042	NaN	NaN	1.2045	0.8951	0.0225	0.0196	0.0213	0.0212	0.0203
0.0	0.0	0.0	-1240.0438	382.3042	NaN	NaN	-0.3	0.8949	0.0225	0.0196	0.0213	0.0213	0.0204
0.0	0.0	0.0	-1215.0438	519.3042	NaN	NaN	-0.3	0.8948	0.0225	0.0196	0.0214	0.0213	0.0204
0.0	0.0	0.0	-211.0438	816.3042	NaN	NaN	1.3	0.8946	0.0226	0.0196	0.0215	0.0214	0.0204
0.0	0.0	0.0	-617.0438	1700.3042	NaN	NaN	1.3	0.8943	0.0228	0.0197	0.0215	0.0212	0.0204
0.0	0.0	0.0	-1291.0438	-2454.6958	NaN	NaN	0.6553	0.8938	0.0228	0.0201	0.0214	0.0212	0.0207
0.0	0.0	0.0	-2033.0438	-216.6958	NaN	NaN	0.0963	0.8956	0.0223	0.0197	0.0211	0.0208	0.0204
0.0	0.0	0.0	-384.0438	-1359.6958	NaN	NaN	0.7798	0.8958	0.0223	0.0197	0.0211	0.0208	0.0203
0.0	0.0	0.0	-2711.0438	2482.3042	NaN	NaN	-0.3	0.8971	0.0219	0.0193	0.021	0.0207	0.02
0.0	0.0	0.0	-689.0438	2159.3042	NaN	NaN	1.3	0.8963	0.0222	0.0193	0.0212	0.0208	0.0201
0.0	0.0	0.0	-1797.0438	729.3042	NaN	NaN	-0.3	0.8962	0.0222	0.0194	0.0211	0.0208	0.0202
0.0	0.0	0.0	-912.0438	1672.3042	NaN	NaN	1.3	0.896	0.0223	0.0195	0.0212	0.0209	0.0202
0.0	0.0	0.0	-546.0438	-658.6958	NaN	NaN	0.5468	0.8961	0.0221	0.0195	0.0212	0.021	0.0201
0.0	0.0	0.0	-466.0438	1295.3042	NaN	NaN	1.3	0.8957	0.0221	0.0196	0.0213	0.0212	0.0201
0.0	0.0	0.0	-8.0438	769.3042	NaN	NaN	1.0106	0.8951	0.0223	0.0198	0.0214	0.0212	0.0203
0.0	0.0	0.0	-79.0438	-1058.6958	NaN	NaN	0.9305	0.8955	0.0223	0.0197	0.0212	0.021	0.0202
0.0	0.0	0.0	-898.0438	1164.3042	NaN	NaN	1.3	0.8954	0.0223	0.0196	0.0213	0.0211	0.0203
0.0	0.0	0.0	-1908.0438	706.3042	NaN	NaN	-0.3	0.8957	0.0223	0.0194	0.0213	0.0211	0.0202
0.0	0.0	0.0	565.9562	2035.3042	NaN	NaN	0.7824	0.8956	0.0222	0.0195	0.0214	0.0211	0.0202
0.0	0.0	0.0	130.9562	-201.6958	NaN	NaN	1.3	0.8953	0.0224	0.0196	0.0215	0.0211	0.0202
0.0	0.0	0.0	-315.0438	-896.6958	NaN	NaN	0.74	0.8948	0.0225	0.02	0.0216	0.0209	0.0202
0.0	0.0	0.0	-365.0438	-1190.6958	NaN	NaN	0.7654	0.8939	0.0226	0.0206	0.0218	0.0208	0.0204
0.0	0.0	0.0	-329.0438	-1600.6958	NaN	NaN	0.8295	0.8931	0.0226	0.0208	0.022	0.0208	0.0207
0.0	0.0	0.0	1764.9562	-2210.6958	NaN	NaN	1.3	0.8932	0.0226	0.0208	0.0219	0.0208	0.0206
0.0	0.0	0.0	-222.0438	225.3042	NaN	NaN	1.3	0.8936	0.0226	0.0207	0.0219	0.0209	0.0205
0.0	0.0	0.0	1120.9562	-444.6958	NaN	NaN	-0.3	0.8935	0.0226	0.0206	0.0218	0.0209	0.0206
0.0	0.0	0.0	18.9562	-1805.6958	NaN	NaN	1.0106	0.8931	0.0226	0.0208	0.0218	0.021	0.0207
0.0	0.0	0.0	541.9562	335.3042	NaN	NaN	0.3822	0.8928	0.0228	0.0207	0.0219	0.0212	0.0207
0.0	0.0	0.0	-189.0438	-104.6958	NaN	NaN	0.3564	0.8921	0.0229	0.0208	0.022	0.0214	0.0208
0.0	0.0	0.0	-32.0438	1444.3042	NaN	NaN	1.0227	0.8919	0.023	0.0207	0.0221	0.0215	0.0207
0.0	0.0	0.0	-482.0438	-612.6958	NaN	NaN	0.5597	0.8914	0.023	0.021	0.0222	0.0214	0.0209
0.0	0.0	0.0	-953.0438	-1822.6958	NaN	NaN	0.6567	0.8915	0.023	0.0211	0.0222	0.0214	0.0209
0.0	0.0	0.0	-849.0438	249.3042	NaN	NaN	-0.3	0.8917	0.0229	0.0211	0.0222	0.0213	0.0209
0.0	0.0	0.0	-533.0438	-1710.6958	NaN	NaN	0.7624	0.8919	0.0228	0.021	0.0222	0.0211	0.0209
0.0	0.0	0.0	-1088.0438	-199.6958	NaN	NaN	0.1551	0.8923	0.0227	0.021	0.0221	0.021	0.0209
0.0	0.0	0.0	-1125.0438	-2175.6958	NaN	NaN	0.6592	0.893	0.0226	0.0209	0.0219	0.0208	0.0207
0.0	0.0	0.0	298.9562	-354.6958	NaN	NaN	1.3	0.8939	0.0224	0.0208	0.0218	0.0207	0.0204
0.0	0.0	0.0	-1705.0438	862.3042	NaN	NaN	-0.3	0.8941	0.0223	0.0208	0.0218	0.0206	0.0204
0.0	0.0	0.0	-748.0438	-331.6958	NaN	NaN	0.3072	0.8944	0.0222	0.0208	0.0217	0.0205	0.0204
0.0	0.0	0.0	-1293.0438	-2354.6958	NaN	NaN	0.6455	0.8938	0.0224	0.0209	0.0218	0.0206	0.0205
0.0	0.0	0.0	-2795.0438	381.3042	NaN	NaN	-0.158	0.8946	0.0223	0.0208	0.0216	0.0204	0.0204
0.0	0.0	0.0	-1325.0438	753.3042	NaN	NaN	-0.3	0.8948	0.0223	0.0207	0.0215	0.0203	0.0203
0.0	0.0	0.0	-778.0438	-1534.6958	NaN	NaN	0.6636	0.8948	0.0222	0.0208	0.0216	0.0204	0.0203
0.0	0.0	0.0	-685.0438	356.3042	NaN	NaN	-0.3	0.895	0.0222	0.0206	0.0216	0.0205	0.0203
0.0	0.0	0.0	1198.9562	-792.6958	NaN	NaN	-0.3	0.8952	0.0221	0.0203	0.0215	0.0206	0.0202
0.0	0.0	0.0	1699.9562	1643.3042	NaN	NaN	0.4915	0.8951	0.0223	0.0201	0.0215	0.021	0.0201
0.0	0.0	0.0	-1609.0438	-1170.6958	NaN	NaN	0.4212	0.894	0.0226	0.0203	0.0216	0.0212	0.0203
0.0	0.0	0.0	139.9562	1248.3042	NaN	NaN	0.8992	0.8935	0.0228	0.0204	0.0217	0.0213	0.0203
0.0	0.0	0.0	-1737.0438	1021.3042	NaN	NaN	-0.3	0.8924	0.023	0.0207	0.0219	0.0214	0.0206
0.0	0.0	0.0	-1321.0438	-2127.6958	NaN	NaN	0.6169	0.8921	0.023	0.0209	0.022	0.0214	0.0207
0.0	0.0	0.0	120.9562	-1694.6958	NaN	NaN	1.0769	0.8918	0.023	0.021	0.0221	0.0214	0.0207
0.0	0.0	0.0	18.9562	17.3042	NaN	NaN	0.4772	0.8923	0.023	0.0208	0.0219	0.0214	0.0206
0.0	0.0	0.0	-663.0438	-1262.6958	NaN	NaN	0.6557	0.8922	0.023	0.0209	0.0218	0.0214	0.0206
0.0	0.0	0.0	-598.0438	-714.6958	NaN	NaN	0.5444	0.8923	0.023	0.0209	0.0218	0.0215	0.0205
0.0	0.0	0.0	-1721.0438	791.3042	NaN	NaN	-0.3	0.8924	0.0231	0.0208	0.0217	0.0216	0.0205
0.0	0.0	0.0	183.9562	-1616.6958	NaN	NaN	1.1284	0.8925	0.0231	0.0207	0.0215	0.0217	0.0205
0.0	0.0	0.0	947.9562	480.3042	NaN	NaN	0.3363	0.892	0.0233	0.0207	0.0216	0.022	0.0205
0.0	0.0	0.0	-35.0438	125.3042	NaN	NaN	1.3	0.8913	0.0235	0.0208	0.0216	0.0222	0.0206
0.0	0.0	0.0	-810.0438	330.3042	NaN	NaN	-0.3	0.8912	0.0235	0.0209	0.0216	0.0222	0.0207
0.0	0.0	0.0	-590.0438	1443.3042	NaN	NaN	1.3	0.8909	0.0235	0.0209	0.0216	0.0223	0.0208
0.0	0.0	0.0	-353.0438	-674.6958	NaN	NaN	0.6565	0.8914	0.0234	0.0207	0.0215	0.0223	0.0207
0.0	0.0	0.0	236.9562	-272.6958	NaN	NaN	1.3	0.8915	0.0233	0.0206	0.0215	0.0224	0.0207
0.0	0.0	0.0	838.9562	491.3042	NaN	NaN	0.3693	0.891	0.0234	0.0206	0.0217	0.0227	0.0207
0.0	0.0	0.0	432.9562	977.3042	NaN	NaN	0.693	0.8908	0.0235	0.0205	0.0217	0.0227	0.0206
0.0	0.0	0.0	-621.0438	-1606.6958	NaN	NaN	0.7212	0.8913	0.0235	0.0208	0.0216	0.0224	0.0205
0.0	0.0	0.0	-1346.0438	409.3042	NaN	NaN	-0.3	0.8915	0.0234	0.0209	0.0217	0.0221	0.0204
0.0	0.0	0.0	-2817.0438	-1694.6958	NaN	NaN	0.3756	0.8923	0.023	0.0208	0.0218	0.0217	0.0204
0.0	0.0	0.0	-296.0438	-770.6958	NaN	NaN	0.7225	0.893	0.0227	0.0206	0.0218	0.0216	0.0203
0.0	0.0	0.0	-1390.0438	1367.3042	NaN	NaN	-0.3	0.8935	0.0226	0.0203	0.0217	0.0216	0.0203
0.0	0.0	0.0	-336.0438	-3954.6958	NaN	NaN	0.9217	0.8932	0.0225	0.0204	0.0218	0.0216	0.0204
0.0	0.0	0.0	-1400.0438	1430.3042	NaN	NaN	1.3	0.8936	0.0224	0.0202	0.0217	0.0217	0.0204
0.0	0.0	0.0	-608.0438	1435.3042	NaN	NaN	1.3	0.8932	0.0226	0.0203	0.0218	0.0218	0.0204
0.0	0.0	0.0	-1446.0438	-3162.6958	NaN	NaN	0.6862	0.8935	0.0224	0.0204	0.0217	0.0216	0.0204
0.0	0.0	0.0	-975.0438	-877.6958	NaN	NaN	0.4737	0.8937	0.0224	0.0202	0.0218	0.0217	0.0203
0.0	0.0	0.0	-363.0438	-237.6958	NaN	NaN	0.3957	0.8938	0.0226	0.0201	0.0217	0.0216	0.0202
0.0	0.0	0.0	8.9562	-1370.6958	NaN	NaN	1.0066	0.8939	0.0226	0.0201	0.0216	0.0216	0.0202
0.0	0.0	0.0	-969.0438	-189.6958	NaN	NaN	0.1637	0.8939	0.0227	0.0201	0.0215	0.0216	0.0201
0.0	0.0	0.0	29.9562	578.3042	NaN	NaN	0.9508	0.8935	0.0229	0.0201	0.0215	0.0219	0.0201
0.0	0.0	0.0	677.9562	1302.3042	NaN	NaN	0.6576	0.893	0.0229	0.0201	0.0216	0.0222	0.0203
0.0	0.0	0.0	150.9562	605.3042	NaN	NaN	0.8004	0.8925	0.0231	0.0201	0.0217	0.0224	0.0202
0.0	0.0	0.0	1018.9562	-440.6958	NaN	NaN	-0.3	0.8918	0.0235	0.0203	0.0217	0.0225	0.0202
0.0	0.0	0.0	-286.0438	-1399.6958	NaN	NaN	0.8303	0.8921	0.0234	0.0203	0.0216	0.0224	0.0202
0.0	0.0	0.0	516.9562	1564.3042	NaN	NaN	0.7516	0.8916	0.0235	0.0204	0.0218	0.0225	0.0204
0.0	0.0	0.0	-1326.0438	123.3042	NaN	NaN	-0.1025	0.8917	0.0235	0.0204	0.0217	0.0224	0.0203
0.0	0.0	0.0	-619.0438	1217.3042	NaN	NaN	1.3	0.8914	0.0236	0.0204	0.0218	0.0224	0.0204
0.0	0.0	0.0	1248.9562	-798.6958	NaN	NaN	-0.3	0.8915	0.0235	0.0204	0.0218	0.0224	0.0204
0.0	0.0	0.0	1274.9562	-739.6958	NaN	NaN	-0.3	0.8909	0.0237	0.0205	0.0219	0.0225	0.0205
0.0	0.0	0.0	-554.0438	-704.6958	NaN	NaN	0.5598	0.8909	0.0237	0.0206	0.0219	0.0224	0.0205
0.0	0.0	0.0	647.9562	-1350.6958	NaN	NaN	1.3	0.8909	0.0236	0.0207	0.0219	0.0224	0.0206
0.0	0.0	0.0	864.9562	-1823.6958	NaN	NaN	1.3	0.8909	0.0236	0.0206	0.0219	0.0224	0.0205
0.0	0.0	0.0	-1526.0438	1466.3042	NaN	NaN	-0.3	0.891	0.0235	0.0205	0.0219	0.0225	0.0205
0.0	0.0	0.0	-819.0438	1091.3042	NaN	NaN	1.3	0.8909	0.0236	0.0205	0.022	0.0226	0.0205
0.0	0.0	0.0	-1760.0438	1097.3042	NaN	NaN	-0.3	0.8906	0.0237	0.0206	0.0221	0.0226	0.0205
0.0	0.0	0.0	-1914.0438	634.3042	NaN	NaN	-0.3	0.8901	0.0237	0.0209	0.0223	0.0225	0.0207
0.0	0.0	0.0	-1332.0438	379.3042	NaN	NaN	-0.3	0.8899	0.0236	0.0211	0.0224	0.0221	0.0208
0.0	0.0	0.0	910.9562	-2863.6958	NaN	NaN	1.3	0.8898	0.0236	0.0212	0.0225	0.0221	0.0207
0.0	0.0	0.0	-1448.0438	-1150.6958	NaN	NaN	0.4428	0.8903	0.0235	0.0211	0.0225	0.022	0.0205
0.0	0.0	0.0	-1608.0438	-654.6958	NaN	NaN	0.2893	0.8913	0.0233	0.021	0.0225	0.0216	0.0203
0.0	0.0	0.0	-1140.0438	-693.6958	NaN	NaN	0.3783	0.892	0.0231	0.021	0.0223	0.0213	0.0203
0.0	0.0	0.0	32.9562	-878.6958	NaN	NaN	1.039	0.8925	0.0229	0.0209	0.0223	0.0212	0.0202
0.0	0.0	0.0	-2796.0438	-2550.6958	NaN	NaN	0.4771	0.893	0.0228	0.0209	0.0222	0.0209	0.0202
0.0	0.0	0.0	-196.0438	-1444.6958	NaN	NaN	0.8805	0.8929	0.0228	0.0209	0.0222	0.021	0.0202
0.0	0.0	0.0	778.9562	1061.3042	NaN	NaN	0.5767	0.893	0.0227	0.0208	0.0222	0.0211	0.0202
0.0	0.0	0.0	-558.0438	-945.6958	NaN	NaN	0.6289	0.8924	0.0229	0.0209	0.0223	0.0212	0.0203
0.0	0.0	0.0	-1667.0438	-932.6958	NaN	NaN	0.3588	0.8923	0.0229	0.021	0.0222	0.0212	0.0203
0.0	0.0	0.0	-675.0438	700.3042	NaN	NaN	1.3	0.892	0.023	0.0211	0.0223	0.0213	0.0204
0.0	0.0	0.0	-859.0438	-1387.6958	NaN	NaN	0.6176	0.8921	0.0229	0.0211	0.0222	0.0213	0.0204
0.0	0.0	0.0	-1185.0438	186.3042	NaN	NaN	-0.1865	0.892	0.023	0.0211	0.0222	0.0213	0.0204
0.0	0.0	0.0	-98.0438	-798.6958	NaN	NaN	0.8907	0.8915	0.0231	0.0212	0.0223	0.0214	0.0205
0.0	0.0	0.0	-663.0438	-1374.6958	NaN	NaN	0.6746	0.8914	0.0232	0.0213	0.0222	0.0213	0.0205
0.0	0.0	0.0	-348.0438	-1626.6958	NaN	NaN	0.8238	0.8913	0.0232	0.0214	0.0222	0.0214	0.0205
0.0	0.0	0.0	141.9562	-126.6958	NaN	NaN	-0.3	0.891	0.0233	0.0214	0.0223	0.0214	0.0205
0.0	0.0	0.0	1055.9562	-743.6958	NaN	NaN	-0.3	0.8908	0.0233	0.0215	0.0223	0.0214	0.0206
0.0	0.0	0.0	-1744.0438	-1916.6958	NaN	NaN	0.5236	0.8909	0.0233	0.0215	0.0222	0.0214	0.0206
0.0	0.0	0.0	317.9562	-964.6958	NaN	NaN	1.3	0.8909	0.0233	0.0216	0.0222	0.0214	0.0207
0.0	0.0	0.0	-295.0438	-417.6958	NaN	NaN	0.586	0.891	0.0232	0.0216	0.0221	0.0213	0.0207
0.0	0.0	0.0	-1818.0438	-634.6958	NaN	NaN	0.2588	0.8911	0.0232	0.0216	0.0221	0.0213	0.0207
0.0	0.0	0.0	-1061.0438	906.3042	NaN	NaN	-0.3	0.8914	0.0231	0.0215	0.0221	0.0213	0.0207
0.0	0.0	0.0	-939.0438	740.3042	NaN	NaN	-0.3	0.8912	0.0232	0.0215	0.0221	0.0213	0.0207
0.0	0.0	0.0	822.9562	-981.6958	NaN	NaN	1.3	0.8912	0.0232	0.0216	0.0221	0.0213	0.0207
0.0	0.0	0.0	443.9562	-1009.6958	NaN	NaN	1.3	0.8912	0.0232	0.0216	0.0221	0.0212	0.0207
0.0	0.0	0.0	-398.0438	-930.6958	NaN	NaN	0.7004	0.8913	0.0232	0.0217	0.022	0.0211	0.0207
0.0	0.0	0.0	-924.0438	-841.6958	NaN	NaN	0.4767	0.8919	0.023	0.0216	0.0218	0.021	0.0207
0.0	0.0	0.0	688.9562	1558.3042	NaN	NaN	0.6934	0.892	0.023	0.0215	0.0218	0.021	0.0207
0.0	0.0	0.0	-1479.0438	-539.6958	NaN	NaN	0.2673	0.8917	0.023	0.0215	0.0219	0.0211	0.0208
0.0	0.0	0.0	-70.0438	-577.6958	NaN	NaN	0.8919	0.8918	0.0229	0.0216	0.022	0.0211	0.0207
0.0	0.0	0.0	-1985.0438	800.3042	NaN	NaN	-0.3	0.8914	0.0229	0.0217	0.0221	0.0211	0.0208
0.0	0.0	0.0	-1708.0438	-3491.6958	NaN	NaN	0.6715	0.8919	0.0228	0.0217	0.022	0.0208	0.0208
0.0	0.0	0.0	-308.0438	-2941.6958	NaN	NaN	0.9052	0.8932	0.0225	0.0215	0.0218	0.0204	0.0207
0.0	0.0	0.0	-984.0438	-1637.6958	NaN	NaN	0.6247	0.8937	0.0223	0.0214	0.0217	0.0201	0.0208
0.0	0.0	0.0	-880.0438	118.3042	NaN	NaN	-0.1553	0.8943	0.022	0.0213	0.0216	0.0201	0.0207
0.0	0.0	0.0	-514.0438	-656.6958	NaN	NaN	0.5609	0.8941	0.0219	0.0212	0.0216	0.0203	0.0207
0.0	0.0	0.0	-906.0438	1655.3042	NaN	NaN	1.3	0.8939	0.022	0.0213	0.0216	0.0204	0.0208
0.0	0.0	0.0	-1274.0438	849.3042	NaN	NaN	-0.3	0.8937	0.022	0.0215	0.0217	0.0203	0.0207
0.0	0.0	0.0	-533.0438	-3956.6958	NaN	NaN	0.8813	0.8929	0.0223	0.0217	0.0218	0.0204	0.0209
0.0	0.0	0.0	-2346.0438	-973.6958	NaN	NaN	0.2933	0.8931	0.0223	0.0217	0.0217	0.0203	0.0209
0.0	0.0	0.0	-31.0438	-1330.6958	NaN	NaN	0.9772	0.8934	0.0222	0.0216	0.0217	0.0202	0.0209
0.0	0.0	0.0	-1060.0438	-965.6958	NaN	NaN	0.4767	0.8936	0.0221	0.0216	0.0216	0.0202	0.0209
0.0	0.0	0.0	-1543.0438	-1753.6958	NaN	NaN	0.5319	0.8935	0.0221	0.0215	0.0216	0.0203	0.0209
0.0	0.0	0.0	646.9562	-1731.6958	NaN	NaN	1.3	0.8935	0.0221	0.0215	0.0215	0.0204	0.0209
0.0	0.0	0.0	-1472.0438	-251.6958	NaN	NaN	0.146	0.893	0.0222	0.0216	0.0216	0.0205	0.021
0.0	0.0	0.0	-1321.0438	175.3042	NaN	NaN	-0.153	0.8928	0.0223	0.0216	0.0217	0.0206	0.0211
0.0	0.0	0.0	-1185.0438	-2137.6958	NaN	NaN	0.6434	0.8926	0.0223	0.0216	0.0217	0.0206	0.0211
0.0	0.0	0.0	231.9562	1155.3042	NaN	NaN	0.8328	0.8927	0.0223	0.0215	0.0217	0.0207	0.0212
0.0	0.0	0.0	-1382.0438	-484.6958	NaN	NaN	0.2596	0.8921	0.0224	0.0215	0.0218	0.0208	0.0213
0.0	0.0	0.0	-495.0438	168.3042	NaN	NaN	-0.3	0.8922	0.0224	0.0215	0.0217	0.021	0.0213
0.0	0.0	0.0	-629.0438	1916.3042	NaN	NaN	1.3	0.8921	0.0225	0.0213	0.0216	0.0211	0.0213
0.0	0.0	0.0	-1564.0438	-344.6958	NaN	NaN	0.1806	0.8917	0.0226	0.0214	0.0217	0.0212	0.0214
0.0	0.0	0.0	-1601.0438	357.3042	NaN	NaN	-0.2873	0.8917	0.0226	0.0214	0.0217	0.0211	0.0214
0.0	0.0	0.0	-1087.0438	-729.6958	NaN	NaN	0.4017	0.8913	0.0226	0.0216	0.0219	0.0212	0.0214
0.0	0.0	0.0	-1535.0438	-268.6958	NaN	NaN	0.149	0.8914	0.0226	0.0217	0.0219	0.021	0.0214
0.0	0.0	0.0	-1484.0438	508.3042	NaN	NaN	-0.3	0.8915	0.0225	0.0217	0.0219	0.0209	0.0215
0.0	0.0	0.0	-1226.0438	-348.6958	NaN	NaN	0.2214	0.8922	0.0223	0.0216	0.0217	0.0208	0.0215
0.0	0.0	0.0	-1994.0438	-902.6958	NaN	NaN	0.3116	0.8934	0.022	0.0212	0.0213	0.0207	0.0213
0.0	0.0	0.0	1114.9562	1039.3042	NaN	NaN	0.4824	0.8946	0.0218	0.0208	0.0211	0.0208	0.0209
0.0	0.0	0.0	-882.0438	2240.3042	NaN	NaN	1.3	0.8944	0.0219	0.0208	0.0211	0.0209	0.021
0.0	0.0	0.0	153.9562	369.3042	NaN	NaN	0.7058	0.8937	0.0221	0.0209	0.0211	0.021	0.0212
0.0	0.0	0.0	-370.0438	-1310.6958	NaN	NaN	0.7798	0.8927	0.0223	0.0212	0.0213	0.0211	0.0214
0.0	0.0	0.0	-77.0438	267.3042	NaN	NaN	1.3	0.8931	0.0223	0.0209	0.0212	0.021	0.0214
0.0	0.0	0.0	-869.0438	-160.6958	NaN	NaN	0.1561	0.8929	0.0223	0.0209	0.0213	0.0211	0.0215
0.0	0.0	0.0	545.9562	22.3042	NaN	NaN	0.0392	0.8934	0.0223	0.0206	0.0212	0.0212	0.0212
0.0	0.0	0.0	730.9562	895.3042	NaN	NaN	0.5505	0.8943	0.0224	0.0203	0.0212	0.021	0.0208
0.0	0.0	0.0	1937.9562	84.3042	NaN	NaN	0.0417	0.8942	0.0224	0.0203	0.0212	0.021	0.0208
0.0	0.0	0.0	42.9562	-1031.6958	NaN	NaN	1.0434	0.8942	0.0224	0.0204	0.0212	0.021	0.0208
0.0	0.0	0.0	148.9562	-1898.6958	NaN	NaN	1.0851	0.8939	0.0224	0.0204	0.0212	0.0211	0.0208
0.0	0.0	0.0	-624.0438	521.3042	NaN	NaN	-0.3	0.8945	0.0224	0.0203	0.0212	0.0211	0.0206
0.0	0.0	0.0	-693.0438	1892.3042	NaN	NaN	1.3	0.8944	0.0223	0.0203	0.0212	0.0211	0.0207
0.0	0.0	0.0	-1211.0438	-1255.6958	NaN	NaN	0.5091	0.8937	0.0224	0.0207	0.0213	0.0211	0.0209
0.0	0.0	0.0	-3178.0438	-824.6958	NaN	NaN	0.206	0.894	0.0223	0.0208	0.0213	0.0209	0.0207
0.0	0.0	0.0	-1216.0438	423.3042	NaN	NaN	-0.3	0.8944	0.0223	0.0207	0.0212	0.0207	0.0206
0.0	0.0	0.0	-915.0438	-1241.6958	NaN	NaN	0.5757	0.895	0.0221	0.0205	0.0211	0.0207	0.0205
0.0	0.0	0.0	1053.9562	1609.3042	NaN	NaN	0.6043	0.8966	0.022	0.02	0.0209	0.0205	0.02
0.0	0.0	0.0	-1625.0438	-68.6958	NaN	NaN	0.0406	0.8956	0.0223	0.0201	0.0211	0.0208	0.0201
0.0	0.0	0.0	-851.0438	2471.3042	NaN	NaN	1.3	0.8956	0.0224	0.0201	0.0211	0.0207	0.0201
0.0	0.0	0.0	-327.0438	38.3042	NaN	NaN	-0.1327	0.8952	0.0225	0.0201	0.0212	0.0208	0.0202
0.0	0.0	0.0	559.9562	1998.3042	NaN	NaN	0.7811	0.8944	0.0227	0.0202	0.0214	0.021	0.0204
0.0	0.0	0.0	-848.0438	2029.3042	NaN	NaN	1.3	0.8939	0.0228	0.0203	0.0215	0.0211	0.0205
0.0	0.0	0.0	-480.0438	1706.3042	NaN	NaN	1.3	0.8938	0.0228	0.0202	0.0215	0.0211	0.0205
0.0	0.0	0.0	1392.9562	1255.3042	NaN	NaN	0.474	0.8932	0.0229	0.0204	0.0216	0.0212	0.0207
0.0	0.0	0.0	-585.0438	-853.6958	NaN	NaN	0.5934	0.8933	0.0228	0.0204	0.0215	0.0211	0.0208
0.0	0.0	0.0	796.9562	824.3042	NaN	NaN	0.5084	0.8931	0.0229	0.0204	0.0216	0.0213	0.0207
0.0	0.0	0.0	-1405.0438	1146.3042	NaN	NaN	-0.3	0.8932	0.0228	0.0204	0.0216	0.0213	0.0207
0.0	0.0	0.0	-1088.0438	643.3042	NaN	NaN	-0.3	0.8934	0.0228	0.0204	0.0216	0.0212	0.0207
0.0	0.0	0.0	287.9562	-3858.6958	NaN	NaN	1.0806	0.8933	0.0227	0.0207	0.0217	0.0209	0.0207
0.0	0.0	0.0	-508.0438	1355.3042	NaN	NaN	1.3	0.8946	0.0225	0.0204	0.0214	0.0207	0.0204
0.0	0.0	0.0	-732.0438	186.3042	NaN	NaN	-0.3	0.8947	0.0224	0.0204	0.0214	0.0206	0.0205
0.0	0.0	0.0	-860.0438	-896.6958	NaN	NaN	0.5104	0.8952	0.0223	0.0203	0.0213	0.0205	0.0204
0.0	0.0	0.0	-2068.0438	1769.3042	NaN	NaN	-0.3	0.8951	0.0224	0.0202	0.0214	0.0207	0.0203
0.0	0.0	0.0	-1907.0438	-292.6958	NaN	NaN	0.1331	0.8945	0.0224	0.0205	0.0215	0.0206	0.0205
0.0	0.0	0.0	-1367.0438	779.3042	NaN	NaN	-0.3	0.8943	0.0224	0.0206	0.0217	0.0206	0.0205
0.0	0.0	0.0	-235.0438	-805.6958	NaN	NaN	0.7742	0.8945	0.0223	0.0205	0.0217	0.0205	0.0204
0.0	0.0	0.0	-1203.0438	-1270.6958	NaN	NaN	0.5137	0.8947	0.0222	0.0205	0.0217	0.0205	0.0203
0.0	0.0	0.0	-349.0438	1611.3042	NaN	NaN	1.2765	0.8954	0.0221	0.0202	0.0216	0.0206	0.0201
0.0	0.0	0.0	-629.0438	-1545.6958	NaN	NaN	0.7107	0.8941	0.0223	0.0207	0.0219	0.0207	0.0203
0.0	0.0	0.0	-811.0438	-1840.6958	NaN	NaN	0.6941	0.894	0.0223	0.0209	0.0219	0.0206	0.0203
0.0	0.0	0.0	-1317.0438	-357.6958	NaN	NaN	0.2136	0.8938	0.0224	0.021	0.0218	0.0205	0.0204
0.0	0.0	0.0	-2939.0438	-661.6958	NaN	NaN	0.1838	0.894	0.0224	0.021	0.0217	0.0205	0.0204
0.0	0.0	0.0	-773.0438	-1785.6958	NaN	NaN	0.6979	0.8942	0.0223	0.0207	0.0217	0.0207	0.0204
0.0	0.0	0.0	609.9562	1192.3042	NaN	NaN	0.6616	0.8944	0.0223	0.0204	0.0217	0.021	0.0203
0.0	0.0	0.0	225.9562	233.3042	NaN	NaN	0.508	0.8939	0.0225	0.0205	0.0217	0.021	0.0205
0.0	0.0	0.0	-1322.0438	-411.6958	NaN	NaN	0.2375	0.8937	0.0225	0.0206	0.0217	0.0209	0.0205
0.0	0.0	0.0	-689.0438	-3058.6958	NaN	NaN	0.8161	0.8936	0.0225	0.0208	0.0217	0.0207	0.0207
0.0	0.0	0.0	-762.0438	-232.6958	NaN	NaN	0.2339	0.8944	0.0224	0.0205	0.0215	0.0207	0.0205
0.0	0.0	0.0	348.9562	-1728.6958	NaN	NaN	1.2529	0.8947	0.0224	0.0203	0.0214	0.0208	0.0205
0.0	0.0	0.0	1101.9562	16.3042	NaN	NaN	0.0146	0.8947	0.0225	0.02	0.0214	0.0212	0.0204
0.0	0.0	0.0	-1089.0438	2741.3042	NaN	NaN	1.3	0.8948	0.0226	0.0197	0.0214	0.0213	0.0203
0.0	0.0	0.0	480.9562	268.3042	NaN	NaN	0.3581	0.8935	0.0228	0.0202	0.0214	0.0213	0.0207
0.0	0.0	0.0	-2664.0438	-2571.6958	NaN	NaN	0.4912	0.8941	0.0226	0.0204	0.0214	0.0211	0.0205
0.0	0.0	0.0	-263.0438	1895.3042	NaN	NaN	1.1612	0.8938	0.0227	0.0203	0.0215	0.0212	0.0206
0.0	0.0	0.0	-1250.0438	54.3042	NaN	NaN	-0.0454	0.8941	0.0226	0.0203	0.0214	0.021	0.0206
0.0	0.0	0.0	-671.0438	1131.3042	NaN	NaN	1.3	0.8943	0.0225	0.0201	0.0214	0.0211	0.0206
0.0	0.0	0.0	-420.0438	-948.6958	NaN	NaN	0.6931	0.8943	0.0225	0.0202	0.0213	0.0211	0.0205
0.0	0.0	0.0	-1092.0438	2050.3042	NaN	NaN	1.3	0.8944	0.0225	0.0199	0.0214	0.0213	0.0205
0.0	0.0	0.0	1441.9562	1576.3042	NaN	NaN	0.5223	0.8943	0.0226	0.0198	0.0215	0.0214	0.0205
0.0	0.0	0.0	-2187.0438	253.3042	NaN	NaN	-0.131	0.8935	0.0227	0.0202	0.0215	0.0214	0.0207
0.0	0.0	0.0	-149.0438	-1226.6958	NaN	NaN	0.8917	0.8934	0.0227	0.0205	0.0216	0.0211	0.0207
0.0	0.0	0.0	-1993.0438	-1855.6958	NaN	NaN	0.4822	0.8933	0.0225	0.0207	0.0217	0.0209	0.0208
0.0	0.0	0.0	-589.0438	22.3042	NaN	NaN	-0.0394	0.894	0.0224	0.0204	0.0217	0.0209	0.0206
0.0	0.0	0.0	-644.0438	473.3042	NaN	NaN	-0.3	0.8942	0.0223	0.0204	0.0216	0.0209	0.0206
0.0	0.0	0.0	-773.0438	-1849.6958	NaN	NaN	0.7053	0.8937	0.0224	0.0206	0.0217	0.0209	0.0207
0.0	0.0	0.0	-64.0438	-192.6958	NaN	NaN	0.7505	0.8936	0.0225	0.0205	0.0217	0.021	0.0207
0.0	0.0	0.0	-2196.0438	-1783.6958	NaN	NaN	0.4482	0.8938	0.0224	0.0206	0.0216	0.0208	0.0209
0.0	0.0	0.0	1232.9562	-1354.6958	NaN	NaN	1.3	0.8943	0.0222	0.0205	0.0215	0.0207	0.0208
0.0	0.0	0.0	2596.9562	-442.6958	NaN	NaN	-0.2055	0.8947	0.0223	0.0202	0.0214	0.0208	0.0206
0.0	0.0	0.0	-1686.0438	662.3042	NaN	NaN	-0.3	0.8939	0.0225	0.0203	0.0215	0.0211	0.0208
0.0	0.0	0.0	144.9562	1126.3042	NaN	NaN	0.886	0.8937	0.0225	0.0203	0.0215	0.0211	0.0208
0.0	0.0	0.0	2466.9562	482.3042	NaN	NaN	0.1635	0.8935	0.0227	0.0202	0.0215	0.0212	0.0208
0.0	0.0	0.0	243.9562	-3310.6958	NaN	NaN	1.0795	0.8934	0.0227	0.0204	0.0214	0.0211	0.021
0.0	0.0	0.0	-859.0438	176.3042	NaN	NaN	-0.2582	0.8938	0.0226	0.0201	0.0215	0.0212	0.0208
0.0	0.0	0.0	369.9562	4076.3042	NaN	NaN	0.9168	0.8938	0.0228	0.0199	0.0216	0.0214	0.0206
0.0	0.0	0.0	-806.0438	1087.3042	NaN	NaN	1.3	0.8932	0.0229	0.0202	0.0216	0.0214	0.0208
0.0	0.0	0.0	-1773.0438	-1792.6958	NaN	NaN	0.5028	0.8936	0.0227	0.0204	0.0216	0.021	0.0207
0.0	0.0	0.0	684.9562	-1205.6958	NaN	NaN	1.3	0.8936	0.0227	0.0206	0.0217	0.0209	0.0206
0.0	0.0	0.0	-1174.0438	-3277.6958	NaN	NaN	0.7363	0.8937	0.0225	0.0206	0.0216	0.0208	0.0207
0.0	0.0	0.0	279.9562	736.3042	NaN	NaN	0.7245	0.894	0.0225	0.0204	0.0216	0.0209	0.0205
0.0	0.0	0.0	-1330.0438	-122.6958	NaN	NaN	0.0845	0.8939	0.0225	0.0205	0.0217	0.0209	0.0205
0.0	0.0	0.0	-326.0438	1901.3042	NaN	NaN	1.207	0.8944	0.0224	0.0203	0.0216	0.0209	0.0205
0.0	0.0	0.0	-389.0438	-935.6958	NaN	NaN	0.7063	0.8942	0.0223	0.0205	0.0216	0.0208	0.0205
0.0	0.0	0.0	-881.0438	-820.6958	NaN	NaN	0.4823	0.8947	0.0223	0.0203	0.0215	0.0209	0.0204
0.0	0.0	0.0	963.9562	827.3042	NaN	NaN	0.4619	0.8941	0.0224	0.0203	0.0216	0.021	0.0205
0.0	0.0	0.0	-593.0438	-114.6958	NaN	NaN	0.1621	0.8939	0.0224	0.0205	0.0217	0.021	0.0205
0.0	0.0	0.0	-636.0438	-1080.6958	NaN	NaN	0.6295	0.8932	0.0226	0.0208	0.0219	0.0209	0.0207
0.0	0.0	0.0	-2401.0438	-1800.6958	NaN	NaN	0.4286	0.8931	0.0225	0.021	0.0219	0.0208	0.0207
0.0	0.0	0.0	445.9562	786.3042	NaN	NaN	0.6381	0.8937	0.0225	0.0206	0.0218	0.0209	0.0205
0.0	0.0	0.0	234.9562	-8.6958	NaN	NaN	-0.0384	0.8936	0.0226	0.0204	0.0218	0.0211	0.0205
0.0	0.0	0.0	1149.9562	1029.3042	NaN	NaN	0.4723	0.8935	0.0226	0.0203	0.0218	0.0213	0.0205
0.0	0.0	0.0	116.9562	1705.3042	NaN	NaN	0.9358	0.8932	0.0228	0.0203	0.0218	0.0213	0.0205
0.0	0.0	0.0	-491.0438	-646.6958	NaN	NaN	0.5684	0.893	0.0229	0.0204	0.0218	0.0213	0.0206
0.0	0.0	0.0	-1580.0438	3035.3042	NaN	NaN	1.3	0.8934	0.0228	0.0203	0.0217	0.0212	0.0205
0.0	0.0	0.0	-120.0438	2199.3042	NaN	NaN	1.0577	0.8936	0.0228	0.0202	0.0217	0.0212	0.0205
0.0	0.0	0.0	364.9562	741.3042	NaN	NaN	0.6701	0.8935	0.0227	0.0204	0.0219	0.0211	0.0205
0.0	0.0	0.0	108.9562	665.3042	NaN	NaN	0.8593	0.8934	0.0227	0.0205	0.022	0.0209	0.0204
0.0	0.0	0.0	-1090.0438	-785.6958	NaN	NaN	0.4189	0.8936	0.0225	0.0208	0.0221	0.0207	0.0204
0.0	0.0	0.0	-217.0438	-1663.6958	NaN	NaN	0.8846	0.8937	0.0225	0.0208	0.022	0.0206	0.0204
0.0	0.0	0.0	621.9562	-3058.6958	NaN	NaN	1.2552	0.894	0.0224	0.0209	0.0219	0.0205	0.0203
0.0	0.0	0.0	850.9562	-226.6958	NaN	NaN	-0.3	0.8947	0.0222	0.0207	0.0218	0.0205	0.0201
0.0	0.0	0.0	-846.0438	-72.6958	NaN	NaN	0.0791	0.895	0.0221	0.0205	0.0218	0.0206	0.0201
0.0	0.0	0.0	345.9562	1635.3042	NaN	NaN	0.8254	0.8944	0.0222	0.0205	0.0219	0.0208	0.0202
0.0	0.0	0.0	-659.0438	-1241.6958	NaN	NaN	0.6533	0.8943	0.0222	0.0207	0.0219	0.0207	0.0202
0.0	0.0	0.0	343.9562	409.3042	NaN	NaN	0.5434	0.8941	0.0222	0.0208	0.022	0.0207	0.0202
0.0	0.0	0.0	-145.0438	-1371.6958	NaN	NaN	0.9044	0.8939	0.0223	0.0208	0.022	0.0207	0.0204
0.0	0.0	0.0	-1754.0438	-809.6958	NaN	NaN	0.3158	0.8937	0.0223	0.0209	0.022	0.0207	0.0204
0.0	0.0	0.0	-1970.0438	-913.6958	NaN	NaN	0.3168	0.8935	0.0224	0.0208	0.0221	0.0208	0.0204
0.0	0.0	0.0	20.9562	1783.3042	NaN	NaN	0.9884	0.8939	0.0223	0.0207	0.0221	0.0207	0.0203
0.0	0.0	0.0	-939.0438	-1990.6958	NaN	NaN	0.6795	0.8938	0.0224	0.0208	0.022	0.0206	0.0204
0.0	0.0	0.0	-882.0438	-1871.6958	NaN	NaN	0.6797	0.8936	0.0225	0.0208	0.0221	0.0206	0.0205
0.0	0.0	0.0	-1270.0438	-992.6958	NaN	NaN	0.4387	0.8939	0.0225	0.0208	0.022	0.0205	0.0204
0.0	0.0	0.0	-248.0438	1866.3042	NaN	NaN	1.1533	0.8945	0.0223	0.0206	0.0218	0.0204	0.0203
0.0	0.0	0.0	-583.0438	264.3042	NaN	NaN	-0.3	0.894	0.0225	0.0207	0.0219	0.0204	0.0205
0.0	0.0	0.0	-1709.0438	-1876.6958	NaN	NaN	0.5234	0.8936	0.0226	0.0209	0.0219	0.0205	0.0206
0.0	0.0	0.0	-236.0438	1680.3042	NaN	NaN	1.1634	0.8939	0.0226	0.0207	0.0217	0.0205	0.0205
0.0	0.0	0.0	58.9562	764.3042	NaN	NaN	0.9284	0.8935	0.0227	0.0208	0.0218	0.0206	0.0206
0.0	0.0	0.0	-423.0438	1445.3042	NaN	NaN	1.3	0.8932	0.0228	0.0209	0.0218	0.0207	0.0206
0.0	0.0	0.0	-362.0438	-1911.6958	NaN	NaN	0.8408	0.8927	0.0229	0.0211	0.0219	0.0207	0.0207
0.0	0.0	0.0	-325.0438	287.3042	NaN	NaN	-0.3	0.8932	0.0228	0.0211	0.0218	0.0205	0.0206
0.0	0.0	0.0	629.9562	-531.6958	NaN	NaN	-0.3	0.8932	0.0228	0.0212	0.0217	0.0205	0.0206
0.0	0.0	0.0	-444.0438	-3208.6958	NaN	NaN	0.8784	0.8934	0.0227	0.0213	0.0217	0.0204	0.0206
0.0	0.0	0.0	-395.0438	-864.6958	NaN	NaN	0.6864	0.8936	0.0227	0.0212	0.0216	0.0205	0.0204
0.0	0.0	0.0	-1016.0438	1031.3042	NaN	NaN	1.3	0.8934	0.0227	0.0213	0.0216	0.0205	0.0205
0.0	0.0	0.0	-1422.0438	-389.6958	NaN	NaN	0.2151	0.8933	0.0228	0.0214	0.0216	0.0204	0.0205
0.0	0.0	0.0	-694.0438	-3878.6958	NaN	NaN	0.8482	0.893	0.0228	0.0215	0.0216	0.0204	0.0206
0.0	0.0	0.0	-1566.0438	379.3042	NaN	NaN	-0.3	0.893	0.0227	0.0216	0.0216	0.0204	0.0207
0.0	0.0	0.0	-1706.0438	-1039.6958	NaN	NaN	0.3787	0.893	0.0226	0.0214	0.0216	0.0204	0.0209
0.0	0.0	0.0	-115.0438	-1140.6958	NaN	NaN	0.9084	0.8933	0.0225	0.0213	0.0215	0.0205	0.0209
0.0	0.0	0.0	-1313.0438	1267.3042	NaN	NaN	-0.3	0.8933	0.0224	0.0212	0.0216	0.0207	0.0208
0.0	0.0	0.0	-467.0438	1560.3042	NaN	NaN	1.3	0.8932	0.0225	0.0212	0.0217	0.0206	0.0209
0.0	0.0	0.0	-2638.0438	-3699.6958	NaN	NaN	0.5838	0.8928	0.0225	0.0215	0.0218	0.0205	0.0209
0.0	0.0	0.0	-194.0438	2477.3042	NaN	NaN	1.085	0.8932	0.0224	0.0213	0.0218	0.0205	0.0207
0.0	0.0	0.0	-879.0438	-945.6958	NaN	NaN	0.5183	0.8925	0.0226	0.0215	0.022	0.0206	0.0209
0.0	0.0	0.0	-2320.0438	1302.3042	NaN	NaN	-0.3	0.8929	0.0224	0.0214	0.0219	0.0205	0.0209
0.0	0.0	0.0	778.9562	-1884.6958	NaN	NaN	1.3	0.8927	0.0224	0.0215	0.022	0.0205	0.0209
0.0	0.0	0.0	2399.9562	408.3042	NaN	NaN	0.1454	0.8929	0.0223	0.0214	0.0219	0.0206	0.0209
0.0	0.0	0.0	-1061.0438	229.3042	NaN	NaN	-0.2757	0.8925	0.0223	0.0214	0.022	0.0207	0.021
0.0	0.0	0.0	754.9562	1772.3042	NaN	NaN	0.7013	0.8935	0.0222	0.021	0.0217	0.0208	0.0208
0.0	0.0	0.0	-919.0438	2966.3042	NaN	NaN	1.3	0.893	0.0224	0.021	0.0218	0.0209	0.0209
0.0	0.0	0.0	-335.0438	-998.6958	NaN	NaN	0.7488	0.8926	0.0224	0.0212	0.022	0.0209	0.0211
0.0	0.0	0.0	836.9562	591.3042	NaN	NaN	0.414	0.8922	0.0225	0.0214	0.0221	0.0208	0.0211
0.0	0.0	0.0	-453.0438	312.3042	NaN	NaN	-0.3	0.8924	0.0224	0.0213	0.0221	0.0208	0.0211
0.0	0.0	0.0	1367.9562	-1300.6958	NaN	NaN	-0.3	0.8924	0.0224	0.0213	0.022	0.0207	0.0211
0.0	0.0	0.0	173.9562	864.3042	NaN	NaN	0.8325	0.8923	0.0224	0.0214	0.0221	0.0207	0.0211
0.0	0.0	0.0	967.9562	-831.6958	NaN	NaN	-0.3	0.8925	0.0224	0.0214	0.022	0.0206	0.021
0.0	0.0	0.0	-1216.0438	-1064.6958	NaN	NaN	0.4668	0.8924	0.0225	0.0214	0.0221	0.0206	0.0211
0.0	0.0	0.0	994.9562	-513.6958	NaN	NaN	-0.3	0.8929	0.0224	0.0214	0.0219	0.0205	0.0209
0.0	0.0	0.0	-1604.0438	1666.3042	NaN	NaN	1.3	0.8931	0.0224	0.0212	0.0219	0.0205	0.0209
0.0	0.0	0.0	-1021.0438	-695.6958	NaN	NaN	0.4052	0.893	0.0224	0.0212	0.022	0.0205	0.0209
0.0	0.0	0.0	167.9562	2173.3042	NaN	NaN	0.9283	0.8932	0.0224	0.0212	0.022	0.0205	0.0207
0.0	0.0	0.0	161.9562	-337.6958	NaN	NaN	1.3	0.893	0.0225	0.0212	0.022	0.0205	0.0208
0.0	0.0	0.0	146.9562	-1166.6958	NaN	NaN	1.1441	0.8928	0.0226	0.0213	0.022	0.0205	0.0208
0.0	0.0	0.0	-2225.0438	755.3042	NaN	NaN	-0.3	0.8931	0.0226	0.0213	0.0219	0.0204	0.0207
0.0	0.0	0.0	-1302.0438	253.3042	NaN	NaN	-0.2415	0.8941	0.0224	0.0211	0.0218	0.0202	0.0205
0.0	0.0	0.0	-424.0438	-957.6958	NaN	NaN	0.6931	0.8941	0.0224	0.0211	0.0218	0.0201	0.0204
0.0	0.0	0.0	-534.0438	-480.6958	NaN	NaN	0.4737	0.8946	0.0223	0.021	0.0218	0.0201	0.0203
0.0	0.0	0.0	-1766.0438	-1386.6958	NaN	NaN	0.4398	0.8946	0.0223	0.0209	0.0217	0.02	0.0205
0.0	0.0	0.0	-1370.0438	-2714.6958	NaN	NaN	0.6646	0.8937	0.0225	0.0211	0.0218	0.0201	0.0208
0.0	0.0	0.0	-132.0438	-947.6958	NaN	NaN	0.8777	0.8944	0.0224	0.0211	0.0217	0.0198	0.0205
0.0	0.0	0.0	-1218.0438	-1257.6958	NaN	NaN	0.508	0.8948	0.0223	0.0212	0.0216	0.0197	0.0205
0.0	0.0	0.0	-585.0438	1742.3042	NaN	NaN	1.3	0.8956	0.0222	0.0211	0.0214	0.0195	0.0202
0.0	0.0	0.0	425.9562	1430.3042	NaN	NaN	0.7705	0.8951	0.0223	0.0212	0.0215	0.0196	0.0203
0.0	0.0	0.0	-1600.0438	-1669.6958	NaN	NaN	0.5107	0.8943	0.0225	0.0215	0.0216	0.0197	0.0205
0.0	0.0	0.0	-1864.0438	3630.3042	NaN	NaN	1.3	0.8948	0.0224	0.0212	0.0215	0.0197	0.0203
0.0	0.0	0.0	-1095.0438	1391.3042	NaN	NaN	1.3	0.8941	0.0226	0.0214	0.0217	0.0198	0.0205
0.0	0.0	0.0	-1146.0438	-1203.6958	NaN	NaN	0.5123	0.8937	0.0226	0.0215	0.0218	0.0198	0.0205
0.0	0.0	0.0	-207.0438	-579.6958	NaN	NaN	0.7368	0.8932	0.0228	0.0215	0.0219	0.02	0.0206
0.0	0.0	0.0	-2878.0438	-1335.6958	NaN	NaN	0.317	0.8923	0.0231	0.0216	0.0221	0.0201	0.0209
0.0	0.0	0.0	-1661.0438	81.3042	NaN	NaN	-0.0515	0.8922	0.0231	0.0216	0.0221	0.0201	0.0209
0.0	0.0	0.0	-32.0438	-4163.6958	NaN	NaN	0.9924	0.8919	0.0232	0.0218	0.0221	0.0201	0.021
0.0	0.0	0.0	-1381.0438	1710.3042	NaN	NaN	1.3	0.8932	0.0228	0.0218	0.0218	0.0199	0.0206
0.0	0.0	0.0	-269.0438	2572.3042	NaN	NaN	1.1168	0.8938	0.0225	0.0214	0.0217	0.02	0.0206
0.0	0.0	0.0	-1220.0438	2522.3042	NaN	NaN	1.3	0.8929	0.0227	0.0217	0.0218	0.0201	0.0208
0.0	0.0	0.0	-2881.0438	-1240.6958	NaN	NaN	0.301	0.8921	0.0229	0.022	0.022	0.0201	0.0209
0.0	0.0	0.0	-1926.0438	-73.6958	NaN	NaN	0.0369	0.8924	0.0229	0.0219	0.0219	0.02	0.0209
0.0	0.0	0.0	-2687.0438	1292.3042	NaN	NaN	-0.3	0.8923	0.0228	0.0218	0.0219	0.0201	0.021
0.0	0.0	0.0	-1154.0438	-821.6958	NaN	NaN	0.4159	0.8927	0.0226	0.0217	0.0218	0.0201	0.021
0.0	0.0	0.0	185.9562	-1901.6958	NaN	NaN	1.1084	0.8923	0.0227	0.0218	0.0219	0.0203	0.021
0.0	0.0	0.0	-1304.0438	1528.3042	NaN	NaN	1.3	0.8923	0.0227	0.0217	0.0219	0.0204	0.021
0.0	0.0	0.0	-2532.0438	-36.6958	NaN	NaN	0.0143	0.8918	0.0228	0.022	0.0219	0.0204	0.0211
0.0	0.0	0.0	-1279.0438	840.3042	NaN	NaN	-0.3	0.8919	0.0227	0.022	0.0219	0.0204	0.0212
0.0	0.0	0.0	228.9562	-1375.6958	NaN	NaN	1.1997	0.8918	0.0227	0.022	0.0219	0.0205	0.0212
0.0	0.0	0.0	585.9562	2199.3042	NaN	NaN	0.7896	0.8925	0.0223	0.0216	0.0218	0.0206	0.0211
0.0	0.0	0.0	921.9562	3620.3042	NaN	NaN	0.797	0.8924	0.0224	0.0214	0.022	0.0208	0.021
0.0	0.0	0.0	-1204.0438	-391.6958	NaN	NaN	0.2455	0.8916	0.0226	0.0217	0.0222	0.0209	0.021
0.0	0.0	0.0	-716.0438	1283.3042	NaN	NaN	1.3	0.8917	0.0227	0.0217	0.0222	0.0208	0.021
0.0	0.0	0.0	-1417.0438	-1921.6958	NaN	NaN	0.5756	0.8921	0.0226	0.0217	0.0221	0.0207	0.0208
0.0	0.0	0.0	-1257.0438	1193.3042	NaN	NaN	-0.3	0.8931	0.0224	0.0214	0.022	0.0206	0.0206
0.0	0.0	0.0	-1773.0438	-1986.6958	NaN	NaN	0.5284	0.8933	0.0224	0.0213	0.022	0.0207	0.0203
0.0	0.0	0.0	-6.0438	-549.6958	NaN	NaN	0.9891	0.8942	0.0222	0.0211	0.0219	0.0206	0.0201
0.0	0.0	0.0	694.9562	-2322.6958	NaN	NaN	1.3	0.8945	0.0221	0.021	0.0219	0.0205	0.0201
0.0	0.0	0.0	-380.0438	-158.6958	NaN	NaN	0.2946	0.8947	0.0219	0.0209	0.0219	0.0206	0.0201
0.0	0.0	0.0	-1090.0438	510.3042	NaN	NaN	-0.3	0.895	0.0219	0.0206	0.0218	0.0207	0.0201
0.0	0.0	0.0	-1995.0438	4716.3042	NaN	NaN	1.3	0.8954	0.0221	0.0202	0.0217	0.0207	0.0199
0.0	0.0	0.0	239.9562	-278.6958	NaN	NaN	1.3	0.894	0.0223	0.0205	0.0221	0.021	0.0202
0.0	0.0	0.0	-101.0438	399.3042	NaN	NaN	1.3	0.8937	0.0223	0.0205	0.0222	0.021	0.0202
0.0	0.0	0.0	-1245.0438	-909.6958	NaN	NaN	0.4222	0.8928	0.0224	0.0207	0.0225	0.0211	0.0205
0.0	0.0	0.0	-1493.0438	933.3042	NaN	NaN	-0.3	0.8935	0.0224	0.0203	0.0225	0.0211	0.0202
0.0	0.0	0.0	-661.0438	-420.6958	NaN	NaN	0.3889	0.8931	0.0225	0.0203	0.0227	0.0212	0.0202
0.0	0.0	0.0	827.9562	1515.3042	NaN	NaN	0.6467	0.8936	0.0225	0.0201	0.0227	0.0212	0.02
0.0	0.0	0.0	-1145.0438	-121.6958	NaN	NaN	0.0961	0.8924	0.0225	0.0205	0.0228	0.0214	0.0202
0.0	0.0	0.0	484.9562	-1907.6958	NaN	NaN	1.3	0.8918	0.0225	0.0207	0.0229	0.0216	0.0204
0.0	0.0	0.0	-279.0438	-1504.6958	NaN	NaN	0.8436	0.8918	0.0224	0.0209	0.0229	0.0215	0.0205
0.0	0.0	0.0	-729.0438	-231.6958	NaN	NaN	0.2412	0.8918	0.0224	0.0211	0.0229	0.0215	0.0205
0.0	0.0	0.0	-438.0438	-2195.6958	NaN	NaN	0.8337	0.8917	0.0224	0.0212	0.0227	0.0214	0.0205
0.0	0.0	0.0	-1809.0438	2292.3042	NaN	NaN	1.3	0.892	0.0224	0.0213	0.0226	0.0213	0.0203
0.0	0.0	0.0	-1816.0438	-789.6958	NaN	NaN	0.3031	0.892	0.0225	0.0214	0.0225	0.0211	0.0205
0.0	0.0	0.0	-2018.0438	-1247.6958	NaN	NaN	0.3821	0.8926	0.0223	0.0214	0.0223	0.021	0.0204
0.0	0.0	0.0	-412.0438	552.3042	NaN	NaN	1.3	0.8936	0.0223	0.021	0.022	0.021	0.0202
0.0	0.0	0.0	-718.0438	1107.3042	NaN	NaN	1.3	0.8944	0.0223	0.0205	0.0219	0.021	0.02
0.0	0.0	0.0	501.9562	2506.3042	NaN	NaN	0.8331	0.8949	0.0224	0.0202	0.0217	0.0209	0.0198
0.0	0.0	0.0	-287.0438	-1502.6958	NaN	NaN	0.8396	0.8937	0.0225	0.0206	0.022	0.021	0.0202
0.0	0.0	0.0	-1634.0438	2194.3042	NaN	NaN	1.3	0.8945	0.0225	0.0203	0.0218	0.0209	0.0201
0.0	0.0	0.0	475.9562	-537.6958	NaN	NaN	1.3	0.8941	0.0224	0.0204	0.0219	0.0209	0.0202
0.0	0.0	0.0	-845.0438	2531.3042	NaN	NaN	1.3	0.8954	0.0222	0.02	0.0217	0.0207	0.0199
0.0	0.0	0.0	752.9562	-2847.6958	NaN	NaN	1.3	0.8932	0.0225	0.0206	0.0222	0.0211	0.0204
0.0	0.0	0.0	-1385.0438	-852.6958	NaN	NaN	0.3811	0.8938	0.0223	0.0206	0.022	0.021	0.0202
0.0	0.0	0.0	-1605.0438	-698.6958	NaN	NaN	0.3033	0.8939	0.0221	0.0207	0.022	0.0209	0.0203
0.0	0.0	0.0	-653.0438	672.3042	NaN	NaN	1.3	0.8954	0.0219	0.0203	0.0218	0.0207	0.02
0.0	0.0	0.0	-1616.0438	-990.6958	NaN	NaN	0.3801	0.8959	0.0218	0.0201	0.0217	0.0207	0.0198
0.0	0.0	0.0	955.9562	3134.3042	NaN	NaN	0.7663	0.8967	0.0218	0.0196	0.0216	0.0207	0.0195
0.0	0.0	0.0	487.9562	-194.6958	NaN	NaN	-0.3	0.8966	0.0218	0.0196	0.0217	0.0208	0.0195
0.0	0.0	0.0	2762.9562	147.3042	NaN	NaN	0.0506	0.8965	0.0219	0.0197	0.0217	0.0208	0.0194
0.0	0.0	0.0	472.9562	-376.6958	NaN	NaN	-0.3	0.8968	0.0218	0.0197	0.0217	0.0206	0.0194
0.0	0.0	0.0	-2087.0438	46.3042	NaN	NaN	-0.0227	0.8969	0.0218	0.0198	0.0217	0.0205	0.0193
0.0	0.0	0.0	-191.0438	-1402.6958	NaN	NaN	0.8801	0.8971	0.0216	0.0199	0.0217	0.0204	0.0193
0.0	0.0	0.0	770.9562	1467.3042	NaN	NaN	0.6556	0.8975	0.0217	0.0198	0.0216	0.0204	0.0191
0.0	0.0	0.0	524.9562	-2260.6958	NaN	NaN	1.3	0.8957	0.0218	0.0203	0.0222	0.0206	0.0195
0.0	0.0	0.0	760.9562	3072.3042	NaN	NaN	0.8015	0.8957	0.022	0.0201	0.0222	0.0206	0.0194
0.0	0.0	0.0	-541.0438	-1668.6958	NaN	NaN	0.7552	0.882	0.0246	0.0224	0.025	0.0234	0.0225
0.0	0.0	0.0	-1969.0438	-1247.6958	NaN	NaN	0.3879	0.8992	0.0205	0.0191	0.0224	0.0209	0.018
