# Supplementary material for: DeepFRET, a software for rapid and automated single-molecule FRET data classification using deep learning
Source: eLife. 2020 Nov 3;9:e60404. doi: 10.7554/eLife.60404 (PMC7609065; doi:10.7554/eLife.60404)
Supplement: Figure 4—source data 1. [file elife-60404-fig4-data1.zip › Figure 4-source data 1/Fig_S4a/Traces/traces_all_n294/Traces_Fig2d_4mMAc_mov2_combined_tif_pair43.txt]

Exported by DeepFRET
Date: 2020-08-26, 18:13
Video filename: None
FRET pair #43
Bleaches at 91
D-Dexc-bg	A-Dexc-bg	A-Aexc-bg	D-Dexc-rw	A-Dexc-rw	A-Aexc-rw	S	E	p_bleached	p_aggregated	p_noisy	p_scrambled	p_static	p_dynamic
0.0	0.0	0.0	16441.4024	11145.8198	NaN	NaN	0.404	0.1015	0.6716	0.0496	0.0831	0.0311	0.0631
0.0	0.0	0.0	15690.4024	11441.8198	NaN	NaN	0.4217	0.0918	0.6766	0.0448	0.0987	0.0373	0.0509
0.0	0.0	0.0	16335.4024	10187.8198	NaN	NaN	0.3841	0.1273	0.6452	0.0429	0.0949	0.0373	0.0524
0.0	0.0	0.0	15532.4024	8436.8198	NaN	NaN	0.352	0.1009	0.6326	0.0519	0.1205	0.0401	0.054
0.0	0.0	0.0	13023.4024	11772.8198	NaN	NaN	0.4748	0.1217	0.6049	0.0502	0.1259	0.0413	0.056
0.0	0.0	0.0	15938.4024	9623.8198	NaN	NaN	0.3765	0.0934	0.6011	0.0537	0.1508	0.0461	0.055
0.0	0.0	0.0	16612.4024	7756.8198	NaN	NaN	0.3183	0.1082	0.5831	0.0494	0.1544	0.0489	0.0561
0.0	0.0	0.0	17887.4024	9010.8198	NaN	NaN	0.335	0.0874	0.5805	0.0493	0.1774	0.0509	0.0545
0.0	0.0	0.0	11992.4024	10349.8198	NaN	NaN	0.4632	0.1035	0.5813	0.0413	0.1684	0.052	0.0535
0.0	0.0	0.0	14108.4024	6101.8198	NaN	NaN	0.3019	0.085	0.5841	0.0407	0.183	0.0555	0.0517
0.0	0.0	0.0	14316.4024	11398.8198	NaN	NaN	0.4433	0.097	0.5718	0.034	0.1853	0.0585	0.0534
0.0	0.0	0.0	13717.4024	11033.8198	NaN	NaN	0.4458	0.0856	0.5683	0.0325	0.2032	0.0593	0.0511
0.0	0.0	0.0	15511.4024	8866.8198	NaN	NaN	0.3637	0.1036	0.5393	0.0293	0.2104	0.0591	0.0582
0.0	0.0	0.0	13324.4024	9700.8198	NaN	NaN	0.4213	0.084	0.5406	0.0313	0.2305	0.0587	0.0549
0.0	0.0	0.0	15667.4024	10103.8198	NaN	NaN	0.3921	0.1004	0.5318	0.03	0.2167	0.0594	0.0617
0.0	0.0	0.0	13628.4024	11814.8198	NaN	NaN	0.4644	0.0782	0.5483	0.0342	0.2239	0.0587	0.0566
0.0	0.0	0.0	15725.4024	10111.8198	NaN	NaN	0.3914	0.086	0.5387	0.0368	0.218	0.0604	0.0601
0.0	0.0	0.0	24984.4024	7073.8198	NaN	NaN	0.2207	0.0951	0.5973	0.0358	0.1675	0.0527	0.0517
0.0	0.0	0.0	32136.4024	5439.8198	NaN	NaN	0.1448	0.1117	0.6197	0.0338	0.1362	0.0492	0.0493
0.0	0.0	0.0	31162.4024	6521.8198	NaN	NaN	0.1731	0.0996	0.6444	0.0329	0.1238	0.0485	0.0507
0.0	0.0	0.0	30297.4024	7973.8198	NaN	NaN	0.2084	0.085	0.6713	0.0304	0.1131	0.047	0.0531
0.0	0.0	0.0	31914.4024	7487.8198	NaN	NaN	0.19	0.0718	0.6825	0.0301	0.1144	0.0461	0.0552
0.0	0.0	0.0	31162.4024	5133.8198	NaN	NaN	0.1414	0.0706	0.6769	0.0298	0.1184	0.0459	0.0584
0.0	0.0	0.0	34162.4024	6727.8198	NaN	NaN	0.1645	0.0705	0.6627	0.031	0.1279	0.0476	0.0603
0.0	0.0	0.0	35845.4024	9816.8198	NaN	NaN	0.215	0.0708	0.6456	0.0327	0.1403	0.0498	0.0607
0.0	0.0	0.0	30957.4024	5388.8198	NaN	NaN	0.1483	0.071	0.6325	0.0341	0.1526	0.0512	0.0585
0.0	0.0	0.0	29400.4024	5253.8198	NaN	NaN	0.1516	0.0701	0.6196	0.0357	0.1655	0.0517	0.0574
0.0	0.0	0.0	32557.4024	9417.8198	NaN	NaN	0.2244	0.0679	0.6125	0.037	0.1749	0.0518	0.056
0.0	0.0	0.0	33570.4024	4503.8198	NaN	NaN	0.1183	0.0638	0.6198	0.0377	0.174	0.0524	0.0522
0.0	0.0	0.0	36772.4024	6783.8198	NaN	NaN	0.1557	0.0635	0.6211	0.0373	0.1773	0.052	0.0489
0.0	0.0	0.0	31567.4024	9037.8198	NaN	NaN	0.2226	0.0623	0.6236	0.0369	0.1785	0.0517	0.047
0.0	0.0	0.0	29842.4024	7810.8198	NaN	NaN	0.2074	0.0615	0.6274	0.0363	0.1774	0.0521	0.0453
0.0	0.0	0.0	25446.4024	9575.8198	NaN	NaN	0.2734	0.0638	0.615	0.0363	0.1882	0.0521	0.0446
0.0	0.0	0.0	35567.4024	5878.8198	NaN	NaN	0.1418	0.0642	0.6198	0.0361	0.183	0.052	0.045
0.0	0.0	0.0	25971.4024	9156.8198	NaN	NaN	0.2607	0.0676	0.6132	0.0355	0.1872	0.0521	0.0444
0.0	0.0	0.0	32705.4024	11645.8198	NaN	NaN	0.2626	0.0687	0.6176	0.035	0.1822	0.0521	0.0445
0.0	0.0	0.0	29051.4024	4757.8198	NaN	NaN	0.1407	0.0738	0.6062	0.0348	0.1868	0.0534	0.045
0.0	0.0	0.0	33398.4024	8479.8198	NaN	NaN	0.2025	0.0754	0.6121	0.0343	0.1788	0.0537	0.0458
0.0	0.0	0.0	37300.4024	9306.8198	NaN	NaN	0.1997	0.0772	0.6115	0.0344	0.1762	0.0544	0.0463
0.0	0.0	0.0	32865.4024	6833.8198	NaN	NaN	0.1721	0.0796	0.6224	0.0333	0.1652	0.0541	0.0455
0.0	0.0	0.0	32635.4024	7805.8198	NaN	NaN	0.193	0.0819	0.6199	0.0333	0.1656	0.0538	0.0456
0.0	0.0	0.0	25289.4024	7598.8198	NaN	NaN	0.231	0.0846	0.6271	0.0322	0.158	0.0539	0.0442
0.0	0.0	0.0	29918.4024	8891.8198	NaN	NaN	0.2291	0.087	0.6424	0.0307	0.1451	0.0538	0.041
0.0	0.0	0.0	39300.4024	6911.8198	NaN	NaN	0.1496	0.0884	0.6427	0.0308	0.1434	0.0534	0.0412
0.0	0.0	0.0	30897.4024	7739.8198	NaN	NaN	0.2003	0.0918	0.6502	0.0292	0.1366	0.0537	0.0384
0.0	0.0	0.0	35652.4024	7152.8198	NaN	NaN	0.1671	0.0948	0.6565	0.0284	0.1303	0.0534	0.0366
0.0	0.0	0.0	30563.4024	5016.8198	NaN	NaN	0.141	0.0959	0.6547	0.0287	0.1302	0.0538	0.0367
0.0	0.0	0.0	32000.4024	9767.8198	NaN	NaN	0.2339	0.0966	0.6628	0.0278	0.1242	0.0535	0.0351
0.0	0.0	0.0	29707.4024	6858.8198	NaN	NaN	0.1876	0.1002	0.6583	0.028	0.1248	0.0544	0.0343
0.0	0.0	0.0	33925.4024	4329.8198	NaN	NaN	0.1132	0.1029	0.6685	0.0271	0.1157	0.0534	0.0324
0.0	0.0	0.0	34600.4024	4807.8198	NaN	NaN	0.122	0.1095	0.6544	0.0276	0.1219	0.0542	0.0324
0.0	0.0	0.0	31218.4024	6619.8198	NaN	NaN	0.175	0.1108	0.6617	0.0275	0.116	0.0528	0.0313
0.0	0.0	0.0	35162.4024	8137.8198	NaN	NaN	0.1879	0.1145	0.6595	0.0279	0.1151	0.052	0.0311
0.0	0.0	0.0	33849.4024	10560.8198	NaN	NaN	0.2378	0.1171	0.659	0.0283	0.1139	0.0514	0.0303
0.0	0.0	0.0	32148.4024	6470.8198	NaN	NaN	0.1676	0.1239	0.6529	0.0283	0.1146	0.051	0.0293
0.0	0.0	0.0	30784.4024	5887.8198	NaN	NaN	0.1606	0.1236	0.6567	0.0285	0.1125	0.05	0.0288
0.0	0.0	0.0	37685.4024	5722.8198	NaN	NaN	0.1318	0.1201	0.6615	0.029	0.1115	0.0489	0.029
0.0	0.0	0.0	28026.4024	8325.8198	NaN	NaN	0.229	0.1176	0.6612	0.0294	0.1135	0.0492	0.0291
0.0	0.0	0.0	33975.4024	8642.8198	NaN	NaN	0.2028	0.1144	0.6675	0.0297	0.1108	0.0482	0.0294
0.0	0.0	0.0	33711.4024	6405.8198	NaN	NaN	0.1597	0.1152	0.6604	0.0304	0.1147	0.049	0.0303
0.0	0.0	0.0	35014.4024	7564.8198	NaN	NaN	0.1777	0.1131	0.666	0.0304	0.1121	0.0482	0.0302
0.0	0.0	0.0	25107.4024	7788.8198	NaN	NaN	0.2368	0.1154	0.66	0.0304	0.1148	0.0489	0.0305
0.0	0.0	0.0	33952.4024	8468.8198	NaN	NaN	0.1996	0.1137	0.6652	0.0307	0.1118	0.0479	0.0307
0.0	0.0	0.0	25651.4024	7413.8198	NaN	NaN	0.2242	0.1165	0.6495	0.0314	0.1215	0.0493	0.0317
0.0	0.0	0.0	25455.4024	7505.8198	NaN	NaN	0.2277	0.1201	0.652	0.0306	0.118	0.0481	0.0312
0.0	0.0	0.0	24219.4024	6575.8198	NaN	NaN	0.2135	0.1215	0.6429	0.0316	0.1227	0.0486	0.0328
0.0	0.0	0.0	30554.4024	7270.8198	NaN	NaN	0.1922	0.1234	0.6423	0.0315	0.1215	0.0483	0.0331
0.0	0.0	0.0	21354.4024	8080.8198	NaN	NaN	0.2745	0.1237	0.6366	0.0318	0.1249	0.0491	0.034
0.0	0.0	0.0	36176.4024	4964.8198	NaN	NaN	0.1207	0.1164	0.6462	0.0319	0.1212	0.0492	0.0352
0.0	0.0	0.0	26673.4024	6644.8198	NaN	NaN	0.1994	0.1095	0.6394	0.0329	0.1298	0.0507	0.0378
0.0	0.0	0.0	28502.4024	6114.8198	NaN	NaN	0.1766	0.1048	0.6485	0.0319	0.125	0.0513	0.0385
0.0	0.0	0.0	23473.4024	8028.8198	NaN	NaN	0.2549	0.0991	0.6424	0.033	0.1321	0.0519	0.0415
0.0	0.0	0.0	30125.4024	4733.8198	NaN	NaN	0.1358	0.0936	0.6494	0.0327	0.1295	0.0523	0.0426
0.0	0.0	0.0	25702.4024	9139.8198	NaN	NaN	0.2623	0.0862	0.643	0.0342	0.1375	0.0529	0.0462
0.0	0.0	0.0	31243.4024	5454.8198	NaN	NaN	0.1486	0.0815	0.6528	0.0332	0.133	0.0539	0.0457
0.0	0.0	0.0	32052.4024	7164.8198	NaN	NaN	0.1827	0.0782	0.6456	0.0347	0.1383	0.0546	0.0486
0.0	0.0	0.0	26459.4024	7665.8198	NaN	NaN	0.2246	0.0887	0.6611	0.0316	0.121	0.0553	0.0423
0.0	0.0	0.0	17372.4024	1894.8198	NaN	NaN	0.0983	0.1024	0.6563	0.0328	0.1131	0.0543	0.041
0.0	0.0	0.0	15407.4024	3291.8198	NaN	NaN	0.176	0.1211	0.6492	0.0328	0.1051	0.0527	0.0391
0.0	0.0	0.0	13777.4024	4004.8198	NaN	NaN	0.2252	0.1187	0.6511	0.0335	0.1076	0.0506	0.0386
0.0	0.0	0.0	19063.4024	4734.8198	NaN	NaN	0.199	0.1062	0.6622	0.0327	0.1114	0.0497	0.0378
0.0	0.0	0.0	16230.4024	5860.8198	NaN	NaN	0.2653	0.0953	0.6669	0.0319	0.1184	0.0501	0.0374
0.0	0.0	0.0	15776.4024	3711.8198	NaN	NaN	0.1905	0.0948	0.6649	0.0302	0.1236	0.0501	0.0363
0.0	0.0	0.0	15394.4024	2445.8198	NaN	NaN	0.1371	0.0989	0.6453	0.0296	0.1386	0.0506	0.037
0.0	0.0	0.0	13427.4024	6169.8198	NaN	NaN	0.3148	0.1226	0.6109	0.0269	0.1533	0.0506	0.0357
0.0	0.0	0.0	12380.4024	4819.8198	NaN	NaN	0.2802	0.164	0.5455	0.0259	0.1743	0.0545	0.0358
0.0	0.0	0.0	14080.4024	5318.8198	NaN	NaN	0.2742	0.2302	0.4639	0.0248	0.1856	0.0619	0.0337
0.0	0.0	0.0	12343.4024	5471.8198	NaN	NaN	0.3071	0.2676	0.4222	0.0243	0.1845	0.0692	0.0321
0.0	0.0	0.0	14864.4024	8299.8198	NaN	NaN	0.3583	0.2908	0.4081	0.0236	0.1717	0.0733	0.0325
0.0	0.0	0.0	14098.4024	4305.8198	NaN	NaN	0.234	0.3304	0.385	0.0214	0.1576	0.0727	0.033
0.0	0.0	0.0	10826.4024	4686.8198	NaN	NaN	0.3021	0.4375	0.3171	0.0211	0.1283	0.0624	0.0336
0.0	0.0	0.0	1166.4024	1947.8198	NaN	NaN	0.6255	0.6556	0.1701	0.0189	0.0765	0.0459	0.0331
0.0	0.0	0.0	3521.4024	1034.8198	NaN	NaN	0.2271	0.7436	0.113	0.0187	0.0545	0.0402	0.0301
0.0	0.0	0.0	-91.5976	3232.8198	NaN	NaN	1.0292	0.8058	0.0795	0.0172	0.0394	0.0324	0.0257
0.0	0.0	0.0	3000.4024	-1112.1802	NaN	NaN	-0.3	0.8218	0.0692	0.0185	0.0373	0.0292	0.0241
0.0	0.0	0.0	901.4024	1939.8198	NaN	NaN	0.6827	0.8288	0.0627	0.0193	0.0374	0.0278	0.024
0.0	0.0	0.0	-399.5976	-835.1802	NaN	NaN	0.6764	0.8383	0.0567	0.019	0.0364	0.0265	0.0231
0.0	0.0	0.0	1523.4024	2629.8198	NaN	NaN	0.6332	0.85	0.0502	0.0186	0.0345	0.0247	0.022
0.0	0.0	0.0	1598.4024	1841.8198	NaN	NaN	0.5354	0.8739	0.0379	0.0184	0.028	0.021	0.0208
0.0	0.0	0.0	655.4024	3203.8198	NaN	NaN	0.8302	0.8763	0.0359	0.0195	0.0265	0.0201	0.0217
0.0	0.0	0.0	-221.5976	2468.8198	NaN	NaN	1.0986	0.8783	0.0346	0.0199	0.0255	0.02	0.0217
0.0	0.0	0.0	977.4024	1063.8198	NaN	NaN	0.5212	0.8774	0.0355	0.0197	0.0262	0.0198	0.0214
0.0	0.0	0.0	2191.4024	4650.8198	NaN	NaN	0.6797	0.8706	0.0393	0.0199	0.0284	0.02	0.0218
0.0	0.0	0.0	1050.4024	1877.8198	NaN	NaN	0.6413	0.8702	0.0399	0.0195	0.029	0.0197	0.0218
0.0	0.0	0.0	1409.4024	3326.8198	NaN	NaN	0.7024	0.8575	0.047	0.02	0.0321	0.02	0.0234
0.0	0.0	0.0	-619.5976	881.8198	NaN	NaN	1.3	0.858	0.0477	0.0193	0.0316	0.0204	0.0229
0.0	0.0	0.0	2553.4024	2188.8198	NaN	NaN	0.4616	0.8542	0.0506	0.0193	0.0318	0.0213	0.0227
0.0	0.0	0.0	-122.5976	3809.8198	NaN	NaN	1.0332	0.8604	0.048	0.0188	0.0298	0.0212	0.0217
0.0	0.0	0.0	1648.4024	-995.1802	NaN	NaN	-0.3	0.8622	0.0477	0.0188	0.0287	0.0211	0.0216
0.0	0.0	0.0	-22.5976	803.8198	NaN	NaN	1.0289	0.8656	0.0482	0.0181	0.0269	0.0213	0.0199
0.0	0.0	0.0	1029.4024	1600.8198	NaN	NaN	0.6086	0.8352	0.0693	0.0189	0.0305	0.0268	0.0193
0.0	0.0	0.0	-17.5976	2486.8198	NaN	NaN	1.0071	0.7887	0.1043	0.0193	0.0351	0.0329	0.0197
0.0	0.0	0.0	2600.4024	5144.8198	NaN	NaN	0.6643	0.7132	0.1605	0.0235	0.0423	0.0375	0.023
0.0	0.0	0.0	1852.4024	4094.8198	NaN	NaN	0.6885	0.6742	0.1923	0.026	0.0439	0.0389	0.0246
0.0	0.0	0.0	2399.4024	-102.1802	NaN	NaN	-0.0445	0.6769	0.194	0.0255	0.0423	0.0374	0.0238
0.0	0.0	0.0	1464.4024	590.8198	NaN	NaN	0.2875	0.6711	0.2002	0.0256	0.0421	0.0372	0.0237
0.0	0.0	0.0	1331.4024	883.8198	NaN	NaN	0.399	0.6589	0.2111	0.0261	0.0421	0.0374	0.0243
0.0	0.0	0.0	1939.4024	1399.8198	NaN	NaN	0.4192	0.6496	0.2197	0.0264	0.0416	0.0379	0.0248
0.0	0.0	0.0	530.4024	2558.8198	NaN	NaN	0.8283	0.632	0.2342	0.0274	0.0416	0.0388	0.0259
0.0	0.0	0.0	2459.4024	2809.8198	NaN	NaN	0.5333	0.599	0.2596	0.0295	0.0415	0.0416	0.0288
0.0	0.0	0.0	41.4024	3516.8198	NaN	NaN	0.9884	0.6217	0.2428	0.0277	0.04	0.0397	0.0282
0.0	0.0	0.0	2242.4024	3193.8198	NaN	NaN	0.5875	0.6177	0.2445	0.028	0.0395	0.0405	0.0298
0.0	0.0	0.0	-89.5976	-187.1802	NaN	NaN	0.6763	0.642	0.2264	0.0264	0.0384	0.0383	0.0284
0.0	0.0	0.0	180.4024	2913.8198	NaN	NaN	0.9417	0.6031	0.2545	0.0295	0.0389	0.0411	0.0329
0.0	0.0	0.0	774.4024	4120.8198	NaN	NaN	0.8418	0.6009	0.2557	0.03	0.0376	0.0411	0.0346
0.0	0.0	0.0	3721.4024	2012.8198	NaN	NaN	0.351	0.6172	0.2415	0.0294	0.0366	0.0399	0.0354
0.0	0.0	0.0	1260.4024	1189.8198	NaN	NaN	0.4856	0.6521	0.2144	0.0278	0.0347	0.0374	0.0336
0.0	0.0	0.0	-398.5976	1988.8198	NaN	NaN	1.2507	0.6538	0.2122	0.0287	0.0338	0.0371	0.0345
0.0	0.0	0.0	2322.4024	1777.8198	NaN	NaN	0.4336	0.6304	0.2279	0.0317	0.0332	0.0384	0.0385
0.0	0.0	0.0	2833.4024	3564.8198	NaN	NaN	0.5572	0.6128	0.2376	0.034	0.034	0.0391	0.0425
0.0	0.0	0.0	-398.5976	1419.8198	NaN	NaN	1.3	0.6606	0.201	0.0314	0.0322	0.036	0.0388
0.0	0.0	0.0	1157.4024	1560.8198	NaN	NaN	0.5742	0.7028	0.1674	0.03	0.0319	0.0331	0.0346
0.0	0.0	0.0	1048.4024	-184.1802	NaN	NaN	-0.2131	0.7558	0.1276	0.0278	0.0313	0.0287	0.0287
0.0	0.0	0.0	1286.4024	-875.1802	NaN	NaN	-0.3	0.7818	0.1083	0.0266	0.0297	0.0272	0.0264
0.0	0.0	0.0	4769.4024	2743.8198	NaN	NaN	0.3652	0.7306	0.1403	0.0315	0.0319	0.0309	0.0348
0.0	0.0	0.0	1962.4024	1789.8198	NaN	NaN	0.477	0.7086	0.1543	0.0332	0.0326	0.0318	0.0396
0.0	0.0	0.0	4427.4024	2291.8198	NaN	NaN	0.3411	0.7043	0.1549	0.0328	0.0367	0.0312	0.0401
0.0	0.0	0.0	2115.4024	-804.1802	NaN	NaN	-0.3	0.7895	0.098	0.025	0.033	0.0264	0.0282
0.0	0.0	0.0	625.4024	2039.8198	NaN	NaN	0.7653	0.7974	0.0894	0.0241	0.0353	0.0265	0.0273
0.0	0.0	0.0	-1433.5976	1519.8198	NaN	NaN	1.3	0.826	0.0721	0.0207	0.0319	0.0256	0.0236
0.0	0.0	0.0	557.4024	3257.8198	NaN	NaN	0.8539	0.8045	0.0834	0.0234	0.0349	0.0276	0.0262
0.0	0.0	0.0	1379.4024	2001.8198	NaN	NaN	0.592	0.8113	0.0791	0.0225	0.0339	0.0277	0.0255
0.0	0.0	0.0	1777.4024	2785.8198	NaN	NaN	0.6105	0.8108	0.0778	0.0224	0.0347	0.0281	0.0261
0.0	0.0	0.0	799.4024	2317.8198	NaN	NaN	0.7436	0.8248	0.0689	0.0209	0.0329	0.0278	0.0247
0.0	0.0	0.0	1735.4024	891.8198	NaN	NaN	0.3395	0.825	0.0673	0.0208	0.0336	0.0284	0.0249
0.0	0.0	0.0	1924.4024	503.8198	NaN	NaN	0.2075	0.8356	0.0608	0.0198	0.0315	0.0285	0.0237
0.0	0.0	0.0	2472.4024	1149.8198	NaN	NaN	0.3174	0.8258	0.065	0.0208	0.0335	0.03	0.0249
0.0	0.0	0.0	789.4024	272.8198	NaN	NaN	0.2568	0.8438	0.0554	0.0188	0.0304	0.0287	0.0229
0.0	0.0	0.0	1981.4024	2629.8198	NaN	NaN	0.5703	0.8449	0.0543	0.019	0.0304	0.0282	0.0233
0.0	0.0	0.0	-1276.5976	175.8198	NaN	NaN	-0.1597	0.8687	0.0428	0.0175	0.0254	0.0246	0.021
0.0	0.0	0.0	1796.4024	308.8198	NaN	NaN	0.1467	0.8771	0.0386	0.0182	0.0228	0.0225	0.0209
0.0	0.0	0.0	2069.4024	1953.8198	NaN	NaN	0.4856	0.8761	0.0393	0.0196	0.0216	0.0221	0.0213
0.0	0.0	0.0	2182.4024	2699.8198	NaN	NaN	0.553	0.8624	0.046	0.0222	0.0225	0.0233	0.0236
0.0	0.0	0.0	2808.4024	3594.8198	NaN	NaN	0.5614	0.8597	0.0477	0.0229	0.0223	0.0232	0.0242
0.0	0.0	0.0	1511.4024	1449.8198	NaN	NaN	0.4896	0.8696	0.0431	0.0219	0.0208	0.0218	0.0227
0.0	0.0	0.0	1010.4024	1300.8198	NaN	NaN	0.5628	0.8786	0.0386	0.0211	0.0196	0.0206	0.0216
0.0	0.0	0.0	371.4024	1837.8198	NaN	NaN	0.8319	0.8846	0.0355	0.0205	0.0187	0.0202	0.0206
0.0	0.0	0.0	436.4024	2087.8198	NaN	NaN	0.8271	0.8783	0.0383	0.0218	0.0192	0.0209	0.0214
0.0	0.0	0.0	619.4024	1438.8198	NaN	NaN	0.6991	0.8802	0.0373	0.0217	0.0189	0.021	0.0209
0.0	0.0	0.0	-35.5976	2886.8198	NaN	NaN	1.0125	0.8787	0.0381	0.0221	0.019	0.0212	0.0209
0.0	0.0	0.0	77.4024	275.8198	NaN	NaN	0.7809	0.8774	0.0393	0.022	0.0188	0.0217	0.0207
0.0	0.0	0.0	1081.4024	2277.8198	NaN	NaN	0.6781	0.8672	0.045	0.0231	0.0197	0.0227	0.0223
0.0	0.0	0.0	311.4024	1013.8198	NaN	NaN	0.765	0.8693	0.0449	0.0224	0.0193	0.0225	0.0217
0.0	0.0	0.0	394.4024	1201.8198	NaN	NaN	0.7529	0.8617	0.0493	0.0229	0.0201	0.0234	0.0227
0.0	0.0	0.0	2729.4024	483.8198	NaN	NaN	0.1506	0.8612	0.0503	0.0216	0.0198	0.0245	0.0225
0.0	0.0	0.0	1828.4024	6959.8198	NaN	NaN	0.7919	0.8303	0.0674	0.0239	0.0218	0.0272	0.0294
0.0	0.0	0.0	1337.4024	1232.8198	NaN	NaN	0.4797	0.8501	0.0578	0.0228	0.0201	0.0239	0.0253
0.0	0.0	0.0	1175.4024	-489.1802	NaN	NaN	-0.3	0.8623	0.0505	0.0223	0.0196	0.0221	0.0232
0.0	0.0	0.0	-159.5976	2225.8198	NaN	NaN	1.0772	0.8666	0.0484	0.0214	0.0193	0.0218	0.0224
0.0	0.0	0.0	2000.4024	1108.8198	NaN	NaN	0.3566	0.8551	0.0546	0.0225	0.0204	0.0226	0.0248
0.0	0.0	0.0	978.4024	-130.1802	NaN	NaN	-0.1535	0.8609	0.0516	0.0218	0.0199	0.0222	0.0237
0.0	0.0	0.0	-1256.5976	2042.8198	NaN	NaN	1.3	0.8548	0.0546	0.022	0.0208	0.0229	0.0248
0.0	0.0	0.0	203.4024	886.8198	NaN	NaN	0.8134	0.854	0.0551	0.0212	0.0207	0.0239	0.0251
0.0	0.0	0.0	2071.4024	3422.8198	NaN	NaN	0.623	0.837	0.0639	0.0229	0.022	0.0249	0.0293
0.0	0.0	0.0	1444.4024	185.8198	NaN	NaN	0.114	0.858	0.052	0.0217	0.0204	0.022	0.0258
0.0	0.0	0.0	1135.4024	1775.8198	NaN	NaN	0.61	0.8713	0.0439	0.0209	0.0196	0.0202	0.0241
0.0	0.0	0.0	117.4024	1635.8198	NaN	NaN	0.933	0.8804	0.0385	0.0201	0.019	0.0191	0.0229
0.0	0.0	0.0	-1111.5976	2189.8198	NaN	NaN	1.3	0.8868	0.0343	0.0194	0.0188	0.0186	0.0222
0.0	0.0	0.0	376.4024	1887.8198	NaN	NaN	0.8338	0.889	0.0312	0.0193	0.0192	0.0191	0.0222
0.0	0.0	0.0	-282.5976	619.8198	NaN	NaN	1.3	0.8901	0.0285	0.0195	0.0197	0.0199	0.0223
0.0	0.0	0.0	-723.5976	2281.8198	NaN	NaN	1.3	0.8895	0.028	0.0198	0.0199	0.0202	0.0226
0.0	0.0	0.0	-1767.5976	1852.8198	NaN	NaN	1.3	0.8907	0.027	0.0197	0.0199	0.0203	0.0223
0.0	0.0	0.0	-251.5976	2313.8198	NaN	NaN	1.122	0.8894	0.0269	0.0201	0.0202	0.0204	0.0228
0.0	0.0	0.0	-1064.5976	1152.8198	NaN	NaN	1.3	0.8906	0.026	0.0202	0.0203	0.0206	0.0223
0.0	0.0	0.0	-1907.5976	1299.8198	NaN	NaN	-0.3	0.8922	0.0252	0.0201	0.0203	0.0206	0.0215
0.0	0.0	0.0	329.4024	-277.1802	NaN	NaN	-0.3	0.8927	0.0247	0.0203	0.0204	0.0207	0.0212
0.0	0.0	0.0	-1883.5976	1280.8198	NaN	NaN	-0.3	0.8924	0.0245	0.0204	0.0205	0.0209	0.0213
0.0	0.0	0.0	-1017.5976	1212.8198	NaN	NaN	1.3	0.8919	0.0244	0.0206	0.0206	0.0211	0.0215
0.0	0.0	0.0	-909.5976	2141.8198	NaN	NaN	1.3	0.8909	0.0244	0.0207	0.0208	0.0214	0.0218
0.0	0.0	0.0	-974.5976	2233.8198	NaN	NaN	1.3	0.8893	0.0247	0.0209	0.0211	0.0218	0.0223
0.0	0.0	0.0	-409.5976	2505.8198	NaN	NaN	1.1954	0.8892	0.0245	0.021	0.0211	0.0219	0.0223
0.0	0.0	0.0	875.4024	3563.8198	NaN	NaN	0.8028	0.8884	0.0247	0.0212	0.0212	0.022	0.0225
0.0	0.0	0.0	359.4024	-364.1802	NaN	NaN	1.3	0.8896	0.0243	0.0211	0.0211	0.0219	0.022
0.0	0.0	0.0	276.4024	1972.8198	NaN	NaN	0.8771	0.8898	0.0241	0.0212	0.0211	0.0219	0.022
0.0	0.0	0.0	-962.5976	1732.8198	NaN	NaN	1.3	0.8896	0.0238	0.0214	0.0212	0.022	0.022
0.0	0.0	0.0	-949.5976	1855.8198	NaN	NaN	1.3	0.8898	0.0236	0.0214	0.0213	0.0219	0.0219
0.0	0.0	0.0	157.4024	284.8198	NaN	NaN	0.6441	0.8906	0.0233	0.0215	0.0213	0.0217	0.0216
0.0	0.0	0.0	1004.4024	-1539.1802	NaN	NaN	1.3	0.891	0.0231	0.0214	0.0214	0.0216	0.0216
0.0	0.0	0.0	-1822.5976	623.8198	NaN	NaN	-0.3	0.891	0.023	0.0213	0.0214	0.0217	0.0216
0.0	0.0	0.0	-1359.5976	2641.8198	NaN	NaN	1.3	0.8908	0.0229	0.0213	0.0215	0.0218	0.0218
0.0	0.0	0.0	1192.4024	3384.8198	NaN	NaN	0.7395	0.8907	0.0229	0.0213	0.0215	0.0218	0.0218
0.0	0.0	0.0	-644.5976	-420.1802	NaN	NaN	0.3946	0.8917	0.0227	0.0214	0.0214	0.0214	0.0215
0.0	0.0	0.0	-616.5976	-579.1802	NaN	NaN	0.4844	0.8924	0.0224	0.0213	0.0215	0.0212	0.0213
0.0	0.0	0.0	-1022.5976	2037.8198	NaN	NaN	1.3	0.8927	0.0224	0.0211	0.0215	0.0211	0.0213
0.0	0.0	0.0	486.4024	-158.1802	NaN	NaN	-0.3	0.8932	0.0223	0.0208	0.0214	0.021	0.0212
0.0	0.0	0.0	-373.5976	4285.8198	NaN	NaN	1.0955	0.8934	0.0223	0.0206	0.0215	0.021	0.0211
0.0	0.0	0.0	-43.5976	123.8198	NaN	NaN	1.3	0.894	0.0222	0.0205	0.0214	0.0208	0.021
0.0	0.0	0.0	-38.5976	1705.8198	NaN	NaN	1.0232	0.8942	0.0222	0.0207	0.0215	0.0206	0.0209
0.0	0.0	0.0	-456.5976	-178.1802	NaN	NaN	0.2807	0.8941	0.0223	0.0209	0.0215	0.0204	0.0208
0.0	0.0	0.0	-1868.5976	-1233.1802	NaN	NaN	0.3976	0.8945	0.0222	0.0208	0.0215	0.0202	0.0207
0.0	0.0	0.0	-23.5976	1685.8198	NaN	NaN	1.0142	0.8949	0.0221	0.0205	0.0215	0.0204	0.0206
0.0	0.0	0.0	393.4024	2208.8198	NaN	NaN	0.8488	0.8951	0.0221	0.0203	0.0214	0.0204	0.0206
0.0	0.0	0.0	-213.5976	2286.8198	NaN	NaN	1.103	0.8957	0.022	0.0203	0.0211	0.0203	0.0206
0.0	0.0	0.0	296.4024	4590.8198	NaN	NaN	0.9394	0.896	0.022	0.0203	0.0209	0.0202	0.0206
0.0	0.0	0.0	67.4024	3553.8198	NaN	NaN	0.9814	0.896	0.0221	0.0203	0.0208	0.0202	0.0206
0.0	0.0	0.0	272.4024	2304.8198	NaN	NaN	0.8943	0.8963	0.022	0.0202	0.0208	0.0201	0.0205
0.0	0.0	0.0	178.4024	2150.8198	NaN	NaN	0.9234	0.8965	0.022	0.0202	0.0208	0.0201	0.0203
0.0	0.0	0.0	-1300.5976	2840.8198	NaN	NaN	1.3	0.8962	0.0221	0.0202	0.0209	0.0202	0.0203
0.0	0.0	0.0	-443.5976	60.8198	NaN	NaN	-0.1589	0.896	0.0222	0.0203	0.0211	0.0203	0.0202
0.0	0.0	0.0	-1568.5976	3059.8198	NaN	NaN	1.3	0.8962	0.0221	0.0203	0.021	0.0202	0.0201
0.0	0.0	0.0	-443.5976	195.8198	NaN	NaN	-0.3	0.8963	0.0221	0.0203	0.021	0.0202	0.0201
0.0	0.0	0.0	-1591.5976	738.8198	NaN	NaN	-0.3	0.8967	0.022	0.0202	0.0209	0.0203	0.02
0.0	0.0	0.0	985.4024	2778.8198	NaN	NaN	0.7382	0.8966	0.022	0.0203	0.0207	0.0203	0.02
0.0	0.0	0.0	-728.5976	4564.8198	NaN	NaN	1.1899	0.897	0.022	0.0202	0.0207	0.0202	0.0199
0.0	0.0	0.0	913.4024	-2393.1802	NaN	NaN	1.3	0.8968	0.022	0.0203	0.0208	0.0202	0.0198
0.0	0.0	0.0	-418.5976	-452.1802	NaN	NaN	0.5193	0.897	0.0221	0.0203	0.0207	0.0201	0.0198
0.0	0.0	0.0	-942.5976	1003.8198	NaN	NaN	1.3	0.8971	0.022	0.0203	0.0206	0.0201	0.0197
0.0	0.0	0.0	-68.5976	1750.8198	NaN	NaN	1.0408	0.8974	0.0219	0.0203	0.0205	0.0202	0.0197
0.0	0.0	0.0	633.4024	-811.1802	NaN	NaN	1.3	0.8975	0.0219	0.0203	0.0204	0.0203	0.0197
0.0	0.0	0.0	-88.5976	3705.8198	NaN	NaN	1.0245	0.8975	0.0219	0.0204	0.0203	0.0202	0.0197
0.0	0.0	0.0	-1239.5976	1508.8198	NaN	NaN	1.3	0.8978	0.022	0.0202	0.0202	0.0201	0.0196
0.0	0.0	0.0	34.4024	-890.1802	NaN	NaN	1.0402	0.8976	0.022	0.0203	0.0203	0.0202	0.0196
0.0	0.0	0.0	-303.5976	560.8198	NaN	NaN	1.3	0.8977	0.0221	0.0202	0.0203	0.0201	0.0196
0.0	0.0	0.0	1204.4024	1921.8198	NaN	NaN	0.6147	0.8978	0.0222	0.0203	0.0201	0.0201	0.0196
0.0	0.0	0.0	-707.5976	2140.8198	NaN	NaN	1.3	0.8979	0.0222	0.0203	0.02	0.02	0.0196
0.0	0.0	0.0	-6.5976	2097.8198	NaN	NaN	1.0032	0.898	0.0223	0.0202	0.02	0.02	0.0195
0.0	0.0	0.0	1403.4024	611.8198	NaN	NaN	0.3036	0.898	0.0224	0.0201	0.02	0.02	0.0195
0.0	0.0	0.0	-1166.5976	2113.8198	NaN	NaN	1.3	0.8978	0.0224	0.0201	0.0201	0.0201	0.0195
0.0	0.0	0.0	-167.5976	-646.1802	NaN	NaN	0.794	0.8978	0.0224	0.0201	0.0201	0.0201	0.0196
0.0	0.0	0.0	973.4024	2300.8198	NaN	NaN	0.7027	0.8976	0.0225	0.0202	0.02	0.02	0.0197
0.0	0.0	0.0	989.4024	2143.8198	NaN	NaN	0.6842	0.8976	0.0226	0.0202	0.0199	0.0199	0.0198
0.0	0.0	0.0	1173.4024	2024.8198	NaN	NaN	0.6331	0.8979	0.0225	0.0202	0.0199	0.0197	0.0198
0.0	0.0	0.0	204.4024	2709.8198	NaN	NaN	0.9299	0.8984	0.0224	0.02	0.0198	0.0196	0.0197
0.0	0.0	0.0	-552.5976	397.8198	NaN	NaN	-0.3	0.8984	0.0223	0.02	0.02	0.0197	0.0196
0.0	0.0	0.0	83.4024	565.8198	NaN	NaN	0.8715	0.8984	0.0222	0.02	0.02	0.0197	0.0197
0.0	0.0	0.0	413.4024	972.8198	NaN	NaN	0.7018	0.8987	0.0221	0.02	0.02	0.0196	0.0197
0.0	0.0	0.0	-106.5976	1120.8198	NaN	NaN	1.1051	0.8989	0.022	0.0199	0.0199	0.0195	0.0197
0.0	0.0	0.0	253.4024	109.8198	NaN	NaN	0.3023	0.8989	0.022	0.0199	0.02	0.0196	0.0197
0.0	0.0	0.0	-80.5976	378.8198	NaN	NaN	1.2703	0.899	0.022	0.0199	0.0199	0.0195	0.0197
0.0	0.0	0.0	321.4024	3417.8198	NaN	NaN	0.914	0.8989	0.022	0.0199	0.0199	0.0195	0.0198
0.0	0.0	0.0	-169.5976	3066.8198	NaN	NaN	1.0585	0.8988	0.0221	0.0199	0.0199	0.0194	0.0198
0.0	0.0	0.0	-1623.5976	2372.8198	NaN	NaN	1.3	0.8987	0.0221	0.0199	0.02	0.0194	0.0198
0.0	0.0	0.0	35.4024	4066.8198	NaN	NaN	0.9914	0.8987	0.0221	0.0199	0.0201	0.0194	0.0198
0.0	0.0	0.0	230.4024	323.8198	NaN	NaN	0.5843	0.8985	0.0221	0.0198	0.0204	0.0194	0.0197
0.0	0.0	0.0	1184.4024	1647.8198	NaN	NaN	0.5818	0.8981	0.0222	0.0198	0.0206	0.0195	0.0198
0.0	0.0	0.0	-1237.5976	1226.8198	NaN	NaN	-0.3	0.8976	0.0223	0.0198	0.0208	0.0196	0.0198
0.0	0.0	0.0	-539.5976	2933.8198	NaN	NaN	1.2254	0.8973	0.0223	0.0199	0.0209	0.0197	0.0199
0.0	0.0	0.0	93.4024	1843.8198	NaN	NaN	0.9518	0.8969	0.0223	0.0199	0.0211	0.0198	0.0199
0.0	0.0	0.0	-894.5976	72.8198	NaN	NaN	-0.0886	0.8966	0.0223	0.0201	0.0213	0.0199	0.0199
0.0	0.0	0.0	-485.5976	1806.8198	NaN	NaN	1.3	0.8963	0.0223	0.0202	0.0214	0.0199	0.0199
0.0	0.0	0.0	-1861.5976	-262.1802	NaN	NaN	0.1234	0.8964	0.0223	0.0202	0.0214	0.0199	0.0198
0.0	0.0	0.0	907.4024	-838.1802	NaN	NaN	-0.3	0.8966	0.0223	0.0202	0.0213	0.0199	0.0197
0.0	0.0	0.0	-1121.5976	308.8198	NaN	NaN	-0.3	0.8967	0.0223	0.0201	0.0213	0.02	0.0197
0.0	0.0	0.0	-1460.5976	3109.8198	NaN	NaN	1.3	0.8974	0.0221	0.02	0.0211	0.02	0.0195
0.0	0.0	0.0	-1037.5976	1110.8198	NaN	NaN	1.3	0.8973	0.0221	0.02	0.021	0.0201	0.0195
0.0	0.0	0.0	-1295.5976	823.8198	NaN	NaN	-0.3	0.8971	0.0221	0.0201	0.021	0.0201	0.0195
0.0	0.0	0.0	2494.4024	-971.1802	NaN	NaN	-0.3	0.8967	0.0223	0.0203	0.021	0.0201	0.0196
0.0	0.0	0.0	-1011.5976	-1436.1802	NaN	NaN	0.5867	0.8963	0.0224	0.0204	0.0211	0.0201	0.0197
0.0	0.0	0.0	-1191.5976	26.8198	NaN	NaN	-0.023	0.8962	0.0224	0.0205	0.021	0.0202	0.0198
0.0	0.0	0.0	1364.4024	-397.1802	NaN	NaN	-0.3	0.8965	0.0223	0.0204	0.0209	0.0202	0.0197
0.0	0.0	0.0	-1519.5976	2446.8198	NaN	NaN	1.3	0.8967	0.0222	0.0204	0.0208	0.0203	0.0196
0.0	0.0	0.0	281.4024	3601.8198	NaN	NaN	0.9275	0.8972	0.0221	0.0203	0.0206	0.0203	0.0195
0.0	0.0	0.0	824.4024	2989.8198	NaN	NaN	0.7839	0.897	0.0222	0.0203	0.0206	0.0204	0.0195
0.0	0.0	0.0	137.4024	186.8198	NaN	NaN	0.5762	0.8961	0.0223	0.0205	0.0208	0.0206	0.0197
0.0	0.0	0.0	-911.5976	2720.8198	NaN	NaN	1.3	0.8957	0.0225	0.0205	0.021	0.0205	0.0198
0.0	0.0	0.0	-1693.5976	243.8198	NaN	NaN	-0.1682	0.8947	0.0227	0.0208	0.0213	0.0205	0.0201
0.0	0.0	0.0	-2408.5976	780.8198	NaN	NaN	-0.3	0.8951	0.0226	0.0207	0.0213	0.0203	0.0201
0.0	0.0	0.0	802.4024	769.8198	NaN	NaN	0.4896	0.8953	0.0225	0.0207	0.0213	0.0203	0.02
0.0	0.0	0.0	-1024.5976	802.8198	NaN	NaN	-0.3	0.8957	0.0224	0.0206	0.0212	0.0203	0.0199
0.0	0.0	0.0	523.4024	2627.8198	NaN	NaN	0.8339	0.8961	0.0223	0.0205	0.021	0.0203	0.0197
0.0	0.0	0.0	1208.4024	1027.8198	NaN	NaN	0.4596	0.8963	0.0223	0.0204	0.021	0.0203	0.0197
0.0	0.0	0.0	1215.4024	1244.8198	NaN	NaN	0.506	0.8963	0.0222	0.0204	0.0211	0.0202	0.0198
0.0	0.0	0.0	-1403.5976	1557.8198	NaN	NaN	1.3	0.8963	0.0222	0.0205	0.0211	0.02	0.0199
0.0	0.0	0.0	-1572.5976	313.8198	NaN	NaN	-0.2493	0.8963	0.0222	0.0204	0.0212	0.02	0.0199
0.0	0.0	0.0	1317.4024	3119.8198	NaN	NaN	0.7031	0.8964	0.0221	0.0204	0.0212	0.02	0.0199
0.0	0.0	0.0	-128.5976	258.8198	NaN	NaN	1.3	0.8963	0.0222	0.0204	0.0213	0.0201	0.0199
0.0	0.0	0.0	-1281.5976	2154.8198	NaN	NaN	1.3	0.8964	0.0221	0.0203	0.0213	0.0201	0.0198
0.0	0.0	0.0	909.4024	1008.8198	NaN	NaN	0.5259	0.896	0.0222	0.0204	0.0213	0.0201	0.02
0.0	0.0	0.0	-1370.5976	248.8198	NaN	NaN	-0.2218	0.8958	0.0222	0.0204	0.0214	0.0201	0.02
0.0	0.0	0.0	-1433.5976	1053.8198	NaN	NaN	-0.3	0.8961	0.0221	0.0203	0.0214	0.0201	0.02
0.0	0.0	0.0	-1023.5976	3933.8198	NaN	NaN	1.3	0.8965	0.022	0.0202	0.0214	0.02	0.0198
0.0	0.0	0.0	413.4024	1278.8198	NaN	NaN	0.7557	0.8965	0.022	0.0203	0.0214	0.02	0.0198
0.0	0.0	0.0	-2477.5976	-1427.1802	NaN	NaN	0.3655	0.8959	0.0222	0.0205	0.0215	0.02	0.02
0.0	0.0	0.0	-249.5976	1275.8198	NaN	NaN	1.2432	0.8965	0.022	0.0205	0.0213	0.0199	0.0198
0.0	0.0	0.0	-724.5976	-181.1802	NaN	NaN	0.2	0.8965	0.022	0.0205	0.0212	0.0199	0.0199
0.0	0.0	0.0	-303.5976	-2982.1802	NaN	NaN	0.9076	0.8967	0.022	0.0204	0.0212	0.0199	0.0199
0.0	0.0	0.0	1088.4024	1237.8198	NaN	NaN	0.5321	0.8972	0.0218	0.0202	0.021	0.02	0.0197
0.0	0.0	0.0	-93.5976	1722.8198	NaN	NaN	1.0574	0.8969	0.0219	0.0203	0.021	0.0202	0.0197
0.0	0.0	0.0	252.4024	205.8198	NaN	NaN	0.4492	0.8962	0.0221	0.0204	0.0211	0.0203	0.0199
0.0	0.0	0.0	-1185.5976	-1540.1802	NaN	NaN	0.565	0.8956	0.0223	0.0206	0.0212	0.0203	0.02
0.0	0.0	0.0	-3244.5976	79.8198	NaN	NaN	-0.0252	0.8953	0.0224	0.0206	0.0212	0.0204	0.0201
0.0	0.0	0.0	-1374.5976	2244.8198	NaN	NaN	1.3	0.8955	0.0223	0.0206	0.021	0.0205	0.02
0.0	0.0	0.0	-267.5976	3235.8198	NaN	NaN	1.0902	0.8959	0.0222	0.0206	0.0209	0.0205	0.0199
0.0	0.0	0.0	403.4024	3465.8198	NaN	NaN	0.8957	0.8959	0.0223	0.0205	0.0209	0.0206	0.0199
0.0	0.0	0.0	-348.5976	54.8198	NaN	NaN	-0.1866	0.8958	0.0223	0.0205	0.021	0.0205	0.0199
0.0	0.0	0.0	-1075.5976	1813.8198	NaN	NaN	1.3	0.8957	0.0223	0.0205	0.0211	0.0204	0.02
0.0	0.0	0.0	-1101.5976	813.8198	NaN	NaN	-0.3	0.8957	0.0223	0.0205	0.0211	0.0203	0.02
0.0	0.0	0.0	27.4024	223.8198	NaN	NaN	0.8909	0.8961	0.0222	0.0204	0.0211	0.0202	0.02
0.0	0.0	0.0	-1491.5976	1558.8198	NaN	NaN	1.3	0.8963	0.0222	0.0204	0.0211	0.0201	0.0199
0.0	0.0	0.0	31.4024	963.8198	NaN	NaN	0.9684	0.8971	0.022	0.0202	0.0209	0.02	0.0197
0.0	0.0	0.0	-1523.5976	1554.8198	NaN	NaN	1.3	0.8972	0.022	0.0202	0.0209	0.02	0.0197
0.0	0.0	0.0	-1261.5976	2678.8198	NaN	NaN	1.3	0.8971	0.022	0.0202	0.021	0.02	0.0197
0.0	0.0	0.0	-419.5976	2302.8198	NaN	NaN	1.2228	0.8974	0.022	0.0202	0.0209	0.02	0.0196
0.0	0.0	0.0	-1947.5976	-381.1802	NaN	NaN	0.1637	0.8968	0.0221	0.0202	0.021	0.0201	0.0198
0.0	0.0	0.0	-182.5976	11.8198	NaN	NaN	-0.0692	0.8972	0.022	0.0201	0.021	0.02	0.0196
0.0	0.0	0.0	-1729.5976	1765.8198	NaN	NaN	1.3	0.8973	0.022	0.0201	0.021	0.0201	0.0196
0.0	0.0	0.0	-646.5976	1229.8198	NaN	NaN	1.3	0.8972	0.022	0.0201	0.021	0.0201	0.0196
0.0	0.0	0.0	-660.5976	3175.8198	NaN	NaN	1.2626	0.8969	0.022	0.0202	0.0211	0.0201	0.0197
0.0	0.0	0.0	-1954.5976	2078.8198	NaN	NaN	1.3	0.897	0.022	0.0201	0.021	0.0201	0.0197
0.0	0.0	0.0	-1630.5976	-1095.1802	NaN	NaN	0.4018	0.8969	0.022	0.0202	0.0211	0.0201	0.0198
0.0	0.0	0.0	686.4024	3968.8198	NaN	NaN	0.8526	0.8977	0.0219	0.02	0.0209	0.02	0.0195
0.0	0.0	0.0	-251.5976	51.8198	NaN	NaN	-0.2594	0.8972	0.0219	0.02	0.0211	0.02	0.0197
0.0	0.0	0.0	580.4024	143.8198	NaN	NaN	0.1986	0.8972	0.0219	0.02	0.0212	0.0201	0.0197
0.0	0.0	0.0	-752.5976	3040.8198	NaN	NaN	1.3	0.897	0.022	0.02	0.0212	0.0201	0.0196
0.0	0.0	0.0	-1565.5976	1024.8198	NaN	NaN	-0.3	0.8968	0.022	0.0201	0.0213	0.0201	0.0197
0.0	0.0	0.0	-1590.5976	-346.1802	NaN	NaN	0.1787	0.8967	0.022	0.0201	0.0213	0.0201	0.0198
0.0	0.0	0.0	626.4024	-783.1802	NaN	NaN	1.3	0.8973	0.022	0.02	0.0211	0.0201	0.0196
0.0	0.0	0.0	851.4024	1703.8198	NaN	NaN	0.6668	0.8975	0.022	0.0199	0.021	0.02	0.0196
0.0	0.0	0.0	-1926.5976	2486.8198	NaN	NaN	1.3	0.8972	0.022	0.02	0.0211	0.0201	0.0196
0.0	0.0	0.0	-901.5976	72.8198	NaN	NaN	-0.0879	0.8966	0.0222	0.02	0.0212	0.0202	0.0197
0.0	0.0	0.0	-493.5976	2291.8198	NaN	NaN	1.2745	0.8964	0.0222	0.0201	0.0212	0.0203	0.0198
0.0	0.0	0.0	1515.4024	2683.8198	NaN	NaN	0.6391	0.8967	0.0222	0.0201	0.021	0.0202	0.0197
0.0	0.0	0.0	236.4024	-1569.1802	NaN	NaN	1.1774	0.8966	0.0222	0.0201	0.0211	0.0202	0.0198
0.0	0.0	0.0	106.4024	-38.1802	NaN	NaN	-0.3	0.8962	0.0223	0.0202	0.0211	0.0204	0.0198
0.0	0.0	0.0	441.4024	3798.8198	NaN	NaN	0.8959	0.8964	0.0223	0.0202	0.021	0.0203	0.0198
0.0	0.0	0.0	197.4024	922.8198	NaN	NaN	0.8238	0.8962	0.0223	0.0202	0.0211	0.0204	0.0199
0.0	0.0	0.0	-930.5976	-47.1802	NaN	NaN	0.0483	0.8958	0.0223	0.0203	0.0212	0.0205	0.02
0.0	0.0	0.0	1259.4024	5.8198	NaN	NaN	0.0046	0.8957	0.0224	0.0203	0.0211	0.0206	0.0199
0.0	0.0	0.0	-135.5976	-555.1802	NaN	NaN	0.8037	0.8956	0.0224	0.0203	0.0211	0.0206	0.02
0.0	0.0	0.0	283.4024	2179.8198	NaN	NaN	0.8849	0.8958	0.0223	0.0203	0.021	0.0206	0.0199
0.0	0.0	0.0	34.4024	-2105.1802	NaN	NaN	1.0166	0.8956	0.0224	0.0203	0.0212	0.0207	0.02
0.0	0.0	0.0	-911.5976	13.8198	NaN	NaN	-0.0154	0.8952	0.0224	0.0204	0.0212	0.0208	0.02
0.0	0.0	0.0	-1152.5976	1665.8198	NaN	NaN	1.3	0.8951	0.0225	0.0204	0.0211	0.0209	0.0201
0.0	0.0	0.0	597.4024	2872.8198	NaN	NaN	0.8278	0.8957	0.0224	0.0204	0.0208	0.0206	0.02
0.0	0.0	0.0	-387.5976	2143.8198	NaN	NaN	1.2207	0.8958	0.0224	0.0204	0.0208	0.0206	0.0201
0.0	0.0	0.0	548.4024	1625.8198	NaN	NaN	0.7478	0.8957	0.0225	0.0204	0.0208	0.0205	0.0201
0.0	0.0	0.0	-645.5976	2772.8198	NaN	NaN	1.3	0.8951	0.0226	0.0204	0.021	0.0207	0.0202
0.0	0.0	0.0	-818.5976	1078.8198	NaN	NaN	1.3	0.8947	0.0227	0.0205	0.0211	0.0209	0.0202
0.0	0.0	0.0	-1606.5976	2290.8198	NaN	NaN	1.3	0.8947	0.0226	0.0205	0.0211	0.0209	0.0203
0.0	0.0	0.0	-633.5976	1578.8198	NaN	NaN	1.3	0.8947	0.0226	0.0205	0.0211	0.0208	0.0203
0.0	0.0	0.0	-482.5976	1365.8198	NaN	NaN	1.3	0.8948	0.0225	0.0205	0.0211	0.0208	0.0203
0.0	0.0	0.0	-889.5976	751.8198	NaN	NaN	-0.3	0.895	0.0224	0.0205	0.021	0.0207	0.0203
0.0	0.0	0.0	88.4024	489.8198	NaN	NaN	0.8471	0.8953	0.0223	0.0205	0.021	0.0206	0.0203
0.0	0.0	0.0	-1257.5976	564.8198	NaN	NaN	-0.3	0.8952	0.0223	0.0205	0.021	0.0207	0.0203
0.0	0.0	0.0	-8.5976	-714.1802	NaN	NaN	0.9881	0.8957	0.0223	0.0205	0.0208	0.0205	0.0202
0.0	0.0	0.0	-121.5976	1606.8198	NaN	NaN	1.0819	0.8964	0.0222	0.0204	0.0206	0.0202	0.0201
0.0	0.0	0.0	78.4024	2453.8198	NaN	NaN	0.969	0.8971	0.0221	0.0204	0.0203	0.0199	0.0201
0.0	0.0	0.0	744.4024	151.8198	NaN	NaN	0.1694	0.8973	0.0221	0.0202	0.0203	0.02	0.02
0.0	0.0	0.0	45.4024	2370.8198	NaN	NaN	0.9812	0.8973	0.0222	0.0203	0.0203	0.0199	0.02
0.0	0.0	0.0	-191.5976	1595.8198	NaN	NaN	1.1364	0.8975	0.0221	0.0202	0.0203	0.0199	0.02
0.0	0.0	0.0	822.4024	438.8198	NaN	NaN	0.3479	0.8971	0.0221	0.0202	0.0204	0.02	0.0201
0.0	0.0	0.0	-924.5976	1658.8198	NaN	NaN	1.3	0.8968	0.0221	0.0203	0.0205	0.0202	0.0201
0.0	0.0	0.0	961.4024	1560.8198	NaN	NaN	0.6188	0.8969	0.0222	0.0203	0.0204	0.0201	0.0202
0.0	0.0	0.0	-1013.5976	1443.8198	NaN	NaN	1.3	0.8965	0.0221	0.0203	0.0206	0.0202	0.0202
0.0	0.0	0.0	401.4024	4892.8198	NaN	NaN	0.9242	0.8968	0.0221	0.0203	0.0205	0.0201	0.0202
0.0	0.0	0.0	-333.5976	-1203.1802	NaN	NaN	0.7829	0.8966	0.0221	0.0202	0.0206	0.0203	0.0202
0.0	0.0	0.0	605.4024	2138.8198	NaN	NaN	0.7794	0.8967	0.022	0.0203	0.0205	0.0202	0.0203
0.0	0.0	0.0	141.4024	4383.8198	NaN	NaN	0.9688	0.897	0.022	0.0202	0.0204	0.0201	0.0203
0.0	0.0	0.0	-615.5976	865.8198	NaN	NaN	1.3	0.8968	0.022	0.0202	0.0205	0.0201	0.0203
0.0	0.0	0.0	-402.5976	3086.8198	NaN	NaN	1.15	0.8965	0.022	0.0202	0.0207	0.0203	0.0204
0.0	0.0	0.0	-174.5976	2000.8198	NaN	NaN	1.0956	0.8961	0.0219	0.0202	0.0208	0.0205	0.0204
0.0	0.0	0.0	-1139.5976	2873.8198	NaN	NaN	1.3	0.8957	0.0219	0.0203	0.021	0.0206	0.0205
0.0	0.0	0.0	-1498.5976	3251.8198	NaN	NaN	1.3	0.8956	0.0219	0.0203	0.0211	0.0206	0.0205
0.0	0.0	0.0	-733.5976	1586.8198	NaN	NaN	1.3	0.8957	0.0218	0.0203	0.0212	0.0205	0.0204
0.0	0.0	0.0	852.4024	-618.1802	NaN	NaN	-0.3	0.8955	0.0217	0.0204	0.0214	0.0205	0.0204
0.0	0.0	0.0	1346.4024	-1791.1802	NaN	NaN	1.3	0.8956	0.0216	0.0204	0.0214	0.0205	0.0204
0.0	0.0	0.0	1242.4024	1483.8198	NaN	NaN	0.5443	0.896	0.0215	0.0203	0.0212	0.0205	0.0204
0.0	0.0	0.0	2354.4024	2248.8198	NaN	NaN	0.4885	0.8965	0.0216	0.0202	0.0211	0.0203	0.0203
0.0	0.0	0.0	-899.5976	706.8198	NaN	NaN	-0.3	0.8963	0.0217	0.0202	0.0211	0.0204	0.0203
0.0	0.0	0.0	161.4024	1194.8198	NaN	NaN	0.881	0.8961	0.0217	0.0203	0.0212	0.0204	0.0203
0.0	0.0	0.0	1081.4024	220.8198	NaN	NaN	0.1696	0.8957	0.0218	0.0203	0.0213	0.0205	0.0204
0.0	0.0	0.0	1267.4024	1047.8198	NaN	NaN	0.4526	0.8956	0.0219	0.0203	0.0213	0.0205	0.0204
0.0	0.0	0.0	-1019.5976	-1331.1802	NaN	NaN	0.5663	0.8951	0.022	0.0204	0.0215	0.0206	0.0205
0.0	0.0	0.0	1354.4024	1853.8198	NaN	NaN	0.5778	0.8954	0.022	0.0203	0.0213	0.0205	0.0205
0.0	0.0	0.0	516.4024	1761.8198	NaN	NaN	0.7733	0.8955	0.0221	0.0202	0.0212	0.0205	0.0205
0.0	0.0	0.0	-600.5976	2804.8198	NaN	NaN	1.2725	0.8955	0.0221	0.0202	0.0212	0.0204	0.0206
0.0	0.0	0.0	67.4024	1643.8198	NaN	NaN	0.9606	0.8951	0.0222	0.0201	0.0214	0.0206	0.0206
0.0	0.0	0.0	339.4024	2123.8198	NaN	NaN	0.8622	0.8946	0.0224	0.0201	0.0216	0.0207	0.0207
0.0	0.0	0.0	-468.5976	212.8198	NaN	NaN	-0.3	0.8935	0.0225	0.0202	0.0219	0.021	0.0209
0.0	0.0	0.0	-330.5976	2749.8198	NaN	NaN	1.1367	0.8934	0.0225	0.0202	0.022	0.021	0.0209
0.0	0.0	0.0	-1083.5976	1836.8198	NaN	NaN	1.3	0.8931	0.0226	0.0203	0.022	0.0211	0.0209
0.0	0.0	0.0	-1699.5976	2511.8198	NaN	NaN	1.3	0.8931	0.0226	0.0203	0.022	0.0211	0.021
0.0	0.0	0.0	-475.5976	2629.8198	NaN	NaN	1.2208	0.8928	0.0227	0.0203	0.0219	0.0211	0.0211
0.0	0.0	0.0	-2064.5976	4611.8198	NaN	NaN	1.3	0.8925	0.0229	0.0204	0.022	0.0211	0.0212
0.0	0.0	0.0	-295.5976	1557.8198	NaN	NaN	1.2342	0.8925	0.0229	0.0204	0.022	0.0212	0.0211
0.0	0.0	0.0	-229.5976	3871.8198	NaN	NaN	1.063	0.8919	0.023	0.0204	0.0221	0.0213	0.0212
0.0	0.0	0.0	587.4024	1572.8198	NaN	NaN	0.7281	0.8917	0.023	0.0205	0.0222	0.0214	0.0212
0.0	0.0	0.0	-897.5976	3348.8198	NaN	NaN	1.3	0.8916	0.0231	0.0204	0.0223	0.0215	0.0211
0.0	0.0	0.0	-1825.5976	2390.8198	NaN	NaN	1.3	0.8914	0.023	0.0206	0.0223	0.0216	0.0211
0.0	0.0	0.0	1093.4024	678.8198	NaN	NaN	0.383	0.8914	0.023	0.0206	0.0223	0.0216	0.021
0.0	0.0	0.0	-130.5976	932.8198	NaN	NaN	1.1628	0.8911	0.0231	0.0207	0.0224	0.0217	0.021
0.0	0.0	0.0	-1907.5976	2845.8198	NaN	NaN	1.3	0.891	0.0231	0.0207	0.0224	0.0218	0.021
0.0	0.0	0.0	-135.5976	603.8198	NaN	NaN	1.2896	0.8911	0.0231	0.0207	0.0224	0.0217	0.0209
0.0	0.0	0.0	518.4024	103.8198	NaN	NaN	0.1669	0.8909	0.0231	0.0209	0.0225	0.0216	0.021
0.0	0.0	0.0	-1552.5976	-576.1802	NaN	NaN	0.2707	0.8911	0.0232	0.0209	0.0224	0.0214	0.021
0.0	0.0	0.0	-2748.5976	-803.1802	NaN	NaN	0.2261	0.8916	0.0232	0.0209	0.0222	0.0211	0.0209
0.0	0.0	0.0	-331.5976	-1670.1802	NaN	NaN	0.8343	0.8918	0.0231	0.0209	0.0222	0.0211	0.0209
0.0	0.0	0.0	-24.5976	-2784.1802	NaN	NaN	0.9912	0.892	0.023	0.0209	0.0222	0.0211	0.0208
0.0	0.0	0.0	-485.5976	1401.8198	NaN	NaN	1.3	0.892	0.0229	0.0208	0.0222	0.0213	0.0207
0.0	0.0	0.0	2038.4024	1284.8198	NaN	NaN	0.3866	0.8919	0.0228	0.0208	0.0223	0.0215	0.0207
0.0	0.0	0.0	368.4024	-514.1802	NaN	NaN	1.3	0.8919	0.0229	0.0208	0.0222	0.0216	0.0207
0.0	0.0	0.0	-2233.5976	-1220.1802	NaN	NaN	0.3533	0.8919	0.0231	0.0209	0.022	0.0214	0.0207
0.0	0.0	0.0	-222.5976	-823.1802	NaN	NaN	0.7871	0.8921	0.0231	0.0209	0.0219	0.0213	0.0207
0.0	0.0	0.0	-1056.5976	-2318.1802	NaN	NaN	0.6869	0.892	0.0231	0.0209	0.0219	0.0213	0.0207
0.0	0.0	0.0	-1402.5976	-200.1802	NaN	NaN	0.1249	0.8921	0.0231	0.0209	0.022	0.0213	0.0206
0.0	0.0	0.0	-2092.5976	2001.8198	NaN	NaN	-0.3	0.8922	0.023	0.0209	0.022	0.0214	0.0206
0.0	0.0	0.0	-316.5976	-781.1802	NaN	NaN	0.7116	0.8922	0.0229	0.0208	0.022	0.0215	0.0205
0.0	0.0	0.0	-5.5976	596.8198	NaN	NaN	1.0095	0.8922	0.0229	0.0208	0.022	0.0216	0.0205
0.0	0.0	0.0	-1587.5976	78.8198	NaN	NaN	-0.0522	0.8921	0.0231	0.0208	0.022	0.0216	0.0205
0.0	0.0	0.0	124.4024	-1319.1802	NaN	NaN	1.1041	0.892	0.0231	0.0209	0.022	0.0215	0.0205
0.0	0.0	0.0	-1620.5976	277.8198	NaN	NaN	-0.2069	0.8921	0.0231	0.0209	0.022	0.0215	0.0205
0.0	0.0	0.0	-1376.5976	-1442.1802	NaN	NaN	0.5116	0.8922	0.0231	0.0209	0.0219	0.0214	0.0205
0.0	0.0	0.0	671.4024	-2428.1802	NaN	NaN	1.3	0.8922	0.0231	0.0209	0.0219	0.0214	0.0204
0.0	0.0	0.0	-773.5976	-681.1802	NaN	NaN	0.4682	0.8922	0.0231	0.0209	0.022	0.0215	0.0204
0.0	0.0	0.0	-239.5976	-112.1802	NaN	NaN	0.3189	0.8921	0.0231	0.0209	0.022	0.0215	0.0204
0.0	0.0	0.0	-704.5976	-1774.1802	NaN	NaN	0.7157	0.892	0.0231	0.0209	0.022	0.0215	0.0205
0.0	0.0	0.0	-1580.5976	-2642.1802	NaN	NaN	0.6257	0.8918	0.0232	0.0209	0.022	0.0216	0.0205
0.0	0.0	0.0	310.4024	-964.1802	NaN	NaN	1.3	0.8918	0.0232	0.021	0.022	0.0216	0.0205
0.0	0.0	0.0	716.4024	897.8198	NaN	NaN	0.5562	0.8917	0.0231	0.0209	0.022	0.0217	0.0205
0.0	0.0	0.0	-502.5976	-966.1802	NaN	NaN	0.6578	0.8916	0.0232	0.021	0.022	0.0217	0.0205
0.0	0.0	0.0	-1006.5976	-413.1802	NaN	NaN	0.291	0.8915	0.0233	0.021	0.0219	0.0216	0.0206
0.0	0.0	0.0	-1172.5976	-3092.1802	NaN	NaN	0.7251	0.8916	0.0233	0.021	0.0219	0.0216	0.0206
0.0	0.0	0.0	-293.5976	850.8198	NaN	NaN	1.3	0.8915	0.0232	0.021	0.022	0.0217	0.0206
0.0	0.0	0.0	-1255.5976	482.8198	NaN	NaN	-0.3	0.8916	0.0232	0.021	0.0219	0.0216	0.0206
0.0	0.0	0.0	-1080.5976	-1111.1802	NaN	NaN	0.507	0.8915	0.0233	0.021	0.0219	0.0216	0.0207
0.0	0.0	0.0	-1675.5976	-1819.1802	NaN	NaN	0.5205	0.8916	0.0232	0.021	0.0219	0.0216	0.0207
0.0	0.0	0.0	284.4024	2713.8198	NaN	NaN	0.9051	0.8915	0.0232	0.021	0.022	0.0216	0.0207
0.0	0.0	0.0	-452.5976	1161.8198	NaN	NaN	1.3	0.8915	0.0232	0.021	0.0219	0.0216	0.0207
0.0	0.0	0.0	-304.5976	-1251.1802	NaN	NaN	0.8042	0.8914	0.0232	0.021	0.0219	0.0216	0.0208
0.0	0.0	0.0	-181.5976	-1735.1802	NaN	NaN	0.9053	0.8913	0.0233	0.0211	0.022	0.0216	0.0208
0.0	0.0	0.0	-1309.5976	400.8198	NaN	NaN	-0.3	0.8914	0.0232	0.021	0.0219	0.0215	0.0209
0.0	0.0	0.0	281.4024	-2401.1802	NaN	NaN	1.1328	0.8916	0.0231	0.021	0.0219	0.0215	0.0209
0.0	0.0	0.0	-520.5976	670.8198	NaN	NaN	1.3	0.8917	0.023	0.0209	0.022	0.0216	0.0208
0.0	0.0	0.0	-346.5976	2047.8198	NaN	NaN	1.2037	0.8917	0.023	0.0209	0.022	0.0217	0.0208
0.0	0.0	0.0	-952.5976	1168.8198	NaN	NaN	1.3	0.8915	0.023	0.021	0.022	0.0217	0.0208
0.0	0.0	0.0	-1114.5976	-2829.1802	NaN	NaN	0.7174	0.8912	0.0231	0.0211	0.022	0.0217	0.0209
0.0	0.0	0.0	-1599.5976	-998.1802	NaN	NaN	0.3842	0.8914	0.0231	0.0211	0.022	0.0216	0.0209
0.0	0.0	0.0	-1333.5976	-2501.1802	NaN	NaN	0.6522	0.8916	0.023	0.0211	0.022	0.0214	0.0209
0.0	0.0	0.0	-1697.5976	1665.8198	NaN	NaN	-0.3	0.8924	0.0228	0.0209	0.0219	0.0212	0.0208
0.0	0.0	0.0	-1657.5976	-2152.1802	NaN	NaN	0.5649	0.8926	0.0227	0.0209	0.0218	0.0212	0.0207
0.0	0.0	0.0	-621.5976	-318.1802	NaN	NaN	0.3386	0.8927	0.0228	0.0209	0.0218	0.0212	0.0207
0.0	0.0	0.0	-391.5976	466.8198	NaN	NaN	1.3	0.8925	0.0228	0.0209	0.0218	0.0212	0.0207
0.0	0.0	0.0	-942.5976	-1881.1802	NaN	NaN	0.6662	0.8925	0.0228	0.021	0.0218	0.0212	0.0207
0.0	0.0	0.0	-378.5976	-3256.1802	NaN	NaN	0.8958	0.8921	0.0229	0.0212	0.0218	0.0212	0.0208
0.0	0.0	0.0	-1377.5976	-1304.1802	NaN	NaN	0.4863	0.8926	0.0228	0.0212	0.0217	0.0211	0.0207
0.0	0.0	0.0	-1647.5976	1232.8198	NaN	NaN	-0.3	0.8929	0.0227	0.0211	0.0216	0.021	0.0207
0.0	0.0	0.0	-1259.5976	1623.8198	NaN	NaN	1.3	0.8928	0.0227	0.0211	0.0216	0.0211	0.0207
0.0	0.0	0.0	-1362.5976	714.8198	NaN	NaN	-0.3	0.8927	0.0227	0.0211	0.0215	0.0212	0.0207
0.0	0.0	0.0	-1208.5976	-836.1802	NaN	NaN	0.4089	0.8923	0.0228	0.0212	0.0216	0.0213	0.0208
0.0	0.0	0.0	-1717.5976	4707.8198	NaN	NaN	1.3	0.8921	0.0229	0.0212	0.0217	0.0214	0.0208
0.0	0.0	0.0	-2040.5976	-186.1802	NaN	NaN	0.0836	0.8917	0.0229	0.0215	0.0218	0.0213	0.0208
0.0	0.0	0.0	-2104.5976	-5060.1802	NaN	NaN	0.7063	0.8923	0.0228	0.0215	0.0216	0.0211	0.0206
0.0	0.0	0.0	156.4024	-629.1802	NaN	NaN	1.3	0.8927	0.0227	0.0214	0.0216	0.0209	0.0207
0.0	0.0	0.0	-2875.5976	-531.1802	NaN	NaN	0.1559	0.893	0.0225	0.0213	0.0215	0.0209	0.0208
0.0	0.0	0.0	-726.5976	1191.8198	NaN	NaN	1.3	0.8933	0.0224	0.0211	0.0214	0.021	0.0208
0.0	0.0	0.0	-911.5976	2133.8198	NaN	NaN	1.3	0.8937	0.0224	0.0209	0.0213	0.0211	0.0207
0.0	0.0	0.0	-1111.5976	-362.1802	NaN	NaN	0.2457	0.8933	0.0225	0.0211	0.0213	0.0211	0.0208
0.0	0.0	0.0	-911.5976	1011.8198	NaN	NaN	1.3	0.8931	0.0225	0.0212	0.0213	0.0211	0.0208
0.0	0.0	0.0	633.4024	-2105.1802	NaN	NaN	1.3	0.8923	0.0227	0.0214	0.0215	0.0211	0.021
0.0	0.0	0.0	-2568.5976	-1599.1802	NaN	NaN	0.3837	0.8923	0.0226	0.0214	0.0216	0.0211	0.021
0.0	0.0	0.0	-3047.5976	1931.8198	NaN	NaN	-0.3	0.8926	0.0225	0.0213	0.0215	0.0211	0.021
0.0	0.0	0.0	-1333.5976	427.8198	NaN	NaN	-0.3	0.8929	0.0225	0.0211	0.0215	0.0211	0.021
0.0	0.0	0.0	-2038.5976	910.8198	NaN	NaN	-0.3	0.8933	0.0224	0.0209	0.0214	0.0211	0.0209
0.0	0.0	0.0	-1540.5976	-542.1802	NaN	NaN	0.2603	0.8934	0.0224	0.0208	0.0214	0.0211	0.0209
0.0	0.0	0.0	-1003.5976	2180.8198	NaN	NaN	1.3	0.8936	0.0224	0.0207	0.0213	0.0212	0.0208
0.0	0.0	0.0	-1364.5976	2090.8198	NaN	NaN	1.3	0.8935	0.0225	0.0207	0.0214	0.0212	0.0208
0.0	0.0	0.0	248.4024	295.8198	NaN	NaN	0.5436	0.893	0.0226	0.0208	0.0215	0.0212	0.0209
0.0	0.0	0.0	-671.5976	216.8198	NaN	NaN	-0.3	0.8932	0.0225	0.0208	0.0215	0.0211	0.0209
0.0	0.0	0.0	-1892.5976	94.8198	NaN	NaN	-0.0527	0.8933	0.0225	0.0208	0.0215	0.0211	0.0209
0.0	0.0	0.0	-232.5976	-66.1802	NaN	NaN	0.2215	0.8938	0.0223	0.0206	0.0214	0.0211	0.0208
0.0	0.0	0.0	-206.5976	2616.8198	NaN	NaN	1.0857	0.8941	0.0223	0.0204	0.0214	0.0211	0.0206
0.0	0.0	0.0	-2073.5976	-1488.1802	NaN	NaN	0.4178	0.8935	0.0224	0.0207	0.0215	0.0211	0.0208
0.0	0.0	0.0	-2244.5976	409.8198	NaN	NaN	-0.2234	0.8935	0.0224	0.0207	0.0215	0.021	0.0208
0.0	0.0	0.0	-622.5976	-1905.1802	NaN	NaN	0.7537	0.8933	0.0225	0.0208	0.0216	0.021	0.0209
0.0	0.0	0.0	-2172.5976	-1092.1802	NaN	NaN	0.3345	0.8936	0.0224	0.0207	0.0216	0.0209	0.0208
0.0	0.0	0.0	295.4024	817.8198	NaN	NaN	0.7346	0.8942	0.0223	0.0205	0.0215	0.0208	0.0206
0.0	0.0	0.0	-741.5976	-557.1802	NaN	NaN	0.429	0.8944	0.0224	0.0205	0.0214	0.0208	0.0206
0.0	0.0	0.0	352.4024	294.8198	NaN	NaN	0.4555	0.8948	0.0224	0.0203	0.0212	0.0208	0.0205
0.0	0.0	0.0	-1528.5976	1406.8198	NaN	NaN	-0.3	0.8946	0.0225	0.0203	0.0212	0.0209	0.0205
0.0	0.0	0.0	-141.5976	2968.8198	NaN	NaN	1.0501	0.8943	0.0226	0.0203	0.0212	0.021	0.0206
0.0	0.0	0.0	-1614.5976	-203.1802	NaN	NaN	0.1118	0.8936	0.0228	0.0205	0.0213	0.0211	0.0208
0.0	0.0	0.0	-1708.5976	-602.1802	NaN	NaN	0.2606	0.8932	0.0229	0.0206	0.0214	0.0211	0.0208
0.0	0.0	0.0	-495.5976	2485.8198	NaN	NaN	1.249	0.8931	0.0229	0.0206	0.0215	0.0211	0.0208
0.0	0.0	0.0	-1603.5976	-26.1802	NaN	NaN	0.0161	0.8927	0.023	0.0208	0.0216	0.021	0.0209
0.0	0.0	0.0	-1891.5976	-1521.1802	NaN	NaN	0.4457	0.8927	0.0229	0.021	0.0217	0.0209	0.0209
0.0	0.0	0.0	-1059.5976	-285.1802	NaN	NaN	0.2121	0.893	0.0228	0.0209	0.0216	0.0209	0.0208
0.0	0.0	0.0	-1177.5976	467.8198	NaN	NaN	-0.3	0.8933	0.0228	0.0209	0.0215	0.0208	0.0208
0.0	0.0	0.0	-2207.5976	-903.1802	NaN	NaN	0.2903	0.8935	0.0227	0.0208	0.0214	0.0208	0.0207
0.0	0.0	0.0	962.4024	86.8198	NaN	NaN	0.0827	0.8939	0.0227	0.0206	0.0213	0.0209	0.0206
0.0	0.0	0.0	-2288.5976	1269.8198	NaN	NaN	-0.3	0.8935	0.0228	0.0207	0.0214	0.021	0.0207
0.0	0.0	0.0	-631.5976	-260.1802	NaN	NaN	0.2918	0.8933	0.0228	0.0207	0.0214	0.021	0.0208
0.0	0.0	0.0	-1196.5976	-2156.1802	NaN	NaN	0.6431	0.8926	0.0229	0.021	0.0216	0.021	0.021
0.0	0.0	0.0	-857.5976	590.8198	NaN	NaN	-0.3	0.893	0.0229	0.0209	0.0215	0.0209	0.0209
0.0	0.0	0.0	-1534.5976	-2038.1802	NaN	NaN	0.5705	0.8927	0.0229	0.021	0.0215	0.0209	0.021
0.0	0.0	0.0	-2332.5976	402.8198	NaN	NaN	-0.2087	0.8933	0.0228	0.0207	0.0214	0.0209	0.0209
0.0	0.0	0.0	-1003.5976	89.8198	NaN	NaN	-0.0983	0.8937	0.0227	0.0205	0.0213	0.021	0.0208
0.0	0.0	0.0	-1947.5976	1031.8198	NaN	NaN	-0.3	0.8935	0.0227	0.0205	0.0213	0.0211	0.0208
0.0	0.0	0.0	-585.5976	263.8198	NaN	NaN	-0.3	0.8932	0.0228	0.0206	0.0214	0.0211	0.0208
0.0	0.0	0.0	-1422.5976	1064.8198	NaN	NaN	-0.3	0.8933	0.0228	0.0205	0.0214	0.0212	0.0208
0.0	0.0	0.0	-558.5976	-1916.1802	NaN	NaN	0.7743	0.8927	0.0229	0.0208	0.0215	0.0212	0.0209
0.0	0.0	0.0	-1131.5976	-239.1802	NaN	NaN	0.1745	0.8931	0.0227	0.0207	0.0215	0.0211	0.0208
0.0	0.0	0.0	-571.5976	-2421.1802	NaN	NaN	0.809	0.8929	0.0227	0.0208	0.0216	0.0211	0.0209
0.0	0.0	0.0	-948.5976	-2908.1802	NaN	NaN	0.754	0.8933	0.0226	0.0206	0.0215	0.0212	0.0208
0.0	0.0	0.0	-1750.5976	3580.8198	NaN	NaN	1.3	0.8938	0.0226	0.0203	0.0214	0.0213	0.0206
0.0	0.0	0.0	-1400.5976	-1607.1802	NaN	NaN	0.5343	0.8934	0.0227	0.0203	0.0215	0.0214	0.0208
0.0	0.0	0.0	-2398.5976	-1243.1802	NaN	NaN	0.3414	0.8936	0.0226	0.0203	0.0215	0.0213	0.0207
0.0	0.0	0.0	-957.5976	506.8198	NaN	NaN	-0.3	0.8936	0.0227	0.0202	0.0215	0.0214	0.0207
0.0	0.0	0.0	-617.5976	1832.8198	NaN	NaN	1.3	0.8942	0.0226	0.02	0.0214	0.0213	0.0206
0.0	0.0	0.0	-2183.5976	-927.1802	NaN	NaN	0.2981	0.8938	0.0226	0.0201	0.0214	0.0213	0.0207
0.0	0.0	0.0	639.4024	-186.1802	NaN	NaN	-0.3	0.8941	0.0227	0.02	0.0214	0.0213	0.0205
0.0	0.0	0.0	-2146.5976	-1058.1802	NaN	NaN	0.3302	0.8936	0.0227	0.0202	0.0214	0.0213	0.0207
0.0	0.0	0.0	71.4024	-1597.1802	NaN	NaN	1.0468	0.8943	0.0226	0.02	0.0214	0.0212	0.0205
0.0	0.0	0.0	-1146.5976	634.8198	NaN	NaN	-0.3	0.8946	0.0226	0.0198	0.0214	0.0212	0.0204
0.0	0.0	0.0	-732.5976	337.8198	NaN	NaN	-0.3	0.895	0.0226	0.0197	0.0213	0.0211	0.0203
0.0	0.0	0.0	-1128.5976	308.8198	NaN	NaN	-0.3	0.8952	0.0225	0.0196	0.0213	0.0211	0.0203
0.0	0.0	0.0	-483.5976	-1157.1802	NaN	NaN	0.7053	0.8952	0.0226	0.0196	0.0213	0.0211	0.0202
0.0	0.0	0.0	-1144.5976	2117.8198	NaN	NaN	1.3	0.8953	0.0226	0.0196	0.0213	0.021	0.0202
0.0	0.0	0.0	-40.5976	-283.1802	NaN	NaN	0.8746	0.8954	0.0225	0.0196	0.0213	0.021	0.0202
0.0	0.0	0.0	-1389.5976	-430.1802	NaN	NaN	0.2364	0.8955	0.0225	0.0196	0.0213	0.021	0.0202
0.0	0.0	0.0	-302.5976	416.8198	NaN	NaN	1.3	0.8956	0.0225	0.0195	0.0213	0.0211	0.0201
0.0	0.0	0.0	-1467.5976	3719.8198	NaN	NaN	1.3	0.8957	0.0225	0.0194	0.0213	0.0211	0.02
0.0	0.0	0.0	-1340.5976	-332.1802	NaN	NaN	0.1986	0.8947	0.0227	0.0197	0.0214	0.0212	0.0203
0.0	0.0	0.0	-1191.5976	4.8198	NaN	NaN	-0.0041	0.895	0.0226	0.0197	0.0213	0.0211	0.0203
0.0	0.0	0.0	403.4024	-1771.1802	NaN	NaN	1.2949	0.8949	0.0226	0.0197	0.0213	0.0212	0.0203
0.0	0.0	0.0	-608.5976	783.8198	NaN	NaN	1.3	0.8954	0.0225	0.0195	0.0213	0.0211	0.0201
0.0	0.0	0.0	-1522.5976	480.8198	NaN	NaN	-0.3	0.8951	0.0225	0.0196	0.0214	0.0212	0.0202
0.0	0.0	0.0	923.4024	247.8198	NaN	NaN	0.2116	0.8945	0.0226	0.0198	0.0215	0.0213	0.0203
0.0	0.0	0.0	-518.5976	-1121.1802	NaN	NaN	0.6837	0.8939	0.0228	0.0201	0.0215	0.0213	0.0204
0.0	0.0	0.0	-2563.5976	-1117.1802	NaN	NaN	0.3035	0.8941	0.0228	0.0201	0.0215	0.0211	0.0204
0.0	0.0	0.0	-1390.5976	-1267.1802	NaN	NaN	0.4768	0.8943	0.0227	0.0201	0.0215	0.021	0.0204
0.0	0.0	0.0	-6.5976	1197.8198	NaN	NaN	1.0055	0.8948	0.0226	0.0199	0.0214	0.021	0.0203
0.0	0.0	0.0	-1367.5976	-364.1802	NaN	NaN	0.2103	0.8944	0.0227	0.0199	0.0215	0.0211	0.0204
0.0	0.0	0.0	-1412.5976	2620.8198	NaN	NaN	1.3	0.8944	0.0227	0.0199	0.0215	0.0211	0.0204
0.0	0.0	0.0	84.4024	1201.8198	NaN	NaN	0.9344	0.894	0.0228	0.02	0.0216	0.0211	0.0204
0.0	0.0	0.0	-1257.5976	-1227.1802	NaN	NaN	0.4939	0.8936	0.0229	0.0203	0.0216	0.0211	0.0206
0.0	0.0	0.0	-789.5976	-1960.1802	NaN	NaN	0.7129	0.8934	0.0229	0.0204	0.0217	0.021	0.0206
0.0	0.0	0.0	1250.4024	218.8198	NaN	NaN	0.1489	0.8934	0.0229	0.0204	0.0217	0.0211	0.0206
0.0	0.0	0.0	799.4024	-2155.1802	NaN	NaN	1.3	0.8931	0.0229	0.0205	0.0218	0.0211	0.0207
0.0	0.0	0.0	-552.5976	-318.1802	NaN	NaN	0.3654	0.8932	0.0228	0.0205	0.0218	0.021	0.0207
0.0	0.0	0.0	-2375.5976	-2764.1802	NaN	NaN	0.5378	0.8929	0.0228	0.0207	0.0219	0.021	0.0208
0.0	0.0	0.0	1138.4024	1116.8198	NaN	NaN	0.4952	0.8936	0.0228	0.0203	0.0217	0.0211	0.0206
0.0	0.0	0.0	770.4024	1633.8198	NaN	NaN	0.6796	0.8933	0.0228	0.0203	0.0217	0.0212	0.0206
0.0	0.0	0.0	-2298.5976	690.8198	NaN	NaN	-0.3	0.893	0.0229	0.0204	0.0218	0.0213	0.0207
0.0	0.0	0.0	-123.5976	-772.1802	NaN	NaN	0.862	0.8927	0.0229	0.0206	0.0218	0.0212	0.0208
0.0	0.0	0.0	-10.5976	-1275.1802	NaN	NaN	0.9918	0.8924	0.0229	0.0208	0.022	0.0211	0.0209
0.0	0.0	0.0	-1017.5976	-2202.1802	NaN	NaN	0.684	0.8925	0.0229	0.0208	0.022	0.021	0.0209
0.0	0.0	0.0	-1209.5976	156.8198	NaN	NaN	-0.149	0.8929	0.0228	0.0207	0.0219	0.021	0.0207
0.0	0.0	0.0	-870.5976	620.8198	NaN	NaN	-0.3	0.8931	0.0228	0.0206	0.0219	0.021	0.0207
0.0	0.0	0.0	-2093.5976	227.8198	NaN	NaN	-0.1221	0.8934	0.0227	0.0205	0.0218	0.0209	0.0206
0.0	0.0	0.0	-2114.5976	-600.1802	NaN	NaN	0.2211	0.8933	0.0227	0.0206	0.0218	0.0209	0.0207
0.0	0.0	0.0	-547.5976	491.8198	NaN	NaN	-0.3	0.8933	0.0227	0.0206	0.0218	0.0209	0.0206
0.0	0.0	0.0	-313.5976	-142.1802	NaN	NaN	0.312	0.893	0.0227	0.0208	0.0219	0.0209	0.0208
0.0	0.0	0.0	-991.5976	-4161.1802	NaN	NaN	0.8076	0.8928	0.0227	0.021	0.0219	0.0207	0.0209
0.0	0.0	0.0	-657.5976	-506.1802	NaN	NaN	0.4349	0.8936	0.0226	0.0206	0.0217	0.0208	0.0206
0.0	0.0	0.0	-373.5976	-1066.1802	NaN	NaN	0.7405	0.894	0.0226	0.0203	0.0216	0.0209	0.0205
0.0	0.0	0.0	81.4024	1651.8198	NaN	NaN	0.953	0.8943	0.0226	0.0201	0.0215	0.0211	0.0204
0.0	0.0	0.0	-1387.5976	2007.8198	NaN	NaN	1.3	0.8937	0.0228	0.0202	0.0216	0.0213	0.0205
0.0	0.0	0.0	532.4024	-2082.1802	NaN	NaN	1.3	0.8931	0.0229	0.0204	0.0216	0.0213	0.0206
0.0	0.0	0.0	-1994.5976	-981.1802	NaN	NaN	0.3297	0.8931	0.0229	0.0205	0.0216	0.0212	0.0206
0.0	0.0	0.0	-2045.5976	1825.8198	NaN	NaN	-0.3	0.8933	0.0229	0.0203	0.0216	0.0212	0.0206
0.0	0.0	0.0	-3008.5976	-168.1802	NaN	NaN	0.0529	0.8936	0.0228	0.0203	0.0215	0.0212	0.0205
0.0	0.0	0.0	-361.5976	442.8198	NaN	NaN	1.3	0.8936	0.0229	0.0202	0.0216	0.0214	0.0205
0.0	0.0	0.0	-659.5976	208.8198	NaN	NaN	-0.3	0.8935	0.023	0.0203	0.0216	0.0213	0.0205
0.0	0.0	0.0	-1036.5976	-448.1802	NaN	NaN	0.3019	0.8931	0.023	0.0205	0.0216	0.0212	0.0206
0.0	0.0	0.0	-3107.5976	-2219.1802	NaN	NaN	0.4166	0.8932	0.0229	0.0205	0.0216	0.0211	0.0206
0.0	0.0	0.0	-1394.5976	1004.8198	NaN	NaN	-0.3	0.8936	0.0228	0.0203	0.0216	0.0212	0.0205
0.0	0.0	0.0	-948.5976	-37.1802	NaN	NaN	0.0377	0.8941	0.0227	0.0201	0.0215	0.0212	0.0205
0.0	0.0	0.0	1610.4024	-383.1802	NaN	NaN	-0.3	0.8946	0.0225	0.0199	0.0214	0.0212	0.0203
0.0	0.0	0.0	296.4024	-504.1802	NaN	NaN	1.3	0.8942	0.0227	0.02	0.0215	0.0214	0.0204
0.0	0.0	0.0	-2395.5976	1437.8198	NaN	NaN	-0.3	0.8936	0.0229	0.02	0.0215	0.0214	0.0205
0.0	0.0	0.0	-1891.5976	-335.1802	NaN	NaN	0.1505	0.8936	0.0229	0.0201	0.0215	0.0214	0.0205
0.0	0.0	0.0	-1789.5976	1495.8198	NaN	NaN	-0.3	0.8939	0.0228	0.0199	0.0215	0.0214	0.0204
0.0	0.0	0.0	-344.5976	912.8198	NaN	NaN	1.3	0.8938	0.0229	0.02	0.0215	0.0215	0.0204
0.0	0.0	0.0	-1727.5976	-1397.1802	NaN	NaN	0.4471	0.8938	0.0229	0.02	0.0215	0.0214	0.0204
0.0	0.0	0.0	86.4024	737.8198	NaN	NaN	0.8952	0.8936	0.0229	0.0201	0.0216	0.0214	0.0204
0.0	0.0	0.0	-312.5976	-215.1802	NaN	NaN	0.4077	0.8937	0.0229	0.0201	0.0216	0.0213	0.0204
0.0	0.0	0.0	-1088.5976	-302.1802	NaN	NaN	0.2173	0.894	0.0228	0.02	0.0215	0.0213	0.0204
0.0	0.0	0.0	-96.5976	78.8198	NaN	NaN	-0.3	0.8941	0.0228	0.0199	0.0215	0.0214	0.0204
0.0	0.0	0.0	-135.5976	2035.8198	NaN	NaN	1.0714	0.8941	0.0228	0.0199	0.0215	0.0214	0.0204
0.0	0.0	0.0	-1176.5976	132.8198	NaN	NaN	-0.1272	0.8936	0.023	0.0201	0.0215	0.0214	0.0205
0.0	0.0	0.0	-1228.5976	898.8198	NaN	NaN	-0.3	0.8932	0.0231	0.0202	0.0216	0.0214	0.0205
0.0	0.0	0.0	-347.5976	-1522.1802	NaN	NaN	0.8141	0.893	0.0231	0.0204	0.0216	0.0213	0.0206
0.0	0.0	0.0	-14.5976	-1805.1802	NaN	NaN	0.992	0.8931	0.023	0.0204	0.0216	0.0213	0.0206
0.0	0.0	0.0	-68.5976	-259.1802	NaN	NaN	0.7907	0.8931	0.023	0.0203	0.0216	0.0213	0.0206
0.0	0.0	0.0	-295.5976	-866.1802	NaN	NaN	0.7456	0.8932	0.0229	0.0203	0.0216	0.0213	0.0206
0.0	0.0	0.0	-855.5976	-168.1802	NaN	NaN	0.1643	0.8932	0.0229	0.0203	0.0216	0.0213	0.0206
0.0	0.0	0.0	96.4024	-1624.1802	NaN	NaN	1.0631	0.893	0.0229	0.0204	0.0216	0.0213	0.0207
0.0	0.0	0.0	-2482.5976	574.8198	NaN	NaN	-0.3	0.8928	0.023	0.0205	0.0216	0.0213	0.0207
0.0	0.0	0.0	-1320.5976	-1618.1802	NaN	NaN	0.5506	0.8925	0.023	0.0207	0.0217	0.0213	0.0208
0.0	0.0	0.0	538.4024	627.8198	NaN	NaN	0.5383	0.8927	0.023	0.0206	0.0217	0.0213	0.0208
0.0	0.0	0.0	-1406.5976	-1470.1802	NaN	NaN	0.5111	0.8927	0.0229	0.0207	0.0217	0.0212	0.0208
0.0	0.0	0.0	-668.5976	-451.1802	NaN	NaN	0.4029	0.8932	0.0228	0.0206	0.0215	0.0211	0.0207
0.0	0.0	0.0	-1200.5976	-247.1802	NaN	NaN	0.1707	0.8932	0.0228	0.0205	0.0215	0.0212	0.0208
0.0	0.0	0.0	-392.5976	398.8198	NaN	NaN	1.3	0.8938	0.0227	0.0203	0.0214	0.0212	0.0206
0.0	0.0	0.0	958.4024	-2014.1802	NaN	NaN	1.3	0.8932	0.0228	0.0204	0.0215	0.0213	0.0208
0.0	0.0	0.0	-596.5976	-362.1802	NaN	NaN	0.3778	0.8932	0.0228	0.0204	0.0215	0.0213	0.0208
0.0	0.0	0.0	-2544.5976	-959.1802	NaN	NaN	0.2738	0.8932	0.0228	0.0204	0.0215	0.0213	0.0208
0.0	0.0	0.0	-1544.5976	291.8198	NaN	NaN	-0.2329	0.8932	0.0228	0.0204	0.0215	0.0213	0.0208
0.0	0.0	0.0	-1543.5976	1207.8198	NaN	NaN	-0.3	0.8932	0.0228	0.0204	0.0216	0.0214	0.0208
0.0	0.0	0.0	-707.5976	-878.1802	NaN	NaN	0.5538	0.8932	0.0227	0.0204	0.0216	0.0214	0.0207
0.0	0.0	0.0	-1913.5976	568.8198	NaN	NaN	-0.3	0.8932	0.0227	0.0203	0.0216	0.0215	0.0207
0.0	0.0	0.0	-1784.5976	2759.8198	NaN	NaN	1.3	0.8935	0.0227	0.0202	0.0215	0.0215	0.0206
0.0	0.0	0.0	-1134.5976	1288.8198	NaN	NaN	1.3	0.8935	0.0227	0.0202	0.0215	0.0215	0.0207
0.0	0.0	0.0	-2141.5976	-397.1802	NaN	NaN	0.1564	0.8932	0.0228	0.0203	0.0215	0.0215	0.0208
0.0	0.0	0.0	-846.5976	-383.1802	NaN	NaN	0.3116	0.8932	0.0228	0.0203	0.0215	0.0214	0.0207
0.0	0.0	0.0	-672.5976	-1952.1802	NaN	NaN	0.7438	0.893	0.0228	0.0204	0.0216	0.0214	0.0208
0.0	0.0	0.0	-1242.5976	-579.1802	NaN	NaN	0.3179	0.893	0.0228	0.0205	0.0215	0.0213	0.0208
0.0	0.0	0.0	-1750.5976	-1681.1802	NaN	NaN	0.4899	0.8929	0.0228	0.0206	0.0215	0.0213	0.0208
0.0	0.0	0.0	-275.5976	-1993.1802	NaN	NaN	0.8785	0.8932	0.0228	0.0205	0.0215	0.0213	0.0208
0.0	0.0	0.0	-120.5976	465.8198	NaN	NaN	1.3	0.8938	0.0227	0.0202	0.0214	0.0213	0.0206
0.0	0.0	0.0	397.4024	862.8198	NaN	NaN	0.6847	0.894	0.0227	0.02	0.0214	0.0213	0.0205
0.0	0.0	0.0	570.4024	-664.1802	NaN	NaN	1.3	0.8934	0.0229	0.0201	0.0215	0.0215	0.0207
0.0	0.0	0.0	-501.5976	356.8198	NaN	NaN	-0.3	0.893	0.023	0.0202	0.0215	0.0216	0.0207
0.0	0.0	0.0	-589.5976	2288.8198	NaN	NaN	1.3	0.8928	0.0231	0.0201	0.0216	0.0216	0.0207
0.0	0.0	0.0	-1813.5976	1528.8198	NaN	NaN	-0.3	0.8926	0.0231	0.0202	0.0215	0.0216	0.0208
0.0	0.0	0.0	-938.5976	-1662.1802	NaN	NaN	0.6391	0.8927	0.0231	0.0203	0.0215	0.0216	0.0208
0.0	0.0	0.0	44.4024	2200.8198	NaN	NaN	0.9802	0.8931	0.023	0.0201	0.0215	0.0216	0.0207
0.0	0.0	0.0	-610.5976	771.8198	NaN	NaN	1.3	0.893	0.0231	0.0201	0.0215	0.0216	0.0207
0.0	0.0	0.0	-774.5976	2435.8198	NaN	NaN	1.3	0.8935	0.0229	0.02	0.0215	0.0215	0.0206
0.0	0.0	0.0	-1221.5976	-948.1802	NaN	NaN	0.437	0.8936	0.0229	0.02	0.0214	0.0214	0.0206
0.0	0.0	0.0	-424.5976	119.8198	NaN	NaN	-0.3	0.8939	0.0228	0.0199	0.0214	0.0214	0.0206
0.0	0.0	0.0	-2217.5976	2410.8198	NaN	NaN	1.3	0.8943	0.0226	0.0198	0.0214	0.0213	0.0205
0.0	0.0	0.0	-14.5976	-111.1802	NaN	NaN	0.8839	0.8942	0.0226	0.0199	0.0214	0.0214	0.0205
0.0	0.0	0.0	-761.5976	216.8198	NaN	NaN	-0.3	0.894	0.0227	0.0201	0.0215	0.0213	0.0204
0.0	0.0	0.0	-1246.5976	-2272.1802	NaN	NaN	0.6457	0.8936	0.0228	0.0203	0.0215	0.0213	0.0205
0.0	0.0	0.0	-1527.5976	-1525.1802	NaN	NaN	0.4996	0.8936	0.0227	0.0204	0.0215	0.0212	0.0205
0.0	0.0	0.0	-5.5976	-815.1802	NaN	NaN	0.9932	0.8935	0.0227	0.0203	0.0216	0.0213	0.0206
0.0	0.0	0.0	-756.5976	54.8198	NaN	NaN	-0.0781	0.8937	0.0227	0.0202	0.0215	0.0213	0.0206
0.0	0.0	0.0	-2450.5976	-133.1802	NaN	NaN	0.0515	0.8934	0.0227	0.0203	0.0215	0.0214	0.0207
0.0	0.0	0.0	181.4024	-1847.1802	NaN	NaN	1.1089	0.8936	0.0227	0.0202	0.0215	0.0214	0.0206
0.0	0.0	0.0	-691.5976	2557.8198	NaN	NaN	1.3	0.8931	0.0228	0.0203	0.0215	0.0215	0.0207
0.0	0.0	0.0	-1001.5976	-245.1802	NaN	NaN	0.1967	0.8929	0.0229	0.0205	0.0215	0.0214	0.0207
0.0	0.0	0.0	-1061.5976	-356.1802	NaN	NaN	0.2512	0.8928	0.023	0.0206	0.0215	0.0213	0.0208
0.0	0.0	0.0	-1014.5976	-1539.1802	NaN	NaN	0.6027	0.8925	0.023	0.0207	0.0216	0.0213	0.0208
0.0	0.0	0.0	781.4024	593.8198	NaN	NaN	0.4318	0.8928	0.0229	0.0206	0.0216	0.0213	0.0208
0.0	0.0	0.0	-1542.5976	-2541.1802	NaN	NaN	0.6223	0.8927	0.023	0.0206	0.0216	0.0213	0.0208
0.0	0.0	0.0	184.4024	-182.1802	NaN	NaN	-0.3	0.8928	0.023	0.0205	0.0216	0.0214	0.0207
0.0	0.0	0.0	469.4024	1405.8198	NaN	NaN	0.7497	0.8926	0.023	0.0205	0.0216	0.0215	0.0207
0.0	0.0	0.0	-1466.5976	-770.1802	NaN	NaN	0.3443	0.8927	0.0231	0.0205	0.0215	0.0215	0.0207
0.0	0.0	0.0	1380.4024	-1180.1802	NaN	NaN	-0.3	0.8928	0.0231	0.0205	0.0215	0.0215	0.0207
0.0	0.0	0.0	-599.5976	665.8198	NaN	NaN	1.3	0.8927	0.0231	0.0205	0.0215	0.0216	0.0206
0.0	0.0	0.0	-2470.5976	-1056.1802	NaN	NaN	0.2995	0.8928	0.0231	0.0205	0.0215	0.0215	0.0206
0.0	0.0	0.0	-3128.5976	2544.8198	NaN	NaN	-0.3	0.8931	0.023	0.0205	0.0215	0.0214	0.0205
0.0	0.0	0.0	-1494.5976	314.8198	NaN	NaN	-0.2668	0.8931	0.023	0.0205	0.0215	0.0214	0.0205
0.0	0.0	0.0	-2555.5976	233.8198	NaN	NaN	-0.1007	0.8933	0.0229	0.0205	0.0215	0.0214	0.0205
0.0	0.0	0.0	-2967.5976	2659.8198	NaN	NaN	-0.3	0.8932	0.023	0.0204	0.0216	0.0215	0.0205
0.0	0.0	0.0	-985.5976	794.8198	NaN	NaN	-0.3	0.8933	0.0229	0.0204	0.0216	0.0214	0.0204
0.0	0.0	0.0	-742.5976	-1904.1802	NaN	NaN	0.7194	0.8929	0.023	0.0206	0.0216	0.0214	0.0205
0.0	0.0	0.0	-385.5976	-874.1802	NaN	NaN	0.6939	0.8927	0.023	0.0208	0.0217	0.0213	0.0206
0.0	0.0	0.0	-1257.5976	-3038.1802	NaN	NaN	0.7072	0.8924	0.0229	0.021	0.0218	0.0212	0.0207
0.0	0.0	0.0	-1717.5976	-1215.1802	NaN	NaN	0.4143	0.8931	0.0228	0.0208	0.0217	0.0211	0.0205
0.0	0.0	0.0	-1353.5976	114.8198	NaN	NaN	-0.0927	0.8934	0.0227	0.0206	0.0216	0.0212	0.0205
0.0	0.0	0.0	-1575.5976	-1008.1802	NaN	NaN	0.3902	0.8933	0.0228	0.0205	0.0216	0.0212	0.0205
0.0	0.0	0.0	-1359.5976	1110.8198	NaN	NaN	-0.3	0.8932	0.0229	0.0205	0.0216	0.0213	0.0205
0.0	0.0	0.0	-1607.5976	178.8198	NaN	NaN	-0.1252	0.893	0.023	0.0206	0.0216	0.0214	0.0205
0.0	0.0	0.0	-747.5976	739.8198	NaN	NaN	-0.3	0.8928	0.023	0.0206	0.0216	0.0214	0.0206
0.0	0.0	0.0	-2555.5976	-619.1802	NaN	NaN	0.195	0.8928	0.0231	0.0206	0.0216	0.0214	0.0206
0.0	0.0	0.0	382.4024	-485.1802	NaN	NaN	1.3	0.8929	0.0231	0.0204	0.0216	0.0215	0.0205
0.0	0.0	0.0	736.4024	1351.8198	NaN	NaN	0.6474	0.8926	0.0232	0.0204	0.0216	0.0217	0.0205
0.0	0.0	0.0	248.4024	492.8198	NaN	NaN	0.6649	0.8919	0.0235	0.0206	0.0217	0.0218	0.0206
0.0	0.0	0.0	-3079.5976	-411.1802	NaN	NaN	0.1178	0.8918	0.0235	0.0207	0.0218	0.0216	0.0207
0.0	0.0	0.0	30.4024	-1742.1802	NaN	NaN	1.0178	0.8918	0.0234	0.0208	0.0218	0.0214	0.0207
0.0	0.0	0.0	-451.5976	-588.1802	NaN	NaN	0.5657	0.8922	0.0233	0.0207	0.0218	0.0214	0.0206
0.0	0.0	0.0	-346.5976	1566.8198	NaN	NaN	1.284	0.8924	0.0233	0.0205	0.0217	0.0215	0.0206
0.0	0.0	0.0	-1349.5976	191.8198	NaN	NaN	-0.1657	0.8923	0.0233	0.0206	0.0218	0.0215	0.0206
0.0	0.0	0.0	1129.4024	68.8198	NaN	NaN	0.0574	0.892	0.0233	0.0207	0.0218	0.0215	0.0207
0.0	0.0	0.0	-1125.5976	-1293.1802	NaN	NaN	0.5346	0.8919	0.0233	0.0208	0.0219	0.0215	0.0207
0.0	0.0	0.0	-1629.5976	-1142.1802	NaN	NaN	0.4121	0.8918	0.0232	0.021	0.0219	0.0214	0.0208
0.0	0.0	0.0	-914.5976	-395.1802	NaN	NaN	0.3017	0.8919	0.0231	0.0209	0.022	0.0214	0.0207
0.0	0.0	0.0	-1677.5976	-2839.1802	NaN	NaN	0.6286	0.8918	0.023	0.021	0.0221	0.0213	0.0208
0.0	0.0	0.0	-1845.5976	-1227.1802	NaN	NaN	0.3994	0.8922	0.0229	0.021	0.022	0.0212	0.0207
0.0	0.0	0.0	-1279.5976	465.8198	NaN	NaN	-0.3	0.8924	0.0228	0.0209	0.022	0.0212	0.0207
0.0	0.0	0.0	-2314.5976	-2354.1802	NaN	NaN	0.5042	0.8925	0.0227	0.021	0.022	0.0211	0.0208
0.0	0.0	0.0	-2229.5976	-672.1802	NaN	NaN	0.2316	0.8925	0.0227	0.0209	0.022	0.0211	0.0209
0.0	0.0	0.0	174.4024	-878.1802	NaN	NaN	1.2478	0.8927	0.0227	0.0208	0.0219	0.0212	0.0208
0.0	0.0	0.0	537.4024	83.8198	NaN	NaN	0.1349	0.8931	0.0226	0.0206	0.0217	0.0212	0.0208
0.0	0.0	0.0	-133.5976	-640.1802	NaN	NaN	0.8273	0.8929	0.0227	0.0206	0.0217	0.0213	0.0209
0.0	0.0	0.0	-540.5976	-699.1802	NaN	NaN	0.564	0.8929	0.0227	0.0206	0.0217	0.0213	0.0208
0.0	0.0	0.0	-1141.5976	-649.1802	NaN	NaN	0.3625	0.8927	0.0227	0.0206	0.0218	0.0213	0.0209
0.0	0.0	0.0	-170.5976	-2613.1802	NaN	NaN	0.9387	0.8927	0.0227	0.0206	0.0218	0.0213	0.0209
0.0	0.0	0.0	-823.5976	1424.8198	NaN	NaN	1.3	0.8929	0.0227	0.0204	0.0217	0.0214	0.0208
0.0	0.0	0.0	-2249.5976	-1145.1802	NaN	NaN	0.3373	0.8926	0.0227	0.0206	0.0218	0.0213	0.0209
0.0	0.0	0.0	-1648.5976	-1388.1802	NaN	NaN	0.4571	0.8928	0.0227	0.0207	0.0218	0.0212	0.0209
0.0	0.0	0.0	-1662.5976	-743.1802	NaN	NaN	0.3089	0.8931	0.0226	0.0206	0.0217	0.0212	0.0208
0.0	0.0	0.0	-1084.5976	87.8198	NaN	NaN	-0.0881	0.8935	0.0226	0.0204	0.0216	0.0212	0.0207
0.0	0.0	0.0	-1102.5976	2020.8198	NaN	NaN	1.3	0.8936	0.0225	0.0204	0.0216	0.0212	0.0207
0.0	0.0	0.0	-554.5976	-2061.1802	NaN	NaN	0.788	0.8934	0.0226	0.0204	0.0216	0.0213	0.0207
0.0	0.0	0.0	-584.5976	66.8198	NaN	NaN	-0.1291	0.8932	0.0227	0.0205	0.0216	0.0213	0.0207
0.0	0.0	0.0	-1066.5976	2640.8198	NaN	NaN	1.3	0.8932	0.0227	0.0205	0.0216	0.0213	0.0207
0.0	0.0	0.0	-2020.5976	446.8198	NaN	NaN	-0.2839	0.8931	0.0228	0.0205	0.0216	0.0213	0.0208
0.0	0.0	0.0	-655.5976	-2295.1802	NaN	NaN	0.7778	0.8931	0.0227	0.0205	0.0216	0.0213	0.0208
0.0	0.0	0.0	-47.5976	965.8198	NaN	NaN	1.0518	0.8933	0.0228	0.0204	0.0215	0.0213	0.0207
0.0	0.0	0.0	-224.5976	-127.1802	NaN	NaN	0.3615	0.893	0.0229	0.0204	0.0216	0.0214	0.0208
0.0	0.0	0.0	-1723.5976	951.8198	NaN	NaN	-0.3	0.8928	0.0229	0.0206	0.0216	0.0214	0.0208
0.0	0.0	0.0	-2391.5976	-982.1802	NaN	NaN	0.2911	0.8922	0.023	0.0209	0.0218	0.0213	0.0209
0.0	0.0	0.0	-855.5976	-2199.1802	NaN	NaN	0.7199	0.8923	0.0229	0.021	0.0218	0.0211	0.0209
0.0	0.0	0.0	-1391.5976	-1779.1802	NaN	NaN	0.5611	0.8927	0.0228	0.0208	0.0217	0.0211	0.0208
0.0	0.0	0.0	-1378.5976	581.8198	NaN	NaN	-0.3	0.893	0.0227	0.0207	0.0216	0.0211	0.0208
0.0	0.0	0.0	-625.5976	-7.1802	NaN	NaN	0.0113	0.893	0.0227	0.0207	0.0216	0.0212	0.0209
0.0	0.0	0.0	-605.5976	495.8198	NaN	NaN	-0.3	0.893	0.0228	0.0206	0.0215	0.0212	0.0209
0.0	0.0	0.0	-1323.5976	614.8198	NaN	NaN	-0.3	0.8929	0.0228	0.0206	0.0215	0.0213	0.0209
0.0	0.0	0.0	-1836.5976	1806.8198	NaN	NaN	-0.3	0.8929	0.0228	0.0206	0.0215	0.0213	0.0209
0.0	0.0	0.0	-1717.5976	1740.8198	NaN	NaN	1.3	0.8926	0.0228	0.0207	0.0216	0.0213	0.021
0.0	0.0	0.0	-2029.5976	-142.1802	NaN	NaN	0.0655	0.8924	0.0229	0.0208	0.0217	0.0212	0.021
0.0	0.0	0.0	-1600.5976	-300.1802	NaN	NaN	0.1579	0.8923	0.0228	0.0209	0.0218	0.0211	0.021
0.0	0.0	0.0	-1282.5976	-447.1802	NaN	NaN	0.2585	0.8923	0.0227	0.0211	0.0219	0.0209	0.0211
0.0	0.0	0.0	-679.5976	-2590.1802	NaN	NaN	0.7922	0.8923	0.0226	0.0212	0.0219	0.0208	0.0211
0.0	0.0	0.0	-2491.5976	-705.1802	NaN	NaN	0.2206	0.8922	0.0226	0.0212	0.0219	0.0209	0.0211
0.0	0.0	0.0	-2321.5976	558.8198	NaN	NaN	-0.3	0.8924	0.0227	0.0211	0.0218	0.021	0.021
0.0	0.0	0.0	-1214.5976	1321.8198	NaN	NaN	1.3	0.8924	0.0226	0.0212	0.0218	0.021	0.0211
0.0	0.0	0.0	-636.5976	-2856.1802	NaN	NaN	0.8177	0.892	0.0226	0.0214	0.0218	0.021	0.0212
0.0	0.0	0.0	-764.5976	-2246.1802	NaN	NaN	0.746	0.8923	0.0226	0.0214	0.0217	0.0209	0.0211
0.0	0.0	0.0	-1825.5976	-458.1802	NaN	NaN	0.2006	0.8924	0.0226	0.0213	0.0216	0.021	0.0211
0.0	0.0	0.0	-2179.5976	1711.8198	NaN	NaN	-0.3	0.8927	0.0225	0.0211	0.0215	0.0211	0.0211
0.0	0.0	0.0	572.4024	-1931.1802	NaN	NaN	1.3	0.8925	0.0226	0.0211	0.0216	0.0211	0.0211
0.0	0.0	0.0	-2508.5976	-2310.1802	NaN	NaN	0.4794	0.8922	0.0226	0.0213	0.0216	0.021	0.0212
0.0	0.0	0.0	-1816.5976	-1172.1802	NaN	NaN	0.3922	0.8922	0.0226	0.0214	0.0216	0.021	0.0213
0.0	0.0	0.0	-1320.5976	-1808.1802	NaN	NaN	0.5779	0.8922	0.0226	0.0213	0.0215	0.021	0.0213
0.0	0.0	0.0	-1026.5976	-1176.1802	NaN	NaN	0.534	0.8924	0.0226	0.0211	0.0215	0.0211	0.0213
0.0	0.0	0.0	-702.5976	2267.8198	NaN	NaN	1.3	0.8931	0.0225	0.0209	0.0213	0.0211	0.0211
0.0	0.0	0.0	776.4024	-197.1802	NaN	NaN	-0.3	0.893	0.0226	0.0208	0.0213	0.0212	0.0211
0.0	0.0	0.0	-839.5976	1350.8198	NaN	NaN	1.3	0.8927	0.0227	0.0208	0.0213	0.0213	0.0211
0.0	0.0	0.0	-1060.5976	1511.8198	NaN	NaN	1.3	0.8923	0.0229	0.0209	0.0214	0.0214	0.0212
0.0	0.0	0.0	-412.5976	828.8198	NaN	NaN	1.3	0.892	0.023	0.0209	0.0214	0.0215	0.0213
0.0	0.0	0.0	-905.5976	-367.1802	NaN	NaN	0.2885	0.8918	0.023	0.0209	0.0214	0.0215	0.0214
0.0	0.0	0.0	-2421.5976	2671.8198	NaN	NaN	1.3	0.8921	0.0229	0.0207	0.0214	0.0215	0.0213
0.0	0.0	0.0	-533.5976	201.8198	NaN	NaN	-0.3	0.8919	0.0229	0.0207	0.0215	0.0216	0.0213
0.0	0.0	0.0	-1789.5976	2206.8198	NaN	NaN	1.3	0.8921	0.0229	0.0207	0.0215	0.0216	0.0212
0.0	0.0	0.0	-1611.5976	440.8198	NaN	NaN	-0.3	0.892	0.0229	0.0208	0.0216	0.0215	0.0213
0.0	0.0	0.0	-1334.5976	-1743.1802	NaN	NaN	0.5664	0.8923	0.0228	0.0208	0.0215	0.0214	0.0212
0.0	0.0	0.0	-1633.5976	639.8198	NaN	NaN	-0.3	0.8929	0.0227	0.0206	0.0214	0.0213	0.0211
0.0	0.0	0.0	-516.5976	-1633.1802	NaN	NaN	0.7597	0.8933	0.0226	0.0205	0.0214	0.0213	0.021
0.0	0.0	0.0	685.4024	1259.8198	NaN	NaN	0.6476	0.8936	0.0225	0.0204	0.0213	0.0213	0.0209
0.0	0.0	0.0	-12.5976	-1445.1802	NaN	NaN	0.9914	0.8936	0.0225	0.0204	0.0214	0.0213	0.0209
0.0	0.0	0.0	-658.5976	-351.1802	NaN	NaN	0.3478	0.894	0.0225	0.0202	0.0213	0.0212	0.0208
0.0	0.0	0.0	-1293.5976	1041.8198	NaN	NaN	-0.3	0.8941	0.0225	0.0202	0.0213	0.0212	0.0208
0.0	0.0	0.0	287.4024	-1414.1802	NaN	NaN	1.2551	0.894	0.0225	0.0202	0.0213	0.0212	0.0208
0.0	0.0	0.0	-1236.5976	123.8198	NaN	NaN	-0.1113	0.894	0.0226	0.0202	0.0214	0.0212	0.0207
0.0	0.0	0.0	-342.5976	1709.8198	NaN	NaN	1.2506	0.8945	0.0226	0.02	0.0213	0.0211	0.0206
0.0	0.0	0.0	-1786.5976	392.8198	NaN	NaN	-0.2818	0.8941	0.0226	0.0201	0.0213	0.0211	0.0207
0.0	0.0	0.0	-876.5976	-1216.1802	NaN	NaN	0.5811	0.8944	0.0226	0.0201	0.0213	0.0211	0.0206
0.0	0.0	0.0	-517.5976	1378.8198	NaN	NaN	1.3	0.8949	0.0225	0.0199	0.0213	0.021	0.0204
0.0	0.0	0.0	-260.5976	1679.8198	NaN	NaN	1.1836	0.8949	0.0226	0.0199	0.0213	0.021	0.0204
0.0	0.0	0.0	214.4024	323.8198	NaN	NaN	0.6016	0.8951	0.0225	0.0199	0.0213	0.021	0.0203
0.0	0.0	0.0	-1149.5976	-474.1802	NaN	NaN	0.292	0.8947	0.0225	0.02	0.0213	0.021	0.0204
0.0	0.0	0.0	-1884.5976	222.8198	NaN	NaN	-0.1341	0.895	0.0225	0.0199	0.0213	0.021	0.0203
0.0	0.0	0.0	-565.5976	2631.8198	NaN	NaN	1.2737	0.8953	0.0224	0.0198	0.0213	0.0209	0.0202
0.0	0.0	0.0	-1491.5976	-1119.1802	NaN	NaN	0.4287	0.8946	0.0226	0.0201	0.0214	0.021	0.0204
0.0	0.0	0.0	-1706.5976	-446.1802	NaN	NaN	0.2073	0.8947	0.0226	0.02	0.0214	0.0209	0.0203
0.0	0.0	0.0	-2077.5976	330.8198	NaN	NaN	-0.1894	0.8944	0.0227	0.0202	0.0214	0.0209	0.0204
0.0	0.0	0.0	-2025.5976	-293.1802	NaN	NaN	0.1264	0.8945	0.0226	0.0202	0.0214	0.0209	0.0205
0.0	0.0	0.0	495.4024	-1049.1802	NaN	NaN	1.3	0.8944	0.0226	0.0203	0.0214	0.0208	0.0205
0.0	0.0	0.0	-1419.5976	533.8198	NaN	NaN	-0.3	0.8943	0.0227	0.0203	0.0214	0.0208	0.0205
0.0	0.0	0.0	-661.5976	1508.8198	NaN	NaN	1.3	0.8946	0.0226	0.0201	0.0214	0.0209	0.0204
0.0	0.0	0.0	-812.5976	768.8198	NaN	NaN	-0.3	0.8945	0.0226	0.0201	0.0214	0.0209	0.0205
0.0	0.0	0.0	-917.5976	837.8198	NaN	NaN	-0.3	0.8941	0.0227	0.0202	0.0214	0.021	0.0205
0.0	0.0	0.0	-472.5976	1188.8198	NaN	NaN	1.3	0.8938	0.0228	0.0203	0.0215	0.021	0.0206
0.0	0.0	0.0	-873.5976	981.8198	NaN	NaN	1.3	0.8935	0.0229	0.0204	0.0216	0.021	0.0207
0.0	0.0	0.0	-1429.5976	1179.8198	NaN	NaN	-0.3	0.8932	0.0229	0.0205	0.0217	0.021	0.0207
0.0	0.0	0.0	-1195.5976	-788.1802	NaN	NaN	0.3973	0.8929	0.0229	0.0207	0.0219	0.0209	0.0208
0.0	0.0	0.0	-2984.5976	-805.1802	NaN	NaN	0.2125	0.8926	0.0229	0.0208	0.0221	0.0208	0.0208
0.0	0.0	0.0	-592.5976	533.8198	NaN	NaN	-0.3	0.893	0.0228	0.0207	0.022	0.0209	0.0206
0.0	0.0	0.0	-1106.5976	782.8198	NaN	NaN	-0.3	0.8928	0.0228	0.0208	0.0221	0.0208	0.0207
0.0	0.0	0.0	-1068.5976	-2611.1802	NaN	NaN	0.7096	0.893	0.0227	0.0208	0.022	0.0208	0.0206
0.0	0.0	0.0	-1902.5976	401.8198	NaN	NaN	-0.2677	0.8933	0.0227	0.0208	0.022	0.0207	0.0205
0.0	0.0	0.0	-1562.5976	-29.1802	NaN	NaN	0.0183	0.8932	0.0227	0.0209	0.022	0.0207	0.0205
0.0	0.0	0.0	-2458.5976	2201.8198	NaN	NaN	-0.3	0.8936	0.0226	0.0208	0.0219	0.0207	0.0205
0.0	0.0	0.0	-426.5976	-2328.1802	NaN	NaN	0.8451	0.8935	0.0226	0.0209	0.0219	0.0206	0.0205
0.0	0.0	0.0	-1505.5976	-1864.1802	NaN	NaN	0.5532	0.8937	0.0225	0.0209	0.0219	0.0206	0.0204
0.0	0.0	0.0	-286.5976	-1163.1802	NaN	NaN	0.8023	0.8938	0.0225	0.0208	0.0218	0.0206	0.0204
0.0	0.0	0.0	-1315.5976	-562.1802	NaN	NaN	0.2994	0.8939	0.0224	0.0208	0.0218	0.0206	0.0204
0.0	0.0	0.0	-1426.5976	174.8198	NaN	NaN	-0.1397	0.8938	0.0225	0.0208	0.0218	0.0207	0.0204
0.0	0.0	0.0	115.4024	-1630.1802	NaN	NaN	1.0762	0.8937	0.0225	0.0208	0.0218	0.0207	0.0205
0.0	0.0	0.0	-2625.5976	-1823.1802	NaN	NaN	0.4098	0.8934	0.0226	0.021	0.0218	0.0207	0.0206
0.0	0.0	0.0	55.4024	-2191.1802	NaN	NaN	1.0259	0.8935	0.0226	0.0209	0.0218	0.0207	0.0206
0.0	0.0	0.0	303.4024	-886.1802	NaN	NaN	1.3	0.8933	0.0226	0.0209	0.0218	0.0208	0.0206
0.0	0.0	0.0	-1070.5976	-824.1802	NaN	NaN	0.435	0.8931	0.0227	0.0209	0.0218	0.0209	0.0207
0.0	0.0	0.0	249.4024	134.8198	NaN	NaN	0.3509	0.8931	0.0227	0.0208	0.0217	0.021	0.0207
0.0	0.0	0.0	-1102.5976	-2593.1802	NaN	NaN	0.7017	0.8929	0.0227	0.0208	0.0217	0.0211	0.0207
0.0	0.0	0.0	-115.5976	1112.8198	NaN	NaN	1.1159	0.8933	0.0228	0.0205	0.0216	0.0212	0.0207
0.0	0.0	0.0	422.4024	207.8198	NaN	NaN	0.3298	0.893	0.0228	0.0205	0.0216	0.0213	0.0207
0.0	0.0	0.0	-1698.5976	-443.1802	NaN	NaN	0.2069	0.8931	0.0228	0.0205	0.0216	0.0212	0.0207
0.0	0.0	0.0	-1706.5976	-2127.1802	NaN	NaN	0.5549	0.8929	0.0228	0.0206	0.0217	0.0212	0.0208
0.0	0.0	0.0	-106.5976	-1464.1802	NaN	NaN	0.9321	0.893	0.0228	0.0206	0.0217	0.0212	0.0208
0.0	0.0	0.0	-1958.5976	423.8198	NaN	NaN	-0.2761	0.8929	0.0228	0.0206	0.0217	0.0212	0.0208
0.0	0.0	0.0	-2985.5976	-2115.1802	NaN	NaN	0.4147	0.893	0.0227	0.0207	0.0217	0.0211	0.0208
0.0	0.0	0.0	-1599.5976	630.8198	NaN	NaN	-0.3	0.8932	0.0228	0.0205	0.0216	0.0212	0.0208
0.0	0.0	0.0	-1806.5976	981.8198	NaN	NaN	-0.3	0.8935	0.0228	0.0203	0.0215	0.0213	0.0207
0.0	0.0	0.0	-443.5976	181.8198	NaN	NaN	-0.3	0.8936	0.0228	0.0201	0.0215	0.0213	0.0206
0.0	0.0	0.0	-1930.5976	2230.8198	NaN	NaN	1.3	0.8937	0.0229	0.02	0.0215	0.0213	0.0205
0.0	0.0	0.0	755.4024	2766.8198	NaN	NaN	0.7855	0.8936	0.0231	0.0199	0.0216	0.0214	0.0205
0.0	0.0	0.0	-518.5976	-33.1802	NaN	NaN	0.0601	0.8935	0.023	0.02	0.0215	0.0214	0.0206
0.0	0.0	0.0	-8.5976	918.8198	NaN	NaN	1.0094	0.8935	0.0231	0.0199	0.0215	0.0214	0.0206
0.0	0.0	0.0	-404.5976	1138.8198	NaN	NaN	1.3	0.8935	0.0231	0.0198	0.0216	0.0215	0.0205
0.0	0.0	0.0	-257.5976	1574.8198	NaN	NaN	1.1956	0.8934	0.0231	0.0198	0.0216	0.0215	0.0205
0.0	0.0	0.0	-2265.5976	-1473.1802	NaN	NaN	0.394	0.8926	0.0231	0.0202	0.0216	0.0216	0.0208
0.0	0.0	0.0	-524.5976	-537.1802	NaN	NaN	0.5059	0.8926	0.0231	0.0203	0.0217	0.0215	0.0208
0.0	0.0	0.0	-1767.5976	-3446.1802	NaN	NaN	0.661	0.8924	0.023	0.0205	0.0217	0.0214	0.0209
0.0	0.0	0.0	-1166.5976	-1367.1802	NaN	NaN	0.5396	0.8929	0.0228	0.0205	0.0217	0.0213	0.0208
0.0	0.0	0.0	289.4024	-721.1802	NaN	NaN	1.3	0.8941	0.0226	0.0201	0.0215	0.0212	0.0205
0.0	0.0	0.0	-1033.5976	-339.1802	NaN	NaN	0.2471	0.8949	0.0225	0.0198	0.0214	0.0212	0.0202
0.0	0.0	0.0	-370.5976	1468.8198	NaN	NaN	1.3	0.8958	0.0223	0.0195	0.0213	0.0211	0.02
0.0	0.0	0.0	747.4024	747.8198	NaN	NaN	0.5001	0.8957	0.0224	0.0195	0.0213	0.0211	0.02
0.0	0.0	0.0	-758.5976	-1788.1802	NaN	NaN	0.7021	0.895	0.0226	0.0197	0.0213	0.0211	0.0202
0.0	0.0	0.0	-1052.5976	2894.8198	NaN	NaN	1.3	0.8952	0.0226	0.0197	0.0213	0.021	0.0202
0.0	0.0	0.0	1253.4024	58.8198	NaN	NaN	0.0448	0.8946	0.0227	0.0199	0.0214	0.0211	0.0204
0.0	0.0	0.0	-1144.5976	-987.1802	NaN	NaN	0.4631	0.895	0.0226	0.0198	0.0213	0.021	0.0203
0.0	0.0	0.0	-226.5976	85.8198	NaN	NaN	-0.3	0.8949	0.0226	0.0198	0.0214	0.021	0.0203
0.0	0.0	0.0	807.4024	1937.8198	NaN	NaN	0.7059	0.8948	0.0227	0.0197	0.0214	0.0211	0.0202
0.0	0.0	0.0	659.4024	1897.8198	NaN	NaN	0.7421	0.8951	0.0226	0.0196	0.0214	0.0211	0.0202
0.0	0.0	0.0	814.4024	910.8198	NaN	NaN	0.5279	0.8946	0.0227	0.0197	0.0215	0.0212	0.0203
0.0	0.0	0.0	-273.5976	3417.8198	NaN	NaN	1.087	0.8945	0.0227	0.0197	0.0216	0.0213	0.0202
0.0	0.0	0.0	306.4024	1762.8198	NaN	NaN	0.8519	0.8939	0.0228	0.0199	0.0216	0.0214	0.0204
0.0	0.0	0.0	-1227.5976	1.8198	NaN	NaN	-0.0015	0.8934	0.0229	0.0202	0.0217	0.0213	0.0205
0.0	0.0	0.0	932.4024	987.8198	NaN	NaN	0.5144	0.8933	0.0229	0.0203	0.0218	0.0212	0.0205
0.0	0.0	0.0	-344.5976	-2462.1802	NaN	NaN	0.8772	0.8933	0.0229	0.0204	0.0217	0.0211	0.0206
0.0	0.0	0.0	-869.5976	26.8198	NaN	NaN	-0.0318	0.8935	0.0227	0.0202	0.0217	0.0212	0.0205
0.0	0.0	0.0	319.4024	979.8198	NaN	NaN	0.7542	0.8937	0.0227	0.0201	0.0217	0.0213	0.0205
0.0	0.0	0.0	-302.5976	-111.1802	NaN	NaN	0.2687	0.8935	0.0228	0.0201	0.0217	0.0214	0.0205
0.0	0.0	0.0	1403.4024	554.8198	NaN	NaN	0.2833	0.8937	0.0228	0.0201	0.0217	0.0213	0.0205
0.0	0.0	0.0	-1187.5976	-1717.1802	NaN	NaN	0.5912	0.8934	0.0228	0.0203	0.0218	0.0211	0.0205
0.0	0.0	0.0	-2091.5976	360.8198	NaN	NaN	-0.2085	0.8931	0.0228	0.0205	0.0219	0.0212	0.0206
0.0	0.0	0.0	-1826.5976	585.8198	NaN	NaN	-0.3	0.893	0.0228	0.0206	0.022	0.0211	0.0206
0.0	0.0	0.0	-345.5976	-560.1802	NaN	NaN	0.6185	0.8925	0.0228	0.0208	0.0221	0.0211	0.0207
0.0	0.0	0.0	-2089.5976	1052.8198	NaN	NaN	-0.3	0.8928	0.0228	0.0207	0.0221	0.021	0.0206
0.0	0.0	0.0	-2047.5976	-273.1802	NaN	NaN	0.1177	0.8928	0.0227	0.0207	0.0221	0.0211	0.0206
0.0	0.0	0.0	-745.5976	1119.8198	NaN	NaN	1.3	0.8932	0.0227	0.0204	0.022	0.0212	0.0205
0.0	0.0	0.0	-712.5976	2662.8198	NaN	NaN	1.3	0.8931	0.0227	0.0204	0.022	0.0212	0.0205
0.0	0.0	0.0	-553.5976	-1816.1802	NaN	NaN	0.7664	0.8927	0.0228	0.0208	0.0222	0.021	0.0206
0.0	0.0	0.0	-965.5976	-1817.1802	NaN	NaN	0.653	0.8932	0.0227	0.0208	0.0221	0.0208	0.0204
0.0	0.0	0.0	-1014.5976	-1040.1802	NaN	NaN	0.5062	0.8935	0.0226	0.0208	0.022	0.0206	0.0204
0.0	0.0	0.0	-1141.5976	-460.1802	NaN	NaN	0.2873	0.8938	0.0226	0.0208	0.0219	0.0206	0.0203
0.0	0.0	0.0	-1207.5976	-922.1802	NaN	NaN	0.433	0.8939	0.0225	0.0206	0.0219	0.0208	0.0203
0.0	0.0	0.0	770.4024	393.8198	NaN	NaN	0.3383	0.8938	0.0226	0.0204	0.0219	0.021	0.0203
0.0	0.0	0.0	-127.5976	1460.8198	NaN	NaN	1.0957	0.8935	0.0227	0.0204	0.0219	0.0211	0.0204
0.0	0.0	0.0	222.4024	-2812.1802	NaN	NaN	1.0859	0.8928	0.0229	0.0206	0.022	0.0211	0.0206
0.0	0.0	0.0	-21.5976	-1027.1802	NaN	NaN	0.9794	0.8927	0.0229	0.0207	0.022	0.0212	0.0205
0.0	0.0	0.0	-1057.5976	1598.8198	NaN	NaN	1.3	0.893	0.0229	0.0205	0.0219	0.0212	0.0205
0.0	0.0	0.0	-1705.5976	-327.1802	NaN	NaN	0.161	0.8929	0.0228	0.0205	0.0219	0.0213	0.0206
0.0	0.0	0.0	1918.4024	-2555.1802	NaN	NaN	1.3	0.8928	0.0229	0.0205	0.0219	0.0213	0.0206
0.0	0.0	0.0	-750.5976	1708.8198	NaN	NaN	1.3	0.8926	0.0229	0.0205	0.022	0.0214	0.0207
0.0	0.0	0.0	-279.5976	-1488.1802	NaN	NaN	0.8418	0.8924	0.0229	0.0207	0.022	0.0212	0.0208
0.0	0.0	0.0	-2921.5976	-994.1802	NaN	NaN	0.2539	0.8926	0.0228	0.0207	0.0219	0.0212	0.0208
0.0	0.0	0.0	-1808.5976	-1033.1802	NaN	NaN	0.3636	0.8927	0.0228	0.0206	0.0219	0.0212	0.0207
0.0	0.0	0.0	-283.5976	440.8198	NaN	NaN	1.3	0.8931	0.0228	0.0204	0.0218	0.0213	0.0206
0.0	0.0	0.0	46.4024	-841.1802	NaN	NaN	1.0584	0.8928	0.0229	0.0204	0.0218	0.0214	0.0207
0.0	0.0	0.0	-1345.5976	-1040.1802	NaN	NaN	0.436	0.8929	0.0229	0.0204	0.0218	0.0214	0.0207
0.0	0.0	0.0	-1030.5976	-248.1802	NaN	NaN	0.1941	0.8927	0.0229	0.0205	0.0218	0.0213	0.0207
0.0	0.0	0.0	-2299.5976	289.8198	NaN	NaN	-0.1442	0.8929	0.0228	0.0206	0.0217	0.0212	0.0207
0.0	0.0	0.0	-1383.5976	-917.1802	NaN	NaN	0.3986	0.8932	0.0228	0.0204	0.0217	0.0213	0.0207
0.0	0.0	0.0	738.4024	1857.8198	NaN	NaN	0.7156	0.8932	0.0228	0.0202	0.0216	0.0215	0.0206
0.0	0.0	0.0	-1629.5976	2057.8198	NaN	NaN	1.3	0.8931	0.0229	0.0201	0.0216	0.0216	0.0207
0.0	0.0	0.0	-129.5976	17.8198	NaN	NaN	-0.1594	0.8932	0.0229	0.0201	0.0216	0.0216	0.0207
0.0	0.0	0.0	1319.4024	1154.8198	NaN	NaN	0.4667	0.893	0.0229	0.0202	0.0216	0.0216	0.0207
0.0	0.0	0.0	-1398.5976	596.8198	NaN	NaN	-0.3	0.8929	0.0229	0.0203	0.0217	0.0215	0.0207
0.0	0.0	0.0	-1221.5976	255.8198	NaN	NaN	-0.2649	0.8931	0.0228	0.0204	0.0217	0.0214	0.0207
0.0	0.0	0.0	-2120.5976	-1546.1802	NaN	NaN	0.4217	0.893	0.0228	0.0204	0.0217	0.0213	0.0207
0.0	0.0	0.0	718.4024	-875.1802	NaN	NaN	1.3	0.8935	0.0227	0.0202	0.0217	0.0213	0.0206
0.0	0.0	0.0	-686.5976	-733.1802	NaN	NaN	0.5164	0.8934	0.0227	0.0203	0.0216	0.0213	0.0207
0.0	0.0	0.0	-220.5976	-2070.1802	NaN	NaN	0.9037	0.8931	0.0227	0.0205	0.0217	0.0213	0.0207
0.0	0.0	0.0	-2349.5976	-215.1802	NaN	NaN	0.0839	0.8932	0.0227	0.0205	0.0217	0.0211	0.0207
0.0	0.0	0.0	-1556.5976	-2210.1802	NaN	NaN	0.5868	0.8933	0.0226	0.0206	0.0217	0.0211	0.0207
0.0	0.0	0.0	708.4024	-1112.1802	NaN	NaN	1.3	0.8939	0.0225	0.0203	0.0215	0.0211	0.0206
0.0	0.0	0.0	-393.5976	-2108.1802	NaN	NaN	0.8427	0.8938	0.0225	0.0203	0.0215	0.0212	0.0207
0.0	0.0	0.0	280.4024	1659.8198	NaN	NaN	0.8555	0.8939	0.0226	0.0201	0.0215	0.0213	0.0206
0.0	0.0	0.0	810.4024	2265.8198	NaN	NaN	0.7366	0.8936	0.0227	0.0201	0.0215	0.0214	0.0207
0.0	0.0	0.0	-2014.5976	-1306.1802	NaN	NaN	0.3933	0.8929	0.0228	0.0203	0.0216	0.0214	0.0209
0.0	0.0	0.0	-505.5976	937.8198	NaN	NaN	1.3	0.8929	0.0229	0.0203	0.0216	0.0215	0.0209
0.0	0.0	0.0	687.4024	-162.1802	NaN	NaN	-0.3	0.8927	0.0229	0.0203	0.0216	0.0215	0.0209
0.0	0.0	0.0	-1033.5976	-1644.1802	NaN	NaN	0.614	0.8925	0.023	0.0204	0.0216	0.0216	0.0209
0.0	0.0	0.0	-415.5976	2258.8198	NaN	NaN	1.2255	0.8927	0.023	0.0203	0.0216	0.0215	0.0209
0.0	0.0	0.0	-510.5976	199.8198	NaN	NaN	-0.3	0.8924	0.023	0.0205	0.0216	0.0215	0.0209
0.0	0.0	0.0	-2713.5976	-528.1802	NaN	NaN	0.1629	0.8926	0.0229	0.0206	0.0216	0.0214	0.0209
0.0	0.0	0.0	-2054.5976	1558.8198	NaN	NaN	-0.3	0.8928	0.0229	0.0205	0.0216	0.0214	0.0209
0.0	0.0	0.0	827.4024	193.8198	NaN	NaN	0.1898	0.8929	0.0229	0.0204	0.0215	0.0214	0.0209
0.0	0.0	0.0	-30.5976	997.8198	NaN	NaN	1.0316	0.8932	0.0228	0.0202	0.0215	0.0215	0.0208
0.0	0.0	0.0	83.4024	346.8198	NaN	NaN	0.8061	0.8931	0.0229	0.0202	0.0215	0.0215	0.0208
0.0	0.0	0.0	-846.5976	3478.8198	NaN	NaN	1.3	0.8931	0.0229	0.0202	0.0215	0.0215	0.0207
0.0	0.0	0.0	-233.5976	370.8198	NaN	NaN	1.3	0.8926	0.023	0.0204	0.0216	0.0216	0.0209
0.0	0.0	0.0	-3204.5976	77.8198	NaN	NaN	-0.0249	0.8928	0.0229	0.0205	0.0216	0.0214	0.0209
0.0	0.0	0.0	-1783.5976	452.8198	NaN	NaN	-0.3	0.893	0.0228	0.0205	0.0216	0.0212	0.0209
0.0	0.0	0.0	-1224.5976	-541.1802	NaN	NaN	0.3065	0.8932	0.0227	0.0206	0.0216	0.0211	0.0208
0.0	0.0	0.0	-1747.5976	-1229.1802	NaN	NaN	0.4129	0.8931	0.0227	0.0207	0.0216	0.021	0.0209
0.0	0.0	0.0	-1644.5976	293.8198	NaN	NaN	-0.2175	0.8934	0.0226	0.0205	0.0216	0.0211	0.0208
0.0	0.0	0.0	481.4024	-552.1802	NaN	NaN	1.3	0.8933	0.0226	0.0206	0.0216	0.0212	0.0208
0.0	0.0	0.0	-1425.5976	387.8198	NaN	NaN	-0.3	0.8936	0.0226	0.0204	0.0215	0.0212	0.0207
0.0	0.0	0.0	-1992.5976	1146.8198	NaN	NaN	-0.3	0.8936	0.0226	0.0204	0.0214	0.0212	0.0207
0.0	0.0	0.0	-220.5976	-1965.1802	NaN	NaN	0.8991	0.8936	0.0226	0.0204	0.0214	0.0212	0.0208
0.0	0.0	0.0	-926.5976	2152.8198	NaN	NaN	1.3	0.8937	0.0226	0.0203	0.0214	0.0213	0.0207
0.0	0.0	0.0	475.4024	-652.1802	NaN	NaN	1.3	0.8932	0.0227	0.0205	0.0215	0.0212	0.0209
0.0	0.0	0.0	-364.5976	-2277.1802	NaN	NaN	0.862	0.8933	0.0227	0.0205	0.0215	0.0212	0.0209
0.0	0.0	0.0	113.4024	-153.1802	NaN	NaN	1.3	0.8933	0.0227	0.0204	0.0215	0.0212	0.0208
0.0	0.0	0.0	-2234.5976	-375.1802	NaN	NaN	0.1438	0.8935	0.0227	0.0203	0.0214	0.0212	0.0208
0.0	0.0	0.0	-1676.5976	3900.8198	NaN	NaN	1.3	0.8938	0.0227	0.0201	0.0214	0.0213	0.0207
0.0	0.0	0.0	222.4024	157.8198	NaN	NaN	0.4151	0.8934	0.0228	0.0202	0.0215	0.0214	0.0207
0.0	0.0	0.0	-426.5976	-605.1802	NaN	NaN	0.5865	0.893	0.0229	0.0203	0.0215	0.0215	0.0208
0.0	0.0	0.0	-522.5976	542.8198	NaN	NaN	1.3	0.8927	0.023	0.0204	0.0215	0.0215	0.0209
0.0	0.0	0.0	-532.5976	-1074.1802	NaN	NaN	0.6685	0.8926	0.023	0.0205	0.0216	0.0215	0.0209
0.0	0.0	0.0	337.4024	-155.1802	NaN	NaN	-0.3	0.8926	0.0229	0.0205	0.0216	0.0215	0.0209
0.0	0.0	0.0	-1136.5976	1806.8198	NaN	NaN	1.3	0.8928	0.0229	0.0204	0.0216	0.0215	0.0209
0.0	0.0	0.0	-2477.5976	-133.1802	NaN	NaN	0.051	0.893	0.0229	0.0203	0.0215	0.0215	0.0208
0.0	0.0	0.0	-1994.5976	1541.8198	NaN	NaN	-0.3	0.8932	0.0228	0.0202	0.0215	0.0215	0.0208
0.0	0.0	0.0	-874.5976	874.8198	NaN	NaN	1.3	0.8931	0.0229	0.0202	0.0215	0.0215	0.0208
0.0	0.0	0.0	-1547.5976	1914.8198	NaN	NaN	1.3	0.8929	0.023	0.0203	0.0215	0.0215	0.0208
0.0	0.0	0.0	-2331.5976	148.8198	NaN	NaN	-0.0682	0.8926	0.023	0.0205	0.0216	0.0215	0.0209
0.0	0.0	0.0	-1166.5976	290.8198	NaN	NaN	-0.3	0.8927	0.023	0.0205	0.0216	0.0214	0.0209
0.0	0.0	0.0	-1639.5976	-165.1802	NaN	NaN	0.0915	0.8927	0.023	0.0206	0.0216	0.0213	0.0209
0.0	0.0	0.0	-861.5976	-887.1802	NaN	NaN	0.5073	0.8928	0.0229	0.0206	0.0216	0.0212	0.0209
0.0	0.0	0.0	480.4024	-558.1802	NaN	NaN	1.3	0.8931	0.0228	0.0205	0.0215	0.0212	0.0209
0.0	0.0	0.0	-663.5976	1042.8198	NaN	NaN	1.3	0.8931	0.0228	0.0203	0.0215	0.0214	0.0208
0.0	0.0	0.0	240.4024	740.8198	NaN	NaN	0.755	0.8931	0.0228	0.0203	0.0215	0.0214	0.0208
0.0	0.0	0.0	-392.5976	1611.8198	NaN	NaN	1.3	0.893	0.0229	0.0203	0.0215	0.0215	0.0208
0.0	0.0	0.0	1101.4024	-2129.1802	NaN	NaN	1.3	0.8922	0.0231	0.0206	0.0216	0.0215	0.021
0.0	0.0	0.0	-1261.5976	903.8198	NaN	NaN	-0.3	0.8921	0.0231	0.0207	0.0217	0.0215	0.021
0.0	0.0	0.0	-2190.5976	-1291.1802	NaN	NaN	0.3708	0.8919	0.0231	0.0208	0.0217	0.0214	0.0211
0.0	0.0	0.0	-387.5976	-2230.1802	NaN	NaN	0.8519	0.8921	0.0229	0.0209	0.0218	0.0212	0.0211
0.0	0.0	0.0	-683.5976	273.8198	NaN	NaN	-0.3	0.8927	0.0228	0.0207	0.0217	0.0212	0.021
0.0	0.0	0.0	-2228.5976	488.8198	NaN	NaN	-0.281	0.8928	0.0228	0.0205	0.0217	0.0213	0.0209
0.0	0.0	0.0	-846.5976	1747.8198	NaN	NaN	1.3	0.8932	0.0227	0.0203	0.0216	0.0214	0.0208
0.0	0.0	0.0	-644.5976	3291.8198	NaN	NaN	1.2435	0.893	0.0228	0.0202	0.0216	0.0215	0.0208
0.0	0.0	0.0	-314.5976	-2981.1802	NaN	NaN	0.9045	0.8924	0.0229	0.0206	0.0217	0.0214	0.021
0.0	0.0	0.0	-806.5976	-1122.1802	NaN	NaN	0.5818	0.8921	0.0228	0.0209	0.0219	0.0212	0.0211
0.0	0.0	0.0	-3004.5976	-715.1802	NaN	NaN	0.1923	0.8921	0.0227	0.0211	0.022	0.021	0.0211
0.0	0.0	0.0	-519.5976	-2882.1802	NaN	NaN	0.8473	0.8928	0.0226	0.0209	0.0218	0.0208	0.021
0.0	0.0	0.0	-688.5976	-1972.1802	NaN	NaN	0.7412	0.8934	0.0225	0.0207	0.0217	0.0209	0.0208
0.0	0.0	0.0	-788.5976	769.8198	NaN	NaN	-0.3	0.8939	0.0225	0.0204	0.0215	0.021	0.0207
0.0	0.0	0.0	-1803.5976	-0.1802	NaN	NaN	0.0001	0.894	0.0225	0.0203	0.0214	0.0211	0.0206
0.0	0.0	0.0	-1196.5976	1046.8198	NaN	NaN	-0.3	0.894	0.0226	0.0202	0.0214	0.0212	0.0206
0.0	0.0	0.0	-245.5976	-32.1802	NaN	NaN	0.1158	0.894	0.0226	0.0202	0.0214	0.0212	0.0206
0.0	0.0	0.0	-470.5976	50.8198	NaN	NaN	-0.1211	0.8939	0.0226	0.0202	0.0214	0.0212	0.0206
0.0	0.0	0.0	-1445.5976	612.8198	NaN	NaN	-0.3	0.8937	0.0227	0.0202	0.0215	0.0213	0.0206
0.0	0.0	0.0	-155.5976	645.8198	NaN	NaN	1.3	0.8932	0.0228	0.0203	0.0215	0.0214	0.0207
0.0	0.0	0.0	-1374.5976	8.8198	NaN	NaN	-0.0065	0.8927	0.0229	0.0206	0.0216	0.0213	0.0209
0.0	0.0	0.0	-1953.5976	-1990.1802	NaN	NaN	0.5046	0.8928	0.0229	0.0207	0.0216	0.0212	0.0209
0.0	0.0	0.0	-2222.5976	-187.1802	NaN	NaN	0.0777	0.8932	0.0228	0.0205	0.0216	0.0212	0.0208
0.0	0.0	0.0	-579.5976	1078.8198	NaN	NaN	1.3	0.8937	0.0227	0.0201	0.0215	0.0213	0.0207
0.0	0.0	0.0	-52.5976	3141.8198	NaN	NaN	1.017	0.8939	0.0227	0.02	0.0215	0.0214	0.0205
0.0	0.0	0.0	-737.5976	254.8198	NaN	NaN	-0.3	0.8931	0.0229	0.0203	0.0216	0.0214	0.0207
0.0	0.0	0.0	-128.5976	-118.1802	NaN	NaN	0.4789	0.8928	0.023	0.0206	0.0216	0.0213	0.0208
0.0	0.0	0.0	-1357.5976	-3054.1802	NaN	NaN	0.6923	0.8923	0.023	0.0209	0.0217	0.0211	0.021
0.0	0.0	0.0	-1450.5976	-2188.1802	NaN	NaN	0.6014	0.893	0.0228	0.0207	0.0216	0.021	0.0209
0.0	0.0	0.0	-1511.5976	1448.8198	NaN	NaN	-0.3	0.8934	0.0227	0.0205	0.0216	0.021	0.0207
0.0	0.0	0.0	-839.5976	-59.1802	NaN	NaN	0.0658	0.8936	0.0227	0.0203	0.0215	0.0211	0.0207
0.0	0.0	0.0	-249.5976	765.8198	NaN	NaN	1.3	0.8935	0.0228	0.0203	0.0215	0.0212	0.0207
0.0	0.0	0.0	-1744.5976	437.8198	NaN	NaN	-0.3	0.8933	0.0229	0.0203	0.0215	0.0213	0.0208
0.0	0.0	0.0	-1417.5976	2158.8198	NaN	NaN	1.3	0.8932	0.0229	0.0203	0.0215	0.0213	0.0208
0.0	0.0	0.0	-701.5976	91.8198	NaN	NaN	-0.1506	0.8932	0.0229	0.0203	0.0215	0.0213	0.0208
0.0	0.0	0.0	-301.5976	-495.1802	NaN	NaN	0.6215	0.8929	0.023	0.0204	0.0216	0.0213	0.0208
0.0	0.0	0.0	-619.5976	-1196.1802	NaN	NaN	0.6588	0.8929	0.0229	0.0205	0.0216	0.0212	0.0208
0.0	0.0	0.0	699.4024	-1529.1802	NaN	NaN	1.3	0.8929	0.0229	0.0206	0.0216	0.0212	0.0208
0.0	0.0	0.0	-1110.5976	389.8198	NaN	NaN	-0.3	0.8929	0.0229	0.0206	0.0217	0.0212	0.0208
0.0	0.0	0.0	-2538.5976	1186.8198	NaN	NaN	-0.3	0.893	0.0228	0.0206	0.0217	0.0212	0.0208
0.0	0.0	0.0	-1449.5976	-2354.1802	NaN	NaN	0.6189	0.8927	0.0228	0.0207	0.0218	0.0212	0.0208
0.0	0.0	0.0	-1045.5976	-857.1802	NaN	NaN	0.4505	0.893	0.0228	0.0205	0.0218	0.0212	0.0207
0.0	0.0	0.0	-1789.5976	273.8198	NaN	NaN	-0.1806	0.8929	0.0228	0.0206	0.0218	0.0212	0.0207
0.0	0.0	0.0	-1253.5976	-196.1802	NaN	NaN	0.1353	0.8927	0.0228	0.0208	0.0219	0.0211	0.0208
0.0	0.0	0.0	-3135.5976	-1320.1802	NaN	NaN	0.2963	0.8927	0.0228	0.0208	0.0219	0.021	0.0208
0.0	0.0	0.0	-1432.5976	-1089.1802	NaN	NaN	0.4319	0.8929	0.0227	0.0208	0.0218	0.021	0.0208
0.0	0.0	0.0	-1496.5976	939.8198	NaN	NaN	-0.3	0.8933	0.0227	0.0206	0.0217	0.0211	0.0207
0.0	0.0	0.0	-545.5976	1316.8198	NaN	NaN	1.3	0.8935	0.0227	0.0204	0.0216	0.0212	0.0207
0.0	0.0	0.0	-1173.5976	-1649.1802	NaN	NaN	0.5842	0.8929	0.0228	0.0206	0.0217	0.0212	0.0208
0.0	0.0	0.0	-1118.5976	-1098.1802	NaN	NaN	0.4954	0.8931	0.0228	0.0206	0.0217	0.0212	0.0208
0.0	0.0	0.0	-874.5976	-716.1802	NaN	NaN	0.4502	0.8928	0.0228	0.0207	0.0217	0.0211	0.0208
0.0	0.0	0.0	400.4024	-1626.1802	NaN	NaN	1.3	0.8931	0.0227	0.0206	0.0217	0.0211	0.0208
0.0	0.0	0.0	-2171.5976	2109.8198	NaN	NaN	-0.3	0.8934	0.0227	0.0205	0.0216	0.0211	0.0207
0.0	0.0	0.0	-1676.5976	-2179.1802	NaN	NaN	0.5652	0.8933	0.0227	0.0205	0.0216	0.0211	0.0207
0.0	0.0	0.0	-576.5976	1565.8198	NaN	NaN	1.3	0.8942	0.0226	0.0202	0.0214	0.021	0.0205
0.0	0.0	0.0	921.4024	-1694.1802	NaN	NaN	1.3	0.8935	0.0227	0.0204	0.0215	0.0211	0.0207
0.0	0.0	0.0	-1327.5976	41.8198	NaN	NaN	-0.0325	0.8934	0.0227	0.0205	0.0215	0.0211	0.0207
0.0	0.0	0.0	515.4024	1528.8198	NaN	NaN	0.7479	0.8936	0.0228	0.0203	0.0215	0.0212	0.0206
0.0	0.0	0.0	-1973.5976	-299.1802	NaN	NaN	0.1316	0.8937	0.0227	0.0203	0.0215	0.0212	0.0206
0.0	0.0	0.0	-217.5976	1959.8198	NaN	NaN	1.1249	0.894	0.0227	0.0201	0.0214	0.0213	0.0205
0.0	0.0	0.0	865.4024	-1065.1802	NaN	NaN	1.3	0.8939	0.0227	0.0202	0.0214	0.0213	0.0205
0.0	0.0	0.0	-729.5976	-1180.1802	NaN	NaN	0.618	0.8933	0.0228	0.0204	0.0215	0.0214	0.0206
0.0	0.0	0.0	242.4024	-676.1802	NaN	NaN	1.3	0.8935	0.0228	0.0203	0.0215	0.0213	0.0206
0.0	0.0	0.0	-1117.5976	-1651.1802	NaN	NaN	0.5964	0.8933	0.0229	0.0204	0.0215	0.0213	0.0206
0.0	0.0	0.0	-2702.5976	-258.1802	NaN	NaN	0.0872	0.8934	0.0228	0.0203	0.0216	0.0213	0.0206
0.0	0.0	0.0	-778.5976	3431.8198	NaN	NaN	1.2935	0.8936	0.0228	0.0202	0.0216	0.0214	0.0205
0.0	0.0	0.0	-2226.5976	52.8198	NaN	NaN	-0.0243	0.8934	0.0228	0.0203	0.0216	0.0213	0.0206
0.0	0.0	0.0	-978.5976	-82.1802	NaN	NaN	0.0775	0.8938	0.0227	0.0203	0.0215	0.0211	0.0205
0.0	0.0	0.0	-760.5976	-325.1802	NaN	NaN	0.2995	0.894	0.0226	0.0203	0.0215	0.021	0.0205
0.0	0.0	0.0	-593.5976	-1540.1802	NaN	NaN	0.7218	0.8947	0.0225	0.0201	0.0214	0.021	0.0204
0.0	0.0	0.0	-234.5976	915.8198	NaN	NaN	1.3	0.8954	0.0223	0.0198	0.0213	0.021	0.0202
0.0	0.0	0.0	-1144.5976	1571.8198	NaN	NaN	1.3	0.8952	0.0224	0.0198	0.0213	0.0211	0.0202
0.0	0.0	0.0	-527.5976	347.8198	NaN	NaN	-0.3	0.8947	0.0226	0.02	0.0214	0.0211	0.0203
0.0	0.0	0.0	-2053.5976	-2365.1802	NaN	NaN	0.5353	0.8941	0.0227	0.0202	0.0214	0.021	0.0205
0.0	0.0	0.0	-1046.5976	-187.1802	NaN	NaN	0.1517	0.8942	0.0226	0.0202	0.0214	0.021	0.0205
0.0	0.0	0.0	-349.5976	-942.1802	NaN	NaN	0.7294	0.8944	0.0226	0.0201	0.0214	0.0211	0.0204
0.0	0.0	0.0	348.4024	959.8198	NaN	NaN	0.7337	0.8944	0.0226	0.02	0.0214	0.0212	0.0204
0.0	0.0	0.0	-102.5976	1274.8198	NaN	NaN	1.0875	0.894	0.0228	0.02	0.0215	0.0213	0.0204
0.0	0.0	0.0	-1002.5976	-141.1802	NaN	NaN	0.1234	0.8936	0.0229	0.0202	0.0215	0.0213	0.0206
0.0	0.0	0.0	-1571.5976	-1618.1802	NaN	NaN	0.5073	0.8935	0.0229	0.0203	0.0215	0.0213	0.0206
0.0	0.0	0.0	-696.5976	266.8198	NaN	NaN	-0.3	0.8934	0.0229	0.0202	0.0215	0.0214	0.0206
0.0	0.0	0.0	-25.5976	696.8198	NaN	NaN	1.0381	0.8931	0.023	0.0202	0.0216	0.0215	0.0206
0.0	0.0	0.0	-2710.5976	-640.1802	NaN	NaN	0.1911	0.8931	0.023	0.0203	0.0216	0.0214	0.0206
0.0	0.0	0.0	-1272.5976	1631.8198	NaN	NaN	1.3	0.8931	0.023	0.0203	0.0216	0.0214	0.0206
0.0	0.0	0.0	-1072.5976	-1783.1802	NaN	NaN	0.6244	0.893	0.023	0.0205	0.0216	0.0213	0.0207
0.0	0.0	0.0	-1966.5976	-718.1802	NaN	NaN	0.2675	0.893	0.0229	0.0206	0.0216	0.0212	0.0207
0.0	0.0	0.0	-1600.5976	-776.1802	NaN	NaN	0.3266	0.8932	0.0228	0.0206	0.0216	0.0211	0.0207
0.0	0.0	0.0	-968.5976	-298.1802	NaN	NaN	0.2354	0.8935	0.0227	0.0205	0.0215	0.0211	0.0207
0.0	0.0	0.0	-1172.5976	-35.1802	NaN	NaN	0.0291	0.8935	0.0227	0.0204	0.0215	0.0211	0.0207
0.0	0.0	0.0	-1875.5976	-587.1802	NaN	NaN	0.2384	0.8935	0.0227	0.0205	0.0214	0.0211	0.0207
0.0	0.0	0.0	601.4024	-1356.1802	NaN	NaN	1.3	0.8934	0.0228	0.0205	0.0214	0.0212	0.0208
0.0	0.0	0.0	1450.4024	596.8198	NaN	NaN	0.2915	0.8933	0.0228	0.0204	0.0214	0.0213	0.0208
0.0	0.0	0.0	-2229.5976	689.8198	NaN	NaN	-0.3	0.8933	0.0228	0.0203	0.0214	0.0214	0.0208
0.0	0.0	0.0	1454.4024	515.8198	NaN	NaN	0.2618	0.8932	0.0228	0.0202	0.0215	0.0215	0.0208
0.0	0.0	0.0	-860.5976	283.8198	NaN	NaN	-0.3	0.8928	0.0229	0.0204	0.0215	0.0216	0.0209
0.0	0.0	0.0	2372.4024	-440.1802	NaN	NaN	-0.2278	0.8928	0.0229	0.0203	0.0215	0.0216	0.0209
0.0	0.0	0.0	201.4024	-737.1802	NaN	NaN	1.3	0.893	0.0229	0.0203	0.0214	0.0215	0.0208
0.0	0.0	0.0	-1132.5976	-107.1802	NaN	NaN	0.0865	0.8928	0.0229	0.0203	0.0215	0.0216	0.0209
0.0	0.0	0.0	-2737.5976	1139.8198	NaN	NaN	-0.3	0.8932	0.0228	0.0203	0.0215	0.0214	0.0208
0.0	0.0	0.0	114.4024	-3892.1802	NaN	NaN	1.0303	0.8929	0.0228	0.0204	0.0216	0.0214	0.0208
0.0	0.0	0.0	-1438.5976	-1521.1802	NaN	NaN	0.514	0.893	0.0228	0.0205	0.0216	0.0214	0.0207
0.0	0.0	0.0	708.4024	-997.1802	NaN	NaN	1.3	0.893	0.0228	0.0205	0.0216	0.0213	0.0208
0.0	0.0	0.0	-2562.5976	-3938.1802	NaN	NaN	0.6058	0.8933	0.0227	0.0205	0.0215	0.0212	0.0208
0.0	0.0	0.0	-2059.5976	-423.1802	NaN	NaN	0.1704	0.8936	0.0226	0.0203	0.0215	0.0213	0.0207
0.0	0.0	0.0	-1833.5976	2341.8198	NaN	NaN	1.3	0.8943	0.0225	0.02	0.0214	0.0213	0.0205
0.0	0.0	0.0	-79.5976	1402.8198	NaN	NaN	1.0602	0.8943	0.0226	0.0199	0.0214	0.0213	0.0205
0.0	0.0	0.0	774.4024	-381.1802	NaN	NaN	-0.3	0.8942	0.0226	0.0199	0.0213	0.0214	0.0206
0.0	0.0	0.0	-1253.5976	381.8198	NaN	NaN	-0.3	0.8935	0.0228	0.0201	0.0214	0.0215	0.0207
0.0	0.0	0.0	-852.5976	1427.8198	NaN	NaN	1.3	0.8932	0.0229	0.0201	0.0215	0.0216	0.0207
0.0	0.0	0.0	-1250.5976	761.8198	NaN	NaN	-0.3	0.8928	0.0231	0.0202	0.0215	0.0217	0.0208
0.0	0.0	0.0	693.4024	1529.8198	NaN	NaN	0.6881	0.8924	0.0232	0.0202	0.0216	0.0218	0.0208
0.0	0.0	0.0	-1884.5976	1147.8198	NaN	NaN	-0.3	0.892	0.0233	0.0204	0.0216	0.0218	0.0209
0.0	0.0	0.0	-1265.5976	231.8198	NaN	NaN	-0.2242	0.8922	0.0233	0.0203	0.0216	0.0218	0.0209
0.0	0.0	0.0	315.4024	1441.8198	NaN	NaN	0.8205	0.8923	0.0232	0.0202	0.0216	0.0218	0.0208
0.0	0.0	0.0	1350.4024	1332.8198	NaN	NaN	0.4967	0.8922	0.0232	0.0202	0.0217	0.0219	0.0208
0.0	0.0	0.0	2.4024	2747.8198	NaN	NaN	0.9991	0.892	0.0233	0.0202	0.0217	0.0219	0.0207
0.0	0.0	0.0	-1542.5976	-2106.1802	NaN	NaN	0.5772	0.8922	0.0232	0.0204	0.0216	0.0218	0.0207
0.0	0.0	0.0	-1417.5976	1350.8198	NaN	NaN	-0.3	0.8926	0.0232	0.0203	0.0215	0.0217	0.0207
0.0	0.0	0.0	-3090.5976	-649.1802	NaN	NaN	0.1736	0.8936	0.0229	0.0202	0.0214	0.0214	0.0205
0.0	0.0	0.0	-1159.5976	1475.8198	NaN	NaN	1.3	0.8937	0.0228	0.0201	0.0214	0.0215	0.0205
0.0	0.0	0.0	-1546.5976	-24.1802	NaN	NaN	0.0154	0.8939	0.0228	0.02	0.0214	0.0215	0.0204
0.0	0.0	0.0	-14.5976	-165.1802	NaN	NaN	0.9188	0.8935	0.0229	0.0201	0.0215	0.0215	0.0205
0.0	0.0	0.0	-49.5976	-875.1802	NaN	NaN	0.9464	0.8937	0.0228	0.0201	0.0215	0.0214	0.0205
0.0	0.0	0.0	-1675.5976	465.8198	NaN	NaN	-0.3	0.8934	0.0229	0.0202	0.0216	0.0214	0.0205
0.0	0.0	0.0	-1582.5976	-1546.1802	NaN	NaN	0.4942	0.8934	0.0229	0.0202	0.0215	0.0214	0.0205
0.0	0.0	0.0	-1351.5976	2363.8198	NaN	NaN	1.3	0.8931	0.0229	0.0203	0.0216	0.0215	0.0206
0.0	0.0	0.0	-425.5976	-1981.1802	NaN	NaN	0.8232	0.8927	0.023	0.0204	0.0217	0.0215	0.0206
0.0	0.0	0.0	-924.5976	1506.8198	NaN	NaN	1.3	0.8924	0.0231	0.0204	0.0218	0.0216	0.0207
0.0	0.0	0.0	-1029.5976	-1934.1802	NaN	NaN	0.6526	0.8924	0.0231	0.0206	0.0218	0.0215	0.0207
0.0	0.0	0.0	-1940.5976	1546.8198	NaN	NaN	-0.3	0.8924	0.0231	0.0205	0.0217	0.0215	0.0207
0.0	0.0	0.0	-1059.5976	-1504.1802	NaN	NaN	0.5867	0.8922	0.0231	0.0206	0.0218	0.0216	0.0207
0.0	0.0	0.0	-496.5976	1933.8198	NaN	NaN	1.3	0.892	0.0232	0.0206	0.0218	0.0216	0.0207
0.0	0.0	0.0	-1975.5976	-343.1802	NaN	NaN	0.148	0.8917	0.0233	0.0208	0.0218	0.0216	0.0208
0.0	0.0	0.0	-1305.5976	-706.1802	NaN	NaN	0.351	0.8917	0.0233	0.0208	0.0218	0.0215	0.0208
0.0	0.0	0.0	-1237.5976	-541.1802	NaN	NaN	0.3042	0.8917	0.0234	0.0208	0.0218	0.0215	0.0208
0.0	0.0	0.0	-1490.5976	1574.8198	NaN	NaN	1.3	0.8918	0.0234	0.0207	0.0218	0.0215	0.0208
0.0	0.0	0.0	-702.5976	-1632.1802	NaN	NaN	0.6991	0.8916	0.0234	0.0209	0.0218	0.0215	0.0209
0.0	0.0	0.0	-587.5976	901.8198	NaN	NaN	1.3	0.8916	0.0234	0.0208	0.0218	0.0215	0.0209
0.0	0.0	0.0	-2802.5976	-754.1802	NaN	NaN	0.212	0.8915	0.0234	0.0209	0.0218	0.0214	0.0209
0.0	0.0	0.0	-633.5976	-550.1802	NaN	NaN	0.4648	0.8917	0.0233	0.0209	0.0218	0.0214	0.0209
0.0	0.0	0.0	-1816.5976	-233.1802	NaN	NaN	0.1138	0.892	0.0233	0.0207	0.0217	0.0214	0.0208
0.0	0.0	0.0	702.4024	1019.8198	NaN	NaN	0.5922	0.892	0.0233	0.0206	0.0217	0.0216	0.0208
0.0	0.0	0.0	-1185.5976	1918.8198	NaN	NaN	1.3	0.892	0.0233	0.0205	0.0217	0.0217	0.0207
0.0	0.0	0.0	-874.5976	722.8198	NaN	NaN	-0.3	0.8918	0.0234	0.0206	0.0218	0.0217	0.0208
0.0	0.0	0.0	-1639.5976	603.8198	NaN	NaN	-0.3	0.8918	0.0233	0.0207	0.0219	0.0216	0.0208
0.0	0.0	0.0	-1467.5976	-725.1802	NaN	NaN	0.3307	0.8917	0.0232	0.0209	0.022	0.0214	0.0208
0.0	0.0	0.0	-2284.5976	-1439.1802	NaN	NaN	0.3865	0.8919	0.023	0.0209	0.0221	0.0212	0.0208
0.0	0.0	0.0	-1960.5976	-1074.1802	NaN	NaN	0.354	0.8923	0.0229	0.0208	0.0221	0.0211	0.0207
0.0	0.0	0.0	-488.5976	-932.1802	NaN	NaN	0.6561	0.8927	0.0229	0.0206	0.022	0.0212	0.0206
0.0	0.0	0.0	-1444.5976	-2812.1802	NaN	NaN	0.6606	0.8927	0.0228	0.0206	0.022	0.0212	0.0206
0.0	0.0	0.0	-2012.5976	71.8198	NaN	NaN	-0.037	0.8929	0.0229	0.0205	0.022	0.0213	0.0205
0.0	0.0	0.0	-951.5976	-736.1802	NaN	NaN	0.4362	0.8927	0.0229	0.0206	0.022	0.0213	0.0206
0.0	0.0	0.0	-838.5976	-2003.1802	NaN	NaN	0.7049	0.8928	0.0229	0.0205	0.0219	0.0213	0.0206
0.0	0.0	0.0	-119.5976	-785.1802	NaN	NaN	0.8678	0.8926	0.023	0.0205	0.0219	0.0213	0.0206
0.0	0.0	0.0	-1264.5976	-645.1802	NaN	NaN	0.3378	0.8924	0.0231	0.0206	0.022	0.0214	0.0206
0.0	0.0	0.0	164.4024	-1755.1802	NaN	NaN	1.1033	0.8924	0.0231	0.0205	0.0219	0.0214	0.0206
0.0	0.0	0.0	33.4024	-2682.1802	NaN	NaN	1.0126	0.8922	0.0232	0.0206	0.0219	0.0214	0.0207
0.0	0.0	0.0	-1206.5976	34.8198	NaN	NaN	-0.0297	0.8922	0.0232	0.0205	0.0219	0.0215	0.0207
0.0	0.0	0.0	-1988.5976	281.8198	NaN	NaN	-0.1651	0.8923	0.0233	0.0204	0.0218	0.0216	0.0207
0.0	0.0	0.0	-920.5976	-594.1802	NaN	NaN	0.3923	0.8922	0.0233	0.0204	0.0218	0.0217	0.0206
0.0	0.0	0.0	62.4024	3467.8198	NaN	NaN	0.9823	0.892	0.0234	0.0203	0.0219	0.0218	0.0206
0.0	0.0	0.0	-1269.5976	289.8198	NaN	NaN	-0.2958	0.8915	0.0236	0.0205	0.0219	0.0218	0.0207
0.0	0.0	0.0	-384.5976	-1410.1802	NaN	NaN	0.7857	0.8912	0.0236	0.0207	0.022	0.0217	0.0208
0.0	0.0	0.0	-571.5976	-804.1802	NaN	NaN	0.5845	0.8914	0.0235	0.0207	0.022	0.0216	0.0208
0.0	0.0	0.0	151.4024	-555.1802	NaN	NaN	1.3	0.8915	0.0235	0.0207	0.022	0.0216	0.0208
0.0	0.0	0.0	-572.5976	-809.1802	NaN	NaN	0.5856	0.8917	0.0234	0.0206	0.022	0.0216	0.0207
0.0	0.0	0.0	793.4024	931.8198	NaN	NaN	0.5401	0.8916	0.0235	0.0205	0.022	0.0217	0.0207
0.0	0.0	0.0	314.4024	-1346.1802	NaN	NaN	1.3	0.8913	0.0235	0.0207	0.0221	0.0217	0.0207
0.0	0.0	0.0	0.4024	-1683.1802	NaN	NaN	1.0002	0.8912	0.0235	0.0208	0.0221	0.0216	0.0208
0.0	0.0	0.0	-2303.5976	-276.1802	NaN	NaN	0.1071	0.8911	0.0235	0.0209	0.0222	0.0215	0.0208
0.0	0.0	0.0	-735.5976	-2153.1802	NaN	NaN	0.7454	0.8912	0.0235	0.0209	0.0222	0.0214	0.0208
0.0	0.0	0.0	-942.5976	880.8198	NaN	NaN	-0.3	0.8913	0.0234	0.0208	0.0222	0.0215	0.0208
0.0	0.0	0.0	-1326.5976	744.8198	NaN	NaN	-0.3	0.8911	0.0234	0.0209	0.0223	0.0215	0.0208
0.0	0.0	0.0	-110.5976	631.8198	NaN	NaN	1.2122	0.8911	0.0234	0.0209	0.0223	0.0214	0.0209
0.0	0.0	0.0	-2470.5976	-1274.1802	NaN	NaN	0.3403	0.8905	0.0234	0.0212	0.0224	0.0214	0.021
0.0	0.0	0.0	-1560.5976	-428.1802	NaN	NaN	0.2153	0.8906	0.0234	0.0212	0.0225	0.0214	0.021
0.0	0.0	0.0	-624.5976	44.8198	NaN	NaN	-0.0773	0.8905	0.0234	0.0213	0.0225	0.0213	0.0209
0.0	0.0	0.0	-1633.5976	-2445.1802	NaN	NaN	0.5995	0.8907	0.0233	0.0213	0.0225	0.0213	0.0209
0.0	0.0	0.0	-698.5976	-2138.1802	NaN	NaN	0.7537	0.8908	0.0232	0.0213	0.0225	0.0212	0.021
0.0	0.0	0.0	-824.5976	-4487.1802	NaN	NaN	0.8448	0.8914	0.0231	0.0212	0.0224	0.021	0.021
0.0	0.0	0.0	-777.5976	-1360.1802	NaN	NaN	0.6363	0.8916	0.023	0.0213	0.0224	0.0209	0.0209
0.0	0.0	0.0	-1318.5976	2247.8198	NaN	NaN	1.3	0.8921	0.0228	0.0212	0.0223	0.0208	0.0208
0.0	0.0	0.0	-865.5976	-197.1802	NaN	NaN	0.1855	0.8919	0.0229	0.0212	0.0223	0.0209	0.0208
0.0	0.0	0.0	-1643.5976	-1055.1802	NaN	NaN	0.391	0.8916	0.023	0.0213	0.0224	0.0209	0.0209
0.0	0.0	0.0	-873.5976	1180.8198	NaN	NaN	1.3	0.8914	0.023	0.0213	0.0224	0.021	0.0209
0.0	0.0	0.0	-551.5976	-3652.1802	NaN	NaN	0.8688	0.8914	0.023	0.0214	0.0223	0.021	0.021
0.0	0.0	0.0	-674.5976	47.8198	NaN	NaN	-0.0763	0.8915	0.023	0.0214	0.0223	0.0209	0.0209
0.0	0.0	0.0	-1967.5976	-2495.1802	NaN	NaN	0.5591	0.8918	0.0229	0.0213	0.0223	0.0208	0.0209
0.0	0.0	0.0	-531.5976	-381.1802	NaN	NaN	0.4176	0.8919	0.0228	0.0214	0.0222	0.0207	0.0208
0.0	0.0	0.0	-2037.5976	-723.1802	NaN	NaN	0.2619	0.8923	0.0228	0.0213	0.0222	0.0206	0.0208
0.0	0.0	0.0	-926.5976	573.8198	NaN	NaN	-0.3	0.8925	0.0227	0.0214	0.0221	0.0205	0.0208
0.0	0.0	0.0	-666.5976	-3463.1802	NaN	NaN	0.8386	0.8925	0.0227	0.0214	0.0221	0.0205	0.0208
0.0	0.0	0.0	-72.5976	1527.8198	NaN	NaN	1.0499	0.8927	0.0227	0.0214	0.022	0.0205	0.0207
0.0	0.0	0.0	-1590.5976	500.8198	NaN	NaN	-0.3	0.8926	0.0227	0.0214	0.0221	0.0205	0.0208
0.0	0.0	0.0	-2101.5976	-585.1802	NaN	NaN	0.2178	0.8927	0.0227	0.0214	0.022	0.0204	0.0208
0.0	0.0	0.0	-1058.5976	-2965.1802	NaN	NaN	0.7369	0.8928	0.0227	0.0214	0.0219	0.0203	0.0208
0.0	0.0	0.0	-450.5976	-1896.1802	NaN	NaN	0.808	0.893	0.0227	0.0215	0.0219	0.0202	0.0207
0.0	0.0	0.0	-2088.5976	464.8198	NaN	NaN	-0.2863	0.8934	0.0225	0.0214	0.0218	0.0201	0.0207
0.0	0.0	0.0	22.4024	-2478.1802	NaN	NaN	1.0091	0.8934	0.0225	0.0214	0.0217	0.0202	0.0207
0.0	0.0	0.0	-1738.5976	-903.1802	NaN	NaN	0.3419	0.8933	0.0226	0.0215	0.0218	0.0202	0.0207
0.0	0.0	0.0	-909.5976	788.8198	NaN	NaN	-0.3	0.8932	0.0226	0.0215	0.0218	0.0202	0.0208
0.0	0.0	0.0	-1104.5976	-3343.1802	NaN	NaN	0.7517	0.8933	0.0225	0.0216	0.0217	0.0201	0.0207
0.0	0.0	0.0	-931.5976	112.8198	NaN	NaN	-0.1378	0.8933	0.0225	0.0215	0.0217	0.0202	0.0207
0.0	0.0	0.0	-1127.5976	-2601.1802	NaN	NaN	0.6976	0.8933	0.0225	0.0216	0.0217	0.0201	0.0207
0.0	0.0	0.0	-86.5976	-620.1802	NaN	NaN	0.8775	0.8932	0.0226	0.0216	0.0217	0.0201	0.0208
0.0	0.0	0.0	-1798.5976	190.8198	NaN	NaN	-0.1187	0.893	0.0226	0.0216	0.0217	0.0202	0.0209
0.0	0.0	0.0	-436.5976	-2072.1802	NaN	NaN	0.826	0.8928	0.0226	0.0217	0.0217	0.0202	0.021
0.0	0.0	0.0	-473.5976	1809.8198	NaN	NaN	1.3	0.8928	0.0225	0.0216	0.0217	0.0203	0.0211
0.0	0.0	0.0	194.4024	-1240.1802	NaN	NaN	1.1859	0.8926	0.0225	0.0215	0.0218	0.0205	0.0212
0.0	0.0	0.0	-566.5976	3740.8198	NaN	NaN	1.1785	0.8922	0.0226	0.0216	0.0218	0.0205	0.0212
0.0	0.0	0.0	-2056.5976	-935.1802	NaN	NaN	0.3126	0.8919	0.0227	0.0217	0.022	0.0205	0.0212
0.0	0.0	0.0	-985.5976	-1014.1802	NaN	NaN	0.5071	0.8921	0.0227	0.0218	0.0219	0.0203	0.0212
0.0	0.0	0.0	-2950.5976	-2517.1802	NaN	NaN	0.4604	0.8921	0.0227	0.0219	0.0219	0.0203	0.0212
0.0	0.0	0.0	-583.5976	585.8198	NaN	NaN	1.3	0.8923	0.0226	0.0217	0.0218	0.0204	0.0212
0.0	0.0	0.0	-439.5976	-1120.1802	NaN	NaN	0.7182	0.892	0.0226	0.0217	0.0219	0.0206	0.0212
0.0	0.0	0.0	-757.5976	3825.8198	NaN	NaN	1.2469	0.8921	0.0226	0.0216	0.0218	0.0206	0.0212
0.0	0.0	0.0	131.4024	-1499.1802	NaN	NaN	1.0961	0.8918	0.0227	0.0217	0.0219	0.0206	0.0213
0.0	0.0	0.0	-3667.5976	-313.1802	NaN	NaN	0.0787	0.8919	0.0227	0.0218	0.0219	0.0206	0.0212
0.0	0.0	0.0	-2101.5976	-291.1802	NaN	NaN	0.1217	0.8919	0.0226	0.0218	0.0219	0.0206	0.0212
0.0	0.0	0.0	-474.5976	-930.1802	NaN	NaN	0.6622	0.8921	0.0225	0.0217	0.0218	0.0206	0.0213
0.0	0.0	0.0	-659.5976	-119.1802	NaN	NaN	0.153	0.8918	0.0226	0.0216	0.0219	0.0208	0.0213
0.0	0.0	0.0	-1170.5976	-314.1802	NaN	NaN	0.2116	0.8918	0.0226	0.0217	0.0219	0.0208	0.0213
0.0	0.0	0.0	-2477.5976	-1455.1802	NaN	NaN	0.37	0.8916	0.0226	0.0218	0.0219	0.0208	0.0213
0.0	0.0	0.0	-1122.5976	1253.8198	NaN	NaN	1.3	0.8914	0.0226	0.0218	0.0219	0.0209	0.0214
0.0	0.0	0.0	-1947.5976	210.8198	NaN	NaN	-0.1214	0.8914	0.0226	0.0218	0.022	0.0209	0.0214
0.0	0.0	0.0	-267.5976	-763.1802	NaN	NaN	0.7404	0.8913	0.0227	0.0217	0.022	0.021	0.0214
0.0	0.0	0.0	-997.5976	-521.1802	NaN	NaN	0.3432	0.8913	0.0227	0.0217	0.022	0.021	0.0213
0.0	0.0	0.0	-334.5976	1062.8198	NaN	NaN	1.3	0.8916	0.0227	0.0215	0.0219	0.0211	0.0212
0.0	0.0	0.0	-711.5976	509.8198	NaN	NaN	-0.3	0.8914	0.0227	0.0215	0.0219	0.0211	0.0213
0.0	0.0	0.0	-2100.5976	576.8198	NaN	NaN	-0.3	0.8914	0.0227	0.0215	0.022	0.0211	0.0213
0.0	0.0	0.0	-2963.5976	-686.1802	NaN	NaN	0.188	0.8915	0.0227	0.0215	0.022	0.0211	0.0213
0.0	0.0	0.0	-1439.5976	233.8198	NaN	NaN	-0.1939	0.8918	0.0227	0.0213	0.0219	0.0211	0.0211
0.0	0.0	0.0	-272.5976	1193.8198	NaN	NaN	1.2959	0.892	0.0227	0.0212	0.022	0.0212	0.021
0.0	0.0	0.0	-736.5976	-507.1802	NaN	NaN	0.4078	0.8917	0.0227	0.0213	0.0221	0.0212	0.021
0.0	0.0	0.0	-594.5976	-3005.1802	NaN	NaN	0.8348	0.8918	0.0226	0.0214	0.0221	0.0211	0.0209
0.0	0.0	0.0	-274.5976	-915.1802	NaN	NaN	0.7692	0.8924	0.0226	0.0212	0.022	0.0211	0.0207
0.0	0.0	0.0	-1415.5976	-377.1802	NaN	NaN	0.2104	0.8928	0.0226	0.0209	0.022	0.0211	0.0205
0.0	0.0	0.0	-1416.5976	428.8198	NaN	NaN	-0.3	0.8933	0.0227	0.0206	0.0221	0.021	0.0203
0.0	0.0	0.0	-511.5976	-766.1802	NaN	NaN	0.5996	0.8932	0.0227	0.0206	0.0221	0.021	0.0203
0.0	0.0	0.0	-1783.5976	-2900.1802	NaN	NaN	0.6192	0.8929	0.0227	0.0207	0.0223	0.0211	0.0203
0.0	0.0	0.0	-1824.5976	2278.8198	NaN	NaN	1.3	0.8931	0.0227	0.0206	0.0224	0.0211	0.0201
0.0	0.0	0.0	-2296.5976	-1361.1802	NaN	NaN	0.3721	0.8929	0.0227	0.0207	0.0224	0.0211	0.0202
0.0	0.0	0.0	-587.5976	-1387.1802	NaN	NaN	0.7024	0.8932	0.0227	0.0205	0.0225	0.0211	0.02
0.0	0.0	0.0	-1787.5976	-1491.1802	NaN	NaN	0.4548	0.8936	0.0227	0.0203	0.0225	0.0211	0.0198
0.0	0.0	0.0	-795.5976	-356.1802	NaN	NaN	0.3092	0.8937	0.0229	0.0201	0.0225	0.0211	0.0197
0.0	0.0	0.0	-2455.5976	2189.8198	NaN	NaN	-0.3	0.8942	0.0228	0.02	0.0224	0.021	0.0197
0.0	0.0	0.0	-1782.5976	-160.1802	NaN	NaN	0.0824	0.894	0.0228	0.0201	0.0224	0.0211	0.0197
0.0	0.0	0.0	-2510.5976	477.8198	NaN	NaN	-0.2351	0.8941	0.0227	0.0201	0.0223	0.021	0.0197
0.0	0.0	0.0	-702.5976	21.8198	NaN	NaN	-0.0321	0.8942	0.0227	0.02	0.0223	0.021	0.0198
0.0	0.0	0.0	-2269.5976	-60.1802	NaN	NaN	0.0258	0.8942	0.0227	0.0201	0.0222	0.021	0.0198
0.0	0.0	0.0	1417.4024	127.8198	NaN	NaN	0.0827	0.8942	0.0227	0.02	0.0222	0.021	0.0199
0.0	0.0	0.0	-1035.5976	1315.8198	NaN	NaN	1.3	0.8942	0.0226	0.0201	0.0221	0.021	0.02
0.0	0.0	0.0	-1040.5976	-310.1802	NaN	NaN	0.2296	0.8942	0.0226	0.0201	0.022	0.021	0.02
0.0	0.0	0.0	-1871.5976	2251.8198	NaN	NaN	1.3	0.8941	0.0227	0.0201	0.022	0.021	0.0201
0.0	0.0	0.0	-1539.5976	751.8198	NaN	NaN	-0.3	0.8937	0.0227	0.0202	0.022	0.0211	0.0203
0.0	0.0	0.0	-182.5976	-346.1802	NaN	NaN	0.6547	0.8933	0.0227	0.0204	0.022	0.0211	0.0204
0.0	0.0	0.0	-3025.5976	-434.1802	NaN	NaN	0.1255	0.8929	0.0226	0.0207	0.022	0.0212	0.0206
0.0	0.0	0.0	-3251.5976	-838.1802	NaN	NaN	0.2049	0.8931	0.0225	0.0207	0.0219	0.0211	0.0207
0.0	0.0	0.0	62.4024	-791.1802	NaN	NaN	1.0856	0.8937	0.0225	0.0205	0.0218	0.021	0.0205
0.0	0.0	0.0	-1348.5976	2823.8198	NaN	NaN	1.3	0.894	0.0225	0.0204	0.0217	0.021	0.0204
0.0	0.0	0.0	-732.5976	12.8198	NaN	NaN	-0.0178	0.8948	0.0221	0.0202	0.0216	0.0209	0.0203
0.0	0.0	0.0	-1251.5976	-408.1802	NaN	NaN	0.2459	0.8941	0.0225	0.0203	0.0217	0.021	0.0205
0.0	0.0	0.0	-1414.5976	134.8198	NaN	NaN	-0.1053	0.8947	0.0223	0.0202	0.0215	0.0208	0.0204
0.0	0.0	0.0	-1839.5976	-39.1802	NaN	NaN	0.0209	0.8953	0.0221	0.0201	0.0215	0.0207	0.0203
0.0	0.0	0.0	-2248.5976	1560.8198	NaN	NaN	-0.3	0.8955	0.0221	0.0201	0.0215	0.0207	0.0202
0.0	0.0	0.0	721.4024	119.8198	NaN	NaN	0.1424	0.8958	0.0219	0.0201	0.0215	0.0206	0.0201
0.0	0.0	0.0	-1088.5976	-2154.1802	NaN	NaN	0.6643	0.8962	0.0217	0.0201	0.0214	0.0205	0.02
0.0	0.0	0.0	-2329.5976	-1369.1802	NaN	NaN	0.3702	0.8965	0.0216	0.0202	0.0214	0.0206	0.0199
0.0	0.0	0.0	-25.5976	2175.8198	NaN	NaN	1.0119	0.8966	0.0215	0.0201	0.0215	0.0206	0.0198
0.0	0.0	0.0	-2941.5976	-138.1802	NaN	NaN	0.0449	0.8959	0.0213	0.0205	0.0217	0.0207	0.02
0.0	0.0	0.0	-444.5976	-730.1802	NaN	NaN	0.6215	0.8956	0.0211	0.0208	0.0218	0.0206	0.0201
0.0	0.0	0.0	-1706.5976	-2613.1802	NaN	NaN	0.6049	0.8958	0.021	0.0208	0.0218	0.0205	0.0201
0.0	0.0	0.0	-2049.5976	-2758.1802	NaN	NaN	0.5737	0.8958	0.0211	0.0207	0.0218	0.0206	0.02
0.0	0.0	0.0	-1690.5976	897.8198	NaN	NaN	-0.3	0.8948	0.0214	0.021	0.0219	0.0209	0.0201
0.0	0.0	0.0	-2402.5976	-2181.1802	NaN	NaN	0.4758	0.894	0.0218	0.0212	0.0218	0.0211	0.02
0.0	0.0	0.0	-1024.5976	-986.1802	NaN	NaN	0.4904	0.8817	0.0247	0.0234	0.0239	0.0238	0.0225
0.0	0.0	0.0	-1236.5976	-1099.1802	NaN	NaN	0.4706	0.8985	0.0208	0.0199	0.0218	0.021	0.0181
