# Supplementary material for: DeepFRET, a software for rapid and automated single-molecule FRET data classification using deep learning
Source: eLife. 2020 Nov 3;9:e60404. doi: 10.7554/eLife.60404 (PMC7609065; doi:10.7554/eLife.60404)
Supplement: Figure 4—source data 1. [file elife-60404-fig4-data1.zip › Figure 4-source data 1/Fig_S4a/Traces/traces_all_n294/Traces_Fig2d_4mMAc_mov3_combined_tif_pair11.txt]

Exported by DeepFRET
Date: 2020-08-26, 18:13
Video filename: None
FRET pair #11
Bleaches at 311
D-Dexc-bg	A-Dexc-bg	A-Aexc-bg	D-Dexc-rw	A-Dexc-rw	A-Aexc-rw	S	E	p_bleached	p_aggregated	p_noisy	p_scrambled	p_static	p_dynamic
0.0	0.0	0.0	21632.9074	16899.1927	NaN	NaN	0.4386	0.0147	0.8876	0.0232	0.027	0.0256	0.0219
0.0	0.0	0.0	20327.9074	13741.1927	NaN	NaN	0.4033	0.0147	0.8783	0.0231	0.0303	0.03	0.0237
0.0	0.0	0.0	19214.9074	11059.1927	NaN	NaN	0.3653	0.0149	0.8853	0.0205	0.0273	0.0302	0.0217
0.0	0.0	0.0	20136.9074	11725.1927	NaN	NaN	0.368	0.0151	0.8827	0.0206	0.028	0.0314	0.0221
0.0	0.0	0.0	22944.9074	13928.1927	NaN	NaN	0.3777	0.0159	0.8806	0.0208	0.0283	0.0319	0.0225
0.0	0.0	0.0	22505.9074	10728.1927	NaN	NaN	0.3228	0.0164	0.8777	0.0213	0.029	0.0325	0.0232
0.0	0.0	0.0	19002.9074	10517.1927	NaN	NaN	0.3563	0.0169	0.8785	0.0214	0.0289	0.0316	0.0227
0.0	0.0	0.0	17693.9074	11025.1927	NaN	NaN	0.3839	0.0176	0.8777	0.0215	0.0294	0.031	0.0227
0.0	0.0	0.0	20981.9074	12836.1927	NaN	NaN	0.3796	0.0181	0.8794	0.0217	0.0286	0.03	0.0221
0.0	0.0	0.0	21471.9074	12464.1927	NaN	NaN	0.3673	0.0183	0.8804	0.0219	0.0282	0.0294	0.0218
0.0	0.0	0.0	21801.9074	11365.1927	NaN	NaN	0.3427	0.0184	0.883	0.0221	0.0273	0.0282	0.021
0.0	0.0	0.0	20183.9074	13851.1927	NaN	NaN	0.407	0.0182	0.8855	0.022	0.0266	0.0272	0.0204
0.0	0.0	0.0	20290.9074	10578.1927	NaN	NaN	0.3427	0.0179	0.8894	0.0217	0.0255	0.0261	0.0194
0.0	0.0	0.0	18100.9074	11410.1927	NaN	NaN	0.3866	0.0175	0.8911	0.0215	0.0253	0.0255	0.0191
0.0	0.0	0.0	19936.9074	16151.1927	NaN	NaN	0.4475	0.0174	0.8929	0.0214	0.025	0.0248	0.0185
0.0	0.0	0.0	19981.9074	17691.1927	NaN	NaN	0.4696	0.0172	0.894	0.0212	0.0253	0.0244	0.018
0.0	0.0	0.0	19297.9074	8477.1927	NaN	NaN	0.3052	0.017	0.895	0.0211	0.0253	0.0238	0.0178
0.0	0.0	0.0	23974.9074	11911.1927	NaN	NaN	0.3319	0.0166	0.8997	0.0206	0.0238	0.0225	0.0169
0.0	0.0	0.0	20102.9074	9767.1927	NaN	NaN	0.327	0.0168	0.9005	0.0204	0.0234	0.0223	0.0166
0.0	0.0	0.0	21271.9074	12260.1927	NaN	NaN	0.3656	0.0169	0.9013	0.0203	0.023	0.0221	0.0163
0.0	0.0	0.0	19112.9074	10973.1927	NaN	NaN	0.3647	0.0173	0.9004	0.0204	0.0232	0.0224	0.0163
0.0	0.0	0.0	18284.9074	11036.1927	NaN	NaN	0.3764	0.0176	0.8997	0.0206	0.0233	0.0225	0.0163
0.0	0.0	0.0	19614.9074	10192.1927	NaN	NaN	0.3419	0.0181	0.8974	0.0208	0.0238	0.0231	0.0167
0.0	0.0	0.0	16937.9074	6746.1927	NaN	NaN	0.2848	0.0183	0.8966	0.0209	0.024	0.0232	0.0169
0.0	0.0	0.0	20547.9074	13514.1927	NaN	NaN	0.3968	0.0187	0.8943	0.0212	0.0247	0.0237	0.0174
0.0	0.0	0.0	22878.9074	9490.1927	NaN	NaN	0.2932	0.0192	0.8924	0.0213	0.0252	0.0242	0.0177
0.0	0.0	0.0	18198.9074	10208.1927	NaN	NaN	0.3594	0.0196	0.8898	0.0215	0.0261	0.0248	0.0182
0.0	0.0	0.0	22370.9074	13301.1927	NaN	NaN	0.3729	0.02	0.8883	0.0215	0.0265	0.0253	0.0184
0.0	0.0	0.0	21027.9074	11962.1927	NaN	NaN	0.3626	0.0204	0.886	0.0217	0.0271	0.026	0.0189
0.0	0.0	0.0	18718.9074	12916.1927	NaN	NaN	0.4083	0.0207	0.8846	0.0219	0.0275	0.0262	0.0192
0.0	0.0	0.0	18602.9074	7975.1927	NaN	NaN	0.3001	0.0211	0.8817	0.0223	0.0283	0.0268	0.0198
0.0	0.0	0.0	13736.9074	10554.1927	NaN	NaN	0.4345	0.0217	0.879	0.0227	0.0291	0.0272	0.0202
0.0	0.0	0.0	19581.9074	11370.1927	NaN	NaN	0.3673	0.022	0.877	0.0231	0.0297	0.0275	0.0207
0.0	0.0	0.0	15743.9074	9422.1927	NaN	NaN	0.3744	0.022	0.8769	0.023	0.0296	0.0276	0.0209
0.0	0.0	0.0	16572.9074	9511.1927	NaN	NaN	0.3646	0.0218	0.8764	0.0232	0.0298	0.0276	0.0211
0.0	0.0	0.0	17879.9074	12806.1927	NaN	NaN	0.4173	0.0213	0.8767	0.0231	0.0301	0.0274	0.0213
0.0	0.0	0.0	16875.9074	14427.1927	NaN	NaN	0.4609	0.021	0.8779	0.0229	0.0299	0.0271	0.0211
0.0	0.0	0.0	18350.9074	11958.1927	NaN	NaN	0.3945	0.0205	0.8773	0.0232	0.0306	0.0269	0.0215
0.0	0.0	0.0	15083.9074	10549.1927	NaN	NaN	0.4115	0.0205	0.8765	0.0233	0.0311	0.027	0.0216
0.0	0.0	0.0	16765.9074	14328.1927	NaN	NaN	0.4608	0.0206	0.8752	0.0235	0.0316	0.0272	0.0219
0.0	0.0	0.0	19594.9074	9339.1927	NaN	NaN	0.3228	0.0202	0.8759	0.0233	0.0317	0.0272	0.0218
0.0	0.0	0.0	14331.9074	12813.1927	NaN	NaN	0.472	0.0201	0.8742	0.0235	0.0327	0.0275	0.022
0.0	0.0	0.0	16364.9074	12481.1927	NaN	NaN	0.4327	0.0201	0.8738	0.0234	0.033	0.0278	0.0218
0.0	0.0	0.0	19767.9074	12222.1927	NaN	NaN	0.3821	0.0199	0.8723	0.0235	0.0339	0.0282	0.0221
0.0	0.0	0.0	15037.9074	8501.1927	NaN	NaN	0.3612	0.0194	0.8743	0.023	0.0338	0.028	0.0216
0.0	0.0	0.0	18357.9074	9952.1927	NaN	NaN	0.3515	0.0191	0.8752	0.0227	0.0338	0.028	0.0213
0.0	0.0	0.0	17576.9074	5821.1927	NaN	NaN	0.2488	0.0192	0.8746	0.0226	0.0341	0.0283	0.0212
0.0	0.0	0.0	17411.9074	12757.1927	NaN	NaN	0.4229	0.0189	0.8763	0.0222	0.0336	0.0281	0.0209
0.0	0.0	0.0	16557.9074	10033.1927	NaN	NaN	0.3773	0.019	0.8769	0.022	0.0331	0.0283	0.0207
0.0	0.0	0.0	16658.9074	9269.1927	NaN	NaN	0.3575	0.0188	0.8785	0.0218	0.0324	0.0282	0.0203
0.0	0.0	0.0	12669.9074	10014.1927	NaN	NaN	0.4415	0.0185	0.8798	0.0217	0.032	0.0279	0.02
0.0	0.0	0.0	14804.9074	14010.1927	NaN	NaN	0.4862	0.0182	0.8827	0.0211	0.031	0.0276	0.0194
0.0	0.0	0.0	15896.9074	12348.1927	NaN	NaN	0.4372	0.0181	0.8834	0.0208	0.0307	0.0277	0.0193
0.0	0.0	0.0	20415.9074	11180.1927	NaN	NaN	0.3538	0.0177	0.8856	0.0206	0.0301	0.0272	0.0188
0.0	0.0	0.0	18304.9074	12552.1927	NaN	NaN	0.4068	0.0178	0.8857	0.0205	0.0301	0.0273	0.0186
0.0	0.0	0.0	16373.9074	10672.1927	NaN	NaN	0.3946	0.0175	0.8881	0.0201	0.0294	0.0269	0.0181
0.0	0.0	0.0	17050.9074	10301.1927	NaN	NaN	0.3766	0.0173	0.8891	0.02	0.0292	0.0267	0.0178
0.0	0.0	0.0	15617.9074	6656.1927	NaN	NaN	0.2988	0.0172	0.8903	0.0197	0.0288	0.0265	0.0175
0.0	0.0	0.0	19495.9074	11806.1927	NaN	NaN	0.3772	0.0174	0.89	0.0197	0.0288	0.0267	0.0174
0.0	0.0	0.0	19979.9074	9515.1927	NaN	NaN	0.3226	0.0172	0.8905	0.0198	0.0287	0.0266	0.0172
0.0	0.0	0.0	15559.9074	10087.1927	NaN	NaN	0.3933	0.0171	0.8903	0.02	0.0289	0.0266	0.0172
0.0	0.0	0.0	16726.9074	10471.1927	NaN	NaN	0.385	0.0169	0.8902	0.0202	0.0291	0.0266	0.0171
0.0	0.0	0.0	17599.9074	11705.1927	NaN	NaN	0.3994	0.0168	0.8891	0.0205	0.0296	0.0268	0.0172
0.0	0.0	0.0	17260.9074	7305.1927	NaN	NaN	0.2974	0.0169	0.8874	0.0209	0.0302	0.0272	0.0175
0.0	0.0	0.0	15836.9074	11516.1927	NaN	NaN	0.421	0.0171	0.886	0.0211	0.0306	0.0276	0.0177
0.0	0.0	0.0	20067.9074	6447.1927	NaN	NaN	0.2432	0.0179	0.8831	0.0214	0.0312	0.0282	0.0182
0.0	0.0	0.0	16509.9074	9574.1927	NaN	NaN	0.3671	0.0177	0.8839	0.0214	0.031	0.0278	0.0182
0.0	0.0	0.0	17718.9074	12314.1927	NaN	NaN	0.41	0.0176	0.8841	0.0215	0.0309	0.0276	0.0182
0.0	0.0	0.0	15894.9074	10882.1927	NaN	NaN	0.4064	0.0175	0.8844	0.0215	0.0309	0.0274	0.0183
0.0	0.0	0.0	17580.9074	12867.1927	NaN	NaN	0.4226	0.0174	0.8864	0.0214	0.0302	0.0267	0.0179
0.0	0.0	0.0	18922.9074	13166.1927	NaN	NaN	0.4103	0.0168	0.8869	0.0215	0.0302	0.0266	0.0181
0.0	0.0	0.0	16167.9074	16118.1927	NaN	NaN	0.4992	0.0169	0.8876	0.0215	0.0298	0.0263	0.0179
0.0	0.0	0.0	19131.9074	13130.1927	NaN	NaN	0.407	0.0167	0.889	0.0214	0.0293	0.026	0.0177
0.0	0.0	0.0	21890.9074	5700.1927	NaN	NaN	0.2066	0.0167	0.8896	0.0213	0.029	0.0258	0.0176
0.0	0.0	0.0	17396.9074	10149.1927	NaN	NaN	0.3684	0.0168	0.8898	0.0213	0.0289	0.0256	0.0176
0.0	0.0	0.0	16867.9074	9011.1927	NaN	NaN	0.3482	0.0166	0.8907	0.0212	0.0286	0.0254	0.0175
0.0	0.0	0.0	18278.9074	8926.1927	NaN	NaN	0.3281	0.0165	0.891	0.0212	0.0286	0.0252	0.0175
0.0	0.0	0.0	18162.9074	10224.1927	NaN	NaN	0.3602	0.0163	0.8913	0.0212	0.0286	0.0251	0.0175
0.0	0.0	0.0	18924.9074	10967.1927	NaN	NaN	0.3669	0.0163	0.8905	0.0212	0.029	0.0253	0.0176
0.0	0.0	0.0	17540.9074	12056.1927	NaN	NaN	0.4073	0.0163	0.8908	0.0212	0.029	0.0252	0.0174
0.0	0.0	0.0	19994.9074	10927.1927	NaN	NaN	0.3534	0.0161	0.8907	0.0212	0.0292	0.0253	0.0175
0.0	0.0	0.0	17297.9074	9971.1927	NaN	NaN	0.3657	0.0162	0.8894	0.0215	0.0297	0.0255	0.0177
0.0	0.0	0.0	15480.9074	11615.1927	NaN	NaN	0.4287	0.0162	0.8886	0.0215	0.0301	0.0257	0.0178
0.0	0.0	0.0	15746.9074	10569.1927	NaN	NaN	0.4016	0.0163	0.8873	0.0217	0.0306	0.026	0.0181
0.0	0.0	0.0	14700.9074	11069.1927	NaN	NaN	0.4295	0.0164	0.8866	0.0218	0.0311	0.026	0.0182
0.0	0.0	0.0	16615.9074	11613.1927	NaN	NaN	0.4114	0.0164	0.8854	0.0219	0.0317	0.0262	0.0184
0.0	0.0	0.0	15143.9074	9600.1927	NaN	NaN	0.388	0.0165	0.8857	0.0216	0.0317	0.0261	0.0184
0.0	0.0	0.0	20499.9074	13885.1927	NaN	NaN	0.4038	0.0165	0.8852	0.0216	0.032	0.0261	0.0186
0.0	0.0	0.0	15556.9074	12418.1927	NaN	NaN	0.4439	0.0166	0.8836	0.0218	0.0327	0.0264	0.019
0.0	0.0	0.0	17715.9074	12440.1927	NaN	NaN	0.4125	0.0167	0.8843	0.0215	0.0325	0.0262	0.0188
0.0	0.0	0.0	19903.9074	9719.1927	NaN	NaN	0.3281	0.0168	0.8836	0.0215	0.0328	0.0262	0.0191
0.0	0.0	0.0	17944.9074	7026.1927	NaN	NaN	0.2814	0.0168	0.8832	0.0214	0.0331	0.0263	0.0191
0.0	0.0	0.0	15664.9074	12127.1927	NaN	NaN	0.4364	0.017	0.8822	0.0214	0.0336	0.0265	0.0194
0.0	0.0	0.0	16680.9074	10960.1927	NaN	NaN	0.3965	0.017	0.8826	0.0212	0.0334	0.0264	0.0193
0.0	0.0	0.0	20526.9074	12385.1927	NaN	NaN	0.3763	0.0171	0.8817	0.0212	0.0339	0.0266	0.0196
0.0	0.0	0.0	14471.9074	10698.1927	NaN	NaN	0.425	0.0169	0.8834	0.0208	0.0333	0.0263	0.0193
0.0	0.0	0.0	16086.9074	10770.1927	NaN	NaN	0.401	0.0168	0.8843	0.0206	0.0332	0.0261	0.0191
0.0	0.0	0.0	17812.9074	9148.1927	NaN	NaN	0.3393	0.0165	0.8866	0.0201	0.0324	0.0256	0.0187
0.0	0.0	0.0	16647.9074	10256.1927	NaN	NaN	0.3812	0.0163	0.8884	0.0199	0.0318	0.0252	0.0184
0.0	0.0	0.0	17786.9074	8583.1927	NaN	NaN	0.3255	0.0161	0.8895	0.0197	0.0315	0.025	0.0182
0.0	0.0	0.0	15182.9074	11501.1927	NaN	NaN	0.431	0.0161	0.8899	0.0195	0.0315	0.0249	0.0181
0.0	0.0	0.0	15527.9074	9641.1927	NaN	NaN	0.3831	0.0157	0.8929	0.0189	0.0306	0.0244	0.0176
0.0	0.0	0.0	17783.9074	11588.1927	NaN	NaN	0.3945	0.0156	0.8937	0.0187	0.0303	0.0243	0.0174
0.0	0.0	0.0	17221.9074	4148.1927	NaN	NaN	0.1941	0.0156	0.8937	0.0185	0.0304	0.0245	0.0173
0.0	0.0	0.0	18767.9074	14224.1927	NaN	NaN	0.4311	0.0156	0.8941	0.0183	0.0303	0.0245	0.0172
0.0	0.0	0.0	21329.9074	7099.1927	NaN	NaN	0.2497	0.0157	0.8935	0.0181	0.0305	0.0249	0.0172
0.0	0.0	0.0	14944.9074	12383.1927	NaN	NaN	0.4531	0.0157	0.8946	0.0179	0.0302	0.0247	0.017
0.0	0.0	0.0	14177.9074	8024.1927	NaN	NaN	0.3614	0.0158	0.8935	0.018	0.0306	0.025	0.0172
0.0	0.0	0.0	14692.9074	14534.1927	NaN	NaN	0.4973	0.0159	0.8928	0.0179	0.0308	0.0252	0.0172
0.0	0.0	0.0	15085.9074	12230.1927	NaN	NaN	0.4477	0.0163	0.8923	0.0178	0.0309	0.0255	0.0172
0.0	0.0	0.0	18248.9074	6713.1927	NaN	NaN	0.2689	0.0165	0.8915	0.0178	0.0311	0.0258	0.0172
0.0	0.0	0.0	14230.9074	8075.1927	NaN	NaN	0.362	0.0172	0.8885	0.018	0.0319	0.0268	0.0176
0.0	0.0	0.0	14895.9074	13591.1927	NaN	NaN	0.4771	0.0174	0.888	0.018	0.0319	0.0271	0.0176
0.0	0.0	0.0	16220.9074	9699.1927	NaN	NaN	0.3742	0.0177	0.8867	0.0181	0.0321	0.0275	0.0179
0.0	0.0	0.0	13889.9074	10098.1927	NaN	NaN	0.421	0.0179	0.8868	0.0181	0.0318	0.0276	0.0179
0.0	0.0	0.0	16050.9074	8232.1927	NaN	NaN	0.339	0.0183	0.8842	0.0183	0.0323	0.0284	0.0184
0.0	0.0	0.0	16757.9074	8151.1927	NaN	NaN	0.3272	0.0185	0.8831	0.0184	0.0325	0.0288	0.0186
0.0	0.0	0.0	17595.9074	9045.1927	NaN	NaN	0.3395	0.0186	0.8828	0.0184	0.0324	0.0291	0.0187
0.0	0.0	0.0	17447.9074	6184.1927	NaN	NaN	0.2617	0.0188	0.8812	0.0185	0.0328	0.0296	0.0191
0.0	0.0	0.0	14648.9074	6821.1927	NaN	NaN	0.3177	0.0192	0.8793	0.0187	0.0333	0.0302	0.0193
0.0	0.0	0.0	13435.9074	9810.1927	NaN	NaN	0.422	0.0192	0.8783	0.0187	0.0337	0.0305	0.0196
0.0	0.0	0.0	11855.9074	10590.1927	NaN	NaN	0.4718	0.0193	0.8779	0.0186	0.0338	0.0307	0.0196
0.0	0.0	0.0	13023.9074	9013.1927	NaN	NaN	0.409	0.0193	0.8782	0.0185	0.0337	0.0308	0.0195
0.0	0.0	0.0	15449.9074	6804.1927	NaN	NaN	0.3058	0.0194	0.8778	0.0184	0.0338	0.0309	0.0197
0.0	0.0	0.0	15347.9074	9311.1927	NaN	NaN	0.3776	0.0195	0.877	0.0185	0.034	0.0312	0.0197
0.0	0.0	0.0	14379.9074	10502.1927	NaN	NaN	0.4221	0.0194	0.8766	0.0185	0.0343	0.0314	0.0198
0.0	0.0	0.0	13935.9074	7997.1927	NaN	NaN	0.3646	0.0192	0.8773	0.0184	0.0342	0.0312	0.0197
0.0	0.0	0.0	13885.9074	9972.1927	NaN	NaN	0.418	0.0192	0.8775	0.0183	0.0342	0.0312	0.0196
0.0	0.0	0.0	15794.9074	6316.1927	NaN	NaN	0.2857	0.0193	0.8775	0.0182	0.0343	0.0312	0.0195
0.0	0.0	0.0	15944.9074	9015.1927	NaN	NaN	0.3612	0.0192	0.8775	0.0181	0.0344	0.0312	0.0195
0.0	0.0	0.0	15710.9074	11522.1927	NaN	NaN	0.4231	0.0193	0.8773	0.0181	0.0346	0.0314	0.0194
0.0	0.0	0.0	16463.9074	10255.1927	NaN	NaN	0.3838	0.0194	0.877	0.0181	0.0347	0.0315	0.0194
0.0	0.0	0.0	16908.9074	6937.1927	NaN	NaN	0.2909	0.0194	0.8774	0.0179	0.0346	0.0314	0.0192
0.0	0.0	0.0	15346.9074	12750.1927	NaN	NaN	0.4538	0.0194	0.8778	0.0178	0.0345	0.0313	0.0191
0.0	0.0	0.0	15511.9074	11004.1927	NaN	NaN	0.415	0.0197	0.8763	0.018	0.0351	0.0318	0.0191
0.0	0.0	0.0	16284.9074	11183.1927	NaN	NaN	0.4071	0.0197	0.8768	0.0179	0.035	0.0316	0.019
0.0	0.0	0.0	15664.9074	10781.1927	NaN	NaN	0.4077	0.0198	0.8765	0.018	0.0351	0.0317	0.0189
0.0	0.0	0.0	18610.9074	9206.1927	NaN	NaN	0.331	0.0201	0.8755	0.018	0.0355	0.032	0.0189
0.0	0.0	0.0	12931.9074	8998.1927	NaN	NaN	0.4103	0.0203	0.8754	0.018	0.0355	0.032	0.0188
0.0	0.0	0.0	16001.9074	11563.1927	NaN	NaN	0.4195	0.0204	0.8759	0.0179	0.0354	0.0317	0.0187
0.0	0.0	0.0	17141.9074	8218.1927	NaN	NaN	0.3241	0.0209	0.8748	0.0179	0.0357	0.0321	0.0187
0.0	0.0	0.0	16149.9074	7589.1927	NaN	NaN	0.3197	0.021	0.876	0.0178	0.0353	0.0316	0.0184
0.0	0.0	0.0	20431.9074	7703.1927	NaN	NaN	0.2738	0.0213	0.8751	0.0178	0.0356	0.0317	0.0184
0.0	0.0	0.0	15860.9074	11365.1927	NaN	NaN	0.4174	0.0219	0.8739	0.0178	0.036	0.032	0.0185
0.0	0.0	0.0	16983.9074	8183.1927	NaN	NaN	0.3252	0.0222	0.8728	0.0179	0.0362	0.0322	0.0187
0.0	0.0	0.0	20452.9074	8586.1927	NaN	NaN	0.2957	0.0221	0.8738	0.0178	0.036	0.0317	0.0186
0.0	0.0	0.0	11702.9074	10777.1927	NaN	NaN	0.4794	0.0225	0.8726	0.018	0.0362	0.0319	0.0188
0.0	0.0	0.0	14617.9074	9569.1927	NaN	NaN	0.3956	0.0223	0.8737	0.0179	0.0358	0.0315	0.0187
0.0	0.0	0.0	14614.9074	11891.1927	NaN	NaN	0.4486	0.0222	0.8747	0.0178	0.0354	0.0312	0.0186
0.0	0.0	0.0	15395.9074	11238.1927	NaN	NaN	0.4219	0.0221	0.8746	0.018	0.0354	0.0312	0.0188
0.0	0.0	0.0	15072.9074	15244.1927	NaN	NaN	0.5028	0.0217	0.8759	0.0177	0.0351	0.0308	0.0187
0.0	0.0	0.0	15953.9074	10405.1927	NaN	NaN	0.3947	0.0217	0.876	0.0178	0.0349	0.0308	0.0187
0.0	0.0	0.0	16333.9074	5620.1927	NaN	NaN	0.256	0.0209	0.8791	0.0174	0.0343	0.0298	0.0185
0.0	0.0	0.0	15209.9074	14555.1927	NaN	NaN	0.489	0.0205	0.8818	0.0169	0.0336	0.0291	0.0181
0.0	0.0	0.0	12422.9074	10161.1927	NaN	NaN	0.4499	0.0202	0.8823	0.0168	0.0337	0.0289	0.0181
0.0	0.0	0.0	13544.9074	9759.1927	NaN	NaN	0.4188	0.0197	0.8846	0.0164	0.0332	0.0282	0.0178
0.0	0.0	0.0	13364.9074	13774.1927	NaN	NaN	0.5075	0.0194	0.8861	0.0162	0.0328	0.0278	0.0177
0.0	0.0	0.0	14054.9074	10928.1927	NaN	NaN	0.4374	0.0193	0.887	0.016	0.0325	0.0276	0.0175
0.0	0.0	0.0	15708.9074	7500.1927	NaN	NaN	0.3232	0.0191	0.8887	0.0159	0.032	0.0271	0.0173
0.0	0.0	0.0	13437.9074	8611.1927	NaN	NaN	0.3905	0.019	0.8889	0.0159	0.0319	0.027	0.0172
0.0	0.0	0.0	17478.9074	12294.1927	NaN	NaN	0.4129	0.0194	0.8881	0.0161	0.0319	0.0273	0.0172
0.0	0.0	0.0	15591.9074	9908.1927	NaN	NaN	0.3886	0.0197	0.8871	0.0163	0.0321	0.0275	0.0172
0.0	0.0	0.0	15977.9074	7418.1927	NaN	NaN	0.3171	0.0206	0.8853	0.0167	0.0324	0.0278	0.0172
0.0	0.0	0.0	14646.9074	9063.1927	NaN	NaN	0.3823	0.0219	0.8815	0.0172	0.0333	0.0286	0.0176
0.0	0.0	0.0	16730.9074	4466.1927	NaN	NaN	0.2107	0.0237	0.8763	0.0178	0.0345	0.0298	0.0179
0.0	0.0	0.0	13850.9074	7997.1927	NaN	NaN	0.366	0.0255	0.8706	0.0186	0.0358	0.0309	0.0186
0.0	0.0	0.0	18939.9074	6108.1927	NaN	NaN	0.2439	0.0277	0.8628	0.0199	0.0373	0.0328	0.0196
0.0	0.0	0.0	16108.9074	5431.1927	NaN	NaN	0.2521	0.0292	0.8562	0.0214	0.0383	0.0344	0.0205
0.0	0.0	0.0	16529.9074	2930.1927	NaN	NaN	0.1506	0.0294	0.8551	0.022	0.0378	0.035	0.0206
0.0	0.0	0.0	15095.9074	8341.1927	NaN	NaN	0.3559	0.0295	0.8534	0.023	0.0375	0.0355	0.0212
0.0	0.0	0.0	12058.9074	7296.1927	NaN	NaN	0.377	0.0295	0.852	0.0241	0.0369	0.0358	0.0216
0.0	0.0	0.0	14296.9074	10300.1927	NaN	NaN	0.4188	0.0297	0.8518	0.0248	0.0365	0.0355	0.0217
0.0	0.0	0.0	12381.9074	10237.1927	NaN	NaN	0.4526	0.0299	0.8528	0.025	0.0363	0.0345	0.0215
0.0	0.0	0.0	17092.9074	7454.1927	NaN	NaN	0.3037	0.0297	0.8533	0.0254	0.0362	0.0338	0.0217
0.0	0.0	0.0	14999.9074	8422.1927	NaN	NaN	0.3596	0.0292	0.8532	0.0259	0.0362	0.0334	0.0221
0.0	0.0	0.0	15164.9074	9077.1927	NaN	NaN	0.3744	0.0287	0.8536	0.0261	0.0362	0.033	0.0223
0.0	0.0	0.0	16170.9074	8925.1927	NaN	NaN	0.3556	0.0287	0.8533	0.0262	0.0365	0.0329	0.0224
0.0	0.0	0.0	13766.9074	10656.1927	NaN	NaN	0.4363	0.0287	0.8535	0.026	0.0365	0.0327	0.0226
0.0	0.0	0.0	12151.9074	10078.1927	NaN	NaN	0.4534	0.0286	0.8542	0.0257	0.0363	0.0323	0.0229
0.0	0.0	0.0	17097.9074	9362.1927	NaN	NaN	0.3538	0.0285	0.8552	0.0252	0.0361	0.0318	0.0231
0.0	0.0	0.0	14888.9074	7749.1927	NaN	NaN	0.3423	0.0285	0.8557	0.0249	0.0359	0.0315	0.0235
0.0	0.0	0.0	15821.9074	9272.1927	NaN	NaN	0.3695	0.0285	0.8557	0.0248	0.0359	0.0313	0.0239
0.0	0.0	0.0	15739.9074	8291.1927	NaN	NaN	0.345	0.0286	0.8554	0.0247	0.0359	0.0313	0.0241
0.0	0.0	0.0	14160.9074	8654.1927	NaN	NaN	0.3793	0.0286	0.8554	0.0247	0.0359	0.0312	0.0243
0.0	0.0	0.0	13102.9074	10377.1927	NaN	NaN	0.442	0.0286	0.8556	0.0246	0.0358	0.0312	0.0243
0.0	0.0	0.0	11571.9074	10424.1927	NaN	NaN	0.4739	0.0285	0.8558	0.0245	0.0358	0.0311	0.0242
0.0	0.0	0.0	15848.9074	11211.1927	NaN	NaN	0.4143	0.0286	0.8558	0.0245	0.0357	0.0311	0.0242
0.0	0.0	0.0	12279.9074	10399.1927	NaN	NaN	0.4585	0.0288	0.8563	0.0243	0.0356	0.031	0.0241
0.0	0.0	0.0	15233.9074	10135.1927	NaN	NaN	0.3995	0.0289	0.8565	0.0241	0.0355	0.031	0.0239
0.0	0.0	0.0	14252.9074	6113.1927	NaN	NaN	0.3002	0.0292	0.8569	0.0239	0.0352	0.0309	0.0238
0.0	0.0	0.0	14708.9074	6124.1927	NaN	NaN	0.294	0.0294	0.8574	0.0237	0.035	0.0308	0.0237
0.0	0.0	0.0	14792.9074	10714.1927	NaN	NaN	0.42	0.0295	0.8582	0.0235	0.0347	0.0306	0.0234
0.0	0.0	0.0	16391.9074	11000.1927	NaN	NaN	0.4016	0.0296	0.859	0.0234	0.0344	0.0304	0.0232
0.0	0.0	0.0	18153.9074	10423.1927	NaN	NaN	0.3647	0.0296	0.8601	0.0231	0.0341	0.0302	0.023
0.0	0.0	0.0	16948.9074	10766.1927	NaN	NaN	0.3885	0.0298	0.8605	0.0229	0.0341	0.03	0.0227
0.0	0.0	0.0	13707.9074	7116.1927	NaN	NaN	0.3417	0.0299	0.8602	0.0229	0.0343	0.0301	0.0227
0.0	0.0	0.0	12678.9074	8528.1927	NaN	NaN	0.4021	0.0302	0.8594	0.0229	0.0347	0.0302	0.0226
0.0	0.0	0.0	15186.9074	9495.1927	NaN	NaN	0.3847	0.0304	0.8589	0.0229	0.0348	0.0306	0.0225
0.0	0.0	0.0	13410.9074	5868.1927	NaN	NaN	0.3044	0.0309	0.858	0.0229	0.0351	0.0308	0.0224
0.0	0.0	0.0	10890.9074	7976.1927	NaN	NaN	0.4228	0.0312	0.8569	0.0231	0.0356	0.031	0.0222
0.0	0.0	0.0	11724.9074	11611.1927	NaN	NaN	0.4976	0.0313	0.857	0.023	0.0357	0.0311	0.0219
0.0	0.0	0.0	16614.9074	10961.1927	NaN	NaN	0.3975	0.0311	0.8578	0.023	0.0355	0.031	0.0217
0.0	0.0	0.0	16016.9074	6576.1927	NaN	NaN	0.2911	0.0312	0.8571	0.0231	0.036	0.0311	0.0215
0.0	0.0	0.0	12891.9074	9934.1927	NaN	NaN	0.4352	0.0307	0.8581	0.0231	0.0359	0.031	0.0212
0.0	0.0	0.0	10127.9074	5567.1927	NaN	NaN	0.3547	0.0301	0.8597	0.023	0.0354	0.0307	0.0211
0.0	0.0	0.0	15968.9074	8332.1927	NaN	NaN	0.3429	0.0297	0.8614	0.0229	0.0348	0.0303	0.0209
0.0	0.0	0.0	14767.9074	8989.1927	NaN	NaN	0.3784	0.0291	0.8629	0.0228	0.0344	0.0302	0.0208
0.0	0.0	0.0	13218.9074	9005.1927	NaN	NaN	0.4052	0.0285	0.8644	0.0226	0.0338	0.03	0.0207
0.0	0.0	0.0	16926.9074	7723.1927	NaN	NaN	0.3133	0.0281	0.8658	0.0225	0.0333	0.0298	0.0207
0.0	0.0	0.0	16468.9074	9149.1927	NaN	NaN	0.3571	0.0277	0.8668	0.0223	0.0329	0.0297	0.0207
0.0	0.0	0.0	11145.9074	9139.1927	NaN	NaN	0.4505	0.0275	0.867	0.0222	0.0327	0.0297	0.0208
0.0	0.0	0.0	13553.9074	10452.1927	NaN	NaN	0.4354	0.0272	0.8678	0.0221	0.0323	0.0296	0.0209
0.0	0.0	0.0	12189.9074	9568.1927	NaN	NaN	0.4398	0.027	0.8685	0.022	0.032	0.0294	0.0212
0.0	0.0	0.0	13008.9074	5416.1927	NaN	NaN	0.294	0.0264	0.8701	0.0218	0.0313	0.029	0.0214
0.0	0.0	0.0	15193.9074	7553.1927	NaN	NaN	0.3321	0.0256	0.8723	0.0217	0.0304	0.0285	0.0215
0.0	0.0	0.0	13389.9074	8893.1927	NaN	NaN	0.3991	0.0249	0.8746	0.0216	0.0294	0.028	0.0215
0.0	0.0	0.0	13252.9074	6641.1927	NaN	NaN	0.3338	0.0244	0.8762	0.0215	0.0286	0.0277	0.0216
0.0	0.0	0.0	12575.9074	9767.1927	NaN	NaN	0.4371	0.024	0.8774	0.0215	0.0281	0.0275	0.0216
0.0	0.0	0.0	13472.9074	12582.1927	NaN	NaN	0.4829	0.0237	0.878	0.0215	0.0278	0.0273	0.0216
0.0	0.0	0.0	12339.9074	9758.1927	NaN	NaN	0.4416	0.0237	0.8781	0.0214	0.0278	0.0272	0.0218
0.0	0.0	0.0	14677.9074	7025.1927	NaN	NaN	0.3237	0.0238	0.8779	0.0215	0.0278	0.0271	0.022
0.0	0.0	0.0	15545.9074	11805.1927	NaN	NaN	0.4316	0.0239	0.8775	0.0217	0.0278	0.0271	0.0221
0.0	0.0	0.0	11966.9074	11571.1927	NaN	NaN	0.4916	0.024	0.877	0.0218	0.0279	0.0271	0.0222
0.0	0.0	0.0	14266.9074	7785.1927	NaN	NaN	0.353	0.0242	0.8764	0.0219	0.028	0.0271	0.0224
0.0	0.0	0.0	11515.9074	8923.1927	NaN	NaN	0.4366	0.0244	0.8759	0.0221	0.0281	0.0271	0.0224
0.0	0.0	0.0	11187.9074	7746.1927	NaN	NaN	0.4091	0.0245	0.8756	0.0222	0.0282	0.027	0.0225
0.0	0.0	0.0	14495.9074	13175.1927	NaN	NaN	0.4761	0.0246	0.8753	0.0223	0.0283	0.027	0.0225
0.0	0.0	0.0	16299.9074	10581.1927	NaN	NaN	0.3936	0.0247	0.875	0.0223	0.0283	0.0271	0.0226
0.0	0.0	0.0	14784.9074	10705.1927	NaN	NaN	0.42	0.025	0.8744	0.0224	0.0284	0.0271	0.0226
0.0	0.0	0.0	12287.9074	11148.1927	NaN	NaN	0.4757	0.0252	0.874	0.0225	0.0285	0.0272	0.0226
0.0	0.0	0.0	15378.9074	5471.1927	NaN	NaN	0.2624	0.0254	0.8734	0.0226	0.0287	0.0273	0.0226
0.0	0.0	0.0	14000.9074	9970.1927	NaN	NaN	0.4159	0.0258	0.8724	0.0228	0.029	0.0274	0.0227
0.0	0.0	0.0	16615.9074	9838.1927	NaN	NaN	0.3719	0.026	0.8716	0.0229	0.0292	0.0276	0.0228
0.0	0.0	0.0	14869.9074	12908.1927	NaN	NaN	0.4647	0.0263	0.8706	0.023	0.0294	0.0278	0.0228
0.0	0.0	0.0	12903.9074	7929.1927	NaN	NaN	0.3806	0.0266	0.8696	0.023	0.0299	0.028	0.0229
0.0	0.0	0.0	16405.9074	7611.1927	NaN	NaN	0.3169	0.0269	0.8684	0.0231	0.0303	0.0283	0.0231
0.0	0.0	0.0	13343.9074	8197.1927	NaN	NaN	0.3805	0.0273	0.8671	0.0231	0.0307	0.0286	0.0232
0.0	0.0	0.0	13717.9074	7268.1927	NaN	NaN	0.3463	0.0277	0.8659	0.0231	0.0312	0.029	0.0232
0.0	0.0	0.0	10983.9074	7696.1927	NaN	NaN	0.412	0.0281	0.8644	0.0231	0.0317	0.0293	0.0233
0.0	0.0	0.0	11735.9074	5660.1927	NaN	NaN	0.3254	0.0283	0.8636	0.0232	0.032	0.0295	0.0234
0.0	0.0	0.0	12174.9074	8609.1927	NaN	NaN	0.4142	0.0285	0.8631	0.0232	0.0321	0.0296	0.0235
0.0	0.0	0.0	14425.9074	6680.1927	NaN	NaN	0.3165	0.0285	0.8629	0.0231	0.0321	0.0297	0.0236
0.0	0.0	0.0	14069.9074	10156.1927	NaN	NaN	0.4192	0.0285	0.863	0.0231	0.032	0.0298	0.0236
0.0	0.0	0.0	12198.9074	7635.1927	NaN	NaN	0.385	0.0284	0.8632	0.023	0.0319	0.0298	0.0237
0.0	0.0	0.0	12712.9074	6976.1927	NaN	NaN	0.3543	0.0284	0.8634	0.0229	0.0318	0.0298	0.0237
0.0	0.0	0.0	15360.9074	9067.1927	NaN	NaN	0.3712	0.0283	0.8635	0.0229	0.0318	0.0298	0.0237
0.0	0.0	0.0	11271.9074	7182.1927	NaN	NaN	0.3892	0.0283	0.8637	0.0228	0.0317	0.0299	0.0237
0.0	0.0	0.0	13142.9074	9855.1927	NaN	NaN	0.4285	0.0281	0.8638	0.0228	0.0317	0.0299	0.0236
0.0	0.0	0.0	15899.9074	9952.1927	NaN	NaN	0.385	0.028	0.8638	0.0228	0.0317	0.03	0.0236
0.0	0.0	0.0	16654.9074	7893.1927	NaN	NaN	0.3215	0.0279	0.864	0.0227	0.0317	0.0301	0.0236
0.0	0.0	0.0	17293.9074	11697.1927	NaN	NaN	0.4035	0.0278	0.8634	0.023	0.0319	0.0303	0.0237
0.0	0.0	0.0	13553.9074	6600.1927	NaN	NaN	0.3275	0.0277	0.8624	0.0233	0.0324	0.0306	0.0237
0.0	0.0	0.0	14969.9074	7102.1927	NaN	NaN	0.3218	0.0276	0.8614	0.0235	0.0328	0.0308	0.0238
0.0	0.0	0.0	11885.9074	8217.1927	NaN	NaN	0.4088	0.0274	0.8611	0.0236	0.0331	0.031	0.0237
0.0	0.0	0.0	14279.9074	11002.1927	NaN	NaN	0.4352	0.0271	0.8618	0.0235	0.0334	0.0308	0.0234
0.0	0.0	0.0	10178.9074	11244.1927	NaN	NaN	0.5249	0.0268	0.8623	0.0234	0.0337	0.0306	0.0232
0.0	0.0	0.0	12928.9074	7419.1927	NaN	NaN	0.3646	0.0264	0.8632	0.0233	0.0339	0.0303	0.0229
0.0	0.0	0.0	14592.9074	8526.1927	NaN	NaN	0.3688	0.026	0.864	0.0234	0.034	0.03	0.0227
0.0	0.0	0.0	15966.9074	8218.1927	NaN	NaN	0.3398	0.0256	0.865	0.0233	0.034	0.0296	0.0224
0.0	0.0	0.0	14161.9074	7119.1927	NaN	NaN	0.3345	0.0254	0.8658	0.0233	0.034	0.0293	0.0222
0.0	0.0	0.0	13935.9074	5136.1927	NaN	NaN	0.2693	0.0251	0.8665	0.0232	0.034	0.029	0.0221
0.0	0.0	0.0	15385.9074	11777.1927	NaN	NaN	0.4336	0.025	0.8671	0.023	0.034	0.0289	0.022
0.0	0.0	0.0	14053.9074	8709.1927	NaN	NaN	0.3826	0.0249	0.8677	0.0229	0.034	0.0286	0.0219
0.0	0.0	0.0	16673.9074	7422.1927	NaN	NaN	0.308	0.0248	0.868	0.0228	0.034	0.0285	0.0218
0.0	0.0	0.0	13553.9074	8773.1927	NaN	NaN	0.3929	0.0248	0.8683	0.0227	0.034	0.0285	0.0217
0.0	0.0	0.0	17974.9074	11332.1927	NaN	NaN	0.3867	0.0249	0.8681	0.0227	0.034	0.0285	0.0217
0.0	0.0	0.0	14575.9074	9519.1927	NaN	NaN	0.3951	0.0251	0.868	0.0226	0.034	0.0286	0.0217
0.0	0.0	0.0	11212.9074	12628.1927	NaN	NaN	0.5297	0.0252	0.8678	0.0226	0.0339	0.0287	0.0218
0.0	0.0	0.0	16593.9074	4518.1927	NaN	NaN	0.214	0.0255	0.8672	0.0225	0.0338	0.029	0.0219
0.0	0.0	0.0	14620.9074	9066.1927	NaN	NaN	0.3827	0.0257	0.867	0.0224	0.0335	0.0293	0.022
0.0	0.0	0.0	15961.9074	8369.1927	NaN	NaN	0.344	0.026	0.8666	0.0224	0.0333	0.0296	0.0221
0.0	0.0	0.0	12961.9074	10097.1927	NaN	NaN	0.4379	0.0262	0.8666	0.0223	0.0329	0.0299	0.0222
0.0	0.0	0.0	15873.9074	11822.1927	NaN	NaN	0.4269	0.0265	0.8659	0.0222	0.0327	0.0302	0.0224
0.0	0.0	0.0	15161.9074	9059.1927	NaN	NaN	0.374	0.0268	0.8656	0.0221	0.0323	0.0306	0.0226
0.0	0.0	0.0	15748.9074	7698.1927	NaN	NaN	0.3283	0.027	0.8647	0.0221	0.0323	0.031	0.023
0.0	0.0	0.0	14491.9074	12096.1927	NaN	NaN	0.4549	0.0273	0.8642	0.0221	0.0321	0.0312	0.0232
0.0	0.0	0.0	11336.9074	11511.1927	NaN	NaN	0.5038	0.0274	0.8642	0.022	0.0318	0.0313	0.0233
0.0	0.0	0.0	15207.9074	9403.1927	NaN	NaN	0.3821	0.0275	0.864	0.022	0.0317	0.0313	0.0235
0.0	0.0	0.0	11350.9074	10251.1927	NaN	NaN	0.4745	0.0279	0.8627	0.0222	0.0319	0.0315	0.0238
0.0	0.0	0.0	14379.9074	5154.1927	NaN	NaN	0.2639	0.0283	0.8615	0.0224	0.0322	0.0316	0.024
0.0	0.0	0.0	12148.9074	6224.1927	NaN	NaN	0.3388	0.0285	0.8607	0.0226	0.0324	0.0316	0.0241
0.0	0.0	0.0	15676.9074	9496.1927	NaN	NaN	0.3772	0.0287	0.8601	0.0228	0.0326	0.0316	0.0242
0.0	0.0	0.0	16321.9074	11774.1927	NaN	NaN	0.4191	0.029	0.8594	0.0229	0.0328	0.0316	0.0243
0.0	0.0	0.0	14943.9074	9539.1927	NaN	NaN	0.3896	0.0291	0.859	0.023	0.033	0.0316	0.0244
0.0	0.0	0.0	12116.9074	11963.1927	NaN	NaN	0.4968	0.0292	0.8587	0.0231	0.0331	0.0315	0.0245
0.0	0.0	0.0	12424.9074	8018.1927	NaN	NaN	0.3922	0.0293	0.8581	0.0231	0.0333	0.0316	0.0246
0.0	0.0	0.0	12759.9074	9075.1927	NaN	NaN	0.4156	0.0295	0.8578	0.0232	0.0334	0.0315	0.0246
0.0	0.0	0.0	14101.9074	9490.1927	NaN	NaN	0.4023	0.0296	0.8571	0.0233	0.0337	0.0315	0.0248
0.0	0.0	0.0	14080.9074	11520.1927	NaN	NaN	0.45	0.0298	0.8566	0.0234	0.0338	0.0316	0.0249
0.0	0.0	0.0	14184.9074	7563.1927	NaN	NaN	0.3478	0.03	0.856	0.0235	0.034	0.0316	0.025
0.0	0.0	0.0	16220.9074	7989.1927	NaN	NaN	0.33	0.0301	0.8562	0.0234	0.0339	0.0315	0.0249
0.0	0.0	0.0	14850.9074	8992.1927	NaN	NaN	0.3771	0.0301	0.8563	0.0233	0.034	0.0314	0.0249
0.0	0.0	0.0	12723.9074	7581.1927	NaN	NaN	0.3734	0.0301	0.8564	0.0232	0.0341	0.0313	0.0249
0.0	0.0	0.0	10998.9074	6197.1927	NaN	NaN	0.3604	0.0299	0.8569	0.0231	0.034	0.0312	0.0248
0.0	0.0	0.0	13991.9074	11831.1927	NaN	NaN	0.4582	0.0298	0.8573	0.0229	0.034	0.0312	0.0248
0.0	0.0	0.0	10441.9074	7866.1927	NaN	NaN	0.4297	0.0298	0.8574	0.0229	0.034	0.0312	0.0247
0.0	0.0	0.0	14402.9074	9119.1927	NaN	NaN	0.3877	0.0298	0.8579	0.0228	0.034	0.031	0.0246
0.0	0.0	0.0	13626.9074	10964.1927	NaN	NaN	0.4459	0.0298	0.8578	0.0227	0.034	0.031	0.0247
0.0	0.0	0.0	15436.9074	7177.1927	NaN	NaN	0.3174	0.0298	0.8576	0.0225	0.0342	0.031	0.0248
0.0	0.0	0.0	11045.9074	10139.1927	NaN	NaN	0.4786	0.0297	0.8584	0.0222	0.0341	0.0308	0.0248
0.0	0.0	0.0	14366.9074	7982.1927	NaN	NaN	0.3572	0.0296	0.8583	0.022	0.0343	0.0308	0.025
0.0	0.0	0.0	12422.9074	5379.1927	NaN	NaN	0.3022	0.0296	0.8599	0.0213	0.0341	0.0304	0.0248
0.0	0.0	0.0	13396.9074	5912.1927	NaN	NaN	0.3062	0.0299	0.8601	0.0208	0.0339	0.0303	0.025
0.0	0.0	0.0	14485.9074	8155.1927	NaN	NaN	0.3602	0.0307	0.8589	0.0208	0.0336	0.0302	0.0257
0.0	0.0	0.0	13768.9074	8018.1927	NaN	NaN	0.368	0.0329	0.8573	0.0213	0.0322	0.0296	0.0266
0.0	0.0	0.0	14898.9074	6995.1927	NaN	NaN	0.3195	0.0399	0.8535	0.0225	0.0281	0.0265	0.0295
0.0	0.0	0.0	25120.9074	5601.1927	NaN	NaN	0.1823	0.0623	0.8225	0.0254	0.0249	0.0262	0.0387
0.0	0.0	0.0	27357.9074	5508.1927	NaN	NaN	0.1676	0.1221	0.7391	0.0306	0.0254	0.0312	0.0516
0.0	0.0	0.0	28960.9074	4621.1927	NaN	NaN	0.1376	0.2274	0.6111	0.0339	0.0289	0.0408	0.0579
0.0	0.0	0.0	28044.9074	4074.1927	NaN	NaN	0.1268	0.3682	0.4574	0.0324	0.0318	0.0523	0.0578
0.0	0.0	0.0	27519.9074	2772.1927	NaN	NaN	0.0915	0.4902	0.3216	0.0287	0.0319	0.0658	0.0618
0.0	0.0	0.0	24866.9074	5107.1927	NaN	NaN	0.1704	0.6157	0.212	0.0234	0.0287	0.0646	0.0556
0.0	0.0	0.0	29887.9074	6197.1927	NaN	NaN	0.1717	0.6876	0.1577	0.0203	0.0268	0.0592	0.0484
0.0	0.0	0.0	35027.9074	4719.1927	NaN	NaN	0.1187	0.7414	0.1217	0.0191	0.024	0.0532	0.0405
0.0	0.0	0.0	29142.9074	3762.1927	NaN	NaN	0.1143	0.7749	0.0992	0.0192	0.0221	0.0482	0.0363
0.0	0.0	0.0	31306.9074	6396.1927	NaN	NaN	0.1696	0.7859	0.0913	0.02	0.0219	0.0452	0.0357
0.0	0.0	0.0	30436.9074	3175.1927	NaN	NaN	0.0945	0.7914	0.0878	0.021	0.0219	0.0424	0.0355
0.0	0.0	0.0	28098.9074	3687.1927	NaN	NaN	0.116	0.8	0.0831	0.0217	0.0219	0.0392	0.0341
0.0	0.0	0.0	27392.9074	2244.1927	NaN	NaN	0.0757	0.7993	0.084	0.0227	0.0225	0.0379	0.0336
0.0	0.0	0.0	28649.9074	3247.1927	NaN	NaN	0.1018	0.8004	0.0856	0.0231	0.0228	0.0359	0.0322
0.0	0.0	0.0	35176.9074	3039.1927	NaN	NaN	0.0795	0.7996	0.0878	0.0236	0.0232	0.0348	0.0309
0.0	0.0	0.0	28694.9074	3666.1927	NaN	NaN	0.1133	0.7969	0.0914	0.0237	0.0233	0.0345	0.0302
0.0	0.0	0.0	31093.9074	4802.1927	NaN	NaN	0.1338	0.7923	0.0971	0.0238	0.0234	0.0343	0.0291
0.0	0.0	0.0	32323.9074	4316.1927	NaN	NaN	0.1178	0.775	0.1106	0.0246	0.0241	0.0357	0.03
0.0	0.0	0.0	33016.9074	5343.1927	NaN	NaN	0.1393	0.7723	0.1149	0.0241	0.0239	0.0352	0.0296
0.0	0.0	0.0	27361.9074	2117.1927	NaN	NaN	0.0718	0.7747	0.1133	0.024	0.0242	0.0354	0.0284
0.0	0.0	0.0	26859.9074	4311.1927	NaN	NaN	0.1383	0.7677	0.1188	0.024	0.0246	0.0365	0.0283
0.0	0.0	0.0	27070.9074	2472.1927	NaN	NaN	0.0837	0.7658	0.1205	0.0235	0.0246	0.0373	0.0282
0.0	0.0	0.0	29216.9074	4209.1927	NaN	NaN	0.1259	0.7632	0.1221	0.0231	0.025	0.0387	0.0279
0.0	0.0	0.0	30335.9074	4647.1927	NaN	NaN	0.1328	0.7554	0.1271	0.0228	0.0259	0.0407	0.028
0.0	0.0	0.0	29694.9074	1776.1927	NaN	NaN	0.0564	0.7534	0.128	0.0224	0.0264	0.0421	0.0277
0.0	0.0	0.0	29135.9074	5713.1927	NaN	NaN	0.1639	0.7485	0.1304	0.0222	0.0271	0.0436	0.0281
0.0	0.0	0.0	29687.9074	2671.1927	NaN	NaN	0.0825	0.7458	0.1316	0.0219	0.0278	0.0446	0.0284
0.0	0.0	0.0	31040.9074	3525.1927	NaN	NaN	0.102	0.7503	0.1281	0.0214	0.028	0.0443	0.0279
0.0	0.0	0.0	33629.9074	1818.1927	NaN	NaN	0.0513	0.7462	0.1309	0.0214	0.0292	0.045	0.0273
0.0	0.0	0.0	30308.9074	6081.1927	NaN	NaN	0.1671	0.7432	0.134	0.0212	0.0302	0.0446	0.0269
0.0	0.0	0.0	28077.9074	3144.1927	NaN	NaN	0.1007	0.7424	0.1348	0.0211	0.0312	0.0443	0.0262
0.0	0.0	0.0	31110.9074	4019.1927	NaN	NaN	0.1144	0.7317	0.1415	0.0217	0.0331	0.0452	0.0269
0.0	0.0	0.0	27651.9074	5305.1927	NaN	NaN	0.161	0.7376	0.1375	0.0214	0.0332	0.0436	0.0268
0.0	0.0	0.0	23856.9074	1366.1927	NaN	NaN	0.0542	0.7411	0.1333	0.0218	0.034	0.0429	0.0269
0.0	0.0	0.0	28543.9074	3155.1927	NaN	NaN	0.0995	0.7448	0.1298	0.0221	0.0342	0.0423	0.0269
0.0	0.0	0.0	30473.9074	3267.1927	NaN	NaN	0.0968	0.744	0.1289	0.0225	0.0349	0.0424	0.0273
0.0	0.0	0.0	30124.9074	5853.1927	NaN	NaN	0.1627	0.7506	0.1236	0.0223	0.0344	0.0421	0.027
0.0	0.0	0.0	26080.9074	6165.1927	NaN	NaN	0.1912	0.7506	0.1222	0.0227	0.0346	0.0429	0.0269
0.0	0.0	0.0	28617.9074	3459.1927	NaN	NaN	0.1078	0.7502	0.1212	0.0229	0.0348	0.0439	0.027
0.0	0.0	0.0	27214.9074	4233.1927	NaN	NaN	0.1346	0.7495	0.1211	0.0231	0.0347	0.0446	0.027
0.0	0.0	0.0	29910.9074	5435.1927	NaN	NaN	0.1538	0.7478	0.1213	0.0234	0.0348	0.0458	0.0269
0.0	0.0	0.0	30156.9074	4130.1927	NaN	NaN	0.1205	0.7469	0.1216	0.0235	0.0345	0.0464	0.027
0.0	0.0	0.0	25302.9074	1842.1927	NaN	NaN	0.0679	0.7477	0.121	0.0236	0.034	0.0467	0.027
0.0	0.0	0.0	29769.9074	6735.1927	NaN	NaN	0.1845	0.747	0.1219	0.0236	0.0336	0.047	0.027
0.0	0.0	0.0	29719.9074	3426.1927	NaN	NaN	0.1034	0.7474	0.1219	0.0234	0.0331	0.0472	0.027
0.0	0.0	0.0	25944.9074	4886.1927	NaN	NaN	0.1585	0.7506	0.1202	0.0231	0.0323	0.047	0.0268
0.0	0.0	0.0	28601.9074	1816.1927	NaN	NaN	0.0597	0.7476	0.1228	0.023	0.0322	0.0475	0.0269
0.0	0.0	0.0	32048.9074	3785.1927	NaN	NaN	0.1056	0.7448	0.1264	0.0226	0.0315	0.0477	0.0271
0.0	0.0	0.0	27149.9074	3842.1927	NaN	NaN	0.124	0.7437	0.1282	0.0221	0.0311	0.0476	0.0273
0.0	0.0	0.0	26395.9074	3175.1927	NaN	NaN	0.1074	0.7447	0.1287	0.0216	0.0306	0.0474	0.0271
0.0	0.0	0.0	29003.9074	2264.1927	NaN	NaN	0.0724	0.7445	0.1298	0.0214	0.0304	0.0472	0.0268
0.0	0.0	0.0	27365.9074	4499.1927	NaN	NaN	0.1412	0.748	0.1268	0.0213	0.0303	0.047	0.0265
0.0	0.0	0.0	27200.9074	1022.1927	NaN	NaN	0.0362	0.75	0.125	0.0212	0.0303	0.0474	0.0261
0.0	0.0	0.0	31522.9074	8840.1927	NaN	NaN	0.219	0.7453	0.1285	0.0211	0.0305	0.0482	0.0264
0.0	0.0	0.0	35400.9074	3954.1927	NaN	NaN	0.1005	0.7484	0.1264	0.0208	0.0302	0.0477	0.0264
0.0	0.0	0.0	33544.9074	7590.1927	NaN	NaN	0.1845	0.752	0.123	0.0208	0.0304	0.0476	0.0262
0.0	0.0	0.0	25973.9074	4139.1927	NaN	NaN	0.1375	0.7522	0.1222	0.0208	0.0307	0.0477	0.0264
0.0	0.0	0.0	28558.9074	3389.1927	NaN	NaN	0.1061	0.7504	0.1233	0.0209	0.0308	0.0479	0.0268
0.0	0.0	0.0	27048.9074	4739.1927	NaN	NaN	0.1491	0.7529	0.1211	0.0208	0.0308	0.0473	0.0271
0.0	0.0	0.0	29568.9074	3181.1927	NaN	NaN	0.0971	0.7521	0.1208	0.0209	0.0312	0.0476	0.0274
0.0	0.0	0.0	31173.9074	3437.1927	NaN	NaN	0.0993	0.7508	0.1215	0.021	0.0313	0.0474	0.028
0.0	0.0	0.0	26599.9074	5206.1927	NaN	NaN	0.1637	0.7512	0.1208	0.0211	0.0314	0.047	0.0284
0.0	0.0	0.0	33256.9074	3158.1927	NaN	NaN	0.0867	0.7523	0.1198	0.0214	0.0314	0.0465	0.0287
0.0	0.0	0.0	27582.9074	6681.1927	NaN	NaN	0.195	0.748	0.1226	0.0217	0.0319	0.0464	0.0294
0.0	0.0	0.0	29438.9074	5491.1927	NaN	NaN	0.1572	0.7521	0.1203	0.0218	0.0313	0.0453	0.0292
0.0	0.0	0.0	31283.9074	3783.1927	NaN	NaN	0.1079	0.7494	0.1228	0.022	0.0312	0.0448	0.0297
0.0	0.0	0.0	28249.9074	6052.1927	NaN	NaN	0.1764	0.7466	0.1261	0.0221	0.031	0.0443	0.0299
0.0	0.0	0.0	28958.9074	3566.1927	NaN	NaN	0.1096	0.7446	0.1286	0.022	0.0308	0.0437	0.0303
0.0	0.0	0.0	29433.9074	4413.1927	NaN	NaN	0.1304	0.7365	0.1358	0.0223	0.0312	0.0436	0.0306
0.0	0.0	0.0	28161.9074	1307.1927	NaN	NaN	0.0444	0.7357	0.1371	0.0222	0.031	0.0434	0.0304
0.0	0.0	0.0	27526.9074	2800.1927	NaN	NaN	0.0923	0.7271	0.1439	0.0226	0.0314	0.0438	0.0312
0.0	0.0	0.0	26836.9074	5377.1927	NaN	NaN	0.1669	0.7224	0.1483	0.0226	0.0312	0.0439	0.0315
0.0	0.0	0.0	24808.9074	4534.1927	NaN	NaN	0.1545	0.7233	0.1481	0.0226	0.0313	0.0441	0.0307
0.0	0.0	0.0	31239.9074	3002.1927	NaN	NaN	0.0877	0.7263	0.1467	0.0222	0.031	0.0443	0.0296
0.0	0.0	0.0	24951.9074	2720.1927	NaN	NaN	0.0983	0.7228	0.1493	0.0222	0.0313	0.045	0.0294
0.0	0.0	0.0	32222.9074	4511.1927	NaN	NaN	0.1228	0.7258	0.1475	0.0218	0.0311	0.0453	0.0286
0.0	0.0	0.0	25621.9074	2844.1927	NaN	NaN	0.0999	0.7209	0.1502	0.0219	0.0315	0.0464	0.0291
0.0	0.0	0.0	28521.9074	5937.1927	NaN	NaN	0.1723	0.7234	0.1487	0.0215	0.0311	0.0468	0.0286
0.0	0.0	0.0	27131.9074	1729.1927	NaN	NaN	0.0599	0.7178	0.1519	0.0219	0.0316	0.0475	0.0293
0.0	0.0	0.0	29327.9074	6197.1927	NaN	NaN	0.1744	0.7228	0.1483	0.0214	0.0315	0.0474	0.0287
0.0	0.0	0.0	28884.9074	4125.1927	NaN	NaN	0.125	0.7311	0.1415	0.0211	0.0314	0.0468	0.0281
0.0	0.0	0.0	32993.9074	3278.1927	NaN	NaN	0.0904	0.7374	0.1369	0.0207	0.0311	0.0465	0.0274
0.0	0.0	0.0	43709.9074	4494.1927	NaN	NaN	0.0932	0.7394	0.1345	0.0207	0.0313	0.0467	0.0274
0.0	0.0	0.0	38792.9074	10183.1927	NaN	NaN	0.2079	0.7394	0.1338	0.0206	0.0317	0.047	0.0276
0.0	0.0	0.0	26322.9074	4936.1927	NaN	NaN	0.1579	0.749	0.1262	0.0202	0.0312	0.0461	0.0272
0.0	0.0	0.0	25679.9074	2814.1927	NaN	NaN	0.0988	0.7482	0.126	0.0201	0.0316	0.0466	0.0274
0.0	0.0	0.0	31179.9074	5965.1927	NaN	NaN	0.1606	0.7465	0.1266	0.02	0.0319	0.047	0.028
0.0	0.0	0.0	30908.9074	4247.1927	NaN	NaN	0.1208	0.746	0.126	0.0199	0.0323	0.0474	0.0284
0.0	0.0	0.0	29607.9074	4221.1927	NaN	NaN	0.1248	0.7506	0.1222	0.0196	0.0322	0.047	0.0284
0.0	0.0	0.0	26318.9074	5447.1927	NaN	NaN	0.1715	0.7486	0.1223	0.0196	0.0329	0.0477	0.0289
0.0	0.0	0.0	28341.9074	6845.1927	NaN	NaN	0.1945	0.7475	0.1224	0.0194	0.0332	0.0483	0.0293
0.0	0.0	0.0	26179.9074	3767.1927	NaN	NaN	0.1258	0.7508	0.1193	0.0191	0.0331	0.0486	0.0291
0.0	0.0	0.0	27157.9074	2802.1927	NaN	NaN	0.0935	0.7492	0.1186	0.019	0.0336	0.0499	0.0297
0.0	0.0	0.0	24890.9074	4222.1927	NaN	NaN	0.145	0.7482	0.1188	0.0187	0.0335	0.0505	0.0303
0.0	0.0	0.0	24893.9074	3457.1927	NaN	NaN	0.1219	0.7459	0.1203	0.0186	0.0333	0.0513	0.0306
0.0	0.0	0.0	27322.9074	2103.1927	NaN	NaN	0.0715	0.7411	0.1235	0.0183	0.0333	0.0525	0.0314
0.0	0.0	0.0	25541.9074	3902.1927	NaN	NaN	0.1325	0.7332	0.1284	0.0181	0.0337	0.0539	0.0327
0.0	0.0	0.0	30890.9074	6970.1927	NaN	NaN	0.1841	0.731	0.1318	0.0181	0.0334	0.0529	0.0327
0.0	0.0	0.0	29622.9074	-1230.8073	NaN	NaN	-0.0434	0.7286	0.1342	0.0181	0.0337	0.0524	0.033
0.0	0.0	0.0	27280.9074	3337.1927	NaN	NaN	0.109	0.7287	0.1348	0.018	0.0339	0.0514	0.0331
0.0	0.0	0.0	26723.9074	4972.1927	NaN	NaN	0.1569	0.7224	0.1387	0.018	0.0352	0.0511	0.0347
0.0	0.0	0.0	29605.9074	5754.1927	NaN	NaN	0.1627	0.7176	0.1424	0.0179	0.0362	0.0501	0.0358
0.0	0.0	0.0	29007.9074	6656.1927	NaN	NaN	0.1866	0.7148	0.1433	0.0177	0.0382	0.0494	0.0367
0.0	0.0	0.0	28611.9074	4560.1927	NaN	NaN	0.1375	0.7182	0.1411	0.0174	0.0389	0.0485	0.0358
0.0	0.0	0.0	26205.9074	5298.1927	NaN	NaN	0.1682	0.7251	0.138	0.0172	0.0384	0.0475	0.034
0.0	0.0	0.0	27802.9074	4772.1927	NaN	NaN	0.1465	0.7281	0.135	0.017	0.039	0.0476	0.0333
0.0	0.0	0.0	28434.9074	7867.1927	NaN	NaN	0.2167	0.7339	0.1307	0.0167	0.039	0.0473	0.0325
0.0	0.0	0.0	30285.9074	2758.1927	NaN	NaN	0.0835	0.737	0.1269	0.0166	0.0401	0.0474	0.032
0.0	0.0	0.0	27406.9074	6493.1927	NaN	NaN	0.1915	0.7387	0.1233	0.0166	0.0413	0.0477	0.0324
0.0	0.0	0.0	30677.9074	2853.1927	NaN	NaN	0.0851	0.7425	0.1196	0.0166	0.0415	0.0475	0.0323
0.0	0.0	0.0	30346.9074	4216.1927	NaN	NaN	0.122	0.7458	0.115	0.0166	0.0419	0.048	0.0326
0.0	0.0	0.0	27898.9074	4210.1927	NaN	NaN	0.1311	0.753	0.1092	0.0166	0.0415	0.0478	0.032
0.0	0.0	0.0	29228.9074	4670.1927	NaN	NaN	0.1378	0.7579	0.1042	0.0164	0.0418	0.0476	0.032
0.0	0.0	0.0	29657.9074	3900.1927	NaN	NaN	0.1162	0.7553	0.1037	0.0165	0.0436	0.0477	0.0331
0.0	0.0	0.0	26542.9074	9295.1927	NaN	NaN	0.2594	0.7572	0.1002	0.0165	0.0445	0.0475	0.0342
0.0	0.0	0.0	25125.9074	1071.1927	NaN	NaN	0.0409	0.7565	0.0991	0.0167	0.0455	0.0476	0.0346
0.0	0.0	0.0	29086.9074	5703.1927	NaN	NaN	0.1639	0.7583	0.0974	0.0168	0.0451	0.0475	0.0349
0.0	0.0	0.0	25872.9074	2706.1927	NaN	NaN	0.0947	0.7557	0.0978	0.0171	0.046	0.048	0.0354
0.0	0.0	0.0	28646.9074	2583.1927	NaN	NaN	0.0827	0.7571	0.0977	0.0172	0.0449	0.0479	0.0352
0.0	0.0	0.0	22559.9074	3052.1927	NaN	NaN	0.1192	0.752	0.1004	0.0175	0.0458	0.0486	0.0358
0.0	0.0	0.0	29883.9074	4590.1927	NaN	NaN	0.1331	0.7528	0.1011	0.0177	0.0444	0.0484	0.0357
0.0	0.0	0.0	24858.9074	3567.1927	NaN	NaN	0.1255	0.7501	0.1026	0.0177	0.0452	0.0487	0.0357
0.0	0.0	0.0	27139.9074	7109.1927	NaN	NaN	0.2076	0.7471	0.1043	0.0179	0.0457	0.0491	0.0359
0.0	0.0	0.0	29229.9074	6115.1927	NaN	NaN	0.173	0.7483	0.1031	0.0178	0.0459	0.049	0.0359
0.0	0.0	0.0	29730.9074	2374.1927	NaN	NaN	0.074	0.7513	0.1025	0.0178	0.044	0.0494	0.0349
0.0	0.0	0.0	25773.9074	2752.1927	NaN	NaN	0.0965	0.7626	0.096	0.0176	0.0416	0.0488	0.0333
0.0	0.0	0.0	29869.9074	4987.1927	NaN	NaN	0.1431	0.7588	0.0986	0.0177	0.0426	0.0492	0.0332
0.0	0.0	0.0	26713.9074	4775.1927	NaN	NaN	0.1516	0.7637	0.0968	0.0175	0.0414	0.048	0.0327
0.0	0.0	0.0	25890.9074	7963.1927	NaN	NaN	0.2352	0.7681	0.0938	0.0174	0.0413	0.0472	0.0322
0.0	0.0	0.0	32208.9074	6161.1927	NaN	NaN	0.1606	0.7643	0.0958	0.0178	0.0422	0.0471	0.0328
0.0	0.0	0.0	25140.9074	4573.1927	NaN	NaN	0.1539	0.7686	0.0927	0.0184	0.0407	0.0469	0.0328
0.0	0.0	0.0	29097.9074	5114.1927	NaN	NaN	0.1495	0.7687	0.0922	0.019	0.0407	0.0465	0.0328
0.0	0.0	0.0	27614.9074	3847.1927	NaN	NaN	0.1223	0.7631	0.0948	0.0192	0.0431	0.0465	0.0333
0.0	0.0	0.0	25796.9074	5878.1927	NaN	NaN	0.1856	0.7369	0.1109	0.0205	0.0501	0.0475	0.0339
0.0	0.0	0.0	32344.9074	2370.1927	NaN	NaN	0.0683	0.7286	0.1067	0.0192	0.0552	0.0558	0.0345
0.0	0.0	0.0	27545.9074	3913.1927	NaN	NaN	0.1244	0.7973	0.0723	0.0158	0.0421	0.0411	0.0315
0.0	0.0	0.0	2294.9074	305.1927	NaN	NaN	0.1174	0.8936	0.0275	0.017	0.0208	0.023	0.0181
0.0	0.0	0.0	-162.0926	90.1927	NaN	NaN	-0.3	0.8905	0.0246	0.0206	0.0221	0.0215	0.0208
0.0	0.0	0.0	-659.0926	213.1927	NaN	NaN	-0.3	0.8951	0.0231	0.02	0.0214	0.0201	0.0203
0.0	0.0	0.0	-1820.0926	-2164.8073	NaN	NaN	0.5433	0.892	0.0235	0.0205	0.0223	0.0208	0.0209
0.0	0.0	0.0	-1946.0926	-971.8073	NaN	NaN	0.3331	0.8904	0.0237	0.0207	0.0229	0.0212	0.0211
0.0	0.0	0.0	-1271.0926	331.1927	NaN	NaN	-0.3	0.888	0.0241	0.0209	0.0239	0.022	0.0211
0.0	0.0	0.0	-1570.0926	-2199.8073	NaN	NaN	0.5835	0.8871	0.0243	0.0211	0.024	0.0222	0.0213
0.0	0.0	0.0	-2252.0926	-526.8073	NaN	NaN	0.1896	0.887	0.0241	0.0211	0.0238	0.0223	0.0217
0.0	0.0	0.0	-1947.0926	-1733.8073	NaN	NaN	0.471	0.8856	0.0244	0.0211	0.0238	0.0228	0.0222
0.0	0.0	0.0	57.9074	1148.1927	NaN	NaN	0.952	0.8868	0.0239	0.0211	0.0232	0.0227	0.0222
0.0	0.0	0.0	-694.0926	-368.8073	NaN	NaN	0.347	0.8873	0.0236	0.0212	0.023	0.0227	0.0223
0.0	0.0	0.0	-2952.0926	-1378.8073	NaN	NaN	0.3184	0.8874	0.0235	0.0213	0.0227	0.0227	0.0224
0.0	0.0	0.0	-2712.0926	1750.1927	NaN	NaN	-0.3	0.8873	0.0236	0.0214	0.0225	0.0227	0.0225
0.0	0.0	0.0	-1792.0926	-951.8073	NaN	NaN	0.3469	0.887	0.0236	0.0216	0.0225	0.0227	0.0226
0.0	0.0	0.0	-1941.0926	-550.8073	NaN	NaN	0.221	0.8876	0.0232	0.0215	0.0225	0.0228	0.0223
0.0	0.0	0.0	-1799.0926	1704.1927	NaN	NaN	-0.3	0.8885	0.0228	0.0214	0.0224	0.023	0.022
0.0	0.0	0.0	-1603.0926	1060.1927	NaN	NaN	-0.3	0.8893	0.0224	0.0213	0.0222	0.023	0.0218
0.0	0.0	0.0	-424.0926	1397.1927	NaN	NaN	1.3	0.8896	0.0224	0.0213	0.0221	0.0229	0.0217
0.0	0.0	0.0	-1995.0926	470.1927	NaN	NaN	-0.3	0.8895	0.0226	0.0214	0.022	0.0227	0.0218
0.0	0.0	0.0	-2235.0926	-469.8073	NaN	NaN	0.1737	0.8894	0.0227	0.0214	0.022	0.0227	0.0219
0.0	0.0	0.0	-2914.0926	-1615.8073	NaN	NaN	0.3567	0.8895	0.0226	0.0213	0.0221	0.0228	0.0218
0.0	0.0	0.0	-743.0926	1652.1927	NaN	NaN	1.3	0.8904	0.0221	0.0211	0.0221	0.0229	0.0215
0.0	0.0	0.0	-2699.0926	1288.1927	NaN	NaN	-0.3	0.891	0.022	0.0211	0.022	0.0228	0.0213
0.0	0.0	0.0	-2008.0926	-722.8073	NaN	NaN	0.2647	0.8908	0.0222	0.0211	0.0219	0.0227	0.0213
0.0	0.0	0.0	-3075.0926	-652.8073	NaN	NaN	0.1751	0.8904	0.0225	0.0213	0.022	0.0226	0.0213
0.0	0.0	0.0	-2068.0926	-2140.8073	NaN	NaN	0.5086	0.8902	0.0227	0.0214	0.022	0.0225	0.0212
0.0	0.0	0.0	-1365.0926	-954.8073	NaN	NaN	0.4116	0.8901	0.0228	0.0215	0.0221	0.0224	0.0211
0.0	0.0	0.0	-1284.0926	-1893.8073	NaN	NaN	0.5959	0.8907	0.0226	0.0214	0.0221	0.0223	0.0209
0.0	0.0	0.0	-659.0926	84.1927	NaN	NaN	-0.1464	0.8909	0.0225	0.0215	0.0221	0.0222	0.0208
0.0	0.0	0.0	-742.0926	3320.1927	NaN	NaN	1.2878	0.8916	0.0223	0.0213	0.022	0.022	0.0207
0.0	0.0	0.0	-2748.0926	-3205.8073	NaN	NaN	0.5384	0.8915	0.0227	0.0214	0.0219	0.0218	0.0208
0.0	0.0	0.0	-1941.0926	-2686.8073	NaN	NaN	0.5806	0.8905	0.023	0.0214	0.0221	0.022	0.0209
0.0	0.0	0.0	-2770.0926	224.1927	NaN	NaN	-0.0881	0.8901	0.0232	0.0214	0.0223	0.0221	0.0209
0.0	0.0	0.0	-1536.0926	-972.8073	NaN	NaN	0.3877	0.8905	0.0232	0.0214	0.0221	0.0219	0.0208
0.0	0.0	0.0	-459.0926	-847.8073	NaN	NaN	0.6487	0.8907	0.0233	0.0214	0.022	0.0217	0.0208
0.0	0.0	0.0	-2636.0926	-4148.8073	NaN	NaN	0.6115	0.8896	0.0238	0.0216	0.0222	0.0218	0.021
0.0	0.0	0.0	-3221.0926	-92.8073	NaN	NaN	0.028	0.8896	0.0239	0.0217	0.0222	0.0217	0.021
0.0	0.0	0.0	-2178.0926	-624.8073	NaN	NaN	0.2229	0.8896	0.0238	0.0218	0.0222	0.0218	0.0209
0.0	0.0	0.0	-1568.0926	1932.1927	NaN	NaN	1.3	0.8892	0.0237	0.0219	0.0223	0.0219	0.0209
0.0	0.0	0.0	-1526.0926	-2050.8073	NaN	NaN	0.5733	0.889	0.024	0.0219	0.0223	0.0219	0.0208
0.0	0.0	0.0	-2118.0926	-1235.8073	NaN	NaN	0.3685	0.8888	0.0242	0.022	0.0224	0.0219	0.0208
0.0	0.0	0.0	-911.0926	343.1927	NaN	NaN	-0.3	0.889	0.0243	0.022	0.0224	0.0218	0.0205
0.0	0.0	0.0	-2696.0926	-1038.8073	NaN	NaN	0.2781	0.8906	0.0239	0.0218	0.0221	0.0214	0.0201
0.0	0.0	0.0	-1875.0926	-1175.8073	NaN	NaN	0.3854	0.8915	0.0238	0.0218	0.022	0.0213	0.0197
0.0	0.0	0.0	120.9074	-1826.8073	NaN	NaN	1.0709	0.8926	0.0235	0.0217	0.0217	0.0211	0.0195
0.0	0.0	0.0	-850.0926	-2621.8073	NaN	NaN	0.7552	0.8929	0.0234	0.0217	0.0216	0.021	0.0195
0.0	0.0	0.0	-1892.0926	1523.1927	NaN	NaN	-0.3	0.8931	0.0232	0.0217	0.0215	0.021	0.0194
0.0	0.0	0.0	-1273.0926	-950.8073	NaN	NaN	0.4275	0.8934	0.0232	0.0216	0.0214	0.021	0.0194
0.0	0.0	0.0	-699.0926	-435.8073	NaN	NaN	0.384	0.8935	0.0229	0.0216	0.0214	0.021	0.0195
0.0	0.0	0.0	-845.0926	751.1927	NaN	NaN	-0.3	0.8937	0.0227	0.0215	0.0214	0.0211	0.0196
0.0	0.0	0.0	-2835.0926	-791.8073	NaN	NaN	0.2183	0.8937	0.0227	0.0215	0.0213	0.0211	0.0197
0.0	0.0	0.0	-1647.0926	-1118.8073	NaN	NaN	0.4045	0.8938	0.0228	0.0215	0.0212	0.021	0.0197
0.0	0.0	0.0	-2006.0926	-2626.8073	NaN	NaN	0.567	0.8939	0.0228	0.0215	0.0211	0.0209	0.0198
0.0	0.0	0.0	-1128.0926	-3344.8073	NaN	NaN	0.7478	0.8943	0.0226	0.0213	0.021	0.0209	0.0199
0.0	0.0	0.0	-377.0926	-1133.8073	NaN	NaN	0.7504	0.8943	0.0223	0.0213	0.0211	0.021	0.02
0.0	0.0	0.0	-1990.0926	-82.8073	NaN	NaN	0.0399	0.8946	0.022	0.0211	0.0212	0.0212	0.02
0.0	0.0	0.0	-541.0926	1154.1927	NaN	NaN	1.3	0.8948	0.022	0.021	0.0211	0.0212	0.02
0.0	0.0	0.0	-2667.0926	-2106.8073	NaN	NaN	0.4413	0.8946	0.0222	0.021	0.021	0.021	0.0201
0.0	0.0	0.0	-2449.0926	46.1927	NaN	NaN	-0.0192	0.8945	0.0224	0.0211	0.021	0.0209	0.0201
0.0	0.0	0.0	-3265.0926	-2816.8073	NaN	NaN	0.4631	0.8946	0.0224	0.021	0.021	0.0208	0.0202
0.0	0.0	0.0	-1511.0926	2724.1927	NaN	NaN	1.3	0.8946	0.0222	0.021	0.0211	0.0208	0.0203
0.0	0.0	0.0	588.9074	-1919.8073	NaN	NaN	1.3	0.8947	0.0221	0.0209	0.0211	0.0208	0.0203
0.0	0.0	0.0	-2404.0926	2404.1927	NaN	NaN	1.3	0.8946	0.022	0.0209	0.0212	0.0209	0.0204
0.0	0.0	0.0	-517.0926	1575.1927	NaN	NaN	1.3	0.8945	0.0221	0.021	0.0212	0.0209	0.0204
0.0	0.0	0.0	-2795.0926	-2547.8073	NaN	NaN	0.4769	0.8947	0.0222	0.021	0.0211	0.0207	0.0204
0.0	0.0	0.0	-3802.0926	-764.8073	NaN	NaN	0.1675	0.8944	0.0223	0.0211	0.0211	0.0206	0.0204
0.0	0.0	0.0	-1613.0926	-1537.8073	NaN	NaN	0.4881	0.8945	0.0223	0.0211	0.0211	0.0206	0.0204
0.0	0.0	0.0	-2767.0926	828.1927	NaN	NaN	-0.3	0.8943	0.0222	0.0211	0.0212	0.0207	0.0205
0.0	0.0	0.0	-3406.0926	-64.8073	NaN	NaN	0.0187	0.8944	0.0221	0.0211	0.0213	0.0207	0.0204
0.0	0.0	0.0	-1616.0926	827.1927	NaN	NaN	-0.3	0.8943	0.0219	0.0212	0.0214	0.0208	0.0205
0.0	0.0	0.0	-3141.0926	-1274.8073	NaN	NaN	0.2887	0.8941	0.0219	0.0212	0.0215	0.0208	0.0205
0.0	0.0	0.0	-521.0926	2545.1927	NaN	NaN	1.2574	0.8939	0.0218	0.0213	0.0216	0.021	0.0205
0.0	0.0	0.0	-2600.0926	-888.8073	NaN	NaN	0.2548	0.8937	0.0219	0.0214	0.0216	0.021	0.0205
0.0	0.0	0.0	-2602.0926	2209.1927	NaN	NaN	-0.3	0.8935	0.0219	0.0215	0.0216	0.021	0.0205
0.0	0.0	0.0	-2365.0926	-2199.8073	NaN	NaN	0.4819	0.8933	0.0221	0.0215	0.0216	0.021	0.0205
0.0	0.0	0.0	-2902.0926	120.1927	NaN	NaN	-0.0432	0.8932	0.022	0.0216	0.0217	0.021	0.0204
0.0	0.0	0.0	-878.0926	-980.8073	NaN	NaN	0.5276	0.8931	0.022	0.0216	0.0218	0.0211	0.0204
0.0	0.0	0.0	-1282.0926	1229.1927	NaN	NaN	-0.3	0.8929	0.0219	0.0217	0.0219	0.0213	0.0204
0.0	0.0	0.0	-2251.0926	-459.8073	NaN	NaN	0.1696	0.8928	0.0219	0.0217	0.0219	0.0213	0.0203
0.0	0.0	0.0	-2160.0926	-2450.8073	NaN	NaN	0.5315	0.8927	0.0219	0.0218	0.022	0.0213	0.0203
0.0	0.0	0.0	-1780.0926	666.1927	NaN	NaN	-0.3	0.8927	0.0219	0.0218	0.022	0.0214	0.0203
0.0	0.0	0.0	-1098.0926	-3864.8073	NaN	NaN	0.7787	0.8928	0.0219	0.0218	0.0219	0.0213	0.0202
0.0	0.0	0.0	-1788.0926	126.1927	NaN	NaN	-0.0759	0.8925	0.022	0.0219	0.022	0.0214	0.0203
0.0	0.0	0.0	-2559.0926	-1068.8073	NaN	NaN	0.2946	0.8925	0.0221	0.0219	0.022	0.0213	0.0203
0.0	0.0	0.0	-994.0926	-2820.8073	NaN	NaN	0.7394	0.8925	0.0221	0.022	0.0219	0.0212	0.0203
0.0	0.0	0.0	-1015.0926	1287.1927	NaN	NaN	1.3	0.8924	0.022	0.0219	0.0219	0.0214	0.0204
0.0	0.0	0.0	-1681.0926	-1030.8073	NaN	NaN	0.3801	0.8919	0.0222	0.022	0.022	0.0215	0.0205
0.0	0.0	0.0	-1793.0926	345.1927	NaN	NaN	-0.2384	0.8917	0.0223	0.0221	0.022	0.0214	0.0205
0.0	0.0	0.0	-812.0926	-1889.8073	NaN	NaN	0.6994	0.8916	0.0223	0.0221	0.022	0.0214	0.0206
0.0	0.0	0.0	-1693.0926	-1632.8073	NaN	NaN	0.4909	0.8917	0.0223	0.0221	0.0219	0.0214	0.0206
0.0	0.0	0.0	-2488.0926	2685.1927	NaN	NaN	1.3	0.8915	0.0223	0.022	0.022	0.0215	0.0207
0.0	0.0	0.0	-2452.0926	331.1927	NaN	NaN	-0.1562	0.8913	0.0224	0.022	0.022	0.0215	0.0208
0.0	0.0	0.0	-1479.0926	-862.8073	NaN	NaN	0.3684	0.8911	0.0225	0.0221	0.022	0.0214	0.0208
0.0	0.0	0.0	-2113.0926	-1068.8073	NaN	NaN	0.3359	0.891	0.0226	0.0222	0.022	0.0214	0.0208
0.0	0.0	0.0	-662.0926	1619.1927	NaN	NaN	1.3	0.8908	0.0227	0.0222	0.0219	0.0214	0.0209
0.0	0.0	0.0	-3731.0926	-3128.8073	NaN	NaN	0.4561	0.8906	0.0228	0.0223	0.022	0.0215	0.021
0.0	0.0	0.0	-588.0926	857.1927	NaN	NaN	1.3	0.8906	0.0228	0.0222	0.0219	0.0215	0.0211
0.0	0.0	0.0	-2426.0926	-2630.8073	NaN	NaN	0.5202	0.8903	0.0228	0.0223	0.022	0.0215	0.0211
0.0	0.0	0.0	277.9074	1919.1927	NaN	NaN	0.8735	0.8907	0.0227	0.0222	0.0218	0.0215	0.0212
0.0	0.0	0.0	-2190.0926	-1782.8073	NaN	NaN	0.4487	0.8902	0.0228	0.0223	0.0219	0.0215	0.0213
0.0	0.0	0.0	-1057.0926	-1022.8073	NaN	NaN	0.4918	0.8904	0.0228	0.0223	0.0218	0.0215	0.0213
0.0	0.0	0.0	-1576.0926	-8.8073	NaN	NaN	0.0056	0.8902	0.0228	0.0222	0.0218	0.0215	0.0214
0.0	0.0	0.0	-1636.0926	-1190.8073	NaN	NaN	0.4212	0.8898	0.0229	0.0223	0.0218	0.0216	0.0214
0.0	0.0	0.0	-1520.0926	977.1927	NaN	NaN	-0.3	0.8901	0.0229	0.0222	0.0217	0.0216	0.0214
0.0	0.0	0.0	-1764.0926	-2144.8073	NaN	NaN	0.5487	0.8898	0.023	0.0222	0.0218	0.0217	0.0216
0.0	0.0	0.0	-1180.0926	-180.8073	NaN	NaN	0.1329	0.8904	0.0229	0.0219	0.0216	0.0217	0.0215
0.0	0.0	0.0	277.9074	253.1927	NaN	NaN	0.4767	0.8904	0.0229	0.0217	0.0216	0.0219	0.0215
0.0	0.0	0.0	-1652.0926	297.1927	NaN	NaN	-0.2193	0.8901	0.0231	0.0218	0.0216	0.022	0.0215
0.0	0.0	0.0	-1904.0926	2533.1927	NaN	NaN	1.3	0.89	0.0231	0.0218	0.0217	0.0219	0.0215
0.0	0.0	0.0	-2109.0926	-235.8073	NaN	NaN	0.1006	0.8901	0.0231	0.0218	0.0217	0.0218	0.0215
0.0	0.0	0.0	-2885.0926	-1509.8073	NaN	NaN	0.3435	0.8902	0.023	0.0217	0.0217	0.0218	0.0215
0.0	0.0	0.0	73.9074	2336.1927	NaN	NaN	0.9693	0.8913	0.0228	0.0212	0.0214	0.0219	0.0213
0.0	0.0	0.0	-582.0926	1154.1927	NaN	NaN	1.3	0.8909	0.0229	0.0212	0.0215	0.0221	0.0214
0.0	0.0	0.0	-638.0926	-448.8073	NaN	NaN	0.4129	0.8907	0.0231	0.0213	0.0215	0.0221	0.0213
0.0	0.0	0.0	-1700.0926	476.1927	NaN	NaN	-0.3	0.8904	0.0232	0.0215	0.0216	0.022	0.0213
0.0	0.0	0.0	-2877.0926	-2537.8073	NaN	NaN	0.4687	0.89	0.0232	0.0217	0.0217	0.0219	0.0214
0.0	0.0	0.0	-748.0926	-29.8073	NaN	NaN	0.0383	0.8907	0.023	0.0216	0.0217	0.0218	0.0213
0.0	0.0	0.0	-3186.0926	-854.8073	NaN	NaN	0.2115	0.8905	0.0229	0.0216	0.0218	0.0219	0.0214
0.0	0.0	0.0	-1644.0926	-1834.8073	NaN	NaN	0.5274	0.891	0.0228	0.0214	0.0216	0.0219	0.0213
0.0	0.0	0.0	-1974.0926	2968.1927	NaN	NaN	1.3	0.8915	0.0227	0.0211	0.0215	0.022	0.0212
0.0	0.0	0.0	-721.0926	302.1927	NaN	NaN	-0.3	0.8913	0.0228	0.0211	0.0215	0.0221	0.0213
0.0	0.0	0.0	-1344.0926	1741.1927	NaN	NaN	1.3	0.8913	0.0228	0.021	0.0215	0.0222	0.0212
0.0	0.0	0.0	-776.0926	102.1927	NaN	NaN	-0.1516	0.8904	0.023	0.0213	0.0217	0.0223	0.0214
0.0	0.0	0.0	-2061.0926	-990.8073	NaN	NaN	0.3247	0.8906	0.023	0.0213	0.0216	0.0222	0.0213
0.0	0.0	0.0	460.9074	-482.8073	NaN	NaN	1.3	0.8907	0.0229	0.0213	0.0217	0.0221	0.0213
0.0	0.0	0.0	-2037.0926	-3702.8073	NaN	NaN	0.6451	0.8907	0.0229	0.0213	0.0217	0.022	0.0214
0.0	0.0	0.0	-1115.0926	-1151.8073	NaN	NaN	0.5081	0.8913	0.0227	0.021	0.0217	0.0219	0.0214
0.0	0.0	0.0	-1015.0926	-2461.8073	NaN	NaN	0.708	0.8915	0.0226	0.0209	0.0217	0.022	0.0214
0.0	0.0	0.0	-100.0926	2467.1927	NaN	NaN	1.0423	0.8921	0.0223	0.0205	0.0216	0.0221	0.0213
0.0	0.0	0.0	-2935.0926	1857.1927	NaN	NaN	-0.3	0.8917	0.0224	0.0206	0.0217	0.0223	0.0214
0.0	0.0	0.0	-1548.0926	-1725.8073	NaN	NaN	0.5271	0.8913	0.0225	0.0207	0.0217	0.0223	0.0214
0.0	0.0	0.0	-148.0926	-1022.8073	NaN	NaN	0.8735	0.8914	0.0226	0.0207	0.0218	0.0222	0.0213
0.0	0.0	0.0	-1671.0926	507.1927	NaN	NaN	-0.3	0.8916	0.0226	0.0206	0.0217	0.0222	0.0213
0.0	0.0	0.0	-2902.0926	-1059.8073	NaN	NaN	0.2675	0.892	0.0225	0.0205	0.0216	0.022	0.0213
0.0	0.0	0.0	-1311.0926	-724.8073	NaN	NaN	0.356	0.8923	0.0223	0.0203	0.0216	0.0221	0.0214
0.0	0.0	0.0	-2589.0926	2251.1927	NaN	NaN	-0.3	0.8927	0.0221	0.0202	0.0216	0.0221	0.0213
0.0	0.0	0.0	-768.0926	-88.8073	NaN	NaN	0.1036	0.8926	0.0222	0.0202	0.0216	0.0222	0.0213
0.0	0.0	0.0	-2171.0926	-266.8073	NaN	NaN	0.1094	0.8925	0.0223	0.0202	0.0216	0.0222	0.0211
0.0	0.0	0.0	-1039.0926	-1322.8073	NaN	NaN	0.5601	0.8922	0.0225	0.0204	0.0217	0.0222	0.021
0.0	0.0	0.0	-1859.0926	-1318.8073	NaN	NaN	0.415	0.8926	0.0225	0.0204	0.0216	0.0221	0.0208
0.0	0.0	0.0	-3098.0926	1121.1927	NaN	NaN	-0.3	0.8928	0.0224	0.0203	0.0216	0.0221	0.0208
0.0	0.0	0.0	-2094.0926	-1446.8073	NaN	NaN	0.4086	0.8931	0.0223	0.0203	0.0215	0.022	0.0207
0.0	0.0	0.0	-1251.0926	1966.1927	NaN	NaN	1.3	0.893	0.0224	0.0203	0.0215	0.0221	0.0207
0.0	0.0	0.0	-1596.0926	977.1927	NaN	NaN	-0.3	0.8927	0.0225	0.0203	0.0215	0.0222	0.0207
0.0	0.0	0.0	-1339.0926	-500.8073	NaN	NaN	0.2722	0.8927	0.0225	0.0204	0.0215	0.0222	0.0207
0.0	0.0	0.0	303.9074	1950.1927	NaN	NaN	0.8652	0.8924	0.0226	0.0204	0.0216	0.0223	0.0207
0.0	0.0	0.0	-2268.0926	378.1927	NaN	NaN	-0.2001	0.8926	0.0225	0.0204	0.0216	0.0223	0.0206
0.0	0.0	0.0	576.9074	1151.1927	NaN	NaN	0.6662	0.8923	0.0227	0.0204	0.0217	0.0223	0.0206
0.0	0.0	0.0	-2618.0926	-371.8073	NaN	NaN	0.1244	0.892	0.0229	0.0205	0.0218	0.0223	0.0206
0.0	0.0	0.0	-329.0926	254.1927	NaN	NaN	-0.3	0.892	0.023	0.0206	0.0218	0.0221	0.0206
0.0	0.0	0.0	-1847.0926	-1342.8073	NaN	NaN	0.421	0.8917	0.0231	0.0207	0.0218	0.0221	0.0206
0.0	0.0	0.0	-1500.0926	1549.1927	NaN	NaN	1.3	0.8921	0.023	0.0206	0.0218	0.022	0.0206
0.0	0.0	0.0	-588.0926	-678.8073	NaN	NaN	0.5358	0.8917	0.023	0.0207	0.0219	0.0221	0.0206
0.0	0.0	0.0	567.9074	825.1927	NaN	NaN	0.5923	0.8916	0.023	0.0208	0.0219	0.022	0.0206
0.0	0.0	0.0	-1287.0926	-2205.8073	NaN	NaN	0.6315	0.8907	0.0232	0.0211	0.0222	0.022	0.0208
0.0	0.0	0.0	-2150.0926	-2058.8073	NaN	NaN	0.4892	0.8907	0.0231	0.0212	0.0222	0.0218	0.0208
0.0	0.0	0.0	-1769.0926	-606.8073	NaN	NaN	0.2554	0.8909	0.023	0.0213	0.0223	0.0217	0.0208
0.0	0.0	0.0	-2716.0926	-1521.8073	NaN	NaN	0.3591	0.8912	0.0228	0.0212	0.0223	0.0216	0.0208
0.0	0.0	0.0	-1425.0926	-618.8073	NaN	NaN	0.3028	0.8915	0.0227	0.0211	0.0223	0.0215	0.0208
0.0	0.0	0.0	-1779.0926	-557.8073	NaN	NaN	0.2387	0.8917	0.0226	0.0211	0.0223	0.0215	0.0208
0.0	0.0	0.0	-2393.0926	373.1927	NaN	NaN	-0.1848	0.8918	0.0226	0.0211	0.0223	0.0214	0.0209
0.0	0.0	0.0	-3054.0926	-2835.8073	NaN	NaN	0.4815	0.8917	0.0226	0.0212	0.0222	0.0214	0.0209
0.0	0.0	0.0	-1993.0926	-265.8073	NaN	NaN	0.1177	0.892	0.0224	0.0211	0.0222	0.0214	0.0209
0.0	0.0	0.0	-531.0926	-1043.8073	NaN	NaN	0.6628	0.8918	0.0225	0.0211	0.0222	0.0214	0.0209
0.0	0.0	0.0	-942.0926	-3404.8073	NaN	NaN	0.7833	0.8919	0.0225	0.0212	0.0221	0.0214	0.0209
0.0	0.0	0.0	-2378.0926	-930.8073	NaN	NaN	0.2813	0.8917	0.0226	0.0213	0.0222	0.0214	0.0209
0.0	0.0	0.0	-768.0926	-4308.8073	NaN	NaN	0.8487	0.8917	0.0226	0.0214	0.0221	0.0213	0.021
0.0	0.0	0.0	-2036.0926	1163.1927	NaN	NaN	-0.3	0.892	0.0224	0.0212	0.022	0.0214	0.021
0.0	0.0	0.0	-1799.0926	-1353.8073	NaN	NaN	0.4294	0.8918	0.0225	0.0211	0.0219	0.0216	0.0211
0.0	0.0	0.0	-2243.0926	-332.8073	NaN	NaN	0.1292	0.8918	0.0226	0.021	0.0218	0.0217	0.021
0.0	0.0	0.0	345.9074	-812.8073	NaN	NaN	1.3	0.8913	0.0227	0.0211	0.0218	0.022	0.0211
0.0	0.0	0.0	-1367.0926	948.1927	NaN	NaN	-0.3	0.8909	0.0229	0.0212	0.0219	0.022	0.0211
0.0	0.0	0.0	-2969.0926	-1076.8073	NaN	NaN	0.2661	0.8904	0.0231	0.0214	0.0219	0.022	0.0212
0.0	0.0	0.0	-2089.0926	18.1927	NaN	NaN	-0.0088	0.8905	0.0231	0.0213	0.0219	0.0221	0.0211
0.0	0.0	0.0	-866.0926	-885.8073	NaN	NaN	0.5056	0.8905	0.0231	0.0213	0.0219	0.0221	0.0212
0.0	0.0	0.0	-1715.0926	483.1927	NaN	NaN	-0.3	0.8907	0.023	0.0211	0.0218	0.0221	0.0212
0.0	0.0	0.0	-2060.0926	322.1927	NaN	NaN	-0.1854	0.8904	0.0231	0.0211	0.0218	0.0222	0.0213
0.0	0.0	0.0	-2249.0926	2547.1927	NaN	NaN	1.3	0.8907	0.023	0.021	0.0218	0.0223	0.0212
0.0	0.0	0.0	-1728.0926	-90.8073	NaN	NaN	0.0499	0.8906	0.023	0.0209	0.0218	0.0224	0.0213
0.0	0.0	0.0	-1911.0926	1655.1927	NaN	NaN	-0.3	0.8908	0.0229	0.0209	0.0218	0.0224	0.0212
0.0	0.0	0.0	-211.0926	-274.8073	NaN	NaN	0.5656	0.8904	0.023	0.0211	0.0219	0.0224	0.0212
0.0	0.0	0.0	-2410.0926	-2375.8073	NaN	NaN	0.4964	0.8901	0.0231	0.0213	0.022	0.0222	0.0213
0.0	0.0	0.0	-2584.0926	-2061.8073	NaN	NaN	0.4438	0.8899	0.0231	0.0215	0.0221	0.0221	0.0214
0.0	0.0	0.0	-2897.0926	-1023.8073	NaN	NaN	0.2611	0.8908	0.0227	0.0212	0.022	0.0219	0.0213
0.0	0.0	0.0	-1997.0926	-1131.8073	NaN	NaN	0.3617	0.8916	0.0223	0.0209	0.0218	0.022	0.0213
0.0	0.0	0.0	-1059.0926	-811.8073	NaN	NaN	0.4339	0.8924	0.022	0.0205	0.0217	0.0221	0.0212
0.0	0.0	0.0	368.9074	1344.1927	NaN	NaN	0.7847	0.8924	0.022	0.0204	0.0217	0.0222	0.0212
0.0	0.0	0.0	-424.0926	-283.8073	NaN	NaN	0.4009	0.8918	0.0222	0.0206	0.0218	0.0223	0.0213
0.0	0.0	0.0	-1728.0926	-2637.8073	NaN	NaN	0.6042	0.8913	0.0224	0.0208	0.0218	0.0223	0.0213
0.0	0.0	0.0	-3058.0926	-2659.8073	NaN	NaN	0.4652	0.8914	0.0224	0.0209	0.0218	0.0222	0.0213
0.0	0.0	0.0	-714.0926	-1888.8073	NaN	NaN	0.7257	0.892	0.0222	0.0207	0.0217	0.0222	0.0213
0.0	0.0	0.0	-582.0926	1814.1927	NaN	NaN	1.3	0.8924	0.022	0.0204	0.0217	0.0222	0.0213
0.0	0.0	0.0	-2307.0926	615.1927	NaN	NaN	-0.3	0.8923	0.022	0.0203	0.0217	0.0223	0.0213
0.0	0.0	0.0	-2389.0926	-126.8073	NaN	NaN	0.0504	0.8922	0.022	0.0204	0.0217	0.0224	0.0213
0.0	0.0	0.0	-1460.0926	625.1927	NaN	NaN	-0.3	0.8919	0.0222	0.0204	0.0218	0.0225	0.0213
0.0	0.0	0.0	-1671.0926	-453.8073	NaN	NaN	0.2136	0.8918	0.0222	0.0205	0.0218	0.0224	0.0212
0.0	0.0	0.0	-1906.0926	-1015.8073	NaN	NaN	0.3477	0.8913	0.0224	0.0207	0.0219	0.0224	0.0212
0.0	0.0	0.0	-2140.0926	-952.8073	NaN	NaN	0.3081	0.8912	0.0225	0.0208	0.0219	0.0224	0.0212
0.0	0.0	0.0	-2418.0926	-420.8073	NaN	NaN	0.1482	0.8916	0.0224	0.0208	0.0219	0.0222	0.0212
0.0	0.0	0.0	-1337.0926	88.1927	NaN	NaN	-0.0706	0.8918	0.0223	0.0208	0.0218	0.0222	0.0212
0.0	0.0	0.0	-2097.0926	813.1927	NaN	NaN	-0.3	0.8918	0.0222	0.0207	0.0218	0.0223	0.0212
0.0	0.0	0.0	-1922.0926	618.1927	NaN	NaN	-0.3	0.8914	0.0224	0.0208	0.0218	0.0224	0.0213
0.0	0.0	0.0	-1529.0926	968.1927	NaN	NaN	-0.3	0.8912	0.0225	0.0208	0.0218	0.0224	0.0213
0.0	0.0	0.0	-1806.0926	186.1927	NaN	NaN	-0.1149	0.8911	0.0225	0.0209	0.0218	0.0224	0.0213
0.0	0.0	0.0	-1838.0926	-985.8073	NaN	NaN	0.3491	0.8908	0.0226	0.021	0.0219	0.0224	0.0213
0.0	0.0	0.0	-372.0926	-47.8073	NaN	NaN	0.1139	0.8906	0.0228	0.021	0.0219	0.0224	0.0213
0.0	0.0	0.0	-852.0926	378.1927	NaN	NaN	-0.3	0.8901	0.023	0.0212	0.022	0.0224	0.0214
0.0	0.0	0.0	-1743.0926	-1747.8073	NaN	NaN	0.5007	0.8897	0.0231	0.0213	0.022	0.0224	0.0214
0.0	0.0	0.0	276.9074	976.1927	NaN	NaN	0.779	0.8899	0.0231	0.0212	0.022	0.0224	0.0214
0.0	0.0	0.0	-2290.0926	-906.8073	NaN	NaN	0.2837	0.8898	0.0231	0.0212	0.022	0.0225	0.0215
0.0	0.0	0.0	1049.9074	-1315.8073	NaN	NaN	1.3	0.8901	0.023	0.0211	0.0219	0.0225	0.0214
0.0	0.0	0.0	-230.0926	525.1927	NaN	NaN	1.3	0.8896	0.023	0.0212	0.022	0.0227	0.0215
0.0	0.0	0.0	-2618.0926	369.1927	NaN	NaN	-0.1642	0.8893	0.0232	0.0213	0.0221	0.0226	0.0214
0.0	0.0	0.0	-1985.0926	-959.8073	NaN	NaN	0.3259	0.8894	0.0231	0.0215	0.0222	0.0224	0.0214
0.0	0.0	0.0	-2330.0926	-2851.8073	NaN	NaN	0.5503	0.8895	0.023	0.0216	0.0223	0.0222	0.0214
0.0	0.0	0.0	-1468.0926	-1793.8073	NaN	NaN	0.5499	0.8902	0.0228	0.0214	0.0222	0.022	0.0213
0.0	0.0	0.0	-329.0926	-1388.8073	NaN	NaN	0.8084	0.8904	0.0227	0.0213	0.0222	0.0221	0.0213
0.0	0.0	0.0	-2418.0926	-616.8073	NaN	NaN	0.2032	0.8904	0.0226	0.0214	0.0222	0.022	0.0213
0.0	0.0	0.0	-2315.0926	-1311.8073	NaN	NaN	0.3617	0.8905	0.0226	0.0214	0.0222	0.0219	0.0214
0.0	0.0	0.0	-2877.0926	-2213.8073	NaN	NaN	0.4349	0.8907	0.0225	0.0213	0.0222	0.0219	0.0214
0.0	0.0	0.0	-1158.0926	-1975.8073	NaN	NaN	0.6305	0.8913	0.0223	0.021	0.022	0.022	0.0213
0.0	0.0	0.0	-1139.0926	2611.1927	NaN	NaN	1.3	0.8916	0.0222	0.0208	0.0219	0.0222	0.0213
0.0	0.0	0.0	-949.0926	-352.8073	NaN	NaN	0.271	0.8909	0.0225	0.021	0.022	0.0223	0.0213
0.0	0.0	0.0	-1954.0926	29.1927	NaN	NaN	-0.0152	0.8905	0.0227	0.0211	0.022	0.0223	0.0213
0.0	0.0	0.0	-1392.0926	-2044.8073	NaN	NaN	0.595	0.8904	0.0227	0.0212	0.0221	0.0222	0.0214
0.0	0.0	0.0	-1929.0926	-1001.8073	NaN	NaN	0.3418	0.8912	0.0225	0.021	0.0219	0.0221	0.0213
0.0	0.0	0.0	-1552.0926	-841.8073	NaN	NaN	0.3516	0.8915	0.0223	0.0207	0.0219	0.0222	0.0214
0.0	0.0	0.0	-686.0926	79.1927	NaN	NaN	-0.1305	0.8915	0.0222	0.0206	0.0219	0.0225	0.0214
0.0	0.0	0.0	-2284.0926	700.1927	NaN	NaN	-0.3	0.8913	0.0222	0.0206	0.0219	0.0226	0.0214
0.0	0.0	0.0	-583.0926	-173.8073	NaN	NaN	0.2296	0.8907	0.0225	0.0207	0.022	0.0227	0.0214
0.0	0.0	0.0	-2305.0926	-2677.8073	NaN	NaN	0.5374	0.8905	0.0227	0.021	0.022	0.0226	0.0213
0.0	0.0	0.0	-2840.0926	-447.8073	NaN	NaN	0.1362	0.8908	0.0226	0.0209	0.0219	0.0225	0.0212
0.0	0.0	0.0	-2872.0926	-2021.8073	NaN	NaN	0.4131	0.8911	0.0224	0.0209	0.0219	0.0225	0.0212
0.0	0.0	0.0	305.9074	1129.1927	NaN	NaN	0.7868	0.8915	0.0223	0.0207	0.0219	0.0226	0.0212
0.0	0.0	0.0	-2392.0926	-1965.8073	NaN	NaN	0.4511	0.8913	0.0223	0.0207	0.0219	0.0226	0.0213
0.0	0.0	0.0	-1127.0926	-1131.8073	NaN	NaN	0.501	0.8916	0.0221	0.0205	0.0218	0.0227	0.0213
0.0	0.0	0.0	-2062.0926	2965.1927	NaN	NaN	1.3	0.892	0.0218	0.0203	0.0218	0.0228	0.0213
0.0	0.0	0.0	-2954.0926	3305.1927	NaN	NaN	1.3	0.8919	0.0218	0.0203	0.0219	0.0228	0.0213
0.0	0.0	0.0	-3287.0926	472.1927	NaN	NaN	-0.1677	0.892	0.0219	0.0204	0.0219	0.0227	0.0211
0.0	0.0	0.0	-1472.0926	580.1927	NaN	NaN	-0.3	0.892	0.0221	0.0205	0.0219	0.0226	0.021
0.0	0.0	0.0	-1600.0926	-1258.8073	NaN	NaN	0.4403	0.892	0.0222	0.0206	0.0219	0.0224	0.0209
0.0	0.0	0.0	-3434.0926	-173.8073	NaN	NaN	0.0482	0.8922	0.0222	0.0206	0.0219	0.0223	0.0209
0.0	0.0	0.0	-2053.0926	-1403.8073	NaN	NaN	0.4061	0.8919	0.0222	0.0206	0.022	0.0225	0.0209
0.0	0.0	0.0	-2075.0926	553.1927	NaN	NaN	-0.3	0.8921	0.022	0.0204	0.0219	0.0226	0.0209
0.0	0.0	0.0	-395.0926	1977.1927	NaN	NaN	1.2497	0.8922	0.0219	0.0204	0.0219	0.0226	0.021
0.0	0.0	0.0	-2848.0926	-524.8073	NaN	NaN	0.1556	0.8918	0.0221	0.0205	0.022	0.0226	0.021
0.0	0.0	0.0	-2999.0926	-2791.8073	NaN	NaN	0.4821	0.8917	0.0221	0.0207	0.022	0.0224	0.021
0.0	0.0	0.0	-1727.0926	968.1927	NaN	NaN	-0.3	0.8915	0.0222	0.0208	0.0222	0.0223	0.021
0.0	0.0	0.0	-1932.0926	-1440.8073	NaN	NaN	0.4272	0.8915	0.0222	0.0209	0.0222	0.0222	0.0211
0.0	0.0	0.0	-821.0926	-3413.8073	NaN	NaN	0.8061	0.8912	0.0222	0.0209	0.0223	0.0223	0.0211
0.0	0.0	0.0	-1655.0926	-952.8073	NaN	NaN	0.3654	0.8912	0.0222	0.0209	0.0222	0.0224	0.0211
0.0	0.0	0.0	-2052.0926	2406.1927	NaN	NaN	1.3	0.8914	0.0221	0.0207	0.0221	0.0225	0.0212
0.0	0.0	0.0	-2069.0926	-1529.8073	NaN	NaN	0.4251	0.8909	0.0222	0.0208	0.0222	0.0227	0.0212
0.0	0.0	0.0	-1673.0926	1216.1927	NaN	NaN	-0.3	0.8906	0.0223	0.0208	0.0223	0.0227	0.0212
0.0	0.0	0.0	-890.0926	-2841.8073	NaN	NaN	0.7615	0.8901	0.0225	0.0211	0.0224	0.0227	0.0213
0.0	0.0	0.0	-731.0926	-2480.8073	NaN	NaN	0.7724	0.8901	0.0226	0.0212	0.0224	0.0226	0.0212
0.0	0.0	0.0	-1077.0926	-1262.8073	NaN	NaN	0.5397	0.89	0.0226	0.0212	0.0225	0.0226	0.0212
0.0	0.0	0.0	-2921.0926	-56.8073	NaN	NaN	0.0191	0.8899	0.0226	0.0212	0.0225	0.0226	0.0212
0.0	0.0	0.0	-1373.0926	-1897.8073	NaN	NaN	0.5802	0.8902	0.0225	0.0211	0.0225	0.0225	0.0212
0.0	0.0	0.0	-1046.0926	-1006.8073	NaN	NaN	0.4904	0.8904	0.0223	0.021	0.0224	0.0225	0.0213
0.0	0.0	0.0	-2009.0926	-2732.8073	NaN	NaN	0.5763	0.8902	0.0224	0.021	0.0224	0.0226	0.0214
0.0	0.0	0.0	-426.0926	126.1927	NaN	NaN	-0.3	0.8907	0.0222	0.0208	0.0223	0.0227	0.0213
0.0	0.0	0.0	-1105.0926	-2233.8073	NaN	NaN	0.669	0.8904	0.0222	0.0209	0.0224	0.0227	0.0214
0.0	0.0	0.0	-250.0926	-2407.8073	NaN	NaN	0.9059	0.8904	0.0223	0.0209	0.0224	0.0227	0.0213
0.0	0.0	0.0	-1543.0926	-2071.8073	NaN	NaN	0.5731	0.8903	0.0223	0.021	0.0224	0.0226	0.0213
0.0	0.0	0.0	-4031.0926	-2848.8073	NaN	NaN	0.4141	0.8904	0.0223	0.021	0.0224	0.0226	0.0213
0.0	0.0	0.0	-1073.0926	-1406.8073	NaN	NaN	0.5673	0.8907	0.0222	0.0209	0.0223	0.0226	0.0213
0.0	0.0	0.0	-2155.0926	-943.8073	NaN	NaN	0.3046	0.891	0.0221	0.0207	0.0222	0.0226	0.0213
0.0	0.0	0.0	-1834.0926	-1774.8073	NaN	NaN	0.4918	0.891	0.0221	0.0207	0.0222	0.0227	0.0214
0.0	0.0	0.0	-1505.0926	-856.8073	NaN	NaN	0.3628	0.8915	0.0219	0.0205	0.0221	0.0228	0.0213
0.0	0.0	0.0	-1734.0926	3242.1927	NaN	NaN	1.3	0.8913	0.0219	0.0204	0.0221	0.023	0.0214
0.0	0.0	0.0	-799.0926	542.1927	NaN	NaN	-0.3	0.8912	0.0219	0.0204	0.0221	0.023	0.0214
0.0	0.0	0.0	-1935.0926	1571.1927	NaN	NaN	-0.3	0.891	0.022	0.0205	0.0221	0.0231	0.0213
0.0	0.0	0.0	-2204.0926	-1489.8073	NaN	NaN	0.4033	0.8908	0.0222	0.0206	0.0221	0.0231	0.0213
0.0	0.0	0.0	-312.0926	441.1927	NaN	NaN	1.3	0.8913	0.0221	0.0205	0.022	0.0229	0.0212
0.0	0.0	0.0	-2260.0926	1389.1927	NaN	NaN	-0.3	0.8911	0.0221	0.0205	0.0221	0.023	0.0212
0.0	0.0	0.0	-1962.0926	-1743.8073	NaN	NaN	0.4705	0.8913	0.0222	0.0205	0.0221	0.0228	0.0211
0.0	0.0	0.0	-2017.0926	1351.1927	NaN	NaN	-0.3	0.8916	0.0221	0.0205	0.0221	0.0228	0.021
0.0	0.0	0.0	-1937.0926	-476.8073	NaN	NaN	0.1975	0.8915	0.0221	0.0206	0.0221	0.0227	0.021
0.0	0.0	0.0	-3023.0926	-845.8073	NaN	NaN	0.2186	0.8918	0.0221	0.0206	0.0221	0.0225	0.0209
0.0	0.0	0.0	-1264.0926	-2692.8073	NaN	NaN	0.6805	0.8917	0.0221	0.0208	0.0221	0.0223	0.021
0.0	0.0	0.0	-1487.0926	-2638.8073	NaN	NaN	0.6396	0.892	0.022	0.0207	0.0221	0.0222	0.021
0.0	0.0	0.0	-1328.0926	227.1927	NaN	NaN	-0.2064	0.892	0.022	0.0207	0.022	0.0223	0.021
0.0	0.0	0.0	-3151.0926	412.1927	NaN	NaN	-0.1505	0.892	0.0219	0.0206	0.022	0.0225	0.0211
0.0	0.0	0.0	-625.0926	1148.1927	NaN	NaN	1.3	0.8916	0.0219	0.0205	0.0221	0.0226	0.0212
0.0	0.0	0.0	801.9074	-1570.8073	NaN	NaN	1.3	0.8912	0.0221	0.0206	0.0221	0.0227	0.0212
0.0	0.0	0.0	-1516.0926	-2124.8073	NaN	NaN	0.5836	0.8908	0.0223	0.0207	0.0222	0.0227	0.0212
0.0	0.0	0.0	-791.0926	-1140.8073	NaN	NaN	0.5905	0.8908	0.0224	0.0208	0.0222	0.0227	0.0211
0.0	0.0	0.0	-237.0926	783.1927	NaN	NaN	1.3	0.8909	0.0224	0.0208	0.0222	0.0226	0.0211
0.0	0.0	0.0	-4469.0926	-2291.8073	NaN	NaN	0.339	0.8908	0.0224	0.0209	0.0223	0.0225	0.0211
0.0	0.0	0.0	-1745.0926	-1533.8073	NaN	NaN	0.4678	0.8914	0.0222	0.0208	0.0222	0.0224	0.021
0.0	0.0	0.0	-2108.0926	1696.1927	NaN	NaN	-0.3	0.8912	0.0222	0.0208	0.0223	0.0225	0.021
0.0	0.0	0.0	-2426.0926	-273.8073	NaN	NaN	0.1014	0.8907	0.0224	0.0209	0.0224	0.0225	0.0211
0.0	0.0	0.0	-2244.0926	-1500.8073	NaN	NaN	0.4008	0.8903	0.0225	0.0212	0.0225	0.0224	0.0211
0.0	0.0	0.0	-2279.0926	-2023.8073	NaN	NaN	0.4703	0.89	0.0226	0.0214	0.0226	0.0223	0.0211
0.0	0.0	0.0	-1047.0926	-2779.8073	NaN	NaN	0.7264	0.8905	0.0224	0.0213	0.0225	0.0222	0.0211
0.0	0.0	0.0	-1820.0926	-2196.8073	NaN	NaN	0.5469	0.8909	0.0223	0.0211	0.0225	0.0222	0.0211
0.0	0.0	0.0	-947.0926	-1341.8073	NaN	NaN	0.5862	0.8908	0.0223	0.0211	0.0224	0.0223	0.0211
0.0	0.0	0.0	-2744.0926	158.1927	NaN	NaN	-0.0612	0.8906	0.0224	0.0211	0.0224	0.0224	0.0212
0.0	0.0	0.0	-1970.0926	-2560.8073	NaN	NaN	0.5652	0.8902	0.0225	0.0212	0.0224	0.0224	0.0213
0.0	0.0	0.0	-2116.0926	584.1927	NaN	NaN	-0.3	0.8899	0.0226	0.0213	0.0223	0.0225	0.0213
0.0	0.0	0.0	-1782.0926	219.1927	NaN	NaN	-0.1402	0.8897	0.0227	0.0213	0.0223	0.0226	0.0213
0.0	0.0	0.0	632.9074	-2724.8073	NaN	NaN	1.3	0.8896	0.0228	0.0213	0.0223	0.0226	0.0214
0.0	0.0	0.0	-1386.0926	-737.8073	NaN	NaN	0.3474	0.8895	0.0228	0.0213	0.0223	0.0226	0.0214
0.0	0.0	0.0	-131.0926	-893.8073	NaN	NaN	0.8721	0.8895	0.0228	0.0213	0.0223	0.0227	0.0214
0.0	0.0	0.0	-2512.0926	-1432.8073	NaN	NaN	0.3632	0.8896	0.0227	0.0213	0.0222	0.0227	0.0215
0.0	0.0	0.0	-1945.0926	457.1927	NaN	NaN	-0.3	0.8895	0.0227	0.0213	0.0222	0.0227	0.0215
0.0	0.0	0.0	-2939.0926	-336.8073	NaN	NaN	0.1028	0.8895	0.0227	0.0214	0.0222	0.0226	0.0215
0.0	0.0	0.0	-2704.0926	-1741.8073	NaN	NaN	0.3918	0.8893	0.0228	0.0215	0.0223	0.0226	0.0215
0.0	0.0	0.0	-2767.0926	-1560.8073	NaN	NaN	0.3606	0.8894	0.0227	0.0215	0.0223	0.0226	0.0215
0.0	0.0	0.0	-2037.0926	2041.1927	NaN	NaN	1.3	0.8894	0.0227	0.0214	0.0223	0.0226	0.0215
0.0	0.0	0.0	-1812.0926	-3701.8073	NaN	NaN	0.6714	0.8895	0.0227	0.0215	0.0223	0.0226	0.0216
0.0	0.0	0.0	-1863.0926	-1497.8073	NaN	NaN	0.4457	0.8899	0.0225	0.0212	0.0222	0.0226	0.0215
0.0	0.0	0.0	690.9074	-1356.8073	NaN	NaN	1.3	0.89	0.0224	0.0211	0.0222	0.0227	0.0216
0.0	0.0	0.0	-1400.0926	-92.8073	NaN	NaN	0.0622	0.8903	0.0223	0.0209	0.0221	0.0228	0.0216
0.0	0.0	0.0	-390.0926	-1048.8073	NaN	NaN	0.7289	0.8901	0.0223	0.0209	0.0222	0.0228	0.0216
0.0	0.0	0.0	-4122.0926	-749.8073	NaN	NaN	0.1539	0.8899	0.0224	0.0211	0.0222	0.0228	0.0215
0.0	0.0	0.0	-566.0926	149.1927	NaN	NaN	-0.3	0.8902	0.0224	0.021	0.0222	0.0228	0.0215
0.0	0.0	0.0	-1589.0926	-3312.8073	NaN	NaN	0.6758	0.8902	0.0223	0.021	0.0222	0.0228	0.0215
0.0	0.0	0.0	-1233.0926	-56.8073	NaN	NaN	0.044	0.8904	0.0223	0.0208	0.0222	0.0229	0.0214
0.0	0.0	0.0	-2112.0926	632.1927	NaN	NaN	-0.3	0.8906	0.0221	0.0207	0.0221	0.023	0.0215
0.0	0.0	0.0	-2675.0926	-1605.8073	NaN	NaN	0.3751	0.8904	0.0222	0.0207	0.0221	0.0231	0.0215
0.0	0.0	0.0	-2784.0926	1368.1927	NaN	NaN	-0.3	0.8907	0.0221	0.0206	0.0221	0.0229	0.0214
0.0	0.0	0.0	-2733.0926	-814.8073	NaN	NaN	0.2297	0.8901	0.0224	0.0209	0.0223	0.0229	0.0214
0.0	0.0	0.0	-2242.0926	-3974.8073	NaN	NaN	0.6394	0.8902	0.0224	0.021	0.0222	0.0227	0.0214
0.0	0.0	0.0	-1950.0926	-1444.8073	NaN	NaN	0.4256	0.8902	0.0224	0.021	0.0223	0.0226	0.0215
0.0	0.0	0.0	-1399.0926	-2387.8073	NaN	NaN	0.6305	0.8903	0.0224	0.021	0.0222	0.0226	0.0215
0.0	0.0	0.0	-803.0926	-481.8073	NaN	NaN	0.375	0.8909	0.0221	0.0207	0.0221	0.0226	0.0215
0.0	0.0	0.0	552.9074	-1518.8073	NaN	NaN	1.3	0.8912	0.0219	0.0205	0.022	0.0228	0.0215
0.0	0.0	0.0	-272.0926	3674.1927	NaN	NaN	1.08	0.8907	0.022	0.0205	0.0221	0.0231	0.0216
0.0	0.0	0.0	-1092.0926	37.1927	NaN	NaN	-0.0353	0.8903	0.0221	0.0206	0.0221	0.0233	0.0217
0.0	0.0	0.0	-1788.0926	385.1927	NaN	NaN	-0.2746	0.8898	0.0222	0.0207	0.0222	0.0233	0.0217
0.0	0.0	0.0	-2052.0926	1903.1927	NaN	NaN	-0.3	0.8894	0.0225	0.0208	0.0222	0.0233	0.0217
0.0	0.0	0.0	-2470.0926	-207.8073	NaN	NaN	0.0776	0.8895	0.0227	0.0209	0.0222	0.0231	0.0216
0.0	0.0	0.0	-2026.0926	-2644.8073	NaN	NaN	0.5662	0.89	0.0225	0.0209	0.0222	0.0229	0.0216
0.0	0.0	0.0	-766.0926	-241.8073	NaN	NaN	0.2399	0.8905	0.0223	0.0207	0.0222	0.0229	0.0215
0.0	0.0	0.0	-1318.0926	1191.1927	NaN	NaN	-0.3	0.8906	0.0222	0.0206	0.0222	0.0229	0.0215
0.0	0.0	0.0	-2181.0926	364.1927	NaN	NaN	-0.2004	0.8908	0.0221	0.0206	0.0222	0.0228	0.0215
0.0	0.0	0.0	-1572.0926	-1013.8073	NaN	NaN	0.3921	0.891	0.0221	0.0205	0.0222	0.0227	0.0215
0.0	0.0	0.0	-1197.0926	-1785.8073	NaN	NaN	0.5987	0.8911	0.022	0.0206	0.0222	0.0227	0.0214
0.0	0.0	0.0	-1857.0926	-305.8073	NaN	NaN	0.1414	0.8916	0.0218	0.0204	0.0222	0.0225	0.0214
0.0	0.0	0.0	-1200.0926	-209.8073	NaN	NaN	0.1488	0.8912	0.0219	0.0205	0.0223	0.0225	0.0214
0.0	0.0	0.0	-1458.0926	-2312.8073	NaN	NaN	0.6133	0.8913	0.0219	0.0206	0.0223	0.0224	0.0214
0.0	0.0	0.0	-1274.0926	-744.8073	NaN	NaN	0.3689	0.8914	0.0219	0.0205	0.0224	0.0223	0.0214
0.0	0.0	0.0	-1175.0926	-3797.8073	NaN	NaN	0.7637	0.8914	0.022	0.0207	0.0224	0.0222	0.0214
0.0	0.0	0.0	-2580.0926	-36.8073	NaN	NaN	0.0141	0.8916	0.0219	0.0206	0.0224	0.0222	0.0214
0.0	0.0	0.0	-1736.0926	-2549.8073	NaN	NaN	0.5949	0.8911	0.022	0.0207	0.0225	0.0222	0.0214
0.0	0.0	0.0	-2511.0926	614.1927	NaN	NaN	-0.3	0.8912	0.0221	0.0207	0.0224	0.0222	0.0213
0.0	0.0	0.0	-3925.0926	41.1927	NaN	NaN	-0.0106	0.8909	0.0222	0.0209	0.0225	0.0222	0.0214
0.0	0.0	0.0	-612.0926	-2474.8073	NaN	NaN	0.8017	0.8912	0.0222	0.0209	0.0223	0.0221	0.0213
0.0	0.0	0.0	-1571.0926	-211.8073	NaN	NaN	0.1188	0.8912	0.0223	0.0209	0.0223	0.0221	0.0213
0.0	0.0	0.0	-195.0926	975.1927	NaN	NaN	1.2501	0.8912	0.0224	0.0208	0.0222	0.0222	0.0212
0.0	0.0	0.0	-1019.0926	261.1927	NaN	NaN	-0.3	0.8908	0.0225	0.021	0.0222	0.0223	0.0213
0.0	0.0	0.0	-1385.0926	868.1927	NaN	NaN	-0.3	0.8902	0.0228	0.0211	0.0223	0.0223	0.0213
0.0	0.0	0.0	-1504.0926	-2391.8073	NaN	NaN	0.6139	0.89	0.0229	0.0213	0.0223	0.0221	0.0214
0.0	0.0	0.0	-1055.0926	-1495.8073	NaN	NaN	0.5864	0.8901	0.0228	0.0213	0.0223	0.022	0.0213
0.0	0.0	0.0	-1577.0926	-575.8073	NaN	NaN	0.2675	0.8904	0.0227	0.0212	0.0223	0.022	0.0213
0.0	0.0	0.0	-774.0926	936.1927	NaN	NaN	1.3	0.8906	0.0227	0.0212	0.0222	0.022	0.0213
0.0	0.0	0.0	-3108.0926	-1262.8073	NaN	NaN	0.2889	0.8901	0.0228	0.0214	0.0223	0.022	0.0214
0.0	0.0	0.0	300.9074	-1183.8073	NaN	NaN	1.3	0.8899	0.023	0.0215	0.0223	0.022	0.0213
0.0	0.0	0.0	-2571.0926	424.1927	NaN	NaN	-0.1976	0.8897	0.023	0.0216	0.0223	0.022	0.0214
0.0	0.0	0.0	-842.0926	-571.8073	NaN	NaN	0.4044	0.8895	0.023	0.0217	0.0223	0.022	0.0214
0.0	0.0	0.0	-868.0926	-1153.8073	NaN	NaN	0.5707	0.8895	0.0229	0.0217	0.0223	0.022	0.0215
0.0	0.0	0.0	-1861.0926	-2588.8073	NaN	NaN	0.5818	0.8895	0.0229	0.0217	0.0224	0.022	0.0215
0.0	0.0	0.0	-1129.0926	183.1927	NaN	NaN	-0.1937	0.8897	0.0228	0.0216	0.0224	0.022	0.0215
0.0	0.0	0.0	-2809.0926	-586.8073	NaN	NaN	0.1728	0.8896	0.0227	0.0217	0.0225	0.0219	0.0217
0.0	0.0	0.0	-3306.0926	-2550.8073	NaN	NaN	0.4355	0.8897	0.0226	0.0218	0.0225	0.0218	0.0217
0.0	0.0	0.0	-1654.0926	-2103.8073	NaN	NaN	0.5598	0.8899	0.0225	0.0217	0.0225	0.0217	0.0217
0.0	0.0	0.0	-3146.0926	-768.8073	NaN	NaN	0.1964	0.89	0.0224	0.0217	0.0225	0.0217	0.0217
0.0	0.0	0.0	-2437.0926	-1589.8073	NaN	NaN	0.3948	0.8899	0.0223	0.0217	0.0225	0.0217	0.0218
0.0	0.0	0.0	-2052.0926	-1058.8073	NaN	NaN	0.3404	0.89	0.0222	0.0217	0.0225	0.0218	0.0218
0.0	0.0	0.0	-2147.0926	-2029.8073	NaN	NaN	0.486	0.8899	0.0222	0.0217	0.0225	0.0218	0.0219
0.0	0.0	0.0	-2260.0926	-3046.8073	NaN	NaN	0.5741	0.8903	0.0221	0.0217	0.0223	0.0217	0.0219
0.0	0.0	0.0	-737.0926	-1415.8073	NaN	NaN	0.6576	0.8906	0.022	0.0215	0.0222	0.0218	0.0219
0.0	0.0	0.0	-2126.0926	-1113.8073	NaN	NaN	0.3438	0.8904	0.022	0.0214	0.0222	0.022	0.022
0.0	0.0	0.0	-3553.0926	-426.8073	NaN	NaN	0.1072	0.8903	0.022	0.0214	0.0222	0.022	0.022
0.0	0.0	0.0	-2631.0926	161.1927	NaN	NaN	-0.0653	0.8902	0.022	0.0214	0.0223	0.0221	0.0221
0.0	0.0	0.0	-2805.0926	-3661.8073	NaN	NaN	0.5662	0.8901	0.022	0.0214	0.0223	0.0221	0.0221
0.0	0.0	0.0	-1511.0926	-229.8073	NaN	NaN	0.132	0.8905	0.0219	0.0211	0.0221	0.0222	0.0221
0.0	0.0	0.0	-2815.0926	-2024.8073	NaN	NaN	0.4184	0.8905	0.0219	0.021	0.0221	0.0224	0.0221
0.0	0.0	0.0	-344.0926	1296.1927	NaN	NaN	1.3	0.8911	0.0217	0.0207	0.022	0.0225	0.022
0.0	0.0	0.0	-1667.0926	1298.1927	NaN	NaN	-0.3	0.8909	0.0218	0.0207	0.022	0.0226	0.0221
0.0	0.0	0.0	-2581.0926	600.1927	NaN	NaN	-0.3	0.8908	0.0219	0.0207	0.022	0.0227	0.022
0.0	0.0	0.0	-1240.0926	-129.8073	NaN	NaN	0.0948	0.8904	0.022	0.0208	0.022	0.0227	0.0221
0.0	0.0	0.0	-1728.0926	132.1927	NaN	NaN	-0.0828	0.8904	0.0221	0.0208	0.022	0.0226	0.0221
0.0	0.0	0.0	-1688.0926	-2398.8073	NaN	NaN	0.587	0.8906	0.0221	0.0208	0.0219	0.0225	0.0221
0.0	0.0	0.0	-726.0926	-1853.8073	NaN	NaN	0.7186	0.8915	0.0217	0.0206	0.0218	0.0224	0.0219
0.0	0.0	0.0	-2023.0926	2088.1927	NaN	NaN	1.3	0.8922	0.0215	0.0204	0.0217	0.0224	0.0218
0.0	0.0	0.0	-1261.0926	-763.8073	NaN	NaN	0.3772	0.8925	0.0213	0.0203	0.0217	0.0224	0.0218
0.0	0.0	0.0	149.9074	-48.8073	NaN	NaN	-0.3	0.8926	0.0213	0.0203	0.0217	0.0224	0.0217
0.0	0.0	0.0	-2314.0926	1109.1927	NaN	NaN	-0.3	0.8923	0.0214	0.0204	0.0217	0.0225	0.0217
0.0	0.0	0.0	-698.0926	966.1927	NaN	NaN	1.3	0.8925	0.0214	0.0204	0.0216	0.0224	0.0217
0.0	0.0	0.0	-2956.0926	-1077.8073	NaN	NaN	0.2672	0.8926	0.0214	0.0203	0.0216	0.0224	0.0217
0.0	0.0	0.0	-595.0926	1275.1927	NaN	NaN	1.3	0.893	0.0213	0.0202	0.0216	0.0224	0.0215
0.0	0.0	0.0	-1059.0926	2172.1927	NaN	NaN	1.3	0.8931	0.0212	0.0202	0.0216	0.0224	0.0216
0.0	0.0	0.0	-843.0926	1708.1927	NaN	NaN	1.3	0.8934	0.0211	0.0201	0.0215	0.0223	0.0215
0.0	0.0	0.0	-987.0926	2393.1927	NaN	NaN	1.3	0.8929	0.0214	0.0201	0.0216	0.0224	0.0215
0.0	0.0	0.0	-1585.0926	232.1927	NaN	NaN	-0.1716	0.8931	0.0215	0.0201	0.0216	0.0223	0.0215
0.0	0.0	0.0	-1956.0926	2029.1927	NaN	NaN	1.3	0.8935	0.0215	0.02	0.0216	0.0221	0.0214
0.0	0.0	0.0	-984.0926	-2544.8073	NaN	NaN	0.7211	0.8934	0.0216	0.0201	0.0216	0.022	0.0213
0.0	0.0	0.0	-2045.0926	3734.1927	NaN	NaN	1.3	0.8941	0.0214	0.02	0.0215	0.0219	0.0211
0.0	0.0	0.0	-2082.0926	-499.8073	NaN	NaN	0.1936	0.8941	0.0214	0.0201	0.0215	0.0218	0.0211
0.0	0.0	0.0	-1386.0926	2302.1927	NaN	NaN	1.3	0.8944	0.0213	0.0201	0.0215	0.0217	0.021
0.0	0.0	0.0	-2188.0926	-1284.8073	NaN	NaN	0.37	0.8939	0.0215	0.0203	0.0215	0.0217	0.0211
0.0	0.0	0.0	-3187.0926	628.1927	NaN	NaN	-0.2455	0.894	0.0215	0.0204	0.0214	0.0216	0.021
0.0	0.0	0.0	-1291.0926	301.1927	NaN	NaN	-0.3	0.8936	0.0216	0.0206	0.0215	0.0216	0.0211
0.0	0.0	0.0	-1699.0926	210.1927	NaN	NaN	-0.1412	0.8937	0.0217	0.0206	0.0215	0.0215	0.0211
0.0	0.0	0.0	-2337.0926	-3248.8073	NaN	NaN	0.5816	0.8929	0.0219	0.0208	0.0216	0.0215	0.0212
0.0	0.0	0.0	-335.0926	856.1927	NaN	NaN	1.3	0.8933	0.0219	0.0207	0.0215	0.0215	0.0212
0.0	0.0	0.0	-239.0926	-2022.8073	NaN	NaN	0.8943	0.8923	0.0221	0.0208	0.0217	0.0217	0.0214
0.0	0.0	0.0	-675.0926	2291.1927	NaN	NaN	1.3	0.8923	0.0221	0.0208	0.0217	0.0217	0.0213
0.0	0.0	0.0	-2656.0926	1324.1927	NaN	NaN	-0.3	0.892	0.0223	0.0209	0.0217	0.0218	0.0214
0.0	0.0	0.0	-1659.0926	-905.8073	NaN	NaN	0.3532	0.8918	0.0224	0.0209	0.0217	0.0218	0.0214
0.0	0.0	0.0	-614.0926	-134.8073	NaN	NaN	0.18	0.8916	0.0224	0.021	0.0218	0.0219	0.0213
0.0	0.0	0.0	-1597.0926	75.1927	NaN	NaN	-0.0494	0.8913	0.0225	0.0211	0.0219	0.0219	0.0213
0.0	0.0	0.0	-3199.0926	-480.8073	NaN	NaN	0.1307	0.8912	0.0225	0.0212	0.0219	0.0218	0.0213
0.0	0.0	0.0	-1930.0926	-1195.8073	NaN	NaN	0.3825	0.8911	0.0225	0.0213	0.0221	0.0217	0.0213
0.0	0.0	0.0	-2494.0926	-3638.8073	NaN	NaN	0.5933	0.8913	0.0224	0.0214	0.0221	0.0215	0.0213
0.0	0.0	0.0	-2809.0926	-295.8073	NaN	NaN	0.0953	0.8918	0.0221	0.0213	0.0221	0.0214	0.0212
0.0	0.0	0.0	-2382.0926	-3480.8073	NaN	NaN	0.5937	0.8919	0.0221	0.0213	0.0221	0.0213	0.0213
0.0	0.0	0.0	-3141.0926	558.1927	NaN	NaN	-0.2161	0.8925	0.0218	0.0211	0.022	0.0213	0.0213
0.0	0.0	0.0	-2590.0926	-1556.8073	NaN	NaN	0.3754	0.8926	0.0217	0.0209	0.0219	0.0214	0.0214
0.0	0.0	0.0	-1752.0926	2197.1927	NaN	NaN	1.3	0.8929	0.0217	0.0207	0.0218	0.0215	0.0214
0.0	0.0	0.0	-3355.0926	171.1927	NaN	NaN	-0.0538	0.8928	0.0217	0.0206	0.0217	0.0217	0.0215
0.0	0.0	0.0	-129.0926	592.1927	NaN	NaN	1.2788	0.8931	0.0217	0.0205	0.0216	0.0217	0.0213
0.0	0.0	0.0	-1233.0926	2621.1927	NaN	NaN	1.3	0.8929	0.0218	0.0205	0.0216	0.0218	0.0214
0.0	0.0	0.0	-1831.0926	-1582.8073	NaN	NaN	0.4636	0.8923	0.022	0.0207	0.0217	0.0219	0.0214
0.0	0.0	0.0	-2387.0926	-1214.8073	NaN	NaN	0.3373	0.8922	0.0221	0.0207	0.0218	0.0219	0.0213
0.0	0.0	0.0	-1544.0926	436.1927	NaN	NaN	-0.3	0.892	0.0222	0.0208	0.0218	0.0219	0.0213
0.0	0.0	0.0	-2194.0926	-1250.8073	NaN	NaN	0.3631	0.8921	0.0222	0.0208	0.0218	0.0218	0.0213
0.0	0.0	0.0	-2143.0926	-1796.8073	NaN	NaN	0.4561	0.8922	0.0221	0.0208	0.0218	0.0218	0.0213
0.0	0.0	0.0	-1649.0926	-1070.8073	NaN	NaN	0.3937	0.893	0.0218	0.0206	0.0217	0.0218	0.0211
0.0	0.0	0.0	-1791.0926	2861.1927	NaN	NaN	1.3	0.8929	0.0217	0.0206	0.0216	0.022	0.0211
0.0	0.0	0.0	-2190.0926	-308.8073	NaN	NaN	0.1236	0.893	0.0217	0.0207	0.0216	0.0219	0.0211
0.0	0.0	0.0	-580.0926	-515.8073	NaN	NaN	0.4707	0.8925	0.022	0.0209	0.0216	0.0219	0.0211
0.0	0.0	0.0	-1910.0926	-3254.8073	NaN	NaN	0.6302	0.8921	0.0221	0.021	0.0217	0.0219	0.0212
0.0	0.0	0.0	-2428.0926	1155.1927	NaN	NaN	-0.3	0.8931	0.0217	0.0208	0.0215	0.0218	0.0211
0.0	0.0	0.0	-1967.0926	9.1927	NaN	NaN	-0.0047	0.8934	0.0215	0.0206	0.0215	0.0219	0.0211
0.0	0.0	0.0	131.9074	865.1927	NaN	NaN	0.8677	0.8936	0.0214	0.0205	0.0215	0.022	0.021
0.0	0.0	0.0	-2276.0926	-90.8073	NaN	NaN	0.0384	0.8927	0.0217	0.0206	0.0217	0.0221	0.0211
0.0	0.0	0.0	-1768.0926	81.1927	NaN	NaN	-0.0481	0.8928	0.0218	0.0207	0.0216	0.022	0.0211
0.0	0.0	0.0	-3784.0926	1950.1927	NaN	NaN	-0.3	0.8929	0.0218	0.0207	0.0217	0.0219	0.0211
0.0	0.0	0.0	-2901.0926	-311.8073	NaN	NaN	0.097	0.8931	0.0217	0.0207	0.0216	0.0218	0.0211
0.0	0.0	0.0	-1469.0926	1232.1927	NaN	NaN	-0.3	0.8934	0.0216	0.0206	0.0216	0.0218	0.021
0.0	0.0	0.0	-141.0926	1450.1927	NaN	NaN	1.1078	0.8932	0.0216	0.0207	0.0217	0.0219	0.021
0.0	0.0	0.0	-1172.0926	-107.8073	NaN	NaN	0.0842	0.8927	0.0218	0.0209	0.0217	0.0219	0.021
0.0	0.0	0.0	-1113.0926	15.1927	NaN	NaN	-0.0138	0.8921	0.022	0.0211	0.0219	0.0218	0.0211
0.0	0.0	0.0	-2481.0926	-1879.8073	NaN	NaN	0.4311	0.8918	0.022	0.0212	0.022	0.0217	0.0213
0.0	0.0	0.0	-1987.0926	-1379.8073	NaN	NaN	0.4098	0.8922	0.0219	0.0211	0.0219	0.0216	0.0212
0.0	0.0	0.0	-800.0926	-2097.8073	NaN	NaN	0.7239	0.8924	0.0217	0.0211	0.0219	0.0216	0.0212
0.0	0.0	0.0	-977.0926	572.1927	NaN	NaN	-0.3	0.8926	0.0217	0.021	0.0219	0.0217	0.0212
0.0	0.0	0.0	-1636.0926	-2892.8073	NaN	NaN	0.6387	0.8917	0.0219	0.0213	0.022	0.0217	0.0214
0.0	0.0	0.0	-1836.0926	-1476.8073	NaN	NaN	0.4458	0.8915	0.022	0.0214	0.022	0.0218	0.0214
0.0	0.0	0.0	-1657.0926	-2094.8073	NaN	NaN	0.5583	0.8912	0.0221	0.0214	0.022	0.0218	0.0214
0.0	0.0	0.0	-1925.0926	623.1927	NaN	NaN	-0.3	0.8911	0.0221	0.0215	0.022	0.0219	0.0215
0.0	0.0	0.0	-2969.0926	-950.8073	NaN	NaN	0.2426	0.8908	0.0222	0.0216	0.022	0.0219	0.0215
0.0	0.0	0.0	-1526.0926	-1909.8073	NaN	NaN	0.5558	0.8911	0.0221	0.0215	0.0219	0.0219	0.0215
0.0	0.0	0.0	-1709.0926	564.1927	NaN	NaN	-0.3	0.8909	0.0221	0.0215	0.0219	0.0221	0.0215
0.0	0.0	0.0	-2085.0926	149.1927	NaN	NaN	-0.0771	0.8907	0.0221	0.0216	0.0219	0.0221	0.0216
0.0	0.0	0.0	-953.0926	-2563.8073	NaN	NaN	0.729	0.8903	0.0222	0.0218	0.022	0.0221	0.0216
0.0	0.0	0.0	-2557.0926	-2023.8073	NaN	NaN	0.4418	0.89	0.0224	0.0219	0.0221	0.0221	0.0216
0.0	0.0	0.0	-3371.0926	-787.8073	NaN	NaN	0.1894	0.8907	0.0222	0.0217	0.0219	0.022	0.0215
0.0	0.0	0.0	-2350.0926	-341.8073	NaN	NaN	0.127	0.8911	0.022	0.0215	0.0218	0.022	0.0216
0.0	0.0	0.0	-3060.0926	1301.1927	NaN	NaN	-0.3	0.8914	0.0218	0.0214	0.0218	0.0221	0.0215
0.0	0.0	0.0	-1313.0926	1756.1927	NaN	NaN	1.3	0.8915	0.0217	0.0212	0.0217	0.0223	0.0216
0.0	0.0	0.0	-1875.0926	219.1927	NaN	NaN	-0.1324	0.8908	0.0219	0.0213	0.0218	0.0225	0.0217
0.0	0.0	0.0	-2802.0926	1281.1927	NaN	NaN	-0.3	0.891	0.0219	0.0211	0.0218	0.0225	0.0217
0.0	0.0	0.0	-1764.0926	-139.8073	NaN	NaN	0.0734	0.8909	0.0219	0.0211	0.0218	0.0226	0.0218
0.0	0.0	0.0	-1589.0926	-1343.8073	NaN	NaN	0.4582	0.891	0.0218	0.021	0.0218	0.0226	0.0217
0.0	0.0	0.0	-3275.0926	4064.1927	NaN	NaN	1.3	0.8911	0.0218	0.0209	0.0218	0.0227	0.0217
0.0	0.0	0.0	-2169.0926	-2394.8073	NaN	NaN	0.5247	0.8905	0.022	0.021	0.022	0.0228	0.0217
0.0	0.0	0.0	-1214.0926	2356.1927	NaN	NaN	1.3	0.8908	0.0219	0.0209	0.0219	0.0228	0.0217
0.0	0.0	0.0	-2924.0926	-1741.8073	NaN	NaN	0.3733	0.8903	0.0221	0.0211	0.022	0.0228	0.0217
0.0	0.0	0.0	-2372.0926	-1260.8073	NaN	NaN	0.3471	0.8907	0.022	0.021	0.0219	0.0227	0.0216
0.0	0.0	0.0	-2769.0926	-2380.8073	NaN	NaN	0.4623	0.8908	0.0218	0.021	0.022	0.0228	0.0216
0.0	0.0	0.0	-2261.0926	2498.1927	NaN	NaN	1.3	0.8917	0.0214	0.0208	0.0218	0.0227	0.0215
0.0	0.0	0.0	-3013.0926	-273.8073	NaN	NaN	0.0833	0.8912	0.0216	0.021	0.0219	0.0227	0.0216
0.0	0.0	0.0	-3753.0926	-1042.8073	NaN	NaN	0.2174	0.8914	0.0216	0.021	0.0219	0.0226	0.0216
0.0	0.0	0.0	-2882.0926	-1254.8073	NaN	NaN	0.3033	0.8912	0.0216	0.021	0.0219	0.0227	0.0216
0.0	0.0	0.0	-1159.0926	798.1927	NaN	NaN	-0.3	0.8918	0.0214	0.0208	0.0218	0.0226	0.0215
0.0	0.0	0.0	-3094.0926	-737.8073	NaN	NaN	0.1925	0.8918	0.0214	0.0208	0.0218	0.0226	0.0216
0.0	0.0	0.0	-1069.0926	-1028.8073	NaN	NaN	0.4904	0.8923	0.0213	0.0207	0.0217	0.0225	0.0215
0.0	0.0	0.0	-1361.0926	-659.8073	NaN	NaN	0.3265	0.8927	0.0211	0.0205	0.0217	0.0226	0.0214
0.0	0.0	0.0	-2154.0926	2629.1927	NaN	NaN	1.3	0.8931	0.0209	0.0203	0.0217	0.0226	0.0214
0.0	0.0	0.0	-1679.0926	2145.1927	NaN	NaN	1.3	0.8929	0.021	0.0203	0.0217	0.0227	0.0213
0.0	0.0	0.0	-1006.0926	-902.8073	NaN	NaN	0.4729	0.8922	0.0214	0.0205	0.0219	0.0228	0.0213
0.0	0.0	0.0	-1944.0926	-1873.8073	NaN	NaN	0.4908	0.8922	0.0215	0.0205	0.0219	0.0226	0.0212
0.0	0.0	0.0	-1373.0926	1336.1927	NaN	NaN	-0.3	0.893	0.0213	0.0203	0.0218	0.0225	0.0211
0.0	0.0	0.0	-2210.0926	2536.1927	NaN	NaN	1.3	0.8929	0.0212	0.0202	0.0219	0.0226	0.0212
0.0	0.0	0.0	-3077.0926	-2021.8073	NaN	NaN	0.3965	0.8925	0.0213	0.0203	0.0221	0.0227	0.0211
0.0	0.0	0.0	-825.0926	1935.1927	NaN	NaN	1.3	0.8925	0.0214	0.0203	0.0221	0.0227	0.021
0.0	0.0	0.0	-1183.0926	-1832.8073	NaN	NaN	0.6077	0.892	0.0216	0.0206	0.0222	0.0226	0.0211
0.0	0.0	0.0	-1745.0926	-2377.8073	NaN	NaN	0.5767	0.892	0.0216	0.0207	0.0223	0.0224	0.0211
0.0	0.0	0.0	-2500.0926	-2448.8073	NaN	NaN	0.4948	0.8915	0.0217	0.0209	0.0224	0.0224	0.0211
0.0	0.0	0.0	-2332.0926	-53.8073	NaN	NaN	0.0226	0.8922	0.0215	0.0208	0.0223	0.0222	0.0211
0.0	0.0	0.0	-287.0926	-1520.8073	NaN	NaN	0.8412	0.8918	0.0215	0.0208	0.0224	0.0223	0.0212
0.0	0.0	0.0	-2389.0926	-731.8073	NaN	NaN	0.2345	0.8916	0.0216	0.0209	0.0223	0.0224	0.0212
0.0	0.0	0.0	-2819.0926	206.1927	NaN	NaN	-0.0789	0.891	0.0218	0.0211	0.0224	0.0224	0.0212
0.0	0.0	0.0	-2363.0926	-2731.8073	NaN	NaN	0.5362	0.8904	0.0221	0.0214	0.0225	0.0223	0.0214
0.0	0.0	0.0	-866.0926	-1115.8073	NaN	NaN	0.563	0.8899	0.0222	0.0216	0.0225	0.0223	0.0214
0.0	0.0	0.0	-2798.0926	-2563.8073	NaN	NaN	0.4782	0.89	0.0222	0.0216	0.0226	0.0223	0.0213
0.0	0.0	0.0	-2580.0926	-960.8073	NaN	NaN	0.2713	0.8901	0.0222	0.0216	0.0225	0.0222	0.0213
0.0	0.0	0.0	-2172.0926	59.1927	NaN	NaN	-0.028	0.8902	0.0221	0.0215	0.0225	0.0223	0.0214
0.0	0.0	0.0	-785.0926	-2648.8073	NaN	NaN	0.7714	0.8903	0.0221	0.0215	0.0225	0.0223	0.0214
0.0	0.0	0.0	-2470.0926	-1816.8073	NaN	NaN	0.4238	0.8903	0.0221	0.0214	0.0224	0.0223	0.0214
0.0	0.0	0.0	-1038.0926	4289.1927	NaN	NaN	1.3	0.8908	0.022	0.0211	0.0223	0.0224	0.0214
0.0	0.0	0.0	-1419.0926	-529.8073	NaN	NaN	0.2718	0.8903	0.0221	0.0212	0.0224	0.0225	0.0215
0.0	0.0	0.0	-1863.0926	-1138.8073	NaN	NaN	0.3794	0.8902	0.0222	0.0213	0.0224	0.0225	0.0215
0.0	0.0	0.0	-417.0926	-1295.8073	NaN	NaN	0.7565	0.89	0.0223	0.0213	0.0225	0.0225	0.0214
0.0	0.0	0.0	-2969.0926	78.1927	NaN	NaN	-0.027	0.8902	0.0222	0.0213	0.0225	0.0223	0.0214
0.0	0.0	0.0	-1419.0926	-1830.8073	NaN	NaN	0.5633	0.8903	0.0221	0.0214	0.0226	0.0223	0.0215
0.0	0.0	0.0	-2371.0926	-979.8073	NaN	NaN	0.2924	0.8908	0.022	0.0212	0.0225	0.0221	0.0214
0.0	0.0	0.0	-3542.0926	-3443.8073	NaN	NaN	0.493	0.8911	0.0218	0.0212	0.0225	0.022	0.0215
0.0	0.0	0.0	-2546.0926	-2095.8073	NaN	NaN	0.4515	0.8916	0.0215	0.021	0.0224	0.022	0.0215
0.0	0.0	0.0	-1382.0926	880.1927	NaN	NaN	-0.3	0.891	0.0217	0.0211	0.0225	0.0222	0.0215
0.0	0.0	0.0	-4605.0926	-828.8073	NaN	NaN	0.1525	0.8906	0.0218	0.0212	0.0226	0.0222	0.0216
0.0	0.0	0.0	-2872.0926	-1480.8073	NaN	NaN	0.3402	0.8908	0.0218	0.0212	0.0225	0.0221	0.0216
0.0	0.0	0.0	-2404.0926	-1704.8073	NaN	NaN	0.4149	0.8913	0.0216	0.0211	0.0223	0.022	0.0216
0.0	0.0	0.0	-3468.0926	-1265.8073	NaN	NaN	0.2674	0.8919	0.0214	0.0208	0.0222	0.0221	0.0216
0.0	0.0	0.0	-169.0926	-361.8073	NaN	NaN	0.6815	0.8919	0.0214	0.0208	0.0222	0.0221	0.0216
0.0	0.0	0.0	-1529.0926	664.1927	NaN	NaN	-0.3	0.8912	0.0216	0.0209	0.0223	0.0223	0.0217
0.0	0.0	0.0	-2951.0926	-1171.8073	NaN	NaN	0.2842	0.8908	0.0218	0.021	0.0223	0.0223	0.0218
0.0	0.0	0.0	-2541.0926	-2375.8073	NaN	NaN	0.4832	0.8911	0.0217	0.021	0.0222	0.0222	0.0217
0.0	0.0	0.0	-2640.0926	1270.1927	NaN	NaN	-0.3	0.8914	0.0217	0.0208	0.0222	0.0223	0.0217
0.0	0.0	0.0	-970.0926	-506.8073	NaN	NaN	0.3432	0.8913	0.0216	0.0208	0.0221	0.0224	0.0217
0.0	0.0	0.0	-2510.0926	-421.8073	NaN	NaN	0.1439	0.8906	0.0219	0.021	0.0222	0.0226	0.0216
0.0	0.0	0.0	-1453.0926	1791.1927	NaN	NaN	1.3	0.8904	0.0221	0.0211	0.0222	0.0226	0.0217
0.0	0.0	0.0	-2159.0926	-4026.8073	NaN	NaN	0.651	0.8895	0.0224	0.0214	0.0223	0.0226	0.0218
0.0	0.0	0.0	1126.9074	-2254.8073	NaN	NaN	1.3	0.8904	0.0221	0.0212	0.0221	0.0225	0.0217
0.0	0.0	0.0	-167.0926	-53.8073	NaN	NaN	0.2436	0.8902	0.022	0.0211	0.0221	0.0227	0.0218
0.0	0.0	0.0	-984.0926	947.1927	NaN	NaN	-0.3	0.8902	0.022	0.021	0.0221	0.0228	0.0219
0.0	0.0	0.0	-2790.0926	48.1927	NaN	NaN	-0.0176	0.8897	0.0221	0.0212	0.0222	0.0228	0.022
0.0	0.0	0.0	-1612.0926	-3900.8073	NaN	NaN	0.7076	0.8896	0.0222	0.0213	0.0221	0.0227	0.022
0.0	0.0	0.0	-3015.0926	-1399.8073	NaN	NaN	0.3171	0.8901	0.022	0.0212	0.022	0.0226	0.022
0.0	0.0	0.0	-1324.0926	879.1927	NaN	NaN	-0.3	0.8904	0.0219	0.021	0.022	0.0227	0.022
0.0	0.0	0.0	-1839.0926	1858.1927	NaN	NaN	1.3	0.89	0.022	0.0211	0.0221	0.0228	0.022
0.0	0.0	0.0	-1323.0926	-1898.8073	NaN	NaN	0.5893	0.8892	0.0223	0.0213	0.0222	0.0229	0.022
0.0	0.0	0.0	-2576.0926	-2703.8073	NaN	NaN	0.5121	0.8893	0.0223	0.0214	0.0222	0.0228	0.022
0.0	0.0	0.0	-1582.0926	368.1927	NaN	NaN	-0.3	0.8893	0.0222	0.0214	0.0223	0.0227	0.0221
0.0	0.0	0.0	-2943.0926	-2913.8073	NaN	NaN	0.4975	0.8895	0.022	0.0214	0.0223	0.0226	0.0221
0.0	0.0	0.0	-2644.0926	-1427.8073	NaN	NaN	0.3506	0.8897	0.0219	0.0212	0.0223	0.0227	0.0221
0.0	0.0	0.0	-2497.0926	-525.8073	NaN	NaN	0.1739	0.8899	0.0218	0.0212	0.0223	0.0227	0.0221
0.0	0.0	0.0	-2951.0926	737.1927	NaN	NaN	-0.3	0.8902	0.0217	0.0211	0.0222	0.0227	0.0221
0.0	0.0	0.0	-2542.0926	-3043.8073	NaN	NaN	0.5449	0.8902	0.0217	0.0212	0.0222	0.0226	0.0222
0.0	0.0	0.0	-1544.0926	-2478.8073	NaN	NaN	0.6162	0.8902	0.0217	0.0211	0.0222	0.0226	0.0221
0.0	0.0	0.0	-1353.0926	-448.8073	NaN	NaN	0.2491	0.8908	0.0215	0.0209	0.022	0.0226	0.0222
0.0	0.0	0.0	112.9074	-1350.8073	NaN	NaN	1.0912	0.8911	0.0213	0.0208	0.022	0.0226	0.0223
0.0	0.0	0.0	-1398.0926	-276.8073	NaN	NaN	0.1653	0.8914	0.0212	0.0206	0.0219	0.0227	0.0222
0.0	0.0	0.0	-3155.0926	2662.1927	NaN	NaN	-0.3	0.8915	0.0212	0.0205	0.0219	0.0227	0.0222
0.0	0.0	0.0	-2206.0926	-1396.8073	NaN	NaN	0.3877	0.8909	0.0213	0.0206	0.0219	0.0229	0.0223
0.0	0.0	0.0	-1928.0926	2113.1927	NaN	NaN	1.3	0.8909	0.0214	0.0206	0.0219	0.0229	0.0222
0.0	0.0	0.0	-799.0926	-2123.8073	NaN	NaN	0.7266	0.8903	0.0217	0.0208	0.022	0.023	0.0223
0.0	0.0	0.0	-3492.0926	-1609.8073	NaN	NaN	0.3155	0.8902	0.0218	0.0209	0.022	0.0229	0.0221
0.0	0.0	0.0	-1701.0926	918.1927	NaN	NaN	-0.3	0.8903	0.0218	0.0209	0.0219	0.0229	0.0221
0.0	0.0	0.0	-2232.0926	-1288.8073	NaN	NaN	0.366	0.8906	0.0217	0.0208	0.0219	0.0229	0.0221
0.0	0.0	0.0	308.9074	369.1927	NaN	NaN	0.5445	0.8913	0.0214	0.0206	0.0218	0.0228	0.0219
0.0	0.0	0.0	264.9074	36.1927	NaN	NaN	0.1202	0.8912	0.0214	0.0207	0.0218	0.0229	0.0219
0.0	0.0	0.0	-2138.0926	-224.8073	NaN	NaN	0.0951	0.891	0.0215	0.0207	0.0219	0.023	0.022
0.0	0.0	0.0	-1129.0926	109.1927	NaN	NaN	-0.1071	0.891	0.0215	0.0207	0.0218	0.023	0.022
0.0	0.0	0.0	-2480.0926	1982.1927	NaN	NaN	-0.3	0.8906	0.0217	0.0208	0.0219	0.023	0.022
0.0	0.0	0.0	-2380.0926	43.1927	NaN	NaN	-0.0185	0.8906	0.0218	0.0208	0.0219	0.0229	0.022
0.0	0.0	0.0	-1770.0926	-1392.8073	NaN	NaN	0.4404	0.891	0.0218	0.0207	0.0218	0.0228	0.0219
0.0	0.0	0.0	-890.0926	-134.8073	NaN	NaN	0.1315	0.8913	0.0216	0.0206	0.0218	0.0228	0.0218
0.0	0.0	0.0	-1081.0926	634.1927	NaN	NaN	-0.3	0.8917	0.0214	0.0205	0.0218	0.0228	0.0218
0.0	0.0	0.0	-2518.0926	540.1927	NaN	NaN	-0.2731	0.8914	0.0215	0.0206	0.0219	0.0229	0.0218
0.0	0.0	0.0	-2979.0926	1032.1927	NaN	NaN	-0.3	0.8918	0.0214	0.0205	0.0218	0.0228	0.0217
0.0	0.0	0.0	-1432.0926	-1326.8073	NaN	NaN	0.4809	0.8921	0.0213	0.0204	0.0218	0.0226	0.0218
0.0	0.0	0.0	-4258.0926	-244.8073	NaN	NaN	0.0544	0.8924	0.0213	0.0203	0.0218	0.0225	0.0217
0.0	0.0	0.0	-1679.0926	3187.1927	NaN	NaN	1.3	0.8927	0.0211	0.0203	0.0217	0.0225	0.0217
0.0	0.0	0.0	-2793.0926	-43.8073	NaN	NaN	0.0154	0.893	0.0211	0.0202	0.0217	0.0224	0.0216
0.0	0.0	0.0	77.9074	-137.8073	NaN	NaN	1.3	0.893	0.0211	0.0202	0.0217	0.0224	0.0216
0.0	0.0	0.0	-2875.0926	-1008.8073	NaN	NaN	0.2597	0.8934	0.0211	0.0201	0.0217	0.0222	0.0215
0.0	0.0	0.0	-1467.0926	-1675.8073	NaN	NaN	0.5332	0.8935	0.021	0.0201	0.0216	0.0222	0.0215
0.0	0.0	0.0	-1358.0926	126.1927	NaN	NaN	-0.1024	0.8938	0.0208	0.0201	0.0215	0.0222	0.0216
0.0	0.0	0.0	-2086.0926	2157.1927	NaN	NaN	1.3	0.8937	0.0207	0.0201	0.0215	0.0223	0.0216
0.0	0.0	0.0	-2890.0926	201.1927	NaN	NaN	-0.0748	0.8935	0.0209	0.0201	0.0216	0.0223	0.0215
0.0	0.0	0.0	-1450.0926	400.1927	NaN	NaN	-0.3	0.8933	0.0212	0.0202	0.0217	0.0223	0.0214
0.0	0.0	0.0	-3192.0926	-1333.8073	NaN	NaN	0.2947	0.8928	0.0215	0.0204	0.0218	0.0222	0.0213
0.0	0.0	0.0	-338.0926	-530.8073	NaN	NaN	0.6109	0.893	0.0215	0.0204	0.0217	0.0221	0.0212
0.0	0.0	0.0	-1269.0926	-3184.8073	NaN	NaN	0.7151	0.8931	0.0215	0.0204	0.0217	0.0221	0.0212
0.0	0.0	0.0	-2529.0926	-2075.8073	NaN	NaN	0.4508	0.8932	0.0213	0.0204	0.0217	0.0221	0.0212
0.0	0.0	0.0	256.9074	-1350.8073	NaN	NaN	1.2349	0.8933	0.0212	0.0203	0.0217	0.0222	0.0212
0.0	0.0	0.0	-2641.0926	-542.8073	NaN	NaN	0.1705	0.893	0.0213	0.0204	0.0217	0.0223	0.0213
0.0	0.0	0.0	-1998.0926	-364.8073	NaN	NaN	0.1544	0.8927	0.0214	0.0204	0.0217	0.0224	0.0213
0.0	0.0	0.0	-2058.0926	2706.1927	NaN	NaN	1.3	0.8927	0.0214	0.0205	0.0217	0.0224	0.0213
0.0	0.0	0.0	-1378.0926	-913.8073	NaN	NaN	0.3987	0.8927	0.0215	0.0204	0.0217	0.0224	0.0213
0.0	0.0	0.0	-1155.0926	143.1927	NaN	NaN	-0.1415	0.8926	0.0216	0.0205	0.0218	0.0225	0.0212
0.0	0.0	0.0	-1370.0926	1545.1927	NaN	NaN	1.3	0.8926	0.0216	0.0205	0.0218	0.0224	0.0211
0.0	0.0	0.0	-1133.0926	-1100.8073	NaN	NaN	0.4928	0.8923	0.0218	0.0205	0.0218	0.0224	0.0211
0.0	0.0	0.0	-871.0926	-2140.8073	NaN	NaN	0.7108	0.8922	0.0219	0.0206	0.0219	0.0225	0.021
0.0	0.0	0.0	-3519.0926	618.1927	NaN	NaN	-0.2131	0.8922	0.0219	0.0206	0.0219	0.0225	0.021
0.0	0.0	0.0	-3448.0926	-993.8073	NaN	NaN	0.2237	0.8921	0.0219	0.0207	0.0219	0.0224	0.0209
0.0	0.0	0.0	68.9074	855.1927	NaN	NaN	0.9254	0.8926	0.0218	0.0207	0.0218	0.0223	0.0208
0.0	0.0	0.0	-1188.0926	-2619.8073	NaN	NaN	0.688	0.8926	0.0218	0.0208	0.0219	0.0222	0.0208
0.0	0.0	0.0	-2304.0926	-2380.8073	NaN	NaN	0.5082	0.8926	0.0218	0.0209	0.0219	0.0221	0.0208
0.0	0.0	0.0	-1784.0926	1233.1927	NaN	NaN	-0.3	0.8929	0.0216	0.0208	0.0218	0.0221	0.0208
0.0	0.0	0.0	-2643.0926	-1003.8073	NaN	NaN	0.2752	0.8925	0.0217	0.0208	0.0219	0.0222	0.0209
0.0	0.0	0.0	-1758.0926	63.1927	NaN	NaN	-0.0373	0.8927	0.0215	0.0207	0.0219	0.0222	0.0209
0.0	0.0	0.0	-3495.0926	3334.1927	NaN	NaN	-0.3	0.8924	0.0216	0.0208	0.022	0.0223	0.0209
0.0	0.0	0.0	-3152.0926	-2369.8073	NaN	NaN	0.4292	0.8916	0.0219	0.021	0.0221	0.0223	0.021
0.0	0.0	0.0	-1672.0926	427.1927	NaN	NaN	-0.3	0.8921	0.0218	0.0211	0.022	0.0221	0.0209
0.0	0.0	0.0	198.9074	-1332.8073	NaN	NaN	1.1754	0.8913	0.022	0.0214	0.0222	0.0221	0.021
0.0	0.0	0.0	-1631.0926	-3457.8073	NaN	NaN	0.6795	0.8916	0.022	0.0215	0.0222	0.0218	0.021
0.0	0.0	0.0	-2758.0926	-632.8073	NaN	NaN	0.1866	0.8922	0.0218	0.0214	0.0221	0.0217	0.0209
0.0	0.0	0.0	-345.0926	-1973.8073	NaN	NaN	0.8512	0.8924	0.0217	0.0213	0.022	0.0217	0.0209
0.0	0.0	0.0	-1981.0926	1803.1927	NaN	NaN	-0.3	0.8923	0.0217	0.0213	0.0219	0.0218	0.021
0.0	0.0	0.0	-3336.0926	-1935.8073	NaN	NaN	0.3672	0.8913	0.022	0.0216	0.0221	0.0218	0.0211
0.0	0.0	0.0	-1632.0926	201.1927	NaN	NaN	-0.1406	0.8912	0.0221	0.0217	0.0221	0.0219	0.021
0.0	0.0	0.0	-2358.0926	-2418.8073	NaN	NaN	0.5064	0.8912	0.0221	0.0218	0.0221	0.0218	0.0211
0.0	0.0	0.0	-1702.0926	-1491.8073	NaN	NaN	0.4671	0.8915	0.022	0.0218	0.022	0.0216	0.021
0.0	0.0	0.0	-920.0926	-254.8073	NaN	NaN	0.2169	0.8917	0.0219	0.0218	0.022	0.0216	0.021
0.0	0.0	0.0	-1523.0926	-1476.8073	NaN	NaN	0.4923	0.8915	0.022	0.0218	0.022	0.0216	0.0211
0.0	0.0	0.0	-3113.0926	1232.1927	NaN	NaN	-0.3	0.8914	0.022	0.0217	0.022	0.0218	0.0211
0.0	0.0	0.0	-2261.0926	3584.1927	NaN	NaN	1.3	0.8916	0.0219	0.0216	0.0219	0.0218	0.0211
0.0	0.0	0.0	-1349.0926	-1976.8073	NaN	NaN	0.5944	0.8907	0.0222	0.0219	0.0221	0.0218	0.0214
0.0	0.0	0.0	-1108.0926	728.1927	NaN	NaN	-0.3	0.8909	0.0221	0.0219	0.0221	0.0217	0.0213
0.0	0.0	0.0	-2792.0926	1664.1927	NaN	NaN	-0.3	0.8903	0.0223	0.0222	0.0223	0.0216	0.0213
0.0	0.0	0.0	-3489.0926	516.1927	NaN	NaN	-0.1736	0.8906	0.0223	0.0223	0.0223	0.0214	0.0212
0.0	0.0	0.0	-2636.0926	-1.8073	NaN	NaN	0.0007	0.8907	0.0222	0.0224	0.0223	0.0213	0.0211
0.0	0.0	0.0	-3407.0926	-1737.8073	NaN	NaN	0.3378	0.8907	0.0223	0.0225	0.0222	0.0212	0.0211
0.0	0.0	0.0	-3423.0926	384.1927	NaN	NaN	-0.1264	0.891	0.0221	0.0225	0.0221	0.0211	0.0211
0.0	0.0	0.0	-3694.0926	-1492.8073	NaN	NaN	0.2878	0.891	0.0221	0.0226	0.0221	0.0211	0.0211
0.0	0.0	0.0	-2301.0926	165.1927	NaN	NaN	-0.0773	0.8914	0.0219	0.0225	0.022	0.0211	0.021
0.0	0.0	0.0	-2196.0926	-110.8073	NaN	NaN	0.048	0.8914	0.0218	0.0226	0.022	0.0211	0.0211
0.0	0.0	0.0	-3704.0926	-442.8073	NaN	NaN	0.1068	0.8916	0.0218	0.0226	0.022	0.0209	0.021
0.0	0.0	0.0	-1254.0926	-2657.8073	NaN	NaN	0.6794	0.8916	0.0218	0.0227	0.022	0.0209	0.021
0.0	0.0	0.0	-938.0926	-591.8073	NaN	NaN	0.3868	0.8917	0.0217	0.0227	0.022	0.0209	0.021
0.0	0.0	0.0	-4224.0926	538.1927	NaN	NaN	-0.146	0.8917	0.0217	0.0226	0.022	0.0209	0.0211
0.0	0.0	0.0	-2460.0926	-866.8073	NaN	NaN	0.2605	0.8917	0.0216	0.0225	0.022	0.021	0.0212
0.0	0.0	0.0	-772.0926	752.1927	NaN	NaN	-0.3	0.8916	0.0214	0.0224	0.022	0.0212	0.0212
0.0	0.0	0.0	-2005.0926	2860.1927	NaN	NaN	1.3	0.8914	0.0214	0.0224	0.0221	0.0214	0.0213
0.0	0.0	0.0	-1968.0926	997.1927	NaN	NaN	-0.3	0.8911	0.0216	0.0225	0.0223	0.0213	0.0212
0.0	0.0	0.0	-2029.0926	-1282.8073	NaN	NaN	0.3873	0.8906	0.0218	0.0227	0.0224	0.0213	0.0212
0.0	0.0	0.0	-2978.0926	-4113.8073	NaN	NaN	0.5801	0.8904	0.0219	0.0227	0.0224	0.0212	0.0212
0.0	0.0	0.0	-3588.0926	-309.8073	NaN	NaN	0.0795	0.8908	0.0218	0.0226	0.0224	0.0212	0.0211
0.0	0.0	0.0	-1688.0926	-4134.8073	NaN	NaN	0.7101	0.8907	0.0217	0.0226	0.0224	0.0213	0.0212
0.0	0.0	0.0	-2388.0926	16.1927	NaN	NaN	-0.0068	0.8906	0.0216	0.0225	0.0224	0.0215	0.0213
0.0	0.0	0.0	-2357.0926	-1537.8073	NaN	NaN	0.3948	0.8907	0.0214	0.0225	0.0224	0.0217	0.0214
0.0	0.0	0.0	-4161.0926	1773.1927	NaN	NaN	-0.3	0.8917	0.0209	0.0221	0.0222	0.0218	0.0213
0.0	0.0	0.0	-1430.0926	508.1927	NaN	NaN	-0.3	0.8923	0.0205	0.0218	0.0221	0.022	0.0213
0.0	0.0	0.0	-2307.0926	-313.8073	NaN	NaN	0.1197	0.8929	0.0202	0.0216	0.022	0.022	0.0212
0.0	0.0	0.0	-2639.0926	94.1927	NaN	NaN	-0.037	0.8931	0.0201	0.0215	0.0219	0.0221	0.0213
0.0	0.0	0.0	-2938.0926	-534.8073	NaN	NaN	0.154	0.8925	0.0203	0.0214	0.022	0.0223	0.0215
0.0	0.0	0.0	-2238.0926	-258.8073	NaN	NaN	0.1037	0.8911	0.0207	0.0211	0.0223	0.0228	0.022
0.0	0.0	0.0	-3758.0926	-1780.8073	NaN	NaN	0.3215	0.8912	0.0209	0.0209	0.0222	0.023	0.0219
0.0	0.0	0.0	-1413.0926	-42.8073	NaN	NaN	0.0294	0.891	0.0209	0.0207	0.0222	0.0233	0.0219
0.0	0.0	0.0	-1745.0926	-442.8073	NaN	NaN	0.2024	0.8906	0.0211	0.0206	0.0223	0.0235	0.0219
0.0	0.0	0.0	83.9074	-898.8073	NaN	NaN	1.103	0.8904	0.0212	0.0206	0.0223	0.0236	0.0219
0.0	0.0	0.0	-2425.0926	-749.8073	NaN	NaN	0.2362	0.8904	0.0214	0.0205	0.0222	0.0236	0.0219
0.0	0.0	0.0	-1511.0926	-2792.8073	NaN	NaN	0.6489	0.8899	0.0216	0.0205	0.0223	0.0238	0.0218
0.0	0.0	0.0	-1465.0926	959.1927	NaN	NaN	-0.3	0.8889	0.0218	0.0204	0.0226	0.0243	0.0219
0.0	0.0	0.0	-1284.0926	-135.8073	NaN	NaN	0.0956	0.888	0.022	0.0203	0.0229	0.0249	0.0219
0.0	0.0	0.0	-1907.0926	982.1927	NaN	NaN	-0.3	0.8877	0.0223	0.0203	0.023	0.025	0.0218
0.0	0.0	0.0	-3395.0926	285.1927	NaN	NaN	-0.0917	0.8886	0.0222	0.0204	0.0227	0.0245	0.0216
0.0	0.0	0.0	-2347.0926	-39.8073	NaN	NaN	0.0167	0.888	0.0225	0.0206	0.0227	0.0244	0.0217
0.0	0.0	0.0	-3427.0926	-1293.8073	NaN	NaN	0.2741	0.8877	0.0228	0.0208	0.0227	0.0243	0.0217
0.0	0.0	0.0	-2903.0926	-186.8073	NaN	NaN	0.0605	0.8867	0.0231	0.0211	0.0229	0.0245	0.0217
0.0	0.0	0.0	-1795.0926	-1846.8073	NaN	NaN	0.5071	0.8863	0.0232	0.0213	0.0231	0.0246	0.0215
0.0	0.0	0.0	-3369.0926	-2167.8073	NaN	NaN	0.3915	0.8861	0.0233	0.0214	0.0232	0.0246	0.0214
0.0	0.0	0.0	-3225.0926	339.1927	NaN	NaN	-0.1175	0.8855	0.0235	0.0215	0.0234	0.0247	0.0213
0.0	0.0	0.0	-3348.0926	-134.8073	NaN	NaN	0.0387	0.8853	0.0237	0.0216	0.0234	0.0246	0.0213
0.0	0.0	0.0	-3823.0926	-2237.8073	NaN	NaN	0.3692	0.8851	0.0239	0.0218	0.0234	0.0246	0.0212
0.0	0.0	0.0	-2636.0926	-1496.8073	NaN	NaN	0.3622	0.885	0.024	0.0219	0.0234	0.0246	0.0211
0.0	0.0	0.0	-2425.0926	-1632.8073	NaN	NaN	0.4024	0.8847	0.0242	0.0219	0.0235	0.0246	0.0211
0.0	0.0	0.0	-2159.0926	-3368.8073	NaN	NaN	0.6094	0.8845	0.0244	0.022	0.0234	0.0245	0.0211
0.0	0.0	0.0	-1109.0926	-4228.8073	NaN	NaN	0.7922	0.8844	0.0244	0.022	0.0235	0.0245	0.0212
0.0	0.0	0.0	-2789.0926	-1136.8073	NaN	NaN	0.2896	0.8841	0.0244	0.0218	0.0237	0.0247	0.0213
0.0	0.0	0.0	-3121.0926	-704.8073	NaN	NaN	0.1842	0.8839	0.0244	0.0218	0.0237	0.0248	0.0214
0.0	0.0	0.0	-4343.0926	160.1927	NaN	NaN	-0.0383	0.8842	0.0243	0.0218	0.0237	0.0247	0.0213
0.0	0.0	0.0	-2780.0926	-1993.8073	NaN	NaN	0.4176	0.8843	0.0244	0.022	0.0235	0.0245	0.0212
0.0	0.0	0.0	-3433.0926	-2514.8073	NaN	NaN	0.4228	0.8846	0.0244	0.0222	0.0233	0.0243	0.0212
0.0	0.0	0.0	-2179.0926	-2020.8073	NaN	NaN	0.4812	0.8846	0.0245	0.0223	0.0233	0.0241	0.0213
0.0	0.0	0.0	-3876.0926	-5017.8073	NaN	NaN	0.5642	0.885	0.0243	0.0223	0.0231	0.0239	0.0213
0.0	0.0	0.0	-3754.0926	1301.1927	NaN	NaN	-0.3	0.8841	0.0244	0.0225	0.0234	0.0241	0.0216
0.0	0.0	0.0	-2121.0926	-1702.8073	NaN	NaN	0.4453	0.8842	0.0243	0.0225	0.0234	0.024	0.0217
0.0	0.0	0.0	-2671.0926	-1264.8073	NaN	NaN	0.3214	0.8842	0.0242	0.0227	0.0232	0.0239	0.0218
0.0	0.0	0.0	-1002.0926	-2892.8073	NaN	NaN	0.7427	0.8841	0.0241	0.0228	0.0232	0.0239	0.0219
0.0	0.0	0.0	-2710.0926	-690.8073	NaN	NaN	0.2031	0.8837	0.024	0.023	0.0232	0.024	0.0221
0.0	0.0	0.0	-1819.0926	-418.8073	NaN	NaN	0.1871	0.8837	0.0239	0.0231	0.0231	0.0239	0.0222
0.0	0.0	0.0	-1869.0926	452.1927	NaN	NaN	-0.3	0.884	0.0239	0.0232	0.023	0.0237	0.0222
0.0	0.0	0.0	-2525.0926	-2111.8073	NaN	NaN	0.4554	0.8841	0.024	0.0233	0.0229	0.0236	0.0222
0.0	0.0	0.0	-3951.0926	-139.8073	NaN	NaN	0.0342	0.8841	0.0239	0.0234	0.0229	0.0235	0.0222
0.0	0.0	0.0	-3930.0926	588.1927	NaN	NaN	-0.176	0.8839	0.024	0.0235	0.0229	0.0235	0.0223
0.0	0.0	0.0	-2614.0926	893.1927	NaN	NaN	-0.3	0.8839	0.0238	0.0235	0.0229	0.0235	0.0224
0.0	0.0	0.0	-2626.0926	-1425.8073	NaN	NaN	0.3519	0.8841	0.0238	0.0236	0.0229	0.0233	0.0224
0.0	0.0	0.0	-1200.0926	365.1927	NaN	NaN	-0.3	0.884	0.0239	0.0237	0.0229	0.0232	0.0224
0.0	0.0	0.0	-3131.0926	-3362.8073	NaN	NaN	0.5178	0.8847	0.0239	0.0236	0.0226	0.0229	0.0223
0.0	0.0	0.0	-864.0926	-2118.8073	NaN	NaN	0.7103	0.8848	0.0238	0.0236	0.0226	0.0228	0.0223
0.0	0.0	0.0	-2269.0926	23.1927	NaN	NaN	-0.0103	0.8848	0.0238	0.0235	0.0227	0.0228	0.0224
0.0	0.0	0.0	-2389.0926	-803.8073	NaN	NaN	0.2517	0.8846	0.0238	0.0235	0.0227	0.0229	0.0226
0.0	0.0	0.0	-3416.0926	475.1927	NaN	NaN	-0.1616	0.8845	0.0238	0.0234	0.0228	0.0229	0.0226
0.0	0.0	0.0	-3662.0926	-738.8073	NaN	NaN	0.1679	0.8845	0.0239	0.0233	0.0229	0.0228	0.0226
0.0	0.0	0.0	-2489.0926	103.1927	NaN	NaN	-0.0433	0.8846	0.0239	0.0233	0.0229	0.0227	0.0226
0.0	0.0	0.0	-3176.0926	929.1927	NaN	NaN	-0.3	0.8849	0.0239	0.0232	0.0229	0.0226	0.0226
0.0	0.0	0.0	-2249.0926	-1177.8073	NaN	NaN	0.3437	0.8853	0.0238	0.0231	0.0228	0.0224	0.0225
0.0	0.0	0.0	-2884.0926	-2285.8073	NaN	NaN	0.4421	0.8857	0.0238	0.0232	0.0227	0.0223	0.0223
0.0	0.0	0.0	-3227.0926	651.1927	NaN	NaN	-0.2528	0.886	0.0237	0.0231	0.0227	0.0222	0.0223
0.0	0.0	0.0	-2806.0926	-2156.8073	NaN	NaN	0.4346	0.8862	0.0238	0.0232	0.0227	0.0219	0.0222
0.0	0.0	0.0	-3950.0926	-1194.8073	NaN	NaN	0.2322	0.8867	0.0236	0.0231	0.0226	0.0218	0.0222
0.0	0.0	0.0	-3336.0926	-330.8073	NaN	NaN	0.0902	0.8869	0.0235	0.0231	0.0227	0.0217	0.0222
0.0	0.0	0.0	-2822.0926	-111.8073	NaN	NaN	0.0381	0.8875	0.0231	0.0229	0.0226	0.0216	0.0222
0.0	0.0	0.0	-1854.0926	2365.1927	NaN	NaN	1.3	0.8874	0.0229	0.0229	0.0227	0.0218	0.0223
0.0	0.0	0.0	-1379.0926	-1676.8073	NaN	NaN	0.5487	0.8876	0.0229	0.0229	0.0226	0.0217	0.0222
0.0	0.0	0.0	-1839.0926	96.1927	NaN	NaN	-0.0552	0.8876	0.0229	0.023	0.0226	0.0216	0.0223
0.0	0.0	0.0	-2189.0926	-3791.8073	NaN	NaN	0.634	0.8881	0.0228	0.0229	0.0225	0.0215	0.0222
0.0	0.0	0.0	-3166.0926	-184.8073	NaN	NaN	0.0552	0.8883	0.0226	0.0229	0.0225	0.0214	0.0222
0.0	0.0	0.0	-2211.0926	-623.8073	NaN	NaN	0.22	0.8888	0.0224	0.0228	0.0225	0.0213	0.0222
0.0	0.0	0.0	-1352.0926	-107.8073	NaN	NaN	0.0738	0.8893	0.0222	0.0227	0.0224	0.0212	0.0222
0.0	0.0	0.0	-4035.0926	-1145.8073	NaN	NaN	0.2212	0.8896	0.0221	0.0226	0.0224	0.0211	0.0221
0.0	0.0	0.0	-3281.0926	1707.1927	NaN	NaN	-0.3	0.8903	0.0218	0.0225	0.0224	0.0209	0.022
0.0	0.0	0.0	-2360.0926	-804.8073	NaN	NaN	0.2543	0.8907	0.0217	0.0224	0.0224	0.0209	0.022
0.0	0.0	0.0	-2647.0926	2293.1927	NaN	NaN	-0.3	0.8912	0.0214	0.0224	0.0224	0.0208	0.0218
0.0	0.0	0.0	-3223.0926	345.1927	NaN	NaN	-0.1199	0.8913	0.0214	0.0225	0.0224	0.0208	0.0217
0.0	0.0	0.0	-2498.0926	-774.8073	NaN	NaN	0.2367	0.8915	0.0213	0.0226	0.0224	0.0208	0.0216
0.0	0.0	0.0	-632.0926	1750.1927	NaN	NaN	1.3	0.8919	0.0212	0.0225	0.0224	0.0207	0.0214
0.0	0.0	0.0	-2192.0926	-2472.8073	NaN	NaN	0.5301	0.8921	0.0212	0.0225	0.0224	0.0206	0.0212
0.0	0.0	0.0	-2035.0926	258.1927	NaN	NaN	-0.1453	0.8917	0.0213	0.0226	0.0226	0.0207	0.0211
0.0	0.0	0.0	-3195.0926	-3202.8073	NaN	NaN	0.5006	0.8915	0.0215	0.0225	0.0227	0.0207	0.0211
0.0	0.0	0.0	-3427.0926	1340.1927	NaN	NaN	-0.3	0.8913	0.0216	0.0227	0.0227	0.0207	0.0211
0.0	0.0	0.0	-3581.0926	-1680.8073	NaN	NaN	0.3194	0.8908	0.0218	0.0227	0.0229	0.0207	0.0211
0.0	0.0	0.0	-2620.0926	-2400.8073	NaN	NaN	0.4782	0.89	0.0222	0.0229	0.0229	0.0208	0.0212
0.0	0.0	0.0	-3096.0926	934.1927	NaN	NaN	-0.3	0.8894	0.0225	0.023	0.0229	0.0211	0.0212
0.0	0.0	0.0	-576.0926	-2693.8073	NaN	NaN	0.8238	0.889	0.0228	0.023	0.0229	0.0212	0.0211
0.0	0.0	0.0	-1632.0926	-6295.8073	NaN	NaN	0.7941	0.8886	0.023	0.023	0.0228	0.0213	0.0212
0.0	0.0	0.0	-1998.0926	-3317.8073	NaN	NaN	0.6241	0.8886	0.023	0.0229	0.0229	0.0213	0.0213
0.0	0.0	0.0	-3394.0926	-2985.8073	NaN	NaN	0.468	0.8889	0.0229	0.0228	0.0229	0.0212	0.0213
0.0	0.0	0.0	-3475.0926	-819.8073	NaN	NaN	0.1909	0.8894	0.0226	0.0227	0.0228	0.0211	0.0213
0.0	0.0	0.0	-3481.0926	440.1927	NaN	NaN	-0.1448	0.8898	0.0224	0.0226	0.0228	0.0211	0.0212
0.0	0.0	0.0	-964.0926	1778.1927	NaN	NaN	1.3	0.8903	0.0223	0.0226	0.0228	0.0209	0.0211
0.0	0.0	0.0	-1293.0926	876.1927	NaN	NaN	-0.3	0.8909	0.0221	0.0224	0.0227	0.0209	0.021
0.0	0.0	0.0	-3705.0926	-928.8073	NaN	NaN	0.2004	0.8912	0.0221	0.0223	0.0226	0.0208	0.021
0.0	0.0	0.0	-3522.0926	115.1927	NaN	NaN	-0.0338	0.8912	0.0222	0.0222	0.0226	0.0208	0.021
0.0	0.0	0.0	-3392.0926	967.1927	NaN	NaN	-0.3	0.8915	0.0222	0.0222	0.0225	0.0207	0.0209
0.0	0.0	0.0	-1795.0926	-2472.8073	NaN	NaN	0.5794	0.8917	0.0222	0.0221	0.0224	0.0206	0.0209
0.0	0.0	0.0	-2531.0926	-374.8073	NaN	NaN	0.129	0.8918	0.0222	0.0221	0.0224	0.0206	0.0209
0.0	0.0	0.0	-2672.0926	211.1927	NaN	NaN	-0.0858	0.8919	0.0222	0.022	0.0224	0.0207	0.0209
0.0	0.0	0.0	-1499.0926	564.1927	NaN	NaN	-0.3	0.8917	0.0222	0.022	0.0223	0.0207	0.021
0.0	0.0	0.0	-2621.0926	94.1927	NaN	NaN	-0.0373	0.8912	0.0223	0.0221	0.0224	0.0208	0.0211
0.0	0.0	0.0	-3546.0926	-540.8073	NaN	NaN	0.1323	0.8911	0.0224	0.0221	0.0224	0.0208	0.0212
0.0	0.0	0.0	-1700.0926	-1836.8073	NaN	NaN	0.5193	0.8909	0.0224	0.0222	0.0224	0.0208	0.0213
0.0	0.0	0.0	-3763.0926	3888.1927	NaN	NaN	1.3	0.8912	0.0222	0.0219	0.0224	0.0209	0.0214
0.0	0.0	0.0	-2795.0926	-1749.8073	NaN	NaN	0.385	0.8914	0.0223	0.0218	0.0223	0.0209	0.0213
0.0	0.0	0.0	-429.0926	2199.1927	NaN	NaN	1.2424	0.8914	0.0223	0.0218	0.0222	0.021	0.0213
0.0	0.0	0.0	998.9074	436.1927	NaN	NaN	0.3039	0.891	0.0222	0.022	0.0223	0.0212	0.0213
0.0	0.0	0.0	3574.9074	-401.8073	NaN	NaN	-0.1266	0.8914	0.0221	0.022	0.0222	0.0212	0.0212
0.0	0.0	0.0	-2938.0926	-5051.8073	NaN	NaN	0.6323	0.8917	0.0218	0.022	0.0222	0.0212	0.0211
0.0	0.0	0.0	-475.0926	427.1927	NaN	NaN	-0.3	0.893	0.0215	0.0216	0.0219	0.0213	0.0207
0.0	0.0	0.0	885.9074	1803.1927	NaN	NaN	0.6706	0.8931	0.0214	0.0215	0.0221	0.0214	0.0206
0.0	0.0	0.0	1699.9074	1401.1927	NaN	NaN	0.4518	0.8935	0.0212	0.0214	0.0222	0.0214	0.0204
0.0	0.0	0.0	-1268.0926	931.1927	NaN	NaN	-0.3	0.8936	0.0211	0.0213	0.0224	0.0212	0.0203
0.0	0.0	0.0	-2671.0926	29.1927	NaN	NaN	-0.011	0.894	0.021	0.0212	0.0226	0.021	0.0202
0.0	0.0	0.0	-1197.0926	1534.1927	NaN	NaN	1.3	0.8944	0.0208	0.021	0.0227	0.021	0.0201
0.0	0.0	0.0	3250.9074	-308.8073	NaN	NaN	-0.105	0.8941	0.0209	0.0208	0.023	0.0212	0.02
0.0	0.0	0.0	1449.9074	3722.1927	NaN	NaN	0.7197	0.8927	0.0212	0.021	0.0235	0.0215	0.0202
0.0	0.0	0.0	2286.9074	37.1927	NaN	NaN	0.016	0.8937	0.0211	0.0207	0.0234	0.021	0.02
0.0	0.0	0.0	3185.9074	-1529.8073	NaN	NaN	-0.3	0.8822	0.0233	0.0225	0.0261	0.0233	0.0226
0.0	0.0	0.0	1799.9074	-411.8073	NaN	NaN	-0.2967	0.9037	0.019	0.0179	0.0224	0.0192	0.0177
