# Supplementary material for: DeepFRET, a software for rapid and automated single-molecule FRET data classification using deep learning
Source: eLife. 2020 Nov 3;9:e60404. doi: 10.7554/eLife.60404 (PMC7609065; doi:10.7554/eLife.60404)
Supplement: Figure 4—source data 1. [file elife-60404-fig4-data1.zip › Figure 4-source data 1/Fig_S4a/Traces/traces_all_n294/Traces_Fig2d_4mMAc_mov2_combined_tif_pair80.txt]

Exported by DeepFRET
Date: 2020-08-26, 18:13
Video filename: None
FRET pair #80
Bleaches at 312
D-Dexc-bg	A-Dexc-bg	A-Aexc-bg	D-Dexc-rw	A-Dexc-rw	A-Aexc-rw	S	E	p_bleached	p_aggregated	p_noisy	p_scrambled	p_static	p_dynamic
0.0	0.0	0.0	37535.1914	5665.0096	NaN	NaN	0.1311	0.1018	0.6951	0.0392	0.0458	0.0938	0.0242
0.0	0.0	0.0	30261.1914	5118.0096	NaN	NaN	0.1447	0.0901	0.7	0.037	0.046	0.1027	0.0243
0.0	0.0	0.0	16071.1914	3924.0096	NaN	NaN	0.1962	0.0876	0.7294	0.0341	0.0396	0.0872	0.0221
0.0	0.0	0.0	21059.1914	6494.0096	NaN	NaN	0.2357	0.0908	0.7145	0.0346	0.0418	0.0961	0.0222
0.0	0.0	0.0	15696.1914	4198.0096	NaN	NaN	0.211	0.0905	0.7184	0.0345	0.0413	0.0933	0.022
0.0	0.0	0.0	20767.1914	2459.0096	NaN	NaN	0.1059	0.092	0.713	0.035	0.0423	0.0954	0.0222
0.0	0.0	0.0	21243.1914	2720.0096	NaN	NaN	0.1135	0.0955	0.7043	0.0344	0.0436	0.1003	0.022
0.0	0.0	0.0	20943.1914	4507.0096	NaN	NaN	0.1771	0.0972	0.7012	0.0348	0.0436	0.1013	0.0219
0.0	0.0	0.0	20624.1914	4091.0096	NaN	NaN	0.1655	0.0976	0.7018	0.0351	0.0431	0.1005	0.0219
0.0	0.0	0.0	21789.1914	4884.0096	NaN	NaN	0.1831	0.0982	0.7002	0.0354	0.0432	0.1011	0.0218
0.0	0.0	0.0	20256.1914	7977.0096	NaN	NaN	0.2825	0.0979	0.7001	0.0362	0.0428	0.1014	0.0216
0.0	0.0	0.0	21203.1914	7931.0096	NaN	NaN	0.2722	0.0994	0.6977	0.0364	0.0432	0.1023	0.021
0.0	0.0	0.0	25337.1914	7769.0096	NaN	NaN	0.2347	0.0997	0.6968	0.0367	0.0431	0.1031	0.0205
0.0	0.0	0.0	20146.1914	4664.0096	NaN	NaN	0.188	0.1021	0.6945	0.0364	0.0442	0.1031	0.0197
0.0	0.0	0.0	19304.1914	7812.0096	NaN	NaN	0.2881	0.103	0.691	0.0374	0.0441	0.1057	0.0189
0.0	0.0	0.0	17301.1914	6451.0096	NaN	NaN	0.2716	0.0998	0.6962	0.0372	0.0444	0.1035	0.0189
0.0	0.0	0.0	16892.1914	6117.0096	NaN	NaN	0.2659	0.1005	0.697	0.0384	0.0428	0.1028	0.0185
0.0	0.0	0.0	17839.1914	7414.0096	NaN	NaN	0.2936	0.0993	0.7029	0.0369	0.0418	0.1006	0.0186
0.0	0.0	0.0	20392.1914	9164.0096	NaN	NaN	0.3101	0.0988	0.7042	0.037	0.0408	0.1003	0.0189
0.0	0.0	0.0	22403.1914	3553.0096	NaN	NaN	0.1369	0.0966	0.7113	0.036	0.0397	0.0973	0.0192
0.0	0.0	0.0	23253.1914	5593.0096	NaN	NaN	0.1939	0.0956	0.7089	0.0362	0.0395	0.1002	0.0195
0.0	0.0	0.0	23244.1914	2205.0096	NaN	NaN	0.0866	0.0951	0.7125	0.0355	0.0391	0.098	0.0198
0.0	0.0	0.0	23191.1914	4406.0096	NaN	NaN	0.1597	0.096	0.7067	0.0361	0.0394	0.1019	0.0199
0.0	0.0	0.0	24727.1914	5046.0096	NaN	NaN	0.1695	0.096	0.7073	0.0358	0.0398	0.1007	0.0204
0.0	0.0	0.0	21726.1914	3550.0096	NaN	NaN	0.1404	0.0982	0.7004	0.0367	0.0402	0.1039	0.0205
0.0	0.0	0.0	26035.1914	6661.0096	NaN	NaN	0.2037	0.0977	0.7039	0.0363	0.0403	0.1009	0.0208
0.0	0.0	0.0	26597.1914	7040.0096	NaN	NaN	0.2093	0.0988	0.6993	0.0372	0.0405	0.1032	0.0211
0.0	0.0	0.0	23196.1914	4377.0096	NaN	NaN	0.1587	0.0975	0.706	0.0364	0.0404	0.0985	0.0212
0.0	0.0	0.0	20663.1914	5494.0096	NaN	NaN	0.21	0.1001	0.6963	0.0374	0.0412	0.1037	0.0213
0.0	0.0	0.0	26381.1914	6603.0096	NaN	NaN	0.2002	0.0992	0.7	0.0368	0.0415	0.1011	0.0213
0.0	0.0	0.0	23708.1914	4812.0096	NaN	NaN	0.1687	0.1009	0.6941	0.0376	0.0416	0.1047	0.0211
0.0	0.0	0.0	25780.1914	4508.0096	NaN	NaN	0.1488	0.1005	0.698	0.0368	0.0417	0.1017	0.0213
0.0	0.0	0.0	19739.1914	6249.0096	NaN	NaN	0.2405	0.1051	0.6857	0.0385	0.0423	0.1072	0.0212
0.0	0.0	0.0	16108.1914	3547.0096	NaN	NaN	0.1805	0.1028	0.6944	0.0374	0.0415	0.1025	0.0213
0.0	0.0	0.0	16107.1914	4127.0096	NaN	NaN	0.204	0.1062	0.6878	0.0381	0.0417	0.1054	0.0209
0.0	0.0	0.0	22144.1914	649.0096	NaN	NaN	0.0285	0.1036	0.6941	0.0374	0.0413	0.1022	0.0213
0.0	0.0	0.0	18403.1914	2456.0096	NaN	NaN	0.1177	0.1032	0.6918	0.0383	0.0408	0.1045	0.0214
0.0	0.0	0.0	20357.1914	5098.0096	NaN	NaN	0.2003	0.0994	0.6998	0.0378	0.0401	0.1013	0.0217
0.0	0.0	0.0	20927.1914	4748.0096	NaN	NaN	0.1849	0.0983	0.6994	0.0387	0.0397	0.1022	0.0217
0.0	0.0	0.0	20410.1914	4219.0096	NaN	NaN	0.1713	0.0962	0.7071	0.0383	0.0389	0.0979	0.0215
0.0	0.0	0.0	23845.1914	4286.0096	NaN	NaN	0.1524	0.0979	0.7032	0.0393	0.0388	0.0994	0.0215
0.0	0.0	0.0	23397.1914	5114.0096	NaN	NaN	0.1794	0.0974	0.7089	0.0392	0.038	0.0949	0.0215
0.0	0.0	0.0	23647.1914	3447.0096	NaN	NaN	0.1272	0.1008	0.7061	0.0401	0.0372	0.0947	0.0211
0.0	0.0	0.0	25830.1914	4739.0096	NaN	NaN	0.155	0.1008	0.7107	0.0397	0.0366	0.0915	0.0209
0.0	0.0	0.0	27956.1914	4611.0096	NaN	NaN	0.1416	0.0999	0.713	0.0404	0.0358	0.0903	0.0207
0.0	0.0	0.0	24227.1914	3732.0096	NaN	NaN	0.1335	0.0981	0.7185	0.04	0.0356	0.0871	0.0207
0.0	0.0	0.0	22618.1914	4392.0096	NaN	NaN	0.1626	0.0979	0.7179	0.0406	0.0352	0.088	0.0203
0.0	0.0	0.0	24930.1914	4611.0096	NaN	NaN	0.1561	0.0947	0.7258	0.0397	0.0348	0.0846	0.0204
0.0	0.0	0.0	25448.1914	1590.0096	NaN	NaN	0.0588	0.0945	0.7275	0.0396	0.0341	0.0842	0.02
0.0	0.0	0.0	21492.1914	5607.0096	NaN	NaN	0.2069	0.0942	0.7295	0.0385	0.0345	0.0835	0.0199
0.0	0.0	0.0	27294.1914	5360.0096	NaN	NaN	0.1641	0.0937	0.7296	0.0387	0.0343	0.0842	0.0196
0.0	0.0	0.0	25150.1914	5757.0096	NaN	NaN	0.1863	0.0932	0.7324	0.0377	0.0347	0.0825	0.0196
0.0	0.0	0.0	27528.1914	6795.0096	NaN	NaN	0.198	0.0956	0.7296	0.0378	0.0344	0.0833	0.0193
0.0	0.0	0.0	28608.1914	2059.0096	NaN	NaN	0.0671	0.0982	0.7267	0.0373	0.0352	0.0835	0.0191
0.0	0.0	0.0	28484.1914	4419.0096	NaN	NaN	0.1343	0.099	0.7284	0.0375	0.0343	0.0819	0.0189
0.0	0.0	0.0	25369.1914	7095.0096	NaN	NaN	0.2185	0.1016	0.723	0.0374	0.0352	0.0838	0.0189
0.0	0.0	0.0	26856.1914	3955.0096	NaN	NaN	0.1284	0.1	0.7268	0.0372	0.0347	0.0823	0.0189
0.0	0.0	0.0	25590.1914	2509.0096	NaN	NaN	0.0893	0.1005	0.7266	0.0369	0.0347	0.0823	0.019
0.0	0.0	0.0	29424.1914	3358.0096	NaN	NaN	0.1024	0.099	0.7285	0.037	0.0343	0.0821	0.0191
0.0	0.0	0.0	24322.1914	809.0096	NaN	NaN	0.0322	0.0981	0.7311	0.0367	0.034	0.0809	0.0192
0.0	0.0	0.0	23067.1914	1444.0096	NaN	NaN	0.0589	0.0962	0.7354	0.0368	0.033	0.0793	0.0193
0.0	0.0	0.0	25717.1914	1351.0096	NaN	NaN	0.0499	0.0946	0.7368	0.0368	0.033	0.0794	0.0194
0.0	0.0	0.0	22135.1914	4538.0096	NaN	NaN	0.1701	0.0906	0.7451	0.0366	0.0318	0.0763	0.0195
0.0	0.0	0.0	19118.1914	5053.0096	NaN	NaN	0.2091	0.0889	0.7468	0.0368	0.0317	0.0761	0.0197
0.0	0.0	0.0	22309.1914	6711.0096	NaN	NaN	0.2313	0.0857	0.7513	0.037	0.0312	0.075	0.0198
0.0	0.0	0.0	26251.1914	3726.0096	NaN	NaN	0.1243	0.0816	0.7585	0.037	0.0303	0.0726	0.02
0.0	0.0	0.0	26123.1914	6165.0096	NaN	NaN	0.1909	0.0785	0.7637	0.0369	0.0297	0.0709	0.0202
0.0	0.0	0.0	22854.1914	5814.0096	NaN	NaN	0.2028	0.0753	0.7696	0.0369	0.0291	0.0688	0.0203
0.0	0.0	0.0	25131.1914	3555.0096	NaN	NaN	0.1239	0.0735	0.7724	0.0369	0.0291	0.0676	0.0205
0.0	0.0	0.0	20344.1914	4145.0096	NaN	NaN	0.1693	0.0736	0.7714	0.0372	0.0293	0.0681	0.0205
0.0	0.0	0.0	21481.1914	7533.0096	NaN	NaN	0.2596	0.0734	0.7711	0.0372	0.0295	0.0682	0.0206
0.0	0.0	0.0	21767.1914	4646.0096	NaN	NaN	0.1759	0.0733	0.7714	0.0373	0.0295	0.068	0.0205
0.0	0.0	0.0	22858.1914	3072.0096	NaN	NaN	0.1185	0.0735	0.7709	0.0372	0.0297	0.0681	0.0206
0.0	0.0	0.0	20334.1914	7798.0096	NaN	NaN	0.2772	0.0745	0.7691	0.0372	0.0299	0.0689	0.0204
0.0	0.0	0.0	18846.1914	48.0096	NaN	NaN	0.0025	0.0738	0.7709	0.0367	0.0301	0.0679	0.0206
0.0	0.0	0.0	19529.1914	6389.0096	NaN	NaN	0.2465	0.0763	0.7657	0.037	0.0306	0.0698	0.0206
0.0	0.0	0.0	17256.1914	1639.0096	NaN	NaN	0.0867	0.0785	0.76	0.0372	0.0314	0.0723	0.0206
0.0	0.0	0.0	18473.1914	4551.0096	NaN	NaN	0.1977	0.0787	0.7595	0.0371	0.0317	0.0724	0.0206
0.0	0.0	0.0	18722.1914	1904.0096	NaN	NaN	0.0923	0.0798	0.7578	0.037	0.0321	0.0725	0.0208
0.0	0.0	0.0	20369.1914	3911.0096	NaN	NaN	0.1611	0.0829	0.7501	0.0373	0.0333	0.0756	0.0209
0.0	0.0	0.0	18908.1914	4760.0096	NaN	NaN	0.2011	0.0816	0.7533	0.0371	0.0331	0.074	0.021
0.0	0.0	0.0	23715.1914	3376.0096	NaN	NaN	0.1246	0.082	0.752	0.0368	0.0338	0.0744	0.021
0.0	0.0	0.0	23487.1914	4526.0096	NaN	NaN	0.1616	0.0786	0.7582	0.0367	0.0333	0.0722	0.021
0.0	0.0	0.0	21567.1914	3330.0096	NaN	NaN	0.1338	0.0741	0.7696	0.0356	0.0324	0.0672	0.0212
0.0	0.0	0.0	14739.1914	1187.0096	NaN	NaN	0.0745	0.0716	0.7754	0.0352	0.0318	0.0651	0.021
0.0	0.0	0.0	14078.1914	1181.0096	NaN	NaN	0.0774	0.0684	0.7845	0.0343	0.031	0.0606	0.0212
0.0	0.0	0.0	11252.1914	2937.0096	NaN	NaN	0.207	0.0713	0.7776	0.0349	0.0319	0.0633	0.0211
0.0	0.0	0.0	17531.1914	4344.0096	NaN	NaN	0.1986	0.0718	0.7752	0.0348	0.0325	0.0643	0.0213
0.0	0.0	0.0	15238.1914	1241.0096	NaN	NaN	0.0753	0.0744	0.7689	0.0351	0.0334	0.067	0.0212
0.0	0.0	0.0	18792.1914	2456.0096	NaN	NaN	0.1156	0.076	0.7654	0.0352	0.0339	0.0681	0.0214
0.0	0.0	0.0	18526.1914	3773.0096	NaN	NaN	0.1692	0.0777	0.7598	0.0356	0.0347	0.0707	0.0215
0.0	0.0	0.0	12799.1914	5304.0096	NaN	NaN	0.293	0.0754	0.7655	0.0351	0.0342	0.0682	0.0216
0.0	0.0	0.0	18353.1914	1451.0096	NaN	NaN	0.0733	0.0759	0.7631	0.0355	0.0344	0.0696	0.0215
0.0	0.0	0.0	17854.1914	2028.0096	NaN	NaN	0.102	0.0744	0.766	0.0351	0.0344	0.0684	0.0217
0.0	0.0	0.0	18067.1914	3212.0096	NaN	NaN	0.1509	0.0741	0.767	0.0351	0.0342	0.0679	0.0217
0.0	0.0	0.0	18304.1914	4035.0096	NaN	NaN	0.1806	0.0756	0.763	0.0351	0.0351	0.0696	0.0217
0.0	0.0	0.0	18567.1914	5460.0096	NaN	NaN	0.2272	0.0733	0.7686	0.0349	0.0342	0.0674	0.0215
0.0	0.0	0.0	19355.1914	3150.0096	NaN	NaN	0.14	0.0731	0.7709	0.0345	0.0342	0.0658	0.0216
0.0	0.0	0.0	20798.1914	3305.0096	NaN	NaN	0.1371	0.0748	0.7673	0.0349	0.0343	0.0675	0.0213
0.0	0.0	0.0	15850.1914	8511.0096	NaN	NaN	0.3494	0.0747	0.7685	0.0344	0.0345	0.0667	0.0212
0.0	0.0	0.0	21043.1914	4936.0096	NaN	NaN	0.19	0.0741	0.7711	0.0345	0.0337	0.0656	0.021
0.0	0.0	0.0	18474.1914	3193.0096	NaN	NaN	0.1474	0.0757	0.7683	0.0345	0.0343	0.0661	0.0211
0.0	0.0	0.0	15450.1914	5493.0096	NaN	NaN	0.2623	0.0769	0.7671	0.0349	0.0338	0.0667	0.0208
0.0	0.0	0.0	17087.1914	2369.0096	NaN	NaN	0.1218	0.0769	0.7673	0.0348	0.0338	0.0664	0.0207
0.0	0.0	0.0	20129.1914	3601.0096	NaN	NaN	0.1517	0.0758	0.7704	0.035	0.033	0.065	0.0207
0.0	0.0	0.0	16263.1914	3554.0096	NaN	NaN	0.1793	0.0779	0.7644	0.0356	0.0336	0.0677	0.0207
0.0	0.0	0.0	17974.1914	4727.0096	NaN	NaN	0.2082	0.0762	0.768	0.0356	0.0328	0.0667	0.0207
0.0	0.0	0.0	18786.1914	2704.0096	NaN	NaN	0.1258	0.076	0.7669	0.0358	0.033	0.0675	0.0208
0.0	0.0	0.0	22138.1914	3270.0096	NaN	NaN	0.1287	0.0753	0.7674	0.036	0.033	0.0674	0.021
0.0	0.0	0.0	16213.1914	3515.0096	NaN	NaN	0.1782	0.0765	0.7637	0.0361	0.0333	0.0695	0.0209
0.0	0.0	0.0	13253.1914	4960.0096	NaN	NaN	0.2723	0.0757	0.7652	0.0361	0.0329	0.069	0.021
0.0	0.0	0.0	14978.1914	4368.0096	NaN	NaN	0.2258	0.0764	0.7635	0.0363	0.0328	0.0701	0.021
0.0	0.0	0.0	14228.1914	3528.0096	NaN	NaN	0.1987	0.0748	0.767	0.036	0.0323	0.0688	0.0211
0.0	0.0	0.0	19062.1914	5821.0096	NaN	NaN	0.2339	0.0741	0.7699	0.0358	0.0316	0.0676	0.0211
0.0	0.0	0.0	19525.1914	4132.0096	NaN	NaN	0.1747	0.0762	0.7642	0.0361	0.0321	0.0702	0.0212
0.0	0.0	0.0	20801.1914	6084.0096	NaN	NaN	0.2263	0.0743	0.7691	0.036	0.0312	0.068	0.0213
0.0	0.0	0.0	17177.1914	3146.0096	NaN	NaN	0.1548	0.0758	0.7664	0.0361	0.0313	0.0689	0.0215
0.0	0.0	0.0	18157.1914	3151.0096	NaN	NaN	0.1479	0.0751	0.7681	0.0363	0.0307	0.0683	0.0215
0.0	0.0	0.0	12331.1914	1422.0096	NaN	NaN	0.1034	0.0732	0.773	0.036	0.0301	0.066	0.0217
0.0	0.0	0.0	17532.1914	3626.0096	NaN	NaN	0.1714	0.0726	0.7758	0.0357	0.0296	0.0646	0.0217
0.0	0.0	0.0	20276.1914	6361.0096	NaN	NaN	0.2388	0.0727	0.7745	0.0361	0.0297	0.0653	0.0217
0.0	0.0	0.0	16034.1914	2498.0096	NaN	NaN	0.1348	0.0703	0.7829	0.0352	0.0286	0.0612	0.0218
0.0	0.0	0.0	25249.1914	7793.0096	NaN	NaN	0.2359	0.0718	0.7784	0.0358	0.029	0.0631	0.0219
0.0	0.0	0.0	22615.1914	2977.0096	NaN	NaN	0.1163	0.0691	0.7845	0.0355	0.0284	0.0606	0.0219
0.0	0.0	0.0	12261.1914	2955.0096	NaN	NaN	0.1942	0.0672	0.7924	0.0348	0.0273	0.0563	0.0221
0.0	0.0	0.0	14626.1914	3287.0096	NaN	NaN	0.1835	0.0683	0.791	0.0353	0.0271	0.0561	0.0222
0.0	0.0	0.0	15188.1914	2954.0096	NaN	NaN	0.1628	0.0681	0.7935	0.0349	0.0269	0.0542	0.0225
0.0	0.0	0.0	13946.1914	4662.0096	NaN	NaN	0.2505	0.0703	0.7929	0.035	0.0262	0.0527	0.0229
0.0	0.0	0.0	18236.1914	2400.0096	NaN	NaN	0.1163	0.0717	0.7927	0.035	0.0258	0.0514	0.0235
0.0	0.0	0.0	11104.1914	1732.0096	NaN	NaN	0.1349	0.0735	0.7901	0.0353	0.0258	0.0516	0.0238
0.0	0.0	0.0	13350.1914	2272.0096	NaN	NaN	0.1454	0.0753	0.7897	0.0352	0.0253	0.0501	0.0244
0.0	0.0	0.0	13981.1914	1745.0096	NaN	NaN	0.111	0.082	0.7823	0.0359	0.0248	0.0494	0.0255
0.0	0.0	0.0	14388.1914	-2132.9904	NaN	NaN	-0.174	0.0906	0.7738	0.0363	0.0245	0.0487	0.0262
0.0	0.0	0.0	10952.1914	-231.9904	NaN	NaN	-0.0216	0.0996	0.7631	0.0373	0.0243	0.0492	0.0266
0.0	0.0	0.0	12735.1914	3122.0096	NaN	NaN	0.1969	0.0968	0.7671	0.037	0.0241	0.0485	0.0265
0.0	0.0	0.0	14947.1914	-929.9904	NaN	NaN	-0.0663	0.0964	0.7694	0.0367	0.0236	0.0476	0.0263
0.0	0.0	0.0	10855.1914	3319.0096	NaN	NaN	0.2342	0.0931	0.7744	0.0361	0.0233	0.0471	0.0259
0.0	0.0	0.0	9974.1914	3966.0096	NaN	NaN	0.2845	0.087	0.7823	0.0352	0.0235	0.0463	0.0258
0.0	0.0	0.0	9415.1914	2930.0096	NaN	NaN	0.2373	0.0906	0.7823	0.0343	0.0227	0.0446	0.0254
0.0	0.0	0.0	9635.1914	1456.0096	NaN	NaN	0.1313	0.096	0.7795	0.0339	0.0222	0.0436	0.0249
0.0	0.0	0.0	9153.1914	3987.0096	NaN	NaN	0.3034	0.0965	0.781	0.0332	0.0221	0.0426	0.0246
0.0	0.0	0.0	11001.1914	-877.9904	NaN	NaN	-0.0867	0.0955	0.7852	0.0324	0.0218	0.0412	0.0239
0.0	0.0	0.0	11106.1914	6281.0096	NaN	NaN	0.3612	0.089	0.7918	0.0319	0.0225	0.0408	0.024
0.0	0.0	0.0	9294.1914	1657.0096	NaN	NaN	0.1513	0.0915	0.7926	0.0311	0.022	0.0394	0.0234
0.0	0.0	0.0	11667.1914	3543.0096	NaN	NaN	0.2329	0.0863	0.7976	0.0309	0.0226	0.0391	0.0234
0.0	0.0	0.0	10085.1914	2236.0096	NaN	NaN	0.1815	0.0858	0.7999	0.0303	0.0225	0.0383	0.0232
0.0	0.0	0.0	10178.1914	1760.0096	NaN	NaN	0.1474	0.0849	0.8007	0.0303	0.0229	0.038	0.0233
0.0	0.0	0.0	11566.1914	2138.0096	NaN	NaN	0.156	0.0858	0.7998	0.0302	0.0231	0.0378	0.0234
0.0	0.0	0.0	10927.1914	872.0096	NaN	NaN	0.0739	0.0902	0.7966	0.0301	0.0229	0.0372	0.0231
0.0	0.0	0.0	14298.1914	1975.0096	NaN	NaN	0.1214	0.0908	0.7962	0.0302	0.023	0.0369	0.0229
0.0	0.0	0.0	11380.1914	1488.0096	NaN	NaN	0.1156	0.089	0.7986	0.0301	0.023	0.0366	0.0227
0.0	0.0	0.0	9548.1914	3194.0096	NaN	NaN	0.2507	0.0859	0.8023	0.03	0.0231	0.0363	0.0224
0.0	0.0	0.0	13102.1914	3574.0096	NaN	NaN	0.2143	0.0845	0.8027	0.0301	0.0236	0.0365	0.0226
0.0	0.0	0.0	10327.1914	1075.0096	NaN	NaN	0.0943	0.0922	0.7951	0.0301	0.0235	0.0365	0.0225
0.0	0.0	0.0	9766.1914	1315.0096	NaN	NaN	0.1187	0.0987	0.7875	0.0305	0.0238	0.0368	0.0227
0.0	0.0	0.0	11705.1914	-826.9904	NaN	NaN	-0.076	0.1041	0.7816	0.0308	0.0239	0.037	0.0227
0.0	0.0	0.0	7842.1914	-518.9904	NaN	NaN	-0.0709	0.1054	0.7792	0.0312	0.024	0.0375	0.0228
0.0	0.0	0.0	9761.1914	-316.9904	NaN	NaN	-0.0336	0.1045	0.7805	0.0311	0.0238	0.0374	0.0227
0.0	0.0	0.0	11800.1914	1056.0096	NaN	NaN	0.0821	0.1007	0.7827	0.0312	0.0241	0.0382	0.0231
0.0	0.0	0.0	11291.1914	-505.9904	NaN	NaN	-0.0469	0.1038	0.7792	0.0313	0.0243	0.0383	0.0231
0.0	0.0	0.0	8183.1914	289.0096	NaN	NaN	0.0341	0.1144	0.7685	0.0316	0.0242	0.0383	0.0231
0.0	0.0	0.0	9190.1914	-1997.9904	NaN	NaN	-0.2778	0.1216	0.7621	0.0317	0.0239	0.0378	0.0229
0.0	0.0	0.0	12172.1914	1804.0096	NaN	NaN	0.1291	0.1144	0.7683	0.0318	0.024	0.0382	0.0232
0.0	0.0	0.0	9483.1914	2250.0096	NaN	NaN	0.1918	0.1135	0.7705	0.0314	0.0237	0.0378	0.0231
0.0	0.0	0.0	12270.1914	4884.0096	NaN	NaN	0.2847	0.109	0.773	0.0316	0.0242	0.0386	0.0236
0.0	0.0	0.0	12154.1914	223.0096	NaN	NaN	0.018	0.1132	0.7693	0.0315	0.0241	0.0384	0.0236
0.0	0.0	0.0	12589.1914	-1023.9904	NaN	NaN	-0.0885	0.1144	0.7688	0.0313	0.0239	0.0381	0.0235
0.0	0.0	0.0	13686.1914	-1152.9904	NaN	NaN	-0.092	0.11	0.7734	0.0312	0.0238	0.0382	0.0234
0.0	0.0	0.0	12702.1914	3197.0096	NaN	NaN	0.2011	0.0989	0.7828	0.0313	0.0242	0.039	0.0238
0.0	0.0	0.0	11633.1914	2038.0096	NaN	NaN	0.1491	0.0981	0.7858	0.0307	0.0237	0.0383	0.0234
0.0	0.0	0.0	11904.1914	736.0096	NaN	NaN	0.0582	0.0925	0.7909	0.0307	0.0238	0.0386	0.0235
0.0	0.0	0.0	10378.1914	1735.0096	NaN	NaN	0.1432	0.0858	0.7979	0.0306	0.0238	0.0386	0.0234
0.0	0.0	0.0	9953.1914	744.0096	NaN	NaN	0.0696	0.0821	0.8037	0.0301	0.0233	0.0379	0.023
0.0	0.0	0.0	14285.1914	1779.0096	NaN	NaN	0.1107	0.075	0.812	0.0298	0.0231	0.0374	0.0227
0.0	0.0	0.0	10818.1914	3968.0096	NaN	NaN	0.2684	0.069	0.8181	0.0295	0.0234	0.0374	0.0227
0.0	0.0	0.0	10324.1914	2192.0096	NaN	NaN	0.1751	0.0681	0.82	0.0293	0.0232	0.0369	0.0225
0.0	0.0	0.0	10489.1914	3206.0096	NaN	NaN	0.2341	0.0691	0.8202	0.0293	0.0229	0.0362	0.0223
0.0	0.0	0.0	12414.1914	-1904.9904	NaN	NaN	-0.1813	0.0688	0.8216	0.0292	0.0227	0.0356	0.0222
0.0	0.0	0.0	11071.1914	4453.0096	NaN	NaN	0.2868	0.0653	0.8242	0.0293	0.0231	0.0359	0.0222
0.0	0.0	0.0	9885.1914	5218.0096	NaN	NaN	0.3455	0.0649	0.8233	0.0294	0.0236	0.0362	0.0225
0.0	0.0	0.0	9733.1914	195.0096	NaN	NaN	0.0196	0.0711	0.818	0.0295	0.0233	0.0357	0.0225
0.0	0.0	0.0	12192.1914	-592.9904	NaN	NaN	-0.0511	0.0764	0.8132	0.0297	0.023	0.0353	0.0224
0.0	0.0	0.0	9426.1914	4435.0096	NaN	NaN	0.32	0.0765	0.8114	0.03	0.0234	0.036	0.0226
0.0	0.0	0.0	13583.1914	2903.0096	NaN	NaN	0.1761	0.0765	0.8112	0.0301	0.0235	0.0361	0.0226
0.0	0.0	0.0	10204.1914	4011.0096	NaN	NaN	0.2822	0.0764	0.8086	0.0306	0.024	0.0374	0.023
0.0	0.0	0.0	14381.1914	378.0096	NaN	NaN	0.0256	0.0771	0.8073	0.0306	0.0241	0.0379	0.023
0.0	0.0	0.0	12666.1914	-571.9904	NaN	NaN	-0.0473	0.0792	0.804	0.0309	0.0242	0.0386	0.0231
0.0	0.0	0.0	12651.1914	-1168.9904	NaN	NaN	-0.1018	0.0794	0.8038	0.0309	0.0242	0.0386	0.0231
0.0	0.0	0.0	11650.1914	2933.0096	NaN	NaN	0.2011	0.0796	0.8035	0.0309	0.0242	0.0387	0.0231
0.0	0.0	0.0	11528.1914	1531.0096	NaN	NaN	0.1172	0.0783	0.8048	0.0309	0.0243	0.0388	0.023
0.0	0.0	0.0	12747.1914	6723.0096	NaN	NaN	0.3453	0.0759	0.806	0.031	0.0247	0.0392	0.0232
0.0	0.0	0.0	10087.1914	2293.0096	NaN	NaN	0.1852	0.0782	0.8054	0.0308	0.0241	0.0387	0.0229
0.0	0.0	0.0	11414.1914	-434.9904	NaN	NaN	-0.0396	0.0782	0.8052	0.0308	0.0241	0.0386	0.023
0.0	0.0	0.0	13834.1914	1689.0096	NaN	NaN	0.1088	0.0753	0.8085	0.0307	0.0241	0.0385	0.0229
0.0	0.0	0.0	10093.1914	5305.0096	NaN	NaN	0.3445	0.0728	0.8112	0.0305	0.0243	0.0384	0.0229
0.0	0.0	0.0	11099.1914	3266.0096	NaN	NaN	0.2274	0.0736	0.8118	0.0302	0.0239	0.0378	0.0227
0.0	0.0	0.0	11873.1914	2689.0096	NaN	NaN	0.1847	0.0747	0.8105	0.0303	0.0239	0.0379	0.0227
0.0	0.0	0.0	10840.1914	2543.0096	NaN	NaN	0.19	0.0752	0.8108	0.0302	0.0237	0.0376	0.0225
0.0	0.0	0.0	12269.1914	335.0096	NaN	NaN	0.0266	0.0747	0.813	0.03	0.0231	0.037	0.0222
0.0	0.0	0.0	9813.1914	2149.0096	NaN	NaN	0.1797	0.0696	0.8181	0.03	0.0232	0.0373	0.0219
0.0	0.0	0.0	14460.1914	2870.0096	NaN	NaN	0.1656	0.0648	0.823	0.0297	0.0234	0.0372	0.0219
0.0	0.0	0.0	8664.1914	3250.0096	NaN	NaN	0.2728	0.0667	0.8227	0.0295	0.0228	0.0368	0.0215
0.0	0.0	0.0	10804.1914	-1117.9904	NaN	NaN	-0.1154	0.066	0.8242	0.0294	0.0224	0.0367	0.0213
0.0	0.0	0.0	9855.1914	3729.0096	NaN	NaN	0.2745	0.0624	0.8271	0.0295	0.0226	0.0371	0.0213
0.0	0.0	0.0	9435.1914	2854.0096	NaN	NaN	0.2322	0.061	0.83	0.0291	0.0222	0.0366	0.0211
0.0	0.0	0.0	13242.1914	783.0096	NaN	NaN	0.0558	0.0613	0.8302	0.0291	0.0218	0.0366	0.0209
0.0	0.0	0.0	12091.1914	662.0096	NaN	NaN	0.0519	0.0581	0.8329	0.0291	0.0221	0.0369	0.021
0.0	0.0	0.0	8632.1914	3184.0096	NaN	NaN	0.2695	0.0559	0.8354	0.0289	0.0221	0.0368	0.021
0.0	0.0	0.0	10645.1914	1674.0096	NaN	NaN	0.1359	0.0549	0.8364	0.0289	0.0221	0.0369	0.021
0.0	0.0	0.0	9267.1914	1344.0096	NaN	NaN	0.1267	0.054	0.8367	0.0289	0.0221	0.0371	0.0211
0.0	0.0	0.0	7334.1914	1885.0096	NaN	NaN	0.2045	0.0536	0.8367	0.0291	0.0221	0.0375	0.0211
0.0	0.0	0.0	11800.1914	4422.0096	NaN	NaN	0.2726	0.052	0.8365	0.0293	0.0226	0.0381	0.0215
0.0	0.0	0.0	10949.1914	1459.0096	NaN	NaN	0.1176	0.0529	0.836	0.0292	0.0224	0.0381	0.0214
0.0	0.0	0.0	9100.1914	1935.0096	NaN	NaN	0.1753	0.0539	0.834	0.0295	0.0225	0.0386	0.0215
0.0	0.0	0.0	9457.1914	6031.0096	NaN	NaN	0.3894	0.0527	0.8339	0.0297	0.023	0.0391	0.0217
0.0	0.0	0.0	5344.1914	2954.0096	NaN	NaN	0.356	0.0526	0.8335	0.0297	0.0232	0.0393	0.0218
0.0	0.0	0.0	7543.1914	5578.0096	NaN	NaN	0.4251	0.0541	0.8318	0.0297	0.0232	0.0393	0.0219
0.0	0.0	0.0	9092.1914	1601.0096	NaN	NaN	0.1497	0.0581	0.8289	0.0297	0.0227	0.039	0.0216
0.0	0.0	0.0	8030.1914	2326.0096	NaN	NaN	0.2246	0.0608	0.8244	0.0302	0.0231	0.0395	0.0221
0.0	0.0	0.0	7781.1914	2880.0096	NaN	NaN	0.2701	0.068	0.8167	0.0305	0.0229	0.0396	0.0223
0.0	0.0	0.0	5513.1914	-374.9904	NaN	NaN	-0.073	0.0768	0.8072	0.0309	0.0226	0.0397	0.0226
0.0	0.0	0.0	10401.1914	-467.9904	NaN	NaN	-0.0471	0.0821	0.8015	0.0312	0.0225	0.0398	0.0229
0.0	0.0	0.0	9478.1914	-1669.9904	NaN	NaN	-0.2139	0.0814	0.8025	0.0313	0.0222	0.0398	0.0227
0.0	0.0	0.0	8662.1914	4514.0096	NaN	NaN	0.3426	0.0736	0.8116	0.0309	0.0223	0.0392	0.0225
0.0	0.0	0.0	9416.1914	2692.0096	NaN	NaN	0.2223	0.0701	0.8165	0.0305	0.0222	0.0385	0.0223
0.0	0.0	0.0	9851.1914	1876.0096	NaN	NaN	0.16	0.0701	0.8179	0.0301	0.0219	0.0377	0.0221
0.0	0.0	0.0	9218.1914	74.0096	NaN	NaN	0.008	0.0716	0.818	0.0299	0.0216	0.037	0.0219
0.0	0.0	0.0	12854.1914	1136.0096	NaN	NaN	0.0812	0.0658	0.824	0.0298	0.0219	0.0368	0.0217
0.0	0.0	0.0	9878.1914	5208.0096	NaN	NaN	0.3452	0.0616	0.8287	0.0294	0.0223	0.0362	0.0218
0.0	0.0	0.0	7826.1914	1264.0096	NaN	NaN	0.1391	0.064	0.8281	0.0291	0.022	0.0354	0.0214
0.0	0.0	0.0	13136.1914	1272.0096	NaN	NaN	0.0883	0.0628	0.8284	0.0292	0.0226	0.0352	0.0217
0.0	0.0	0.0	14068.1914	2572.0096	NaN	NaN	0.1546	0.0599	0.8307	0.0292	0.0236	0.0349	0.0218
0.0	0.0	0.0	12408.1914	3544.0096	NaN	NaN	0.2222	0.0605	0.83	0.0292	0.0244	0.0343	0.0216
0.0	0.0	0.0	15909.1914	3052.0096	NaN	NaN	0.161	0.061	0.8282	0.0296	0.0257	0.034	0.0216
0.0	0.0	0.0	12970.1914	1306.0096	NaN	NaN	0.0915	0.0611	0.8261	0.03	0.0273	0.0338	0.0217
0.0	0.0	0.0	10257.1914	3557.0096	NaN	NaN	0.2575	0.0617	0.8241	0.0303	0.0288	0.0334	0.0217
0.0	0.0	0.0	10474.1914	2406.0096	NaN	NaN	0.1868	0.0623	0.8216	0.0307	0.0305	0.033	0.0218
0.0	0.0	0.0	11213.1914	-272.9904	NaN	NaN	-0.025	0.0629	0.8196	0.0309	0.0321	0.0327	0.0219
0.0	0.0	0.0	11525.1914	2722.0096	NaN	NaN	0.1911	0.0639	0.8163	0.0311	0.0341	0.0326	0.0221
0.0	0.0	0.0	11410.1914	3267.0096	NaN	NaN	0.2226	0.0659	0.8133	0.031	0.0354	0.0322	0.0222
0.0	0.0	0.0	9637.1914	1345.0096	NaN	NaN	0.1225	0.0676	0.8112	0.0307	0.0364	0.0317	0.0223
0.0	0.0	0.0	11604.1914	5422.0096	NaN	NaN	0.3185	0.0678	0.8095	0.0306	0.0379	0.0316	0.0226
0.0	0.0	0.0	11135.1914	494.0096	NaN	NaN	0.0425	0.0699	0.8083	0.0302	0.0383	0.031	0.0224
0.0	0.0	0.0	9449.1914	5942.0096	NaN	NaN	0.3861	0.0711	0.8067	0.0299	0.039	0.0308	0.0224
0.0	0.0	0.0	8627.1914	-58.9904	NaN	NaN	-0.0069	0.0749	0.8038	0.0293	0.0393	0.0305	0.0222
0.0	0.0	0.0	10759.1914	1219.0096	NaN	NaN	0.1018	0.0775	0.8021	0.0288	0.0393	0.0301	0.0221
0.0	0.0	0.0	13002.1914	1151.0096	NaN	NaN	0.0813	0.0807	0.8009	0.0282	0.039	0.0295	0.0218
0.0	0.0	0.0	14706.1914	1090.0096	NaN	NaN	0.069	0.0788	0.8033	0.0275	0.0393	0.0294	0.0217
0.0	0.0	0.0	10540.1914	4581.0096	NaN	NaN	0.303	0.0782	0.8058	0.0268	0.0389	0.029	0.0213
0.0	0.0	0.0	14474.1914	1614.0096	NaN	NaN	0.1003	0.0776	0.8075	0.0263	0.039	0.0286	0.021
0.0	0.0	0.0	14975.1914	2513.0096	NaN	NaN	0.1437	0.0773	0.8089	0.0259	0.0391	0.0282	0.0206
0.0	0.0	0.0	8381.1914	2605.0096	NaN	NaN	0.2371	0.0772	0.8105	0.0253	0.0392	0.0276	0.0201
0.0	0.0	0.0	7808.1914	5601.0096	NaN	NaN	0.4177	0.0753	0.8126	0.0251	0.0396	0.0275	0.02
0.0	0.0	0.0	11577.1914	1168.0096	NaN	NaN	0.0916	0.0767	0.8125	0.0248	0.0393	0.0272	0.0195
0.0	0.0	0.0	10231.1914	2005.0096	NaN	NaN	0.1639	0.0786	0.8108	0.0245	0.0397	0.0271	0.0193
0.0	0.0	0.0	12289.1914	803.0096	NaN	NaN	0.0613	0.079	0.8112	0.0243	0.0396	0.0269	0.019
0.0	0.0	0.0	9167.1914	668.0096	NaN	NaN	0.0679	0.08	0.8114	0.0237	0.0397	0.0266	0.0186
0.0	0.0	0.0	8274.1914	3692.0096	NaN	NaN	0.3085	0.0797	0.812	0.0234	0.04	0.0264	0.0185
0.0	0.0	0.0	8127.1914	2685.0096	NaN	NaN	0.2483	0.0826	0.8106	0.0228	0.04	0.026	0.018
0.0	0.0	0.0	8819.1914	1832.0096	NaN	NaN	0.172	0.0821	0.8114	0.0224	0.0404	0.0259	0.0178
0.0	0.0	0.0	12294.1914	4577.0096	NaN	NaN	0.2713	0.0826	0.8109	0.0222	0.0407	0.026	0.0176
0.0	0.0	0.0	7072.1914	-461.9904	NaN	NaN	-0.0699	0.088	0.8072	0.0218	0.0401	0.0258	0.0172
0.0	0.0	0.0	8316.1914	-1139.9904	NaN	NaN	-0.1589	0.0907	0.8048	0.0216	0.0402	0.0257	0.017
0.0	0.0	0.0	6456.1914	1520.0096	NaN	NaN	0.1906	0.0906	0.8045	0.0215	0.0405	0.0259	0.017
0.0	0.0	0.0	9101.1914	1867.0096	NaN	NaN	0.1702	0.092	0.8043	0.0212	0.0399	0.0258	0.0168
0.0	0.0	0.0	8204.1914	2189.0096	NaN	NaN	0.2106	0.097	0.7993	0.021	0.0402	0.0259	0.0166
0.0	0.0	0.0	13010.1914	2754.0096	NaN	NaN	0.1747	0.0962	0.8004	0.0207	0.0404	0.0259	0.0164
0.0	0.0	0.0	9109.1914	2771.0096	NaN	NaN	0.2332	0.0995	0.7978	0.0203	0.0406	0.0257	0.0161
0.0	0.0	0.0	14361.1914	2983.0096	NaN	NaN	0.172	0.0964	0.8011	0.0201	0.0412	0.0253	0.0158
0.0	0.0	0.0	11591.1914	3964.0096	NaN	NaN	0.2548	0.0964	0.8004	0.02	0.0423	0.0253	0.0156
0.0	0.0	0.0	12354.1914	1441.0096	NaN	NaN	0.1045	0.0987	0.7987	0.0199	0.0428	0.0248	0.0152
0.0	0.0	0.0	10405.1914	1060.0096	NaN	NaN	0.0925	0.104	0.7919	0.0202	0.0444	0.0247	0.0148
0.0	0.0	0.0	6691.1914	588.0096	NaN	NaN	0.0808	0.1099	0.7844	0.0205	0.0465	0.0244	0.0144
0.0	0.0	0.0	9647.1914	4473.0096	NaN	NaN	0.3168	0.1113	0.7805	0.021	0.0494	0.0238	0.014
0.0	0.0	0.0	11756.1914	3360.0096	NaN	NaN	0.2223	0.1149	0.7752	0.0213	0.0516	0.0234	0.0136
0.0	0.0	0.0	12165.1914	2801.0096	NaN	NaN	0.1872	0.1183	0.7687	0.0216	0.0544	0.0236	0.0134
0.0	0.0	0.0	8650.1914	1440.0096	NaN	NaN	0.1427	0.1246	0.76	0.0217	0.0565	0.0241	0.0132
0.0	0.0	0.0	10664.1914	-399.9904	NaN	NaN	-0.039	0.1259	0.7569	0.0218	0.0584	0.0241	0.013
0.0	0.0	0.0	11061.1914	3958.0096	NaN	NaN	0.2635	0.1278	0.7521	0.0219	0.0605	0.0246	0.013
0.0	0.0	0.0	11201.1914	2042.0096	NaN	NaN	0.1542	0.1357	0.7409	0.0222	0.0626	0.0255	0.0131
0.0	0.0	0.0	7431.1914	2211.0096	NaN	NaN	0.2293	0.147	0.7254	0.0226	0.0649	0.0267	0.0134
0.0	0.0	0.0	9311.1914	1710.0096	NaN	NaN	0.1552	0.1571	0.7121	0.0229	0.0668	0.0275	0.0137
0.0	0.0	0.0	10454.1914	1839.0096	NaN	NaN	0.1496	0.1689	0.6962	0.0234	0.0687	0.0286	0.0141
0.0	0.0	0.0	10958.1914	-409.9904	NaN	NaN	-0.0389	0.1915	0.6699	0.024	0.0702	0.0298	0.0146
0.0	0.0	0.0	8205.1914	1856.0096	NaN	NaN	0.1845	0.212	0.6443	0.0246	0.073	0.0308	0.0152
0.0	0.0	0.0	9959.1914	-112.9904	NaN	NaN	-0.0115	0.2316	0.6218	0.025	0.0744	0.0315	0.0157
0.0	0.0	0.0	9010.1914	479.0096	NaN	NaN	0.0505	0.2552	0.5941	0.0255	0.0765	0.0325	0.0163
0.0	0.0	0.0	9450.1914	3238.0096	NaN	NaN	0.2552	0.2806	0.5645	0.0261	0.0785	0.0335	0.0168
0.0	0.0	0.0	10630.1914	1705.0096	NaN	NaN	0.1382	0.3076	0.5348	0.0263	0.0794	0.0345	0.0173
0.0	0.0	0.0	10748.1914	2006.0096	NaN	NaN	0.1573	0.3379	0.5016	0.0265	0.081	0.0352	0.0178
0.0	0.0	0.0	13893.1914	2698.0096	NaN	NaN	0.1626	0.3596	0.4762	0.0266	0.084	0.0356	0.018
0.0	0.0	0.0	10760.1914	1627.0096	NaN	NaN	0.1313	0.3828	0.4511	0.0267	0.0851	0.0358	0.0184
0.0	0.0	0.0	10844.1914	2872.0096	NaN	NaN	0.2094	0.402	0.429	0.0263	0.0876	0.0365	0.0186
0.0	0.0	0.0	13227.1914	1966.0096	NaN	NaN	0.1294	0.4012	0.4237	0.0259	0.0927	0.0374	0.0192
0.0	0.0	0.0	10241.1914	1686.0096	NaN	NaN	0.1414	0.4034	0.4174	0.0252	0.0963	0.0381	0.0195
0.0	0.0	0.0	9608.1914	2113.0096	NaN	NaN	0.1803	0.4077	0.4089	0.0247	0.1005	0.0386	0.0195
0.0	0.0	0.0	10662.1914	2721.0096	NaN	NaN	0.2033	0.4076	0.4059	0.0244	0.1038	0.0386	0.0197
0.0	0.0	0.0	8495.1914	1863.0096	NaN	NaN	0.1799	0.4256	0.3883	0.0239	0.1042	0.0385	0.0195
0.0	0.0	0.0	12118.1914	1475.0096	NaN	NaN	0.1085	0.434	0.3803	0.0237	0.105	0.0378	0.0192
0.0	0.0	0.0	7474.1914	3959.0096	NaN	NaN	0.3463	0.4421	0.3701	0.0236	0.1078	0.0375	0.0188
0.0	0.0	0.0	10043.1914	2024.0096	NaN	NaN	0.1677	0.4376	0.3709	0.0236	0.1125	0.037	0.0185
0.0	0.0	0.0	9832.1914	3090.0096	NaN	NaN	0.2391	0.4463	0.3632	0.0235	0.1119	0.0366	0.0184
0.0	0.0	0.0	9142.1914	-1153.9904	NaN	NaN	-0.1445	0.4604	0.3521	0.0233	0.1097	0.0363	0.0181
0.0	0.0	0.0	10921.1914	235.0096	NaN	NaN	0.0211	0.4659	0.3453	0.0235	0.1109	0.0365	0.018
0.0	0.0	0.0	7585.1914	1565.0096	NaN	NaN	0.171	0.4612	0.3482	0.0236	0.1132	0.0361	0.0177
0.0	0.0	0.0	8654.1914	2762.0096	NaN	NaN	0.2419	0.4645	0.346	0.0235	0.1128	0.0357	0.0175
0.0	0.0	0.0	11540.1914	123.0096	NaN	NaN	0.0105	0.4836	0.3325	0.023	0.108	0.0354	0.0175
0.0	0.0	0.0	12565.1914	1622.0096	NaN	NaN	0.1143	0.4875	0.3257	0.0232	0.1103	0.0359	0.0174
0.0	0.0	0.0	11748.1914	2456.0096	NaN	NaN	0.1729	0.4837	0.3301	0.0232	0.11	0.0356	0.0174
0.0	0.0	0.0	11539.1914	857.0096	NaN	NaN	0.0691	0.4874	0.3303	0.0228	0.1067	0.0354	0.0175
0.0	0.0	0.0	8244.1914	28.0096	NaN	NaN	0.0034	0.4918	0.3247	0.023	0.1069	0.0361	0.0175
0.0	0.0	0.0	8580.1914	770.0096	NaN	NaN	0.0824	0.4942	0.324	0.0228	0.1049	0.0361	0.0181
0.0	0.0	0.0	10138.1914	3197.0096	NaN	NaN	0.2397	0.5073	0.3129	0.023	0.1015	0.0369	0.0184
0.0	0.0	0.0	15165.1914	-613.9904	NaN	NaN	-0.0422	0.5122	0.3079	0.0231	0.0998	0.0377	0.0194
0.0	0.0	0.0	7673.1914	894.0096	NaN	NaN	0.1044	0.5402	0.285	0.0228	0.0931	0.0387	0.0202
0.0	0.0	0.0	8197.1914	1930.0096	NaN	NaN	0.1906	0.5348	0.2862	0.0236	0.0952	0.0394	0.0207
0.0	0.0	0.0	11022.1914	-287.9904	NaN	NaN	-0.0268	0.5415	0.2808	0.0237	0.0929	0.0398	0.0213
0.0	0.0	0.0	7835.1914	1432.0096	NaN	NaN	0.1545	0.5542	0.2698	0.0239	0.0898	0.0404	0.0219
0.0	0.0	0.0	9329.1914	97.0096	NaN	NaN	0.0103	0.5898	0.2409	0.0237	0.082	0.041	0.0226
0.0	0.0	0.0	9347.1914	-551.9904	NaN	NaN	-0.0628	0.6228	0.2149	0.0235	0.0745	0.0415	0.0229
0.0	0.0	0.0	7891.1914	-699.9904	NaN	NaN	-0.0973	0.6426	0.1984	0.0234	0.0711	0.0417	0.0227
0.0	0.0	0.0	13027.1914	2253.0096	NaN	NaN	0.1474	0.6484	0.1919	0.0241	0.0702	0.0424	0.023
0.0	0.0	0.0	13407.1914	1946.0096	NaN	NaN	0.1267	0.6577	0.1832	0.0248	0.0677	0.0431	0.0235
0.0	0.0	0.0	9605.1914	2330.0096	NaN	NaN	0.1952	0.6631	0.1764	0.0262	0.0658	0.0439	0.0245
0.0	0.0	0.0	9234.1914	60.0096	NaN	NaN	0.0065	0.6954	0.1529	0.0275	0.0572	0.041	0.0261
0.0	0.0	0.0	9936.1914	3651.0096	NaN	NaN	0.2687	0.6928	0.1499	0.0312	0.0585	0.0411	0.0265
0.0	0.0	0.0	9277.1914	2873.0096	NaN	NaN	0.2365	0.7089	0.1386	0.0319	0.0534	0.0395	0.0277
0.0	0.0	0.0	7480.1914	1256.0096	NaN	NaN	0.1438	0.7146	0.1328	0.0331	0.0517	0.0396	0.0282
0.0	0.0	0.0	8464.1914	4601.0096	NaN	NaN	0.3522	0.7045	0.1353	0.0356	0.0544	0.0414	0.0287
0.0	0.0	0.0	7337.1914	209.0096	NaN	NaN	0.0277	0.7179	0.127	0.0355	0.0502	0.04	0.0293
0.0	0.0	0.0	7939.1914	-888.9904	NaN	NaN	-0.1261	0.7262	0.1207	0.0359	0.0482	0.0394	0.0298
0.0	0.0	0.0	11830.1914	-1430.9904	NaN	NaN	-0.1376	0.7194	0.1229	0.0374	0.0499	0.0406	0.0297
0.0	0.0	0.0	11964.1914	1218.0096	NaN	NaN	0.0924	0.7053	0.13	0.0393	0.0533	0.0427	0.0295
0.0	0.0	0.0	12255.1914	4581.0096	NaN	NaN	0.2721	0.6934	0.1369	0.0405	0.0557	0.0443	0.0292
0.0	0.0	0.0	11539.1914	2155.0096	NaN	NaN	0.1574	0.692	0.1379	0.0408	0.0555	0.0446	0.0291
0.0	0.0	0.0	10345.1914	996.0096	NaN	NaN	0.0878	0.6913	0.1381	0.0407	0.0559	0.0451	0.0289
0.0	0.0	0.0	9558.1914	1005.0096	NaN	NaN	0.0951	0.6863	0.1412	0.0404	0.0575	0.0462	0.0284
0.0	0.0	0.0	7098.1914	1767.0096	NaN	NaN	0.1993	0.6832	0.144	0.0397	0.0583	0.0468	0.028
0.0	0.0	0.0	11594.1914	-305.9904	NaN	NaN	-0.0271	0.673	0.1503	0.0393	0.061	0.0488	0.0276
0.0	0.0	0.0	9033.1914	3205.0096	NaN	NaN	0.2619	0.6655	0.1555	0.0384	0.0631	0.0504	0.0272
0.0	0.0	0.0	9186.1914	43.0096	NaN	NaN	0.0047	0.6659	0.1561	0.0371	0.0636	0.0509	0.0263
0.0	0.0	0.0	7412.1914	-117.9904	NaN	NaN	-0.0162	0.6842	0.1444	0.0346	0.0622	0.0501	0.0246
0.0	0.0	0.0	7120.1914	1365.0096	NaN	NaN	0.1609	0.7089	0.1268	0.0305	0.0624	0.05	0.0214
0.0	0.0	0.0	11005.1914	849.0096	NaN	NaN	0.0716	0.7402	0.1067	0.0266	0.0594	0.048	0.019
0.0	0.0	0.0	10566.1914	3231.0096	NaN	NaN	0.2342	0.765	0.0925	0.0242	0.0553	0.0452	0.0179
0.0	0.0	0.0	10675.1914	1600.0096	NaN	NaN	0.1303	0.7689	0.0897	0.0237	0.0554	0.0449	0.0174
0.0	0.0	0.0	8691.1914	242.0096	NaN	NaN	0.0271	0.7792	0.0854	0.0228	0.0524	0.043	0.0171
0.0	0.0	0.0	12746.1914	909.0096	NaN	NaN	0.0666	0.7723	0.0892	0.0231	0.0545	0.0439	0.017
0.0	0.0	0.0	10474.1914	2035.0096	NaN	NaN	0.1627	0.7696	0.0919	0.0229	0.0546	0.0438	0.0172
0.0	0.0	0.0	7490.1914	337.0096	NaN	NaN	0.0431	0.7707	0.0921	0.0226	0.0538	0.0436	0.0172
0.0	0.0	0.0	9082.1914	2729.0096	NaN	NaN	0.2311	0.7604	0.0978	0.0231	0.0563	0.0451	0.0173
0.0	0.0	0.0	8428.1914	158.0096	NaN	NaN	0.0184	0.7599	0.0995	0.0229	0.0551	0.045	0.0176
0.0	0.0	0.0	13020.1914	-1769.9904	NaN	NaN	-0.1573	0.7534	0.1035	0.0231	0.0564	0.0459	0.0176
0.0	0.0	0.0	12015.1914	3337.0096	NaN	NaN	0.2174	0.7412	0.1122	0.0234	0.0583	0.0469	0.018
0.0	0.0	0.0	12019.1914	1145.0096	NaN	NaN	0.087	0.7416	0.1136	0.0232	0.0569	0.0466	0.0182
0.0	0.0	0.0	15026.1914	2621.0096	NaN	NaN	0.1485	0.7339	0.1189	0.0235	0.0579	0.0471	0.0188
0.0	0.0	0.0	10767.1914	3965.0096	NaN	NaN	0.2691	0.7323	0.1196	0.0234	0.0581	0.0478	0.0188
0.0	0.0	0.0	13037.1914	5631.0096	NaN	NaN	0.3016	0.7159	0.1307	0.0237	0.0608	0.049	0.0199
0.0	0.0	0.0	11406.1914	-352.9904	NaN	NaN	-0.0319	0.724	0.1265	0.0236	0.0579	0.0482	0.0198
0.0	0.0	0.0	6309.1914	987.0096	NaN	NaN	0.1353	0.7165	0.1317	0.0238	0.059	0.0486	0.0205
0.0	0.0	0.0	7105.1914	1200.0096	NaN	NaN	0.1445	0.7214	0.1309	0.0236	0.0565	0.0472	0.0205
0.0	0.0	0.0	10086.1914	1717.0096	NaN	NaN	0.1455	0.7096	0.1396	0.0238	0.0584	0.0478	0.0208
0.0	0.0	0.0	8956.1914	4638.0096	NaN	NaN	0.3412	0.702	0.1457	0.0238	0.0593	0.0478	0.0213
0.0	0.0	0.0	6714.1914	3196.0096	NaN	NaN	0.3225	0.6999	0.149	0.0238	0.0588	0.0472	0.0214
0.0	0.0	0.0	8811.1914	-343.9904	NaN	NaN	-0.0406	0.6919	0.1555	0.024	0.0597	0.0471	0.0218
0.0	0.0	0.0	9033.1914	3489.0096	NaN	NaN	0.2786	0.6909	0.1562	0.0242	0.0599	0.0468	0.022
0.0	0.0	0.0	10358.1914	837.0096	NaN	NaN	0.0748	0.6882	0.1604	0.0244	0.0587	0.0457	0.0225
0.0	0.0	0.0	8704.1914	2945.0096	NaN	NaN	0.2528	0.7009	0.1527	0.0243	0.0556	0.0442	0.0222
0.0	0.0	0.0	12743.1914	1379.0096	NaN	NaN	0.0976	0.6979	0.1551	0.0245	0.0561	0.044	0.0224
0.0	0.0	0.0	6747.1914	2924.0096	NaN	NaN	0.3023	0.6991	0.1557	0.0244	0.0548	0.0433	0.0227
0.0	0.0	0.0	9400.1914	2027.0096	NaN	NaN	0.1774	0.6955	0.1594	0.0245	0.0545	0.0431	0.023
0.0	0.0	0.0	9854.1914	338.0096	NaN	NaN	0.0332	0.6959	0.1598	0.0246	0.054	0.0425	0.0232
0.0	0.0	0.0	5071.1914	1114.0096	NaN	NaN	0.1801	0.6951	0.1622	0.0245	0.053	0.0416	0.0235
0.0	0.0	0.0	8333.1914	-576.9904	NaN	NaN	-0.0744	0.6933	0.1643	0.0246	0.0529	0.0413	0.0237
0.0	0.0	0.0	8829.1914	3500.0096	NaN	NaN	0.2839	0.6848	0.1714	0.0248	0.0535	0.041	0.0244
0.0	0.0	0.0	6110.1914	2960.0096	NaN	NaN	0.3263	0.6896	0.17	0.0248	0.0516	0.0396	0.0244
0.0	0.0	0.0	8283.1914	2323.0096	NaN	NaN	0.219	0.7015	0.1622	0.0244	0.0495	0.0384	0.0239
0.0	0.0	0.0	7976.1914	2186.0096	NaN	NaN	0.2151	0.6982	0.1648	0.0249	0.0496	0.0383	0.0242
0.0	0.0	0.0	7232.1914	2064.0096	NaN	NaN	0.222	0.7122	0.1551	0.0244	0.0471	0.0372	0.024
0.0	0.0	0.0	6850.1914	2899.0096	NaN	NaN	0.2974	0.726	0.1448	0.0242	0.0451	0.0361	0.0238
0.0	0.0	0.0	7121.1914	-719.9904	NaN	NaN	-0.1125	0.7391	0.1337	0.0239	0.0437	0.036	0.0236
0.0	0.0	0.0	8750.1914	3665.0096	NaN	NaN	0.2952	0.7448	0.1279	0.024	0.0435	0.0362	0.0236
0.0	0.0	0.0	10356.1914	1655.0096	NaN	NaN	0.1378	0.7514	0.1227	0.0239	0.0425	0.0358	0.0237
0.0	0.0	0.0	5670.1914	361.0096	NaN	NaN	0.0599	0.7662	0.1122	0.0232	0.0401	0.0348	0.0235
0.0	0.0	0.0	9957.1914	3400.0096	NaN	NaN	0.2545	0.7686	0.1095	0.0234	0.0403	0.0349	0.0234
0.0	0.0	0.0	7968.1914	1574.0096	NaN	NaN	0.165	0.7774	0.1035	0.0227	0.0388	0.0341	0.0234
0.0	0.0	0.0	9854.1914	1834.0096	NaN	NaN	0.1569	0.781	0.1007	0.0227	0.0384	0.0338	0.0234
0.0	0.0	0.0	8379.1914	1562.0096	NaN	NaN	0.1571	0.7872	0.0965	0.0222	0.0373	0.0334	0.0234
0.0	0.0	0.0	4401.1914	-185.9904	NaN	NaN	-0.0441	0.7904	0.0943	0.022	0.0367	0.0332	0.0234
0.0	0.0	0.0	4210.1914	1942.0096	NaN	NaN	0.3157	0.7936	0.0923	0.0218	0.0358	0.0329	0.0236
0.0	0.0	0.0	6945.1914	958.0096	NaN	NaN	0.1212	0.7965	0.0907	0.0216	0.035	0.0325	0.0236
0.0	0.0	0.0	7966.1914	491.0096	NaN	NaN	0.0581	0.7986	0.0893	0.0215	0.0345	0.0323	0.0237
0.0	0.0	0.0	4227.1914	1804.0096	NaN	NaN	0.2991	0.8009	0.0878	0.0214	0.034	0.0321	0.0238
0.0	0.0	0.0	7191.1914	-327.9904	NaN	NaN	-0.0478	0.8018	0.0871	0.0214	0.0339	0.0319	0.0239
0.0	0.0	0.0	6462.1914	1102.0096	NaN	NaN	0.1457	0.8032	0.0858	0.0216	0.0336	0.0317	0.0241
0.0	0.0	0.0	9153.1914	1005.0096	NaN	NaN	0.0989	0.8066	0.0829	0.0218	0.0335	0.0313	0.0239
0.0	0.0	0.0	6388.1914	1169.0096	NaN	NaN	0.1547	0.811	0.0789	0.0222	0.0337	0.0303	0.0239
0.0	0.0	0.0	9304.1914	4479.0096	NaN	NaN	0.325	0.8199	0.0716	0.0227	0.0341	0.0283	0.0233
0.0	0.0	0.0	7271.1914	66.0096	NaN	NaN	0.009	0.8276	0.0646	0.0237	0.0343	0.0267	0.0232
0.0	0.0	0.0	6926.1914	1731.0096	NaN	NaN	0.2	0.8333	0.0595	0.0246	0.0338	0.0255	0.0233
0.0	0.0	0.0	8828.1914	-2650.9904	NaN	NaN	-0.3	0.836	0.0564	0.0255	0.0333	0.0249	0.0238
0.0	0.0	0.0	10129.1914	3080.0096	NaN	NaN	0.2332	0.8347	0.0564	0.0256	0.0342	0.0252	0.0238
0.0	0.0	0.0	4374.1914	1662.0096	NaN	NaN	0.2753	0.8369	0.0547	0.0259	0.0336	0.0248	0.0241
0.0	0.0	0.0	6065.1914	5318.0096	NaN	NaN	0.4672	0.8363	0.0541	0.0262	0.034	0.0251	0.0243
0.0	0.0	0.0	7490.1914	2303.0096	NaN	NaN	0.2352	0.8376	0.0529	0.0264	0.0336	0.025	0.0245
0.0	0.0	0.0	7747.1914	2182.0096	NaN	NaN	0.2198	0.8372	0.0522	0.0268	0.0337	0.0252	0.0249
0.0	0.0	0.0	10071.1914	2453.0096	NaN	NaN	0.1959	0.8358	0.0527	0.0269	0.0341	0.0254	0.0251
0.0	0.0	0.0	8665.1914	1924.0096	NaN	NaN	0.1817	0.8356	0.0526	0.0269	0.0343	0.0255	0.0251
0.0	0.0	0.0	5828.1914	1043.0096	NaN	NaN	0.1518	0.8355	0.0524	0.0271	0.0341	0.0255	0.0254
0.0	0.0	0.0	7765.1914	914.0096	NaN	NaN	0.1053	0.834	0.053	0.0273	0.0344	0.0258	0.0256
0.0	0.0	0.0	7228.1914	684.0096	NaN	NaN	0.0864	0.8318	0.0541	0.0274	0.0349	0.0261	0.0258
0.0	0.0	0.0	8789.1914	1483.0096	NaN	NaN	0.1444	0.8296	0.0551	0.0276	0.0354	0.0264	0.0259
0.0	0.0	0.0	5539.1914	1242.0096	NaN	NaN	0.1832	0.8279	0.056	0.0278	0.0355	0.0267	0.0261
0.0	0.0	0.0	5342.1914	744.0096	NaN	NaN	0.1222	0.8264	0.0565	0.0281	0.0357	0.027	0.0263
0.0	0.0	0.0	8216.1914	3231.0096	NaN	NaN	0.2823	0.8254	0.0568	0.0282	0.0358	0.0272	0.0265
0.0	0.0	0.0	5168.1914	2478.0096	NaN	NaN	0.3241	0.8274	0.0559	0.0283	0.0347	0.027	0.0267
0.0	0.0	0.0	9987.1914	-386.9904	NaN	NaN	-0.0403	0.8287	0.0554	0.0284	0.0336	0.0268	0.0271
0.0	0.0	0.0	6214.1914	4242.0096	NaN	NaN	0.4057	0.8294	0.0549	0.0284	0.0333	0.0267	0.0273
0.0	0.0	0.0	5613.1914	3243.0096	NaN	NaN	0.3662	0.8328	0.0532	0.0283	0.0322	0.0262	0.0273
0.0	0.0	0.0	6804.1914	4590.0096	NaN	NaN	0.4028	0.8356	0.0514	0.0283	0.031	0.026	0.0276
0.0	0.0	0.0	11376.1914	2418.0096	NaN	NaN	0.1753	0.8365	0.0505	0.0283	0.0306	0.0261	0.028
0.0	0.0	0.0	9248.1914	1758.0096	NaN	NaN	0.1597	0.8374	0.0497	0.0282	0.0304	0.0261	0.0282
0.0	0.0	0.0	6327.1914	2660.0096	NaN	NaN	0.296	0.8372	0.0496	0.0283	0.0305	0.0261	0.0284
0.0	0.0	0.0	7366.1914	2360.0096	NaN	NaN	0.2426	0.8373	0.0494	0.0283	0.0304	0.026	0.0287
0.0	0.0	0.0	10188.1914	268.0096	NaN	NaN	0.0256	0.8381	0.0491	0.0282	0.0302	0.0257	0.0287
0.0	0.0	0.0	7509.1914	-106.9904	NaN	NaN	-0.0145	0.8384	0.0489	0.0282	0.0302	0.0255	0.0289
0.0	0.0	0.0	7284.1914	1365.0096	NaN	NaN	0.1578	0.8386	0.0489	0.0281	0.0302	0.0253	0.0289
0.0	0.0	0.0	7736.1914	1994.0096	NaN	NaN	0.2049	0.8383	0.049	0.0282	0.0303	0.0251	0.0291
0.0	0.0	0.0	7942.1914	2834.0096	NaN	NaN	0.263	0.8385	0.0488	0.0283	0.0303	0.0248	0.0293
0.0	0.0	0.0	10831.1914	1666.0096	NaN	NaN	0.1333	0.8388	0.0487	0.0282	0.0303	0.0247	0.0293
0.0	0.0	0.0	11057.1914	4880.0096	NaN	NaN	0.3062	0.8378	0.049	0.0285	0.0306	0.0246	0.0295
0.0	0.0	0.0	12746.1914	1027.0096	NaN	NaN	0.0746	0.8384	0.0487	0.0285	0.0306	0.0244	0.0296
0.0	0.0	0.0	14698.1914	1902.0096	NaN	NaN	0.1146	0.8387	0.0484	0.0286	0.0306	0.0243	0.0296
0.0	0.0	0.0	17180.1914	4287.0096	NaN	NaN	0.1997	0.8378	0.0485	0.0288	0.0308	0.0243	0.0298
0.0	0.0	0.0	17392.1914	2041.0096	NaN	NaN	0.105	0.8382	0.0481	0.0288	0.0308	0.0242	0.0298
0.0	0.0	0.0	15382.1914	322.0096	NaN	NaN	0.0205	0.8372	0.0485	0.0291	0.031	0.0242	0.0301
0.0	0.0	0.0	17853.1914	623.0096	NaN	NaN	0.0337	0.8363	0.0489	0.0293	0.0311	0.0241	0.0303
0.0	0.0	0.0	17307.1914	520.0096	NaN	NaN	0.0292	0.8359	0.0488	0.0295	0.0313	0.0239	0.0306
0.0	0.0	0.0	18010.1914	2898.0096	NaN	NaN	0.1386	0.8335	0.0491	0.03	0.0322	0.024	0.0312
0.0	0.0	0.0	17623.1914	3491.0096	NaN	NaN	0.1653	0.8293	0.0504	0.0305	0.0334	0.0243	0.032
0.0	0.0	0.0	15808.1914	3420.0096	NaN	NaN	0.1779	0.8299	0.0506	0.0302	0.0334	0.024	0.0318
0.0	0.0	0.0	13012.1914	851.0096	NaN	NaN	0.0614	0.8341	0.049	0.0297	0.0323	0.0234	0.0315
0.0	0.0	0.0	10174.1914	3087.0096	NaN	NaN	0.2328	0.8405	0.0467	0.0287	0.0306	0.0227	0.0309
0.0	0.0	0.0	19250.1914	2467.0096	NaN	NaN	0.1136	0.8448	0.0444	0.0282	0.0296	0.0225	0.0305
0.0	0.0	0.0	24464.1914	4242.0096	NaN	NaN	0.1478	0.8465	0.0428	0.0281	0.0295	0.0228	0.0304
0.0	0.0	0.0	23577.1914	-74.9904	NaN	NaN	-0.0032	0.8461	0.0422	0.0283	0.0299	0.0233	0.0303
0.0	0.0	0.0	30962.1914	2867.0096	NaN	NaN	0.0847	0.8459	0.0415	0.0288	0.03	0.0236	0.0302
0.0	0.0	0.0	21482.1914	1561.0096	NaN	NaN	0.0677	0.8464	0.0408	0.029	0.0301	0.0237	0.03
0.0	0.0	0.0	27598.1914	2136.0096	NaN	NaN	0.0718	0.8461	0.0403	0.0292	0.0305	0.0241	0.0298
0.0	0.0	0.0	26466.1914	3996.0096	NaN	NaN	0.1312	0.8456	0.0398	0.0294	0.0308	0.0245	0.0298
0.0	0.0	0.0	37770.1914	3725.0096	NaN	NaN	0.0898	0.8443	0.0396	0.0298	0.0314	0.0251	0.0298
0.0	0.0	0.0	27508.1914	3903.0096	NaN	NaN	0.1243	0.844	0.0391	0.0301	0.0318	0.0255	0.0295
0.0	0.0	0.0	29510.1914	1576.0096	NaN	NaN	0.0507	0.8441	0.0388	0.0302	0.0319	0.0257	0.0293
0.0	0.0	0.0	27725.1914	3449.0096	NaN	NaN	0.1106	0.8438	0.0386	0.0304	0.0322	0.0259	0.0292
0.0	0.0	0.0	30804.1914	5547.0096	NaN	NaN	0.1526	0.8433	0.0386	0.0305	0.0323	0.0261	0.0291
0.0	0.0	0.0	19070.1914	1892.0096	NaN	NaN	0.0903	0.8425	0.0385	0.0307	0.0328	0.0264	0.029
0.0	0.0	0.0	29929.1914	1230.0096	NaN	NaN	0.0395	0.8424	0.0385	0.0308	0.0327	0.0267	0.0289
0.0	0.0	0.0	28472.1914	-2362.9904	NaN	NaN	-0.0905	0.8418	0.0384	0.031	0.0329	0.0271	0.0289
0.0	0.0	0.0	28558.1914	1825.0096	NaN	NaN	0.0601	0.8433	0.038	0.0307	0.0323	0.0271	0.0286
0.0	0.0	0.0	36434.1914	3488.0096	NaN	NaN	0.0874	0.8428	0.038	0.031	0.0323	0.0274	0.0285
0.0	0.0	0.0	29199.1914	3102.0096	NaN	NaN	0.096	0.8449	0.0375	0.0305	0.0316	0.0273	0.0281
0.0	0.0	0.0	31348.1914	1857.0096	NaN	NaN	0.0559	0.8465	0.0369	0.0303	0.0312	0.0273	0.0278
0.0	0.0	0.0	24807.1914	1493.0096	NaN	NaN	0.0568	0.8473	0.0367	0.0301	0.0309	0.0274	0.0276
0.0	0.0	0.0	23005.1914	2729.0096	NaN	NaN	0.106	0.8485	0.0365	0.0298	0.0305	0.0273	0.0274
0.0	0.0	0.0	33348.1914	3249.0096	NaN	NaN	0.0888	0.8492	0.0363	0.0297	0.0304	0.0272	0.0273
0.0	0.0	0.0	25980.1914	818.0096	NaN	NaN	0.0305	0.85	0.0361	0.0294	0.0303	0.0271	0.0271
0.0	0.0	0.0	27303.1914	2825.0096	NaN	NaN	0.0938	0.8504	0.036	0.0293	0.0302	0.0271	0.027
0.0	0.0	0.0	27394.1914	3468.0096	NaN	NaN	0.1124	0.8508	0.0359	0.0292	0.0302	0.0271	0.0269
0.0	0.0	0.0	28498.1914	3722.0096	NaN	NaN	0.1155	0.8511	0.0359	0.0291	0.0301	0.027	0.0268
0.0	0.0	0.0	29720.1914	1688.0096	NaN	NaN	0.0537	0.8519	0.0357	0.029	0.0299	0.0267	0.0267
0.0	0.0	0.0	28959.1914	4297.0096	NaN	NaN	0.1292	0.8523	0.0358	0.0289	0.0298	0.0266	0.0266
0.0	0.0	0.0	26064.1914	2517.0096	NaN	NaN	0.0881	0.8529	0.0358	0.0288	0.0296	0.0264	0.0265
0.0	0.0	0.0	25006.1914	4014.0096	NaN	NaN	0.1383	0.8537	0.0357	0.0288	0.0293	0.0261	0.0265
0.0	0.0	0.0	19018.1914	-204.9904	NaN	NaN	-0.0109	0.8538	0.0355	0.0288	0.0294	0.0259	0.0266
0.0	0.0	0.0	21475.1914	2921.0096	NaN	NaN	0.1197	0.8543	0.0356	0.0287	0.0293	0.0257	0.0264
0.0	0.0	0.0	20960.1914	1795.0096	NaN	NaN	0.0789	0.8546	0.0355	0.0286	0.0292	0.0257	0.0263
0.0	0.0	0.0	32882.1914	5706.0096	NaN	NaN	0.1479	0.8551	0.0356	0.0285	0.0291	0.0255	0.0262
0.0	0.0	0.0	27211.1914	2812.0096	NaN	NaN	0.0937	0.8554	0.0353	0.0285	0.0292	0.0253	0.0262
0.0	0.0	0.0	22947.1914	611.0096	NaN	NaN	0.0259	0.8558	0.0353	0.0284	0.029	0.0252	0.0262
0.0	0.0	0.0	32720.1914	3517.0096	NaN	NaN	0.0971	0.8559	0.0355	0.0284	0.029	0.0251	0.0261
0.0	0.0	0.0	26693.1914	3705.0096	NaN	NaN	0.1219	0.8561	0.0356	0.0284	0.0289	0.025	0.0262
0.0	0.0	0.0	22125.1914	993.0096	NaN	NaN	0.043	0.8561	0.0352	0.0285	0.0287	0.0252	0.0263
0.0	0.0	0.0	22145.1914	1354.0096	NaN	NaN	0.0576	0.8556	0.0351	0.0287	0.0287	0.0254	0.0265
0.0	0.0	0.0	23932.1914	-652.9904	NaN	NaN	-0.0281	0.8554	0.0351	0.0289	0.0284	0.0255	0.0267
0.0	0.0	0.0	21257.1914	3724.0096	NaN	NaN	0.1491	0.8554	0.0352	0.0289	0.0283	0.0256	0.0267
0.0	0.0	0.0	16475.1914	-44.9904	NaN	NaN	-0.0027	0.8552	0.0353	0.0289	0.0283	0.0257	0.0266
0.0	0.0	0.0	19747.1914	3364.0096	NaN	NaN	0.1456	0.8549	0.0355	0.029	0.0282	0.0258	0.0266
0.0	0.0	0.0	32458.1914	3977.0096	NaN	NaN	0.1092	0.8543	0.0358	0.029	0.0283	0.026	0.0265
0.0	0.0	0.0	29277.1914	4863.0096	NaN	NaN	0.1424	0.8549	0.0357	0.0288	0.0283	0.0259	0.0264
0.0	0.0	0.0	21512.1914	607.0096	NaN	NaN	0.0274	0.8556	0.0354	0.0287	0.0283	0.0259	0.0262
0.0	0.0	0.0	23731.1914	2065.0096	NaN	NaN	0.0801	0.8561	0.0352	0.0285	0.0283	0.0259	0.026
0.0	0.0	0.0	29676.1914	-187.9904	NaN	NaN	-0.0064	0.8565	0.0349	0.0284	0.0284	0.026	0.0258
0.0	0.0	0.0	25616.1914	4020.0096	NaN	NaN	0.1356	0.8578	0.0343	0.028	0.0286	0.0259	0.0254
0.0	0.0	0.0	31677.1914	6080.0096	NaN	NaN	0.161	0.859	0.0338	0.0276	0.0287	0.0259	0.0251
0.0	0.0	0.0	32049.1914	1726.0096	NaN	NaN	0.0511	0.8601	0.0333	0.0272	0.0288	0.0259	0.0247
0.0	0.0	0.0	26126.1914	1335.0096	NaN	NaN	0.0486	0.8614	0.0326	0.0269	0.029	0.0259	0.0242
0.0	0.0	0.0	26025.1914	3218.0096	NaN	NaN	0.11	0.8627	0.0321	0.0266	0.0291	0.0258	0.0237
0.0	0.0	0.0	30394.1914	4115.0096	NaN	NaN	0.1192	0.8634	0.0317	0.0265	0.0292	0.0258	0.0234
0.0	0.0	0.0	28570.1914	663.0096	NaN	NaN	0.0227	0.864	0.0313	0.0264	0.0293	0.0258	0.0233
0.0	0.0	0.0	27544.1914	5108.0096	NaN	NaN	0.1564	0.8643	0.0311	0.0264	0.0294	0.0258	0.0232
0.0	0.0	0.0	27411.1914	5030.0096	NaN	NaN	0.1551	0.8641	0.031	0.0265	0.0295	0.0258	0.0231
0.0	0.0	0.0	28969.1914	5079.0096	NaN	NaN	0.1492	0.8637	0.031	0.0268	0.0297	0.0259	0.023
0.0	0.0	0.0	26921.1914	5912.0096	NaN	NaN	0.1801	0.8641	0.0308	0.0267	0.0297	0.0258	0.0229
0.0	0.0	0.0	28770.1914	1025.0096	NaN	NaN	0.0344	0.864	0.0307	0.0268	0.0297	0.0258	0.023
0.0	0.0	0.0	32667.1914	5380.0096	NaN	NaN	0.1414	0.8638	0.0308	0.0268	0.0298	0.0258	0.0229
0.0	0.0	0.0	27564.1914	65.0096	NaN	NaN	0.0024	0.8643	0.0307	0.0267	0.0297	0.0257	0.0229
0.0	0.0	0.0	32419.1914	3650.0096	NaN	NaN	0.1012	0.8638	0.031	0.0268	0.0298	0.0258	0.0228
0.0	0.0	0.0	25909.1914	2319.0096	NaN	NaN	0.0822	0.864	0.0311	0.0267	0.0299	0.0257	0.0227
0.0	0.0	0.0	25640.1914	1370.0096	NaN	NaN	0.0507	0.8634	0.0312	0.0268	0.03	0.0259	0.0228
0.0	0.0	0.0	28763.1914	3640.0096	NaN	NaN	0.1123	0.8623	0.0317	0.0269	0.0304	0.0261	0.0227
0.0	0.0	0.0	30209.1914	3118.0096	NaN	NaN	0.0936	0.8612	0.0321	0.0271	0.0306	0.0263	0.0227
0.0	0.0	0.0	31271.1914	3054.0096	NaN	NaN	0.089	0.8615	0.0319	0.027	0.0305	0.0263	0.0227
0.0	0.0	0.0	22705.1914	2169.0096	NaN	NaN	0.0872	0.8613	0.0321	0.027	0.0305	0.0263	0.0227
0.0	0.0	0.0	31143.1914	4025.0096	NaN	NaN	0.1145	0.8612	0.0321	0.027	0.0305	0.0264	0.0228
0.0	0.0	0.0	30186.1914	1593.0096	NaN	NaN	0.0501	0.8615	0.0321	0.0269	0.0304	0.0263	0.0227
0.0	0.0	0.0	34757.1914	7437.0096	NaN	NaN	0.1763	0.862	0.032	0.0268	0.0302	0.0263	0.0228
0.0	0.0	0.0	24672.1914	4023.0096	NaN	NaN	0.1402	0.8614	0.0322	0.0269	0.0304	0.0263	0.0227
0.0	0.0	0.0	26775.1914	2641.0096	NaN	NaN	0.0898	0.8636	0.0317	0.0263	0.0297	0.0259	0.0227
0.0	0.0	0.0	27089.1914	5787.0096	NaN	NaN	0.176	0.8615	0.0323	0.0267	0.0304	0.0263	0.0228
0.0	0.0	0.0	26940.1914	4111.0096	NaN	NaN	0.1324	0.864	0.0317	0.0261	0.0297	0.0258	0.0227
0.0	0.0	0.0	31166.1914	3494.0096	NaN	NaN	0.1008	0.863	0.032	0.0263	0.0301	0.026	0.0227
0.0	0.0	0.0	28969.1914	4122.0096	NaN	NaN	0.1246	0.8628	0.0322	0.0262	0.0302	0.0259	0.0227
0.0	0.0	0.0	26262.1914	1845.0096	NaN	NaN	0.0656	0.8635	0.0319	0.0261	0.0302	0.0256	0.0227
0.0	0.0	0.0	33034.1914	2995.0096	NaN	NaN	0.0831	0.8615	0.0325	0.0265	0.0309	0.0259	0.0227
0.0	0.0	0.0	40093.1914	1105.0096	NaN	NaN	0.0268	0.8595	0.033	0.027	0.0317	0.0261	0.0227
0.0	0.0	0.0	31457.1914	3627.0096	NaN	NaN	0.1034	0.8616	0.0323	0.0266	0.0313	0.0255	0.0226
0.0	0.0	0.0	22986.1914	5485.0096	NaN	NaN	0.1927	0.8548	0.0339	0.0281	0.0335	0.0268	0.0228
0.0	0.0	0.0	24329.1914	4831.0096	NaN	NaN	0.1657	0.8523	0.0343	0.0289	0.0344	0.0272	0.0228
0.0	0.0	0.0	30998.1914	5658.0096	NaN	NaN	0.1544	0.8526	0.0341	0.029	0.0345	0.027	0.0229
0.0	0.0	0.0	28358.1914	2444.0096	NaN	NaN	0.0793	0.8545	0.0333	0.0287	0.0341	0.0264	0.0229
0.0	0.0	0.0	24984.1914	-223.9904	NaN	NaN	-0.009	0.8546	0.0332	0.0287	0.0342	0.0264	0.023
0.0	0.0	0.0	26944.1914	3055.0096	NaN	NaN	0.1018	0.8535	0.0334	0.0289	0.0346	0.0266	0.023
0.0	0.0	0.0	29693.1914	1797.0096	NaN	NaN	0.0571	0.8533	0.0335	0.0288	0.0347	0.0266	0.023
0.0	0.0	0.0	29054.1914	1845.0096	NaN	NaN	0.0597	0.8518	0.0339	0.0291	0.0352	0.0269	0.0231
0.0	0.0	0.0	26357.1914	2564.0096	NaN	NaN	0.0887	0.8452	0.0356	0.0305	0.0371	0.0282	0.0234
0.0	0.0	0.0	27450.1914	2160.0096	NaN	NaN	0.0729	0.8458	0.0356	0.0305	0.0367	0.028	0.0234
0.0	0.0	0.0	23806.1914	1443.0096	NaN	NaN	0.0572	0.8497	0.0347	0.0296	0.0354	0.0273	0.0233
0.0	0.0	0.0	24158.1914	471.0096	NaN	NaN	0.0191	0.8489	0.0352	0.0295	0.0356	0.0277	0.0232
0.0	0.0	0.0	30138.1914	3062.0096	NaN	NaN	0.0922	0.8427	0.0368	0.0306	0.0373	0.029	0.0235
0.0	0.0	0.0	24803.1914	3888.0096	NaN	NaN	0.1355	0.8514	0.0347	0.0286	0.0348	0.0272	0.0232
0.0	0.0	0.0	31161.1914	4482.0096	NaN	NaN	0.1257	0.8474	0.0358	0.0293	0.0358	0.0282	0.0234
0.0	0.0	0.0	30307.1914	282.0096	NaN	NaN	0.0092	0.8502	0.0353	0.0285	0.0351	0.0277	0.0233
0.0	0.0	0.0	26087.1914	3291.0096	NaN	NaN	0.112	0.8501	0.0355	0.0284	0.0348	0.0278	0.0234
0.0	0.0	0.0	32610.1914	2066.0096	NaN	NaN	0.0596	0.8481	0.0361	0.0286	0.0354	0.0283	0.0235
0.0	0.0	0.0	21133.1914	349.0096	NaN	NaN	0.0162	0.8507	0.0356	0.0279	0.0346	0.0278	0.0234
0.0	0.0	0.0	33272.1914	3164.0096	NaN	NaN	0.0868	0.8493	0.0361	0.0281	0.0347	0.0282	0.0235
0.0	0.0	0.0	26493.1914	706.0096	NaN	NaN	0.026	0.8496	0.0361	0.028	0.0348	0.0281	0.0235
0.0	0.0	0.0	29185.1914	2200.0096	NaN	NaN	0.0701	0.8558	0.0344	0.0267	0.0327	0.0269	0.0235
0.0	0.0	0.0	25887.1914	3058.0096	NaN	NaN	0.1056	0.8489	0.036	0.0278	0.0351	0.0284	0.0237
0.0	0.0	0.0	26428.1914	1865.0096	NaN	NaN	0.0659	0.8537	0.0349	0.0269	0.0337	0.0274	0.0234
0.0	0.0	0.0	24872.1914	4871.0096	NaN	NaN	0.1638	0.8521	0.035	0.0272	0.0343	0.0277	0.0237
0.0	0.0	0.0	28092.1914	1064.0096	NaN	NaN	0.0365	0.8553	0.0344	0.0265	0.0333	0.0271	0.0235
0.0	0.0	0.0	28896.1914	-558.9904	NaN	NaN	-0.0197	0.8536	0.0348	0.0268	0.0337	0.0274	0.0236
0.0	0.0	0.0	23907.1914	5318.0096	NaN	NaN	0.182	0.8571	0.034	0.0262	0.0327	0.0267	0.0234
0.0	0.0	0.0	33029.1914	4803.0096	NaN	NaN	0.127	0.8566	0.034	0.0264	0.0328	0.0266	0.0235
0.0	0.0	0.0	29675.1914	1897.0096	NaN	NaN	0.0601	0.8637	0.0321	0.025	0.0308	0.0252	0.0232
0.0	0.0	0.0	22187.1914	2376.0096	NaN	NaN	0.0967	0.863	0.0321	0.025	0.0312	0.0255	0.0232
0.0	0.0	0.0	25003.1914	2673.0096	NaN	NaN	0.0966	0.8619	0.0324	0.0253	0.0316	0.0257	0.0231
0.0	0.0	0.0	25368.1914	2936.0096	NaN	NaN	0.1037	0.866	0.0314	0.0245	0.0303	0.0249	0.023
0.0	0.0	0.0	31148.1914	2974.0096	NaN	NaN	0.0872	0.8659	0.0313	0.0244	0.0304	0.0251	0.0229
0.0	0.0	0.0	21551.1914	1940.0096	NaN	NaN	0.0826	0.8682	0.0308	0.0238	0.0298	0.0248	0.0226
0.0	0.0	0.0	19621.1914	445.0096	NaN	NaN	0.0222	0.8691	0.0308	0.0236	0.0291	0.0247	0.0227
0.0	0.0	0.0	31736.1914	2763.0096	NaN	NaN	0.0801	0.8684	0.0309	0.0237	0.0294	0.025	0.0226
0.0	0.0	0.0	23280.1914	3792.0096	NaN	NaN	0.1401	0.8692	0.0307	0.0234	0.0293	0.0249	0.0225
0.0	0.0	0.0	22505.1914	2854.0096	NaN	NaN	0.1125	0.8693	0.0307	0.0234	0.0292	0.0248	0.0225
0.0	0.0	0.0	26848.1914	3396.0096	NaN	NaN	0.1123	0.8687	0.0309	0.0235	0.0296	0.0249	0.0224
0.0	0.0	0.0	26511.1914	1348.0096	NaN	NaN	0.0484	0.8689	0.031	0.0235	0.0293	0.0249	0.0225
0.0	0.0	0.0	23842.1914	1408.0096	NaN	NaN	0.0558	0.8692	0.0309	0.0235	0.0291	0.0248	0.0225
0.0	0.0	0.0	27442.1914	1920.0096	NaN	NaN	0.0654	0.8686	0.0313	0.0235	0.0292	0.0249	0.0225
0.0	0.0	0.0	33815.1914	2444.0096	NaN	NaN	0.0674	0.868	0.0317	0.0238	0.029	0.0248	0.0227
0.0	0.0	0.0	26046.1914	1934.0096	NaN	NaN	0.0691	0.868	0.0318	0.0239	0.0289	0.0247	0.0227
0.0	0.0	0.0	27335.1914	3052.0096	NaN	NaN	0.1004	0.8669	0.0322	0.0241	0.0292	0.0248	0.0228
0.0	0.0	0.0	27037.1914	5174.0096	NaN	NaN	0.1606	0.8659	0.0324	0.0243	0.0297	0.0248	0.0228
0.0	0.0	0.0	22801.1914	2965.0096	NaN	NaN	0.1151	0.8659	0.0324	0.0244	0.0297	0.0247	0.023
0.0	0.0	0.0	27107.1914	2788.0096	NaN	NaN	0.0933	0.8657	0.0325	0.0244	0.0298	0.0246	0.023
0.0	0.0	0.0	29489.1914	6495.0096	NaN	NaN	0.1805	0.8653	0.0326	0.0245	0.03	0.0246	0.023
0.0	0.0	0.0	27731.1914	3000.0096	NaN	NaN	0.0976	0.8653	0.0328	0.0247	0.0296	0.0245	0.0231
0.0	0.0	0.0	24701.1914	1020.0096	NaN	NaN	0.0397	0.8653	0.0331	0.0248	0.0293	0.0245	0.023
0.0	0.0	0.0	26197.1914	1555.0096	NaN	NaN	0.056	0.865	0.0335	0.0252	0.0289	0.0245	0.023
0.0	0.0	0.0	22101.1914	2728.0096	NaN	NaN	0.1099	0.8651	0.0337	0.0256	0.0284	0.0244	0.0228
0.0	0.0	0.0	29469.1914	4804.0096	NaN	NaN	0.1402	0.8663	0.0335	0.0256	0.0277	0.0242	0.0227
0.0	0.0	0.0	25427.1914	5740.0096	NaN	NaN	0.1842	0.868	0.0331	0.0255	0.0271	0.0239	0.0225
0.0	0.0	0.0	24752.1914	5052.0096	NaN	NaN	0.1695	0.8689	0.0323	0.0256	0.0268	0.0241	0.0223
0.0	0.0	0.0	22409.1914	457.0096	NaN	NaN	0.02	0.8702	0.0308	0.0262	0.0258	0.0243	0.0227
0.0	0.0	0.0	23343.1914	3431.0096	NaN	NaN	0.1281	0.8784	0.0281	0.0243	0.0235	0.0222	0.0235
0.0	0.0	0.0	7514.1914	2055.0096	NaN	NaN	0.2148	0.8931	0.0229	0.0215	0.0205	0.0192	0.0227
0.0	0.0	0.0	-763.8086	669.0096	NaN	NaN	-0.3	0.8978	0.0208	0.021	0.0205	0.019	0.0208
0.0	0.0	0.0	-2377.8086	476.0096	NaN	NaN	-0.2503	0.8967	0.0207	0.0212	0.0213	0.0194	0.0207
0.0	0.0	0.0	-1117.8086	-758.9904	NaN	NaN	0.4044	0.8957	0.0211	0.021	0.0218	0.0196	0.0209
0.0	0.0	0.0	-1441.8086	-454.9904	NaN	NaN	0.2399	0.8942	0.0215	0.0209	0.0224	0.0201	0.0209
0.0	0.0	0.0	-1801.8086	-133.9904	NaN	NaN	0.0692	0.8937	0.0217	0.0209	0.0227	0.0203	0.0207
0.0	0.0	0.0	-1494.8086	-770.9904	NaN	NaN	0.3403	0.8936	0.0218	0.021	0.0227	0.0203	0.0205
0.0	0.0	0.0	-2661.8086	2996.0096	NaN	NaN	1.3	0.8942	0.0217	0.0211	0.0225	0.0202	0.0202
0.0	0.0	0.0	-982.8086	382.0096	NaN	NaN	-0.3	0.8947	0.0215	0.0212	0.0223	0.0203	0.0201
0.0	0.0	0.0	-1715.8086	-2526.9904	NaN	NaN	0.5956	0.8946	0.0214	0.0214	0.022	0.0204	0.0202
0.0	0.0	0.0	-2895.8086	1903.0096	NaN	NaN	-0.3	0.895	0.0211	0.0214	0.0218	0.0205	0.0202
0.0	0.0	0.0	-1602.8086	-736.9904	NaN	NaN	0.315	0.8945	0.0212	0.0215	0.0218	0.0208	0.0203
0.0	0.0	0.0	-2957.8086	329.0096	NaN	NaN	-0.1252	0.894	0.0212	0.0216	0.0218	0.021	0.0204
0.0	0.0	0.0	-1692.8086	-1926.9904	NaN	NaN	0.5323	0.8935	0.0212	0.0217	0.0219	0.0212	0.0204
0.0	0.0	0.0	-2924.8086	-2239.9904	NaN	NaN	0.4337	0.8933	0.0212	0.0218	0.022	0.0213	0.0204
0.0	0.0	0.0	-899.8086	-362.9904	NaN	NaN	0.2874	0.8935	0.021	0.0218	0.022	0.0215	0.0202
0.0	0.0	0.0	-1157.8086	1971.0096	NaN	NaN	1.3	0.8934	0.021	0.0218	0.0221	0.0216	0.0201
0.0	0.0	0.0	-940.8086	-1913.9904	NaN	NaN	0.6704	0.8931	0.0211	0.0218	0.0221	0.0217	0.0201
0.0	0.0	0.0	-19.8086	-665.9904	NaN	NaN	0.9711	0.8934	0.021	0.0218	0.0221	0.0218	0.02
0.0	0.0	0.0	2078.1914	-40.9904	NaN	NaN	-0.0201	0.8933	0.0209	0.0218	0.0222	0.0219	0.0199
0.0	0.0	0.0	-1252.8086	1353.0096	NaN	NaN	1.3	0.8934	0.0208	0.0219	0.0222	0.0219	0.0198
0.0	0.0	0.0	-942.8086	423.0096	NaN	NaN	-0.3	0.8936	0.0207	0.0219	0.0223	0.0219	0.0197
0.0	0.0	0.0	-2712.8086	-1052.9904	NaN	NaN	0.2796	0.8937	0.0208	0.0219	0.0223	0.0217	0.0196
0.0	0.0	0.0	-1014.8086	1794.0096	NaN	NaN	1.3	0.8943	0.0205	0.0219	0.0223	0.0216	0.0194
0.0	0.0	0.0	-1560.8086	-479.9904	NaN	NaN	0.2352	0.8947	0.0206	0.0219	0.0222	0.0214	0.0193
0.0	0.0	0.0	-88.8086	-1112.9904	NaN	NaN	0.9261	0.8954	0.0204	0.0219	0.0222	0.0211	0.0191
0.0	0.0	0.0	-1183.8086	3320.0096	NaN	NaN	1.3	0.8959	0.0203	0.0218	0.0222	0.0209	0.0189
0.0	0.0	0.0	-2086.8086	-2302.9904	NaN	NaN	0.5246	0.8959	0.0205	0.0218	0.0222	0.0207	0.0189
0.0	0.0	0.0	-3156.8086	1700.0096	NaN	NaN	-0.3	0.8964	0.0204	0.0216	0.0221	0.0206	0.0189
0.0	0.0	0.0	-2661.8086	-1045.9904	NaN	NaN	0.2821	0.8968	0.0204	0.0214	0.022	0.0205	0.0188
0.0	0.0	0.0	-2761.8086	1984.0096	NaN	NaN	-0.3	0.8971	0.0204	0.0213	0.0219	0.0205	0.0189
0.0	0.0	0.0	-2969.8086	2005.0096	NaN	NaN	-0.3	0.8965	0.0207	0.0212	0.0219	0.0206	0.019
0.0	0.0	0.0	-3156.8086	-2514.9904	NaN	NaN	0.4434	0.8959	0.021	0.0212	0.022	0.0207	0.0192
0.0	0.0	0.0	-1153.8086	2482.0096	NaN	NaN	1.3	0.8953	0.0213	0.0213	0.0219	0.0209	0.0194
0.0	0.0	0.0	-3167.8086	-6.9904	NaN	NaN	0.0022	0.8945	0.0217	0.0213	0.0219	0.021	0.0196
0.0	0.0	0.0	-1735.8086	-1659.9904	NaN	NaN	0.4888	0.8937	0.022	0.0214	0.0218	0.0212	0.0198
0.0	0.0	0.0	-1036.8086	-1636.9904	NaN	NaN	0.6122	0.8932	0.0222	0.0215	0.0219	0.0214	0.0198
0.0	0.0	0.0	-2532.8086	2138.0096	NaN	NaN	-0.3	0.8931	0.0223	0.0217	0.0218	0.0213	0.0197
0.0	0.0	0.0	-1604.8086	-736.9904	NaN	NaN	0.3147	0.8932	0.0225	0.0218	0.0217	0.0211	0.0197
0.0	0.0	0.0	-1245.8086	-1586.9904	NaN	NaN	0.5602	0.8936	0.0226	0.0219	0.0215	0.0209	0.0196
0.0	0.0	0.0	373.1914	-339.9904	NaN	NaN	-0.3	0.894	0.0225	0.0219	0.0215	0.0207	0.0195
0.0	0.0	0.0	-2264.8086	724.0096	NaN	NaN	-0.3	0.8948	0.0224	0.0218	0.0213	0.0204	0.0194
0.0	0.0	0.0	-1488.8086	-359.9904	NaN	NaN	0.1947	0.895	0.0224	0.0219	0.0211	0.0203	0.0193
0.0	0.0	0.0	-1107.8086	-1060.9904	NaN	NaN	0.4892	0.8957	0.0224	0.0218	0.0208	0.0201	0.0191
0.0	0.0	0.0	-1619.8086	-473.9904	NaN	NaN	0.2264	0.8963	0.0223	0.0218	0.0206	0.0199	0.019
0.0	0.0	0.0	-1921.8086	2025.0096	NaN	NaN	1.3	0.8966	0.0221	0.0218	0.0205	0.0199	0.019
0.0	0.0	0.0	-2596.8086	-2163.9904	NaN	NaN	0.4545	0.8966	0.0221	0.0218	0.0205	0.02	0.019
0.0	0.0	0.0	-473.8086	2007.0096	NaN	NaN	1.3	0.8965	0.022	0.0219	0.0205	0.0201	0.019
0.0	0.0	0.0	-764.8086	1768.0096	NaN	NaN	1.3	0.896	0.022	0.0219	0.0207	0.0203	0.0191
0.0	0.0	0.0	-2390.8086	-2128.9904	NaN	NaN	0.471	0.8953	0.0222	0.022	0.0208	0.0204	0.0192
0.0	0.0	0.0	-2330.8086	-161.9904	NaN	NaN	0.065	0.895	0.0222	0.022	0.0209	0.0206	0.0193
0.0	0.0	0.0	-647.8086	-3132.9904	NaN	NaN	0.8287	0.8948	0.0222	0.0219	0.021	0.0207	0.0194
0.0	0.0	0.0	2163.1914	-1099.9904	NaN	NaN	-0.3	0.8949	0.022	0.0218	0.021	0.0207	0.0195
0.0	0.0	0.0	-175.8086	2048.0096	NaN	NaN	1.0939	0.8947	0.022	0.0218	0.0211	0.0208	0.0196
0.0	0.0	0.0	-3064.8086	-858.9904	NaN	NaN	0.2189	0.8943	0.0221	0.0218	0.0213	0.0208	0.0197
0.0	0.0	0.0	-1298.8086	1757.0096	NaN	NaN	1.3	0.8944	0.0219	0.0217	0.0214	0.0209	0.0197
0.0	0.0	0.0	-1112.8086	1090.0096	NaN	NaN	-0.3	0.894	0.022	0.0216	0.0216	0.0209	0.0198
0.0	0.0	0.0	-614.8086	255.0096	NaN	NaN	-0.3	0.8938	0.022	0.0216	0.0217	0.0209	0.02
0.0	0.0	0.0	-2306.8086	683.0096	NaN	NaN	-0.3	0.8939	0.022	0.0215	0.0217	0.0208	0.02
0.0	0.0	0.0	-1910.8086	-749.9904	NaN	NaN	0.2819	0.8939	0.022	0.0215	0.0218	0.0208	0.0201
0.0	0.0	0.0	-1372.8086	1218.0096	NaN	NaN	-0.3	0.8941	0.0219	0.0214	0.0217	0.0206	0.0201
0.0	0.0	0.0	-153.8086	-732.9904	NaN	NaN	0.8266	0.8942	0.0219	0.0214	0.0218	0.0206	0.0202
0.0	0.0	0.0	-1024.8086	-262.9904	NaN	NaN	0.2042	0.8942	0.0219	0.0214	0.0218	0.0206	0.0201
0.0	0.0	0.0	-1118.8086	1948.0096	NaN	NaN	1.3	0.8943	0.0218	0.0213	0.0219	0.0206	0.0201
0.0	0.0	0.0	-1645.8086	649.0096	NaN	NaN	-0.3	0.8939	0.0219	0.0213	0.0219	0.0206	0.0203
0.0	0.0	0.0	-1239.8086	204.0096	NaN	NaN	-0.197	0.8936	0.0221	0.0214	0.022	0.0207	0.0203
0.0	0.0	0.0	-1638.8086	-1218.9904	NaN	NaN	0.4265	0.8933	0.0222	0.0214	0.0221	0.0206	0.0203
0.0	0.0	0.0	-1646.8086	1155.0096	NaN	NaN	-0.3	0.8934	0.0223	0.0214	0.0221	0.0206	0.0203
0.0	0.0	0.0	175.1914	-2587.9904	NaN	NaN	1.0726	0.8935	0.0223	0.0214	0.022	0.0207	0.0202
0.0	0.0	0.0	-3187.8086	328.0096	NaN	NaN	-0.1147	0.8936	0.0222	0.0213	0.022	0.0207	0.0201
0.0	0.0	0.0	-1042.8086	-887.9904	NaN	NaN	0.4599	0.8935	0.0222	0.0214	0.022	0.0208	0.0201
0.0	0.0	0.0	-1126.8086	485.0096	NaN	NaN	-0.3	0.8933	0.0222	0.0214	0.0221	0.021	0.0201
0.0	0.0	0.0	-2489.8086	-1779.9904	NaN	NaN	0.4169	0.893	0.0224	0.0215	0.022	0.021	0.0201
0.0	0.0	0.0	-2432.8086	-895.9904	NaN	NaN	0.2692	0.8927	0.0225	0.0215	0.0221	0.0211	0.0201
0.0	0.0	0.0	-2474.8086	-36.9904	NaN	NaN	0.0147	0.8929	0.0224	0.0215	0.022	0.0211	0.0201
0.0	0.0	0.0	-958.8086	-1931.9904	NaN	NaN	0.6683	0.893	0.0224	0.0215	0.022	0.021	0.02
0.0	0.0	0.0	-3556.8086	1015.0096	NaN	NaN	-0.3	0.8931	0.0224	0.0215	0.0219	0.0211	0.02
0.0	0.0	0.0	-79.8086	1533.0096	NaN	NaN	1.0549	0.8932	0.0224	0.0215	0.0219	0.0211	0.0199
0.0	0.0	0.0	-4246.8086	-2893.9904	NaN	NaN	0.4053	0.8929	0.0226	0.0216	0.0218	0.021	0.02
0.0	0.0	0.0	-2750.8086	-567.9904	NaN	NaN	0.1711	0.893	0.0226	0.0217	0.0217	0.021	0.02
0.0	0.0	0.0	-536.8086	-2220.9904	NaN	NaN	0.8053	0.8932	0.0227	0.0217	0.0216	0.0209	0.0199
0.0	0.0	0.0	-1336.8086	-325.9904	NaN	NaN	0.196	0.8933	0.0225	0.0217	0.0216	0.021	0.0199
0.0	0.0	0.0	-1850.8086	1313.0096	NaN	NaN	-0.3	0.8932	0.0225	0.0217	0.0216	0.0211	0.0199
0.0	0.0	0.0	-3123.8086	404.0096	NaN	NaN	-0.1485	0.8929	0.0226	0.0217	0.0217	0.0211	0.02
0.0	0.0	0.0	-2020.8086	-860.9904	NaN	NaN	0.2988	0.8925	0.0227	0.0218	0.0217	0.0212	0.0201
0.0	0.0	0.0	-4445.8086	-122.9904	NaN	NaN	0.0269	0.8923	0.0228	0.0219	0.0218	0.0211	0.0202
0.0	0.0	0.0	-1916.8086	-2541.9904	NaN	NaN	0.5701	0.8921	0.0229	0.0219	0.0218	0.0211	0.0203
0.0	0.0	0.0	-2259.8086	-1427.9904	NaN	NaN	0.3872	0.8922	0.0228	0.0219	0.0218	0.021	0.0204
0.0	0.0	0.0	-481.8086	-1553.9904	NaN	NaN	0.7633	0.8923	0.0227	0.0219	0.0217	0.021	0.0204
0.0	0.0	0.0	-2930.8086	518.0096	NaN	NaN	-0.2147	0.8921	0.0227	0.0219	0.0217	0.021	0.0205
0.0	0.0	0.0	-3266.8086	1030.0096	NaN	NaN	-0.3	0.8919	0.0227	0.022	0.0217	0.0211	0.0207
0.0	0.0	0.0	105.1914	479.0096	NaN	NaN	0.8199	0.8918	0.0227	0.022	0.0216	0.0211	0.0208
0.0	0.0	0.0	-1952.8086	-427.9904	NaN	NaN	0.1798	0.8913	0.0228	0.0221	0.0217	0.0212	0.0209
0.0	0.0	0.0	-2593.8086	1053.0096	NaN	NaN	-0.3	0.8911	0.0229	0.0221	0.0217	0.0212	0.0209
0.0	0.0	0.0	-1978.8086	-625.9904	NaN	NaN	0.2403	0.8907	0.023	0.0222	0.0218	0.0213	0.021
0.0	0.0	0.0	-216.8086	-2359.9904	NaN	NaN	0.9159	0.8905	0.0231	0.0222	0.0218	0.0213	0.0211
0.0	0.0	0.0	286.1914	-2292.9904	NaN	NaN	1.1426	0.8905	0.0231	0.0222	0.0218	0.0213	0.0211
0.0	0.0	0.0	-1596.8086	-749.9904	NaN	NaN	0.3196	0.8907	0.0231	0.0221	0.0217	0.0214	0.0211
0.0	0.0	0.0	-1283.8086	-639.9904	NaN	NaN	0.3327	0.8904	0.0231	0.0221	0.0218	0.0215	0.0212
0.0	0.0	0.0	-1453.8086	1240.0096	NaN	NaN	-0.3	0.8902	0.0231	0.0221	0.0218	0.0216	0.0212
0.0	0.0	0.0	-1121.8086	-1827.9904	NaN	NaN	0.6197	0.89	0.0231	0.0222	0.0218	0.0216	0.0213
0.0	0.0	0.0	-349.8086	-1041.9904	NaN	NaN	0.7487	0.89	0.0231	0.0221	0.0218	0.0216	0.0213
0.0	0.0	0.0	-3344.8086	2149.0096	NaN	NaN	-0.3	0.8901	0.0231	0.022	0.0218	0.0217	0.0214
0.0	0.0	0.0	-1358.8086	998.0096	NaN	NaN	-0.3	0.8902	0.023	0.0219	0.0218	0.0217	0.0214
0.0	0.0	0.0	-3416.8086	3235.0096	NaN	NaN	-0.3	0.8902	0.023	0.0218	0.0218	0.0218	0.0214
0.0	0.0	0.0	-1544.8086	2756.0096	NaN	NaN	1.3	0.8902	0.023	0.0219	0.0219	0.0217	0.0213
0.0	0.0	0.0	-1923.8086	-1297.9904	NaN	NaN	0.4029	0.8902	0.0231	0.0221	0.0219	0.0215	0.0213
0.0	0.0	0.0	-2144.8086	-2152.9904	NaN	NaN	0.501	0.8903	0.023	0.0221	0.0219	0.0215	0.0212
0.0	0.0	0.0	-1786.8086	-1757.9904	NaN	NaN	0.4959	0.8907	0.0229	0.022	0.0219	0.0213	0.0211
0.0	0.0	0.0	-1025.8086	-53.9904	NaN	NaN	0.05	0.891	0.0228	0.0219	0.0219	0.0213	0.0211
0.0	0.0	0.0	-1489.8086	632.0096	NaN	NaN	-0.3	0.8911	0.0228	0.0219	0.0218	0.0212	0.0212
0.0	0.0	0.0	-2545.8086	-1279.9904	NaN	NaN	0.3346	0.8914	0.0227	0.0218	0.0218	0.0212	0.0211
0.0	0.0	0.0	824.1914	1910.0096	NaN	NaN	0.6986	0.8921	0.0225	0.0215	0.0216	0.0212	0.0211
0.0	0.0	0.0	88.1914	2048.0096	NaN	NaN	0.9587	0.8919	0.0225	0.0214	0.0216	0.0213	0.0211
0.0	0.0	0.0	-332.8086	-1512.9904	NaN	NaN	0.8197	0.8912	0.0227	0.0216	0.0218	0.0214	0.0213
0.0	0.0	0.0	-813.8086	840.0096	NaN	NaN	1.3	0.8909	0.0228	0.0217	0.0219	0.0214	0.0213
0.0	0.0	0.0	-3056.8086	-621.9904	NaN	NaN	0.1691	0.8908	0.0228	0.0218	0.0219	0.0213	0.0214
0.0	0.0	0.0	-877.8086	-2614.9904	NaN	NaN	0.7487	0.891	0.0227	0.0217	0.022	0.0213	0.0213
0.0	0.0	0.0	-1871.8086	-1121.9904	NaN	NaN	0.3748	0.891	0.0227	0.0217	0.022	0.0213	0.0213
0.0	0.0	0.0	-3216.8086	1063.0096	NaN	NaN	-0.3	0.8911	0.0227	0.0217	0.022	0.0213	0.0212
0.0	0.0	0.0	-2025.8086	149.0096	NaN	NaN	-0.0794	0.8912	0.0227	0.0218	0.022	0.0212	0.0212
0.0	0.0	0.0	-987.8086	-2830.9904	NaN	NaN	0.7413	0.8913	0.0227	0.0218	0.0219	0.0211	0.0212
0.0	0.0	0.0	-2449.8086	-883.9904	NaN	NaN	0.2652	0.8918	0.0226	0.0217	0.0218	0.021	0.0212
0.0	0.0	0.0	-1759.8086	708.0096	NaN	NaN	-0.3	0.8919	0.0225	0.0216	0.0218	0.021	0.0212
0.0	0.0	0.0	-991.8086	1297.0096	NaN	NaN	1.3	0.892	0.0224	0.0214	0.0218	0.0211	0.0212
0.0	0.0	0.0	-1999.8086	673.0096	NaN	NaN	-0.3	0.8916	0.0225	0.0214	0.0219	0.0213	0.0213
0.0	0.0	0.0	-1829.8086	1301.0096	NaN	NaN	-0.3	0.8913	0.0227	0.0215	0.0219	0.0212	0.0213
0.0	0.0	0.0	-2427.8086	-445.9904	NaN	NaN	0.1552	0.8913	0.0227	0.0216	0.022	0.0212	0.0214
0.0	0.0	0.0	-943.8086	-1785.9904	NaN	NaN	0.6543	0.8914	0.0226	0.0215	0.0219	0.0212	0.0213
0.0	0.0	0.0	525.1914	-1325.9904	NaN	NaN	1.3	0.8917	0.0226	0.0214	0.0219	0.0212	0.0212
0.0	0.0	0.0	282.1914	404.0096	NaN	NaN	0.5888	0.8921	0.0226	0.0212	0.0218	0.0213	0.0211
0.0	0.0	0.0	-1180.8086	-2214.9904	NaN	NaN	0.6523	0.8916	0.0226	0.0213	0.0219	0.0213	0.0213
0.0	0.0	0.0	-2193.8086	-473.9904	NaN	NaN	0.1777	0.8919	0.0226	0.0212	0.0218	0.0213	0.0212
0.0	0.0	0.0	-2269.8086	-776.9904	NaN	NaN	0.255	0.8917	0.0226	0.0212	0.0218	0.0214	0.0213
0.0	0.0	0.0	-1716.8086	139.0096	NaN	NaN	-0.0881	0.8919	0.0226	0.0211	0.0217	0.0215	0.0212
0.0	0.0	0.0	-1735.8086	622.0096	NaN	NaN	-0.3	0.892	0.0226	0.021	0.0217	0.0215	0.0212
0.0	0.0	0.0	-2352.8086	-940.9904	NaN	NaN	0.2857	0.8916	0.0226	0.0211	0.0218	0.0215	0.0213
0.0	0.0	0.0	83.1914	-696.9904	NaN	NaN	1.1355	0.8921	0.0225	0.021	0.0217	0.0215	0.0212
0.0	0.0	0.0	-1296.8086	-460.9904	NaN	NaN	0.2623	0.8924	0.0224	0.0208	0.0217	0.0216	0.0212
0.0	0.0	0.0	-1971.8086	-883.9904	NaN	NaN	0.3095	0.8926	0.0224	0.0207	0.0217	0.0216	0.0211
0.0	0.0	0.0	-805.8086	1022.0096	NaN	NaN	1.3	0.8929	0.0224	0.0205	0.0216	0.0216	0.021
0.0	0.0	0.0	-342.8086	-533.9904	NaN	NaN	0.609	0.8925	0.0225	0.0206	0.0216	0.0216	0.0211
0.0	0.0	0.0	-1728.8086	-735.9904	NaN	NaN	0.2986	0.8922	0.0227	0.0208	0.0216	0.0216	0.021
0.0	0.0	0.0	-3183.8086	2161.0096	NaN	NaN	-0.3	0.892	0.0228	0.0209	0.0217	0.0216	0.021
0.0	0.0	0.0	-1298.8086	-2259.9904	NaN	NaN	0.635	0.8919	0.0228	0.0211	0.0217	0.0214	0.021
0.0	0.0	0.0	811.1914	-494.9904	NaN	NaN	-0.3	0.8923	0.0227	0.0209	0.0217	0.0214	0.021
0.0	0.0	0.0	-848.8086	-2045.9904	NaN	NaN	0.7068	0.8921	0.0228	0.0209	0.0218	0.0214	0.021
0.0	0.0	0.0	-3112.8086	1854.0096	NaN	NaN	-0.3	0.8926	0.0227	0.0208	0.0217	0.0214	0.0209
0.0	0.0	0.0	-1698.8086	1018.0096	NaN	NaN	-0.3	0.8928	0.0226	0.0206	0.0217	0.0214	0.021
0.0	0.0	0.0	15.1914	734.0096	NaN	NaN	0.9797	0.893	0.0226	0.0205	0.0216	0.0215	0.0209
0.0	0.0	0.0	-1634.8086	1094.0096	NaN	NaN	-0.3	0.8926	0.0226	0.0206	0.0217	0.0215	0.021
0.0	0.0	0.0	-1349.8086	766.0096	NaN	NaN	-0.3	0.8923	0.0227	0.0208	0.0218	0.0214	0.021
0.0	0.0	0.0	79.1914	-2600.9904	NaN	NaN	1.0314	0.892	0.0227	0.021	0.0219	0.0213	0.0211
0.0	0.0	0.0	-2140.8086	522.0096	NaN	NaN	-0.3	0.8921	0.0226	0.0211	0.022	0.0211	0.0211
0.0	0.0	0.0	-2823.8086	-1532.9904	NaN	NaN	0.3519	0.8925	0.0225	0.021	0.022	0.0209	0.021
0.0	0.0	0.0	-1986.8086	-753.9904	NaN	NaN	0.2751	0.893	0.0223	0.0209	0.022	0.0208	0.021
0.0	0.0	0.0	-1314.8086	-2457.9904	NaN	NaN	0.6515	0.8929	0.0223	0.0209	0.022	0.0209	0.021
0.0	0.0	0.0	-1424.8086	1370.0096	NaN	NaN	-0.3	0.8931	0.0222	0.0209	0.022	0.0209	0.021
0.0	0.0	0.0	-1650.8086	-1533.9904	NaN	NaN	0.4817	0.8929	0.0222	0.0209	0.022	0.0209	0.021
0.0	0.0	0.0	-1840.8086	1138.0096	NaN	NaN	-0.3	0.8931	0.0222	0.0209	0.022	0.0209	0.021
0.0	0.0	0.0	-461.8086	-1499.9904	NaN	NaN	0.7646	0.893	0.0222	0.0209	0.022	0.0209	0.021
0.0	0.0	0.0	-3216.8086	-229.9904	NaN	NaN	0.0667	0.8928	0.0223	0.021	0.022	0.0209	0.021
0.0	0.0	0.0	-883.8086	-178.9904	NaN	NaN	0.1684	0.8927	0.0223	0.0211	0.022	0.0208	0.021
0.0	0.0	0.0	-1780.8086	-466.9904	NaN	NaN	0.2078	0.8929	0.0223	0.0211	0.0219	0.0207	0.021
0.0	0.0	0.0	-883.8086	-2072.9904	NaN	NaN	0.7011	0.8928	0.0224	0.0211	0.0219	0.0207	0.0211
0.0	0.0	0.0	-1346.8086	-569.9904	NaN	NaN	0.2974	0.8932	0.0223	0.021	0.0218	0.0207	0.021
0.0	0.0	0.0	-1889.8086	-170.9904	NaN	NaN	0.083	0.893	0.0223	0.021	0.0218	0.0208	0.021
0.0	0.0	0.0	1094.1914	-645.9904	NaN	NaN	-0.3	0.893	0.0223	0.0211	0.0218	0.0207	0.021
0.0	0.0	0.0	-1232.8086	-1834.9904	NaN	NaN	0.5981	0.8928	0.0224	0.0213	0.0219	0.0207	0.0211
0.0	0.0	0.0	-3323.8086	-1470.9904	NaN	NaN	0.3068	0.8928	0.0224	0.0213	0.0218	0.0206	0.0211
0.0	0.0	0.0	-1375.8086	-2088.9904	NaN	NaN	0.6029	0.8928	0.0224	0.0213	0.0218	0.0206	0.0211
0.0	0.0	0.0	-1272.8086	864.0096	NaN	NaN	-0.3	0.8929	0.0223	0.0212	0.0217	0.0206	0.0212
0.0	0.0	0.0	1817.1914	-2115.9904	NaN	NaN	1.3	0.8927	0.0224	0.0212	0.0217	0.0207	0.0212
0.0	0.0	0.0	-2828.8086	695.0096	NaN	NaN	-0.3	0.8928	0.0224	0.0212	0.0216	0.0208	0.0212
0.0	0.0	0.0	-2511.8086	1958.0096	NaN	NaN	-0.3	0.8928	0.0225	0.0212	0.0216	0.0208	0.0212
0.0	0.0	0.0	-132.8086	-1824.9904	NaN	NaN	0.9322	0.8926	0.0225	0.0213	0.0216	0.0207	0.0213
0.0	0.0	0.0	-1475.8086	-1793.9904	NaN	NaN	0.5487	0.8924	0.0225	0.0213	0.0216	0.0208	0.0213
0.0	0.0	0.0	-2232.8086	1943.0096	NaN	NaN	-0.3	0.893	0.0225	0.0212	0.0215	0.0207	0.0211
0.0	0.0	0.0	-72.8086	-911.9904	NaN	NaN	0.9261	0.8929	0.0225	0.0213	0.0214	0.0207	0.0212
0.0	0.0	0.0	-1879.8086	-1314.9904	NaN	NaN	0.4116	0.8927	0.0225	0.0214	0.0214	0.0207	0.0213
0.0	0.0	0.0	-2336.8086	-455.9904	NaN	NaN	0.1633	0.893	0.0225	0.0213	0.0214	0.0207	0.0211
0.0	0.0	0.0	-983.8086	2676.0096	NaN	NaN	1.3	0.8934	0.0224	0.0212	0.0213	0.0207	0.021
0.0	0.0	0.0	-2453.8086	499.0096	NaN	NaN	-0.2553	0.893	0.0224	0.0213	0.0214	0.0207	0.0212
0.0	0.0	0.0	-1083.8086	-667.9904	NaN	NaN	0.3813	0.8933	0.0223	0.0213	0.0213	0.0207	0.0211
0.0	0.0	0.0	-1350.8086	-1648.9904	NaN	NaN	0.5497	0.8928	0.0223	0.0214	0.0215	0.0207	0.0213
0.0	0.0	0.0	-2094.8086	112.0096	NaN	NaN	-0.0565	0.8933	0.0222	0.0212	0.0214	0.0207	0.0212
0.0	0.0	0.0	-1966.8086	569.0096	NaN	NaN	-0.3	0.8933	0.0221	0.0211	0.0214	0.0208	0.0212
0.0	0.0	0.0	-2502.8086	1100.0096	NaN	NaN	-0.3	0.8932	0.0221	0.0212	0.0215	0.0208	0.0213
0.0	0.0	0.0	-2525.8086	-172.9904	NaN	NaN	0.0641	0.8933	0.0221	0.0212	0.0215	0.0208	0.0213
0.0	0.0	0.0	-1572.8086	-2185.9904	NaN	NaN	0.5816	0.8932	0.022	0.0212	0.0215	0.0208	0.0213
0.0	0.0	0.0	-2981.8086	1343.0096	NaN	NaN	-0.3	0.8936	0.0219	0.0211	0.0214	0.0208	0.0212
0.0	0.0	0.0	-710.8086	2677.0096	NaN	NaN	1.3	0.8941	0.0218	0.0209	0.0214	0.0208	0.0211
0.0	0.0	0.0	-1881.8086	-3350.9904	NaN	NaN	0.6404	0.8935	0.0219	0.0211	0.0215	0.0208	0.0213
0.0	0.0	0.0	-1653.8086	-188.9904	NaN	NaN	0.1026	0.8941	0.0218	0.021	0.0213	0.0207	0.0211
0.0	0.0	0.0	-236.8086	-640.9904	NaN	NaN	0.7302	0.8943	0.0218	0.0208	0.0213	0.0207	0.0211
0.0	0.0	0.0	-596.8086	-2750.9904	NaN	NaN	0.8217	0.8942	0.0217	0.0208	0.0213	0.0208	0.0212
0.0	0.0	0.0	-1475.8086	2809.0096	NaN	NaN	1.3	0.8944	0.0218	0.0207	0.0213	0.0209	0.0211
0.0	0.0	0.0	-2501.8086	-540.9904	NaN	NaN	0.1778	0.894	0.0219	0.0207	0.0213	0.0209	0.0211
0.0	0.0	0.0	-2135.8086	-1452.9904	NaN	NaN	0.4049	0.894	0.0219	0.0207	0.0212	0.021	0.0212
0.0	0.0	0.0	270.1914	2782.0096	NaN	NaN	0.9115	0.8943	0.0219	0.0205	0.0212	0.0211	0.021
0.0	0.0	0.0	-1316.8086	-453.9904	NaN	NaN	0.2564	0.894	0.022	0.0205	0.0212	0.0211	0.0211
0.0	0.0	0.0	-1447.8086	355.0096	NaN	NaN	-0.3	0.894	0.0221	0.0205	0.0212	0.0212	0.021
0.0	0.0	0.0	-419.8086	4027.0096	NaN	NaN	1.1164	0.8943	0.0221	0.0204	0.0211	0.0212	0.0209
0.0	0.0	0.0	517.1914	-235.9904	NaN	NaN	-0.3	0.8942	0.0222	0.0204	0.0211	0.0211	0.0209
0.0	0.0	0.0	-948.8086	-540.9904	NaN	NaN	0.3631	0.8941	0.0222	0.0205	0.0212	0.0211	0.0209
0.0	0.0	0.0	-1012.8086	179.0096	NaN	NaN	-0.2147	0.8942	0.0223	0.0205	0.0212	0.021	0.0208
0.0	0.0	0.0	-1437.8086	-1413.9904	NaN	NaN	0.4958	0.8942	0.0222	0.0205	0.0211	0.0211	0.0209
0.0	0.0	0.0	152.1914	-976.9904	NaN	NaN	1.1845	0.8943	0.0222	0.0204	0.0212	0.0211	0.0208
0.0	0.0	0.0	-1368.8086	1287.0096	NaN	NaN	-0.3	0.8944	0.0222	0.0204	0.0211	0.0211	0.0208
0.0	0.0	0.0	-3541.8086	126.0096	NaN	NaN	-0.0369	0.8943	0.0223	0.0205	0.0211	0.021	0.0208
0.0	0.0	0.0	-2158.8086	372.0096	NaN	NaN	-0.2082	0.8947	0.0222	0.0203	0.021	0.021	0.0207
0.0	0.0	0.0	-512.8086	3494.0096	NaN	NaN	1.172	0.8948	0.0222	0.0203	0.021	0.0211	0.0206
0.0	0.0	0.0	-1199.8086	599.0096	NaN	NaN	-0.3	0.8948	0.0222	0.0202	0.0211	0.0211	0.0206
0.0	0.0	0.0	-1949.8086	1339.0096	NaN	NaN	-0.3	0.8949	0.0222	0.0202	0.021	0.0211	0.0206
0.0	0.0	0.0	-1208.8086	1803.0096	NaN	NaN	1.3	0.8947	0.0223	0.0202	0.0211	0.0211	0.0206
0.0	0.0	0.0	-1441.8086	4347.0096	NaN	NaN	1.3	0.8947	0.0223	0.0201	0.0211	0.0211	0.0206
0.0	0.0	0.0	-890.8086	-1153.9904	NaN	NaN	0.5644	0.8945	0.0224	0.0201	0.0212	0.0211	0.0207
0.0	0.0	0.0	-1958.8086	2332.0096	NaN	NaN	1.3	0.8947	0.0224	0.0201	0.0212	0.0211	0.0205
0.0	0.0	0.0	110.1914	2947.0096	NaN	NaN	0.964	0.895	0.0224	0.02	0.0212	0.021	0.0204
0.0	0.0	0.0	-556.8086	134.0096	NaN	NaN	-0.3	0.895	0.0224	0.0201	0.0212	0.0209	0.0204
0.0	0.0	0.0	-691.8086	-1894.9904	NaN	NaN	0.7326	0.8945	0.0225	0.0204	0.0213	0.0209	0.0205
0.0	0.0	0.0	-1110.8086	2277.0096	NaN	NaN	1.3	0.8947	0.0224	0.0204	0.0213	0.0207	0.0204
0.0	0.0	0.0	-1459.8086	-2601.9904	NaN	NaN	0.6406	0.8941	0.0224	0.0207	0.0215	0.0207	0.0206
0.0	0.0	0.0	-1386.8086	-1548.9904	NaN	NaN	0.5276	0.8944	0.0224	0.0206	0.0214	0.0207	0.0205
0.0	0.0	0.0	-384.8086	-88.9904	NaN	NaN	0.1878	0.8947	0.0224	0.0204	0.0214	0.0208	0.0204
0.0	0.0	0.0	-1140.8086	660.0096	NaN	NaN	-0.3	0.8946	0.0224	0.0204	0.0213	0.0208	0.0204
0.0	0.0	0.0	-2456.8086	-1267.9904	NaN	NaN	0.3404	0.8945	0.0225	0.0204	0.0213	0.0208	0.0205
0.0	0.0	0.0	-2567.8086	1076.0096	NaN	NaN	-0.3	0.8945	0.0226	0.0204	0.0213	0.0208	0.0205
0.0	0.0	0.0	-917.8086	-495.9904	NaN	NaN	0.3508	0.8943	0.0226	0.0205	0.0213	0.0208	0.0205
0.0	0.0	0.0	448.1914	298.0096	NaN	NaN	0.3994	0.8949	0.0225	0.0203	0.0212	0.0207	0.0203
0.0	0.0	0.0	213.1914	-1530.9904	NaN	NaN	1.1618	0.8946	0.0225	0.0204	0.0213	0.0207	0.0204
0.0	0.0	0.0	-1068.8086	1722.0096	NaN	NaN	1.3	0.8946	0.0226	0.0205	0.0213	0.0206	0.0203
0.0	0.0	0.0	-497.8086	-2371.9904	NaN	NaN	0.8265	0.8932	0.0227	0.021	0.0216	0.0206	0.0208
0.0	0.0	0.0	-2517.8086	-3256.9904	NaN	NaN	0.564	0.8932	0.0227	0.0211	0.0216	0.0206	0.0207
0.0	0.0	0.0	-771.8086	1284.0096	NaN	NaN	1.3	0.8939	0.0227	0.0208	0.0214	0.0206	0.0206
0.0	0.0	0.0	-2510.8086	-554.9904	NaN	NaN	0.181	0.8942	0.0226	0.0206	0.0214	0.0207	0.0205
0.0	0.0	0.0	-254.8086	772.0096	NaN	NaN	1.3	0.8948	0.0225	0.0203	0.0213	0.0208	0.0203
0.0	0.0	0.0	-576.8086	2757.0096	NaN	NaN	1.2646	0.8944	0.0227	0.0202	0.0214	0.021	0.0203
0.0	0.0	0.0	-561.8086	393.0096	NaN	NaN	-0.3	0.8939	0.0228	0.0203	0.0214	0.0211	0.0204
0.0	0.0	0.0	-1640.8086	1644.0096	NaN	NaN	1.3	0.8937	0.0228	0.0204	0.0215	0.0211	0.0205
0.0	0.0	0.0	-2791.8086	-724.9904	NaN	NaN	0.2062	0.8931	0.0228	0.0206	0.0216	0.0211	0.0207
0.0	0.0	0.0	-1766.8086	-1250.9904	NaN	NaN	0.4145	0.8935	0.0227	0.0205	0.0216	0.0211	0.0206
0.0	0.0	0.0	150.1914	-52.9904	NaN	NaN	-0.3	0.8938	0.0226	0.0204	0.0216	0.0211	0.0205
0.0	0.0	0.0	-1584.8086	1536.0096	NaN	NaN	-0.3	0.8939	0.0225	0.0204	0.0216	0.0211	0.0205
0.0	0.0	0.0	-546.8086	-1768.9904	NaN	NaN	0.7639	0.8937	0.0225	0.0205	0.0217	0.021	0.0205
0.0	0.0	0.0	-2181.8086	-2524.9904	NaN	NaN	0.5365	0.8939	0.0225	0.0206	0.0217	0.0209	0.0204
0.0	0.0	0.0	-2249.8086	-381.9904	NaN	NaN	0.1451	0.8943	0.0224	0.0205	0.0217	0.0209	0.0204
0.0	0.0	0.0	301.1914	-2577.9904	NaN	NaN	1.1323	0.8945	0.0223	0.0204	0.0216	0.0208	0.0203
0.0	0.0	0.0	-1106.8086	-335.9904	NaN	NaN	0.2329	0.8949	0.0223	0.0202	0.0215	0.0209	0.0202
0.0	0.0	0.0	-1565.8086	-137.9904	NaN	NaN	0.081	0.8954	0.0222	0.0201	0.0214	0.0208	0.0201
0.0	0.0	0.0	-62.8086	-634.9904	NaN	NaN	0.91	0.8956	0.0222	0.0199	0.0213	0.021	0.0201
0.0	0.0	0.0	-1153.8086	902.0096	NaN	NaN	-0.3	0.8955	0.0222	0.0198	0.0213	0.021	0.0201
0.0	0.0	0.0	-561.8086	40.0096	NaN	NaN	-0.0767	0.8952	0.0223	0.0199	0.0213	0.0211	0.0202
0.0	0.0	0.0	566.1914	982.0096	NaN	NaN	0.6343	0.8948	0.0225	0.02	0.0214	0.021	0.0203
0.0	0.0	0.0	-2849.8086	-2018.9904	NaN	NaN	0.4147	0.8946	0.0225	0.0202	0.0215	0.0209	0.0204
0.0	0.0	0.0	-1762.8086	-246.9904	NaN	NaN	0.1229	0.8951	0.0224	0.0199	0.0214	0.0209	0.0202
0.0	0.0	0.0	2413.1914	3573.0096	NaN	NaN	0.5969	0.8958	0.0223	0.0196	0.0213	0.021	0.02
0.0	0.0	0.0	1957.1914	2767.0096	NaN	NaN	0.5857	0.8956	0.0224	0.0195	0.0213	0.0211	0.02
0.0	0.0	0.0	1405.1914	-169.9904	NaN	NaN	-0.1376	0.8954	0.0225	0.0196	0.0213	0.0211	0.0201
0.0	0.0	0.0	12.1914	688.0096	NaN	NaN	0.9826	0.8952	0.0225	0.0198	0.0214	0.0211	0.0201
0.0	0.0	0.0	-1617.8086	1523.0096	NaN	NaN	-0.3	0.8953	0.0225	0.0197	0.0214	0.021	0.0201
0.0	0.0	0.0	-1622.8086	264.0096	NaN	NaN	-0.1943	0.8954	0.0224	0.0198	0.0214	0.0209	0.0201
0.0	0.0	0.0	-1010.8086	-794.9904	NaN	NaN	0.4402	0.8945	0.0226	0.0202	0.0216	0.0209	0.0202
0.0	0.0	0.0	-809.8086	-962.9904	NaN	NaN	0.5432	0.8942	0.0226	0.0204	0.0217	0.0208	0.0203
0.0	0.0	0.0	-2076.8086	-2662.9904	NaN	NaN	0.5618	0.8943	0.0225	0.0205	0.0217	0.0206	0.0203
0.0	0.0	0.0	-2151.8086	-2099.9904	NaN	NaN	0.4939	0.8947	0.0224	0.0204	0.0216	0.0206	0.0203
0.0	0.0	0.0	2451.1914	-885.9904	NaN	NaN	-0.3	0.8956	0.0223	0.02	0.0213	0.0207	0.0201
0.0	0.0	0.0	-264.8086	-1195.9904	NaN	NaN	0.8187	0.8957	0.0222	0.0199	0.0212	0.0208	0.0201
0.0	0.0	0.0	768.1914	1715.0096	NaN	NaN	0.6906	0.8957	0.0223	0.0198	0.0212	0.0209	0.02
0.0	0.0	0.0	-463.8086	1192.0096	NaN	NaN	1.3	0.895	0.0225	0.0201	0.0213	0.0209	0.0203
0.0	0.0	0.0	-1917.8086	-1308.9904	NaN	NaN	0.4057	0.8941	0.0226	0.0204	0.0215	0.0208	0.0205
0.0	0.0	0.0	-1254.8086	-1366.9904	NaN	NaN	0.5214	0.894	0.0225	0.0206	0.0216	0.0207	0.0205
0.0	0.0	0.0	-2080.8086	-1006.9904	NaN	NaN	0.3261	0.8941	0.0226	0.0206	0.0216	0.0207	0.0205
0.0	0.0	0.0	-1843.8086	636.0096	NaN	NaN	-0.3	0.8942	0.0225	0.0205	0.0215	0.0207	0.0205
0.0	0.0	0.0	-2754.8086	743.0096	NaN	NaN	-0.3	0.8939	0.0225	0.0207	0.0216	0.0207	0.0206
0.0	0.0	0.0	-3060.8086	-76.9904	NaN	NaN	0.0245	0.8939	0.0225	0.0207	0.0216	0.0206	0.0206
0.0	0.0	0.0	-2461.8086	24.0096	NaN	NaN	-0.0098	0.8942	0.0225	0.0206	0.0214	0.0206	0.0206
0.0	0.0	0.0	-30.8086	-434.9904	NaN	NaN	0.9339	0.8948	0.0223	0.0205	0.0213	0.0207	0.0205
0.0	0.0	0.0	9.1914	2004.0096	NaN	NaN	0.9954	0.8946	0.0224	0.0205	0.0212	0.0207	0.0205
0.0	0.0	0.0	-1538.8086	-755.9904	NaN	NaN	0.3294	0.8941	0.0225	0.0208	0.0213	0.0207	0.0207
0.0	0.0	0.0	-686.8086	937.0096	NaN	NaN	1.3	0.8943	0.0225	0.0208	0.0212	0.0206	0.0207
0.0	0.0	0.0	-1091.8086	1372.0096	NaN	NaN	1.3	0.894	0.0225	0.0209	0.0212	0.0206	0.0208
0.0	0.0	0.0	-2242.8086	-572.9904	NaN	NaN	0.2035	0.8941	0.0225	0.0209	0.0211	0.0207	0.0208
0.0	0.0	0.0	-1179.8086	196.0096	NaN	NaN	-0.1992	0.8943	0.0225	0.0207	0.0211	0.0208	0.0207
0.0	0.0	0.0	1366.1914	-336.9904	NaN	NaN	-0.3	0.8941	0.0225	0.0207	0.0211	0.0208	0.0207
0.0	0.0	0.0	-944.8086	-228.9904	NaN	NaN	0.1951	0.8936	0.0226	0.021	0.0211	0.0208	0.0209
0.0	0.0	0.0	-1845.8086	-3955.9904	NaN	NaN	0.6819	0.8931	0.0226	0.0212	0.0212	0.0208	0.0211
0.0	0.0	0.0	-3318.8086	-571.9904	NaN	NaN	0.147	0.8934	0.0226	0.0211	0.0211	0.0209	0.021
0.0	0.0	0.0	-1063.8086	3688.0096	NaN	NaN	1.3	0.894	0.0224	0.0207	0.021	0.021	0.0209
0.0	0.0	0.0	-776.8086	-365.9904	NaN	NaN	0.3203	0.8938	0.0225	0.0207	0.021	0.021	0.021
0.0	0.0	0.0	-229.8086	-312.9904	NaN	NaN	0.5766	0.8937	0.0225	0.0208	0.021	0.0211	0.0209
0.0	0.0	0.0	-2770.8086	2302.0096	NaN	NaN	-0.3	0.8934	0.0226	0.0209	0.021	0.0211	0.021
0.0	0.0	0.0	-1602.8086	-624.9904	NaN	NaN	0.2805	0.8932	0.0226	0.0209	0.021	0.0211	0.0211
0.0	0.0	0.0	-1054.8086	-615.9904	NaN	NaN	0.3687	0.8934	0.0224	0.0208	0.0211	0.0212	0.0211
0.0	0.0	0.0	-283.8086	-1590.9904	NaN	NaN	0.8486	0.8934	0.0224	0.0207	0.0211	0.0213	0.0211
0.0	0.0	0.0	-1982.8086	13.0096	NaN	NaN	-0.0066	0.8938	0.0223	0.0205	0.021	0.0213	0.021
0.0	0.0	0.0	-1294.8086	-155.9904	NaN	NaN	0.1075	0.894	0.0222	0.0204	0.021	0.0213	0.021
0.0	0.0	0.0	-1615.8086	1216.0096	NaN	NaN	-0.3	0.8941	0.0222	0.0203	0.021	0.0214	0.0209
0.0	0.0	0.0	-2153.8086	1739.0096	NaN	NaN	-0.3	0.894	0.0222	0.0203	0.0211	0.0215	0.021
0.0	0.0	0.0	-2156.8086	-549.9904	NaN	NaN	0.2032	0.8938	0.0223	0.0204	0.0211	0.0215	0.021
0.0	0.0	0.0	-646.8086	2430.0096	NaN	NaN	1.3	0.8936	0.0223	0.0203	0.0211	0.0216	0.021
0.0	0.0	0.0	-986.8086	-1285.9904	NaN	NaN	0.5658	0.8934	0.0224	0.0203	0.0211	0.0217	0.0211
0.0	0.0	0.0	-1140.8086	-186.9904	NaN	NaN	0.1408	0.8933	0.0224	0.0203	0.0212	0.0217	0.0211
0.0	0.0	0.0	-1593.8086	1149.0096	NaN	NaN	-0.3	0.8933	0.0223	0.0203	0.0212	0.0217	0.0211
0.0	0.0	0.0	1644.1914	-238.9904	NaN	NaN	-0.1701	0.8932	0.0224	0.0203	0.0212	0.0218	0.0211
0.0	0.0	0.0	-2796.8086	381.0096	NaN	NaN	-0.1577	0.8927	0.0225	0.0205	0.0213	0.0219	0.0212
0.0	0.0	0.0	-1379.8086	1163.0096	NaN	NaN	-0.3	0.8932	0.0224	0.0204	0.0213	0.0217	0.0211
0.0	0.0	0.0	-1886.8086	735.0096	NaN	NaN	-0.3	0.8934	0.0223	0.0203	0.0212	0.0216	0.0211
0.0	0.0	0.0	310.1914	1105.0096	NaN	NaN	0.7808	0.8934	0.0222	0.0203	0.0213	0.0217	0.021
0.0	0.0	0.0	-1697.8086	3836.0096	NaN	NaN	1.3	0.8936	0.0222	0.0203	0.0213	0.0217	0.0209
0.0	0.0	0.0	-561.8086	1843.0096	NaN	NaN	1.3	0.8931	0.0223	0.0204	0.0214	0.0218	0.021
0.0	0.0	0.0	-1095.8086	1195.0096	NaN	NaN	1.3	0.8933	0.0224	0.0204	0.0214	0.0217	0.0209
0.0	0.0	0.0	-2374.8086	2085.0096	NaN	NaN	-0.3	0.8932	0.0225	0.0203	0.0214	0.0217	0.0209
0.0	0.0	0.0	-1197.8086	-116.9904	NaN	NaN	0.089	0.8932	0.0225	0.0203	0.0214	0.0217	0.0208
0.0	0.0	0.0	-1096.8086	3577.0096	NaN	NaN	1.3	0.8932	0.0224	0.0203	0.0215	0.0218	0.0207
0.0	0.0	0.0	-1539.8086	835.0096	NaN	NaN	-0.3	0.8932	0.0225	0.0203	0.0215	0.0218	0.0207
0.0	0.0	0.0	1205.1914	-3203.9904	NaN	NaN	1.3	0.8927	0.0227	0.0205	0.0215	0.0219	0.0207
0.0	0.0	0.0	-754.8086	602.0096	NaN	NaN	-0.3	0.8929	0.0227	0.0204	0.0214	0.0219	0.0207
0.0	0.0	0.0	-597.8086	941.0096	NaN	NaN	1.3	0.8929	0.0226	0.0204	0.0215	0.0219	0.0207
0.0	0.0	0.0	-305.8086	2495.0096	NaN	NaN	1.1397	0.8935	0.0224	0.0203	0.0215	0.0218	0.0206
0.0	0.0	0.0	-3237.8086	2548.0096	NaN	NaN	-0.3	0.8934	0.0225	0.0203	0.0215	0.0218	0.0205
0.0	0.0	0.0	-836.8086	-1356.9904	NaN	NaN	0.6186	0.8934	0.0227	0.0204	0.0215	0.0217	0.0204
0.0	0.0	0.0	-15.8086	1520.0096	NaN	NaN	1.0105	0.8935	0.0227	0.0204	0.0215	0.0217	0.0203
0.0	0.0	0.0	-3521.8086	1541.0096	NaN	NaN	-0.3	0.8936	0.0228	0.0204	0.0215	0.0215	0.0202
0.0	0.0	0.0	-541.8086	-848.9904	NaN	NaN	0.6104	0.8939	0.0228	0.0205	0.0214	0.0213	0.0201
0.0	0.0	0.0	-3350.8086	-1103.9904	NaN	NaN	0.2478	0.8937	0.0228	0.0206	0.0215	0.0212	0.0201
0.0	0.0	0.0	-1536.8086	-318.9904	NaN	NaN	0.1719	0.8938	0.0227	0.0207	0.0216	0.0212	0.0201
0.0	0.0	0.0	-591.8086	2620.0096	NaN	NaN	1.2918	0.8934	0.0227	0.0208	0.0217	0.0212	0.0202
0.0	0.0	0.0	-1936.8086	-2164.9904	NaN	NaN	0.5278	0.8926	0.0228	0.0211	0.0219	0.0211	0.0204
0.0	0.0	0.0	-1396.8086	-1778.9904	NaN	NaN	0.5602	0.8928	0.0227	0.0212	0.022	0.0209	0.0204
0.0	0.0	0.0	-1829.8086	1263.0096	NaN	NaN	-0.3	0.8932	0.0226	0.0211	0.0219	0.0209	0.0204
0.0	0.0	0.0	-1106.8086	1087.0096	NaN	NaN	-0.3	0.8933	0.0226	0.021	0.0218	0.0209	0.0204
0.0	0.0	0.0	-1709.8086	2097.0096	NaN	NaN	1.3	0.8928	0.0227	0.0211	0.022	0.021	0.0204
0.0	0.0	0.0	-418.8086	2003.0096	NaN	NaN	1.2644	0.8923	0.0228	0.0212	0.0221	0.0211	0.0205
0.0	0.0	0.0	-404.8086	-1936.9904	NaN	NaN	0.8271	0.8916	0.023	0.0215	0.0222	0.0211	0.0206
0.0	0.0	0.0	-2463.8086	-965.9904	NaN	NaN	0.2816	0.8913	0.0231	0.0215	0.0223	0.0212	0.0206
0.0	0.0	0.0	-655.8086	-467.9904	NaN	NaN	0.4164	0.8912	0.0231	0.0215	0.0223	0.0212	0.0206
0.0	0.0	0.0	-1364.8086	-379.9904	NaN	NaN	0.2178	0.8911	0.0231	0.0215	0.0223	0.0212	0.0207
0.0	0.0	0.0	-1488.8086	-1769.9904	NaN	NaN	0.5431	0.8914	0.023	0.0215	0.0223	0.0211	0.0207
0.0	0.0	0.0	-1481.8086	-1963.9904	NaN	NaN	0.57	0.8917	0.0229	0.0215	0.0222	0.021	0.0206
0.0	0.0	0.0	-2622.8086	-1087.9904	NaN	NaN	0.2932	0.892	0.0228	0.0215	0.0222	0.021	0.0206
0.0	0.0	0.0	-964.8086	177.0096	NaN	NaN	-0.2247	0.8923	0.0227	0.0215	0.0221	0.0209	0.0205
0.0	0.0	0.0	-1437.8086	-1720.9904	NaN	NaN	0.5448	0.8922	0.0227	0.0215	0.0221	0.0209	0.0206
0.0	0.0	0.0	-2553.8086	-41.9904	NaN	NaN	0.0162	0.8924	0.0226	0.0215	0.022	0.0209	0.0205
0.0	0.0	0.0	-2968.8086	-312.9904	NaN	NaN	0.0954	0.8925	0.0226	0.0215	0.022	0.0208	0.0206
0.0	0.0	0.0	-2670.8086	877.0096	NaN	NaN	-0.3	0.8927	0.0225	0.0215	0.022	0.0207	0.0205
0.0	0.0	0.0	-1374.8086	-2415.9904	NaN	NaN	0.6373	0.8927	0.0226	0.0215	0.022	0.0206	0.0206
0.0	0.0	0.0	-3300.8086	-1375.9904	NaN	NaN	0.2942	0.8932	0.0224	0.0214	0.0219	0.0205	0.0205
0.0	0.0	0.0	-1579.8086	765.0096	NaN	NaN	-0.3	0.8936	0.0223	0.0213	0.0218	0.0205	0.0205
0.0	0.0	0.0	-2957.8086	-117.9904	NaN	NaN	0.0384	0.8939	0.0222	0.0212	0.0217	0.0205	0.0205
0.0	0.0	0.0	-1635.8086	-7.9904	NaN	NaN	0.0049	0.8938	0.0222	0.0212	0.0217	0.0206	0.0205
0.0	0.0	0.0	-1164.8086	-1230.9904	NaN	NaN	0.5138	0.8936	0.0222	0.0212	0.0218	0.0207	0.0206
0.0	0.0	0.0	-3425.8086	1291.0096	NaN	NaN	-0.3	0.8934	0.0222	0.0213	0.0218	0.0207	0.0206
0.0	0.0	0.0	-3088.8086	-584.9904	NaN	NaN	0.1592	0.8935	0.0222	0.0214	0.0217	0.0205	0.0206
0.0	0.0	0.0	-1881.8086	-1536.9904	NaN	NaN	0.4496	0.8939	0.0221	0.0213	0.0217	0.0205	0.0206
0.0	0.0	0.0	-1243.8086	-1966.9904	NaN	NaN	0.6126	0.8941	0.022	0.0212	0.0216	0.0205	0.0207
0.0	0.0	0.0	-1179.8086	-982.9904	NaN	NaN	0.4545	0.8943	0.0218	0.021	0.0216	0.0206	0.0208
0.0	0.0	0.0	-1295.8086	1262.0096	NaN	NaN	-0.3	0.8944	0.0217	0.0208	0.0216	0.0207	0.0207
0.0	0.0	0.0	-711.8086	-1147.9904	NaN	NaN	0.6173	0.8935	0.0219	0.021	0.0217	0.0209	0.0209
0.0	0.0	0.0	-2278.8086	-696.9904	NaN	NaN	0.2342	0.8932	0.0221	0.0212	0.0217	0.021	0.0209
0.0	0.0	0.0	-1036.8086	-2507.9904	NaN	NaN	0.7075	0.8929	0.0221	0.0212	0.0217	0.0211	0.021
0.0	0.0	0.0	-2390.8086	-594.9904	NaN	NaN	0.1993	0.8925	0.0222	0.0213	0.0218	0.0212	0.021
0.0	0.0	0.0	-2820.8086	-414.9904	NaN	NaN	0.1282	0.8925	0.0223	0.0213	0.0218	0.0212	0.021
0.0	0.0	0.0	-1365.8086	-2055.9904	NaN	NaN	0.6009	0.8925	0.0223	0.0213	0.0217	0.0212	0.021
0.0	0.0	0.0	-152.8086	-28.9904	NaN	NaN	0.1595	0.8923	0.0222	0.0212	0.0217	0.0213	0.0211
0.0	0.0	0.0	-3407.8086	4628.0096	NaN	NaN	1.3	0.8933	0.022	0.0208	0.0215	0.0214	0.021
0.0	0.0	0.0	-324.8086	-875.9904	NaN	NaN	0.7295	0.8924	0.0223	0.021	0.0216	0.0216	0.0211
0.0	0.0	0.0	-1588.8086	684.0096	NaN	NaN	-0.3	0.8922	0.0223	0.0211	0.0216	0.0218	0.021
0.0	0.0	0.0	-405.8086	1642.0096	NaN	NaN	1.3	0.8916	0.0225	0.0213	0.0217	0.0218	0.0211
0.0	0.0	0.0	-776.8086	-3337.9904	NaN	NaN	0.8112	0.8911	0.0227	0.0216	0.0218	0.0215	0.0212
0.0	0.0	0.0	-2407.8086	-240.9904	NaN	NaN	0.091	0.8912	0.0227	0.0216	0.0218	0.0215	0.0212
0.0	0.0	0.0	-2032.8086	-2811.9904	NaN	NaN	0.5804	0.8913	0.0226	0.0216	0.0218	0.0216	0.0212
0.0	0.0	0.0	79.1914	2472.0096	NaN	NaN	0.969	0.8922	0.0223	0.0212	0.0217	0.0216	0.021
0.0	0.0	0.0	-991.8086	959.0096	NaN	NaN	-0.3	0.8922	0.0222	0.0211	0.0217	0.0218	0.0211
0.0	0.0	0.0	-1654.8086	-2013.9904	NaN	NaN	0.549	0.8915	0.0223	0.0213	0.0218	0.0218	0.0212
0.0	0.0	0.0	-2257.8086	544.0096	NaN	NaN	-0.3	0.8911	0.0224	0.0214	0.0219	0.0219	0.0213
0.0	0.0	0.0	-2452.8086	1083.0096	NaN	NaN	-0.3	0.8908	0.0224	0.0214	0.022	0.0219	0.0214
0.0	0.0	0.0	-2915.8086	-1404.9904	NaN	NaN	0.3252	0.891	0.0223	0.0215	0.022	0.0218	0.0214
0.0	0.0	0.0	-2031.8086	804.0096	NaN	NaN	-0.3	0.8913	0.0222	0.0214	0.022	0.0217	0.0214
0.0	0.0	0.0	-2641.8086	-800.9904	NaN	NaN	0.2327	0.8916	0.0221	0.0214	0.022	0.0216	0.0214
0.0	0.0	0.0	-2246.8086	754.0096	NaN	NaN	-0.3	0.8921	0.0218	0.0213	0.0219	0.0215	0.0214
0.0	0.0	0.0	-1412.8086	-1328.9904	NaN	NaN	0.4847	0.8921	0.0218	0.0213	0.0219	0.0215	0.0214
0.0	0.0	0.0	-930.8086	-1215.9904	NaN	NaN	0.5664	0.8921	0.0218	0.0214	0.0219	0.0214	0.0214
0.0	0.0	0.0	-2457.8086	-1352.9904	NaN	NaN	0.355	0.8922	0.0218	0.0214	0.0219	0.0214	0.0214
0.0	0.0	0.0	-2030.8086	-1394.9904	NaN	NaN	0.4072	0.8921	0.0217	0.0214	0.0219	0.0214	0.0214
0.0	0.0	0.0	-2201.8086	-613.9904	NaN	NaN	0.2181	0.8921	0.0217	0.0214	0.0219	0.0214	0.0214
0.0	0.0	0.0	-2584.8086	42.0096	NaN	NaN	-0.0165	0.8921	0.0217	0.0214	0.0219	0.0214	0.0214
0.0	0.0	0.0	-1477.8086	-247.9904	NaN	NaN	0.1437	0.8918	0.0219	0.0215	0.0219	0.0215	0.0214
0.0	0.0	0.0	-3090.8086	-422.9904	NaN	NaN	0.1204	0.8914	0.022	0.0215	0.022	0.0216	0.0215
0.0	0.0	0.0	-1849.8086	1284.0096	NaN	NaN	-0.3	0.892	0.0219	0.0212	0.0218	0.0216	0.0214
0.0	0.0	0.0	61.1914	438.0096	NaN	NaN	0.8774	0.8917	0.022	0.0212	0.0219	0.0218	0.0215
0.0	0.0	0.0	587.1914	288.0096	NaN	NaN	0.3291	0.8919	0.022	0.021	0.0218	0.022	0.0214
0.0	0.0	0.0	-115.8086	637.0096	NaN	NaN	1.2222	0.8915	0.0222	0.021	0.0218	0.0222	0.0213
0.0	0.0	0.0	-984.8086	1791.0096	NaN	NaN	1.3	0.8907	0.0225	0.0212	0.0219	0.0223	0.0214
0.0	0.0	0.0	-1571.8086	1054.0096	NaN	NaN	-0.3	0.8898	0.0228	0.0216	0.022	0.0223	0.0215
0.0	0.0	0.0	-889.8086	-3848.9904	NaN	NaN	0.8122	0.8893	0.0229	0.0219	0.0222	0.0222	0.0216
0.0	0.0	0.0	-2288.8086	-2613.9904	NaN	NaN	0.5332	0.8896	0.0228	0.0219	0.0222	0.0221	0.0214
0.0	0.0	0.0	-997.8086	762.0096	NaN	NaN	-0.3	0.8902	0.0226	0.0217	0.0221	0.022	0.0214
0.0	0.0	0.0	-2945.8086	-2910.9904	NaN	NaN	0.497	0.8902	0.0225	0.0217	0.0221	0.022	0.0216
0.0	0.0	0.0	-1039.8086	446.0096	NaN	NaN	-0.3	0.8908	0.0222	0.0214	0.022	0.0221	0.0214
0.0	0.0	0.0	-3818.8086	1917.0096	NaN	NaN	-0.3	0.8911	0.0222	0.0212	0.0219	0.0221	0.0215
0.0	0.0	0.0	-3403.8086	1660.0096	NaN	NaN	-0.3	0.8915	0.022	0.0211	0.0219	0.0221	0.0214
0.0	0.0	0.0	-1266.8086	-1016.9904	NaN	NaN	0.4453	0.8916	0.022	0.021	0.0219	0.0221	0.0215
0.0	0.0	0.0	-1903.8086	228.0096	NaN	NaN	-0.1361	0.8915	0.022	0.021	0.0219	0.0221	0.0214
0.0	0.0	0.0	-982.8086	3105.0096	NaN	NaN	1.3	0.8919	0.022	0.0209	0.0219	0.022	0.0214
0.0	0.0	0.0	-1482.8086	-1583.9904	NaN	NaN	0.5165	0.8919	0.022	0.0208	0.0219	0.0219	0.0215
0.0	0.0	0.0	-2114.8086	663.0096	NaN	NaN	-0.3	0.8921	0.0219	0.0206	0.0219	0.022	0.0214
0.0	0.0	0.0	-1825.8086	1226.0096	NaN	NaN	-0.3	0.8924	0.0218	0.0205	0.0219	0.022	0.0214
0.0	0.0	0.0	-264.8086	212.0096	NaN	NaN	-0.3	0.8928	0.0217	0.0204	0.0219	0.022	0.0213
0.0	0.0	0.0	172.1914	-1788.9904	NaN	NaN	1.1065	0.8926	0.0218	0.0204	0.0219	0.022	0.0213
0.0	0.0	0.0	-432.8086	-1013.9904	NaN	NaN	0.7009	0.893	0.0217	0.0204	0.0219	0.0218	0.0212
0.0	0.0	0.0	-1740.8086	-3040.9904	NaN	NaN	0.636	0.8927	0.0217	0.0206	0.022	0.0217	0.0213
0.0	0.0	0.0	-1496.8086	-1670.9904	NaN	NaN	0.5275	0.893	0.0216	0.0205	0.0219	0.0217	0.0212
0.0	0.0	0.0	-1450.8086	237.0096	NaN	NaN	-0.1953	0.893	0.0216	0.0205	0.022	0.0217	0.0212
0.0	0.0	0.0	-1530.8086	-1056.9904	NaN	NaN	0.4085	0.8931	0.0216	0.0205	0.0219	0.0217	0.0212
0.0	0.0	0.0	-1647.8086	-2594.9904	NaN	NaN	0.6116	0.8932	0.0215	0.0204	0.0218	0.0218	0.0212
0.0	0.0	0.0	-1673.8086	295.0096	NaN	NaN	-0.214	0.8937	0.0214	0.0202	0.0217	0.0219	0.0211
0.0	0.0	0.0	-2134.8086	1714.0096	NaN	NaN	-0.3	0.8933	0.0216	0.0203	0.0217	0.022	0.0212
0.0	0.0	0.0	-2025.8086	1426.0096	NaN	NaN	-0.3	0.893	0.0218	0.0204	0.0217	0.0219	0.0212
0.0	0.0	0.0	-239.8086	-1057.9904	NaN	NaN	0.8152	0.8927	0.022	0.0206	0.0217	0.0218	0.0211
0.0	0.0	0.0	-2758.8086	-1471.9904	NaN	NaN	0.3479	0.8923	0.0223	0.0208	0.0217	0.0218	0.021
0.0	0.0	0.0	-1526.8086	-57.9904	NaN	NaN	0.0366	0.8926	0.0224	0.0208	0.0216	0.0217	0.0209
0.0	0.0	0.0	-371.8086	-90.9904	NaN	NaN	0.1966	0.8924	0.0224	0.0208	0.0216	0.0218	0.021
0.0	0.0	0.0	930.1914	-404.9904	NaN	NaN	-0.3	0.892	0.0225	0.0208	0.0217	0.0219	0.021
0.0	0.0	0.0	-2459.8086	1969.0096	NaN	NaN	-0.3	0.8918	0.0226	0.0208	0.0217	0.022	0.0211
0.0	0.0	0.0	-2660.8086	144.0096	NaN	NaN	-0.0572	0.8917	0.0226	0.0208	0.0217	0.022	0.0211
0.0	0.0	0.0	81.1914	3016.0096	NaN	NaN	0.9738	0.8918	0.0225	0.0207	0.0217	0.0221	0.0212
0.0	0.0	0.0	-2496.8086	532.0096	NaN	NaN	-0.2708	0.8913	0.0227	0.0209	0.0218	0.0221	0.0212
0.0	0.0	0.0	-2003.8086	30.0096	NaN	NaN	-0.0152	0.8913	0.0228	0.0211	0.0218	0.0219	0.0211
0.0	0.0	0.0	50.1914	-2091.9904	NaN	NaN	1.0246	0.8913	0.0227	0.0212	0.0219	0.0218	0.0211
0.0	0.0	0.0	-568.8086	-1249.9904	NaN	NaN	0.6873	0.8916	0.0225	0.0211	0.022	0.0216	0.0211
0.0	0.0	0.0	-1481.8086	-2026.9904	NaN	NaN	0.5777	0.8922	0.0222	0.021	0.0219	0.0215	0.0211
0.0	0.0	0.0	-3138.8086	1607.0096	NaN	NaN	-0.3	0.8927	0.022	0.0207	0.0218	0.0215	0.0212
0.0	0.0	0.0	-1604.8086	452.0096	NaN	NaN	-0.3	0.8925	0.022	0.0207	0.0219	0.0216	0.0213
0.0	0.0	0.0	-841.8086	-1875.9904	NaN	NaN	0.6903	0.8925	0.0219	0.0208	0.0219	0.0215	0.0213
0.0	0.0	0.0	-2500.8086	-354.9904	NaN	NaN	0.1243	0.8919	0.0221	0.0211	0.0221	0.0215	0.0214
0.0	0.0	0.0	-1282.8086	-1480.9904	NaN	NaN	0.5359	0.8922	0.022	0.0211	0.022	0.0214	0.0213
0.0	0.0	0.0	-2320.8086	-423.9904	NaN	NaN	0.1545	0.8923	0.0219	0.0211	0.022	0.0213	0.0214
0.0	0.0	0.0	-1467.8086	-3412.9904	NaN	NaN	0.6993	0.8922	0.0218	0.0212	0.0221	0.0213	0.0213
0.0	0.0	0.0	-448.8086	840.0096	NaN	NaN	1.3	0.8926	0.0217	0.0211	0.022	0.0213	0.0213
0.0	0.0	0.0	-2857.8086	-4301.9904	NaN	NaN	0.6009	0.8919	0.0219	0.0214	0.0221	0.0213	0.0214
0.0	0.0	0.0	-2560.8086	-1968.9904	NaN	NaN	0.4347	0.8922	0.0218	0.0213	0.022	0.0213	0.0214
0.0	0.0	0.0	-1691.8086	-674.9904	NaN	NaN	0.2852	0.8922	0.0217	0.0213	0.022	0.0213	0.0215
0.0	0.0	0.0	-1824.8086	-213.9904	NaN	NaN	0.105	0.8923	0.0217	0.0212	0.0219	0.0214	0.0215
0.0	0.0	0.0	-2001.8086	-45.9904	NaN	NaN	0.0225	0.8923	0.0217	0.0213	0.0218	0.0214	0.0216
0.0	0.0	0.0	-1887.8086	-438.9904	NaN	NaN	0.1887	0.8923	0.0218	0.0213	0.0218	0.0214	0.0215
0.0	0.0	0.0	-2036.8086	-25.9904	NaN	NaN	0.0126	0.8922	0.0219	0.0214	0.0217	0.0214	0.0215
0.0	0.0	0.0	-2054.8086	782.0096	NaN	NaN	-0.3	0.8929	0.0217	0.0211	0.0215	0.0214	0.0215
0.0	0.0	0.0	-964.8086	-631.9904	NaN	NaN	0.3958	0.8924	0.0218	0.0212	0.0215	0.0216	0.0216
0.0	0.0	0.0	-893.8086	1503.0096	NaN	NaN	1.3	0.8921	0.0219	0.0212	0.0215	0.0217	0.0216
0.0	0.0	0.0	-1537.8086	1214.0096	NaN	NaN	-0.3	0.8916	0.0221	0.0213	0.0215	0.0219	0.0217
0.0	0.0	0.0	-2144.8086	-774.9904	NaN	NaN	0.2654	0.8907	0.0223	0.0215	0.0217	0.022	0.0218
0.0	0.0	0.0	-1077.8086	309.0096	NaN	NaN	-0.3	0.8907	0.0224	0.0216	0.0216	0.0219	0.0218
0.0	0.0	0.0	-2365.8086	-1589.9904	NaN	NaN	0.4019	0.8904	0.0224	0.0217	0.0217	0.0219	0.0219
0.0	0.0	0.0	-927.8086	-783.9904	NaN	NaN	0.458	0.8912	0.0221	0.0214	0.0216	0.022	0.0218
0.0	0.0	0.0	-2324.8086	5233.0096	NaN	NaN	1.3	0.8917	0.0219	0.0211	0.0215	0.0221	0.0217
0.0	0.0	0.0	-3372.8086	883.0096	NaN	NaN	-0.3	0.8911	0.022	0.0212	0.0216	0.0221	0.0219
0.0	0.0	0.0	-2127.8086	-114.9904	NaN	NaN	0.0513	0.8908	0.0221	0.0213	0.0216	0.0222	0.0219
0.0	0.0	0.0	-2632.8086	1025.0096	NaN	NaN	-0.3	0.8908	0.0221	0.0213	0.0217	0.0221	0.0219
0.0	0.0	0.0	-2632.8086	1519.0096	NaN	NaN	-0.3	0.8906	0.0221	0.0215	0.0217	0.022	0.022
0.0	0.0	0.0	-1647.8086	-2191.9904	NaN	NaN	0.5709	0.8902	0.0221	0.0217	0.0219	0.022	0.0221
0.0	0.0	0.0	-2691.8086	-829.9904	NaN	NaN	0.2357	0.8909	0.0219	0.0216	0.0218	0.0218	0.0219
0.0	0.0	0.0	-1254.8086	-1065.9904	NaN	NaN	0.4593	0.8916	0.0216	0.0215	0.0217	0.0217	0.0219
0.0	0.0	0.0	-1718.8086	990.0096	NaN	NaN	-0.3	0.892	0.0214	0.0214	0.0217	0.0217	0.0218
0.0	0.0	0.0	-2869.8086	-1234.9904	NaN	NaN	0.3009	0.8912	0.0216	0.0217	0.0218	0.0218	0.022
0.0	0.0	0.0	-2815.8086	-975.9904	NaN	NaN	0.2574	0.8912	0.0216	0.0218	0.0218	0.0217	0.0219
0.0	0.0	0.0	-1019.8086	-341.9904	NaN	NaN	0.2511	0.8918	0.0214	0.0217	0.0217	0.0215	0.0219
0.0	0.0	0.0	-2247.8086	-1441.9904	NaN	NaN	0.3908	0.8923	0.0212	0.0216	0.0216	0.0214	0.0219
0.0	0.0	0.0	-2325.8086	1217.0096	NaN	NaN	-0.3	0.8928	0.021	0.0214	0.0215	0.0214	0.0218
0.0	0.0	0.0	-1603.8086	629.0096	NaN	NaN	-0.3	0.8929	0.0209	0.0213	0.0215	0.0215	0.0218
0.0	0.0	0.0	361.1914	269.0096	NaN	NaN	0.4269	0.8927	0.021	0.0214	0.0215	0.0216	0.0218
0.0	0.0	0.0	-2166.8086	1214.0096	NaN	NaN	-0.3	0.8922	0.0212	0.0215	0.0216	0.0216	0.0219
0.0	0.0	0.0	-2694.8086	-2885.9904	NaN	NaN	0.5171	0.8916	0.0214	0.0217	0.0217	0.0215	0.022
0.0	0.0	0.0	-1679.8086	1715.0096	NaN	NaN	1.3	0.8924	0.0212	0.0215	0.0216	0.0215	0.0218
0.0	0.0	0.0	-967.8086	2449.0096	NaN	NaN	1.3	0.8923	0.0212	0.0215	0.0216	0.0216	0.0218
0.0	0.0	0.0	-1549.8086	55.0096	NaN	NaN	-0.0368	0.8915	0.0215	0.0218	0.0217	0.0216	0.0219
0.0	0.0	0.0	-1015.8086	-2626.9904	NaN	NaN	0.7211	0.8908	0.0218	0.0221	0.0219	0.0215	0.022
0.0	0.0	0.0	-1386.8086	-1298.9904	NaN	NaN	0.4837	0.8914	0.0217	0.022	0.0217	0.0214	0.0217
0.0	0.0	0.0	-2727.8086	677.0096	NaN	NaN	-0.3	0.8913	0.0216	0.0221	0.0218	0.0214	0.0218
0.0	0.0	0.0	-3125.8086	-885.9904	NaN	NaN	0.2208	0.8913	0.0216	0.0221	0.0218	0.0214	0.0218
0.0	0.0	0.0	-2796.8086	908.0096	NaN	NaN	-0.3	0.8913	0.0216	0.0221	0.0218	0.0214	0.0217
0.0	0.0	0.0	-2518.8086	-23.9904	NaN	NaN	0.0094	0.8911	0.0217	0.0222	0.0218	0.0214	0.0217
0.0	0.0	0.0	-1673.8086	76.0096	NaN	NaN	-0.0476	0.8917	0.0215	0.0221	0.0217	0.0214	0.0216
0.0	0.0	0.0	-1897.8086	714.0096	NaN	NaN	-0.3	0.8917	0.0216	0.022	0.0217	0.0214	0.0217
0.0	0.0	0.0	-2044.8086	366.0096	NaN	NaN	-0.218	0.8916	0.0216	0.022	0.0217	0.0215	0.0216
0.0	0.0	0.0	-2402.8086	2382.0096	NaN	NaN	-0.3	0.8915	0.0217	0.0221	0.0217	0.0216	0.0216
0.0	0.0	0.0	-1639.8086	-851.9904	NaN	NaN	0.3419	0.8903	0.022	0.0224	0.0219	0.0216	0.0218
0.0	0.0	0.0	-2810.8086	547.0096	NaN	NaN	-0.2416	0.8902	0.0221	0.0225	0.0219	0.0216	0.0217
0.0	0.0	0.0	-3478.8086	-2152.9904	NaN	NaN	0.3823	0.8898	0.0223	0.0226	0.022	0.0215	0.0218
0.0	0.0	0.0	-1622.8086	-937.9904	NaN	NaN	0.3663	0.8903	0.0221	0.0225	0.0219	0.0215	0.0217
0.0	0.0	0.0	-1996.8086	1185.0096	NaN	NaN	-0.3	0.8908	0.0219	0.0224	0.0218	0.0215	0.0217
0.0	0.0	0.0	-1876.8086	-329.9904	NaN	NaN	0.1495	0.8909	0.0218	0.0223	0.0218	0.0215	0.0217
0.0	0.0	0.0	-3922.8086	1234.0096	NaN	NaN	-0.3	0.8911	0.0217	0.0223	0.0218	0.0215	0.0217
0.0	0.0	0.0	-2193.8086	636.0096	NaN	NaN	-0.3	0.8914	0.0216	0.0222	0.0218	0.0214	0.0217
0.0	0.0	0.0	-1701.8086	-474.9904	NaN	NaN	0.2182	0.891	0.0217	0.0222	0.0218	0.0215	0.0218
0.0	0.0	0.0	-1923.8086	973.0096	NaN	NaN	-0.3	0.8912	0.0216	0.0221	0.0218	0.0216	0.0217
0.0	0.0	0.0	-2004.8086	384.0096	NaN	NaN	-0.2369	0.8908	0.0217	0.0222	0.0219	0.0216	0.0218
0.0	0.0	0.0	-3876.8086	-956.9904	NaN	NaN	0.198	0.8908	0.0218	0.0221	0.0219	0.0215	0.0218
0.0	0.0	0.0	473.1914	-1132.9904	NaN	NaN	1.3	0.8912	0.0217	0.0219	0.0219	0.0215	0.0218
0.0	0.0	0.0	-2742.8086	-625.9904	NaN	NaN	0.1858	0.8907	0.0218	0.0219	0.0221	0.0216	0.0218
0.0	0.0	0.0	-2692.8086	1945.0096	NaN	NaN	-0.3	0.8912	0.0217	0.0218	0.022	0.0216	0.0217
0.0	0.0	0.0	-2719.8086	127.0096	NaN	NaN	-0.049	0.8908	0.0218	0.0218	0.0221	0.0216	0.0218
0.0	0.0	0.0	-252.8086	-1969.9904	NaN	NaN	0.8863	0.891	0.0218	0.0218	0.022	0.0216	0.0218
0.0	0.0	0.0	-1661.8086	-1735.9904	NaN	NaN	0.5109	0.8914	0.0216	0.0216	0.022	0.0216	0.0217
0.0	0.0	0.0	-958.8086	-676.9904	NaN	NaN	0.4139	0.8911	0.0217	0.0217	0.0221	0.0218	0.0217
0.0	0.0	0.0	-1776.8086	877.0096	NaN	NaN	-0.3	0.8911	0.0217	0.0217	0.022	0.0218	0.0217
0.0	0.0	0.0	-2154.8086	-2461.9904	NaN	NaN	0.5333	0.8903	0.0219	0.022	0.0222	0.0218	0.0218
0.0	0.0	0.0	-2637.8086	-2741.9904	NaN	NaN	0.5097	0.8906	0.0219	0.022	0.0221	0.0217	0.0217
0.0	0.0	0.0	-1904.8086	1327.0096	NaN	NaN	-0.3	0.8911	0.0217	0.0218	0.0221	0.0216	0.0217
0.0	0.0	0.0	-2087.8086	-3239.9904	NaN	NaN	0.6081	0.891	0.0217	0.0218	0.0221	0.0217	0.0218
0.0	0.0	0.0	-3026.8086	921.0096	NaN	NaN	-0.3	0.8915	0.0216	0.0216	0.022	0.0218	0.0216
0.0	0.0	0.0	-933.8086	2401.0096	NaN	NaN	1.3	0.8915	0.0216	0.0215	0.0219	0.0218	0.0216
0.0	0.0	0.0	-1325.8086	-750.9904	NaN	NaN	0.3616	0.8907	0.0219	0.0218	0.022	0.0219	0.0217
0.0	0.0	0.0	-3215.8086	507.0096	NaN	NaN	-0.1872	0.8908	0.0219	0.0217	0.022	0.0219	0.0216
0.0	0.0	0.0	-2496.8086	2073.0096	NaN	NaN	-0.3	0.8906	0.022	0.0217	0.022	0.022	0.0216
0.0	0.0	0.0	-1750.8086	1465.0096	NaN	NaN	-0.3	0.8902	0.0222	0.0218	0.0221	0.022	0.0217
0.0	0.0	0.0	-905.8086	232.0096	NaN	NaN	-0.3	0.89	0.0223	0.0219	0.0222	0.0219	0.0217
0.0	0.0	0.0	-833.8086	-1593.9904	NaN	NaN	0.6566	0.8895	0.0225	0.0221	0.0224	0.0219	0.0217
0.0	0.0	0.0	-587.8086	1688.0096	NaN	NaN	1.3	0.8901	0.0224	0.0219	0.0223	0.0218	0.0215
0.0	0.0	0.0	-2256.8086	657.0096	NaN	NaN	-0.3	0.89	0.0224	0.0219	0.0224	0.0217	0.0216
0.0	0.0	0.0	-1045.8086	-689.9904	NaN	NaN	0.3975	0.8901	0.0224	0.022	0.0224	0.0217	0.0215
0.0	0.0	0.0	-2692.8086	1160.0096	NaN	NaN	-0.3	0.8902	0.0225	0.0221	0.0224	0.0216	0.0213
0.0	0.0	0.0	-2288.8086	-1501.9904	NaN	NaN	0.3962	0.8904	0.0226	0.0221	0.0223	0.0213	0.0212
0.0	0.0	0.0	-2458.8086	-2776.9904	NaN	NaN	0.5304	0.8906	0.0226	0.0223	0.0223	0.0211	0.0212
0.0	0.0	0.0	-2885.8086	-1133.9904	NaN	NaN	0.2821	0.891	0.0225	0.0222	0.0223	0.0209	0.0211
0.0	0.0	0.0	-3320.8086	194.0096	NaN	NaN	-0.062	0.8918	0.0222	0.0221	0.0221	0.0207	0.0211
0.0	0.0	0.0	39.1914	-2664.9904	NaN	NaN	1.0149	0.892	0.0221	0.022	0.0221	0.0207	0.0211
0.0	0.0	0.0	-2959.8086	90.0096	NaN	NaN	-0.0314	0.8921	0.022	0.0219	0.0221	0.0207	0.0211
0.0	0.0	0.0	-1508.8086	-1824.9904	NaN	NaN	0.5474	0.8919	0.0222	0.0219	0.0222	0.0206	0.0212
0.0	0.0	0.0	-2599.8086	522.0096	NaN	NaN	-0.2512	0.892	0.0222	0.0219	0.0221	0.0206	0.0212
0.0	0.0	0.0	-847.8086	-1033.9904	NaN	NaN	0.5495	0.8919	0.0222	0.0219	0.0221	0.0206	0.0212
0.0	0.0	0.0	-2863.8086	-1199.9904	NaN	NaN	0.2953	0.8922	0.0222	0.0218	0.0221	0.0206	0.0212
0.0	0.0	0.0	-997.8086	876.0096	NaN	NaN	-0.3	0.8921	0.0222	0.0218	0.0221	0.0207	0.0211
0.0	0.0	0.0	-3071.8086	1425.0096	NaN	NaN	-0.3	0.8924	0.0222	0.0218	0.022	0.0205	0.021
0.0	0.0	0.0	-1357.8086	-2703.9904	NaN	NaN	0.6657	0.8922	0.0223	0.0219	0.0221	0.0204	0.021
0.0	0.0	0.0	-2292.8086	-3255.9904	NaN	NaN	0.5868	0.8924	0.0224	0.0219	0.0221	0.0203	0.021
0.0	0.0	0.0	-5212.8086	-462.9904	NaN	NaN	0.0816	0.8926	0.0224	0.0219	0.022	0.0202	0.021
0.0	0.0	0.0	-2344.8086	-765.9904	NaN	NaN	0.2462	0.893	0.0222	0.0218	0.0219	0.0201	0.021
0.0	0.0	0.0	-2196.8086	-420.9904	NaN	NaN	0.1608	0.8932	0.0221	0.0218	0.0218	0.0201	0.021
0.0	0.0	0.0	-957.8086	-362.9904	NaN	NaN	0.2748	0.8933	0.0222	0.0218	0.0218	0.0201	0.0209
0.0	0.0	0.0	-1723.8086	-93.9904	NaN	NaN	0.0517	0.8933	0.0222	0.0219	0.0217	0.02	0.0209
0.0	0.0	0.0	-2325.8086	-751.9904	NaN	NaN	0.2443	0.8931	0.0223	0.022	0.0217	0.02	0.0209
0.0	0.0	0.0	-983.8086	-3082.9904	NaN	NaN	0.7581	0.893	0.0223	0.0221	0.0217	0.02	0.021
0.0	0.0	0.0	-2203.8086	-1100.9904	NaN	NaN	0.3331	0.8929	0.0223	0.0221	0.0216	0.02	0.021
0.0	0.0	0.0	-1424.8086	369.0096	NaN	NaN	-0.3	0.8929	0.0223	0.0221	0.0216	0.02	0.0211
0.0	0.0	0.0	-1368.8086	54.0096	NaN	NaN	-0.0411	0.8927	0.0223	0.0221	0.0216	0.02	0.0212
0.0	0.0	0.0	-3549.8086	-2001.9904	NaN	NaN	0.3606	0.8923	0.0224	0.0223	0.0217	0.0201	0.0212
0.0	0.0	0.0	-1890.8086	2977.0096	NaN	NaN	1.3	0.8924	0.0224	0.0222	0.0216	0.0201	0.0212
0.0	0.0	0.0	-1096.8086	-1374.9904	NaN	NaN	0.5563	0.8921	0.0224	0.0223	0.0217	0.0202	0.0213
0.0	0.0	0.0	-1859.8086	-1115.9904	NaN	NaN	0.375	0.8922	0.0223	0.0222	0.0217	0.0202	0.0213
0.0	0.0	0.0	-3403.8086	-77.9904	NaN	NaN	0.0224	0.8921	0.0224	0.0223	0.0217	0.0202	0.0213
0.0	0.0	0.0	-1796.8086	511.0096	NaN	NaN	-0.3	0.8922	0.0223	0.0223	0.0217	0.0202	0.0213
0.0	0.0	0.0	-2476.8086	-729.9904	NaN	NaN	0.2276	0.8922	0.0223	0.0222	0.0217	0.0202	0.0214
0.0	0.0	0.0	-2166.8086	-714.9904	NaN	NaN	0.2481	0.8923	0.0222	0.0222	0.0217	0.0202	0.0214
0.0	0.0	0.0	-1201.8086	-288.9904	NaN	NaN	0.1938	0.8924	0.0222	0.0222	0.0216	0.0202	0.0215
0.0	0.0	0.0	-1682.8086	-807.9904	NaN	NaN	0.3244	0.8924	0.0221	0.0221	0.0216	0.0203	0.0215
0.0	0.0	0.0	-1224.8086	965.0096	NaN	NaN	-0.3	0.8926	0.022	0.022	0.0216	0.0203	0.0215
0.0	0.0	0.0	-1543.8086	907.0096	NaN	NaN	-0.3	0.8923	0.022	0.0221	0.0216	0.0203	0.0216
0.0	0.0	0.0	-2403.8086	-707.9904	NaN	NaN	0.2275	0.8923	0.0221	0.0221	0.0216	0.0203	0.0216
0.0	0.0	0.0	-1851.8086	-1757.9904	NaN	NaN	0.487	0.8923	0.022	0.0221	0.0216	0.0204	0.0216
0.0	0.0	0.0	-2716.8086	2160.0096	NaN	NaN	-0.3	0.8923	0.022	0.022	0.0216	0.0205	0.0216
0.0	0.0	0.0	-910.8086	644.0096	NaN	NaN	-0.3	0.8922	0.022	0.022	0.0216	0.0206	0.0216
0.0	0.0	0.0	-846.8086	-31.9904	NaN	NaN	0.0364	0.892	0.0221	0.0221	0.0216	0.0207	0.0215
0.0	0.0	0.0	-2281.8086	-2626.9904	NaN	NaN	0.5352	0.8918	0.0222	0.0221	0.0216	0.0207	0.0215
0.0	0.0	0.0	-972.8086	1210.0096	NaN	NaN	1.3	0.892	0.0221	0.0221	0.0216	0.0207	0.0215
0.0	0.0	0.0	-1864.8086	-2751.9904	NaN	NaN	0.5961	0.8917	0.0222	0.0221	0.0217	0.0209	0.0215
0.0	0.0	0.0	-2522.8086	1183.0096	NaN	NaN	-0.3	0.8916	0.0221	0.022	0.0217	0.0209	0.0216
0.0	0.0	0.0	-2974.8086	783.0096	NaN	NaN	-0.3	0.8914	0.0222	0.0219	0.0218	0.021	0.0216
0.0	0.0	0.0	-819.8086	1198.0096	NaN	NaN	1.3	0.8914	0.0222	0.0219	0.0219	0.021	0.0216
0.0	0.0	0.0	-3195.8086	-2085.9904	NaN	NaN	0.3949	0.8911	0.0223	0.0219	0.0219	0.0211	0.0216
0.0	0.0	0.0	-1266.8086	-604.9904	NaN	NaN	0.3232	0.8912	0.0223	0.0218	0.0219	0.0211	0.0216
0.0	0.0	0.0	912.1914	2295.0096	NaN	NaN	0.7156	0.8909	0.0224	0.0218	0.022	0.0212	0.0217
0.0	0.0	0.0	-3759.8086	-277.9904	NaN	NaN	0.0688	0.8909	0.0225	0.0216	0.0221	0.0212	0.0217
0.0	0.0	0.0	-1722.8086	1303.0096	NaN	NaN	-0.3	0.8912	0.0225	0.0215	0.0221	0.0212	0.0216
0.0	0.0	0.0	-2861.8086	-418.9904	NaN	NaN	0.1277	0.8911	0.0226	0.0215	0.0221	0.0212	0.0215
0.0	0.0	0.0	-242.8086	2669.0096	NaN	NaN	1.1001	0.8916	0.0226	0.0213	0.022	0.0211	0.0213
0.0	0.0	0.0	-3174.8086	-741.9904	NaN	NaN	0.1894	0.8911	0.0227	0.0216	0.0223	0.0211	0.0213
0.0	0.0	0.0	-2116.8086	-189.9904	NaN	NaN	0.0824	0.8913	0.0228	0.0215	0.0223	0.021	0.0211
0.0	0.0	0.0	-1454.8086	-916.9904	NaN	NaN	0.3866	0.8915	0.0227	0.0215	0.0223	0.021	0.0209
0.0	0.0	0.0	-1663.8086	-293.9904	NaN	NaN	0.1502	0.8919	0.0226	0.0214	0.0222	0.0211	0.0208
0.0	0.0	0.0	-1325.8086	4480.0096	NaN	NaN	1.3	0.8919	0.0227	0.0213	0.0221	0.0212	0.0207
0.0	0.0	0.0	-2794.8086	91.0096	NaN	NaN	-0.0337	0.8919	0.0228	0.0213	0.0221	0.0213	0.0207
0.0	0.0	0.0	783.1914	-1420.9904	NaN	NaN	1.3	0.8918	0.0228	0.0213	0.0221	0.0213	0.0207
0.0	0.0	0.0	-871.8086	2218.0096	NaN	NaN	1.3	0.8916	0.0228	0.0213	0.0222	0.0214	0.0208
0.0	0.0	0.0	-2410.8086	-1435.9904	NaN	NaN	0.3733	0.8914	0.0228	0.0213	0.0222	0.0215	0.0208
0.0	0.0	0.0	-3550.8086	293.0096	NaN	NaN	-0.0899	0.8918	0.0226	0.0212	0.0222	0.0215	0.0207
0.0	0.0	0.0	-2687.8086	2752.0096	NaN	NaN	1.3	0.892	0.0226	0.0211	0.0222	0.0214	0.0207
0.0	0.0	0.0	-458.8086	-2887.9904	NaN	NaN	0.8629	0.892	0.0225	0.0213	0.0222	0.0212	0.0208
0.0	0.0	0.0	-2854.8086	-2114.9904	NaN	NaN	0.4256	0.8919	0.0224	0.0214	0.0223	0.0211	0.0209
0.0	0.0	0.0	-599.8086	-459.9904	NaN	NaN	0.434	0.8921	0.0225	0.0214	0.0222	0.0211	0.0208
0.0	0.0	0.0	-3134.8086	3930.0096	NaN	NaN	1.3	0.8925	0.0225	0.0212	0.022	0.021	0.0208
0.0	0.0	0.0	-3634.8086	-1103.9904	NaN	NaN	0.233	0.8922	0.0225	0.0213	0.022	0.0211	0.0209
0.0	0.0	0.0	-1990.8086	336.0096	NaN	NaN	-0.2031	0.8929	0.0224	0.0212	0.0218	0.021	0.0207
0.0	0.0	0.0	-338.8086	45.0096	NaN	NaN	-0.1532	0.8931	0.0224	0.0211	0.0217	0.021	0.0207
0.0	0.0	0.0	-1489.8086	-517.9904	NaN	NaN	0.258	0.8929	0.0223	0.0212	0.0217	0.021	0.0208
0.0	0.0	0.0	-1368.8086	443.0096	NaN	NaN	-0.3	0.8932	0.0223	0.021	0.0217	0.021	0.0208
0.0	0.0	0.0	-1435.8086	1004.0096	NaN	NaN	-0.3	0.8934	0.0223	0.0208	0.0217	0.0211	0.0207
0.0	0.0	0.0	-677.8086	126.0096	NaN	NaN	-0.2284	0.8943	0.022	0.0205	0.0216	0.021	0.0206
0.0	0.0	0.0	-2182.8086	-754.9904	NaN	NaN	0.257	0.8929	0.0224	0.0208	0.0218	0.0213	0.0208
0.0	0.0	0.0	-43.8086	-2573.9904	NaN	NaN	0.9833	0.8937	0.0222	0.0207	0.0216	0.0211	0.0206
0.0	0.0	0.0	-2347.8086	762.0096	NaN	NaN	-0.3	0.8948	0.0219	0.0205	0.0215	0.0209	0.0204
0.0	0.0	0.0	-3134.8086	977.0096	NaN	NaN	-0.3	0.8949	0.0218	0.0205	0.0215	0.0209	0.0203
0.0	0.0	0.0	-3860.8086	161.0096	NaN	NaN	-0.0435	0.8955	0.0216	0.0205	0.0214	0.0209	0.0202
0.0	0.0	0.0	-1617.8086	-115.9904	NaN	NaN	0.0669	0.8959	0.0214	0.0204	0.0214	0.0209	0.02
0.0	0.0	0.0	-720.8086	586.0096	NaN	NaN	-0.3	0.8955	0.0212	0.0206	0.0216	0.021	0.02
0.0	0.0	0.0	-1357.8086	86.0096	NaN	NaN	-0.0676	0.8952	0.0211	0.0207	0.0218	0.021	0.0201
0.0	0.0	0.0	-2087.8086	-3616.9904	NaN	NaN	0.634	0.8951	0.021	0.0209	0.022	0.0208	0.0201
0.0	0.0	0.0	-2374.8086	1817.0096	NaN	NaN	-0.3	0.896	0.0209	0.0207	0.0219	0.0206	0.0199
0.0	0.0	0.0	-1450.8086	-4786.9904	NaN	NaN	0.7674	0.8961	0.0209	0.0208	0.0218	0.0206	0.0199
0.0	0.0	0.0	-2104.8086	-1592.9904	NaN	NaN	0.4308	0.8964	0.0209	0.0207	0.0218	0.0205	0.0197
0.0	0.0	0.0	-1314.8086	-1863.9904	NaN	NaN	0.5864	0.8954	0.0211	0.0209	0.022	0.0208	0.0198
0.0	0.0	0.0	-1362.8086	411.0096	NaN	NaN	-0.3	0.896	0.0212	0.0209	0.0216	0.0208	0.0195
0.0	0.0	0.0	-1918.8086	-2324.9904	NaN	NaN	0.5479	0.8848	0.0236	0.0229	0.0235	0.0232	0.0219
0.0	0.0	0.0	-2287.8086	-2164.9904	NaN	NaN	0.4862	0.9027	0.0197	0.0191	0.021	0.0203	0.0173
