# Supplementary material for: DeepFRET, a software for rapid and automated single-molecule FRET data classification using deep learning
Source: eLife. 2020 Nov 3;9:e60404. doi: 10.7554/eLife.60404 (PMC7609065; doi:10.7554/eLife.60404)
Supplement: Figure 4—source data 1. [file elife-60404-fig4-data1.zip › Figure 4-source data 1/Fig_S4a/Traces/traces_all_n294/Traces_Fig2d_4mMAc_mov3_combined_tif_pair39.txt]

Exported by DeepFRET
Date: 2020-08-26, 18:13
Video filename: None
FRET pair #39
Bleaches at 429
D-Dexc-bg	A-Dexc-bg	A-Aexc-bg	D-Dexc-rw	A-Dexc-rw	A-Aexc-rw	S	E	p_bleached	p_aggregated	p_noisy	p_scrambled	p_static	p_dynamic
0.0	0.0	0.0	29363.5142	7610.5901	NaN	NaN	0.2058	0.1023	0.575	0.0271	0.1364	0.1274	0.0319
0.0	0.0	0.0	30421.5142	6868.5901	NaN	NaN	0.1842	0.084	0.6146	0.0258	0.1252	0.12	0.0304
0.0	0.0	0.0	35847.5142	4917.5901	NaN	NaN	0.1206	0.0777	0.653	0.0244	0.1054	0.1117	0.0278
0.0	0.0	0.0	28050.5142	11493.5901	NaN	NaN	0.2907	0.0765	0.6405	0.0241	0.1108	0.119	0.0291
0.0	0.0	0.0	24173.5142	7573.5901	NaN	NaN	0.2386	0.0787	0.642	0.0242	0.1087	0.1173	0.0291
0.0	0.0	0.0	30673.5142	8890.5901	NaN	NaN	0.2247	0.0819	0.6219	0.0243	0.1161	0.1254	0.0304
0.0	0.0	0.0	29998.5142	5920.5901	NaN	NaN	0.1648	0.0852	0.617	0.0244	0.1173	0.1261	0.03
0.0	0.0	0.0	27128.5142	9667.5901	NaN	NaN	0.2627	0.0859	0.6143	0.025	0.1158	0.1291	0.0298
0.0	0.0	0.0	28579.5142	8777.5901	NaN	NaN	0.235	0.0869	0.612	0.0251	0.1159	0.1302	0.0299
0.0	0.0	0.0	30052.5142	6486.5901	NaN	NaN	0.1775	0.0894	0.6065	0.0251	0.1163	0.1331	0.0296
0.0	0.0	0.0	28646.5142	8881.5901	NaN	NaN	0.2367	0.0909	0.6019	0.0252	0.1166	0.136	0.0295
0.0	0.0	0.0	30405.5142	8487.5901	NaN	NaN	0.2182	0.0925	0.5943	0.0251	0.1187	0.14	0.0294
0.0	0.0	0.0	28630.5142	5767.5901	NaN	NaN	0.1677	0.0926	0.5925	0.0251	0.1181	0.1429	0.0289
0.0	0.0	0.0	32315.5142	4660.5901	NaN	NaN	0.126	0.0933	0.5822	0.0248	0.1216	0.1492	0.0289
0.0	0.0	0.0	28685.5142	6328.5901	NaN	NaN	0.1807	0.0914	0.5841	0.0245	0.1215	0.1504	0.028
0.0	0.0	0.0	31074.5142	7542.5901	NaN	NaN	0.1953	0.0885	0.588	0.0249	0.1217	0.1485	0.0284
0.0	0.0	0.0	27753.5142	7250.5901	NaN	NaN	0.2071	0.0945	0.5913	0.0257	0.1183	0.1435	0.0268
0.0	0.0	0.0	30372.5142	11231.5901	NaN	NaN	0.27	0.0921	0.5939	0.0252	0.1176	0.1437	0.0275
0.0	0.0	0.0	27950.5142	5773.5901	NaN	NaN	0.1712	0.0932	0.5858	0.0251	0.119	0.1493	0.0276
0.0	0.0	0.0	31582.5142	10069.5901	NaN	NaN	0.2418	0.0904	0.5909	0.0245	0.1182	0.1482	0.0279
0.0	0.0	0.0	29360.5142	7672.5901	NaN	NaN	0.2072	0.0904	0.5921	0.0244	0.1176	0.1477	0.0277
0.0	0.0	0.0	28155.5142	10708.5901	NaN	NaN	0.2755	0.0883	0.5979	0.0243	0.1153	0.146	0.028
0.0	0.0	0.0	28497.5142	10523.5901	NaN	NaN	0.2697	0.088	0.5991	0.0246	0.1143	0.1458	0.0283
0.0	0.0	0.0	27767.5142	7147.5901	NaN	NaN	0.2047	0.0887	0.601	0.025	0.1126	0.1443	0.0285
0.0	0.0	0.0	34507.5142	11522.5901	NaN	NaN	0.2503	0.0865	0.6133	0.0252	0.1074	0.139	0.0285
0.0	0.0	0.0	30886.5142	11493.5901	NaN	NaN	0.2712	0.0887	0.6072	0.0256	0.1085	0.1413	0.0287
0.0	0.0	0.0	30198.5142	7441.5901	NaN	NaN	0.1977	0.0869	0.6178	0.0259	0.1037	0.1371	0.0286
0.0	0.0	0.0	32066.5142	7109.5901	NaN	NaN	0.1815	0.0867	0.6109	0.0259	0.1058	0.1415	0.0292
0.0	0.0	0.0	28267.5142	8099.5901	NaN	NaN	0.2227	0.0832	0.6178	0.0262	0.1038	0.1395	0.0294
0.0	0.0	0.0	30533.5142	9545.5901	NaN	NaN	0.2382	0.0824	0.6217	0.0264	0.1023	0.1377	0.0295
0.0	0.0	0.0	26567.5142	9905.5901	NaN	NaN	0.2716	0.0818	0.6259	0.0268	0.0999	0.1363	0.0293
0.0	0.0	0.0	32232.5142	7350.5901	NaN	NaN	0.1857	0.0795	0.6327	0.0273	0.0973	0.1332	0.03
0.0	0.0	0.0	23848.5142	8050.5901	NaN	NaN	0.2524	0.0826	0.6289	0.0283	0.0955	0.1352	0.0296
0.0	0.0	0.0	28920.5142	6876.5901	NaN	NaN	0.1921	0.0793	0.6358	0.0287	0.0914	0.1336	0.0312
0.0	0.0	0.0	24963.5142	9334.5901	NaN	NaN	0.2722	0.0826	0.6217	0.0291	0.0921	0.1424	0.0321
0.0	0.0	0.0	27621.5142	9585.5901	NaN	NaN	0.2576	0.0834	0.6167	0.0301	0.0893	0.147	0.0334
0.0	0.0	0.0	29741.5142	5906.5901	NaN	NaN	0.1657	0.0862	0.601	0.031	0.0882	0.1587	0.035
0.0	0.0	0.0	27181.5142	4822.5901	NaN	NaN	0.1507	0.0863	0.5938	0.032	0.0858	0.1654	0.0367
0.0	0.0	0.0	26974.5142	9925.5901	NaN	NaN	0.269	0.0889	0.5757	0.033	0.0852	0.1791	0.0382
0.0	0.0	0.0	29137.5142	9720.5901	NaN	NaN	0.2502	0.089	0.565	0.0336	0.0837	0.1887	0.04
0.0	0.0	0.0	27894.5142	5152.5901	NaN	NaN	0.1559	0.0901	0.5517	0.0343	0.0832	0.1991	0.0416
0.0	0.0	0.0	23510.5142	8065.5901	NaN	NaN	0.2554	0.0918	0.5375	0.0348	0.0831	0.21	0.0428
0.0	0.0	0.0	26265.5142	6254.5901	NaN	NaN	0.1923	0.0907	0.537	0.0354	0.0812	0.212	0.0437
0.0	0.0	0.0	29599.5142	7582.5901	NaN	NaN	0.2039	0.0893	0.535	0.0358	0.0812	0.2137	0.0451
0.0	0.0	0.0	26130.5142	6819.5901	NaN	NaN	0.207	0.0915	0.5232	0.0357	0.083	0.2217	0.045
0.0	0.0	0.0	26628.5142	9234.5901	NaN	NaN	0.2575	0.0906	0.523	0.0358	0.083	0.2222	0.0454
0.0	0.0	0.0	27470.5142	5151.5901	NaN	NaN	0.1579	0.0908	0.5196	0.0355	0.0845	0.2239	0.0457
0.0	0.0	0.0	25521.5142	8125.5901	NaN	NaN	0.2415	0.091	0.5119	0.0356	0.0858	0.2296	0.0461
0.0	0.0	0.0	24110.5142	5008.5901	NaN	NaN	0.172	0.091	0.5169	0.0355	0.0853	0.2251	0.0462
0.0	0.0	0.0	25392.5142	3526.5901	NaN	NaN	0.1219	0.0903	0.5177	0.0353	0.0852	0.2248	0.0467
0.0	0.0	0.0	29394.5142	6343.5901	NaN	NaN	0.1775	0.0894	0.5185	0.0353	0.0857	0.2243	0.0468
0.0	0.0	0.0	22381.5142	5577.5901	NaN	NaN	0.1995	0.0887	0.5178	0.0352	0.0861	0.2257	0.0465
0.0	0.0	0.0	28518.5142	5055.5901	NaN	NaN	0.1506	0.087	0.5231	0.0352	0.0857	0.2223	0.0467
0.0	0.0	0.0	31508.5142	6017.5901	NaN	NaN	0.1604	0.0859	0.5121	0.0352	0.0887	0.2319	0.0463
0.0	0.0	0.0	24954.5142	5313.5901	NaN	NaN	0.1756	0.085	0.5238	0.0351	0.0874	0.2228	0.0459
0.0	0.0	0.0	25437.5142	5418.5901	NaN	NaN	0.1756	0.0852	0.5179	0.0349	0.0889	0.2282	0.0449
0.0	0.0	0.0	25981.5142	5293.5901	NaN	NaN	0.1693	0.083	0.52	0.0348	0.0894	0.2287	0.044
0.0	0.0	0.0	24596.5142	6942.5901	NaN	NaN	0.2201	0.082	0.5311	0.0345	0.0886	0.2205	0.0433
0.0	0.0	0.0	23247.5142	7334.5901	NaN	NaN	0.2398	0.081	0.5306	0.0348	0.0888	0.2223	0.0426
0.0	0.0	0.0	23726.5142	5688.5901	NaN	NaN	0.1934	0.0796	0.5423	0.0345	0.0887	0.2125	0.0424
0.0	0.0	0.0	22004.5142	7342.5901	NaN	NaN	0.2502	0.08	0.5402	0.0346	0.0888	0.2143	0.0421
0.0	0.0	0.0	26917.5142	6479.5901	NaN	NaN	0.194	0.0799	0.548	0.0345	0.0878	0.2077	0.042
0.0	0.0	0.0	23242.5142	3260.5901	NaN	NaN	0.123	0.0812	0.5417	0.0344	0.0881	0.2126	0.042
0.0	0.0	0.0	25809.5142	4993.5901	NaN	NaN	0.1621	0.0803	0.545	0.0343	0.0871	0.2113	0.042
0.0	0.0	0.0	24647.5142	9175.5901	NaN	NaN	0.2713	0.0801	0.541	0.0338	0.088	0.2149	0.0423
0.0	0.0	0.0	22349.5142	7498.5901	NaN	NaN	0.2512	0.0797	0.5461	0.0333	0.0853	0.2135	0.0421
0.0	0.0	0.0	28919.5142	6837.5901	NaN	NaN	0.1912	0.0792	0.5466	0.033	0.0855	0.2132	0.0425
0.0	0.0	0.0	23977.5142	7573.5901	NaN	NaN	0.24	0.0794	0.5435	0.0328	0.0852	0.2166	0.0425
0.0	0.0	0.0	27411.5142	6834.5901	NaN	NaN	0.1996	0.0792	0.552	0.0327	0.084	0.2096	0.0425
0.0	0.0	0.0	20067.5142	6521.5901	NaN	NaN	0.2453	0.0799	0.5413	0.0326	0.0852	0.2185	0.0425
0.0	0.0	0.0	25561.5142	6733.5901	NaN	NaN	0.2085	0.0793	0.5462	0.0325	0.0841	0.2153	0.0426
0.0	0.0	0.0	26453.5142	7882.5901	NaN	NaN	0.2296	0.0807	0.5343	0.0322	0.0859	0.2243	0.0426
0.0	0.0	0.0	26320.5142	6091.5901	NaN	NaN	0.1879	0.0808	0.5387	0.0322	0.0839	0.2223	0.0421
0.0	0.0	0.0	30808.5142	4449.5901	NaN	NaN	0.1262	0.0825	0.5297	0.0321	0.0852	0.2285	0.042
0.0	0.0	0.0	26796.5142	5918.5901	NaN	NaN	0.1809	0.0824	0.5257	0.0319	0.0849	0.2334	0.0417
0.0	0.0	0.0	25863.5142	6658.5901	NaN	NaN	0.2047	0.0829	0.5254	0.0319	0.0851	0.2332	0.0415
0.0	0.0	0.0	21024.5142	2130.5901	NaN	NaN	0.092	0.0846	0.5152	0.0314	0.0859	0.2417	0.0412
0.0	0.0	0.0	24748.5142	8614.5901	NaN	NaN	0.2582	0.0839	0.5111	0.0313	0.0866	0.2459	0.0412
0.0	0.0	0.0	23955.5142	7707.5901	NaN	NaN	0.2434	0.0846	0.5108	0.0313	0.0873	0.2453	0.0408
0.0	0.0	0.0	24606.5142	4349.5901	NaN	NaN	0.1502	0.0851	0.513	0.0311	0.0863	0.2439	0.0405
0.0	0.0	0.0	25317.5142	6556.5901	NaN	NaN	0.2057	0.0853	0.5056	0.0313	0.0878	0.2494	0.0405
0.0	0.0	0.0	22564.5142	6819.5901	NaN	NaN	0.2321	0.0862	0.5111	0.0312	0.0868	0.2446	0.0402
0.0	0.0	0.0	24710.5142	4674.5901	NaN	NaN	0.1591	0.0867	0.5116	0.0314	0.086	0.2445	0.0399
0.0	0.0	0.0	29095.5142	5706.5901	NaN	NaN	0.164	0.0866	0.5055	0.0313	0.088	0.2486	0.0401
0.0	0.0	0.0	23679.5142	7116.5901	NaN	NaN	0.2311	0.0873	0.5109	0.0315	0.0862	0.2447	0.0394
0.0	0.0	0.0	24699.5142	5125.5901	NaN	NaN	0.1719	0.0873	0.5159	0.0316	0.0858	0.24	0.0394
0.0	0.0	0.0	20777.5142	3480.5901	NaN	NaN	0.1435	0.0875	0.5119	0.0316	0.0871	0.2427	0.0391
0.0	0.0	0.0	23309.5142	6727.5901	NaN	NaN	0.224	0.087	0.5196	0.0316	0.0864	0.2365	0.0389
0.0	0.0	0.0	21809.5142	4541.5901	NaN	NaN	0.1723	0.0871	0.5166	0.0315	0.0874	0.2384	0.039
0.0	0.0	0.0	23568.5142	4505.5901	NaN	NaN	0.1605	0.0859	0.518	0.0314	0.0875	0.2382	0.0391
0.0	0.0	0.0	24513.5142	6372.5901	NaN	NaN	0.2063	0.0849	0.5187	0.0316	0.0879	0.2376	0.0392
0.0	0.0	0.0	29012.5142	6480.5901	NaN	NaN	0.1826	0.0837	0.5293	0.0315	0.0863	0.2301	0.0391
0.0	0.0	0.0	26294.5142	6846.5901	NaN	NaN	0.2066	0.0829	0.53	0.0316	0.0867	0.2295	0.0392
0.0	0.0	0.0	22600.5142	6309.5901	NaN	NaN	0.2182	0.0812	0.5352	0.0316	0.0864	0.2267	0.039
0.0	0.0	0.0	24011.5142	5882.5901	NaN	NaN	0.1968	0.0806	0.54	0.0318	0.086	0.2227	0.0389
0.0	0.0	0.0	27141.5142	5432.5901	NaN	NaN	0.1668	0.0794	0.5493	0.032	0.0849	0.2159	0.0386
0.0	0.0	0.0	24014.5142	6377.5901	NaN	NaN	0.2098	0.0791	0.5538	0.0325	0.0844	0.212	0.0381
0.0	0.0	0.0	24159.5142	4391.5901	NaN	NaN	0.1538	0.0789	0.5597	0.0325	0.0841	0.2068	0.0379
0.0	0.0	0.0	25364.5142	6798.5901	NaN	NaN	0.2114	0.0773	0.5612	0.0329	0.0846	0.2061	0.0379
0.0	0.0	0.0	25726.5142	7125.5901	NaN	NaN	0.2169	0.0765	0.5703	0.0327	0.0845	0.1983	0.0377
0.0	0.0	0.0	25722.5142	5623.5901	NaN	NaN	0.1794	0.0762	0.5688	0.0326	0.0851	0.2	0.0372
0.0	0.0	0.0	27500.5142	9293.5901	NaN	NaN	0.2526	0.0741	0.577	0.0328	0.0853	0.1936	0.0371
0.0	0.0	0.0	22124.5142	3690.5901	NaN	NaN	0.143	0.0748	0.5811	0.0326	0.0852	0.1897	0.0366
0.0	0.0	0.0	22977.5142	8583.5901	NaN	NaN	0.272	0.0728	0.5888	0.0322	0.0835	0.1867	0.036
0.0	0.0	0.0	22305.5142	6307.5901	NaN	NaN	0.2204	0.0721	0.5957	0.0318	0.0831	0.1815	0.0358
0.0	0.0	0.0	21040.5142	7127.5901	NaN	NaN	0.253	0.071	0.6065	0.0313	0.0795	0.1767	0.035
0.0	0.0	0.0	25325.5142	8665.5901	NaN	NaN	0.2549	0.0708	0.6089	0.031	0.0793	0.1751	0.035
0.0	0.0	0.0	24136.5142	8932.5901	NaN	NaN	0.2701	0.0693	0.6186	0.0305	0.0769	0.1701	0.0347
0.0	0.0	0.0	32704.5142	3537.5901	NaN	NaN	0.0976	0.0681	0.6281	0.0304	0.0748	0.1638	0.0348
0.0	0.0	0.0	27526.5142	7255.5901	NaN	NaN	0.2086	0.067	0.6267	0.0304	0.0764	0.1642	0.0354
0.0	0.0	0.0	25580.5142	11843.5901	NaN	NaN	0.3165	0.0649	0.6351	0.0303	0.075	0.1593	0.0353
0.0	0.0	0.0	26189.5142	8284.5901	NaN	NaN	0.2403	0.0642	0.6366	0.0303	0.0762	0.1568	0.0358
0.0	0.0	0.0	28842.5142	5525.5901	NaN	NaN	0.1608	0.0634	0.6435	0.03	0.0737	0.154	0.0354
0.0	0.0	0.0	27388.5142	9622.5901	NaN	NaN	0.26	0.063	0.6466	0.03	0.0731	0.1517	0.0356
0.0	0.0	0.0	26258.5142	7085.5901	NaN	NaN	0.2125	0.0628	0.6553	0.0297	0.0709	0.1462	0.0351
0.0	0.0	0.0	25946.5142	6873.5901	NaN	NaN	0.2094	0.0635	0.6595	0.0299	0.0695	0.1427	0.0349
0.0	0.0	0.0	31512.5142	6252.5901	NaN	NaN	0.1656	0.0636	0.6604	0.0299	0.069	0.1421	0.035
0.0	0.0	0.0	26787.5142	6489.5901	NaN	NaN	0.195	0.0638	0.6645	0.0299	0.0679	0.1389	0.035
0.0	0.0	0.0	25605.5142	5347.5901	NaN	NaN	0.1728	0.0631	0.667	0.0302	0.0676	0.1371	0.035
0.0	0.0	0.0	26454.5142	6526.5901	NaN	NaN	0.1979	0.0635	0.6615	0.0299	0.0697	0.1398	0.0356
0.0	0.0	0.0	32182.5142	7355.5901	NaN	NaN	0.186	0.0624	0.6696	0.0297	0.0673	0.1358	0.0352
0.0	0.0	0.0	29084.5142	3903.5901	NaN	NaN	0.1183	0.0628	0.6705	0.0296	0.0673	0.1345	0.0353
0.0	0.0	0.0	23686.5142	3947.5901	NaN	NaN	0.1429	0.0637	0.6719	0.0293	0.0655	0.1351	0.0345
0.0	0.0	0.0	28066.5142	8761.5901	NaN	NaN	0.2379	0.0629	0.6691	0.0293	0.0667	0.1368	0.0351
0.0	0.0	0.0	28028.5142	5446.5901	NaN	NaN	0.1627	0.0632	0.6738	0.0289	0.0651	0.1347	0.0344
0.0	0.0	0.0	26491.5142	7841.5901	NaN	NaN	0.2284	0.064	0.6678	0.0287	0.0649	0.1402	0.0343
0.0	0.0	0.0	30714.5142	4005.5901	NaN	NaN	0.1154	0.064	0.6651	0.0289	0.066	0.1418	0.0344
0.0	0.0	0.0	26643.5142	4289.5901	NaN	NaN	0.1387	0.0634	0.6696	0.0285	0.0648	0.1395	0.0341
0.0	0.0	0.0	27002.5142	5613.5901	NaN	NaN	0.1721	0.0631	0.6733	0.0284	0.0632	0.1382	0.0337
0.0	0.0	0.0	26836.5142	4170.5901	NaN	NaN	0.1345	0.0634	0.6659	0.0284	0.0648	0.1433	0.0341
0.0	0.0	0.0	24448.5142	7102.5901	NaN	NaN	0.2251	0.063	0.6723	0.0281	0.0628	0.1404	0.0335
0.0	0.0	0.0	29463.5142	3242.5901	NaN	NaN	0.0991	0.063	0.6702	0.0281	0.0635	0.1416	0.0335
0.0	0.0	0.0	28519.5142	5661.5901	NaN	NaN	0.1656	0.0621	0.6742	0.0278	0.0627	0.1402	0.033
0.0	0.0	0.0	26895.5142	5782.5901	NaN	NaN	0.177	0.0615	0.6775	0.0278	0.0626	0.138	0.0327
0.0	0.0	0.0	25807.5142	8448.5901	NaN	NaN	0.2466	0.0609	0.6769	0.0277	0.0635	0.1385	0.0326
0.0	0.0	0.0	27196.5142	5030.5901	NaN	NaN	0.1561	0.0598	0.6845	0.0274	0.0623	0.1338	0.0321
0.0	0.0	0.0	29453.5142	5640.5901	NaN	NaN	0.1607	0.0592	0.6876	0.0273	0.0616	0.1325	0.0318
0.0	0.0	0.0	25387.5142	4502.5901	NaN	NaN	0.1506	0.0583	0.6912	0.0272	0.0618	0.1298	0.0317
0.0	0.0	0.0	25896.5142	6759.5901	NaN	NaN	0.207	0.0579	0.6945	0.0271	0.0613	0.128	0.0312
0.0	0.0	0.0	28640.5142	7126.5901	NaN	NaN	0.1992	0.0574	0.696	0.0273	0.0621	0.126	0.0312
0.0	0.0	0.0	27418.5142	7612.5901	NaN	NaN	0.2173	0.0576	0.6951	0.0272	0.0624	0.1265	0.0311
0.0	0.0	0.0	27022.5142	8799.5901	NaN	NaN	0.2456	0.0577	0.6959	0.0273	0.0626	0.1256	0.031
0.0	0.0	0.0	29170.5142	7823.5901	NaN	NaN	0.2115	0.058	0.694	0.0275	0.0634	0.1262	0.0309
0.0	0.0	0.0	28561.5142	8229.5901	NaN	NaN	0.2237	0.0585	0.6929	0.0275	0.0638	0.1266	0.0307
0.0	0.0	0.0	29911.5142	11819.5901	NaN	NaN	0.2832	0.0586	0.6934	0.0275	0.0635	0.1263	0.0306
0.0	0.0	0.0	28192.5142	4709.5901	NaN	NaN	0.1431	0.0595	0.6934	0.0275	0.0629	0.1264	0.0304
0.0	0.0	0.0	24385.5142	4763.5901	NaN	NaN	0.1634	0.0599	0.6938	0.0275	0.0621	0.1265	0.0302
0.0	0.0	0.0	25738.5142	7012.5901	NaN	NaN	0.2141	0.0604	0.6908	0.0276	0.0625	0.1286	0.0301
0.0	0.0	0.0	30440.5142	5792.5901	NaN	NaN	0.1599	0.0602	0.692	0.0278	0.0628	0.1268	0.0302
0.0	0.0	0.0	30929.5142	8498.5901	NaN	NaN	0.2155	0.0616	0.6863	0.0281	0.0639	0.1298	0.0302
0.0	0.0	0.0	28152.5142	6055.5901	NaN	NaN	0.177	0.0622	0.683	0.0283	0.0648	0.1312	0.0304
0.0	0.0	0.0	29705.5142	7621.5901	NaN	NaN	0.2042	0.0628	0.6869	0.0284	0.0642	0.1274	0.0302
0.0	0.0	0.0	24997.5142	5391.5901	NaN	NaN	0.1774	0.0638	0.6799	0.0286	0.0654	0.1317	0.0306
0.0	0.0	0.0	30506.5142	7950.5901	NaN	NaN	0.2067	0.0641	0.6781	0.0288	0.0658	0.1323	0.0309
0.0	0.0	0.0	29252.5142	8355.5901	NaN	NaN	0.2222	0.0659	0.6739	0.0289	0.0664	0.1341	0.0308
0.0	0.0	0.0	29909.5142	9851.5901	NaN	NaN	0.2478	0.0663	0.6719	0.0292	0.0661	0.1356	0.0309
0.0	0.0	0.0	27861.5142	4859.5901	NaN	NaN	0.1485	0.068	0.6707	0.0292	0.0664	0.1349	0.0308
0.0	0.0	0.0	27526.5142	6073.5901	NaN	NaN	0.1808	0.0684	0.6611	0.0295	0.0672	0.1429	0.0309
0.0	0.0	0.0	30633.5142	7646.5901	NaN	NaN	0.1998	0.0685	0.6652	0.0294	0.0675	0.1383	0.0312
0.0	0.0	0.0	27834.5142	5430.5901	NaN	NaN	0.1633	0.0694	0.6538	0.0298	0.0687	0.1472	0.0312
0.0	0.0	0.0	27948.5142	8058.5901	NaN	NaN	0.2238	0.0693	0.6539	0.0297	0.0696	0.1461	0.0315
0.0	0.0	0.0	31657.5142	5347.5901	NaN	NaN	0.1445	0.0701	0.6471	0.0297	0.0703	0.1513	0.0315
0.0	0.0	0.0	26746.5142	6155.5901	NaN	NaN	0.1871	0.0693	0.6519	0.0295	0.0694	0.1483	0.0316
0.0	0.0	0.0	29871.5142	4098.5901	NaN	NaN	0.1207	0.0695	0.6484	0.0298	0.0703	0.1504	0.0316
0.0	0.0	0.0	24310.5142	8694.5901	NaN	NaN	0.2634	0.0689	0.6416	0.0298	0.0726	0.1547	0.0324
0.0	0.0	0.0	30716.5142	6844.5901	NaN	NaN	0.1822	0.0681	0.65	0.0295	0.0708	0.1494	0.0322
0.0	0.0	0.0	26086.5142	5087.5901	NaN	NaN	0.1632	0.0684	0.638	0.0297	0.074	0.1568	0.0331
0.0	0.0	0.0	25974.5142	8288.5901	NaN	NaN	0.2419	0.0672	0.6439	0.0294	0.0724	0.1542	0.033
0.0	0.0	0.0	27578.5142	5596.5901	NaN	NaN	0.1687	0.0674	0.6427	0.0291	0.0734	0.1538	0.0335
0.0	0.0	0.0	28134.5142	4754.5901	NaN	NaN	0.1446	0.0671	0.6497	0.0286	0.0708	0.1506	0.0331
0.0	0.0	0.0	24533.5142	5885.5901	NaN	NaN	0.1935	0.0683	0.6455	0.0285	0.0717	0.1524	0.0336
0.0	0.0	0.0	25735.5142	4592.5901	NaN	NaN	0.1514	0.068	0.648	0.0281	0.0707	0.1518	0.0334
0.0	0.0	0.0	28516.5142	4744.5901	NaN	NaN	0.1426	0.0676	0.6521	0.0277	0.0704	0.1486	0.0336
0.0	0.0	0.0	29489.5142	6861.5901	NaN	NaN	0.1888	0.0666	0.6506	0.0277	0.0705	0.1509	0.0337
0.0	0.0	0.0	27155.5142	9093.5901	NaN	NaN	0.2509	0.066	0.6514	0.0274	0.0708	0.1506	0.0338
0.0	0.0	0.0	27931.5142	6389.5901	NaN	NaN	0.1862	0.0653	0.6583	0.0269	0.0694	0.1463	0.0337
0.0	0.0	0.0	25226.5142	5237.5901	NaN	NaN	0.1719	0.0649	0.661	0.0265	0.0684	0.1453	0.0339
0.0	0.0	0.0	27333.5142	7467.5901	NaN	NaN	0.2146	0.0642	0.6676	0.0261	0.0667	0.1416	0.0338
0.0	0.0	0.0	25085.5142	5093.5901	NaN	NaN	0.1688	0.0647	0.6699	0.0257	0.0663	0.1392	0.0342
0.0	0.0	0.0	25548.5142	3646.5901	NaN	NaN	0.1249	0.0657	0.6753	0.0252	0.0633	0.1368	0.0338
0.0	0.0	0.0	30058.5142	3640.5901	NaN	NaN	0.108	0.0651	0.6727	0.0252	0.0633	0.1394	0.0342
0.0	0.0	0.0	29524.5142	6420.5901	NaN	NaN	0.1786	0.0627	0.6823	0.0249	0.0624	0.1332	0.0345
0.0	0.0	0.0	27837.5142	4213.5901	NaN	NaN	0.1315	0.0634	0.6868	0.0246	0.0606	0.1305	0.0341
0.0	0.0	0.0	29460.5142	7343.5901	NaN	NaN	0.1995	0.0614	0.6859	0.0248	0.0615	0.1316	0.0349
0.0	0.0	0.0	27757.5142	7935.5901	NaN	NaN	0.2223	0.0611	0.6919	0.0245	0.0607	0.1273	0.0346
0.0	0.0	0.0	25481.5142	4749.5901	NaN	NaN	0.1571	0.0614	0.6951	0.0242	0.0595	0.1253	0.0345
0.0	0.0	0.0	33771.5142	4796.5901	NaN	NaN	0.1244	0.0608	0.6965	0.0244	0.0591	0.1249	0.0344
0.0	0.0	0.0	28288.5142	5145.5901	NaN	NaN	0.1539	0.0603	0.6957	0.0243	0.0601	0.1246	0.0351
0.0	0.0	0.0	26966.5142	5720.5901	NaN	NaN	0.175	0.0606	0.7033	0.0243	0.0577	0.1199	0.0342
0.0	0.0	0.0	26182.5142	3455.5901	NaN	NaN	0.1166	0.0605	0.6955	0.0246	0.0599	0.1242	0.0353
0.0	0.0	0.0	28758.5142	9875.5901	NaN	NaN	0.2556	0.0587	0.7037	0.0247	0.0583	0.1194	0.0352
0.0	0.0	0.0	27662.5142	5616.5901	NaN	NaN	0.1688	0.0594	0.7013	0.0247	0.0589	0.1203	0.0353
0.0	0.0	0.0	29424.5142	7573.5901	NaN	NaN	0.2047	0.0582	0.7041	0.0248	0.0584	0.119	0.0356
0.0	0.0	0.0	30708.5142	7360.5901	NaN	NaN	0.1933	0.0581	0.7036	0.0249	0.0589	0.1189	0.0356
0.0	0.0	0.0	30986.5142	7691.5901	NaN	NaN	0.1989	0.0564	0.7101	0.0249	0.0578	0.1151	0.0357
0.0	0.0	0.0	27538.5142	6856.5901	NaN	NaN	0.1993	0.0565	0.7105	0.0248	0.0578	0.115	0.0353
0.0	0.0	0.0	24564.5142	5607.5901	NaN	NaN	0.1859	0.0559	0.7115	0.0247	0.0581	0.1142	0.0355
0.0	0.0	0.0	28659.5142	7277.5901	NaN	NaN	0.2025	0.0546	0.7196	0.0247	0.0567	0.1096	0.0348
0.0	0.0	0.0	24501.5142	6536.5901	NaN	NaN	0.2106	0.0536	0.7221	0.0247	0.0569	0.108	0.0348
0.0	0.0	0.0	27494.5142	6614.5901	NaN	NaN	0.1939	0.0532	0.7275	0.0245	0.0555	0.1053	0.0341
0.0	0.0	0.0	24946.5142	4411.5901	NaN	NaN	0.1503	0.0525	0.7265	0.0245	0.0563	0.1057	0.0344
0.0	0.0	0.0	30024.5142	5159.5901	NaN	NaN	0.1466	0.052	0.7329	0.0244	0.0545	0.1026	0.0336
0.0	0.0	0.0	27597.5142	8098.5901	NaN	NaN	0.2269	0.0522	0.7278	0.0242	0.0558	0.1058	0.0341
0.0	0.0	0.0	32007.5142	5221.5901	NaN	NaN	0.1403	0.0517	0.7336	0.0242	0.0542	0.1028	0.0334
0.0	0.0	0.0	28908.5142	5476.5901	NaN	NaN	0.1593	0.0531	0.7277	0.024	0.0552	0.1066	0.0334
0.0	0.0	0.0	30776.5142	6618.5901	NaN	NaN	0.177	0.0519	0.7322	0.0241	0.0545	0.104	0.0333
0.0	0.0	0.0	26427.5142	6658.5901	NaN	NaN	0.2013	0.0529	0.7279	0.0239	0.0553	0.1067	0.0332
0.0	0.0	0.0	25881.5142	5534.5901	NaN	NaN	0.1762	0.0524	0.729	0.0238	0.0549	0.1065	0.0333
0.0	0.0	0.0	30022.5142	6406.5901	NaN	NaN	0.1759	0.0534	0.7257	0.0238	0.0557	0.1082	0.0332
0.0	0.0	0.0	24532.5142	7265.5901	NaN	NaN	0.2285	0.0542	0.7257	0.0235	0.055	0.1086	0.033
0.0	0.0	0.0	31582.5142	5880.5901	NaN	NaN	0.157	0.0539	0.7281	0.0235	0.0546	0.107	0.0329
0.0	0.0	0.0	25436.5142	4816.5901	NaN	NaN	0.1592	0.055	0.7238	0.0233	0.0549	0.1104	0.0325
0.0	0.0	0.0	30865.5142	6793.5901	NaN	NaN	0.1804	0.0544	0.7302	0.0232	0.0534	0.1068	0.032
0.0	0.0	0.0	26722.5142	7865.5901	NaN	NaN	0.2274	0.0547	0.725	0.0233	0.0552	0.1097	0.0322
0.0	0.0	0.0	25191.5142	5473.5901	NaN	NaN	0.1785	0.0548	0.7312	0.0229	0.0527	0.1069	0.0314
0.0	0.0	0.0	32921.5142	5162.5901	NaN	NaN	0.1356	0.0549	0.7282	0.0232	0.0535	0.1086	0.0316
0.0	0.0	0.0	23127.5142	7445.5901	NaN	NaN	0.2435	0.0548	0.7293	0.023	0.0531	0.1088	0.0311
0.0	0.0	0.0	28138.5142	9294.5901	NaN	NaN	0.2483	0.0544	0.7324	0.023	0.0524	0.1068	0.0309
0.0	0.0	0.0	29349.5142	5605.5901	NaN	NaN	0.1604	0.0549	0.7281	0.0231	0.0531	0.1099	0.0308
0.0	0.0	0.0	28456.5142	5241.5901	NaN	NaN	0.1555	0.055	0.7327	0.023	0.0515	0.1075	0.0304
0.0	0.0	0.0	28695.5142	5312.5901	NaN	NaN	0.1562	0.0549	0.7317	0.0231	0.0517	0.1082	0.0304
0.0	0.0	0.0	27247.5142	6307.5901	NaN	NaN	0.188	0.0538	0.7347	0.0231	0.0512	0.1073	0.0299
0.0	0.0	0.0	30992.5142	8260.5901	NaN	NaN	0.2104	0.0534	0.7358	0.0233	0.0515	0.1061	0.0299
0.0	0.0	0.0	26613.5142	4852.5901	NaN	NaN	0.1542	0.0532	0.7348	0.0234	0.0518	0.1069	0.0299
0.0	0.0	0.0	27004.5142	5393.5901	NaN	NaN	0.1665	0.0528	0.7384	0.0234	0.051	0.1048	0.0295
0.0	0.0	0.0	28998.5142	5787.5901	NaN	NaN	0.1664	0.0519	0.7386	0.0236	0.0519	0.1043	0.0296
0.0	0.0	0.0	25378.5142	6311.5901	NaN	NaN	0.1992	0.0512	0.7421	0.0235	0.0516	0.1021	0.0294
0.0	0.0	0.0	29710.5142	5220.5901	NaN	NaN	0.1495	0.0512	0.7436	0.0237	0.0515	0.1009	0.0292
0.0	0.0	0.0	28964.5142	6660.5901	NaN	NaN	0.187	0.0507	0.7434	0.0238	0.0521	0.1009	0.0292
0.0	0.0	0.0	25138.5142	7476.5901	NaN	NaN	0.2292	0.0504	0.7491	0.0238	0.051	0.0971	0.0286
0.0	0.0	0.0	26964.5142	5931.5901	NaN	NaN	0.1803	0.0502	0.7449	0.0241	0.0528	0.099	0.0291
0.0	0.0	0.0	29188.5142	7902.5901	NaN	NaN	0.2131	0.0495	0.7503	0.0241	0.0521	0.0954	0.0286
0.0	0.0	0.0	30048.5142	5845.5901	NaN	NaN	0.1629	0.0495	0.7511	0.0242	0.0522	0.0945	0.0285
0.0	0.0	0.0	26436.5142	7547.5901	NaN	NaN	0.2221	0.0489	0.7532	0.0243	0.0523	0.0928	0.0285
0.0	0.0	0.0	25998.5142	6779.5901	NaN	NaN	0.2068	0.0488	0.755	0.0242	0.0519	0.0919	0.0282
0.0	0.0	0.0	31014.5142	7239.5901	NaN	NaN	0.1893	0.0482	0.757	0.0242	0.0517	0.0908	0.0281
0.0	0.0	0.0	28882.5142	5537.5901	NaN	NaN	0.1609	0.0476	0.7604	0.0241	0.0511	0.089	0.0278
0.0	0.0	0.0	23840.5142	9121.5901	NaN	NaN	0.2767	0.047	0.7626	0.024	0.0509	0.0878	0.0277
0.0	0.0	0.0	27985.5142	4076.5901	NaN	NaN	0.1271	0.0468	0.7678	0.0238	0.0497	0.0848	0.0272
0.0	0.0	0.0	21573.5142	4957.5901	NaN	NaN	0.1869	0.0471	0.7705	0.0236	0.0485	0.0835	0.0268
0.0	0.0	0.0	24412.5142	4647.5901	NaN	NaN	0.1599	0.0468	0.7741	0.0235	0.0473	0.0819	0.0263
0.0	0.0	0.0	24589.5142	5464.5901	NaN	NaN	0.1818	0.046	0.7755	0.0234	0.0474	0.0815	0.0262
0.0	0.0	0.0	27599.5142	4023.5901	NaN	NaN	0.1272	0.0453	0.7805	0.023	0.0463	0.0792	0.0257
0.0	0.0	0.0	25892.5142	5656.5901	NaN	NaN	0.1793	0.0451	0.7784	0.0231	0.047	0.0803	0.026
0.0	0.0	0.0	26072.5142	7494.5901	NaN	NaN	0.2233	0.0446	0.7819	0.0228	0.0464	0.0787	0.0256
0.0	0.0	0.0	29408.5142	5547.5901	NaN	NaN	0.1587	0.0446	0.7825	0.023	0.0462	0.0781	0.0257
0.0	0.0	0.0	28526.5142	7005.5901	NaN	NaN	0.1972	0.0445	0.7829	0.0229	0.0461	0.0781	0.0255
0.0	0.0	0.0	26572.5142	7941.5901	NaN	NaN	0.2301	0.0445	0.7819	0.023	0.0465	0.0783	0.0258
0.0	0.0	0.0	28421.5142	10047.5901	NaN	NaN	0.2612	0.0446	0.7821	0.0231	0.0464	0.078	0.0258
0.0	0.0	0.0	24937.5142	6292.5901	NaN	NaN	0.2015	0.0451	0.7796	0.0233	0.0467	0.0793	0.026
0.0	0.0	0.0	29770.5142	8029.5901	NaN	NaN	0.2124	0.0452	0.7787	0.0235	0.0467	0.0798	0.0262
0.0	0.0	0.0	25706.5142	7217.5901	NaN	NaN	0.2192	0.0455	0.7762	0.0237	0.047	0.0813	0.0264
0.0	0.0	0.0	28754.5142	4123.5901	NaN	NaN	0.1254	0.0454	0.7778	0.0237	0.0463	0.0804	0.0263
0.0	0.0	0.0	27335.5142	6389.5901	NaN	NaN	0.1895	0.0463	0.7713	0.0239	0.0476	0.0844	0.0266
0.0	0.0	0.0	26710.5142	9998.5901	NaN	NaN	0.2724	0.0456	0.7717	0.0238	0.0477	0.0843	0.0268
0.0	0.0	0.0	30690.5142	7099.5901	NaN	NaN	0.1879	0.0454	0.7711	0.024	0.048	0.0845	0.0271
0.0	0.0	0.0	24574.5142	6116.5901	NaN	NaN	0.1993	0.0453	0.7682	0.0237	0.0488	0.0867	0.0274
0.0	0.0	0.0	26974.5142	7540.5901	NaN	NaN	0.2185	0.0448	0.769	0.0238	0.0486	0.0862	0.0276
0.0	0.0	0.0	23468.5142	5993.5901	NaN	NaN	0.2034	0.0447	0.7642	0.0237	0.0501	0.0889	0.0283
0.0	0.0	0.0	27665.5142	5526.5901	NaN	NaN	0.1665	0.0447	0.7641	0.0239	0.0499	0.089	0.0285
0.0	0.0	0.0	30479.5142	7640.5901	NaN	NaN	0.2004	0.0455	0.7549	0.024	0.0522	0.0939	0.0295
0.0	0.0	0.0	25395.5142	5916.5901	NaN	NaN	0.189	0.0454	0.7573	0.0241	0.051	0.0929	0.0294
0.0	0.0	0.0	27312.5142	3356.5901	NaN	NaN	0.1094	0.0458	0.7523	0.0243	0.0518	0.096	0.0299
0.0	0.0	0.0	28618.5142	5086.5901	NaN	NaN	0.1509	0.0454	0.7478	0.0242	0.0531	0.0994	0.0301
0.0	0.0	0.0	34014.5142	5095.5901	NaN	NaN	0.1303	0.0446	0.7474	0.0242	0.0541	0.099	0.0306
0.0	0.0	0.0	25092.5142	10620.5901	NaN	NaN	0.2974	0.0448	0.7422	0.0242	0.0556	0.102	0.0311
0.0	0.0	0.0	24819.5142	4916.5901	NaN	NaN	0.1653	0.0445	0.7448	0.0242	0.0552	0.1001	0.0312
0.0	0.0	0.0	23516.5142	3414.5901	NaN	NaN	0.1268	0.0451	0.743	0.0242	0.0553	0.1012	0.0312
0.0	0.0	0.0	24733.5142	5862.5901	NaN	NaN	0.1916	0.0446	0.7439	0.0241	0.0551	0.1014	0.0309
0.0	0.0	0.0	28212.5142	6823.5901	NaN	NaN	0.1948	0.0444	0.7412	0.0239	0.0566	0.1025	0.0314
0.0	0.0	0.0	24338.5142	7348.5901	NaN	NaN	0.2319	0.0445	0.7418	0.0239	0.0562	0.1027	0.031
0.0	0.0	0.0	26010.5142	10797.5901	NaN	NaN	0.2933	0.0449	0.7389	0.0239	0.0569	0.1044	0.031
0.0	0.0	0.0	24288.5142	3577.5901	NaN	NaN	0.1284	0.0451	0.741	0.0237	0.0564	0.1028	0.031
0.0	0.0	0.0	21275.5142	4099.5901	NaN	NaN	0.1616	0.0454	0.7449	0.0237	0.0542	0.1017	0.0302
0.0	0.0	0.0	27555.5142	3001.5901	NaN	NaN	0.0982	0.0459	0.7412	0.0237	0.0546	0.1043	0.0302
0.0	0.0	0.0	23306.5142	4222.5901	NaN	NaN	0.1534	0.0456	0.741	0.0236	0.0547	0.1051	0.0301
0.0	0.0	0.0	22955.5142	6707.5901	NaN	NaN	0.2261	0.046	0.739	0.0237	0.0547	0.1069	0.0298
0.0	0.0	0.0	26935.5142	7408.5901	NaN	NaN	0.2157	0.0465	0.7308	0.0241	0.0564	0.1124	0.0298
0.0	0.0	0.0	26395.5142	8335.5901	NaN	NaN	0.24	0.0463	0.7348	0.024	0.0556	0.1099	0.0294
0.0	0.0	0.0	24125.5142	6122.5901	NaN	NaN	0.2024	0.0469	0.7304	0.0242	0.0561	0.113	0.0295
0.0	0.0	0.0	27087.5142	7375.5901	NaN	NaN	0.214	0.0471	0.7269	0.0245	0.0568	0.1151	0.0296
0.0	0.0	0.0	23988.5142	5039.5901	NaN	NaN	0.1736	0.0477	0.7231	0.0247	0.0575	0.1169	0.03
0.0	0.0	0.0	23728.5142	8391.5901	NaN	NaN	0.2613	0.0477	0.7213	0.0249	0.0575	0.1181	0.0304
0.0	0.0	0.0	25202.5142	5417.5901	NaN	NaN	0.1769	0.0486	0.7153	0.0254	0.0585	0.1213	0.0309
0.0	0.0	0.0	24474.5142	4397.5901	NaN	NaN	0.1523	0.0492	0.7146	0.0256	0.058	0.1217	0.0309
0.0	0.0	0.0	25776.5142	6922.5901	NaN	NaN	0.2117	0.0494	0.7132	0.026	0.0583	0.1219	0.0312
0.0	0.0	0.0	26813.5142	5404.5901	NaN	NaN	0.1678	0.0505	0.7066	0.0262	0.0591	0.1264	0.0311
0.0	0.0	0.0	28562.5142	8251.5901	NaN	NaN	0.2241	0.0505	0.7061	0.0264	0.0593	0.1264	0.0313
0.0	0.0	0.0	26716.5142	4501.5901	NaN	NaN	0.1442	0.0512	0.704	0.0264	0.0596	0.1277	0.0311
0.0	0.0	0.0	25075.5142	4517.5901	NaN	NaN	0.1527	0.0513	0.7067	0.0265	0.0585	0.1263	0.0307
0.0	0.0	0.0	26519.5142	8265.5901	NaN	NaN	0.2376	0.0511	0.7057	0.0264	0.0594	0.1266	0.0308
0.0	0.0	0.0	20875.5142	3695.5901	NaN	NaN	0.1504	0.0515	0.7073	0.0264	0.0587	0.1255	0.0305
0.0	0.0	0.0	25674.5142	4805.5901	NaN	NaN	0.1577	0.0519	0.7069	0.0267	0.0583	0.126	0.0302
0.0	0.0	0.0	25327.5142	5173.5901	NaN	NaN	0.1696	0.0519	0.7039	0.0268	0.0594	0.1275	0.0305
0.0	0.0	0.0	24562.5142	6496.5901	NaN	NaN	0.2092	0.0515	0.708	0.0268	0.0587	0.1248	0.0302
0.0	0.0	0.0	25242.5142	4781.5901	NaN	NaN	0.1593	0.0516	0.7066	0.0269	0.0595	0.125	0.0304
0.0	0.0	0.0	26954.5142	5104.5901	NaN	NaN	0.1592	0.0513	0.709	0.0268	0.0598	0.1228	0.0304
0.0	0.0	0.0	26134.5142	7587.5901	NaN	NaN	0.225	0.0503	0.7151	0.0266	0.0597	0.1178	0.0305
0.0	0.0	0.0	26322.5142	4062.5901	NaN	NaN	0.1337	0.0498	0.7218	0.0262	0.0589	0.1131	0.0302
0.0	0.0	0.0	23267.5142	4688.5901	NaN	NaN	0.1677	0.0496	0.7248	0.026	0.0593	0.11	0.0303
0.0	0.0	0.0	25138.5142	4080.5901	NaN	NaN	0.1397	0.0492	0.7305	0.0256	0.059	0.1059	0.0298
0.0	0.0	0.0	23014.5142	6029.5901	NaN	NaN	0.2076	0.0484	0.7349	0.0251	0.059	0.1028	0.0298
0.0	0.0	0.0	24209.5142	4896.5901	NaN	NaN	0.1682	0.0486	0.7377	0.0249	0.0588	0.1004	0.0294
0.0	0.0	0.0	23222.5142	3329.5901	NaN	NaN	0.1254	0.0496	0.7336	0.0249	0.0606	0.1016	0.0297
0.0	0.0	0.0	21537.5142	7198.5901	NaN	NaN	0.2505	0.0497	0.7382	0.0247	0.0597	0.0984	0.0293
0.0	0.0	0.0	24016.5142	3028.5901	NaN	NaN	0.112	0.0512	0.734	0.0247	0.0602	0.1004	0.0295
0.0	0.0	0.0	24126.5142	6947.5901	NaN	NaN	0.2236	0.0526	0.7312	0.0249	0.0595	0.1025	0.0292
0.0	0.0	0.0	26889.5142	3921.5901	NaN	NaN	0.1273	0.0548	0.7243	0.0253	0.0597	0.1068	0.0291
0.0	0.0	0.0	29816.5142	7152.5901	NaN	NaN	0.1935	0.0566	0.7163	0.0257	0.0599	0.1122	0.0293
0.0	0.0	0.0	31105.5142	7250.5901	NaN	NaN	0.189	0.0589	0.7056	0.0264	0.0602	0.1196	0.0293
0.0	0.0	0.0	25760.5142	7411.5901	NaN	NaN	0.2234	0.0615	0.6885	0.0269	0.0621	0.1311	0.0299
0.0	0.0	0.0	27770.5142	4094.5901	NaN	NaN	0.1285	0.0644	0.6775	0.0274	0.061	0.14	0.0297
0.0	0.0	0.0	24873.5142	7523.5901	NaN	NaN	0.2322	0.0639	0.6509	0.0283	0.0649	0.1612	0.0307
0.0	0.0	0.0	24084.5142	6949.5901	NaN	NaN	0.2239	0.0631	0.6351	0.0286	0.0665	0.1753	0.0314
0.0	0.0	0.0	23427.5142	4318.5901	NaN	NaN	0.1556	0.0624	0.5997	0.0292	0.071	0.2053	0.0324
0.0	0.0	0.0	25190.5142	2934.5901	NaN	NaN	0.1043	0.061	0.575	0.0292	0.0739	0.2272	0.0335
0.0	0.0	0.0	23041.5142	3074.5901	NaN	NaN	0.1177	0.0594	0.5451	0.0297	0.0777	0.2538	0.0342
0.0	0.0	0.0	22011.5142	2485.5901	NaN	NaN	0.1015	0.0573	0.5242	0.0295	0.0814	0.2726	0.035
0.0	0.0	0.0	24170.5142	3797.5901	NaN	NaN	0.1358	0.0559	0.5069	0.0294	0.086	0.2859	0.0358
0.0	0.0	0.0	21430.5142	4454.5901	NaN	NaN	0.1721	0.0551	0.4898	0.0287	0.09	0.2996	0.0368
0.0	0.0	0.0	22834.5142	8487.5901	NaN	NaN	0.271	0.0544	0.4818	0.0287	0.0917	0.3063	0.0371
0.0	0.0	0.0	20800.5142	5826.5901	NaN	NaN	0.2188	0.0543	0.48	0.0285	0.0934	0.3062	0.0375
0.0	0.0	0.0	24349.5142	3304.5901	NaN	NaN	0.1195	0.0549	0.4774	0.0284	0.0933	0.3087	0.0373
0.0	0.0	0.0	23486.5142	5270.5901	NaN	NaN	0.1833	0.0554	0.4772	0.0284	0.0945	0.307	0.0375
0.0	0.0	0.0	19645.5142	3240.5901	NaN	NaN	0.1416	0.0564	0.4791	0.0283	0.0942	0.305	0.037
0.0	0.0	0.0	21717.5142	1700.5901	NaN	NaN	0.0726	0.057	0.4771	0.0282	0.094	0.3066	0.0371
0.0	0.0	0.0	27797.5142	6879.5901	NaN	NaN	0.1984	0.0568	0.48	0.0284	0.0945	0.3033	0.0371
0.0	0.0	0.0	22797.5142	8086.5901	NaN	NaN	0.2618	0.0571	0.4844	0.0283	0.0944	0.2988	0.0371
0.0	0.0	0.0	22019.5142	6872.5901	NaN	NaN	0.2379	0.0577	0.4896	0.0279	0.0935	0.2947	0.0366
0.0	0.0	0.0	23639.5142	4905.5901	NaN	NaN	0.1719	0.0579	0.4932	0.028	0.0934	0.291	0.0365
0.0	0.0	0.0	26002.5142	3803.5901	NaN	NaN	0.1276	0.0586	0.5	0.0278	0.0922	0.2853	0.0361
0.0	0.0	0.0	23380.5142	3849.5901	NaN	NaN	0.1414	0.06	0.5067	0.0275	0.0904	0.2798	0.0356
0.0	0.0	0.0	23130.5142	5817.5901	NaN	NaN	0.201	0.0604	0.513	0.0276	0.089	0.2748	0.0351
0.0	0.0	0.0	20804.5142	1991.5901	NaN	NaN	0.0874	0.061	0.5174	0.0275	0.088	0.2712	0.0349
0.0	0.0	0.0	20658.5142	4824.5901	NaN	NaN	0.1893	0.0604	0.5201	0.0274	0.0878	0.2697	0.0347
0.0	0.0	0.0	25186.5142	6167.5901	NaN	NaN	0.1967	0.0595	0.5237	0.0274	0.0877	0.267	0.0347
0.0	0.0	0.0	25722.5142	4155.5901	NaN	NaN	0.1391	0.0592	0.5283	0.0272	0.0872	0.2637	0.0344
0.0	0.0	0.0	20507.5142	3131.5901	NaN	NaN	0.1325	0.0592	0.5287	0.0269	0.0872	0.2636	0.0343
0.0	0.0	0.0	18884.5142	4490.5901	NaN	NaN	0.1921	0.0587	0.5284	0.027	0.0881	0.2635	0.0343
0.0	0.0	0.0	23875.5142	6198.5901	NaN	NaN	0.2061	0.0585	0.5273	0.0267	0.0877	0.2656	0.0342
0.0	0.0	0.0	22704.5142	6605.5901	NaN	NaN	0.2254	0.0578	0.5235	0.0268	0.0896	0.268	0.0344
0.0	0.0	0.0	24825.5142	5774.5901	NaN	NaN	0.1887	0.0576	0.5186	0.0266	0.0902	0.2725	0.0344
0.0	0.0	0.0	24460.5142	5797.5901	NaN	NaN	0.1916	0.0568	0.5124	0.0267	0.0916	0.2776	0.0348
0.0	0.0	0.0	22417.5142	5591.5901	NaN	NaN	0.1996	0.056	0.5068	0.0266	0.0934	0.2822	0.035
0.0	0.0	0.0	17951.5142	7366.5901	NaN	NaN	0.291	0.0555	0.4997	0.0265	0.0955	0.2873	0.0356
0.0	0.0	0.0	20669.5142	5806.5901	NaN	NaN	0.2193	0.0553	0.4933	0.0265	0.0966	0.2927	0.0356
0.0	0.0	0.0	23070.5142	1944.5901	NaN	NaN	0.0777	0.0555	0.483	0.0265	0.0977	0.3011	0.0362
0.0	0.0	0.0	22948.5142	7280.5901	NaN	NaN	0.2408	0.0551	0.476	0.0268	0.0989	0.3065	0.0366
0.0	0.0	0.0	19480.5142	5359.5901	NaN	NaN	0.2158	0.0552	0.4682	0.0269	0.1002	0.3125	0.0369
0.0	0.0	0.0	24856.5142	3462.5901	NaN	NaN	0.1223	0.0557	0.4588	0.0267	0.1016	0.3199	0.0374
0.0	0.0	0.0	27825.5142	3547.5901	NaN	NaN	0.1131	0.0551	0.4488	0.0269	0.1032	0.3279	0.0381
0.0	0.0	0.0	25003.5142	5825.5901	NaN	NaN	0.189	0.0556	0.4465	0.0269	0.104	0.3292	0.0379
0.0	0.0	0.0	21370.5142	5551.5901	NaN	NaN	0.2062	0.0557	0.4426	0.0268	0.104	0.3327	0.0383
0.0	0.0	0.0	21966.5142	8728.5901	NaN	NaN	0.2844	0.0556	0.442	0.027	0.1051	0.332	0.0383
0.0	0.0	0.0	20662.5142	5111.5901	NaN	NaN	0.1983	0.0559	0.4394	0.0268	0.1048	0.3348	0.0383
0.0	0.0	0.0	23937.5142	6710.5901	NaN	NaN	0.219	0.056	0.4412	0.0268	0.1055	0.3322	0.0382
0.0	0.0	0.0	21142.5142	6717.5901	NaN	NaN	0.2411	0.0568	0.4417	0.0265	0.105	0.3319	0.0381
0.0	0.0	0.0	28872.5142	4100.5901	NaN	NaN	0.1244	0.0566	0.4425	0.0267	0.1048	0.3312	0.0382
0.0	0.0	0.0	21835.5142	4272.5901	NaN	NaN	0.1636	0.057	0.4454	0.0265	0.1056	0.3274	0.0382
0.0	0.0	0.0	19336.5142	6002.5901	NaN	NaN	0.2369	0.0575	0.4485	0.0262	0.105	0.3247	0.0381
0.0	0.0	0.0	21323.5142	3842.5901	NaN	NaN	0.1527	0.0574	0.4506	0.026	0.1052	0.3224	0.0384
0.0	0.0	0.0	20566.5142	4756.5901	NaN	NaN	0.1878	0.0577	0.4562	0.0258	0.1047	0.3174	0.0382
0.0	0.0	0.0	22357.5142	6564.5901	NaN	NaN	0.227	0.0581	0.4606	0.0256	0.1034	0.3142	0.0381
0.0	0.0	0.0	23102.5142	3964.5901	NaN	NaN	0.1465	0.0589	0.4672	0.0252	0.1028	0.3082	0.0376
0.0	0.0	0.0	17747.5142	4296.5901	NaN	NaN	0.1949	0.0593	0.4713	0.025	0.1018	0.3051	0.0375
0.0	0.0	0.0	20075.5142	9103.5901	NaN	NaN	0.312	0.059	0.4758	0.0247	0.1028	0.2999	0.0377
0.0	0.0	0.0	23025.5142	4298.5901	NaN	NaN	0.1573	0.0592	0.481	0.0246	0.1018	0.2962	0.0372
0.0	0.0	0.0	24542.5142	4896.5901	NaN	NaN	0.1663	0.0597	0.4839	0.0243	0.1018	0.2931	0.0371
0.0	0.0	0.0	18794.5142	5263.5901	NaN	NaN	0.2188	0.0594	0.4843	0.0243	0.1024	0.2924	0.0372
0.0	0.0	0.0	22693.5142	3344.5901	NaN	NaN	0.1284	0.0593	0.4861	0.0243	0.1024	0.2911	0.0369
0.0	0.0	0.0	20800.5142	7249.5901	NaN	NaN	0.2585	0.0592	0.4846	0.0241	0.104	0.2909	0.0373
0.0	0.0	0.0	25841.5142	2138.5901	NaN	NaN	0.0764	0.0585	0.483	0.0242	0.1047	0.2923	0.0372
0.0	0.0	0.0	21507.5142	5607.5901	NaN	NaN	0.2068	0.0585	0.4815	0.0241	0.1063	0.2919	0.0376
0.0	0.0	0.0	24387.5142	8002.5901	NaN	NaN	0.2471	0.0575	0.4783	0.0244	0.1069	0.295	0.0379
0.0	0.0	0.0	19119.5142	5947.5901	NaN	NaN	0.2373	0.0571	0.477	0.0244	0.1089	0.2947	0.0379
0.0	0.0	0.0	22553.5142	4536.5901	NaN	NaN	0.1675	0.0571	0.4706	0.0242	0.1096	0.2997	0.0388
0.0	0.0	0.0	24298.5142	5624.5901	NaN	NaN	0.188	0.0552	0.4655	0.0249	0.1113	0.3041	0.0391
0.0	0.0	0.0	22382.5142	4134.5901	NaN	NaN	0.1559	0.0553	0.4656	0.0246	0.1126	0.3023	0.0395
0.0	0.0	0.0	24345.5142	5342.5901	NaN	NaN	0.18	0.0544	0.4598	0.025	0.1127	0.3078	0.0403
0.0	0.0	0.0	22492.5142	6148.5901	NaN	NaN	0.2147	0.0535	0.4599	0.0255	0.1141	0.3066	0.0404
0.0	0.0	0.0	22174.5142	5234.5901	NaN	NaN	0.191	0.0539	0.4582	0.0254	0.114	0.3077	0.0408
0.0	0.0	0.0	24064.5142	3542.5901	NaN	NaN	0.1283	0.054	0.4569	0.0255	0.1141	0.3084	0.041
0.0	0.0	0.0	21552.5142	2750.5901	NaN	NaN	0.1132	0.0542	0.4559	0.0257	0.1149	0.3074	0.0419
0.0	0.0	0.0	21093.5142	4719.5901	NaN	NaN	0.1828	0.0537	0.452	0.0259	0.1148	0.3113	0.0425
0.0	0.0	0.0	17446.5142	5867.5901	NaN	NaN	0.2517	0.0536	0.4509	0.0262	0.1165	0.3095	0.0434
0.0	0.0	0.0	22845.5142	7424.5901	NaN	NaN	0.2453	0.0534	0.4473	0.0263	0.1159	0.3126	0.0444
0.0	0.0	0.0	20997.5142	5418.5901	NaN	NaN	0.2051	0.0529	0.4481	0.0269	0.1163	0.3109	0.0449
0.0	0.0	0.0	22344.5142	6837.5901	NaN	NaN	0.2343	0.053	0.4501	0.0269	0.1154	0.3088	0.0458
0.0	0.0	0.0	22518.5142	7304.5901	NaN	NaN	0.2449	0.0526	0.4554	0.0274	0.114	0.3047	0.0459
0.0	0.0	0.0	23105.5142	8042.5901	NaN	NaN	0.2582	0.0526	0.4671	0.0276	0.1121	0.2955	0.0452
0.0	0.0	0.0	20463.5142	7026.5901	NaN	NaN	0.2556	0.0528	0.4792	0.0274	0.1089	0.2877	0.0441
0.0	0.0	0.0	21459.5142	5782.5901	NaN	NaN	0.2123	0.0528	0.495	0.0274	0.1052	0.2772	0.0424
0.0	0.0	0.0	20835.5142	7214.5901	NaN	NaN	0.2572	0.0526	0.5097	0.0273	0.1023	0.2671	0.041
0.0	0.0	0.0	20444.5142	6471.5901	NaN	NaN	0.2404	0.0521	0.5235	0.0274	0.0996	0.2581	0.0395
0.0	0.0	0.0	21979.5142	8304.5901	NaN	NaN	0.2742	0.0517	0.5325	0.0273	0.0986	0.2514	0.0385
0.0	0.0	0.0	26814.5142	7621.5901	NaN	NaN	0.2213	0.0515	0.5421	0.0274	0.0966	0.2448	0.0375
0.0	0.0	0.0	21254.5142	7075.5901	NaN	NaN	0.2498	0.0518	0.5471	0.0272	0.095	0.2425	0.0365
0.0	0.0	0.0	21284.5142	3166.5901	NaN	NaN	0.1295	0.0521	0.5468	0.0269	0.0945	0.2435	0.0361
0.0	0.0	0.0	21248.5142	7434.5901	NaN	NaN	0.2592	0.0525	0.5407	0.027	0.0958	0.2481	0.0359
0.0	0.0	0.0	22566.5142	9298.5901	NaN	NaN	0.2918	0.0532	0.5356	0.0269	0.0961	0.2525	0.0357
0.0	0.0	0.0	20735.5142	5782.5901	NaN	NaN	0.2181	0.0535	0.5242	0.0271	0.0974	0.2622	0.0356
0.0	0.0	0.0	21101.5142	10581.5901	NaN	NaN	0.334	0.0536	0.5182	0.0269	0.0985	0.267	0.0359
0.0	0.0	0.0	26354.5142	4001.5901	NaN	NaN	0.1318	0.0539	0.5106	0.0269	0.0994	0.2731	0.0361
0.0	0.0	0.0	21365.5142	5380.5901	NaN	NaN	0.2012	0.0544	0.5037	0.0266	0.1001	0.2787	0.0365
0.0	0.0	0.0	20887.5142	6891.5901	NaN	NaN	0.2481	0.0543	0.4968	0.0267	0.1008	0.284	0.0372
0.0	0.0	0.0	17988.5142	6989.5901	NaN	NaN	0.2798	0.0555	0.494	0.0266	0.1007	0.2857	0.0374
0.0	0.0	0.0	23978.5142	4020.5901	NaN	NaN	0.1436	0.0577	0.4917	0.0264	0.0988	0.2882	0.0373
0.0	0.0	0.0	21359.5142	5627.5901	NaN	NaN	0.2085	0.0591	0.4875	0.0267	0.0983	0.2906	0.0378
0.0	0.0	0.0	22919.5142	3531.5901	NaN	NaN	0.1335	0.061	0.4857	0.0265	0.097	0.2918	0.038
0.0	0.0	0.0	22670.5142	4626.5901	NaN	NaN	0.1695	0.0619	0.482	0.0268	0.0967	0.294	0.0386
0.0	0.0	0.0	24584.5142	5698.5901	NaN	NaN	0.1882	0.0621	0.4809	0.0269	0.0963	0.2947	0.0391
0.0	0.0	0.0	22237.5142	3574.5901	NaN	NaN	0.1385	0.0628	0.4819	0.0271	0.0958	0.2926	0.0398
0.0	0.0	0.0	24615.5142	5953.5901	NaN	NaN	0.1948	0.0622	0.4811	0.0275	0.0949	0.2943	0.04
0.0	0.0	0.0	24829.5142	5815.5901	NaN	NaN	0.1898	0.0615	0.4833	0.0281	0.0955	0.291	0.0405
0.0	0.0	0.0	20743.5142	3335.5901	NaN	NaN	0.1385	0.0629	0.4801	0.0283	0.0945	0.2935	0.0407
0.0	0.0	0.0	20818.5142	5034.5901	NaN	NaN	0.1947	0.061	0.4741	0.0293	0.0954	0.2988	0.0414
0.0	0.0	0.0	24263.5142	3401.5901	NaN	NaN	0.123	0.0595	0.4746	0.0302	0.0968	0.2965	0.0424
0.0	0.0	0.0	22313.5142	3352.5901	NaN	NaN	0.1306	0.0599	0.4701	0.0313	0.0965	0.2989	0.0433
0.0	0.0	0.0	23859.5142	5108.5901	NaN	NaN	0.1764	0.0586	0.4664	0.0325	0.0977	0.2999	0.045
0.0	0.0	0.0	20373.5142	2648.5901	NaN	NaN	0.115	0.0577	0.4626	0.0341	0.0987	0.3005	0.0463
0.0	0.0	0.0	21413.5142	3617.5901	NaN	NaN	0.1445	0.0561	0.4595	0.0352	0.1004	0.3008	0.0481
0.0	0.0	0.0	28133.5142	5344.5901	NaN	NaN	0.1596	0.0548	0.4596	0.0361	0.1011	0.2996	0.0489
0.0	0.0	0.0	22593.5142	5372.5901	NaN	NaN	0.1921	0.0561	0.4564	0.036	0.103	0.2982	0.0503
0.0	0.0	0.0	24389.5142	4238.5901	NaN	NaN	0.1481	0.0621	0.4577	0.0345	0.1021	0.2926	0.0509
0.0	0.0	0.0	16991.5142	4525.5901	NaN	NaN	0.2103	0.0679	0.4519	0.0341	0.0991	0.2975	0.0495
0.0	0.0	0.0	21245.5142	6584.5901	NaN	NaN	0.2366	0.0691	0.4794	0.0335	0.0996	0.2703	0.0482
0.0	0.0	0.0	19018.5142	3008.5901	NaN	NaN	0.1366	0.0852	0.5146	0.0312	0.0908	0.2281	0.0502
0.0	0.0	0.0	20366.5142	4026.5901	NaN	NaN	0.1651	0.1132	0.4751	0.0322	0.0759	0.2609	0.0428
0.0	0.0	0.0	8832.5142	2657.5901	NaN	NaN	0.2313	0.4073	0.3277	0.0301	0.0549	0.135	0.0451
0.0	0.0	0.0	-1003.4858	5488.5901	NaN	NaN	1.2237	0.8844	0.0318	0.0162	0.0163	0.0242	0.0271
0.0	0.0	0.0	-1635.4858	533.5901	NaN	NaN	-0.3	0.8807	0.0308	0.0211	0.023	0.0235	0.0209
0.0	0.0	0.0	-3330.4858	648.5901	NaN	NaN	-0.2418	0.8922	0.0268	0.0195	0.021	0.0206	0.0199
0.0	0.0	0.0	-2949.4858	-21.4099	NaN	NaN	0.0072	0.8873	0.0278	0.0204	0.0224	0.0213	0.0208
0.0	0.0	0.0	371.5142	1220.5901	NaN	NaN	0.7667	0.8871	0.0273	0.0206	0.0227	0.0214	0.0209
0.0	0.0	0.0	-976.4858	1689.5901	NaN	NaN	1.3	0.8863	0.027	0.0208	0.0231	0.0217	0.0211
0.0	0.0	0.0	-694.4858	-2025.4099	NaN	NaN	0.7447	0.8859	0.0267	0.021	0.0229	0.0219	0.0216
0.0	0.0	0.0	-1918.4858	547.5901	NaN	NaN	-0.3	0.8857	0.0264	0.0211	0.0229	0.022	0.0218
0.0	0.0	0.0	-312.4858	1883.5901	NaN	NaN	1.1989	0.8873	0.0256	0.0211	0.0226	0.0217	0.0216
0.0	0.0	0.0	-985.4858	4495.5901	NaN	NaN	1.2808	0.8899	0.0247	0.0209	0.0221	0.0213	0.0211
0.0	0.0	0.0	-2537.4858	1123.5901	NaN	NaN	-0.3	0.8907	0.0246	0.0208	0.0218	0.0212	0.0209
0.0	0.0	0.0	-777.4858	1076.5901	NaN	NaN	1.3	0.8898	0.025	0.021	0.0218	0.0214	0.021
0.0	0.0	0.0	-733.4858	-15.4099	NaN	NaN	0.0206	0.8885	0.0255	0.0213	0.0219	0.0217	0.0211
0.0	0.0	0.0	-1910.4858	994.5901	NaN	NaN	-0.3	0.8888	0.0253	0.0213	0.0218	0.0218	0.0209
0.0	0.0	0.0	-1441.4858	856.5901	NaN	NaN	-0.3	0.8894	0.0252	0.0212	0.0217	0.0219	0.0206
0.0	0.0	0.0	-112.4858	4671.5901	NaN	NaN	1.0247	0.8896	0.0251	0.0212	0.0217	0.022	0.0204
0.0	0.0	0.0	636.5142	-400.4099	NaN	NaN	-0.3	0.8889	0.0256	0.0213	0.0216	0.0219	0.0206
0.0	0.0	0.0	-716.4858	1628.5901	NaN	NaN	1.3	0.8885	0.026	0.0214	0.0215	0.0218	0.0207
0.0	0.0	0.0	-1023.4858	2203.5901	NaN	NaN	1.3	0.8877	0.0265	0.0216	0.0216	0.0218	0.0208
0.0	0.0	0.0	-2039.4858	1088.5901	NaN	NaN	-0.3	0.8876	0.0268	0.0216	0.0216	0.0217	0.0206
0.0	0.0	0.0	541.5142	2108.5901	NaN	NaN	0.7957	0.8874	0.027	0.0217	0.0218	0.0216	0.0205
0.0	0.0	0.0	364.5142	2489.5901	NaN	NaN	0.8723	0.8871	0.0273	0.0218	0.0219	0.0215	0.0204
0.0	0.0	0.0	-1123.4858	475.5901	NaN	NaN	-0.3	0.8872	0.0277	0.0217	0.0218	0.0213	0.0202
0.0	0.0	0.0	-1241.4858	1102.5901	NaN	NaN	-0.3	0.8876	0.028	0.0217	0.0217	0.0211	0.02
0.0	0.0	0.0	-274.4858	2146.5901	NaN	NaN	1.1466	0.888	0.0281	0.0216	0.0216	0.0209	0.0197
0.0	0.0	0.0	-1840.4858	32.5901	NaN	NaN	-0.018	0.8889	0.0281	0.0215	0.0214	0.0207	0.0194
0.0	0.0	0.0	-3203.4858	1516.5901	NaN	NaN	-0.3	0.8893	0.0281	0.0215	0.0214	0.0206	0.0192
0.0	0.0	0.0	-2007.4858	1738.5901	NaN	NaN	-0.3	0.8889	0.0286	0.0215	0.0215	0.0205	0.0191
0.0	0.0	0.0	-3263.4858	816.5901	NaN	NaN	-0.3	0.8899	0.0289	0.0211	0.0213	0.0201	0.0188
0.0	0.0	0.0	-1772.4858	2416.5901	NaN	NaN	1.3	0.8898	0.0291	0.0208	0.0215	0.02	0.0188
0.0	0.0	0.0	-1697.4858	2269.5901	NaN	NaN	1.3	0.8894	0.0294	0.0205	0.0217	0.02	0.0189
0.0	0.0	0.0	-1021.4858	123.5901	NaN	NaN	-0.1376	0.889	0.0297	0.0204	0.0219	0.0199	0.0191
0.0	0.0	0.0	-599.4858	4368.5901	NaN	NaN	1.1591	0.8889	0.0302	0.0204	0.0219	0.0196	0.0191
0.0	0.0	0.0	-1665.4858	848.5901	NaN	NaN	-0.3	0.8888	0.0308	0.0202	0.0217	0.0195	0.0191
0.0	0.0	0.0	-1312.4858	-2149.4099	NaN	NaN	0.6209	0.8873	0.0317	0.0203	0.0218	0.0196	0.0192
0.0	0.0	0.0	-458.4858	1245.5901	NaN	NaN	1.3	0.8852	0.0328	0.0205	0.0223	0.0197	0.0194
0.0	0.0	0.0	-2788.4858	4446.5901	NaN	NaN	1.3	0.8833	0.0341	0.0206	0.0229	0.0194	0.0197
0.0	0.0	0.0	-3175.4858	1168.5901	NaN	NaN	-0.3	0.8806	0.0354	0.0208	0.0237	0.0195	0.0201
0.0	0.0	0.0	-1587.4858	3007.5901	NaN	NaN	1.3	0.8783	0.0366	0.0209	0.0244	0.0196	0.0202
0.0	0.0	0.0	723.5142	4331.5901	NaN	NaN	0.8569	0.8721	0.0396	0.022	0.0252	0.0198	0.0213
0.0	0.0	0.0	-3221.4858	2574.5901	NaN	NaN	-0.3	0.8722	0.0394	0.022	0.0253	0.02	0.0211
0.0	0.0	0.0	-932.4858	4214.5901	NaN	NaN	1.2841	0.8686	0.0413	0.0229	0.0253	0.0201	0.0219
0.0	0.0	0.0	-1720.4858	3020.5901	NaN	NaN	1.3	0.8698	0.0406	0.0228	0.0251	0.0201	0.0216
0.0	0.0	0.0	-1127.4858	1219.5901	NaN	NaN	1.3	0.8697	0.0406	0.023	0.0249	0.02	0.0218
0.0	0.0	0.0	-1507.4858	-336.4099	NaN	NaN	0.1824	0.8723	0.0393	0.0226	0.0248	0.0199	0.021
0.0	0.0	0.0	-1693.4858	1343.5901	NaN	NaN	-0.3	0.872	0.0394	0.0231	0.0242	0.0198	0.0214
0.0	0.0	0.0	-1828.4858	-1426.4099	NaN	NaN	0.4382	0.874	0.0381	0.0229	0.0238	0.0198	0.0213
0.0	0.0	0.0	-335.4858	390.5901	NaN	NaN	1.3	0.8742	0.0375	0.0232	0.0234	0.0199	0.0218
0.0	0.0	0.0	-1065.4858	1226.5901	NaN	NaN	1.3	0.873	0.0376	0.0236	0.0231	0.0201	0.0225
0.0	0.0	0.0	-1978.4858	1828.5901	NaN	NaN	-0.3	0.8734	0.0374	0.0236	0.0229	0.0202	0.0226
0.0	0.0	0.0	-296.4858	498.5901	NaN	NaN	1.3	0.8737	0.0371	0.0235	0.0226	0.0203	0.0228
0.0	0.0	0.0	-1955.4858	2062.5901	NaN	NaN	1.3	0.8738	0.0372	0.0235	0.0222	0.0203	0.0231
0.0	0.0	0.0	-1249.4858	1286.5901	NaN	NaN	1.3	0.874	0.0373	0.0235	0.0217	0.0201	0.0234
0.0	0.0	0.0	-878.4858	3465.5901	NaN	NaN	1.3	0.8749	0.0371	0.0231	0.0212	0.02	0.0236
0.0	0.0	0.0	171.5142	1895.5901	NaN	NaN	0.917	0.8739	0.0376	0.0231	0.0211	0.0201	0.0241
0.0	0.0	0.0	-2271.4858	4830.5901	NaN	NaN	1.3	0.8758	0.0367	0.0225	0.021	0.0203	0.0237
0.0	0.0	0.0	-2442.4858	5496.5901	NaN	NaN	1.3	0.8752	0.0369	0.0225	0.021	0.0204	0.024
0.0	0.0	0.0	-1350.4858	1418.5901	NaN	NaN	1.3	0.8789	0.0351	0.0216	0.0209	0.0206	0.023
0.0	0.0	0.0	632.5142	3622.5901	NaN	NaN	0.8514	0.8781	0.0354	0.0218	0.0209	0.0205	0.0231
0.0	0.0	0.0	-698.4858	2154.5901	NaN	NaN	1.3	0.8809	0.0339	0.0212	0.021	0.0206	0.0224
0.0	0.0	0.0	-539.4858	922.5901	NaN	NaN	1.3	0.882	0.0333	0.0211	0.0208	0.0205	0.0223
0.0	0.0	0.0	-1737.4858	280.5901	NaN	NaN	-0.1926	0.888	0.0307	0.0198	0.0202	0.02	0.0212
0.0	0.0	0.0	-292.4858	3352.5901	NaN	NaN	1.0956	0.8868	0.0309	0.0203	0.0199	0.02	0.0221
0.0	0.0	0.0	-235.4858	146.5901	NaN	NaN	-0.3	0.891	0.0289	0.0194	0.0193	0.0198	0.0215
0.0	0.0	0.0	-2930.4858	6160.5901	NaN	NaN	1.3	0.888	0.0299	0.0202	0.0193	0.0198	0.0228
0.0	0.0	0.0	-2078.4858	2232.5901	NaN	NaN	1.3	0.888	0.029	0.0203	0.0197	0.0203	0.0227
0.0	0.0	0.0	-2583.4858	3283.5901	NaN	NaN	1.3	0.8909	0.0274	0.0198	0.0197	0.0204	0.0218
0.0	0.0	0.0	-1868.4858	586.5901	NaN	NaN	-0.3	0.8933	0.0263	0.0194	0.0197	0.0202	0.0212
0.0	0.0	0.0	-963.4858	466.5901	NaN	NaN	-0.3	0.8935	0.0258	0.0196	0.0197	0.0202	0.0212
0.0	0.0	0.0	-2126.4858	774.5901	NaN	NaN	-0.3	0.8941	0.0253	0.0196	0.0197	0.0202	0.0211
0.0	0.0	0.0	-1022.4858	3894.5901	NaN	NaN	1.3	0.8917	0.0259	0.0203	0.0198	0.0204	0.0219
0.0	0.0	0.0	-864.4858	458.5901	NaN	NaN	-0.3	0.8934	0.0252	0.0199	0.0198	0.0203	0.0214
0.0	0.0	0.0	-2087.4858	3610.5901	NaN	NaN	1.3	0.8928	0.0251	0.0202	0.0199	0.0204	0.0216
0.0	0.0	0.0	-979.4858	3502.5901	NaN	NaN	1.3	0.8924	0.0252	0.0203	0.0199	0.0204	0.0218
0.0	0.0	0.0	-464.4858	1346.5901	NaN	NaN	1.3	0.8932	0.0247	0.0202	0.0199	0.0204	0.0216
0.0	0.0	0.0	1460.5142	5217.5901	NaN	NaN	0.7813	0.8899	0.0256	0.021	0.0202	0.0207	0.0226
0.0	0.0	0.0	1249.5142	3137.5901	NaN	NaN	0.7152	0.8913	0.0251	0.0208	0.0202	0.0206	0.022
0.0	0.0	0.0	-1398.4858	2152.5901	NaN	NaN	1.3	0.892	0.0248	0.0206	0.0203	0.0206	0.0217
0.0	0.0	0.0	227.5142	985.5901	NaN	NaN	0.8125	0.8924	0.0245	0.0205	0.0204	0.0206	0.0215
0.0	0.0	0.0	-767.4858	371.5901	NaN	NaN	-0.3	0.8929	0.0241	0.0205	0.0204	0.0205	0.0215
0.0	0.0	0.0	-2144.4858	2111.5901	NaN	NaN	-0.3	0.8923	0.0242	0.0207	0.0205	0.0207	0.0216
0.0	0.0	0.0	-295.4858	-183.4099	NaN	NaN	0.383	0.892	0.0243	0.0208	0.0206	0.0206	0.0217
0.0	0.0	0.0	411.5142	1160.5901	NaN	NaN	0.7382	0.8915	0.0243	0.0209	0.0207	0.0207	0.0219
0.0	0.0	0.0	-415.4858	836.5901	NaN	NaN	1.3	0.8916	0.0243	0.0209	0.0206	0.0207	0.0219
0.0	0.0	0.0	-3730.4858	73.5901	NaN	NaN	-0.0201	0.8921	0.024	0.0208	0.0205	0.0207	0.0218
0.0	0.0	0.0	-1536.4858	4370.5901	NaN	NaN	1.3	0.8907	0.0244	0.0215	0.0202	0.0207	0.0226
0.0	0.0	0.0	-535.4858	5987.5901	NaN	NaN	1.0982	0.8889	0.0249	0.022	0.0203	0.0209	0.0231
0.0	0.0	0.0	-2393.4858	2761.5901	NaN	NaN	1.3	0.8898	0.0245	0.0216	0.0205	0.021	0.0225
0.0	0.0	0.0	-1814.4858	1827.5901	NaN	NaN	1.3	0.8905	0.0242	0.0215	0.0207	0.021	0.0221
0.0	0.0	0.0	-1944.4858	2775.5901	NaN	NaN	1.3	0.8909	0.0239	0.0214	0.0209	0.021	0.0219
0.0	0.0	0.0	-370.4858	2678.5901	NaN	NaN	1.1605	0.8907	0.0238	0.0216	0.021	0.0211	0.0219
0.0	0.0	0.0	-1160.4858	226.5901	NaN	NaN	-0.2426	0.8906	0.0236	0.0216	0.0212	0.0211	0.0218
0.0	0.0	0.0	-1052.4858	1854.5901	NaN	NaN	1.3	0.8904	0.0235	0.0218	0.0213	0.0212	0.0218
0.0	0.0	0.0	-1330.4858	-300.4099	NaN	NaN	0.1842	0.8909	0.0234	0.0217	0.0213	0.0211	0.0216
0.0	0.0	0.0	-1429.4858	-1219.4099	NaN	NaN	0.4603	0.8913	0.0233	0.0216	0.0214	0.021	0.0214
0.0	0.0	0.0	-1911.4858	599.5901	NaN	NaN	-0.3	0.8913	0.0232	0.0217	0.0215	0.0211	0.0213
0.0	0.0	0.0	71.5142	2994.5901	NaN	NaN	0.9767	0.8913	0.023	0.0217	0.0214	0.0213	0.0213
0.0	0.0	0.0	-1639.4858	55.5901	NaN	NaN	-0.0351	0.8913	0.023	0.0217	0.0213	0.0213	0.0213
0.0	0.0	0.0	399.5142	2449.5901	NaN	NaN	0.8598	0.8921	0.0227	0.0217	0.0211	0.0213	0.0211
0.0	0.0	0.0	-2185.4858	799.5901	NaN	NaN	-0.3	0.8916	0.023	0.0217	0.0212	0.0213	0.0212
0.0	0.0	0.0	-1187.4858	2934.5901	NaN	NaN	1.3	0.892	0.0228	0.0217	0.021	0.0214	0.0211
0.0	0.0	0.0	-956.4858	2952.5901	NaN	NaN	1.3	0.8919	0.0229	0.0215	0.0211	0.0214	0.0212
0.0	0.0	0.0	147.5142	1641.5901	NaN	NaN	0.9175	0.8919	0.0231	0.0215	0.0211	0.0214	0.0211
0.0	0.0	0.0	-2383.4858	1969.5901	NaN	NaN	-0.3	0.8918	0.0232	0.0214	0.0212	0.0214	0.021
0.0	0.0	0.0	1346.5142	4663.5901	NaN	NaN	0.776	0.892	0.0232	0.0213	0.0212	0.0214	0.0209
0.0	0.0	0.0	-1103.4858	2029.5901	NaN	NaN	1.3	0.8917	0.0234	0.0212	0.0216	0.0213	0.0208
0.0	0.0	0.0	165.5142	1966.5901	NaN	NaN	0.9224	0.8921	0.0233	0.0211	0.0217	0.0211	0.0207
0.0	0.0	0.0	-2685.4858	-2304.4099	NaN	NaN	0.4618	0.8918	0.0234	0.0211	0.0219	0.021	0.0208
0.0	0.0	0.0	683.5142	866.5901	NaN	NaN	0.5591	0.8932	0.023	0.0209	0.0215	0.0209	0.0205
0.0	0.0	0.0	-1275.4858	921.5901	NaN	NaN	-0.3	0.8936	0.0229	0.0208	0.0213	0.0209	0.0205
0.0	0.0	0.0	-2478.4858	1634.5901	NaN	NaN	-0.3	0.894	0.0227	0.0208	0.0212	0.0209	0.0204
0.0	0.0	0.0	-1132.4858	1137.5901	NaN	NaN	1.3	0.8939	0.0228	0.0207	0.0213	0.0209	0.0204
0.0	0.0	0.0	-1616.4858	-813.4099	NaN	NaN	0.3348	0.8935	0.023	0.0207	0.0215	0.0209	0.0204
0.0	0.0	0.0	-1373.4858	-808.4099	NaN	NaN	0.3705	0.8937	0.0229	0.0207	0.0215	0.0208	0.0204
0.0	0.0	0.0	-636.4858	2557.5901	NaN	NaN	1.3	0.8943	0.0228	0.0206	0.0213	0.0207	0.0203
0.0	0.0	0.0	-1832.4858	-846.4099	NaN	NaN	0.316	0.8943	0.0228	0.0206	0.0213	0.0206	0.0203
0.0	0.0	0.0	-2983.4858	2971.5901	NaN	NaN	-0.3	0.8949	0.0226	0.0205	0.0212	0.0206	0.0202
0.0	0.0	0.0	162.5142	1314.5901	NaN	NaN	0.89	0.8953	0.0225	0.0205	0.021	0.0205	0.0202
0.0	0.0	0.0	-625.4858	2963.5901	NaN	NaN	1.2675	0.8952	0.0224	0.0206	0.021	0.0205	0.0202
0.0	0.0	0.0	-1253.4858	-476.4099	NaN	NaN	0.2754	0.8946	0.0226	0.0206	0.0213	0.0207	0.0203
0.0	0.0	0.0	-175.4858	2776.5901	NaN	NaN	1.0675	0.8949	0.0225	0.0205	0.0212	0.0206	0.0202
0.0	0.0	0.0	-3041.4858	1124.5901	NaN	NaN	-0.3	0.8944	0.0226	0.0205	0.0214	0.0207	0.0203
0.0	0.0	0.0	-867.4858	1549.5901	NaN	NaN	1.3	0.8947	0.0225	0.0205	0.0214	0.0207	0.0203
0.0	0.0	0.0	-674.4858	-344.4099	NaN	NaN	0.338	0.8944	0.0227	0.0205	0.0214	0.0207	0.0203
0.0	0.0	0.0	-1605.4858	-2230.4099	NaN	NaN	0.5815	0.8943	0.0227	0.0204	0.0214	0.0208	0.0203
0.0	0.0	0.0	-226.4858	-756.4099	NaN	NaN	0.7696	0.8947	0.0226	0.0204	0.0212	0.0208	0.0203
0.0	0.0	0.0	-2315.4858	3344.5901	NaN	NaN	1.3	0.8949	0.0224	0.0204	0.0211	0.0208	0.0203
0.0	0.0	0.0	-2431.4858	1902.5901	NaN	NaN	-0.3	0.8949	0.0224	0.0204	0.0211	0.0209	0.0203
0.0	0.0	0.0	-1435.4858	982.5901	NaN	NaN	-0.3	0.8947	0.0225	0.0205	0.0212	0.0209	0.0203
0.0	0.0	0.0	-2091.4858	196.5901	NaN	NaN	-0.1037	0.8947	0.0225	0.0205	0.0211	0.0209	0.0203
0.0	0.0	0.0	-1224.4858	1792.5901	NaN	NaN	1.3	0.8953	0.0224	0.0204	0.0209	0.0208	0.0202
0.0	0.0	0.0	-267.4858	558.5901	NaN	NaN	1.3	0.8951	0.0224	0.0205	0.0209	0.0208	0.0202
0.0	0.0	0.0	-798.4858	2046.5901	NaN	NaN	1.3	0.8953	0.0224	0.0205	0.0208	0.0209	0.0202
0.0	0.0	0.0	-2013.4858	1020.5901	NaN	NaN	-0.3	0.8953	0.0224	0.0205	0.0207	0.0209	0.0202
0.0	0.0	0.0	665.5142	253.5901	NaN	NaN	0.2759	0.8951	0.0225	0.0205	0.0208	0.0209	0.0202
0.0	0.0	0.0	-1098.4858	3247.5901	NaN	NaN	1.3	0.8951	0.0225	0.0205	0.0207	0.021	0.0202
0.0	0.0	0.0	1004.5142	-336.4099	NaN	NaN	-0.3	0.895	0.0226	0.0205	0.0207	0.021	0.0203
0.0	0.0	0.0	-342.4858	1203.5901	NaN	NaN	1.3	0.8949	0.0227	0.0204	0.0208	0.021	0.0202
0.0	0.0	0.0	1153.5142	2132.5901	NaN	NaN	0.649	0.8951	0.0226	0.0204	0.0207	0.021	0.0202
0.0	0.0	0.0	-1566.4858	-60.4099	NaN	NaN	0.0371	0.8951	0.0227	0.0203	0.0207	0.021	0.0202
0.0	0.0	0.0	-972.4858	3301.5901	NaN	NaN	1.3	0.8953	0.0227	0.0203	0.0205	0.0209	0.0202
0.0	0.0	0.0	-1019.4858	3736.5901	NaN	NaN	1.3	0.8956	0.0227	0.0203	0.0204	0.0208	0.0202
0.0	0.0	0.0	-122.4858	379.5901	NaN	NaN	1.3	0.8957	0.0227	0.0202	0.0205	0.0208	0.0202
0.0	0.0	0.0	-184.4858	1715.5901	NaN	NaN	1.1205	0.8961	0.0226	0.0201	0.0206	0.0206	0.02
0.0	0.0	0.0	-1813.4858	999.5901	NaN	NaN	-0.3	0.8964	0.0225	0.0199	0.0208	0.0205	0.0199
0.0	0.0	0.0	914.5142	57.5901	NaN	NaN	0.0592	0.8966	0.0224	0.0199	0.0209	0.0204	0.0199
0.0	0.0	0.0	-1552.4858	-35.4099	NaN	NaN	0.0223	0.8969	0.0222	0.0198	0.021	0.0202	0.0199
0.0	0.0	0.0	-2267.4858	1159.5901	NaN	NaN	-0.3	0.8974	0.0221	0.0198	0.0209	0.02	0.0198
0.0	0.0	0.0	1816.5142	1023.5901	NaN	NaN	0.3604	0.8978	0.022	0.0198	0.0207	0.0199	0.0197
0.0	0.0	0.0	-871.4858	1957.5901	NaN	NaN	1.3	0.8983	0.022	0.0198	0.0204	0.0198	0.0197
0.0	0.0	0.0	169.5142	1936.5901	NaN	NaN	0.9195	0.8983	0.022	0.0198	0.0203	0.0198	0.0198
0.0	0.0	0.0	-148.4858	3914.5901	NaN	NaN	1.0394	0.8982	0.0221	0.0198	0.0204	0.0198	0.0197
0.0	0.0	0.0	-1320.4858	2012.5901	NaN	NaN	1.3	0.8977	0.0222	0.0199	0.0204	0.0199	0.0198
0.0	0.0	0.0	-1385.4858	-1081.4099	NaN	NaN	0.4384	0.8972	0.0223	0.0199	0.0207	0.02	0.0199
0.0	0.0	0.0	564.5142	3763.5901	NaN	NaN	0.8696	0.897	0.0224	0.02	0.0207	0.0201	0.0198
0.0	0.0	0.0	-2246.4858	921.5901	NaN	NaN	-0.3	0.8965	0.0225	0.02	0.0207	0.0202	0.02
0.0	0.0	0.0	-131.4858	1789.5901	NaN	NaN	1.0793	0.8966	0.0225	0.0201	0.0206	0.0203	0.0199
0.0	0.0	0.0	186.5142	5897.5901	NaN	NaN	0.9693	0.897	0.0225	0.0201	0.0204	0.0203	0.0198
0.0	0.0	0.0	-598.4858	1746.5901	NaN	NaN	1.3	0.8963	0.0226	0.0201	0.0207	0.0204	0.0199
0.0	0.0	0.0	-27.4858	-1053.4099	NaN	NaN	0.9746	0.8952	0.0228	0.0202	0.0211	0.0206	0.0201
0.0	0.0	0.0	-332.4858	1684.5901	NaN	NaN	1.2459	0.8953	0.0228	0.0203	0.0211	0.0206	0.02
0.0	0.0	0.0	-1365.4858	3673.5901	NaN	NaN	1.3	0.8953	0.0227	0.0203	0.0211	0.0206	0.02
0.0	0.0	0.0	-3099.4858	887.5901	NaN	NaN	-0.3	0.895	0.0228	0.0203	0.0212	0.0206	0.0201
0.0	0.0	0.0	-1261.4858	1955.5901	NaN	NaN	1.3	0.8955	0.0226	0.0203	0.0211	0.0206	0.0199
0.0	0.0	0.0	-153.4858	-806.4099	NaN	NaN	0.8401	0.8952	0.0227	0.0204	0.0212	0.0206	0.0199
0.0	0.0	0.0	424.5142	372.5901	NaN	NaN	0.4674	0.8957	0.0225	0.0203	0.0211	0.0205	0.0198
0.0	0.0	0.0	-2695.4858	-121.4099	NaN	NaN	0.0431	0.8953	0.0227	0.0204	0.0212	0.0205	0.0199
0.0	0.0	0.0	-431.4858	116.5901	NaN	NaN	-0.3	0.8956	0.0226	0.0204	0.0211	0.0205	0.0198
0.0	0.0	0.0	-624.4858	-599.4099	NaN	NaN	0.4898	0.8955	0.0226	0.0204	0.0212	0.0205	0.0199
0.0	0.0	0.0	198.5142	20.5901	NaN	NaN	0.094	0.8955	0.0226	0.0204	0.0211	0.0205	0.0198
0.0	0.0	0.0	-1379.4858	1151.5901	NaN	NaN	-0.3	0.8954	0.0227	0.0204	0.0211	0.0205	0.0199
0.0	0.0	0.0	-306.4858	2134.5901	NaN	NaN	1.1677	0.8953	0.0227	0.0205	0.021	0.0206	0.0199
0.0	0.0	0.0	-2643.4858	2302.5901	NaN	NaN	-0.3	0.8954	0.0227	0.0204	0.0209	0.0207	0.0199
0.0	0.0	0.0	-350.4858	4801.5901	NaN	NaN	1.0787	0.8962	0.0225	0.0204	0.0205	0.0206	0.0198
0.0	0.0	0.0	-1568.4858	1395.5901	NaN	NaN	-0.3	0.8953	0.0227	0.0205	0.0207	0.0207	0.02
0.0	0.0	0.0	492.5142	2799.5901	NaN	NaN	0.8504	0.8953	0.0227	0.0204	0.0208	0.0207	0.02
0.0	0.0	0.0	-1664.4858	-432.4099	NaN	NaN	0.2062	0.8947	0.0229	0.0203	0.0211	0.0208	0.0201
0.0	0.0	0.0	-2900.4858	3685.5901	NaN	NaN	1.3	0.8945	0.0229	0.0203	0.0212	0.0209	0.0201
0.0	0.0	0.0	-2729.4858	2858.5901	NaN	NaN	1.3	0.8948	0.0228	0.0202	0.0211	0.0209	0.0201
0.0	0.0	0.0	-717.4858	2782.5901	NaN	NaN	1.3	0.8952	0.0227	0.0202	0.0209	0.0208	0.0201
0.0	0.0	0.0	-557.4858	812.5901	NaN	NaN	1.3	0.8954	0.0228	0.0202	0.0209	0.0207	0.02
0.0	0.0	0.0	281.5142	2190.5901	NaN	NaN	0.8861	0.8958	0.0227	0.0202	0.0207	0.0206	0.0199
0.0	0.0	0.0	561.5142	-1354.4099	NaN	NaN	1.3	0.8954	0.0229	0.0202	0.0208	0.0207	0.02
0.0	0.0	0.0	-1415.4858	3214.5901	NaN	NaN	1.3	0.8959	0.0227	0.0203	0.0205	0.0207	0.0199
0.0	0.0	0.0	243.5142	1594.5901	NaN	NaN	0.8675	0.8963	0.0228	0.0202	0.0203	0.0205	0.0199
0.0	0.0	0.0	-223.4858	2455.5901	NaN	NaN	1.1001	0.8962	0.0228	0.0202	0.0202	0.0205	0.02
0.0	0.0	0.0	1617.5142	1435.5901	NaN	NaN	0.4702	0.8961	0.0229	0.0202	0.0202	0.0206	0.02
0.0	0.0	0.0	320.5142	1155.5901	NaN	NaN	0.7829	0.8952	0.0232	0.0202	0.0205	0.0209	0.02
0.0	0.0	0.0	-1472.4858	1882.5901	NaN	NaN	1.3	0.8944	0.0234	0.0203	0.0207	0.0211	0.0201
0.0	0.0	0.0	-1766.4858	1457.5901	NaN	NaN	-0.3	0.8941	0.0235	0.0202	0.0208	0.0212	0.0202
0.0	0.0	0.0	-2085.4858	665.5901	NaN	NaN	-0.3	0.8936	0.0235	0.0203	0.0211	0.0213	0.0203
0.0	0.0	0.0	762.5142	2979.5901	NaN	NaN	0.7962	0.8947	0.0233	0.0202	0.0207	0.021	0.0201
0.0	0.0	0.0	-1398.4858	2191.5901	NaN	NaN	1.3	0.8949	0.0232	0.0201	0.0207	0.0209	0.0201
0.0	0.0	0.0	-675.4858	1749.5901	NaN	NaN	1.3	0.8948	0.0232	0.0202	0.0208	0.021	0.02
0.0	0.0	0.0	-555.4858	1168.5901	NaN	NaN	1.3	0.8948	0.0231	0.0202	0.021	0.0209	0.0201
0.0	0.0	0.0	-435.4858	-1880.4099	NaN	NaN	0.812	0.8948	0.023	0.0201	0.0212	0.0209	0.0201
0.0	0.0	0.0	-740.4858	381.5901	NaN	NaN	-0.3	0.8952	0.0228	0.0201	0.0211	0.0208	0.02
0.0	0.0	0.0	-1760.4858	4277.5901	NaN	NaN	1.3	0.8957	0.0227	0.02	0.021	0.0207	0.0199
0.0	0.0	0.0	-2909.4858	-886.4099	NaN	NaN	0.2335	0.8959	0.0226	0.02	0.021	0.0206	0.0199
0.0	0.0	0.0	-2167.4858	2611.5901	NaN	NaN	1.3	0.8967	0.0225	0.02	0.0207	0.0205	0.0197
0.0	0.0	0.0	95.5142	-486.4099	NaN	NaN	1.2443	0.897	0.0225	0.0199	0.0206	0.0203	0.0197
0.0	0.0	0.0	-542.4858	1046.5901	NaN	NaN	1.3	0.8974	0.0223	0.02	0.0204	0.0202	0.0197
0.0	0.0	0.0	1816.5142	1018.5901	NaN	NaN	0.3593	0.8979	0.0223	0.02	0.0201	0.0201	0.0196
0.0	0.0	0.0	708.5142	3428.5901	NaN	NaN	0.8287	0.8984	0.0223	0.02	0.0198	0.0198	0.0196
0.0	0.0	0.0	558.5142	2041.5901	NaN	NaN	0.7852	0.8984	0.0223	0.02	0.0198	0.0198	0.0196
0.0	0.0	0.0	1445.5142	768.5901	NaN	NaN	0.3471	0.8982	0.0225	0.0199	0.0198	0.0199	0.0196
0.0	0.0	0.0	-500.4858	1061.5901	NaN	NaN	1.3	0.8977	0.0227	0.02	0.0199	0.0201	0.0196
0.0	0.0	0.0	517.5142	3758.5901	NaN	NaN	0.879	0.8976	0.0227	0.02	0.0198	0.0201	0.0197
0.0	0.0	0.0	-1154.4858	2543.5901	NaN	NaN	1.3	0.8975	0.0228	0.02	0.0198	0.0201	0.0198
0.0	0.0	0.0	-1230.4858	3096.5901	NaN	NaN	1.3	0.8974	0.0228	0.0201	0.0198	0.0201	0.0198
0.0	0.0	0.0	1309.5142	2351.5901	NaN	NaN	0.6423	0.8973	0.0228	0.0201	0.0198	0.0201	0.0199
0.0	0.0	0.0	50.5142	882.5901	NaN	NaN	0.9459	0.8972	0.0228	0.0201	0.02	0.0202	0.0198
0.0	0.0	0.0	-952.4858	1547.5901	NaN	NaN	1.3	0.8971	0.0229	0.02	0.0201	0.0203	0.0197
0.0	0.0	0.0	-27.4858	-2486.4099	NaN	NaN	0.9891	0.8964	0.0229	0.02	0.0203	0.0205	0.0198
0.0	0.0	0.0	-1475.4858	2555.5901	NaN	NaN	1.3	0.8975	0.0227	0.0199	0.02	0.0203	0.0196
0.0	0.0	0.0	-975.4858	381.5901	NaN	NaN	-0.3	0.8977	0.0227	0.0199	0.0199	0.0203	0.0196
0.0	0.0	0.0	-361.4858	4816.5901	NaN	NaN	1.0811	0.8977	0.0226	0.0199	0.0198	0.0203	0.0196
0.0	0.0	0.0	129.5142	3959.5901	NaN	NaN	0.9683	0.8975	0.0227	0.0199	0.0199	0.0204	0.0196
0.0	0.0	0.0	-1293.4858	1323.5901	NaN	NaN	1.3	0.897	0.0228	0.0199	0.0201	0.0206	0.0196
0.0	0.0	0.0	-2818.4858	1627.5901	NaN	NaN	-0.3	0.8961	0.0229	0.0201	0.0205	0.0208	0.0197
0.0	0.0	0.0	-1268.4858	2060.5901	NaN	NaN	1.3	0.8961	0.0228	0.0201	0.0206	0.0207	0.0197
0.0	0.0	0.0	-1330.4858	302.5901	NaN	NaN	-0.2944	0.8956	0.0228	0.0201	0.0208	0.0208	0.0198
0.0	0.0	0.0	592.5142	-225.4099	NaN	NaN	-0.3	0.896	0.0227	0.0201	0.0208	0.0207	0.0197
0.0	0.0	0.0	-1212.4858	3181.5901	NaN	NaN	1.3	0.8962	0.0227	0.0202	0.0207	0.0206	0.0196
0.0	0.0	0.0	-616.4858	-735.4099	NaN	NaN	0.544	0.896	0.0227	0.0202	0.0208	0.0206	0.0197
0.0	0.0	0.0	-2540.4858	1454.5901	NaN	NaN	-0.3	0.8961	0.0226	0.0202	0.0208	0.0206	0.0197
0.0	0.0	0.0	-1039.4858	718.5901	NaN	NaN	-0.3	0.8963	0.0226	0.0202	0.0208	0.0205	0.0197
0.0	0.0	0.0	1080.5142	1816.5901	NaN	NaN	0.627	0.8968	0.0224	0.0202	0.0206	0.0203	0.0196
0.0	0.0	0.0	-2140.4858	-1154.4099	NaN	NaN	0.3504	0.8961	0.0226	0.0202	0.0209	0.0204	0.0197
0.0	0.0	0.0	397.5142	1134.5901	NaN	NaN	0.7405	0.8969	0.0224	0.0202	0.0207	0.0202	0.0196
0.0	0.0	0.0	-1252.4858	-124.4099	NaN	NaN	0.0904	0.897	0.0225	0.0201	0.0206	0.0202	0.0196
0.0	0.0	0.0	-626.4858	3533.5901	NaN	NaN	1.2155	0.8979	0.0222	0.0201	0.0202	0.0201	0.0195
0.0	0.0	0.0	-1920.4858	1440.5901	NaN	NaN	-0.3	0.8981	0.0223	0.02	0.0201	0.02	0.0195
0.0	0.0	0.0	-502.4858	2281.5901	NaN	NaN	1.2824	0.8989	0.0222	0.0199	0.0198	0.0198	0.0194
0.0	0.0	0.0	998.5142	1889.5901	NaN	NaN	0.6543	0.8987	0.0224	0.0199	0.0198	0.0198	0.0195
0.0	0.0	0.0	-776.4858	3955.5901	NaN	NaN	1.2442	0.8982	0.0225	0.0199	0.0199	0.0199	0.0195
0.0	0.0	0.0	-1975.4858	1276.5901	NaN	NaN	-0.3	0.8974	0.0228	0.02	0.0201	0.0201	0.0197
0.0	0.0	0.0	-594.4858	5046.5901	NaN	NaN	1.1335	0.8972	0.0228	0.02	0.0201	0.0202	0.0197
0.0	0.0	0.0	-210.4858	5524.5901	NaN	NaN	1.0396	0.8971	0.0229	0.02	0.0201	0.0202	0.0197
0.0	0.0	0.0	-1348.4858	-1473.4099	NaN	NaN	0.5221	0.8965	0.0229	0.0201	0.0203	0.0204	0.0198
0.0	0.0	0.0	-1574.4858	1857.5901	NaN	NaN	1.3	0.8967	0.0228	0.0201	0.0202	0.0204	0.0197
0.0	0.0	0.0	805.5142	2457.5901	NaN	NaN	0.7531	0.8969	0.0228	0.0201	0.0201	0.0204	0.0197
0.0	0.0	0.0	394.5142	-1027.4099	NaN	NaN	1.3	0.8971	0.0227	0.0201	0.02	0.0204	0.0198
0.0	0.0	0.0	292.5142	2881.5901	NaN	NaN	0.9078	0.8974	0.0227	0.02	0.0199	0.0203	0.0198
0.0	0.0	0.0	261.5142	855.5901	NaN	NaN	0.7659	0.8976	0.0226	0.02	0.0198	0.0202	0.0197
0.0	0.0	0.0	561.5142	361.5901	NaN	NaN	0.3917	0.8975	0.0226	0.02	0.0198	0.0203	0.0198
0.0	0.0	0.0	-2098.4858	2360.5901	NaN	NaN	1.3	0.8974	0.0227	0.0201	0.0198	0.0203	0.0198
0.0	0.0	0.0	-1158.4858	2091.5901	NaN	NaN	1.3	0.8973	0.0227	0.0201	0.0198	0.0203	0.0198
0.0	0.0	0.0	-633.4858	2300.5901	NaN	NaN	1.3	0.8972	0.0227	0.0201	0.0199	0.0204	0.0198
0.0	0.0	0.0	-1728.4858	-392.4099	NaN	NaN	0.185	0.8967	0.0227	0.0202	0.02	0.0205	0.0198
0.0	0.0	0.0	-1479.4858	5712.5901	NaN	NaN	1.3	0.8975	0.0226	0.0201	0.0197	0.0203	0.0198
0.0	0.0	0.0	-771.4858	3844.5901	NaN	NaN	1.251	0.8971	0.0227	0.0202	0.0198	0.0203	0.0199
0.0	0.0	0.0	-1695.4858	4028.5901	NaN	NaN	1.3	0.8969	0.0227	0.0202	0.02	0.0203	0.0199
0.0	0.0	0.0	-853.4858	1552.5901	NaN	NaN	1.3	0.896	0.0228	0.0203	0.0203	0.0206	0.02
0.0	0.0	0.0	-2125.4858	-59.4099	NaN	NaN	0.0272	0.8955	0.0229	0.0203	0.0206	0.0206	0.02
0.0	0.0	0.0	1109.5142	2556.5901	NaN	NaN	0.6974	0.8963	0.0227	0.0203	0.0204	0.0204	0.02
0.0	0.0	0.0	-648.4858	476.5901	NaN	NaN	-0.3	0.8964	0.0226	0.0202	0.0205	0.0204	0.02
0.0	0.0	0.0	-1070.4858	898.5901	NaN	NaN	-0.3	0.8966	0.0225	0.0202	0.0205	0.0203	0.0199
0.0	0.0	0.0	-323.4858	3962.5901	NaN	NaN	1.0889	0.8971	0.0223	0.0202	0.0203	0.0202	0.0199
0.0	0.0	0.0	-2099.4858	719.5901	NaN	NaN	-0.3	0.8964	0.0224	0.0203	0.0206	0.0203	0.0199
0.0	0.0	0.0	-2413.4858	-221.4099	NaN	NaN	0.084	0.8962	0.0225	0.0203	0.0209	0.0203	0.0199
0.0	0.0	0.0	-421.4858	-1160.4099	NaN	NaN	0.7336	0.8964	0.0225	0.0202	0.0209	0.0202	0.0197
0.0	0.0	0.0	-1752.4858	-1556.4099	NaN	NaN	0.4704	0.8964	0.0225	0.0203	0.0208	0.0202	0.0198
0.0	0.0	0.0	-1243.4858	-644.4099	NaN	NaN	0.3413	0.8964	0.0224	0.0204	0.0207	0.0202	0.0199
0.0	0.0	0.0	-952.4858	3134.5901	NaN	NaN	1.3	0.8975	0.0221	0.0202	0.0202	0.0202	0.0198
0.0	0.0	0.0	-1453.4858	1159.5901	NaN	NaN	-0.3	0.8972	0.0223	0.0203	0.0201	0.0203	0.0199
0.0	0.0	0.0	-1114.4858	2982.5901	NaN	NaN	1.3	0.8974	0.0222	0.0203	0.0198	0.0203	0.02
0.0	0.0	0.0	-1093.4858	5763.5901	NaN	NaN	1.2341	0.8967	0.0225	0.0205	0.0198	0.0204	0.0202
0.0	0.0	0.0	1791.5142	3302.5901	NaN	NaN	0.6483	0.8964	0.0226	0.0205	0.0198	0.0204	0.0203
0.0	0.0	0.0	-37.4858	3763.5901	NaN	NaN	1.0101	0.8958	0.0228	0.0205	0.0201	0.0205	0.0203
0.0	0.0	0.0	-55.4858	468.5901	NaN	NaN	1.1343	0.895	0.023	0.0205	0.0206	0.0206	0.0202
0.0	0.0	0.0	2.5142	-393.4099	NaN	NaN	1.0064	0.8948	0.0231	0.0204	0.0208	0.0208	0.0202
0.0	0.0	0.0	-676.4858	453.5901	NaN	NaN	-0.3	0.8946	0.0231	0.0204	0.0209	0.0209	0.0202
0.0	0.0	0.0	-573.4858	1521.5901	NaN	NaN	1.3	0.8949	0.023	0.0203	0.0208	0.0209	0.0201
0.0	0.0	0.0	-3172.4858	79.5901	NaN	NaN	-0.0257	0.8948	0.0231	0.0202	0.0209	0.0209	0.0202
0.0	0.0	0.0	-1176.4858	-411.4099	NaN	NaN	0.2591	0.8952	0.0229	0.0202	0.0207	0.0208	0.0202
0.0	0.0	0.0	-434.4858	2682.5901	NaN	NaN	1.1933	0.8955	0.0228	0.0201	0.0206	0.0207	0.0202
0.0	0.0	0.0	-1714.4858	1623.5901	NaN	NaN	-0.3	0.8955	0.0228	0.0201	0.0205	0.0207	0.0203
0.0	0.0	0.0	-2169.4858	2891.5901	NaN	NaN	1.3	0.8961	0.0227	0.0201	0.0205	0.0206	0.0202
0.0	0.0	0.0	-1143.4858	3693.5901	NaN	NaN	1.3	0.8964	0.0226	0.02	0.0204	0.0204	0.0201
0.0	0.0	0.0	-2684.4858	-95.4099	NaN	NaN	0.0343	0.8963	0.0226	0.02	0.0206	0.0204	0.0201
0.0	0.0	0.0	23.5142	-813.4099	NaN	NaN	1.0298	0.8966	0.0225	0.0199	0.0205	0.0203	0.0201
0.0	0.0	0.0	1409.5142	2669.5901	NaN	NaN	0.6545	0.8968	0.0224	0.02	0.0204	0.0202	0.0202
0.0	0.0	0.0	-341.4858	1519.5901	NaN	NaN	1.2899	0.8968	0.0224	0.02	0.0204	0.0202	0.0202
0.0	0.0	0.0	-2495.4858	1922.5901	NaN	NaN	-0.3	0.8966	0.0225	0.0199	0.0206	0.0203	0.0202
0.0	0.0	0.0	-1115.4858	-798.4099	NaN	NaN	0.4172	0.8961	0.0226	0.0199	0.0208	0.0204	0.0202
0.0	0.0	0.0	670.5142	2908.5901	NaN	NaN	0.8127	0.8966	0.0225	0.0199	0.0207	0.0203	0.02
0.0	0.0	0.0	-1527.4858	-1428.4099	NaN	NaN	0.4832	0.8962	0.0226	0.0199	0.021	0.0202	0.0201
0.0	0.0	0.0	-411.4858	-565.4099	NaN	NaN	0.5788	0.8965	0.0225	0.0199	0.0209	0.0202	0.02
0.0	0.0	0.0	739.5142	2969.5901	NaN	NaN	0.8006	0.8965	0.0226	0.02	0.0206	0.0203	0.0201
0.0	0.0	0.0	-516.4858	2341.5901	NaN	NaN	1.283	0.8963	0.0226	0.02	0.0204	0.0204	0.0202
0.0	0.0	0.0	-107.4858	5254.5901	NaN	NaN	1.0209	0.8963	0.0226	0.0201	0.0203	0.0204	0.0203
0.0	0.0	0.0	1186.5142	-909.4099	NaN	NaN	-0.3	0.8959	0.0228	0.0201	0.0203	0.0205	0.0204
0.0	0.0	0.0	-301.4858	1271.5901	NaN	NaN	1.3	0.8955	0.0228	0.0201	0.0204	0.0206	0.0205
0.0	0.0	0.0	-1820.4858	2024.5901	NaN	NaN	1.3	0.8951	0.0229	0.0202	0.0206	0.0207	0.0205
0.0	0.0	0.0	-2014.4858	3687.5901	NaN	NaN	1.3	0.895	0.023	0.0202	0.0207	0.0207	0.0205
0.0	0.0	0.0	-1375.4858	468.5901	NaN	NaN	-0.3	0.8944	0.0231	0.0202	0.0211	0.0208	0.0204
0.0	0.0	0.0	561.5142	757.5901	NaN	NaN	0.5743	0.8948	0.023	0.0202	0.0211	0.0207	0.0202
0.0	0.0	0.0	634.5142	-2459.4099	NaN	NaN	1.3	0.8946	0.023	0.0203	0.0211	0.0207	0.0202
0.0	0.0	0.0	-1864.4858	-578.4099	NaN	NaN	0.2368	0.8951	0.0228	0.0202	0.021	0.0207	0.0201
0.0	0.0	0.0	-156.4858	3364.5901	NaN	NaN	1.0488	0.8955	0.0227	0.0202	0.0208	0.0207	0.0201
0.0	0.0	0.0	-1923.4858	-179.4099	NaN	NaN	0.0853	0.8953	0.0227	0.0202	0.0209	0.0207	0.0201
0.0	0.0	0.0	-1496.4858	2991.5901	NaN	NaN	1.3	0.8958	0.0226	0.0202	0.0207	0.0206	0.02
0.0	0.0	0.0	-2657.4858	-855.4099	NaN	NaN	0.2435	0.8956	0.0228	0.0202	0.0208	0.0206	0.0201
0.0	0.0	0.0	-503.4858	1805.5901	NaN	NaN	1.3	0.8962	0.0225	0.0202	0.0205	0.0206	0.0199
0.0	0.0	0.0	-709.4858	1119.5901	NaN	NaN	1.3	0.8959	0.0226	0.0202	0.0206	0.0207	0.0201
0.0	0.0	0.0	-145.4858	1298.5901	NaN	NaN	1.1262	0.8962	0.0225	0.0202	0.0205	0.0206	0.02
0.0	0.0	0.0	-2009.4858	839.5901	NaN	NaN	-0.3	0.8952	0.0227	0.0204	0.0209	0.0207	0.0201
0.0	0.0	0.0	-3341.4858	236.5901	NaN	NaN	-0.0762	0.8953	0.0227	0.0203	0.021	0.0206	0.0201
0.0	0.0	0.0	-1710.4858	-188.4099	NaN	NaN	0.0992	0.8952	0.0228	0.0203	0.0211	0.0206	0.0201
0.0	0.0	0.0	-2259.4858	2270.5901	NaN	NaN	1.3	0.8953	0.0227	0.0203	0.0211	0.0205	0.0201
0.0	0.0	0.0	-2889.4858	-24.4099	NaN	NaN	0.0084	0.8955	0.0226	0.0204	0.021	0.0204	0.0201
0.0	0.0	0.0	-2390.4858	2004.5901	NaN	NaN	-0.3	0.8958	0.0224	0.0204	0.0209	0.0204	0.0201
0.0	0.0	0.0	-1333.4858	1492.5901	NaN	NaN	1.3	0.8963	0.0222	0.0204	0.0207	0.0203	0.0201
0.0	0.0	0.0	-1449.4858	3798.5901	NaN	NaN	1.3	0.8969	0.022	0.0204	0.0203	0.0202	0.0201
0.0	0.0	0.0	16.5142	90.5901	NaN	NaN	0.8458	0.8963	0.0222	0.0204	0.0205	0.0203	0.0202
0.0	0.0	0.0	-2070.4858	4155.5901	NaN	NaN	1.3	0.8967	0.0221	0.0203	0.0203	0.0203	0.0202
0.0	0.0	0.0	-481.4858	337.5901	NaN	NaN	-0.3	0.8961	0.0223	0.0204	0.0206	0.0204	0.0203
0.0	0.0	0.0	-1495.4858	1507.5901	NaN	NaN	1.3	0.8961	0.0223	0.0203	0.0206	0.0204	0.0203
0.0	0.0	0.0	-1463.4858	2728.5901	NaN	NaN	1.3	0.8964	0.0223	0.0203	0.0205	0.0203	0.0202
0.0	0.0	0.0	-304.4858	1019.5901	NaN	NaN	1.3	0.8961	0.0224	0.0203	0.0205	0.0204	0.0202
0.0	0.0	0.0	-776.4858	2156.5901	NaN	NaN	1.3	0.8964	0.0223	0.0203	0.0203	0.0204	0.0202
0.0	0.0	0.0	-36.4858	1266.5901	NaN	NaN	1.0297	0.8967	0.0223	0.0202	0.0202	0.0203	0.0202
0.0	0.0	0.0	-1118.4858	949.5901	NaN	NaN	-0.3	0.8961	0.0226	0.0202	0.0205	0.0204	0.0202
0.0	0.0	0.0	-802.4858	1261.5901	NaN	NaN	1.3	0.8964	0.0225	0.0201	0.0204	0.0204	0.0202
0.0	0.0	0.0	-873.4858	830.5901	NaN	NaN	-0.3	0.8961	0.0226	0.0201	0.0205	0.0205	0.0202
0.0	0.0	0.0	-1513.4858	250.5901	NaN	NaN	-0.1984	0.8959	0.0226	0.0201	0.0206	0.0205	0.0203
0.0	0.0	0.0	575.5142	2314.5901	NaN	NaN	0.8009	0.8966	0.0224	0.02	0.0205	0.0204	0.0202
0.0	0.0	0.0	-1044.4858	-1123.4099	NaN	NaN	0.5182	0.8953	0.0227	0.0202	0.0208	0.0205	0.0204
0.0	0.0	0.0	-435.4858	2477.5901	NaN	NaN	1.2133	0.8965	0.0222	0.0201	0.0205	0.0204	0.0203
0.0	0.0	0.0	-2315.4858	2433.5901	NaN	NaN	1.3	0.896	0.0224	0.0201	0.0208	0.0204	0.0203
0.0	0.0	0.0	-2281.4858	-840.4099	NaN	NaN	0.2692	0.896	0.0224	0.0202	0.021	0.0203	0.0203
0.0	0.0	0.0	-1591.4858	2986.5901	NaN	NaN	1.3	0.8967	0.0221	0.02	0.0208	0.0202	0.0201
0.0	0.0	0.0	-2962.4858	-800.4099	NaN	NaN	0.2127	0.8963	0.0223	0.0201	0.021	0.0202	0.0201
0.0	0.0	0.0	-1846.4858	2794.5901	NaN	NaN	1.3	0.8971	0.022	0.0201	0.0208	0.0201	0.0199
0.0	0.0	0.0	-2543.4858	448.5901	NaN	NaN	-0.2141	0.897	0.0221	0.0201	0.0208	0.02	0.02
0.0	0.0	0.0	-424.4858	-1098.4099	NaN	NaN	0.7213	0.8974	0.0219	0.0202	0.0207	0.0199	0.02
0.0	0.0	0.0	-787.4858	4180.5901	NaN	NaN	1.2321	0.8981	0.0216	0.0201	0.0204	0.02	0.0199
0.0	0.0	0.0	-2966.4858	2204.5901	NaN	NaN	-0.3	0.8978	0.0217	0.0201	0.0203	0.02	0.02
0.0	0.0	0.0	-1517.4858	1586.5901	NaN	NaN	1.3	0.8976	0.0218	0.0202	0.0203	0.0201	0.02
0.0	0.0	0.0	-433.4858	6118.5901	NaN	NaN	1.0762	0.8979	0.0218	0.0202	0.02	0.0201	0.0201
0.0	0.0	0.0	-560.4858	1608.5901	NaN	NaN	1.3	0.8975	0.0221	0.0203	0.02	0.0201	0.0201
0.0	0.0	0.0	-1457.4858	5101.5901	NaN	NaN	1.3	0.8976	0.0221	0.0203	0.0199	0.02	0.0202
0.0	0.0	0.0	-591.4858	3117.5901	NaN	NaN	1.2341	0.897	0.0223	0.0203	0.0201	0.0201	0.0202
0.0	0.0	0.0	-257.4858	2876.5901	NaN	NaN	1.0983	0.8968	0.0224	0.0203	0.0201	0.0202	0.0203
0.0	0.0	0.0	-2647.4858	3583.5901	NaN	NaN	1.3	0.8961	0.0225	0.0203	0.0205	0.0203	0.0203
0.0	0.0	0.0	-1975.4858	1644.5901	NaN	NaN	-0.3	0.896	0.0225	0.0203	0.0208	0.0202	0.0202
0.0	0.0	0.0	-1774.4858	-512.4099	NaN	NaN	0.2241	0.8956	0.0226	0.0202	0.021	0.0203	0.0203
0.0	0.0	0.0	-2596.4858	-182.4099	NaN	NaN	0.0656	0.8956	0.0226	0.0202	0.0209	0.0203	0.0203
0.0	0.0	0.0	-2345.4858	3789.5901	NaN	NaN	1.3	0.8963	0.0224	0.0201	0.0206	0.0202	0.0202
0.0	0.0	0.0	-2092.4858	2594.5901	NaN	NaN	1.3	0.8972	0.0221	0.02	0.0203	0.0202	0.0202
0.0	0.0	0.0	-2177.4858	2549.5901	NaN	NaN	1.3	0.8973	0.0221	0.0201	0.0203	0.0201	0.0202
0.0	0.0	0.0	-1431.4858	1648.5901	NaN	NaN	1.3	0.8977	0.022	0.02	0.0202	0.0201	0.0201
0.0	0.0	0.0	327.5142	5.5901	NaN	NaN	0.0168	0.8976	0.0221	0.02	0.0202	0.02	0.0201
0.0	0.0	0.0	-738.4858	2447.5901	NaN	NaN	1.3	0.8972	0.0221	0.0201	0.0204	0.0201	0.0201
0.0	0.0	0.0	-681.4858	764.5901	NaN	NaN	1.3	0.8969	0.0223	0.0201	0.0206	0.0201	0.0201
0.0	0.0	0.0	-868.4858	-1327.4099	NaN	NaN	0.6045	0.896	0.0226	0.0201	0.0208	0.0203	0.0202
0.0	0.0	0.0	-1124.4858	211.5901	NaN	NaN	-0.2318	0.8965	0.0225	0.0201	0.0207	0.0202	0.0201
0.0	0.0	0.0	1894.5142	-823.4099	NaN	NaN	-0.3	0.8964	0.0225	0.0201	0.0206	0.0203	0.0202
0.0	0.0	0.0	-1142.4858	-993.4099	NaN	NaN	0.4651	0.8964	0.0225	0.0201	0.0205	0.0203	0.0202
0.0	0.0	0.0	-1789.4858	4981.5901	NaN	NaN	1.3	0.8968	0.0225	0.0201	0.0201	0.0202	0.0202
0.0	0.0	0.0	-151.4858	1684.5901	NaN	NaN	1.0988	0.8968	0.0225	0.0202	0.0201	0.0201	0.0203
0.0	0.0	0.0	-1200.4858	1891.5901	NaN	NaN	1.3	0.8969	0.0224	0.0201	0.0202	0.02	0.0203
0.0	0.0	0.0	-845.4858	352.5901	NaN	NaN	-0.3	0.8964	0.0226	0.0202	0.0205	0.0201	0.0203
0.0	0.0	0.0	-757.4858	453.5901	NaN	NaN	-0.3	0.8966	0.0225	0.0201	0.0204	0.0201	0.0203
0.0	0.0	0.0	-959.4858	2107.5901	NaN	NaN	1.3	0.8965	0.0225	0.0202	0.0204	0.0201	0.0203
0.0	0.0	0.0	-1333.4858	632.5901	NaN	NaN	-0.3	0.8964	0.0224	0.0202	0.0206	0.0201	0.0203
0.0	0.0	0.0	-1719.4858	57.5901	NaN	NaN	-0.0347	0.8962	0.0225	0.0201	0.0207	0.0202	0.0202
0.0	0.0	0.0	-1991.4858	-1393.4099	NaN	NaN	0.4117	0.8959	0.0226	0.0202	0.0208	0.0202	0.0203
0.0	0.0	0.0	-2357.4858	4053.5901	NaN	NaN	1.3	0.8966	0.0224	0.0202	0.0205	0.0201	0.0202
0.0	0.0	0.0	-1467.4858	447.5901	NaN	NaN	-0.3	0.8961	0.0225	0.0203	0.0205	0.0203	0.0203
0.0	0.0	0.0	-2308.4858	3930.5901	NaN	NaN	1.3	0.8963	0.0224	0.0203	0.0203	0.0203	0.0203
0.0	0.0	0.0	-583.4858	1905.5901	NaN	NaN	1.3	0.8964	0.0224	0.0204	0.0203	0.0203	0.0203
0.0	0.0	0.0	-64.4858	686.5901	NaN	NaN	1.1037	0.8962	0.0225	0.0204	0.0203	0.0204	0.0203
0.0	0.0	0.0	-1868.4858	2353.5901	NaN	NaN	1.3	0.8957	0.0225	0.0205	0.0204	0.0205	0.0204
0.0	0.0	0.0	-1692.4858	1300.5901	NaN	NaN	-0.3	0.8956	0.0226	0.0205	0.0204	0.0205	0.0204
0.0	0.0	0.0	-1461.4858	1603.5901	NaN	NaN	1.3	0.8951	0.0227	0.0206	0.0205	0.0207	0.0204
0.0	0.0	0.0	-2613.4858	-1294.4099	NaN	NaN	0.3312	0.8949	0.0228	0.0206	0.0207	0.0206	0.0205
0.0	0.0	0.0	-1578.4858	-536.4099	NaN	NaN	0.2536	0.8948	0.0228	0.0207	0.0206	0.0207	0.0205
0.0	0.0	0.0	-1726.4858	-879.4099	NaN	NaN	0.3375	0.8949	0.0227	0.0207	0.0204	0.0208	0.0206
0.0	0.0	0.0	-387.4858	3141.5901	NaN	NaN	1.1407	0.8958	0.0224	0.0207	0.02	0.0206	0.0205
0.0	0.0	0.0	-1825.4858	-898.4099	NaN	NaN	0.3298	0.8947	0.0226	0.0209	0.0205	0.0207	0.0206
0.0	0.0	0.0	-1495.4858	590.5901	NaN	NaN	-0.3	0.8953	0.0225	0.0208	0.0203	0.0206	0.0205
0.0	0.0	0.0	-1956.4858	-299.4099	NaN	NaN	0.1327	0.895	0.0225	0.0209	0.0203	0.0207	0.0206
0.0	0.0	0.0	-1763.4858	3864.5901	NaN	NaN	1.3	0.8961	0.0222	0.0208	0.0198	0.0205	0.0206
0.0	0.0	0.0	-2101.4858	-28.4099	NaN	NaN	0.0133	0.8956	0.0223	0.0208	0.02	0.0205	0.0207
0.0	0.0	0.0	-125.4858	922.5901	NaN	NaN	1.1574	0.896	0.0222	0.0208	0.0198	0.0205	0.0207
0.0	0.0	0.0	-1579.4858	3011.5901	NaN	NaN	1.3	0.896	0.0223	0.0208	0.0197	0.0205	0.0207
0.0	0.0	0.0	-1046.4858	4129.5901	NaN	NaN	1.3	0.8961	0.0223	0.0209	0.0196	0.0204	0.0207
0.0	0.0	0.0	-3017.4858	2126.5901	NaN	NaN	-0.3	0.8952	0.0225	0.0209	0.02	0.0206	0.0208
0.0	0.0	0.0	-179.4858	-1349.4099	NaN	NaN	0.8826	0.8952	0.0225	0.0209	0.0201	0.0206	0.0208
0.0	0.0	0.0	-1261.4858	641.5901	NaN	NaN	-0.3	0.8951	0.0225	0.0208	0.0202	0.0207	0.0207
0.0	0.0	0.0	-1981.4858	2082.5901	NaN	NaN	1.3	0.8959	0.0223	0.0208	0.02	0.0205	0.0206
0.0	0.0	0.0	-761.4858	4.5901	NaN	NaN	-0.0061	0.8957	0.0223	0.0207	0.0202	0.0205	0.0206
0.0	0.0	0.0	-1664.4858	473.5901	NaN	NaN	-0.3	0.8961	0.0221	0.0206	0.0201	0.0205	0.0205
0.0	0.0	0.0	-305.4858	1501.5901	NaN	NaN	1.2554	0.8974	0.0218	0.0206	0.0196	0.0202	0.0204
0.0	0.0	0.0	-836.4858	2761.5901	NaN	NaN	1.3	0.8972	0.0217	0.0206	0.0196	0.0202	0.0206
0.0	0.0	0.0	-803.4858	996.5901	NaN	NaN	1.3	0.8967	0.0218	0.0207	0.0198	0.0204	0.0207
0.0	0.0	0.0	655.5142	-1091.4099	NaN	NaN	1.3	0.8965	0.0218	0.0207	0.0198	0.0204	0.0207
0.0	0.0	0.0	-1383.4858	1193.5901	NaN	NaN	-0.3	0.8963	0.0219	0.0208	0.0199	0.0204	0.0208
0.0	0.0	0.0	-1632.4858	2831.5901	NaN	NaN	1.3	0.896	0.0219	0.0208	0.02	0.0206	0.0208
0.0	0.0	0.0	-2109.4858	-750.4099	NaN	NaN	0.2624	0.8958	0.0219	0.0207	0.0201	0.0206	0.0208
0.0	0.0	0.0	-519.4858	116.5901	NaN	NaN	-0.2894	0.8959	0.0219	0.0207	0.02	0.0207	0.0207
0.0	0.0	0.0	-33.4858	3992.5901	NaN	NaN	1.0085	0.8965	0.0217	0.0207	0.0198	0.0205	0.0207
0.0	0.0	0.0	-2052.4858	-706.4099	NaN	NaN	0.256	0.8961	0.0217	0.0207	0.02	0.0207	0.0208
0.0	0.0	0.0	-612.4858	-1397.4099	NaN	NaN	0.6953	0.8964	0.0216	0.0206	0.0199	0.0207	0.0207
0.0	0.0	0.0	-19.4858	4646.5901	NaN	NaN	1.0042	0.8964	0.0217	0.0207	0.0197	0.0207	0.0208
0.0	0.0	0.0	-2083.4858	1656.5901	NaN	NaN	-0.3	0.8962	0.0217	0.0206	0.0198	0.0207	0.0208
0.0	0.0	0.0	-2273.4858	2475.5901	NaN	NaN	1.3	0.8962	0.0217	0.0206	0.0198	0.0208	0.0208
0.0	0.0	0.0	-2027.4858	1152.5901	NaN	NaN	-0.3	0.8963	0.0218	0.0206	0.0198	0.0208	0.0207
0.0	0.0	0.0	-1050.4858	1972.5901	NaN	NaN	1.3	0.8965	0.0218	0.0206	0.0197	0.0206	0.0207
0.0	0.0	0.0	839.5142	1410.5901	NaN	NaN	0.6269	0.8967	0.0218	0.0206	0.0197	0.0206	0.0207
0.0	0.0	0.0	558.5142	132.5901	NaN	NaN	0.1919	0.8969	0.0218	0.0205	0.0198	0.0206	0.0205
0.0	0.0	0.0	-897.4858	-223.4099	NaN	NaN	0.1993	0.8966	0.0218	0.0205	0.0199	0.0207	0.0205
0.0	0.0	0.0	-1877.4858	1838.5901	NaN	NaN	-0.3	0.8971	0.0217	0.0204	0.0198	0.0206	0.0204
0.0	0.0	0.0	-2187.4858	4171.5901	NaN	NaN	1.3	0.8972	0.0217	0.0204	0.0197	0.0206	0.0204
0.0	0.0	0.0	-233.4858	-1095.4099	NaN	NaN	0.8243	0.8969	0.0217	0.0204	0.0199	0.0207	0.0204
0.0	0.0	0.0	-1062.4858	1199.5901	NaN	NaN	1.3	0.8974	0.0217	0.0203	0.0197	0.0206	0.0202
0.0	0.0	0.0	-831.4858	1816.5901	NaN	NaN	1.3	0.8973	0.0218	0.0204	0.0196	0.0206	0.0203
0.0	0.0	0.0	-2246.4858	2984.5901	NaN	NaN	1.3	0.8975	0.0218	0.0204	0.0195	0.0205	0.0203
0.0	0.0	0.0	-1616.4858	2722.5901	NaN	NaN	1.3	0.8973	0.0218	0.0205	0.0195	0.0205	0.0204
0.0	0.0	0.0	-987.4858	1457.5901	NaN	NaN	1.3	0.8972	0.0219	0.0205	0.0195	0.0205	0.0204
0.0	0.0	0.0	-1790.4858	4059.5901	NaN	NaN	1.3	0.8969	0.022	0.0206	0.0196	0.0205	0.0204
0.0	0.0	0.0	-1856.4858	934.5901	NaN	NaN	-0.3	0.8968	0.0221	0.0205	0.0197	0.0205	0.0204
0.0	0.0	0.0	-3749.4858	1787.5901	NaN	NaN	-0.3	0.8969	0.0221	0.0205	0.0198	0.0205	0.0203
0.0	0.0	0.0	-1373.4858	1537.5901	NaN	NaN	1.3	0.8974	0.022	0.0204	0.0197	0.0203	0.0202
0.0	0.0	0.0	-538.4858	1626.5901	NaN	NaN	1.3	0.8977	0.0219	0.0203	0.0196	0.0203	0.0201
0.0	0.0	0.0	-2956.4858	3235.5901	NaN	NaN	1.3	0.8979	0.0219	0.0203	0.0196	0.0202	0.0201
0.0	0.0	0.0	-334.4858	4146.5901	NaN	NaN	1.0877	0.8982	0.0219	0.0204	0.0193	0.0201	0.02
0.0	0.0	0.0	-2446.4858	1454.5901	NaN	NaN	-0.3	0.8982	0.0221	0.0203	0.0193	0.0201	0.02
0.0	0.0	0.0	-439.4858	3342.5901	NaN	NaN	1.1514	0.8983	0.0219	0.0204	0.0192	0.02	0.0201
0.0	0.0	0.0	-166.4858	554.5901	NaN	NaN	1.3	0.8978	0.0222	0.0204	0.0193	0.0201	0.0201
0.0	0.0	0.0	-3204.4858	3030.5901	NaN	NaN	-0.3	0.8973	0.0223	0.0205	0.0194	0.0202	0.0203
0.0	0.0	0.0	-2781.4858	4185.5901	NaN	NaN	1.3	0.8975	0.0223	0.0205	0.0194	0.0201	0.0203
0.0	0.0	0.0	-52.4858	1009.5901	NaN	NaN	1.0548	0.8976	0.0222	0.0204	0.0194	0.0202	0.0202
0.0	0.0	0.0	-3183.4858	1030.5901	NaN	NaN	-0.3	0.8973	0.0223	0.0204	0.0195	0.0203	0.0202
0.0	0.0	0.0	-1126.4858	1746.5901	NaN	NaN	1.3	0.8972	0.0222	0.0204	0.0196	0.0203	0.0203
0.0	0.0	0.0	-1119.4858	2564.5901	NaN	NaN	1.3	0.8971	0.0222	0.0205	0.0195	0.0204	0.0203
0.0	0.0	0.0	-772.4858	1993.5901	NaN	NaN	1.3	0.8975	0.022	0.0204	0.0195	0.0203	0.0203
0.0	0.0	0.0	-3331.4858	647.5901	NaN	NaN	-0.2413	0.8972	0.0222	0.0204	0.0196	0.0204	0.0203
0.0	0.0	0.0	-1989.4858	715.5901	NaN	NaN	-0.3	0.8975	0.0219	0.0205	0.0194	0.0203	0.0204
0.0	0.0	0.0	-1329.4858	5120.5901	NaN	NaN	1.3	0.8977	0.0219	0.0206	0.0192	0.0201	0.0205
0.0	0.0	0.0	-1709.4858	3820.5901	NaN	NaN	1.3	0.8974	0.022	0.0207	0.0193	0.0201	0.0205
0.0	0.0	0.0	-1106.4858	1030.5901	NaN	NaN	-0.3	0.8974	0.0221	0.0206	0.0195	0.0201	0.0204
0.0	0.0	0.0	-1436.4858	-2440.4099	NaN	NaN	0.6295	0.8963	0.0223	0.0206	0.0198	0.0205	0.0205
0.0	0.0	0.0	-686.4858	1019.5901	NaN	NaN	1.3	0.8971	0.0221	0.0206	0.0195	0.0203	0.0205
0.0	0.0	0.0	-1660.4858	1981.5901	NaN	NaN	1.3	0.8968	0.022	0.0206	0.0195	0.0204	0.0206
0.0	0.0	0.0	-2468.4858	1326.5901	NaN	NaN	-0.3	0.8967	0.022	0.0205	0.0196	0.0205	0.0206
0.0	0.0	0.0	-1297.4858	1050.5901	NaN	NaN	-0.3	0.8961	0.0222	0.0205	0.0197	0.0207	0.0207
0.0	0.0	0.0	-1990.4858	1495.5901	NaN	NaN	-0.3	0.8965	0.0222	0.0206	0.0196	0.0205	0.0207
0.0	0.0	0.0	-1518.4858	3979.5901	NaN	NaN	1.3	0.8968	0.0221	0.0206	0.0195	0.0204	0.0207
0.0	0.0	0.0	-305.4858	4384.5901	NaN	NaN	1.0749	0.8971	0.022	0.0207	0.0193	0.0202	0.0207
0.0	0.0	0.0	-984.4858	1102.5901	NaN	NaN	1.3	0.8967	0.0221	0.0207	0.0193	0.0203	0.0208
0.0	0.0	0.0	-692.4858	3267.5901	NaN	NaN	1.2689	0.8972	0.022	0.0207	0.0191	0.0201	0.0209
0.0	0.0	0.0	1701.5142	2823.5901	NaN	NaN	0.624	0.8968	0.0222	0.0207	0.0193	0.0201	0.0209
0.0	0.0	0.0	-2033.4858	1531.5901	NaN	NaN	-0.3	0.896	0.0224	0.0207	0.0196	0.0204	0.0209
0.0	0.0	0.0	-4014.4858	146.5901	NaN	NaN	-0.0379	0.8956	0.0225	0.0206	0.0199	0.0206	0.0209
0.0	0.0	0.0	-2486.4858	2677.5901	NaN	NaN	1.3	0.8958	0.0224	0.0206	0.0199	0.0205	0.0208
0.0	0.0	0.0	-1959.4858	538.5901	NaN	NaN	-0.3	0.8961	0.0222	0.0206	0.0199	0.0205	0.0208
0.0	0.0	0.0	103.5142	433.5901	NaN	NaN	0.8073	0.8969	0.022	0.0205	0.0197	0.0203	0.0206
0.0	0.0	0.0	-1408.4858	-128.4099	NaN	NaN	0.0836	0.8974	0.022	0.0205	0.0195	0.0201	0.0205
0.0	0.0	0.0	-1845.4858	3158.5901	NaN	NaN	1.3	0.8981	0.0218	0.0205	0.0192	0.0199	0.0205
0.0	0.0	0.0	191.5142	268.5901	NaN	NaN	0.5838	0.898	0.0218	0.0205	0.0191	0.02	0.0207
0.0	0.0	0.0	491.5142	3090.5901	NaN	NaN	0.8628	0.8984	0.0217	0.0205	0.0189	0.0198	0.0207
0.0	0.0	0.0	37.5142	2500.5901	NaN	NaN	0.9852	0.8974	0.0221	0.0206	0.0192	0.02	0.0207
0.0	0.0	0.0	-1993.4858	578.5901	NaN	NaN	-0.3	0.8972	0.0223	0.0205	0.0193	0.02	0.0207
0.0	0.0	0.0	-382.4858	1139.5901	NaN	NaN	1.3	0.8967	0.0224	0.0205	0.0195	0.0201	0.0208
0.0	0.0	0.0	-2514.4858	809.5901	NaN	NaN	-0.3	0.8964	0.0224	0.0205	0.0197	0.0202	0.0208
0.0	0.0	0.0	101.5142	1813.5901	NaN	NaN	0.947	0.8967	0.0223	0.0206	0.0196	0.0201	0.0208
0.0	0.0	0.0	-1193.4858	-623.4099	NaN	NaN	0.3431	0.8965	0.0223	0.0206	0.0196	0.0201	0.0208
0.0	0.0	0.0	-2398.4858	1914.5901	NaN	NaN	-0.3	0.8971	0.0221	0.0207	0.0194	0.0198	0.0208
0.0	0.0	0.0	-772.4858	2619.5901	NaN	NaN	1.3	0.8972	0.0221	0.0208	0.0194	0.0197	0.0209
0.0	0.0	0.0	-248.4858	-153.4099	NaN	NaN	0.3817	0.8974	0.022	0.0208	0.0194	0.0197	0.0208
0.0	0.0	0.0	-1785.4858	3009.5901	NaN	NaN	1.3	0.8976	0.0219	0.0207	0.0193	0.0197	0.0207
0.0	0.0	0.0	390.5142	-1416.4099	NaN	NaN	1.3	0.8977	0.0219	0.0207	0.0193	0.0197	0.0207
0.0	0.0	0.0	-1282.4858	2291.5901	NaN	NaN	1.3	0.8979	0.0218	0.0208	0.0191	0.0196	0.0208
0.0	0.0	0.0	-815.4858	1695.5901	NaN	NaN	1.3	0.8974	0.0219	0.0208	0.0192	0.0197	0.0209
0.0	0.0	0.0	-2491.4858	2342.5901	NaN	NaN	-0.3	0.8973	0.022	0.0207	0.0193	0.0198	0.0209
0.0	0.0	0.0	300.5142	1902.5901	NaN	NaN	0.8636	0.8967	0.0221	0.0208	0.0194	0.02	0.021
0.0	0.0	0.0	-2602.4858	1258.5901	NaN	NaN	-0.3	0.8965	0.0221	0.0208	0.0196	0.0201	0.0209
0.0	0.0	0.0	-607.4858	2663.5901	NaN	NaN	1.2955	0.8965	0.0221	0.0208	0.0196	0.0201	0.0209
0.0	0.0	0.0	-1429.4858	-1084.4099	NaN	NaN	0.4314	0.8964	0.0222	0.0207	0.0199	0.0201	0.0207
0.0	0.0	0.0	-1125.4858	1826.5901	NaN	NaN	1.3	0.8966	0.0221	0.0208	0.0197	0.0201	0.0207
0.0	0.0	0.0	411.5142	-1644.4099	NaN	NaN	1.3	0.8969	0.0219	0.0208	0.0198	0.02	0.0207
0.0	0.0	0.0	-1972.4858	954.5901	NaN	NaN	-0.3	0.8971	0.0218	0.0208	0.0197	0.0199	0.0207
0.0	0.0	0.0	-940.4858	1002.5901	NaN	NaN	1.3	0.8971	0.0218	0.0208	0.0197	0.0199	0.0207
0.0	0.0	0.0	-2088.4858	-248.4099	NaN	NaN	0.1063	0.897	0.0218	0.0208	0.0198	0.0199	0.0207
0.0	0.0	0.0	-1527.4858	-272.4099	NaN	NaN	0.1513	0.8968	0.0218	0.0209	0.0199	0.02	0.0207
0.0	0.0	0.0	-2433.4858	820.5901	NaN	NaN	-0.3	0.8974	0.0217	0.0208	0.0198	0.0197	0.0206
0.0	0.0	0.0	-2316.4858	-2024.4099	NaN	NaN	0.4664	0.8973	0.0216	0.0208	0.0198	0.0197	0.0207
0.0	0.0	0.0	-969.4858	1278.5901	NaN	NaN	1.3	0.8983	0.0212	0.0209	0.0192	0.0196	0.0207
0.0	0.0	0.0	-1040.4858	3667.5901	NaN	NaN	1.3	0.8984	0.0211	0.0209	0.019	0.0196	0.0209
0.0	0.0	0.0	-1583.4858	317.5901	NaN	NaN	-0.2509	0.8982	0.0213	0.0209	0.0191	0.0197	0.0209
0.0	0.0	0.0	-545.4858	4058.5901	NaN	NaN	1.1553	0.898	0.0213	0.0209	0.0191	0.0197	0.0209
0.0	0.0	0.0	-2848.4858	-119.4099	NaN	NaN	0.0402	0.8975	0.0217	0.0209	0.0193	0.0197	0.0209
0.0	0.0	0.0	-1937.4858	4120.5901	NaN	NaN	1.3	0.8982	0.0214	0.0209	0.0191	0.0195	0.0208
0.0	0.0	0.0	-2115.4858	992.5901	NaN	NaN	-0.3	0.8983	0.0214	0.0207	0.0192	0.0195	0.0208
0.0	0.0	0.0	-775.4858	-915.4099	NaN	NaN	0.5414	0.8986	0.0213	0.0207	0.0191	0.0195	0.0208
0.0	0.0	0.0	-571.4858	3548.5901	NaN	NaN	1.192	0.8985	0.0213	0.0208	0.019	0.0195	0.0209
0.0	0.0	0.0	-2634.4858	3562.5901	NaN	NaN	1.3	0.8984	0.0213	0.0209	0.019	0.0194	0.0209
0.0	0.0	0.0	-1937.4858	-1054.4099	NaN	NaN	0.3524	0.8986	0.0214	0.0206	0.0192	0.0194	0.0208
0.0	0.0	0.0	-2919.4858	-1209.4099	NaN	NaN	0.2929	0.899	0.0212	0.0206	0.0193	0.0193	0.0207
0.0	0.0	0.0	-1907.4858	385.5901	NaN	NaN	-0.2534	0.8991	0.0212	0.0207	0.0191	0.0192	0.0208
0.0	0.0	0.0	-1815.4858	1185.5901	NaN	NaN	-0.3	0.8996	0.021	0.0207	0.0187	0.0191	0.0209
0.0	0.0	0.0	-131.4858	-12.4099	NaN	NaN	0.0862	0.8997	0.021	0.0207	0.0186	0.0191	0.021
0.0	0.0	0.0	-1900.4858	891.5901	NaN	NaN	-0.3	0.9	0.021	0.0206	0.0184	0.0191	0.021
0.0	0.0	0.0	-387.4858	964.5901	NaN	NaN	1.3	0.8999	0.0209	0.0206	0.0182	0.0191	0.0212
0.0	0.0	0.0	-2535.4858	3488.5901	NaN	NaN	1.3	0.8999	0.0208	0.0206	0.018	0.019	0.0216
0.0	0.0	0.0	-46.4858	4196.5901	NaN	NaN	1.0112	0.8981	0.0213	0.021	0.0183	0.0192	0.022
0.0	0.0	0.0	-2356.4858	3325.5901	NaN	NaN	1.3	0.8977	0.0216	0.0209	0.0185	0.0195	0.0217
0.0	0.0	0.0	-4059.4858	44.5901	NaN	NaN	-0.0111	0.8973	0.0219	0.0208	0.0189	0.0197	0.0214
0.0	0.0	0.0	-2071.4858	2068.5901	NaN	NaN	-0.3	0.8973	0.022	0.0207	0.0189	0.0197	0.0214
0.0	0.0	0.0	-2346.4858	2277.5901	NaN	NaN	-0.3	0.8977	0.0217	0.0206	0.0189	0.0196	0.0215
0.0	0.0	0.0	185.5142	1663.5901	NaN	NaN	0.8997	0.8981	0.0213	0.0206	0.0187	0.0196	0.0216
0.0	0.0	0.0	-2328.4858	4053.5901	NaN	NaN	1.3	0.897	0.0216	0.0208	0.0189	0.0198	0.0219
0.0	0.0	0.0	-2916.4858	2099.5901	NaN	NaN	-0.3	0.8971	0.0216	0.0208	0.0188	0.0198	0.0218
0.0	0.0	0.0	-2769.4858	2691.5901	NaN	NaN	-0.3	0.8974	0.0216	0.0207	0.0189	0.0198	0.0216
0.0	0.0	0.0	-1094.4858	-2409.4099	NaN	NaN	0.6876	0.897	0.0217	0.0206	0.0192	0.02	0.0214
0.0	0.0	0.0	-3040.4858	1661.5901	NaN	NaN	-0.3	0.8977	0.0216	0.0204	0.019	0.0199	0.0214
0.0	0.0	0.0	-1926.4858	694.5901	NaN	NaN	-0.3	0.898	0.0215	0.0203	0.0188	0.0199	0.0214
0.0	0.0	0.0	-50.4858	1622.5901	NaN	NaN	1.0321	0.8976	0.0215	0.0204	0.0186	0.02	0.0218
0.0	0.0	0.0	-2704.4858	2383.5901	NaN	NaN	-0.3	0.8971	0.0217	0.0204	0.0186	0.0201	0.022
0.0	0.0	0.0	-250.4858	260.5901	NaN	NaN	1.3	0.8971	0.0217	0.0204	0.0187	0.0202	0.0219
0.0	0.0	0.0	-3197.4858	1092.5901	NaN	NaN	-0.3	0.8967	0.0218	0.0204	0.0188	0.0204	0.0219
0.0	0.0	0.0	-1401.4858	243.5901	NaN	NaN	-0.2104	0.8957	0.0221	0.0206	0.0189	0.0205	0.0221
0.0	0.0	0.0	-3521.4858	2408.5901	NaN	NaN	-0.3	0.8957	0.0222	0.0206	0.0191	0.0206	0.022
0.0	0.0	0.0	-2413.4858	2757.5901	NaN	NaN	1.3	0.895	0.0224	0.0208	0.019	0.0206	0.0222
0.0	0.0	0.0	-1595.4858	-2203.4099	NaN	NaN	0.58	0.8953	0.0223	0.0207	0.0191	0.0207	0.022
0.0	0.0	0.0	-1310.4858	2434.5901	NaN	NaN	1.3	0.8956	0.0222	0.0208	0.0187	0.0205	0.0222
0.0	0.0	0.0	682.5142	-486.4099	NaN	NaN	-0.3	0.8951	0.0223	0.0209	0.0187	0.0205	0.0224
0.0	0.0	0.0	-1211.4858	50.5901	NaN	NaN	-0.0436	0.8954	0.0222	0.0208	0.0188	0.0205	0.0223
0.0	0.0	0.0	-1564.4858	882.5901	NaN	NaN	-0.3	0.895	0.0224	0.0208	0.0189	0.0206	0.0222
0.0	0.0	0.0	-2145.4858	1417.5901	NaN	NaN	-0.3	0.8952	0.0225	0.0207	0.0188	0.0205	0.0222
0.0	0.0	0.0	78.5142	-1045.4099	NaN	NaN	1.0812	0.8954	0.0225	0.0207	0.0187	0.0204	0.0224
0.0	0.0	0.0	-827.4858	554.5901	NaN	NaN	-0.3	0.8961	0.0224	0.0205	0.0185	0.0202	0.0223
0.0	0.0	0.0	-3491.4858	777.5901	NaN	NaN	-0.2865	0.897	0.0223	0.0202	0.0183	0.02	0.0222
0.0	0.0	0.0	-431.4858	2402.5901	NaN	NaN	1.2189	0.8979	0.0224	0.0198	0.0179	0.0195	0.0224
0.0	0.0	0.0	-825.4858	8433.5901	NaN	NaN	1.1085	0.8937	0.0246	0.0204	0.0184	0.0192	0.0238
0.0	0.0	0.0	-1995.4858	1666.5901	NaN	NaN	-0.3	0.8958	0.0237	0.0202	0.0182	0.0192	0.0229
0.0	0.0	0.0	-2793.4858	2075.5901	NaN	NaN	-0.3	0.8974	0.0228	0.02	0.0183	0.0194	0.022
0.0	0.0	0.0	-1101.4858	181.5901	NaN	NaN	-0.1974	0.8971	0.0228	0.02	0.0185	0.0197	0.0218
0.0	0.0	0.0	-3196.4858	2659.5901	NaN	NaN	-0.3	0.8982	0.0226	0.0198	0.0183	0.0194	0.0217
0.0	0.0	0.0	-984.4858	2799.5901	NaN	NaN	1.3	0.8986	0.0227	0.0196	0.0181	0.0191	0.0219
0.0	0.0	0.0	-3057.4858	2907.5901	NaN	NaN	-0.3	0.8996	0.0226	0.0193	0.0179	0.0187	0.0218
0.0	0.0	0.0	-2282.4858	2726.5901	NaN	NaN	1.3	0.9001	0.0227	0.0192	0.0178	0.0183	0.0219
0.0	0.0	0.0	283.5142	4912.5901	NaN	NaN	0.9454	0.8984	0.0236	0.0195	0.018	0.0179	0.0226
0.0	0.0	0.0	-145.4858	4057.5901	NaN	NaN	1.0372	0.8978	0.0239	0.0198	0.0181	0.0181	0.0222
0.0	0.0	0.0	-3028.4858	572.5901	NaN	NaN	-0.2331	0.8995	0.0228	0.0196	0.018	0.0185	0.0215
0.0	0.0	0.0	-2524.4858	-1993.4099	NaN	NaN	0.4412	0.9005	0.0223	0.0194	0.018	0.0187	0.0212
0.0	0.0	0.0	-2588.4858	2019.5901	NaN	NaN	-0.3	0.8998	0.0229	0.0194	0.0179	0.0184	0.0217
0.0	0.0	0.0	-2646.4858	3856.5901	NaN	NaN	1.3	0.8993	0.0235	0.0193	0.0179	0.018	0.022
0.0	0.0	0.0	-214.4858	2645.5901	NaN	NaN	1.0882	0.8986	0.024	0.0194	0.0179	0.0179	0.0222
0.0	0.0	0.0	-1194.4858	534.5901	NaN	NaN	-0.3	0.8992	0.0238	0.0194	0.0178	0.0179	0.0219
0.0	0.0	0.0	-2555.4858	2760.5901	NaN	NaN	1.3	0.8993	0.0239	0.0194	0.0177	0.0176	0.022
0.0	0.0	0.0	-1919.4858	1371.5901	NaN	NaN	-0.3	0.8996	0.0238	0.0193	0.0177	0.0175	0.0221
0.0	0.0	0.0	-1415.4858	1672.5901	NaN	NaN	1.3	0.9001	0.0238	0.0193	0.0175	0.0171	0.0221
0.0	0.0	0.0	-254.4858	3209.5901	NaN	NaN	1.0861	0.8981	0.0248	0.0197	0.0178	0.0172	0.0225
0.0	0.0	0.0	-1849.4858	453.5901	NaN	NaN	-0.3	0.8998	0.0239	0.0195	0.0176	0.0174	0.0218
0.0	0.0	0.0	-2141.4858	2222.5901	NaN	NaN	1.3	0.8996	0.0242	0.0196	0.0175	0.0171	0.022
0.0	0.0	0.0	-2092.4858	2049.5901	NaN	NaN	-0.3	0.9015	0.0238	0.0192	0.0173	0.0167	0.0216
0.0	0.0	0.0	703.5142	3563.5901	NaN	NaN	0.8351	0.9004	0.0246	0.0194	0.0175	0.0162	0.0219
0.0	0.0	0.0	-2019.4858	3656.5901	NaN	NaN	1.3	0.9005	0.0249	0.0192	0.0176	0.0161	0.0216
0.0	0.0	0.0	-1043.4858	-460.4099	NaN	NaN	0.3061	0.9005	0.0249	0.0192	0.0177	0.0165	0.0213
0.0	0.0	0.0	-3682.4858	2399.5901	NaN	NaN	-0.3	0.9006	0.0247	0.0192	0.0177	0.0169	0.021
0.0	0.0	0.0	-1971.4858	1461.5901	NaN	NaN	-0.3	0.8996	0.025	0.0193	0.0178	0.017	0.0213
0.0	0.0	0.0	-3716.4858	1851.5901	NaN	NaN	-0.3	0.9024	0.0238	0.0188	0.0174	0.0168	0.0207
0.0	0.0	0.0	-925.4858	4460.5901	NaN	NaN	1.2618	0.9011	0.0249	0.019	0.0175	0.0161	0.0213
0.0	0.0	0.0	-1560.4858	2199.5901	NaN	NaN	1.3	0.9022	0.0249	0.0189	0.0173	0.0156	0.0211
0.0	0.0	0.0	-1492.4858	4446.5901	NaN	NaN	1.3	0.9008	0.0256	0.0191	0.0176	0.0155	0.0214
0.0	0.0	0.0	-439.4858	1197.5901	NaN	NaN	1.3	0.9011	0.0251	0.0191	0.0175	0.016	0.0211
0.0	0.0	0.0	-2732.4858	1460.5901	NaN	NaN	-0.3	0.9006	0.0247	0.0193	0.0174	0.0166	0.0214
0.0	0.0	0.0	-3908.4858	1024.5901	NaN	NaN	-0.3	0.9006	0.0245	0.0194	0.0173	0.0165	0.0218
0.0	0.0	0.0	-1782.4858	1802.5901	NaN	NaN	1.3	0.9023	0.0241	0.0191	0.0169	0.0156	0.0219
0.0	0.0	0.0	-3610.4858	5462.5901	NaN	NaN	1.3	0.9011	0.0249	0.0194	0.017	0.0151	0.0225
0.0	0.0	0.0	-1913.4858	1559.5901	NaN	NaN	-0.3	0.9017	0.0246	0.0194	0.0169	0.0152	0.0222
0.0	0.0	0.0	-1586.4858	2834.5901	NaN	NaN	1.3	0.9003	0.0249	0.0198	0.0171	0.0157	0.0222
0.0	0.0	0.0	-1410.4858	209.5901	NaN	NaN	-0.1745	0.8985	0.0248	0.0203	0.0174	0.0167	0.0222
0.0	0.0	0.0	-2630.4858	1274.5901	NaN	NaN	-0.3	0.8987	0.0245	0.0204	0.0173	0.0169	0.0222
0.0	0.0	0.0	-895.4858	-1158.4099	NaN	NaN	0.564	0.8993	0.0242	0.0203	0.0172	0.0167	0.0223
0.0	0.0	0.0	-1582.4858	3805.5901	NaN	NaN	1.3	0.9012	0.0242	0.0199	0.0169	0.0156	0.0222
0.0	0.0	0.0	-84.4858	2980.5901	NaN	NaN	1.0292	0.9011	0.0245	0.0197	0.0169	0.0153	0.0225
0.0	0.0	0.0	-1231.4858	3137.5901	NaN	NaN	1.3	0.9017	0.0243	0.0195	0.0168	0.0153	0.0222
0.0	0.0	0.0	-2396.4858	6473.5901	NaN	NaN	1.3	0.9003	0.0247	0.0199	0.017	0.0156	0.0224
0.0	0.0	0.0	-702.4858	2563.5901	NaN	NaN	1.3	0.9005	0.0243	0.0199	0.017	0.0159	0.0222
0.0	0.0	0.0	-1136.4858	301.5901	NaN	NaN	-0.3	0.9001	0.0239	0.0201	0.0172	0.0166	0.0221
0.0	0.0	0.0	-531.4858	14.5901	NaN	NaN	-0.0282	0.8992	0.0236	0.0205	0.0176	0.0172	0.0221
0.0	0.0	0.0	-1277.4858	1437.5901	NaN	NaN	1.3	0.898	0.0237	0.0207	0.0179	0.0177	0.022
0.0	0.0	0.0	-2365.4858	-623.4099	NaN	NaN	0.2086	0.8983	0.0233	0.0207	0.018	0.0179	0.0218
0.0	0.0	0.0	-2126.4858	2264.5901	NaN	NaN	1.3	0.8978	0.0234	0.0209	0.0181	0.0179	0.0219
0.0	0.0	0.0	-3938.4858	-359.4099	NaN	NaN	0.0836	0.9	0.0225	0.0204	0.0179	0.0178	0.0213
0.0	0.0	0.0	-1894.4858	-498.4099	NaN	NaN	0.2083	0.9008	0.022	0.0203	0.0177	0.0177	0.0214
0.0	0.0	0.0	-2752.4858	2732.5901	NaN	NaN	-0.3	0.9013	0.022	0.0203	0.0175	0.0174	0.0214
0.0	0.0	0.0	-1492.4858	4637.5901	NaN	NaN	1.3	0.8993	0.023	0.0209	0.0176	0.0172	0.022
0.0	0.0	0.0	-2696.4858	30.5901	NaN	NaN	-0.0115	0.9003	0.0221	0.0206	0.0176	0.0177	0.0217
0.0	0.0	0.0	-1208.4858	-2557.4099	NaN	NaN	0.6791	0.9007	0.0217	0.0203	0.0178	0.018	0.0214
0.0	0.0	0.0	-2119.4858	844.5901	NaN	NaN	-0.3	0.901	0.0217	0.0201	0.0176	0.018	0.0216
0.0	0.0	0.0	-2979.4858	3715.5901	NaN	NaN	1.3	0.9005	0.0221	0.0202	0.0175	0.0178	0.022
0.0	0.0	0.0	-2183.4858	3156.5901	NaN	NaN	1.3	0.8999	0.0223	0.0204	0.0176	0.0177	0.0222
0.0	0.0	0.0	-2993.4858	491.5901	NaN	NaN	-0.1965	0.8991	0.0223	0.0206	0.0179	0.0181	0.0221
0.0	0.0	0.0	-1938.4858	-523.4099	NaN	NaN	0.2126	0.9004	0.0218	0.0203	0.0177	0.0181	0.0217
0.0	0.0	0.0	102.5142	3136.5901	NaN	NaN	0.9684	0.8994	0.0222	0.0205	0.0176	0.018	0.0222
0.0	0.0	0.0	-3617.4858	2459.5901	NaN	NaN	-0.3	0.8989	0.0222	0.0207	0.0178	0.0182	0.0223
0.0	0.0	0.0	-2110.4858	2090.5901	NaN	NaN	-0.3	0.8992	0.0221	0.0207	0.0178	0.0182	0.0221
0.0	0.0	0.0	-2082.4858	124.5901	NaN	NaN	-0.0636	0.8996	0.0218	0.0206	0.0179	0.0184	0.0218
0.0	0.0	0.0	-809.4858	999.5901	NaN	NaN	1.3	0.8998	0.0218	0.0206	0.0178	0.0183	0.0217
0.0	0.0	0.0	-1714.4858	2014.5901	NaN	NaN	1.3	0.8999	0.0218	0.0206	0.0177	0.0181	0.0219
0.0	0.0	0.0	-1390.4858	365.5901	NaN	NaN	-0.3	0.8998	0.0217	0.0206	0.0178	0.0183	0.0218
0.0	0.0	0.0	-1852.4858	482.5901	NaN	NaN	-0.3	0.9003	0.0217	0.0204	0.0176	0.0182	0.0218
0.0	0.0	0.0	-3255.4858	382.5901	NaN	NaN	-0.1332	0.9004	0.0216	0.0202	0.0176	0.0182	0.022
0.0	0.0	0.0	-1976.4858	4523.5901	NaN	NaN	1.3	0.9011	0.0217	0.02	0.0173	0.0179	0.022
0.0	0.0	0.0	-2252.4858	4749.5901	NaN	NaN	1.3	0.9004	0.0219	0.0201	0.0174	0.018	0.0221
0.0	0.0	0.0	-1780.4858	968.5901	NaN	NaN	-0.3	0.9001	0.0217	0.0203	0.0177	0.0183	0.0219
0.0	0.0	0.0	-1032.4858	4217.5901	NaN	NaN	1.3	0.8988	0.0219	0.0207	0.018	0.0187	0.022
0.0	0.0	0.0	-3404.4858	1359.5901	NaN	NaN	-0.3	0.8986	0.0217	0.0207	0.0184	0.0189	0.0217
0.0	0.0	0.0	-2141.4858	-972.4099	NaN	NaN	0.3123	0.8991	0.0214	0.0205	0.0185	0.0189	0.0215
0.0	0.0	0.0	-2718.4858	-1321.4099	NaN	NaN	0.3271	0.8994	0.0212	0.0205	0.0186	0.019	0.0214
0.0	0.0	0.0	-1949.4858	4466.5901	NaN	NaN	1.3	0.9004	0.0209	0.0203	0.0181	0.0187	0.0215
0.0	0.0	0.0	-1383.4858	-174.4099	NaN	NaN	0.112	0.9002	0.0208	0.0203	0.018	0.0189	0.0218
0.0	0.0	0.0	-2857.4858	4677.5901	NaN	NaN	1.3	0.8997	0.021	0.0205	0.0179	0.0189	0.022
0.0	0.0	0.0	-586.4858	3038.5901	NaN	NaN	1.2392	0.8982	0.0214	0.0209	0.018	0.0191	0.0224
0.0	0.0	0.0	-4493.4858	484.5901	NaN	NaN	-0.1209	0.899	0.0209	0.0208	0.0182	0.0192	0.0219
0.0	0.0	0.0	-1488.4858	1536.5901	NaN	NaN	1.3	0.8983	0.0212	0.0209	0.0183	0.0192	0.0222
0.0	0.0	0.0	-4321.4858	464.5901	NaN	NaN	-0.1205	0.8986	0.0211	0.0208	0.0184	0.0192	0.0219
0.0	0.0	0.0	-1534.4858	3957.5901	NaN	NaN	1.3	0.8986	0.0212	0.0208	0.018	0.019	0.0223
0.0	0.0	0.0	-1702.4858	1806.5901	NaN	NaN	1.3	0.8985	0.0211	0.0207	0.0181	0.0192	0.0223
0.0	0.0	0.0	-1723.4858	3069.5901	NaN	NaN	1.3	0.8979	0.0213	0.0209	0.0182	0.0193	0.0224
0.0	0.0	0.0	-2106.4858	3202.5901	NaN	NaN	1.3	0.8973	0.0214	0.021	0.0183	0.0194	0.0225
0.0	0.0	0.0	-1192.4858	-5.4099	NaN	NaN	0.0045	0.8973	0.0213	0.021	0.0185	0.0196	0.0223
0.0	0.0	0.0	-503.4858	1551.5901	NaN	NaN	1.3	0.8967	0.0214	0.0211	0.0188	0.0197	0.0223
0.0	0.0	0.0	-2615.4858	-933.4099	NaN	NaN	0.263	0.8962	0.0216	0.0211	0.0191	0.0199	0.0222
0.0	0.0	0.0	-1690.4858	1592.5901	NaN	NaN	-0.3	0.8966	0.0215	0.0211	0.0188	0.0198	0.0222
0.0	0.0	0.0	-1831.4858	3188.5901	NaN	NaN	1.3	0.8965	0.0215	0.0212	0.0186	0.0198	0.0224
0.0	0.0	0.0	-2350.4858	1774.5901	NaN	NaN	-0.3	0.8963	0.0215	0.0212	0.0188	0.02	0.0222
0.0	0.0	0.0	-912.4858	-677.4099	NaN	NaN	0.4261	0.8963	0.0215	0.0211	0.0189	0.0201	0.0221
0.0	0.0	0.0	-2167.4858	194.5901	NaN	NaN	-0.0986	0.8966	0.0213	0.021	0.019	0.0202	0.022
0.0	0.0	0.0	-1105.4858	2638.5901	NaN	NaN	1.3	0.8962	0.0213	0.0211	0.019	0.0203	0.0221
0.0	0.0	0.0	-2773.4858	582.5901	NaN	NaN	-0.2659	0.8958	0.0212	0.0211	0.0193	0.0204	0.0221
0.0	0.0	0.0	-2340.4858	419.5901	NaN	NaN	-0.2184	0.8954	0.0214	0.0211	0.0195	0.0205	0.0221
0.0	0.0	0.0	-1797.4858	-371.4099	NaN	NaN	0.1712	0.8955	0.0214	0.0211	0.0196	0.0205	0.0219
0.0	0.0	0.0	-2156.4858	3118.5901	NaN	NaN	1.3	0.8959	0.0213	0.021	0.0193	0.0204	0.022
0.0	0.0	0.0	-2507.4858	-190.4099	NaN	NaN	0.0706	0.8961	0.0212	0.021	0.0193	0.0204	0.022
0.0	0.0	0.0	-2287.4858	2876.5901	NaN	NaN	1.3	0.8969	0.021	0.0209	0.0189	0.0202	0.022
0.0	0.0	0.0	198.5142	-291.4099	NaN	NaN	1.3	0.8966	0.0209	0.021	0.0191	0.0203	0.0221
0.0	0.0	0.0	551.5142	-105.4099	NaN	NaN	-0.2363	0.8967	0.0208	0.021	0.0192	0.0203	0.022
0.0	0.0	0.0	197.5142	571.5901	NaN	NaN	0.7432	0.896	0.0211	0.0211	0.0193	0.0203	0.0221
0.0	0.0	0.0	-2580.4858	-1145.4099	NaN	NaN	0.3074	0.896	0.0212	0.021	0.0195	0.0203	0.022
0.0	0.0	0.0	-1764.4858	915.5901	NaN	NaN	-0.3	0.8963	0.0211	0.021	0.0194	0.0202	0.022
0.0	0.0	0.0	-2644.4858	-1169.4099	NaN	NaN	0.3066	0.8968	0.021	0.0209	0.0193	0.0201	0.022
0.0	0.0	0.0	-2815.4858	2013.5901	NaN	NaN	-0.3	0.8971	0.0208	0.0209	0.0191	0.0201	0.022
0.0	0.0	0.0	-549.4858	5286.5901	NaN	NaN	1.116	0.8967	0.0211	0.0211	0.019	0.02	0.0221
0.0	0.0	0.0	-2458.4858	2364.5901	NaN	NaN	-0.3	0.8974	0.021	0.0209	0.0189	0.0199	0.0219
0.0	0.0	0.0	426.5142	110.5901	NaN	NaN	0.2059	0.8976	0.0209	0.0208	0.019	0.0199	0.0219
0.0	0.0	0.0	-621.4858	4201.5901	NaN	NaN	1.1736	0.8977	0.021	0.0209	0.0188	0.0197	0.0219
0.0	0.0	0.0	124.5142	877.5901	NaN	NaN	0.8757	0.897	0.0213	0.021	0.0191	0.0198	0.0219
0.0	0.0	0.0	-1464.4858	334.5901	NaN	NaN	-0.2961	0.8974	0.0213	0.0208	0.0192	0.0197	0.0216
0.0	0.0	0.0	-1031.4858	-871.4099	NaN	NaN	0.4579	0.897	0.0216	0.0208	0.0194	0.0197	0.0215
0.0	0.0	0.0	-2293.4858	1307.5901	NaN	NaN	-0.3	0.897	0.0216	0.0209	0.0192	0.0197	0.0217
0.0	0.0	0.0	-2024.4858	4297.5901	NaN	NaN	1.3	0.8969	0.0216	0.021	0.0191	0.0196	0.0218
0.0	0.0	0.0	-1463.4858	947.5901	NaN	NaN	-0.3	0.8969	0.0216	0.021	0.0192	0.0197	0.0217
0.0	0.0	0.0	-419.4858	1521.5901	NaN	NaN	1.3	0.8964	0.0218	0.0211	0.0193	0.0198	0.0217
0.0	0.0	0.0	-2025.4858	2194.5901	NaN	NaN	1.3	0.8961	0.0219	0.0212	0.0194	0.0197	0.0216
0.0	0.0	0.0	-2582.4858	1739.5901	NaN	NaN	-0.3	0.8969	0.0218	0.021	0.0194	0.0195	0.0214
0.0	0.0	0.0	-1896.4858	-1534.4099	NaN	NaN	0.4472	0.8972	0.0216	0.0208	0.0196	0.0195	0.0212
0.0	0.0	0.0	-580.4858	830.5901	NaN	NaN	1.3	0.8977	0.0215	0.0208	0.0195	0.0195	0.0211
0.0	0.0	0.0	-2632.4858	4166.5901	NaN	NaN	1.3	0.8973	0.0216	0.0209	0.0194	0.0196	0.0212
0.0	0.0	0.0	-3332.4858	3323.5901	NaN	NaN	-0.3	0.8969	0.0217	0.021	0.0195	0.0196	0.0213
0.0	0.0	0.0	-2945.4858	2519.5901	NaN	NaN	-0.3	0.897	0.0217	0.021	0.0196	0.0196	0.0211
0.0	0.0	0.0	-2872.4858	-436.4099	NaN	NaN	0.1319	0.8968	0.0218	0.0209	0.0199	0.0196	0.021
0.0	0.0	0.0	-1961.4858	869.5901	NaN	NaN	-0.3	0.897	0.0218	0.0209	0.0198	0.0196	0.0209
0.0	0.0	0.0	-1714.4858	2683.5901	NaN	NaN	1.3	0.897	0.0218	0.0211	0.0195	0.0196	0.021
0.0	0.0	0.0	-1399.4858	2332.5901	NaN	NaN	1.3	0.8969	0.0219	0.0211	0.0195	0.0197	0.0209
0.0	0.0	0.0	-1525.4858	1822.5901	NaN	NaN	1.3	0.8964	0.0221	0.0211	0.0198	0.0198	0.0209
0.0	0.0	0.0	-2521.4858	-496.4099	NaN	NaN	0.1645	0.8954	0.0224	0.0212	0.0202	0.02	0.0209
0.0	0.0	0.0	-3288.4858	2413.5901	NaN	NaN	-0.3	0.8954	0.0224	0.0212	0.0201	0.02	0.0209
0.0	0.0	0.0	-989.4858	1622.5901	NaN	NaN	1.3	0.8951	0.0224	0.0213	0.0202	0.0201	0.0209
0.0	0.0	0.0	-3308.4858	-410.4099	NaN	NaN	0.1104	0.8943	0.0226	0.0213	0.0205	0.0203	0.021
0.0	0.0	0.0	-1885.4858	-352.4099	NaN	NaN	0.1575	0.8941	0.0226	0.0214	0.0205	0.0203	0.021
0.0	0.0	0.0	-2451.4858	2401.5901	NaN	NaN	-0.3	0.8943	0.0225	0.0215	0.0203	0.0204	0.021
0.0	0.0	0.0	-3420.4858	5949.5901	NaN	NaN	1.3	0.895	0.0223	0.0215	0.02	0.0203	0.021
0.0	0.0	0.0	-1762.4858	-629.4099	NaN	NaN	0.2631	0.894	0.0225	0.0216	0.0204	0.0204	0.0211
0.0	0.0	0.0	-3549.4858	1371.5901	NaN	NaN	-0.3	0.894	0.0225	0.0217	0.0205	0.0204	0.0211
0.0	0.0	0.0	-2102.4858	1606.5901	NaN	NaN	-0.3	0.8937	0.0225	0.0218	0.0206	0.0204	0.0211
0.0	0.0	0.0	-2500.4858	854.5901	NaN	NaN	-0.3	0.8937	0.0224	0.0218	0.0208	0.0203	0.0211
0.0	0.0	0.0	-3231.4858	1040.5901	NaN	NaN	-0.3	0.8936	0.0224	0.0217	0.021	0.0204	0.021
0.0	0.0	0.0	-603.4858	-1527.4099	NaN	NaN	0.7168	0.8938	0.0223	0.0217	0.0209	0.0204	0.0209
0.0	0.0	0.0	-497.4858	901.5901	NaN	NaN	1.3	0.8936	0.0223	0.0217	0.0208	0.0205	0.021
0.0	0.0	0.0	-1495.4858	1680.5901	NaN	NaN	1.3	0.8935	0.0223	0.0218	0.0208	0.0206	0.021
0.0	0.0	0.0	-889.4858	2305.5901	NaN	NaN	1.3	0.8934	0.0224	0.0217	0.0207	0.0207	0.021
0.0	0.0	0.0	-2386.4858	2434.5901	NaN	NaN	1.3	0.8929	0.0226	0.0217	0.0209	0.0209	0.021
0.0	0.0	0.0	-1498.4858	1270.5901	NaN	NaN	-0.3	0.8932	0.0225	0.0216	0.0209	0.0209	0.021
0.0	0.0	0.0	-2384.4858	3500.5901	NaN	NaN	1.3	0.8932	0.0224	0.0215	0.021	0.0209	0.021
0.0	0.0	0.0	-2847.4858	2266.5901	NaN	NaN	-0.3	0.8931	0.0224	0.0215	0.0211	0.021	0.021
0.0	0.0	0.0	-1997.4858	3928.5901	NaN	NaN	1.3	0.8934	0.0222	0.0214	0.0212	0.0209	0.0209
0.0	0.0	0.0	-3340.4858	1227.5901	NaN	NaN	-0.3	0.8932	0.0222	0.0213	0.0215	0.0208	0.0209
0.0	0.0	0.0	-1391.4858	-1204.4099	NaN	NaN	0.464	0.8936	0.0221	0.0212	0.0217	0.0206	0.0208
0.0	0.0	0.0	-2146.4858	211.5901	NaN	NaN	-0.1094	0.8938	0.022	0.0211	0.0217	0.0206	0.0207
0.0	0.0	0.0	-4468.4858	1150.5901	NaN	NaN	-0.3	0.8941	0.0219	0.0211	0.0217	0.0205	0.0207
0.0	0.0	0.0	-2093.4858	1912.5901	NaN	NaN	-0.3	0.8946	0.0217	0.021	0.0215	0.0205	0.0207
0.0	0.0	0.0	-1769.4858	2026.5901	NaN	NaN	1.3	0.8946	0.0216	0.0209	0.0215	0.0206	0.0207
0.0	0.0	0.0	-1569.4858	755.5901	NaN	NaN	-0.3	0.8946	0.0216	0.0209	0.0215	0.0207	0.0207
0.0	0.0	0.0	-2008.4858	2221.5901	NaN	NaN	1.3	0.8943	0.0217	0.021	0.0215	0.0207	0.0208
0.0	0.0	0.0	-711.4858	3259.5901	NaN	NaN	1.2792	0.8937	0.0219	0.0211	0.0216	0.0209	0.0209
0.0	0.0	0.0	-2580.4858	393.5901	NaN	NaN	-0.18	0.8928	0.0222	0.0212	0.0218	0.021	0.0211
0.0	0.0	0.0	-1815.4858	2952.5901	NaN	NaN	1.3	0.8929	0.0222	0.0211	0.0218	0.021	0.021
0.0	0.0	0.0	-2255.4858	408.5901	NaN	NaN	-0.2212	0.8919	0.0225	0.0211	0.022	0.0212	0.0212
0.0	0.0	0.0	-58.4858	3366.5901	NaN	NaN	1.0177	0.8923	0.0225	0.021	0.0219	0.0213	0.0211
0.0	0.0	0.0	-1402.4858	1125.5901	NaN	NaN	-0.3	0.8914	0.0227	0.0211	0.0222	0.0214	0.0213
0.0	0.0	0.0	-1213.4858	2006.5901	NaN	NaN	1.3	0.8918	0.0227	0.021	0.022	0.0213	0.0211
0.0	0.0	0.0	-1841.4858	697.5901	NaN	NaN	-0.3	0.8917	0.0227	0.021	0.0221	0.0213	0.0212
0.0	0.0	0.0	-1368.4858	1298.5901	NaN	NaN	-0.3	0.892	0.0227	0.0209	0.0221	0.0213	0.0211
0.0	0.0	0.0	25.5142	500.5901	NaN	NaN	0.9515	0.892	0.0227	0.0209	0.0221	0.0213	0.0211
0.0	0.0	0.0	-1938.4858	785.5901	NaN	NaN	-0.3	0.892	0.0227	0.0209	0.0222	0.0212	0.0211
0.0	0.0	0.0	-1369.4858	-1082.4099	NaN	NaN	0.4415	0.8919	0.0227	0.0209	0.0221	0.0212	0.0211
0.0	0.0	0.0	-1920.4858	1390.5901	NaN	NaN	-0.3	0.8921	0.0227	0.0209	0.022	0.0212	0.0211
0.0	0.0	0.0	-2649.4858	1973.5901	NaN	NaN	-0.3	0.8919	0.0227	0.0209	0.0219	0.0213	0.0212
0.0	0.0	0.0	-675.4858	4899.5901	NaN	NaN	1.1599	0.8925	0.0226	0.0208	0.0217	0.0213	0.0211
0.0	0.0	0.0	-925.4858	2751.5901	NaN	NaN	1.3	0.8921	0.0228	0.0208	0.0217	0.0214	0.0211
0.0	0.0	0.0	-1200.4858	-396.4099	NaN	NaN	0.2482	0.8918	0.023	0.0208	0.0218	0.0215	0.0211
0.0	0.0	0.0	-856.4858	3741.5901	NaN	NaN	1.2969	0.8918	0.0232	0.0208	0.0217	0.0215	0.021
0.0	0.0	0.0	218.5142	1030.5901	NaN	NaN	0.8251	0.8915	0.0233	0.0208	0.0218	0.0216	0.0211
0.0	0.0	0.0	-283.4858	2196.5901	NaN	NaN	1.1482	0.8915	0.0234	0.0207	0.0217	0.0216	0.0211
0.0	0.0	0.0	-2182.4858	1648.5901	NaN	NaN	-0.3	0.8911	0.0235	0.0208	0.0219	0.0217	0.0211
0.0	0.0	0.0	-505.4858	3240.5901	NaN	NaN	1.1848	0.8912	0.0235	0.0208	0.0218	0.0217	0.0211
0.0	0.0	0.0	-988.4858	1747.5901	NaN	NaN	1.3	0.8908	0.0235	0.0209	0.0218	0.0217	0.0212
0.0	0.0	0.0	-683.4858	1485.5901	NaN	NaN	1.3	0.8913	0.0234	0.0209	0.0216	0.0216	0.0212
0.0	0.0	0.0	-2393.4858	1030.5901	NaN	NaN	-0.3	0.8909	0.0235	0.0209	0.0217	0.0216	0.0213
0.0	0.0	0.0	-594.4858	1578.5901	NaN	NaN	1.3	0.8917	0.0233	0.0208	0.0214	0.0216	0.0212
0.0	0.0	0.0	-691.4858	1902.5901	NaN	NaN	1.3	0.8914	0.0234	0.0208	0.0214	0.0217	0.0213
0.0	0.0	0.0	-1600.4858	2256.5901	NaN	NaN	1.3	0.8913	0.0235	0.0209	0.0214	0.0217	0.0212
0.0	0.0	0.0	-2583.4858	1587.5901	NaN	NaN	-0.3	0.8909	0.0236	0.0209	0.0216	0.0218	0.0212
0.0	0.0	0.0	-652.4858	-632.4099	NaN	NaN	0.4922	0.8904	0.0237	0.021	0.0217	0.0219	0.0212
0.0	0.0	0.0	-2495.4858	1207.5901	NaN	NaN	-0.3	0.8908	0.0237	0.021	0.0216	0.0219	0.021
0.0	0.0	0.0	49.5142	3839.5901	NaN	NaN	0.9873	0.8916	0.0236	0.0209	0.0214	0.0217	0.0208
0.0	0.0	0.0	-510.4858	1112.5901	NaN	NaN	1.3	0.8916	0.0236	0.021	0.0214	0.0216	0.0207
0.0	0.0	0.0	-407.4858	3700.5901	NaN	NaN	1.1237	0.8921	0.0236	0.0209	0.0213	0.0214	0.0206
0.0	0.0	0.0	-1442.4858	1580.5901	NaN	NaN	1.3	0.892	0.0237	0.0208	0.0216	0.0214	0.0204
0.0	0.0	0.0	-968.4858	1125.5901	NaN	NaN	1.3	0.8913	0.0238	0.0209	0.0219	0.0216	0.0205
0.0	0.0	0.0	-2713.4858	-40.4099	NaN	NaN	0.0147	0.8905	0.0236	0.0212	0.0222	0.0218	0.0207
0.0	0.0	0.0	-2282.4858	-824.4099	NaN	NaN	0.2653	0.8905	0.0234	0.0213	0.0223	0.0217	0.0208
0.0	0.0	0.0	-2811.4858	-650.4099	NaN	NaN	0.1879	0.8908	0.0234	0.0212	0.0222	0.0217	0.0207
0.0	0.0	0.0	-1387.4858	-94.4099	NaN	NaN	0.0637	0.8918	0.0234	0.021	0.0219	0.0215	0.0204
0.0	0.0	0.0	-221.4858	2734.5901	NaN	NaN	1.0881	0.8926	0.0233	0.0209	0.0215	0.0213	0.0203
0.0	0.0	0.0	-1739.4858	1330.5901	NaN	NaN	-0.3	0.8926	0.0234	0.0209	0.0215	0.0213	0.0204
0.0	0.0	0.0	-2405.4858	1446.5901	NaN	NaN	-0.3	0.8925	0.0233	0.0207	0.0217	0.0214	0.0203
0.0	0.0	0.0	-1845.4858	-136.4099	NaN	NaN	0.0688	0.8918	0.0235	0.0208	0.0219	0.0217	0.0204
0.0	0.0	0.0	-2573.4858	2143.5901	NaN	NaN	-0.3	0.8922	0.0233	0.0206	0.0218	0.0215	0.0204
0.0	0.0	0.0	-2980.4858	-583.4099	NaN	NaN	0.1637	0.8922	0.0233	0.0206	0.0219	0.0215	0.0205
0.0	0.0	0.0	-1637.4858	2888.5901	NaN	NaN	1.3	0.8927	0.0232	0.0205	0.0217	0.0215	0.0204
0.0	0.0	0.0	-810.4858	-5.4099	NaN	NaN	0.0066	0.8927	0.0232	0.0204	0.0217	0.0215	0.0204
0.0	0.0	0.0	-1056.4858	2877.5901	NaN	NaN	1.3	0.8934	0.0231	0.0204	0.0214	0.0213	0.0204
0.0	0.0	0.0	-1278.4858	4287.5901	NaN	NaN	1.3	0.8938	0.023	0.0203	0.0211	0.0212	0.0206
0.0	0.0	0.0	995.5142	2037.5901	NaN	NaN	0.6718	0.894	0.023	0.0203	0.021	0.0211	0.0207
0.0	0.0	0.0	-1467.4858	2627.5901	NaN	NaN	1.3	0.8934	0.0232	0.0201	0.0213	0.0213	0.0206
0.0	0.0	0.0	-962.4858	2269.5901	NaN	NaN	1.3	0.8938	0.0231	0.02	0.0214	0.0213	0.0204
0.0	0.0	0.0	-3078.4858	-785.4099	NaN	NaN	0.2033	0.8928	0.0234	0.0199	0.0218	0.0217	0.0204
0.0	0.0	0.0	-3490.4858	-1121.4099	NaN	NaN	0.2432	0.8921	0.0234	0.02	0.0219	0.0218	0.0207
0.0	0.0	0.0	-1145.4858	655.5901	NaN	NaN	-0.3	0.8928	0.0232	0.0199	0.0218	0.0217	0.0206
0.0	0.0	0.0	-1467.4858	-1098.4099	NaN	NaN	0.4281	0.8929	0.0231	0.0199	0.0217	0.0219	0.0206
0.0	0.0	0.0	738.5142	302.5901	NaN	NaN	0.2906	0.8928	0.023	0.02	0.0215	0.0218	0.0209
0.0	0.0	0.0	-2786.4858	2518.5901	NaN	NaN	-0.3	0.8935	0.0228	0.0198	0.0213	0.0217	0.021
0.0	0.0	0.0	-2167.4858	800.5901	NaN	NaN	-0.3	0.8937	0.0228	0.0196	0.0214	0.0216	0.0209
0.0	0.0	0.0	-1381.4858	1158.5901	NaN	NaN	-0.3	0.894	0.0228	0.0195	0.0215	0.0215	0.0207
0.0	0.0	0.0	-759.4858	1487.5901	NaN	NaN	1.3	0.8935	0.0231	0.0195	0.0218	0.0216	0.0205
0.0	0.0	0.0	-2332.4858	2993.5901	NaN	NaN	1.3	0.8941	0.023	0.0195	0.0218	0.0214	0.0202
0.0	0.0	0.0	-3428.4858	-706.4099	NaN	NaN	0.1708	0.8946	0.0228	0.0195	0.0218	0.0215	0.0199
0.0	0.0	0.0	-3221.4858	-1339.4099	NaN	NaN	0.2937	0.8945	0.0228	0.0197	0.0216	0.0216	0.0198
0.0	0.0	0.0	-4557.4858	2677.5901	NaN	NaN	-0.3	0.8927	0.0231	0.02	0.0219	0.0221	0.0202
0.0	0.0	0.0	-3626.4858	1086.5901	NaN	NaN	-0.3	0.8929	0.0233	0.0198	0.0217	0.0222	0.02
0.0	0.0	0.0	-2882.4858	735.5901	NaN	NaN	-0.3	0.8797	0.0263	0.0217	0.0241	0.0254	0.0227
0.0	0.0	0.0	-1938.4858	2907.5901	NaN	NaN	1.3	0.8956	0.0224	0.0188	0.022	0.0228	0.0184
