# Supplementary material for: DeepFRET, a software for rapid and automated single-molecule FRET data classification using deep learning
Source: eLife. 2020 Nov 3;9:e60404. doi: 10.7554/eLife.60404 (PMC7609065; doi:10.7554/eLife.60404)
Supplement: Figure 4—source data 1. [file elife-60404-fig4-data1.zip › Figure 4-source data 1/Fig_S4a/Traces/traces_all_n294/Traces_Fig2d_4mMAc_mov3_combined_tif_pair38.txt]

Exported by DeepFRET
Date: 2020-08-26, 18:13
Video filename: None
FRET pair #38
Bleaches at 126
D-Dexc-bg	A-Dexc-bg	A-Aexc-bg	D-Dexc-rw	A-Dexc-rw	A-Aexc-rw	S	E	p_bleached	p_aggregated	p_noisy	p_scrambled	p_static	p_dynamic
0.0	0.0	0.0	41669.182	6601.6704	NaN	NaN	0.1368	0.0308	0.833	0.0222	0.0442	0.0401	0.0297
0.0	0.0	0.0	43311.182	7150.6704	NaN	NaN	0.1417	0.0259	0.8449	0.0212	0.0405	0.0376	0.0298
0.0	0.0	0.0	38917.182	10990.6704	NaN	NaN	0.2202	0.0248	0.8579	0.0197	0.0362	0.0343	0.0271
0.0	0.0	0.0	43579.182	8523.6704	NaN	NaN	0.1636	0.025	0.8576	0.0201	0.0359	0.0339	0.0274
0.0	0.0	0.0	43215.182	8777.6704	NaN	NaN	0.1688	0.0252	0.8553	0.0206	0.0362	0.034	0.0287
0.0	0.0	0.0	40772.182	5615.6704	NaN	NaN	0.1211	0.0258	0.8544	0.021	0.0362	0.0338	0.0287
0.0	0.0	0.0	41226.182	8336.6704	NaN	NaN	0.1682	0.0262	0.8506	0.0213	0.0372	0.0352	0.0295
0.0	0.0	0.0	44069.182	7985.6704	NaN	NaN	0.1534	0.0264	0.8482	0.0215	0.0378	0.0363	0.0298
0.0	0.0	0.0	41905.182	5454.6704	NaN	NaN	0.1152	0.0267	0.8468	0.0216	0.0381	0.0368	0.0301
0.0	0.0	0.0	42646.182	6152.6704	NaN	NaN	0.1261	0.027	0.8473	0.0218	0.0378	0.0363	0.0298
0.0	0.0	0.0	46735.182	8211.6704	NaN	NaN	0.1494	0.0271	0.8451	0.0219	0.0384	0.0372	0.0303
0.0	0.0	0.0	39099.182	6592.6704	NaN	NaN	0.1443	0.0278	0.8446	0.0221	0.0384	0.037	0.0302
0.0	0.0	0.0	48127.182	6679.6704	NaN	NaN	0.1219	0.0279	0.8426	0.022	0.039	0.0378	0.0307
0.0	0.0	0.0	42622.182	7422.6704	NaN	NaN	0.1483	0.0287	0.8396	0.0221	0.0398	0.0391	0.0306
0.0	0.0	0.0	40628.182	8110.6704	NaN	NaN	0.1664	0.028	0.8438	0.022	0.0384	0.038	0.0297
0.0	0.0	0.0	45362.182	7648.6704	NaN	NaN	0.1443	0.0289	0.8425	0.0217	0.0393	0.038	0.0296
0.0	0.0	0.0	46428.182	4355.6704	NaN	NaN	0.0858	0.0301	0.8466	0.0219	0.0377	0.0356	0.0281
0.0	0.0	0.0	45384.182	7140.6704	NaN	NaN	0.1359	0.0289	0.8474	0.0218	0.0378	0.0359	0.0282
0.0	0.0	0.0	47037.182	9683.6704	NaN	NaN	0.1707	0.0275	0.8491	0.0216	0.0371	0.0362	0.0285
0.0	0.0	0.0	48698.182	7867.6704	NaN	NaN	0.1391	0.027	0.8497	0.0215	0.0367	0.0365	0.0285
0.0	0.0	0.0	40427.182	6517.6704	NaN	NaN	0.1388	0.027	0.8484	0.0216	0.0371	0.0373	0.0287
0.0	0.0	0.0	42207.182	6581.6704	NaN	NaN	0.1349	0.0268	0.848	0.0217	0.037	0.0375	0.0289
0.0	0.0	0.0	33816.182	3179.6704	NaN	NaN	0.0859	0.0267	0.8479	0.0219	0.0369	0.0376	0.029
0.0	0.0	0.0	47302.182	8086.6704	NaN	NaN	0.146	0.0264	0.8478	0.0221	0.0368	0.0376	0.0294
0.0	0.0	0.0	41243.182	9860.6704	NaN	NaN	0.193	0.0267	0.8461	0.0223	0.0372	0.0382	0.0295
0.0	0.0	0.0	43475.182	8055.6704	NaN	NaN	0.1563	0.0258	0.8505	0.0224	0.0355	0.0365	0.0293
0.0	0.0	0.0	41492.182	10153.6704	NaN	NaN	0.1966	0.0264	0.8476	0.0226	0.0364	0.0375	0.0296
0.0	0.0	0.0	39332.182	7562.6704	NaN	NaN	0.1613	0.0257	0.8498	0.0227	0.0355	0.0367	0.0297
0.0	0.0	0.0	40737.182	5243.6704	NaN	NaN	0.114	0.0256	0.8515	0.0228	0.0348	0.036	0.0293
0.0	0.0	0.0	44880.182	9004.6704	NaN	NaN	0.1671	0.0255	0.8504	0.0228	0.0349	0.0366	0.0298
0.0	0.0	0.0	45993.182	6032.6704	NaN	NaN	0.116	0.0253	0.8538	0.0229	0.0334	0.0353	0.0293
0.0	0.0	0.0	36823.182	7240.6704	NaN	NaN	0.1643	0.0252	0.8559	0.023	0.0323	0.0344	0.0292
0.0	0.0	0.0	47112.182	7758.6704	NaN	NaN	0.1414	0.0249	0.8581	0.023	0.0313	0.0337	0.029
0.0	0.0	0.0	41752.182	11007.6704	NaN	NaN	0.2086	0.0253	0.8549	0.0235	0.0316	0.0348	0.0299
0.0	0.0	0.0	40561.182	7788.6704	NaN	NaN	0.1611	0.0254	0.855	0.0237	0.031	0.0348	0.03
0.0	0.0	0.0	43595.182	6670.6704	NaN	NaN	0.1327	0.0264	0.8488	0.024	0.0322	0.0373	0.0313
0.0	0.0	0.0	42334.182	10364.6704	NaN	NaN	0.1967	0.0267	0.8475	0.0244	0.0317	0.0377	0.032
0.0	0.0	0.0	43430.182	5273.6704	NaN	NaN	0.1083	0.0276	0.8429	0.0249	0.0319	0.0394	0.0333
0.0	0.0	0.0	44211.182	5638.6704	NaN	NaN	0.1131	0.0285	0.8375	0.0255	0.032	0.0415	0.035
0.0	0.0	0.0	42649.182	6500.6704	NaN	NaN	0.1323	0.0294	0.8329	0.0261	0.0317	0.0433	0.0368
0.0	0.0	0.0	40326.182	6227.6704	NaN	NaN	0.1338	0.0299	0.8278	0.0267	0.0316	0.0453	0.0387
0.0	0.0	0.0	39088.182	9161.6704	NaN	NaN	0.1899	0.0305	0.8227	0.0273	0.0317	0.0473	0.0405
0.0	0.0	0.0	38810.182	4400.6704	NaN	NaN	0.1018	0.0307	0.8192	0.0277	0.0316	0.0488	0.0421
0.0	0.0	0.0	40167.182	6995.6704	NaN	NaN	0.1483	0.0306	0.8176	0.028	0.0314	0.0494	0.043
0.0	0.0	0.0	38671.182	6448.6704	NaN	NaN	0.1429	0.0306	0.8164	0.0282	0.0313	0.0498	0.0437
0.0	0.0	0.0	42982.182	4730.6704	NaN	NaN	0.0991	0.0306	0.8144	0.0283	0.0315	0.0506	0.0446
0.0	0.0	0.0	38794.182	3787.6704	NaN	NaN	0.089	0.0308	0.8132	0.0282	0.0316	0.0512	0.045
0.0	0.0	0.0	38695.182	3782.6704	NaN	NaN	0.0891	0.0305	0.8118	0.0282	0.0319	0.0518	0.0458
0.0	0.0	0.0	42070.182	8600.6704	NaN	NaN	0.1697	0.0301	0.8125	0.0281	0.0318	0.0516	0.0459
0.0	0.0	0.0	38219.182	7453.6704	NaN	NaN	0.1632	0.0299	0.8115	0.0281	0.032	0.0521	0.0464
0.0	0.0	0.0	36677.182	5883.6704	NaN	NaN	0.1382	0.0298	0.8123	0.0281	0.032	0.0517	0.0461
0.0	0.0	0.0	32302.182	4674.6704	NaN	NaN	0.1264	0.0296	0.8127	0.028	0.032	0.0516	0.0461
0.0	0.0	0.0	39844.182	4852.6704	NaN	NaN	0.1086	0.0293	0.8132	0.028	0.032	0.0513	0.0462
0.0	0.0	0.0	37554.182	4585.6704	NaN	NaN	0.1088	0.0292	0.8128	0.0281	0.0321	0.0514	0.0463
0.0	0.0	0.0	39554.182	4724.6704	NaN	NaN	0.1067	0.029	0.8136	0.0281	0.032	0.0511	0.0463
0.0	0.0	0.0	39848.182	7545.6704	NaN	NaN	0.1592	0.0287	0.8139	0.028	0.032	0.0509	0.0464
0.0	0.0	0.0	35376.182	6642.6704	NaN	NaN	0.1581	0.0282	0.8162	0.0281	0.0317	0.0499	0.0459
0.0	0.0	0.0	36164.182	6587.6704	NaN	NaN	0.1541	0.0278	0.8196	0.0279	0.0314	0.0485	0.0449
0.0	0.0	0.0	37420.182	5031.6704	NaN	NaN	0.1185	0.0274	0.8222	0.0277	0.0313	0.0473	0.0441
0.0	0.0	0.0	39071.182	4760.6704	NaN	NaN	0.1086	0.0269	0.8268	0.0276	0.0308	0.0453	0.0426
0.0	0.0	0.0	33993.182	5557.6704	NaN	NaN	0.1405	0.0268	0.8297	0.0276	0.0305	0.044	0.0414
0.0	0.0	0.0	32735.182	8757.6704	NaN	NaN	0.2111	0.027	0.8318	0.0276	0.0302	0.0431	0.0404
0.0	0.0	0.0	33714.182	7128.6704	NaN	NaN	0.1745	0.027	0.8352	0.0274	0.0296	0.0418	0.039
0.0	0.0	0.0	37300.182	7521.6704	NaN	NaN	0.1678	0.0273	0.837	0.0271	0.0292	0.0411	0.0383
0.0	0.0	0.0	38159.182	3016.6704	NaN	NaN	0.0733	0.0276	0.8391	0.0267	0.0287	0.0405	0.0375
0.0	0.0	0.0	40320.182	6147.6704	NaN	NaN	0.1323	0.0278	0.8412	0.0261	0.0282	0.0399	0.0368
0.0	0.0	0.0	35785.182	4788.6704	NaN	NaN	0.118	0.028	0.844	0.0256	0.0275	0.0391	0.0357
0.0	0.0	0.0	42619.182	4739.6704	NaN	NaN	0.1001	0.028	0.8463	0.0252	0.0269	0.0385	0.0351
0.0	0.0	0.0	36692.182	5486.6704	NaN	NaN	0.1301	0.028	0.8477	0.0248	0.0266	0.0382	0.0346
0.0	0.0	0.0	41328.182	8981.6704	NaN	NaN	0.1785	0.0277	0.8504	0.0244	0.026	0.0377	0.0338
0.0	0.0	0.0	39224.182	7511.6704	NaN	NaN	0.1607	0.0276	0.8521	0.024	0.0257	0.0376	0.0331
0.0	0.0	0.0	38575.182	4338.6704	NaN	NaN	0.1011	0.0273	0.8545	0.0235	0.0249	0.0372	0.0325
0.0	0.0	0.0	37968.182	7515.6704	NaN	NaN	0.1652	0.0271	0.8558	0.0232	0.0244	0.0371	0.0323
0.0	0.0	0.0	36871.182	3811.6704	NaN	NaN	0.0937	0.0267	0.8568	0.0229	0.0243	0.037	0.0323
0.0	0.0	0.0	33331.182	6579.6704	NaN	NaN	0.1649	0.0264	0.8572	0.0227	0.0242	0.0372	0.0323
0.0	0.0	0.0	34679.182	4706.6704	NaN	NaN	0.1195	0.0263	0.8565	0.0226	0.0243	0.0376	0.0327
0.0	0.0	0.0	36650.182	4633.6704	NaN	NaN	0.1122	0.0264	0.8545	0.0228	0.0248	0.0381	0.0334
0.0	0.0	0.0	34615.182	5804.6704	NaN	NaN	0.1436	0.0266	0.8529	0.0229	0.0252	0.0384	0.034
0.0	0.0	0.0	37036.182	4261.6704	NaN	NaN	0.1032	0.0269	0.8494	0.0234	0.026	0.0391	0.0352
0.0	0.0	0.0	38087.182	860.6704	NaN	NaN	0.0221	0.0273	0.8468	0.0237	0.0266	0.0393	0.0362
0.0	0.0	0.0	34278.182	5488.6704	NaN	NaN	0.138	0.0276	0.8431	0.0242	0.0275	0.0399	0.0377
0.0	0.0	0.0	36505.182	7570.6704	NaN	NaN	0.1718	0.0279	0.8423	0.0244	0.0276	0.0394	0.0384
0.0	0.0	0.0	37203.182	5839.6704	NaN	NaN	0.1357	0.028	0.8412	0.0246	0.0278	0.0393	0.0391
0.0	0.0	0.0	36445.182	10686.6704	NaN	NaN	0.2267	0.0281	0.8412	0.0246	0.0276	0.039	0.0396
0.0	0.0	0.0	37690.182	4105.6704	NaN	NaN	0.0982	0.0281	0.842	0.0246	0.0273	0.0384	0.0397
0.0	0.0	0.0	40936.182	8228.6704	NaN	NaN	0.1674	0.0278	0.8431	0.0246	0.027	0.0375	0.04
0.0	0.0	0.0	37466.182	3716.6704	NaN	NaN	0.0902	0.0275	0.8444	0.0246	0.0268	0.0368	0.0397
0.0	0.0	0.0	38439.182	8891.6704	NaN	NaN	0.1879	0.0271	0.8455	0.0248	0.0267	0.0361	0.0398
0.0	0.0	0.0	34251.182	3199.6704	NaN	NaN	0.0854	0.0267	0.8479	0.0246	0.0264	0.0354	0.0389
0.0	0.0	0.0	35254.182	4024.6704	NaN	NaN	0.1025	0.0263	0.85	0.0246	0.0262	0.0349	0.038
0.0	0.0	0.0	39658.182	6510.6704	NaN	NaN	0.141	0.0261	0.8509	0.0247	0.0262	0.0345	0.0376
0.0	0.0	0.0	36408.182	3654.6704	NaN	NaN	0.0912	0.0257	0.8533	0.0244	0.026	0.0341	0.0366
0.0	0.0	0.0	39108.182	8810.6704	NaN	NaN	0.1839	0.0253	0.8555	0.0243	0.0256	0.0335	0.0358
0.0	0.0	0.0	35202.182	7930.6704	NaN	NaN	0.1839	0.0249	0.8576	0.0237	0.0253	0.0334	0.0351
0.0	0.0	0.0	31868.182	6599.6704	NaN	NaN	0.1716	0.0242	0.8633	0.0229	0.0241	0.0326	0.0329
0.0	0.0	0.0	38987.182	6665.6704	NaN	NaN	0.146	0.0236	0.8661	0.0223	0.0234	0.0323	0.0322
0.0	0.0	0.0	39297.182	2733.6704	NaN	NaN	0.065	0.0233	0.8678	0.0218	0.0231	0.0322	0.0317
0.0	0.0	0.0	39338.182	6857.6704	NaN	NaN	0.1484	0.0229	0.8713	0.0214	0.0223	0.0316	0.0305
0.0	0.0	0.0	40646.182	4307.6704	NaN	NaN	0.0958	0.0227	0.8707	0.0213	0.0224	0.0319	0.0309
0.0	0.0	0.0	35050.182	5812.6704	NaN	NaN	0.1422	0.0228	0.8709	0.0213	0.0224	0.0318	0.0308
0.0	0.0	0.0	31609.182	6527.6704	NaN	NaN	0.1712	0.0226	0.8719	0.0211	0.0222	0.0316	0.0306
0.0	0.0	0.0	37712.182	5819.6704	NaN	NaN	0.1337	0.0225	0.8719	0.0211	0.0222	0.0315	0.0308
0.0	0.0	0.0	35883.182	3247.6704	NaN	NaN	0.083	0.0223	0.8735	0.021	0.0219	0.031	0.0302
0.0	0.0	0.0	34652.182	6606.6704	NaN	NaN	0.1601	0.0221	0.8741	0.021	0.0218	0.0306	0.0303
0.0	0.0	0.0	40224.182	5774.6704	NaN	NaN	0.1255	0.0222	0.8737	0.0211	0.0219	0.0305	0.0305
0.0	0.0	0.0	34543.182	6871.6704	NaN	NaN	0.1659	0.022	0.8751	0.021	0.0217	0.0301	0.03
0.0	0.0	0.0	35251.182	4492.6704	NaN	NaN	0.113	0.0218	0.8772	0.021	0.0214	0.0294	0.0292
0.0	0.0	0.0	34884.182	6389.6704	NaN	NaN	0.1548	0.0218	0.878	0.0209	0.0213	0.029	0.0291
0.0	0.0	0.0	34459.182	2595.6704	NaN	NaN	0.07	0.0214	0.8816	0.0206	0.0207	0.0278	0.0279
0.0	0.0	0.0	34817.182	7585.6704	NaN	NaN	0.1789	0.0211	0.8835	0.0203	0.0204	0.0271	0.0276
0.0	0.0	0.0	34218.182	3080.6704	NaN	NaN	0.0826	0.021	0.8855	0.0201	0.02	0.0264	0.027
0.0	0.0	0.0	41064.182	4668.6704	NaN	NaN	0.1021	0.0209	0.8863	0.0201	0.0197	0.0259	0.0271
0.0	0.0	0.0	36157.182	5412.6704	NaN	NaN	0.1302	0.0208	0.8863	0.02	0.0197	0.0259	0.0273
0.0	0.0	0.0	33552.182	8685.6704	NaN	NaN	0.2056	0.0209	0.8862	0.02	0.0198	0.0258	0.0274
0.0	0.0	0.0	35420.182	4982.6704	NaN	NaN	0.1233	0.0211	0.8849	0.02	0.0201	0.0261	0.0277
0.0	0.0	0.0	34769.182	3854.6704	NaN	NaN	0.0998	0.0216	0.8835	0.0202	0.0203	0.0263	0.0281
0.0	0.0	0.0	36472.182	4085.6704	NaN	NaN	0.1007	0.022	0.8822	0.0204	0.0205	0.0263	0.0286
0.0	0.0	0.0	32891.182	4661.6704	NaN	NaN	0.1241	0.0226	0.8785	0.0208	0.0212	0.0268	0.0302
0.0	0.0	0.0	31454.182	6309.6704	NaN	NaN	0.1671	0.0233	0.876	0.0211	0.0217	0.0271	0.0308
0.0	0.0	0.0	32223.182	9033.6704	NaN	NaN	0.219	0.0237	0.8739	0.0215	0.0221	0.0278	0.031
0.0	0.0	0.0	38253.182	3068.6704	NaN	NaN	0.0743	0.0235	0.8755	0.0216	0.0219	0.0277	0.0298
0.0	0.0	0.0	31946.182	5346.6704	NaN	NaN	0.1434	0.023	0.8807	0.0208	0.021	0.0268	0.0276
0.0	0.0	0.0	29356.182	5399.6704	NaN	NaN	0.1554	0.0215	0.8863	0.02	0.0203	0.0257	0.0261
0.0	0.0	0.0	32479.182	5418.6704	NaN	NaN	0.143	0.0199	0.8916	0.0192	0.0201	0.0251	0.0242
0.0	0.0	0.0	30046.182	6590.6704	NaN	NaN	0.1799	0.0239	0.8674	0.0224	0.0254	0.0311	0.0297
0.0	0.0	0.0	36640.182	5081.6704	NaN	NaN	0.1218	0.0605	0.7982	0.0294	0.0296	0.0471	0.0353
0.0	0.0	0.0	2941.182	-1265.3296	NaN	NaN	-0.3	0.7594	0.1176	0.0263	0.0198	0.0375	0.0394
0.0	0.0	0.0	-784.818	861.6704	NaN	NaN	1.3	0.8684	0.0441	0.0208	0.019	0.0229	0.0248
0.0	0.0	0.0	-485.818	-768.3296	NaN	NaN	0.6126	0.8668	0.0427	0.0208	0.0203	0.0247	0.0247
0.0	0.0	0.0	515.182	-1440.3296	NaN	NaN	1.3	0.8695	0.0389	0.0208	0.021	0.0249	0.0248
0.0	0.0	0.0	1940.182	-453.3296	NaN	NaN	-0.3	0.8766	0.0333	0.0198	0.0217	0.025	0.0236
0.0	0.0	0.0	-1230.818	-453.3296	NaN	NaN	0.2692	0.883	0.0285	0.0188	0.0222	0.025	0.0224
0.0	0.0	0.0	477.182	-674.3296	NaN	NaN	1.3	0.8881	0.0253	0.0186	0.0222	0.024	0.0218
0.0	0.0	0.0	-1360.818	-1652.3296	NaN	NaN	0.5484	0.8914	0.0234	0.0189	0.0218	0.0228	0.0218
0.0	0.0	0.0	-1647.818	2193.6704	NaN	NaN	1.3	0.8933	0.0222	0.019	0.0214	0.0223	0.0218
0.0	0.0	0.0	-2871.818	-2200.3296	NaN	NaN	0.4338	0.8935	0.022	0.0192	0.0213	0.0223	0.0218
0.0	0.0	0.0	-1240.818	-471.3296	NaN	NaN	0.2753	0.8952	0.0213	0.019	0.0211	0.0222	0.0212
0.0	0.0	0.0	-214.818	1413.6704	NaN	NaN	1.1792	0.8955	0.0212	0.019	0.021	0.0223	0.0211
0.0	0.0	0.0	-1448.818	-1727.3296	NaN	NaN	0.5438	0.8953	0.0212	0.0192	0.021	0.0224	0.021
0.0	0.0	0.0	1136.182	14.6704	NaN	NaN	0.0127	0.896	0.0209	0.0191	0.021	0.0224	0.0207
0.0	0.0	0.0	1379.182	857.6704	NaN	NaN	0.3834	0.8959	0.0207	0.0191	0.0211	0.0226	0.0206
0.0	0.0	0.0	-19.818	-894.3296	NaN	NaN	0.9783	0.8951	0.0209	0.0193	0.0213	0.0227	0.0206
0.0	0.0	0.0	-1018.818	-2613.3296	NaN	NaN	0.7195	0.8944	0.0212	0.0195	0.0214	0.0228	0.0207
0.0	0.0	0.0	-1244.818	-2084.3296	NaN	NaN	0.6261	0.8939	0.0215	0.0197	0.0215	0.0228	0.0207
0.0	0.0	0.0	323.182	731.6704	NaN	NaN	0.6936	0.8936	0.0216	0.0197	0.0216	0.0228	0.0206
0.0	0.0	0.0	-8.818	-2446.3296	NaN	NaN	0.9964	0.8938	0.0217	0.0197	0.0216	0.0228	0.0204
0.0	0.0	0.0	53.182	-1306.3296	NaN	NaN	1.0424	0.8943	0.0214	0.0197	0.0216	0.0228	0.0202
0.0	0.0	0.0	-883.818	-903.3296	NaN	NaN	0.5055	0.8949	0.0213	0.0196	0.0215	0.0227	0.0199
0.0	0.0	0.0	-700.818	-1420.3296	NaN	NaN	0.6696	0.8956	0.0212	0.0195	0.0214	0.0226	0.0197
0.0	0.0	0.0	515.182	-958.3296	NaN	NaN	1.3	0.8967	0.0211	0.0192	0.0213	0.0224	0.0193
0.0	0.0	0.0	955.182	541.6704	NaN	NaN	0.3619	0.8972	0.021	0.0191	0.0213	0.0223	0.019
0.0	0.0	0.0	818.182	29.6704	NaN	NaN	0.035	0.897	0.0212	0.0191	0.0215	0.0222	0.019
0.0	0.0	0.0	425.182	1595.6704	NaN	NaN	0.7896	0.8966	0.0213	0.0192	0.0219	0.0222	0.0189
0.0	0.0	0.0	1380.182	-450.3296	NaN	NaN	-0.3	0.8953	0.0217	0.0195	0.0224	0.0222	0.0189
0.0	0.0	0.0	707.182	2408.6704	NaN	NaN	0.773	0.8951	0.0219	0.0197	0.0224	0.022	0.0188
0.0	0.0	0.0	720.182	-915.3296	NaN	NaN	1.3	0.894	0.0225	0.02	0.0225	0.022	0.0189
0.0	0.0	0.0	434.182	-3790.3296	NaN	NaN	1.1294	0.8933	0.023	0.0202	0.0225	0.0218	0.0192
0.0	0.0	0.0	390.182	-779.3296	NaN	NaN	1.3	0.8925	0.0232	0.0203	0.0227	0.0219	0.0194
0.0	0.0	0.0	1737.182	658.6704	NaN	NaN	0.2749	0.8917	0.0236	0.0203	0.0228	0.022	0.0196
0.0	0.0	0.0	-1131.818	-2781.3296	NaN	NaN	0.7108	0.8911	0.0241	0.0204	0.0226	0.0219	0.0198
0.0	0.0	0.0	40.182	-683.3296	NaN	NaN	1.0625	0.8909	0.0242	0.0206	0.0225	0.0218	0.02
0.0	0.0	0.0	1039.182	419.6704	NaN	NaN	0.2877	0.8911	0.0242	0.0207	0.0225	0.0216	0.02
0.0	0.0	0.0	-739.818	311.6704	NaN	NaN	-0.3	0.8922	0.0238	0.0207	0.0222	0.0213	0.0198
0.0	0.0	0.0	-1201.818	1938.6704	NaN	NaN	1.3	0.8937	0.0231	0.0207	0.0219	0.0212	0.0194
0.0	0.0	0.0	442.182	1383.6704	NaN	NaN	0.7578	0.8946	0.0228	0.0206	0.0219	0.0209	0.0192
0.0	0.0	0.0	-837.818	-195.3296	NaN	NaN	0.1891	0.8944	0.0229	0.0207	0.0219	0.0209	0.0192
0.0	0.0	0.0	-420.818	-596.3296	NaN	NaN	0.5863	0.8942	0.023	0.0208	0.0219	0.0209	0.0193
0.0	0.0	0.0	-2223.818	3.6704	NaN	NaN	-0.0017	0.8939	0.023	0.0208	0.0219	0.021	0.0194
0.0	0.0	0.0	-827.818	1836.6704	NaN	NaN	1.3	0.8935	0.023	0.0209	0.022	0.0211	0.0196
0.0	0.0	0.0	1280.182	-1749.3296	NaN	NaN	1.3	0.8935	0.023	0.0208	0.0219	0.021	0.0196
0.0	0.0	0.0	991.182	484.6704	NaN	NaN	0.3284	0.8933	0.0229	0.0209	0.022	0.0212	0.0197
0.0	0.0	0.0	-620.818	1741.6704	NaN	NaN	1.3	0.8932	0.0227	0.021	0.022	0.0213	0.0198
0.0	0.0	0.0	1142.182	1386.6704	NaN	NaN	0.5483	0.8927	0.0227	0.0212	0.0221	0.0214	0.0199
0.0	0.0	0.0	2713.182	1834.6704	NaN	NaN	0.4034	0.8922	0.0229	0.0213	0.0221	0.0215	0.02
0.0	0.0	0.0	1269.182	-1091.3296	NaN	NaN	-0.3	0.8919	0.023	0.0213	0.0221	0.0216	0.0201
0.0	0.0	0.0	584.182	-47.3296	NaN	NaN	-0.0882	0.8916	0.0231	0.0214	0.0221	0.0217	0.0201
0.0	0.0	0.0	156.182	1566.6704	NaN	NaN	0.9093	0.8914	0.0231	0.0214	0.0221	0.0217	0.0201
0.0	0.0	0.0	-91.818	-1207.3296	NaN	NaN	0.9293	0.8912	0.0233	0.0213	0.0222	0.0218	0.0202
0.0	0.0	0.0	1117.182	329.6704	NaN	NaN	0.2279	0.8913	0.0233	0.0212	0.0221	0.0219	0.0202
0.0	0.0	0.0	928.182	-1914.3296	NaN	NaN	1.3	0.8913	0.0234	0.0211	0.0222	0.0219	0.0202
0.0	0.0	0.0	-664.818	4531.6704	NaN	NaN	1.1719	0.8912	0.0234	0.021	0.0222	0.022	0.0202
0.0	0.0	0.0	1377.182	-2361.3296	NaN	NaN	1.3	0.8907	0.0235	0.021	0.0224	0.0221	0.0203
0.0	0.0	0.0	669.182	-1302.3296	NaN	NaN	1.3	0.891	0.0235	0.0209	0.0223	0.022	0.0203
0.0	0.0	0.0	-699.818	-468.3296	NaN	NaN	0.4009	0.8911	0.0235	0.0208	0.0223	0.0219	0.0203
0.0	0.0	0.0	1853.182	2122.6704	NaN	NaN	0.5339	0.8918	0.0234	0.0206	0.0221	0.0219	0.0202
0.0	0.0	0.0	-99.818	2187.6704	NaN	NaN	1.0478	0.8918	0.0235	0.0205	0.0221	0.0218	0.0203
0.0	0.0	0.0	-1013.818	1026.6704	NaN	NaN	1.3	0.8918	0.0235	0.0204	0.0221	0.0218	0.0204
0.0	0.0	0.0	-1249.818	1724.6704	NaN	NaN	1.3	0.8916	0.0236	0.0204	0.0222	0.0218	0.0205
0.0	0.0	0.0	4145.182	243.6704	NaN	NaN	0.0555	0.8917	0.0236	0.0203	0.0221	0.0218	0.0204
0.0	0.0	0.0	103.182	-797.3296	NaN	NaN	1.1486	0.8915	0.0237	0.0204	0.0221	0.0217	0.0205
0.0	0.0	0.0	1031.182	765.6704	NaN	NaN	0.4261	0.8916	0.0238	0.0203	0.0221	0.0217	0.0205
0.0	0.0	0.0	-506.818	-1287.3296	NaN	NaN	0.7175	0.8911	0.0239	0.0204	0.0221	0.0218	0.0206
0.0	0.0	0.0	1193.182	2478.6704	NaN	NaN	0.675	0.8914	0.0238	0.0203	0.0221	0.0219	0.0205
0.0	0.0	0.0	-1005.818	2488.6704	NaN	NaN	1.3	0.8912	0.0239	0.0203	0.022	0.0219	0.0206
0.0	0.0	0.0	1573.182	709.6704	NaN	NaN	0.3109	0.8912	0.0239	0.0203	0.0221	0.022	0.0205
0.0	0.0	0.0	1705.182	124.6704	NaN	NaN	0.0681	0.8912	0.0239	0.0204	0.022	0.022	0.0205
0.0	0.0	0.0	1347.182	-1378.3296	NaN	NaN	1.3	0.8909	0.0239	0.0205	0.0221	0.0221	0.0206
0.0	0.0	0.0	1228.182	417.6704	NaN	NaN	0.2538	0.8908	0.024	0.0205	0.0221	0.0221	0.0205
0.0	0.0	0.0	-728.818	488.6704	NaN	NaN	-0.3	0.8907	0.024	0.0205	0.0221	0.0221	0.0205
0.0	0.0	0.0	1119.182	-1710.3296	NaN	NaN	1.3	0.8907	0.0241	0.0206	0.0221	0.0221	0.0205
0.0	0.0	0.0	30.182	3235.6704	NaN	NaN	0.9908	0.891	0.0239	0.0205	0.0221	0.0221	0.0203
0.0	0.0	0.0	-698.818	1970.6704	NaN	NaN	1.3	0.8909	0.024	0.0205	0.0221	0.0222	0.0203
0.0	0.0	0.0	997.182	3281.6704	NaN	NaN	0.767	0.8902	0.0241	0.0207	0.0222	0.0222	0.0205
0.0	0.0	0.0	1043.182	-1371.3296	NaN	NaN	1.3	0.8895	0.0242	0.021	0.0224	0.0222	0.0207
0.0	0.0	0.0	89.182	-2297.3296	NaN	NaN	1.0404	0.8897	0.0242	0.021	0.0224	0.0222	0.0206
0.0	0.0	0.0	422.182	29.6704	NaN	NaN	0.0657	0.8897	0.0241	0.021	0.0224	0.0222	0.0205
0.0	0.0	0.0	591.182	1748.6704	NaN	NaN	0.7473	0.8898	0.0241	0.021	0.0225	0.0222	0.0205
0.0	0.0	0.0	843.182	-2275.3296	NaN	NaN	1.3	0.8898	0.0241	0.021	0.0224	0.0222	0.0205
0.0	0.0	0.0	-1188.818	-1110.3296	NaN	NaN	0.4829	0.8898	0.0241	0.0211	0.0224	0.0221	0.0205
0.0	0.0	0.0	-2027.818	-1614.3296	NaN	NaN	0.4432	0.8897	0.0241	0.0211	0.0225	0.0221	0.0205
0.0	0.0	0.0	-1379.818	-618.3296	NaN	NaN	0.3095	0.8898	0.0241	0.0211	0.0225	0.022	0.0205
0.0	0.0	0.0	1206.182	-1353.3296	NaN	NaN	1.3	0.89	0.024	0.021	0.0225	0.022	0.0205
0.0	0.0	0.0	-1175.818	-65.3296	NaN	NaN	0.0526	0.8902	0.0239	0.021	0.0224	0.0219	0.0205
0.0	0.0	0.0	-654.818	-328.3296	NaN	NaN	0.334	0.8903	0.0239	0.021	0.0224	0.0219	0.0206
0.0	0.0	0.0	87.182	-2408.3296	NaN	NaN	1.0376	0.8903	0.0238	0.021	0.0224	0.0218	0.0206
0.0	0.0	0.0	-741.818	-2300.3296	NaN	NaN	0.7562	0.8904	0.0237	0.021	0.0224	0.0218	0.0206
0.0	0.0	0.0	-1046.818	1044.6704	NaN	NaN	-0.3	0.8905	0.0236	0.0211	0.0224	0.0218	0.0206
0.0	0.0	0.0	-795.818	-1979.3296	NaN	NaN	0.7132	0.8906	0.0234	0.0211	0.0224	0.0218	0.0207
0.0	0.0	0.0	350.182	671.6704	NaN	NaN	0.6573	0.8907	0.0233	0.021	0.0225	0.0218	0.0206
0.0	0.0	0.0	-203.818	2571.6704	NaN	NaN	1.0861	0.8909	0.0232	0.021	0.0225	0.0218	0.0206
0.0	0.0	0.0	-1047.818	827.6704	NaN	NaN	-0.3	0.891	0.0231	0.021	0.0225	0.0217	0.0207
0.0	0.0	0.0	-640.818	-2353.3296	NaN	NaN	0.786	0.8912	0.0229	0.021	0.0225	0.0217	0.0206
0.0	0.0	0.0	1361.182	-480.3296	NaN	NaN	-0.3	0.8913	0.0229	0.021	0.0226	0.0217	0.0206
0.0	0.0	0.0	-1141.818	1189.6704	NaN	NaN	1.3	0.8915	0.0228	0.0209	0.0225	0.0217	0.0206
0.0	0.0	0.0	-461.818	-3173.3296	NaN	NaN	0.873	0.8914	0.0227	0.021	0.0225	0.0217	0.0207
0.0	0.0	0.0	85.182	-3598.3296	NaN	NaN	1.0242	0.8917	0.0226	0.021	0.0225	0.0216	0.0207
0.0	0.0	0.0	-681.818	-327.3296	NaN	NaN	0.3244	0.8922	0.0224	0.0208	0.0225	0.0215	0.0206
0.0	0.0	0.0	-1319.818	-905.3296	NaN	NaN	0.4069	0.8924	0.0223	0.0208	0.0224	0.0215	0.0205
0.0	0.0	0.0	-503.818	7.6704	NaN	NaN	-0.0155	0.8923	0.0223	0.0208	0.0224	0.0215	0.0206
0.0	0.0	0.0	-567.818	-3064.3296	NaN	NaN	0.8437	0.8923	0.0223	0.0209	0.0224	0.0215	0.0206
0.0	0.0	0.0	-1586.818	51.6704	NaN	NaN	-0.0337	0.8925	0.0223	0.0209	0.0223	0.0214	0.0206
0.0	0.0	0.0	-1305.818	-2056.3296	NaN	NaN	0.6116	0.8929	0.0222	0.0209	0.0222	0.0212	0.0206
0.0	0.0	0.0	834.182	1238.6704	NaN	NaN	0.5976	0.8931	0.0222	0.0208	0.0222	0.0211	0.0205
0.0	0.0	0.0	-726.818	-161.3296	NaN	NaN	0.1816	0.8931	0.0222	0.0209	0.0222	0.0211	0.0205
0.0	0.0	0.0	-316.818	2357.6704	NaN	NaN	1.1552	0.8931	0.0223	0.0209	0.0222	0.0211	0.0205
0.0	0.0	0.0	-1276.818	-170.3296	NaN	NaN	0.1177	0.8929	0.0223	0.021	0.0222	0.0211	0.0206
0.0	0.0	0.0	-976.818	-4.3296	NaN	NaN	0.0044	0.893	0.0223	0.021	0.0222	0.021	0.0206
0.0	0.0	0.0	1976.182	-2234.3296	NaN	NaN	1.3	0.8929	0.0223	0.021	0.0222	0.0211	0.0205
0.0	0.0	0.0	-33.818	1154.6704	NaN	NaN	1.0302	0.8929	0.0223	0.0209	0.0222	0.0211	0.0205
0.0	0.0	0.0	1739.182	1012.6704	NaN	NaN	0.368	0.8926	0.0224	0.021	0.0222	0.0212	0.0205
0.0	0.0	0.0	-826.818	-2719.3296	NaN	NaN	0.7668	0.8926	0.0224	0.021	0.0222	0.0212	0.0205
0.0	0.0	0.0	-2975.818	-2322.3296	NaN	NaN	0.4383	0.8925	0.0225	0.0211	0.0222	0.0212	0.0205
0.0	0.0	0.0	-1662.818	-2781.3296	NaN	NaN	0.6258	0.8926	0.0224	0.0212	0.0221	0.0211	0.0206
0.0	0.0	0.0	-852.818	-1547.3296	NaN	NaN	0.6447	0.8929	0.0224	0.0212	0.0221	0.021	0.0205
0.0	0.0	0.0	-56.818	-3806.3296	NaN	NaN	0.9853	0.8928	0.0225	0.0211	0.0221	0.021	0.0205
0.0	0.0	0.0	-1114.818	875.6704	NaN	NaN	-0.3	0.8928	0.0225	0.021	0.0221	0.021	0.0205
0.0	0.0	0.0	-475.818	-1179.3296	NaN	NaN	0.7125	0.8928	0.0226	0.0209	0.0221	0.0211	0.0206
0.0	0.0	0.0	-274.818	-2174.3296	NaN	NaN	0.8878	0.893	0.0226	0.0207	0.0221	0.0211	0.0205
0.0	0.0	0.0	-2962.818	1568.6704	NaN	NaN	-0.3	0.8929	0.0227	0.0207	0.0221	0.0211	0.0205
0.0	0.0	0.0	-283.818	-2738.3296	NaN	NaN	0.9061	0.8928	0.0227	0.0207	0.0221	0.0211	0.0206
0.0	0.0	0.0	-718.818	-1630.3296	NaN	NaN	0.694	0.893	0.0227	0.0206	0.022	0.0211	0.0205
0.0	0.0	0.0	-1357.818	2033.6704	NaN	NaN	1.3	0.8931	0.0228	0.0204	0.022	0.0212	0.0205
0.0	0.0	0.0	-2591.818	1704.6704	NaN	NaN	-0.3	0.8931	0.0228	0.0205	0.022	0.0211	0.0205
0.0	0.0	0.0	-1381.818	-3631.3296	NaN	NaN	0.7244	0.8932	0.0228	0.0205	0.022	0.021	0.0205
0.0	0.0	0.0	-973.818	-276.3296	NaN	NaN	0.221	0.8932	0.0228	0.0204	0.022	0.0212	0.0204
0.0	0.0	0.0	-716.818	1439.6704	NaN	NaN	1.3	0.8933	0.0229	0.0203	0.022	0.0212	0.0204
0.0	0.0	0.0	-466.818	-2865.3296	NaN	NaN	0.8599	0.8931	0.0229	0.0204	0.0219	0.0212	0.0205
0.0	0.0	0.0	-797.818	-982.3296	NaN	NaN	0.5518	0.8933	0.0229	0.0203	0.0219	0.0212	0.0204
0.0	0.0	0.0	-727.818	540.6704	NaN	NaN	-0.3	0.8935	0.023	0.0202	0.0218	0.0212	0.0203
0.0	0.0	0.0	-641.818	-547.3296	NaN	NaN	0.4603	0.8934	0.023	0.0201	0.0218	0.0212	0.0204
0.0	0.0	0.0	-400.818	2469.6704	NaN	NaN	1.1937	0.8934	0.0231	0.02	0.0218	0.0213	0.0204
0.0	0.0	0.0	1059.182	-984.3296	NaN	NaN	-0.3	0.8932	0.0232	0.02	0.0218	0.0213	0.0204
0.0	0.0	0.0	-1011.818	95.6704	NaN	NaN	-0.1044	0.8932	0.0232	0.0201	0.0218	0.0213	0.0204
0.0	0.0	0.0	1911.182	-270.3296	NaN	NaN	-0.1647	0.8931	0.0233	0.0201	0.0218	0.0213	0.0204
0.0	0.0	0.0	763.182	-2320.3296	NaN	NaN	1.3	0.8931	0.0232	0.0202	0.0217	0.0213	0.0205
0.0	0.0	0.0	-1661.818	-680.3296	NaN	NaN	0.2905	0.893	0.0232	0.0202	0.0218	0.0214	0.0205
0.0	0.0	0.0	1162.182	-188.3296	NaN	NaN	-0.1934	0.8931	0.0232	0.0201	0.0218	0.0214	0.0204
0.0	0.0	0.0	121.182	1212.6704	NaN	NaN	0.9091	0.8928	0.0233	0.0201	0.0219	0.0215	0.0205
0.0	0.0	0.0	472.182	3421.6704	NaN	NaN	0.8787	0.8928	0.0234	0.0199	0.022	0.0215	0.0204
0.0	0.0	0.0	842.182	2883.6704	NaN	NaN	0.774	0.8928	0.0234	0.02	0.0219	0.0214	0.0204
0.0	0.0	0.0	-439.818	371.6704	NaN	NaN	-0.3	0.8928	0.0234	0.0201	0.0219	0.0214	0.0204
0.0	0.0	0.0	145.182	-399.3296	NaN	NaN	1.3	0.893	0.0233	0.0201	0.0219	0.0214	0.0204
0.0	0.0	0.0	-498.818	-1658.3296	NaN	NaN	0.7688	0.8929	0.0232	0.0203	0.0218	0.0214	0.0204
0.0	0.0	0.0	-310.818	-1271.3296	NaN	NaN	0.8035	0.8928	0.0231	0.0204	0.0218	0.0214	0.0204
0.0	0.0	0.0	-765.818	-3599.3296	NaN	NaN	0.8246	0.8927	0.0231	0.0206	0.0218	0.0213	0.0205
0.0	0.0	0.0	-1281.818	-1234.3296	NaN	NaN	0.4906	0.893	0.023	0.0205	0.0218	0.0213	0.0204
0.0	0.0	0.0	-641.818	-432.3296	NaN	NaN	0.4025	0.8936	0.0228	0.0203	0.0217	0.0212	0.0203
0.0	0.0	0.0	-182.818	-2235.3296	NaN	NaN	0.9244	0.8942	0.0227	0.0202	0.0216	0.0212	0.0202
0.0	0.0	0.0	560.182	-846.3296	NaN	NaN	1.3	0.8944	0.0227	0.02	0.0216	0.0212	0.0201
0.0	0.0	0.0	-1657.818	803.6704	NaN	NaN	-0.3	0.8943	0.0227	0.0201	0.0216	0.0212	0.0201
0.0	0.0	0.0	799.182	-351.3296	NaN	NaN	-0.3	0.8942	0.0228	0.0201	0.0216	0.0212	0.0201
0.0	0.0	0.0	-2895.818	-673.3296	NaN	NaN	0.1887	0.8941	0.0228	0.0202	0.0216	0.0211	0.0202
0.0	0.0	0.0	-1908.818	831.6704	NaN	NaN	-0.3	0.894	0.0228	0.0202	0.0217	0.0211	0.0202
0.0	0.0	0.0	-1706.818	-82.3296	NaN	NaN	0.046	0.8943	0.0228	0.0201	0.0216	0.0211	0.0201
0.0	0.0	0.0	2453.182	-990.3296	NaN	NaN	-0.3	0.894	0.0229	0.02	0.0217	0.0212	0.0202
0.0	0.0	0.0	154.182	-648.3296	NaN	NaN	1.3	0.8935	0.023	0.0202	0.0218	0.0213	0.0202
0.0	0.0	0.0	-439.818	-2801.3296	NaN	NaN	0.8643	0.893	0.023	0.0204	0.0218	0.0213	0.0204
0.0	0.0	0.0	-1213.818	-1166.3296	NaN	NaN	0.49	0.8931	0.023	0.0204	0.0218	0.0213	0.0204
0.0	0.0	0.0	-1124.818	1429.6704	NaN	NaN	1.3	0.8933	0.023	0.0202	0.0218	0.0214	0.0203
0.0	0.0	0.0	901.182	1077.6704	NaN	NaN	0.5446	0.8933	0.023	0.0202	0.0218	0.0214	0.0203
0.0	0.0	0.0	1892.182	-1542.3296	NaN	NaN	-0.3	0.8927	0.0231	0.0203	0.0219	0.0216	0.0204
0.0	0.0	0.0	210.182	252.6704	NaN	NaN	0.5459	0.8923	0.0232	0.0204	0.022	0.0217	0.0205
0.0	0.0	0.0	-1929.818	-463.3296	NaN	NaN	0.1936	0.8925	0.0232	0.0204	0.0219	0.0216	0.0205
0.0	0.0	0.0	-286.818	178.6704	NaN	NaN	-0.3	0.8926	0.0231	0.0204	0.0219	0.0216	0.0205
0.0	0.0	0.0	1548.182	-666.3296	NaN	NaN	-0.3	0.8927	0.0231	0.0203	0.0218	0.0216	0.0204
0.0	0.0	0.0	-2004.818	-132.3296	NaN	NaN	0.0619	0.8928	0.0231	0.0203	0.0218	0.0216	0.0204
0.0	0.0	0.0	708.182	1168.6704	NaN	NaN	0.6227	0.893	0.0231	0.0202	0.0217	0.0216	0.0204
0.0	0.0	0.0	-297.818	2358.6704	NaN	NaN	1.1445	0.8928	0.0232	0.0202	0.0218	0.0217	0.0204
0.0	0.0	0.0	-808.818	-514.3296	NaN	NaN	0.3887	0.8927	0.0232	0.0203	0.0218	0.0217	0.0205
0.0	0.0	0.0	-458.818	2021.6704	NaN	NaN	1.2936	0.8926	0.0231	0.0203	0.0218	0.0217	0.0205
0.0	0.0	0.0	956.182	-1240.3296	NaN	NaN	1.3	0.8924	0.0231	0.0204	0.0218	0.0217	0.0205
0.0	0.0	0.0	-549.818	189.6704	NaN	NaN	-0.3	0.8925	0.023	0.0205	0.0218	0.0216	0.0206
0.0	0.0	0.0	-1335.818	-2882.3296	NaN	NaN	0.6833	0.8928	0.0229	0.0205	0.0218	0.0215	0.0205
0.0	0.0	0.0	-159.818	300.6704	NaN	NaN	1.3	0.8928	0.0229	0.0205	0.0219	0.0215	0.0205
0.0	0.0	0.0	-2064.818	-1848.3296	NaN	NaN	0.4723	0.8929	0.0228	0.0205	0.0219	0.0214	0.0204
0.0	0.0	0.0	-18.818	-488.3296	NaN	NaN	0.9629	0.8928	0.0228	0.0205	0.0219	0.0215	0.0204
0.0	0.0	0.0	-1341.818	-2260.3296	NaN	NaN	0.6275	0.8927	0.0228	0.0206	0.0219	0.0214	0.0205
0.0	0.0	0.0	-1508.818	-1726.3296	NaN	NaN	0.5336	0.8927	0.0228	0.0206	0.0219	0.0214	0.0205
0.0	0.0	0.0	-383.818	-2144.3296	NaN	NaN	0.8482	0.8928	0.0228	0.0206	0.0219	0.0214	0.0205
0.0	0.0	0.0	-1562.818	-478.3296	NaN	NaN	0.2343	0.8929	0.0228	0.0205	0.0218	0.0215	0.0206
0.0	0.0	0.0	202.182	-108.3296	NaN	NaN	-0.3	0.8928	0.0228	0.0205	0.0218	0.0215	0.0206
0.0	0.0	0.0	-47.818	-1269.3296	NaN	NaN	0.9637	0.893	0.0228	0.0204	0.0217	0.0215	0.0206
0.0	0.0	0.0	-725.818	-770.3296	NaN	NaN	0.5149	0.8927	0.0229	0.0204	0.0218	0.0215	0.0206
0.0	0.0	0.0	-478.818	-1029.3296	NaN	NaN	0.6825	0.8929	0.0229	0.0203	0.0217	0.0215	0.0206
0.0	0.0	0.0	207.182	665.6704	NaN	NaN	0.7626	0.8928	0.0229	0.0203	0.0217	0.0215	0.0207
0.0	0.0	0.0	-612.818	-1413.3296	NaN	NaN	0.6975	0.8926	0.023	0.0203	0.0218	0.0216	0.0207
0.0	0.0	0.0	251.182	1942.6704	NaN	NaN	0.8855	0.8925	0.0231	0.0203	0.0218	0.0216	0.0207
0.0	0.0	0.0	-1761.818	-853.3296	NaN	NaN	0.3263	0.8928	0.023	0.0203	0.0217	0.0215	0.0207
0.0	0.0	0.0	2445.182	510.6704	NaN	NaN	0.1728	0.8928	0.023	0.0201	0.0218	0.0216	0.0207
0.0	0.0	0.0	403.182	1053.6704	NaN	NaN	0.7233	0.8925	0.023	0.0201	0.0219	0.0217	0.0207
0.0	0.0	0.0	-412.818	2501.6704	NaN	NaN	1.1976	0.8922	0.0231	0.0202	0.0219	0.0218	0.0207
0.0	0.0	0.0	-1669.818	-1666.3296	NaN	NaN	0.4995	0.8921	0.0231	0.0205	0.0218	0.0218	0.0208
0.0	0.0	0.0	-1908.818	-1079.3296	NaN	NaN	0.3612	0.8922	0.023	0.0205	0.0217	0.0217	0.0208
0.0	0.0	0.0	-183.818	-221.3296	NaN	NaN	0.5463	0.8924	0.023	0.0205	0.0217	0.0217	0.0208
0.0	0.0	0.0	-1226.818	-1362.3296	NaN	NaN	0.5262	0.8929	0.0228	0.0203	0.0216	0.0216	0.0207
0.0	0.0	0.0	1375.182	392.6704	NaN	NaN	0.2221	0.8928	0.0228	0.0202	0.0217	0.0217	0.0207
0.0	0.0	0.0	840.182	-481.3296	NaN	NaN	-0.3	0.8925	0.023	0.0202	0.0218	0.0219	0.0207
0.0	0.0	0.0	-945.818	3851.6704	NaN	NaN	1.3	0.892	0.0231	0.0203	0.0219	0.0219	0.0208
0.0	0.0	0.0	-2302.818	-2027.3296	NaN	NaN	0.4682	0.8921	0.0231	0.0204	0.0217	0.0218	0.0209
0.0	0.0	0.0	-1349.818	-1179.3296	NaN	NaN	0.4663	0.8922	0.023	0.0205	0.0217	0.0218	0.0209
0.0	0.0	0.0	-744.818	114.6704	NaN	NaN	-0.182	0.8922	0.023	0.0204	0.0217	0.0218	0.0209
0.0	0.0	0.0	-1908.818	495.6704	NaN	NaN	-0.3	0.8925	0.0229	0.0203	0.0217	0.0217	0.0209
0.0	0.0	0.0	-362.818	1857.6704	NaN	NaN	1.2427	0.8924	0.023	0.0203	0.0217	0.0218	0.0209
0.0	0.0	0.0	-1065.818	-564.3296	NaN	NaN	0.3462	0.8922	0.023	0.0204	0.0217	0.0218	0.0209
0.0	0.0	0.0	-1216.818	219.6704	NaN	NaN	-0.2203	0.8921	0.0231	0.0204	0.0217	0.0218	0.021
0.0	0.0	0.0	-944.818	-1571.3296	NaN	NaN	0.6245	0.8924	0.023	0.0204	0.0216	0.0217	0.0209
0.0	0.0	0.0	1064.182	-313.3296	NaN	NaN	-0.3	0.8922	0.023	0.0203	0.0217	0.0218	0.0209
0.0	0.0	0.0	-3206.818	228.6704	NaN	NaN	-0.0768	0.8924	0.023	0.0203	0.0216	0.0218	0.0209
0.0	0.0	0.0	-883.818	851.6704	NaN	NaN	-0.3	0.8922	0.0231	0.0203	0.0217	0.0219	0.0209
0.0	0.0	0.0	-969.818	989.6704	NaN	NaN	1.3	0.8922	0.0231	0.0203	0.0216	0.0218	0.0209
0.0	0.0	0.0	-1549.818	-1059.3296	NaN	NaN	0.406	0.8923	0.0231	0.0204	0.0216	0.0218	0.0209
0.0	0.0	0.0	-597.818	-696.3296	NaN	NaN	0.5381	0.8924	0.023	0.0203	0.0216	0.0218	0.0209
0.0	0.0	0.0	-1227.818	2795.6704	NaN	NaN	1.3	0.8922	0.0231	0.0203	0.0217	0.0219	0.0209
0.0	0.0	0.0	-704.818	-999.3296	NaN	NaN	0.5864	0.8922	0.0231	0.0203	0.0216	0.0219	0.0208
0.0	0.0	0.0	303.182	-532.3296	NaN	NaN	1.3	0.892	0.0232	0.0204	0.0216	0.022	0.0208
0.0	0.0	0.0	-1067.818	-198.3296	NaN	NaN	0.1566	0.8918	0.0233	0.0204	0.0216	0.022	0.0208
0.0	0.0	0.0	-1886.818	-352.3296	NaN	NaN	0.1573	0.8919	0.0233	0.0204	0.0216	0.022	0.0208
0.0	0.0	0.0	-599.818	2065.6704	NaN	NaN	1.3	0.8918	0.0232	0.0204	0.0217	0.0221	0.0208
0.0	0.0	0.0	-1407.818	1747.6704	NaN	NaN	1.3	0.8914	0.0233	0.0204	0.0217	0.0222	0.0209
0.0	0.0	0.0	-1723.818	750.6704	NaN	NaN	-0.3	0.8912	0.0234	0.0205	0.0217	0.0222	0.0209
0.0	0.0	0.0	1224.182	665.6704	NaN	NaN	0.3522	0.8913	0.0234	0.0206	0.0217	0.0222	0.0209
0.0	0.0	0.0	188.182	-1035.3296	NaN	NaN	1.2221	0.891	0.0235	0.0207	0.0217	0.0222	0.0209
0.0	0.0	0.0	-1981.818	866.6704	NaN	NaN	-0.3	0.8912	0.0235	0.0206	0.0217	0.0222	0.0208
0.0	0.0	0.0	-2559.818	205.6704	NaN	NaN	-0.0874	0.8912	0.0235	0.0206	0.0217	0.0222	0.0208
0.0	0.0	0.0	279.182	-1560.3296	NaN	NaN	1.2179	0.8909	0.0236	0.0207	0.0218	0.0222	0.0208
0.0	0.0	0.0	-1161.818	382.6704	NaN	NaN	-0.3	0.891	0.0236	0.0207	0.0218	0.0222	0.0208
0.0	0.0	0.0	-992.818	-1830.3296	NaN	NaN	0.6483	0.8908	0.0236	0.0209	0.0218	0.0221	0.0208
0.0	0.0	0.0	198.182	796.6704	NaN	NaN	0.8008	0.8911	0.0235	0.0208	0.0218	0.0221	0.0208
0.0	0.0	0.0	-1074.818	-1165.3296	NaN	NaN	0.5202	0.891	0.0235	0.0208	0.0218	0.0221	0.0208
0.0	0.0	0.0	1480.182	402.6704	NaN	NaN	0.2139	0.8911	0.0235	0.0207	0.0218	0.0221	0.0208
0.0	0.0	0.0	-500.818	2189.6704	NaN	NaN	1.2965	0.8907	0.0237	0.0208	0.0219	0.0222	0.0208
0.0	0.0	0.0	-2546.818	-3628.3296	NaN	NaN	0.5876	0.8907	0.0236	0.021	0.0219	0.0219	0.0209
0.0	0.0	0.0	-689.818	1498.6704	NaN	NaN	1.3	0.891	0.0236	0.0209	0.0219	0.0218	0.0208
0.0	0.0	0.0	-3263.818	-1781.3296	NaN	NaN	0.3531	0.8912	0.0235	0.0209	0.0219	0.0217	0.0208
0.0	0.0	0.0	612.182	1024.6704	NaN	NaN	0.626	0.8913	0.0235	0.0208	0.0218	0.0218	0.0207
0.0	0.0	0.0	-17.818	503.6704	NaN	NaN	1.0367	0.8911	0.0236	0.0208	0.0219	0.0219	0.0207
0.0	0.0	0.0	47.182	-1626.3296	NaN	NaN	1.0299	0.8905	0.0236	0.0211	0.022	0.0218	0.0209
0.0	0.0	0.0	-1283.818	-2189.3296	NaN	NaN	0.6304	0.8902	0.0236	0.0213	0.0222	0.0218	0.021
0.0	0.0	0.0	-2938.818	-1577.3296	NaN	NaN	0.3493	0.8906	0.0235	0.0212	0.0221	0.0217	0.0209
0.0	0.0	0.0	-1230.818	36.6704	NaN	NaN	-0.0307	0.8908	0.0235	0.0211	0.0221	0.0217	0.0208
0.0	0.0	0.0	-497.818	557.6704	NaN	NaN	1.3	0.891	0.0234	0.021	0.0221	0.0218	0.0207
0.0	0.0	0.0	-404.818	333.6704	NaN	NaN	-0.3	0.8904	0.0235	0.0212	0.0222	0.0218	0.0209
0.0	0.0	0.0	-2995.818	-1847.3296	NaN	NaN	0.3814	0.8901	0.0235	0.0214	0.0223	0.0217	0.021
0.0	0.0	0.0	-3146.818	3264.6704	NaN	NaN	1.3	0.8904	0.0234	0.0214	0.0223	0.0216	0.0209
0.0	0.0	0.0	-3637.818	-2181.3296	NaN	NaN	0.3749	0.8902	0.0234	0.0215	0.0224	0.0216	0.021
0.0	0.0	0.0	-2039.818	-967.3296	NaN	NaN	0.3217	0.8906	0.0233	0.0214	0.0223	0.0216	0.0208
0.0	0.0	0.0	-125.818	373.6704	NaN	NaN	1.3	0.8905	0.0233	0.0214	0.0224	0.0216	0.0208
0.0	0.0	0.0	-1876.818	-749.3296	NaN	NaN	0.2853	0.8906	0.0233	0.0215	0.0223	0.0215	0.0208
0.0	0.0	0.0	-1087.818	-1540.3296	NaN	NaN	0.5861	0.8906	0.0233	0.0215	0.0223	0.0214	0.0208
0.0	0.0	0.0	-4535.818	-2736.3296	NaN	NaN	0.3763	0.8907	0.0233	0.0215	0.0222	0.0214	0.0208
0.0	0.0	0.0	-1121.818	672.6704	NaN	NaN	-0.3	0.8911	0.0232	0.0215	0.0221	0.0214	0.0207
0.0	0.0	0.0	-600.818	-949.3296	NaN	NaN	0.6124	0.8909	0.0232	0.0215	0.0222	0.0214	0.0208
0.0	0.0	0.0	-2565.818	-1451.3296	NaN	NaN	0.3613	0.8908	0.0232	0.0215	0.0222	0.0215	0.0208
0.0	0.0	0.0	-2511.818	-646.3296	NaN	NaN	0.2047	0.8908	0.0232	0.0215	0.0222	0.0214	0.0208
0.0	0.0	0.0	-2569.818	-2112.3296	NaN	NaN	0.4511	0.8911	0.0232	0.0215	0.0221	0.0214	0.0208
0.0	0.0	0.0	-2203.818	903.6704	NaN	NaN	-0.3	0.8916	0.0231	0.0212	0.022	0.0214	0.0207
0.0	0.0	0.0	-1817.818	2051.6704	NaN	NaN	1.3	0.8916	0.0231	0.0211	0.0219	0.0216	0.0207
0.0	0.0	0.0	-1584.818	417.6704	NaN	NaN	-0.3	0.8915	0.0231	0.0211	0.0219	0.0217	0.0207
0.0	0.0	0.0	-2619.818	29.6704	NaN	NaN	-0.0115	0.8912	0.0232	0.0212	0.022	0.0217	0.0208
0.0	0.0	0.0	-2628.818	-824.3296	NaN	NaN	0.2387	0.8908	0.0232	0.0214	0.0221	0.0216	0.0208
0.0	0.0	0.0	-2008.818	-3148.3296	NaN	NaN	0.6105	0.8907	0.0232	0.0215	0.0222	0.0216	0.0208
0.0	0.0	0.0	-2872.818	-1221.3296	NaN	NaN	0.2983	0.8909	0.0231	0.0215	0.0222	0.0215	0.0208
0.0	0.0	0.0	-3346.818	-1586.3296	NaN	NaN	0.3216	0.891	0.023	0.0214	0.0221	0.0215	0.0209
0.0	0.0	0.0	-2572.818	-2926.3296	NaN	NaN	0.5321	0.8917	0.0228	0.0212	0.022	0.0214	0.0208
0.0	0.0	0.0	-433.818	-2369.3296	NaN	NaN	0.8452	0.8922	0.0226	0.021	0.0218	0.0216	0.0208
0.0	0.0	0.0	554.182	-375.3296	NaN	NaN	-0.3	0.8921	0.0227	0.0208	0.0218	0.0218	0.0208
0.0	0.0	0.0	-1831.818	356.6704	NaN	NaN	-0.2418	0.8916	0.0228	0.0209	0.0218	0.022	0.0209
0.0	0.0	0.0	-2385.818	-1791.3296	NaN	NaN	0.4288	0.8911	0.0229	0.021	0.0219	0.0221	0.021
0.0	0.0	0.0	-2125.818	-2045.3296	NaN	NaN	0.4904	0.8911	0.0229	0.0209	0.0219	0.0221	0.021
0.0	0.0	0.0	-1524.818	-1566.3296	NaN	NaN	0.5067	0.8911	0.0229	0.0209	0.0219	0.0222	0.0211
0.0	0.0	0.0	-1630.818	-1406.3296	NaN	NaN	0.463	0.8916	0.0227	0.0206	0.0218	0.0222	0.021
0.0	0.0	0.0	767.182	3637.6704	NaN	NaN	0.8258	0.8917	0.0226	0.0204	0.0218	0.0224	0.021
0.0	0.0	0.0	-1194.818	318.6704	NaN	NaN	-0.3	0.8917	0.0227	0.0204	0.0218	0.0225	0.021
0.0	0.0	0.0	276.182	39.6704	NaN	NaN	0.1256	0.8919	0.0227	0.0203	0.0218	0.0224	0.0209
0.0	0.0	0.0	91.182	-3225.3296	NaN	NaN	1.0291	0.8917	0.0228	0.0204	0.0218	0.0225	0.0208
0.0	0.0	0.0	-2025.818	-141.3296	NaN	NaN	0.0652	0.8918	0.0227	0.0204	0.0218	0.0225	0.0207
0.0	0.0	0.0	-400.818	-1589.3296	NaN	NaN	0.7986	0.8921	0.0227	0.0204	0.0217	0.0224	0.0207
0.0	0.0	0.0	-1406.818	-4647.3296	NaN	NaN	0.7676	0.8923	0.0225	0.0203	0.0218	0.0223	0.0207
0.0	0.0	0.0	-60.818	-1124.3296	NaN	NaN	0.9487	0.8925	0.0224	0.0202	0.0218	0.0224	0.0207
0.0	0.0	0.0	-2036.818	832.6704	NaN	NaN	-0.3	0.8925	0.0224	0.0201	0.0218	0.0225	0.0208
0.0	0.0	0.0	-2973.818	2125.6704	NaN	NaN	-0.3	0.8924	0.0224	0.0201	0.0218	0.0225	0.0208
0.0	0.0	0.0	1971.182	-1858.3296	NaN	NaN	-0.3	0.8925	0.0224	0.0201	0.0217	0.0225	0.0208
0.0	0.0	0.0	-3393.818	-703.3296	NaN	NaN	0.1717	0.8924	0.0225	0.0201	0.0217	0.0225	0.0207
0.0	0.0	0.0	-854.818	442.6704	NaN	NaN	-0.3	0.8927	0.0224	0.02	0.0217	0.0224	0.0207
0.0	0.0	0.0	730.182	-2148.3296	NaN	NaN	1.3	0.8931	0.0224	0.02	0.0216	0.0224	0.0206
0.0	0.0	0.0	804.182	495.6704	NaN	NaN	0.3813	0.8927	0.0225	0.02	0.0217	0.0225	0.0206
0.0	0.0	0.0	92.182	-1323.3296	NaN	NaN	1.0749	0.893	0.0225	0.0199	0.0216	0.0224	0.0205
0.0	0.0	0.0	-3346.818	23.6704	NaN	NaN	-0.0071	0.8927	0.0226	0.0201	0.0216	0.0225	0.0205
0.0	0.0	0.0	-2472.818	-499.3296	NaN	NaN	0.168	0.893	0.0225	0.02	0.0216	0.0224	0.0204
0.0	0.0	0.0	-1991.818	331.6704	NaN	NaN	-0.1998	0.8932	0.0224	0.0199	0.0216	0.0224	0.0204
0.0	0.0	0.0	-1115.818	422.6704	NaN	NaN	-0.3	0.8931	0.0225	0.02	0.0217	0.0224	0.0203
0.0	0.0	0.0	-1307.818	567.6704	NaN	NaN	-0.3	0.8933	0.0225	0.02	0.0216	0.0223	0.0203
0.0	0.0	0.0	-1594.818	-2860.3296	NaN	NaN	0.642	0.8932	0.0226	0.02	0.0216	0.0223	0.0202
0.0	0.0	0.0	-1454.818	1073.6704	NaN	NaN	-0.3	0.8934	0.0225	0.02	0.0216	0.0223	0.0202
0.0	0.0	0.0	-1313.818	2064.6704	NaN	NaN	1.3	0.8934	0.0225	0.02	0.0216	0.0223	0.0202
0.0	0.0	0.0	-1045.818	-1223.3296	NaN	NaN	0.5391	0.8934	0.0225	0.02	0.0216	0.0223	0.0202
0.0	0.0	0.0	-1425.818	-1641.3296	NaN	NaN	0.5351	0.8935	0.0225	0.02	0.0217	0.0223	0.0201
0.0	0.0	0.0	-634.818	3361.6704	NaN	NaN	1.2328	0.8933	0.0224	0.02	0.0218	0.0224	0.0201
0.0	0.0	0.0	-836.818	1458.6704	NaN	NaN	1.3	0.8932	0.0225	0.02	0.0218	0.0224	0.0201
0.0	0.0	0.0	-2557.818	1307.6704	NaN	NaN	-0.3	0.8931	0.0225	0.0201	0.0218	0.0224	0.0201
0.0	0.0	0.0	-2246.818	-568.3296	NaN	NaN	0.2019	0.893	0.0226	0.0201	0.0219	0.0224	0.02
0.0	0.0	0.0	-534.818	-480.3296	NaN	NaN	0.4732	0.893	0.0226	0.0201	0.022	0.0223	0.02
0.0	0.0	0.0	-2419.818	1704.6704	NaN	NaN	-0.3	0.8923	0.0227	0.0203	0.0221	0.0224	0.0201
0.0	0.0	0.0	-3484.818	-817.3296	NaN	NaN	0.19	0.8917	0.023	0.0206	0.0222	0.0224	0.0201
0.0	0.0	0.0	-2603.818	-1428.3296	NaN	NaN	0.3542	0.8912	0.0231	0.0208	0.0223	0.0223	0.0203
0.0	0.0	0.0	-2781.818	-16.3296	NaN	NaN	0.0058	0.8914	0.023	0.0208	0.0223	0.0221	0.0203
0.0	0.0	0.0	863.182	-3173.3296	NaN	NaN	1.3	0.8913	0.023	0.0209	0.0224	0.0221	0.0204
0.0	0.0	0.0	-1629.818	236.6704	NaN	NaN	-0.1699	0.8909	0.0231	0.021	0.0225	0.0222	0.0205
0.0	0.0	0.0	-1781.818	899.6704	NaN	NaN	-0.3	0.8905	0.0232	0.0211	0.0225	0.0222	0.0205
0.0	0.0	0.0	-436.818	-786.3296	NaN	NaN	0.6429	0.8906	0.0231	0.0211	0.0225	0.0221	0.0206
0.0	0.0	0.0	-1557.818	354.6704	NaN	NaN	-0.2948	0.8905	0.0231	0.0212	0.0225	0.022	0.0207
0.0	0.0	0.0	-611.818	-3969.3296	NaN	NaN	0.8664	0.8904	0.0231	0.0213	0.0226	0.022	0.0207
0.0	0.0	0.0	-1665.818	2172.6704	NaN	NaN	1.3	0.8905	0.023	0.0212	0.0226	0.022	0.0207
0.0	0.0	0.0	-1508.818	424.6704	NaN	NaN	-0.3	0.89	0.023	0.0214	0.0228	0.022	0.0208
0.0	0.0	0.0	-3218.818	-701.3296	NaN	NaN	0.1789	0.89	0.023	0.0216	0.0228	0.0219	0.0208
0.0	0.0	0.0	-3296.818	-4240.3296	NaN	NaN	0.5626	0.89	0.0231	0.0217	0.0227	0.0218	0.0207
0.0	0.0	0.0	-3260.818	-2522.3296	NaN	NaN	0.4362	0.8904	0.0231	0.0217	0.0226	0.0216	0.0206
0.0	0.0	0.0	-767.818	-767.3296	NaN	NaN	0.4998	0.8907	0.023	0.0217	0.0225	0.0216	0.0206
0.0	0.0	0.0	-1075.818	-1041.3296	NaN	NaN	0.4919	0.8909	0.0229	0.0216	0.0225	0.0215	0.0206
0.0	0.0	0.0	886.182	-1764.3296	NaN	NaN	1.3	0.8907	0.0229	0.0217	0.0225	0.0216	0.0206
0.0	0.0	0.0	-1649.818	-3621.3296	NaN	NaN	0.687	0.8907	0.0229	0.0217	0.0225	0.0216	0.0206
0.0	0.0	0.0	-177.818	-1918.3296	NaN	NaN	0.9152	0.8906	0.0229	0.0218	0.0224	0.0216	0.0207
0.0	0.0	0.0	-2193.818	-1139.3296	NaN	NaN	0.3418	0.8906	0.0229	0.0218	0.0224	0.0216	0.0207
0.0	0.0	0.0	-930.818	-5140.3296	NaN	NaN	0.8467	0.8905	0.0229	0.0219	0.0224	0.0216	0.0207
0.0	0.0	0.0	-4292.818	-490.3296	NaN	NaN	0.1025	0.8908	0.0228	0.0218	0.0223	0.0215	0.0207
0.0	0.0	0.0	-1563.818	-2211.3296	NaN	NaN	0.5858	0.8906	0.0228	0.0218	0.0224	0.0216	0.0207
0.0	0.0	0.0	-1752.818	-1060.3296	NaN	NaN	0.3769	0.8907	0.0228	0.0218	0.0223	0.0215	0.0208
0.0	0.0	0.0	-3558.818	-1535.3296	NaN	NaN	0.3014	0.8905	0.0228	0.0219	0.0223	0.0216	0.0208
0.0	0.0	0.0	-552.818	-3404.3296	NaN	NaN	0.8603	0.8906	0.0228	0.0219	0.0223	0.0215	0.0208
0.0	0.0	0.0	-3546.818	-2368.3296	NaN	NaN	0.4004	0.8906	0.0227	0.0219	0.0223	0.0216	0.0209
0.0	0.0	0.0	-1499.818	590.6704	NaN	NaN	-0.3	0.8905	0.0227	0.0218	0.0223	0.0218	0.021
0.0	0.0	0.0	-381.818	-593.3296	NaN	NaN	0.6085	0.8902	0.0227	0.0218	0.0223	0.0219	0.0212
0.0	0.0	0.0	-3323.818	-2883.3296	NaN	NaN	0.4645	0.8899	0.0227	0.0218	0.0224	0.0219	0.0212
0.0	0.0	0.0	-1212.818	529.6704	NaN	NaN	-0.3	0.8899	0.0227	0.0218	0.0223	0.022	0.0213
0.0	0.0	0.0	-1549.818	1313.6704	NaN	NaN	-0.3	0.8899	0.0227	0.0217	0.0223	0.0221	0.0214
0.0	0.0	0.0	-1949.818	-2397.3296	NaN	NaN	0.5515	0.8898	0.0227	0.0217	0.0223	0.0221	0.0215
0.0	0.0	0.0	-3230.818	332.6704	NaN	NaN	-0.1148	0.8898	0.0227	0.0216	0.0223	0.0222	0.0215
0.0	0.0	0.0	-488.818	752.6704	NaN	NaN	1.3	0.8899	0.0226	0.0215	0.0222	0.0223	0.0215
0.0	0.0	0.0	-2221.818	-2287.3296	NaN	NaN	0.5073	0.8899	0.0225	0.0215	0.0222	0.0222	0.0216
0.0	0.0	0.0	-2972.818	-1028.3296	NaN	NaN	0.257	0.8897	0.0226	0.0216	0.0223	0.0222	0.0216
0.0	0.0	0.0	-3827.818	-1266.3296	NaN	NaN	0.2486	0.8897	0.0225	0.0216	0.0223	0.0222	0.0216
0.0	0.0	0.0	-2254.818	-1738.3296	NaN	NaN	0.4353	0.8899	0.0224	0.0216	0.0223	0.0222	0.0216
0.0	0.0	0.0	-2623.818	-14.3296	NaN	NaN	0.0054	0.8902	0.0223	0.0214	0.0222	0.0223	0.0216
0.0	0.0	0.0	-1683.818	-1789.3296	NaN	NaN	0.5152	0.8902	0.0223	0.0213	0.0222	0.0224	0.0216
0.0	0.0	0.0	-1446.818	-923.3296	NaN	NaN	0.3896	0.8904	0.0222	0.0212	0.0221	0.0225	0.0217
0.0	0.0	0.0	-1549.818	-1694.3296	NaN	NaN	0.5223	0.8903	0.0221	0.0211	0.0221	0.0226	0.0217
0.0	0.0	0.0	-728.818	-805.3296	NaN	NaN	0.5249	0.8904	0.022	0.021	0.0221	0.0227	0.0217
0.0	0.0	0.0	-2873.818	689.6704	NaN	NaN	-0.3	0.8903	0.022	0.021	0.0221	0.0227	0.0218
0.0	0.0	0.0	-2198.818	-1430.3296	NaN	NaN	0.3941	0.8905	0.022	0.021	0.0221	0.0227	0.0218
0.0	0.0	0.0	-2991.818	-3353.3296	NaN	NaN	0.5285	0.8904	0.022	0.021	0.0221	0.0227	0.0218
0.0	0.0	0.0	-2046.818	-517.3296	NaN	NaN	0.2018	0.8906	0.0219	0.0209	0.0221	0.0228	0.0217
0.0	0.0	0.0	-971.818	2135.6704	NaN	NaN	1.3	0.8905	0.0219	0.0208	0.0221	0.0229	0.0218
0.0	0.0	0.0	-3414.818	-2334.3296	NaN	NaN	0.406	0.8904	0.0219	0.0208	0.0221	0.023	0.0218
0.0	0.0	0.0	-3058.818	2919.6704	NaN	NaN	-0.3	0.8906	0.0218	0.0207	0.0221	0.023	0.0217
0.0	0.0	0.0	-3421.818	1338.6704	NaN	NaN	-0.3	0.8907	0.0218	0.0207	0.0222	0.023	0.0217
0.0	0.0	0.0	18.182	-439.3296	NaN	NaN	1.0432	0.8908	0.0217	0.0206	0.0221	0.023	0.0217
0.0	0.0	0.0	-2204.818	-1674.3296	NaN	NaN	0.4316	0.8902	0.0219	0.0208	0.0223	0.023	0.0217
0.0	0.0	0.0	-2190.818	-460.3296	NaN	NaN	0.1736	0.8898	0.0222	0.021	0.0223	0.023	0.0217
0.0	0.0	0.0	-3268.818	-1475.3296	NaN	NaN	0.311	0.8898	0.0221	0.0211	0.0224	0.0229	0.0217
0.0	0.0	0.0	-2799.818	-879.3296	NaN	NaN	0.239	0.8901	0.022	0.0209	0.0223	0.0229	0.0217
0.0	0.0	0.0	-2496.818	-1475.3296	NaN	NaN	0.3714	0.8902	0.0219	0.0209	0.0223	0.0229	0.0217
0.0	0.0	0.0	-582.818	-1169.3296	NaN	NaN	0.6674	0.8903	0.0219	0.0209	0.0223	0.023	0.0217
0.0	0.0	0.0	194.182	-1022.3296	NaN	NaN	1.2345	0.8901	0.0219	0.0208	0.0223	0.0231	0.0218
0.0	0.0	0.0	-278.818	-519.3296	NaN	NaN	0.6507	0.8894	0.0221	0.0209	0.0224	0.0233	0.0219
0.0	0.0	0.0	-3753.818	1106.6704	NaN	NaN	-0.3	0.8894	0.0221	0.0209	0.0224	0.0233	0.0219
0.0	0.0	0.0	-2629.818	733.6704	NaN	NaN	-0.3	0.8894	0.0221	0.0209	0.0224	0.0233	0.0219
0.0	0.0	0.0	-1456.818	-975.3296	NaN	NaN	0.401	0.8896	0.022	0.0208	0.0224	0.0233	0.0218
0.0	0.0	0.0	-2065.818	1928.6704	NaN	NaN	-0.3	0.8894	0.0221	0.0208	0.0225	0.0234	0.0218
0.0	0.0	0.0	-1980.818	-294.3296	NaN	NaN	0.1294	0.8889	0.0224	0.0211	0.0226	0.0233	0.0217
0.0	0.0	0.0	-4015.818	236.6704	NaN	NaN	-0.0626	0.8886	0.0226	0.0213	0.0227	0.0231	0.0216
0.0	0.0	0.0	-1061.818	-3420.3296	NaN	NaN	0.7631	0.8886	0.0226	0.0215	0.0228	0.0229	0.0216
0.0	0.0	0.0	-2193.818	-1920.3296	NaN	NaN	0.4668	0.8889	0.0225	0.0215	0.0228	0.0228	0.0215
0.0	0.0	0.0	-1512.818	-3657.3296	NaN	NaN	0.7074	0.889	0.0225	0.0215	0.0228	0.0228	0.0215
0.0	0.0	0.0	-2926.818	-1127.3296	NaN	NaN	0.2781	0.8893	0.0224	0.0214	0.0228	0.0227	0.0214
0.0	0.0	0.0	229.182	-882.3296	NaN	NaN	1.3	0.8893	0.0223	0.0213	0.0227	0.0228	0.0215
0.0	0.0	0.0	-2958.818	-264.3296	NaN	NaN	0.082	0.8892	0.0223	0.0214	0.0227	0.0228	0.0216
0.0	0.0	0.0	-3137.818	-3006.3296	NaN	NaN	0.4893	0.889	0.0224	0.0214	0.0228	0.0228	0.0216
0.0	0.0	0.0	-1912.818	-1340.3296	NaN	NaN	0.412	0.8893	0.0224	0.0213	0.0227	0.0229	0.0215
0.0	0.0	0.0	-1872.818	1372.6704	NaN	NaN	-0.3	0.8891	0.0224	0.0213	0.0227	0.023	0.0216
0.0	0.0	0.0	-2026.818	-1125.3296	NaN	NaN	0.357	0.889	0.0225	0.0213	0.0227	0.023	0.0216
0.0	0.0	0.0	-3631.818	-809.3296	NaN	NaN	0.1822	0.8891	0.0225	0.0213	0.0227	0.0229	0.0215
0.0	0.0	0.0	-1777.818	-1969.3296	NaN	NaN	0.5256	0.8892	0.0225	0.0213	0.0226	0.0229	0.0215
0.0	0.0	0.0	-203.818	-91.3296	NaN	NaN	0.3094	0.8898	0.0223	0.0211	0.0225	0.0229	0.0214
0.0	0.0	0.0	-929.818	310.6704	NaN	NaN	-0.3	0.8895	0.0224	0.0212	0.0226	0.0229	0.0214
0.0	0.0	0.0	-3330.818	-2041.3296	NaN	NaN	0.38	0.8894	0.0225	0.0213	0.0226	0.0229	0.0213
0.0	0.0	0.0	-1497.818	-2520.3296	NaN	NaN	0.6272	0.8891	0.0226	0.0215	0.0227	0.0228	0.0214
0.0	0.0	0.0	-2712.818	-3848.3296	NaN	NaN	0.5865	0.8891	0.0225	0.0215	0.0228	0.0227	0.0214
0.0	0.0	0.0	-2526.818	-947.3296	NaN	NaN	0.2727	0.8898	0.0223	0.0212	0.0227	0.0226	0.0214
0.0	0.0	0.0	-2410.818	-2483.3296	NaN	NaN	0.5074	0.8905	0.0219	0.0209	0.0226	0.0226	0.0214
0.0	0.0	0.0	-2206.818	1203.6704	NaN	NaN	-0.3	0.8912	0.0217	0.0206	0.0224	0.0228	0.0214
0.0	0.0	0.0	-443.818	2016.6704	NaN	NaN	1.2822	0.8911	0.0216	0.0205	0.0224	0.0229	0.0215
0.0	0.0	0.0	-622.818	-3357.3296	NaN	NaN	0.8435	0.8908	0.0218	0.0206	0.0224	0.0229	0.0214
0.0	0.0	0.0	49.182	-2784.3296	NaN	NaN	1.018	0.8906	0.022	0.0208	0.0224	0.0229	0.0213
0.0	0.0	0.0	-2106.818	-1593.3296	NaN	NaN	0.4306	0.8905	0.0221	0.0209	0.0224	0.0228	0.0213
0.0	0.0	0.0	-3484.818	-2747.3296	NaN	NaN	0.4408	0.8909	0.022	0.0208	0.0224	0.0227	0.0213
0.0	0.0	0.0	-902.818	-2588.3296	NaN	NaN	0.7414	0.8913	0.0218	0.0206	0.0223	0.0227	0.0213
0.0	0.0	0.0	-2264.818	-1282.3296	NaN	NaN	0.3615	0.8913	0.0218	0.0206	0.0223	0.0228	0.0213
0.0	0.0	0.0	-1438.818	83.6704	NaN	NaN	-0.0617	0.8912	0.0217	0.0205	0.0222	0.0229	0.0213
0.0	0.0	0.0	-2368.818	-2379.3296	NaN	NaN	0.5011	0.8909	0.0218	0.0206	0.0223	0.023	0.0214
0.0	0.0	0.0	-2698.818	195.6704	NaN	NaN	-0.0782	0.8906	0.022	0.0207	0.0223	0.0231	0.0214
0.0	0.0	0.0	-3473.818	-2726.3296	NaN	NaN	0.4397	0.8911	0.0218	0.0206	0.0222	0.0229	0.0214
0.0	0.0	0.0	-579.818	-2085.3296	NaN	NaN	0.7824	0.8914	0.0216	0.0205	0.0222	0.0229	0.0214
0.0	0.0	0.0	-1904.818	1223.6704	NaN	NaN	-0.3	0.8915	0.0215	0.0204	0.0222	0.023	0.0215
0.0	0.0	0.0	-2274.818	-1604.3296	NaN	NaN	0.4136	0.8916	0.0215	0.0203	0.0221	0.023	0.0215
0.0	0.0	0.0	681.182	-3188.3296	NaN	NaN	1.2717	0.8916	0.0215	0.0203	0.0221	0.023	0.0215
0.0	0.0	0.0	-2792.818	36.6704	NaN	NaN	-0.0133	0.8915	0.0216	0.0203	0.0221	0.023	0.0215
0.0	0.0	0.0	-740.818	-889.3296	NaN	NaN	0.5456	0.8917	0.0215	0.0202	0.022	0.023	0.0216
0.0	0.0	0.0	-1827.818	-929.3296	NaN	NaN	0.3371	0.892	0.0214	0.0202	0.0219	0.023	0.0215
0.0	0.0	0.0	-2154.818	964.6704	NaN	NaN	-0.3	0.8919	0.0215	0.0202	0.022	0.0231	0.0215
0.0	0.0	0.0	-2319.818	-1427.3296	NaN	NaN	0.3809	0.8924	0.0214	0.0201	0.0218	0.0229	0.0214
0.0	0.0	0.0	-384.818	-1865.3296	NaN	NaN	0.829	0.8921	0.0214	0.0202	0.0219	0.023	0.0214
0.0	0.0	0.0	-632.818	1205.6704	NaN	NaN	1.3	0.8922	0.0214	0.0201	0.0219	0.0229	0.0214
0.0	0.0	0.0	-3181.818	-2483.3296	NaN	NaN	0.4384	0.8925	0.0215	0.0201	0.0217	0.0228	0.0214
0.0	0.0	0.0	-2358.818	-762.3296	NaN	NaN	0.2442	0.893	0.0212	0.02	0.0217	0.0228	0.0213
0.0	0.0	0.0	-1167.818	1327.6704	NaN	NaN	1.3	0.8933	0.0211	0.0199	0.0216	0.0228	0.0213
0.0	0.0	0.0	-1729.818	-1015.3296	NaN	NaN	0.3699	0.8935	0.0211	0.0198	0.0216	0.0227	0.0212
0.0	0.0	0.0	-1343.818	911.6704	NaN	NaN	-0.3	0.8934	0.0211	0.0199	0.0216	0.0228	0.0212
0.0	0.0	0.0	-2447.818	-1289.3296	NaN	NaN	0.345	0.8929	0.0213	0.02	0.0217	0.0229	0.0212
0.0	0.0	0.0	-2594.818	1202.6704	NaN	NaN	-0.3	0.8934	0.0213	0.0199	0.0216	0.0227	0.0212
0.0	0.0	0.0	-429.818	-1127.3296	NaN	NaN	0.724	0.8936	0.0212	0.0198	0.0216	0.0226	0.0211
0.0	0.0	0.0	-605.818	-1680.3296	NaN	NaN	0.735	0.8934	0.0213	0.0199	0.0217	0.0227	0.0211
0.0	0.0	0.0	-2316.818	4125.6704	NaN	NaN	1.3	0.8933	0.0212	0.02	0.0217	0.0228	0.0211
0.0	0.0	0.0	-1747.818	166.6704	NaN	NaN	-0.1054	0.893	0.0214	0.02	0.0218	0.0227	0.0211
0.0	0.0	0.0	-2646.818	-3418.3296	NaN	NaN	0.5636	0.8925	0.0217	0.0202	0.0218	0.0227	0.0211
0.0	0.0	0.0	-1486.818	-2691.3296	NaN	NaN	0.6441	0.8926	0.0217	0.0202	0.0218	0.0226	0.021
0.0	0.0	0.0	-1781.818	-315.3296	NaN	NaN	0.1504	0.8927	0.0217	0.0202	0.0218	0.0225	0.0209
0.0	0.0	0.0	80.182	-2044.3296	NaN	NaN	1.0408	0.8929	0.0216	0.0202	0.0218	0.0225	0.021
0.0	0.0	0.0	-3273.818	-1975.3296	NaN	NaN	0.3763	0.8934	0.0214	0.0202	0.0216	0.0224	0.0208
0.0	0.0	0.0	1456.182	-1206.3296	NaN	NaN	-0.3	0.8932	0.0214	0.0202	0.0217	0.0226	0.0209
0.0	0.0	0.0	456.182	405.6704	NaN	NaN	0.4707	0.893	0.0214	0.0202	0.0217	0.0226	0.021
0.0	0.0	0.0	-1953.818	-1522.3296	NaN	NaN	0.4379	0.8924	0.0216	0.0203	0.0218	0.0226	0.0211
0.0	0.0	0.0	-1610.818	-1851.3296	NaN	NaN	0.5347	0.8924	0.0217	0.0204	0.0218	0.0226	0.021
0.0	0.0	0.0	-1748.818	1649.6704	NaN	NaN	-0.3	0.8924	0.0218	0.0203	0.0219	0.0226	0.021
0.0	0.0	0.0	-3724.818	997.6704	NaN	NaN	-0.3	0.8928	0.0216	0.0202	0.0218	0.0225	0.021
0.0	0.0	0.0	-68.818	-903.3296	NaN	NaN	0.9292	0.8925	0.0216	0.0202	0.022	0.0227	0.021
0.0	0.0	0.0	-1553.818	1514.6704	NaN	NaN	-0.3	0.8919	0.0219	0.0204	0.0221	0.0228	0.0209
0.0	0.0	0.0	-2601.818	515.6704	NaN	NaN	-0.2472	0.8919	0.0219	0.0204	0.0221	0.0227	0.0209
0.0	0.0	0.0	-2081.818	-2419.3296	NaN	NaN	0.5375	0.8919	0.022	0.0205	0.0222	0.0226	0.0209
0.0	0.0	0.0	-1803.818	-356.3296	NaN	NaN	0.165	0.8919	0.0219	0.0205	0.0222	0.0226	0.0209
0.0	0.0	0.0	-3240.818	1103.6704	NaN	NaN	-0.3	0.8919	0.0218	0.0205	0.0222	0.0225	0.0209
0.0	0.0	0.0	-2870.818	-793.3296	NaN	NaN	0.2165	0.8916	0.0219	0.0207	0.0224	0.0225	0.021
0.0	0.0	0.0	-3407.818	-975.3296	NaN	NaN	0.2225	0.8908	0.0221	0.021	0.0225	0.0225	0.0211
0.0	0.0	0.0	-3226.818	-694.3296	NaN	NaN	0.1771	0.8904	0.0222	0.0213	0.0226	0.0223	0.0212
0.0	0.0	0.0	-3209.818	-4379.3296	NaN	NaN	0.5771	0.8902	0.0223	0.0215	0.0226	0.0222	0.0213
0.0	0.0	0.0	-1521.818	-2919.3296	NaN	NaN	0.6573	0.8909	0.0221	0.0212	0.0225	0.0221	0.0212
0.0	0.0	0.0	-2029.818	-547.3296	NaN	NaN	0.2124	0.8916	0.0218	0.0209	0.0222	0.0222	0.0212
0.0	0.0	0.0	-1402.818	-496.3296	NaN	NaN	0.2613	0.8918	0.0216	0.0208	0.0222	0.0224	0.0213
0.0	0.0	0.0	-1119.818	1006.6704	NaN	NaN	-0.3	0.8912	0.0217	0.0208	0.0223	0.0226	0.0214
0.0	0.0	0.0	-59.818	-2930.3296	NaN	NaN	0.98	0.8902	0.0221	0.021	0.0224	0.0227	0.0215
0.0	0.0	0.0	-2847.818	-19.3296	NaN	NaN	0.0067	0.8905	0.0221	0.021	0.0223	0.0227	0.0215
0.0	0.0	0.0	-2456.818	-1288.3296	NaN	NaN	0.344	0.8905	0.0221	0.021	0.0223	0.0227	0.0215
0.0	0.0	0.0	-2416.818	422.6704	NaN	NaN	-0.212	0.8911	0.0219	0.0208	0.0222	0.0226	0.0214
0.0	0.0	0.0	-1372.818	-111.3296	NaN	NaN	0.075	0.8908	0.0219	0.0208	0.0223	0.0228	0.0214
0.0	0.0	0.0	-1039.818	1209.6704	NaN	NaN	1.3	0.8906	0.022	0.0209	0.0224	0.0228	0.0214
0.0	0.0	0.0	-2290.818	-528.3296	NaN	NaN	0.1874	0.8902	0.0221	0.0211	0.0224	0.0227	0.0214
0.0	0.0	0.0	-2659.818	-1861.3296	NaN	NaN	0.4117	0.8904	0.0221	0.0211	0.0225	0.0225	0.0214
0.0	0.0	0.0	-1345.818	-2975.3296	NaN	NaN	0.6886	0.8909	0.0219	0.0211	0.0224	0.0224	0.0214
0.0	0.0	0.0	-1614.818	5.6704	NaN	NaN	-0.0035	0.8914	0.0217	0.0209	0.0223	0.0224	0.0213
0.0	0.0	0.0	-1436.818	-1732.3296	NaN	NaN	0.5466	0.8911	0.0216	0.0209	0.0224	0.0225	0.0214
0.0	0.0	0.0	-2906.818	-817.3296	NaN	NaN	0.2195	0.8911	0.0216	0.0209	0.0224	0.0225	0.0214
0.0	0.0	0.0	-3716.818	-552.3296	NaN	NaN	0.1294	0.8907	0.0218	0.021	0.0225	0.0226	0.0215
0.0	0.0	0.0	-3300.818	843.6704	NaN	NaN	-0.3	0.891	0.0217	0.021	0.0224	0.0225	0.0215
0.0	0.0	0.0	-2857.818	-2105.3296	NaN	NaN	0.4242	0.8909	0.0216	0.021	0.0224	0.0225	0.0215
0.0	0.0	0.0	-1852.818	-133.3296	NaN	NaN	0.0671	0.8912	0.0216	0.0209	0.0223	0.0226	0.0215
0.0	0.0	0.0	-1907.818	-305.3296	NaN	NaN	0.138	0.8909	0.0216	0.021	0.0223	0.0226	0.0216
0.0	0.0	0.0	-933.818	-2286.3296	NaN	NaN	0.71	0.8905	0.0217	0.0211	0.0223	0.0226	0.0217
0.0	0.0	0.0	-1957.818	-3764.3296	NaN	NaN	0.6579	0.8901	0.0219	0.0213	0.0224	0.0226	0.0217
0.0	0.0	0.0	-2202.818	135.6704	NaN	NaN	-0.0656	0.8905	0.0217	0.0212	0.0223	0.0226	0.0217
0.0	0.0	0.0	-2914.818	-640.3296	NaN	NaN	0.1801	0.8905	0.0216	0.0212	0.0223	0.0227	0.0218
0.0	0.0	0.0	-3595.818	-744.3296	NaN	NaN	0.1715	0.8909	0.0214	0.021	0.0222	0.0228	0.0217
0.0	0.0	0.0	-2281.818	489.6704	NaN	NaN	-0.2732	0.8905	0.0215	0.0211	0.0222	0.0229	0.0218
0.0	0.0	0.0	-2443.818	-1415.3296	NaN	NaN	0.3667	0.8902	0.0215	0.0212	0.0223	0.0229	0.0219
0.0	0.0	0.0	-2377.818	0.6704	NaN	NaN	-0.0003	0.8904	0.0215	0.0211	0.0222	0.023	0.0219
0.0	0.0	0.0	-3434.818	-1156.3296	NaN	NaN	0.2519	0.8902	0.0214	0.0211	0.0223	0.023	0.0219
0.0	0.0	0.0	-3454.818	1857.6704	NaN	NaN	-0.3	0.8907	0.0213	0.0209	0.0222	0.0231	0.0219
0.0	0.0	0.0	-3416.818	-1183.3296	NaN	NaN	0.2572	0.8907	0.0212	0.0209	0.0222	0.0231	0.022
0.0	0.0	0.0	-1392.818	-1137.3296	NaN	NaN	0.4495	0.8907	0.0212	0.0209	0.0222	0.0231	0.0219
0.0	0.0	0.0	-2002.818	-1441.3296	NaN	NaN	0.4185	0.89	0.0214	0.0211	0.0224	0.0232	0.022
0.0	0.0	0.0	-726.818	-3205.3296	NaN	NaN	0.8152	0.8896	0.0216	0.0212	0.0224	0.0232	0.022
0.0	0.0	0.0	-3983.818	-2898.3296	NaN	NaN	0.4211	0.8897	0.0215	0.0212	0.0224	0.0231	0.022
0.0	0.0	0.0	-1490.818	-506.3296	NaN	NaN	0.2535	0.8903	0.0213	0.021	0.0223	0.0232	0.0219
0.0	0.0	0.0	-4805.818	-313.3296	NaN	NaN	0.0612	0.8904	0.0212	0.0209	0.0222	0.0233	0.022
0.0	0.0	0.0	-2607.818	1441.6704	NaN	NaN	-0.3	0.8908	0.021	0.0207	0.0222	0.0234	0.022
0.0	0.0	0.0	-3112.818	479.6704	NaN	NaN	-0.1822	0.8906	0.021	0.0206	0.0222	0.0235	0.0221
0.0	0.0	0.0	-2989.818	-1516.3296	NaN	NaN	0.3365	0.8905	0.0211	0.0206	0.0222	0.0236	0.0221
0.0	0.0	0.0	-2105.818	179.6704	NaN	NaN	-0.0933	0.8909	0.021	0.0205	0.0221	0.0235	0.022
0.0	0.0	0.0	-4098.818	-200.3296	NaN	NaN	0.0466	0.8907	0.0211	0.0205	0.0222	0.0236	0.022
0.0	0.0	0.0	-2519.818	-1859.3296	NaN	NaN	0.4246	0.8915	0.0209	0.0204	0.022	0.0234	0.0218
0.0	0.0	0.0	-1330.818	-3930.3296	NaN	NaN	0.747	0.8917	0.0208	0.0203	0.022	0.0233	0.0218
0.0	0.0	0.0	-2425.818	-2447.3296	NaN	NaN	0.5022	0.892	0.0208	0.0203	0.0219	0.0233	0.0217
0.0	0.0	0.0	-3136.818	-966.3296	NaN	NaN	0.2355	0.8924	0.0207	0.0201	0.0218	0.0233	0.0217
0.0	0.0	0.0	-1312.818	105.6704	NaN	NaN	-0.0875	0.8929	0.0205	0.0199	0.0217	0.0233	0.0217
0.0	0.0	0.0	-1457.818	1517.6704	NaN	NaN	1.3	0.8932	0.0205	0.0197	0.0216	0.0234	0.0216
0.0	0.0	0.0	-2229.818	1167.6704	NaN	NaN	-0.3	0.8937	0.0204	0.0196	0.0215	0.0234	0.0215
0.0	0.0	0.0	-1466.818	752.6704	NaN	NaN	-0.3	0.8936	0.0204	0.0196	0.0215	0.0234	0.0214
0.0	0.0	0.0	-2529.818	1079.6704	NaN	NaN	-0.3	0.8932	0.0207	0.0197	0.0216	0.0234	0.0214
0.0	0.0	0.0	-1664.818	-1354.3296	NaN	NaN	0.4486	0.8929	0.0209	0.0198	0.0216	0.0234	0.0214
0.0	0.0	0.0	-2257.818	-4001.3296	NaN	NaN	0.6393	0.8929	0.021	0.0199	0.0216	0.0233	0.0213
0.0	0.0	0.0	-1367.818	1466.6704	NaN	NaN	1.3	0.8934	0.0209	0.0197	0.0216	0.0233	0.0212
0.0	0.0	0.0	-2889.818	-1427.3296	NaN	NaN	0.3306	0.8939	0.0207	0.0195	0.0215	0.0233	0.0211
0.0	0.0	0.0	-453.818	1638.6704	NaN	NaN	1.3	0.8937	0.0206	0.0196	0.0216	0.0234	0.0211
0.0	0.0	0.0	-1032.818	2816.6704	NaN	NaN	1.3	0.8934	0.0208	0.0197	0.0216	0.0234	0.0211
0.0	0.0	0.0	-2108.818	-1311.3296	NaN	NaN	0.3834	0.8941	0.0208	0.0196	0.0215	0.0231	0.0209
0.0	0.0	0.0	-1367.818	-2511.3296	NaN	NaN	0.6474	0.894	0.0209	0.0197	0.0215	0.0231	0.0209
0.0	0.0	0.0	-1462.818	-1066.3296	NaN	NaN	0.4216	0.8939	0.0209	0.0197	0.0215	0.0231	0.0209
0.0	0.0	0.0	-2928.818	1859.6704	NaN	NaN	-0.3	0.8938	0.0208	0.0197	0.0215	0.0231	0.021
0.0	0.0	0.0	-721.818	-2071.3296	NaN	NaN	0.7416	0.8938	0.0209	0.0197	0.0216	0.0231	0.0209
0.0	0.0	0.0	-2211.818	294.6704	NaN	NaN	-0.1537	0.8935	0.021	0.0198	0.0217	0.0232	0.0209
0.0	0.0	0.0	-3233.818	-3393.3296	NaN	NaN	0.512	0.8934	0.0211	0.0198	0.0217	0.0231	0.0209
0.0	0.0	0.0	-2507.818	-6.3296	NaN	NaN	0.0025	0.8938	0.0209	0.0197	0.0217	0.023	0.0208
0.0	0.0	0.0	-1308.818	-352.3296	NaN	NaN	0.2121	0.894	0.0209	0.0197	0.0217	0.023	0.0208
0.0	0.0	0.0	-2660.818	-3456.3296	NaN	NaN	0.565	0.8941	0.0208	0.0196	0.0217	0.023	0.0208
0.0	0.0	0.0	-3827.818	2243.6704	NaN	NaN	-0.3	0.8937	0.0209	0.0197	0.0218	0.0231	0.0209
0.0	0.0	0.0	-2927.818	1486.6704	NaN	NaN	-0.3	0.8937	0.021	0.0197	0.0218	0.023	0.0208
0.0	0.0	0.0	-2913.818	-1025.3296	NaN	NaN	0.2603	0.8939	0.021	0.0197	0.0218	0.0229	0.0208
0.0	0.0	0.0	-2232.818	-1759.3296	NaN	NaN	0.4407	0.8937	0.021	0.0197	0.0218	0.0229	0.0207
0.0	0.0	0.0	-2036.818	-339.3296	NaN	NaN	0.1428	0.8936	0.0211	0.0197	0.0219	0.0229	0.0207
0.0	0.0	0.0	-2534.818	-733.3296	NaN	NaN	0.2244	0.894	0.0209	0.0196	0.0218	0.0229	0.0207
0.0	0.0	0.0	-751.818	-1993.3296	NaN	NaN	0.7261	0.8939	0.021	0.0196	0.0218	0.0229	0.0208
0.0	0.0	0.0	-3067.818	-1801.3296	NaN	NaN	0.3699	0.8938	0.021	0.0196	0.0219	0.023	0.0208
0.0	0.0	0.0	-2445.818	-129.3296	NaN	NaN	0.0502	0.894	0.021	0.0195	0.0218	0.0229	0.0208
0.0	0.0	0.0	-1474.818	-1753.3296	NaN	NaN	0.5431	0.8941	0.0209	0.0195	0.0217	0.023	0.0208
0.0	0.0	0.0	-1847.818	355.6704	NaN	NaN	-0.2384	0.8939	0.021	0.0196	0.0217	0.0231	0.0208
0.0	0.0	0.0	-1914.818	-1201.3296	NaN	NaN	0.3855	0.8942	0.021	0.0196	0.0216	0.023	0.0207
0.0	0.0	0.0	-2313.818	-926.3296	NaN	NaN	0.2859	0.8942	0.021	0.0196	0.0216	0.023	0.0206
0.0	0.0	0.0	-1253.818	-3031.3296	NaN	NaN	0.7074	0.8943	0.021	0.0196	0.0216	0.0229	0.0206
0.0	0.0	0.0	-1458.818	-1383.3296	NaN	NaN	0.4867	0.8942	0.021	0.0195	0.0216	0.0231	0.0206
0.0	0.0	0.0	-3086.818	1526.6704	NaN	NaN	-0.3	0.8941	0.0209	0.0194	0.0216	0.0232	0.0207
0.0	0.0	0.0	-1676.818	-2226.3296	NaN	NaN	0.5704	0.8945	0.0208	0.0193	0.0215	0.0232	0.0207
0.0	0.0	0.0	-1408.818	183.6704	NaN	NaN	-0.1499	0.8944	0.0208	0.0193	0.0215	0.0233	0.0207
0.0	0.0	0.0	-1254.818	-128.3296	NaN	NaN	0.0928	0.8944	0.0208	0.0194	0.0216	0.0233	0.0207
0.0	0.0	0.0	-1248.818	-1404.3296	NaN	NaN	0.5293	0.8947	0.0208	0.0194	0.0215	0.0231	0.0205
0.0	0.0	0.0	-2150.818	-1387.3296	NaN	NaN	0.3921	0.8947	0.0208	0.0194	0.0215	0.0231	0.0205
0.0	0.0	0.0	-1403.818	-3720.3296	NaN	NaN	0.726	0.8949	0.0208	0.0194	0.0214	0.023	0.0205
0.0	0.0	0.0	-2684.818	-2187.3296	NaN	NaN	0.4489	0.8949	0.0207	0.0193	0.0214	0.0231	0.0206
0.0	0.0	0.0	-3159.818	1510.6704	NaN	NaN	-0.3	0.895	0.0206	0.0192	0.0215	0.0232	0.0206
0.0	0.0	0.0	-2301.818	-292.3296	NaN	NaN	0.1127	0.8952	0.0205	0.0191	0.0214	0.0232	0.0206
0.0	0.0	0.0	-3749.818	-950.3296	NaN	NaN	0.2022	0.8955	0.0204	0.0191	0.0213	0.0231	0.0206
0.0	0.0	0.0	-2558.818	-368.3296	NaN	NaN	0.1258	0.8956	0.0205	0.0191	0.0213	0.023	0.0205
0.0	0.0	0.0	-3014.818	-88.3296	NaN	NaN	0.0285	0.896	0.0204	0.0191	0.0212	0.0229	0.0205
0.0	0.0	0.0	-608.818	-2132.3296	NaN	NaN	0.7779	0.8964	0.0202	0.0191	0.0211	0.0228	0.0204
0.0	0.0	0.0	-3525.818	-1167.3296	NaN	NaN	0.2487	0.8964	0.0203	0.0191	0.0211	0.0228	0.0204
0.0	0.0	0.0	-3204.818	362.6704	NaN	NaN	-0.1276	0.896	0.0204	0.0191	0.0212	0.0229	0.0204
0.0	0.0	0.0	-3161.818	512.6704	NaN	NaN	-0.1935	0.8961	0.0205	0.0191	0.0212	0.0228	0.0203
0.0	0.0	0.0	-1835.818	-1093.3296	NaN	NaN	0.3733	0.8958	0.0206	0.0191	0.0213	0.0229	0.0204
0.0	0.0	0.0	-2151.818	-1341.3296	NaN	NaN	0.384	0.8958	0.0207	0.019	0.0213	0.0229	0.0204
0.0	0.0	0.0	-1740.818	-2160.3296	NaN	NaN	0.5538	0.8943	0.0212	0.0191	0.0216	0.0233	0.0206
0.0	0.0	0.0	-844.818	2156.6704	NaN	NaN	1.3	0.8919	0.022	0.019	0.0221	0.024	0.0211
0.0	0.0	0.0	-467.818	-3439.3296	NaN	NaN	0.8803	0.8915	0.0223	0.0189	0.0222	0.024	0.0211
0.0	0.0	0.0	-3552.818	-340.3296	NaN	NaN	0.0874	0.8906	0.0226	0.0191	0.0224	0.0242	0.0212
0.0	0.0	0.0	-1197.818	-690.3296	NaN	NaN	0.3656	0.8898	0.023	0.0191	0.0225	0.0244	0.0213
0.0	0.0	0.0	-3978.818	-496.3296	NaN	NaN	0.1109	0.8897	0.023	0.0191	0.0225	0.0243	0.0212
0.0	0.0	0.0	-2382.818	1133.6704	NaN	NaN	-0.3	0.8882	0.0235	0.0192	0.0228	0.0248	0.0214
0.0	0.0	0.0	-2607.818	-2575.3296	NaN	NaN	0.4969	0.8892	0.0233	0.0192	0.0226	0.0244	0.0213
0.0	0.0	0.0	-745.818	-1111.3296	NaN	NaN	0.5984	0.8884	0.0235	0.0193	0.0228	0.0246	0.0214
0.0	0.0	0.0	-2074.818	-93.3296	NaN	NaN	0.043	0.8889	0.0234	0.0193	0.0227	0.0245	0.0213
0.0	0.0	0.0	-2394.818	-2550.3296	NaN	NaN	0.5157	0.8887	0.0234	0.0194	0.0227	0.0244	0.0213
0.0	0.0	0.0	-2448.818	173.6704	NaN	NaN	-0.0763	0.8886	0.0234	0.0196	0.0228	0.0243	0.0213
0.0	0.0	0.0	-1858.818	-748.3296	NaN	NaN	0.287	0.889	0.0234	0.0197	0.0227	0.024	0.0212
0.0	0.0	0.0	-2382.818	-4815.3296	NaN	NaN	0.669	0.8891	0.0234	0.0197	0.0226	0.0239	0.0212
0.0	0.0	0.0	-1905.818	-1810.3296	NaN	NaN	0.4872	0.8872	0.0239	0.0196	0.0231	0.0246	0.0215
0.0	0.0	0.0	-1733.818	3698.6704	NaN	NaN	1.3	0.8842	0.025	0.0194	0.0239	0.0257	0.0218
0.0	0.0	0.0	-2992.818	337.6704	NaN	NaN	-0.1272	0.8857	0.0245	0.0192	0.0235	0.0255	0.0217
0.0	0.0	0.0	-2036.818	-517.3296	NaN	NaN	0.2025	0.886	0.0243	0.0193	0.0235	0.0253	0.0216
0.0	0.0	0.0	-2348.818	199.6704	NaN	NaN	-0.0929	0.8868	0.0241	0.0195	0.0233	0.0248	0.0215
0.0	0.0	0.0	-3346.818	-1177.3296	NaN	NaN	0.2602	0.8884	0.0238	0.0196	0.0228	0.0241	0.0213
0.0	0.0	0.0	-3274.818	-4134.3296	NaN	NaN	0.558	0.8889	0.0237	0.0197	0.0226	0.0239	0.0212
0.0	0.0	0.0	-3045.818	-3272.3296	NaN	NaN	0.5179	0.8878	0.0241	0.0197	0.0228	0.0241	0.0214
0.0	0.0	0.0	-1503.818	-1521.3296	NaN	NaN	0.5029	0.8865	0.0244	0.0196	0.0233	0.0246	0.0216
0.0	0.0	0.0	-3350.818	-720.3296	NaN	NaN	0.1769	0.8861	0.0244	0.0195	0.0234	0.0248	0.0217
0.0	0.0	0.0	-2825.818	-1679.3296	NaN	NaN	0.3728	0.8852	0.0248	0.0195	0.0237	0.0251	0.0218
0.0	0.0	0.0	-2325.818	-2143.3296	NaN	NaN	0.4796	0.8852	0.0249	0.0195	0.0237	0.025	0.0218
0.0	0.0	0.0	-3564.818	118.6704	NaN	NaN	-0.0344	0.8847	0.025	0.0196	0.0237	0.025	0.0219
0.0	0.0	0.0	113.182	-2440.3296	NaN	NaN	1.0486	0.8848	0.0251	0.0196	0.0237	0.0249	0.0219
0.0	0.0	0.0	-3662.818	-3055.3296	NaN	NaN	0.4548	0.8848	0.0252	0.0197	0.0237	0.0249	0.0219
0.0	0.0	0.0	-1371.818	-1566.3296	NaN	NaN	0.5331	0.8829	0.0258	0.0197	0.0241	0.0253	0.0221
0.0	0.0	0.0	-2975.818	-964.3296	NaN	NaN	0.2447	0.8838	0.0255	0.0195	0.024	0.0252	0.0219
0.0	0.0	0.0	-1772.818	-2393.3296	NaN	NaN	0.5745	0.8821	0.026	0.0196	0.0244	0.0257	0.0222
0.0	0.0	0.0	-1764.818	-1434.3296	NaN	NaN	0.4483	0.8817	0.0261	0.0195	0.0246	0.0259	0.0222
0.0	0.0	0.0	-2340.818	2.6704	NaN	NaN	-0.0011	0.8802	0.0266	0.0195	0.025	0.0263	0.0224
0.0	0.0	0.0	-1564.818	-2387.3296	NaN	NaN	0.6041	0.8811	0.0264	0.0195	0.0247	0.0261	0.0223
0.0	0.0	0.0	-1632.818	-2529.3296	NaN	NaN	0.6077	0.8808	0.0265	0.0196	0.0248	0.0261	0.0223
0.0	0.0	0.0	-333.818	-542.3296	NaN	NaN	0.619	0.8803	0.0267	0.0196	0.0248	0.0261	0.0223
0.0	0.0	0.0	-2220.818	-1825.3296	NaN	NaN	0.4511	0.8813	0.0264	0.0196	0.0245	0.0259	0.0223
0.0	0.0	0.0	-4018.818	-2038.3296	NaN	NaN	0.3365	0.8808	0.0265	0.0196	0.0247	0.0261	0.0224
0.0	0.0	0.0	-2411.818	-318.3296	NaN	NaN	0.1166	0.8789	0.0271	0.0196	0.0251	0.0267	0.0227
0.0	0.0	0.0	-3386.818	-215.3296	NaN	NaN	0.0598	0.8792	0.027	0.0194	0.025	0.0267	0.0227
0.0	0.0	0.0	-1433.818	-2093.3296	NaN	NaN	0.5935	0.8809	0.0263	0.0193	0.0246	0.0263	0.0226
0.0	0.0	0.0	-3610.818	-1779.3296	NaN	NaN	0.3301	0.8815	0.026	0.0194	0.0243	0.0261	0.0226
0.0	0.0	0.0	-2033.818	-262.3296	NaN	NaN	0.1142	0.88	0.0266	0.0194	0.0246	0.0265	0.0229
0.0	0.0	0.0	-2699.818	-1546.3296	NaN	NaN	0.3642	0.8812	0.0262	0.0193	0.0243	0.0262	0.0228
0.0	0.0	0.0	-1308.818	287.6704	NaN	NaN	-0.2817	0.8792	0.0269	0.0194	0.0247	0.0268	0.0231
0.0	0.0	0.0	-2268.818	-1014.3296	NaN	NaN	0.309	0.8803	0.0266	0.0193	0.0244	0.0265	0.0229
0.0	0.0	0.0	-3290.818	-1403.3296	NaN	NaN	0.299	0.8782	0.0273	0.0192	0.0248	0.0271	0.0232
0.0	0.0	0.0	-889.818	286.6704	NaN	NaN	-0.3	0.8778	0.0275	0.019	0.025	0.0275	0.0232
0.0	0.0	0.0	-1786.818	-2524.3296	NaN	NaN	0.5855	0.881	0.0262	0.019	0.0243	0.0266	0.0229
0.0	0.0	0.0	-2343.818	-1852.3296	NaN	NaN	0.4414	0.8806	0.0261	0.0192	0.0243	0.0268	0.023
0.0	0.0	0.0	-1369.818	-2034.3296	NaN	NaN	0.5976	0.8809	0.026	0.0192	0.0243	0.0266	0.023
0.0	0.0	0.0	-3772.818	-1666.3296	NaN	NaN	0.3064	0.8819	0.0256	0.0194	0.024	0.0262	0.023
0.0	0.0	0.0	-2241.818	-2236.3296	NaN	NaN	0.4994	0.8829	0.0252	0.0194	0.0238	0.0258	0.0229
0.0	0.0	0.0	-2899.818	-5047.3296	NaN	NaN	0.6351	0.8826	0.0253	0.0195	0.0238	0.0259	0.023
0.0	0.0	0.0	-3918.818	1300.6704	NaN	NaN	-0.3	0.8781	0.027	0.0191	0.0248	0.0274	0.0235
0.0	0.0	0.0	-1612.818	1923.6704	NaN	NaN	1.3	0.8751	0.0282	0.0188	0.0255	0.0286	0.0238
0.0	0.0	0.0	-2342.818	-86.3296	NaN	NaN	0.0355	0.8734	0.0288	0.0188	0.0258	0.0293	0.024
0.0	0.0	0.0	-3084.818	790.6704	NaN	NaN	-0.3	0.876	0.0281	0.0186	0.0253	0.0286	0.0235
0.0	0.0	0.0	-1696.818	-696.3296	NaN	NaN	0.291	0.88	0.0266	0.0187	0.0244	0.0272	0.0231
0.0	0.0	0.0	-3027.818	-1777.3296	NaN	NaN	0.3699	0.8812	0.0258	0.0192	0.0241	0.0265	0.0232
0.0	0.0	0.0	-3633.818	-5398.3296	NaN	NaN	0.5977	0.8832	0.0251	0.0194	0.0236	0.0258	0.023
0.0	0.0	0.0	-2790.818	-773.3296	NaN	NaN	0.217	0.8808	0.0259	0.0193	0.0241	0.0265	0.0234
0.0	0.0	0.0	-1449.818	-313.3296	NaN	NaN	0.1777	0.8781	0.0271	0.0189	0.0248	0.0276	0.0236
0.0	0.0	0.0	-3786.818	-459.3296	NaN	NaN	0.1082	0.8774	0.0274	0.0185	0.025	0.0281	0.0237
0.0	0.0	0.0	-1278.818	3293.6704	NaN	NaN	1.3	0.8729	0.0288	0.0188	0.0259	0.0293	0.0242
0.0	0.0	0.0	-2126.818	-909.3296	NaN	NaN	0.2995	0.876	0.0281	0.0184	0.0253	0.0285	0.0237
0.0	0.0	0.0	-2952.818	-1139.3296	NaN	NaN	0.2784	0.8776	0.0275	0.0185	0.0249	0.0278	0.0235
0.0	0.0	0.0	-644.818	-2119.3296	NaN	NaN	0.7667	0.8785	0.0272	0.0187	0.0247	0.0275	0.0235
0.0	0.0	0.0	-1886.818	-3267.3296	NaN	NaN	0.6339	0.8788	0.027	0.0188	0.0246	0.0273	0.0235
0.0	0.0	0.0	-3932.818	-617.3296	NaN	NaN	0.1357	0.8772	0.0277	0.0188	0.0249	0.0278	0.0237
0.0	0.0	0.0	-2339.818	83.6704	NaN	NaN	-0.0371	0.8749	0.0284	0.0187	0.0255	0.0285	0.0239
0.0	0.0	0.0	-1679.818	263.6704	NaN	NaN	-0.1862	0.8729	0.0292	0.0187	0.0259	0.0291	0.0242
0.0	0.0	0.0	-3479.818	-2161.3296	NaN	NaN	0.3831	0.8771	0.0279	0.0183	0.0251	0.0281	0.0235
0.0	0.0	0.0	-2596.818	-2799.3296	NaN	NaN	0.5188	0.8785	0.0274	0.0185	0.0247	0.0276	0.0233
0.0	0.0	0.0	-3182.818	-64.3296	NaN	NaN	0.0198	0.8777	0.0277	0.0187	0.0248	0.0276	0.0234
0.0	0.0	0.0	-3562.818	-599.3296	NaN	NaN	0.144	0.8789	0.0273	0.0187	0.0246	0.0273	0.0233
0.0	0.0	0.0	-3411.818	859.6704	NaN	NaN	-0.3	0.8788	0.0273	0.0188	0.0245	0.0272	0.0233
0.0	0.0	0.0	-2960.818	-901.3296	NaN	NaN	0.2334	0.8773	0.0278	0.019	0.0248	0.0275	0.0235
0.0	0.0	0.0	-1505.818	404.6704	NaN	NaN	-0.3	0.8764	0.0281	0.019	0.025	0.0278	0.0237
0.0	0.0	0.0	164.182	764.6704	NaN	NaN	0.8232	0.8762	0.0281	0.0191	0.025	0.0279	0.0238
0.0	0.0	0.0	-2409.818	-528.3296	NaN	NaN	0.1798	0.879	0.0271	0.0188	0.0245	0.0273	0.0233
0.0	0.0	0.0	-1932.818	-2766.3296	NaN	NaN	0.5887	0.8811	0.0262	0.0189	0.0241	0.0267	0.023
0.0	0.0	0.0	-2806.818	491.6704	NaN	NaN	-0.2124	0.8808	0.0262	0.0191	0.0241	0.0267	0.0231
0.0	0.0	0.0	-3259.818	-2181.3296	NaN	NaN	0.4009	0.8819	0.0257	0.0191	0.024	0.0264	0.023
0.0	0.0	0.0	-3345.818	-1198.3296	NaN	NaN	0.2637	0.8828	0.0252	0.0193	0.0238	0.026	0.0228
0.0	0.0	0.0	-3415.818	574.6704	NaN	NaN	-0.2023	0.8817	0.0257	0.0194	0.024	0.0262	0.023
0.0	0.0	0.0	-2591.818	-749.3296	NaN	NaN	0.2243	0.8819	0.0256	0.0194	0.0239	0.0262	0.023
0.0	0.0	0.0	-2094.818	297.6704	NaN	NaN	-0.1656	0.8814	0.0256	0.0194	0.024	0.0264	0.0232
0.0	0.0	0.0	-1819.818	400.6704	NaN	NaN	-0.2823	0.8817	0.0254	0.0193	0.0239	0.0264	0.0232
0.0	0.0	0.0	-3027.818	-1518.3296	NaN	NaN	0.334	0.8837	0.0245	0.0193	0.0236	0.026	0.023
0.0	0.0	0.0	-1978.818	-1648.3296	NaN	NaN	0.4544	0.8842	0.0243	0.0194	0.0234	0.0258	0.0229
0.0	0.0	0.0	-2651.818	207.6704	NaN	NaN	-0.085	0.8852	0.0239	0.0194	0.0233	0.0255	0.0227
0.0	0.0	0.0	-3358.818	-3412.3296	NaN	NaN	0.504	0.8874	0.0232	0.0196	0.0228	0.0247	0.0223
0.0	0.0	0.0	-2913.818	-3963.3296	NaN	NaN	0.5763	0.8876	0.023	0.0198	0.0228	0.0246	0.0223
0.0	0.0	0.0	-1045.818	-1023.3296	NaN	NaN	0.4946	0.8868	0.0233	0.0198	0.023	0.0248	0.0223
0.0	0.0	0.0	-3814.818	-2041.3296	NaN	NaN	0.3486	0.8871	0.0231	0.0198	0.0229	0.0247	0.0223
0.0	0.0	0.0	-2131.818	-86.3296	NaN	NaN	0.0389	0.8864	0.0233	0.0197	0.0231	0.0251	0.0225
0.0	0.0	0.0	-3184.818	-2872.3296	NaN	NaN	0.4742	0.8869	0.0231	0.0196	0.023	0.0251	0.0224
0.0	0.0	0.0	-2341.818	2035.6704	NaN	NaN	-0.3	0.8844	0.0237	0.0197	0.0235	0.0259	0.0229
0.0	0.0	0.0	-2715.818	1004.6704	NaN	NaN	-0.3	0.8855	0.0234	0.0194	0.0233	0.0258	0.0227
0.0	0.0	0.0	-1999.818	-1028.3296	NaN	NaN	0.3396	0.8864	0.0231	0.0195	0.0231	0.0254	0.0225
0.0	0.0	0.0	-5041.818	-1216.3296	NaN	NaN	0.1944	0.8882	0.0227	0.0196	0.0227	0.0247	0.0221
0.0	0.0	0.0	-2603.818	-4505.3296	NaN	NaN	0.6337	0.889	0.0224	0.0197	0.0225	0.0243	0.022
0.0	0.0	0.0	-2420.818	-2529.3296	NaN	NaN	0.511	0.8894	0.0222	0.0196	0.0225	0.0244	0.022
0.0	0.0	0.0	-672.818	-8.3296	NaN	NaN	0.0122	0.8885	0.0223	0.0194	0.0227	0.0249	0.0221
0.0	0.0	0.0	-2940.818	-1066.3296	NaN	NaN	0.2661	0.8885	0.0222	0.0194	0.0227	0.025	0.0221
0.0	0.0	0.0	-3209.818	1411.6704	NaN	NaN	-0.3	0.8873	0.0225	0.0194	0.023	0.0254	0.0223
0.0	0.0	0.0	-3044.818	-1689.3296	NaN	NaN	0.3568	0.8891	0.0221	0.0193	0.0226	0.0248	0.0221
0.0	0.0	0.0	-1496.818	-2086.3296	NaN	NaN	0.5823	0.8898	0.0219	0.0195	0.0224	0.0245	0.022
0.0	0.0	0.0	-3200.818	-808.3296	NaN	NaN	0.2016	0.8906	0.0216	0.0194	0.0222	0.0242	0.0219
0.0	0.0	0.0	-1976.818	-3494.3296	NaN	NaN	0.6387	0.8908	0.0216	0.0195	0.0221	0.0242	0.0217
0.0	0.0	0.0	-4697.818	3364.6704	NaN	NaN	-0.3	0.8908	0.0215	0.0195	0.0222	0.0243	0.0218
0.0	0.0	0.0	-3024.818	-3353.3296	NaN	NaN	0.5258	0.8912	0.0214	0.0194	0.0221	0.0242	0.0217
0.0	0.0	0.0	288.182	-283.3296	NaN	NaN	-0.3	0.8911	0.0214	0.0193	0.0221	0.0244	0.0218
0.0	0.0	0.0	-3291.818	69.6704	NaN	NaN	-0.0216	0.891	0.0213	0.0192	0.0221	0.0245	0.0219
0.0	0.0	0.0	-1656.818	-737.3296	NaN	NaN	0.308	0.8915	0.0212	0.0192	0.022	0.0244	0.0218
0.0	0.0	0.0	-2753.818	91.6704	NaN	NaN	-0.0344	0.8919	0.0211	0.0192	0.022	0.0242	0.0217
0.0	0.0	0.0	-1686.818	-565.3296	NaN	NaN	0.251	0.8925	0.021	0.0192	0.0218	0.0239	0.0215
0.0	0.0	0.0	-716.818	-2401.3296	NaN	NaN	0.7701	0.8936	0.0207	0.0192	0.0216	0.0235	0.0214
0.0	0.0	0.0	-3159.818	-3185.3296	NaN	NaN	0.502	0.8938	0.0206	0.0191	0.0216	0.0235	0.0214
0.0	0.0	0.0	-2349.818	-136.3296	NaN	NaN	0.0548	0.8938	0.0205	0.019	0.0216	0.0236	0.0215
0.0	0.0	0.0	-2889.818	232.6704	NaN	NaN	-0.0876	0.8944	0.0202	0.0188	0.0215	0.0235	0.0215
0.0	0.0	0.0	-1762.818	-1345.3296	NaN	NaN	0.4328	0.8945	0.0203	0.0188	0.0215	0.0234	0.0215
0.0	0.0	0.0	-3088.818	-1380.3296	NaN	NaN	0.3089	0.895	0.0202	0.0188	0.0214	0.0232	0.0214
0.0	0.0	0.0	-2689.818	-1603.3296	NaN	NaN	0.3735	0.8953	0.0202	0.0187	0.0214	0.0232	0.0213
0.0	0.0	0.0	77.182	680.6704	NaN	NaN	0.8982	0.8954	0.02	0.0187	0.0214	0.0232	0.0213
0.0	0.0	0.0	-3021.818	816.6704	NaN	NaN	-0.3	0.8952	0.0201	0.0188	0.0214	0.0233	0.0212
0.0	0.0	0.0	138.182	-1340.3296	NaN	NaN	1.1149	0.8946	0.0204	0.019	0.0215	0.0233	0.0212
0.0	0.0	0.0	-1942.818	-179.3296	NaN	NaN	0.0845	0.8942	0.0207	0.0192	0.0216	0.0232	0.0211
0.0	0.0	0.0	-1527.818	-590.3296	NaN	NaN	0.2787	0.8937	0.0209	0.0194	0.0216	0.0232	0.0212
0.0	0.0	0.0	-3516.818	-1491.3296	NaN	NaN	0.2978	0.8936	0.0209	0.0196	0.0216	0.0231	0.0212
0.0	0.0	0.0	-312.818	-357.3296	NaN	NaN	0.5332	0.8931	0.021	0.0197	0.0218	0.0232	0.0212
0.0	0.0	0.0	-1371.818	-1368.3296	NaN	NaN	0.4994	0.8927	0.0211	0.0199	0.0219	0.0232	0.0212
0.0	0.0	0.0	70.182	-2264.3296	NaN	NaN	1.032	0.8926	0.0211	0.02	0.0219	0.0232	0.0212
0.0	0.0	0.0	-1596.818	-1052.3296	NaN	NaN	0.3972	0.8921	0.0213	0.0202	0.022	0.0232	0.0213
0.0	0.0	0.0	-2412.818	-1056.3296	NaN	NaN	0.3045	0.8918	0.0214	0.0204	0.022	0.0231	0.0213
0.0	0.0	0.0	-2660.818	-547.3296	NaN	NaN	0.1706	0.8917	0.0214	0.0205	0.022	0.0231	0.0214
0.0	0.0	0.0	-2984.818	-2108.3296	NaN	NaN	0.414	0.8907	0.0217	0.0207	0.0222	0.0233	0.0215
0.0	0.0	0.0	-1913.818	1410.6704	NaN	NaN	-0.3	0.8904	0.0218	0.0207	0.0222	0.0233	0.0215
0.0	0.0	0.0	-2732.818	-2422.3296	NaN	NaN	0.4699	0.89	0.0219	0.0208	0.0223	0.0233	0.0217
0.0	0.0	0.0	-1364.818	-2789.3296	NaN	NaN	0.6715	0.8904	0.0218	0.0208	0.0223	0.0231	0.0216
0.0	0.0	0.0	-195.818	-948.3296	NaN	NaN	0.8289	0.8906	0.0217	0.0207	0.0223	0.0231	0.0217
0.0	0.0	0.0	-5032.818	203.6704	NaN	NaN	-0.0422	0.8905	0.0217	0.0207	0.0223	0.0231	0.0217
0.0	0.0	0.0	-722.818	-345.3296	NaN	NaN	0.3233	0.8906	0.0216	0.0207	0.0223	0.0231	0.0217
0.0	0.0	0.0	-3507.818	-321.3296	NaN	NaN	0.0839	0.8906	0.0217	0.0207	0.0224	0.023	0.0218
0.0	0.0	0.0	-2942.818	-2697.3296	NaN	NaN	0.4782	0.8906	0.0217	0.0207	0.0224	0.0229	0.0218
0.0	0.0	0.0	-2514.818	162.6704	NaN	NaN	-0.0692	0.8909	0.0215	0.0206	0.0224	0.0228	0.0218
0.0	0.0	0.0	-2659.818	1743.6704	NaN	NaN	-0.3	0.8906	0.0216	0.0206	0.0225	0.0229	0.0219
0.0	0.0	0.0	-3897.818	-883.3296	NaN	NaN	0.1848	0.8905	0.0217	0.0207	0.0225	0.0228	0.0219
0.0	0.0	0.0	-3751.818	-733.3296	NaN	NaN	0.1635	0.8903	0.0218	0.0208	0.0225	0.0227	0.0218
0.0	0.0	0.0	-3649.818	-3428.3296	NaN	NaN	0.4844	0.8903	0.0218	0.0209	0.0225	0.0227	0.0218
0.0	0.0	0.0	-2180.818	-1473.3296	NaN	NaN	0.4032	0.8905	0.0217	0.0209	0.0225	0.0226	0.0218
0.0	0.0	0.0	-1590.818	-2659.3296	NaN	NaN	0.6257	0.8901	0.0218	0.021	0.0226	0.0226	0.0219
0.0	0.0	0.0	-3842.818	-3133.3296	NaN	NaN	0.4491	0.8902	0.0218	0.021	0.0225	0.0226	0.0219
0.0	0.0	0.0	-3182.818	-215.3296	NaN	NaN	0.0634	0.8902	0.0217	0.0209	0.0224	0.0227	0.022
0.0	0.0	0.0	-3706.818	857.6704	NaN	NaN	-0.3	0.8902	0.0217	0.0208	0.0224	0.0228	0.0221
0.0	0.0	0.0	-1956.818	784.6704	NaN	NaN	-0.3	0.89	0.0217	0.0208	0.0223	0.0229	0.0222
0.0	0.0	0.0	-1152.818	-1790.3296	NaN	NaN	0.6083	0.8896	0.0219	0.0209	0.0224	0.0231	0.0222
0.0	0.0	0.0	-1679.818	1667.6704	NaN	NaN	-0.3	0.889	0.0221	0.021	0.0224	0.0232	0.0223
0.0	0.0	0.0	-3487.818	-2142.3296	NaN	NaN	0.3805	0.889	0.0222	0.0211	0.0224	0.0231	0.0222
0.0	0.0	0.0	-782.818	-636.3296	NaN	NaN	0.4484	0.8892	0.0222	0.021	0.0223	0.0231	0.0222
0.0	0.0	0.0	-2475.818	-2309.3296	NaN	NaN	0.4826	0.8891	0.0222	0.021	0.0224	0.0231	0.0221
0.0	0.0	0.0	-2905.818	1120.6704	NaN	NaN	-0.3	0.8893	0.0222	0.021	0.0223	0.0231	0.0221
0.0	0.0	0.0	-1353.818	-1293.3296	NaN	NaN	0.4886	0.8894	0.0221	0.021	0.0223	0.023	0.0221
0.0	0.0	0.0	-848.818	-1369.3296	NaN	NaN	0.6173	0.8895	0.0221	0.0209	0.0223	0.0231	0.0221
0.0	0.0	0.0	-1755.818	-18.3296	NaN	NaN	0.0103	0.8897	0.022	0.0208	0.0223	0.023	0.0222
0.0	0.0	0.0	-150.818	1903.6704	NaN	NaN	1.086	0.8902	0.0218	0.0207	0.0222	0.0229	0.0221
0.0	0.0	0.0	49.182	-1987.3296	NaN	NaN	1.0254	0.8903	0.0217	0.0206	0.0223	0.0229	0.0222
0.0	0.0	0.0	-907.818	-1260.3296	NaN	NaN	0.5813	0.8906	0.0217	0.0205	0.0223	0.0229	0.0221
0.0	0.0	0.0	-1448.818	1127.6704	NaN	NaN	-0.3	0.891	0.0216	0.0204	0.0222	0.0228	0.022
0.0	0.0	0.0	-496.818	-3450.3296	NaN	NaN	0.8741	0.8914	0.0215	0.0203	0.0222	0.0227	0.022
0.0	0.0	0.0	-1223.818	-2813.3296	NaN	NaN	0.6969	0.8917	0.0214	0.0202	0.0221	0.0226	0.0219
0.0	0.0	0.0	-3396.818	556.6704	NaN	NaN	-0.196	0.8918	0.0214	0.0202	0.0222	0.0226	0.0218
0.0	0.0	0.0	-2183.818	428.6704	NaN	NaN	-0.2442	0.8922	0.0213	0.0201	0.0221	0.0225	0.0217
0.0	0.0	0.0	-2183.818	-1784.3296	NaN	NaN	0.4497	0.8922	0.0213	0.0201	0.0222	0.0225	0.0217
0.0	0.0	0.0	-4324.818	-915.3296	NaN	NaN	0.1747	0.8927	0.0213	0.02	0.0221	0.0223	0.0216
0.0	0.0	0.0	-2011.818	-885.3296	NaN	NaN	0.3056	0.8928	0.0213	0.0201	0.0221	0.0222	0.0215
0.0	0.0	0.0	-3735.818	-730.3296	NaN	NaN	0.1635	0.8926	0.0214	0.0202	0.0222	0.0222	0.0215
0.0	0.0	0.0	-1945.818	-1981.3296	NaN	NaN	0.5045	0.8926	0.0215	0.0203	0.0222	0.022	0.0214
0.0	0.0	0.0	-1790.818	-2133.3296	NaN	NaN	0.5436	0.8927	0.0216	0.0204	0.0221	0.0219	0.0214
0.0	0.0	0.0	-2694.818	-1324.3296	NaN	NaN	0.3295	0.8929	0.0216	0.0203	0.022	0.0218	0.0213
0.0	0.0	0.0	-210.818	-937.3296	NaN	NaN	0.8164	0.8937	0.0214	0.0202	0.0218	0.0218	0.0212
0.0	0.0	0.0	1020.182	-2494.3296	NaN	NaN	1.3	0.8934	0.0215	0.0202	0.0218	0.0219	0.0212
0.0	0.0	0.0	1259.182	2380.6704	NaN	NaN	0.6541	0.893	0.0217	0.0202	0.0218	0.0221	0.0212
0.0	0.0	0.0	-1015.818	-1535.3296	NaN	NaN	0.6018	0.892	0.0221	0.0204	0.0219	0.0222	0.0214
0.0	0.0	0.0	-1375.818	3369.6704	NaN	NaN	1.3	0.8916	0.0224	0.0205	0.0219	0.0223	0.0214
0.0	0.0	0.0	-2122.818	845.6704	NaN	NaN	-0.3	0.8911	0.0227	0.0206	0.0219	0.0223	0.0214
0.0	0.0	0.0	-758.818	540.6704	NaN	NaN	-0.3	0.8907	0.0229	0.0207	0.022	0.0223	0.0214
0.0	0.0	0.0	294.182	1981.6704	NaN	NaN	0.8707	0.8901	0.0232	0.0209	0.0221	0.0224	0.0214
0.0	0.0	0.0	754.182	-1262.3296	NaN	NaN	1.3	0.89	0.0234	0.021	0.022	0.0223	0.0213
0.0	0.0	0.0	-2711.818	-2158.3296	NaN	NaN	0.4432	0.8904	0.0233	0.0211	0.022	0.0221	0.0212
0.0	0.0	0.0	237.182	-1955.3296	NaN	NaN	1.138	0.8909	0.0231	0.021	0.0219	0.022	0.0212
0.0	0.0	0.0	-931.818	118.6704	NaN	NaN	-0.1459	0.8911	0.023	0.0208	0.0219	0.022	0.0212
0.0	0.0	0.0	-2453.818	-894.3296	NaN	NaN	0.2671	0.8911	0.0229	0.0208	0.0219	0.022	0.0213
0.0	0.0	0.0	-1809.818	929.6704	NaN	NaN	-0.3	0.8909	0.023	0.0209	0.022	0.022	0.0212
0.0	0.0	0.0	-2252.818	633.6704	NaN	NaN	-0.3	0.8907	0.023	0.021	0.0221	0.0219	0.0213
0.0	0.0	0.0	-4181.818	-2913.3296	NaN	NaN	0.4106	0.8907	0.0229	0.0213	0.0222	0.0216	0.0214
0.0	0.0	0.0	-3567.818	-1216.3296	NaN	NaN	0.2542	0.8909	0.0227	0.0213	0.0223	0.0214	0.0214
0.0	0.0	0.0	-2556.818	-2091.3296	NaN	NaN	0.4499	0.8912	0.0225	0.0212	0.0223	0.0214	0.0214
0.0	0.0	0.0	-3873.818	320.6704	NaN	NaN	-0.0902	0.8915	0.0224	0.021	0.0223	0.0214	0.0214
0.0	0.0	0.0	-3083.818	1216.6704	NaN	NaN	-0.3	0.8914	0.0223	0.0211	0.0223	0.0214	0.0214
0.0	0.0	0.0	-3363.818	-1353.3296	NaN	NaN	0.2869	0.8913	0.0224	0.0211	0.0223	0.0214	0.0215
0.0	0.0	0.0	-3689.818	-2626.3296	NaN	NaN	0.4158	0.8914	0.0223	0.0211	0.0222	0.0215	0.0215
0.0	0.0	0.0	-1752.818	696.6704	NaN	NaN	-0.3	0.8919	0.0222	0.0209	0.0221	0.0215	0.0214
0.0	0.0	0.0	307.182	366.6704	NaN	NaN	0.5441	0.8918	0.0223	0.0208	0.022	0.0217	0.0214
0.0	0.0	0.0	-2025.818	-2134.3296	NaN	NaN	0.513	0.8914	0.0223	0.0209	0.0221	0.0218	0.0215
0.0	0.0	0.0	-1670.818	808.6704	NaN	NaN	-0.3	0.8913	0.0224	0.0209	0.0221	0.0218	0.0215
0.0	0.0	0.0	-2405.818	-2884.3296	NaN	NaN	0.5452	0.8911	0.0225	0.021	0.0222	0.0217	0.0216
0.0	0.0	0.0	-1498.818	-2993.3296	NaN	NaN	0.6663	0.8914	0.0223	0.0209	0.0221	0.0217	0.0216
0.0	0.0	0.0	-2017.818	-1101.3296	NaN	NaN	0.3531	0.8915	0.0223	0.0207	0.022	0.0218	0.0216
0.0	0.0	0.0	-2031.818	784.6704	NaN	NaN	-0.3	0.8922	0.0222	0.0204	0.0219	0.0219	0.0214
0.0	0.0	0.0	-978.818	-277.3296	NaN	NaN	0.2208	0.8922	0.0222	0.0204	0.0219	0.0219	0.0215
0.0	0.0	0.0	-998.818	-1546.3296	NaN	NaN	0.6076	0.892	0.0223	0.0204	0.0219	0.022	0.0214
0.0	0.0	0.0	-262.818	118.6704	NaN	NaN	-0.3	0.8917	0.0225	0.0205	0.0219	0.0221	0.0214
0.0	0.0	0.0	-3920.818	-1569.3296	NaN	NaN	0.2858	0.8914	0.0226	0.0206	0.022	0.0221	0.0214
0.0	0.0	0.0	-1365.818	1328.6704	NaN	NaN	-0.3	0.8917	0.0226	0.0205	0.0219	0.022	0.0213
0.0	0.0	0.0	-1351.818	-2800.3296	NaN	NaN	0.6744	0.8919	0.0225	0.0205	0.0219	0.022	0.0213
0.0	0.0	0.0	170.182	-1237.3296	NaN	NaN	1.1595	0.8924	0.0224	0.0203	0.0219	0.022	0.0212
0.0	0.0	0.0	-1735.818	4012.6704	NaN	NaN	1.3	0.8928	0.0222	0.0201	0.0218	0.022	0.021
0.0	0.0	0.0	-1815.818	2057.6704	NaN	NaN	1.3	0.8926	0.0223	0.0201	0.0218	0.0221	0.021
0.0	0.0	0.0	-207.818	1035.6704	NaN	NaN	1.251	0.8926	0.0224	0.0201	0.0218	0.0221	0.021
0.0	0.0	0.0	-1404.818	-1067.3296	NaN	NaN	0.4317	0.8924	0.0225	0.0202	0.0218	0.022	0.021
0.0	0.0	0.0	-134.818	-597.3296	NaN	NaN	0.8159	0.8924	0.0226	0.0203	0.0218	0.022	0.0209
0.0	0.0	0.0	-1608.818	-402.3296	NaN	NaN	0.2	0.8925	0.0226	0.0203	0.0218	0.0219	0.0209
0.0	0.0	0.0	-1453.818	-1017.3296	NaN	NaN	0.4117	0.8924	0.0226	0.0203	0.0218	0.022	0.0208
0.0	0.0	0.0	972.182	-438.3296	NaN	NaN	-0.3	0.8923	0.0227	0.0203	0.0218	0.022	0.0209
0.0	0.0	0.0	-1134.818	-2462.3296	NaN	NaN	0.6845	0.8924	0.0226	0.0203	0.0218	0.022	0.0209
0.0	0.0	0.0	-1707.818	463.6704	NaN	NaN	-0.3	0.8923	0.0227	0.0203	0.0218	0.022	0.021
0.0	0.0	0.0	-751.818	-103.3296	NaN	NaN	0.1208	0.8925	0.0226	0.0202	0.0217	0.022	0.0209
0.0	0.0	0.0	-1319.818	138.6704	NaN	NaN	-0.1174	0.8926	0.0226	0.0202	0.0217	0.0219	0.021
0.0	0.0	0.0	-224.818	-1338.3296	NaN	NaN	0.8562	0.8927	0.0226	0.0203	0.0217	0.0218	0.0209
0.0	0.0	0.0	-565.818	-821.3296	NaN	NaN	0.5921	0.8927	0.0227	0.0203	0.0217	0.0218	0.0209
0.0	0.0	0.0	-2345.818	-400.3296	NaN	NaN	0.1458	0.8925	0.0228	0.0204	0.0217	0.0217	0.021
0.0	0.0	0.0	-603.818	438.6704	NaN	NaN	-0.3	0.8926	0.0227	0.0203	0.0217	0.0216	0.021
0.0	0.0	0.0	-2490.818	-762.3296	NaN	NaN	0.2343	0.8926	0.0228	0.0204	0.0217	0.0215	0.021
0.0	0.0	0.0	-731.818	-2451.3296	NaN	NaN	0.7701	0.8929	0.0227	0.0203	0.0217	0.0215	0.0209
0.0	0.0	0.0	-1050.818	2282.6704	NaN	NaN	1.3	0.8931	0.0226	0.0202	0.0216	0.0216	0.0209
0.0	0.0	0.0	-1443.818	-78.3296	NaN	NaN	0.0515	0.8927	0.0227	0.0203	0.0217	0.0217	0.0209
0.0	0.0	0.0	-3071.818	641.6704	NaN	NaN	-0.264	0.8928	0.0228	0.0203	0.0217	0.0216	0.0208
0.0	0.0	0.0	-849.818	-259.3296	NaN	NaN	0.2338	0.8925	0.0229	0.0204	0.0218	0.0216	0.0208
0.0	0.0	0.0	-3407.818	-1878.3296	NaN	NaN	0.3553	0.8926	0.0228	0.0205	0.0217	0.0214	0.0209
0.0	0.0	0.0	-823.818	-1426.3296	NaN	NaN	0.6339	0.8927	0.0228	0.0206	0.0217	0.0214	0.0209
0.0	0.0	0.0	-1963.818	-1404.3296	NaN	NaN	0.4169	0.8927	0.0227	0.0206	0.0217	0.0213	0.0209
0.0	0.0	0.0	-2312.818	-618.3296	NaN	NaN	0.211	0.8926	0.0228	0.0206	0.0217	0.0214	0.0209
0.0	0.0	0.0	-368.818	-164.3296	NaN	NaN	0.3082	0.8929	0.0227	0.0204	0.0216	0.0215	0.0209
0.0	0.0	0.0	-393.818	571.6704	NaN	NaN	1.3	0.8929	0.0227	0.0204	0.0216	0.0216	0.0209
0.0	0.0	0.0	-396.818	-1369.3296	NaN	NaN	0.7753	0.8927	0.0228	0.0204	0.0216	0.0217	0.0209
0.0	0.0	0.0	-2399.818	63.6704	NaN	NaN	-0.0273	0.8924	0.0229	0.0205	0.0216	0.0217	0.0209
0.0	0.0	0.0	-2607.818	2442.6704	NaN	NaN	-0.3	0.892	0.0231	0.0206	0.0216	0.0217	0.021
0.0	0.0	0.0	-1573.818	448.6704	NaN	NaN	-0.3	0.892	0.0231	0.0208	0.0216	0.0216	0.021
0.0	0.0	0.0	-2360.818	-2638.3296	NaN	NaN	0.5278	0.8919	0.023	0.0208	0.0217	0.0215	0.021
0.0	0.0	0.0	-3218.818	-153.3296	NaN	NaN	0.0455	0.8922	0.023	0.0207	0.0217	0.0215	0.021
0.0	0.0	0.0	-2286.818	1351.6704	NaN	NaN	-0.3	0.8924	0.0229	0.0206	0.0216	0.0215	0.021
0.0	0.0	0.0	-2068.818	1942.6704	NaN	NaN	-0.3	0.8926	0.0228	0.0205	0.0216	0.0216	0.021
0.0	0.0	0.0	-1089.818	153.6704	NaN	NaN	-0.1642	0.8924	0.0229	0.0205	0.0216	0.0216	0.021
0.0	0.0	0.0	-3402.818	516.6704	NaN	NaN	-0.179	0.8926	0.0229	0.0205	0.0216	0.0214	0.021
0.0	0.0	0.0	856.182	-335.3296	NaN	NaN	-0.3	0.8928	0.0228	0.0205	0.0216	0.0214	0.0209
0.0	0.0	0.0	166.182	105.6704	NaN	NaN	0.3887	0.8928	0.0228	0.0205	0.0216	0.0214	0.0209
0.0	0.0	0.0	-1469.818	928.6704	NaN	NaN	-0.3	0.8929	0.0228	0.0205	0.0216	0.0213	0.0209
0.0	0.0	0.0	608.182	-124.3296	NaN	NaN	-0.257	0.8931	0.0227	0.0205	0.0216	0.0212	0.0208
0.0	0.0	0.0	1864.182	-721.3296	NaN	NaN	-0.3	0.8932	0.0227	0.0204	0.0216	0.0213	0.0208
0.0	0.0	0.0	-1951.818	-1987.3296	NaN	NaN	0.5045	0.8932	0.0227	0.0204	0.0216	0.0213	0.0208
0.0	0.0	0.0	-1258.818	1345.6704	NaN	NaN	1.3	0.8929	0.0227	0.0205	0.0217	0.0214	0.0208
0.0	0.0	0.0	-2443.818	-734.3296	NaN	NaN	0.2311	0.8929	0.0227	0.0205	0.0218	0.0213	0.0208
0.0	0.0	0.0	-251.818	-1949.3296	NaN	NaN	0.8856	0.8926	0.0227	0.0207	0.0218	0.0212	0.0209
0.0	0.0	0.0	-988.818	-3023.3296	NaN	NaN	0.7535	0.8926	0.0227	0.0208	0.0219	0.0212	0.0209
0.0	0.0	0.0	-2895.818	1161.6704	NaN	NaN	-0.3	0.893	0.0226	0.0207	0.0218	0.021	0.0208
0.0	0.0	0.0	-1799.818	-3586.3296	NaN	NaN	0.6658	0.8929	0.0226	0.0208	0.0218	0.021	0.021
0.0	0.0	0.0	1818.182	626.6704	NaN	NaN	0.2563	0.8934	0.0225	0.0206	0.0216	0.0211	0.0208
0.0	0.0	0.0	-1690.818	-692.3296	NaN	NaN	0.2905	0.893	0.0226	0.0206	0.0216	0.0213	0.0209
0.0	0.0	0.0	-1372.818	-271.3296	NaN	NaN	0.165	0.893	0.0226	0.0206	0.0216	0.0213	0.0209
0.0	0.0	0.0	682.182	381.6704	NaN	NaN	0.3588	0.8927	0.0227	0.0207	0.0216	0.0213	0.0209
0.0	0.0	0.0	-2587.818	-3639.3296	NaN	NaN	0.5844	0.892	0.0228	0.0211	0.0218	0.0213	0.0211
0.0	0.0	0.0	-3104.818	-1544.3296	NaN	NaN	0.3322	0.8921	0.0228	0.0212	0.0218	0.0211	0.021
0.0	0.0	0.0	-1029.818	-253.3296	NaN	NaN	0.1974	0.8924	0.0227	0.0211	0.0217	0.0211	0.021
0.0	0.0	0.0	-2451.818	-630.3296	NaN	NaN	0.2045	0.8927	0.0226	0.021	0.0216	0.0211	0.021
0.0	0.0	0.0	-3034.818	717.6704	NaN	NaN	-0.3	0.8928	0.0226	0.0208	0.0216	0.0212	0.021
0.0	0.0	0.0	-2419.818	2445.6704	NaN	NaN	1.3	0.8929	0.0227	0.0208	0.0215	0.0213	0.021
0.0	0.0	0.0	-143.818	1852.6704	NaN	NaN	1.0842	0.8928	0.0227	0.0208	0.0214	0.0214	0.0209
0.0	0.0	0.0	-732.818	1304.6704	NaN	NaN	1.3	0.8925	0.0228	0.0209	0.0214	0.0214	0.021
0.0	0.0	0.0	-2786.818	-2256.3296	NaN	NaN	0.4474	0.892	0.0229	0.0211	0.0215	0.0213	0.0212
0.0	0.0	0.0	-193.818	-1615.3296	NaN	NaN	0.8929	0.8924	0.0227	0.021	0.0214	0.0213	0.0211
0.0	0.0	0.0	296.182	-3083.3296	NaN	NaN	1.1063	0.8923	0.0227	0.0209	0.0215	0.0214	0.0211
0.0	0.0	0.0	61.182	2404.6704	NaN	NaN	0.9752	0.8927	0.0226	0.0208	0.0214	0.0215	0.021
0.0	0.0	0.0	-2447.818	-505.3296	NaN	NaN	0.1711	0.8922	0.0227	0.0209	0.0215	0.0215	0.0211
0.0	0.0	0.0	-4119.818	-2184.3296	NaN	NaN	0.3465	0.892	0.0227	0.021	0.0215	0.0215	0.0212
0.0	0.0	0.0	-3081.818	-1003.3296	NaN	NaN	0.2456	0.8921	0.0226	0.0209	0.0215	0.0215	0.0212
0.0	0.0	0.0	-3356.818	248.6704	NaN	NaN	-0.08	0.8925	0.0225	0.0208	0.0215	0.0216	0.0211
0.0	0.0	0.0	-2752.818	3303.6704	NaN	NaN	1.3	0.8925	0.0225	0.0207	0.0215	0.0216	0.0211
0.0	0.0	0.0	-2634.818	-1727.3296	NaN	NaN	0.396	0.8921	0.0225	0.0209	0.0216	0.0217	0.0212
0.0	0.0	0.0	-2828.818	-302.3296	NaN	NaN	0.0966	0.8924	0.0225	0.0208	0.0215	0.0217	0.0212
0.0	0.0	0.0	-2819.818	679.6704	NaN	NaN	-0.3	0.8925	0.0224	0.0207	0.0215	0.0217	0.0212
0.0	0.0	0.0	-2761.818	1015.6704	NaN	NaN	-0.3	0.8927	0.0223	0.0206	0.0215	0.0217	0.0212
0.0	0.0	0.0	-2447.818	-1861.3296	NaN	NaN	0.4319	0.8923	0.0223	0.0206	0.0215	0.0218	0.0213
0.0	0.0	0.0	-2173.818	-1277.3296	NaN	NaN	0.3701	0.8924	0.0223	0.0206	0.0215	0.022	0.0212
0.0	0.0	0.0	-1286.818	2547.6704	NaN	NaN	1.3	0.8927	0.0222	0.0204	0.0215	0.022	0.0212
0.0	0.0	0.0	-998.818	75.6704	NaN	NaN	-0.082	0.893	0.0221	0.0203	0.0215	0.022	0.0212
0.0	0.0	0.0	-1453.818	-567.3296	NaN	NaN	0.2807	0.8928	0.0221	0.0203	0.0215	0.0222	0.0212
0.0	0.0	0.0	-1804.818	2085.6704	NaN	NaN	1.3	0.8925	0.0221	0.0203	0.0216	0.0223	0.0212
0.0	0.0	0.0	-1576.818	1061.6704	NaN	NaN	-0.3	0.8922	0.0223	0.0204	0.0216	0.0223	0.0213
0.0	0.0	0.0	-2307.818	1157.6704	NaN	NaN	-0.3	0.8922	0.0223	0.0204	0.0216	0.0223	0.0213
0.0	0.0	0.0	-2890.818	-2045.3296	NaN	NaN	0.4144	0.8921	0.0223	0.0203	0.0216	0.0223	0.0214
0.0	0.0	0.0	-1984.818	2718.6704	NaN	NaN	1.3	0.8928	0.022	0.02	0.0216	0.0223	0.0213
0.0	0.0	0.0	-395.818	2925.6704	NaN	NaN	1.1565	0.8931	0.0217	0.0199	0.0216	0.0224	0.0213
0.0	0.0	0.0	-90.818	-31.3296	NaN	NaN	0.2565	0.8927	0.0218	0.0199	0.0217	0.0226	0.0213
0.0	0.0	0.0	-1034.818	-166.3296	NaN	NaN	0.1385	0.8922	0.022	0.0201	0.0217	0.0227	0.0213
0.0	0.0	0.0	-2980.818	838.6704	NaN	NaN	-0.3	0.8925	0.022	0.0201	0.0217	0.0225	0.0212
0.0	0.0	0.0	-1617.818	-2070.3296	NaN	NaN	0.5613	0.8932	0.0219	0.02	0.0216	0.0223	0.0211
0.0	0.0	0.0	-1999.818	1242.6704	NaN	NaN	-0.3	0.894	0.0215	0.0198	0.0215	0.0222	0.0209
0.0	0.0	0.0	-1658.818	475.6704	NaN	NaN	-0.3	0.8942	0.0214	0.0197	0.0215	0.0222	0.0209
0.0	0.0	0.0	-1721.818	994.6704	NaN	NaN	-0.3	0.8943	0.0214	0.0196	0.0215	0.0222	0.0209
0.0	0.0	0.0	-2096.818	403.6704	NaN	NaN	-0.2384	0.8942	0.0216	0.0197	0.0215	0.0222	0.0208
0.0	0.0	0.0	-1465.818	-170.3296	NaN	NaN	0.1041	0.8943	0.0216	0.0197	0.0215	0.0222	0.0207
0.0	0.0	0.0	-2426.818	-122.3296	NaN	NaN	0.048	0.8944	0.0216	0.0197	0.0215	0.0222	0.0206
0.0	0.0	0.0	-3089.818	2004.6704	NaN	NaN	-0.3	0.8947	0.0216	0.0196	0.0215	0.0222	0.0204
0.0	0.0	0.0	2063.182	-1355.3296	NaN	NaN	-0.3	0.8947	0.0216	0.0196	0.0215	0.0222	0.0203
0.0	0.0	0.0	-1216.818	-1544.3296	NaN	NaN	0.5593	0.8946	0.0217	0.0196	0.0215	0.0222	0.0203
0.0	0.0	0.0	314.182	2903.6704	NaN	NaN	0.9024	0.8945	0.0217	0.0197	0.0216	0.0223	0.0202
0.0	0.0	0.0	-1437.818	2361.6704	NaN	NaN	1.3	0.8944	0.0218	0.0197	0.0216	0.0223	0.0202
0.0	0.0	0.0	-2575.818	383.6704	NaN	NaN	-0.175	0.8941	0.022	0.0199	0.0216	0.0223	0.0201
0.0	0.0	0.0	-535.818	-2048.3296	NaN	NaN	0.7927	0.8944	0.022	0.0199	0.0216	0.0222	0.0199
0.0	0.0	0.0	-122.818	1337.6704	NaN	NaN	1.1011	0.8944	0.0219	0.0199	0.0216	0.0222	0.0199
0.0	0.0	0.0	-814.818	-1051.3296	NaN	NaN	0.5634	0.8944	0.0219	0.0199	0.0217	0.0222	0.0199
0.0	0.0	0.0	-717.818	-972.3296	NaN	NaN	0.5753	0.8941	0.0219	0.02	0.0218	0.0223	0.0198
0.0	0.0	0.0	-1083.818	79.6704	NaN	NaN	-0.0793	0.8937	0.022	0.0202	0.0219	0.0224	0.0199
0.0	0.0	0.0	-692.818	-1074.3296	NaN	NaN	0.6079	0.8938	0.022	0.0202	0.0219	0.0223	0.0198
0.0	0.0	0.0	83.182	-480.3296	NaN	NaN	1.2094	0.8939	0.0219	0.0202	0.0219	0.0223	0.0198
0.0	0.0	0.0	-1649.818	29.6704	NaN	NaN	-0.0183	0.8936	0.022	0.0202	0.022	0.0224	0.0198
0.0	0.0	0.0	-2677.818	388.6704	NaN	NaN	-0.1698	0.8934	0.022	0.0203	0.0221	0.0224	0.0198
0.0	0.0	0.0	-562.818	3839.6704	NaN	NaN	1.1718	0.8934	0.022	0.0203	0.0221	0.0224	0.0198
0.0	0.0	0.0	-466.818	-1400.3296	NaN	NaN	0.75	0.8931	0.0221	0.0204	0.0223	0.0225	0.0197
0.0	0.0	0.0	-1071.818	-1973.3296	NaN	NaN	0.648	0.8928	0.0222	0.0205	0.0224	0.0224	0.0197
0.0	0.0	0.0	-2416.818	-572.3296	NaN	NaN	0.1915	0.8923	0.0223	0.0207	0.0225	0.0224	0.0198
0.0	0.0	0.0	-578.818	-2205.3296	NaN	NaN	0.7921	0.8919	0.0224	0.0208	0.0227	0.0224	0.0198
0.0	0.0	0.0	-842.818	-703.3296	NaN	NaN	0.4549	0.8913	0.0226	0.021	0.0228	0.0224	0.0199
0.0	0.0	0.0	-1027.818	-1862.3296	NaN	NaN	0.6444	0.8909	0.0227	0.0212	0.0229	0.0223	0.02
0.0	0.0	0.0	-1505.818	-2388.3296	NaN	NaN	0.6133	0.8912	0.0226	0.0212	0.0228	0.0222	0.02
0.0	0.0	0.0	-2417.818	-1566.3296	NaN	NaN	0.3931	0.8916	0.0225	0.0211	0.0227	0.0221	0.02
0.0	0.0	0.0	-2088.818	3215.6704	NaN	NaN	1.3	0.8919	0.0223	0.0209	0.0227	0.0222	0.02
0.0	0.0	0.0	-14.818	-1178.3296	NaN	NaN	0.9876	0.8909	0.0225	0.0213	0.0229	0.0222	0.0202
0.0	0.0	0.0	-3115.818	-2003.3296	NaN	NaN	0.3913	0.8909	0.0226	0.0214	0.0229	0.022	0.0202
0.0	0.0	0.0	-3474.818	-2031.3296	NaN	NaN	0.3689	0.8908	0.0227	0.0215	0.0229	0.0219	0.0202
0.0	0.0	0.0	-4154.818	-1257.3296	NaN	NaN	0.2323	0.8913	0.0226	0.0214	0.0228	0.0217	0.0202
0.0	0.0	0.0	-338.818	-673.3296	NaN	NaN	0.6652	0.8916	0.0225	0.0214	0.0227	0.0216	0.0202
0.0	0.0	0.0	-1098.818	-1280.3296	NaN	NaN	0.5381	0.8918	0.0223	0.0214	0.0227	0.0217	0.0201
0.0	0.0	0.0	-1609.818	-845.3296	NaN	NaN	0.3443	0.8914	0.0223	0.0215	0.0228	0.0218	0.0202
0.0	0.0	0.0	-3565.818	-212.3296	NaN	NaN	0.0562	0.8915	0.0223	0.0215	0.0228	0.0218	0.0202
0.0	0.0	0.0	-2476.818	763.6704	NaN	NaN	-0.3	0.8911	0.0224	0.0216	0.0228	0.0218	0.0203
0.0	0.0	0.0	-2135.818	-1638.3296	NaN	NaN	0.4341	0.8911	0.0225	0.0217	0.0228	0.0217	0.0203
0.0	0.0	0.0	-1373.818	-2600.3296	NaN	NaN	0.6543	0.8912	0.0225	0.0217	0.0227	0.0216	0.0203
0.0	0.0	0.0	-2894.818	-61.3296	NaN	NaN	0.0207	0.8913	0.0224	0.0217	0.0227	0.0216	0.0202
0.0	0.0	0.0	-1779.818	-1174.3296	NaN	NaN	0.3975	0.8915	0.0223	0.0217	0.0227	0.0216	0.0202
0.0	0.0	0.0	-1010.818	-2001.3296	NaN	NaN	0.6644	0.8915	0.0224	0.0217	0.0226	0.0216	0.0202
0.0	0.0	0.0	-1476.818	-1933.3296	NaN	NaN	0.5669	0.8917	0.0223	0.0217	0.0225	0.0215	0.0202
0.0	0.0	0.0	-988.818	-936.3296	NaN	NaN	0.4864	0.892	0.0222	0.0216	0.0225	0.0216	0.0202
0.0	0.0	0.0	-2171.818	-2108.3296	NaN	NaN	0.4926	0.8921	0.0221	0.0216	0.0225	0.0216	0.0202
0.0	0.0	0.0	-1349.818	1924.6704	NaN	NaN	1.3	0.8919	0.022	0.0217	0.0225	0.0217	0.0202
0.0	0.0	0.0	-1223.818	-3323.3296	NaN	NaN	0.7309	0.8919	0.0222	0.0217	0.0224	0.0217	0.0202
0.0	0.0	0.0	-3451.818	-4392.3296	NaN	NaN	0.5599	0.8919	0.0224	0.0218	0.0223	0.0215	0.0201
0.0	0.0	0.0	-2178.818	-1785.3296	NaN	NaN	0.4504	0.8926	0.0222	0.0217	0.0222	0.0214	0.0199
0.0	0.0	0.0	-3359.818	-1015.3296	NaN	NaN	0.2321	0.8927	0.0222	0.0216	0.0221	0.0214	0.02
0.0	0.0	0.0	-4255.818	-733.3296	NaN	NaN	0.147	0.8928	0.022	0.0216	0.0221	0.0214	0.0201
0.0	0.0	0.0	-3560.818	3113.6704	NaN	NaN	-0.3	0.8927	0.0219	0.0215	0.0222	0.0216	0.0202
0.0	0.0	0.0	-2418.818	-3100.3296	NaN	NaN	0.5617	0.8928	0.0219	0.0215	0.0222	0.0215	0.0202
0.0	0.0	0.0	-2587.818	-861.3296	NaN	NaN	0.2497	0.8931	0.0216	0.0214	0.0221	0.0215	0.0203
0.0	0.0	0.0	-1845.818	-831.3296	NaN	NaN	0.3105	0.8929	0.0217	0.0215	0.0222	0.0216	0.0203
0.0	0.0	0.0	-5091.818	-761.3296	NaN	NaN	0.1301	0.8931	0.0216	0.0215	0.022	0.0215	0.0203
0.0	0.0	0.0	-2686.818	-1024.3296	NaN	NaN	0.276	0.8931	0.0216	0.0215	0.022	0.0215	0.0203
0.0	0.0	0.0	-2276.818	-3648.3296	NaN	NaN	0.6157	0.8933	0.0216	0.0215	0.022	0.0214	0.0203
0.0	0.0	0.0	-2426.818	-2809.3296	NaN	NaN	0.5365	0.8932	0.0215	0.0215	0.022	0.0215	0.0204
0.0	0.0	0.0	-2226.818	-3663.3296	NaN	NaN	0.6219	0.8932	0.0214	0.0214	0.022	0.0216	0.0204
0.0	0.0	0.0	-1307.818	-1321.3296	NaN	NaN	0.5026	0.893	0.0213	0.0214	0.022	0.0217	0.0205
0.0	0.0	0.0	-3470.818	-2525.3296	NaN	NaN	0.4212	0.8933	0.0211	0.0213	0.0219	0.0218	0.0206
0.0	0.0	0.0	-1891.818	-85.3296	NaN	NaN	0.0432	0.8934	0.0209	0.0213	0.0219	0.0219	0.0207
0.0	0.0	0.0	-3312.818	-1747.3296	NaN	NaN	0.3453	0.8933	0.0209	0.0213	0.0219	0.0219	0.0207
0.0	0.0	0.0	-2298.818	-53.3296	NaN	NaN	0.0227	0.8932	0.0208	0.0213	0.0219	0.022	0.0208
0.0	0.0	0.0	-725.818	-962.3296	NaN	NaN	0.5701	0.893	0.0208	0.0213	0.0219	0.0222	0.0209
0.0	0.0	0.0	-2810.818	767.6704	NaN	NaN	-0.3	0.8927	0.0208	0.0213	0.022	0.0223	0.0209
0.0	0.0	0.0	-3750.818	-1493.3296	NaN	NaN	0.2848	0.8927	0.0208	0.0213	0.0219	0.0223	0.0209
0.0	0.0	0.0	-3086.818	-2553.3296	NaN	NaN	0.4527	0.893	0.0207	0.0212	0.0219	0.0223	0.0209
0.0	0.0	0.0	-958.818	679.6704	NaN	NaN	-0.3	0.8926	0.0207	0.0213	0.022	0.0224	0.021
0.0	0.0	0.0	-4389.818	300.6704	NaN	NaN	-0.0735	0.8928	0.0207	0.0213	0.0219	0.0223	0.021
0.0	0.0	0.0	-4406.818	-2171.3296	NaN	NaN	0.3301	0.8927	0.0208	0.0214	0.0219	0.0223	0.021
0.0	0.0	0.0	-2914.818	-2681.3296	NaN	NaN	0.4791	0.8927	0.0208	0.0214	0.0219	0.0222	0.021
0.0	0.0	0.0	-2703.818	672.6704	NaN	NaN	-0.3	0.8925	0.0207	0.0214	0.0219	0.0223	0.0212
0.0	0.0	0.0	-3564.818	-1976.3296	NaN	NaN	0.3567	0.8923	0.0206	0.0214	0.022	0.0225	0.0213
0.0	0.0	0.0	-2489.818	503.6704	NaN	NaN	-0.2536	0.8915	0.0206	0.0214	0.0221	0.0228	0.0215
0.0	0.0	0.0	-2722.818	-494.3296	NaN	NaN	0.1537	0.8912	0.0208	0.0215	0.0222	0.0228	0.0216
0.0	0.0	0.0	-3269.818	-1716.3296	NaN	NaN	0.3442	0.8912	0.0207	0.0215	0.0221	0.0227	0.0217
0.0	0.0	0.0	-2778.818	-2386.3296	NaN	NaN	0.462	0.8911	0.0207	0.0215	0.0222	0.0228	0.0218
0.0	0.0	0.0	-1779.818	397.6704	NaN	NaN	-0.2877	0.8908	0.0206	0.0215	0.0222	0.0229	0.0219
0.0	0.0	0.0	-2382.818	-1601.3296	NaN	NaN	0.4019	0.8909	0.0206	0.0215	0.0222	0.0229	0.0219
0.0	0.0	0.0	-1705.818	-3074.3296	NaN	NaN	0.6431	0.8907	0.0207	0.0215	0.0222	0.0229	0.022
0.0	0.0	0.0	-4000.818	-2077.3296	NaN	NaN	0.3418	0.8904	0.0209	0.0216	0.0222	0.0229	0.0219
0.0	0.0	0.0	-3191.818	-270.3296	NaN	NaN	0.0781	0.8903	0.0209	0.0217	0.0223	0.0229	0.022
0.0	0.0	0.0	-2456.818	-2055.3296	NaN	NaN	0.4555	0.8903	0.0209	0.0217	0.0223	0.0229	0.022
0.0	0.0	0.0	-1909.818	-4224.3296	NaN	NaN	0.6887	0.8901	0.0208	0.0217	0.0223	0.023	0.0221
0.0	0.0	0.0	-1983.818	-101.3296	NaN	NaN	0.0486	0.8895	0.0208	0.0217	0.0224	0.0233	0.0223
0.0	0.0	0.0	-2079.818	159.6704	NaN	NaN	-0.0832	0.889	0.0209	0.0217	0.0225	0.0235	0.0224
0.0	0.0	0.0	-3210.818	-1337.3296	NaN	NaN	0.294	0.8889	0.021	0.0219	0.0225	0.0233	0.0224
0.0	0.0	0.0	-3950.818	-518.3296	NaN	NaN	0.116	0.8891	0.0211	0.0219	0.0224	0.0231	0.0223
0.0	0.0	0.0	-1553.818	-3400.3296	NaN	NaN	0.6864	0.8892	0.0211	0.022	0.0224	0.023	0.0223
0.0	0.0	0.0	-3391.818	-309.3296	NaN	NaN	0.0836	0.8891	0.021	0.0219	0.0224	0.0232	0.0223
0.0	0.0	0.0	-2014.818	217.6704	NaN	NaN	-0.1211	0.8884	0.021	0.022	0.0226	0.0235	0.0225
0.0	0.0	0.0	-799.818	-1213.3296	NaN	NaN	0.6027	0.8881	0.0212	0.0221	0.0226	0.0235	0.0225
0.0	0.0	0.0	-1543.818	621.6704	NaN	NaN	-0.3	0.8881	0.0213	0.0221	0.0226	0.0234	0.0225
0.0	0.0	0.0	-3611.818	-1888.3296	NaN	NaN	0.3433	0.8883	0.0213	0.0222	0.0226	0.0233	0.0224
0.0	0.0	0.0	-2419.818	766.6704	NaN	NaN	-0.3	0.8881	0.0213	0.0222	0.0226	0.0234	0.0225
0.0	0.0	0.0	-3433.818	2153.6704	NaN	NaN	-0.3	0.8878	0.0213	0.0222	0.0227	0.0234	0.0225
0.0	0.0	0.0	-158.818	1807.6704	NaN	NaN	1.0963	0.8872	0.0214	0.0223	0.0229	0.0236	0.0226
0.0	0.0	0.0	-1000.818	-1163.3296	NaN	NaN	0.5375	0.8871	0.0215	0.0223	0.0229	0.0236	0.0226
0.0	0.0	0.0	-2173.818	810.6704	NaN	NaN	-0.3	0.8869	0.0217	0.0225	0.0229	0.0235	0.0225
0.0	0.0	0.0	-2473.818	-275.3296	NaN	NaN	0.1002	0.8871	0.0217	0.0224	0.0228	0.0234	0.0226
0.0	0.0	0.0	-1513.818	-3557.3296	NaN	NaN	0.7015	0.8871	0.0217	0.0225	0.0228	0.0233	0.0225
0.0	0.0	0.0	-2610.818	1637.6704	NaN	NaN	-0.3	0.887	0.0217	0.0225	0.0229	0.0234	0.0225
0.0	0.0	0.0	-1006.818	2817.6704	NaN	NaN	1.3	0.8867	0.0217	0.0225	0.023	0.0235	0.0227
0.0	0.0	0.0	-3067.818	-4594.3296	NaN	NaN	0.5996	0.8872	0.0217	0.0226	0.0228	0.0232	0.0225
0.0	0.0	0.0	-2123.818	505.6704	NaN	NaN	-0.3	0.8869	0.0218	0.0226	0.0229	0.0232	0.0225
0.0	0.0	0.0	-3392.818	-1489.3296	NaN	NaN	0.3051	0.8873	0.0219	0.0226	0.0228	0.023	0.0224
0.0	0.0	0.0	-3030.818	-446.3296	NaN	NaN	0.1284	0.8871	0.022	0.0227	0.0228	0.023	0.0224
0.0	0.0	0.0	-3073.818	-744.3296	NaN	NaN	0.1949	0.8874	0.0219	0.0226	0.0228	0.023	0.0224
0.0	0.0	0.0	-4010.818	163.6704	NaN	NaN	-0.0425	0.8872	0.0219	0.0227	0.0228	0.023	0.0223
0.0	0.0	0.0	-1568.818	-1209.3296	NaN	NaN	0.4353	0.8872	0.0219	0.0226	0.0229	0.023	0.0224
0.0	0.0	0.0	-2842.818	1082.6704	NaN	NaN	-0.3	0.8873	0.0219	0.0225	0.0229	0.023	0.0224
0.0	0.0	0.0	-2431.818	-3276.3296	NaN	NaN	0.574	0.8874	0.022	0.0226	0.0229	0.0229	0.0222
0.0	0.0	0.0	-1141.818	839.6704	NaN	NaN	-0.3	0.8874	0.022	0.0225	0.023	0.0229	0.0222
0.0	0.0	0.0	-4076.818	-1521.3296	NaN	NaN	0.2718	0.8878	0.0219	0.0225	0.0229	0.0227	0.0222
0.0	0.0	0.0	-2065.818	-386.3296	NaN	NaN	0.1575	0.8879	0.0219	0.0224	0.0228	0.0227	0.0222
0.0	0.0	0.0	-1838.818	711.6704	NaN	NaN	-0.3	0.888	0.0219	0.0223	0.0228	0.0229	0.0222
0.0	0.0	0.0	-2069.818	-1009.3296	NaN	NaN	0.3278	0.8876	0.0221	0.0225	0.0228	0.0229	0.0222
0.0	0.0	0.0	-3402.818	3901.6704	NaN	NaN	1.3	0.8874	0.0222	0.0227	0.0227	0.0229	0.0221
0.0	0.0	0.0	-3117.818	-1611.3296	NaN	NaN	0.3407	0.8869	0.0225	0.0229	0.0229	0.0227	0.0221
0.0	0.0	0.0	-2280.818	-6340.3296	NaN	NaN	0.7354	0.8873	0.0225	0.0229	0.0227	0.0225	0.022
0.0	0.0	0.0	-2362.818	2733.6704	NaN	NaN	1.3	0.8879	0.0223	0.0228	0.0227	0.0224	0.022
0.0	0.0	0.0	-4010.818	-359.3296	NaN	NaN	0.0822	0.8877	0.0223	0.0228	0.0227	0.0224	0.0221
0.0	0.0	0.0	-3149.818	-1567.3296	NaN	NaN	0.3323	0.8877	0.0223	0.0229	0.0226	0.0224	0.0221
0.0	0.0	0.0	-2300.818	2339.6704	NaN	NaN	1.3	0.888	0.0223	0.0227	0.0226	0.0223	0.022
0.0	0.0	0.0	-2862.818	-2320.3296	NaN	NaN	0.4477	0.8876	0.0226	0.0229	0.0226	0.0222	0.0222
0.0	0.0	0.0	-578.818	-741.3296	NaN	NaN	0.5616	0.888	0.0225	0.0228	0.0224	0.0222	0.0221
0.0	0.0	0.0	-2311.818	-841.3296	NaN	NaN	0.2668	0.8877	0.0227	0.0228	0.0224	0.0222	0.0222
0.0	0.0	0.0	-1808.818	426.6704	NaN	NaN	-0.3	0.888	0.0227	0.0228	0.0223	0.0221	0.0221
0.0	0.0	0.0	-2286.818	208.6704	NaN	NaN	-0.1004	0.8876	0.0228	0.0229	0.0224	0.022	0.0222
0.0	0.0	0.0	-2240.818	-4135.3296	NaN	NaN	0.6486	0.8877	0.0229	0.0229	0.0224	0.0219	0.0222
0.0	0.0	0.0	-2502.818	13.6704	NaN	NaN	-0.0055	0.8882	0.0228	0.0227	0.0223	0.0218	0.0221
0.0	0.0	0.0	-2334.818	2553.6704	NaN	NaN	1.3	0.8886	0.0228	0.0226	0.0222	0.0218	0.022
0.0	0.0	0.0	-3525.818	1014.6704	NaN	NaN	-0.3	0.8887	0.0228	0.0227	0.0222	0.0216	0.022
0.0	0.0	0.0	-2057.818	-1445.3296	NaN	NaN	0.4126	0.8886	0.0229	0.0228	0.0223	0.0215	0.022
0.0	0.0	0.0	-3338.818	-1688.3296	NaN	NaN	0.3358	0.8891	0.0228	0.0227	0.0222	0.0214	0.0219
0.0	0.0	0.0	-2695.818	-1026.3296	NaN	NaN	0.2757	0.8894	0.0227	0.0226	0.0222	0.0213	0.0219
0.0	0.0	0.0	-3229.818	-166.3296	NaN	NaN	0.049	0.8895	0.0226	0.0226	0.0222	0.0212	0.0219
0.0	0.0	0.0	-2474.818	-84.3296	NaN	NaN	0.033	0.8898	0.0226	0.0225	0.0221	0.0211	0.0218
0.0	0.0	0.0	-3207.818	-314.3296	NaN	NaN	0.0892	0.8899	0.0226	0.0225	0.0221	0.021	0.0219
0.0	0.0	0.0	-2408.818	-2192.3296	NaN	NaN	0.4765	0.8901	0.0225	0.0225	0.022	0.021	0.0219
0.0	0.0	0.0	-854.818	256.6704	NaN	NaN	-0.3	0.8903	0.0224	0.0224	0.022	0.021	0.0219
0.0	0.0	0.0	1.182	238.6704	NaN	NaN	0.9951	0.8898	0.0225	0.0225	0.0221	0.0211	0.022
0.0	0.0	0.0	-1509.818	1170.6704	NaN	NaN	-0.3	0.8897	0.0226	0.0225	0.0221	0.0211	0.022
0.0	0.0	0.0	-2574.818	-2588.3296	NaN	NaN	0.5013	0.889	0.0227	0.0227	0.0222	0.0212	0.0222
0.0	0.0	0.0	-2982.818	884.6704	NaN	NaN	-0.3	0.8893	0.0227	0.0226	0.0221	0.0212	0.0221
0.0	0.0	0.0	-2757.818	413.6704	NaN	NaN	-0.1765	0.8891	0.0228	0.0226	0.0222	0.0212	0.0222
0.0	0.0	0.0	-2128.818	-1190.3296	NaN	NaN	0.3586	0.8889	0.0228	0.0227	0.0222	0.0212	0.0221
0.0	0.0	0.0	-974.818	347.6704	NaN	NaN	-0.3	0.8889	0.0229	0.0227	0.0222	0.0212	0.022
0.0	0.0	0.0	-886.818	-3135.3296	NaN	NaN	0.7795	0.889	0.0229	0.0228	0.0222	0.0211	0.022
0.0	0.0	0.0	-4232.818	-2050.3296	NaN	NaN	0.3263	0.8892	0.0228	0.0228	0.0221	0.0211	0.022
0.0	0.0	0.0	-1158.818	-1801.3296	NaN	NaN	0.6085	0.8895	0.0227	0.0227	0.0221	0.021	0.022
0.0	0.0	0.0	-2013.818	-437.3296	NaN	NaN	0.1784	0.8895	0.0227	0.0226	0.022	0.0211	0.022
0.0	0.0	0.0	-3134.818	3067.6704	NaN	NaN	-0.3	0.8895	0.0227	0.0226	0.0221	0.0212	0.022
0.0	0.0	0.0	-2728.818	1416.6704	NaN	NaN	-0.3	0.8896	0.0226	0.0225	0.022	0.0212	0.022
0.0	0.0	0.0	-1859.818	-1026.3296	NaN	NaN	0.3556	0.8894	0.0227	0.0226	0.0221	0.0212	0.022
0.0	0.0	0.0	-1205.818	1942.6704	NaN	NaN	1.3	0.8897	0.0227	0.0225	0.0221	0.0212	0.0219
0.0	0.0	0.0	-1347.818	-832.3296	NaN	NaN	0.3818	0.8899	0.0226	0.0224	0.0221	0.0212	0.0218
0.0	0.0	0.0	-2810.818	-4.3296	NaN	NaN	0.0015	0.8899	0.0226	0.0225	0.0221	0.0212	0.0217
0.0	0.0	0.0	-2663.818	-659.3296	NaN	NaN	0.1984	0.8903	0.0225	0.0223	0.0221	0.0211	0.0216
0.0	0.0	0.0	-1496.818	-677.3296	NaN	NaN	0.3115	0.8905	0.0224	0.0223	0.0221	0.0212	0.0216
0.0	0.0	0.0	-3665.818	1974.6704	NaN	NaN	-0.3	0.8907	0.0223	0.0222	0.0221	0.0211	0.0216
0.0	0.0	0.0	-1460.818	-406.3296	NaN	NaN	0.2176	0.8907	0.0222	0.0221	0.0222	0.0212	0.0215
0.0	0.0	0.0	-3427.818	-512.3296	NaN	NaN	0.13	0.8908	0.0222	0.0222	0.0222	0.0211	0.0215
0.0	0.0	0.0	-2788.818	1001.6704	NaN	NaN	-0.3	0.8911	0.0222	0.0221	0.0223	0.021	0.0214
0.0	0.0	0.0	-2267.818	-4351.3296	NaN	NaN	0.6574	0.8914	0.0221	0.022	0.0222	0.0209	0.0214
0.0	0.0	0.0	-1612.818	-671.3296	NaN	NaN	0.2939	0.8914	0.022	0.0219	0.0223	0.0209	0.0214
0.0	0.0	0.0	-2601.818	304.6704	NaN	NaN	-0.1326	0.8914	0.022	0.0218	0.0224	0.021	0.0213
0.0	0.0	0.0	-998.818	360.6704	NaN	NaN	-0.3	0.8913	0.0221	0.0218	0.0224	0.0211	0.0213
0.0	0.0	0.0	-3364.818	1140.6704	NaN	NaN	-0.3	0.8912	0.0222	0.0218	0.0224	0.0211	0.0212
0.0	0.0	0.0	-1224.818	-875.3296	NaN	NaN	0.4168	0.891	0.0223	0.0219	0.0225	0.0211	0.0211
0.0	0.0	0.0	-4201.818	-119.3296	NaN	NaN	0.0276	0.8912	0.0224	0.022	0.0224	0.021	0.021
0.0	0.0	0.0	-602.818	-2766.3296	NaN	NaN	0.8211	0.8908	0.0226	0.022	0.0225	0.0211	0.021
0.0	0.0	0.0	-1437.818	1366.6704	NaN	NaN	-0.3	0.891	0.0226	0.0219	0.0225	0.0211	0.0209
0.0	0.0	0.0	-2716.818	-2171.3296	NaN	NaN	0.4442	0.8906	0.0227	0.0219	0.0226	0.0212	0.021
0.0	0.0	0.0	-3360.818	90.6704	NaN	NaN	-0.0277	0.8901	0.0229	0.022	0.0227	0.0213	0.0211
0.0	0.0	0.0	-1758.818	-1645.3296	NaN	NaN	0.4833	0.8897	0.023	0.0221	0.0227	0.0214	0.0212
0.0	0.0	0.0	-691.818	-3565.3296	NaN	NaN	0.8375	0.8892	0.0231	0.0222	0.0227	0.0215	0.0214
0.0	0.0	0.0	-1740.818	528.6704	NaN	NaN	-0.3	0.8893	0.023	0.0222	0.0226	0.0215	0.0214
0.0	0.0	0.0	-2530.818	-3510.3296	NaN	NaN	0.5811	0.8893	0.023	0.0222	0.0226	0.0215	0.0214
0.0	0.0	0.0	-3026.818	-897.3296	NaN	NaN	0.2287	0.8893	0.0229	0.0223	0.0227	0.0215	0.0214
0.0	0.0	0.0	-3999.818	-1017.3296	NaN	NaN	0.2028	0.8901	0.0227	0.0222	0.0226	0.0212	0.0212
0.0	0.0	0.0	-3143.818	-585.3296	NaN	NaN	0.157	0.8902	0.0226	0.0223	0.0226	0.0211	0.0211
0.0	0.0	0.0	-1129.818	-956.3296	NaN	NaN	0.4584	0.8906	0.0224	0.0223	0.0226	0.021	0.0211
0.0	0.0	0.0	-2801.818	749.6704	NaN	NaN	-0.3	0.8911	0.0224	0.0223	0.0225	0.0208	0.021
0.0	0.0	0.0	-4715.818	-1740.3296	NaN	NaN	0.2696	0.8916	0.0222	0.0223	0.0223	0.0205	0.0211
0.0	0.0	0.0	-3238.818	114.6704	NaN	NaN	-0.0367	0.8924	0.022	0.0222	0.0221	0.0202	0.021
0.0	0.0	0.0	-2449.818	-3837.3296	NaN	NaN	0.6103	0.8928	0.0217	0.0222	0.022	0.0201	0.0211
0.0	0.0	0.0	-3897.818	182.6704	NaN	NaN	-0.0492	0.8926	0.0217	0.0223	0.022	0.0201	0.0212
0.0	0.0	0.0	-3639.818	-3210.3296	NaN	NaN	0.4687	0.893	0.0216	0.0223	0.0219	0.02	0.0212
0.0	0.0	0.0	-2813.818	-2298.3296	NaN	NaN	0.4496	0.8931	0.0216	0.0224	0.0218	0.0199	0.0212
0.0	0.0	0.0	-3671.818	-2490.3296	NaN	NaN	0.4041	0.8935	0.0214	0.0223	0.0216	0.0199	0.0212
0.0	0.0	0.0	-1505.818	-304.3296	NaN	NaN	0.1681	0.8939	0.0214	0.0221	0.0216	0.0199	0.0212
0.0	0.0	0.0	-3235.818	-3391.3296	NaN	NaN	0.5117	0.8949	0.021	0.0218	0.0214	0.0199	0.021
0.0	0.0	0.0	-2574.818	-1400.3296	NaN	NaN	0.3523	0.893	0.0216	0.0221	0.0216	0.0202	0.0214
0.0	0.0	0.0	-3444.818	-2458.3296	NaN	NaN	0.4164	0.8935	0.0216	0.0221	0.0214	0.02	0.0214
0.0	0.0	0.0	-4853.818	-3871.3296	NaN	NaN	0.4437	0.8938	0.0216	0.0219	0.0213	0.02	0.0214
0.0	0.0	0.0	-4156.818	26.6704	NaN	NaN	-0.0065	0.8938	0.0216	0.0218	0.0213	0.0202	0.0213
0.0	0.0	0.0	-4053.818	955.6704	NaN	NaN	-0.3	0.8939	0.0216	0.0218	0.0213	0.0203	0.0212
0.0	0.0	0.0	-4870.818	1348.6704	NaN	NaN	-0.3	0.8939	0.0216	0.0218	0.0212	0.0205	0.021
0.0	0.0	0.0	-2512.818	1295.6704	NaN	NaN	-0.3	0.8938	0.0215	0.0218	0.0214	0.0207	0.0208
0.0	0.0	0.0	-2482.818	-1414.3296	NaN	NaN	0.3629	0.8938	0.0216	0.0218	0.0214	0.0207	0.0206
0.0	0.0	0.0	-3219.818	-107.3296	NaN	NaN	0.0323	0.8942	0.0215	0.0217	0.0216	0.0207	0.0204
0.0	0.0	0.0	-2715.818	219.6704	NaN	NaN	-0.088	0.8948	0.0212	0.0212	0.0218	0.0207	0.0203
0.0	0.0	0.0	-3531.818	-1569.3296	NaN	NaN	0.3076	0.8954	0.021	0.0208	0.022	0.0206	0.0202
0.0	0.0	0.0	-2452.818	-1417.3296	NaN	NaN	0.3662	0.8956	0.0211	0.0207	0.0219	0.0206	0.0202
0.0	0.0	0.0	-4957.818	-2447.3296	NaN	NaN	0.3305	0.8942	0.0213	0.021	0.0221	0.021	0.0204
0.0	0.0	0.0	-2814.818	1343.6704	NaN	NaN	-0.3	0.8949	0.0211	0.0211	0.0218	0.0209	0.0203
0.0	0.0	0.0	-4293.818	-306.3296	NaN	NaN	0.0666	0.8845	0.023	0.023	0.0234	0.0233	0.0228
0.0	0.0	0.0	-3043.818	-2853.3296	NaN	NaN	0.4838	0.9047	0.0187	0.0193	0.0198	0.0196	0.0178
