# Supplementary material for: DeepFRET, a software for rapid and automated single-molecule FRET data classification using deep learning
Source: eLife. 2020 Nov 3;9:e60404. doi: 10.7554/eLife.60404 (PMC7609065; doi:10.7554/eLife.60404)
Supplement: Figure 4—source data 1. [file elife-60404-fig4-data1.zip › Figure 4-source data 1/Fig_S4a/Traces/traces_all_n294/Traces_Fig2d_4mMAc_mov2_combined_tif_pair81.txt]

Exported by DeepFRET
Date: 2020-08-26, 18:13
Video filename: None
FRET pair #81
Bleaches at 42
D-Dexc-bg	A-Dexc-bg	A-Aexc-bg	D-Dexc-rw	A-Dexc-rw	A-Aexc-rw	S	E	p_bleached	p_aggregated	p_noisy	p_scrambled	p_static	p_dynamic
0.0	0.0	0.0	27191.0771	4248.4958	NaN	NaN	0.1351	0.1485	0.2167	0.0223	0.5457	0.0378	0.029
0.0	0.0	0.0	30428.0771	5553.4958	NaN	NaN	0.1543	0.1348	0.2515	0.0208	0.5251	0.0391	0.0286
0.0	0.0	0.0	27557.0771	5805.4958	NaN	NaN	0.174	0.1319	0.3159	0.0209	0.4653	0.0391	0.0268
0.0	0.0	0.0	29751.0771	8516.4958	NaN	NaN	0.2226	0.1064	0.3034	0.0214	0.498	0.0411	0.0297
0.0	0.0	0.0	28984.0771	5805.4958	NaN	NaN	0.1669	0.1068	0.3159	0.0222	0.4823	0.0414	0.0313
0.0	0.0	0.0	26183.0771	3720.4958	NaN	NaN	0.1244	0.1041	0.3186	0.0222	0.4796	0.0424	0.0331
0.0	0.0	0.0	31923.0771	2872.4958	NaN	NaN	0.0826	0.1062	0.3211	0.0237	0.4742	0.0413	0.0336
0.0	0.0	0.0	28717.0771	7865.4958	NaN	NaN	0.215	0.1033	0.3202	0.0248	0.4776	0.0408	0.0333
0.0	0.0	0.0	23950.0771	10996.4958	NaN	NaN	0.3147	0.1027	0.3208	0.025	0.4781	0.0405	0.0329
0.0	0.0	0.0	31236.0771	7437.4958	NaN	NaN	0.1923	0.0994	0.3024	0.0243	0.5012	0.0398	0.0329
0.0	0.0	0.0	26993.0771	4103.4958	NaN	NaN	0.132	0.0994	0.2903	0.0236	0.516	0.0387	0.0321
0.0	0.0	0.0	26649.0771	5028.4958	NaN	NaN	0.1587	0.0975	0.2706	0.0225	0.5411	0.0372	0.0311
0.0	0.0	0.0	26842.0771	7783.4958	NaN	NaN	0.2248	0.0932	0.2531	0.0219	0.5649	0.0366	0.0302
0.0	0.0	0.0	27639.0771	3861.4958	NaN	NaN	0.1226	0.0903	0.2414	0.0213	0.5805	0.037	0.0296
0.0	0.0	0.0	27453.0771	3245.4958	NaN	NaN	0.1057	0.0936	0.2454	0.0209	0.5732	0.0375	0.0295
0.0	0.0	0.0	29488.0771	2402.4958	NaN	NaN	0.0753	0.0958	0.2575	0.0213	0.5564	0.0399	0.0292
0.0	0.0	0.0	25660.0771	6125.4958	NaN	NaN	0.1927	0.1015	0.2858	0.0216	0.5213	0.0415	0.0284
0.0	0.0	0.0	26428.0771	5719.4958	NaN	NaN	0.1779	0.097	0.2833	0.0204	0.5309	0.0408	0.0277
0.0	0.0	0.0	28453.0771	8590.4958	NaN	NaN	0.2319	0.0959	0.2866	0.0196	0.5302	0.0405	0.0272
0.0	0.0	0.0	26240.0771	7618.4958	NaN	NaN	0.225	0.0973	0.2958	0.019	0.5202	0.0413	0.0265
0.0	0.0	0.0	30996.0771	5409.4958	NaN	NaN	0.1486	0.0972	0.3013	0.0187	0.5156	0.0412	0.026
0.0	0.0	0.0	28638.0771	7144.4958	NaN	NaN	0.1997	0.0962	0.3075	0.0186	0.5107	0.0416	0.0254
0.0	0.0	0.0	23331.0771	4001.4958	NaN	NaN	0.1464	0.0982	0.3109	0.0182	0.506	0.0419	0.0248
0.0	0.0	0.0	28871.0771	6678.4958	NaN	NaN	0.1879	0.0987	0.3133	0.0182	0.5026	0.0426	0.0246
0.0	0.0	0.0	23805.0771	6014.4958	NaN	NaN	0.2017	0.1033	0.3236	0.0186	0.4864	0.0438	0.0243
0.0	0.0	0.0	29258.0771	5608.4958	NaN	NaN	0.1609	0.1089	0.3303	0.0192	0.473	0.0442	0.0244
0.0	0.0	0.0	27117.0771	7022.4958	NaN	NaN	0.2057	0.1092	0.324	0.0204	0.4772	0.0441	0.0251
0.0	0.0	0.0	26728.0771	6532.4958	NaN	NaN	0.1964	0.1167	0.3257	0.0212	0.4669	0.0442	0.0253
0.0	0.0	0.0	27923.0771	4239.4958	NaN	NaN	0.1318	0.1214	0.3104	0.0225	0.4742	0.0448	0.0268
0.0	0.0	0.0	27744.0771	4820.4958	NaN	NaN	0.148	0.1271	0.3124	0.0234	0.4642	0.0462	0.0266
0.0	0.0	0.0	25670.0771	5468.4958	NaN	NaN	0.1756	0.1337	0.3241	0.0242	0.445	0.0464	0.0266
0.0	0.0	0.0	30749.0771	5458.4958	NaN	NaN	0.1508	0.1364	0.3364	0.0249	0.4296	0.0458	0.0268
0.0	0.0	0.0	23898.0771	5180.4958	NaN	NaN	0.1782	0.137	0.3463	0.0256	0.4191	0.045	0.027
0.0	0.0	0.0	27970.0771	6862.4958	NaN	NaN	0.197	0.1364	0.3686	0.0268	0.3963	0.0448	0.027
0.0	0.0	0.0	30990.0771	4961.4958	NaN	NaN	0.138	0.1326	0.376	0.0274	0.3911	0.0452	0.0277
0.0	0.0	0.0	30181.0771	2281.4958	NaN	NaN	0.0703	0.1361	0.3825	0.0272	0.3815	0.0449	0.0278
0.0	0.0	0.0	23626.0771	4610.4958	NaN	NaN	0.1633	0.1456	0.3728	0.0269	0.3808	0.0461	0.0279
0.0	0.0	0.0	22944.0771	3244.4958	NaN	NaN	0.1239	0.1521	0.3723	0.0271	0.3734	0.0466	0.0285
0.0	0.0	0.0	23750.0771	6483.4958	NaN	NaN	0.2144	0.1567	0.3682	0.0272	0.3699	0.048	0.0299
0.0	0.0	0.0	27180.0771	3138.4958	NaN	NaN	0.1035	0.166	0.3883	0.0285	0.3366	0.0478	0.0328
0.0	0.0	0.0	24902.0771	4463.4958	NaN	NaN	0.152	0.1948	0.4213	0.0312	0.2638	0.0494	0.0395
0.0	0.0	0.0	5378.0771	1500.4958	NaN	NaN	0.2181	0.3757	0.3574	0.0329	0.1564	0.0362	0.0413
0.0	0.0	0.0	3418.0771	5142.4958	NaN	NaN	0.6007	0.607	0.1984	0.0264	0.0963	0.0307	0.0412
0.0	0.0	0.0	2146.0771	4396.4958	NaN	NaN	0.672	0.6932	0.1321	0.0221	0.082	0.0302	0.0404
0.0	0.0	0.0	5107.0771	1542.4958	NaN	NaN	0.232	0.6855	0.1305	0.0198	0.0898	0.0313	0.0431
0.0	0.0	0.0	2678.0771	3169.4958	NaN	NaN	0.542	0.6089	0.173	0.0205	0.1134	0.035	0.0492
0.0	0.0	0.0	2676.0771	1911.4958	NaN	NaN	0.4167	0.506	0.2313	0.0226	0.1516	0.0396	0.0489
0.0	0.0	0.0	1827.0771	3734.4958	NaN	NaN	0.6715	0.4704	0.2568	0.0246	0.162	0.0376	0.0486
0.0	0.0	0.0	1498.0771	5386.4958	NaN	NaN	0.7824	0.4199	0.2809	0.0273	0.1851	0.0389	0.0479
0.0	0.0	0.0	1533.0771	-270.5042	NaN	NaN	-0.2142	0.4343	0.2726	0.0269	0.1812	0.0394	0.0456
0.0	0.0	0.0	7547.0771	1441.4958	NaN	NaN	0.1604	0.3262	0.3375	0.0326	0.2168	0.0385	0.0485
0.0	0.0	0.0	8213.0771	2724.4958	NaN	NaN	0.2491	0.2684	0.3817	0.037	0.2279	0.0385	0.0465
0.0	0.0	0.0	10489.0771	1983.4958	NaN	NaN	0.159	0.2157	0.4215	0.0413	0.2378	0.0367	0.0469
0.0	0.0	0.0	7491.0771	6873.4958	NaN	NaN	0.4785	0.16	0.4151	0.0451	0.2892	0.0386	0.052
0.0	0.0	0.0	10549.0771	1727.4958	NaN	NaN	0.1407	0.1512	0.4238	0.0439	0.2958	0.0382	0.0471
0.0	0.0	0.0	12208.0771	4416.4958	NaN	NaN	0.2657	0.1423	0.3949	0.045	0.3328	0.0392	0.0458
0.0	0.0	0.0	10077.0771	3510.4958	NaN	NaN	0.2584	0.1589	0.3294	0.0406	0.3789	0.0508	0.0414
0.0	0.0	0.0	9804.0771	3574.4958	NaN	NaN	0.2672	0.1946	0.2974	0.0401	0.3667	0.0638	0.0374
0.0	0.0	0.0	11485.0771	6603.4958	NaN	NaN	0.3651	0.2164	0.2813	0.043	0.3495	0.0754	0.0344
0.0	0.0	0.0	10818.0771	3173.4958	NaN	NaN	0.2268	0.2326	0.2913	0.0443	0.3214	0.0806	0.0297
0.0	0.0	0.0	13015.0771	1673.4958	NaN	NaN	0.1139	0.234	0.3014	0.0468	0.3127	0.0782	0.0269
0.0	0.0	0.0	10483.0771	5452.4958	NaN	NaN	0.3422	0.2112	0.2887	0.0494	0.3414	0.0815	0.0278
0.0	0.0	0.0	11471.0771	4959.4958	NaN	NaN	0.3018	0.2093	0.2964	0.0488	0.3375	0.081	0.0269
0.0	0.0	0.0	9490.0771	5803.4958	NaN	NaN	0.3795	0.2133	0.2936	0.0494	0.3383	0.0787	0.0267
0.0	0.0	0.0	12611.0771	4857.4958	NaN	NaN	0.2781	0.2077	0.2818	0.0503	0.3537	0.0795	0.0271
0.0	0.0	0.0	10146.0771	5793.4958	NaN	NaN	0.3635	0.2091	0.286	0.0493	0.3481	0.0807	0.0267
0.0	0.0	0.0	11088.0771	2848.4958	NaN	NaN	0.2044	0.2221	0.2928	0.0488	0.3342	0.0767	0.0254
0.0	0.0	0.0	10547.0771	1644.4958	NaN	NaN	0.1349	0.2173	0.2777	0.0511	0.3543	0.0736	0.026
0.0	0.0	0.0	10411.0771	2435.4958	NaN	NaN	0.1896	0.2148	0.2701	0.052	0.367	0.0708	0.0253
0.0	0.0	0.0	11194.0771	4874.4958	NaN	NaN	0.3034	0.2093	0.264	0.0527	0.3809	0.0679	0.0251
0.0	0.0	0.0	11587.0771	4041.4958	NaN	NaN	0.2586	0.2141	0.2713	0.0512	0.3759	0.0637	0.0237
0.0	0.0	0.0	7443.0771	3355.4958	NaN	NaN	0.3107	0.2058	0.2534	0.0532	0.4041	0.0594	0.0241
0.0	0.0	0.0	9591.0771	7122.4958	NaN	NaN	0.4262	0.2014	0.246	0.0529	0.4195	0.0568	0.0234
0.0	0.0	0.0	11722.0771	8614.4958	NaN	NaN	0.4236	0.2045	0.2512	0.052	0.4132	0.0565	0.0227
0.0	0.0	0.0	14799.0771	2159.4958	NaN	NaN	0.1273	0.2181	0.2681	0.0499	0.3867	0.0561	0.0211
0.0	0.0	0.0	9444.0771	4105.4958	NaN	NaN	0.303	0.2172	0.2593	0.0524	0.3922	0.0571	0.0217
0.0	0.0	0.0	8966.0771	3694.4958	NaN	NaN	0.2918	0.2158	0.2586	0.0537	0.3915	0.0585	0.0218
0.0	0.0	0.0	10590.0771	3500.4958	NaN	NaN	0.2484	0.213	0.252	0.0565	0.3958	0.0599	0.0228
0.0	0.0	0.0	10684.0771	2383.4958	NaN	NaN	0.1824	0.208	0.2411	0.0592	0.4077	0.0602	0.0238
0.0	0.0	0.0	10563.0771	2309.4958	NaN	NaN	0.1794	0.1993	0.2299	0.0631	0.4219	0.0605	0.0252
0.0	0.0	0.0	8995.0771	5442.4958	NaN	NaN	0.377	0.1932	0.2274	0.0653	0.4284	0.0596	0.0261
0.0	0.0	0.0	10722.0771	1738.4958	NaN	NaN	0.1395	0.185	0.2237	0.0669	0.4393	0.0578	0.0273
0.0	0.0	0.0	9194.0771	3439.4958	NaN	NaN	0.2723	0.1743	0.2139	0.0689	0.4579	0.0561	0.0289
0.0	0.0	0.0	8775.0771	6607.4958	NaN	NaN	0.4295	0.1695	0.2081	0.0696	0.4675	0.056	0.0293
0.0	0.0	0.0	10193.0771	5744.4958	NaN	NaN	0.3604	0.1662	0.2083	0.0691	0.4711	0.0556	0.0297
0.0	0.0	0.0	7022.0771	1664.4958	NaN	NaN	0.1916	0.1693	0.2077	0.0688	0.4685	0.0562	0.0295
0.0	0.0	0.0	8421.0771	4716.4958	NaN	NaN	0.359	0.1651	0.2055	0.0685	0.4755	0.0552	0.0301
0.0	0.0	0.0	8458.0771	6312.4958	NaN	NaN	0.4274	0.1648	0.2069	0.0683	0.4741	0.0558	0.0302
0.0	0.0	0.0	9480.0771	2957.4958	NaN	NaN	0.2378	0.1646	0.2136	0.0671	0.47	0.0543	0.0304
0.0	0.0	0.0	10808.0771	2611.4958	NaN	NaN	0.1946	0.1635	0.2114	0.0689	0.471	0.0544	0.0309
0.0	0.0	0.0	14877.0771	5787.4958	NaN	NaN	0.2801	0.1592	0.2161	0.0683	0.4715	0.0538	0.0311
0.0	0.0	0.0	8902.0771	2898.4958	NaN	NaN	0.2456	0.1558	0.2236	0.0671	0.47	0.0522	0.0313
0.0	0.0	0.0	8397.0771	2636.4958	NaN	NaN	0.239	0.1529	0.2268	0.0675	0.4701	0.051	0.0317
0.0	0.0	0.0	8452.0771	2378.4958	NaN	NaN	0.2196	0.1477	0.2285	0.0673	0.474	0.0503	0.0321
0.0	0.0	0.0	8385.0771	3017.4958	NaN	NaN	0.2646	0.1394	0.2323	0.0657	0.4811	0.0486	0.0329
0.0	0.0	0.0	8894.0771	4396.4958	NaN	NaN	0.3308	0.1327	0.2293	0.0646	0.4921	0.0475	0.0339
0.0	0.0	0.0	9125.0771	3614.4958	NaN	NaN	0.2837	0.1257	0.2275	0.062	0.5038	0.0461	0.0349
0.0	0.0	0.0	8095.0771	5034.4958	NaN	NaN	0.3834	0.1198	0.2262	0.0591	0.5151	0.0442	0.0356
0.0	0.0	0.0	8794.0771	717.4958	NaN	NaN	0.0754	0.1145	0.2235	0.0574	0.5252	0.0425	0.037
0.0	0.0	0.0	8479.0771	4285.4958	NaN	NaN	0.3357	0.1104	0.2169	0.0567	0.5366	0.0411	0.0383
0.0	0.0	0.0	9935.0771	5242.4958	NaN	NaN	0.3454	0.1067	0.2129	0.0558	0.5457	0.0397	0.0393
0.0	0.0	0.0	9933.0771	2267.4958	NaN	NaN	0.1859	0.1049	0.2082	0.0549	0.5534	0.0384	0.0402
0.0	0.0	0.0	9851.0771	3544.4958	NaN	NaN	0.2646	0.1046	0.2065	0.0535	0.5582	0.0368	0.0404
0.0	0.0	0.0	8398.0771	2974.4958	NaN	NaN	0.2615	0.1037	0.2063	0.0529	0.5603	0.036	0.0409
0.0	0.0	0.0	8058.0771	4561.4958	NaN	NaN	0.3615	0.1045	0.2087	0.0527	0.5578	0.0356	0.0408
0.0	0.0	0.0	7285.0771	3390.4958	NaN	NaN	0.3176	0.1063	0.2091	0.0527	0.5562	0.0353	0.0404
0.0	0.0	0.0	8184.0771	7004.4958	NaN	NaN	0.4612	0.1042	0.2067	0.0531	0.56	0.0351	0.0409
0.0	0.0	0.0	9388.0771	1197.4958	NaN	NaN	0.1131	0.1087	0.2111	0.0529	0.5518	0.0351	0.0405
0.0	0.0	0.0	8545.0771	3261.4958	NaN	NaN	0.2762	0.1104	0.2138	0.0535	0.5459	0.0357	0.0407
0.0	0.0	0.0	6702.0771	721.4958	NaN	NaN	0.0972	0.1159	0.2196	0.0532	0.5352	0.0358	0.0403
0.0	0.0	0.0	9321.0771	1870.4958	NaN	NaN	0.1671	0.1133	0.2185	0.0533	0.5389	0.0355	0.0405
0.0	0.0	0.0	8147.0771	7853.4958	NaN	NaN	0.4908	0.109	0.2135	0.0539	0.5473	0.0354	0.0409
0.0	0.0	0.0	9541.0771	2714.4958	NaN	NaN	0.2215	0.1125	0.2166	0.0537	0.5408	0.0361	0.0403
0.0	0.0	0.0	9879.0771	2879.4958	NaN	NaN	0.2257	0.1182	0.222	0.0532	0.5301	0.0368	0.0398
0.0	0.0	0.0	10431.0771	372.4958	NaN	NaN	0.0345	0.1159	0.2208	0.0527	0.5337	0.037	0.0399
0.0	0.0	0.0	9571.0771	4527.4958	NaN	NaN	0.3211	0.1089	0.2206	0.0522	0.5412	0.0367	0.0404
0.0	0.0	0.0	7779.0771	6311.4958	NaN	NaN	0.4479	0.1041	0.2213	0.052	0.5452	0.0366	0.0408
0.0	0.0	0.0	10044.0771	5353.4958	NaN	NaN	0.3477	0.1051	0.2272	0.052	0.5372	0.0375	0.041
0.0	0.0	0.0	8399.0771	3343.4958	NaN	NaN	0.2847	0.1111	0.2322	0.0517	0.5255	0.0387	0.0407
0.0	0.0	0.0	9652.0771	5243.4958	NaN	NaN	0.352	0.1101	0.2351	0.0517	0.5221	0.0393	0.0416
0.0	0.0	0.0	10097.0771	5216.4958	NaN	NaN	0.3406	0.1106	0.2406	0.0516	0.5153	0.04	0.0419
0.0	0.0	0.0	10775.0771	4650.4958	NaN	NaN	0.3015	0.1122	0.2441	0.0516	0.5086	0.041	0.0424
0.0	0.0	0.0	10140.0771	4153.4958	NaN	NaN	0.2906	0.1132	0.2452	0.0516	0.5052	0.0418	0.0431
0.0	0.0	0.0	9114.0771	5350.4958	NaN	NaN	0.3699	0.1122	0.246	0.0515	0.5044	0.0422	0.0436
0.0	0.0	0.0	11770.0771	2915.4958	NaN	NaN	0.1985	0.1153	0.2502	0.0518	0.4957	0.043	0.044
0.0	0.0	0.0	10049.0771	3732.4958	NaN	NaN	0.2708	0.1209	0.2561	0.0528	0.4816	0.0447	0.0439
0.0	0.0	0.0	8694.0771	901.4958	NaN	NaN	0.0939	0.1256	0.2599	0.0535	0.4711	0.0462	0.0437
0.0	0.0	0.0	9068.0771	2816.4958	NaN	NaN	0.237	0.1257	0.2638	0.0542	0.4653	0.0473	0.0438
0.0	0.0	0.0	10973.0771	2952.4958	NaN	NaN	0.212	0.1246	0.2681	0.0547	0.4618	0.0476	0.0431
0.0	0.0	0.0	11087.0771	1878.4958	NaN	NaN	0.1449	0.1178	0.266	0.055	0.4711	0.0473	0.0428
0.0	0.0	0.0	9310.0771	5046.4958	NaN	NaN	0.3515	0.112	0.2677	0.0551	0.4763	0.0468	0.0422
0.0	0.0	0.0	6648.0771	4002.4958	NaN	NaN	0.3758	0.1113	0.2731	0.0553	0.4719	0.0466	0.0418
0.0	0.0	0.0	7599.0771	620.4958	NaN	NaN	0.0755	0.1143	0.273	0.0556	0.4682	0.0468	0.0421
0.0	0.0	0.0	7255.0771	3338.4958	NaN	NaN	0.3151	0.1206	0.2752	0.0557	0.4592	0.0472	0.042
0.0	0.0	0.0	11441.0771	2179.4958	NaN	NaN	0.16	0.1262	0.2809	0.0561	0.4476	0.0474	0.0418
0.0	0.0	0.0	11031.0771	1105.4958	NaN	NaN	0.0911	0.1285	0.2775	0.0563	0.4491	0.0469	0.0418
0.0	0.0	0.0	8935.0771	3978.4958	NaN	NaN	0.3081	0.1225	0.2727	0.0564	0.4605	0.0462	0.0416
0.0	0.0	0.0	8867.0771	6328.4958	NaN	NaN	0.4165	0.1191	0.2765	0.0563	0.4615	0.0453	0.0412
0.0	0.0	0.0	11316.0771	2019.4958	NaN	NaN	0.1514	0.1175	0.2777	0.0565	0.4631	0.0441	0.0409
0.0	0.0	0.0	7685.0771	5570.4958	NaN	NaN	0.4202	0.1145	0.267	0.0568	0.4776	0.0432	0.0409
0.0	0.0	0.0	9273.0771	5914.4958	NaN	NaN	0.3894	0.1152	0.2712	0.0567	0.4743	0.0426	0.04
0.0	0.0	0.0	10452.0771	2559.4958	NaN	NaN	0.1967	0.117	0.2732	0.0572	0.4705	0.042	0.0401
0.0	0.0	0.0	10615.0771	1894.4958	NaN	NaN	0.1514	0.1169	0.2688	0.057	0.476	0.0412	0.0401
0.0	0.0	0.0	8152.0771	2629.4958	NaN	NaN	0.2439	0.1141	0.2639	0.0568	0.4848	0.0403	0.0401
0.0	0.0	0.0	9944.0771	3550.4958	NaN	NaN	0.2631	0.11	0.2655	0.0564	0.4887	0.0397	0.0398
0.0	0.0	0.0	12148.0771	5305.4958	NaN	NaN	0.304	0.1062	0.2621	0.0561	0.4965	0.039	0.0401
0.0	0.0	0.0	9440.0771	2484.4958	NaN	NaN	0.2084	0.1077	0.2625	0.0558	0.4955	0.0388	0.0398
0.0	0.0	0.0	5725.0771	3855.4958	NaN	NaN	0.4024	0.1085	0.2603	0.0561	0.4966	0.0386	0.0399
0.0	0.0	0.0	9144.0771	2264.4958	NaN	NaN	0.1985	0.1084	0.2593	0.056	0.4976	0.0386	0.0401
0.0	0.0	0.0	9772.0771	2462.4958	NaN	NaN	0.2013	0.1085	0.2615	0.0567	0.4939	0.0387	0.0407
0.0	0.0	0.0	9418.0771	131.4958	NaN	NaN	0.0138	0.1115	0.2582	0.057	0.4944	0.0385	0.0404
0.0	0.0	0.0	11364.0771	2466.4958	NaN	NaN	0.1783	0.1084	0.2542	0.0572	0.501	0.0381	0.0411
0.0	0.0	0.0	11001.0771	3243.4958	NaN	NaN	0.2277	0.1067	0.2574	0.0569	0.4999	0.0378	0.0413
0.0	0.0	0.0	11177.0771	4477.4958	NaN	NaN	0.286	0.105	0.2543	0.0566	0.5051	0.0371	0.0419
0.0	0.0	0.0	9180.0771	5211.4958	NaN	NaN	0.3621	0.1039	0.249	0.0563	0.512	0.0366	0.0423
0.0	0.0	0.0	7106.0771	5739.4958	NaN	NaN	0.4468	0.105	0.2461	0.0566	0.5131	0.0365	0.0427
0.0	0.0	0.0	10478.0771	3541.4958	NaN	NaN	0.2526	0.1115	0.2461	0.0576	0.5047	0.0368	0.0433
0.0	0.0	0.0	10498.0771	714.4958	NaN	NaN	0.0637	0.127	0.2469	0.0577	0.4873	0.0371	0.044
0.0	0.0	0.0	8958.0771	1361.4958	NaN	NaN	0.1319	0.1459	0.2466	0.0574	0.4676	0.0372	0.0452
0.0	0.0	0.0	8495.0771	1780.4958	NaN	NaN	0.1733	0.1515	0.239	0.0574	0.4683	0.0372	0.0466
0.0	0.0	0.0	8837.0771	2308.4958	NaN	NaN	0.2071	0.1546	0.2365	0.0573	0.467	0.037	0.0476
0.0	0.0	0.0	9817.0771	1673.4958	NaN	NaN	0.1456	0.1624	0.237	0.0572	0.4585	0.0365	0.0483
0.0	0.0	0.0	11993.0771	2550.4958	NaN	NaN	0.1754	0.1585	0.2328	0.0574	0.4665	0.0362	0.0486
0.0	0.0	0.0	11453.0771	-317.5042	NaN	NaN	-0.0285	0.1575	0.2329	0.0572	0.4682	0.0358	0.0485
0.0	0.0	0.0	8087.0771	3344.4958	NaN	NaN	0.2926	0.1572	0.2355	0.0568	0.4672	0.0352	0.0482
0.0	0.0	0.0	14903.0771	582.4958	NaN	NaN	0.0376	0.1443	0.2346	0.0569	0.4817	0.0346	0.0479
0.0	0.0	0.0	8275.0771	3442.4958	NaN	NaN	0.2938	0.1404	0.2367	0.0564	0.4857	0.0339	0.0469
0.0	0.0	0.0	8758.0771	8165.4958	NaN	NaN	0.4825	0.128	0.2379	0.0563	0.4982	0.0333	0.0461
0.0	0.0	0.0	8674.0771	4004.4958	NaN	NaN	0.3158	0.1224	0.24	0.0559	0.5036	0.033	0.045
0.0	0.0	0.0	9376.0771	4989.4958	NaN	NaN	0.3473	0.1175	0.2451	0.056	0.5043	0.0328	0.0443
0.0	0.0	0.0	7101.0771	5914.4958	NaN	NaN	0.4544	0.1163	0.2461	0.0563	0.5049	0.0327	0.0437
0.0	0.0	0.0	9914.0771	2860.4958	NaN	NaN	0.2239	0.1141	0.2486	0.056	0.5054	0.0325	0.0433
0.0	0.0	0.0	9661.0771	5014.4958	NaN	NaN	0.3417	0.1129	0.2456	0.0564	0.5093	0.033	0.0429
0.0	0.0	0.0	8271.0771	2671.4958	NaN	NaN	0.2441	0.1166	0.249	0.0567	0.5017	0.0335	0.0425
0.0	0.0	0.0	10529.0771	-221.5042	NaN	NaN	-0.0215	0.1204	0.2503	0.0565	0.4969	0.0336	0.0422
0.0	0.0	0.0	10060.0771	4258.4958	NaN	NaN	0.2974	0.1179	0.2481	0.0567	0.5013	0.0335	0.0426
0.0	0.0	0.0	9230.0771	2686.4958	NaN	NaN	0.2254	0.1174	0.2487	0.0567	0.5008	0.0337	0.0427
0.0	0.0	0.0	7858.0771	3053.4958	NaN	NaN	0.2798	0.1191	0.2493	0.0566	0.4989	0.0335	0.0426
0.0	0.0	0.0	10680.0771	1890.4958	NaN	NaN	0.1504	0.118	0.2452	0.0563	0.5048	0.0334	0.0423
0.0	0.0	0.0	7852.0771	5115.4958	NaN	NaN	0.3945	0.1156	0.2421	0.0565	0.5095	0.0337	0.0427
0.0	0.0	0.0	9151.0771	2848.4958	NaN	NaN	0.2374	0.1184	0.2415	0.0559	0.5087	0.0336	0.0419
0.0	0.0	0.0	8476.0771	3873.4958	NaN	NaN	0.3137	0.1205	0.2368	0.0561	0.5111	0.0341	0.0415
0.0	0.0	0.0	10253.0771	3217.4958	NaN	NaN	0.2389	0.1265	0.2391	0.0554	0.5035	0.0348	0.0408
0.0	0.0	0.0	8835.0771	4693.4958	NaN	NaN	0.3469	0.1342	0.2392	0.0564	0.4929	0.0361	0.0412
0.0	0.0	0.0	9921.0771	4281.4958	NaN	NaN	0.3015	0.1703	0.2521	0.0561	0.4384	0.04	0.0431
0.0	0.0	0.0	3159.0771	1350.4958	NaN	NaN	0.2995	0.366	0.2317	0.0418	0.2705	0.0446	0.0455
0.0	0.0	0.0	171.0771	502.4958	NaN	NaN	0.746	0.5793	0.1522	0.0321	0.1585	0.0399	0.038
0.0	0.0	0.0	1246.0771	3316.4958	NaN	NaN	0.7269	0.6953	0.0939	0.0247	0.1136	0.0389	0.0337
0.0	0.0	0.0	377.0771	1052.4958	NaN	NaN	0.7362	0.724	0.0744	0.0248	0.1068	0.0371	0.0329
0.0	0.0	0.0	1164.0771	2354.4958	NaN	NaN	0.6692	0.7312	0.0635	0.0271	0.1108	0.0342	0.0333
0.0	0.0	0.0	2403.0771	4146.4958	NaN	NaN	0.6331	0.6672	0.0772	0.0316	0.1496	0.0383	0.0361
0.0	0.0	0.0	1034.0771	2967.4958	NaN	NaN	0.7416	0.6472	0.0859	0.0309	0.162	0.0387	0.0354
0.0	0.0	0.0	2461.0771	1642.4958	NaN	NaN	0.4003	0.6815	0.0856	0.0269	0.1355	0.0374	0.0332
0.0	0.0	0.0	2183.0771	569.4958	NaN	NaN	0.2069	0.7136	0.078	0.0254	0.1132	0.0367	0.0332
0.0	0.0	0.0	1614.0771	2617.4958	NaN	NaN	0.6186	0.7004	0.0845	0.0258	0.1153	0.0385	0.0355
0.0	0.0	0.0	87.0771	271.4958	NaN	NaN	0.7572	0.7292	0.0811	0.0227	0.0956	0.0378	0.0336
0.0	0.0	0.0	-48.9229	3984.4958	NaN	NaN	1.0124	0.7111	0.0866	0.0245	0.1014	0.0396	0.0369
0.0	0.0	0.0	417.0771	1508.4958	NaN	NaN	0.7834	0.7372	0.0834	0.0218	0.085	0.0382	0.0344
0.0	0.0	0.0	651.0771	-187.5042	NaN	NaN	-0.3	0.7349	0.0824	0.0224	0.085	0.0392	0.0362
0.0	0.0	0.0	1085.0771	6111.4958	NaN	NaN	0.8492	0.6964	0.0934	0.0246	0.1051	0.0413	0.0392
0.0	0.0	0.0	1843.0771	3455.4958	NaN	NaN	0.6522	0.6957	0.0987	0.0232	0.1042	0.0409	0.0373
0.0	0.0	0.0	-367.9229	3102.4958	NaN	NaN	1.1345	0.7115	0.0946	0.0226	0.0945	0.0399	0.0368
0.0	0.0	0.0	2806.0771	2253.4958	NaN	NaN	0.4454	0.729	0.0887	0.0221	0.0848	0.0392	0.0362
0.0	0.0	0.0	2291.0771	2069.4958	NaN	NaN	0.4746	0.7425	0.0849	0.0217	0.0766	0.0386	0.0357
0.0	0.0	0.0	-224.9229	2058.4958	NaN	NaN	1.1227	0.7523	0.0808	0.0215	0.0714	0.0384	0.0355
0.0	0.0	0.0	2664.0771	1897.4958	NaN	NaN	0.416	0.7444	0.0841	0.0222	0.0731	0.0393	0.0368
0.0	0.0	0.0	275.0771	1968.4958	NaN	NaN	0.8774	0.758	0.0803	0.0215	0.0664	0.0384	0.0353
0.0	0.0	0.0	2625.0771	-1070.5042	NaN	NaN	-0.3	0.7609	0.0815	0.0218	0.0625	0.0382	0.0352
0.0	0.0	0.0	1863.0771	-359.5042	NaN	NaN	-0.2391	0.784	0.0719	0.0205	0.0542	0.0365	0.0329
0.0	0.0	0.0	1922.0771	3003.4958	NaN	NaN	0.6098	0.7533	0.0872	0.0224	0.0629	0.0387	0.0355
0.0	0.0	0.0	-1174.9229	-488.5042	NaN	NaN	0.2937	0.7847	0.0759	0.0203	0.0514	0.0359	0.0318
0.0	0.0	0.0	1558.0771	533.4958	NaN	NaN	0.2551	0.7663	0.0851	0.0213	0.0557	0.0387	0.033
0.0	0.0	0.0	1378.0771	812.4958	NaN	NaN	0.3709	0.757	0.092	0.0213	0.0569	0.0399	0.0328
0.0	0.0	0.0	311.0771	776.4958	NaN	NaN	0.714	0.7536	0.0951	0.0209	0.0561	0.0415	0.0328
0.0	0.0	0.0	774.0771	4994.4958	NaN	NaN	0.8658	0.7366	0.1063	0.0225	0.059	0.0415	0.034
0.0	0.0	0.0	1248.0771	-1374.5042	NaN	NaN	1.3	0.7766	0.0873	0.0212	0.0495	0.0362	0.0293
0.0	0.0	0.0	1661.0771	1048.4958	NaN	NaN	0.387	0.7786	0.0868	0.022	0.0481	0.0365	0.028
0.0	0.0	0.0	1292.0771	1585.4958	NaN	NaN	0.551	0.7653	0.0962	0.0237	0.049	0.0375	0.0283
0.0	0.0	0.0	1690.0771	1108.4958	NaN	NaN	0.3961	0.7651	0.0992	0.0245	0.0465	0.037	0.0278
0.0	0.0	0.0	1251.0771	3219.4958	NaN	NaN	0.7202	0.7658	0.101	0.0254	0.0442	0.0358	0.0277
0.0	0.0	0.0	899.0771	-324.5042	NaN	NaN	-0.3	0.7831	0.092	0.0247	0.0402	0.034	0.026
0.0	0.0	0.0	-933.9229	2375.4958	NaN	NaN	1.3	0.7756	0.0974	0.0255	0.0403	0.0351	0.0261
0.0	0.0	0.0	-991.9229	3157.4958	NaN	NaN	1.3	0.7594	0.1083	0.027	0.042	0.0361	0.0272
0.0	0.0	0.0	656.0771	772.4958	NaN	NaN	0.5407	0.7612	0.1082	0.0271	0.0411	0.0355	0.0267
0.0	0.0	0.0	1099.0771	-578.5042	NaN	NaN	-0.3	0.7511	0.1148	0.0282	0.0424	0.0366	0.027
0.0	0.0	0.0	944.0771	2602.4958	NaN	NaN	0.7338	0.7256	0.1301	0.0315	0.0461	0.038	0.0288
0.0	0.0	0.0	-102.9229	1289.4958	NaN	NaN	1.0867	0.7383	0.1234	0.0307	0.043	0.0368	0.0278
0.0	0.0	0.0	654.0771	2298.4958	NaN	NaN	0.7785	0.7032	0.1427	0.0364	0.0474	0.04	0.0303
0.0	0.0	0.0	-24.9229	715.4958	NaN	NaN	1.0361	0.7234	0.1304	0.035	0.0431	0.0382	0.03
0.0	0.0	0.0	547.0771	2837.4958	NaN	NaN	0.8384	0.7026	0.1406	0.0394	0.045	0.0403	0.0321
0.0	0.0	0.0	533.0771	287.4958	NaN	NaN	0.3504	0.7349	0.1212	0.0362	0.0393	0.0375	0.031
0.0	0.0	0.0	379.0771	732.4958	NaN	NaN	0.659	0.7307	0.1215	0.0385	0.0391	0.0394	0.0308
0.0	0.0	0.0	1268.0771	4707.4958	NaN	NaN	0.7878	0.6984	0.1385	0.0451	0.0416	0.0427	0.0337
0.0	0.0	0.0	1757.0771	3105.4958	NaN	NaN	0.6387	0.6757	0.1496	0.0507	0.0426	0.0453	0.0361
0.0	0.0	0.0	3720.0771	3467.4958	NaN	NaN	0.4824	0.6549	0.1587	0.0559	0.0445	0.0477	0.0383
0.0	0.0	0.0	1849.0771	1432.4958	NaN	NaN	0.4365	0.674	0.1485	0.0521	0.0422	0.0451	0.0381
0.0	0.0	0.0	144.0771	514.4958	NaN	NaN	0.7812	0.6999	0.1338	0.0473	0.0408	0.0426	0.0356
0.0	0.0	0.0	-1051.9229	1215.4958	NaN	NaN	1.3	0.7363	0.1133	0.0427	0.0358	0.0398	0.0321
0.0	0.0	0.0	1303.0771	4513.4958	NaN	NaN	0.776	0.7058	0.1295	0.0478	0.04	0.0427	0.0342
0.0	0.0	0.0	-225.9229	1350.4958	NaN	NaN	1.2009	0.754	0.1032	0.0411	0.0335	0.0381	0.0301
0.0	0.0	0.0	1800.0771	1930.4958	NaN	NaN	0.5175	0.7051	0.1289	0.0498	0.039	0.0433	0.0339
0.0	0.0	0.0	67.0771	1611.4958	NaN	NaN	0.96	0.7412	0.1098	0.0441	0.0346	0.039	0.0313
0.0	0.0	0.0	1255.0771	-112.5042	NaN	NaN	-0.0985	0.7154	0.1226	0.0499	0.0368	0.0427	0.0325
0.0	0.0	0.0	2267.0771	2732.4958	NaN	NaN	0.5465	0.712	0.1255	0.0505	0.036	0.0417	0.0343
0.0	0.0	0.0	-295.9229	1319.4958	NaN	NaN	1.2891	0.7144	0.1251	0.0498	0.0358	0.0411	0.0338
0.0	0.0	0.0	1118.0771	966.4958	NaN	NaN	0.4636	0.7387	0.1118	0.0456	0.0344	0.0384	0.0311
0.0	0.0	0.0	1029.0771	-183.5042	NaN	NaN	-0.217	0.7572	0.1007	0.0435	0.0321	0.0373	0.0291
0.0	0.0	0.0	3142.0771	3276.4958	NaN	NaN	0.5105	0.7164	0.1222	0.0513	0.0366	0.0402	0.0334
0.0	0.0	0.0	890.0771	3470.4958	NaN	NaN	0.7959	0.7345	0.1135	0.0474	0.0347	0.0374	0.0325
0.0	0.0	0.0	758.0771	370.4958	NaN	NaN	0.3283	0.7452	0.1061	0.0459	0.0355	0.0361	0.0312
0.0	0.0	0.0	198.0771	678.4958	NaN	NaN	0.774	0.7632	0.0952	0.0441	0.0339	0.0344	0.0291
0.0	0.0	0.0	650.0771	2335.4958	NaN	NaN	0.7823	0.7246	0.1139	0.0524	0.038	0.038	0.033
0.0	0.0	0.0	1157.0771	3572.4958	NaN	NaN	0.7554	0.7061	0.125	0.0552	0.0402	0.0389	0.0346
0.0	0.0	0.0	1260.0771	1830.4958	NaN	NaN	0.5923	0.7183	0.1166	0.0529	0.0404	0.0376	0.0343
0.0	0.0	0.0	24.0771	791.4958	NaN	NaN	0.9705	0.7381	0.1064	0.0486	0.0383	0.0355	0.0332
0.0	0.0	0.0	1278.0771	142.4958	NaN	NaN	0.1003	0.7412	0.1044	0.0476	0.0394	0.0348	0.0326
0.0	0.0	0.0	1226.0771	-77.5042	NaN	NaN	-0.0675	0.7519	0.0976	0.047	0.038	0.0344	0.0311
0.0	0.0	0.0	1488.0771	1726.4958	NaN	NaN	0.5371	0.7158	0.1154	0.0539	0.0429	0.0378	0.0342
0.0	0.0	0.0	535.0771	1574.4958	NaN	NaN	0.7464	0.703	0.1217	0.0578	0.0431	0.0396	0.0348
0.0	0.0	0.0	1646.0771	4813.4958	NaN	NaN	0.7452	0.6364	0.1569	0.0708	0.0516	0.044	0.0402
0.0	0.0	0.0	990.0771	3859.4958	NaN	NaN	0.7958	0.6551	0.1481	0.0663	0.0501	0.0418	0.0385
0.0	0.0	0.0	392.0771	646.4958	NaN	NaN	0.6225	0.6933	0.1242	0.061	0.0461	0.039	0.0364
0.0	0.0	0.0	1437.0771	2775.4958	NaN	NaN	0.6589	0.6953	0.1232	0.0603	0.0472	0.0383	0.0357
0.0	0.0	0.0	487.0771	1888.4958	NaN	NaN	0.795	0.7237	0.11	0.0546	0.0424	0.0358	0.0334
0.0	0.0	0.0	2272.0771	3584.4958	NaN	NaN	0.612	0.7198	0.1109	0.0559	0.0438	0.0356	0.034
0.0	0.0	0.0	3545.0771	2173.4958	NaN	NaN	0.3801	0.7484	0.0973	0.0497	0.0406	0.0326	0.0314
0.0	0.0	0.0	-342.9229	3761.4958	NaN	NaN	1.1003	0.7544	0.0936	0.0487	0.0396	0.0314	0.0323
0.0	0.0	0.0	1747.0771	3070.4958	NaN	NaN	0.6374	0.7687	0.0864	0.0457	0.0399	0.0284	0.0309
0.0	0.0	0.0	3123.0771	-767.5042	NaN	NaN	-0.3	0.8094	0.0646	0.0389	0.0349	0.0248	0.0275
0.0	0.0	0.0	1494.0771	3067.4958	NaN	NaN	0.6725	0.8066	0.0635	0.0388	0.0368	0.0249	0.0294
0.0	0.0	0.0	199.0771	1114.4958	NaN	NaN	0.8484	0.8259	0.0548	0.0342	0.0334	0.0232	0.0284
0.0	0.0	0.0	904.0771	1801.4958	NaN	NaN	0.6658	0.8195	0.0556	0.0354	0.0353	0.0242	0.0299
0.0	0.0	0.0	383.0771	1214.4958	NaN	NaN	0.7602	0.8377	0.0483	0.0318	0.0316	0.0228	0.0279
0.0	0.0	0.0	1571.0771	-900.5042	NaN	NaN	-0.3	0.8343	0.0481	0.0325	0.0332	0.0241	0.0279
0.0	0.0	0.0	47.0771	-80.5042	NaN	NaN	1.3	0.8435	0.0441	0.0305	0.0308	0.0237	0.0275
0.0	0.0	0.0	2626.0771	1518.4958	NaN	NaN	0.3664	0.8121	0.0566	0.0367	0.037	0.0257	0.0318
0.0	0.0	0.0	-577.9229	-368.5042	NaN	NaN	0.3894	0.8407	0.0458	0.0314	0.0314	0.0231	0.0276
0.0	0.0	0.0	63.0771	-100.5042	NaN	NaN	1.3	0.8315	0.0476	0.034	0.0337	0.0248	0.0283
0.0	0.0	0.0	1226.0771	2022.4958	NaN	NaN	0.6226	0.8325	0.0481	0.0336	0.0335	0.024	0.0283
0.0	0.0	0.0	346.0771	2055.4958	NaN	NaN	0.8559	0.8279	0.0492	0.0351	0.0349	0.0247	0.0282
0.0	0.0	0.0	2784.0771	781.4958	NaN	NaN	0.2192	0.8267	0.0495	0.0358	0.0357	0.0246	0.0278
0.0	0.0	0.0	152.0771	3287.4958	NaN	NaN	0.9558	0.816	0.0527	0.0387	0.039	0.0256	0.0281
0.0	0.0	0.0	2069.0771	2633.4958	NaN	NaN	0.56	0.8234	0.0501	0.037	0.0376	0.0254	0.0265
0.0	0.0	0.0	1713.0771	3715.4958	NaN	NaN	0.6844	0.8298	0.0469	0.0355	0.0368	0.0256	0.0255
0.0	0.0	0.0	2407.0771	-630.5042	NaN	NaN	-0.3	0.8429	0.0417	0.0321	0.0341	0.0254	0.0238
0.0	0.0	0.0	968.0771	2192.4958	NaN	NaN	0.6937	0.8389	0.0421	0.0329	0.0358	0.0267	0.0235
0.0	0.0	0.0	3077.0771	59.4958	NaN	NaN	0.019	0.8366	0.043	0.0333	0.0368	0.0271	0.0233
0.0	0.0	0.0	2906.0771	466.4958	NaN	NaN	0.1383	0.8385	0.0421	0.0326	0.0364	0.0271	0.0232
0.0	0.0	0.0	2087.0771	423.4958	NaN	NaN	0.1687	0.8517	0.0377	0.0295	0.0326	0.026	0.0225
0.0	0.0	0.0	-618.9229	1111.4958	NaN	NaN	1.3	0.8561	0.0358	0.0284	0.0312	0.0259	0.0225
0.0	0.0	0.0	-459.9229	209.4958	NaN	NaN	-0.3	0.8585	0.0345	0.028	0.0306	0.0258	0.0226
0.0	0.0	0.0	-260.9229	1380.4958	NaN	NaN	1.2331	0.857	0.0344	0.0286	0.0312	0.0257	0.0231
0.0	0.0	0.0	-1023.9229	916.4958	NaN	NaN	-0.3	0.8623	0.0326	0.0276	0.0299	0.0249	0.0227
0.0	0.0	0.0	1234.0771	-2155.5042	NaN	NaN	1.3	0.8659	0.0311	0.0271	0.029	0.0244	0.0225
0.0	0.0	0.0	-453.9229	855.4958	NaN	NaN	1.3	0.8687	0.0302	0.0267	0.0285	0.0238	0.0221
0.0	0.0	0.0	319.0771	-550.5042	NaN	NaN	1.3	0.8725	0.0291	0.026	0.0276	0.0232	0.0217
0.0	0.0	0.0	443.0771	-16.5042	NaN	NaN	-0.0387	0.872	0.0291	0.0262	0.0276	0.0233	0.0218
0.0	0.0	0.0	-1250.9229	483.4958	NaN	NaN	-0.3	0.8686	0.0298	0.0272	0.0286	0.0238	0.0219
0.0	0.0	0.0	2774.0771	2131.4958	NaN	NaN	0.4345	0.8529	0.0343	0.0306	0.0331	0.0259	0.0231
0.0	0.0	0.0	998.0771	1123.4958	NaN	NaN	0.5296	0.8685	0.0305	0.0267	0.0285	0.0238	0.022
0.0	0.0	0.0	-682.9229	-328.5042	NaN	NaN	0.3248	0.8695	0.0302	0.0266	0.0277	0.0238	0.0222
0.0	0.0	0.0	428.0771	-475.5042	NaN	NaN	1.3	0.8714	0.0299	0.0261	0.0271	0.0235	0.022
0.0	0.0	0.0	-1125.9229	3862.4958	NaN	NaN	1.3	0.8569	0.0336	0.0295	0.0311	0.026	0.023
0.0	0.0	0.0	1026.0771	3751.4958	NaN	NaN	0.7852	0.8591	0.0333	0.0288	0.0306	0.0254	0.0228
0.0	0.0	0.0	2415.0771	-15.5042	NaN	NaN	-0.0065	0.8639	0.032	0.0278	0.0288	0.0248	0.0228
0.0	0.0	0.0	107.0771	-1212.5042	NaN	NaN	1.0969	0.8641	0.032	0.0276	0.0284	0.0249	0.0229
0.0	0.0	0.0	482.0771	662.4958	NaN	NaN	0.5788	0.863	0.0325	0.0277	0.0283	0.0253	0.0232
0.0	0.0	0.0	174.0771	4.4958	NaN	NaN	0.0252	0.8643	0.0322	0.0273	0.0278	0.0253	0.0232
0.0	0.0	0.0	597.0771	1948.4958	NaN	NaN	0.7654	0.8562	0.0343	0.0292	0.0298	0.0267	0.0238
0.0	0.0	0.0	-887.9229	-451.5042	NaN	NaN	0.3371	0.8633	0.0324	0.0275	0.0279	0.0255	0.0234
0.0	0.0	0.0	-502.9229	2468.4958	NaN	NaN	1.2559	0.8542	0.0347	0.0297	0.0302	0.0271	0.0241
0.0	0.0	0.0	-684.9229	526.4958	NaN	NaN	-0.3	0.8615	0.0329	0.0278	0.0283	0.0259	0.0236
0.0	0.0	0.0	1351.0771	-352.5042	NaN	NaN	-0.3	0.8587	0.0334	0.0285	0.0289	0.0265	0.024
0.0	0.0	0.0	185.0771	2258.4958	NaN	NaN	0.9243	0.8582	0.0335	0.0286	0.0291	0.0266	0.0239
0.0	0.0	0.0	899.0771	51.4958	NaN	NaN	0.0542	0.8571	0.0338	0.0288	0.0294	0.0269	0.024
0.0	0.0	0.0	-1070.9229	450.4958	NaN	NaN	-0.3	0.858	0.0334	0.0287	0.0291	0.0268	0.0239
0.0	0.0	0.0	138.0771	2545.4958	NaN	NaN	0.9485	0.852	0.035	0.0302	0.0308	0.0278	0.0243
0.0	0.0	0.0	1361.0771	853.4958	NaN	NaN	0.3854	0.8592	0.033	0.0287	0.0289	0.0265	0.0238
0.0	0.0	0.0	-1425.9229	186.4958	NaN	NaN	-0.1505	0.8588	0.0328	0.029	0.0289	0.0266	0.0239
0.0	0.0	0.0	689.0771	1230.4958	NaN	NaN	0.641	0.8513	0.0349	0.0309	0.0311	0.0279	0.024
0.0	0.0	0.0	1381.0771	1140.4958	NaN	NaN	0.4523	0.8516	0.0348	0.0308	0.0312	0.0278	0.0238
0.0	0.0	0.0	973.0771	2097.4958	NaN	NaN	0.6831	0.8466	0.0359	0.0323	0.0326	0.0286	0.0241
0.0	0.0	0.0	1543.0771	667.4958	NaN	NaN	0.302	0.8491	0.0354	0.0317	0.0319	0.0281	0.0238
0.0	0.0	0.0	834.0771	1831.4958	NaN	NaN	0.6871	0.8412	0.0373	0.0337	0.034	0.0295	0.0243
0.0	0.0	0.0	458.0771	2163.4958	NaN	NaN	0.8253	0.8516	0.0347	0.0312	0.0311	0.0276	0.0237
0.0	0.0	0.0	65.0771	1189.4958	NaN	NaN	0.9481	0.8536	0.0341	0.031	0.0303	0.0274	0.0236
0.0	0.0	0.0	246.0771	1223.4958	NaN	NaN	0.8326	0.8532	0.0342	0.0312	0.0304	0.0275	0.0235
0.0	0.0	0.0	1640.0771	2253.4958	NaN	NaN	0.5788	0.8498	0.035	0.0323	0.0313	0.0279	0.0237
0.0	0.0	0.0	1185.0771	1637.4958	NaN	NaN	0.5801	0.853	0.0342	0.0317	0.0305	0.0272	0.0234
0.0	0.0	0.0	685.0771	72.4958	NaN	NaN	0.0957	0.8518	0.0345	0.0322	0.0307	0.0275	0.0233
0.0	0.0	0.0	1515.0771	1982.4958	NaN	NaN	0.5668	0.8401	0.0378	0.0354	0.0338	0.0294	0.0236
0.0	0.0	0.0	2498.0771	3500.4958	NaN	NaN	0.5836	0.8336	0.0398	0.037	0.0356	0.0301	0.0238
0.0	0.0	0.0	-357.9229	1068.4958	NaN	NaN	1.3	0.8539	0.0343	0.0317	0.0303	0.0268	0.023
0.0	0.0	0.0	1016.0771	1028.4958	NaN	NaN	0.503	0.8532	0.0344	0.032	0.0301	0.027	0.0233
0.0	0.0	0.0	-1103.9229	480.4958	NaN	NaN	-0.3	0.8684	0.0302	0.0282	0.0263	0.0243	0.0225
0.0	0.0	0.0	-336.9229	593.4958	NaN	NaN	1.3	0.8669	0.0306	0.0287	0.0265	0.0246	0.0227
0.0	0.0	0.0	377.0771	-577.5042	NaN	NaN	1.3	0.8714	0.0295	0.0276	0.0257	0.0237	0.0221
0.0	0.0	0.0	304.0771	-803.5042	NaN	NaN	1.3	0.8692	0.0302	0.0282	0.0264	0.0242	0.0219
0.0	0.0	0.0	-253.9229	42.4958	NaN	NaN	-0.201	0.8678	0.0306	0.0286	0.0268	0.0246	0.0217
0.0	0.0	0.0	746.0771	-266.5042	NaN	NaN	-0.3	0.8627	0.0321	0.0299	0.0283	0.0255	0.0216
0.0	0.0	0.0	1948.0771	2085.4958	NaN	NaN	0.517	0.8549	0.0343	0.0318	0.0305	0.0267	0.0218
0.0	0.0	0.0	-564.9229	2591.4958	NaN	NaN	1.2788	0.8677	0.0309	0.0285	0.0271	0.0244	0.0214
0.0	0.0	0.0	510.0771	-445.5042	NaN	NaN	-0.3	0.8712	0.0299	0.0276	0.0259	0.0238	0.0216
0.0	0.0	0.0	-767.9229	-511.5042	NaN	NaN	0.3998	0.8735	0.0295	0.0268	0.0254	0.0234	0.0214
0.0	0.0	0.0	233.0771	310.4958	NaN	NaN	0.5712	0.8739	0.0294	0.0267	0.0254	0.0233	0.0212
0.0	0.0	0.0	1018.0771	-2225.5042	NaN	NaN	1.3	0.875	0.0291	0.0265	0.0252	0.0232	0.021
0.0	0.0	0.0	643.0771	193.4958	NaN	NaN	0.2313	0.8695	0.0303	0.0281	0.0265	0.0243	0.0212
0.0	0.0	0.0	-1060.9229	-828.5042	NaN	NaN	0.4385	0.8708	0.0301	0.0278	0.0264	0.0241	0.0209
0.0	0.0	0.0	1341.0771	2343.4958	NaN	NaN	0.636	0.8588	0.0334	0.0309	0.0294	0.0263	0.0212
0.0	0.0	0.0	2767.0771	122.4958	NaN	NaN	0.0424	0.8631	0.0324	0.0299	0.0282	0.0255	0.021
0.0	0.0	0.0	215.0771	763.4958	NaN	NaN	0.7802	0.8641	0.0321	0.0296	0.0275	0.0252	0.0214
0.0	0.0	0.0	1146.0771	108.4958	NaN	NaN	0.0865	0.8683	0.0311	0.0286	0.0263	0.0244	0.0214
0.0	0.0	0.0	-227.9229	-1144.5042	NaN	NaN	0.8339	0.8695	0.0307	0.0282	0.0258	0.0242	0.0216
0.0	0.0	0.0	616.0771	490.4958	NaN	NaN	0.4433	0.8692	0.0309	0.0281	0.0259	0.0243	0.0216
0.0	0.0	0.0	-1613.9229	907.4958	NaN	NaN	-0.3	0.8705	0.0305	0.0277	0.0257	0.0241	0.0215
0.0	0.0	0.0	-881.9229	599.4958	NaN	NaN	-0.3	0.8672	0.0316	0.0285	0.0265	0.0249	0.0215
0.0	0.0	0.0	444.0771	-300.5042	NaN	NaN	-0.3	0.8608	0.0334	0.03	0.028	0.0263	0.0215
0.0	0.0	0.0	-889.9229	2296.4958	NaN	NaN	1.3	0.8567	0.0346	0.031	0.0291	0.027	0.0216
0.0	0.0	0.0	287.0771	555.4958	NaN	NaN	0.6593	0.8663	0.0318	0.0288	0.0266	0.0249	0.0216
0.0	0.0	0.0	-311.9229	-493.5042	NaN	NaN	0.6127	0.868	0.031	0.0284	0.026	0.0246	0.022
0.0	0.0	0.0	498.0771	-708.5042	NaN	NaN	1.3	0.8681	0.031	0.0283	0.026	0.0246	0.022
0.0	0.0	0.0	-956.9229	-431.5042	NaN	NaN	0.3108	0.8683	0.0309	0.0283	0.0259	0.0246	0.0219
0.0	0.0	0.0	-654.9229	574.4958	NaN	NaN	-0.3	0.8628	0.0326	0.0297	0.0272	0.0259	0.0219
0.0	0.0	0.0	1553.0771	-1124.5042	NaN	NaN	-0.3	0.8571	0.0343	0.031	0.0286	0.0271	0.0218
0.0	0.0	0.0	189.0771	3061.4958	NaN	NaN	0.9418	0.8503	0.0365	0.0327	0.0303	0.0285	0.0218
0.0	0.0	0.0	-947.9229	1962.4958	NaN	NaN	1.3	0.8597	0.0338	0.0304	0.028	0.0264	0.0217
0.0	0.0	0.0	215.0771	144.4958	NaN	NaN	0.4019	0.858	0.0343	0.0309	0.0282	0.0266	0.022
0.0	0.0	0.0	740.0771	-1148.5042	NaN	NaN	1.3	0.8597	0.0337	0.0304	0.0278	0.0263	0.022
0.0	0.0	0.0	1091.0771	1791.4958	NaN	NaN	0.6215	0.8553	0.0349	0.0315	0.029	0.0272	0.0221
0.0	0.0	0.0	1335.0771	-688.5042	NaN	NaN	-0.3	0.86	0.0335	0.0303	0.0278	0.0263	0.0221
0.0	0.0	0.0	786.0771	-460.5042	NaN	NaN	-0.3	0.8573	0.0342	0.0309	0.0284	0.0269	0.0223
0.0	0.0	0.0	-569.9229	1231.4958	NaN	NaN	1.3	0.8607	0.0332	0.03	0.0277	0.0263	0.0222
0.0	0.0	0.0	-212.9229	428.4958	NaN	NaN	1.3	0.8571	0.034	0.0308	0.0285	0.0272	0.0224
0.0	0.0	0.0	-877.9229	1895.4958	NaN	NaN	1.3	0.853	0.0351	0.0318	0.0296	0.0281	0.0223
0.0	0.0	0.0	-383.9229	2351.4958	NaN	NaN	1.1951	0.85	0.0358	0.0327	0.0304	0.0287	0.0224
0.0	0.0	0.0	329.0771	2269.4958	NaN	NaN	0.8734	0.8592	0.0331	0.0306	0.0283	0.0266	0.0222
0.0	0.0	0.0	1002.0771	-1799.5042	NaN	NaN	1.3	0.8671	0.0306	0.0287	0.0264	0.025	0.0223
0.0	0.0	0.0	-103.9229	-1440.5042	NaN	NaN	0.9327	0.8681	0.0301	0.0284	0.0262	0.0249	0.0224
0.0	0.0	0.0	-458.9229	-1492.5042	NaN	NaN	0.7648	0.8694	0.0296	0.0278	0.026	0.0248	0.0224
0.0	0.0	0.0	-1411.9229	1005.4958	NaN	NaN	-0.3	0.8664	0.0304	0.0284	0.0269	0.0255	0.0224
0.0	0.0	0.0	808.0771	-1358.5042	NaN	NaN	1.3	0.8674	0.0302	0.0282	0.0268	0.0253	0.0222
0.0	0.0	0.0	-1090.9229	-421.5042	NaN	NaN	0.2787	0.8677	0.0302	0.0281	0.0268	0.0252	0.0221
0.0	0.0	0.0	272.0771	-394.5042	NaN	NaN	1.3	0.8663	0.0307	0.0284	0.0271	0.0255	0.022
0.0	0.0	0.0	725.0771	1623.4958	NaN	NaN	0.6913	0.8599	0.0326	0.03	0.0286	0.0269	0.0221
0.0	0.0	0.0	-935.9229	2485.4958	NaN	NaN	1.3	0.861	0.0324	0.0298	0.0284	0.0265	0.022
0.0	0.0	0.0	-178.9229	1630.4958	NaN	NaN	1.1233	0.8576	0.0334	0.0307	0.0291	0.0271	0.0221
0.0	0.0	0.0	925.0771	701.4958	NaN	NaN	0.4313	0.8607	0.0325	0.03	0.0284	0.0264	0.022
0.0	0.0	0.0	523.0771	2060.4958	NaN	NaN	0.7975	0.8532	0.0347	0.0318	0.0301	0.0279	0.0222
0.0	0.0	0.0	601.0771	2732.4958	NaN	NaN	0.8197	0.862	0.0323	0.0296	0.0281	0.026	0.022
0.0	0.0	0.0	-86.9229	1092.4958	NaN	NaN	1.0864	0.8626	0.0321	0.0293	0.0279	0.0259	0.0221
0.0	0.0	0.0	1250.0771	-457.5042	NaN	NaN	-0.3	0.8659	0.0311	0.0284	0.0272	0.0253	0.0221
0.0	0.0	0.0	1066.0771	-354.5042	NaN	NaN	-0.3	0.8655	0.0311	0.0285	0.0274	0.0254	0.022
0.0	0.0	0.0	-717.9229	1301.4958	NaN	NaN	1.3	0.8639	0.0316	0.0289	0.0279	0.0257	0.0219
0.0	0.0	0.0	360.0771	1290.4958	NaN	NaN	0.7818	0.8647	0.0313	0.0288	0.0277	0.0256	0.0219
0.0	0.0	0.0	-976.9229	556.4958	NaN	NaN	-0.3	0.8655	0.031	0.0286	0.0275	0.0254	0.0219
0.0	0.0	0.0	-572.9229	-149.5042	NaN	NaN	0.2069	0.8655	0.031	0.0287	0.0275	0.0255	0.0218
0.0	0.0	0.0	-408.9229	924.4958	NaN	NaN	1.3	0.8652	0.031	0.0288	0.0276	0.0255	0.0218
0.0	0.0	0.0	-675.9229	1424.4958	NaN	NaN	1.3	0.8654	0.031	0.0287	0.0277	0.0254	0.0218
0.0	0.0	0.0	1705.0771	119.4958	NaN	NaN	0.0655	0.8691	0.0299	0.0278	0.0268	0.0247	0.0217
0.0	0.0	0.0	-1131.9229	523.4958	NaN	NaN	-0.3	0.8689	0.0299	0.0278	0.0268	0.0248	0.0218
0.0	0.0	0.0	-25.9229	-641.5042	NaN	NaN	0.9612	0.86	0.0326	0.0301	0.029	0.0266	0.0218
0.0	0.0	0.0	-271.9229	2498.4958	NaN	NaN	1.1221	0.8552	0.034	0.0314	0.0302	0.0275	0.0218
0.0	0.0	0.0	1537.0771	985.4958	NaN	NaN	0.3907	0.8584	0.0331	0.0307	0.0293	0.0267	0.0218
0.0	0.0	0.0	145.0771	56.4958	NaN	NaN	0.2803	0.8696	0.03	0.0278	0.0264	0.0244	0.0217
0.0	0.0	0.0	-535.9229	-1808.5042	NaN	NaN	0.7714	0.8694	0.0298	0.0277	0.0264	0.0246	0.0221
0.0	0.0	0.0	-501.9229	2268.4958	NaN	NaN	1.2841	0.8643	0.0315	0.0289	0.0276	0.0257	0.022
0.0	0.0	0.0	-745.9229	2479.4958	NaN	NaN	1.3	0.8631	0.0319	0.0293	0.028	0.0259	0.0218
0.0	0.0	0.0	2125.0771	1473.4958	NaN	NaN	0.4095	0.8481	0.0361	0.0332	0.0316	0.0289	0.0222
0.0	0.0	0.0	-1386.9229	3646.4958	NaN	NaN	1.3	0.8541	0.0344	0.0318	0.0304	0.0275	0.0218
0.0	0.0	0.0	3736.0771	137.4958	NaN	NaN	0.0355	0.8475	0.0363	0.0335	0.0318	0.0288	0.0222
0.0	0.0	0.0	1540.0771	3311.4958	NaN	NaN	0.6826	0.854	0.0346	0.0318	0.0301	0.0275	0.0221
0.0	0.0	0.0	-1761.9229	880.4958	NaN	NaN	-0.3	0.8585	0.0333	0.0306	0.0289	0.0265	0.0222
0.0	0.0	0.0	-150.9229	1160.4958	NaN	NaN	1.1495	0.8613	0.0323	0.0299	0.0282	0.026	0.0223
0.0	0.0	0.0	1223.0771	1102.4958	NaN	NaN	0.4741	0.8603	0.0325	0.0301	0.0285	0.0263	0.0223
0.0	0.0	0.0	2990.0771	-2022.5042	NaN	NaN	-0.3	0.864	0.0314	0.0291	0.0276	0.0256	0.0222
0.0	0.0	0.0	1669.0771	-492.5042	NaN	NaN	-0.3	0.865	0.031	0.0289	0.0274	0.0255	0.0223
0.0	0.0	0.0	433.0771	-619.5042	NaN	NaN	1.3	0.8611	0.0321	0.0299	0.0283	0.0264	0.0222
0.0	0.0	0.0	-431.9229	121.4958	NaN	NaN	-0.3	0.8567	0.0333	0.0311	0.0294	0.0272	0.0223
0.0	0.0	0.0	180.0771	3155.4958	NaN	NaN	0.946	0.8486	0.0352	0.0334	0.0315	0.0287	0.0225
0.0	0.0	0.0	395.0771	1641.4958	NaN	NaN	0.806	0.8576	0.0331	0.0311	0.0292	0.0267	0.0223
0.0	0.0	0.0	-1048.9229	483.4958	NaN	NaN	-0.3	0.8683	0.0302	0.0281	0.0264	0.0246	0.0222
0.0	0.0	0.0	883.0771	-2973.5042	NaN	NaN	1.3	0.8694	0.0297	0.0277	0.0261	0.0245	0.0226
0.0	0.0	0.0	-1037.9229	-757.5042	NaN	NaN	0.4219	0.8672	0.0304	0.0283	0.0268	0.025	0.0224
0.0	0.0	0.0	177.0771	1347.4958	NaN	NaN	0.8839	0.8617	0.0318	0.0299	0.0283	0.0261	0.0222
0.0	0.0	0.0	921.0771	768.4958	NaN	NaN	0.4548	0.8608	0.0318	0.0304	0.0287	0.0262	0.0221
0.0	0.0	0.0	2259.0771	3232.4958	NaN	NaN	0.5886	0.8495	0.0346	0.0335	0.0315	0.0284	0.0226
0.0	0.0	0.0	-3003.9229	-480.5042	NaN	NaN	0.1379	0.8734	0.0287	0.0271	0.0254	0.0236	0.0218
0.0	0.0	0.0	-715.9229	3267.4958	NaN	NaN	1.2806	0.8574	0.0328	0.0312	0.029	0.0268	0.0228
0.0	0.0	0.0	-764.9229	-723.5042	NaN	NaN	0.4861	0.8722	0.029	0.0274	0.0257	0.0239	0.0219
0.0	0.0	0.0	1638.0771	861.4958	NaN	NaN	0.3447	0.8547	0.0332	0.0324	0.0301	0.0272	0.0225
0.0	0.0	0.0	-87.9229	1663.4958	NaN	NaN	1.0558	0.8635	0.0309	0.0302	0.0283	0.0253	0.0218
0.0	0.0	0.0	84.0771	202.4958	NaN	NaN	0.7066	0.8582	0.0322	0.0317	0.0294	0.0263	0.0222
0.0	0.0	0.0	2227.0771	-338.5042	NaN	NaN	-0.1792	0.864	0.0308	0.0301	0.0279	0.0251	0.022
0.0	0.0	0.0	881.0771	2517.4958	NaN	NaN	0.7408	0.855	0.0331	0.0325	0.0301	0.0268	0.0226
0.0	0.0	0.0	-1345.9229	-1103.5042	NaN	NaN	0.4505	0.8687	0.0298	0.0287	0.0267	0.0242	0.022
0.0	0.0	0.0	527.0771	254.4958	NaN	NaN	0.3256	0.853	0.0338	0.0328	0.0306	0.0272	0.0227
0.0	0.0	0.0	527.0771	-565.5042	NaN	NaN	1.3	0.8559	0.0334	0.0318	0.0301	0.0266	0.0223
0.0	0.0	0.0	823.0771	1736.4958	NaN	NaN	0.6784	0.8389	0.0374	0.0368	0.0346	0.0297	0.0226
0.0	0.0	0.0	513.0771	6054.4958	NaN	NaN	0.9219	0.8207	0.0418	0.0418	0.0399	0.0327	0.0231
0.0	0.0	0.0	-846.9229	1102.4958	NaN	NaN	1.3	0.8348	0.0393	0.0374	0.0361	0.0303	0.0221
0.0	0.0	0.0	446.0771	3598.4958	NaN	NaN	0.8897	0.8197	0.043	0.0415	0.04	0.0329	0.0229
0.0	0.0	0.0	-155.9229	2326.4958	NaN	NaN	1.0718	0.8373	0.0393	0.0362	0.0353	0.0299	0.0221
0.0	0.0	0.0	-102.9229	787.4958	NaN	NaN	1.1503	0.8335	0.0403	0.0371	0.0358	0.0307	0.0226
0.0	0.0	0.0	924.0771	-60.5042	NaN	NaN	-0.0701	0.8486	0.0364	0.0329	0.0319	0.028	0.0221
0.0	0.0	0.0	1795.0771	166.4958	NaN	NaN	0.0849	0.8385	0.0391	0.0357	0.0342	0.03	0.0225
0.0	0.0	0.0	1376.0771	-806.5042	NaN	NaN	-0.3	0.8411	0.0383	0.0352	0.0338	0.0296	0.022
0.0	0.0	0.0	3540.0771	2942.4958	NaN	NaN	0.4539	0.8016	0.0486	0.0458	0.0454	0.0356	0.023
0.0	0.0	0.0	-51.9229	6255.4958	NaN	NaN	1.0084	0.802	0.0498	0.0446	0.0456	0.0355	0.0225
0.0	0.0	0.0	-32.9229	-605.5042	NaN	NaN	0.9484	0.8217	0.0437	0.0404	0.04	0.0321	0.0221
0.0	0.0	0.0	1242.0771	1299.4958	NaN	NaN	0.5113	0.8239	0.0429	0.0402	0.0389	0.0317	0.0224
0.0	0.0	0.0	2085.0771	-508.5042	NaN	NaN	-0.3	0.8242	0.043	0.0401	0.0388	0.0319	0.022
0.0	0.0	0.0	1210.0771	4053.4958	NaN	NaN	0.7701	0.8132	0.0461	0.0428	0.042	0.0334	0.0224
0.0	0.0	0.0	-807.9229	512.4958	NaN	NaN	-0.3	0.8425	0.0379	0.0353	0.034	0.0288	0.0215
0.0	0.0	0.0	564.0771	3546.4958	NaN	NaN	0.8628	0.8224	0.0432	0.041	0.0391	0.0319	0.0224
0.0	0.0	0.0	-713.9229	2098.4958	NaN	NaN	1.3	0.8476	0.0368	0.0341	0.0325	0.0279	0.0211
0.0	0.0	0.0	976.0771	-2368.5042	NaN	NaN	1.3	0.8541	0.0345	0.0328	0.0305	0.0267	0.0214
0.0	0.0	0.0	-348.9229	3145.4958	NaN	NaN	1.1248	0.8537	0.0347	0.0329	0.0306	0.0268	0.0213
0.0	0.0	0.0	-573.9229	-610.5042	NaN	NaN	0.5154	0.8576	0.0337	0.0317	0.0297	0.0262	0.0211
0.0	0.0	0.0	555.0771	2496.4958	NaN	NaN	0.8181	0.8515	0.0349	0.0335	0.0316	0.0272	0.0211
0.0	0.0	0.0	254.0771	2961.4958	NaN	NaN	0.921	0.8525	0.0348	0.0332	0.0317	0.027	0.0209
0.0	0.0	0.0	-143.9229	405.4958	NaN	NaN	1.3	0.8576	0.0333	0.0319	0.0301	0.0262	0.0209
0.0	0.0	0.0	-748.9229	-724.5042	NaN	NaN	0.4917	0.8603	0.0324	0.0312	0.0291	0.026	0.021
0.0	0.0	0.0	610.0771	1438.4958	NaN	NaN	0.7022	0.8526	0.0341	0.0334	0.0313	0.0273	0.0213
0.0	0.0	0.0	1552.0771	104.4958	NaN	NaN	0.0631	0.8577	0.0329	0.0319	0.0298	0.0265	0.0211
0.0	0.0	0.0	-890.9229	-1097.5042	NaN	NaN	0.5519	0.8568	0.0328	0.0324	0.0298	0.0268	0.0213
0.0	0.0	0.0	324.0771	526.4958	NaN	NaN	0.619	0.8502	0.0343	0.0344	0.0317	0.0279	0.0215
0.0	0.0	0.0	2420.0771	-278.5042	NaN	NaN	-0.13	0.8365	0.0378	0.0385	0.0359	0.0295	0.0218
0.0	0.0	0.0	1041.0771	3160.4958	NaN	NaN	0.7522	0.8131	0.0444	0.0449	0.0424	0.0323	0.0229
0.0	0.0	0.0	407.0771	2923.4958	NaN	NaN	0.8778	0.8213	0.0427	0.0425	0.0402	0.0313	0.0221
0.0	0.0	0.0	2522.0771	734.4958	NaN	NaN	0.2255	0.8242	0.0416	0.0417	0.0392	0.0311	0.0223
0.0	0.0	0.0	2165.0771	165.4958	NaN	NaN	0.071	0.8275	0.0409	0.0408	0.0382	0.0305	0.022
0.0	0.0	0.0	814.0771	2335.4958	NaN	NaN	0.7415	0.8398	0.0378	0.0373	0.0348	0.0289	0.0214
0.0	0.0	0.0	1417.0771	1227.4958	NaN	NaN	0.4642	0.8404	0.0375	0.0372	0.0345	0.0289	0.0215
0.0	0.0	0.0	1690.0771	768.4958	NaN	NaN	0.3126	0.8308	0.0401	0.0397	0.0375	0.0299	0.022
0.0	0.0	0.0	165.0771	2098.4958	NaN	NaN	0.9271	0.8341	0.0394	0.0385	0.0367	0.0294	0.0218
0.0	0.0	0.0	1111.0771	2548.4958	NaN	NaN	0.6964	0.8315	0.0401	0.0393	0.0375	0.0297	0.0219
0.0	0.0	0.0	539.0771	63.4958	NaN	NaN	0.1054	0.8365	0.0386	0.038	0.0364	0.0288	0.0216
0.0	0.0	0.0	1358.0771	1751.4958	NaN	NaN	0.5633	0.8251	0.0415	0.0412	0.0397	0.0302	0.0223
0.0	0.0	0.0	-593.9229	6301.4958	NaN	NaN	1.1041	0.8263	0.0416	0.0406	0.0397	0.03	0.0219
0.0	0.0	0.0	845.0771	-14.5042	NaN	NaN	-0.0175	0.8485	0.0352	0.0348	0.0333	0.0271	0.0211
0.0	0.0	0.0	474.0771	1297.4958	NaN	NaN	0.7324	0.8465	0.0351	0.0356	0.0334	0.0276	0.0217
0.0	0.0	0.0	-2160.9229	3104.4958	NaN	NaN	1.3	0.8499	0.0345	0.0345	0.0324	0.0272	0.0215
0.0	0.0	0.0	647.0771	1505.4958	NaN	NaN	0.6994	0.852	0.0338	0.034	0.0316	0.0271	0.0215
0.0	0.0	0.0	37.0771	1024.4958	NaN	NaN	0.9651	0.8538	0.0331	0.0337	0.0312	0.027	0.0214
0.0	0.0	0.0	1378.0771	1699.4958	NaN	NaN	0.5522	0.8342	0.0386	0.0389	0.0366	0.0295	0.0223
0.0	0.0	0.0	-222.9229	1275.4958	NaN	NaN	1.2118	0.8423	0.0369	0.0365	0.0344	0.0286	0.0212
0.0	0.0	0.0	1390.0771	2634.4958	NaN	NaN	0.6546	0.8298	0.0399	0.0402	0.0378	0.0303	0.022
0.0	0.0	0.0	3008.0771	-282.5042	NaN	NaN	-0.1036	0.8407	0.0372	0.0371	0.0348	0.0287	0.0214
0.0	0.0	0.0	1124.0771	1186.4958	NaN	NaN	0.5135	0.8349	0.0383	0.039	0.0362	0.0296	0.0221
0.0	0.0	0.0	521.0771	3915.4958	NaN	NaN	0.8825	0.8396	0.0374	0.0375	0.0348	0.0289	0.0219
0.0	0.0	0.0	2374.0771	-718.5042	NaN	NaN	-0.3	0.8444	0.0359	0.0361	0.0335	0.0283	0.0219
0.0	0.0	0.0	1185.0771	631.4958	NaN	NaN	0.3476	0.8332	0.0386	0.0394	0.0366	0.0296	0.0226
0.0	0.0	0.0	1892.0771	2206.4958	NaN	NaN	0.5384	0.8276	0.0405	0.0408	0.0385	0.0301	0.0226
0.0	0.0	0.0	1163.0771	1906.4958	NaN	NaN	0.6211	0.8252	0.0413	0.0413	0.0389	0.0303	0.0229
0.0	0.0	0.0	873.0771	-2049.5042	NaN	NaN	1.3	0.8383	0.0374	0.038	0.0353	0.0284	0.0226
0.0	0.0	0.0	15.0771	2907.4958	NaN	NaN	0.9948	0.8275	0.0398	0.0414	0.0383	0.0295	0.0235
0.0	0.0	0.0	-273.9229	2476.4958	NaN	NaN	1.1244	0.8321	0.0391	0.04	0.0372	0.0287	0.023
0.0	0.0	0.0	1268.0771	1466.4958	NaN	NaN	0.5363	0.8316	0.0388	0.0405	0.0375	0.0283	0.0234
0.0	0.0	0.0	1753.0771	327.4958	NaN	NaN	0.1574	0.8446	0.0353	0.0368	0.0337	0.0268	0.0228
0.0	0.0	0.0	1138.0771	2851.4958	NaN	NaN	0.7147	0.8403	0.0362	0.0381	0.0345	0.0273	0.0235
0.0	0.0	0.0	-1559.9229	641.4958	NaN	NaN	-0.3	0.8577	0.032	0.033	0.0297	0.0253	0.0223
0.0	0.0	0.0	-158.9229	2169.4958	NaN	NaN	1.079	0.8469	0.0342	0.0363	0.0327	0.0266	0.0234
0.0	0.0	0.0	67.0771	2320.4958	NaN	NaN	0.9719	0.8542	0.0328	0.0341	0.031	0.0255	0.0224
0.0	0.0	0.0	1156.0771	1400.4958	NaN	NaN	0.5478	0.8404	0.036	0.0381	0.0349	0.027	0.0235
0.0	0.0	0.0	418.0771	1336.4958	NaN	NaN	0.7617	0.8454	0.0353	0.0364	0.0338	0.0264	0.0228
0.0	0.0	0.0	859.0771	2392.4958	NaN	NaN	0.7358	0.8394	0.0366	0.038	0.0355	0.0271	0.0234
0.0	0.0	0.0	2023.0771	1095.4958	NaN	NaN	0.3513	0.8471	0.0348	0.0356	0.0334	0.0263	0.0229
0.0	0.0	0.0	190.0771	1480.4958	NaN	NaN	0.8862	0.8434	0.0354	0.0366	0.0345	0.0268	0.0233
0.0	0.0	0.0	-888.9229	3333.4958	NaN	NaN	1.3	0.8471	0.0345	0.0355	0.0337	0.0262	0.023
0.0	0.0	0.0	2225.0771	1072.4958	NaN	NaN	0.3252	0.8535	0.033	0.0335	0.0318	0.0256	0.0227
0.0	0.0	0.0	-544.9229	291.4958	NaN	NaN	-0.3	0.8612	0.0308	0.0312	0.0297	0.0246	0.0225
0.0	0.0	0.0	88.0771	2037.4958	NaN	NaN	0.9586	0.8588	0.0313	0.0317	0.0305	0.0249	0.0228
0.0	0.0	0.0	400.0771	312.4958	NaN	NaN	0.4385	0.8683	0.029	0.0288	0.0281	0.0237	0.0221
0.0	0.0	0.0	478.0771	-1085.5042	NaN	NaN	1.3	0.865	0.0296	0.0298	0.0289	0.0242	0.0224
0.0	0.0	0.0	2106.0771	-2276.5042	NaN	NaN	1.3	0.8655	0.0295	0.0299	0.0289	0.024	0.0222
0.0	0.0	0.0	1508.0771	2416.4958	NaN	NaN	0.6157	0.8497	0.0331	0.0348	0.0333	0.0258	0.0233
0.0	0.0	0.0	-288.9229	2058.4958	NaN	NaN	1.1633	0.8611	0.0314	0.031	0.0298	0.0245	0.0222
0.0	0.0	0.0	299.0771	-836.5042	NaN	NaN	1.3	0.8668	0.03	0.029	0.0278	0.024	0.0223
0.0	0.0	0.0	439.0771	1327.4958	NaN	NaN	0.7515	0.8671	0.0301	0.0288	0.0276	0.0241	0.0223
0.0	0.0	0.0	-1295.9229	1950.4958	NaN	NaN	1.3	0.8695	0.0297	0.028	0.0269	0.0238	0.0221
0.0	0.0	0.0	-325.9229	2764.4958	NaN	NaN	1.1337	0.865	0.0307	0.0292	0.0281	0.0246	0.0224
0.0	0.0	0.0	-113.9229	1016.4958	NaN	NaN	1.1262	0.8654	0.0307	0.029	0.0281	0.0245	0.0223
0.0	0.0	0.0	135.0771	4265.4958	NaN	NaN	0.9693	0.8599	0.0321	0.0305	0.0295	0.0253	0.0227
0.0	0.0	0.0	2111.0771	2396.4958	NaN	NaN	0.5317	0.8629	0.0314	0.0296	0.0287	0.0248	0.0227
0.0	0.0	0.0	686.0771	2721.4958	NaN	NaN	0.7987	0.8642	0.0311	0.0291	0.028	0.0247	0.0229
0.0	0.0	0.0	256.0771	-397.5042	NaN	NaN	1.3	0.8718	0.0291	0.027	0.0259	0.0236	0.0226
0.0	0.0	0.0	1491.0771	1127.4958	NaN	NaN	0.4306	0.8709	0.0293	0.0272	0.026	0.0238	0.0227
0.0	0.0	0.0	38.0771	-1789.5042	NaN	NaN	1.0217	0.8761	0.0282	0.0259	0.0249	0.0228	0.0221
0.0	0.0	0.0	-577.9229	1810.4958	NaN	NaN	1.3	0.873	0.0289	0.0268	0.0258	0.0233	0.0222
0.0	0.0	0.0	-368.9229	997.4958	NaN	NaN	1.3	0.8752	0.0286	0.0263	0.0253	0.0229	0.0218
0.0	0.0	0.0	-1476.9229	1589.4958	NaN	NaN	1.3	0.8731	0.0289	0.027	0.0258	0.0232	0.0219
0.0	0.0	0.0	3038.0771	679.4958	NaN	NaN	0.1828	0.8698	0.0299	0.0279	0.0267	0.0238	0.0219
0.0	0.0	0.0	-640.9229	663.4958	NaN	NaN	1.3	0.8714	0.0296	0.0275	0.0263	0.0235	0.0217
0.0	0.0	0.0	721.0771	2680.4958	NaN	NaN	0.788	0.869	0.0303	0.028	0.0268	0.024	0.0219
0.0	0.0	0.0	1535.0771	131.4958	NaN	NaN	0.0789	0.8721	0.0295	0.0271	0.0259	0.0235	0.0219
0.0	0.0	0.0	893.0771	1884.4958	NaN	NaN	0.6785	0.8704	0.03	0.0274	0.0263	0.0238	0.0221
0.0	0.0	0.0	1602.0771	332.4958	NaN	NaN	0.1719	0.8732	0.0293	0.0266	0.0257	0.0233	0.0219
0.0	0.0	0.0	565.0771	1972.4958	NaN	NaN	0.7773	0.8705	0.0299	0.0272	0.0265	0.0239	0.0221
0.0	0.0	0.0	555.0771	655.4958	NaN	NaN	0.5415	0.8704	0.0299	0.0271	0.0266	0.0238	0.0221
0.0	0.0	0.0	-507.9229	3217.4958	NaN	NaN	1.1875	0.8721	0.0293	0.0267	0.0263	0.0234	0.0221
0.0	0.0	0.0	-154.9229	924.4958	NaN	NaN	1.2013	0.874	0.0288	0.0261	0.0259	0.023	0.0222
0.0	0.0	0.0	-1474.9229	-1910.5042	NaN	NaN	0.5643	0.8768	0.0282	0.0252	0.0253	0.0226	0.0219
0.0	0.0	0.0	-650.9229	61.4958	NaN	NaN	-0.1043	0.8764	0.0282	0.0253	0.0254	0.0227	0.022
0.0	0.0	0.0	576.0771	504.4958	NaN	NaN	0.4669	0.8758	0.0281	0.0255	0.0257	0.0228	0.022
0.0	0.0	0.0	927.0771	1788.4958	NaN	NaN	0.6586	0.8755	0.0281	0.0257	0.0259	0.0228	0.022
0.0	0.0	0.0	424.0771	363.4958	NaN	NaN	0.4615	0.8762	0.028	0.0256	0.0257	0.0228	0.0218
0.0	0.0	0.0	-589.9229	271.4958	NaN	NaN	-0.3	0.8761	0.0281	0.0256	0.0257	0.0228	0.0218
0.0	0.0	0.0	1005.0771	-845.5042	NaN	NaN	-0.3	0.8747	0.0284	0.0259	0.0259	0.0231	0.022
0.0	0.0	0.0	-564.9229	2879.4958	NaN	NaN	1.2441	0.8733	0.0287	0.0264	0.0262	0.0234	0.022
0.0	0.0	0.0	1185.0771	516.4958	NaN	NaN	0.3035	0.874	0.0286	0.0261	0.026	0.0233	0.022
0.0	0.0	0.0	-118.9229	245.4958	NaN	NaN	1.3	0.8749	0.0285	0.0258	0.0257	0.0231	0.022
0.0	0.0	0.0	546.0771	-434.5042	NaN	NaN	-0.3	0.8744	0.0288	0.0259	0.0258	0.0231	0.0221
0.0	0.0	0.0	3313.0771	-1410.5042	NaN	NaN	-0.3	0.8733	0.0291	0.0262	0.026	0.0234	0.0221
0.0	0.0	0.0	1484.0771	2838.4958	NaN	NaN	0.6567	0.8713	0.0295	0.0268	0.0264	0.0238	0.0221
0.0	0.0	0.0	-2710.9229	336.4958	NaN	NaN	-0.1417	0.8719	0.0295	0.0267	0.0262	0.0237	0.0219
0.0	0.0	0.0	-603.9229	1003.4958	NaN	NaN	1.3	0.8711	0.0298	0.0269	0.0262	0.024	0.022
0.0	0.0	0.0	683.0771	3916.4958	NaN	NaN	0.8515	0.8689	0.0304	0.0275	0.0267	0.0245	0.022
0.0	0.0	0.0	754.0771	2528.4958	NaN	NaN	0.7703	0.8715	0.0297	0.0268	0.026	0.024	0.022
0.0	0.0	0.0	-1912.9229	1659.4958	NaN	NaN	-0.3	0.8741	0.0289	0.0263	0.0253	0.0232	0.0221
0.0	0.0	0.0	519.0771	1614.4958	NaN	NaN	0.7567	0.874	0.0288	0.0264	0.0254	0.0233	0.0221
0.0	0.0	0.0	-793.9229	-1950.5042	NaN	NaN	0.7107	0.8758	0.0284	0.026	0.025	0.0229	0.022
0.0	0.0	0.0	828.0771	398.4958	NaN	NaN	0.3249	0.8768	0.028	0.0257	0.0248	0.0228	0.0219
0.0	0.0	0.0	-1326.9229	1539.4958	NaN	NaN	1.3	0.8793	0.0273	0.025	0.0243	0.0223	0.0218
0.0	0.0	0.0	-542.9229	-548.5042	NaN	NaN	0.5026	0.8815	0.0266	0.0244	0.0237	0.022	0.0218
0.0	0.0	0.0	-462.9229	612.4958	NaN	NaN	1.3	0.8847	0.0255	0.0235	0.0231	0.0215	0.0217
0.0	0.0	0.0	1327.0771	5611.4958	NaN	NaN	0.8087	0.8882	0.0243	0.0223	0.0226	0.0213	0.0214
0.0	0.0	0.0	-1316.9229	683.4958	NaN	NaN	-0.3	0.8907	0.0235	0.0215	0.0222	0.0208	0.0213
0.0	0.0	0.0	705.0771	-689.5042	NaN	NaN	-0.3	0.8921	0.0231	0.0211	0.022	0.0206	0.021
0.0	0.0	0.0	-1458.9229	-2686.5042	NaN	NaN	0.6481	0.8928	0.023	0.0208	0.022	0.0205	0.0209
0.0	0.0	0.0	-1218.9229	77.4958	NaN	NaN	-0.0679	0.8938	0.0226	0.0206	0.0219	0.0205	0.0206
0.0	0.0	0.0	-395.9229	1522.4958	NaN	NaN	1.3	0.8945	0.0224	0.0204	0.0218	0.0205	0.0204
0.0	0.0	0.0	-1540.9229	-707.5042	NaN	NaN	0.3147	0.8949	0.0223	0.0203	0.0218	0.0204	0.0202
0.0	0.0	0.0	-529.9229	-2622.5042	NaN	NaN	0.8319	0.8947	0.0223	0.0204	0.0218	0.0205	0.0203
0.0	0.0	0.0	-1168.9229	758.4958	NaN	NaN	-0.3	0.8947	0.0223	0.0204	0.0219	0.0204	0.0203
0.0	0.0	0.0	-2658.9229	-677.5042	NaN	NaN	0.2031	0.8945	0.0224	0.0205	0.0218	0.0204	0.0204
0.0	0.0	0.0	-1518.9229	-1506.5042	NaN	NaN	0.4979	0.8947	0.0223	0.0205	0.0218	0.0203	0.0203
0.0	0.0	0.0	-1840.9229	-126.5042	NaN	NaN	0.0643	0.8955	0.0221	0.0203	0.0217	0.0202	0.0201
0.0	0.0	0.0	683.0771	2908.4958	NaN	NaN	0.8098	0.8961	0.022	0.0202	0.0216	0.0202	0.02
0.0	0.0	0.0	-1108.9229	347.4958	NaN	NaN	-0.3	0.8957	0.022	0.0202	0.0216	0.0203	0.0201
0.0	0.0	0.0	-1635.9229	-1432.5042	NaN	NaN	0.4669	0.8951	0.0222	0.0204	0.0217	0.0204	0.0202
0.0	0.0	0.0	-1339.9229	-631.5042	NaN	NaN	0.3203	0.8946	0.0224	0.0205	0.0217	0.0204	0.0204
0.0	0.0	0.0	-241.9229	-2211.5042	NaN	NaN	0.9014	0.8946	0.0224	0.0206	0.0217	0.0203	0.0205
0.0	0.0	0.0	-97.9229	-1331.5042	NaN	NaN	0.9315	0.895	0.0222	0.0205	0.0216	0.0202	0.0204
0.0	0.0	0.0	-491.9229	908.4958	NaN	NaN	1.3	0.8953	0.0222	0.0205	0.0215	0.0202	0.0203
0.0	0.0	0.0	58.0771	-61.5042	NaN	NaN	1.3	0.8955	0.0221	0.0205	0.0215	0.0202	0.0203
0.0	0.0	0.0	-1664.9229	-240.5042	NaN	NaN	0.1262	0.8949	0.0223	0.0206	0.0215	0.0202	0.0205
0.0	0.0	0.0	-590.9229	-715.5042	NaN	NaN	0.5477	0.8948	0.0223	0.0206	0.0215	0.0203	0.0205
0.0	0.0	0.0	-27.9229	1572.4958	NaN	NaN	1.0181	0.8946	0.0224	0.0207	0.0215	0.0203	0.0206
0.0	0.0	0.0	-926.9229	-2020.5042	NaN	NaN	0.6855	0.8943	0.0224	0.0207	0.0215	0.0203	0.0206
0.0	0.0	0.0	-952.9229	166.4958	NaN	NaN	-0.2117	0.8945	0.0224	0.0207	0.0215	0.0203	0.0206
0.0	0.0	0.0	579.0771	-1972.5042	NaN	NaN	1.3	0.8944	0.0225	0.0207	0.0214	0.0204	0.0206
0.0	0.0	0.0	-78.9229	1718.4958	NaN	NaN	1.0481	0.8945	0.0225	0.0206	0.0214	0.0204	0.0206
0.0	0.0	0.0	-1064.9229	1949.4958	NaN	NaN	1.3	0.8944	0.0225	0.0205	0.0214	0.0205	0.0207
0.0	0.0	0.0	-2742.9229	1342.4958	NaN	NaN	-0.3	0.8943	0.0225	0.0205	0.0214	0.0206	0.0207
0.0	0.0	0.0	-1617.9229	1319.4958	NaN	NaN	-0.3	0.8943	0.0225	0.0205	0.0215	0.0206	0.0207
0.0	0.0	0.0	-301.9229	1664.4958	NaN	NaN	1.2216	0.8944	0.0224	0.0205	0.0215	0.0205	0.0206
0.0	0.0	0.0	-554.9229	905.4958	NaN	NaN	1.3	0.8941	0.0224	0.0207	0.0216	0.0205	0.0206
0.0	0.0	0.0	-2995.9229	-1238.5042	NaN	NaN	0.2925	0.8943	0.0224	0.0208	0.0216	0.0204	0.0206
0.0	0.0	0.0	-1734.9229	97.4958	NaN	NaN	-0.0595	0.8947	0.0223	0.0208	0.0215	0.0202	0.0205
0.0	0.0	0.0	-1133.9229	-1813.5042	NaN	NaN	0.6153	0.8952	0.0221	0.0208	0.0214	0.0201	0.0204
0.0	0.0	0.0	-2384.9229	1090.4958	NaN	NaN	-0.3	0.8958	0.022	0.0206	0.0213	0.0201	0.0203
0.0	0.0	0.0	206.0771	-1688.5042	NaN	NaN	1.139	0.8956	0.022	0.0207	0.0213	0.0201	0.0203
0.0	0.0	0.0	-885.9229	721.4958	NaN	NaN	-0.3	0.896	0.0219	0.0206	0.0213	0.02	0.0203
0.0	0.0	0.0	-616.9229	370.4958	NaN	NaN	-0.3	0.8956	0.022	0.0206	0.0213	0.0201	0.0204
0.0	0.0	0.0	-1227.9229	-189.5042	NaN	NaN	0.1337	0.8956	0.022	0.0206	0.0213	0.0201	0.0204
0.0	0.0	0.0	-1171.9229	3749.4958	NaN	NaN	1.3	0.8956	0.0221	0.0206	0.0213	0.0201	0.0204
0.0	0.0	0.0	-313.9229	-486.5042	NaN	NaN	0.6078	0.8952	0.0222	0.0207	0.0213	0.0201	0.0205
0.0	0.0	0.0	400.0771	133.4958	NaN	NaN	0.2502	0.8954	0.0221	0.0206	0.0212	0.0201	0.0205
0.0	0.0	0.0	-1002.9229	827.4958	NaN	NaN	-0.3	0.8951	0.0223	0.0207	0.0213	0.0202	0.0205
0.0	0.0	0.0	-1172.9229	1148.4958	NaN	NaN	-0.3	0.895	0.0223	0.0207	0.0213	0.0202	0.0206
0.0	0.0	0.0	-543.9229	620.4958	NaN	NaN	1.3	0.8947	0.0224	0.0207	0.0213	0.0203	0.0206
0.0	0.0	0.0	442.0771	-924.5042	NaN	NaN	1.3	0.8946	0.0224	0.0208	0.0214	0.0203	0.0206
0.0	0.0	0.0	-1118.9229	1072.4958	NaN	NaN	-0.3	0.8947	0.0224	0.0208	0.0213	0.0202	0.0205
0.0	0.0	0.0	-3377.9229	-889.5042	NaN	NaN	0.2084	0.8946	0.0225	0.0209	0.0213	0.0201	0.0205
0.0	0.0	0.0	-905.9229	-398.5042	NaN	NaN	0.3055	0.8946	0.0225	0.0209	0.0213	0.0202	0.0205
0.0	0.0	0.0	-1293.9229	2269.4958	NaN	NaN	1.3	0.8951	0.0224	0.0207	0.0212	0.0202	0.0204
0.0	0.0	0.0	-860.9229	-191.5042	NaN	NaN	0.182	0.8951	0.0224	0.0207	0.0212	0.0202	0.0204
0.0	0.0	0.0	-1693.9229	209.4958	NaN	NaN	-0.1411	0.8953	0.0223	0.0206	0.0212	0.0203	0.0203
0.0	0.0	0.0	-293.9229	2025.4958	NaN	NaN	1.1697	0.8952	0.0223	0.0207	0.0213	0.0203	0.0202
0.0	0.0	0.0	-505.9229	-1023.5042	NaN	NaN	0.6692	0.8944	0.0225	0.0209	0.0214	0.0204	0.0204
0.0	0.0	0.0	-2605.9229	-1020.5042	NaN	NaN	0.2814	0.8945	0.0225	0.021	0.0213	0.0203	0.0204
0.0	0.0	0.0	-616.9229	-1800.5042	NaN	NaN	0.7448	0.8943	0.0225	0.021	0.0214	0.0204	0.0204
0.0	0.0	0.0	-2047.9229	1316.4958	NaN	NaN	-0.3	0.8945	0.0224	0.0208	0.0214	0.0205	0.0204
0.0	0.0	0.0	-2263.9229	743.4958	NaN	NaN	-0.3	0.8946	0.0223	0.0207	0.0214	0.0205	0.0204
0.0	0.0	0.0	-900.9229	730.4958	NaN	NaN	-0.3	0.8945	0.0224	0.0208	0.0214	0.0205	0.0204
0.0	0.0	0.0	-1809.9229	526.4958	NaN	NaN	-0.3	0.8945	0.0223	0.0208	0.0214	0.0205	0.0204
0.0	0.0	0.0	-2019.9229	-570.5042	NaN	NaN	0.2202	0.8945	0.0222	0.0209	0.0214	0.0205	0.0205
0.0	0.0	0.0	-773.9229	-899.5042	NaN	NaN	0.5375	0.8943	0.0222	0.021	0.0215	0.0205	0.0205
0.0	0.0	0.0	252.0771	903.4958	NaN	NaN	0.7819	0.8949	0.0221	0.0208	0.0214	0.0204	0.0204
0.0	0.0	0.0	1533.0771	-3300.5042	NaN	NaN	1.3	0.8945	0.0222	0.0209	0.0214	0.0204	0.0206
0.0	0.0	0.0	-2148.9229	223.4958	NaN	NaN	-0.1161	0.8953	0.022	0.0207	0.0212	0.0204	0.0204
0.0	0.0	0.0	-1079.9229	946.4958	NaN	NaN	-0.3	0.8956	0.0221	0.0205	0.0211	0.0204	0.0203
0.0	0.0	0.0	1225.0771	81.4958	NaN	NaN	0.0624	0.8959	0.0221	0.0202	0.021	0.0205	0.0203
0.0	0.0	0.0	-382.9229	3571.4958	NaN	NaN	1.1201	0.8959	0.0222	0.02	0.021	0.0207	0.0202
0.0	0.0	0.0	-567.9229	2227.4958	NaN	NaN	1.3	0.8956	0.0224	0.0201	0.021	0.0207	0.0202
0.0	0.0	0.0	-675.9229	-762.5042	NaN	NaN	0.5301	0.8945	0.0226	0.0204	0.0212	0.0208	0.0205
0.0	0.0	0.0	1145.0771	2574.4958	NaN	NaN	0.6921	0.895	0.0226	0.0201	0.0211	0.0208	0.0203
0.0	0.0	0.0	-576.9229	546.4958	NaN	NaN	-0.3	0.8945	0.0226	0.0203	0.0212	0.0209	0.0205
0.0	0.0	0.0	46.0771	-144.5042	NaN	NaN	1.3	0.8949	0.0226	0.0202	0.0211	0.0209	0.0203
0.0	0.0	0.0	-1204.9229	927.4958	NaN	NaN	-0.3	0.895	0.0226	0.0201	0.0211	0.0209	0.0203
0.0	0.0	0.0	1738.0771	-699.5042	NaN	NaN	-0.3	0.8949	0.0226	0.0202	0.0211	0.0209	0.0203
0.0	0.0	0.0	-53.9229	741.4958	NaN	NaN	1.0784	0.895	0.0225	0.0201	0.0212	0.0209	0.0202
0.0	0.0	0.0	0.0771	-216.5042	NaN	NaN	1.0004	0.8948	0.0225	0.0203	0.0213	0.0209	0.0203
0.0	0.0	0.0	-1707.9229	-1833.5042	NaN	NaN	0.5177	0.8947	0.0224	0.0204	0.0213	0.0208	0.0204
0.0	0.0	0.0	-557.9229	802.4958	NaN	NaN	1.3	0.8954	0.0223	0.0201	0.0212	0.0208	0.0201
0.0	0.0	0.0	-1134.9229	-1152.5042	NaN	NaN	0.5038	0.8954	0.0223	0.0202	0.0212	0.0208	0.0202
0.0	0.0	0.0	-1247.9229	3323.4958	NaN	NaN	1.3	0.8962	0.0221	0.02	0.0211	0.0207	0.0199
0.0	0.0	0.0	-1097.9229	-797.5042	NaN	NaN	0.4208	0.8958	0.0222	0.0202	0.0212	0.0206	0.0201
0.0	0.0	0.0	-1571.9229	-2592.5042	NaN	NaN	0.6225	0.896	0.0221	0.0202	0.0211	0.0205	0.02
0.0	0.0	0.0	-1277.9229	1748.4958	NaN	NaN	1.3	0.8966	0.0221	0.0199	0.021	0.0205	0.0199
0.0	0.0	0.0	918.0771	-733.5042	NaN	NaN	-0.3	0.8968	0.0221	0.0198	0.0209	0.0205	0.0198
0.0	0.0	0.0	-392.9229	1798.4958	NaN	NaN	1.2795	0.8969	0.0222	0.0197	0.0209	0.0205	0.0198
0.0	0.0	0.0	-1510.9229	14.4958	NaN	NaN	-0.0097	0.8963	0.0223	0.02	0.021	0.0205	0.0199
0.0	0.0	0.0	696.0771	1217.4958	NaN	NaN	0.6362	0.8966	0.0223	0.0199	0.0209	0.0204	0.0199
0.0	0.0	0.0	-1187.9229	606.4958	NaN	NaN	-0.3	0.8962	0.0223	0.02	0.021	0.0205	0.02
0.0	0.0	0.0	-434.9229	2676.4958	NaN	NaN	1.194	0.897	0.0223	0.0198	0.0209	0.0204	0.0197
0.0	0.0	0.0	-2003.9229	2435.4958	NaN	NaN	1.3	0.8968	0.0223	0.0198	0.0209	0.0204	0.0197
0.0	0.0	0.0	-619.9229	332.4958	NaN	NaN	-0.3	0.8968	0.0223	0.0198	0.0209	0.0204	0.0197
0.0	0.0	0.0	-1774.9229	1692.4958	NaN	NaN	-0.3	0.8962	0.0223	0.0201	0.0211	0.0204	0.0199
0.0	0.0	0.0	-1300.9229	897.4958	NaN	NaN	-0.3	0.896	0.0224	0.0202	0.0212	0.0203	0.0199
0.0	0.0	0.0	-2460.9229	1502.4958	NaN	NaN	-0.3	0.8958	0.0223	0.0203	0.0213	0.0203	0.02
0.0	0.0	0.0	776.0771	-145.5042	NaN	NaN	-0.2307	0.8961	0.0222	0.0203	0.0212	0.0202	0.0199
0.0	0.0	0.0	-2388.9229	-65.5042	NaN	NaN	0.0267	0.8959	0.0222	0.0204	0.0213	0.0203	0.02
0.0	0.0	0.0	-660.9229	1196.4958	NaN	NaN	1.3	0.8963	0.0222	0.0203	0.0211	0.0202	0.0199
0.0	0.0	0.0	-2444.9229	580.4958	NaN	NaN	-0.3	0.8959	0.0222	0.0204	0.0212	0.0202	0.02
0.0	0.0	0.0	51.0771	-770.5042	NaN	NaN	1.071	0.8957	0.0223	0.0205	0.0212	0.0202	0.0201
0.0	0.0	0.0	-1027.9229	-1477.5042	NaN	NaN	0.5897	0.8953	0.0223	0.0206	0.0212	0.0203	0.0202
0.0	0.0	0.0	-2039.9229	911.4958	NaN	NaN	-0.3	0.8954	0.0224	0.0205	0.0212	0.0204	0.0202
0.0	0.0	0.0	-398.9229	498.4958	NaN	NaN	1.3	0.8955	0.0223	0.0204	0.0212	0.0204	0.0201
0.0	0.0	0.0	894.0771	1123.4958	NaN	NaN	0.5569	0.8952	0.0224	0.0205	0.0213	0.0205	0.0202
0.0	0.0	0.0	178.0771	-2197.5042	NaN	NaN	1.0882	0.8948	0.0225	0.0207	0.0213	0.0205	0.0203
0.0	0.0	0.0	-915.9229	-2712.5042	NaN	NaN	0.7476	0.8945	0.0226	0.0207	0.0213	0.0206	0.0203
0.0	0.0	0.0	-1503.9229	1341.4958	NaN	NaN	-0.3	0.8946	0.0225	0.0206	0.0213	0.0207	0.0203
0.0	0.0	0.0	-1687.9229	1971.4958	NaN	NaN	1.3	0.8946	0.0225	0.0206	0.0213	0.0207	0.0203
0.0	0.0	0.0	-1241.9229	-927.5042	NaN	NaN	0.4275	0.8942	0.0225	0.0207	0.0214	0.0208	0.0203
0.0	0.0	0.0	-40.9229	402.4958	NaN	NaN	1.1132	0.8945	0.0225	0.0207	0.0214	0.0207	0.0202
0.0	0.0	0.0	-1372.9229	515.4958	NaN	NaN	-0.3	0.8945	0.0225	0.0207	0.0214	0.0207	0.0202
0.0	0.0	0.0	295.0771	-2561.5042	NaN	NaN	1.1302	0.8943	0.0225	0.0209	0.0214	0.0207	0.0202
0.0	0.0	0.0	-1497.9229	1714.4958	NaN	NaN	1.3	0.8947	0.0224	0.0207	0.0214	0.0207	0.0201
0.0	0.0	0.0	834.0771	-1887.5042	NaN	NaN	1.3	0.8946	0.0224	0.0207	0.0214	0.0208	0.0201
0.0	0.0	0.0	417.0771	1296.4958	NaN	NaN	0.7566	0.8952	0.0222	0.0204	0.0213	0.0208	0.02
0.0	0.0	0.0	-1100.9229	-1021.5042	NaN	NaN	0.4813	0.8946	0.0224	0.0205	0.0215	0.021	0.0202
0.0	0.0	0.0	-131.9229	975.4958	NaN	NaN	1.1564	0.8943	0.0224	0.0205	0.0215	0.021	0.0202
0.0	0.0	0.0	-1585.9229	471.4958	NaN	NaN	-0.3	0.8934	0.0225	0.0209	0.0217	0.0211	0.0204
0.0	0.0	0.0	-878.9229	-1.5042	NaN	NaN	0.0017	0.8937	0.0225	0.0209	0.0216	0.0209	0.0204
0.0	0.0	0.0	-1731.9229	-2575.5042	NaN	NaN	0.5979	0.8937	0.0224	0.0209	0.0216	0.0209	0.0204
0.0	0.0	0.0	1557.0771	-59.5042	NaN	NaN	-0.0397	0.8948	0.0222	0.0205	0.0214	0.0208	0.0202
0.0	0.0	0.0	1177.0771	-530.5042	NaN	NaN	-0.3	0.895	0.0222	0.0204	0.0214	0.021	0.0201
0.0	0.0	0.0	1507.0771	1720.4958	NaN	NaN	0.5331	0.8951	0.0223	0.0201	0.0213	0.0212	0.02
0.0	0.0	0.0	192.0771	2483.4958	NaN	NaN	0.9282	0.8948	0.0224	0.0201	0.0213	0.0213	0.0201
0.0	0.0	0.0	-1180.9229	881.4958	NaN	NaN	-0.3	0.8942	0.0225	0.0203	0.0213	0.0213	0.0204
0.0	0.0	0.0	-408.9229	-898.5042	NaN	NaN	0.6872	0.8932	0.0226	0.0208	0.0215	0.0212	0.0207
0.0	0.0	0.0	-211.9229	-2121.5042	NaN	NaN	0.9092	0.8934	0.0225	0.0207	0.0215	0.0212	0.0207
0.0	0.0	0.0	3070.0771	1926.4958	NaN	NaN	0.3856	0.8939	0.0224	0.0204	0.0214	0.0213	0.0205
0.0	0.0	0.0	2335.0771	191.4958	NaN	NaN	0.0758	0.894	0.0225	0.0203	0.0214	0.0214	0.0205
0.0	0.0	0.0	599.0771	1327.4958	NaN	NaN	0.689	0.8941	0.0225	0.0202	0.0214	0.0214	0.0205
0.0	0.0	0.0	3018.0771	-2155.5042	NaN	NaN	-0.3	0.8937	0.0226	0.0202	0.0214	0.0216	0.0205
0.0	0.0	0.0	1779.0771	3084.4958	NaN	NaN	0.6342	0.8935	0.0226	0.0201	0.0215	0.0217	0.0205
0.0	0.0	0.0	360.0771	850.4958	NaN	NaN	0.7026	0.8935	0.0226	0.0201	0.0215	0.0217	0.0206
0.0	0.0	0.0	-334.9229	350.4958	NaN	NaN	1.3	0.8931	0.0225	0.0204	0.0215	0.0217	0.0208
0.0	0.0	0.0	-171.9229	93.4958	NaN	NaN	-0.3	0.8933	0.0225	0.0205	0.0215	0.0215	0.0208
0.0	0.0	0.0	-1693.9229	2545.4958	NaN	NaN	1.3	0.8935	0.0224	0.0206	0.0215	0.0213	0.0207
0.0	0.0	0.0	-409.9229	160.4958	NaN	NaN	-0.3	0.8936	0.0223	0.0207	0.0215	0.0211	0.0208
0.0	0.0	0.0	-1372.9229	-296.5042	NaN	NaN	0.1776	0.8945	0.0221	0.0205	0.0214	0.0209	0.0206
0.0	0.0	0.0	-949.9229	-1808.5042	NaN	NaN	0.6556	0.8951	0.022	0.0204	0.0213	0.0208	0.0205
0.0	0.0	0.0	461.0771	669.4958	NaN	NaN	0.5922	0.8959	0.0218	0.02	0.0212	0.0207	0.0203
0.0	0.0	0.0	-1072.9229	1239.4958	NaN	NaN	1.3	0.8961	0.0218	0.0199	0.0211	0.0207	0.0203
0.0	0.0	0.0	957.0771	1816.4958	NaN	NaN	0.6549	0.8961	0.0219	0.02	0.0211	0.0206	0.0203
0.0	0.0	0.0	-1448.9229	1651.4958	NaN	NaN	1.3	0.896	0.022	0.0201	0.0211	0.0205	0.0204
0.0	0.0	0.0	-1237.9229	-335.5042	NaN	NaN	0.2132	0.8959	0.022	0.0202	0.0211	0.0204	0.0204
0.0	0.0	0.0	-1039.9229	1306.4958	NaN	NaN	1.3	0.8958	0.022	0.0202	0.0211	0.0204	0.0204
0.0	0.0	0.0	468.0771	1722.4958	NaN	NaN	0.7863	0.896	0.0221	0.02	0.0211	0.0205	0.0203
0.0	0.0	0.0	-457.9229	949.4958	NaN	NaN	1.3	0.8953	0.0223	0.0201	0.0211	0.0207	0.0205
0.0	0.0	0.0	-1114.9229	3604.4958	NaN	NaN	1.3	0.895	0.0224	0.0201	0.0212	0.0209	0.0205
0.0	0.0	0.0	-1147.9229	4134.4958	NaN	NaN	1.3	0.8952	0.0224	0.02	0.0212	0.0208	0.0204
0.0	0.0	0.0	526.0771	-3519.5042	NaN	NaN	1.1757	0.894	0.0225	0.0206	0.0214	0.0206	0.0208
0.0	0.0	0.0	-199.9229	985.4958	NaN	NaN	1.2545	0.8944	0.0224	0.0207	0.0215	0.0204	0.0207
0.0	0.0	0.0	-2352.9229	-610.5042	NaN	NaN	0.206	0.8947	0.0224	0.0208	0.0215	0.0201	0.0206
0.0	0.0	0.0	-1077.9229	-909.5042	NaN	NaN	0.4576	0.8951	0.0222	0.0206	0.0214	0.0201	0.0205
0.0	0.0	0.0	-2358.9229	2885.4958	NaN	NaN	1.3	0.8957	0.0222	0.0203	0.0213	0.0202	0.0203
0.0	0.0	0.0	-1759.9229	-105.5042	NaN	NaN	0.0566	0.8957	0.0223	0.0204	0.0212	0.0202	0.0203
0.0	0.0	0.0	-1483.9229	-124.5042	NaN	NaN	0.0774	0.8957	0.0222	0.0203	0.0212	0.0203	0.0203
0.0	0.0	0.0	822.0771	1185.4958	NaN	NaN	0.5905	0.8956	0.0223	0.0203	0.0212	0.0203	0.0202
0.0	0.0	0.0	-2672.9229	-576.5042	NaN	NaN	0.1774	0.8952	0.0223	0.0206	0.0213	0.0201	0.0204
0.0	0.0	0.0	-1756.9229	1037.4958	NaN	NaN	-0.3	0.8956	0.0222	0.0205	0.0213	0.0201	0.0203
0.0	0.0	0.0	-1741.9229	-891.5042	NaN	NaN	0.3385	0.8956	0.0222	0.0205	0.0213	0.02	0.0203
0.0	0.0	0.0	-1374.9229	2082.4958	NaN	NaN	1.3	0.896	0.0221	0.0204	0.0212	0.02	0.0202
0.0	0.0	0.0	-455.9229	1774.4958	NaN	NaN	1.3	0.8961	0.0221	0.0203	0.0212	0.0201	0.0202
0.0	0.0	0.0	-1922.9229	-1002.5042	NaN	NaN	0.3427	0.8955	0.0222	0.0205	0.0213	0.0201	0.0203
0.0	0.0	0.0	-1644.9229	2686.4958	NaN	NaN	1.3	0.8962	0.0221	0.0202	0.0212	0.0201	0.0202
0.0	0.0	0.0	-578.9229	275.4958	NaN	NaN	-0.3	0.8955	0.0222	0.0204	0.0213	0.0202	0.0204
0.0	0.0	0.0	-1107.9229	608.4958	NaN	NaN	-0.3	0.8956	0.0222	0.0204	0.0213	0.0202	0.0203
0.0	0.0	0.0	-2557.9229	2853.4958	NaN	NaN	1.3	0.8954	0.0222	0.0205	0.0214	0.0201	0.0204
0.0	0.0	0.0	-608.9229	-2627.5042	NaN	NaN	0.8119	0.8951	0.0223	0.0207	0.0214	0.02	0.0204
0.0	0.0	0.0	-965.9229	626.4958	NaN	NaN	-0.3	0.8958	0.0221	0.0205	0.0213	0.0199	0.0203
0.0	0.0	0.0	-1172.9229	-1461.5042	NaN	NaN	0.5548	0.896	0.022	0.0205	0.0212	0.0199	0.0203
0.0	0.0	0.0	-712.9229	2008.4958	NaN	NaN	1.3	0.897	0.0219	0.0201	0.021	0.0199	0.0201
0.0	0.0	0.0	353.0771	2960.4958	NaN	NaN	0.8934	0.8972	0.0219	0.02	0.0209	0.0199	0.02
0.0	0.0	0.0	-1765.9229	17.4958	NaN	NaN	-0.01	0.8964	0.0221	0.0203	0.021	0.0199	0.0202
0.0	0.0	0.0	-292.9229	1570.4958	NaN	NaN	1.2293	0.8961	0.0222	0.0204	0.0211	0.0199	0.0202
0.0	0.0	0.0	-977.9229	-1129.5042	NaN	NaN	0.536	0.8957	0.0223	0.0206	0.0212	0.0199	0.0204
0.0	0.0	0.0	555.0771	-1064.5042	NaN	NaN	1.3	0.8958	0.0222	0.0206	0.0211	0.0199	0.0204
0.0	0.0	0.0	-240.9229	674.4958	NaN	NaN	1.3	0.8958	0.0223	0.0205	0.0211	0.02	0.0203
0.0	0.0	0.0	-2529.9229	1994.4958	NaN	NaN	-0.3	0.8961	0.0223	0.0203	0.021	0.0201	0.0202
0.0	0.0	0.0	-2028.9229	607.4958	NaN	NaN	-0.3	0.8954	0.0224	0.0205	0.0212	0.0201	0.0205
0.0	0.0	0.0	-1333.9229	548.4958	NaN	NaN	-0.3	0.8953	0.0224	0.0205	0.0212	0.0202	0.0205
0.0	0.0	0.0	-1344.9229	-702.5042	NaN	NaN	0.3431	0.8949	0.0225	0.0206	0.0212	0.0202	0.0206
0.0	0.0	0.0	-1904.9229	570.4958	NaN	NaN	-0.3	0.8953	0.0222	0.0205	0.0213	0.0202	0.0205
0.0	0.0	0.0	-1004.9229	3008.4958	NaN	NaN	1.3	0.896	0.022	0.0203	0.0212	0.0202	0.0203
0.0	0.0	0.0	-965.9229	-1090.5042	NaN	NaN	0.5303	0.896	0.022	0.0204	0.0213	0.0201	0.0203
0.0	0.0	0.0	-2420.9229	-1084.5042	NaN	NaN	0.3094	0.8959	0.022	0.0205	0.0213	0.0201	0.0202
0.0	0.0	0.0	-2158.9229	1065.4958	NaN	NaN	-0.3	0.8963	0.0219	0.0205	0.0212	0.02	0.0201
0.0	0.0	0.0	-2744.9229	-1011.5042	NaN	NaN	0.2693	0.8962	0.0219	0.0206	0.0212	0.0199	0.0202
0.0	0.0	0.0	-1393.9229	641.4958	NaN	NaN	-0.3	0.8965	0.0218	0.0205	0.0212	0.0199	0.0202
0.0	0.0	0.0	-324.9229	-2071.5042	NaN	NaN	0.8644	0.8967	0.0217	0.0204	0.0211	0.0199	0.0201
0.0	0.0	0.0	-1236.9229	717.4958	NaN	NaN	-0.3	0.897	0.0216	0.0203	0.0211	0.02	0.0201
0.0	0.0	0.0	726.0771	597.4958	NaN	NaN	0.4514	0.8968	0.0217	0.0203	0.0211	0.02	0.0201
0.0	0.0	0.0	-1170.9229	-570.5042	NaN	NaN	0.3276	0.8965	0.0218	0.0205	0.0211	0.02	0.0202
0.0	0.0	0.0	-799.9229	-1135.5042	NaN	NaN	0.5867	0.8958	0.022	0.0206	0.0211	0.0202	0.0204
0.0	0.0	0.0	-1080.9229	2138.4958	NaN	NaN	1.3	0.8963	0.0219	0.0204	0.021	0.0201	0.0203
0.0	0.0	0.0	680.0771	1476.4958	NaN	NaN	0.6846	0.8957	0.0221	0.0205	0.021	0.0203	0.0204
0.0	0.0	0.0	-1220.9229	-1792.5042	NaN	NaN	0.5948	0.8955	0.0221	0.0205	0.0211	0.0204	0.0205
0.0	0.0	0.0	941.0771	1506.4958	NaN	NaN	0.6155	0.8958	0.0221	0.0203	0.021	0.0204	0.0203
0.0	0.0	0.0	-1442.9229	996.4958	NaN	NaN	-0.3	0.8952	0.0223	0.0205	0.0211	0.0205	0.0205
0.0	0.0	0.0	-953.9229	-1248.5042	NaN	NaN	0.5669	0.8953	0.0222	0.0206	0.0211	0.0203	0.0205
0.0	0.0	0.0	-349.9229	-2164.5042	NaN	NaN	0.8608	0.895	0.0222	0.0207	0.0212	0.0203	0.0206
0.0	0.0	0.0	-1496.9229	-501.5042	NaN	NaN	0.2509	0.8959	0.022	0.0205	0.0211	0.0201	0.0204
0.0	0.0	0.0	-440.9229	1385.4958	NaN	NaN	1.3	0.8967	0.0219	0.0203	0.0209	0.02	0.0202
0.0	0.0	0.0	-2241.9229	-639.5042	NaN	NaN	0.2219	0.8963	0.0219	0.0204	0.021	0.0201	0.0203
0.0	0.0	0.0	110.0771	937.4958	NaN	NaN	0.8949	0.8972	0.0218	0.0202	0.0208	0.02	0.0201
0.0	0.0	0.0	-584.9229	-841.5042	NaN	NaN	0.5899	0.8967	0.0219	0.0203	0.0208	0.0201	0.0203
0.0	0.0	0.0	-401.9229	2368.4958	NaN	NaN	1.2044	0.8975	0.0218	0.02	0.0206	0.0201	0.02
0.0	0.0	0.0	-1478.9229	2374.4958	NaN	NaN	1.3	0.8975	0.0218	0.02	0.0206	0.02	0.0201
0.0	0.0	0.0	-138.9229	-582.5042	NaN	NaN	0.8074	0.8972	0.022	0.0201	0.0206	0.0201	0.0201
0.0	0.0	0.0	-718.9229	1576.4958	NaN	NaN	1.3	0.8974	0.022	0.02	0.0206	0.0201	0.02
0.0	0.0	0.0	592.0771	-531.5042	NaN	NaN	-0.3	0.8969	0.0221	0.0202	0.0206	0.0201	0.0201
0.0	0.0	0.0	430.0771	-521.5042	NaN	NaN	1.3	0.8965	0.0222	0.0203	0.0207	0.0202	0.0202
0.0	0.0	0.0	-1092.9229	1388.4958	NaN	NaN	1.3	0.8969	0.0221	0.0201	0.0206	0.0202	0.0202
0.0	0.0	0.0	-1273.9229	1103.4958	NaN	NaN	-0.3	0.8968	0.0221	0.0201	0.0206	0.0203	0.0203
0.0	0.0	0.0	-1335.9229	4135.4958	NaN	NaN	1.3	0.8971	0.0219	0.02	0.0206	0.0202	0.0202
0.0	0.0	0.0	-2632.9229	2430.4958	NaN	NaN	-0.3	0.8969	0.022	0.0201	0.0207	0.0202	0.0202
0.0	0.0	0.0	-1989.9229	-1390.5042	NaN	NaN	0.4113	0.8959	0.0221	0.0205	0.0209	0.0202	0.0205
0.0	0.0	0.0	-251.9229	1515.4958	NaN	NaN	1.1994	0.8968	0.0219	0.0202	0.0208	0.02	0.0203
0.0	0.0	0.0	-1800.9229	-43.5042	NaN	NaN	0.0236	0.8965	0.0219	0.0203	0.0209	0.0201	0.0204
0.0	0.0	0.0	-1760.9229	1254.4958	NaN	NaN	-0.3	0.897	0.0217	0.0202	0.0208	0.02	0.0203
0.0	0.0	0.0	-2249.9229	2544.4958	NaN	NaN	1.3	0.8972	0.0217	0.0201	0.0208	0.0201	0.0201
0.0	0.0	0.0	-1687.9229	1544.4958	NaN	NaN	-0.3	0.8969	0.0217	0.0202	0.0209	0.0201	0.0202
0.0	0.0	0.0	-1107.9229	-973.5042	NaN	NaN	0.4677	0.896	0.0218	0.0205	0.0211	0.0201	0.0205
0.0	0.0	0.0	-1500.9229	-2884.5042	NaN	NaN	0.6577	0.896	0.0219	0.0206	0.0211	0.0201	0.0205
0.0	0.0	0.0	433.0771	1708.4958	NaN	NaN	0.7978	0.8969	0.0218	0.0202	0.0208	0.0202	0.0202
0.0	0.0	0.0	-1214.9229	1587.4958	NaN	NaN	1.3	0.897	0.0217	0.0202	0.0206	0.0202	0.0202
0.0	0.0	0.0	-260.9229	3790.4958	NaN	NaN	1.0739	0.8973	0.0217	0.0202	0.0205	0.0202	0.0201
0.0	0.0	0.0	-1443.9229	-1831.5042	NaN	NaN	0.5592	0.8958	0.0221	0.0204	0.0209	0.0204	0.0204
0.0	0.0	0.0	534.0771	-327.5042	NaN	NaN	-0.3	0.8965	0.022	0.0203	0.0207	0.0203	0.0202
0.0	0.0	0.0	8.0771	1108.4958	NaN	NaN	0.9928	0.8962	0.022	0.0203	0.0207	0.0204	0.0203
0.0	0.0	0.0	-413.9229	-1788.5042	NaN	NaN	0.8121	0.8962	0.022	0.0203	0.0207	0.0205	0.0203
0.0	0.0	0.0	-500.9229	1285.4958	NaN	NaN	1.3	0.8964	0.022	0.0203	0.0206	0.0205	0.0203
0.0	0.0	0.0	-174.9229	-98.5042	NaN	NaN	0.3603	0.896	0.0221	0.0203	0.0207	0.0205	0.0203
0.0	0.0	0.0	-1116.9229	772.4958	NaN	NaN	-0.3	0.8962	0.0221	0.0203	0.0207	0.0205	0.0203
0.0	0.0	0.0	-1689.9229	-1703.5042	NaN	NaN	0.502	0.896	0.0221	0.0203	0.0208	0.0204	0.0204
0.0	0.0	0.0	-1576.9229	-1132.5042	NaN	NaN	0.418	0.8966	0.0219	0.0203	0.0207	0.0203	0.0202
0.0	0.0	0.0	1142.0771	2686.4958	NaN	NaN	0.7017	0.8969	0.0217	0.0202	0.0206	0.0204	0.0202
0.0	0.0	0.0	-529.9229	-995.5042	NaN	NaN	0.6526	0.8972	0.0216	0.0201	0.0206	0.0204	0.0202
0.0	0.0	0.0	-798.9229	4564.4958	NaN	NaN	1.2122	0.8973	0.0216	0.02	0.0206	0.0204	0.0201
0.0	0.0	0.0	-1003.9229	1199.4958	NaN	NaN	1.3	0.8971	0.0218	0.02	0.0207	0.0204	0.0201
0.0	0.0	0.0	-1247.9229	385.4958	NaN	NaN	-0.3	0.8973	0.0217	0.0199	0.0206	0.0203	0.0201
0.0	0.0	0.0	-1637.9229	2257.4958	NaN	NaN	1.3	0.8975	0.0216	0.0198	0.0206	0.0203	0.0201
0.0	0.0	0.0	-607.9229	1701.4958	NaN	NaN	1.3	0.8976	0.0216	0.0198	0.0207	0.0203	0.02
0.0	0.0	0.0	-1555.9229	1863.4958	NaN	NaN	1.3	0.8978	0.0216	0.0197	0.0207	0.0202	0.02
0.0	0.0	0.0	110.0771	1131.4958	NaN	NaN	0.9113	0.8979	0.0217	0.0197	0.0207	0.0201	0.0199
0.0	0.0	0.0	23.0771	466.4958	NaN	NaN	0.9529	0.8976	0.0218	0.0199	0.0208	0.0199	0.0199
0.0	0.0	0.0	-2276.9229	-1374.5042	NaN	NaN	0.3764	0.8973	0.0219	0.0202	0.0209	0.0198	0.02
0.0	0.0	0.0	1140.0771	-1637.5042	NaN	NaN	1.3	0.8977	0.0217	0.02	0.0209	0.0197	0.0199
0.0	0.0	0.0	-285.9229	2745.4958	NaN	NaN	1.1162	0.8985	0.0216	0.0197	0.0207	0.0197	0.0198
0.0	0.0	0.0	-120.9229	-796.5042	NaN	NaN	0.8682	0.8984	0.0216	0.0197	0.0207	0.0198	0.0198
0.0	0.0	0.0	-1009.9229	2182.4958	NaN	NaN	1.3	0.8982	0.0216	0.0197	0.0206	0.02	0.0199
0.0	0.0	0.0	-1201.9229	4960.4958	NaN	NaN	1.3	0.898	0.0216	0.0197	0.0207	0.0201	0.02
0.0	0.0	0.0	-1492.9229	1068.4958	NaN	NaN	-0.3	0.8975	0.0219	0.0197	0.0208	0.0201	0.02
0.0	0.0	0.0	-2458.9229	1670.4958	NaN	NaN	-0.3	0.8968	0.022	0.02	0.0211	0.02	0.0201
0.0	0.0	0.0	-617.9229	-1420.5042	NaN	NaN	0.6969	0.8961	0.0221	0.0204	0.0213	0.0198	0.0202
0.0	0.0	0.0	-1702.9229	747.4958	NaN	NaN	-0.3	0.8967	0.022	0.0203	0.0213	0.0198	0.02
0.0	0.0	0.0	-1589.9229	-160.5042	NaN	NaN	0.0917	0.8966	0.022	0.0203	0.0214	0.0198	0.0199
0.0	0.0	0.0	-2979.9229	-714.5042	NaN	NaN	0.1934	0.897	0.0219	0.0202	0.0212	0.0197	0.0198
0.0	0.0	0.0	1023.0771	-1223.5042	NaN	NaN	1.3	0.8972	0.0219	0.0202	0.0212	0.0197	0.0198
0.0	0.0	0.0	-732.9229	-700.5042	NaN	NaN	0.4887	0.8974	0.0218	0.0202	0.0211	0.0197	0.0198
0.0	0.0	0.0	-2374.9229	-852.5042	NaN	NaN	0.2641	0.8971	0.0219	0.0203	0.0212	0.0198	0.0198
0.0	0.0	0.0	-2261.9229	1010.4958	NaN	NaN	-0.3	0.8972	0.0219	0.0203	0.0212	0.0198	0.0198
0.0	0.0	0.0	-15.9229	-533.5042	NaN	NaN	0.971	0.8965	0.0221	0.0205	0.0212	0.0198	0.0199
0.0	0.0	0.0	-2129.9229	-2419.5042	NaN	NaN	0.5318	0.8961	0.0222	0.0206	0.0212	0.0199	0.0201
0.0	0.0	0.0	-2073.9229	788.4958	NaN	NaN	-0.3	0.8964	0.0221	0.0204	0.0211	0.0199	0.02
0.0	0.0	0.0	-1786.9229	457.4958	NaN	NaN	-0.3	0.8966	0.0221	0.0202	0.0211	0.02	0.02
0.0	0.0	0.0	-689.9229	2169.4958	NaN	NaN	1.3	0.8968	0.0219	0.0202	0.0211	0.02	0.02
0.0	0.0	0.0	-644.9229	-1739.5042	NaN	NaN	0.7295	0.8959	0.0222	0.0204	0.0212	0.0201	0.0202
0.0	0.0	0.0	-1229.9229	2441.4958	NaN	NaN	1.3	0.8958	0.0222	0.0205	0.0212	0.0201	0.0202
0.0	0.0	0.0	-2750.9229	-632.5042	NaN	NaN	0.1869	0.8948	0.0224	0.0208	0.0214	0.0202	0.0205
0.0	0.0	0.0	-1759.9229	1098.4958	NaN	NaN	-0.3	0.8952	0.0223	0.0208	0.0212	0.0201	0.0204
0.0	0.0	0.0	-1134.9229	-1883.5042	NaN	NaN	0.624	0.8946	0.0224	0.0209	0.0213	0.0202	0.0206
0.0	0.0	0.0	-503.9229	1504.4958	NaN	NaN	1.3	0.8957	0.0222	0.0206	0.0211	0.0201	0.0204
0.0	0.0	0.0	-976.9229	2033.4958	NaN	NaN	1.3	0.8958	0.0221	0.0206	0.021	0.0202	0.0203
0.0	0.0	0.0	-1409.9229	2692.4958	NaN	NaN	1.3	0.8963	0.022	0.0204	0.0208	0.0202	0.0203
0.0	0.0	0.0	-973.9229	408.4958	NaN	NaN	-0.3	0.8956	0.0221	0.0206	0.021	0.0204	0.0205
0.0	0.0	0.0	-1372.9229	676.4958	NaN	NaN	-0.3	0.8954	0.0221	0.0206	0.021	0.0204	0.0205
0.0	0.0	0.0	-837.9229	379.4958	NaN	NaN	-0.3	0.895	0.0221	0.0207	0.021	0.0204	0.0206
0.0	0.0	0.0	-546.9229	-1323.5042	NaN	NaN	0.7076	0.8946	0.0222	0.0209	0.0211	0.0204	0.0208
0.0	0.0	0.0	-2284.9229	-447.5042	NaN	NaN	0.1638	0.8947	0.0222	0.0209	0.0211	0.0204	0.0207
0.0	0.0	0.0	-976.9229	176.4958	NaN	NaN	-0.2205	0.8951	0.0221	0.0208	0.021	0.0204	0.0206
0.0	0.0	0.0	-1345.9229	119.4958	NaN	NaN	-0.0974	0.8956	0.0219	0.0207	0.0208	0.0204	0.0206
0.0	0.0	0.0	-1225.9229	1335.4958	NaN	NaN	1.3	0.8958	0.0219	0.0206	0.0208	0.0205	0.0205
0.0	0.0	0.0	350.0771	127.4958	NaN	NaN	0.267	0.8957	0.0219	0.0206	0.0207	0.0205	0.0205
0.0	0.0	0.0	-658.9229	-1225.5042	NaN	NaN	0.6503	0.8953	0.0219	0.0207	0.0208	0.0206	0.0207
0.0	0.0	0.0	-1355.9229	736.4958	NaN	NaN	-0.3	0.8957	0.0218	0.0206	0.0207	0.0205	0.0206
0.0	0.0	0.0	-1384.9229	276.4958	NaN	NaN	-0.2494	0.8959	0.0216	0.0205	0.0207	0.0205	0.0207
0.0	0.0	0.0	-970.9229	203.4958	NaN	NaN	-0.2652	0.8962	0.0215	0.0205	0.0207	0.0205	0.0207
0.0	0.0	0.0	378.0771	-36.5042	NaN	NaN	-0.1069	0.8962	0.0215	0.0205	0.0207	0.0205	0.0207
0.0	0.0	0.0	-539.9229	-840.5042	NaN	NaN	0.6089	0.8961	0.0215	0.0206	0.0207	0.0204	0.0207
0.0	0.0	0.0	-1549.9229	145.4958	NaN	NaN	-0.1036	0.8963	0.0215	0.0205	0.0207	0.0204	0.0207
0.0	0.0	0.0	-2979.9229	866.4958	NaN	NaN	-0.3	0.8965	0.0213	0.0205	0.0205	0.0204	0.0207
0.0	0.0	0.0	-2085.9229	708.4958	NaN	NaN	-0.3	0.8969	0.0212	0.0205	0.0204	0.0204	0.0206
0.0	0.0	0.0	62.0771	1735.4958	NaN	NaN	0.9655	0.8973	0.0209	0.0205	0.0203	0.0204	0.0206
0.0	0.0	0.0	676.0771	709.4958	NaN	NaN	0.5121	0.8971	0.0209	0.0205	0.0203	0.0205	0.0206
0.0	0.0	0.0	-521.9229	2621.4958	NaN	NaN	1.2486	0.897	0.021	0.0205	0.0203	0.0205	0.0206
0.0	0.0	0.0	-1581.9229	-27.5042	NaN	NaN	0.0171	0.897	0.0211	0.0204	0.0204	0.0204	0.0206
0.0	0.0	0.0	-544.9229	870.4958	NaN	NaN	1.3	0.8972	0.0212	0.0203	0.0205	0.0204	0.0205
0.0	0.0	0.0	-2543.9229	280.4958	NaN	NaN	-0.1239	0.8968	0.0213	0.0203	0.0206	0.0205	0.0205
0.0	0.0	0.0	-1442.9229	781.4958	NaN	NaN	-0.3	0.897	0.0212	0.0203	0.0205	0.0205	0.0205
0.0	0.0	0.0	-1685.9229	2164.4958	NaN	NaN	1.3	0.8971	0.0211	0.0203	0.0205	0.0205	0.0205
0.0	0.0	0.0	-376.9229	-296.5042	NaN	NaN	0.4403	0.8973	0.021	0.0202	0.0205	0.0205	0.0205
0.0	0.0	0.0	-1740.9229	2422.4958	NaN	NaN	1.3	0.8978	0.0208	0.0202	0.0204	0.0204	0.0204
0.0	0.0	0.0	291.0771	2524.4958	NaN	NaN	0.8966	0.8976	0.0208	0.0202	0.0205	0.0204	0.0203
0.0	0.0	0.0	-1305.9229	1996.4958	NaN	NaN	1.3	0.8979	0.021	0.0201	0.0206	0.0202	0.0202
0.0	0.0	0.0	-2257.9229	-1728.5042	NaN	NaN	0.4336	0.8971	0.0214	0.0202	0.0208	0.0202	0.0203
0.0	0.0	0.0	-2096.9229	-545.5042	NaN	NaN	0.2064	0.8974	0.0214	0.0202	0.0207	0.0201	0.0202
0.0	0.0	0.0	-999.9229	1767.4958	NaN	NaN	1.3	0.8974	0.0213	0.0201	0.0207	0.0201	0.0203
0.0	0.0	0.0	-549.9229	798.4958	NaN	NaN	1.3	0.8973	0.0213	0.0201	0.0207	0.0203	0.0203
0.0	0.0	0.0	-1664.9229	4107.4958	NaN	NaN	1.3	0.897	0.0213	0.0203	0.0207	0.0204	0.0203
0.0	0.0	0.0	-394.9229	2373.4958	NaN	NaN	1.1996	0.8967	0.0215	0.0203	0.0207	0.0204	0.0204
0.0	0.0	0.0	196.0771	155.4958	NaN	NaN	0.4423	0.8967	0.0215	0.0203	0.0207	0.0204	0.0204
0.0	0.0	0.0	-572.9229	-129.5042	NaN	NaN	0.1844	0.8967	0.0216	0.0202	0.0208	0.0204	0.0204
0.0	0.0	0.0	-73.9229	1489.4958	NaN	NaN	1.0522	0.8965	0.0217	0.0202	0.0209	0.0204	0.0203
0.0	0.0	0.0	-2115.9229	3849.4958	NaN	NaN	1.3	0.8961	0.0219	0.0202	0.021	0.0205	0.0204
0.0	0.0	0.0	-1449.9229	558.4958	NaN	NaN	-0.3	0.8956	0.0221	0.0203	0.0211	0.0205	0.0205
0.0	0.0	0.0	-2300.9229	3373.4958	NaN	NaN	1.3	0.8955	0.0221	0.0203	0.0212	0.0205	0.0204
0.0	0.0	0.0	-229.9229	1183.4958	NaN	NaN	1.2411	0.8956	0.022	0.0202	0.0212	0.0205	0.0204
0.0	0.0	0.0	-981.9229	-693.5042	NaN	NaN	0.4139	0.8956	0.022	0.0203	0.0213	0.0205	0.0203
0.0	0.0	0.0	-2985.9229	2470.4958	NaN	NaN	-0.3	0.8957	0.0219	0.0203	0.0214	0.0205	0.0202
0.0	0.0	0.0	-947.9229	6.4958	NaN	NaN	-0.0069	0.8955	0.0219	0.0205	0.0216	0.0203	0.0202
0.0	0.0	0.0	-3201.9229	-922.5042	NaN	NaN	0.2237	0.8961	0.0218	0.0205	0.0215	0.0202	0.02
0.0	0.0	0.0	-1990.9229	-1925.5042	NaN	NaN	0.4916	0.8962	0.0218	0.0205	0.0215	0.0201	0.02
0.0	0.0	0.0	-1143.9229	149.4958	NaN	NaN	-0.1503	0.8965	0.0217	0.0204	0.0214	0.0201	0.02
0.0	0.0	0.0	-969.9229	-887.5042	NaN	NaN	0.4778	0.8965	0.0216	0.0203	0.0214	0.0202	0.02
0.0	0.0	0.0	-570.9229	-1810.5042	NaN	NaN	0.7603	0.8967	0.0215	0.0203	0.0214	0.0201	0.02
0.0	0.0	0.0	-1425.9229	583.4958	NaN	NaN	-0.3	0.8965	0.0216	0.0204	0.0213	0.0202	0.02
0.0	0.0	0.0	-823.9229	-2015.5042	NaN	NaN	0.7098	0.8959	0.0217	0.0205	0.0214	0.0203	0.0202
0.0	0.0	0.0	-1571.9229	1564.4958	NaN	NaN	-0.3	0.8967	0.0216	0.0202	0.0212	0.0203	0.02
0.0	0.0	0.0	-447.9229	1147.4958	NaN	NaN	1.3	0.8962	0.0217	0.0203	0.0213	0.0204	0.0201
0.0	0.0	0.0	-1211.9229	194.4958	NaN	NaN	-0.1912	0.8956	0.0219	0.0206	0.0214	0.0204	0.0202
0.0	0.0	0.0	-691.9229	-571.5042	NaN	NaN	0.4523	0.8951	0.022	0.0207	0.0215	0.0205	0.0202
0.0	0.0	0.0	-2241.9229	1320.4958	NaN	NaN	-0.3	0.895	0.0221	0.0207	0.0215	0.0205	0.0202
0.0	0.0	0.0	-435.9229	1510.4958	NaN	NaN	1.3	0.8948	0.0221	0.0208	0.0215	0.0206	0.0203
0.0	0.0	0.0	-1318.9229	-499.5042	NaN	NaN	0.2747	0.8946	0.0221	0.0208	0.0215	0.0206	0.0203
0.0	0.0	0.0	-1479.9229	-1691.5042	NaN	NaN	0.5334	0.8943	0.0222	0.0209	0.0216	0.0207	0.0203
0.0	0.0	0.0	-106.9229	3589.4958	NaN	NaN	1.0307	0.8948	0.022	0.0208	0.0215	0.0207	0.0202
0.0	0.0	0.0	-928.9229	2090.4958	NaN	NaN	1.3	0.894	0.0221	0.021	0.0217	0.0208	0.0204
0.0	0.0	0.0	-747.9229	-3766.5042	NaN	NaN	0.8343	0.8942	0.0221	0.0211	0.0216	0.0206	0.0204
0.0	0.0	0.0	-2278.9229	1034.4958	NaN	NaN	-0.3	0.8947	0.022	0.021	0.0216	0.0204	0.0203
0.0	0.0	0.0	-2224.9229	-191.5042	NaN	NaN	0.0793	0.8949	0.022	0.0209	0.0215	0.0204	0.0203
0.0	0.0	0.0	9.0771	-499.5042	NaN	NaN	1.0185	0.8957	0.0217	0.0208	0.0214	0.0202	0.0203
0.0	0.0	0.0	-1591.9229	656.4958	NaN	NaN	-0.3	0.8956	0.0216	0.0207	0.0214	0.0203	0.0203
0.0	0.0	0.0	-1681.9229	485.4958	NaN	NaN	-0.3	0.8958	0.0216	0.0207	0.0213	0.0202	0.0203
0.0	0.0	0.0	-3371.9229	-1658.5042	NaN	NaN	0.3297	0.8953	0.0217	0.0208	0.0214	0.0203	0.0205
0.0	0.0	0.0	-1959.9229	1904.4958	NaN	NaN	-0.3	0.8956	0.0216	0.0208	0.0214	0.0204	0.0203
0.0	0.0	0.0	478.0771	281.4958	NaN	NaN	0.3706	0.8955	0.0217	0.0208	0.0214	0.0203	0.0204
0.0	0.0	0.0	-785.9229	-1142.5042	NaN	NaN	0.5925	0.8954	0.0217	0.0209	0.0214	0.0202	0.0205
0.0	0.0	0.0	-2545.9229	-2809.5042	NaN	NaN	0.5246	0.8952	0.0218	0.0209	0.0214	0.0203	0.0205
0.0	0.0	0.0	-1034.9229	2853.4958	NaN	NaN	1.3	0.896	0.0214	0.0205	0.0213	0.0204	0.0204
0.0	0.0	0.0	-877.9229	876.4958	NaN	NaN	-0.3	0.8953	0.0215	0.0206	0.0214	0.0206	0.0206
0.0	0.0	0.0	-808.9229	-1407.5042	NaN	NaN	0.635	0.895	0.0216	0.0207	0.0215	0.0206	0.0206
0.0	0.0	0.0	-1516.9229	-3645.5042	NaN	NaN	0.7062	0.8945	0.0218	0.0209	0.0216	0.0206	0.0206
0.0	0.0	0.0	-2191.9229	-3154.5042	NaN	NaN	0.59	0.8945	0.0217	0.021	0.0216	0.0205	0.0206
0.0	0.0	0.0	-1164.9229	617.4958	NaN	NaN	-0.3	0.8949	0.0215	0.0209	0.0215	0.0204	0.0207
0.0	0.0	0.0	-1700.9229	-1850.5042	NaN	NaN	0.5211	0.8948	0.0215	0.0209	0.0215	0.0204	0.0208
0.0	0.0	0.0	-462.9229	-1706.5042	NaN	NaN	0.7866	0.8955	0.0213	0.0208	0.0213	0.0204	0.0207
0.0	0.0	0.0	-1582.9229	392.4958	NaN	NaN	-0.3	0.8959	0.0211	0.0207	0.0213	0.0204	0.0206
0.0	0.0	0.0	-795.9229	75.4958	NaN	NaN	-0.1048	0.8955	0.0211	0.0208	0.0213	0.0205	0.0207
0.0	0.0	0.0	-963.9229	-545.5042	NaN	NaN	0.3614	0.8948	0.0213	0.021	0.0213	0.0206	0.0209
0.0	0.0	0.0	-2050.9229	-670.5042	NaN	NaN	0.2464	0.8944	0.0215	0.0212	0.0213	0.0207	0.0209
0.0	0.0	0.0	-258.9229	-1065.5042	NaN	NaN	0.8045	0.8943	0.0215	0.0212	0.0213	0.0208	0.021
0.0	0.0	0.0	-695.9229	136.4958	NaN	NaN	-0.244	0.8944	0.0214	0.021	0.0213	0.0208	0.021
0.0	0.0	0.0	-1501.9229	-1306.5042	NaN	NaN	0.4652	0.8943	0.0215	0.0209	0.0213	0.021	0.021
0.0	0.0	0.0	-524.9229	1527.4958	NaN	NaN	1.3	0.895	0.0213	0.0206	0.0211	0.0211	0.0209
0.0	0.0	0.0	-1234.9229	2197.4958	NaN	NaN	1.3	0.8944	0.0215	0.0205	0.0212	0.0213	0.0211
0.0	0.0	0.0	-1292.9229	713.4958	NaN	NaN	-0.3	0.8943	0.0215	0.0205	0.0212	0.0214	0.0211
0.0	0.0	0.0	-1514.9229	1068.4958	NaN	NaN	-0.3	0.8941	0.0215	0.0205	0.0213	0.0215	0.0211
0.0	0.0	0.0	-674.9229	3707.4958	NaN	NaN	1.2226	0.894	0.0216	0.0205	0.0213	0.0215	0.0211
0.0	0.0	0.0	-2091.9229	-399.5042	NaN	NaN	0.1604	0.893	0.0218	0.0208	0.0215	0.0216	0.0213
0.0	0.0	0.0	-1795.9229	-391.5042	NaN	NaN	0.179	0.8927	0.0219	0.021	0.0216	0.0214	0.0213
0.0	0.0	0.0	-1647.9229	-2501.5042	NaN	NaN	0.6029	0.8932	0.0217	0.0211	0.0216	0.0212	0.0213
0.0	0.0	0.0	-193.9229	1593.4958	NaN	NaN	1.1386	0.8951	0.0212	0.0205	0.0213	0.0209	0.021
0.0	0.0	0.0	-3377.9229	-1069.5042	NaN	NaN	0.2405	0.8946	0.0211	0.0206	0.0214	0.021	0.0212
0.0	0.0	0.0	-2267.9229	2288.4958	NaN	NaN	1.3	0.896	0.0208	0.0202	0.0212	0.0209	0.0209
0.0	0.0	0.0	-935.9229	562.4958	NaN	NaN	-0.3	0.8956	0.0208	0.0202	0.0213	0.021	0.0211
0.0	0.0	0.0	-2306.9229	2480.4958	NaN	NaN	1.3	0.8958	0.0209	0.0202	0.0213	0.0209	0.021
0.0	0.0	0.0	-2026.9229	-717.5042	NaN	NaN	0.2614	0.8948	0.0211	0.0205	0.0215	0.0209	0.0212
0.0	0.0	0.0	-1992.9229	-1258.5042	NaN	NaN	0.3871	0.895	0.0211	0.0205	0.0214	0.0209	0.0211
0.0	0.0	0.0	500.0771	883.4958	NaN	NaN	0.6386	0.8959	0.021	0.0202	0.0212	0.0208	0.0209
0.0	0.0	0.0	53.0771	2659.4958	NaN	NaN	0.9804	0.8958	0.021	0.0201	0.0213	0.0209	0.0209
0.0	0.0	0.0	-1881.9229	270.4958	NaN	NaN	-0.1679	0.8951	0.0212	0.0203	0.0214	0.0209	0.021
0.0	0.0	0.0	507.0771	-134.5042	NaN	NaN	-0.3	0.8949	0.0214	0.0205	0.0214	0.0209	0.021
0.0	0.0	0.0	-1441.9229	793.4958	NaN	NaN	-0.3	0.8946	0.0214	0.0207	0.0215	0.0208	0.021
0.0	0.0	0.0	-813.9229	198.4958	NaN	NaN	-0.3	0.8946	0.0213	0.0208	0.0215	0.0207	0.0211
0.0	0.0	0.0	-1504.9229	-2846.5042	NaN	NaN	0.6542	0.8944	0.0214	0.0209	0.0216	0.0206	0.0211
0.0	0.0	0.0	-1811.9229	2030.4958	NaN	NaN	1.3	0.8954	0.0211	0.0207	0.0215	0.0204	0.0208
0.0	0.0	0.0	-1862.9229	254.4958	NaN	NaN	-0.1582	0.8957	0.0211	0.0207	0.0215	0.0203	0.0208
0.0	0.0	0.0	-692.9229	601.4958	NaN	NaN	-0.3	0.8957	0.021	0.0207	0.0215	0.0203	0.0207
0.0	0.0	0.0	-2636.9229	-915.5042	NaN	NaN	0.2577	0.8955	0.0212	0.0208	0.0215	0.0203	0.0207
0.0	0.0	0.0	-1391.9229	134.4958	NaN	NaN	-0.107	0.8955	0.0213	0.0208	0.0214	0.0204	0.0207
0.0	0.0	0.0	-1339.9229	-59.5042	NaN	NaN	0.0425	0.895	0.0214	0.0209	0.0214	0.0205	0.0208
0.0	0.0	0.0	-1734.9229	-88.5042	NaN	NaN	0.0485	0.8949	0.0214	0.0208	0.0214	0.0206	0.0208
0.0	0.0	0.0	-1770.9229	800.4958	NaN	NaN	-0.3	0.8946	0.0216	0.0208	0.0215	0.0207	0.0208
0.0	0.0	0.0	-2888.9229	1675.4958	NaN	NaN	-0.3	0.8944	0.0217	0.0208	0.0215	0.0207	0.0208
0.0	0.0	0.0	-463.9229	677.4958	NaN	NaN	1.3	0.8943	0.0218	0.0209	0.0215	0.0208	0.0208
0.0	0.0	0.0	12.0771	-2337.5042	NaN	NaN	1.0052	0.894	0.0219	0.021	0.0216	0.0207	0.0208
0.0	0.0	0.0	-2092.9229	801.4958	NaN	NaN	-0.3	0.8941	0.0219	0.0211	0.0215	0.0206	0.0208
0.0	0.0	0.0	-650.9229	-1064.5042	NaN	NaN	0.6205	0.8938	0.022	0.0212	0.0216	0.0206	0.0209
0.0	0.0	0.0	-2444.9229	-2255.5042	NaN	NaN	0.4799	0.8938	0.022	0.0212	0.0215	0.0206	0.0209
0.0	0.0	0.0	-2798.9229	1230.4958	NaN	NaN	-0.3	0.8942	0.0218	0.0211	0.0215	0.0206	0.0208
0.0	0.0	0.0	-2187.9229	2357.4958	NaN	NaN	1.3	0.8945	0.0217	0.021	0.0215	0.0206	0.0207
0.0	0.0	0.0	-2701.9229	-745.5042	NaN	NaN	0.2162	0.8941	0.0218	0.0211	0.0215	0.0206	0.0208
0.0	0.0	0.0	-2619.9229	-263.5042	NaN	NaN	0.0914	0.8944	0.0217	0.0211	0.0215	0.0205	0.0208
0.0	0.0	0.0	-2288.9229	136.4958	NaN	NaN	-0.0634	0.8946	0.0216	0.0211	0.0214	0.0205	0.0207
0.0	0.0	0.0	-1433.9229	175.4958	NaN	NaN	-0.1395	0.8946	0.0216	0.0211	0.0214	0.0205	0.0208
0.0	0.0	0.0	-1311.9229	-397.5042	NaN	NaN	0.2325	0.8944	0.0217	0.0211	0.0215	0.0205	0.0208
0.0	0.0	0.0	-246.9229	-439.5042	NaN	NaN	0.6403	0.8942	0.0218	0.0211	0.0215	0.0205	0.0209
0.0	0.0	0.0	-938.9229	-1762.5042	NaN	NaN	0.6524	0.8939	0.0219	0.0211	0.0215	0.0206	0.021
0.0	0.0	0.0	-1370.9229	-407.5042	NaN	NaN	0.2291	0.8946	0.0216	0.0209	0.0214	0.0205	0.0209
0.0	0.0	0.0	1621.0771	167.4958	NaN	NaN	0.0936	0.8946	0.0216	0.0209	0.0214	0.0206	0.021
0.0	0.0	0.0	-1036.9229	1088.4958	NaN	NaN	1.3	0.8949	0.0215	0.0208	0.0214	0.0205	0.0209
0.0	0.0	0.0	-69.9229	767.4958	NaN	NaN	1.1002	0.8949	0.0216	0.0208	0.0214	0.0205	0.0208
0.0	0.0	0.0	-2386.9229	-628.5042	NaN	NaN	0.2084	0.8941	0.0218	0.0211	0.0215	0.0205	0.0209
0.0	0.0	0.0	-1424.9229	761.4958	NaN	NaN	-0.3	0.8944	0.0218	0.0211	0.0215	0.0204	0.0208
0.0	0.0	0.0	-211.9229	-5124.5042	NaN	NaN	0.9603	0.8941	0.0219	0.0212	0.0215	0.0203	0.0209
0.0	0.0	0.0	-2146.9229	-125.5042	NaN	NaN	0.0552	0.8949	0.0217	0.021	0.0214	0.0203	0.0207
0.0	0.0	0.0	-1692.9229	1359.4958	NaN	NaN	-0.3	0.8954	0.0215	0.0208	0.0213	0.0202	0.0207
0.0	0.0	0.0	-2190.9229	-3419.5042	NaN	NaN	0.6095	0.8951	0.0215	0.0209	0.0213	0.0203	0.0208
0.0	0.0	0.0	-1226.9229	2590.4958	NaN	NaN	1.3	0.8956	0.0214	0.0208	0.0213	0.0202	0.0207
0.0	0.0	0.0	-1836.9229	1071.4958	NaN	NaN	-0.3	0.8953	0.0215	0.0208	0.0213	0.0202	0.0208
0.0	0.0	0.0	-288.9229	-1073.5042	NaN	NaN	0.7879	0.8953	0.0215	0.0208	0.0213	0.0202	0.0208
0.0	0.0	0.0	-1590.9229	-335.5042	NaN	NaN	0.1742	0.8955	0.0214	0.0206	0.0213	0.0203	0.0208
0.0	0.0	0.0	1203.0771	1724.4958	NaN	NaN	0.5891	0.8963	0.0213	0.0203	0.0211	0.0204	0.0206
0.0	0.0	0.0	-605.9229	1915.4958	NaN	NaN	1.3	0.8958	0.0214	0.0203	0.0212	0.0206	0.0207
0.0	0.0	0.0	-1984.9229	2078.4958	NaN	NaN	1.3	0.8952	0.0216	0.0205	0.0213	0.0206	0.0207
0.0	0.0	0.0	-922.9229	-1838.5042	NaN	NaN	0.6658	0.8936	0.022	0.0211	0.0216	0.0206	0.021
0.0	0.0	0.0	-2798.9229	-978.5042	NaN	NaN	0.259	0.8939	0.022	0.0212	0.0215	0.0205	0.021
0.0	0.0	0.0	-2707.9229	-2648.5042	NaN	NaN	0.4945	0.8939	0.0219	0.0212	0.0216	0.0204	0.021
0.0	0.0	0.0	-2224.9229	-24.5042	NaN	NaN	0.0109	0.8947	0.0216	0.0211	0.0214	0.0203	0.0209
0.0	0.0	0.0	-1088.9229	-2493.5042	NaN	NaN	0.696	0.8948	0.0215	0.021	0.0214	0.0203	0.0209
0.0	0.0	0.0	-2120.9229	-587.5042	NaN	NaN	0.2169	0.8953	0.0213	0.0209	0.0213	0.0203	0.0209
0.0	0.0	0.0	-3241.9229	585.4958	NaN	NaN	-0.2204	0.8955	0.0212	0.0208	0.0213	0.0203	0.0209
0.0	0.0	0.0	-2417.9229	5256.4958	NaN	NaN	1.3	0.8964	0.0209	0.0206	0.0211	0.0203	0.0208
0.0	0.0	0.0	-1216.9229	-640.5042	NaN	NaN	0.3448	0.8955	0.0211	0.0208	0.0212	0.0204	0.0211
0.0	0.0	0.0	-1390.9229	361.4958	NaN	NaN	-0.3	0.8959	0.021	0.0207	0.0212	0.0203	0.0209
0.0	0.0	0.0	-434.9229	495.4958	NaN	NaN	1.3	0.8952	0.0212	0.0208	0.0213	0.0204	0.0211
0.0	0.0	0.0	-2000.9229	39.4958	NaN	NaN	-0.0201	0.8948	0.0213	0.0209	0.0214	0.0205	0.0212
0.0	0.0	0.0	-1391.9229	-1312.5042	NaN	NaN	0.4853	0.8943	0.0214	0.0209	0.0215	0.0207	0.0213
0.0	0.0	0.0	-1266.9229	340.4958	NaN	NaN	-0.3	0.8946	0.0213	0.0208	0.0215	0.0207	0.0212
0.0	0.0	0.0	-2611.9229	1406.4958	NaN	NaN	-0.3	0.8946	0.0213	0.0207	0.0215	0.0208	0.0211
0.0	0.0	0.0	-2504.9229	-177.5042	NaN	NaN	0.0662	0.8943	0.0213	0.0208	0.0216	0.0209	0.0211
0.0	0.0	0.0	-1941.9229	859.4958	NaN	NaN	-0.3	0.8941	0.0214	0.0209	0.0216	0.0208	0.0211
0.0	0.0	0.0	-771.9229	-1355.5042	NaN	NaN	0.6372	0.8941	0.0214	0.021	0.0216	0.0207	0.0211
0.0	0.0	0.0	-601.9229	-1520.5042	NaN	NaN	0.7164	0.8948	0.0212	0.0209	0.0214	0.0206	0.0211
0.0	0.0	0.0	-1321.9229	-397.5042	NaN	NaN	0.2312	0.8951	0.021	0.0207	0.0214	0.0207	0.0211
0.0	0.0	0.0	-2459.9229	3165.4958	NaN	NaN	1.3	0.8962	0.0208	0.0203	0.0211	0.0207	0.0209
0.0	0.0	0.0	-689.9229	1648.4958	NaN	NaN	1.3	0.896	0.0208	0.0203	0.0212	0.0208	0.021
0.0	0.0	0.0	-1556.9229	-76.5042	NaN	NaN	0.0468	0.896	0.0208	0.0204	0.0212	0.0207	0.021
0.0	0.0	0.0	-960.9229	-1174.5042	NaN	NaN	0.55	0.8953	0.021	0.0207	0.0213	0.0206	0.0211
0.0	0.0	0.0	-1919.9229	-1707.5042	NaN	NaN	0.4707	0.895	0.0211	0.0208	0.0214	0.0205	0.0212
0.0	0.0	0.0	-760.9229	-676.5042	NaN	NaN	0.4706	0.8958	0.0209	0.0206	0.0212	0.0205	0.0209
0.0	0.0	0.0	623.0771	1836.4958	NaN	NaN	0.7467	0.8965	0.0208	0.0203	0.0211	0.0206	0.0207
0.0	0.0	0.0	-1158.9229	556.4958	NaN	NaN	-0.3	0.8964	0.0209	0.0203	0.0211	0.0206	0.0207
0.0	0.0	0.0	-550.9229	-742.5042	NaN	NaN	0.5741	0.8964	0.021	0.0203	0.0211	0.0206	0.0206
0.0	0.0	0.0	55.0771	522.4958	NaN	NaN	0.9046	0.8959	0.0212	0.0204	0.0211	0.0207	0.0206
0.0	0.0	0.0	-2051.9229	2626.4958	NaN	NaN	1.3	0.8955	0.0215	0.0204	0.0212	0.0208	0.0207
0.0	0.0	0.0	-1796.9229	381.4958	NaN	NaN	-0.2695	0.8951	0.0215	0.0205	0.0212	0.0208	0.0208
0.0	0.0	0.0	-608.9229	828.4958	NaN	NaN	1.3	0.8954	0.0215	0.0204	0.0212	0.0208	0.0206
0.0	0.0	0.0	-1069.9229	603.4958	NaN	NaN	-0.3	0.8961	0.0213	0.0203	0.0211	0.0206	0.0205
0.0	0.0	0.0	-300.9229	-554.5042	NaN	NaN	0.6482	0.8961	0.0213	0.0204	0.0211	0.0205	0.0206
0.0	0.0	0.0	-1433.9229	630.4958	NaN	NaN	-0.3	0.8963	0.0213	0.0204	0.0212	0.0204	0.0205
0.0	0.0	0.0	-1012.9229	1030.4958	NaN	NaN	1.3	0.8965	0.0212	0.0204	0.0211	0.0203	0.0204
0.0	0.0	0.0	-2312.9229	-387.5042	NaN	NaN	0.1435	0.896	0.0213	0.0207	0.0213	0.0201	0.0205
0.0	0.0	0.0	-2573.9229	278.4958	NaN	NaN	-0.1213	0.8967	0.0212	0.0206	0.0212	0.0199	0.0203
0.0	0.0	0.0	-1659.9229	386.4958	NaN	NaN	-0.3	0.8969	0.0211	0.0206	0.0212	0.0199	0.0203
0.0	0.0	0.0	-513.9229	2203.4958	NaN	NaN	1.3	0.897	0.0211	0.0205	0.0211	0.02	0.0202
0.0	0.0	0.0	-1119.9229	2230.4958	NaN	NaN	1.3	0.897	0.0212	0.0205	0.0211	0.02	0.0202
0.0	0.0	0.0	-3615.9229	-564.5042	NaN	NaN	0.135	0.896	0.0215	0.0206	0.0212	0.0202	0.0205
0.0	0.0	0.0	-1826.9229	1804.4958	NaN	NaN	-0.3	0.8967	0.0214	0.0204	0.021	0.0202	0.0202
0.0	0.0	0.0	-1681.9229	3569.4958	NaN	NaN	1.3	0.8964	0.0215	0.0204	0.0211	0.0204	0.0203
0.0	0.0	0.0	-432.9229	647.4958	NaN	NaN	1.3	0.8954	0.0217	0.0206	0.0214	0.0205	0.0204
0.0	0.0	0.0	-660.9229	1015.4958	NaN	NaN	1.3	0.8951	0.0218	0.0208	0.0215	0.0204	0.0204
0.0	0.0	0.0	-2243.9229	-726.5042	NaN	NaN	0.2446	0.8946	0.022	0.0209	0.0216	0.0204	0.0205
0.0	0.0	0.0	-1015.9229	-1567.5042	NaN	NaN	0.6068	0.8952	0.0219	0.0209	0.0215	0.0202	0.0204
0.0	0.0	0.0	-197.9229	69.4958	NaN	NaN	-0.3	0.8957	0.0217	0.0207	0.0214	0.0202	0.0203
0.0	0.0	0.0	-2593.9229	-763.5042	NaN	NaN	0.2274	0.896	0.0216	0.0207	0.0214	0.0201	0.0202
0.0	0.0	0.0	-1406.9229	-188.5042	NaN	NaN	0.1182	0.8963	0.0215	0.0207	0.0213	0.02	0.0201
0.0	0.0	0.0	-1628.9229	-2282.5042	NaN	NaN	0.5835	0.8959	0.0216	0.0208	0.0213	0.02	0.0202
0.0	0.0	0.0	-828.9229	-1989.5042	NaN	NaN	0.7059	0.8961	0.0216	0.0208	0.0213	0.02	0.0202
0.0	0.0	0.0	-1575.9229	2162.4958	NaN	NaN	1.3	0.8964	0.0215	0.0207	0.0212	0.02	0.0202
0.0	0.0	0.0	-1406.9229	-1679.5042	NaN	NaN	0.5442	0.8959	0.0216	0.0208	0.0212	0.0202	0.0203
0.0	0.0	0.0	-1067.9229	755.4958	NaN	NaN	-0.3	0.896	0.0215	0.0208	0.0212	0.0202	0.0203
0.0	0.0	0.0	-888.9229	714.4958	NaN	NaN	-0.3	0.8958	0.0216	0.0208	0.0212	0.0202	0.0204
0.0	0.0	0.0	-1512.9229	1951.4958	NaN	NaN	1.3	0.8956	0.0217	0.0208	0.0212	0.0202	0.0205
0.0	0.0	0.0	-1876.9229	675.4958	NaN	NaN	-0.3	0.8951	0.0218	0.0209	0.0212	0.0204	0.0206
0.0	0.0	0.0	-1236.9229	2245.4958	NaN	NaN	1.3	0.8954	0.0218	0.0208	0.0212	0.0203	0.0205
0.0	0.0	0.0	-1207.9229	2679.4958	NaN	NaN	1.3	0.8947	0.0219	0.021	0.0213	0.0204	0.0206
0.0	0.0	0.0	-873.9229	164.4958	NaN	NaN	-0.2319	0.8946	0.022	0.0211	0.0214	0.0204	0.0206
0.0	0.0	0.0	-1293.9229	-746.5042	NaN	NaN	0.3659	0.8944	0.0221	0.0212	0.0214	0.0203	0.0206
0.0	0.0	0.0	-1381.9229	-2447.5042	NaN	NaN	0.6391	0.8947	0.022	0.0212	0.0213	0.0202	0.0206
0.0	0.0	0.0	-2313.9229	2392.4958	NaN	NaN	1.3	0.8956	0.0217	0.021	0.0212	0.0202	0.0204
0.0	0.0	0.0	-864.9229	-1329.5042	NaN	NaN	0.6059	0.8955	0.0216	0.0209	0.0213	0.0203	0.0204
0.0	0.0	0.0	-1793.9229	2608.4958	NaN	NaN	1.3	0.8959	0.0214	0.0209	0.0212	0.0202	0.0203
0.0	0.0	0.0	-2253.9229	-1635.5042	NaN	NaN	0.4205	0.8952	0.0217	0.0211	0.0213	0.0202	0.0205
0.0	0.0	0.0	-2221.9229	-1912.5042	NaN	NaN	0.4626	0.8955	0.0216	0.0211	0.0212	0.0201	0.0205
0.0	0.0	0.0	-1219.9229	36.4958	NaN	NaN	-0.0308	0.8956	0.0215	0.0211	0.0212	0.0201	0.0206
0.0	0.0	0.0	-1315.9229	2143.4958	NaN	NaN	1.3	0.8964	0.0212	0.0209	0.0211	0.02	0.0205
0.0	0.0	0.0	-1540.9229	-981.5042	NaN	NaN	0.3891	0.8959	0.0213	0.021	0.0211	0.0201	0.0206
0.0	0.0	0.0	106.0771	1356.4958	NaN	NaN	0.9275	0.8966	0.0212	0.0208	0.0209	0.02	0.0205
0.0	0.0	0.0	-1368.9229	968.4958	NaN	NaN	-0.3	0.8961	0.0213	0.0208	0.021	0.0201	0.0206
0.0	0.0	0.0	-1375.9229	1469.4958	NaN	NaN	1.3	0.8961	0.0214	0.0208	0.0209	0.0201	0.0206
0.0	0.0	0.0	-2197.9229	2139.4958	NaN	NaN	-0.3	0.8959	0.0215	0.0208	0.021	0.0202	0.0207
0.0	0.0	0.0	980.0771	1270.4958	NaN	NaN	0.5645	0.896	0.0215	0.0207	0.021	0.0202	0.0206
0.0	0.0	0.0	-1853.9229	209.4958	NaN	NaN	-0.1274	0.8953	0.0216	0.0209	0.0212	0.0202	0.0208
0.0	0.0	0.0	-2830.9229	1198.4958	NaN	NaN	-0.3	0.8954	0.0215	0.021	0.0212	0.0201	0.0207
0.0	0.0	0.0	63.0771	-429.5042	NaN	NaN	1.1721	0.8956	0.0215	0.0209	0.0212	0.0201	0.0206
0.0	0.0	0.0	-1922.9229	187.4958	NaN	NaN	-0.108	0.896	0.0214	0.0209	0.0212	0.02	0.0205
0.0	0.0	0.0	-1115.9229	-693.5042	NaN	NaN	0.3833	0.8962	0.0214	0.0209	0.0212	0.0199	0.0205
0.0	0.0	0.0	-1720.9229	-196.5042	NaN	NaN	0.1025	0.8963	0.0213	0.0209	0.0212	0.0198	0.0204
0.0	0.0	0.0	-1152.9229	-943.5042	NaN	NaN	0.4501	0.897	0.021	0.0207	0.0211	0.0198	0.0204
0.0	0.0	0.0	-467.9229	2020.4958	NaN	NaN	1.3	0.8976	0.0208	0.0205	0.021	0.0197	0.0203
0.0	0.0	0.0	-1157.9229	336.4958	NaN	NaN	-0.3	0.8974	0.0208	0.0206	0.0211	0.0197	0.0204
0.0	0.0	0.0	551.0771	-1037.5042	NaN	NaN	1.3	0.8973	0.0209	0.0206	0.0211	0.0198	0.0204
0.0	0.0	0.0	-1976.9229	667.4958	NaN	NaN	-0.3	0.8969	0.021	0.0207	0.0211	0.0199	0.0204
0.0	0.0	0.0	-1426.9229	4129.4958	NaN	NaN	1.3	0.8967	0.0211	0.0207	0.0211	0.0199	0.0204
0.0	0.0	0.0	-2273.9229	-281.5042	NaN	NaN	0.1102	0.8955	0.0215	0.021	0.0213	0.02	0.0207
0.0	0.0	0.0	-747.9229	-1768.5042	NaN	NaN	0.7028	0.8958	0.0215	0.0209	0.0212	0.02	0.0206
0.0	0.0	0.0	-808.9229	3261.4958	NaN	NaN	1.3	0.8965	0.0214	0.0207	0.0211	0.0199	0.0205
0.0	0.0	0.0	664.0771	2185.4958	NaN	NaN	0.767	0.8967	0.0213	0.0205	0.021	0.02	0.0204
0.0	0.0	0.0	-1899.9229	1625.4958	NaN	NaN	-0.3	0.8959	0.0215	0.0207	0.0212	0.0201	0.0206
0.0	0.0	0.0	-1384.9229	185.4958	NaN	NaN	-0.1547	0.8957	0.0216	0.0208	0.0212	0.02	0.0206
0.0	0.0	0.0	-984.9229	931.4958	NaN	NaN	-0.3	0.896	0.0215	0.0208	0.0212	0.0199	0.0206
0.0	0.0	0.0	-597.9229	534.4958	NaN	NaN	-0.3	0.8956	0.0216	0.0209	0.0213	0.02	0.0206
0.0	0.0	0.0	-1664.9229	229.4958	NaN	NaN	-0.1599	0.8956	0.0217	0.0209	0.0213	0.02	0.0206
0.0	0.0	0.0	-3161.9229	1080.4958	NaN	NaN	-0.3	0.8954	0.0218	0.0209	0.0213	0.02	0.0206
0.0	0.0	0.0	-297.9229	429.4958	NaN	NaN	1.3	0.8954	0.0218	0.0208	0.0213	0.02	0.0206
0.0	0.0	0.0	-2019.9229	3041.4958	NaN	NaN	1.3	0.8958	0.0216	0.0206	0.0213	0.02	0.0206
0.0	0.0	0.0	-2709.9229	-1094.5042	NaN	NaN	0.2877	0.8957	0.0216	0.0206	0.0213	0.0201	0.0206
0.0	0.0	0.0	-1336.9229	3070.4958	NaN	NaN	1.3	0.8965	0.0215	0.0204	0.0212	0.02	0.0204
0.0	0.0	0.0	-1432.9229	1346.4958	NaN	NaN	-0.3	0.8962	0.0216	0.0204	0.0213	0.0201	0.0205
0.0	0.0	0.0	-1061.9229	-405.5042	NaN	NaN	0.2763	0.8956	0.0217	0.0207	0.0214	0.02	0.0205
0.0	0.0	0.0	-2571.9229	105.4958	NaN	NaN	-0.0428	0.8951	0.0219	0.0209	0.0215	0.0201	0.0205
0.0	0.0	0.0	-1235.9229	-413.5042	NaN	NaN	0.2507	0.8953	0.0219	0.0209	0.0214	0.0199	0.0205
0.0	0.0	0.0	-629.9229	-2386.5042	NaN	NaN	0.7912	0.8952	0.0219	0.021	0.0214	0.0199	0.0206
0.0	0.0	0.0	-1431.9229	2277.4958	NaN	NaN	1.3	0.8961	0.0216	0.0207	0.0213	0.0199	0.0204
0.0	0.0	0.0	-1372.9229	-9.5042	NaN	NaN	0.0069	0.8962	0.0216	0.0205	0.0213	0.02	0.0203
0.0	0.0	0.0	-1880.9229	3119.4958	NaN	NaN	1.3	0.8967	0.0215	0.0203	0.0212	0.0201	0.0202
0.0	0.0	0.0	-11.9229	1863.4958	NaN	NaN	1.0064	0.8963	0.0217	0.0204	0.0213	0.0201	0.0202
0.0	0.0	0.0	-2054.9229	-562.5042	NaN	NaN	0.2149	0.8953	0.0218	0.0208	0.0215	0.02	0.0205
0.0	0.0	0.0	-1754.9229	-297.5042	NaN	NaN	0.145	0.895	0.022	0.0209	0.0216	0.02	0.0205
0.0	0.0	0.0	-1676.9229	2116.4958	NaN	NaN	1.3	0.8953	0.0219	0.0208	0.0216	0.02	0.0204
0.0	0.0	0.0	-647.9229	-970.5042	NaN	NaN	0.5997	0.8951	0.022	0.0208	0.0216	0.02	0.0204
0.0	0.0	0.0	-330.9229	1477.4958	NaN	NaN	1.2886	0.8954	0.0219	0.0207	0.0216	0.02	0.0203
0.0	0.0	0.0	-971.9229	1088.4958	NaN	NaN	1.3	0.8953	0.022	0.0207	0.0216	0.0201	0.0203
0.0	0.0	0.0	-1258.9229	386.4958	NaN	NaN	-0.3	0.8951	0.0221	0.0207	0.0217	0.0201	0.0203
0.0	0.0	0.0	-713.9229	1157.4958	NaN	NaN	1.3	0.8951	0.0221	0.0207	0.0217	0.0201	0.0203
0.0	0.0	0.0	-2304.9229	2304.4958	NaN	NaN	-0.3	0.8952	0.0221	0.0207	0.0217	0.0201	0.0203
0.0	0.0	0.0	-21.9229	450.4958	NaN	NaN	1.0512	0.8952	0.0221	0.0207	0.0218	0.02	0.0202
0.0	0.0	0.0	-1801.9229	1632.4958	NaN	NaN	-0.3	0.8952	0.0221	0.0207	0.0219	0.0199	0.0201
0.0	0.0	0.0	-708.9229	-1041.5042	NaN	NaN	0.595	0.8952	0.0222	0.0208	0.0219	0.0199	0.0201
0.0	0.0	0.0	-1009.9229	-540.5042	NaN	NaN	0.3486	0.8954	0.0223	0.0208	0.0218	0.0198	0.02
0.0	0.0	0.0	-1774.9229	-827.5042	NaN	NaN	0.318	0.8954	0.0224	0.0208	0.0217	0.0197	0.02
0.0	0.0	0.0	-2732.9229	1151.4958	NaN	NaN	-0.3	0.8962	0.0222	0.0207	0.0216	0.0196	0.0198
0.0	0.0	0.0	-1223.9229	315.4958	NaN	NaN	-0.3	0.8963	0.0221	0.0206	0.0216	0.0197	0.0198
0.0	0.0	0.0	-1500.9229	1691.4958	NaN	NaN	1.3	0.8965	0.0221	0.0206	0.0216	0.0197	0.0196
0.0	0.0	0.0	557.0771	717.4958	NaN	NaN	0.5629	0.8964	0.0222	0.0206	0.0215	0.0197	0.0196
0.0	0.0	0.0	-1449.9229	-3178.5042	NaN	NaN	0.6867	0.8958	0.0224	0.0207	0.0216	0.0197	0.0197
0.0	0.0	0.0	-1419.9229	-2116.5042	NaN	NaN	0.5985	0.8956	0.0225	0.0208	0.0216	0.0197	0.0198
0.0	0.0	0.0	-1837.9229	-951.5042	NaN	NaN	0.3411	0.8958	0.0225	0.0207	0.0215	0.0197	0.0197
0.0	0.0	0.0	-481.9229	-2064.5042	NaN	NaN	0.8107	0.8957	0.0225	0.0208	0.0215	0.0198	0.0197
0.0	0.0	0.0	-887.9229	-520.5042	NaN	NaN	0.3696	0.8956	0.0225	0.0208	0.0215	0.0199	0.0197
0.0	0.0	0.0	275.0771	-854.5042	NaN	NaN	1.3	0.8952	0.0226	0.0208	0.0216	0.02	0.0198
0.0	0.0	0.0	-2283.9229	1002.4958	NaN	NaN	-0.3	0.8949	0.0227	0.0209	0.0216	0.0201	0.0199
0.0	0.0	0.0	-2341.9229	-1319.5042	NaN	NaN	0.3604	0.8945	0.0228	0.021	0.0217	0.0201	0.0199
0.0	0.0	0.0	-249.9229	-390.5042	NaN	NaN	0.6098	0.8948	0.0227	0.021	0.0216	0.02	0.0199
0.0	0.0	0.0	-1231.9229	-1519.5042	NaN	NaN	0.5523	0.8947	0.0227	0.021	0.0217	0.02	0.0199
0.0	0.0	0.0	-1954.9229	-1503.5042	NaN	NaN	0.4347	0.8948	0.0227	0.021	0.0216	0.0199	0.02
0.0	0.0	0.0	-1525.9229	-1381.5042	NaN	NaN	0.4752	0.8946	0.0228	0.021	0.0216	0.02	0.02
0.0	0.0	0.0	-1946.9229	-582.5042	NaN	NaN	0.2303	0.8945	0.0228	0.0211	0.0216	0.02	0.0201
0.0	0.0	0.0	-1100.9229	-599.5042	NaN	NaN	0.3526	0.8944	0.0228	0.0211	0.0216	0.02	0.0201
0.0	0.0	0.0	-752.9229	-63.5042	NaN	NaN	0.0778	0.8943	0.0227	0.0212	0.0216	0.02	0.0202
0.0	0.0	0.0	58.0771	185.4958	NaN	NaN	0.7616	0.894	0.0228	0.0213	0.0215	0.0201	0.0203
0.0	0.0	0.0	-2635.9229	1058.4958	NaN	NaN	-0.3	0.8939	0.0228	0.0213	0.0215	0.0201	0.0204
0.0	0.0	0.0	-557.9229	1465.4958	NaN	NaN	1.3	0.8937	0.0228	0.0213	0.0215	0.0202	0.0205
0.0	0.0	0.0	-1190.9229	711.4958	NaN	NaN	-0.3	0.8932	0.0229	0.0214	0.0215	0.0204	0.0207
0.0	0.0	0.0	-1113.9229	554.4958	NaN	NaN	-0.3	0.8927	0.0229	0.0214	0.0216	0.0205	0.0208
0.0	0.0	0.0	-1117.9229	2555.4958	NaN	NaN	1.3	0.8924	0.023	0.0215	0.0217	0.0206	0.0208
0.0	0.0	0.0	-1486.9229	1341.4958	NaN	NaN	-0.3	0.8922	0.0231	0.0216	0.0217	0.0206	0.0209
0.0	0.0	0.0	-3402.9229	-1959.5042	NaN	NaN	0.3654	0.892	0.023	0.0218	0.0217	0.0206	0.0209
0.0	0.0	0.0	-1085.9229	752.4958	NaN	NaN	-0.3	0.8921	0.023	0.0217	0.0216	0.0206	0.0209
0.0	0.0	0.0	-845.9229	1349.4958	NaN	NaN	1.3	0.8921	0.0229	0.0217	0.0217	0.0207	0.021
0.0	0.0	0.0	-295.9229	-84.5042	NaN	NaN	0.2221	0.8923	0.0228	0.0216	0.0216	0.0208	0.021
0.0	0.0	0.0	-657.9229	-558.5042	NaN	NaN	0.4591	0.8925	0.0227	0.0216	0.0216	0.0208	0.0209
0.0	0.0	0.0	255.0771	561.4958	NaN	NaN	0.6876	0.8924	0.0227	0.0216	0.0216	0.0208	0.0209
0.0	0.0	0.0	-2073.9229	-596.5042	NaN	NaN	0.2234	0.8921	0.0227	0.0217	0.0217	0.0209	0.021
0.0	0.0	0.0	-1173.9229	-442.5042	NaN	NaN	0.2738	0.8919	0.0228	0.0217	0.0217	0.0209	0.021
0.0	0.0	0.0	-1972.9229	-69.5042	NaN	NaN	0.034	0.8918	0.0228	0.0217	0.0217	0.0209	0.0211
0.0	0.0	0.0	237.0771	-1952.5042	NaN	NaN	1.1382	0.8917	0.0228	0.0216	0.0217	0.0211	0.0212
0.0	0.0	0.0	-35.9229	-56.5042	NaN	NaN	0.6113	0.8922	0.0226	0.0214	0.0216	0.0211	0.0211
0.0	0.0	0.0	1760.0771	3527.4958	NaN	NaN	0.6671	0.893	0.0226	0.021	0.0215	0.0212	0.0208
0.0	0.0	0.0	-410.9229	613.4958	NaN	NaN	1.3	0.8927	0.0226	0.021	0.0216	0.0212	0.0209
0.0	0.0	0.0	-1576.9229	-296.5042	NaN	NaN	0.1583	0.8923	0.0228	0.021	0.0217	0.0213	0.0209
0.0	0.0	0.0	-1357.9229	2143.4958	NaN	NaN	1.3	0.8924	0.0228	0.021	0.0217	0.0213	0.0208
0.0	0.0	0.0	-2350.9229	1206.4958	NaN	NaN	-0.3	0.892	0.0229	0.0211	0.0219	0.0213	0.0209
0.0	0.0	0.0	-2061.9229	1039.4958	NaN	NaN	-0.3	0.8921	0.0228	0.0211	0.022	0.0212	0.0208
0.0	0.0	0.0	-224.9229	-661.5042	NaN	NaN	0.7463	0.8924	0.0227	0.021	0.022	0.0212	0.0207
0.0	0.0	0.0	-1763.9229	1602.4958	NaN	NaN	-0.3	0.8931	0.0226	0.0208	0.0219	0.0211	0.0205
0.0	0.0	0.0	-491.9229	-465.5042	NaN	NaN	0.4862	0.8929	0.0226	0.0208	0.022	0.0212	0.0205
0.0	0.0	0.0	-1734.9229	665.4958	NaN	NaN	-0.3	0.8931	0.0226	0.0207	0.0219	0.0212	0.0205
0.0	0.0	0.0	-1890.9229	189.4958	NaN	NaN	-0.1114	0.8926	0.0227	0.0209	0.0221	0.0212	0.0206
0.0	0.0	0.0	-2341.9229	2441.4958	NaN	NaN	1.3	0.8931	0.0225	0.0209	0.0219	0.0211	0.0205
0.0	0.0	0.0	-2665.9229	-2408.5042	NaN	NaN	0.4746	0.8926	0.0226	0.021	0.022	0.0213	0.0206
0.0	0.0	0.0	-111.9229	2296.4958	NaN	NaN	1.0512	0.8939	0.0226	0.0204	0.0218	0.0211	0.0202
0.0	0.0	0.0	1651.0771	1996.4958	NaN	NaN	0.5473	0.8937	0.0229	0.0202	0.0218	0.0213	0.0201
0.0	0.0	0.0	-47.9229	3204.4958	NaN	NaN	1.0152	0.8935	0.0231	0.0201	0.0219	0.0214	0.0201
0.0	0.0	0.0	-261.9229	-1069.5042	NaN	NaN	0.8033	0.8929	0.0232	0.0202	0.022	0.0215	0.0202
0.0	0.0	0.0	154.0771	1379.4958	NaN	NaN	0.8995	0.8927	0.0233	0.0202	0.0219	0.0215	0.0203
0.0	0.0	0.0	-2499.9229	234.4958	NaN	NaN	-0.1035	0.8921	0.0233	0.0205	0.0219	0.0216	0.0205
0.0	0.0	0.0	-1055.9229	-1101.5042	NaN	NaN	0.5106	0.8924	0.0231	0.0207	0.0217	0.0216	0.0206
0.0	0.0	0.0	-1492.9229	1634.4958	NaN	NaN	1.3	0.8927	0.0231	0.0205	0.0217	0.0216	0.0205
0.0	0.0	0.0	-1264.9229	1936.4958	NaN	NaN	1.3	0.8931	0.0231	0.0202	0.0217	0.0216	0.0203
0.0	0.0	0.0	-1962.9229	1411.4958	NaN	NaN	-0.3	0.8936	0.023	0.0201	0.0217	0.0214	0.0202
0.0	0.0	0.0	25.0771	2166.4958	NaN	NaN	0.9886	0.8941	0.0229	0.02	0.0216	0.0214	0.0201
0.0	0.0	0.0	320.0771	-1171.5042	NaN	NaN	1.3	0.894	0.0229	0.02	0.0216	0.0214	0.0201
0.0	0.0	0.0	27.0771	1413.4958	NaN	NaN	0.9812	0.8948	0.0227	0.0198	0.0215	0.0212	0.02
0.0	0.0	0.0	-2172.9229	1572.4958	NaN	NaN	-0.3	0.8943	0.0227	0.0199	0.0216	0.0213	0.0201
0.0	0.0	0.0	-1875.9229	-568.5042	NaN	NaN	0.2326	0.8944	0.0225	0.02	0.0216	0.0214	0.0201
0.0	0.0	0.0	-1957.9229	322.4958	NaN	NaN	-0.1972	0.8933	0.0228	0.0203	0.0217	0.0216	0.0203
0.0	0.0	0.0	-2355.9229	-297.5042	NaN	NaN	0.1121	0.8939	0.0225	0.0203	0.0216	0.0214	0.0203
0.0	0.0	0.0	-669.9229	-485.5042	NaN	NaN	0.4202	0.8943	0.0224	0.0203	0.0215	0.0213	0.0202
0.0	0.0	0.0	-3182.9229	-913.5042	NaN	NaN	0.223	0.895	0.0221	0.0201	0.0215	0.0213	0.02
0.0	0.0	0.0	-168.9229	2144.4958	NaN	NaN	1.0855	0.8956	0.0221	0.0198	0.0215	0.0212	0.0197
0.0	0.0	0.0	-2136.9229	1645.4958	NaN	NaN	-0.3	0.8963	0.0219	0.0197	0.0215	0.0211	0.0196
0.0	0.0	0.0	-1845.9229	-74.5042	NaN	NaN	0.0388	0.896	0.0219	0.0199	0.0215	0.0211	0.0196
0.0	0.0	0.0	-829.9229	-1450.5042	NaN	NaN	0.6361	0.8964	0.0217	0.02	0.0214	0.021	0.0195
0.0	0.0	0.0	-1188.9229	538.4958	NaN	NaN	-0.3	0.8965	0.0216	0.0201	0.0215	0.0209	0.0195
0.0	0.0	0.0	-639.9229	820.4958	NaN	NaN	1.3	0.8964	0.0216	0.0204	0.0215	0.0207	0.0194
0.0	0.0	0.0	-532.9229	1665.4958	NaN	NaN	1.3	0.8965	0.0216	0.0205	0.0215	0.0206	0.0193
0.0	0.0	0.0	-1313.9229	-2585.5042	NaN	NaN	0.663	0.8963	0.0215	0.0208	0.0215	0.0206	0.0193
0.0	0.0	0.0	-953.9229	-1076.5042	NaN	NaN	0.5302	0.8958	0.0216	0.0209	0.0216	0.0207	0.0193
0.0	0.0	0.0	-1130.9229	-211.5042	NaN	NaN	0.1576	0.8961	0.0217	0.0208	0.0215	0.0208	0.0192
0.0	0.0	0.0	-2285.9229	-1254.5042	NaN	NaN	0.3543	0.8839	0.0243	0.0227	0.0238	0.0234	0.0219
0.0	0.0	0.0	-1133.9229	1237.4958	NaN	NaN	1.3	0.9005	0.0204	0.0192	0.0215	0.0209	0.0175
