# Supplementary material for: DeepFRET, a software for rapid and automated single-molecule FRET data classification using deep learning
Source: eLife. 2020 Nov 3;9:e60404. doi: 10.7554/eLife.60404 (PMC7609065; doi:10.7554/eLife.60404)
Supplement: Figure 4—source data 1. [file elife-60404-fig4-data1.zip › Figure 4-source data 1/Fig_S4a/Traces/traces_all_n294/Traces_Fig2d_4mMAc_mov3_combined_tif_pair10.txt]

Exported by DeepFRET
Date: 2020-08-26, 18:13
Video filename: None
FRET pair #10
Bleaches at 608
D-Dexc-bg	A-Dexc-bg	A-Aexc-bg	D-Dexc-rw	A-Dexc-rw	A-Aexc-rw	S	E	p_bleached	p_aggregated	p_noisy	p_scrambled	p_static	p_dynamic
0.0	0.0	0.0	30957.5592	11219.7702	NaN	NaN	0.266	0.0193	0.899	0.0201	0.0232	0.0199	0.0186
0.0	0.0	0.0	29622.5592	8809.7702	NaN	NaN	0.2292	0.0172	0.8985	0.0184	0.0243	0.022	0.0196
0.0	0.0	0.0	29396.5592	10935.7702	NaN	NaN	0.2711	0.0172	0.9046	0.0169	0.0219	0.0213	0.0181
0.0	0.0	0.0	32240.5592	8481.7702	NaN	NaN	0.2083	0.0169	0.9018	0.0168	0.0228	0.0225	0.0192
0.0	0.0	0.0	29462.5592	9396.7702	NaN	NaN	0.2418	0.018	0.8984	0.0171	0.0233	0.0232	0.0199
0.0	0.0	0.0	30190.5592	8524.7702	NaN	NaN	0.2202	0.0186	0.8928	0.0177	0.0248	0.0247	0.0215
0.0	0.0	0.0	31033.5592	10724.7702	NaN	NaN	0.2568	0.0197	0.8915	0.0183	0.0246	0.0247	0.0213
0.0	0.0	0.0	31189.5592	12618.7702	NaN	NaN	0.288	0.0208	0.8856	0.0195	0.026	0.0261	0.0219
0.0	0.0	0.0	28743.5592	13480.7702	NaN	NaN	0.3193	0.021	0.8848	0.0201	0.0261	0.0261	0.0219
0.0	0.0	0.0	27413.5592	15734.7702	NaN	NaN	0.3647	0.0212	0.8841	0.0206	0.0261	0.0262	0.0217
0.0	0.0	0.0	28725.5592	9209.7702	NaN	NaN	0.2428	0.0214	0.8834	0.021	0.0261	0.0264	0.0216
0.0	0.0	0.0	27458.5592	12371.7702	NaN	NaN	0.3106	0.0213	0.8836	0.0212	0.0261	0.0263	0.0215
0.0	0.0	0.0	29096.5592	13314.7702	NaN	NaN	0.3139	0.0212	0.8841	0.0212	0.026	0.0262	0.0213
0.0	0.0	0.0	27785.5592	10321.7702	NaN	NaN	0.2709	0.021	0.8845	0.0212	0.0261	0.026	0.0212
0.0	0.0	0.0	27807.5592	9393.7702	NaN	NaN	0.2525	0.0209	0.8857	0.021	0.026	0.0256	0.0208
0.0	0.0	0.0	23893.5592	10877.7702	NaN	NaN	0.3128	0.021	0.8854	0.0209	0.0264	0.0255	0.0207
0.0	0.0	0.0	27490.5592	12627.7702	NaN	NaN	0.3148	0.021	0.886	0.0204	0.0266	0.0252	0.0208
0.0	0.0	0.0	26639.5592	11803.7702	NaN	NaN	0.307	0.0205	0.8888	0.0204	0.0255	0.0243	0.0205
0.0	0.0	0.0	24613.5592	9102.7702	NaN	NaN	0.27	0.0203	0.889	0.0204	0.0254	0.0244	0.0206
0.0	0.0	0.0	27745.5592	13571.7702	NaN	NaN	0.3285	0.0205	0.8888	0.0204	0.0253	0.0245	0.0205
0.0	0.0	0.0	28866.5592	11718.7702	NaN	NaN	0.2887	0.021	0.8864	0.0205	0.0261	0.0254	0.0207
0.0	0.0	0.0	27364.5592	8981.7702	NaN	NaN	0.2471	0.0216	0.8845	0.0206	0.0266	0.0258	0.0209
0.0	0.0	0.0	30689.5592	7996.7702	NaN	NaN	0.2067	0.0221	0.8825	0.0207	0.0273	0.0265	0.021
0.0	0.0	0.0	26750.5592	11536.7702	NaN	NaN	0.3013	0.0228	0.8793	0.0207	0.0284	0.0274	0.0213
0.0	0.0	0.0	21038.5592	14053.7702	NaN	NaN	0.4005	0.0231	0.8775	0.0208	0.0292	0.0279	0.0215
0.0	0.0	0.0	26764.5592	17181.7702	NaN	NaN	0.391	0.0234	0.876	0.0209	0.0297	0.0284	0.0217
0.0	0.0	0.0	29001.5592	13302.7702	NaN	NaN	0.3145	0.0235	0.8752	0.0208	0.0301	0.0287	0.0217
0.0	0.0	0.0	31540.5592	14062.7702	NaN	NaN	0.3084	0.0235	0.875	0.0207	0.0302	0.0288	0.0218
0.0	0.0	0.0	27962.5592	11321.7702	NaN	NaN	0.2882	0.0236	0.8742	0.0208	0.0306	0.029	0.0219
0.0	0.0	0.0	25264.5592	11731.7702	NaN	NaN	0.3171	0.0236	0.8747	0.0206	0.0305	0.029	0.0216
0.0	0.0	0.0	27437.5592	12014.7702	NaN	NaN	0.3045	0.0236	0.8743	0.0207	0.0306	0.0291	0.0217
0.0	0.0	0.0	25947.5592	9641.7702	NaN	NaN	0.2709	0.0238	0.874	0.0207	0.0308	0.0292	0.0216
0.0	0.0	0.0	27684.5592	7549.7702	NaN	NaN	0.2143	0.0243	0.8726	0.021	0.0312	0.0294	0.0215
0.0	0.0	0.0	33257.5592	9197.7702	NaN	NaN	0.2166	0.0241	0.8739	0.0208	0.0306	0.0291	0.0214
0.0	0.0	0.0	27707.5592	8484.7702	NaN	NaN	0.2344	0.024	0.8736	0.0208	0.0307	0.0293	0.0215
0.0	0.0	0.0	26886.5592	10611.7702	NaN	NaN	0.283	0.024	0.8736	0.0209	0.0307	0.0293	0.0216
0.0	0.0	0.0	28614.5592	10231.7702	NaN	NaN	0.2634	0.0239	0.873	0.021	0.0309	0.0293	0.0219
0.0	0.0	0.0	29935.5592	15795.7702	NaN	NaN	0.3454	0.0241	0.8722	0.0211	0.0312	0.0295	0.022
0.0	0.0	0.0	25361.5592	12727.7702	NaN	NaN	0.3342	0.0244	0.8699	0.0214	0.032	0.0299	0.0224
0.0	0.0	0.0	24745.5592	11795.7702	NaN	NaN	0.3228	0.0245	0.8692	0.0216	0.0321	0.0299	0.0227
0.0	0.0	0.0	24018.5592	8561.7702	NaN	NaN	0.2628	0.0244	0.8679	0.0218	0.0325	0.0303	0.0231
0.0	0.0	0.0	23854.5592	13162.7702	NaN	NaN	0.3556	0.0242	0.8682	0.0218	0.0323	0.0302	0.0233
0.0	0.0	0.0	26231.5592	10968.7702	NaN	NaN	0.2949	0.024	0.8682	0.0217	0.0323	0.0304	0.0234
0.0	0.0	0.0	26487.5592	12187.7702	NaN	NaN	0.3151	0.0239	0.8679	0.0217	0.0323	0.0304	0.0238
0.0	0.0	0.0	22072.5592	8258.7702	NaN	NaN	0.2723	0.0238	0.8683	0.0216	0.0322	0.0305	0.0237
0.0	0.0	0.0	23622.5592	10761.7702	NaN	NaN	0.313	0.0236	0.8681	0.0216	0.0321	0.0306	0.024
0.0	0.0	0.0	25503.5592	11480.7702	NaN	NaN	0.3104	0.0235	0.8683	0.0216	0.0319	0.0306	0.0241
0.0	0.0	0.0	26149.5592	13702.7702	NaN	NaN	0.3438	0.0234	0.8687	0.0216	0.0316	0.0305	0.0241
0.0	0.0	0.0	23183.5592	8541.7702	NaN	NaN	0.2692	0.0235	0.8684	0.0218	0.0315	0.0306	0.0242
0.0	0.0	0.0	27106.5592	12534.7702	NaN	NaN	0.3162	0.0236	0.8686	0.0218	0.0312	0.0305	0.0242
0.0	0.0	0.0	19881.5592	8744.7702	NaN	NaN	0.3055	0.0237	0.8686	0.0218	0.0311	0.0306	0.0242
0.0	0.0	0.0	24137.5592	7070.7702	NaN	NaN	0.2266	0.0235	0.8687	0.0219	0.031	0.0305	0.0243
0.0	0.0	0.0	22818.5592	9824.7702	NaN	NaN	0.301	0.0237	0.8678	0.0219	0.0315	0.0307	0.0244
0.0	0.0	0.0	22357.5592	10897.7702	NaN	NaN	0.3277	0.0239	0.8687	0.0217	0.0313	0.0305	0.0239
0.0	0.0	0.0	26444.5592	8629.7702	NaN	NaN	0.246	0.0237	0.869	0.0217	0.0314	0.0304	0.0239
0.0	0.0	0.0	22922.5592	9418.7702	NaN	NaN	0.2912	0.0233	0.8709	0.0212	0.0312	0.0299	0.0235
0.0	0.0	0.0	23494.5592	10672.7702	NaN	NaN	0.3124	0.0233	0.8707	0.0209	0.0318	0.0302	0.0232
0.0	0.0	0.0	27462.5592	13435.7702	NaN	NaN	0.3285	0.0227	0.8725	0.0204	0.0318	0.0296	0.023
0.0	0.0	0.0	24021.5592	14569.7702	NaN	NaN	0.3775	0.0224	0.8722	0.0202	0.0326	0.0296	0.0231
0.0	0.0	0.0	19473.5592	7642.7702	NaN	NaN	0.2819	0.0223	0.8731	0.0199	0.0326	0.0295	0.0226
0.0	0.0	0.0	24937.5592	8387.7702	NaN	NaN	0.2517	0.0218	0.8745	0.0197	0.0326	0.0288	0.0226
0.0	0.0	0.0	23360.5592	12587.7702	NaN	NaN	0.3502	0.0219	0.8738	0.0196	0.0332	0.029	0.0225
0.0	0.0	0.0	17819.5592	10642.7702	NaN	NaN	0.3739	0.0214	0.8755	0.0194	0.0331	0.0283	0.0223
0.0	0.0	0.0	21737.5592	9118.7702	NaN	NaN	0.2955	0.0208	0.8773	0.0192	0.0328	0.0277	0.0222
0.0	0.0	0.0	21180.5592	9675.7702	NaN	NaN	0.3136	0.0204	0.8796	0.0187	0.0323	0.0271	0.022
0.0	0.0	0.0	12147.5592	12521.7702	NaN	NaN	0.5076	0.0198	0.8833	0.0181	0.0312	0.0264	0.0212
0.0	0.0	0.0	21589.5592	9940.7702	NaN	NaN	0.3153	0.019	0.8871	0.0177	0.03	0.0253	0.0208
0.0	0.0	0.0	19054.5592	14183.7702	NaN	NaN	0.4267	0.0184	0.8901	0.0173	0.0293	0.0244	0.0204
0.0	0.0	0.0	25758.5592	8955.7702	NaN	NaN	0.258	0.0181	0.8921	0.0171	0.0286	0.0241	0.0201
0.0	0.0	0.0	22904.5592	10346.7702	NaN	NaN	0.3112	0.0174	0.8955	0.0165	0.0278	0.0232	0.0197
0.0	0.0	0.0	25760.5592	12484.7702	NaN	NaN	0.3264	0.0174	0.8964	0.0162	0.0275	0.0231	0.0194
0.0	0.0	0.0	23558.5592	11755.7702	NaN	NaN	0.3329	0.017	0.8977	0.0162	0.0272	0.0226	0.0193
0.0	0.0	0.0	22975.5592	12302.7702	NaN	NaN	0.3487	0.0168	0.8997	0.016	0.0266	0.0221	0.0188
0.0	0.0	0.0	24282.5592	10859.7702	NaN	NaN	0.309	0.0167	0.8996	0.0162	0.0267	0.022	0.0188
0.0	0.0	0.0	21735.5592	10486.7702	NaN	NaN	0.3255	0.017	0.8989	0.0165	0.0266	0.0222	0.0187
0.0	0.0	0.0	25553.5592	10519.7702	NaN	NaN	0.2916	0.0171	0.8983	0.0169	0.0267	0.0222	0.0188
0.0	0.0	0.0	22155.5592	11523.7702	NaN	NaN	0.3422	0.0172	0.8979	0.0171	0.0267	0.0222	0.0188
0.0	0.0	0.0	23108.5592	10444.7702	NaN	NaN	0.3113	0.0177	0.8965	0.0175	0.0269	0.0225	0.0189
0.0	0.0	0.0	23649.5592	7946.7702	NaN	NaN	0.2515	0.018	0.8953	0.0178	0.0271	0.0226	0.0191
0.0	0.0	0.0	23926.5592	12105.7702	NaN	NaN	0.336	0.0188	0.8924	0.0183	0.0277	0.0234	0.0194
0.0	0.0	0.0	22661.5592	13489.7702	NaN	NaN	0.3731	0.0195	0.8898	0.0187	0.0283	0.0241	0.0196
0.0	0.0	0.0	26780.5592	7923.7702	NaN	NaN	0.2283	0.0199	0.8884	0.019	0.0285	0.0245	0.0197
0.0	0.0	0.0	20225.5592	8071.7702	NaN	NaN	0.2852	0.0204	0.8866	0.0193	0.0288	0.025	0.0199
0.0	0.0	0.0	21215.5592	10948.7702	NaN	NaN	0.3404	0.0208	0.8858	0.0193	0.0288	0.0253	0.0199
0.0	0.0	0.0	24271.5592	12773.7702	NaN	NaN	0.3448	0.0213	0.8843	0.0193	0.0291	0.0258	0.0202
0.0	0.0	0.0	23189.5592	9933.7702	NaN	NaN	0.2999	0.0214	0.8843	0.0193	0.029	0.0258	0.0202
0.0	0.0	0.0	24742.5592	10146.7702	NaN	NaN	0.2908	0.0217	0.8832	0.0194	0.0294	0.0262	0.0202
0.0	0.0	0.0	20603.5592	4002.7702	NaN	NaN	0.1627	0.0223	0.881	0.0195	0.03	0.0269	0.0204
0.0	0.0	0.0	19751.5592	6595.7702	NaN	NaN	0.2503	0.0221	0.8818	0.0193	0.0299	0.0266	0.0202
0.0	0.0	0.0	21975.5592	10370.7702	NaN	NaN	0.3206	0.0222	0.8823	0.0191	0.0298	0.0265	0.0201
0.0	0.0	0.0	20862.5592	4810.7702	NaN	NaN	0.1874	0.022	0.8837	0.0188	0.0295	0.0261	0.0199
0.0	0.0	0.0	24773.5592	12452.7702	NaN	NaN	0.3345	0.022	0.8841	0.0187	0.0294	0.0259	0.02
0.0	0.0	0.0	22559.5592	10364.7702	NaN	NaN	0.3148	0.0221	0.8842	0.0186	0.0292	0.0259	0.02
0.0	0.0	0.0	24803.5592	9138.7702	NaN	NaN	0.2692	0.0219	0.8846	0.0186	0.0292	0.0257	0.02
0.0	0.0	0.0	22481.5592	11382.7702	NaN	NaN	0.3361	0.0212	0.8877	0.0181	0.0284	0.0248	0.0198
0.0	0.0	0.0	19984.5592	12749.7702	NaN	NaN	0.3895	0.0213	0.887	0.0182	0.0287	0.025	0.0198
0.0	0.0	0.0	23611.5592	5704.7702	NaN	NaN	0.1946	0.021	0.8876	0.0181	0.0287	0.0248	0.0199
0.0	0.0	0.0	22489.5592	10711.7702	NaN	NaN	0.3226	0.0202	0.8906	0.0176	0.0281	0.0239	0.0196
0.0	0.0	0.0	23938.5592	10426.7702	NaN	NaN	0.3034	0.02	0.8906	0.0175	0.0284	0.0239	0.0197
0.0	0.0	0.0	23648.5592	8932.7702	NaN	NaN	0.2742	0.019	0.8942	0.017	0.0278	0.0228	0.0193
0.0	0.0	0.0	21614.5592	10499.7702	NaN	NaN	0.3269	0.0181	0.8973	0.0165	0.0273	0.0218	0.0191
0.0	0.0	0.0	21713.5592	13405.7702	NaN	NaN	0.3817	0.017	0.9012	0.016	0.0266	0.0206	0.0186
0.0	0.0	0.0	24298.5592	9960.7702	NaN	NaN	0.2907	0.0164	0.9035	0.0157	0.0261	0.0199	0.0184
0.0	0.0	0.0	21493.5592	6939.7702	NaN	NaN	0.2441	0.0155	0.907	0.0153	0.0253	0.0189	0.0179
0.0	0.0	0.0	22722.5592	10496.7702	NaN	NaN	0.316	0.015	0.909	0.015	0.0251	0.0185	0.0175
0.0	0.0	0.0	25218.5592	9291.7702	NaN	NaN	0.2692	0.0146	0.9106	0.0148	0.0247	0.018	0.0172
0.0	0.0	0.0	19443.5592	9771.7702	NaN	NaN	0.3345	0.014	0.9142	0.0143	0.0239	0.0171	0.0166
0.0	0.0	0.0	26107.5592	13589.7702	NaN	NaN	0.3423	0.0136	0.9152	0.0141	0.0238	0.0168	0.0165
0.0	0.0	0.0	21783.5592	13372.7702	NaN	NaN	0.3804	0.0134	0.9165	0.0139	0.0235	0.0165	0.0162
0.0	0.0	0.0	28842.5592	8657.7702	NaN	NaN	0.2309	0.013	0.9179	0.0137	0.0232	0.0163	0.0158
0.0	0.0	0.0	23102.5592	10467.7702	NaN	NaN	0.3118	0.0129	0.9182	0.0137	0.0232	0.0162	0.0159
0.0	0.0	0.0	21315.5592	6806.7702	NaN	NaN	0.242	0.0129	0.9181	0.0136	0.0233	0.0164	0.0158
0.0	0.0	0.0	26833.5592	7965.7702	NaN	NaN	0.2289	0.0128	0.9186	0.0135	0.023	0.0161	0.0159
0.0	0.0	0.0	19437.5592	12622.7702	NaN	NaN	0.3937	0.0128	0.919	0.0134	0.0229	0.0161	0.0158
0.0	0.0	0.0	23393.5592	10693.7702	NaN	NaN	0.3137	0.013	0.9181	0.0136	0.0231	0.0163	0.0159
0.0	0.0	0.0	25407.5592	11750.7702	NaN	NaN	0.3162	0.013	0.9186	0.0135	0.0229	0.0162	0.0158
0.0	0.0	0.0	27310.5592	10946.7702	NaN	NaN	0.2861	0.0132	0.9181	0.0136	0.023	0.0163	0.0158
0.0	0.0	0.0	22924.5592	9573.7702	NaN	NaN	0.2946	0.0135	0.9173	0.0137	0.0231	0.0166	0.0158
0.0	0.0	0.0	23445.5592	11996.7702	NaN	NaN	0.3385	0.0138	0.9163	0.0139	0.0232	0.0168	0.0159
0.0	0.0	0.0	22391.5592	15465.7702	NaN	NaN	0.4085	0.0143	0.9143	0.0143	0.0237	0.0172	0.0161
0.0	0.0	0.0	23485.5592	13650.7702	NaN	NaN	0.3676	0.0149	0.9123	0.0147	0.024	0.0177	0.0163
0.0	0.0	0.0	23165.5592	10417.7702	NaN	NaN	0.3102	0.0155	0.9106	0.015	0.0242	0.0182	0.0164
0.0	0.0	0.0	27961.5592	13300.7702	NaN	NaN	0.3223	0.0165	0.9064	0.0157	0.0253	0.0192	0.017
0.0	0.0	0.0	21479.5592	11582.7702	NaN	NaN	0.3503	0.0174	0.9031	0.0161	0.026	0.02	0.0173
0.0	0.0	0.0	26739.5592	12106.7702	NaN	NaN	0.3117	0.0183	0.8995	0.0167	0.0269	0.0209	0.0178
0.0	0.0	0.0	22508.5592	11605.7702	NaN	NaN	0.3402	0.0193	0.896	0.0171	0.0276	0.0219	0.0182
0.0	0.0	0.0	23999.5592	8442.7702	NaN	NaN	0.2602	0.0205	0.8913	0.0177	0.0286	0.0232	0.0187
0.0	0.0	0.0	22353.5592	7373.7702	NaN	NaN	0.248	0.0211	0.8884	0.0181	0.0293	0.0239	0.0193
0.0	0.0	0.0	23170.5592	14254.7702	NaN	NaN	0.3809	0.0223	0.8843	0.0185	0.0302	0.025	0.0197
0.0	0.0	0.0	21037.5592	9006.7702	NaN	NaN	0.2998	0.023	0.8807	0.019	0.0311	0.0259	0.0203
0.0	0.0	0.0	24731.5592	11273.7702	NaN	NaN	0.3131	0.0234	0.8793	0.0191	0.0315	0.0262	0.0205
0.0	0.0	0.0	20845.5592	10233.7702	NaN	NaN	0.3293	0.0239	0.8773	0.0193	0.0319	0.0267	0.0209
0.0	0.0	0.0	22871.5592	10347.7702	NaN	NaN	0.3115	0.0242	0.8764	0.0194	0.032	0.027	0.0211
0.0	0.0	0.0	21901.5592	12027.7702	NaN	NaN	0.3545	0.0243	0.875	0.0195	0.0324	0.0274	0.0214
0.0	0.0	0.0	21254.5592	11558.7702	NaN	NaN	0.3523	0.0244	0.8753	0.0194	0.0321	0.0275	0.0213
0.0	0.0	0.0	24683.5592	11419.7702	NaN	NaN	0.3163	0.0245	0.8743	0.0194	0.0323	0.0279	0.0216
0.0	0.0	0.0	21185.5592	8331.7702	NaN	NaN	0.2823	0.0243	0.8752	0.0191	0.032	0.0278	0.0216
0.0	0.0	0.0	19180.5592	8170.7702	NaN	NaN	0.2987	0.0245	0.8743	0.0191	0.0322	0.0282	0.0218
0.0	0.0	0.0	21869.5592	7194.7702	NaN	NaN	0.2475	0.0238	0.8764	0.0185	0.0317	0.0278	0.0219
0.0	0.0	0.0	22488.5592	12781.7702	NaN	NaN	0.3624	0.0235	0.8769	0.0182	0.0315	0.0278	0.022
0.0	0.0	0.0	16184.5592	6083.7702	NaN	NaN	0.2732	0.0229	0.8786	0.0178	0.0312	0.0275	0.0219
0.0	0.0	0.0	24419.5592	8382.7702	NaN	NaN	0.2556	0.0223	0.8812	0.0172	0.0306	0.0268	0.0219
0.0	0.0	0.0	22017.5592	9016.7702	NaN	NaN	0.2905	0.0218	0.8828	0.0168	0.0304	0.0264	0.0218
0.0	0.0	0.0	22917.5592	10687.7702	NaN	NaN	0.318	0.0211	0.8852	0.0163	0.03	0.0258	0.0216
0.0	0.0	0.0	19855.5592	9990.7702	NaN	NaN	0.3347	0.0203	0.8873	0.0159	0.0296	0.0252	0.0217
0.0	0.0	0.0	20503.5592	13510.7702	NaN	NaN	0.3972	0.0195	0.8901	0.0155	0.029	0.0246	0.0212
0.0	0.0	0.0	22823.5592	9341.7702	NaN	NaN	0.2904	0.019	0.891	0.0154	0.0288	0.0244	0.0213
0.0	0.0	0.0	17888.5592	8379.7702	NaN	NaN	0.319	0.0178	0.8959	0.0149	0.0276	0.0231	0.0207
0.0	0.0	0.0	19995.5592	12019.7702	NaN	NaN	0.3754	0.0173	0.8974	0.0148	0.0272	0.0227	0.0206
0.0	0.0	0.0	21772.5592	8538.7702	NaN	NaN	0.2817	0.0165	0.9008	0.0144	0.0262	0.0218	0.0202
0.0	0.0	0.0	26497.5592	6757.7702	NaN	NaN	0.2032	0.0159	0.903	0.0143	0.0257	0.0212	0.0199
0.0	0.0	0.0	21399.5592	11225.7702	NaN	NaN	0.3441	0.0154	0.9052	0.014	0.025	0.0206	0.0197
0.0	0.0	0.0	21681.5592	12681.7702	NaN	NaN	0.369	0.015	0.9066	0.0139	0.0248	0.0203	0.0194
0.0	0.0	0.0	19174.5592	10958.7702	NaN	NaN	0.3637	0.0142	0.9097	0.0137	0.024	0.0194	0.0189
0.0	0.0	0.0	19125.5592	8802.7702	NaN	NaN	0.3152	0.0137	0.912	0.0135	0.0235	0.0189	0.0184
0.0	0.0	0.0	23094.5592	9898.7702	NaN	NaN	0.3	0.0135	0.9123	0.0135	0.0235	0.0189	0.0183
0.0	0.0	0.0	23891.5592	10670.7702	NaN	NaN	0.3087	0.0132	0.9127	0.0135	0.0237	0.0189	0.0181
0.0	0.0	0.0	19371.5592	10800.7702	NaN	NaN	0.358	0.0128	0.9139	0.0135	0.0236	0.0185	0.0178
0.0	0.0	0.0	19055.5592	9331.7702	NaN	NaN	0.3287	0.0125	0.9148	0.0134	0.0234	0.0183	0.0175
0.0	0.0	0.0	23771.5592	7281.7702	NaN	NaN	0.2345	0.0123	0.9152	0.0134	0.0236	0.0182	0.0173
0.0	0.0	0.0	23126.5592	9705.7702	NaN	NaN	0.2956	0.0121	0.9157	0.0133	0.0237	0.0181	0.0172
0.0	0.0	0.0	21171.5592	8384.7702	NaN	NaN	0.2837	0.012	0.9149	0.0134	0.0242	0.0183	0.0172
0.0	0.0	0.0	22805.5592	9546.7702	NaN	NaN	0.2951	0.0118	0.9147	0.0134	0.0246	0.0183	0.0172
0.0	0.0	0.0	18257.5592	8963.7702	NaN	NaN	0.3293	0.0117	0.9149	0.0134	0.0247	0.0182	0.0171
0.0	0.0	0.0	22867.5592	9135.7702	NaN	NaN	0.2855	0.0115	0.9159	0.0132	0.0246	0.0179	0.0169
0.0	0.0	0.0	23373.5592	9102.7702	NaN	NaN	0.2803	0.0115	0.9153	0.0132	0.025	0.018	0.0169
0.0	0.0	0.0	26802.5592	9509.7702	NaN	NaN	0.2619	0.0115	0.9139	0.0133	0.0258	0.0183	0.0171
0.0	0.0	0.0	20671.5592	11834.7702	NaN	NaN	0.3641	0.0117	0.9126	0.0134	0.0265	0.0186	0.0172
0.0	0.0	0.0	21085.5592	9601.7702	NaN	NaN	0.3129	0.0117	0.9127	0.0133	0.0267	0.0185	0.0172
0.0	0.0	0.0	15157.5592	11042.7702	NaN	NaN	0.4215	0.0118	0.9118	0.0134	0.0271	0.0187	0.0173
0.0	0.0	0.0	19927.5592	10816.7702	NaN	NaN	0.3518	0.0119	0.9109	0.0134	0.0274	0.0189	0.0175
0.0	0.0	0.0	17155.5592	14556.7702	NaN	NaN	0.459	0.0121	0.9094	0.0135	0.0279	0.0193	0.0178
0.0	0.0	0.0	18250.5592	8623.7702	NaN	NaN	0.3209	0.0123	0.9082	0.0137	0.0282	0.0196	0.018
0.0	0.0	0.0	17010.5592	9362.7702	NaN	NaN	0.355	0.0125	0.907	0.0139	0.0286	0.0198	0.0182
0.0	0.0	0.0	16928.5592	7109.7702	NaN	NaN	0.2958	0.0128	0.906	0.0139	0.0287	0.0202	0.0184
0.0	0.0	0.0	17012.5592	8694.7702	NaN	NaN	0.3382	0.0129	0.9055	0.014	0.0288	0.0201	0.0187
0.0	0.0	0.0	17632.5592	12851.7702	NaN	NaN	0.4216	0.013	0.9052	0.0138	0.0289	0.0201	0.019
0.0	0.0	0.0	15785.5592	9484.7702	NaN	NaN	0.3753	0.0133	0.9034	0.014	0.0295	0.0206	0.0194
0.0	0.0	0.0	23500.5592	6413.7702	NaN	NaN	0.2144	0.0135	0.9022	0.0139	0.0298	0.021	0.0196
0.0	0.0	0.0	23097.5592	11478.7702	NaN	NaN	0.332	0.0138	0.9017	0.0138	0.0299	0.0211	0.0197
0.0	0.0	0.0	20500.5592	8255.7702	NaN	NaN	0.2871	0.0142	0.8987	0.0141	0.0308	0.0219	0.0202
0.0	0.0	0.0	17366.5592	10284.7702	NaN	NaN	0.3719	0.0146	0.8969	0.0143	0.0312	0.0224	0.0206
0.0	0.0	0.0	21704.5592	9823.7702	NaN	NaN	0.3116	0.0152	0.8938	0.0147	0.0318	0.0233	0.0212
0.0	0.0	0.0	22167.5592	5689.7702	NaN	NaN	0.2042	0.0157	0.8916	0.0151	0.0321	0.024	0.0214
0.0	0.0	0.0	18528.5592	8469.7702	NaN	NaN	0.3137	0.0163	0.8897	0.0155	0.0322	0.0247	0.0217
0.0	0.0	0.0	18727.5592	8276.7702	NaN	NaN	0.3065	0.0169	0.8873	0.016	0.0324	0.0254	0.0221
0.0	0.0	0.0	22950.5592	11214.7702	NaN	NaN	0.3283	0.0176	0.8856	0.0164	0.0322	0.026	0.0221
0.0	0.0	0.0	24457.5592	8963.7702	NaN	NaN	0.2682	0.018	0.8853	0.0167	0.0319	0.0261	0.022
0.0	0.0	0.0	22058.5592	13840.7702	NaN	NaN	0.3855	0.0183	0.8853	0.0169	0.0316	0.0263	0.0216
0.0	0.0	0.0	21647.5592	9280.7702	NaN	NaN	0.3001	0.0187	0.8836	0.0173	0.0318	0.0269	0.0216
0.0	0.0	0.0	19847.5592	12243.7702	NaN	NaN	0.3815	0.0188	0.8854	0.0173	0.0311	0.0264	0.021
0.0	0.0	0.0	22942.5592	9947.7702	NaN	NaN	0.3025	0.0191	0.8845	0.0177	0.0311	0.0267	0.0209
0.0	0.0	0.0	18126.5592	6627.7702	NaN	NaN	0.2677	0.019	0.8849	0.0177	0.031	0.0267	0.0206
0.0	0.0	0.0	24033.5592	10368.7702	NaN	NaN	0.3014	0.0189	0.8862	0.0177	0.0305	0.0265	0.0202
0.0	0.0	0.0	24077.5592	8284.7702	NaN	NaN	0.256	0.0189	0.885	0.0178	0.0311	0.0268	0.0204
0.0	0.0	0.0	18227.5592	11655.7702	NaN	NaN	0.39	0.0187	0.885	0.0178	0.0312	0.0269	0.0203
0.0	0.0	0.0	16740.5592	8329.7702	NaN	NaN	0.3323	0.0186	0.8837	0.0179	0.032	0.0272	0.0206
0.0	0.0	0.0	21891.5592	9275.7702	NaN	NaN	0.2976	0.0185	0.8839	0.0178	0.0321	0.0273	0.0204
0.0	0.0	0.0	18604.5592	7582.7702	NaN	NaN	0.2896	0.0182	0.8818	0.018	0.0334	0.0277	0.0208
0.0	0.0	0.0	17302.5592	10016.7702	NaN	NaN	0.3667	0.0177	0.8817	0.0178	0.0341	0.0278	0.0209
0.0	0.0	0.0	23277.5592	11212.7702	NaN	NaN	0.3251	0.0176	0.8792	0.018	0.0354	0.0282	0.0215
0.0	0.0	0.0	22063.5592	10126.7702	NaN	NaN	0.3146	0.0172	0.8793	0.0179	0.036	0.0282	0.0214
0.0	0.0	0.0	22576.5592	9758.7702	NaN	NaN	0.3018	0.0169	0.8799	0.0178	0.0361	0.0281	0.0212
0.0	0.0	0.0	20420.5592	8101.7702	NaN	NaN	0.2841	0.0165	0.8794	0.0177	0.0372	0.0277	0.0216
0.0	0.0	0.0	23226.5592	12167.7702	NaN	NaN	0.3438	0.0161	0.8788	0.0176	0.038	0.0277	0.0217
0.0	0.0	0.0	15898.5592	10464.7702	NaN	NaN	0.3969	0.0157	0.8799	0.0174	0.038	0.0272	0.0217
0.0	0.0	0.0	21722.5592	6878.7702	NaN	NaN	0.2405	0.0153	0.8817	0.0172	0.0376	0.0267	0.0215
0.0	0.0	0.0	21057.5592	7905.7702	NaN	NaN	0.273	0.015	0.8825	0.0171	0.0377	0.0261	0.0216
0.0	0.0	0.0	19426.5592	8970.7702	NaN	NaN	0.3159	0.0145	0.8856	0.0167	0.0367	0.0253	0.0211
0.0	0.0	0.0	22555.5592	9184.7702	NaN	NaN	0.2894	0.014	0.8888	0.0166	0.0358	0.024	0.0208
0.0	0.0	0.0	19001.5592	12723.7702	NaN	NaN	0.4011	0.0134	0.8935	0.0161	0.0343	0.0228	0.0198
0.0	0.0	0.0	22131.5592	11057.7702	NaN	NaN	0.3332	0.0132	0.8943	0.0164	0.0342	0.0221	0.0198
0.0	0.0	0.0	21680.5592	9716.7702	NaN	NaN	0.3095	0.0128	0.899	0.0158	0.0326	0.0211	0.0188
0.0	0.0	0.0	20228.5592	9225.7702	NaN	NaN	0.3132	0.0127	0.8999	0.0158	0.0323	0.0206	0.0186
0.0	0.0	0.0	17080.5592	8423.7702	NaN	NaN	0.3303	0.0124	0.9029	0.0155	0.0312	0.02	0.018
0.0	0.0	0.0	16701.5592	12258.7702	NaN	NaN	0.4233	0.012	0.9059	0.0151	0.0301	0.0195	0.0174
0.0	0.0	0.0	17601.5592	9723.7702	NaN	NaN	0.3559	0.0118	0.9067	0.0151	0.0298	0.0192	0.0174
0.0	0.0	0.0	18995.5592	10696.7702	NaN	NaN	0.3603	0.0115	0.9093	0.0147	0.0288	0.0188	0.0169
0.0	0.0	0.0	19909.5592	13158.7702	NaN	NaN	0.3979	0.0113	0.9106	0.0145	0.0284	0.0185	0.0167
0.0	0.0	0.0	19587.5592	7082.7702	NaN	NaN	0.2656	0.0109	0.913	0.0141	0.0276	0.0181	0.0162
0.0	0.0	0.0	16042.5592	12434.7702	NaN	NaN	0.4367	0.0106	0.9154	0.0137	0.0267	0.0178	0.0158
0.0	0.0	0.0	19874.5592	6726.7702	NaN	NaN	0.2529	0.0103	0.9173	0.0134	0.026	0.0175	0.0155
0.0	0.0	0.0	19219.5592	12003.7702	NaN	NaN	0.3844	0.0102	0.9187	0.0131	0.0254	0.0174	0.0152
0.0	0.0	0.0	18610.5592	9779.7702	NaN	NaN	0.3445	0.01	0.9208	0.0127	0.0246	0.0172	0.0147
0.0	0.0	0.0	22406.5592	8642.7702	NaN	NaN	0.2784	0.0098	0.9225	0.0124	0.0239	0.0169	0.0144
0.0	0.0	0.0	19793.5592	8142.7702	NaN	NaN	0.2915	0.0099	0.9218	0.0125	0.0242	0.0171	0.0145
0.0	0.0	0.0	20455.5592	11473.7702	NaN	NaN	0.3593	0.0098	0.923	0.0123	0.0238	0.0168	0.0143
0.0	0.0	0.0	21043.5592	7969.7702	NaN	NaN	0.2747	0.01	0.9225	0.0124	0.0239	0.0169	0.0143
0.0	0.0	0.0	21150.5592	8401.7702	NaN	NaN	0.2843	0.01	0.9238	0.0122	0.0234	0.0165	0.014
0.0	0.0	0.0	16840.5592	10670.7702	NaN	NaN	0.3879	0.0101	0.923	0.0123	0.0237	0.0166	0.0142
0.0	0.0	0.0	19080.5592	8445.7702	NaN	NaN	0.3068	0.0102	0.9229	0.0123	0.0238	0.0165	0.0142
0.0	0.0	0.0	20714.5592	13734.7702	NaN	NaN	0.3987	0.0102	0.9232	0.0122	0.0237	0.0165	0.0142
0.0	0.0	0.0	20843.5592	5441.7702	NaN	NaN	0.207	0.0105	0.9212	0.0123	0.0246	0.0171	0.0145
0.0	0.0	0.0	20625.5592	4480.7702	NaN	NaN	0.1785	0.0107	0.9198	0.0122	0.0252	0.0174	0.0147
0.0	0.0	0.0	19437.5592	10836.7702	NaN	NaN	0.358	0.011	0.9168	0.0122	0.0266	0.0181	0.0153
0.0	0.0	0.0	18083.5592	8133.7702	NaN	NaN	0.3102	0.0114	0.9125	0.0124	0.0286	0.019	0.0161
0.0	0.0	0.0	15760.5592	10393.7702	NaN	NaN	0.3974	0.0118	0.9093	0.0125	0.03	0.0198	0.0166
0.0	0.0	0.0	20698.5592	8511.7702	NaN	NaN	0.2914	0.0122	0.9048	0.0127	0.0321	0.0207	0.0175
0.0	0.0	0.0	18839.5592	8479.7702	NaN	NaN	0.3104	0.013	0.898	0.0132	0.0349	0.0221	0.0187
0.0	0.0	0.0	17327.5592	5783.7702	NaN	NaN	0.2503	0.0136	0.8937	0.0136	0.0367	0.023	0.0194
0.0	0.0	0.0	19530.5592	9514.7702	NaN	NaN	0.3276	0.0144	0.8877	0.0144	0.0392	0.0237	0.0206
0.0	0.0	0.0	16474.5592	11931.7702	NaN	NaN	0.42	0.0151	0.8831	0.015	0.0412	0.0244	0.0212
0.0	0.0	0.0	14995.5592	12006.7702	NaN	NaN	0.4447	0.0156	0.8819	0.0151	0.0419	0.0244	0.0211
0.0	0.0	0.0	15489.5592	7157.7702	NaN	NaN	0.3161	0.016	0.8813	0.0154	0.0423	0.0241	0.0209
0.0	0.0	0.0	19056.5592	11791.7702	NaN	NaN	0.3822	0.0164	0.8825	0.0157	0.0417	0.0234	0.0203
0.0	0.0	0.0	16618.5592	10880.7702	NaN	NaN	0.3957	0.0164	0.8881	0.0159	0.0386	0.0218	0.0191
0.0	0.0	0.0	20349.5592	10399.7702	NaN	NaN	0.3382	0.0157	0.8958	0.0156	0.0348	0.0202	0.018
0.0	0.0	0.0	17604.5592	8550.7702	NaN	NaN	0.3269	0.014	0.904	0.015	0.0311	0.0187	0.0171
0.0	0.0	0.0	15993.5592	7690.7702	NaN	NaN	0.3247	0.011	0.9189	0.0136	0.0255	0.0156	0.0154
0.0	0.0	0.0	19322.5592	11938.7702	NaN	NaN	0.3819	0.0099	0.9251	0.0131	0.0228	0.0143	0.0148
0.0	0.0	0.0	16722.5592	6643.7702	NaN	NaN	0.2843	0.0092	0.9305	0.0124	0.0208	0.0132	0.0139
0.0	0.0	0.0	20013.5592	8734.7702	NaN	NaN	0.3038	0.0085	0.9361	0.0117	0.0187	0.012	0.0131
0.0	0.0	0.0	18124.5592	9347.7702	NaN	NaN	0.3403	0.0078	0.9411	0.011	0.0169	0.0109	0.0124
0.0	0.0	0.0	20460.5592	7584.7702	NaN	NaN	0.2704	0.0073	0.9446	0.0104	0.0158	0.0101	0.0117
0.0	0.0	0.0	18399.5592	9881.7702	NaN	NaN	0.3494	0.0069	0.9473	0.01	0.015	0.0095	0.0112
0.0	0.0	0.0	19859.5592	10875.7702	NaN	NaN	0.3539	0.0066	0.9505	0.0095	0.014	0.0088	0.0106
0.0	0.0	0.0	21490.5592	8162.7702	NaN	NaN	0.2753	0.0064	0.9515	0.0093	0.0135	0.0086	0.0106
0.0	0.0	0.0	17204.5592	13297.7702	NaN	NaN	0.436	0.0064	0.9523	0.0092	0.0131	0.0084	0.0106
0.0	0.0	0.0	23020.5592	13389.7702	NaN	NaN	0.3677	0.0068	0.9512	0.0093	0.0132	0.0085	0.011
0.0	0.0	0.0	23261.5592	8465.7702	NaN	NaN	0.2668	0.0072	0.9495	0.0096	0.0136	0.0087	0.0115
0.0	0.0	0.0	19169.5592	9149.7702	NaN	NaN	0.3231	0.0077	0.9476	0.01	0.0141	0.0088	0.0119
0.0	0.0	0.0	21748.5592	8203.7702	NaN	NaN	0.2739	0.0082	0.9458	0.0103	0.0145	0.0089	0.0124
0.0	0.0	0.0	18730.5592	10229.7702	NaN	NaN	0.3532	0.0085	0.9449	0.0106	0.0147	0.0088	0.0126
0.0	0.0	0.0	21782.5592	10977.7702	NaN	NaN	0.3351	0.0087	0.9441	0.0107	0.0149	0.0088	0.0128
0.0	0.0	0.0	18428.5592	5712.7702	NaN	NaN	0.2366	0.0089	0.9435	0.0108	0.015	0.0088	0.013
0.0	0.0	0.0	18740.5592	10225.7702	NaN	NaN	0.353	0.009	0.9434	0.0109	0.015	0.0087	0.013
0.0	0.0	0.0	21433.5592	10096.7702	NaN	NaN	0.3202	0.0091	0.9434	0.0109	0.0149	0.0087	0.0131
0.0	0.0	0.0	19366.5592	11930.7702	NaN	NaN	0.3812	0.0091	0.9433	0.0109	0.015	0.0086	0.0131
0.0	0.0	0.0	19033.5592	12358.7702	NaN	NaN	0.3937	0.0092	0.9433	0.0108	0.0149	0.0086	0.0131
0.0	0.0	0.0	21245.5592	9930.7702	NaN	NaN	0.3185	0.0094	0.9432	0.0107	0.0149	0.0086	0.0132
0.0	0.0	0.0	17241.5592	11317.7702	NaN	NaN	0.3963	0.0095	0.9434	0.0106	0.0148	0.0085	0.0132
0.0	0.0	0.0	19015.5592	8246.7702	NaN	NaN	0.3025	0.0097	0.9432	0.0105	0.0147	0.0085	0.0134
0.0	0.0	0.0	17839.5592	8971.7702	NaN	NaN	0.3346	0.0099	0.943	0.0105	0.0147	0.0085	0.0135
0.0	0.0	0.0	23175.5592	8316.7702	NaN	NaN	0.2641	0.01	0.9432	0.0104	0.0146	0.0084	0.0135
0.0	0.0	0.0	17808.5592	6445.7702	NaN	NaN	0.2658	0.01	0.9432	0.0103	0.0146	0.0084	0.0135
0.0	0.0	0.0	16925.5592	9157.7702	NaN	NaN	0.3511	0.01	0.9439	0.0101	0.0143	0.0084	0.0133
0.0	0.0	0.0	16632.5592	7888.7702	NaN	NaN	0.3217	0.0099	0.9443	0.0099	0.0142	0.0084	0.0133
0.0	0.0	0.0	22101.5592	11994.7702	NaN	NaN	0.3518	0.0097	0.9449	0.0098	0.0142	0.0084	0.013
0.0	0.0	0.0	18721.5592	11887.7702	NaN	NaN	0.3884	0.0096	0.9451	0.0098	0.0141	0.0084	0.0129
0.0	0.0	0.0	18612.5592	7169.7702	NaN	NaN	0.2781	0.0096	0.9455	0.0098	0.0141	0.0084	0.0126
0.0	0.0	0.0	20281.5592	10514.7702	NaN	NaN	0.3414	0.0096	0.9455	0.0097	0.0141	0.0084	0.0126
0.0	0.0	0.0	17365.5592	7152.7702	NaN	NaN	0.2917	0.0094	0.9458	0.0097	0.0142	0.0085	0.0124
0.0	0.0	0.0	18426.5592	9869.7702	NaN	NaN	0.3488	0.0094	0.9462	0.0097	0.0141	0.0084	0.0123
0.0	0.0	0.0	19023.5592	7485.7702	NaN	NaN	0.2824	0.0092	0.9466	0.0096	0.014	0.0084	0.0122
0.0	0.0	0.0	19112.5592	8333.7702	NaN	NaN	0.3036	0.009	0.947	0.0096	0.014	0.0085	0.012
0.0	0.0	0.0	18745.5592	12782.7702	NaN	NaN	0.4054	0.0087	0.9478	0.0095	0.0139	0.0084	0.0117
0.0	0.0	0.0	20188.5592	13155.7702	NaN	NaN	0.3945	0.0084	0.9489	0.0093	0.0137	0.0084	0.0113
0.0	0.0	0.0	21257.5592	10004.7702	NaN	NaN	0.32	0.0083	0.9494	0.0093	0.0137	0.0084	0.011
0.0	0.0	0.0	19548.5592	6003.7702	NaN	NaN	0.235	0.0081	0.9499	0.0092	0.0136	0.0084	0.0107
0.0	0.0	0.0	18588.5592	12350.7702	NaN	NaN	0.3992	0.008	0.9505	0.0091	0.0135	0.0084	0.0105
0.0	0.0	0.0	17954.5592	5758.7702	NaN	NaN	0.2428	0.0079	0.9507	0.009	0.0135	0.0084	0.0103
0.0	0.0	0.0	20088.5592	5975.7702	NaN	NaN	0.2293	0.0079	0.951	0.009	0.0135	0.0084	0.0102
0.0	0.0	0.0	18577.5592	8047.7702	NaN	NaN	0.3023	0.0078	0.951	0.009	0.0136	0.0085	0.0101
0.0	0.0	0.0	19939.5592	7512.7702	NaN	NaN	0.2737	0.0078	0.9512	0.0089	0.0136	0.0085	0.01
0.0	0.0	0.0	18494.5592	8912.7702	NaN	NaN	0.3252	0.0077	0.9516	0.0088	0.0135	0.0084	0.0099
0.0	0.0	0.0	17823.5592	5863.7702	NaN	NaN	0.2475	0.0078	0.9512	0.0089	0.0136	0.0085	0.01
0.0	0.0	0.0	20116.5592	10013.7702	NaN	NaN	0.3323	0.0077	0.9512	0.0089	0.0137	0.0085	0.0099
0.0	0.0	0.0	17644.5592	8428.7702	NaN	NaN	0.3233	0.0077	0.9514	0.0088	0.0137	0.0085	0.0099
0.0	0.0	0.0	17802.5592	8589.7702	NaN	NaN	0.3255	0.0077	0.9511	0.0089	0.0138	0.0086	0.0099
0.0	0.0	0.0	17525.5592	8985.7702	NaN	NaN	0.3389	0.0078	0.9507	0.0089	0.0139	0.0087	0.01
0.0	0.0	0.0	17575.5592	8454.7702	NaN	NaN	0.3248	0.0079	0.9502	0.009	0.014	0.0088	0.0102
0.0	0.0	0.0	24113.5592	8844.7702	NaN	NaN	0.2684	0.008	0.95	0.009	0.014	0.0088	0.0102
0.0	0.0	0.0	21073.5592	8513.7702	NaN	NaN	0.2878	0.008	0.9494	0.009	0.0142	0.0089	0.0105
0.0	0.0	0.0	18404.5592	9446.7702	NaN	NaN	0.3392	0.0082	0.9486	0.0091	0.0144	0.009	0.0106
0.0	0.0	0.0	20550.5592	13213.7702	NaN	NaN	0.3914	0.0083	0.9487	0.009	0.0143	0.009	0.0108
0.0	0.0	0.0	20153.5592	6420.7702	NaN	NaN	0.2416	0.0085	0.948	0.0091	0.0144	0.009	0.011
0.0	0.0	0.0	21284.5592	11157.7702	NaN	NaN	0.3439	0.0086	0.9476	0.0092	0.0145	0.0091	0.0111
0.0	0.0	0.0	20393.5592	10413.7702	NaN	NaN	0.338	0.0087	0.9473	0.0092	0.0145	0.0091	0.0112
0.0	0.0	0.0	17290.5592	7378.7702	NaN	NaN	0.2991	0.0088	0.947	0.0092	0.0146	0.0091	0.0113
0.0	0.0	0.0	21442.5592	6776.7702	NaN	NaN	0.2401	0.0089	0.947	0.0092	0.0145	0.0091	0.0114
0.0	0.0	0.0	17827.5592	8972.7702	NaN	NaN	0.3348	0.009	0.9472	0.009	0.0144	0.009	0.0114
0.0	0.0	0.0	21097.5592	10455.7702	NaN	NaN	0.3314	0.0089	0.9478	0.0088	0.0143	0.0089	0.0114
0.0	0.0	0.0	16900.5592	10671.7702	NaN	NaN	0.387	0.0089	0.9478	0.0087	0.0142	0.0089	0.0115
0.0	0.0	0.0	19624.5592	6218.7702	NaN	NaN	0.2406	0.0089	0.9477	0.0087	0.0143	0.0089	0.0115
0.0	0.0	0.0	16959.5592	10352.7702	NaN	NaN	0.3791	0.009	0.9473	0.0087	0.0144	0.0089	0.0117
0.0	0.0	0.0	17438.5592	9866.7702	NaN	NaN	0.3613	0.0089	0.9475	0.0087	0.0144	0.0089	0.0116
0.0	0.0	0.0	17326.5592	8721.7702	NaN	NaN	0.3348	0.009	0.9473	0.0088	0.0144	0.0089	0.0117
0.0	0.0	0.0	19214.5592	9546.7702	NaN	NaN	0.3319	0.0091	0.9471	0.0089	0.0144	0.0088	0.0117
0.0	0.0	0.0	21146.5592	14302.7702	NaN	NaN	0.4035	0.009	0.9471	0.0089	0.0144	0.0088	0.0117
0.0	0.0	0.0	17491.5592	11576.7702	NaN	NaN	0.3983	0.009	0.9471	0.009	0.0145	0.0087	0.0116
0.0	0.0	0.0	20859.5592	9616.7702	NaN	NaN	0.3155	0.0091	0.9471	0.0091	0.0144	0.0087	0.0116
0.0	0.0	0.0	17485.5592	7944.7702	NaN	NaN	0.3124	0.0091	0.9465	0.0093	0.0146	0.0087	0.0117
0.0	0.0	0.0	18498.5592	8130.7702	NaN	NaN	0.3053	0.0091	0.9464	0.0094	0.0146	0.0087	0.0117
0.0	0.0	0.0	21229.5592	9727.7702	NaN	NaN	0.3142	0.0092	0.9463	0.0094	0.0146	0.0086	0.0118
0.0	0.0	0.0	19928.5592	8476.7702	NaN	NaN	0.2984	0.0092	0.9461	0.0095	0.0147	0.0086	0.0118
0.0	0.0	0.0	20149.5592	12274.7702	NaN	NaN	0.3786	0.0092	0.9461	0.0096	0.0147	0.0086	0.0118
0.0	0.0	0.0	19063.5592	11779.7702	NaN	NaN	0.3819	0.0089	0.9472	0.0095	0.0144	0.0085	0.0115
0.0	0.0	0.0	20913.5592	11285.7702	NaN	NaN	0.3505	0.0088	0.9477	0.0094	0.0143	0.0085	0.0113
0.0	0.0	0.0	18033.5592	9941.7702	NaN	NaN	0.3554	0.0087	0.9483	0.0094	0.0141	0.0084	0.0111
0.0	0.0	0.0	18934.5592	9104.7702	NaN	NaN	0.3247	0.0086	0.9488	0.0093	0.0139	0.0084	0.0109
0.0	0.0	0.0	16975.5592	8360.7702	NaN	NaN	0.33	0.0085	0.9491	0.0092	0.0139	0.0084	0.0109
0.0	0.0	0.0	20182.5592	9039.7702	NaN	NaN	0.3093	0.0084	0.9497	0.0091	0.0137	0.0084	0.0108
0.0	0.0	0.0	21462.5592	8315.7702	NaN	NaN	0.2793	0.0083	0.9497	0.009	0.0137	0.0084	0.0108
0.0	0.0	0.0	21274.5592	9773.7702	NaN	NaN	0.3148	0.0083	0.95	0.0089	0.0137	0.0084	0.0106
0.0	0.0	0.0	20837.5592	9934.7702	NaN	NaN	0.3228	0.0081	0.9506	0.0088	0.0137	0.0084	0.0104
0.0	0.0	0.0	17736.5592	10369.7702	NaN	NaN	0.3689	0.0079	0.9512	0.0087	0.0137	0.0084	0.0101
0.0	0.0	0.0	17592.5592	8774.7702	NaN	NaN	0.3328	0.0078	0.9517	0.0087	0.0135	0.0084	0.0098
0.0	0.0	0.0	16573.5592	10632.7702	NaN	NaN	0.3908	0.0076	0.9522	0.0086	0.0135	0.0085	0.0096
0.0	0.0	0.0	16199.5592	11430.7702	NaN	NaN	0.4137	0.0075	0.9521	0.0087	0.0136	0.0087	0.0095
0.0	0.0	0.0	17924.5592	13922.7702	NaN	NaN	0.4372	0.0074	0.9519	0.0089	0.0137	0.0088	0.0094
0.0	0.0	0.0	19107.5592	9187.7702	NaN	NaN	0.3247	0.0073	0.9519	0.009	0.0137	0.0089	0.0092
0.0	0.0	0.0	20412.5592	7771.7702	NaN	NaN	0.2757	0.0073	0.9515	0.0092	0.0139	0.009	0.0092
0.0	0.0	0.0	15447.5592	10401.7702	NaN	NaN	0.4024	0.0072	0.9507	0.0094	0.0142	0.0091	0.0094
0.0	0.0	0.0	17576.5592	10324.7702	NaN	NaN	0.37	0.0072	0.9509	0.0095	0.0142	0.0091	0.0093
0.0	0.0	0.0	20911.5592	9249.7702	NaN	NaN	0.3067	0.0072	0.9508	0.0095	0.0142	0.0091	0.0092
0.0	0.0	0.0	19511.5592	10852.7702	NaN	NaN	0.3574	0.0072	0.9512	0.0095	0.014	0.009	0.0091
0.0	0.0	0.0	16295.5592	10093.7702	NaN	NaN	0.3825	0.0074	0.9509	0.0095	0.014	0.0091	0.0091
0.0	0.0	0.0	21691.5592	6358.7702	NaN	NaN	0.2267	0.0074	0.9513	0.0093	0.0138	0.0091	0.0091
0.0	0.0	0.0	22411.5592	14202.7702	NaN	NaN	0.3879	0.0075	0.9504	0.0095	0.014	0.0093	0.0094
0.0	0.0	0.0	18503.5592	10155.7702	NaN	NaN	0.3544	0.0076	0.951	0.0092	0.0138	0.0092	0.0092
0.0	0.0	0.0	18854.5592	8459.7702	NaN	NaN	0.3097	0.0078	0.951	0.0092	0.0136	0.0092	0.0092
0.0	0.0	0.0	18854.5592	3980.7702	NaN	NaN	0.1743	0.008	0.9508	0.0091	0.0135	0.0092	0.0093
0.0	0.0	0.0	17244.5592	10557.7702	NaN	NaN	0.3797	0.0079	0.9513	0.009	0.0134	0.0091	0.0093
0.0	0.0	0.0	20583.5592	6945.7702	NaN	NaN	0.2523	0.0078	0.9512	0.009	0.0135	0.0092	0.0094
0.0	0.0	0.0	22302.5592	10315.7702	NaN	NaN	0.3163	0.0075	0.9514	0.009	0.0136	0.0091	0.0094
0.0	0.0	0.0	18363.5592	9792.7702	NaN	NaN	0.3478	0.0074	0.9519	0.009	0.0135	0.009	0.0092
0.0	0.0	0.0	18106.5592	6392.7702	NaN	NaN	0.2609	0.0073	0.952	0.009	0.0135	0.0089	0.0092
0.0	0.0	0.0	18788.5592	9713.7702	NaN	NaN	0.3408	0.0073	0.9523	0.009	0.0134	0.0089	0.0092
0.0	0.0	0.0	20411.5592	8283.7702	NaN	NaN	0.2887	0.0073	0.9519	0.0092	0.0135	0.0088	0.0093
0.0	0.0	0.0	22397.5592	8897.7702	NaN	NaN	0.2843	0.0073	0.9514	0.0094	0.0137	0.0088	0.0094
0.0	0.0	0.0	21461.5592	11042.7702	NaN	NaN	0.3397	0.0073	0.9507	0.0098	0.0139	0.0088	0.0095
0.0	0.0	0.0	21888.5592	9059.7702	NaN	NaN	0.2927	0.0075	0.949	0.0103	0.0145	0.0089	0.01
0.0	0.0	0.0	17686.5592	11673.7702	NaN	NaN	0.3976	0.0076	0.9475	0.0107	0.015	0.0089	0.0103
0.0	0.0	0.0	15862.5592	12296.7702	NaN	NaN	0.4367	0.0077	0.9459	0.0111	0.0156	0.009	0.0106
0.0	0.0	0.0	19940.5592	10203.7702	NaN	NaN	0.3385	0.008	0.9448	0.0114	0.0159	0.0091	0.0109
0.0	0.0	0.0	18965.5592	10837.7702	NaN	NaN	0.3636	0.0083	0.943	0.0117	0.0161	0.0095	0.0114
0.0	0.0	0.0	15752.5592	10339.7702	NaN	NaN	0.3963	0.0087	0.9415	0.0118	0.0164	0.0098	0.0118
0.0	0.0	0.0	16657.5592	15063.7702	NaN	NaN	0.4749	0.0091	0.9407	0.0117	0.0164	0.0101	0.012
0.0	0.0	0.0	15594.5592	8605.7702	NaN	NaN	0.3556	0.0094	0.9399	0.0117	0.0165	0.0104	0.0121
0.0	0.0	0.0	17307.5592	13521.7702	NaN	NaN	0.4386	0.0097	0.9388	0.0118	0.0166	0.0105	0.0125
0.0	0.0	0.0	22050.5592	10677.7702	NaN	NaN	0.3263	0.0102	0.9362	0.0122	0.0173	0.0109	0.0132
0.0	0.0	0.0	20698.5592	6477.7702	NaN	NaN	0.2384	0.0108	0.9343	0.0123	0.0175	0.0113	0.0138
0.0	0.0	0.0	32274.5592	9569.7702	NaN	NaN	0.2287	0.012	0.9294	0.0131	0.0185	0.0118	0.0151
0.0	0.0	0.0	18718.5592	8469.7702	NaN	NaN	0.3115	0.0165	0.9212	0.0144	0.0189	0.0125	0.0165
0.0	0.0	0.0	8315.5592	10187.7702	NaN	NaN	0.5506	0.0331	0.8974	0.0173	0.0188	0.014	0.0196
0.0	0.0	0.0	5645.5592	10721.7702	NaN	NaN	0.6551	0.0554	0.866	0.0213	0.0203	0.0161	0.0209
0.0	0.0	0.0	2608.5592	11898.7702	NaN	NaN	0.8202	0.0512	0.8657	0.0218	0.022	0.016	0.0233
0.0	0.0	0.0	2035.5592	13972.7702	NaN	NaN	0.8728	0.0383	0.8821	0.02	0.0219	0.0149	0.0228
0.0	0.0	0.0	12772.5592	9791.7702	NaN	NaN	0.4339	0.0277	0.8952	0.0188	0.0226	0.0143	0.0214
0.0	0.0	0.0	4250.5592	8807.7702	NaN	NaN	0.6745	0.0235	0.9037	0.0166	0.0223	0.0141	0.0199
0.0	0.0	0.0	7953.5592	11259.7702	NaN	NaN	0.586	0.0195	0.9078	0.0158	0.0232	0.0142	0.0194
0.0	0.0	0.0	5291.5592	12884.7702	NaN	NaN	0.7089	0.0194	0.9092	0.0149	0.0226	0.0143	0.0196
0.0	0.0	0.0	17627.5592	9725.7702	NaN	NaN	0.3556	0.0184	0.9116	0.0146	0.0223	0.0143	0.0187
0.0	0.0	0.0	17674.5592	10497.7702	NaN	NaN	0.3726	0.0183	0.914	0.0142	0.0214	0.0143	0.0178
0.0	0.0	0.0	20701.5592	7577.7702	NaN	NaN	0.268	0.0176	0.9165	0.0139	0.0209	0.0142	0.0168
0.0	0.0	0.0	19581.5592	7438.7702	NaN	NaN	0.2753	0.0169	0.9169	0.014	0.0214	0.0143	0.0166
0.0	0.0	0.0	20799.5592	8871.7702	NaN	NaN	0.299	0.0163	0.9182	0.0138	0.0213	0.014	0.0164
0.0	0.0	0.0	18920.5592	8432.7702	NaN	NaN	0.3083	0.0157	0.9179	0.014	0.022	0.014	0.0165
0.0	0.0	0.0	21376.5592	9375.7702	NaN	NaN	0.3049	0.0152	0.9179	0.014	0.0223	0.014	0.0165
0.0	0.0	0.0	16590.5592	9780.7702	NaN	NaN	0.3709	0.015	0.9163	0.0143	0.0233	0.0144	0.0168
0.0	0.0	0.0	21679.5592	9423.7702	NaN	NaN	0.303	0.015	0.9145	0.0147	0.024	0.0148	0.017
0.0	0.0	0.0	18204.5592	9378.7702	NaN	NaN	0.34	0.015	0.9136	0.0149	0.0245	0.0151	0.0169
0.0	0.0	0.0	21049.5592	9895.7702	NaN	NaN	0.3198	0.0151	0.9122	0.0152	0.0251	0.0155	0.0169
0.0	0.0	0.0	19408.5592	7177.7702	NaN	NaN	0.27	0.0151	0.9112	0.0155	0.0256	0.0156	0.017
0.0	0.0	0.0	22178.5592	10131.7702	NaN	NaN	0.3136	0.0149	0.9116	0.0155	0.0257	0.0156	0.0167
0.0	0.0	0.0	21162.5592	7106.7702	NaN	NaN	0.2514	0.0147	0.9125	0.0155	0.0255	0.0154	0.0164
0.0	0.0	0.0	19573.5592	9719.7702	NaN	NaN	0.3318	0.0141	0.9166	0.0149	0.0242	0.0147	0.0156
0.0	0.0	0.0	20263.5592	10105.7702	NaN	NaN	0.3328	0.0135	0.9196	0.0145	0.0231	0.0142	0.0151
0.0	0.0	0.0	17974.5592	10538.7702	NaN	NaN	0.3696	0.0126	0.9239	0.014	0.0217	0.0134	0.0144
0.0	0.0	0.0	21241.5592	12522.7702	NaN	NaN	0.3709	0.0119	0.9269	0.0135	0.0208	0.013	0.0139
0.0	0.0	0.0	22558.5592	8352.7702	NaN	NaN	0.2702	0.0111	0.9309	0.0129	0.0197	0.0123	0.013
0.0	0.0	0.0	19718.5592	8359.7702	NaN	NaN	0.2977	0.0106	0.9334	0.0124	0.0192	0.0119	0.0124
0.0	0.0	0.0	17066.5592	6646.7702	NaN	NaN	0.2803	0.0101	0.9361	0.012	0.0185	0.0115	0.0119
0.0	0.0	0.0	19458.5592	9837.7702	NaN	NaN	0.3358	0.0098	0.938	0.0116	0.0181	0.0111	0.0115
0.0	0.0	0.0	20055.5592	7902.7702	NaN	NaN	0.2827	0.0097	0.9383	0.0114	0.0182	0.011	0.0114
0.0	0.0	0.0	14091.5592	12795.7702	NaN	NaN	0.4759	0.0098	0.9385	0.0112	0.0182	0.0109	0.0113
0.0	0.0	0.0	18546.5592	10280.7702	NaN	NaN	0.3566	0.0099	0.9378	0.0113	0.0185	0.011	0.0115
0.0	0.0	0.0	20937.5592	7529.7702	NaN	NaN	0.2645	0.0101	0.9372	0.0112	0.0187	0.0111	0.0118
0.0	0.0	0.0	18969.5592	9824.7702	NaN	NaN	0.3412	0.0102	0.9365	0.0111	0.0189	0.0112	0.012
0.0	0.0	0.0	20832.5592	13566.7702	NaN	NaN	0.3944	0.0103	0.936	0.0111	0.019	0.0113	0.0123
0.0	0.0	0.0	20056.5592	10942.7702	NaN	NaN	0.353	0.0103	0.9351	0.011	0.0194	0.0116	0.0126
0.0	0.0	0.0	17770.5592	9852.7702	NaN	NaN	0.3567	0.0103	0.9345	0.011	0.0198	0.0117	0.0126
0.0	0.0	0.0	19653.5592	14076.7702	NaN	NaN	0.4173	0.0103	0.9332	0.0111	0.0203	0.0121	0.013
0.0	0.0	0.0	20095.5592	10307.7702	NaN	NaN	0.339	0.0104	0.9325	0.0111	0.0207	0.0123	0.013
0.0	0.0	0.0	21397.5592	8097.7702	NaN	NaN	0.2745	0.0105	0.9322	0.0111	0.0208	0.0125	0.0129
0.0	0.0	0.0	18336.5592	6526.7702	NaN	NaN	0.2625	0.0106	0.9312	0.0113	0.0211	0.0128	0.013
0.0	0.0	0.0	19105.5592	7059.7702	NaN	NaN	0.2698	0.0108	0.9298	0.0115	0.0216	0.0132	0.0132
0.0	0.0	0.0	20035.5592	7774.7702	NaN	NaN	0.2796	0.0109	0.9285	0.0117	0.0221	0.0135	0.0133
0.0	0.0	0.0	22262.5592	11606.7702	NaN	NaN	0.3427	0.0109	0.9275	0.012	0.0225	0.0138	0.0133
0.0	0.0	0.0	20115.5592	7629.7702	NaN	NaN	0.275	0.011	0.9252	0.0124	0.0235	0.0142	0.0136
0.0	0.0	0.0	17467.5592	8902.7702	NaN	NaN	0.3376	0.0109	0.9238	0.0128	0.0241	0.0146	0.0138
0.0	0.0	0.0	22165.5592	10771.7702	NaN	NaN	0.327	0.0107	0.9222	0.0132	0.0248	0.015	0.0141
0.0	0.0	0.0	19694.5592	9250.7702	NaN	NaN	0.3196	0.0105	0.9214	0.0134	0.0252	0.0154	0.0142
0.0	0.0	0.0	20066.5592	8244.7702	NaN	NaN	0.2912	0.0102	0.921	0.0134	0.0255	0.0156	0.0143
0.0	0.0	0.0	18679.5592	8470.7702	NaN	NaN	0.312	0.0099	0.9207	0.0135	0.0256	0.0158	0.0144
0.0	0.0	0.0	20294.5592	6079.7702	NaN	NaN	0.2305	0.0097	0.9205	0.0135	0.0257	0.016	0.0146
0.0	0.0	0.0	19138.5592	9302.7702	NaN	NaN	0.3271	0.0096	0.921	0.0134	0.0256	0.016	0.0146
0.0	0.0	0.0	14398.5592	8176.7702	NaN	NaN	0.3622	0.0095	0.9208	0.0134	0.0257	0.016	0.0147
0.0	0.0	0.0	18096.5592	7756.7702	NaN	NaN	0.3	0.0095	0.92	0.0134	0.026	0.0161	0.015
0.0	0.0	0.0	18691.5592	10499.7702	NaN	NaN	0.3597	0.0095	0.9198	0.0133	0.026	0.0162	0.0152
0.0	0.0	0.0	19894.5592	9205.7702	NaN	NaN	0.3163	0.0096	0.9193	0.0132	0.0261	0.0163	0.0154
0.0	0.0	0.0	20827.5592	11235.7702	NaN	NaN	0.3504	0.0096	0.9196	0.013	0.0259	0.0163	0.0155
0.0	0.0	0.0	17403.5592	10515.7702	NaN	NaN	0.3766	0.0099	0.918	0.013	0.0264	0.0168	0.0159
0.0	0.0	0.0	19256.5592	5975.7702	NaN	NaN	0.2368	0.0102	0.9168	0.013	0.0267	0.0171	0.0162
0.0	0.0	0.0	18308.5592	15788.7702	NaN	NaN	0.4631	0.0108	0.9148	0.0129	0.0271	0.0177	0.0166
0.0	0.0	0.0	19937.5592	8061.7702	NaN	NaN	0.2879	0.0117	0.9106	0.0133	0.0284	0.0187	0.0174
0.0	0.0	0.0	18299.5592	11164.7702	NaN	NaN	0.3789	0.0129	0.9061	0.0137	0.0295	0.0198	0.018
0.0	0.0	0.0	16532.5592	10433.7702	NaN	NaN	0.3869	0.0144	0.9006	0.0142	0.0308	0.0211	0.0189
0.0	0.0	0.0	21159.5592	12577.7702	NaN	NaN	0.3728	0.0164	0.8936	0.015	0.0324	0.0226	0.02
0.0	0.0	0.0	16875.5592	6989.7702	NaN	NaN	0.2929	0.0189	0.886	0.0161	0.0337	0.0242	0.0211
0.0	0.0	0.0	20636.5592	9578.7702	NaN	NaN	0.317	0.0223	0.8771	0.0176	0.0348	0.0258	0.0224
0.0	0.0	0.0	19931.5592	13073.7702	NaN	NaN	0.3961	0.0262	0.8675	0.0197	0.0361	0.0276	0.0229
0.0	0.0	0.0	22190.5592	8723.7702	NaN	NaN	0.2822	0.0283	0.8665	0.021	0.0346	0.0276	0.022
0.0	0.0	0.0	19076.5592	10291.7702	NaN	NaN	0.3504	0.0291	0.8651	0.022	0.0341	0.028	0.0218
0.0	0.0	0.0	18011.5592	9786.7702	NaN	NaN	0.3521	0.0286	0.8664	0.0222	0.033	0.0282	0.0215
0.0	0.0	0.0	18830.5592	5906.7702	NaN	NaN	0.2388	0.0282	0.8658	0.0226	0.0324	0.0291	0.0219
0.0	0.0	0.0	16647.5592	4602.7702	NaN	NaN	0.2166	0.0278	0.8689	0.0219	0.0317	0.0284	0.0213
0.0	0.0	0.0	18360.5592	7963.7702	NaN	NaN	0.3025	0.0289	0.8659	0.0223	0.0325	0.0291	0.0213
0.0	0.0	0.0	14772.5592	8154.7702	NaN	NaN	0.3557	0.0307	0.8605	0.0228	0.0338	0.0306	0.0217
0.0	0.0	0.0	18113.5592	11798.7702	NaN	NaN	0.3944	0.0314	0.8586	0.0232	0.034	0.0309	0.0219
0.0	0.0	0.0	21397.5592	10235.7702	NaN	NaN	0.3236	0.0313	0.8581	0.0237	0.0338	0.0308	0.0223
0.0	0.0	0.0	14859.5592	9093.7702	NaN	NaN	0.3796	0.0314	0.8586	0.0238	0.0338	0.0304	0.0221
0.0	0.0	0.0	21938.5592	11406.7702	NaN	NaN	0.3421	0.0313	0.8587	0.0239	0.0337	0.0302	0.0221
0.0	0.0	0.0	22932.5592	7570.7702	NaN	NaN	0.2482	0.0312	0.8591	0.0238	0.0336	0.0301	0.0222
0.0	0.0	0.0	18803.5592	10271.7702	NaN	NaN	0.3533	0.031	0.8602	0.0237	0.0334	0.0296	0.0221
0.0	0.0	0.0	18983.5592	11687.7702	NaN	NaN	0.3811	0.031	0.86	0.0236	0.0333	0.0297	0.0224
0.0	0.0	0.0	14299.5592	11642.7702	NaN	NaN	0.4488	0.0309	0.8607	0.0235	0.0331	0.0295	0.0224
0.0	0.0	0.0	20265.5592	7057.7702	NaN	NaN	0.2583	0.0308	0.861	0.0233	0.0329	0.0294	0.0225
0.0	0.0	0.0	18588.5592	7150.7702	NaN	NaN	0.2778	0.0309	0.861	0.0232	0.0328	0.0294	0.0227
0.0	0.0	0.0	20044.5592	11723.7702	NaN	NaN	0.369	0.031	0.8607	0.023	0.0328	0.0296	0.0229
0.0	0.0	0.0	21094.5592	10686.7702	NaN	NaN	0.3363	0.0314	0.859	0.0229	0.0332	0.0301	0.0233
0.0	0.0	0.0	17028.5592	10707.7702	NaN	NaN	0.3861	0.0318	0.858	0.0228	0.0335	0.0303	0.0236
0.0	0.0	0.0	16313.5592	10789.7702	NaN	NaN	0.3981	0.0322	0.8563	0.0227	0.034	0.0307	0.024
0.0	0.0	0.0	16139.5592	7175.7702	NaN	NaN	0.3078	0.0328	0.8533	0.0226	0.0349	0.0314	0.0249
0.0	0.0	0.0	16107.5592	8728.7702	NaN	NaN	0.3515	0.0332	0.8509	0.0222	0.0359	0.032	0.0259
0.0	0.0	0.0	21864.5592	8974.7702	NaN	NaN	0.291	0.0332	0.8477	0.022	0.0375	0.0321	0.0274
0.0	0.0	0.0	16649.5592	6942.7702	NaN	NaN	0.2943	0.0335	0.8438	0.022	0.0396	0.0323	0.0289
0.0	0.0	0.0	19608.5592	9745.7702	NaN	NaN	0.332	0.0318	0.844	0.022	0.0408	0.0312	0.0302
0.0	0.0	0.0	19400.5592	7228.7702	NaN	NaN	0.2715	0.0274	0.8506	0.0213	0.0408	0.0282	0.0317
0.0	0.0	0.0	26930.5592	9596.7702	NaN	NaN	0.2627	0.0247	0.8561	0.0208	0.0406	0.026	0.0317
0.0	0.0	0.0	18961.5592	5343.7702	NaN	NaN	0.2199	0.0227	0.8603	0.0207	0.041	0.0241	0.0313
0.0	0.0	0.0	18342.5592	8078.7702	NaN	NaN	0.3058	0.0219	0.8635	0.02	0.0413	0.0235	0.0297
0.0	0.0	0.0	17653.5592	8024.7702	NaN	NaN	0.3125	0.0218	0.8629	0.0201	0.0426	0.0236	0.029
0.0	0.0	0.0	21013.5592	6747.7702	NaN	NaN	0.2431	0.0221	0.8608	0.0201	0.0445	0.0241	0.0284
0.0	0.0	0.0	14870.5592	10677.7702	NaN	NaN	0.4179	0.0233	0.8562	0.0204	0.0471	0.0249	0.028
0.0	0.0	0.0	17217.5592	10735.7702	NaN	NaN	0.3841	0.0243	0.8526	0.0207	0.0485	0.0262	0.0277
0.0	0.0	0.0	20978.5592	6759.7702	NaN	NaN	0.2437	0.0249	0.8494	0.0212	0.0501	0.0267	0.0277
0.0	0.0	0.0	19878.5592	13908.7702	NaN	NaN	0.4117	0.0247	0.8518	0.021	0.0489	0.027	0.0266
0.0	0.0	0.0	17671.5592	11091.7702	NaN	NaN	0.3856	0.0246	0.8543	0.0213	0.0473	0.0271	0.0254
0.0	0.0	0.0	20277.5592	12679.7702	NaN	NaN	0.3847	0.0245	0.8565	0.0213	0.0459	0.0271	0.0247
0.0	0.0	0.0	17764.5592	12548.7702	NaN	NaN	0.414	0.0251	0.859	0.021	0.0445	0.0269	0.0234
0.0	0.0	0.0	18726.5592	6899.7702	NaN	NaN	0.2692	0.0256	0.8631	0.0206	0.0417	0.0268	0.0222
0.0	0.0	0.0	20590.5592	8330.7702	NaN	NaN	0.288	0.0264	0.8642	0.0209	0.0401	0.0267	0.0216
0.0	0.0	0.0	17855.5592	9889.7702	NaN	NaN	0.3564	0.0271	0.8655	0.0214	0.0379	0.0267	0.0213
0.0	0.0	0.0	16971.5592	8260.7702	NaN	NaN	0.3274	0.0282	0.8657	0.0221	0.0361	0.0267	0.0212
0.0	0.0	0.0	20133.5592	8818.7702	NaN	NaN	0.3046	0.0288	0.8651	0.0228	0.0348	0.027	0.0215
0.0	0.0	0.0	16195.5592	9721.7702	NaN	NaN	0.3751	0.0293	0.8647	0.0231	0.0338	0.0274	0.0218
0.0	0.0	0.0	17318.5592	8526.7702	NaN	NaN	0.3299	0.0297	0.8637	0.0231	0.0332	0.0282	0.0221
0.0	0.0	0.0	23886.5592	7140.7702	NaN	NaN	0.2301	0.0305	0.8609	0.0232	0.0332	0.0295	0.0227
0.0	0.0	0.0	19039.5592	10900.7702	NaN	NaN	0.3641	0.0309	0.8602	0.023	0.0329	0.0302	0.0228
0.0	0.0	0.0	17266.5592	10205.7702	NaN	NaN	0.3715	0.0312	0.8598	0.023	0.0326	0.0305	0.0228
0.0	0.0	0.0	17801.5592	11932.7702	NaN	NaN	0.4013	0.0313	0.8597	0.0231	0.0323	0.0306	0.0229
0.0	0.0	0.0	16122.5592	7060.7702	NaN	NaN	0.3046	0.0313	0.8595	0.0232	0.0321	0.0308	0.023
0.0	0.0	0.0	16011.5592	8610.7702	NaN	NaN	0.3497	0.0314	0.8595	0.0232	0.0321	0.0307	0.023
0.0	0.0	0.0	19888.5592	9810.7702	NaN	NaN	0.3303	0.0315	0.8587	0.0234	0.0323	0.0311	0.0231
0.0	0.0	0.0	17610.5592	7768.7702	NaN	NaN	0.3061	0.0317	0.8581	0.0235	0.0323	0.0312	0.0232
0.0	0.0	0.0	18644.5592	9390.7702	NaN	NaN	0.335	0.0318	0.8577	0.0236	0.0324	0.0313	0.0232
0.0	0.0	0.0	19444.5592	9299.7702	NaN	NaN	0.3235	0.032	0.8569	0.0237	0.0325	0.0315	0.0233
0.0	0.0	0.0	14876.5592	11451.7702	NaN	NaN	0.435	0.0324	0.856	0.0239	0.0327	0.0316	0.0234
0.0	0.0	0.0	21218.5592	8483.7702	NaN	NaN	0.2856	0.0329	0.8542	0.0243	0.0331	0.0319	0.0237
0.0	0.0	0.0	20716.5592	11246.7702	NaN	NaN	0.3519	0.0333	0.8529	0.0246	0.0333	0.032	0.0238
0.0	0.0	0.0	17241.5592	13099.7702	NaN	NaN	0.4317	0.0334	0.8525	0.0247	0.0334	0.032	0.0239
0.0	0.0	0.0	16074.5592	10577.7702	NaN	NaN	0.3969	0.0336	0.8518	0.0249	0.0337	0.032	0.024
0.0	0.0	0.0	20529.5592	8554.7702	NaN	NaN	0.2941	0.0337	0.8516	0.025	0.0336	0.032	0.0241
0.0	0.0	0.0	20928.5592	8832.7702	NaN	NaN	0.2968	0.0336	0.8512	0.0252	0.0337	0.032	0.0243
0.0	0.0	0.0	16158.5592	11470.7702	NaN	NaN	0.4152	0.0334	0.8512	0.0253	0.0338	0.032	0.0244
0.0	0.0	0.0	16898.5592	13700.7702	NaN	NaN	0.4477	0.0331	0.8507	0.0254	0.034	0.0322	0.0247
0.0	0.0	0.0	19686.5592	11442.7702	NaN	NaN	0.3676	0.0327	0.8512	0.0253	0.0339	0.0321	0.0247
0.0	0.0	0.0	16087.5592	11033.7702	NaN	NaN	0.4068	0.0324	0.8518	0.0253	0.0338	0.0319	0.0248
0.0	0.0	0.0	18132.5592	8507.7702	NaN	NaN	0.3194	0.0321	0.8523	0.0253	0.0338	0.0317	0.0248
0.0	0.0	0.0	19806.5592	9055.7702	NaN	NaN	0.3138	0.0318	0.8523	0.0253	0.0339	0.0317	0.0249
0.0	0.0	0.0	22027.5592	11496.7702	NaN	NaN	0.3429	0.0316	0.8528	0.0253	0.0339	0.0316	0.0249
0.0	0.0	0.0	18057.5592	9018.7702	NaN	NaN	0.3331	0.0313	0.8531	0.0252	0.0339	0.0315	0.0249
0.0	0.0	0.0	18273.5592	6780.7702	NaN	NaN	0.2706	0.0311	0.8535	0.0251	0.034	0.0313	0.0249
0.0	0.0	0.0	20726.5592	10172.7702	NaN	NaN	0.3292	0.031	0.853	0.0252	0.0344	0.0314	0.0251
0.0	0.0	0.0	19748.5592	7979.7702	NaN	NaN	0.2878	0.031	0.8524	0.0253	0.0349	0.0313	0.0251
0.0	0.0	0.0	18271.5592	8156.7702	NaN	NaN	0.3086	0.031	0.8513	0.0253	0.0356	0.0315	0.0252
0.0	0.0	0.0	16806.5592	7754.7702	NaN	NaN	0.3157	0.0311	0.8509	0.0251	0.0362	0.0316	0.0252
0.0	0.0	0.0	19490.5592	6835.7702	NaN	NaN	0.2597	0.031	0.8507	0.0248	0.0368	0.0316	0.0251
0.0	0.0	0.0	18587.5592	8450.7702	NaN	NaN	0.3125	0.0309	0.8513	0.0244	0.0371	0.0314	0.0248
0.0	0.0	0.0	15881.5592	8455.7702	NaN	NaN	0.3474	0.0305	0.852	0.0242	0.0376	0.0311	0.0246
0.0	0.0	0.0	13667.5592	7238.7702	NaN	NaN	0.3462	0.03	0.8526	0.024	0.0381	0.0308	0.0244
0.0	0.0	0.0	18873.5592	8310.7702	NaN	NaN	0.3057	0.0296	0.8534	0.0239	0.0383	0.0306	0.0243
0.0	0.0	0.0	18107.5592	8347.7702	NaN	NaN	0.3155	0.029	0.8545	0.0236	0.0386	0.0303	0.024
0.0	0.0	0.0	20252.5592	9726.7702	NaN	NaN	0.3244	0.0283	0.8564	0.0235	0.0384	0.0297	0.0236
0.0	0.0	0.0	17197.5592	8874.7702	NaN	NaN	0.3404	0.0278	0.8577	0.0235	0.0384	0.0293	0.0233
0.0	0.0	0.0	21271.5592	7599.7702	NaN	NaN	0.2632	0.0272	0.86	0.0234	0.0379	0.0286	0.0229
0.0	0.0	0.0	17698.5592	9112.7702	NaN	NaN	0.3399	0.0269	0.8608	0.0235	0.0378	0.0283	0.0227
0.0	0.0	0.0	15554.5592	11177.7702	NaN	NaN	0.4181	0.0266	0.863	0.0234	0.0371	0.0277	0.0222
0.0	0.0	0.0	21079.5592	9097.7702	NaN	NaN	0.3015	0.0265	0.8638	0.0236	0.0368	0.0273	0.022
0.0	0.0	0.0	17240.5592	9855.7702	NaN	NaN	0.3637	0.0263	0.8657	0.0237	0.0362	0.0267	0.0214
0.0	0.0	0.0	17110.5592	12203.7702	NaN	NaN	0.4163	0.0261	0.8675	0.0238	0.0356	0.026	0.0209
0.0	0.0	0.0	14003.5592	9320.7702	NaN	NaN	0.3996	0.026	0.8681	0.024	0.0354	0.0258	0.0207
0.0	0.0	0.0	17393.5592	13302.7702	NaN	NaN	0.4334	0.0259	0.8697	0.024	0.0348	0.0252	0.0203
0.0	0.0	0.0	19164.5592	11908.7702	NaN	NaN	0.3832	0.0258	0.8706	0.0242	0.0345	0.0249	0.02
0.0	0.0	0.0	16990.5592	11165.7702	NaN	NaN	0.3966	0.0256	0.8718	0.0241	0.0342	0.0246	0.0198
0.0	0.0	0.0	20756.5592	15338.7702	NaN	NaN	0.425	0.0252	0.8736	0.0237	0.0337	0.0243	0.0196
0.0	0.0	0.0	19590.5592	8819.7702	NaN	NaN	0.3104	0.0249	0.8749	0.0233	0.0333	0.0241	0.0194
0.0	0.0	0.0	16503.5592	5707.7702	NaN	NaN	0.257	0.0247	0.8756	0.0231	0.033	0.0241	0.0195
0.0	0.0	0.0	17058.5592	11655.7702	NaN	NaN	0.4059	0.0248	0.8743	0.023	0.0332	0.0248	0.0199
0.0	0.0	0.0	16250.5592	8000.7702	NaN	NaN	0.3299	0.0253	0.8727	0.0229	0.0332	0.0255	0.0204
0.0	0.0	0.0	17304.5592	10405.7702	NaN	NaN	0.3755	0.026	0.8706	0.0231	0.0331	0.0263	0.0209
0.0	0.0	0.0	11491.5592	10327.7702	NaN	NaN	0.4733	0.0266	0.8683	0.0232	0.033	0.0273	0.0216
0.0	0.0	0.0	19438.5592	11304.7702	NaN	NaN	0.3677	0.0268	0.8677	0.0232	0.0324	0.0278	0.0221
0.0	0.0	0.0	16742.5592	7797.7702	NaN	NaN	0.3178	0.0271	0.8661	0.0233	0.0322	0.0286	0.0228
0.0	0.0	0.0	19484.5592	8989.7702	NaN	NaN	0.3157	0.0273	0.8648	0.0233	0.032	0.0293	0.0233
0.0	0.0	0.0	14656.5592	9029.7702	NaN	NaN	0.3812	0.0275	0.8639	0.0234	0.0317	0.0299	0.0237
0.0	0.0	0.0	18718.5592	11367.7702	NaN	NaN	0.3778	0.0276	0.8634	0.0234	0.0314	0.0302	0.024
0.0	0.0	0.0	18295.5592	11371.7702	NaN	NaN	0.3833	0.0277	0.863	0.0234	0.0312	0.0305	0.0242
0.0	0.0	0.0	22114.5592	10580.7702	NaN	NaN	0.3236	0.0278	0.8633	0.0234	0.031	0.0305	0.0241
0.0	0.0	0.0	19493.5592	8167.7702	NaN	NaN	0.2953	0.0279	0.8631	0.0234	0.031	0.0305	0.0241
0.0	0.0	0.0	20866.5592	9964.7702	NaN	NaN	0.3232	0.028	0.8627	0.0235	0.0311	0.0305	0.0242
0.0	0.0	0.0	18749.5592	10050.7702	NaN	NaN	0.349	0.0282	0.8622	0.0236	0.0313	0.0306	0.0242
0.0	0.0	0.0	17081.5592	5631.7702	NaN	NaN	0.248	0.0283	0.8622	0.0236	0.0313	0.0305	0.0242
0.0	0.0	0.0	19904.5592	5654.7702	NaN	NaN	0.2212	0.0282	0.8615	0.0237	0.0317	0.0306	0.0243
0.0	0.0	0.0	14181.5592	9282.7702	NaN	NaN	0.3956	0.0279	0.861	0.0237	0.0324	0.0307	0.0243
0.0	0.0	0.0	18336.5592	12119.7702	NaN	NaN	0.3979	0.028	0.8609	0.0238	0.0327	0.0305	0.0241
0.0	0.0	0.0	18721.5592	12103.7702	NaN	NaN	0.3927	0.0281	0.8604	0.0239	0.0331	0.0305	0.024
0.0	0.0	0.0	18930.5592	7519.7702	NaN	NaN	0.2843	0.0283	0.86	0.0241	0.0333	0.0302	0.024
0.0	0.0	0.0	20147.5592	8215.7702	NaN	NaN	0.2897	0.0285	0.8597	0.0242	0.0335	0.03	0.0241
0.0	0.0	0.0	22155.5592	10678.7702	NaN	NaN	0.3252	0.0288	0.8591	0.0244	0.0338	0.0298	0.0241
0.0	0.0	0.0	15928.5592	10169.7702	NaN	NaN	0.3897	0.0289	0.8591	0.0245	0.0338	0.0296	0.0241
0.0	0.0	0.0	19771.5592	10746.7702	NaN	NaN	0.3521	0.0289	0.8591	0.0246	0.0337	0.0295	0.0242
0.0	0.0	0.0	17952.5592	9772.7702	NaN	NaN	0.3525	0.029	0.859	0.0246	0.0337	0.0295	0.0242
0.0	0.0	0.0	18088.5592	9212.7702	NaN	NaN	0.3374	0.029	0.8592	0.0246	0.0337	0.0293	0.0242
0.0	0.0	0.0	17377.5592	9687.7702	NaN	NaN	0.3579	0.0291	0.8591	0.0246	0.0337	0.0293	0.0242
0.0	0.0	0.0	17275.5592	10454.7702	NaN	NaN	0.377	0.0293	0.8586	0.0247	0.0338	0.0294	0.0242
0.0	0.0	0.0	17226.5592	10379.7702	NaN	NaN	0.376	0.0294	0.8587	0.0246	0.0336	0.0295	0.0242
0.0	0.0	0.0	20679.5592	5951.7702	NaN	NaN	0.2235	0.0294	0.859	0.0245	0.0333	0.0296	0.0242
0.0	0.0	0.0	17857.5592	7267.7702	NaN	NaN	0.2893	0.0294	0.8594	0.0244	0.033	0.0296	0.0242
0.0	0.0	0.0	15265.5592	7826.7702	NaN	NaN	0.3389	0.0295	0.8594	0.0244	0.0328	0.0297	0.0242
0.0	0.0	0.0	15905.5592	11284.7702	NaN	NaN	0.415	0.0297	0.8592	0.0243	0.0325	0.0299	0.0244
0.0	0.0	0.0	16541.5592	10357.7702	NaN	NaN	0.3851	0.03	0.8586	0.0242	0.0323	0.0304	0.0246
0.0	0.0	0.0	19152.5592	9169.7702	NaN	NaN	0.3238	0.0299	0.8592	0.024	0.032	0.0304	0.0245
0.0	0.0	0.0	21667.5592	9974.7702	NaN	NaN	0.3152	0.0297	0.8597	0.0239	0.0319	0.0304	0.0244
0.0	0.0	0.0	19448.5592	8472.7702	NaN	NaN	0.3035	0.0295	0.8603	0.0237	0.0318	0.0303	0.0244
0.0	0.0	0.0	20207.5592	11469.7702	NaN	NaN	0.3621	0.0294	0.8606	0.0234	0.0319	0.0303	0.0244
0.0	0.0	0.0	21266.5592	8729.7702	NaN	NaN	0.291	0.0295	0.86	0.0233	0.0322	0.0305	0.0246
0.0	0.0	0.0	24258.5592	5805.7702	NaN	NaN	0.1931	0.0298	0.8593	0.0229	0.0325	0.0308	0.0247
0.0	0.0	0.0	38510.5592	10422.7702	NaN	NaN	0.213	0.0305	0.8578	0.0227	0.0329	0.0313	0.0249
0.0	0.0	0.0	40961.5592	9342.7702	NaN	NaN	0.1857	0.0319	0.8555	0.0224	0.0329	0.0322	0.0252
0.0	0.0	0.0	41895.5592	9426.7702	NaN	NaN	0.1837	0.033	0.8549	0.0222	0.0325	0.0325	0.0249
0.0	0.0	0.0	37343.5592	8169.7702	NaN	NaN	0.1795	0.0334	0.8517	0.0223	0.0336	0.0334	0.0257
0.0	0.0	0.0	30697.5592	10459.7702	NaN	NaN	0.2541	0.0334	0.8504	0.0225	0.0341	0.0338	0.0259
0.0	0.0	0.0	33942.5592	8052.7702	NaN	NaN	0.1918	0.0331	0.8497	0.0227	0.0345	0.034	0.026
0.0	0.0	0.0	27024.5592	6290.7702	NaN	NaN	0.1888	0.0327	0.8496	0.0228	0.0348	0.0341	0.026
0.0	0.0	0.0	18233.5592	10613.7702	NaN	NaN	0.3679	0.0321	0.8504	0.023	0.0349	0.034	0.0256
0.0	0.0	0.0	17154.5592	9684.7702	NaN	NaN	0.3608	0.0316	0.8507	0.0232	0.0349	0.0341	0.0256
0.0	0.0	0.0	21721.5592	8824.7702	NaN	NaN	0.2889	0.0311	0.8513	0.0233	0.0348	0.0341	0.0254
0.0	0.0	0.0	17741.5592	11018.7702	NaN	NaN	0.3831	0.0306	0.8521	0.0234	0.0347	0.0341	0.0253
0.0	0.0	0.0	15963.5592	8824.7702	NaN	NaN	0.356	0.0301	0.8513	0.0236	0.035	0.0344	0.0256
0.0	0.0	0.0	21093.5592	14687.7702	NaN	NaN	0.4105	0.0297	0.851	0.0237	0.0352	0.0346	0.0258
0.0	0.0	0.0	15340.5592	10671.7702	NaN	NaN	0.4103	0.0297	0.8491	0.0241	0.0358	0.0351	0.0263
0.0	0.0	0.0	16333.5592	10551.7702	NaN	NaN	0.3925	0.0298	0.8482	0.0243	0.036	0.0353	0.0264
0.0	0.0	0.0	18130.5592	9438.7702	NaN	NaN	0.3424	0.03	0.8461	0.0247	0.0367	0.0356	0.0269
0.0	0.0	0.0	21959.5592	8144.7702	NaN	NaN	0.2706	0.0305	0.8443	0.025	0.0372	0.036	0.027
0.0	0.0	0.0	20190.5592	11233.7702	NaN	NaN	0.3575	0.0308	0.8441	0.0249	0.0373	0.0361	0.0269
0.0	0.0	0.0	22529.5592	4117.7702	NaN	NaN	0.1545	0.031	0.8424	0.025	0.0378	0.0365	0.0273
0.0	0.0	0.0	17634.5592	10032.7702	NaN	NaN	0.3626	0.0311	0.8409	0.0249	0.0383	0.0369	0.028
0.0	0.0	0.0	19305.5592	9191.7702	NaN	NaN	0.3225	0.0312	0.84	0.0247	0.0384	0.0371	0.0285
0.0	0.0	0.0	19472.5592	9913.7702	NaN	NaN	0.3374	0.0313	0.8383	0.0243	0.0392	0.0376	0.0292
0.0	0.0	0.0	17043.5592	6542.7702	NaN	NaN	0.2774	0.0317	0.8395	0.0236	0.0387	0.0377	0.0288
0.0	0.0	0.0	19192.5592	5698.7702	NaN	NaN	0.2289	0.0319	0.8406	0.0228	0.0385	0.0379	0.0284
0.0	0.0	0.0	20187.5592	10500.7702	NaN	NaN	0.3422	0.0322	0.8396	0.0224	0.0385	0.0383	0.0289
0.0	0.0	0.0	16760.5592	6879.7702	NaN	NaN	0.291	0.0328	0.8371	0.0221	0.0387	0.0396	0.0298
0.0	0.0	0.0	15947.5592	6815.7702	NaN	NaN	0.2994	0.0372	0.8276	0.0226	0.0386	0.0424	0.0315
0.0	0.0	0.0	23326.5592	8647.7702	NaN	NaN	0.2705	0.0624	0.7944	0.0254	0.0344	0.049	0.0344
0.0	0.0	0.0	1633.5592	3927.7702	NaN	NaN	0.7063	0.391	0.4541	0.0318	0.0234	0.0474	0.0523
0.0	0.0	0.0	1643.5592	2485.7702	NaN	NaN	0.602	0.8012	0.0945	0.0217	0.0191	0.0334	0.0301
0.0	0.0	0.0	2704.5592	1049.7702	NaN	NaN	0.2796	0.8593	0.052	0.0181	0.0233	0.0258	0.0214
0.0	0.0	0.0	-90.4408	-350.2298	NaN	NaN	0.7948	0.892	0.0334	0.0167	0.0194	0.0203	0.0182
0.0	0.0	0.0	555.5592	1584.7702	NaN	NaN	0.7404	0.889	0.0316	0.0185	0.0203	0.0208	0.0198
0.0	0.0	0.0	381.5592	1469.7702	NaN	NaN	0.7939	0.8941	0.0285	0.0185	0.0196	0.02	0.0193
0.0	0.0	0.0	2611.5592	4256.7702	NaN	NaN	0.6198	0.8927	0.0275	0.0195	0.0199	0.0204	0.02
0.0	0.0	0.0	-435.4408	3776.7702	NaN	NaN	1.1303	0.8945	0.0268	0.0193	0.0196	0.02	0.0197
0.0	0.0	0.0	-2240.4408	209.7702	NaN	NaN	-0.1033	0.8959	0.0263	0.0192	0.0192	0.0197	0.0196
0.0	0.0	0.0	1241.5592	3259.7702	NaN	NaN	0.7242	0.8954	0.0263	0.0196	0.0193	0.0198	0.0196
0.0	0.0	0.0	-1435.4408	2909.7702	NaN	NaN	1.3	0.8957	0.0266	0.0195	0.0191	0.0198	0.0193
0.0	0.0	0.0	1392.5592	-2787.2298	NaN	NaN	1.3	0.8952	0.0269	0.0198	0.0192	0.0199	0.0191
0.0	0.0	0.0	1147.5592	-515.2298	NaN	NaN	-0.3	0.8928	0.028	0.0204	0.0194	0.0203	0.0191
0.0	0.0	0.0	1205.5592	1529.7702	NaN	NaN	0.5593	0.8879	0.0301	0.0218	0.0197	0.0213	0.0191
0.0	0.0	0.0	1688.5592	3790.7702	NaN	NaN	0.6918	0.8829	0.0325	0.0231	0.0201	0.0223	0.0191
0.0	0.0	0.0	979.5592	2446.7702	NaN	NaN	0.7141	0.8834	0.0321	0.023	0.0201	0.0223	0.019
0.0	0.0	0.0	-241.4408	1931.7702	NaN	NaN	1.1428	0.8851	0.0314	0.0224	0.0202	0.022	0.0189
0.0	0.0	0.0	1343.5592	-1873.2298	NaN	NaN	1.3	0.8912	0.0293	0.0206	0.0199	0.0204	0.0186
0.0	0.0	0.0	-3.4408	-290.2298	NaN	NaN	0.9883	0.8924	0.029	0.0202	0.02	0.0199	0.0185
0.0	0.0	0.0	109.5592	-774.2298	NaN	NaN	1.1648	0.8913	0.0296	0.0203	0.0202	0.0199	0.0187
0.0	0.0	0.0	1645.5592	2333.7702	NaN	NaN	0.5865	0.889	0.0306	0.021	0.0204	0.0201	0.0189
0.0	0.0	0.0	707.5592	2124.7702	NaN	NaN	0.7502	0.8862	0.0319	0.0217	0.0206	0.0203	0.0193
0.0	0.0	0.0	-351.4408	-1183.2298	NaN	NaN	0.771	0.8852	0.0326	0.0219	0.0207	0.0203	0.0194
0.0	0.0	0.0	493.5592	-995.2298	NaN	NaN	1.3	0.8847	0.0334	0.0219	0.0205	0.0201	0.0195
0.0	0.0	0.0	1720.5592	3074.7702	NaN	NaN	0.6412	0.8775	0.0369	0.0236	0.0211	0.0209	0.02
0.0	0.0	0.0	546.5592	1096.7702	NaN	NaN	0.6674	0.8793	0.0366	0.0231	0.0208	0.0204	0.0198
0.0	0.0	0.0	-1477.4408	-575.2298	NaN	NaN	0.2802	0.881	0.0363	0.0226	0.0205	0.0201	0.0195
0.0	0.0	0.0	2289.5592	1445.7702	NaN	NaN	0.3871	0.8741	0.0394	0.0241	0.0212	0.0211	0.0202
0.0	0.0	0.0	669.5592	1503.7702	NaN	NaN	0.6919	0.8753	0.0395	0.0234	0.0207	0.0211	0.0199
0.0	0.0	0.0	621.5592	3255.7702	NaN	NaN	0.8397	0.8719	0.041	0.024	0.0211	0.0216	0.0204
0.0	0.0	0.0	-81.4408	-2609.2298	NaN	NaN	0.9697	0.8782	0.0384	0.0224	0.0205	0.0207	0.0197
0.0	0.0	0.0	1845.5592	1461.7702	NaN	NaN	0.442	0.8711	0.0422	0.0237	0.021	0.0215	0.0206
0.0	0.0	0.0	-618.4408	819.7702	NaN	NaN	1.3	0.8746	0.0407	0.023	0.0206	0.0209	0.0201
0.0	0.0	0.0	706.5592	1925.7702	NaN	NaN	0.7316	0.8719	0.0424	0.0234	0.0207	0.0211	0.0205
0.0	0.0	0.0	994.5592	3902.7702	NaN	NaN	0.7969	0.8684	0.0446	0.024	0.0207	0.0213	0.021
0.0	0.0	0.0	483.5592	2311.7702	NaN	NaN	0.827	0.8682	0.0441	0.0244	0.0206	0.0211	0.0217
0.0	0.0	0.0	-251.4408	342.7702	NaN	NaN	1.3	0.8757	0.0396	0.023	0.02	0.0202	0.0214
0.0	0.0	0.0	-534.4408	533.7702	NaN	NaN	-0.3	0.8777	0.0384	0.0227	0.0199	0.0199	0.0215
0.0	0.0	0.0	1885.5592	1444.7702	NaN	NaN	0.4338	0.875	0.0397	0.0232	0.0201	0.0199	0.0222
0.0	0.0	0.0	2559.5592	1215.7702	NaN	NaN	0.322	0.8762	0.0392	0.0229	0.0199	0.0195	0.0223
0.0	0.0	0.0	67.5592	1908.7702	NaN	NaN	0.9658	0.8754	0.0394	0.0232	0.0199	0.0192	0.0228
0.0	0.0	0.0	1855.5592	1325.7702	NaN	NaN	0.4167	0.8768	0.0387	0.0229	0.0197	0.0188	0.023
0.0	0.0	0.0	1623.5592	3002.7702	NaN	NaN	0.6491	0.8754	0.039	0.0231	0.0199	0.0188	0.0237
0.0	0.0	0.0	786.5592	4711.7702	NaN	NaN	0.8569	0.8776	0.0376	0.0226	0.0198	0.0186	0.0237
0.0	0.0	0.0	-794.4408	1367.7702	NaN	NaN	1.3	0.884	0.0342	0.0212	0.0195	0.0185	0.0225
0.0	0.0	0.0	-955.4408	-362.2298	NaN	NaN	0.2749	0.8868	0.0323	0.0207	0.0195	0.0187	0.022
0.0	0.0	0.0	528.5592	1077.7702	NaN	NaN	0.671	0.8865	0.0318	0.0208	0.0197	0.019	0.0221
0.0	0.0	0.0	807.5592	135.7702	NaN	NaN	0.1439	0.8862	0.0317	0.0209	0.0197	0.0192	0.0223
0.0	0.0	0.0	-366.4408	2594.7702	NaN	NaN	1.1644	0.885	0.0322	0.0212	0.0198	0.0191	0.0227
0.0	0.0	0.0	1307.5592	2625.7702	NaN	NaN	0.6676	0.8838	0.033	0.0215	0.0197	0.0188	0.0232
0.0	0.0	0.0	724.5592	1965.7702	NaN	NaN	0.7307	0.8789	0.0353	0.0224	0.02	0.0188	0.0246
0.0	0.0	0.0	-646.4408	1160.7702	NaN	NaN	1.3	0.8809	0.0347	0.0219	0.0197	0.0187	0.0241
0.0	0.0	0.0	194.5592	2903.7702	NaN	NaN	0.9372	0.8802	0.0348	0.0221	0.0198	0.0188	0.0243
0.0	0.0	0.0	778.5592	2814.7702	NaN	NaN	0.7833	0.8811	0.0343	0.0215	0.0204	0.019	0.0237
0.0	0.0	0.0	-1315.4408	-281.2298	NaN	NaN	0.1761	0.8916	0.0292	0.0195	0.0196	0.0191	0.0211
0.0	0.0	0.0	-649.4408	2966.7702	NaN	NaN	1.2803	0.8896	0.0291	0.0199	0.0202	0.0197	0.0214
0.0	0.0	0.0	-1311.4408	766.7702	NaN	NaN	-0.3	0.8908	0.0285	0.0197	0.0201	0.0199	0.0211
0.0	0.0	0.0	-65.4408	4587.7702	NaN	NaN	1.0145	0.8858	0.0307	0.0206	0.0209	0.0201	0.0219
0.0	0.0	0.0	1189.5592	4325.7702	NaN	NaN	0.7843	0.8832	0.0319	0.021	0.0213	0.02	0.0225
0.0	0.0	0.0	1939.5592	698.7702	NaN	NaN	0.2649	0.8863	0.0307	0.0205	0.0209	0.0199	0.0216
0.0	0.0	0.0	765.5592	1636.7702	NaN	NaN	0.6813	0.8882	0.0297	0.0204	0.0205	0.02	0.0211
0.0	0.0	0.0	45.5592	2007.7702	NaN	NaN	0.9778	0.887	0.0302	0.0207	0.0207	0.02	0.0213
0.0	0.0	0.0	334.5592	3933.7702	NaN	NaN	0.9216	0.8857	0.0309	0.021	0.0208	0.0199	0.0215
0.0	0.0	0.0	2989.5592	3173.7702	NaN	NaN	0.5149	0.8834	0.0316	0.0214	0.0215	0.02	0.0221
0.0	0.0	0.0	1699.5592	-900.2298	NaN	NaN	-0.3	0.886	0.0295	0.021	0.0212	0.0205	0.0216
0.0	0.0	0.0	-1378.4408	127.7702	NaN	NaN	-0.1022	0.8884	0.0281	0.0206	0.0209	0.0208	0.0212
0.0	0.0	0.0	-826.4408	926.7702	NaN	NaN	1.3	0.8871	0.0289	0.0207	0.021	0.0209	0.0213
0.0	0.0	0.0	626.5592	-417.2298	NaN	NaN	-0.3	0.8867	0.0295	0.0208	0.0209	0.0208	0.0213
0.0	0.0	0.0	1826.5592	-314.2298	NaN	NaN	-0.2078	0.8852	0.0308	0.0213	0.0208	0.0205	0.0214
0.0	0.0	0.0	403.5592	1905.7702	NaN	NaN	0.8252	0.8831	0.0328	0.0217	0.0207	0.02	0.0217
0.0	0.0	0.0	1647.5592	1925.7702	NaN	NaN	0.5389	0.8765	0.0364	0.0228	0.0213	0.0197	0.0232
0.0	0.0	0.0	1967.5592	2914.7702	NaN	NaN	0.597	0.8746	0.0376	0.023	0.0216	0.0196	0.0237
0.0	0.0	0.0	-1349.4408	1310.7702	NaN	NaN	-0.3	0.8742	0.0378	0.0231	0.0217	0.0199	0.0233
0.0	0.0	0.0	27.5592	-1579.2298	NaN	NaN	1.0178	0.8781	0.0364	0.0224	0.0211	0.0198	0.0222
0.0	0.0	0.0	1104.5592	2188.7702	NaN	NaN	0.6646	0.8719	0.0399	0.0234	0.0214	0.0197	0.0238
0.0	0.0	0.0	-2.4408	2568.7702	NaN	NaN	1.001	0.8632	0.0446	0.0246	0.0224	0.0199	0.0254
0.0	0.0	0.0	244.5592	2111.7702	NaN	NaN	0.8962	0.8684	0.0429	0.0238	0.0213	0.0195	0.0241
0.0	0.0	0.0	-756.4408	5472.7702	NaN	NaN	1.1604	0.8604	0.0472	0.0246	0.0218	0.0201	0.0258
0.0	0.0	0.0	-297.4408	3267.7702	NaN	NaN	1.1001	0.8622	0.0473	0.024	0.021	0.0201	0.0254
0.0	0.0	0.0	717.5592	5424.7702	NaN	NaN	0.8832	0.8547	0.0517	0.0244	0.0212	0.0209	0.0272
0.0	0.0	0.0	-408.4408	3188.7702	NaN	NaN	1.1469	0.8523	0.0534	0.0243	0.021	0.0211	0.0278
0.0	0.0	0.0	624.5592	3108.7702	NaN	NaN	0.8327	0.8497	0.0554	0.0245	0.0208	0.0212	0.0284
0.0	0.0	0.0	1572.5592	4023.7702	NaN	NaN	0.719	0.8393	0.0605	0.0262	0.0213	0.0218	0.031
0.0	0.0	0.0	2754.5592	4623.7702	NaN	NaN	0.6267	0.8384	0.0614	0.026	0.0214	0.0216	0.0312
0.0	0.0	0.0	665.5592	3714.7702	NaN	NaN	0.8481	0.8499	0.0564	0.0239	0.0206	0.0209	0.0283
0.0	0.0	0.0	-175.4408	2347.7702	NaN	NaN	1.0808	0.8505	0.0562	0.024	0.0203	0.0208	0.0283
0.0	0.0	0.0	1595.5592	1120.7702	NaN	NaN	0.4126	0.8513	0.0565	0.0239	0.0199	0.0206	0.0277
0.0	0.0	0.0	-608.4408	1687.7702	NaN	NaN	1.3	0.8521	0.0567	0.0239	0.0193	0.0208	0.0271
0.0	0.0	0.0	1467.5592	2061.7702	NaN	NaN	0.5842	0.8456	0.0599	0.0249	0.0199	0.0213	0.0284
0.0	0.0	0.0	-1432.4408	1352.7702	NaN	NaN	-0.3	0.8542	0.0559	0.0235	0.0192	0.0209	0.0264
0.0	0.0	0.0	-829.4408	5201.7702	NaN	NaN	1.1897	0.8492	0.0576	0.0243	0.0202	0.0209	0.0279
0.0	0.0	0.0	1466.5592	-423.2298	NaN	NaN	-0.3	0.8674	0.0481	0.0218	0.019	0.0199	0.0237
0.0	0.0	0.0	-416.4408	1224.7702	NaN	NaN	1.3	0.8694	0.0459	0.0222	0.0185	0.0202	0.0239
0.0	0.0	0.0	1802.5592	6417.7702	NaN	NaN	0.7807	0.855	0.0522	0.0242	0.0196	0.0209	0.0281
0.0	0.0	0.0	825.5592	3125.7702	NaN	NaN	0.7911	0.8612	0.0484	0.0233	0.0198	0.0211	0.0263
0.0	0.0	0.0	2931.5592	2179.7702	NaN	NaN	0.4265	0.8631	0.0458	0.0235	0.0206	0.0209	0.0261
0.0	0.0	0.0	-500.4408	-672.2298	NaN	NaN	0.5732	0.8786	0.0363	0.0227	0.0198	0.0193	0.0232
0.0	0.0	0.0	-1911.4408	714.7702	NaN	NaN	-0.3	0.8853	0.0324	0.0222	0.0191	0.019	0.0221
0.0	0.0	0.0	-442.4408	4740.7702	NaN	NaN	1.1029	0.882	0.0331	0.0229	0.0195	0.0193	0.0232
0.0	0.0	0.0	-1412.4408	1277.7702	NaN	NaN	-0.3	0.8816	0.0325	0.0231	0.0198	0.0195	0.0235
0.0	0.0	0.0	-1837.4408	1799.7702	NaN	NaN	-0.3	0.8839	0.0314	0.0225	0.0194	0.0195	0.0233
0.0	0.0	0.0	922.5592	3952.7702	NaN	NaN	0.8108	0.879	0.0326	0.0231	0.02	0.02	0.0252
0.0	0.0	0.0	2264.5592	1585.7702	NaN	NaN	0.4119	0.8796	0.032	0.0229	0.0202	0.0197	0.0256
0.0	0.0	0.0	-247.4408	3045.7702	NaN	NaN	1.0884	0.8848	0.0293	0.0218	0.0198	0.0195	0.0248
0.0	0.0	0.0	2066.5592	6185.7702	NaN	NaN	0.7496	0.8749	0.0329	0.0223	0.0206	0.0196	0.0297
0.0	0.0	0.0	2173.5592	4817.7702	NaN	NaN	0.6891	0.8669	0.0357	0.0236	0.0232	0.0189	0.0317
0.0	0.0	0.0	725.5592	928.7702	NaN	NaN	0.5614	0.8877	0.027	0.021	0.0206	0.0172	0.0266
0.0	0.0	0.0	3705.5592	3219.7702	NaN	NaN	0.4649	0.8876	0.0266	0.0209	0.0209	0.0167	0.0273
0.0	0.0	0.0	-62.4408	2337.7702	NaN	NaN	1.0274	0.8922	0.0246	0.02	0.0202	0.017	0.0261
0.0	0.0	0.0	-175.4408	4023.7702	NaN	NaN	1.0456	0.8957	0.0231	0.0195	0.0197	0.0167	0.0252
0.0	0.0	0.0	1089.5592	2673.7702	NaN	NaN	0.7105	0.894	0.0236	0.0198	0.0201	0.0168	0.0257
0.0	0.0	0.0	1027.5592	1305.7702	NaN	NaN	0.5596	0.9019	0.0211	0.0188	0.0188	0.0155	0.0239
0.0	0.0	0.0	3299.5592	8509.7702	NaN	NaN	0.7206	0.8913	0.025	0.0207	0.0213	0.0153	0.0264
0.0	0.0	0.0	-106.4408	2103.7702	NaN	NaN	1.0533	0.8981	0.0229	0.0193	0.02	0.0158	0.0238
0.0	0.0	0.0	329.5592	4435.7702	NaN	NaN	0.9308	0.8975	0.0226	0.0196	0.0202	0.0166	0.0235
0.0	0.0	0.0	211.5592	4054.7702	NaN	NaN	0.9504	0.9004	0.0215	0.019	0.0194	0.0175	0.0222
0.0	0.0	0.0	-523.4408	479.7702	NaN	NaN	-0.3	0.9008	0.021	0.0189	0.0191	0.0184	0.0219
0.0	0.0	0.0	591.5592	1294.7702	NaN	NaN	0.6864	0.9007	0.0211	0.0186	0.0192	0.019	0.0214
0.0	0.0	0.0	-1385.4408	2754.7702	NaN	NaN	1.3	0.8996	0.0214	0.0187	0.0198	0.0193	0.0212
0.0	0.0	0.0	2495.5592	-1312.2298	NaN	NaN	-0.3	0.8997	0.0215	0.0185	0.0199	0.0195	0.021
0.0	0.0	0.0	549.5592	3530.7702	NaN	NaN	0.8653	0.8989	0.0217	0.0187	0.0201	0.0196	0.0211
0.0	0.0	0.0	-540.4408	1455.7702	NaN	NaN	1.3	0.8985	0.0219	0.0187	0.0201	0.0197	0.0211
0.0	0.0	0.0	334.5592	1569.7702	NaN	NaN	0.8243	0.8976	0.022	0.019	0.0202	0.0198	0.0213
0.0	0.0	0.0	218.5592	4275.7702	NaN	NaN	0.9514	0.897	0.0223	0.0193	0.0202	0.0197	0.0215
0.0	0.0	0.0	2063.5592	4434.7702	NaN	NaN	0.6824	0.8963	0.0227	0.0194	0.0202	0.0198	0.0215
0.0	0.0	0.0	-642.4408	1089.7702	NaN	NaN	1.3	0.8963	0.0227	0.0195	0.0203	0.0199	0.0214
0.0	0.0	0.0	1261.5592	4671.7702	NaN	NaN	0.7874	0.8947	0.0231	0.0198	0.0207	0.0201	0.0216
0.0	0.0	0.0	-179.4408	1714.7702	NaN	NaN	1.1169	0.895	0.0232	0.0194	0.0208	0.0204	0.0212
0.0	0.0	0.0	-547.4408	2141.7702	NaN	NaN	1.3	0.894	0.0234	0.0197	0.0211	0.0205	0.0214
0.0	0.0	0.0	1486.5592	1697.7702	NaN	NaN	0.5332	0.8938	0.0234	0.0198	0.0211	0.0204	0.0214
0.0	0.0	0.0	2046.5592	5144.7702	NaN	NaN	0.7154	0.8926	0.0236	0.0201	0.0215	0.0205	0.0217
0.0	0.0	0.0	-554.4408	3831.7702	NaN	NaN	1.1692	0.8928	0.0237	0.0199	0.0217	0.0207	0.0213
0.0	0.0	0.0	2188.5592	-1529.2298	NaN	NaN	-0.3	0.8929	0.0236	0.0198	0.0219	0.0208	0.021
0.0	0.0	0.0	1112.5592	3203.7702	NaN	NaN	0.7422	0.893	0.0236	0.0199	0.0219	0.0208	0.0209
0.0	0.0	0.0	3778.5592	133.7702	NaN	NaN	0.0342	0.8933	0.0236	0.0198	0.0217	0.0209	0.0206
0.0	0.0	0.0	1032.5592	-1979.2298	NaN	NaN	1.3	0.8928	0.0236	0.02	0.0217	0.0212	0.0206
0.0	0.0	0.0	2167.5592	1704.7702	NaN	NaN	0.4402	0.8924	0.0237	0.0202	0.0216	0.0213	0.0208
0.0	0.0	0.0	1793.5592	4422.7702	NaN	NaN	0.7115	0.8915	0.0239	0.0203	0.0217	0.0216	0.021
0.0	0.0	0.0	-1182.4408	1562.7702	NaN	NaN	1.3	0.8905	0.0241	0.0205	0.0218	0.0222	0.0208
0.0	0.0	0.0	-2797.4408	-172.2298	NaN	NaN	0.058	0.8901	0.0238	0.021	0.0217	0.0229	0.0207
0.0	0.0	0.0	-1930.4408	3756.7702	NaN	NaN	1.3	0.8909	0.0235	0.0208	0.0215	0.0228	0.0204
0.0	0.0	0.0	-2034.4408	2381.7702	NaN	NaN	1.3	0.8898	0.0235	0.0213	0.0219	0.0227	0.0208
0.0	0.0	0.0	-2539.4408	-1537.2298	NaN	NaN	0.3771	0.8899	0.0236	0.0213	0.0219	0.0224	0.0209
0.0	0.0	0.0	-1261.4408	-298.2298	NaN	NaN	0.1912	0.8905	0.0236	0.0212	0.0218	0.0222	0.0208
0.0	0.0	0.0	21.5592	-1682.2298	NaN	NaN	1.013	0.891	0.0235	0.0211	0.0217	0.022	0.0207
0.0	0.0	0.0	-569.4408	2036.7702	NaN	NaN	1.3	0.8914	0.0235	0.021	0.0216	0.022	0.0206
0.0	0.0	0.0	-2727.4408	32.7702	NaN	NaN	-0.0122	0.8917	0.0236	0.0209	0.0216	0.0218	0.0205
0.0	0.0	0.0	-229.4408	480.7702	NaN	NaN	1.3	0.8919	0.0236	0.0209	0.0215	0.0216	0.0205
0.0	0.0	0.0	-3157.4408	-2984.2298	NaN	NaN	0.4859	0.8921	0.0237	0.0209	0.0214	0.0214	0.0205
0.0	0.0	0.0	-216.4408	-33.2298	NaN	NaN	0.1331	0.8921	0.0237	0.0209	0.0214	0.0213	0.0206
0.0	0.0	0.0	-1790.4408	-2818.2298	NaN	NaN	0.6115	0.8916	0.0238	0.021	0.0215	0.0213	0.0207
0.0	0.0	0.0	-462.4408	-3077.2298	NaN	NaN	0.8694	0.8918	0.0238	0.021	0.0215	0.0212	0.0207
0.0	0.0	0.0	-2223.4408	-1056.2298	NaN	NaN	0.3221	0.8922	0.0236	0.0209	0.0215	0.0212	0.0206
0.0	0.0	0.0	-1993.4408	836.7702	NaN	NaN	-0.3	0.8924	0.0235	0.0209	0.0215	0.0213	0.0204
0.0	0.0	0.0	431.5592	2139.7702	NaN	NaN	0.8322	0.8922	0.0233	0.0209	0.0217	0.0214	0.0205
0.0	0.0	0.0	2336.5592	-1683.2298	NaN	NaN	-0.3	0.8919	0.0235	0.0209	0.0217	0.0214	0.0206
0.0	0.0	0.0	-520.4408	-2231.2298	NaN	NaN	0.8109	0.8917	0.0236	0.021	0.0217	0.0212	0.0207
0.0	0.0	0.0	-835.4408	-1248.2298	NaN	NaN	0.5991	0.8917	0.0237	0.0211	0.0216	0.0211	0.0208
0.0	0.0	0.0	-1015.4408	-1795.2298	NaN	NaN	0.6387	0.8918	0.0236	0.021	0.0216	0.0211	0.0208
0.0	0.0	0.0	-107.4408	1544.7702	NaN	NaN	1.0748	0.8919	0.0235	0.021	0.0217	0.0211	0.0207
0.0	0.0	0.0	-27.4408	-499.2298	NaN	NaN	0.9479	0.892	0.0235	0.0209	0.0217	0.0211	0.0207
0.0	0.0	0.0	-539.4408	-219.2298	NaN	NaN	0.289	0.8921	0.0234	0.0209	0.0217	0.0212	0.0207
0.0	0.0	0.0	-3130.4408	-401.2298	NaN	NaN	0.1136	0.8922	0.0234	0.0209	0.0217	0.0212	0.0207
0.0	0.0	0.0	-2049.4408	-97.2298	NaN	NaN	0.0453	0.8921	0.0234	0.0209	0.0217	0.0212	0.0207
0.0	0.0	0.0	-1454.4408	798.7702	NaN	NaN	-0.3	0.8922	0.0234	0.0209	0.0217	0.0212	0.0207
0.0	0.0	0.0	-2152.4408	-2554.2298	NaN	NaN	0.5427	0.8923	0.0234	0.0209	0.0217	0.0211	0.0207
0.0	0.0	0.0	-131.4408	-235.2298	NaN	NaN	0.6415	0.8923	0.0232	0.0209	0.0217	0.0211	0.0206
0.0	0.0	0.0	-1839.4408	-1546.2298	NaN	NaN	0.4567	0.8924	0.0232	0.0209	0.0217	0.0212	0.0206
0.0	0.0	0.0	-1615.4408	-182.2298	NaN	NaN	0.1014	0.8923	0.0232	0.0209	0.0218	0.0212	0.0206
0.0	0.0	0.0	-915.4408	-920.2298	NaN	NaN	0.5013	0.8922	0.0232	0.0209	0.0218	0.0213	0.0206
0.0	0.0	0.0	-1831.4408	1110.7702	NaN	NaN	-0.3	0.8923	0.023	0.0208	0.0219	0.0214	0.0206
0.0	0.0	0.0	-1473.4408	-35.2298	NaN	NaN	0.0234	0.8923	0.023	0.0208	0.0219	0.0214	0.0206
0.0	0.0	0.0	-2279.4408	2594.7702	NaN	NaN	1.3	0.8925	0.023	0.0208	0.0218	0.0213	0.0206
0.0	0.0	0.0	-1789.4408	-3506.2298	NaN	NaN	0.6621	0.8922	0.0231	0.0209	0.0219	0.0213	0.0207
0.0	0.0	0.0	982.5592	471.7702	NaN	NaN	0.3244	0.8924	0.023	0.0209	0.0219	0.0212	0.0207
0.0	0.0	0.0	-1116.4408	-930.2298	NaN	NaN	0.4545	0.8921	0.0231	0.0209	0.0219	0.0212	0.0208
0.0	0.0	0.0	-2991.4408	-911.2298	NaN	NaN	0.2335	0.8922	0.023	0.0209	0.0219	0.0212	0.0208
0.0	0.0	0.0	-656.4408	-1155.2298	NaN	NaN	0.6377	0.8922	0.023	0.0209	0.022	0.0213	0.0207
0.0	0.0	0.0	-261.4408	3490.7702	NaN	NaN	1.081	0.8926	0.0228	0.0208	0.022	0.0213	0.0205
0.0	0.0	0.0	-65.4408	65.7702	NaN	NaN	1.3	0.8924	0.0228	0.0208	0.022	0.0214	0.0206
0.0	0.0	0.0	11.5592	682.7702	NaN	NaN	0.9834	0.8926	0.0228	0.0208	0.022	0.0213	0.0205
0.0	0.0	0.0	-2814.4408	572.7702	NaN	NaN	-0.2555	0.8924	0.0229	0.0209	0.022	0.0213	0.0206
0.0	0.0	0.0	-1991.4408	-932.2298	NaN	NaN	0.3189	0.8925	0.0229	0.0209	0.022	0.0212	0.0206
0.0	0.0	0.0	1162.5592	309.7702	NaN	NaN	0.2104	0.8924	0.0229	0.0209	0.022	0.0212	0.0206
0.0	0.0	0.0	-2011.4408	-2071.2298	NaN	NaN	0.5073	0.8923	0.023	0.0209	0.022	0.0211	0.0206
0.0	0.0	0.0	-750.4408	168.7702	NaN	NaN	-0.2901	0.8923	0.023	0.0209	0.022	0.0212	0.0206
0.0	0.0	0.0	-2892.4408	-1120.2298	NaN	NaN	0.2792	0.8922	0.0229	0.0209	0.0221	0.0212	0.0206
0.0	0.0	0.0	-928.4408	755.7702	NaN	NaN	-0.3	0.8925	0.0228	0.0209	0.0221	0.0213	0.0205
0.0	0.0	0.0	1645.5592	-830.2298	NaN	NaN	-0.3	0.8925	0.0228	0.0208	0.0221	0.0213	0.0205
0.0	0.0	0.0	-782.4408	-1661.2298	NaN	NaN	0.6798	0.8924	0.0228	0.0209	0.0222	0.0213	0.0205
0.0	0.0	0.0	-347.4408	-464.2298	NaN	NaN	0.5719	0.8923	0.0228	0.0209	0.0222	0.0214	0.0205
0.0	0.0	0.0	-737.4408	-3405.2298	NaN	NaN	0.822	0.8921	0.0229	0.021	0.0222	0.0214	0.0205
0.0	0.0	0.0	-1352.4408	-6.2298	NaN	NaN	0.0046	0.8921	0.0229	0.021	0.0222	0.0214	0.0205
0.0	0.0	0.0	-1756.4408	-3450.2298	NaN	NaN	0.6627	0.8921	0.0229	0.0209	0.0221	0.0214	0.0205
0.0	0.0	0.0	942.5592	-1416.2298	NaN	NaN	1.3	0.8925	0.0228	0.0209	0.0221	0.0214	0.0203
0.0	0.0	0.0	-1450.4408	-184.2298	NaN	NaN	0.1127	0.8926	0.0227	0.0209	0.0221	0.0214	0.0203
0.0	0.0	0.0	-243.4408	1345.7702	NaN	NaN	1.2208	0.8925	0.0227	0.021	0.0221	0.0215	0.0202
0.0	0.0	0.0	-1057.4408	171.7702	NaN	NaN	-0.1939	0.8924	0.0227	0.021	0.022	0.0215	0.0203
0.0	0.0	0.0	-1984.4408	-895.2298	NaN	NaN	0.3109	0.8922	0.0228	0.0211	0.022	0.0215	0.0203
0.0	0.0	0.0	-1463.4408	638.7702	NaN	NaN	-0.3	0.8923	0.0229	0.0211	0.022	0.0215	0.0203
0.0	0.0	0.0	-832.4408	-1856.2298	NaN	NaN	0.6904	0.8924	0.0228	0.021	0.022	0.0214	0.0203
0.0	0.0	0.0	106.5592	-1783.2298	NaN	NaN	1.0636	0.8923	0.0229	0.0211	0.022	0.0215	0.0203
0.0	0.0	0.0	-492.4408	-242.2298	NaN	NaN	0.3297	0.8924	0.0229	0.0211	0.0219	0.0214	0.0203
0.0	0.0	0.0	-2701.4408	-1319.2298	NaN	NaN	0.3281	0.8924	0.0229	0.0211	0.0218	0.0214	0.0203
0.0	0.0	0.0	-228.4408	1304.7702	NaN	NaN	1.2122	0.8925	0.0229	0.0212	0.0218	0.0213	0.0203
0.0	0.0	0.0	-603.4408	2337.7702	NaN	NaN	1.3	0.8926	0.0228	0.0212	0.0218	0.0213	0.0203
0.0	0.0	0.0	-3492.4408	-2434.2298	NaN	NaN	0.4107	0.8923	0.0229	0.0213	0.0218	0.0213	0.0203
0.0	0.0	0.0	458.5592	-203.2298	NaN	NaN	-0.3	0.8924	0.0229	0.0213	0.0218	0.0212	0.0203
0.0	0.0	0.0	-803.4408	37.7702	NaN	NaN	-0.0493	0.8923	0.023	0.0214	0.0218	0.0212	0.0204
0.0	0.0	0.0	-1093.4408	-803.2298	NaN	NaN	0.4235	0.8924	0.0229	0.0214	0.0217	0.0212	0.0204
0.0	0.0	0.0	-1667.4408	34.7702	NaN	NaN	-0.0213	0.8924	0.0229	0.0213	0.0217	0.0213	0.0204
0.0	0.0	0.0	-2677.4408	2534.7702	NaN	NaN	-0.3	0.8923	0.023	0.0213	0.0217	0.0213	0.0204
0.0	0.0	0.0	-904.4408	-725.2298	NaN	NaN	0.445	0.8924	0.0229	0.0213	0.0217	0.0212	0.0205
0.0	0.0	0.0	-1349.4408	-1209.2298	NaN	NaN	0.4726	0.8925	0.0229	0.0213	0.0216	0.0212	0.0205
0.0	0.0	0.0	-2403.4408	-1267.2298	NaN	NaN	0.3452	0.8926	0.0229	0.0213	0.0216	0.0211	0.0205
0.0	0.0	0.0	-525.4408	444.7702	NaN	NaN	-0.3	0.8927	0.0228	0.0212	0.0216	0.0211	0.0206
0.0	0.0	0.0	406.5592	2821.7702	NaN	NaN	0.8741	0.8926	0.0228	0.021	0.0216	0.0212	0.0207
0.0	0.0	0.0	-961.4408	702.7702	NaN	NaN	-0.3	0.8924	0.0229	0.0211	0.0216	0.0213	0.0207
0.0	0.0	0.0	-1449.4408	2930.7702	NaN	NaN	1.3	0.8922	0.0229	0.0213	0.0217	0.0212	0.0207
0.0	0.0	0.0	-1231.4408	-3000.2298	NaN	NaN	0.709	0.8922	0.023	0.0214	0.0217	0.0211	0.0207
0.0	0.0	0.0	-1444.4408	-3767.2298	NaN	NaN	0.7228	0.8925	0.0228	0.0214	0.0216	0.021	0.0207
0.0	0.0	0.0	-1147.4408	470.7702	NaN	NaN	-0.3	0.8928	0.0227	0.0212	0.0216	0.021	0.0207
0.0	0.0	0.0	-2195.4408	-2089.2298	NaN	NaN	0.4876	0.893	0.0227	0.0211	0.0216	0.0209	0.0208
0.0	0.0	0.0	-1687.4408	674.7702	NaN	NaN	-0.3	0.893	0.0226	0.021	0.0216	0.021	0.0208
0.0	0.0	0.0	-1456.4408	-763.2298	NaN	NaN	0.3438	0.893	0.0227	0.021	0.0215	0.021	0.0208
0.0	0.0	0.0	-778.4408	1420.7702	NaN	NaN	1.3	0.8931	0.0227	0.0209	0.0215	0.021	0.0208
0.0	0.0	0.0	-2127.4408	-498.2298	NaN	NaN	0.1898	0.8925	0.0228	0.0211	0.0215	0.0211	0.021
0.0	0.0	0.0	-2166.4408	-746.2298	NaN	NaN	0.2562	0.8925	0.0228	0.0211	0.0215	0.0211	0.021
0.0	0.0	0.0	-2052.4408	184.7702	NaN	NaN	-0.0989	0.8924	0.0228	0.021	0.0215	0.0212	0.021
0.0	0.0	0.0	-199.4408	2391.7702	NaN	NaN	1.091	0.8929	0.0228	0.0207	0.0214	0.0213	0.0209
0.0	0.0	0.0	-1945.4408	2104.7702	NaN	NaN	1.3	0.8924	0.0229	0.0208	0.0214	0.0214	0.021
0.0	0.0	0.0	-953.4408	-2572.2298	NaN	NaN	0.7296	0.8918	0.0231	0.021	0.0215	0.0215	0.0211
0.0	0.0	0.0	-1598.4408	-391.2298	NaN	NaN	0.1966	0.8916	0.0231	0.0212	0.0216	0.0214	0.0211
0.0	0.0	0.0	-1546.4408	-2167.2298	NaN	NaN	0.5836	0.8914	0.0231	0.0213	0.0217	0.0214	0.0211
0.0	0.0	0.0	-3207.4408	-595.2298	NaN	NaN	0.1565	0.8918	0.023	0.0213	0.0216	0.0212	0.0211
0.0	0.0	0.0	-2529.4408	-1850.2298	NaN	NaN	0.4225	0.8919	0.0229	0.0212	0.0216	0.0212	0.0211
0.0	0.0	0.0	-1188.4408	12.7702	NaN	NaN	-0.0109	0.8928	0.0227	0.0209	0.0214	0.0212	0.021
0.0	0.0	0.0	-1487.4408	2116.7702	NaN	NaN	1.3	0.893	0.0227	0.0207	0.0213	0.0213	0.021
0.0	0.0	0.0	-185.4408	1092.7702	NaN	NaN	1.2044	0.893	0.0227	0.0206	0.0213	0.0214	0.021
0.0	0.0	0.0	-1908.4408	49.7702	NaN	NaN	-0.0268	0.8926	0.0228	0.0207	0.0214	0.0215	0.0211
0.0	0.0	0.0	-1149.4408	1106.7702	NaN	NaN	-0.3	0.8925	0.0229	0.0207	0.0214	0.0216	0.0211
0.0	0.0	0.0	-1434.4408	-537.2298	NaN	NaN	0.2725	0.8919	0.0229	0.0207	0.0215	0.0217	0.0212
0.0	0.0	0.0	-1779.4408	405.7702	NaN	NaN	-0.2954	0.8919	0.0229	0.0207	0.0216	0.0217	0.0212
0.0	0.0	0.0	-501.4408	-594.2298	NaN	NaN	0.5423	0.8919	0.0229	0.0207	0.0216	0.0217	0.0211
0.0	0.0	0.0	262.5592	1017.7702	NaN	NaN	0.7949	0.8921	0.0229	0.0206	0.0216	0.0217	0.0211
0.0	0.0	0.0	-1301.4408	-719.2298	NaN	NaN	0.3559	0.8924	0.0227	0.0205	0.0216	0.0217	0.0211
0.0	0.0	0.0	119.5592	223.7702	NaN	NaN	0.6518	0.8924	0.0227	0.0205	0.0217	0.0218	0.021
0.0	0.0	0.0	-1872.4408	-416.2298	NaN	NaN	0.1819	0.8924	0.0227	0.0205	0.0217	0.0217	0.021
0.0	0.0	0.0	-3558.4408	1212.7702	NaN	NaN	-0.3	0.8924	0.0227	0.0207	0.0217	0.0215	0.021
0.0	0.0	0.0	-1848.4408	-4034.2298	NaN	NaN	0.6858	0.8922	0.0226	0.021	0.0219	0.0212	0.0211
0.0	0.0	0.0	-2594.4408	-375.2298	NaN	NaN	0.1264	0.8928	0.0224	0.0208	0.0219	0.0211	0.021
0.0	0.0	0.0	-4218.4408	-1577.2298	NaN	NaN	0.2721	0.8931	0.0223	0.0207	0.0218	0.0211	0.021
0.0	0.0	0.0	-671.4408	3385.7702	NaN	NaN	1.2474	0.8941	0.0221	0.0204	0.0216	0.0211	0.0208
0.0	0.0	0.0	-9.4408	-933.2298	NaN	NaN	0.99	0.8941	0.0221	0.0203	0.0215	0.0212	0.0208
0.0	0.0	0.0	-490.4408	-877.2298	NaN	NaN	0.6414	0.8942	0.0222	0.0203	0.0215	0.0212	0.0207
0.0	0.0	0.0	-1283.4408	1840.7702	NaN	NaN	1.3	0.8939	0.0224	0.0204	0.0214	0.0212	0.0207
0.0	0.0	0.0	-961.4408	-2748.2298	NaN	NaN	0.7408	0.8933	0.0225	0.0206	0.0215	0.0212	0.0208
0.0	0.0	0.0	679.5592	-1343.2298	NaN	NaN	1.3	0.8929	0.0227	0.0207	0.0216	0.0213	0.0209
0.0	0.0	0.0	-1740.4408	809.7702	NaN	NaN	-0.3	0.8928	0.0227	0.0207	0.0217	0.0212	0.0209
0.0	0.0	0.0	-2235.4408	-1458.2298	NaN	NaN	0.3948	0.8925	0.0228	0.0209	0.0217	0.0211	0.021
0.0	0.0	0.0	-587.4408	-2000.2298	NaN	NaN	0.773	0.8925	0.0227	0.0209	0.0217	0.0211	0.0211
0.0	0.0	0.0	-160.4408	229.7702	NaN	NaN	1.3	0.8927	0.0227	0.0207	0.0216	0.0213	0.021
0.0	0.0	0.0	730.5592	566.7702	NaN	NaN	0.4369	0.893	0.0227	0.0205	0.0215	0.0214	0.0209
0.0	0.0	0.0	-1418.4408	1161.7702	NaN	NaN	-0.3	0.8932	0.0226	0.0204	0.0215	0.0215	0.0208
0.0	0.0	0.0	-57.4408	516.7702	NaN	NaN	1.1251	0.8928	0.0227	0.0205	0.0216	0.0215	0.0208
0.0	0.0	0.0	-1988.4408	-2244.2298	NaN	NaN	0.5302	0.8923	0.0228	0.0208	0.0217	0.0214	0.021
0.0	0.0	0.0	-2503.4408	70.7702	NaN	NaN	-0.0291	0.8924	0.0227	0.0209	0.0218	0.0212	0.021
0.0	0.0	0.0	-2081.4408	-737.2298	NaN	NaN	0.2616	0.8924	0.0226	0.021	0.0219	0.021	0.021
0.0	0.0	0.0	-2210.4408	-2441.2298	NaN	NaN	0.5248	0.8929	0.0224	0.0209	0.0218	0.021	0.021
0.0	0.0	0.0	-3194.4408	-888.2298	NaN	NaN	0.2176	0.8934	0.0223	0.0207	0.0217	0.0209	0.0209
0.0	0.0	0.0	439.5592	-61.2298	NaN	NaN	-0.1618	0.894	0.0222	0.0205	0.0216	0.021	0.0207
0.0	0.0	0.0	-2074.4408	1334.7702	NaN	NaN	-0.3	0.8941	0.0222	0.0204	0.0215	0.0211	0.0207
0.0	0.0	0.0	-2473.4408	-908.2298	NaN	NaN	0.2686	0.8935	0.0223	0.0205	0.0216	0.0212	0.0209
0.0	0.0	0.0	-1499.4408	1349.7702	NaN	NaN	-0.3	0.8932	0.0224	0.0206	0.0217	0.0213	0.0209
0.0	0.0	0.0	-1006.4408	-454.2298	NaN	NaN	0.311	0.893	0.0224	0.0206	0.0217	0.0213	0.021
0.0	0.0	0.0	-1518.4408	-2323.2298	NaN	NaN	0.6047	0.8929	0.0224	0.0207	0.0217	0.0213	0.021
0.0	0.0	0.0	1420.5592	440.7702	NaN	NaN	0.2368	0.8935	0.0224	0.0205	0.0216	0.0212	0.0208
0.0	0.0	0.0	-1651.4408	-2218.2298	NaN	NaN	0.5732	0.8933	0.0224	0.0206	0.0216	0.0213	0.0209
0.0	0.0	0.0	165.5592	-3208.2298	NaN	NaN	1.0544	0.8935	0.0224	0.0205	0.0215	0.0213	0.0208
0.0	0.0	0.0	-1359.4408	1893.7702	NaN	NaN	1.3	0.8935	0.0224	0.0204	0.0216	0.0213	0.0208
0.0	0.0	0.0	-4351.4408	-2378.2298	NaN	NaN	0.3534	0.8929	0.0225	0.0206	0.0217	0.0213	0.021
0.0	0.0	0.0	-800.4408	-1489.2298	NaN	NaN	0.6504	0.8932	0.0224	0.0207	0.0216	0.0212	0.0209
0.0	0.0	0.0	-2128.4408	-236.2298	NaN	NaN	0.0999	0.8932	0.0224	0.0207	0.0216	0.0211	0.0209
0.0	0.0	0.0	-988.4408	-522.2298	NaN	NaN	0.3457	0.8939	0.0223	0.0205	0.0215	0.021	0.0208
0.0	0.0	0.0	-1598.4408	98.7702	NaN	NaN	-0.0659	0.8942	0.0222	0.0205	0.0214	0.021	0.0208
0.0	0.0	0.0	88.5592	623.7702	NaN	NaN	0.8757	0.8944	0.0223	0.0203	0.0213	0.0211	0.0206
0.0	0.0	0.0	-144.4408	1393.7702	NaN	NaN	1.1156	0.8941	0.0224	0.0203	0.0213	0.0212	0.0207
0.0	0.0	0.0	1851.5592	354.7702	NaN	NaN	0.1608	0.8938	0.0225	0.0203	0.0213	0.0214	0.0207
0.0	0.0	0.0	-1527.4408	1319.7702	NaN	NaN	-0.3	0.8932	0.0227	0.0204	0.0214	0.0215	0.0208
0.0	0.0	0.0	-1112.4408	-391.2298	NaN	NaN	0.2602	0.8928	0.0228	0.0205	0.0214	0.0215	0.0209
0.0	0.0	0.0	-338.4408	158.7702	NaN	NaN	-0.3	0.8929	0.0228	0.0205	0.0215	0.0215	0.0209
0.0	0.0	0.0	-1215.4408	1028.7702	NaN	NaN	-0.3	0.893	0.0228	0.0205	0.0215	0.0214	0.0209
0.0	0.0	0.0	-2188.4408	-1474.2298	NaN	NaN	0.4025	0.893	0.0227	0.0205	0.0215	0.0213	0.021
0.0	0.0	0.0	-450.4408	635.7702	NaN	NaN	1.3	0.8934	0.0226	0.0204	0.0214	0.0213	0.0209
0.0	0.0	0.0	-2723.4408	-691.2298	NaN	NaN	0.2024	0.893	0.0227	0.0205	0.0215	0.0213	0.021
0.0	0.0	0.0	-2114.4408	2708.7702	NaN	NaN	1.3	0.8937	0.0225	0.0203	0.0214	0.0213	0.0208
0.0	0.0	0.0	-1821.4408	705.7702	NaN	NaN	-0.3	0.8935	0.0224	0.0204	0.0215	0.0213	0.0209
0.0	0.0	0.0	-904.4408	-2132.2298	NaN	NaN	0.7022	0.8934	0.0224	0.0205	0.0215	0.0212	0.0209
0.0	0.0	0.0	-1656.4408	-1190.2298	NaN	NaN	0.4181	0.8937	0.0223	0.0206	0.0215	0.021	0.0209
0.0	0.0	0.0	-792.4408	-2247.2298	NaN	NaN	0.7393	0.8939	0.0222	0.0206	0.0215	0.021	0.0209
0.0	0.0	0.0	-928.4408	372.7702	NaN	NaN	-0.3	0.8942	0.0221	0.0205	0.0214	0.0209	0.0209
0.0	0.0	0.0	-1585.4408	-1103.2298	NaN	NaN	0.4103	0.8943	0.0221	0.0204	0.0214	0.021	0.0208
0.0	0.0	0.0	-212.4408	-2300.2298	NaN	NaN	0.9155	0.8941	0.0221	0.0204	0.0214	0.0211	0.0209
0.0	0.0	0.0	-1695.4408	1554.7702	NaN	NaN	-0.3	0.8939	0.0223	0.0204	0.0214	0.0212	0.0209
0.0	0.0	0.0	-228.4408	-1352.2298	NaN	NaN	0.8555	0.8936	0.0224	0.0204	0.0214	0.0213	0.0209
0.0	0.0	0.0	-2136.4408	-184.2298	NaN	NaN	0.0794	0.893	0.0225	0.0206	0.0215	0.0213	0.0211
0.0	0.0	0.0	-1224.4408	-592.2298	NaN	NaN	0.326	0.8931	0.0225	0.0206	0.0215	0.0213	0.0211
0.0	0.0	0.0	-1027.4408	1395.7702	NaN	NaN	1.3	0.8934	0.0225	0.0205	0.0214	0.0213	0.021
0.0	0.0	0.0	-2030.4408	509.7702	NaN	NaN	-0.3	0.8934	0.0225	0.0205	0.0214	0.0213	0.021
0.0	0.0	0.0	-903.4408	4879.7702	NaN	NaN	1.2272	0.8937	0.0225	0.0204	0.0213	0.0212	0.0209
0.0	0.0	0.0	-1064.4408	-2181.2298	NaN	NaN	0.672	0.8928	0.0227	0.0207	0.0214	0.0213	0.0211
0.0	0.0	0.0	-1539.4408	-2021.2298	NaN	NaN	0.5677	0.8929	0.0226	0.0208	0.0214	0.0212	0.0211
0.0	0.0	0.0	-442.4408	-201.2298	NaN	NaN	0.3126	0.8932	0.0226	0.0207	0.0214	0.0211	0.021
0.0	0.0	0.0	-1376.4408	-266.2298	NaN	NaN	0.1621	0.8934	0.0224	0.0207	0.0214	0.0211	0.0211
0.0	0.0	0.0	586.5592	-1988.2298	NaN	NaN	1.3	0.8936	0.0223	0.0206	0.0214	0.0211	0.021
0.0	0.0	0.0	-3518.4408	1562.7702	NaN	NaN	-0.3	0.894	0.0223	0.0204	0.0213	0.0211	0.0209
0.0	0.0	0.0	-138.4408	1200.7702	NaN	NaN	1.1303	0.8941	0.0223	0.0204	0.0212	0.021	0.0209
0.0	0.0	0.0	-1432.4408	1586.7702	NaN	NaN	1.3	0.8941	0.0222	0.0205	0.0213	0.0211	0.0209
0.0	0.0	0.0	-1756.4408	-1551.2298	NaN	NaN	0.469	0.8937	0.0224	0.0205	0.0213	0.0211	0.021
0.0	0.0	0.0	-684.4408	859.7702	NaN	NaN	1.3	0.8942	0.0223	0.0204	0.0212	0.0211	0.0208
0.0	0.0	0.0	617.5592	5287.7702	NaN	NaN	0.8954	0.8943	0.0224	0.0202	0.0212	0.0212	0.0208
0.0	0.0	0.0	-257.4408	-3440.2298	NaN	NaN	0.9304	0.8936	0.0225	0.0204	0.0213	0.0213	0.0209
0.0	0.0	0.0	-780.4408	607.7702	NaN	NaN	-0.3	0.8937	0.0225	0.0204	0.0213	0.0213	0.0209
0.0	0.0	0.0	-567.4408	-1053.2298	NaN	NaN	0.6499	0.8931	0.0226	0.0207	0.0214	0.0212	0.021
0.0	0.0	0.0	-2038.4408	-2201.2298	NaN	NaN	0.5192	0.8932	0.0225	0.0207	0.0214	0.0211	0.0211
0.0	0.0	0.0	-1428.4408	-2952.2298	NaN	NaN	0.6739	0.8935	0.0224	0.0206	0.0214	0.0211	0.021
0.0	0.0	0.0	-1654.4408	1413.7702	NaN	NaN	-0.3	0.8946	0.0223	0.0203	0.0212	0.021	0.0207
0.0	0.0	0.0	-69.4408	-399.2298	NaN	NaN	0.8518	0.8947	0.0222	0.0202	0.0212	0.021	0.0207
0.0	0.0	0.0	-1142.4408	-243.2298	NaN	NaN	0.1755	0.8948	0.0222	0.0201	0.0212	0.0211	0.0206
0.0	0.0	0.0	-1538.4408	1233.7702	NaN	NaN	-0.3	0.8947	0.0223	0.0202	0.0212	0.0211	0.0206
0.0	0.0	0.0	-1271.4408	2701.7702	NaN	NaN	1.3	0.8946	0.0223	0.0202	0.0212	0.021	0.0207
0.0	0.0	0.0	-3132.4408	503.7702	NaN	NaN	-0.1916	0.8942	0.0224	0.0203	0.0213	0.021	0.0208
0.0	0.0	0.0	-3867.4408	-401.2298	NaN	NaN	0.094	0.8944	0.0224	0.0203	0.0213	0.0209	0.0207
0.0	0.0	0.0	-397.4408	570.7702	NaN	NaN	1.3	0.8945	0.0224	0.0203	0.0213	0.0209	0.0207
0.0	0.0	0.0	862.5592	201.7702	NaN	NaN	0.1896	0.8945	0.0224	0.0203	0.0213	0.0209	0.0207
0.0	0.0	0.0	-599.4408	-1082.2298	NaN	NaN	0.6435	0.8943	0.0224	0.0204	0.0213	0.0208	0.0207
0.0	0.0	0.0	-1806.4408	-358.2298	NaN	NaN	0.1655	0.8943	0.0225	0.0204	0.0213	0.0208	0.0207
0.0	0.0	0.0	-1751.4408	2095.7702	NaN	NaN	1.3	0.8949	0.0224	0.0203	0.0211	0.0207	0.0206
0.0	0.0	0.0	-851.4408	495.7702	NaN	NaN	-0.3	0.8948	0.0224	0.0203	0.0211	0.0208	0.0206
0.0	0.0	0.0	-2564.4408	2772.7702	NaN	NaN	1.3	0.8949	0.0224	0.0203	0.0211	0.0207	0.0206
0.0	0.0	0.0	-97.4408	479.7702	NaN	NaN	1.2549	0.8945	0.0225	0.0204	0.0212	0.0207	0.0207
0.0	0.0	0.0	-2751.4408	60.7702	NaN	NaN	-0.0226	0.894	0.0226	0.0206	0.0212	0.0207	0.0209
0.0	0.0	0.0	-1190.4408	-686.2298	NaN	NaN	0.3657	0.8938	0.0226	0.0207	0.0213	0.0208	0.0209
0.0	0.0	0.0	-1655.4408	813.7702	NaN	NaN	-0.3	0.8941	0.0226	0.0205	0.0212	0.0208	0.0208
0.0	0.0	0.0	-1937.4408	761.7702	NaN	NaN	-0.3	0.894	0.0225	0.0206	0.0213	0.0208	0.0208
0.0	0.0	0.0	-279.4408	-315.2298	NaN	NaN	0.5301	0.8942	0.0225	0.0206	0.0213	0.0208	0.0207
0.0	0.0	0.0	-2723.4408	-939.2298	NaN	NaN	0.2564	0.894	0.0225	0.0207	0.0213	0.0208	0.0208
0.0	0.0	0.0	-828.4408	2208.7702	NaN	NaN	1.3	0.8944	0.0224	0.0206	0.0212	0.0207	0.0207
0.0	0.0	0.0	-900.4408	-847.2298	NaN	NaN	0.4848	0.8942	0.0224	0.0207	0.0213	0.0207	0.0207
0.0	0.0	0.0	-3404.4408	447.7702	NaN	NaN	-0.1514	0.8941	0.0225	0.0207	0.0213	0.0207	0.0207
0.0	0.0	0.0	-1481.4408	-1593.2298	NaN	NaN	0.5182	0.8936	0.0225	0.021	0.0215	0.0207	0.0208
0.0	0.0	0.0	-1725.4408	911.7702	NaN	NaN	-0.3	0.894	0.0224	0.0209	0.0214	0.0206	0.0207
0.0	0.0	0.0	-2754.4408	-4412.2298	NaN	NaN	0.6157	0.8935	0.0225	0.0211	0.0214	0.0206	0.0209
0.0	0.0	0.0	-2256.4408	339.7702	NaN	NaN	-0.1773	0.8939	0.0224	0.021	0.0214	0.0206	0.0208
0.0	0.0	0.0	-100.4408	-1097.2298	NaN	NaN	0.9161	0.8945	0.0223	0.0207	0.0213	0.0206	0.0206
0.0	0.0	0.0	-619.4408	-1882.2298	NaN	NaN	0.7524	0.8951	0.0222	0.0205	0.0212	0.0207	0.0205
0.0	0.0	0.0	-1823.4408	2249.7702	NaN	NaN	1.3	0.8949	0.0222	0.0205	0.0212	0.0207	0.0205
0.0	0.0	0.0	-3250.4408	-1321.2298	NaN	NaN	0.289	0.8946	0.0223	0.0207	0.0212	0.0206	0.0207
0.0	0.0	0.0	246.5592	214.7702	NaN	NaN	0.4655	0.895	0.0222	0.0205	0.0211	0.0206	0.0206
0.0	0.0	0.0	-3928.4408	3150.7702	NaN	NaN	-0.3	0.8952	0.0222	0.0204	0.0211	0.0206	0.0205
0.0	0.0	0.0	-2688.4408	3335.7702	NaN	NaN	1.3	0.8952	0.0222	0.0204	0.0211	0.0206	0.0205
0.0	0.0	0.0	-1876.4408	-1884.2298	NaN	NaN	0.501	0.8946	0.0223	0.0205	0.0213	0.0207	0.0207
0.0	0.0	0.0	-409.4408	2159.7702	NaN	NaN	1.2339	0.8949	0.0223	0.0205	0.0212	0.0206	0.0205
0.0	0.0	0.0	-1822.4408	-1259.2298	NaN	NaN	0.4086	0.8942	0.0223	0.0207	0.0214	0.0206	0.0208
0.0	0.0	0.0	-1128.4408	605.7702	NaN	NaN	-0.3	0.8948	0.0222	0.0205	0.0212	0.0205	0.0206
0.0	0.0	0.0	-1860.4408	-979.2298	NaN	NaN	0.3448	0.8946	0.0223	0.0205	0.0213	0.0206	0.0207
0.0	0.0	0.0	-2117.4408	3194.7702	NaN	NaN	1.3	0.8953	0.0222	0.0203	0.0211	0.0207	0.0204
0.0	0.0	0.0	125.5592	2555.7702	NaN	NaN	0.9532	0.8952	0.0223	0.0203	0.0211	0.0207	0.0205
0.0	0.0	0.0	190.5592	-563.2298	NaN	NaN	1.3	0.8949	0.0224	0.0204	0.0211	0.0207	0.0205
0.0	0.0	0.0	322.5592	-1189.2298	NaN	NaN	1.3	0.8945	0.0224	0.0205	0.0212	0.0207	0.0206
0.0	0.0	0.0	-2103.4408	-652.2298	NaN	NaN	0.2367	0.8942	0.0224	0.0206	0.0213	0.0207	0.0207
0.0	0.0	0.0	-2848.4408	949.7702	NaN	NaN	-0.3	0.8939	0.0225	0.0207	0.0213	0.0208	0.0207
0.0	0.0	0.0	-1947.4408	734.7702	NaN	NaN	-0.3	0.8938	0.0225	0.0208	0.0214	0.0208	0.0208
0.0	0.0	0.0	-1606.4408	-225.2298	NaN	NaN	0.123	0.8937	0.0225	0.0209	0.0214	0.0207	0.0209
0.0	0.0	0.0	-1513.4408	-1310.2298	NaN	NaN	0.464	0.8941	0.0224	0.0208	0.0213	0.0207	0.0208
0.0	0.0	0.0	-2942.4408	-1655.2298	NaN	NaN	0.36	0.8946	0.0223	0.0207	0.0211	0.0206	0.0207
0.0	0.0	0.0	1223.5592	1021.7702	NaN	NaN	0.4551	0.8954	0.0222	0.0203	0.021	0.0207	0.0204
0.0	0.0	0.0	591.5592	3153.7702	NaN	NaN	0.8421	0.8954	0.0222	0.0202	0.021	0.0207	0.0204
0.0	0.0	0.0	-2208.4408	-1581.2298	NaN	NaN	0.4172	0.8943	0.0223	0.0207	0.0212	0.0207	0.0207
0.0	0.0	0.0	-3581.4408	-1022.2298	NaN	NaN	0.222	0.8941	0.0223	0.0209	0.0213	0.0207	0.0208
0.0	0.0	0.0	-28.4408	-1534.2298	NaN	NaN	0.9818	0.8938	0.0224	0.021	0.0213	0.0207	0.0209
0.0	0.0	0.0	-1778.4408	-1889.2298	NaN	NaN	0.5151	0.8937	0.0224	0.021	0.0213	0.0207	0.0209
0.0	0.0	0.0	-277.4408	525.7702	NaN	NaN	1.3	0.8945	0.0223	0.0207	0.0212	0.0207	0.0207
0.0	0.0	0.0	-881.4408	-1110.2298	NaN	NaN	0.5574	0.8948	0.0223	0.0206	0.021	0.0207	0.0206
0.0	0.0	0.0	-2381.4408	15.7702	NaN	NaN	-0.0067	0.8953	0.0222	0.0203	0.0209	0.0208	0.0205
0.0	0.0	0.0	1999.5592	-154.2298	NaN	NaN	-0.0836	0.8957	0.0222	0.0201	0.0208	0.0208	0.0204
0.0	0.0	0.0	-843.4408	84.7702	NaN	NaN	-0.1117	0.895	0.0224	0.0203	0.021	0.0209	0.0205
0.0	0.0	0.0	-1425.4408	297.7702	NaN	NaN	-0.2641	0.8947	0.0225	0.0204	0.021	0.0209	0.0206
0.0	0.0	0.0	-1429.4408	-653.2298	NaN	NaN	0.3137	0.8944	0.0225	0.0205	0.021	0.0209	0.0207
0.0	0.0	0.0	-1760.4408	-200.2298	NaN	NaN	0.1021	0.8945	0.0225	0.0205	0.021	0.0209	0.0207
0.0	0.0	0.0	-2847.4408	1316.7702	NaN	NaN	-0.3	0.8949	0.0224	0.0204	0.0209	0.0208	0.0206
0.0	0.0	0.0	349.5592	-1421.2298	NaN	NaN	1.3	0.895	0.0224	0.0203	0.0208	0.0208	0.0206
0.0	0.0	0.0	-82.4408	-539.2298	NaN	NaN	0.8674	0.8954	0.0223	0.0202	0.0208	0.0209	0.0205
0.0	0.0	0.0	-1534.4408	2738.7702	NaN	NaN	1.3	0.8954	0.0223	0.0202	0.0208	0.0209	0.0205
0.0	0.0	0.0	-2222.4408	-1424.2298	NaN	NaN	0.3906	0.8954	0.0223	0.0201	0.0208	0.0209	0.0206
0.0	0.0	0.0	646.5592	1484.7702	NaN	NaN	0.6966	0.8957	0.0222	0.02	0.0208	0.0209	0.0204
0.0	0.0	0.0	-1005.4408	2543.7702	NaN	NaN	1.3	0.8951	0.0223	0.02	0.0209	0.021	0.0206
0.0	0.0	0.0	-2156.4408	1305.7702	NaN	NaN	-0.3	0.8948	0.0224	0.0201	0.0209	0.0211	0.0206
0.0	0.0	0.0	-1061.4408	1419.7702	NaN	NaN	1.3	0.8947	0.0225	0.0201	0.0209	0.0211	0.0206
0.0	0.0	0.0	-1107.4408	-1956.2298	NaN	NaN	0.6385	0.8948	0.0225	0.0201	0.0209	0.0211	0.0206
0.0	0.0	0.0	-699.4408	5428.7702	NaN	NaN	1.1479	0.8955	0.0224	0.0198	0.0208	0.021	0.0204
0.0	0.0	0.0	923.5592	1239.7702	NaN	NaN	0.5731	0.8949	0.0225	0.0199	0.021	0.0212	0.0205
0.0	0.0	0.0	-408.4408	-21.2298	NaN	NaN	0.0494	0.8948	0.0225	0.0198	0.0211	0.0213	0.0205
0.0	0.0	0.0	-820.4408	3071.7702	NaN	NaN	1.3	0.8946	0.0226	0.0198	0.0212	0.0213	0.0205
0.0	0.0	0.0	-687.4408	-1200.2298	NaN	NaN	0.6358	0.8944	0.0226	0.0201	0.0211	0.0213	0.0206
0.0	0.0	0.0	-447.4408	-2179.2298	NaN	NaN	0.8297	0.8948	0.0224	0.02	0.021	0.0211	0.0205
0.0	0.0	0.0	-2405.4408	-872.2298	NaN	NaN	0.2661	0.895	0.0224	0.02	0.021	0.0211	0.0205
0.0	0.0	0.0	526.5592	1658.7702	NaN	NaN	0.759	0.8959	0.0222	0.0197	0.0209	0.0209	0.0203
0.0	0.0	0.0	-1458.4408	507.7702	NaN	NaN	-0.3	0.896	0.0222	0.0197	0.0209	0.0209	0.0203
0.0	0.0	0.0	-2075.4408	-819.2298	NaN	NaN	0.283	0.8959	0.0222	0.0198	0.0209	0.021	0.0203
0.0	0.0	0.0	-945.4408	3243.7702	NaN	NaN	1.3	0.896	0.0222	0.0197	0.0209	0.021	0.0203
0.0	0.0	0.0	-2730.4408	474.7702	NaN	NaN	-0.2105	0.8954	0.0223	0.0198	0.021	0.021	0.0204
0.0	0.0	0.0	-986.4408	1536.7702	NaN	NaN	1.3	0.8958	0.0222	0.0197	0.021	0.021	0.0203
0.0	0.0	0.0	211.5592	769.7702	NaN	NaN	0.7844	0.8954	0.0223	0.0198	0.0211	0.0211	0.0204
0.0	0.0	0.0	-1859.4408	-1614.2298	NaN	NaN	0.4647	0.8952	0.0224	0.0199	0.021	0.0211	0.0204
0.0	0.0	0.0	-1189.4408	2678.7702	NaN	NaN	1.3	0.8958	0.0223	0.0197	0.0209	0.021	0.0203
0.0	0.0	0.0	-918.4408	842.7702	NaN	NaN	-0.3	0.8955	0.0223	0.0197	0.021	0.0211	0.0204
0.0	0.0	0.0	-604.4408	2508.7702	NaN	NaN	1.3	0.8953	0.0224	0.0197	0.0211	0.0211	0.0204
0.0	0.0	0.0	-2339.4408	-439.2298	NaN	NaN	0.1581	0.8953	0.0224	0.0197	0.021	0.0211	0.0204
0.0	0.0	0.0	-863.4408	2448.7702	NaN	NaN	1.3	0.8949	0.0225	0.0198	0.0212	0.0212	0.0204
0.0	0.0	0.0	-2135.4408	-861.2298	NaN	NaN	0.2874	0.8948	0.0225	0.02	0.0211	0.0211	0.0205
0.0	0.0	0.0	-1925.4408	679.7702	NaN	NaN	-0.3	0.8952	0.0224	0.02	0.0211	0.021	0.0204
0.0	0.0	0.0	-92.4408	-2003.2298	NaN	NaN	0.9559	0.8948	0.0225	0.0202	0.0212	0.0209	0.0205
0.0	0.0	0.0	-1519.4408	1399.7702	NaN	NaN	-0.3	0.8955	0.0223	0.02	0.0211	0.0208	0.0203
0.0	0.0	0.0	-1922.4408	-1116.2298	NaN	NaN	0.3673	0.8953	0.0223	0.0201	0.0211	0.0208	0.0204
0.0	0.0	0.0	-1201.4408	127.7702	NaN	NaN	-0.119	0.8956	0.0222	0.02	0.0211	0.0209	0.0203
0.0	0.0	0.0	-3562.4408	5298.7702	NaN	NaN	1.3	0.8956	0.0222	0.0198	0.021	0.021	0.0203
0.0	0.0	0.0	686.5592	-1375.2298	NaN	NaN	1.3	0.8952	0.0223	0.02	0.0211	0.021	0.0204
0.0	0.0	0.0	-474.4408	1102.7702	NaN	NaN	1.3	0.8945	0.0225	0.0202	0.0212	0.0211	0.0205
0.0	0.0	0.0	-2835.4408	1257.7702	NaN	NaN	-0.3	0.894	0.0226	0.0204	0.0213	0.021	0.0207
0.0	0.0	0.0	-608.4408	-986.2298	NaN	NaN	0.6185	0.8938	0.0226	0.0206	0.0213	0.0209	0.0208
0.0	0.0	0.0	-500.4408	1122.7702	NaN	NaN	1.3	0.8937	0.0226	0.0205	0.0214	0.021	0.0208
0.0	0.0	0.0	-2521.4408	-565.2298	NaN	NaN	0.1831	0.894	0.0225	0.0204	0.0214	0.021	0.0208
0.0	0.0	0.0	-1986.4408	2009.7702	NaN	NaN	1.3	0.8942	0.0225	0.0203	0.0213	0.021	0.0207
0.0	0.0	0.0	1183.5592	676.7702	NaN	NaN	0.3638	0.894	0.0225	0.0202	0.0214	0.0211	0.0207
0.0	0.0	0.0	-1792.4408	642.7702	NaN	NaN	-0.3	0.8937	0.0226	0.0205	0.0215	0.021	0.0208
0.0	0.0	0.0	-2305.4408	-1898.2298	NaN	NaN	0.4516	0.8929	0.0226	0.0209	0.0217	0.0209	0.0209
0.0	0.0	0.0	-918.4408	-47.2298	NaN	NaN	0.0489	0.8935	0.0225	0.0208	0.0217	0.0208	0.0208
0.0	0.0	0.0	-2952.4408	-3257.2298	NaN	NaN	0.5245	0.8935	0.0226	0.0209	0.0216	0.0207	0.0208
0.0	0.0	0.0	-1051.4408	-1573.2298	NaN	NaN	0.5994	0.8942	0.0224	0.0208	0.0214	0.0205	0.0206
0.0	0.0	0.0	110.5592	-3430.2298	NaN	NaN	1.0333	0.8944	0.0224	0.0208	0.0213	0.0205	0.0206
0.0	0.0	0.0	-1460.4408	-1401.2298	NaN	NaN	0.4897	0.8947	0.0223	0.0206	0.0213	0.0205	0.0206
0.0	0.0	0.0	-778.4408	2097.7702	NaN	NaN	1.3	0.8954	0.0222	0.0202	0.0212	0.0207	0.0203
0.0	0.0	0.0	-1502.4408	2046.7702	NaN	NaN	1.3	0.8951	0.0223	0.0202	0.0212	0.0208	0.0204
0.0	0.0	0.0	-1537.4408	1909.7702	NaN	NaN	1.3	0.8939	0.0225	0.0205	0.0215	0.0209	0.0207
0.0	0.0	0.0	-1481.4408	194.7702	NaN	NaN	-0.1514	0.8934	0.0226	0.0207	0.0216	0.0209	0.0208
0.0	0.0	0.0	-1134.4408	-5553.2298	NaN	NaN	0.8304	0.8931	0.0227	0.0209	0.0217	0.0209	0.0208
0.0	0.0	0.0	-1513.4408	559.7702	NaN	NaN	-0.3	0.8934	0.0226	0.0207	0.0216	0.0209	0.0207
0.0	0.0	0.0	21.5592	-323.2298	NaN	NaN	1.0715	0.8934	0.0226	0.0206	0.0217	0.021	0.0207
0.0	0.0	0.0	-2580.4408	-1768.2298	NaN	NaN	0.4066	0.8933	0.0226	0.0205	0.0217	0.0212	0.0207
0.0	0.0	0.0	-336.4408	1973.7702	NaN	NaN	1.2055	0.8933	0.0227	0.0203	0.0216	0.0213	0.0207
0.0	0.0	0.0	-709.4408	-351.2298	NaN	NaN	0.3311	0.8929	0.0227	0.0205	0.0217	0.0213	0.0208
0.0	0.0	0.0	-1937.4408	-3032.2298	NaN	NaN	0.6101	0.8926	0.0227	0.0207	0.0218	0.0212	0.0209
0.0	0.0	0.0	-2580.4408	-2401.2298	NaN	NaN	0.482	0.8928	0.0226	0.0208	0.0218	0.0212	0.0208
0.0	0.0	0.0	-2050.4408	1853.7702	NaN	NaN	-0.3	0.8931	0.0226	0.0206	0.0218	0.0212	0.0207
0.0	0.0	0.0	-1812.4408	-351.2298	NaN	NaN	0.1623	0.8934	0.0226	0.0204	0.0217	0.0212	0.0207
0.0	0.0	0.0	-2569.4408	84.7702	NaN	NaN	-0.0341	0.8937	0.0225	0.0202	0.0216	0.0213	0.0207
0.0	0.0	0.0	121.5592	1777.7702	NaN	NaN	0.936	0.8936	0.0226	0.0202	0.0216	0.0213	0.0207
0.0	0.0	0.0	-1112.4408	-1082.2298	NaN	NaN	0.4931	0.8938	0.0226	0.0201	0.0215	0.0213	0.0207
0.0	0.0	0.0	-1131.4408	1804.7702	NaN	NaN	1.3	0.8938	0.0226	0.0201	0.0215	0.0213	0.0207
0.0	0.0	0.0	1428.5592	1481.7702	NaN	NaN	0.5091	0.8937	0.0227	0.02	0.0215	0.0213	0.0207
0.0	0.0	0.0	-1336.4408	-1351.2298	NaN	NaN	0.5028	0.8936	0.0227	0.0201	0.0215	0.0213	0.0207
0.0	0.0	0.0	3919.5592	-780.2298	NaN	NaN	-0.2485	0.8936	0.0227	0.0201	0.0216	0.0213	0.0207
0.0	0.0	0.0	1183.5592	2181.7702	NaN	NaN	0.6483	0.8936	0.0227	0.02	0.0216	0.0214	0.0207
0.0	0.0	0.0	1710.5592	-2220.2298	NaN	NaN	1.3	0.8934	0.0228	0.0201	0.0216	0.0214	0.0207
0.0	0.0	0.0	97.5592	84.7702	NaN	NaN	0.4649	0.8938	0.0226	0.0201	0.0215	0.0213	0.0207
0.0	0.0	0.0	-1014.4408	3648.7702	NaN	NaN	1.3	0.8935	0.0227	0.0199	0.0217	0.0215	0.0207
0.0	0.0	0.0	871.5592	180.7702	NaN	NaN	0.1718	0.8938	0.0227	0.0199	0.0215	0.0215	0.0206
0.0	0.0	0.0	913.5592	522.7702	NaN	NaN	0.364	0.8937	0.0227	0.0199	0.0216	0.0215	0.0206
0.0	0.0	0.0	182.5592	-804.2298	NaN	NaN	1.2937	0.894	0.0227	0.0199	0.0216	0.0213	0.0205
0.0	0.0	0.0	229.5592	-1119.2298	NaN	NaN	1.258	0.894	0.0227	0.02	0.0216	0.0212	0.0205
0.0	0.0	0.0	-2609.4408	1488.7702	NaN	NaN	-0.3	0.8941	0.0226	0.0201	0.0217	0.0211	0.0204
0.0	0.0	0.0	-1033.4408	1494.7702	NaN	NaN	1.3	0.8942	0.0227	0.0202	0.0216	0.0209	0.0204
0.0	0.0	0.0	-3632.4408	-1406.2298	NaN	NaN	0.2791	0.8933	0.0227	0.0206	0.0218	0.0208	0.0206
0.0	0.0	0.0	-836.4408	-79.2298	NaN	NaN	0.0865	0.8938	0.0227	0.0205	0.0218	0.0207	0.0205
0.0	0.0	0.0	1143.5592	-335.2298	NaN	NaN	-0.3	0.8936	0.0227	0.0205	0.0218	0.0208	0.0206
0.0	0.0	0.0	-721.4408	731.7702	NaN	NaN	1.3	0.8934	0.0228	0.0205	0.0217	0.021	0.0206
0.0	0.0	0.0	1601.5592	1459.7702	NaN	NaN	0.4768	0.8931	0.0229	0.0206	0.0217	0.021	0.0206
0.0	0.0	0.0	-231.4408	-206.2298	NaN	NaN	0.4712	0.8919	0.0232	0.0209	0.0219	0.0212	0.0208
0.0	0.0	0.0	395.5592	677.7702	NaN	NaN	0.6315	0.8913	0.0233	0.0211	0.022	0.0213	0.021
0.0	0.0	0.0	-1746.4408	-562.2298	NaN	NaN	0.2435	0.8903	0.0235	0.0213	0.0223	0.0214	0.0213
0.0	0.0	0.0	299.5592	-268.2298	NaN	NaN	-0.3	0.8901	0.0236	0.0213	0.0224	0.0214	0.0213
0.0	0.0	0.0	-2672.4408	-1246.2298	NaN	NaN	0.318	0.8899	0.0237	0.0213	0.0225	0.0214	0.0213
0.0	0.0	0.0	-2384.4408	1022.7702	NaN	NaN	-0.3	0.8898	0.0237	0.0213	0.0226	0.0214	0.0212
0.0	0.0	0.0	-1866.4408	2498.7702	NaN	NaN	1.3	0.89	0.0237	0.0212	0.0226	0.0214	0.0211
0.0	0.0	0.0	-573.4408	220.7702	NaN	NaN	-0.3	0.89	0.0237	0.0212	0.0225	0.0214	0.0211
0.0	0.0	0.0	-2195.4408	-2545.2298	NaN	NaN	0.5369	0.8899	0.0238	0.0213	0.0225	0.0214	0.0211
0.0	0.0	0.0	-1312.4408	-115.2298	NaN	NaN	0.0807	0.8901	0.0237	0.0214	0.0225	0.0213	0.0211
0.0	0.0	0.0	-3481.4408	-261.2298	NaN	NaN	0.0698	0.89	0.0237	0.0214	0.0225	0.0214	0.0211
0.0	0.0	0.0	-2135.4408	1576.7702	NaN	NaN	-0.3	0.8905	0.0234	0.0213	0.0225	0.0213	0.021
0.0	0.0	0.0	-1338.4408	-3638.2298	NaN	NaN	0.7311	0.8908	0.0233	0.0212	0.0225	0.0211	0.021
0.0	0.0	0.0	-2200.4408	-3337.2298	NaN	NaN	0.6026	0.8915	0.0232	0.0211	0.0224	0.021	0.0209
0.0	0.0	0.0	-2131.4408	-99.2298	NaN	NaN	0.0445	0.8921	0.023	0.021	0.0223	0.0208	0.0207
0.0	0.0	0.0	-2414.4408	1117.7702	NaN	NaN	-0.3	0.8923	0.0229	0.021	0.0223	0.0208	0.0206
0.0	0.0	0.0	-3227.4408	724.7702	NaN	NaN	-0.2896	0.8922	0.0229	0.0211	0.0222	0.0208	0.0207
0.0	0.0	0.0	-2434.4408	-3020.2298	NaN	NaN	0.5537	0.8922	0.0229	0.0211	0.0222	0.0208	0.0207
0.0	0.0	0.0	-1892.4408	-591.2298	NaN	NaN	0.238	0.8922	0.0229	0.0212	0.0222	0.0208	0.0207
0.0	0.0	0.0	-1495.4408	357.7702	NaN	NaN	-0.3	0.8922	0.0229	0.0213	0.0221	0.0208	0.0207
0.0	0.0	0.0	-1328.4408	-2287.2298	NaN	NaN	0.6326	0.8922	0.0229	0.0213	0.0221	0.0208	0.0207
0.0	0.0	0.0	-1047.4408	-696.2298	NaN	NaN	0.3993	0.8921	0.0229	0.0213	0.0221	0.0209	0.0206
0.0	0.0	0.0	-3670.4408	-31.2298	NaN	NaN	0.0084	0.892	0.0229	0.0214	0.0221	0.0209	0.0206
0.0	0.0	0.0	-2082.4408	-375.2298	NaN	NaN	0.1527	0.8917	0.0229	0.0214	0.0222	0.021	0.0207
0.0	0.0	0.0	-2283.4408	-1685.2298	NaN	NaN	0.4246	0.8915	0.023	0.0215	0.0222	0.0211	0.0208
0.0	0.0	0.0	-236.4408	-642.2298	NaN	NaN	0.7309	0.8911	0.0231	0.0216	0.0222	0.0211	0.0208
0.0	0.0	0.0	-1606.4408	-2550.2298	NaN	NaN	0.6135	0.8914	0.023	0.0216	0.0222	0.021	0.0208
0.0	0.0	0.0	-2051.4408	-701.2298	NaN	NaN	0.2547	0.8913	0.023	0.0217	0.0222	0.021	0.0209
0.0	0.0	0.0	-639.4408	-474.2298	NaN	NaN	0.4258	0.8916	0.0229	0.0216	0.0221	0.0209	0.0208
0.0	0.0	0.0	2126.5592	958.7702	NaN	NaN	0.3108	0.8913	0.023	0.0217	0.0221	0.021	0.0208
0.0	0.0	0.0	-1781.4408	324.7702	NaN	NaN	-0.223	0.8911	0.0231	0.0217	0.0221	0.0211	0.0208
0.0	0.0	0.0	-1394.4408	4978.7702	NaN	NaN	1.3	0.8906	0.0233	0.0218	0.0222	0.0212	0.0209
0.0	0.0	0.0	-2068.4408	-2340.2298	NaN	NaN	0.5308	0.8905	0.0233	0.0219	0.0221	0.0211	0.021
0.0	0.0	0.0	1422.5592	1148.7702	NaN	NaN	0.4468	0.8905	0.0234	0.0219	0.0222	0.0211	0.021
0.0	0.0	0.0	-850.4408	-3015.2298	NaN	NaN	0.78	0.8906	0.0234	0.0219	0.0221	0.021	0.021
0.0	0.0	0.0	-987.4408	-163.2298	NaN	NaN	0.1419	0.8906	0.0234	0.0219	0.0221	0.0211	0.021
0.0	0.0	0.0	606.5592	-118.2298	NaN	NaN	-0.2421	0.8907	0.0234	0.0218	0.0221	0.0211	0.021
0.0	0.0	0.0	-466.4408	-846.2298	NaN	NaN	0.6447	0.8906	0.0234	0.0218	0.0221	0.0211	0.021
0.0	0.0	0.0	-740.4408	-60.2298	NaN	NaN	0.0752	0.8905	0.0234	0.0218	0.0221	0.0211	0.021
0.0	0.0	0.0	-2843.4408	580.7702	NaN	NaN	-0.2567	0.8905	0.0234	0.0218	0.0222	0.0212	0.0209
0.0	0.0	0.0	-1401.4408	1989.7702	NaN	NaN	1.3	0.8903	0.0234	0.0219	0.0223	0.0212	0.0209
0.0	0.0	0.0	-3548.4408	2035.7702	NaN	NaN	-0.3	0.8908	0.0232	0.0218	0.0223	0.021	0.0209
0.0	0.0	0.0	-3570.4408	-2445.2298	NaN	NaN	0.4065	0.8908	0.0232	0.0217	0.0224	0.021	0.0209
0.0	0.0	0.0	-1693.4408	-841.2298	NaN	NaN	0.3319	0.8914	0.023	0.0216	0.0223	0.0208	0.0208
0.0	0.0	0.0	-2901.4408	-1460.2298	NaN	NaN	0.3348	0.892	0.0229	0.0215	0.0223	0.0206	0.0208
0.0	0.0	0.0	-1111.4408	-791.2298	NaN	NaN	0.4159	0.8924	0.0227	0.0214	0.0223	0.0205	0.0207
0.0	0.0	0.0	-4193.4408	-1441.2298	NaN	NaN	0.2558	0.8926	0.0226	0.0213	0.0222	0.0204	0.0208
0.0	0.0	0.0	-2340.4408	-2047.2298	NaN	NaN	0.4666	0.8927	0.0226	0.0214	0.0222	0.0203	0.0208
0.0	0.0	0.0	-2102.4408	-524.2298	NaN	NaN	0.1996	0.8927	0.0226	0.0215	0.0221	0.0203	0.0209
0.0	0.0	0.0	-2325.4408	-3259.2298	NaN	NaN	0.5836	0.8927	0.0225	0.0215	0.0221	0.0202	0.0209
0.0	0.0	0.0	-2359.4408	1964.7702	NaN	NaN	-0.3	0.8929	0.0225	0.0216	0.022	0.0201	0.0209
0.0	0.0	0.0	-2105.4408	-478.2298	NaN	NaN	0.1851	0.8923	0.0227	0.0218	0.022	0.0202	0.021
0.0	0.0	0.0	-976.4408	-514.2298	NaN	NaN	0.345	0.892	0.0228	0.0219	0.022	0.0203	0.0211
0.0	0.0	0.0	-910.4408	586.7702	NaN	NaN	-0.3	0.8917	0.0228	0.022	0.022	0.0204	0.0211
0.0	0.0	0.0	-2216.4408	5422.7702	NaN	NaN	1.3	0.892	0.0227	0.022	0.0219	0.0204	0.021
0.0	0.0	0.0	-1660.4408	-2059.2298	NaN	NaN	0.5536	0.8916	0.0228	0.0221	0.0219	0.0205	0.0211
0.0	0.0	0.0	-2100.4408	-1227.2298	NaN	NaN	0.3688	0.8917	0.0228	0.0221	0.0219	0.0205	0.021
0.0	0.0	0.0	197.5592	361.7702	NaN	NaN	0.6468	0.8919	0.0227	0.0221	0.0219	0.0205	0.0209
0.0	0.0	0.0	-1301.4408	-2771.2298	NaN	NaN	0.6804	0.8921	0.0227	0.0221	0.0218	0.0204	0.0209
0.0	0.0	0.0	-2978.4408	-187.2298	NaN	NaN	0.0591	0.8922	0.0226	0.0222	0.0218	0.0203	0.0209
0.0	0.0	0.0	-3280.4408	-1994.2298	NaN	NaN	0.3781	0.8925	0.0225	0.0221	0.0218	0.0203	0.0209
0.0	0.0	0.0	-1354.4408	-1097.2298	NaN	NaN	0.4475	0.8928	0.0223	0.0221	0.0218	0.0202	0.0209
0.0	0.0	0.0	-2742.4408	-800.2298	NaN	NaN	0.2259	0.8928	0.0222	0.022	0.0218	0.0202	0.0209
0.0	0.0	0.0	-2050.4408	-3211.2298	NaN	NaN	0.6103	0.8927	0.0222	0.0221	0.0218	0.0203	0.0209
0.0	0.0	0.0	-1740.4408	-4488.2298	NaN	NaN	0.7206	0.8925	0.0222	0.0221	0.0219	0.0204	0.021
0.0	0.0	0.0	-2574.4408	826.7702	NaN	NaN	-0.3	0.8926	0.022	0.0221	0.0218	0.0204	0.021
0.0	0.0	0.0	-3420.4408	-2198.2298	NaN	NaN	0.3912	0.8923	0.0221	0.0222	0.0219	0.0205	0.0211
0.0	0.0	0.0	-2376.4408	-1830.2298	NaN	NaN	0.4351	0.8923	0.022	0.0222	0.0219	0.0205	0.0211
0.0	0.0	0.0	-2076.4408	-50.2298	NaN	NaN	0.0236	0.8923	0.022	0.0221	0.022	0.0205	0.0211
0.0	0.0	0.0	-2293.4408	-14.2298	NaN	NaN	0.0062	0.8923	0.022	0.022	0.022	0.0206	0.0211
0.0	0.0	0.0	-2877.4408	815.7702	NaN	NaN	-0.3	0.8922	0.022	0.0218	0.0221	0.0207	0.0211
0.0	0.0	0.0	-881.4408	2078.7702	NaN	NaN	1.3	0.8922	0.022	0.0217	0.0222	0.0208	0.0211
0.0	0.0	0.0	-792.4408	2507.7702	NaN	NaN	1.3	0.8923	0.0221	0.0216	0.0222	0.0208	0.021
0.0	0.0	0.0	-2993.4408	-1656.2298	NaN	NaN	0.3562	0.8925	0.0221	0.0216	0.0222	0.0207	0.0209
0.0	0.0	0.0	-1266.4408	-2567.2298	NaN	NaN	0.6697	0.8926	0.0221	0.0216	0.0222	0.0206	0.0209
0.0	0.0	0.0	-1150.4408	1264.7702	NaN	NaN	1.3	0.8927	0.0222	0.0215	0.0222	0.0206	0.0208
0.0	0.0	0.0	-936.4408	-1689.2298	NaN	NaN	0.6434	0.8926	0.0222	0.0215	0.0222	0.0207	0.0208
0.0	0.0	0.0	-2922.4408	-2219.2298	NaN	NaN	0.4316	0.8923	0.0224	0.0215	0.0223	0.0208	0.0207
0.0	0.0	0.0	-1354.4408	-828.2298	NaN	NaN	0.3795	0.8921	0.0225	0.0215	0.0224	0.0208	0.0207
0.0	0.0	0.0	-955.4408	-170.2298	NaN	NaN	0.1512	0.892	0.0225	0.0216	0.0224	0.0209	0.0207
0.0	0.0	0.0	-1699.4408	101.7702	NaN	NaN	-0.0637	0.8912	0.0227	0.0217	0.0225	0.0212	0.0208
0.0	0.0	0.0	-1528.4408	268.7702	NaN	NaN	-0.2134	0.8909	0.0228	0.0218	0.0224	0.0212	0.0208
0.0	0.0	0.0	-2340.4408	-619.2298	NaN	NaN	0.2092	0.8904	0.023	0.0219	0.0224	0.0213	0.021
0.0	0.0	0.0	-1509.4408	-208.2298	NaN	NaN	0.1212	0.8899	0.023	0.0221	0.0225	0.0214	0.0211
0.0	0.0	0.0	-3630.4408	-776.2298	NaN	NaN	0.1761	0.8899	0.023	0.0221	0.0225	0.0214	0.0211
0.0	0.0	0.0	-2655.4408	730.7702	NaN	NaN	-0.3	0.8896	0.023	0.0222	0.0226	0.0215	0.0211
0.0	0.0	0.0	-400.4408	544.7702	NaN	NaN	1.3	0.8903	0.0229	0.0221	0.0224	0.0213	0.021
0.0	0.0	0.0	-699.4408	319.7702	NaN	NaN	-0.3	0.8902	0.0228	0.0222	0.0224	0.0212	0.0211
0.0	0.0	0.0	-3386.4408	-2541.2298	NaN	NaN	0.4287	0.8905	0.0227	0.0222	0.0224	0.0211	0.0211
0.0	0.0	0.0	-1149.4408	3046.7702	NaN	NaN	1.3	0.8911	0.0227	0.0221	0.0222	0.0208	0.0211
0.0	0.0	0.0	-2805.4408	-461.2298	NaN	NaN	0.1412	0.8915	0.0225	0.0221	0.0221	0.0207	0.0211
0.0	0.0	0.0	103.5592	1546.7702	NaN	NaN	0.9372	0.8917	0.0224	0.022	0.0221	0.0206	0.0211
0.0	0.0	0.0	-1742.4408	-3046.2298	NaN	NaN	0.6361	0.8917	0.0223	0.0221	0.0221	0.0206	0.0212
0.0	0.0	0.0	-2691.4408	727.7702	NaN	NaN	-0.3	0.8922	0.0221	0.022	0.0219	0.0205	0.0212
0.0	0.0	0.0	-2073.4408	175.7702	NaN	NaN	-0.0926	0.892	0.0221	0.0221	0.0219	0.0205	0.0215
0.0	0.0	0.0	-3159.4408	-1755.2298	NaN	NaN	0.3571	0.8922	0.0219	0.022	0.0218	0.0205	0.0215
0.0	0.0	0.0	-2386.4408	995.7702	NaN	NaN	-0.3	0.8925	0.0219	0.0218	0.0218	0.0205	0.0215
0.0	0.0	0.0	-2313.4408	-820.2298	NaN	NaN	0.2617	0.8939	0.0214	0.0214	0.0216	0.0204	0.0213
0.0	0.0	0.0	-551.4408	-275.2298	NaN	NaN	0.3329	0.892	0.0219	0.0218	0.0219	0.0208	0.0216
0.0	0.0	0.0	-2113.4408	-1101.2298	NaN	NaN	0.3426	0.8922	0.022	0.0218	0.0217	0.0207	0.0216
0.0	0.0	0.0	-2153.4408	-240.2298	NaN	NaN	0.1004	0.8926	0.0221	0.0217	0.0216	0.0206	0.0214
0.0	0.0	0.0	-1743.4408	-360.2298	NaN	NaN	0.1712	0.8931	0.0219	0.0215	0.0216	0.0206	0.0213
0.0	0.0	0.0	-562.4408	-1932.2298	NaN	NaN	0.7745	0.8933	0.0218	0.0214	0.0216	0.0208	0.0211
0.0	0.0	0.0	-2886.4408	-23.2298	NaN	NaN	0.008	0.894	0.0215	0.0213	0.0216	0.0208	0.0209
0.0	0.0	0.0	-1741.4408	1542.7702	NaN	NaN	-0.3	0.8942	0.0214	0.0213	0.0217	0.0208	0.0207
0.0	0.0	0.0	-1038.4408	354.7702	NaN	NaN	-0.3	0.8943	0.0212	0.0213	0.0219	0.0207	0.0206
0.0	0.0	0.0	-2657.4408	-2576.2298	NaN	NaN	0.4922	0.8949	0.0209	0.0212	0.022	0.0206	0.0205
0.0	0.0	0.0	-2642.4408	-1523.2298	NaN	NaN	0.3657	0.8955	0.0207	0.0209	0.022	0.0206	0.0203
0.0	0.0	0.0	-1305.4408	-1634.2298	NaN	NaN	0.5559	0.8957	0.0207	0.0208	0.0221	0.0206	0.0202
0.0	0.0	0.0	-897.4408	-2108.2298	NaN	NaN	0.7014	0.8957	0.0207	0.0208	0.0221	0.0207	0.0202
0.0	0.0	0.0	-1062.4408	-590.2298	NaN	NaN	0.3571	0.8946	0.0209	0.0209	0.0222	0.021	0.0203
0.0	0.0	0.0	-525.4408	-5230.2298	NaN	NaN	0.9087	0.8953	0.0209	0.0209	0.0218	0.021	0.0201
0.0	0.0	0.0	-3028.4408	-979.2298	NaN	NaN	0.2443	0.8839	0.0233	0.023	0.0237	0.0234	0.0226
0.0	0.0	0.0	-2665.4408	-1669.2298	NaN	NaN	0.3851	0.9037	0.0194	0.019	0.0207	0.0197	0.0175
