# Supplementary material for: DeepFRET, a software for rapid and automated single-molecule FRET data classification using deep learning
Source: eLife. 2020 Nov 3;9:e60404. doi: 10.7554/eLife.60404 (PMC7609065; doi:10.7554/eLife.60404)
Supplement: Figure 4—source data 1. [file elife-60404-fig4-data1.zip › Figure 4-source data 1/Fig_S4a/Traces/traces_all_n294/Traces_Fig2d_4mMAc_mov2_combined_tif_pair42.txt]

Exported by DeepFRET
Date: 2020-08-26, 18:13
Video filename: None
FRET pair #42
Bleaches at 1143
D-Dexc-bg	A-Dexc-bg	A-Aexc-bg	D-Dexc-rw	A-Dexc-rw	A-Aexc-rw	S	E	p_bleached	p_aggregated	p_noisy	p_scrambled	p_static	p_dynamic
0.0	0.0	0.0	25272.9395	3987.6639	NaN	NaN	0.1363	0.0203	0.89	0.0221	0.0247	0.0225	0.0204
0.0	0.0	0.0	24234.9395	7381.6639	NaN	NaN	0.2335	0.0172	0.8904	0.0199	0.0262	0.0251	0.0212
0.0	0.0	0.0	20930.9395	3478.6639	NaN	NaN	0.1425	0.0178	0.8982	0.0187	0.0234	0.0235	0.0184
0.0	0.0	0.0	23292.9395	9253.6639	NaN	NaN	0.2843	0.0177	0.892	0.0188	0.0253	0.0257	0.0206
0.0	0.0	0.0	18813.9395	5073.6639	NaN	NaN	0.2124	0.0185	0.8897	0.0196	0.0253	0.026	0.0208
0.0	0.0	0.0	18251.9395	8375.6639	NaN	NaN	0.3145	0.0186	0.8847	0.0203	0.0264	0.0275	0.0223
0.0	0.0	0.0	24203.9395	8207.6639	NaN	NaN	0.2532	0.0188	0.8877	0.0202	0.0255	0.0265	0.0212
0.0	0.0	0.0	23597.9395	6420.6639	NaN	NaN	0.2139	0.0193	0.885	0.0208	0.0263	0.0272	0.0215
0.0	0.0	0.0	21213.9395	7785.6639	NaN	NaN	0.2685	0.0195	0.885	0.021	0.0261	0.0271	0.0214
0.0	0.0	0.0	24140.9395	5884.6639	NaN	NaN	0.196	0.0193	0.8856	0.021	0.0258	0.027	0.0213
0.0	0.0	0.0	20113.9395	5075.6639	NaN	NaN	0.2015	0.0194	0.8867	0.021	0.0253	0.0268	0.0209
0.0	0.0	0.0	20465.9395	4455.6639	NaN	NaN	0.1788	0.0183	0.8911	0.0204	0.0242	0.026	0.0201
0.0	0.0	0.0	21661.9395	6709.6639	NaN	NaN	0.2365	0.0176	0.8959	0.0199	0.0228	0.0248	0.0191
0.0	0.0	0.0	22584.9395	3028.6639	NaN	NaN	0.1182	0.017	0.8982	0.0196	0.0225	0.0242	0.0186
0.0	0.0	0.0	20984.9395	5061.6639	NaN	NaN	0.1943	0.0167	0.9007	0.0192	0.0221	0.0234	0.0179
0.0	0.0	0.0	25313.9395	7779.6639	NaN	NaN	0.2351	0.0171	0.8997	0.0193	0.0228	0.0235	0.0176
0.0	0.0	0.0	23531.9395	6645.6639	NaN	NaN	0.2202	0.0178	0.8968	0.0197	0.024	0.0239	0.0178
0.0	0.0	0.0	20749.9395	6145.6639	NaN	NaN	0.2285	0.0183	0.8978	0.0194	0.0234	0.0238	0.0173
0.0	0.0	0.0	26144.9395	6727.6639	NaN	NaN	0.2047	0.0191	0.8953	0.0196	0.0238	0.0247	0.0175
0.0	0.0	0.0	24232.9395	4968.6639	NaN	NaN	0.1702	0.0199	0.8918	0.0199	0.0246	0.0258	0.018
0.0	0.0	0.0	22409.9395	7930.6639	NaN	NaN	0.2614	0.0204	0.8897	0.02	0.0251	0.0266	0.0183
0.0	0.0	0.0	23988.9395	4583.6639	NaN	NaN	0.1604	0.0207	0.8889	0.0201	0.0251	0.0269	0.0184
0.0	0.0	0.0	22654.9395	6634.6639	NaN	NaN	0.2265	0.0211	0.886	0.0203	0.0258	0.0278	0.0189
0.0	0.0	0.0	25577.9395	5723.6639	NaN	NaN	0.1829	0.0216	0.8841	0.0205	0.0263	0.0282	0.0192
0.0	0.0	0.0	24269.9395	6720.6639	NaN	NaN	0.2169	0.0219	0.8824	0.0207	0.0267	0.0288	0.0195
0.0	0.0	0.0	23616.9395	7617.6639	NaN	NaN	0.2439	0.0222	0.8803	0.0211	0.0272	0.0294	0.0198
0.0	0.0	0.0	18539.9395	7212.6639	NaN	NaN	0.2801	0.0214	0.8829	0.0208	0.0264	0.0285	0.0199
0.0	0.0	0.0	20289.9395	6872.6639	NaN	NaN	0.253	0.0215	0.8836	0.0206	0.0261	0.0285	0.0198
0.0	0.0	0.0	23436.9395	6191.6639	NaN	NaN	0.209	0.0209	0.8847	0.0204	0.0256	0.0283	0.02
0.0	0.0	0.0	24510.9395	6865.6639	NaN	NaN	0.2188	0.0213	0.8837	0.0208	0.0256	0.0285	0.02
0.0	0.0	0.0	23445.9395	10238.6639	NaN	NaN	0.304	0.0212	0.8829	0.0211	0.0256	0.0287	0.0205
0.0	0.0	0.0	17701.9395	5274.6639	NaN	NaN	0.2296	0.0213	0.8823	0.0213	0.0257	0.0287	0.0207
0.0	0.0	0.0	22342.9395	5080.6639	NaN	NaN	0.1853	0.021	0.8817	0.0216	0.0258	0.0286	0.0213
0.0	0.0	0.0	20458.9395	10503.6639	NaN	NaN	0.3392	0.0209	0.8838	0.0211	0.0251	0.0284	0.0207
0.0	0.0	0.0	24587.9395	7965.6639	NaN	NaN	0.2447	0.0207	0.8827	0.0212	0.0255	0.0289	0.021
0.0	0.0	0.0	18766.9395	8453.6639	NaN	NaN	0.3106	0.0204	0.8843	0.0211	0.025	0.0284	0.0209
0.0	0.0	0.0	22130.9395	6407.6639	NaN	NaN	0.2245	0.0201	0.8851	0.0211	0.0247	0.0282	0.0209
0.0	0.0	0.0	21554.9395	4678.6639	NaN	NaN	0.1783	0.02	0.8845	0.0211	0.0249	0.0283	0.0211
0.0	0.0	0.0	22252.9395	5740.6639	NaN	NaN	0.2051	0.0196	0.8855	0.0212	0.0246	0.0279	0.0212
0.0	0.0	0.0	23732.9395	7122.6639	NaN	NaN	0.2308	0.0198	0.8842	0.0214	0.0251	0.0281	0.0214
0.0	0.0	0.0	25278.9395	5823.6639	NaN	NaN	0.1872	0.0201	0.8833	0.0214	0.0256	0.0282	0.0215
0.0	0.0	0.0	18433.9395	7183.6639	NaN	NaN	0.2804	0.0203	0.8819	0.0214	0.0263	0.0285	0.0216
0.0	0.0	0.0	22170.9395	7807.6639	NaN	NaN	0.2604	0.0204	0.8806	0.0213	0.027	0.0289	0.0218
0.0	0.0	0.0	15628.9395	7892.6639	NaN	NaN	0.3355	0.0211	0.8778	0.0215	0.0278	0.0295	0.0222
0.0	0.0	0.0	21641.9395	7442.6639	NaN	NaN	0.2559	0.0217	0.8766	0.0217	0.0281	0.0298	0.0221
0.0	0.0	0.0	21106.9395	5278.6639	NaN	NaN	0.2001	0.0222	0.8749	0.0219	0.0286	0.0302	0.0222
0.0	0.0	0.0	19023.9395	2854.6639	NaN	NaN	0.1305	0.0225	0.8739	0.0222	0.0287	0.0304	0.0223
0.0	0.0	0.0	19382.9395	6726.6639	NaN	NaN	0.2576	0.0226	0.8739	0.0221	0.0286	0.0306	0.0222
0.0	0.0	0.0	24717.9395	3217.6639	NaN	NaN	0.1152	0.0226	0.875	0.022	0.0281	0.0303	0.022
0.0	0.0	0.0	23763.9395	7998.6639	NaN	NaN	0.2518	0.0227	0.8743	0.0221	0.0284	0.0304	0.0222
0.0	0.0	0.0	21609.9395	7277.6639	NaN	NaN	0.2519	0.0228	0.8746	0.0221	0.0283	0.0303	0.022
0.0	0.0	0.0	18501.9395	3316.6639	NaN	NaN	0.152	0.0229	0.8741	0.0222	0.0284	0.0304	0.022
0.0	0.0	0.0	24116.9395	4427.6639	NaN	NaN	0.1551	0.023	0.8737	0.0223	0.0284	0.0305	0.0221
0.0	0.0	0.0	19664.9395	5572.6639	NaN	NaN	0.2208	0.023	0.874	0.0222	0.0284	0.0305	0.022
0.0	0.0	0.0	22717.9395	5623.6639	NaN	NaN	0.1984	0.0232	0.873	0.0225	0.0286	0.0307	0.022
0.0	0.0	0.0	19135.9395	6291.6639	NaN	NaN	0.2474	0.0233	0.873	0.0225	0.0285	0.0307	0.022
0.0	0.0	0.0	21899.9395	6947.6639	NaN	NaN	0.2408	0.0235	0.8731	0.0227	0.0285	0.0306	0.0216
0.0	0.0	0.0	20855.9395	6538.6639	NaN	NaN	0.2387	0.0237	0.8714	0.0229	0.029	0.031	0.022
0.0	0.0	0.0	24309.9395	6267.6639	NaN	NaN	0.205	0.0237	0.8727	0.0228	0.0286	0.0306	0.0215
0.0	0.0	0.0	22785.9395	7942.6639	NaN	NaN	0.2585	0.0239	0.8712	0.0231	0.0291	0.031	0.0217
0.0	0.0	0.0	18842.9395	7196.6639	NaN	NaN	0.2764	0.0241	0.8704	0.0233	0.0294	0.0311	0.0217
0.0	0.0	0.0	23934.9395	7801.6639	NaN	NaN	0.2458	0.0243	0.8697	0.0235	0.0296	0.0311	0.0218
0.0	0.0	0.0	19557.9395	4821.6639	NaN	NaN	0.1978	0.0244	0.8692	0.0236	0.0297	0.0312	0.0219
0.0	0.0	0.0	21029.9395	4494.6639	NaN	NaN	0.1761	0.0245	0.8682	0.0238	0.03	0.0314	0.0221
0.0	0.0	0.0	16176.9395	10384.6639	NaN	NaN	0.391	0.0243	0.869	0.0237	0.0299	0.0311	0.0219
0.0	0.0	0.0	23671.9395	5677.6639	NaN	NaN	0.1934	0.0241	0.8705	0.0236	0.0295	0.0307	0.0216
0.0	0.0	0.0	20950.9395	5562.6639	NaN	NaN	0.2098	0.024	0.8699	0.0236	0.0299	0.0308	0.0219
0.0	0.0	0.0	22617.9395	8350.6639	NaN	NaN	0.2696	0.0239	0.8708	0.0236	0.0297	0.0305	0.0215
0.0	0.0	0.0	19024.9395	3851.6639	NaN	NaN	0.1684	0.024	0.8696	0.0237	0.0302	0.0308	0.0218
0.0	0.0	0.0	19644.9395	5912.6639	NaN	NaN	0.2313	0.0238	0.8704	0.0237	0.0299	0.0306	0.0217
0.0	0.0	0.0	18396.9395	5760.6639	NaN	NaN	0.2385	0.0239	0.8697	0.0237	0.0302	0.0307	0.0218
0.0	0.0	0.0	21921.9395	4461.6639	NaN	NaN	0.1691	0.024	0.8701	0.0238	0.03	0.0305	0.0216
0.0	0.0	0.0	23115.9395	6137.6639	NaN	NaN	0.2098	0.024	0.8697	0.0238	0.0302	0.0307	0.0217
0.0	0.0	0.0	18593.9395	8932.6639	NaN	NaN	0.3245	0.024	0.8699	0.0237	0.0302	0.0306	0.0216
0.0	0.0	0.0	21524.9395	5205.6639	NaN	NaN	0.1947	0.0241	0.8693	0.0237	0.0304	0.0308	0.0216
0.0	0.0	0.0	25135.9395	6097.6639	NaN	NaN	0.1952	0.024	0.8699	0.0237	0.0301	0.0307	0.0216
0.0	0.0	0.0	22045.9395	2316.6639	NaN	NaN	0.0951	0.0242	0.8693	0.0237	0.0304	0.0309	0.0217
0.0	0.0	0.0	19391.9395	6652.6639	NaN	NaN	0.2554	0.024	0.8699	0.0236	0.0302	0.0308	0.0215
0.0	0.0	0.0	20560.9395	6776.6639	NaN	NaN	0.2479	0.024	0.8706	0.0235	0.03	0.0306	0.0213
0.0	0.0	0.0	21846.9395	7771.6639	NaN	NaN	0.2624	0.0238	0.8706	0.0235	0.0298	0.0308	0.0215
0.0	0.0	0.0	19922.9395	10723.6639	NaN	NaN	0.3499	0.0237	0.8709	0.0235	0.0296	0.0309	0.0214
0.0	0.0	0.0	19386.9395	4308.6639	NaN	NaN	0.1818	0.0237	0.8713	0.0234	0.0294	0.0309	0.0213
0.0	0.0	0.0	23808.9395	7991.6639	NaN	NaN	0.2513	0.0237	0.8714	0.0234	0.0293	0.0309	0.0213
0.0	0.0	0.0	21525.9395	4636.6639	NaN	NaN	0.1772	0.0237	0.8712	0.0233	0.0294	0.031	0.0214
0.0	0.0	0.0	18179.9395	4395.6639	NaN	NaN	0.1947	0.0237	0.8714	0.0233	0.0292	0.0309	0.0214
0.0	0.0	0.0	17531.9395	6635.6639	NaN	NaN	0.2746	0.0236	0.8718	0.0233	0.029	0.0309	0.0214
0.0	0.0	0.0	19768.9395	4730.6639	NaN	NaN	0.1931	0.0237	0.8716	0.0233	0.0289	0.0309	0.0216
0.0	0.0	0.0	16664.9395	8477.6639	NaN	NaN	0.3372	0.0237	0.8716	0.0233	0.0288	0.031	0.0217
0.0	0.0	0.0	20207.9395	6536.6639	NaN	NaN	0.2444	0.0234	0.8731	0.0232	0.0282	0.0306	0.0216
0.0	0.0	0.0	16814.9395	6710.6639	NaN	NaN	0.2852	0.023	0.8742	0.0228	0.0281	0.0303	0.0217
0.0	0.0	0.0	19179.9395	4158.6639	NaN	NaN	0.1782	0.022	0.8789	0.0221	0.027	0.029	0.021
0.0	0.0	0.0	19504.9395	6748.6639	NaN	NaN	0.2571	0.0209	0.8824	0.0215	0.0265	0.028	0.0207
0.0	0.0	0.0	17896.9395	6318.6639	NaN	NaN	0.2609	0.0201	0.8859	0.021	0.026	0.027	0.02
0.0	0.0	0.0	20034.9395	5430.6639	NaN	NaN	0.2133	0.0189	0.8894	0.0202	0.0258	0.0261	0.0196
0.0	0.0	0.0	22652.9395	2977.6639	NaN	NaN	0.1162	0.0184	0.8924	0.0195	0.0255	0.0254	0.0189
0.0	0.0	0.0	20071.9395	5379.6639	NaN	NaN	0.2114	0.0177	0.8952	0.0187	0.0253	0.0247	0.0184
0.0	0.0	0.0	18486.9395	6189.6639	NaN	NaN	0.2508	0.0172	0.8971	0.018	0.0254	0.0243	0.018
0.0	0.0	0.0	16320.9395	4835.6639	NaN	NaN	0.2286	0.0168	0.8989	0.0174	0.0254	0.024	0.0175
0.0	0.0	0.0	18146.9395	5413.6639	NaN	NaN	0.2298	0.0167	0.8999	0.0168	0.0255	0.0239	0.0171
0.0	0.0	0.0	18504.9395	3920.6639	NaN	NaN	0.1748	0.0166	0.9003	0.0164	0.0259	0.024	0.0168
0.0	0.0	0.0	15029.9395	5878.6639	NaN	NaN	0.2812	0.0165	0.9013	0.0159	0.026	0.024	0.0163
0.0	0.0	0.0	19248.9395	5215.6639	NaN	NaN	0.2132	0.0166	0.9013	0.0156	0.0263	0.0241	0.016
0.0	0.0	0.0	19030.9395	4287.6639	NaN	NaN	0.1839	0.0167	0.9015	0.0153	0.0266	0.0242	0.0158
0.0	0.0	0.0	18052.9395	4069.6639	NaN	NaN	0.184	0.0167	0.9021	0.015	0.0267	0.0241	0.0154
0.0	0.0	0.0	17848.9395	8171.6639	NaN	NaN	0.314	0.0166	0.9035	0.0146	0.0265	0.0238	0.015
0.0	0.0	0.0	16494.9395	4232.6639	NaN	NaN	0.2042	0.0167	0.9035	0.0145	0.0266	0.0238	0.0149
0.0	0.0	0.0	19672.9395	5844.6639	NaN	NaN	0.229	0.0164	0.9043	0.0143	0.0267	0.0236	0.0147
0.0	0.0	0.0	19293.9395	6238.6639	NaN	NaN	0.2443	0.0167	0.9041	0.0141	0.0268	0.0238	0.0145
0.0	0.0	0.0	21214.9395	3363.6639	NaN	NaN	0.1369	0.0166	0.9037	0.0142	0.0272	0.0239	0.0144
0.0	0.0	0.0	15604.9395	8888.6639	NaN	NaN	0.3629	0.0165	0.9025	0.0142	0.028	0.0243	0.0145
0.0	0.0	0.0	16726.9395	5200.6639	NaN	NaN	0.2372	0.0164	0.901	0.0143	0.0287	0.0249	0.0146
0.0	0.0	0.0	20332.9395	5882.6639	NaN	NaN	0.2244	0.0163	0.8995	0.0146	0.0293	0.0254	0.0148
0.0	0.0	0.0	18209.9395	7569.6639	NaN	NaN	0.2936	0.0159	0.8991	0.0147	0.0297	0.0257	0.0148
0.0	0.0	0.0	14840.9395	7391.6639	NaN	NaN	0.3325	0.0158	0.8974	0.0149	0.0303	0.0265	0.015
0.0	0.0	0.0	21569.9395	1843.6639	NaN	NaN	0.0787	0.0157	0.8972	0.0151	0.0302	0.0267	0.0151
0.0	0.0	0.0	20273.9395	6145.6639	NaN	NaN	0.2326	0.0157	0.896	0.0153	0.0304	0.0271	0.0154
0.0	0.0	0.0	18237.9395	4513.6639	NaN	NaN	0.1984	0.016	0.8957	0.0153	0.0303	0.0273	0.0153
0.0	0.0	0.0	15959.9395	5293.6639	NaN	NaN	0.2491	0.0159	0.897	0.0154	0.0296	0.0268	0.0152
0.0	0.0	0.0	18692.9395	5117.6639	NaN	NaN	0.2149	0.0158	0.8983	0.0154	0.029	0.0264	0.0151
0.0	0.0	0.0	18684.9395	8571.6639	NaN	NaN	0.3145	0.0157	0.9001	0.0153	0.0282	0.0258	0.0149
0.0	0.0	0.0	21075.9395	7127.6639	NaN	NaN	0.2527	0.0155	0.9023	0.0152	0.0273	0.025	0.0146
0.0	0.0	0.0	18963.9395	5270.6639	NaN	NaN	0.2175	0.0153	0.9042	0.0153	0.0265	0.0243	0.0144
0.0	0.0	0.0	19805.9395	5807.6639	NaN	NaN	0.2267	0.0153	0.9069	0.0151	0.0253	0.0234	0.014
0.0	0.0	0.0	19645.9395	3277.6639	NaN	NaN	0.143	0.0152	0.9079	0.0152	0.0248	0.023	0.0139
0.0	0.0	0.0	20571.9395	3439.6639	NaN	NaN	0.1433	0.0151	0.909	0.0152	0.0244	0.0226	0.0138
0.0	0.0	0.0	20148.9395	5175.6639	NaN	NaN	0.2044	0.015	0.9092	0.0153	0.0242	0.0225	0.0138
0.0	0.0	0.0	21369.9395	4501.6639	NaN	NaN	0.174	0.015	0.9091	0.0153	0.0244	0.0225	0.0137
0.0	0.0	0.0	18846.9395	4944.6639	NaN	NaN	0.2078	0.015	0.9092	0.0153	0.0244	0.0224	0.0137
0.0	0.0	0.0	18103.9395	4265.6639	NaN	NaN	0.1907	0.0148	0.9095	0.0153	0.0245	0.0223	0.0136
0.0	0.0	0.0	20453.9395	6207.6639	NaN	NaN	0.2328	0.0149	0.9089	0.0154	0.0248	0.0225	0.0136
0.0	0.0	0.0	15408.9395	5467.6639	NaN	NaN	0.2619	0.0148	0.9089	0.0154	0.0249	0.0224	0.0136
0.0	0.0	0.0	18376.9395	6716.6639	NaN	NaN	0.2677	0.0149	0.9087	0.0154	0.025	0.0225	0.0135
0.0	0.0	0.0	17524.9395	5091.6639	NaN	NaN	0.2251	0.0153	0.9078	0.0154	0.0253	0.0226	0.0137
0.0	0.0	0.0	18084.9395	5624.6639	NaN	NaN	0.2372	0.0153	0.9082	0.0153	0.0252	0.0224	0.0136
0.0	0.0	0.0	19436.9395	7086.6639	NaN	NaN	0.2672	0.0153	0.9087	0.0152	0.025	0.0222	0.0135
0.0	0.0	0.0	19204.9395	5313.6639	NaN	NaN	0.2167	0.0154	0.9093	0.0151	0.0248	0.022	0.0135
0.0	0.0	0.0	20379.9395	4327.6639	NaN	NaN	0.1752	0.0154	0.9093	0.0151	0.0249	0.0219	0.0135
0.0	0.0	0.0	17580.9395	9619.6639	NaN	NaN	0.3537	0.0152	0.9105	0.0149	0.0245	0.0216	0.0134
0.0	0.0	0.0	18303.9395	6358.6639	NaN	NaN	0.2578	0.015	0.912	0.0147	0.024	0.0211	0.0132
0.0	0.0	0.0	15214.9395	5578.6639	NaN	NaN	0.2683	0.0148	0.9138	0.0146	0.0232	0.0205	0.013
0.0	0.0	0.0	17023.9395	3988.6639	NaN	NaN	0.1898	0.0148	0.9148	0.0146	0.0227	0.0202	0.0129
0.0	0.0	0.0	22356.9395	7347.6639	NaN	NaN	0.2474	0.0147	0.915	0.0146	0.0227	0.02	0.0129
0.0	0.0	0.0	21015.9395	4995.6639	NaN	NaN	0.1921	0.0148	0.9161	0.0144	0.0223	0.0197	0.0127
0.0	0.0	0.0	19340.9395	3129.6639	NaN	NaN	0.1393	0.0148	0.9159	0.0145	0.0224	0.0197	0.0127
0.0	0.0	0.0	19662.9395	4436.6639	NaN	NaN	0.1841	0.0151	0.9146	0.0146	0.0228	0.02	0.0129
0.0	0.0	0.0	19066.9395	4584.6639	NaN	NaN	0.1938	0.015	0.9145	0.0146	0.0229	0.02	0.0131
0.0	0.0	0.0	18651.9395	7715.6639	NaN	NaN	0.2926	0.0146	0.9146	0.0146	0.0231	0.0199	0.0132
0.0	0.0	0.0	15104.9395	6695.6639	NaN	NaN	0.3071	0.0145	0.9148	0.0146	0.0229	0.0199	0.0133
0.0	0.0	0.0	15844.9395	6642.6639	NaN	NaN	0.2954	0.0145	0.9154	0.0145	0.0226	0.0199	0.0132
0.0	0.0	0.0	16833.9395	4045.6639	NaN	NaN	0.1938	0.0146	0.9165	0.0145	0.022	0.0195	0.0129
0.0	0.0	0.0	12367.9395	5478.6639	NaN	NaN	0.307	0.0148	0.9186	0.0142	0.0212	0.019	0.0123
0.0	0.0	0.0	16542.9395	2533.6639	NaN	NaN	0.1328	0.0149	0.9182	0.0143	0.0212	0.019	0.0123
0.0	0.0	0.0	16981.9395	1913.6639	NaN	NaN	0.1013	0.0148	0.918	0.0142	0.0214	0.0192	0.0125
0.0	0.0	0.0	20898.9395	5917.6639	NaN	NaN	0.2207	0.0147	0.9172	0.014	0.0219	0.0195	0.0127
0.0	0.0	0.0	20166.9395	7074.6639	NaN	NaN	0.2597	0.0148	0.9155	0.0141	0.0227	0.0198	0.013
0.0	0.0	0.0	18198.9395	5617.6639	NaN	NaN	0.2359	0.015	0.9143	0.014	0.0233	0.0203	0.0131
0.0	0.0	0.0	19876.9395	1572.6639	NaN	NaN	0.0733	0.015	0.9123	0.0143	0.0242	0.0207	0.0136
0.0	0.0	0.0	18603.9395	7919.6639	NaN	NaN	0.2986	0.0149	0.9114	0.0141	0.0249	0.0211	0.0136
0.0	0.0	0.0	18103.9395	5427.6639	NaN	NaN	0.2307	0.015	0.9102	0.0142	0.0254	0.0214	0.0138
0.0	0.0	0.0	17142.9395	5207.6639	NaN	NaN	0.233	0.015	0.9081	0.0145	0.0263	0.0219	0.0142
0.0	0.0	0.0	18345.9395	8167.6639	NaN	NaN	0.3081	0.0154	0.9056	0.0146	0.0272	0.0227	0.0145
0.0	0.0	0.0	18843.9395	7213.6639	NaN	NaN	0.2768	0.0155	0.9044	0.0147	0.0277	0.0231	0.0146
0.0	0.0	0.0	19292.9395	4499.6639	NaN	NaN	0.1891	0.0158	0.9034	0.0148	0.028	0.0233	0.0147
0.0	0.0	0.0	12098.9395	4814.6639	NaN	NaN	0.2847	0.016	0.9018	0.015	0.0285	0.0236	0.0151
0.0	0.0	0.0	20721.9395	4610.6639	NaN	NaN	0.182	0.0164	0.8986	0.0152	0.0297	0.0245	0.0155
0.0	0.0	0.0	17919.9395	6183.6639	NaN	NaN	0.2565	0.0166	0.8972	0.0153	0.0304	0.0247	0.0159
0.0	0.0	0.0	15662.9395	6588.6639	NaN	NaN	0.2961	0.0169	0.8956	0.0153	0.0311	0.0252	0.0159
0.0	0.0	0.0	20156.9395	8376.6639	NaN	NaN	0.2936	0.0171	0.8934	0.0155	0.0321	0.0258	0.0162
0.0	0.0	0.0	19024.9395	4563.6639	NaN	NaN	0.1935	0.017	0.8942	0.0152	0.032	0.0258	0.0157
0.0	0.0	0.0	23776.9395	3966.6639	NaN	NaN	0.143	0.0165	0.8976	0.0149	0.0309	0.0249	0.0151
0.0	0.0	0.0	16687.9395	5376.6639	NaN	NaN	0.2437	0.0163	0.898	0.0148	0.0311	0.0248	0.0151
0.0	0.0	0.0	19622.9395	4498.6639	NaN	NaN	0.1865	0.0162	0.8974	0.0149	0.0316	0.0249	0.015
0.0	0.0	0.0	18029.9395	7686.6639	NaN	NaN	0.2989	0.0155	0.9007	0.0146	0.0306	0.0238	0.0147
0.0	0.0	0.0	18835.9395	2588.6639	NaN	NaN	0.1208	0.0151	0.903	0.0145	0.03	0.0231	0.0143
0.0	0.0	0.0	16000.9395	5713.6639	NaN	NaN	0.2631	0.0146	0.9064	0.0143	0.0288	0.022	0.0139
0.0	0.0	0.0	16261.9395	5973.6639	NaN	NaN	0.2687	0.014	0.9083	0.0143	0.0283	0.0214	0.0138
0.0	0.0	0.0	18920.9395	7354.6639	NaN	NaN	0.2799	0.0135	0.9111	0.014	0.0274	0.0205	0.0134
0.0	0.0	0.0	16646.9395	7017.6639	NaN	NaN	0.2965	0.0129	0.9145	0.0137	0.0263	0.0198	0.0129
0.0	0.0	0.0	17565.9395	4735.6639	NaN	NaN	0.2123	0.0126	0.9156	0.0137	0.0259	0.0195	0.0127
0.0	0.0	0.0	12959.9395	6709.6639	NaN	NaN	0.3411	0.0124	0.9166	0.0135	0.0256	0.0193	0.0125
0.0	0.0	0.0	19953.9395	5399.6639	NaN	NaN	0.213	0.0122	0.917	0.0135	0.0255	0.0193	0.0125
0.0	0.0	0.0	17778.9395	2792.6639	NaN	NaN	0.1358	0.0122	0.9173	0.0134	0.0253	0.0193	0.0124
0.0	0.0	0.0	20277.9395	6020.6639	NaN	NaN	0.2289	0.0123	0.917	0.0133	0.0254	0.0195	0.0125
0.0	0.0	0.0	17926.9395	2850.6639	NaN	NaN	0.1372	0.0126	0.9144	0.0136	0.0262	0.0202	0.013
0.0	0.0	0.0	18126.9395	4054.6639	NaN	NaN	0.1828	0.0126	0.9143	0.0134	0.0263	0.0204	0.013
0.0	0.0	0.0	19346.9395	6273.6639	NaN	NaN	0.2449	0.0128	0.9117	0.0137	0.0274	0.021	0.0134
0.0	0.0	0.0	16322.9395	5463.6639	NaN	NaN	0.2508	0.0128	0.9103	0.0136	0.0281	0.0216	0.0135
0.0	0.0	0.0	19735.9395	3405.6639	NaN	NaN	0.1472	0.0129	0.9082	0.0137	0.0291	0.0223	0.0138
0.0	0.0	0.0	17343.9395	5035.6639	NaN	NaN	0.225	0.0129	0.9065	0.0137	0.0299	0.0229	0.0141
0.0	0.0	0.0	18877.9395	3302.6639	NaN	NaN	0.1489	0.0133	0.9026	0.0139	0.0316	0.0242	0.0145
0.0	0.0	0.0	17674.9395	3823.6639	NaN	NaN	0.1779	0.0134	0.8999	0.014	0.0328	0.0251	0.0149
0.0	0.0	0.0	19347.9395	4930.6639	NaN	NaN	0.2031	0.0135	0.8969	0.014	0.0343	0.0261	0.0152
0.0	0.0	0.0	17290.9395	6353.6639	NaN	NaN	0.2687	0.0137	0.8925	0.0141	0.0364	0.0275	0.0158
0.0	0.0	0.0	14979.9395	7339.6639	NaN	NaN	0.3288	0.0138	0.8903	0.014	0.0377	0.0284	0.0159
0.0	0.0	0.0	15989.9395	6680.6639	NaN	NaN	0.2947	0.0139	0.8878	0.0141	0.0388	0.0293	0.0161
0.0	0.0	0.0	20482.9395	3870.6639	NaN	NaN	0.1589	0.014	0.8856	0.0141	0.0397	0.0303	0.0163
0.0	0.0	0.0	17769.9395	3313.6639	NaN	NaN	0.1572	0.0141	0.8847	0.0141	0.0399	0.0308	0.0163
0.0	0.0	0.0	20842.9395	3489.6639	NaN	NaN	0.1434	0.0144	0.8827	0.0141	0.0407	0.0317	0.0164
0.0	0.0	0.0	20646.9395	3135.6639	NaN	NaN	0.1318	0.0148	0.8795	0.0143	0.042	0.0327	0.0168
0.0	0.0	0.0	18048.9395	7544.6639	NaN	NaN	0.2948	0.0152	0.8753	0.0144	0.0439	0.0342	0.0171
0.0	0.0	0.0	18262.9395	7308.6639	NaN	NaN	0.2858	0.0155	0.8732	0.0144	0.0446	0.035	0.0172
0.0	0.0	0.0	16790.9395	4514.6639	NaN	NaN	0.2119	0.0157	0.8724	0.0144	0.045	0.0354	0.0172
0.0	0.0	0.0	18323.9395	4630.6639	NaN	NaN	0.2017	0.0161	0.8711	0.0144	0.0451	0.0361	0.0172
0.0	0.0	0.0	19904.9395	3821.6639	NaN	NaN	0.1611	0.0164	0.8709	0.0143	0.0449	0.0364	0.017
0.0	0.0	0.0	25039.9395	4697.6639	NaN	NaN	0.158	0.0169	0.8686	0.0144	0.0455	0.0374	0.0172
0.0	0.0	0.0	17421.9395	6521.6639	NaN	NaN	0.2724	0.017	0.8689	0.0144	0.0453	0.0373	0.0171
0.0	0.0	0.0	17749.9395	6038.6639	NaN	NaN	0.2538	0.0172	0.8695	0.0142	0.0449	0.0376	0.0167
0.0	0.0	0.0	18949.9395	3732.6639	NaN	NaN	0.1646	0.0171	0.8702	0.0141	0.0449	0.0373	0.0165
0.0	0.0	0.0	18825.9395	8248.6639	NaN	NaN	0.3047	0.0169	0.872	0.0137	0.0445	0.0368	0.0161
0.0	0.0	0.0	18896.9395	3206.6639	NaN	NaN	0.1451	0.017	0.8728	0.0134	0.0442	0.0367	0.0158
0.0	0.0	0.0	18325.9395	4075.6639	NaN	NaN	0.1819	0.0169	0.8749	0.0132	0.0435	0.0361	0.0154
0.0	0.0	0.0	17090.9395	5955.6639	NaN	NaN	0.2584	0.017	0.8741	0.0133	0.0437	0.0365	0.0154
0.0	0.0	0.0	15114.9395	4128.6639	NaN	NaN	0.2145	0.0168	0.8754	0.0131	0.0434	0.0362	0.0152
0.0	0.0	0.0	17279.9395	3119.6639	NaN	NaN	0.1529	0.0167	0.8767	0.0129	0.043	0.0358	0.0149
0.0	0.0	0.0	19606.9395	4720.6639	NaN	NaN	0.194	0.0166	0.8777	0.0127	0.043	0.0352	0.0147
0.0	0.0	0.0	16569.9395	4388.6639	NaN	NaN	0.2094	0.0168	0.8748	0.0129	0.0445	0.0362	0.0149
0.0	0.0	0.0	18037.9395	6473.6639	NaN	NaN	0.2641	0.0164	0.8775	0.0126	0.0438	0.0352	0.0145
0.0	0.0	0.0	18457.9395	4740.6639	NaN	NaN	0.2044	0.0163	0.8771	0.0126	0.0442	0.0352	0.0145
0.0	0.0	0.0	17986.9395	2403.6639	NaN	NaN	0.1179	0.0162	0.8778	0.0125	0.0439	0.0352	0.0144
0.0	0.0	0.0	15584.9395	6480.6639	NaN	NaN	0.2937	0.0158	0.8793	0.0124	0.0436	0.0346	0.0143
0.0	0.0	0.0	17202.9395	4260.6639	NaN	NaN	0.1985	0.0155	0.8806	0.0123	0.0433	0.034	0.0141
0.0	0.0	0.0	15554.9395	7486.6639	NaN	NaN	0.3249	0.0151	0.8823	0.0123	0.0428	0.0335	0.014
0.0	0.0	0.0	16550.9395	4567.6639	NaN	NaN	0.2163	0.0148	0.8851	0.0122	0.0416	0.0326	0.0138
0.0	0.0	0.0	18425.9395	6973.6639	NaN	NaN	0.2746	0.0144	0.8871	0.0122	0.0407	0.0319	0.0137
0.0	0.0	0.0	17305.9395	7152.6639	NaN	NaN	0.2924	0.014	0.8901	0.012	0.0394	0.031	0.0135
0.0	0.0	0.0	17022.9395	3256.6639	NaN	NaN	0.1606	0.0137	0.8937	0.012	0.0376	0.0299	0.0132
0.0	0.0	0.0	21109.9395	4425.6639	NaN	NaN	0.1733	0.0134	0.8966	0.0118	0.0362	0.029	0.0129
0.0	0.0	0.0	18513.9395	3903.6639	NaN	NaN	0.1741	0.0133	0.8973	0.0119	0.0359	0.0288	0.0129
0.0	0.0	0.0	18285.9395	5675.6639	NaN	NaN	0.2369	0.0132	0.8987	0.0117	0.0351	0.0285	0.0127
0.0	0.0	0.0	17303.9395	6039.6639	NaN	NaN	0.2587	0.013	0.8992	0.0118	0.035	0.0282	0.0128
0.0	0.0	0.0	18924.9395	5533.6639	NaN	NaN	0.2262	0.0129	0.8993	0.0118	0.035	0.0282	0.0128
0.0	0.0	0.0	15405.9395	8334.6639	NaN	NaN	0.3511	0.0128	0.9007	0.0118	0.0344	0.0277	0.0127
0.0	0.0	0.0	18633.9395	4675.6639	NaN	NaN	0.2006	0.0125	0.9026	0.0117	0.0337	0.0271	0.0124
0.0	0.0	0.0	19999.9395	5362.6639	NaN	NaN	0.2114	0.0126	0.9029	0.0117	0.0333	0.027	0.0124
0.0	0.0	0.0	19051.9395	4820.6639	NaN	NaN	0.2019	0.0126	0.9038	0.0116	0.0328	0.0269	0.0123
0.0	0.0	0.0	20128.9395	4472.6639	NaN	NaN	0.1818	0.0128	0.9033	0.0117	0.0329	0.027	0.0123
0.0	0.0	0.0	15235.9395	4646.6639	NaN	NaN	0.2337	0.0128	0.9039	0.0116	0.0326	0.0269	0.0122
0.0	0.0	0.0	17731.9395	6211.6639	NaN	NaN	0.2594	0.0129	0.9038	0.0116	0.0326	0.0268	0.0122
0.0	0.0	0.0	17182.9395	4934.6639	NaN	NaN	0.2231	0.0129	0.9031	0.0116	0.033	0.0271	0.0123
0.0	0.0	0.0	20353.9395	8078.6639	NaN	NaN	0.2841	0.0129	0.9037	0.0115	0.0329	0.0269	0.0122
0.0	0.0	0.0	18520.9395	4304.6639	NaN	NaN	0.1886	0.0131	0.9011	0.0117	0.0339	0.0276	0.0125
0.0	0.0	0.0	19690.9395	6799.6639	NaN	NaN	0.2567	0.0131	0.9016	0.0117	0.0336	0.0275	0.0124
0.0	0.0	0.0	16222.9395	7826.6639	NaN	NaN	0.3254	0.0132	0.9006	0.0119	0.0339	0.0278	0.0126
0.0	0.0	0.0	20979.9395	4454.6639	NaN	NaN	0.1751	0.0133	0.8999	0.0119	0.0341	0.028	0.0127
0.0	0.0	0.0	17315.9395	8148.6639	NaN	NaN	0.32	0.0135	0.8986	0.0121	0.0345	0.0284	0.013
0.0	0.0	0.0	22211.9395	7068.6639	NaN	NaN	0.2414	0.0136	0.8977	0.012	0.0349	0.0288	0.013
0.0	0.0	0.0	20821.9395	6148.6639	NaN	NaN	0.228	0.0138	0.8957	0.0123	0.0356	0.0294	0.0132
0.0	0.0	0.0	17406.9395	3611.6639	NaN	NaN	0.1718	0.0139	0.8959	0.0122	0.0355	0.0294	0.0132
0.0	0.0	0.0	21539.9395	3899.6639	NaN	NaN	0.1533	0.0139	0.894	0.0124	0.0364	0.0299	0.0134
0.0	0.0	0.0	16782.9395	6034.6639	NaN	NaN	0.2645	0.0139	0.8935	0.0123	0.0367	0.0301	0.0134
0.0	0.0	0.0	19313.9395	4835.6639	NaN	NaN	0.2002	0.0138	0.8937	0.0124	0.0366	0.03	0.0135
0.0	0.0	0.0	16849.9395	3804.6639	NaN	NaN	0.1842	0.0137	0.8942	0.0124	0.0365	0.0297	0.0135
0.0	0.0	0.0	18578.9395	4821.6639	NaN	NaN	0.206	0.0135	0.8963	0.0121	0.0357	0.0291	0.0132
0.0	0.0	0.0	18042.9395	3434.6639	NaN	NaN	0.1599	0.0133	0.8973	0.0121	0.0355	0.0286	0.0132
0.0	0.0	0.0	16453.9395	4937.6639	NaN	NaN	0.2308	0.013	0.8994	0.0119	0.0349	0.0279	0.013
0.0	0.0	0.0	14025.9395	6578.6639	NaN	NaN	0.3193	0.0127	0.8999	0.012	0.0348	0.0276	0.0131
0.0	0.0	0.0	16376.9395	4855.6639	NaN	NaN	0.2287	0.0124	0.903	0.0118	0.0335	0.0265	0.0128
0.0	0.0	0.0	17902.9395	4122.6639	NaN	NaN	0.1872	0.0122	0.9038	0.0119	0.0332	0.026	0.0128
0.0	0.0	0.0	17336.9395	3066.6639	NaN	NaN	0.1503	0.0121	0.9044	0.012	0.0329	0.0257	0.0129
0.0	0.0	0.0	21482.9395	5378.6639	NaN	NaN	0.2002	0.0118	0.9054	0.012	0.0326	0.0253	0.0129
0.0	0.0	0.0	22121.9395	7515.6639	NaN	NaN	0.2536	0.0117	0.9061	0.0121	0.0323	0.0249	0.0129
0.0	0.0	0.0	15183.9395	2380.6639	NaN	NaN	0.1355	0.0115	0.9069	0.0122	0.032	0.0245	0.0129
0.0	0.0	0.0	18048.9395	7161.6639	NaN	NaN	0.2841	0.0113	0.9074	0.0122	0.0319	0.0243	0.013
0.0	0.0	0.0	18002.9395	6973.6639	NaN	NaN	0.2792	0.0112	0.9085	0.0121	0.0315	0.024	0.0128
0.0	0.0	0.0	17822.9395	5305.6639	NaN	NaN	0.2294	0.0111	0.9108	0.0119	0.0304	0.0233	0.0125
0.0	0.0	0.0	15045.9395	4340.6639	NaN	NaN	0.2239	0.0109	0.9118	0.0119	0.03	0.0229	0.0125
0.0	0.0	0.0	14343.9395	7706.6639	NaN	NaN	0.3495	0.0108	0.9125	0.0119	0.0297	0.0228	0.0123
0.0	0.0	0.0	16153.9395	5927.6639	NaN	NaN	0.2684	0.0107	0.9129	0.012	0.0295	0.0226	0.0123
0.0	0.0	0.0	18936.9395	6219.6639	NaN	NaN	0.2472	0.0102	0.9159	0.0118	0.0286	0.0216	0.012
0.0	0.0	0.0	16656.9395	3674.6639	NaN	NaN	0.1807	0.0103	0.9156	0.0119	0.0285	0.0216	0.0121
0.0	0.0	0.0	17522.9395	8573.6639	NaN	NaN	0.3285	0.0102	0.9158	0.012	0.0285	0.0214	0.0121
0.0	0.0	0.0	19155.9395	7448.6639	NaN	NaN	0.28	0.0101	0.916	0.012	0.0285	0.0214	0.0121
0.0	0.0	0.0	20127.9395	6224.6639	NaN	NaN	0.2362	0.0101	0.9166	0.012	0.028	0.0212	0.012
0.0	0.0	0.0	16098.9395	6454.6639	NaN	NaN	0.2862	0.0102	0.9157	0.0122	0.0282	0.0214	0.0123
0.0	0.0	0.0	12569.9395	6364.6639	NaN	NaN	0.3361	0.0103	0.9146	0.0124	0.0285	0.0217	0.0125
0.0	0.0	0.0	18304.9395	2614.6639	NaN	NaN	0.125	0.0104	0.9144	0.0125	0.0285	0.0217	0.0125
0.0	0.0	0.0	19910.9395	5103.6639	NaN	NaN	0.204	0.0104	0.9133	0.0127	0.029	0.0218	0.0129
0.0	0.0	0.0	15566.9395	6612.6639	NaN	NaN	0.2981	0.0106	0.9106	0.013	0.0301	0.0224	0.0133
0.0	0.0	0.0	14717.9395	9270.6639	NaN	NaN	0.3865	0.0105	0.9098	0.0131	0.0306	0.0224	0.0136
0.0	0.0	0.0	16647.9395	4158.6639	NaN	NaN	0.1999	0.0106	0.9089	0.0132	0.0308	0.0226	0.0138
0.0	0.0	0.0	17988.9395	6637.6639	NaN	NaN	0.2695	0.0107	0.9074	0.0135	0.0313	0.023	0.0141
0.0	0.0	0.0	13954.9395	7168.6639	NaN	NaN	0.3394	0.0109	0.9054	0.0137	0.0318	0.0237	0.0145
0.0	0.0	0.0	16468.9395	4717.6639	NaN	NaN	0.2227	0.0112	0.9033	0.0141	0.0322	0.0243	0.0149
0.0	0.0	0.0	18660.9395	5805.6639	NaN	NaN	0.2373	0.0114	0.901	0.0145	0.0328	0.0249	0.0154
0.0	0.0	0.0	15656.9395	3752.6639	NaN	NaN	0.1933	0.0117	0.899	0.0148	0.0332	0.0254	0.0159
0.0	0.0	0.0	18748.9395	5204.6639	NaN	NaN	0.2173	0.0119	0.8968	0.0152	0.034	0.0258	0.0163
0.0	0.0	0.0	17806.9395	7093.6639	NaN	NaN	0.2849	0.0118	0.8962	0.0154	0.0342	0.0258	0.0166
0.0	0.0	0.0	15413.9395	4761.6639	NaN	NaN	0.236	0.0119	0.8963	0.0155	0.0339	0.0258	0.0166
0.0	0.0	0.0	18878.9395	3147.6639	NaN	NaN	0.1429	0.0118	0.897	0.0155	0.0335	0.0256	0.0166
0.0	0.0	0.0	17274.9395	2869.6639	NaN	NaN	0.1425	0.0118	0.8985	0.0154	0.0328	0.0251	0.0164
0.0	0.0	0.0	19030.9395	5592.6639	NaN	NaN	0.2271	0.0115	0.901	0.0152	0.0319	0.0244	0.016
0.0	0.0	0.0	17563.9395	4701.6639	NaN	NaN	0.2112	0.0112	0.9027	0.0151	0.0313	0.0238	0.0159
0.0	0.0	0.0	16393.9395	941.6639	NaN	NaN	0.0543	0.0109	0.9046	0.015	0.0306	0.0232	0.0157
0.0	0.0	0.0	17661.9395	6342.6639	NaN	NaN	0.2642	0.0107	0.906	0.0149	0.03	0.0227	0.0157
0.0	0.0	0.0	17079.9395	6485.6639	NaN	NaN	0.2752	0.0103	0.9075	0.0148	0.0296	0.0222	0.0156
0.0	0.0	0.0	13412.9395	6736.6639	NaN	NaN	0.3343	0.01	0.9093	0.0146	0.0288	0.0218	0.0155
0.0	0.0	0.0	16759.9395	2650.6639	NaN	NaN	0.1366	0.0097	0.9118	0.0144	0.0276	0.0212	0.0152
0.0	0.0	0.0	18006.9395	8525.6639	NaN	NaN	0.3213	0.0095	0.9125	0.0144	0.0273	0.0209	0.0153
0.0	0.0	0.0	15123.9395	5722.6639	NaN	NaN	0.2745	0.0094	0.914	0.0142	0.0266	0.0207	0.0152
0.0	0.0	0.0	14655.9395	5477.6639	NaN	NaN	0.2721	0.0092	0.9149	0.0141	0.0262	0.0204	0.0151
0.0	0.0	0.0	16652.9395	3246.6639	NaN	NaN	0.1632	0.0091	0.9161	0.0139	0.0258	0.0201	0.015
0.0	0.0	0.0	12233.9395	6064.6639	NaN	NaN	0.3314	0.009	0.9181	0.0136	0.0251	0.0196	0.0146
0.0	0.0	0.0	13341.9395	3351.6639	NaN	NaN	0.2008	0.0089	0.9202	0.0133	0.0242	0.019	0.0143
0.0	0.0	0.0	19766.9395	4459.6639	NaN	NaN	0.1841	0.0089	0.9218	0.0132	0.0237	0.0183	0.0141
0.0	0.0	0.0	16381.9395	9608.6639	NaN	NaN	0.3697	0.0089	0.9232	0.0128	0.0232	0.0179	0.0139
0.0	0.0	0.0	17120.9395	4615.6639	NaN	NaN	0.2123	0.009	0.9245	0.0127	0.0228	0.0174	0.0136
0.0	0.0	0.0	17257.9395	5414.6639	NaN	NaN	0.2388	0.0091	0.9248	0.0127	0.0226	0.0171	0.0136
0.0	0.0	0.0	16849.9395	5362.6639	NaN	NaN	0.2414	0.0092	0.9244	0.0128	0.0228	0.0171	0.0137
0.0	0.0	0.0	18299.9395	7263.6639	NaN	NaN	0.2841	0.0093	0.9242	0.0128	0.0228	0.0172	0.0138
0.0	0.0	0.0	14799.9395	4938.6639	NaN	NaN	0.2502	0.0094	0.9239	0.0127	0.0229	0.0172	0.0138
0.0	0.0	0.0	17672.9395	2631.6639	NaN	NaN	0.1296	0.0095	0.9234	0.0129	0.023	0.0172	0.014
0.0	0.0	0.0	17393.9395	7565.6639	NaN	NaN	0.3031	0.0096	0.9233	0.0128	0.023	0.0171	0.0141
0.0	0.0	0.0	17347.9395	7472.6639	NaN	NaN	0.3011	0.0095	0.9235	0.0128	0.0231	0.017	0.0141
0.0	0.0	0.0	14489.9395	7654.6639	NaN	NaN	0.3457	0.0096	0.9233	0.0127	0.0231	0.0171	0.0142
0.0	0.0	0.0	15122.9395	5809.6639	NaN	NaN	0.2775	0.0096	0.9241	0.0126	0.0229	0.0169	0.0139
0.0	0.0	0.0	14753.9395	4090.6639	NaN	NaN	0.2171	0.0097	0.9229	0.0128	0.0231	0.0172	0.0142
0.0	0.0	0.0	12806.9395	7604.6639	NaN	NaN	0.3726	0.0098	0.9235	0.0127	0.0229	0.0171	0.0141
0.0	0.0	0.0	16926.9395	5781.6639	NaN	NaN	0.2546	0.01	0.923	0.0128	0.0228	0.0173	0.0142
0.0	0.0	0.0	17485.9395	4532.6639	NaN	NaN	0.2059	0.0102	0.923	0.0128	0.0226	0.0173	0.0142
0.0	0.0	0.0	20521.9395	7077.6639	NaN	NaN	0.2564	0.0103	0.9231	0.0128	0.0224	0.0173	0.0142
0.0	0.0	0.0	14766.9395	5947.6639	NaN	NaN	0.2871	0.0104	0.9229	0.0128	0.0224	0.0174	0.0141
0.0	0.0	0.0	17532.9395	4165.6639	NaN	NaN	0.192	0.0104	0.9225	0.0129	0.0225	0.0175	0.0141
0.0	0.0	0.0	18120.9395	2868.6639	NaN	NaN	0.1367	0.0105	0.9212	0.0131	0.023	0.0178	0.0144
0.0	0.0	0.0	17775.9395	6071.6639	NaN	NaN	0.2546	0.0107	0.9204	0.0132	0.0232	0.0181	0.0145
0.0	0.0	0.0	19282.9395	4360.6639	NaN	NaN	0.1844	0.0107	0.9188	0.0135	0.0237	0.0186	0.0147
0.0	0.0	0.0	17772.9395	6516.6639	NaN	NaN	0.2683	0.0108	0.9176	0.0136	0.0241	0.0189	0.015
0.0	0.0	0.0	16340.9395	6525.6639	NaN	NaN	0.2854	0.011	0.9153	0.0139	0.0248	0.0195	0.0155
0.0	0.0	0.0	19501.9395	7975.6639	NaN	NaN	0.2903	0.0109	0.915	0.014	0.025	0.0196	0.0156
0.0	0.0	0.0	15670.9395	6595.6639	NaN	NaN	0.2962	0.011	0.9132	0.0142	0.0256	0.0202	0.0159
0.0	0.0	0.0	15028.9395	5501.6639	NaN	NaN	0.268	0.0111	0.9111	0.0145	0.0262	0.0207	0.0164
0.0	0.0	0.0	18744.9395	6968.6639	NaN	NaN	0.271	0.0113	0.9102	0.0145	0.0264	0.0209	0.0167
0.0	0.0	0.0	17847.9395	3643.6639	NaN	NaN	0.1695	0.0115	0.9086	0.0148	0.0268	0.0213	0.0171
0.0	0.0	0.0	16078.9395	6491.6639	NaN	NaN	0.2876	0.0116	0.907	0.0149	0.0273	0.0217	0.0175
0.0	0.0	0.0	14175.9395	8415.6639	NaN	NaN	0.3725	0.0117	0.9067	0.0149	0.0273	0.0217	0.0177
0.0	0.0	0.0	14939.9395	3722.6639	NaN	NaN	0.1995	0.0119	0.9052	0.015	0.0278	0.022	0.018
0.0	0.0	0.0	18957.9395	6548.6639	NaN	NaN	0.2567	0.0118	0.9046	0.0151	0.028	0.0222	0.0182
0.0	0.0	0.0	16081.9395	5137.6639	NaN	NaN	0.2421	0.012	0.9034	0.0152	0.0284	0.0224	0.0185
0.0	0.0	0.0	20738.9395	5820.6639	NaN	NaN	0.2192	0.012	0.9026	0.0153	0.0288	0.0226	0.0187
0.0	0.0	0.0	17193.9395	6682.6639	NaN	NaN	0.2799	0.012	0.9013	0.0155	0.0292	0.0229	0.019
0.0	0.0	0.0	16183.9395	4065.6639	NaN	NaN	0.2008	0.012	0.9006	0.0156	0.0296	0.0231	0.0191
0.0	0.0	0.0	21203.9395	4362.6639	NaN	NaN	0.1706	0.0121	0.8996	0.0158	0.0299	0.0233	0.0193
0.0	0.0	0.0	15228.9395	3631.6639	NaN	NaN	0.1926	0.0122	0.8991	0.0158	0.0301	0.0234	0.0194
0.0	0.0	0.0	19377.9395	4719.6639	NaN	NaN	0.1959	0.0124	0.8969	0.0162	0.0308	0.0239	0.0198
0.0	0.0	0.0	16066.9395	6601.6639	NaN	NaN	0.2912	0.0126	0.8949	0.0166	0.0313	0.0242	0.0204
0.0	0.0	0.0	17787.9395	4572.6639	NaN	NaN	0.2045	0.0126	0.8951	0.0166	0.0314	0.0243	0.0201
0.0	0.0	0.0	16932.9395	5041.6639	NaN	NaN	0.2294	0.0129	0.8931	0.017	0.0319	0.0246	0.0206
0.0	0.0	0.0	13325.9395	3518.6639	NaN	NaN	0.2089	0.0129	0.8935	0.017	0.0318	0.0245	0.0204
0.0	0.0	0.0	19926.9395	5808.6639	NaN	NaN	0.2257	0.0131	0.8929	0.0171	0.0318	0.0246	0.0204
0.0	0.0	0.0	22825.9395	4567.6639	NaN	NaN	0.1667	0.0132	0.894	0.017	0.0314	0.0244	0.0201
0.0	0.0	0.0	21126.9395	4018.6639	NaN	NaN	0.1598	0.0133	0.8955	0.0166	0.0308	0.0243	0.0196
0.0	0.0	0.0	15619.9395	4227.6639	NaN	NaN	0.213	0.0135	0.8958	0.0165	0.0305	0.0242	0.0195
0.0	0.0	0.0	15311.9395	7785.6639	NaN	NaN	0.3371	0.0136	0.8961	0.0164	0.0304	0.0241	0.0195
0.0	0.0	0.0	15849.9395	6878.6639	NaN	NaN	0.3026	0.0138	0.8959	0.0163	0.0303	0.0243	0.0195
0.0	0.0	0.0	14538.9395	2758.6639	NaN	NaN	0.1595	0.0138	0.8978	0.0159	0.0296	0.024	0.0189
0.0	0.0	0.0	15223.9395	3939.6639	NaN	NaN	0.2056	0.0141	0.8975	0.0159	0.0294	0.0241	0.0189
0.0	0.0	0.0	12425.9395	2969.6639	NaN	NaN	0.1929	0.0144	0.8979	0.0157	0.0292	0.024	0.0188
0.0	0.0	0.0	15248.9395	6375.6639	NaN	NaN	0.2948	0.0145	0.8995	0.0153	0.0286	0.0236	0.0185
0.0	0.0	0.0	18978.9395	7193.6639	NaN	NaN	0.2749	0.0148	0.9006	0.0149	0.0281	0.0232	0.0184
0.0	0.0	0.0	16958.9395	5391.6639	NaN	NaN	0.2412	0.0148	0.9006	0.0148	0.0283	0.0234	0.0181
0.0	0.0	0.0	12625.9395	6830.6639	NaN	NaN	0.3511	0.0148	0.9002	0.0147	0.0287	0.0236	0.0179
0.0	0.0	0.0	15954.9395	5998.6639	NaN	NaN	0.2732	0.0149	0.9014	0.0143	0.0285	0.0234	0.0174
0.0	0.0	0.0	20535.9395	3070.6639	NaN	NaN	0.1301	0.0152	0.9005	0.0142	0.0289	0.0237	0.0174
0.0	0.0	0.0	15185.9395	4936.6639	NaN	NaN	0.2453	0.0156	0.8982	0.0143	0.03	0.0243	0.0177
0.0	0.0	0.0	15200.9395	7081.6639	NaN	NaN	0.3178	0.0162	0.8919	0.0147	0.0327	0.0259	0.0186
0.0	0.0	0.0	15909.9395	7976.6639	NaN	NaN	0.3339	0.0166	0.8876	0.0148	0.0349	0.0271	0.019
0.0	0.0	0.0	16359.9395	5156.6639	NaN	NaN	0.2397	0.0171	0.883	0.0148	0.0373	0.0283	0.0196
0.0	0.0	0.0	13594.9395	5457.6639	NaN	NaN	0.2865	0.0174	0.8757	0.0152	0.0409	0.0304	0.0204
0.0	0.0	0.0	11934.9395	7079.6639	NaN	NaN	0.3723	0.0177	0.8713	0.0152	0.0431	0.0321	0.0206
0.0	0.0	0.0	17478.9395	5723.6639	NaN	NaN	0.2467	0.0178	0.8684	0.0155	0.0445	0.0334	0.0204
0.0	0.0	0.0	16426.9395	6010.6639	NaN	NaN	0.2679	0.0177	0.8676	0.0157	0.045	0.0341	0.02
0.0	0.0	0.0	10204.9395	4418.6639	NaN	NaN	0.3022	0.0174	0.8687	0.0159	0.0445	0.0342	0.0193
0.0	0.0	0.0	16773.9395	4360.6639	NaN	NaN	0.2063	0.0172	0.8708	0.016	0.0434	0.0335	0.019
0.0	0.0	0.0	17172.9395	2087.6639	NaN	NaN	0.1084	0.0167	0.8756	0.0159	0.0413	0.0319	0.0187
0.0	0.0	0.0	16290.9395	3152.6639	NaN	NaN	0.1621	0.0157	0.8824	0.0157	0.0384	0.0296	0.0181
0.0	0.0	0.0	17724.9395	4822.6639	NaN	NaN	0.2139	0.0146	0.8876	0.0157	0.0365	0.0276	0.018
0.0	0.0	0.0	16608.9395	4414.6639	NaN	NaN	0.21	0.0134	0.8937	0.0155	0.0344	0.0257	0.0174
0.0	0.0	0.0	15833.9395	4609.6639	NaN	NaN	0.2255	0.0123	0.8995	0.0151	0.0324	0.0241	0.0166
0.0	0.0	0.0	14092.9395	6236.6639	NaN	NaN	0.3068	0.0113	0.9058	0.0146	0.0302	0.0226	0.0155
0.0	0.0	0.0	13454.9395	7149.6639	NaN	NaN	0.347	0.0107	0.9091	0.0144	0.0289	0.0221	0.0149
0.0	0.0	0.0	15274.9395	5093.6639	NaN	NaN	0.2501	0.0102	0.9129	0.0141	0.0273	0.0213	0.0142
0.0	0.0	0.0	14501.9395	6185.6639	NaN	NaN	0.299	0.0099	0.9156	0.014	0.0261	0.0207	0.0138
0.0	0.0	0.0	14569.9395	3441.6639	NaN	NaN	0.1911	0.0096	0.9175	0.0139	0.0253	0.0202	0.0135
0.0	0.0	0.0	12816.9395	3674.6639	NaN	NaN	0.2228	0.0094	0.9199	0.0137	0.0244	0.0195	0.013
0.0	0.0	0.0	13919.9395	2251.6639	NaN	NaN	0.1392	0.0093	0.9224	0.0134	0.0235	0.0188	0.0126
0.0	0.0	0.0	18087.9395	1584.6639	NaN	NaN	0.0806	0.0092	0.9227	0.0135	0.0235	0.0185	0.0126
0.0	0.0	0.0	14680.9395	4969.6639	NaN	NaN	0.2529	0.0091	0.9238	0.0133	0.0233	0.0182	0.0123
0.0	0.0	0.0	15756.9395	5342.6639	NaN	NaN	0.2532	0.0089	0.925	0.0131	0.023	0.0179	0.0121
0.0	0.0	0.0	14062.9395	2586.6639	NaN	NaN	0.1554	0.0088	0.9255	0.013	0.023	0.0178	0.012
0.0	0.0	0.0	14083.9395	3823.6639	NaN	NaN	0.2135	0.0086	0.9259	0.0129	0.023	0.0176	0.0119
0.0	0.0	0.0	15809.9395	6089.6639	NaN	NaN	0.2781	0.0084	0.9263	0.0128	0.0231	0.0176	0.0118
0.0	0.0	0.0	15891.9395	6703.6639	NaN	NaN	0.2967	0.0083	0.9263	0.0128	0.0232	0.0176	0.0117
0.0	0.0	0.0	13127.9395	4344.6639	NaN	NaN	0.2487	0.0083	0.9251	0.013	0.0237	0.0179	0.0119
0.0	0.0	0.0	16189.9395	6386.6639	NaN	NaN	0.2829	0.0082	0.9254	0.013	0.0236	0.0178	0.0119
0.0	0.0	0.0	15991.9395	5633.6639	NaN	NaN	0.2605	0.0082	0.9242	0.0133	0.0242	0.0181	0.0121
0.0	0.0	0.0	16051.9395	6150.6639	NaN	NaN	0.277	0.0081	0.9246	0.0132	0.0241	0.018	0.012
0.0	0.0	0.0	12102.9395	6720.6639	NaN	NaN	0.357	0.0081	0.9232	0.0136	0.0246	0.0183	0.0122
0.0	0.0	0.0	13105.9395	3790.6639	NaN	NaN	0.2243	0.0081	0.9232	0.0137	0.0246	0.0183	0.0122
0.0	0.0	0.0	11812.9395	6979.6639	NaN	NaN	0.3714	0.0081	0.9229	0.0137	0.0248	0.0184	0.0122
0.0	0.0	0.0	13201.9395	2241.6639	NaN	NaN	0.1452	0.008	0.9238	0.0137	0.0244	0.0181	0.012
0.0	0.0	0.0	14630.9395	8570.6639	NaN	NaN	0.3694	0.008	0.9238	0.0137	0.0245	0.0181	0.012
0.0	0.0	0.0	12215.9395	3850.6639	NaN	NaN	0.2397	0.008	0.9246	0.0136	0.0242	0.0178	0.0117
0.0	0.0	0.0	14577.9395	6316.6639	NaN	NaN	0.3023	0.0081	0.9252	0.0135	0.024	0.0177	0.0116
0.0	0.0	0.0	17911.9395	3723.6639	NaN	NaN	0.1721	0.0081	0.9262	0.0133	0.0236	0.0174	0.0114
0.0	0.0	0.0	15635.9395	6222.6639	NaN	NaN	0.2847	0.0082	0.9265	0.0132	0.0235	0.0173	0.0114
0.0	0.0	0.0	13969.9395	3973.6639	NaN	NaN	0.2215	0.0082	0.9257	0.0134	0.0237	0.0175	0.0115
0.0	0.0	0.0	16769.9395	10543.6639	NaN	NaN	0.386	0.0082	0.9265	0.0133	0.0233	0.0173	0.0114
0.0	0.0	0.0	13579.9395	2831.6639	NaN	NaN	0.1725	0.0084	0.9252	0.0135	0.0237	0.0177	0.0116
0.0	0.0	0.0	14056.9395	5222.6639	NaN	NaN	0.2709	0.0084	0.9255	0.0134	0.0236	0.0175	0.0116
0.0	0.0	0.0	10747.9395	8564.6639	NaN	NaN	0.4435	0.0086	0.9238	0.0137	0.024	0.018	0.0119
0.0	0.0	0.0	12034.9395	7339.6639	NaN	NaN	0.3788	0.0086	0.9229	0.0138	0.0243	0.0182	0.0121
0.0	0.0	0.0	15201.9395	7855.6639	NaN	NaN	0.3407	0.0088	0.9221	0.0139	0.0245	0.0184	0.0123
0.0	0.0	0.0	14763.9395	4296.6639	NaN	NaN	0.2254	0.0089	0.9235	0.0136	0.0239	0.0182	0.012
0.0	0.0	0.0	17385.9395	4323.6639	NaN	NaN	0.1992	0.0092	0.9213	0.0139	0.0246	0.0188	0.0123
0.0	0.0	0.0	10686.9395	8324.6639	NaN	NaN	0.4379	0.0093	0.922	0.0136	0.0243	0.0187	0.0122
0.0	0.0	0.0	14023.9395	4933.6639	NaN	NaN	0.2602	0.0094	0.9213	0.0136	0.0245	0.0189	0.0122
0.0	0.0	0.0	13058.9395	4384.6639	NaN	NaN	0.2514	0.0097	0.9206	0.0136	0.0246	0.0191	0.0124
0.0	0.0	0.0	11855.9395	6398.6639	NaN	NaN	0.3505	0.0098	0.9214	0.0134	0.0242	0.0191	0.0121
0.0	0.0	0.0	13846.9395	5777.6639	NaN	NaN	0.2944	0.0102	0.9196	0.0136	0.0247	0.0197	0.0123
0.0	0.0	0.0	12602.9395	7028.6639	NaN	NaN	0.358	0.0103	0.9198	0.0134	0.0247	0.0198	0.0121
0.0	0.0	0.0	13178.9395	5988.6639	NaN	NaN	0.3124	0.0105	0.9191	0.0134	0.0248	0.0201	0.0121
0.0	0.0	0.0	15014.9395	3159.6639	NaN	NaN	0.1739	0.0108	0.9188	0.0133	0.0247	0.0202	0.0122
0.0	0.0	0.0	17186.9395	5863.6639	NaN	NaN	0.2544	0.011	0.9175	0.0135	0.025	0.0205	0.0125
0.0	0.0	0.0	14598.9395	6648.6639	NaN	NaN	0.3129	0.0111	0.9157	0.0137	0.0257	0.0211	0.0128
0.0	0.0	0.0	17518.9395	4955.6639	NaN	NaN	0.2205	0.0111	0.9142	0.0139	0.0263	0.0215	0.013
0.0	0.0	0.0	13927.9395	5617.6639	NaN	NaN	0.2874	0.011	0.9124	0.0142	0.0273	0.022	0.0133
0.0	0.0	0.0	12855.9395	3850.6639	NaN	NaN	0.2305	0.0108	0.9119	0.0142	0.0276	0.0221	0.0133
0.0	0.0	0.0	15026.9395	4189.6639	NaN	NaN	0.218	0.0108	0.9111	0.0144	0.028	0.0223	0.0135
0.0	0.0	0.0	14189.9395	6681.6639	NaN	NaN	0.3201	0.0107	0.9094	0.0146	0.0287	0.0228	0.0137
0.0	0.0	0.0	14446.9395	5857.6639	NaN	NaN	0.2885	0.0108	0.9065	0.015	0.0299	0.0236	0.0142
0.0	0.0	0.0	14401.9395	4673.6639	NaN	NaN	0.245	0.0108	0.9067	0.0149	0.0298	0.0236	0.0141
0.0	0.0	0.0	16013.9395	1734.6639	NaN	NaN	0.0977	0.0109	0.9057	0.015	0.0302	0.024	0.0143
0.0	0.0	0.0	15536.9395	5644.6639	NaN	NaN	0.2665	0.0109	0.9048	0.0151	0.0306	0.0242	0.0144
0.0	0.0	0.0	14741.9395	8609.6639	NaN	NaN	0.3687	0.0109	0.9036	0.0151	0.0312	0.0246	0.0145
0.0	0.0	0.0	15139.9395	7201.6639	NaN	NaN	0.3223	0.0109	0.903	0.0151	0.0316	0.0249	0.0145
0.0	0.0	0.0	16468.9395	3772.6639	NaN	NaN	0.1864	0.011	0.9025	0.0151	0.0318	0.0252	0.0145
0.0	0.0	0.0	12558.9395	3136.6639	NaN	NaN	0.1998	0.011	0.9028	0.015	0.0316	0.0251	0.0144
0.0	0.0	0.0	15684.9395	7050.6639	NaN	NaN	0.3101	0.0111	0.9027	0.0149	0.0316	0.0252	0.0144
0.0	0.0	0.0	13141.9395	4304.6639	NaN	NaN	0.2467	0.0111	0.9022	0.015	0.0317	0.0254	0.0145
0.0	0.0	0.0	14249.9395	7396.6639	NaN	NaN	0.3417	0.0112	0.9025	0.0148	0.0316	0.0254	0.0145
0.0	0.0	0.0	12235.9395	7467.6639	NaN	NaN	0.379	0.0112	0.9012	0.015	0.032	0.0257	0.0148
0.0	0.0	0.0	11341.9395	6852.6639	NaN	NaN	0.3766	0.0113	0.9033	0.0146	0.031	0.0253	0.0144
0.0	0.0	0.0	13581.9395	5780.6639	NaN	NaN	0.2985	0.0113	0.9046	0.0145	0.0302	0.0251	0.0142
0.0	0.0	0.0	17563.9395	3887.6639	NaN	NaN	0.1812	0.0113	0.9076	0.0141	0.0289	0.0244	0.0138
0.0	0.0	0.0	14348.9395	5571.6639	NaN	NaN	0.2797	0.0115	0.9108	0.0136	0.0274	0.0235	0.0132
0.0	0.0	0.0	14490.9395	3916.6639	NaN	NaN	0.2128	0.0117	0.9139	0.0132	0.026	0.0225	0.0127
0.0	0.0	0.0	9553.9395	4433.6639	NaN	NaN	0.317	0.0121	0.9162	0.0129	0.0249	0.0217	0.0123
0.0	0.0	0.0	10936.9395	3778.6639	NaN	NaN	0.2568	0.0123	0.92	0.0123	0.0234	0.0204	0.0116
0.0	0.0	0.0	15102.9395	2738.6639	NaN	NaN	0.1535	0.0121	0.9212	0.0123	0.023	0.0199	0.0114
0.0	0.0	0.0	11932.9395	1687.6639	NaN	NaN	0.1239	0.0119	0.9228	0.0121	0.0228	0.0194	0.0111
0.0	0.0	0.0	11308.9395	3230.6639	NaN	NaN	0.2222	0.0118	0.9229	0.0122	0.0228	0.0193	0.011
0.0	0.0	0.0	13742.9395	3944.6639	NaN	NaN	0.223	0.0119	0.9234	0.0121	0.0227	0.019	0.011
0.0	0.0	0.0	13215.9395	5435.6639	NaN	NaN	0.2914	0.0118	0.9229	0.0121	0.023	0.019	0.0111
0.0	0.0	0.0	16681.9395	4318.6639	NaN	NaN	0.2056	0.0119	0.9226	0.0121	0.0232	0.0191	0.0112
0.0	0.0	0.0	16150.9395	7082.6639	NaN	NaN	0.3048	0.012	0.9215	0.0122	0.0237	0.0193	0.0113
0.0	0.0	0.0	19463.9395	4756.6639	NaN	NaN	0.1964	0.0122	0.9198	0.0123	0.0243	0.0199	0.0115
0.0	0.0	0.0	12257.9395	5131.6639	NaN	NaN	0.2951	0.0121	0.9192	0.0123	0.0247	0.0201	0.0116
0.0	0.0	0.0	16594.9395	5664.6639	NaN	NaN	0.2545	0.0122	0.9188	0.0123	0.0248	0.0203	0.0116
0.0	0.0	0.0	12762.9395	1854.6639	NaN	NaN	0.1269	0.0124	0.9182	0.0124	0.0249	0.0205	0.0117
0.0	0.0	0.0	16580.9395	5446.6639	NaN	NaN	0.2473	0.0124	0.919	0.0122	0.0246	0.0202	0.0116
0.0	0.0	0.0	12412.9395	4623.6639	NaN	NaN	0.2714	0.0127	0.9174	0.0124	0.0249	0.0206	0.0119
0.0	0.0	0.0	16107.9395	4570.6639	NaN	NaN	0.221	0.0128	0.918	0.0122	0.0247	0.0205	0.0117
0.0	0.0	0.0	15953.9395	4470.6639	NaN	NaN	0.2189	0.0129	0.9162	0.0125	0.0253	0.0209	0.0121
0.0	0.0	0.0	14247.9395	5528.6639	NaN	NaN	0.2796	0.0128	0.9171	0.0123	0.0251	0.0208	0.012
0.0	0.0	0.0	14685.9395	5387.6639	NaN	NaN	0.2684	0.0129	0.9151	0.0125	0.0258	0.0214	0.0123
0.0	0.0	0.0	14237.9395	6948.6639	NaN	NaN	0.328	0.0125	0.9166	0.0123	0.0254	0.0209	0.0122
0.0	0.0	0.0	16830.9395	7563.6639	NaN	NaN	0.3101	0.0126	0.9171	0.0122	0.0252	0.0209	0.0121
0.0	0.0	0.0	16162.9395	1488.6639	NaN	NaN	0.0843	0.0125	0.9179	0.0121	0.0248	0.0206	0.0121
0.0	0.0	0.0	16324.9395	6038.6639	NaN	NaN	0.27	0.0125	0.9186	0.012	0.0245	0.0204	0.012
0.0	0.0	0.0	13933.9395	4595.6639	NaN	NaN	0.248	0.0125	0.9194	0.0119	0.0242	0.0201	0.0119
0.0	0.0	0.0	12369.9395	4225.6639	NaN	NaN	0.2546	0.0124	0.9206	0.0118	0.0238	0.0197	0.0118
0.0	0.0	0.0	10833.9395	3937.6639	NaN	NaN	0.2666	0.0123	0.9209	0.0118	0.0237	0.0195	0.0118
0.0	0.0	0.0	14833.9395	5325.6639	NaN	NaN	0.2642	0.0123	0.921	0.0118	0.0238	0.0193	0.0118
0.0	0.0	0.0	16597.9395	5541.6639	NaN	NaN	0.2503	0.0121	0.9208	0.0117	0.0241	0.0193	0.0119
0.0	0.0	0.0	15271.9395	8665.6639	NaN	NaN	0.362	0.012	0.9219	0.0115	0.0239	0.019	0.0117
0.0	0.0	0.0	15450.9395	1915.6639	NaN	NaN	0.1103	0.0121	0.9214	0.0115	0.024	0.0192	0.0118
0.0	0.0	0.0	15991.9395	5850.6639	NaN	NaN	0.2679	0.012	0.9216	0.0115	0.0241	0.019	0.0118
0.0	0.0	0.0	15912.9395	5960.6639	NaN	NaN	0.2725	0.012	0.9211	0.0114	0.0244	0.0192	0.0118
0.0	0.0	0.0	15033.9395	6808.6639	NaN	NaN	0.3117	0.0119	0.9214	0.0113	0.0245	0.0191	0.0117
0.0	0.0	0.0	15268.9395	6745.6639	NaN	NaN	0.3064	0.0118	0.9207	0.0114	0.0249	0.0194	0.0118
0.0	0.0	0.0	14040.9395	6704.6639	NaN	NaN	0.3232	0.0117	0.9207	0.0113	0.0251	0.0195	0.0117
0.0	0.0	0.0	14548.9395	6696.6639	NaN	NaN	0.3152	0.0117	0.9203	0.0112	0.0253	0.0198	0.0116
0.0	0.0	0.0	14705.9395	3922.6639	NaN	NaN	0.2106	0.0116	0.9206	0.0112	0.0254	0.0197	0.0115
0.0	0.0	0.0	14477.9395	6053.6639	NaN	NaN	0.2948	0.0116	0.9198	0.0112	0.0258	0.02	0.0116
0.0	0.0	0.0	14266.9395	5353.6639	NaN	NaN	0.2729	0.0115	0.9197	0.0112	0.026	0.0201	0.0115
0.0	0.0	0.0	16659.9395	6842.6639	NaN	NaN	0.2911	0.0114	0.9191	0.0112	0.0264	0.0204	0.0115
0.0	0.0	0.0	14301.9395	6598.6639	NaN	NaN	0.3157	0.0113	0.9187	0.0112	0.0267	0.0206	0.0116
0.0	0.0	0.0	14360.9395	7496.6639	NaN	NaN	0.343	0.0111	0.9192	0.0111	0.0267	0.0205	0.0114
0.0	0.0	0.0	15031.9395	5854.6639	NaN	NaN	0.2803	0.011	0.9192	0.0111	0.0268	0.0206	0.0114
0.0	0.0	0.0	10824.9395	6129.6639	NaN	NaN	0.3615	0.0109	0.9203	0.0109	0.0263	0.0203	0.0112
0.0	0.0	0.0	14466.9395	6371.6639	NaN	NaN	0.3058	0.011	0.9207	0.0109	0.0259	0.0203	0.0112
0.0	0.0	0.0	15681.9395	5302.6639	NaN	NaN	0.2527	0.0112	0.9215	0.0108	0.0254	0.0201	0.0111
0.0	0.0	0.0	15295.9395	4302.6639	NaN	NaN	0.2195	0.0114	0.9229	0.0106	0.0246	0.0197	0.0108
0.0	0.0	0.0	17324.9395	3429.6639	NaN	NaN	0.1652	0.0116	0.923	0.0106	0.0244	0.0196	0.0108
0.0	0.0	0.0	13611.9395	4611.6639	NaN	NaN	0.2531	0.0116	0.923	0.0106	0.0244	0.0195	0.0108
0.0	0.0	0.0	16165.9395	3985.6639	NaN	NaN	0.1978	0.0116	0.9232	0.0106	0.0245	0.0195	0.0107
0.0	0.0	0.0	14956.9395	4633.6639	NaN	NaN	0.2365	0.0115	0.9234	0.0105	0.0245	0.0194	0.0107
0.0	0.0	0.0	17003.9395	4550.6639	NaN	NaN	0.2111	0.0115	0.9231	0.0105	0.0247	0.0195	0.0106
0.0	0.0	0.0	14306.9395	6446.6639	NaN	NaN	0.3106	0.0115	0.924	0.0103	0.0244	0.0194	0.0104
0.0	0.0	0.0	15853.9395	4057.6639	NaN	NaN	0.2038	0.0115	0.9256	0.0101	0.0239	0.0188	0.0101
0.0	0.0	0.0	14914.9395	5682.6639	NaN	NaN	0.2759	0.0114	0.9254	0.0102	0.0241	0.0188	0.0101
0.0	0.0	0.0	12861.9395	4952.6639	NaN	NaN	0.278	0.0115	0.9263	0.01	0.0237	0.0185	0.0099
0.0	0.0	0.0	14149.9395	6966.6639	NaN	NaN	0.3299	0.0115	0.9273	0.0099	0.0234	0.0181	0.0098
0.0	0.0	0.0	14290.9395	4925.6639	NaN	NaN	0.2563	0.0116	0.9281	0.0098	0.0229	0.0179	0.0096
0.0	0.0	0.0	8962.9395	3391.6639	NaN	NaN	0.2745	0.0117	0.9289	0.0098	0.0225	0.0177	0.0094
0.0	0.0	0.0	13300.9395	5457.6639	NaN	NaN	0.2909	0.0117	0.9291	0.0098	0.0225	0.0176	0.0094
0.0	0.0	0.0	13501.9395	3546.6639	NaN	NaN	0.208	0.0116	0.9289	0.0099	0.0226	0.0175	0.0094
0.0	0.0	0.0	13545.9395	5762.6639	NaN	NaN	0.2985	0.0115	0.9289	0.0099	0.0228	0.0176	0.0094
0.0	0.0	0.0	13436.9395	3558.6639	NaN	NaN	0.2094	0.0115	0.9281	0.0101	0.0229	0.0179	0.0095
0.0	0.0	0.0	18050.9395	5058.6639	NaN	NaN	0.2189	0.0115	0.9274	0.0102	0.0232	0.0181	0.0097
0.0	0.0	0.0	17261.9395	6825.6639	NaN	NaN	0.2834	0.0117	0.9255	0.0104	0.0237	0.0187	0.0099
0.0	0.0	0.0	14969.9395	3115.6639	NaN	NaN	0.1723	0.0118	0.9261	0.0104	0.0234	0.0186	0.0098
0.0	0.0	0.0	15865.9395	5820.6639	NaN	NaN	0.2684	0.0119	0.9241	0.0107	0.0239	0.0192	0.0102
0.0	0.0	0.0	17116.9395	3966.6639	NaN	NaN	0.1881	0.0119	0.9225	0.011	0.0244	0.0197	0.0104
0.0	0.0	0.0	17402.9395	5028.6639	NaN	NaN	0.2242	0.012	0.9208	0.0112	0.025	0.0203	0.0107
0.0	0.0	0.0	19893.9395	2963.6639	NaN	NaN	0.1297	0.012	0.9191	0.0115	0.0256	0.0208	0.011
0.0	0.0	0.0	11634.9395	8880.6639	NaN	NaN	0.4329	0.0121	0.9164	0.0119	0.0265	0.0216	0.0114
0.0	0.0	0.0	8747.9395	6812.6639	NaN	NaN	0.4378	0.012	0.9148	0.0121	0.0273	0.0222	0.0117
0.0	0.0	0.0	14438.9395	8270.6639	NaN	NaN	0.3642	0.012	0.9145	0.0122	0.0274	0.0222	0.0118
0.0	0.0	0.0	13862.9395	9324.6639	NaN	NaN	0.4021	0.0121	0.9142	0.0122	0.0272	0.0224	0.0118
0.0	0.0	0.0	14162.9395	4397.6639	NaN	NaN	0.2369	0.0123	0.9144	0.0122	0.0269	0.0223	0.0118
0.0	0.0	0.0	11901.9395	5061.6639	NaN	NaN	0.2984	0.0124	0.9162	0.0118	0.0262	0.0218	0.0116
0.0	0.0	0.0	19218.9395	2844.6639	NaN	NaN	0.1289	0.0123	0.9186	0.0115	0.0254	0.0209	0.0112
0.0	0.0	0.0	14446.9395	5102.6639	NaN	NaN	0.261	0.0122	0.9188	0.0114	0.0255	0.0208	0.0112
0.0	0.0	0.0	12085.9395	6535.6639	NaN	NaN	0.351	0.012	0.9199	0.0114	0.0254	0.0204	0.011
0.0	0.0	0.0	15464.9395	7923.6639	NaN	NaN	0.3388	0.0119	0.9193	0.0115	0.0258	0.0206	0.0111
0.0	0.0	0.0	14348.9395	3722.6639	NaN	NaN	0.206	0.0117	0.9204	0.0113	0.0254	0.0203	0.0109
0.0	0.0	0.0	11556.9395	6579.6639	NaN	NaN	0.3628	0.0115	0.9218	0.0112	0.025	0.0199	0.0107
0.0	0.0	0.0	14965.9395	3159.6639	NaN	NaN	0.1743	0.0116	0.922	0.0112	0.0247	0.0197	0.0107
0.0	0.0	0.0	16538.9395	6608.6639	NaN	NaN	0.2855	0.0116	0.9219	0.0113	0.0248	0.0197	0.0108
0.0	0.0	0.0	16664.9395	9550.6639	NaN	NaN	0.3643	0.0117	0.9208	0.0114	0.0251	0.0199	0.0111
0.0	0.0	0.0	14580.9395	5689.6639	NaN	NaN	0.2807	0.0118	0.9201	0.0116	0.0253	0.02	0.0112
0.0	0.0	0.0	16209.9395	7143.6639	NaN	NaN	0.3059	0.0119	0.9183	0.0118	0.026	0.0205	0.0115
0.0	0.0	0.0	11667.9395	4341.6639	NaN	NaN	0.2712	0.0121	0.9161	0.0121	0.0268	0.0211	0.0118
0.0	0.0	0.0	16027.9395	6276.6639	NaN	NaN	0.2814	0.0122	0.9145	0.0122	0.0275	0.0216	0.0121
0.0	0.0	0.0	18818.9395	5855.6639	NaN	NaN	0.2373	0.0127	0.9114	0.0125	0.0284	0.0224	0.0125
0.0	0.0	0.0	15902.9395	5421.6639	NaN	NaN	0.2542	0.0131	0.9084	0.0127	0.0295	0.0234	0.0129
0.0	0.0	0.0	15802.9395	8954.6639	NaN	NaN	0.3617	0.0136	0.9041	0.0131	0.031	0.0247	0.0135
0.0	0.0	0.0	13686.9395	7600.6639	NaN	NaN	0.357	0.0138	0.9021	0.0131	0.0318	0.0254	0.0137
0.0	0.0	0.0	14641.9395	5411.6639	NaN	NaN	0.2699	0.014	0.8988	0.0135	0.033	0.0266	0.0141
0.0	0.0	0.0	12135.9395	3335.6639	NaN	NaN	0.2156	0.0139	0.8976	0.0135	0.0337	0.027	0.0143
0.0	0.0	0.0	14780.9395	7922.6639	NaN	NaN	0.349	0.0138	0.8954	0.0138	0.0347	0.0278	0.0146
0.0	0.0	0.0	15127.9395	4057.6639	NaN	NaN	0.2115	0.0137	0.8946	0.0139	0.035	0.0282	0.0147
0.0	0.0	0.0	13729.9395	6733.6639	NaN	NaN	0.3291	0.0134	0.8954	0.0138	0.0346	0.0281	0.0147
0.0	0.0	0.0	12405.9395	7082.6639	NaN	NaN	0.3634	0.0132	0.8966	0.0137	0.034	0.0279	0.0146
0.0	0.0	0.0	10779.9395	4869.6639	NaN	NaN	0.3112	0.0132	0.9	0.0132	0.0324	0.0271	0.0142
0.0	0.0	0.0	11174.9395	1894.6639	NaN	NaN	0.145	0.013	0.904	0.0128	0.0306	0.0259	0.0137
0.0	0.0	0.0	12674.9395	4769.6639	NaN	NaN	0.2734	0.0125	0.9086	0.0124	0.029	0.0245	0.0131
0.0	0.0	0.0	12987.9395	4534.6639	NaN	NaN	0.2588	0.0122	0.9119	0.0121	0.0279	0.0234	0.0124
0.0	0.0	0.0	13926.9395	5664.6639	NaN	NaN	0.2891	0.0117	0.9153	0.012	0.0269	0.0221	0.012
0.0	0.0	0.0	11970.9395	6803.6639	NaN	NaN	0.3624	0.0113	0.9181	0.0118	0.0259	0.0212	0.0116
0.0	0.0	0.0	15847.9395	5729.6639	NaN	NaN	0.2655	0.0111	0.9211	0.0115	0.0248	0.0202	0.0112
0.0	0.0	0.0	15229.9395	4904.6639	NaN	NaN	0.2436	0.011	0.923	0.0114	0.0241	0.0196	0.011
0.0	0.0	0.0	18543.9395	4471.6639	NaN	NaN	0.1943	0.0109	0.9243	0.0115	0.0234	0.019	0.0108
0.0	0.0	0.0	11911.9395	9968.6639	NaN	NaN	0.4556	0.011	0.9252	0.0115	0.0229	0.0187	0.0107
0.0	0.0	0.0	17250.9395	3710.6639	NaN	NaN	0.177	0.011	0.9268	0.0114	0.0221	0.0182	0.0104
0.0	0.0	0.0	12605.9395	4183.6639	NaN	NaN	0.2492	0.0112	0.9262	0.0116	0.0222	0.0182	0.0107
0.0	0.0	0.0	16216.9395	3700.6639	NaN	NaN	0.1858	0.0112	0.9274	0.0115	0.0216	0.0178	0.0105
0.0	0.0	0.0	11947.9395	8611.6639	NaN	NaN	0.4189	0.0114	0.9256	0.0118	0.0221	0.0182	0.0109
0.0	0.0	0.0	14546.9395	2635.6639	NaN	NaN	0.1534	0.0115	0.9264	0.0118	0.0217	0.018	0.0107
0.0	0.0	0.0	14204.9395	8132.6639	NaN	NaN	0.3641	0.0117	0.925	0.012	0.0219	0.0183	0.011
0.0	0.0	0.0	18224.9395	3885.6639	NaN	NaN	0.1757	0.012	0.9248	0.012	0.0218	0.0185	0.011
0.0	0.0	0.0	15228.9395	4634.6639	NaN	NaN	0.2333	0.0122	0.9233	0.0122	0.0222	0.0188	0.0113
0.0	0.0	0.0	18532.9395	5021.6639	NaN	NaN	0.2132	0.0123	0.9239	0.0121	0.0219	0.0188	0.0111
0.0	0.0	0.0	17178.9395	5658.6639	NaN	NaN	0.2478	0.0125	0.9226	0.0123	0.0222	0.0191	0.0113
0.0	0.0	0.0	17098.9395	6063.6639	NaN	NaN	0.2618	0.0126	0.9224	0.0122	0.0223	0.0192	0.0113
0.0	0.0	0.0	17932.9395	4123.6639	NaN	NaN	0.187	0.0126	0.9221	0.0123	0.0224	0.0193	0.0113
0.0	0.0	0.0	17695.9395	1815.6639	NaN	NaN	0.0931	0.0127	0.9221	0.0122	0.0224	0.0193	0.0113
0.0	0.0	0.0	11865.9395	5924.6639	NaN	NaN	0.333	0.0126	0.9211	0.0124	0.0229	0.0196	0.0115
0.0	0.0	0.0	8905.9395	5415.6639	NaN	NaN	0.3781	0.0127	0.9208	0.0123	0.0231	0.0197	0.0115
0.0	0.0	0.0	12985.9395	6743.6639	NaN	NaN	0.3418	0.0126	0.9211	0.0122	0.023	0.0196	0.0115
0.0	0.0	0.0	17709.9395	6056.6639	NaN	NaN	0.2548	0.0128	0.9203	0.0122	0.0232	0.0197	0.0117
0.0	0.0	0.0	13165.9395	3396.6639	NaN	NaN	0.2051	0.0131	0.92	0.0122	0.0232	0.0199	0.0117
0.0	0.0	0.0	14423.9395	6397.6639	NaN	NaN	0.3073	0.0131	0.9211	0.0119	0.0228	0.0195	0.0115
0.0	0.0	0.0	14769.9395	2189.6639	NaN	NaN	0.1291	0.0132	0.9209	0.0119	0.0229	0.0195	0.0116
0.0	0.0	0.0	14536.9395	1752.6639	NaN	NaN	0.1076	0.0134	0.921	0.0117	0.0228	0.0194	0.0116
0.0	0.0	0.0	12540.9395	6700.6639	NaN	NaN	0.3482	0.0134	0.9208	0.0117	0.023	0.0195	0.0117
0.0	0.0	0.0	16805.9395	6521.6639	NaN	NaN	0.2796	0.0134	0.92	0.0117	0.0235	0.0197	0.0118
0.0	0.0	0.0	11752.9395	6125.6639	NaN	NaN	0.3426	0.0135	0.9194	0.0116	0.0237	0.0199	0.0119
0.0	0.0	0.0	15866.9395	5297.6639	NaN	NaN	0.2503	0.0133	0.92	0.0115	0.0237	0.0197	0.0118
0.0	0.0	0.0	15149.9395	4411.6639	NaN	NaN	0.2255	0.0135	0.9191	0.0115	0.024	0.0199	0.012
0.0	0.0	0.0	16898.9395	5091.6639	NaN	NaN	0.2315	0.0134	0.9189	0.0115	0.0242	0.02	0.012
0.0	0.0	0.0	10781.9395	5722.6639	NaN	NaN	0.3467	0.0135	0.9177	0.0116	0.0247	0.0204	0.0123
0.0	0.0	0.0	14538.9395	4444.6639	NaN	NaN	0.2341	0.0134	0.9181	0.0115	0.0247	0.0202	0.0122
0.0	0.0	0.0	14788.9395	6084.6639	NaN	NaN	0.2915	0.0134	0.9172	0.0115	0.025	0.0205	0.0124
0.0	0.0	0.0	11987.9395	1741.6639	NaN	NaN	0.1269	0.0133	0.9172	0.0115	0.0251	0.0205	0.0124
0.0	0.0	0.0	15089.9395	5045.6639	NaN	NaN	0.2506	0.0131	0.9165	0.0117	0.0254	0.0207	0.0126
0.0	0.0	0.0	17443.9395	9307.6639	NaN	NaN	0.3479	0.013	0.9165	0.0117	0.0256	0.0206	0.0126
0.0	0.0	0.0	14143.9395	5316.6639	NaN	NaN	0.2732	0.0128	0.9162	0.0118	0.0258	0.0208	0.0126
0.0	0.0	0.0	11904.9395	6356.6639	NaN	NaN	0.3481	0.0126	0.9169	0.0117	0.0255	0.0206	0.0126
0.0	0.0	0.0	17346.9395	6367.6639	NaN	NaN	0.2685	0.0124	0.9173	0.0118	0.0256	0.0205	0.0125
0.0	0.0	0.0	15595.9395	7735.6639	NaN	NaN	0.3316	0.0122	0.918	0.0117	0.0254	0.0203	0.0123
0.0	0.0	0.0	12930.9395	3190.6639	NaN	NaN	0.1979	0.012	0.919	0.0117	0.0252	0.0201	0.012
0.0	0.0	0.0	16719.9395	5076.6639	NaN	NaN	0.2329	0.0118	0.9194	0.0117	0.0253	0.0199	0.0119
0.0	0.0	0.0	13846.9395	4234.6639	NaN	NaN	0.2342	0.0118	0.9206	0.0116	0.0249	0.0196	0.0116
0.0	0.0	0.0	15667.9395	3603.6639	NaN	NaN	0.187	0.0114	0.9211	0.0116	0.0251	0.0193	0.0115
0.0	0.0	0.0	13321.9395	5338.6639	NaN	NaN	0.2861	0.0114	0.922	0.0115	0.0248	0.019	0.0113
0.0	0.0	0.0	16565.9395	4619.6639	NaN	NaN	0.2181	0.0114	0.9232	0.0113	0.0245	0.0186	0.011
0.0	0.0	0.0	17198.9395	3987.6639	NaN	NaN	0.1882	0.0115	0.9227	0.0113	0.0247	0.0188	0.0111
0.0	0.0	0.0	8880.9395	4248.6639	NaN	NaN	0.3236	0.0115	0.9237	0.0111	0.0243	0.0185	0.0108
0.0	0.0	0.0	14993.9395	4486.6639	NaN	NaN	0.2303	0.0116	0.9237	0.0111	0.0243	0.0185	0.0108
0.0	0.0	0.0	16720.9395	5219.6639	NaN	NaN	0.2379	0.0118	0.9234	0.0111	0.0244	0.0186	0.0108
0.0	0.0	0.0	12452.9395	6599.6639	NaN	NaN	0.3464	0.0118	0.9237	0.0109	0.0242	0.0186	0.0107
0.0	0.0	0.0	17165.9395	5868.6639	NaN	NaN	0.2548	0.0121	0.9235	0.0109	0.0242	0.0188	0.0107
0.0	0.0	0.0	16196.9395	3213.6639	NaN	NaN	0.1656	0.0123	0.9236	0.0108	0.024	0.0188	0.0105
0.0	0.0	0.0	16466.9395	2904.6639	NaN	NaN	0.1499	0.0125	0.9241	0.0106	0.0237	0.0187	0.0104
0.0	0.0	0.0	13194.9395	2322.6639	NaN	NaN	0.1497	0.0128	0.9242	0.0106	0.0235	0.0186	0.0103
0.0	0.0	0.0	12891.9395	4146.6639	NaN	NaN	0.2434	0.0131	0.9237	0.0106	0.0235	0.0187	0.0104
0.0	0.0	0.0	9546.9395	6748.6639	NaN	NaN	0.4141	0.0132	0.9235	0.0106	0.0235	0.0188	0.0104
0.0	0.0	0.0	13967.9395	4706.6639	NaN	NaN	0.252	0.0131	0.924	0.0106	0.0233	0.0187	0.0103
0.0	0.0	0.0	12722.9395	3404.6639	NaN	NaN	0.2111	0.0132	0.9236	0.0106	0.0234	0.0188	0.0104
0.0	0.0	0.0	14224.9395	2554.6639	NaN	NaN	0.1522	0.013	0.9239	0.0106	0.0234	0.0188	0.0103
0.0	0.0	0.0	13594.9395	4892.6639	NaN	NaN	0.2646	0.0127	0.9231	0.0107	0.0239	0.0191	0.0104
0.0	0.0	0.0	11389.9395	5708.6639	NaN	NaN	0.3339	0.0124	0.9234	0.0107	0.024	0.0192	0.0104
0.0	0.0	0.0	15769.9395	3929.6639	NaN	NaN	0.1995	0.0123	0.9224	0.011	0.0242	0.0195	0.0105
0.0	0.0	0.0	17892.9395	5837.6639	NaN	NaN	0.246	0.0123	0.9217	0.0111	0.0245	0.0197	0.0107
0.0	0.0	0.0	16451.9395	2681.6639	NaN	NaN	0.1402	0.0122	0.9212	0.0113	0.0246	0.02	0.0108
0.0	0.0	0.0	16293.9395	6722.6639	NaN	NaN	0.2921	0.012	0.9204	0.0115	0.0249	0.0202	0.0109
0.0	0.0	0.0	15862.9395	6259.6639	NaN	NaN	0.283	0.0117	0.9193	0.0118	0.0255	0.0207	0.0111
0.0	0.0	0.0	17229.9395	5837.6639	NaN	NaN	0.2531	0.0116	0.9193	0.0118	0.0255	0.0207	0.0111
0.0	0.0	0.0	12612.9395	4614.6639	NaN	NaN	0.2679	0.0115	0.9195	0.0119	0.0254	0.0207	0.011
0.0	0.0	0.0	15047.9395	4147.6639	NaN	NaN	0.2161	0.0115	0.9186	0.0121	0.0257	0.0209	0.0112
0.0	0.0	0.0	11797.9395	5420.6639	NaN	NaN	0.3148	0.0114	0.9187	0.0121	0.0257	0.0209	0.0111
0.0	0.0	0.0	20705.9395	3886.6639	NaN	NaN	0.158	0.0113	0.9192	0.0122	0.0256	0.0207	0.0111
0.0	0.0	0.0	15935.9395	3125.6639	NaN	NaN	0.164	0.0114	0.9184	0.0123	0.0258	0.0209	0.0112
0.0	0.0	0.0	14655.9395	5836.6639	NaN	NaN	0.2848	0.0112	0.9189	0.0123	0.0258	0.0207	0.0111
0.0	0.0	0.0	12872.9395	5128.6639	NaN	NaN	0.2849	0.0113	0.918	0.0124	0.0261	0.0209	0.0113
0.0	0.0	0.0	13745.9395	6533.6639	NaN	NaN	0.3222	0.0111	0.92	0.0121	0.0256	0.0203	0.0109
0.0	0.0	0.0	14947.9395	4569.6639	NaN	NaN	0.2341	0.0111	0.9196	0.0122	0.0257	0.0203	0.011
0.0	0.0	0.0	14626.9395	6823.6639	NaN	NaN	0.3181	0.0112	0.9203	0.0121	0.0255	0.02	0.0109
0.0	0.0	0.0	16613.9395	7229.6639	NaN	NaN	0.3032	0.0112	0.9201	0.0121	0.0256	0.02	0.011
0.0	0.0	0.0	17016.9395	7739.6639	NaN	NaN	0.3126	0.0112	0.9205	0.0121	0.0254	0.0198	0.011
0.0	0.0	0.0	12734.9395	6803.6639	NaN	NaN	0.3482	0.0111	0.9206	0.0121	0.0254	0.0198	0.011
0.0	0.0	0.0	11252.9395	6051.6639	NaN	NaN	0.3497	0.0111	0.9202	0.0122	0.0256	0.0198	0.0112
0.0	0.0	0.0	13614.9395	5180.6639	NaN	NaN	0.2756	0.0111	0.9211	0.012	0.0252	0.0195	0.0111
0.0	0.0	0.0	14324.9395	7405.6639	NaN	NaN	0.3408	0.0111	0.9217	0.0119	0.025	0.0193	0.011
0.0	0.0	0.0	12651.9395	1386.6639	NaN	NaN	0.0988	0.0113	0.9216	0.0119	0.0249	0.0193	0.011
0.0	0.0	0.0	12757.9395	9440.6639	NaN	NaN	0.4253	0.0113	0.9221	0.0117	0.0248	0.0191	0.0109
0.0	0.0	0.0	14889.9395	3975.6639	NaN	NaN	0.2107	0.0115	0.9217	0.0116	0.025	0.0192	0.0109
0.0	0.0	0.0	11349.9395	5446.6639	NaN	NaN	0.3243	0.0116	0.9217	0.0114	0.0251	0.0193	0.0108
0.0	0.0	0.0	13366.9395	3208.6639	NaN	NaN	0.1936	0.012	0.9193	0.0115	0.0261	0.02	0.011
0.0	0.0	0.0	11706.9395	6230.6639	NaN	NaN	0.3474	0.0122	0.9168	0.0116	0.0274	0.0208	0.0112
0.0	0.0	0.0	14759.9395	7399.6639	NaN	NaN	0.3339	0.0126	0.9134	0.0118	0.0287	0.022	0.0116
0.0	0.0	0.0	13120.9395	5811.6639	NaN	NaN	0.307	0.0129	0.9108	0.012	0.0297	0.0229	0.0118
0.0	0.0	0.0	17960.9395	5764.6639	NaN	NaN	0.243	0.0133	0.9068	0.0123	0.031	0.0243	0.0122
0.0	0.0	0.0	15364.9395	4290.6639	NaN	NaN	0.2183	0.0134	0.9039	0.0126	0.0323	0.0253	0.0125
0.0	0.0	0.0	16558.9395	8424.6639	NaN	NaN	0.3372	0.0133	0.9038	0.0126	0.0323	0.0256	0.0124
0.0	0.0	0.0	12005.9395	3333.6639	NaN	NaN	0.2173	0.0132	0.9021	0.0129	0.0328	0.0263	0.0127
0.0	0.0	0.0	12033.9395	5603.6639	NaN	NaN	0.3177	0.013	0.9035	0.0128	0.0321	0.0261	0.0126
0.0	0.0	0.0	13854.9395	7942.6639	NaN	NaN	0.3644	0.0129	0.9043	0.0128	0.0314	0.0259	0.0126
0.0	0.0	0.0	17445.9395	4129.6639	NaN	NaN	0.1914	0.0127	0.9074	0.0126	0.03	0.0251	0.0122
0.0	0.0	0.0	11736.9395	4272.6639	NaN	NaN	0.2669	0.0126	0.9093	0.0125	0.0289	0.0245	0.0121
0.0	0.0	0.0	13797.9395	3585.6639	NaN	NaN	0.2063	0.0124	0.9131	0.0123	0.0273	0.0233	0.0117
0.0	0.0	0.0	14939.9395	6195.6639	NaN	NaN	0.2931	0.0123	0.9146	0.0123	0.0266	0.0227	0.0116
0.0	0.0	0.0	14344.9395	993.6639	NaN	NaN	0.0648	0.0121	0.918	0.0121	0.0252	0.0216	0.0111
0.0	0.0	0.0	15163.9395	4454.6639	NaN	NaN	0.2271	0.0118	0.9194	0.0121	0.0246	0.021	0.011
0.0	0.0	0.0	17464.9395	2678.6639	NaN	NaN	0.133	0.0118	0.921	0.012	0.024	0.0204	0.0108
0.0	0.0	0.0	15030.9395	3128.6639	NaN	NaN	0.1723	0.0116	0.9218	0.0121	0.0237	0.0199	0.0108
0.0	0.0	0.0	14622.9395	6526.6639	NaN	NaN	0.3086	0.0115	0.922	0.0122	0.0237	0.0197	0.0109
0.0	0.0	0.0	10978.9395	4575.6639	NaN	NaN	0.2942	0.0116	0.9229	0.0121	0.0232	0.0194	0.0108
0.0	0.0	0.0	13575.9395	5130.6639	NaN	NaN	0.2743	0.0115	0.9236	0.012	0.023	0.0191	0.0107
0.0	0.0	0.0	14924.9395	3951.6639	NaN	NaN	0.2093	0.0117	0.924	0.012	0.0228	0.0189	0.0107
0.0	0.0	0.0	12001.9395	5043.6639	NaN	NaN	0.2959	0.0117	0.9248	0.0118	0.0225	0.0186	0.0106
0.0	0.0	0.0	15222.9395	6923.6639	NaN	NaN	0.3126	0.0119	0.9243	0.0119	0.0225	0.0187	0.0107
0.0	0.0	0.0	13806.9395	2952.6639	NaN	NaN	0.1762	0.012	0.9244	0.0119	0.0224	0.0186	0.0107
0.0	0.0	0.0	12391.9395	7463.6639	NaN	NaN	0.3759	0.0121	0.9252	0.0116	0.0221	0.0183	0.0106
0.0	0.0	0.0	12568.9395	1091.6639	NaN	NaN	0.0799	0.0123	0.9248	0.0118	0.0221	0.0183	0.0107
0.0	0.0	0.0	10355.9395	4339.6639	NaN	NaN	0.2953	0.0123	0.9251	0.0116	0.0222	0.0183	0.0106
0.0	0.0	0.0	14139.9395	6065.6639	NaN	NaN	0.3002	0.0124	0.9249	0.0116	0.0221	0.0183	0.0107
0.0	0.0	0.0	15910.9395	5917.6639	NaN	NaN	0.2711	0.0125	0.9253	0.0115	0.0219	0.0182	0.0106
0.0	0.0	0.0	16473.9395	5794.6639	NaN	NaN	0.2602	0.0127	0.9253	0.0114	0.0218	0.0183	0.0106
0.0	0.0	0.0	16654.9395	1086.6639	NaN	NaN	0.0612	0.013	0.9246	0.0115	0.0218	0.0184	0.0107
0.0	0.0	0.0	16044.9395	6464.6639	NaN	NaN	0.2872	0.0132	0.9237	0.0115	0.022	0.0187	0.0108
0.0	0.0	0.0	14021.9395	3597.6639	NaN	NaN	0.2042	0.0133	0.9226	0.0117	0.0224	0.019	0.011
0.0	0.0	0.0	14663.9395	4775.6639	NaN	NaN	0.2457	0.0135	0.9219	0.0117	0.0225	0.0193	0.0111
0.0	0.0	0.0	17956.9395	6043.6639	NaN	NaN	0.2518	0.0136	0.9211	0.0119	0.0226	0.0195	0.0113
0.0	0.0	0.0	17438.9395	3497.6639	NaN	NaN	0.1671	0.0137	0.9206	0.0119	0.0227	0.0197	0.0113
0.0	0.0	0.0	14343.9395	5824.6639	NaN	NaN	0.2888	0.0138	0.92	0.012	0.0229	0.0199	0.0114
0.0	0.0	0.0	12816.9395	6291.6639	NaN	NaN	0.3293	0.0134	0.9197	0.0121	0.0233	0.0199	0.0115
0.0	0.0	0.0	15152.9395	6556.6639	NaN	NaN	0.302	0.0134	0.92	0.012	0.0232	0.0199	0.0115
0.0	0.0	0.0	15034.9395	5138.6639	NaN	NaN	0.2547	0.0134	0.9209	0.0119	0.0229	0.0197	0.0113
0.0	0.0	0.0	13808.9395	3708.6639	NaN	NaN	0.2117	0.0134	0.9211	0.0118	0.0227	0.0197	0.0113
0.0	0.0	0.0	14746.9395	4572.6639	NaN	NaN	0.2367	0.0135	0.9218	0.0117	0.0224	0.0194	0.0111
0.0	0.0	0.0	14901.9395	3835.6639	NaN	NaN	0.2047	0.0134	0.9227	0.0116	0.0221	0.0191	0.0111
0.0	0.0	0.0	14515.9395	3748.6639	NaN	NaN	0.2052	0.0134	0.9233	0.0115	0.022	0.0189	0.011
0.0	0.0	0.0	14226.9395	5204.6639	NaN	NaN	0.2678	0.0133	0.9235	0.0115	0.0219	0.0188	0.011
0.0	0.0	0.0	15591.9395	3736.6639	NaN	NaN	0.1933	0.0133	0.9235	0.0115	0.0218	0.0188	0.011
0.0	0.0	0.0	18746.9395	3417.6639	NaN	NaN	0.1542	0.0132	0.9234	0.0116	0.0219	0.0188	0.0111
0.0	0.0	0.0	12964.9395	4672.6639	NaN	NaN	0.2649	0.0132	0.924	0.0115	0.0217	0.0186	0.011
0.0	0.0	0.0	13827.9395	4570.6639	NaN	NaN	0.2484	0.0132	0.9236	0.0116	0.0219	0.0186	0.0111
0.0	0.0	0.0	13949.9395	6886.6639	NaN	NaN	0.3305	0.013	0.9239	0.0115	0.0219	0.0185	0.0112
0.0	0.0	0.0	17128.9395	3903.6639	NaN	NaN	0.1856	0.0131	0.9249	0.0114	0.0215	0.0182	0.011
0.0	0.0	0.0	17814.9395	2789.6639	NaN	NaN	0.1354	0.0132	0.925	0.0114	0.0214	0.0181	0.011
0.0	0.0	0.0	13538.9395	2128.6639	NaN	NaN	0.1359	0.0132	0.9255	0.0113	0.0212	0.018	0.0108
0.0	0.0	0.0	7854.9395	4041.6639	NaN	NaN	0.3397	0.0131	0.9259	0.0112	0.0212	0.0179	0.0107
0.0	0.0	0.0	14563.9395	3579.6639	NaN	NaN	0.1973	0.0128	0.9264	0.0112	0.0214	0.0176	0.0106
0.0	0.0	0.0	13858.9395	6034.6639	NaN	NaN	0.3033	0.0125	0.9257	0.0113	0.022	0.0178	0.0107
0.0	0.0	0.0	15906.9395	4300.6639	NaN	NaN	0.2128	0.0125	0.9257	0.0112	0.0221	0.0179	0.0106
0.0	0.0	0.0	15287.9395	6419.6639	NaN	NaN	0.2957	0.0123	0.9248	0.0114	0.0226	0.0182	0.0107
0.0	0.0	0.0	16899.9395	5998.6639	NaN	NaN	0.262	0.0123	0.9248	0.0113	0.0227	0.0183	0.0106
0.0	0.0	0.0	12204.9395	3475.6639	NaN	NaN	0.2217	0.0123	0.9247	0.0112	0.0227	0.0185	0.0106
0.0	0.0	0.0	15058.9395	4660.6639	NaN	NaN	0.2363	0.0124	0.925	0.0111	0.0224	0.0184	0.0106
0.0	0.0	0.0	14794.9395	4133.6639	NaN	NaN	0.2184	0.0126	0.9235	0.0114	0.0229	0.0189	0.0108
0.0	0.0	0.0	14024.9395	4538.6639	NaN	NaN	0.2445	0.0127	0.9243	0.0112	0.0226	0.0188	0.0105
0.0	0.0	0.0	14785.9395	1809.6639	NaN	NaN	0.109	0.0127	0.924	0.0112	0.0227	0.0189	0.0105
0.0	0.0	0.0	14391.9395	4595.6639	NaN	NaN	0.242	0.0126	0.9235	0.0113	0.023	0.019	0.0106
0.0	0.0	0.0	10021.9395	6999.6639	NaN	NaN	0.4112	0.0125	0.9234	0.0112	0.0232	0.0191	0.0106
0.0	0.0	0.0	15352.9395	4656.6639	NaN	NaN	0.2327	0.0123	0.9242	0.0112	0.023	0.0188	0.0105
0.0	0.0	0.0	15982.9395	6812.6639	NaN	NaN	0.2989	0.0123	0.9247	0.0111	0.0227	0.0187	0.0104
0.0	0.0	0.0	12054.9395	2917.6639	NaN	NaN	0.1949	0.0123	0.9259	0.011	0.0222	0.0184	0.0102
0.0	0.0	0.0	14825.9395	3867.6639	NaN	NaN	0.2069	0.0122	0.9271	0.0109	0.0217	0.018	0.01
0.0	0.0	0.0	14278.9395	5657.6639	NaN	NaN	0.2838	0.0122	0.9285	0.0108	0.0211	0.0175	0.0099
0.0	0.0	0.0	14881.9395	3522.6639	NaN	NaN	0.1914	0.0122	0.9294	0.0108	0.0207	0.0172	0.0097
0.0	0.0	0.0	14855.9395	4628.6639	NaN	NaN	0.2376	0.0122	0.9299	0.0107	0.0204	0.0171	0.0096
0.0	0.0	0.0	13610.9395	3701.6639	NaN	NaN	0.2138	0.0123	0.9308	0.0107	0.02	0.0167	0.0095
0.0	0.0	0.0	16482.9395	1505.6639	NaN	NaN	0.0837	0.0125	0.9307	0.0107	0.0199	0.0167	0.0095
0.0	0.0	0.0	11306.9395	3967.6639	NaN	NaN	0.2598	0.0124	0.9312	0.0107	0.0198	0.0165	0.0094
0.0	0.0	0.0	15212.9395	4329.6639	NaN	NaN	0.2216	0.0124	0.9311	0.0108	0.0198	0.0165	0.0094
0.0	0.0	0.0	13804.9395	5704.6639	NaN	NaN	0.2924	0.0125	0.9312	0.0107	0.0197	0.0165	0.0094
0.0	0.0	0.0	15317.9395	3943.6639	NaN	NaN	0.2047	0.0123	0.931	0.0108	0.0199	0.0165	0.0094
0.0	0.0	0.0	13426.9395	8255.6639	NaN	NaN	0.3808	0.0123	0.9307	0.0108	0.02	0.0167	0.0095
0.0	0.0	0.0	14238.9395	3827.6639	NaN	NaN	0.2119	0.0123	0.9314	0.0107	0.0197	0.0165	0.0094
0.0	0.0	0.0	17703.9395	3637.6639	NaN	NaN	0.1704	0.0123	0.9305	0.0109	0.02	0.0167	0.0096
0.0	0.0	0.0	13045.9395	6149.6639	NaN	NaN	0.3204	0.0124	0.93	0.011	0.0201	0.0169	0.0096
0.0	0.0	0.0	14337.9395	6925.6639	NaN	NaN	0.3257	0.0125	0.9293	0.0111	0.0203	0.0171	0.0097
0.0	0.0	0.0	15649.9395	4040.6639	NaN	NaN	0.2052	0.0126	0.9283	0.0113	0.0205	0.0174	0.0099
0.0	0.0	0.0	13261.9395	3202.6639	NaN	NaN	0.1945	0.0127	0.928	0.0113	0.0205	0.0175	0.01
0.0	0.0	0.0	16619.9395	6202.6639	NaN	NaN	0.2718	0.0128	0.9272	0.0114	0.0208	0.0177	0.0101
0.0	0.0	0.0	15413.9395	5395.6639	NaN	NaN	0.2593	0.0127	0.9265	0.0114	0.0212	0.0179	0.0102
0.0	0.0	0.0	13713.9395	6567.6639	NaN	NaN	0.3238	0.0127	0.926	0.0115	0.0214	0.0181	0.0103
0.0	0.0	0.0	16091.9395	5924.6639	NaN	NaN	0.2691	0.0127	0.9259	0.0115	0.0214	0.0181	0.0103
0.0	0.0	0.0	12892.9395	4861.6639	NaN	NaN	0.2738	0.0129	0.926	0.0114	0.0213	0.0182	0.0102
0.0	0.0	0.0	13413.9395	3603.6639	NaN	NaN	0.2118	0.013	0.9266	0.0113	0.021	0.018	0.0101
0.0	0.0	0.0	13377.9395	3304.6639	NaN	NaN	0.1981	0.013	0.926	0.0114	0.0212	0.0181	0.0102
0.0	0.0	0.0	15747.9395	3135.6639	NaN	NaN	0.1661	0.0132	0.9259	0.0113	0.0212	0.0182	0.0102
0.0	0.0	0.0	13231.9395	4766.6639	NaN	NaN	0.2648	0.0132	0.9258	0.0113	0.0212	0.0182	0.0102
0.0	0.0	0.0	12987.9395	5375.6639	NaN	NaN	0.2927	0.0131	0.9255	0.0114	0.0214	0.0184	0.0103
0.0	0.0	0.0	12130.9395	6991.6639	NaN	NaN	0.3656	0.0131	0.9243	0.0116	0.0218	0.0187	0.0105
0.0	0.0	0.0	12883.9395	7904.6639	NaN	NaN	0.3802	0.013	0.9255	0.0114	0.0214	0.0185	0.0102
0.0	0.0	0.0	19072.9395	2197.6639	NaN	NaN	0.1033	0.0131	0.9264	0.0113	0.0209	0.0182	0.01
0.0	0.0	0.0	14177.9395	1970.6639	NaN	NaN	0.122	0.013	0.9272	0.0112	0.0206	0.018	0.01
0.0	0.0	0.0	17068.9395	3598.6639	NaN	NaN	0.1741	0.0129	0.9271	0.0113	0.0207	0.018	0.01
0.0	0.0	0.0	15268.9395	4580.6639	NaN	NaN	0.2308	0.0127	0.9267	0.0114	0.021	0.018	0.0101
0.0	0.0	0.0	15223.9395	8407.6639	NaN	NaN	0.3558	0.0124	0.9274	0.0113	0.0209	0.0179	0.01
0.0	0.0	0.0	12177.9395	3875.6639	NaN	NaN	0.2414	0.0121	0.9261	0.0116	0.0216	0.0183	0.0103
0.0	0.0	0.0	8853.9395	7525.6639	NaN	NaN	0.4595	0.0119	0.9271	0.0115	0.0214	0.0181	0.0101
0.0	0.0	0.0	16087.9395	5684.6639	NaN	NaN	0.2611	0.0118	0.9273	0.0115	0.0213	0.018	0.0101
0.0	0.0	0.0	15911.9395	6012.6639	NaN	NaN	0.2742	0.0117	0.9276	0.0115	0.0212	0.0179	0.0101
0.0	0.0	0.0	14876.9395	7501.6639	NaN	NaN	0.3352	0.0117	0.9274	0.0116	0.0212	0.018	0.0101
0.0	0.0	0.0	14016.9395	6147.6639	NaN	NaN	0.3049	0.0117	0.9274	0.0117	0.0212	0.0179	0.0102
0.0	0.0	0.0	16786.9395	2151.6639	NaN	NaN	0.1136	0.0116	0.9279	0.0116	0.021	0.0178	0.01
0.0	0.0	0.0	14346.9395	5079.6639	NaN	NaN	0.2615	0.0115	0.927	0.0118	0.0214	0.018	0.0103
0.0	0.0	0.0	14675.9395	2748.6639	NaN	NaN	0.1577	0.0115	0.9266	0.0119	0.0216	0.0181	0.0103
0.0	0.0	0.0	14656.9395	6142.6639	NaN	NaN	0.2953	0.0114	0.9262	0.0119	0.0219	0.0182	0.0103
0.0	0.0	0.0	14118.9395	2925.6639	NaN	NaN	0.1716	0.0114	0.9258	0.012	0.0221	0.0183	0.0104
0.0	0.0	0.0	10482.9395	5891.6639	NaN	NaN	0.3598	0.0114	0.9249	0.0121	0.0225	0.0186	0.0106
0.0	0.0	0.0	11889.9395	7827.6639	NaN	NaN	0.397	0.0115	0.9253	0.0119	0.0224	0.0185	0.0105
0.0	0.0	0.0	17751.9395	2749.6639	NaN	NaN	0.1341	0.0115	0.9249	0.012	0.0225	0.0185	0.0106
0.0	0.0	0.0	15561.9395	5303.6639	NaN	NaN	0.2542	0.0116	0.9244	0.0119	0.0226	0.0187	0.0106
0.0	0.0	0.0	12991.9395	3123.6639	NaN	NaN	0.1938	0.0118	0.9234	0.0121	0.0229	0.019	0.0108
0.0	0.0	0.0	14254.9395	6731.6639	NaN	NaN	0.3208	0.0118	0.9226	0.0122	0.0233	0.0192	0.0109
0.0	0.0	0.0	13125.9395	7248.6639	NaN	NaN	0.3558	0.0118	0.9229	0.0121	0.0233	0.0191	0.0109
0.0	0.0	0.0	13608.9395	3977.6639	NaN	NaN	0.2262	0.0119	0.9234	0.0119	0.0229	0.019	0.0108
0.0	0.0	0.0	14049.9395	6414.6639	NaN	NaN	0.3135	0.0121	0.9231	0.012	0.0229	0.019	0.0109
0.0	0.0	0.0	15408.9395	4782.6639	NaN	NaN	0.2369	0.0123	0.9242	0.0118	0.0224	0.0188	0.0106
0.0	0.0	0.0	12224.9395	2906.6639	NaN	NaN	0.1921	0.0124	0.925	0.0116	0.0219	0.0185	0.0105
0.0	0.0	0.0	12875.9395	2136.6639	NaN	NaN	0.1423	0.0124	0.9249	0.0117	0.0219	0.0185	0.0106
0.0	0.0	0.0	10280.9395	4352.6639	NaN	NaN	0.2974	0.0125	0.9245	0.0117	0.0222	0.0186	0.0106
0.0	0.0	0.0	13616.9395	5105.6639	NaN	NaN	0.2727	0.0122	0.9253	0.0116	0.0222	0.0184	0.0104
0.0	0.0	0.0	14253.9395	2907.6639	NaN	NaN	0.1694	0.0121	0.9249	0.0116	0.0225	0.0184	0.0105
0.0	0.0	0.0	9536.9395	3868.6639	NaN	NaN	0.2886	0.0121	0.9262	0.0114	0.0222	0.018	0.0102
0.0	0.0	0.0	14874.9395	6131.6639	NaN	NaN	0.2919	0.0122	0.9258	0.0114	0.0224	0.018	0.0102
0.0	0.0	0.0	11621.9395	4368.6639	NaN	NaN	0.2732	0.0121	0.9258	0.0113	0.0225	0.018	0.0102
0.0	0.0	0.0	13280.9395	7520.6639	NaN	NaN	0.3615	0.0121	0.9263	0.0112	0.0224	0.018	0.01
0.0	0.0	0.0	13317.9395	2326.6639	NaN	NaN	0.1487	0.0123	0.9259	0.0112	0.0224	0.0181	0.01
0.0	0.0	0.0	15172.9395	2774.6639	NaN	NaN	0.1546	0.0123	0.9254	0.0113	0.0227	0.0183	0.01
0.0	0.0	0.0	13062.9395	7873.6639	NaN	NaN	0.3761	0.0123	0.9238	0.0115	0.0234	0.0188	0.0103
0.0	0.0	0.0	13579.9395	7524.6639	NaN	NaN	0.3565	0.0122	0.9244	0.0114	0.0233	0.0186	0.0101
0.0	0.0	0.0	16634.9395	5007.6639	NaN	NaN	0.2314	0.0123	0.9237	0.0114	0.0235	0.0189	0.0102
0.0	0.0	0.0	11505.9395	2584.6639	NaN	NaN	0.1834	0.0124	0.9234	0.0115	0.0236	0.0189	0.0103
0.0	0.0	0.0	12751.9395	7149.6639	NaN	NaN	0.3593	0.0125	0.9234	0.0113	0.0235	0.019	0.0102
0.0	0.0	0.0	14520.9395	4828.6639	NaN	NaN	0.2495	0.0126	0.9238	0.0113	0.0233	0.0189	0.0101
0.0	0.0	0.0	14270.9395	2949.6639	NaN	NaN	0.1713	0.0127	0.9237	0.0113	0.0233	0.0189	0.0101
0.0	0.0	0.0	12430.9395	4397.6639	NaN	NaN	0.2613	0.0128	0.9227	0.0114	0.0236	0.0191	0.0103
0.0	0.0	0.0	13336.9395	9042.6639	NaN	NaN	0.4041	0.0127	0.9225	0.0114	0.0239	0.0192	0.0103
0.0	0.0	0.0	13140.9395	5383.6639	NaN	NaN	0.2906	0.0126	0.9226	0.0114	0.024	0.0192	0.0103
0.0	0.0	0.0	12818.9395	4681.6639	NaN	NaN	0.2675	0.0125	0.9231	0.0113	0.0237	0.019	0.0103
0.0	0.0	0.0	15311.9395	5536.6639	NaN	NaN	0.2656	0.0128	0.9231	0.0112	0.0235	0.0191	0.0102
0.0	0.0	0.0	10501.9395	4752.6639	NaN	NaN	0.3116	0.0129	0.9231	0.0112	0.0235	0.0191	0.0102
0.0	0.0	0.0	15388.9395	4604.6639	NaN	NaN	0.2303	0.013	0.9234	0.0111	0.0233	0.019	0.0102
0.0	0.0	0.0	13369.9395	5768.6639	NaN	NaN	0.3014	0.013	0.9227	0.0113	0.0235	0.0191	0.0104
0.0	0.0	0.0	16911.9395	3765.6639	NaN	NaN	0.1821	0.0131	0.9225	0.0112	0.0236	0.0192	0.0104
0.0	0.0	0.0	14437.9395	5493.6639	NaN	NaN	0.2756	0.013	0.9207	0.0115	0.0244	0.0196	0.0108
0.0	0.0	0.0	16415.9395	4428.6639	NaN	NaN	0.2125	0.0129	0.9204	0.0114	0.0248	0.0197	0.0108
0.0	0.0	0.0	11473.9395	6121.6639	NaN	NaN	0.3479	0.0127	0.9196	0.0115	0.0253	0.0199	0.011
0.0	0.0	0.0	12493.9395	4380.6639	NaN	NaN	0.2596	0.0126	0.9206	0.0113	0.0249	0.0197	0.0108
0.0	0.0	0.0	13889.9395	3383.6639	NaN	NaN	0.1959	0.0127	0.9197	0.0114	0.0252	0.0199	0.011
0.0	0.0	0.0	13504.9395	7584.6639	NaN	NaN	0.3596	0.0128	0.9207	0.0112	0.0247	0.0197	0.0109
0.0	0.0	0.0	16224.9395	3860.6639	NaN	NaN	0.1922	0.013	0.9205	0.0112	0.0246	0.0198	0.0109
0.0	0.0	0.0	13660.9395	3951.6639	NaN	NaN	0.2244	0.0131	0.9207	0.0111	0.0245	0.0197	0.0109
0.0	0.0	0.0	13765.9395	2234.6639	NaN	NaN	0.1397	0.0131	0.9204	0.0111	0.0247	0.0198	0.011
0.0	0.0	0.0	13635.9395	5279.6639	NaN	NaN	0.2791	0.0131	0.9201	0.0111	0.0249	0.0198	0.0111
0.0	0.0	0.0	13614.9395	3182.6639	NaN	NaN	0.1895	0.0131	0.92	0.0111	0.025	0.0199	0.011
0.0	0.0	0.0	12882.9395	6564.6639	NaN	NaN	0.3376	0.013	0.9197	0.0111	0.0251	0.02	0.0111
0.0	0.0	0.0	13781.9395	3943.6639	NaN	NaN	0.2225	0.0131	0.9201	0.0109	0.0249	0.02	0.011
0.0	0.0	0.0	17149.9395	4002.6639	NaN	NaN	0.1892	0.0132	0.9206	0.0109	0.0247	0.0198	0.0109
0.0	0.0	0.0	14270.9395	4708.6639	NaN	NaN	0.2481	0.0133	0.9205	0.0108	0.0246	0.0198	0.0109
0.0	0.0	0.0	17841.9395	3114.6639	NaN	NaN	0.1486	0.0132	0.9202	0.0109	0.0248	0.0199	0.011
0.0	0.0	0.0	14752.9395	7195.6639	NaN	NaN	0.3278	0.0132	0.9198	0.0109	0.025	0.0201	0.011
0.0	0.0	0.0	15936.9395	4016.6639	NaN	NaN	0.2013	0.0131	0.9199	0.0109	0.025	0.02	0.011
0.0	0.0	0.0	12751.9395	1978.6639	NaN	NaN	0.1343	0.0132	0.9196	0.011	0.0251	0.0201	0.011
0.0	0.0	0.0	13991.9395	8214.6639	NaN	NaN	0.3699	0.013	0.9201	0.0109	0.0251	0.0199	0.011
0.0	0.0	0.0	14819.9395	6283.6639	NaN	NaN	0.2978	0.0131	0.9188	0.0111	0.0256	0.0203	0.0112
0.0	0.0	0.0	13001.9395	3981.6639	NaN	NaN	0.2344	0.0132	0.9199	0.0109	0.0252	0.02	0.011
0.0	0.0	0.0	16551.9395	5258.6639	NaN	NaN	0.2411	0.0132	0.9198	0.0109	0.0252	0.0199	0.011
0.0	0.0	0.0	15891.9395	3511.6639	NaN	NaN	0.181	0.0133	0.9197	0.0108	0.0252	0.02	0.011
0.0	0.0	0.0	13427.9395	3494.6639	NaN	NaN	0.2065	0.0134	0.9205	0.0107	0.0248	0.0197	0.0108
0.0	0.0	0.0	17320.9395	2952.6639	NaN	NaN	0.1456	0.0132	0.9209	0.0107	0.0249	0.0195	0.0108
0.0	0.0	0.0	15904.9395	6484.6639	NaN	NaN	0.2896	0.0133	0.9212	0.0105	0.0249	0.0195	0.0107
0.0	0.0	0.0	13462.9395	4571.6639	NaN	NaN	0.2535	0.0134	0.9213	0.0105	0.0248	0.0194	0.0106
0.0	0.0	0.0	14328.9395	3582.6639	NaN	NaN	0.2	0.0132	0.9212	0.0105	0.0251	0.0194	0.0106
0.0	0.0	0.0	11086.9395	8427.6639	NaN	NaN	0.4319	0.0132	0.9214	0.0104	0.0251	0.0194	0.0106
0.0	0.0	0.0	15928.9395	5180.6639	NaN	NaN	0.2454	0.0133	0.9213	0.0104	0.0251	0.0194	0.0106
0.0	0.0	0.0	14119.9395	3858.6639	NaN	NaN	0.2146	0.0134	0.921	0.0104	0.0251	0.0194	0.0106
0.0	0.0	0.0	15149.9395	8244.6639	NaN	NaN	0.3524	0.0135	0.921	0.0104	0.0251	0.0194	0.0107
0.0	0.0	0.0	17704.9395	5926.6639	NaN	NaN	0.2508	0.0135	0.9208	0.0103	0.0252	0.0195	0.0107
0.0	0.0	0.0	13716.9395	3629.6639	NaN	NaN	0.2092	0.0135	0.9207	0.0103	0.0253	0.0194	0.0107
0.0	0.0	0.0	12922.9395	6390.6639	NaN	NaN	0.3309	0.0134	0.9204	0.0104	0.0254	0.0195	0.0108
0.0	0.0	0.0	13307.9395	5147.6639	NaN	NaN	0.2789	0.0136	0.9201	0.0103	0.0255	0.0196	0.0109
0.0	0.0	0.0	11685.9395	2437.6639	NaN	NaN	0.1726	0.0136	0.9204	0.0103	0.0253	0.0195	0.0108
0.0	0.0	0.0	11964.9395	3028.6639	NaN	NaN	0.202	0.0136	0.9205	0.0103	0.0253	0.0195	0.0109
0.0	0.0	0.0	11474.9395	7481.6639	NaN	NaN	0.3947	0.0135	0.9199	0.0103	0.0256	0.0197	0.0109
0.0	0.0	0.0	17193.9395	5552.6639	NaN	NaN	0.2441	0.0134	0.9192	0.0104	0.0261	0.0199	0.011
0.0	0.0	0.0	13838.9395	3650.6639	NaN	NaN	0.2087	0.0134	0.9189	0.0103	0.0261	0.0201	0.0111
0.0	0.0	0.0	14611.9395	5975.6639	NaN	NaN	0.2903	0.0135	0.9185	0.0104	0.0263	0.0202	0.0112
0.0	0.0	0.0	9153.9395	6272.6639	NaN	NaN	0.4066	0.0137	0.9175	0.0104	0.0266	0.0205	0.0114
0.0	0.0	0.0	11583.9395	1547.6639	NaN	NaN	0.1179	0.0138	0.9186	0.0102	0.0261	0.0202	0.0112
0.0	0.0	0.0	14176.9395	6441.6639	NaN	NaN	0.3124	0.0139	0.9184	0.0103	0.0261	0.0201	0.0112
0.0	0.0	0.0	12283.9395	6408.6639	NaN	NaN	0.3428	0.014	0.9181	0.0102	0.0263	0.0202	0.0112
0.0	0.0	0.0	11052.9395	2208.6639	NaN	NaN	0.1665	0.0142	0.9181	0.0102	0.0262	0.0202	0.0111
0.0	0.0	0.0	15565.9395	5601.6639	NaN	NaN	0.2646	0.0139	0.919	0.0101	0.0263	0.0199	0.0109
0.0	0.0	0.0	14489.9395	5554.6639	NaN	NaN	0.2771	0.0139	0.9186	0.01	0.0266	0.02	0.0109
0.0	0.0	0.0	10504.9395	5381.6639	NaN	NaN	0.3388	0.0138	0.9186	0.01	0.0268	0.02	0.0108
0.0	0.0	0.0	15884.9395	2866.6639	NaN	NaN	0.1529	0.0134	0.9188	0.01	0.0271	0.0199	0.0107
0.0	0.0	0.0	12165.9395	7122.6639	NaN	NaN	0.3693	0.0134	0.919	0.0099	0.0271	0.0199	0.0107
0.0	0.0	0.0	12304.9395	3857.6639	NaN	NaN	0.2387	0.0135	0.9196	0.0099	0.0268	0.0197	0.0105
0.0	0.0	0.0	10461.9395	4840.6639	NaN	NaN	0.3163	0.0134	0.9197	0.0099	0.0268	0.0197	0.0105
0.0	0.0	0.0	16629.9395	7360.6639	NaN	NaN	0.3068	0.0134	0.9197	0.0099	0.0268	0.0197	0.0104
0.0	0.0	0.0	15819.9395	6823.6639	NaN	NaN	0.3014	0.0136	0.9192	0.01	0.0268	0.0198	0.0105
0.0	0.0	0.0	12271.9395	5421.6639	NaN	NaN	0.3064	0.0135	0.9194	0.01	0.0269	0.0198	0.0104
0.0	0.0	0.0	11923.9395	3807.6639	NaN	NaN	0.242	0.0137	0.9183	0.0101	0.0271	0.0202	0.0106
0.0	0.0	0.0	15149.9395	6423.6639	NaN	NaN	0.2978	0.0138	0.9182	0.0101	0.0273	0.0202	0.0105
0.0	0.0	0.0	15406.9395	5199.6639	NaN	NaN	0.2523	0.014	0.9171	0.0101	0.0276	0.0205	0.0107
0.0	0.0	0.0	10676.9395	3800.6639	NaN	NaN	0.2625	0.0141	0.9166	0.0101	0.0278	0.0207	0.0107
0.0	0.0	0.0	16960.9395	5754.6639	NaN	NaN	0.2533	0.0144	0.9149	0.0102	0.0284	0.0213	0.0108
0.0	0.0	0.0	13931.9395	3364.6639	NaN	NaN	0.1945	0.0146	0.9133	0.0103	0.029	0.0218	0.011
0.0	0.0	0.0	14683.9395	5241.6639	NaN	NaN	0.2631	0.0145	0.9131	0.0101	0.0292	0.022	0.0109
0.0	0.0	0.0	13089.9395	3377.6639	NaN	NaN	0.2051	0.0145	0.912	0.0102	0.0298	0.0225	0.0111
0.0	0.0	0.0	14103.9395	5181.6639	NaN	NaN	0.2687	0.0142	0.9114	0.0102	0.0303	0.0227	0.0111
0.0	0.0	0.0	12868.9395	5742.6639	NaN	NaN	0.3086	0.0141	0.9107	0.0103	0.0307	0.0231	0.0112
0.0	0.0	0.0	12702.9395	5659.6639	NaN	NaN	0.3082	0.0138	0.9104	0.0104	0.0309	0.0232	0.0113
0.0	0.0	0.0	13015.9395	7291.6639	NaN	NaN	0.3591	0.0138	0.9103	0.0104	0.0307	0.0235	0.0113
0.0	0.0	0.0	10981.9395	3410.6639	NaN	NaN	0.237	0.0137	0.9131	0.0101	0.0293	0.0227	0.011
0.0	0.0	0.0	12736.9395	2903.6639	NaN	NaN	0.1856	0.0136	0.9153	0.0099	0.0283	0.0221	0.0107
0.0	0.0	0.0	14124.9395	3271.6639	NaN	NaN	0.1881	0.0133	0.9168	0.0098	0.0279	0.0216	0.0106
0.0	0.0	0.0	13126.9395	7244.6639	NaN	NaN	0.3556	0.0128	0.9186	0.0097	0.0273	0.0211	0.0104
0.0	0.0	0.0	15766.9395	5166.6639	NaN	NaN	0.2468	0.0125	0.9198	0.0098	0.0268	0.0207	0.0104
0.0	0.0	0.0	12428.9395	4548.6639	NaN	NaN	0.2679	0.0122	0.9207	0.0098	0.0264	0.0204	0.0105
0.0	0.0	0.0	11349.9395	3962.6639	NaN	NaN	0.2588	0.0121	0.9219	0.0098	0.0259	0.02	0.0104
0.0	0.0	0.0	13226.9395	5121.6639	NaN	NaN	0.2791	0.012	0.9227	0.0099	0.0255	0.0194	0.0105
0.0	0.0	0.0	13138.9395	4807.6639	NaN	NaN	0.2679	0.0121	0.9233	0.01	0.025	0.0191	0.0106
0.0	0.0	0.0	11494.9395	7145.6639	NaN	NaN	0.3833	0.0121	0.9239	0.0101	0.0245	0.0187	0.0106
0.0	0.0	0.0	16148.9395	5691.6639	NaN	NaN	0.2606	0.0122	0.9243	0.0102	0.0242	0.0185	0.0106
0.0	0.0	0.0	14349.9395	3566.6639	NaN	NaN	0.1991	0.0124	0.9242	0.0104	0.024	0.0183	0.0107
0.0	0.0	0.0	13729.9395	4432.6639	NaN	NaN	0.2441	0.0126	0.9239	0.0106	0.0239	0.0182	0.0109
0.0	0.0	0.0	14118.9395	5025.6639	NaN	NaN	0.2625	0.0127	0.923	0.0108	0.0241	0.0181	0.0112
0.0	0.0	0.0	14584.9395	7706.6639	NaN	NaN	0.3457	0.0129	0.9223	0.011	0.0243	0.0182	0.0114
0.0	0.0	0.0	14747.9395	7307.6639	NaN	NaN	0.3313	0.0129	0.922	0.0112	0.0243	0.0182	0.0115
0.0	0.0	0.0	17682.9395	7120.6639	NaN	NaN	0.2871	0.0129	0.9223	0.0112	0.024	0.0181	0.0115
0.0	0.0	0.0	15238.9395	4643.6639	NaN	NaN	0.2336	0.013	0.9218	0.0113	0.024	0.0182	0.0116
0.0	0.0	0.0	12633.9395	4471.6639	NaN	NaN	0.2614	0.013	0.9221	0.0114	0.0239	0.0181	0.0116
0.0	0.0	0.0	15043.9395	5585.6639	NaN	NaN	0.2708	0.013	0.9218	0.0115	0.0239	0.0181	0.0117
0.0	0.0	0.0	14120.9395	5197.6639	NaN	NaN	0.269	0.013	0.9218	0.0116	0.0239	0.0181	0.0117
0.0	0.0	0.0	13367.9395	4966.6639	NaN	NaN	0.2709	0.013	0.9219	0.0115	0.0238	0.0181	0.0117
0.0	0.0	0.0	12442.9395	3174.6639	NaN	NaN	0.2033	0.013	0.9225	0.0115	0.0236	0.0179	0.0116
0.0	0.0	0.0	16297.9395	4004.6639	NaN	NaN	0.1972	0.013	0.9237	0.0114	0.0232	0.0175	0.0113
0.0	0.0	0.0	12181.9395	3351.6639	NaN	NaN	0.2158	0.0131	0.9247	0.0112	0.0227	0.0172	0.0111
0.0	0.0	0.0	12438.9395	4409.6639	NaN	NaN	0.2617	0.0131	0.926	0.0111	0.0221	0.0168	0.0109
0.0	0.0	0.0	11891.9395	3877.6639	NaN	NaN	0.2459	0.0132	0.9268	0.011	0.0216	0.0166	0.0107
0.0	0.0	0.0	15265.9395	4788.6639	NaN	NaN	0.2388	0.0134	0.9284	0.0109	0.0208	0.0162	0.0104
0.0	0.0	0.0	16068.9395	2160.6639	NaN	NaN	0.1185	0.0135	0.929	0.0108	0.0203	0.0161	0.0102
0.0	0.0	0.0	10825.9395	5359.6639	NaN	NaN	0.3311	0.0136	0.9297	0.0107	0.0199	0.016	0.0101
0.0	0.0	0.0	12183.9395	7182.6639	NaN	NaN	0.3709	0.0139	0.9296	0.0107	0.0196	0.0161	0.0101
0.0	0.0	0.0	11404.9395	6051.6639	NaN	NaN	0.3467	0.0141	0.9298	0.0107	0.0192	0.0159	0.0102
0.0	0.0	0.0	15233.9395	6156.6639	NaN	NaN	0.2878	0.0145	0.93	0.0108	0.0186	0.0159	0.0102
0.0	0.0	0.0	15304.9395	4265.6639	NaN	NaN	0.218	0.0147	0.9301	0.011	0.0182	0.0157	0.0103
0.0	0.0	0.0	13762.9395	4481.6639	NaN	NaN	0.2456	0.0149	0.9281	0.0113	0.0188	0.0161	0.0108
0.0	0.0	0.0	12323.9395	4051.6639	NaN	NaN	0.2474	0.0153	0.9252	0.0119	0.0195	0.0167	0.0114
0.0	0.0	0.0	12439.9395	5230.6639	NaN	NaN	0.296	0.016	0.9219	0.0125	0.0203	0.0172	0.012
0.0	0.0	0.0	16813.9395	3645.6639	NaN	NaN	0.1782	0.0172	0.9156	0.0136	0.0216	0.0187	0.0133
0.0	0.0	0.0	15055.9395	3233.6639	NaN	NaN	0.1768	0.018	0.9058	0.0162	0.0224	0.0218	0.0157
0.0	0.0	0.0	14653.9395	8123.6639	NaN	NaN	0.3567	0.019	0.8967	0.0188	0.0226	0.0249	0.0181
0.0	0.0	0.0	13210.9395	2800.6639	NaN	NaN	0.1749	0.0195	0.8945	0.0194	0.0227	0.0253	0.0186
0.0	0.0	0.0	12793.9395	3447.6639	NaN	NaN	0.2123	0.0195	0.8941	0.0195	0.0228	0.0251	0.0189
0.0	0.0	0.0	9856.9395	3592.6639	NaN	NaN	0.2671	0.0193	0.8945	0.0195	0.0226	0.025	0.0192
0.0	0.0	0.0	13080.9395	5279.6639	NaN	NaN	0.2876	0.0187	0.8964	0.0192	0.0221	0.0247	0.019
0.0	0.0	0.0	14383.9395	8072.6639	NaN	NaN	0.3595	0.0178	0.8992	0.0184	0.0218	0.0242	0.0186
0.0	0.0	0.0	13614.9395	4363.6639	NaN	NaN	0.2427	0.017	0.9024	0.0173	0.0218	0.0236	0.018
0.0	0.0	0.0	11765.9395	4139.6639	NaN	NaN	0.2603	0.0164	0.9042	0.0166	0.0215	0.0234	0.0178
0.0	0.0	0.0	12667.9395	3339.6639	NaN	NaN	0.2086	0.0156	0.9077	0.0163	0.0202	0.0227	0.0174
0.0	0.0	0.0	15788.9395	5216.6639	NaN	NaN	0.2483	0.0152	0.9102	0.0163	0.0191	0.0222	0.017
0.0	0.0	0.0	14459.9395	4509.6639	NaN	NaN	0.2377	0.015	0.9135	0.0162	0.0178	0.0212	0.0163
0.0	0.0	0.0	20035.9395	4644.6639	NaN	NaN	0.1882	0.0144	0.9166	0.0161	0.017	0.0205	0.0155
0.0	0.0	0.0	15531.9395	4511.6639	NaN	NaN	0.2251	0.0142	0.9175	0.016	0.0167	0.0204	0.0152
0.0	0.0	0.0	12141.9395	6595.6639	NaN	NaN	0.352	0.014	0.9189	0.016	0.0164	0.02	0.0148
0.0	0.0	0.0	14411.9395	7406.6639	NaN	NaN	0.3395	0.0138	0.9184	0.0161	0.0167	0.0202	0.0148
0.0	0.0	0.0	11742.9395	4321.6639	NaN	NaN	0.269	0.0138	0.9183	0.0162	0.0169	0.0201	0.0148
0.0	0.0	0.0	11834.9395	7206.6639	NaN	NaN	0.3785	0.0137	0.9177	0.0164	0.0172	0.0202	0.0148
0.0	0.0	0.0	13330.9395	3235.6639	NaN	NaN	0.1953	0.0135	0.918	0.0166	0.0172	0.0201	0.0146
0.0	0.0	0.0	13774.9395	8718.6639	NaN	NaN	0.3876	0.0134	0.9178	0.0167	0.0174	0.0201	0.0146
0.0	0.0	0.0	16406.9395	6726.6639	NaN	NaN	0.2908	0.0135	0.9178	0.0168	0.0175	0.0199	0.0145
0.0	0.0	0.0	13628.9395	4454.6639	NaN	NaN	0.2463	0.0138	0.9165	0.0171	0.0179	0.0199	0.0148
0.0	0.0	0.0	12809.9395	5694.6639	NaN	NaN	0.3077	0.0142	0.9156	0.0174	0.0181	0.0197	0.0149
0.0	0.0	0.0	14158.9395	4978.6639	NaN	NaN	0.2602	0.0145	0.9149	0.0176	0.0183	0.0197	0.0151
0.0	0.0	0.0	15435.9395	6959.6639	NaN	NaN	0.3108	0.0147	0.9147	0.0178	0.0183	0.0194	0.015
0.0	0.0	0.0	14604.9395	5783.6639	NaN	NaN	0.2837	0.0149	0.914	0.0181	0.0186	0.0193	0.0152
0.0	0.0	0.0	14879.9395	1959.6639	NaN	NaN	0.1164	0.0152	0.9133	0.0183	0.0187	0.0192	0.0153
0.0	0.0	0.0	15290.9395	3130.6639	NaN	NaN	0.1699	0.0156	0.9126	0.0183	0.0188	0.0192	0.0155
0.0	0.0	0.0	12577.9395	3672.6639	NaN	NaN	0.226	0.0156	0.9127	0.0181	0.0189	0.0192	0.0156
0.0	0.0	0.0	12214.9395	8327.6639	NaN	NaN	0.4054	0.0158	0.9124	0.0179	0.019	0.0192	0.0157
0.0	0.0	0.0	11659.9395	5918.6639	NaN	NaN	0.3367	0.0158	0.9124	0.0177	0.0191	0.0192	0.0158
0.0	0.0	0.0	16634.9395	5086.6639	NaN	NaN	0.2342	0.0158	0.9122	0.0175	0.0193	0.0192	0.0159
0.0	0.0	0.0	13085.9395	6813.6639	NaN	NaN	0.3424	0.0159	0.9119	0.0173	0.0195	0.0193	0.016
0.0	0.0	0.0	12405.9395	3102.6639	NaN	NaN	0.2001	0.016	0.9107	0.0173	0.0201	0.0196	0.0162
0.0	0.0	0.0	10994.9395	4046.6639	NaN	NaN	0.269	0.0164	0.908	0.0175	0.0211	0.0202	0.0168
0.0	0.0	0.0	12361.9395	4695.6639	NaN	NaN	0.2753	0.017	0.9056	0.0177	0.0218	0.0208	0.0172
0.0	0.0	0.0	15358.9395	4741.6639	NaN	NaN	0.2359	0.0178	0.9016	0.0182	0.0227	0.0218	0.0179
0.0	0.0	0.0	11713.9395	3149.6639	NaN	NaN	0.2119	0.0183	0.8991	0.0185	0.0233	0.0225	0.0182
0.0	0.0	0.0	11326.9395	6279.6639	NaN	NaN	0.3567	0.0185	0.8973	0.0186	0.0239	0.0231	0.0186
0.0	0.0	0.0	13736.9395	4372.6639	NaN	NaN	0.2415	0.0186	0.8967	0.0185	0.024	0.0236	0.0186
0.0	0.0	0.0	12578.9395	3471.6639	NaN	NaN	0.2163	0.0182	0.8973	0.0183	0.024	0.0237	0.0185
0.0	0.0	0.0	13581.9395	4155.6639	NaN	NaN	0.2343	0.018	0.8978	0.0182	0.0238	0.0239	0.0183
0.0	0.0	0.0	11535.9395	7864.6639	NaN	NaN	0.4054	0.0182	0.8975	0.0183	0.0238	0.0241	0.0181
0.0	0.0	0.0	12585.9395	5625.6639	NaN	NaN	0.3089	0.0185	0.8958	0.0186	0.0242	0.0245	0.0183
0.0	0.0	0.0	13219.9395	2687.6639	NaN	NaN	0.169	0.0187	0.895	0.0189	0.0244	0.0246	0.0185
0.0	0.0	0.0	11228.9395	8404.6639	NaN	NaN	0.4281	0.0198	0.8905	0.0198	0.0251	0.0255	0.0193
0.0	0.0	0.0	13988.9395	4037.6639	NaN	NaN	0.224	0.0209	0.8862	0.0207	0.0259	0.0265	0.02
0.0	0.0	0.0	13675.9395	3967.6639	NaN	NaN	0.2249	0.0217	0.8828	0.0212	0.0266	0.027	0.0206
0.0	0.0	0.0	12369.9395	4521.6639	NaN	NaN	0.2677	0.0225	0.8791	0.022	0.0274	0.0277	0.0213
0.0	0.0	0.0	11595.9395	6931.6639	NaN	NaN	0.3741	0.0233	0.8755	0.0227	0.0285	0.0283	0.0218
0.0	0.0	0.0	11031.9395	7418.6639	NaN	NaN	0.4021	0.024	0.8719	0.0233	0.0297	0.029	0.0221
0.0	0.0	0.0	13089.9395	6537.6639	NaN	NaN	0.3331	0.0245	0.8682	0.0238	0.0313	0.0297	0.0225
0.0	0.0	0.0	11760.9395	5629.6639	NaN	NaN	0.3237	0.025	0.8666	0.0241	0.0323	0.0298	0.0222
0.0	0.0	0.0	13655.9395	2310.6639	NaN	NaN	0.1447	0.025	0.8682	0.0239	0.0324	0.029	0.0215
0.0	0.0	0.0	13307.9395	6726.6639	NaN	NaN	0.3358	0.0242	0.8718	0.0234	0.0316	0.028	0.0209
0.0	0.0	0.0	16058.9395	5933.6639	NaN	NaN	0.2698	0.0235	0.8742	0.0233	0.031	0.0275	0.0205
0.0	0.0	0.0	15116.9395	4687.6639	NaN	NaN	0.2367	0.0235	0.8739	0.0233	0.0311	0.0276	0.0205
0.0	0.0	0.0	13918.9395	5769.6639	NaN	NaN	0.293	0.0238	0.8715	0.0237	0.0318	0.0283	0.021
0.0	0.0	0.0	10912.9395	6040.6639	NaN	NaN	0.3563	0.0243	0.8683	0.0242	0.0328	0.029	0.0214
0.0	0.0	0.0	12627.9395	4731.6639	NaN	NaN	0.2726	0.0252	0.8644	0.025	0.0338	0.0297	0.0219
0.0	0.0	0.0	15171.9395	5028.6639	NaN	NaN	0.2489	0.0258	0.8631	0.0254	0.0337	0.03	0.022
0.0	0.0	0.0	15709.9395	2467.6639	NaN	NaN	0.1358	0.0259	0.8639	0.0255	0.033	0.0298	0.0219
0.0	0.0	0.0	16190.9395	9965.6639	NaN	NaN	0.381	0.0262	0.8641	0.0256	0.0325	0.0297	0.0219
0.0	0.0	0.0	13627.9395	3641.6639	NaN	NaN	0.2109	0.0264	0.8652	0.0254	0.0319	0.0294	0.0217
0.0	0.0	0.0	10530.9395	2593.6639	NaN	NaN	0.1976	0.0264	0.8655	0.0253	0.032	0.0292	0.0217
0.0	0.0	0.0	15289.9395	6106.6639	NaN	NaN	0.2854	0.0263	0.8654	0.0251	0.0324	0.0292	0.0216
0.0	0.0	0.0	13603.9395	3483.6639	NaN	NaN	0.2039	0.0265	0.8645	0.0249	0.033	0.0293	0.0219
0.0	0.0	0.0	11856.9395	6910.6639	NaN	NaN	0.3682	0.0263	0.8645	0.0245	0.0332	0.0293	0.0222
0.0	0.0	0.0	16631.9395	6117.6639	NaN	NaN	0.2689	0.0258	0.8655	0.024	0.0329	0.029	0.0226
0.0	0.0	0.0	13828.9395	4871.6639	NaN	NaN	0.2605	0.0249	0.8676	0.0241	0.0323	0.0281	0.023
0.0	0.0	0.0	16993.9395	4560.6639	NaN	NaN	0.2116	0.0242	0.8716	0.0247	0.0311	0.0262	0.0222
0.0	0.0	0.0	-404.0605	1623.6639	NaN	NaN	1.3	0.0287	0.8739	0.0264	0.0291	0.0211	0.0209
0.0	0.0	0.0	-3900.0605	-1355.3361	NaN	NaN	0.2579	0.098	0.7905	0.0323	0.026	0.0163	0.0369
0.0	0.0	0.0	-3120.0605	281.6639	NaN	NaN	-0.0992	0.2942	0.5704	0.0505	0.0273	0.016	0.0415
0.0	0.0	0.0	-3631.0605	2149.6639	NaN	NaN	-0.3	0.3049	0.5525	0.047	0.0331	0.0189	0.0437
0.0	0.0	0.0	-4508.0605	-2945.3361	NaN	NaN	0.3952	0.2991	0.5652	0.0434	0.0311	0.019	0.0422
0.0	0.0	0.0	-4435.0605	-3571.3361	NaN	NaN	0.4461	0.2163	0.656	0.0356	0.0294	0.0176	0.0452
0.0	0.0	0.0	-3299.0605	798.6639	NaN	NaN	-0.3	0.1225	0.7664	0.0323	0.0255	0.0144	0.0389
0.0	0.0	0.0	-2489.0605	-598.3361	NaN	NaN	0.1938	0.0983	0.7937	0.0323	0.0248	0.0135	0.0373
0.0	0.0	0.0	-4078.0605	1220.6639	NaN	NaN	-0.3	0.0772	0.8188	0.0319	0.0248	0.0131	0.0342
0.0	0.0	0.0	-3887.0605	2904.6639	NaN	NaN	-0.3	0.0621	0.8369	0.0319	0.0236	0.0129	0.0326
0.0	0.0	0.0	-4792.0605	1676.6639	NaN	NaN	-0.3	0.0576	0.8438	0.0318	0.0229	0.0125	0.0314
0.0	0.0	0.0	-3957.0605	161.6639	NaN	NaN	-0.0426	0.0579	0.8436	0.0319	0.0237	0.0123	0.0305
0.0	0.0	0.0	-3917.0605	-7.3361	NaN	NaN	0.0019	0.0554	0.8465	0.0321	0.0242	0.0123	0.0296
0.0	0.0	0.0	-3642.0605	-710.3361	NaN	NaN	0.1632	0.0537	0.8488	0.032	0.0248	0.0122	0.0285
0.0	0.0	0.0	-3074.0605	-620.3361	NaN	NaN	0.1679	0.0479	0.8559	0.0321	0.0244	0.0122	0.0274
0.0	0.0	0.0	-3022.0605	-859.3361	NaN	NaN	0.2214	0.0435	0.8616	0.0321	0.0241	0.0122	0.0265
0.0	0.0	0.0	-3684.0605	1035.6639	NaN	NaN	-0.3	0.0419	0.8634	0.0321	0.0243	0.0122	0.0261
0.0	0.0	0.0	-3003.0605	2759.6639	NaN	NaN	-0.3	0.0418	0.863	0.0322	0.0247	0.0122	0.0261
0.0	0.0	0.0	-2163.0605	682.6639	NaN	NaN	-0.3	0.0415	0.8627	0.0325	0.0249	0.0122	0.0263
0.0	0.0	0.0	-5021.0605	2001.6639	NaN	NaN	-0.3	0.0422	0.8611	0.0326	0.0254	0.0123	0.0265
0.0	0.0	0.0	-2673.0605	1932.6639	NaN	NaN	-0.3	0.0409	0.8621	0.0327	0.0253	0.0124	0.0266
0.0	0.0	0.0	-2156.0605	-526.3361	NaN	NaN	0.1962	0.0407	0.8627	0.0325	0.0254	0.0124	0.0263
0.0	0.0	0.0	-3425.0605	-900.3361	NaN	NaN	0.2082	0.0377	0.8667	0.0323	0.0249	0.0126	0.0258
0.0	0.0	0.0	-4078.0605	843.6639	NaN	NaN	-0.2608	0.0346	0.871	0.0321	0.0244	0.0127	0.0252
0.0	0.0	0.0	-3215.0605	-140.3361	NaN	NaN	0.0418	0.0318	0.8756	0.0316	0.0241	0.0128	0.0242
0.0	0.0	0.0	-2972.0605	-681.3361	NaN	NaN	0.1865	0.0297	0.8789	0.0311	0.0243	0.0129	0.0232
0.0	0.0	0.0	-3422.0605	472.6639	NaN	NaN	-0.1603	0.0276	0.8811	0.0309	0.0246	0.013	0.0227
0.0	0.0	0.0	-4416.0605	1228.6639	NaN	NaN	-0.3	0.0259	0.8843	0.0302	0.0247	0.0131	0.0218
0.0	0.0	0.0	-2965.0605	542.6639	NaN	NaN	-0.224	0.0253	0.8859	0.0298	0.0246	0.0131	0.0213
0.0	0.0	0.0	-3488.0605	-344.3361	NaN	NaN	0.0898	0.0251	0.8868	0.0296	0.0246	0.013	0.0209
0.0	0.0	0.0	-4629.0605	698.6639	NaN	NaN	-0.1778	0.0247	0.8874	0.0293	0.0247	0.0132	0.0207
0.0	0.0	0.0	-2210.0605	452.6639	NaN	NaN	-0.2576	0.0247	0.8876	0.0292	0.0247	0.0132	0.0206
0.0	0.0	0.0	-3872.0605	455.6639	NaN	NaN	-0.1334	0.0248	0.8883	0.0289	0.0247	0.013	0.0203
0.0	0.0	0.0	-2701.0605	-3665.3361	NaN	NaN	0.5757	0.0251	0.8885	0.0288	0.0246	0.0128	0.0202
0.0	0.0	0.0	-3778.0605	3151.6639	NaN	NaN	-0.3	0.0248	0.8883	0.0288	0.025	0.013	0.0202
0.0	0.0	0.0	-4732.0605	1194.6639	NaN	NaN	-0.3	0.0249	0.8876	0.0287	0.0253	0.0132	0.0203
0.0	0.0	0.0	-3494.0605	861.6639	NaN	NaN	-0.3	0.0253	0.8866	0.0288	0.0255	0.0134	0.0204
0.0	0.0	0.0	-4137.0605	-1451.3361	NaN	NaN	0.2597	0.0257	0.8864	0.0285	0.0255	0.0134	0.0204
0.0	0.0	0.0	-4865.0605	1756.6639	NaN	NaN	-0.3	0.0257	0.8853	0.0285	0.0261	0.0138	0.0206
0.0	0.0	0.0	-4233.0605	572.6639	NaN	NaN	-0.1564	0.0256	0.8855	0.0283	0.0264	0.0138	0.0203
0.0	0.0	0.0	-3533.0605	-135.3361	NaN	NaN	0.0369	0.0254	0.8852	0.0285	0.0268	0.0139	0.0202
0.0	0.0	0.0	-2749.0605	1614.6639	NaN	NaN	-0.3	0.0251	0.8854	0.0284	0.0273	0.0139	0.02
0.0	0.0	0.0	-5197.0605	-816.3361	NaN	NaN	0.1358	0.0249	0.8864	0.0283	0.0272	0.0136	0.0196
0.0	0.0	0.0	-2815.0605	749.6639	NaN	NaN	-0.3	0.0247	0.8864	0.0282	0.0277	0.0136	0.0195
0.0	0.0	0.0	-2466.0605	-401.3361	NaN	NaN	0.14	0.0248	0.8865	0.0285	0.0276	0.0133	0.0194
0.0	0.0	0.0	-3456.0605	107.6639	NaN	NaN	-0.0322	0.025	0.8857	0.0288	0.0277	0.0132	0.0196
0.0	0.0	0.0	-4211.0605	893.6639	NaN	NaN	-0.2694	0.0252	0.885	0.0292	0.0276	0.0132	0.0198
0.0	0.0	0.0	-3958.0605	1833.6639	NaN	NaN	-0.3	0.0256	0.8833	0.0297	0.0278	0.0133	0.0203
0.0	0.0	0.0	-3410.0605	339.6639	NaN	NaN	-0.1106	0.0264	0.8822	0.0302	0.0275	0.0131	0.0207
0.0	0.0	0.0	-5896.0605	-1799.3361	NaN	NaN	0.2338	0.0273	0.8804	0.0309	0.0273	0.0129	0.0212
0.0	0.0	0.0	-4299.0605	-588.3361	NaN	NaN	0.1204	0.0273	0.8802	0.0309	0.0274	0.0129	0.0213
0.0	0.0	0.0	-4487.0605	2552.6639	NaN	NaN	-0.3	0.0273	0.8797	0.0312	0.0276	0.0128	0.0213
0.0	0.0	0.0	-3533.0605	2956.6639	NaN	NaN	-0.3	0.0276	0.878	0.0317	0.028	0.013	0.0217
0.0	0.0	0.0	-5035.0605	2402.6639	NaN	NaN	-0.3	0.0283	0.876	0.0324	0.028	0.0129	0.0223
0.0	0.0	0.0	-3278.0605	1760.6639	NaN	NaN	-0.3	0.0286	0.8754	0.0325	0.028	0.0129	0.0226
0.0	0.0	0.0	-3928.0605	-399.3361	NaN	NaN	0.0923	0.0289	0.8751	0.0326	0.0276	0.0127	0.023
0.0	0.0	0.0	-4673.0605	-927.3361	NaN	NaN	0.1656	0.029	0.8757	0.0325	0.0273	0.0125	0.023
0.0	0.0	0.0	-3553.0605	1871.6639	NaN	NaN	-0.3	0.029	0.8761	0.0325	0.0271	0.0124	0.023
0.0	0.0	0.0	-1915.0605	73.6639	NaN	NaN	-0.04	0.0289	0.8765	0.0324	0.027	0.0124	0.0228
0.0	0.0	0.0	-4783.0605	1558.6639	NaN	NaN	-0.3	0.0291	0.8767	0.0323	0.0267	0.0124	0.0228
0.0	0.0	0.0	-4040.0605	1818.6639	NaN	NaN	-0.3	0.0288	0.8776	0.032	0.0266	0.0124	0.0226
0.0	0.0	0.0	-4687.0605	-1698.3361	NaN	NaN	0.266	0.0289	0.8788	0.0315	0.0261	0.0123	0.0224
0.0	0.0	0.0	-4086.0605	-1538.3361	NaN	NaN	0.2735	0.0285	0.8802	0.0309	0.0261	0.0123	0.0221
0.0	0.0	0.0	-4304.0605	-452.3361	NaN	NaN	0.0951	0.0286	0.8799	0.031	0.0261	0.0123	0.0221
0.0	0.0	0.0	-2138.0605	-552.3361	NaN	NaN	0.2053	0.0285	0.8791	0.0314	0.0265	0.0124	0.0223
0.0	0.0	0.0	-4783.0605	1563.6639	NaN	NaN	-0.3	0.0287	0.8783	0.0317	0.0265	0.0124	0.0225
0.0	0.0	0.0	-5389.0605	1058.6639	NaN	NaN	-0.2445	0.0286	0.8783	0.0314	0.0266	0.0125	0.0226
0.0	0.0	0.0	-3073.0605	-2557.3361	NaN	NaN	0.4542	0.0283	0.8796	0.0308	0.0265	0.0124	0.0223
0.0	0.0	0.0	-3552.0605	540.6639	NaN	NaN	-0.1795	0.0284	0.8791	0.0309	0.0267	0.0125	0.0225
0.0	0.0	0.0	-4056.0605	-3.3361	NaN	NaN	0.0008	0.0281	0.8799	0.0305	0.0267	0.0125	0.0223
0.0	0.0	0.0	-5269.0605	-406.3361	NaN	NaN	0.0716	0.028	0.8803	0.0304	0.0267	0.0125	0.0221
0.0	0.0	0.0	-2848.0605	1618.6639	NaN	NaN	-0.3	0.0281	0.8788	0.031	0.0271	0.0126	0.0224
0.0	0.0	0.0	-2601.0605	1967.6639	NaN	NaN	-0.3	0.0281	0.8787	0.0309	0.0271	0.0127	0.0224
0.0	0.0	0.0	-4359.0605	-1769.3361	NaN	NaN	0.2887	0.0279	0.8805	0.0301	0.0268	0.0126	0.0221
0.0	0.0	0.0	-3696.0605	-851.3361	NaN	NaN	0.1872	0.0278	0.8808	0.0299	0.0268	0.0126	0.0221
0.0	0.0	0.0	-5085.0605	331.6639	NaN	NaN	-0.0698	0.0277	0.8811	0.0298	0.0269	0.0125	0.022
0.0	0.0	0.0	-4312.0605	1024.6639	NaN	NaN	-0.3	0.0278	0.88	0.0302	0.0272	0.0126	0.0222
0.0	0.0	0.0	-5574.0605	2325.6639	NaN	NaN	-0.3	0.0278	0.8797	0.0304	0.0272	0.0126	0.0222
0.0	0.0	0.0	-3043.0605	289.6639	NaN	NaN	-0.1052	0.0278	0.8794	0.0304	0.0274	0.0127	0.0223
0.0	0.0	0.0	-3231.0605	-52.3361	NaN	NaN	0.0159	0.0279	0.8796	0.0304	0.0273	0.0126	0.0222
0.0	0.0	0.0	-3938.0605	197.6639	NaN	NaN	-0.0528	0.0279	0.8793	0.0306	0.0273	0.0126	0.0223
0.0	0.0	0.0	-4646.0605	2610.6639	NaN	NaN	-0.3	0.028	0.8788	0.0309	0.0274	0.0126	0.0223
0.0	0.0	0.0	-4577.0605	3276.6639	NaN	NaN	-0.3	0.0282	0.878	0.0312	0.0274	0.0127	0.0225
0.0	0.0	0.0	-4225.0605	658.6639	NaN	NaN	-0.1847	0.0283	0.8787	0.031	0.027	0.0126	0.0224
0.0	0.0	0.0	-4273.0605	857.6639	NaN	NaN	-0.2511	0.0281	0.8798	0.0306	0.0267	0.0125	0.0222
0.0	0.0	0.0	-3721.0605	-858.3361	NaN	NaN	0.1874	0.0278	0.8813	0.03	0.0265	0.0124	0.0219
0.0	0.0	0.0	-4618.0605	-1101.3361	NaN	NaN	0.1926	0.0276	0.8819	0.0299	0.0266	0.0123	0.0217
0.0	0.0	0.0	-4740.0605	1662.6639	NaN	NaN	-0.3	0.0276	0.8806	0.0306	0.027	0.0124	0.0219
0.0	0.0	0.0	-3592.0605	2099.6639	NaN	NaN	-0.3	0.0279	0.8791	0.0311	0.0272	0.0125	0.0222
0.0	0.0	0.0	-3654.0605	1330.6639	NaN	NaN	-0.3	0.028	0.8789	0.0312	0.027	0.0125	0.0223
0.0	0.0	0.0	-2522.0605	-2336.3361	NaN	NaN	0.4809	0.0281	0.88	0.0308	0.0265	0.0124	0.0222
0.0	0.0	0.0	-2062.0605	-2218.3361	NaN	NaN	0.5183	0.0282	0.8797	0.0308	0.0267	0.0124	0.0223
0.0	0.0	0.0	-4898.0605	-506.3361	NaN	NaN	0.0937	0.0281	0.8796	0.031	0.0267	0.0123	0.0223
0.0	0.0	0.0	-3632.0605	772.6639	NaN	NaN	-0.2702	0.0282	0.8785	0.0314	0.027	0.0124	0.0225
0.0	0.0	0.0	-2784.0605	-955.3361	NaN	NaN	0.2555	0.0287	0.8767	0.0321	0.0271	0.0125	0.0229
0.0	0.0	0.0	-2993.0605	672.6639	NaN	NaN	-0.2899	0.0301	0.8732	0.033	0.0273	0.0132	0.0232
0.0	0.0	0.0	-3960.0605	-360.3361	NaN	NaN	0.0834	0.0363	0.8615	0.0368	0.027	0.0157	0.0227
0.0	0.0	0.0	-4281.0605	1092.6639	NaN	NaN	-0.3	0.0461	0.8403	0.0439	0.0272	0.0203	0.0222
0.0	0.0	0.0	-4240.0605	-879.3361	NaN	NaN	0.1718	0.0499	0.8327	0.0465	0.027	0.0219	0.0219
0.0	0.0	0.0	-2359.0605	3122.6639	NaN	NaN	1.3	0.0508	0.8299	0.0475	0.0273	0.0225	0.0221
0.0	0.0	0.0	-3273.0605	-717.3361	NaN	NaN	0.1798	0.0509	0.8304	0.0472	0.0271	0.0224	0.022
0.0	0.0	0.0	-3557.0605	-1067.3361	NaN	NaN	0.2308	0.0511	0.8298	0.0474	0.0272	0.0224	0.0221
0.0	0.0	0.0	-3505.0605	-234.3361	NaN	NaN	0.0627	0.0511	0.8301	0.0473	0.0272	0.0223	0.0221
0.0	0.0	0.0	-3001.0605	1808.6639	NaN	NaN	-0.3	0.0512	0.8288	0.0477	0.0276	0.0223	0.0223
0.0	0.0	0.0	-3662.0605	602.6639	NaN	NaN	-0.197	0.0514	0.8286	0.0478	0.0277	0.0222	0.0224
0.0	0.0	0.0	-4142.0605	279.6639	NaN	NaN	-0.0724	0.0517	0.8271	0.0483	0.028	0.0223	0.0226
0.0	0.0	0.0	-4151.0605	1125.6639	NaN	NaN	-0.3	0.0516	0.8272	0.0481	0.0281	0.0223	0.0226
0.0	0.0	0.0	-3657.0605	33.6639	NaN	NaN	-0.0093	0.0521	0.8259	0.0486	0.0283	0.0223	0.0228
0.0	0.0	0.0	-3668.0605	1032.6639	NaN	NaN	-0.3	0.0523	0.8251	0.0491	0.0283	0.0223	0.023
0.0	0.0	0.0	-3661.0605	2035.6639	NaN	NaN	-0.3	0.0528	0.8235	0.0496	0.0284	0.0223	0.0233
0.0	0.0	0.0	-4547.0605	1331.6639	NaN	NaN	-0.3	0.0533	0.8225	0.0501	0.0283	0.0223	0.0235
0.0	0.0	0.0	-2989.0605	-648.3361	NaN	NaN	0.1782	0.0538	0.8218	0.0503	0.0281	0.0222	0.0237
0.0	0.0	0.0	-3919.0605	497.6639	NaN	NaN	-0.1455	0.0544	0.8206	0.0507	0.028	0.0222	0.0241
0.0	0.0	0.0	-4026.0605	957.6639	NaN	NaN	-0.3	0.0543	0.8207	0.0506	0.0281	0.0221	0.0241
0.0	0.0	0.0	-4137.0605	-304.3361	NaN	NaN	0.0685	0.0545	0.8202	0.0509	0.0281	0.022	0.0242
0.0	0.0	0.0	-1831.0605	2261.6639	NaN	NaN	1.3	0.0544	0.8188	0.0516	0.0286	0.0221	0.0245
0.0	0.0	0.0	-4803.0605	1047.6639	NaN	NaN	-0.279	0.0546	0.8196	0.0514	0.0282	0.0218	0.0244
0.0	0.0	0.0	-3496.0605	435.6639	NaN	NaN	-0.1424	0.0549	0.8188	0.0517	0.0283	0.0218	0.0245
0.0	0.0	0.0	-4223.0605	3817.6639	NaN	NaN	-0.3	0.0554	0.8172	0.0523	0.0284	0.0219	0.0248
0.0	0.0	0.0	-3840.0605	2433.6639	NaN	NaN	-0.3	0.0558	0.8166	0.0524	0.0284	0.0219	0.0249
0.0	0.0	0.0	-4144.0605	439.6639	NaN	NaN	-0.1187	0.0564	0.8156	0.0525	0.0283	0.022	0.0252
0.0	0.0	0.0	-5154.0605	-828.3361	NaN	NaN	0.1385	0.0565	0.8159	0.052	0.0284	0.022	0.0252
0.0	0.0	0.0	-2837.0605	1181.6639	NaN	NaN	-0.3	0.0568	0.8144	0.0521	0.0289	0.0222	0.0255
0.0	0.0	0.0	-3583.0605	4444.6639	NaN	NaN	1.3	0.0571	0.8132	0.0523	0.0293	0.0224	0.0258
0.0	0.0	0.0	-3997.0605	-192.3361	NaN	NaN	0.0459	0.058	0.8121	0.0516	0.0295	0.0228	0.0259
0.0	0.0	0.0	-3401.0605	-1082.3361	NaN	NaN	0.2414	0.0596	0.8099	0.051	0.03	0.0234	0.0261
0.0	0.0	0.0	-4419.0605	1288.6639	NaN	NaN	-0.3	0.0605	0.8075	0.0504	0.031	0.0243	0.0264
0.0	0.0	0.0	-4326.0605	-20.3361	NaN	NaN	0.0047	0.0627	0.8055	0.049	0.0313	0.0251	0.0264
0.0	0.0	0.0	-4116.0605	1280.6639	NaN	NaN	-0.3	0.064	0.8033	0.0476	0.0324	0.026	0.0267
0.0	0.0	0.0	-5717.0605	-1619.3361	NaN	NaN	0.2207	0.067	0.8003	0.0461	0.0328	0.0265	0.0272
0.0	0.0	0.0	-3400.0605	719.6639	NaN	NaN	-0.2685	0.0682	0.7945	0.0465	0.0351	0.0268	0.0289
0.0	0.0	0.0	-2527.0605	854.6639	NaN	NaN	-0.3	0.0705	0.7889	0.0464	0.0371	0.0269	0.0303
0.0	0.0	0.0	-3443.0605	1851.6639	NaN	NaN	-0.3	0.0735	0.7833	0.0453	0.0389	0.0279	0.0311
0.0	0.0	0.0	-3664.0605	-2344.3361	NaN	NaN	0.3902	0.0798	0.7761	0.0436	0.0394	0.0294	0.0316
0.0	0.0	0.0	-3404.0605	-1455.3361	NaN	NaN	0.2995	0.0847	0.7693	0.0424	0.0405	0.0311	0.032
0.0	0.0	0.0	-4758.0605	-975.3361	NaN	NaN	0.1701	0.0917	0.7617	0.0406	0.041	0.0323	0.0327
0.0	0.0	0.0	-4216.0605	-1533.3361	NaN	NaN	0.2667	0.0943	0.7579	0.0396	0.0421	0.033	0.033
0.0	0.0	0.0	-4564.0605	-2238.3361	NaN	NaN	0.3291	0.0956	0.7575	0.0385	0.0424	0.0329	0.033
0.0	0.0	0.0	-4425.0605	-722.3361	NaN	NaN	0.1403	0.0912	0.7623	0.039	0.0433	0.0318	0.0324
0.0	0.0	0.0	-3073.0605	2077.6639	NaN	NaN	-0.3	0.088	0.764	0.039	0.0451	0.0321	0.0317
0.0	0.0	0.0	-4062.0605	-1325.3361	NaN	NaN	0.246	0.0931	0.7589	0.0383	0.0451	0.0323	0.0323
0.0	0.0	0.0	-4212.0605	3817.6639	NaN	NaN	-0.3	0.0947	0.7517	0.0386	0.048	0.0345	0.0325
0.0	0.0	0.0	-5608.0605	-1747.3361	NaN	NaN	0.2376	0.1134	0.7289	0.0358	0.0484	0.0383	0.0352
0.0	0.0	0.0	-2746.0605	-575.3361	NaN	NaN	0.1732	0.1278	0.704	0.0351	0.0492	0.0442	0.0397
0.0	0.0	0.0	-5095.0605	193.6639	NaN	NaN	-0.0395	0.139	0.6904	0.0338	0.0486	0.0465	0.0417
0.0	0.0	0.0	-3056.0605	82.6639	NaN	NaN	-0.0278	0.1428	0.6846	0.0337	0.0495	0.0475	0.0419
0.0	0.0	0.0	-4393.0605	459.6639	NaN	NaN	-0.1169	0.1493	0.6789	0.033	0.0503	0.0469	0.0415
0.0	0.0	0.0	-2966.0605	-2337.3361	NaN	NaN	0.4407	0.1533	0.6752	0.0327	0.0514	0.0467	0.0408
0.0	0.0	0.0	-3662.0605	-1300.3361	NaN	NaN	0.262	0.1607	0.6677	0.0323	0.0523	0.0463	0.0407
0.0	0.0	0.0	-2098.0605	720.6639	NaN	NaN	-0.3	0.161	0.6647	0.0329	0.0535	0.0467	0.0412
0.0	0.0	0.0	-2624.0605	16.6639	NaN	NaN	-0.0064	0.1695	0.6562	0.0325	0.0542	0.0466	0.0409
0.0	0.0	0.0	-2996.0605	153.6639	NaN	NaN	-0.0541	0.1751	0.6491	0.0327	0.0547	0.0472	0.0411
0.0	0.0	0.0	-4341.0605	119.6639	NaN	NaN	-0.0283	0.1847	0.64	0.0329	0.0542	0.0476	0.0406
0.0	0.0	0.0	-3673.0605	1781.6639	NaN	NaN	-0.3	0.192	0.6324	0.0335	0.0536	0.0477	0.0408
0.0	0.0	0.0	-4319.0605	584.6639	NaN	NaN	-0.1566	0.1996	0.627	0.0337	0.0519	0.0475	0.0403
0.0	0.0	0.0	-5441.0605	235.6639	NaN	NaN	-0.0453	0.207	0.6203	0.0343	0.0504	0.0479	0.0401
0.0	0.0	0.0	-3355.0605	2060.6639	NaN	NaN	-0.3	0.2102	0.6158	0.035	0.0503	0.0482	0.0406
0.0	0.0	0.0	-3717.0605	-496.3361	NaN	NaN	0.1178	0.2229	0.6026	0.0365	0.0485	0.0492	0.0402
0.0	0.0	0.0	-4619.0605	346.6639	NaN	NaN	-0.0811	0.2174	0.6075	0.0378	0.048	0.0494	0.0398
0.0	0.0	0.0	-2770.0605	-1737.3361	NaN	NaN	0.3854	0.2401	0.576	0.0426	0.0456	0.0555	0.0402
0.0	0.0	0.0	-3235.0605	-598.3361	NaN	NaN	0.1561	0.2227	0.5953	0.0419	0.0457	0.0535	0.0409
0.0	0.0	0.0	-4184.0605	-899.3361	NaN	NaN	0.1769	0.243	0.5682	0.0459	0.0435	0.0591	0.0403
0.0	0.0	0.0	-3391.0605	1022.6639	NaN	NaN	-0.3	0.2322	0.58	0.0449	0.0444	0.0578	0.0408
0.0	0.0	0.0	-5554.0605	-774.3361	NaN	NaN	0.1224	0.2493	0.5564	0.047	0.0433	0.0638	0.0403
0.0	0.0	0.0	-3117.0605	2242.6639	NaN	NaN	-0.3	0.2477	0.558	0.0465	0.0437	0.0634	0.0408
0.0	0.0	0.0	-3997.0605	2417.6639	NaN	NaN	-0.3	0.2548	0.5496	0.0466	0.043	0.0658	0.0403
0.0	0.0	0.0	-5369.0605	-1334.3361	NaN	NaN	0.1991	0.2992	0.4992	0.0478	0.0409	0.072	0.0409
0.0	0.0	0.0	-3600.0605	-1105.3361	NaN	NaN	0.2349	0.3144	0.4815	0.0479	0.0407	0.0744	0.041
0.0	0.0	0.0	-5215.0605	693.6639	NaN	NaN	-0.1534	0.3363	0.4595	0.0479	0.0394	0.0742	0.0427
0.0	0.0	0.0	-3317.0605	-193.3361	NaN	NaN	0.0551	0.3652	0.4294	0.0489	0.0381	0.0737	0.0448
0.0	0.0	0.0	-3592.0605	42.6639	NaN	NaN	-0.012	0.3942	0.4012	0.0486	0.0367	0.0733	0.0461
0.0	0.0	0.0	-3918.0605	-3303.3361	NaN	NaN	0.4574	0.4193	0.3733	0.0485	0.0363	0.0748	0.0478
0.0	0.0	0.0	-5162.0605	3102.6639	NaN	NaN	-0.3	0.3928	0.3905	0.0503	0.0406	0.0821	0.0436
0.0	0.0	0.0	-4001.0605	-758.3361	NaN	NaN	0.1593	0.5179	0.2842	0.0392	0.037	0.0782	0.0435
0.0	0.0	0.0	-3312.0605	-512.3361	NaN	NaN	0.134	0.6073	0.2074	0.032	0.037	0.0798	0.0365
0.0	0.0	0.0	-2630.0605	-138.3361	NaN	NaN	0.05	0.682	0.1537	0.0268	0.0313	0.0707	0.0356
0.0	0.0	0.0	-3574.0605	-1461.3361	NaN	NaN	0.2902	0.6812	0.1516	0.0273	0.0324	0.0725	0.035
0.0	0.0	0.0	-3654.0605	1462.6639	NaN	NaN	-0.3	0.6645	0.1586	0.0287	0.0347	0.0777	0.0358
0.0	0.0	0.0	-1631.0605	1219.6639	NaN	NaN	-0.3	0.6424	0.1705	0.0303	0.0373	0.0836	0.0359
0.0	0.0	0.0	-2713.0605	-945.3361	NaN	NaN	0.2584	0.6661	0.1567	0.0285	0.0345	0.0777	0.0365
0.0	0.0	0.0	-2598.0605	1860.6639	NaN	NaN	-0.3	0.6307	0.1749	0.0316	0.0394	0.0875	0.0358
0.0	0.0	0.0	-3725.0605	2253.6639	NaN	NaN	-0.3	0.6938	0.14	0.0269	0.0319	0.0712	0.0362
0.0	0.0	0.0	-5262.0605	119.6639	NaN	NaN	-0.0233	0.7045	0.1333	0.0271	0.0318	0.069	0.0343
0.0	0.0	0.0	-3579.0605	2868.6639	NaN	NaN	-0.3	0.7136	0.1263	0.0269	0.0314	0.0669	0.0347
0.0	0.0	0.0	-4336.0605	1422.6639	NaN	NaN	-0.3	0.736	0.1147	0.0265	0.0291	0.0611	0.0327
0.0	0.0	0.0	-3195.0605	-881.3361	NaN	NaN	0.2162	0.7289	0.1158	0.0273	0.0309	0.0632	0.0339
0.0	0.0	0.0	-4308.0605	1070.6639	NaN	NaN	-0.3	0.7407	0.1094	0.0272	0.0296	0.0605	0.0326
0.0	0.0	0.0	-2927.0605	-744.3361	NaN	NaN	0.2027	0.7442	0.106	0.0275	0.0298	0.0596	0.0328
0.0	0.0	0.0	-2073.0605	1157.6639	NaN	NaN	-0.3	0.7491	0.1022	0.0276	0.0297	0.0588	0.0325
0.0	0.0	0.0	-4111.0605	11.6639	NaN	NaN	-0.0028	0.7581	0.0967	0.0276	0.0289	0.0565	0.0321
0.0	0.0	0.0	-2064.0605	778.6639	NaN	NaN	-0.3	0.739	0.1047	0.0289	0.0322	0.0618	0.0334
0.0	0.0	0.0	-3237.0605	4000.6639	NaN	NaN	1.3	0.757	0.0958	0.0282	0.0297	0.057	0.0322
0.0	0.0	0.0	-3638.0605	-1307.3361	NaN	NaN	0.2644	0.7825	0.0811	0.0285	0.0268	0.0497	0.0314
0.0	0.0	0.0	-2704.0605	1663.6639	NaN	NaN	-0.3	0.7883	0.0766	0.0292	0.0266	0.048	0.0313
0.0	0.0	0.0	-4392.0605	-1724.3361	NaN	NaN	0.2819	0.7987	0.0707	0.0298	0.0253	0.0445	0.031
0.0	0.0	0.0	-3377.0605	1755.6639	NaN	NaN	-0.3	0.7959	0.0707	0.0305	0.0264	0.0454	0.0311
0.0	0.0	0.0	-4817.0605	-733.3361	NaN	NaN	0.1321	0.8039	0.0667	0.0299	0.0259	0.0435	0.0301
0.0	0.0	0.0	-3218.0605	552.6639	NaN	NaN	-0.2073	0.8121	0.0618	0.0273	0.0275	0.044	0.0274
0.0	0.0	0.0	-2955.0605	1154.6639	NaN	NaN	-0.3	0.8229	0.056	0.0241	0.0289	0.0437	0.0244
0.0	0.0	0.0	-5008.0605	-2939.3361	NaN	NaN	0.3698	0.8216	0.0559	0.0233	0.0306	0.0449	0.0237
0.0	0.0	0.0	-4090.0605	4237.6639	NaN	NaN	1.3	0.8042	0.0633	0.023	0.0352	0.0508	0.0236
0.0	0.0	0.0	-3843.0605	-698.3361	NaN	NaN	0.1538	0.8089	0.0615	0.0219	0.035	0.0498	0.0229
0.0	0.0	0.0	-4079.0605	-184.3361	NaN	NaN	0.0432	0.8037	0.0634	0.0223	0.0363	0.0511	0.0233
0.0	0.0	0.0	-2488.0605	1124.6639	NaN	NaN	-0.3	0.803	0.0641	0.0222	0.0366	0.051	0.0232
0.0	0.0	0.0	-3986.0605	318.6639	NaN	NaN	-0.0869	0.8008	0.0653	0.0225	0.037	0.0511	0.0233
0.0	0.0	0.0	-3640.0605	-246.3361	NaN	NaN	0.0634	0.7882	0.0702	0.0229	0.0398	0.0551	0.0239
0.0	0.0	0.0	-4868.0605	-509.3361	NaN	NaN	0.0947	0.7811	0.0727	0.0228	0.0415	0.0578	0.024
0.0	0.0	0.0	-3141.0605	466.6639	NaN	NaN	-0.1745	0.7761	0.0747	0.0231	0.0425	0.0594	0.0242
0.0	0.0	0.0	-3702.0605	-343.3361	NaN	NaN	0.0849	0.7739	0.0753	0.0231	0.043	0.0603	0.0244
0.0	0.0	0.0	-4391.0605	501.6639	NaN	NaN	-0.129	0.7797	0.0731	0.023	0.0417	0.0585	0.0241
0.0	0.0	0.0	-4837.0605	31.6639	NaN	NaN	-0.0066	0.768	0.0784	0.0233	0.0441	0.0617	0.0245
0.0	0.0	0.0	-4287.0605	230.6639	NaN	NaN	-0.0569	0.7519	0.0853	0.0236	0.0476	0.0667	0.0249
0.0	0.0	0.0	-3388.0605	-850.3361	NaN	NaN	0.2006	0.7212	0.0978	0.0249	0.0543	0.0763	0.0255
0.0	0.0	0.0	-1334.0605	925.6639	NaN	NaN	-0.3	0.7415	0.0904	0.0229	0.0493	0.0695	0.0264
0.0	0.0	0.0	-4448.0605	-428.3361	NaN	NaN	0.0878	0.7529	0.0867	0.0227	0.0462	0.0653	0.0263
0.0	0.0	0.0	-3588.0605	-297.3361	NaN	NaN	0.0765	0.759	0.084	0.0225	0.0449	0.0632	0.0264
0.0	0.0	0.0	-3630.0605	1237.6639	NaN	NaN	-0.3	0.7633	0.082	0.0223	0.0445	0.0618	0.026
0.0	0.0	0.0	-3072.0605	-84.3361	NaN	NaN	0.0267	0.7753	0.0762	0.0219	0.0425	0.0581	0.0259
0.0	0.0	0.0	-2651.0605	1980.6639	NaN	NaN	-0.3	0.7814	0.0731	0.0218	0.0416	0.0563	0.0258
0.0	0.0	0.0	-1913.0605	807.6639	NaN	NaN	-0.3	0.7969	0.0661	0.0214	0.0387	0.0516	0.0254
0.0	0.0	0.0	-2161.0605	163.6639	NaN	NaN	-0.0819	0.8082	0.0611	0.0213	0.0364	0.0478	0.0252
0.0	0.0	0.0	-3349.0605	-1467.3361	NaN	NaN	0.3047	0.8168	0.057	0.0212	0.0348	0.0452	0.025
0.0	0.0	0.0	-1285.0605	-907.3361	NaN	NaN	0.4139	0.8195	0.0561	0.0209	0.0346	0.0441	0.0248
0.0	0.0	0.0	-4765.0605	36.6639	NaN	NaN	-0.0078	0.8214	0.055	0.0204	0.0348	0.0437	0.0246
0.0	0.0	0.0	-2057.0605	346.6639	NaN	NaN	-0.2027	0.8248	0.0531	0.0198	0.0351	0.0428	0.0245
0.0	0.0	0.0	-3880.0605	2024.6639	NaN	NaN	-0.3	0.8275	0.0517	0.0194	0.0351	0.0417	0.0246
0.0	0.0	0.0	-3873.0605	-255.3361	NaN	NaN	0.0618	0.83	0.0508	0.0191	0.0349	0.0406	0.0246
0.0	0.0	0.0	-4302.0605	-820.3361	NaN	NaN	0.1601	0.8168	0.0545	0.0202	0.0375	0.0438	0.0272
0.0	0.0	0.0	-2796.0605	-580.3361	NaN	NaN	0.1719	0.848	0.0438	0.0171	0.0318	0.0385	0.0208
