# Supplementary material for: DeepFRET, a software for rapid and automated single-molecule FRET data classification using deep learning
Source: eLife. 2020 Nov 3;9:e60404. doi: 10.7554/eLife.60404 (PMC7609065; doi:10.7554/eLife.60404)
Supplement: Figure 4—source data 1. [file elife-60404-fig4-data1.zip › Figure 4-source data 1/Fig_S4a/Traces/traces_all_n294/Traces_Fig2d_4mMAc_mov2_combined_tif_pair56.txt]

Exported by DeepFRET
Date: 2020-08-26, 18:13
Video filename: None
FRET pair #56
Bleaches at 79
D-Dexc-bg	A-Dexc-bg	A-Aexc-bg	D-Dexc-rw	A-Dexc-rw	A-Aexc-rw	S	E	p_bleached	p_aggregated	p_noisy	p_scrambled	p_static	p_dynamic
0.0	0.0	0.0	36432.2679	9869.3807	NaN	NaN	0.2132	0.0651	0.4364	0.043	0.0485	0.3422	0.0647
0.0	0.0	0.0	26852.2679	8868.3807	NaN	NaN	0.2483	0.064	0.4656	0.0371	0.0493	0.3266	0.0575
0.0	0.0	0.0	37083.2679	7143.3807	NaN	NaN	0.1615	0.0706	0.5689	0.0341	0.0423	0.2379	0.0462
0.0	0.0	0.0	37442.2679	6535.3807	NaN	NaN	0.1486	0.0665	0.5984	0.0331	0.0424	0.2149	0.0447
0.0	0.0	0.0	31703.2679	10420.3807	NaN	NaN	0.2474	0.0674	0.6224	0.0326	0.0411	0.1917	0.0449
0.0	0.0	0.0	30202.2679	8625.3807	NaN	NaN	0.2221	0.0686	0.6143	0.0318	0.0427	0.1966	0.0461
0.0	0.0	0.0	34363.2679	4712.3807	NaN	NaN	0.1206	0.0666	0.622	0.0323	0.0428	0.1889	0.0473
0.0	0.0	0.0	35197.2679	8487.3807	NaN	NaN	0.1943	0.0702	0.6165	0.0323	0.0454	0.1879	0.0476
0.0	0.0	0.0	31344.2679	8238.3807	NaN	NaN	0.2081	0.0729	0.6091	0.0328	0.0467	0.1908	0.0476
0.0	0.0	0.0	31368.2679	10156.3807	NaN	NaN	0.2446	0.0746	0.6	0.0335	0.048	0.1959	0.048
0.0	0.0	0.0	31040.2679	8678.3807	NaN	NaN	0.2185	0.0761	0.5928	0.034	0.0487	0.2004	0.048
0.0	0.0	0.0	33326.2679	9725.3807	NaN	NaN	0.2259	0.0775	0.5857	0.0344	0.0489	0.2058	0.0477
0.0	0.0	0.0	34763.2679	7802.3807	NaN	NaN	0.1833	0.0778	0.5831	0.0345	0.0483	0.209	0.0474
0.0	0.0	0.0	38740.2679	3324.3807	NaN	NaN	0.079	0.0786	0.5684	0.0346	0.0489	0.2222	0.0473
0.0	0.0	0.0	34836.2679	8235.3807	NaN	NaN	0.1912	0.0776	0.5722	0.0344	0.0482	0.2213	0.0463
0.0	0.0	0.0	32469.2679	9717.3807	NaN	NaN	0.2303	0.0744	0.5864	0.0342	0.0478	0.2119	0.0453
0.0	0.0	0.0	31647.2679	6935.3807	NaN	NaN	0.1798	0.0729	0.6168	0.0342	0.0463	0.1874	0.0423
0.0	0.0	0.0	32583.2679	11119.3807	NaN	NaN	0.2544	0.0723	0.6091	0.0338	0.0465	0.1948	0.0435
0.0	0.0	0.0	28632.2679	5499.3807	NaN	NaN	0.1611	0.0727	0.6095	0.0329	0.0456	0.1959	0.0434
0.0	0.0	0.0	30227.2679	6942.3807	NaN	NaN	0.1868	0.0717	0.6057	0.0328	0.0455	0.2003	0.0441
0.0	0.0	0.0	26655.2679	7261.3807	NaN	NaN	0.2141	0.0718	0.6013	0.0321	0.0459	0.2047	0.0442
0.0	0.0	0.0	32802.2679	7735.3807	NaN	NaN	0.1908	0.0705	0.6029	0.0316	0.045	0.2059	0.044
0.0	0.0	0.0	36556.2679	7841.3807	NaN	NaN	0.1766	0.0709	0.5992	0.0314	0.0459	0.2088	0.0437
0.0	0.0	0.0	34837.2679	3707.3807	NaN	NaN	0.0962	0.0721	0.5997	0.0311	0.0459	0.2085	0.0427
0.0	0.0	0.0	35097.2679	5845.3807	NaN	NaN	0.1428	0.0727	0.6049	0.0308	0.0452	0.2046	0.0418
0.0	0.0	0.0	34422.2679	5048.3807	NaN	NaN	0.1279	0.0721	0.5996	0.031	0.0461	0.2089	0.0423
0.0	0.0	0.0	27865.2679	6484.3807	NaN	NaN	0.1888	0.0734	0.594	0.0307	0.0469	0.2132	0.0417
0.0	0.0	0.0	31990.2679	8352.3807	NaN	NaN	0.207	0.0732	0.5836	0.0307	0.0478	0.2222	0.0427
0.0	0.0	0.0	37448.2679	5893.3807	NaN	NaN	0.136	0.0724	0.582	0.0308	0.0489	0.2218	0.0442
0.0	0.0	0.0	30458.2679	6683.3807	NaN	NaN	0.1799	0.0743	0.5733	0.0308	0.0499	0.2268	0.0449
0.0	0.0	0.0	27877.2679	5771.3807	NaN	NaN	0.1715	0.0751	0.5657	0.0309	0.0512	0.2302	0.0471
0.0	0.0	0.0	30351.2679	6416.3807	NaN	NaN	0.1745	0.0751	0.5626	0.0313	0.0514	0.2307	0.049
0.0	0.0	0.0	32511.2679	5230.3807	NaN	NaN	0.1386	0.0751	0.5633	0.0313	0.0522	0.2274	0.0507
0.0	0.0	0.0	34311.2679	6339.3807	NaN	NaN	0.1559	0.0753	0.566	0.0315	0.0512	0.2255	0.0506
0.0	0.0	0.0	29499.2679	3909.3807	NaN	NaN	0.117	0.0757	0.5691	0.0314	0.0514	0.2211	0.0512
0.0	0.0	0.0	32042.2679	8069.3807	NaN	NaN	0.2012	0.0768	0.5635	0.0315	0.0507	0.2249	0.0526
0.0	0.0	0.0	30842.2679	3388.3807	NaN	NaN	0.099	0.0769	0.5624	0.0313	0.0505	0.2237	0.0551
0.0	0.0	0.0	29476.2679	5971.3807	NaN	NaN	0.1685	0.0773	0.5573	0.0317	0.0499	0.2267	0.0571
0.0	0.0	0.0	30717.2679	4333.3807	NaN	NaN	0.1236	0.0767	0.5576	0.0317	0.0501	0.2248	0.0592
0.0	0.0	0.0	32680.2679	7062.3807	NaN	NaN	0.1777	0.0744	0.5652	0.0321	0.0485	0.219	0.0607
0.0	0.0	0.0	23235.2679	4239.3807	NaN	NaN	0.1543	0.0737	0.57	0.0319	0.0483	0.2157	0.0604
0.0	0.0	0.0	28573.2679	8059.3807	NaN	NaN	0.22	0.072	0.5727	0.0324	0.0478	0.2149	0.0603
0.0	0.0	0.0	32491.2679	5405.3807	NaN	NaN	0.1426	0.0696	0.5887	0.0325	0.0471	0.2035	0.0586
0.0	0.0	0.0	33966.2679	7988.3807	NaN	NaN	0.1904	0.0668	0.6002	0.0328	0.0469	0.197	0.0563
0.0	0.0	0.0	29379.2679	7525.3807	NaN	NaN	0.2039	0.065	0.6144	0.0326	0.0471	0.1877	0.0531
0.0	0.0	0.0	27415.2679	6771.3807	NaN	NaN	0.1981	0.062	0.6283	0.0326	0.0469	0.1794	0.0507
0.0	0.0	0.0	29554.2679	3095.3807	NaN	NaN	0.0948	0.0615	0.6481	0.0319	0.0457	0.1659	0.0469
0.0	0.0	0.0	27222.2679	7067.3807	NaN	NaN	0.2061	0.0607	0.6543	0.0312	0.0442	0.1656	0.0441
0.0	0.0	0.0	32089.2679	6391.3807	NaN	NaN	0.1661	0.0604	0.6683	0.0304	0.0421	0.1579	0.0409
0.0	0.0	0.0	29192.2679	4485.3807	NaN	NaN	0.1332	0.0605	0.6729	0.0298	0.0409	0.158	0.0379
0.0	0.0	0.0	34143.2679	9617.3807	NaN	NaN	0.2198	0.0611	0.6745	0.0294	0.04	0.1592	0.0356
0.0	0.0	0.0	36791.2679	6080.3807	NaN	NaN	0.1418	0.0614	0.6792	0.0294	0.0396	0.1562	0.0343
0.0	0.0	0.0	29424.2679	6104.3807	NaN	NaN	0.1718	0.0622	0.6798	0.0289	0.039	0.1568	0.0332
0.0	0.0	0.0	29608.2679	5906.3807	NaN	NaN	0.1663	0.0626	0.6787	0.0289	0.0387	0.1585	0.0326
0.0	0.0	0.0	29316.2679	5181.3807	NaN	NaN	0.1502	0.0621	0.6831	0.0286	0.0382	0.1554	0.0325
0.0	0.0	0.0	31220.2679	3794.3807	NaN	NaN	0.1084	0.0624	0.6893	0.0281	0.037	0.1512	0.0319
0.0	0.0	0.0	34094.2679	7317.3807	NaN	NaN	0.1767	0.0623	0.687	0.0284	0.0375	0.1527	0.0321
0.0	0.0	0.0	28636.2679	5261.3807	NaN	NaN	0.1552	0.0626	0.6988	0.0281	0.0363	0.1429	0.0314
0.0	0.0	0.0	28605.2679	4045.3807	NaN	NaN	0.1239	0.0631	0.6999	0.0282	0.0359	0.1421	0.0308
0.0	0.0	0.0	27740.2679	6284.3807	NaN	NaN	0.1847	0.0618	0.7047	0.0281	0.0357	0.139	0.0306
0.0	0.0	0.0	28729.2679	9072.3807	NaN	NaN	0.24	0.0607	0.7115	0.0278	0.035	0.135	0.0301
0.0	0.0	0.0	25660.2679	9014.3807	NaN	NaN	0.26	0.0598	0.7178	0.027	0.0343	0.1313	0.0298
0.0	0.0	0.0	30978.2679	6111.3807	NaN	NaN	0.1648	0.0592	0.7216	0.0267	0.0335	0.1296	0.0294
0.0	0.0	0.0	29712.2679	3140.3807	NaN	NaN	0.0956	0.0593	0.7246	0.0264	0.033	0.1274	0.0294
0.0	0.0	0.0	34495.2679	5238.3807	NaN	NaN	0.1318	0.0586	0.7255	0.0262	0.0324	0.128	0.0294
0.0	0.0	0.0	30234.2679	8742.3807	NaN	NaN	0.2243	0.0586	0.7228	0.0262	0.0325	0.1303	0.0297
0.0	0.0	0.0	29805.2679	6173.3807	NaN	NaN	0.1716	0.0584	0.7214	0.0263	0.0323	0.1317	0.0298
0.0	0.0	0.0	25871.2679	7362.3807	NaN	NaN	0.2215	0.059	0.7158	0.0263	0.0332	0.1354	0.0302
0.0	0.0	0.0	33006.2679	8389.3807	NaN	NaN	0.2027	0.0591	0.7152	0.0263	0.0335	0.1357	0.0303
0.0	0.0	0.0	32421.2679	7887.3807	NaN	NaN	0.1957	0.0594	0.7145	0.026	0.0344	0.1351	0.0306
0.0	0.0	0.0	26085.2679	8853.3807	NaN	NaN	0.2534	0.06	0.7117	0.0259	0.0351	0.1365	0.0309
0.0	0.0	0.0	29528.2679	8664.3807	NaN	NaN	0.2269	0.061	0.7079	0.026	0.0361	0.1377	0.0313
0.0	0.0	0.0	25367.2679	4044.3807	NaN	NaN	0.1375	0.0606	0.7129	0.026	0.0365	0.1319	0.0321
0.0	0.0	0.0	27114.2679	3757.3807	NaN	NaN	0.1217	0.0612	0.7116	0.0257	0.0372	0.1311	0.0332
0.0	0.0	0.0	29431.2679	6143.3807	NaN	NaN	0.1727	0.062	0.7109	0.0254	0.0375	0.1302	0.034
0.0	0.0	0.0	28579.2679	5345.3807	NaN	NaN	0.1576	0.0576	0.7237	0.0247	0.0372	0.1215	0.0353
0.0	0.0	0.0	28543.2679	5593.3807	NaN	NaN	0.1639	0.0578	0.7243	0.0239	0.0392	0.1181	0.0367
0.0	0.0	0.0	34819.2679	4803.3807	NaN	NaN	0.1212	0.0575	0.7373	0.0239	0.0348	0.1104	0.0361
0.0	0.0	0.0	24408.2679	7799.3807	NaN	NaN	0.2422	0.0765	0.6294	0.0284	0.0518	0.1697	0.0442
0.0	0.0	0.0	4067.2679	-1976.6193	NaN	NaN	-0.3	0.6405	0.1903	0.0298	0.0261	0.0649	0.0484
0.0	0.0	0.0	3565.2679	2349.3807	NaN	NaN	0.3972	0.8679	0.0463	0.0201	0.0174	0.0229	0.0254
0.0	0.0	0.0	3770.2679	-2454.6193	NaN	NaN	-0.3	0.8698	0.0409	0.0195	0.0216	0.0263	0.022
0.0	0.0	0.0	804.2679	-2337.6193	NaN	NaN	1.3	0.8793	0.0347	0.0184	0.0218	0.0253	0.0204
0.0	0.0	0.0	2854.2679	-32.6193	NaN	NaN	-0.0116	0.8879	0.0295	0.0187	0.0219	0.0226	0.0194
0.0	0.0	0.0	4463.2679	1224.3807	NaN	NaN	0.2153	0.8933	0.0251	0.0191	0.0218	0.0213	0.0195
0.0	0.0	0.0	1778.2679	-1056.6193	NaN	NaN	-0.3	0.893	0.024	0.0196	0.0219	0.0214	0.02
0.0	0.0	0.0	3224.2679	574.3807	NaN	NaN	0.1512	0.8937	0.0234	0.0197	0.0218	0.0212	0.0201
0.0	0.0	0.0	2134.2679	2369.3807	NaN	NaN	0.5261	0.8943	0.0232	0.0197	0.0216	0.0211	0.0201
0.0	0.0	0.0	1031.2679	1748.3807	NaN	NaN	0.629	0.8953	0.023	0.0197	0.0213	0.0209	0.0198
0.0	0.0	0.0	3396.2679	-746.6193	NaN	NaN	-0.2818	0.8955	0.023	0.0197	0.0211	0.021	0.0196
0.0	0.0	0.0	1359.2679	991.3807	NaN	NaN	0.4217	0.895	0.0233	0.0198	0.0211	0.0211	0.0196
0.0	0.0	0.0	3725.2679	2592.3807	NaN	NaN	0.4103	0.8941	0.0236	0.0199	0.0212	0.0214	0.0198
0.0	0.0	0.0	2014.2679	1017.3807	NaN	NaN	0.3356	0.8929	0.0239	0.02	0.0215	0.0217	0.0199
0.0	0.0	0.0	2557.2679	-957.6193	NaN	NaN	-0.3	0.8933	0.0238	0.0199	0.0216	0.0218	0.0196
0.0	0.0	0.0	3071.2679	29.3807	NaN	NaN	0.0095	0.8927	0.0239	0.0199	0.0219	0.0219	0.0196
0.0	0.0	0.0	4794.2679	-475.6193	NaN	NaN	-0.1101	0.8921	0.0241	0.0199	0.0221	0.0221	0.0196
0.0	0.0	0.0	1726.2679	-1285.6193	NaN	NaN	-0.3	0.8915	0.0246	0.02	0.0222	0.0222	0.0196
0.0	0.0	0.0	3545.2679	73.3807	NaN	NaN	0.0203	0.8912	0.0248	0.02	0.0222	0.0222	0.0196
0.0	0.0	0.0	3631.2679	-498.6193	NaN	NaN	-0.1592	0.8909	0.0251	0.0201	0.0222	0.0221	0.0196
0.0	0.0	0.0	306.2679	-761.6193	NaN	NaN	1.3	0.8915	0.0251	0.0202	0.022	0.0217	0.0195
0.0	0.0	0.0	4944.2679	612.3807	NaN	NaN	0.1102	0.8921	0.0249	0.0203	0.022	0.0214	0.0193
0.0	0.0	0.0	4172.2679	702.3807	NaN	NaN	0.1441	0.8927	0.0251	0.0201	0.022	0.0211	0.0191
0.0	0.0	0.0	2057.2679	-322.6193	NaN	NaN	-0.186	0.8931	0.0253	0.0198	0.0219	0.0209	0.0189
0.0	0.0	0.0	3242.2679	-327.6193	NaN	NaN	-0.1124	0.8926	0.0255	0.0198	0.0222	0.021	0.019
0.0	0.0	0.0	1612.2679	2751.3807	NaN	NaN	0.6305	0.8916	0.0257	0.0198	0.0229	0.0209	0.0191
0.0	0.0	0.0	4016.2679	1552.3807	NaN	NaN	0.2788	0.8919	0.0255	0.0196	0.023	0.0208	0.0193
0.0	0.0	0.0	3348.2679	297.3807	NaN	NaN	0.0816	0.8911	0.0253	0.0197	0.0232	0.021	0.0196
0.0	0.0	0.0	3297.2679	660.3807	NaN	NaN	0.1669	0.8907	0.0253	0.0197	0.0236	0.021	0.0197
0.0	0.0	0.0	135.2679	3642.3807	NaN	NaN	0.9642	0.8914	0.0251	0.0196	0.0234	0.0209	0.0197
0.0	0.0	0.0	4064.2679	1279.3807	NaN	NaN	0.2394	0.8917	0.0249	0.0196	0.0232	0.0209	0.0198
0.0	0.0	0.0	2045.2679	578.3807	NaN	NaN	0.2204	0.892	0.0249	0.0194	0.0231	0.0208	0.0197
0.0	0.0	0.0	2037.2679	-1928.6193	NaN	NaN	-0.3	0.8917	0.0253	0.0194	0.0232	0.0209	0.0197
0.0	0.0	0.0	5481.2679	-248.6193	NaN	NaN	-0.0475	0.8919	0.0257	0.0192	0.0231	0.0206	0.0195
0.0	0.0	0.0	1788.2679	871.3807	NaN	NaN	0.3276	0.8927	0.0258	0.019	0.0226	0.0204	0.0194
0.0	0.0	0.0	840.2679	-1607.6193	NaN	NaN	1.3	0.8925	0.0259	0.019	0.0223	0.0206	0.0196
0.0	0.0	0.0	2101.2679	1196.3807	NaN	NaN	0.3628	0.8913	0.0264	0.0191	0.0225	0.0209	0.0198
0.0	0.0	0.0	3229.2679	2678.3807	NaN	NaN	0.4534	0.8909	0.0266	0.0191	0.0227	0.0208	0.0198
0.0	0.0	0.0	3505.2679	2729.3807	NaN	NaN	0.4378	0.8918	0.0264	0.019	0.0225	0.0207	0.0197
0.0	0.0	0.0	1494.2679	-2541.6193	NaN	NaN	1.3	0.8922	0.0261	0.019	0.0224	0.0208	0.0197
0.0	0.0	0.0	3701.2679	-1249.6193	NaN	NaN	-0.3	0.8916	0.026	0.0192	0.0226	0.021	0.0197
0.0	0.0	0.0	1.2679	972.3807	NaN	NaN	0.9987	0.8925	0.0258	0.0192	0.0223	0.0207	0.0195
0.0	0.0	0.0	1418.2679	-844.6193	NaN	NaN	-0.3	0.8921	0.0258	0.0194	0.0224	0.0208	0.0195
0.0	0.0	0.0	685.2679	-943.6193	NaN	NaN	1.3	0.8923	0.0258	0.0194	0.0224	0.0207	0.0195
0.0	0.0	0.0	2735.2679	-1293.6193	NaN	NaN	-0.3	0.8908	0.0263	0.0197	0.0227	0.0209	0.0195
0.0	0.0	0.0	2724.2679	488.3807	NaN	NaN	0.152	0.8907	0.0265	0.0198	0.0227	0.0209	0.0195
0.0	0.0	0.0	1598.2679	530.3807	NaN	NaN	0.2492	0.8904	0.0267	0.0198	0.0227	0.0209	0.0195
0.0	0.0	0.0	862.2679	-447.6193	NaN	NaN	-0.3	0.8906	0.0268	0.0197	0.0226	0.0208	0.0195
0.0	0.0	0.0	2793.2679	-544.6193	NaN	NaN	-0.2422	0.8901	0.027	0.0198	0.0226	0.0209	0.0196
0.0	0.0	0.0	2274.2679	-295.6193	NaN	NaN	-0.1494	0.8895	0.0275	0.0199	0.0226	0.021	0.0195
0.0	0.0	0.0	-199.7321	1796.3807	NaN	NaN	1.1251	0.8889	0.0283	0.0199	0.0226	0.0211	0.0193
0.0	0.0	0.0	3266.2679	-346.6193	NaN	NaN	-0.1187	0.8887	0.0288	0.0199	0.0224	0.021	0.0192
0.0	0.0	0.0	3785.2679	1303.3807	NaN	NaN	0.2561	0.8884	0.0294	0.0199	0.0223	0.0209	0.019
0.0	0.0	0.0	719.2679	-1664.6193	NaN	NaN	1.3	0.8892	0.0295	0.0197	0.022	0.0207	0.0189
0.0	0.0	0.0	3792.2679	1480.3807	NaN	NaN	0.2808	0.8873	0.0304	0.0201	0.0224	0.021	0.0189
0.0	0.0	0.0	23.2679	1086.3807	NaN	NaN	0.979	0.8872	0.0306	0.0201	0.0223	0.0209	0.019
0.0	0.0	0.0	1733.2679	1814.3807	NaN	NaN	0.5114	0.8875	0.0308	0.0201	0.022	0.0208	0.0189
0.0	0.0	0.0	3732.2679	1280.3807	NaN	NaN	0.2554	0.8887	0.0309	0.0198	0.0216	0.0205	0.0186
0.0	0.0	0.0	1340.2679	-665.6193	NaN	NaN	-0.3	0.8879	0.0318	0.0198	0.0215	0.0206	0.0184
0.0	0.0	0.0	1383.2679	-233.6193	NaN	NaN	-0.2032	0.8877	0.0326	0.0199	0.0213	0.0204	0.0181
0.0	0.0	0.0	2714.2679	668.3807	NaN	NaN	0.1976	0.8855	0.034	0.0203	0.0215	0.0206	0.018
0.0	0.0	0.0	1899.2679	-1616.6193	NaN	NaN	-0.3	0.8857	0.0343	0.0203	0.0213	0.0205	0.0178
0.0	0.0	0.0	2864.2679	-2506.6193	NaN	NaN	-0.3	0.8865	0.0342	0.0202	0.0211	0.0204	0.0176
0.0	0.0	0.0	3103.2679	983.3807	NaN	NaN	0.2406	0.8809	0.0365	0.0213	0.022	0.0211	0.0181
0.0	0.0	0.0	677.2679	121.3807	NaN	NaN	0.152	0.8798	0.037	0.0217	0.0221	0.0212	0.0182
0.0	0.0	0.0	2298.2679	1948.3807	NaN	NaN	0.4588	0.8776	0.0373	0.0224	0.0226	0.0215	0.0186
0.0	0.0	0.0	1945.2679	1711.3807	NaN	NaN	0.468	0.8788	0.0366	0.0221	0.0225	0.0214	0.0186
0.0	0.0	0.0	2463.2679	479.3807	NaN	NaN	0.1629	0.8787	0.0362	0.0221	0.0228	0.0215	0.0187
0.0	0.0	0.0	2336.2679	2456.3807	NaN	NaN	0.5125	0.8811	0.0345	0.0217	0.0224	0.0216	0.0187
0.0	0.0	0.0	2076.2679	-1061.6193	NaN	NaN	-0.3	0.8841	0.0328	0.021	0.0218	0.0217	0.0186
0.0	0.0	0.0	-822.7321	-2379.6193	NaN	NaN	0.7431	0.8858	0.0319	0.0208	0.0216	0.0215	0.0184
0.0	0.0	0.0	4364.2679	588.3807	NaN	NaN	0.1188	0.8829	0.0331	0.0213	0.0225	0.0215	0.0186
0.0	0.0	0.0	1037.2679	2870.3807	NaN	NaN	0.7346	0.8809	0.0337	0.0217	0.0232	0.0214	0.019
0.0	0.0	0.0	3765.2679	-1320.6193	NaN	NaN	-0.3	0.8847	0.0319	0.021	0.0224	0.0213	0.0188
0.0	0.0	0.0	3125.2679	-3532.6193	NaN	NaN	1.3	0.8872	0.0303	0.0206	0.0218	0.0213	0.0187
0.0	0.0	0.0	1829.2679	1962.3807	NaN	NaN	0.5176	0.886	0.0306	0.0209	0.0222	0.0213	0.019
0.0	0.0	0.0	1908.2679	858.3807	NaN	NaN	0.3103	0.8873	0.0302	0.0207	0.0219	0.0209	0.0189
0.0	0.0	0.0	2781.2679	-1248.6193	NaN	NaN	-0.3	0.8885	0.0296	0.0205	0.0218	0.0207	0.0188
0.0	0.0	0.0	5231.2679	-121.6193	NaN	NaN	-0.0238	0.8876	0.0299	0.0208	0.0221	0.0206	0.0191
0.0	0.0	0.0	3106.2679	870.3807	NaN	NaN	0.2189	0.8886	0.0298	0.0205	0.0218	0.0203	0.019
0.0	0.0	0.0	2838.2679	3086.3807	NaN	NaN	0.5209	0.8877	0.0303	0.0205	0.022	0.0203	0.0191
0.0	0.0	0.0	3274.2679	-28.6193	NaN	NaN	-0.0088	0.8893	0.0298	0.0201	0.0217	0.0201	0.019
0.0	0.0	0.0	3051.2679	1637.3807	NaN	NaN	0.3492	0.8893	0.0299	0.02	0.0216	0.0202	0.0191
0.0	0.0	0.0	5177.2679	505.3807	NaN	NaN	0.0889	0.8904	0.0295	0.0196	0.0213	0.0201	0.019
0.0	0.0	0.0	3797.2679	572.3807	NaN	NaN	0.131	0.8921	0.0287	0.0193	0.0209	0.0201	0.0188
0.0	0.0	0.0	3292.2679	-999.6193	NaN	NaN	-0.3	0.8934	0.0279	0.0192	0.0206	0.0201	0.0188
0.0	0.0	0.0	1669.2679	2270.3807	NaN	NaN	0.5763	0.8937	0.0276	0.0191	0.0205	0.0203	0.0189
0.0	0.0	0.0	2583.2679	841.3807	NaN	NaN	0.2457	0.8946	0.0272	0.0189	0.0203	0.0203	0.0188
0.0	0.0	0.0	3605.2679	1589.3807	NaN	NaN	0.306	0.8955	0.0268	0.0186	0.0201	0.0203	0.0186
0.0	0.0	0.0	3264.2679	1041.3807	NaN	NaN	0.2419	0.8965	0.0264	0.0185	0.0198	0.0203	0.0185
0.0	0.0	0.0	2897.2679	2193.3807	NaN	NaN	0.4309	0.8979	0.0258	0.0183	0.0194	0.0202	0.0183
0.0	0.0	0.0	5658.2679	2637.3807	NaN	NaN	0.3179	0.8985	0.0254	0.0182	0.0192	0.0203	0.0184
0.0	0.0	0.0	2969.2679	1971.3807	NaN	NaN	0.399	0.8992	0.0248	0.0182	0.0191	0.0203	0.0184
0.0	0.0	0.0	5785.2679	209.3807	NaN	NaN	0.0349	0.9006	0.0242	0.018	0.0187	0.0201	0.0183
0.0	0.0	0.0	4884.2679	1015.3807	NaN	NaN	0.1721	0.9001	0.0239	0.0184	0.0188	0.0202	0.0186
0.0	0.0	0.0	4247.2679	-450.6193	NaN	NaN	-0.1187	0.9004	0.0238	0.0183	0.0186	0.0203	0.0187
0.0	0.0	0.0	1319.2679	3066.3807	NaN	NaN	0.6992	0.8999	0.0236	0.0185	0.0187	0.0204	0.0189
0.0	0.0	0.0	1880.2679	-854.6193	NaN	NaN	-0.3	0.9011	0.0234	0.0184	0.0183	0.0201	0.0187
0.0	0.0	0.0	1271.2679	828.3807	NaN	NaN	0.3945	0.9016	0.023	0.0185	0.0181	0.0201	0.0187
0.0	0.0	0.0	2079.2679	2175.3807	NaN	NaN	0.5113	0.9023	0.0227	0.0183	0.0178	0.0201	0.0187
0.0	0.0	0.0	4415.2679	1361.3807	NaN	NaN	0.2357	0.9021	0.0226	0.0183	0.0178	0.0204	0.0189
0.0	0.0	0.0	2110.2679	1858.3807	NaN	NaN	0.4683	0.9023	0.0224	0.0183	0.0177	0.0204	0.0189
0.0	0.0	0.0	5314.2679	-395.6193	NaN	NaN	-0.0804	0.9022	0.0222	0.0183	0.0176	0.0205	0.0191
0.0	0.0	0.0	1839.2679	1001.3807	NaN	NaN	0.3525	0.9026	0.022	0.0184	0.0175	0.0204	0.0191
0.0	0.0	0.0	4933.2679	-705.6193	NaN	NaN	-0.1669	0.9033	0.0217	0.0183	0.0175	0.0202	0.0191
0.0	0.0	0.0	3613.2679	4029.3807	NaN	NaN	0.5272	0.9026	0.0218	0.0185	0.0177	0.0202	0.0192
0.0	0.0	0.0	211.2679	1291.3807	NaN	NaN	0.8594	0.9012	0.0223	0.0187	0.018	0.0204	0.0194
0.0	0.0	0.0	1948.2679	2874.3807	NaN	NaN	0.596	0.9013	0.0224	0.0187	0.018	0.0203	0.0193
0.0	0.0	0.0	3311.2679	-5.6193	NaN	NaN	-0.0017	0.9004	0.0227	0.0189	0.0182	0.0204	0.0194
0.0	0.0	0.0	3098.2679	1195.3807	NaN	NaN	0.2784	0.9014	0.0224	0.0187	0.018	0.0201	0.0193
0.0	0.0	0.0	3242.2679	1452.3807	NaN	NaN	0.3094	0.9008	0.0225	0.0189	0.0182	0.0202	0.0194
0.0	0.0	0.0	2553.2679	1793.3807	NaN	NaN	0.4126	0.901	0.0225	0.0188	0.0181	0.0201	0.0194
0.0	0.0	0.0	1288.2679	4603.3807	NaN	NaN	0.7813	0.9001	0.0227	0.019	0.0184	0.0202	0.0196
0.0	0.0	0.0	1899.2679	739.3807	NaN	NaN	0.2802	0.8991	0.0229	0.0192	0.0185	0.0204	0.0199
0.0	0.0	0.0	5444.2679	659.3807	NaN	NaN	0.108	0.8987	0.023	0.0193	0.0186	0.0204	0.02
0.0	0.0	0.0	1891.2679	-600.6193	NaN	NaN	-0.3	0.8974	0.0233	0.0196	0.0189	0.0204	0.0203
0.0	0.0	0.0	1983.2679	-46.6193	NaN	NaN	-0.0241	0.8968	0.0235	0.0198	0.0191	0.0204	0.0204
0.0	0.0	0.0	1412.2679	232.3807	NaN	NaN	0.1413	0.8961	0.0237	0.02	0.0193	0.0204	0.0205
0.0	0.0	0.0	2958.2679	-1388.6193	NaN	NaN	-0.3	0.896	0.0237	0.02	0.0193	0.0204	0.0206
0.0	0.0	0.0	2372.2679	197.3807	NaN	NaN	0.0768	0.8957	0.0237	0.0201	0.0194	0.0205	0.0207
0.0	0.0	0.0	2990.2679	3523.3807	NaN	NaN	0.5409	0.8956	0.0236	0.02	0.0194	0.0206	0.0208
0.0	0.0	0.0	3155.2679	1690.3807	NaN	NaN	0.3488	0.8943	0.024	0.0201	0.0196	0.0208	0.0211
0.0	0.0	0.0	2542.2679	1985.3807	NaN	NaN	0.4385	0.8939	0.0242	0.0202	0.0198	0.0207	0.0211
0.0	0.0	0.0	3607.2679	112.3807	NaN	NaN	0.0302	0.8937	0.0243	0.0203	0.0201	0.0205	0.0211
0.0	0.0	0.0	2686.2679	-709.6193	NaN	NaN	-0.3	0.8943	0.0242	0.0202	0.0201	0.0204	0.0208
0.0	0.0	0.0	959.2679	1191.3807	NaN	NaN	0.554	0.8943	0.0242	0.0201	0.0202	0.0204	0.0208
0.0	0.0	0.0	4046.2679	713.3807	NaN	NaN	0.1499	0.8936	0.0245	0.0202	0.0203	0.0205	0.021
0.0	0.0	0.0	1285.2679	2169.3807	NaN	NaN	0.628	0.8925	0.0248	0.0203	0.0206	0.0206	0.0212
0.0	0.0	0.0	3012.2679	-85.6193	NaN	NaN	-0.0293	0.8924	0.0248	0.0203	0.0207	0.0207	0.0211
0.0	0.0	0.0	2107.2679	505.3807	NaN	NaN	0.1934	0.8925	0.0248	0.0203	0.0208	0.0206	0.0209
0.0	0.0	0.0	371.2679	761.3807	NaN	NaN	0.6722	0.8932	0.0247	0.0201	0.0207	0.0205	0.0207
0.0	0.0	0.0	2725.2679	453.3807	NaN	NaN	0.1426	0.8933	0.0248	0.0201	0.0207	0.0205	0.0206
0.0	0.0	0.0	1273.2679	1565.3807	NaN	NaN	0.5515	0.8935	0.0248	0.02	0.0207	0.0204	0.0206
0.0	0.0	0.0	3764.2679	1027.3807	NaN	NaN	0.2144	0.892	0.0253	0.0203	0.0211	0.0206	0.0208
0.0	0.0	0.0	1385.2679	1923.3807	NaN	NaN	0.5813	0.8923	0.0249	0.0204	0.0212	0.0205	0.0206
0.0	0.0	0.0	1284.2679	206.3807	NaN	NaN	0.1385	0.8937	0.0243	0.0202	0.021	0.0203	0.0205
0.0	0.0	0.0	729.2679	-291.6193	NaN	NaN	-0.3	0.8928	0.0241	0.0205	0.0215	0.0205	0.0207
0.0	0.0	0.0	1327.2679	3176.3807	NaN	NaN	0.7053	0.8917	0.0243	0.0208	0.0217	0.0207	0.0208
0.0	0.0	0.0	572.2679	2566.3807	NaN	NaN	0.8177	0.8918	0.0241	0.0207	0.0218	0.0207	0.0208
0.0	0.0	0.0	2537.2679	1210.3807	NaN	NaN	0.323	0.8915	0.0241	0.0208	0.022	0.0208	0.0208
0.0	0.0	0.0	2250.2679	271.3807	NaN	NaN	0.1076	0.8918	0.024	0.0204	0.0221	0.021	0.0206
0.0	0.0	0.0	3079.2679	-124.6193	NaN	NaN	-0.0422	0.8912	0.0241	0.0204	0.0224	0.0215	0.0205
0.0	0.0	0.0	2103.2679	-1556.6193	NaN	NaN	-0.3	0.8906	0.024	0.0204	0.0226	0.0219	0.0205
0.0	0.0	0.0	1679.2679	537.3807	NaN	NaN	0.2424	0.8898	0.0239	0.0207	0.0227	0.0222	0.0207
0.0	0.0	0.0	447.2679	1539.3807	NaN	NaN	0.7749	0.8891	0.0238	0.0209	0.0228	0.0224	0.021
0.0	0.0	0.0	4794.2679	-950.6193	NaN	NaN	-0.2473	0.8888	0.0237	0.0211	0.0227	0.0225	0.0212
0.0	0.0	0.0	3216.2679	556.3807	NaN	NaN	0.1475	0.8889	0.0236	0.0211	0.0227	0.0225	0.0212
0.0	0.0	0.0	2515.2679	435.3807	NaN	NaN	0.1476	0.8889	0.0236	0.0211	0.0227	0.0223	0.0213
0.0	0.0	0.0	2507.2679	1120.3807	NaN	NaN	0.3088	0.8893	0.0235	0.021	0.0227	0.0222	0.0213
0.0	0.0	0.0	2276.2679	-224.6193	NaN	NaN	-0.1095	0.8894	0.0234	0.021	0.0227	0.0222	0.0212
0.0	0.0	0.0	1990.2679	1177.3807	NaN	NaN	0.3717	0.8894	0.0233	0.021	0.0227	0.0222	0.0213
0.0	0.0	0.0	1860.2679	712.3807	NaN	NaN	0.2769	0.8899	0.0232	0.0209	0.0226	0.0221	0.0212
0.0	0.0	0.0	2401.2679	277.3807	NaN	NaN	0.1036	0.8902	0.0233	0.0208	0.0226	0.022	0.0212
0.0	0.0	0.0	4716.2679	-1474.6193	NaN	NaN	-0.3	0.8909	0.0232	0.0207	0.0224	0.0218	0.0209
0.0	0.0	0.0	3920.2679	-1275.6193	NaN	NaN	-0.3	0.8914	0.0233	0.0207	0.0224	0.0216	0.0207
0.0	0.0	0.0	3673.2679	1746.3807	NaN	NaN	0.3222	0.8918	0.0233	0.0209	0.0222	0.0211	0.0207
0.0	0.0	0.0	2337.2679	3665.3807	NaN	NaN	0.6106	0.8921	0.0233	0.021	0.022	0.0208	0.0207
0.0	0.0	0.0	1819.2679	459.3807	NaN	NaN	0.2016	0.8935	0.0231	0.0206	0.0217	0.0206	0.0205
0.0	0.0	0.0	1951.2679	-887.6193	NaN	NaN	-0.3	0.8932	0.0232	0.0205	0.0218	0.0208	0.0204
0.0	0.0	0.0	3299.2679	-3549.6193	NaN	NaN	1.3	0.8929	0.0233	0.0205	0.0219	0.021	0.0203
0.0	0.0	0.0	2536.2679	-226.6193	NaN	NaN	-0.0981	0.8921	0.0234	0.0209	0.022	0.0211	0.0206
0.0	0.0	0.0	3007.2679	-1210.6193	NaN	NaN	-0.3	0.8915	0.0235	0.0211	0.022	0.0212	0.0207
0.0	0.0	0.0	741.2679	2139.3807	NaN	NaN	0.7427	0.8908	0.0235	0.0214	0.0221	0.0213	0.021
0.0	0.0	0.0	1837.2679	-877.6193	NaN	NaN	-0.3	0.8909	0.0234	0.0213	0.0221	0.0212	0.021
0.0	0.0	0.0	-257.7321	1604.3807	NaN	NaN	1.1914	0.8906	0.0234	0.0214	0.0221	0.0213	0.0212
0.0	0.0	0.0	2140.2679	-2191.6193	NaN	NaN	1.3	0.8915	0.0231	0.0211	0.0219	0.0212	0.0211
0.0	0.0	0.0	1510.2679	697.3807	NaN	NaN	0.3159	0.8912	0.0231	0.0212	0.022	0.0214	0.0212
0.0	0.0	0.0	1580.2679	-3284.6193	NaN	NaN	1.3	0.8912	0.0231	0.0211	0.0219	0.0215	0.0211
0.0	0.0	0.0	-694.7321	987.3807	NaN	NaN	1.3	0.8902	0.0232	0.0216	0.022	0.0217	0.0212
0.0	0.0	0.0	3188.2679	1071.3807	NaN	NaN	0.2515	0.8919	0.0231	0.0213	0.0214	0.0214	0.0208
0.0	0.0	0.0	1842.2679	664.3807	NaN	NaN	0.265	0.894	0.0227	0.0209	0.0209	0.021	0.0205
0.0	0.0	0.0	3513.2679	-1695.6193	NaN	NaN	-0.3	0.8944	0.0227	0.0209	0.0207	0.021	0.0204
0.0	0.0	0.0	1032.2679	1659.3807	NaN	NaN	0.6165	0.8962	0.0223	0.0206	0.0202	0.0206	0.0201
0.0	0.0	0.0	2154.2679	2983.3807	NaN	NaN	0.5807	0.8966	0.0224	0.0204	0.0201	0.0206	0.0201
0.0	0.0	0.0	2040.2679	1297.3807	NaN	NaN	0.3887	0.8971	0.0223	0.0202	0.02	0.0205	0.0199
0.0	0.0	0.0	1811.2679	-415.6193	NaN	NaN	-0.2978	0.8958	0.0227	0.0204	0.0202	0.0208	0.0201
0.0	0.0	0.0	1064.2679	803.3807	NaN	NaN	0.4302	0.8958	0.0227	0.0205	0.0201	0.0207	0.0201
0.0	0.0	0.0	1740.2679	2991.3807	NaN	NaN	0.6322	0.8962	0.0226	0.0205	0.02	0.0206	0.0201
0.0	0.0	0.0	3833.2679	-674.6193	NaN	NaN	-0.2136	0.8969	0.0225	0.0204	0.0199	0.0205	0.0199
0.0	0.0	0.0	2622.2679	3889.3807	NaN	NaN	0.5973	0.8971	0.0224	0.0204	0.0198	0.0204	0.0199
0.0	0.0	0.0	3487.2679	1824.3807	NaN	NaN	0.3435	0.8972	0.0225	0.0203	0.0198	0.0203	0.0198
0.0	0.0	0.0	2868.2679	984.3807	NaN	NaN	0.2555	0.8973	0.0225	0.0204	0.0198	0.0202	0.0198
0.0	0.0	0.0	158.2679	2431.3807	NaN	NaN	0.9389	0.8968	0.0227	0.0204	0.02	0.0203	0.0198
0.0	0.0	0.0	3555.2679	-1334.6193	NaN	NaN	-0.3	0.8961	0.0229	0.0206	0.0202	0.0203	0.0199
0.0	0.0	0.0	2871.2679	-647.6193	NaN	NaN	-0.2912	0.896	0.023	0.0206	0.0203	0.0202	0.0199
0.0	0.0	0.0	2549.2679	-576.6193	NaN	NaN	-0.2923	0.8958	0.023	0.0207	0.0203	0.0201	0.02
0.0	0.0	0.0	1959.2679	2286.3807	NaN	NaN	0.5385	0.8956	0.0231	0.0208	0.0203	0.02	0.0202
0.0	0.0	0.0	1056.2679	1806.3807	NaN	NaN	0.631	0.8959	0.0232	0.0207	0.0202	0.0199	0.0202
0.0	0.0	0.0	1187.2679	659.3807	NaN	NaN	0.3571	0.896	0.0231	0.0206	0.0202	0.0198	0.0202
0.0	0.0	0.0	2927.2679	2586.3807	NaN	NaN	0.4691	0.8952	0.0234	0.0208	0.0204	0.0198	0.0204
0.0	0.0	0.0	488.2679	194.3807	NaN	NaN	0.2847	0.8949	0.0235	0.0206	0.0206	0.0199	0.0204
0.0	0.0	0.0	1392.2679	-260.6193	NaN	NaN	-0.2303	0.8945	0.0233	0.0207	0.0209	0.02	0.0206
0.0	0.0	0.0	2820.2679	-541.6193	NaN	NaN	-0.2377	0.8932	0.0236	0.021	0.0212	0.0202	0.0208
0.0	0.0	0.0	181.2679	-335.6193	NaN	NaN	1.3	0.8932	0.0237	0.0209	0.0212	0.0202	0.0208
0.0	0.0	0.0	1813.2679	1545.3807	NaN	NaN	0.4601	0.8929	0.0239	0.0211	0.0212	0.0202	0.0208
0.0	0.0	0.0	1580.2679	-1322.6193	NaN	NaN	-0.3	0.8932	0.0238	0.0211	0.0211	0.0201	0.0207
0.0	0.0	0.0	1969.2679	1157.3807	NaN	NaN	0.3702	0.8924	0.0241	0.0213	0.0212	0.0202	0.0208
0.0	0.0	0.0	408.2679	4373.3807	NaN	NaN	0.9146	0.8929	0.0241	0.0212	0.0211	0.02	0.0207
0.0	0.0	0.0	932.2679	-649.6193	NaN	NaN	-0.3	0.8939	0.0239	0.0208	0.0211	0.0198	0.0205
0.0	0.0	0.0	1175.2679	118.3807	NaN	NaN	0.0915	0.8932	0.0239	0.0209	0.0214	0.02	0.0206
0.0	0.0	0.0	933.2679	1316.3807	NaN	NaN	0.5851	0.8937	0.0238	0.0207	0.0214	0.02	0.0204
0.0	0.0	0.0	1713.2679	-431.6193	NaN	NaN	-0.3	0.894	0.0237	0.0205	0.0215	0.02	0.0203
0.0	0.0	0.0	256.2679	-250.6193	NaN	NaN	-0.3	0.894	0.0235	0.0204	0.0217	0.0201	0.0203
0.0	0.0	0.0	51.2679	1787.3807	NaN	NaN	0.9721	0.8936	0.0235	0.0205	0.0219	0.0201	0.0204
0.0	0.0	0.0	230.2679	-1866.6193	NaN	NaN	1.1407	0.8943	0.0233	0.0202	0.0218	0.0202	0.0201
0.0	0.0	0.0	4522.2679	391.3807	NaN	NaN	0.0797	0.8926	0.0235	0.0207	0.0223	0.0203	0.0205
0.0	0.0	0.0	1757.2679	1876.3807	NaN	NaN	0.5164	0.8934	0.0235	0.0204	0.0221	0.0202	0.0203
0.0	0.0	0.0	708.2679	-345.6193	NaN	NaN	-0.3	0.8934	0.0236	0.0203	0.0222	0.0203	0.0202
0.0	0.0	0.0	2056.2679	-113.6193	NaN	NaN	-0.0585	0.8937	0.0235	0.0202	0.0222	0.0204	0.0201
0.0	0.0	0.0	294.2679	-878.6193	NaN	NaN	1.3	0.8933	0.0235	0.0203	0.0223	0.0205	0.0201
0.0	0.0	0.0	2005.2679	149.3807	NaN	NaN	0.0693	0.8931	0.0235	0.0204	0.0224	0.0204	0.0202
0.0	0.0	0.0	-212.7321	980.3807	NaN	NaN	1.2771	0.8934	0.0235	0.0203	0.0223	0.0204	0.0201
0.0	0.0	0.0	2621.2679	-3178.6193	NaN	NaN	1.3	0.8932	0.0236	0.0203	0.0224	0.0206	0.02
0.0	0.0	0.0	533.2679	-1287.6193	NaN	NaN	1.3	0.893	0.0235	0.0204	0.0224	0.0207	0.0199
0.0	0.0	0.0	1846.2679	-3130.6193	NaN	NaN	1.3	0.8924	0.0235	0.0206	0.0225	0.0208	0.0201
0.0	0.0	0.0	2493.2679	2638.3807	NaN	NaN	0.5141	0.8914	0.0238	0.0209	0.0227	0.0208	0.0205
0.0	0.0	0.0	4070.2679	-1031.6193	NaN	NaN	-0.3	0.8916	0.0238	0.0209	0.0226	0.0206	0.0205
0.0	0.0	0.0	3685.2679	2597.3807	NaN	NaN	0.4134	0.8899	0.0242	0.0214	0.023	0.0207	0.0209
0.0	0.0	0.0	5767.2679	-93.6193	NaN	NaN	-0.0165	0.8908	0.0242	0.0212	0.0226	0.0205	0.0208
0.0	0.0	0.0	485.2679	1966.3807	NaN	NaN	0.8021	0.8911	0.0241	0.0211	0.0226	0.0204	0.0207
0.0	0.0	0.0	1257.2679	1844.3807	NaN	NaN	0.5946	0.891	0.0242	0.0211	0.0226	0.0204	0.0207
0.0	0.0	0.0	1024.2679	567.3807	NaN	NaN	0.3565	0.8921	0.024	0.0207	0.0224	0.0203	0.0205
0.0	0.0	0.0	1468.2679	1968.3807	NaN	NaN	0.5728	0.892	0.024	0.0208	0.0224	0.0203	0.0204
0.0	0.0	0.0	1297.2679	-1687.6193	NaN	NaN	1.3	0.8927	0.0237	0.0207	0.0223	0.0202	0.0203
0.0	0.0	0.0	482.2679	133.3807	NaN	NaN	0.2167	0.8917	0.0238	0.0209	0.0227	0.0204	0.0206
0.0	0.0	0.0	336.2679	1751.3807	NaN	NaN	0.8389	0.8917	0.0237	0.0209	0.0228	0.0202	0.0207
0.0	0.0	0.0	1900.2679	-191.6193	NaN	NaN	-0.1121	0.8924	0.0235	0.0207	0.0227	0.0201	0.0206
0.0	0.0	0.0	1503.2679	-1358.6193	NaN	NaN	-0.3	0.8926	0.0233	0.0206	0.0227	0.0203	0.0206
0.0	0.0	0.0	1285.2679	-1461.6193	NaN	NaN	1.3	0.8916	0.0233	0.0208	0.0229	0.0206	0.0209
0.0	0.0	0.0	-108.7321	-1034.6193	NaN	NaN	0.9049	0.8916	0.0231	0.0207	0.0228	0.0208	0.021
0.0	0.0	0.0	2213.2679	-703.6193	NaN	NaN	-0.3	0.8914	0.0229	0.0207	0.0229	0.0209	0.0211
0.0	0.0	0.0	1826.2679	-68.6193	NaN	NaN	-0.039	0.8914	0.0229	0.0206	0.0229	0.021	0.0212
0.0	0.0	0.0	2196.2679	-829.6193	NaN	NaN	-0.3	0.8912	0.023	0.0206	0.0229	0.021	0.0213
0.0	0.0	0.0	649.2679	-274.6193	NaN	NaN	-0.3	0.8913	0.0231	0.0205	0.0229	0.021	0.0213
0.0	0.0	0.0	3170.2679	953.3807	NaN	NaN	0.2312	0.8909	0.0233	0.0206	0.0229	0.021	0.0214
0.0	0.0	0.0	-48.7321	-424.6193	NaN	NaN	0.897	0.8924	0.023	0.0202	0.0226	0.0208	0.0211
0.0	0.0	0.0	3496.2679	3857.3807	NaN	NaN	0.5246	0.889	0.0237	0.0211	0.0233	0.0211	0.0217
0.0	0.0	0.0	1108.2679	1782.3807	NaN	NaN	0.6166	0.8922	0.0232	0.0203	0.0225	0.0205	0.0213
0.0	0.0	0.0	2132.2679	-809.6193	NaN	NaN	-0.3	0.8914	0.0234	0.0203	0.0227	0.0208	0.0214
0.0	0.0	0.0	2346.2679	-648.6193	NaN	NaN	-0.3	0.8909	0.0235	0.0203	0.0229	0.021	0.0214
0.0	0.0	0.0	1590.2679	-2864.6193	NaN	NaN	1.3	0.8906	0.0235	0.0203	0.0229	0.0212	0.0215
0.0	0.0	0.0	2101.2679	-787.6193	NaN	NaN	-0.3	0.8903	0.0236	0.0204	0.023	0.0212	0.0215
0.0	0.0	0.0	4304.2679	-1347.6193	NaN	NaN	-0.3	0.8905	0.0235	0.0204	0.0229	0.0212	0.0215
0.0	0.0	0.0	2773.2679	-2515.6193	NaN	NaN	-0.3	0.8903	0.0236	0.0204	0.0229	0.0212	0.0216
0.0	0.0	0.0	340.2679	128.3807	NaN	NaN	0.2739	0.8903	0.0236	0.0205	0.0228	0.0212	0.0216
0.0	0.0	0.0	2870.2679	-1464.6193	NaN	NaN	-0.3	0.891	0.0234	0.0203	0.0225	0.0211	0.0216
0.0	0.0	0.0	1705.2679	-2214.6193	NaN	NaN	1.3	0.8909	0.0234	0.0203	0.0225	0.0212	0.0216
0.0	0.0	0.0	924.2679	561.3807	NaN	NaN	0.3779	0.8913	0.0233	0.0203	0.0224	0.0211	0.0215
0.0	0.0	0.0	1502.2679	-645.6193	NaN	NaN	-0.3	0.8916	0.0232	0.0203	0.0223	0.021	0.0216
0.0	0.0	0.0	1182.2679	1978.3807	NaN	NaN	0.6259	0.8918	0.0232	0.0203	0.0222	0.021	0.0215
0.0	0.0	0.0	2967.2679	-1388.6193	NaN	NaN	-0.3	0.8924	0.023	0.0201	0.0221	0.0209	0.0215
0.0	0.0	0.0	470.2679	-2118.6193	NaN	NaN	1.2853	0.8922	0.0231	0.0201	0.0222	0.0211	0.0214
0.0	0.0	0.0	667.2679	3327.3807	NaN	NaN	0.833	0.8922	0.0231	0.0203	0.0221	0.021	0.0214
0.0	0.0	0.0	1036.2679	-1692.6193	NaN	NaN	1.3	0.8941	0.0226	0.0199	0.0217	0.0206	0.0211
0.0	0.0	0.0	1377.2679	1464.3807	NaN	NaN	0.5153	0.8941	0.0226	0.0199	0.0218	0.0206	0.0211
0.0	0.0	0.0	1031.2679	674.3807	NaN	NaN	0.3954	0.8952	0.0223	0.0197	0.0216	0.0203	0.0209
0.0	0.0	0.0	1479.2679	55.3807	NaN	NaN	0.0361	0.8953	0.0223	0.0197	0.0216	0.0203	0.0208
0.0	0.0	0.0	131.2679	-1319.6193	NaN	NaN	1.1105	0.8956	0.0222	0.0196	0.0215	0.0203	0.0207
0.0	0.0	0.0	1968.2679	873.3807	NaN	NaN	0.3074	0.8962	0.0221	0.0195	0.0215	0.0202	0.0206
0.0	0.0	0.0	1190.2679	-1961.6193	NaN	NaN	1.3	0.8962	0.0221	0.0194	0.0215	0.0203	0.0206
0.0	0.0	0.0	237.2679	-1680.6193	NaN	NaN	1.1644	0.8973	0.0218	0.0193	0.0213	0.0201	0.0203
0.0	0.0	0.0	284.2679	1313.3807	NaN	NaN	0.8221	0.8987	0.0215	0.019	0.021	0.0198	0.0199
0.0	0.0	0.0	3315.2679	-1879.6193	NaN	NaN	-0.3	0.8994	0.0214	0.019	0.0209	0.0197	0.0198
0.0	0.0	0.0	-731.7321	1959.3807	NaN	NaN	1.3	0.9003	0.0212	0.0187	0.0207	0.0195	0.0196
0.0	0.0	0.0	1151.2679	-1398.6193	NaN	NaN	1.3	0.8997	0.0214	0.0188	0.0208	0.0196	0.0197
0.0	0.0	0.0	1730.2679	-86.6193	NaN	NaN	-0.0527	0.9001	0.0212	0.0188	0.0207	0.0195	0.0196
0.0	0.0	0.0	-21.7321	1059.3807	NaN	NaN	1.0209	0.9008	0.0211	0.0187	0.0206	0.0193	0.0195
0.0	0.0	0.0	1261.2679	1789.3807	NaN	NaN	0.5866	0.902	0.0208	0.0186	0.0203	0.019	0.0193
0.0	0.0	0.0	2749.2679	885.3807	NaN	NaN	0.2436	0.9022	0.0208	0.0185	0.0203	0.019	0.0192
0.0	0.0	0.0	551.2679	64.3807	NaN	NaN	0.1046	0.9015	0.0211	0.0184	0.0204	0.0191	0.0194
0.0	0.0	0.0	1478.2679	236.3807	NaN	NaN	0.1379	0.9005	0.0214	0.0186	0.0207	0.0194	0.0196
0.0	0.0	0.0	-477.7321	975.3807	NaN	NaN	1.3	0.9007	0.0213	0.0185	0.0207	0.0193	0.0195
0.0	0.0	0.0	2773.2679	-1168.6193	NaN	NaN	-0.3	0.9012	0.0212	0.0185	0.0207	0.0192	0.0193
0.0	0.0	0.0	3563.2679	-1221.6193	NaN	NaN	-0.3	0.9019	0.0209	0.0185	0.0207	0.019	0.0191
0.0	0.0	0.0	3584.2679	-438.6193	NaN	NaN	-0.1394	0.9018	0.0208	0.0187	0.0207	0.019	0.019
0.0	0.0	0.0	1379.2679	309.3807	NaN	NaN	0.1832	0.9018	0.021	0.0186	0.0207	0.0189	0.019
0.0	0.0	0.0	1648.2679	271.3807	NaN	NaN	0.1414	0.9012	0.0211	0.0188	0.0208	0.019	0.0191
0.0	0.0	0.0	1470.2679	-1689.6193	NaN	NaN	1.3	0.902	0.0209	0.0187	0.0207	0.0189	0.0189
0.0	0.0	0.0	-708.7321	3303.3807	NaN	NaN	1.2732	0.9026	0.0206	0.0188	0.0206	0.0187	0.0187
0.0	0.0	0.0	2602.2679	3158.3807	NaN	NaN	0.5483	0.9032	0.0205	0.0188	0.0204	0.0186	0.0185
0.0	0.0	0.0	1114.2679	652.3807	NaN	NaN	0.3693	0.9034	0.0206	0.0185	0.0203	0.0186	0.0185
0.0	0.0	0.0	1776.2679	1929.3807	NaN	NaN	0.5207	0.9024	0.0208	0.0186	0.0206	0.0189	0.0187
0.0	0.0	0.0	1848.2679	212.3807	NaN	NaN	0.1031	0.9022	0.0209	0.0184	0.0206	0.0189	0.0188
0.0	0.0	0.0	544.2679	-885.6193	NaN	NaN	1.3	0.9018	0.0209	0.0186	0.0208	0.019	0.0188
0.0	0.0	0.0	2803.2679	597.3807	NaN	NaN	0.1757	0.902	0.0207	0.0188	0.0208	0.0189	0.0187
0.0	0.0	0.0	1138.2679	938.3807	NaN	NaN	0.4519	0.9019	0.0208	0.0188	0.0208	0.0189	0.0188
0.0	0.0	0.0	1071.2679	286.3807	NaN	NaN	0.2109	0.9014	0.021	0.0188	0.0209	0.0191	0.0189
0.0	0.0	0.0	1557.2679	-279.6193	NaN	NaN	-0.2189	0.901	0.021	0.0189	0.021	0.0191	0.019
0.0	0.0	0.0	1182.2679	784.3807	NaN	NaN	0.3988	0.9007	0.0209	0.0192	0.0211	0.0191	0.019
0.0	0.0	0.0	830.2679	2841.3807	NaN	NaN	0.7739	0.901	0.0209	0.0193	0.0209	0.0189	0.019
0.0	0.0	0.0	3795.2679	971.3807	NaN	NaN	0.2038	0.9006	0.0211	0.0194	0.021	0.0189	0.019
0.0	0.0	0.0	1478.2679	956.3807	NaN	NaN	0.3928	0.8994	0.0215	0.0195	0.0213	0.0192	0.0192
0.0	0.0	0.0	1239.2679	-636.6193	NaN	NaN	-0.3	0.8983	0.0218	0.0196	0.0215	0.0194	0.0194
0.0	0.0	0.0	775.2679	1493.3807	NaN	NaN	0.6583	0.8975	0.0221	0.0196	0.0216	0.0196	0.0195
0.0	0.0	0.0	2374.2679	-2791.6193	NaN	NaN	1.3	0.8968	0.0223	0.0196	0.0218	0.0198	0.0196
0.0	0.0	0.0	2270.2679	791.3807	NaN	NaN	0.2585	0.8958	0.0224	0.0203	0.0222	0.0198	0.0196
0.0	0.0	0.0	1556.2679	2356.3807	NaN	NaN	0.6022	0.8962	0.0223	0.0203	0.022	0.0197	0.0194
0.0	0.0	0.0	2342.2679	1804.3807	NaN	NaN	0.4351	0.8961	0.0223	0.0204	0.022	0.0197	0.0194
0.0	0.0	0.0	2740.2679	87.3807	NaN	NaN	0.0309	0.8966	0.0222	0.0204	0.0219	0.0196	0.0194
0.0	0.0	0.0	1830.2679	-143.6193	NaN	NaN	-0.0852	0.8964	0.0222	0.0204	0.0219	0.0196	0.0194
0.0	0.0	0.0	2109.2679	954.3807	NaN	NaN	0.3115	0.8961	0.0223	0.0206	0.0219	0.0196	0.0195
0.0	0.0	0.0	2259.2679	-1374.6193	NaN	NaN	-0.3	0.8974	0.0221	0.0201	0.0216	0.0195	0.0194
0.0	0.0	0.0	1135.2679	-3035.6193	NaN	NaN	1.3	0.8973	0.0221	0.0199	0.0217	0.0196	0.0194
0.0	0.0	0.0	819.2679	1053.3807	NaN	NaN	0.5625	0.8962	0.0222	0.0204	0.0219	0.0197	0.0196
0.0	0.0	0.0	1164.2679	-1087.6193	NaN	NaN	-0.3	0.8965	0.0222	0.0203	0.0218	0.0197	0.0195
0.0	0.0	0.0	1958.2679	-1369.6193	NaN	NaN	-0.3	0.8961	0.0223	0.0204	0.0219	0.0197	0.0196
0.0	0.0	0.0	1462.2679	390.3807	NaN	NaN	0.2107	0.8958	0.0224	0.0205	0.0219	0.0198	0.0196
0.0	0.0	0.0	2936.2679	-1993.6193	NaN	NaN	-0.3	0.8952	0.0225	0.0207	0.022	0.0198	0.0198
0.0	0.0	0.0	-149.7321	3845.3807	NaN	NaN	1.0405	0.8944	0.0227	0.0211	0.0221	0.0197	0.02
0.0	0.0	0.0	715.2679	744.3807	NaN	NaN	0.51	0.8959	0.0226	0.0206	0.0218	0.0195	0.0197
0.0	0.0	0.0	1458.2679	1821.3807	NaN	NaN	0.5554	0.8946	0.0228	0.0209	0.0221	0.0197	0.02
0.0	0.0	0.0	274.2679	930.3807	NaN	NaN	0.7723	0.8954	0.0228	0.0204	0.0218	0.0196	0.0199
0.0	0.0	0.0	940.2679	-1286.6193	NaN	NaN	1.3	0.8957	0.0227	0.0199	0.0218	0.0198	0.02
0.0	0.0	0.0	1923.2679	-2064.6193	NaN	NaN	1.3	0.8947	0.0228	0.02	0.0222	0.02	0.0203
0.0	0.0	0.0	1348.2679	-262.6193	NaN	NaN	-0.2419	0.8945	0.0226	0.0203	0.0223	0.02	0.0202
0.0	0.0	0.0	-381.7321	-1124.6193	NaN	NaN	0.7466	0.8955	0.0224	0.0203	0.0221	0.0197	0.0201
0.0	0.0	0.0	4606.2679	1257.3807	NaN	NaN	0.2144	0.8941	0.0225	0.021	0.0225	0.0198	0.0202
0.0	0.0	0.0	4341.2679	-2914.6193	NaN	NaN	-0.3	0.8964	0.0222	0.0203	0.0219	0.0194	0.0199
0.0	0.0	0.0	2312.2679	1393.3807	NaN	NaN	0.376	0.8942	0.0225	0.0209	0.0224	0.0197	0.0203
0.0	0.0	0.0	1111.2679	641.3807	NaN	NaN	0.3659	0.8953	0.0224	0.0206	0.022	0.0195	0.0202
0.0	0.0	0.0	3601.2679	1043.3807	NaN	NaN	0.2246	0.894	0.0226	0.0209	0.0222	0.0198	0.0205
0.0	0.0	0.0	2911.2679	-1040.6193	NaN	NaN	-0.3	0.8958	0.0224	0.0203	0.0217	0.0195	0.0202
0.0	0.0	0.0	3296.2679	606.3807	NaN	NaN	0.1554	0.8949	0.0226	0.0205	0.0219	0.0197	0.0204
0.0	0.0	0.0	2343.2679	-483.6193	NaN	NaN	-0.2601	0.8949	0.0226	0.0205	0.0218	0.0197	0.0205
0.0	0.0	0.0	1419.2679	1048.3807	NaN	NaN	0.4249	0.8951	0.0226	0.0205	0.0218	0.0196	0.0204
0.0	0.0	0.0	3393.2679	-1318.6193	NaN	NaN	-0.3	0.8956	0.0225	0.0204	0.0216	0.0196	0.0203
0.0	0.0	0.0	684.2679	-859.6193	NaN	NaN	1.3	0.8962	0.0223	0.0203	0.0214	0.0195	0.0203
0.0	0.0	0.0	2886.2679	-3682.6193	NaN	NaN	1.3	0.8963	0.0223	0.0202	0.0214	0.0195	0.0203
0.0	0.0	0.0	1528.2679	-118.6193	NaN	NaN	-0.0841	0.8964	0.0221	0.0202	0.0214	0.0195	0.0203
0.0	0.0	0.0	267.2679	147.3807	NaN	NaN	0.3554	0.8975	0.0221	0.0197	0.0211	0.0194	0.0202
0.0	0.0	0.0	1055.2679	-544.6193	NaN	NaN	-0.3	0.8976	0.022	0.0194	0.0212	0.0196	0.0201
0.0	0.0	0.0	427.2679	-655.6193	NaN	NaN	1.3	0.8973	0.022	0.0196	0.0213	0.0196	0.0202
0.0	0.0	0.0	864.2679	1414.3807	NaN	NaN	0.6207	0.8974	0.0219	0.0198	0.0213	0.0195	0.0202
0.0	0.0	0.0	-1141.7321	2492.3807	NaN	NaN	1.3	0.898	0.0219	0.0196	0.0211	0.0194	0.02
0.0	0.0	0.0	1281.2679	434.3807	NaN	NaN	0.2532	0.8968	0.0221	0.0199	0.0213	0.0195	0.0203
0.0	0.0	0.0	1845.2679	-218.6193	NaN	NaN	-0.1344	0.8981	0.0219	0.0197	0.021	0.0193	0.02
0.0	0.0	0.0	4854.2679	5263.3807	NaN	NaN	0.5202	0.895	0.0224	0.0208	0.0217	0.0197	0.0205
0.0	0.0	0.0	3385.2679	1446.3807	NaN	NaN	0.2994	0.8979	0.022	0.0198	0.021	0.0193	0.02
0.0	0.0	0.0	4879.2679	4574.3807	NaN	NaN	0.4839	0.8945	0.0225	0.0208	0.0218	0.0199	0.0206
0.0	0.0	0.0	9381.2679	3179.3807	NaN	NaN	0.2531	0.8947	0.0226	0.0207	0.0216	0.0198	0.0205
0.0	0.0	0.0	5403.2679	1774.3807	NaN	NaN	0.2472	0.8955	0.0225	0.0202	0.0215	0.0197	0.0206
0.0	0.0	0.0	-367.7321	-577.6193	NaN	NaN	0.611	0.8955	0.0224	0.0199	0.0216	0.0198	0.0207
0.0	0.0	0.0	1139.2679	239.3807	NaN	NaN	0.1736	0.8944	0.0227	0.02	0.022	0.02	0.0209
0.0	0.0	0.0	-158.7321	-834.6193	NaN	NaN	0.8402	0.8944	0.0228	0.0198	0.022	0.0201	0.0208
0.0	0.0	0.0	1928.2679	-59.6193	NaN	NaN	-0.0319	0.8949	0.0226	0.0197	0.022	0.0202	0.0206
0.0	0.0	0.0	684.2679	-3809.6193	NaN	NaN	1.2189	0.895	0.0226	0.0196	0.0221	0.0203	0.0205
0.0	0.0	0.0	1189.2679	490.3807	NaN	NaN	0.292	0.8947	0.0224	0.0202	0.0222	0.0201	0.0205
0.0	0.0	0.0	3632.2679	554.3807	NaN	NaN	0.1324	0.896	0.0222	0.0202	0.0217	0.0196	0.0203
0.0	0.0	0.0	2302.2679	-207.6193	NaN	NaN	-0.0991	0.8971	0.022	0.0199	0.0214	0.0194	0.0202
0.0	0.0	0.0	2179.2679	-912.6193	NaN	NaN	-0.3	0.8969	0.0222	0.0198	0.0213	0.0196	0.0202
0.0	0.0	0.0	1561.2679	-1316.6193	NaN	NaN	-0.3	0.8969	0.0223	0.0195	0.0213	0.0197	0.0203
0.0	0.0	0.0	1520.2679	965.3807	NaN	NaN	0.3884	0.8954	0.0227	0.0197	0.0216	0.02	0.0206
0.0	0.0	0.0	-63.7321	1266.3807	NaN	NaN	1.053	0.8954	0.0227	0.0195	0.0217	0.0201	0.0206
0.0	0.0	0.0	-870.7321	-153.6193	NaN	NaN	0.15	0.894	0.023	0.0197	0.0221	0.0204	0.0207
0.0	0.0	0.0	1634.2679	-157.6193	NaN	NaN	-0.1067	0.8939	0.0231	0.0198	0.0221	0.0204	0.0207
0.0	0.0	0.0	-1105.7321	355.3807	NaN	NaN	-0.3	0.8941	0.023	0.0198	0.0221	0.0203	0.0207
0.0	0.0	0.0	1220.2679	-848.6193	NaN	NaN	-0.3	0.8937	0.0232	0.0198	0.0222	0.0203	0.0208
0.0	0.0	0.0	141.2679	2430.3807	NaN	NaN	0.9451	0.8936	0.0233	0.0199	0.0222	0.0202	0.0208
0.0	0.0	0.0	-213.7321	-950.6193	NaN	NaN	0.8164	0.8937	0.0233	0.0198	0.0222	0.0203	0.0206
0.0	0.0	0.0	2508.2679	-1496.6193	NaN	NaN	-0.3	0.8938	0.0232	0.02	0.0221	0.0201	0.0207
0.0	0.0	0.0	1490.2679	998.3807	NaN	NaN	0.4012	0.8939	0.0233	0.0202	0.022	0.0199	0.0207
0.0	0.0	0.0	2624.2679	143.3807	NaN	NaN	0.0518	0.894	0.0234	0.0202	0.0219	0.0198	0.0208
0.0	0.0	0.0	2246.2679	-668.6193	NaN	NaN	-0.3	0.8941	0.0234	0.0202	0.0218	0.0198	0.0207
0.0	0.0	0.0	1456.2679	3128.3807	NaN	NaN	0.6824	0.893	0.0238	0.0205	0.0219	0.0199	0.0209
0.0	0.0	0.0	-590.7321	-236.6193	NaN	NaN	0.286	0.8945	0.0235	0.0201	0.0216	0.0198	0.0206
0.0	0.0	0.0	235.2679	889.3807	NaN	NaN	0.7908	0.8938	0.0236	0.0203	0.0217	0.0199	0.0206
0.0	0.0	0.0	803.2679	691.3807	NaN	NaN	0.4626	0.894	0.0236	0.0203	0.0216	0.0198	0.0206
0.0	0.0	0.0	2425.2679	2285.3807	NaN	NaN	0.4852	0.8932	0.0239	0.0206	0.0218	0.0198	0.0208
0.0	0.0	0.0	445.2679	320.3807	NaN	NaN	0.4184	0.8947	0.0235	0.0202	0.0215	0.0197	0.0204
0.0	0.0	0.0	-9.7321	-2452.6193	NaN	NaN	0.996	0.8952	0.0233	0.0201	0.0215	0.0197	0.0201
0.0	0.0	0.0	1622.2679	-659.6193	NaN	NaN	-0.3	0.8947	0.0234	0.0203	0.0216	0.0199	0.0201
0.0	0.0	0.0	1407.2679	-2938.6193	NaN	NaN	1.3	0.8949	0.0233	0.0203	0.0215	0.0198	0.0201
0.0	0.0	0.0	1987.2679	102.3807	NaN	NaN	0.049	0.8944	0.0235	0.0205	0.0216	0.0199	0.0201
0.0	0.0	0.0	-1544.7321	-861.6193	NaN	NaN	0.3581	0.895	0.0234	0.0203	0.0215	0.0199	0.0199
0.0	0.0	0.0	1758.2679	-452.6193	NaN	NaN	-0.3	0.8941	0.0236	0.0206	0.0216	0.02	0.0201
0.0	0.0	0.0	833.2679	142.3807	NaN	NaN	0.1459	0.8952	0.0234	0.0203	0.0214	0.0198	0.0199
0.0	0.0	0.0	406.2679	1343.3807	NaN	NaN	0.7678	0.8949	0.0234	0.0204	0.0215	0.0199	0.0199
0.0	0.0	0.0	-820.7321	-539.6193	NaN	NaN	0.3967	0.896	0.023	0.0202	0.0213	0.0198	0.0197
0.0	0.0	0.0	1036.2679	-1058.6193	NaN	NaN	1.3	0.8951	0.0232	0.0204	0.0215	0.0198	0.0199
0.0	0.0	0.0	2275.2679	2508.3807	NaN	NaN	0.5244	0.8954	0.0233	0.0204	0.0213	0.0197	0.0199
0.0	0.0	0.0	-505.7321	-38.6193	NaN	NaN	0.0709	0.8966	0.0229	0.02	0.0213	0.0197	0.0195
0.0	0.0	0.0	352.2679	-3240.6193	NaN	NaN	1.122	0.8956	0.0229	0.0202	0.0215	0.0201	0.0196
0.0	0.0	0.0	-623.7321	2550.3807	NaN	NaN	1.3	0.8953	0.0231	0.0204	0.0214	0.02	0.0199
0.0	0.0	0.0	-716.7321	1823.3807	NaN	NaN	1.3	0.8956	0.0231	0.0203	0.0213	0.0197	0.0199
0.0	0.0	0.0	2476.2679	1500.3807	NaN	NaN	0.3773	0.8962	0.023	0.0202	0.0212	0.0196	0.0198
0.0	0.0	0.0	908.2679	-1743.6193	NaN	NaN	1.3	0.8962	0.023	0.0201	0.0213	0.0197	0.0197
0.0	0.0	0.0	-452.7321	1087.3807	NaN	NaN	1.3	0.8955	0.0231	0.0202	0.0215	0.0199	0.0198
0.0	0.0	0.0	971.2679	-620.6193	NaN	NaN	-0.3	0.8957	0.023	0.0201	0.0214	0.0199	0.0198
0.0	0.0	0.0	1049.2679	-1784.6193	NaN	NaN	1.3	0.8953	0.023	0.0202	0.0215	0.0201	0.0199
0.0	0.0	0.0	73.2679	-492.6193	NaN	NaN	1.1747	0.8953	0.023	0.0203	0.0215	0.02	0.0199
0.0	0.0	0.0	645.2679	2096.3807	NaN	NaN	0.7646	0.8945	0.0232	0.0205	0.0216	0.02	0.0201
0.0	0.0	0.0	284.2679	981.3807	NaN	NaN	0.7754	0.8951	0.0232	0.0203	0.0215	0.0199	0.02
0.0	0.0	0.0	-15.7321	1965.3807	NaN	NaN	1.0081	0.8952	0.0232	0.0201	0.0216	0.02	0.0199
0.0	0.0	0.0	269.2679	-3200.6193	NaN	NaN	1.0919	0.895	0.023	0.0201	0.0218	0.0204	0.0197
0.0	0.0	0.0	2251.2679	-663.6193	NaN	NaN	-0.3	0.8941	0.0231	0.0205	0.0218	0.0204	0.02
0.0	0.0	0.0	1254.2679	1058.3807	NaN	NaN	0.4576	0.8943	0.0231	0.0205	0.0217	0.0203	0.0201
0.0	0.0	0.0	1650.2679	1282.3807	NaN	NaN	0.4373	0.8941	0.0232	0.0205	0.0217	0.0204	0.0201
0.0	0.0	0.0	1476.2679	-1617.6193	NaN	NaN	1.3	0.8939	0.0233	0.0204	0.0218	0.0206	0.02
0.0	0.0	0.0	538.2679	604.3807	NaN	NaN	0.5289	0.8933	0.0234	0.0206	0.0219	0.0207	0.0201
0.0	0.0	0.0	490.2679	16.3807	NaN	NaN	0.0323	0.8936	0.0233	0.0205	0.0218	0.0206	0.0202
0.0	0.0	0.0	1313.2679	1825.3807	NaN	NaN	0.5816	0.8936	0.0233	0.0205	0.0218	0.0206	0.0202
0.0	0.0	0.0	1194.2679	1554.3807	NaN	NaN	0.5655	0.8935	0.0234	0.0205	0.0218	0.0207	0.0201
0.0	0.0	0.0	650.2679	2433.3807	NaN	NaN	0.7891	0.8929	0.0235	0.0206	0.022	0.0208	0.0201
0.0	0.0	0.0	-685.7321	456.3807	NaN	NaN	-0.3	0.8928	0.0234	0.0207	0.022	0.0209	0.0201
0.0	0.0	0.0	592.2679	-2219.6193	NaN	NaN	1.3	0.8921	0.0232	0.021	0.0221	0.0212	0.0204
0.0	0.0	0.0	1345.2679	-1984.6193	NaN	NaN	1.3	0.8919	0.0232	0.0211	0.0221	0.0213	0.0204
0.0	0.0	0.0	-4.7321	719.3807	NaN	NaN	1.0066	0.8919	0.0232	0.0211	0.022	0.0213	0.0204
0.0	0.0	0.0	1271.2679	2526.3807	NaN	NaN	0.6652	0.8921	0.0232	0.0212	0.0219	0.0211	0.0204
0.0	0.0	0.0	543.2679	-1487.6193	NaN	NaN	1.3	0.8928	0.023	0.021	0.0218	0.021	0.0203
0.0	0.0	0.0	879.2679	-1782.6193	NaN	NaN	1.3	0.8922	0.023	0.0212	0.022	0.0213	0.0203
0.0	0.0	0.0	1022.2679	-958.6193	NaN	NaN	-0.3	0.8926	0.0229	0.0212	0.0219	0.0212	0.0203
0.0	0.0	0.0	1108.2679	-1653.6193	NaN	NaN	1.3	0.8926	0.0229	0.0211	0.0219	0.0212	0.0203
0.0	0.0	0.0	2408.2679	-591.6193	NaN	NaN	-0.3	0.8926	0.023	0.0211	0.0219	0.0211	0.0203
0.0	0.0	0.0	1708.2679	-251.6193	NaN	NaN	-0.1727	0.8924	0.023	0.0212	0.0219	0.0212	0.0203
0.0	0.0	0.0	348.2679	-1562.6193	NaN	NaN	1.2868	0.8922	0.0231	0.0212	0.022	0.0212	0.0203
0.0	0.0	0.0	53.2679	3092.3807	NaN	NaN	0.9831	0.8917	0.0234	0.0213	0.0221	0.0212	0.0204
0.0	0.0	0.0	3046.2679	-1303.6193	NaN	NaN	-0.3	0.8925	0.0233	0.021	0.0219	0.0209	0.0203
0.0	0.0	0.0	2287.2679	130.3807	NaN	NaN	0.0539	0.8922	0.0235	0.021	0.022	0.0209	0.0203
0.0	0.0	0.0	5028.2679	-1261.6193	NaN	NaN	-0.3	0.8922	0.0236	0.021	0.0221	0.0209	0.0203
0.0	0.0	0.0	486.2679	-267.6193	NaN	NaN	-0.3	0.8926	0.0235	0.0208	0.0221	0.0208	0.0202
0.0	0.0	0.0	764.2679	-819.6193	NaN	NaN	1.3	0.8921	0.0235	0.021	0.0222	0.021	0.0202
0.0	0.0	0.0	2122.2679	511.3807	NaN	NaN	0.1942	0.8919	0.0236	0.021	0.0222	0.021	0.0203
0.0	0.0	0.0	-160.7321	2188.3807	NaN	NaN	1.0793	0.892	0.0236	0.021	0.0221	0.0209	0.0203
0.0	0.0	0.0	3281.2679	1503.3807	NaN	NaN	0.3142	0.8924	0.0237	0.0209	0.0221	0.0208	0.0202
0.0	0.0	0.0	-1309.7321	-296.6193	NaN	NaN	0.1847	0.8928	0.0235	0.0208	0.0221	0.0209	0.02
0.0	0.0	0.0	429.2679	-2449.6193	NaN	NaN	1.2125	0.8924	0.0234	0.0209	0.0222	0.021	0.0201
0.0	0.0	0.0	489.2679	2581.3807	NaN	NaN	0.8407	0.893	0.0232	0.0209	0.022	0.0209	0.02
0.0	0.0	0.0	2423.2679	-1333.6193	NaN	NaN	-0.3	0.8931	0.0232	0.0209	0.022	0.0208	0.02
0.0	0.0	0.0	1358.2679	-1068.6193	NaN	NaN	-0.3	0.8932	0.0232	0.0209	0.022	0.0208	0.02
0.0	0.0	0.0	2601.2679	-603.6193	NaN	NaN	-0.3	0.8927	0.0233	0.021	0.022	0.0209	0.0201
0.0	0.0	0.0	1045.2679	-795.6193	NaN	NaN	-0.3	0.8927	0.0234	0.0209	0.022	0.0209	0.0201
0.0	0.0	0.0	675.2679	-1373.6193	NaN	NaN	1.3	0.8927	0.0234	0.0209	0.022	0.0209	0.0201
0.0	0.0	0.0	-835.7321	-648.6193	NaN	NaN	0.437	0.8929	0.0233	0.0209	0.022	0.0209	0.0201
0.0	0.0	0.0	3774.2679	386.3807	NaN	NaN	0.0929	0.8925	0.0236	0.021	0.0219	0.0207	0.0203
0.0	0.0	0.0	816.2679	904.3807	NaN	NaN	0.5256	0.8932	0.0236	0.0208	0.0217	0.0205	0.0202
0.0	0.0	0.0	-797.7321	764.3807	NaN	NaN	-0.3	0.8933	0.0237	0.0207	0.0217	0.0205	0.0201
0.0	0.0	0.0	840.2679	-701.6193	NaN	NaN	-0.3	0.8934	0.0238	0.0206	0.0217	0.0205	0.0201
0.0	0.0	0.0	-1376.7321	-111.6193	NaN	NaN	0.075	0.8934	0.0237	0.0205	0.0218	0.0206	0.02
0.0	0.0	0.0	2694.2679	235.3807	NaN	NaN	0.0803	0.8932	0.0238	0.0206	0.0218	0.0205	0.0201
0.0	0.0	0.0	990.2679	-2406.6193	NaN	NaN	1.3	0.8938	0.0237	0.0204	0.0217	0.0204	0.02
0.0	0.0	0.0	166.2679	1778.3807	NaN	NaN	0.9145	0.8931	0.0239	0.0207	0.0217	0.0204	0.0201
0.0	0.0	0.0	1635.2679	-1618.6193	NaN	NaN	-0.3	0.8941	0.0237	0.0205	0.0215	0.0202	0.02
0.0	0.0	0.0	1046.2679	139.3807	NaN	NaN	0.1176	0.8938	0.0238	0.0205	0.0216	0.0202	0.0201
0.0	0.0	0.0	770.2679	-2453.6193	NaN	NaN	1.3	0.8943	0.0237	0.0203	0.0216	0.0203	0.0199
0.0	0.0	0.0	392.2679	-1576.6193	NaN	NaN	1.3	0.8938	0.0237	0.0204	0.0218	0.0204	0.0199
0.0	0.0	0.0	-568.7321	-3606.6193	NaN	NaN	0.8638	0.8939	0.0236	0.0204	0.0217	0.0204	0.0199
0.0	0.0	0.0	353.2679	322.3807	NaN	NaN	0.4771	0.8941	0.0236	0.0204	0.0217	0.0203	0.02
0.0	0.0	0.0	1376.2679	495.3807	NaN	NaN	0.2647	0.8945	0.0235	0.0204	0.0215	0.0201	0.02
0.0	0.0	0.0	-443.7321	-781.6193	NaN	NaN	0.6379	0.8947	0.0236	0.0203	0.0214	0.02	0.02
0.0	0.0	0.0	29.2679	994.3807	NaN	NaN	0.9714	0.8948	0.0236	0.0203	0.0213	0.02	0.02
0.0	0.0	0.0	405.2679	-1152.6193	NaN	NaN	1.3	0.8955	0.0234	0.02	0.0213	0.02	0.0198
0.0	0.0	0.0	-577.7321	-1299.6193	NaN	NaN	0.6923	0.8953	0.0234	0.02	0.0214	0.0201	0.0198
0.0	0.0	0.0	-2091.7321	62.3807	NaN	NaN	-0.0307	0.8956	0.0232	0.02	0.0213	0.02	0.0198
0.0	0.0	0.0	1118.2679	219.3807	NaN	NaN	0.164	0.8954	0.0233	0.0201	0.0213	0.02	0.0199
0.0	0.0	0.0	2327.2679	2203.3807	NaN	NaN	0.4863	0.8957	0.0233	0.0202	0.0211	0.0198	0.0199
0.0	0.0	0.0	773.2679	-114.6193	NaN	NaN	-0.174	0.8965	0.0231	0.02	0.0209	0.0196	0.0198
0.0	0.0	0.0	2309.2679	488.3807	NaN	NaN	0.1746	0.8962	0.0232	0.0201	0.021	0.0196	0.0199
0.0	0.0	0.0	1025.2679	3217.3807	NaN	NaN	0.7583	0.8965	0.0232	0.02	0.0209	0.0196	0.0199
0.0	0.0	0.0	-1210.7321	-810.6193	NaN	NaN	0.401	0.8973	0.0229	0.0197	0.0209	0.0196	0.0195
0.0	0.0	0.0	-157.7321	914.3807	NaN	NaN	1.2085	0.8971	0.0228	0.0198	0.021	0.0197	0.0195
0.0	0.0	0.0	1601.2679	1141.3807	NaN	NaN	0.4162	0.8968	0.0229	0.0199	0.021	0.0197	0.0197
0.0	0.0	0.0	-280.7321	1218.3807	NaN	NaN	1.2994	0.8973	0.0228	0.0199	0.0209	0.0195	0.0196
0.0	0.0	0.0	1753.2679	-1768.6193	NaN	NaN	1.3	0.8972	0.0228	0.0198	0.021	0.0196	0.0196
0.0	0.0	0.0	2826.2679	-1675.6193	NaN	NaN	-0.3	0.8967	0.0228	0.02	0.0211	0.0197	0.0197
0.0	0.0	0.0	1580.2679	60.3807	NaN	NaN	0.0368	0.8967	0.0229	0.02	0.0211	0.0197	0.0198
0.0	0.0	0.0	422.2679	-752.6193	NaN	NaN	1.3	0.8975	0.0226	0.0198	0.0209	0.0195	0.0197
0.0	0.0	0.0	1502.2679	464.3807	NaN	NaN	0.2361	0.8976	0.0225	0.0198	0.0208	0.0195	0.0198
0.0	0.0	0.0	3018.2679	-182.6193	NaN	NaN	-0.0644	0.8976	0.0226	0.0199	0.0208	0.0194	0.0198
0.0	0.0	0.0	1766.2679	1713.3807	NaN	NaN	0.4924	0.8974	0.0227	0.0198	0.0208	0.0194	0.0199
0.0	0.0	0.0	-1768.7321	1700.3807	NaN	NaN	-0.3	0.897	0.0227	0.0197	0.021	0.0197	0.0199
0.0	0.0	0.0	1963.2679	-2461.6193	NaN	NaN	1.3	0.8967	0.0227	0.0198	0.0211	0.0198	0.0199
0.0	0.0	0.0	594.2679	1069.3807	NaN	NaN	0.6428	0.8969	0.0226	0.0198	0.021	0.0198	0.0199
0.0	0.0	0.0	-1183.7321	3048.3807	NaN	NaN	1.3	0.8973	0.0226	0.0198	0.0208	0.0195	0.0199
0.0	0.0	0.0	1017.2679	1725.3807	NaN	NaN	0.6291	0.8979	0.0225	0.0197	0.0207	0.0193	0.0199
0.0	0.0	0.0	2009.2679	555.3807	NaN	NaN	0.2166	0.8972	0.0227	0.0198	0.0209	0.0195	0.0199
0.0	0.0	0.0	243.2679	3139.3807	NaN	NaN	0.9281	0.8966	0.0229	0.0198	0.0211	0.0197	0.02
0.0	0.0	0.0	-867.7321	275.3807	NaN	NaN	-0.3	0.8968	0.0228	0.0196	0.0212	0.0199	0.0197
0.0	0.0	0.0	-958.7321	-1131.6193	NaN	NaN	0.5414	0.8966	0.0227	0.0197	0.0214	0.0201	0.0196
0.0	0.0	0.0	2115.2679	1255.3807	NaN	NaN	0.3724	0.8966	0.0225	0.0198	0.0214	0.02	0.0196
0.0	0.0	0.0	170.2679	-209.6193	NaN	NaN	1.3	0.8966	0.0224	0.0198	0.0214	0.0201	0.0196
0.0	0.0	0.0	-772.7321	1566.3807	NaN	NaN	1.3	0.896	0.0226	0.0199	0.0215	0.0202	0.0198
0.0	0.0	0.0	2411.2679	-2052.6193	NaN	NaN	-0.3	0.8958	0.0226	0.0199	0.0215	0.0203	0.0199
0.0	0.0	0.0	131.2679	-19.6193	NaN	NaN	-0.1757	0.8955	0.0227	0.02	0.0215	0.0203	0.02
0.0	0.0	0.0	863.2679	-38.6193	NaN	NaN	-0.0468	0.8961	0.0226	0.02	0.0212	0.02	0.0201
0.0	0.0	0.0	476.2679	2735.3807	NaN	NaN	0.8517	0.8964	0.0227	0.0199	0.0212	0.0198	0.02
0.0	0.0	0.0	-367.7321	1647.3807	NaN	NaN	1.2874	0.8959	0.0229	0.0199	0.0213	0.0199	0.0201
0.0	0.0	0.0	-698.7321	3531.3807	NaN	NaN	1.2467	0.8958	0.023	0.0198	0.0214	0.02	0.0201
0.0	0.0	0.0	-1080.7321	-1017.6193	NaN	NaN	0.485	0.8946	0.0232	0.0198	0.0219	0.0205	0.02
0.0	0.0	0.0	287.2679	-443.6193	NaN	NaN	1.3	0.8939	0.0232	0.02	0.022	0.0207	0.0201
0.0	0.0	0.0	798.2679	-587.6193	NaN	NaN	-0.3	0.8936	0.0231	0.0202	0.022	0.0208	0.0203
0.0	0.0	0.0	444.2679	-1190.6193	NaN	NaN	1.3	0.8933	0.0231	0.0203	0.022	0.0209	0.0204
0.0	0.0	0.0	478.2679	1620.3807	NaN	NaN	0.7721	0.8934	0.0232	0.0204	0.0219	0.0206	0.0206
0.0	0.0	0.0	880.2679	-916.6193	NaN	NaN	1.3	0.8943	0.023	0.0201	0.0217	0.0205	0.0204
0.0	0.0	0.0	679.2679	1327.3807	NaN	NaN	0.6615	0.8942	0.0231	0.0202	0.0217	0.0204	0.0204
0.0	0.0	0.0	2220.2679	1029.3807	NaN	NaN	0.3168	0.8942	0.0232	0.0201	0.0217	0.0204	0.0204
0.0	0.0	0.0	-170.7321	680.3807	NaN	NaN	1.3	0.8939	0.0233	0.0201	0.0218	0.0206	0.0203
0.0	0.0	0.0	-650.7321	1307.3807	NaN	NaN	1.3	0.8938	0.0233	0.0201	0.0218	0.0206	0.0203
0.0	0.0	0.0	1574.2679	-3685.6193	NaN	NaN	1.3	0.8938	0.0232	0.0202	0.0218	0.0208	0.0202
0.0	0.0	0.0	2016.2679	2586.3807	NaN	NaN	0.5619	0.8935	0.0233	0.0204	0.0218	0.0207	0.0203
0.0	0.0	0.0	-567.7321	2806.3807	NaN	NaN	1.2536	0.894	0.0234	0.0202	0.0217	0.0205	0.0203
0.0	0.0	0.0	1675.2679	-1936.6193	NaN	NaN	1.3	0.8943	0.0232	0.0201	0.0217	0.0206	0.0201
0.0	0.0	0.0	-623.7321	1542.3807	NaN	NaN	1.3	0.8939	0.0232	0.0202	0.0219	0.0207	0.0201
0.0	0.0	0.0	61.2679	-1922.6193	NaN	NaN	1.0329	0.8937	0.023	0.0203	0.0219	0.0208	0.0202
0.0	0.0	0.0	-288.7321	768.3807	NaN	NaN	1.3	0.8934	0.0229	0.0205	0.022	0.0209	0.0203
0.0	0.0	0.0	1657.2679	-672.6193	NaN	NaN	-0.3	0.8931	0.0229	0.0205	0.022	0.021	0.0204
0.0	0.0	0.0	883.2679	-1402.6193	NaN	NaN	1.3	0.8932	0.0228	0.0206	0.0219	0.021	0.0204
0.0	0.0	0.0	-253.7321	-280.6193	NaN	NaN	0.5252	0.893	0.0229	0.0206	0.022	0.0211	0.0205
0.0	0.0	0.0	-992.7321	2102.3807	NaN	NaN	1.3	0.8936	0.0229	0.0204	0.0218	0.0208	0.0205
0.0	0.0	0.0	363.2679	1580.3807	NaN	NaN	0.8131	0.8936	0.023	0.0204	0.0219	0.0208	0.0204
0.0	0.0	0.0	-365.7321	-359.6193	NaN	NaN	0.4958	0.8933	0.0228	0.0205	0.022	0.021	0.0204
0.0	0.0	0.0	2472.2679	-2355.6193	NaN	NaN	-0.3	0.8926	0.0228	0.0207	0.0221	0.0213	0.0205
0.0	0.0	0.0	-1434.7321	-501.6193	NaN	NaN	0.2591	0.8923	0.0228	0.0208	0.0221	0.0214	0.0206
0.0	0.0	0.0	1877.2679	566.3807	NaN	NaN	0.2318	0.8918	0.0229	0.0208	0.0222	0.0214	0.0208
0.0	0.0	0.0	1385.2679	562.3807	NaN	NaN	0.2887	0.892	0.0229	0.0208	0.0221	0.0214	0.0208
0.0	0.0	0.0	2546.2679	1005.3807	NaN	NaN	0.2831	0.8917	0.0231	0.0208	0.0222	0.0214	0.0209
0.0	0.0	0.0	604.2679	-687.6193	NaN	NaN	1.3	0.8919	0.0231	0.0208	0.0222	0.0213	0.0208
0.0	0.0	0.0	1741.2679	2147.3807	NaN	NaN	0.5522	0.8917	0.0232	0.0208	0.0221	0.0212	0.0209
0.0	0.0	0.0	1076.2679	-2616.6193	NaN	NaN	1.3	0.8917	0.0232	0.0208	0.0222	0.0214	0.0207
0.0	0.0	0.0	2691.2679	-1669.6193	NaN	NaN	-0.3	0.8913	0.0232	0.0209	0.0222	0.0215	0.0208
0.0	0.0	0.0	1236.2679	-1183.6193	NaN	NaN	-0.3	0.8913	0.0232	0.021	0.0222	0.0215	0.0208
0.0	0.0	0.0	393.2679	979.3807	NaN	NaN	0.7135	0.8911	0.0233	0.021	0.0222	0.0215	0.0208
0.0	0.0	0.0	932.2679	-1922.6193	NaN	NaN	1.3	0.8914	0.0233	0.021	0.0222	0.0215	0.0207
0.0	0.0	0.0	1189.2679	1666.3807	NaN	NaN	0.5835	0.8914	0.0234	0.0209	0.0221	0.0214	0.0207
0.0	0.0	0.0	3643.2679	-1341.6193	NaN	NaN	-0.3	0.8919	0.0235	0.0208	0.022	0.0212	0.0207
0.0	0.0	0.0	1688.2679	186.3807	NaN	NaN	0.0994	0.8922	0.0235	0.0207	0.022	0.0211	0.0205
0.0	0.0	0.0	1843.2679	1100.3807	NaN	NaN	0.3738	0.892	0.0236	0.0207	0.0221	0.0212	0.0205
0.0	0.0	0.0	92.2679	50.3807	NaN	NaN	0.3532	0.8922	0.0235	0.0207	0.0221	0.0212	0.0203
0.0	0.0	0.0	-1035.7321	-2046.6193	NaN	NaN	0.664	0.8917	0.0234	0.0209	0.0222	0.0214	0.0204
0.0	0.0	0.0	1066.2679	-703.6193	NaN	NaN	-0.3	0.8917	0.0233	0.0209	0.0222	0.0214	0.0204
0.0	0.0	0.0	2726.2679	-1079.6193	NaN	NaN	-0.3	0.8917	0.0235	0.0209	0.0222	0.0213	0.0205
0.0	0.0	0.0	-77.7321	-2489.6193	NaN	NaN	0.9697	0.8919	0.0234	0.0208	0.0222	0.0213	0.0204
0.0	0.0	0.0	1162.2679	500.3807	NaN	NaN	0.301	0.8919	0.0235	0.0208	0.0222	0.0212	0.0204
0.0	0.0	0.0	1166.2679	-2079.6193	NaN	NaN	1.3	0.8922	0.0234	0.0207	0.0221	0.0212	0.0203
0.0	0.0	0.0	280.2679	299.3807	NaN	NaN	0.5165	0.8921	0.0235	0.0207	0.0222	0.0212	0.0203
0.0	0.0	0.0	-1142.7321	-492.6193	NaN	NaN	0.3012	0.8925	0.0234	0.0206	0.0221	0.0211	0.0203
0.0	0.0	0.0	1376.2679	-940.6193	NaN	NaN	-0.3	0.8921	0.0236	0.0207	0.0222	0.0211	0.0203
0.0	0.0	0.0	1781.2679	-1005.6193	NaN	NaN	-0.3	0.8926	0.0235	0.0205	0.0221	0.021	0.0202
0.0	0.0	0.0	-223.7321	-259.6193	NaN	NaN	0.5371	0.8925	0.0235	0.0206	0.0222	0.0211	0.0202
0.0	0.0	0.0	889.2679	-129.6193	NaN	NaN	-0.1706	0.8924	0.0235	0.0206	0.0221	0.0211	0.0203
0.0	0.0	0.0	-1136.7321	1545.3807	NaN	NaN	1.3	0.8928	0.0235	0.0205	0.0219	0.0208	0.0204
0.0	0.0	0.0	1860.2679	438.3807	NaN	NaN	0.1907	0.8934	0.0235	0.0204	0.0218	0.0206	0.0202
0.0	0.0	0.0	2144.2679	149.3807	NaN	NaN	0.0651	0.8937	0.0235	0.0203	0.0218	0.0205	0.0201
0.0	0.0	0.0	2331.2679	-1010.6193	NaN	NaN	-0.3	0.8933	0.0236	0.0203	0.0219	0.0206	0.0201
0.0	0.0	0.0	-1009.7321	1091.3807	NaN	NaN	1.3	0.8937	0.0235	0.0202	0.022	0.0206	0.02
0.0	0.0	0.0	2333.2679	-730.6193	NaN	NaN	-0.3	0.8937	0.0235	0.0203	0.0219	0.0206	0.02
0.0	0.0	0.0	-177.7321	-371.6193	NaN	NaN	0.6765	0.894	0.0234	0.0203	0.0219	0.0205	0.02
0.0	0.0	0.0	1206.2679	3202.3807	NaN	NaN	0.7264	0.8936	0.0235	0.0204	0.0219	0.0205	0.0201
0.0	0.0	0.0	523.2679	830.3807	NaN	NaN	0.6134	0.8941	0.0235	0.0202	0.0219	0.0204	0.0199
0.0	0.0	0.0	101.2679	-43.6193	NaN	NaN	-0.3	0.8936	0.0235	0.0203	0.0221	0.0206	0.0199
0.0	0.0	0.0	1311.2679	-1432.6193	NaN	NaN	1.3	0.8939	0.0234	0.0203	0.022	0.0206	0.0198
0.0	0.0	0.0	2325.2679	3294.3807	NaN	NaN	0.5862	0.8936	0.0235	0.0205	0.022	0.0204	0.02
0.0	0.0	0.0	978.2679	459.3807	NaN	NaN	0.3195	0.8946	0.0233	0.0203	0.0218	0.0202	0.0198
0.0	0.0	0.0	2399.2679	1020.3807	NaN	NaN	0.2984	0.8944	0.0233	0.0202	0.022	0.0204	0.0197
0.0	0.0	0.0	38.2679	-3386.6193	NaN	NaN	1.0114	0.8938	0.0231	0.0204	0.0223	0.0207	0.0197
0.0	0.0	0.0	-260.7321	-1618.6193	NaN	NaN	0.8613	0.8933	0.0229	0.0207	0.0223	0.0209	0.0199
0.0	0.0	0.0	-67.7321	-1097.6193	NaN	NaN	0.9419	0.8933	0.0227	0.0207	0.0222	0.0211	0.02
0.0	0.0	0.0	1773.2679	-595.6193	NaN	NaN	-0.3	0.893	0.0228	0.0208	0.0222	0.0211	0.0202
0.0	0.0	0.0	2718.2679	-564.6193	NaN	NaN	-0.2622	0.8935	0.0228	0.0206	0.022	0.0209	0.0202
0.0	0.0	0.0	3341.2679	486.3807	NaN	NaN	0.1271	0.8932	0.023	0.0206	0.0221	0.0209	0.0203
0.0	0.0	0.0	847.2679	-1405.6193	NaN	NaN	1.3	0.8931	0.023	0.0205	0.0221	0.0209	0.0203
0.0	0.0	0.0	-503.7321	-195.6193	NaN	NaN	0.2797	0.8931	0.023	0.0205	0.0221	0.021	0.0203
0.0	0.0	0.0	992.2679	-105.6193	NaN	NaN	-0.1191	0.8933	0.023	0.0205	0.022	0.0208	0.0204
0.0	0.0	0.0	2471.2679	1958.3807	NaN	NaN	0.4421	0.8932	0.0231	0.0205	0.022	0.0207	0.0205
0.0	0.0	0.0	369.2679	815.3807	NaN	NaN	0.6883	0.8939	0.0231	0.0202	0.022	0.0206	0.0202
0.0	0.0	0.0	1713.2679	2135.3807	NaN	NaN	0.5548	0.8931	0.0232	0.0203	0.0222	0.0208	0.0203
0.0	0.0	0.0	-151.7321	-1661.6193	NaN	NaN	0.9163	0.8927	0.0232	0.0204	0.0223	0.0211	0.0204
0.0	0.0	0.0	1308.2679	614.3807	NaN	NaN	0.3195	0.8924	0.0231	0.0205	0.0223	0.0211	0.0205
0.0	0.0	0.0	591.2679	2670.3807	NaN	NaN	0.8187	0.8925	0.023	0.0206	0.0222	0.0211	0.0206
0.0	0.0	0.0	2981.2679	-3781.6193	NaN	NaN	1.3	0.8922	0.0231	0.0206	0.0223	0.0212	0.0207
0.0	0.0	0.0	895.2679	2830.3807	NaN	NaN	0.7597	0.8921	0.0231	0.0206	0.0222	0.0211	0.0208
0.0	0.0	0.0	712.2679	-770.6193	NaN	NaN	1.3	0.8917	0.0231	0.0208	0.0222	0.0213	0.0208
0.0	0.0	0.0	1011.2679	-2084.6193	NaN	NaN	1.3	0.8912	0.0231	0.021	0.0222	0.0215	0.0209
0.0	0.0	0.0	-663.7321	-1866.6193	NaN	NaN	0.7377	0.891	0.023	0.0211	0.0223	0.0217	0.0209
0.0	0.0	0.0	1680.2679	1401.3807	NaN	NaN	0.4548	0.891	0.0232	0.0211	0.0222	0.0216	0.0209
0.0	0.0	0.0	1213.2679	-1520.6193	NaN	NaN	1.3	0.8914	0.0232	0.021	0.0221	0.0215	0.0208
0.0	0.0	0.0	-944.7321	-1953.6193	NaN	NaN	0.674	0.8913	0.0232	0.021	0.0221	0.0215	0.0208
0.0	0.0	0.0	1096.2679	1066.3807	NaN	NaN	0.4931	0.8915	0.0233	0.021	0.0221	0.0215	0.0207
0.0	0.0	0.0	582.2679	-249.6193	NaN	NaN	-0.3	0.8918	0.0233	0.0209	0.022	0.0214	0.0207
0.0	0.0	0.0	-192.7321	1758.3807	NaN	NaN	1.1231	0.8917	0.0234	0.0208	0.022	0.0214	0.0206
0.0	0.0	0.0	-911.7321	2940.3807	NaN	NaN	1.3	0.8919	0.0234	0.0208	0.022	0.0213	0.0206
0.0	0.0	0.0	1052.2679	-356.6193	NaN	NaN	-0.3	0.8917	0.0233	0.021	0.022	0.0214	0.0206
0.0	0.0	0.0	-276.7321	-1721.6193	NaN	NaN	0.8615	0.8908	0.0231	0.0215	0.0222	0.0217	0.0208
0.0	0.0	0.0	700.2679	-1312.6193	NaN	NaN	1.3	0.8906	0.0229	0.0217	0.0222	0.0218	0.0207
0.0	0.0	0.0	783.2679	-1038.6193	NaN	NaN	1.3	0.8908	0.0229	0.0217	0.0222	0.0217	0.0207
0.0	0.0	0.0	1279.2679	-2255.6193	NaN	NaN	1.3	0.891	0.0228	0.0217	0.0222	0.0217	0.0206
0.0	0.0	0.0	1679.2679	-2199.6193	NaN	NaN	1.3	0.8915	0.0228	0.0215	0.0222	0.0216	0.0205
0.0	0.0	0.0	-1430.7321	-1854.6193	NaN	NaN	0.5645	0.8918	0.0227	0.0214	0.0221	0.0216	0.0204
0.0	0.0	0.0	2234.2679	-544.6193	NaN	NaN	-0.3	0.892	0.0229	0.0212	0.0221	0.0215	0.0204
0.0	0.0	0.0	-1409.7321	11.3807	NaN	NaN	-0.0081	0.8922	0.0228	0.0211	0.022	0.0214	0.0204
0.0	0.0	0.0	1420.2679	-1340.6193	NaN	NaN	-0.3	0.8916	0.0229	0.0212	0.0222	0.0216	0.0205
0.0	0.0	0.0	-523.7321	695.3807	NaN	NaN	1.3	0.8921	0.0228	0.021	0.0221	0.0215	0.0205
0.0	0.0	0.0	1334.2679	-2589.6193	NaN	NaN	1.3	0.892	0.0229	0.021	0.0221	0.0215	0.0205
0.0	0.0	0.0	3197.2679	-1282.6193	NaN	NaN	-0.3	0.8922	0.023	0.0208	0.022	0.0214	0.0206
0.0	0.0	0.0	2509.2679	1962.3807	NaN	NaN	0.4388	0.892	0.0233	0.0207	0.0221	0.0213	0.0207
0.0	0.0	0.0	95.2679	-1380.6193	NaN	NaN	1.0741	0.8922	0.0231	0.0207	0.0221	0.0214	0.0206
0.0	0.0	0.0	750.2679	-843.6193	NaN	NaN	1.3	0.892	0.0231	0.0206	0.0221	0.0214	0.0206
0.0	0.0	0.0	-868.7321	957.3807	NaN	NaN	1.3	0.8921	0.0231	0.0206	0.0221	0.0214	0.0206
0.0	0.0	0.0	785.2679	209.3807	NaN	NaN	0.2105	0.8922	0.0232	0.0205	0.0221	0.0214	0.0206
0.0	0.0	0.0	987.2679	2167.3807	NaN	NaN	0.687	0.8922	0.0233	0.0205	0.0221	0.0213	0.0206
0.0	0.0	0.0	-262.7321	-747.6193	NaN	NaN	0.74	0.8921	0.0233	0.0204	0.0222	0.0214	0.0206
0.0	0.0	0.0	946.2679	1586.3807	NaN	NaN	0.6264	0.8923	0.0233	0.0205	0.0222	0.0213	0.0205
0.0	0.0	0.0	-282.7321	-3225.6193	NaN	NaN	0.9194	0.8921	0.0232	0.0207	0.0222	0.0215	0.0205
0.0	0.0	0.0	479.2679	-2107.6193	NaN	NaN	1.2943	0.8922	0.0232	0.0206	0.0221	0.0215	0.0204
0.0	0.0	0.0	968.2679	1499.3807	NaN	NaN	0.6076	0.8924	0.0233	0.0205	0.022	0.0214	0.0204
0.0	0.0	0.0	-928.7321	-583.6193	NaN	NaN	0.3859	0.8924	0.0233	0.0205	0.022	0.0214	0.0203
0.0	0.0	0.0	14.2679	-276.6193	NaN	NaN	1.0544	0.8926	0.0232	0.0205	0.022	0.0214	0.0203
0.0	0.0	0.0	-182.7321	508.3807	NaN	NaN	1.3	0.8927	0.0232	0.0205	0.0219	0.0213	0.0203
0.0	0.0	0.0	-256.7321	890.3807	NaN	NaN	1.3	0.8928	0.0233	0.0205	0.0219	0.0213	0.0203
0.0	0.0	0.0	653.2679	-281.6193	NaN	NaN	-0.3	0.893	0.0233	0.0204	0.0219	0.0212	0.0202
0.0	0.0	0.0	-229.7321	124.3807	NaN	NaN	-0.3	0.8929	0.0234	0.0203	0.022	0.0212	0.0202
0.0	0.0	0.0	278.2679	2463.3807	NaN	NaN	0.8985	0.893	0.0235	0.0203	0.022	0.0211	0.0202
0.0	0.0	0.0	-644.7321	-227.6193	NaN	NaN	0.2609	0.8933	0.0233	0.0203	0.0219	0.0211	0.0201
0.0	0.0	0.0	-1612.7321	-140.6193	NaN	NaN	0.0802	0.8929	0.0232	0.0205	0.022	0.0211	0.0202
0.0	0.0	0.0	-1872.7321	-1268.6193	NaN	NaN	0.4038	0.893	0.023	0.0207	0.0219	0.0211	0.0203
0.0	0.0	0.0	372.2679	-2271.6193	NaN	NaN	1.196	0.8928	0.023	0.0207	0.022	0.0212	0.0204
0.0	0.0	0.0	250.2679	337.3807	NaN	NaN	0.5741	0.8927	0.0229	0.0207	0.022	0.0213	0.0204
0.0	0.0	0.0	-666.7321	-663.6193	NaN	NaN	0.4988	0.8926	0.0229	0.0207	0.022	0.0213	0.0204
0.0	0.0	0.0	458.2679	-1624.6193	NaN	NaN	1.3	0.8924	0.023	0.0207	0.022	0.0214	0.0204
0.0	0.0	0.0	648.2679	2683.3807	NaN	NaN	0.8054	0.8927	0.0231	0.0205	0.022	0.0213	0.0205
0.0	0.0	0.0	421.2679	-42.6193	NaN	NaN	-0.1126	0.8927	0.0231	0.0204	0.022	0.0213	0.0204
0.0	0.0	0.0	2027.2679	-1569.6193	NaN	NaN	-0.3	0.8924	0.0231	0.0205	0.0221	0.0214	0.0205
0.0	0.0	0.0	436.2679	456.3807	NaN	NaN	0.5113	0.8922	0.0231	0.0205	0.0221	0.0214	0.0206
0.0	0.0	0.0	2018.2679	-780.6193	NaN	NaN	-0.3	0.8921	0.0231	0.0206	0.0221	0.0215	0.0206
0.0	0.0	0.0	1411.2679	552.3807	NaN	NaN	0.2813	0.8921	0.0231	0.0206	0.0221	0.0215	0.0206
0.0	0.0	0.0	323.2679	-1147.6193	NaN	NaN	1.3	0.892	0.0231	0.0206	0.0222	0.0216	0.0206
0.0	0.0	0.0	3096.2679	-1794.6193	NaN	NaN	-0.3	0.8921	0.0232	0.0205	0.0222	0.0215	0.0205
0.0	0.0	0.0	1360.2679	467.3807	NaN	NaN	0.2557	0.8921	0.0233	0.0205	0.0222	0.0215	0.0205
0.0	0.0	0.0	141.2679	1072.3807	NaN	NaN	0.8836	0.8922	0.0234	0.0204	0.0221	0.0214	0.0204
0.0	0.0	0.0	131.2679	1359.3807	NaN	NaN	0.9119	0.8923	0.0235	0.0203	0.0221	0.0213	0.0204
0.0	0.0	0.0	1402.2679	-7.6193	NaN	NaN	-0.0055	0.8928	0.0234	0.0203	0.022	0.0212	0.0203
0.0	0.0	0.0	3146.2679	-1511.6193	NaN	NaN	-0.3	0.8926	0.0233	0.0204	0.022	0.0214	0.0203
0.0	0.0	0.0	593.2679	497.3807	NaN	NaN	0.456	0.8925	0.0234	0.0204	0.022	0.0214	0.0203
0.0	0.0	0.0	-2261.7321	2524.3807	NaN	NaN	1.3	0.8925	0.0234	0.0204	0.0221	0.0214	0.0202
0.0	0.0	0.0	-1405.7321	-812.6193	NaN	NaN	0.3663	0.8925	0.0233	0.0207	0.022	0.0213	0.0203
0.0	0.0	0.0	1830.2679	-176.6193	NaN	NaN	-0.1068	0.8926	0.0232	0.0206	0.022	0.0213	0.0203
0.0	0.0	0.0	598.2679	-3774.6193	NaN	NaN	1.1884	0.8928	0.0231	0.0206	0.0219	0.0213	0.0202
0.0	0.0	0.0	1623.2679	4067.3807	NaN	NaN	0.7147	0.8928	0.0234	0.0205	0.0219	0.0212	0.0202
0.0	0.0	0.0	23.2679	-1381.6193	NaN	NaN	1.0171	0.8926	0.0233	0.0206	0.022	0.0213	0.0202
0.0	0.0	0.0	-1027.7321	-4268.6193	NaN	NaN	0.806	0.8917	0.0232	0.0212	0.0222	0.0214	0.0204
0.0	0.0	0.0	-521.7321	-2774.6193	NaN	NaN	0.8417	0.8921	0.023	0.0212	0.0221	0.0213	0.0204
0.0	0.0	0.0	-433.7321	-2064.6193	NaN	NaN	0.8264	0.8925	0.0229	0.021	0.022	0.0213	0.0203
0.0	0.0	0.0	-1615.7321	-1411.6193	NaN	NaN	0.4663	0.8929	0.0229	0.0209	0.0219	0.0213	0.0202
0.0	0.0	0.0	-181.7321	1273.3807	NaN	NaN	1.1665	0.8934	0.023	0.0205	0.0219	0.0211	0.02
0.0	0.0	0.0	1230.2679	1407.3807	NaN	NaN	0.5336	0.8933	0.0233	0.0205	0.0218	0.021	0.0201
0.0	0.0	0.0	145.2679	-573.6193	NaN	NaN	1.3	0.8939	0.0233	0.0203	0.0217	0.0209	0.02
0.0	0.0	0.0	-1103.7321	1100.3807	NaN	NaN	-0.3	0.8937	0.0234	0.0203	0.0217	0.0208	0.02
0.0	0.0	0.0	691.2679	-2397.6193	NaN	NaN	1.3	0.8943	0.0233	0.0202	0.0216	0.0207	0.0199
0.0	0.0	0.0	2202.2679	-550.6193	NaN	NaN	-0.3	0.8943	0.0233	0.0203	0.0216	0.0206	0.0199
0.0	0.0	0.0	1935.2679	1331.3807	NaN	NaN	0.4076	0.8944	0.0233	0.0202	0.0216	0.0205	0.0199
0.0	0.0	0.0	1246.2679	-683.6193	NaN	NaN	-0.3	0.8945	0.0234	0.0202	0.0215	0.0205	0.0199
0.0	0.0	0.0	-168.7321	705.3807	NaN	NaN	1.3	0.8942	0.0234	0.0203	0.0216	0.0206	0.0199
0.0	0.0	0.0	2702.2679	-2269.6193	NaN	NaN	-0.3	0.8942	0.0233	0.0204	0.0216	0.0206	0.0199
0.0	0.0	0.0	1545.2679	-1975.6193	NaN	NaN	1.3	0.894	0.0233	0.0205	0.0216	0.0207	0.02
0.0	0.0	0.0	-114.7321	-1113.6193	NaN	NaN	0.9066	0.894	0.0233	0.0205	0.0215	0.0207	0.02
0.0	0.0	0.0	-228.7321	3194.3807	NaN	NaN	1.0771	0.8939	0.0235	0.0205	0.0215	0.0206	0.02
0.0	0.0	0.0	-402.7321	728.3807	NaN	NaN	1.3	0.8944	0.0235	0.0203	0.0214	0.0205	0.0199
0.0	0.0	0.0	1501.2679	976.3807	NaN	NaN	0.3941	0.8945	0.0234	0.0203	0.0215	0.0205	0.0198
0.0	0.0	0.0	928.2679	1261.3807	NaN	NaN	0.5761	0.8944	0.0234	0.0203	0.0215	0.0206	0.0198
0.0	0.0	0.0	1782.2679	1513.3807	NaN	NaN	0.4592	0.8942	0.0235	0.0204	0.0215	0.0205	0.0199
0.0	0.0	0.0	-2323.7321	-778.6193	NaN	NaN	0.251	0.8951	0.0232	0.0202	0.0214	0.0204	0.0197
0.0	0.0	0.0	3185.2679	-772.6193	NaN	NaN	-0.3	0.8944	0.0234	0.0204	0.0216	0.0205	0.0197
0.0	0.0	0.0	2001.2679	-45.6193	NaN	NaN	-0.0233	0.8953	0.0231	0.0202	0.0214	0.0204	0.0196
0.0	0.0	0.0	-1481.7321	-2811.6193	NaN	NaN	0.6549	0.8948	0.023	0.0204	0.0215	0.0206	0.0196
0.0	0.0	0.0	-937.7321	-723.6193	NaN	NaN	0.4356	0.8948	0.0229	0.0205	0.0215	0.0207	0.0197
0.0	0.0	0.0	1379.2679	-551.6193	NaN	NaN	-0.3	0.8948	0.023	0.0205	0.0215	0.0206	0.0197
0.0	0.0	0.0	-11.7321	-426.6193	NaN	NaN	0.9732	0.895	0.023	0.0204	0.0214	0.0204	0.0197
0.0	0.0	0.0	1017.2679	-352.6193	NaN	NaN	-0.3	0.8956	0.0229	0.0202	0.0213	0.0203	0.0196
0.0	0.0	0.0	785.2679	-1337.6193	NaN	NaN	1.3	0.8954	0.023	0.0202	0.0214	0.0204	0.0195
0.0	0.0	0.0	-193.7321	352.3807	NaN	NaN	1.3	0.8951	0.0231	0.0203	0.0214	0.0204	0.0196
0.0	0.0	0.0	-1110.7321	-489.6193	NaN	NaN	0.3059	0.8954	0.0231	0.0202	0.0213	0.0204	0.0196
0.0	0.0	0.0	1256.2679	-620.6193	NaN	NaN	-0.3	0.895	0.0233	0.0203	0.0214	0.0204	0.0197
0.0	0.0	0.0	1370.2679	2982.3807	NaN	NaN	0.6852	0.8956	0.0233	0.0202	0.0212	0.02	0.0197
0.0	0.0	0.0	83.2679	-852.6193	NaN	NaN	1.1082	0.8964	0.0232	0.02	0.021	0.0199	0.0195
0.0	0.0	0.0	678.2679	3010.3807	NaN	NaN	0.8161	0.896	0.0233	0.02	0.0212	0.0199	0.0196
0.0	0.0	0.0	-396.7321	-810.6193	NaN	NaN	0.6714	0.8966	0.0231	0.0198	0.0212	0.02	0.0193
0.0	0.0	0.0	-264.7321	-3284.6193	NaN	NaN	0.9254	0.8967	0.0227	0.0199	0.0212	0.0202	0.0193
0.0	0.0	0.0	2462.2679	1356.3807	NaN	NaN	0.3552	0.8961	0.0229	0.0202	0.0212	0.0202	0.0195
0.0	0.0	0.0	-405.7321	3876.3807	NaN	NaN	1.1169	0.8959	0.0232	0.0202	0.0211	0.02	0.0196
0.0	0.0	0.0	1408.2679	2688.3807	NaN	NaN	0.6562	0.8967	0.0231	0.02	0.0209	0.0197	0.0195
0.0	0.0	0.0	1604.2679	-1935.6193	NaN	NaN	1.3	0.897	0.023	0.0198	0.0211	0.0199	0.0193
0.0	0.0	0.0	641.2679	-1304.6193	NaN	NaN	1.3	0.8963	0.023	0.02	0.0212	0.0201	0.0193
0.0	0.0	0.0	-498.7321	2738.3807	NaN	NaN	1.2227	0.8966	0.0229	0.0201	0.0211	0.0199	0.0194
0.0	0.0	0.0	863.2679	-163.6193	NaN	NaN	-0.2339	0.897	0.0228	0.02	0.021	0.0199	0.0193
0.0	0.0	0.0	2041.2679	283.3807	NaN	NaN	0.1219	0.8967	0.0229	0.02	0.0211	0.02	0.0193
0.0	0.0	0.0	-15.7321	-2724.6193	NaN	NaN	0.9943	0.8967	0.0228	0.0199	0.0212	0.0202	0.0192
0.0	0.0	0.0	1775.2679	-811.6193	NaN	NaN	-0.3	0.8962	0.0229	0.0201	0.0213	0.0202	0.0194
0.0	0.0	0.0	-140.7321	1704.3807	NaN	NaN	1.09	0.8963	0.0229	0.0201	0.0212	0.0201	0.0194
0.0	0.0	0.0	1876.2679	-1257.6193	NaN	NaN	-0.3	0.8966	0.0229	0.02	0.0211	0.02	0.0194
0.0	0.0	0.0	-529.7321	781.3807	NaN	NaN	1.3	0.8968	0.0229	0.02	0.021	0.0199	0.0194
0.0	0.0	0.0	1567.2679	-180.6193	NaN	NaN	-0.1303	0.8968	0.023	0.0201	0.0209	0.0197	0.0195
0.0	0.0	0.0	310.2679	17.3807	NaN	NaN	0.053	0.8978	0.0227	0.0198	0.0207	0.0195	0.0194
0.0	0.0	0.0	215.2679	-1239.6193	NaN	NaN	1.2102	0.8972	0.0228	0.0198	0.021	0.0198	0.0194
0.0	0.0	0.0	-667.7321	58.3807	NaN	NaN	-0.0958	0.8969	0.0229	0.0198	0.0211	0.02	0.0194
0.0	0.0	0.0	-626.7321	-821.6193	NaN	NaN	0.5673	0.8964	0.023	0.0199	0.0211	0.0201	0.0196
0.0	0.0	0.0	-11.7321	3615.3807	NaN	NaN	1.0033	0.8968	0.023	0.02	0.0208	0.0197	0.0197
0.0	0.0	0.0	-1366.7321	484.3807	NaN	NaN	-0.3	0.8981	0.0227	0.0197	0.0206	0.0194	0.0195
0.0	0.0	0.0	2905.2679	459.3807	NaN	NaN	0.1365	0.8978	0.0229	0.0198	0.0207	0.0194	0.0195
0.0	0.0	0.0	1625.2679	736.3807	NaN	NaN	0.3118	0.8978	0.0229	0.0197	0.0207	0.0194	0.0195
0.0	0.0	0.0	-452.7321	-98.6193	NaN	NaN	0.1789	0.8975	0.0229	0.0197	0.0208	0.0195	0.0195
0.0	0.0	0.0	1115.2679	-2022.6193	NaN	NaN	1.3	0.8972	0.0228	0.0197	0.021	0.0197	0.0195
0.0	0.0	0.0	-630.7321	-1719.6193	NaN	NaN	0.7316	0.8972	0.0227	0.0197	0.021	0.0198	0.0195
0.0	0.0	0.0	50.2679	1581.3807	NaN	NaN	0.9692	0.8978	0.0227	0.0197	0.0208	0.0195	0.0195
0.0	0.0	0.0	3968.2679	-651.6193	NaN	NaN	-0.1965	0.8983	0.0227	0.0196	0.0206	0.0193	0.0195
0.0	0.0	0.0	13.2679	975.3807	NaN	NaN	0.9866	0.8979	0.0228	0.0196	0.0207	0.0194	0.0195
0.0	0.0	0.0	572.2679	-2062.6193	NaN	NaN	1.3	0.898	0.0228	0.0195	0.0207	0.0195	0.0195
0.0	0.0	0.0	417.2679	147.3807	NaN	NaN	0.261	0.8983	0.0226	0.0195	0.0207	0.0194	0.0195
0.0	0.0	0.0	-909.7321	918.3807	NaN	NaN	1.3	0.8983	0.0226	0.0195	0.0207	0.0194	0.0195
0.0	0.0	0.0	257.2679	2564.3807	NaN	NaN	0.9088	0.8983	0.0226	0.0195	0.0207	0.0194	0.0194
0.0	0.0	0.0	-1604.7321	292.3807	NaN	NaN	-0.2228	0.8974	0.0228	0.0196	0.0211	0.0197	0.0195
0.0	0.0	0.0	888.2679	-856.6193	NaN	NaN	-0.3	0.8967	0.0229	0.0197	0.0213	0.0199	0.0196
0.0	0.0	0.0	102.2679	511.3807	NaN	NaN	0.8333	0.8968	0.0228	0.0197	0.0213	0.0199	0.0196
0.0	0.0	0.0	849.2679	647.3807	NaN	NaN	0.4326	0.8969	0.0227	0.0197	0.0212	0.0198	0.0196
0.0	0.0	0.0	684.2679	2106.3807	NaN	NaN	0.7548	0.8972	0.0227	0.0197	0.0212	0.0196	0.0196
0.0	0.0	0.0	602.2679	2680.3807	NaN	NaN	0.8165	0.8968	0.0229	0.0198	0.0213	0.0196	0.0197
0.0	0.0	0.0	1295.2679	-2162.6193	NaN	NaN	1.3	0.8968	0.0227	0.0197	0.0214	0.0198	0.0195
0.0	0.0	0.0	445.2679	588.3807	NaN	NaN	0.5692	0.8959	0.0227	0.0199	0.0217	0.0201	0.0197
0.0	0.0	0.0	957.2679	-1150.6193	NaN	NaN	1.3	0.8955	0.0227	0.02	0.0217	0.0202	0.0199
0.0	0.0	0.0	766.2679	256.3807	NaN	NaN	0.2507	0.895	0.0228	0.0201	0.0217	0.0203	0.0201
0.0	0.0	0.0	2525.2679	805.3807	NaN	NaN	0.2418	0.8951	0.0227	0.0202	0.0216	0.0202	0.0202
0.0	0.0	0.0	3574.2679	-162.6193	NaN	NaN	-0.0477	0.8953	0.0227	0.0202	0.0215	0.0202	0.0202
0.0	0.0	0.0	1336.2679	-1258.6193	NaN	NaN	-0.3	0.8948	0.0228	0.0202	0.0216	0.0203	0.0203
0.0	0.0	0.0	1776.2679	2371.3807	NaN	NaN	0.5717	0.8948	0.0229	0.0203	0.0215	0.0201	0.0204
0.0	0.0	0.0	1169.2679	1618.3807	NaN	NaN	0.5806	0.8951	0.0229	0.0201	0.0215	0.0201	0.0203
0.0	0.0	0.0	1958.2679	-643.6193	NaN	NaN	-0.3	0.8947	0.0229	0.0201	0.0217	0.0203	0.0203
0.0	0.0	0.0	1733.2679	-48.6193	NaN	NaN	-0.0289	0.8942	0.0229	0.0202	0.0218	0.0205	0.0204
0.0	0.0	0.0	1195.2679	947.3807	NaN	NaN	0.4422	0.8938	0.023	0.0203	0.0218	0.0205	0.0205
0.0	0.0	0.0	2273.2679	964.3807	NaN	NaN	0.2979	0.8941	0.023	0.0203	0.0218	0.0204	0.0204
0.0	0.0	0.0	2171.2679	-884.6193	NaN	NaN	-0.3	0.8943	0.0229	0.0203	0.0217	0.0204	0.0203
0.0	0.0	0.0	3075.2679	2670.3807	NaN	NaN	0.4648	0.893	0.0233	0.0207	0.0219	0.0205	0.0206
0.0	0.0	0.0	658.2679	3204.3807	NaN	NaN	0.8296	0.8935	0.0234	0.0205	0.0218	0.0203	0.0206
0.0	0.0	0.0	-269.7321	3710.3807	NaN	NaN	1.0784	0.8943	0.0232	0.0203	0.0216	0.0202	0.0204
0.0	0.0	0.0	910.2679	688.3807	NaN	NaN	0.4306	0.8944	0.0231	0.0201	0.0218	0.0204	0.0202
0.0	0.0	0.0	1327.2679	-1815.6193	NaN	NaN	1.3	0.8939	0.0231	0.0202	0.022	0.0206	0.0202
0.0	0.0	0.0	698.2679	233.3807	NaN	NaN	0.2505	0.8933	0.023	0.0203	0.0222	0.0209	0.0203
0.0	0.0	0.0	1099.2679	-1760.6193	NaN	NaN	1.3	0.8924	0.0229	0.0207	0.0223	0.0212	0.0205
0.0	0.0	0.0	-424.7321	-2422.6193	NaN	NaN	0.8508	0.8918	0.0229	0.0208	0.0224	0.0214	0.0207
0.0	0.0	0.0	1170.2679	-1298.6193	NaN	NaN	1.3	0.8918	0.0229	0.0209	0.0222	0.0213	0.0209
0.0	0.0	0.0	1626.2679	2665.3807	NaN	NaN	0.6211	0.8917	0.023	0.0211	0.0222	0.021	0.021
0.0	0.0	0.0	3940.2679	78.3807	NaN	NaN	0.0195	0.8921	0.0232	0.0209	0.0221	0.0208	0.021
0.0	0.0	0.0	49.2679	1781.3807	NaN	NaN	0.9731	0.8929	0.0231	0.0206	0.0219	0.0205	0.0209
0.0	0.0	0.0	3224.2679	2497.3807	NaN	NaN	0.4365	0.8919	0.0235	0.0207	0.0222	0.0206	0.021
0.0	0.0	0.0	1697.2679	-2726.6193	NaN	NaN	1.3	0.8941	0.0231	0.0201	0.0217	0.0203	0.0206
0.0	0.0	0.0	-914.7321	-2414.6193	NaN	NaN	0.7253	0.8933	0.0231	0.0202	0.022	0.0207	0.0207
0.0	0.0	0.0	2641.2679	-698.6193	NaN	NaN	-0.3	0.8932	0.0231	0.0203	0.022	0.0207	0.0207
0.0	0.0	0.0	-288.7321	-368.6193	NaN	NaN	0.5608	0.8932	0.0232	0.0204	0.0219	0.0206	0.0207
0.0	0.0	0.0	1505.2679	2154.3807	NaN	NaN	0.5887	0.8925	0.0233	0.0206	0.0221	0.0206	0.0209
0.0	0.0	0.0	2028.2679	1880.3807	NaN	NaN	0.4811	0.8932	0.0233	0.0205	0.0219	0.0203	0.0208
0.0	0.0	0.0	118.2679	-1843.6193	NaN	NaN	1.0685	0.8938	0.0232	0.0203	0.0218	0.0202	0.0207
0.0	0.0	0.0	1410.2679	2270.3807	NaN	NaN	0.6168	0.8936	0.0232	0.0203	0.0219	0.0202	0.0207
0.0	0.0	0.0	1455.2679	-1150.6193	NaN	NaN	-0.3	0.894	0.0231	0.0202	0.0218	0.0202	0.0206
0.0	0.0	0.0	1160.2679	-406.6193	NaN	NaN	-0.3	0.8937	0.023	0.0203	0.0219	0.0204	0.0207
0.0	0.0	0.0	-820.7321	742.3807	NaN	NaN	-0.3	0.8937	0.0229	0.0204	0.0218	0.0205	0.0207
0.0	0.0	0.0	543.2679	-278.6193	NaN	NaN	-0.3	0.8934	0.0229	0.0206	0.0218	0.0205	0.0208
0.0	0.0	0.0	-1169.7321	1960.3807	NaN	NaN	1.3	0.8936	0.0229	0.0206	0.0217	0.0205	0.0207
0.0	0.0	0.0	2229.2679	449.3807	NaN	NaN	0.1678	0.8933	0.0229	0.0207	0.0217	0.0206	0.0207
0.0	0.0	0.0	-668.7321	-1457.6193	NaN	NaN	0.6855	0.8929	0.0227	0.021	0.0217	0.021	0.0207
0.0	0.0	0.0	520.2679	-467.6193	NaN	NaN	-0.3	0.8927	0.0227	0.021	0.0217	0.021	0.021
0.0	0.0	0.0	-322.7321	2101.3807	NaN	NaN	1.1814	0.8932	0.0226	0.0209	0.0215	0.0208	0.0209
0.0	0.0	0.0	915.2679	1507.3807	NaN	NaN	0.6222	0.893	0.0227	0.021	0.0216	0.0208	0.021
0.0	0.0	0.0	3762.2679	-260.6193	NaN	NaN	-0.0744	0.8931	0.0227	0.021	0.0215	0.0207	0.0209
0.0	0.0	0.0	2098.2679	33.3807	NaN	NaN	0.0157	0.8928	0.0228	0.0211	0.0216	0.0208	0.021
0.0	0.0	0.0	2033.2679	-1507.6193	NaN	NaN	-0.3	0.8926	0.0229	0.0211	0.0216	0.0209	0.021
0.0	0.0	0.0	-663.7321	1518.3807	NaN	NaN	1.3	0.8924	0.023	0.0211	0.0216	0.021	0.0209
0.0	0.0	0.0	539.2679	-4399.6193	NaN	NaN	1.1397	0.8922	0.0228	0.0212	0.0217	0.0213	0.0209
0.0	0.0	0.0	360.2679	1312.3807	NaN	NaN	0.7846	0.8919	0.0228	0.0212	0.0218	0.0213	0.021
0.0	0.0	0.0	319.2679	-3342.6193	NaN	NaN	1.1056	0.8919	0.0228	0.0211	0.0218	0.0215	0.021
0.0	0.0	0.0	-1710.7321	2202.3807	NaN	NaN	1.3	0.8923	0.0228	0.021	0.0217	0.0212	0.021
0.0	0.0	0.0	821.2679	524.3807	NaN	NaN	0.3897	0.893	0.0228	0.0208	0.0216	0.021	0.0209
0.0	0.0	0.0	3039.2679	-993.6193	NaN	NaN	-0.3	0.893	0.0229	0.0208	0.0216	0.0209	0.0209
0.0	0.0	0.0	59.2679	162.3807	NaN	NaN	0.7326	0.8922	0.023	0.0209	0.0218	0.0212	0.0209
0.0	0.0	0.0	-97.7321	-1299.6193	NaN	NaN	0.9301	0.8915	0.023	0.021	0.0219	0.0214	0.0211
0.0	0.0	0.0	848.2679	-2761.6193	NaN	NaN	1.3	0.8912	0.023	0.0212	0.0219	0.0216	0.0211
0.0	0.0	0.0	962.2679	-1623.6193	NaN	NaN	1.3	0.8918	0.0229	0.021	0.0218	0.0214	0.021
0.0	0.0	0.0	1626.2679	292.3807	NaN	NaN	0.1524	0.8925	0.023	0.0208	0.0216	0.0211	0.0209
0.0	0.0	0.0	2348.2679	3330.3807	NaN	NaN	0.5865	0.8925	0.0234	0.0208	0.0215	0.0208	0.021
0.0	0.0	0.0	637.2679	2924.3807	NaN	NaN	0.8211	0.8931	0.0235	0.0206	0.0214	0.0206	0.0208
0.0	0.0	0.0	136.2679	-1984.6193	NaN	NaN	1.0737	0.8927	0.0235	0.0206	0.0216	0.0209	0.0206
0.0	0.0	0.0	-431.7321	-155.6193	NaN	NaN	0.265	0.8926	0.0234	0.0208	0.0216	0.021	0.0206
0.0	0.0	0.0	-418.7321	-2974.6193	NaN	NaN	0.8766	0.8926	0.0233	0.0209	0.0216	0.0211	0.0206
0.0	0.0	0.0	-314.7321	716.3807	NaN	NaN	1.3	0.8928	0.0234	0.0208	0.0215	0.021	0.0205
0.0	0.0	0.0	1593.2679	761.3807	NaN	NaN	0.3234	0.8927	0.0236	0.0208	0.0215	0.0209	0.0205
0.0	0.0	0.0	1168.2679	51.3807	NaN	NaN	0.0421	0.8927	0.0237	0.0207	0.0216	0.0208	0.0205
0.0	0.0	0.0	1245.2679	-4001.6193	NaN	NaN	1.3	0.8931	0.0235	0.0206	0.0216	0.0208	0.0204
0.0	0.0	0.0	516.2679	-1110.6193	NaN	NaN	1.3	0.893	0.0235	0.0206	0.0217	0.0209	0.0204
0.0	0.0	0.0	-428.7321	-1139.6193	NaN	NaN	0.7266	0.8934	0.0234	0.0205	0.0216	0.0208	0.0203
0.0	0.0	0.0	413.2679	-586.6193	NaN	NaN	1.3	0.8935	0.0234	0.0205	0.0216	0.0208	0.0203
0.0	0.0	0.0	-651.7321	-297.6193	NaN	NaN	0.3135	0.8936	0.0234	0.0204	0.0216	0.0208	0.0202
0.0	0.0	0.0	650.2679	1492.3807	NaN	NaN	0.6965	0.8935	0.0235	0.0204	0.0216	0.0208	0.0202
0.0	0.0	0.0	-579.7321	-1664.6193	NaN	NaN	0.7417	0.8938	0.0234	0.0203	0.0216	0.0208	0.0201
0.0	0.0	0.0	815.2679	526.3807	NaN	NaN	0.3923	0.8935	0.0235	0.0204	0.0217	0.0208	0.0202
0.0	0.0	0.0	925.2679	1245.3807	NaN	NaN	0.5737	0.8942	0.0234	0.0202	0.0216	0.0206	0.02
0.0	0.0	0.0	803.2679	-473.6193	NaN	NaN	-0.3	0.8946	0.0234	0.0201	0.0215	0.0204	0.0199
0.0	0.0	0.0	-139.7321	365.3807	NaN	NaN	1.3	0.8951	0.0233	0.02	0.0215	0.0204	0.0198
0.0	0.0	0.0	-760.7321	729.3807	NaN	NaN	-0.3	0.895	0.0233	0.02	0.0216	0.0204	0.0197
0.0	0.0	0.0	-903.7321	2778.3807	NaN	NaN	1.3	0.895	0.0233	0.02	0.0216	0.0204	0.0196
0.0	0.0	0.0	19.2679	-968.6193	NaN	NaN	1.0203	0.895	0.0232	0.0201	0.0217	0.0205	0.0195
0.0	0.0	0.0	265.2679	-578.6193	NaN	NaN	1.3	0.8954	0.023	0.0202	0.0216	0.0204	0.0195
0.0	0.0	0.0	458.2679	103.3807	NaN	NaN	0.1841	0.8955	0.0229	0.0202	0.0215	0.0204	0.0194
0.0	0.0	0.0	37.2679	-1090.6193	NaN	NaN	1.0354	0.896	0.0227	0.0202	0.0214	0.0203	0.0194
0.0	0.0	0.0	1460.2679	1498.3807	NaN	NaN	0.5064	0.896	0.0227	0.0202	0.0213	0.0203	0.0195
0.0	0.0	0.0	1240.2679	70.3807	NaN	NaN	0.0537	0.8964	0.0226	0.0201	0.0212	0.0202	0.0194
0.0	0.0	0.0	-140.7321	295.3807	NaN	NaN	1.3	0.8962	0.0227	0.0201	0.0213	0.0203	0.0195
0.0	0.0	0.0	349.2679	-311.6193	NaN	NaN	-0.3	0.8962	0.0228	0.0201	0.0212	0.0201	0.0195
0.0	0.0	0.0	1922.2679	3464.3807	NaN	NaN	0.6431	0.8956	0.0232	0.0202	0.0213	0.0201	0.0196
0.0	0.0	0.0	2504.2679	2118.3807	NaN	NaN	0.4583	0.8968	0.023	0.0199	0.0211	0.0198	0.0193
0.0	0.0	0.0	3154.2679	542.3807	NaN	NaN	0.1467	0.8957	0.0232	0.02	0.0214	0.0202	0.0194
0.0	0.0	0.0	-862.7321	-38.6193	NaN	NaN	0.0428	0.8947	0.0234	0.0202	0.0217	0.0205	0.0195
0.0	0.0	0.0	1796.2679	218.3807	NaN	NaN	0.1084	0.8945	0.0234	0.0203	0.0217	0.0204	0.0196
0.0	0.0	0.0	2057.2679	2250.3807	NaN	NaN	0.5224	0.8945	0.0235	0.0203	0.0217	0.0204	0.0196
0.0	0.0	0.0	-1388.7321	-1015.6193	NaN	NaN	0.4224	0.8945	0.0234	0.0203	0.0218	0.0204	0.0195
0.0	0.0	0.0	2080.2679	-511.6193	NaN	NaN	-0.3	0.8943	0.0235	0.0203	0.0219	0.0205	0.0196
0.0	0.0	0.0	-500.7321	1431.3807	NaN	NaN	1.3	0.8942	0.0235	0.0203	0.0219	0.0206	0.0195
0.0	0.0	0.0	1780.2679	42.3807	NaN	NaN	0.0233	0.8943	0.0233	0.0204	0.0219	0.0206	0.0195
0.0	0.0	0.0	-701.7321	-2385.6193	NaN	NaN	0.7727	0.8946	0.0231	0.0203	0.0219	0.0206	0.0194
0.0	0.0	0.0	1626.2679	1711.3807	NaN	NaN	0.5128	0.8936	0.0233	0.0207	0.022	0.0207	0.0197
0.0	0.0	0.0	2190.2679	12.3807	NaN	NaN	0.0056	0.8945	0.0233	0.0204	0.0217	0.0205	0.0195
0.0	0.0	0.0	11.2679	-1175.6193	NaN	NaN	1.0097	0.8941	0.0233	0.0204	0.0219	0.0207	0.0195
0.0	0.0	0.0	-12.7321	778.3807	NaN	NaN	1.0166	0.8938	0.0234	0.0205	0.022	0.0208	0.0195
0.0	0.0	0.0	241.2679	102.3807	NaN	NaN	0.2979	0.8939	0.0233	0.0205	0.022	0.0208	0.0195
0.0	0.0	0.0	-366.7321	-1588.6193	NaN	NaN	0.8124	0.894	0.0231	0.0205	0.022	0.0209	0.0195
0.0	0.0	0.0	1911.2679	1271.3807	NaN	NaN	0.3995	0.8935	0.0232	0.0207	0.022	0.0209	0.0196
0.0	0.0	0.0	2970.2679	-1867.6193	NaN	NaN	-0.3	0.8941	0.0231	0.0206	0.0218	0.0207	0.0196
0.0	0.0	0.0	743.2679	-503.6193	NaN	NaN	-0.3	0.8941	0.0231	0.0206	0.0218	0.0207	0.0196
0.0	0.0	0.0	860.2679	-1318.6193	NaN	NaN	1.3	0.8941	0.0231	0.0206	0.0219	0.0207	0.0195
0.0	0.0	0.0	2028.2679	-1835.6193	NaN	NaN	-0.3	0.8936	0.0232	0.0207	0.022	0.0208	0.0197
0.0	0.0	0.0	2608.2679	754.3807	NaN	NaN	0.2243	0.8937	0.0234	0.0208	0.0219	0.0206	0.0197
0.0	0.0	0.0	468.2679	1598.3807	NaN	NaN	0.7734	0.8941	0.0234	0.0206	0.0218	0.0204	0.0197
0.0	0.0	0.0	50.2679	-2046.6193	NaN	NaN	1.0252	0.8944	0.0233	0.0205	0.0218	0.0204	0.0196
0.0	0.0	0.0	1184.2679	467.3807	NaN	NaN	0.283	0.8941	0.0234	0.0206	0.0219	0.0205	0.0196
0.0	0.0	0.0	2527.2679	117.3807	NaN	NaN	0.0444	0.894	0.0234	0.0206	0.0219	0.0205	0.0196
0.0	0.0	0.0	1078.2679	-1993.6193	NaN	NaN	1.3	0.894	0.0232	0.0206	0.022	0.0206	0.0196
0.0	0.0	0.0	745.2679	852.3807	NaN	NaN	0.5335	0.8936	0.0232	0.0208	0.022	0.0207	0.0198
0.0	0.0	0.0	2642.2679	-759.6193	NaN	NaN	-0.3	0.8937	0.0233	0.0208	0.0219	0.0205	0.0198
0.0	0.0	0.0	3742.2679	2254.3807	NaN	NaN	0.3759	0.8929	0.0237	0.021	0.022	0.0205	0.0199
0.0	0.0	0.0	1213.2679	853.3807	NaN	NaN	0.4129	0.8942	0.0235	0.0206	0.0217	0.0202	0.0197
0.0	0.0	0.0	1051.2679	-640.6193	NaN	NaN	-0.3	0.8943	0.0235	0.0206	0.0217	0.0202	0.0198
0.0	0.0	0.0	773.2679	-1972.6193	NaN	NaN	1.3	0.8946	0.0233	0.0205	0.0216	0.0203	0.0197
0.0	0.0	0.0	1960.2679	2236.3807	NaN	NaN	0.5329	0.8932	0.0236	0.0209	0.0219	0.0204	0.02
0.0	0.0	0.0	1246.2679	1963.3807	NaN	NaN	0.6117	0.894	0.0236	0.0207	0.0217	0.0202	0.0198
0.0	0.0	0.0	1020.2679	954.3807	NaN	NaN	0.4833	0.8941	0.0235	0.0207	0.0217	0.0202	0.0198
0.0	0.0	0.0	2155.2679	-792.6193	NaN	NaN	-0.3	0.8942	0.0235	0.0206	0.0217	0.0202	0.0197
0.0	0.0	0.0	798.2679	-3332.6193	NaN	NaN	1.3	0.8944	0.0234	0.0206	0.0217	0.0203	0.0197
0.0	0.0	0.0	792.2679	41.3807	NaN	NaN	0.0496	0.8937	0.0235	0.0208	0.0218	0.0203	0.0199
0.0	0.0	0.0	867.2679	1760.3807	NaN	NaN	0.6699	0.8937	0.0237	0.0208	0.0218	0.0202	0.0199
0.0	0.0	0.0	769.2679	-966.6193	NaN	NaN	1.3	0.8944	0.0235	0.0206	0.0216	0.02	0.0198
0.0	0.0	0.0	1598.2679	541.3807	NaN	NaN	0.253	0.8946	0.0235	0.0206	0.0216	0.02	0.0198
0.0	0.0	0.0	2098.2679	-356.6193	NaN	NaN	-0.2048	0.8948	0.0235	0.0205	0.0215	0.02	0.0197
0.0	0.0	0.0	309.2679	-1497.6193	NaN	NaN	1.2602	0.8948	0.0234	0.0205	0.0215	0.02	0.0198
0.0	0.0	0.0	-257.7321	1801.3807	NaN	NaN	1.167	0.8942	0.0236	0.0206	0.0216	0.0201	0.0199
0.0	0.0	0.0	-114.7321	-679.6193	NaN	NaN	0.8556	0.8943	0.0237	0.0206	0.0215	0.02	0.0198
0.0	0.0	0.0	1696.2679	-445.6193	NaN	NaN	-0.3	0.8943	0.0237	0.0206	0.0215	0.02	0.0199
0.0	0.0	0.0	-174.7321	663.3807	NaN	NaN	1.3	0.8949	0.0236	0.0205	0.0214	0.0199	0.0197
0.0	0.0	0.0	1461.2679	1821.3807	NaN	NaN	0.5549	0.8943	0.0238	0.0206	0.0215	0.02	0.0198
0.0	0.0	0.0	-800.7321	451.3807	NaN	NaN	-0.3	0.8951	0.0236	0.0204	0.0213	0.0199	0.0197
0.0	0.0	0.0	1958.2679	494.3807	NaN	NaN	0.2016	0.8943	0.0238	0.0206	0.0215	0.02	0.0199
0.0	0.0	0.0	320.2679	163.3807	NaN	NaN	0.3378	0.8953	0.0235	0.0203	0.0213	0.0198	0.0196
0.0	0.0	0.0	631.2679	-1993.6193	NaN	NaN	1.3	0.8944	0.0237	0.0206	0.0215	0.02	0.0198
0.0	0.0	0.0	900.2679	2253.3807	NaN	NaN	0.7145	0.8934	0.024	0.0208	0.0217	0.0201	0.02
0.0	0.0	0.0	166.2679	790.3807	NaN	NaN	0.8262	0.8941	0.0239	0.0206	0.0216	0.0199	0.0199
0.0	0.0	0.0	1074.2679	151.3807	NaN	NaN	0.1235	0.8946	0.0238	0.0205	0.0215	0.0199	0.0198
0.0	0.0	0.0	1053.2679	-2085.6193	NaN	NaN	1.3	0.8949	0.0236	0.0204	0.0214	0.0199	0.0198
0.0	0.0	0.0	1575.2679	264.3807	NaN	NaN	0.1437	0.8936	0.024	0.0207	0.0217	0.0201	0.02
0.0	0.0	0.0	486.2679	-2019.6193	NaN	NaN	1.3	0.8949	0.0236	0.0203	0.0214	0.0199	0.0198
0.0	0.0	0.0	2144.2679	-3110.6193	NaN	NaN	1.3	0.8947	0.0236	0.0204	0.0215	0.0201	0.0198
0.0	0.0	0.0	1858.2679	-1164.6193	NaN	NaN	-0.3	0.8943	0.0236	0.0205	0.0215	0.0202	0.0199
0.0	0.0	0.0	-753.7321	1536.3807	NaN	NaN	1.3	0.8936	0.0239	0.0206	0.0216	0.0202	0.0201
0.0	0.0	0.0	1927.2679	1998.3807	NaN	NaN	0.5091	0.8933	0.024	0.0206	0.0215	0.0203	0.0202
0.0	0.0	0.0	156.2679	2550.3807	NaN	NaN	0.9423	0.8942	0.0238	0.0204	0.0213	0.0201	0.0201
0.0	0.0	0.0	1379.2679	-511.6193	NaN	NaN	-0.3	0.8938	0.0239	0.0204	0.0214	0.0203	0.0202
0.0	0.0	0.0	-790.7321	-425.6193	NaN	NaN	0.3499	0.8941	0.0238	0.0204	0.0213	0.0202	0.0201
0.0	0.0	0.0	897.2679	3462.3807	NaN	NaN	0.7942	0.8935	0.024	0.0205	0.0215	0.0203	0.0202
0.0	0.0	0.0	-914.7321	-178.6193	NaN	NaN	0.1634	0.8948	0.0236	0.0201	0.0213	0.0202	0.0199
0.0	0.0	0.0	-275.7321	-2318.6193	NaN	NaN	0.8937	0.8941	0.0236	0.0203	0.0216	0.0205	0.0199
0.0	0.0	0.0	681.2679	28.3807	NaN	NaN	0.04	0.8943	0.0236	0.0203	0.0216	0.0204	0.0199
0.0	0.0	0.0	0.2679	1269.3807	NaN	NaN	0.9998	0.8942	0.0235	0.0204	0.0216	0.0204	0.0199
0.0	0.0	0.0	-199.7321	-776.6193	NaN	NaN	0.7954	0.8947	0.0233	0.0203	0.0216	0.0204	0.0197
0.0	0.0	0.0	-1130.7321	718.3807	NaN	NaN	-0.3	0.8941	0.0234	0.0204	0.0218	0.0205	0.0198
0.0	0.0	0.0	-151.7321	2885.3807	NaN	NaN	1.0555	0.8942	0.0234	0.0205	0.0216	0.0203	0.0199
0.0	0.0	0.0	1614.2679	-1034.6193	NaN	NaN	-0.3	0.8953	0.0231	0.0202	0.0215	0.0202	0.0197
0.0	0.0	0.0	168.2679	-470.6193	NaN	NaN	1.3	0.8952	0.0231	0.0203	0.0215	0.0202	0.0197
0.0	0.0	0.0	596.2679	2181.3807	NaN	NaN	0.7853	0.8945	0.0233	0.0205	0.0216	0.0202	0.0199
0.0	0.0	0.0	618.2679	-792.6193	NaN	NaN	1.3	0.8949	0.0232	0.0203	0.0215	0.0202	0.0199
0.0	0.0	0.0	581.2679	54.3807	NaN	NaN	0.0856	0.8944	0.0233	0.0202	0.0217	0.0204	0.02
0.0	0.0	0.0	-26.7321	-4259.6193	NaN	NaN	0.9938	0.8946	0.0231	0.0201	0.0218	0.0206	0.0198
0.0	0.0	0.0	571.2679	83.3807	NaN	NaN	0.1274	0.8936	0.0233	0.0204	0.0218	0.0207	0.0202
0.0	0.0	0.0	391.2679	2014.3807	NaN	NaN	0.8374	0.8934	0.0234	0.0205	0.0218	0.0205	0.0204
0.0	0.0	0.0	170.2679	3887.3807	NaN	NaN	0.958	0.8934	0.0235	0.0205	0.0217	0.0205	0.0205
0.0	0.0	0.0	-334.7321	1077.3807	NaN	NaN	1.3	0.8938	0.0234	0.0203	0.0216	0.0204	0.0204
0.0	0.0	0.0	695.2679	918.3807	NaN	NaN	0.5691	0.8936	0.0234	0.0204	0.0217	0.0205	0.0204
0.0	0.0	0.0	1015.2679	2753.3807	NaN	NaN	0.7306	0.8934	0.0235	0.0204	0.0217	0.0205	0.0204
0.0	0.0	0.0	-643.7321	782.3807	NaN	NaN	1.3	0.8934	0.0235	0.0203	0.0218	0.0207	0.0203
0.0	0.0	0.0	26.2679	-583.6193	NaN	NaN	1.0471	0.8928	0.0235	0.0204	0.022	0.021	0.0203
0.0	0.0	0.0	-433.7321	901.3807	NaN	NaN	1.3	0.8926	0.0234	0.0206	0.0219	0.0211	0.0204
0.0	0.0	0.0	1931.2679	833.3807	NaN	NaN	0.3014	0.8922	0.0234	0.0207	0.0219	0.0211	0.0205
0.0	0.0	0.0	313.2679	-1296.6193	NaN	NaN	1.3	0.8927	0.0232	0.0207	0.0218	0.0211	0.0204
0.0	0.0	0.0	1396.2679	30.3807	NaN	NaN	0.0213	0.892	0.0234	0.0209	0.0219	0.0213	0.0206
0.0	0.0	0.0	112.2679	-1653.6193	NaN	NaN	1.0728	0.8925	0.0231	0.0208	0.0218	0.0213	0.0205
0.0	0.0	0.0	-55.7321	-1778.6193	NaN	NaN	0.9696	0.892	0.0231	0.021	0.0219	0.0214	0.0206
0.0	0.0	0.0	-1488.7321	10.3807	NaN	NaN	-0.007	0.892	0.023	0.0211	0.0219	0.0214	0.0206
0.0	0.0	0.0	-882.7321	-545.6193	NaN	NaN	0.382	0.8919	0.023	0.0211	0.0219	0.0215	0.0206
0.0	0.0	0.0	1461.2679	177.3807	NaN	NaN	0.1082	0.8922	0.0231	0.0209	0.0219	0.0214	0.0205
0.0	0.0	0.0	1710.2679	889.3807	NaN	NaN	0.3421	0.8919	0.0233	0.021	0.0219	0.0214	0.0206
0.0	0.0	0.0	2228.2679	1060.3807	NaN	NaN	0.3224	0.8923	0.0234	0.0208	0.0218	0.0211	0.0205
0.0	0.0	0.0	236.2679	817.3807	NaN	NaN	0.7758	0.893	0.0232	0.0206	0.0218	0.0211	0.0204
0.0	0.0	0.0	-1332.7321	-257.6193	NaN	NaN	0.162	0.893	0.0231	0.0205	0.0219	0.0211	0.0204
0.0	0.0	0.0	-1156.7321	-586.6193	NaN	NaN	0.3365	0.8929	0.0229	0.0206	0.0219	0.0212	0.0204
0.0	0.0	0.0	923.2679	-1615.6193	NaN	NaN	1.3	0.8925	0.0227	0.0208	0.022	0.0214	0.0206
0.0	0.0	0.0	-1875.7321	-503.6193	NaN	NaN	0.2117	0.8925	0.0225	0.0209	0.022	0.0215	0.0206
0.0	0.0	0.0	2922.2679	-2783.6193	NaN	NaN	-0.3	0.892	0.0226	0.021	0.0221	0.0216	0.0207
0.0	0.0	0.0	-229.7321	1975.3807	NaN	NaN	1.1316	0.8917	0.0228	0.021	0.0221	0.0216	0.0209
0.0	0.0	0.0	924.2679	-457.6193	NaN	NaN	-0.3	0.8917	0.0228	0.0209	0.0221	0.0215	0.0209
0.0	0.0	0.0	358.2679	-3122.6193	NaN	NaN	1.1296	0.8918	0.0225	0.021	0.0221	0.0217	0.0209
0.0	0.0	0.0	1930.2679	27.3807	NaN	NaN	0.014	0.8913	0.0227	0.021	0.0222	0.0217	0.0211
0.0	0.0	0.0	2565.2679	1809.3807	NaN	NaN	0.4136	0.8921	0.0227	0.0208	0.022	0.0214	0.0211
0.0	0.0	0.0	2092.2679	1930.3807	NaN	NaN	0.4799	0.892	0.0228	0.0207	0.022	0.0214	0.0211
0.0	0.0	0.0	1749.2679	2917.3807	NaN	NaN	0.6252	0.8917	0.023	0.0207	0.0221	0.0215	0.0211
0.0	0.0	0.0	1065.2679	-1065.6193	NaN	NaN	1.3	0.8911	0.023	0.0208	0.0223	0.0218	0.0211
0.0	0.0	0.0	2069.2679	1778.3807	NaN	NaN	0.4622	0.8912	0.0231	0.0207	0.0222	0.0216	0.0212
0.0	0.0	0.0	2539.2679	-2218.6193	NaN	NaN	-0.3	0.8916	0.0229	0.0206	0.0221	0.0215	0.0212
0.0	0.0	0.0	5327.2679	2485.3807	NaN	NaN	0.3181	0.8916	0.023	0.0207	0.0221	0.0214	0.0212
0.0	0.0	0.0	2093.2679	4725.3807	NaN	NaN	0.693	0.8917	0.0232	0.0206	0.0221	0.0212	0.0212
0.0	0.0	0.0	-1551.7321	1149.3807	NaN	NaN	-0.3	0.891	0.0233	0.0207	0.0223	0.0216	0.0212
0.0	0.0	0.0	-569.7321	265.3807	NaN	NaN	-0.3	0.8908	0.0229	0.0209	0.0223	0.0218	0.0212
0.0	0.0	0.0	1363.2679	-2453.6193	NaN	NaN	1.3	0.8904	0.0227	0.0211	0.0224	0.0221	0.0213
0.0	0.0	0.0	168.2679	-1875.6193	NaN	NaN	1.0986	0.8904	0.0227	0.0211	0.0224	0.0221	0.0213
0.0	0.0	0.0	-228.7321	104.3807	NaN	NaN	-0.3	0.8908	0.0227	0.021	0.0223	0.0219	0.0213
0.0	0.0	0.0	220.2679	465.3807	NaN	NaN	0.6787	0.8907	0.0229	0.0209	0.0224	0.0219	0.0212
0.0	0.0	0.0	2002.2679	-1811.6193	NaN	NaN	-0.3	0.8908	0.0229	0.0208	0.0223	0.0219	0.0212
0.0	0.0	0.0	-3127.7321	169.3807	NaN	NaN	-0.0573	0.8909	0.0229	0.0208	0.0224	0.0219	0.0211
0.0	0.0	0.0	-263.7321	-1206.6193	NaN	NaN	0.8206	0.8905	0.023	0.0209	0.0225	0.022	0.0211
0.0	0.0	0.0	-363.7321	902.3807	NaN	NaN	1.3	0.8908	0.0229	0.0208	0.0224	0.0219	0.0211
0.0	0.0	0.0	-694.7321	-1396.6193	NaN	NaN	0.6678	0.8906	0.023	0.0209	0.0224	0.022	0.0211
0.0	0.0	0.0	-573.7321	2676.3807	NaN	NaN	1.2729	0.8911	0.023	0.0207	0.0223	0.0218	0.021
0.0	0.0	0.0	323.2679	-351.6193	NaN	NaN	1.3	0.8911	0.023	0.0207	0.0224	0.0218	0.021
0.0	0.0	0.0	-559.7321	-2244.6193	NaN	NaN	0.8004	0.8911	0.0229	0.0208	0.0224	0.0218	0.021
0.0	0.0	0.0	-334.7321	470.3807	NaN	NaN	1.3	0.8912	0.023	0.0208	0.0224	0.0218	0.0209
0.0	0.0	0.0	-1939.7321	-1944.6193	NaN	NaN	0.5006	0.8915	0.023	0.0207	0.0223	0.0217	0.0208
0.0	0.0	0.0	-2049.7321	1105.3807	NaN	NaN	-0.3	0.892	0.023	0.0205	0.0223	0.0216	0.0206
0.0	0.0	0.0	-967.7321	-2029.6193	NaN	NaN	0.6771	0.8921	0.023	0.0205	0.0222	0.0215	0.0206
0.0	0.0	0.0	568.2679	-632.6193	NaN	NaN	1.3	0.8921	0.0231	0.0204	0.0222	0.0215	0.0206
0.0	0.0	0.0	-169.7321	-945.6193	NaN	NaN	0.8478	0.8922	0.0231	0.0204	0.0221	0.0215	0.0206
0.0	0.0	0.0	-907.7321	2203.3807	NaN	NaN	1.3	0.8922	0.0232	0.0204	0.0221	0.0215	0.0206
0.0	0.0	0.0	-945.7321	-216.6193	NaN	NaN	0.1864	0.8923	0.0232	0.0204	0.022	0.0214	0.0206
0.0	0.0	0.0	-282.7321	-143.6193	NaN	NaN	0.3369	0.8923	0.0233	0.0203	0.022	0.0214	0.0206
0.0	0.0	0.0	-606.7321	1555.3807	NaN	NaN	1.3	0.8923	0.0233	0.0203	0.022	0.0215	0.0206
0.0	0.0	0.0	-28.7321	454.3807	NaN	NaN	1.0675	0.8924	0.0233	0.0203	0.022	0.0214	0.0205
0.0	0.0	0.0	1365.2679	-152.6193	NaN	NaN	-0.1259	0.8922	0.0234	0.0204	0.022	0.0215	0.0205
0.0	0.0	0.0	-1049.7321	840.3807	NaN	NaN	-0.3	0.8923	0.0233	0.0204	0.022	0.0215	0.0205
0.0	0.0	0.0	332.2679	-1012.6193	NaN	NaN	1.3	0.8922	0.0233	0.0205	0.022	0.0215	0.0206
0.0	0.0	0.0	-367.7321	-1510.6193	NaN	NaN	0.8042	0.8924	0.0232	0.0206	0.0219	0.0214	0.0206
0.0	0.0	0.0	111.2679	-568.6193	NaN	NaN	1.2433	0.8923	0.0232	0.0206	0.0219	0.0214	0.0206
0.0	0.0	0.0	-1089.7321	100.3807	NaN	NaN	-0.1015	0.8922	0.0232	0.0208	0.0219	0.0214	0.0206
0.0	0.0	0.0	-1341.7321	86.3807	NaN	NaN	-0.0688	0.8923	0.0231	0.0207	0.0219	0.0213	0.0206
0.0	0.0	0.0	-1219.7321	55.3807	NaN	NaN	-0.0476	0.8925	0.0231	0.0207	0.0218	0.0213	0.0206
0.0	0.0	0.0	408.2679	1170.3807	NaN	NaN	0.7414	0.8923	0.0232	0.0206	0.0219	0.0214	0.0206
0.0	0.0	0.0	-254.7321	1731.3807	NaN	NaN	1.1725	0.8923	0.0233	0.0206	0.0219	0.0214	0.0206
0.0	0.0	0.0	2010.2679	-475.6193	NaN	NaN	-0.3	0.892	0.0233	0.0208	0.0219	0.0215	0.0206
0.0	0.0	0.0	1422.2679	783.3807	NaN	NaN	0.3552	0.8916	0.0232	0.021	0.022	0.0215	0.0207
0.0	0.0	0.0	211.2679	-2862.6193	NaN	NaN	1.0797	0.8918	0.0231	0.0211	0.0219	0.0214	0.0207
0.0	0.0	0.0	356.2679	-1087.6193	NaN	NaN	1.3	0.8919	0.0231	0.021	0.022	0.0214	0.0207
0.0	0.0	0.0	419.2679	2304.3807	NaN	NaN	0.8461	0.8923	0.0232	0.0207	0.0219	0.0214	0.0205
0.0	0.0	0.0	525.2679	-3.6193	NaN	NaN	-0.0069	0.8922	0.0232	0.0208	0.0219	0.0214	0.0206
0.0	0.0	0.0	-2422.7321	241.3807	NaN	NaN	-0.1107	0.8919	0.0232	0.021	0.022	0.0213	0.0205
0.0	0.0	0.0	-1766.7321	2673.3807	NaN	NaN	1.3	0.8922	0.0232	0.021	0.0221	0.0211	0.0204
0.0	0.0	0.0	-93.7321	-2960.6193	NaN	NaN	0.9693	0.8927	0.023	0.0211	0.022	0.0208	0.0203
0.0	0.0	0.0	691.2679	-326.6193	NaN	NaN	-0.3	0.8931	0.0228	0.0211	0.022	0.0208	0.0201
0.0	0.0	0.0	481.2679	1307.3807	NaN	NaN	0.7309	0.8933	0.0228	0.021	0.022	0.0209	0.0201
0.0	0.0	0.0	1977.2679	-438.6193	NaN	NaN	-0.2851	0.8936	0.0227	0.0209	0.0219	0.021	0.02
0.0	0.0	0.0	3193.2679	661.3807	NaN	NaN	0.1716	0.8935	0.0228	0.0209	0.0219	0.021	0.02
0.0	0.0	0.0	-872.7321	-995.6193	NaN	NaN	0.5329	0.8939	0.0228	0.0209	0.0219	0.0208	0.0198
0.0	0.0	0.0	-1086.7321	-1999.6193	NaN	NaN	0.6479	0.8939	0.0228	0.0209	0.0219	0.0208	0.0197
0.0	0.0	0.0	-718.7321	-66.6193	NaN	NaN	0.0848	0.8942	0.0228	0.0208	0.0219	0.0207	0.0196
0.0	0.0	0.0	244.2679	-38.6193	NaN	NaN	-0.1878	0.8945	0.0227	0.0207	0.0218	0.0206	0.0196
0.0	0.0	0.0	-593.7321	-4653.6193	NaN	NaN	0.8869	0.895	0.0226	0.0207	0.0218	0.0205	0.0194
0.0	0.0	0.0	190.2679	1064.3807	NaN	NaN	0.8483	0.8948	0.0225	0.0207	0.0218	0.0206	0.0194
0.0	0.0	0.0	-345.7321	-465.6193	NaN	NaN	0.5739	0.8946	0.0226	0.0207	0.0219	0.0207	0.0195
0.0	0.0	0.0	-287.7321	822.3807	NaN	NaN	1.3	0.8944	0.0225	0.0208	0.0219	0.0208	0.0197
0.0	0.0	0.0	218.2679	-1249.6193	NaN	NaN	1.2116	0.894	0.0225	0.0208	0.0219	0.0209	0.0198
0.0	0.0	0.0	771.2679	2419.3807	NaN	NaN	0.7583	0.894	0.0226	0.0205	0.022	0.021	0.0199
0.0	0.0	0.0	991.2679	1266.3807	NaN	NaN	0.5609	0.894	0.0227	0.0204	0.0219	0.021	0.0199
0.0	0.0	0.0	598.2679	1668.3807	NaN	NaN	0.7361	0.8937	0.0227	0.0205	0.022	0.0211	0.02
0.0	0.0	0.0	3069.2679	-83.6193	NaN	NaN	-0.028	0.893	0.0227	0.0207	0.0221	0.0212	0.0202
0.0	0.0	0.0	-424.7321	-1234.6193	NaN	NaN	0.744	0.8932	0.0227	0.0207	0.0221	0.0212	0.0202
0.0	0.0	0.0	244.2679	410.3807	NaN	NaN	0.6269	0.8933	0.0226	0.0206	0.0221	0.0212	0.0202
0.0	0.0	0.0	2018.2679	380.3807	NaN	NaN	0.1586	0.8934	0.0227	0.0204	0.0221	0.0212	0.0202
0.0	0.0	0.0	1093.2679	2164.3807	NaN	NaN	0.6644	0.8933	0.0228	0.0203	0.0221	0.0213	0.0202
0.0	0.0	0.0	526.2679	1951.3807	NaN	NaN	0.7876	0.8932	0.0228	0.0204	0.0222	0.0213	0.0203
0.0	0.0	0.0	-477.7321	1295.3807	NaN	NaN	1.3	0.8927	0.0228	0.0206	0.0222	0.0213	0.0204
0.0	0.0	0.0	1143.2679	-2573.6193	NaN	NaN	1.3	0.8926	0.0228	0.0205	0.0222	0.0214	0.0204
0.0	0.0	0.0	1204.2679	1355.3807	NaN	NaN	0.5295	0.8928	0.0228	0.0203	0.0223	0.0214	0.0204
0.0	0.0	0.0	-404.7321	2943.3807	NaN	NaN	1.1594	0.8927	0.0229	0.0203	0.0223	0.0214	0.0204
0.0	0.0	0.0	653.2679	117.3807	NaN	NaN	0.1523	0.8922	0.0228	0.0206	0.0224	0.0215	0.0206
0.0	0.0	0.0	315.2679	-2157.6193	NaN	NaN	1.1711	0.892	0.0228	0.0208	0.0225	0.0214	0.0206
0.0	0.0	0.0	964.2679	-326.6193	NaN	NaN	-0.3	0.8924	0.0228	0.0206	0.0224	0.0213	0.0205
0.0	0.0	0.0	-970.7321	2012.3807	NaN	NaN	1.3	0.8924	0.0228	0.0206	0.0224	0.0213	0.0205
0.0	0.0	0.0	-41.7321	-1188.6193	NaN	NaN	0.9661	0.8925	0.0228	0.0206	0.0224	0.0213	0.0205
0.0	0.0	0.0	1812.2679	-104.6193	NaN	NaN	-0.0613	0.8926	0.0228	0.0206	0.0225	0.0212	0.0204
0.0	0.0	0.0	-611.7321	-1068.6193	NaN	NaN	0.6359	0.8926	0.0227	0.0207	0.0226	0.0211	0.0203
0.0	0.0	0.0	531.2679	196.3807	NaN	NaN	0.2699	0.8931	0.0227	0.0206	0.0225	0.021	0.0202
0.0	0.0	0.0	-579.7321	-2202.6193	NaN	NaN	0.7916	0.8927	0.0228	0.0207	0.0226	0.021	0.0202
0.0	0.0	0.0	1053.2679	-1518.6193	NaN	NaN	1.3	0.8927	0.0228	0.0208	0.0226	0.0211	0.0201
0.0	0.0	0.0	-466.7321	3343.3807	NaN	NaN	1.1622	0.8927	0.0229	0.0207	0.0226	0.0211	0.02
0.0	0.0	0.0	-1338.7321	-2786.6193	NaN	NaN	0.6755	0.8926	0.0229	0.0208	0.0226	0.0211	0.02
0.0	0.0	0.0	-708.7321	2461.3807	NaN	NaN	1.3	0.893	0.0228	0.0207	0.0225	0.0211	0.0199
0.0	0.0	0.0	551.2679	-3761.6193	NaN	NaN	1.1717	0.8928	0.0228	0.0208	0.0226	0.0211	0.02
0.0	0.0	0.0	506.2679	1234.3807	NaN	NaN	0.7091	0.893	0.0227	0.0207	0.0226	0.0211	0.0199
0.0	0.0	0.0	-147.7321	-2275.6193	NaN	NaN	0.939	0.8932	0.0226	0.0206	0.0226	0.021	0.02
0.0	0.0	0.0	-911.7321	629.3807	NaN	NaN	-0.3	0.8934	0.0224	0.0205	0.0226	0.021	0.0199
0.0	0.0	0.0	-1503.7321	-2780.6193	NaN	NaN	0.649	0.8934	0.0224	0.0205	0.0226	0.021	0.02
0.0	0.0	0.0	-1569.7321	-1430.6193	NaN	NaN	0.4768	0.8937	0.0222	0.0205	0.0226	0.021	0.02
0.0	0.0	0.0	1190.2679	-211.6193	NaN	NaN	-0.2162	0.8936	0.0222	0.0205	0.0226	0.021	0.0201
0.0	0.0	0.0	770.2679	1270.3807	NaN	NaN	0.6225	0.8938	0.0221	0.0204	0.0226	0.021	0.0201
0.0	0.0	0.0	-41.7321	-3041.6193	NaN	NaN	0.9865	0.8932	0.0223	0.0205	0.0227	0.0211	0.0203
0.0	0.0	0.0	939.2679	-657.6193	NaN	NaN	-0.3	0.8936	0.0222	0.0204	0.0226	0.021	0.0202
0.0	0.0	0.0	2098.2679	-801.6193	NaN	NaN	-0.3	0.8935	0.0223	0.0205	0.0226	0.021	0.0202
0.0	0.0	0.0	358.2679	-740.6193	NaN	NaN	1.3	0.8931	0.0223	0.0205	0.0226	0.0211	0.0204
0.0	0.0	0.0	-728.7321	3264.3807	NaN	NaN	1.2874	0.8929	0.0224	0.0204	0.0227	0.0212	0.0204
0.0	0.0	0.0	-107.7321	725.3807	NaN	NaN	1.1744	0.8921	0.0226	0.0206	0.0228	0.0213	0.0206
0.0	0.0	0.0	152.2679	3052.3807	NaN	NaN	0.9525	0.8921	0.0226	0.0206	0.0228	0.0213	0.0206
0.0	0.0	0.0	157.2679	1303.3807	NaN	NaN	0.8923	0.8921	0.0226	0.0205	0.0228	0.0214	0.0206
0.0	0.0	0.0	2066.2679	2879.3807	NaN	NaN	0.5822	0.8924	0.0227	0.0203	0.0227	0.0213	0.0205
0.0	0.0	0.0	5370.2679	1012.3807	NaN	NaN	0.1586	0.8929	0.0227	0.0202	0.0226	0.0212	0.0204
0.0	0.0	0.0	154.2679	-1136.6193	NaN	NaN	1.157	0.8924	0.0227	0.0204	0.0227	0.0212	0.0205
0.0	0.0	0.0	865.2679	785.3807	NaN	NaN	0.4758	0.8924	0.0227	0.0205	0.0227	0.0212	0.0204
0.0	0.0	0.0	-1599.7321	1575.3807	NaN	NaN	-0.3	0.8927	0.0227	0.0205	0.0227	0.0211	0.0203
0.0	0.0	0.0	-802.7321	-680.6193	NaN	NaN	0.4588	0.8925	0.0228	0.0206	0.0227	0.0211	0.0203
0.0	0.0	0.0	-2564.7321	-195.6193	NaN	NaN	0.0709	0.8931	0.0227	0.0205	0.0225	0.021	0.0202
0.0	0.0	0.0	1737.2679	-1715.6193	NaN	NaN	-0.3	0.894	0.0226	0.0203	0.0223	0.0208	0.02
0.0	0.0	0.0	1712.2679	-1018.6193	NaN	NaN	-0.3	0.8951	0.0225	0.02	0.022	0.0206	0.0197
0.0	0.0	0.0	1700.2679	592.3807	NaN	NaN	0.2584	0.8955	0.0227	0.0198	0.0219	0.0206	0.0196
0.0	0.0	0.0	1305.2679	1557.3807	NaN	NaN	0.544	0.8952	0.0229	0.0197	0.0219	0.0206	0.0197
0.0	0.0	0.0	-1433.7321	1390.3807	NaN	NaN	-0.3	0.895	0.023	0.0197	0.0219	0.0206	0.0198
0.0	0.0	0.0	857.2679	1310.3807	NaN	NaN	0.6045	0.8948	0.0231	0.0197	0.022	0.0206	0.0198
0.0	0.0	0.0	-686.7321	-2170.6193	NaN	NaN	0.7597	0.8945	0.0231	0.0197	0.022	0.0207	0.0199
0.0	0.0	0.0	1158.2679	253.3807	NaN	NaN	0.1795	0.8939	0.0233	0.0198	0.0222	0.0209	0.0199
0.0	0.0	0.0	1099.2679	251.3807	NaN	NaN	0.1861	0.894	0.0233	0.0198	0.0222	0.0208	0.0199
0.0	0.0	0.0	1251.2679	-956.6193	NaN	NaN	-0.3	0.8938	0.0234	0.0198	0.0222	0.0209	0.0199
0.0	0.0	0.0	421.2679	-2544.6193	NaN	NaN	1.1984	0.8938	0.0233	0.0199	0.0222	0.0209	0.0199
0.0	0.0	0.0	-2526.7321	4285.3807	NaN	NaN	1.3	0.8936	0.0234	0.0198	0.0223	0.021	0.0199
0.0	0.0	0.0	-47.7321	-863.6193	NaN	NaN	0.9476	0.8936	0.0235	0.0198	0.0223	0.021	0.0199
0.0	0.0	0.0	553.2679	-1213.6193	NaN	NaN	1.3	0.8932	0.0234	0.02	0.0223	0.021	0.02
0.0	0.0	0.0	-125.7321	-575.6193	NaN	NaN	0.8207	0.8929	0.0235	0.0202	0.0223	0.021	0.02
0.0	0.0	0.0	-1461.7321	378.3807	NaN	NaN	-0.3	0.8928	0.0234	0.0204	0.0223	0.021	0.0201
0.0	0.0	0.0	-2011.7321	655.3807	NaN	NaN	-0.3	0.8925	0.0234	0.0206	0.0224	0.021	0.0202
0.0	0.0	0.0	-1124.7321	-855.6193	NaN	NaN	0.4321	0.8928	0.0233	0.0205	0.0223	0.021	0.0202
0.0	0.0	0.0	1324.2679	-769.6193	NaN	NaN	-0.3	0.8929	0.0233	0.0204	0.0223	0.021	0.0201
0.0	0.0	0.0	1578.2679	37.3807	NaN	NaN	0.0231	0.893	0.0233	0.0203	0.0223	0.021	0.02
0.0	0.0	0.0	697.2679	166.3807	NaN	NaN	0.1926	0.8927	0.0235	0.0204	0.0223	0.021	0.0201
0.0	0.0	0.0	1138.2679	-3690.6193	NaN	NaN	1.3	0.892	0.0235	0.0207	0.0225	0.0211	0.0202
0.0	0.0	0.0	1757.2679	297.3807	NaN	NaN	0.1447	0.8919	0.0234	0.0209	0.0225	0.021	0.0203
0.0	0.0	0.0	80.2679	-241.6193	NaN	NaN	1.3	0.892	0.0234	0.0209	0.0225	0.0209	0.0203
0.0	0.0	0.0	-1794.7321	-216.6193	NaN	NaN	0.1077	0.8925	0.0233	0.0208	0.0224	0.0209	0.0202
0.0	0.0	0.0	847.2679	3008.3807	NaN	NaN	0.7803	0.8928	0.0233	0.0207	0.0224	0.0208	0.02
0.0	0.0	0.0	1865.2679	-811.6193	NaN	NaN	-0.3	0.8926	0.0233	0.0207	0.0225	0.0209	0.02
0.0	0.0	0.0	1290.2679	-663.6193	NaN	NaN	-0.3	0.8925	0.0233	0.0208	0.0225	0.021	0.0199
0.0	0.0	0.0	2636.2679	-21.6193	NaN	NaN	-0.0083	0.8922	0.0233	0.021	0.0226	0.0211	0.0199
0.0	0.0	0.0	2026.2679	-2214.6193	NaN	NaN	1.3	0.8917	0.0232	0.0213	0.0225	0.0213	0.0201
0.0	0.0	0.0	1230.2679	-2282.6193	NaN	NaN	1.3	0.892	0.0231	0.0212	0.0225	0.0212	0.02
0.0	0.0	0.0	1869.2679	-469.6193	NaN	NaN	-0.3	0.8925	0.023	0.0211	0.0224	0.0211	0.0199
0.0	0.0	0.0	1881.2679	-1081.6193	NaN	NaN	-0.3	0.8927	0.0229	0.021	0.0224	0.021	0.0199
0.0	0.0	0.0	2051.2679	-1591.6193	NaN	NaN	-0.3	0.8926	0.0229	0.0211	0.0224	0.0211	0.0199
0.0	0.0	0.0	320.2679	-1314.6193	NaN	NaN	1.3	0.8922	0.0228	0.0211	0.0225	0.0213	0.0201
0.0	0.0	0.0	-1345.7321	-889.6193	NaN	NaN	0.398	0.8918	0.0229	0.0211	0.0225	0.0214	0.0202
0.0	0.0	0.0	-1619.7321	-1692.6193	NaN	NaN	0.511	0.892	0.0228	0.0211	0.0225	0.0213	0.0202
0.0	0.0	0.0	972.2679	-285.6193	NaN	NaN	-0.3	0.8922	0.0228	0.021	0.0226	0.0212	0.0202
0.0	0.0	0.0	1559.2679	596.3807	NaN	NaN	0.2767	0.8925	0.0228	0.0208	0.0226	0.0211	0.0201
0.0	0.0	0.0	3746.2679	839.3807	NaN	NaN	0.183	0.8926	0.0229	0.0207	0.0226	0.021	0.0201
0.0	0.0	0.0	773.2679	172.3807	NaN	NaN	0.1823	0.8922	0.023	0.0207	0.0228	0.0211	0.0202
0.0	0.0	0.0	152.2679	-191.6193	NaN	NaN	1.3	0.8921	0.0231	0.0207	0.0228	0.0211	0.0203
0.0	0.0	0.0	1536.2679	725.3807	NaN	NaN	0.3207	0.8925	0.0232	0.0205	0.0226	0.021	0.0202
0.0	0.0	0.0	1344.2679	1693.3807	NaN	NaN	0.5575	0.8925	0.0233	0.0205	0.0226	0.021	0.0202
0.0	0.0	0.0	1045.2679	3253.3807	NaN	NaN	0.7568	0.8926	0.0233	0.0204	0.0225	0.0209	0.0202
0.0	0.0	0.0	1369.2679	-2477.6193	NaN	NaN	1.3	0.8925	0.0232	0.0204	0.0227	0.0209	0.0202
0.0	0.0	0.0	912.2679	300.3807	NaN	NaN	0.2477	0.8921	0.0233	0.0205	0.0229	0.0211	0.0202
0.0	0.0	0.0	1575.2679	-1484.6193	NaN	NaN	-0.3	0.8924	0.0232	0.0205	0.0227	0.0211	0.0201
0.0	0.0	0.0	86.2679	595.3807	NaN	NaN	0.8734	0.8928	0.0232	0.0205	0.0226	0.021	0.02
0.0	0.0	0.0	3668.2679	797.3807	NaN	NaN	0.1786	0.8931	0.0233	0.0205	0.0222	0.0208	0.02
0.0	0.0	0.0	2668.2679	2426.3807	NaN	NaN	0.4763	0.8938	0.0233	0.0204	0.0219	0.0205	0.0201
0.0	0.0	0.0	1259.2679	-616.6193	NaN	NaN	-0.3	0.8943	0.0232	0.0202	0.0218	0.0205	0.0199
0.0	0.0	0.0	-20.7321	620.3807	NaN	NaN	1.0346	0.8939	0.0232	0.0202	0.0221	0.0207	0.0199
0.0	0.0	0.0	-139.7321	-562.6193	NaN	NaN	0.8011	0.8933	0.0233	0.0203	0.0223	0.0209	0.0199
0.0	0.0	0.0	1243.2679	-2300.6193	NaN	NaN	1.3	0.8934	0.0231	0.0203	0.0224	0.0209	0.0198
0.0	0.0	0.0	1914.2679	-1495.6193	NaN	NaN	-0.3	0.8934	0.023	0.0204	0.0224	0.0209	0.0199
0.0	0.0	0.0	756.2679	-3158.6193	NaN	NaN	1.3	0.8936	0.023	0.0204	0.0223	0.0209	0.0199
0.0	0.0	0.0	5168.2679	-2008.6193	NaN	NaN	-0.3	0.8932	0.023	0.0205	0.0222	0.0209	0.0201
0.0	0.0	0.0	1581.2679	1669.3807	NaN	NaN	0.5136	0.8933	0.0231	0.0205	0.022	0.0208	0.0203
0.0	0.0	0.0	84.2679	-2043.6193	NaN	NaN	1.043	0.8931	0.0231	0.0205	0.022	0.0209	0.0204
0.0	0.0	0.0	555.2679	-1759.6193	NaN	NaN	1.3	0.8936	0.023	0.0204	0.0219	0.0208	0.0203
0.0	0.0	0.0	1431.2679	104.3807	NaN	NaN	0.068	0.8933	0.0231	0.0206	0.0219	0.0208	0.0205
0.0	0.0	0.0	925.2679	1341.3807	NaN	NaN	0.5918	0.8938	0.0231	0.0204	0.0217	0.0206	0.0204
0.0	0.0	0.0	1242.2679	200.3807	NaN	NaN	0.1389	0.8935	0.0232	0.0203	0.0219	0.0208	0.0203
0.0	0.0	0.0	680.2679	-812.6193	NaN	NaN	1.3	0.8936	0.0232	0.0202	0.022	0.0208	0.0202
0.0	0.0	0.0	1777.2679	-1085.6193	NaN	NaN	-0.3	0.8933	0.0231	0.0203	0.0222	0.021	0.0201
0.0	0.0	0.0	1018.2679	-2984.6193	NaN	NaN	1.3	0.8935	0.023	0.0203	0.0222	0.0209	0.0201
0.0	0.0	0.0	548.2679	3976.3807	NaN	NaN	0.8788	0.8932	0.0231	0.0204	0.0222	0.0209	0.0203
0.0	0.0	0.0	2428.2679	-3034.6193	NaN	NaN	1.3	0.894	0.0229	0.0203	0.022	0.0207	0.0201
0.0	0.0	0.0	3577.2679	448.3807	NaN	NaN	0.1114	0.8937	0.0229	0.0204	0.022	0.0207	0.0203
0.0	0.0	0.0	511.2679	-1007.6193	NaN	NaN	1.3	0.8939	0.0229	0.0203	0.0219	0.0207	0.0202
0.0	0.0	0.0	602.2679	586.3807	NaN	NaN	0.4933	0.8935	0.0231	0.0204	0.0219	0.0208	0.0203
0.0	0.0	0.0	3010.2679	297.3807	NaN	NaN	0.0899	0.8934	0.0231	0.0205	0.0218	0.0207	0.0205
0.0	0.0	0.0	3769.2679	-1738.6193	NaN	NaN	-0.3	0.8939	0.0231	0.0204	0.0217	0.0205	0.0204
0.0	0.0	0.0	627.2679	395.3807	NaN	NaN	0.3866	0.8939	0.0231	0.0203	0.0217	0.0206	0.0204
0.0	0.0	0.0	234.2679	-2000.6193	NaN	NaN	1.1326	0.8933	0.0232	0.0204	0.0218	0.0209	0.0204
0.0	0.0	0.0	-309.7321	3305.3807	NaN	NaN	1.1034	0.8935	0.0232	0.0204	0.0218	0.0209	0.0203
0.0	0.0	0.0	-826.7321	4214.3807	NaN	NaN	1.244	0.8941	0.0233	0.0202	0.0216	0.0207	0.0202
0.0	0.0	0.0	-121.7321	2243.3807	NaN	NaN	1.0574	0.8946	0.0231	0.0202	0.0214	0.0204	0.0203
0.0	0.0	0.0	-86.7321	-575.6193	NaN	NaN	0.8691	0.8951	0.023	0.0202	0.0212	0.0203	0.0202
0.0	0.0	0.0	4685.2679	1829.3807	NaN	NaN	0.2808	0.8944	0.0231	0.0207	0.0213	0.0201	0.0205
0.0	0.0	0.0	2511.2679	2595.3807	NaN	NaN	0.5082	0.8955	0.0229	0.0205	0.021	0.0198	0.0204
0.0	0.0	0.0	1271.2679	-1684.6193	NaN	NaN	1.3	0.8955	0.0228	0.0205	0.021	0.0198	0.0205
0.0	0.0	0.0	297.2679	468.3807	NaN	NaN	0.6117	0.8951	0.0229	0.0205	0.0211	0.02	0.0205
0.0	0.0	0.0	1005.2679	122.3807	NaN	NaN	0.1085	0.8951	0.0229	0.0206	0.021	0.0199	0.0205
0.0	0.0	0.0	3777.2679	648.3807	NaN	NaN	0.1465	0.8946	0.0231	0.0207	0.0211	0.02	0.0206
0.0	0.0	0.0	561.2679	2897.3807	NaN	NaN	0.8377	0.8928	0.0236	0.0209	0.0215	0.0204	0.0208
0.0	0.0	0.0	1949.2679	-1458.6193	NaN	NaN	-0.3	0.8898	0.0243	0.0215	0.0221	0.0211	0.0213
0.0	0.0	0.0	-563.7321	-2005.6193	NaN	NaN	0.7806	0.8861	0.0251	0.0221	0.0228	0.0219	0.0219
0.0	0.0	0.0	1981.2679	967.3807	NaN	NaN	0.3281	0.8803	0.0265	0.0231	0.024	0.0231	0.0231
0.0	0.0	0.0	2598.2679	1163.3807	NaN	NaN	0.3093	0.8758	0.0275	0.0237	0.025	0.024	0.024
0.0	0.0	0.0	1172.2679	1444.3807	NaN	NaN	0.552	0.8633	0.0302	0.0254	0.0275	0.0266	0.027
0.0	0.0	0.0	1909.2679	1831.3807	NaN	NaN	0.4896	0.8866	0.0238	0.0211	0.0241	0.0231	0.0212
