# Supplementary material for: DeepFRET, a software for rapid and automated single-molecule FRET data classification using deep learning
Source: eLife. 2020 Nov 3;9:e60404. doi: 10.7554/eLife.60404 (PMC7609065; doi:10.7554/eLife.60404)
Supplement: Figure 4—source data 1. [file elife-60404-fig4-data1.zip › Figure 4-source data 1/Fig_S4a/Traces/traces_all_n294/Traces_Fig2d_4mMAc_mov1_combined_tif_pair30.txt]

Exported by DeepFRET
Date: 2020-08-26, 18:13
Video filename: None
FRET pair #30
Bleaches at None
D-Dexc-bg	A-Dexc-bg	A-Aexc-bg	D-Dexc-rw	A-Dexc-rw	A-Aexc-rw	S	E	p_bleached	p_aggregated	p_noisy	p_scrambled	p_static	p_dynamic
0.0	0.0	0.0	24039.8897	16444.5119	NaN	NaN	0.4062	0.0233	0.8807	0.0222	0.0261	0.0248	0.0229
0.0	0.0	0.0	21643.8897	13062.5119	NaN	NaN	0.3764	0.021	0.8875	0.0218	0.0244	0.0227	0.0226
0.0	0.0	0.0	22851.8897	17457.5119	NaN	NaN	0.4331	0.0215	0.8888	0.0214	0.0243	0.0216	0.0224
0.0	0.0	0.0	21532.8897	16497.5119	NaN	NaN	0.4338	0.0218	0.8901	0.0212	0.0239	0.0208	0.0221
0.0	0.0	0.0	23782.8897	14289.5119	NaN	NaN	0.3753	0.0223	0.8899	0.0212	0.0237	0.0206	0.0222
0.0	0.0	0.0	24588.8897	12568.5119	NaN	NaN	0.3383	0.0226	0.8901	0.0213	0.0234	0.0204	0.0222
0.0	0.0	0.0	22978.8897	17777.5119	NaN	NaN	0.4362	0.0228	0.8901	0.0215	0.0232	0.0203	0.0221
0.0	0.0	0.0	26256.8897	11627.5119	NaN	NaN	0.3069	0.0228	0.8904	0.0215	0.0229	0.0204	0.022
0.0	0.0	0.0	24271.8897	11507.5119	NaN	NaN	0.3216	0.0229	0.8907	0.0215	0.0227	0.0203	0.0218
0.0	0.0	0.0	27175.8897	15925.5119	NaN	NaN	0.3695	0.023	0.8904	0.0215	0.0228	0.0205	0.0219
0.0	0.0	0.0	32083.8897	14101.5119	NaN	NaN	0.3053	0.0229	0.8903	0.0215	0.0228	0.0206	0.022
0.0	0.0	0.0	23446.8897	18084.5119	NaN	NaN	0.4354	0.0229	0.8901	0.0214	0.0227	0.0209	0.022
0.0	0.0	0.0	22903.8897	17176.5119	NaN	NaN	0.4286	0.0228	0.8902	0.0214	0.0227	0.021	0.022
0.0	0.0	0.0	26803.8897	17341.5119	NaN	NaN	0.3928	0.0227	0.8903	0.0213	0.0227	0.0211	0.0219
0.0	0.0	0.0	29042.8897	11032.5119	NaN	NaN	0.2753	0.0227	0.89	0.0213	0.0228	0.0213	0.0219
0.0	0.0	0.0	25738.8897	14109.5119	NaN	NaN	0.3541	0.0227	0.8894	0.0214	0.0232	0.0215	0.0218
0.0	0.0	0.0	19747.8897	10083.5119	NaN	NaN	0.338	0.0227	0.8889	0.0215	0.0231	0.0216	0.0222
0.0	0.0	0.0	21493.8897	13609.5119	NaN	NaN	0.3877	0.0229	0.8881	0.0216	0.0233	0.0218	0.0223
0.0	0.0	0.0	21259.8897	9874.5119	NaN	NaN	0.3172	0.023	0.8884	0.0216	0.0231	0.0218	0.0221
0.0	0.0	0.0	20820.8897	10856.5119	NaN	NaN	0.3427	0.0228	0.8891	0.0215	0.0228	0.0217	0.0221
0.0	0.0	0.0	25984.8897	11775.5119	NaN	NaN	0.3118	0.0227	0.8896	0.0215	0.0227	0.0216	0.0219
0.0	0.0	0.0	17529.8897	9903.5119	NaN	NaN	0.361	0.0227	0.8898	0.0215	0.0226	0.0215	0.0219
0.0	0.0	0.0	22115.8897	11434.5119	NaN	NaN	0.3408	0.0225	0.8902	0.0215	0.0226	0.0214	0.0218
0.0	0.0	0.0	21374.8897	16720.5119	NaN	NaN	0.4389	0.0226	0.8904	0.0214	0.0225	0.0213	0.0218
0.0	0.0	0.0	19648.8897	11094.5119	NaN	NaN	0.3609	0.0227	0.8899	0.0215	0.0226	0.0213	0.022
0.0	0.0	0.0	18496.8897	13058.5119	NaN	NaN	0.4138	0.0228	0.8902	0.0214	0.0225	0.0212	0.022
0.0	0.0	0.0	20948.8897	16317.5119	NaN	NaN	0.4379	0.0228	0.8901	0.0214	0.0225	0.0212	0.022
0.0	0.0	0.0	21667.8897	11109.5119	NaN	NaN	0.3389	0.0227	0.8905	0.0213	0.0224	0.0211	0.0219
0.0	0.0	0.0	16684.8897	12629.5119	NaN	NaN	0.4308	0.0226	0.8909	0.0212	0.0223	0.021	0.0219
0.0	0.0	0.0	25071.8897	17942.5119	NaN	NaN	0.4171	0.0227	0.8908	0.0212	0.0224	0.021	0.0219
0.0	0.0	0.0	17726.8897	10494.5119	NaN	NaN	0.3719	0.0227	0.8908	0.0211	0.0224	0.021	0.022
0.0	0.0	0.0	23693.8897	13180.5119	NaN	NaN	0.3574	0.0225	0.8909	0.0211	0.0223	0.021	0.0221
0.0	0.0	0.0	24859.8897	15753.5119	NaN	NaN	0.3879	0.0223	0.8914	0.0211	0.0221	0.0209	0.0223
0.0	0.0	0.0	19989.8897	12735.5119	NaN	NaN	0.3892	0.0223	0.8913	0.0211	0.0221	0.0209	0.0224
0.0	0.0	0.0	21808.8897	9021.5119	NaN	NaN	0.2926	0.0223	0.8916	0.021	0.022	0.0208	0.0224
0.0	0.0	0.0	18656.8897	12973.5119	NaN	NaN	0.4102	0.0221	0.8919	0.0209	0.022	0.0207	0.0224
0.0	0.0	0.0	17036.8897	10033.5119	NaN	NaN	0.3706	0.022	0.8921	0.0208	0.0219	0.0206	0.0225
0.0	0.0	0.0	16151.8897	10988.5119	NaN	NaN	0.4049	0.0219	0.8925	0.0207	0.0218	0.0205	0.0225
0.0	0.0	0.0	18543.8897	11205.5119	NaN	NaN	0.3767	0.0219	0.8926	0.0207	0.0217	0.0205	0.0225
0.0	0.0	0.0	14739.8897	11090.5119	NaN	NaN	0.4294	0.0218	0.8928	0.0207	0.0217	0.0205	0.0225
0.0	0.0	0.0	14913.8897	10908.5119	NaN	NaN	0.4224	0.0218	0.893	0.0207	0.0216	0.0205	0.0224
0.0	0.0	0.0	17229.8897	10342.5119	NaN	NaN	0.3751	0.0218	0.8933	0.0206	0.0215	0.0205	0.0223
0.0	0.0	0.0	13957.8897	8864.5119	NaN	NaN	0.3884	0.0217	0.8934	0.0206	0.0215	0.0205	0.0223
0.0	0.0	0.0	16985.8897	10241.5119	NaN	NaN	0.3761	0.0217	0.8936	0.0206	0.0215	0.0205	0.0222
0.0	0.0	0.0	15039.8897	8414.5119	NaN	NaN	0.3588	0.0216	0.8938	0.0205	0.0214	0.0205	0.0221
0.0	0.0	0.0	12007.8897	7205.5119	NaN	NaN	0.375	0.0217	0.8939	0.0205	0.0214	0.0205	0.0221
0.0	0.0	0.0	14942.8897	7184.5119	NaN	NaN	0.3247	0.0217	0.8937	0.0205	0.0214	0.0205	0.0221
0.0	0.0	0.0	11048.8897	7634.5119	NaN	NaN	0.4086	0.0218	0.8936	0.0206	0.0214	0.0205	0.0221
0.0	0.0	0.0	15809.8897	11879.5119	NaN	NaN	0.429	0.0219	0.8933	0.0207	0.0214	0.0206	0.0221
0.0	0.0	0.0	16044.8897	9240.5119	NaN	NaN	0.3654	0.022	0.8933	0.0207	0.0214	0.0206	0.0221
0.0	0.0	0.0	12583.8897	10484.5119	NaN	NaN	0.4545	0.0221	0.8931	0.0207	0.0214	0.0206	0.0221
0.0	0.0	0.0	13832.8897	9654.5119	NaN	NaN	0.4111	0.0221	0.8931	0.0208	0.0214	0.0206	0.022
0.0	0.0	0.0	9813.8897	9180.5119	NaN	NaN	0.4833	0.0221	0.8931	0.0208	0.0214	0.0206	0.022
0.0	0.0	0.0	14667.8897	9254.5119	NaN	NaN	0.3869	0.0221	0.8931	0.0208	0.0214	0.0206	0.0219
0.0	0.0	0.0	11194.8897	5915.5119	NaN	NaN	0.3457	0.022	0.8935	0.0208	0.0213	0.0205	0.0219
0.0	0.0	0.0	20302.8897	8258.5119	NaN	NaN	0.2891	0.022	0.8934	0.0209	0.0213	0.0206	0.0219
0.0	0.0	0.0	15516.8897	10086.5119	NaN	NaN	0.394	0.0219	0.8937	0.0208	0.0212	0.0205	0.0218
0.0	0.0	0.0	19341.8897	10345.5119	NaN	NaN	0.3485	0.0218	0.8937	0.0208	0.0212	0.0206	0.0218
0.0	0.0	0.0	8292.8897	4093.5119	NaN	NaN	0.3305	0.0219	0.8938	0.0208	0.0212	0.0205	0.0218
0.0	0.0	0.0	10384.8897	10539.5119	NaN	NaN	0.5037	0.0218	0.8938	0.0208	0.0213	0.0206	0.0218
0.0	0.0	0.0	8635.8897	4730.5119	NaN	NaN	0.3539	0.0219	0.8938	0.0207	0.0213	0.0206	0.0218
0.0	0.0	0.0	9715.8897	6881.5119	NaN	NaN	0.4146	0.0219	0.8939	0.0207	0.0212	0.0206	0.0217
0.0	0.0	0.0	11577.8897	8166.5119	NaN	NaN	0.4136	0.0219	0.8938	0.0206	0.0212	0.0207	0.0217
0.0	0.0	0.0	6910.8897	4860.5119	NaN	NaN	0.4129	0.0219	0.8938	0.0206	0.0213	0.0207	0.0217
0.0	0.0	0.0	8803.8897	6834.5119	NaN	NaN	0.437	0.022	0.8939	0.0205	0.0212	0.0207	0.0217
0.0	0.0	0.0	7533.8897	8611.5119	NaN	NaN	0.5334	0.0219	0.894	0.0205	0.0212	0.0207	0.0216
0.0	0.0	0.0	8130.8897	7132.5119	NaN	NaN	0.4673	0.022	0.8939	0.0205	0.0213	0.0207	0.0216
0.0	0.0	0.0	8294.8897	6475.5119	NaN	NaN	0.4384	0.022	0.8939	0.0206	0.0212	0.0207	0.0216
0.0	0.0	0.0	6745.8897	10011.5119	NaN	NaN	0.5974	0.022	0.8939	0.0206	0.0212	0.0207	0.0216
0.0	0.0	0.0	8378.8897	5158.5119	NaN	NaN	0.3811	0.022	0.8939	0.0206	0.0212	0.0207	0.0215
0.0	0.0	0.0	10740.8897	7946.5119	NaN	NaN	0.4252	0.022	0.8941	0.0206	0.0212	0.0207	0.0215
0.0	0.0	0.0	9855.8897	8279.5119	NaN	NaN	0.4565	0.022	0.894	0.0207	0.0212	0.0207	0.0215
0.0	0.0	0.0	7091.8897	6782.5119	NaN	NaN	0.4889	0.0219	0.8941	0.0207	0.0212	0.0206	0.0215
0.0	0.0	0.0	8874.8897	7660.5119	NaN	NaN	0.4633	0.0219	0.8942	0.0207	0.0212	0.0206	0.0215
0.0	0.0	0.0	7033.8897	5927.5119	NaN	NaN	0.4573	0.0219	0.8943	0.0207	0.0211	0.0205	0.0215
0.0	0.0	0.0	5954.8897	5353.5119	NaN	NaN	0.4734	0.0218	0.8943	0.0207	0.0212	0.0205	0.0215
0.0	0.0	0.0	8209.8897	2185.5119	NaN	NaN	0.2102	0.0219	0.8942	0.0208	0.0212	0.0204	0.0215
0.0	0.0	0.0	7958.8897	5345.5119	NaN	NaN	0.4018	0.0219	0.8943	0.0208	0.0211	0.0204	0.0215
0.0	0.0	0.0	5889.8897	6445.5119	NaN	NaN	0.5225	0.022	0.8941	0.0208	0.0211	0.0204	0.0215
0.0	0.0	0.0	7378.8897	3894.5119	NaN	NaN	0.3455	0.022	0.8941	0.0209	0.0211	0.0204	0.0215
0.0	0.0	0.0	9742.8897	7085.5119	NaN	NaN	0.421	0.0221	0.894	0.0209	0.0211	0.0204	0.0215
0.0	0.0	0.0	7083.8897	3647.5119	NaN	NaN	0.3399	0.0221	0.894	0.0209	0.0211	0.0204	0.0215
0.0	0.0	0.0	8313.8897	7966.5119	NaN	NaN	0.4893	0.0221	0.8941	0.0209	0.0211	0.0204	0.0214
0.0	0.0	0.0	7478.8897	5068.5119	NaN	NaN	0.4039	0.0222	0.8939	0.0209	0.0211	0.0204	0.0214
0.0	0.0	0.0	6016.8897	6394.5119	NaN	NaN	0.5152	0.0223	0.8937	0.0209	0.0212	0.0204	0.0215
0.0	0.0	0.0	7158.8897	9179.5119	NaN	NaN	0.5618	0.0223	0.8936	0.021	0.0212	0.0204	0.0215
0.0	0.0	0.0	5719.8897	6216.5119	NaN	NaN	0.5208	0.0224	0.8933	0.021	0.0212	0.0204	0.0216
0.0	0.0	0.0	6511.8897	4827.5119	NaN	NaN	0.4257	0.0225	0.893	0.0211	0.0213	0.0205	0.0216
0.0	0.0	0.0	6421.8897	4619.5119	NaN	NaN	0.4184	0.0225	0.8929	0.0211	0.0213	0.0205	0.0217
0.0	0.0	0.0	6777.8897	7040.5119	NaN	NaN	0.5095	0.0226	0.8927	0.0211	0.0213	0.0206	0.0216
0.0	0.0	0.0	8672.8897	6726.5119	NaN	NaN	0.4368	0.0226	0.8927	0.0211	0.0213	0.0206	0.0217
0.0	0.0	0.0	9428.8897	7267.5119	NaN	NaN	0.4353	0.0226	0.8924	0.0212	0.0214	0.0206	0.0217
0.0	0.0	0.0	9463.8897	5899.5119	NaN	NaN	0.384	0.0228	0.8919	0.0212	0.0215	0.0208	0.0218
0.0	0.0	0.0	8401.8897	8807.5119	NaN	NaN	0.5118	0.0227	0.8919	0.0213	0.0215	0.0207	0.0218
0.0	0.0	0.0	7885.8897	4097.5119	NaN	NaN	0.3419	0.0227	0.8915	0.0215	0.0217	0.0207	0.022
0.0	0.0	0.0	10022.8897	4818.5119	NaN	NaN	0.3247	0.0226	0.8915	0.0215	0.0217	0.0207	0.022
0.0	0.0	0.0	8286.8897	5937.5119	NaN	NaN	0.4174	0.0227	0.8911	0.0216	0.0218	0.0208	0.022
0.0	0.0	0.0	4967.8897	7781.5119	NaN	NaN	0.6103	0.0226	0.8912	0.0216	0.0218	0.0208	0.022
0.0	0.0	0.0	10214.8897	6589.5119	NaN	NaN	0.3921	0.0226	0.8912	0.0216	0.0219	0.0208	0.0219
0.0	0.0	0.0	7242.8897	2697.5119	NaN	NaN	0.2714	0.0226	0.8913	0.0216	0.0219	0.0207	0.0219
0.0	0.0	0.0	6640.8897	6971.5119	NaN	NaN	0.5121	0.0225	0.8913	0.0216	0.022	0.0207	0.0219
0.0	0.0	0.0	7130.8897	5928.5119	NaN	NaN	0.454	0.0224	0.8916	0.0216	0.022	0.0206	0.0218
0.0	0.0	0.0	7233.8897	5737.5119	NaN	NaN	0.4423	0.0224	0.8915	0.0216	0.022	0.0206	0.0219
0.0	0.0	0.0	7310.8897	9930.5119	NaN	NaN	0.576	0.0224	0.8916	0.0216	0.022	0.0206	0.0219
0.0	0.0	0.0	6208.8897	6748.5119	NaN	NaN	0.5208	0.0222	0.8917	0.0216	0.0221	0.0205	0.022
0.0	0.0	0.0	6241.8897	2153.5119	NaN	NaN	0.2565	0.0221	0.8921	0.0215	0.022	0.0204	0.0219
0.0	0.0	0.0	5387.8897	3981.5119	NaN	NaN	0.4249	0.022	0.8923	0.0215	0.022	0.0203	0.0219
0.0	0.0	0.0	6609.8897	5902.5119	NaN	NaN	0.4717	0.022	0.892	0.0216	0.0221	0.0204	0.0219
0.0	0.0	0.0	6863.8897	6750.5119	NaN	NaN	0.4958	0.0219	0.892	0.0216	0.0221	0.0204	0.0219
0.0	0.0	0.0	7304.8897	7440.5119	NaN	NaN	0.5046	0.0221	0.8914	0.0217	0.0222	0.0206	0.022
0.0	0.0	0.0	4345.8897	5135.5119	NaN	NaN	0.5416	0.022	0.8915	0.0217	0.0222	0.0206	0.022
0.0	0.0	0.0	7312.8897	6769.5119	NaN	NaN	0.4807	0.022	0.8909	0.0218	0.0224	0.0208	0.0221
0.0	0.0	0.0	5894.8897	7208.5119	NaN	NaN	0.5501	0.022	0.8911	0.0218	0.0224	0.0207	0.022
0.0	0.0	0.0	6470.8897	7915.5119	NaN	NaN	0.5502	0.022	0.8909	0.0218	0.0224	0.0208	0.0221
0.0	0.0	0.0	6435.8897	9198.5119	NaN	NaN	0.5884	0.0219	0.8913	0.0217	0.0223	0.0207	0.0221
0.0	0.0	0.0	9312.8897	7047.5119	NaN	NaN	0.4308	0.022	0.8908	0.0218	0.0223	0.0209	0.0222
0.0	0.0	0.0	5464.8897	7636.5119	NaN	NaN	0.5829	0.0221	0.8907	0.0218	0.0223	0.0209	0.0222
0.0	0.0	0.0	3551.8897	5768.5119	NaN	NaN	0.6189	0.022	0.8908	0.0218	0.0223	0.0209	0.0222
0.0	0.0	0.0	7172.8897	2535.5119	NaN	NaN	0.2612	0.0221	0.8903	0.0219	0.0225	0.021	0.0222
0.0	0.0	0.0	6879.8897	6876.5119	NaN	NaN	0.4999	0.0221	0.8901	0.022	0.0226	0.0211	0.0222
0.0	0.0	0.0	6745.8897	4955.5119	NaN	NaN	0.4235	0.022	0.8901	0.022	0.0226	0.0212	0.0222
0.0	0.0	0.0	7798.8897	8279.5119	NaN	NaN	0.5149	0.0221	0.8897	0.0221	0.0227	0.0213	0.0222
0.0	0.0	0.0	5214.8897	6653.5119	NaN	NaN	0.5606	0.022	0.89	0.0221	0.0227	0.0212	0.0221
0.0	0.0	0.0	8062.8897	7479.5119	NaN	NaN	0.4812	0.022	0.8898	0.0222	0.0228	0.0212	0.022
0.0	0.0	0.0	5033.8897	8355.5119	NaN	NaN	0.624	0.0219	0.8903	0.0222	0.0226	0.0211	0.0219
0.0	0.0	0.0	5777.8897	5540.5119	NaN	NaN	0.4895	0.0219	0.8901	0.0223	0.0227	0.0211	0.0219
0.0	0.0	0.0	7053.8897	10696.5119	NaN	NaN	0.6026	0.022	0.8902	0.0223	0.0226	0.0211	0.0218
0.0	0.0	0.0	4267.8897	7918.5119	NaN	NaN	0.6498	0.0219	0.8904	0.0223	0.0226	0.021	0.0218
0.0	0.0	0.0	5860.8897	8351.5119	NaN	NaN	0.5876	0.0218	0.8912	0.0222	0.0224	0.0207	0.0217
0.0	0.0	0.0	5641.8897	7288.5119	NaN	NaN	0.5637	0.0218	0.8917	0.0221	0.0222	0.0206	0.0217
0.0	0.0	0.0	7616.8897	6199.5119	NaN	NaN	0.4487	0.0219	0.8912	0.0222	0.0223	0.0207	0.0218
0.0	0.0	0.0	5154.8897	8368.5119	NaN	NaN	0.6188	0.0218	0.8921	0.022	0.022	0.0205	0.0217
0.0	0.0	0.0	7151.8897	3428.5119	NaN	NaN	0.324	0.0217	0.8925	0.0219	0.0219	0.0204	0.0216
0.0	0.0	0.0	5774.8897	1951.5119	NaN	NaN	0.2526	0.0217	0.8927	0.0219	0.0218	0.0203	0.0215
0.0	0.0	0.0	6670.8897	6551.5119	NaN	NaN	0.4955	0.0218	0.8918	0.0221	0.0221	0.0206	0.0216
0.0	0.0	0.0	6080.8897	5177.5119	NaN	NaN	0.4599	0.0218	0.8918	0.0221	0.0222	0.0205	0.0215
0.0	0.0	0.0	7702.8897	4305.5119	NaN	NaN	0.3585	0.0219	0.8916	0.0222	0.0223	0.0206	0.0215
0.0	0.0	0.0	6353.8897	10665.5119	NaN	NaN	0.6267	0.022	0.891	0.0223	0.0224	0.0208	0.0215
0.0	0.0	0.0	4950.8897	7690.5119	NaN	NaN	0.6084	0.022	0.8912	0.0223	0.0224	0.0207	0.0215
0.0	0.0	0.0	8998.8897	4259.5119	NaN	NaN	0.3213	0.0219	0.8917	0.0222	0.0223	0.0206	0.0213
0.0	0.0	0.0	6247.8897	11738.5119	NaN	NaN	0.6526	0.0219	0.892	0.0222	0.0222	0.0205	0.0213
0.0	0.0	0.0	7087.8897	4900.5119	NaN	NaN	0.4088	0.0218	0.8923	0.0222	0.0221	0.0203	0.0213
0.0	0.0	0.0	4401.8897	6397.5119	NaN	NaN	0.5924	0.0218	0.8932	0.022	0.0218	0.0201	0.0212
0.0	0.0	0.0	6183.8897	7918.5119	NaN	NaN	0.5615	0.0218	0.893	0.022	0.0218	0.0202	0.0212
0.0	0.0	0.0	5556.8897	1444.5119	NaN	NaN	0.2063	0.0216	0.894	0.0219	0.0216	0.0199	0.021
0.0	0.0	0.0	6646.8897	5253.5119	NaN	NaN	0.4415	0.0217	0.8939	0.0219	0.0216	0.0199	0.021
0.0	0.0	0.0	4726.8897	5051.5119	NaN	NaN	0.5166	0.0217	0.8937	0.0219	0.0216	0.02	0.0211
0.0	0.0	0.0	4262.8897	8219.5119	NaN	NaN	0.6585	0.0218	0.8933	0.0219	0.0218	0.0201	0.0211
0.0	0.0	0.0	10465.8897	4535.5119	NaN	NaN	0.3023	0.0217	0.8938	0.0219	0.0216	0.02	0.021
0.0	0.0	0.0	4894.8897	5592.5119	NaN	NaN	0.5333	0.0218	0.8936	0.0219	0.0217	0.02	0.021
0.0	0.0	0.0	3672.8897	7551.5119	NaN	NaN	0.6728	0.0218	0.8936	0.0219	0.0217	0.02	0.021
0.0	0.0	0.0	5813.8897	7211.5119	NaN	NaN	0.5536	0.0218	0.8937	0.0219	0.0217	0.02	0.021
0.0	0.0	0.0	7349.8897	6813.5119	NaN	NaN	0.4811	0.0219	0.8934	0.0219	0.0217	0.02	0.0211
0.0	0.0	0.0	4208.8897	7860.5119	NaN	NaN	0.6513	0.0219	0.8933	0.0219	0.0217	0.02	0.0211
0.0	0.0	0.0	5062.8897	7271.5119	NaN	NaN	0.5895	0.0219	0.8931	0.0218	0.0218	0.0201	0.0212
0.0	0.0	0.0	5440.8897	4942.5119	NaN	NaN	0.476	0.0221	0.8926	0.0219	0.0219	0.0203	0.0213
0.0	0.0	0.0	8299.8897	6010.5119	NaN	NaN	0.42	0.0222	0.8922	0.0218	0.0219	0.0204	0.0214
0.0	0.0	0.0	4854.8897	11069.5119	NaN	NaN	0.6951	0.0222	0.8919	0.0218	0.022	0.0206	0.0215
0.0	0.0	0.0	5835.8897	3585.5119	NaN	NaN	0.3806	0.0222	0.8922	0.0217	0.0219	0.0206	0.0215
0.0	0.0	0.0	5015.8897	7906.5119	NaN	NaN	0.6118	0.0223	0.8918	0.0216	0.0219	0.0207	0.0216
0.0	0.0	0.0	2625.8897	5631.5119	NaN	NaN	0.682	0.0223	0.8918	0.0216	0.0219	0.0207	0.0216
0.0	0.0	0.0	5443.8897	6084.5119	NaN	NaN	0.5278	0.0222	0.8921	0.0216	0.0219	0.0207	0.0216
0.0	0.0	0.0	4544.8897	4895.5119	NaN	NaN	0.5186	0.022	0.8925	0.0215	0.0218	0.0206	0.0215
0.0	0.0	0.0	2850.8897	6925.5119	NaN	NaN	0.7084	0.0222	0.8916	0.0217	0.022	0.0208	0.0217
0.0	0.0	0.0	4087.8897	4963.5119	NaN	NaN	0.5484	0.0221	0.8915	0.0217	0.022	0.0209	0.0217
0.0	0.0	0.0	5837.8897	6161.5119	NaN	NaN	0.5135	0.022	0.8917	0.0217	0.022	0.0209	0.0217
0.0	0.0	0.0	4871.8897	5361.5119	NaN	NaN	0.5239	0.0219	0.8919	0.0217	0.022	0.0208	0.0217
0.0	0.0	0.0	4495.8897	3790.5119	NaN	NaN	0.4574	0.0219	0.8914	0.0217	0.0221	0.021	0.0219
0.0	0.0	0.0	3589.8897	9648.5119	NaN	NaN	0.7288	0.022	0.8907	0.0218	0.0223	0.0212	0.0221
0.0	0.0	0.0	5456.8897	5598.5119	NaN	NaN	0.5064	0.0218	0.8916	0.0215	0.0221	0.021	0.022
0.0	0.0	0.0	5787.8897	5868.5119	NaN	NaN	0.5035	0.0217	0.8916	0.0215	0.0221	0.021	0.0221
0.0	0.0	0.0	4642.8897	8186.5119	NaN	NaN	0.6381	0.0217	0.8908	0.0216	0.0222	0.0212	0.0225
0.0	0.0	0.0	5547.8897	9754.5119	NaN	NaN	0.6374	0.0215	0.8913	0.0215	0.0221	0.0211	0.0225
0.0	0.0	0.0	7573.8897	4729.5119	NaN	NaN	0.3844	0.0213	0.8922	0.0214	0.0219	0.0209	0.0223
0.0	0.0	0.0	7868.8897	7166.5119	NaN	NaN	0.4766	0.0214	0.892	0.0213	0.0219	0.021	0.0224
0.0	0.0	0.0	8356.8897	9300.5119	NaN	NaN	0.5267	0.0214	0.8917	0.0213	0.022	0.0211	0.0225
0.0	0.0	0.0	3868.8897	7386.5119	NaN	NaN	0.6563	0.0213	0.892	0.0213	0.0219	0.021	0.0225
0.0	0.0	0.0	4323.8897	5644.5119	NaN	NaN	0.5662	0.0213	0.8921	0.0213	0.0219	0.021	0.0224
0.0	0.0	0.0	5687.8897	4297.5119	NaN	NaN	0.4304	0.0213	0.8922	0.0212	0.0219	0.021	0.0224
0.0	0.0	0.0	6802.8897	8070.5119	NaN	NaN	0.5426	0.0214	0.8918	0.0212	0.022	0.0211	0.0224
0.0	0.0	0.0	6330.8897	5128.5119	NaN	NaN	0.4475	0.0213	0.8922	0.0212	0.0219	0.021	0.0224
0.0	0.0	0.0	3924.8897	4288.5119	NaN	NaN	0.5221	0.0213	0.8923	0.0212	0.0219	0.021	0.0224
0.0	0.0	0.0	5932.8897	6335.5119	NaN	NaN	0.5164	0.0213	0.8921	0.0211	0.0219	0.0211	0.0224
0.0	0.0	0.0	8156.8897	5148.5119	NaN	NaN	0.3869	0.0213	0.8917	0.0212	0.0221	0.0212	0.0224
0.0	0.0	0.0	6868.8897	5451.5119	NaN	NaN	0.4425	0.0214	0.8914	0.0213	0.0221	0.0212	0.0225
0.0	0.0	0.0	5793.8897	6548.5119	NaN	NaN	0.5306	0.0214	0.8912	0.0213	0.0222	0.0213	0.0225
0.0	0.0	0.0	3918.8897	7104.5119	NaN	NaN	0.6445	0.0214	0.8911	0.0213	0.0223	0.0213	0.0225
0.0	0.0	0.0	6556.8897	6358.5119	NaN	NaN	0.4923	0.0213	0.8912	0.0214	0.0222	0.0213	0.0226
0.0	0.0	0.0	8290.8897	9639.5119	NaN	NaN	0.5376	0.0213	0.8911	0.0215	0.0222	0.0212	0.0226
0.0	0.0	0.0	4409.8897	7362.5119	NaN	NaN	0.6254	0.0212	0.8916	0.0213	0.0221	0.0211	0.0225
0.0	0.0	0.0	6076.8897	4803.5119	NaN	NaN	0.4415	0.0212	0.8918	0.0213	0.0221	0.0211	0.0225
0.0	0.0	0.0	7550.8897	5719.5119	NaN	NaN	0.431	0.0213	0.8911	0.0215	0.0223	0.0212	0.0226
0.0	0.0	0.0	5882.8897	7363.5119	NaN	NaN	0.5559	0.0213	0.8912	0.0215	0.0223	0.0212	0.0226
0.0	0.0	0.0	7075.8897	5337.5119	NaN	NaN	0.43	0.0213	0.8913	0.0214	0.0223	0.0211	0.0226
0.0	0.0	0.0	6598.8897	3078.5119	NaN	NaN	0.3181	0.0214	0.8904	0.0216	0.0225	0.0213	0.0228
0.0	0.0	0.0	7140.8897	9048.5119	NaN	NaN	0.5589	0.0214	0.89	0.0217	0.0226	0.0213	0.0229
0.0	0.0	0.0	16409.8897	7008.5119	NaN	NaN	0.2993	0.0213	0.8897	0.0218	0.0227	0.0213	0.023
0.0	0.0	0.0	3822.8897	5047.5119	NaN	NaN	0.569	0.0214	0.8898	0.0218	0.0226	0.0213	0.023
0.0	0.0	0.0	7340.8897	6679.5119	NaN	NaN	0.4764	0.0215	0.8892	0.0219	0.0227	0.0215	0.0231
0.0	0.0	0.0	7225.8897	6326.5119	NaN	NaN	0.4668	0.0217	0.8889	0.022	0.0227	0.0216	0.0232
0.0	0.0	0.0	3579.8897	9329.5119	NaN	NaN	0.7227	0.0218	0.8886	0.0221	0.0226	0.0217	0.0232
0.0	0.0	0.0	2687.8897	4060.5119	NaN	NaN	0.6017	0.0218	0.8892	0.022	0.0223	0.0216	0.023
0.0	0.0	0.0	4057.8897	5010.5119	NaN	NaN	0.5525	0.022	0.8882	0.0221	0.0225	0.0219	0.0232
0.0	0.0	0.0	5406.8897	8066.5119	NaN	NaN	0.5987	0.0221	0.8878	0.0222	0.0225	0.022	0.0234
0.0	0.0	0.0	5396.8897	3891.5119	NaN	NaN	0.419	0.0221	0.8882	0.0222	0.0222	0.022	0.0233
0.0	0.0	0.0	2000.8897	5936.5119	NaN	NaN	0.7479	0.0221	0.8881	0.0222	0.0222	0.0221	0.0233
0.0	0.0	0.0	6553.8897	4656.5119	NaN	NaN	0.4154	0.0222	0.8879	0.0222	0.0221	0.0222	0.0234
0.0	0.0	0.0	6461.8897	6138.5119	NaN	NaN	0.4872	0.0222	0.8876	0.0223	0.0221	0.0224	0.0235
0.0	0.0	0.0	5676.8897	8654.5119	NaN	NaN	0.6039	0.0224	0.8873	0.0224	0.022	0.0224	0.0235
0.0	0.0	0.0	5757.8897	3494.5119	NaN	NaN	0.3777	0.0223	0.8878	0.0223	0.0218	0.0224	0.0233
0.0	0.0	0.0	5500.8897	6225.5119	NaN	NaN	0.5309	0.0225	0.887	0.0225	0.0219	0.0226	0.0235
0.0	0.0	0.0	5235.8897	5239.5119	NaN	NaN	0.5002	0.0224	0.8872	0.0225	0.0218	0.0226	0.0235
0.0	0.0	0.0	4133.8897	6088.5119	NaN	NaN	0.5956	0.0223	0.8876	0.0225	0.0216	0.0226	0.0235
0.0	0.0	0.0	3832.8897	4810.5119	NaN	NaN	0.5566	0.0222	0.8882	0.0223	0.0214	0.0225	0.0234
0.0	0.0	0.0	5177.8897	3716.5119	NaN	NaN	0.4178	0.0221	0.8885	0.0223	0.0212	0.0225	0.0234
0.0	0.0	0.0	4846.8897	4866.5119	NaN	NaN	0.501	0.0219	0.8892	0.0223	0.021	0.0224	0.0233
0.0	0.0	0.0	8237.8897	5457.5119	NaN	NaN	0.3985	0.0218	0.8892	0.0223	0.0209	0.0223	0.0235
0.0	0.0	0.0	3481.8897	5243.5119	NaN	NaN	0.6009	0.0217	0.8899	0.0222	0.0208	0.0222	0.0233
0.0	0.0	0.0	5302.8897	5605.5119	NaN	NaN	0.5139	0.0217	0.8897	0.0223	0.0208	0.0221	0.0234
0.0	0.0	0.0	5768.8897	4404.5119	NaN	NaN	0.4329	0.0218	0.8899	0.0222	0.0207	0.022	0.0234
0.0	0.0	0.0	5236.8897	4618.5119	NaN	NaN	0.4686	0.0219	0.8895	0.0223	0.0208	0.022	0.0235
0.0	0.0	0.0	3916.8897	5924.5119	NaN	NaN	0.602	0.022	0.89	0.0221	0.0207	0.0218	0.0233
0.0	0.0	0.0	6476.8897	6696.5119	NaN	NaN	0.5083	0.0223	0.8885	0.0224	0.0212	0.0219	0.0238
0.0	0.0	0.0	5451.8897	6773.5119	NaN	NaN	0.5541	0.0224	0.8885	0.0222	0.0212	0.0218	0.0237
0.0	0.0	0.0	6890.8897	8527.5119	NaN	NaN	0.5531	0.0226	0.8883	0.0221	0.0214	0.0217	0.0238
0.0	0.0	0.0	5108.8897	3990.5119	NaN	NaN	0.4385	0.0229	0.888	0.022	0.0217	0.0216	0.0237
0.0	0.0	0.0	6411.8897	7137.5119	NaN	NaN	0.5268	0.0231	0.8874	0.022	0.022	0.0216	0.0238
0.0	0.0	0.0	7958.8897	9249.5119	NaN	NaN	0.5375	0.0232	0.8875	0.0219	0.0223	0.0215	0.0237
0.0	0.0	0.0	7116.8897	7366.5119	NaN	NaN	0.5086	0.0234	0.8878	0.0217	0.0224	0.0213	0.0234
0.0	0.0	0.0	4802.8897	6975.5119	NaN	NaN	0.5922	0.0235	0.8878	0.0217	0.0227	0.0211	0.0232
0.0	0.0	0.0	6502.8897	7856.5119	NaN	NaN	0.5471	0.0238	0.8863	0.0219	0.0233	0.0212	0.0236
0.0	0.0	0.0	5711.8897	8481.5119	NaN	NaN	0.5976	0.0241	0.8849	0.0221	0.0239	0.0213	0.0238
0.0	0.0	0.0	5722.8897	3483.5119	NaN	NaN	0.3784	0.0243	0.8852	0.0219	0.024	0.021	0.0235
0.0	0.0	0.0	4871.8897	7470.5119	NaN	NaN	0.6053	0.0248	0.8834	0.0222	0.0246	0.0212	0.0237
0.0	0.0	0.0	5096.8897	5031.5119	NaN	NaN	0.4968	0.025	0.8821	0.0226	0.0251	0.0214	0.0239
0.0	0.0	0.0	5094.8897	7311.5119	NaN	NaN	0.5893	0.025	0.8812	0.0227	0.0253	0.0216	0.0241
0.0	0.0	0.0	4163.8897	8235.5119	NaN	NaN	0.6642	0.0249	0.8819	0.0227	0.0249	0.0217	0.0239
0.0	0.0	0.0	5339.8897	3779.5119	NaN	NaN	0.4144	0.025	0.882	0.0228	0.0246	0.0218	0.0238
0.0	0.0	0.0	7954.8897	3476.5119	NaN	NaN	0.3041	0.0249	0.8816	0.023	0.0245	0.0221	0.0239
0.0	0.0	0.0	7843.8897	6625.5119	NaN	NaN	0.4579	0.0249	0.8809	0.0232	0.0245	0.0224	0.024
0.0	0.0	0.0	6131.8897	7201.5119	NaN	NaN	0.5401	0.0246	0.8817	0.0231	0.0243	0.0225	0.0238
0.0	0.0	0.0	7530.8897	6572.5119	NaN	NaN	0.466	0.0245	0.8818	0.0231	0.0244	0.0227	0.0236
0.0	0.0	0.0	5139.8897	6272.5119	NaN	NaN	0.5496	0.0244	0.8817	0.0232	0.0247	0.0228	0.0233
0.0	0.0	0.0	6919.8897	8253.5119	NaN	NaN	0.5439	0.0244	0.8813	0.0232	0.0249	0.023	0.0232
0.0	0.0	0.0	3329.8897	7062.5119	NaN	NaN	0.6796	0.0242	0.8829	0.0229	0.0247	0.0227	0.0225
0.0	0.0	0.0	3179.8897	6409.5119	NaN	NaN	0.6684	0.0242	0.883	0.0229	0.0249	0.0227	0.0223
0.0	0.0	0.0	1540.8897	4607.5119	NaN	NaN	0.7494	0.024	0.8843	0.0227	0.0247	0.0225	0.0217
0.0	0.0	0.0	6865.8897	8103.5119	NaN	NaN	0.5413	0.0243	0.8839	0.0227	0.025	0.0224	0.0217
0.0	0.0	0.0	7117.8897	7641.5119	NaN	NaN	0.5177	0.0243	0.885	0.0224	0.025	0.022	0.0213
0.0	0.0	0.0	4764.8897	5331.5119	NaN	NaN	0.5281	0.0242	0.8858	0.0223	0.025	0.0217	0.0211
0.0	0.0	0.0	6478.8897	8218.5119	NaN	NaN	0.5592	0.024	0.8872	0.0219	0.025	0.0211	0.0208
0.0	0.0	0.0	8858.8897	8908.5119	NaN	NaN	0.5014	0.0239	0.888	0.0217	0.025	0.0207	0.0206
0.0	0.0	0.0	6814.8897	5390.5119	NaN	NaN	0.4416	0.0237	0.8901	0.0213	0.0245	0.0203	0.0201
0.0	0.0	0.0	6968.8897	7903.5119	NaN	NaN	0.5314	0.0235	0.8908	0.0212	0.0244	0.0202	0.0199
0.0	0.0	0.0	6941.8897	2905.5119	NaN	NaN	0.2951	0.0233	0.8915	0.0212	0.0242	0.0201	0.0196
0.0	0.0	0.0	5147.8897	6746.5119	NaN	NaN	0.5672	0.0232	0.8925	0.021	0.024	0.0199	0.0194
0.0	0.0	0.0	6006.8897	2822.5119	NaN	NaN	0.3197	0.023	0.8933	0.021	0.0237	0.0199	0.0192
0.0	0.0	0.0	7821.8897	4352.5119	NaN	NaN	0.3575	0.0229	0.8934	0.0209	0.0237	0.0199	0.0192
0.0	0.0	0.0	4808.8897	4794.5119	NaN	NaN	0.4993	0.0228	0.8933	0.0211	0.0236	0.0202	0.0192
0.0	0.0	0.0	7162.8897	3313.5119	NaN	NaN	0.3163	0.0226	0.8942	0.0209	0.0233	0.0201	0.019
0.0	0.0	0.0	7209.8897	5251.5119	NaN	NaN	0.4214	0.0224	0.8941	0.021	0.0232	0.0203	0.019
0.0	0.0	0.0	7227.8897	5306.5119	NaN	NaN	0.4234	0.0222	0.8944	0.0211	0.023	0.0204	0.019
0.0	0.0	0.0	5593.8897	5915.5119	NaN	NaN	0.514	0.0218	0.895	0.0211	0.0228	0.0204	0.0189
0.0	0.0	0.0	8101.8897	5392.5119	NaN	NaN	0.3996	0.0216	0.8947	0.0212	0.0229	0.0206	0.019
0.0	0.0	0.0	4076.8897	8057.5119	NaN	NaN	0.664	0.0216	0.894	0.0213	0.0231	0.0209	0.0192
0.0	0.0	0.0	5200.8897	6103.5119	NaN	NaN	0.5399	0.0215	0.8935	0.0214	0.0231	0.0212	0.0193
0.0	0.0	0.0	5760.8897	7235.5119	NaN	NaN	0.5567	0.0215	0.8933	0.0214	0.0232	0.0213	0.0193
0.0	0.0	0.0	5625.8897	7086.5119	NaN	NaN	0.5574	0.0216	0.8921	0.0216	0.0234	0.0218	0.0195
0.0	0.0	0.0	5291.8897	4948.5119	NaN	NaN	0.4832	0.0215	0.8917	0.0216	0.0235	0.0219	0.0196
0.0	0.0	0.0	9629.8897	7166.5119	NaN	NaN	0.4267	0.0217	0.89	0.0218	0.0239	0.0224	0.02
0.0	0.0	0.0	6946.8897	5402.5119	NaN	NaN	0.4375	0.022	0.8886	0.0221	0.0242	0.0228	0.0202
0.0	0.0	0.0	7003.8897	3244.5119	NaN	NaN	0.3166	0.0222	0.8877	0.0222	0.0244	0.0231	0.0203
0.0	0.0	0.0	4632.8897	5103.5119	NaN	NaN	0.5242	0.0223	0.8871	0.0222	0.0246	0.0233	0.0205
0.0	0.0	0.0	7639.8897	6954.5119	NaN	NaN	0.4765	0.0224	0.8863	0.0223	0.0249	0.0235	0.0207
0.0	0.0	0.0	7759.8897	7852.5119	NaN	NaN	0.503	0.0226	0.8856	0.0223	0.0252	0.0236	0.0208
0.0	0.0	0.0	7747.8897	5774.5119	NaN	NaN	0.427	0.0228	0.8855	0.0222	0.0253	0.0236	0.0207
0.0	0.0	0.0	6688.8897	6186.5119	NaN	NaN	0.4805	0.0231	0.8846	0.0223	0.0257	0.0236	0.0207
0.0	0.0	0.0	5832.8897	4793.5119	NaN	NaN	0.4511	0.0234	0.8841	0.0223	0.026	0.0236	0.0207
0.0	0.0	0.0	4624.8897	7311.5119	NaN	NaN	0.6125	0.0237	0.8838	0.0222	0.0263	0.0235	0.0205
0.0	0.0	0.0	7369.8897	5599.5119	NaN	NaN	0.4317	0.0241	0.883	0.0223	0.0268	0.0235	0.0203
0.0	0.0	0.0	6404.8897	6171.5119	NaN	NaN	0.4907	0.0247	0.8824	0.0224	0.0273	0.0232	0.02
0.0	0.0	0.0	4692.8897	6780.5119	NaN	NaN	0.591	0.0251	0.8829	0.0222	0.0275	0.0228	0.0195
0.0	0.0	0.0	8230.8897	7970.5119	NaN	NaN	0.492	0.0249	0.8853	0.0218	0.027	0.0221	0.019
0.0	0.0	0.0	7401.8897	8482.5119	NaN	NaN	0.534	0.0248	0.8868	0.0215	0.0269	0.0214	0.0186
0.0	0.0	0.0	5169.8897	4584.5119	NaN	NaN	0.47	0.0242	0.8903	0.0209	0.026	0.0206	0.0179
0.0	0.0	0.0	6300.8897	4628.5119	NaN	NaN	0.4235	0.0234	0.8945	0.0203	0.0249	0.0198	0.0171
0.0	0.0	0.0	8554.8897	2728.5119	NaN	NaN	0.2418	0.0221	0.8983	0.0199	0.0239	0.0192	0.0166
0.0	0.0	0.0	5543.8897	4952.5119	NaN	NaN	0.4718	0.0211	0.9026	0.0192	0.023	0.0182	0.016
0.0	0.0	0.0	3643.8897	6379.5119	NaN	NaN	0.6365	0.02	0.906	0.0184	0.0227	0.0172	0.0157
0.0	0.0	0.0	6767.8897	4589.5119	NaN	NaN	0.4041	0.0192	0.9087	0.0177	0.0225	0.0163	0.0156
0.0	0.0	0.0	5456.8897	6711.5119	NaN	NaN	0.5516	0.0184	0.9125	0.0168	0.0219	0.0151	0.0152
0.0	0.0	0.0	8081.8897	5014.5119	NaN	NaN	0.3829	0.0177	0.9153	0.0161	0.0217	0.0141	0.015
0.0	0.0	0.0	6203.8897	8518.5119	NaN	NaN	0.5786	0.017	0.9173	0.0156	0.0216	0.0134	0.015
0.0	0.0	0.0	7667.8897	7443.5119	NaN	NaN	0.4926	0.0163	0.9192	0.0153	0.0214	0.0128	0.0149
0.0	0.0	0.0	6588.8897	3236.5119	NaN	NaN	0.3294	0.0155	0.923	0.0147	0.0204	0.0121	0.0144
0.0	0.0	0.0	5367.8897	5634.5119	NaN	NaN	0.5121	0.0142	0.9266	0.0143	0.0195	0.0112	0.0141
0.0	0.0	0.0	5994.8897	7047.5119	NaN	NaN	0.5404	0.0128	0.9312	0.0138	0.0184	0.0103	0.0135
0.0	0.0	0.0	10042.8897	4044.5119	NaN	NaN	0.2871	0.0119	0.9339	0.0135	0.0177	0.0097	0.0132
0.0	0.0	0.0	6534.8897	5287.5119	NaN	NaN	0.4472	0.0111	0.9367	0.0133	0.0169	0.0091	0.0129
0.0	0.0	0.0	7233.8897	5234.5119	NaN	NaN	0.4198	0.0107	0.9376	0.0133	0.0166	0.0089	0.0129
0.0	0.0	0.0	4792.8897	3170.5119	NaN	NaN	0.3981	0.0101	0.9405	0.0128	0.0156	0.0084	0.0124
0.0	0.0	0.0	4856.8897	7019.5119	NaN	NaN	0.591	0.0097	0.9425	0.0126	0.015	0.008	0.0122
0.0	0.0	0.0	4187.8897	7670.5119	NaN	NaN	0.6468	0.0095	0.9434	0.0125	0.0146	0.0078	0.0121
0.0	0.0	0.0	3806.8897	8127.5119	NaN	NaN	0.681	0.0094	0.9438	0.0125	0.0144	0.0077	0.0122
0.0	0.0	0.0	6132.8897	5458.5119	NaN	NaN	0.4709	0.0091	0.9449	0.0124	0.0139	0.0075	0.012
0.0	0.0	0.0	5058.8897	5981.5119	NaN	NaN	0.5418	0.009	0.946	0.0123	0.0135	0.0074	0.0119
0.0	0.0	0.0	6106.8897	3560.5119	NaN	NaN	0.3683	0.0089	0.9463	0.0124	0.0132	0.0073	0.0119
0.0	0.0	0.0	6242.8897	6362.5119	NaN	NaN	0.5047	0.0089	0.9474	0.0123	0.0128	0.007	0.0117
0.0	0.0	0.0	7442.8897	9337.5119	NaN	NaN	0.5565	0.0089	0.9475	0.0124	0.0126	0.007	0.0117
0.0	0.0	0.0	5968.8897	5604.5119	NaN	NaN	0.4843	0.0087	0.9486	0.0123	0.0121	0.0068	0.0115
0.0	0.0	0.0	9231.8897	6529.5119	NaN	NaN	0.4143	0.0087	0.9486	0.0124	0.012	0.0067	0.0115
0.0	0.0	0.0	4429.8897	4541.5119	NaN	NaN	0.5062	0.0088	0.9488	0.0124	0.0119	0.0066	0.0115
0.0	0.0	0.0	7892.8897	6487.5119	NaN	NaN	0.4511	0.0088	0.9489	0.0124	0.0118	0.0066	0.0115
0.0	0.0	0.0	7267.8897	5581.5119	NaN	NaN	0.4344	0.0087	0.9492	0.0123	0.0117	0.0066	0.0115
0.0	0.0	0.0	4735.8897	4169.5119	NaN	NaN	0.4682	0.0088	0.9486	0.0124	0.0119	0.0067	0.0117
0.0	0.0	0.0	6720.8897	5592.5119	NaN	NaN	0.4542	0.0089	0.948	0.0125	0.0121	0.0067	0.0118
0.0	0.0	0.0	5963.8897	8164.5119	NaN	NaN	0.5779	0.0089	0.9479	0.0124	0.0122	0.0068	0.0118
0.0	0.0	0.0	5563.8897	2897.5119	NaN	NaN	0.3424	0.0089	0.9478	0.0124	0.0122	0.0068	0.0119
0.0	0.0	0.0	7050.8897	4866.5119	NaN	NaN	0.4084	0.0089	0.9479	0.0123	0.0123	0.0069	0.0119
0.0	0.0	0.0	5493.8897	8572.5119	NaN	NaN	0.6094	0.009	0.9467	0.0125	0.0126	0.007	0.0121
0.0	0.0	0.0	7099.8897	6692.5119	NaN	NaN	0.4852	0.0089	0.9472	0.0123	0.0125	0.007	0.0121
0.0	0.0	0.0	6753.8897	8136.5119	NaN	NaN	0.5464	0.0088	0.9472	0.0123	0.0125	0.0071	0.0122
0.0	0.0	0.0	6847.8897	5269.5119	NaN	NaN	0.4349	0.0087	0.9469	0.0123	0.0125	0.0072	0.0123
0.0	0.0	0.0	5406.8897	6615.5119	NaN	NaN	0.5503	0.0087	0.9466	0.0123	0.0126	0.0074	0.0124
0.0	0.0	0.0	5173.8897	4450.5119	NaN	NaN	0.4624	0.0087	0.9463	0.0123	0.0126	0.0075	0.0126
0.0	0.0	0.0	6781.8897	5861.5119	NaN	NaN	0.4636	0.0088	0.9453	0.0125	0.0129	0.0077	0.0128
0.0	0.0	0.0	3746.8897	3102.5119	NaN	NaN	0.453	0.0088	0.9448	0.0125	0.013	0.0079	0.013
0.0	0.0	0.0	6064.8897	5179.5119	NaN	NaN	0.4606	0.0089	0.9438	0.0127	0.0132	0.0081	0.0132
0.0	0.0	0.0	6298.8897	3966.5119	NaN	NaN	0.3864	0.0091	0.9424	0.0129	0.0136	0.0084	0.0135
0.0	0.0	0.0	7621.8897	7361.5119	NaN	NaN	0.4913	0.0095	0.9406	0.0132	0.0141	0.0086	0.014
0.0	0.0	0.0	7884.8897	8484.5119	NaN	NaN	0.5183	0.0098	0.9381	0.0137	0.0148	0.009	0.0146
0.0	0.0	0.0	5763.8897	5214.5119	NaN	NaN	0.475	0.0101	0.9364	0.0139	0.0153	0.0093	0.015
0.0	0.0	0.0	7231.8897	6822.5119	NaN	NaN	0.4854	0.0104	0.9345	0.0142	0.0158	0.0097	0.0154
0.0	0.0	0.0	7526.8897	8930.5119	NaN	NaN	0.5426	0.0108	0.9316	0.0148	0.0166	0.0102	0.0161
0.0	0.0	0.0	5203.8897	8668.5119	NaN	NaN	0.6249	0.0112	0.9285	0.0154	0.0174	0.0107	0.0168
0.0	0.0	0.0	8078.8897	7640.5119	NaN	NaN	0.4861	0.0116	0.9257	0.0159	0.0181	0.0113	0.0174
0.0	0.0	0.0	6000.8897	5643.5119	NaN	NaN	0.4847	0.012	0.9231	0.0164	0.0188	0.0118	0.0179
0.0	0.0	0.0	6102.8897	2788.5119	NaN	NaN	0.3136	0.0126	0.92	0.017	0.0196	0.0123	0.0185
0.0	0.0	0.0	5690.8897	5851.5119	NaN	NaN	0.507	0.0129	0.9187	0.0171	0.02	0.0126	0.0187
0.0	0.0	0.0	7308.8897	10014.5119	NaN	NaN	0.5781	0.0135	0.9158	0.0175	0.0208	0.013	0.0194
0.0	0.0	0.0	5512.8897	5258.5119	NaN	NaN	0.4882	0.0138	0.9138	0.0179	0.0212	0.0134	0.0197
0.0	0.0	0.0	4057.8897	8342.5119	NaN	NaN	0.6728	0.0141	0.9126	0.0181	0.0215	0.0136	0.0201
0.0	0.0	0.0	4962.8897	8279.5119	NaN	NaN	0.6252	0.0143	0.9117	0.0181	0.0217	0.0138	0.0203
0.0	0.0	0.0	5159.8897	4496.5119	NaN	NaN	0.4657	0.0143	0.9121	0.018	0.0216	0.0138	0.0202
0.0	0.0	0.0	2715.8897	5804.5119	NaN	NaN	0.6812	0.0143	0.912	0.0181	0.0215	0.0138	0.0203
0.0	0.0	0.0	3124.8897	8516.5119	NaN	NaN	0.7316	0.0144	0.9111	0.0183	0.0218	0.0138	0.0206
0.0	0.0	0.0	3414.8897	6934.5119	NaN	NaN	0.67	0.0143	0.912	0.0181	0.0214	0.0136	0.0206
0.0	0.0	0.0	3015.8897	5110.5119	NaN	NaN	0.6289	0.0137	0.9151	0.0176	0.0206	0.013	0.02
0.0	0.0	0.0	3673.8897	3868.5119	NaN	NaN	0.5129	0.0133	0.9174	0.0173	0.0199	0.0125	0.0197
0.0	0.0	0.0	3998.8897	7228.5119	NaN	NaN	0.6438	0.0128	0.9198	0.0169	0.0191	0.012	0.0194
0.0	0.0	0.0	4514.8897	4959.5119	NaN	NaN	0.5235	0.0122	0.9238	0.0161	0.018	0.0113	0.0185
0.0	0.0	0.0	5805.8897	5092.5119	NaN	NaN	0.4673	0.0117	0.9269	0.0156	0.0172	0.0108	0.0178
0.0	0.0	0.0	2794.8897	6138.5119	NaN	NaN	0.6871	0.0113	0.93	0.015	0.0164	0.0103	0.017
0.0	0.0	0.0	6792.8897	6275.5119	NaN	NaN	0.4802	0.011	0.9317	0.0147	0.016	0.0099	0.0167
0.0	0.0	0.0	2502.8897	5935.5119	NaN	NaN	0.7034	0.0108	0.9346	0.014	0.0154	0.0094	0.0158
0.0	0.0	0.0	5990.8897	6144.5119	NaN	NaN	0.5063	0.0107	0.9352	0.0139	0.0152	0.0092	0.0158
0.0	0.0	0.0	4972.8897	3006.5119	NaN	NaN	0.3768	0.0106	0.9367	0.0136	0.0149	0.0089	0.0153
0.0	0.0	0.0	3852.8897	6882.5119	NaN	NaN	0.6411	0.0105	0.937	0.0135	0.0149	0.0088	0.0153
0.0	0.0	0.0	3595.8897	3949.5119	NaN	NaN	0.5234	0.0104	0.9384	0.0132	0.0144	0.0086	0.0148
0.0	0.0	0.0	7179.8897	4987.5119	NaN	NaN	0.4099	0.0103	0.939	0.0132	0.0144	0.0084	0.0147
0.0	0.0	0.0	4327.8897	6825.5119	NaN	NaN	0.612	0.0101	0.94	0.013	0.0141	0.0083	0.0144
0.0	0.0	0.0	4702.8897	3931.5119	NaN	NaN	0.4553	0.01	0.9416	0.0127	0.0138	0.0081	0.0139
0.0	0.0	0.0	6539.8897	5628.5119	NaN	NaN	0.4626	0.0098	0.9424	0.0126	0.0136	0.0079	0.0137
0.0	0.0	0.0	4713.8897	6659.5119	NaN	NaN	0.5855	0.0096	0.9433	0.0124	0.0135	0.0077	0.0134
0.0	0.0	0.0	2186.8897	6747.5119	NaN	NaN	0.7552	0.0094	0.945	0.0121	0.013	0.0075	0.0128
0.0	0.0	0.0	6008.8897	4293.5119	NaN	NaN	0.4167	0.0093	0.9458	0.012	0.0129	0.0074	0.0125
0.0	0.0	0.0	5171.8897	4424.5119	NaN	NaN	0.4611	0.0093	0.9462	0.012	0.0129	0.0073	0.0123
0.0	0.0	0.0	7216.8897	4631.5119	NaN	NaN	0.3909	0.0092	0.9465	0.0119	0.0129	0.0073	0.0122
0.0	0.0	0.0	5486.8897	6613.5119	NaN	NaN	0.5466	0.0092	0.947	0.0118	0.0129	0.0072	0.0119
0.0	0.0	0.0	5425.8897	6476.5119	NaN	NaN	0.5441	0.0091	0.947	0.0119	0.0131	0.0071	0.0118
0.0	0.0	0.0	5476.8897	5779.5119	NaN	NaN	0.5134	0.009	0.948	0.0117	0.0128	0.007	0.0115
0.0	0.0	0.0	4993.8897	6951.5119	NaN	NaN	0.5819	0.0088	0.9484	0.0117	0.0128	0.0069	0.0113
0.0	0.0	0.0	3710.8897	5301.5119	NaN	NaN	0.5882	0.0087	0.9495	0.0116	0.0125	0.0068	0.011
0.0	0.0	0.0	5662.8897	3101.5119	NaN	NaN	0.3539	0.0085	0.9503	0.0115	0.0123	0.0067	0.0107
0.0	0.0	0.0	8311.8897	4681.5119	NaN	NaN	0.3603	0.0086	0.9498	0.0116	0.0125	0.0067	0.0107
0.0	0.0	0.0	4554.8897	6835.5119	NaN	NaN	0.6001	0.0085	0.9501	0.0116	0.0125	0.0066	0.0106
0.0	0.0	0.0	8024.8897	4903.5119	NaN	NaN	0.3793	0.0085	0.9505	0.0117	0.0124	0.0066	0.0105
0.0	0.0	0.0	6539.8897	5656.5119	NaN	NaN	0.4638	0.0084	0.9516	0.0115	0.012	0.0064	0.0101
0.0	0.0	0.0	5992.8897	5783.5119	NaN	NaN	0.4911	0.0083	0.9517	0.0116	0.012	0.0063	0.0101
0.0	0.0	0.0	5241.8897	7005.5119	NaN	NaN	0.572	0.0082	0.9525	0.0116	0.0117	0.0061	0.0099
0.0	0.0	0.0	3545.8897	7587.5119	NaN	NaN	0.6815	0.008	0.9533	0.0115	0.0115	0.006	0.0097
0.0	0.0	0.0	5147.8897	2476.5119	NaN	NaN	0.3248	0.0079	0.9543	0.0113	0.0111	0.0059	0.0095
0.0	0.0	0.0	3081.8897	5167.5119	NaN	NaN	0.6264	0.0078	0.9548	0.0111	0.011	0.0059	0.0094
0.0	0.0	0.0	4793.8897	3860.5119	NaN	NaN	0.4461	0.0078	0.9544	0.0113	0.0111	0.006	0.0095
0.0	0.0	0.0	5609.8897	6033.5119	NaN	NaN	0.5182	0.0078	0.9546	0.0112	0.0111	0.0059	0.0094
0.0	0.0	0.0	3832.8897	5764.5119	NaN	NaN	0.6006	0.0078	0.9547	0.0111	0.011	0.0059	0.0094
0.0	0.0	0.0	4102.8897	1272.5119	NaN	NaN	0.2367	0.0079	0.9546	0.0111	0.011	0.0059	0.0094
0.0	0.0	0.0	3989.8897	6816.5119	NaN	NaN	0.6308	0.0078	0.9543	0.0113	0.0112	0.0059	0.0096
0.0	0.0	0.0	5157.8897	7016.5119	NaN	NaN	0.5763	0.0077	0.9546	0.0112	0.011	0.0059	0.0096
0.0	0.0	0.0	5901.8897	3141.5119	NaN	NaN	0.3474	0.0077	0.9554	0.011	0.0108	0.0058	0.0094
0.0	0.0	0.0	6159.8897	6147.5119	NaN	NaN	0.4995	0.0076	0.9549	0.0111	0.0109	0.0059	0.0096
0.0	0.0	0.0	4318.8897	5077.5119	NaN	NaN	0.5404	0.0077	0.9544	0.0111	0.0111	0.0061	0.0097
0.0	0.0	0.0	5337.8897	5996.5119	NaN	NaN	0.5291	0.0076	0.9542	0.0111	0.0112	0.0061	0.0098
0.0	0.0	0.0	5401.8897	6023.5119	NaN	NaN	0.5272	0.0077	0.9535	0.0111	0.0115	0.0063	0.0099
0.0	0.0	0.0	5627.8897	679.5119	NaN	NaN	0.1077	0.0079	0.9522	0.0113	0.0119	0.0065	0.0103
0.0	0.0	0.0	4244.8897	6523.5119	NaN	NaN	0.6058	0.0081	0.9503	0.0116	0.0125	0.0068	0.0107
0.0	0.0	0.0	4439.8897	3306.5119	NaN	NaN	0.4268	0.0084	0.9483	0.0118	0.0132	0.0071	0.0112
0.0	0.0	0.0	6288.8897	5172.5119	NaN	NaN	0.4513	0.0087	0.9469	0.0119	0.0137	0.0074	0.0115
0.0	0.0	0.0	6201.8897	5261.5119	NaN	NaN	0.459	0.0091	0.9442	0.0122	0.0145	0.0079	0.0121
0.0	0.0	0.0	5108.8897	7159.5119	NaN	NaN	0.5836	0.0097	0.9406	0.0127	0.0156	0.0084	0.0129
0.0	0.0	0.0	3570.8897	8099.5119	NaN	NaN	0.694	0.0103	0.9379	0.0131	0.0164	0.0089	0.0134
0.0	0.0	0.0	6396.8897	5912.5119	NaN	NaN	0.4803	0.0107	0.9358	0.0134	0.017	0.0093	0.0138
0.0	0.0	0.0	4454.8897	7280.5119	NaN	NaN	0.6204	0.0114	0.9322	0.014	0.018	0.01	0.0145
0.0	0.0	0.0	1482.8897	5002.5119	NaN	NaN	0.7713	0.0119	0.9298	0.0143	0.0187	0.0104	0.0149
0.0	0.0	0.0	6672.8897	9965.5119	NaN	NaN	0.5989	0.0126	0.9268	0.0147	0.0195	0.0109	0.0155
0.0	0.0	0.0	7455.8897	5288.5119	NaN	NaN	0.415	0.0131	0.9244	0.0151	0.02	0.0114	0.016
0.0	0.0	0.0	5213.8897	6205.5119	NaN	NaN	0.5434	0.0137	0.9216	0.0155	0.0207	0.0119	0.0165
0.0	0.0	0.0	3292.8897	5332.5119	NaN	NaN	0.6182	0.0144	0.9183	0.0161	0.0216	0.0126	0.017
0.0	0.0	0.0	5316.8897	7643.5119	NaN	NaN	0.5898	0.0151	0.9157	0.0164	0.0224	0.013	0.0176
0.0	0.0	0.0	3054.8897	4081.5119	NaN	NaN	0.5719	0.0157	0.9138	0.0166	0.0227	0.0135	0.0177
0.0	0.0	0.0	1930.8897	5431.5119	NaN	NaN	0.7377	0.0161	0.9117	0.0168	0.0234	0.0138	0.0182
0.0	0.0	0.0	3856.8897	8952.5119	NaN	NaN	0.6989	0.0169	0.9089	0.0172	0.0241	0.0143	0.0186
0.0	0.0	0.0	4001.8897	6689.5119	NaN	NaN	0.6257	0.0173	0.9075	0.0173	0.0245	0.0146	0.0188
0.0	0.0	0.0	2949.8897	6199.5119	NaN	NaN	0.6776	0.0173	0.9079	0.0172	0.0244	0.0145	0.0186
0.0	0.0	0.0	5593.8897	6562.5119	NaN	NaN	0.5398	0.0175	0.907	0.0173	0.0248	0.0147	0.0187
0.0	0.0	0.0	3754.8897	4607.5119	NaN	NaN	0.551	0.0174	0.9074	0.0173	0.0247	0.0147	0.0185
0.0	0.0	0.0	5409.8897	9061.5119	NaN	NaN	0.6262	0.017	0.9087	0.0171	0.0244	0.0144	0.0183
0.0	0.0	0.0	5825.8897	4901.5119	NaN	NaN	0.4569	0.0165	0.9099	0.0171	0.0242	0.0143	0.018
0.0	0.0	0.0	4689.8897	8591.5119	NaN	NaN	0.6469	0.0157	0.9123	0.017	0.0235	0.0137	0.0178
0.0	0.0	0.0	7200.8897	4922.5119	NaN	NaN	0.406	0.0148	0.9168	0.0164	0.0221	0.013	0.017
0.0	0.0	0.0	4325.8897	5194.5119	NaN	NaN	0.5456	0.0137	0.9205	0.016	0.021	0.0122	0.0166
0.0	0.0	0.0	5006.8897	6509.5119	NaN	NaN	0.5652	0.0129	0.9234	0.0159	0.0201	0.0116	0.0163
0.0	0.0	0.0	4649.8897	7873.5119	NaN	NaN	0.6287	0.012	0.9274	0.0153	0.0187	0.0109	0.0157
0.0	0.0	0.0	3751.8897	4384.5119	NaN	NaN	0.5389	0.0112	0.9316	0.0148	0.0171	0.0101	0.0151
0.0	0.0	0.0	4744.8897	4012.5119	NaN	NaN	0.4582	0.0105	0.9355	0.0142	0.0158	0.0094	0.0146
0.0	0.0	0.0	1295.8897	5414.5119	NaN	NaN	0.8069	0.0101	0.9375	0.014	0.0151	0.0091	0.0143
0.0	0.0	0.0	5383.8897	5124.5119	NaN	NaN	0.4877	0.0097	0.9391	0.0138	0.0146	0.0087	0.0141
0.0	0.0	0.0	5924.8897	4263.5119	NaN	NaN	0.4185	0.0096	0.9406	0.0135	0.014	0.0085	0.0137
0.0	0.0	0.0	1667.8897	4647.5119	NaN	NaN	0.7359	0.0095	0.9417	0.0134	0.0137	0.0082	0.0134
0.0	0.0	0.0	4793.8897	3107.5119	NaN	NaN	0.3933	0.0094	0.9432	0.0131	0.0133	0.008	0.0131
0.0	0.0	0.0	3525.8897	3608.5119	NaN	NaN	0.5058	0.0093	0.9442	0.0129	0.0129	0.0078	0.0128
0.0	0.0	0.0	6106.8897	7727.5119	NaN	NaN	0.5586	0.0092	0.9443	0.0131	0.0129	0.0077	0.0129
0.0	0.0	0.0	2529.8897	7073.5119	NaN	NaN	0.7366	0.0092	0.9453	0.0128	0.0125	0.0076	0.0126
0.0	0.0	0.0	6716.8897	6144.5119	NaN	NaN	0.4777	0.0092	0.9456	0.0127	0.0124	0.0076	0.0126
0.0	0.0	0.0	4319.8897	4577.5119	NaN	NaN	0.5145	0.0093	0.9458	0.0125	0.0122	0.0076	0.0125
0.0	0.0	0.0	3987.8897	2819.5119	NaN	NaN	0.4142	0.0094	0.9452	0.0127	0.0125	0.0076	0.0127
0.0	0.0	0.0	5173.8897	9304.5119	NaN	NaN	0.6426	0.0093	0.9457	0.0125	0.0124	0.0075	0.0126
0.0	0.0	0.0	4857.8897	2232.5119	NaN	NaN	0.3149	0.0094	0.9456	0.0124	0.0125	0.0076	0.0126
0.0	0.0	0.0	3200.8897	2493.5119	NaN	NaN	0.4379	0.0093	0.9458	0.0122	0.0125	0.0076	0.0125
0.0	0.0	0.0	2154.8897	8677.5119	NaN	NaN	0.8011	0.0091	0.9456	0.0124	0.0127	0.0076	0.0126
0.0	0.0	0.0	3106.8897	6903.5119	NaN	NaN	0.6896	0.009	0.9461	0.0123	0.0127	0.0075	0.0125
0.0	0.0	0.0	2875.8897	8278.5119	NaN	NaN	0.7422	0.009	0.9466	0.0121	0.0126	0.0074	0.0123
0.0	0.0	0.0	1935.8897	5070.5119	NaN	NaN	0.7237	0.0089	0.9461	0.0123	0.0128	0.0075	0.0124
0.0	0.0	0.0	5934.8897	8056.5119	NaN	NaN	0.5758	0.009	0.9457	0.0124	0.013	0.0075	0.0125
0.0	0.0	0.0	5645.8897	12378.5119	NaN	NaN	0.6868	0.0089	0.9457	0.0124	0.013	0.0074	0.0125
0.0	0.0	0.0	1522.8897	7886.5119	NaN	NaN	0.8382	0.0089	0.946	0.0123	0.0128	0.0075	0.0125
0.0	0.0	0.0	4974.8897	7065.5119	NaN	NaN	0.5868	0.0089	0.9457	0.0124	0.0128	0.0076	0.0125
0.0	0.0	0.0	8017.8897	7279.5119	NaN	NaN	0.4759	0.009	0.9445	0.0127	0.0132	0.0077	0.0128
0.0	0.0	0.0	4534.8897	5481.5119	NaN	NaN	0.5473	0.009	0.9449	0.0126	0.0131	0.0077	0.0127
0.0	0.0	0.0	5397.8897	5243.5119	NaN	NaN	0.4927	0.0091	0.9444	0.0127	0.0132	0.0078	0.0128
0.0	0.0	0.0	4584.8897	4309.5119	NaN	NaN	0.4845	0.0091	0.9441	0.0127	0.0135	0.0079	0.0127
0.0	0.0	0.0	6988.8897	6501.5119	NaN	NaN	0.4819	0.0091	0.9437	0.0128	0.0137	0.0079	0.0127
0.0	0.0	0.0	4300.8897	7656.5119	NaN	NaN	0.6403	0.009	0.9451	0.0125	0.0133	0.0078	0.0123
0.0	0.0	0.0	5539.8897	8915.5119	NaN	NaN	0.6168	0.0092	0.9436	0.0128	0.0139	0.0079	0.0126
0.0	0.0	0.0	3054.8897	6869.5119	NaN	NaN	0.6922	0.0093	0.9437	0.0128	0.0138	0.0079	0.0125
0.0	0.0	0.0	6487.8897	8118.5119	NaN	NaN	0.5558	0.0092	0.9439	0.0127	0.0137	0.0079	0.0126
0.0	0.0	0.0	5279.8897	1882.5119	NaN	NaN	0.2628	0.0093	0.9438	0.0128	0.0136	0.008	0.0126
0.0	0.0	0.0	5686.8897	5886.5119	NaN	NaN	0.5086	0.0093	0.9433	0.0129	0.0137	0.008	0.0129
0.0	0.0	0.0	3982.8897	7845.5119	NaN	NaN	0.6633	0.0094	0.9431	0.0129	0.0136	0.0081	0.0129
0.0	0.0	0.0	6976.8897	5570.5119	NaN	NaN	0.444	0.0094	0.9429	0.013	0.0135	0.0082	0.0131
0.0	0.0	0.0	6539.8897	8791.5119	NaN	NaN	0.5734	0.0094	0.9429	0.013	0.0134	0.0082	0.0131
0.0	0.0	0.0	5529.8897	3990.5119	NaN	NaN	0.4192	0.0094	0.9429	0.013	0.0133	0.0082	0.0132
0.0	0.0	0.0	3680.8897	6064.5119	NaN	NaN	0.6223	0.0094	0.9431	0.0129	0.0132	0.0082	0.0131
0.0	0.0	0.0	6387.8897	2668.5119	NaN	NaN	0.2947	0.0094	0.9435	0.0128	0.013	0.0081	0.0131
0.0	0.0	0.0	3863.8897	4471.5119	NaN	NaN	0.5364	0.0095	0.9442	0.0126	0.0128	0.008	0.0129
0.0	0.0	0.0	6933.8897	5307.5119	NaN	NaN	0.4336	0.0095	0.9439	0.0127	0.0129	0.008	0.013
0.0	0.0	0.0	4490.8897	3610.5119	NaN	NaN	0.4457	0.0095	0.9441	0.0126	0.0129	0.0079	0.0129
0.0	0.0	0.0	6354.8897	6324.5119	NaN	NaN	0.4988	0.0096	0.9434	0.0127	0.0132	0.0079	0.0131
0.0	0.0	0.0	3684.8897	4178.5119	NaN	NaN	0.5314	0.0097	0.9443	0.0124	0.0131	0.0077	0.0129
0.0	0.0	0.0	5291.8897	4955.5119	NaN	NaN	0.4836	0.0098	0.944	0.0124	0.0132	0.0076	0.013
0.0	0.0	0.0	2849.8897	5073.5119	NaN	NaN	0.6403	0.0098	0.9447	0.0122	0.0129	0.0076	0.0127
0.0	0.0	0.0	4869.8897	6070.5119	NaN	NaN	0.5549	0.0099	0.9444	0.0123	0.013	0.0076	0.0129
0.0	0.0	0.0	4567.8897	4992.5119	NaN	NaN	0.5222	0.0099	0.9452	0.0121	0.0127	0.0075	0.0125
0.0	0.0	0.0	3479.8897	2753.5119	NaN	NaN	0.4417	0.01	0.9459	0.0119	0.0126	0.0075	0.0122
0.0	0.0	0.0	4200.8897	5875.5119	NaN	NaN	0.5831	0.0099	0.9461	0.0119	0.0125	0.0074	0.0122
0.0	0.0	0.0	4214.8897	2682.5119	NaN	NaN	0.3889	0.0097	0.9466	0.0119	0.0124	0.0073	0.0122
0.0	0.0	0.0	5347.8897	7482.5119	NaN	NaN	0.5832	0.0096	0.9471	0.0118	0.0124	0.0071	0.0121
0.0	0.0	0.0	7569.8897	4702.5119	NaN	NaN	0.3832	0.0096	0.9473	0.0117	0.0124	0.007	0.012
0.0	0.0	0.0	5363.8897	1636.5119	NaN	NaN	0.2338	0.0096	0.9472	0.0117	0.0125	0.0069	0.0121
0.0	0.0	0.0	3875.8897	6867.5119	NaN	NaN	0.6392	0.0096	0.9476	0.0115	0.0125	0.0068	0.012
0.0	0.0	0.0	4558.8897	5487.5119	NaN	NaN	0.5462	0.0095	0.9476	0.0115	0.0125	0.0068	0.012
0.0	0.0	0.0	1778.8897	5094.5119	NaN	NaN	0.7412	0.0095	0.948	0.0114	0.0124	0.0068	0.0119
0.0	0.0	0.0	3348.8897	8251.5119	NaN	NaN	0.7113	0.0095	0.9472	0.0116	0.0126	0.0069	0.0122
0.0	0.0	0.0	4583.8897	5139.5119	NaN	NaN	0.5286	0.0095	0.9469	0.0117	0.0127	0.0069	0.0122
0.0	0.0	0.0	4296.8897	7733.5119	NaN	NaN	0.6428	0.0095	0.947	0.0117	0.0127	0.0069	0.0122
0.0	0.0	0.0	3624.8897	5126.5119	NaN	NaN	0.5858	0.0094	0.9476	0.0116	0.0126	0.0068	0.012
0.0	0.0	0.0	5978.8897	9866.5119	NaN	NaN	0.6227	0.0094	0.9472	0.0117	0.0127	0.0068	0.0122
0.0	0.0	0.0	6328.8897	6842.5119	NaN	NaN	0.5195	0.0093	0.9481	0.0115	0.0124	0.0068	0.012
0.0	0.0	0.0	6698.8897	8363.5119	NaN	NaN	0.5553	0.0092	0.9484	0.0114	0.0123	0.0067	0.0119
0.0	0.0	0.0	4080.8897	6594.5119	NaN	NaN	0.6177	0.0091	0.9486	0.0114	0.0123	0.0068	0.0118
0.0	0.0	0.0	3524.8897	4593.5119	NaN	NaN	0.5658	0.009	0.9487	0.0114	0.0123	0.0068	0.0118
0.0	0.0	0.0	5018.8897	4276.5119	NaN	NaN	0.4601	0.009	0.949	0.0113	0.0123	0.0068	0.0117
0.0	0.0	0.0	2601.8897	8088.5119	NaN	NaN	0.7566	0.009	0.9485	0.0114	0.0125	0.0068	0.0118
0.0	0.0	0.0	1468.8897	4709.5119	NaN	NaN	0.7623	0.009	0.9486	0.0114	0.0125	0.0068	0.0118
0.0	0.0	0.0	4968.8897	7943.5119	NaN	NaN	0.6152	0.0091	0.9485	0.0113	0.0126	0.0067	0.0118
0.0	0.0	0.0	3552.8897	6832.5119	NaN	NaN	0.6579	0.0091	0.9485	0.0114	0.0125	0.0068	0.0118
0.0	0.0	0.0	5130.8897	5955.5119	NaN	NaN	0.5372	0.0091	0.9486	0.0113	0.0125	0.0067	0.0118
0.0	0.0	0.0	4545.8897	5700.5119	NaN	NaN	0.5563	0.0091	0.9489	0.0113	0.0123	0.0067	0.0117
0.0	0.0	0.0	4650.8897	6145.5119	NaN	NaN	0.5692	0.0091	0.9493	0.0113	0.0121	0.0067	0.0116
0.0	0.0	0.0	4815.8897	2247.5119	NaN	NaN	0.3182	0.0091	0.9501	0.0111	0.0119	0.0066	0.0113
0.0	0.0	0.0	4763.8897	5572.5119	NaN	NaN	0.5391	0.0089	0.9503	0.0112	0.0118	0.0065	0.0113
0.0	0.0	0.0	5314.8897	7492.5119	NaN	NaN	0.585	0.0088	0.95	0.0113	0.0119	0.0065	0.0114
0.0	0.0	0.0	3545.8897	7040.5119	NaN	NaN	0.6651	0.0087	0.9507	0.0112	0.0118	0.0064	0.0112
0.0	0.0	0.0	5347.8897	3533.5119	NaN	NaN	0.3979	0.0088	0.9506	0.0112	0.0118	0.0064	0.0112
0.0	0.0	0.0	3994.8897	4302.5119	NaN	NaN	0.5185	0.0087	0.9508	0.0112	0.0118	0.0063	0.0111
0.0	0.0	0.0	4780.8897	8571.5119	NaN	NaN	0.6419	0.0087	0.9508	0.0112	0.0118	0.0063	0.0111
0.0	0.0	0.0	3801.8897	6451.5119	NaN	NaN	0.6292	0.0087	0.9514	0.0111	0.0116	0.0063	0.011
0.0	0.0	0.0	3655.8897	7995.5119	NaN	NaN	0.6862	0.0086	0.9515	0.0111	0.0115	0.0063	0.011
0.0	0.0	0.0	7384.8897	7098.5119	NaN	NaN	0.4901	0.0085	0.9516	0.0111	0.0115	0.0063	0.0109
0.0	0.0	0.0	5638.8897	5549.5119	NaN	NaN	0.496	0.0085	0.9518	0.0111	0.0114	0.0063	0.0109
0.0	0.0	0.0	3353.8897	4614.5119	NaN	NaN	0.5791	0.0085	0.9518	0.011	0.0115	0.0064	0.0108
0.0	0.0	0.0	4189.8897	4679.5119	NaN	NaN	0.5276	0.0085	0.9518	0.011	0.0116	0.0064	0.0107
0.0	0.0	0.0	5383.8897	4911.5119	NaN	NaN	0.4771	0.0085	0.9511	0.0112	0.0119	0.0065	0.0109
0.0	0.0	0.0	2694.8897	6081.5119	NaN	NaN	0.6929	0.0085	0.9514	0.011	0.0118	0.0065	0.0108
0.0	0.0	0.0	4582.8897	5775.5119	NaN	NaN	0.5576	0.0086	0.9505	0.0112	0.0122	0.0066	0.0109
0.0	0.0	0.0	2997.8897	6017.5119	NaN	NaN	0.6675	0.0086	0.9505	0.0111	0.0122	0.0066	0.0109
0.0	0.0	0.0	5327.8897	7736.5119	NaN	NaN	0.5922	0.0087	0.9502	0.0111	0.0123	0.0067	0.011
0.0	0.0	0.0	4762.8897	4145.5119	NaN	NaN	0.4653	0.0087	0.9503	0.0111	0.0123	0.0067	0.0109
0.0	0.0	0.0	3989.8897	8210.5119	NaN	NaN	0.673	0.0087	0.9498	0.0112	0.0125	0.0068	0.011
0.0	0.0	0.0	4971.8897	5546.5119	NaN	NaN	0.5273	0.0087	0.9496	0.0112	0.0126	0.0069	0.011
0.0	0.0	0.0	4732.8897	4620.5119	NaN	NaN	0.494	0.0086	0.9496	0.0112	0.0126	0.0069	0.011
0.0	0.0	0.0	5720.8897	5893.5119	NaN	NaN	0.5074	0.0086	0.9493	0.0113	0.0127	0.007	0.011
0.0	0.0	0.0	4471.8897	6876.5119	NaN	NaN	0.6059	0.0087	0.949	0.0113	0.0128	0.0071	0.0111
0.0	0.0	0.0	4807.8897	4486.5119	NaN	NaN	0.4827	0.0087	0.9487	0.0114	0.0129	0.0072	0.0111
0.0	0.0	0.0	5970.8897	6514.5119	NaN	NaN	0.5218	0.0088	0.9485	0.0114	0.013	0.0072	0.0111
0.0	0.0	0.0	5467.8897	5245.5119	NaN	NaN	0.4896	0.0088	0.9479	0.0115	0.0132	0.0073	0.0112
0.0	0.0	0.0	4490.8897	5119.5119	NaN	NaN	0.5327	0.0088	0.9484	0.0114	0.0131	0.0072	0.011
0.0	0.0	0.0	2078.8897	4011.5119	NaN	NaN	0.6587	0.0088	0.9485	0.0113	0.0132	0.0073	0.0109
0.0	0.0	0.0	4399.8897	7223.5119	NaN	NaN	0.6215	0.0089	0.9478	0.0114	0.0135	0.0073	0.011
0.0	0.0	0.0	1986.8897	7804.5119	NaN	NaN	0.7971	0.009	0.9476	0.0114	0.0135	0.0074	0.011
0.0	0.0	0.0	7965.8897	4647.5119	NaN	NaN	0.3685	0.0092	0.9467	0.0115	0.0138	0.0075	0.0112
0.0	0.0	0.0	2864.8897	7644.5119	NaN	NaN	0.7274	0.0094	0.9462	0.0116	0.014	0.0076	0.0113
0.0	0.0	0.0	4119.8897	4119.5119	NaN	NaN	0.5	0.0095	0.9451	0.0118	0.0142	0.0078	0.0115
0.0	0.0	0.0	3104.8897	6800.5119	NaN	NaN	0.6865	0.0095	0.9464	0.0115	0.0138	0.0076	0.0113
0.0	0.0	0.0	7151.8897	7017.5119	NaN	NaN	0.4953	0.0096	0.945	0.0119	0.0141	0.0077	0.0117
0.0	0.0	0.0	3777.8897	8557.5119	NaN	NaN	0.6937	0.0095	0.9461	0.0117	0.0137	0.0076	0.0115
0.0	0.0	0.0	7015.8897	8845.5119	NaN	NaN	0.5577	0.0095	0.9455	0.0119	0.0137	0.0077	0.0117
0.0	0.0	0.0	5126.8897	4920.5119	NaN	NaN	0.4897	0.0094	0.9462	0.0118	0.0134	0.0076	0.0116
0.0	0.0	0.0	3824.8897	9430.5119	NaN	NaN	0.7114	0.0094	0.9458	0.012	0.0135	0.0075	0.0118
0.0	0.0	0.0	4609.8897	5055.5119	NaN	NaN	0.5231	0.0093	0.9468	0.0119	0.013	0.0075	0.0116
0.0	0.0	0.0	6076.8897	5807.5119	NaN	NaN	0.4887	0.0092	0.9464	0.012	0.0131	0.0074	0.0118
0.0	0.0	0.0	6500.8897	5464.5119	NaN	NaN	0.4567	0.0093	0.9461	0.0122	0.0131	0.0075	0.0119
0.0	0.0	0.0	4320.8897	9746.5119	NaN	NaN	0.6928	0.0092	0.9461	0.0122	0.0131	0.0074	0.012
0.0	0.0	0.0	2943.8897	9076.5119	NaN	NaN	0.7551	0.0092	0.946	0.0123	0.013	0.0073	0.0121
0.0	0.0	0.0	1132.8897	7867.5119	NaN	NaN	0.8741	0.0091	0.9473	0.0121	0.0125	0.0071	0.0119
0.0	0.0	0.0	3677.8897	6294.5119	NaN	NaN	0.6312	0.009	0.9476	0.012	0.0122	0.0071	0.0119
0.0	0.0	0.0	5816.8897	6026.5119	NaN	NaN	0.5088	0.009	0.9484	0.0119	0.0119	0.007	0.0119
0.0	0.0	0.0	4532.8897	5919.5119	NaN	NaN	0.5663	0.009	0.9479	0.0121	0.0119	0.0071	0.012
0.0	0.0	0.0	3962.8897	6101.5119	NaN	NaN	0.6062	0.009	0.9476	0.0122	0.012	0.0071	0.0121
0.0	0.0	0.0	2410.8897	8707.5119	NaN	NaN	0.7832	0.009	0.9478	0.0122	0.0118	0.0071	0.0121
0.0	0.0	0.0	4189.8897	3677.5119	NaN	NaN	0.4674	0.009	0.9483	0.0121	0.0116	0.007	0.012
0.0	0.0	0.0	4948.8897	5122.5119	NaN	NaN	0.5086	0.0089	0.9489	0.012	0.0114	0.0069	0.0119
0.0	0.0	0.0	3898.8897	9380.5119	NaN	NaN	0.7064	0.0089	0.9482	0.0122	0.0115	0.007	0.0121
0.0	0.0	0.0	5752.8897	6765.5119	NaN	NaN	0.5404	0.0089	0.9482	0.0123	0.0115	0.007	0.0121
0.0	0.0	0.0	7005.8897	6405.5119	NaN	NaN	0.4776	0.009	0.9481	0.0123	0.0114	0.0071	0.0121
0.0	0.0	0.0	3870.8897	4651.5119	NaN	NaN	0.5458	0.0091	0.9479	0.0122	0.0114	0.0072	0.0122
0.0	0.0	0.0	4272.8897	3741.5119	NaN	NaN	0.4668	0.0091	0.9476	0.0123	0.0114	0.0073	0.0123
0.0	0.0	0.0	2613.8897	5622.5119	NaN	NaN	0.6826	0.0091	0.9474	0.0123	0.0115	0.0073	0.0124
0.0	0.0	0.0	6172.8897	8118.5119	NaN	NaN	0.5681	0.0091	0.9465	0.0126	0.0118	0.0074	0.0127
0.0	0.0	0.0	4194.8897	6831.5119	NaN	NaN	0.6196	0.0092	0.9461	0.0126	0.0119	0.0074	0.0127
0.0	0.0	0.0	3325.8897	6190.5119	NaN	NaN	0.6505	0.0092	0.9454	0.0128	0.0121	0.0075	0.0129
0.0	0.0	0.0	4632.8897	5449.5119	NaN	NaN	0.5405	0.0093	0.9451	0.0129	0.0122	0.0075	0.013
0.0	0.0	0.0	3569.8897	3885.5119	NaN	NaN	0.5212	0.0092	0.9457	0.0127	0.012	0.0075	0.0128
0.0	0.0	0.0	5980.8897	5548.5119	NaN	NaN	0.4812	0.0093	0.9459	0.0127	0.0119	0.0075	0.0128
0.0	0.0	0.0	3907.8897	5811.5119	NaN	NaN	0.5979	0.0094	0.9452	0.0128	0.0121	0.0076	0.0129
0.0	0.0	0.0	3848.8897	5945.5119	NaN	NaN	0.607	0.0094	0.9443	0.013	0.0124	0.0077	0.0131
0.0	0.0	0.0	5152.8897	6507.5119	NaN	NaN	0.5581	0.0093	0.945	0.0128	0.0123	0.0077	0.0129
0.0	0.0	0.0	6578.8897	3259.5119	NaN	NaN	0.3313	0.0093	0.9451	0.0127	0.0124	0.0077	0.0128
0.0	0.0	0.0	5066.8897	2263.5119	NaN	NaN	0.3088	0.0092	0.9454	0.0126	0.0124	0.0077	0.0127
0.0	0.0	0.0	4574.8897	5857.5119	NaN	NaN	0.5615	0.0092	0.9446	0.0128	0.0128	0.0077	0.0129
0.0	0.0	0.0	4976.8897	6700.5119	NaN	NaN	0.5738	0.0092	0.9442	0.0128	0.013	0.0078	0.0129
0.0	0.0	0.0	3329.8897	5607.5119	NaN	NaN	0.6274	0.0092	0.9449	0.0126	0.0128	0.0077	0.0127
0.0	0.0	0.0	5366.8897	5758.5119	NaN	NaN	0.5176	0.0093	0.9442	0.0127	0.0131	0.0078	0.0129
0.0	0.0	0.0	2311.8897	5524.5119	NaN	NaN	0.705	0.0093	0.944	0.0128	0.0132	0.0078	0.0129
0.0	0.0	0.0	4459.8897	7554.5119	NaN	NaN	0.6288	0.0093	0.9439	0.0128	0.0133	0.0078	0.0129
0.0	0.0	0.0	2690.8897	6605.5119	NaN	NaN	0.7105	0.0093	0.9449	0.0125	0.013	0.0078	0.0126
0.0	0.0	0.0	3916.8897	7164.5119	NaN	NaN	0.6465	0.0093	0.9444	0.0126	0.0132	0.0078	0.0127
0.0	0.0	0.0	2460.8897	8189.5119	NaN	NaN	0.7689	0.0092	0.9451	0.0125	0.013	0.0078	0.0125
0.0	0.0	0.0	4232.8897	6566.5119	NaN	NaN	0.608	0.0092	0.9453	0.0124	0.013	0.0077	0.0124
0.0	0.0	0.0	3167.8897	6347.5119	NaN	NaN	0.6671	0.0091	0.9464	0.0121	0.0127	0.0076	0.0121
0.0	0.0	0.0	3690.8897	6016.5119	NaN	NaN	0.6198	0.0091	0.9466	0.0121	0.0126	0.0076	0.012
0.0	0.0	0.0	2313.8897	6483.5119	NaN	NaN	0.737	0.009	0.947	0.012	0.0125	0.0075	0.0119
0.0	0.0	0.0	4820.8897	5544.5119	NaN	NaN	0.5349	0.0089	0.9477	0.0119	0.0124	0.0074	0.0117
0.0	0.0	0.0	4267.8897	4935.5119	NaN	NaN	0.5363	0.0087	0.9494	0.0115	0.012	0.0072	0.0111
0.0	0.0	0.0	5201.8897	4222.5119	NaN	NaN	0.448	0.0086	0.9503	0.0113	0.0119	0.007	0.0109
0.0	0.0	0.0	2650.8897	7101.5119	NaN	NaN	0.7282	0.0086	0.9501	0.0114	0.012	0.007	0.0109
0.0	0.0	0.0	3547.8897	4533.5119	NaN	NaN	0.561	0.0085	0.9502	0.0114	0.0121	0.0071	0.0109
0.0	0.0	0.0	7172.8897	6975.5119	NaN	NaN	0.493	0.0084	0.9512	0.0112	0.0118	0.0069	0.0106
0.0	0.0	0.0	4396.8897	1419.5119	NaN	NaN	0.2441	0.0084	0.9515	0.0111	0.0118	0.0069	0.0104
0.0	0.0	0.0	5284.8897	1768.5119	NaN	NaN	0.2507	0.0084	0.9508	0.0112	0.0121	0.007	0.0106
0.0	0.0	0.0	4251.8897	9134.5119	NaN	NaN	0.6824	0.0085	0.9503	0.0113	0.0123	0.007	0.0106
0.0	0.0	0.0	7149.8897	6922.5119	NaN	NaN	0.4919	0.0086	0.9495	0.0114	0.0125	0.0071	0.0108
0.0	0.0	0.0	3863.8897	3939.5119	NaN	NaN	0.5048	0.0086	0.9504	0.0112	0.0122	0.007	0.0106
0.0	0.0	0.0	4215.8897	8389.5119	NaN	NaN	0.6655	0.0088	0.9484	0.0116	0.0129	0.0073	0.0111
0.0	0.0	0.0	4678.8897	3025.5119	NaN	NaN	0.3927	0.0088	0.9484	0.0117	0.0128	0.0073	0.011
0.0	0.0	0.0	4243.8897	8555.5119	NaN	NaN	0.6684	0.0087	0.9492	0.0115	0.0127	0.0071	0.0109
0.0	0.0	0.0	3500.8897	6079.5119	NaN	NaN	0.6346	0.0088	0.9488	0.0115	0.0128	0.0072	0.0109
0.0	0.0	0.0	2418.8897	7745.5119	NaN	NaN	0.762	0.0088	0.9483	0.0117	0.0129	0.0072	0.0111
0.0	0.0	0.0	5523.8897	9180.5119	NaN	NaN	0.6243	0.0088	0.948	0.0117	0.013	0.0073	0.0111
0.0	0.0	0.0	4842.8897	6758.5119	NaN	NaN	0.5826	0.0088	0.9488	0.0115	0.0128	0.0072	0.0109
0.0	0.0	0.0	6601.8897	5409.5119	NaN	NaN	0.4504	0.0088	0.9481	0.0117	0.013	0.0073	0.0111
0.0	0.0	0.0	5288.8897	4396.5119	NaN	NaN	0.4539	0.0088	0.9484	0.0116	0.013	0.0072	0.011
0.0	0.0	0.0	3791.8897	9507.5119	NaN	NaN	0.7149	0.0089	0.9481	0.0116	0.0131	0.0072	0.011
0.0	0.0	0.0	3723.8897	8226.5119	NaN	NaN	0.6884	0.0088	0.949	0.0114	0.0128	0.0071	0.0108
0.0	0.0	0.0	4136.8897	6721.5119	NaN	NaN	0.619	0.0088	0.9488	0.0115	0.0129	0.0071	0.0108
0.0	0.0	0.0	5210.8897	7018.5119	NaN	NaN	0.5739	0.0089	0.9488	0.0115	0.0129	0.0072	0.0108
0.0	0.0	0.0	5600.8897	8310.5119	NaN	NaN	0.5974	0.0089	0.9493	0.0113	0.0128	0.0071	0.0107
0.0	0.0	0.0	5359.8897	2126.5119	NaN	NaN	0.284	0.009	0.9488	0.0113	0.0129	0.0072	0.0108
0.0	0.0	0.0	3252.8897	4651.5119	NaN	NaN	0.5885	0.0091	0.9486	0.0113	0.013	0.0072	0.0108
0.0	0.0	0.0	5237.8897	9200.5119	NaN	NaN	0.6372	0.0092	0.9481	0.0113	0.0131	0.0073	0.0109
0.0	0.0	0.0	4310.8897	4971.5119	NaN	NaN	0.5356	0.0092	0.9484	0.0112	0.013	0.0073	0.0109
0.0	0.0	0.0	5581.8897	4082.5119	NaN	NaN	0.4224	0.0092	0.9485	0.0111	0.0129	0.0073	0.0109
0.0	0.0	0.0	6512.8897	8109.5119	NaN	NaN	0.5546	0.0094	0.9473	0.0113	0.0133	0.0075	0.0111
0.0	0.0	0.0	5106.8897	6436.5119	NaN	NaN	0.5576	0.0094	0.9471	0.0114	0.0133	0.0075	0.0112
0.0	0.0	0.0	3571.8897	6421.5119	NaN	NaN	0.6426	0.0093	0.9484	0.0111	0.0129	0.0073	0.0109
0.0	0.0	0.0	5312.8897	2949.5119	NaN	NaN	0.357	0.0093	0.9486	0.0111	0.0128	0.0073	0.0109
0.0	0.0	0.0	3453.8897	7050.5119	NaN	NaN	0.6712	0.0093	0.9479	0.0112	0.013	0.0074	0.0111
0.0	0.0	0.0	5220.8897	5659.5119	NaN	NaN	0.5202	0.0093	0.9481	0.0112	0.013	0.0074	0.011
0.0	0.0	0.0	6907.8897	8916.5119	NaN	NaN	0.5635	0.0093	0.9483	0.0112	0.013	0.0073	0.011
0.0	0.0	0.0	7126.8897	5053.5119	NaN	NaN	0.4149	0.0093	0.9482	0.0112	0.013	0.0073	0.011
0.0	0.0	0.0	4930.8897	3606.5119	NaN	NaN	0.4224	0.0092	0.9487	0.0111	0.0129	0.0072	0.0109
0.0	0.0	0.0	4637.8897	7376.5119	NaN	NaN	0.614	0.0092	0.9488	0.0111	0.0129	0.0071	0.0108
0.0	0.0	0.0	5667.8897	4795.5119	NaN	NaN	0.4583	0.0092	0.9488	0.0111	0.0129	0.0071	0.0109
0.0	0.0	0.0	3722.8897	5470.5119	NaN	NaN	0.595	0.0092	0.9493	0.011	0.0128	0.0071	0.0107
0.0	0.0	0.0	5793.8897	9028.5119	NaN	NaN	0.6091	0.0093	0.9479	0.0113	0.0133	0.0072	0.011
0.0	0.0	0.0	2920.8897	2582.5119	NaN	NaN	0.4693	0.0093	0.9479	0.0113	0.0132	0.0073	0.011
0.0	0.0	0.0	4762.8897	7408.5119	NaN	NaN	0.6087	0.0094	0.9474	0.0114	0.0134	0.0073	0.0111
0.0	0.0	0.0	4814.8897	5141.5119	NaN	NaN	0.5164	0.0095	0.9471	0.0114	0.0135	0.0074	0.0112
0.0	0.0	0.0	5573.8897	9386.5119	NaN	NaN	0.6274	0.0097	0.9458	0.0117	0.0139	0.0075	0.0115
0.0	0.0	0.0	4640.8897	7485.5119	NaN	NaN	0.6173	0.0097	0.9458	0.0117	0.0138	0.0075	0.0115
0.0	0.0	0.0	6167.8897	10096.5119	NaN	NaN	0.6208	0.0097	0.9454	0.0118	0.014	0.0075	0.0116
0.0	0.0	0.0	5462.8897	7346.5119	NaN	NaN	0.5735	0.0097	0.9449	0.0119	0.014	0.0077	0.0118
0.0	0.0	0.0	3816.8897	6961.5119	NaN	NaN	0.6459	0.0096	0.9455	0.0118	0.0138	0.0076	0.0117
0.0	0.0	0.0	4735.8897	8794.5119	NaN	NaN	0.65	0.0097	0.9444	0.0121	0.014	0.0077	0.0121
0.0	0.0	0.0	1788.8897	5573.5119	NaN	NaN	0.757	0.0095	0.9451	0.012	0.0137	0.0077	0.012
0.0	0.0	0.0	3539.8897	7430.5119	NaN	NaN	0.6773	0.0094	0.9456	0.012	0.0134	0.0076	0.012
0.0	0.0	0.0	5556.8897	5317.5119	NaN	NaN	0.489	0.0094	0.9451	0.0122	0.0135	0.0077	0.0122
0.0	0.0	0.0	3590.8897	9401.5119	NaN	NaN	0.7236	0.0094	0.9446	0.0124	0.0135	0.0077	0.0125
0.0	0.0	0.0	6875.8897	9896.5119	NaN	NaN	0.59	0.0093	0.9449	0.0123	0.0133	0.0076	0.0125
0.0	0.0	0.0	7180.8897	4693.5119	NaN	NaN	0.3953	0.0093	0.9445	0.0125	0.0133	0.0077	0.0127
0.0	0.0	0.0	3741.8897	7173.5119	NaN	NaN	0.6572	0.0093	0.9442	0.0126	0.0133	0.0077	0.0129
0.0	0.0	0.0	4667.8897	8551.5119	NaN	NaN	0.6469	0.0093	0.9444	0.0125	0.0132	0.0077	0.0129
0.0	0.0	0.0	4515.8897	6723.5119	NaN	NaN	0.5982	0.0093	0.944	0.0126	0.0132	0.0078	0.0131
0.0	0.0	0.0	7508.8897	8517.5119	NaN	NaN	0.5315	0.0093	0.9437	0.0126	0.0132	0.0079	0.0133
0.0	0.0	0.0	4050.8897	5758.5119	NaN	NaN	0.587	0.0094	0.9427	0.0128	0.0134	0.0082	0.0135
0.0	0.0	0.0	3852.8897	5937.5119	NaN	NaN	0.6065	0.0095	0.9418	0.013	0.0136	0.0083	0.0138
0.0	0.0	0.0	5741.8897	7496.5119	NaN	NaN	0.5663	0.0096	0.9418	0.013	0.0136	0.0083	0.0138
0.0	0.0	0.0	4100.8897	2932.5119	NaN	NaN	0.4169	0.0098	0.9406	0.0132	0.0138	0.0085	0.0141
0.0	0.0	0.0	3491.8897	8030.5119	NaN	NaN	0.6969	0.0098	0.94	0.0134	0.0139	0.0085	0.0143
0.0	0.0	0.0	5072.8897	8802.5119	NaN	NaN	0.6344	0.0099	0.9394	0.0135	0.0141	0.0086	0.0145
0.0	0.0	0.0	6751.8897	5076.5119	NaN	NaN	0.4292	0.01	0.9389	0.0136	0.0142	0.0087	0.0146
0.0	0.0	0.0	4089.8897	8282.5119	NaN	NaN	0.6694	0.01	0.9395	0.0135	0.014	0.0087	0.0144
0.0	0.0	0.0	5390.8897	6916.5119	NaN	NaN	0.562	0.0101	0.9382	0.0138	0.0143	0.0088	0.0148
0.0	0.0	0.0	4831.8897	8268.5119	NaN	NaN	0.6312	0.0101	0.9382	0.0138	0.0143	0.0088	0.0148
0.0	0.0	0.0	5235.8897	5983.5119	NaN	NaN	0.5333	0.0101	0.9381	0.0137	0.0143	0.0089	0.0148
0.0	0.0	0.0	5805.8897	3327.5119	NaN	NaN	0.3643	0.0102	0.938	0.0137	0.0143	0.009	0.0147
0.0	0.0	0.0	3013.8897	8413.5119	NaN	NaN	0.7363	0.0102	0.9373	0.0139	0.0146	0.0091	0.015
0.0	0.0	0.0	3457.8897	6345.5119	NaN	NaN	0.6473	0.0102	0.9374	0.0138	0.0146	0.009	0.0149
0.0	0.0	0.0	2505.8897	8878.5119	NaN	NaN	0.7799	0.0101	0.9384	0.0136	0.0143	0.0089	0.0147
0.0	0.0	0.0	5883.8897	4673.5119	NaN	NaN	0.4427	0.0101	0.9384	0.0137	0.0143	0.0089	0.0147
0.0	0.0	0.0	5488.8897	5406.5119	NaN	NaN	0.4962	0.01	0.939	0.0136	0.0141	0.0088	0.0145
0.0	0.0	0.0	4634.8897	7197.5119	NaN	NaN	0.6083	0.01	0.9386	0.0138	0.0143	0.0088	0.0145
0.0	0.0	0.0	2096.8897	4682.5119	NaN	NaN	0.6907	0.0098	0.9405	0.0134	0.014	0.0086	0.0138
0.0	0.0	0.0	4997.8897	4890.5119	NaN	NaN	0.4946	0.0098	0.9395	0.0136	0.0144	0.0087	0.0139
0.0	0.0	0.0	5548.8897	3689.5119	NaN	NaN	0.3994	0.01	0.9389	0.0137	0.0148	0.0087	0.0139
0.0	0.0	0.0	6331.8897	7466.5119	NaN	NaN	0.5411	0.0103	0.9369	0.014	0.0156	0.0089	0.0143
0.0	0.0	0.0	4524.8897	6497.5119	NaN	NaN	0.5895	0.0105	0.9366	0.014	0.0157	0.009	0.0142
0.0	0.0	0.0	3481.8897	7381.5119	NaN	NaN	0.6795	0.0106	0.9361	0.0141	0.016	0.009	0.0142
0.0	0.0	0.0	3472.8897	7273.5119	NaN	NaN	0.6768	0.0107	0.9363	0.014	0.016	0.009	0.014
0.0	0.0	0.0	5184.8897	8363.5119	NaN	NaN	0.6173	0.0107	0.9366	0.0139	0.016	0.0089	0.0139
0.0	0.0	0.0	6121.8897	8102.5119	NaN	NaN	0.5696	0.0108	0.9364	0.014	0.016	0.0089	0.0139
0.0	0.0	0.0	5008.8897	6961.5119	NaN	NaN	0.5816	0.0107	0.9363	0.014	0.0161	0.0089	0.0139
0.0	0.0	0.0	3786.8897	8565.5119	NaN	NaN	0.6934	0.0106	0.9369	0.0139	0.016	0.0088	0.0137
0.0	0.0	0.0	3282.8897	7571.5119	NaN	NaN	0.6976	0.0105	0.9381	0.0137	0.0156	0.0087	0.0135
0.0	0.0	0.0	1694.8897	6752.5119	NaN	NaN	0.7994	0.0103	0.9394	0.0134	0.0152	0.0085	0.0132
0.0	0.0	0.0	2352.8897	8425.5119	NaN	NaN	0.7817	0.0102	0.94	0.0132	0.015	0.0085	0.0131
0.0	0.0	0.0	3056.8897	7134.5119	NaN	NaN	0.7001	0.0101	0.9405	0.0131	0.0148	0.0085	0.013
0.0	0.0	0.0	6005.8897	6836.5119	NaN	NaN	0.5323	0.0101	0.9404	0.0131	0.0148	0.0085	0.013
0.0	0.0	0.0	4769.8897	3864.5119	NaN	NaN	0.4476	0.0101	0.9406	0.0131	0.0148	0.0084	0.013
0.0	0.0	0.0	5230.8897	7192.5119	NaN	NaN	0.5789	0.01	0.9417	0.0128	0.0145	0.0082	0.0128
0.0	0.0	0.0	3043.8897	6022.5119	NaN	NaN	0.6643	0.0098	0.9433	0.0125	0.0141	0.008	0.0124
0.0	0.0	0.0	2839.8897	3374.5119	NaN	NaN	0.543	0.0096	0.9445	0.0123	0.0138	0.0078	0.0122
0.0	0.0	0.0	3081.8897	12149.5119	NaN	NaN	0.7977	0.0095	0.9447	0.0122	0.0137	0.0077	0.0122
0.0	0.0	0.0	5511.8897	5008.5119	NaN	NaN	0.4761	0.0094	0.9456	0.0121	0.0133	0.0077	0.012
0.0	0.0	0.0	4291.8897	3661.5119	NaN	NaN	0.4604	0.0092	0.9471	0.0118	0.0129	0.0074	0.0116
0.0	0.0	0.0	4689.8897	4324.5119	NaN	NaN	0.4797	0.0092	0.9461	0.012	0.0132	0.0076	0.0119
0.0	0.0	0.0	2905.8897	5336.5119	NaN	NaN	0.6474	0.0092	0.9462	0.012	0.0132	0.0075	0.0119
0.0	0.0	0.0	6620.8897	6076.5119	NaN	NaN	0.4786	0.0092	0.9459	0.0121	0.0132	0.0075	0.012
0.0	0.0	0.0	5070.8897	5517.5119	NaN	NaN	0.5211	0.0092	0.9459	0.0121	0.0132	0.0075	0.0121
0.0	0.0	0.0	3882.8897	8152.5119	NaN	NaN	0.6774	0.0092	0.9457	0.0122	0.0132	0.0075	0.0121
0.0	0.0	0.0	6288.8897	5574.5119	NaN	NaN	0.4699	0.0091	0.9467	0.012	0.0129	0.0074	0.0119
0.0	0.0	0.0	6686.8897	5191.5119	NaN	NaN	0.4371	0.009	0.9469	0.012	0.0129	0.0074	0.0119
0.0	0.0	0.0	5935.8897	6689.5119	NaN	NaN	0.5298	0.0089	0.9474	0.0119	0.0128	0.0073	0.0117
0.0	0.0	0.0	7301.8897	4247.5119	NaN	NaN	0.3678	0.009	0.9471	0.012	0.0129	0.0074	0.0117
0.0	0.0	0.0	3730.8897	3460.5119	NaN	NaN	0.4812	0.009	0.9462	0.0121	0.0132	0.0075	0.0119
0.0	0.0	0.0	4019.8897	5334.5119	NaN	NaN	0.5703	0.0091	0.9457	0.0122	0.0134	0.0075	0.012
0.0	0.0	0.0	4623.8897	7307.5119	NaN	NaN	0.6125	0.0092	0.9449	0.0123	0.0137	0.0076	0.0122
0.0	0.0	0.0	3171.8897	6471.5119	NaN	NaN	0.6711	0.0092	0.9458	0.0121	0.0135	0.0075	0.012
0.0	0.0	0.0	6894.8897	7534.5119	NaN	NaN	0.5222	0.0093	0.9452	0.0122	0.0137	0.0075	0.0121
0.0	0.0	0.0	3857.8897	7872.5119	NaN	NaN	0.6711	0.0094	0.9448	0.0122	0.0138	0.0076	0.0122
0.0	0.0	0.0	5359.8897	9825.5119	NaN	NaN	0.647	0.0093	0.9452	0.0122	0.0136	0.0076	0.0121
0.0	0.0	0.0	8449.8897	4743.5119	NaN	NaN	0.3595	0.0091	0.9462	0.012	0.0133	0.0075	0.0119
0.0	0.0	0.0	2464.8897	5942.5119	NaN	NaN	0.7068	0.0091	0.9462	0.012	0.0133	0.0075	0.0119
0.0	0.0	0.0	5718.8897	4747.5119	NaN	NaN	0.4536	0.009	0.9464	0.012	0.0132	0.0075	0.0118
0.0	0.0	0.0	5470.8897	8486.5119	NaN	NaN	0.608	0.0091	0.9458	0.012	0.0134	0.0076	0.012
0.0	0.0	0.0	5924.8897	6116.5119	NaN	NaN	0.508	0.0092	0.9448	0.0123	0.0136	0.0078	0.0123
0.0	0.0	0.0	6128.8897	8970.5119	NaN	NaN	0.5941	0.0092	0.9454	0.0121	0.0135	0.0077	0.0121
0.0	0.0	0.0	4349.8897	6450.5119	NaN	NaN	0.5972	0.0093	0.9441	0.0124	0.0138	0.0079	0.0124
0.0	0.0	0.0	5660.8897	3567.5119	NaN	NaN	0.3866	0.0093	0.9447	0.0123	0.0137	0.0078	0.0123
0.0	0.0	0.0	6700.8897	8788.5119	NaN	NaN	0.5674	0.0093	0.9444	0.0123	0.0137	0.0078	0.0124
0.0	0.0	0.0	7608.8897	8308.5119	NaN	NaN	0.522	0.0095	0.9432	0.0126	0.0141	0.008	0.0127
0.0	0.0	0.0	5161.8897	9073.5119	NaN	NaN	0.6374	0.0095	0.9432	0.0126	0.014	0.008	0.0126
0.0	0.0	0.0	5391.8897	10585.5119	NaN	NaN	0.6625	0.0095	0.9426	0.0127	0.0143	0.0081	0.0128
0.0	0.0	0.0	4825.8897	5926.5119	NaN	NaN	0.5512	0.0096	0.9423	0.0128	0.0143	0.0082	0.0128
0.0	0.0	0.0	6424.8897	5957.5119	NaN	NaN	0.4811	0.0096	0.9418	0.0129	0.0145	0.0083	0.0129
0.0	0.0	0.0	6486.8897	5406.5119	NaN	NaN	0.4546	0.0098	0.9407	0.013	0.0148	0.0086	0.0132
0.0	0.0	0.0	3696.8897	9093.5119	NaN	NaN	0.711	0.01	0.9396	0.0132	0.0151	0.0088	0.0134
0.0	0.0	0.0	5585.8897	5800.5119	NaN	NaN	0.5094	0.01	0.9398	0.0131	0.0149	0.0088	0.0134
0.0	0.0	0.0	5961.8897	8261.5119	NaN	NaN	0.5808	0.01	0.9402	0.013	0.0148	0.0087	0.0133
0.0	0.0	0.0	4861.8897	8595.5119	NaN	NaN	0.6387	0.01	0.94	0.013	0.0149	0.0087	0.0133
0.0	0.0	0.0	5366.8897	8296.5119	NaN	NaN	0.6072	0.0099	0.941	0.0128	0.0146	0.0086	0.0131
0.0	0.0	0.0	5079.8897	6083.5119	NaN	NaN	0.545	0.0098	0.9412	0.0128	0.0146	0.0085	0.013
0.0	0.0	0.0	5278.8897	6590.5119	NaN	NaN	0.5553	0.0097	0.9417	0.0127	0.0145	0.0085	0.0129
0.0	0.0	0.0	3353.8897	7609.5119	NaN	NaN	0.6941	0.0096	0.9423	0.0126	0.0143	0.0084	0.0128
0.0	0.0	0.0	6212.8897	6165.5119	NaN	NaN	0.4981	0.0095	0.9429	0.0124	0.0142	0.0082	0.0127
0.0	0.0	0.0	3946.8897	7017.5119	NaN	NaN	0.64	0.0095	0.9435	0.0123	0.014	0.0081	0.0125
0.0	0.0	0.0	3940.8897	8319.5119	NaN	NaN	0.6786	0.0094	0.9437	0.0123	0.014	0.0081	0.0125
0.0	0.0	0.0	4089.8897	8393.5119	NaN	NaN	0.6724	0.0093	0.9445	0.0122	0.0138	0.0079	0.0123
0.0	0.0	0.0	3664.8897	5762.5119	NaN	NaN	0.6113	0.0091	0.9458	0.0119	0.0133	0.0078	0.0121
0.0	0.0	0.0	6679.8897	3353.5119	NaN	NaN	0.3342	0.009	0.9467	0.0118	0.013	0.0077	0.0119
0.0	0.0	0.0	5128.8897	3974.5119	NaN	NaN	0.4366	0.0089	0.9466	0.0119	0.013	0.0077	0.0119
0.0	0.0	0.0	3377.8897	7685.5119	NaN	NaN	0.6947	0.0089	0.9465	0.012	0.0131	0.0076	0.012
0.0	0.0	0.0	2876.8897	8184.5119	NaN	NaN	0.7399	0.0088	0.9476	0.0118	0.0127	0.0075	0.0117
0.0	0.0	0.0	6255.8897	5206.5119	NaN	NaN	0.4542	0.0087	0.948	0.0118	0.0125	0.0074	0.0116
0.0	0.0	0.0	6326.8897	6377.5119	NaN	NaN	0.502	0.0086	0.9482	0.0118	0.0125	0.0073	0.0116
0.0	0.0	0.0	6045.8897	8849.5119	NaN	NaN	0.5941	0.0086	0.9483	0.0118	0.0126	0.0072	0.0116
0.0	0.0	0.0	7570.8897	6960.5119	NaN	NaN	0.479	0.0085	0.9486	0.0117	0.0125	0.0072	0.0115
0.0	0.0	0.0	3848.8897	5583.5119	NaN	NaN	0.592	0.0084	0.9492	0.0116	0.0123	0.0072	0.0114
0.0	0.0	0.0	5598.8897	4358.5119	NaN	NaN	0.4377	0.0083	0.9491	0.0116	0.0123	0.0072	0.0114
0.0	0.0	0.0	3623.8897	7534.5119	NaN	NaN	0.6752	0.0084	0.9489	0.0116	0.0125	0.0072	0.0114
0.0	0.0	0.0	3546.8897	6010.5119	NaN	NaN	0.6289	0.0083	0.9488	0.0116	0.0125	0.0073	0.0114
0.0	0.0	0.0	5203.8897	3790.5119	NaN	NaN	0.4214	0.0084	0.9489	0.0116	0.0125	0.0073	0.0113
0.0	0.0	0.0	5080.8897	3893.5119	NaN	NaN	0.4338	0.0084	0.9482	0.0117	0.0128	0.0074	0.0114
0.0	0.0	0.0	5435.8897	9884.5119	NaN	NaN	0.6452	0.0085	0.9476	0.0118	0.0131	0.0074	0.0115
0.0	0.0	0.0	5218.8897	6016.5119	NaN	NaN	0.5355	0.0086	0.9475	0.0118	0.0131	0.0075	0.0116
0.0	0.0	0.0	6583.8897	6221.5119	NaN	NaN	0.4859	0.0086	0.9471	0.0119	0.0132	0.0076	0.0117
0.0	0.0	0.0	6677.8897	7510.5119	NaN	NaN	0.5293	0.0087	0.9463	0.012	0.0135	0.0077	0.0119
0.0	0.0	0.0	2812.8897	7169.5119	NaN	NaN	0.7182	0.0087	0.9462	0.012	0.0134	0.0078	0.0119
0.0	0.0	0.0	6307.8897	6413.5119	NaN	NaN	0.5042	0.0087	0.9457	0.0121	0.0135	0.0079	0.0121
0.0	0.0	0.0	2868.8897	8546.5119	NaN	NaN	0.7487	0.0087	0.9447	0.0123	0.0138	0.0082	0.0123
0.0	0.0	0.0	6631.8897	6804.5119	NaN	NaN	0.5064	0.0089	0.9432	0.0127	0.0142	0.0085	0.0126
0.0	0.0	0.0	5186.8897	7058.5119	NaN	NaN	0.5764	0.0089	0.9433	0.0126	0.0142	0.0085	0.0125
0.0	0.0	0.0	4878.8897	2999.5119	NaN	NaN	0.3807	0.009	0.9426	0.0127	0.0145	0.0087	0.0127
0.0	0.0	0.0	3780.8897	5994.5119	NaN	NaN	0.6132	0.0091	0.9422	0.0127	0.0146	0.0088	0.0128
0.0	0.0	0.0	3983.8897	7066.5119	NaN	NaN	0.6395	0.0094	0.9394	0.0132	0.0154	0.0092	0.0134
0.0	0.0	0.0	5714.8897	6688.5119	NaN	NaN	0.5392	0.0095	0.9386	0.0134	0.0156	0.0093	0.0136
0.0	0.0	0.0	5995.8897	4828.5119	NaN	NaN	0.4461	0.0096	0.9385	0.0134	0.0155	0.0094	0.0136
0.0	0.0	0.0	5766.8897	1755.5119	NaN	NaN	0.2334	0.0097	0.9378	0.0135	0.0157	0.0095	0.0137
0.0	0.0	0.0	3166.8897	5151.5119	NaN	NaN	0.6193	0.0099	0.9365	0.0138	0.0161	0.0098	0.014
0.0	0.0	0.0	6200.8897	9712.5119	NaN	NaN	0.6103	0.0102	0.9349	0.014	0.0166	0.01	0.0143
0.0	0.0	0.0	9024.8897	8904.5119	NaN	NaN	0.4966	0.0104	0.9336	0.0142	0.0169	0.0102	0.0147
0.0	0.0	0.0	5361.8897	3256.5119	NaN	NaN	0.3779	0.0104	0.9332	0.0144	0.017	0.0103	0.0148
0.0	0.0	0.0	2863.8897	6331.5119	NaN	NaN	0.6886	0.0105	0.9326	0.0145	0.0172	0.0104	0.0149
0.0	0.0	0.0	3469.8897	6312.5119	NaN	NaN	0.6453	0.0106	0.9319	0.0147	0.0173	0.0105	0.015
0.0	0.0	0.0	5177.8897	5320.5119	NaN	NaN	0.5068	0.0103	0.934	0.0142	0.0168	0.0102	0.0146
0.0	0.0	0.0	6855.8897	6991.5119	NaN	NaN	0.5049	0.0102	0.9335	0.0144	0.0169	0.0103	0.0147
0.0	0.0	0.0	3324.8897	4588.5119	NaN	NaN	0.5798	0.0103	0.9335	0.0144	0.0169	0.0103	0.0146
0.0	0.0	0.0	6957.8897	3464.5119	NaN	NaN	0.3324	0.0104	0.9323	0.0147	0.0173	0.0105	0.0148
0.0	0.0	0.0	5242.8897	4368.5119	NaN	NaN	0.4545	0.0103	0.9336	0.0143	0.0171	0.0103	0.0145
0.0	0.0	0.0	3568.8897	7555.5119	NaN	NaN	0.6792	0.0104	0.933	0.0144	0.0173	0.0103	0.0146
0.0	0.0	0.0	2528.8897	3912.5119	NaN	NaN	0.6074	0.0104	0.9337	0.0142	0.017	0.0103	0.0144
0.0	0.0	0.0	4517.8897	7289.5119	NaN	NaN	0.6174	0.0104	0.9336	0.0142	0.0171	0.0102	0.0145
0.0	0.0	0.0	6935.8897	6987.5119	NaN	NaN	0.5019	0.0104	0.9338	0.0142	0.017	0.0102	0.0144
0.0	0.0	0.0	5510.8897	7742.5119	NaN	NaN	0.5842	0.0102	0.9353	0.0139	0.0166	0.01	0.0141
0.0	0.0	0.0	4727.8897	5173.5119	NaN	NaN	0.5225	0.0101	0.9361	0.0138	0.0163	0.0098	0.0139
0.0	0.0	0.0	3525.8897	6240.5119	NaN	NaN	0.639	0.0099	0.9374	0.0136	0.016	0.0096	0.0135
0.0	0.0	0.0	2982.8897	7552.5119	NaN	NaN	0.7169	0.0096	0.939	0.0132	0.0156	0.0094	0.0131
0.0	0.0	0.0	4748.8897	7135.5119	NaN	NaN	0.6004	0.0094	0.9406	0.0129	0.0152	0.0091	0.0127
0.0	0.0	0.0	2806.8897	1544.5119	NaN	NaN	0.3549	0.0094	0.9414	0.0128	0.015	0.009	0.0124
0.0	0.0	0.0	3461.8897	6610.5119	NaN	NaN	0.6563	0.0093	0.9421	0.0125	0.015	0.0088	0.0122
0.0	0.0	0.0	4163.8897	5587.5119	NaN	NaN	0.573	0.0094	0.9426	0.0124	0.015	0.0087	0.012
0.0	0.0	0.0	4177.8897	4324.5119	NaN	NaN	0.5086	0.0092	0.9439	0.0121	0.0147	0.0084	0.0117
0.0	0.0	0.0	4707.8897	7395.5119	NaN	NaN	0.611	0.0093	0.9438	0.0121	0.0148	0.0084	0.0116
0.0	0.0	0.0	3227.8897	4984.5119	NaN	NaN	0.6069	0.0093	0.9446	0.012	0.0146	0.0082	0.0114
0.0	0.0	0.0	5115.8897	5075.5119	NaN	NaN	0.498	0.0091	0.9459	0.0117	0.0143	0.0079	0.0111
0.0	0.0	0.0	3551.8897	7141.5119	NaN	NaN	0.6678	0.0091	0.9463	0.0117	0.0142	0.0078	0.011
0.0	0.0	0.0	2490.8897	6301.5119	NaN	NaN	0.7167	0.009	0.9465	0.0117	0.0141	0.0077	0.0109
0.0	0.0	0.0	7198.8897	7801.5119	NaN	NaN	0.5201	0.009	0.947	0.0116	0.0139	0.0076	0.0108
0.0	0.0	0.0	4114.8897	4341.5119	NaN	NaN	0.5134	0.0088	0.9481	0.0114	0.0135	0.0075	0.0106
0.0	0.0	0.0	3537.8897	5492.5119	NaN	NaN	0.6082	0.0088	0.9483	0.0114	0.0134	0.0074	0.0106
0.0	0.0	0.0	3966.8897	3555.5119	NaN	NaN	0.4727	0.0088	0.9487	0.0114	0.0133	0.0073	0.0106
0.0	0.0	0.0	4788.8897	10325.5119	NaN	NaN	0.6832	0.0087	0.9487	0.0114	0.0133	0.0072	0.0106
0.0	0.0	0.0	5693.8897	7901.5119	NaN	NaN	0.5812	0.0086	0.9496	0.0113	0.0129	0.0071	0.0105
0.0	0.0	0.0	3754.8897	5215.5119	NaN	NaN	0.5814	0.0085	0.9501	0.0113	0.0127	0.007	0.0105
0.0	0.0	0.0	3899.8897	5025.5119	NaN	NaN	0.5631	0.0084	0.9504	0.0113	0.0126	0.007	0.0105
0.0	0.0	0.0	6250.8897	7271.5119	NaN	NaN	0.5377	0.0082	0.9513	0.0111	0.0123	0.0068	0.0103
0.0	0.0	0.0	4249.8897	4349.5119	NaN	NaN	0.5058	0.0082	0.9517	0.011	0.0121	0.0068	0.0103
0.0	0.0	0.0	3852.8897	6302.5119	NaN	NaN	0.6206	0.0081	0.9521	0.0109	0.012	0.0068	0.0102
0.0	0.0	0.0	7688.8897	4647.5119	NaN	NaN	0.3767	0.0082	0.9513	0.0111	0.0122	0.0069	0.0103
0.0	0.0	0.0	4419.8897	4523.5119	NaN	NaN	0.5058	0.0082	0.9516	0.011	0.0122	0.0068	0.0102
0.0	0.0	0.0	4528.8897	6556.5119	NaN	NaN	0.5915	0.0082	0.9516	0.011	0.0122	0.0068	0.0102
0.0	0.0	0.0	5264.8897	4168.5119	NaN	NaN	0.4419	0.0082	0.9513	0.011	0.0123	0.0069	0.0103
0.0	0.0	0.0	6987.8897	6551.5119	NaN	NaN	0.4839	0.0082	0.9513	0.011	0.0123	0.0069	0.0103
0.0	0.0	0.0	6042.8897	6557.5119	NaN	NaN	0.5204	0.0082	0.952	0.0108	0.012	0.0068	0.0102
0.0	0.0	0.0	2347.8897	5117.5119	NaN	NaN	0.6855	0.0082	0.9518	0.0109	0.012	0.0069	0.0103
0.0	0.0	0.0	2636.8897	4931.5119	NaN	NaN	0.6516	0.0082	0.9516	0.0109	0.012	0.0069	0.0104
0.0	0.0	0.0	4624.8897	7479.5119	NaN	NaN	0.6179	0.0081	0.952	0.0109	0.0119	0.0069	0.0103
0.0	0.0	0.0	6275.8897	3101.5119	NaN	NaN	0.3307	0.0081	0.9522	0.0108	0.0118	0.0069	0.0102
0.0	0.0	0.0	3733.8897	2796.5119	NaN	NaN	0.4282	0.0081	0.9523	0.0108	0.0117	0.0069	0.0102
0.0	0.0	0.0	5444.8897	6805.5119	NaN	NaN	0.5555	0.0081	0.9514	0.011	0.012	0.007	0.0104
0.0	0.0	0.0	5984.8897	6412.5119	NaN	NaN	0.5172	0.0081	0.9517	0.0109	0.012	0.007	0.0103
0.0	0.0	0.0	6761.8897	3885.5119	NaN	NaN	0.3649	0.0081	0.9523	0.0108	0.0118	0.0069	0.0101
0.0	0.0	0.0	6431.8897	6337.5119	NaN	NaN	0.4963	0.0081	0.9521	0.0108	0.0119	0.0069	0.0101
0.0	0.0	0.0	4604.8897	6682.5119	NaN	NaN	0.592	0.0082	0.9511	0.011	0.0122	0.0071	0.0103
0.0	0.0	0.0	5924.8897	2939.5119	NaN	NaN	0.3316	0.0081	0.9518	0.0109	0.0121	0.007	0.0101
0.0	0.0	0.0	6538.8897	8158.5119	NaN	NaN	0.5551	0.0082	0.9512	0.0109	0.0123	0.0071	0.0103
0.0	0.0	0.0	3731.8897	3070.5119	NaN	NaN	0.4514	0.0083	0.9507	0.0109	0.0125	0.0072	0.0103
0.0	0.0	0.0	3238.8897	9094.5119	NaN	NaN	0.7374	0.0084	0.9502	0.0109	0.0127	0.0073	0.0104
0.0	0.0	0.0	4144.8897	3553.5119	NaN	NaN	0.4616	0.0086	0.9497	0.011	0.0128	0.0075	0.0105
0.0	0.0	0.0	8021.8897	6103.5119	NaN	NaN	0.4321	0.0087	0.949	0.011	0.013	0.0076	0.0106
0.0	0.0	0.0	3618.8897	5371.5119	NaN	NaN	0.5975	0.0087	0.9492	0.0109	0.0129	0.0077	0.0105
0.0	0.0	0.0	1161.8897	4087.5119	NaN	NaN	0.7787	0.0088	0.9491	0.0109	0.013	0.0076	0.0105
0.0	0.0	0.0	2994.8897	5306.5119	NaN	NaN	0.6392	0.0089	0.9489	0.0109	0.0131	0.0077	0.0106
0.0	0.0	0.0	4176.8897	5523.5119	NaN	NaN	0.5694	0.0088	0.9487	0.0109	0.0133	0.0076	0.0106
0.0	0.0	0.0	5633.8897	7751.5119	NaN	NaN	0.5791	0.0089	0.9486	0.0109	0.0133	0.0077	0.0106
0.0	0.0	0.0	2704.8897	5088.5119	NaN	NaN	0.6529	0.0089	0.9486	0.0109	0.0133	0.0077	0.0106
0.0	0.0	0.0	3843.8897	4314.5119	NaN	NaN	0.5288	0.0089	0.9484	0.011	0.0134	0.0077	0.0107
0.0	0.0	0.0	5972.8897	4485.5119	NaN	NaN	0.4289	0.0089	0.9483	0.011	0.0134	0.0076	0.0107
0.0	0.0	0.0	4762.8897	6541.5119	NaN	NaN	0.5787	0.009	0.9482	0.011	0.0134	0.0076	0.0107
0.0	0.0	0.0	4767.8897	8582.5119	NaN	NaN	0.6429	0.009	0.9478	0.0111	0.0135	0.0077	0.0108
0.0	0.0	0.0	5048.8897	6384.5119	NaN	NaN	0.5584	0.009	0.9479	0.0112	0.0134	0.0076	0.0109
0.0	0.0	0.0	5123.8897	7560.5119	NaN	NaN	0.596	0.0088	0.9487	0.0111	0.0131	0.0075	0.0108
0.0	0.0	0.0	5287.8897	7231.5119	NaN	NaN	0.5776	0.0087	0.9491	0.0111	0.0129	0.0074	0.0108
0.0	0.0	0.0	3315.8897	8952.5119	NaN	NaN	0.7297	0.0086	0.9493	0.0111	0.0128	0.0073	0.0109
0.0	0.0	0.0	5223.8897	9735.5119	NaN	NaN	0.6508	0.0085	0.9493	0.0112	0.0127	0.0074	0.011
0.0	0.0	0.0	3551.8897	5918.5119	NaN	NaN	0.6249	0.0084	0.9498	0.0111	0.0124	0.0074	0.011
0.0	0.0	0.0	3640.8897	6161.5119	NaN	NaN	0.6286	0.0084	0.9496	0.0112	0.0124	0.0073	0.0111
0.0	0.0	0.0	3961.8897	4868.5119	NaN	NaN	0.5513	0.0083	0.9499	0.0111	0.0122	0.0073	0.0111
0.0	0.0	0.0	3335.8897	8160.5119	NaN	NaN	0.7098	0.0083	0.9497	0.0112	0.0123	0.0073	0.0112
0.0	0.0	0.0	5106.8897	6910.5119	NaN	NaN	0.575	0.0084	0.9492	0.0112	0.0124	0.0074	0.0114
0.0	0.0	0.0	4315.8897	5203.5119	NaN	NaN	0.5466	0.0084	0.9488	0.0113	0.0124	0.0075	0.0116
0.0	0.0	0.0	4708.8897	7576.5119	NaN	NaN	0.6167	0.0084	0.9485	0.0113	0.0124	0.0076	0.0117
0.0	0.0	0.0	5661.8897	2128.5119	NaN	NaN	0.2732	0.0084	0.9488	0.0112	0.0123	0.0076	0.0117
0.0	0.0	0.0	2318.8897	3844.5119	NaN	NaN	0.6238	0.0084	0.949	0.0111	0.0122	0.0076	0.0117
0.0	0.0	0.0	7027.8897	6459.5119	NaN	NaN	0.4789	0.0084	0.9484	0.0112	0.0125	0.0077	0.0118
0.0	0.0	0.0	4778.8897	6360.5119	NaN	NaN	0.571	0.0085	0.9478	0.0113	0.0127	0.0078	0.0119
0.0	0.0	0.0	4009.8897	5651.5119	NaN	NaN	0.585	0.0085	0.9479	0.0113	0.0127	0.0077	0.0119
0.0	0.0	0.0	7518.8897	6670.5119	NaN	NaN	0.4701	0.0085	0.948	0.0112	0.0127	0.0077	0.0119
0.0	0.0	0.0	2000.8897	2252.5119	NaN	NaN	0.5296	0.0086	0.9478	0.0113	0.0127	0.0077	0.0119
0.0	0.0	0.0	3137.8897	5659.5119	NaN	NaN	0.6433	0.0085	0.9484	0.0112	0.0126	0.0076	0.0118
0.0	0.0	0.0	4163.8897	6107.5119	NaN	NaN	0.5946	0.0085	0.9482	0.0112	0.0126	0.0077	0.0118
0.0	0.0	0.0	5509.8897	4569.5119	NaN	NaN	0.4534	0.0085	0.9481	0.0113	0.0126	0.0077	0.0118
0.0	0.0	0.0	4266.8897	7902.5119	NaN	NaN	0.6494	0.0084	0.9486	0.0112	0.0125	0.0076	0.0117
0.0	0.0	0.0	4974.8897	4587.5119	NaN	NaN	0.4797	0.0084	0.9482	0.0114	0.0126	0.0077	0.0117
0.0	0.0	0.0	4780.8897	4025.5119	NaN	NaN	0.4571	0.0084	0.949	0.0112	0.0124	0.0075	0.0115
0.0	0.0	0.0	8484.8897	6596.5119	NaN	NaN	0.4374	0.0084	0.9487	0.0113	0.0126	0.0075	0.0115
0.0	0.0	0.0	1493.8897	4682.5119	NaN	NaN	0.7581	0.0085	0.9486	0.0113	0.0127	0.0076	0.0114
0.0	0.0	0.0	5927.8897	6666.5119	NaN	NaN	0.5293	0.0085	0.9482	0.0114	0.0129	0.0076	0.0114
0.0	0.0	0.0	4137.8897	6411.5119	NaN	NaN	0.6078	0.0086	0.9484	0.0113	0.0129	0.0075	0.0112
0.0	0.0	0.0	3913.8897	4379.5119	NaN	NaN	0.5281	0.0087	0.9484	0.0113	0.013	0.0075	0.0112
0.0	0.0	0.0	4660.8897	6601.5119	NaN	NaN	0.5862	0.0088	0.9483	0.0113	0.0131	0.0075	0.0111
0.0	0.0	0.0	3383.8897	7490.5119	NaN	NaN	0.6888	0.0088	0.9482	0.0112	0.0133	0.0074	0.011
0.0	0.0	0.0	6541.8897	7403.5119	NaN	NaN	0.5309	0.0088	0.9487	0.0111	0.0132	0.0073	0.0109
0.0	0.0	0.0	1801.8897	5073.5119	NaN	NaN	0.7379	0.0087	0.9494	0.011	0.0129	0.0073	0.0107
0.0	0.0	0.0	4078.8897	7533.5119	NaN	NaN	0.6487	0.0088	0.9486	0.0112	0.0132	0.0073	0.0109
0.0	0.0	0.0	6630.8897	4397.5119	NaN	NaN	0.3987	0.0087	0.9491	0.0111	0.013	0.0073	0.0108
0.0	0.0	0.0	5394.8897	4554.5119	NaN	NaN	0.4578	0.0086	0.9498	0.011	0.0128	0.0072	0.0107
0.0	0.0	0.0	4915.8897	3412.5119	NaN	NaN	0.4097	0.0085	0.9503	0.0109	0.0125	0.0072	0.0106
0.0	0.0	0.0	3977.8897	5059.5119	NaN	NaN	0.5598	0.0086	0.9495	0.0111	0.0128	0.0072	0.0108
0.0	0.0	0.0	4513.8897	7291.5119	NaN	NaN	0.6176	0.0086	0.9493	0.0111	0.0129	0.0072	0.0108
0.0	0.0	0.0	5872.8897	5751.5119	NaN	NaN	0.4948	0.0084	0.9504	0.0109	0.0125	0.0071	0.0107
0.0	0.0	0.0	3962.8897	3852.5119	NaN	NaN	0.4929	0.0083	0.9507	0.0109	0.0124	0.0071	0.0106
0.0	0.0	0.0	2037.8897	3611.5119	NaN	NaN	0.6393	0.0084	0.9504	0.0109	0.0125	0.0071	0.0107
0.0	0.0	0.0	3104.8897	6381.5119	NaN	NaN	0.6727	0.0083	0.9503	0.011	0.0125	0.0071	0.0107
0.0	0.0	0.0	7265.8897	8618.5119	NaN	NaN	0.5426	0.0084	0.9501	0.011	0.0125	0.0072	0.0108
0.0	0.0	0.0	4782.8897	4477.5119	NaN	NaN	0.4835	0.0084	0.9497	0.0111	0.0126	0.0073	0.0109
0.0	0.0	0.0	5011.8897	5294.5119	NaN	NaN	0.5137	0.0086	0.9488	0.0113	0.0128	0.0074	0.0112
0.0	0.0	0.0	4006.8897	8813.5119	NaN	NaN	0.6875	0.0086	0.9485	0.0113	0.0128	0.0074	0.0113
0.0	0.0	0.0	5650.8897	7593.5119	NaN	NaN	0.5733	0.0086	0.9488	0.0113	0.0126	0.0073	0.0114
0.0	0.0	0.0	2942.8897	9108.5119	NaN	NaN	0.7558	0.0085	0.9488	0.0113	0.0125	0.0074	0.0115
0.0	0.0	0.0	4541.8897	7267.5119	NaN	NaN	0.6154	0.0085	0.9484	0.0115	0.0124	0.0075	0.0116
0.0	0.0	0.0	6898.8897	8644.5119	NaN	NaN	0.5562	0.0086	0.9483	0.0115	0.0124	0.0075	0.0117
0.0	0.0	0.0	6183.8897	3031.5119	NaN	NaN	0.329	0.0085	0.9483	0.0115	0.0123	0.0075	0.0118
0.0	0.0	0.0	1977.8897	9121.5119	NaN	NaN	0.8218	0.0085	0.9484	0.0115	0.0123	0.0075	0.0117
0.0	0.0	0.0	7777.8897	6567.5119	NaN	NaN	0.4578	0.0086	0.9479	0.0116	0.0125	0.0075	0.0119
0.0	0.0	0.0	5582.8897	6229.5119	NaN	NaN	0.5274	0.0087	0.9478	0.0116	0.0125	0.0074	0.012
0.0	0.0	0.0	3775.8897	5527.5119	NaN	NaN	0.5941	0.0087	0.9478	0.0116	0.0125	0.0074	0.012
0.0	0.0	0.0	4534.8897	8362.5119	NaN	NaN	0.6484	0.0087	0.9479	0.0115	0.0125	0.0073	0.012
0.0	0.0	0.0	2056.8897	5579.5119	NaN	NaN	0.7306	0.0086	0.9483	0.0115	0.0123	0.0073	0.012
0.0	0.0	0.0	5997.8897	5818.5119	NaN	NaN	0.4924	0.0085	0.949	0.0114	0.012	0.0071	0.0119
0.0	0.0	0.0	4535.8897	5317.5119	NaN	NaN	0.5397	0.0085	0.9487	0.0115	0.012	0.0073	0.012
0.0	0.0	0.0	4625.8897	8465.5119	NaN	NaN	0.6466	0.0085	0.9488	0.0115	0.0119	0.0072	0.012
0.0	0.0	0.0	7094.8897	3089.5119	NaN	NaN	0.3034	0.0085	0.949	0.0115	0.0118	0.0073	0.0119
0.0	0.0	0.0	4122.8897	5018.5119	NaN	NaN	0.549	0.0085	0.9492	0.0115	0.0117	0.0072	0.0119
0.0	0.0	0.0	3315.8897	5014.5119	NaN	NaN	0.602	0.0085	0.9493	0.0116	0.0117	0.0071	0.0118
0.0	0.0	0.0	7932.8897	4965.5119	NaN	NaN	0.385	0.0085	0.9497	0.0115	0.0116	0.007	0.0117
0.0	0.0	0.0	3401.8897	7736.5119	NaN	NaN	0.6946	0.0084	0.95	0.0115	0.0116	0.0069	0.0116
0.0	0.0	0.0	6678.8897	3330.5119	NaN	NaN	0.3327	0.0083	0.9505	0.0114	0.0115	0.0069	0.0115
0.0	0.0	0.0	3656.8897	7938.5119	NaN	NaN	0.6846	0.0082	0.9516	0.0111	0.0112	0.0067	0.0111
0.0	0.0	0.0	6908.8897	5834.5119	NaN	NaN	0.4578	0.0082	0.9518	0.0111	0.0112	0.0067	0.0111
0.0	0.0	0.0	3308.8897	5595.5119	NaN	NaN	0.6284	0.0081	0.9524	0.0109	0.0111	0.0066	0.0109
0.0	0.0	0.0	4783.8897	10228.5119	NaN	NaN	0.6813	0.0081	0.9521	0.0109	0.0113	0.0066	0.011
0.0	0.0	0.0	3827.8897	3110.5119	NaN	NaN	0.4483	0.0079	0.953	0.0107	0.011	0.0066	0.0107
0.0	0.0	0.0	4434.8897	2402.5119	NaN	NaN	0.3514	0.0079	0.9531	0.0107	0.0111	0.0066	0.0107
0.0	0.0	0.0	3254.8897	4148.5119	NaN	NaN	0.5604	0.0078	0.9534	0.0106	0.0111	0.0065	0.0105
0.0	0.0	0.0	7159.8897	8262.5119	NaN	NaN	0.5357	0.0079	0.9528	0.0107	0.0114	0.0065	0.0106
0.0	0.0	0.0	4614.8897	6348.5119	NaN	NaN	0.5791	0.0079	0.9531	0.0106	0.0113	0.0065	0.0106
0.0	0.0	0.0	7722.8897	7951.5119	NaN	NaN	0.5073	0.0079	0.9528	0.0106	0.0115	0.0065	0.0106
0.0	0.0	0.0	3708.8897	4431.5119	NaN	NaN	0.5444	0.0079	0.9526	0.0107	0.0115	0.0066	0.0106
0.0	0.0	0.0	8500.8897	3683.5119	NaN	NaN	0.3023	0.008	0.9524	0.0107	0.0116	0.0066	0.0107
0.0	0.0	0.0	4364.8897	7014.5119	NaN	NaN	0.6164	0.008	0.9524	0.0107	0.0116	0.0066	0.0107
0.0	0.0	0.0	4671.8897	5564.5119	NaN	NaN	0.5436	0.0079	0.9524	0.0107	0.0117	0.0066	0.0107
0.0	0.0	0.0	7232.8897	7564.5119	NaN	NaN	0.5112	0.008	0.9519	0.0108	0.0118	0.0067	0.0108
0.0	0.0	0.0	4670.8897	6176.5119	NaN	NaN	0.5694	0.008	0.9513	0.0109	0.012	0.0068	0.0109
0.0	0.0	0.0	8437.8897	10049.5119	NaN	NaN	0.5436	0.0082	0.9508	0.011	0.0122	0.0069	0.011
0.0	0.0	0.0	7897.8897	4092.5119	NaN	NaN	0.3413	0.0082	0.9505	0.011	0.0123	0.007	0.011
0.0	0.0	0.0	5335.8897	8240.5119	NaN	NaN	0.607	0.0083	0.9498	0.0112	0.0125	0.0071	0.0112
0.0	0.0	0.0	3992.8897	6518.5119	NaN	NaN	0.6201	0.0083	0.9493	0.0113	0.0126	0.0072	0.0113
0.0	0.0	0.0	7689.8897	8243.5119	NaN	NaN	0.5174	0.0084	0.9492	0.0112	0.0127	0.0072	0.0113
0.0	0.0	0.0	6477.8897	8396.5119	NaN	NaN	0.5645	0.0083	0.9488	0.0113	0.0127	0.0073	0.0115
0.0	0.0	0.0	7811.8897	8228.5119	NaN	NaN	0.513	0.0083	0.9485	0.0113	0.0128	0.0075	0.0115
0.0	0.0	0.0	3677.8897	8888.5119	NaN	NaN	0.7073	0.0084	0.9478	0.0115	0.013	0.0077	0.0117
0.0	0.0	0.0	7144.8897	4373.5119	NaN	NaN	0.3797	0.0084	0.9477	0.0114	0.0131	0.0077	0.0117
0.0	0.0	0.0	4763.8897	7629.5119	NaN	NaN	0.6156	0.0085	0.9474	0.0114	0.0132	0.0077	0.0117
0.0	0.0	0.0	1534.8897	5595.5119	NaN	NaN	0.7847	0.0086	0.9473	0.0114	0.0132	0.0077	0.0118
0.0	0.0	0.0	5316.8897	5908.5119	NaN	NaN	0.5264	0.0086	0.9474	0.0113	0.0132	0.0077	0.0118
0.0	0.0	0.0	4966.8897	5895.5119	NaN	NaN	0.5427	0.0087	0.9471	0.0114	0.0133	0.0077	0.0119
0.0	0.0	0.0	5749.8897	8690.5119	NaN	NaN	0.6018	0.0086	0.9475	0.0113	0.0132	0.0076	0.0118
0.0	0.0	0.0	4384.8897	6583.5119	NaN	NaN	0.6002	0.0086	0.9482	0.0112	0.0129	0.0075	0.0116
0.0	0.0	0.0	2541.8897	2339.5119	NaN	NaN	0.4793	0.0085	0.9487	0.0111	0.0128	0.0074	0.0115
0.0	0.0	0.0	5407.8897	5977.5119	NaN	NaN	0.525	0.0085	0.9489	0.0111	0.0128	0.0074	0.0114
0.0	0.0	0.0	5978.8897	4780.5119	NaN	NaN	0.4443	0.0085	0.9485	0.0113	0.0129	0.0074	0.0114
0.0	0.0	0.0	8130.8897	4285.5119	NaN	NaN	0.3451	0.0086	0.9485	0.0113	0.013	0.0073	0.0114
0.0	0.0	0.0	4612.8897	7662.5119	NaN	NaN	0.6242	0.0086	0.9488	0.0113	0.0129	0.0072	0.0112
0.0	0.0	0.0	6127.8897	5164.5119	NaN	NaN	0.4573	0.0087	0.9487	0.0113	0.0129	0.0072	0.0112
0.0	0.0	0.0	5674.8897	7039.5119	NaN	NaN	0.5537	0.0087	0.9491	0.0113	0.0127	0.007	0.0111
0.0	0.0	0.0	8051.8897	10143.5119	NaN	NaN	0.5575	0.0087	0.949	0.0114	0.0128	0.007	0.0111
0.0	0.0	0.0	7394.8897	9446.5119	NaN	NaN	0.5609	0.0088	0.9486	0.0116	0.0128	0.0071	0.0112
0.0	0.0	0.0	3136.8897	4773.5119	NaN	NaN	0.6034	0.0086	0.9493	0.0115	0.0126	0.007	0.0111
0.0	0.0	0.0	5132.8897	7011.5119	NaN	NaN	0.5773	0.0085	0.9497	0.0114	0.0125	0.0069	0.011
0.0	0.0	0.0	2816.8897	6573.5119	NaN	NaN	0.7	0.0085	0.95	0.0114	0.0124	0.0069	0.0109
0.0	0.0	0.0	4932.8897	9328.5119	NaN	NaN	0.6541	0.0085	0.9505	0.0112	0.0124	0.0067	0.0107
0.0	0.0	0.0	4331.8897	7328.5119	NaN	NaN	0.6285	0.0084	0.9511	0.0111	0.0122	0.0066	0.0106
0.0	0.0	0.0	3573.8897	4936.5119	NaN	NaN	0.5801	0.0084	0.9516	0.011	0.012	0.0065	0.0104
0.0	0.0	0.0	5084.8897	5378.5119	NaN	NaN	0.514	0.0083	0.9525	0.0108	0.0118	0.0064	0.0102
0.0	0.0	0.0	3471.8897	4400.5119	NaN	NaN	0.559	0.0082	0.9531	0.0107	0.0117	0.0063	0.0101
0.0	0.0	0.0	4531.8897	4342.5119	NaN	NaN	0.4893	0.008	0.9542	0.0104	0.0114	0.0061	0.0098
0.0	0.0	0.0	5908.8897	4989.5119	NaN	NaN	0.4578	0.0079	0.9549	0.0102	0.0113	0.006	0.0097
0.0	0.0	0.0	4014.8897	2144.5119	NaN	NaN	0.3482	0.0079	0.9554	0.0101	0.0112	0.0059	0.0095
0.0	0.0	0.0	5120.8897	10862.5119	NaN	NaN	0.6796	0.008	0.955	0.0101	0.0115	0.0059	0.0096
0.0	0.0	0.0	4663.8897	4075.5119	NaN	NaN	0.4663	0.008	0.9551	0.0101	0.0114	0.0059	0.0095
0.0	0.0	0.0	5761.8897	6535.5119	NaN	NaN	0.5315	0.0079	0.9556	0.01	0.0112	0.0058	0.0094
0.0	0.0	0.0	6622.8897	1811.5119	NaN	NaN	0.2148	0.0079	0.9556	0.0101	0.0112	0.0058	0.0095
0.0	0.0	0.0	3174.8897	6672.5119	NaN	NaN	0.6776	0.0079	0.9554	0.0102	0.0112	0.0058	0.0095
0.0	0.0	0.0	6101.8897	7291.5119	NaN	NaN	0.5444	0.0079	0.9553	0.0102	0.0111	0.0059	0.0096
0.0	0.0	0.0	6576.8897	7586.5119	NaN	NaN	0.5356	0.0079	0.9556	0.0102	0.011	0.0058	0.0095
0.0	0.0	0.0	6865.8897	5240.5119	NaN	NaN	0.4329	0.0079	0.955	0.0104	0.0111	0.006	0.0096
0.0	0.0	0.0	6791.8897	6306.5119	NaN	NaN	0.4815	0.0079	0.9548	0.0105	0.0112	0.006	0.0097
0.0	0.0	0.0	4450.8897	6498.5119	NaN	NaN	0.5935	0.008	0.9542	0.0106	0.0113	0.006	0.0098
0.0	0.0	0.0	4656.8897	4177.5119	NaN	NaN	0.4729	0.008	0.9545	0.0106	0.0113	0.0059	0.0098
0.0	0.0	0.0	5881.8897	6245.5119	NaN	NaN	0.515	0.008	0.9541	0.0107	0.0114	0.006	0.0098
0.0	0.0	0.0	4292.8897	8842.5119	NaN	NaN	0.6732	0.008	0.9541	0.0107	0.0114	0.0059	0.0098
0.0	0.0	0.0	7302.8897	6334.5119	NaN	NaN	0.4645	0.008	0.9541	0.0108	0.0113	0.0059	0.0099
0.0	0.0	0.0	6763.8897	8225.5119	NaN	NaN	0.5488	0.008	0.9545	0.0107	0.0112	0.0058	0.0098
0.0	0.0	0.0	7706.8897	6636.5119	NaN	NaN	0.4627	0.008	0.9543	0.0109	0.0112	0.0058	0.0099
0.0	0.0	0.0	4878.8897	5279.5119	NaN	NaN	0.5197	0.0079	0.9549	0.0107	0.0109	0.0057	0.0098
0.0	0.0	0.0	7712.8897	7561.5119	NaN	NaN	0.495	0.0079	0.9549	0.0108	0.0109	0.0057	0.0098
0.0	0.0	0.0	5183.8897	1918.5119	NaN	NaN	0.2701	0.0079	0.955	0.0108	0.0108	0.0057	0.0098
0.0	0.0	0.0	7345.8897	7196.5119	NaN	NaN	0.4949	0.0079	0.9549	0.0108	0.0108	0.0057	0.0099
0.0	0.0	0.0	4629.8897	6872.5119	NaN	NaN	0.5975	0.008	0.9547	0.0109	0.0108	0.0057	0.0099
0.0	0.0	0.0	4383.8897	4890.5119	NaN	NaN	0.5273	0.008	0.9546	0.0109	0.0108	0.0057	0.01
0.0	0.0	0.0	4442.8897	10057.5119	NaN	NaN	0.6936	0.0079	0.955	0.0108	0.0106	0.0057	0.01
0.0	0.0	0.0	2943.8897	5146.5119	NaN	NaN	0.6361	0.0079	0.9545	0.0109	0.0107	0.0058	0.0102
0.0	0.0	0.0	4137.8897	7001.5119	NaN	NaN	0.6285	0.0079	0.9546	0.0109	0.0106	0.0058	0.0103
0.0	0.0	0.0	6554.8897	7135.5119	NaN	NaN	0.5212	0.0078	0.9542	0.011	0.0106	0.0059	0.0104
0.0	0.0	0.0	5542.8897	3213.5119	NaN	NaN	0.367	0.0079	0.954	0.011	0.0107	0.006	0.0105
0.0	0.0	0.0	2159.8897	6240.5119	NaN	NaN	0.7429	0.0079	0.9538	0.011	0.0107	0.0061	0.0106
0.0	0.0	0.0	4123.8897	6304.5119	NaN	NaN	0.6046	0.0079	0.9533	0.011	0.0108	0.0062	0.0107
0.0	0.0	0.0	3975.8897	10481.5119	NaN	NaN	0.725	0.0079	0.9532	0.0111	0.0109	0.0062	0.0108
0.0	0.0	0.0	5196.8897	4910.5119	NaN	NaN	0.4858	0.0078	0.9535	0.0109	0.0107	0.0063	0.0107
0.0	0.0	0.0	5899.8897	7966.5119	NaN	NaN	0.5745	0.0079	0.9528	0.0111	0.0109	0.0064	0.0109
0.0	0.0	0.0	7533.8897	5534.5119	NaN	NaN	0.4235	0.008	0.9518	0.0114	0.0112	0.0065	0.0111
0.0	0.0	0.0	4968.8897	8673.5119	NaN	NaN	0.6358	0.008	0.9519	0.0113	0.0112	0.0065	0.0111
0.0	0.0	0.0	7724.8897	6108.5119	NaN	NaN	0.4416	0.0081	0.9512	0.0114	0.0113	0.0067	0.0113
0.0	0.0	0.0	3951.8897	4954.5119	NaN	NaN	0.5563	0.0082	0.9503	0.0115	0.0116	0.0069	0.0115
0.0	0.0	0.0	6585.8897	5531.5119	NaN	NaN	0.4565	0.0083	0.9493	0.0117	0.0119	0.0071	0.0117
0.0	0.0	0.0	8599.8897	8352.5119	NaN	NaN	0.4927	0.0085	0.9482	0.0119	0.0122	0.0072	0.012
0.0	0.0	0.0	5134.8897	4996.5119	NaN	NaN	0.4932	0.0087	0.9469	0.0121	0.0127	0.0075	0.0122
0.0	0.0	0.0	4969.8897	5930.5119	NaN	NaN	0.5441	0.0088	0.9461	0.0122	0.0129	0.0076	0.0123
0.0	0.0	0.0	6593.8897	4912.5119	NaN	NaN	0.4269	0.009	0.9449	0.0125	0.0133	0.0077	0.0125
0.0	0.0	0.0	3227.8897	8851.5119	NaN	NaN	0.7328	0.0092	0.9448	0.0125	0.0134	0.0077	0.0125
0.0	0.0	0.0	3810.8897	8003.5119	NaN	NaN	0.6774	0.0091	0.9449	0.0126	0.0133	0.0077	0.0124
0.0	0.0	0.0	3558.8897	6929.5119	NaN	NaN	0.6607	0.0091	0.9449	0.0127	0.0132	0.0077	0.0123
0.0	0.0	0.0	6232.8897	5967.5119	NaN	NaN	0.4891	0.0092	0.9446	0.013	0.0132	0.0078	0.0123
0.0	0.0	0.0	4935.8897	6717.5119	NaN	NaN	0.5764	0.0092	0.9456	0.0129	0.0128	0.0076	0.012
0.0	0.0	0.0	3762.8897	4988.5119	NaN	NaN	0.57	0.0092	0.9456	0.013	0.0128	0.0075	0.0119
0.0	0.0	0.0	2198.8897	5094.5119	NaN	NaN	0.6985	0.0093	0.9459	0.013	0.0126	0.0074	0.0118
0.0	0.0	0.0	3331.8897	10174.5119	NaN	NaN	0.7533	0.0093	0.9459	0.0131	0.0126	0.0073	0.0118
0.0	0.0	0.0	4962.8897	6950.5119	NaN	NaN	0.5834	0.0092	0.9463	0.0131	0.0125	0.0072	0.0117
0.0	0.0	0.0	3850.8897	11198.5119	NaN	NaN	0.7441	0.0092	0.9465	0.013	0.0123	0.0072	0.0118
0.0	0.0	0.0	4025.8897	7265.5119	NaN	NaN	0.6435	0.0092	0.9465	0.013	0.0123	0.0072	0.0118
0.0	0.0	0.0	2958.8897	5752.5119	NaN	NaN	0.6603	0.0093	0.9465	0.0129	0.0122	0.0072	0.0118
0.0	0.0	0.0	7621.8897	5823.5119	NaN	NaN	0.4331	0.0095	0.9468	0.0126	0.0121	0.0072	0.0118
0.0	0.0	0.0	5160.8897	4464.5119	NaN	NaN	0.4638	0.0098	0.9462	0.0126	0.0122	0.0073	0.0119
0.0	0.0	0.0	2853.8897	3830.5119	NaN	NaN	0.5731	0.0101	0.9452	0.0128	0.0126	0.0074	0.0121
0.0	0.0	0.0	908.8897	6077.5119	NaN	NaN	0.8699	0.0102	0.9453	0.0126	0.0126	0.0074	0.012
0.0	0.0	0.0	2697.8897	4249.5119	NaN	NaN	0.6117	0.01	0.9462	0.0124	0.0124	0.0072	0.0117
0.0	0.0	0.0	5442.8897	3393.5119	NaN	NaN	0.384	0.0097	0.948	0.0122	0.0119	0.0069	0.0113
0.0	0.0	0.0	2059.8897	6858.5119	NaN	NaN	0.769	0.0094	0.9486	0.0123	0.0119	0.0068	0.0112
0.0	0.0	0.0	5839.8897	8456.5119	NaN	NaN	0.5915	0.0093	0.9483	0.0124	0.012	0.0068	0.0113
0.0	0.0	0.0	4601.8897	3792.5119	NaN	NaN	0.4518	0.0093	0.9494	0.012	0.0116	0.0067	0.0111
0.0	0.0	0.0	6742.8897	3731.5119	NaN	NaN	0.3563	0.0092	0.9492	0.0121	0.0117	0.0066	0.0112
0.0	0.0	0.0	2168.8897	6799.5119	NaN	NaN	0.7582	0.0091	0.9498	0.012	0.0115	0.0066	0.0111
0.0	0.0	0.0	4222.8897	6423.5119	NaN	NaN	0.6034	0.0089	0.95	0.0121	0.0114	0.0065	0.0111
0.0	0.0	0.0	6360.8897	6600.5119	NaN	NaN	0.5092	0.0088	0.9507	0.0119	0.0112	0.0064	0.0109
0.0	0.0	0.0	6168.8897	7309.5119	NaN	NaN	0.5423	0.0087	0.9509	0.0119	0.0112	0.0064	0.0109
0.0	0.0	0.0	4463.8897	4940.5119	NaN	NaN	0.5253	0.0087	0.9512	0.0119	0.0111	0.0063	0.0108
0.0	0.0	0.0	3735.8897	9160.5119	NaN	NaN	0.7103	0.0086	0.9513	0.0118	0.0112	0.0062	0.0109
0.0	0.0	0.0	2521.8897	5454.5119	NaN	NaN	0.6838	0.0086	0.9519	0.0116	0.011	0.0061	0.0108
0.0	0.0	0.0	4423.8897	5638.5119	NaN	NaN	0.5604	0.0086	0.9523	0.0115	0.0109	0.006	0.0108
0.0	0.0	0.0	5620.8897	8858.5119	NaN	NaN	0.6118	0.0086	0.9519	0.0116	0.011	0.0061	0.0109
0.0	0.0	0.0	3927.8897	5412.5119	NaN	NaN	0.5795	0.0086	0.9519	0.0115	0.011	0.0061	0.0109
0.0	0.0	0.0	3941.8897	11589.5119	NaN	NaN	0.7462	0.0087	0.9519	0.0115	0.011	0.006	0.011
0.0	0.0	0.0	7356.8897	5569.5119	NaN	NaN	0.4309	0.0087	0.9517	0.0114	0.011	0.0061	0.011
0.0	0.0	0.0	2794.8897	8553.5119	NaN	NaN	0.7537	0.0088	0.9513	0.0115	0.0112	0.0061	0.0111
0.0	0.0	0.0	8887.8897	4832.5119	NaN	NaN	0.3522	0.0089	0.9511	0.0115	0.0112	0.0061	0.0112
0.0	0.0	0.0	4560.8897	9666.5119	NaN	NaN	0.6794	0.0091	0.9504	0.0116	0.0114	0.0062	0.0113
0.0	0.0	0.0	4201.8897	6138.5119	NaN	NaN	0.5936	0.0092	0.9497	0.0117	0.0116	0.0063	0.0115
0.0	0.0	0.0	5007.8897	7150.5119	NaN	NaN	0.5881	0.0093	0.9496	0.0116	0.0116	0.0064	0.0115
0.0	0.0	0.0	4939.8897	6660.5119	NaN	NaN	0.5742	0.0094	0.9488	0.0118	0.0118	0.0065	0.0117
0.0	0.0	0.0	6855.8897	9313.5119	NaN	NaN	0.576	0.0096	0.9483	0.0118	0.012	0.0065	0.0118
0.0	0.0	0.0	2642.8897	7001.5119	NaN	NaN	0.726	0.0096	0.9478	0.0119	0.0121	0.0066	0.0119
0.0	0.0	0.0	4014.8897	6031.5119	NaN	NaN	0.6004	0.0097	0.9474	0.012	0.0122	0.0067	0.0121
0.0	0.0	0.0	5083.8897	5662.5119	NaN	NaN	0.5269	0.0098	0.9475	0.0119	0.0121	0.0068	0.012
0.0	0.0	0.0	6305.8897	7173.5119	NaN	NaN	0.5322	0.0098	0.9468	0.012	0.0123	0.0068	0.0122
0.0	0.0	0.0	4680.8897	5023.5119	NaN	NaN	0.5177	0.0099	0.9462	0.0122	0.0124	0.007	0.0123
0.0	0.0	0.0	5949.8897	7049.5119	NaN	NaN	0.5423	0.0099	0.9458	0.0123	0.0125	0.007	0.0125
0.0	0.0	0.0	4742.8897	5604.5119	NaN	NaN	0.5416	0.0099	0.9453	0.0124	0.0126	0.0072	0.0126
0.0	0.0	0.0	5589.8897	2902.5119	NaN	NaN	0.3418	0.0098	0.9462	0.0122	0.0123	0.0071	0.0124
0.0	0.0	0.0	6737.8897	6337.5119	NaN	NaN	0.4847	0.0096	0.9461	0.0124	0.0123	0.0071	0.0125
0.0	0.0	0.0	8545.8897	7637.5119	NaN	NaN	0.4719	0.0095	0.9463	0.0124	0.0123	0.0071	0.0124
0.0	0.0	0.0	7227.8897	5083.5119	NaN	NaN	0.4129	0.0094	0.9462	0.0125	0.0124	0.0071	0.0124
0.0	0.0	0.0	5863.8897	4190.5119	NaN	NaN	0.4168	0.0094	0.9458	0.0126	0.0125	0.0072	0.0125
0.0	0.0	0.0	5822.8897	11050.5119	NaN	NaN	0.6549	0.0093	0.9454	0.0128	0.0126	0.0072	0.0127
0.0	0.0	0.0	2901.8897	3834.5119	NaN	NaN	0.5692	0.0093	0.9462	0.0124	0.0124	0.0072	0.0125
0.0	0.0	0.0	7075.8897	7261.5119	NaN	NaN	0.5065	0.0094	0.9457	0.0125	0.0125	0.0073	0.0127
0.0	0.0	0.0	6021.8897	7344.5119	NaN	NaN	0.5495	0.0095	0.9445	0.0127	0.0127	0.0076	0.0129
0.0	0.0	0.0	5271.8897	4885.5119	NaN	NaN	0.481	0.0095	0.944	0.0128	0.013	0.0077	0.0131
0.0	0.0	0.0	5247.8897	4310.5119	NaN	NaN	0.451	0.0097	0.9444	0.0124	0.0128	0.0077	0.013
0.0	0.0	0.0	4202.8897	5400.5119	NaN	NaN	0.5624	0.0096	0.9443	0.0124	0.0128	0.0078	0.0131
0.0	0.0	0.0	3832.8897	4496.5119	NaN	NaN	0.5398	0.0095	0.9443	0.0124	0.0129	0.0079	0.013
0.0	0.0	0.0	5736.8897	6139.5119	NaN	NaN	0.517	0.0093	0.9443	0.0124	0.0131	0.0079	0.013
0.0	0.0	0.0	5280.8897	6731.5119	NaN	NaN	0.5604	0.0093	0.944	0.0123	0.0132	0.008	0.0131
0.0	0.0	0.0	4627.8897	5207.5119	NaN	NaN	0.5295	0.0094	0.9436	0.0123	0.0134	0.0081	0.0131
0.0	0.0	0.0	2852.8897	4878.5119	NaN	NaN	0.631	0.0095	0.9431	0.0124	0.0136	0.0082	0.0132
0.0	0.0	0.0	4367.8897	9916.5119	NaN	NaN	0.6942	0.0096	0.9423	0.0125	0.0139	0.0084	0.0134
0.0	0.0	0.0	6217.8897	5711.5119	NaN	NaN	0.4788	0.0097	0.9421	0.0125	0.0139	0.0085	0.0133
0.0	0.0	0.0	5835.8897	5946.5119	NaN	NaN	0.5047	0.0097	0.9413	0.0127	0.0142	0.0086	0.0135
0.0	0.0	0.0	3098.8897	7327.5119	NaN	NaN	0.7028	0.0098	0.9404	0.0129	0.0145	0.0089	0.0135
0.0	0.0	0.0	6083.8897	5826.5119	NaN	NaN	0.4892	0.0099	0.9391	0.0132	0.015	0.009	0.0137
0.0	0.0	0.0	4400.8897	5670.5119	NaN	NaN	0.563	0.0099	0.9397	0.0131	0.0149	0.009	0.0134
0.0	0.0	0.0	4005.8897	6648.5119	NaN	NaN	0.624	0.01	0.9388	0.0133	0.0152	0.0092	0.0135
0.0	0.0	0.0	5485.8897	3811.5119	NaN	NaN	0.41	0.0102	0.9376	0.0136	0.0156	0.0094	0.0136
0.0	0.0	0.0	5174.8897	7510.5119	NaN	NaN	0.5921	0.0104	0.9364	0.0139	0.0161	0.0094	0.0138
0.0	0.0	0.0	4086.8897	7138.5119	NaN	NaN	0.6359	0.0106	0.9355	0.0141	0.0163	0.0096	0.0139
0.0	0.0	0.0	3352.8897	7911.5119	NaN	NaN	0.7023	0.011	0.9341	0.0143	0.0168	0.0098	0.0141
0.0	0.0	0.0	4138.8897	3329.5119	NaN	NaN	0.4458	0.0112	0.933	0.0145	0.0172	0.0099	0.0142
0.0	0.0	0.0	4639.8897	7637.5119	NaN	NaN	0.6221	0.0112	0.9333	0.0144	0.0171	0.0098	0.0141
0.0	0.0	0.0	3144.8897	7811.5119	NaN	NaN	0.713	0.0115	0.9327	0.0144	0.0172	0.0099	0.0143
0.0	0.0	0.0	4370.8897	2598.5119	NaN	NaN	0.3728	0.0117	0.9313	0.0148	0.0175	0.01	0.0147
0.0	0.0	0.0	4871.8897	7807.5119	NaN	NaN	0.6158	0.0118	0.9299	0.0152	0.0179	0.01	0.0152
0.0	0.0	0.0	4631.8897	7965.5119	NaN	NaN	0.6323	0.0117	0.9314	0.0149	0.0171	0.0098	0.0151
0.0	0.0	0.0	1374.8897	3125.5119	NaN	NaN	0.6945	0.0115	0.9336	0.0145	0.016	0.0095	0.0148
0.0	0.0	0.0	4124.8897	4144.5119	NaN	NaN	0.5012	0.0113	0.9336	0.0148	0.0159	0.0093	0.0151
0.0	0.0	0.0	5946.8897	10805.5119	NaN	NaN	0.645	0.0111	0.933	0.0152	0.0159	0.0093	0.0154
0.0	0.0	0.0	4900.8897	8411.5119	NaN	NaN	0.6319	0.0108	0.9358	0.0148	0.0148	0.009	0.0147
0.0	0.0	0.0	7169.8897	4950.5119	NaN	NaN	0.4084	0.0105	0.9382	0.0147	0.0142	0.0086	0.0139
0.0	0.0	0.0	3922.8897	1914.5119	NaN	NaN	0.328	0.0101	0.9395	0.0147	0.0141	0.0083	0.0133
0.0	0.0	0.0	4536.8897	7301.5119	NaN	NaN	0.6168	0.0096	0.9401	0.0149	0.0141	0.0082	0.0131
0.0	0.0	0.0	3952.8897	6345.5119	NaN	NaN	0.6162	0.0095	0.9422	0.0143	0.0137	0.0079	0.0124
0.0	0.0	0.0	2304.8897	6619.5119	NaN	NaN	0.7417	0.0095	0.9418	0.0144	0.0139	0.0079	0.0125
0.0	0.0	0.0	6664.8897	5934.5119	NaN	NaN	0.471	0.0096	0.9411	0.0145	0.0141	0.008	0.0126
0.0	0.0	0.0	4321.8897	8917.5119	NaN	NaN	0.6736	0.0096	0.9406	0.0146	0.0143	0.0081	0.0128
0.0	0.0	0.0	3550.8897	5531.5119	NaN	NaN	0.609	0.0096	0.941	0.0145	0.0143	0.0081	0.0125
0.0	0.0	0.0	4846.8897	6230.5119	NaN	NaN	0.5625	0.0097	0.9413	0.0143	0.0142	0.008	0.0124
0.0	0.0	0.0	3277.8897	7391.5119	NaN	NaN	0.6928	0.01	0.9394	0.0148	0.0148	0.0082	0.0129
0.0	0.0	0.0	4117.8897	3326.5119	NaN	NaN	0.4468	0.0101	0.9399	0.0145	0.0147	0.0082	0.0126
0.0	0.0	0.0	4869.8897	7766.5119	NaN	NaN	0.6146	0.0103	0.9394	0.0145	0.0148	0.0082	0.0128
0.0	0.0	0.0	6819.8897	4763.5119	NaN	NaN	0.4112	0.0105	0.9381	0.0147	0.0153	0.0084	0.0131
0.0	0.0	0.0	4956.8897	4559.5119	NaN	NaN	0.4791	0.0106	0.9376	0.0146	0.0156	0.0084	0.0132
0.0	0.0	0.0	3487.8897	7238.5119	NaN	NaN	0.6748	0.0105	0.938	0.0144	0.0155	0.0085	0.0132
0.0	0.0	0.0	7463.8897	4458.5119	NaN	NaN	0.374	0.0104	0.9374	0.0145	0.0158	0.0086	0.0135
0.0	0.0	0.0	2849.8897	6617.5119	NaN	NaN	0.699	0.0104	0.9377	0.0142	0.0159	0.0085	0.0133
0.0	0.0	0.0	4896.8897	8842.5119	NaN	NaN	0.6436	0.0104	0.9379	0.014	0.0159	0.0085	0.0133
0.0	0.0	0.0	3484.8897	5447.5119	NaN	NaN	0.6099	0.0106	0.9387	0.0136	0.0158	0.0085	0.0129
0.0	0.0	0.0	5674.8897	5370.5119	NaN	NaN	0.4862	0.0107	0.9372	0.0139	0.0162	0.0086	0.0134
0.0	0.0	0.0	1881.8897	7438.5119	NaN	NaN	0.7981	0.0108	0.9378	0.0136	0.0161	0.0086	0.0131
0.0	0.0	0.0	5330.8897	3796.5119	NaN	NaN	0.4159	0.0109	0.9378	0.0135	0.0159	0.0087	0.0132
0.0	0.0	0.0	5782.8897	3518.5119	NaN	NaN	0.3783	0.011	0.9384	0.0132	0.0158	0.0086	0.0131
0.0	0.0	0.0	2681.8897	4926.5119	NaN	NaN	0.6475	0.0111	0.9372	0.0134	0.0161	0.0088	0.0134
0.0	0.0	0.0	4111.8897	7130.5119	NaN	NaN	0.6343	0.011	0.9373	0.0133	0.016	0.0088	0.0135
0.0	0.0	0.0	6677.8897	5599.5119	NaN	NaN	0.4561	0.0111	0.9378	0.0131	0.0159	0.0088	0.0134
0.0	0.0	0.0	6660.8897	3370.5119	NaN	NaN	0.336	0.0111	0.9385	0.0129	0.0157	0.0087	0.0132
0.0	0.0	0.0	5262.8897	6914.5119	NaN	NaN	0.5678	0.011	0.9384	0.0128	0.0157	0.0088	0.0132
0.0	0.0	0.0	2903.8897	5517.5119	NaN	NaN	0.6552	0.011	0.9383	0.0129	0.0157	0.0089	0.0133
0.0	0.0	0.0	6301.8897	4477.5119	NaN	NaN	0.4154	0.0109	0.9389	0.0127	0.0155	0.0088	0.0132
0.0	0.0	0.0	4854.8897	4456.5119	NaN	NaN	0.4786	0.011	0.9387	0.0126	0.0155	0.0089	0.0133
0.0	0.0	0.0	4430.8897	3273.5119	NaN	NaN	0.4249	0.0112	0.9376	0.0128	0.0157	0.0092	0.0136
0.0	0.0	0.0	5181.8897	5485.5119	NaN	NaN	0.5142	0.0114	0.9351	0.0132	0.0164	0.0096	0.0143
0.0	0.0	0.0	5326.8897	7376.5119	NaN	NaN	0.5807	0.0117	0.9331	0.0136	0.017	0.0098	0.0148
0.0	0.0	0.0	5524.8897	8219.5119	NaN	NaN	0.598	0.0117	0.9327	0.0137	0.0171	0.0099	0.0149
0.0	0.0	0.0	5511.8897	5045.5119	NaN	NaN	0.4779	0.0116	0.9326	0.0139	0.017	0.01	0.0149
0.0	0.0	0.0	6933.8897	6063.5119	NaN	NaN	0.4665	0.0115	0.9323	0.0141	0.017	0.0101	0.0149
0.0	0.0	0.0	11821.8897	4716.5119	NaN	NaN	0.2852	0.0115	0.9318	0.0144	0.0171	0.0102	0.015
0.0	0.0	0.0	9641.8897	8943.5119	NaN	NaN	0.4812	0.0115	0.931	0.0147	0.0174	0.0103	0.0151
0.0	0.0	0.0	9986.8897	6069.5119	NaN	NaN	0.378	0.0115	0.9304	0.015	0.0176	0.0104	0.0151
0.0	0.0	0.0	7425.8897	5695.5119	NaN	NaN	0.4341	0.0115	0.9306	0.015	0.0177	0.0103	0.015
0.0	0.0	0.0	8589.8897	5048.5119	NaN	NaN	0.3702	0.0116	0.9299	0.0151	0.0179	0.0105	0.015
0.0	0.0	0.0	8221.8897	3575.5119	NaN	NaN	0.3031	0.0117	0.9295	0.0151	0.0182	0.0106	0.0149
0.0	0.0	0.0	8335.8897	8502.5119	NaN	NaN	0.5049	0.012	0.9276	0.0155	0.0188	0.0108	0.0152
0.0	0.0	0.0	3667.8897	6795.5119	NaN	NaN	0.6495	0.0122	0.9272	0.0155	0.019	0.011	0.0151
0.0	0.0	0.0	5686.8897	5068.5119	NaN	NaN	0.4713	0.0124	0.9262	0.0157	0.0193	0.0111	0.0153
0.0	0.0	0.0	2673.8897	4484.5119	NaN	NaN	0.6265	0.0126	0.9262	0.0156	0.0193	0.0111	0.0152
0.0	0.0	0.0	5695.8897	5089.5119	NaN	NaN	0.4719	0.0128	0.9249	0.0159	0.0197	0.0113	0.0155
0.0	0.0	0.0	5130.8897	5141.5119	NaN	NaN	0.5005	0.0129	0.926	0.0154	0.0194	0.0112	0.0151
0.0	0.0	0.0	7623.8897	3680.5119	NaN	NaN	0.3256	0.0133	0.9237	0.0158	0.0201	0.0115	0.0156
0.0	0.0	0.0	5308.8897	6255.5119	NaN	NaN	0.5409	0.0137	0.9218	0.0161	0.0207	0.0117	0.0159
0.0	0.0	0.0	6037.8897	8341.5119	NaN	NaN	0.5801	0.014	0.9203	0.0164	0.0212	0.0119	0.0162
0.0	0.0	0.0	4097.8897	4854.5119	NaN	NaN	0.5423	0.0141	0.9209	0.0161	0.0209	0.0119	0.0161
0.0	0.0	0.0	3633.8897	3705.5119	NaN	NaN	0.5049	0.0143	0.9198	0.0163	0.0212	0.0119	0.0164
0.0	0.0	0.0	4162.8897	6349.5119	NaN	NaN	0.604	0.0146	0.9181	0.0167	0.0217	0.0121	0.0168
0.0	0.0	0.0	5889.8897	7466.5119	NaN	NaN	0.559	0.0147	0.9175	0.0168	0.0218	0.0122	0.017
0.0	0.0	0.0	5115.8897	8433.5119	NaN	NaN	0.6224	0.0149	0.9166	0.017	0.022	0.0122	0.0173
0.0	0.0	0.0	4314.8897	7304.5119	NaN	NaN	0.6286	0.0151	0.9145	0.0175	0.0226	0.0125	0.0178
0.0	0.0	0.0	3632.8897	9601.5119	NaN	NaN	0.7255	0.0154	0.9129	0.0178	0.023	0.0126	0.0182
0.0	0.0	0.0	4104.8897	4411.5119	NaN	NaN	0.518	0.0154	0.9128	0.0178	0.0229	0.0128	0.0183
0.0	0.0	0.0	3218.8897	5016.5119	NaN	NaN	0.6091	0.0156	0.9115	0.018	0.0232	0.013	0.0187
0.0	0.0	0.0	1531.8897	5014.5119	NaN	NaN	0.766	0.0157	0.9103	0.0182	0.0234	0.0133	0.019
0.0	0.0	0.0	3526.8897	7191.5119	NaN	NaN	0.671	0.0158	0.9095	0.0184	0.0235	0.0135	0.0193
0.0	0.0	0.0	4081.8897	5783.5119	NaN	NaN	0.5862	0.0159	0.909	0.0185	0.0236	0.0137	0.0194
0.0	0.0	0.0	5710.8897	7477.5119	NaN	NaN	0.567	0.0159	0.9081	0.0187	0.0239	0.0137	0.0197
0.0	0.0	0.0	4125.8897	7956.5119	NaN	NaN	0.6585	0.0157	0.9089	0.0186	0.0238	0.0136	0.0194
0.0	0.0	0.0	4897.8897	5333.5119	NaN	NaN	0.5213	0.0153	0.9109	0.0183	0.0233	0.0132	0.019
0.0	0.0	0.0	3902.8897	4022.5119	NaN	NaN	0.5075	0.0149	0.9126	0.0181	0.023	0.0129	0.0185
0.0	0.0	0.0	4382.8897	5867.5119	NaN	NaN	0.5724	0.0146	0.9144	0.0177	0.0226	0.0126	0.0181
0.0	0.0	0.0	5978.8897	7783.5119	NaN	NaN	0.5656	0.0144	0.9151	0.0175	0.0225	0.0126	0.0178
0.0	0.0	0.0	5171.8897	3718.5119	NaN	NaN	0.4183	0.0141	0.9162	0.0173	0.0223	0.0125	0.0175
0.0	0.0	0.0	4104.8897	6882.5119	NaN	NaN	0.6264	0.0141	0.9162	0.0174	0.0224	0.0125	0.0175
0.0	0.0	0.0	5468.8897	4006.5119	NaN	NaN	0.4228	0.014	0.9165	0.0173	0.0224	0.0125	0.0173
0.0	0.0	0.0	2917.8897	7038.5119	NaN	NaN	0.7069	0.0139	0.9174	0.017	0.0222	0.0122	0.0171
0.0	0.0	0.0	3602.8897	5339.5119	NaN	NaN	0.5971	0.0139	0.9177	0.017	0.0222	0.0122	0.0171
0.0	0.0	0.0	3950.8897	9089.5119	NaN	NaN	0.697	0.0139	0.9175	0.017	0.0224	0.0121	0.0171
0.0	0.0	0.0	4782.8897	7098.5119	NaN	NaN	0.5974	0.0138	0.9177	0.017	0.0224	0.0121	0.017
0.0	0.0	0.0	6899.8897	4981.5119	NaN	NaN	0.4193	0.0136	0.9189	0.0168	0.022	0.0118	0.0168
0.0	0.0	0.0	3957.8897	6532.5119	NaN	NaN	0.6227	0.0136	0.9187	0.0168	0.0223	0.0117	0.0168
0.0	0.0	0.0	3468.8897	4701.5119	NaN	NaN	0.5754	0.0137	0.9187	0.0168	0.0224	0.0117	0.0167
0.0	0.0	0.0	3740.8897	7142.5119	NaN	NaN	0.6563	0.0139	0.9183	0.0168	0.0226	0.0118	0.0167
0.0	0.0	0.0	5219.8897	7529.5119	NaN	NaN	0.5906	0.0141	0.9172	0.0169	0.0232	0.0118	0.0168
0.0	0.0	0.0	4129.8897	8154.5119	NaN	NaN	0.6638	0.0144	0.9164	0.0169	0.0235	0.012	0.0168
0.0	0.0	0.0	4661.8897	7284.5119	NaN	NaN	0.6098	0.0146	0.9161	0.0168	0.0235	0.012	0.0169
0.0	0.0	0.0	7013.8897	6854.5119	NaN	NaN	0.4943	0.015	0.9149	0.0169	0.024	0.0121	0.0171
0.0	0.0	0.0	3993.8897	8737.5119	NaN	NaN	0.6863	0.0154	0.9134	0.0171	0.0244	0.0124	0.0173
0.0	0.0	0.0	4451.8897	9723.5119	NaN	NaN	0.6859	0.0156	0.9122	0.0173	0.0248	0.0126	0.0175
0.0	0.0	0.0	5296.8897	4221.5119	NaN	NaN	0.4435	0.0158	0.9108	0.0176	0.0251	0.013	0.0176
0.0	0.0	0.0	5029.8897	4435.5119	NaN	NaN	0.4686	0.0159	0.9099	0.0179	0.0253	0.0131	0.0178
0.0	0.0	0.0	5976.8897	6071.5119	NaN	NaN	0.5039	0.016	0.9097	0.0179	0.0254	0.0132	0.0178
0.0	0.0	0.0	6223.8897	6830.5119	NaN	NaN	0.5232	0.0161	0.9094	0.018	0.0255	0.0132	0.0179
0.0	0.0	0.0	3057.8897	10345.5119	NaN	NaN	0.7719	0.016	0.91	0.0179	0.0253	0.0131	0.0177
0.0	0.0	0.0	5924.8897	8257.5119	NaN	NaN	0.5822	0.0158	0.9112	0.0177	0.0249	0.0129	0.0175
0.0	0.0	0.0	3002.8897	8113.5119	NaN	NaN	0.7299	0.0155	0.9126	0.0176	0.0244	0.0126	0.0173
0.0	0.0	0.0	5004.8897	6569.5119	NaN	NaN	0.5676	0.015	0.9146	0.0174	0.0238	0.0121	0.017
0.0	0.0	0.0	4327.8897	5834.5119	NaN	NaN	0.5741	0.0147	0.9167	0.0172	0.0229	0.0117	0.0167
0.0	0.0	0.0	5807.8897	3697.5119	NaN	NaN	0.389	0.0145	0.9176	0.0172	0.0225	0.0116	0.0166
0.0	0.0	0.0	5205.8897	7286.5119	NaN	NaN	0.5833	0.0143	0.9189	0.0172	0.022	0.0112	0.0164
0.0	0.0	0.0	2936.8897	6098.5119	NaN	NaN	0.675	0.0141	0.92	0.0171	0.0217	0.0111	0.0161
0.0	0.0	0.0	3813.8897	7626.5119	NaN	NaN	0.6666	0.0136	0.9228	0.0166	0.0207	0.0107	0.0155
0.0	0.0	0.0	5394.8897	6110.5119	NaN	NaN	0.5311	0.0132	0.9249	0.0163	0.02	0.0105	0.0151
0.0	0.0	0.0	5857.8897	5136.5119	NaN	NaN	0.4672	0.013	0.9258	0.0163	0.0197	0.0103	0.015
0.0	0.0	0.0	3728.8897	9343.5119	NaN	NaN	0.7148	0.0127	0.9269	0.0161	0.0193	0.0101	0.0148
0.0	0.0	0.0	5784.8897	6864.5119	NaN	NaN	0.5427	0.0125	0.9277	0.0161	0.019	0.0101	0.0147
0.0	0.0	0.0	5308.8897	5011.5119	NaN	NaN	0.4856	0.0123	0.929	0.0158	0.0185	0.01	0.0144
0.0	0.0	0.0	5516.8897	5078.5119	NaN	NaN	0.4793	0.0123	0.9288	0.0158	0.0186	0.0101	0.0145
0.0	0.0	0.0	5867.8897	5819.5119	NaN	NaN	0.4979	0.0126	0.9269	0.0159	0.0193	0.0105	0.0148
0.0	0.0	0.0	5382.8897	9645.5119	NaN	NaN	0.6418	0.0135	0.9236	0.0163	0.0203	0.011	0.0153
0.0	0.0	0.0	5336.8897	8191.5119	NaN	NaN	0.6055	0.0143	0.9203	0.0166	0.0214	0.0116	0.0158
0.0	0.0	0.0	4288.8897	6437.5119	NaN	NaN	0.6002	0.0153	0.916	0.0172	0.0227	0.0123	0.0165
0.0	0.0	0.0	2462.8897	6593.5119	NaN	NaN	0.728	0.0161	0.9118	0.0177	0.0239	0.0131	0.0172
0.0	0.0	0.0	3718.8897	6399.5119	NaN	NaN	0.6325	0.0168	0.9095	0.018	0.0244	0.0138	0.0176
0.0	0.0	0.0	4758.8897	4471.5119	NaN	NaN	0.4844	0.0174	0.9069	0.0185	0.0248	0.0145	0.0179
0.0	0.0	0.0	5655.8897	5713.5119	NaN	NaN	0.5025	0.0179	0.9036	0.0191	0.0258	0.0152	0.0184
0.0	0.0	0.0	4198.8897	8209.5119	NaN	NaN	0.6616	0.0183	0.9006	0.0197	0.0266	0.0161	0.0186
0.0	0.0	0.0	5121.8897	5157.5119	NaN	NaN	0.5017	0.0187	0.8982	0.0202	0.0272	0.0169	0.0188
0.0	0.0	0.0	4131.8897	6221.5119	NaN	NaN	0.6009	0.0192	0.8973	0.0203	0.0268	0.0175	0.0188
0.0	0.0	0.0	3981.8897	3176.5119	NaN	NaN	0.4437	0.0197	0.896	0.0208	0.0264	0.018	0.0191
0.0	0.0	0.0	4115.8897	6309.5119	NaN	NaN	0.6052	0.0206	0.8943	0.0212	0.0257	0.0188	0.0194
0.0	0.0	0.0	6754.8897	7926.5119	NaN	NaN	0.5399	0.0227	0.8892	0.0222	0.0255	0.0204	0.0201
0.0	0.0	0.0	2554.8897	6090.5119	NaN	NaN	0.7045	0.0259	0.8828	0.023	0.0255	0.0224	0.0202
0.0	0.0	0.0	4000.8897	6355.5119	NaN	NaN	0.6137	0.0323	0.8659	0.0254	0.0283	0.0267	0.0215
0.0	0.0	0.0	1812.8897	5104.5119	NaN	NaN	0.7379	0.0458	0.8281	0.0293	0.0366	0.0348	0.0254
