# Supplementary material for: DeepFRET, a software for rapid and automated single-molecule FRET data classification using deep learning
Source: eLife. 2020 Nov 3;9:e60404. doi: 10.7554/eLife.60404 (PMC7609065; doi:10.7554/eLife.60404)
Supplement: Figure 4—source data 1. [file elife-60404-fig4-data1.zip › Figure 4-source data 1/Fig_S4a/Traces/traces_all_n294/Traces_Fig2d_4mMAc_mov1_combined_tif_pair24.txt]

Exported by DeepFRET
Date: 2020-08-26, 18:13
Video filename: None
FRET pair #24
Bleaches at None
D-Dexc-bg	A-Dexc-bg	A-Aexc-bg	D-Dexc-rw	A-Dexc-rw	A-Aexc-rw	S	E	p_bleached	p_aggregated	p_noisy	p_scrambled	p_static	p_dynamic
0.0	0.0	0.0	95108.9579	15947.0959	NaN	NaN	0.1436	0.0287	0.8671	0.0243	0.0291	0.0276	0.0233
0.0	0.0	0.0	98846.9579	16017.0959	NaN	NaN	0.1394	0.0213	0.8847	0.0226	0.0248	0.0239	0.0226
0.0	0.0	0.0	108792.9579	18524.0959	NaN	NaN	0.1455	0.0197	0.895	0.0208	0.0221	0.0212	0.0212
0.0	0.0	0.0	109578.9579	19270.0959	NaN	NaN	0.1496	0.0191	0.898	0.0206	0.0211	0.0201	0.021
0.0	0.0	0.0	110830.9579	15340.0959	NaN	NaN	0.1216	0.0189	0.8994	0.0205	0.0207	0.0196	0.0209
0.0	0.0	0.0	102482.9579	18676.0959	NaN	NaN	0.1541	0.0189	0.8999	0.0205	0.0206	0.0194	0.0207
0.0	0.0	0.0	75113.9579	12392.0959	NaN	NaN	0.1416	0.019	0.9	0.0205	0.0205	0.0194	0.0206
0.0	0.0	0.0	74109.9579	14740.0959	NaN	NaN	0.1659	0.0192	0.9	0.0205	0.0204	0.0195	0.0204
0.0	0.0	0.0	73989.9579	15519.0959	NaN	NaN	0.1734	0.0193	0.8999	0.0204	0.0205	0.0195	0.0204
0.0	0.0	0.0	75014.9579	14317.0959	NaN	NaN	0.1603	0.0194	0.8997	0.0204	0.0205	0.0196	0.0204
0.0	0.0	0.0	52837.9579	6962.0959	NaN	NaN	0.1164	0.0197	0.899	0.0203	0.0207	0.0197	0.0205
0.0	0.0	0.0	50101.9579	8977.0959	NaN	NaN	0.152	0.0201	0.8983	0.0203	0.0208	0.0198	0.0206
0.0	0.0	0.0	49581.9579	12128.0959	NaN	NaN	0.1965	0.0205	0.8975	0.0204	0.021	0.02	0.0207
0.0	0.0	0.0	51301.9579	9795.0959	NaN	NaN	0.1603	0.0207	0.8971	0.0204	0.0211	0.02	0.0207
0.0	0.0	0.0	50911.9579	7390.0959	NaN	NaN	0.1268	0.0211	0.8963	0.0204	0.0213	0.0202	0.0206
0.0	0.0	0.0	48621.9579	8265.0959	NaN	NaN	0.1453	0.0215	0.8952	0.0205	0.0216	0.0204	0.0208
0.0	0.0	0.0	46196.9579	12341.0959	NaN	NaN	0.2108	0.0229	0.8922	0.021	0.0217	0.021	0.0212
0.0	0.0	0.0	47651.9579	9422.0959	NaN	NaN	0.1651	0.0224	0.8932	0.0209	0.0213	0.0208	0.0213
0.0	0.0	0.0	46371.9579	14563.0959	NaN	NaN	0.239	0.0222	0.8943	0.0207	0.021	0.0207	0.0211
0.0	0.0	0.0	48438.9579	6845.0959	NaN	NaN	0.1238	0.0228	0.894	0.0207	0.0207	0.0206	0.0212
0.0	0.0	0.0	50835.9579	7826.0959	NaN	NaN	0.1334	0.024	0.8922	0.021	0.0206	0.0207	0.0215
0.0	0.0	0.0	48032.9579	8063.0959	NaN	NaN	0.1437	0.0251	0.8902	0.0212	0.0208	0.0208	0.0219
0.0	0.0	0.0	49308.9579	10914.0959	NaN	NaN	0.1812	0.0264	0.8882	0.0214	0.0209	0.0209	0.0222
0.0	0.0	0.0	42846.9579	10331.0959	NaN	NaN	0.1943	0.0283	0.8853	0.0216	0.0211	0.0211	0.0226
0.0	0.0	0.0	50830.9579	6626.0959	NaN	NaN	0.1153	0.0296	0.8831	0.0217	0.0215	0.0211	0.0229
0.0	0.0	0.0	43646.9579	8097.0959	NaN	NaN	0.1565	0.0312	0.8807	0.0217	0.0221	0.0212	0.0231
0.0	0.0	0.0	46687.9579	8395.0959	NaN	NaN	0.1524	0.0333	0.8774	0.0216	0.0229	0.0213	0.0234
0.0	0.0	0.0	53233.9579	9887.0959	NaN	NaN	0.1566	0.0351	0.8744	0.0216	0.0236	0.0214	0.0239
0.0	0.0	0.0	49960.9579	8298.0959	NaN	NaN	0.1424	0.0357	0.873	0.0216	0.0242	0.0214	0.0242
0.0	0.0	0.0	52634.9579	13781.0959	NaN	NaN	0.2075	0.0348	0.8732	0.0215	0.0245	0.0213	0.0246
0.0	0.0	0.0	47502.9579	6994.0959	NaN	NaN	0.1283	0.033	0.8748	0.0215	0.0244	0.0213	0.025
0.0	0.0	0.0	50250.9579	9281.0959	NaN	NaN	0.1559	0.0313	0.8763	0.0215	0.0243	0.0213	0.0253
0.0	0.0	0.0	45253.9579	8114.0959	NaN	NaN	0.152	0.0306	0.8771	0.0213	0.0243	0.0214	0.0253
0.0	0.0	0.0	46473.9579	11123.0959	NaN	NaN	0.1931	0.03	0.8773	0.0212	0.0245	0.0214	0.0255
0.0	0.0	0.0	47089.9579	7839.0959	NaN	NaN	0.1427	0.0297	0.8777	0.0211	0.0245	0.0214	0.0255
0.0	0.0	0.0	46316.9579	9229.0959	NaN	NaN	0.1662	0.0295	0.8784	0.021	0.0244	0.0213	0.0254
0.0	0.0	0.0	49152.9579	10071.0959	NaN	NaN	0.1701	0.0292	0.8789	0.0209	0.0244	0.0213	0.0253
0.0	0.0	0.0	48765.9579	9263.0959	NaN	NaN	0.1596	0.0289	0.8797	0.0208	0.0242	0.0211	0.0252
0.0	0.0	0.0	46057.9579	8008.0959	NaN	NaN	0.1481	0.029	0.8804	0.0207	0.024	0.0209	0.025
0.0	0.0	0.0	50616.9579	9868.0959	NaN	NaN	0.1631	0.0284	0.881	0.0207	0.0239	0.0209	0.025
0.0	0.0	0.0	44692.9579	11256.0959	NaN	NaN	0.2012	0.0281	0.8821	0.0206	0.0236	0.0207	0.0248
0.0	0.0	0.0	43963.9579	8512.0959	NaN	NaN	0.1622	0.0278	0.8829	0.0206	0.0235	0.0205	0.0248
0.0	0.0	0.0	55227.9579	9820.0959	NaN	NaN	0.151	0.0274	0.8835	0.0206	0.0234	0.0204	0.0247
0.0	0.0	0.0	45255.9579	8795.0959	NaN	NaN	0.1627	0.0271	0.8843	0.0206	0.0232	0.0202	0.0247
0.0	0.0	0.0	49120.9579	8561.0959	NaN	NaN	0.1484	0.0269	0.8848	0.0205	0.023	0.02	0.0246
0.0	0.0	0.0	45180.9579	7878.0959	NaN	NaN	0.1485	0.0268	0.8851	0.0206	0.0229	0.0199	0.0247
0.0	0.0	0.0	45562.9579	10173.0959	NaN	NaN	0.1825	0.0269	0.8851	0.0205	0.0229	0.0198	0.0247
0.0	0.0	0.0	51782.9579	11890.0959	NaN	NaN	0.1867	0.0269	0.8848	0.0206	0.023	0.0199	0.0248
0.0	0.0	0.0	43337.9579	7936.0959	NaN	NaN	0.1548	0.0271	0.8847	0.0206	0.0229	0.0198	0.0248
0.0	0.0	0.0	51480.9579	12466.0959	NaN	NaN	0.1949	0.0274	0.8841	0.0206	0.023	0.0199	0.0249
0.0	0.0	0.0	45559.9579	5691.0959	NaN	NaN	0.111	0.0278	0.8835	0.0207	0.023	0.0199	0.0251
0.0	0.0	0.0	46013.9579	9998.0959	NaN	NaN	0.1785	0.028	0.8831	0.0208	0.023	0.02	0.0251
0.0	0.0	0.0	49424.9579	6548.0959	NaN	NaN	0.117	0.0283	0.8824	0.0209	0.0231	0.0201	0.0252
0.0	0.0	0.0	49850.9579	6237.0959	NaN	NaN	0.1112	0.0284	0.8821	0.0209	0.0232	0.0202	0.0252
0.0	0.0	0.0	39687.9579	10210.0959	NaN	NaN	0.2046	0.0288	0.8819	0.0209	0.0231	0.0202	0.0251
0.0	0.0	0.0	43864.9579	5327.0959	NaN	NaN	0.1083	0.029	0.8814	0.021	0.0231	0.0203	0.0252
0.0	0.0	0.0	43381.9579	10504.0959	NaN	NaN	0.1949	0.029	0.8812	0.021	0.0233	0.0204	0.0251
0.0	0.0	0.0	48292.9579	9927.0959	NaN	NaN	0.1705	0.0291	0.8811	0.0211	0.0233	0.0205	0.025
0.0	0.0	0.0	44418.9579	8543.0959	NaN	NaN	0.1613	0.0292	0.8809	0.0211	0.0233	0.0207	0.0249
0.0	0.0	0.0	47787.9579	6865.0959	NaN	NaN	0.1256	0.0291	0.8808	0.0211	0.0234	0.0208	0.0249
0.0	0.0	0.0	36957.9579	10828.0959	NaN	NaN	0.2266	0.0294	0.8802	0.0211	0.0234	0.0209	0.025
0.0	0.0	0.0	50524.9579	5470.0959	NaN	NaN	0.0977	0.03	0.8801	0.0211	0.0231	0.0208	0.0249
0.0	0.0	0.0	46287.9579	7851.0959	NaN	NaN	0.145	0.0302	0.8796	0.0211	0.0232	0.0209	0.0251
0.0	0.0	0.0	52573.9579	7750.0959	NaN	NaN	0.1285	0.0301	0.8801	0.021	0.0229	0.0208	0.025
0.0	0.0	0.0	47020.9579	7273.0959	NaN	NaN	0.134	0.0303	0.8806	0.0209	0.0226	0.0206	0.025
0.0	0.0	0.0	51644.9579	6646.0959	NaN	NaN	0.114	0.0301	0.8813	0.0208	0.0224	0.0204	0.025
0.0	0.0	0.0	49077.9579	9128.0959	NaN	NaN	0.1568	0.0298	0.8817	0.0208	0.0223	0.0203	0.0251
0.0	0.0	0.0	42592.9579	9024.0959	NaN	NaN	0.1748	0.0299	0.8823	0.0207	0.022	0.0201	0.025
0.0	0.0	0.0	50810.9579	6108.0959	NaN	NaN	0.1073	0.0296	0.8825	0.0208	0.0221	0.0201	0.025
0.0	0.0	0.0	40518.9579	5234.0959	NaN	NaN	0.1144	0.0298	0.8827	0.0207	0.0219	0.02	0.0249
0.0	0.0	0.0	40592.9579	7189.0959	NaN	NaN	0.1505	0.0298	0.8828	0.0207	0.0219	0.0199	0.0249
0.0	0.0	0.0	44522.9579	9587.0959	NaN	NaN	0.1772	0.0299	0.8828	0.0206	0.0219	0.0199	0.0249
0.0	0.0	0.0	39642.9579	9547.0959	NaN	NaN	0.1941	0.0302	0.8826	0.0206	0.0219	0.0199	0.0248
0.0	0.0	0.0	39219.9579	7193.0959	NaN	NaN	0.155	0.0307	0.8821	0.0205	0.0219	0.0199	0.0249
0.0	0.0	0.0	38598.9579	6338.0959	NaN	NaN	0.141	0.0312	0.8814	0.0205	0.022	0.0199	0.025
0.0	0.0	0.0	40206.9579	9397.0959	NaN	NaN	0.1894	0.0314	0.8807	0.0205	0.0222	0.0201	0.0251
0.0	0.0	0.0	41919.9579	5823.0959	NaN	NaN	0.122	0.0329	0.8791	0.0204	0.0222	0.0201	0.0252
0.0	0.0	0.0	39579.9579	3167.0959	NaN	NaN	0.0741	0.0346	0.8775	0.0204	0.0222	0.02	0.0253
0.0	0.0	0.0	44550.9579	6127.0959	NaN	NaN	0.1209	0.0351	0.8765	0.0204	0.0224	0.0202	0.0254
0.0	0.0	0.0	36395.9579	7147.0959	NaN	NaN	0.1641	0.0362	0.8755	0.0204	0.0223	0.0202	0.0254
0.0	0.0	0.0	41058.9579	7138.0959	NaN	NaN	0.1481	0.0368	0.8751	0.0203	0.0223	0.0201	0.0254
0.0	0.0	0.0	46267.9579	5801.0959	NaN	NaN	0.1114	0.0367	0.8749	0.0204	0.0224	0.0203	0.0254
0.0	0.0	0.0	37499.9579	6574.0959	NaN	NaN	0.1492	0.0374	0.8745	0.0203	0.0223	0.0203	0.0253
0.0	0.0	0.0	44122.9579	6371.0959	NaN	NaN	0.1262	0.0373	0.8744	0.0202	0.0224	0.0203	0.0253
0.0	0.0	0.0	39271.9579	6048.0959	NaN	NaN	0.1335	0.0375	0.874	0.0202	0.0224	0.0204	0.0254
0.0	0.0	0.0	42181.9579	7716.0959	NaN	NaN	0.1546	0.0381	0.8739	0.0201	0.0222	0.0204	0.0253
0.0	0.0	0.0	41614.9579	5840.0959	NaN	NaN	0.1231	0.038	0.8735	0.0202	0.0223	0.0206	0.0253
0.0	0.0	0.0	41166.9579	6260.0959	NaN	NaN	0.132	0.0382	0.8737	0.0201	0.0223	0.0206	0.0252
0.0	0.0	0.0	41410.9579	8724.0959	NaN	NaN	0.174	0.0387	0.8732	0.02	0.0222	0.0207	0.0251
0.0	0.0	0.0	39784.9579	5044.0959	NaN	NaN	0.1125	0.0394	0.8728	0.02	0.0222	0.0207	0.0249
0.0	0.0	0.0	36233.9579	5598.0959	NaN	NaN	0.1338	0.0401	0.8721	0.02	0.0222	0.0208	0.0249
0.0	0.0	0.0	37297.9579	9612.0959	NaN	NaN	0.2049	0.0404	0.8717	0.02	0.0222	0.0209	0.0248
0.0	0.0	0.0	40485.9579	5607.0959	NaN	NaN	0.1216	0.0409	0.871	0.0201	0.0222	0.021	0.0248
0.0	0.0	0.0	37375.9579	6159.0959	NaN	NaN	0.1415	0.0425	0.8697	0.0201	0.0221	0.021	0.0247
0.0	0.0	0.0	39201.9579	8163.0959	NaN	NaN	0.1723	0.0425	0.8691	0.0202	0.0223	0.0212	0.0247
0.0	0.0	0.0	42523.9579	5048.0959	NaN	NaN	0.1061	0.0432	0.8684	0.0203	0.0222	0.0213	0.0247
0.0	0.0	0.0	38434.9579	6410.0959	NaN	NaN	0.1429	0.044	0.8675	0.0203	0.0222	0.0213	0.0247
0.0	0.0	0.0	40522.9579	8639.0959	NaN	NaN	0.1757	0.043	0.8682	0.0204	0.0223	0.0215	0.0246
0.0	0.0	0.0	39287.9579	6513.0959	NaN	NaN	0.1422	0.0424	0.8687	0.0204	0.0224	0.0215	0.0246
0.0	0.0	0.0	42242.9579	11914.0959	NaN	NaN	0.22	0.0417	0.8689	0.0206	0.0225	0.0217	0.0246
0.0	0.0	0.0	42133.9579	5347.0959	NaN	NaN	0.1126	0.0429	0.868	0.0205	0.0224	0.0216	0.0246
0.0	0.0	0.0	34245.9579	6802.0959	NaN	NaN	0.1657	0.043	0.8677	0.0206	0.0225	0.0217	0.0246
0.0	0.0	0.0	43482.9579	9244.0959	NaN	NaN	0.1753	0.0418	0.8686	0.0207	0.0226	0.0218	0.0245
0.0	0.0	0.0	37857.9579	11779.0959	NaN	NaN	0.2373	0.0411	0.8693	0.0207	0.0226	0.0218	0.0245
0.0	0.0	0.0	45569.9579	5269.0959	NaN	NaN	0.1036	0.0411	0.8696	0.0206	0.0225	0.0217	0.0244
0.0	0.0	0.0	36951.9579	4391.0959	NaN	NaN	0.1062	0.0402	0.8703	0.0207	0.0226	0.0218	0.0244
0.0	0.0	0.0	39959.9579	7548.0959	NaN	NaN	0.1589	0.0389	0.8715	0.0208	0.0227	0.0218	0.0243
0.0	0.0	0.0	42085.9579	7975.0959	NaN	NaN	0.1593	0.0379	0.8721	0.0209	0.0228	0.0219	0.0244
0.0	0.0	0.0	38453.9579	8556.0959	NaN	NaN	0.182	0.038	0.8725	0.0209	0.0226	0.0217	0.0242
0.0	0.0	0.0	40801.9579	6783.0959	NaN	NaN	0.1425	0.0373	0.8727	0.021	0.0228	0.0218	0.0244
0.0	0.0	0.0	42689.9579	6990.0959	NaN	NaN	0.1407	0.0374	0.8727	0.021	0.0227	0.0218	0.0244
0.0	0.0	0.0	39532.9579	5379.0959	NaN	NaN	0.1198	0.0374	0.8725	0.0211	0.0227	0.0219	0.0244
0.0	0.0	0.0	43302.9579	1442.0959	NaN	NaN	0.0322	0.0374	0.8727	0.0211	0.0226	0.0218	0.0244
0.0	0.0	0.0	35773.9579	5764.0959	NaN	NaN	0.1388	0.0361	0.873	0.0213	0.0229	0.022	0.0247
0.0	0.0	0.0	46713.9579	8044.0959	NaN	NaN	0.1469	0.0353	0.8737	0.0213	0.023	0.0221	0.0247
0.0	0.0	0.0	41187.9579	6756.0959	NaN	NaN	0.1409	0.035	0.8736	0.0215	0.0231	0.0221	0.0247
0.0	0.0	0.0	39040.9579	5978.0959	NaN	NaN	0.1328	0.0352	0.8737	0.0215	0.023	0.022	0.0245
0.0	0.0	0.0	38479.9579	8402.0959	NaN	NaN	0.1792	0.0351	0.8736	0.0216	0.0231	0.022	0.0246
0.0	0.0	0.0	42992.9579	10900.0959	NaN	NaN	0.2023	0.0352	0.8736	0.0216	0.0232	0.022	0.0244
0.0	0.0	0.0	42040.9579	9136.0959	NaN	NaN	0.1785	0.036	0.8731	0.0216	0.0231	0.0219	0.0243
0.0	0.0	0.0	39948.9579	4827.0959	NaN	NaN	0.1078	0.037	0.8726	0.0216	0.0229	0.0218	0.0241
0.0	0.0	0.0	41689.9579	7113.0959	NaN	NaN	0.1458	0.0369	0.8722	0.0217	0.0231	0.0219	0.0243
0.0	0.0	0.0	40018.9579	5232.0959	NaN	NaN	0.1156	0.037	0.8725	0.0217	0.0229	0.0218	0.0241
0.0	0.0	0.0	38249.9579	7080.0959	NaN	NaN	0.1562	0.037	0.8726	0.0217	0.023	0.0217	0.024
0.0	0.0	0.0	37804.9579	5929.0959	NaN	NaN	0.1356	0.0368	0.8726	0.0217	0.0231	0.0218	0.024
0.0	0.0	0.0	36978.9579	6813.0959	NaN	NaN	0.1556	0.0374	0.8724	0.0217	0.023	0.0217	0.0238
0.0	0.0	0.0	45197.9579	8153.0959	NaN	NaN	0.1528	0.0375	0.8721	0.0218	0.0231	0.0217	0.0238
0.0	0.0	0.0	44656.9579	5679.0959	NaN	NaN	0.1128	0.0382	0.8715	0.0218	0.0231	0.0217	0.0237
0.0	0.0	0.0	44434.9579	6054.0959	NaN	NaN	0.1199	0.0387	0.8711	0.0218	0.0231	0.0216	0.0236
0.0	0.0	0.0	47298.9579	9995.0959	NaN	NaN	0.1745	0.0387	0.8707	0.0219	0.0232	0.0218	0.0237
0.0	0.0	0.0	37014.9579	2853.0959	NaN	NaN	0.0716	0.0398	0.8698	0.0219	0.0232	0.0218	0.0236
0.0	0.0	0.0	40773.9579	5719.0959	NaN	NaN	0.123	0.0403	0.8693	0.0219	0.0232	0.0218	0.0236
0.0	0.0	0.0	39921.9579	8865.0959	NaN	NaN	0.1817	0.0399	0.8689	0.0221	0.0234	0.022	0.0237
0.0	0.0	0.0	39511.9579	5778.0959	NaN	NaN	0.1276	0.0407	0.8683	0.0221	0.0233	0.0221	0.0235
0.0	0.0	0.0	38438.9579	7753.0959	NaN	NaN	0.1678	0.0414	0.8673	0.0222	0.0233	0.0222	0.0236
0.0	0.0	0.0	44130.9579	5770.0959	NaN	NaN	0.1156	0.0419	0.8664	0.0224	0.0234	0.0224	0.0236
0.0	0.0	0.0	43791.9579	6112.0959	NaN	NaN	0.1225	0.043	0.8651	0.0225	0.0233	0.0225	0.0235
0.0	0.0	0.0	45892.9579	2487.0959	NaN	NaN	0.0514	0.0447	0.8636	0.0225	0.0231	0.0226	0.0234
0.0	0.0	0.0	40719.9579	6335.0959	NaN	NaN	0.1346	0.0451	0.8624	0.0228	0.0233	0.0229	0.0235
0.0	0.0	0.0	42837.9579	8191.0959	NaN	NaN	0.1605	0.0457	0.8615	0.023	0.0232	0.0232	0.0234
0.0	0.0	0.0	40722.9579	6226.0959	NaN	NaN	0.1326	0.0472	0.8595	0.0232	0.0232	0.0235	0.0235
0.0	0.0	0.0	37149.9579	6636.0959	NaN	NaN	0.1516	0.0491	0.8571	0.0235	0.023	0.0239	0.0234
0.0	0.0	0.0	39517.9579	5564.0959	NaN	NaN	0.1234	0.0505	0.8551	0.0238	0.0229	0.0243	0.0234
0.0	0.0	0.0	37579.9579	6147.0959	NaN	NaN	0.1406	0.0512	0.8541	0.024	0.0227	0.0246	0.0233
0.0	0.0	0.0	45392.9579	11630.0959	NaN	NaN	0.204	0.0509	0.8538	0.0242	0.0228	0.025	0.0233
0.0	0.0	0.0	39809.9579	8549.0959	NaN	NaN	0.1768	0.0515	0.8524	0.0245	0.0228	0.0254	0.0233
0.0	0.0	0.0	40416.9579	7837.0959	NaN	NaN	0.1624	0.0537	0.8502	0.0247	0.0226	0.0257	0.0232
0.0	0.0	0.0	36744.9579	3604.0959	NaN	NaN	0.0893	0.054	0.8487	0.025	0.0227	0.0261	0.0234
0.0	0.0	0.0	41391.9579	5520.0959	NaN	NaN	0.1177	0.0544	0.8479	0.0252	0.0227	0.0264	0.0234
0.0	0.0	0.0	38763.9579	8838.0959	NaN	NaN	0.1857	0.0562	0.8457	0.0253	0.0227	0.0266	0.0234
0.0	0.0	0.0	39616.9579	4594.0959	NaN	NaN	0.1039	0.0573	0.8441	0.0255	0.0228	0.0268	0.0235
0.0	0.0	0.0	36544.9579	8363.0959	NaN	NaN	0.1862	0.0567	0.844	0.0256	0.0229	0.027	0.0237
0.0	0.0	0.0	37000.9579	7978.0959	NaN	NaN	0.1774	0.0552	0.8455	0.0255	0.023	0.0271	0.0238
0.0	0.0	0.0	42236.9579	5944.0959	NaN	NaN	0.1234	0.053	0.8474	0.0254	0.0232	0.0271	0.0239
0.0	0.0	0.0	36599.9579	4597.0959	NaN	NaN	0.1116	0.0513	0.8492	0.0253	0.0233	0.027	0.0238
0.0	0.0	0.0	36915.9579	8760.0959	NaN	NaN	0.1918	0.0496	0.8506	0.0252	0.0236	0.0271	0.0239
0.0	0.0	0.0	40632.9579	4804.0959	NaN	NaN	0.1057	0.0489	0.8514	0.0251	0.0237	0.027	0.0238
0.0	0.0	0.0	39572.9579	8225.0959	NaN	NaN	0.1721	0.0491	0.8511	0.0251	0.0238	0.0271	0.0238
0.0	0.0	0.0	40848.9579	5818.0959	NaN	NaN	0.1247	0.0495	0.8508	0.0251	0.0238	0.027	0.0237
0.0	0.0	0.0	42547.9579	7742.0959	NaN	NaN	0.1539	0.0488	0.8515	0.0251	0.024	0.0269	0.0238
0.0	0.0	0.0	38884.9579	8256.0959	NaN	NaN	0.1751	0.0479	0.8524	0.0251	0.0241	0.0269	0.0237
0.0	0.0	0.0	39159.9579	3978.0959	NaN	NaN	0.0922	0.0479	0.8528	0.025	0.024	0.0267	0.0235
0.0	0.0	0.0	36461.9579	8533.0959	NaN	NaN	0.1896	0.0473	0.8534	0.025	0.0241	0.0267	0.0235
0.0	0.0	0.0	38892.9579	2797.0959	NaN	NaN	0.0671	0.0466	0.8541	0.025	0.0243	0.0266	0.0234
0.0	0.0	0.0	33118.9579	9841.0959	NaN	NaN	0.2291	0.0475	0.8537	0.025	0.0241	0.0265	0.0231
0.0	0.0	0.0	38795.9579	5869.0959	NaN	NaN	0.1314	0.0479	0.853	0.0251	0.0243	0.0266	0.023
0.0	0.0	0.0	40699.9579	7258.0959	NaN	NaN	0.1513	0.0497	0.8511	0.0253	0.0244	0.0267	0.0228
0.0	0.0	0.0	39353.9579	6945.0959	NaN	NaN	0.15	0.0519	0.8492	0.0254	0.0243	0.0267	0.0225
0.0	0.0	0.0	42523.9579	7407.0959	NaN	NaN	0.1483	0.0518	0.8485	0.0256	0.0247	0.0269	0.0226
0.0	0.0	0.0	33187.9579	10207.0959	NaN	NaN	0.2352	0.053	0.8476	0.0256	0.0246	0.0269	0.0223
0.0	0.0	0.0	37956.9579	5902.0959	NaN	NaN	0.1346	0.0557	0.8451	0.0256	0.0246	0.0269	0.0221
0.0	0.0	0.0	42251.9579	5688.0959	NaN	NaN	0.1187	0.0567	0.8436	0.0257	0.0248	0.0271	0.0221
0.0	0.0	0.0	38832.9579	8800.0959	NaN	NaN	0.1847	0.0589	0.8415	0.0256	0.0249	0.0272	0.022
0.0	0.0	0.0	37300.9579	8641.0959	NaN	NaN	0.1881	0.0623	0.8383	0.0254	0.025	0.0271	0.022
0.0	0.0	0.0	47396.9579	4380.0959	NaN	NaN	0.0846	0.0635	0.8369	0.0254	0.0251	0.0271	0.022
0.0	0.0	0.0	40326.9579	9299.0959	NaN	NaN	0.1874	0.0644	0.8361	0.0253	0.0252	0.0271	0.0219
0.0	0.0	0.0	41801.9579	7665.0959	NaN	NaN	0.155	0.0651	0.8357	0.0251	0.0252	0.027	0.0218
0.0	0.0	0.0	40296.9579	4958.0959	NaN	NaN	0.1096	0.0659	0.8352	0.025	0.0253	0.0269	0.0217
0.0	0.0	0.0	39068.9579	2743.0959	NaN	NaN	0.0656	0.0668	0.8351	0.0247	0.0253	0.0266	0.0215
0.0	0.0	0.0	43861.9579	8116.0959	NaN	NaN	0.1561	0.0652	0.8368	0.0247	0.0254	0.0265	0.0214
0.0	0.0	0.0	39515.9579	5754.0959	NaN	NaN	0.1271	0.0651	0.8378	0.0244	0.0252	0.0263	0.0212
0.0	0.0	0.0	38336.9579	5777.0959	NaN	NaN	0.131	0.0655	0.8385	0.0241	0.025	0.0259	0.0209
0.0	0.0	0.0	41457.9579	5611.0959	NaN	NaN	0.1192	0.0636	0.8411	0.024	0.0249	0.0258	0.0207
0.0	0.0	0.0	38760.9579	6882.0959	NaN	NaN	0.1508	0.0618	0.8438	0.0237	0.0246	0.0256	0.0204
0.0	0.0	0.0	41193.9579	8190.0959	NaN	NaN	0.1658	0.0604	0.8465	0.0234	0.0243	0.0253	0.0201
0.0	0.0	0.0	43608.9579	8136.0959	NaN	NaN	0.1572	0.0584	0.8493	0.0232	0.0241	0.0252	0.0198
0.0	0.0	0.0	37166.9579	9451.0959	NaN	NaN	0.2027	0.0578	0.8512	0.0229	0.0237	0.0249	0.0195
0.0	0.0	0.0	39882.9579	5285.0959	NaN	NaN	0.117	0.0565	0.8534	0.0227	0.0234	0.0246	0.0194
0.0	0.0	0.0	45350.9579	8764.0959	NaN	NaN	0.162	0.0552	0.8558	0.0224	0.0231	0.0244	0.0192
0.0	0.0	0.0	40279.9579	6250.0959	NaN	NaN	0.1343	0.0535	0.858	0.0223	0.0228	0.0242	0.0191
0.0	0.0	0.0	39818.9579	6297.0959	NaN	NaN	0.1365	0.0529	0.8599	0.022	0.0224	0.024	0.0189
0.0	0.0	0.0	34657.9579	5237.0959	NaN	NaN	0.1313	0.0516	0.862	0.0218	0.022	0.0238	0.0188
0.0	0.0	0.0	41684.9579	5737.0959	NaN	NaN	0.121	0.0496	0.8651	0.0216	0.0217	0.0235	0.0186
0.0	0.0	0.0	36478.9579	5988.0959	NaN	NaN	0.141	0.0484	0.8681	0.0211	0.0211	0.0231	0.0181
0.0	0.0	0.0	38908.9579	6488.0959	NaN	NaN	0.1429	0.0462	0.8721	0.0207	0.0206	0.0226	0.0177
0.0	0.0	0.0	39363.9579	10157.0959	NaN	NaN	0.2051	0.0441	0.8756	0.0204	0.0203	0.0224	0.0173
0.0	0.0	0.0	35024.9579	5798.0959	NaN	NaN	0.142	0.0436	0.8776	0.02	0.0199	0.022	0.0168
0.0	0.0	0.0	38456.9579	5122.0959	NaN	NaN	0.1175	0.0438	0.8789	0.0197	0.0195	0.0217	0.0164
0.0	0.0	0.0	36811.9579	2608.0959	NaN	NaN	0.0662	0.0435	0.8803	0.0195	0.0193	0.0215	0.016
0.0	0.0	0.0	37094.9579	5076.0959	NaN	NaN	0.1204	0.0437	0.881	0.0193	0.0192	0.0213	0.0155
0.0	0.0	0.0	38724.9579	5101.0959	NaN	NaN	0.1164	0.0436	0.8818	0.0191	0.0192	0.0212	0.0151
0.0	0.0	0.0	45584.9579	5034.0959	NaN	NaN	0.0995	0.0431	0.8826	0.0191	0.0192	0.0212	0.0147
0.0	0.0	0.0	37095.9579	6692.0959	NaN	NaN	0.1528	0.0442	0.8817	0.019	0.0194	0.0213	0.0144
0.0	0.0	0.0	39893.9579	7684.0959	NaN	NaN	0.1615	0.0451	0.8803	0.0191	0.0196	0.0216	0.0143
0.0	0.0	0.0	38658.9579	5475.0959	NaN	NaN	0.1241	0.0466	0.8783	0.0191	0.0199	0.022	0.0142
0.0	0.0	0.0	43663.9579	8221.0959	NaN	NaN	0.1584	0.0482	0.8758	0.0192	0.0202	0.0224	0.0142
0.0	0.0	0.0	46544.9579	11306.0959	NaN	NaN	0.1954	0.0508	0.8716	0.0194	0.0206	0.0232	0.0143
0.0	0.0	0.0	36977.9579	4762.0959	NaN	NaN	0.1141	0.0547	0.8657	0.0196	0.0213	0.0241	0.0146
0.0	0.0	0.0	40601.9579	5954.0959	NaN	NaN	0.1279	0.0574	0.8613	0.0198	0.0219	0.0247	0.0149
0.0	0.0	0.0	41787.9579	6186.0959	NaN	NaN	0.1289	0.06	0.8571	0.0198	0.0227	0.0253	0.0152
0.0	0.0	0.0	43529.9579	9815.0959	NaN	NaN	0.184	0.0635	0.8515	0.0199	0.0238	0.0259	0.0155
0.0	0.0	0.0	41547.9579	6049.0959	NaN	NaN	0.1271	0.067	0.8459	0.02	0.0249	0.0264	0.0158
0.0	0.0	0.0	37275.9579	10420.0959	NaN	NaN	0.2185	0.0699	0.8411	0.0201	0.026	0.0268	0.0161
0.0	0.0	0.0	43813.9579	6227.0959	NaN	NaN	0.1244	0.0723	0.8365	0.0202	0.0273	0.0273	0.0164
0.0	0.0	0.0	39690.9579	7527.0959	NaN	NaN	0.1594	0.0752	0.8314	0.0204	0.0286	0.0278	0.0166
0.0	0.0	0.0	40299.9579	5713.0959	NaN	NaN	0.1242	0.0791	0.8249	0.0206	0.03	0.0285	0.0169
0.0	0.0	0.0	47223.9579	9028.0959	NaN	NaN	0.1605	0.0799	0.8224	0.0208	0.0311	0.0288	0.017
0.0	0.0	0.0	41957.9579	6805.0959	NaN	NaN	0.1396	0.0819	0.8187	0.0209	0.0321	0.0292	0.0171
0.0	0.0	0.0	39504.9579	7408.0959	NaN	NaN	0.1579	0.0828	0.8171	0.0208	0.0328	0.0294	0.0171
0.0	0.0	0.0	43348.9579	5930.0959	NaN	NaN	0.1203	0.081	0.8197	0.0205	0.033	0.029	0.0168
0.0	0.0	0.0	41084.9579	7021.0959	NaN	NaN	0.146	0.0801	0.8212	0.0202	0.0332	0.0287	0.0166
0.0	0.0	0.0	41593.9579	4261.0959	NaN	NaN	0.0929	0.0818	0.819	0.0202	0.0337	0.0289	0.0164
0.0	0.0	0.0	42185.9579	6336.0959	NaN	NaN	0.1306	0.0813	0.8204	0.0199	0.0337	0.0287	0.0161
0.0	0.0	0.0	42240.9579	8108.0959	NaN	NaN	0.161	0.0802	0.8225	0.0197	0.0336	0.0283	0.0158
0.0	0.0	0.0	40708.9579	6141.0959	NaN	NaN	0.1311	0.0805	0.8228	0.0194	0.0335	0.0282	0.0156
0.0	0.0	0.0	43309.9579	7076.0959	NaN	NaN	0.1404	0.078	0.8275	0.019	0.0328	0.0274	0.0153
0.0	0.0	0.0	44399.9579	8259.0959	NaN	NaN	0.1568	0.075	0.8327	0.0185	0.032	0.0267	0.0151
0.0	0.0	0.0	38333.9579	7158.0959	NaN	NaN	0.1573	0.0736	0.8356	0.0182	0.0315	0.0263	0.0149
0.0	0.0	0.0	41271.9579	7085.0959	NaN	NaN	0.1465	0.0714	0.8395	0.0179	0.0306	0.0257	0.0148
0.0	0.0	0.0	38262.9579	5607.0959	NaN	NaN	0.1278	0.0696	0.8425	0.0177	0.0299	0.0255	0.0148
0.0	0.0	0.0	42086.9579	8959.0959	NaN	NaN	0.1755	0.0672	0.8462	0.0176	0.029	0.0251	0.0149
0.0	0.0	0.0	42504.9579	8024.0959	NaN	NaN	0.1588	0.0652	0.8493	0.0175	0.0282	0.0249	0.0149
0.0	0.0	0.0	39231.9579	6547.0959	NaN	NaN	0.143	0.0645	0.8505	0.0176	0.0277	0.0248	0.015
0.0	0.0	0.0	38745.9579	4790.0959	NaN	NaN	0.11	0.0627	0.8529	0.0176	0.027	0.0246	0.0151
0.0	0.0	0.0	35681.9579	5792.0959	NaN	NaN	0.1397	0.061	0.8561	0.0174	0.0262	0.0242	0.015
0.0	0.0	0.0	37740.9579	5899.0959	NaN	NaN	0.1352	0.0589	0.8598	0.0172	0.0253	0.0237	0.015
0.0	0.0	0.0	43747.9579	10070.0959	NaN	NaN	0.1871	0.0568	0.8635	0.0171	0.0245	0.0233	0.0148
0.0	0.0	0.0	40346.9579	11067.0959	NaN	NaN	0.2153	0.0568	0.8641	0.0171	0.024	0.0233	0.0147
0.0	0.0	0.0	42523.9579	9187.0959	NaN	NaN	0.1777	0.0572	0.864	0.0171	0.0237	0.0234	0.0146
0.0	0.0	0.0	39363.9579	3730.0959	NaN	NaN	0.0866	0.0574	0.8641	0.0171	0.0234	0.0234	0.0145
0.0	0.0	0.0	46047.9579	9979.0959	NaN	NaN	0.1781	0.0555	0.867	0.0171	0.023	0.023	0.0144
0.0	0.0	0.0	46336.9579	6152.0959	NaN	NaN	0.1172	0.0547	0.8684	0.0172	0.0226	0.0229	0.0142
0.0	0.0	0.0	40306.9579	8872.0959	NaN	NaN	0.1804	0.0552	0.8677	0.0174	0.0224	0.0231	0.0142
0.0	0.0	0.0	41812.9579	4229.0959	NaN	NaN	0.0919	0.0551	0.8676	0.0177	0.0222	0.0233	0.0142
0.0	0.0	0.0	37376.9579	7087.0959	NaN	NaN	0.1594	0.0544	0.8681	0.018	0.0219	0.0235	0.0141
0.0	0.0	0.0	40586.9579	7795.0959	NaN	NaN	0.1611	0.0536	0.8691	0.0182	0.0216	0.0235	0.014
0.0	0.0	0.0	48385.9579	9168.0959	NaN	NaN	0.1593	0.0521	0.8706	0.0184	0.0214	0.0236	0.0139
0.0	0.0	0.0	47007.9579	9270.0959	NaN	NaN	0.1647	0.0523	0.8693	0.0187	0.0216	0.0241	0.0139
0.0	0.0	0.0	46173.9579	8083.0959	NaN	NaN	0.149	0.0538	0.8662	0.0191	0.022	0.0248	0.0141
0.0	0.0	0.0	43276.9579	6578.0959	NaN	NaN	0.1319	0.0558	0.8625	0.0194	0.0226	0.0254	0.0143
0.0	0.0	0.0	41178.9579	6351.0959	NaN	NaN	0.1336	0.0558	0.8614	0.0195	0.0231	0.0257	0.0144
0.0	0.0	0.0	42437.9579	7698.0959	NaN	NaN	0.1535	0.0578	0.8577	0.0197	0.024	0.0262	0.0147
0.0	0.0	0.0	43371.9579	7982.0959	NaN	NaN	0.1554	0.0598	0.8537	0.02	0.025	0.0267	0.0149
0.0	0.0	0.0	42386.9579	6995.0959	NaN	NaN	0.1417	0.0628	0.8483	0.0203	0.0261	0.0273	0.0152
0.0	0.0	0.0	36086.9579	4599.0959	NaN	NaN	0.113	0.0666	0.8423	0.0205	0.0272	0.0279	0.0155
0.0	0.0	0.0	41421.9579	7190.0959	NaN	NaN	0.1479	0.0686	0.839	0.0206	0.0278	0.0284	0.0156
0.0	0.0	0.0	38255.9579	5080.0959	NaN	NaN	0.1172	0.0707	0.8356	0.0207	0.0285	0.0289	0.0157
0.0	0.0	0.0	36353.9579	4337.0959	NaN	NaN	0.1066	0.0742	0.831	0.0207	0.0289	0.0296	0.0157
0.0	0.0	0.0	39353.9579	7871.0959	NaN	NaN	0.1667	0.0748	0.8301	0.0205	0.0292	0.0297	0.0157
0.0	0.0	0.0	42853.9579	8973.0959	NaN	NaN	0.1731	0.0744	0.8318	0.0201	0.0288	0.0295	0.0154
0.0	0.0	0.0	43849.9579	10516.0959	NaN	NaN	0.1934	0.072	0.8367	0.0196	0.028	0.0289	0.0149
0.0	0.0	0.0	43651.9579	9772.0959	NaN	NaN	0.1829	0.0666	0.8476	0.0187	0.0258	0.0273	0.014
0.0	0.0	0.0	41702.9579	9488.0959	NaN	NaN	0.1853	0.0575	0.8646	0.0172	0.0228	0.0253	0.0127
0.0	0.0	0.0	37847.9579	7513.0959	NaN	NaN	0.1656	0.0481	0.8818	0.0158	0.0202	0.0227	0.0113
0.0	0.0	0.0	40486.9579	7077.0959	NaN	NaN	0.1488	0.041	0.8955	0.0146	0.018	0.0205	0.0103
0.0	0.0	0.0	40976.9579	6500.0959	NaN	NaN	0.1369	0.0356	0.9058	0.0136	0.0164	0.019	0.0095
0.0	0.0	0.0	44564.9579	6072.0959	NaN	NaN	0.1199	0.0307	0.9144	0.0124	0.0155	0.0182	0.0089
0.0	0.0	0.0	36580.9579	6383.0959	NaN	NaN	0.1486	0.0279	0.9192	0.0115	0.0149	0.018	0.0084
0.0	0.0	0.0	38749.9579	7070.0959	NaN	NaN	0.1543	0.0252	0.9247	0.0106	0.0142	0.0174	0.0079
0.0	0.0	0.0	44283.9579	7292.0959	NaN	NaN	0.1414	0.0228	0.9291	0.0097	0.0138	0.017	0.0076
0.0	0.0	0.0	37693.9579	3973.0959	NaN	NaN	0.0954	0.0214	0.9315	0.0093	0.0136	0.017	0.0073
0.0	0.0	0.0	43938.9579	9036.0959	NaN	NaN	0.1706	0.0204	0.9325	0.009	0.0137	0.0171	0.0073
0.0	0.0	0.0	39895.9579	5660.0959	NaN	NaN	0.1242	0.0202	0.932	0.0089	0.0141	0.0175	0.0072
0.0	0.0	0.0	35634.9579	11704.0959	NaN	NaN	0.2472	0.0203	0.9309	0.009	0.0146	0.018	0.0072
0.0	0.0	0.0	44368.9579	5833.0959	NaN	NaN	0.1162	0.0204	0.9295	0.0091	0.0151	0.0186	0.0074
0.0	0.0	0.0	37126.9579	5038.0959	NaN	NaN	0.1195	0.0205	0.9283	0.0091	0.0155	0.0191	0.0075
0.0	0.0	0.0	43259.9579	8255.0959	NaN	NaN	0.1602	0.0206	0.9273	0.0091	0.0157	0.0195	0.0077
0.0	0.0	0.0	39192.9579	3327.0959	NaN	NaN	0.0782	0.0207	0.9266	0.0092	0.0159	0.0198	0.0079
0.0	0.0	0.0	41740.9579	6475.0959	NaN	NaN	0.1343	0.0207	0.9263	0.0092	0.016	0.0199	0.0079
0.0	0.0	0.0	43167.9579	3445.0959	NaN	NaN	0.0739	0.0207	0.926	0.0092	0.0161	0.0199	0.008
0.0	0.0	0.0	40739.9579	6680.0959	NaN	NaN	0.1409	0.0206	0.9262	0.0092	0.0161	0.0198	0.0081
0.0	0.0	0.0	37892.9579	7511.0959	NaN	NaN	0.1654	0.0206	0.9262	0.0092	0.0161	0.0198	0.0081
0.0	0.0	0.0	45961.9579	9811.0959	NaN	NaN	0.1759	0.0206	0.9261	0.0092	0.0161	0.0198	0.0082
0.0	0.0	0.0	44241.9579	8219.0959	NaN	NaN	0.1567	0.0209	0.9257	0.0092	0.0161	0.0198	0.0083
0.0	0.0	0.0	41587.9579	4896.0959	NaN	NaN	0.1053	0.0212	0.9251	0.0093	0.0161	0.02	0.0084
0.0	0.0	0.0	43804.9579	6421.0959	NaN	NaN	0.1278	0.0214	0.9249	0.0093	0.016	0.02	0.0084
0.0	0.0	0.0	39604.9579	3610.0959	NaN	NaN	0.0835	0.0214	0.9249	0.0093	0.0159	0.02	0.0084
0.0	0.0	0.0	39786.9579	4996.0959	NaN	NaN	0.1116	0.0216	0.9248	0.0093	0.0159	0.0201	0.0085
0.0	0.0	0.0	44862.9579	8756.0959	NaN	NaN	0.1633	0.0215	0.9249	0.0093	0.0158	0.02	0.0084
0.0	0.0	0.0	43691.9579	4131.0959	NaN	NaN	0.0864	0.0216	0.9251	0.0093	0.0157	0.0199	0.0084
0.0	0.0	0.0	39859.9579	7117.0959	NaN	NaN	0.1515	0.0217	0.9252	0.0092	0.0157	0.0199	0.0084
0.0	0.0	0.0	45307.9579	5586.0959	NaN	NaN	0.1098	0.0215	0.9257	0.0091	0.0157	0.0197	0.0083
0.0	0.0	0.0	40976.9579	6850.0959	NaN	NaN	0.1432	0.0214	0.9264	0.009	0.0156	0.0194	0.0082
0.0	0.0	0.0	41303.9579	9188.0959	NaN	NaN	0.182	0.0212	0.927	0.0089	0.0155	0.0192	0.0081
0.0	0.0	0.0	36296.9579	8959.0959	NaN	NaN	0.198	0.0211	0.9274	0.0089	0.0155	0.019	0.008
0.0	0.0	0.0	38587.9579	4404.0959	NaN	NaN	0.1024	0.0211	0.9279	0.0088	0.0154	0.0189	0.008
0.0	0.0	0.0	40631.9579	8275.0959	NaN	NaN	0.1692	0.021	0.9283	0.0087	0.0154	0.0187	0.0079
0.0	0.0	0.0	44970.9579	6394.0959	NaN	NaN	0.1245	0.0209	0.9287	0.0087	0.0154	0.0186	0.0078
0.0	0.0	0.0	38606.9579	5499.0959	NaN	NaN	0.1247	0.0208	0.929	0.0086	0.0154	0.0184	0.0078
0.0	0.0	0.0	35957.9579	9173.0959	NaN	NaN	0.2033	0.0207	0.9292	0.0086	0.0154	0.0183	0.0077
0.0	0.0	0.0	39606.9579	6257.0959	NaN	NaN	0.1364	0.0207	0.9295	0.0085	0.0154	0.0182	0.0077
0.0	0.0	0.0	39888.9579	5600.0959	NaN	NaN	0.1231	0.0207	0.9297	0.0085	0.0154	0.0181	0.0076
0.0	0.0	0.0	39887.9579	6588.0959	NaN	NaN	0.1418	0.0208	0.9294	0.0085	0.0155	0.0181	0.0076
0.0	0.0	0.0	40693.9579	5138.0959	NaN	NaN	0.1121	0.0209	0.9293	0.0085	0.0155	0.0182	0.0076
0.0	0.0	0.0	41374.9579	5456.0959	NaN	NaN	0.1165	0.0209	0.9293	0.0085	0.0155	0.0181	0.0076
0.0	0.0	0.0	32823.9579	10543.0959	NaN	NaN	0.2431	0.0209	0.9292	0.0085	0.0155	0.0182	0.0076
0.0	0.0	0.0	37515.9579	3358.0959	NaN	NaN	0.0822	0.021	0.929	0.0086	0.0155	0.0182	0.0076
0.0	0.0	0.0	35985.9579	11962.0959	NaN	NaN	0.2495	0.021	0.9289	0.0086	0.0156	0.0183	0.0076
0.0	0.0	0.0	41453.9579	6135.0959	NaN	NaN	0.1289	0.0212	0.9284	0.0087	0.0157	0.0185	0.0077
0.0	0.0	0.0	41547.9579	7900.0959	NaN	NaN	0.1598	0.0215	0.9275	0.0087	0.0158	0.0188	0.0077
0.0	0.0	0.0	43855.9579	7949.0959	NaN	NaN	0.1534	0.0214	0.9274	0.0088	0.0158	0.0188	0.0078
0.0	0.0	0.0	41401.9579	10829.0959	NaN	NaN	0.2073	0.0216	0.927	0.0088	0.0159	0.019	0.0078
0.0	0.0	0.0	37668.9579	6931.0959	NaN	NaN	0.1554	0.0219	0.9261	0.0088	0.0161	0.0193	0.0078
0.0	0.0	0.0	45602.9579	5264.0959	NaN	NaN	0.1035	0.0219	0.9258	0.0089	0.0161	0.0194	0.0079
0.0	0.0	0.0	38457.9579	4653.0959	NaN	NaN	0.1079	0.0221	0.9251	0.0089	0.0162	0.0196	0.008
0.0	0.0	0.0	40218.9579	6295.0959	NaN	NaN	0.1353	0.0221	0.9248	0.009	0.0163	0.0198	0.008
0.0	0.0	0.0	42098.9579	5975.0959	NaN	NaN	0.1243	0.0221	0.9246	0.009	0.0164	0.0199	0.0081
0.0	0.0	0.0	41152.9579	7862.0959	NaN	NaN	0.1604	0.0221	0.9243	0.009	0.0164	0.02	0.0081
0.0	0.0	0.0	37514.9579	8164.0959	NaN	NaN	0.1787	0.0223	0.9237	0.0091	0.0165	0.0202	0.0082
0.0	0.0	0.0	37003.9579	8623.0959	NaN	NaN	0.189	0.0225	0.9233	0.0091	0.0166	0.0203	0.0082
0.0	0.0	0.0	37684.9579	6077.0959	NaN	NaN	0.1389	0.0228	0.9225	0.0092	0.0167	0.0206	0.0083
0.0	0.0	0.0	42996.9579	10256.0959	NaN	NaN	0.1926	0.0231	0.9217	0.0092	0.0167	0.0208	0.0084
0.0	0.0	0.0	40784.9579	3399.0959	NaN	NaN	0.0769	0.0235	0.9208	0.0093	0.0167	0.0211	0.0085
0.0	0.0	0.0	40335.9579	6463.0959	NaN	NaN	0.1381	0.0239	0.92	0.0094	0.0167	0.0214	0.0086
0.0	0.0	0.0	40631.9579	4512.0959	NaN	NaN	0.0999	0.0243	0.9193	0.0095	0.0167	0.0215	0.0087
0.0	0.0	0.0	39803.9579	4730.0959	NaN	NaN	0.1062	0.0247	0.9187	0.0096	0.0167	0.0216	0.0087
0.0	0.0	0.0	42433.9579	6780.0959	NaN	NaN	0.1378	0.025	0.9182	0.0097	0.0166	0.0217	0.0088
0.0	0.0	0.0	48015.9579	4092.0959	NaN	NaN	0.0785	0.025	0.9183	0.0097	0.0165	0.0216	0.0088
0.0	0.0	0.0	44678.9579	8764.0959	NaN	NaN	0.164	0.0252	0.9183	0.0098	0.0164	0.0216	0.0088
0.0	0.0	0.0	45082.9579	8482.0959	NaN	NaN	0.1584	0.0253	0.9182	0.0098	0.0164	0.0216	0.0088
0.0	0.0	0.0	43806.9579	5170.0959	NaN	NaN	0.1056	0.0254	0.918	0.0098	0.0164	0.0216	0.0088
0.0	0.0	0.0	41102.9579	7447.0959	NaN	NaN	0.1534	0.0253	0.9182	0.0098	0.0163	0.0215	0.0088
0.0	0.0	0.0	41783.9579	8530.0959	NaN	NaN	0.1695	0.0252	0.9185	0.0098	0.0162	0.0215	0.0088
0.0	0.0	0.0	44858.9579	7594.0959	NaN	NaN	0.1448	0.0249	0.9191	0.0098	0.0161	0.0213	0.0087
0.0	0.0	0.0	40214.9579	6244.0959	NaN	NaN	0.1344	0.0246	0.9197	0.0098	0.016	0.0212	0.0087
0.0	0.0	0.0	38404.9579	6104.0959	NaN	NaN	0.1371	0.0244	0.9204	0.0097	0.0159	0.0211	0.0086
0.0	0.0	0.0	40164.9579	3759.0959	NaN	NaN	0.0856	0.0239	0.9213	0.0096	0.0158	0.0208	0.0086
0.0	0.0	0.0	39278.9579	4336.0959	NaN	NaN	0.0994	0.0237	0.922	0.0095	0.0157	0.0206	0.0085
0.0	0.0	0.0	37307.9579	6891.0959	NaN	NaN	0.1559	0.0235	0.9224	0.0095	0.0156	0.0205	0.0085
0.0	0.0	0.0	41853.9579	4271.0959	NaN	NaN	0.0926	0.0235	0.9225	0.0094	0.0156	0.0205	0.0084
0.0	0.0	0.0	38122.9579	5493.0959	NaN	NaN	0.1259	0.0235	0.9227	0.0094	0.0156	0.0204	0.0084
0.0	0.0	0.0	43715.9579	9205.0959	NaN	NaN	0.1739	0.0235	0.9229	0.0094	0.0156	0.0203	0.0084
0.0	0.0	0.0	41232.9579	3993.0959	NaN	NaN	0.0883	0.0235	0.9232	0.0093	0.0155	0.0202	0.0084
0.0	0.0	0.0	41446.9579	7264.0959	NaN	NaN	0.1491	0.0233	0.9236	0.0093	0.0155	0.02	0.0083
0.0	0.0	0.0	37900.9579	7518.0959	NaN	NaN	0.1655	0.0232	0.924	0.0093	0.0154	0.0198	0.0083
0.0	0.0	0.0	40661.9579	8533.0959	NaN	NaN	0.1735	0.0231	0.9244	0.0092	0.0154	0.0197	0.0083
0.0	0.0	0.0	39926.9579	9365.0959	NaN	NaN	0.19	0.0231	0.9244	0.0092	0.0154	0.0196	0.0083
0.0	0.0	0.0	41632.9579	7669.0959	NaN	NaN	0.1556	0.0233	0.924	0.0092	0.0155	0.0197	0.0083
0.0	0.0	0.0	41546.9579	5176.0959	NaN	NaN	0.1108	0.0234	0.924	0.0092	0.0156	0.0197	0.0082
0.0	0.0	0.0	41254.9579	7520.0959	NaN	NaN	0.1542	0.0232	0.9244	0.0091	0.0156	0.0195	0.0082
0.0	0.0	0.0	37548.9579	7071.0959	NaN	NaN	0.1585	0.023	0.9249	0.009	0.0156	0.0193	0.0082
0.0	0.0	0.0	36596.9579	8741.0959	NaN	NaN	0.1928	0.0228	0.9253	0.0089	0.0156	0.0192	0.0081
0.0	0.0	0.0	38400.9579	8267.0959	NaN	NaN	0.1771	0.0227	0.9254	0.0089	0.0157	0.0192	0.0081
0.0	0.0	0.0	41235.9579	6619.0959	NaN	NaN	0.1383	0.0227	0.9254	0.0089	0.0157	0.0192	0.008
0.0	0.0	0.0	35763.9579	5315.0959	NaN	NaN	0.1294	0.0229	0.925	0.0089	0.0158	0.0193	0.008
0.0	0.0	0.0	40006.9579	7535.0959	NaN	NaN	0.1585	0.0229	0.9249	0.0089	0.0159	0.0194	0.0081
0.0	0.0	0.0	39960.9579	7063.0959	NaN	NaN	0.1502	0.0229	0.9248	0.0089	0.0159	0.0195	0.0081
0.0	0.0	0.0	45037.9579	8877.0959	NaN	NaN	0.1646	0.0228	0.9247	0.0089	0.016	0.0195	0.0081
0.0	0.0	0.0	42169.9579	7019.0959	NaN	NaN	0.1427	0.023	0.9243	0.0089	0.0161	0.0197	0.0081
0.0	0.0	0.0	36132.9579	6864.0959	NaN	NaN	0.1596	0.0231	0.924	0.0089	0.0161	0.0198	0.0081
0.0	0.0	0.0	34351.9579	5062.0959	NaN	NaN	0.1284	0.0234	0.9235	0.0088	0.0162	0.0199	0.0082
0.0	0.0	0.0	36224.9579	6077.0959	NaN	NaN	0.1437	0.0233	0.9233	0.0089	0.0163	0.02	0.0082
0.0	0.0	0.0	39998.9579	3883.0959	NaN	NaN	0.0885	0.0237	0.9224	0.0089	0.0163	0.0203	0.0083
0.0	0.0	0.0	36280.9579	5355.0959	NaN	NaN	0.1286	0.0243	0.9209	0.0091	0.0165	0.0208	0.0084
0.0	0.0	0.0	42245.9579	4909.0959	NaN	NaN	0.1041	0.0251	0.9192	0.0092	0.0166	0.0214	0.0085
0.0	0.0	0.0	36123.9579	4539.0959	NaN	NaN	0.1116	0.0259	0.9175	0.0093	0.0168	0.0218	0.0087
0.0	0.0	0.0	39676.9579	6814.0959	NaN	NaN	0.1466	0.0263	0.9167	0.0094	0.0168	0.022	0.0087
0.0	0.0	0.0	39151.9579	9671.0959	NaN	NaN	0.1981	0.0265	0.916	0.0095	0.017	0.0222	0.0088
0.0	0.0	0.0	42298.9579	4795.0959	NaN	NaN	0.1018	0.0267	0.9153	0.0096	0.017	0.0225	0.0089
0.0	0.0	0.0	42549.9579	8801.0959	NaN	NaN	0.1714	0.0271	0.9141	0.0097	0.0173	0.0228	0.0091
0.0	0.0	0.0	37299.9579	7187.0959	NaN	NaN	0.1616	0.0276	0.9131	0.0098	0.0173	0.0231	0.0091
0.0	0.0	0.0	36667.9579	5985.0959	NaN	NaN	0.1403	0.028	0.9122	0.01	0.0172	0.0233	0.0092
0.0	0.0	0.0	35082.9579	5667.0959	NaN	NaN	0.1391	0.0278	0.9123	0.0101	0.0172	0.0233	0.0093
0.0	0.0	0.0	39349.9579	8117.0959	NaN	NaN	0.171	0.0275	0.9126	0.0102	0.0171	0.0234	0.0094
0.0	0.0	0.0	40928.9579	8109.0959	NaN	NaN	0.1654	0.0273	0.9127	0.0103	0.017	0.0234	0.0094
0.0	0.0	0.0	44973.9579	5742.0959	NaN	NaN	0.1132	0.027	0.9127	0.0104	0.0169	0.0235	0.0095
0.0	0.0	0.0	37768.9579	5577.0959	NaN	NaN	0.1287	0.027	0.9125	0.0105	0.0169	0.0236	0.0095
0.0	0.0	0.0	42517.9579	5453.0959	NaN	NaN	0.1137	0.0267	0.9125	0.0105	0.017	0.0237	0.0096
0.0	0.0	0.0	43726.9579	6457.0959	NaN	NaN	0.1287	0.0268	0.912	0.0106	0.0171	0.0239	0.0097
0.0	0.0	0.0	39738.9579	4104.0959	NaN	NaN	0.0936	0.027	0.9114	0.0107	0.0172	0.024	0.0097
0.0	0.0	0.0	42882.9579	8314.0959	NaN	NaN	0.1624	0.0273	0.9105	0.0108	0.0173	0.0243	0.0098
0.0	0.0	0.0	40976.9579	4063.0959	NaN	NaN	0.0902	0.0275	0.9098	0.0109	0.0175	0.0244	0.0099
0.0	0.0	0.0	44327.9579	7579.0959	NaN	NaN	0.146	0.0276	0.9095	0.0109	0.0177	0.0245	0.0099
0.0	0.0	0.0	39539.9579	6122.0959	NaN	NaN	0.1341	0.0277	0.9091	0.0109	0.0178	0.0246	0.0099
0.0	0.0	0.0	38192.9579	9051.0959	NaN	NaN	0.1916	0.0278	0.9087	0.0109	0.0179	0.0246	0.01
0.0	0.0	0.0	35271.9579	6468.0959	NaN	NaN	0.155	0.0285	0.9075	0.011	0.0181	0.0249	0.01
0.0	0.0	0.0	38279.9579	8463.0959	NaN	NaN	0.1811	0.0296	0.9053	0.0112	0.0184	0.0254	0.0101
0.0	0.0	0.0	42180.9579	5351.0959	NaN	NaN	0.1126	0.031	0.9028	0.0114	0.0186	0.0259	0.0103
0.0	0.0	0.0	34199.9579	8736.0959	NaN	NaN	0.2035	0.0327	0.9001	0.0117	0.0187	0.0265	0.0104
0.0	0.0	0.0	42774.9579	7265.0959	NaN	NaN	0.1452	0.0342	0.8974	0.012	0.0187	0.0272	0.0106
0.0	0.0	0.0	46543.9579	8705.0959	NaN	NaN	0.1576	0.0353	0.8955	0.0123	0.0186	0.0276	0.0107
0.0	0.0	0.0	44371.9579	5565.0959	NaN	NaN	0.1114	0.0362	0.8942	0.0125	0.0183	0.0279	0.0108
0.0	0.0	0.0	46049.9579	7697.0959	NaN	NaN	0.1432	0.0363	0.8938	0.0127	0.0182	0.0281	0.011
0.0	0.0	0.0	43750.9579	6093.0959	NaN	NaN	0.1222	0.0365	0.8934	0.0128	0.0181	0.0282	0.0111
0.0	0.0	0.0	44188.9579	3948.0959	NaN	NaN	0.082	0.0375	0.8916	0.013	0.0179	0.0287	0.0113
0.0	0.0	0.0	46742.9579	6538.0959	NaN	NaN	0.1227	0.0381	0.8901	0.0132	0.0178	0.0292	0.0115
0.0	0.0	0.0	50824.9579	8216.0959	NaN	NaN	0.1392	0.0386	0.8894	0.0134	0.0175	0.0293	0.0117
0.0	0.0	0.0	44916.9579	7273.0959	NaN	NaN	0.1394	0.0391	0.8887	0.0136	0.0172	0.0295	0.012
0.0	0.0	0.0	48578.9579	8540.0959	NaN	NaN	0.1495	0.038	0.8902	0.0137	0.0168	0.0292	0.0121
0.0	0.0	0.0	48377.9579	9648.0959	NaN	NaN	0.1663	0.0371	0.8915	0.0137	0.0166	0.029	0.0122
0.0	0.0	0.0	44343.9579	5424.0959	NaN	NaN	0.109	0.0364	0.8929	0.0137	0.0162	0.0287	0.0122
0.0	0.0	0.0	54271.9579	4354.0959	NaN	NaN	0.0743	0.0357	0.8936	0.0137	0.0161	0.0287	0.0122
0.0	0.0	0.0	45914.9579	8272.0959	NaN	NaN	0.1527	0.0352	0.8945	0.0136	0.0161	0.0285	0.0122
0.0	0.0	0.0	49560.9579	5909.0959	NaN	NaN	0.1065	0.0352	0.8947	0.0136	0.016	0.0285	0.0121
0.0	0.0	0.0	46145.9579	10329.0959	NaN	NaN	0.1829	0.0349	0.8952	0.0134	0.016	0.0285	0.012
0.0	0.0	0.0	51058.9579	10183.0959	NaN	NaN	0.1663	0.0342	0.8965	0.0133	0.0159	0.0282	0.0118
0.0	0.0	0.0	46501.9579	9283.0959	NaN	NaN	0.1664	0.034	0.8969	0.0132	0.016	0.0283	0.0117
0.0	0.0	0.0	47850.9579	8237.0959	NaN	NaN	0.1469	0.0335	0.8975	0.0131	0.0161	0.0283	0.0116
0.0	0.0	0.0	42031.9579	7628.0959	NaN	NaN	0.1536	0.034	0.8965	0.0131	0.0162	0.0287	0.0116
0.0	0.0	0.0	40315.9579	5033.0959	NaN	NaN	0.111	0.0338	0.8966	0.013	0.0164	0.0287	0.0115
0.0	0.0	0.0	40554.9579	6458.0959	NaN	NaN	0.1374	0.0342	0.8959	0.013	0.0165	0.0289	0.0115
0.0	0.0	0.0	34507.9579	4332.0959	NaN	NaN	0.1115	0.0342	0.8959	0.013	0.0165	0.0289	0.0115
0.0	0.0	0.0	43118.9579	8263.0959	NaN	NaN	0.1608	0.0338	0.8964	0.013	0.0165	0.0288	0.0115
0.0	0.0	0.0	37459.9579	5485.0959	NaN	NaN	0.1277	0.0336	0.8967	0.0129	0.0165	0.0288	0.0114
0.0	0.0	0.0	39511.9579	10702.0959	NaN	NaN	0.2131	0.0333	0.8974	0.0128	0.0166	0.0286	0.0113
0.0	0.0	0.0	35968.9579	3923.0959	NaN	NaN	0.0983	0.0334	0.8971	0.0129	0.0166	0.0286	0.0113
0.0	0.0	0.0	39049.9579	4280.0959	NaN	NaN	0.0988	0.0332	0.8974	0.0129	0.0167	0.0286	0.0113
0.0	0.0	0.0	37455.9579	8684.0959	NaN	NaN	0.1882	0.0333	0.8971	0.0129	0.0168	0.0286	0.0113
0.0	0.0	0.0	40115.9579	6060.0959	NaN	NaN	0.1312	0.0333	0.8972	0.0129	0.0168	0.0286	0.0112
0.0	0.0	0.0	38000.9579	6644.0959	NaN	NaN	0.1488	0.0336	0.8966	0.013	0.0169	0.0286	0.0112
0.0	0.0	0.0	40356.9579	7131.0959	NaN	NaN	0.1502	0.0334	0.8969	0.013	0.017	0.0285	0.0112
0.0	0.0	0.0	39806.9579	6030.0959	NaN	NaN	0.1316	0.0336	0.8967	0.0131	0.017	0.0285	0.0112
0.0	0.0	0.0	38287.9579	7144.0959	NaN	NaN	0.1572	0.0334	0.8968	0.0131	0.0171	0.0284	0.0112
0.0	0.0	0.0	42634.9579	4569.0959	NaN	NaN	0.0968	0.0333	0.8969	0.0132	0.0171	0.0283	0.0111
0.0	0.0	0.0	38475.9579	6340.0959	NaN	NaN	0.1415	0.0332	0.8971	0.0132	0.0172	0.0283	0.0111
0.0	0.0	0.0	42117.9579	3915.0959	NaN	NaN	0.085	0.0326	0.8979	0.0131	0.0172	0.0281	0.0111
0.0	0.0	0.0	38479.9579	4300.0959	NaN	NaN	0.1005	0.0325	0.8981	0.0131	0.0173	0.0281	0.011
0.0	0.0	0.0	38460.9579	6415.0959	NaN	NaN	0.143	0.0319	0.8989	0.013	0.0173	0.0279	0.011
0.0	0.0	0.0	42723.9579	7322.0959	NaN	NaN	0.1463	0.0313	0.8999	0.0129	0.0173	0.0277	0.011
0.0	0.0	0.0	35453.9579	8776.0959	NaN	NaN	0.1984	0.031	0.9005	0.0127	0.0173	0.0276	0.0109
0.0	0.0	0.0	41585.9579	5104.0959	NaN	NaN	0.1093	0.0307	0.901	0.0127	0.0173	0.0275	0.0108
0.0	0.0	0.0	42088.9579	2152.0959	NaN	NaN	0.0486	0.0301	0.9018	0.0126	0.0173	0.0274	0.0108
0.0	0.0	0.0	40859.9579	9574.0959	NaN	NaN	0.1898	0.0295	0.903	0.0124	0.0172	0.0272	0.0107
0.0	0.0	0.0	38437.9579	7727.0959	NaN	NaN	0.1674	0.0294	0.903	0.0124	0.0172	0.0272	0.0107
0.0	0.0	0.0	41010.9579	4451.0959	NaN	NaN	0.0979	0.0293	0.9031	0.0124	0.0172	0.0273	0.0107
0.0	0.0	0.0	42033.9579	2566.0959	NaN	NaN	0.0575	0.0291	0.9036	0.0123	0.0171	0.0272	0.0107
0.0	0.0	0.0	41435.9579	5006.0959	NaN	NaN	0.1078	0.0287	0.9043	0.0122	0.017	0.0271	0.0106
0.0	0.0	0.0	47158.9579	5316.0959	NaN	NaN	0.1013	0.0284	0.9051	0.0121	0.0169	0.0269	0.0106
0.0	0.0	0.0	45009.9579	5134.0959	NaN	NaN	0.1024	0.0282	0.9057	0.012	0.0168	0.0267	0.0106
0.0	0.0	0.0	42469.9579	6908.0959	NaN	NaN	0.1399	0.0281	0.9061	0.012	0.0166	0.0265	0.0106
0.0	0.0	0.0	41636.9579	7344.0959	NaN	NaN	0.1499	0.0278	0.9069	0.0119	0.0165	0.0263	0.0105
0.0	0.0	0.0	43330.9579	7256.0959	NaN	NaN	0.1434	0.0276	0.9077	0.0118	0.0164	0.026	0.0105
0.0	0.0	0.0	42359.9579	5854.0959	NaN	NaN	0.1214	0.0277	0.9078	0.0118	0.0163	0.0259	0.0105
0.0	0.0	0.0	48051.9579	5142.0959	NaN	NaN	0.0967	0.0277	0.9081	0.0118	0.0161	0.0258	0.0105
0.0	0.0	0.0	42380.9579	6129.0959	NaN	NaN	0.1263	0.0276	0.9087	0.0117	0.016	0.0255	0.0105
0.0	0.0	0.0	42461.9579	2906.0959	NaN	NaN	0.0641	0.0276	0.9093	0.0117	0.0158	0.0253	0.0104
0.0	0.0	0.0	44322.9579	6352.0959	NaN	NaN	0.1253	0.027	0.9109	0.0115	0.0156	0.0247	0.0103
0.0	0.0	0.0	47799.9579	7712.0959	NaN	NaN	0.1389	0.0265	0.9124	0.0113	0.0154	0.0242	0.0101
0.0	0.0	0.0	41809.9579	3103.0959	NaN	NaN	0.0691	0.0262	0.9136	0.0112	0.0152	0.0238	0.01
0.0	0.0	0.0	46158.9579	5328.0959	NaN	NaN	0.1035	0.0257	0.9153	0.011	0.015	0.0232	0.0099
0.0	0.0	0.0	44415.9579	6095.0959	NaN	NaN	0.1207	0.0251	0.9167	0.0108	0.0149	0.0227	0.0097
0.0	0.0	0.0	45500.9579	9271.0959	NaN	NaN	0.1693	0.0245	0.9185	0.0106	0.0146	0.0221	0.0096
0.0	0.0	0.0	43419.9579	8788.0959	NaN	NaN	0.1683	0.0241	0.9195	0.0105	0.0145	0.0219	0.0095
0.0	0.0	0.0	45279.9579	8420.0959	NaN	NaN	0.1568	0.0235	0.9209	0.0104	0.0144	0.0215	0.0094
0.0	0.0	0.0	44952.9579	4574.0959	NaN	NaN	0.0924	0.0232	0.9221	0.0102	0.0142	0.021	0.0093
0.0	0.0	0.0	41242.9579	5350.0959	NaN	NaN	0.1148	0.0225	0.9235	0.0101	0.014	0.0206	0.0092
0.0	0.0	0.0	45034.9579	9012.0959	NaN	NaN	0.1667	0.022	0.9248	0.01	0.0139	0.0203	0.0091
0.0	0.0	0.0	37904.9579	8175.0959	NaN	NaN	0.1774	0.0216	0.9256	0.01	0.0138	0.02	0.009
0.0	0.0	0.0	45764.9579	6545.0959	NaN	NaN	0.1251	0.0213	0.9264	0.0099	0.0137	0.0197	0.0089
0.0	0.0	0.0	43588.9579	7857.0959	NaN	NaN	0.1527	0.0212	0.9264	0.0099	0.0138	0.0197	0.0089
0.0	0.0	0.0	37369.9579	7529.0959	NaN	NaN	0.1677	0.0212	0.9267	0.0099	0.0138	0.0196	0.0088
0.0	0.0	0.0	39908.9579	5354.0959	NaN	NaN	0.1183	0.0214	0.9263	0.0099	0.0139	0.0197	0.0088
0.0	0.0	0.0	44619.9579	6212.0959	NaN	NaN	0.1222	0.0213	0.9262	0.0099	0.014	0.0197	0.0088
0.0	0.0	0.0	43142.9579	8546.0959	NaN	NaN	0.1653	0.0216	0.9256	0.01	0.0141	0.0199	0.0088
0.0	0.0	0.0	37931.9579	6827.0959	NaN	NaN	0.1525	0.0217	0.9251	0.01	0.0142	0.0201	0.0089
0.0	0.0	0.0	42950.9579	5036.0959	NaN	NaN	0.1049	0.0217	0.9249	0.01	0.0143	0.0202	0.0089
0.0	0.0	0.0	37861.9579	6491.0959	NaN	NaN	0.1464	0.0219	0.9241	0.0101	0.0145	0.0205	0.009
0.0	0.0	0.0	41620.9579	5990.0959	NaN	NaN	0.1258	0.022	0.9233	0.0102	0.0147	0.0208	0.009
0.0	0.0	0.0	40655.9579	8433.0959	NaN	NaN	0.1718	0.0225	0.9219	0.0103	0.0149	0.0213	0.0092
0.0	0.0	0.0	47124.9579	7102.0959	NaN	NaN	0.131	0.0228	0.9205	0.0105	0.0151	0.0218	0.0093
0.0	0.0	0.0	47175.9579	9253.0959	NaN	NaN	0.164	0.0233	0.919	0.0107	0.0154	0.0222	0.0094
0.0	0.0	0.0	37594.9579	5129.0959	NaN	NaN	0.1201	0.0237	0.9176	0.0109	0.0155	0.0227	0.0096
0.0	0.0	0.0	43354.9579	5121.0959	NaN	NaN	0.1056	0.0238	0.9169	0.011	0.0156	0.0229	0.0097
0.0	0.0	0.0	42825.9579	6551.0959	NaN	NaN	0.1327	0.0238	0.9164	0.0111	0.0157	0.0232	0.0098
0.0	0.0	0.0	38960.9579	7950.0959	NaN	NaN	0.1695	0.024	0.9156	0.0112	0.0159	0.0234	0.0099
0.0	0.0	0.0	42660.9579	3479.0959	NaN	NaN	0.0754	0.0243	0.9146	0.0114	0.0159	0.0237	0.01
0.0	0.0	0.0	38364.9579	5172.0959	NaN	NaN	0.1188	0.0243	0.914	0.0115	0.0161	0.0239	0.0101
0.0	0.0	0.0	44269.9579	7262.0959	NaN	NaN	0.1409	0.0244	0.9134	0.0116	0.0162	0.0241	0.0102
0.0	0.0	0.0	44586.9579	7265.0959	NaN	NaN	0.1401	0.0247	0.9127	0.0117	0.0163	0.0243	0.0103
0.0	0.0	0.0	49097.9579	6093.0959	NaN	NaN	0.1104	0.025	0.912	0.0118	0.0163	0.0244	0.0104
0.0	0.0	0.0	44047.9579	4412.0959	NaN	NaN	0.091	0.0253	0.9116	0.0119	0.0163	0.0245	0.0104
0.0	0.0	0.0	41549.9579	8836.0959	NaN	NaN	0.1754	0.0252	0.9119	0.0119	0.0162	0.0244	0.0104
0.0	0.0	0.0	50050.9579	8525.0959	NaN	NaN	0.1455	0.0249	0.9125	0.0118	0.0162	0.0241	0.0104
0.0	0.0	0.0	43512.9579	4817.0959	NaN	NaN	0.0997	0.0249	0.913	0.0118	0.016	0.0239	0.0103
0.0	0.0	0.0	36931.9579	7551.0959	NaN	NaN	0.1698	0.0249	0.9133	0.0118	0.0159	0.0238	0.0103
0.0	0.0	0.0	44836.9579	4112.0959	NaN	NaN	0.084	0.0247	0.9143	0.0116	0.0158	0.0234	0.0102
0.0	0.0	0.0	42361.9579	6185.0959	NaN	NaN	0.1274	0.0246	0.9153	0.0114	0.0156	0.0231	0.0101
0.0	0.0	0.0	46454.9579	8135.0959	NaN	NaN	0.149	0.0243	0.9161	0.0112	0.0155	0.0228	0.01
0.0	0.0	0.0	39931.9579	8934.0959	NaN	NaN	0.1828	0.0244	0.9166	0.0111	0.0154	0.0227	0.0099
0.0	0.0	0.0	40293.9579	7619.0959	NaN	NaN	0.159	0.0241	0.9173	0.011	0.0153	0.0225	0.0098
0.0	0.0	0.0	46676.9579	10678.0959	NaN	NaN	0.1862	0.024	0.9176	0.0108	0.0154	0.0225	0.0097
0.0	0.0	0.0	35404.9579	3522.0959	NaN	NaN	0.0905	0.0241	0.9179	0.0107	0.0153	0.0224	0.0096
0.0	0.0	0.0	39237.9579	4771.0959	NaN	NaN	0.1084	0.0242	0.9177	0.0106	0.0153	0.0225	0.0097
0.0	0.0	0.0	37330.9579	5274.0959	NaN	NaN	0.1238	0.0246	0.9171	0.0106	0.0155	0.0227	0.0096
0.0	0.0	0.0	38915.9579	7562.0959	NaN	NaN	0.1627	0.025	0.9163	0.0106	0.0155	0.0229	0.0096
0.0	0.0	0.0	45977.9579	7409.0959	NaN	NaN	0.1388	0.0255	0.9155	0.0106	0.0156	0.0231	0.0097
0.0	0.0	0.0	45492.9579	4888.0959	NaN	NaN	0.097	0.0258	0.9151	0.0106	0.0156	0.0232	0.0096
0.0	0.0	0.0	39547.9579	5631.0959	NaN	NaN	0.1246	0.026	0.9151	0.0106	0.0156	0.0231	0.0096
0.0	0.0	0.0	41942.9579	6311.0959	NaN	NaN	0.1308	0.0259	0.9155	0.0105	0.0155	0.023	0.0095
0.0	0.0	0.0	37540.9579	5316.0959	NaN	NaN	0.124	0.0259	0.9157	0.0105	0.0155	0.0229	0.0095
0.0	0.0	0.0	43593.9579	8465.0959	NaN	NaN	0.1626	0.0261	0.9156	0.0105	0.0155	0.0228	0.0095
0.0	0.0	0.0	37732.9579	6059.0959	NaN	NaN	0.1384	0.0267	0.9147	0.0106	0.0155	0.0231	0.0094
0.0	0.0	0.0	38682.9579	4845.0959	NaN	NaN	0.1113	0.0268	0.9145	0.0107	0.0155	0.0231	0.0094
0.0	0.0	0.0	35869.9579	7209.0959	NaN	NaN	0.1673	0.027	0.9144	0.0107	0.0155	0.023	0.0094
0.0	0.0	0.0	38788.9579	6626.0959	NaN	NaN	0.1459	0.027	0.9146	0.0107	0.0154	0.0229	0.0093
0.0	0.0	0.0	43251.9579	6700.0959	NaN	NaN	0.1341	0.0268	0.915	0.0107	0.0155	0.0228	0.0093
0.0	0.0	0.0	35477.9579	7501.0959	NaN	NaN	0.1745	0.0268	0.9152	0.0107	0.0155	0.0226	0.0092
0.0	0.0	0.0	31881.9579	3640.0959	NaN	NaN	0.1025	0.0267	0.9155	0.0107	0.0155	0.0225	0.0092
0.0	0.0	0.0	39641.9579	4811.0959	NaN	NaN	0.1082	0.0263	0.9162	0.0106	0.0156	0.0223	0.0092
0.0	0.0	0.0	33772.9579	7993.0959	NaN	NaN	0.1914	0.0265	0.916	0.0105	0.0157	0.0222	0.0091
0.0	0.0	0.0	36607.9579	6447.0959	NaN	NaN	0.1497	0.0269	0.9152	0.0106	0.0158	0.0223	0.0091
0.0	0.0	0.0	36022.9579	3997.0959	NaN	NaN	0.0999	0.0275	0.9143	0.0107	0.0159	0.0225	0.0091
0.0	0.0	0.0	33920.9579	4162.0959	NaN	NaN	0.1093	0.0279	0.9137	0.0107	0.016	0.0225	0.0091
0.0	0.0	0.0	39326.9579	4174.0959	NaN	NaN	0.096	0.0276	0.9142	0.0107	0.016	0.0223	0.0092
0.0	0.0	0.0	36258.9579	6859.0959	NaN	NaN	0.1591	0.027	0.9154	0.0106	0.0159	0.022	0.0091
0.0	0.0	0.0	36928.9579	7596.0959	NaN	NaN	0.1706	0.0268	0.9157	0.0106	0.0159	0.0218	0.0091
0.0	0.0	0.0	35608.9579	7977.0959	NaN	NaN	0.183	0.0269	0.9155	0.0107	0.016	0.0218	0.0091
0.0	0.0	0.0	34123.9579	4945.0959	NaN	NaN	0.1266	0.0273	0.9152	0.0108	0.016	0.0217	0.0091
0.0	0.0	0.0	35421.9579	8524.0959	NaN	NaN	0.194	0.0277	0.9143	0.011	0.0161	0.0219	0.0091
0.0	0.0	0.0	42292.9579	7866.0959	NaN	NaN	0.1568	0.0277	0.9142	0.0111	0.016	0.0219	0.0091
0.0	0.0	0.0	40186.9579	4851.0959	NaN	NaN	0.1077	0.0279	0.9138	0.0112	0.016	0.022	0.0091
0.0	0.0	0.0	41074.9579	7115.0959	NaN	NaN	0.1476	0.0277	0.9139	0.0113	0.0159	0.022	0.0092
0.0	0.0	0.0	39325.9579	3933.0959	NaN	NaN	0.0909	0.0272	0.9146	0.0113	0.0158	0.0219	0.0092
0.0	0.0	0.0	33696.9579	5914.0959	NaN	NaN	0.1493	0.0267	0.9153	0.0113	0.0157	0.0218	0.0092
0.0	0.0	0.0	39318.9579	4804.0959	NaN	NaN	0.1089	0.0263	0.9157	0.0113	0.0156	0.0218	0.0092
0.0	0.0	0.0	36016.9579	7003.0959	NaN	NaN	0.1628	0.0261	0.9158	0.0114	0.0156	0.0219	0.0093
0.0	0.0	0.0	36404.9579	4735.0959	NaN	NaN	0.1151	0.0263	0.9151	0.0115	0.0155	0.0222	0.0093
0.0	0.0	0.0	37224.9579	5252.0959	NaN	NaN	0.1236	0.0264	0.9143	0.0117	0.0157	0.0226	0.0094
0.0	0.0	0.0	42740.9579	5226.0959	NaN	NaN	0.109	0.0265	0.9138	0.0118	0.0157	0.0228	0.0095
0.0	0.0	0.0	40496.9579	3984.0959	NaN	NaN	0.0896	0.0267	0.9129	0.0119	0.0158	0.0232	0.0096
0.0	0.0	0.0	43517.9579	3734.0959	NaN	NaN	0.079	0.0265	0.9127	0.012	0.0158	0.0233	0.0097
0.0	0.0	0.0	38732.9579	6502.0959	NaN	NaN	0.1437	0.0264	0.9126	0.012	0.0158	0.0235	0.0098
0.0	0.0	0.0	40536.9579	6218.0959	NaN	NaN	0.133	0.0262	0.9126	0.012	0.0159	0.0235	0.0098
0.0	0.0	0.0	40198.9579	4943.0959	NaN	NaN	0.1095	0.0258	0.9129	0.0119	0.0159	0.0235	0.0099
0.0	0.0	0.0	38853.9579	8379.0959	NaN	NaN	0.1774	0.0256	0.9131	0.0119	0.0159	0.0235	0.01
0.0	0.0	0.0	42299.9579	4305.0959	NaN	NaN	0.0924	0.0255	0.9132	0.0118	0.0159	0.0235	0.01
0.0	0.0	0.0	38308.9579	7747.0959	NaN	NaN	0.1682	0.0255	0.9131	0.0118	0.016	0.0236	0.0101
0.0	0.0	0.0	35648.9579	5606.0959	NaN	NaN	0.1359	0.0256	0.9127	0.0119	0.0159	0.0237	0.0101
0.0	0.0	0.0	40314.9579	6216.0959	NaN	NaN	0.1336	0.0255	0.9128	0.0119	0.0159	0.0237	0.0102
0.0	0.0	0.0	44254.9579	6583.0959	NaN	NaN	0.1295	0.0252	0.9135	0.0118	0.0158	0.0235	0.0102
0.0	0.0	0.0	41987.9579	4886.0959	NaN	NaN	0.1042	0.025	0.914	0.0118	0.0157	0.0233	0.0102
0.0	0.0	0.0	41236.9579	3880.0959	NaN	NaN	0.086	0.0247	0.9149	0.0117	0.0155	0.0231	0.0101
0.0	0.0	0.0	42589.9579	6130.0959	NaN	NaN	0.1258	0.0242	0.916	0.0115	0.0154	0.0228	0.0101
0.0	0.0	0.0	41279.9579	8819.0959	NaN	NaN	0.176	0.024	0.9166	0.0114	0.0154	0.0226	0.01
0.0	0.0	0.0	43347.9579	2805.0959	NaN	NaN	0.0608	0.0239	0.9169	0.0114	0.0153	0.0226	0.01
0.0	0.0	0.0	44049.9579	4336.0959	NaN	NaN	0.0896	0.0237	0.9174	0.0113	0.0152	0.0224	0.0099
0.0	0.0	0.0	44961.9579	4024.0959	NaN	NaN	0.0821	0.0236	0.9179	0.0112	0.0152	0.0223	0.0099
0.0	0.0	0.0	42167.9579	8498.0959	NaN	NaN	0.1677	0.0235	0.9183	0.0111	0.0152	0.0222	0.0098
0.0	0.0	0.0	41873.9579	9291.0959	NaN	NaN	0.1816	0.0232	0.9189	0.011	0.0151	0.0221	0.0097
0.0	0.0	0.0	42261.9579	6554.0959	NaN	NaN	0.1343	0.023	0.9195	0.0108	0.015	0.0219	0.0096
0.0	0.0	0.0	44532.9579	8371.0959	NaN	NaN	0.1582	0.0227	0.9203	0.0107	0.015	0.0218	0.0096
0.0	0.0	0.0	40970.9579	7028.0959	NaN	NaN	0.1464	0.0228	0.9203	0.0106	0.015	0.0218	0.0095
0.0	0.0	0.0	43027.9579	1435.0959	NaN	NaN	0.0323	0.023	0.92	0.0106	0.015	0.0219	0.0094
0.0	0.0	0.0	46306.9579	6695.0959	NaN	NaN	0.1263	0.0231	0.9199	0.0106	0.0151	0.022	0.0094
0.0	0.0	0.0	43794.9579	7252.0959	NaN	NaN	0.1421	0.0233	0.9197	0.0106	0.0151	0.022	0.0094
0.0	0.0	0.0	44155.9579	5430.0959	NaN	NaN	0.1095	0.0232	0.9201	0.0105	0.0151	0.0218	0.0093
0.0	0.0	0.0	40282.9579	7800.0959	NaN	NaN	0.1622	0.0229	0.9209	0.0104	0.015	0.0216	0.0092
0.0	0.0	0.0	35853.9579	8794.0959	NaN	NaN	0.197	0.0226	0.9219	0.0102	0.0149	0.0212	0.0091
0.0	0.0	0.0	37468.9579	7717.0959	NaN	NaN	0.1708	0.0224	0.9226	0.0101	0.0148	0.021	0.0091
0.0	0.0	0.0	37407.9579	6814.0959	NaN	NaN	0.1541	0.0224	0.9228	0.01	0.0148	0.0209	0.009
0.0	0.0	0.0	41150.9579	4344.0959	NaN	NaN	0.0955	0.0226	0.9226	0.01	0.0148	0.021	0.009
0.0	0.0	0.0	42158.9579	4710.0959	NaN	NaN	0.1005	0.0226	0.9227	0.01	0.0148	0.0209	0.009
0.0	0.0	0.0	39473.9579	6153.0959	NaN	NaN	0.1349	0.0227	0.9225	0.01	0.0148	0.021	0.0089
0.0	0.0	0.0	44435.9579	5673.0959	NaN	NaN	0.1132	0.0227	0.9226	0.0099	0.0148	0.0211	0.0089
0.0	0.0	0.0	47128.9579	7829.0959	NaN	NaN	0.1425	0.0225	0.9229	0.0099	0.0148	0.021	0.0089
0.0	0.0	0.0	37743.9579	7615.0959	NaN	NaN	0.1679	0.0226	0.9228	0.0099	0.0148	0.0211	0.0089
0.0	0.0	0.0	40765.9579	7275.0959	NaN	NaN	0.1514	0.0225	0.9228	0.0098	0.0148	0.0211	0.0089
0.0	0.0	0.0	41808.9579	8256.0959	NaN	NaN	0.1649	0.0225	0.9225	0.0098	0.0149	0.0213	0.0089
0.0	0.0	0.0	42462.9579	2758.0959	NaN	NaN	0.061	0.0226	0.9222	0.0098	0.015	0.0214	0.009
0.0	0.0	0.0	44788.9579	8658.0959	NaN	NaN	0.162	0.0226	0.9219	0.0099	0.0151	0.0216	0.009
0.0	0.0	0.0	38378.9579	4945.0959	NaN	NaN	0.1141	0.0226	0.9215	0.0099	0.0151	0.0218	0.009
0.0	0.0	0.0	39512.9579	6402.0959	NaN	NaN	0.1394	0.0228	0.921	0.0099	0.0152	0.022	0.0091
0.0	0.0	0.0	40314.9579	5852.0959	NaN	NaN	0.1268	0.0228	0.9205	0.01	0.0153	0.0222	0.0091
0.0	0.0	0.0	44694.9579	6054.0959	NaN	NaN	0.1193	0.0229	0.92	0.01	0.0154	0.0224	0.0092
0.0	0.0	0.0	42367.9579	6363.0959	NaN	NaN	0.1306	0.0229	0.9197	0.0101	0.0155	0.0226	0.0092
0.0	0.0	0.0	42674.9579	7202.0959	NaN	NaN	0.1444	0.0229	0.9193	0.0101	0.0156	0.0228	0.0093
0.0	0.0	0.0	42736.9579	9488.0959	NaN	NaN	0.1817	0.0229	0.9189	0.0102	0.0157	0.0229	0.0093
0.0	0.0	0.0	45117.9579	5590.0959	NaN	NaN	0.1102	0.0229	0.9186	0.0103	0.0158	0.0231	0.0094
0.0	0.0	0.0	38791.9579	5563.0959	NaN	NaN	0.1254	0.0231	0.9181	0.0104	0.0158	0.0233	0.0094
0.0	0.0	0.0	48343.9579	2440.0959	NaN	NaN	0.048	0.0228	0.9184	0.0104	0.0159	0.0232	0.0094
0.0	0.0	0.0	40002.9579	6821.0959	NaN	NaN	0.1457	0.0228	0.9184	0.0104	0.0159	0.0231	0.0094
0.0	0.0	0.0	35978.9579	5534.0959	NaN	NaN	0.1333	0.0228	0.9181	0.0104	0.0161	0.0232	0.0094
0.0	0.0	0.0	44782.9579	9351.0959	NaN	NaN	0.1727	0.0227	0.9182	0.0104	0.0162	0.0232	0.0093
0.0	0.0	0.0	40920.9579	7129.0959	NaN	NaN	0.1484	0.0227	0.9181	0.0105	0.0163	0.0232	0.0093
0.0	0.0	0.0	37269.9579	6181.0959	NaN	NaN	0.1423	0.0227	0.9179	0.0105	0.0164	0.0232	0.0093
0.0	0.0	0.0	38702.9579	3270.0959	NaN	NaN	0.0779	0.0228	0.9178	0.0105	0.0164	0.0232	0.0093
0.0	0.0	0.0	35380.9579	5171.0959	NaN	NaN	0.1275	0.0227	0.9179	0.0105	0.0164	0.0231	0.0093
0.0	0.0	0.0	41386.9579	8895.0959	NaN	NaN	0.1769	0.0229	0.9177	0.0106	0.0165	0.0231	0.0093
0.0	0.0	0.0	34706.9579	6782.0959	NaN	NaN	0.1635	0.0233	0.917	0.0106	0.0165	0.0232	0.0094
0.0	0.0	0.0	42027.9579	4981.0959	NaN	NaN	0.106	0.0235	0.9168	0.0106	0.0165	0.0232	0.0094
0.0	0.0	0.0	39741.9579	6450.0959	NaN	NaN	0.1396	0.0238	0.9166	0.0106	0.0165	0.0232	0.0094
0.0	0.0	0.0	41397.9579	7854.0959	NaN	NaN	0.1595	0.0238	0.9169	0.0106	0.0164	0.023	0.0094
0.0	0.0	0.0	43617.9579	7056.0959	NaN	NaN	0.1392	0.0239	0.917	0.0106	0.0163	0.0229	0.0093
0.0	0.0	0.0	39901.9579	7432.0959	NaN	NaN	0.157	0.024	0.9172	0.0105	0.0162	0.0228	0.0093
0.0	0.0	0.0	38842.9579	2566.0959	NaN	NaN	0.062	0.0243	0.917	0.0105	0.0162	0.0227	0.0093
0.0	0.0	0.0	37452.9579	5360.0959	NaN	NaN	0.1252	0.0244	0.9172	0.0104	0.0161	0.0226	0.0092
0.0	0.0	0.0	40147.9579	7978.0959	NaN	NaN	0.1658	0.0244	0.9176	0.0103	0.016	0.0224	0.0092
0.0	0.0	0.0	41262.9579	9972.0959	NaN	NaN	0.1946	0.0247	0.9173	0.0103	0.0161	0.0224	0.0092
0.0	0.0	0.0	41427.9579	8391.0959	NaN	NaN	0.1684	0.025	0.9169	0.0103	0.0161	0.0225	0.0092
0.0	0.0	0.0	44413.9579	4643.0959	NaN	NaN	0.0946	0.0254	0.9163	0.0103	0.0161	0.0227	0.0092
0.0	0.0	0.0	42376.9579	7603.0959	NaN	NaN	0.1521	0.0255	0.9161	0.0103	0.0161	0.0227	0.0092
0.0	0.0	0.0	41540.9579	6342.0959	NaN	NaN	0.1324	0.0257	0.9159	0.0103	0.0161	0.0228	0.0093
0.0	0.0	0.0	38826.9579	8076.0959	NaN	NaN	0.1722	0.0258	0.9156	0.0104	0.016	0.0228	0.0093
0.0	0.0	0.0	42065.9579	6727.0959	NaN	NaN	0.1379	0.0258	0.9158	0.0104	0.0159	0.0228	0.0094
0.0	0.0	0.0	40708.9579	5227.0959	NaN	NaN	0.1138	0.0256	0.9161	0.0104	0.0158	0.0227	0.0094
0.0	0.0	0.0	41592.9579	8339.0959	NaN	NaN	0.167	0.0254	0.9166	0.0104	0.0156	0.0226	0.0094
0.0	0.0	0.0	44261.9579	7026.0959	NaN	NaN	0.137	0.0252	0.9168	0.0104	0.0156	0.0226	0.0094
0.0	0.0	0.0	44624.9579	5678.0959	NaN	NaN	0.1129	0.0251	0.917	0.0104	0.0155	0.0225	0.0094
0.0	0.0	0.0	42188.9579	5932.0959	NaN	NaN	0.1233	0.0249	0.9172	0.0105	0.0155	0.0225	0.0094
0.0	0.0	0.0	38975.9579	7460.0959	NaN	NaN	0.1607	0.0246	0.9178	0.0105	0.0154	0.0223	0.0094
0.0	0.0	0.0	43502.9579	5887.0959	NaN	NaN	0.1192	0.0242	0.9186	0.0105	0.0153	0.022	0.0094
0.0	0.0	0.0	40529.9579	9548.0959	NaN	NaN	0.1907	0.0239	0.9191	0.0105	0.0152	0.0218	0.0094
0.0	0.0	0.0	44222.9579	9083.0959	NaN	NaN	0.1704	0.0237	0.9196	0.0105	0.0152	0.0217	0.0093
0.0	0.0	0.0	39173.9579	8147.0959	NaN	NaN	0.1722	0.0236	0.9199	0.0105	0.0153	0.0216	0.0093
0.0	0.0	0.0	46878.9579	5367.0959	NaN	NaN	0.1027	0.0234	0.9201	0.0105	0.0153	0.0214	0.0093
0.0	0.0	0.0	45175.9579	6972.0959	NaN	NaN	0.1337	0.0234	0.9199	0.0105	0.0154	0.0214	0.0093
0.0	0.0	0.0	39760.9579	7091.0959	NaN	NaN	0.1514	0.0234	0.9201	0.0105	0.0155	0.0213	0.0093
0.0	0.0	0.0	34752.9579	7900.0959	NaN	NaN	0.1852	0.0234	0.9201	0.0105	0.0156	0.0212	0.0093
0.0	0.0	0.0	39026.9579	7591.0959	NaN	NaN	0.1628	0.0233	0.9204	0.0104	0.0156	0.0211	0.0092
0.0	0.0	0.0	38359.9579	4803.0959	NaN	NaN	0.1113	0.0233	0.9205	0.0104	0.0156	0.021	0.0092
0.0	0.0	0.0	38029.9579	7799.0959	NaN	NaN	0.1702	0.0232	0.9207	0.0104	0.0156	0.0209	0.0092
0.0	0.0	0.0	37652.9579	8002.0959	NaN	NaN	0.1753	0.0232	0.9207	0.0104	0.0156	0.0209	0.0092
0.0	0.0	0.0	36214.9579	4702.0959	NaN	NaN	0.1149	0.0233	0.9206	0.0104	0.0156	0.021	0.0092
0.0	0.0	0.0	35638.9579	4455.0959	NaN	NaN	0.1111	0.0235	0.9199	0.0105	0.0157	0.0212	0.0092
0.0	0.0	0.0	36761.9579	4869.0959	NaN	NaN	0.117	0.0237	0.9193	0.0106	0.0158	0.0214	0.0093
0.0	0.0	0.0	39646.9579	6539.0959	NaN	NaN	0.1416	0.0241	0.9184	0.0107	0.0158	0.0217	0.0094
0.0	0.0	0.0	43101.9579	5087.0959	NaN	NaN	0.1056	0.0244	0.9174	0.0109	0.0158	0.022	0.0095
0.0	0.0	0.0	45195.9579	10004.0959	NaN	NaN	0.1812	0.0249	0.9163	0.011	0.0159	0.0223	0.0096
0.0	0.0	0.0	39861.9579	5484.0959	NaN	NaN	0.1209	0.0253	0.9152	0.0112	0.0159	0.0227	0.0097
0.0	0.0	0.0	43135.9579	8264.0959	NaN	NaN	0.1608	0.0253	0.915	0.0113	0.0158	0.0228	0.0098
0.0	0.0	0.0	40891.9579	7638.0959	NaN	NaN	0.1574	0.0253	0.9146	0.0114	0.0158	0.023	0.0099
0.0	0.0	0.0	46645.9579	8949.0959	NaN	NaN	0.161	0.0253	0.9142	0.0115	0.0158	0.0232	0.01
0.0	0.0	0.0	41507.9579	4797.0959	NaN	NaN	0.1036	0.0255	0.9134	0.0117	0.0158	0.0236	0.0101
0.0	0.0	0.0	40261.9579	5224.0959	NaN	NaN	0.1149	0.0256	0.9127	0.0118	0.0158	0.0239	0.0102
0.0	0.0	0.0	47149.9579	9843.0959	NaN	NaN	0.1727	0.0257	0.9121	0.0119	0.0159	0.0241	0.0103
0.0	0.0	0.0	41799.9579	6517.0959	NaN	NaN	0.1349	0.0259	0.9112	0.012	0.016	0.0245	0.0104
0.0	0.0	0.0	42481.9579	6428.0959	NaN	NaN	0.1314	0.0261	0.9103	0.0122	0.016	0.0248	0.0105
0.0	0.0	0.0	46573.9579	5558.0959	NaN	NaN	0.1066	0.0259	0.9103	0.0122	0.0161	0.0249	0.0106
0.0	0.0	0.0	44730.9579	8752.0959	NaN	NaN	0.1636	0.0257	0.9105	0.0122	0.0161	0.0249	0.0106
0.0	0.0	0.0	45296.9579	4064.0959	NaN	NaN	0.0823	0.0256	0.9105	0.0122	0.0161	0.025	0.0106
0.0	0.0	0.0	38060.9579	8069.0959	NaN	NaN	0.1749	0.0254	0.9107	0.0121	0.0162	0.025	0.0106
0.0	0.0	0.0	38635.9579	3288.0959	NaN	NaN	0.0784	0.0253	0.9111	0.012	0.0161	0.025	0.0105
0.0	0.0	0.0	45159.9579	5697.0959	NaN	NaN	0.112	0.0251	0.9115	0.0119	0.0162	0.0249	0.0105
0.0	0.0	0.0	46572.9579	9922.0959	NaN	NaN	0.1756	0.0249	0.9119	0.0118	0.0162	0.0248	0.0104
0.0	0.0	0.0	41800.9579	3981.0959	NaN	NaN	0.087	0.025	0.9119	0.0117	0.0162	0.0249	0.0104
0.0	0.0	0.0	41287.9579	5792.0959	NaN	NaN	0.123	0.0248	0.9125	0.0116	0.0162	0.0247	0.0103
0.0	0.0	0.0	42442.9579	4162.0959	NaN	NaN	0.0893	0.0246	0.9133	0.0115	0.0161	0.0244	0.0102
0.0	0.0	0.0	34788.9579	3401.0959	NaN	NaN	0.0891	0.0244	0.9141	0.0114	0.016	0.0241	0.01
0.0	0.0	0.0	38232.9579	6043.0959	NaN	NaN	0.1365	0.0242	0.9151	0.0113	0.0158	0.0237	0.0099
0.0	0.0	0.0	33773.9579	6900.0959	NaN	NaN	0.1696	0.024	0.9161	0.0111	0.0157	0.0233	0.0098
0.0	0.0	0.0	45897.9579	3348.0959	NaN	NaN	0.068	0.0237	0.9174	0.011	0.0154	0.0228	0.0096
0.0	0.0	0.0	43113.9579	10075.0959	NaN	NaN	0.1894	0.0236	0.9183	0.0108	0.0154	0.0224	0.0095
0.0	0.0	0.0	38767.9579	4686.0959	NaN	NaN	0.1078	0.0233	0.9196	0.0106	0.0151	0.0219	0.0093
0.0	0.0	0.0	42200.9579	5853.0959	NaN	NaN	0.1218	0.0231	0.9208	0.0104	0.015	0.0215	0.0092
0.0	0.0	0.0	40544.9579	9079.0959	NaN	NaN	0.183	0.0227	0.9218	0.0102	0.015	0.0212	0.009
0.0	0.0	0.0	36390.9579	7625.0959	NaN	NaN	0.1732	0.0227	0.9224	0.0101	0.0149	0.021	0.0089
0.0	0.0	0.0	38825.9579	5817.0959	NaN	NaN	0.1303	0.0229	0.9224	0.01	0.0149	0.021	0.0088
0.0	0.0	0.0	42813.9579	7044.0959	NaN	NaN	0.1413	0.0229	0.9222	0.0099	0.015	0.0211	0.0088
0.0	0.0	0.0	41157.9579	5134.0959	NaN	NaN	0.1109	0.0234	0.9217	0.0098	0.0151	0.0212	0.0087
0.0	0.0	0.0	36963.9579	4132.0959	NaN	NaN	0.1005	0.0238	0.921	0.0098	0.0153	0.0215	0.0087
0.0	0.0	0.0	42384.9579	5457.0959	NaN	NaN	0.1141	0.0237	0.9212	0.0098	0.0153	0.0214	0.0087
0.0	0.0	0.0	38240.9579	4373.0959	NaN	NaN	0.1026	0.0237	0.9213	0.0097	0.0153	0.0213	0.0086
0.0	0.0	0.0	41227.9579	9313.0959	NaN	NaN	0.1843	0.0237	0.9216	0.0097	0.0153	0.0211	0.0086
0.0	0.0	0.0	41702.9579	7928.0959	NaN	NaN	0.1597	0.0238	0.9216	0.0097	0.0153	0.0211	0.0086
0.0	0.0	0.0	35228.9579	5479.0959	NaN	NaN	0.1346	0.024	0.9212	0.0097	0.0154	0.0212	0.0086
0.0	0.0	0.0	40538.9579	5133.0959	NaN	NaN	0.1124	0.0242	0.921	0.0097	0.0154	0.0212	0.0086
0.0	0.0	0.0	43399.9579	6923.0959	NaN	NaN	0.1376	0.0242	0.9209	0.0097	0.0155	0.0212	0.0086
0.0	0.0	0.0	42915.9579	6588.0959	NaN	NaN	0.1331	0.0242	0.9208	0.0097	0.0155	0.0213	0.0086
0.0	0.0	0.0	40541.9579	7731.0959	NaN	NaN	0.1602	0.0243	0.9206	0.0097	0.0155	0.0214	0.0086
0.0	0.0	0.0	37112.9579	4571.0959	NaN	NaN	0.1097	0.0241	0.9209	0.0097	0.0154	0.0213	0.0086
0.0	0.0	0.0	40252.9579	5650.0959	NaN	NaN	0.1231	0.0237	0.9217	0.0096	0.0153	0.0211	0.0086
0.0	0.0	0.0	38115.9579	4585.0959	NaN	NaN	0.1074	0.0234	0.9224	0.0096	0.0153	0.0209	0.0085
0.0	0.0	0.0	42193.9579	5827.0959	NaN	NaN	0.1213	0.0231	0.9229	0.0096	0.0152	0.0208	0.0085
0.0	0.0	0.0	43949.9579	4105.0959	NaN	NaN	0.0854	0.0229	0.9232	0.0096	0.0151	0.0208	0.0085
0.0	0.0	0.0	39116.9579	2765.0959	NaN	NaN	0.066	0.0227	0.9234	0.0095	0.0151	0.0207	0.0085
0.0	0.0	0.0	39484.9579	6512.0959	NaN	NaN	0.1416	0.0227	0.9236	0.0095	0.0151	0.0206	0.0084
0.0	0.0	0.0	40692.9579	2851.0959	NaN	NaN	0.0655	0.0224	0.9242	0.0095	0.0151	0.0204	0.0084
0.0	0.0	0.0	40407.9579	7787.0959	NaN	NaN	0.1616	0.0222	0.9247	0.0094	0.015	0.0202	0.0084
0.0	0.0	0.0	35759.9579	10444.0959	NaN	NaN	0.226	0.022	0.9251	0.0094	0.0151	0.0201	0.0083
0.0	0.0	0.0	41389.9579	7774.0959	NaN	NaN	0.1581	0.0218	0.9257	0.0094	0.015	0.0198	0.0083
0.0	0.0	0.0	38811.9579	4464.0959	NaN	NaN	0.1032	0.0219	0.9257	0.0094	0.015	0.0197	0.0083
0.0	0.0	0.0	41869.9579	5897.0959	NaN	NaN	0.1235	0.0216	0.9264	0.0094	0.015	0.0195	0.0082
0.0	0.0	0.0	37953.9579	6602.0959	NaN	NaN	0.1482	0.0214	0.927	0.0093	0.0149	0.0192	0.0082
0.0	0.0	0.0	34346.9579	6905.0959	NaN	NaN	0.1674	0.0212	0.9274	0.0093	0.0149	0.019	0.0082
0.0	0.0	0.0	40423.9579	5633.0959	NaN	NaN	0.1223	0.0211	0.9278	0.0093	0.0148	0.0188	0.0081
0.0	0.0	0.0	34266.9579	10064.0959	NaN	NaN	0.227	0.0209	0.9284	0.0093	0.0147	0.0186	0.0081
0.0	0.0	0.0	40760.9579	5164.0959	NaN	NaN	0.1124	0.0205	0.9292	0.0093	0.0146	0.0184	0.0081
0.0	0.0	0.0	40431.9579	7675.0959	NaN	NaN	0.1595	0.0204	0.9294	0.0093	0.0145	0.0183	0.0081
0.0	0.0	0.0	35454.9579	6908.0959	NaN	NaN	0.1631	0.0202	0.9298	0.0093	0.0144	0.0182	0.0081
0.0	0.0	0.0	33408.9579	5109.0959	NaN	NaN	0.1326	0.0202	0.9297	0.0094	0.0144	0.0182	0.0081
0.0	0.0	0.0	39003.9579	6618.0959	NaN	NaN	0.1451	0.02	0.9299	0.0094	0.0143	0.0182	0.0082
0.0	0.0	0.0	42402.9579	5569.0959	NaN	NaN	0.1161	0.02	0.9298	0.0095	0.0143	0.0183	0.0082
0.0	0.0	0.0	39511.9579	4797.0959	NaN	NaN	0.1083	0.0199	0.9297	0.0095	0.0143	0.0184	0.0082
0.0	0.0	0.0	42961.9579	6982.0959	NaN	NaN	0.1398	0.0198	0.9296	0.0096	0.0142	0.0185	0.0083
0.0	0.0	0.0	38511.9579	3211.0959	NaN	NaN	0.077	0.0199	0.9291	0.0097	0.0143	0.0186	0.0084
0.0	0.0	0.0	42565.9579	9107.0959	NaN	NaN	0.1762	0.0199	0.9288	0.0097	0.0144	0.0187	0.0084
0.0	0.0	0.0	36295.9579	4199.0959	NaN	NaN	0.1037	0.0201	0.9281	0.0098	0.0145	0.019	0.0085
0.0	0.0	0.0	40708.9579	6374.0959	NaN	NaN	0.1354	0.0203	0.9274	0.0099	0.0146	0.0192	0.0086
0.0	0.0	0.0	40742.9579	8270.0959	NaN	NaN	0.1687	0.0205	0.9265	0.0101	0.0147	0.0195	0.0087
0.0	0.0	0.0	40639.9579	5129.0959	NaN	NaN	0.1121	0.0208	0.9255	0.0102	0.0149	0.0198	0.0088
0.0	0.0	0.0	41471.9579	6964.0959	NaN	NaN	0.1438	0.0211	0.9246	0.0103	0.0151	0.0201	0.0089
0.0	0.0	0.0	41990.9579	8005.0959	NaN	NaN	0.1601	0.0214	0.9236	0.0104	0.0153	0.0204	0.009
0.0	0.0	0.0	36553.9579	5914.0959	NaN	NaN	0.1393	0.0216	0.9228	0.0105	0.0155	0.0206	0.009
0.0	0.0	0.0	47248.9579	5909.0959	NaN	NaN	0.1112	0.0219	0.9219	0.0106	0.0157	0.0209	0.0091
0.0	0.0	0.0	37938.9579	7281.0959	NaN	NaN	0.161	0.0223	0.9207	0.0107	0.016	0.0212	0.0092
0.0	0.0	0.0	44096.9579	3486.0959	NaN	NaN	0.0733	0.0225	0.92	0.0108	0.0161	0.0214	0.0093
0.0	0.0	0.0	35668.9579	6541.0959	NaN	NaN	0.155	0.0228	0.9192	0.0109	0.0162	0.0216	0.0093
0.0	0.0	0.0	37077.9579	7841.0959	NaN	NaN	0.1746	0.023	0.9186	0.011	0.0163	0.0218	0.0094
0.0	0.0	0.0	35137.9579	5674.0959	NaN	NaN	0.139	0.0233	0.918	0.011	0.0163	0.0219	0.0095
0.0	0.0	0.0	37536.9579	5640.0959	NaN	NaN	0.1306	0.0234	0.9177	0.0111	0.0163	0.022	0.0095
0.0	0.0	0.0	41833.9579	8455.0959	NaN	NaN	0.1681	0.0237	0.9171	0.0112	0.0163	0.0221	0.0096
0.0	0.0	0.0	42888.9579	8649.0959	NaN	NaN	0.1678	0.0238	0.9172	0.0112	0.0161	0.0221	0.0096
0.0	0.0	0.0	38750.9579	4973.0959	NaN	NaN	0.1137	0.0242	0.9165	0.0113	0.0161	0.0222	0.0096
0.0	0.0	0.0	48545.9579	4605.0959	NaN	NaN	0.0866	0.0241	0.9168	0.0113	0.016	0.022	0.0096
0.0	0.0	0.0	42881.9579	5450.0959	NaN	NaN	0.1128	0.0242	0.9171	0.0113	0.0159	0.0219	0.0096
0.0	0.0	0.0	37595.9579	6925.0959	NaN	NaN	0.1555	0.0244	0.9173	0.0113	0.0158	0.0217	0.0095
0.0	0.0	0.0	47269.9579	2198.0959	NaN	NaN	0.0444	0.0244	0.9178	0.0113	0.0156	0.0214	0.0095
0.0	0.0	0.0	39019.9579	3060.0959	NaN	NaN	0.0727	0.0242	0.9189	0.0112	0.0153	0.021	0.0094
0.0	0.0	0.0	39155.9579	9029.0959	NaN	NaN	0.1874	0.0237	0.9205	0.011	0.0151	0.0205	0.0093
0.0	0.0	0.0	39060.9579	4052.0959	NaN	NaN	0.094	0.0234	0.9217	0.0108	0.0149	0.0201	0.0091
0.0	0.0	0.0	35519.9579	5450.0959	NaN	NaN	0.133	0.023	0.9229	0.0107	0.0147	0.0197	0.009
0.0	0.0	0.0	39859.9579	6483.0959	NaN	NaN	0.1399	0.0229	0.9234	0.0105	0.0147	0.0195	0.0089
0.0	0.0	0.0	37890.9579	3644.0959	NaN	NaN	0.0877	0.0229	0.9239	0.0104	0.0146	0.0194	0.0088
0.0	0.0	0.0	44899.9579	3349.0959	NaN	NaN	0.0694	0.0228	0.9243	0.0103	0.0145	0.0193	0.0087
0.0	0.0	0.0	38476.9579	6285.0959	NaN	NaN	0.1404	0.0228	0.9246	0.0101	0.0145	0.0193	0.0086
0.0	0.0	0.0	39788.9579	7326.0959	NaN	NaN	0.1555	0.0226	0.9254	0.01	0.0144	0.0191	0.0085
0.0	0.0	0.0	34623.9579	7081.0959	NaN	NaN	0.1698	0.0224	0.9259	0.0098	0.0144	0.019	0.0084
0.0	0.0	0.0	38751.9579	1601.0959	NaN	NaN	0.0397	0.0221	0.9266	0.0097	0.0144	0.019	0.0083
0.0	0.0	0.0	41956.9579	6720.0959	NaN	NaN	0.1381	0.0219	0.927	0.0096	0.0143	0.019	0.0083
0.0	0.0	0.0	36425.9579	7906.0959	NaN	NaN	0.1783	0.0217	0.9274	0.0094	0.0143	0.019	0.0082
0.0	0.0	0.0	36063.9579	5780.0959	NaN	NaN	0.1381	0.0216	0.9273	0.0094	0.0142	0.0192	0.0082
0.0	0.0	0.0	41834.9579	8093.0959	NaN	NaN	0.1621	0.0216	0.9269	0.0093	0.0144	0.0196	0.0082
0.0	0.0	0.0	48714.9579	5779.0959	NaN	NaN	0.1061	0.0217	0.9261	0.0093	0.0146	0.0199	0.0082
0.0	0.0	0.0	43997.9579	5696.0959	NaN	NaN	0.1146	0.0221	0.925	0.0094	0.0149	0.0204	0.0083
0.0	0.0	0.0	45812.9579	6904.0959	NaN	NaN	0.131	0.022	0.9247	0.0094	0.015	0.0205	0.0083
0.0	0.0	0.0	49215.9579	5226.0959	NaN	NaN	0.096	0.0221	0.9241	0.0094	0.0152	0.0207	0.0084
0.0	0.0	0.0	38214.9579	6304.0959	NaN	NaN	0.1416	0.022	0.9239	0.0094	0.0154	0.0208	0.0084
0.0	0.0	0.0	39938.9579	7266.0959	NaN	NaN	0.1539	0.0217	0.9242	0.0094	0.0155	0.0208	0.0084
0.0	0.0	0.0	36605.9579	6523.0959	NaN	NaN	0.1512	0.0215	0.9245	0.0094	0.0156	0.0208	0.0084
0.0	0.0	0.0	46202.9579	6309.0959	NaN	NaN	0.1201	0.0212	0.9248	0.0094	0.0156	0.0207	0.0084
0.0	0.0	0.0	33753.9579	4499.0959	NaN	NaN	0.1176	0.0212	0.9245	0.0094	0.0157	0.0208	0.0084
0.0	0.0	0.0	34980.9579	7888.0959	NaN	NaN	0.184	0.021	0.9249	0.0094	0.0157	0.0207	0.0084
0.0	0.0	0.0	40052.9579	5557.0959	NaN	NaN	0.1218	0.021	0.9249	0.0094	0.0158	0.0207	0.0084
0.0	0.0	0.0	38658.9579	4779.0959	NaN	NaN	0.11	0.0209	0.9248	0.0094	0.0158	0.0207	0.0083
0.0	0.0	0.0	40458.9579	5535.0959	NaN	NaN	0.1203	0.0211	0.9246	0.0094	0.0159	0.0208	0.0083
0.0	0.0	0.0	41181.9579	8550.0959	NaN	NaN	0.1719	0.0208	0.9251	0.0094	0.0159	0.0206	0.0083
0.0	0.0	0.0	42967.9579	7408.0959	NaN	NaN	0.1471	0.0208	0.9251	0.0094	0.0159	0.0205	0.0083
0.0	0.0	0.0	37222.9579	4799.0959	NaN	NaN	0.1142	0.0208	0.925	0.0094	0.0159	0.0206	0.0083
0.0	0.0	0.0	44578.9579	8158.0959	NaN	NaN	0.1547	0.0208	0.9251	0.0094	0.0159	0.0205	0.0083
0.0	0.0	0.0	37534.9579	4780.0959	NaN	NaN	0.113	0.0209	0.925	0.0094	0.0159	0.0205	0.0083
0.0	0.0	0.0	39862.9579	6324.0959	NaN	NaN	0.1369	0.021	0.9249	0.0094	0.016	0.0205	0.0083
0.0	0.0	0.0	39353.9579	8450.0959	NaN	NaN	0.1768	0.021	0.9249	0.0094	0.016	0.0204	0.0083
0.0	0.0	0.0	39967.9579	5764.0959	NaN	NaN	0.126	0.0209	0.9252	0.0094	0.016	0.0202	0.0083
0.0	0.0	0.0	37117.9579	9037.0959	NaN	NaN	0.1958	0.0209	0.9253	0.0094	0.016	0.0202	0.0083
0.0	0.0	0.0	39760.9579	6258.0959	NaN	NaN	0.136	0.0208	0.9255	0.0094	0.016	0.0201	0.0083
0.0	0.0	0.0	38387.9579	5297.0959	NaN	NaN	0.1213	0.0209	0.9254	0.0094	0.0159	0.02	0.0083
0.0	0.0	0.0	34015.9579	5052.0959	NaN	NaN	0.1293	0.0212	0.9248	0.0094	0.016	0.0202	0.0084
0.0	0.0	0.0	33334.9579	4390.0959	NaN	NaN	0.1164	0.0215	0.924	0.0095	0.016	0.0205	0.0084
0.0	0.0	0.0	41283.9579	4519.0959	NaN	NaN	0.0987	0.0217	0.9236	0.0096	0.016	0.0206	0.0085
0.0	0.0	0.0	43539.9579	7718.0959	NaN	NaN	0.1506	0.0217	0.9234	0.0097	0.016	0.0207	0.0085
0.0	0.0	0.0	44609.9579	6097.0959	NaN	NaN	0.1202	0.0219	0.923	0.0097	0.0159	0.0208	0.0086
0.0	0.0	0.0	39578.9579	5561.0959	NaN	NaN	0.1232	0.0218	0.9231	0.0097	0.0159	0.0208	0.0086
0.0	0.0	0.0	43603.9579	8649.0959	NaN	NaN	0.1655	0.0216	0.9237	0.0097	0.0158	0.0206	0.0086
0.0	0.0	0.0	40454.9579	6851.0959	NaN	NaN	0.1448	0.0216	0.9237	0.0097	0.0159	0.0206	0.0086
0.0	0.0	0.0	42769.9579	5463.0959	NaN	NaN	0.1133	0.0215	0.9237	0.0097	0.016	0.0206	0.0085
0.0	0.0	0.0	37649.9579	5312.0959	NaN	NaN	0.1236	0.022	0.9228	0.0097	0.0161	0.0209	0.0086
0.0	0.0	0.0	42552.9579	4816.0959	NaN	NaN	0.1017	0.022	0.9226	0.0097	0.0162	0.0209	0.0086
0.0	0.0	0.0	46294.9579	8223.0959	NaN	NaN	0.1508	0.022	0.9224	0.0097	0.0163	0.021	0.0086
0.0	0.0	0.0	33144.9579	5675.0959	NaN	NaN	0.1462	0.0223	0.9218	0.0097	0.0164	0.0212	0.0087
0.0	0.0	0.0	41135.9579	4387.0959	NaN	NaN	0.0964	0.0221	0.9219	0.0097	0.0165	0.0212	0.0087
0.0	0.0	0.0	33053.9579	10998.0959	NaN	NaN	0.2497	0.022	0.9222	0.0096	0.0165	0.021	0.0087
0.0	0.0	0.0	33287.9579	4589.0959	NaN	NaN	0.1212	0.0223	0.9215	0.0096	0.0166	0.0212	0.0087
0.0	0.0	0.0	40190.9579	6837.0959	NaN	NaN	0.1454	0.0229	0.9204	0.0096	0.0168	0.0216	0.0088
0.0	0.0	0.0	40248.9579	5355.0959	NaN	NaN	0.1174	0.0233	0.9195	0.0097	0.0169	0.0218	0.0088
0.0	0.0	0.0	40943.9579	6334.0959	NaN	NaN	0.134	0.0237	0.9188	0.0097	0.017	0.022	0.0088
0.0	0.0	0.0	43043.9579	9885.0959	NaN	NaN	0.1868	0.0238	0.9186	0.0096	0.0171	0.022	0.0089
0.0	0.0	0.0	40624.9579	3918.0959	NaN	NaN	0.088	0.024	0.9185	0.0096	0.017	0.022	0.0089
0.0	0.0	0.0	37812.9579	7300.0959	NaN	NaN	0.1618	0.0241	0.9186	0.0095	0.017	0.0219	0.0088
0.0	0.0	0.0	37353.9579	3018.0959	NaN	NaN	0.0748	0.0238	0.9195	0.0095	0.0168	0.0216	0.0088
0.0	0.0	0.0	39917.9579	6243.0959	NaN	NaN	0.1352	0.0237	0.92	0.0094	0.0166	0.0214	0.0088
0.0	0.0	0.0	38767.9579	6235.0959	NaN	NaN	0.1385	0.0236	0.9203	0.0094	0.0165	0.0214	0.0088
0.0	0.0	0.0	42656.9579	5679.0959	NaN	NaN	0.1175	0.0234	0.9209	0.0094	0.0163	0.0212	0.0087
0.0	0.0	0.0	38461.9579	6429.0959	NaN	NaN	0.1432	0.0231	0.9218	0.0093	0.0161	0.0209	0.0087
0.0	0.0	0.0	43509.9579	5185.0959	NaN	NaN	0.1065	0.0226	0.9231	0.0093	0.0159	0.0206	0.0086
0.0	0.0	0.0	45526.9579	5955.0959	NaN	NaN	0.1157	0.0221	0.9243	0.0092	0.0157	0.0202	0.0084
0.0	0.0	0.0	47609.9579	4534.0959	NaN	NaN	0.087	0.0215	0.9258	0.0091	0.0155	0.0197	0.0083
0.0	0.0	0.0	43021.9579	7260.0959	NaN	NaN	0.1444	0.021	0.9271	0.009	0.0154	0.0194	0.0082
0.0	0.0	0.0	36835.9579	8470.0959	NaN	NaN	0.187	0.0204	0.9282	0.0089	0.0153	0.019	0.0081
0.0	0.0	0.0	36660.9579	5351.0959	NaN	NaN	0.1274	0.02	0.9292	0.0088	0.0153	0.0188	0.008
0.0	0.0	0.0	39566.9579	7345.0959	NaN	NaN	0.1566	0.0195	0.9301	0.0087	0.0152	0.0185	0.0079
0.0	0.0	0.0	41876.9579	7495.0959	NaN	NaN	0.1518	0.0193	0.9307	0.0086	0.0152	0.0184	0.0078
0.0	0.0	0.0	36935.9579	5237.0959	NaN	NaN	0.1242	0.019	0.9313	0.0086	0.0152	0.0182	0.0077
0.0	0.0	0.0	36077.9579	10003.0959	NaN	NaN	0.2171	0.0187	0.9317	0.0085	0.0153	0.0181	0.0077
0.0	0.0	0.0	36008.9579	8451.0959	NaN	NaN	0.1901	0.0186	0.9319	0.0085	0.0155	0.018	0.0076
0.0	0.0	0.0	41169.9579	7603.0959	NaN	NaN	0.1559	0.0185	0.9319	0.0084	0.0156	0.018	0.0076
0.0	0.0	0.0	36873.9579	2825.0959	NaN	NaN	0.0712	0.0187	0.9313	0.0084	0.0158	0.0181	0.0076
0.0	0.0	0.0	35032.9579	8057.0959	NaN	NaN	0.187	0.0189	0.9306	0.0084	0.0161	0.0184	0.0077
0.0	0.0	0.0	37640.9579	5032.0959	NaN	NaN	0.1179	0.0192	0.9297	0.0085	0.0163	0.0186	0.0077
0.0	0.0	0.0	38823.9579	6822.0959	NaN	NaN	0.1495	0.0195	0.9288	0.0085	0.0165	0.0189	0.0078
0.0	0.0	0.0	37695.9579	6167.0959	NaN	NaN	0.1406	0.0198	0.9279	0.0086	0.0166	0.0192	0.0078
0.0	0.0	0.0	36616.9579	4952.0959	NaN	NaN	0.1191	0.0198	0.9276	0.0087	0.0167	0.0193	0.0079
0.0	0.0	0.0	35754.9579	7811.0959	NaN	NaN	0.1793	0.0198	0.9275	0.0087	0.0167	0.0193	0.0079
0.0	0.0	0.0	39263.9579	8748.0959	NaN	NaN	0.1822	0.02	0.927	0.0088	0.0168	0.0195	0.008
0.0	0.0	0.0	36153.9579	7786.0959	NaN	NaN	0.1772	0.0204	0.9259	0.0089	0.0169	0.0199	0.008
0.0	0.0	0.0	41096.9579	5654.0959	NaN	NaN	0.1209	0.0206	0.9252	0.009	0.0169	0.0201	0.0081
0.0	0.0	0.0	40411.9579	5311.0959	NaN	NaN	0.1162	0.021	0.9244	0.009	0.0169	0.0204	0.0082
0.0	0.0	0.0	42238.9579	6241.0959	NaN	NaN	0.1287	0.0212	0.924	0.0091	0.0169	0.0206	0.0083
0.0	0.0	0.0	45268.9579	6275.0959	NaN	NaN	0.1217	0.0213	0.9237	0.0092	0.0168	0.0207	0.0083
0.0	0.0	0.0	42447.9579	7317.0959	NaN	NaN	0.147	0.0213	0.9238	0.0092	0.0167	0.0207	0.0084
0.0	0.0	0.0	43273.9579	5653.0959	NaN	NaN	0.1155	0.0212	0.924	0.0092	0.0166	0.0206	0.0084
0.0	0.0	0.0	35667.9579	4581.0959	NaN	NaN	0.1138	0.0213	0.9241	0.0092	0.0165	0.0206	0.0084
0.0	0.0	0.0	38287.9579	5523.0959	NaN	NaN	0.1261	0.0212	0.9242	0.0092	0.0164	0.0205	0.0084
0.0	0.0	0.0	38621.9579	3431.0959	NaN	NaN	0.0816	0.0215	0.924	0.0092	0.0164	0.0206	0.0084
0.0	0.0	0.0	40786.9579	6980.0959	NaN	NaN	0.1461	0.0216	0.924	0.0092	0.0163	0.0206	0.0084
0.0	0.0	0.0	40716.9579	7013.0959	NaN	NaN	0.1469	0.0216	0.9242	0.0091	0.0162	0.0205	0.0084
0.0	0.0	0.0	33128.9579	6753.0959	NaN	NaN	0.1693	0.0218	0.9243	0.009	0.0162	0.0204	0.0083
0.0	0.0	0.0	41186.9579	2695.0959	NaN	NaN	0.0614	0.0218	0.9246	0.009	0.0161	0.0202	0.0082
0.0	0.0	0.0	38952.9579	4826.0959	NaN	NaN	0.1102	0.0218	0.9253	0.0089	0.016	0.0199	0.0081
0.0	0.0	0.0	34159.9579	8296.0959	NaN	NaN	0.1954	0.0219	0.9256	0.0088	0.0159	0.0197	0.0081
0.0	0.0	0.0	38980.9579	3394.0959	NaN	NaN	0.0801	0.0221	0.9257	0.0088	0.0158	0.0196	0.008
0.0	0.0	0.0	38952.9579	6082.0959	NaN	NaN	0.1351	0.0221	0.9259	0.0088	0.0158	0.0194	0.008
0.0	0.0	0.0	39847.9579	7333.0959	NaN	NaN	0.1554	0.0222	0.926	0.0088	0.0157	0.0193	0.0079
0.0	0.0	0.0	41181.9579	6974.0959	NaN	NaN	0.1448	0.0222	0.9264	0.0087	0.0156	0.0192	0.0079
0.0	0.0	0.0	39109.9579	6164.0959	NaN	NaN	0.1362	0.0221	0.9267	0.0087	0.0155	0.0191	0.0079
0.0	0.0	0.0	39027.9579	5412.0959	NaN	NaN	0.1218	0.022	0.927	0.0087	0.0154	0.019	0.0079
0.0	0.0	0.0	36886.9579	9929.0959	NaN	NaN	0.2121	0.0219	0.9272	0.0087	0.0154	0.019	0.0078
0.0	0.0	0.0	37096.9579	5933.0959	NaN	NaN	0.1379	0.0218	0.9274	0.0087	0.0154	0.0189	0.0078
0.0	0.0	0.0	37816.9579	5810.0959	NaN	NaN	0.1332	0.022	0.9271	0.0087	0.0155	0.019	0.0078
0.0	0.0	0.0	39099.9579	4351.0959	NaN	NaN	0.1001	0.022	0.927	0.0087	0.0155	0.019	0.0078
0.0	0.0	0.0	40314.9579	10443.0959	NaN	NaN	0.2057	0.0218	0.9274	0.0087	0.0154	0.0189	0.0078
0.0	0.0	0.0	37392.9579	9668.0959	NaN	NaN	0.2054	0.0216	0.9277	0.0087	0.0154	0.0188	0.0078
0.0	0.0	0.0	37932.9579	8843.0959	NaN	NaN	0.1891	0.0215	0.928	0.0087	0.0153	0.0188	0.0078
0.0	0.0	0.0	38792.9579	5429.0959	NaN	NaN	0.1228	0.0213	0.9283	0.0086	0.0153	0.0187	0.0077
0.0	0.0	0.0	35321.9579	5705.0959	NaN	NaN	0.1391	0.0211	0.9287	0.0086	0.0153	0.0185	0.0077
0.0	0.0	0.0	39650.9579	7002.0959	NaN	NaN	0.1501	0.0209	0.9289	0.0086	0.0154	0.0185	0.0077
0.0	0.0	0.0	41376.9579	6454.0959	NaN	NaN	0.1349	0.0208	0.9291	0.0086	0.0154	0.0185	0.0077
0.0	0.0	0.0	38586.9579	7600.0959	NaN	NaN	0.1646	0.0208	0.9289	0.0086	0.0155	0.0185	0.0077
0.0	0.0	0.0	34025.9579	4707.0959	NaN	NaN	0.1215	0.0209	0.9286	0.0086	0.0156	0.0186	0.0077
0.0	0.0	0.0	35343.9579	4426.0959	NaN	NaN	0.1113	0.0208	0.9287	0.0086	0.0157	0.0186	0.0077
0.0	0.0	0.0	39232.9579	5890.0959	NaN	NaN	0.1305	0.0208	0.9286	0.0086	0.0158	0.0185	0.0077
0.0	0.0	0.0	37367.9579	7178.0959	NaN	NaN	0.1611	0.0209	0.9282	0.0086	0.0159	0.0187	0.0077
0.0	0.0	0.0	38102.9579	8021.0959	NaN	NaN	0.1739	0.0209	0.9279	0.0086	0.0161	0.0188	0.0078
0.0	0.0	0.0	36846.9579	7008.0959	NaN	NaN	0.1598	0.0211	0.9273	0.0086	0.0162	0.0189	0.0078
0.0	0.0	0.0	39059.9579	6614.0959	NaN	NaN	0.1448	0.0211	0.9269	0.0086	0.0165	0.019	0.0079
0.0	0.0	0.0	33316.9579	9638.0959	NaN	NaN	0.2244	0.0213	0.9262	0.0087	0.0166	0.0192	0.0079
0.0	0.0	0.0	34218.9579	7161.0959	NaN	NaN	0.1731	0.0218	0.9248	0.0088	0.0168	0.0197	0.008
0.0	0.0	0.0	35846.9579	8423.0959	NaN	NaN	0.1903	0.0223	0.9235	0.0089	0.017	0.0201	0.0082
0.0	0.0	0.0	39251.9579	4250.0959	NaN	NaN	0.0977	0.0228	0.9223	0.009	0.0172	0.0205	0.0083
0.0	0.0	0.0	35460.9579	5663.0959	NaN	NaN	0.1377	0.0231	0.9213	0.0091	0.0172	0.0208	0.0084
0.0	0.0	0.0	40565.9579	5361.0959	NaN	NaN	0.1167	0.0231	0.9209	0.0092	0.0172	0.021	0.0085
0.0	0.0	0.0	34461.9579	4846.0959	NaN	NaN	0.1233	0.0233	0.9204	0.0093	0.0172	0.0212	0.0086
0.0	0.0	0.0	37832.9579	4968.0959	NaN	NaN	0.1161	0.0235	0.9201	0.0094	0.0171	0.0213	0.0087
0.0	0.0	0.0	38968.9579	3593.0959	NaN	NaN	0.0844	0.0235	0.9199	0.0095	0.017	0.0214	0.0088
0.0	0.0	0.0	38581.9579	2809.0959	NaN	NaN	0.0679	0.0237	0.9195	0.0095	0.0169	0.0215	0.0088
0.0	0.0	0.0	41585.9579	5065.0959	NaN	NaN	0.1086	0.0235	0.9197	0.0096	0.0168	0.0215	0.0088
0.0	0.0	0.0	42151.9579	8748.0959	NaN	NaN	0.1719	0.0234	0.92	0.0096	0.0166	0.0215	0.0089
0.0	0.0	0.0	35347.9579	8755.0959	NaN	NaN	0.1985	0.0234	0.9199	0.0097	0.0165	0.0216	0.0089
0.0	0.0	0.0	35567.9579	6029.0959	NaN	NaN	0.1449	0.0232	0.9203	0.0097	0.0163	0.0215	0.009
0.0	0.0	0.0	38715.9579	3960.0959	NaN	NaN	0.0928	0.0231	0.9204	0.0098	0.0162	0.0215	0.009
0.0	0.0	0.0	41469.9579	5108.0959	NaN	NaN	0.1097	0.0228	0.921	0.0098	0.0161	0.0213	0.009
0.0	0.0	0.0	37704.9579	5861.0959	NaN	NaN	0.1345	0.0226	0.9215	0.0098	0.016	0.0212	0.009
0.0	0.0	0.0	35993.9579	8390.0959	NaN	NaN	0.189	0.0223	0.9219	0.0098	0.0159	0.0211	0.0089
0.0	0.0	0.0	45204.9579	7016.0959	NaN	NaN	0.1344	0.022	0.9225	0.0098	0.0159	0.021	0.0089
0.0	0.0	0.0	39866.9579	2399.0959	NaN	NaN	0.0568	0.022	0.9226	0.0097	0.0159	0.0209	0.0088
0.0	0.0	0.0	36586.9579	2191.0959	NaN	NaN	0.0565	0.0218	0.923	0.0097	0.0158	0.0208	0.0088
0.0	0.0	0.0	40280.9579	7230.0959	NaN	NaN	0.1522	0.0214	0.9237	0.0097	0.0158	0.0206	0.0088
0.0	0.0	0.0	37297.9579	3832.0959	NaN	NaN	0.0932	0.0214	0.9239	0.0096	0.0158	0.0206	0.0087
0.0	0.0	0.0	39177.9579	8303.0959	NaN	NaN	0.1749	0.0213	0.924	0.0096	0.0158	0.0206	0.0087
0.0	0.0	0.0	37730.9579	6512.0959	NaN	NaN	0.1472	0.0212	0.9239	0.0097	0.0159	0.0206	0.0088
0.0	0.0	0.0	33862.9579	6990.0959	NaN	NaN	0.1711	0.0213	0.9237	0.0097	0.0159	0.0207	0.0087
0.0	0.0	0.0	42663.9579	7489.0959	NaN	NaN	0.1493	0.0213	0.9233	0.0097	0.016	0.0209	0.0088
0.0	0.0	0.0	41689.9579	8237.0959	NaN	NaN	0.165	0.0214	0.9227	0.0098	0.0161	0.0211	0.0089
0.0	0.0	0.0	41810.9579	7323.0959	NaN	NaN	0.149	0.0217	0.9217	0.0099	0.0163	0.0215	0.0089
0.0	0.0	0.0	39796.9579	7216.0959	NaN	NaN	0.1535	0.0218	0.9209	0.01	0.0165	0.0218	0.009
0.0	0.0	0.0	45421.9579	7357.0959	NaN	NaN	0.1394	0.0221	0.9197	0.0101	0.0168	0.0223	0.0091
0.0	0.0	0.0	40504.9579	8853.0959	NaN	NaN	0.1794	0.0224	0.9186	0.0102	0.017	0.0227	0.0092
0.0	0.0	0.0	41958.9579	7161.0959	NaN	NaN	0.1458	0.0227	0.9173	0.0103	0.0172	0.0232	0.0093
0.0	0.0	0.0	37305.9579	10607.0959	NaN	NaN	0.2214	0.023	0.9159	0.0105	0.0175	0.0238	0.0095
0.0	0.0	0.0	36450.9579	5333.0959	NaN	NaN	0.1276	0.0234	0.9144	0.0106	0.0177	0.0244	0.0096
0.0	0.0	0.0	39140.9579	5720.0959	NaN	NaN	0.1275	0.024	0.9125	0.0108	0.0179	0.0251	0.0097
0.0	0.0	0.0	42472.9579	6974.0959	NaN	NaN	0.141	0.0243	0.9112	0.011	0.018	0.0256	0.0099
0.0	0.0	0.0	43072.9579	6502.0959	NaN	NaN	0.1312	0.0247	0.91	0.0111	0.0181	0.026	0.01
0.0	0.0	0.0	34605.9579	6168.0959	NaN	NaN	0.1513	0.0249	0.909	0.0113	0.0182	0.0264	0.0102
0.0	0.0	0.0	46418.9579	6777.0959	NaN	NaN	0.1274	0.025	0.9086	0.0115	0.0181	0.0266	0.0103
0.0	0.0	0.0	39843.9579	7186.0959	NaN	NaN	0.1528	0.0253	0.9079	0.0115	0.0181	0.0268	0.0104
0.0	0.0	0.0	43872.9579	5790.0959	NaN	NaN	0.1166	0.0256	0.9073	0.0116	0.018	0.027	0.0105
0.0	0.0	0.0	39716.9579	6662.0959	NaN	NaN	0.1436	0.0261	0.9065	0.0117	0.018	0.0273	0.0105
0.0	0.0	0.0	37881.9579	7230.0959	NaN	NaN	0.1603	0.0266	0.9056	0.0117	0.018	0.0276	0.0105
0.0	0.0	0.0	40116.9579	7329.0959	NaN	NaN	0.1545	0.027	0.9048	0.0118	0.0181	0.0278	0.0106
0.0	0.0	0.0	46504.9579	8300.0959	NaN	NaN	0.1514	0.0272	0.9046	0.0118	0.018	0.0278	0.0106
0.0	0.0	0.0	37922.9579	7621.0959	NaN	NaN	0.1673	0.0276	0.9045	0.0117	0.0179	0.0278	0.0105
0.0	0.0	0.0	39065.9579	6416.0959	NaN	NaN	0.1411	0.0281	0.9039	0.0118	0.0178	0.0279	0.0105
0.0	0.0	0.0	36872.9579	3781.0959	NaN	NaN	0.093	0.0285	0.9035	0.0118	0.0178	0.0279	0.0105
0.0	0.0	0.0	42410.9579	6043.0959	NaN	NaN	0.1247	0.0287	0.9033	0.0118	0.0177	0.0279	0.0106
0.0	0.0	0.0	44234.9579	7865.0959	NaN	NaN	0.151	0.0291	0.9027	0.0118	0.0177	0.0281	0.0106
0.0	0.0	0.0	39413.9579	6585.0959	NaN	NaN	0.1432	0.0298	0.9015	0.012	0.0177	0.0283	0.0107
0.0	0.0	0.0	36582.9579	6334.0959	NaN	NaN	0.1476	0.0303	0.9004	0.0121	0.0177	0.0286	0.0108
0.0	0.0	0.0	40997.9579	4682.0959	NaN	NaN	0.1025	0.0307	0.8996	0.0121	0.0178	0.0288	0.0109
0.0	0.0	0.0	37366.9579	5970.0959	NaN	NaN	0.1378	0.0312	0.8986	0.0122	0.0179	0.029	0.0111
0.0	0.0	0.0	38717.9579	4420.0959	NaN	NaN	0.1025	0.0317	0.8976	0.0123	0.0178	0.0292	0.0112
0.0	0.0	0.0	35541.9579	8865.0959	NaN	NaN	0.1996	0.0321	0.8965	0.0125	0.0179	0.0296	0.0114
0.0	0.0	0.0	40507.9579	10987.0959	NaN	NaN	0.2134	0.0328	0.8952	0.0126	0.0179	0.0299	0.0116
0.0	0.0	0.0	39559.9579	4455.0959	NaN	NaN	0.1012	0.0337	0.8936	0.0128	0.0179	0.0303	0.0118
0.0	0.0	0.0	41487.9579	3439.0959	NaN	NaN	0.0765	0.034	0.8929	0.0129	0.0178	0.0305	0.0119
0.0	0.0	0.0	43973.9579	6071.0959	NaN	NaN	0.1213	0.034	0.8926	0.0129	0.0179	0.0307	0.012
0.0	0.0	0.0	41965.9579	7147.0959	NaN	NaN	0.1455	0.0338	0.8928	0.0129	0.0178	0.0307	0.012
0.0	0.0	0.0	42127.9579	4777.0959	NaN	NaN	0.1018	0.0335	0.8929	0.0129	0.0178	0.0308	0.0121
0.0	0.0	0.0	38989.9579	7786.0959	NaN	NaN	0.1665	0.0331	0.8931	0.0129	0.0179	0.0309	0.0121
0.0	0.0	0.0	41644.9579	6179.0959	NaN	NaN	0.1292	0.0326	0.8937	0.0128	0.0179	0.0309	0.0121
0.0	0.0	0.0	37555.9579	7313.0959	NaN	NaN	0.163	0.0323	0.8938	0.0127	0.018	0.031	0.0122
0.0	0.0	0.0	39227.9579	5294.0959	NaN	NaN	0.1189	0.0321	0.8934	0.0128	0.0182	0.0313	0.0122
0.0	0.0	0.0	44255.9579	4653.0959	NaN	NaN	0.0951	0.0321	0.8929	0.0128	0.0183	0.0316	0.0123
0.0	0.0	0.0	38847.9579	6403.0959	NaN	NaN	0.1415	0.0321	0.8923	0.0128	0.0186	0.0319	0.0123
0.0	0.0	0.0	40609.9579	3479.0959	NaN	NaN	0.0789	0.032	0.8919	0.0129	0.0188	0.0322	0.0123
0.0	0.0	0.0	35288.9579	8073.0959	NaN	NaN	0.1862	0.0318	0.8918	0.0128	0.0189	0.0324	0.0123
0.0	0.0	0.0	42066.9579	5172.0959	NaN	NaN	0.1095	0.0313	0.8921	0.0128	0.0191	0.0324	0.0122
0.0	0.0	0.0	41584.9579	5940.0959	NaN	NaN	0.125	0.0311	0.8921	0.0127	0.0193	0.0325	0.0122
0.0	0.0	0.0	39644.9579	5185.0959	NaN	NaN	0.1157	0.031	0.892	0.0128	0.0194	0.0326	0.0122
0.0	0.0	0.0	45152.9579	6523.0959	NaN	NaN	0.1262	0.0309	0.8916	0.0128	0.0197	0.0329	0.0122
0.0	0.0	0.0	39002.9579	4446.0959	NaN	NaN	0.1023	0.0309	0.8915	0.0127	0.0198	0.0329	0.0121
0.0	0.0	0.0	36746.9579	3237.0959	NaN	NaN	0.081	0.0308	0.8915	0.0127	0.0199	0.033	0.0121
0.0	0.0	0.0	39421.9579	5755.0959	NaN	NaN	0.1274	0.0305	0.8918	0.0127	0.0199	0.033	0.0121
0.0	0.0	0.0	38450.9579	6157.0959	NaN	NaN	0.138	0.0303	0.8923	0.0127	0.0199	0.0328	0.012
0.0	0.0	0.0	38221.9579	7381.0959	NaN	NaN	0.1619	0.0304	0.8919	0.0128	0.0199	0.033	0.012
0.0	0.0	0.0	47122.9579	7740.0959	NaN	NaN	0.1411	0.0302	0.8918	0.0129	0.02	0.0331	0.012
0.0	0.0	0.0	44298.9579	8046.0959	NaN	NaN	0.1537	0.0305	0.8912	0.0129	0.02	0.0333	0.0121
0.0	0.0	0.0	40393.9579	6676.0959	NaN	NaN	0.1418	0.0307	0.8903	0.013	0.0202	0.0336	0.0122
0.0	0.0	0.0	47353.9579	8302.0959	NaN	NaN	0.1492	0.0309	0.8891	0.0131	0.0205	0.0341	0.0123
0.0	0.0	0.0	38633.9579	5244.0959	NaN	NaN	0.1195	0.0314	0.8877	0.0133	0.0207	0.0345	0.0124
0.0	0.0	0.0	42837.9579	5292.0959	NaN	NaN	0.11	0.0315	0.8868	0.0134	0.0209	0.0348	0.0126
0.0	0.0	0.0	43400.9579	7028.0959	NaN	NaN	0.1394	0.0316	0.8861	0.0136	0.0211	0.035	0.0126
0.0	0.0	0.0	40469.9579	6258.0959	NaN	NaN	0.1339	0.0317	0.8855	0.0137	0.0213	0.0351	0.0127
0.0	0.0	0.0	39420.9579	3596.0959	NaN	NaN	0.0836	0.0317	0.8849	0.0138	0.0215	0.0352	0.0128
0.0	0.0	0.0	39226.9579	3537.0959	NaN	NaN	0.0827	0.0316	0.8848	0.014	0.0216	0.0352	0.0129
0.0	0.0	0.0	41087.9579	6394.0959	NaN	NaN	0.1347	0.0314	0.8847	0.0141	0.0218	0.0351	0.0129
0.0	0.0	0.0	42763.9579	5507.0959	NaN	NaN	0.1141	0.0315	0.8841	0.0141	0.0219	0.0353	0.013
0.0	0.0	0.0	41429.9579	3891.0959	NaN	NaN	0.0859	0.0316	0.8837	0.0142	0.0221	0.0354	0.0131
0.0	0.0	0.0	42578.9579	4625.0959	NaN	NaN	0.098	0.0317	0.8835	0.0142	0.0222	0.0353	0.0131
0.0	0.0	0.0	42712.9579	5589.0959	NaN	NaN	0.1157	0.0318	0.8832	0.0142	0.0223	0.0353	0.0131
0.0	0.0	0.0	42972.9579	11230.0959	NaN	NaN	0.2072	0.0318	0.8831	0.0142	0.0225	0.0353	0.0131
0.0	0.0	0.0	37125.9579	9487.0959	NaN	NaN	0.2035	0.0321	0.8826	0.0142	0.0226	0.0353	0.0132
0.0	0.0	0.0	34380.9579	6413.0959	NaN	NaN	0.1572	0.0323	0.8824	0.0142	0.0225	0.0352	0.0133
0.0	0.0	0.0	39893.9579	8234.0959	NaN	NaN	0.1711	0.0322	0.8826	0.0142	0.0225	0.0351	0.0133
0.0	0.0	0.0	34591.9579	7697.0959	NaN	NaN	0.182	0.0323	0.8829	0.0142	0.0224	0.0349	0.0133
0.0	0.0	0.0	39169.9579	4406.0959	NaN	NaN	0.1011	0.0322	0.8835	0.0142	0.0221	0.0347	0.0133
0.0	0.0	0.0	36616.9579	9147.0959	NaN	NaN	0.1999	0.0322	0.8839	0.0142	0.0219	0.0345	0.0134
0.0	0.0	0.0	36619.9579	6306.0959	NaN	NaN	0.1469	0.0323	0.8846	0.0141	0.0216	0.0341	0.0133
0.0	0.0	0.0	38630.9579	7648.0959	NaN	NaN	0.1653	0.0324	0.885	0.0141	0.0213	0.0338	0.0134
0.0	0.0	0.0	40384.9579	2552.0959	NaN	NaN	0.0594	0.0323	0.8856	0.0141	0.021	0.0335	0.0134
0.0	0.0	0.0	40378.9579	8720.0959	NaN	NaN	0.1776	0.0321	0.8863	0.0141	0.0208	0.0332	0.0135
0.0	0.0	0.0	40397.9579	8155.0959	NaN	NaN	0.168	0.0319	0.887	0.0141	0.0205	0.0329	0.0135
0.0	0.0	0.0	38348.9579	4581.0959	NaN	NaN	0.1067	0.0319	0.8873	0.0142	0.0203	0.0326	0.0136
0.0	0.0	0.0	35025.9579	4806.0959	NaN	NaN	0.1207	0.032	0.8873	0.0143	0.0202	0.0325	0.0137
0.0	0.0	0.0	35707.9579	5339.0959	NaN	NaN	0.1301	0.0322	0.887	0.0143	0.0201	0.0325	0.0138
0.0	0.0	0.0	38362.9579	7981.0959	NaN	NaN	0.1722	0.0324	0.8866	0.0144	0.0201	0.0325	0.0139
0.0	0.0	0.0	38879.9579	8294.0959	NaN	NaN	0.1758	0.0328	0.8855	0.0146	0.0202	0.0329	0.0141
0.0	0.0	0.0	43861.9579	6821.0959	NaN	NaN	0.1346	0.0333	0.8841	0.0147	0.0203	0.0333	0.0143
0.0	0.0	0.0	39226.9579	8129.0959	NaN	NaN	0.1717	0.0337	0.8827	0.0149	0.0205	0.0336	0.0146
0.0	0.0	0.0	40369.9579	8822.0959	NaN	NaN	0.1793	0.034	0.8812	0.0151	0.0207	0.0341	0.0149
0.0	0.0	0.0	36663.9579	8624.0959	NaN	NaN	0.1904	0.0347	0.879	0.0154	0.021	0.0347	0.0152
0.0	0.0	0.0	37707.9579	8553.0959	NaN	NaN	0.1849	0.0355	0.8765	0.0158	0.0212	0.0354	0.0156
0.0	0.0	0.0	42731.9579	6352.0959	NaN	NaN	0.1294	0.0366	0.8734	0.0162	0.0215	0.0362	0.0161
0.0	0.0	0.0	38688.9579	4582.0959	NaN	NaN	0.1059	0.0378	0.8703	0.0166	0.0218	0.037	0.0166
0.0	0.0	0.0	41605.9579	6053.0959	NaN	NaN	0.127	0.0386	0.8676	0.017	0.022	0.0377	0.017
0.0	0.0	0.0	41070.9579	9101.0959	NaN	NaN	0.1814	0.0391	0.8648	0.0174	0.0225	0.0387	0.0175
0.0	0.0	0.0	40205.9579	5160.0959	NaN	NaN	0.1137	0.0395	0.8625	0.0178	0.0228	0.0394	0.0179
0.0	0.0	0.0	39069.9579	6760.0959	NaN	NaN	0.1475	0.0401	0.8598	0.0182	0.0232	0.0403	0.0184
0.0	0.0	0.0	42864.9579	6370.0959	NaN	NaN	0.1294	0.0403	0.8574	0.0187	0.0235	0.0412	0.0189
0.0	0.0	0.0	45301.9579	3862.0959	NaN	NaN	0.0786	0.0406	0.8565	0.0192	0.0235	0.0412	0.0191
0.0	0.0	0.0	43606.9579	2901.0959	NaN	NaN	0.0624	0.0396	0.8577	0.0198	0.0233	0.0404	0.0192
0.0	0.0	0.0	47041.9579	7718.0959	NaN	NaN	0.1409	0.0383	0.8595	0.0202	0.0234	0.0396	0.019
0.0	0.0	0.0	33586.9579	6714.0959	NaN	NaN	0.1666	0.0372	0.8617	0.0205	0.0234	0.0387	0.0186
0.0	0.0	0.0	42263.9579	10814.0959	NaN	NaN	0.2037	0.036	0.8636	0.0207	0.0234	0.0379	0.0185
0.0	0.0	0.0	48182.9579	5805.0959	NaN	NaN	0.1075	0.0354	0.8647	0.0207	0.0234	0.0375	0.0182
0.0	0.0	0.0	44839.9579	5624.0959	NaN	NaN	0.1114	0.0349	0.866	0.0208	0.0233	0.0369	0.0182
0.0	0.0	0.0	40578.9579	3827.0959	NaN	NaN	0.0862	0.0347	0.867	0.0207	0.0232	0.0366	0.0179
0.0	0.0	0.0	42941.9579	5066.0959	NaN	NaN	0.1055	0.0343	0.868	0.0206	0.0232	0.0362	0.0178
0.0	0.0	0.0	40205.9579	5356.0959	NaN	NaN	0.1176	0.0339	0.8698	0.0203	0.0229	0.0356	0.0175
0.0	0.0	0.0	44814.9579	9444.0959	NaN	NaN	0.1741	0.0334	0.8718	0.0199	0.0227	0.035	0.0172
0.0	0.0	0.0	38929.9579	4187.0959	NaN	NaN	0.0971	0.0329	0.874	0.0196	0.0223	0.0343	0.0168
0.0	0.0	0.0	36058.9579	6722.0959	NaN	NaN	0.1571	0.0324	0.8764	0.0192	0.0219	0.0337	0.0164
0.0	0.0	0.0	38894.9579	7881.0959	NaN	NaN	0.1685	0.0319	0.8782	0.0189	0.0217	0.0332	0.0161
0.0	0.0	0.0	43612.9579	6453.0959	NaN	NaN	0.1289	0.0315	0.8804	0.0185	0.0213	0.0325	0.0158
0.0	0.0	0.0	41675.9579	6101.0959	NaN	NaN	0.1277	0.0311	0.8823	0.0182	0.021	0.0319	0.0155
0.0	0.0	0.0	43542.9579	4597.0959	NaN	NaN	0.0955	0.0308	0.8837	0.018	0.0208	0.0315	0.0152
0.0	0.0	0.0	38776.9579	6294.0959	NaN	NaN	0.1396	0.0305	0.8852	0.0177	0.0205	0.0311	0.015
0.0	0.0	0.0	47625.9579	7677.0959	NaN	NaN	0.1388	0.03	0.8863	0.0176	0.0205	0.0308	0.0149
0.0	0.0	0.0	43230.9579	5281.0959	NaN	NaN	0.1089	0.0299	0.887	0.0174	0.0203	0.0307	0.0147
0.0	0.0	0.0	38223.9579	4355.0959	NaN	NaN	0.1023	0.0297	0.8875	0.0173	0.0203	0.0305	0.0147
0.0	0.0	0.0	43253.9579	5118.0959	NaN	NaN	0.1058	0.0296	0.8874	0.0173	0.0204	0.0306	0.0147
0.0	0.0	0.0	37004.9579	6363.0959	NaN	NaN	0.1467	0.0296	0.8873	0.0172	0.0205	0.0307	0.0146
0.0	0.0	0.0	42635.9579	7647.0959	NaN	NaN	0.1521	0.0295	0.8869	0.0173	0.0206	0.0309	0.0148
0.0	0.0	0.0	44792.9579	7842.0959	NaN	NaN	0.149	0.0297	0.886	0.0174	0.0209	0.0313	0.0149
0.0	0.0	0.0	40158.9579	7472.0959	NaN	NaN	0.1569	0.0299	0.8847	0.0176	0.0211	0.0316	0.0151
0.0	0.0	0.0	38713.9579	6569.0959	NaN	NaN	0.1451	0.0303	0.8835	0.0177	0.0213	0.032	0.0152
0.0	0.0	0.0	36869.9579	9326.0959	NaN	NaN	0.2019	0.0306	0.8816	0.0179	0.0218	0.0326	0.0155
0.0	0.0	0.0	45934.9579	7119.0959	NaN	NaN	0.1342	0.031	0.8797	0.0182	0.0221	0.0332	0.0158
0.0	0.0	0.0	40712.9579	5252.0959	NaN	NaN	0.1143	0.0316	0.8772	0.0184	0.0226	0.0341	0.0161
0.0	0.0	0.0	48042.9579	2773.0959	NaN	NaN	0.0546	0.0319	0.8752	0.0189	0.0229	0.0344	0.0166
0.0	0.0	0.0	39089.9579	5504.0959	NaN	NaN	0.1234	0.0328	0.8723	0.019	0.0237	0.0354	0.0168
0.0	0.0	0.0	37027.9579	8137.0959	NaN	NaN	0.1802	0.0328	0.8709	0.0194	0.024	0.0356	0.0172
0.0	0.0	0.0	36253.9579	10367.0959	NaN	NaN	0.2224	0.0333	0.8688	0.0195	0.0246	0.0363	0.0175
0.0	0.0	0.0	43252.9579	5142.0959	NaN	NaN	0.1063	0.0332	0.8674	0.0198	0.0251	0.0366	0.0179
0.0	0.0	0.0	38931.9579	11757.0959	NaN	NaN	0.2319	0.0338	0.8654	0.02	0.0256	0.0373	0.018
0.0	0.0	0.0	34431.9579	5203.0959	NaN	NaN	0.1313	0.0338	0.8643	0.0204	0.0258	0.0374	0.0184
0.0	0.0	0.0	38576.9579	4970.0959	NaN	NaN	0.1141	0.0346	0.8619	0.0206	0.0263	0.0381	0.0186
0.0	0.0	0.0	36420.9579	5803.0959	NaN	NaN	0.1374	0.0349	0.8606	0.0209	0.0265	0.0383	0.0188
0.0	0.0	0.0	42141.9579	6377.0959	NaN	NaN	0.1314	0.0354	0.8586	0.0211	0.0269	0.0388	0.0191
0.0	0.0	0.0	34562.9579	4799.0959	NaN	NaN	0.1219	0.0359	0.8572	0.0215	0.0271	0.039	0.0193
0.0	0.0	0.0	35137.9579	6909.0959	NaN	NaN	0.1643	0.0364	0.8554	0.0218	0.0275	0.0394	0.0195
0.0	0.0	0.0	38495.9579	8421.0959	NaN	NaN	0.1795	0.0367	0.8546	0.022	0.0276	0.0394	0.0197
0.0	0.0	0.0	44730.9579	4411.0959	NaN	NaN	0.0898	0.0368	0.8541	0.0223	0.0277	0.0392	0.0199
0.0	0.0	0.0	35103.9579	4049.0959	NaN	NaN	0.1034	0.0377	0.8527	0.0226	0.0278	0.0392	0.02
0.0	0.0	0.0	42104.9579	4272.0959	NaN	NaN	0.0921	0.0379	0.8522	0.023	0.0278	0.0389	0.0202
0.0	0.0	0.0	40606.9579	4903.0959	NaN	NaN	0.1077	0.0383	0.8514	0.0234	0.0278	0.0388	0.0203
0.0	0.0	0.0	37712.9579	4960.0959	NaN	NaN	0.1162	0.0385	0.8508	0.0239	0.0277	0.0387	0.0205
0.0	0.0	0.0	33158.9579	7462.0959	NaN	NaN	0.1837	0.0389	0.8493	0.0244	0.0277	0.039	0.0207
0.0	0.0	0.0	37007.9579	7266.0959	NaN	NaN	0.1641	0.0386	0.8494	0.0246	0.0276	0.0388	0.0209
0.0	0.0	0.0	38802.9579	6097.0959	NaN	NaN	0.1358	0.0382	0.8498	0.0249	0.0274	0.0385	0.0213
0.0	0.0	0.0	40132.9579	2980.0959	NaN	NaN	0.0691	0.0381	0.85	0.0252	0.0271	0.0381	0.0215
0.0	0.0	0.0	37394.9579	4071.0959	NaN	NaN	0.0982	0.0379	0.8499	0.0254	0.027	0.038	0.0217
0.0	0.0	0.0	39624.9579	3804.0959	NaN	NaN	0.0876	0.0372	0.8521	0.0253	0.0266	0.0371	0.0218
0.0	0.0	0.0	39383.9579	3557.0959	NaN	NaN	0.0828	0.0369	0.8528	0.0252	0.0264	0.0368	0.0218
0.0	0.0	0.0	39195.9579	3968.0959	NaN	NaN	0.0919	0.0361	0.8548	0.0251	0.0261	0.0361	0.0218
0.0	0.0	0.0	35301.9579	3559.0959	NaN	NaN	0.0916	0.0359	0.8559	0.0251	0.0258	0.0355	0.0218
0.0	0.0	0.0	40871.9579	4592.0959	NaN	NaN	0.101	0.0357	0.856	0.0251	0.0259	0.0354	0.0219
0.0	0.0	0.0	40155.9579	8276.0959	NaN	NaN	0.1709	0.0356	0.8564	0.025	0.026	0.0352	0.0219
0.0	0.0	0.0	35780.9579	4767.0959	NaN	NaN	0.1176	0.0357	0.8564	0.025	0.0259	0.0351	0.0219
0.0	0.0	0.0	42204.9579	7099.0959	NaN	NaN	0.144	0.0365	0.8542	0.025	0.0265	0.0359	0.022
0.0	0.0	0.0	37327.9579	6070.0959	NaN	NaN	0.1399	0.0367	0.8537	0.025	0.0266	0.036	0.022
0.0	0.0	0.0	41145.9579	5019.0959	NaN	NaN	0.1087	0.0372	0.8529	0.025	0.0266	0.0362	0.022
0.0	0.0	0.0	44025.9579	4011.0959	NaN	NaN	0.0835	0.0379	0.8508	0.0252	0.027	0.037	0.0221
0.0	0.0	0.0	39386.9579	5727.0959	NaN	NaN	0.1269	0.038	0.8505	0.0252	0.027	0.0371	0.0222
0.0	0.0	0.0	38741.9579	6174.0959	NaN	NaN	0.1375	0.0382	0.8491	0.0254	0.0272	0.0378	0.0223
0.0	0.0	0.0	37875.9579	7868.0959	NaN	NaN	0.172	0.0378	0.8499	0.0253	0.027	0.0377	0.0224
0.0	0.0	0.0	20174.9579	3246.0959	NaN	NaN	0.1386	0.0378	0.8495	0.0255	0.0269	0.0379	0.0224
0.0	0.0	0.0	24830.9579	7855.0959	NaN	NaN	0.2403	0.0375	0.8497	0.0256	0.0268	0.038	0.0225
0.0	0.0	0.0	25037.9579	3139.0959	NaN	NaN	0.1114	0.037	0.851	0.0256	0.0264	0.0375	0.0225
0.0	0.0	0.0	28591.9579	6780.0959	NaN	NaN	0.1917	0.0371	0.8505	0.0256	0.0265	0.0377	0.0226
0.0	0.0	0.0	30952.9579	5182.0959	NaN	NaN	0.1434	0.0369	0.851	0.0257	0.0263	0.0376	0.0225
0.0	0.0	0.0	28029.9579	3741.0959	NaN	NaN	0.1178	0.037	0.8509	0.0256	0.0262	0.0376	0.0225
0.0	0.0	0.0	28823.9579	3834.0959	NaN	NaN	0.1174	0.037	0.8515	0.0256	0.026	0.0375	0.0225
0.0	0.0	0.0	31856.9579	5949.0959	NaN	NaN	0.1574	0.0371	0.8513	0.0255	0.026	0.0376	0.0226
0.0	0.0	0.0	25650.9579	1982.0959	NaN	NaN	0.0717	0.0375	0.851	0.0255	0.0258	0.0377	0.0226
0.0	0.0	0.0	33305.9579	3803.0959	NaN	NaN	0.1025	0.0376	0.8508	0.0254	0.0257	0.0377	0.0228
0.0	0.0	0.0	28861.9579	3619.0959	NaN	NaN	0.1114	0.0379	0.8504	0.0253	0.0257	0.0378	0.0229
0.0	0.0	0.0	27027.9579	1884.0959	NaN	NaN	0.0652	0.0378	0.851	0.0251	0.0256	0.0376	0.023
0.0	0.0	0.0	22795.9579	4668.0959	NaN	NaN	0.17	0.0379	0.8513	0.0248	0.0256	0.0376	0.0229
0.0	0.0	0.0	28441.9579	6840.0959	NaN	NaN	0.1939	0.0379	0.8518	0.0245	0.0255	0.0372	0.0232
0.0	0.0	0.0	26241.9579	1813.0959	NaN	NaN	0.0646	0.038	0.8524	0.0242	0.0254	0.0369	0.023
0.0	0.0	0.0	23531.9579	4587.0959	NaN	NaN	0.1631	0.0382	0.853	0.024	0.0252	0.0365	0.023
0.0	0.0	0.0	25817.9579	3261.0959	NaN	NaN	0.1121	0.0384	0.8534	0.0239	0.0252	0.036	0.0231
0.0	0.0	0.0	24630.9579	5340.0959	NaN	NaN	0.1782	0.0387	0.8532	0.0238	0.0253	0.0358	0.0232
0.0	0.0	0.0	22440.9579	6154.0959	NaN	NaN	0.2152	0.0393	0.8527	0.0238	0.0254	0.0355	0.0233
0.0	0.0	0.0	25496.9579	4563.0959	NaN	NaN	0.1518	0.0398	0.8522	0.0238	0.0255	0.0352	0.0235
0.0	0.0	0.0	29229.9579	3527.0959	NaN	NaN	0.1077	0.0402	0.8511	0.0239	0.0259	0.035	0.0238
0.0	0.0	0.0	24485.9579	5389.0959	NaN	NaN	0.1804	0.0409	0.8495	0.0239	0.0264	0.0351	0.0241
0.0	0.0	0.0	22252.9579	4799.0959	NaN	NaN	0.1774	0.0418	0.8475	0.0241	0.027	0.0353	0.0244
0.0	0.0	0.0	31200.9579	2028.0959	NaN	NaN	0.061	0.0428	0.8444	0.0243	0.0279	0.0356	0.025
0.0	0.0	0.0	24917.9579	2412.0959	NaN	NaN	0.0883	0.0445	0.8407	0.0245	0.0288	0.0362	0.0252
0.0	0.0	0.0	25865.9579	5279.0959	NaN	NaN	0.1695	0.0459	0.8361	0.025	0.03	0.037	0.026
0.0	0.0	0.0	21888.9579	4363.0959	NaN	NaN	0.1662	0.0476	0.8326	0.0252	0.0308	0.0376	0.0261
0.0	0.0	0.0	23446.9579	5389.0959	NaN	NaN	0.1869	0.0486	0.828	0.0257	0.0321	0.0386	0.0269
0.0	0.0	0.0	26801.9579	7494.0959	NaN	NaN	0.2185	0.0499	0.8235	0.026	0.0333	0.0398	0.0274
0.0	0.0	0.0	27076.9579	6438.0959	NaN	NaN	0.1921	0.0511	0.8196	0.0264	0.0343	0.0407	0.0279
0.0	0.0	0.0	28027.9579	4952.0959	NaN	NaN	0.1502	0.053	0.8144	0.0269	0.0352	0.042	0.0284
0.0	0.0	0.0	22180.9579	1866.0959	NaN	NaN	0.0776	0.0554	0.8101	0.0276	0.0356	0.0425	0.0288
0.0	0.0	0.0	23893.9579	3750.0959	NaN	NaN	0.1357	0.0564	0.8054	0.0285	0.0363	0.0437	0.0297
0.0	0.0	0.0	28478.9579	6028.0959	NaN	NaN	0.1747	0.0564	0.8022	0.0293	0.0368	0.0448	0.0306
0.0	0.0	0.0	26349.9579	4117.0959	NaN	NaN	0.1351	0.0571	0.7988	0.03	0.037	0.0457	0.0314
0.0	0.0	0.0	22559.9579	2488.0959	NaN	NaN	0.0993	0.0578	0.7953	0.031	0.0369	0.0467	0.0323
0.0	0.0	0.0	22498.9579	6013.0959	NaN	NaN	0.2109	0.058	0.7917	0.0317	0.037	0.0482	0.0334
0.0	0.0	0.0	21807.9579	5059.0959	NaN	NaN	0.1883	0.0576	0.7899	0.0324	0.0367	0.049	0.0344
0.0	0.0	0.0	26812.9579	7288.0959	NaN	NaN	0.2137	0.0583	0.7854	0.0329	0.037	0.0508	0.0357
0.0	0.0	0.0	22550.9579	7025.0959	NaN	NaN	0.2375	0.0599	0.7806	0.0336	0.0368	0.0524	0.0368
0.0	0.0	0.0	27264.9579	5309.0959	NaN	NaN	0.163	0.0619	0.7731	0.0343	0.0374	0.0549	0.0384
0.0	0.0	0.0	23664.9579	3075.0959	NaN	NaN	0.115	0.0646	0.7674	0.0351	0.0372	0.0563	0.0393
0.0	0.0	0.0	27605.9579	4334.0959	NaN	NaN	0.1357	0.0664	0.7593	0.0359	0.0386	0.059	0.0408
0.0	0.0	0.0	27835.9579	3033.0959	NaN	NaN	0.0983	0.0685	0.7539	0.0364	0.0395	0.0605	0.0413
0.0	0.0	0.0	25693.9579	6658.0959	NaN	NaN	0.2058	0.0691	0.7485	0.0367	0.0411	0.0622	0.0424
0.0	0.0	0.0	24447.9579	6294.0959	NaN	NaN	0.2047	0.0716	0.7426	0.0369	0.0422	0.0637	0.043
0.0	0.0	0.0	27095.9579	5320.0959	NaN	NaN	0.1641	0.073	0.7359	0.0371	0.0436	0.0659	0.0445
0.0	0.0	0.0	26907.9579	6234.0959	NaN	NaN	0.1881	0.0752	0.7305	0.0371	0.0443	0.0672	0.0456
0.0	0.0	0.0	27559.9579	2897.0959	NaN	NaN	0.0951	0.0787	0.723	0.037	0.045	0.0695	0.0468
0.0	0.0	0.0	33340.9579	936.0959	NaN	NaN	0.0273	0.0798	0.7193	0.0372	0.0452	0.0704	0.0481
0.0	0.0	0.0	27777.9579	5934.0959	NaN	NaN	0.176	0.082	0.712	0.0372	0.0462	0.0731	0.0495
0.0	0.0	0.0	30696.9579	7596.0959	NaN	NaN	0.1984	0.0825	0.7095	0.0375	0.0465	0.0736	0.0505
0.0	0.0	0.0	29064.9579	4718.0959	NaN	NaN	0.1397	0.0839	0.7049	0.0377	0.0471	0.0751	0.0513
0.0	0.0	0.0	26586.9579	3947.0959	NaN	NaN	0.1293	0.0848	0.7013	0.038	0.0475	0.0763	0.0521
0.0	0.0	0.0	32120.9579	4847.0959	NaN	NaN	0.1311	0.0848	0.6987	0.0382	0.048	0.0774	0.0529
0.0	0.0	0.0	26214.9579	4317.0959	NaN	NaN	0.1414	0.0849	0.6983	0.0386	0.048	0.0771	0.053
0.0	0.0	0.0	29826.9579	4080.0959	NaN	NaN	0.1203	0.0864	0.6929	0.0388	0.0488	0.0793	0.0538
0.0	0.0	0.0	29133.9579	8409.0959	NaN	NaN	0.224	0.0881	0.6885	0.0391	0.0493	0.081	0.0539
0.0	0.0	0.0	31714.9579	4318.0959	NaN	NaN	0.1198	0.0883	0.6872	0.0394	0.0497	0.0811	0.0543
0.0	0.0	0.0	31490.9579	2139.0959	NaN	NaN	0.0636	0.0906	0.6815	0.0399	0.0503	0.0833	0.0544
0.0	0.0	0.0	28581.9579	6443.0959	NaN	NaN	0.184	0.0895	0.6807	0.04	0.0506	0.0842	0.055
0.0	0.0	0.0	26266.9579	5717.0959	NaN	NaN	0.1787	0.0888	0.6834	0.0401	0.0499	0.0831	0.0547
0.0	0.0	0.0	29143.9579	3831.0959	NaN	NaN	0.1162	0.0892	0.6825	0.04	0.0502	0.0833	0.0548
0.0	0.0	0.0	26572.9579	1836.0959	NaN	NaN	0.0646	0.0911	0.6814	0.04	0.0498	0.0837	0.0539
0.0	0.0	0.0	26400.9579	7956.0959	NaN	NaN	0.2316	0.0911	0.6816	0.0398	0.0498	0.084	0.0538
0.0	0.0	0.0	34536.9579	3114.0959	NaN	NaN	0.0827	0.0914	0.685	0.0396	0.0489	0.0822	0.0528
0.0	0.0	0.0	32032.9579	5683.0959	NaN	NaN	0.1507	0.0921	0.6853	0.0393	0.0487	0.0823	0.0524
0.0	0.0	0.0	31078.9579	7135.0959	NaN	NaN	0.1867	0.0925	0.6894	0.0389	0.0474	0.0806	0.0511
0.0	0.0	0.0	28124.9579	4225.0959	NaN	NaN	0.1306	0.0925	0.6938	0.0386	0.0462	0.0789	0.05
0.0	0.0	0.0	30143.9579	3213.0959	NaN	NaN	0.0963	0.0923	0.6977	0.0385	0.0454	0.0773	0.0489
0.0	0.0	0.0	28691.9579	3785.0959	NaN	NaN	0.1165	0.092	0.7021	0.0383	0.0444	0.0755	0.0476
0.0	0.0	0.0	27271.9579	6366.0959	NaN	NaN	0.1893	0.0894	0.7084	0.0382	0.0436	0.0741	0.0464
0.0	0.0	0.0	26105.9579	8275.0959	NaN	NaN	0.2407	0.0863	0.7155	0.0378	0.0428	0.0723	0.0452
0.0	0.0	0.0	27766.9579	5475.0959	NaN	NaN	0.1647	0.0846	0.7211	0.0374	0.042	0.0706	0.0443
0.0	0.0	0.0	24265.9579	4096.0959	NaN	NaN	0.1444	0.0849	0.7242	0.0369	0.0413	0.069	0.0436
0.0	0.0	0.0	21687.9579	702.0959	NaN	NaN	0.0314	0.0861	0.727	0.0366	0.0403	0.067	0.0429
0.0	0.0	0.0	21821.9579	5080.0959	NaN	NaN	0.1888	0.0871	0.7272	0.0363	0.04	0.0667	0.0427
0.0	0.0	0.0	27053.9579	3302.0959	NaN	NaN	0.1088	0.0877	0.729	0.036	0.0395	0.0654	0.0423
0.0	0.0	0.0	26278.9579	3337.0959	NaN	NaN	0.1127	0.0885	0.7295	0.0357	0.0391	0.0652	0.0419
0.0	0.0	0.0	25209.9579	4795.0959	NaN	NaN	0.1598	0.0873	0.7323	0.0355	0.0389	0.0645	0.0416
0.0	0.0	0.0	25075.9579	4867.0959	NaN	NaN	0.1625	0.087	0.7337	0.0351	0.0388	0.0643	0.0411
0.0	0.0	0.0	25562.9579	7488.0959	NaN	NaN	0.2266	0.0879	0.734	0.0347	0.0387	0.0638	0.0409
0.0	0.0	0.0	25815.9579	4812.0959	NaN	NaN	0.1571	0.0908	0.7317	0.0345	0.0384	0.0638	0.0408
0.0	0.0	0.0	26329.9579	2222.0959	NaN	NaN	0.0778	0.0934	0.7299	0.0344	0.0381	0.0636	0.0406
0.0	0.0	0.0	30096.9579	4814.0959	NaN	NaN	0.1379	0.0948	0.728	0.0343	0.0382	0.0639	0.0407
0.0	0.0	0.0	26075.9579	3709.0959	NaN	NaN	0.1245	0.097	0.7259	0.0341	0.0382	0.064	0.0408
0.0	0.0	0.0	24840.9579	4684.0959	NaN	NaN	0.1586	0.0987	0.725	0.0343	0.0377	0.0637	0.0406
0.0	0.0	0.0	25862.9579	6744.0959	NaN	NaN	0.2068	0.0986	0.7253	0.0341	0.0377	0.0636	0.0405
0.0	0.0	0.0	24547.9579	5716.0959	NaN	NaN	0.1889	0.0995	0.7241	0.0341	0.0378	0.0641	0.0404
0.0	0.0	0.0	19377.9579	4448.0959	NaN	NaN	0.1867	0.1025	0.7219	0.0338	0.0377	0.0636	0.0405
0.0	0.0	0.0	22353.9579	6432.0959	NaN	NaN	0.2234	0.1059	0.7187	0.0341	0.0374	0.0638	0.0401
0.0	0.0	0.0	30898.9579	7909.0959	NaN	NaN	0.2038	0.1089	0.7128	0.0338	0.0385	0.0654	0.0407
0.0	0.0	0.0	30307.9579	4734.0959	NaN	NaN	0.1351	0.1187	0.7039	0.0339	0.0382	0.0647	0.0408
0.0	0.0	0.0	24587.9579	3751.0959	NaN	NaN	0.1324	0.1258	0.6951	0.0342	0.0382	0.0657	0.041
0.0	0.0	0.0	28918.9579	3691.0959	NaN	NaN	0.1132	0.1252	0.6962	0.0343	0.0378	0.0656	0.0408
0.0	0.0	0.0	30550.9579	5657.0959	NaN	NaN	0.1562	0.1185	0.7026	0.0346	0.0375	0.0663	0.0406
0.0	0.0	0.0	29635.9579	5070.0959	NaN	NaN	0.1461	0.1155	0.7081	0.034	0.0374	0.0644	0.0406
0.0	0.0	0.0	19273.9579	2162.0959	NaN	NaN	0.1009	0.12	0.7054	0.0344	0.0364	0.0636	0.0401
0.0	0.0	0.0	19752.9579	3786.0959	NaN	NaN	0.1608	0.1185	0.7094	0.0343	0.0359	0.0619	0.04
0.0	0.0	0.0	20785.9579	2955.0959	NaN	NaN	0.1245	0.1168	0.7147	0.0345	0.0348	0.06	0.0392
0.0	0.0	0.0	30350.9579	2454.0959	NaN	NaN	0.0748	0.1119	0.7224	0.0344	0.0342	0.0585	0.0386
0.0	0.0	0.0	26790.9579	10607.0959	NaN	NaN	0.2836	0.1086	0.7285	0.034	0.0338	0.0574	0.0377
0.0	0.0	0.0	23425.9579	3289.0959	NaN	NaN	0.1231	0.1059	0.736	0.0337	0.0328	0.055	0.0365
0.0	0.0	0.0	27848.9579	6196.0959	NaN	NaN	0.182	0.1022	0.7437	0.0334	0.0321	0.0533	0.0353
0.0	0.0	0.0	28293.9579	5275.0959	NaN	NaN	0.1571	0.0967	0.7523	0.033	0.0317	0.0519	0.0343
0.0	0.0	0.0	24287.9579	5050.0959	NaN	NaN	0.1721	0.0932	0.7591	0.0324	0.0314	0.0505	0.0335
0.0	0.0	0.0	24713.9579	1453.0959	NaN	NaN	0.0555	0.0916	0.7645	0.0323	0.0305	0.0488	0.0324
0.0	0.0	0.0	27448.9579	7026.0959	NaN	NaN	0.2038	0.0876	0.7694	0.0319	0.0305	0.0483	0.0322
0.0	0.0	0.0	26538.9579	2571.0959	NaN	NaN	0.0883	0.0864	0.7747	0.0316	0.0296	0.0464	0.0313
0.0	0.0	0.0	21694.9579	3284.0959	NaN	NaN	0.1315	0.0847	0.7788	0.0314	0.029	0.0453	0.0308
0.0	0.0	0.0	22164.9579	4402.0959	NaN	NaN	0.1657	0.081	0.7846	0.0311	0.0286	0.0442	0.0304
0.0	0.0	0.0	23932.9579	1230.0959	NaN	NaN	0.0489	0.0784	0.7897	0.0308	0.0282	0.0431	0.0298
0.0	0.0	0.0	26469.9579	4565.0959	NaN	NaN	0.1471	0.0756	0.7944	0.0305	0.0279	0.0421	0.0295
0.0	0.0	0.0	26847.9579	7005.0959	NaN	NaN	0.2069	0.0744	0.7967	0.0302	0.0279	0.0416	0.0292
0.0	0.0	0.0	25142.9579	4561.0959	NaN	NaN	0.1536	0.0746	0.7983	0.0299	0.0275	0.0407	0.0289
0.0	0.0	0.0	22688.9579	6515.0959	NaN	NaN	0.2231	0.075	0.7985	0.0298	0.0274	0.0403	0.0289
0.0	0.0	0.0	25743.9579	2686.0959	NaN	NaN	0.0945	0.0762	0.7977	0.0298	0.0274	0.04	0.0289
0.0	0.0	0.0	27236.9579	6757.0959	NaN	NaN	0.1988	0.0784	0.7952	0.0297	0.0276	0.04	0.0291
0.0	0.0	0.0	26730.9579	3485.0959	NaN	NaN	0.1153	0.0819	0.7922	0.0297	0.0274	0.0395	0.0293
0.0	0.0	0.0	25466.9579	2552.0959	NaN	NaN	0.0911	0.0848	0.7895	0.0297	0.0273	0.0393	0.0294
0.0	0.0	0.0	27821.9579	5100.0959	NaN	NaN	0.1549	0.0841	0.7902	0.0298	0.0273	0.039	0.0296
0.0	0.0	0.0	24694.9579	6459.0959	NaN	NaN	0.2073	0.0834	0.791	0.0298	0.0274	0.0388	0.0296
0.0	0.0	0.0	24177.9579	3743.0959	NaN	NaN	0.1341	0.084	0.7917	0.0298	0.0271	0.0382	0.0293
0.0	0.0	0.0	33461.9579	3165.0959	NaN	NaN	0.0864	0.0813	0.7942	0.03	0.0273	0.0378	0.0293
0.0	0.0	0.0	27463.9579	4793.0959	NaN	NaN	0.1486	0.0805	0.796	0.03	0.0272	0.0372	0.029
0.0	0.0	0.0	29637.9579	4896.0959	NaN	NaN	0.1418	0.08	0.7978	0.03	0.027	0.0364	0.0288
0.0	0.0	0.0	28334.9579	3025.0959	NaN	NaN	0.0965	0.0791	0.7997	0.0301	0.0268	0.0358	0.0284
0.0	0.0	0.0	30999.9579	8352.0959	NaN	NaN	0.2122	0.0745	0.8045	0.0303	0.0271	0.0353	0.0284
0.0	0.0	0.0	29739.9579	3647.0959	NaN	NaN	0.1092	0.0744	0.8061	0.0301	0.0269	0.0349	0.0277
0.0	0.0	0.0	31617.9579	5347.0959	NaN	NaN	0.1447	0.0719	0.8088	0.0301	0.027	0.0346	0.0274
0.0	0.0	0.0	28474.9579	3006.0959	NaN	NaN	0.0955	0.0705	0.8114	0.0299	0.0271	0.0343	0.0268
0.0	0.0	0.0	30959.9579	2960.0959	NaN	NaN	0.0873	0.069	0.8143	0.0296	0.0269	0.0339	0.0262
0.0	0.0	0.0	32112.9579	5819.0959	NaN	NaN	0.1534	0.0667	0.8178	0.0295	0.0268	0.0336	0.0257
0.0	0.0	0.0	27643.9579	6114.0959	NaN	NaN	0.1811	0.0661	0.8192	0.0293	0.0267	0.0335	0.0252
0.0	0.0	0.0	27565.9579	3800.0959	NaN	NaN	0.1212	0.0672	0.8188	0.0291	0.0266	0.0335	0.0248
0.0	0.0	0.0	33041.9579	7487.0959	NaN	NaN	0.1847	0.0673	0.8183	0.0292	0.0269	0.0335	0.0248
0.0	0.0	0.0	29859.9579	6675.0959	NaN	NaN	0.1827	0.0691	0.8163	0.0291	0.0273	0.0336	0.0246
0.0	0.0	0.0	26212.9579	6179.0959	NaN	NaN	0.1908	0.0692	0.8154	0.0292	0.0279	0.0336	0.0247
0.0	0.0	0.0	25191.9579	6385.0959	NaN	NaN	0.2022	0.0693	0.8152	0.0291	0.0283	0.0335	0.0246
0.0	0.0	0.0	22418.9579	3086.0959	NaN	NaN	0.121	0.0689	0.8155	0.0292	0.0286	0.0333	0.0246
0.0	0.0	0.0	22259.9579	7833.0959	NaN	NaN	0.2603	0.0692	0.8152	0.0291	0.0289	0.0332	0.0245
0.0	0.0	0.0	25584.9579	6031.0959	NaN	NaN	0.1908	0.0708	0.8131	0.0292	0.0292	0.0333	0.0244
0.0	0.0	0.0	28947.9579	7397.0959	NaN	NaN	0.2035	0.0732	0.8099	0.0293	0.0296	0.0336	0.0244
0.0	0.0	0.0	30704.9579	823.0959	NaN	NaN	0.0261	0.0765	0.8063	0.0295	0.0298	0.0336	0.0244
0.0	0.0	0.0	26716.9579	4964.0959	NaN	NaN	0.1567	0.0774	0.8046	0.0297	0.0301	0.0337	0.0245
0.0	0.0	0.0	24611.9579	4240.0959	NaN	NaN	0.147	0.0775	0.8039	0.0299	0.0305	0.0337	0.0245
0.0	0.0	0.0	22658.9579	4134.0959	NaN	NaN	0.1543	0.0807	0.8007	0.0302	0.0306	0.0336	0.0243
0.0	0.0	0.0	25304.9579	3796.0959	NaN	NaN	0.1304	0.0821	0.7981	0.0307	0.0309	0.0338	0.0244
0.0	0.0	0.0	30037.9579	2961.0959	NaN	NaN	0.0897	0.0861	0.7954	0.0304	0.0306	0.0337	0.0239
0.0	0.0	0.0	28956.9579	7797.0959	NaN	NaN	0.2121	0.0865	0.7948	0.0303	0.0306	0.0336	0.0241
0.0	0.0	0.0	27978.9579	5005.0959	NaN	NaN	0.1517	0.0868	0.7949	0.0303	0.0304	0.0334	0.0242
0.0	0.0	0.0	23916.9579	2536.0959	NaN	NaN	0.0959	0.0861	0.7962	0.0305	0.0298	0.0331	0.0242
0.0	0.0	0.0	28753.9579	4410.0959	NaN	NaN	0.133	0.0823	0.8004	0.0304	0.0295	0.0328	0.0246
0.0	0.0	0.0	21470.9579	5503.0959	NaN	NaN	0.204	0.0801	0.803	0.0306	0.029	0.0326	0.0247
0.0	0.0	0.0	20284.9579	2194.0959	NaN	NaN	0.0976	0.0792	0.8046	0.0307	0.0283	0.0323	0.0248
0.0	0.0	0.0	29923.9579	4474.0959	NaN	NaN	0.1301	0.0762	0.8083	0.0306	0.0277	0.0321	0.025
0.0	0.0	0.0	26093.9579	4789.0959	NaN	NaN	0.1551	0.0757	0.8086	0.0306	0.0275	0.0321	0.0254
0.0	0.0	0.0	22759.9579	4483.0959	NaN	NaN	0.1646	0.0782	0.8055	0.0308	0.0272	0.0323	0.0259
0.0	0.0	0.0	26192.9579	7422.0959	NaN	NaN	0.2208	0.0795	0.8032	0.0311	0.0271	0.0326	0.0266
0.0	0.0	0.0	30388.9579	8543.0959	NaN	NaN	0.2194	0.0833	0.7983	0.0313	0.0271	0.033	0.0271
0.0	0.0	0.0	24252.9579	5788.0959	NaN	NaN	0.1927	0.0919	0.7887	0.0314	0.0268	0.0334	0.0277
0.0	0.0	0.0	22896.9579	5923.0959	NaN	NaN	0.2055	0.0919	0.789	0.0312	0.0265	0.0336	0.0278
0.0	0.0	0.0	25578.9579	5173.0959	NaN	NaN	0.1682	0.0836	0.8002	0.0311	0.0256	0.0332	0.0263
0.0	0.0	0.0	23974.9579	2313.0959	NaN	NaN	0.088	0.0772	0.8058	0.0297	0.0291	0.0325	0.0257
