# Supplementary material for: DeepFRET, a software for rapid and automated single-molecule FRET data classification using deep learning
Source: eLife. 2020 Nov 3;9:e60404. doi: 10.7554/eLife.60404 (PMC7609065; doi:10.7554/eLife.60404)
Supplement: Figure 4—source data 1. [file elife-60404-fig4-data1.zip › Figure 4-source data 1/Fig_S4a/Traces/traces_all_n294/Traces_Fig2d_4mMAc_mov1_combined_tif_pair18.txt]

Exported by DeepFRET
Date: 2020-08-26, 18:13
Video filename: None
FRET pair #18
Bleaches at 135
D-Dexc-bg	A-Dexc-bg	A-Aexc-bg	D-Dexc-rw	A-Dexc-rw	A-Aexc-rw	S	E	p_bleached	p_aggregated	p_noisy	p_scrambled	p_static	p_dynamic
0.0	0.0	0.0	44264.3176	10586.2646	NaN	NaN	0.193	0.1033	0.6658	0.0264	0.098	0.0801	0.0265
0.0	0.0	0.0	42161.3176	11387.2646	NaN	NaN	0.2127	0.083	0.703	0.0252	0.0886	0.0752	0.025
0.0	0.0	0.0	47243.3176	13048.2646	NaN	NaN	0.2164	0.0748	0.7391	0.0241	0.072	0.0674	0.0225
0.0	0.0	0.0	43686.3176	9516.2646	NaN	NaN	0.1789	0.0724	0.7366	0.0242	0.073	0.0701	0.0237
0.0	0.0	0.0	43803.3176	10637.2646	NaN	NaN	0.1954	0.0695	0.738	0.0242	0.0728	0.0705	0.0249
0.0	0.0	0.0	43895.3176	15480.2646	NaN	NaN	0.2607	0.0691	0.7278	0.0244	0.0767	0.0753	0.0266
0.0	0.0	0.0	50049.3176	9228.2646	NaN	NaN	0.1557	0.0698	0.7238	0.0248	0.0775	0.0768	0.0272
0.0	0.0	0.0	44360.3176	11319.2646	NaN	NaN	0.2033	0.0704	0.7214	0.0253	0.0777	0.0781	0.0272
0.0	0.0	0.0	44953.3176	12160.2646	NaN	NaN	0.2129	0.0717	0.7181	0.0254	0.0787	0.0789	0.0272
0.0	0.0	0.0	47065.3176	11401.2646	NaN	NaN	0.195	0.0734	0.7148	0.0254	0.0794	0.0801	0.0269
0.0	0.0	0.0	44509.3176	11143.2646	NaN	NaN	0.2002	0.0759	0.7075	0.0252	0.082	0.0825	0.027
0.0	0.0	0.0	42984.3176	10360.2646	NaN	NaN	0.1942	0.0793	0.6964	0.0253	0.0855	0.0865	0.027
0.0	0.0	0.0	43709.3176	12543.2646	NaN	NaN	0.223	0.0787	0.699	0.0251	0.0851	0.0856	0.0265
0.0	0.0	0.0	45163.3176	12526.2646	NaN	NaN	0.2171	0.0778	0.6988	0.0248	0.0859	0.0862	0.0264
0.0	0.0	0.0	42738.3176	11325.2646	NaN	NaN	0.2095	0.078	0.7005	0.025	0.0855	0.0855	0.0256
0.0	0.0	0.0	42449.3176	14963.2646	NaN	NaN	0.2606	0.0772	0.7024	0.0257	0.0848	0.0838	0.026
0.0	0.0	0.0	43203.3176	11137.2646	NaN	NaN	0.205	0.078	0.7176	0.026	0.0796	0.0742	0.0246
0.0	0.0	0.0	48940.3176	14259.2646	NaN	NaN	0.2256	0.0767	0.7131	0.026	0.0813	0.0779	0.025
0.0	0.0	0.0	45774.3176	12304.2646	NaN	NaN	0.2119	0.0761	0.7116	0.0258	0.0815	0.0799	0.025
0.0	0.0	0.0	42572.3176	10385.2646	NaN	NaN	0.1961	0.0754	0.7119	0.0259	0.0804	0.0814	0.025
0.0	0.0	0.0	48216.3176	12244.2646	NaN	NaN	0.2025	0.0749	0.7094	0.0259	0.0812	0.0835	0.0251
0.0	0.0	0.0	47992.3176	10795.2646	NaN	NaN	0.1836	0.0736	0.7122	0.0257	0.08	0.0834	0.0252
0.0	0.0	0.0	43085.3176	12327.2646	NaN	NaN	0.2225	0.0719	0.718	0.0256	0.0777	0.0814	0.0253
0.0	0.0	0.0	47741.3176	9376.2646	NaN	NaN	0.1642	0.0718	0.7173	0.0258	0.0774	0.0821	0.0256
0.0	0.0	0.0	36043.3176	16747.2646	NaN	NaN	0.3172	0.0707	0.7207	0.0258	0.0759	0.081	0.0258
0.0	0.0	0.0	41237.3176	10058.2646	NaN	NaN	0.1961	0.0699	0.7233	0.0257	0.0749	0.0802	0.0259
0.0	0.0	0.0	48860.3176	14127.2646	NaN	NaN	0.2243	0.0707	0.7181	0.0258	0.0764	0.0829	0.0262
0.0	0.0	0.0	46383.3176	15135.2646	NaN	NaN	0.246	0.0699	0.7217	0.0257	0.075	0.0815	0.0261
0.0	0.0	0.0	44728.3176	13953.2646	NaN	NaN	0.2378	0.0707	0.7195	0.0259	0.0753	0.0823	0.0262
0.0	0.0	0.0	41351.3176	9891.2646	NaN	NaN	0.193	0.0705	0.7213	0.0261	0.0741	0.0818	0.0263
0.0	0.0	0.0	42522.3176	11276.2646	NaN	NaN	0.2096	0.0702	0.7212	0.0264	0.0735	0.0822	0.0265
0.0	0.0	0.0	42564.3176	14029.2646	NaN	NaN	0.2479	0.069	0.7268	0.0266	0.0713	0.0798	0.0265
0.0	0.0	0.0	46057.3176	13488.2646	NaN	NaN	0.2265	0.0687	0.7282	0.0271	0.0701	0.0793	0.0267
0.0	0.0	0.0	41111.3176	11001.2646	NaN	NaN	0.2111	0.0672	0.733	0.0272	0.0677	0.078	0.0269
0.0	0.0	0.0	41099.3176	10714.2646	NaN	NaN	0.2068	0.0655	0.7376	0.0274	0.0657	0.0766	0.0272
0.0	0.0	0.0	43507.3176	12114.2646	NaN	NaN	0.2178	0.066	0.7345	0.0276	0.066	0.0783	0.0277
0.0	0.0	0.0	45816.3176	12001.2646	NaN	NaN	0.2076	0.0659	0.7323	0.0279	0.0659	0.0796	0.0285
0.0	0.0	0.0	43742.3176	13098.2646	NaN	NaN	0.2304	0.0682	0.7237	0.0283	0.0672	0.0834	0.0293
0.0	0.0	0.0	41564.3176	13515.2646	NaN	NaN	0.2454	0.0692	0.7197	0.0291	0.0658	0.0858	0.0305
0.0	0.0	0.0	41954.3176	10086.2646	NaN	NaN	0.1938	0.0704	0.7129	0.0301	0.0642	0.0901	0.0322
0.0	0.0	0.0	35468.3176	10710.2646	NaN	NaN	0.2319	0.0718	0.7023	0.0313	0.063	0.0969	0.0346
0.0	0.0	0.0	37419.3176	11244.2646	NaN	NaN	0.2311	0.073	0.6902	0.0328	0.0618	0.1049	0.0373
0.0	0.0	0.0	39625.3176	11296.2646	NaN	NaN	0.2218	0.0727	0.6827	0.0341	0.0604	0.1102	0.0399
0.0	0.0	0.0	42593.3176	9593.2646	NaN	NaN	0.1838	0.0736	0.6734	0.035	0.0605	0.1156	0.0418
0.0	0.0	0.0	38985.3176	13431.2646	NaN	NaN	0.2562	0.0737	0.67	0.0354	0.0605	0.1179	0.0426
0.0	0.0	0.0	40914.3176	8454.2646	NaN	NaN	0.1712	0.0726	0.671	0.0354	0.0606	0.1174	0.0429
0.0	0.0	0.0	39302.3176	10473.2646	NaN	NaN	0.2104	0.0736	0.6663	0.0355	0.0618	0.1199	0.0429
0.0	0.0	0.0	38378.3176	12806.2646	NaN	NaN	0.2502	0.074	0.6618	0.0358	0.0626	0.1228	0.0429
0.0	0.0	0.0	36333.3176	12705.2646	NaN	NaN	0.2591	0.0748	0.6571	0.0357	0.0639	0.1255	0.043
0.0	0.0	0.0	36795.3176	12131.2646	NaN	NaN	0.2479	0.076	0.6525	0.0359	0.0649	0.1281	0.0426
0.0	0.0	0.0	40747.3176	13136.2646	NaN	NaN	0.2438	0.0775	0.648	0.0358	0.0663	0.1303	0.0422
0.0	0.0	0.0	40891.3176	9213.2646	NaN	NaN	0.1839	0.079	0.6442	0.0361	0.0671	0.1319	0.0417
0.0	0.0	0.0	39383.3176	11390.2646	NaN	NaN	0.2243	0.0788	0.6452	0.0361	0.0676	0.1314	0.0409
0.0	0.0	0.0	39757.3176	7214.2646	NaN	NaN	0.1536	0.0789	0.6422	0.0359	0.0691	0.1339	0.0401
0.0	0.0	0.0	43070.3176	15533.2646	NaN	NaN	0.2651	0.0782	0.6441	0.0358	0.0694	0.1333	0.0392
0.0	0.0	0.0	39808.3176	9879.2646	NaN	NaN	0.1988	0.0786	0.6411	0.0354	0.0704	0.1359	0.0385
0.0	0.0	0.0	39946.3176	11617.2646	NaN	NaN	0.2253	0.078	0.6442	0.0353	0.0697	0.1351	0.0377
0.0	0.0	0.0	41631.3176	7923.2646	NaN	NaN	0.1599	0.0784	0.6427	0.0351	0.0708	0.1358	0.0372
0.0	0.0	0.0	33937.3176	10618.2646	NaN	NaN	0.2383	0.0779	0.6471	0.0347	0.0703	0.1334	0.0366
0.0	0.0	0.0	40421.3176	8495.2646	NaN	NaN	0.1737	0.0776	0.6526	0.0348	0.069	0.1298	0.0363
0.0	0.0	0.0	37647.3176	6541.2646	NaN	NaN	0.148	0.0789	0.6468	0.0347	0.0705	0.1327	0.0364
0.0	0.0	0.0	38906.3176	11556.2646	NaN	NaN	0.229	0.0779	0.6554	0.0348	0.0681	0.1277	0.036
0.0	0.0	0.0	36044.3176	8348.2646	NaN	NaN	0.1881	0.0787	0.6543	0.0348	0.0683	0.1278	0.036
0.0	0.0	0.0	41850.3176	9139.2646	NaN	NaN	0.1792	0.0763	0.6639	0.0347	0.0657	0.1235	0.0359
0.0	0.0	0.0	36737.3176	10669.2646	NaN	NaN	0.2251	0.0767	0.661	0.0348	0.066	0.1253	0.0363
0.0	0.0	0.0	37621.3176	6963.2646	NaN	NaN	0.1562	0.0746	0.6716	0.0344	0.0629	0.1202	0.0363
0.0	0.0	0.0	38119.3176	9238.2646	NaN	NaN	0.1951	0.0735	0.6759	0.0345	0.062	0.1178	0.0363
0.0	0.0	0.0	40151.3176	9756.2646	NaN	NaN	0.1955	0.0717	0.683	0.0341	0.0604	0.1149	0.0358
0.0	0.0	0.0	36821.3176	10770.2646	NaN	NaN	0.2263	0.0707	0.6862	0.0339	0.0596	0.1141	0.0354
0.0	0.0	0.0	36329.3176	7678.2646	NaN	NaN	0.1745	0.0688	0.6933	0.0334	0.0582	0.1115	0.0348
0.0	0.0	0.0	39016.3176	9762.2646	NaN	NaN	0.2001	0.0677	0.6955	0.0332	0.0582	0.1107	0.0346
0.0	0.0	0.0	41500.3176	11426.2646	NaN	NaN	0.2159	0.0658	0.704	0.0327	0.0566	0.1069	0.0339
0.0	0.0	0.0	35846.3176	6440.2646	NaN	NaN	0.1523	0.0654	0.7102	0.0323	0.0547	0.1044	0.0331
0.0	0.0	0.0	36278.3176	5267.2646	NaN	NaN	0.1268	0.0644	0.7169	0.0321	0.0531	0.1011	0.0325
0.0	0.0	0.0	36245.3176	10446.2646	NaN	NaN	0.2237	0.0634	0.7199	0.032	0.0532	0.0992	0.0322
0.0	0.0	0.0	36297.3176	14061.2646	NaN	NaN	0.2792	0.0623	0.7277	0.0314	0.0517	0.0956	0.0314
0.0	0.0	0.0	38268.3176	6200.2646	NaN	NaN	0.1394	0.0622	0.7286	0.0312	0.0515	0.0956	0.0309
0.0	0.0	0.0	36818.3176	9965.2646	NaN	NaN	0.213	0.0607	0.7306	0.0308	0.0519	0.0953	0.0307
0.0	0.0	0.0	33949.3176	11164.2646	NaN	NaN	0.2475	0.0599	0.7363	0.0301	0.051	0.0927	0.03
0.0	0.0	0.0	37632.3176	9501.2646	NaN	NaN	0.2016	0.0601	0.7386	0.0293	0.0506	0.092	0.0293
0.0	0.0	0.0	35597.3176	7243.2646	NaN	NaN	0.1691	0.0615	0.7371	0.0289	0.0508	0.0928	0.0288
0.0	0.0	0.0	37399.3176	6552.2646	NaN	NaN	0.1491	0.0618	0.74	0.0284	0.05	0.0917	0.0282
0.0	0.0	0.0	38899.3176	8651.2646	NaN	NaN	0.1819	0.061	0.7445	0.0279	0.0496	0.0895	0.0274
0.0	0.0	0.0	40365.3176	8604.2646	NaN	NaN	0.1757	0.0602	0.748	0.0276	0.0494	0.088	0.0267
0.0	0.0	0.0	39510.3176	10055.2646	NaN	NaN	0.2029	0.0606	0.7481	0.0276	0.0499	0.0873	0.0265
0.0	0.0	0.0	38038.3176	8478.2646	NaN	NaN	0.1823	0.0615	0.7481	0.0275	0.05	0.0866	0.0263
0.0	0.0	0.0	39110.3176	5611.2646	NaN	NaN	0.1255	0.0623	0.7484	0.0276	0.0498	0.0855	0.0264
0.0	0.0	0.0	38862.3176	7112.2646	NaN	NaN	0.1547	0.0627	0.7487	0.0279	0.0494	0.0849	0.0264
0.0	0.0	0.0	38932.3176	7755.2646	NaN	NaN	0.1661	0.064	0.7449	0.0285	0.0504	0.0853	0.0269
0.0	0.0	0.0	39323.3176	13971.2646	NaN	NaN	0.2622	0.0649	0.7423	0.029	0.0512	0.0853	0.0274
0.0	0.0	0.0	38589.3176	12468.2646	NaN	NaN	0.2442	0.0656	0.7402	0.0292	0.0516	0.0855	0.0279
0.0	0.0	0.0	41243.3176	9191.2646	NaN	NaN	0.1822	0.0657	0.7395	0.0292	0.0513	0.0859	0.0284
0.0	0.0	0.0	38256.3176	9055.2646	NaN	NaN	0.1914	0.0648	0.74	0.0293	0.0509	0.0861	0.029
0.0	0.0	0.0	36123.3176	11374.2646	NaN	NaN	0.2395	0.0626	0.7427	0.0293	0.05	0.0854	0.03
0.0	0.0	0.0	41314.3176	11050.2646	NaN	NaN	0.211	0.0605	0.7451	0.0292	0.0493	0.0843	0.0315
0.0	0.0	0.0	39970.3176	8257.2646	NaN	NaN	0.1712	0.0593	0.7482	0.0287	0.0478	0.0836	0.0323
0.0	0.0	0.0	39585.3176	4969.2646	NaN	NaN	0.1115	0.0582	0.75	0.0286	0.0469	0.083	0.0333
0.0	0.0	0.0	41833.3176	7911.2646	NaN	NaN	0.159	0.0581	0.7479	0.029	0.0477	0.0826	0.0347
0.0	0.0	0.0	37350.3176	11993.2646	NaN	NaN	0.2431	0.0588	0.7473	0.029	0.0484	0.0822	0.0344
0.0	0.0	0.0	40536.3176	9391.2646	NaN	NaN	0.1881	0.0604	0.7425	0.0294	0.0502	0.0831	0.0344
0.0	0.0	0.0	38563.3176	9453.2646	NaN	NaN	0.1969	0.0616	0.7385	0.0299	0.0522	0.0834	0.0345
0.0	0.0	0.0	29359.3176	10379.2646	NaN	NaN	0.2612	0.0619	0.7396	0.0297	0.0531	0.0819	0.0338
0.0	0.0	0.0	38109.3176	11845.2646	NaN	NaN	0.2371	0.0634	0.7365	0.0298	0.055	0.0819	0.0333
0.0	0.0	0.0	37215.3176	12510.2646	NaN	NaN	0.2516	0.0668	0.7323	0.0296	0.0568	0.0828	0.0317
0.0	0.0	0.0	35202.3176	10882.2646	NaN	NaN	0.2361	0.0681	0.7324	0.0294	0.0565	0.0829	0.0307
0.0	0.0	0.0	35043.3176	8741.2646	NaN	NaN	0.1996	0.0685	0.733	0.0293	0.0559	0.0834	0.0299
0.0	0.0	0.0	37060.3176	10756.2646	NaN	NaN	0.2249	0.067	0.7373	0.0291	0.0547	0.0827	0.0292
0.0	0.0	0.0	38019.3176	10490.2646	NaN	NaN	0.2163	0.066	0.739	0.0292	0.0539	0.0832	0.0287
0.0	0.0	0.0	40407.3176	12105.2646	NaN	NaN	0.2305	0.0645	0.7406	0.0295	0.053	0.0841	0.0283
0.0	0.0	0.0	35027.3176	11234.2646	NaN	NaN	0.2428	0.0635	0.7431	0.0296	0.0526	0.0827	0.0285
0.0	0.0	0.0	28296.3176	6854.2646	NaN	NaN	0.195	0.0639	0.7473	0.0293	0.0507	0.081	0.0278
0.0	0.0	0.0	32413.3176	11306.2646	NaN	NaN	0.2586	0.0637	0.7518	0.029	0.0487	0.0798	0.027
0.0	0.0	0.0	31929.3176	6885.2646	NaN	NaN	0.1774	0.063	0.756	0.0291	0.0474	0.0778	0.0268
0.0	0.0	0.0	36171.3176	9185.2646	NaN	NaN	0.2025	0.0621	0.7604	0.0292	0.0459	0.0762	0.0262
0.0	0.0	0.0	39688.3176	10483.2646	NaN	NaN	0.2089	0.0603	0.765	0.0295	0.0456	0.0734	0.0262
0.0	0.0	0.0	38038.3176	10195.2646	NaN	NaN	0.2114	0.0577	0.775	0.0292	0.0437	0.069	0.0253
0.0	0.0	0.0	39363.3176	11318.2646	NaN	NaN	0.2233	0.0552	0.7839	0.0288	0.0423	0.0654	0.0245
0.0	0.0	0.0	42890.3176	9774.2646	NaN	NaN	0.1856	0.0526	0.7913	0.0284	0.0417	0.0619	0.0241
0.0	0.0	0.0	41263.3176	11397.2646	NaN	NaN	0.2164	0.0517	0.7983	0.0276	0.0404	0.0588	0.0231
0.0	0.0	0.0	44338.3176	11165.2646	NaN	NaN	0.2012	0.0524	0.8001	0.0274	0.04	0.0574	0.0227
0.0	0.0	0.0	43381.3176	9893.2646	NaN	NaN	0.1857	0.0537	0.8006	0.0275	0.0392	0.0565	0.0224
0.0	0.0	0.0	41911.3176	9650.2646	NaN	NaN	0.1872	0.0554	0.7991	0.0278	0.0388	0.0567	0.0222
0.0	0.0	0.0	44002.3176	9581.2646	NaN	NaN	0.1788	0.0575	0.7936	0.0285	0.0398	0.058	0.0226
0.0	0.0	0.0	41004.3176	10025.2646	NaN	NaN	0.1965	0.0602	0.7877	0.029	0.0408	0.0593	0.023
0.0	0.0	0.0	43303.3176	13837.2646	NaN	NaN	0.2422	0.0644	0.7799	0.0293	0.0424	0.0608	0.0233
0.0	0.0	0.0	45178.3176	7683.2646	NaN	NaN	0.1453	0.0676	0.7759	0.0293	0.0431	0.0608	0.0232
0.0	0.0	0.0	40989.3176	7048.2646	NaN	NaN	0.1467	0.0684	0.776	0.0294	0.0432	0.06	0.023
0.0	0.0	0.0	37904.3176	10086.2646	NaN	NaN	0.2102	0.068	0.7774	0.0295	0.0433	0.059	0.0227
0.0	0.0	0.0	43123.3176	9828.2646	NaN	NaN	0.1856	0.07	0.7748	0.0291	0.0451	0.0579	0.0231
0.0	0.0	0.0	41064.3176	10236.2646	NaN	NaN	0.1995	0.0751	0.7689	0.0288	0.0458	0.0581	0.0232
0.0	0.0	0.0	43817.3176	7467.2646	NaN	NaN	0.1456	0.0846	0.7542	0.0285	0.0483	0.061	0.0235
0.0	0.0	0.0	39247.3176	9608.2646	NaN	NaN	0.1967	0.0773	0.7701	0.0264	0.046	0.0564	0.0237
0.0	0.0	0.0	37653.3176	9560.2646	NaN	NaN	0.2025	0.0639	0.7938	0.0258	0.0394	0.0532	0.0239
0.0	0.0	0.0	37573.3176	8594.2646	NaN	NaN	0.1862	0.0631	0.7928	0.024	0.0384	0.0582	0.0234
0.0	0.0	0.0	40727.3176	9308.2646	NaN	NaN	0.186	0.0756	0.7601	0.0264	0.0394	0.0689	0.0295
0.0	0.0	0.0	-1103.6824	198.2646	NaN	NaN	-0.219	0.8103	0.0873	0.0227	0.0199	0.0283	0.0315
0.0	0.0	0.0	671.3176	1519.2646	NaN	NaN	0.6935	0.8661	0.0445	0.0202	0.0216	0.0237	0.024
0.0	0.0	0.0	-2890.6824	-114.7354	NaN	NaN	0.0382	0.8725	0.0375	0.0196	0.0225	0.0252	0.0227
0.0	0.0	0.0	1400.3176	1866.2646	NaN	NaN	0.5713	0.8818	0.0309	0.0199	0.0227	0.0234	0.0213
0.0	0.0	0.0	787.3176	2935.2646	NaN	NaN	0.7885	0.8864	0.0269	0.0204	0.023	0.0222	0.0211
0.0	0.0	0.0	-1640.6824	4267.2646	NaN	NaN	1.3	0.8867	0.0249	0.0211	0.0233	0.0226	0.0214
0.0	0.0	0.0	-1405.6824	2346.2646	NaN	NaN	1.3	0.887	0.0242	0.0212	0.0232	0.0229	0.0215
0.0	0.0	0.0	-303.6824	1394.2646	NaN	NaN	1.2785	0.8881	0.0235	0.0212	0.023	0.0227	0.0215
0.0	0.0	0.0	314.3176	3885.2646	NaN	NaN	0.9252	0.8891	0.0229	0.0211	0.0229	0.0224	0.0216
0.0	0.0	0.0	1188.3176	1953.2646	NaN	NaN	0.6217	0.8903	0.0227	0.0209	0.0228	0.0222	0.0211
0.0	0.0	0.0	-1776.6824	1537.2646	NaN	NaN	-0.3	0.8913	0.0226	0.0207	0.0226	0.0222	0.0206
0.0	0.0	0.0	-1081.6824	1767.2646	NaN	NaN	1.3	0.8917	0.0227	0.0207	0.0224	0.0222	0.0203
0.0	0.0	0.0	599.3176	1763.2646	NaN	NaN	0.7463	0.8917	0.0229	0.0207	0.0223	0.0221	0.0203
0.0	0.0	0.0	-357.6824	3412.2646	NaN	NaN	1.1171	0.8927	0.0227	0.0206	0.0222	0.022	0.0199
0.0	0.0	0.0	-919.6824	2208.2646	NaN	NaN	1.3	0.8938	0.0224	0.0204	0.022	0.0219	0.0195
0.0	0.0	0.0	-530.6824	87.2646	NaN	NaN	-0.1968	0.8944	0.0223	0.0202	0.022	0.0219	0.0192
0.0	0.0	0.0	-889.6824	4219.2646	NaN	NaN	1.2672	0.8946	0.0224	0.0201	0.0219	0.0219	0.0191
0.0	0.0	0.0	-245.6824	2423.2646	NaN	NaN	1.1128	0.8935	0.0229	0.0203	0.0219	0.022	0.0194
0.0	0.0	0.0	-2349.6824	2419.2646	NaN	NaN	1.3	0.8923	0.0234	0.0205	0.022	0.0221	0.0197
0.0	0.0	0.0	-272.6824	-422.7354	NaN	NaN	0.6079	0.8929	0.0233	0.0204	0.0218	0.022	0.0195
0.0	0.0	0.0	-2071.6824	3228.2646	NaN	NaN	1.3	0.8942	0.0229	0.0201	0.0217	0.0219	0.0191
0.0	0.0	0.0	-189.6824	2076.2646	NaN	NaN	1.1005	0.8959	0.0223	0.0197	0.0216	0.0218	0.0188
0.0	0.0	0.0	479.3176	1612.2646	NaN	NaN	0.7708	0.8964	0.0222	0.0196	0.0216	0.0217	0.0186
0.0	0.0	0.0	1098.3176	1431.2646	NaN	NaN	0.5658	0.8968	0.0223	0.0195	0.0215	0.0215	0.0184
0.0	0.0	0.0	873.3176	3590.2646	NaN	NaN	0.8043	0.8968	0.0224	0.0195	0.0216	0.0214	0.0183
0.0	0.0	0.0	-87.6824	2416.2646	NaN	NaN	1.0377	0.8964	0.0227	0.0196	0.0216	0.0213	0.0183
0.0	0.0	0.0	-992.6824	878.2646	NaN	NaN	-0.3	0.8966	0.0226	0.0197	0.0216	0.0211	0.0184
0.0	0.0	0.0	-736.6824	1575.2646	NaN	NaN	1.3	0.8959	0.0228	0.0199	0.0217	0.021	0.0187
0.0	0.0	0.0	1684.3176	-1371.7354	NaN	NaN	-0.3	0.8963	0.0227	0.02	0.0216	0.0207	0.0188
0.0	0.0	0.0	-121.6824	1397.2646	NaN	NaN	1.0954	0.8962	0.0226	0.0202	0.0216	0.0205	0.0189
0.0	0.0	0.0	-911.6824	1938.2646	NaN	NaN	1.3	0.8958	0.0227	0.0203	0.0217	0.0204	0.0191
0.0	0.0	0.0	-235.6824	1270.2646	NaN	NaN	1.2278	0.8948	0.0228	0.0205	0.022	0.0206	0.0193
0.0	0.0	0.0	1059.3176	3841.2646	NaN	NaN	0.7838	0.8935	0.023	0.0209	0.0222	0.0207	0.0197
0.0	0.0	0.0	-62.6824	488.2646	NaN	NaN	1.1473	0.8933	0.0232	0.021	0.0221	0.0206	0.0198
0.0	0.0	0.0	765.3176	4066.2646	NaN	NaN	0.8416	0.8926	0.0233	0.0212	0.0221	0.0206	0.0201
0.0	0.0	0.0	1227.3176	510.2646	NaN	NaN	0.2937	0.8925	0.0235	0.0214	0.0221	0.0206	0.02
0.0	0.0	0.0	-409.6824	3085.2646	NaN	NaN	1.1531	0.892	0.0236	0.0216	0.0221	0.0206	0.0201
0.0	0.0	0.0	-205.6824	16.2646	NaN	NaN	-0.0859	0.8918	0.0237	0.0217	0.0222	0.0207	0.02
0.0	0.0	0.0	-985.6824	2189.2646	NaN	NaN	1.3	0.8912	0.0236	0.0219	0.0224	0.0208	0.0201
0.0	0.0	0.0	493.3176	2763.2646	NaN	NaN	0.8485	0.8909	0.0235	0.0219	0.0226	0.0208	0.0203
0.0	0.0	0.0	1922.3176	3610.2646	NaN	NaN	0.6525	0.8905	0.0233	0.022	0.0229	0.0209	0.0205
0.0	0.0	0.0	460.3176	2617.2646	NaN	NaN	0.8504	0.8909	0.0231	0.0219	0.0229	0.0208	0.0204
0.0	0.0	0.0	1013.3176	1919.2646	NaN	NaN	0.6545	0.8909	0.0231	0.0218	0.0229	0.0209	0.0203
0.0	0.0	0.0	-71.6824	1011.2646	NaN	NaN	1.0763	0.8911	0.0231	0.0218	0.0229	0.0209	0.0202
0.0	0.0	0.0	867.3176	2466.2646	NaN	NaN	0.7398	0.8901	0.0234	0.0219	0.0232	0.0211	0.0203
0.0	0.0	0.0	-955.6824	-223.7354	NaN	NaN	0.1897	0.8902	0.0235	0.0218	0.0232	0.0211	0.0201
0.0	0.0	0.0	75.3176	6186.2646	NaN	NaN	0.988	0.8887	0.024	0.022	0.0236	0.0214	0.0203
0.0	0.0	0.0	366.3176	-1000.7354	NaN	NaN	1.3	0.8895	0.0239	0.0219	0.0234	0.0213	0.02
0.0	0.0	0.0	874.3176	1371.2646	NaN	NaN	0.6106	0.8886	0.0241	0.022	0.0236	0.0215	0.0202
0.0	0.0	0.0	211.3176	1576.2646	NaN	NaN	0.8818	0.8881	0.0243	0.022	0.0237	0.0217	0.0203
0.0	0.0	0.0	594.3176	3531.2646	NaN	NaN	0.8559	0.8866	0.0249	0.0221	0.0239	0.0219	0.0206
0.0	0.0	0.0	1039.3176	3112.2646	NaN	NaN	0.7497	0.8871	0.0248	0.022	0.0236	0.0218	0.0207
0.0	0.0	0.0	-260.6824	1436.2646	NaN	NaN	1.2217	0.8879	0.0247	0.0218	0.0233	0.0216	0.0207
0.0	0.0	0.0	705.3176	4490.2646	NaN	NaN	0.8642	0.8874	0.0249	0.0218	0.0233	0.0217	0.0209
0.0	0.0	0.0	-1949.6824	1986.2646	NaN	NaN	1.3	0.8884	0.0247	0.0216	0.023	0.0215	0.0207
0.0	0.0	0.0	-372.6824	7822.2646	NaN	NaN	1.05	0.888	0.0248	0.0216	0.0231	0.0216	0.0209
0.0	0.0	0.0	-264.6824	581.2646	NaN	NaN	1.3	0.8888	0.0246	0.0214	0.0229	0.0214	0.0208
0.0	0.0	0.0	140.3176	1556.2646	NaN	NaN	0.9173	0.8892	0.0244	0.0214	0.0228	0.0213	0.0209
0.0	0.0	0.0	1183.3176	3604.2646	NaN	NaN	0.7528	0.8896	0.0243	0.0213	0.0226	0.0212	0.021
0.0	0.0	0.0	1805.3176	1161.2646	NaN	NaN	0.3914	0.8902	0.0242	0.0212	0.0224	0.021	0.0211
0.0	0.0	0.0	2345.3176	1721.2646	NaN	NaN	0.4233	0.8909	0.024	0.0211	0.0222	0.0208	0.021
0.0	0.0	0.0	-1635.6824	6446.2646	NaN	NaN	1.3	0.8912	0.0239	0.021	0.0221	0.0208	0.021
0.0	0.0	0.0	-679.6824	894.2646	NaN	NaN	1.3	0.8929	0.0235	0.0209	0.0216	0.0204	0.0207
0.0	0.0	0.0	-920.6824	1212.2646	NaN	NaN	1.3	0.893	0.0234	0.0209	0.0216	0.0204	0.0207
0.0	0.0	0.0	-1458.6824	-1299.7354	NaN	NaN	0.4712	0.8936	0.0232	0.0208	0.0215	0.0204	0.0205
0.0	0.0	0.0	1068.3176	2544.2646	NaN	NaN	0.7043	0.8938	0.0232	0.0207	0.0214	0.0205	0.0204
0.0	0.0	0.0	737.3176	1864.2646	NaN	NaN	0.7166	0.8939	0.0232	0.0206	0.0213	0.0205	0.0204
0.0	0.0	0.0	-132.6824	3951.2646	NaN	NaN	1.0347	0.8934	0.0234	0.0206	0.0213	0.0206	0.0206
0.0	0.0	0.0	-1472.6824	2129.2646	NaN	NaN	1.3	0.8941	0.0233	0.0205	0.0211	0.0205	0.0204
0.0	0.0	0.0	-614.6824	847.2646	NaN	NaN	1.3	0.8942	0.0233	0.0205	0.0211	0.0205	0.0204
0.0	0.0	0.0	-805.6824	2019.2646	NaN	NaN	1.3	0.8939	0.0234	0.0206	0.0212	0.0206	0.0204
0.0	0.0	0.0	-617.6824	-2385.7354	NaN	NaN	0.7943	0.8941	0.0234	0.0205	0.0211	0.0206	0.0203
0.0	0.0	0.0	935.3176	1695.2646	NaN	NaN	0.6444	0.8938	0.0235	0.0205	0.0211	0.0207	0.0203
0.0	0.0	0.0	-404.6824	1766.2646	NaN	NaN	1.2972	0.8931	0.0238	0.0206	0.0212	0.0209	0.0204
0.0	0.0	0.0	755.3176	1085.2646	NaN	NaN	0.5896	0.8927	0.0239	0.0207	0.0211	0.0211	0.0205
0.0	0.0	0.0	257.3176	1478.2646	NaN	NaN	0.8517	0.8925	0.024	0.0207	0.0211	0.0212	0.0206
0.0	0.0	0.0	-1927.6824	2947.2646	NaN	NaN	1.3	0.8919	0.0241	0.0208	0.0211	0.0213	0.0208
0.0	0.0	0.0	1043.3176	1021.2646	NaN	NaN	0.4947	0.8922	0.024	0.0208	0.021	0.0212	0.0208
0.0	0.0	0.0	-1098.6824	2055.2646	NaN	NaN	1.3	0.8923	0.0239	0.0208	0.0209	0.0212	0.0208
0.0	0.0	0.0	-935.6824	2486.2646	NaN	NaN	1.3	0.8924	0.0238	0.0209	0.0209	0.0212	0.0208
0.0	0.0	0.0	-2071.6824	3150.2646	NaN	NaN	1.3	0.8928	0.0236	0.0209	0.0209	0.0211	0.0207
0.0	0.0	0.0	-711.6824	4730.2646	NaN	NaN	1.1771	0.8925	0.0236	0.021	0.021	0.021	0.0208
0.0	0.0	0.0	0.3176	2035.2646	NaN	NaN	0.9998	0.8938	0.0232	0.0208	0.0209	0.0207	0.0205
0.0	0.0	0.0	-2347.6824	554.2646	NaN	NaN	-0.3	0.8952	0.0227	0.0207	0.0208	0.0204	0.0202
0.0	0.0	0.0	741.3176	687.2646	NaN	NaN	0.4811	0.8958	0.0225	0.0206	0.0208	0.0203	0.0201
0.0	0.0	0.0	-1389.6824	-245.7354	NaN	NaN	0.1503	0.8963	0.0223	0.0205	0.0207	0.0202	0.02
0.0	0.0	0.0	-1066.6824	3659.2646	NaN	NaN	1.3	0.8964	0.0222	0.0206	0.0207	0.0201	0.02
0.0	0.0	0.0	-246.6824	451.2646	NaN	NaN	1.3	0.8973	0.0221	0.0204	0.0206	0.0198	0.0199
0.0	0.0	0.0	1441.3176	2277.2646	NaN	NaN	0.6124	0.8971	0.0221	0.0204	0.0206	0.0199	0.0199
0.0	0.0	0.0	-1446.6824	627.2646	NaN	NaN	-0.3	0.8973	0.0221	0.0203	0.0206	0.0198	0.0199
0.0	0.0	0.0	1223.3176	2602.2646	NaN	NaN	0.6802	0.897	0.0223	0.0204	0.0206	0.0198	0.02
0.0	0.0	0.0	1593.3176	1190.2646	NaN	NaN	0.4276	0.8964	0.0225	0.0204	0.0206	0.0199	0.0202
0.0	0.0	0.0	250.3176	3116.2646	NaN	NaN	0.9256	0.8956	0.0227	0.0205	0.0207	0.02	0.0204
0.0	0.0	0.0	694.3176	2530.2646	NaN	NaN	0.7847	0.895	0.0229	0.0205	0.0209	0.0201	0.0205
0.0	0.0	0.0	895.3176	4532.2646	NaN	NaN	0.835	0.8948	0.0229	0.0206	0.021	0.0203	0.0206
0.0	0.0	0.0	-447.6824	255.2646	NaN	NaN	-0.3	0.8948	0.0228	0.0205	0.021	0.0203	0.0205
0.0	0.0	0.0	-366.6824	4475.2646	NaN	NaN	1.0892	0.8945	0.0228	0.0206	0.0211	0.0204	0.0206
0.0	0.0	0.0	756.3176	3223.2646	NaN	NaN	0.81	0.8944	0.0228	0.0206	0.0211	0.0205	0.0206
0.0	0.0	0.0	-736.6824	1327.2646	NaN	NaN	1.3	0.8943	0.0228	0.0206	0.0212	0.0205	0.0205
0.0	0.0	0.0	1939.3176	1334.2646	NaN	NaN	0.4076	0.8942	0.0228	0.0206	0.0213	0.0206	0.0205
0.0	0.0	0.0	-318.6824	-162.7354	NaN	NaN	0.338	0.8938	0.0228	0.0207	0.0214	0.0208	0.0205
0.0	0.0	0.0	-3300.6824	4177.2646	NaN	NaN	1.3	0.8933	0.0228	0.0209	0.0213	0.021	0.0207
0.0	0.0	0.0	-1218.6824	3068.2646	NaN	NaN	1.3	0.8937	0.0228	0.0208	0.0212	0.021	0.0206
0.0	0.0	0.0	-793.6824	4942.2646	NaN	NaN	1.1913	0.894	0.0227	0.0208	0.0211	0.0209	0.0205
0.0	0.0	0.0	1876.3176	1127.2646	NaN	NaN	0.3753	0.8937	0.0227	0.0207	0.0213	0.0211	0.0205
0.0	0.0	0.0	-435.6824	1687.2646	NaN	NaN	1.3	0.8932	0.0228	0.0208	0.0214	0.0214	0.0205
0.0	0.0	0.0	-1592.6824	572.2646	NaN	NaN	-0.3	0.8929	0.0228	0.0208	0.0214	0.0215	0.0205
0.0	0.0	0.0	-773.6824	2413.2646	NaN	NaN	1.3	0.8935	0.0227	0.0207	0.0214	0.0213	0.0204
0.0	0.0	0.0	2515.3176	535.2646	NaN	NaN	0.1755	0.894	0.0226	0.0207	0.0212	0.0212	0.0203
0.0	0.0	0.0	-1218.6824	921.2646	NaN	NaN	-0.3	0.8949	0.0225	0.0205	0.0211	0.0209	0.0201
0.0	0.0	0.0	655.3176	4989.2646	NaN	NaN	0.8839	0.8955	0.0224	0.0205	0.0209	0.0207	0.02
0.0	0.0	0.0	-927.6824	1468.2646	NaN	NaN	1.3	0.8958	0.0224	0.0204	0.0209	0.0206	0.02
0.0	0.0	0.0	149.3176	4430.2646	NaN	NaN	0.9674	0.8961	0.0223	0.0204	0.0208	0.0204	0.02
0.0	0.0	0.0	-1200.6824	3091.2646	NaN	NaN	1.3	0.8967	0.0222	0.0202	0.0208	0.0202	0.0199
0.0	0.0	0.0	1815.3176	3531.2646	NaN	NaN	0.6605	0.8968	0.0222	0.0202	0.0208	0.0202	0.0199
0.0	0.0	0.0	2350.3176	-282.7354	NaN	NaN	-0.1367	0.8972	0.0222	0.02	0.0207	0.02	0.0198
0.0	0.0	0.0	404.3176	3182.2646	NaN	NaN	0.8873	0.8975	0.0221	0.0199	0.0208	0.02	0.0197
0.0	0.0	0.0	-847.6824	249.2646	NaN	NaN	-0.3	0.8964	0.0224	0.02	0.021	0.0204	0.0197
0.0	0.0	0.0	1575.3176	-503.7354	NaN	NaN	-0.3	0.8966	0.0224	0.02	0.021	0.0204	0.0197
0.0	0.0	0.0	214.3176	6609.2646	NaN	NaN	0.9686	0.8974	0.0223	0.02	0.0207	0.0201	0.0196
0.0	0.0	0.0	1738.3176	3786.2646	NaN	NaN	0.6853	0.8979	0.0222	0.0199	0.0206	0.0199	0.0196
0.0	0.0	0.0	2492.3176	3652.2646	NaN	NaN	0.5944	0.8977	0.0223	0.0199	0.0206	0.02	0.0195
0.0	0.0	0.0	165.3176	-1643.7354	NaN	NaN	1.1118	0.8971	0.0225	0.0199	0.0207	0.0202	0.0196
0.0	0.0	0.0	508.3176	5619.2646	NaN	NaN	0.917	0.8972	0.0225	0.02	0.0205	0.0201	0.0196
0.0	0.0	0.0	-381.6824	1925.2646	NaN	NaN	1.2473	0.8969	0.0226	0.02	0.0205	0.0202	0.0197
0.0	0.0	0.0	931.3176	2746.2646	NaN	NaN	0.7468	0.8967	0.0227	0.0201	0.0205	0.0202	0.0197
0.0	0.0	0.0	354.3176	-306.7354	NaN	NaN	-0.3	0.8963	0.0229	0.0201	0.0206	0.0204	0.0197
0.0	0.0	0.0	-68.6824	2072.2646	NaN	NaN	1.0343	0.8961	0.023	0.0202	0.0206	0.0205	0.0197
0.0	0.0	0.0	370.3176	126.2646	NaN	NaN	0.2543	0.8958	0.0231	0.0202	0.0206	0.0206	0.0197
0.0	0.0	0.0	-1134.6824	3398.2646	NaN	NaN	1.3	0.896	0.023	0.0202	0.0205	0.0205	0.0197
0.0	0.0	0.0	-299.6824	531.2646	NaN	NaN	1.3	0.8965	0.023	0.0201	0.0203	0.0204	0.0197
0.0	0.0	0.0	-348.6824	3579.2646	NaN	NaN	1.1079	0.8963	0.023	0.0202	0.0203	0.0203	0.0199
0.0	0.0	0.0	1584.3176	2233.2646	NaN	NaN	0.585	0.8963	0.0231	0.0202	0.0203	0.0202	0.02
0.0	0.0	0.0	549.3176	3176.2646	NaN	NaN	0.8526	0.8962	0.0231	0.0202	0.0203	0.0201	0.02
0.0	0.0	0.0	-49.6824	3710.2646	NaN	NaN	1.0136	0.8966	0.0231	0.0201	0.0203	0.02	0.0199
0.0	0.0	0.0	577.3176	1871.2646	NaN	NaN	0.7642	0.8964	0.0231	0.0201	0.0204	0.0201	0.0199
0.0	0.0	0.0	740.3176	-1054.7354	NaN	NaN	1.3	0.8966	0.0231	0.0201	0.0204	0.02	0.0198
0.0	0.0	0.0	-473.6824	2190.2646	NaN	NaN	1.2759	0.8959	0.0231	0.0203	0.0206	0.02	0.02
0.0	0.0	0.0	389.3176	4211.2646	NaN	NaN	0.9154	0.8961	0.0231	0.0203	0.0206	0.0198	0.0201
0.0	0.0	0.0	86.3176	2288.2646	NaN	NaN	0.9636	0.8965	0.0229	0.0202	0.0206	0.0197	0.0201
0.0	0.0	0.0	-1477.6824	5455.2646	NaN	NaN	1.3	0.896	0.023	0.0203	0.0208	0.0197	0.0202
0.0	0.0	0.0	-107.6824	2126.2646	NaN	NaN	1.0533	0.8974	0.0229	0.0199	0.0207	0.0194	0.0198
0.0	0.0	0.0	-1472.6824	2858.2646	NaN	NaN	1.3	0.8975	0.0228	0.0199	0.0208	0.0194	0.0196
0.0	0.0	0.0	1151.3176	14.2646	NaN	NaN	0.0122	0.8976	0.0225	0.0199	0.0208	0.0195	0.0196
0.0	0.0	0.0	-762.6824	638.2646	NaN	NaN	-0.3	0.8974	0.0223	0.02	0.0207	0.0197	0.0198
0.0	0.0	0.0	-507.6824	678.2646	NaN	NaN	1.3	0.8976	0.0221	0.0202	0.0206	0.0195	0.02
0.0	0.0	0.0	1358.3176	3923.2646	NaN	NaN	0.7428	0.8975	0.0221	0.0203	0.0206	0.0193	0.0202
0.0	0.0	0.0	2448.3176	1227.2646	NaN	NaN	0.3339	0.8978	0.0221	0.0202	0.0205	0.0192	0.0202
0.0	0.0	0.0	-268.6824	4574.2646	NaN	NaN	1.0624	0.8978	0.0221	0.0202	0.0205	0.0192	0.0203
0.0	0.0	0.0	-2410.6824	152.2646	NaN	NaN	-0.0674	0.8978	0.0221	0.0199	0.0207	0.0194	0.0201
0.0	0.0	0.0	-949.6824	1330.2646	NaN	NaN	1.3	0.8976	0.0221	0.02	0.0209	0.0194	0.02
0.0	0.0	0.0	-2169.6824	2261.2646	NaN	NaN	1.3	0.8978	0.022	0.0199	0.021	0.0193	0.0199
0.0	0.0	0.0	-1781.6824	1682.2646	NaN	NaN	-0.3	0.8979	0.022	0.0199	0.021	0.0193	0.0199
0.0	0.0	0.0	2077.3176	3763.2646	NaN	NaN	0.6443	0.898	0.022	0.02	0.0209	0.0193	0.0198
0.0	0.0	0.0	871.3176	2048.2646	NaN	NaN	0.7016	0.8983	0.022	0.0199	0.0208	0.0193	0.0197
0.0	0.0	0.0	850.3176	824.2646	NaN	NaN	0.4922	0.898	0.0221	0.02	0.0208	0.0194	0.0197
0.0	0.0	0.0	282.3176	3746.2646	NaN	NaN	0.9299	0.8975	0.0221	0.0201	0.0209	0.0196	0.0198
0.0	0.0	0.0	1582.3176	-595.7354	NaN	NaN	-0.3	0.8967	0.0222	0.0203	0.0211	0.0199	0.0199
0.0	0.0	0.0	252.3176	1100.2646	NaN	NaN	0.8135	0.896	0.0223	0.0203	0.0212	0.0202	0.0199
0.0	0.0	0.0	220.3176	4070.2646	NaN	NaN	0.9487	0.8957	0.0224	0.0204	0.0212	0.0204	0.0199
0.0	0.0	0.0	-1410.6824	3151.2646	NaN	NaN	1.3	0.8951	0.0224	0.0205	0.0213	0.0208	0.02
0.0	0.0	0.0	367.3176	-825.7354	NaN	NaN	1.3	0.8945	0.0225	0.0206	0.0213	0.021	0.0202
0.0	0.0	0.0	-1898.6824	3560.2646	NaN	NaN	1.3	0.895	0.0224	0.0205	0.0211	0.021	0.02
0.0	0.0	0.0	-2246.6824	2999.2646	NaN	NaN	1.3	0.8954	0.0222	0.0204	0.021	0.021	0.02
0.0	0.0	0.0	-2365.6824	-283.7354	NaN	NaN	0.1071	0.8953	0.0222	0.0205	0.0209	0.021	0.0201
0.0	0.0	0.0	-1219.6824	2403.2646	NaN	NaN	1.3	0.8962	0.0219	0.0204	0.0207	0.0209	0.0199
0.0	0.0	0.0	-1800.6824	1864.2646	NaN	NaN	1.3	0.8969	0.0217	0.0203	0.0204	0.0207	0.0199
0.0	0.0	0.0	-1949.6824	-348.7354	NaN	NaN	0.1517	0.8976	0.0215	0.0202	0.0203	0.0206	0.0198
0.0	0.0	0.0	-1097.6824	2430.2646	NaN	NaN	1.3	0.8986	0.0213	0.0201	0.02	0.0204	0.0197
0.0	0.0	0.0	13.3176	-259.7354	NaN	NaN	1.054	0.8988	0.0212	0.0201	0.0199	0.0203	0.0197
0.0	0.0	0.0	-115.6824	687.2646	NaN	NaN	1.2024	0.8991	0.0211	0.0201	0.0198	0.0203	0.0196
0.0	0.0	0.0	5.3176	4359.2646	NaN	NaN	0.9988	0.8991	0.0211	0.0201	0.0198	0.0203	0.0196
0.0	0.0	0.0	-765.6824	-316.7354	NaN	NaN	0.2926	0.8987	0.0214	0.0201	0.02	0.0203	0.0196
0.0	0.0	0.0	335.3176	2084.2646	NaN	NaN	0.8614	0.8984	0.0215	0.0201	0.0201	0.0203	0.0195
0.0	0.0	0.0	1340.3176	-748.7354	NaN	NaN	-0.3	0.8979	0.0217	0.0202	0.0202	0.0204	0.0196
0.0	0.0	0.0	2191.3176	3422.2646	NaN	NaN	0.6096	0.8975	0.022	0.0203	0.0203	0.0203	0.0197
0.0	0.0	0.0	-331.6824	3226.2646	NaN	NaN	1.1146	0.8974	0.0222	0.0202	0.0203	0.0201	0.0198
0.0	0.0	0.0	-794.6824	3601.2646	NaN	NaN	1.2831	0.8965	0.0225	0.0202	0.0206	0.0202	0.0199
0.0	0.0	0.0	2797.3176	4515.2646	NaN	NaN	0.6175	0.8962	0.0227	0.0203	0.0207	0.0201	0.02
0.0	0.0	0.0	545.3176	3628.2646	NaN	NaN	0.8693	0.8956	0.0228	0.0203	0.0209	0.0202	0.0202
0.0	0.0	0.0	139.3176	3532.2646	NaN	NaN	0.9621	0.8948	0.0229	0.0204	0.0212	0.0204	0.0204
0.0	0.0	0.0	-1420.6824	1441.2646	NaN	NaN	1.3	0.894	0.0229	0.0204	0.0215	0.0207	0.0206
0.0	0.0	0.0	-757.6824	492.2646	NaN	NaN	-0.3	0.894	0.0228	0.0205	0.0216	0.0206	0.0206
0.0	0.0	0.0	942.3176	4212.2646	NaN	NaN	0.8172	0.8944	0.0226	0.0205	0.0215	0.0204	0.0206
0.0	0.0	0.0	-1276.6824	8.2646	NaN	NaN	-0.0065	0.8949	0.0225	0.0204	0.0215	0.0203	0.0205
0.0	0.0	0.0	1086.3176	721.2646	NaN	NaN	0.399	0.8951	0.0224	0.0204	0.0215	0.0202	0.0204
0.0	0.0	0.0	-604.6824	14.2646	NaN	NaN	-0.0242	0.895	0.0224	0.0204	0.0216	0.0202	0.0203
0.0	0.0	0.0	-983.6824	1730.2646	NaN	NaN	1.3	0.8951	0.0224	0.0205	0.0215	0.0203	0.0203
0.0	0.0	0.0	-44.6824	4090.2646	NaN	NaN	1.011	0.8954	0.0224	0.0204	0.0213	0.0202	0.0203
0.0	0.0	0.0	-2346.6824	-141.7354	NaN	NaN	0.057	0.8955	0.0224	0.0203	0.0213	0.0203	0.0202
0.0	0.0	0.0	680.3176	2497.2646	NaN	NaN	0.7859	0.8956	0.0225	0.0203	0.0212	0.0203	0.0201
0.0	0.0	0.0	267.3176	2724.2646	NaN	NaN	0.9106	0.8955	0.0226	0.0203	0.0211	0.0205	0.02
0.0	0.0	0.0	-1626.6824	2094.2646	NaN	NaN	1.3	0.8953	0.0228	0.0203	0.0211	0.0206	0.02
0.0	0.0	0.0	614.3176	5484.2646	NaN	NaN	0.8993	0.8952	0.0229	0.0204	0.0209	0.0207	0.02
0.0	0.0	0.0	-1875.6824	703.2646	NaN	NaN	-0.3	0.8949	0.023	0.0203	0.0208	0.0208	0.0201
0.0	0.0	0.0	2079.3176	-146.7354	NaN	NaN	-0.0759	0.8947	0.0229	0.0204	0.0207	0.021	0.0203
0.0	0.0	0.0	251.3176	1612.2646	NaN	NaN	0.8651	0.8947	0.0228	0.0204	0.0205	0.0211	0.0204
0.0	0.0	0.0	-571.6824	4915.2646	NaN	NaN	1.1316	0.8941	0.0228	0.0206	0.0204	0.0213	0.0207
0.0	0.0	0.0	-410.6824	3754.2646	NaN	NaN	1.1228	0.8945	0.0228	0.0205	0.0203	0.0213	0.0207
0.0	0.0	0.0	-1267.6824	4302.2646	NaN	NaN	1.3	0.8939	0.0229	0.0205	0.0205	0.0215	0.0207
0.0	0.0	0.0	1427.3176	623.2646	NaN	NaN	0.3039	0.8938	0.023	0.0205	0.0206	0.0216	0.0205
0.0	0.0	0.0	838.3176	1161.2646	NaN	NaN	0.5808	0.8934	0.0232	0.0205	0.0208	0.0216	0.0204
0.0	0.0	0.0	-1229.6824	2749.2646	NaN	NaN	1.3	0.8935	0.0232	0.0206	0.0208	0.0215	0.0204
0.0	0.0	0.0	456.3176	1824.2646	NaN	NaN	0.7999	0.8937	0.0232	0.0205	0.0209	0.0214	0.0203
0.0	0.0	0.0	749.3176	92.2646	NaN	NaN	0.1096	0.8933	0.0233	0.0205	0.0212	0.0215	0.0202
0.0	0.0	0.0	-1590.6824	4716.2646	NaN	NaN	1.3	0.894	0.0231	0.0205	0.021	0.0212	0.0202
0.0	0.0	0.0	-74.6824	3296.2646	NaN	NaN	1.0232	0.8945	0.0229	0.0205	0.021	0.0209	0.0203
0.0	0.0	0.0	808.3176	4337.2646	NaN	NaN	0.8429	0.8949	0.0226	0.0203	0.021	0.0208	0.0203
0.0	0.0	0.0	-1640.6824	491.2646	NaN	NaN	-0.3	0.8948	0.0225	0.0202	0.0213	0.0209	0.0204
0.0	0.0	0.0	-159.6824	-3227.7354	NaN	NaN	0.9529	0.8942	0.0224	0.0203	0.0216	0.0209	0.0205
0.0	0.0	0.0	1039.3176	3863.2646	NaN	NaN	0.788	0.8946	0.0221	0.0203	0.0215	0.0208	0.0207
0.0	0.0	0.0	-739.6824	2314.2646	NaN	NaN	1.3	0.8948	0.022	0.0202	0.0215	0.0208	0.0208
0.0	0.0	0.0	-247.6824	880.2646	NaN	NaN	1.3	0.8946	0.022	0.0202	0.0216	0.0208	0.0208
0.0	0.0	0.0	470.3176	547.2646	NaN	NaN	0.5378	0.8946	0.022	0.0202	0.0216	0.0208	0.0209
0.0	0.0	0.0	18.3176	725.2646	NaN	NaN	0.9754	0.8946	0.022	0.0202	0.0216	0.0207	0.0209
0.0	0.0	0.0	276.3176	-565.7354	NaN	NaN	1.3	0.8943	0.022	0.0202	0.0217	0.0208	0.021
0.0	0.0	0.0	-673.6824	2435.2646	NaN	NaN	1.3	0.8945	0.022	0.0202	0.0216	0.0207	0.021
0.0	0.0	0.0	-29.6824	847.2646	NaN	NaN	1.0363	0.8947	0.022	0.0202	0.0214	0.0207	0.021
0.0	0.0	0.0	-173.6824	4272.2646	NaN	NaN	1.0424	0.8953	0.0219	0.0201	0.0212	0.0205	0.021
0.0	0.0	0.0	1693.3176	4155.2646	NaN	NaN	0.7105	0.8952	0.022	0.0201	0.0212	0.0204	0.021
0.0	0.0	0.0	-177.6824	228.2646	NaN	NaN	1.3	0.8949	0.0221	0.0201	0.0214	0.0206	0.021
0.0	0.0	0.0	-1000.6824	2053.2646	NaN	NaN	1.3	0.8945	0.0221	0.0202	0.0215	0.0207	0.0211
0.0	0.0	0.0	1444.3176	1180.2646	NaN	NaN	0.4497	0.8944	0.0221	0.0202	0.0215	0.0207	0.0211
0.0	0.0	0.0	78.3176	339.2646	NaN	NaN	0.8124	0.8944	0.022	0.0202	0.0215	0.0207	0.0211
0.0	0.0	0.0	204.3176	2342.2646	NaN	NaN	0.9198	0.8948	0.022	0.0202	0.0214	0.0205	0.0211
0.0	0.0	0.0	1014.3176	5207.2646	NaN	NaN	0.837	0.8952	0.0221	0.0202	0.0213	0.0203	0.021
0.0	0.0	0.0	-334.6824	1062.2646	NaN	NaN	1.3	0.8954	0.0219	0.0201	0.0213	0.0203	0.021
0.0	0.0	0.0	989.3176	1144.2646	NaN	NaN	0.5363	0.8952	0.0219	0.0201	0.0214	0.0204	0.021
0.0	0.0	0.0	-563.6824	219.2646	NaN	NaN	-0.3	0.8953	0.0218	0.0201	0.0214	0.0204	0.021
0.0	0.0	0.0	-449.6824	3387.2646	NaN	NaN	1.1531	0.8955	0.0218	0.0201	0.0213	0.0203	0.021
0.0	0.0	0.0	-1099.6824	2876.2646	NaN	NaN	1.3	0.8955	0.0217	0.0201	0.0214	0.0204	0.021
0.0	0.0	0.0	-177.6824	1959.2646	NaN	NaN	1.0997	0.8953	0.0216	0.0201	0.0215	0.0204	0.021
0.0	0.0	0.0	93.3176	-480.7354	NaN	NaN	1.2409	0.895	0.0216	0.0202	0.0216	0.0206	0.021
0.0	0.0	0.0	1375.3176	2759.2646	NaN	NaN	0.6674	0.8953	0.0216	0.0202	0.0215	0.0205	0.0209
0.0	0.0	0.0	1070.3176	1611.2646	NaN	NaN	0.6009	0.8954	0.0217	0.0201	0.0215	0.0204	0.0209
0.0	0.0	0.0	631.3176	1602.2646	NaN	NaN	0.7174	0.8954	0.0217	0.0201	0.0215	0.0204	0.0209
0.0	0.0	0.0	2319.3176	2179.2646	NaN	NaN	0.4844	0.8953	0.0219	0.0201	0.0215	0.0203	0.0209
0.0	0.0	0.0	2282.3176	3662.2646	NaN	NaN	0.6161	0.8952	0.0221	0.0201	0.0215	0.0203	0.0208
0.0	0.0	0.0	114.3176	1255.2646	NaN	NaN	0.9165	0.8945	0.0223	0.0202	0.0216	0.0205	0.0209
0.0	0.0	0.0	-374.6824	4754.2646	NaN	NaN	1.0856	0.8942	0.0225	0.0202	0.0217	0.0205	0.0209
0.0	0.0	0.0	-2028.6824	3224.2646	NaN	NaN	1.3	0.8936	0.0226	0.0203	0.0218	0.0207	0.021
0.0	0.0	0.0	-292.6824	3491.2646	NaN	NaN	1.0915	0.8931	0.0227	0.0204	0.0219	0.0208	0.0211
0.0	0.0	0.0	-280.6824	1789.2646	NaN	NaN	1.1861	0.8927	0.0228	0.0205	0.022	0.0209	0.0211
0.0	0.0	0.0	-123.6824	2455.2646	NaN	NaN	1.053	0.8926	0.0229	0.0205	0.0221	0.0209	0.0211
0.0	0.0	0.0	-937.6824	4749.2646	NaN	NaN	1.246	0.8926	0.0229	0.0205	0.0221	0.021	0.021
0.0	0.0	0.0	1853.3176	-247.7354	NaN	NaN	-0.1543	0.8924	0.0229	0.0205	0.0221	0.0211	0.021
0.0	0.0	0.0	16.3176	3526.2646	NaN	NaN	0.9954	0.8921	0.0229	0.0206	0.0222	0.0211	0.021
0.0	0.0	0.0	279.3176	4720.2646	NaN	NaN	0.9441	0.892	0.023	0.0206	0.0223	0.0212	0.021
0.0	0.0	0.0	246.3176	1028.2646	NaN	NaN	0.8067	0.8921	0.0227	0.0207	0.0223	0.0212	0.0209
0.0	0.0	0.0	-1207.6824	-777.7354	NaN	NaN	0.3917	0.892	0.0228	0.0207	0.0226	0.0211	0.0207
0.0	0.0	0.0	-673.6824	-1885.7354	NaN	NaN	0.7368	0.8926	0.0228	0.0206	0.0225	0.0211	0.0204
0.0	0.0	0.0	-312.6824	-418.7354	NaN	NaN	0.5725	0.8926	0.0228	0.0207	0.0225	0.0211	0.0203
0.0	0.0	0.0	109.3176	-604.7354	NaN	NaN	1.2207	0.8923	0.0228	0.0208	0.0225	0.0213	0.0203
0.0	0.0	0.0	205.3176	-316.7354	NaN	NaN	1.3	0.8918	0.0228	0.0208	0.0227	0.0215	0.0204
0.0	0.0	0.0	-474.6824	221.2646	NaN	NaN	-0.3	0.8916	0.0229	0.0208	0.0227	0.0216	0.0204
0.0	0.0	0.0	1520.3176	78.2646	NaN	NaN	0.049	0.8915	0.023	0.0209	0.0227	0.0216	0.0204
0.0	0.0	0.0	-1555.6824	-2490.7354	NaN	NaN	0.6155	0.8918	0.023	0.0208	0.0225	0.0215	0.0204
0.0	0.0	0.0	-711.6824	-896.7354	NaN	NaN	0.5575	0.8917	0.0231	0.0209	0.0225	0.0215	0.0204
0.0	0.0	0.0	-614.6824	882.2646	NaN	NaN	1.3	0.8919	0.0231	0.0208	0.0224	0.0214	0.0204
0.0	0.0	0.0	-638.6824	-2444.7354	NaN	NaN	0.7929	0.8918	0.0231	0.0208	0.0224	0.0214	0.0204
0.0	0.0	0.0	-484.6824	-2484.7354	NaN	NaN	0.8368	0.8917	0.023	0.0209	0.0225	0.0215	0.0205
0.0	0.0	0.0	607.3176	3793.2646	NaN	NaN	0.862	0.8912	0.023	0.0209	0.0226	0.0216	0.0206
0.0	0.0	0.0	-963.6824	-147.7354	NaN	NaN	0.1329	0.8912	0.0231	0.0209	0.0226	0.0216	0.0207
0.0	0.0	0.0	-1192.6824	-294.7354	NaN	NaN	0.1982	0.8912	0.0231	0.0209	0.0226	0.0215	0.0207
0.0	0.0	0.0	-657.6824	121.2646	NaN	NaN	-0.2261	0.8913	0.0232	0.0209	0.0225	0.0215	0.0207
0.0	0.0	0.0	-502.6824	-207.7354	NaN	NaN	0.2924	0.8911	0.0232	0.0209	0.0225	0.0214	0.0208
0.0	0.0	0.0	691.3176	-1045.7354	NaN	NaN	1.3	0.8912	0.0232	0.0209	0.0225	0.0215	0.0208
0.0	0.0	0.0	2103.3176	306.2646	NaN	NaN	0.1271	0.891	0.0232	0.0209	0.0226	0.0216	0.0208
0.0	0.0	0.0	2524.3176	1707.2646	NaN	NaN	0.4035	0.8908	0.0231	0.0209	0.0226	0.0217	0.0208
0.0	0.0	0.0	1554.3176	-967.7354	NaN	NaN	-0.3	0.8909	0.0231	0.0209	0.0225	0.0218	0.0208
0.0	0.0	0.0	1730.3176	424.2646	NaN	NaN	0.1969	0.8908	0.0232	0.0209	0.0225	0.0219	0.0208
0.0	0.0	0.0	1280.3176	447.2646	NaN	NaN	0.2589	0.8909	0.0232	0.0209	0.0225	0.0219	0.0207
0.0	0.0	0.0	1849.3176	-1990.7354	NaN	NaN	1.3	0.8908	0.0232	0.0209	0.0224	0.0219	0.0208
0.0	0.0	0.0	829.3176	-587.7354	NaN	NaN	-0.3	0.8907	0.0232	0.0209	0.0225	0.0219	0.0208
0.0	0.0	0.0	-1060.6824	205.2646	NaN	NaN	-0.24	0.8908	0.0231	0.0209	0.0225	0.0219	0.0207
0.0	0.0	0.0	632.3176	-3293.7354	NaN	NaN	1.2376	0.8907	0.0231	0.021	0.0225	0.0219	0.0208
0.0	0.0	0.0	96.3176	719.2646	NaN	NaN	0.8819	0.8908	0.023	0.021	0.0225	0.022	0.0207
0.0	0.0	0.0	443.3176	-1456.7354	NaN	NaN	1.3	0.8908	0.023	0.021	0.0225	0.0219	0.0207
0.0	0.0	0.0	-1157.6824	-1812.7354	NaN	NaN	0.6103	0.891	0.0229	0.021	0.0225	0.0219	0.0207
0.0	0.0	0.0	-775.6824	88.2646	NaN	NaN	-0.1284	0.891	0.0229	0.021	0.0225	0.0219	0.0207
0.0	0.0	0.0	760.3176	-1940.7354	NaN	NaN	1.3	0.8912	0.0229	0.021	0.0225	0.0218	0.0207
0.0	0.0	0.0	129.3176	-2187.7354	NaN	NaN	1.0628	0.8912	0.0229	0.021	0.0225	0.0217	0.0207
0.0	0.0	0.0	-207.6824	-2679.7354	NaN	NaN	0.9281	0.8912	0.0228	0.021	0.0225	0.0217	0.0208
0.0	0.0	0.0	-1655.6824	-1790.7354	NaN	NaN	0.5196	0.8912	0.0228	0.021	0.0226	0.0217	0.0208
0.0	0.0	0.0	1360.3176	1260.2646	NaN	NaN	0.4809	0.8912	0.0226	0.0209	0.0225	0.0219	0.0208
0.0	0.0	0.0	1378.3176	2261.2646	NaN	NaN	0.6213	0.8911	0.0227	0.0209	0.0225	0.022	0.0209
0.0	0.0	0.0	452.3176	-302.7354	NaN	NaN	-0.3	0.8909	0.0227	0.0209	0.0225	0.022	0.0209
0.0	0.0	0.0	1641.3176	814.2646	NaN	NaN	0.3316	0.8908	0.0227	0.0209	0.0225	0.0221	0.0209
0.0	0.0	0.0	642.3176	396.2646	NaN	NaN	0.3815	0.8909	0.0227	0.0209	0.0225	0.022	0.0209
0.0	0.0	0.0	2103.3176	-475.7354	NaN	NaN	-0.2923	0.8907	0.0227	0.021	0.0225	0.0221	0.021
0.0	0.0	0.0	744.3176	-3573.7354	NaN	NaN	1.2631	0.8908	0.0226	0.021	0.0225	0.0221	0.021
0.0	0.0	0.0	2802.3176	2599.2646	NaN	NaN	0.4812	0.8903	0.0227	0.021	0.0225	0.0223	0.0211
0.0	0.0	0.0	-236.6824	1758.2646	NaN	NaN	1.1556	0.8905	0.0228	0.021	0.0224	0.0222	0.0211
0.0	0.0	0.0	2146.3176	-2684.7354	NaN	NaN	1.3	0.8904	0.0228	0.021	0.0225	0.0223	0.0211
0.0	0.0	0.0	1130.3176	-1002.7354	NaN	NaN	-0.3	0.8904	0.0228	0.021	0.0225	0.0223	0.0211
0.0	0.0	0.0	1265.3176	4135.2646	NaN	NaN	0.7657	0.8901	0.0228	0.0211	0.0225	0.0224	0.0212
0.0	0.0	0.0	99.3176	-389.7354	NaN	NaN	1.3	0.8904	0.0227	0.021	0.0223	0.0223	0.0212
0.0	0.0	0.0	1252.3176	-326.7354	NaN	NaN	-0.3	0.8904	0.0227	0.021	0.0223	0.0224	0.0211
0.0	0.0	0.0	404.3176	1997.2646	NaN	NaN	0.8316	0.8905	0.0228	0.021	0.0223	0.0224	0.0211
0.0	0.0	0.0	889.3176	-147.7354	NaN	NaN	-0.1992	0.8905	0.0227	0.021	0.0223	0.0223	0.0211
0.0	0.0	0.0	1520.3176	1594.2646	NaN	NaN	0.5119	0.8906	0.0227	0.021	0.0223	0.0224	0.021
0.0	0.0	0.0	997.3176	210.2646	NaN	NaN	0.1741	0.8905	0.0229	0.021	0.0224	0.0223	0.021
0.0	0.0	0.0	-619.6824	-187.7354	NaN	NaN	0.2325	0.8906	0.0229	0.021	0.0224	0.0222	0.0209
0.0	0.0	0.0	1560.3176	-2085.7354	NaN	NaN	1.3	0.8908	0.0228	0.0209	0.0225	0.0221	0.0209
0.0	0.0	0.0	434.3176	122.2646	NaN	NaN	0.2197	0.891	0.0229	0.0208	0.0225	0.022	0.0208
0.0	0.0	0.0	-592.6824	-250.7354	NaN	NaN	0.2973	0.891	0.023	0.0208	0.0225	0.0219	0.0208
0.0	0.0	0.0	-1169.6824	-8.7354	NaN	NaN	0.0074	0.8913	0.0229	0.0207	0.0225	0.0218	0.0207
0.0	0.0	0.0	-596.6824	243.2646	NaN	NaN	-0.3	0.8914	0.023	0.0207	0.0225	0.0217	0.0207
0.0	0.0	0.0	-1360.6824	-1719.7354	NaN	NaN	0.5583	0.8916	0.0229	0.0207	0.0225	0.0216	0.0207
0.0	0.0	0.0	-1121.6824	-468.7354	NaN	NaN	0.2947	0.8918	0.0229	0.0207	0.0224	0.0215	0.0207
0.0	0.0	0.0	362.3176	-2789.7354	NaN	NaN	1.1493	0.8918	0.0229	0.0206	0.0224	0.0216	0.0207
0.0	0.0	0.0	-680.6824	3223.2646	NaN	NaN	1.2677	0.8918	0.0229	0.0206	0.0223	0.0217	0.0207
0.0	0.0	0.0	240.3176	-933.7354	NaN	NaN	1.3	0.8917	0.0231	0.0205	0.0222	0.0217	0.0207
0.0	0.0	0.0	-1032.6824	390.2646	NaN	NaN	-0.3	0.8915	0.0231	0.0205	0.0223	0.0219	0.0207
0.0	0.0	0.0	-622.6824	6072.2646	NaN	NaN	1.1143	0.8912	0.0233	0.0204	0.0223	0.0221	0.0208
0.0	0.0	0.0	606.3176	814.2646	NaN	NaN	0.5732	0.8915	0.0233	0.0204	0.0222	0.0219	0.0207
0.0	0.0	0.0	305.3176	-1148.7354	NaN	NaN	1.3	0.8917	0.0233	0.0206	0.0222	0.0217	0.0206
0.0	0.0	0.0	-1956.6824	-1572.7354	NaN	NaN	0.4456	0.8917	0.0233	0.0207	0.0223	0.0214	0.0205
0.0	0.0	0.0	-171.6824	-462.7354	NaN	NaN	0.7294	0.892	0.0232	0.0207	0.0223	0.0214	0.0205
0.0	0.0	0.0	-1410.6824	-1333.7354	NaN	NaN	0.486	0.8922	0.0231	0.0208	0.0223	0.0212	0.0205
0.0	0.0	0.0	-1199.6824	-3429.7354	NaN	NaN	0.7409	0.8924	0.0231	0.0207	0.0222	0.0212	0.0204
0.0	0.0	0.0	47.3176	-1023.7354	NaN	NaN	1.0485	0.8927	0.023	0.0205	0.0222	0.0213	0.0203
0.0	0.0	0.0	-1166.6824	-573.7354	NaN	NaN	0.3297	0.8925	0.0231	0.0205	0.0222	0.0214	0.0203
0.0	0.0	0.0	-2891.6824	2117.2646	NaN	NaN	-0.3	0.8924	0.0231	0.0205	0.0222	0.0214	0.0204
0.0	0.0	0.0	-1003.6824	-3187.7354	NaN	NaN	0.7605	0.8926	0.0231	0.0206	0.0221	0.0213	0.0204
0.0	0.0	0.0	-914.6824	-1013.7354	NaN	NaN	0.5257	0.8925	0.0231	0.0205	0.022	0.0214	0.0204
0.0	0.0	0.0	1011.3176	666.2646	NaN	NaN	0.3972	0.8925	0.0231	0.0204	0.022	0.0216	0.0205
0.0	0.0	0.0	-1398.6824	1401.2646	NaN	NaN	1.3	0.8925	0.0231	0.0203	0.0219	0.0216	0.0205
0.0	0.0	0.0	-111.6824	-1993.7354	NaN	NaN	0.947	0.8922	0.0232	0.0205	0.022	0.0216	0.0205
0.0	0.0	0.0	338.3176	1320.2646	NaN	NaN	0.796	0.8922	0.0232	0.0205	0.022	0.0215	0.0205
0.0	0.0	0.0	-781.6824	-3933.7354	NaN	NaN	0.8342	0.8923	0.0232	0.0206	0.022	0.0214	0.0206
0.0	0.0	0.0	-833.6824	193.2646	NaN	NaN	-0.3	0.8923	0.0231	0.0205	0.022	0.0215	0.0206
0.0	0.0	0.0	291.3176	856.2646	NaN	NaN	0.7461	0.8922	0.0231	0.0205	0.022	0.0216	0.0206
0.0	0.0	0.0	2359.3176	425.2646	NaN	NaN	0.1527	0.892	0.0232	0.0204	0.022	0.0217	0.0207
0.0	0.0	0.0	-246.6824	527.2646	NaN	NaN	1.3	0.8921	0.0232	0.0204	0.022	0.0217	0.0207
0.0	0.0	0.0	303.3176	-391.7354	NaN	NaN	1.3	0.892	0.0231	0.0205	0.0221	0.0217	0.0207
0.0	0.0	0.0	-82.6824	-1146.7354	NaN	NaN	0.9327	0.892	0.0231	0.0205	0.022	0.0216	0.0207
0.0	0.0	0.0	-2594.6824	-1720.7354	NaN	NaN	0.3987	0.8921	0.0231	0.0205	0.022	0.0216	0.0207
0.0	0.0	0.0	-963.6824	1537.2646	NaN	NaN	1.3	0.8922	0.0231	0.0204	0.022	0.0216	0.0207
0.0	0.0	0.0	793.3176	-3290.7354	NaN	NaN	1.3	0.8924	0.0231	0.0204	0.0219	0.0215	0.0207
0.0	0.0	0.0	-1298.6824	-1463.7354	NaN	NaN	0.5299	0.8926	0.023	0.0204	0.0219	0.0215	0.0207
0.0	0.0	0.0	121.3176	2167.2646	NaN	NaN	0.947	0.8926	0.023	0.0203	0.0218	0.0216	0.0207
0.0	0.0	0.0	-1037.6824	-442.7354	NaN	NaN	0.2991	0.8925	0.023	0.0203	0.0218	0.0216	0.0207
0.0	0.0	0.0	-2223.6824	910.2646	NaN	NaN	-0.3	0.8924	0.023	0.0203	0.0218	0.0217	0.0207
0.0	0.0	0.0	1667.3176	1411.2646	NaN	NaN	0.4584	0.8924	0.023	0.0204	0.0218	0.0217	0.0207
0.0	0.0	0.0	-2161.6824	-997.7354	NaN	NaN	0.3158	0.8924	0.023	0.0205	0.0219	0.0215	0.0207
0.0	0.0	0.0	-3002.6824	-1857.7354	NaN	NaN	0.3822	0.8926	0.0229	0.0205	0.0219	0.0214	0.0206
0.0	0.0	0.0	-1235.6824	1773.2646	NaN	NaN	1.3	0.8928	0.0229	0.0204	0.0219	0.0214	0.0205
0.0	0.0	0.0	-432.6824	-2165.7354	NaN	NaN	0.8335	0.8927	0.0229	0.0204	0.022	0.0215	0.0206
0.0	0.0	0.0	-1375.6824	-1735.7354	NaN	NaN	0.5579	0.8929	0.0229	0.0204	0.022	0.0214	0.0205
0.0	0.0	0.0	-1753.6824	-1869.7354	NaN	NaN	0.516	0.8928	0.0229	0.0204	0.022	0.0214	0.0205
0.0	0.0	0.0	-1133.6824	-2764.7354	NaN	NaN	0.7092	0.8928	0.0229	0.0205	0.022	0.0212	0.0205
0.0	0.0	0.0	-3297.6824	-1870.7354	NaN	NaN	0.362	0.8931	0.0228	0.0205	0.022	0.0211	0.0205
0.0	0.0	0.0	-539.6824	-2237.7354	NaN	NaN	0.8057	0.893	0.0228	0.0204	0.0219	0.0213	0.0205
0.0	0.0	0.0	-1297.6824	1188.2646	NaN	NaN	-0.3	0.8931	0.0228	0.0203	0.0219	0.0214	0.0205
0.0	0.0	0.0	-1394.6824	179.2646	NaN	NaN	-0.1475	0.8933	0.0229	0.0201	0.0218	0.0214	0.0205
0.0	0.0	0.0	1894.3176	-496.7354	NaN	NaN	-0.3	0.8934	0.0229	0.02	0.0218	0.0214	0.0205
0.0	0.0	0.0	-732.6824	-9.7354	NaN	NaN	0.0131	0.8934	0.023	0.02	0.0218	0.0214	0.0205
0.0	0.0	0.0	623.3176	-1059.7354	NaN	NaN	1.3	0.8937	0.023	0.0199	0.0217	0.0213	0.0204
0.0	0.0	0.0	-791.6824	3.2646	NaN	NaN	-0.0041	0.8939	0.0229	0.0198	0.0217	0.0213	0.0204
0.0	0.0	0.0	-475.6824	1219.2646	NaN	NaN	1.3	0.8937	0.023	0.0198	0.0218	0.0213	0.0204
0.0	0.0	0.0	-602.6824	-2135.7354	NaN	NaN	0.7799	0.8938	0.023	0.0199	0.0216	0.0212	0.0204
0.0	0.0	0.0	-257.6824	-1792.7354	NaN	NaN	0.8743	0.8937	0.0229	0.0199	0.0217	0.0213	0.0204
0.0	0.0	0.0	1647.3176	1445.2646	NaN	NaN	0.4673	0.8934	0.023	0.02	0.0218	0.0214	0.0204
0.0	0.0	0.0	-2856.6824	-991.7354	NaN	NaN	0.2577	0.8934	0.023	0.02	0.0218	0.0214	0.0205
0.0	0.0	0.0	2.3176	1999.2646	NaN	NaN	0.9988	0.893	0.0231	0.02	0.0219	0.0216	0.0205
0.0	0.0	0.0	3234.3176	-245.7354	NaN	NaN	-0.0822	0.8928	0.0231	0.02	0.0219	0.0216	0.0205
0.0	0.0	0.0	579.3176	1774.2646	NaN	NaN	0.7539	0.8928	0.0231	0.02	0.0219	0.0216	0.0206
0.0	0.0	0.0	461.3176	175.2646	NaN	NaN	0.2753	0.8929	0.0231	0.02	0.0219	0.0216	0.0205
0.0	0.0	0.0	-398.6824	-800.7354	NaN	NaN	0.6676	0.8927	0.0231	0.02	0.0219	0.0217	0.0206
0.0	0.0	0.0	-2050.6824	2549.2646	NaN	NaN	1.3	0.8926	0.0231	0.0201	0.0219	0.0217	0.0206
0.0	0.0	0.0	-630.6824	-2702.7354	NaN	NaN	0.8108	0.8926	0.0231	0.0203	0.0218	0.0216	0.0206
0.0	0.0	0.0	-422.6824	-2173.7354	NaN	NaN	0.8372	0.8927	0.023	0.0204	0.0217	0.0216	0.0206
0.0	0.0	0.0	-1307.6824	-1079.7354	NaN	NaN	0.4523	0.8931	0.0229	0.0203	0.0217	0.0215	0.0206
0.0	0.0	0.0	313.3176	-1284.7354	NaN	NaN	1.3	0.8933	0.0229	0.0201	0.0217	0.0215	0.0205
0.0	0.0	0.0	-1334.6824	1249.2646	NaN	NaN	-0.3	0.8931	0.0229	0.0201	0.0218	0.0216	0.0205
0.0	0.0	0.0	1387.3176	-879.7354	NaN	NaN	-0.3	0.8928	0.023	0.0202	0.0219	0.0217	0.0205
0.0	0.0	0.0	1213.3176	151.2646	NaN	NaN	0.1109	0.8926	0.023	0.0203	0.0219	0.0217	0.0206
0.0	0.0	0.0	-2934.6824	-2217.7354	NaN	NaN	0.4304	0.8927	0.023	0.0204	0.0218	0.0215	0.0207
0.0	0.0	0.0	-1900.6824	113.2646	NaN	NaN	-0.0634	0.8932	0.0228	0.0202	0.0218	0.0214	0.0206
0.0	0.0	0.0	2636.3176	788.2646	NaN	NaN	0.2302	0.8935	0.0228	0.0201	0.0218	0.0214	0.0205
0.0	0.0	0.0	546.3176	-523.7354	NaN	NaN	-0.3	0.8933	0.0228	0.0201	0.0218	0.0215	0.0204
0.0	0.0	0.0	-260.6824	531.2646	NaN	NaN	1.3	0.893	0.0229	0.0202	0.0219	0.0216	0.0205
0.0	0.0	0.0	-1116.6824	-1766.7354	NaN	NaN	0.6127	0.8928	0.023	0.0203	0.0219	0.0215	0.0205
0.0	0.0	0.0	-3100.6824	-1232.7354	NaN	NaN	0.2845	0.8931	0.0229	0.0203	0.0218	0.0214	0.0204
0.0	0.0	0.0	1065.3176	-1490.7354	NaN	NaN	1.3	0.8934	0.0228	0.0202	0.0218	0.0214	0.0204
0.0	0.0	0.0	-1985.6824	-62.7354	NaN	NaN	0.0306	0.893	0.0229	0.0203	0.0219	0.0216	0.0204
0.0	0.0	0.0	615.3176	338.2646	NaN	NaN	0.3547	0.8925	0.023	0.0203	0.0219	0.0218	0.0205
0.0	0.0	0.0	1274.3176	-1452.7354	NaN	NaN	1.3	0.8923	0.0232	0.0204	0.022	0.0217	0.0205
0.0	0.0	0.0	-836.6824	-707.7354	NaN	NaN	0.4583	0.8917	0.0234	0.0206	0.0221	0.0217	0.0206
0.0	0.0	0.0	-55.6824	-4242.7354	NaN	NaN	0.987	0.8918	0.0232	0.0207	0.0221	0.0215	0.0207
0.0	0.0	0.0	-606.6824	-1703.7354	NaN	NaN	0.7374	0.8919	0.0232	0.0206	0.0221	0.0216	0.0206
0.0	0.0	0.0	1046.3176	1529.2646	NaN	NaN	0.5938	0.892	0.0233	0.0204	0.022	0.0217	0.0206
0.0	0.0	0.0	-1057.6824	-1010.7354	NaN	NaN	0.4887	0.8918	0.0233	0.0205	0.022	0.0217	0.0206
0.0	0.0	0.0	55.3176	431.2646	NaN	NaN	0.8863	0.8915	0.0234	0.0206	0.022	0.0218	0.0207
0.0	0.0	0.0	-500.6824	502.2646	NaN	NaN	1.3	0.8914	0.0235	0.0206	0.022	0.0218	0.0207
0.0	0.0	0.0	-536.6824	-1691.7354	NaN	NaN	0.7592	0.8912	0.0235	0.0207	0.022	0.0218	0.0208
0.0	0.0	0.0	-1351.6824	1233.2646	NaN	NaN	-0.3	0.8913	0.0235	0.0207	0.022	0.0218	0.0208
0.0	0.0	0.0	-830.6824	-1623.7354	NaN	NaN	0.6616	0.8911	0.0235	0.0208	0.0221	0.0218	0.0208
0.0	0.0	0.0	-929.6824	2492.2646	NaN	NaN	1.3	0.8912	0.0235	0.0208	0.0221	0.0217	0.0208
0.0	0.0	0.0	-1722.6824	-1186.7354	NaN	NaN	0.4079	0.8913	0.0234	0.0208	0.0221	0.0216	0.0208
0.0	0.0	0.0	-1362.6824	-1178.7354	NaN	NaN	0.4638	0.8915	0.0234	0.0208	0.022	0.0215	0.0208
0.0	0.0	0.0	-1567.6824	-489.7354	NaN	NaN	0.238	0.8917	0.0233	0.0208	0.022	0.0215	0.0207
0.0	0.0	0.0	-135.6824	597.2646	NaN	NaN	1.294	0.8918	0.0233	0.0207	0.022	0.0215	0.0207
0.0	0.0	0.0	-1326.6824	122.2646	NaN	NaN	-0.1015	0.8915	0.0233	0.0209	0.0221	0.0214	0.0208
0.0	0.0	0.0	-846.6824	-1630.7354	NaN	NaN	0.6582	0.8915	0.0232	0.0209	0.0221	0.0213	0.0208
0.0	0.0	0.0	79.3176	-401.7354	NaN	NaN	1.246	0.8917	0.0232	0.0209	0.0221	0.0213	0.0208
0.0	0.0	0.0	-1891.6824	-2060.7354	NaN	NaN	0.5214	0.892	0.0231	0.0209	0.0221	0.0212	0.0207
0.0	0.0	0.0	503.3176	26.2646	NaN	NaN	0.0496	0.8924	0.023	0.0207	0.022	0.0213	0.0206
0.0	0.0	0.0	-2162.6824	-1080.7354	NaN	NaN	0.3332	0.8923	0.023	0.0207	0.0221	0.0213	0.0206
0.0	0.0	0.0	-3170.6824	-1884.7354	NaN	NaN	0.3728	0.8922	0.0229	0.0208	0.0221	0.0212	0.0207
0.0	0.0	0.0	-2498.6824	-318.7354	NaN	NaN	0.1131	0.8922	0.0229	0.021	0.0222	0.0211	0.0207
0.0	0.0	0.0	-1529.6824	-3893.7354	NaN	NaN	0.7179	0.8924	0.0229	0.021	0.0221	0.021	0.0207
0.0	0.0	0.0	-1120.6824	-1287.7354	NaN	NaN	0.5347	0.8925	0.0228	0.021	0.0221	0.021	0.0207
0.0	0.0	0.0	-1276.6824	-2554.7354	NaN	NaN	0.6668	0.8927	0.0228	0.0209	0.022	0.021	0.0206
0.0	0.0	0.0	757.3176	-1462.7354	NaN	NaN	1.3	0.8932	0.0228	0.0207	0.0218	0.021	0.0205
0.0	0.0	0.0	-572.6824	-3167.7354	NaN	NaN	0.8469	0.8932	0.0228	0.0206	0.0217	0.0211	0.0206
0.0	0.0	0.0	-1.6824	2322.2646	NaN	NaN	1.0007	0.8933	0.0229	0.0204	0.0217	0.0212	0.0205
0.0	0.0	0.0	-2233.6824	44.2646	NaN	NaN	-0.0202	0.893	0.023	0.0205	0.0217	0.0213	0.0206
0.0	0.0	0.0	-1875.6824	1586.2646	NaN	NaN	-0.3	0.893	0.023	0.0205	0.0216	0.0213	0.0206
0.0	0.0	0.0	-165.6824	-563.7354	NaN	NaN	0.7729	0.893	0.023	0.0205	0.0216	0.0213	0.0206
0.0	0.0	0.0	46.3176	-852.7354	NaN	NaN	1.0574	0.8931	0.023	0.0204	0.0216	0.0214	0.0205
0.0	0.0	0.0	-1643.6824	944.2646	NaN	NaN	-0.3	0.893	0.0231	0.0204	0.0216	0.0214	0.0205
0.0	0.0	0.0	-373.6824	-1036.7354	NaN	NaN	0.7351	0.8929	0.0231	0.0204	0.0216	0.0215	0.0205
0.0	0.0	0.0	-1963.6824	183.2646	NaN	NaN	-0.1029	0.8929	0.0231	0.0205	0.0216	0.0214	0.0205
0.0	0.0	0.0	-180.6824	-1619.7354	NaN	NaN	0.8996	0.8929	0.023	0.0205	0.0216	0.0214	0.0205
0.0	0.0	0.0	-1339.6824	2580.2646	NaN	NaN	1.3	0.8931	0.023	0.0204	0.0216	0.0215	0.0205
0.0	0.0	0.0	-570.6824	141.2646	NaN	NaN	-0.3	0.8928	0.0231	0.0204	0.0217	0.0215	0.0206
0.0	0.0	0.0	-1114.6824	-52.7354	NaN	NaN	0.0452	0.8926	0.0231	0.0205	0.0217	0.0215	0.0206
0.0	0.0	0.0	711.3176	-1202.7354	NaN	NaN	1.3	0.8924	0.0232	0.0207	0.0217	0.0214	0.0206
0.0	0.0	0.0	-1343.6824	-2431.7354	NaN	NaN	0.6441	0.8924	0.0231	0.0208	0.0217	0.0213	0.0207
0.0	0.0	0.0	-1571.6824	-914.7354	NaN	NaN	0.3679	0.8927	0.0231	0.0207	0.0216	0.0213	0.0207
0.0	0.0	0.0	-815.6824	234.2646	NaN	NaN	-0.3	0.8928	0.023	0.0205	0.0216	0.0214	0.0207
0.0	0.0	0.0	-159.6824	-20.7354	NaN	NaN	0.1149	0.8923	0.0232	0.0206	0.0216	0.0216	0.0207
0.0	0.0	0.0	-1904.6824	2991.2646	NaN	NaN	1.3	0.892	0.0233	0.0206	0.0216	0.0217	0.0207
0.0	0.0	0.0	-535.6824	-2354.7354	NaN	NaN	0.8147	0.8916	0.0234	0.0209	0.0217	0.0216	0.0209
0.0	0.0	0.0	-2669.6824	-2261.7354	NaN	NaN	0.4586	0.8918	0.0233	0.021	0.0217	0.0214	0.0209
0.0	0.0	0.0	-1890.6824	16.2646	NaN	NaN	-0.0087	0.8922	0.0231	0.0209	0.0216	0.0213	0.0209
0.0	0.0	0.0	-1278.6824	1187.2646	NaN	NaN	-0.3	0.8924	0.023	0.0207	0.0216	0.0213	0.0209
0.0	0.0	0.0	-1342.6824	3828.2646	NaN	NaN	1.3	0.8924	0.0231	0.0206	0.0217	0.0214	0.0209
0.0	0.0	0.0	-420.6824	-78.7354	NaN	NaN	0.1577	0.8923	0.0231	0.0207	0.0217	0.0213	0.0209
0.0	0.0	0.0	-1475.6824	117.2646	NaN	NaN	-0.0863	0.8923	0.023	0.0209	0.0217	0.0212	0.0209
0.0	0.0	0.0	-440.6824	-2189.7354	NaN	NaN	0.8325	0.8923	0.0229	0.0209	0.0218	0.0211	0.021
0.0	0.0	0.0	-3097.6824	-1506.7354	NaN	NaN	0.3272	0.8922	0.0228	0.021	0.0219	0.0211	0.021
0.0	0.0	0.0	57.3176	-447.7354	NaN	NaN	1.1468	0.8923	0.0228	0.0209	0.0219	0.0211	0.021
0.0	0.0	0.0	-180.6824	-1509.7354	NaN	NaN	0.8931	0.8922	0.0227	0.0209	0.0219	0.0211	0.0211
0.0	0.0	0.0	-854.6824	-4778.7354	NaN	NaN	0.8483	0.8921	0.0227	0.021	0.0219	0.0211	0.0212
0.0	0.0	0.0	-1057.6824	-1782.7354	NaN	NaN	0.6276	0.8923	0.0226	0.0209	0.0218	0.0212	0.0211
0.0	0.0	0.0	495.3176	-1235.7354	NaN	NaN	1.3	0.8921	0.0227	0.0208	0.0218	0.0214	0.0212
0.0	0.0	0.0	-3363.6824	-857.7354	NaN	NaN	0.2032	0.8919	0.0227	0.0208	0.0218	0.0215	0.0213
0.0	0.0	0.0	-2557.6824	-711.7354	NaN	NaN	0.2177	0.8917	0.0228	0.0209	0.0218	0.0215	0.0213
0.0	0.0	0.0	-1867.6824	-805.7354	NaN	NaN	0.3014	0.8918	0.0228	0.0209	0.0218	0.0215	0.0213
0.0	0.0	0.0	-1518.6824	-2290.7354	NaN	NaN	0.6013	0.892	0.0227	0.0208	0.0217	0.0215	0.0213
0.0	0.0	0.0	-445.6824	1172.2646	NaN	NaN	1.3	0.8926	0.0226	0.0205	0.0216	0.0215	0.0212
0.0	0.0	0.0	-1268.6824	606.2646	NaN	NaN	-0.3	0.8929	0.0227	0.0204	0.0215	0.0215	0.0211
0.0	0.0	0.0	-943.6824	691.2646	NaN	NaN	-0.3	0.8931	0.0227	0.0203	0.0215	0.0214	0.021
0.0	0.0	0.0	-1265.6824	-1381.7354	NaN	NaN	0.5219	0.8927	0.0228	0.0205	0.0216	0.0214	0.0211
0.0	0.0	0.0	-706.6824	-1279.7354	NaN	NaN	0.6442	0.8924	0.0228	0.0206	0.0216	0.0215	0.0211
0.0	0.0	0.0	-1789.6824	-1764.7354	NaN	NaN	0.4965	0.8923	0.0228	0.0206	0.0216	0.0215	0.0211
0.0	0.0	0.0	-2692.6824	-550.7354	NaN	NaN	0.1698	0.8925	0.0228	0.0206	0.0216	0.0214	0.0211
0.0	0.0	0.0	47.3176	-203.7354	NaN	NaN	1.3	0.8924	0.0228	0.0205	0.0216	0.0215	0.0211
0.0	0.0	0.0	-1040.6824	-462.7354	NaN	NaN	0.3078	0.8928	0.0228	0.0204	0.0216	0.0214	0.021
0.0	0.0	0.0	-1427.6824	1509.2646	NaN	NaN	1.3	0.8931	0.0228	0.0203	0.0216	0.0214	0.0209
0.0	0.0	0.0	-2079.6824	1643.2646	NaN	NaN	-0.3	0.8933	0.0228	0.0201	0.0216	0.0214	0.0208
0.0	0.0	0.0	-1773.6824	3141.2646	NaN	NaN	1.3	0.8935	0.0228	0.02	0.0216	0.0213	0.0207
0.0	0.0	0.0	-1022.6824	1604.2646	NaN	NaN	1.3	0.8933	0.0229	0.02	0.0216	0.0214	0.0208
0.0	0.0	0.0	-167.6824	2701.2646	NaN	NaN	1.0662	0.8932	0.023	0.02	0.0216	0.0214	0.0208
0.0	0.0	0.0	-2253.6824	223.2646	NaN	NaN	-0.11	0.8928	0.0231	0.0202	0.0217	0.0214	0.0209
0.0	0.0	0.0	-2328.6824	952.2646	NaN	NaN	-0.3	0.8931	0.023	0.0202	0.0216	0.0213	0.0208
0.0	0.0	0.0	-463.6824	2069.2646	NaN	NaN	1.2888	0.8932	0.0229	0.0201	0.0216	0.0213	0.0208
0.0	0.0	0.0	-1845.6824	-3070.7354	NaN	NaN	0.6246	0.8937	0.0228	0.0201	0.0215	0.0212	0.0207
0.0	0.0	0.0	840.3176	-968.7354	NaN	NaN	1.3	0.8942	0.0226	0.02	0.0215	0.0211	0.0206
0.0	0.0	0.0	-670.6824	4.2646	NaN	NaN	-0.0064	0.8948	0.0225	0.0198	0.0214	0.0211	0.0204
0.0	0.0	0.0	-1015.6824	1684.2646	NaN	NaN	1.3	0.8953	0.0223	0.0196	0.0214	0.0211	0.0203
0.0	0.0	0.0	-1905.6824	2238.2646	NaN	NaN	1.3	0.8954	0.0223	0.0195	0.0215	0.0212	0.0202
0.0	0.0	0.0	-419.6824	1855.2646	NaN	NaN	1.2923	0.895	0.0224	0.0196	0.0215	0.0213	0.0202
0.0	0.0	0.0	-2110.6824	-2176.7354	NaN	NaN	0.5077	0.8944	0.0226	0.0198	0.0216	0.0214	0.0203
0.0	0.0	0.0	-1298.6824	-1883.7354	NaN	NaN	0.5919	0.8944	0.0225	0.0199	0.0215	0.0214	0.0203
0.0	0.0	0.0	-429.6824	-556.7354	NaN	NaN	0.5644	0.8945	0.0225	0.0199	0.0215	0.0213	0.0203
0.0	0.0	0.0	-3257.6824	-2514.7354	NaN	NaN	0.4356	0.8946	0.0224	0.0199	0.0215	0.0213	0.0203
0.0	0.0	0.0	-1723.6824	1280.2646	NaN	NaN	-0.3	0.8948	0.0224	0.0198	0.0215	0.0214	0.0202
0.0	0.0	0.0	-2878.6824	219.2646	NaN	NaN	-0.0824	0.8945	0.0225	0.0199	0.0216	0.0214	0.0202
0.0	0.0	0.0	-1231.6824	-2548.7354	NaN	NaN	0.6742	0.8944	0.0225	0.02	0.0215	0.0213	0.0202
0.0	0.0	0.0	-456.6824	-786.7354	NaN	NaN	0.6327	0.8945	0.0225	0.02	0.0216	0.0213	0.0202
0.0	0.0	0.0	-1798.6824	532.2646	NaN	NaN	-0.3	0.8944	0.0226	0.02	0.0216	0.0212	0.0202
0.0	0.0	0.0	-1743.6824	337.2646	NaN	NaN	-0.2398	0.8948	0.0224	0.02	0.0215	0.0212	0.0202
0.0	0.0	0.0	-564.6824	2141.2646	NaN	NaN	1.3	0.8947	0.0225	0.0199	0.0215	0.0213	0.0201
0.0	0.0	0.0	-713.6824	-1882.7354	NaN	NaN	0.7251	0.8944	0.0227	0.02	0.0216	0.0213	0.0202
0.0	0.0	0.0	-2382.6824	537.2646	NaN	NaN	-0.2911	0.8945	0.0226	0.02	0.0215	0.0212	0.0202
0.0	0.0	0.0	38.3176	-1311.7354	NaN	NaN	1.0301	0.8939	0.0228	0.02	0.0216	0.0214	0.0202
0.0	0.0	0.0	-2084.6824	478.2646	NaN	NaN	-0.2977	0.8938	0.0229	0.0201	0.0216	0.0214	0.0202
0.0	0.0	0.0	867.3176	1208.2646	NaN	NaN	0.5821	0.8938	0.0229	0.0201	0.0217	0.0214	0.0202
0.0	0.0	0.0	1444.3176	-1169.7354	NaN	NaN	-0.3	0.8936	0.023	0.0202	0.0217	0.0214	0.0201
0.0	0.0	0.0	1057.3176	-3236.7354	NaN	NaN	1.3	0.8934	0.023	0.0203	0.0217	0.0214	0.0202
0.0	0.0	0.0	-1029.6824	881.2646	NaN	NaN	-0.3	0.8935	0.023	0.0202	0.0217	0.0214	0.0202
0.0	0.0	0.0	7053.3176	-880.7354	NaN	NaN	-0.1427	0.8932	0.023	0.0202	0.0217	0.0216	0.0202
0.0	0.0	0.0	-2010.6824	-1814.7354	NaN	NaN	0.4744	0.8928	0.0232	0.0204	0.0218	0.0216	0.0203
0.0	0.0	0.0	63.3176	-2512.7354	NaN	NaN	1.0259	0.8927	0.0232	0.0204	0.0218	0.0216	0.0203
0.0	0.0	0.0	-395.6824	-179.7354	NaN	NaN	0.3124	0.8928	0.0231	0.0204	0.0218	0.0216	0.0203
0.0	0.0	0.0	-1236.6824	-751.7354	NaN	NaN	0.3781	0.8924	0.0232	0.0205	0.0219	0.0217	0.0203
0.0	0.0	0.0	-2575.6824	-555.7354	NaN	NaN	0.1775	0.8927	0.0231	0.0205	0.0219	0.0215	0.0203
0.0	0.0	0.0	-1744.6824	-1973.7354	NaN	NaN	0.5308	0.8925	0.0231	0.0205	0.022	0.0215	0.0203
0.0	0.0	0.0	-2158.6824	-3242.7354	NaN	NaN	0.6003	0.8926	0.0231	0.0205	0.022	0.0214	0.0203
0.0	0.0	0.0	-1563.6824	1047.2646	NaN	NaN	-0.3	0.8929	0.023	0.0205	0.022	0.0214	0.0202
0.0	0.0	0.0	-2466.6824	-1248.7354	NaN	NaN	0.3361	0.8926	0.023	0.0206	0.0221	0.0214	0.0203
0.0	0.0	0.0	-1713.6824	-351.7354	NaN	NaN	0.1703	0.8926	0.023	0.0206	0.0221	0.0214	0.0203
0.0	0.0	0.0	-1801.6824	-1583.7354	NaN	NaN	0.4678	0.8928	0.023	0.0206	0.022	0.0213	0.0203
0.0	0.0	0.0	-51.6824	-1383.7354	NaN	NaN	0.964	0.893	0.023	0.0206	0.0219	0.0213	0.0203
0.0	0.0	0.0	-1067.6824	-3196.7354	NaN	NaN	0.7496	0.8934	0.0229	0.0205	0.0218	0.0212	0.0202
0.0	0.0	0.0	-361.6824	697.2646	NaN	NaN	1.3	0.8938	0.0229	0.0202	0.0217	0.0213	0.0201
0.0	0.0	0.0	-1222.6824	2348.2646	NaN	NaN	1.3	0.8937	0.0229	0.0202	0.0216	0.0215	0.0201
0.0	0.0	0.0	-318.6824	680.2646	NaN	NaN	1.3	0.8935	0.023	0.0202	0.0216	0.0216	0.0201
0.0	0.0	0.0	31.3176	-1661.7354	NaN	NaN	1.0192	0.8931	0.0231	0.0203	0.0217	0.0217	0.0202
0.0	0.0	0.0	-1385.6824	61.2646	NaN	NaN	-0.0463	0.8927	0.0233	0.0203	0.0218	0.0217	0.0202
0.0	0.0	0.0	-534.6824	-233.7354	NaN	NaN	0.3042	0.8925	0.0233	0.0203	0.0218	0.0218	0.0202
0.0	0.0	0.0	-756.6824	-1843.7354	NaN	NaN	0.709	0.8925	0.0233	0.0203	0.0218	0.0218	0.0202
0.0	0.0	0.0	229.3176	334.2646	NaN	NaN	0.5931	0.8923	0.0234	0.0204	0.0218	0.0219	0.0202
0.0	0.0	0.0	-1842.6824	-2102.7354	NaN	NaN	0.533	0.8924	0.0233	0.0204	0.0218	0.0219	0.0202
0.0	0.0	0.0	785.3176	55.2646	NaN	NaN	0.0657	0.8919	0.0234	0.0205	0.0219	0.0221	0.0202
0.0	0.0	0.0	-132.6824	210.2646	NaN	NaN	1.3	0.8918	0.0234	0.0204	0.0219	0.0222	0.0203
0.0	0.0	0.0	-950.6824	-108.7354	NaN	NaN	0.1026	0.8916	0.0235	0.0206	0.0219	0.0221	0.0203
0.0	0.0	0.0	-222.6824	-4751.7354	NaN	NaN	0.9552	0.8915	0.0235	0.0207	0.0219	0.022	0.0204
0.0	0.0	0.0	-648.6824	943.2646	NaN	NaN	1.3	0.8915	0.0235	0.0207	0.0219	0.022	0.0204
0.0	0.0	0.0	-2543.6824	-1893.7354	NaN	NaN	0.4268	0.8915	0.0235	0.0207	0.0219	0.0219	0.0205
0.0	0.0	0.0	620.3176	-5.7354	NaN	NaN	-0.0093	0.8917	0.0234	0.0207	0.0219	0.0219	0.0204
0.0	0.0	0.0	-475.6824	-3562.7354	NaN	NaN	0.8822	0.8914	0.0235	0.0208	0.022	0.0219	0.0205
0.0	0.0	0.0	-1857.6824	-1394.7354	NaN	NaN	0.4288	0.8916	0.0234	0.0208	0.0219	0.0218	0.0204
0.0	0.0	0.0	1911.3176	-1643.7354	NaN	NaN	-0.3	0.8915	0.0234	0.0208	0.0219	0.0219	0.0205
0.0	0.0	0.0	-2246.6824	-1009.7354	NaN	NaN	0.3101	0.8913	0.0234	0.0209	0.0219	0.0219	0.0205
0.0	0.0	0.0	-1368.6824	-2650.7354	NaN	NaN	0.6595	0.8912	0.0235	0.0209	0.0219	0.0219	0.0206
0.0	0.0	0.0	-1198.6824	2291.2646	NaN	NaN	1.3	0.8914	0.0235	0.0208	0.0218	0.022	0.0205
0.0	0.0	0.0	232.3176	754.2646	NaN	NaN	0.7645	0.8912	0.0235	0.0208	0.0218	0.0221	0.0206
0.0	0.0	0.0	-88.6824	2165.2646	NaN	NaN	1.0427	0.8911	0.0235	0.0208	0.0218	0.0222	0.0207
0.0	0.0	0.0	-345.6824	781.2646	NaN	NaN	1.3	0.8908	0.0236	0.0208	0.0219	0.0221	0.0208
0.0	0.0	0.0	-1720.6824	-321.7354	NaN	NaN	0.1575	0.8907	0.0236	0.0209	0.0219	0.0221	0.0208
0.0	0.0	0.0	-1242.6824	-430.7354	NaN	NaN	0.2574	0.8906	0.0235	0.021	0.022	0.022	0.0209
0.0	0.0	0.0	-2264.6824	990.2646	NaN	NaN	-0.3	0.8906	0.0235	0.0211	0.022	0.0219	0.0209
0.0	0.0	0.0	-1293.6824	-2181.7354	NaN	NaN	0.6278	0.8906	0.0234	0.0211	0.0221	0.0219	0.0209
0.0	0.0	0.0	-2564.6824	635.2646	NaN	NaN	-0.3	0.8908	0.0233	0.0211	0.0221	0.0218	0.0209
0.0	0.0	0.0	-1175.6824	-1947.7354	NaN	NaN	0.6236	0.8907	0.0233	0.0212	0.0221	0.0217	0.0209
0.0	0.0	0.0	-1132.6824	-61.7354	NaN	NaN	0.0517	0.8906	0.0232	0.0214	0.0222	0.0217	0.0209
0.0	0.0	0.0	-1889.6824	-3115.7354	NaN	NaN	0.6225	0.8903	0.0232	0.0217	0.0223	0.0215	0.021
0.0	0.0	0.0	-2977.6824	-1978.7354	NaN	NaN	0.3992	0.8908	0.0231	0.0216	0.0221	0.0214	0.0209
0.0	0.0	0.0	-1291.6824	-4011.7354	NaN	NaN	0.7564	0.8908	0.0231	0.0216	0.0221	0.0214	0.021
0.0	0.0	0.0	-2083.6824	566.2646	NaN	NaN	-0.3	0.8915	0.023	0.0214	0.0219	0.0215	0.0208
0.0	0.0	0.0	-296.6824	-720.7354	NaN	NaN	0.7084	0.8912	0.023	0.0213	0.0218	0.0216	0.0209
0.0	0.0	0.0	-1952.6824	-644.7354	NaN	NaN	0.2482	0.8913	0.023	0.0213	0.0218	0.0217	0.021
0.0	0.0	0.0	-2414.6824	54.2646	NaN	NaN	-0.023	0.8911	0.0231	0.0212	0.0218	0.0218	0.021
0.0	0.0	0.0	-1897.6824	806.2646	NaN	NaN	-0.3	0.8913	0.0231	0.0211	0.0217	0.0219	0.021
0.0	0.0	0.0	-2243.6824	2624.2646	NaN	NaN	1.3	0.891	0.0231	0.0211	0.0218	0.0219	0.0211
0.0	0.0	0.0	-1695.6824	-1624.7354	NaN	NaN	0.4893	0.8908	0.0232	0.0212	0.0219	0.0219	0.0211
0.0	0.0	0.0	-2256.6824	147.2646	NaN	NaN	-0.0698	0.8905	0.0232	0.0213	0.022	0.0219	0.0211
0.0	0.0	0.0	-3617.6824	1904.2646	NaN	NaN	-0.3	0.8906	0.0232	0.0213	0.022	0.0218	0.0211
0.0	0.0	0.0	-3247.6824	649.2646	NaN	NaN	-0.2499	0.8904	0.0231	0.0214	0.0221	0.0217	0.0212
0.0	0.0	0.0	-1767.6824	-2059.7354	NaN	NaN	0.5382	0.8903	0.0231	0.0215	0.0222	0.0217	0.0212
0.0	0.0	0.0	-2387.6824	-386.7354	NaN	NaN	0.1394	0.8903	0.023	0.0215	0.0222	0.0217	0.0212
0.0	0.0	0.0	-3238.6824	918.2646	NaN	NaN	-0.3	0.8907	0.0229	0.0215	0.0221	0.0216	0.0212
0.0	0.0	0.0	-2139.6824	-839.7354	NaN	NaN	0.2818	0.8907	0.0228	0.0215	0.0221	0.0216	0.0213
0.0	0.0	0.0	-1937.6824	-1587.7354	NaN	NaN	0.4504	0.8907	0.0228	0.0215	0.022	0.0217	0.0213
0.0	0.0	0.0	-2415.6824	1968.2646	NaN	NaN	-0.3	0.8908	0.0228	0.0214	0.022	0.0218	0.0213
0.0	0.0	0.0	-3195.6824	603.2646	NaN	NaN	-0.2327	0.8904	0.0229	0.0214	0.022	0.0218	0.0214
0.0	0.0	0.0	-1334.6824	210.2646	NaN	NaN	-0.187	0.8903	0.0229	0.0215	0.022	0.0219	0.0215
0.0	0.0	0.0	-1201.6824	-632.7354	NaN	NaN	0.3449	0.89	0.023	0.0216	0.0221	0.0218	0.0216
0.0	0.0	0.0	-3294.6824	-2047.7354	NaN	NaN	0.3833	0.89	0.023	0.0216	0.0221	0.0218	0.0216
0.0	0.0	0.0	-1991.6824	1656.2646	NaN	NaN	-0.3	0.8901	0.023	0.0215	0.022	0.0219	0.0215
0.0	0.0	0.0	-772.6824	-595.7354	NaN	NaN	0.4353	0.8899	0.023	0.0215	0.022	0.0219	0.0216
0.0	0.0	0.0	-2703.6824	98.2646	NaN	NaN	-0.0377	0.8899	0.023	0.0215	0.0221	0.0219	0.0216
0.0	0.0	0.0	-2830.6824	-1854.7354	NaN	NaN	0.3959	0.89	0.023	0.0216	0.0221	0.0219	0.0215
0.0	0.0	0.0	-2158.6824	1175.2646	NaN	NaN	-0.3	0.8901	0.0229	0.0215	0.0221	0.0219	0.0215
0.0	0.0	0.0	-699.6824	-648.7354	NaN	NaN	0.4811	0.8898	0.0229	0.0217	0.0222	0.0219	0.0216
0.0	0.0	0.0	-1680.6824	-1735.7354	NaN	NaN	0.5081	0.8896	0.0229	0.0218	0.0222	0.0219	0.0216
0.0	0.0	0.0	-1753.6824	428.2646	NaN	NaN	-0.3	0.8897	0.0229	0.0217	0.0222	0.0219	0.0216
0.0	0.0	0.0	-3437.6824	-853.7354	NaN	NaN	0.1989	0.8899	0.0228	0.0217	0.0222	0.0218	0.0216
0.0	0.0	0.0	-2857.6824	-936.7354	NaN	NaN	0.2469	0.8901	0.0227	0.0216	0.0222	0.0218	0.0216
0.0	0.0	0.0	-2618.6824	-239.7354	NaN	NaN	0.0839	0.8902	0.0226	0.0216	0.0222	0.0218	0.0215
0.0	0.0	0.0	-2461.6824	275.2646	NaN	NaN	-0.1259	0.89	0.0227	0.0217	0.0222	0.0218	0.0215
0.0	0.0	0.0	-1995.6824	-1869.7354	NaN	NaN	0.4837	0.8899	0.0228	0.0218	0.0223	0.0218	0.0215
0.0	0.0	0.0	-2841.6824	-2444.7354	NaN	NaN	0.4625	0.8897	0.0229	0.0219	0.0223	0.0218	0.0215
0.0	0.0	0.0	-2469.6824	-2113.7354	NaN	NaN	0.4612	0.8895	0.0229	0.022	0.0223	0.0218	0.0215
0.0	0.0	0.0	-822.6824	-62.7354	NaN	NaN	0.0709	0.8894	0.0229	0.022	0.0222	0.0218	0.0215
0.0	0.0	0.0	-2944.6824	-1277.7354	NaN	NaN	0.3026	0.8893	0.0229	0.0221	0.0222	0.0219	0.0216
0.0	0.0	0.0	-1710.6824	-1982.7354	NaN	NaN	0.5368	0.8893	0.0229	0.0221	0.0222	0.0219	0.0217
0.0	0.0	0.0	-982.6824	-1147.7354	NaN	NaN	0.5387	0.8893	0.0228	0.022	0.0221	0.022	0.0217
0.0	0.0	0.0	-2707.6824	-256.7354	NaN	NaN	0.0866	0.8891	0.0229	0.022	0.0221	0.0221	0.0218
0.0	0.0	0.0	-2291.6824	102.2646	NaN	NaN	-0.0467	0.889	0.023	0.022	0.0221	0.0221	0.0218
0.0	0.0	0.0	-2235.6824	-832.7354	NaN	NaN	0.2714	0.8885	0.0231	0.0222	0.0222	0.0221	0.0219
0.0	0.0	0.0	-2829.6824	-334.7354	NaN	NaN	0.1058	0.8887	0.0231	0.0222	0.0221	0.0221	0.0219
0.0	0.0	0.0	-3036.6824	-2379.7354	NaN	NaN	0.4394	0.8888	0.0231	0.0221	0.0221	0.0221	0.0218
0.0	0.0	0.0	224.3176	256.2646	NaN	NaN	0.5332	0.8892	0.023	0.0219	0.022	0.0222	0.0217
0.0	0.0	0.0	749.3176	2270.2646	NaN	NaN	0.7518	0.8893	0.023	0.0218	0.022	0.0223	0.0217
0.0	0.0	0.0	-2168.6824	-1515.7354	NaN	NaN	0.4114	0.889	0.0231	0.0219	0.0221	0.0223	0.0218
0.0	0.0	0.0	-3542.6824	-750.7354	NaN	NaN	0.1749	0.889	0.0231	0.0219	0.0221	0.0222	0.0217
0.0	0.0	0.0	-3359.6824	1481.2646	NaN	NaN	-0.3	0.8892	0.023	0.0218	0.0221	0.0222	0.0217
0.0	0.0	0.0	-1509.6824	-875.7354	NaN	NaN	0.3671	0.8893	0.0229	0.0218	0.0221	0.0221	0.0218
0.0	0.0	0.0	-2221.6824	-2065.7354	NaN	NaN	0.4818	0.8893	0.0229	0.0218	0.0222	0.022	0.0218
0.0	0.0	0.0	-3271.6824	-834.7354	NaN	NaN	0.2033	0.8894	0.0228	0.0218	0.0222	0.022	0.0217
0.0	0.0	0.0	-1244.6824	-1022.7354	NaN	NaN	0.4511	0.8895	0.0227	0.0218	0.0222	0.0219	0.0218
0.0	0.0	0.0	-3629.6824	-1751.7354	NaN	NaN	0.3255	0.8898	0.0226	0.0217	0.0222	0.0219	0.0218
0.0	0.0	0.0	-2212.6824	-2159.7354	NaN	NaN	0.4939	0.8902	0.0225	0.0216	0.0221	0.0218	0.0218
0.0	0.0	0.0	-2240.6824	-757.7354	NaN	NaN	0.2527	0.8907	0.0224	0.0214	0.022	0.0219	0.0217
0.0	0.0	0.0	-3088.6824	1876.2646	NaN	NaN	-0.3	0.8912	0.0223	0.0212	0.0219	0.022	0.0215
0.0	0.0	0.0	-3189.6824	400.2646	NaN	NaN	-0.1435	0.8908	0.0224	0.0213	0.0219	0.022	0.0216
0.0	0.0	0.0	-3372.6824	1472.2646	NaN	NaN	-0.3	0.8903	0.0226	0.0215	0.022	0.022	0.0217
0.0	0.0	0.0	-992.6824	-3431.7354	NaN	NaN	0.7756	0.8901	0.0227	0.0217	0.022	0.0218	0.0217
0.0	0.0	0.0	-1323.6824	-1812.7354	NaN	NaN	0.578	0.8906	0.0226	0.0215	0.0219	0.0218	0.0216
0.0	0.0	0.0	-3351.6824	151.2646	NaN	NaN	-0.0473	0.8912	0.0225	0.0212	0.0218	0.0218	0.0215
0.0	0.0	0.0	-961.6824	-344.7354	NaN	NaN	0.2639	0.8915	0.0224	0.0211	0.0218	0.0218	0.0214
0.0	0.0	0.0	300.3176	1435.2646	NaN	NaN	0.827	0.8913	0.0225	0.021	0.0218	0.0219	0.0214
0.0	0.0	0.0	-1352.6824	505.2646	NaN	NaN	-0.3	0.8909	0.0227	0.0211	0.0219	0.0219	0.0215
0.0	0.0	0.0	-1688.6824	-21.7354	NaN	NaN	0.0127	0.8907	0.0228	0.0213	0.0219	0.0219	0.0215
0.0	0.0	0.0	-1702.6824	-214.7354	NaN	NaN	0.112	0.8906	0.0228	0.0213	0.0219	0.0219	0.0215
0.0	0.0	0.0	-995.6824	-2108.7354	NaN	NaN	0.6793	0.8906	0.0228	0.0213	0.0219	0.0218	0.0215
0.0	0.0	0.0	-1853.6824	1087.2646	NaN	NaN	-0.3	0.8907	0.0228	0.0213	0.022	0.0218	0.0214
0.0	0.0	0.0	-1004.6824	187.2646	NaN	NaN	-0.2291	0.8907	0.0228	0.0213	0.022	0.0218	0.0215
0.0	0.0	0.0	-3781.6824	-1620.7354	NaN	NaN	0.3	0.8905	0.0228	0.0214	0.0221	0.0216	0.0216
0.0	0.0	0.0	-3200.6824	-989.7354	NaN	NaN	0.2362	0.8905	0.0227	0.0215	0.0222	0.0216	0.0216
0.0	0.0	0.0	-2808.6824	467.2646	NaN	NaN	-0.1996	0.8909	0.0226	0.0213	0.0221	0.0215	0.0215
0.0	0.0	0.0	-1740.6824	100.2646	NaN	NaN	-0.0611	0.891	0.0226	0.0213	0.0221	0.0215	0.0215
0.0	0.0	0.0	-2225.6824	-764.7354	NaN	NaN	0.2557	0.8912	0.0225	0.0213	0.0221	0.0215	0.0215
0.0	0.0	0.0	-3359.6824	-46.7354	NaN	NaN	0.0137	0.8913	0.0225	0.0213	0.0221	0.0213	0.0215
0.0	0.0	0.0	-1787.6824	-856.7354	NaN	NaN	0.324	0.8914	0.0224	0.0214	0.0221	0.0213	0.0214
0.0	0.0	0.0	-1990.6824	2486.2646	NaN	NaN	1.3	0.8917	0.0224	0.0212	0.0221	0.0213	0.0213
0.0	0.0	0.0	-3346.6824	-1812.7354	NaN	NaN	0.3513	0.8913	0.0224	0.0214	0.0222	0.0212	0.0214
0.0	0.0	0.0	-2160.6824	-1171.7354	NaN	NaN	0.3516	0.8916	0.0224	0.0213	0.0222	0.0212	0.0213
0.0	0.0	0.0	-940.6824	-1850.7354	NaN	NaN	0.663	0.8917	0.0224	0.0213	0.0221	0.0211	0.0213
0.0	0.0	0.0	-2281.6824	-2683.7354	NaN	NaN	0.5405	0.8919	0.0224	0.0212	0.0221	0.0212	0.0213
0.0	0.0	0.0	-433.6824	1019.2646	NaN	NaN	1.3	0.8921	0.0224	0.0211	0.022	0.0212	0.0212
0.0	0.0	0.0	-994.6824	-2458.7354	NaN	NaN	0.712	0.8917	0.0224	0.0212	0.0221	0.0212	0.0213
0.0	0.0	0.0	-1135.6824	-4088.7354	NaN	NaN	0.7826	0.8916	0.0225	0.0213	0.0222	0.0212	0.0213
0.0	0.0	0.0	-1164.6824	-1128.7354	NaN	NaN	0.4922	0.8919	0.0224	0.0212	0.0221	0.0212	0.0212
0.0	0.0	0.0	-2310.6824	-173.7354	NaN	NaN	0.0699	0.8919	0.0225	0.0212	0.022	0.0212	0.0212
0.0	0.0	0.0	-2772.6824	-952.7354	NaN	NaN	0.2557	0.8918	0.0225	0.0211	0.022	0.0213	0.0213
0.0	0.0	0.0	-1072.6824	-457.7354	NaN	NaN	0.2991	0.8922	0.0225	0.0209	0.0219	0.0213	0.0211
0.0	0.0	0.0	-2232.6824	1931.2646	NaN	NaN	-0.3	0.8921	0.0226	0.0209	0.0219	0.0214	0.0211
0.0	0.0	0.0	-978.6824	210.2646	NaN	NaN	-0.2736	0.8921	0.0226	0.0209	0.0219	0.0213	0.0211
0.0	0.0	0.0	-2317.6824	-1139.7354	NaN	NaN	0.3296	0.892	0.0226	0.021	0.022	0.0213	0.0211
0.0	0.0	0.0	-2226.6824	-1451.7354	NaN	NaN	0.3947	0.8921	0.0226	0.021	0.022	0.0212	0.0211
0.0	0.0	0.0	-2972.6824	-512.7354	NaN	NaN	0.1471	0.8924	0.0225	0.0209	0.022	0.0211	0.0211
0.0	0.0	0.0	-2427.6824	-139.7354	NaN	NaN	0.0544	0.8922	0.0225	0.021	0.0221	0.0211	0.0211
0.0	0.0	0.0	-2092.6824	-2065.7354	NaN	NaN	0.4968	0.8922	0.0226	0.0211	0.0221	0.021	0.0211
0.0	0.0	0.0	-796.6824	-174.7354	NaN	NaN	0.1799	0.8924	0.0226	0.021	0.022	0.021	0.021
0.0	0.0	0.0	-27.6824	-1769.7354	NaN	NaN	0.9846	0.8924	0.0227	0.021	0.0219	0.021	0.021
0.0	0.0	0.0	-443.6824	243.2646	NaN	NaN	-0.3	0.8933	0.0225	0.0207	0.0217	0.021	0.0208
0.0	0.0	0.0	508.3176	-649.7354	NaN	NaN	1.3	0.8934	0.0226	0.0205	0.0217	0.0211	0.0207
0.0	0.0	0.0	1778.3176	272.2646	NaN	NaN	0.1328	0.8932	0.0227	0.0205	0.0217	0.0212	0.0207
0.0	0.0	0.0	-1294.6824	350.2646	NaN	NaN	-0.3	0.8927	0.0228	0.0206	0.0218	0.0213	0.0208
0.0	0.0	0.0	62.3176	-4388.7354	NaN	NaN	1.0144	0.892	0.0229	0.0208	0.022	0.0214	0.0209
0.0	0.0	0.0	-2762.6824	-1.7354	NaN	NaN	0.0006	0.8921	0.0229	0.0208	0.022	0.0214	0.0209
0.0	0.0	0.0	-424.6824	1390.2646	NaN	NaN	1.3	0.8926	0.0228	0.0206	0.0219	0.0213	0.0208
0.0	0.0	0.0	-620.6824	-1666.7354	NaN	NaN	0.7287	0.8926	0.0228	0.0206	0.0219	0.0214	0.0207
0.0	0.0	0.0	-1746.6824	-455.7354	NaN	NaN	0.2069	0.8931	0.0228	0.0204	0.0219	0.0213	0.0205
0.0	0.0	0.0	-571.6824	570.2646	NaN	NaN	-0.3	0.8933	0.0227	0.0204	0.0218	0.0213	0.0205
0.0	0.0	0.0	170.3176	-3523.7354	NaN	NaN	1.0508	0.8932	0.0227	0.0205	0.0218	0.0212	0.0205
0.0	0.0	0.0	-1051.6824	148.2646	NaN	NaN	-0.1641	0.8937	0.0227	0.0203	0.0218	0.0211	0.0204
0.0	0.0	0.0	-3022.6824	-1182.7354	NaN	NaN	0.2812	0.8934	0.0227	0.0205	0.0218	0.0211	0.0205
0.0	0.0	0.0	-12.6824	1649.2646	NaN	NaN	1.0077	0.8942	0.0226	0.0202	0.0217	0.021	0.0203
0.0	0.0	0.0	-266.6824	-1318.7354	NaN	NaN	0.8318	0.8938	0.0227	0.0203	0.0217	0.0211	0.0204
0.0	0.0	0.0	-1250.6824	-1604.7354	NaN	NaN	0.562	0.8937	0.0227	0.0203	0.0217	0.0211	0.0204
0.0	0.0	0.0	-31.6824	8.2646	NaN	NaN	-0.3	0.8936	0.0228	0.0204	0.0217	0.0211	0.0205
0.0	0.0	0.0	-2132.6824	-1698.7354	NaN	NaN	0.4434	0.8935	0.0228	0.0204	0.0217	0.0211	0.0205
0.0	0.0	0.0	-692.6824	3110.2646	NaN	NaN	1.2865	0.8945	0.0227	0.0199	0.0216	0.021	0.0202
0.0	0.0	0.0	-1862.6824	1961.2646	NaN	NaN	1.3	0.8946	0.0228	0.0198	0.0216	0.021	0.0202
0.0	0.0	0.0	-1482.6824	-1268.7354	NaN	NaN	0.4611	0.8943	0.0229	0.0199	0.0216	0.0211	0.0202
0.0	0.0	0.0	2364.3176	1427.2646	NaN	NaN	0.3764	0.8941	0.023	0.0199	0.0217	0.0211	0.0203
0.0	0.0	0.0	-215.6824	-1337.7354	NaN	NaN	0.8612	0.8931	0.0231	0.0203	0.0218	0.0212	0.0205
0.0	0.0	0.0	-2806.6824	-1241.7354	NaN	NaN	0.3067	0.8928	0.023	0.0206	0.0218	0.0211	0.0206
0.0	0.0	0.0	-1688.6824	-934.7354	NaN	NaN	0.3563	0.8931	0.023	0.0205	0.0218	0.0211	0.0206
0.0	0.0	0.0	550.3176	-856.7354	NaN	NaN	1.3	0.8941	0.023	0.02	0.0216	0.021	0.0204
0.0	0.0	0.0	823.3176	1567.2646	NaN	NaN	0.6556	0.8945	0.023	0.0197	0.0216	0.021	0.0202
0.0	0.0	0.0	445.3176	380.2646	NaN	NaN	0.4606	0.8941	0.0232	0.0197	0.0217	0.0211	0.0202
0.0	0.0	0.0	-1064.6824	715.2646	NaN	NaN	-0.3	0.8938	0.0233	0.0198	0.0217	0.0211	0.0203
0.0	0.0	0.0	-825.6824	-999.7354	NaN	NaN	0.5477	0.8934	0.0232	0.0202	0.0217	0.021	0.0204
0.0	0.0	0.0	-1160.6824	-2844.7354	NaN	NaN	0.7102	0.8929	0.0231	0.0206	0.0218	0.021	0.0206
0.0	0.0	0.0	-2608.6824	-1677.7354	NaN	NaN	0.3914	0.8936	0.023	0.0203	0.0217	0.0209	0.0205
0.0	0.0	0.0	162.3176	797.2646	NaN	NaN	0.8308	0.8938	0.023	0.02	0.0217	0.021	0.0204
0.0	0.0	0.0	744.3176	1964.2646	NaN	NaN	0.7252	0.8937	0.0232	0.0199	0.0218	0.0211	0.0203
0.0	0.0	0.0	-419.6824	-403.7354	NaN	NaN	0.4903	0.8934	0.0232	0.02	0.0218	0.0212	0.0204
0.0	0.0	0.0	-1742.6824	-1658.7354	NaN	NaN	0.4877	0.8929	0.0232	0.0203	0.0219	0.0212	0.0205
0.0	0.0	0.0	-1026.6824	-521.7354	NaN	NaN	0.3369	0.8929	0.0232	0.0204	0.0219	0.0211	0.0205
0.0	0.0	0.0	-1961.6824	-1692.7354	NaN	NaN	0.4632	0.893	0.0231	0.0204	0.0219	0.021	0.0206
0.0	0.0	0.0	-115.6824	-570.7354	NaN	NaN	0.8315	0.8933	0.0231	0.0203	0.0219	0.021	0.0205
0.0	0.0	0.0	1170.3176	-783.7354	NaN	NaN	-0.3	0.8936	0.0231	0.0201	0.0218	0.021	0.0204
0.0	0.0	0.0	1030.3176	-2289.7354	NaN	NaN	1.3	0.8935	0.0231	0.0202	0.0218	0.0209	0.0204
0.0	0.0	0.0	-464.6824	-2018.7354	NaN	NaN	0.8129	0.8936	0.0231	0.0202	0.0218	0.0209	0.0204
0.0	0.0	0.0	-330.6824	148.2646	NaN	NaN	-0.3	0.8938	0.0231	0.0201	0.0218	0.0209	0.0204
0.0	0.0	0.0	-333.6824	312.2646	NaN	NaN	-0.3	0.8942	0.0231	0.0199	0.0217	0.0209	0.0203
0.0	0.0	0.0	-459.6824	3284.2646	NaN	NaN	1.1627	0.8942	0.0231	0.0198	0.0217	0.0209	0.0203
0.0	0.0	0.0	358.3176	-54.7354	NaN	NaN	-0.1803	0.8942	0.0232	0.0197	0.0217	0.0209	0.0202
0.0	0.0	0.0	837.3176	-13.7354	NaN	NaN	-0.0167	0.8941	0.0232	0.0198	0.0217	0.0209	0.0202
0.0	0.0	0.0	-1828.6824	175.2646	NaN	NaN	-0.106	0.8939	0.0232	0.02	0.0217	0.0209	0.0203
0.0	0.0	0.0	-26.6824	230.2646	NaN	NaN	1.1311	0.8941	0.0231	0.02	0.0217	0.0208	0.0203
0.0	0.0	0.0	-401.6824	-1655.7354	NaN	NaN	0.8048	0.8941	0.0231	0.02	0.0217	0.0209	0.0203
0.0	0.0	0.0	-491.6824	2966.2646	NaN	NaN	1.1987	0.8942	0.0231	0.0199	0.0217	0.0209	0.0202
0.0	0.0	0.0	795.3176	1037.2646	NaN	NaN	0.566	0.8941	0.0232	0.0198	0.0217	0.0209	0.0202
0.0	0.0	0.0	1265.3176	-681.7354	NaN	NaN	-0.3	0.8939	0.0232	0.0199	0.0217	0.021	0.0202
0.0	0.0	0.0	-2233.6824	3169.2646	NaN	NaN	1.3	0.8937	0.0233	0.02	0.0218	0.021	0.0203
0.0	0.0	0.0	-1640.6824	-3125.7354	NaN	NaN	0.6558	0.8935	0.0232	0.0203	0.0217	0.0209	0.0204
0.0	0.0	0.0	-1093.6824	-1735.7354	NaN	NaN	0.6135	0.8934	0.0231	0.0203	0.0217	0.021	0.0204
0.0	0.0	0.0	2004.3176	196.2646	NaN	NaN	0.0892	0.8934	0.0232	0.0201	0.0218	0.0211	0.0204
0.0	0.0	0.0	249.3176	2960.2646	NaN	NaN	0.9223	0.8934	0.0233	0.02	0.0218	0.0211	0.0203
0.0	0.0	0.0	-933.6824	-2448.7354	NaN	NaN	0.724	0.8931	0.0234	0.0201	0.0218	0.0212	0.0204
0.0	0.0	0.0	27.3176	-1712.7354	NaN	NaN	1.0162	0.8929	0.0234	0.0203	0.0218	0.0211	0.0204
0.0	0.0	0.0	-965.6824	-1645.7354	NaN	NaN	0.6302	0.8927	0.0234	0.0205	0.0218	0.0211	0.0205
0.0	0.0	0.0	-2255.6824	-1001.7354	NaN	NaN	0.3075	0.8928	0.0233	0.0205	0.0218	0.021	0.0206
0.0	0.0	0.0	-1509.6824	-434.7354	NaN	NaN	0.2236	0.8932	0.0233	0.0204	0.0217	0.021	0.0205
0.0	0.0	0.0	-1709.6824	307.2646	NaN	NaN	-0.2191	0.8935	0.0232	0.0202	0.0217	0.021	0.0204
0.0	0.0	0.0	-859.6824	3584.2646	NaN	NaN	1.3	0.8935	0.0233	0.0201	0.0217	0.021	0.0204
0.0	0.0	0.0	1517.3176	-310.7354	NaN	NaN	-0.2575	0.8935	0.0234	0.0201	0.0216	0.021	0.0204
0.0	0.0	0.0	-1358.6824	-416.7354	NaN	NaN	0.2347	0.8933	0.0234	0.0202	0.0217	0.021	0.0204
0.0	0.0	0.0	-1646.6824	1594.2646	NaN	NaN	-0.3	0.8934	0.0234	0.0202	0.0217	0.021	0.0204
0.0	0.0	0.0	-2860.6824	648.2646	NaN	NaN	-0.293	0.8937	0.0234	0.0201	0.0216	0.0209	0.0203
0.0	0.0	0.0	1733.3176	2429.2646	NaN	NaN	0.5836	0.8939	0.0234	0.02	0.0216	0.0209	0.0202
0.0	0.0	0.0	1105.3176	4269.2646	NaN	NaN	0.7943	0.8937	0.0234	0.02	0.0216	0.021	0.0202
0.0	0.0	0.0	-1169.6824	-929.7354	NaN	NaN	0.4429	0.8929	0.0235	0.0205	0.0217	0.021	0.0204
0.0	0.0	0.0	-1548.6824	-2405.7354	NaN	NaN	0.6084	0.8925	0.0233	0.0209	0.0218	0.021	0.0206
0.0	0.0	0.0	-71.6824	-1014.7354	NaN	NaN	0.934	0.8925	0.0233	0.0208	0.0219	0.021	0.0205
0.0	0.0	0.0	1302.3176	-1997.7354	NaN	NaN	1.3	0.893	0.0232	0.0207	0.0217	0.0209	0.0205
0.0	0.0	0.0	-619.6824	-360.7354	NaN	NaN	0.3679	0.8932	0.0231	0.0207	0.0217	0.0209	0.0204
0.0	0.0	0.0	361.3176	-620.7354	NaN	NaN	1.3	0.8936	0.0232	0.0204	0.0217	0.0209	0.0203
0.0	0.0	0.0	-602.6824	-1643.7354	NaN	NaN	0.7317	0.8936	0.0232	0.0203	0.0217	0.021	0.0203
0.0	0.0	0.0	266.3176	1104.2646	NaN	NaN	0.8057	0.8936	0.0233	0.0202	0.0217	0.021	0.0202
0.0	0.0	0.0	1694.3176	-573.7354	NaN	NaN	-0.3	0.8939	0.0233	0.0202	0.0216	0.0209	0.0202
0.0	0.0	0.0	-1415.6824	-4688.7354	NaN	NaN	0.7681	0.8936	0.0232	0.0204	0.0216	0.0208	0.0203
0.0	0.0	0.0	-275.6824	-518.7354	NaN	NaN	0.653	0.8941	0.0231	0.0202	0.0216	0.0207	0.0202
0.0	0.0	0.0	626.3176	-339.7354	NaN	NaN	-0.3	0.8945	0.0231	0.02	0.0216	0.0207	0.0201
0.0	0.0	0.0	-450.6824	-287.7354	NaN	NaN	0.3897	0.8944	0.0232	0.02	0.0216	0.0207	0.0201
0.0	0.0	0.0	-1766.6824	2243.2646	NaN	NaN	1.3	0.8943	0.0232	0.02	0.0216	0.0207	0.0201
0.0	0.0	0.0	1505.3176	-1719.7354	NaN	NaN	1.3	0.8942	0.0233	0.02	0.0216	0.0208	0.0201
0.0	0.0	0.0	846.3176	4009.2646	NaN	NaN	0.8257	0.8943	0.0232	0.02	0.0216	0.0209	0.0201
0.0	0.0	0.0	685.3176	6539.2646	NaN	NaN	0.9051	0.8942	0.0232	0.0199	0.0216	0.0209	0.0201
0.0	0.0	0.0	638.3176	341.2646	NaN	NaN	0.3484	0.8948	0.0231	0.0198	0.0215	0.0207	0.02
0.0	0.0	0.0	166.3176	1977.2646	NaN	NaN	0.9224	0.8945	0.0232	0.0198	0.0216	0.0208	0.02
0.0	0.0	0.0	806.3176	4217.2646	NaN	NaN	0.8395	0.8941	0.0233	0.0199	0.0217	0.0209	0.0201
0.0	0.0	0.0	-959.6824	357.2646	NaN	NaN	-0.3	0.8939	0.0232	0.0201	0.0217	0.0209	0.0202
0.0	0.0	0.0	-1514.6824	765.2646	NaN	NaN	-0.3	0.8936	0.0231	0.0204	0.0217	0.021	0.0203
0.0	0.0	0.0	-2259.6824	181.2646	NaN	NaN	-0.0872	0.8936	0.023	0.0204	0.0217	0.021	0.0203
0.0	0.0	0.0	-31.6824	410.2646	NaN	NaN	1.0837	0.894	0.0228	0.0202	0.0217	0.021	0.0203
0.0	0.0	0.0	873.3176	-209.7354	NaN	NaN	-0.3	0.8941	0.0228	0.0202	0.0217	0.021	0.0203
0.0	0.0	0.0	1260.3176	351.2646	NaN	NaN	0.218	0.8938	0.0229	0.0202	0.0218	0.021	0.0203
0.0	0.0	0.0	-1586.6824	-1283.7354	NaN	NaN	0.4472	0.8935	0.0229	0.0203	0.0218	0.021	0.0205
0.0	0.0	0.0	-2235.6824	-266.7354	NaN	NaN	0.1066	0.8936	0.0228	0.0202	0.0218	0.021	0.0205
0.0	0.0	0.0	625.3176	2308.2646	NaN	NaN	0.7868	0.8936	0.0228	0.0201	0.0218	0.0211	0.0205
0.0	0.0	0.0	588.3176	1163.2646	NaN	NaN	0.6641	0.8932	0.023	0.0202	0.0219	0.0212	0.0206
0.0	0.0	0.0	1294.3176	910.2646	NaN	NaN	0.4129	0.8927	0.0231	0.0203	0.022	0.0213	0.0206
0.0	0.0	0.0	519.3176	-382.7354	NaN	NaN	-0.3	0.8925	0.0231	0.0204	0.022	0.0213	0.0207
0.0	0.0	0.0	1761.3176	-1130.7354	NaN	NaN	-0.3	0.8923	0.0231	0.0204	0.0221	0.0213	0.0207
0.0	0.0	0.0	304.3176	246.2646	NaN	NaN	0.4473	0.8923	0.0231	0.0204	0.0221	0.0214	0.0207
0.0	0.0	0.0	513.3176	525.2646	NaN	NaN	0.5058	0.892	0.0232	0.0205	0.0222	0.0214	0.0207
0.0	0.0	0.0	110.3176	-703.7354	NaN	NaN	1.1859	0.8919	0.0231	0.0206	0.0222	0.0215	0.0207
0.0	0.0	0.0	893.3176	-1939.7354	NaN	NaN	1.3	0.8915	0.0231	0.0208	0.0223	0.0215	0.0208
0.0	0.0	0.0	-1120.6824	-3232.7354	NaN	NaN	0.7426	0.8917	0.023	0.0209	0.0223	0.0214	0.0207
0.0	0.0	0.0	134.3176	-1955.7354	NaN	NaN	1.0737	0.8916	0.023	0.0209	0.0223	0.0214	0.0207
0.0	0.0	0.0	2343.3176	-705.7354	NaN	NaN	-0.3	0.8918	0.023	0.0208	0.0222	0.0215	0.0207
0.0	0.0	0.0	276.3176	-31.7354	NaN	NaN	-0.1298	0.8919	0.0231	0.0207	0.0222	0.0215	0.0207
0.0	0.0	0.0	1144.3176	-709.7354	NaN	NaN	-0.3	0.8921	0.0231	0.0205	0.0221	0.0215	0.0207
0.0	0.0	0.0	-2208.6824	3870.2646	NaN	NaN	1.3	0.8921	0.0232	0.0204	0.0222	0.0215	0.0207
0.0	0.0	0.0	654.3176	412.2646	NaN	NaN	0.3865	0.8921	0.0231	0.0204	0.0221	0.0215	0.0207
0.0	0.0	0.0	-637.6824	-2472.7354	NaN	NaN	0.795	0.8919	0.023	0.0206	0.0222	0.0214	0.0208
0.0	0.0	0.0	-247.6824	-1694.7354	NaN	NaN	0.8725	0.8919	0.023	0.0207	0.0222	0.0215	0.0208
0.0	0.0	0.0	572.3176	850.2646	NaN	NaN	0.5977	0.892	0.0229	0.0207	0.0222	0.0214	0.0208
0.0	0.0	0.0	-1208.6824	-3515.7354	NaN	NaN	0.7442	0.8917	0.0229	0.0209	0.0223	0.0214	0.0209
0.0	0.0	0.0	-844.6824	-340.7354	NaN	NaN	0.2874	0.8919	0.0228	0.0208	0.0222	0.0214	0.0208
0.0	0.0	0.0	-532.6824	-2447.7354	NaN	NaN	0.8213	0.892	0.0228	0.0208	0.0222	0.0214	0.0208
0.0	0.0	0.0	-237.6824	617.2646	NaN	NaN	1.3	0.8922	0.0229	0.0207	0.0222	0.0214	0.0207
0.0	0.0	0.0	595.3176	-1533.7354	NaN	NaN	1.3	0.8924	0.0229	0.0206	0.0221	0.0213	0.0207
0.0	0.0	0.0	14.3176	1695.2646	NaN	NaN	0.9916	0.8924	0.023	0.0205	0.0221	0.0214	0.0207
0.0	0.0	0.0	1783.3176	1553.2646	NaN	NaN	0.4655	0.8925	0.023	0.0204	0.022	0.0214	0.0207
0.0	0.0	0.0	461.3176	486.2646	NaN	NaN	0.5132	0.8927	0.023	0.0203	0.022	0.0213	0.0207
0.0	0.0	0.0	1704.3176	-1110.7354	NaN	NaN	-0.3	0.8928	0.023	0.0203	0.022	0.0213	0.0206
0.0	0.0	0.0	2202.3176	552.2646	NaN	NaN	0.2005	0.893	0.023	0.0202	0.0219	0.0213	0.0206
0.0	0.0	0.0	1821.3176	-1282.7354	NaN	NaN	-0.3	0.893	0.023	0.0202	0.0219	0.0213	0.0206
0.0	0.0	0.0	-313.6824	1592.2646	NaN	NaN	1.2453	0.8931	0.023	0.0202	0.0219	0.0213	0.0205
0.0	0.0	0.0	504.3176	-1884.7354	NaN	NaN	1.3	0.8929	0.023	0.0202	0.022	0.0214	0.0206
0.0	0.0	0.0	496.3176	198.2646	NaN	NaN	0.2854	0.8928	0.0229	0.0203	0.022	0.0214	0.0206
0.0	0.0	0.0	-919.6824	-1594.7354	NaN	NaN	0.6342	0.8927	0.0228	0.0204	0.022	0.0214	0.0207
0.0	0.0	0.0	-668.6824	-170.7354	NaN	NaN	0.2034	0.8929	0.0227	0.0204	0.022	0.0214	0.0207
0.0	0.0	0.0	-481.6824	684.2646	NaN	NaN	1.3	0.8929	0.0226	0.0203	0.022	0.0214	0.0207
0.0	0.0	0.0	-1169.6824	2131.2646	NaN	NaN	1.3	0.8931	0.0226	0.0202	0.022	0.0214	0.0207
0.0	0.0	0.0	-516.6824	2963.2646	NaN	NaN	1.2112	0.8932	0.0226	0.0202	0.0219	0.0214	0.0207
0.0	0.0	0.0	-215.6824	1010.2646	NaN	NaN	1.2714	0.8932	0.0226	0.0202	0.022	0.0214	0.0207
0.0	0.0	0.0	-202.6824	2833.2646	NaN	NaN	1.077	0.8931	0.0227	0.0201	0.022	0.0214	0.0207
0.0	0.0	0.0	911.3176	227.2646	NaN	NaN	0.1996	0.8932	0.0226	0.0202	0.022	0.0214	0.0207
0.0	0.0	0.0	1390.3176	866.2646	NaN	NaN	0.3839	0.893	0.0226	0.0202	0.022	0.0215	0.0207
0.0	0.0	0.0	475.3176	1079.2646	NaN	NaN	0.6942	0.8927	0.0227	0.0203	0.0221	0.0216	0.0208
0.0	0.0	0.0	-795.6824	12.2646	NaN	NaN	-0.0157	0.8925	0.0226	0.0204	0.0221	0.0216	0.0208
0.0	0.0	0.0	644.3176	2969.2646	NaN	NaN	0.8217	0.8922	0.0228	0.0204	0.0221	0.0217	0.0208
0.0	0.0	0.0	-1061.6824	-2256.7354	NaN	NaN	0.6801	0.8921	0.0228	0.0205	0.0221	0.0216	0.0209
0.0	0.0	0.0	-346.6824	1427.2646	NaN	NaN	1.3	0.8922	0.0228	0.0204	0.0221	0.0217	0.0208
0.0	0.0	0.0	1185.3176	606.2646	NaN	NaN	0.3384	0.8923	0.0229	0.0203	0.0221	0.0216	0.0208
0.0	0.0	0.0	509.3176	1126.2646	NaN	NaN	0.6886	0.8921	0.023	0.0203	0.0222	0.0216	0.0208
0.0	0.0	0.0	-1372.6824	282.2646	NaN	NaN	-0.2589	0.8922	0.0229	0.0204	0.0221	0.0216	0.0208
0.0	0.0	0.0	-189.6824	48.2646	NaN	NaN	-0.3	0.8923	0.0229	0.0204	0.0221	0.0216	0.0208
0.0	0.0	0.0	-807.6824	176.2646	NaN	NaN	-0.2792	0.8922	0.0229	0.0204	0.0221	0.0216	0.0208
0.0	0.0	0.0	-966.6824	3726.2646	NaN	NaN	1.3	0.8924	0.0229	0.0203	0.0221	0.0215	0.0207
0.0	0.0	0.0	579.3176	-1412.7354	NaN	NaN	1.3	0.8921	0.023	0.0204	0.0222	0.0216	0.0208
0.0	0.0	0.0	-1714.6824	412.2646	NaN	NaN	-0.3	0.8921	0.0229	0.0205	0.0222	0.0216	0.0207
0.0	0.0	0.0	-526.6824	640.2646	NaN	NaN	1.3	0.8919	0.0229	0.0206	0.0223	0.0216	0.0208
0.0	0.0	0.0	-504.6824	-1680.7354	NaN	NaN	0.7691	0.8924	0.0229	0.0205	0.0223	0.0213	0.0206
0.0	0.0	0.0	289.3176	-1736.7354	NaN	NaN	1.1999	0.8923	0.0229	0.0206	0.0224	0.0213	0.0206
0.0	0.0	0.0	-1841.6824	-1172.7354	NaN	NaN	0.389	0.8926	0.0229	0.0205	0.0223	0.0212	0.0205
0.0	0.0	0.0	-487.6824	-872.7354	NaN	NaN	0.6415	0.8926	0.0228	0.0205	0.0223	0.0212	0.0206
0.0	0.0	0.0	1391.3176	-1846.7354	NaN	NaN	1.3	0.8927	0.0228	0.0205	0.0222	0.0213	0.0205
0.0	0.0	0.0	635.3176	2679.2646	NaN	NaN	0.8083	0.8925	0.0229	0.0204	0.0222	0.0214	0.0205
0.0	0.0	0.0	-448.6824	-327.7354	NaN	NaN	0.4221	0.8925	0.0229	0.0205	0.0222	0.0213	0.0205
0.0	0.0	0.0	-196.6824	-432.7354	NaN	NaN	0.6875	0.8925	0.0229	0.0204	0.0222	0.0214	0.0205
0.0	0.0	0.0	747.3176	77.2646	NaN	NaN	0.0937	0.8926	0.0229	0.0204	0.0222	0.0213	0.0205
0.0	0.0	0.0	1000.3176	-59.7354	NaN	NaN	-0.0635	0.8926	0.0229	0.0204	0.0222	0.0214	0.0205
0.0	0.0	0.0	92.3176	1385.2646	NaN	NaN	0.9375	0.8925	0.0229	0.0204	0.0222	0.0214	0.0205
0.0	0.0	0.0	1779.3176	-2073.7354	NaN	NaN	1.3	0.8925	0.023	0.0204	0.0223	0.0214	0.0205
0.0	0.0	0.0	-321.6824	-516.7354	NaN	NaN	0.6163	0.8925	0.0229	0.0204	0.0223	0.0213	0.0205
0.0	0.0	0.0	1249.3176	-4352.7354	NaN	NaN	1.3	0.8926	0.0229	0.0205	0.0224	0.0212	0.0205
0.0	0.0	0.0	1595.3176	-2637.7354	NaN	NaN	1.3	0.8927	0.0228	0.0205	0.0224	0.0212	0.0205
0.0	0.0	0.0	684.3176	1911.2646	NaN	NaN	0.7364	0.8927	0.0228	0.0204	0.0223	0.0212	0.0205
0.0	0.0	0.0	-298.6824	-1588.7354	NaN	NaN	0.8418	0.8928	0.0228	0.0204	0.0223	0.0212	0.0205
0.0	0.0	0.0	1099.3176	-1029.7354	NaN	NaN	-0.3	0.8927	0.0228	0.0205	0.0223	0.0213	0.0205
0.0	0.0	0.0	123.3176	1580.2646	NaN	NaN	0.9276	0.8927	0.0228	0.0204	0.0223	0.0213	0.0205
0.0	0.0	0.0	1414.3176	-1719.7354	NaN	NaN	1.3	0.8925	0.0228	0.0205	0.0222	0.0213	0.0206
0.0	0.0	0.0	844.3176	-1467.7354	NaN	NaN	1.3	0.8927	0.0228	0.0204	0.0222	0.0213	0.0205
0.0	0.0	0.0	1469.3176	-1431.7354	NaN	NaN	-0.3	0.8926	0.0228	0.0205	0.0223	0.0213	0.0205
0.0	0.0	0.0	-1474.6824	-1060.7354	NaN	NaN	0.4184	0.8928	0.0228	0.0205	0.0222	0.0212	0.0205
0.0	0.0	0.0	1743.3176	-2573.7354	NaN	NaN	1.3	0.8927	0.0228	0.0205	0.0223	0.0212	0.0205
0.0	0.0	0.0	-1127.6824	-1803.7354	NaN	NaN	0.6153	0.8927	0.0227	0.0206	0.0224	0.0211	0.0205
0.0	0.0	0.0	-9.6824	-3049.7354	NaN	NaN	0.9968	0.8926	0.0227	0.0206	0.0224	0.0212	0.0206
0.0	0.0	0.0	727.3176	-1284.7354	NaN	NaN	1.3	0.8927	0.0227	0.0206	0.0223	0.0212	0.0206
0.0	0.0	0.0	-548.6824	380.2646	NaN	NaN	-0.3	0.8924	0.0228	0.0205	0.0223	0.0214	0.0206
0.0	0.0	0.0	391.3176	280.2646	NaN	NaN	0.4173	0.8924	0.0228	0.0205	0.0222	0.0215	0.0207
0.0	0.0	0.0	-961.6824	1136.2646	NaN	NaN	1.3	0.8922	0.0228	0.0205	0.0223	0.0215	0.0207
0.0	0.0	0.0	814.3176	-119.7354	NaN	NaN	-0.1724	0.8922	0.0228	0.0205	0.0223	0.0215	0.0207
0.0	0.0	0.0	394.3176	-1323.7354	NaN	NaN	1.3	0.8923	0.0228	0.0205	0.0223	0.0214	0.0207
0.0	0.0	0.0	-1173.6824	3.2646	NaN	NaN	-0.0028	0.8921	0.0229	0.0205	0.0224	0.0215	0.0207
0.0	0.0	0.0	148.3176	-522.7354	NaN	NaN	1.3	0.8921	0.0228	0.0205	0.0224	0.0214	0.0207
0.0	0.0	0.0	607.3176	-2091.7354	NaN	NaN	1.3	0.892	0.0228	0.0206	0.0224	0.0214	0.0208
0.0	0.0	0.0	-1234.6824	719.2646	NaN	NaN	-0.3	0.8921	0.0228	0.0205	0.0224	0.0214	0.0208
0.0	0.0	0.0	127.3176	-34.7354	NaN	NaN	-0.3	0.8919	0.0229	0.0206	0.0224	0.0215	0.0208
0.0	0.0	0.0	-342.6824	-1951.7354	NaN	NaN	0.8506	0.8919	0.0228	0.0206	0.0224	0.0215	0.0208
0.0	0.0	0.0	2809.3176	-2.7354	NaN	NaN	-0.001	0.8916	0.0229	0.0205	0.0225	0.0216	0.0208
0.0	0.0	0.0	227.3176	-832.7354	NaN	NaN	1.3	0.8917	0.0229	0.0206	0.0225	0.0216	0.0208
0.0	0.0	0.0	-386.6824	-1743.7354	NaN	NaN	0.8185	0.8916	0.0229	0.0206	0.0225	0.0216	0.0209
0.0	0.0	0.0	439.3176	-2301.7354	NaN	NaN	1.2359	0.8916	0.0229	0.0206	0.0225	0.0215	0.0208
0.0	0.0	0.0	8.3176	1703.2646	NaN	NaN	0.9951	0.8915	0.023	0.0206	0.0224	0.0216	0.0208
0.0	0.0	0.0	-253.6824	-1439.7354	NaN	NaN	0.8502	0.8916	0.023	0.0206	0.0224	0.0216	0.0209
0.0	0.0	0.0	-118.6824	-1572.7354	NaN	NaN	0.9298	0.8916	0.023	0.0206	0.0223	0.0215	0.0209
0.0	0.0	0.0	-288.6824	-1321.7354	NaN	NaN	0.8207	0.8916	0.0231	0.0205	0.0223	0.0216	0.0208
0.0	0.0	0.0	-1248.6824	-553.7354	NaN	NaN	0.3072	0.8918	0.0231	0.0205	0.0223	0.0215	0.0208
0.0	0.0	0.0	295.3176	-379.7354	NaN	NaN	1.3	0.8916	0.0232	0.0206	0.0222	0.0216	0.0208
0.0	0.0	0.0	-219.6824	-2140.7354	NaN	NaN	0.9069	0.8918	0.0231	0.0206	0.0222	0.0215	0.0208
0.0	0.0	0.0	462.3176	-1881.7354	NaN	NaN	1.3	0.8919	0.0231	0.0205	0.0221	0.0215	0.0207
0.0	0.0	0.0	-397.6824	-1211.7354	NaN	NaN	0.7529	0.8923	0.0231	0.0204	0.0221	0.0215	0.0206
0.0	0.0	0.0	328.3176	1020.2646	NaN	NaN	0.7565	0.8923	0.0232	0.0204	0.022	0.0215	0.0206
0.0	0.0	0.0	494.3176	-2831.7354	NaN	NaN	1.2115	0.8922	0.0232	0.0205	0.022	0.0215	0.0206
0.0	0.0	0.0	-464.6824	1215.2646	NaN	NaN	1.3	0.8924	0.0231	0.0204	0.022	0.0214	0.0206
0.0	0.0	0.0	-3161.6824	-1598.7354	NaN	NaN	0.3358	0.8924	0.0231	0.0205	0.022	0.0214	0.0206
0.0	0.0	0.0	-793.6824	-2043.7354	NaN	NaN	0.7203	0.8928	0.0231	0.0204	0.022	0.0214	0.0205
0.0	0.0	0.0	-1531.6824	584.2646	NaN	NaN	-0.3	0.8929	0.023	0.0203	0.0219	0.0213	0.0205
0.0	0.0	0.0	805.3176	-1479.7354	NaN	NaN	1.3	0.8927	0.0231	0.0203	0.022	0.0214	0.0205
0.0	0.0	0.0	-408.6824	548.2646	NaN	NaN	1.3	0.8928	0.0231	0.0203	0.022	0.0213	0.0205
0.0	0.0	0.0	-1921.6824	-2206.7354	NaN	NaN	0.5345	0.8926	0.0231	0.0204	0.022	0.0214	0.0206
0.0	0.0	0.0	-505.6824	-733.7354	NaN	NaN	0.592	0.8932	0.0229	0.0203	0.0219	0.0213	0.0205
0.0	0.0	0.0	-553.6824	-1065.7354	NaN	NaN	0.6581	0.8933	0.0229	0.0202	0.0219	0.0213	0.0205
0.0	0.0	0.0	163.3176	-3.7354	NaN	NaN	-0.0234	0.8932	0.0229	0.0201	0.0219	0.0213	0.0205
0.0	0.0	0.0	-960.6824	1347.2646	NaN	NaN	1.3	0.8931	0.0229	0.0202	0.0219	0.0213	0.0205
0.0	0.0	0.0	-1024.6824	-3454.7354	NaN	NaN	0.7712	0.893	0.0229	0.0203	0.0219	0.0214	0.0205
0.0	0.0	0.0	-93.6824	512.2646	NaN	NaN	1.2238	0.8931	0.0229	0.0202	0.0219	0.0214	0.0205
0.0	0.0	0.0	19.3176	1829.2646	NaN	NaN	0.9896	0.8932	0.0229	0.0201	0.0219	0.0214	0.0205
0.0	0.0	0.0	3583.3176	175.2646	NaN	NaN	0.0466	0.893	0.0229	0.0201	0.0219	0.0215	0.0205
0.0	0.0	0.0	2216.3176	-1418.7354	NaN	NaN	-0.3	0.8926	0.023	0.0202	0.022	0.0216	0.0206
0.0	0.0	0.0	-969.6824	942.2646	NaN	NaN	-0.3	0.8926	0.023	0.0202	0.022	0.0216	0.0206
0.0	0.0	0.0	2317.3176	108.2646	NaN	NaN	0.0446	0.8928	0.0229	0.0202	0.0219	0.0216	0.0206
0.0	0.0	0.0	1012.3176	-135.7354	NaN	NaN	-0.1548	0.893	0.0228	0.0202	0.0218	0.0216	0.0206
0.0	0.0	0.0	894.3176	2040.2646	NaN	NaN	0.6952	0.8927	0.0229	0.0202	0.0219	0.0217	0.0206
0.0	0.0	0.0	-2222.6824	1027.2646	NaN	NaN	-0.3	0.8927	0.0229	0.0203	0.0219	0.0217	0.0206
0.0	0.0	0.0	-937.6824	-710.7354	NaN	NaN	0.4312	0.8925	0.0229	0.0204	0.0219	0.0217	0.0206
0.0	0.0	0.0	-560.6824	-2388.7354	NaN	NaN	0.8099	0.893	0.0228	0.0204	0.0218	0.0215	0.0205
0.0	0.0	0.0	-182.6824	-3122.7354	NaN	NaN	0.9447	0.8931	0.0227	0.0204	0.0218	0.0214	0.0205
0.0	0.0	0.0	-1468.6824	-626.7354	NaN	NaN	0.2991	0.8935	0.0226	0.0204	0.0218	0.0214	0.0205
0.0	0.0	0.0	-46.6824	-2257.7354	NaN	NaN	0.9797	0.8939	0.0224	0.0202	0.0217	0.0214	0.0204
0.0	0.0	0.0	449.3176	-2010.7354	NaN	NaN	1.2878	0.8941	0.0224	0.0202	0.0216	0.0214	0.0204
0.0	0.0	0.0	-2172.6824	438.2646	NaN	NaN	-0.2527	0.8941	0.0224	0.0202	0.0216	0.0214	0.0204
0.0	0.0	0.0	-325.6824	-1065.7354	NaN	NaN	0.7659	0.8943	0.0224	0.0201	0.0216	0.0213	0.0204
0.0	0.0	0.0	-471.6824	-1252.7354	NaN	NaN	0.7265	0.8943	0.0224	0.0201	0.0216	0.0214	0.0204
0.0	0.0	0.0	141.3176	1328.2646	NaN	NaN	0.9038	0.8942	0.0224	0.02	0.0216	0.0214	0.0203
0.0	0.0	0.0	708.3176	-547.7354	NaN	NaN	-0.3	0.8942	0.0224	0.02	0.0217	0.0214	0.0203
0.0	0.0	0.0	2490.3176	-1213.7354	NaN	NaN	-0.3	0.8938	0.0226	0.02	0.0218	0.0215	0.0203
0.0	0.0	0.0	336.3176	1398.2646	NaN	NaN	0.8061	0.8934	0.0227	0.0199	0.0219	0.0217	0.0204
0.0	0.0	0.0	1172.3176	-386.7354	NaN	NaN	-0.3	0.8933	0.0228	0.02	0.0219	0.0217	0.0204
0.0	0.0	0.0	-269.6824	-1471.7354	NaN	NaN	0.8451	0.8934	0.0228	0.02	0.0219	0.0217	0.0203
0.0	0.0	0.0	-225.6824	-708.7354	NaN	NaN	0.7585	0.8932	0.0228	0.02	0.0219	0.0217	0.0203
0.0	0.0	0.0	-1515.6824	-1842.7354	NaN	NaN	0.5487	0.8932	0.0228	0.0201	0.0218	0.0217	0.0203
0.0	0.0	0.0	-2758.6824	-135.7354	NaN	NaN	0.0469	0.893	0.0229	0.0202	0.0218	0.0218	0.0204
0.0	0.0	0.0	-154.6824	-501.7354	NaN	NaN	0.7644	0.893	0.0229	0.0202	0.0218	0.0218	0.0204
0.0	0.0	0.0	-448.6824	-2711.7354	NaN	NaN	0.858	0.8931	0.0228	0.0202	0.0218	0.0218	0.0204
0.0	0.0	0.0	-1318.6824	-777.7354	NaN	NaN	0.371	0.8931	0.0228	0.0201	0.0218	0.0218	0.0203
0.0	0.0	0.0	-617.6824	587.2646	NaN	NaN	-0.3	0.8934	0.0227	0.0199	0.0218	0.0218	0.0203
0.0	0.0	0.0	955.3176	1973.2646	NaN	NaN	0.6738	0.893	0.0228	0.0199	0.0219	0.022	0.0203
0.0	0.0	0.0	-507.6824	716.2646	NaN	NaN	1.3	0.893	0.0229	0.0199	0.0219	0.0221	0.0203
0.0	0.0	0.0	-114.6824	-400.7354	NaN	NaN	0.7775	0.8927	0.023	0.0201	0.0218	0.0221	0.0203
0.0	0.0	0.0	-941.6824	-892.7354	NaN	NaN	0.4867	0.8928	0.0229	0.0201	0.0218	0.0221	0.0203
0.0	0.0	0.0	1004.3176	1165.2646	NaN	NaN	0.5371	0.8924	0.023	0.0201	0.0219	0.0223	0.0203
0.0	0.0	0.0	-2240.6824	1802.2646	NaN	NaN	-0.3	0.8925	0.023	0.0201	0.0218	0.0223	0.0203
0.0	0.0	0.0	1920.3176	1812.2646	NaN	NaN	0.4855	0.8921	0.0231	0.0201	0.0219	0.0224	0.0203
0.0	0.0	0.0	91.3176	352.2646	NaN	NaN	0.7941	0.8918	0.0231	0.0202	0.022	0.0226	0.0203
0.0	0.0	0.0	423.3176	3138.2646	NaN	NaN	0.8811	0.8911	0.0233	0.0203	0.0221	0.0228	0.0204
0.0	0.0	0.0	907.3176	1642.2646	NaN	NaN	0.6441	0.8905	0.0234	0.0205	0.0222	0.023	0.0205
0.0	0.0	0.0	-347.6824	-1953.7354	NaN	NaN	0.8489	0.8903	0.0234	0.0206	0.0221	0.023	0.0206
0.0	0.0	0.0	86.3176	-2341.7354	NaN	NaN	1.0383	0.8908	0.0232	0.0206	0.022	0.0228	0.0205
0.0	0.0	0.0	-500.6824	-883.7354	NaN	NaN	0.6383	0.8912	0.0232	0.0205	0.0221	0.0226	0.0204
0.0	0.0	0.0	-1006.6824	589.2646	NaN	NaN	-0.3	0.8911	0.0233	0.0204	0.0222	0.0226	0.0204
0.0	0.0	0.0	-713.6824	124.2646	NaN	NaN	-0.2108	0.8911	0.0234	0.0205	0.0222	0.0224	0.0204
0.0	0.0	0.0	-743.6824	-2604.7354	NaN	NaN	0.7779	0.891	0.0235	0.0206	0.0222	0.0223	0.0204
0.0	0.0	0.0	589.3176	-2531.7354	NaN	NaN	1.3	0.8912	0.0235	0.0206	0.0222	0.0221	0.0204
0.0	0.0	0.0	-921.6824	-1376.7354	NaN	NaN	0.599	0.8912	0.0235	0.0206	0.0223	0.022	0.0204
0.0	0.0	0.0	-249.6824	563.2646	NaN	NaN	1.3	0.8911	0.0236	0.0207	0.0223	0.0219	0.0205
0.0	0.0	0.0	1655.3176	-2936.7354	NaN	NaN	1.3	0.8904	0.0238	0.021	0.0224	0.0218	0.0207
0.0	0.0	0.0	-1824.6824	-2618.7354	NaN	NaN	0.5894	0.8896	0.0239	0.0213	0.0226	0.0218	0.0209
0.0	0.0	0.0	76.3176	524.2646	NaN	NaN	0.8729	0.8896	0.0239	0.0213	0.0226	0.0217	0.021
0.0	0.0	0.0	-1347.6824	-3605.7354	NaN	NaN	0.7279	0.8898	0.0238	0.0213	0.0225	0.0216	0.021
0.0	0.0	0.0	1408.3176	-1694.7354	NaN	NaN	1.3	0.89	0.0238	0.0213	0.0225	0.0216	0.0209
0.0	0.0	0.0	1541.3176	-170.7354	NaN	NaN	-0.1246	0.8904	0.0237	0.0211	0.0225	0.0215	0.0208
0.0	0.0	0.0	314.3176	4225.2646	NaN	NaN	0.9308	0.8906	0.0236	0.0211	0.0224	0.0216	0.0207
0.0	0.0	0.0	-405.6824	-3269.7354	NaN	NaN	0.8896	0.89	0.0237	0.0213	0.0225	0.0216	0.0209
0.0	0.0	0.0	-168.6824	-1445.7354	NaN	NaN	0.8955	0.8901	0.0237	0.0213	0.0225	0.0215	0.0209
0.0	0.0	0.0	-2633.6824	-694.7354	NaN	NaN	0.2087	0.8903	0.0236	0.0213	0.0224	0.0215	0.0209
0.0	0.0	0.0	-2005.6824	-2870.7354	NaN	NaN	0.5887	0.8903	0.0236	0.0214	0.0224	0.0214	0.0209
0.0	0.0	0.0	-2572.6824	-327.7354	NaN	NaN	0.113	0.8905	0.0235	0.0213	0.0225	0.0214	0.0208
0.0	0.0	0.0	-3178.6824	719.2646	NaN	NaN	-0.2925	0.8905	0.0234	0.0214	0.0225	0.0214	0.0207
0.0	0.0	0.0	-2859.6824	-1895.7354	NaN	NaN	0.3986	0.8904	0.0234	0.0214	0.0225	0.0214	0.0208
0.0	0.0	0.0	-688.6824	-1913.7354	NaN	NaN	0.7354	0.8906	0.0233	0.0215	0.0225	0.0214	0.0208
0.0	0.0	0.0	-2368.6824	-4262.7354	NaN	NaN	0.6428	0.8906	0.0233	0.0216	0.0224	0.0213	0.0208
0.0	0.0	0.0	-4843.6824	747.2646	NaN	NaN	-0.1824	0.8906	0.0233	0.0217	0.0224	0.0213	0.0208
0.0	0.0	0.0	-2726.6824	-560.7354	NaN	NaN	0.1706	0.8909	0.0232	0.0217	0.0223	0.0211	0.0209
0.0	0.0	0.0	-3609.6824	-1204.7354	NaN	NaN	0.2502	0.891	0.0231	0.0218	0.0222	0.021	0.0209
0.0	0.0	0.0	-1490.6824	-2739.7354	NaN	NaN	0.6476	0.8912	0.023	0.0219	0.0221	0.0209	0.0209
0.0	0.0	0.0	-1926.6824	-1389.7354	NaN	NaN	0.419	0.8914	0.023	0.022	0.022	0.0208	0.0208
0.0	0.0	0.0	-789.6824	-1075.7354	NaN	NaN	0.5767	0.8913	0.0229	0.0221	0.022	0.0208	0.0208
0.0	0.0	0.0	-1121.6824	1260.2646	NaN	NaN	1.3	0.8911	0.0229	0.0221	0.022	0.0209	0.021
0.0	0.0	0.0	-4680.6824	196.2646	NaN	NaN	-0.0438	0.8908	0.0229	0.0222	0.0221	0.0209	0.0211
0.0	0.0	0.0	-3809.6824	69.2646	NaN	NaN	-0.0185	0.8908	0.0229	0.0222	0.0221	0.0209	0.0212
0.0	0.0	0.0	-3484.6824	2333.2646	NaN	NaN	-0.3	0.8906	0.023	0.0223	0.0221	0.0209	0.0212
0.0	0.0	0.0	-1515.6824	-151.7354	NaN	NaN	0.091	0.8905	0.023	0.0224	0.0221	0.0208	0.0212
0.0	0.0	0.0	-1602.6824	-1618.7354	NaN	NaN	0.5025	0.8907	0.0229	0.0224	0.0221	0.0207	0.0212
0.0	0.0	0.0	-1974.6824	470.2646	NaN	NaN	-0.3	0.8911	0.0228	0.0224	0.022	0.0206	0.0211
0.0	0.0	0.0	-2435.6824	-1128.7354	NaN	NaN	0.3167	0.8914	0.0226	0.0224	0.022	0.0205	0.0211
0.0	0.0	0.0	96.3176	-1195.7354	NaN	NaN	1.0876	0.8916	0.0224	0.0224	0.022	0.0206	0.021
0.0	0.0	0.0	-1449.6824	2135.2646	NaN	NaN	1.3	0.8916	0.0224	0.0224	0.022	0.0207	0.021
0.0	0.0	0.0	-2390.6824	-1612.7354	NaN	NaN	0.4028	0.8915	0.0224	0.0225	0.022	0.0206	0.021
0.0	0.0	0.0	-3833.6824	-2121.7354	NaN	NaN	0.3563	0.8914	0.0224	0.0226	0.022	0.0205	0.0211
0.0	0.0	0.0	-1627.6824	-2469.7354	NaN	NaN	0.6028	0.8914	0.0224	0.0226	0.022	0.0205	0.0211
0.0	0.0	0.0	-1313.6824	-544.7354	NaN	NaN	0.2931	0.8919	0.0222	0.0226	0.0219	0.0205	0.021
0.0	0.0	0.0	-1046.6824	-370.7354	NaN	NaN	0.2616	0.8916	0.0221	0.0226	0.0219	0.0206	0.0211
0.0	0.0	0.0	-2610.6824	-664.7354	NaN	NaN	0.2029	0.8912	0.0222	0.0227	0.022	0.0207	0.0212
0.0	0.0	0.0	-2778.6824	-611.7354	NaN	NaN	0.1804	0.8907	0.0223	0.0227	0.0221	0.0208	0.0213
0.0	0.0	0.0	-3221.6824	665.2646	NaN	NaN	-0.2602	0.8905	0.0222	0.0227	0.0221	0.021	0.0214
0.0	0.0	0.0	-2124.6824	829.2646	NaN	NaN	-0.3	0.8905	0.0222	0.0227	0.0221	0.0211	0.0215
0.0	0.0	0.0	-1769.6824	752.2646	NaN	NaN	-0.3	0.8903	0.0221	0.0227	0.0221	0.0212	0.0215
0.0	0.0	0.0	311.3176	-245.7354	NaN	NaN	-0.3	0.8901	0.0221	0.0228	0.0222	0.0213	0.0216
0.0	0.0	0.0	-2985.6824	3724.2646	NaN	NaN	1.3	0.8899	0.0222	0.0228	0.0222	0.0213	0.0216
0.0	0.0	0.0	-2474.6824	-1627.7354	NaN	NaN	0.3968	0.8896	0.0223	0.0229	0.0223	0.0212	0.0217
0.0	0.0	0.0	-2925.6824	1573.2646	NaN	NaN	-0.3	0.8894	0.0224	0.0228	0.0224	0.0213	0.0217
0.0	0.0	0.0	-4345.6824	-1946.7354	NaN	NaN	0.3094	0.8891	0.0225	0.0228	0.0225	0.0214	0.0218
0.0	0.0	0.0	-2386.6824	1664.2646	NaN	NaN	-0.3	0.8894	0.0223	0.0227	0.0224	0.0214	0.0218
0.0	0.0	0.0	-1178.6824	-1790.7354	NaN	NaN	0.6031	0.8891	0.0223	0.0228	0.0225	0.0215	0.0217
0.0	0.0	0.0	-2249.6824	-1311.7354	NaN	NaN	0.3683	0.8893	0.0223	0.0228	0.0225	0.0215	0.0216
0.0	0.0	0.0	-3341.6824	-662.7354	NaN	NaN	0.1655	0.8891	0.0224	0.0229	0.0226	0.0214	0.0217
0.0	0.0	0.0	-1048.6824	-2269.7354	NaN	NaN	0.684	0.8891	0.0223	0.0229	0.0226	0.0215	0.0217
0.0	0.0	0.0	-3832.6824	-1337.7354	NaN	NaN	0.2587	0.8889	0.0223	0.0229	0.0226	0.0215	0.0217
0.0	0.0	0.0	-4321.6824	-1638.7354	NaN	NaN	0.2749	0.889	0.0223	0.0229	0.0226	0.0215	0.0217
0.0	0.0	0.0	-1427.6824	-653.7354	NaN	NaN	0.3141	0.889	0.0223	0.0229	0.0226	0.0215	0.0218
0.0	0.0	0.0	-1246.6824	-3154.7354	NaN	NaN	0.7168	0.8886	0.0223	0.0229	0.0226	0.0217	0.0219
0.0	0.0	0.0	-2192.6824	513.2646	NaN	NaN	-0.3	0.8885	0.0224	0.0229	0.0226	0.0218	0.0218
0.0	0.0	0.0	-3238.6824	927.2646	NaN	NaN	-0.3	0.8878	0.0227	0.023	0.0227	0.022	0.0219
0.0	0.0	0.0	-3456.6824	-999.7354	NaN	NaN	0.2243	0.8874	0.0229	0.0232	0.0227	0.022	0.0219
0.0	0.0	0.0	-2736.6824	-365.7354	NaN	NaN	0.1179	0.8873	0.023	0.0232	0.0226	0.022	0.0218
0.0	0.0	0.0	-3243.6824	1177.2646	NaN	NaN	-0.3	0.8872	0.0231	0.0233	0.0226	0.0221	0.0218
0.0	0.0	0.0	-3811.6824	2152.2646	NaN	NaN	-0.3	0.887	0.0232	0.0233	0.0226	0.0221	0.0218
0.0	0.0	0.0	-1297.6824	828.2646	NaN	NaN	-0.3	0.8869	0.0232	0.0232	0.0227	0.0222	0.0218
0.0	0.0	0.0	-2244.6824	2094.2646	NaN	NaN	-0.3	0.8865	0.0234	0.0232	0.0227	0.0224	0.0218
0.0	0.0	0.0	-2763.6824	2053.2646	NaN	NaN	-0.3	0.8865	0.0234	0.0232	0.0227	0.0224	0.0218
0.0	0.0	0.0	-1396.6824	54.2646	NaN	NaN	-0.0404	0.8864	0.0235	0.0233	0.0227	0.0222	0.0218
0.0	0.0	0.0	-2114.6824	-2301.7354	NaN	NaN	0.5212	0.8865	0.0236	0.0234	0.0227	0.0221	0.0217
0.0	0.0	0.0	-1820.6824	637.2646	NaN	NaN	-0.3	0.8869	0.0235	0.0233	0.0227	0.022	0.0217
0.0	0.0	0.0	-2895.6824	-384.7354	NaN	NaN	0.1173	0.8871	0.0235	0.0233	0.0227	0.0219	0.0216
0.0	0.0	0.0	-1583.6824	200.2646	NaN	NaN	-0.1448	0.8873	0.0234	0.0233	0.0226	0.0218	0.0216
0.0	0.0	0.0	-470.6824	-281.7354	NaN	NaN	0.3744	0.8875	0.0234	0.0232	0.0225	0.0217	0.0216
0.0	0.0	0.0	-1989.6824	-2703.7354	NaN	NaN	0.5761	0.8876	0.0234	0.0233	0.0225	0.0217	0.0216
0.0	0.0	0.0	-508.6824	757.2646	NaN	NaN	1.3	0.8878	0.0233	0.0232	0.0224	0.0217	0.0216
0.0	0.0	0.0	-2931.6824	418.2646	NaN	NaN	-0.1664	0.8876	0.0234	0.0232	0.0224	0.0217	0.0216
0.0	0.0	0.0	-3801.6824	-221.7354	NaN	NaN	0.0551	0.8875	0.0235	0.0233	0.0224	0.0216	0.0217
0.0	0.0	0.0	-2625.6824	733.2646	NaN	NaN	-0.3	0.8876	0.0236	0.0234	0.0224	0.0214	0.0216
0.0	0.0	0.0	-1841.6824	-3134.7354	NaN	NaN	0.6299	0.8877	0.0237	0.0235	0.0224	0.0213	0.0215
0.0	0.0	0.0	-2865.6824	-1505.7354	NaN	NaN	0.3445	0.8881	0.0236	0.0234	0.0223	0.0211	0.0215
0.0	0.0	0.0	-2682.6824	-66.7354	NaN	NaN	0.0243	0.8887	0.0234	0.0232	0.0222	0.021	0.0214
0.0	0.0	0.0	-1.6824	-1533.7354	NaN	NaN	0.9989	0.8891	0.0233	0.0231	0.0222	0.0209	0.0215
0.0	0.0	0.0	-3074.6824	-1832.7354	NaN	NaN	0.3735	0.889	0.0232	0.0231	0.0222	0.0209	0.0216
0.0	0.0	0.0	-3175.6824	1211.2646	NaN	NaN	-0.3	0.8891	0.0232	0.023	0.0222	0.0209	0.0216
0.0	0.0	0.0	-401.6824	1180.2646	NaN	NaN	1.3	0.8888	0.0233	0.0231	0.0223	0.021	0.0216
0.0	0.0	0.0	-3368.6824	545.2646	NaN	NaN	-0.1931	0.8888	0.0233	0.0231	0.0223	0.0209	0.0216
0.0	0.0	0.0	-3336.6824	-2608.7354	NaN	NaN	0.4388	0.8888	0.0233	0.0232	0.0223	0.0208	0.0216
0.0	0.0	0.0	-1962.6824	638.2646	NaN	NaN	-0.3	0.8892	0.0232	0.023	0.0223	0.0208	0.0216
0.0	0.0	0.0	-2308.6824	969.2646	NaN	NaN	-0.3	0.8892	0.0231	0.0229	0.0223	0.0208	0.0216
0.0	0.0	0.0	-1970.6824	-1845.7354	NaN	NaN	0.4836	0.8897	0.023	0.0228	0.0223	0.0206	0.0216
0.0	0.0	0.0	-808.6824	-2857.7354	NaN	NaN	0.7794	0.8897	0.023	0.0229	0.0223	0.0206	0.0216
0.0	0.0	0.0	-3821.6824	-1562.7354	NaN	NaN	0.2902	0.89	0.0229	0.0228	0.0222	0.0205	0.0216
0.0	0.0	0.0	-3106.6824	-1022.7354	NaN	NaN	0.2477	0.8902	0.0227	0.0227	0.0222	0.0205	0.0216
0.0	0.0	0.0	-628.6824	760.2646	NaN	NaN	1.3	0.8902	0.0227	0.0227	0.0222	0.0206	0.0216
0.0	0.0	0.0	-2334.6824	-489.7354	NaN	NaN	0.1734	0.8901	0.0227	0.0228	0.0222	0.0206	0.0216
0.0	0.0	0.0	-1142.6824	-1302.7354	NaN	NaN	0.5327	0.8901	0.0227	0.0228	0.0221	0.0206	0.0216
0.0	0.0	0.0	-3658.6824	123.2646	NaN	NaN	-0.0349	0.8903	0.0227	0.0228	0.0221	0.0205	0.0215
0.0	0.0	0.0	-331.6824	-2578.7354	NaN	NaN	0.886	0.8906	0.0226	0.0227	0.0221	0.0205	0.0215
0.0	0.0	0.0	-2904.6824	-847.7354	NaN	NaN	0.2259	0.8909	0.0225	0.0226	0.0221	0.0205	0.0214
0.0	0.0	0.0	-462.6824	317.2646	NaN	NaN	-0.3	0.8912	0.0224	0.0225	0.0221	0.0206	0.0213
0.0	0.0	0.0	-2517.6824	-1025.7354	NaN	NaN	0.2895	0.8914	0.0223	0.0225	0.0221	0.0205	0.0212
0.0	0.0	0.0	-1856.6824	-2746.7354	NaN	NaN	0.5967	0.8914	0.0223	0.0225	0.0221	0.0205	0.0211
0.0	0.0	0.0	-2568.6824	-2631.7354	NaN	NaN	0.5061	0.8917	0.0222	0.0224	0.0221	0.0205	0.0211
0.0	0.0	0.0	-2709.6824	-4060.7354	NaN	NaN	0.5998	0.8915	0.0222	0.0225	0.0221	0.0205	0.0212
0.0	0.0	0.0	-2820.6824	-543.7354	NaN	NaN	0.1616	0.8918	0.022	0.0224	0.0221	0.0205	0.0212
0.0	0.0	0.0	-1884.6824	546.2646	NaN	NaN	-0.3	0.892	0.0219	0.0224	0.0221	0.0205	0.0211
0.0	0.0	0.0	-1563.6824	-144.7354	NaN	NaN	0.0847	0.892	0.0218	0.0223	0.0221	0.0205	0.0211
0.0	0.0	0.0	-3165.6824	-1611.7354	NaN	NaN	0.3374	0.8918	0.0219	0.0223	0.0222	0.0206	0.0212
0.0	0.0	0.0	-843.6824	-3702.7354	NaN	NaN	0.8144	0.8915	0.0219	0.0222	0.0223	0.0207	0.0213
0.0	0.0	0.0	-1695.6824	-2135.7354	NaN	NaN	0.5574	0.8917	0.0218	0.0221	0.0224	0.0207	0.0213
0.0	0.0	0.0	-2668.6824	-1381.7354	NaN	NaN	0.3411	0.8919	0.0218	0.022	0.0224	0.0207	0.0213
0.0	0.0	0.0	-3168.6824	-2367.7354	NaN	NaN	0.4277	0.8919	0.0218	0.0219	0.0224	0.0207	0.0212
0.0	0.0	0.0	-2163.6824	86.2646	NaN	NaN	-0.0415	0.892	0.0218	0.0219	0.0224	0.0207	0.0212
0.0	0.0	0.0	-2501.6824	-697.7354	NaN	NaN	0.2181	0.8919	0.0219	0.0219	0.0225	0.0207	0.0212
0.0	0.0	0.0	-1807.6824	1707.2646	NaN	NaN	-0.3	0.8919	0.0219	0.0219	0.0224	0.0207	0.0211
0.0	0.0	0.0	-2419.6824	-3503.7354	NaN	NaN	0.5915	0.8918	0.0221	0.0219	0.0224	0.0207	0.0211
0.0	0.0	0.0	-2427.6824	-1303.7354	NaN	NaN	0.3494	0.8917	0.0221	0.022	0.0225	0.0208	0.021
0.0	0.0	0.0	-660.6824	1642.2646	NaN	NaN	1.3	0.8917	0.0222	0.0219	0.0225	0.0209	0.0208
0.0	0.0	0.0	-1642.6824	-2294.7354	NaN	NaN	0.5828	0.8916	0.0223	0.0218	0.0225	0.021	0.0208
0.0	0.0	0.0	-3402.6824	-3230.7354	NaN	NaN	0.487	0.8909	0.0225	0.0219	0.0225	0.0211	0.021
0.0	0.0	0.0	-1878.6824	-2573.7354	NaN	NaN	0.5781	0.8904	0.0227	0.0219	0.0226	0.0212	0.0211
0.0	0.0	0.0	-2904.6824	298.2646	NaN	NaN	-0.1144	0.8905	0.0227	0.0219	0.0225	0.0212	0.0211
0.0	0.0	0.0	-2016.6824	-1434.7354	NaN	NaN	0.4157	0.8906	0.0227	0.0219	0.0225	0.0212	0.0211
0.0	0.0	0.0	-2731.6824	-1577.7354	NaN	NaN	0.3661	0.8903	0.0228	0.022	0.0225	0.0213	0.0211
0.0	0.0	0.0	-3356.6824	-1008.7354	NaN	NaN	0.2311	0.8902	0.0228	0.0221	0.0226	0.0212	0.0211
0.0	0.0	0.0	-1891.6824	-950.7354	NaN	NaN	0.3345	0.8906	0.0226	0.0222	0.0225	0.0211	0.021
0.0	0.0	0.0	-1607.6824	1479.2646	NaN	NaN	-0.3	0.8906	0.0226	0.0223	0.0225	0.0211	0.0209
0.0	0.0	0.0	-2509.6824	266.2646	NaN	NaN	-0.1187	0.8909	0.0225	0.0223	0.0224	0.0209	0.0209
0.0	0.0	0.0	-3044.6824	478.2646	NaN	NaN	-0.1864	0.891	0.0225	0.0224	0.0224	0.0208	0.021
0.0	0.0	0.0	-2908.6824	1804.2646	NaN	NaN	-0.3	0.8914	0.0224	0.0224	0.0222	0.0206	0.0211
0.0	0.0	0.0	-2887.6824	-2716.7354	NaN	NaN	0.4847	0.8919	0.0222	0.0224	0.0221	0.0204	0.0211
0.0	0.0	0.0	-910.6824	-1458.7354	NaN	NaN	0.6157	0.8919	0.0221	0.0223	0.0221	0.0204	0.0212
0.0	0.0	0.0	-3155.6824	-206.7354	NaN	NaN	0.0615	0.8919	0.0221	0.0223	0.022	0.0204	0.0213
0.0	0.0	0.0	-390.6824	772.2646	NaN	NaN	1.3	0.8922	0.0219	0.0223	0.0219	0.0203	0.0214
0.0	0.0	0.0	-2002.6824	-1337.7354	NaN	NaN	0.4005	0.8923	0.0219	0.0223	0.0218	0.0203	0.0215
0.0	0.0	0.0	-1596.6824	-509.7354	NaN	NaN	0.242	0.8928	0.0218	0.0222	0.0217	0.0202	0.0214
0.0	0.0	0.0	-2184.6824	-1246.7354	NaN	NaN	0.3633	0.8929	0.0217	0.0221	0.0216	0.0202	0.0214
0.0	0.0	0.0	-616.6824	-464.7354	NaN	NaN	0.4297	0.8941	0.0214	0.0218	0.0215	0.0202	0.0211
0.0	0.0	0.0	-1595.6824	-2130.7354	NaN	NaN	0.5718	0.8921	0.022	0.0221	0.0217	0.0206	0.0216
0.0	0.0	0.0	-1368.6824	-1469.7354	NaN	NaN	0.5178	0.8921	0.0221	0.0221	0.0215	0.0205	0.0217
0.0	0.0	0.0	-3708.6824	-3324.7354	NaN	NaN	0.4727	0.8923	0.0221	0.022	0.0214	0.0205	0.0217
0.0	0.0	0.0	-1208.6824	1315.2646	NaN	NaN	1.3	0.8924	0.0221	0.0219	0.0214	0.0206	0.0216
0.0	0.0	0.0	-903.6824	-2671.7354	NaN	NaN	0.7473	0.8925	0.0221	0.0219	0.0214	0.0207	0.0214
0.0	0.0	0.0	-2839.6824	1830.2646	NaN	NaN	-0.3	0.8929	0.022	0.0218	0.0213	0.0209	0.0211
0.0	0.0	0.0	-1908.6824	-1947.7354	NaN	NaN	0.5051	0.8927	0.022	0.0219	0.0214	0.021	0.021
0.0	0.0	0.0	-1904.6824	2760.2646	NaN	NaN	1.3	0.893	0.022	0.0217	0.0215	0.0211	0.0208
0.0	0.0	0.0	-3397.6824	1054.2646	NaN	NaN	-0.3	0.8931	0.0218	0.0217	0.0217	0.021	0.0207
0.0	0.0	0.0	-2668.6824	1185.2646	NaN	NaN	-0.3	0.8941	0.0215	0.0213	0.0219	0.0208	0.0204
0.0	0.0	0.0	-2484.6824	3147.2646	NaN	NaN	1.3	0.8945	0.0212	0.0211	0.022	0.0208	0.0203
0.0	0.0	0.0	-2521.6824	-616.7354	NaN	NaN	0.1965	0.8946	0.021	0.021	0.0222	0.0209	0.0203
0.0	0.0	0.0	-2290.6824	1818.2646	NaN	NaN	-0.3	0.8934	0.0212	0.0212	0.0224	0.0213	0.0205
0.0	0.0	0.0	-2102.6824	-1072.7354	NaN	NaN	0.3378	0.894	0.0211	0.0212	0.0222	0.0211	0.0204
0.0	0.0	0.0	-1865.6824	-3611.7354	NaN	NaN	0.6594	0.8827	0.0233	0.0233	0.0241	0.0235	0.0232
0.0	0.0	0.0	-2483.6824	-866.7354	NaN	NaN	0.2587	0.9032	0.0194	0.0192	0.0207	0.0195	0.018
