# Supplementary material for: DeepFRET, a software for rapid and automated single-molecule FRET data classification using deep learning
Source: eLife. 2020 Nov 3;9:e60404. doi: 10.7554/eLife.60404 (PMC7609065; doi:10.7554/eLife.60404)
Supplement: Figure 4—source data 1. [file elife-60404-fig4-data1.zip › Figure 4-source data 1/Fig_S4a/Traces/traces_all_n294/Traces_Fig2d_4mMAc_mov2_combined_tif_pair5.txt]

Exported by DeepFRET
Date: 2020-08-26, 18:13
Video filename: None
FRET pair #5
Bleaches at 77
D-Dexc-bg	A-Dexc-bg	A-Aexc-bg	D-Dexc-rw	A-Dexc-rw	A-Aexc-rw	S	E	p_bleached	p_aggregated	p_noisy	p_scrambled	p_static	p_dynamic
0.0	0.0	0.0	34634.7594	13478.2127	NaN	NaN	0.2801	0.0338	0.0519	0.022	0.8141	0.0498	0.0284
0.0	0.0	0.0	34883.7594	16094.2127	NaN	NaN	0.3157	0.0339	0.054	0.0214	0.8067	0.0548	0.0292
0.0	0.0	0.0	31172.7594	9575.2127	NaN	NaN	0.235	0.0325	0.0634	0.0224	0.7925	0.0603	0.029
0.0	0.0	0.0	31580.7594	11940.2127	NaN	NaN	0.2744	0.0314	0.0663	0.0229	0.7898	0.0607	0.0289
0.0	0.0	0.0	29440.7594	14846.2127	NaN	NaN	0.3352	0.0308	0.0686	0.0231	0.7867	0.0614	0.0293
0.0	0.0	0.0	28018.7594	14217.2127	NaN	NaN	0.3366	0.0311	0.0705	0.0232	0.7839	0.0618	0.0294
0.0	0.0	0.0	28687.7594	12356.2127	NaN	NaN	0.301	0.0324	0.0745	0.0235	0.779	0.061	0.0295
0.0	0.0	0.0	31212.7594	10687.2127	NaN	NaN	0.2551	0.0331	0.0771	0.0238	0.7772	0.059	0.0298
0.0	0.0	0.0	31313.7594	12496.2127	NaN	NaN	0.2852	0.0336	0.0785	0.0242	0.7753	0.0584	0.03
0.0	0.0	0.0	36079.7594	16103.2127	NaN	NaN	0.3086	0.0332	0.0773	0.0242	0.7777	0.0576	0.0301
0.0	0.0	0.0	36734.7594	13270.2127	NaN	NaN	0.2654	0.033	0.076	0.0242	0.7799	0.0568	0.0301
0.0	0.0	0.0	34040.7594	12659.2127	NaN	NaN	0.2711	0.0323	0.0738	0.0239	0.7836	0.0566	0.0298
0.0	0.0	0.0	32571.7594	13253.2127	NaN	NaN	0.2892	0.032	0.0716	0.0237	0.7873	0.0558	0.0296
0.0	0.0	0.0	31494.7594	14700.2127	NaN	NaN	0.3182	0.0314	0.0695	0.0232	0.7914	0.0552	0.0293
0.0	0.0	0.0	31370.7594	16766.2127	NaN	NaN	0.3483	0.032	0.0691	0.023	0.7909	0.0558	0.0293
0.0	0.0	0.0	32969.7594	12033.2127	NaN	NaN	0.2674	0.0323	0.0717	0.0232	0.7852	0.0584	0.0291
0.0	0.0	0.0	34910.7594	15011.2127	NaN	NaN	0.3007	0.0329	0.0766	0.0241	0.7745	0.0628	0.0291
0.0	0.0	0.0	31724.7594	14769.2127	NaN	NaN	0.3177	0.0326	0.0733	0.0236	0.7814	0.0598	0.0293
0.0	0.0	0.0	34182.7594	11590.2127	NaN	NaN	0.2532	0.0323	0.0709	0.0232	0.786	0.058	0.0295
0.0	0.0	0.0	26909.7594	14723.2127	NaN	NaN	0.3536	0.033	0.07	0.0231	0.7869	0.0571	0.0299
0.0	0.0	0.0	31745.7594	13680.2127	NaN	NaN	0.3012	0.0324	0.0695	0.0229	0.7896	0.0556	0.0299
0.0	0.0	0.0	24437.7594	15672.2127	NaN	NaN	0.3907	0.0331	0.0699	0.0229	0.7876	0.0561	0.0303
0.0	0.0	0.0	29256.7594	12856.2127	NaN	NaN	0.3053	0.0337	0.0702	0.0229	0.7862	0.0565	0.0304
0.0	0.0	0.0	27356.7594	10024.2127	NaN	NaN	0.2682	0.0346	0.0707	0.023	0.7834	0.0572	0.031
0.0	0.0	0.0	29726.7594	11665.2127	NaN	NaN	0.2818	0.0366	0.073	0.0233	0.7766	0.0591	0.0314
0.0	0.0	0.0	32225.7594	11438.2127	NaN	NaN	0.262	0.0368	0.0738	0.0234	0.7758	0.0585	0.0317
0.0	0.0	0.0	27605.7594	14150.2127	NaN	NaN	0.3389	0.0375	0.0752	0.0235	0.7731	0.0588	0.0319
0.0	0.0	0.0	25053.7594	13613.2127	NaN	NaN	0.3521	0.0372	0.0763	0.0235	0.7732	0.0579	0.0318
0.0	0.0	0.0	29056.7594	12637.2127	NaN	NaN	0.3031	0.0373	0.0764	0.0235	0.7742	0.0566	0.032
0.0	0.0	0.0	34339.7594	14859.2127	NaN	NaN	0.302	0.0376	0.0783	0.0236	0.773	0.056	0.0315
0.0	0.0	0.0	32855.7594	12053.2127	NaN	NaN	0.2684	0.0387	0.0788	0.0236	0.7725	0.0551	0.0314
0.0	0.0	0.0	33451.7594	12809.2127	NaN	NaN	0.2769	0.0387	0.0791	0.0236	0.774	0.0536	0.0309
0.0	0.0	0.0	27200.7594	16483.2127	NaN	NaN	0.3773	0.0393	0.0787	0.0236	0.7745	0.0529	0.031
0.0	0.0	0.0	25701.7594	10708.2127	NaN	NaN	0.2941	0.0417	0.082	0.0239	0.7675	0.0542	0.0307
0.0	0.0	0.0	33351.7594	8136.2127	NaN	NaN	0.1961	0.0412	0.0831	0.0237	0.7684	0.0534	0.0302
0.0	0.0	0.0	28189.7594	8850.2127	NaN	NaN	0.2389	0.0416	0.0835	0.0235	0.7676	0.0537	0.0301
0.0	0.0	0.0	43905.7594	8597.2127	NaN	NaN	0.1637	0.0405	0.0834	0.0234	0.7699	0.0531	0.0298
0.0	0.0	0.0	29244.7594	10600.2127	NaN	NaN	0.266	0.0389	0.0808	0.0231	0.7745	0.0527	0.0299
0.0	0.0	0.0	30022.7594	11161.2127	NaN	NaN	0.271	0.0381	0.0808	0.0231	0.7745	0.0538	0.0296
0.0	0.0	0.0	35858.7594	9538.2127	NaN	NaN	0.2101	0.036	0.0784	0.0229	0.78	0.0529	0.0298
0.0	0.0	0.0	27412.7594	14354.2127	NaN	NaN	0.3437	0.0353	0.0785	0.0229	0.7801	0.0537	0.0295
0.0	0.0	0.0	29247.7594	13018.2127	NaN	NaN	0.308	0.0338	0.0777	0.023	0.7829	0.0532	0.0294
0.0	0.0	0.0	31265.7594	11862.2127	NaN	NaN	0.275	0.0335	0.0781	0.023	0.7824	0.0537	0.0293
0.0	0.0	0.0	32230.7594	9242.2127	NaN	NaN	0.2228	0.0331	0.0781	0.0232	0.7823	0.0542	0.0291
0.0	0.0	0.0	27621.7594	15612.2127	NaN	NaN	0.3611	0.0325	0.0769	0.0231	0.7846	0.054	0.029
0.0	0.0	0.0	27449.7594	11414.2127	NaN	NaN	0.2937	0.0322	0.0769	0.023	0.7852	0.054	0.0286
0.0	0.0	0.0	34212.7594	12074.2127	NaN	NaN	0.2609	0.0315	0.0739	0.0226	0.7915	0.0523	0.0283
0.0	0.0	0.0	30285.7594	9713.2127	NaN	NaN	0.2428	0.0315	0.0726	0.0221	0.795	0.0509	0.0278
0.0	0.0	0.0	27653.7594	12666.2127	NaN	NaN	0.3141	0.0317	0.0703	0.0217	0.8001	0.0489	0.0274
0.0	0.0	0.0	28196.7594	11219.2127	NaN	NaN	0.2846	0.0319	0.0681	0.0212	0.8051	0.0464	0.0272
0.0	0.0	0.0	29128.7594	11161.2127	NaN	NaN	0.277	0.0327	0.067	0.0208	0.8083	0.0445	0.0268
0.0	0.0	0.0	23494.7594	8907.2127	NaN	NaN	0.2749	0.0336	0.0663	0.0205	0.811	0.0424	0.0261
0.0	0.0	0.0	28880.7594	12573.2127	NaN	NaN	0.3033	0.0346	0.0652	0.0202	0.8139	0.0405	0.0256
0.0	0.0	0.0	24226.7594	10347.2127	NaN	NaN	0.2993	0.036	0.0646	0.0199	0.8152	0.0391	0.0252
0.0	0.0	0.0	33949.7594	11146.2127	NaN	NaN	0.2472	0.0377	0.0642	0.0196	0.8152	0.0382	0.025
0.0	0.0	0.0	30257.7594	11745.2127	NaN	NaN	0.2796	0.0402	0.0643	0.0196	0.8137	0.0371	0.0252
0.0	0.0	0.0	26782.7594	13567.2127	NaN	NaN	0.3362	0.046	0.0673	0.0194	0.806	0.0364	0.0249
0.0	0.0	0.0	25517.7594	11410.2127	NaN	NaN	0.309	0.0517	0.0685	0.0191	0.8015	0.0347	0.0245
0.0	0.0	0.0	27498.7594	10586.2127	NaN	NaN	0.278	0.0644	0.0738	0.0185	0.7854	0.034	0.0238
0.0	0.0	0.0	29010.7594	8288.2127	NaN	NaN	0.2222	0.0759	0.0749	0.0181	0.7756	0.0321	0.0234
0.0	0.0	0.0	27383.7594	9495.2127	NaN	NaN	0.2575	0.0886	0.0746	0.0175	0.7652	0.031	0.0231
0.0	0.0	0.0	25496.7594	12314.2127	NaN	NaN	0.3257	0.1041	0.0715	0.017	0.7546	0.0293	0.0235
0.0	0.0	0.0	25253.7594	13404.2127	NaN	NaN	0.3467	0.1139	0.0654	0.0165	0.7528	0.0274	0.0239
0.0	0.0	0.0	23848.7594	13515.2127	NaN	NaN	0.3617	0.1235	0.0585	0.0162	0.7518	0.0251	0.0249
0.0	0.0	0.0	26491.7594	10166.2127	NaN	NaN	0.2773	0.1312	0.0542	0.0159	0.7507	0.0232	0.0247
0.0	0.0	0.0	32242.7594	13805.2127	NaN	NaN	0.2998	0.1536	0.0514	0.0154	0.7321	0.0219	0.0256
0.0	0.0	0.0	24183.7594	11474.2127	NaN	NaN	0.3218	0.178	0.0507	0.0151	0.7096	0.021	0.0256
0.0	0.0	0.0	27854.7594	12810.2127	NaN	NaN	0.315	0.2048	0.0486	0.0151	0.6847	0.02	0.0268
0.0	0.0	0.0	27010.7594	11640.2127	NaN	NaN	0.3012	0.2239	0.0482	0.0152	0.666	0.0198	0.0269
0.0	0.0	0.0	34983.7594	11604.2127	NaN	NaN	0.2491	0.2582	0.0473	0.0153	0.6324	0.0192	0.0275
0.0	0.0	0.0	30568.7594	10758.2127	NaN	NaN	0.2603	0.2802	0.047	0.0156	0.6109	0.019	0.0273
0.0	0.0	0.0	28893.7594	8600.2127	NaN	NaN	0.2294	0.2955	0.0453	0.0157	0.598	0.0183	0.0272
0.0	0.0	0.0	28521.7594	12091.2127	NaN	NaN	0.2977	0.3095	0.0444	0.0157	0.5854	0.0181	0.0269
0.0	0.0	0.0	31286.7594	14516.2127	NaN	NaN	0.3169	0.3357	0.0438	0.0156	0.5605	0.018	0.0264
0.0	0.0	0.0	27376.7594	9760.2127	NaN	NaN	0.2628	0.3782	0.0447	0.0154	0.5168	0.0188	0.026
0.0	0.0	0.0	28370.7594	12444.2127	NaN	NaN	0.3049	0.4608	0.0452	0.015	0.4352	0.0193	0.0245
0.0	0.0	0.0	29097.7594	12353.2127	NaN	NaN	0.298	0.496	0.0444	0.0156	0.3993	0.0199	0.0248
0.0	0.0	0.0	28372.7594	10168.2127	NaN	NaN	0.2638	0.5516	0.0435	0.015	0.3466	0.0202	0.0231
0.0	0.0	0.0	31432.7594	14652.2127	NaN	NaN	0.3179	0.5918	0.0425	0.015	0.3082	0.0204	0.0221
0.0	0.0	0.0	31377.7594	8916.2127	NaN	NaN	0.2213	0.6431	0.0408	0.0145	0.2606	0.0203	0.0206
0.0	0.0	0.0	25391.7594	12494.2127	NaN	NaN	0.3298	0.6768	0.0393	0.0144	0.2301	0.0202	0.0192
0.0	0.0	0.0	24753.7594	7454.2127	NaN	NaN	0.2314	0.6867	0.0397	0.014	0.2209	0.0203	0.0183
0.0	0.0	0.0	36655.7594	9582.2127	NaN	NaN	0.2072	0.6752	0.0395	0.0144	0.2321	0.0205	0.0183
0.0	0.0	0.0	31915.7594	13500.2127	NaN	NaN	0.2973	0.6613	0.0408	0.0141	0.2452	0.0206	0.018
0.0	0.0	0.0	26035.7594	11511.2127	NaN	NaN	0.3066	0.6478	0.0403	0.0142	0.2595	0.0204	0.0178
0.0	0.0	0.0	32146.7594	10110.2127	NaN	NaN	0.2393	0.5604	0.0413	0.0151	0.3424	0.0209	0.0199
0.0	0.0	0.0	30507.7594	12924.2127	NaN	NaN	0.2976	0.5488	0.0415	0.014	0.3564	0.0208	0.0186
0.0	0.0	0.0	26101.7594	11149.2127	NaN	NaN	0.2993	0.5023	0.0406	0.0146	0.4023	0.0204	0.0198
0.0	0.0	0.0	23564.7594	9861.2127	NaN	NaN	0.295	0.4448	0.0395	0.0143	0.4613	0.0201	0.02
0.0	0.0	0.0	28562.7594	14309.2127	NaN	NaN	0.3338	0.3948	0.0378	0.0144	0.5132	0.0195	0.0204
0.0	0.0	0.0	34381.7594	9468.2127	NaN	NaN	0.2159	0.3467	0.0364	0.0145	0.563	0.019	0.0203
0.0	0.0	0.0	30296.7594	13299.2127	NaN	NaN	0.3051	0.3092	0.0345	0.0146	0.6031	0.0183	0.0204
0.0	0.0	0.0	24623.7594	11176.2127	NaN	NaN	0.3122	0.2596	0.0325	0.0151	0.655	0.0175	0.0203
0.0	0.0	0.0	29626.7594	12277.2127	NaN	NaN	0.293	0.2253	0.0307	0.0155	0.6916	0.0169	0.02
0.0	0.0	0.0	28579.7594	11781.2127	NaN	NaN	0.2919	0.2152	0.0296	0.0156	0.7031	0.0166	0.0199
0.0	0.0	0.0	31230.7594	11394.2127	NaN	NaN	0.2673	0.2019	0.0285	0.016	0.7174	0.0164	0.0199
0.0	0.0	0.0	29083.7594	14187.2127	NaN	NaN	0.3279	0.2023	0.0278	0.0162	0.7175	0.0163	0.0199
0.0	0.0	0.0	32288.7594	11001.2127	NaN	NaN	0.2541	0.2028	0.0273	0.0163	0.7173	0.0164	0.0198
0.0	0.0	0.0	26632.7594	11723.2127	NaN	NaN	0.3056	0.2073	0.0274	0.0164	0.7121	0.0167	0.0201
0.0	0.0	0.0	22707.7594	9873.2127	NaN	NaN	0.303	0.2051	0.0274	0.0165	0.7139	0.0169	0.0203
0.0	0.0	0.0	25017.7594	11749.2127	NaN	NaN	0.3196	0.204	0.0273	0.0167	0.714	0.0173	0.0207
0.0	0.0	0.0	26837.7594	12240.2127	NaN	NaN	0.3132	0.2124	0.0277	0.0169	0.7037	0.0181	0.0212
0.0	0.0	0.0	29147.7594	10907.2127	NaN	NaN	0.2723	0.2244	0.0282	0.0171	0.6891	0.0191	0.0221
0.0	0.0	0.0	22509.7594	11063.2127	NaN	NaN	0.3295	0.2389	0.0287	0.0171	0.6723	0.02	0.0228
0.0	0.0	0.0	25570.7594	9207.2127	NaN	NaN	0.2647	0.2494	0.0293	0.0172	0.6595	0.021	0.0236
0.0	0.0	0.0	28683.7594	9925.2127	NaN	NaN	0.2571	0.2425	0.0292	0.0174	0.6655	0.0215	0.024
0.0	0.0	0.0	31630.7594	10919.2127	NaN	NaN	0.2566	0.2395	0.0295	0.0175	0.6666	0.0224	0.0246
0.0	0.0	0.0	31913.7594	11677.2127	NaN	NaN	0.2679	0.2447	0.0308	0.0174	0.6583	0.0237	0.0252
0.0	0.0	0.0	29286.7594	11053.2127	NaN	NaN	0.274	0.2635	0.0331	0.017	0.6343	0.0261	0.0259
0.0	0.0	0.0	21825.7594	8033.2127	NaN	NaN	0.269	0.2878	0.0366	0.0167	0.6035	0.0288	0.0266
0.0	0.0	0.0	27463.7594	12020.2127	NaN	NaN	0.3044	0.2771	0.0368	0.0166	0.6115	0.03	0.0281
0.0	0.0	0.0	28125.7594	10978.2127	NaN	NaN	0.2807	0.262	0.0388	0.0164	0.6241	0.0312	0.0276
0.0	0.0	0.0	31830.7594	12949.2127	NaN	NaN	0.2892	0.2896	0.0416	0.0159	0.5906	0.0342	0.0282
0.0	0.0	0.0	35042.7594	12445.2127	NaN	NaN	0.2621	0.2836	0.0434	0.0162	0.5925	0.0352	0.0291
0.0	0.0	0.0	24311.7594	13733.2127	NaN	NaN	0.361	0.3392	0.0491	0.0158	0.5281	0.0393	0.0286
0.0	0.0	0.0	24864.7594	11569.2127	NaN	NaN	0.3175	0.3245	0.0486	0.0168	0.54	0.0389	0.0312
0.0	0.0	0.0	22314.7594	9183.2127	NaN	NaN	0.2915	0.3031	0.0478	0.0168	0.5627	0.0382	0.0313
0.0	0.0	0.0	25563.7594	15298.2127	NaN	NaN	0.3744	0.2933	0.0476	0.0167	0.5728	0.0379	0.0318
0.0	0.0	0.0	28124.7594	9870.2127	NaN	NaN	0.2598	0.2528	0.044	0.017	0.6177	0.0354	0.0331
0.0	0.0	0.0	23015.7594	10086.2127	NaN	NaN	0.3047	0.2503	0.0434	0.0167	0.6216	0.0354	0.0326
0.0	0.0	0.0	27056.7594	12852.2127	NaN	NaN	0.322	0.2363	0.0413	0.0168	0.6379	0.034	0.0337
0.0	0.0	0.0	22441.7594	9375.2127	NaN	NaN	0.2947	0.2055	0.0379	0.0167	0.6751	0.0315	0.0334
0.0	0.0	0.0	24463.7594	12531.2127	NaN	NaN	0.3387	0.1928	0.0348	0.0162	0.6933	0.0298	0.0331
0.0	0.0	0.0	27032.7594	11556.2127	NaN	NaN	0.2995	0.1567	0.0308	0.0162	0.7374	0.0267	0.0323
0.0	0.0	0.0	23049.7594	12029.2127	NaN	NaN	0.3429	0.1532	0.0301	0.0161	0.7426	0.0263	0.0317
0.0	0.0	0.0	27376.7594	12622.2127	NaN	NaN	0.3156	0.1437	0.0285	0.0161	0.7553	0.0251	0.0312
0.0	0.0	0.0	26197.7594	10508.2127	NaN	NaN	0.2863	0.1365	0.0275	0.0162	0.7647	0.0245	0.0305
0.0	0.0	0.0	24794.7594	8853.2127	NaN	NaN	0.2631	0.1416	0.0274	0.0163	0.7601	0.0244	0.0302
0.0	0.0	0.0	24751.7594	9669.2127	NaN	NaN	0.2809	0.1325	0.0263	0.0165	0.7718	0.0234	0.0296
0.0	0.0	0.0	25775.7594	12069.2127	NaN	NaN	0.3189	0.1307	0.0262	0.0166	0.7743	0.023	0.0292
0.0	0.0	0.0	25272.7594	12403.2127	NaN	NaN	0.3292	0.1301	0.0257	0.0168	0.7757	0.0228	0.0289
0.0	0.0	0.0	24936.7594	11359.2127	NaN	NaN	0.313	0.1315	0.0256	0.0171	0.7742	0.0228	0.0288
0.0	0.0	0.0	23930.7594	12432.2127	NaN	NaN	0.3419	0.1331	0.0257	0.0174	0.7724	0.0229	0.0286
0.0	0.0	0.0	22373.7594	14300.2127	NaN	NaN	0.3899	0.1369	0.0258	0.0178	0.7678	0.0232	0.0285
0.0	0.0	0.0	30162.7594	12412.2127	NaN	NaN	0.2915	0.1432	0.0261	0.0182	0.7605	0.0235	0.0285
0.0	0.0	0.0	27928.7594	11681.2127	NaN	NaN	0.2949	0.1504	0.0261	0.0188	0.7522	0.024	0.0286
0.0	0.0	0.0	28636.7594	12541.2127	NaN	NaN	0.3046	0.1758	0.0269	0.0192	0.7244	0.0248	0.0289
0.0	0.0	0.0	25761.7594	16612.2127	NaN	NaN	0.392	0.1974	0.0277	0.02	0.6996	0.0256	0.0297
0.0	0.0	0.0	26338.7594	10506.2127	NaN	NaN	0.2851	0.2449	0.0296	0.0208	0.6468	0.027	0.0309
0.0	0.0	0.0	29028.7594	11319.2127	NaN	NaN	0.2805	0.2934	0.0305	0.0216	0.595	0.0274	0.032
0.0	0.0	0.0	30954.7594	8321.2127	NaN	NaN	0.2119	0.2939	0.0308	0.0225	0.5937	0.027	0.0321
0.0	0.0	0.0	27201.7594	10702.2127	NaN	NaN	0.2824	0.2862	0.0302	0.023	0.6023	0.0263	0.032
0.0	0.0	0.0	28773.7594	11912.2127	NaN	NaN	0.2928	0.2638	0.0303	0.0238	0.6248	0.0256	0.0317
0.0	0.0	0.0	30943.7594	11570.2127	NaN	NaN	0.2722	0.2612	0.0305	0.0249	0.6257	0.0257	0.0319
0.0	0.0	0.0	22813.7594	14059.2127	NaN	NaN	0.3813	0.3056	0.0317	0.0255	0.58	0.0256	0.0316
0.0	0.0	0.0	24657.7594	6916.2127	NaN	NaN	0.219	0.3186	0.0319	0.0264	0.5666	0.0252	0.0313
0.0	0.0	0.0	20886.7594	12523.2127	NaN	NaN	0.3748	0.3318	0.032	0.0265	0.5552	0.0241	0.0303
0.0	0.0	0.0	28462.7594	13059.2127	NaN	NaN	0.3145	0.3017	0.0319	0.0273	0.5857	0.0234	0.0299
0.0	0.0	0.0	24369.7594	11145.2127	NaN	NaN	0.3138	0.3016	0.0313	0.0273	0.588	0.0226	0.0292
0.0	0.0	0.0	32084.7594	13200.2127	NaN	NaN	0.2915	0.3044	0.0311	0.0271	0.5868	0.022	0.0287
0.0	0.0	0.0	26469.7594	12247.2127	NaN	NaN	0.3163	0.3049	0.0308	0.0274	0.5862	0.0221	0.0287
0.0	0.0	0.0	20791.7594	12191.2127	NaN	NaN	0.3696	0.3346	0.0304	0.0266	0.5587	0.022	0.0277
0.0	0.0	0.0	29308.7594	9351.2127	NaN	NaN	0.2419	0.3399	0.0302	0.0267	0.5537	0.0219	0.0277
0.0	0.0	0.0	26783.7594	13822.2127	NaN	NaN	0.3404	0.3519	0.0301	0.0266	0.5417	0.0222	0.0275
0.0	0.0	0.0	25056.7594	13435.2127	NaN	NaN	0.349	0.378	0.0299	0.0262	0.5164	0.0225	0.0271
0.0	0.0	0.0	32759.7594	8551.2127	NaN	NaN	0.207	0.3874	0.0296	0.0266	0.5065	0.0227	0.0273
0.0	0.0	0.0	29504.7594	11311.2127	NaN	NaN	0.2771	0.4094	0.0296	0.0267	0.4842	0.0231	0.027
0.0	0.0	0.0	24185.7594	10346.2127	NaN	NaN	0.2996	0.4272	0.0294	0.0268	0.4672	0.023	0.0264
0.0	0.0	0.0	24735.7594	8478.2127	NaN	NaN	0.2553	0.43	0.0295	0.0269	0.4642	0.0231	0.0263
0.0	0.0	0.0	27600.7594	10963.2127	NaN	NaN	0.2843	0.4488	0.0299	0.0267	0.4452	0.0235	0.026
0.0	0.0	0.0	28372.7594	15767.2127	NaN	NaN	0.3572	0.4862	0.0301	0.0267	0.408	0.0236	0.0253
0.0	0.0	0.0	26363.7594	10358.2127	NaN	NaN	0.2821	0.4969	0.0302	0.0272	0.3965	0.0236	0.0256
0.0	0.0	0.0	24355.7594	13480.2127	NaN	NaN	0.3563	0.518	0.03	0.027	0.3765	0.0234	0.0251
0.0	0.0	0.0	28394.7594	9753.2127	NaN	NaN	0.2557	0.5257	0.0296	0.0271	0.3692	0.0234	0.025
0.0	0.0	0.0	31562.7594	9504.2127	NaN	NaN	0.2314	0.5496	0.029	0.0268	0.3465	0.0236	0.0244
0.0	0.0	0.0	28941.7594	10875.2127	NaN	NaN	0.2731	0.5751	0.0282	0.0271	0.3215	0.0238	0.0242
0.0	0.0	0.0	31235.7594	11207.2127	NaN	NaN	0.2641	0.5887	0.0275	0.0273	0.308	0.0242	0.0242
0.0	0.0	0.0	30891.7594	13333.2127	NaN	NaN	0.3015	0.5711	0.0276	0.0283	0.323	0.025	0.0251
0.0	0.0	0.0	29746.7594	14871.2127	NaN	NaN	0.3333	0.569	0.028	0.0282	0.3229	0.0266	0.0253
0.0	0.0	0.0	34180.7594	9596.2127	NaN	NaN	0.2192	0.5866	0.0278	0.0282	0.305	0.0279	0.0246
0.0	0.0	0.0	32148.7594	11953.2127	NaN	NaN	0.271	0.5779	0.0279	0.0289	0.312	0.0283	0.0249
0.0	0.0	0.0	36750.7594	9002.2127	NaN	NaN	0.1968	0.5974	0.0275	0.0278	0.2951	0.0285	0.0236
0.0	0.0	0.0	33267.7594	8242.2127	NaN	NaN	0.1986	0.5754	0.0272	0.029	0.3157	0.0282	0.0246
0.0	0.0	0.0	36823.7594	9022.2127	NaN	NaN	0.1968	0.5482	0.0281	0.0286	0.3414	0.0283	0.0253
0.0	0.0	0.0	35654.7594	10941.2127	NaN	NaN	0.2348	0.5331	0.0286	0.0301	0.3504	0.0306	0.0273
0.0	0.0	0.0	36225.7594	9472.2127	NaN	NaN	0.2073	0.6315	0.0327	0.0268	0.247	0.0354	0.0266
0.0	0.0	0.0	6335.7594	4578.2127	NaN	NaN	0.4195	0.8414	0.0211	0.0209	0.0712	0.029	0.0162
0.0	0.0	0.0	467.7594	-1577.7873	NaN	NaN	1.3	0.8662	0.0223	0.0232	0.0431	0.0268	0.0184
0.0	0.0	0.0	678.7594	923.2127	NaN	NaN	0.5763	0.8657	0.0238	0.0234	0.0387	0.0278	0.0207
0.0	0.0	0.0	456.7594	1887.2127	NaN	NaN	0.8051	0.8724	0.0231	0.0216	0.036	0.0263	0.0206
0.0	0.0	0.0	-870.2406	1720.2127	NaN	NaN	1.3	0.8781	0.0215	0.0204	0.0356	0.0245	0.0199
0.0	0.0	0.0	-1751.2406	832.2127	NaN	NaN	-0.3	0.8816	0.0203	0.0197	0.0362	0.0235	0.0187
0.0	0.0	0.0	1491.7594	2409.2127	NaN	NaN	0.6176	0.8813	0.0204	0.0196	0.0366	0.0237	0.0185
0.0	0.0	0.0	619.7594	1439.2127	NaN	NaN	0.699	0.8818	0.0209	0.0194	0.0348	0.0242	0.0189
0.0	0.0	0.0	79.7594	4164.2127	NaN	NaN	0.9812	0.8801	0.0208	0.0201	0.0355	0.0244	0.0191
0.0	0.0	0.0	-431.2406	3136.2127	NaN	NaN	1.1594	0.8767	0.0212	0.0207	0.0374	0.025	0.0191
0.0	0.0	0.0	744.7594	1924.2127	NaN	NaN	0.721	0.8722	0.0215	0.0214	0.0408	0.0251	0.0189
0.0	0.0	0.0	2203.7594	1206.2127	NaN	NaN	0.3537	0.8694	0.022	0.0217	0.0427	0.0253	0.0189
0.0	0.0	0.0	1055.7594	2407.2127	NaN	NaN	0.6951	0.8665	0.0225	0.0221	0.0436	0.026	0.0193
0.0	0.0	0.0	-1809.2406	-184.7873	NaN	NaN	0.0927	0.8646	0.0228	0.0224	0.0439	0.0265	0.0197
0.0	0.0	0.0	-243.2406	1715.2127	NaN	NaN	1.1652	0.8626	0.0233	0.0226	0.0444	0.0271	0.02
0.0	0.0	0.0	-1270.2406	3892.2127	NaN	NaN	1.3	0.8613	0.0236	0.0227	0.0446	0.0275	0.0203
0.0	0.0	0.0	455.7594	5313.2127	NaN	NaN	0.921	0.8616	0.0237	0.0224	0.0445	0.0276	0.0203
0.0	0.0	0.0	-501.2406	2434.2127	NaN	NaN	1.2593	0.8622	0.0243	0.0222	0.0419	0.0286	0.0208
0.0	0.0	0.0	-1513.2406	4401.2127	NaN	NaN	1.3	0.8628	0.0247	0.0221	0.0395	0.0294	0.0215
0.0	0.0	0.0	285.7594	174.2127	NaN	NaN	0.3787	0.8618	0.0254	0.0224	0.0371	0.0307	0.0226
0.0	0.0	0.0	-3839.2406	-2086.7873	NaN	NaN	0.3521	0.8631	0.0263	0.0222	0.0353	0.0304	0.0227
0.0	0.0	0.0	-344.2406	5714.2127	NaN	NaN	1.0641	0.8659	0.0259	0.0214	0.035	0.0296	0.0223
0.0	0.0	0.0	-1979.2406	322.2127	NaN	NaN	-0.1945	0.8673	0.0261	0.0211	0.0343	0.0292	0.0221
0.0	0.0	0.0	-1507.2406	4702.2127	NaN	NaN	1.3	0.8692	0.026	0.0206	0.0338	0.0287	0.0216
0.0	0.0	0.0	-1021.2406	6411.2127	NaN	NaN	1.1895	0.8694	0.0263	0.0206	0.0334	0.0286	0.0217
0.0	0.0	0.0	-2315.2406	380.2127	NaN	NaN	-0.1965	0.8693	0.0267	0.0207	0.0329	0.0283	0.022
0.0	0.0	0.0	234.7594	-551.7873	NaN	NaN	1.3	0.8698	0.0267	0.0206	0.0329	0.0281	0.022
0.0	0.0	0.0	1052.7594	5521.2127	NaN	NaN	0.8399	0.8698	0.0264	0.0205	0.0333	0.0281	0.0218
0.0	0.0	0.0	-1730.2406	-3181.7873	NaN	NaN	0.6478	0.8692	0.0267	0.0206	0.0334	0.0283	0.0217
0.0	0.0	0.0	-216.2406	2994.2127	NaN	NaN	1.0778	0.8681	0.0266	0.0207	0.0346	0.0286	0.0214
0.0	0.0	0.0	-1263.2406	831.2127	NaN	NaN	-0.3	0.8689	0.0256	0.0206	0.0359	0.0283	0.0206
0.0	0.0	0.0	-733.2406	2546.2127	NaN	NaN	1.3	0.8691	0.0245	0.0208	0.038	0.0279	0.0197
0.0	0.0	0.0	1365.7594	2882.2127	NaN	NaN	0.6785	0.8684	0.0231	0.0201	0.0434	0.0267	0.0183
0.0	0.0	0.0	577.7594	1803.2127	NaN	NaN	0.7573	0.8588	0.0213	0.0207	0.0563	0.0249	0.0179
0.0	0.0	0.0	12883.7594	7869.2127	NaN	NaN	0.3792	0.7316	0.0294	0.0296	0.1538	0.0311	0.0245
0.0	0.0	0.0	18530.7594	10500.2127	NaN	NaN	0.3617	0.6014	0.0343	0.0294	0.2806	0.0318	0.0225
0.0	0.0	0.0	18383.7594	14844.2127	NaN	NaN	0.4467	0.4101	0.0336	0.0324	0.4704	0.0303	0.0232
0.0	0.0	0.0	19161.7594	10053.2127	NaN	NaN	0.3441	0.3278	0.0312	0.0303	0.5604	0.0283	0.022
0.0	0.0	0.0	24133.7594	13796.2127	NaN	NaN	0.3637	0.2579	0.0277	0.0301	0.6352	0.0266	0.0225
0.0	0.0	0.0	18468.7594	11507.2127	NaN	NaN	0.3839	0.2427	0.0269	0.0288	0.6532	0.0258	0.0225
0.0	0.0	0.0	14818.7594	11565.2127	NaN	NaN	0.4383	0.2346	0.0263	0.0281	0.6632	0.0249	0.0229
0.0	0.0	0.0	13752.7594	11509.2127	NaN	NaN	0.4556	0.232	0.0265	0.0266	0.6678	0.0241	0.0231
0.0	0.0	0.0	17196.7594	9843.2127	NaN	NaN	0.364	0.2349	0.0271	0.0255	0.6652	0.024	0.0233
0.0	0.0	0.0	17618.7594	14638.2127	NaN	NaN	0.4538	0.2333	0.0276	0.0247	0.667	0.0238	0.0237
0.0	0.0	0.0	19384.7594	10866.2127	NaN	NaN	0.3592	0.2288	0.0283	0.0237	0.6719	0.0237	0.0237
0.0	0.0	0.0	15904.7594	13071.2127	NaN	NaN	0.4511	0.2248	0.0292	0.0228	0.676	0.0238	0.0235
0.0	0.0	0.0	26613.7594	10202.2127	NaN	NaN	0.2771	0.2206	0.0307	0.0222	0.6791	0.0241	0.0233
0.0	0.0	0.0	21532.7594	12479.2127	NaN	NaN	0.3669	0.2151	0.0322	0.0217	0.6834	0.0243	0.0234
0.0	0.0	0.0	18113.7594	12783.2127	NaN	NaN	0.4137	0.2128	0.0336	0.0213	0.6847	0.0246	0.0231
0.0	0.0	0.0	16992.7594	12338.2127	NaN	NaN	0.4207	0.2128	0.0346	0.0209	0.6841	0.0251	0.0226
0.0	0.0	0.0	17189.7594	10389.2127	NaN	NaN	0.3767	0.2153	0.0352	0.0204	0.6817	0.0255	0.0219
0.0	0.0	0.0	19213.7594	9346.2127	NaN	NaN	0.3272	0.2168	0.0358	0.0203	0.6794	0.0262	0.0216
0.0	0.0	0.0	19050.7594	13126.2127	NaN	NaN	0.4079	0.2199	0.0363	0.02	0.6759	0.0267	0.0212
0.0	0.0	0.0	23996.7594	9012.2127	NaN	NaN	0.273	0.2206	0.0364	0.02	0.6749	0.0271	0.021
0.0	0.0	0.0	22379.7594	10066.2127	NaN	NaN	0.3102	0.2218	0.0365	0.0199	0.6735	0.0274	0.0208
0.0	0.0	0.0	22757.7594	11680.2127	NaN	NaN	0.3392	0.2226	0.0364	0.0197	0.6729	0.0277	0.0207
0.0	0.0	0.0	21989.7594	15160.2127	NaN	NaN	0.4081	0.2233	0.0361	0.0197	0.6724	0.028	0.0206
0.0	0.0	0.0	16768.7594	12884.2127	NaN	NaN	0.4345	0.2254	0.0357	0.0196	0.6704	0.0283	0.0206
0.0	0.0	0.0	18919.7594	14198.2127	NaN	NaN	0.4287	0.2262	0.0357	0.0199	0.6689	0.0286	0.0208
0.0	0.0	0.0	17983.7594	12534.2127	NaN	NaN	0.4107	0.2259	0.0361	0.02	0.6681	0.029	0.0208
0.0	0.0	0.0	17862.7594	14055.2127	NaN	NaN	0.4404	0.2249	0.0355	0.0201	0.6693	0.0292	0.0209
0.0	0.0	0.0	19951.7594	14868.2127	NaN	NaN	0.427	0.2237	0.0357	0.0203	0.6699	0.0294	0.0211
0.0	0.0	0.0	17907.7594	12837.2127	NaN	NaN	0.4175	0.2233	0.0354	0.0203	0.6704	0.0296	0.0211
0.0	0.0	0.0	22476.7594	12028.2127	NaN	NaN	0.3486	0.2243	0.0351	0.0204	0.6695	0.0297	0.021
0.0	0.0	0.0	21958.7594	9794.2127	NaN	NaN	0.3085	0.2266	0.0346	0.0205	0.6675	0.0297	0.0211
0.0	0.0	0.0	20050.7594	10881.2127	NaN	NaN	0.3518	0.2279	0.034	0.0205	0.6667	0.0296	0.0213
0.0	0.0	0.0	24890.7594	10434.2127	NaN	NaN	0.2954	0.2316	0.0329	0.0204	0.6642	0.0294	0.0214
0.0	0.0	0.0	21327.7594	15002.2127	NaN	NaN	0.4129	0.236	0.0319	0.0204	0.6606	0.0293	0.0217
0.0	0.0	0.0	20020.7594	14078.2127	NaN	NaN	0.4129	0.2412	0.0309	0.0205	0.656	0.0293	0.0221
0.0	0.0	0.0	20377.7594	9241.2127	NaN	NaN	0.312	0.2467	0.0302	0.0206	0.6507	0.0293	0.0225
0.0	0.0	0.0	24991.7594	8015.2127	NaN	NaN	0.2428	0.245	0.0299	0.021	0.6515	0.0297	0.0229
0.0	0.0	0.0	20488.7594	13400.2127	NaN	NaN	0.3954	0.2437	0.0295	0.0213	0.6526	0.0298	0.0232
0.0	0.0	0.0	17330.7594	15022.2127	NaN	NaN	0.4643	0.2401	0.0291	0.0214	0.6565	0.0298	0.0232
0.0	0.0	0.0	21960.7594	10078.2127	NaN	NaN	0.3146	0.237	0.0288	0.0216	0.6595	0.0298	0.0233
0.0	0.0	0.0	20094.7594	14356.2127	NaN	NaN	0.4167	0.2323	0.0286	0.0218	0.6644	0.0297	0.0233
0.0	0.0	0.0	21798.7594	15776.2127	NaN	NaN	0.4199	0.2284	0.0282	0.0218	0.6689	0.0295	0.0231
0.0	0.0	0.0	19147.7594	15554.2127	NaN	NaN	0.4482	0.2265	0.0278	0.022	0.6715	0.0293	0.023
0.0	0.0	0.0	22408.7594	14127.2127	NaN	NaN	0.3867	0.2247	0.0275	0.0221	0.6738	0.0291	0.0228
0.0	0.0	0.0	15070.7594	9622.2127	NaN	NaN	0.3897	0.2255	0.0271	0.0223	0.6737	0.0288	0.0227
0.0	0.0	0.0	24066.7594	11959.2127	NaN	NaN	0.332	0.2228	0.0271	0.0225	0.6762	0.0287	0.0226
0.0	0.0	0.0	18116.7594	13371.2127	NaN	NaN	0.4246	0.2212	0.0269	0.0229	0.6779	0.0284	0.0227
0.0	0.0	0.0	23111.7594	11546.2127	NaN	NaN	0.3331	0.22	0.0269	0.023	0.6793	0.0283	0.0225
0.0	0.0	0.0	23240.7594	12935.2127	NaN	NaN	0.3576	0.218	0.0267	0.0235	0.681	0.0279	0.0228
0.0	0.0	0.0	21247.7594	11466.2127	NaN	NaN	0.3505	0.2187	0.0269	0.0235	0.6804	0.028	0.0225
0.0	0.0	0.0	23629.7594	13533.2127	NaN	NaN	0.3642	0.2162	0.0267	0.0238	0.683	0.0277	0.0226
0.0	0.0	0.0	20548.7594	12964.2127	NaN	NaN	0.3868	0.2171	0.0269	0.0237	0.6823	0.0278	0.0223
0.0	0.0	0.0	14348.7594	15031.2127	NaN	NaN	0.5116	0.2177	0.0268	0.0238	0.6819	0.0276	0.0222
0.0	0.0	0.0	18486.7594	15524.2127	NaN	NaN	0.4564	0.2203	0.0269	0.0237	0.6795	0.0275	0.022
0.0	0.0	0.0	19560.7594	12757.2127	NaN	NaN	0.3947	0.223	0.027	0.0239	0.6767	0.0275	0.0219
0.0	0.0	0.0	18388.7594	15783.2127	NaN	NaN	0.4619	0.2282	0.0272	0.024	0.6713	0.0274	0.0218
0.0	0.0	0.0	16573.7594	10379.2127	NaN	NaN	0.3851	0.2321	0.0277	0.0242	0.6666	0.0275	0.0219
0.0	0.0	0.0	22283.7594	15240.2127	NaN	NaN	0.4061	0.2293	0.0278	0.0245	0.6688	0.0276	0.022
0.0	0.0	0.0	18397.7594	13490.2127	NaN	NaN	0.4231	0.2305	0.0279	0.0247	0.6671	0.0276	0.0222
0.0	0.0	0.0	19822.7594	16471.2127	NaN	NaN	0.4538	0.2336	0.028	0.0249	0.6637	0.0277	0.0222
0.0	0.0	0.0	13820.7594	14497.2127	NaN	NaN	0.5119	0.2397	0.0281	0.025	0.6572	0.0277	0.0223
0.0	0.0	0.0	20509.7594	10849.2127	NaN	NaN	0.346	0.2441	0.0282	0.025	0.6525	0.028	0.0221
0.0	0.0	0.0	19104.7594	13757.2127	NaN	NaN	0.4186	0.2461	0.0281	0.0251	0.6508	0.0279	0.022
0.0	0.0	0.0	18873.7594	13744.2127	NaN	NaN	0.4214	0.2452	0.0281	0.0247	0.6522	0.0281	0.0217
0.0	0.0	0.0	21425.7594	18611.2127	NaN	NaN	0.4649	0.2401	0.0277	0.0247	0.6577	0.0281	0.0216
0.0	0.0	0.0	16267.7594	12256.2127	NaN	NaN	0.4297	0.2444	0.0278	0.0243	0.6536	0.0285	0.0213
0.0	0.0	0.0	17008.7594	10859.2127	NaN	NaN	0.3897	0.2529	0.0283	0.0243	0.6444	0.0287	0.0213
0.0	0.0	0.0	18099.7594	9624.2127	NaN	NaN	0.3471	0.248	0.0283	0.0244	0.6493	0.0286	0.0214
0.0	0.0	0.0	15717.7594	13461.2127	NaN	NaN	0.4613	0.2434	0.0283	0.0243	0.6535	0.0291	0.0214
0.0	0.0	0.0	21631.7594	14327.2127	NaN	NaN	0.3984	0.2471	0.0288	0.0243	0.6494	0.029	0.0214
0.0	0.0	0.0	22494.7594	11601.2127	NaN	NaN	0.3403	0.242	0.0285	0.0245	0.654	0.0294	0.0217
0.0	0.0	0.0	18877.7594	16032.2127	NaN	NaN	0.4592	0.2512	0.0294	0.0243	0.6439	0.0298	0.0215
0.0	0.0	0.0	19582.7594	11733.2127	NaN	NaN	0.3747	0.2454	0.029	0.0246	0.6495	0.0297	0.0218
0.0	0.0	0.0	15455.7594	12204.2127	NaN	NaN	0.4412	0.2494	0.0295	0.0246	0.6444	0.0303	0.0218
0.0	0.0	0.0	13802.7594	17624.2127	NaN	NaN	0.5608	0.2597	0.0299	0.025	0.6325	0.0308	0.0221
0.0	0.0	0.0	11577.7594	13386.2127	NaN	NaN	0.5362	0.2741	0.0304	0.0256	0.616	0.0314	0.0225
0.0	0.0	0.0	16609.7594	11832.2127	NaN	NaN	0.416	0.2993	0.0316	0.0259	0.5884	0.0322	0.0226
0.0	0.0	0.0	15680.7594	14342.2127	NaN	NaN	0.4777	0.3301	0.0325	0.0263	0.5559	0.0325	0.0227
0.0	0.0	0.0	22154.7594	10275.2127	NaN	NaN	0.3168	0.3499	0.0329	0.0266	0.5353	0.0326	0.0227
0.0	0.0	0.0	13707.7594	8324.2127	NaN	NaN	0.3778	0.3568	0.0323	0.0269	0.5289	0.0323	0.0227
0.0	0.0	0.0	21660.7594	7147.2127	NaN	NaN	0.2481	0.3383	0.0313	0.0272	0.5483	0.0319	0.0229
0.0	0.0	0.0	21557.7594	10704.2127	NaN	NaN	0.3318	0.3142	0.0298	0.0277	0.5729	0.0321	0.0233
0.0	0.0	0.0	21507.7594	13161.2127	NaN	NaN	0.3796	0.3188	0.0298	0.0274	0.5692	0.0319	0.023
0.0	0.0	0.0	21938.7594	11173.2127	NaN	NaN	0.3374	0.3071	0.0286	0.0281	0.5815	0.0313	0.0234
0.0	0.0	0.0	14474.7594	11986.2127	NaN	NaN	0.453	0.3119	0.0286	0.0277	0.5774	0.0313	0.0232
0.0	0.0	0.0	19983.7594	13044.2127	NaN	NaN	0.3949	0.3119	0.0282	0.0282	0.5773	0.0309	0.0235
0.0	0.0	0.0	20957.7594	14491.2127	NaN	NaN	0.4088	0.3165	0.0281	0.0284	0.5729	0.0306	0.0235
0.0	0.0	0.0	21090.7594	8631.2127	NaN	NaN	0.2904	0.3212	0.0279	0.0285	0.5684	0.0304	0.0236
0.0	0.0	0.0	17438.7594	12696.2127	NaN	NaN	0.4213	0.3195	0.0275	0.0285	0.5711	0.0299	0.0236
0.0	0.0	0.0	20158.7594	11600.2127	NaN	NaN	0.3653	0.3053	0.0268	0.0284	0.5865	0.0296	0.0233
0.0	0.0	0.0	18723.7594	10828.2127	NaN	NaN	0.3664	0.2919	0.0262	0.0281	0.6018	0.0291	0.0229
0.0	0.0	0.0	21095.7594	16778.2127	NaN	NaN	0.443	0.278	0.0258	0.0277	0.6171	0.0287	0.0227
0.0	0.0	0.0	19309.7594	10385.2127	NaN	NaN	0.3497	0.2673	0.0254	0.0273	0.629	0.0285	0.0225
0.0	0.0	0.0	20964.7594	14408.2127	NaN	NaN	0.4073	0.2625	0.0251	0.0268	0.635	0.0285	0.0221
0.0	0.0	0.0	21129.7594	10870.2127	NaN	NaN	0.3397	0.258	0.0245	0.0266	0.6408	0.0282	0.0219
0.0	0.0	0.0	19337.7594	9624.2127	NaN	NaN	0.3323	0.2569	0.0242	0.0259	0.6432	0.0284	0.0214
0.0	0.0	0.0	17643.7594	11273.2127	NaN	NaN	0.3898	0.2543	0.0236	0.0256	0.6472	0.0282	0.021
0.0	0.0	0.0	20915.7594	14808.2127	NaN	NaN	0.4145	0.2486	0.023	0.0252	0.6544	0.0281	0.0206
0.0	0.0	0.0	16768.7594	14072.2127	NaN	NaN	0.4563	0.2468	0.0224	0.0249	0.6576	0.028	0.0203
0.0	0.0	0.0	24405.7594	11046.2127	NaN	NaN	0.3116	0.2413	0.022	0.0245	0.6646	0.0278	0.0198
0.0	0.0	0.0	24286.7594	13031.2127	NaN	NaN	0.3492	0.2362	0.0215	0.0238	0.6714	0.0277	0.0194
0.0	0.0	0.0	17028.7594	13700.2127	NaN	NaN	0.4458	0.234	0.0211	0.0233	0.6749	0.0278	0.0189
0.0	0.0	0.0	22421.7594	13458.2127	NaN	NaN	0.3751	0.2302	0.0206	0.0231	0.6798	0.0275	0.0187
0.0	0.0	0.0	18964.7594	12077.2127	NaN	NaN	0.3891	0.231	0.0204	0.0231	0.6793	0.0276	0.0186
0.0	0.0	0.0	22744.7594	12914.2127	NaN	NaN	0.3622	0.2358	0.0204	0.0235	0.6738	0.0278	0.0188
0.0	0.0	0.0	28861.7594	9170.2127	NaN	NaN	0.2411	0.2357	0.0203	0.0235	0.6738	0.0277	0.019
0.0	0.0	0.0	26186.7594	14393.2127	NaN	NaN	0.3547	0.2397	0.0206	0.0235	0.6692	0.028	0.019
0.0	0.0	0.0	30819.7594	12778.2127	NaN	NaN	0.2931	0.2393	0.0206	0.0238	0.6692	0.0278	0.0193
0.0	0.0	0.0	23970.7594	11962.2127	NaN	NaN	0.3329	0.24	0.0208	0.0238	0.6683	0.0276	0.0194
0.0	0.0	0.0	23525.7594	10254.2127	NaN	NaN	0.3036	0.2485	0.0213	0.024	0.6587	0.0279	0.0196
0.0	0.0	0.0	25759.7594	7427.2127	NaN	NaN	0.2238	0.2527	0.0215	0.0242	0.6539	0.0279	0.0199
0.0	0.0	0.0	24943.7594	10114.2127	NaN	NaN	0.2885	0.2589	0.0221	0.0239	0.6471	0.0282	0.0198
0.0	0.0	0.0	20400.7594	12408.2127	NaN	NaN	0.3782	0.2616	0.0223	0.0239	0.6442	0.0282	0.0199
0.0	0.0	0.0	24760.7594	11158.2127	NaN	NaN	0.3106	0.2678	0.0227	0.0237	0.6373	0.0285	0.0199
0.0	0.0	0.0	23689.7594	9066.2127	NaN	NaN	0.2768	0.266	0.0227	0.0236	0.6392	0.0285	0.0199
0.0	0.0	0.0	22692.7594	12024.2127	NaN	NaN	0.3463	0.2655	0.0228	0.0233	0.6399	0.0287	0.0198
0.0	0.0	0.0	24840.7594	11756.2127	NaN	NaN	0.3212	0.2616	0.0226	0.0232	0.6442	0.0286	0.0197
0.0	0.0	0.0	28967.7594	9000.2127	NaN	NaN	0.237	0.2584	0.0225	0.0228	0.6479	0.0288	0.0196
0.0	0.0	0.0	24258.7594	10369.2127	NaN	NaN	0.2994	0.254	0.0223	0.0224	0.6531	0.0288	0.0194
0.0	0.0	0.0	28843.7594	10963.2127	NaN	NaN	0.2754	0.2492	0.0222	0.0219	0.6585	0.029	0.0193
0.0	0.0	0.0	24365.7594	11469.2127	NaN	NaN	0.3201	0.246	0.0219	0.0213	0.6626	0.0291	0.0191
0.0	0.0	0.0	18225.7594	9605.2127	NaN	NaN	0.3451	0.2426	0.0217	0.0209	0.6662	0.0295	0.0192
0.0	0.0	0.0	18174.7594	11215.2127	NaN	NaN	0.3816	0.2425	0.0216	0.0206	0.6658	0.0301	0.0194
0.0	0.0	0.0	23121.7594	12122.2127	NaN	NaN	0.344	0.2407	0.0214	0.0203	0.6672	0.0307	0.0197
0.0	0.0	0.0	26896.7594	10472.2127	NaN	NaN	0.2802	0.2427	0.0214	0.0201	0.6642	0.0315	0.0201
0.0	0.0	0.0	23772.7594	16525.2127	NaN	NaN	0.4101	0.2466	0.0215	0.0201	0.659	0.0322	0.0207
0.0	0.0	0.0	35768.7594	9749.2127	NaN	NaN	0.2142	0.2548	0.0219	0.0202	0.6487	0.033	0.0213
0.0	0.0	0.0	28716.7594	11530.2127	NaN	NaN	0.2865	0.2547	0.0218	0.0204	0.6479	0.0335	0.0217
0.0	0.0	0.0	36851.7594	9812.2127	NaN	NaN	0.2103	0.2568	0.0221	0.0204	0.645	0.0336	0.022
0.0	0.0	0.0	32198.7594	11953.2127	NaN	NaN	0.2707	0.2535	0.0219	0.0206	0.648	0.0338	0.0224
0.0	0.0	0.0	32344.7594	10548.2127	NaN	NaN	0.2459	0.2574	0.0225	0.0208	0.6425	0.0341	0.0227
0.0	0.0	0.0	35912.7594	12325.2127	NaN	NaN	0.2555	0.2616	0.0228	0.0212	0.6366	0.0347	0.0231
0.0	0.0	0.0	39989.7594	8712.2127	NaN	NaN	0.1789	0.2685	0.0236	0.0217	0.6277	0.0352	0.0233
0.0	0.0	0.0	44686.7594	8889.2127	NaN	NaN	0.1659	0.2678	0.0239	0.0218	0.628	0.0352	0.0233
0.0	0.0	0.0	28986.7594	11278.2127	NaN	NaN	0.2801	0.2652	0.024	0.0221	0.6302	0.0352	0.0233
0.0	0.0	0.0	37182.7594	8298.2127	NaN	NaN	0.1825	0.2628	0.0243	0.0226	0.6315	0.0353	0.0234
0.0	0.0	0.0	36324.7594	7334.2127	NaN	NaN	0.168	0.2574	0.0242	0.0229	0.6368	0.0351	0.0236
0.0	0.0	0.0	41440.7594	6784.2127	NaN	NaN	0.1407	0.2538	0.0248	0.0232	0.6394	0.0352	0.0236
0.0	0.0	0.0	38540.7594	7590.2127	NaN	NaN	0.1645	0.2463	0.0245	0.0232	0.6473	0.0346	0.0241
0.0	0.0	0.0	35782.7594	9250.2127	NaN	NaN	0.2054	0.2396	0.0247	0.0235	0.6535	0.0342	0.0245
0.0	0.0	0.0	31728.7594	14699.2127	NaN	NaN	0.3166	0.2322	0.0246	0.0236	0.6612	0.0338	0.0246
0.0	0.0	0.0	29362.7594	10675.2127	NaN	NaN	0.2666	0.2285	0.0246	0.024	0.6647	0.0335	0.0247
0.0	0.0	0.0	34217.7594	13369.2127	NaN	NaN	0.2809	0.2253	0.0248	0.0244	0.6672	0.0335	0.0247
0.0	0.0	0.0	34982.7594	9318.2127	NaN	NaN	0.2103	0.2227	0.0246	0.0247	0.6697	0.0334	0.0249
0.0	0.0	0.0	34241.7594	11226.2127	NaN	NaN	0.2469	0.2193	0.0247	0.0254	0.6721	0.0335	0.0251
0.0	0.0	0.0	39216.7594	8424.2127	NaN	NaN	0.1768	0.2169	0.0244	0.0256	0.6743	0.0334	0.0254
0.0	0.0	0.0	36996.7594	9817.2127	NaN	NaN	0.2097	0.2136	0.0239	0.0261	0.677	0.0337	0.0257
0.0	0.0	0.0	34900.7594	9269.2127	NaN	NaN	0.2099	0.2115	0.0239	0.0263	0.6791	0.0337	0.0256
0.0	0.0	0.0	34620.7594	9240.2127	NaN	NaN	0.2107	0.2079	0.0232	0.0262	0.6829	0.0339	0.0258
0.0	0.0	0.0	34227.7594	8252.2127	NaN	NaN	0.1943	0.206	0.0232	0.0265	0.6845	0.034	0.0257
0.0	0.0	0.0	33762.7594	9444.2127	NaN	NaN	0.2186	0.2057	0.0231	0.0267	0.6849	0.0341	0.0256
0.0	0.0	0.0	34344.7594	8043.2127	NaN	NaN	0.1898	0.2059	0.0231	0.0264	0.6852	0.034	0.0253
0.0	0.0	0.0	35366.7594	11440.2127	NaN	NaN	0.2444	0.2052	0.0229	0.0264	0.6861	0.0341	0.0253
0.0	0.0	0.0	37396.7594	9209.2127	NaN	NaN	0.1976	0.2061	0.0229	0.0265	0.6854	0.0337	0.0255
0.0	0.0	0.0	34953.7594	7357.2127	NaN	NaN	0.1739	0.2032	0.0226	0.0264	0.6889	0.0333	0.0256
0.0	0.0	0.0	28426.7594	9521.2127	NaN	NaN	0.2509	0.2017	0.0226	0.0259	0.6919	0.0327	0.0252
0.0	0.0	0.0	32643.7594	7265.2127	NaN	NaN	0.182	0.1988	0.0224	0.0255	0.6961	0.0323	0.0249
0.0	0.0	0.0	34880.7594	9990.2127	NaN	NaN	0.2226	0.1962	0.0227	0.0255	0.6992	0.0319	0.0245
0.0	0.0	0.0	27364.7594	8756.2127	NaN	NaN	0.2424	0.1925	0.0226	0.0256	0.7034	0.0318	0.0241
0.0	0.0	0.0	28389.7594	10898.2127	NaN	NaN	0.2774	0.1895	0.0226	0.0255	0.707	0.0316	0.0239
0.0	0.0	0.0	37035.7594	12037.2127	NaN	NaN	0.2453	0.1849	0.022	0.0257	0.7118	0.0313	0.0242
0.0	0.0	0.0	37441.7594	8622.2127	NaN	NaN	0.1872	0.185	0.0228	0.0268	0.7086	0.032	0.0248
0.0	0.0	0.0	29054.7594	8390.2127	NaN	NaN	0.2241	0.1884	0.0239	0.0277	0.7023	0.0326	0.0251
0.0	0.0	0.0	23395.7594	12128.2127	NaN	NaN	0.3414	0.1879	0.024	0.0287	0.7005	0.0332	0.0257
0.0	0.0	0.0	28836.7594	11197.2127	NaN	NaN	0.2797	0.1938	0.0249	0.0304	0.6896	0.0344	0.0269
0.0	0.0	0.0	30527.7594	11853.2127	NaN	NaN	0.2797	0.1971	0.025	0.0313	0.6841	0.0349	0.0276
0.0	0.0	0.0	41061.7594	6073.2127	NaN	NaN	0.1288	0.1963	0.0257	0.0323	0.6813	0.036	0.0285
0.0	0.0	0.0	37243.7594	12350.2127	NaN	NaN	0.249	0.1991	0.0259	0.0337	0.6748	0.0369	0.0296
0.0	0.0	0.0	31531.7594	9521.2127	NaN	NaN	0.2319	0.1968	0.0264	0.0342	0.6757	0.0372	0.0297
0.0	0.0	0.0	34270.7594	9900.2127	NaN	NaN	0.2241	0.1955	0.0259	0.0347	0.6764	0.0372	0.0303
0.0	0.0	0.0	40719.7594	15981.2127	NaN	NaN	0.2819	0.2042	0.0266	0.0357	0.6641	0.0377	0.0316
0.0	0.0	0.0	48425.7594	8231.2127	NaN	NaN	0.1453	0.2117	0.0272	0.0358	0.6544	0.0385	0.0324
0.0	0.0	0.0	31261.7594	5225.2127	NaN	NaN	0.1432	0.2252	0.0277	0.0356	0.6393	0.0391	0.033
0.0	0.0	0.0	41641.7594	11170.2127	NaN	NaN	0.2115	0.2218	0.0277	0.0351	0.6446	0.0385	0.0323
0.0	0.0	0.0	36371.7594	9628.2127	NaN	NaN	0.2093	0.202	0.0262	0.0339	0.67	0.0366	0.0313
0.0	0.0	0.0	34098.7594	7777.2127	NaN	NaN	0.1857	0.2114	0.0274	0.0344	0.6587	0.0367	0.0315
0.0	0.0	0.0	39338.7594	8583.2127	NaN	NaN	0.1791	0.1971	0.0262	0.0334	0.6771	0.0353	0.031
0.0	0.0	0.0	38742.7594	7631.2127	NaN	NaN	0.1646	0.1944	0.0267	0.0338	0.6789	0.0352	0.0311
0.0	0.0	0.0	32223.7594	12981.2127	NaN	NaN	0.2872	0.1921	0.0269	0.0339	0.682	0.0344	0.0307
0.0	0.0	0.0	41067.7594	9101.2127	NaN	NaN	0.1814	0.1856	0.0261	0.0337	0.6903	0.0336	0.0308
0.0	0.0	0.0	29067.7594	5338.2127	NaN	NaN	0.1552	0.1815	0.026	0.0337	0.6951	0.0331	0.0307
0.0	0.0	0.0	37023.7594	10706.2127	NaN	NaN	0.2243	0.1799	0.0263	0.0338	0.6971	0.0326	0.0303
0.0	0.0	0.0	32181.7594	11239.2127	NaN	NaN	0.2588	0.1696	0.0249	0.0336	0.7101	0.0316	0.0302
0.0	0.0	0.0	37274.7594	10304.2127	NaN	NaN	0.2166	0.1678	0.0255	0.0342	0.7116	0.0313	0.0295
0.0	0.0	0.0	32781.7594	9223.2127	NaN	NaN	0.2196	0.16	0.0241	0.0339	0.7222	0.0306	0.0292
0.0	0.0	0.0	39176.7594	7848.2127	NaN	NaN	0.1669	0.1538	0.024	0.0341	0.7297	0.03	0.0284
0.0	0.0	0.0	32680.7594	6647.2127	NaN	NaN	0.169	0.1447	0.0226	0.0335	0.7421	0.0294	0.0278
0.0	0.0	0.0	26585.7594	12150.2127	NaN	NaN	0.3137	0.145	0.0228	0.0335	0.7415	0.0297	0.0275
0.0	0.0	0.0	21140.7594	11286.2127	NaN	NaN	0.3481	0.1481	0.0231	0.0332	0.7379	0.0304	0.0272
0.0	0.0	0.0	17935.7594	7939.2127	NaN	NaN	0.3068	0.1547	0.0237	0.0333	0.7296	0.0313	0.0273
0.0	0.0	0.0	21294.7594	9856.2127	NaN	NaN	0.3164	0.1558	0.0238	0.0332	0.7287	0.0312	0.0273
0.0	0.0	0.0	23598.7594	9084.2127	NaN	NaN	0.2779	0.1512	0.023	0.0329	0.7351	0.0303	0.0275
0.0	0.0	0.0	22069.7594	11436.2127	NaN	NaN	0.3413	0.1467	0.0224	0.0325	0.7415	0.029	0.0279
0.0	0.0	0.0	20974.7594	11041.2127	NaN	NaN	0.3449	0.1376	0.0215	0.0323	0.7526	0.0279	0.0281
0.0	0.0	0.0	31683.7594	12007.2127	NaN	NaN	0.2748	0.1358	0.0214	0.0326	0.7538	0.0278	0.0286
0.0	0.0	0.0	33975.7594	9631.2127	NaN	NaN	0.2209	0.1357	0.0216	0.0331	0.7526	0.028	0.029
0.0	0.0	0.0	32808.7594	8835.2127	NaN	NaN	0.2122	0.1342	0.0217	0.0332	0.7539	0.0279	0.0291
0.0	0.0	0.0	31087.7594	6006.2127	NaN	NaN	0.1619	0.1323	0.0216	0.0335	0.7555	0.0279	0.0293
0.0	0.0	0.0	37439.7594	12354.2127	NaN	NaN	0.2481	0.1286	0.0217	0.0338	0.7592	0.0276	0.0291
0.0	0.0	0.0	32731.7594	10436.2127	NaN	NaN	0.2418	0.1243	0.0215	0.0339	0.7638	0.0275	0.0291
0.0	0.0	0.0	30121.7594	9654.2127	NaN	NaN	0.2427	0.1262	0.0222	0.0343	0.7601	0.0276	0.0296
0.0	0.0	0.0	35443.7594	13615.2127	NaN	NaN	0.2775	0.1231	0.0224	0.0343	0.7624	0.0274	0.0303
0.0	0.0	0.0	31677.7594	9072.2127	NaN	NaN	0.2226	0.1251	0.0232	0.0352	0.7573	0.0279	0.0313
0.0	0.0	0.0	32740.7594	10175.2127	NaN	NaN	0.2371	0.1309	0.0243	0.0359	0.7485	0.0282	0.0321
0.0	0.0	0.0	40446.7594	5645.2127	NaN	NaN	0.1225	0.13	0.0252	0.0365	0.7468	0.0281	0.0334
0.0	0.0	0.0	34135.7594	9423.2127	NaN	NaN	0.2163	0.1283	0.026	0.0375	0.7452	0.0287	0.0344
0.0	0.0	0.0	36232.7594	9144.2127	NaN	NaN	0.2015	0.131	0.0273	0.0373	0.7409	0.0289	0.0346
0.0	0.0	0.0	44890.7594	6476.2127	NaN	NaN	0.1261	0.1267	0.0283	0.0386	0.7407	0.0292	0.0365
0.0	0.0	0.0	35765.7594	7989.2127	NaN	NaN	0.1826	0.1293	0.03	0.0382	0.7359	0.0301	0.0365
0.0	0.0	0.0	38752.7594	9290.2127	NaN	NaN	0.1934	0.1326	0.0305	0.0369	0.7335	0.0305	0.0361
0.0	0.0	0.0	37531.7594	8522.2127	NaN	NaN	0.185	0.1311	0.0313	0.0372	0.7326	0.0309	0.037
0.0	0.0	0.0	34215.7594	5649.2127	NaN	NaN	0.1417	0.133	0.0318	0.0368	0.7305	0.0315	0.0364
0.0	0.0	0.0	31311.7594	10811.2127	NaN	NaN	0.2567	0.1305	0.0309	0.0363	0.735	0.0312	0.0362
0.0	0.0	0.0	34990.7594	11758.2127	NaN	NaN	0.2515	0.1285	0.0313	0.037	0.7352	0.0315	0.0365
0.0	0.0	0.0	30884.7594	13230.2127	NaN	NaN	0.2999	0.128	0.03	0.0376	0.7368	0.0319	0.0357
0.0	0.0	0.0	35381.7594	6639.2127	NaN	NaN	0.158	0.1283	0.0293	0.0385	0.7378	0.0313	0.0349
0.0	0.0	0.0	34058.7594	8922.2127	NaN	NaN	0.2076	0.1206	0.028	0.0411	0.7446	0.0305	0.0352
0.0	0.0	0.0	35645.7594	7685.2127	NaN	NaN	0.1774	0.121	0.0283	0.0431	0.7431	0.0298	0.0346
0.0	0.0	0.0	37112.7594	13808.2127	NaN	NaN	0.2712	0.1146	0.0269	0.0449	0.7502	0.029	0.0345
0.0	0.0	0.0	36617.7594	10824.2127	NaN	NaN	0.2282	0.1131	0.0269	0.0459	0.7512	0.0289	0.0339
0.0	0.0	0.0	36442.7594	6663.2127	NaN	NaN	0.1546	0.111	0.0259	0.0476	0.7531	0.0289	0.0335
0.0	0.0	0.0	41905.7594	10158.2127	NaN	NaN	0.1951	0.1084	0.0261	0.0489	0.7556	0.028	0.033
0.0	0.0	0.0	42146.7594	4489.2127	NaN	NaN	0.0963	0.1006	0.0253	0.0504	0.764	0.0267	0.0331
0.0	0.0	0.0	35264.7594	8498.2127	NaN	NaN	0.1942	0.0963	0.0252	0.0509	0.7692	0.0255	0.0329
0.0	0.0	0.0	32187.7594	8455.2127	NaN	NaN	0.208	0.0928	0.0251	0.0513	0.7725	0.0248	0.0336
0.0	0.0	0.0	22867.7594	13956.2127	NaN	NaN	0.379	0.0952	0.0249	0.0496	0.7723	0.0247	0.0334
0.0	0.0	0.0	18924.7594	10992.2127	NaN	NaN	0.3674	0.0984	0.0248	0.0466	0.7741	0.0243	0.0318
0.0	0.0	0.0	22368.7594	10225.2127	NaN	NaN	0.3137	0.0981	0.0246	0.0454	0.7772	0.0241	0.0307
0.0	0.0	0.0	29960.7594	7520.2127	NaN	NaN	0.2006	0.0958	0.0251	0.0447	0.7805	0.0235	0.0303
0.0	0.0	0.0	25504.7594	11569.2127	NaN	NaN	0.3121	0.0921	0.0242	0.044	0.7871	0.0227	0.0299
0.0	0.0	0.0	25903.7594	12900.2127	NaN	NaN	0.3324	0.0896	0.0243	0.0439	0.7911	0.022	0.0292
0.0	0.0	0.0	33252.7594	6129.2127	NaN	NaN	0.1556	0.0904	0.0241	0.0444	0.7908	0.0216	0.0288
0.0	0.0	0.0	31386.7594	11197.2127	NaN	NaN	0.2629	0.0911	0.0244	0.0453	0.7893	0.0215	0.0284
0.0	0.0	0.0	29096.7594	9327.2127	NaN	NaN	0.2427	0.0931	0.0244	0.0452	0.7882	0.0215	0.0277
0.0	0.0	0.0	25206.7594	10779.2127	NaN	NaN	0.2995	0.0936	0.0242	0.0453	0.7881	0.0216	0.0272
0.0	0.0	0.0	38377.7594	10724.2127	NaN	NaN	0.2184	0.093	0.024	0.0457	0.7885	0.0216	0.0272
0.0	0.0	0.0	35688.7594	7442.2127	NaN	NaN	0.1725	0.0933	0.0237	0.0461	0.7878	0.0218	0.0273
0.0	0.0	0.0	32180.7594	7708.2127	NaN	NaN	0.1932	0.0935	0.0236	0.046	0.7878	0.0221	0.0271
0.0	0.0	0.0	19003.7594	12188.2127	NaN	NaN	0.3907	0.0935	0.0229	0.0455	0.7898	0.0218	0.0265
0.0	0.0	0.0	20630.7594	12992.2127	NaN	NaN	0.3864	0.0906	0.0222	0.0459	0.794	0.0214	0.026
0.0	0.0	0.0	21459.7594	10139.2127	NaN	NaN	0.3209	0.0877	0.0214	0.0468	0.7974	0.0208	0.0259
0.0	0.0	0.0	19628.7594	11688.2127	NaN	NaN	0.3732	0.0839	0.0207	0.0474	0.8023	0.0201	0.0256
0.0	0.0	0.0	17985.7594	14734.2127	NaN	NaN	0.4503	0.0807	0.0203	0.0476	0.8067	0.0193	0.0255
0.0	0.0	0.0	21435.7594	12345.2127	NaN	NaN	0.3654	0.0781	0.0198	0.0486	0.8095	0.0185	0.0254
0.0	0.0	0.0	17813.7594	13939.2127	NaN	NaN	0.439	0.0762	0.0198	0.0504	0.8097	0.0179	0.0259
0.0	0.0	0.0	22220.7594	9364.2127	NaN	NaN	0.2965	0.0754	0.02	0.0512	0.8097	0.0172	0.0265
0.0	0.0	0.0	20477.7594	13061.2127	NaN	NaN	0.3894	0.0753	0.0201	0.0504	0.8107	0.0167	0.0268
0.0	0.0	0.0	26065.7594	8159.2127	NaN	NaN	0.2384	0.0764	0.0204	0.0504	0.809	0.0164	0.0273
0.0	0.0	0.0	34627.7594	14704.2127	NaN	NaN	0.2981	0.0778	0.0209	0.0504	0.8068	0.0161	0.0279
0.0	0.0	0.0	35412.7594	9543.2127	NaN	NaN	0.2123	0.0789	0.0212	0.0505	0.8048	0.0161	0.0285
0.0	0.0	0.0	36237.7594	11056.2127	NaN	NaN	0.2338	0.0799	0.0216	0.0501	0.8037	0.0161	0.0287
0.0	0.0	0.0	39959.7594	12424.2127	NaN	NaN	0.2372	0.0796	0.0217	0.0494	0.8038	0.0159	0.0297
0.0	0.0	0.0	30997.7594	12144.2127	NaN	NaN	0.2815	0.0786	0.0221	0.0488	0.8045	0.0162	0.0297
0.0	0.0	0.0	37424.7594	9704.2127	NaN	NaN	0.2059	0.0798	0.0228	0.0485	0.8023	0.0165	0.0301
0.0	0.0	0.0	33815.7594	6895.2127	NaN	NaN	0.1694	0.0807	0.0232	0.0478	0.8004	0.0169	0.031
0.0	0.0	0.0	35234.7594	8798.2127	NaN	NaN	0.1998	0.0828	0.0239	0.0463	0.7985	0.0173	0.0311
0.0	0.0	0.0	27838.7594	9532.2127	NaN	NaN	0.2551	0.0851	0.0239	0.0449	0.7969	0.0175	0.0317
0.0	0.0	0.0	36159.7594	9868.2127	NaN	NaN	0.2144	0.0859	0.0241	0.0444	0.7959	0.0177	0.032
0.0	0.0	0.0	33866.7594	11621.2127	NaN	NaN	0.2555	0.087	0.0236	0.0431	0.796	0.0181	0.0322
0.0	0.0	0.0	34056.7594	10305.2127	NaN	NaN	0.2323	0.0887	0.0236	0.0425	0.7954	0.0184	0.0313
0.0	0.0	0.0	41549.7594	10703.2127	NaN	NaN	0.2048	0.0876	0.0224	0.0412	0.7997	0.0183	0.0308
0.0	0.0	0.0	34918.7594	7782.2127	NaN	NaN	0.1822	0.0851	0.0214	0.0398	0.8062	0.0184	0.0292
0.0	0.0	0.0	32646.7594	10620.2127	NaN	NaN	0.2455	0.0826	0.0204	0.0382	0.813	0.0183	0.0275
0.0	0.0	0.0	47216.7594	8610.2127	NaN	NaN	0.1542	0.0759	0.0189	0.0377	0.8229	0.0182	0.0264
0.0	0.0	0.0	29976.7594	7820.2127	NaN	NaN	0.2069	0.0713	0.0179	0.0366	0.8309	0.0183	0.025
0.0	0.0	0.0	22929.7594	9963.2127	NaN	NaN	0.3029	0.0679	0.0169	0.0363	0.8369	0.0185	0.0235
0.0	0.0	0.0	23797.7594	9485.2127	NaN	NaN	0.285	0.0655	0.0159	0.0367	0.8407	0.0186	0.0225
0.0	0.0	0.0	22728.7594	10858.2127	NaN	NaN	0.3233	0.0634	0.0154	0.0388	0.8412	0.0191	0.0221
0.0	0.0	0.0	18942.7594	12476.2127	NaN	NaN	0.3971	0.0626	0.0152	0.0405	0.8406	0.019	0.0222
0.0	0.0	0.0	35492.7594	7891.2127	NaN	NaN	0.1819	0.0626	0.0154	0.0439	0.8362	0.0188	0.0232
0.0	0.0	0.0	33351.7594	9889.2127	NaN	NaN	0.2287	0.062	0.0159	0.048	0.8311	0.0187	0.0243
0.0	0.0	0.0	29475.7594	12174.2127	NaN	NaN	0.2923	0.0611	0.0163	0.0494	0.8303	0.0184	0.0244
0.0	0.0	0.0	16876.7594	15023.2127	NaN	NaN	0.4709	0.0619	0.0167	0.0508	0.8277	0.0184	0.0247
0.0	0.0	0.0	32063.7594	9870.2127	NaN	NaN	0.2354	0.0617	0.0171	0.0528	0.8251	0.0185	0.0248
0.0	0.0	0.0	33696.7594	7313.2127	NaN	NaN	0.1783	0.0635	0.0175	0.0549	0.8201	0.0186	0.0253
0.0	0.0	0.0	32910.7594	9710.2127	NaN	NaN	0.2278	0.0638	0.0179	0.057	0.8173	0.0186	0.0254
0.0	0.0	0.0	37377.7594	11543.2127	NaN	NaN	0.236	0.0655	0.0182	0.0579	0.8139	0.0183	0.0263
0.0	0.0	0.0	37384.7594	9700.2127	NaN	NaN	0.206	0.0643	0.0185	0.0583	0.8144	0.0182	0.0263
0.0	0.0	0.0	35249.7594	8165.2127	NaN	NaN	0.1881	0.0651	0.0187	0.0568	0.8148	0.0183	0.0263
0.0	0.0	0.0	34180.7594	10619.2127	NaN	NaN	0.237	0.0644	0.0189	0.0559	0.816	0.0186	0.0262
0.0	0.0	0.0	29582.7594	9440.2127	NaN	NaN	0.2419	0.0645	0.0189	0.0543	0.8172	0.019	0.0261
0.0	0.0	0.0	24379.7594	10777.2127	NaN	NaN	0.3065	0.0644	0.0189	0.0537	0.8178	0.0192	0.026
0.0	0.0	0.0	35042.7594	10808.2127	NaN	NaN	0.2357	0.0649	0.0189	0.0537	0.8172	0.0193	0.026
0.0	0.0	0.0	33963.7594	14291.2127	NaN	NaN	0.2962	0.0647	0.0187	0.0528	0.8192	0.0194	0.0253
0.0	0.0	0.0	38112.7594	5113.2127	NaN	NaN	0.1183	0.0649	0.0184	0.0532	0.8191	0.0194	0.025
0.0	0.0	0.0	35170.7594	10345.2127	NaN	NaN	0.2273	0.064	0.0182	0.0544	0.8193	0.0193	0.0248
0.0	0.0	0.0	30188.7594	10667.2127	NaN	NaN	0.2611	0.0623	0.0178	0.0549	0.8217	0.0192	0.0241
0.0	0.0	0.0	19100.7594	12782.2127	NaN	NaN	0.4009	0.0614	0.0175	0.0554	0.8227	0.0192	0.0239
0.0	0.0	0.0	30198.7594	8988.2127	NaN	NaN	0.2294	0.0609	0.017	0.0551	0.8242	0.0189	0.0238
0.0	0.0	0.0	29171.7594	12841.2127	NaN	NaN	0.3056	0.0599	0.0167	0.0557	0.8246	0.0188	0.0243
0.0	0.0	0.0	39304.7594	8744.2127	NaN	NaN	0.182	0.0593	0.0164	0.0557	0.8254	0.0189	0.0244
0.0	0.0	0.0	35874.7594	9082.2127	NaN	NaN	0.202	0.0605	0.0163	0.0566	0.8226	0.0189	0.0253
0.0	0.0	0.0	38487.7594	6932.2127	NaN	NaN	0.1526	0.0607	0.0163	0.0587	0.8193	0.019	0.0261
0.0	0.0	0.0	40550.7594	12266.2127	NaN	NaN	0.2322	0.062	0.0165	0.0599	0.8151	0.0191	0.0273
0.0	0.0	0.0	32463.7594	9965.2127	NaN	NaN	0.2349	0.0624	0.0167	0.0614	0.8118	0.0195	0.0282
0.0	0.0	0.0	35260.7594	12492.2127	NaN	NaN	0.2616	0.0635	0.017	0.0628	0.8072	0.0201	0.0294
0.0	0.0	0.0	37918.7594	10641.2127	NaN	NaN	0.2191	0.0634	0.0171	0.0625	0.8066	0.0206	0.0297
0.0	0.0	0.0	35530.7594	4864.2127	NaN	NaN	0.1204	0.0629	0.0171	0.0621	0.8073	0.021	0.0297
0.0	0.0	0.0	31257.7594	12242.2127	NaN	NaN	0.2814	0.0617	0.0169	0.0606	0.8105	0.021	0.0293
0.0	0.0	0.0	27395.7594	7725.2127	NaN	NaN	0.22	0.06	0.0167	0.0572	0.8167	0.0206	0.0288
0.0	0.0	0.0	22033.7594	12546.2127	NaN	NaN	0.3628	0.0585	0.0165	0.0554	0.8202	0.0207	0.0286
0.0	0.0	0.0	35519.7594	8103.2127	NaN	NaN	0.1858	0.0581	0.0165	0.0525	0.8237	0.0205	0.0287
0.0	0.0	0.0	34173.7594	10568.2127	NaN	NaN	0.2362	0.058	0.0166	0.0509	0.8251	0.0203	0.029
0.0	0.0	0.0	36712.7594	10390.2127	NaN	NaN	0.2206	0.0584	0.0166	0.0488	0.8271	0.0201	0.029
0.0	0.0	0.0	39464.7594	11708.2127	NaN	NaN	0.2288	0.0592	0.0167	0.048	0.8269	0.0197	0.0295
0.0	0.0	0.0	28130.7594	13454.2127	NaN	NaN	0.3235	0.0582	0.0166	0.047	0.8298	0.0194	0.029
0.0	0.0	0.0	36552.7594	11425.2127	NaN	NaN	0.2381	0.0584	0.0165	0.0461	0.8314	0.019	0.0286
0.0	0.0	0.0	34374.7594	10969.2127	NaN	NaN	0.2419	0.058	0.0164	0.0461	0.8328	0.0186	0.0281
0.0	0.0	0.0	34677.7594	9467.2127	NaN	NaN	0.2145	0.0576	0.0164	0.046	0.8345	0.0181	0.0273
0.0	0.0	0.0	31229.7594	9342.2127	NaN	NaN	0.2303	0.0589	0.0164	0.0464	0.8341	0.0175	0.0267
0.0	0.0	0.0	35307.7594	7483.2127	NaN	NaN	0.1749	0.0596	0.0167	0.0485	0.8313	0.0172	0.0266
0.0	0.0	0.0	36152.7594	8898.2127	NaN	NaN	0.1975	0.0605	0.0171	0.0509	0.8282	0.017	0.0263
0.0	0.0	0.0	35109.7594	6063.2127	NaN	NaN	0.1473	0.0619	0.0175	0.0543	0.823	0.0168	0.0265
0.0	0.0	0.0	34239.7594	9944.2127	NaN	NaN	0.2251	0.0638	0.0179	0.0563	0.8191	0.0165	0.0265
0.0	0.0	0.0	36406.7594	10035.2127	NaN	NaN	0.2161	0.0657	0.0183	0.057	0.8166	0.0163	0.0262
0.0	0.0	0.0	37319.7594	8832.2127	NaN	NaN	0.1914	0.0681	0.0187	0.0576	0.8132	0.0161	0.0264
0.0	0.0	0.0	38086.7594	7999.2127	NaN	NaN	0.1736	0.0695	0.0193	0.0582	0.8105	0.0161	0.0264
0.0	0.0	0.0	18523.7594	15707.2127	NaN	NaN	0.4589	0.0715	0.0199	0.0587	0.8072	0.0161	0.0265
0.0	0.0	0.0	21956.7594	12017.2127	NaN	NaN	0.3537	0.0725	0.0203	0.0594	0.8051	0.0161	0.0266
0.0	0.0	0.0	20690.7594	11963.2127	NaN	NaN	0.3664	0.0739	0.0207	0.0608	0.801	0.0161	0.0276
0.0	0.0	0.0	20119.7594	12374.2127	NaN	NaN	0.3808	0.0729	0.0209	0.0618	0.8003	0.0161	0.028
0.0	0.0	0.0	27582.7594	10089.2127	NaN	NaN	0.2678	0.0738	0.0212	0.0632	0.7964	0.0164	0.0291
0.0	0.0	0.0	29569.7594	9040.2127	NaN	NaN	0.2341	0.0749	0.0217	0.0646	0.7919	0.0171	0.0298
0.0	0.0	0.0	36071.7594	11239.2127	NaN	NaN	0.2376	0.0789	0.0231	0.0667	0.7822	0.0183	0.0308
0.0	0.0	0.0	38667.7594	6424.2127	NaN	NaN	0.1425	0.0824	0.0244	0.0678	0.7742	0.0196	0.0317
0.0	0.0	0.0	32396.7594	7765.2127	NaN	NaN	0.1933	0.0826	0.025	0.0691	0.7706	0.0202	0.0326
0.0	0.0	0.0	32366.7594	11349.2127	NaN	NaN	0.2596	0.0811	0.0252	0.0706	0.7692	0.0205	0.0334
0.0	0.0	0.0	35045.7594	11146.2127	NaN	NaN	0.2413	0.0796	0.0251	0.0736	0.7654	0.0216	0.0348
0.0	0.0	0.0	32779.7594	10304.2127	NaN	NaN	0.2392	0.0797	0.0242	0.0805	0.7535	0.0235	0.0385
0.0	0.0	0.0	38835.7594	8910.2127	NaN	NaN	0.1866	0.08	0.0236	0.0885	0.7398	0.0256	0.0424
0.0	0.0	0.0	34033.7594	8683.2127	NaN	NaN	0.2033	0.0803	0.0235	0.0956	0.7279	0.0269	0.0457
0.0	0.0	0.0	25566.7594	8923.2127	NaN	NaN	0.2587	0.0791	0.0243	0.1029	0.7179	0.0275	0.0483
0.0	0.0	0.0	32081.7594	8500.2127	NaN	NaN	0.2095	0.0749	0.0253	0.1128	0.7085	0.0276	0.0509
0.0	0.0	0.0	26992.7594	6180.2127	NaN	NaN	0.1863	0.0687	0.0258	0.1204	0.7061	0.0273	0.0515
0.0	0.0	0.0	27326.7594	10540.2127	NaN	NaN	0.2783	0.0649	0.0257	0.1239	0.707	0.0272	0.0513
0.0	0.0	0.0	27839.7594	8324.2127	NaN	NaN	0.2302	0.0632	0.0256	0.1259	0.7066	0.0271	0.0514
0.0	0.0	0.0	35810.7594	9048.2127	NaN	NaN	0.2017	0.062	0.0256	0.1314	0.7014	0.0272	0.0523
0.0	0.0	0.0	28604.7594	10453.2127	NaN	NaN	0.2676	0.0613	0.0257	0.1321	0.701	0.0276	0.0523
0.0	0.0	0.0	28191.7594	10808.2127	NaN	NaN	0.2771	0.0598	0.0259	0.1346	0.6996	0.0279	0.0522
0.0	0.0	0.0	26704.7594	13942.2127	NaN	NaN	0.343	0.059	0.026	0.1319	0.7033	0.0283	0.0515
0.0	0.0	0.0	30169.7594	12055.2127	NaN	NaN	0.2855	0.058	0.0257	0.1319	0.7046	0.0285	0.0513
0.0	0.0	0.0	31297.7594	7829.2127	NaN	NaN	0.2001	0.0584	0.0253	0.13	0.7064	0.0286	0.0513
0.0	0.0	0.0	36628.7594	8493.2127	NaN	NaN	0.1882	0.0587	0.0251	0.1328	0.7025	0.0285	0.0523
0.0	0.0	0.0	30010.7594	8995.2127	NaN	NaN	0.2306	0.0591	0.0252	0.1323	0.7026	0.0285	0.0523
0.0	0.0	0.0	31222.7594	11916.2127	NaN	NaN	0.2762	0.0599	0.0254	0.1369	0.6958	0.0284	0.0536
0.0	0.0	0.0	27778.7594	9715.2127	NaN	NaN	0.2591	0.0599	0.026	0.1368	0.6951	0.0284	0.0538
0.0	0.0	0.0	28487.7594	12369.2127	NaN	NaN	0.3027	0.0594	0.0263	0.1376	0.6946	0.0285	0.0536
0.0	0.0	0.0	24524.7594	9579.2127	NaN	NaN	0.2809	0.0598	0.0264	0.1383	0.693	0.0284	0.0542
0.0	0.0	0.0	32439.7594	10872.2127	NaN	NaN	0.251	0.0592	0.0266	0.1417	0.6896	0.0283	0.0547
0.0	0.0	0.0	24338.7594	10862.2127	NaN	NaN	0.3086	0.0593	0.0264	0.1404	0.6909	0.0283	0.0547
0.0	0.0	0.0	34241.7594	10300.2127	NaN	NaN	0.2312	0.0605	0.0258	0.1436	0.6864	0.0279	0.0558
0.0	0.0	0.0	44352.7594	2993.2127	NaN	NaN	0.0632	0.0613	0.0255	0.1444	0.6852	0.0276	0.0559
0.0	0.0	0.0	42510.7594	8979.2127	NaN	NaN	0.1744	0.0604	0.0253	0.1478	0.6832	0.0275	0.0558
0.0	0.0	0.0	30430.7594	9304.2127	NaN	NaN	0.2342	0.0597	0.0252	0.1435	0.6897	0.0274	0.0545
0.0	0.0	0.0	32094.7594	9632.2127	NaN	NaN	0.2308	0.0585	0.0254	0.1429	0.6919	0.0274	0.0538
0.0	0.0	0.0	34466.7594	8913.2127	NaN	NaN	0.2055	0.0573	0.0253	0.1357	0.7017	0.0276	0.0523
0.0	0.0	0.0	36247.7594	8182.2127	NaN	NaN	0.1842	0.0571	0.0252	0.1318	0.7064	0.0275	0.052
0.0	0.0	0.0	36949.7594	4611.2127	NaN	NaN	0.111	0.057	0.025	0.1248	0.7148	0.0272	0.0512
0.0	0.0	0.0	30080.7594	9598.2127	NaN	NaN	0.2419	0.057	0.025	0.1205	0.7196	0.027	0.0509
0.0	0.0	0.0	27818.7594	7404.2127	NaN	NaN	0.2102	0.0573	0.0247	0.1151	0.7257	0.0268	0.0503
0.0	0.0	0.0	42418.7594	8496.2127	NaN	NaN	0.1669	0.0567	0.0251	0.1135	0.7271	0.0269	0.0507
0.0	0.0	0.0	37043.7594	11185.2127	NaN	NaN	0.2319	0.0565	0.0253	0.1056	0.7362	0.027	0.0494
0.0	0.0	0.0	36894.7594	6806.2127	NaN	NaN	0.1557	0.0571	0.025	0.0984	0.7451	0.0267	0.0478
0.0	0.0	0.0	37084.7594	9481.2127	NaN	NaN	0.2036	0.0571	0.0247	0.0935	0.7521	0.0265	0.0461
0.0	0.0	0.0	35954.7594	4994.2127	NaN	NaN	0.122	0.0574	0.0241	0.0916	0.7548	0.0264	0.0456
0.0	0.0	0.0	36207.7594	4188.2127	NaN	NaN	0.1037	0.0574	0.0238	0.0893	0.758	0.0263	0.0452
0.0	0.0	0.0	35274.7594	8849.2127	NaN	NaN	0.2006	0.0556	0.0237	0.0858	0.7648	0.0265	0.0437
0.0	0.0	0.0	35285.7594	9826.2127	NaN	NaN	0.2178	0.0562	0.0233	0.082	0.769	0.0265	0.0431
0.0	0.0	0.0	36826.7594	8402.2127	NaN	NaN	0.1858	0.0564	0.023	0.0795	0.7719	0.0265	0.0427
0.0	0.0	0.0	29787.7594	7825.2127	NaN	NaN	0.208	0.0574	0.0227	0.0767	0.7744	0.0264	0.0424
0.0	0.0	0.0	27927.7594	8286.2127	NaN	NaN	0.2288	0.0585	0.0223	0.0741	0.7768	0.0264	0.0419
0.0	0.0	0.0	38897.7594	10451.2127	NaN	NaN	0.2118	0.0593	0.0221	0.0732	0.7767	0.0264	0.0422
0.0	0.0	0.0	34339.7594	10712.2127	NaN	NaN	0.2378	0.06	0.022	0.0704	0.7794	0.0264	0.0418
0.0	0.0	0.0	34834.7594	5334.2127	NaN	NaN	0.1328	0.061	0.0219	0.0677	0.7818	0.0263	0.0413
0.0	0.0	0.0	33506.7594	10879.2127	NaN	NaN	0.2451	0.0615	0.0219	0.0668	0.7821	0.0262	0.0416
0.0	0.0	0.0	31641.7594	8074.2127	NaN	NaN	0.2033	0.0613	0.0218	0.0649	0.7852	0.0259	0.041
0.0	0.0	0.0	26026.7594	9805.2127	NaN	NaN	0.2736	0.0627	0.0219	0.0625	0.7871	0.0253	0.0404
0.0	0.0	0.0	34117.7594	8751.2127	NaN	NaN	0.2041	0.0626	0.0223	0.0608	0.7903	0.0244	0.0395
0.0	0.0	0.0	38904.7594	7180.2127	NaN	NaN	0.1558	0.063	0.0225	0.0579	0.7951	0.0235	0.038
0.0	0.0	0.0	32147.7594	12674.2127	NaN	NaN	0.2828	0.0631	0.0227	0.055	0.8004	0.0225	0.0363
0.0	0.0	0.0	35115.7594	12976.2127	NaN	NaN	0.2698	0.0638	0.023	0.0531	0.803	0.0217	0.0354
0.0	0.0	0.0	35822.7594	8512.2127	NaN	NaN	0.192	0.0648	0.0233	0.0514	0.8048	0.0211	0.0346
0.0	0.0	0.0	37128.7594	7556.2127	NaN	NaN	0.1691	0.0682	0.0239	0.0509	0.8017	0.0208	0.0346
0.0	0.0	0.0	36503.7594	6759.2127	NaN	NaN	0.1562	0.0705	0.0245	0.0509	0.799	0.0207	0.0344
0.0	0.0	0.0	30159.7594	8301.2127	NaN	NaN	0.2158	0.0784	0.0254	0.0519	0.7889	0.0209	0.0346
0.0	0.0	0.0	29058.7594	8401.2127	NaN	NaN	0.2243	0.0816	0.0261	0.0524	0.785	0.0206	0.0344
0.0	0.0	0.0	34530.7594	8741.2127	NaN	NaN	0.202	0.0815	0.0264	0.0527	0.7851	0.0201	0.0343
0.0	0.0	0.0	29960.7594	8723.2127	NaN	NaN	0.2255	0.0805	0.0265	0.0516	0.7879	0.0197	0.0338
0.0	0.0	0.0	24724.7594	13287.2127	NaN	NaN	0.3496	0.0834	0.0271	0.0509	0.7851	0.0197	0.0337
0.0	0.0	0.0	18568.7594	15303.2127	NaN	NaN	0.4518	0.0919	0.0288	0.0511	0.7745	0.0199	0.0338
0.0	0.0	0.0	19826.7594	10608.2127	NaN	NaN	0.3486	0.1162	0.0329	0.0532	0.7429	0.0208	0.034
0.0	0.0	0.0	21234.7594	9100.2127	NaN	NaN	0.3	0.155	0.0384	0.0552	0.695	0.0224	0.034
0.0	0.0	0.0	35362.7594	10051.2127	NaN	NaN	0.2213	0.2085	0.0443	0.0575	0.6321	0.0233	0.0342
0.0	0.0	0.0	37539.7594	5917.2127	NaN	NaN	0.1362	0.2285	0.0445	0.0624	0.6066	0.0227	0.0352
0.0	0.0	0.0	37481.7594	7483.2127	NaN	NaN	0.1664	0.1929	0.0418	0.0631	0.648	0.0204	0.0339
0.0	0.0	0.0	32867.7594	10514.2127	NaN	NaN	0.2424	0.1367	0.0353	0.0605	0.7159	0.0189	0.0327
0.0	0.0	0.0	35014.7594	7303.2127	NaN	NaN	0.1726	0.1165	0.0319	0.0559	0.7468	0.0176	0.0313
0.0	0.0	0.0	29646.7594	10296.2127	NaN	NaN	0.2578	0.1056	0.0304	0.0524	0.7637	0.0171	0.0307
0.0	0.0	0.0	25101.7594	10120.2127	NaN	NaN	0.2873	0.1084	0.0308	0.0507	0.7626	0.0174	0.0301
0.0	0.0	0.0	34201.7594	8684.2127	NaN	NaN	0.2025	0.1247	0.0327	0.0497	0.7453	0.0179	0.0296
0.0	0.0	0.0	33151.7594	11077.2127	NaN	NaN	0.2505	0.1424	0.0343	0.0493	0.7259	0.0186	0.0295
0.0	0.0	0.0	35210.7594	9084.2127	NaN	NaN	0.2051	0.1656	0.0371	0.0491	0.6996	0.0194	0.0293
0.0	0.0	0.0	36479.7594	7369.2127	NaN	NaN	0.1681	0.1735	0.038	0.049	0.6906	0.0193	0.0296
0.0	0.0	0.0	39938.7594	6302.2127	NaN	NaN	0.1363	0.1627	0.0365	0.0491	0.7025	0.0189	0.0302
0.0	0.0	0.0	36459.7594	6588.2127	NaN	NaN	0.153	0.1533	0.0353	0.0479	0.7148	0.0185	0.0303
0.0	0.0	0.0	37221.7594	10562.2127	NaN	NaN	0.221	0.1432	0.0349	0.0463	0.7268	0.0183	0.0305
0.0	0.0	0.0	36959.7594	5597.2127	NaN	NaN	0.1315	0.1396	0.0352	0.045	0.731	0.0185	0.0307
0.0	0.0	0.0	32110.7594	9306.2127	NaN	NaN	0.2247	0.1446	0.036	0.0443	0.7259	0.0186	0.0305
0.0	0.0	0.0	38692.7594	8344.2127	NaN	NaN	0.1774	0.1481	0.0373	0.0435	0.722	0.0187	0.0304
0.0	0.0	0.0	41178.7594	7831.2127	NaN	NaN	0.1598	0.157	0.038	0.0438	0.7121	0.0188	0.0303
0.0	0.0	0.0	41641.7594	7973.2127	NaN	NaN	0.1607	0.1683	0.0392	0.0439	0.6999	0.0188	0.0299
0.0	0.0	0.0	36150.7594	7363.2127	NaN	NaN	0.1692	0.1724	0.0395	0.0447	0.6945	0.019	0.03
0.0	0.0	0.0	36346.7594	6476.2127	NaN	NaN	0.1512	0.182	0.0404	0.0447	0.6846	0.0188	0.0295
0.0	0.0	0.0	41063.7594	10154.2127	NaN	NaN	0.1983	0.178	0.0406	0.0458	0.687	0.0189	0.0298
0.0	0.0	0.0	33675.7594	8036.2127	NaN	NaN	0.1927	0.1916	0.0418	0.046	0.6725	0.0187	0.0293
0.0	0.0	0.0	34388.7594	7686.2127	NaN	NaN	0.1827	0.1943	0.0431	0.0469	0.6679	0.0185	0.0293
0.0	0.0	0.0	37700.7594	6920.2127	NaN	NaN	0.1551	0.1933	0.0439	0.048	0.6667	0.0183	0.0298
0.0	0.0	0.0	35489.7594	10627.2127	NaN	NaN	0.2304	0.1998	0.0445	0.0483	0.6595	0.0183	0.0295
0.0	0.0	0.0	43119.7594	9575.2127	NaN	NaN	0.1817	0.2099	0.0461	0.0486	0.6478	0.0183	0.0293
0.0	0.0	0.0	43699.7594	2781.2127	NaN	NaN	0.0598	0.219	0.0468	0.0497	0.6363	0.0186	0.0294
0.0	0.0	0.0	46265.7594	8442.2127	NaN	NaN	0.1543	0.2236	0.0489	0.0512	0.6278	0.0187	0.0298
0.0	0.0	0.0	36502.7594	6525.2127	NaN	NaN	0.1517	0.2223	0.0495	0.052	0.6274	0.0187	0.0301
0.0	0.0	0.0	30838.7594	8825.2127	NaN	NaN	0.2225	0.2234	0.0514	0.0532	0.6231	0.0185	0.0304
0.0	0.0	0.0	35905.7594	8004.2127	NaN	NaN	0.1823	0.2207	0.0525	0.0531	0.625	0.0183	0.0305
0.0	0.0	0.0	32582.7594	6768.2127	NaN	NaN	0.172	0.2254	0.0543	0.0538	0.6177	0.0186	0.0303
0.0	0.0	0.0	27616.7594	9856.2127	NaN	NaN	0.263	0.2389	0.0575	0.0528	0.6027	0.0186	0.0296
0.0	0.0	0.0	25512.7594	10818.2127	NaN	NaN	0.2978	0.233	0.0564	0.0533	0.6083	0.0188	0.0303
0.0	0.0	0.0	28847.7594	8430.2127	NaN	NaN	0.2261	0.2374	0.0574	0.0541	0.6017	0.0191	0.0304
0.0	0.0	0.0	27059.7594	5616.2127	NaN	NaN	0.1719	0.2526	0.0562	0.0554	0.5854	0.0197	0.0308
0.0	0.0	0.0	31368.7594	4631.2127	NaN	NaN	0.1286	0.2522	0.0569	0.0559	0.5839	0.0199	0.0311
0.0	0.0	0.0	34647.7594	7723.2127	NaN	NaN	0.1823	0.2512	0.0545	0.0573	0.5848	0.0206	0.0315
0.0	0.0	0.0	36125.7594	8778.2127	NaN	NaN	0.1955	0.2654	0.0562	0.0571	0.5687	0.0211	0.0316
0.0	0.0	0.0	36085.7594	3702.2127	NaN	NaN	0.093	0.276	0.0569	0.0563	0.5571	0.022	0.0317
0.0	0.0	0.0	25594.7594	8107.2127	NaN	NaN	0.2406	0.2727	0.0561	0.0554	0.5605	0.0228	0.0326
0.0	0.0	0.0	31870.7594	9747.2127	NaN	NaN	0.2342	0.2585	0.054	0.0554	0.5733	0.0244	0.0344
0.0	0.0	0.0	20747.7594	9979.2127	NaN	NaN	0.3248	0.3117	0.0572	0.0532	0.5162	0.0274	0.0342
0.0	0.0	0.0	17017.7594	11052.2127	NaN	NaN	0.3937	0.4035	0.0635	0.0491	0.4214	0.0309	0.0318
0.0	0.0	0.0	17427.7594	5428.2127	NaN	NaN	0.2375	0.467	0.0635	0.0472	0.3583	0.0329	0.0311
0.0	0.0	0.0	20507.7594	10526.2127	NaN	NaN	0.3392	0.5025	0.0605	0.0473	0.3256	0.0327	0.0314
0.0	0.0	0.0	21572.7594	11910.2127	NaN	NaN	0.3557	0.4953	0.0598	0.0481	0.3319	0.0325	0.0325
0.0	0.0	0.0	16014.7594	11790.2127	NaN	NaN	0.424	0.4966	0.0595	0.0472	0.3344	0.0308	0.0316
0.0	0.0	0.0	13838.7594	10810.2127	NaN	NaN	0.4386	0.4228	0.0591	0.0498	0.4054	0.0293	0.0336
0.0	0.0	0.0	14696.7594	12851.2127	NaN	NaN	0.4665	0.3758	0.0576	0.0499	0.453	0.0289	0.0347
0.0	0.0	0.0	18099.7594	10668.2127	NaN	NaN	0.3708	0.395	0.0595	0.0476	0.4338	0.0301	0.034
0.0	0.0	0.0	16049.7594	8605.2127	NaN	NaN	0.349	0.4311	0.0608	0.0462	0.3985	0.0304	0.0331
0.0	0.0	0.0	16748.7594	11463.2127	NaN	NaN	0.4063	0.4182	0.0601	0.0483	0.4101	0.0295	0.0339
0.0	0.0	0.0	22019.7594	8350.2127	NaN	NaN	0.2749	0.3738	0.0575	0.0517	0.4539	0.0278	0.0352
0.0	0.0	0.0	23017.7594	10292.2127	NaN	NaN	0.309	0.3127	0.0545	0.0542	0.5162	0.0263	0.0361
0.0	0.0	0.0	27026.7594	8122.2127	NaN	NaN	0.2311	0.2529	0.0506	0.0556	0.5801	0.0247	0.0362
0.0	0.0	0.0	30432.7594	5791.2127	NaN	NaN	0.1599	0.1918	0.0451	0.0547	0.6497	0.0234	0.0353
0.0	0.0	0.0	26886.7594	8849.2127	NaN	NaN	0.2476	0.1487	0.0399	0.0526	0.7024	0.0226	0.0339
0.0	0.0	0.0	20380.7594	8691.2127	NaN	NaN	0.299	0.1412	0.0376	0.0517	0.7131	0.0225	0.0339
0.0	0.0	0.0	27970.7594	8071.2127	NaN	NaN	0.2239	0.1403	0.0373	0.0506	0.7155	0.0228	0.0336
0.0	0.0	0.0	29318.7594	9136.2127	NaN	NaN	0.2376	0.1302	0.0357	0.0506	0.7267	0.0235	0.0333
0.0	0.0	0.0	30189.7594	9500.2127	NaN	NaN	0.2394	0.1356	0.0352	0.0514	0.7196	0.0243	0.0339
0.0	0.0	0.0	28849.7594	8418.2127	NaN	NaN	0.2259	0.1251	0.0338	0.0512	0.7321	0.0245	0.0333
0.0	0.0	0.0	27349.7594	10147.2127	NaN	NaN	0.2706	0.1082	0.0316	0.0502	0.7538	0.0241	0.0321
0.0	0.0	0.0	32443.7594	9699.2127	NaN	NaN	0.2302	0.0969	0.0294	0.048	0.7707	0.0233	0.0318
0.0	0.0	0.0	33956.7594	9979.2127	NaN	NaN	0.2271	0.0909	0.0281	0.046	0.7805	0.0227	0.0318
0.0	0.0	0.0	16496.7594	12547.2127	NaN	NaN	0.432	0.089	0.0273	0.0435	0.7865	0.0225	0.0312
0.0	0.0	0.0	16022.7594	13201.2127	NaN	NaN	0.4517	0.0904	0.0268	0.0425	0.7869	0.0225	0.0308
0.0	0.0	0.0	17309.7594	11130.2127	NaN	NaN	0.3914	0.0954	0.0264	0.0426	0.7829	0.0225	0.0302
0.0	0.0	0.0	18500.7594	10809.2127	NaN	NaN	0.3688	0.0958	0.0258	0.0427	0.7841	0.0219	0.0297
0.0	0.0	0.0	17420.7594	8623.2127	NaN	NaN	0.3311	0.0891	0.0247	0.0416	0.7945	0.021	0.029
0.0	0.0	0.0	21618.7594	9513.2127	NaN	NaN	0.3056	0.0796	0.0228	0.0408	0.808	0.0203	0.0284
0.0	0.0	0.0	18389.7594	9693.2127	NaN	NaN	0.3452	0.0724	0.0211	0.0401	0.8193	0.0199	0.0271
0.0	0.0	0.0	21221.7594	13128.2127	NaN	NaN	0.3822	0.0684	0.0201	0.0391	0.8268	0.0195	0.026
0.0	0.0	0.0	19149.7594	9182.2127	NaN	NaN	0.3241	0.0673	0.0196	0.0396	0.8287	0.0193	0.0255
0.0	0.0	0.0	34687.7594	8475.2127	NaN	NaN	0.1964	0.0673	0.0196	0.0414	0.827	0.0193	0.0255
0.0	0.0	0.0	37381.7594	3622.2127	NaN	NaN	0.0883	0.0688	0.0198	0.0434	0.8221	0.0194	0.0265
0.0	0.0	0.0	40112.7594	7399.2127	NaN	NaN	0.1557	0.0698	0.0199	0.045	0.819	0.0195	0.0269
0.0	0.0	0.0	37446.7594	6951.2127	NaN	NaN	0.1566	0.0701	0.0199	0.0455	0.8178	0.0193	0.0273
0.0	0.0	0.0	41358.7594	6302.2127	NaN	NaN	0.1322	0.0693	0.02	0.0465	0.8173	0.0192	0.0277
0.0	0.0	0.0	35818.7594	8004.2127	NaN	NaN	0.1826	0.0682	0.0203	0.0455	0.8187	0.0191	0.0282
0.0	0.0	0.0	30700.7594	7749.2127	NaN	NaN	0.2015	0.068	0.0208	0.0441	0.8192	0.0192	0.0286
0.0	0.0	0.0	30431.7594	4623.2127	NaN	NaN	0.1319	0.071	0.0214	0.0423	0.8167	0.0194	0.0293
0.0	0.0	0.0	33085.7594	5867.2127	NaN	NaN	0.1506	0.0738	0.0223	0.0417	0.8127	0.0194	0.0301
0.0	0.0	0.0	26896.7594	7983.2127	NaN	NaN	0.2289	0.0782	0.0231	0.0401	0.8089	0.0195	0.0302
0.0	0.0	0.0	31594.7594	6639.2127	NaN	NaN	0.1736	0.081	0.0237	0.0392	0.8066	0.0194	0.03
0.0	0.0	0.0	37417.7594	6236.2127	NaN	NaN	0.1429	0.0821	0.0241	0.0392	0.8048	0.0194	0.0303
0.0	0.0	0.0	37221.7594	6906.2127	NaN	NaN	0.1565	0.0819	0.0243	0.0399	0.804	0.0197	0.0303
0.0	0.0	0.0	33223.7594	9577.2127	NaN	NaN	0.2238	0.0816	0.0245	0.0404	0.8034	0.0199	0.0301
0.0	0.0	0.0	31801.7594	8351.2127	NaN	NaN	0.208	0.0813	0.0247	0.0411	0.8026	0.0201	0.0302
0.0	0.0	0.0	34699.7594	4123.2127	NaN	NaN	0.1062	0.0816	0.0249	0.0416	0.8013	0.0203	0.0302
0.0	0.0	0.0	32543.7594	8637.2127	NaN	NaN	0.2097	0.0829	0.0252	0.0422	0.7987	0.0205	0.0303
0.0	0.0	0.0	28063.7594	9682.2127	NaN	NaN	0.2565	0.0854	0.0256	0.043	0.7943	0.0208	0.0308
0.0	0.0	0.0	22073.7594	10364.2127	NaN	NaN	0.3195	0.0877	0.026	0.0438	0.7904	0.0211	0.031
0.0	0.0	0.0	18205.7594	12789.2127	NaN	NaN	0.4126	0.0915	0.0265	0.045	0.7841	0.0215	0.0313
0.0	0.0	0.0	17854.7594	11798.2127	NaN	NaN	0.3979	0.0952	0.0271	0.0466	0.7774	0.022	0.0318
0.0	0.0	0.0	16119.7594	11055.2127	NaN	NaN	0.4068	0.0985	0.0277	0.0479	0.7717	0.0223	0.0318
0.0	0.0	0.0	15513.7594	9710.2127	NaN	NaN	0.385	0.1047	0.0284	0.0495	0.7631	0.0227	0.0317
0.0	0.0	0.0	22425.7594	10818.2127	NaN	NaN	0.3254	0.1073	0.0286	0.0512	0.7591	0.0227	0.0311
0.0	0.0	0.0	15327.7594	7673.2127	NaN	NaN	0.3336	0.1094	0.0281	0.0512	0.7598	0.0219	0.0296
0.0	0.0	0.0	17344.7594	8497.2127	NaN	NaN	0.3288	0.0997	0.0258	0.0523	0.7726	0.0207	0.0289
0.0	0.0	0.0	20751.7594	8711.2127	NaN	NaN	0.2957	0.0852	0.0238	0.0516	0.7921	0.0196	0.0277
0.0	0.0	0.0	18070.7594	6082.2127	NaN	NaN	0.2518	0.0765	0.0226	0.0505	0.8052	0.0189	0.0263
0.0	0.0	0.0	19571.7594	10341.2127	NaN	NaN	0.3457	0.0722	0.0219	0.0477	0.8152	0.0184	0.0247
0.0	0.0	0.0	20972.7594	9202.2127	NaN	NaN	0.305	0.0701	0.0215	0.046	0.8209	0.0181	0.0235
0.0	0.0	0.0	14295.7594	8562.2127	NaN	NaN	0.3746	0.0702	0.0213	0.0455	0.8221	0.0179	0.023
0.0	0.0	0.0	20477.7594	10168.2127	NaN	NaN	0.3318	0.0721	0.0216	0.0468	0.8179	0.0179	0.0238
0.0	0.0	0.0	20898.7594	10331.2127	NaN	NaN	0.3308	0.0759	0.0223	0.052	0.8054	0.0182	0.0262
0.0	0.0	0.0	40922.7594	8306.2127	NaN	NaN	0.1687	0.0806	0.0232	0.0576	0.7913	0.0188	0.0286
0.0	0.0	0.0	35690.7594	7877.2127	NaN	NaN	0.1808	0.0841	0.0241	0.0632	0.7782	0.0195	0.0309
0.0	0.0	0.0	34912.7594	8289.2127	NaN	NaN	0.1919	0.0854	0.0244	0.0679	0.7696	0.0199	0.0326
0.0	0.0	0.0	37137.7594	9026.2127	NaN	NaN	0.1955	0.0844	0.0249	0.0701	0.7656	0.0203	0.0347
0.0	0.0	0.0	32206.7594	7635.2127	NaN	NaN	0.1916	0.0834	0.0253	0.071	0.7631	0.0212	0.036
0.0	0.0	0.0	36870.7594	7470.2127	NaN	NaN	0.1685	0.0871	0.0248	0.0653	0.7648	0.0223	0.0356
0.0	0.0	0.0	38136.7594	6709.2127	NaN	NaN	0.1496	0.0882	0.0244	0.0603	0.7688	0.0235	0.0348
0.0	0.0	0.0	35327.7594	5768.2127	NaN	NaN	0.1404	0.0906	0.0239	0.0568	0.7698	0.0245	0.0344
0.0	0.0	0.0	39034.7594	7716.2127	NaN	NaN	0.165	0.0932	0.0239	0.0546	0.7689	0.0247	0.0347
0.0	0.0	0.0	34408.7594	7911.2127	NaN	NaN	0.1869	0.095	0.0243	0.0518	0.7696	0.0252	0.034
0.0	0.0	0.0	39396.7594	4873.2127	NaN	NaN	0.1101	0.0984	0.0249	0.0496	0.7678	0.0255	0.0338
0.0	0.0	0.0	39648.7594	7346.2127	NaN	NaN	0.1563	0.099	0.0251	0.048	0.7686	0.0252	0.0341
0.0	0.0	0.0	38216.7594	6337.2127	NaN	NaN	0.1422	0.0981	0.0253	0.0467	0.7713	0.0248	0.0338
0.0	0.0	0.0	17158.7594	8691.2127	NaN	NaN	0.3362	0.1019	0.0255	0.0456	0.7692	0.0248	0.0329
0.0	0.0	0.0	21101.7594	6565.2127	NaN	NaN	0.2373	0.1009	0.0257	0.0457	0.7706	0.0245	0.0326
0.0	0.0	0.0	17604.7594	9459.2127	NaN	NaN	0.3495	0.0975	0.0251	0.0465	0.7747	0.0236	0.0325
0.0	0.0	0.0	15018.7594	16488.2127	NaN	NaN	0.5233	0.0933	0.0246	0.0469	0.7808	0.0226	0.0319
0.0	0.0	0.0	20801.7594	9542.2127	NaN	NaN	0.3145	0.0893	0.0241	0.0472	0.7863	0.0214	0.0316
0.0	0.0	0.0	21325.7594	9043.2127	NaN	NaN	0.2978	0.0866	0.0238	0.0479	0.7895	0.0207	0.0315
0.0	0.0	0.0	29497.7594	10279.2127	NaN	NaN	0.2584	0.0859	0.0239	0.049	0.7895	0.0203	0.0315
0.0	0.0	0.0	38673.7594	9812.2127	NaN	NaN	0.2024	0.0859	0.0242	0.0509	0.7867	0.0202	0.0322
0.0	0.0	0.0	37146.7594	8841.2127	NaN	NaN	0.1923	0.0865	0.0249	0.0527	0.7827	0.0203	0.0329
0.0	0.0	0.0	34168.7594	6776.2127	NaN	NaN	0.1655	0.0904	0.0258	0.0543	0.7754	0.0205	0.0336
0.0	0.0	0.0	35010.7594	8620.2127	NaN	NaN	0.1976	0.0935	0.0268	0.0546	0.7698	0.0213	0.0339
0.0	0.0	0.0	35706.7594	10466.2127	NaN	NaN	0.2267	0.095	0.0275	0.0544	0.7667	0.022	0.0344
0.0	0.0	0.0	32192.7594	9325.2127	NaN	NaN	0.2246	0.0948	0.0278	0.0548	0.7645	0.0224	0.0356
0.0	0.0	0.0	26116.7594	12399.2127	NaN	NaN	0.3219	0.0942	0.028	0.0542	0.7649	0.0226	0.036
0.0	0.0	0.0	16108.7594	11039.2127	NaN	NaN	0.4066	0.0945	0.0281	0.0532	0.7656	0.0228	0.0359
0.0	0.0	0.0	19740.7594	12844.2127	NaN	NaN	0.3942	0.0939	0.0281	0.0526	0.7669	0.0228	0.0357
0.0	0.0	0.0	23799.7594	9351.2127	NaN	NaN	0.2821	0.0934	0.0281	0.0517	0.7685	0.0228	0.0355
0.0	0.0	0.0	17262.7594	8942.2127	NaN	NaN	0.3412	0.0927	0.0282	0.0503	0.7714	0.0228	0.0345
0.0	0.0	0.0	17844.7594	9502.2127	NaN	NaN	0.3475	0.092	0.0281	0.0493	0.7737	0.0228	0.034
0.0	0.0	0.0	16374.7594	12317.2127	NaN	NaN	0.4293	0.0907	0.0281	0.0498	0.7739	0.0229	0.0345
0.0	0.0	0.0	21801.7594	10581.2127	NaN	NaN	0.3268	0.0892	0.0282	0.0503	0.7742	0.0232	0.035
0.0	0.0	0.0	19505.7594	8628.2127	NaN	NaN	0.3067	0.0902	0.0282	0.0504	0.7723	0.0238	0.0352
0.0	0.0	0.0	25344.7594	8184.2127	NaN	NaN	0.2441	0.0906	0.0286	0.051	0.7698	0.0245	0.0355
0.0	0.0	0.0	19559.7594	6638.2127	NaN	NaN	0.2534	0.0913	0.0287	0.0509	0.7683	0.0253	0.0355
0.0	0.0	0.0	20767.7594	9555.2127	NaN	NaN	0.3151	0.0909	0.0287	0.0515	0.767	0.0261	0.0357
0.0	0.0	0.0	24721.7594	8991.2127	NaN	NaN	0.2667	0.0907	0.0287	0.052	0.766	0.0265	0.0361
0.0	0.0	0.0	15515.7594	13643.2127	NaN	NaN	0.4679	0.0915	0.0286	0.0513	0.7662	0.0271	0.0353
0.0	0.0	0.0	14150.7594	8048.2127	NaN	NaN	0.3625	0.0926	0.0278	0.0512	0.7666	0.0272	0.0346
0.0	0.0	0.0	19751.7594	13303.2127	NaN	NaN	0.4025	0.0885	0.0266	0.0528	0.7704	0.027	0.0347
0.0	0.0	0.0	21919.7594	9259.2127	NaN	NaN	0.297	0.0841	0.0255	0.0542	0.7755	0.0265	0.0343
0.0	0.0	0.0	12796.7594	9142.2127	NaN	NaN	0.4167	0.0803	0.0246	0.0541	0.7816	0.026	0.0333
0.0	0.0	0.0	20347.7594	15789.2127	NaN	NaN	0.4369	0.0765	0.0239	0.0531	0.7883	0.0255	0.0327
0.0	0.0	0.0	16949.7594	10980.2127	NaN	NaN	0.3931	0.0745	0.0233	0.0548	0.7894	0.0254	0.0327
0.0	0.0	0.0	21401.7594	10712.2127	NaN	NaN	0.3336	0.0737	0.0231	0.0553	0.7899	0.0252	0.0328
0.0	0.0	0.0	14525.7594	8413.2127	NaN	NaN	0.3668	0.0727	0.0233	0.0567	0.7888	0.0249	0.0336
0.0	0.0	0.0	27387.7594	7761.2127	NaN	NaN	0.2208	0.0725	0.0234	0.0589	0.7853	0.0249	0.035
0.0	0.0	0.0	35996.7594	8419.2127	NaN	NaN	0.1896	0.0731	0.0236	0.0602	0.7818	0.025	0.0362
0.0	0.0	0.0	40889.7594	3062.2127	NaN	NaN	0.0697	0.0744	0.0239	0.0621	0.7764	0.0258	0.0373
0.0	0.0	0.0	37323.7594	10644.2127	NaN	NaN	0.2219	0.0756	0.0241	0.0603	0.7757	0.0263	0.038
0.0	0.0	0.0	27913.7594	7021.2127	NaN	NaN	0.201	0.0766	0.0243	0.0592	0.7747	0.0267	0.0386
0.0	0.0	0.0	34471.7594	8021.2127	NaN	NaN	0.1888	0.0766	0.0246	0.0576	0.7754	0.0266	0.0392
0.0	0.0	0.0	32981.7594	5253.2127	NaN	NaN	0.1374	0.0768	0.0248	0.0559	0.7765	0.0263	0.0396
0.0	0.0	0.0	28945.7594	8406.2127	NaN	NaN	0.2251	0.0761	0.0252	0.0545	0.7782	0.0259	0.04
0.0	0.0	0.0	21755.7594	10384.2127	NaN	NaN	0.3231	0.0757	0.0254	0.0528	0.7809	0.0263	0.0389
0.0	0.0	0.0	14689.7594	11637.2127	NaN	NaN	0.442	0.0762	0.0259	0.0534	0.7787	0.0265	0.0394
0.0	0.0	0.0	19231.7594	8693.2127	NaN	NaN	0.3113	0.0752	0.0252	0.0513	0.7845	0.0264	0.0374
0.0	0.0	0.0	15571.7594	13734.2127	NaN	NaN	0.4686	0.0746	0.0243	0.0514	0.7865	0.0263	0.0369
0.0	0.0	0.0	21909.7594	9858.2127	NaN	NaN	0.3103	0.0723	0.0231	0.0507	0.7926	0.0258	0.0354
0.0	0.0	0.0	14639.7594	10037.2127	NaN	NaN	0.4067	0.071	0.0219	0.0514	0.7953	0.0256	0.0348
0.0	0.0	0.0	16900.7594	8960.2127	NaN	NaN	0.3465	0.0692	0.0209	0.0525	0.7985	0.0255	0.0334
0.0	0.0	0.0	36989.7594	7762.2127	NaN	NaN	0.1734	0.0684	0.0206	0.0555	0.7965	0.0256	0.0334
0.0	0.0	0.0	36839.7594	6346.2127	NaN	NaN	0.147	0.0682	0.0206	0.0567	0.7964	0.0256	0.0326
0.0	0.0	0.0	34156.7594	6165.2127	NaN	NaN	0.1529	0.0688	0.0207	0.0575	0.7953	0.0254	0.0322
0.0	0.0	0.0	32121.7594	5712.2127	NaN	NaN	0.151	0.0684	0.0206	0.059	0.7948	0.0248	0.0324
0.0	0.0	0.0	33512.7594	7202.2127	NaN	NaN	0.1769	0.0674	0.0205	0.0607	0.7945	0.0244	0.0325
0.0	0.0	0.0	27623.7594	8056.2127	NaN	NaN	0.2258	0.0679	0.0207	0.0629	0.7911	0.0241	0.0332
0.0	0.0	0.0	34114.7594	7403.2127	NaN	NaN	0.1783	0.0687	0.0212	0.0657	0.7863	0.0237	0.0344
0.0	0.0	0.0	35573.7594	10227.2127	NaN	NaN	0.2233	0.0697	0.0218	0.0678	0.7819	0.0237	0.035
0.0	0.0	0.0	36473.7594	4881.2127	NaN	NaN	0.118	0.0715	0.0223	0.0677	0.7799	0.0236	0.035
0.0	0.0	0.0	32535.7594	7020.2127	NaN	NaN	0.1775	0.0722	0.0226	0.0671	0.7798	0.0234	0.0349
0.0	0.0	0.0	34673.7594	5995.2127	NaN	NaN	0.1474	0.0718	0.0228	0.0654	0.7831	0.0229	0.0341
0.0	0.0	0.0	34441.7594	5576.2127	NaN	NaN	0.1393	0.0714	0.0229	0.0627	0.7875	0.0223	0.0332
0.0	0.0	0.0	28916.7594	8470.2127	NaN	NaN	0.2266	0.0721	0.0228	0.0578	0.7938	0.0219	0.0315
0.0	0.0	0.0	36791.7594	9981.2127	NaN	NaN	0.2134	0.0716	0.0229	0.0545	0.7988	0.0215	0.0307
0.0	0.0	0.0	42581.7594	5296.2127	NaN	NaN	0.1106	0.0702	0.0231	0.0526	0.8026	0.0212	0.0302
0.0	0.0	0.0	37964.7594	6765.2127	NaN	NaN	0.1512	0.0693	0.0234	0.0521	0.8039	0.0213	0.03
0.0	0.0	0.0	19645.7594	10225.2127	NaN	NaN	0.3423	0.0701	0.0238	0.0518	0.8028	0.0216	0.03
0.0	0.0	0.0	16006.7594	14540.2127	NaN	NaN	0.476	0.0724	0.0241	0.0521	0.7987	0.022	0.0306
0.0	0.0	0.0	21639.7594	7630.2127	NaN	NaN	0.2607	0.0754	0.0245	0.0534	0.7928	0.0224	0.0315
0.0	0.0	0.0	23826.7594	10385.2127	NaN	NaN	0.3036	0.0781	0.0249	0.0557	0.7858	0.023	0.0325
0.0	0.0	0.0	26547.7594	1671.2127	NaN	NaN	0.0592	0.0796	0.025	0.0569	0.782	0.0233	0.0332
0.0	0.0	0.0	20992.7594	9497.2127	NaN	NaN	0.3115	0.0804	0.0251	0.0607	0.7756	0.0234	0.0347
0.0	0.0	0.0	21467.7594	13529.2127	NaN	NaN	0.3866	0.08	0.0253	0.0629	0.7724	0.0236	0.0358
0.0	0.0	0.0	25324.7594	10942.2127	NaN	NaN	0.3017	0.0799	0.0259	0.0642	0.7688	0.0242	0.0369
0.0	0.0	0.0	20339.7594	14692.2127	NaN	NaN	0.4194	0.0815	0.0262	0.0638	0.7664	0.0253	0.0367
0.0	0.0	0.0	20748.7594	9334.2127	NaN	NaN	0.3103	0.0845	0.0266	0.0609	0.7657	0.026	0.0363
0.0	0.0	0.0	19839.7594	10381.2127	NaN	NaN	0.3435	0.0862	0.026	0.0566	0.7704	0.0261	0.0347
0.0	0.0	0.0	16535.7594	10513.2127	NaN	NaN	0.3887	0.0874	0.0252	0.0536	0.7742	0.0254	0.0342
0.0	0.0	0.0	23763.7594	9287.2127	NaN	NaN	0.281	0.083	0.0242	0.0506	0.7844	0.0241	0.0337
0.0	0.0	0.0	17918.7594	10032.2127	NaN	NaN	0.3589	0.0779	0.0232	0.0479	0.7948	0.023	0.0332
0.0	0.0	0.0	22547.7594	8411.2127	NaN	NaN	0.2717	0.0726	0.0223	0.0445	0.806	0.0221	0.0325
0.0	0.0	0.0	21792.7594	12035.2127	NaN	NaN	0.3558	0.0693	0.0216	0.042	0.8133	0.0217	0.0322
0.0	0.0	0.0	15716.7594	9515.2127	NaN	NaN	0.3771	0.0692	0.021	0.0412	0.8147	0.0218	0.0321
0.0	0.0	0.0	21571.7594	9783.2127	NaN	NaN	0.312	0.0726	0.0206	0.0406	0.8119	0.0219	0.0324
0.0	0.0	0.0	17670.7594	8861.2127	NaN	NaN	0.334	0.0754	0.0205	0.0413	0.8079	0.0221	0.0328
0.0	0.0	0.0	31237.7594	7151.2127	NaN	NaN	0.1863	0.0793	0.0203	0.0431	0.8017	0.0223	0.0333
0.0	0.0	0.0	35016.7594	8688.2127	NaN	NaN	0.1988	0.0785	0.0203	0.0453	0.8	0.0219	0.034
0.0	0.0	0.0	37195.7594	4662.2127	NaN	NaN	0.1114	0.0751	0.0203	0.0468	0.8024	0.0214	0.0339
0.0	0.0	0.0	38131.7594	7185.2127	NaN	NaN	0.1586	0.0705	0.0203	0.048	0.8061	0.0208	0.0343
0.0	0.0	0.0	34763.7594	7327.2127	NaN	NaN	0.1741	0.0653	0.0206	0.0483	0.8109	0.0205	0.0345
0.0	0.0	0.0	34879.7594	6329.2127	NaN	NaN	0.1536	0.063	0.0208	0.0478	0.8137	0.0206	0.0341
0.0	0.0	0.0	29497.7594	7537.2127	NaN	NaN	0.2035	0.0626	0.0211	0.0468	0.815	0.0206	0.0339
0.0	0.0	0.0	35746.7594	8296.2127	NaN	NaN	0.1884	0.0645	0.0214	0.0455	0.8143	0.0206	0.0337
0.0	0.0	0.0	33433.7594	8191.2127	NaN	NaN	0.1968	0.0666	0.0213	0.0434	0.8153	0.0205	0.0329
0.0	0.0	0.0	36609.7594	10950.2127	NaN	NaN	0.2302	0.0678	0.0218	0.044	0.8126	0.0205	0.0333
0.0	0.0	0.0	34324.7594	7184.2127	NaN	NaN	0.1731	0.0686	0.0222	0.0436	0.8118	0.0205	0.0334
0.0	0.0	0.0	31065.7594	8739.2127	NaN	NaN	0.2196	0.0686	0.0228	0.0451	0.8094	0.0206	0.0336
0.0	0.0	0.0	29876.7594	7104.2127	NaN	NaN	0.1921	0.0686	0.0231	0.045	0.8096	0.0205	0.0332
0.0	0.0	0.0	35511.7594	9032.2127	NaN	NaN	0.2028	0.0685	0.0234	0.0461	0.8082	0.0204	0.0334
0.0	0.0	0.0	32746.7594	7274.2127	NaN	NaN	0.1818	0.0684	0.0233	0.0461	0.8091	0.0202	0.0329
0.0	0.0	0.0	40460.7594	8785.2127	NaN	NaN	0.1784	0.0672	0.0235	0.047	0.8097	0.0199	0.0328
0.0	0.0	0.0	33923.7594	7371.2127	NaN	NaN	0.1785	0.0667	0.0233	0.0465	0.8113	0.0196	0.0325
0.0	0.0	0.0	35978.7594	11227.2127	NaN	NaN	0.2378	0.0641	0.023	0.0468	0.8145	0.0193	0.0322
0.0	0.0	0.0	30286.7594	8642.2127	NaN	NaN	0.222	0.0633	0.0224	0.0462	0.8171	0.0191	0.0319
0.0	0.0	0.0	31648.7594	8274.2127	NaN	NaN	0.2073	0.0608	0.0221	0.0467	0.8201	0.0188	0.0314
0.0	0.0	0.0	31103.7594	7221.2127	NaN	NaN	0.1884	0.0596	0.0214	0.0455	0.824	0.0186	0.0309
0.0	0.0	0.0	27653.7594	6420.2127	NaN	NaN	0.1884	0.0584	0.021	0.0465	0.825	0.0184	0.0308
0.0	0.0	0.0	36967.7594	7132.2127	NaN	NaN	0.1617	0.0569	0.0205	0.0466	0.8272	0.0181	0.0307
0.0	0.0	0.0	27203.7594	8778.2127	NaN	NaN	0.244	0.0559	0.0204	0.0473	0.8277	0.0179	0.0308
0.0	0.0	0.0	31291.7594	5767.2127	NaN	NaN	0.1556	0.0555	0.0204	0.049	0.8264	0.0178	0.0309
0.0	0.0	0.0	36550.7594	11017.2127	NaN	NaN	0.2316	0.0547	0.0207	0.0493	0.8263	0.0177	0.0313
0.0	0.0	0.0	29497.7594	5306.2127	NaN	NaN	0.1525	0.0543	0.0207	0.0503	0.8257	0.0179	0.0311
0.0	0.0	0.0	34043.7594	6695.2127	NaN	NaN	0.1643	0.0552	0.0208	0.0507	0.8238	0.0179	0.0315
0.0	0.0	0.0	35127.7594	8105.2127	NaN	NaN	0.1875	0.0546	0.0212	0.0499	0.8249	0.018	0.0314
0.0	0.0	0.0	29370.7594	12122.2127	NaN	NaN	0.2922	0.0552	0.0212	0.0482	0.8264	0.0182	0.0309
0.0	0.0	0.0	32200.7594	10095.2127	NaN	NaN	0.2387	0.0559	0.0213	0.0467	0.8271	0.0183	0.0307
0.0	0.0	0.0	33198.7594	5314.2127	NaN	NaN	0.138	0.0574	0.0217	0.0461	0.8252	0.0188	0.0309
0.0	0.0	0.0	30770.7594	4587.2127	NaN	NaN	0.1297	0.06	0.0217	0.0443	0.8243	0.0194	0.0302
0.0	0.0	0.0	31725.7594	6707.2127	NaN	NaN	0.1745	0.0626	0.0215	0.0431	0.823	0.0198	0.03
0.0	0.0	0.0	38170.7594	6582.2127	NaN	NaN	0.1471	0.0642	0.0216	0.0436	0.8202	0.0201	0.0303
0.0	0.0	0.0	37828.7594	5614.2127	NaN	NaN	0.1292	0.0661	0.0215	0.0432	0.8188	0.0202	0.0303
0.0	0.0	0.0	34022.7594	9321.2127	NaN	NaN	0.2151	0.0674	0.0216	0.0433	0.8174	0.0201	0.0303
0.0	0.0	0.0	37573.7594	8985.2127	NaN	NaN	0.193	0.0684	0.0221	0.0434	0.8158	0.02	0.0303
0.0	0.0	0.0	37026.7594	9432.2127	NaN	NaN	0.203	0.0714	0.0226	0.044	0.8112	0.0201	0.0307
0.0	0.0	0.0	33818.7594	4378.2127	NaN	NaN	0.1146	0.0755	0.0232	0.044	0.8064	0.0201	0.0308
0.0	0.0	0.0	37705.7594	10062.2127	NaN	NaN	0.2106	0.0787	0.0242	0.0449	0.8005	0.0201	0.0316
0.0	0.0	0.0	34452.7594	10533.2127	NaN	NaN	0.2341	0.0829	0.025	0.045	0.7944	0.0203	0.0323
0.0	0.0	0.0	35597.7594	7788.2127	NaN	NaN	0.1795	0.0884	0.0258	0.0457	0.7862	0.0207	0.0332
0.0	0.0	0.0	37590.7594	8447.2127	NaN	NaN	0.1835	0.093	0.0265	0.0462	0.7792	0.0212	0.034
0.0	0.0	0.0	36802.7594	10312.2127	NaN	NaN	0.2189	0.0965	0.0271	0.0465	0.7736	0.0218	0.0346
0.0	0.0	0.0	28443.7594	5511.2127	NaN	NaN	0.1623	0.102	0.0274	0.0468	0.7664	0.0221	0.0353
0.0	0.0	0.0	29386.7594	9963.2127	NaN	NaN	0.2532	0.1032	0.0278	0.0465	0.7641	0.0224	0.036
0.0	0.0	0.0	33674.7594	4018.2127	NaN	NaN	0.1066	0.1037	0.028	0.0456	0.7636	0.0227	0.0364
0.0	0.0	0.0	31582.7594	12839.2127	NaN	NaN	0.289	0.1058	0.028	0.045	0.7612	0.0229	0.037
0.0	0.0	0.0	34219.7594	5432.2127	NaN	NaN	0.137	0.1036	0.0283	0.0441	0.7637	0.0234	0.037
0.0	0.0	0.0	26123.7594	5883.2127	NaN	NaN	0.1838	0.1043	0.0282	0.0432	0.7634	0.0237	0.0372
0.0	0.0	0.0	33792.7594	5681.2127	NaN	NaN	0.1439	0.1022	0.0284	0.0425	0.7659	0.024	0.037
0.0	0.0	0.0	32399.7594	9154.2127	NaN	NaN	0.2203	0.1008	0.0284	0.042	0.7677	0.0243	0.0368
0.0	0.0	0.0	30323.7594	9026.2127	NaN	NaN	0.2294	0.0995	0.0281	0.0414	0.7703	0.0244	0.0363
0.0	0.0	0.0	35744.7594	4818.2127	NaN	NaN	0.1188	0.0991	0.0282	0.0415	0.7701	0.0243	0.0368
0.0	0.0	0.0	34256.7594	7566.2127	NaN	NaN	0.1809	0.0976	0.0281	0.0413	0.7718	0.0243	0.0369
0.0	0.0	0.0	30579.7594	8708.2127	NaN	NaN	0.2217	0.0966	0.0282	0.0415	0.7725	0.0241	0.037
0.0	0.0	0.0	36009.7594	12330.2127	NaN	NaN	0.2551	0.097	0.0284	0.042	0.771	0.0239	0.0377
0.0	0.0	0.0	30261.7594	5648.2127	NaN	NaN	0.1573	0.0974	0.0288	0.0422	0.7702	0.0238	0.0376
0.0	0.0	0.0	30383.7594	7849.2127	NaN	NaN	0.2053	0.0999	0.029	0.043	0.7665	0.0237	0.0379
0.0	0.0	0.0	37010.7594	5775.2127	NaN	NaN	0.135	0.0999	0.0291	0.0438	0.7649	0.0236	0.0386
0.0	0.0	0.0	36966.7594	11487.2127	NaN	NaN	0.2371	0.1002	0.0293	0.0446	0.7638	0.0234	0.0386
0.0	0.0	0.0	36194.7594	7132.2127	NaN	NaN	0.1646	0.1038	0.0297	0.0452	0.7597	0.0233	0.0384
0.0	0.0	0.0	42312.7594	9387.2127	NaN	NaN	0.1816	0.1056	0.03	0.0455	0.757	0.0232	0.0387
0.0	0.0	0.0	36429.7594	6423.2127	NaN	NaN	0.1499	0.105	0.0305	0.0457	0.7564	0.0236	0.0388
0.0	0.0	0.0	23970.7594	10723.2127	NaN	NaN	0.3091	0.1069	0.0307	0.0457	0.7542	0.0237	0.0389
0.0	0.0	0.0	26959.7594	8342.2127	NaN	NaN	0.2363	0.107	0.0311	0.046	0.7527	0.0239	0.0392
0.0	0.0	0.0	25193.7594	10458.2127	NaN	NaN	0.2933	0.1057	0.0316	0.0461	0.7529	0.0243	0.0395
0.0	0.0	0.0	23426.7594	15005.2127	NaN	NaN	0.3904	0.1049	0.0317	0.046	0.7539	0.0245	0.039
0.0	0.0	0.0	28796.7594	8943.2127	NaN	NaN	0.237	0.1038	0.0317	0.046	0.7545	0.0246	0.0393
0.0	0.0	0.0	24899.7594	10115.2127	NaN	NaN	0.2889	0.1024	0.0317	0.0467	0.7553	0.0248	0.0391
0.0	0.0	0.0	15840.7594	13183.2127	NaN	NaN	0.4542	0.1029	0.0318	0.0471	0.7539	0.025	0.0393
0.0	0.0	0.0	19376.7594	10733.2127	NaN	NaN	0.3565	0.1011	0.0316	0.0476	0.7547	0.0252	0.0398
0.0	0.0	0.0	25464.7594	8991.2127	NaN	NaN	0.2609	0.1007	0.0317	0.0485	0.7534	0.0254	0.0403
0.0	0.0	0.0	19689.7594	12445.2127	NaN	NaN	0.3873	0.101	0.0316	0.0486	0.7525	0.0258	0.0404
0.0	0.0	0.0	22161.7594	11707.2127	NaN	NaN	0.3457	0.1023	0.0315	0.0491	0.7502	0.0259	0.0409
0.0	0.0	0.0	18186.7594	12257.2127	NaN	NaN	0.4026	0.1014	0.0314	0.0496	0.7503	0.026	0.0412
0.0	0.0	0.0	21812.7594	10438.2127	NaN	NaN	0.3237	0.1031	0.0314	0.05	0.7479	0.026	0.0415
0.0	0.0	0.0	23845.7594	12948.2127	NaN	NaN	0.3519	0.105	0.0316	0.0501	0.7453	0.0262	0.0418
0.0	0.0	0.0	23959.7594	13422.2127	NaN	NaN	0.3591	0.1096	0.0319	0.0498	0.7406	0.0263	0.0417
0.0	0.0	0.0	20032.7594	9932.2127	NaN	NaN	0.3315	0.1204	0.0326	0.0496	0.7287	0.0267	0.042
0.0	0.0	0.0	27959.7594	8346.2127	NaN	NaN	0.2299	0.1325	0.0337	0.0499	0.7144	0.0268	0.0426
0.0	0.0	0.0	32369.7594	9052.2127	NaN	NaN	0.2185	0.1424	0.0347	0.0493	0.7034	0.0271	0.0432
0.0	0.0	0.0	33015.7594	10741.2127	NaN	NaN	0.2455	0.1551	0.036	0.0487	0.6899	0.0273	0.0431
0.0	0.0	0.0	34739.7594	8954.2127	NaN	NaN	0.2049	0.1681	0.0371	0.048	0.6761	0.0273	0.0435
0.0	0.0	0.0	26680.7594	8103.2127	NaN	NaN	0.233	0.1643	0.0373	0.0476	0.6803	0.0272	0.0433
0.0	0.0	0.0	23257.7594	10385.2127	NaN	NaN	0.3087	0.1581	0.0368	0.0464	0.6888	0.0271	0.0427
0.0	0.0	0.0	19035.7594	10887.2127	NaN	NaN	0.3638	0.1593	0.0368	0.0454	0.689	0.0271	0.0425
0.0	0.0	0.0	19864.7594	7454.2127	NaN	NaN	0.2729	0.1698	0.0377	0.0449	0.6777	0.0273	0.0427
0.0	0.0	0.0	16864.7594	10130.2127	NaN	NaN	0.3753	0.1824	0.0388	0.0438	0.6651	0.0274	0.0425
0.0	0.0	0.0	21427.7594	8362.2127	NaN	NaN	0.2807	0.1949	0.0399	0.0427	0.6527	0.0275	0.0422
0.0	0.0	0.0	19846.7594	13893.2127	NaN	NaN	0.4118	0.2114	0.0404	0.042	0.6362	0.0276	0.0424
0.0	0.0	0.0	21297.7594	5605.2127	NaN	NaN	0.2083	0.2066	0.0405	0.0416	0.6422	0.0276	0.0416
0.0	0.0	0.0	17449.7594	9529.2127	NaN	NaN	0.3532	0.1835	0.0393	0.0411	0.6688	0.0272	0.0401
0.0	0.0	0.0	22609.7594	11028.2127	NaN	NaN	0.3279	0.1595	0.0379	0.0399	0.6974	0.0268	0.0385
0.0	0.0	0.0	22481.7594	12515.2127	NaN	NaN	0.3576	0.1493	0.0364	0.0385	0.7115	0.0268	0.0375
0.0	0.0	0.0	24616.7594	10759.2127	NaN	NaN	0.3041	0.1606	0.0357	0.0376	0.7017	0.027	0.0373
0.0	0.0	0.0	22553.7594	8897.2127	NaN	NaN	0.2829	0.1634	0.0351	0.0373	0.7002	0.027	0.037
0.0	0.0	0.0	18217.7594	10016.2127	NaN	NaN	0.3548	0.1715	0.0348	0.0367	0.6936	0.027	0.0364
0.0	0.0	0.0	21189.7594	10557.2127	NaN	NaN	0.3325	0.1717	0.034	0.0365	0.695	0.0268	0.036
0.0	0.0	0.0	22161.7594	5694.2127	NaN	NaN	0.2044	0.1651	0.0334	0.0365	0.7026	0.0268	0.0356
0.0	0.0	0.0	18001.7594	5934.2127	NaN	NaN	0.2479	0.1611	0.0328	0.0367	0.7071	0.0268	0.0355
0.0	0.0	0.0	17947.7594	7271.2127	NaN	NaN	0.2883	0.1533	0.0323	0.0369	0.7148	0.0267	0.036
0.0	0.0	0.0	16426.7594	8229.2127	NaN	NaN	0.3338	0.1492	0.0318	0.0368	0.7193	0.0267	0.0361
0.0	0.0	0.0	15084.7594	15970.2127	NaN	NaN	0.5143	0.1519	0.0312	0.0366	0.7174	0.0266	0.0363
0.0	0.0	0.0	22442.7594	6842.2127	NaN	NaN	0.2336	0.1626	0.031	0.0367	0.7067	0.0267	0.0363
0.0	0.0	0.0	25947.7594	7527.2127	NaN	NaN	0.2249	0.183	0.0314	0.037	0.685	0.0268	0.0367
0.0	0.0	0.0	36256.7594	1957.2127	NaN	NaN	0.0512	0.1747	0.0317	0.0379	0.6917	0.0268	0.0371
0.0	0.0	0.0	33081.7594	9600.2127	NaN	NaN	0.2249	0.167	0.0316	0.038	0.6995	0.0266	0.0373
0.0	0.0	0.0	29789.7594	10777.2127	NaN	NaN	0.2657	0.1615	0.0317	0.0386	0.7039	0.0265	0.0378
0.0	0.0	0.0	29084.7594	9490.2127	NaN	NaN	0.246	0.1483	0.0319	0.0389	0.716	0.0262	0.0386
0.0	0.0	0.0	19584.7594	9899.2127	NaN	NaN	0.3357	0.1447	0.032	0.039	0.7197	0.0261	0.0385
0.0	0.0	0.0	18022.7594	7867.2127	NaN	NaN	0.3039	0.1514	0.0319	0.0393	0.7131	0.0261	0.0382
0.0	0.0	0.0	30168.7594	8694.2127	NaN	NaN	0.2237	0.1574	0.032	0.0397	0.7065	0.0262	0.0381
0.0	0.0	0.0	28025.7594	8244.2127	NaN	NaN	0.2273	0.1636	0.0319	0.04	0.7	0.0262	0.0383
0.0	0.0	0.0	32960.7594	5939.2127	NaN	NaN	0.1527	0.1697	0.0322	0.0402	0.6936	0.0263	0.038
0.0	0.0	0.0	43678.7594	5553.2127	NaN	NaN	0.1128	0.1646	0.0326	0.0407	0.6972	0.0263	0.0386
0.0	0.0	0.0	21108.7594	12833.2127	NaN	NaN	0.3781	0.1655	0.0326	0.0408	0.6968	0.0263	0.0381
0.0	0.0	0.0	28015.7594	8856.2127	NaN	NaN	0.2402	0.1698	0.0326	0.0408	0.6931	0.0262	0.0375
0.0	0.0	0.0	31646.7594	6859.2127	NaN	NaN	0.1781	0.1693	0.0329	0.0415	0.6917	0.0262	0.0385
0.0	0.0	0.0	37118.7594	9150.2127	NaN	NaN	0.1978	0.1724	0.033	0.0414	0.6896	0.0261	0.0375
0.0	0.0	0.0	41020.7594	7750.2127	NaN	NaN	0.1589	0.1766	0.0332	0.0416	0.6852	0.026	0.0374
0.0	0.0	0.0	34903.7594	3875.2127	NaN	NaN	0.0999	0.1906	0.0329	0.0413	0.6729	0.0261	0.0362
0.0	0.0	0.0	33424.7594	6255.2127	NaN	NaN	0.1576	0.1928	0.0331	0.0417	0.67	0.0261	0.0363
0.0	0.0	0.0	34236.7594	8285.2127	NaN	NaN	0.1948	0.2068	0.0333	0.0416	0.6566	0.0263	0.0353
0.0	0.0	0.0	37296.7594	7664.2127	NaN	NaN	0.1705	0.2072	0.0338	0.0422	0.6547	0.0265	0.0356
0.0	0.0	0.0	31846.7594	8128.2127	NaN	NaN	0.2033	0.2038	0.0342	0.0423	0.6575	0.0267	0.0355
0.0	0.0	0.0	18402.7594	9385.2127	NaN	NaN	0.3377	0.2201	0.0343	0.042	0.6422	0.0272	0.0342
0.0	0.0	0.0	18201.7594	10310.2127	NaN	NaN	0.3616	0.2339	0.0348	0.0425	0.6273	0.0275	0.0339
0.0	0.0	0.0	16927.7594	10564.2127	NaN	NaN	0.3843	0.2509	0.0356	0.0423	0.6101	0.0278	0.0334
0.0	0.0	0.0	16451.7594	7001.2127	NaN	NaN	0.2985	0.247	0.0364	0.0424	0.6134	0.0274	0.0334
0.0	0.0	0.0	33470.7594	3578.2127	NaN	NaN	0.0966	0.2301	0.0371	0.0427	0.6285	0.0275	0.0341
0.0	0.0	0.0	25360.7594	7091.2127	NaN	NaN	0.2185	0.2362	0.0378	0.042	0.6222	0.0278	0.0339
0.0	0.0	0.0	17994.7594	8762.2127	NaN	NaN	0.3275	0.2406	0.0385	0.0414	0.6177	0.0279	0.0338
0.0	0.0	0.0	20076.7594	11562.2127	NaN	NaN	0.3654	0.2316	0.0388	0.0413	0.6261	0.0279	0.0344
0.0	0.0	0.0	20217.7594	11592.2127	NaN	NaN	0.3644	0.235	0.0393	0.0404	0.6228	0.0284	0.034
0.0	0.0	0.0	15075.7594	12624.2127	NaN	NaN	0.4557	0.2525	0.0404	0.0397	0.6046	0.0289	0.0338
0.0	0.0	0.0	15507.7594	8184.2127	NaN	NaN	0.3454	0.2683	0.0417	0.0397	0.5865	0.0296	0.0341
0.0	0.0	0.0	14311.7594	10997.2127	NaN	NaN	0.4345	0.2862	0.0431	0.0393	0.5674	0.0298	0.0342
0.0	0.0	0.0	17997.7594	10990.2127	NaN	NaN	0.3791	0.2742	0.0436	0.0405	0.5768	0.0295	0.0355
0.0	0.0	0.0	19982.7594	11384.2127	NaN	NaN	0.3629	0.2721	0.0447	0.0409	0.5764	0.0294	0.0365
0.0	0.0	0.0	19969.7594	9599.2127	NaN	NaN	0.3246	0.2719	0.0462	0.0408	0.5736	0.0301	0.0374
0.0	0.0	0.0	20208.7594	9606.2127	NaN	NaN	0.3222	0.2828	0.0483	0.0407	0.5587	0.0314	0.0381
0.0	0.0	0.0	18319.7594	8484.2127	NaN	NaN	0.3165	0.3122	0.0509	0.0396	0.526	0.0327	0.0386
0.0	0.0	0.0	18790.7594	10768.2127	NaN	NaN	0.3643	0.3513	0.0533	0.0376	0.4842	0.0342	0.0393
0.0	0.0	0.0	20699.7594	11061.2127	NaN	NaN	0.3483	0.3884	0.0554	0.0361	0.444	0.0364	0.0397
0.0	0.0	0.0	15922.7594	9377.2127	NaN	NaN	0.3706	0.4448	0.0559	0.034	0.3887	0.0369	0.0397
0.0	0.0	0.0	24219.7594	8246.2127	NaN	NaN	0.254	0.4263	0.0562	0.0352	0.4016	0.0374	0.0432
0.0	0.0	0.0	17198.7594	11268.2127	NaN	NaN	0.3958	0.4204	0.0565	0.0347	0.4047	0.0389	0.0447
0.0	0.0	0.0	19202.7594	9535.2127	NaN	NaN	0.3318	0.4574	0.0562	0.0322	0.3703	0.0394	0.0445
0.0	0.0	0.0	17068.7594	10532.2127	NaN	NaN	0.3816	0.402	0.0571	0.0341	0.4194	0.0396	0.0479
0.0	0.0	0.0	15997.7594	7329.2127	NaN	NaN	0.3142	0.3607	0.0575	0.0335	0.4596	0.0402	0.0484
0.0	0.0	0.0	21768.7594	11522.2127	NaN	NaN	0.3461	0.3213	0.0577	0.0332	0.499	0.0401	0.0488
0.0	0.0	0.0	20992.7594	10334.2127	NaN	NaN	0.3299	0.2722	0.0569	0.0332	0.5483	0.0403	0.0491
0.0	0.0	0.0	17883.7594	10528.2127	NaN	NaN	0.3706	0.2701	0.056	0.0318	0.5524	0.0411	0.0486
0.0	0.0	0.0	20555.7594	11894.2127	NaN	NaN	0.3665	0.2648	0.0562	0.0311	0.5583	0.0412	0.0485
0.0	0.0	0.0	25472.7594	10252.2127	NaN	NaN	0.287	0.2409	0.0553	0.0306	0.5835	0.0418	0.048
0.0	0.0	0.0	20168.7594	11546.2127	NaN	NaN	0.3641	0.2456	0.0553	0.029	0.5811	0.042	0.047
0.0	0.0	0.0	23461.7594	12199.2127	NaN	NaN	0.3421	0.2218	0.0551	0.0283	0.6072	0.0411	0.0466
0.0	0.0	0.0	22414.7594	7655.2127	NaN	NaN	0.2546	0.1996	0.0539	0.0275	0.6323	0.0407	0.0459
0.0	0.0	0.0	20395.7594	9551.2127	NaN	NaN	0.3189	0.1867	0.0527	0.0267	0.6484	0.0399	0.0456
0.0	0.0	0.0	20317.7594	11680.2127	NaN	NaN	0.365	0.1661	0.0511	0.0266	0.6715	0.039	0.0458
0.0	0.0	0.0	19592.7594	11616.2127	NaN	NaN	0.3722	0.1602	0.0497	0.026	0.6798	0.0386	0.0457
0.0	0.0	0.0	21319.7594	11148.2127	NaN	NaN	0.3434	0.1596	0.0492	0.0257	0.6816	0.0384	0.0455
0.0	0.0	0.0	24786.7594	10354.2127	NaN	NaN	0.2946	0.1591	0.0486	0.0254	0.683	0.0382	0.0458
0.0	0.0	0.0	21029.7594	9532.2127	NaN	NaN	0.3119	0.1585	0.0477	0.025	0.685	0.0381	0.0456
0.0	0.0	0.0	23054.7594	9982.2127	NaN	NaN	0.3022	0.1539	0.0469	0.0248	0.6911	0.0376	0.0457
0.0	0.0	0.0	20678.7594	10304.2127	NaN	NaN	0.3326	0.1507	0.0453	0.0246	0.697	0.0365	0.046
0.0	0.0	0.0	20143.7594	11342.2127	NaN	NaN	0.3602	0.1482	0.0435	0.0245	0.7019	0.0354	0.0465
0.0	0.0	0.0	18904.7594	7838.2127	NaN	NaN	0.2931	0.1474	0.0424	0.0246	0.704	0.0345	0.047
0.0	0.0	0.0	19832.7594	10862.2127	NaN	NaN	0.3539	0.1492	0.0417	0.0252	0.7021	0.0345	0.0474
0.0	0.0	0.0	25742.7594	9212.2127	NaN	NaN	0.2635	0.1547	0.0409	0.0258	0.6965	0.0351	0.0469
0.0	0.0	0.0	32892.7594	5641.2127	NaN	NaN	0.1464	0.1574	0.0407	0.0265	0.6932	0.0355	0.0468
0.0	0.0	0.0	31668.7594	6922.2127	NaN	NaN	0.1794	0.1527	0.0408	0.0273	0.6962	0.0354	0.0477
0.0	0.0	0.0	37632.7594	6036.2127	NaN	NaN	0.1382	0.1473	0.0406	0.0281	0.6999	0.0349	0.0492
0.0	0.0	0.0	48079.7594	5861.2127	NaN	NaN	0.1087	0.1399	0.0412	0.0287	0.705	0.0347	0.0505
0.0	0.0	0.0	46480.7594	4894.2127	NaN	NaN	0.0953	0.137	0.0424	0.0289	0.7056	0.0348	0.0513
0.0	0.0	0.0	34157.7594	6054.2127	NaN	NaN	0.1506	0.1368	0.0436	0.0291	0.7039	0.0353	0.0513
0.0	0.0	0.0	35294.7594	7101.2127	NaN	NaN	0.1675	0.1357	0.0453	0.0294	0.7019	0.0358	0.0519
0.0	0.0	0.0	31632.7594	8351.2127	NaN	NaN	0.2089	0.1355	0.0464	0.0296	0.7004	0.0361	0.052
0.0	0.0	0.0	37460.7594	8994.2127	NaN	NaN	0.1936	0.1346	0.0489	0.0298	0.6975	0.0359	0.0532
0.0	0.0	0.0	37525.7594	5906.2127	NaN	NaN	0.136	0.1363	0.0502	0.0296	0.6947	0.036	0.0532
0.0	0.0	0.0	32709.7594	9651.2127	NaN	NaN	0.2278	0.1389	0.0512	0.0293	0.6915	0.0364	0.0527
0.0	0.0	0.0	38028.7594	6469.2127	NaN	NaN	0.1454	0.1422	0.0516	0.0295	0.6876	0.0365	0.0526
0.0	0.0	0.0	33943.7594	6629.2127	NaN	NaN	0.1634	0.1432	0.0522	0.0303	0.6852	0.0363	0.0529
0.0	0.0	0.0	35798.7594	3646.2127	NaN	NaN	0.0924	0.1395	0.0529	0.0309	0.6878	0.0355	0.0535
0.0	0.0	0.0	32538.7594	6649.2127	NaN	NaN	0.1697	0.1333	0.0521	0.0311	0.6945	0.0348	0.0541
0.0	0.0	0.0	32114.7594	8955.2127	NaN	NaN	0.218	0.1296	0.0519	0.0313	0.6987	0.0347	0.0539
0.0	0.0	0.0	31102.7594	8542.2127	NaN	NaN	0.2155	0.1266	0.0502	0.0314	0.7036	0.0347	0.0535
0.0	0.0	0.0	31055.7594	7937.2127	NaN	NaN	0.2036	0.1238	0.0491	0.0311	0.7088	0.0352	0.052
0.0	0.0	0.0	29817.7594	8000.2127	NaN	NaN	0.2115	0.1207	0.048	0.031	0.7134	0.0354	0.0515
0.0	0.0	0.0	31704.7594	9999.2127	NaN	NaN	0.2398	0.1175	0.0475	0.0313	0.7166	0.0357	0.0514
0.0	0.0	0.0	26534.7594	4708.2127	NaN	NaN	0.1507	0.1202	0.0471	0.0313	0.7141	0.0365	0.0508
0.0	0.0	0.0	17276.7594	7942.2127	NaN	NaN	0.3149	0.1305	0.048	0.0309	0.7025	0.0384	0.0497
0.0	0.0	0.0	18055.7594	8000.2127	NaN	NaN	0.307	0.1443	0.0499	0.0303	0.6869	0.0406	0.048
0.0	0.0	0.0	17433.7594	6322.2127	NaN	NaN	0.2661	0.1519	0.0514	0.0301	0.6783	0.0412	0.0471
0.0	0.0	0.0	17997.7594	10021.2127	NaN	NaN	0.3577	0.1459	0.0503	0.0304	0.6866	0.0393	0.0476
0.0	0.0	0.0	20012.7594	7230.2127	NaN	NaN	0.2654	0.1291	0.048	0.0311	0.7066	0.0358	0.0494
0.0	0.0	0.0	22729.7594	10522.2127	NaN	NaN	0.3164	0.1168	0.0474	0.0321	0.7181	0.0333	0.0524
0.0	0.0	0.0	23612.7594	9552.2127	NaN	NaN	0.288	0.1116	0.0472	0.0317	0.7242	0.0322	0.0532
0.0	0.0	0.0	24577.7594	13833.2127	NaN	NaN	0.3601	0.1099	0.0469	0.0309	0.7274	0.0322	0.0527
0.0	0.0	0.0	15705.7594	13612.2127	NaN	NaN	0.4643	0.113	0.0454	0.0292	0.7294	0.0329	0.05
0.0	0.0	0.0	19485.7594	8505.2127	NaN	NaN	0.3039	0.1155	0.0443	0.0286	0.7297	0.0333	0.0486
0.0	0.0	0.0	24586.7594	9060.2127	NaN	NaN	0.2693	0.1165	0.0432	0.0283	0.7308	0.0332	0.048
0.0	0.0	0.0	30734.7594	9800.2127	NaN	NaN	0.2418	0.1152	0.0428	0.0293	0.7305	0.0332	0.049
0.0	0.0	0.0	34157.7594	8390.2127	NaN	NaN	0.1972	0.1152	0.0424	0.0298	0.7299	0.0331	0.0496
0.0	0.0	0.0	31683.7594	5808.2127	NaN	NaN	0.1549	0.1119	0.042	0.0303	0.7319	0.033	0.0507
0.0	0.0	0.0	29096.7594	11439.2127	NaN	NaN	0.2822	0.1082	0.0414	0.0309	0.7353	0.0332	0.0509
0.0	0.0	0.0	33138.7594	5899.2127	NaN	NaN	0.1511	0.1051	0.0416	0.0327	0.7339	0.0333	0.0535
0.0	0.0	0.0	22066.7594	8320.2127	NaN	NaN	0.2738	0.1022	0.0416	0.0327	0.7364	0.0331	0.0539
0.0	0.0	0.0	19856.7594	10043.2127	NaN	NaN	0.3359	0.1023	0.0411	0.0323	0.7377	0.033	0.0536
0.0	0.0	0.0	32218.7594	3837.2127	NaN	NaN	0.1064	0.1016	0.0413	0.0326	0.7372	0.033	0.0543
0.0	0.0	0.0	42736.7594	6702.2127	NaN	NaN	0.1356	0.1006	0.0423	0.0332	0.735	0.033	0.0559
0.0	0.0	0.0	18864.7594	11931.2127	NaN	NaN	0.3874	0.1024	0.0418	0.0316	0.7372	0.0337	0.0532
0.0	0.0	0.0	29293.7594	10076.2127	NaN	NaN	0.2559	0.105	0.0416	0.0315	0.7352	0.0344	0.0523
0.0	0.0	0.0	33577.7594	12104.2127	NaN	NaN	0.265	0.1058	0.0415	0.0321	0.7327	0.0344	0.0535
0.0	0.0	0.0	36644.7594	9851.2127	NaN	NaN	0.2119	0.104	0.042	0.0316	0.7352	0.0344	0.0528
0.0	0.0	0.0	35970.7594	7959.2127	NaN	NaN	0.1812	0.1068	0.0408	0.0302	0.7365	0.0346	0.0511
0.0	0.0	0.0	38679.7594	6127.2127	NaN	NaN	0.1367	0.102	0.0423	0.0301	0.7396	0.0341	0.0519
0.0	0.0	0.0	31353.7594	8242.2127	NaN	NaN	0.2082	0.1025	0.0414	0.0283	0.7439	0.0342	0.0496
0.0	0.0	0.0	19765.7594	7634.2127	NaN	NaN	0.2786	0.1041	0.0405	0.0275	0.7453	0.0342	0.0483
0.0	0.0	0.0	19402.7594	9272.2127	NaN	NaN	0.3234	0.103	0.0401	0.0266	0.7493	0.034	0.0469
0.0	0.0	0.0	15037.7594	9990.2127	NaN	NaN	0.3992	0.1044	0.0392	0.0262	0.7502	0.0338	0.0461
0.0	0.0	0.0	24468.7594	12170.2127	NaN	NaN	0.3322	0.1046	0.0387	0.0264	0.7509	0.0333	0.046
0.0	0.0	0.0	30815.7594	8740.2127	NaN	NaN	0.221	0.105	0.0382	0.0266	0.7515	0.0327	0.0461
0.0	0.0	0.0	32434.7594	7669.2127	NaN	NaN	0.1912	0.1052	0.0377	0.0276	0.7506	0.0322	0.0467
0.0	0.0	0.0	38338.7594	6257.2127	NaN	NaN	0.1403	0.1025	0.0377	0.0286	0.7522	0.0312	0.0478
0.0	0.0	0.0	34239.7594	9073.2127	NaN	NaN	0.2095	0.0962	0.0384	0.0303	0.7543	0.03	0.0509
0.0	0.0	0.0	33252.7594	5611.2127	NaN	NaN	0.1444	0.0926	0.0387	0.0311	0.7566	0.0296	0.0515
0.0	0.0	0.0	35999.7594	8531.2127	NaN	NaN	0.1916	0.0908	0.0394	0.0316	0.7562	0.0293	0.0527
0.0	0.0	0.0	31164.7594	7641.2127	NaN	NaN	0.1969	0.0918	0.0401	0.0312	0.7558	0.0291	0.0521
0.0	0.0	0.0	35226.7594	6291.2127	NaN	NaN	0.1515	0.0934	0.0409	0.0309	0.7536	0.0289	0.0522
0.0	0.0	0.0	32866.7594	8298.2127	NaN	NaN	0.2016	0.0945	0.0416	0.0312	0.7508	0.029	0.0528
0.0	0.0	0.0	32399.7594	6793.2127	NaN	NaN	0.1733	0.0975	0.0429	0.0321	0.7445	0.0294	0.0538
0.0	0.0	0.0	32492.7594	4415.2127	NaN	NaN	0.1196	0.0997	0.0439	0.0328	0.7391	0.0296	0.0549
0.0	0.0	0.0	33526.7594	5864.2127	NaN	NaN	0.1489	0.1	0.0455	0.034	0.734	0.0299	0.0567
0.0	0.0	0.0	36348.7594	7997.2127	NaN	NaN	0.1803	0.1012	0.0472	0.0348	0.7286	0.0304	0.0578
0.0	0.0	0.0	33777.7594	10858.2127	NaN	NaN	0.2433	0.1025	0.0486	0.0349	0.725	0.031	0.0579
0.0	0.0	0.0	33969.7594	5652.2127	NaN	NaN	0.1427	0.1053	0.05	0.0352	0.7197	0.0316	0.0582
0.0	0.0	0.0	39426.7594	6704.2127	NaN	NaN	0.1453	0.1067	0.0514	0.036	0.7147	0.0317	0.0596
0.0	0.0	0.0	35533.7594	10896.2127	NaN	NaN	0.2347	0.1086	0.0534	0.037	0.7077	0.0315	0.0618
0.0	0.0	0.0	27940.7594	11835.2127	NaN	NaN	0.2975	0.1158	0.0571	0.0366	0.6971	0.0311	0.0624
0.0	0.0	0.0	35426.7594	10949.2127	NaN	NaN	0.2361	0.1273	0.0632	0.0365	0.6784	0.0303	0.0643
0.0	0.0	0.0	40135.7594	7518.2127	NaN	NaN	0.1578	0.1414	0.0706	0.0361	0.6576	0.03	0.0644
0.0	0.0	0.0	38310.7594	6086.2127	NaN	NaN	0.1371	0.1599	0.0771	0.0359	0.6334	0.03	0.0638
0.0	0.0	0.0	29861.7594	6335.2127	NaN	NaN	0.175	0.1754	0.0821	0.036	0.6129	0.0298	0.0637
0.0	0.0	0.0	37774.7594	4405.2127	NaN	NaN	0.1044	0.1823	0.085	0.037	0.601	0.0295	0.0652
0.0	0.0	0.0	32621.7594	10698.2127	NaN	NaN	0.247	0.1879	0.0872	0.0381	0.5909	0.0292	0.0667
0.0	0.0	0.0	37188.7594	8849.2127	NaN	NaN	0.1922	0.1886	0.0886	0.0389	0.5868	0.0289	0.0682
0.0	0.0	0.0	32121.7594	10546.2127	NaN	NaN	0.2472	0.1883	0.0889	0.0395	0.5847	0.0288	0.0698
0.0	0.0	0.0	33017.7594	6108.2127	NaN	NaN	0.1561	0.1917	0.0903	0.041	0.5773	0.0287	0.0711
0.0	0.0	0.0	32890.7594	7130.2127	NaN	NaN	0.1782	0.1884	0.0895	0.0419	0.5783	0.0286	0.0732
0.0	0.0	0.0	30380.7594	7744.2127	NaN	NaN	0.2031	0.1913	0.0901	0.0415	0.5764	0.0289	0.0718
0.0	0.0	0.0	32813.7594	5408.2127	NaN	NaN	0.1415	0.1919	0.0892	0.0401	0.5781	0.0291	0.0716
0.0	0.0	0.0	37316.7594	12536.2127	NaN	NaN	0.2515	0.1907	0.0878	0.0388	0.5828	0.0303	0.0697
0.0	0.0	0.0	33453.7594	5624.2127	NaN	NaN	0.1439	0.1995	0.0863	0.0363	0.5799	0.0315	0.0664
0.0	0.0	0.0	32050.7594	4000.2127	NaN	NaN	0.111	0.2014	0.0839	0.0353	0.582	0.0323	0.0651
0.0	0.0	0.0	27358.7594	6172.2127	NaN	NaN	0.1841	0.1957	0.0799	0.034	0.594	0.0334	0.063
0.0	0.0	0.0	16315.7594	9008.2127	NaN	NaN	0.3557	0.1903	0.0763	0.0329	0.6052	0.0341	0.0612
0.0	0.0	0.0	21388.7594	12427.2127	NaN	NaN	0.3675	0.1846	0.0745	0.032	0.614	0.0343	0.0604
0.0	0.0	0.0	20667.7594	11983.2127	NaN	NaN	0.367	0.1781	0.0737	0.0312	0.6221	0.0349	0.06
0.0	0.0	0.0	19272.7594	10792.2127	NaN	NaN	0.359	0.1748	0.0728	0.0304	0.6276	0.0357	0.0588
0.0	0.0	0.0	22135.7594	11673.2127	NaN	NaN	0.3453	0.1718	0.0713	0.0299	0.6332	0.0359	0.058
0.0	0.0	0.0	20576.7594	8294.2127	NaN	NaN	0.2873	0.1654	0.0696	0.0296	0.6422	0.0358	0.0574
0.0	0.0	0.0	20223.7594	10835.2127	NaN	NaN	0.3489	0.1622	0.0675	0.0289	0.65	0.0352	0.0562
0.0	0.0	0.0	20799.7594	11898.2127	NaN	NaN	0.3639	0.1534	0.0667	0.029	0.6597	0.0344	0.0568
0.0	0.0	0.0	25616.7594	7627.2127	NaN	NaN	0.2294	0.1487	0.0655	0.0286	0.6663	0.0343	0.0566
0.0	0.0	0.0	21078.7594	9014.2127	NaN	NaN	0.2995	0.1516	0.0634	0.0277	0.6674	0.0352	0.0548
0.0	0.0	0.0	20391.7594	5879.2127	NaN	NaN	0.2238	0.165	0.0633	0.0264	0.6574	0.0364	0.0514
0.0	0.0	0.0	22629.7594	8048.2127	NaN	NaN	0.2623	0.1573	0.0617	0.0258	0.6685	0.0367	0.05
0.0	0.0	0.0	17720.7594	12813.2127	NaN	NaN	0.4196	0.1516	0.0594	0.0249	0.6795	0.0359	0.0488
0.0	0.0	0.0	26605.7594	14159.2127	NaN	NaN	0.3473	0.1382	0.0587	0.0254	0.6933	0.034	0.0504
0.0	0.0	0.0	19418.7594	8787.2127	NaN	NaN	0.3115	0.1252	0.0576	0.0249	0.7083	0.0321	0.0519
0.0	0.0	0.0	19777.7594	13082.2127	NaN	NaN	0.3981	0.1221	0.0574	0.025	0.7101	0.0317	0.0537
0.0	0.0	0.0	21123.7594	11230.2127	NaN	NaN	0.3471	0.1227	0.0567	0.0251	0.7087	0.032	0.0548
0.0	0.0	0.0	17820.7594	6325.2127	NaN	NaN	0.262	0.1262	0.0563	0.0246	0.7066	0.0328	0.0535
0.0	0.0	0.0	131.7594	9914.2127	NaN	NaN	0.9869	0.1297	0.0572	0.0239	0.7032	0.0332	0.0528
0.0	0.0	0.0	17585.7594	8428.2127	NaN	NaN	0.324	0.1259	0.0617	0.0251	0.6952	0.0338	0.0584
0.0	0.0	0.0	32367.7594	5171.2127	NaN	NaN	0.1378	0.1202	0.0672	0.0274	0.6845	0.0341	0.0666
0.0	0.0	0.0	33987.7594	11176.2127	NaN	NaN	0.2475	0.1143	0.0751	0.0299	0.6711	0.0337	0.0759
0.0	0.0	0.0	32554.7594	7334.2127	NaN	NaN	0.1839	0.1092	0.0804	0.0309	0.665	0.033	0.0815
0.0	0.0	0.0	31898.7594	12037.2127	NaN	NaN	0.274	0.1057	0.0829	0.0311	0.6644	0.0327	0.0833
0.0	0.0	0.0	31792.7594	9291.2127	NaN	NaN	0.2262	0.106	0.0834	0.0314	0.664	0.0329	0.0823
0.0	0.0	0.0	35396.7594	7414.2127	NaN	NaN	0.1732	0.1086	0.0838	0.032	0.6613	0.0332	0.0811
0.0	0.0	0.0	24663.7594	5358.2127	NaN	NaN	0.1785	0.1099	0.0827	0.0316	0.6641	0.0328	0.0789
0.0	0.0	0.0	25400.7594	9662.2127	NaN	NaN	0.2756	0.11	0.0833	0.0318	0.6644	0.0326	0.0779
0.0	0.0	0.0	30603.7594	10184.2127	NaN	NaN	0.2497	0.11	0.0852	0.0322	0.6611	0.0328	0.0788
0.0	0.0	0.0	34248.7594	4547.2127	NaN	NaN	0.1172	0.1087	0.087	0.0328	0.6584	0.0328	0.0803
0.0	0.0	0.0	32999.7594	9287.2127	NaN	NaN	0.2196	0.1077	0.0891	0.0328	0.6567	0.0332	0.0805
0.0	0.0	0.0	29998.7594	9360.2127	NaN	NaN	0.2378	0.1068	0.0912	0.0333	0.6542	0.0338	0.0807
0.0	0.0	0.0	32230.7594	9244.2127	NaN	NaN	0.2229	0.1072	0.0929	0.0336	0.6526	0.0343	0.0794
0.0	0.0	0.0	32470.7594	5908.2127	NaN	NaN	0.1539	0.1109	0.0917	0.0335	0.6511	0.0341	0.0787
0.0	0.0	0.0	30972.7594	4376.2127	NaN	NaN	0.1238	0.112	0.0902	0.033	0.656	0.0338	0.075
0.0	0.0	0.0	34663.7594	8007.2127	NaN	NaN	0.1877	0.1163	0.0868	0.0325	0.6591	0.0334	0.0718
0.0	0.0	0.0	31728.7594	4985.2127	NaN	NaN	0.1358	0.121	0.0828	0.0323	0.6619	0.0327	0.0694
0.0	0.0	0.0	38575.7594	7420.2127	NaN	NaN	0.1613	0.123	0.0791	0.0322	0.6662	0.0319	0.0676
0.0	0.0	0.0	22639.7594	9875.2127	NaN	NaN	0.3037	0.125	0.0756	0.0315	0.671	0.0311	0.0658
0.0	0.0	0.0	29226.7594	13337.2127	NaN	NaN	0.3133	0.1257	0.074	0.0315	0.6717	0.0313	0.0657
0.0	0.0	0.0	25163.7594	9021.2127	NaN	NaN	0.2639	0.1275	0.0703	0.0308	0.6749	0.0308	0.0657
0.0	0.0	0.0	26784.7594	8006.2127	NaN	NaN	0.2301	0.1277	0.0677	0.0307	0.6778	0.0306	0.0657
0.0	0.0	0.0	21448.7594	8907.2127	NaN	NaN	0.2934	0.1309	0.0649	0.0302	0.6787	0.0303	0.0651
0.0	0.0	0.0	28616.7594	8809.2127	NaN	NaN	0.2354	0.1339	0.0632	0.0317	0.6736	0.0304	0.0672
0.0	0.0	0.0	28027.7594	8808.2127	NaN	NaN	0.2391	0.134	0.0623	0.0318	0.6751	0.03	0.0667
0.0	0.0	0.0	25298.7594	11930.2127	NaN	NaN	0.3205	0.1364	0.0619	0.0322	0.6725	0.0299	0.0671
0.0	0.0	0.0	30949.7594	7681.2127	NaN	NaN	0.1988	0.1381	0.062	0.032	0.6728	0.0299	0.0653
0.0	0.0	0.0	32229.7594	6738.2127	NaN	NaN	0.1729	0.1408	0.0618	0.0326	0.669	0.03	0.0658
0.0	0.0	0.0	26603.7594	6306.2127	NaN	NaN	0.1916	0.143	0.0617	0.0323	0.6692	0.0299	0.0638
0.0	0.0	0.0	29257.7594	8384.2127	NaN	NaN	0.2227	0.1459	0.0622	0.0326	0.6654	0.03	0.0639
0.0	0.0	0.0	30514.7594	7255.2127	NaN	NaN	0.1921	0.1463	0.0629	0.0322	0.6661	0.0299	0.0626
0.0	0.0	0.0	34620.7594	6461.2127	NaN	NaN	0.1573	0.1475	0.0631	0.032	0.6658	0.0299	0.0617
0.0	0.0	0.0	26071.7594	5780.2127	NaN	NaN	0.1815	0.1488	0.0627	0.0306	0.6687	0.0299	0.0592
0.0	0.0	0.0	31485.7594	5267.2127	NaN	NaN	0.1433	0.1503	0.0629	0.0304	0.6678	0.0301	0.0586
0.0	0.0	0.0	27021.7594	8222.2127	NaN	NaN	0.2333	0.151	0.063	0.03	0.668	0.0302	0.0578
0.0	0.0	0.0	33382.7594	3802.2127	NaN	NaN	0.1023	0.1527	0.0639	0.0304	0.6642	0.0303	0.0585
0.0	0.0	0.0	30451.7594	7389.2127	NaN	NaN	0.1953	0.1512	0.0645	0.0302	0.6658	0.0303	0.058
0.0	0.0	0.0	33196.7594	6809.2127	NaN	NaN	0.1702	0.1534	0.0652	0.0299	0.663	0.0305	0.0579
0.0	0.0	0.0	30437.7594	4034.2127	NaN	NaN	0.117	0.1584	0.0647	0.0292	0.6608	0.0305	0.0565
0.0	0.0	0.0	35999.7594	7277.2127	NaN	NaN	0.1682	0.159	0.065	0.0289	0.6603	0.0304	0.0564
0.0	0.0	0.0	30915.7594	7469.2127	NaN	NaN	0.1946	0.1599	0.0638	0.028	0.6631	0.0304	0.0548
0.0	0.0	0.0	31405.7594	8593.2127	NaN	NaN	0.2148	0.1641	0.0629	0.0269	0.6628	0.0303	0.0529
0.0	0.0	0.0	34925.7594	7170.2127	NaN	NaN	0.1703	0.1642	0.0613	0.026	0.6662	0.0302	0.052
0.0	0.0	0.0	33385.7594	7891.2127	NaN	NaN	0.1912	0.1684	0.0605	0.0252	0.6649	0.0304	0.0506
0.0	0.0	0.0	33952.7594	6722.2127	NaN	NaN	0.1653	0.1718	0.0602	0.0248	0.6623	0.0305	0.0504
0.0	0.0	0.0	30790.7594	5749.2127	NaN	NaN	0.1573	0.1749	0.06	0.0249	0.6593	0.0304	0.0504
0.0	0.0	0.0	30397.7594	10142.2127	NaN	NaN	0.2502	0.1735	0.0605	0.0252	0.6594	0.0303	0.051
0.0	0.0	0.0	28934.7594	10171.2127	NaN	NaN	0.2601	0.1765	0.0605	0.0253	0.6562	0.0303	0.051
0.0	0.0	0.0	37992.7594	8724.2127	NaN	NaN	0.1867	0.1732	0.0617	0.0262	0.656	0.0303	0.0526
0.0	0.0	0.0	30010.7594	8854.2127	NaN	NaN	0.2278	0.1743	0.0611	0.0262	0.6559	0.0303	0.0521
0.0	0.0	0.0	23267.7594	8070.2127	NaN	NaN	0.2575	0.1732	0.0615	0.0265	0.6562	0.0302	0.0523
0.0	0.0	0.0	27589.7594	11909.2127	NaN	NaN	0.3015	0.1699	0.0622	0.0269	0.6576	0.0301	0.0533
0.0	0.0	0.0	22430.7594	9324.2127	NaN	NaN	0.2936	0.1677	0.063	0.0272	0.6583	0.03	0.0538
0.0	0.0	0.0	18706.7594	11623.2127	NaN	NaN	0.3832	0.163	0.0644	0.0273	0.661	0.0299	0.0545
0.0	0.0	0.0	21541.7594	8239.2127	NaN	NaN	0.2767	0.1578	0.0654	0.0272	0.665	0.0297	0.0548
0.0	0.0	0.0	21699.7594	11964.2127	NaN	NaN	0.3554	0.1495	0.0671	0.0277	0.67	0.0294	0.0562
0.0	0.0	0.0	21288.7594	11118.2127	NaN	NaN	0.3431	0.1435	0.0674	0.0276	0.6763	0.0293	0.0559
0.0	0.0	0.0	18836.7594	10574.2127	NaN	NaN	0.3595	0.1368	0.0681	0.0273	0.6828	0.0293	0.0557
0.0	0.0	0.0	21717.7594	10146.2127	NaN	NaN	0.3184	0.1323	0.0691	0.0272	0.6866	0.0295	0.0554
0.0	0.0	0.0	21535.7594	11090.2127	NaN	NaN	0.3399	0.1284	0.0703	0.0274	0.6885	0.0298	0.0556
0.0	0.0	0.0	21648.7594	9910.2127	NaN	NaN	0.314	0.1243	0.0724	0.028	0.689	0.0303	0.0561
0.0	0.0	0.0	17067.7594	13164.2127	NaN	NaN	0.4354	0.1205	0.0745	0.0286	0.6886	0.031	0.0567
0.0	0.0	0.0	21942.7594	9841.2127	NaN	NaN	0.3096	0.1174	0.0783	0.0299	0.6853	0.0319	0.0574
0.0	0.0	0.0	20917.7594	7294.2127	NaN	NaN	0.2586	0.1129	0.0813	0.0305	0.685	0.0326	0.0576
0.0	0.0	0.0	24130.7594	9737.2127	NaN	NaN	0.2875	0.1073	0.0854	0.0312	0.6851	0.0331	0.0577
0.0	0.0	0.0	18410.7594	12397.2127	NaN	NaN	0.4024	0.1044	0.0883	0.0318	0.6835	0.0336	0.0585
0.0	0.0	0.0	24691.7594	10013.2127	NaN	NaN	0.2885	0.1007	0.0924	0.0326	0.6813	0.0341	0.0589
0.0	0.0	0.0	22083.7594	12593.2127	NaN	NaN	0.3632	0.0995	0.095	0.0332	0.6772	0.035	0.0601
0.0	0.0	0.0	22554.7594	8302.2127	NaN	NaN	0.2691	0.0991	0.1012	0.0349	0.6674	0.036	0.0614
0.0	0.0	0.0	21431.7594	10560.2127	NaN	NaN	0.3301	0.0979	0.1058	0.0356	0.661	0.037	0.0627
0.0	0.0	0.0	16007.7594	10814.2127	NaN	NaN	0.4032	0.0976	0.1139	0.0372	0.6489	0.0385	0.0639
0.0	0.0	0.0	19530.7594	13016.2127	NaN	NaN	0.3999	0.0984	0.1195	0.0382	0.6386	0.0398	0.0655
0.0	0.0	0.0	23429.7594	8774.2127	NaN	NaN	0.2725	0.0996	0.1241	0.0385	0.6324	0.0402	0.0651
0.0	0.0	0.0	21371.7594	6739.2127	NaN	NaN	0.2397	0.1015	0.129	0.0393	0.6228	0.0409	0.0665
0.0	0.0	0.0	29714.7594	5629.2127	NaN	NaN	0.1593	0.1019	0.1341	0.0413	0.6079	0.0433	0.0714
0.0	0.0	0.0	40314.7594	6042.2127	NaN	NaN	0.1303	0.1017	0.1413	0.0451	0.5841	0.0483	0.0795
0.0	0.0	0.0	24802.7594	9002.2127	NaN	NaN	0.2663	0.1108	0.1437	0.0494	0.5564	0.056	0.0838
0.0	0.0	0.0	7015.7594	11091.2127	NaN	NaN	0.6125	0.1823	0.1377	0.0458	0.5015	0.0589	0.0738
0.0	0.0	0.0	2585.7594	8189.2127	NaN	NaN	0.76	0.4549	0.1275	0.0356	0.2712	0.0533	0.0576
0.0	0.0	0.0	2974.7594	4265.2127	NaN	NaN	0.5891	0.6405	0.0843	0.0611	0.1372	0.0309	0.046
0.0	0.0	0.0	3894.7594	1999.2127	NaN	NaN	0.3392	0.7371	0.089	0.041	0.0757	0.0283	0.0289
0.0	0.0	0.0	6286.7594	1654.2127	NaN	NaN	0.2083	0.5483	0.1958	0.0679	0.1142	0.0366	0.0371
0.0	0.0	0.0	6859.7594	947.2127	NaN	NaN	0.1213	0.4231	0.286	0.0677	0.1315	0.0523	0.0394
0.0	0.0	0.0	7237.7594	-1547.7873	NaN	NaN	-0.272	0.3786	0.305	0.0715	0.1429	0.0584	0.0435
0.0	0.0	0.0	7802.7594	1551.2127	NaN	NaN	0.1658	0.3846	0.3166	0.0615	0.1362	0.0615	0.0395
0.0	0.0	0.0	8662.7594	-204.7873	NaN	NaN	-0.0242	0.3641	0.3294	0.0635	0.1393	0.0632	0.0405
0.0	0.0	0.0	1878.7594	7722.2127	NaN	NaN	0.8043	0.3435	0.3473	0.0588	0.1403	0.0695	0.0408
0.0	0.0	0.0	958.7594	9128.2127	NaN	NaN	0.905	0.2976	0.3647	0.0604	0.1551	0.0782	0.0441
0.0	0.0	0.0	5422.7594	7384.2127	NaN	NaN	0.5766	0.3088	0.3664	0.0529	0.1477	0.0822	0.0421
0.0	0.0	0.0	2127.7594	8440.2127	NaN	NaN	0.7987	0.2987	0.3681	0.0562	0.1516	0.0816	0.0438
0.0	0.0	0.0	2148.7594	9301.2127	NaN	NaN	0.8123	0.2994	0.3686	0.0523	0.1523	0.0844	0.0429
0.0	0.0	0.0	932.7594	6622.2127	NaN	NaN	0.8765	0.2843	0.3777	0.0537	0.1561	0.0847	0.0435
0.0	0.0	0.0	-563.2406	12236.2127	NaN	NaN	1.0483	0.2625	0.3784	0.0539	0.1676	0.0918	0.0458
0.0	0.0	0.0	3862.7594	6640.2127	NaN	NaN	0.6322	0.2866	0.3765	0.0498	0.1535	0.0901	0.0435
0.0	0.0	0.0	1534.7594	3572.2127	NaN	NaN	0.6995	0.3159	0.3686	0.0509	0.1406	0.0828	0.0412
0.0	0.0	0.0	5860.7594	6106.2127	NaN	NaN	0.5103	0.3236	0.3662	0.0516	0.1372	0.0817	0.0397
0.0	0.0	0.0	4214.7594	5853.2127	NaN	NaN	0.5814	0.3415	0.3468	0.0511	0.1452	0.0752	0.0401
0.0	0.0	0.0	253.7594	14215.2127	NaN	NaN	0.9825	0.3127	0.3456	0.0535	0.1662	0.0786	0.0434
0.0	0.0	0.0	151.7594	14374.2127	NaN	NaN	0.9896	0.314	0.3362	0.0504	0.1761	0.0794	0.0439
0.0	0.0	0.0	4222.7594	5468.2127	NaN	NaN	0.5643	0.3058	0.3268	0.0522	0.1912	0.0786	0.0454
0.0	0.0	0.0	816.7594	10691.2127	NaN	NaN	0.929	0.3189	0.3138	0.05	0.1928	0.0793	0.0453
0.0	0.0	0.0	2644.7594	5050.2127	NaN	NaN	0.6563	0.3365	0.296	0.0512	0.1973	0.0744	0.0446
0.0	0.0	0.0	1182.7594	11246.2127	NaN	NaN	0.9048	0.3412	0.2754	0.0534	0.2109	0.073	0.0461
0.0	0.0	0.0	-1389.2406	11990.2127	NaN	NaN	1.131	0.3733	0.2392	0.0523	0.2202	0.0692	0.0458
0.0	0.0	0.0	4872.7594	5241.2127	NaN	NaN	0.5182	0.4502	0.1913	0.052	0.2054	0.0582	0.0428
0.0	0.0	0.0	2966.7594	5472.2127	NaN	NaN	0.6484	0.4606	0.1702	0.0592	0.212	0.0541	0.0438
0.0	0.0	0.0	-3275.2406	6187.2127	NaN	NaN	1.3	0.4274	0.1607	0.0682	0.2433	0.0538	0.0466
0.0	0.0	0.0	-2782.2406	13973.2127	NaN	NaN	1.2486	0.3925	0.1478	0.0756	0.279	0.0561	0.0489
0.0	0.0	0.0	-2048.2406	11767.2127	NaN	NaN	1.2107	0.4468	0.1295	0.0716	0.2518	0.0569	0.0434
0.0	0.0	0.0	1506.7594	9492.2127	NaN	NaN	0.863	0.456	0.1191	0.0752	0.2487	0.0582	0.0428
0.0	0.0	0.0	4007.7594	9339.2127	NaN	NaN	0.6997	0.4684	0.108	0.0702	0.2541	0.0589	0.0403
0.0	0.0	0.0	-3855.2406	16015.2127	NaN	NaN	1.3	0.4332	0.1046	0.0596	0.3007	0.062	0.04
