# Supplementary material for: DeepFRET, a software for rapid and automated single-molecule FRET data classification using deep learning
Source: eLife. 2020 Nov 3;9:e60404. doi: 10.7554/eLife.60404 (PMC7609065; doi:10.7554/eLife.60404)
Supplement: Figure 4—source data 1. [file elife-60404-fig4-data1.zip › Figure 4-source data 1/Fig_S4a/Traces/traces_all_n294/Traces_Fig2d_4mMAc_mov4_combined_tif_pair59.txt]

Exported by DeepFRET
Date: 2020-08-26, 18:13
Video filename: None
FRET pair #59
Bleaches at 63
D-Dexc-bg	A-Dexc-bg	A-Aexc-bg	D-Dexc-rw	A-Dexc-rw	A-Aexc-rw	S	E	p_bleached	p_aggregated	p_noisy	p_scrambled	p_static	p_dynamic
0.0	0.0	0.0	40648.544	5906.7694	NaN	NaN	0.1269	0.0354	0.8611	0.0258	0.0249	0.0314	0.0214
0.0	0.0	0.0	39069.544	7134.7694	NaN	NaN	0.1544	0.0308	0.8729	0.0234	0.0227	0.029	0.0213
0.0	0.0	0.0	41469.544	7580.7694	NaN	NaN	0.1546	0.0299	0.8835	0.0213	0.02	0.026	0.0193
0.0	0.0	0.0	42449.544	7837.7694	NaN	NaN	0.1559	0.0295	0.8828	0.0213	0.02	0.0263	0.02
0.0	0.0	0.0	42735.544	8761.7694	NaN	NaN	0.1701	0.0295	0.881	0.0214	0.0203	0.0268	0.021
0.0	0.0	0.0	43854.544	8729.7694	NaN	NaN	0.166	0.0302	0.8778	0.0217	0.0206	0.0277	0.0219
0.0	0.0	0.0	42256.544	7237.7694	NaN	NaN	0.1462	0.0308	0.8761	0.022	0.0206	0.028	0.0224
0.0	0.0	0.0	42127.544	9256.7694	NaN	NaN	0.1801	0.0311	0.8748	0.0224	0.0207	0.0282	0.0228
0.0	0.0	0.0	40430.544	9595.7694	NaN	NaN	0.1918	0.0309	0.876	0.0223	0.0202	0.0278	0.0227
0.0	0.0	0.0	41173.544	8636.7694	NaN	NaN	0.1734	0.0302	0.8787	0.0221	0.0196	0.0269	0.0225
0.0	0.0	0.0	40270.544	10710.7694	NaN	NaN	0.2101	0.029	0.883	0.0213	0.0187	0.0255	0.0225
0.0	0.0	0.0	40417.544	6019.7694	NaN	NaN	0.1296	0.0275	0.8889	0.0205	0.0176	0.0237	0.0218
0.0	0.0	0.0	41551.544	11463.7694	NaN	NaN	0.2162	0.0266	0.8933	0.0198	0.0168	0.0221	0.0215
0.0	0.0	0.0	42006.544	6423.7694	NaN	NaN	0.1326	0.0258	0.8967	0.0192	0.0164	0.0208	0.021
0.0	0.0	0.0	44132.544	10351.7694	NaN	NaN	0.19	0.0258	0.8972	0.0191	0.0167	0.0202	0.021
0.0	0.0	0.0	40860.544	11273.7694	NaN	NaN	0.2162	0.0262	0.8958	0.0193	0.0175	0.0204	0.0208
0.0	0.0	0.0	41351.544	7481.7694	NaN	NaN	0.1532	0.0266	0.8953	0.0195	0.018	0.0204	0.0202
0.0	0.0	0.0	39177.544	14296.7694	NaN	NaN	0.2674	0.0262	0.8954	0.0194	0.0179	0.0202	0.0208
0.0	0.0	0.0	39204.544	10418.7694	NaN	NaN	0.21	0.0264	0.8949	0.0194	0.0179	0.0203	0.0211
0.0	0.0	0.0	36175.544	7165.7694	NaN	NaN	0.1653	0.0267	0.893	0.0196	0.0182	0.0209	0.0214
0.0	0.0	0.0	38079.544	7257.7694	NaN	NaN	0.1601	0.0273	0.891	0.0199	0.0184	0.0213	0.0221
0.0	0.0	0.0	38706.544	7262.7694	NaN	NaN	0.158	0.0282	0.8875	0.0205	0.0189	0.0218	0.0231
0.0	0.0	0.0	33089.544	4744.7694	NaN	NaN	0.1254	0.0286	0.8866	0.0206	0.019	0.0222	0.0231
0.0	0.0	0.0	37006.544	7467.7694	NaN	NaN	0.1679	0.0295	0.8826	0.0213	0.0196	0.0229	0.0241
0.0	0.0	0.0	37514.544	8897.7694	NaN	NaN	0.1917	0.0299	0.8814	0.0215	0.02	0.0234	0.0239
0.0	0.0	0.0	36169.544	7082.7694	NaN	NaN	0.1638	0.0304	0.8799	0.0218	0.0202	0.0238	0.0239
0.0	0.0	0.0	37160.544	5636.7694	NaN	NaN	0.1317	0.0304	0.8773	0.0225	0.0208	0.0243	0.0247
0.0	0.0	0.0	33932.544	9613.7694	NaN	NaN	0.2208	0.0302	0.8764	0.0227	0.0212	0.0248	0.0246
0.0	0.0	0.0	37786.544	12894.7694	NaN	NaN	0.2544	0.0304	0.8743	0.0231	0.0218	0.0256	0.0248
0.0	0.0	0.0	38730.544	8856.7694	NaN	NaN	0.1861	0.0301	0.8732	0.0237	0.0221	0.0262	0.0247
0.0	0.0	0.0	39241.544	12739.7694	NaN	NaN	0.2451	0.0297	0.8736	0.0239	0.022	0.0266	0.0243
0.0	0.0	0.0	34922.544	6954.7694	NaN	NaN	0.1661	0.0297	0.8734	0.024	0.0222	0.0268	0.0239
0.0	0.0	0.0	39485.544	7526.7694	NaN	NaN	0.1601	0.0303	0.8717	0.0243	0.0226	0.0273	0.0238
0.0	0.0	0.0	36594.544	9086.7694	NaN	NaN	0.1989	0.0305	0.8713	0.0245	0.0224	0.0277	0.0235
0.0	0.0	0.0	36681.544	6640.7694	NaN	NaN	0.1533	0.0306	0.8712	0.0246	0.0223	0.0282	0.0231
0.0	0.0	0.0	36325.544	9550.7694	NaN	NaN	0.2082	0.0309	0.8703	0.0246	0.0223	0.0288	0.023
0.0	0.0	0.0	38806.544	10228.7694	NaN	NaN	0.2086	0.0312	0.8693	0.0246	0.0224	0.0294	0.0231
0.0	0.0	0.0	39237.544	12016.7694	NaN	NaN	0.2345	0.0313	0.8694	0.0245	0.0224	0.0295	0.0229
0.0	0.0	0.0	38367.544	9703.7694	NaN	NaN	0.2019	0.0315	0.8693	0.0244	0.0223	0.0296	0.0229
0.0	0.0	0.0	39126.544	9579.7694	NaN	NaN	0.1967	0.0319	0.869	0.0244	0.0223	0.0297	0.0228
0.0	0.0	0.0	37064.544	11104.7694	NaN	NaN	0.2305	0.0321	0.8688	0.0244	0.0222	0.0297	0.0228
0.0	0.0	0.0	39866.544	7870.7694	NaN	NaN	0.1649	0.032	0.8692	0.0244	0.0222	0.0295	0.0227
0.0	0.0	0.0	37043.544	5999.7694	NaN	NaN	0.1394	0.0319	0.8693	0.0245	0.0221	0.0295	0.0226
0.0	0.0	0.0	36889.544	7202.7694	NaN	NaN	0.1634	0.0319	0.8697	0.0246	0.0219	0.0294	0.0224
0.0	0.0	0.0	34146.544	5639.7694	NaN	NaN	0.1418	0.0321	0.8697	0.0248	0.0219	0.0296	0.022
0.0	0.0	0.0	35325.544	9176.7694	NaN	NaN	0.2062	0.0318	0.8707	0.0249	0.0216	0.0294	0.0216
0.0	0.0	0.0	35160.544	6669.7694	NaN	NaN	0.1594	0.0315	0.8716	0.0251	0.0214	0.0291	0.0213
0.0	0.0	0.0	32049.544	5791.7694	NaN	NaN	0.1531	0.0314	0.8717	0.0254	0.0213	0.029	0.0212
0.0	0.0	0.0	32688.544	7496.7694	NaN	NaN	0.1866	0.0312	0.8713	0.0258	0.0212	0.0291	0.0215
0.0	0.0	0.0	32032.544	6785.7694	NaN	NaN	0.1748	0.0311	0.8703	0.0261	0.0214	0.0294	0.0219
0.0	0.0	0.0	37280.544	5381.7694	NaN	NaN	0.1261	0.031	0.8687	0.0265	0.0217	0.0297	0.0224
0.0	0.0	0.0	34659.544	5957.7694	NaN	NaN	0.1467	0.0308	0.8679	0.0268	0.0217	0.0299	0.0229
0.0	0.0	0.0	33382.544	4841.7694	NaN	NaN	0.1267	0.0306	0.8666	0.0272	0.0218	0.0302	0.0236
0.0	0.0	0.0	31491.544	6618.7694	NaN	NaN	0.1737	0.0307	0.8649	0.0275	0.0219	0.0305	0.0245
0.0	0.0	0.0	30244.544	7756.7694	NaN	NaN	0.2041	0.0311	0.8629	0.0275	0.022	0.0308	0.0257
0.0	0.0	0.0	37479.544	7593.7694	NaN	NaN	0.1685	0.0313	0.8627	0.0273	0.0219	0.0305	0.0263
0.0	0.0	0.0	33252.544	7576.7694	NaN	NaN	0.1856	0.0312	0.8637	0.0267	0.0218	0.0299	0.0266
0.0	0.0	0.0	33936.544	9484.7694	NaN	NaN	0.2184	0.031	0.8655	0.026	0.0216	0.0292	0.0268
0.0	0.0	0.0	33378.544	6351.7694	NaN	NaN	0.1599	0.0301	0.8687	0.0251	0.0214	0.0284	0.0263
0.0	0.0	0.0	29448.544	9967.7694	NaN	NaN	0.2529	0.0301	0.8673	0.0249	0.0215	0.0289	0.0274
0.0	0.0	0.0	31502.544	7595.7694	NaN	NaN	0.1943	0.0311	0.8659	0.0245	0.021	0.0298	0.0277
0.0	0.0	0.0	31816.544	8371.7694	NaN	NaN	0.2083	0.0366	0.8525	0.0254	0.0227	0.0353	0.0276
0.0	0.0	0.0	27014.544	5988.7694	NaN	NaN	0.1815	0.0808	0.7751	0.0313	0.0272	0.0535	0.0321
0.0	0.0	0.0	1611.544	458.7694	NaN	NaN	0.2216	0.7003	0.1824	0.0262	0.0194	0.0373	0.0345
0.0	0.0	0.0	1381.544	2258.7694	NaN	NaN	0.6205	0.8205	0.0767	0.0209	0.0236	0.0311	0.0272
0.0	0.0	0.0	2772.544	3155.7694	NaN	NaN	0.5323	0.862	0.0487	0.021	0.0201	0.0249	0.0232
0.0	0.0	0.0	1075.544	1187.7694	NaN	NaN	0.5248	0.8653	0.0448	0.0217	0.02	0.025	0.0233
0.0	0.0	0.0	2980.544	3137.7694	NaN	NaN	0.5128	0.8742	0.0382	0.0208	0.0198	0.0247	0.0223
0.0	0.0	0.0	1447.544	2605.7694	NaN	NaN	0.6429	0.8825	0.0329	0.0193	0.0202	0.0241	0.021
0.0	0.0	0.0	758.544	659.7694	NaN	NaN	0.4652	0.8872	0.0298	0.0188	0.0204	0.0232	0.0205
0.0	0.0	0.0	-558.456	3749.7694	NaN	NaN	1.175	0.8911	0.0275	0.0188	0.0202	0.0222	0.0202
0.0	0.0	0.0	1568.544	4296.7694	NaN	NaN	0.7326	0.8926	0.0262	0.0192	0.0202	0.0216	0.0202
0.0	0.0	0.0	305.544	257.7694	NaN	NaN	0.4576	0.8968	0.0247	0.019	0.0194	0.0206	0.0194
0.0	0.0	0.0	2641.544	4863.7694	NaN	NaN	0.648	0.8944	0.0253	0.0202	0.0196	0.0212	0.0193
0.0	0.0	0.0	1332.544	-214.2306	NaN	NaN	-0.1916	0.897	0.0247	0.0199	0.019	0.0208	0.0186
0.0	0.0	0.0	419.544	4423.7694	NaN	NaN	0.9134	0.8942	0.0255	0.0208	0.0193	0.0216	0.0186
0.0	0.0	0.0	2084.544	1041.7694	NaN	NaN	0.3332	0.8943	0.0257	0.0208	0.0192	0.0217	0.0183
0.0	0.0	0.0	2147.544	2238.7694	NaN	NaN	0.5104	0.8935	0.026	0.0211	0.0192	0.0218	0.0183
0.0	0.0	0.0	3373.544	1742.7694	NaN	NaN	0.3406	0.8927	0.0265	0.0213	0.0193	0.0221	0.0182
0.0	0.0	0.0	2232.544	2312.7694	NaN	NaN	0.5088	0.8937	0.0264	0.021	0.0191	0.0218	0.018
0.0	0.0	0.0	2971.544	2421.7694	NaN	NaN	0.449	0.8948	0.0262	0.0206	0.019	0.0214	0.018
0.0	0.0	0.0	2952.544	1573.7694	NaN	NaN	0.3477	0.8938	0.0268	0.0208	0.0192	0.0214	0.018
0.0	0.0	0.0	824.544	-990.2306	NaN	NaN	1.3	0.8931	0.0274	0.0209	0.0192	0.0214	0.0179
0.0	0.0	0.0	1044.544	4135.7694	NaN	NaN	0.7984	0.8895	0.0289	0.0221	0.0193	0.0221	0.0181
0.0	0.0	0.0	1172.544	-1055.2306	NaN	NaN	-0.3	0.8871	0.0307	0.0226	0.0192	0.0223	0.0181
0.0	0.0	0.0	-150.456	808.7694	NaN	NaN	1.2285	0.8817	0.0335	0.0235	0.0198	0.0232	0.0182
0.0	0.0	0.0	2923.544	2636.7694	NaN	NaN	0.4742	0.8764	0.0379	0.0232	0.0205	0.0238	0.0182
0.0	0.0	0.0	1907.544	5266.7694	NaN	NaN	0.7341	0.8667	0.0443	0.023	0.0215	0.0249	0.0195
0.0	0.0	0.0	2492.544	1781.7694	NaN	NaN	0.4169	0.8613	0.0483	0.0229	0.0219	0.0253	0.0203
0.0	0.0	0.0	1750.544	1511.7694	NaN	NaN	0.4634	0.8583	0.0506	0.0228	0.0221	0.0255	0.0207
0.0	0.0	0.0	2069.544	1426.7694	NaN	NaN	0.4081	0.8508	0.0556	0.0233	0.0225	0.0257	0.0221
0.0	0.0	0.0	807.544	-26.2306	NaN	NaN	-0.0336	0.8542	0.0544	0.0229	0.0224	0.0251	0.021
0.0	0.0	0.0	980.544	1400.7694	NaN	NaN	0.5882	0.8535	0.0553	0.0225	0.0226	0.0252	0.0209
0.0	0.0	0.0	197.544	3625.7694	NaN	NaN	0.9483	0.8484	0.0587	0.0226	0.0232	0.0257	0.0215
0.0	0.0	0.0	1338.544	2729.7694	NaN	NaN	0.671	0.8465	0.0604	0.0229	0.0234	0.0249	0.0219
0.0	0.0	0.0	-833.456	1447.7694	NaN	NaN	1.3	0.8551	0.0557	0.0219	0.0226	0.0245	0.0202
0.0	0.0	0.0	-279.456	3217.7694	NaN	NaN	1.0951	0.8404	0.0651	0.0225	0.0227	0.0264	0.0229
0.0	0.0	0.0	-67.456	1463.7694	NaN	NaN	1.0483	0.8418	0.0652	0.0221	0.0219	0.0264	0.0226
0.0	0.0	0.0	147.544	4051.7694	NaN	NaN	0.9649	0.8374	0.0676	0.0224	0.0217	0.0268	0.024
0.0	0.0	0.0	6306.544	428.7694	NaN	NaN	0.0637	0.8425	0.064	0.0224	0.0212	0.0252	0.0246
0.0	0.0	0.0	12.544	2028.7694	NaN	NaN	0.9939	0.8559	0.0557	0.0217	0.0205	0.0226	0.0237
0.0	0.0	0.0	444.544	2853.7694	NaN	NaN	0.8652	0.8604	0.0522	0.0223	0.0205	0.0208	0.0238
0.0	0.0	0.0	1204.544	854.7694	NaN	NaN	0.4151	0.8703	0.0455	0.0226	0.0204	0.0188	0.0223
0.0	0.0	0.0	50.544	896.7694	NaN	NaN	0.9466	0.8764	0.0418	0.0222	0.0199	0.0181	0.0216
0.0	0.0	0.0	2361.544	5014.7694	NaN	NaN	0.6798	0.8704	0.0445	0.0232	0.0205	0.0182	0.0231
0.0	0.0	0.0	1789.544	-825.2306	NaN	NaN	-0.3	0.878	0.0399	0.0222	0.02	0.0174	0.0224
0.0	0.0	0.0	219.544	-253.2306	NaN	NaN	1.3	0.8823	0.037	0.0218	0.0197	0.017	0.0223
0.0	0.0	0.0	1175.544	315.7694	NaN	NaN	0.2117	0.8847	0.0353	0.0215	0.0194	0.0169	0.0222
0.0	0.0	0.0	1342.544	-486.2306	NaN	NaN	-0.3	0.8858	0.0347	0.0215	0.0191	0.0166	0.0224
0.0	0.0	0.0	1366.544	3278.7694	NaN	NaN	0.7058	0.8806	0.0365	0.0224	0.0198	0.0167	0.024
0.0	0.0	0.0	-504.456	3316.7694	NaN	NaN	1.1794	0.8813	0.0359	0.0222	0.0199	0.0166	0.0241
0.0	0.0	0.0	1131.544	1052.7694	NaN	NaN	0.482	0.8799	0.0365	0.0223	0.02	0.0167	0.0247
0.0	0.0	0.0	428.544	5794.7694	NaN	NaN	0.9311	0.8746	0.0386	0.0232	0.0206	0.0171	0.0258
0.0	0.0	0.0	1843.544	4016.7694	NaN	NaN	0.6854	0.8718	0.0399	0.0236	0.021	0.0174	0.0263
0.0	0.0	0.0	1233.544	1665.7694	NaN	NaN	0.5745	0.8759	0.0383	0.0227	0.0206	0.0175	0.0249
0.0	0.0	0.0	-1399.456	168.7694	NaN	NaN	-0.1371	0.8862	0.0339	0.0206	0.0194	0.0174	0.0226
0.0	0.0	0.0	1335.544	1480.7694	NaN	NaN	0.5258	0.8864	0.0341	0.0204	0.0193	0.0177	0.0222
0.0	0.0	0.0	459.544	1717.7694	NaN	NaN	0.7889	0.8843	0.0351	0.0207	0.0195	0.0181	0.0222
0.0	0.0	0.0	-562.456	2328.7694	NaN	NaN	1.3	0.8819	0.0363	0.0212	0.0197	0.0186	0.0222
0.0	0.0	0.0	2764.544	2220.7694	NaN	NaN	0.4455	0.8771	0.0385	0.022	0.0203	0.0192	0.0229
0.0	0.0	0.0	1248.544	771.7694	NaN	NaN	0.382	0.8802	0.0374	0.0214	0.0197	0.0192	0.0221
0.0	0.0	0.0	70.544	2762.7694	NaN	NaN	0.9751	0.8776	0.0385	0.0219	0.0199	0.0195	0.0227
0.0	0.0	0.0	-1576.456	1296.7694	NaN	NaN	-0.3	0.8838	0.0357	0.0206	0.0192	0.0192	0.0215
0.0	0.0	0.0	-1377.456	1262.7694	NaN	NaN	-0.3	0.8841	0.0351	0.0205	0.0193	0.0195	0.0215
0.0	0.0	0.0	1370.544	-1114.2306	NaN	NaN	-0.3	0.887	0.0338	0.0199	0.0189	0.0197	0.0207
0.0	0.0	0.0	533.544	1537.7694	NaN	NaN	0.7424	0.8781	0.0377	0.0214	0.0199	0.0207	0.0222
0.0	0.0	0.0	-169.456	-218.2306	NaN	NaN	0.5629	0.882	0.0361	0.0206	0.0193	0.0204	0.0216
0.0	0.0	0.0	-1055.456	3062.7694	NaN	NaN	1.3	0.8783	0.0375	0.0213	0.02	0.0208	0.022
0.0	0.0	0.0	399.544	-2117.2306	NaN	NaN	1.2326	0.886	0.0344	0.0198	0.0187	0.0208	0.0202
0.0	0.0	0.0	111.544	5731.7694	NaN	NaN	0.9809	0.8645	0.0442	0.0227	0.021	0.0233	0.0243
0.0	0.0	0.0	-1692.456	2246.7694	NaN	NaN	1.3	0.8744	0.0398	0.0214	0.0197	0.0221	0.0226
0.0	0.0	0.0	1194.544	1832.7694	NaN	NaN	0.6054	0.8722	0.0401	0.0221	0.0205	0.0219	0.0231
0.0	0.0	0.0	443.544	2309.7694	NaN	NaN	0.8389	0.8824	0.0351	0.0207	0.0195	0.0207	0.0216
0.0	0.0	0.0	-84.456	3485.7694	NaN	NaN	1.0248	0.8782	0.0363	0.0216	0.0204	0.0209	0.0227
0.0	0.0	0.0	619.544	1306.7694	NaN	NaN	0.6784	0.8857	0.0327	0.0204	0.0195	0.0203	0.0215
0.0	0.0	0.0	958.544	1283.7694	NaN	NaN	0.5725	0.8822	0.034	0.0211	0.02	0.0207	0.022
0.0	0.0	0.0	1130.544	2452.7694	NaN	NaN	0.6845	0.8793	0.0355	0.0215	0.0203	0.0209	0.0225
0.0	0.0	0.0	-501.456	3093.7694	NaN	NaN	1.1934	0.8774	0.0363	0.0217	0.0205	0.0212	0.0228
0.0	0.0	0.0	108.544	2753.7694	NaN	NaN	0.9621	0.8757	0.0372	0.0219	0.0207	0.0212	0.0233
0.0	0.0	0.0	-22.456	1334.7694	NaN	NaN	1.0171	0.8791	0.0357	0.0212	0.0203	0.021	0.0226
0.0	0.0	0.0	1155.544	2061.7694	NaN	NaN	0.6408	0.8785	0.036	0.0213	0.0202	0.0213	0.0227
0.0	0.0	0.0	-0.456	3299.7694	NaN	NaN	1.0001	0.8739	0.0382	0.022	0.0207	0.0217	0.0236
0.0	0.0	0.0	-739.456	2913.7694	NaN	NaN	1.3	0.8762	0.037	0.0215	0.0206	0.0213	0.0233
0.0	0.0	0.0	1224.544	696.7694	NaN	NaN	0.3627	0.8811	0.0345	0.0207	0.0202	0.0209	0.0226
0.0	0.0	0.0	-1908.456	1964.7694	NaN	NaN	1.3	0.8806	0.0347	0.0208	0.0202	0.021	0.0227
0.0	0.0	0.0	-238.456	951.7694	NaN	NaN	1.3	0.8791	0.0354	0.021	0.0203	0.0212	0.0229
0.0	0.0	0.0	-606.456	3118.7694	NaN	NaN	1.2414	0.877	0.0364	0.0215	0.0205	0.0215	0.0232
0.0	0.0	0.0	67.544	1481.7694	NaN	NaN	0.9564	0.8753	0.0367	0.0216	0.0212	0.0214	0.0238
0.0	0.0	0.0	81.544	99.7694	NaN	NaN	0.5503	0.8849	0.032	0.0201	0.0202	0.0207	0.0221
0.0	0.0	0.0	1017.544	2989.7694	NaN	NaN	0.7461	0.8787	0.0344	0.0212	0.0211	0.0211	0.0234
0.0	0.0	0.0	657.544	-2153.2306	NaN	NaN	1.3	0.8847	0.0316	0.0203	0.0205	0.0208	0.0223
0.0	0.0	0.0	2126.544	2952.7694	NaN	NaN	0.5813	0.8812	0.0327	0.021	0.0211	0.0209	0.023
0.0	0.0	0.0	766.544	1403.7694	NaN	NaN	0.6468	0.8837	0.0311	0.0207	0.0211	0.0208	0.0227
0.0	0.0	0.0	-1508.456	213.7694	NaN	NaN	-0.1651	0.8859	0.0299	0.0204	0.0208	0.0207	0.0222
0.0	0.0	0.0	-841.456	1392.7694	NaN	NaN	1.3	0.8868	0.0295	0.0203	0.0208	0.0207	0.022
0.0	0.0	0.0	-242.456	578.7694	NaN	NaN	1.3	0.8899	0.0283	0.0199	0.0203	0.0204	0.0212
0.0	0.0	0.0	-401.456	147.7694	NaN	NaN	-0.3	0.8912	0.0277	0.0199	0.02	0.0204	0.0209
0.0	0.0	0.0	-369.456	1001.7694	NaN	NaN	1.3	0.8913	0.0275	0.02	0.02	0.0203	0.0209
0.0	0.0	0.0	1688.544	3406.7694	NaN	NaN	0.6686	0.8898	0.0277	0.0204	0.0204	0.0205	0.0213
0.0	0.0	0.0	-2394.456	1346.7694	NaN	NaN	-0.3	0.8917	0.0267	0.0202	0.0201	0.0204	0.0209
0.0	0.0	0.0	160.544	-1229.2306	NaN	NaN	1.1502	0.8934	0.0258	0.02	0.0199	0.0204	0.0206
0.0	0.0	0.0	-1644.456	3719.7694	NaN	NaN	1.3	0.8939	0.0251	0.0201	0.0199	0.0203	0.0207
0.0	0.0	0.0	1064.544	5619.7694	NaN	NaN	0.8407	0.8887	0.0263	0.0212	0.0209	0.0206	0.0223
0.0	0.0	0.0	-1000.456	2181.7694	NaN	NaN	1.3	0.8933	0.0246	0.0202	0.0204	0.0203	0.0212
0.0	0.0	0.0	1670.544	3577.7694	NaN	NaN	0.6817	0.8933	0.0241	0.0203	0.0207	0.0203	0.0213
0.0	0.0	0.0	-791.456	2611.7694	NaN	NaN	1.3	0.8945	0.0236	0.02	0.0206	0.0204	0.0209
0.0	0.0	0.0	-889.456	1858.7694	NaN	NaN	1.3	0.8947	0.0233	0.0201	0.0206	0.0204	0.0209
0.0	0.0	0.0	939.544	6411.7694	NaN	NaN	0.8722	0.8935	0.0236	0.0204	0.0208	0.0205	0.0212
0.0	0.0	0.0	2975.544	470.7694	NaN	NaN	0.1366	0.8943	0.0234	0.0202	0.0208	0.0207	0.0207
0.0	0.0	0.0	-1810.456	723.7694	NaN	NaN	-0.3	0.8947	0.0232	0.0201	0.0208	0.0208	0.0204
0.0	0.0	0.0	31.544	4022.7694	NaN	NaN	0.9922	0.8946	0.0232	0.0202	0.0208	0.0208	0.0204
0.0	0.0	0.0	343.544	549.7694	NaN	NaN	0.6154	0.8954	0.023	0.0201	0.0207	0.0208	0.02
0.0	0.0	0.0	749.544	1795.7694	NaN	NaN	0.7055	0.8953	0.0229	0.0202	0.0207	0.0208	0.02
0.0	0.0	0.0	-3090.456	-484.2306	NaN	NaN	0.1355	0.8964	0.0228	0.02	0.0206	0.0206	0.0197
0.0	0.0	0.0	-230.456	3205.7694	NaN	NaN	1.0775	0.8962	0.0227	0.0203	0.0204	0.0204	0.02
0.0	0.0	0.0	1299.544	1426.7694	NaN	NaN	0.5233	0.8965	0.0226	0.0203	0.0202	0.0202	0.0201
0.0	0.0	0.0	-536.456	809.7694	NaN	NaN	1.3	0.897	0.0225	0.0203	0.0201	0.0201	0.0201
0.0	0.0	0.0	-520.456	4883.7694	NaN	NaN	1.1193	0.8968	0.0226	0.0204	0.0201	0.02	0.0201
0.0	0.0	0.0	-2352.456	3135.7694	NaN	NaN	1.3	0.897	0.0227	0.0202	0.0201	0.02	0.02
0.0	0.0	0.0	-1532.456	2775.7694	NaN	NaN	1.3	0.8973	0.0226	0.0201	0.0201	0.02	0.0198
0.0	0.0	0.0	-408.456	1263.7694	NaN	NaN	1.3	0.898	0.0226	0.02	0.02	0.0198	0.0196
0.0	0.0	0.0	46.544	2415.7694	NaN	NaN	0.9811	0.8978	0.0226	0.0202	0.02	0.0197	0.0197
0.0	0.0	0.0	-1008.456	2789.7694	NaN	NaN	1.3	0.8977	0.0226	0.0203	0.0199	0.0196	0.0199
0.0	0.0	0.0	817.544	2491.7694	NaN	NaN	0.753	0.8974	0.0227	0.0205	0.0199	0.0195	0.02
0.0	0.0	0.0	-302.456	4307.7694	NaN	NaN	1.0755	0.8971	0.0229	0.0206	0.0198	0.0194	0.0201
0.0	0.0	0.0	-1825.456	2759.7694	NaN	NaN	1.3	0.8979	0.0227	0.0204	0.0196	0.0194	0.0199
0.0	0.0	0.0	-969.456	4402.7694	NaN	NaN	1.2824	0.8972	0.0229	0.0207	0.0197	0.0194	0.0202
0.0	0.0	0.0	-1813.456	2559.7694	NaN	NaN	1.3	0.8975	0.0229	0.0206	0.0195	0.0192	0.0202
0.0	0.0	0.0	1289.544	4846.7694	NaN	NaN	0.7899	0.8967	0.0231	0.0208	0.0196	0.0193	0.0204
0.0	0.0	0.0	-1240.456	4538.7694	NaN	NaN	1.3	0.8978	0.023	0.0204	0.0194	0.0192	0.0202
0.0	0.0	0.0	1106.544	1165.7694	NaN	NaN	0.513	0.8972	0.0231	0.0205	0.0195	0.0193	0.0203
0.0	0.0	0.0	-311.456	3564.7694	NaN	NaN	1.0957	0.8982	0.0229	0.0202	0.0194	0.0192	0.0201
0.0	0.0	0.0	199.544	3098.7694	NaN	NaN	0.9395	0.8965	0.0236	0.0206	0.0195	0.019	0.0208
0.0	0.0	0.0	504.544	2246.7694	NaN	NaN	0.8166	0.8964	0.0237	0.0207	0.0195	0.0189	0.0208
0.0	0.0	0.0	1160.544	4855.7694	NaN	NaN	0.8071	0.896	0.024	0.0208	0.0196	0.0187	0.021
0.0	0.0	0.0	834.544	4083.7694	NaN	NaN	0.8303	0.8956	0.0242	0.0207	0.0197	0.0191	0.0207
0.0	0.0	0.0	-221.456	1852.7694	NaN	NaN	1.1358	0.898	0.0232	0.02	0.0195	0.0194	0.0199
0.0	0.0	0.0	-458.456	3214.7694	NaN	NaN	1.1663	0.8965	0.0235	0.0205	0.0198	0.0195	0.0201
0.0	0.0	0.0	-1583.456	4865.7694	NaN	NaN	1.3	0.8967	0.0236	0.0205	0.0199	0.0193	0.02
0.0	0.0	0.0	2337.544	1662.7694	NaN	NaN	0.4157	0.8964	0.0237	0.0206	0.02	0.0193	0.0199
0.0	0.0	0.0	-1696.456	1885.7694	NaN	NaN	1.3	0.8976	0.0233	0.0201	0.02	0.0195	0.0194
0.0	0.0	0.0	-1014.456	1257.7694	NaN	NaN	1.3	0.8976	0.0234	0.02	0.0201	0.0197	0.0192
0.0	0.0	0.0	-555.456	216.7694	NaN	NaN	-0.3	0.8996	0.0229	0.0195	0.0198	0.0194	0.0187
0.0	0.0	0.0	-1656.456	5285.7694	NaN	NaN	1.3	0.899	0.023	0.0199	0.02	0.0193	0.0188
0.0	0.0	0.0	-239.456	-1833.2306	NaN	NaN	0.8845	0.9012	0.0225	0.0193	0.0197	0.019	0.0183
0.0	0.0	0.0	312.544	3930.7694	NaN	NaN	0.9263	0.8998	0.0226	0.0201	0.02	0.0188	0.0187
0.0	0.0	0.0	-1194.456	1539.7694	NaN	NaN	1.3	0.9015	0.0224	0.0196	0.0196	0.0186	0.0183
0.0	0.0	0.0	-1203.456	3012.7694	NaN	NaN	1.3	0.9012	0.0224	0.0198	0.0196	0.0187	0.0184
0.0	0.0	0.0	-704.456	2296.7694	NaN	NaN	1.3	0.9011	0.0224	0.0197	0.0196	0.0188	0.0184
0.0	0.0	0.0	-1865.456	4742.7694	NaN	NaN	1.3	0.9007	0.0224	0.0201	0.0196	0.0186	0.0187
0.0	0.0	0.0	-988.456	4642.7694	NaN	NaN	1.2705	0.9008	0.0224	0.0201	0.0195	0.0185	0.0188
0.0	0.0	0.0	831.544	3382.7694	NaN	NaN	0.8027	0.9005	0.0224	0.0202	0.0195	0.0185	0.0189
0.0	0.0	0.0	-119.456	2394.7694	NaN	NaN	1.0525	0.9007	0.0224	0.02	0.0194	0.0186	0.0188
0.0	0.0	0.0	11.544	2162.7694	NaN	NaN	0.9947	0.9005	0.0224	0.02	0.0194	0.0187	0.019
0.0	0.0	0.0	1900.544	2298.7694	NaN	NaN	0.5474	0.8998	0.0225	0.0201	0.0194	0.019	0.0191
0.0	0.0	0.0	926.544	880.7694	NaN	NaN	0.4873	0.8995	0.0224	0.0202	0.0195	0.0191	0.0193
0.0	0.0	0.0	-1637.456	1021.7694	NaN	NaN	-0.3	0.8996	0.0223	0.0202	0.0195	0.0191	0.0193
0.0	0.0	0.0	-562.456	117.7694	NaN	NaN	-0.2648	0.8997	0.0223	0.0201	0.0194	0.0192	0.0193
0.0	0.0	0.0	844.544	1792.7694	NaN	NaN	0.6798	0.8997	0.0222	0.0202	0.0194	0.0191	0.0193
0.0	0.0	0.0	-776.456	694.7694	NaN	NaN	-0.3	0.9	0.0222	0.0201	0.0192	0.0192	0.0193
0.0	0.0	0.0	-1136.456	3147.7694	NaN	NaN	1.3	0.8999	0.0222	0.0201	0.0192	0.0191	0.0195
0.0	0.0	0.0	-481.456	5223.7694	NaN	NaN	1.1015	0.8998	0.0223	0.0202	0.0191	0.0191	0.0196
0.0	0.0	0.0	396.544	-47.2306	NaN	NaN	-0.1352	0.9004	0.0221	0.0199	0.019	0.0191	0.0195
0.0	0.0	0.0	626.544	3645.7694	NaN	NaN	0.8533	0.9001	0.0222	0.02	0.0191	0.0192	0.0195
0.0	0.0	0.0	1033.544	460.7694	NaN	NaN	0.3083	0.9	0.0222	0.0199	0.0191	0.0194	0.0194
0.0	0.0	0.0	-638.456	-107.2306	NaN	NaN	0.1438	0.8998	0.0221	0.0199	0.0192	0.0196	0.0193
0.0	0.0	0.0	-1492.456	4955.7694	NaN	NaN	1.3	0.8997	0.0221	0.02	0.0193	0.0197	0.0193
0.0	0.0	0.0	-1597.456	-378.2306	NaN	NaN	0.1914	0.8998	0.022	0.02	0.0193	0.0198	0.0193
0.0	0.0	0.0	19.544	4824.7694	NaN	NaN	0.996	0.8998	0.0219	0.0201	0.0192	0.0197	0.0195
0.0	0.0	0.0	-1749.456	5821.7694	NaN	NaN	1.3	0.9003	0.0218	0.02	0.019	0.0194	0.0195
0.0	0.0	0.0	815.544	2868.7694	NaN	NaN	0.7786	0.9007	0.0217	0.0199	0.019	0.0193	0.0193
0.0	0.0	0.0	-1082.456	74.7694	NaN	NaN	-0.0742	0.9001	0.0219	0.02	0.0193	0.0196	0.0192
0.0	0.0	0.0	-1809.456	4822.7694	NaN	NaN	1.3	0.9007	0.0217	0.02	0.0191	0.0193	0.0192
0.0	0.0	0.0	-3133.456	4312.7694	NaN	NaN	1.3	0.9007	0.0217	0.0199	0.0192	0.0193	0.0192
0.0	0.0	0.0	-3.456	1115.7694	NaN	NaN	1.0031	0.9008	0.0216	0.0199	0.0193	0.0193	0.0191
0.0	0.0	0.0	-511.456	2293.7694	NaN	NaN	1.287	0.9011	0.0215	0.0199	0.0193	0.0192	0.019
0.0	0.0	0.0	-70.456	-903.2306	NaN	NaN	0.9276	0.9011	0.0215	0.0199	0.0193	0.0192	0.019
0.0	0.0	0.0	680.544	1751.7694	NaN	NaN	0.7202	0.9011	0.0214	0.02	0.0193	0.0191	0.019
0.0	0.0	0.0	-470.456	1419.7694	NaN	NaN	1.3	0.9012	0.0214	0.02	0.0193	0.019	0.0191
0.0	0.0	0.0	-323.456	-1013.2306	NaN	NaN	0.758	0.9011	0.0214	0.02	0.0193	0.019	0.0192
0.0	0.0	0.0	-360.456	4377.7694	NaN	NaN	1.0897	0.9013	0.0214	0.0201	0.0192	0.0188	0.0192
0.0	0.0	0.0	-566.456	2565.7694	NaN	NaN	1.2833	0.9015	0.0215	0.0201	0.019	0.0187	0.0192
0.0	0.0	0.0	37.544	2901.7694	NaN	NaN	0.9872	0.9015	0.0216	0.02	0.019	0.0187	0.0192
0.0	0.0	0.0	-801.456	5436.7694	NaN	NaN	1.1729	0.9017	0.0216	0.0199	0.019	0.0186	0.0192
0.0	0.0	0.0	-423.456	2482.7694	NaN	NaN	1.2056	0.9014	0.0217	0.0199	0.0191	0.0187	0.0192
0.0	0.0	0.0	253.544	3820.7694	NaN	NaN	0.9378	0.901	0.0217	0.02	0.0192	0.0188	0.0193
0.0	0.0	0.0	-885.456	5010.7694	NaN	NaN	1.2146	0.9008	0.0218	0.02	0.0193	0.0188	0.0193
0.0	0.0	0.0	-95.456	3617.7694	NaN	NaN	1.0271	0.9004	0.0218	0.02	0.0195	0.019	0.0192
0.0	0.0	0.0	-1214.456	1767.7694	NaN	NaN	1.3	0.8998	0.0219	0.02	0.0198	0.0193	0.0192
0.0	0.0	0.0	-758.456	1336.7694	NaN	NaN	1.3	0.8998	0.0219	0.0201	0.0198	0.0194	0.0191
0.0	0.0	0.0	-932.456	2602.7694	NaN	NaN	1.3	0.9001	0.0219	0.0201	0.0196	0.0193	0.0191
0.0	0.0	0.0	174.544	1957.7694	NaN	NaN	0.9181	0.9007	0.0218	0.02	0.0195	0.0191	0.019
0.0	0.0	0.0	1944.544	2355.7694	NaN	NaN	0.5478	0.9005	0.0219	0.02	0.0195	0.0191	0.019
0.0	0.0	0.0	-815.456	2547.7694	NaN	NaN	1.3	0.9003	0.022	0.02	0.0195	0.0191	0.019
0.0	0.0	0.0	743.544	1306.7694	NaN	NaN	0.6374	0.8998	0.0221	0.0201	0.0196	0.0193	0.0191
0.0	0.0	0.0	-1277.456	3809.7694	NaN	NaN	1.3	0.8992	0.0223	0.0201	0.0198	0.0195	0.0192
0.0	0.0	0.0	61.544	-1123.2306	NaN	NaN	1.058	0.8985	0.0224	0.0201	0.02	0.0198	0.0192
0.0	0.0	0.0	-1564.456	889.7694	NaN	NaN	-0.3	0.8978	0.0225	0.0202	0.0202	0.02	0.0193
0.0	0.0	0.0	613.544	50.7694	NaN	NaN	0.0764	0.8977	0.0226	0.0202	0.0201	0.0201	0.0193
0.0	0.0	0.0	-1907.456	4333.7694	NaN	NaN	1.3	0.8978	0.0226	0.0202	0.02	0.02	0.0193
0.0	0.0	0.0	-473.456	2.7694	NaN	NaN	-0.0059	0.8975	0.0227	0.0202	0.0202	0.0202	0.0193
0.0	0.0	0.0	402.544	3576.7694	NaN	NaN	0.8988	0.8976	0.0226	0.0202	0.0201	0.0201	0.0193
0.0	0.0	0.0	-1372.456	1465.7694	NaN	NaN	1.3	0.8971	0.0227	0.0203	0.0202	0.0201	0.0194
0.0	0.0	0.0	-525.456	3586.7694	NaN	NaN	1.1716	0.8971	0.0227	0.0204	0.0203	0.0201	0.0194
0.0	0.0	0.0	-361.456	2454.7694	NaN	NaN	1.1727	0.8963	0.0227	0.0206	0.0206	0.0203	0.0196
0.0	0.0	0.0	-1637.456	-515.2306	NaN	NaN	0.2393	0.8956	0.0226	0.0207	0.0209	0.0205	0.0197
0.0	0.0	0.0	-2772.456	722.7694	NaN	NaN	-0.3	0.8956	0.0226	0.0207	0.0209	0.0205	0.0197
0.0	0.0	0.0	155.544	2216.7694	NaN	NaN	0.9344	0.897	0.0224	0.0206	0.0204	0.0202	0.0195
0.0	0.0	0.0	-1053.456	3656.7694	NaN	NaN	1.3	0.8976	0.0223	0.0204	0.0202	0.02	0.0194
0.0	0.0	0.0	-621.456	3142.7694	NaN	NaN	1.2465	0.8975	0.0224	0.0205	0.0202	0.02	0.0194
0.0	0.0	0.0	-773.456	3762.7694	NaN	NaN	1.2587	0.8976	0.0224	0.0204	0.0202	0.02	0.0194
0.0	0.0	0.0	1512.544	2911.7694	NaN	NaN	0.6581	0.8973	0.0224	0.0205	0.0203	0.0201	0.0195
0.0	0.0	0.0	-502.456	1559.7694	NaN	NaN	1.3	0.8965	0.0225	0.0205	0.0206	0.0203	0.0196
0.0	0.0	0.0	-541.456	-1065.2306	NaN	NaN	0.663	0.8959	0.0226	0.0206	0.0209	0.0205	0.0197
0.0	0.0	0.0	-2030.456	596.7694	NaN	NaN	-0.3	0.8957	0.0226	0.0206	0.0209	0.0205	0.0197
0.0	0.0	0.0	200.544	2205.7694	NaN	NaN	0.9167	0.8968	0.0224	0.0205	0.0205	0.0203	0.0195
0.0	0.0	0.0	-955.456	1904.7694	NaN	NaN	1.3	0.8973	0.0223	0.0204	0.0203	0.0202	0.0195
0.0	0.0	0.0	-743.456	549.7694	NaN	NaN	-0.3	0.8975	0.0224	0.0204	0.0202	0.0201	0.0195
0.0	0.0	0.0	422.544	3742.7694	NaN	NaN	0.8986	0.8978	0.0224	0.0204	0.02	0.02	0.0195
0.0	0.0	0.0	1782.544	-650.2306	NaN	NaN	-0.3	0.8974	0.0225	0.0204	0.0201	0.02	0.0195
0.0	0.0	0.0	-90.456	1979.7694	NaN	NaN	1.0479	0.8972	0.0225	0.0204	0.0202	0.0201	0.0195
0.0	0.0	0.0	-1579.456	140.7694	NaN	NaN	-0.0978	0.8966	0.0225	0.0204	0.0205	0.0204	0.0196
0.0	0.0	0.0	-85.456	-2370.2306	NaN	NaN	0.9652	0.8964	0.0225	0.0205	0.0205	0.0205	0.0196
0.0	0.0	0.0	-1538.456	5859.7694	NaN	NaN	1.3	0.8978	0.0223	0.0203	0.0201	0.0201	0.0195
0.0	0.0	0.0	-1604.456	2908.7694	NaN	NaN	1.3	0.8982	0.0223	0.0203	0.0199	0.0199	0.0194
0.0	0.0	0.0	-718.456	3304.7694	NaN	NaN	1.2778	0.8982	0.0223	0.0202	0.0199	0.0199	0.0194
0.0	0.0	0.0	-897.456	2361.7694	NaN	NaN	1.3	0.8984	0.0223	0.0202	0.0199	0.0199	0.0193
0.0	0.0	0.0	-2783.456	1217.7694	NaN	NaN	-0.3	0.8984	0.0223	0.0202	0.0199	0.0199	0.0194
0.0	0.0	0.0	-1441.456	4676.7694	NaN	NaN	1.3	0.8988	0.0222	0.0202	0.0196	0.0197	0.0194
0.0	0.0	0.0	-399.456	5146.7694	NaN	NaN	1.0841	0.8993	0.0221	0.0201	0.0195	0.0195	0.0194
0.0	0.0	0.0	519.544	-190.2306	NaN	NaN	-0.3	0.899	0.0221	0.0201	0.0197	0.0197	0.0193
0.0	0.0	0.0	-1115.456	3013.7694	NaN	NaN	1.3	0.8991	0.0221	0.0201	0.0197	0.0196	0.0194
0.0	0.0	0.0	-643.456	3232.7694	NaN	NaN	1.2485	0.8994	0.022	0.0201	0.0196	0.0195	0.0194
0.0	0.0	0.0	-1757.456	5415.7694	NaN	NaN	1.3	0.8996	0.0219	0.0201	0.0196	0.0195	0.0194
0.0	0.0	0.0	-2278.456	1811.7694	NaN	NaN	-0.3	0.8999	0.0218	0.0201	0.0195	0.0194	0.0193
0.0	0.0	0.0	-63.456	1098.7694	NaN	NaN	1.0613	0.9003	0.0217	0.0201	0.0193	0.0193	0.0193
0.0	0.0	0.0	-1315.456	4866.7694	NaN	NaN	1.3	0.9006	0.0217	0.0201	0.0192	0.0191	0.0194
0.0	0.0	0.0	1428.544	946.7694	NaN	NaN	0.3986	0.9009	0.0216	0.02	0.0191	0.019	0.0193
0.0	0.0	0.0	-846.456	2715.7694	NaN	NaN	1.3	0.9009	0.0217	0.02	0.0191	0.019	0.0193
0.0	0.0	0.0	-723.456	4935.7694	NaN	NaN	1.1717	0.9006	0.0217	0.0202	0.0191	0.019	0.0194
0.0	0.0	0.0	-1424.456	3155.7694	NaN	NaN	1.3	0.9011	0.0216	0.02	0.0191	0.0189	0.0193
0.0	0.0	0.0	-195.456	2973.7694	NaN	NaN	1.0704	0.9011	0.0216	0.02	0.0192	0.019	0.0192
0.0	0.0	0.0	-2120.456	1955.7694	NaN	NaN	-0.3	0.9011	0.0216	0.0198	0.0193	0.0191	0.0191
0.0	0.0	0.0	97.544	1268.7694	NaN	NaN	0.9286	0.901	0.0216	0.0199	0.0193	0.0191	0.0191
0.0	0.0	0.0	920.544	3518.7694	NaN	NaN	0.7926	0.901	0.0216	0.0199	0.0192	0.019	0.0192
0.0	0.0	0.0	-1533.456	5006.7694	NaN	NaN	1.3	0.901	0.0216	0.02	0.0192	0.0189	0.0193
0.0	0.0	0.0	2829.544	3233.7694	NaN	NaN	0.5333	0.9009	0.0217	0.02	0.0192	0.0189	0.0193
0.0	0.0	0.0	2372.544	4432.7694	NaN	NaN	0.6514	0.9009	0.0218	0.0199	0.0192	0.019	0.0192
0.0	0.0	0.0	-412.456	1100.7694	NaN	NaN	1.3	0.9006	0.0218	0.0198	0.0195	0.0192	0.0191
0.0	0.0	0.0	-932.456	-457.2306	NaN	NaN	0.329	0.8999	0.0219	0.0199	0.0198	0.0193	0.0192
0.0	0.0	0.0	-1150.456	2484.7694	NaN	NaN	1.3	0.8999	0.0218	0.0199	0.0199	0.0194	0.0192
0.0	0.0	0.0	-338.456	1352.7694	NaN	NaN	1.3	0.9	0.0218	0.0199	0.0198	0.0193	0.0191
0.0	0.0	0.0	-522.456	1489.7694	NaN	NaN	1.3	0.8999	0.0218	0.0199	0.0199	0.0194	0.0191
0.0	0.0	0.0	-899.456	3318.7694	NaN	NaN	1.3	0.9	0.0217	0.0199	0.0199	0.0193	0.0191
0.0	0.0	0.0	-697.456	778.7694	NaN	NaN	1.3	0.9001	0.0217	0.02	0.0199	0.0193	0.0191
0.0	0.0	0.0	-83.456	-413.2306	NaN	NaN	0.832	0.8999	0.0216	0.02	0.0201	0.0193	0.0191
0.0	0.0	0.0	1709.544	-341.2306	NaN	NaN	-0.2494	0.9	0.0216	0.02	0.0201	0.0192	0.019
0.0	0.0	0.0	-232.456	-403.2306	NaN	NaN	0.6343	0.8997	0.0217	0.0201	0.0202	0.0193	0.0191
0.0	0.0	0.0	1402.544	-488.2306	NaN	NaN	-0.3	0.8997	0.0217	0.0201	0.0201	0.0194	0.0191
0.0	0.0	0.0	-1973.456	4545.7694	NaN	NaN	1.3	0.8998	0.0217	0.0201	0.02	0.0194	0.0191
0.0	0.0	0.0	-2195.456	988.7694	NaN	NaN	-0.3	0.8994	0.0218	0.0201	0.0201	0.0195	0.0191
0.0	0.0	0.0	-1628.456	2800.7694	NaN	NaN	1.3	0.8994	0.0218	0.0201	0.0201	0.0195	0.0191
0.0	0.0	0.0	-858.456	1919.7694	NaN	NaN	1.3	0.8991	0.0219	0.0201	0.0201	0.0195	0.0192
0.0	0.0	0.0	1033.544	3218.7694	NaN	NaN	0.7569	0.8991	0.0219	0.0202	0.0201	0.0195	0.0192
0.0	0.0	0.0	-1392.456	1834.7694	NaN	NaN	1.3	0.8985	0.0221	0.0203	0.0203	0.0196	0.0193
0.0	0.0	0.0	-1444.456	531.7694	NaN	NaN	-0.3	0.8984	0.0221	0.0202	0.0204	0.0196	0.0192
0.0	0.0	0.0	-189.456	1327.7694	NaN	NaN	1.1664	0.8982	0.0222	0.0202	0.0205	0.0197	0.0193
0.0	0.0	0.0	1493.544	878.7694	NaN	NaN	0.3704	0.8982	0.0221	0.0202	0.0204	0.0197	0.0193
0.0	0.0	0.0	-3088.456	3144.7694	NaN	NaN	1.3	0.8982	0.0222	0.0202	0.0203	0.0198	0.0193
0.0	0.0	0.0	-1078.456	4688.7694	NaN	NaN	1.2987	0.8984	0.0222	0.0202	0.0202	0.0198	0.0193
0.0	0.0	0.0	422.544	4893.7694	NaN	NaN	0.9205	0.8985	0.0222	0.0201	0.0201	0.0197	0.0193
0.0	0.0	0.0	-2083.456	2196.7694	NaN	NaN	1.3	0.8981	0.0222	0.0201	0.0204	0.0197	0.0194
0.0	0.0	0.0	-1766.456	2333.7694	NaN	NaN	1.3	0.8975	0.0223	0.0202	0.0207	0.0199	0.0195
0.0	0.0	0.0	-1857.456	3112.7694	NaN	NaN	1.3	0.8974	0.0223	0.0202	0.0207	0.0199	0.0195
0.0	0.0	0.0	-726.456	-337.2306	NaN	NaN	0.317	0.8976	0.0222	0.0201	0.0208	0.0198	0.0194
0.0	0.0	0.0	-29.456	181.7694	NaN	NaN	1.1934	0.8976	0.0222	0.0201	0.0208	0.0199	0.0194
0.0	0.0	0.0	291.544	-1806.2306	NaN	NaN	1.1925	0.8977	0.0221	0.0201	0.0208	0.0199	0.0194
0.0	0.0	0.0	934.544	1907.7694	NaN	NaN	0.6712	0.8977	0.0221	0.0202	0.0208	0.0199	0.0194
0.0	0.0	0.0	-112.456	676.7694	NaN	NaN	1.1993	0.8979	0.0221	0.0201	0.0207	0.0198	0.0194
0.0	0.0	0.0	598.544	-835.2306	NaN	NaN	1.3	0.898	0.022	0.0201	0.0207	0.0198	0.0194
0.0	0.0	0.0	-1323.456	360.7694	NaN	NaN	-0.3	0.8976	0.0222	0.0201	0.0207	0.0199	0.0194
0.0	0.0	0.0	-861.456	3614.7694	NaN	NaN	1.3	0.8977	0.0221	0.0202	0.0206	0.0199	0.0195
0.0	0.0	0.0	-980.456	1350.7694	NaN	NaN	1.3	0.8976	0.0222	0.0202	0.0207	0.0199	0.0196
0.0	0.0	0.0	-192.456	1037.7694	NaN	NaN	1.2277	0.8976	0.0221	0.0201	0.0207	0.0199	0.0195
0.0	0.0	0.0	-1468.456	2261.7694	NaN	NaN	1.3	0.8977	0.0221	0.0201	0.0207	0.0198	0.0195
0.0	0.0	0.0	-185.456	-2542.2306	NaN	NaN	0.932	0.8977	0.0221	0.0202	0.0207	0.0198	0.0196
0.0	0.0	0.0	407.544	972.7694	NaN	NaN	0.7047	0.8979	0.022	0.0201	0.0207	0.0198	0.0196
0.0	0.0	0.0	-22.456	190.7694	NaN	NaN	1.1334	0.898	0.022	0.0201	0.0206	0.0197	0.0196
0.0	0.0	0.0	241.544	1087.7694	NaN	NaN	0.8183	0.898	0.022	0.0202	0.0206	0.0197	0.0196
0.0	0.0	0.0	-1082.456	3352.7694	NaN	NaN	1.3	0.8982	0.022	0.0201	0.0204	0.0197	0.0196
0.0	0.0	0.0	-2073.456	3198.7694	NaN	NaN	1.3	0.8982	0.022	0.0201	0.0204	0.0197	0.0195
0.0	0.0	0.0	-416.456	1821.7694	NaN	NaN	1.2963	0.898	0.022	0.0202	0.0204	0.0198	0.0196
0.0	0.0	0.0	-520.456	-278.2306	NaN	NaN	0.3484	0.8981	0.0219	0.0202	0.0204	0.0198	0.0196
0.0	0.0	0.0	-438.456	5481.7694	NaN	NaN	1.0869	0.8984	0.0219	0.0201	0.0203	0.0198	0.0195
0.0	0.0	0.0	-2081.456	-278.2306	NaN	NaN	0.1179	0.8976	0.0221	0.0202	0.0206	0.0199	0.0196
0.0	0.0	0.0	-2340.456	2845.7694	NaN	NaN	1.3	0.8977	0.022	0.0201	0.0206	0.02	0.0196
0.0	0.0	0.0	-589.456	2283.7694	NaN	NaN	1.3	0.8976	0.0221	0.0201	0.0206	0.02	0.0196
0.0	0.0	0.0	-2423.456	3003.7694	NaN	NaN	1.3	0.898	0.0219	0.0201	0.0205	0.0199	0.0195
0.0	0.0	0.0	-985.456	-923.2306	NaN	NaN	0.4837	0.8977	0.0221	0.0201	0.0205	0.02	0.0196
0.0	0.0	0.0	-165.456	2248.7694	NaN	NaN	1.0794	0.8983	0.0219	0.0201	0.0204	0.0199	0.0194
0.0	0.0	0.0	-1594.456	3417.7694	NaN	NaN	1.3	0.8981	0.0219	0.0202	0.0204	0.02	0.0195
0.0	0.0	0.0	-2221.456	1953.7694	NaN	NaN	-0.3	0.8983	0.0218	0.0201	0.0204	0.0199	0.0195
0.0	0.0	0.0	-1338.456	1009.7694	NaN	NaN	-0.3	0.8979	0.022	0.0202	0.0206	0.02	0.0195
0.0	0.0	0.0	-527.456	-1413.2306	NaN	NaN	0.7282	0.8979	0.0221	0.0201	0.0206	0.0199	0.0195
0.0	0.0	0.0	-1264.456	-1039.2306	NaN	NaN	0.4511	0.8978	0.0221	0.0201	0.0206	0.0199	0.0195
0.0	0.0	0.0	-1001.456	1505.7694	NaN	NaN	1.3	0.8981	0.022	0.0202	0.0204	0.0198	0.0195
0.0	0.0	0.0	-3255.456	1537.7694	NaN	NaN	-0.3	0.8985	0.0218	0.0201	0.0203	0.0197	0.0195
0.0	0.0	0.0	-737.456	1900.7694	NaN	NaN	1.3	0.899	0.0217	0.0201	0.02	0.0197	0.0195
0.0	0.0	0.0	871.544	1365.7694	NaN	NaN	0.6105	0.8991	0.0217	0.0201	0.0199	0.0197	0.0195
0.0	0.0	0.0	506.544	5392.7694	NaN	NaN	0.9141	0.8989	0.0218	0.0202	0.0199	0.0197	0.0195
0.0	0.0	0.0	-2409.456	471.7694	NaN	NaN	-0.2435	0.898	0.022	0.0202	0.0203	0.0198	0.0196
0.0	0.0	0.0	-1377.456	1592.7694	NaN	NaN	1.3	0.898	0.0221	0.0201	0.0205	0.0198	0.0195
0.0	0.0	0.0	-2189.456	1617.7694	NaN	NaN	-0.3	0.8979	0.0221	0.0201	0.0205	0.0198	0.0195
0.0	0.0	0.0	-1348.456	3515.7694	NaN	NaN	1.3	0.8987	0.0219	0.02	0.0202	0.0197	0.0195
0.0	0.0	0.0	-562.456	3634.7694	NaN	NaN	1.1831	0.8989	0.0219	0.02	0.0201	0.0196	0.0195
0.0	0.0	0.0	-987.456	2789.7694	NaN	NaN	1.3	0.8988	0.0219	0.0201	0.0201	0.0196	0.0195
0.0	0.0	0.0	-344.456	275.7694	NaN	NaN	-0.3	0.8987	0.0219	0.02	0.0202	0.0196	0.0195
0.0	0.0	0.0	-570.456	1112.7694	NaN	NaN	1.3	0.8988	0.0219	0.02	0.0203	0.0196	0.0195
0.0	0.0	0.0	-2293.456	3306.7694	NaN	NaN	1.3	0.8987	0.0218	0.02	0.0203	0.0196	0.0195
0.0	0.0	0.0	-2350.456	1613.7694	NaN	NaN	-0.3	0.8986	0.0219	0.02	0.0204	0.0197	0.0195
0.0	0.0	0.0	-850.456	2073.7694	NaN	NaN	1.3	0.8984	0.0219	0.02	0.0205	0.0197	0.0195
0.0	0.0	0.0	-1526.456	4039.7694	NaN	NaN	1.3	0.8981	0.022	0.02	0.0206	0.0198	0.0195
0.0	0.0	0.0	-2068.456	635.7694	NaN	NaN	-0.3	0.8981	0.022	0.0201	0.0205	0.0198	0.0196
0.0	0.0	0.0	-2146.456	1815.7694	NaN	NaN	-0.3	0.8981	0.0219	0.0201	0.0205	0.0198	0.0196
0.0	0.0	0.0	-829.456	4786.7694	NaN	NaN	1.2096	0.8984	0.0218	0.0201	0.0204	0.0198	0.0196
0.0	0.0	0.0	-2134.456	1681.7694	NaN	NaN	-0.3	0.898	0.0218	0.0201	0.0206	0.0199	0.0196
0.0	0.0	0.0	-2424.456	-68.2306	NaN	NaN	0.0274	0.8978	0.0219	0.0201	0.0208	0.0199	0.0195
0.0	0.0	0.0	-1992.456	4138.7694	NaN	NaN	1.3	0.8981	0.0218	0.0201	0.0208	0.0198	0.0194
0.0	0.0	0.0	-333.456	-2840.2306	NaN	NaN	0.8949	0.8973	0.022	0.0203	0.021	0.0198	0.0196
0.0	0.0	0.0	102.544	-2696.2306	NaN	NaN	1.0395	0.8978	0.0219	0.0201	0.0208	0.0198	0.0195
0.0	0.0	0.0	-622.456	4691.7694	NaN	NaN	1.153	0.8983	0.0217	0.0202	0.0206	0.0198	0.0194
0.0	0.0	0.0	-569.456	-158.2306	NaN	NaN	0.2174	0.8982	0.0217	0.0202	0.0205	0.0199	0.0195
0.0	0.0	0.0	-252.456	1461.7694	NaN	NaN	1.2088	0.898	0.0217	0.0202	0.0205	0.02	0.0196
0.0	0.0	0.0	-3787.456	1487.7694	NaN	NaN	-0.3	0.8976	0.0219	0.0203	0.0206	0.02	0.0196
0.0	0.0	0.0	-2364.456	4242.7694	NaN	NaN	1.3	0.8974	0.0219	0.0203	0.0207	0.0201	0.0197
0.0	0.0	0.0	-370.456	250.7694	NaN	NaN	-0.3	0.897	0.022	0.0203	0.0209	0.0202	0.0197
0.0	0.0	0.0	-2031.456	919.7694	NaN	NaN	-0.3	0.8972	0.022	0.0202	0.0209	0.0201	0.0196
0.0	0.0	0.0	-1175.456	485.7694	NaN	NaN	-0.3	0.897	0.0221	0.0202	0.0209	0.0201	0.0196
0.0	0.0	0.0	-1253.456	2459.7694	NaN	NaN	1.3	0.8974	0.0219	0.0202	0.0208	0.0201	0.0196
0.0	0.0	0.0	-2029.456	2321.7694	NaN	NaN	1.3	0.8972	0.0219	0.0202	0.0208	0.0202	0.0197
0.0	0.0	0.0	-2354.456	2173.7694	NaN	NaN	-0.3	0.8974	0.0218	0.0202	0.0208	0.0201	0.0197
0.0	0.0	0.0	-262.456	1741.7694	NaN	NaN	1.1774	0.8972	0.0219	0.0202	0.0209	0.0202	0.0197
0.0	0.0	0.0	-2231.456	1189.7694	NaN	NaN	-0.3	0.8972	0.0219	0.0201	0.0209	0.0202	0.0196
0.0	0.0	0.0	-2454.456	2070.7694	NaN	NaN	-0.3	0.8973	0.0219	0.0201	0.0209	0.0202	0.0196
0.0	0.0	0.0	-1307.456	333.7694	NaN	NaN	-0.3	0.8971	0.022	0.0201	0.0209	0.0202	0.0196
0.0	0.0	0.0	-338.456	736.7694	NaN	NaN	1.3	0.8976	0.0219	0.0201	0.0208	0.0202	0.0196
0.0	0.0	0.0	-383.456	366.7694	NaN	NaN	-0.3	0.8976	0.0219	0.02	0.0207	0.0203	0.0196
0.0	0.0	0.0	-2643.456	1708.7694	NaN	NaN	-0.3	0.8975	0.022	0.02	0.0206	0.0204	0.0196
0.0	0.0	0.0	-1196.456	2546.7694	NaN	NaN	1.3	0.8972	0.022	0.02	0.0205	0.0206	0.0197
0.0	0.0	0.0	-2070.456	2663.7694	NaN	NaN	1.3	0.8969	0.0221	0.02	0.0205	0.0206	0.0198
0.0	0.0	0.0	-1584.456	2618.7694	NaN	NaN	1.3	0.8965	0.0222	0.0201	0.0206	0.0207	0.0199
0.0	0.0	0.0	-1065.456	2435.7694	NaN	NaN	1.3	0.8965	0.0223	0.0201	0.0206	0.0208	0.0198
0.0	0.0	0.0	125.544	-384.2306	NaN	NaN	1.3	0.8961	0.0224	0.0201	0.0207	0.0208	0.0199
0.0	0.0	0.0	-497.456	3392.7694	NaN	NaN	1.1718	0.8964	0.0223	0.0201	0.0207	0.0208	0.0198
0.0	0.0	0.0	182.544	-243.2306	NaN	NaN	1.3	0.8963	0.0224	0.02	0.0207	0.0208	0.0198
0.0	0.0	0.0	-1874.456	591.7694	NaN	NaN	-0.3	0.8964	0.0223	0.02	0.0207	0.0208	0.0198
0.0	0.0	0.0	-2175.456	1197.7694	NaN	NaN	-0.3	0.8966	0.0222	0.02	0.0207	0.0207	0.0198
0.0	0.0	0.0	200.544	1456.7694	NaN	NaN	0.879	0.8969	0.0222	0.02	0.0205	0.0207	0.0198
0.0	0.0	0.0	-1763.456	1900.7694	NaN	NaN	1.3	0.8968	0.0222	0.02	0.0205	0.0207	0.0199
0.0	0.0	0.0	-2521.456	4641.7694	NaN	NaN	1.3	0.8971	0.0221	0.02	0.0204	0.0206	0.0198
0.0	0.0	0.0	468.544	-1059.2306	NaN	NaN	1.3	0.8972	0.0221	0.02	0.0204	0.0205	0.0197
0.0	0.0	0.0	-1492.456	2952.7694	NaN	NaN	1.3	0.8974	0.0221	0.0199	0.0205	0.0205	0.0196
0.0	0.0	0.0	-519.456	-918.2306	NaN	NaN	0.6387	0.897	0.0223	0.0199	0.0205	0.0205	0.0197
0.0	0.0	0.0	248.544	183.7694	NaN	NaN	0.4251	0.8973	0.0222	0.02	0.0203	0.0205	0.0197
0.0	0.0	0.0	-306.456	4941.7694	NaN	NaN	1.0661	0.8978	0.0221	0.0201	0.0199	0.0204	0.0197
0.0	0.0	0.0	152.544	5226.7694	NaN	NaN	0.9716	0.8981	0.0221	0.02	0.0198	0.0203	0.0197
0.0	0.0	0.0	-665.456	32.7694	NaN	NaN	-0.0518	0.8971	0.0223	0.0201	0.0202	0.0206	0.0198
0.0	0.0	0.0	-977.456	1676.7694	NaN	NaN	1.3	0.8969	0.0224	0.0201	0.0202	0.0207	0.0198
0.0	0.0	0.0	-1390.456	4081.7694	NaN	NaN	1.3	0.897	0.0223	0.0202	0.0202	0.0206	0.0198
0.0	0.0	0.0	-2610.456	1638.7694	NaN	NaN	-0.3	0.8969	0.0223	0.0201	0.0203	0.0205	0.0198
0.0	0.0	0.0	658.544	-1362.2306	NaN	NaN	1.3	0.8969	0.0223	0.0201	0.0204	0.0206	0.0198
0.0	0.0	0.0	-436.456	3162.7694	NaN	NaN	1.1601	0.8975	0.0221	0.0201	0.0201	0.0204	0.0197
0.0	0.0	0.0	-1079.456	4044.7694	NaN	NaN	1.3	0.8975	0.0221	0.0202	0.0201	0.0204	0.0197
0.0	0.0	0.0	-1975.456	-1021.2306	NaN	NaN	0.3408	0.897	0.0222	0.0202	0.0203	0.0204	0.0198
0.0	0.0	0.0	-1038.456	273.7694	NaN	NaN	-0.3	0.898	0.0219	0.0201	0.02	0.0203	0.0197
0.0	0.0	0.0	-2248.456	3331.7694	NaN	NaN	1.3	0.8982	0.0218	0.0202	0.0198	0.0203	0.0197
0.0	0.0	0.0	-1763.456	5432.7694	NaN	NaN	1.3	0.8982	0.0217	0.0202	0.0197	0.0204	0.0198
0.0	0.0	0.0	-809.456	2478.7694	NaN	NaN	1.3	0.8978	0.0219	0.0201	0.0199	0.0204	0.0198
0.0	0.0	0.0	-1602.456	963.7694	NaN	NaN	-0.3	0.8968	0.0223	0.0203	0.0203	0.0205	0.0198
0.0	0.0	0.0	-3582.456	3566.7694	NaN	NaN	-0.3	0.8968	0.0223	0.0203	0.0203	0.0204	0.0198
0.0	0.0	0.0	-1089.456	-974.2306	NaN	NaN	0.4721	0.8965	0.0224	0.0203	0.0203	0.0205	0.0199
0.0	0.0	0.0	-1161.456	1857.7694	NaN	NaN	1.3	0.8974	0.022	0.0202	0.0201	0.0205	0.0198
0.0	0.0	0.0	1384.544	4282.7694	NaN	NaN	0.7557	0.8976	0.022	0.0202	0.0199	0.0205	0.0198
0.0	0.0	0.0	-2109.456	1620.7694	NaN	NaN	-0.3	0.8972	0.0221	0.0203	0.02	0.0205	0.0199
0.0	0.0	0.0	-244.456	2914.7694	NaN	NaN	1.0915	0.8973	0.022	0.0203	0.02	0.0205	0.0199
0.0	0.0	0.0	37.544	1010.7694	NaN	NaN	0.9642	0.8972	0.0221	0.0203	0.0202	0.0204	0.0198
0.0	0.0	0.0	-1463.456	-63.2306	NaN	NaN	0.0414	0.8972	0.0221	0.0202	0.0203	0.0203	0.0198
0.0	0.0	0.0	-559.456	-215.2306	NaN	NaN	0.2778	0.8973	0.0221	0.0202	0.0204	0.0203	0.0198
0.0	0.0	0.0	-2089.456	970.7694	NaN	NaN	-0.3	0.8973	0.0221	0.0202	0.0204	0.0203	0.0198
0.0	0.0	0.0	-506.456	2442.7694	NaN	NaN	1.2616	0.8977	0.0219	0.0201	0.0202	0.0203	0.0198
0.0	0.0	0.0	-2727.456	1003.7694	NaN	NaN	-0.3	0.8974	0.022	0.0201	0.0202	0.0204	0.0198
0.0	0.0	0.0	-1893.456	2001.7694	NaN	NaN	1.3	0.8976	0.022	0.0201	0.0201	0.0204	0.0198
0.0	0.0	0.0	-264.456	4737.7694	NaN	NaN	1.0591	0.8975	0.022	0.0201	0.0201	0.0204	0.0199
0.0	0.0	0.0	-2469.456	2754.7694	NaN	NaN	1.3	0.8972	0.0221	0.0201	0.0202	0.0204	0.0199
0.0	0.0	0.0	-1739.456	5137.7694	NaN	NaN	1.3	0.8977	0.022	0.0201	0.0202	0.0202	0.0198
0.0	0.0	0.0	-1001.456	1626.7694	NaN	NaN	1.3	0.8979	0.022	0.0199	0.0204	0.0202	0.0197
0.0	0.0	0.0	3202.544	-2350.2306	NaN	NaN	-0.3	0.8977	0.0221	0.0199	0.0205	0.0202	0.0196
0.0	0.0	0.0	109.544	2069.7694	NaN	NaN	0.9497	0.8976	0.0221	0.0198	0.0205	0.0202	0.0197
0.0	0.0	0.0	-169.456	1533.7694	NaN	NaN	1.1242	0.8975	0.0221	0.0199	0.0205	0.0203	0.0197
0.0	0.0	0.0	-2134.456	4467.7694	NaN	NaN	1.3	0.8979	0.022	0.0198	0.0205	0.0202	0.0197
0.0	0.0	0.0	-1461.456	89.7694	NaN	NaN	-0.0654	0.8978	0.022	0.0198	0.0206	0.0202	0.0197
0.0	0.0	0.0	-1705.456	1307.7694	NaN	NaN	-0.3	0.898	0.022	0.0198	0.0205	0.0201	0.0196
0.0	0.0	0.0	-1171.456	3702.7694	NaN	NaN	1.3	0.898	0.022	0.0199	0.0204	0.02	0.0196
0.0	0.0	0.0	-891.456	1735.7694	NaN	NaN	1.3	0.8981	0.022	0.0199	0.0205	0.0199	0.0196
0.0	0.0	0.0	-1359.456	-301.2306	NaN	NaN	0.1814	0.8978	0.0221	0.0199	0.0206	0.0199	0.0196
0.0	0.0	0.0	-1613.456	1771.7694	NaN	NaN	1.3	0.8983	0.022	0.0199	0.0204	0.0199	0.0196
0.0	0.0	0.0	-1286.456	3583.7694	NaN	NaN	1.3	0.8984	0.0219	0.0199	0.0202	0.0199	0.0197
0.0	0.0	0.0	364.544	4629.7694	NaN	NaN	0.927	0.8982	0.0219	0.02	0.0201	0.0199	0.0198
0.0	0.0	0.0	-1590.456	3453.7694	NaN	NaN	1.3	0.8978	0.0221	0.0199	0.0204	0.0201	0.0197
0.0	0.0	0.0	415.544	687.7694	NaN	NaN	0.6234	0.8972	0.0222	0.02	0.0207	0.0201	0.0198
0.0	0.0	0.0	-1103.456	1020.7694	NaN	NaN	-0.3	0.8967	0.0223	0.0201	0.0209	0.0201	0.0199
0.0	0.0	0.0	-2726.456	-207.2306	NaN	NaN	0.0706	0.8968	0.0223	0.0201	0.0209	0.0201	0.0198
0.0	0.0	0.0	232.544	2447.7694	NaN	NaN	0.9132	0.8974	0.0221	0.02	0.0207	0.0201	0.0197
0.0	0.0	0.0	-1246.456	3279.7694	NaN	NaN	1.3	0.8974	0.0221	0.0201	0.0206	0.0201	0.0196
0.0	0.0	0.0	-561.456	532.7694	NaN	NaN	-0.3	0.8975	0.022	0.0201	0.0207	0.0201	0.0196
0.0	0.0	0.0	-320.456	-1763.2306	NaN	NaN	0.8462	0.8968	0.0222	0.0201	0.021	0.0202	0.0197
0.0	0.0	0.0	-3200.456	1544.7694	NaN	NaN	-0.3	0.8969	0.0222	0.0201	0.021	0.0202	0.0197
0.0	0.0	0.0	-2267.456	651.7694	NaN	NaN	-0.3	0.8965	0.0223	0.0201	0.021	0.0202	0.0199
0.0	0.0	0.0	-1524.456	-751.2306	NaN	NaN	0.3301	0.8963	0.0223	0.0202	0.021	0.0202	0.0199
0.0	0.0	0.0	-1071.456	2069.7694	NaN	NaN	1.3	0.8971	0.0221	0.0201	0.0209	0.0201	0.0197
0.0	0.0	0.0	-3319.456	1368.7694	NaN	NaN	-0.3	0.8969	0.0221	0.0202	0.0209	0.0201	0.0198
0.0	0.0	0.0	-1098.456	2340.7694	NaN	NaN	1.3	0.897	0.022	0.0202	0.0208	0.0202	0.0198
0.0	0.0	0.0	562.544	3296.7694	NaN	NaN	0.8542	0.8972	0.022	0.0202	0.0207	0.0202	0.0197
0.0	0.0	0.0	-981.456	2186.7694	NaN	NaN	1.3	0.8968	0.0221	0.0202	0.0209	0.0202	0.0198
0.0	0.0	0.0	-199.456	3332.7694	NaN	NaN	1.0637	0.8969	0.022	0.0202	0.0209	0.0201	0.0198
0.0	0.0	0.0	-1651.456	-45.2306	NaN	NaN	0.0267	0.8965	0.0221	0.0202	0.0211	0.0201	0.0199
0.0	0.0	0.0	-1288.456	-527.2306	NaN	NaN	0.2904	0.896	0.0223	0.0204	0.0212	0.0202	0.02
0.0	0.0	0.0	-668.456	1843.7694	NaN	NaN	1.3	0.8962	0.0222	0.0203	0.0212	0.0202	0.0199
0.0	0.0	0.0	-668.456	-891.2306	NaN	NaN	0.5714	0.8957	0.0224	0.0204	0.0212	0.0203	0.02
0.0	0.0	0.0	-1855.456	-1102.2306	NaN	NaN	0.3727	0.8959	0.0223	0.0204	0.0211	0.0203	0.02
0.0	0.0	0.0	-962.456	2988.7694	NaN	NaN	1.3	0.8968	0.0221	0.0202	0.0209	0.0203	0.0198
0.0	0.0	0.0	200.544	-1836.2306	NaN	NaN	1.1226	0.8964	0.0221	0.0202	0.021	0.0204	0.0199
0.0	0.0	0.0	-30.456	3282.7694	NaN	NaN	1.0094	0.8972	0.0218	0.0201	0.0208	0.0204	0.0197
0.0	0.0	0.0	1396.544	1508.7694	NaN	NaN	0.5193	0.8971	0.0219	0.0201	0.0207	0.0204	0.0198
0.0	0.0	0.0	536.544	-401.2306	NaN	NaN	-0.3	0.8965	0.0221	0.0203	0.0209	0.0204	0.02
0.0	0.0	0.0	-2099.456	-259.2306	NaN	NaN	0.1099	0.8962	0.0222	0.0204	0.021	0.0203	0.02
0.0	0.0	0.0	-1373.456	-1220.2306	NaN	NaN	0.4705	0.8964	0.0221	0.0203	0.0209	0.0203	0.02
0.0	0.0	0.0	-1004.456	1803.7694	NaN	NaN	1.3	0.8965	0.022	0.0203	0.0209	0.0203	0.02
0.0	0.0	0.0	1272.544	298.7694	NaN	NaN	0.1901	0.8969	0.0219	0.0202	0.0208	0.0203	0.0199
0.0	0.0	0.0	-1284.456	-615.2306	NaN	NaN	0.3239	0.8965	0.0221	0.0203	0.0209	0.0203	0.02
0.0	0.0	0.0	-2048.456	-765.2306	NaN	NaN	0.272	0.8966	0.022	0.0202	0.0208	0.0204	0.02
0.0	0.0	0.0	-997.456	6630.7694	NaN	NaN	1.1771	0.8975	0.0217	0.02	0.0206	0.0204	0.0199
0.0	0.0	0.0	812.544	-922.2306	NaN	NaN	1.3	0.8969	0.0219	0.0201	0.0206	0.0204	0.02
0.0	0.0	0.0	-2291.456	3413.7694	NaN	NaN	1.3	0.8974	0.0218	0.02	0.0206	0.0203	0.0199
0.0	0.0	0.0	199.544	1045.7694	NaN	NaN	0.8398	0.8972	0.0219	0.02	0.0206	0.0203	0.02
0.0	0.0	0.0	-3093.456	1043.7694	NaN	NaN	-0.3	0.8971	0.0219	0.02	0.0206	0.0203	0.02
0.0	0.0	0.0	-1295.456	3448.7694	NaN	NaN	1.3	0.897	0.0219	0.02	0.0207	0.0204	0.02
0.0	0.0	0.0	-583.456	-952.2306	NaN	NaN	0.6201	0.8969	0.0219	0.0201	0.0207	0.0204	0.0201
0.0	0.0	0.0	-886.456	-296.2306	NaN	NaN	0.2505	0.897	0.0219	0.0201	0.0206	0.0204	0.0201
0.0	0.0	0.0	-1352.456	1318.7694	NaN	NaN	-0.3	0.8973	0.0217	0.0201	0.0205	0.0204	0.02
0.0	0.0	0.0	-2349.456	2250.7694	NaN	NaN	-0.3	0.8975	0.0216	0.0202	0.0203	0.0204	0.0201
0.0	0.0	0.0	-2752.456	4816.7694	NaN	NaN	1.3	0.8975	0.0216	0.0202	0.0203	0.0203	0.0201
0.0	0.0	0.0	-1241.456	1963.7694	NaN	NaN	1.3	0.8976	0.0216	0.0202	0.0204	0.0202	0.02
0.0	0.0	0.0	-1612.456	2368.7694	NaN	NaN	1.3	0.8975	0.0217	0.0202	0.0204	0.0202	0.0201
0.0	0.0	0.0	-2119.456	828.7694	NaN	NaN	-0.3	0.8974	0.0217	0.0202	0.0205	0.0202	0.0201
0.0	0.0	0.0	-2434.456	3235.7694	NaN	NaN	1.3	0.8975	0.0216	0.0202	0.0205	0.0202	0.02
0.0	0.0	0.0	-367.456	-1071.2306	NaN	NaN	0.7446	0.8969	0.0218	0.0203	0.0206	0.0203	0.0202
0.0	0.0	0.0	-700.456	627.7694	NaN	NaN	-0.3	0.8972	0.0217	0.0203	0.0205	0.0203	0.0201
0.0	0.0	0.0	-1839.456	2539.7694	NaN	NaN	1.3	0.8969	0.0218	0.0204	0.0204	0.0204	0.0201
0.0	0.0	0.0	-1855.456	2068.7694	NaN	NaN	1.3	0.8971	0.0218	0.0204	0.0203	0.0203	0.0202
0.0	0.0	0.0	-947.456	3693.7694	NaN	NaN	1.3	0.8971	0.0218	0.0204	0.0202	0.0202	0.0203
0.0	0.0	0.0	-2130.456	2872.7694	NaN	NaN	1.3	0.8971	0.0218	0.0204	0.0202	0.0202	0.0203
0.0	0.0	0.0	-652.456	4056.7694	NaN	NaN	1.1917	0.8973	0.0218	0.0204	0.0201	0.0202	0.0203
0.0	0.0	0.0	-1094.456	3664.7694	NaN	NaN	1.3	0.8973	0.0218	0.0202	0.0203	0.0202	0.0202
0.0	0.0	0.0	-1862.456	-1033.2306	NaN	NaN	0.3568	0.8965	0.0221	0.0201	0.0207	0.0203	0.0202
0.0	0.0	0.0	-1679.456	1805.7694	NaN	NaN	1.3	0.8964	0.0221	0.0202	0.0208	0.0203	0.0202
0.0	0.0	0.0	-3200.456	-1144.2306	NaN	NaN	0.2634	0.8963	0.0221	0.0202	0.0209	0.0202	0.0203
0.0	0.0	0.0	-2859.456	5276.7694	NaN	NaN	1.3	0.8971	0.0218	0.0201	0.0207	0.0202	0.0201
0.0	0.0	0.0	-2450.456	1224.7694	NaN	NaN	-0.3	0.8971	0.0218	0.0201	0.0208	0.0202	0.0201
0.0	0.0	0.0	-2351.456	2291.7694	NaN	NaN	-0.3	0.8976	0.0216	0.02	0.0206	0.0201	0.02
0.0	0.0	0.0	-1272.456	691.7694	NaN	NaN	-0.3	0.8974	0.0217	0.0201	0.0207	0.0201	0.0201
0.0	0.0	0.0	-922.456	4886.7694	NaN	NaN	1.2327	0.8978	0.0215	0.02	0.0206	0.0201	0.02
0.0	0.0	0.0	-240.456	-337.2306	NaN	NaN	0.5838	0.8971	0.0217	0.02	0.0209	0.0202	0.0201
0.0	0.0	0.0	-2676.456	2445.7694	NaN	NaN	-0.3	0.8971	0.0217	0.02	0.0209	0.0201	0.0201
0.0	0.0	0.0	-3074.456	737.7694	NaN	NaN	-0.3	0.8964	0.0219	0.0202	0.0211	0.0202	0.0202
0.0	0.0	0.0	-1507.456	179.7694	NaN	NaN	-0.1354	0.8963	0.0219	0.0202	0.0211	0.0203	0.0202
0.0	0.0	0.0	-2319.456	1586.7694	NaN	NaN	-0.3	0.8959	0.022	0.0202	0.0211	0.0204	0.0203
0.0	0.0	0.0	-1707.456	-948.2306	NaN	NaN	0.3571	0.896	0.022	0.0202	0.0211	0.0204	0.0203
0.0	0.0	0.0	25.544	443.7694	NaN	NaN	0.9456	0.8961	0.0219	0.0201	0.0211	0.0205	0.0203
0.0	0.0	0.0	-445.456	1384.7694	NaN	NaN	1.3	0.896	0.0219	0.0201	0.0211	0.0206	0.0203
0.0	0.0	0.0	-1110.456	1764.7694	NaN	NaN	1.3	0.8958	0.0219	0.0202	0.0211	0.0206	0.0203
0.0	0.0	0.0	-2225.456	1639.7694	NaN	NaN	-0.3	0.8953	0.0221	0.0204	0.0213	0.0207	0.0204
0.0	0.0	0.0	-1648.456	13.7694	NaN	NaN	-0.0084	0.8949	0.0222	0.0205	0.0213	0.0206	0.0204
0.0	0.0	0.0	-2962.456	-714.2306	NaN	NaN	0.1943	0.8944	0.0223	0.0206	0.0215	0.0206	0.0206
0.0	0.0	0.0	-2163.456	1285.7694	NaN	NaN	-0.3	0.8947	0.0222	0.0205	0.0214	0.0207	0.0205
0.0	0.0	0.0	-886.456	2034.7694	NaN	NaN	1.3	0.8947	0.0221	0.0205	0.0214	0.0208	0.0205
0.0	0.0	0.0	-2667.456	1716.7694	NaN	NaN	-0.3	0.8946	0.0221	0.0204	0.0214	0.0209	0.0205
0.0	0.0	0.0	-1121.456	2290.7694	NaN	NaN	1.3	0.8945	0.0222	0.0204	0.0214	0.021	0.0205
0.0	0.0	0.0	-2368.456	1474.7694	NaN	NaN	-0.3	0.8941	0.0223	0.0205	0.0214	0.0211	0.0206
0.0	0.0	0.0	-1673.456	1148.7694	NaN	NaN	-0.3	0.8939	0.0224	0.0205	0.0215	0.0212	0.0206
0.0	0.0	0.0	822.544	604.7694	NaN	NaN	0.4237	0.8937	0.0224	0.0205	0.0216	0.0213	0.0206
0.0	0.0	0.0	-1840.456	2822.7694	NaN	NaN	1.3	0.8932	0.0226	0.0206	0.0216	0.0213	0.0206
0.0	0.0	0.0	-1541.456	-2631.2306	NaN	NaN	0.6306	0.8928	0.0227	0.0208	0.0218	0.0212	0.0207
0.0	0.0	0.0	-27.456	-968.2306	NaN	NaN	0.9724	0.8929	0.0226	0.0208	0.0218	0.0212	0.0206
0.0	0.0	0.0	-1344.456	134.7694	NaN	NaN	-0.1114	0.8928	0.0227	0.0208	0.0219	0.0212	0.0206
0.0	0.0	0.0	-214.456	-1465.2306	NaN	NaN	0.8723	0.8929	0.0226	0.0209	0.0219	0.0212	0.0206
0.0	0.0	0.0	-1483.456	-3416.2306	NaN	NaN	0.6972	0.8928	0.0226	0.0209	0.0219	0.0213	0.0205
0.0	0.0	0.0	-1091.456	-1799.2306	NaN	NaN	0.6224	0.8929	0.0226	0.0209	0.0219	0.0213	0.0204
0.0	0.0	0.0	-1540.456	2658.7694	NaN	NaN	1.3	0.893	0.0225	0.0208	0.0218	0.0214	0.0204
0.0	0.0	0.0	-2544.456	207.7694	NaN	NaN	-0.0889	0.8927	0.0226	0.0209	0.0219	0.0214	0.0204
0.0	0.0	0.0	-2449.456	1474.7694	NaN	NaN	-0.3	0.8925	0.0227	0.021	0.0219	0.0215	0.0204
0.0	0.0	0.0	-1217.456	892.7694	NaN	NaN	-0.3	0.8924	0.0227	0.0211	0.0219	0.0215	0.0204
0.0	0.0	0.0	-520.456	-1670.2306	NaN	NaN	0.7624	0.8925	0.0227	0.0211	0.0219	0.0215	0.0203
0.0	0.0	0.0	-596.456	2191.7694	NaN	NaN	1.3	0.8925	0.0227	0.021	0.0218	0.0216	0.0203
0.0	0.0	0.0	-990.456	-69.2306	NaN	NaN	0.0653	0.8922	0.0228	0.0211	0.0219	0.0217	0.0203
0.0	0.0	0.0	-1779.456	385.7694	NaN	NaN	-0.2768	0.8919	0.0229	0.0211	0.0219	0.0218	0.0203
0.0	0.0	0.0	-1483.456	289.7694	NaN	NaN	-0.2428	0.8919	0.0229	0.0211	0.022	0.0218	0.0202
0.0	0.0	0.0	-36.456	2608.7694	NaN	NaN	1.0142	0.8921	0.0228	0.0211	0.022	0.0219	0.0202
0.0	0.0	0.0	-1002.456	-453.2306	NaN	NaN	0.3114	0.8914	0.0229	0.0213	0.0221	0.0219	0.0204
0.0	0.0	0.0	-1802.456	268.7694	NaN	NaN	-0.1752	0.8915	0.0229	0.0213	0.0222	0.0218	0.0204
0.0	0.0	0.0	-728.456	-664.2306	NaN	NaN	0.4769	0.8917	0.0228	0.0212	0.0222	0.0218	0.0203
0.0	0.0	0.0	-543.456	489.7694	NaN	NaN	-0.3	0.8918	0.0227	0.0212	0.0222	0.0218	0.0203
0.0	0.0	0.0	-3621.456	3942.7694	NaN	NaN	1.3	0.8917	0.0227	0.0213	0.0223	0.0218	0.0203
0.0	0.0	0.0	-2478.456	-2589.2306	NaN	NaN	0.5109	0.8919	0.0227	0.0213	0.0222	0.0217	0.0202
0.0	0.0	0.0	-3197.456	-883.2306	NaN	NaN	0.2164	0.892	0.0227	0.0213	0.0222	0.0216	0.0202
0.0	0.0	0.0	-1822.456	-295.2306	NaN	NaN	0.1394	0.8923	0.0227	0.0213	0.0221	0.0215	0.0202
0.0	0.0	0.0	-2250.456	-1014.2306	NaN	NaN	0.3107	0.8926	0.0226	0.0212	0.0221	0.0213	0.0201
0.0	0.0	0.0	-1648.456	-1698.2306	NaN	NaN	0.5074	0.8928	0.0226	0.0212	0.0221	0.0213	0.0201
0.0	0.0	0.0	-581.456	1765.7694	NaN	NaN	1.3	0.8931	0.0224	0.0211	0.022	0.0214	0.02
0.0	0.0	0.0	-1644.456	431.7694	NaN	NaN	-0.3	0.8927	0.0225	0.0212	0.0221	0.0214	0.0201
0.0	0.0	0.0	-2073.456	-2166.2306	NaN	NaN	0.5109	0.8923	0.0227	0.0212	0.0221	0.0214	0.0202
0.0	0.0	0.0	-1268.456	-2125.2306	NaN	NaN	0.6262	0.8923	0.0227	0.0212	0.0221	0.0214	0.0202
0.0	0.0	0.0	-1197.456	-2506.2306	NaN	NaN	0.6767	0.8926	0.0227	0.0212	0.0221	0.0212	0.0203
0.0	0.0	0.0	-1171.456	-1846.2306	NaN	NaN	0.6118	0.8927	0.0226	0.0212	0.022	0.0212	0.0203
0.0	0.0	0.0	-3154.456	-0.2306	NaN	NaN	0.0001	0.8928	0.0225	0.0211	0.022	0.0212	0.0203
0.0	0.0	0.0	-1550.456	-1505.2306	NaN	NaN	0.4926	0.8928	0.0225	0.0212	0.0219	0.0213	0.0203
0.0	0.0	0.0	-1098.456	1106.7694	NaN	NaN	1.3	0.8928	0.0224	0.0211	0.0219	0.0214	0.0203
0.0	0.0	0.0	-915.456	-529.2306	NaN	NaN	0.3663	0.8926	0.0225	0.0211	0.0219	0.0215	0.0204
0.0	0.0	0.0	-3039.456	-1823.2306	NaN	NaN	0.3749	0.8922	0.0226	0.0212	0.022	0.0216	0.0204
0.0	0.0	0.0	-1187.456	2249.7694	NaN	NaN	1.3	0.8921	0.0226	0.0212	0.022	0.0216	0.0204
0.0	0.0	0.0	-1286.456	-1558.2306	NaN	NaN	0.5478	0.8921	0.0228	0.0213	0.022	0.0215	0.0204
0.0	0.0	0.0	-2935.456	-4525.2306	NaN	NaN	0.6065	0.8922	0.0228	0.0213	0.0219	0.0213	0.0204
0.0	0.0	0.0	-2593.456	172.7694	NaN	NaN	-0.0714	0.8926	0.0227	0.0212	0.0219	0.0213	0.0204
0.0	0.0	0.0	-1321.456	-217.2306	NaN	NaN	0.1412	0.8926	0.0226	0.0211	0.0219	0.0214	0.0205
0.0	0.0	0.0	278.544	1718.7694	NaN	NaN	0.8605	0.8922	0.0225	0.0211	0.022	0.0217	0.0206
0.0	0.0	0.0	-1176.456	454.7694	NaN	NaN	-0.3	0.8918	0.0227	0.0211	0.022	0.0218	0.0206
0.0	0.0	0.0	-44.456	-3026.2306	NaN	NaN	0.9855	0.8915	0.0228	0.0213	0.022	0.0217	0.0207
0.0	0.0	0.0	-2189.456	-3139.2306	NaN	NaN	0.5891	0.8914	0.0228	0.0213	0.022	0.0217	0.0207
0.0	0.0	0.0	-1965.456	-271.2306	NaN	NaN	0.1213	0.8914	0.0228	0.0213	0.022	0.0217	0.0207
0.0	0.0	0.0	-2143.456	-449.2306	NaN	NaN	0.1733	0.8914	0.0228	0.0213	0.022	0.0217	0.0207
0.0	0.0	0.0	-3015.456	28.7694	NaN	NaN	-0.0096	0.8915	0.0227	0.0213	0.022	0.0218	0.0207
0.0	0.0	0.0	-900.456	-1765.2306	NaN	NaN	0.6622	0.8916	0.0227	0.0213	0.0219	0.0217	0.0208
0.0	0.0	0.0	-1402.456	-1051.2306	NaN	NaN	0.4284	0.8916	0.0226	0.0212	0.022	0.0218	0.0208
0.0	0.0	0.0	-2015.456	520.7694	NaN	NaN	-0.3	0.8914	0.0226	0.0212	0.022	0.0219	0.0209
0.0	0.0	0.0	-3375.456	-40.2306	NaN	NaN	0.0118	0.8914	0.0226	0.0213	0.022	0.0218	0.0209
0.0	0.0	0.0	-3280.456	115.7694	NaN	NaN	-0.0366	0.8914	0.0227	0.0213	0.022	0.0218	0.0209
0.0	0.0	0.0	-2228.456	-694.2306	NaN	NaN	0.2375	0.8916	0.0226	0.0213	0.022	0.0217	0.0209
0.0	0.0	0.0	-1417.456	283.7694	NaN	NaN	-0.2503	0.8917	0.0225	0.0212	0.022	0.0217	0.0209
0.0	0.0	0.0	-906.456	1781.7694	NaN	NaN	1.3	0.8916	0.0225	0.0212	0.022	0.0218	0.021
0.0	0.0	0.0	680.544	-925.2306	NaN	NaN	1.3	0.8914	0.0225	0.0212	0.0221	0.0219	0.021
0.0	0.0	0.0	-2294.456	35.7694	NaN	NaN	-0.0158	0.8912	0.0226	0.0213	0.0221	0.0219	0.0209
0.0	0.0	0.0	-1202.456	-1968.2306	NaN	NaN	0.6208	0.8914	0.0226	0.0214	0.0221	0.0217	0.0209
0.0	0.0	0.0	-3418.456	-200.2306	NaN	NaN	0.0553	0.8916	0.0225	0.0214	0.022	0.0217	0.0208
0.0	0.0	0.0	-1586.456	-2922.2306	NaN	NaN	0.6481	0.8915	0.0225	0.0215	0.022	0.0217	0.0209
0.0	0.0	0.0	-3008.456	1988.7694	NaN	NaN	-0.3	0.8916	0.0224	0.0214	0.022	0.0218	0.0209
0.0	0.0	0.0	-664.456	-2121.2306	NaN	NaN	0.7615	0.8911	0.0225	0.0215	0.0221	0.0219	0.0209
0.0	0.0	0.0	-1224.456	443.7694	NaN	NaN	-0.3	0.8911	0.0225	0.0216	0.0221	0.0218	0.0209
0.0	0.0	0.0	-2645.456	-1392.2306	NaN	NaN	0.3448	0.8911	0.0226	0.0217	0.022	0.0217	0.0209
0.0	0.0	0.0	-3323.456	-2221.2306	NaN	NaN	0.4006	0.8915	0.0225	0.0216	0.0219	0.0216	0.0209
0.0	0.0	0.0	-1250.456	-848.2306	NaN	NaN	0.4042	0.8912	0.0224	0.0216	0.022	0.0218	0.021
0.0	0.0	0.0	-1936.456	-257.2306	NaN	NaN	0.1173	0.891	0.0224	0.0215	0.0221	0.0219	0.021
0.0	0.0	0.0	-1802.456	1334.7694	NaN	NaN	-0.3	0.8906	0.0226	0.0216	0.0221	0.022	0.0211
0.0	0.0	0.0	-2406.456	-1529.2306	NaN	NaN	0.3886	0.8906	0.0227	0.0216	0.022	0.022	0.0211
0.0	0.0	0.0	-627.456	-2733.2306	NaN	NaN	0.8133	0.8906	0.0226	0.0216	0.022	0.022	0.0212
0.0	0.0	0.0	176.544	-205.2306	NaN	NaN	1.3	0.8904	0.0226	0.0215	0.0221	0.0221	0.0213
0.0	0.0	0.0	-2751.456	3321.7694	NaN	NaN	1.3	0.8902	0.0226	0.0215	0.0222	0.0222	0.0213
0.0	0.0	0.0	944.544	-2163.2306	NaN	NaN	1.3	0.8899	0.0227	0.0215	0.0222	0.0223	0.0213
0.0	0.0	0.0	-1077.456	-1860.2306	NaN	NaN	0.6332	0.8898	0.0229	0.0216	0.0222	0.0222	0.0212
0.0	0.0	0.0	-2790.456	-1771.2306	NaN	NaN	0.3883	0.89	0.0229	0.0217	0.0221	0.0221	0.0212
0.0	0.0	0.0	-2042.456	-3712.2306	NaN	NaN	0.6451	0.8903	0.0228	0.0216	0.0221	0.022	0.0212
0.0	0.0	0.0	-3188.456	2006.7694	NaN	NaN	-0.3	0.8901	0.0227	0.0215	0.0222	0.0222	0.0214
0.0	0.0	0.0	-2048.456	1313.7694	NaN	NaN	-0.3	0.8901	0.0227	0.0214	0.0222	0.0222	0.0214
0.0	0.0	0.0	-1720.456	-1700.2306	NaN	NaN	0.497	0.8901	0.0227	0.0214	0.0221	0.0222	0.0214
0.0	0.0	0.0	60.544	428.7694	NaN	NaN	0.8763	0.8901	0.0228	0.0214	0.0222	0.0222	0.0213
0.0	0.0	0.0	-3632.456	-365.2306	NaN	NaN	0.0914	0.8898	0.0229	0.0216	0.0222	0.0221	0.0214
0.0	0.0	0.0	-2087.456	-91.2306	NaN	NaN	0.0419	0.8898	0.023	0.0217	0.0222	0.022	0.0214
0.0	0.0	0.0	-602.456	-847.2306	NaN	NaN	0.5844	0.8899	0.023	0.0216	0.0222	0.022	0.0213
0.0	0.0	0.0	-1698.456	40.7694	NaN	NaN	-0.0246	0.8901	0.023	0.0215	0.0221	0.022	0.0214
0.0	0.0	0.0	-2564.456	492.7694	NaN	NaN	-0.2379	0.8903	0.0229	0.0214	0.022	0.022	0.0214
0.0	0.0	0.0	247.544	1989.7694	NaN	NaN	0.8894	0.8903	0.0229	0.0213	0.022	0.0222	0.0213
0.0	0.0	0.0	-2957.456	1914.7694	NaN	NaN	-0.3	0.8899	0.0231	0.0214	0.022	0.0221	0.0214
0.0	0.0	0.0	-2373.456	-176.2306	NaN	NaN	0.0691	0.8899	0.0231	0.0215	0.0221	0.0221	0.0214
0.0	0.0	0.0	-1288.456	360.7694	NaN	NaN	-0.3	0.8897	0.0232	0.0216	0.0221	0.022	0.0214
0.0	0.0	0.0	-2315.456	-771.2306	NaN	NaN	0.2499	0.8894	0.0232	0.0217	0.0222	0.0219	0.0215
0.0	0.0	0.0	-612.456	-1106.2306	NaN	NaN	0.6436	0.8893	0.0232	0.0219	0.0223	0.0219	0.0215
0.0	0.0	0.0	-367.456	-2408.2306	NaN	NaN	0.8676	0.8894	0.0231	0.0219	0.0223	0.0219	0.0214
0.0	0.0	0.0	-947.456	312.7694	NaN	NaN	-0.3	0.8896	0.023	0.0218	0.0223	0.0218	0.0215
0.0	0.0	0.0	-2566.456	-1779.2306	NaN	NaN	0.4094	0.89	0.0228	0.0217	0.0222	0.0217	0.0216
0.0	0.0	0.0	-2561.456	-1931.2306	NaN	NaN	0.4299	0.8901	0.0227	0.0216	0.0223	0.0217	0.0216
0.0	0.0	0.0	-805.456	435.7694	NaN	NaN	-0.3	0.8905	0.0226	0.0214	0.0222	0.0218	0.0215
0.0	0.0	0.0	-2557.456	1599.7694	NaN	NaN	-0.3	0.89	0.0227	0.0215	0.0224	0.0218	0.0216
0.0	0.0	0.0	-2768.456	-3122.2306	NaN	NaN	0.53	0.8899	0.0228	0.0217	0.0224	0.0217	0.0215
0.0	0.0	0.0	-2656.456	-1792.2306	NaN	NaN	0.4029	0.8901	0.0227	0.0217	0.0224	0.0216	0.0214
0.0	0.0	0.0	-1911.456	-1887.2306	NaN	NaN	0.4968	0.8907	0.0226	0.0216	0.0223	0.0214	0.0214
0.0	0.0	0.0	-961.456	131.7694	NaN	NaN	-0.1588	0.891	0.0224	0.0214	0.0223	0.0214	0.0215
0.0	0.0	0.0	-2742.456	-787.2306	NaN	NaN	0.223	0.8908	0.0224	0.0213	0.0223	0.0216	0.0216
0.0	0.0	0.0	-2600.456	688.7694	NaN	NaN	-0.3	0.8911	0.0224	0.0212	0.0222	0.0217	0.0215
0.0	0.0	0.0	-746.456	1257.7694	NaN	NaN	1.3	0.8904	0.0226	0.0213	0.0223	0.0218	0.0215
0.0	0.0	0.0	-2403.456	-1375.2306	NaN	NaN	0.3639	0.8899	0.0228	0.0217	0.0224	0.0217	0.0216
0.0	0.0	0.0	-2806.456	-4534.2306	NaN	NaN	0.6177	0.89	0.0228	0.0218	0.0223	0.0216	0.0215
0.0	0.0	0.0	-1225.456	-3144.2306	NaN	NaN	0.7196	0.8903	0.0227	0.0217	0.0223	0.0215	0.0214
0.0	0.0	0.0	-1537.456	-79.2306	NaN	NaN	0.049	0.8904	0.0227	0.0216	0.0222	0.0216	0.0215
0.0	0.0	0.0	-403.456	-604.2306	NaN	NaN	0.5996	0.8908	0.0226	0.0214	0.0221	0.0217	0.0215
0.0	0.0	0.0	-1338.456	224.7694	NaN	NaN	-0.2018	0.8906	0.0227	0.0214	0.022	0.0218	0.0215
0.0	0.0	0.0	-2559.456	1193.7694	NaN	NaN	-0.3	0.8906	0.0227	0.0213	0.022	0.0219	0.0215
0.0	0.0	0.0	-483.456	32.7694	NaN	NaN	-0.0727	0.8904	0.0228	0.0213	0.022	0.022	0.0216
0.0	0.0	0.0	-2276.456	-34.2306	NaN	NaN	0.0148	0.89	0.0229	0.0214	0.0221	0.0221	0.0216
0.0	0.0	0.0	-2741.456	-278.2306	NaN	NaN	0.0921	0.89	0.023	0.0214	0.0221	0.022	0.0216
0.0	0.0	0.0	-2170.456	-2096.2306	NaN	NaN	0.4913	0.8901	0.0229	0.0215	0.0221	0.0218	0.0216
0.0	0.0	0.0	-415.456	-2021.2306	NaN	NaN	0.8295	0.8904	0.0228	0.0215	0.0221	0.0217	0.0215
0.0	0.0	0.0	-417.456	133.7694	NaN	NaN	-0.3	0.8904	0.0228	0.0214	0.0221	0.0218	0.0215
0.0	0.0	0.0	-1857.456	-1920.2306	NaN	NaN	0.5083	0.8906	0.0227	0.0214	0.0221	0.0217	0.0215
0.0	0.0	0.0	1060.544	-1561.2306	NaN	NaN	1.3	0.8908	0.0227	0.0213	0.022	0.0218	0.0214
0.0	0.0	0.0	-1966.456	-1423.2306	NaN	NaN	0.4199	0.8909	0.0226	0.0213	0.022	0.0217	0.0215
0.0	0.0	0.0	-2814.456	-588.2306	NaN	NaN	0.1729	0.8912	0.0225	0.0212	0.0219	0.0217	0.0215
0.0	0.0	0.0	-1727.456	-259.2306	NaN	NaN	0.1305	0.8912	0.0224	0.0212	0.022	0.0217	0.0215
0.0	0.0	0.0	-946.456	806.7694	NaN	NaN	-0.3	0.8911	0.0225	0.0212	0.022	0.0217	0.0215
0.0	0.0	0.0	-3893.456	-1485.2306	NaN	NaN	0.2761	0.891	0.0225	0.0213	0.0221	0.0216	0.0216
0.0	0.0	0.0	-2692.456	-2330.2306	NaN	NaN	0.4639	0.8911	0.0225	0.0214	0.0221	0.0215	0.0215
0.0	0.0	0.0	-816.456	-934.2306	NaN	NaN	0.5336	0.8915	0.0224	0.0211	0.022	0.0216	0.0214
0.0	0.0	0.0	-461.456	-412.2306	NaN	NaN	0.4718	0.8919	0.0223	0.0209	0.0219	0.0216	0.0214
0.0	0.0	0.0	-2051.456	253.7694	NaN	NaN	-0.1412	0.8919	0.0222	0.0209	0.0219	0.0217	0.0214
0.0	0.0	0.0	-2368.456	-92.2306	NaN	NaN	0.0375	0.8916	0.0224	0.0209	0.0219	0.0218	0.0214
0.0	0.0	0.0	-2091.456	214.7694	NaN	NaN	-0.1144	0.8914	0.0224	0.021	0.0219	0.0218	0.0215
0.0	0.0	0.0	40.544	-454.2306	NaN	NaN	1.098	0.8915	0.0224	0.0211	0.0219	0.0218	0.0214
0.0	0.0	0.0	-1165.456	871.7694	NaN	NaN	-0.3	0.8916	0.0224	0.0211	0.0218	0.0217	0.0214
0.0	0.0	0.0	-4173.456	-2586.2306	NaN	NaN	0.3826	0.8914	0.0224	0.0212	0.0219	0.0216	0.0215
0.0	0.0	0.0	-1349.456	-463.2306	NaN	NaN	0.2555	0.8919	0.0223	0.021	0.0218	0.0216	0.0213
0.0	0.0	0.0	-873.456	929.7694	NaN	NaN	1.3	0.8916	0.0224	0.021	0.0219	0.0217	0.0214
0.0	0.0	0.0	-2766.456	-1673.2306	NaN	NaN	0.3769	0.8914	0.0224	0.0211	0.0219	0.0217	0.0215
0.0	0.0	0.0	-3496.456	-1044.2306	NaN	NaN	0.23	0.8915	0.0224	0.0211	0.0219	0.0217	0.0215
0.0	0.0	0.0	-1458.456	66.7694	NaN	NaN	-0.048	0.8917	0.0224	0.0209	0.0218	0.0218	0.0214
0.0	0.0	0.0	-2119.456	1852.7694	NaN	NaN	-0.3	0.8923	0.0222	0.0208	0.0217	0.0217	0.0213
0.0	0.0	0.0	-130.456	-1018.2306	NaN	NaN	0.8864	0.8919	0.0224	0.0209	0.0217	0.0217	0.0214
0.0	0.0	0.0	-614.456	-1216.2306	NaN	NaN	0.6644	0.8917	0.0225	0.021	0.0217	0.0217	0.0214
0.0	0.0	0.0	-425.456	1597.7694	NaN	NaN	1.3	0.892	0.0225	0.0209	0.0217	0.0216	0.0213
0.0	0.0	0.0	-1230.456	-114.2306	NaN	NaN	0.0849	0.8921	0.0224	0.0208	0.0217	0.0216	0.0214
0.0	0.0	0.0	-239.456	637.7694	NaN	NaN	1.3	0.8921	0.0224	0.0207	0.0217	0.0217	0.0214
0.0	0.0	0.0	455.544	657.7694	NaN	NaN	0.5908	0.8919	0.0225	0.0207	0.0218	0.0218	0.0213
0.0	0.0	0.0	-636.456	1382.7694	NaN	NaN	1.3	0.8918	0.0225	0.0207	0.0218	0.0219	0.0213
0.0	0.0	0.0	-1162.456	1975.7694	NaN	NaN	1.3	0.8919	0.0225	0.0208	0.0218	0.0218	0.0213
0.0	0.0	0.0	-2073.456	-3153.2306	NaN	NaN	0.6033	0.8916	0.0226	0.021	0.0218	0.0217	0.0213
0.0	0.0	0.0	-1812.456	-1885.2306	NaN	NaN	0.5098	0.892	0.0225	0.0209	0.0218	0.0216	0.0212
0.0	0.0	0.0	11.544	123.7694	NaN	NaN	0.9147	0.8923	0.0224	0.0208	0.0218	0.0215	0.0211
0.0	0.0	0.0	-333.456	-3116.2306	NaN	NaN	0.9033	0.8923	0.0224	0.0209	0.0218	0.0215	0.0211
0.0	0.0	0.0	275.544	-3677.2306	NaN	NaN	1.081	0.8922	0.0224	0.0209	0.0218	0.0215	0.0212
0.0	0.0	0.0	-2775.456	-2584.2306	NaN	NaN	0.4822	0.892	0.0224	0.0211	0.0218	0.0214	0.0213
0.0	0.0	0.0	67.544	-1726.2306	NaN	NaN	1.0407	0.8923	0.0224	0.0209	0.0217	0.0214	0.0213
0.0	0.0	0.0	-1467.456	-1003.2306	NaN	NaN	0.4061	0.8927	0.0223	0.0208	0.0216	0.0214	0.0212
0.0	0.0	0.0	-557.456	1526.7694	NaN	NaN	1.3	0.8933	0.0222	0.0205	0.0215	0.0215	0.021
0.0	0.0	0.0	-427.456	525.7694	NaN	NaN	1.3	0.8936	0.0222	0.0204	0.0214	0.0215	0.0209
0.0	0.0	0.0	17.544	1361.7694	NaN	NaN	0.9873	0.8932	0.0224	0.0204	0.0215	0.0216	0.0209
0.0	0.0	0.0	-131.456	594.7694	NaN	NaN	1.2837	0.8927	0.0226	0.0205	0.0215	0.0217	0.021
0.0	0.0	0.0	-2265.456	-1067.2306	NaN	NaN	0.3202	0.8922	0.0228	0.0207	0.0216	0.0217	0.0211
0.0	0.0	0.0	-2273.456	-165.2306	NaN	NaN	0.0678	0.892	0.0228	0.0207	0.0216	0.0217	0.0212
0.0	0.0	0.0	-1530.456	-1318.2306	NaN	NaN	0.4628	0.8923	0.0228	0.0206	0.0216	0.0216	0.0211
0.0	0.0	0.0	-1566.456	1148.7694	NaN	NaN	-0.3	0.8926	0.0227	0.0204	0.0216	0.0216	0.0211
0.0	0.0	0.0	-2304.456	1950.7694	NaN	NaN	-0.3	0.8925	0.0227	0.0204	0.0216	0.0217	0.021
0.0	0.0	0.0	-704.456	2126.7694	NaN	NaN	1.3	0.8926	0.0227	0.0204	0.0216	0.0217	0.021
0.0	0.0	0.0	-1700.456	-902.2306	NaN	NaN	0.3467	0.8922	0.0228	0.0205	0.0216	0.0217	0.0211
0.0	0.0	0.0	-1555.456	-531.2306	NaN	NaN	0.2546	0.8929	0.0226	0.0203	0.0215	0.0216	0.021
0.0	0.0	0.0	-789.456	1437.7694	NaN	NaN	1.3	0.8933	0.0225	0.0201	0.0216	0.0216	0.0209
0.0	0.0	0.0	-2243.456	-770.2306	NaN	NaN	0.2556	0.8934	0.0225	0.0201	0.0216	0.0216	0.0208
0.0	0.0	0.0	-15.456	3585.7694	NaN	NaN	1.0043	0.8937	0.0225	0.02	0.0216	0.0216	0.0207
0.0	0.0	0.0	-1559.456	-1824.2306	NaN	NaN	0.5391	0.8924	0.0227	0.0203	0.0217	0.0218	0.021
0.0	0.0	0.0	-1489.456	-1454.2306	NaN	NaN	0.494	0.8927	0.0227	0.0204	0.0216	0.0217	0.021
0.0	0.0	0.0	-2033.456	-2386.2306	NaN	NaN	0.5399	0.8929	0.0226	0.0203	0.0216	0.0216	0.021
0.0	0.0	0.0	-1457.456	-1074.2306	NaN	NaN	0.4243	0.8933	0.0224	0.0202	0.0216	0.0216	0.0209
0.0	0.0	0.0	-1820.456	557.7694	NaN	NaN	-0.3	0.8937	0.0223	0.02	0.0216	0.0216	0.0209
0.0	0.0	0.0	-2673.456	884.7694	NaN	NaN	-0.3	0.8935	0.0223	0.02	0.0216	0.0217	0.0209
0.0	0.0	0.0	-2204.456	-662.2306	NaN	NaN	0.231	0.8933	0.0225	0.0201	0.0216	0.0217	0.0209
0.0	0.0	0.0	-1128.456	927.7694	NaN	NaN	-0.3	0.8937	0.0224	0.0199	0.0215	0.0216	0.0209
0.0	0.0	0.0	-1150.456	1577.7694	NaN	NaN	1.3	0.8941	0.0224	0.0197	0.0215	0.0215	0.0208
0.0	0.0	0.0	-622.456	1012.7694	NaN	NaN	1.3	0.8947	0.0223	0.0195	0.0215	0.0214	0.0206
0.0	0.0	0.0	-227.456	405.7694	NaN	NaN	1.3	0.8946	0.0223	0.0195	0.0215	0.0215	0.0206
0.0	0.0	0.0	1063.544	-1063.2306	NaN	NaN	-0.3	0.8945	0.0224	0.0195	0.0215	0.0215	0.0205
0.0	0.0	0.0	1141.544	-528.2306	NaN	NaN	-0.3	0.8945	0.0224	0.0196	0.0215	0.0215	0.0205
0.0	0.0	0.0	-2088.456	-2393.2306	NaN	NaN	0.534	0.8946	0.0225	0.0197	0.0214	0.0214	0.0204
0.0	0.0	0.0	-1363.456	-1652.2306	NaN	NaN	0.5479	0.895	0.0224	0.0196	0.0214	0.0214	0.0203
0.0	0.0	0.0	-2426.456	-1113.2306	NaN	NaN	0.3145	0.8952	0.0223	0.0195	0.0213	0.0214	0.0203
0.0	0.0	0.0	1884.544	175.7694	NaN	NaN	0.0853	0.8952	0.0223	0.0194	0.0214	0.0215	0.0202
0.0	0.0	0.0	-225.456	-492.2306	NaN	NaN	0.6859	0.8952	0.0224	0.0194	0.0214	0.0215	0.0202
0.0	0.0	0.0	-869.456	-1202.2306	NaN	NaN	0.5803	0.8948	0.0225	0.0195	0.0214	0.0216	0.0202
0.0	0.0	0.0	565.544	1567.7694	NaN	NaN	0.7349	0.8949	0.0225	0.0194	0.0215	0.0217	0.0201
0.0	0.0	0.0	-268.456	2400.7694	NaN	NaN	1.1259	0.8946	0.0226	0.0194	0.0215	0.0218	0.0201
0.0	0.0	0.0	-2936.456	263.7694	NaN	NaN	-0.0987	0.8945	0.0227	0.0195	0.0215	0.0218	0.0201
0.0	0.0	0.0	291.544	-1502.2306	NaN	NaN	1.2408	0.8946	0.0227	0.0196	0.0215	0.0217	0.02
0.0	0.0	0.0	-145.456	-295.2306	NaN	NaN	0.6699	0.8944	0.0228	0.0197	0.0215	0.0217	0.02
0.0	0.0	0.0	-1324.456	-886.2306	NaN	NaN	0.4009	0.8945	0.0228	0.0197	0.0214	0.0216	0.02
0.0	0.0	0.0	-866.456	1198.7694	NaN	NaN	1.3	0.8945	0.0228	0.0197	0.0214	0.0216	0.0199
0.0	0.0	0.0	-1593.456	-1181.2306	NaN	NaN	0.4257	0.8942	0.0229	0.0198	0.0215	0.0217	0.0199
0.0	0.0	0.0	673.544	253.7694	NaN	NaN	0.2737	0.8943	0.0228	0.0198	0.0215	0.0218	0.0199
0.0	0.0	0.0	-886.456	-1425.2306	NaN	NaN	0.6165	0.894	0.0228	0.0198	0.0215	0.0219	0.0199
0.0	0.0	0.0	825.544	295.7694	NaN	NaN	0.2638	0.8934	0.0229	0.0199	0.0217	0.0221	0.0199
0.0	0.0	0.0	-895.456	1482.7694	NaN	NaN	1.3	0.893	0.0231	0.02	0.0217	0.0222	0.02
0.0	0.0	0.0	-1276.456	178.7694	NaN	NaN	-0.1629	0.8927	0.0232	0.0201	0.0218	0.0222	0.02
0.0	0.0	0.0	-1631.456	922.7694	NaN	NaN	-0.3	0.8926	0.0232	0.0201	0.0219	0.0222	0.02
0.0	0.0	0.0	-906.456	270.7694	NaN	NaN	-0.3	0.8927	0.0232	0.02	0.0219	0.0222	0.02
0.0	0.0	0.0	-637.456	-322.2306	NaN	NaN	0.3358	0.8925	0.0233	0.0201	0.0219	0.0222	0.0201
0.0	0.0	0.0	195.544	-753.2306	NaN	NaN	1.3	0.8925	0.0233	0.0201	0.022	0.0221	0.0201
0.0	0.0	0.0	-1240.456	-1176.2306	NaN	NaN	0.4867	0.892	0.0234	0.0203	0.0221	0.0221	0.0202
0.0	0.0	0.0	-1053.456	-1622.2306	NaN	NaN	0.6063	0.8918	0.0234	0.0204	0.0221	0.0219	0.0203
0.0	0.0	0.0	-565.456	771.7694	NaN	NaN	1.3	0.8914	0.0235	0.0206	0.0222	0.0219	0.0204
0.0	0.0	0.0	-115.456	-3789.2306	NaN	NaN	0.9704	0.8905	0.0236	0.0209	0.0224	0.0219	0.0207
0.0	0.0	0.0	-357.456	293.7694	NaN	NaN	-0.3	0.8906	0.0236	0.0209	0.0224	0.0218	0.0207
0.0	0.0	0.0	-75.456	-3313.2306	NaN	NaN	0.9777	0.8904	0.0236	0.021	0.0225	0.0218	0.0208
0.0	0.0	0.0	-1205.456	-381.2306	NaN	NaN	0.2403	0.8906	0.0235	0.021	0.0224	0.0218	0.0207
0.0	0.0	0.0	-2704.456	496.7694	NaN	NaN	-0.225	0.8906	0.0235	0.021	0.0225	0.0218	0.0206
0.0	0.0	0.0	-1990.456	989.7694	NaN	NaN	-0.3	0.8907	0.0235	0.021	0.0224	0.0218	0.0206
0.0	0.0	0.0	-1609.456	-995.2306	NaN	NaN	0.3821	0.8903	0.0235	0.0211	0.0225	0.0218	0.0207
0.0	0.0	0.0	-1323.456	844.7694	NaN	NaN	-0.3	0.8905	0.0235	0.0211	0.0225	0.0217	0.0206
0.0	0.0	0.0	-1680.456	-2056.2306	NaN	NaN	0.5503	0.8905	0.0234	0.0212	0.0225	0.0216	0.0207
0.0	0.0	0.0	29.544	-1901.2306	NaN	NaN	1.0158	0.8906	0.0234	0.0212	0.0225	0.0216	0.0207
0.0	0.0	0.0	-921.456	75.7694	NaN	NaN	-0.0896	0.8907	0.0234	0.0212	0.0224	0.0215	0.0207
0.0	0.0	0.0	-642.456	-2558.2306	NaN	NaN	0.7993	0.8907	0.0234	0.0213	0.0224	0.0215	0.0207
0.0	0.0	0.0	625.544	-156.2306	NaN	NaN	-0.3	0.8908	0.0233	0.0212	0.0224	0.0215	0.0207
0.0	0.0	0.0	-2115.456	-372.2306	NaN	NaN	0.1496	0.8907	0.0234	0.0213	0.0224	0.0215	0.0207
0.0	0.0	0.0	-2986.456	-562.2306	NaN	NaN	0.1584	0.8909	0.0233	0.0213	0.0224	0.0215	0.0206
0.0	0.0	0.0	-860.456	-250.2306	NaN	NaN	0.2253	0.8909	0.0233	0.0213	0.0224	0.0215	0.0206
0.0	0.0	0.0	-2431.456	-390.2306	NaN	NaN	0.1383	0.8907	0.0233	0.0214	0.0224	0.0215	0.0207
0.0	0.0	0.0	-2579.456	300.7694	NaN	NaN	-0.132	0.8908	0.0233	0.0214	0.0223	0.0215	0.0206
0.0	0.0	0.0	-2962.456	-2970.2306	NaN	NaN	0.5007	0.8909	0.0233	0.0215	0.0223	0.0214	0.0206
0.0	0.0	0.0	-1712.456	901.7694	NaN	NaN	-0.3	0.8915	0.0232	0.0214	0.0222	0.0212	0.0205
0.0	0.0	0.0	-759.456	-2427.2306	NaN	NaN	0.7617	0.8919	0.023	0.0213	0.0221	0.0211	0.0206
0.0	0.0	0.0	-1870.456	-779.2306	NaN	NaN	0.2941	0.8919	0.023	0.0213	0.0221	0.0212	0.0206
0.0	0.0	0.0	-606.456	567.7694	NaN	NaN	-0.3	0.8917	0.023	0.0212	0.0221	0.0213	0.0207
0.0	0.0	0.0	-727.456	-764.2306	NaN	NaN	0.5123	0.8915	0.0231	0.0213	0.0221	0.0213	0.0207
0.0	0.0	0.0	-1752.456	-1194.2306	NaN	NaN	0.4053	0.8913	0.0231	0.0215	0.0221	0.0212	0.0208
0.0	0.0	0.0	-2805.456	-1576.2306	NaN	NaN	0.3597	0.8913	0.0232	0.0216	0.0221	0.0212	0.0208
0.0	0.0	0.0	-1988.456	-3589.2306	NaN	NaN	0.6435	0.8913	0.0231	0.0216	0.022	0.0211	0.0208
0.0	0.0	0.0	-627.456	-1322.2306	NaN	NaN	0.6782	0.8915	0.023	0.0214	0.022	0.0213	0.0208
0.0	0.0	0.0	329.544	-1287.2306	NaN	NaN	1.3	0.8915	0.023	0.0213	0.0219	0.0214	0.0208
0.0	0.0	0.0	-2491.456	-1241.2306	NaN	NaN	0.3325	0.8907	0.0232	0.0215	0.022	0.0215	0.021
0.0	0.0	0.0	-2779.456	-1825.2306	NaN	NaN	0.3964	0.8903	0.0233	0.0217	0.0221	0.0216	0.0211
0.0	0.0	0.0	-1663.456	365.7694	NaN	NaN	-0.2819	0.8906	0.0232	0.0216	0.022	0.0215	0.0211
0.0	0.0	0.0	-1850.456	-880.2306	NaN	NaN	0.3223	0.8908	0.0231	0.0215	0.0219	0.0215	0.0211
0.0	0.0	0.0	-2083.456	-1788.2306	NaN	NaN	0.4619	0.8912	0.023	0.0214	0.0218	0.0216	0.021
0.0	0.0	0.0	-1632.456	2246.7694	NaN	NaN	1.3	0.8912	0.023	0.0212	0.0218	0.0217	0.021
0.0	0.0	0.0	-1030.456	993.7694	NaN	NaN	-0.3	0.8909	0.0231	0.0212	0.0218	0.0219	0.0211
0.0	0.0	0.0	-2958.456	2425.7694	NaN	NaN	-0.3	0.8908	0.0231	0.0212	0.0218	0.0218	0.0212
0.0	0.0	0.0	-3122.456	-947.2306	NaN	NaN	0.2328	0.8907	0.0231	0.0213	0.0219	0.0217	0.0212
0.0	0.0	0.0	-1465.456	766.7694	NaN	NaN	-0.3	0.8908	0.0231	0.0212	0.0219	0.0218	0.0212
0.0	0.0	0.0	-2430.456	-866.2306	NaN	NaN	0.2628	0.8905	0.0231	0.0213	0.022	0.0218	0.0213
0.0	0.0	0.0	-1164.456	169.7694	NaN	NaN	-0.1707	0.8903	0.0231	0.0214	0.0221	0.0219	0.0213
0.0	0.0	0.0	17.544	-823.2306	NaN	NaN	1.0218	0.89	0.0231	0.0216	0.0222	0.0218	0.0214
0.0	0.0	0.0	-2451.456	-5048.2306	NaN	NaN	0.6731	0.8901	0.023	0.0216	0.0221	0.0218	0.0215
0.0	0.0	0.0	-2143.456	-46.2306	NaN	NaN	0.0211	0.8905	0.0227	0.0213	0.022	0.0219	0.0215
0.0	0.0	0.0	-1908.456	1661.7694	NaN	NaN	-0.3	0.8906	0.0226	0.0211	0.022	0.0222	0.0216
0.0	0.0	0.0	-1808.456	506.7694	NaN	NaN	-0.3	0.8901	0.0227	0.0212	0.0221	0.0223	0.0216
0.0	0.0	0.0	-1868.456	-1438.2306	NaN	NaN	0.4349	0.8897	0.0227	0.0214	0.0222	0.0222	0.0217
0.0	0.0	0.0	-1346.456	-2567.2306	NaN	NaN	0.656	0.8897	0.0227	0.0215	0.0223	0.0221	0.0217
0.0	0.0	0.0	-772.456	-2275.2306	NaN	NaN	0.7465	0.8901	0.0225	0.0213	0.0223	0.0221	0.0217
0.0	0.0	0.0	-3196.456	1146.7694	NaN	NaN	-0.3	0.8905	0.0223	0.0211	0.0222	0.0222	0.0217
0.0	0.0	0.0	-2277.456	687.7694	NaN	NaN	-0.3	0.8907	0.0222	0.0209	0.0222	0.0223	0.0217
0.0	0.0	0.0	1033.544	-1272.2306	NaN	NaN	1.3	0.8908	0.0222	0.0208	0.0222	0.0223	0.0217
0.0	0.0	0.0	-2956.456	-1710.2306	NaN	NaN	0.3665	0.8907	0.0222	0.021	0.0222	0.0222	0.0217
0.0	0.0	0.0	-745.456	-2940.2306	NaN	NaN	0.7977	0.8905	0.0223	0.0211	0.0223	0.0222	0.0217
0.0	0.0	0.0	-1401.456	-4107.2306	NaN	NaN	0.7456	0.8906	0.0222	0.021	0.0224	0.0221	0.0217
0.0	0.0	0.0	-1873.456	1224.7694	NaN	NaN	-0.3	0.8909	0.0221	0.0209	0.0223	0.0222	0.0216
0.0	0.0	0.0	-2102.456	232.7694	NaN	NaN	-0.1245	0.8913	0.022	0.0208	0.0222	0.0221	0.0216
0.0	0.0	0.0	-1760.456	-1214.2306	NaN	NaN	0.4082	0.8917	0.0219	0.0207	0.0221	0.0221	0.0215
0.0	0.0	0.0	-1444.456	-1763.2306	NaN	NaN	0.5497	0.892	0.0219	0.0206	0.022	0.0221	0.0215
0.0	0.0	0.0	519.544	2238.7694	NaN	NaN	0.8116	0.8924	0.0219	0.0204	0.0219	0.0222	0.0214
0.0	0.0	0.0	-777.456	-179.2306	NaN	NaN	0.1873	0.8923	0.0219	0.0203	0.0218	0.0222	0.0214
0.0	0.0	0.0	-2182.456	2871.7694	NaN	NaN	1.3	0.8918	0.0221	0.0204	0.0219	0.0224	0.0214
0.0	0.0	0.0	-3052.456	1045.7694	NaN	NaN	-0.3	0.8913	0.0225	0.0207	0.0219	0.0222	0.0213
0.0	0.0	0.0	-2918.456	-522.2306	NaN	NaN	0.1518	0.8912	0.0226	0.0209	0.0219	0.0221	0.0214
0.0	0.0	0.0	-894.456	-3705.2306	NaN	NaN	0.8055	0.891	0.0226	0.021	0.022	0.022	0.0213
0.0	0.0	0.0	-960.456	1668.7694	NaN	NaN	1.3	0.8916	0.0225	0.0208	0.0219	0.022	0.0212
0.0	0.0	0.0	-391.456	629.7694	NaN	NaN	1.3	0.8916	0.0225	0.0207	0.0218	0.0221	0.0212
0.0	0.0	0.0	-174.456	2235.7694	NaN	NaN	1.0846	0.8915	0.0226	0.0207	0.0218	0.0222	0.0212
0.0	0.0	0.0	-1014.456	1699.7694	NaN	NaN	1.3	0.8913	0.0226	0.0207	0.0218	0.0223	0.0212
0.0	0.0	0.0	-2740.456	3093.7694	NaN	NaN	1.3	0.8911	0.0228	0.0208	0.0218	0.0223	0.0213
0.0	0.0	0.0	-451.456	495.7694	NaN	NaN	1.3	0.8909	0.0229	0.021	0.0219	0.0222	0.0213
0.0	0.0	0.0	-2884.456	-2345.2306	NaN	NaN	0.4484	0.8906	0.023	0.0211	0.022	0.022	0.0213
0.0	0.0	0.0	-1839.456	-2328.2306	NaN	NaN	0.5586	0.8909	0.0228	0.0212	0.022	0.0217	0.0213
0.0	0.0	0.0	-313.456	871.7694	NaN	NaN	1.3	0.8915	0.0226	0.0211	0.0219	0.0216	0.0213
0.0	0.0	0.0	-1829.456	-3246.2306	NaN	NaN	0.6396	0.8914	0.0226	0.0211	0.0219	0.0216	0.0213
0.0	0.0	0.0	-1797.456	-155.2306	NaN	NaN	0.0795	0.8917	0.0225	0.0211	0.0219	0.0216	0.0212
0.0	0.0	0.0	-1253.456	-749.2306	NaN	NaN	0.3741	0.8915	0.0226	0.0211	0.0219	0.0216	0.0213
0.0	0.0	0.0	-2052.456	-836.2306	NaN	NaN	0.2895	0.8914	0.0226	0.0212	0.0219	0.0216	0.0213
0.0	0.0	0.0	-1439.456	-1330.2306	NaN	NaN	0.4803	0.8913	0.0227	0.0213	0.0219	0.0216	0.0213
0.0	0.0	0.0	-3069.456	442.7694	NaN	NaN	-0.1686	0.8913	0.0226	0.0213	0.0219	0.0216	0.0213
0.0	0.0	0.0	-718.456	-873.2306	NaN	NaN	0.5486	0.8913	0.0226	0.0212	0.022	0.0216	0.0213
0.0	0.0	0.0	-2804.456	1601.7694	NaN	NaN	-0.3	0.8913	0.0225	0.0212	0.022	0.0216	0.0213
0.0	0.0	0.0	-2770.456	761.7694	NaN	NaN	-0.3	0.8911	0.0226	0.0212	0.0221	0.0216	0.0214
0.0	0.0	0.0	-1181.456	-606.2306	NaN	NaN	0.3391	0.8911	0.0226	0.0212	0.0221	0.0216	0.0214
0.0	0.0	0.0	-4221.456	-139.2306	NaN	NaN	0.0319	0.891	0.0225	0.0211	0.0222	0.0217	0.0215
0.0	0.0	0.0	-2675.456	521.7694	NaN	NaN	-0.2423	0.8912	0.0225	0.021	0.0221	0.0218	0.0215
0.0	0.0	0.0	-3274.456	851.7694	NaN	NaN	-0.3	0.8911	0.0224	0.0211	0.0221	0.0218	0.0214
0.0	0.0	0.0	-1604.456	-236.2306	NaN	NaN	0.1283	0.891	0.0225	0.0212	0.0222	0.0217	0.0214
0.0	0.0	0.0	-1304.456	-3548.2306	NaN	NaN	0.7312	0.8906	0.0225	0.0216	0.0223	0.0215	0.0215
0.0	0.0	0.0	-1672.456	-4429.2306	NaN	NaN	0.7259	0.8908	0.0224	0.0217	0.0223	0.0214	0.0215
0.0	0.0	0.0	-1814.456	-3573.2306	NaN	NaN	0.6632	0.8911	0.0223	0.0216	0.0222	0.0213	0.0215
0.0	0.0	0.0	-1657.456	-1065.2306	NaN	NaN	0.3912	0.8917	0.0221	0.0213	0.022	0.0213	0.0215
0.0	0.0	0.0	-2205.456	-891.2306	NaN	NaN	0.2878	0.8921	0.022	0.0211	0.0219	0.0215	0.0216
0.0	0.0	0.0	-1109.456	-467.2306	NaN	NaN	0.2963	0.8922	0.0219	0.0208	0.0218	0.0217	0.0216
0.0	0.0	0.0	-1775.456	1049.7694	NaN	NaN	-0.3	0.892	0.0219	0.0207	0.0217	0.0219	0.0216
0.0	0.0	0.0	-2095.456	1385.7694	NaN	NaN	-0.3	0.8914	0.0221	0.0209	0.0218	0.0221	0.0217
0.0	0.0	0.0	-917.456	1328.7694	NaN	NaN	1.3	0.8911	0.0223	0.0209	0.0218	0.0221	0.0218
0.0	0.0	0.0	-2204.456	-2802.2306	NaN	NaN	0.5597	0.8909	0.0224	0.021	0.0218	0.0221	0.0218
0.0	0.0	0.0	-1140.456	368.7694	NaN	NaN	-0.3	0.8915	0.0223	0.0208	0.0218	0.022	0.0215
0.0	0.0	0.0	419.544	602.7694	NaN	NaN	0.5896	0.8916	0.0223	0.0208	0.0218	0.022	0.0215
0.0	0.0	0.0	175.544	-1621.2306	NaN	NaN	1.1214	0.8915	0.0224	0.0208	0.0218	0.022	0.0215
0.0	0.0	0.0	-46.456	-2683.2306	NaN	NaN	0.983	0.8911	0.0225	0.021	0.0219	0.0221	0.0215
0.0	0.0	0.0	-1682.456	-642.2306	NaN	NaN	0.2763	0.8917	0.0223	0.0208	0.0218	0.0219	0.0214
0.0	0.0	0.0	-2321.456	-907.2306	NaN	NaN	0.281	0.8919	0.0222	0.0208	0.0218	0.0219	0.0215
0.0	0.0	0.0	-1888.456	-1742.2306	NaN	NaN	0.4799	0.8921	0.0221	0.0209	0.0218	0.0218	0.0214
0.0	0.0	0.0	-2597.456	673.7694	NaN	NaN	-0.3	0.8922	0.0221	0.0209	0.0217	0.0218	0.0213
0.0	0.0	0.0	-2635.456	-2073.2306	NaN	NaN	0.4403	0.892	0.0221	0.021	0.0217	0.0217	0.0214
0.0	0.0	0.0	-2805.456	2163.7694	NaN	NaN	-0.3	0.8931	0.0218	0.0207	0.0216	0.0217	0.0212
0.0	0.0	0.0	-2182.456	1254.7694	NaN	NaN	-0.3	0.8935	0.0217	0.0205	0.0215	0.0217	0.0212
0.0	0.0	0.0	-1147.456	-1826.2306	NaN	NaN	0.6141	0.8935	0.0216	0.0205	0.0214	0.0218	0.0212
0.0	0.0	0.0	-1683.456	2756.7694	NaN	NaN	1.3	0.8934	0.0217	0.0205	0.0214	0.0219	0.0212
0.0	0.0	0.0	-961.456	306.7694	NaN	NaN	-0.3	0.8924	0.022	0.0207	0.0215	0.022	0.0213
0.0	0.0	0.0	-3509.456	-412.2306	NaN	NaN	0.1051	0.8915	0.0223	0.0211	0.0216	0.022	0.0215
0.0	0.0	0.0	-2181.456	-588.2306	NaN	NaN	0.2124	0.8914	0.0224	0.0211	0.0217	0.0219	0.0215
0.0	0.0	0.0	-2588.456	353.7694	NaN	NaN	-0.1583	0.8915	0.0224	0.0211	0.0217	0.0219	0.0215
0.0	0.0	0.0	-1741.456	3043.7694	NaN	NaN	1.3	0.8921	0.0221	0.0209	0.0216	0.0219	0.0214
0.0	0.0	0.0	-2167.456	998.7694	NaN	NaN	-0.3	0.8917	0.0223	0.021	0.0216	0.0219	0.0215
0.0	0.0	0.0	-340.456	-189.2306	NaN	NaN	0.3573	0.8914	0.0224	0.0211	0.0217	0.0219	0.0215
0.0	0.0	0.0	-1632.456	-4.2306	NaN	NaN	0.0026	0.8912	0.0224	0.0213	0.0217	0.0219	0.0216
0.0	0.0	0.0	-2703.456	-918.2306	NaN	NaN	0.2535	0.8911	0.0223	0.0213	0.0218	0.0218	0.0216
0.0	0.0	0.0	-2748.456	812.7694	NaN	NaN	-0.3	0.8912	0.0222	0.0213	0.0218	0.0218	0.0217
0.0	0.0	0.0	-2280.456	-896.2306	NaN	NaN	0.2821	0.891	0.0222	0.0214	0.0219	0.0217	0.0217
0.0	0.0	0.0	-1808.456	-2794.2306	NaN	NaN	0.6071	0.8912	0.0221	0.0215	0.0219	0.0215	0.0217
0.0	0.0	0.0	-1267.456	-2356.2306	NaN	NaN	0.6502	0.8916	0.022	0.0214	0.0219	0.0214	0.0217
0.0	0.0	0.0	-3083.456	-517.2306	NaN	NaN	0.1436	0.8919	0.0219	0.0213	0.0219	0.0215	0.0217
0.0	0.0	0.0	-2431.456	1809.7694	NaN	NaN	-0.3	0.8922	0.0218	0.0211	0.0218	0.0215	0.0216
0.0	0.0	0.0	-2557.456	103.7694	NaN	NaN	-0.0423	0.8918	0.0219	0.0212	0.0219	0.0216	0.0217
0.0	0.0	0.0	540.544	2.7694	NaN	NaN	0.0051	0.8922	0.0219	0.0211	0.0218	0.0215	0.0216
0.0	0.0	0.0	-1855.456	-1103.2306	NaN	NaN	0.3729	0.8919	0.0219	0.0211	0.0218	0.0216	0.0217
0.0	0.0	0.0	-1535.456	550.7694	NaN	NaN	-0.3	0.8923	0.0219	0.021	0.0217	0.0216	0.0215
0.0	0.0	0.0	-2074.456	468.7694	NaN	NaN	-0.2919	0.8918	0.0219	0.0211	0.0218	0.0217	0.0216
0.0	0.0	0.0	-1378.456	-2019.2306	NaN	NaN	0.5943	0.8911	0.0221	0.0214	0.022	0.0217	0.0217
0.0	0.0	0.0	-2071.456	-1163.2306	NaN	NaN	0.3596	0.891	0.0221	0.0215	0.0221	0.0216	0.0217
0.0	0.0	0.0	-4269.456	-2216.2306	NaN	NaN	0.3417	0.8911	0.0221	0.0216	0.0221	0.0215	0.0216
0.0	0.0	0.0	-3045.456	-964.2306	NaN	NaN	0.2405	0.8915	0.0219	0.0215	0.022	0.0214	0.0216
0.0	0.0	0.0	-1564.456	-1185.2306	NaN	NaN	0.431	0.8917	0.0219	0.0214	0.022	0.0215	0.0217
0.0	0.0	0.0	-1107.456	-994.2306	NaN	NaN	0.4731	0.8922	0.0218	0.0212	0.0218	0.0215	0.0215
0.0	0.0	0.0	-913.456	2242.7694	NaN	NaN	1.3	0.8926	0.0217	0.0211	0.0216	0.0216	0.0214
0.0	0.0	0.0	-1795.456	918.7694	NaN	NaN	-0.3	0.8923	0.0219	0.0212	0.0215	0.0217	0.0214
0.0	0.0	0.0	-2254.456	-1689.2306	NaN	NaN	0.4283	0.8916	0.0221	0.0215	0.0216	0.0218	0.0215
0.0	0.0	0.0	-771.456	-689.2306	NaN	NaN	0.4719	0.8913	0.0223	0.0216	0.0216	0.0218	0.0215
0.0	0.0	0.0	-772.456	-135.2306	NaN	NaN	0.149	0.8908	0.0224	0.0217	0.0216	0.022	0.0216
0.0	0.0	0.0	-1670.456	-603.2306	NaN	NaN	0.2653	0.8906	0.0225	0.0216	0.0216	0.022	0.0217
0.0	0.0	0.0	-2204.456	-1652.2306	NaN	NaN	0.4284	0.8905	0.0225	0.0216	0.0216	0.0221	0.0217
0.0	0.0	0.0	-1749.456	326.7694	NaN	NaN	-0.2297	0.8909	0.0224	0.0214	0.0215	0.0221	0.0217
0.0	0.0	0.0	-876.456	3042.7694	NaN	NaN	1.3	0.8911	0.0222	0.0212	0.0215	0.0223	0.0216
0.0	0.0	0.0	-2482.456	1431.7694	NaN	NaN	-0.3	0.8906	0.0224	0.0213	0.0216	0.0224	0.0217
0.0	0.0	0.0	-3395.456	819.7694	NaN	NaN	-0.3	0.8901	0.0226	0.0216	0.0217	0.0224	0.0217
0.0	0.0	0.0	-1990.456	-1426.2306	NaN	NaN	0.4174	0.8898	0.0227	0.0217	0.0218	0.0222	0.0219
0.0	0.0	0.0	-2342.456	-1269.2306	NaN	NaN	0.3514	0.8903	0.0224	0.0216	0.0218	0.022	0.0219
0.0	0.0	0.0	-2877.456	680.7694	NaN	NaN	-0.3	0.8911	0.0221	0.0213	0.0218	0.022	0.0218
0.0	0.0	0.0	-1912.456	1755.7694	NaN	NaN	-0.3	0.8917	0.0218	0.0211	0.0217	0.0219	0.0217
0.0	0.0	0.0	-2805.456	-375.2306	NaN	NaN	0.118	0.8919	0.0217	0.021	0.0217	0.0219	0.0217
0.0	0.0	0.0	-3154.456	-259.2306	NaN	NaN	0.0759	0.8922	0.0216	0.021	0.0217	0.0218	0.0217
0.0	0.0	0.0	-1833.456	-833.2306	NaN	NaN	0.3125	0.8922	0.0216	0.021	0.0217	0.0218	0.0217
0.0	0.0	0.0	-2507.456	-504.2306	NaN	NaN	0.1674	0.8925	0.0215	0.021	0.0217	0.0217	0.0216
0.0	0.0	0.0	-3237.456	-1004.2306	NaN	NaN	0.2368	0.8927	0.0214	0.0209	0.0217	0.0217	0.0216
0.0	0.0	0.0	-3297.456	500.7694	NaN	NaN	-0.1791	0.8931	0.0213	0.0208	0.0216	0.0216	0.0215
0.0	0.0	0.0	-1795.456	-840.2306	NaN	NaN	0.3188	0.8929	0.0213	0.0208	0.0217	0.0217	0.0216
0.0	0.0	0.0	-2975.456	-581.2306	NaN	NaN	0.1634	0.8927	0.0214	0.0209	0.0217	0.0217	0.0216
0.0	0.0	0.0	-1592.456	496.7694	NaN	NaN	-0.3	0.8929	0.0214	0.0208	0.0216	0.0218	0.0216
0.0	0.0	0.0	-1462.456	1029.7694	NaN	NaN	-0.3	0.8931	0.0213	0.0207	0.0215	0.0219	0.0216
0.0	0.0	0.0	-1815.456	-1094.2306	NaN	NaN	0.3761	0.8931	0.0213	0.0206	0.0215	0.022	0.0215
0.0	0.0	0.0	-1532.456	491.7694	NaN	NaN	-0.3	0.8926	0.0215	0.0207	0.0216	0.0222	0.0215
0.0	0.0	0.0	455.544	-1729.2306	NaN	NaN	1.3	0.8917	0.0219	0.021	0.0216	0.0223	0.0216
0.0	0.0	0.0	-1749.456	-533.2306	NaN	NaN	0.2336	0.891	0.0221	0.0212	0.0217	0.0223	0.0217
0.0	0.0	0.0	-3126.456	-2535.2306	NaN	NaN	0.4478	0.8902	0.0224	0.0215	0.0218	0.0223	0.0218
0.0	0.0	0.0	-2785.456	3371.7694	NaN	NaN	1.3	0.8914	0.0221	0.0212	0.0216	0.0222	0.0215
0.0	0.0	0.0	-1788.456	-2032.2306	NaN	NaN	0.5319	0.8912	0.022	0.0213	0.0217	0.0222	0.0217
0.0	0.0	0.0	-699.456	-364.2306	NaN	NaN	0.3424	0.8916	0.0219	0.0212	0.0216	0.0222	0.0215
0.0	0.0	0.0	-1744.456	-540.2306	NaN	NaN	0.2365	0.8913	0.022	0.0212	0.0216	0.0223	0.0216
0.0	0.0	0.0	-2491.456	657.7694	NaN	NaN	-0.3	0.8915	0.0219	0.0211	0.0216	0.0223	0.0216
0.0	0.0	0.0	-4248.456	2514.7694	NaN	NaN	-0.3	0.8913	0.0219	0.0211	0.0217	0.0223	0.0217
0.0	0.0	0.0	-3551.456	2591.7694	NaN	NaN	-0.3	0.8918	0.0218	0.0209	0.0216	0.0223	0.0215
0.0	0.0	0.0	-2489.456	-313.2306	NaN	NaN	0.1118	0.8912	0.022	0.0211	0.0218	0.0224	0.0216
0.0	0.0	0.0	-138.456	2964.7694	NaN	NaN	1.049	0.8918	0.0218	0.0209	0.0217	0.0223	0.0214
0.0	0.0	0.0	-748.456	-1520.2306	NaN	NaN	0.6701	0.8912	0.0221	0.021	0.0218	0.0223	0.0216
0.0	0.0	0.0	-1588.456	-1015.2306	NaN	NaN	0.3899	0.8911	0.0222	0.021	0.0219	0.0223	0.0216
0.0	0.0	0.0	-1954.456	102.7694	NaN	NaN	-0.0555	0.8914	0.022	0.0209	0.022	0.0222	0.0216
0.0	0.0	0.0	-2453.456	2861.7694	NaN	NaN	1.3	0.892	0.0216	0.0206	0.0219	0.0222	0.0216
0.0	0.0	0.0	-2198.456	-1925.2306	NaN	NaN	0.4669	0.8918	0.0217	0.0208	0.022	0.0221	0.0216
0.0	0.0	0.0	-2037.456	535.7694	NaN	NaN	-0.3	0.8917	0.0217	0.0209	0.0221	0.0221	0.0216
0.0	0.0	0.0	-1906.456	-4092.2306	NaN	NaN	0.6822	0.891	0.0219	0.0212	0.0223	0.0219	0.0216
0.0	0.0	0.0	-1256.456	-947.2306	NaN	NaN	0.4298	0.8918	0.0216	0.0211	0.0222	0.0217	0.0215
0.0	0.0	0.0	-3556.456	-1696.2306	NaN	NaN	0.3229	0.8918	0.0216	0.0212	0.0222	0.0217	0.0215
0.0	0.0	0.0	-2750.456	-1208.2306	NaN	NaN	0.3052	0.8928	0.0213	0.0209	0.022	0.0216	0.0214
0.0	0.0	0.0	-1823.456	-1364.2306	NaN	NaN	0.428	0.893	0.0212	0.0208	0.0219	0.0218	0.0214
0.0	0.0	0.0	-2099.456	592.7694	NaN	NaN	-0.3	0.893	0.0212	0.0208	0.0219	0.0218	0.0214
0.0	0.0	0.0	-1181.456	-2099.2306	NaN	NaN	0.6399	0.8923	0.0215	0.021	0.0219	0.0219	0.0215
0.0	0.0	0.0	-2438.456	-1711.2306	NaN	NaN	0.4124	0.8918	0.0218	0.0212	0.022	0.0218	0.0214
0.0	0.0	0.0	-2384.456	-1816.2306	NaN	NaN	0.4324	0.8918	0.0219	0.0212	0.0219	0.0218	0.0214
0.0	0.0	0.0	-1053.456	739.7694	NaN	NaN	-0.3	0.8922	0.0218	0.0211	0.0218	0.0218	0.0213
0.0	0.0	0.0	-1580.456	-459.2306	NaN	NaN	0.2251	0.8922	0.0219	0.021	0.0218	0.0218	0.0213
0.0	0.0	0.0	-1661.456	954.7694	NaN	NaN	-0.3	0.8922	0.0219	0.021	0.0217	0.022	0.0213
0.0	0.0	0.0	-1876.456	2532.7694	NaN	NaN	1.3	0.892	0.0219	0.0209	0.0217	0.0221	0.0213
0.0	0.0	0.0	-1466.456	598.7694	NaN	NaN	-0.3	0.8915	0.0221	0.0209	0.0218	0.0223	0.0214
0.0	0.0	0.0	-2653.456	3684.7694	NaN	NaN	1.3	0.8912	0.0222	0.021	0.0218	0.0224	0.0214
0.0	0.0	0.0	-948.456	283.7694	NaN	NaN	-0.3	0.8907	0.0224	0.0211	0.0219	0.0225	0.0215
0.0	0.0	0.0	-2291.456	576.7694	NaN	NaN	-0.3	0.8907	0.0224	0.0212	0.0219	0.0224	0.0214
0.0	0.0	0.0	-2386.456	580.7694	NaN	NaN	-0.3	0.8905	0.0225	0.0213	0.0221	0.0222	0.0215
0.0	0.0	0.0	-3283.456	-1799.2306	NaN	NaN	0.354	0.8901	0.0225	0.0216	0.0222	0.022	0.0215
0.0	0.0	0.0	-3461.456	-3079.2306	NaN	NaN	0.4708	0.8908	0.0222	0.0214	0.0222	0.0218	0.0215
0.0	0.0	0.0	-2178.456	1131.7694	NaN	NaN	-0.3	0.8916	0.022	0.0212	0.0221	0.0217	0.0214
0.0	0.0	0.0	-2233.456	-1957.2306	NaN	NaN	0.467	0.8916	0.0219	0.0211	0.0221	0.0217	0.0216
0.0	0.0	0.0	-2296.456	-1340.2306	NaN	NaN	0.3685	0.8922	0.0217	0.0209	0.022	0.0217	0.0216
0.0	0.0	0.0	-237.456	-1023.2306	NaN	NaN	0.8116	0.8923	0.0216	0.0209	0.0219	0.0218	0.0215
0.0	0.0	0.0	-1283.456	2537.7694	NaN	NaN	1.3	0.8923	0.0216	0.0209	0.0218	0.0219	0.0215
0.0	0.0	0.0	-1517.456	-3096.2306	NaN	NaN	0.6711	0.8913	0.0218	0.0211	0.022	0.0219	0.0218
0.0	0.0	0.0	-2227.456	-1817.2306	NaN	NaN	0.4493	0.8912	0.0219	0.0212	0.0221	0.022	0.0217
0.0	0.0	0.0	-2199.456	343.7694	NaN	NaN	-0.1853	0.8911	0.022	0.0212	0.0221	0.022	0.0217
0.0	0.0	0.0	-3761.456	-908.2306	NaN	NaN	0.1945	0.8909	0.022	0.0212	0.0222	0.0219	0.0218
0.0	0.0	0.0	-3312.456	144.7694	NaN	NaN	-0.0457	0.8907	0.022	0.0213	0.0222	0.022	0.0218
0.0	0.0	0.0	-4124.456	671.7694	NaN	NaN	-0.1946	0.8908	0.022	0.0212	0.0222	0.022	0.0218
0.0	0.0	0.0	-2646.456	21.7694	NaN	NaN	-0.0083	0.8908	0.022	0.0213	0.0221	0.022	0.0217
0.0	0.0	0.0	-1862.456	-2046.2306	NaN	NaN	0.5235	0.8909	0.022	0.0213	0.0221	0.022	0.0217
0.0	0.0	0.0	-1072.456	-2209.2306	NaN	NaN	0.6732	0.8906	0.0221	0.0215	0.0221	0.0221	0.0217
0.0	0.0	0.0	-1264.456	-407.2306	NaN	NaN	0.2436	0.8906	0.0221	0.0215	0.022	0.0221	0.0216
0.0	0.0	0.0	-3457.456	1252.7694	NaN	NaN	-0.3	0.8904	0.0222	0.0215	0.022	0.0222	0.0217
0.0	0.0	0.0	-3158.456	-1759.2306	NaN	NaN	0.3577	0.8904	0.0222	0.0215	0.022	0.0222	0.0217
0.0	0.0	0.0	-373.456	1528.7694	NaN	NaN	1.3	0.8908	0.022	0.0213	0.0219	0.0222	0.0217
0.0	0.0	0.0	-1434.456	-1830.2306	NaN	NaN	0.5606	0.8906	0.022	0.0212	0.022	0.0223	0.0218
0.0	0.0	0.0	-2632.456	2314.7694	NaN	NaN	-0.3	0.891	0.0219	0.0211	0.0219	0.0224	0.0218
0.0	0.0	0.0	-3167.456	-719.2306	NaN	NaN	0.185	0.8903	0.0221	0.0212	0.022	0.0224	0.0219
0.0	0.0	0.0	-394.456	-881.2306	NaN	NaN	0.6908	0.8902	0.0222	0.0213	0.022	0.0224	0.0218
0.0	0.0	0.0	-2999.456	-2914.2306	NaN	NaN	0.4928	0.8897	0.0223	0.0215	0.0222	0.0225	0.0218
0.0	0.0	0.0	-1532.456	-871.2306	NaN	NaN	0.3625	0.8899	0.0223	0.0214	0.0221	0.0225	0.0217
0.0	0.0	0.0	-1306.456	-1168.2306	NaN	NaN	0.4721	0.8897	0.0223	0.0214	0.0222	0.0226	0.0218
0.0	0.0	0.0	-429.456	-2807.2306	NaN	NaN	0.8673	0.8901	0.0221	0.0212	0.0221	0.0226	0.0219
0.0	0.0	0.0	-2139.456	537.7694	NaN	NaN	-0.3	0.8904	0.022	0.021	0.022	0.0227	0.0219
0.0	0.0	0.0	-2043.456	292.7694	NaN	NaN	-0.1672	0.8907	0.0218	0.0208	0.022	0.0227	0.022
0.0	0.0	0.0	-2793.456	1469.7694	NaN	NaN	-0.3	0.8912	0.0215	0.0206	0.0219	0.0227	0.0219
0.0	0.0	0.0	-2201.456	-329.2306	NaN	NaN	0.1301	0.8908	0.0217	0.0207	0.0221	0.0228	0.0219
0.0	0.0	0.0	-1570.456	1537.7694	NaN	NaN	-0.3	0.891	0.0217	0.0207	0.022	0.0227	0.0218
0.0	0.0	0.0	-2840.456	-1545.2306	NaN	NaN	0.3523	0.8907	0.0219	0.0209	0.0222	0.0227	0.0217
0.0	0.0	0.0	-2703.456	-3072.2306	NaN	NaN	0.5319	0.891	0.0218	0.0209	0.0222	0.0225	0.0216
0.0	0.0	0.0	-3057.456	267.7694	NaN	NaN	-0.096	0.8912	0.0218	0.0209	0.0222	0.0224	0.0215
0.0	0.0	0.0	-3447.456	-976.2306	NaN	NaN	0.2207	0.8919	0.0215	0.0207	0.0221	0.0223	0.0215
0.0	0.0	0.0	-1142.456	-2199.2306	NaN	NaN	0.6581	0.8922	0.0214	0.0206	0.022	0.0223	0.0215
0.0	0.0	0.0	-550.456	-834.2306	NaN	NaN	0.6025	0.8926	0.0213	0.0205	0.0219	0.0223	0.0214
0.0	0.0	0.0	-1476.456	752.7694	NaN	NaN	-0.3	0.8926	0.0212	0.0205	0.0219	0.0224	0.0214
0.0	0.0	0.0	-826.456	-519.2306	NaN	NaN	0.3858	0.8919	0.0215	0.0207	0.0219	0.0225	0.0214
0.0	0.0	0.0	-3008.456	715.7694	NaN	NaN	-0.3	0.8917	0.0218	0.0208	0.0219	0.0225	0.0214
0.0	0.0	0.0	-2000.456	-3225.2306	NaN	NaN	0.6172	0.8912	0.022	0.0209	0.022	0.0224	0.0215
0.0	0.0	0.0	-376.456	-1265.2306	NaN	NaN	0.7707	0.892	0.0217	0.0207	0.0219	0.0224	0.0213
0.0	0.0	0.0	-2290.456	1084.7694	NaN	NaN	-0.3	0.8923	0.0216	0.0205	0.0218	0.0225	0.0214
0.0	0.0	0.0	-28.456	940.7694	NaN	NaN	1.0312	0.8925	0.0214	0.0204	0.0218	0.0226	0.0213
0.0	0.0	0.0	-1039.456	2313.7694	NaN	NaN	1.3	0.892	0.0215	0.0204	0.0218	0.0228	0.0214
0.0	0.0	0.0	-2715.456	1273.7694	NaN	NaN	-0.3	0.8914	0.0219	0.0206	0.0219	0.0228	0.0213
0.0	0.0	0.0	-3874.456	2228.7694	NaN	NaN	-0.3	0.8911	0.0221	0.0207	0.022	0.0228	0.0213
0.0	0.0	0.0	-1970.456	-612.2306	NaN	NaN	0.2371	0.8908	0.0223	0.0208	0.0221	0.0227	0.0213
0.0	0.0	0.0	-3542.456	513.7694	NaN	NaN	-0.1696	0.8911	0.0223	0.0209	0.0221	0.0225	0.0212
0.0	0.0	0.0	-214.456	199.7694	NaN	NaN	-0.3	0.8911	0.0223	0.0209	0.0221	0.0224	0.0211
0.0	0.0	0.0	-2659.456	-115.2306	NaN	NaN	0.0415	0.891	0.0223	0.021	0.0222	0.0224	0.0211
0.0	0.0	0.0	-1196.456	279.7694	NaN	NaN	-0.3	0.8912	0.0222	0.0209	0.0222	0.0223	0.0211
0.0	0.0	0.0	-1818.456	-18.2306	NaN	NaN	0.0099	0.8912	0.0222	0.0209	0.0222	0.0223	0.0212
0.0	0.0	0.0	-1551.456	-1462.2306	NaN	NaN	0.4852	0.8914	0.0221	0.0208	0.0222	0.0223	0.0212
0.0	0.0	0.0	-2680.456	-845.2306	NaN	NaN	0.2397	0.8915	0.022	0.0208	0.0223	0.0222	0.0212
0.0	0.0	0.0	-373.456	-1286.2306	NaN	NaN	0.775	0.8914	0.022	0.0208	0.0223	0.0221	0.0213
0.0	0.0	0.0	-1369.456	-634.2306	NaN	NaN	0.3165	0.8912	0.0221	0.0209	0.0223	0.0221	0.0213
0.0	0.0	0.0	-1599.456	-3163.2306	NaN	NaN	0.6642	0.891	0.0222	0.021	0.0223	0.0221	0.0213
0.0	0.0	0.0	-1911.456	237.7694	NaN	NaN	-0.1421	0.8912	0.0222	0.021	0.0223	0.0221	0.0213
0.0	0.0	0.0	-2116.456	-2482.2306	NaN	NaN	0.5398	0.8908	0.0223	0.0211	0.0223	0.0221	0.0213
0.0	0.0	0.0	-558.456	-2174.2306	NaN	NaN	0.7956	0.8911	0.0222	0.0211	0.0222	0.0221	0.0213
0.0	0.0	0.0	-1916.456	-2980.2306	NaN	NaN	0.6086	0.8907	0.0223	0.0212	0.0223	0.0221	0.0213
0.0	0.0	0.0	-2283.456	113.7694	NaN	NaN	-0.0524	0.8912	0.0223	0.0211	0.0221	0.0221	0.0212
0.0	0.0	0.0	-2865.456	-635.2306	NaN	NaN	0.1815	0.8912	0.0222	0.021	0.0221	0.0221	0.0213
0.0	0.0	0.0	404.544	286.7694	NaN	NaN	0.4148	0.8913	0.0223	0.021	0.022	0.0222	0.0212
0.0	0.0	0.0	-1923.456	-547.2306	NaN	NaN	0.2215	0.8909	0.0224	0.0211	0.0221	0.0223	0.0213
0.0	0.0	0.0	-909.456	-508.2306	NaN	NaN	0.3585	0.8909	0.0225	0.0211	0.022	0.0222	0.0213
0.0	0.0	0.0	-1801.456	-1917.2306	NaN	NaN	0.5156	0.8907	0.0226	0.0212	0.022	0.0222	0.0213
0.0	0.0	0.0	-1894.456	1178.7694	NaN	NaN	-0.3	0.8908	0.0225	0.021	0.022	0.0223	0.0214
0.0	0.0	0.0	-2224.456	-1113.2306	NaN	NaN	0.3335	0.8906	0.0225	0.021	0.022	0.0224	0.0214
0.0	0.0	0.0	-463.456	687.7694	NaN	NaN	1.3	0.8906	0.0225	0.0209	0.022	0.0226	0.0214
0.0	0.0	0.0	-2433.456	-568.2306	NaN	NaN	0.1893	0.8902	0.0226	0.0211	0.022	0.0227	0.0214
0.0	0.0	0.0	-1060.456	-1742.2306	NaN	NaN	0.6216	0.8901	0.0227	0.0212	0.022	0.0226	0.0214
0.0	0.0	0.0	-1789.456	-204.2306	NaN	NaN	0.1024	0.89	0.0228	0.0212	0.022	0.0226	0.0214
0.0	0.0	0.0	-3586.456	-1702.2306	NaN	NaN	0.3219	0.8901	0.0227	0.0212	0.022	0.0226	0.0215
0.0	0.0	0.0	-885.456	1179.7694	NaN	NaN	1.3	0.8901	0.0226	0.0211	0.022	0.0227	0.0216
0.0	0.0	0.0	-2006.456	-1735.2306	NaN	NaN	0.4638	0.8901	0.0226	0.021	0.022	0.0228	0.0216
0.0	0.0	0.0	-2269.456	1431.7694	NaN	NaN	-0.3	0.8901	0.0225	0.021	0.022	0.0228	0.0216
0.0	0.0	0.0	-1744.456	-927.2306	NaN	NaN	0.3471	0.8899	0.0226	0.0211	0.022	0.0228	0.0216
0.0	0.0	0.0	-2319.456	-1859.2306	NaN	NaN	0.4449	0.8901	0.0226	0.0211	0.022	0.0227	0.0216
0.0	0.0	0.0	-3708.456	-1783.2306	NaN	NaN	0.3247	0.8902	0.0225	0.0211	0.022	0.0227	0.0216
0.0	0.0	0.0	-1617.456	-1300.2306	NaN	NaN	0.4456	0.8906	0.0224	0.0209	0.022	0.0226	0.0215
0.0	0.0	0.0	-2391.456	168.7694	NaN	NaN	-0.0759	0.8908	0.0223	0.0208	0.0219	0.0226	0.0215
0.0	0.0	0.0	-368.456	-2480.2306	NaN	NaN	0.8707	0.8913	0.0221	0.0206	0.0218	0.0226	0.0215
0.0	0.0	0.0	-192.456	1080.7694	NaN	NaN	1.2167	0.8915	0.022	0.0204	0.0219	0.0228	0.0215
0.0	0.0	0.0	52.544	-1006.2306	NaN	NaN	1.0551	0.8911	0.022	0.0204	0.0219	0.023	0.0216
0.0	0.0	0.0	-1853.456	655.7694	NaN	NaN	-0.3	0.8908	0.0222	0.0205	0.022	0.0231	0.0215
0.0	0.0	0.0	-3272.456	954.7694	NaN	NaN	-0.3	0.8905	0.0224	0.0207	0.022	0.0231	0.0214
0.0	0.0	0.0	-2834.456	-2396.2306	NaN	NaN	0.4581	0.8907	0.0224	0.0208	0.022	0.0228	0.0213
0.0	0.0	0.0	-1563.456	-1999.2306	NaN	NaN	0.5612	0.8915	0.0221	0.0206	0.0219	0.0226	0.0213
0.0	0.0	0.0	-2306.456	-1046.2306	NaN	NaN	0.3121	0.8923	0.0218	0.0203	0.0218	0.0226	0.0212
0.0	0.0	0.0	-1784.456	1688.7694	NaN	NaN	-0.3	0.8925	0.0215	0.02	0.0219	0.0228	0.0213
0.0	0.0	0.0	-538.456	5000.7694	NaN	NaN	1.1207	0.8923	0.0215	0.0201	0.0219	0.0229	0.0213
0.0	0.0	0.0	-2170.456	-1134.2306	NaN	NaN	0.3432	0.8914	0.022	0.0203	0.022	0.0229	0.0213
0.0	0.0	0.0	-2830.456	-3708.2306	NaN	NaN	0.5671	0.8916	0.0221	0.0205	0.0219	0.0226	0.0212
0.0	0.0	0.0	710.544	-2774.2306	NaN	NaN	1.3	0.8918	0.0221	0.0205	0.022	0.0225	0.0211
0.0	0.0	0.0	-2901.456	-817.2306	NaN	NaN	0.2198	0.8924	0.0218	0.0203	0.0219	0.0224	0.0211
0.0	0.0	0.0	-2852.456	-673.2306	NaN	NaN	0.191	0.8925	0.0218	0.0203	0.022	0.0223	0.0211
0.0	0.0	0.0	-1426.456	964.7694	NaN	NaN	-0.3	0.8926	0.0218	0.0203	0.0219	0.0223	0.0211
0.0	0.0	0.0	704.544	-937.2306	NaN	NaN	1.3	0.8925	0.0218	0.0202	0.0219	0.0223	0.0212
0.0	0.0	0.0	-1319.456	-2408.2306	NaN	NaN	0.646	0.8928	0.0218	0.0202	0.0219	0.0223	0.0211
0.0	0.0	0.0	-1272.456	593.7694	NaN	NaN	-0.3	0.8925	0.0218	0.0202	0.0219	0.0225	0.0211
0.0	0.0	0.0	0.544	1395.7694	NaN	NaN	0.9996	0.8924	0.0219	0.0202	0.0219	0.0225	0.0211
0.0	0.0	0.0	359.544	-607.2306	NaN	NaN	1.3	0.8919	0.0221	0.0203	0.022	0.0226	0.0211
0.0	0.0	0.0	-1557.456	1845.7694	NaN	NaN	1.3	0.8917	0.0223	0.0204	0.022	0.0226	0.021
0.0	0.0	0.0	-2303.456	847.7694	NaN	NaN	-0.3	0.8912	0.0226	0.0206	0.0221	0.0225	0.021
0.0	0.0	0.0	-2711.456	-1588.2306	NaN	NaN	0.3694	0.8912	0.0226	0.0208	0.0221	0.0223	0.021
0.0	0.0	0.0	-424.456	-1748.2306	NaN	NaN	0.8046	0.8911	0.0226	0.0209	0.0222	0.0222	0.021
0.0	0.0	0.0	-786.456	-1186.2306	NaN	NaN	0.6013	0.8909	0.0227	0.021	0.0223	0.0221	0.0211
0.0	0.0	0.0	-3463.456	1071.7694	NaN	NaN	-0.3	0.8911	0.0226	0.0211	0.0222	0.0219	0.0211
0.0	0.0	0.0	-2788.456	-595.2306	NaN	NaN	0.1759	0.8909	0.0226	0.0212	0.0223	0.0218	0.0211
0.0	0.0	0.0	-2553.456	-505.2306	NaN	NaN	0.1652	0.8914	0.0225	0.0212	0.0222	0.0216	0.0211
0.0	0.0	0.0	-170.456	1064.7694	NaN	NaN	1.1906	0.8914	0.0224	0.0213	0.0222	0.0216	0.0211
0.0	0.0	0.0	-495.456	-2139.2306	NaN	NaN	0.8119	0.8905	0.0226	0.0217	0.0224	0.0216	0.0212
0.0	0.0	0.0	-2731.456	-52.2306	NaN	NaN	0.0188	0.8898	0.0229	0.0219	0.0225	0.0215	0.0213
0.0	0.0	0.0	-3731.456	-1741.2306	NaN	NaN	0.3182	0.8898	0.0229	0.0221	0.0225	0.0214	0.0213
0.0	0.0	0.0	-2296.456	-378.2306	NaN	NaN	0.1414	0.89	0.0229	0.022	0.0225	0.0214	0.0212
0.0	0.0	0.0	-2521.456	1721.7694	NaN	NaN	-0.3	0.8899	0.0229	0.0221	0.0225	0.0214	0.0213
0.0	0.0	0.0	-1954.456	-208.2306	NaN	NaN	0.0963	0.8897	0.0229	0.0222	0.0225	0.0215	0.0212
0.0	0.0	0.0	-1538.456	-847.2306	NaN	NaN	0.3551	0.8896	0.023	0.0223	0.0225	0.0215	0.0211
0.0	0.0	0.0	-2154.456	-828.2306	NaN	NaN	0.2777	0.8897	0.023	0.0224	0.0225	0.0213	0.0211
0.0	0.0	0.0	-342.456	-1203.2306	NaN	NaN	0.7784	0.8897	0.023	0.0226	0.0225	0.0212	0.0211
0.0	0.0	0.0	-1128.456	-3713.2306	NaN	NaN	0.7669	0.8896	0.023	0.0226	0.0225	0.0212	0.0211
0.0	0.0	0.0	-2558.456	-362.2306	NaN	NaN	0.124	0.8901	0.0228	0.0224	0.0225	0.0211	0.021
0.0	0.0	0.0	-1220.456	-893.2306	NaN	NaN	0.4226	0.8903	0.0227	0.0224	0.0225	0.0211	0.0211
0.0	0.0	0.0	-1943.456	-4415.2306	NaN	NaN	0.6944	0.89	0.0227	0.0224	0.0225	0.0212	0.0212
0.0	0.0	0.0	-1085.456	-1875.2306	NaN	NaN	0.6334	0.8898	0.0227	0.0224	0.0226	0.0212	0.0212
0.0	0.0	0.0	-2461.456	-1638.2306	NaN	NaN	0.3996	0.8899	0.0226	0.0224	0.0226	0.0212	0.0212
0.0	0.0	0.0	-2045.456	-1912.2306	NaN	NaN	0.4832	0.8898	0.0226	0.0225	0.0226	0.0212	0.0213
0.0	0.0	0.0	-2955.456	-4439.2306	NaN	NaN	0.6003	0.8899	0.0225	0.0225	0.0226	0.0212	0.0213
0.0	0.0	0.0	-3091.456	-208.2306	NaN	NaN	0.0631	0.8902	0.0223	0.0225	0.0225	0.0213	0.0212
0.0	0.0	0.0	-3016.456	-1442.2306	NaN	NaN	0.3235	0.8896	0.0224	0.0226	0.0226	0.0214	0.0214
0.0	0.0	0.0	-3658.456	137.7694	NaN	NaN	-0.0391	0.8897	0.0223	0.0226	0.0226	0.0214	0.0214
0.0	0.0	0.0	-3553.456	-1733.2306	NaN	NaN	0.3278	0.8895	0.0224	0.0226	0.0226	0.0214	0.0215
0.0	0.0	0.0	-3516.456	-1561.2306	NaN	NaN	0.3075	0.8896	0.0223	0.0225	0.0226	0.0215	0.0215
0.0	0.0	0.0	-2793.456	2734.7694	NaN	NaN	-0.3	0.8896	0.0222	0.0224	0.0225	0.0217	0.0216
0.0	0.0	0.0	-195.456	-1703.2306	NaN	NaN	0.8971	0.8889	0.0223	0.0225	0.0227	0.0219	0.0217
0.0	0.0	0.0	-3104.456	-438.2306	NaN	NaN	0.1237	0.8885	0.0225	0.0226	0.0227	0.0219	0.0218
0.0	0.0	0.0	-2533.456	-3548.2306	NaN	NaN	0.5834	0.8886	0.0225	0.0226	0.0227	0.0218	0.0218
0.0	0.0	0.0	-3449.456	-2163.2306	NaN	NaN	0.3854	0.8886	0.0225	0.0226	0.0226	0.0218	0.0219
0.0	0.0	0.0	-3060.456	768.7694	NaN	NaN	-0.3	0.8884	0.0224	0.0225	0.0227	0.0221	0.022
0.0	0.0	0.0	-1176.456	844.7694	NaN	NaN	-0.3	0.8882	0.0224	0.0224	0.0226	0.0222	0.0221
0.0	0.0	0.0	-1442.456	-1431.2306	NaN	NaN	0.498	0.8875	0.0225	0.0226	0.0227	0.0224	0.0222
0.0	0.0	0.0	-2434.456	1196.7694	NaN	NaN	-0.3	0.8875	0.0226	0.0226	0.0226	0.0225	0.0222
0.0	0.0	0.0	-2631.456	-2725.2306	NaN	NaN	0.5088	0.8871	0.0227	0.0229	0.0227	0.0223	0.0223
0.0	0.0	0.0	-2346.456	-1401.2306	NaN	NaN	0.3739	0.8877	0.0226	0.0226	0.0225	0.0223	0.0222
0.0	0.0	0.0	-1120.456	1670.7694	NaN	NaN	1.3	0.8881	0.0225	0.0224	0.0224	0.0224	0.0222
0.0	0.0	0.0	-4214.456	1780.7694	NaN	NaN	-0.3	0.8881	0.0225	0.0224	0.0224	0.0225	0.0222
0.0	0.0	0.0	-318.456	3435.7694	NaN	NaN	1.1022	0.8881	0.0225	0.0223	0.0223	0.0226	0.0222
0.0	0.0	0.0	-1437.456	-1965.2306	NaN	NaN	0.5776	0.8878	0.0227	0.0224	0.0224	0.0225	0.0222
0.0	0.0	0.0	-2720.456	-237.2306	NaN	NaN	0.0802	0.888	0.0227	0.0223	0.0224	0.0225	0.0221
0.0	0.0	0.0	-1034.456	2497.7694	NaN	NaN	1.3	0.8883	0.0226	0.0222	0.0224	0.0224	0.0221
0.0	0.0	0.0	-1984.456	-155.2306	NaN	NaN	0.0725	0.8884	0.0227	0.0222	0.0224	0.0223	0.022
0.0	0.0	0.0	-1527.456	-1265.2306	NaN	NaN	0.4531	0.8887	0.0226	0.0222	0.0223	0.0222	0.022
0.0	0.0	0.0	-1634.456	-140.2306	NaN	NaN	0.079	0.8888	0.0226	0.0223	0.0224	0.022	0.0219
0.0	0.0	0.0	-3086.456	1022.7694	NaN	NaN	-0.3	0.889	0.0226	0.0223	0.0224	0.0218	0.0218
0.0	0.0	0.0	-681.456	-136.2306	NaN	NaN	0.1666	0.8893	0.0225	0.0223	0.0224	0.0217	0.0219
0.0	0.0	0.0	-1078.456	-2527.2306	NaN	NaN	0.7009	0.8893	0.0226	0.0225	0.0224	0.0215	0.0219
0.0	0.0	0.0	-2552.456	-976.2306	NaN	NaN	0.2767	0.8898	0.0225	0.0224	0.0223	0.0213	0.0217
0.0	0.0	0.0	-1803.456	-1671.2306	NaN	NaN	0.481	0.8902	0.0224	0.0224	0.0222	0.0212	0.0217
0.0	0.0	0.0	-2720.456	-162.2306	NaN	NaN	0.0563	0.8902	0.0223	0.0224	0.0222	0.0212	0.0217
0.0	0.0	0.0	-1537.456	3889.7694	NaN	NaN	1.3	0.8902	0.0224	0.0225	0.0222	0.0211	0.0216
0.0	0.0	0.0	-3199.456	-2518.2306	NaN	NaN	0.4404	0.8897	0.0227	0.0227	0.0222	0.0211	0.0217
0.0	0.0	0.0	-2105.456	785.7694	NaN	NaN	-0.3	0.8897	0.0227	0.0227	0.0222	0.0211	0.0216
0.0	0.0	0.0	-828.456	1978.7694	NaN	NaN	1.3	0.8897	0.0227	0.0227	0.0222	0.0211	0.0217
0.0	0.0	0.0	-1145.456	-1141.2306	NaN	NaN	0.4991	0.8893	0.0229	0.0229	0.0222	0.021	0.0217
0.0	0.0	0.0	-2519.456	481.7694	NaN	NaN	-0.2364	0.8891	0.023	0.0229	0.0223	0.021	0.0217
0.0	0.0	0.0	-1533.456	1304.7694	NaN	NaN	-0.3	0.8892	0.0231	0.0228	0.0223	0.021	0.0217
0.0	0.0	0.0	-1726.456	451.7694	NaN	NaN	-0.3	0.8892	0.023	0.0227	0.0224	0.0209	0.0218
0.0	0.0	0.0	-3061.456	-1464.2306	NaN	NaN	0.3235	0.8894	0.023	0.0226	0.0224	0.0209	0.0217
0.0	0.0	0.0	-1610.456	-863.2306	NaN	NaN	0.349	0.8896	0.023	0.0226	0.0224	0.0209	0.0216
0.0	0.0	0.0	-2115.456	2296.7694	NaN	NaN	1.3	0.8899	0.0229	0.0225	0.0223	0.0208	0.0216
0.0	0.0	0.0	-1610.456	-30.2306	NaN	NaN	0.0184	0.8902	0.0228	0.0225	0.0223	0.0206	0.0215
0.0	0.0	0.0	-1648.456	-3329.2306	NaN	NaN	0.6688	0.8906	0.0228	0.0225	0.0222	0.0205	0.0214
0.0	0.0	0.0	-2475.456	-2391.2306	NaN	NaN	0.4913	0.8909	0.0227	0.0225	0.0222	0.0204	0.0213
0.0	0.0	0.0	-2171.456	1235.7694	NaN	NaN	-0.3	0.8914	0.0225	0.0224	0.0221	0.0203	0.0213
0.0	0.0	0.0	-2554.456	-1465.2306	NaN	NaN	0.3645	0.8917	0.0224	0.0223	0.022	0.0203	0.0212
0.0	0.0	0.0	-2895.456	-609.2306	NaN	NaN	0.1738	0.8918	0.0224	0.0223	0.022	0.0203	0.0212
0.0	0.0	0.0	-2973.456	110.7694	NaN	NaN	-0.0387	0.892	0.0223	0.0223	0.0219	0.0203	0.0212
0.0	0.0	0.0	-3448.456	-1138.2306	NaN	NaN	0.2482	0.892	0.0223	0.0223	0.0219	0.0203	0.0212
0.0	0.0	0.0	-1026.456	-640.2306	NaN	NaN	0.3841	0.892	0.0222	0.0223	0.0219	0.0203	0.0212
0.0	0.0	0.0	-2347.456	986.7694	NaN	NaN	-0.3	0.8921	0.0222	0.0223	0.0219	0.0204	0.0211
0.0	0.0	0.0	-2356.456	-515.2306	NaN	NaN	0.1794	0.8922	0.0221	0.0223	0.0219	0.0204	0.0211
0.0	0.0	0.0	-1046.456	-1277.2306	NaN	NaN	0.5497	0.8925	0.022	0.0222	0.0218	0.0204	0.021
0.0	0.0	0.0	-794.456	-730.2306	NaN	NaN	0.4789	0.8924	0.022	0.0222	0.0219	0.0204	0.021
0.0	0.0	0.0	-2414.456	-3039.2306	NaN	NaN	0.5573	0.8923	0.022	0.0223	0.0219	0.0205	0.021
0.0	0.0	0.0	-2940.456	178.7694	NaN	NaN	-0.0647	0.8923	0.022	0.0222	0.022	0.0205	0.021
0.0	0.0	0.0	-3788.456	-983.2306	NaN	NaN	0.2061	0.8922	0.022	0.0222	0.0221	0.0206	0.021
0.0	0.0	0.0	-3056.456	-1425.2306	NaN	NaN	0.318	0.8923	0.0219	0.0221	0.0221	0.0206	0.0211
0.0	0.0	0.0	-2841.456	-3154.2306	NaN	NaN	0.5261	0.8921	0.0219	0.022	0.0222	0.0207	0.0211
0.0	0.0	0.0	-2767.456	-629.2306	NaN	NaN	0.1852	0.8921	0.0218	0.022	0.0223	0.0208	0.0211
0.0	0.0	0.0	-1187.456	353.7694	NaN	NaN	-0.3	0.892	0.0219	0.0219	0.0223	0.0208	0.0211
0.0	0.0	0.0	-2771.456	-2526.2306	NaN	NaN	0.4769	0.892	0.0219	0.0219	0.0223	0.0208	0.0211
0.0	0.0	0.0	-2614.456	-166.2306	NaN	NaN	0.0598	0.892	0.022	0.0219	0.0223	0.0209	0.021
0.0	0.0	0.0	-1076.456	440.7694	NaN	NaN	-0.3	0.8921	0.022	0.0218	0.0223	0.0208	0.021
0.0	0.0	0.0	-871.456	-607.2306	NaN	NaN	0.4107	0.8922	0.0221	0.0218	0.0223	0.0207	0.0209
0.0	0.0	0.0	-629.456	-495.2306	NaN	NaN	0.4403	0.8924	0.0222	0.0217	0.0223	0.0206	0.0208
0.0	0.0	0.0	518.544	-2449.2306	NaN	NaN	1.2686	0.892	0.0224	0.0217	0.0224	0.0208	0.0207
0.0	0.0	0.0	-2731.456	-921.2306	NaN	NaN	0.2522	0.8919	0.0225	0.0217	0.0224	0.0209	0.0207
0.0	0.0	0.0	-2901.456	-1044.2306	NaN	NaN	0.2647	0.8916	0.0226	0.0216	0.0224	0.021	0.0208
0.0	0.0	0.0	-2341.456	664.7694	NaN	NaN	-0.3	0.891	0.0228	0.0218	0.0225	0.0212	0.0208
0.0	0.0	0.0	-3125.456	-1708.2306	NaN	NaN	0.3534	0.8906	0.0229	0.0218	0.0225	0.0212	0.021
0.0	0.0	0.0	-1327.456	-1007.2306	NaN	NaN	0.4314	0.8905	0.0228	0.0219	0.0226	0.0213	0.021
0.0	0.0	0.0	-3538.456	775.7694	NaN	NaN	-0.2808	0.8906	0.0228	0.0219	0.0226	0.0212	0.021
0.0	0.0	0.0	-2285.456	-1698.2306	NaN	NaN	0.4263	0.8906	0.0227	0.0219	0.0226	0.0212	0.021
0.0	0.0	0.0	-1466.456	659.7694	NaN	NaN	-0.3	0.8908	0.0226	0.022	0.0226	0.0211	0.0209
0.0	0.0	0.0	-2532.456	646.7694	NaN	NaN	-0.3	0.891	0.0225	0.0219	0.0226	0.021	0.0209
0.0	0.0	0.0	-3383.456	-4311.2306	NaN	NaN	0.5603	0.892	0.0223	0.0218	0.0224	0.0206	0.0209
0.0	0.0	0.0	-2769.456	-1079.2306	NaN	NaN	0.2804	0.8921	0.0223	0.0218	0.0223	0.0205	0.0209
0.0	0.0	0.0	-3163.456	-277.2306	NaN	NaN	0.0806	0.8923	0.0222	0.0219	0.0223	0.0204	0.0209
0.0	0.0	0.0	-3308.456	732.7694	NaN	NaN	-0.2845	0.8924	0.022	0.022	0.0222	0.0204	0.021
0.0	0.0	0.0	-1395.456	-550.2306	NaN	NaN	0.2828	0.8927	0.0219	0.0219	0.0221	0.0203	0.021
0.0	0.0	0.0	-564.456	-1421.2306	NaN	NaN	0.7157	0.8929	0.0219	0.022	0.0219	0.0203	0.021
0.0	0.0	0.0	-1770.456	-3469.2306	NaN	NaN	0.6621	0.8928	0.0218	0.0221	0.0218	0.0203	0.0212
0.0	0.0	0.0	-1030.456	-336.2306	NaN	NaN	0.246	0.8928	0.0218	0.0221	0.0218	0.0203	0.0213
0.0	0.0	0.0	-1661.456	1424.7694	NaN	NaN	-0.3	0.8926	0.0217	0.0221	0.0218	0.0204	0.0214
0.0	0.0	0.0	-3256.456	-2058.2306	NaN	NaN	0.3873	0.8923	0.0218	0.0221	0.0218	0.0205	0.0215
0.0	0.0	0.0	-1662.456	-228.2306	NaN	NaN	0.1207	0.8933	0.0215	0.0218	0.0216	0.0205	0.0214
0.0	0.0	0.0	-3013.456	-1842.2306	NaN	NaN	0.3794	0.8916	0.0221	0.022	0.0219	0.0207	0.0218
0.0	0.0	0.0	361.544	2504.7694	NaN	NaN	0.8739	0.8919	0.0221	0.0219	0.0217	0.0207	0.0217
0.0	0.0	0.0	-2661.456	1176.7694	NaN	NaN	-0.3	0.8926	0.022	0.0217	0.0216	0.0207	0.0215
0.0	0.0	0.0	-650.456	-480.2306	NaN	NaN	0.4247	0.8928	0.022	0.0216	0.0215	0.0208	0.0214
0.0	0.0	0.0	107.544	-1581.2306	NaN	NaN	1.073	0.893	0.022	0.0216	0.0215	0.0209	0.0212
0.0	0.0	0.0	-1797.456	-618.2306	NaN	NaN	0.2559	0.8935	0.0218	0.0214	0.0214	0.0209	0.0209
0.0	0.0	0.0	-1963.456	2250.7694	NaN	NaN	1.3	0.8932	0.0218	0.0215	0.0216	0.0211	0.0208
0.0	0.0	0.0	-607.456	1053.7694	NaN	NaN	1.3	0.8932	0.0217	0.0215	0.0219	0.0211	0.0206
0.0	0.0	0.0	-3269.456	-366.2306	NaN	NaN	0.1007	0.8938	0.0213	0.0214	0.0221	0.0209	0.0205
0.0	0.0	0.0	-2188.456	-4290.2306	NaN	NaN	0.6622	0.8947	0.0211	0.021	0.0221	0.0208	0.0204
0.0	0.0	0.0	-2746.456	76.7694	NaN	NaN	-0.0288	0.8951	0.0209	0.0208	0.0221	0.0208	0.0202
0.0	0.0	0.0	-1018.456	-3778.2306	NaN	NaN	0.7877	0.8951	0.0209	0.0208	0.0221	0.0208	0.0202
0.0	0.0	0.0	-1175.456	172.7694	NaN	NaN	-0.1723	0.8941	0.021	0.0211	0.0223	0.0211	0.0203
0.0	0.0	0.0	-1880.456	-1899.2306	NaN	NaN	0.5025	0.8948	0.0209	0.0211	0.022	0.021	0.0202
0.0	0.0	0.0	-2905.456	-2261.2306	NaN	NaN	0.4377	0.8837	0.0232	0.0231	0.0239	0.0234	0.0228
0.0	0.0	0.0	-1319.456	627.7694	NaN	NaN	-0.3	0.9028	0.0196	0.0191	0.0209	0.0197	0.0179
