# Supplementary material for: DeepFRET, a software for rapid and automated single-molecule FRET data classification using deep learning
Source: eLife. 2020 Nov 3;9:e60404. doi: 10.7554/eLife.60404 (PMC7609065; doi:10.7554/eLife.60404)
Supplement: Figure 4—source data 1. [file elife-60404-fig4-data1.zip › Figure 4-source data 1/Fig_S4a/Traces/traces_all_n294/Traces_Fig2d_4mMAc_mov4_combined_tif_pair65.txt]

Exported by DeepFRET
Date: 2020-08-26, 18:13
Video filename: None
FRET pair #65
Bleaches at 269
D-Dexc-bg	A-Dexc-bg	A-Aexc-bg	D-Dexc-rw	A-Dexc-rw	A-Aexc-rw	S	E	p_bleached	p_aggregated	p_noisy	p_scrambled	p_static	p_dynamic
0.0	0.0	0.0	11676.9164	6635.367	NaN	NaN	0.3623	0.0286	0.8739	0.0233	0.029	0.0244	0.0207
0.0	0.0	0.0	17894.9164	6664.367	NaN	NaN	0.2714	0.0216	0.8875	0.0218	0.0259	0.0231	0.0201
0.0	0.0	0.0	15000.9164	7741.367	NaN	NaN	0.3404	0.0208	0.8948	0.0202	0.0235	0.0217	0.0191
0.0	0.0	0.0	20924.9164	8698.367	NaN	NaN	0.2936	0.0207	0.8935	0.0204	0.0237	0.0221	0.0196
0.0	0.0	0.0	15239.9164	8785.367	NaN	NaN	0.3657	0.0212	0.8936	0.0207	0.0231	0.0218	0.0196
0.0	0.0	0.0	17587.9164	9328.367	NaN	NaN	0.3466	0.0218	0.892	0.0212	0.0231	0.022	0.0199
0.0	0.0	0.0	9273.9164	6714.367	NaN	NaN	0.42	0.0223	0.8905	0.0215	0.0232	0.0225	0.02
0.0	0.0	0.0	15344.9164	7848.367	NaN	NaN	0.3384	0.0225	0.89	0.0216	0.0232	0.0227	0.0199
0.0	0.0	0.0	15134.9164	10167.367	NaN	NaN	0.4018	0.0229	0.8889	0.0218	0.0235	0.0231	0.0198
0.0	0.0	0.0	19607.9164	5146.367	NaN	NaN	0.2079	0.0232	0.8887	0.0218	0.0236	0.0231	0.0196
0.0	0.0	0.0	22195.9164	9595.367	NaN	NaN	0.3018	0.0233	0.8889	0.0216	0.0237	0.023	0.0195
0.0	0.0	0.0	18839.9164	3545.367	NaN	NaN	0.1584	0.0231	0.8901	0.0213	0.0236	0.0227	0.0192
0.0	0.0	0.0	18195.9164	2588.367	NaN	NaN	0.1245	0.0231	0.89	0.0213	0.0239	0.0226	0.0191
0.0	0.0	0.0	17563.9164	6381.367	NaN	NaN	0.2665	0.0232	0.8899	0.0212	0.0242	0.0226	0.0189
0.0	0.0	0.0	16470.9164	5439.367	NaN	NaN	0.2483	0.0233	0.8893	0.0212	0.0247	0.0227	0.0188
0.0	0.0	0.0	15060.9164	8295.367	NaN	NaN	0.3552	0.0236	0.8885	0.0212	0.0255	0.0225	0.0187
0.0	0.0	0.0	8243.9164	2525.367	NaN	NaN	0.2345	0.0235	0.8883	0.0211	0.0258	0.0225	0.0188
0.0	0.0	0.0	17240.9164	5169.367	NaN	NaN	0.2307	0.0237	0.8871	0.0212	0.026	0.023	0.0191
0.0	0.0	0.0	11455.9164	4470.367	NaN	NaN	0.2807	0.0235	0.8874	0.0211	0.0257	0.0232	0.0191
0.0	0.0	0.0	14188.9164	5743.367	NaN	NaN	0.2881	0.0231	0.8885	0.0209	0.0252	0.023	0.0192
0.0	0.0	0.0	10318.9164	2073.367	NaN	NaN	0.1673	0.0235	0.8884	0.0208	0.025	0.0229	0.0193
0.0	0.0	0.0	10456.9164	2454.367	NaN	NaN	0.1901	0.023	0.8911	0.0204	0.0243	0.0221	0.019
0.0	0.0	0.0	6623.9164	2530.367	NaN	NaN	0.2764	0.0228	0.8944	0.0198	0.0235	0.021	0.0185
0.0	0.0	0.0	5994.9164	3782.367	NaN	NaN	0.3869	0.0227	0.8951	0.0198	0.0234	0.0206	0.0183
0.0	0.0	0.0	6233.9164	1231.367	NaN	NaN	0.1649	0.0228	0.8935	0.0199	0.024	0.0213	0.0185
0.0	0.0	0.0	12264.9164	6578.367	NaN	NaN	0.3491	0.0234	0.8885	0.0207	0.0254	0.0229	0.0192
0.0	0.0	0.0	15391.9164	5595.367	NaN	NaN	0.2666	0.0239	0.8862	0.0209	0.0257	0.0237	0.0196
0.0	0.0	0.0	13904.9164	6085.367	NaN	NaN	0.3044	0.0241	0.8861	0.0209	0.0257	0.0237	0.0196
0.0	0.0	0.0	9880.9164	5932.367	NaN	NaN	0.3752	0.0243	0.8853	0.021	0.0258	0.0238	0.0197
0.0	0.0	0.0	11334.9164	2083.367	NaN	NaN	0.1553	0.0246	0.8853	0.0209	0.0259	0.0237	0.0197
0.0	0.0	0.0	19645.9164	6362.367	NaN	NaN	0.2446	0.0245	0.8856	0.0209	0.026	0.0235	0.0195
0.0	0.0	0.0	12767.9164	5615.367	NaN	NaN	0.3055	0.0247	0.8855	0.0209	0.0262	0.0234	0.0193
0.0	0.0	0.0	12412.9164	8325.367	NaN	NaN	0.4014	0.0245	0.8861	0.0209	0.0263	0.0232	0.019
0.0	0.0	0.0	11992.9164	3891.367	NaN	NaN	0.245	0.0251	0.8831	0.0214	0.0267	0.024	0.0196
0.0	0.0	0.0	10577.9164	5929.367	NaN	NaN	0.3592	0.0251	0.8839	0.0213	0.0264	0.0239	0.0194
0.0	0.0	0.0	13974.9164	4336.367	NaN	NaN	0.2368	0.0257	0.8809	0.0217	0.0272	0.0246	0.0199
0.0	0.0	0.0	9311.9164	6819.367	NaN	NaN	0.4227	0.026	0.8804	0.0218	0.0274	0.0247	0.0197
0.0	0.0	0.0	12671.9164	2488.367	NaN	NaN	0.1641	0.0262	0.8799	0.0218	0.0278	0.0246	0.0197
0.0	0.0	0.0	13911.9164	1277.367	NaN	NaN	0.0841	0.0266	0.8784	0.022	0.0285	0.0248	0.0198
0.0	0.0	0.0	10202.9164	4859.367	NaN	NaN	0.3226	0.0267	0.8779	0.0221	0.0288	0.0247	0.0197
0.0	0.0	0.0	13340.9164	3348.367	NaN	NaN	0.2006	0.027	0.8749	0.0227	0.0297	0.0253	0.0204
0.0	0.0	0.0	11790.9164	6985.367	NaN	NaN	0.372	0.0269	0.8755	0.0226	0.0297	0.0251	0.0203
0.0	0.0	0.0	10471.9164	6231.367	NaN	NaN	0.3731	0.0268	0.8744	0.0227	0.0303	0.0252	0.0206
0.0	0.0	0.0	10801.9164	6553.367	NaN	NaN	0.3776	0.0268	0.874	0.0226	0.0306	0.0252	0.0207
0.0	0.0	0.0	7441.9164	7760.367	NaN	NaN	0.5105	0.0266	0.8746	0.0224	0.0307	0.025	0.0206
0.0	0.0	0.0	10276.9164	1006.367	NaN	NaN	0.0892	0.0268	0.872	0.0227	0.032	0.0254	0.0212
0.0	0.0	0.0	8704.9164	6303.367	NaN	NaN	0.42	0.0268	0.8706	0.0229	0.0327	0.0255	0.0215
0.0	0.0	0.0	13470.9164	7137.367	NaN	NaN	0.3463	0.0269	0.8684	0.0234	0.0336	0.0256	0.022
0.0	0.0	0.0	10548.9164	4018.367	NaN	NaN	0.2758	0.0266	0.8694	0.023	0.0334	0.0257	0.022
0.0	0.0	0.0	7661.9164	6100.367	NaN	NaN	0.4433	0.0267	0.8691	0.0231	0.0333	0.0256	0.0222
0.0	0.0	0.0	8597.9164	5029.367	NaN	NaN	0.3691	0.0264	0.8708	0.0224	0.0328	0.0256	0.0219
0.0	0.0	0.0	9806.9164	1728.367	NaN	NaN	0.1498	0.0267	0.8743	0.0218	0.0311	0.0249	0.0212
0.0	0.0	0.0	6011.9164	1030.367	NaN	NaN	0.1463	0.0271	0.8737	0.0218	0.0311	0.025	0.0213
0.0	0.0	0.0	6910.9164	-358.633	NaN	NaN	-0.0547	0.0272	0.8732	0.0219	0.0314	0.025	0.0214
0.0	0.0	0.0	3677.9164	3201.367	NaN	NaN	0.4654	0.0269	0.8721	0.0223	0.0318	0.0253	0.0216
0.0	0.0	0.0	9708.9164	6362.367	NaN	NaN	0.3959	0.0263	0.8714	0.0229	0.0322	0.0255	0.0218
0.0	0.0	0.0	4261.9164	1276.367	NaN	NaN	0.2305	0.0261	0.8739	0.0223	0.0312	0.0252	0.0213
0.0	0.0	0.0	8233.9164	7465.367	NaN	NaN	0.4755	0.0258	0.8732	0.0224	0.0316	0.0254	0.0216
0.0	0.0	0.0	9332.9164	-825.633	NaN	NaN	-0.0971	0.0258	0.8756	0.0219	0.0307	0.025	0.021
0.0	0.0	0.0	8425.9164	3794.367	NaN	NaN	0.3105	0.0258	0.876	0.0219	0.0304	0.0249	0.0209
0.0	0.0	0.0	6363.9164	2919.367	NaN	NaN	0.3145	0.0256	0.8761	0.022	0.0303	0.025	0.0209
0.0	0.0	0.0	11516.9164	683.367	NaN	NaN	0.056	0.0257	0.8766	0.0219	0.03	0.025	0.0208
0.0	0.0	0.0	14633.9164	6293.367	NaN	NaN	0.3007	0.0256	0.8746	0.0223	0.031	0.0252	0.0214
0.0	0.0	0.0	13770.9164	7233.367	NaN	NaN	0.3444	0.0255	0.8756	0.0221	0.0306	0.0251	0.0212
0.0	0.0	0.0	11175.9164	4720.367	NaN	NaN	0.2969	0.0253	0.876	0.0221	0.0306	0.025	0.0211
0.0	0.0	0.0	13081.9164	7005.367	NaN	NaN	0.3487	0.0253	0.8749	0.0223	0.031	0.0251	0.0213
0.0	0.0	0.0	10906.9164	4089.367	NaN	NaN	0.2727	0.0255	0.8765	0.0221	0.0304	0.0248	0.0209
0.0	0.0	0.0	9963.9164	4175.367	NaN	NaN	0.2953	0.0255	0.8788	0.0217	0.0294	0.0243	0.0203
0.0	0.0	0.0	10939.9164	1080.367	NaN	NaN	0.0899	0.0258	0.8776	0.0219	0.0297	0.0245	0.0205
0.0	0.0	0.0	8291.9164	3980.367	NaN	NaN	0.3243	0.0258	0.8784	0.0218	0.0294	0.0244	0.0202
0.0	0.0	0.0	6844.9164	2663.367	NaN	NaN	0.2801	0.0257	0.8775	0.022	0.0297	0.0247	0.0204
0.0	0.0	0.0	10096.9164	2844.367	NaN	NaN	0.2198	0.0257	0.8767	0.0223	0.03	0.0248	0.0206
0.0	0.0	0.0	10905.9164	4173.367	NaN	NaN	0.2768	0.0255	0.877	0.0223	0.0299	0.0247	0.0205
0.0	0.0	0.0	11426.9164	10473.367	NaN	NaN	0.4782	0.0254	0.8772	0.0223	0.0299	0.0247	0.0205
0.0	0.0	0.0	17157.9164	10304.367	NaN	NaN	0.3752	0.0255	0.8756	0.0225	0.0305	0.0249	0.021
0.0	0.0	0.0	9981.9164	8674.367	NaN	NaN	0.465	0.0257	0.8758	0.0222	0.0303	0.0249	0.021
0.0	0.0	0.0	12862.9164	3776.367	NaN	NaN	0.227	0.026	0.8759	0.0221	0.03	0.0249	0.021
0.0	0.0	0.0	15173.9164	2569.367	NaN	NaN	0.1448	0.0261	0.8749	0.0223	0.0302	0.0252	0.0213
0.0	0.0	0.0	8366.9164	1455.367	NaN	NaN	0.1482	0.0262	0.875	0.0224	0.03	0.025	0.0214
0.0	0.0	0.0	10626.9164	2992.367	NaN	NaN	0.2197	0.026	0.8748	0.0225	0.03	0.025	0.0216
0.0	0.0	0.0	7985.9164	3557.367	NaN	NaN	0.3082	0.0254	0.8747	0.0228	0.0302	0.0249	0.022
0.0	0.0	0.0	6100.9164	4018.367	NaN	NaN	0.3971	0.0249	0.8761	0.0227	0.0298	0.0246	0.0219
0.0	0.0	0.0	10030.9164	1762.367	NaN	NaN	0.1494	0.0246	0.8764	0.0229	0.0297	0.0244	0.0221
0.0	0.0	0.0	10457.9164	1395.367	NaN	NaN	0.1177	0.0243	0.877	0.0228	0.0295	0.0243	0.0221
0.0	0.0	0.0	11436.9164	2070.367	NaN	NaN	0.1533	0.0241	0.8766	0.0229	0.0297	0.0243	0.0225
0.0	0.0	0.0	8109.9164	3180.367	NaN	NaN	0.2817	0.0238	0.8782	0.0227	0.0289	0.024	0.0223
0.0	0.0	0.0	11376.9164	-439.633	NaN	NaN	-0.0402	0.0236	0.8782	0.0227	0.029	0.0239	0.0226
0.0	0.0	0.0	9234.9164	2742.367	NaN	NaN	0.229	0.0233	0.8776	0.0229	0.0293	0.0238	0.0231
0.0	0.0	0.0	11506.9164	2547.367	NaN	NaN	0.1813	0.0231	0.8784	0.0228	0.0291	0.0236	0.0229
0.0	0.0	0.0	10053.9164	4893.367	NaN	NaN	0.3274	0.0229	0.8767	0.0232	0.03	0.0236	0.0237
0.0	0.0	0.0	9464.9164	5127.367	NaN	NaN	0.3514	0.0226	0.8764	0.0232	0.0303	0.0236	0.0239
0.0	0.0	0.0	7857.9164	10205.367	NaN	NaN	0.565	0.0225	0.8772	0.023	0.03	0.0235	0.0238
0.0	0.0	0.0	6921.9164	2504.367	NaN	NaN	0.2657	0.0227	0.8787	0.0226	0.0291	0.0234	0.0234
0.0	0.0	0.0	9488.9164	3070.367	NaN	NaN	0.2445	0.0228	0.8778	0.023	0.0293	0.0234	0.0238
0.0	0.0	0.0	5297.9164	3107.367	NaN	NaN	0.3697	0.0233	0.8807	0.0226	0.0276	0.0231	0.0227
0.0	0.0	0.0	8774.9164	695.367	NaN	NaN	0.0734	0.0235	0.8812	0.0229	0.0272	0.0226	0.0226
0.0	0.0	0.0	6936.9164	1496.367	NaN	NaN	0.1774	0.0235	0.8825	0.0227	0.0267	0.0222	0.0224
0.0	0.0	0.0	7104.9164	4835.367	NaN	NaN	0.405	0.0238	0.8842	0.0226	0.0257	0.0218	0.0219
0.0	0.0	0.0	8885.9164	1974.367	NaN	NaN	0.1818	0.0241	0.8857	0.0225	0.0249	0.0214	0.0214
0.0	0.0	0.0	7218.9164	-185.633	NaN	NaN	-0.0264	0.0242	0.8868	0.0227	0.0242	0.0211	0.021
0.0	0.0	0.0	6454.9164	1381.367	NaN	NaN	0.1763	0.0242	0.8857	0.023	0.0244	0.0214	0.0213
0.0	0.0	0.0	10551.9164	5104.367	NaN	NaN	0.326	0.0239	0.8849	0.0232	0.0247	0.0217	0.0216
0.0	0.0	0.0	4999.9164	2312.367	NaN	NaN	0.3162	0.0245	0.8868	0.0228	0.0237	0.0213	0.0209
0.0	0.0	0.0	4363.9164	447.367	NaN	NaN	0.093	0.026	0.8868	0.0229	0.0228	0.0207	0.0208
0.0	0.0	0.0	5985.9164	-1005.633	NaN	NaN	-0.2019	0.0307	0.8847	0.0234	0.0208	0.0196	0.0208
0.0	0.0	0.0	5884.9164	-273.633	NaN	NaN	-0.0488	0.0306	0.8832	0.0238	0.0213	0.0199	0.0212
0.0	0.0	0.0	3064.9164	-534.633	NaN	NaN	-0.2113	0.0291	0.8854	0.0238	0.0212	0.0198	0.0208
0.0	0.0	0.0	7119.9164	5305.367	NaN	NaN	0.427	0.0249	0.8839	0.0234	0.0242	0.0218	0.0217
0.0	0.0	0.0	7050.9164	6865.367	NaN	NaN	0.4933	0.0242	0.8857	0.0227	0.0239	0.022	0.0215
0.0	0.0	0.0	7178.9164	2433.367	NaN	NaN	0.2532	0.0246	0.8864	0.0225	0.0235	0.0218	0.0213
0.0	0.0	0.0	9016.9164	2375.367	NaN	NaN	0.2085	0.0243	0.8863	0.0223	0.0236	0.0219	0.0216
0.0	0.0	0.0	7645.9164	3569.367	NaN	NaN	0.3183	0.0245	0.8861	0.0224	0.0236	0.0218	0.0216
0.0	0.0	0.0	9721.9164	2568.367	NaN	NaN	0.209	0.0254	0.886	0.0226	0.0231	0.0214	0.0215
0.0	0.0	0.0	10638.9164	3766.367	NaN	NaN	0.2615	0.0254	0.8856	0.0226	0.0233	0.0215	0.0217
0.0	0.0	0.0	6180.9164	4718.367	NaN	NaN	0.4329	0.0255	0.8866	0.0222	0.023	0.0212	0.0215
0.0	0.0	0.0	8502.9164	818.367	NaN	NaN	0.0878	0.025	0.8872	0.022	0.0231	0.0212	0.0214
0.0	0.0	0.0	5490.9164	3278.367	NaN	NaN	0.3738	0.0246	0.8882	0.0218	0.023	0.0212	0.0212
0.0	0.0	0.0	5737.9164	-305.633	NaN	NaN	-0.0563	0.0246	0.8896	0.0214	0.0226	0.021	0.0209
0.0	0.0	0.0	7033.9164	3558.367	NaN	NaN	0.3359	0.0244	0.8902	0.0213	0.0225	0.0208	0.0208
0.0	0.0	0.0	8472.9164	5559.367	NaN	NaN	0.3962	0.0241	0.8909	0.0211	0.0226	0.0208	0.0206
0.0	0.0	0.0	6658.9164	4569.367	NaN	NaN	0.407	0.0243	0.8918	0.0209	0.0222	0.0204	0.0204
0.0	0.0	0.0	6942.9164	2745.367	NaN	NaN	0.2834	0.0244	0.8915	0.0211	0.0224	0.0203	0.0204
0.0	0.0	0.0	3202.9164	789.367	NaN	NaN	0.1977	0.0246	0.8924	0.0211	0.022	0.0199	0.02
0.0	0.0	0.0	4370.9164	2886.367	NaN	NaN	0.3977	0.0246	0.893	0.0211	0.0217	0.0197	0.0198
0.0	0.0	0.0	9155.9164	-406.633	NaN	NaN	-0.0465	0.024	0.8941	0.0209	0.0218	0.0194	0.0197
0.0	0.0	0.0	4355.9164	6422.367	NaN	NaN	0.5959	0.0238	0.8941	0.0208	0.0221	0.0195	0.0198
0.0	0.0	0.0	6352.9164	-891.633	NaN	NaN	-0.1633	0.0248	0.8949	0.0207	0.0214	0.0189	0.0193
0.0	0.0	0.0	7902.9164	1052.367	NaN	NaN	0.1175	0.0237	0.896	0.0204	0.0217	0.0188	0.0193
0.0	0.0	0.0	7447.9164	1817.367	NaN	NaN	0.1961	0.0232	0.897	0.0202	0.0218	0.0187	0.0191
0.0	0.0	0.0	8129.9164	3195.367	NaN	NaN	0.2821	0.0231	0.8979	0.02	0.0216	0.0184	0.0189
0.0	0.0	0.0	9553.9164	2436.367	NaN	NaN	0.2032	0.0231	0.8987	0.02	0.0216	0.0179	0.0187
0.0	0.0	0.0	5540.9164	2760.367	NaN	NaN	0.3325	0.0234	0.8985	0.0202	0.0216	0.0176	0.0187
0.0	0.0	0.0	6685.9164	4599.367	NaN	NaN	0.4076	0.025	0.8978	0.0206	0.0209	0.0172	0.0185
0.0	0.0	0.0	4793.9164	3462.367	NaN	NaN	0.4194	0.0256	0.8956	0.0212	0.0213	0.0173	0.0191
0.0	0.0	0.0	5175.9164	3466.367	NaN	NaN	0.4011	0.0281	0.8915	0.0221	0.0213	0.0174	0.0196
0.0	0.0	0.0	5231.9164	2745.367	NaN	NaN	0.3441	0.0337	0.8835	0.0231	0.0213	0.0174	0.0209
0.0	0.0	0.0	8037.9164	1481.367	NaN	NaN	0.1556	0.0384	0.8756	0.0241	0.022	0.0179	0.022
0.0	0.0	0.0	3809.9164	917.367	NaN	NaN	0.1941	0.0491	0.8591	0.0262	0.0227	0.0186	0.0243
0.0	0.0	0.0	4862.9164	-132.633	NaN	NaN	-0.028	0.0644	0.8379	0.0285	0.0236	0.0191	0.0264
0.0	0.0	0.0	6595.9164	606.367	NaN	NaN	0.0842	0.0784	0.8187	0.0303	0.0249	0.0194	0.0283
0.0	0.0	0.0	5093.9164	-145.633	NaN	NaN	-0.0294	0.0911	0.8022	0.0317	0.026	0.0195	0.0295
0.0	0.0	0.0	4805.9164	818.367	NaN	NaN	0.1455	0.0928	0.7985	0.0322	0.0268	0.0198	0.0298
0.0	0.0	0.0	4853.9164	1513.367	NaN	NaN	0.2377	0.1018	0.7875	0.0331	0.0276	0.0199	0.0302
0.0	0.0	0.0	2477.9164	55.367	NaN	NaN	0.0219	0.1128	0.7734	0.0344	0.0289	0.0197	0.0307
0.0	0.0	0.0	3198.9164	-640.633	NaN	NaN	-0.2504	0.118	0.7673	0.0346	0.0299	0.0191	0.031
0.0	0.0	0.0	4659.9164	1698.367	NaN	NaN	0.2671	0.0802	0.8156	0.0297	0.0278	0.0194	0.0272
0.0	0.0	0.0	5046.9164	2696.367	NaN	NaN	0.3482	0.0679	0.8332	0.0279	0.0257	0.0196	0.0257
0.0	0.0	0.0	3507.9164	230.367	NaN	NaN	0.0616	0.0713	0.8308	0.0274	0.0258	0.019	0.0257
0.0	0.0	0.0	2479.9164	2778.367	NaN	NaN	0.5284	0.0636	0.8395	0.0261	0.0263	0.0196	0.0249
0.0	0.0	0.0	5030.9164	986.367	NaN	NaN	0.1639	0.0742	0.8257	0.027	0.0273	0.02	0.0258
0.0	0.0	0.0	4314.9164	-1089.633	NaN	NaN	-0.3	0.0987	0.7947	0.0291	0.0307	0.0191	0.0277
0.0	0.0	0.0	5192.9164	2613.367	NaN	NaN	0.3348	0.0796	0.8167	0.0269	0.0305	0.02	0.0262
0.0	0.0	0.0	2726.9164	-519.633	NaN	NaN	-0.2354	0.0896	0.8064	0.0273	0.0311	0.0189	0.0266
0.0	0.0	0.0	5791.9164	2709.367	NaN	NaN	0.3187	0.0688	0.8328	0.0249	0.0295	0.0193	0.0248
0.0	0.0	0.0	5501.9164	2595.367	NaN	NaN	0.3205	0.0608	0.8444	0.0236	0.0281	0.0192	0.0239
0.0	0.0	0.0	4542.9164	603.367	NaN	NaN	0.1172	0.058	0.8485	0.0233	0.0281	0.0191	0.0231
0.0	0.0	0.0	3093.9164	2451.367	NaN	NaN	0.4421	0.0611	0.845	0.0234	0.0286	0.0189	0.0232
0.0	0.0	0.0	3479.9164	1826.367	NaN	NaN	0.3442	0.0621	0.8435	0.0235	0.0291	0.0189	0.0229
0.0	0.0	0.0	5133.9164	-553.633	NaN	NaN	-0.1209	0.0648	0.8406	0.0238	0.0297	0.0182	0.0229
0.0	0.0	0.0	2786.9164	1080.367	NaN	NaN	0.2794	0.06	0.8473	0.0231	0.0291	0.0179	0.0226
0.0	0.0	0.0	7342.9164	36.367	NaN	NaN	0.0049	0.052	0.8577	0.0224	0.028	0.018	0.0219
0.0	0.0	0.0	6123.9164	-1763.633	NaN	NaN	-0.3	0.0511	0.8603	0.022	0.0276	0.0174	0.0215
0.0	0.0	0.0	3975.9164	1516.367	NaN	NaN	0.2761	0.0469	0.8655	0.0217	0.0271	0.0175	0.0213
0.0	0.0	0.0	2429.9164	2065.367	NaN	NaN	0.4595	0.0474	0.8662	0.0215	0.0268	0.0169	0.0211
0.0	0.0	0.0	4388.9164	1849.367	NaN	NaN	0.2965	0.0419	0.8733	0.0211	0.0257	0.0171	0.0208
0.0	0.0	0.0	3269.9164	2431.367	NaN	NaN	0.4265	0.0406	0.8755	0.0209	0.0253	0.017	0.0207
0.0	0.0	0.0	5504.9164	1868.367	NaN	NaN	0.2534	0.0386	0.8774	0.0209	0.0253	0.0174	0.0205
0.0	0.0	0.0	3209.9164	724.367	NaN	NaN	0.1841	0.0395	0.876	0.021	0.0256	0.0173	0.0206
0.0	0.0	0.0	4443.9164	352.367	NaN	NaN	0.0735	0.041	0.8734	0.0214	0.026	0.0173	0.0209
0.0	0.0	0.0	4922.9164	676.367	NaN	NaN	0.1208	0.0438	0.8696	0.0218	0.0263	0.0172	0.0213
0.0	0.0	0.0	3427.9164	133.367	NaN	NaN	0.0374	0.0443	0.8688	0.0219	0.0261	0.0174	0.0214
0.0	0.0	0.0	2848.9164	-300.633	NaN	NaN	-0.118	0.0458	0.8672	0.0219	0.0262	0.0174	0.0215
0.0	0.0	0.0	3299.9164	988.367	NaN	NaN	0.2305	0.0448	0.8681	0.0216	0.0263	0.0177	0.0214
0.0	0.0	0.0	3927.9164	1734.367	NaN	NaN	0.3063	0.046	0.8652	0.0218	0.0271	0.0185	0.0216
0.0	0.0	0.0	3285.9164	-598.633	NaN	NaN	-0.2228	0.0551	0.8539	0.022	0.0286	0.0182	0.0223
0.0	0.0	0.0	2671.9164	1445.367	NaN	NaN	0.351	0.0537	0.8542	0.0219	0.0289	0.0191	0.0222
0.0	0.0	0.0	2465.9164	-954.633	NaN	NaN	-0.3	0.059	0.8486	0.0219	0.0294	0.0187	0.0224
0.0	0.0	0.0	5585.9164	3305.367	NaN	NaN	0.3718	0.0529	0.855	0.0216	0.0288	0.0195	0.0222
0.0	0.0	0.0	2785.9164	2711.367	NaN	NaN	0.4932	0.0551	0.8514	0.0216	0.0297	0.0198	0.0224
0.0	0.0	0.0	2856.9164	5029.367	NaN	NaN	0.6377	0.0647	0.8347	0.0225	0.0323	0.0221	0.0236
0.0	0.0	0.0	1687.9164	-2087.633	NaN	NaN	1.3	0.1234	0.7641	0.0252	0.0383	0.0212	0.0278
0.0	0.0	0.0	4037.9164	389.367	NaN	NaN	0.0879	0.1158	0.7684	0.0256	0.0403	0.0223	0.0276
0.0	0.0	0.0	2985.9164	-1069.633	NaN	NaN	-0.3	0.1274	0.7552	0.0258	0.0405	0.022	0.0291
0.0	0.0	0.0	3820.9164	1885.367	NaN	NaN	0.3304	0.103	0.783	0.0245	0.0396	0.0224	0.0274
0.0	0.0	0.0	5170.9164	-1838.633	NaN	NaN	-0.3	0.1019	0.7849	0.0239	0.0399	0.0222	0.0272
0.0	0.0	0.0	4079.9164	-1333.633	NaN	NaN	-0.3	0.097	0.7923	0.023	0.0398	0.0219	0.0261
0.0	0.0	0.0	5786.9164	2223.367	NaN	NaN	0.2776	0.0857	0.8064	0.0222	0.0396	0.0216	0.0246
0.0	0.0	0.0	7156.9164	829.367	NaN	NaN	0.1038	0.0873	0.8055	0.022	0.0396	0.0216	0.0241
0.0	0.0	0.0	7372.9164	1608.367	NaN	NaN	0.1791	0.0852	0.8074	0.022	0.0401	0.0215	0.0238
0.0	0.0	0.0	4978.9164	1340.367	NaN	NaN	0.2121	0.0861	0.8042	0.0224	0.0419	0.0216	0.0239
0.0	0.0	0.0	4554.9164	1138.367	NaN	NaN	0.1999	0.0921	0.7959	0.0229	0.0428	0.022	0.0243
0.0	0.0	0.0	3503.9164	1419.367	NaN	NaN	0.2883	0.0917	0.7965	0.023	0.043	0.022	0.0239
0.0	0.0	0.0	6307.9164	69.367	NaN	NaN	0.0109	0.0969	0.7893	0.0235	0.0435	0.0222	0.0246
0.0	0.0	0.0	3604.9164	6875.367	NaN	NaN	0.656	0.0854	0.8032	0.023	0.0435	0.0211	0.0239
0.0	0.0	0.0	5184.9164	8534.367	NaN	NaN	0.6221	0.0768	0.8123	0.0228	0.0445	0.0205	0.0232
0.0	0.0	0.0	6171.9164	7150.367	NaN	NaN	0.5367	0.0809	0.8061	0.023	0.0455	0.0207	0.0237
0.0	0.0	0.0	4440.9164	2018.367	NaN	NaN	0.3125	0.0966	0.7863	0.0239	0.046	0.0216	0.0257
0.0	0.0	0.0	4210.9164	966.367	NaN	NaN	0.1867	0.1197	0.7573	0.0247	0.0466	0.0225	0.0292
0.0	0.0	0.0	7163.9164	3434.367	NaN	NaN	0.324	0.1289	0.7462	0.0254	0.0466	0.0227	0.0303
0.0	0.0	0.0	3487.9164	1971.367	NaN	NaN	0.3611	0.1349	0.7386	0.0259	0.0466	0.0226	0.0314
0.0	0.0	0.0	6398.9164	1558.367	NaN	NaN	0.1958	0.13	0.7464	0.0257	0.0451	0.0221	0.0306
0.0	0.0	0.0	3535.9164	1721.367	NaN	NaN	0.3274	0.1148	0.7688	0.0246	0.042	0.021	0.0288
0.0	0.0	0.0	2236.9164	3671.367	NaN	NaN	0.6214	0.0912	0.7994	0.0238	0.0383	0.0213	0.0261
0.0	0.0	0.0	2702.9164	1070.367	NaN	NaN	0.2837	0.1061	0.7842	0.0238	0.0367	0.0212	0.028
0.0	0.0	0.0	2002.9164	4533.367	NaN	NaN	0.6936	0.1094	0.7781	0.0239	0.0372	0.0229	0.0286
0.0	0.0	0.0	2286.9164	-896.633	NaN	NaN	-0.3	0.1712	0.7082	0.0251	0.0389	0.0231	0.0334
0.0	0.0	0.0	2791.9164	934.367	NaN	NaN	0.2508	0.1978	0.6794	0.0265	0.0393	0.0235	0.0336
0.0	0.0	0.0	3364.9164	190.367	NaN	NaN	0.0535	0.1984	0.6794	0.0266	0.039	0.0231	0.0335
0.0	0.0	0.0	5209.9164	1566.367	NaN	NaN	0.2312	0.1852	0.6946	0.0264	0.0393	0.0229	0.0316
0.0	0.0	0.0	3711.9164	106.367	NaN	NaN	0.0279	0.1991	0.6826	0.0266	0.0387	0.022	0.031
0.0	0.0	0.0	4506.9164	-584.633	NaN	NaN	-0.1491	0.1743	0.7098	0.0262	0.0391	0.0216	0.029
0.0	0.0	0.0	3547.9164	99.367	NaN	NaN	0.0272	0.1536	0.7348	0.0254	0.0373	0.0211	0.0278
0.0	0.0	0.0	3502.9164	1704.367	NaN	NaN	0.3273	0.1302	0.761	0.0246	0.0358	0.0217	0.0268
0.0	0.0	0.0	4199.9164	870.367	NaN	NaN	0.1717	0.1417	0.7491	0.0241	0.0355	0.0221	0.0274
0.0	0.0	0.0	2665.9164	-1359.633	NaN	NaN	-0.3	0.1722	0.7159	0.0246	0.0371	0.0219	0.0282
0.0	0.0	0.0	1692.9164	110.367	NaN	NaN	0.0612	0.1914	0.6959	0.0252	0.0373	0.0217	0.0285
0.0	0.0	0.0	3070.9164	-1599.633	NaN	NaN	-0.3	0.1826	0.7063	0.0253	0.0371	0.0213	0.0274
0.0	0.0	0.0	2747.9164	516.367	NaN	NaN	0.1582	0.1519	0.741	0.0247	0.0355	0.0208	0.0261
0.0	0.0	0.0	6109.9164	2100.367	NaN	NaN	0.2558	0.1189	0.778	0.024	0.0334	0.0211	0.0247
0.0	0.0	0.0	4675.9164	4223.367	NaN	NaN	0.4746	0.1095	0.7901	0.0233	0.0322	0.0213	0.0237
0.0	0.0	0.0	4052.9164	1050.367	NaN	NaN	0.2058	0.1213	0.7779	0.0234	0.0328	0.0208	0.0237
0.0	0.0	0.0	2624.9164	70.367	NaN	NaN	0.0261	0.1316	0.7667	0.0237	0.0333	0.0207	0.024
0.0	0.0	0.0	4037.9164	814.367	NaN	NaN	0.1678	0.127	0.7717	0.0239	0.0328	0.0209	0.0238
0.0	0.0	0.0	5382.9164	-45.633	NaN	NaN	-0.0085	0.1184	0.7819	0.0237	0.0313	0.0211	0.0236
0.0	0.0	0.0	5292.9164	1654.367	NaN	NaN	0.2381	0.1154	0.7852	0.0237	0.031	0.0212	0.0236
0.0	0.0	0.0	4892.9164	3926.367	NaN	NaN	0.4452	0.1154	0.7856	0.0235	0.0304	0.0217	0.0235
0.0	0.0	0.0	5682.9164	-892.633	NaN	NaN	-0.1863	0.1203	0.7817	0.0245	0.0301	0.0205	0.0228
0.0	0.0	0.0	4914.9164	4228.367	NaN	NaN	0.4625	0.0953	0.8091	0.0247	0.0276	0.0209	0.0225
0.0	0.0	0.0	1406.9164	2519.367	NaN	NaN	0.6417	0.0878	0.8187	0.0244	0.0262	0.0208	0.0221
0.0	0.0	0.0	2463.9164	2836.367	NaN	NaN	0.5351	0.0862	0.8185	0.0245	0.0264	0.0222	0.022
0.0	0.0	0.0	4699.9164	-2015.633	NaN	NaN	-0.3	0.119	0.7829	0.0261	0.0285	0.0212	0.0222
0.0	0.0	0.0	2249.9164	465.367	NaN	NaN	0.1714	0.1237	0.7746	0.027	0.0295	0.022	0.0231
0.0	0.0	0.0	2099.9164	-1542.633	NaN	NaN	-0.3	0.1307	0.7679	0.0273	0.0293	0.0217	0.0232
0.0	0.0	0.0	2873.9164	127.367	NaN	NaN	0.0424	0.1127	0.7882	0.0275	0.0274	0.0212	0.023
0.0	0.0	0.0	6826.9164	1937.367	NaN	NaN	0.2211	0.0827	0.8221	0.0255	0.0248	0.0221	0.0228
0.0	0.0	0.0	1970.9164	183.367	NaN	NaN	0.0851	0.0773	0.8302	0.0249	0.0239	0.0216	0.0221
0.0	0.0	0.0	1848.9164	2384.367	NaN	NaN	0.5632	0.0727	0.8327	0.0245	0.0244	0.0234	0.0223
0.0	0.0	0.0	2282.9164	360.367	NaN	NaN	0.1363	0.0976	0.8046	0.0258	0.0263	0.0233	0.0224
0.0	0.0	0.0	2811.9164	-157.633	NaN	NaN	-0.0594	0.1303	0.7663	0.0275	0.0291	0.0235	0.0233
0.0	0.0	0.0	-649.0836	1887.367	NaN	NaN	1.3	0.1521	0.7424	0.0291	0.0303	0.0221	0.0241
0.0	0.0	0.0	3644.9164	3645.367	NaN	NaN	0.5	0.1243	0.7688	0.0279	0.0301	0.0245	0.0244
0.0	0.0	0.0	3167.9164	-593.633	NaN	NaN	-0.2306	0.1592	0.7335	0.0281	0.0317	0.0232	0.0243
0.0	0.0	0.0	1607.9164	860.367	NaN	NaN	0.3486	0.1711	0.7186	0.0289	0.0337	0.0234	0.0243
0.0	0.0	0.0	5530.9164	-871.633	NaN	NaN	-0.1871	0.1909	0.6992	0.0289	0.0342	0.0224	0.0244
0.0	0.0	0.0	3629.9164	846.367	NaN	NaN	0.1891	0.1745	0.7145	0.0292	0.0355	0.0226	0.0237
0.0	0.0	0.0	2391.9164	1208.367	NaN	NaN	0.3356	0.1687	0.7199	0.0293	0.0357	0.0227	0.0236
0.0	0.0	0.0	3829.9164	-2004.633	NaN	NaN	-0.3	0.1916	0.6972	0.0291	0.0356	0.0226	0.024
0.0	0.0	0.0	2920.9164	-837.633	NaN	NaN	-0.3	0.1774	0.7093	0.0302	0.0364	0.0232	0.0234
0.0	0.0	0.0	3932.9164	-853.633	NaN	NaN	-0.2772	0.168	0.7184	0.0306	0.036	0.0239	0.0232
0.0	0.0	0.0	-795.0836	-36.633	NaN	NaN	0.044	0.186	0.6998	0.0306	0.0358	0.0243	0.0236
0.0	0.0	0.0	1711.9164	2586.367	NaN	NaN	0.6017	0.1869	0.6951	0.0315	0.0368	0.0258	0.0239
0.0	0.0	0.0	1255.9164	-1388.633	NaN	NaN	1.3	0.2346	0.6467	0.0311	0.0352	0.027	0.0255
0.0	0.0	0.0	-661.0836	-1078.633	NaN	NaN	0.62	0.2364	0.6427	0.0322	0.0355	0.0283	0.025
0.0	0.0	0.0	2401.9164	1344.367	NaN	NaN	0.3589	0.2141	0.6658	0.0326	0.0344	0.0287	0.0245
0.0	0.0	0.0	2576.9164	-264.633	NaN	NaN	-0.1144	0.2063	0.6749	0.0324	0.0335	0.0292	0.0237
0.0	0.0	0.0	2077.9164	1803.367	NaN	NaN	0.4646	0.1914	0.6901	0.0326	0.0327	0.0299	0.0233
0.0	0.0	0.0	829.9164	772.367	NaN	NaN	0.482	0.2044	0.6772	0.0325	0.0319	0.0302	0.0238
0.0	0.0	0.0	2729.9164	1211.367	NaN	NaN	0.3074	0.1985	0.6819	0.033	0.0318	0.031	0.0238
0.0	0.0	0.0	2901.9164	1266.367	NaN	NaN	0.3038	0.212	0.6672	0.0334	0.0307	0.0323	0.0245
0.0	0.0	0.0	754.9164	127.367	NaN	NaN	0.1444	0.2364	0.6404	0.0338	0.0306	0.0336	0.0252
0.0	0.0	0.0	1652.9164	800.367	NaN	NaN	0.3262	0.251	0.6232	0.035	0.0302	0.0347	0.0258
0.0	0.0	0.0	1859.9164	1955.367	NaN	NaN	0.5125	0.2669	0.6043	0.0362	0.0301	0.0362	0.0263
0.0	0.0	0.0	1600.9164	-239.633	NaN	NaN	-0.176	0.306	0.5641	0.0368	0.0296	0.0369	0.0267
0.0	0.0	0.0	1707.9164	1853.367	NaN	NaN	0.5204	0.3004	0.5661	0.0393	0.0296	0.0385	0.0262
0.0	0.0	0.0	687.9164	385.367	NaN	NaN	0.3591	0.3346	0.5311	0.0402	0.0289	0.0388	0.0264
0.0	0.0	0.0	2261.9164	1072.367	NaN	NaN	0.3216	0.3554	0.5057	0.0429	0.0292	0.0405	0.0263
0.0	0.0	0.0	2507.9164	-1190.633	NaN	NaN	-0.3	0.432	0.4311	0.0424	0.0283	0.0395	0.0267
0.0	0.0	0.0	2056.9164	660.367	NaN	NaN	0.243	0.4497	0.4087	0.0454	0.0287	0.0408	0.0267
0.0	0.0	0.0	2842.9164	-71.633	NaN	NaN	-0.0258	0.4873	0.3684	0.0467	0.0283	0.0412	0.028
0.0	0.0	0.0	1070.9164	49.367	NaN	NaN	0.0441	0.5728	0.2901	0.0434	0.0271	0.0381	0.0285
0.0	0.0	0.0	3013.9164	-901.633	NaN	NaN	-0.3	0.592	0.2702	0.0431	0.0275	0.0379	0.0292
0.0	0.0	0.0	2047.9164	232.367	NaN	NaN	0.1019	0.583	0.2756	0.0443	0.0283	0.0387	0.0301
0.0	0.0	0.0	2470.9164	-429.633	NaN	NaN	-0.2105	0.5849	0.2697	0.0448	0.0296	0.0395	0.0315
0.0	0.0	0.0	2350.9164	-734.633	NaN	NaN	-0.3	0.6018	0.2524	0.0442	0.03	0.0392	0.0324
0.0	0.0	0.0	1522.9164	-764.633	NaN	NaN	-0.3	0.6173	0.2401	0.0422	0.0301	0.0376	0.0327
0.0	0.0	0.0	4223.9164	1095.367	NaN	NaN	0.2059	0.5973	0.2578	0.0423	0.0317	0.0379	0.033
0.0	0.0	0.0	2252.9164	1774.367	NaN	NaN	0.4406	0.6204	0.2381	0.0396	0.0315	0.0364	0.034
0.0	0.0	0.0	295.9164	-2553.633	NaN	NaN	1.1311	0.6829	0.1855	0.0356	0.0298	0.0327	0.0334
0.0	0.0	0.0	2399.9164	-1637.633	NaN	NaN	-0.3	0.6596	0.2055	0.0369	0.0318	0.0342	0.0319
0.0	0.0	0.0	3120.9164	125.367	NaN	NaN	0.0386	0.5968	0.2618	0.0389	0.0337	0.037	0.0318
0.0	0.0	0.0	2832.9164	-516.633	NaN	NaN	-0.223	0.6049	0.2579	0.0365	0.033	0.0359	0.0318
0.0	0.0	0.0	2958.9164	-1920.633	NaN	NaN	-0.3	0.6022	0.2608	0.0362	0.0337	0.0361	0.0311
0.0	0.0	0.0	960.9164	-183.633	NaN	NaN	-0.2362	0.5889	0.273	0.0363	0.0341	0.0365	0.0312
0.0	0.0	0.0	1112.9164	-1354.633	NaN	NaN	1.3	0.5923	0.2705	0.0357	0.034	0.0365	0.031
0.0	0.0	0.0	2158.9164	1982.367	NaN	NaN	0.4787	0.5621	0.2956	0.0378	0.0353	0.0384	0.0309
0.0	0.0	0.0	1794.9164	-2766.633	NaN	NaN	1.3	0.5708	0.2901	0.0362	0.0344	0.0375	0.0308
0.0	0.0	0.0	2352.9164	1952.367	NaN	NaN	0.4535	0.5269	0.3275	0.0388	0.0364	0.0397	0.0306
0.0	0.0	0.0	1065.9164	1030.367	NaN	NaN	0.4915	0.56	0.2991	0.0363	0.0348	0.0381	0.0317
0.0	0.0	0.0	2493.9164	-1165.633	NaN	NaN	-0.3	0.5398	0.3136	0.0385	0.037	0.0402	0.0309
0.0	0.0	0.0	2367.9164	1810.367	NaN	NaN	0.4333	0.5131	0.3381	0.0396	0.0368	0.0412	0.0312
0.0	0.0	0.0	3160.9164	3518.367	NaN	NaN	0.5268	0.4781	0.3673	0.0418	0.0385	0.0426	0.0318
0.0	0.0	0.0	4292.9164	39.367	NaN	NaN	0.0091	0.527	0.3217	0.0389	0.0373	0.0414	0.0337
0.0	0.0	0.0	755.9164	-3076.633	NaN	NaN	1.3	0.576	0.2683	0.0387	0.0389	0.0428	0.0353
0.0	0.0	0.0	5164.9164	176.367	NaN	NaN	0.033	0.5486	0.291	0.0411	0.0403	0.0449	0.0341
0.0	0.0	0.0	1081.9164	1617.367	NaN	NaN	0.5992	0.5328	0.3067	0.0412	0.0396	0.045	0.0347
0.0	0.0	0.0	1532.9164	-1339.633	NaN	NaN	-0.3	0.5403	0.3013	0.0403	0.0395	0.0445	0.0343
0.0	0.0	0.0	2214.9164	-250.633	NaN	NaN	-0.1276	0.5302	0.3106	0.041	0.0398	0.0447	0.0338
0.0	0.0	0.0	1736.9164	-1232.633	NaN	NaN	-0.3	0.4994	0.3425	0.0414	0.0396	0.0442	0.0329
0.0	0.0	0.0	897.9164	3961.367	NaN	NaN	0.8152	0.48	0.3612	0.0416	0.0398	0.0437	0.0336
0.0	0.0	0.0	3221.9164	47.367	NaN	NaN	0.0145	0.5177	0.3279	0.0387	0.0394	0.0423	0.034
0.0	0.0	0.0	2364.9164	-1093.633	NaN	NaN	-0.3	0.5415	0.3047	0.0378	0.0397	0.0419	0.0344
0.0	0.0	0.0	698.9164	-1920.633	NaN	NaN	1.3	0.5528	0.2947	0.0373	0.0395	0.0416	0.0341
0.0	0.0	0.0	3082.9164	2620.367	NaN	NaN	0.4594	0.5063	0.3359	0.0402	0.0408	0.0431	0.0338
0.0	0.0	0.0	2178.9164	-1468.633	NaN	NaN	-0.3	0.5115	0.3341	0.0386	0.0395	0.0421	0.0342
0.0	0.0	0.0	2981.9164	-1875.633	NaN	NaN	-0.3	0.5226	0.3223	0.0386	0.0401	0.0424	0.0341
0.0	0.0	0.0	1488.9164	-1032.633	NaN	NaN	-0.3	0.5391	0.3086	0.0373	0.0392	0.0417	0.0342
0.0	0.0	0.0	586.9164	-735.633	NaN	NaN	1.3	0.526	0.3189	0.0383	0.04	0.0426	0.0341
0.0	0.0	0.0	1738.9164	-1520.633	NaN	NaN	-0.3	0.5402	0.3066	0.0371	0.0391	0.0423	0.0347
0.0	0.0	0.0	2929.9164	-1146.633	NaN	NaN	-0.3	0.5203	0.3229	0.0387	0.0404	0.0436	0.0341
0.0	0.0	0.0	110.9164	596.367	NaN	NaN	0.8432	0.51	0.3341	0.0382	0.0396	0.0433	0.0347
0.0	0.0	0.0	2624.9164	-1456.633	NaN	NaN	-0.3	0.5027	0.3398	0.0385	0.0403	0.0442	0.0346
0.0	0.0	0.0	2592.9164	965.367	NaN	NaN	0.2713	0.4845	0.3556	0.0392	0.0406	0.0451	0.035
0.0	0.0	0.0	2455.9164	209.367	NaN	NaN	0.0786	0.4856	0.3545	0.0387	0.0408	0.0455	0.035
0.0	0.0	0.0	1257.9164	512.367	NaN	NaN	0.2894	0.5003	0.3416	0.0375	0.0403	0.0451	0.0352
0.0	0.0	0.0	2358.9164	244.367	NaN	NaN	0.0939	0.49	0.3493	0.0383	0.0413	0.0463	0.0349
0.0	0.0	0.0	3255.9164	-1322.633	NaN	NaN	-0.3	0.494	0.3455	0.0378	0.0409	0.0466	0.0351
0.0	0.0	0.0	894.9164	431.367	NaN	NaN	0.3252	0.4823	0.3559	0.0383	0.0414	0.0476	0.0346
0.0	0.0	0.0	744.9164	-227.633	NaN	NaN	-0.3	0.4848	0.3532	0.0382	0.0411	0.0481	0.0346
0.0	0.0	0.0	5107.9164	374.367	NaN	NaN	0.0683	0.4542	0.3804	0.0399	0.0419	0.0497	0.0339
0.0	0.0	0.0	1885.9164	-732.633	NaN	NaN	-0.3	0.4624	0.3727	0.0393	0.0414	0.0498	0.0344
0.0	0.0	0.0	1197.9164	851.367	NaN	NaN	0.4154	0.4385	0.394	0.0408	0.0421	0.0508	0.0337
0.0	0.0	0.0	927.9164	-1586.633	NaN	NaN	1.3	0.467	0.3684	0.0389	0.0409	0.0495	0.0352
0.0	0.0	0.0	2076.9164	-1628.633	NaN	NaN	-0.3	0.4661	0.3661	0.0401	0.0425	0.0507	0.0346
0.0	0.0	0.0	1447.9164	-1916.633	NaN	NaN	1.3	0.4851	0.3501	0.0386	0.0412	0.0497	0.0353
0.0	0.0	0.0	-139.0836	1257.367	NaN	NaN	1.1244	0.4681	0.3648	0.0401	0.0422	0.0508	0.0341
0.0	0.0	0.0	752.9164	-860.633	NaN	NaN	1.3	0.4659	0.3685	0.0397	0.0411	0.0501	0.0347
0.0	0.0	0.0	1787.9164	-1466.633	NaN	NaN	-0.3	0.457	0.3751	0.0411	0.0419	0.0509	0.034
0.0	0.0	0.0	3505.9164	-1303.633	NaN	NaN	-0.3	0.434	0.3986	0.042	0.0413	0.0508	0.0333
0.0	0.0	0.0	2804.9164	1263.367	NaN	NaN	0.3105	0.3868	0.4433	0.0448	0.0415	0.0515	0.0321
0.0	0.0	0.0	1496.9164	-593.633	NaN	NaN	-0.3	0.3784	0.4531	0.0442	0.0411	0.0508	0.0324
0.0	0.0	0.0	2261.9164	-2279.633	NaN	NaN	1.3	0.4129	0.4186	0.0425	0.0414	0.0511	0.0335
0.0	0.0	0.0	1157.9164	-110.633	NaN	NaN	-0.1056	0.4226	0.4081	0.0424	0.0418	0.0518	0.0333
0.0	0.0	0.0	1802.9164	-942.633	NaN	NaN	-0.3	0.4017	0.4264	0.0442	0.0423	0.0532	0.0322
0.0	0.0	0.0	629.9164	3474.367	NaN	NaN	0.8465	0.3478	0.4785	0.0479	0.0417	0.0531	0.0311
0.0	0.0	0.0	2549.9164	5069.367	NaN	NaN	0.6653	0.298	0.5283	0.05	0.0417	0.0519	0.0301
0.0	0.0	0.0	2079.9164	132.367	NaN	NaN	0.0598	0.3433	0.4795	0.0476	0.0436	0.0551	0.0309
0.0	0.0	0.0	1533.9164	-20.633	NaN	NaN	-0.0136	0.3946	0.4296	0.045	0.0432	0.0548	0.0328
0.0	0.0	0.0	462.9164	-518.633	NaN	NaN	1.3	0.415	0.41	0.0444	0.043	0.0549	0.0326
0.0	0.0	0.0	1891.9164	2395.367	NaN	NaN	0.5587	0.3811	0.4422	0.047	0.043	0.0548	0.0319
0.0	0.0	0.0	-493.0836	-567.633	NaN	NaN	0.5351	0.4123	0.4117	0.0453	0.0426	0.0546	0.0335
0.0	0.0	0.0	3285.9164	-1101.633	NaN	NaN	-0.3	0.4214	0.4016	0.0456	0.043	0.0553	0.0331
0.0	0.0	0.0	5257.9164	174.367	NaN	NaN	0.0321	0.3771	0.4446	0.0484	0.0427	0.0555	0.0317
0.0	0.0	0.0	250.9164	3120.367	NaN	NaN	0.9256	0.3383	0.4809	0.0513	0.0432	0.0555	0.0309
0.0	0.0	0.0	564.9164	929.367	NaN	NaN	0.6219	0.3997	0.4201	0.0472	0.0434	0.0563	0.0332
0.0	0.0	0.0	1561.9164	-1533.633	NaN	NaN	-0.3	0.4391	0.3802	0.046	0.044	0.0566	0.0341
0.0	0.0	0.0	1815.9164	-960.633	NaN	NaN	-0.3	0.4334	0.3837	0.0474	0.0447	0.0574	0.0334
0.0	0.0	0.0	1159.9164	1737.367	NaN	NaN	0.5997	0.4254	0.3896	0.0493	0.045	0.0581	0.0327
0.0	0.0	0.0	2618.9164	2724.367	NaN	NaN	0.5099	0.3979	0.4154	0.0511	0.0458	0.0581	0.0317
0.0	0.0	0.0	1380.9164	-2667.633	NaN	NaN	1.3	0.4397	0.3743	0.0482	0.046	0.0581	0.0337
0.0	0.0	0.0	1552.9164	63.367	NaN	NaN	0.0392	0.4406	0.3736	0.0484	0.046	0.0586	0.0329
0.0	0.0	0.0	1868.9164	954.367	NaN	NaN	0.338	0.4283	0.3842	0.0495	0.0465	0.0587	0.0328
0.0	0.0	0.0	-177.0836	-1764.633	NaN	NaN	0.9088	0.4689	0.3452	0.0467	0.0461	0.058	0.035
0.0	0.0	0.0	859.9164	-829.633	NaN	NaN	-0.3	0.4912	0.322	0.0458	0.047	0.0586	0.0355
0.0	0.0	0.0	-107.0836	918.367	NaN	NaN	1.132	0.5027	0.3105	0.0458	0.0468	0.0589	0.0353
0.0	0.0	0.0	1804.9164	-1063.633	NaN	NaN	-0.3	0.4809	0.3294	0.0481	0.0479	0.0596	0.0342
0.0	0.0	0.0	-937.0836	-1369.633	NaN	NaN	0.5938	0.4902	0.3212	0.0478	0.0472	0.0592	0.0344
0.0	0.0	0.0	3123.9164	1061.367	NaN	NaN	0.2536	0.4564	0.3534	0.0503	0.0481	0.0592	0.0326
0.0	0.0	0.0	803.9164	-1750.633	NaN	NaN	1.3	0.4653	0.3448	0.0496	0.0474	0.0592	0.0338
0.0	0.0	0.0	1762.9164	20.367	NaN	NaN	0.0114	0.4475	0.3613	0.0511	0.0483	0.0592	0.0326
0.0	0.0	0.0	1041.9164	269.367	NaN	NaN	0.2054	0.4592	0.3499	0.0503	0.0477	0.0594	0.0334
0.0	0.0	0.0	3362.9164	51.367	NaN	NaN	0.015	0.4256	0.3815	0.053	0.0482	0.06	0.0317
0.0	0.0	0.0	1242.9164	-118.633	NaN	NaN	-0.1055	0.4163	0.3898	0.0537	0.0483	0.0604	0.0314
0.0	0.0	0.0	908.9164	156.367	NaN	NaN	0.1468	0.4111	0.3957	0.054	0.0482	0.0601	0.031
0.0	0.0	0.0	1747.9164	1577.367	NaN	NaN	0.4744	0.4163	0.3901	0.0538	0.0485	0.0601	0.0313
0.0	0.0	0.0	989.9164	-735.633	NaN	NaN	-0.3	0.4287	0.3779	0.0536	0.0483	0.0601	0.0315
0.0	0.0	0.0	-628.0836	4465.367	NaN	NaN	1.1637	0.423	0.3837	0.0553	0.0474	0.0592	0.0314
0.0	0.0	0.0	3265.9164	1416.367	NaN	NaN	0.3025	0.4362	0.37	0.0549	0.0476	0.0586	0.0326
0.0	0.0	0.0	3633.9164	-1018.633	NaN	NaN	-0.3	0.4635	0.345	0.0532	0.0468	0.0581	0.0334
0.0	0.0	0.0	811.9164	852.367	NaN	NaN	0.5122	0.4519	0.3553	0.0556	0.0465	0.0572	0.0335
0.0	0.0	0.0	2347.9164	-314.633	NaN	NaN	-0.1547	0.4598	0.3485	0.0552	0.0458	0.0569	0.0338
0.0	0.0	0.0	3884.9164	1413.367	NaN	NaN	0.2668	0.4171	0.385	0.0609	0.0464	0.0579	0.0326
0.0	0.0	0.0	676.9164	377.367	NaN	NaN	0.3579	0.3951	0.4041	0.0634	0.0467	0.0583	0.0325
0.0	0.0	0.0	1920.9164	3411.367	NaN	NaN	0.6398	0.357	0.4393	0.0681	0.0452	0.0588	0.0317
0.0	0.0	0.0	4298.9164	4031.367	NaN	NaN	0.4839	0.3308	0.4629	0.0695	0.0464	0.059	0.0314
0.0	0.0	0.0	415.9164	-2658.633	NaN	NaN	1.1855	0.459	0.3531	0.0531	0.0438	0.0557	0.0353
0.0	0.0	0.0	2547.9164	-2327.633	NaN	NaN	-0.3	0.5024	0.3095	0.0515	0.0449	0.056	0.0357
0.0	0.0	0.0	728.9164	-1039.633	NaN	NaN	1.3	0.5061	0.301	0.0543	0.0452	0.0574	0.036
0.0	0.0	0.0	3519.9164	-1936.633	NaN	NaN	-0.3	0.4684	0.3316	0.0598	0.0468	0.059	0.0344
0.0	0.0	0.0	-69.0836	54.367	NaN	NaN	-0.3	0.4814	0.323	0.0573	0.0453	0.0578	0.0352
0.0	0.0	0.0	1076.9164	-520.633	NaN	NaN	-0.3	0.4596	0.3427	0.0592	0.0463	0.0586	0.0335
0.0	0.0	0.0	1638.9164	517.367	NaN	NaN	0.2399	0.4318	0.3685	0.0613	0.046	0.0587	0.0337
0.0	0.0	0.0	-909.0836	1513.367	NaN	NaN	1.3	0.4022	0.3958	0.0636	0.0461	0.0592	0.0331
0.0	0.0	0.0	2113.9164	1006.367	NaN	NaN	0.3225	0.3943	0.4044	0.0628	0.0462	0.0591	0.0331
0.0	0.0	0.0	2962.9164	18.367	NaN	NaN	0.0062	0.4269	0.378	0.0579	0.0453	0.058	0.034
0.0	0.0	0.0	2061.9164	-123.633	NaN	NaN	-0.0638	0.4488	0.3582	0.0557	0.0451	0.0572	0.0349
0.0	0.0	0.0	2904.9164	921.367	NaN	NaN	0.2408	0.4703	0.3388	0.0537	0.0447	0.0567	0.0358
0.0	0.0	0.0	331.9164	1033.367	NaN	NaN	0.7569	0.485	0.3242	0.0519	0.0453	0.0574	0.0363
0.0	0.0	0.0	-1019.0836	-1977.633	NaN	NaN	0.6599	0.4992	0.3097	0.0512	0.0454	0.0581	0.0364
0.0	0.0	0.0	2244.9164	398.367	NaN	NaN	0.1507	0.4534	0.3499	0.0577	0.046	0.0589	0.0341
0.0	0.0	0.0	2736.9164	1579.367	NaN	NaN	0.3659	0.3939	0.4049	0.0621	0.0458	0.0601	0.0332
0.0	0.0	0.0	1557.9164	2221.367	NaN	NaN	0.5878	0.4188	0.3852	0.0564	0.0464	0.0587	0.0345
0.0	0.0	0.0	-115.0836	-3530.633	NaN	NaN	0.9684	0.5284	0.285	0.0448	0.0447	0.0568	0.0402
0.0	0.0	0.0	902.9164	-536.633	NaN	NaN	-0.3	0.5246	0.2813	0.0474	0.0481	0.0604	0.0382
0.0	0.0	0.0	2477.9164	-267.633	NaN	NaN	-0.1211	0.5238	0.2822	0.0479	0.0471	0.0603	0.0388
0.0	0.0	0.0	3248.9164	570.367	NaN	NaN	0.1493	0.467	0.3306	0.0538	0.0498	0.0632	0.0357
0.0	0.0	0.0	622.9164	306.367	NaN	NaN	0.3297	0.4614	0.3383	0.0517	0.049	0.0627	0.037
0.0	0.0	0.0	380.9164	-852.633	NaN	NaN	1.3	0.4781	0.3226	0.0486	0.0502	0.0637	0.0369
0.0	0.0	0.0	2301.9164	633.367	NaN	NaN	0.2158	0.4868	0.3135	0.0475	0.05	0.0642	0.038
0.0	0.0	0.0	300.9164	-153.633	NaN	NaN	-0.3	0.5172	0.2833	0.0445	0.0502	0.0647	0.0402
0.0	0.0	0.0	-700.0836	-393.633	NaN	NaN	0.3599	0.5299	0.2709	0.0439	0.0503	0.0649	0.04
0.0	0.0	0.0	2359.9164	-1410.633	NaN	NaN	-0.3	0.5253	0.2718	0.0451	0.0514	0.0662	0.0403
0.0	0.0	0.0	3647.9164	-2249.633	NaN	NaN	-0.3	0.5195	0.2752	0.0456	0.0522	0.0672	0.0403
0.0	0.0	0.0	1775.9164	2452.367	NaN	NaN	0.58	0.5107	0.2809	0.0461	0.0534	0.0685	0.0404
0.0	0.0	0.0	1560.9164	-2410.633	NaN	NaN	1.3	0.5368	0.2622	0.0427	0.0513	0.066	0.041
0.0	0.0	0.0	45.9164	2539.367	NaN	NaN	0.9822	0.4938	0.2925	0.0476	0.0563	0.071	0.0389
0.0	0.0	0.0	1439.9164	-384.633	NaN	NaN	-0.3	0.4884	0.2999	0.047	0.0548	0.07	0.0399
0.0	0.0	0.0	3703.9164	-1640.633	NaN	NaN	-0.3	0.4754	0.3103	0.0478	0.0564	0.0713	0.0388
0.0	0.0	0.0	1628.9164	-278.633	NaN	NaN	-0.2064	0.5102	0.2814	0.0443	0.0537	0.0689	0.0415
0.0	0.0	0.0	1743.9164	-1054.633	NaN	NaN	-0.3	0.5309	0.2645	0.0428	0.0531	0.0678	0.041
0.0	0.0	0.0	535.9164	-1716.633	NaN	NaN	1.3	0.55	0.2491	0.0413	0.0512	0.0662	0.0421
0.0	0.0	0.0	2098.9164	-1352.633	NaN	NaN	-0.3	0.5084	0.2788	0.0462	0.0557	0.0713	0.0396
0.0	0.0	0.0	3565.9164	-579.633	NaN	NaN	-0.1941	0.4827	0.3039	0.0474	0.0546	0.0715	0.0399
0.0	0.0	0.0	2409.9164	-1512.633	NaN	NaN	-0.3	0.4563	0.3307	0.0483	0.0547	0.0722	0.0379
0.0	0.0	0.0	3173.9164	1660.367	NaN	NaN	0.3435	0.4391	0.3492	0.0485	0.0536	0.0721	0.0374
0.0	0.0	0.0	741.9164	80.367	NaN	NaN	0.0977	0.4653	0.325	0.0459	0.0531	0.0705	0.0402
0.0	0.0	0.0	-185.0836	117.367	NaN	NaN	-0.3	0.4907	0.3014	0.0446	0.0525	0.0699	0.0409
0.0	0.0	0.0	-285.0836	-946.633	NaN	NaN	0.7685	0.5021	0.2924	0.0442	0.0515	0.069	0.0408
0.0	0.0	0.0	1752.9164	-67.633	NaN	NaN	-0.0401	0.4651	0.3244	0.0479	0.0531	0.0716	0.038
0.0	0.0	0.0	2513.9164	700.367	NaN	NaN	0.2179	0.4524	0.3385	0.0483	0.0518	0.0709	0.0381
0.0	0.0	0.0	3058.9164	759.367	NaN	NaN	0.1989	0.452	0.3384	0.0481	0.0525	0.0707	0.0383
0.0	0.0	0.0	384.9164	-3131.633	NaN	NaN	1.1401	0.4857	0.3092	0.0452	0.0505	0.0688	0.0405
0.0	0.0	0.0	2438.9164	-299.633	NaN	NaN	-0.1401	0.4584	0.3339	0.0481	0.0518	0.0704	0.0374
0.0	0.0	0.0	2407.9164	-135.633	NaN	NaN	-0.0597	0.4437	0.3507	0.0485	0.0498	0.0699	0.0374
0.0	0.0	0.0	1529.9164	-696.633	NaN	NaN	-0.3	0.4216	0.3728	0.0492	0.0499	0.0705	0.0361
0.0	0.0	0.0	1295.9164	-676.633	NaN	NaN	-0.3	0.4396	0.3571	0.0476	0.0491	0.0687	0.0378
0.0	0.0	0.0	1869.9164	491.367	NaN	NaN	0.2081	0.4377	0.358	0.0477	0.05	0.0693	0.0373
0.0	0.0	0.0	189.9164	98.367	NaN	NaN	0.3412	0.442	0.3551	0.048	0.0493	0.0682	0.0375
0.0	0.0	0.0	1748.9164	785.367	NaN	NaN	0.3099	0.4398	0.3566	0.0488	0.05	0.068	0.0367
0.0	0.0	0.0	1609.9164	813.367	NaN	NaN	0.3356	0.4414	0.3557	0.0488	0.0499	0.0675	0.0366
0.0	0.0	0.0	1416.9164	1035.367	NaN	NaN	0.4222	0.4333	0.3631	0.0496	0.0502	0.0677	0.036
0.0	0.0	0.0	1814.9164	319.367	NaN	NaN	0.1496	0.447	0.3506	0.0484	0.0497	0.0669	0.0373
0.0	0.0	0.0	748.9164	3130.367	NaN	NaN	0.8069	0.4601	0.3376	0.0477	0.05	0.0665	0.0381
0.0	0.0	0.0	1753.9164	-2056.633	NaN	NaN	1.3	0.4911	0.3094	0.045	0.049	0.0651	0.0405
0.0	0.0	0.0	1788.9164	-558.633	NaN	NaN	-0.3	0.4788	0.3182	0.048	0.0502	0.0662	0.0386
0.0	0.0	0.0	2992.9164	1418.367	NaN	NaN	0.3215	0.4508	0.3457	0.0507	0.0493	0.066	0.0375
0.0	0.0	0.0	1970.9164	948.367	NaN	NaN	0.3249	0.4381	0.3599	0.0511	0.0493	0.0649	0.0368
0.0	0.0	0.0	88.9164	-387.633	NaN	NaN	1.2977	0.4498	0.3509	0.0498	0.0489	0.0633	0.0372
0.0	0.0	0.0	1648.9164	1247.367	NaN	NaN	0.4307	0.4431	0.3574	0.0507	0.0493	0.0633	0.0362
0.0	0.0	0.0	-723.0836	3292.367	NaN	NaN	1.2814	0.4642	0.3388	0.0485	0.0486	0.0619	0.038
0.0	0.0	0.0	945.9164	-631.633	NaN	NaN	-0.3	0.5266	0.2821	0.0426	0.0473	0.0604	0.0409
0.0	0.0	0.0	-194.0836	-808.633	NaN	NaN	0.8064	0.554	0.257	0.041	0.047	0.0598	0.0413
0.0	0.0	0.0	1765.9164	412.367	NaN	NaN	0.1893	0.5519	0.2556	0.0425	0.0481	0.0606	0.0414
0.0	0.0	0.0	6.9164	-666.633	NaN	NaN	1.0105	0.5822	0.2333	0.0386	0.0454	0.0577	0.0427
0.0	0.0	0.0	2570.9164	-1903.633	NaN	NaN	-0.3	0.5515	0.2526	0.043	0.0502	0.0623	0.0404
0.0	0.0	0.0	2485.9164	-726.633	NaN	NaN	-0.3	0.5478	0.2568	0.0432	0.049	0.0615	0.0416
0.0	0.0	0.0	3323.9164	-723.633	NaN	NaN	-0.2783	0.512	0.2852	0.0464	0.0526	0.0646	0.0392
0.0	0.0	0.0	2713.9164	572.367	NaN	NaN	0.1742	0.5217	0.2806	0.0438	0.0502	0.0627	0.041
0.0	0.0	0.0	3866.9164	-3099.633	NaN	NaN	-0.3	0.5194	0.2797	0.0432	0.0524	0.0647	0.0406
0.0	0.0	0.0	314.9164	1542.367	NaN	NaN	0.8304	0.5255	0.2764	0.042	0.0507	0.0637	0.0418
0.0	0.0	0.0	-183.0836	-800.633	NaN	NaN	0.8139	0.5566	0.2523	0.0384	0.0483	0.0615	0.0429
0.0	0.0	0.0	-400.0836	-1396.633	NaN	NaN	0.7773	0.5514	0.2544	0.0393	0.0495	0.0634	0.042
0.0	0.0	0.0	-227.0836	310.367	NaN	NaN	1.3	0.5157	0.2809	0.0428	0.0523	0.0667	0.0416
0.0	0.0	0.0	2113.9164	2034.367	NaN	NaN	0.4904	0.4627	0.332	0.0463	0.0531	0.0674	0.0384
0.0	0.0	0.0	3257.9164	1691.367	NaN	NaN	0.3417	0.426	0.3703	0.0471	0.0526	0.0672	0.0367
0.0	0.0	0.0	2464.9164	562.367	NaN	NaN	0.1858	0.4135	0.3838	0.0468	0.0525	0.0671	0.0363
0.0	0.0	0.0	3636.9164	-674.633	NaN	NaN	-0.2277	0.4175	0.3802	0.0455	0.0524	0.0673	0.037
0.0	0.0	0.0	48.9164	3057.367	NaN	NaN	0.9843	0.4112	0.3863	0.0458	0.0526	0.0674	0.0367
0.0	0.0	0.0	3350.9164	-323.633	NaN	NaN	-0.1069	0.4539	0.3453	0.0428	0.0513	0.0655	0.0412
0.0	0.0	0.0	-544.0836	-1274.633	NaN	NaN	0.7008	0.5084	0.2936	0.0406	0.05	0.0642	0.0431
0.0	0.0	0.0	1405.9164	116.367	NaN	NaN	0.0764	0.4916	0.305	0.0431	0.052	0.0675	0.0408
0.0	0.0	0.0	3140.9164	617.367	NaN	NaN	0.1643	0.4618	0.3302	0.0451	0.0529	0.0697	0.0403
0.0	0.0	0.0	1694.9164	3438.367	NaN	NaN	0.6698	0.4188	0.369	0.0473	0.0548	0.0722	0.0379
0.0	0.0	0.0	1639.9164	77.367	NaN	NaN	0.0451	0.4409	0.3495	0.0451	0.0539	0.0702	0.0404
0.0	0.0	0.0	2181.9164	105.367	NaN	NaN	0.0461	0.4488	0.3405	0.045	0.0554	0.0706	0.0397
0.0	0.0	0.0	1411.9164	-1386.633	NaN	NaN	-0.3	0.5213	0.2787	0.0401	0.0508	0.0651	0.044
0.0	0.0	0.0	2899.9164	-1865.633	NaN	NaN	-0.3	0.5628	0.2436	0.0379	0.0512	0.063	0.0415
0.0	0.0	0.0	-1011.0836	-265.633	NaN	NaN	0.2081	0.6424	0.1842	0.0309	0.0458	0.0549	0.0418
0.0	0.0	0.0	-361.0836	1167.367	NaN	NaN	1.3	0.6527	0.1692	0.0338	0.0506	0.0571	0.0367
0.0	0.0	0.0	1036.9164	-883.633	NaN	NaN	-0.3	0.7428	0.1101	0.0293	0.0371	0.0427	0.0381
0.0	0.0	0.0	1458.9164	-2044.633	NaN	NaN	1.3	0.7399	0.1063	0.0323	0.0398	0.0447	0.0369
0.0	0.0	0.0	-497.0836	-3927.633	NaN	NaN	0.8877	0.7721	0.0874	0.0283	0.0336	0.0399	0.0387
0.0	0.0	0.0	928.9164	-1344.633	NaN	NaN	1.3	0.7112	0.1182	0.0379	0.0446	0.0519	0.0363
0.0	0.0	0.0	680.9164	1019.367	NaN	NaN	0.5995	0.727	0.1131	0.035	0.0389	0.0476	0.0383
0.0	0.0	0.0	3182.9164	5453.367	NaN	NaN	0.6314	0.6491	0.157	0.047	0.0506	0.06	0.0363
0.0	0.0	0.0	3206.9164	1025.367	NaN	NaN	0.2423	0.7147	0.1225	0.0366	0.0386	0.0474	0.0401
0.0	0.0	0.0	581.9164	2358.367	NaN	NaN	0.8021	0.6919	0.1325	0.0416	0.0449	0.0519	0.0371
0.0	0.0	0.0	1278.9164	2418.367	NaN	NaN	0.6541	0.77	0.0896	0.0307	0.032	0.0381	0.0396
0.0	0.0	0.0	-1892.0836	-1437.633	NaN	NaN	0.4318	0.7892	0.0743	0.0314	0.0316	0.0364	0.0371
0.0	0.0	0.0	-1650.0836	-1228.633	NaN	NaN	0.4268	0.8198	0.058	0.0306	0.0279	0.0308	0.0328
0.0	0.0	0.0	-1342.0836	-174.633	NaN	NaN	0.1151	0.8329	0.0492	0.0332	0.0274	0.0275	0.0299
0.0	0.0	0.0	-923.0836	-464.633	NaN	NaN	0.3348	0.8392	0.044	0.0357	0.027	0.0255	0.0287
0.0	0.0	0.0	1681.9164	1813.367	NaN	NaN	0.5188	0.8421	0.0412	0.0373	0.0267	0.0244	0.0284
0.0	0.0	0.0	-2616.0836	-1177.633	NaN	NaN	0.3104	0.8491	0.0382	0.0362	0.0256	0.023	0.0279
0.0	0.0	0.0	-1905.0836	-269.633	NaN	NaN	0.124	0.8489	0.0378	0.0364	0.0259	0.023	0.028
0.0	0.0	0.0	-1487.0836	3171.367	NaN	NaN	1.3	0.8509	0.0372	0.0359	0.0256	0.0227	0.0276
0.0	0.0	0.0	-1973.0836	-1334.633	NaN	NaN	0.4035	0.8528	0.0368	0.035	0.0254	0.0226	0.0274
0.0	0.0	0.0	-1566.0836	-642.633	NaN	NaN	0.291	0.8532	0.0369	0.0349	0.0252	0.0225	0.0273
0.0	0.0	0.0	-1844.0836	-1.633	NaN	NaN	0.0009	0.8526	0.0371	0.0351	0.0252	0.0226	0.0274
0.0	0.0	0.0	209.9164	-728.633	NaN	NaN	1.3	0.8513	0.0374	0.0357	0.0254	0.0228	0.0275
0.0	0.0	0.0	-1671.0836	1770.367	NaN	NaN	1.3	0.8511	0.0374	0.036	0.0253	0.0227	0.0276
0.0	0.0	0.0	-1071.0836	922.367	NaN	NaN	-0.3	0.8514	0.0374	0.036	0.025	0.0224	0.0277
0.0	0.0	0.0	942.9164	-1817.633	NaN	NaN	1.3	0.8535	0.0366	0.0353	0.0246	0.022	0.0279
0.0	0.0	0.0	-636.0836	-192.633	NaN	NaN	0.2324	0.8566	0.0354	0.0344	0.024	0.0216	0.028
0.0	0.0	0.0	694.9164	847.367	NaN	NaN	0.5494	0.8617	0.0336	0.0328	0.0229	0.0208	0.0282
0.0	0.0	0.0	-2647.0836	1264.367	NaN	NaN	-0.3	0.8677	0.0314	0.0305	0.022	0.0201	0.0283
0.0	0.0	0.0	303.9164	1907.367	NaN	NaN	0.8626	0.8711	0.0301	0.029	0.0216	0.02	0.0282
0.0	0.0	0.0	-953.0836	122.367	NaN	NaN	-0.1473	0.8733	0.0293	0.028	0.0217	0.02	0.0277
0.0	0.0	0.0	-1516.0836	1614.367	NaN	NaN	1.3	0.8768	0.0279	0.0268	0.0218	0.0201	0.0266
0.0	0.0	0.0	203.9164	3123.367	NaN	NaN	0.9387	0.8851	0.025	0.0241	0.0218	0.0201	0.0238
0.0	0.0	0.0	-1300.0836	-1711.633	NaN	NaN	0.5683	0.8907	0.0232	0.0219	0.0219	0.0205	0.0218
0.0	0.0	0.0	1961.9164	-2652.633	NaN	NaN	1.3	0.8915	0.023	0.0213	0.022	0.021	0.0213
0.0	0.0	0.0	-31.0836	288.367	NaN	NaN	1.1208	0.8923	0.0228	0.0211	0.0218	0.0209	0.0211
0.0	0.0	0.0	-2321.0836	877.367	NaN	NaN	-0.3	0.8931	0.0225	0.021	0.0217	0.0206	0.021
0.0	0.0	0.0	-1869.0836	1131.367	NaN	NaN	-0.3	0.8935	0.0223	0.021	0.0216	0.0206	0.021
0.0	0.0	0.0	-1546.0836	-918.633	NaN	NaN	0.3727	0.8931	0.0224	0.0211	0.0217	0.0206	0.0211
0.0	0.0	0.0	-1224.0836	-181.633	NaN	NaN	0.1292	0.8927	0.0225	0.0212	0.0218	0.0207	0.0211
0.0	0.0	0.0	-1342.0836	-1966.633	NaN	NaN	0.5944	0.8912	0.0228	0.0215	0.0221	0.021	0.0214
0.0	0.0	0.0	-1740.0836	-936.633	NaN	NaN	0.3499	0.8913	0.0228	0.0216	0.0221	0.021	0.0213
0.0	0.0	0.0	-2195.0836	-820.633	NaN	NaN	0.2721	0.8914	0.0227	0.0216	0.0221	0.0211	0.0212
0.0	0.0	0.0	-783.0836	1063.367	NaN	NaN	1.3	0.8921	0.0224	0.0214	0.0221	0.0211	0.021
0.0	0.0	0.0	-1796.0836	-2093.633	NaN	NaN	0.5382	0.892	0.0224	0.0214	0.0221	0.0211	0.021
0.0	0.0	0.0	-11.0836	2103.367	NaN	NaN	1.0053	0.8928	0.0221	0.0214	0.0219	0.0211	0.0207
0.0	0.0	0.0	-649.0836	-137.633	NaN	NaN	0.1749	0.8919	0.0224	0.0215	0.0221	0.0212	0.0209
0.0	0.0	0.0	-1263.0836	-1574.633	NaN	NaN	0.5549	0.8918	0.0225	0.0216	0.022	0.0211	0.0209
0.0	0.0	0.0	-317.0836	-2152.633	NaN	NaN	0.8716	0.892	0.0225	0.0216	0.022	0.0209	0.021
0.0	0.0	0.0	-2629.0836	-3021.633	NaN	NaN	0.5347	0.8929	0.0223	0.0215	0.0218	0.0206	0.0209
0.0	0.0	0.0	-594.0836	1159.367	NaN	NaN	1.3	0.8947	0.0217	0.0213	0.0215	0.0202	0.0206
0.0	0.0	0.0	-2097.0836	1152.367	NaN	NaN	-0.3	0.895	0.0215	0.0211	0.0215	0.0202	0.0205
0.0	0.0	0.0	-1637.0836	-441.633	NaN	NaN	0.2125	0.8951	0.0215	0.0212	0.0215	0.0203	0.0205
0.0	0.0	0.0	-1998.0836	-1383.633	NaN	NaN	0.4092	0.8946	0.0216	0.0213	0.0215	0.0203	0.0205
0.0	0.0	0.0	-1780.0836	-2084.633	NaN	NaN	0.5394	0.8939	0.0219	0.0215	0.0216	0.0204	0.0207
0.0	0.0	0.0	244.9164	-1452.633	NaN	NaN	1.2028	0.894	0.0219	0.0216	0.0215	0.0204	0.0206
0.0	0.0	0.0	-1043.0836	-2556.633	NaN	NaN	0.7102	0.8939	0.0219	0.0216	0.0215	0.0203	0.0207
0.0	0.0	0.0	-491.0836	-2360.633	NaN	NaN	0.8278	0.8939	0.0219	0.0216	0.0215	0.0204	0.0207
0.0	0.0	0.0	-602.0836	-194.633	NaN	NaN	0.2443	0.8943	0.0218	0.0213	0.0214	0.0205	0.0207
0.0	0.0	0.0	78.9164	1891.367	NaN	NaN	0.9599	0.8939	0.022	0.0211	0.0215	0.0209	0.0207
0.0	0.0	0.0	-434.0836	1902.367	NaN	NaN	1.2956	0.8929	0.0223	0.0212	0.0216	0.0212	0.0208
0.0	0.0	0.0	-460.0836	1280.367	NaN	NaN	1.3	0.8917	0.0228	0.0215	0.0217	0.0213	0.021
0.0	0.0	0.0	-1992.0836	180.367	NaN	NaN	-0.0996	0.8906	0.0231	0.0218	0.0218	0.0214	0.0212
0.0	0.0	0.0	-652.0836	3562.367	NaN	NaN	1.2241	0.8916	0.023	0.0213	0.0217	0.0215	0.0209
0.0	0.0	0.0	-598.0836	-962.633	NaN	NaN	0.6168	0.8904	0.0232	0.0217	0.0219	0.0215	0.0212
0.0	0.0	0.0	-1416.0836	-2079.633	NaN	NaN	0.5949	0.8903	0.0232	0.0218	0.022	0.0214	0.0212
0.0	0.0	0.0	640.9164	-385.633	NaN	NaN	-0.3	0.8904	0.0233	0.0217	0.022	0.0214	0.0211
0.0	0.0	0.0	-946.0836	-1744.633	NaN	NaN	0.6484	0.8908	0.0231	0.0217	0.0219	0.0213	0.0212
0.0	0.0	0.0	-520.0836	3289.367	NaN	NaN	1.1878	0.8918	0.0229	0.0213	0.0218	0.0213	0.0209
0.0	0.0	0.0	-3060.0836	237.367	NaN	NaN	-0.0841	0.8915	0.0229	0.0216	0.0218	0.0211	0.0211
0.0	0.0	0.0	-1842.0836	-749.633	NaN	NaN	0.2892	0.892	0.0227	0.0215	0.0217	0.021	0.0209
0.0	0.0	0.0	-381.0836	2376.367	NaN	NaN	1.191	0.8922	0.0227	0.0215	0.0217	0.021	0.0208
0.0	0.0	0.0	540.9164	-349.633	NaN	NaN	-0.3	0.8924	0.0227	0.0215	0.0217	0.0209	0.0208
0.0	0.0	0.0	-2499.0836	-1053.633	NaN	NaN	0.2966	0.8935	0.0224	0.0213	0.0215	0.0206	0.0208
0.0	0.0	0.0	223.9164	26.367	NaN	NaN	0.1053	0.8941	0.0221	0.0208	0.0215	0.0207	0.0207
0.0	0.0	0.0	-1310.0836	4188.367	NaN	NaN	1.3	0.8948	0.0219	0.0204	0.0215	0.0209	0.0205
0.0	0.0	0.0	-953.0836	1672.367	NaN	NaN	1.3	0.8933	0.0221	0.0208	0.0219	0.021	0.0209
0.0	0.0	0.0	-1974.0836	-145.633	NaN	NaN	0.0687	0.8931	0.0224	0.0213	0.0218	0.0207	0.0206
0.0	0.0	0.0	-1363.0836	-3503.633	NaN	NaN	0.7199	0.8933	0.0224	0.0213	0.0218	0.0205	0.0207
0.0	0.0	0.0	-1775.0836	-2978.633	NaN	NaN	0.6266	0.8943	0.022	0.0211	0.0217	0.0202	0.0207
0.0	0.0	0.0	-480.0836	345.367	NaN	NaN	-0.3	0.8952	0.0213	0.0208	0.0217	0.0202	0.0207
0.0	0.0	0.0	122.9164	-288.633	NaN	NaN	1.3	0.8952	0.0212	0.0206	0.0218	0.0204	0.0208
0.0	0.0	0.0	-2988.0836	-1496.633	NaN	NaN	0.3337	0.8949	0.0213	0.0208	0.0218	0.0205	0.0208
0.0	0.0	0.0	-2237.0836	115.367	NaN	NaN	-0.0544	0.8946	0.0214	0.0209	0.0218	0.0205	0.0209
0.0	0.0	0.0	-2090.0836	-1111.633	NaN	NaN	0.3472	0.894	0.0216	0.0209	0.0219	0.0206	0.021
0.0	0.0	0.0	-2103.0836	-1135.633	NaN	NaN	0.3506	0.894	0.0215	0.021	0.0219	0.0206	0.0211
0.0	0.0	0.0	-1185.0836	-630.633	NaN	NaN	0.3473	0.8944	0.0212	0.0207	0.0219	0.0207	0.021
0.0	0.0	0.0	-351.0836	968.367	NaN	NaN	1.3	0.8943	0.0212	0.0206	0.022	0.0209	0.021
0.0	0.0	0.0	-1507.0836	-602.633	NaN	NaN	0.2856	0.894	0.0213	0.0207	0.0221	0.0209	0.021
0.0	0.0	0.0	-2172.0836	1750.367	NaN	NaN	-0.3	0.8941	0.0215	0.0206	0.0221	0.0209	0.0209
0.0	0.0	0.0	-513.0836	-1169.633	NaN	NaN	0.6951	0.8937	0.0218	0.0208	0.022	0.0208	0.0208
0.0	0.0	0.0	-531.0836	-2683.633	NaN	NaN	0.8348	0.894	0.0218	0.0208	0.022	0.0207	0.0208
0.0	0.0	0.0	379.9164	892.367	NaN	NaN	0.7014	0.8937	0.0217	0.0207	0.0221	0.021	0.0208
0.0	0.0	0.0	531.9164	11.367	NaN	NaN	0.0209	0.8932	0.022	0.0208	0.0222	0.0211	0.0207
0.0	0.0	0.0	-485.0836	3537.367	NaN	NaN	1.1589	0.893	0.0221	0.0208	0.0222	0.0211	0.0207
0.0	0.0	0.0	-1471.0836	-3763.633	NaN	NaN	0.719	0.8924	0.0223	0.0212	0.0222	0.0211	0.0207
0.0	0.0	0.0	835.9164	-1520.633	NaN	NaN	1.3	0.893	0.0222	0.021	0.0221	0.021	0.0207
0.0	0.0	0.0	-904.0836	454.367	NaN	NaN	-0.3	0.8926	0.0223	0.021	0.0221	0.0211	0.0208
0.0	0.0	0.0	-2276.0836	571.367	NaN	NaN	-0.3	0.8928	0.0223	0.0211	0.022	0.021	0.0208
0.0	0.0	0.0	49.9164	77.367	NaN	NaN	0.6078	0.8926	0.0224	0.0211	0.0221	0.0211	0.0207
0.0	0.0	0.0	-1790.0836	-1145.633	NaN	NaN	0.3902	0.893	0.0223	0.021	0.022	0.021	0.0207
0.0	0.0	0.0	632.9164	472.367	NaN	NaN	0.4274	0.8935	0.0222	0.0209	0.0219	0.0209	0.0207
0.0	0.0	0.0	-1036.0836	-1201.633	NaN	NaN	0.537	0.8931	0.0222	0.0209	0.022	0.021	0.0207
0.0	0.0	0.0	-407.0836	-1165.633	NaN	NaN	0.7412	0.8933	0.0222	0.021	0.0219	0.0209	0.0206
0.0	0.0	0.0	-104.0836	-79.633	NaN	NaN	0.4335	0.8935	0.0222	0.021	0.0219	0.0208	0.0206
0.0	0.0	0.0	-319.0836	228.367	NaN	NaN	-0.3	0.894	0.0221	0.021	0.0218	0.0207	0.0206
0.0	0.0	0.0	-33.0836	-4304.633	NaN	NaN	0.9924	0.8942	0.0219	0.0209	0.0218	0.0206	0.0206
0.0	0.0	0.0	1719.9164	-90.633	NaN	NaN	-0.0556	0.8941	0.0219	0.0207	0.0218	0.021	0.0206
0.0	0.0	0.0	-305.0836	-337.633	NaN	NaN	0.5253	0.8935	0.0221	0.0206	0.0218	0.0212	0.0207
0.0	0.0	0.0	-753.0836	-2022.633	NaN	NaN	0.7287	0.8932	0.0221	0.0208	0.0219	0.0213	0.0208
0.0	0.0	0.0	-703.0836	-675.633	NaN	NaN	0.49	0.893	0.0221	0.0208	0.022	0.0213	0.0208
0.0	0.0	0.0	-266.0836	-2094.633	NaN	NaN	0.8873	0.8934	0.0221	0.0208	0.0219	0.0212	0.0207
0.0	0.0	0.0	-2138.0836	-1126.633	NaN	NaN	0.3451	0.894	0.0218	0.0205	0.0218	0.0213	0.0206
0.0	0.0	0.0	1584.9164	413.367	NaN	NaN	0.2069	0.8943	0.0219	0.0202	0.0217	0.0215	0.0204
0.0	0.0	0.0	1030.9164	-1042.633	NaN	NaN	1.3	0.8939	0.0221	0.0203	0.0217	0.0215	0.0205
0.0	0.0	0.0	-1078.0836	-990.633	NaN	NaN	0.4789	0.8941	0.0221	0.0203	0.0216	0.0214	0.0205
0.0	0.0	0.0	-869.0836	-1477.633	NaN	NaN	0.6297	0.8943	0.0221	0.0202	0.0215	0.0213	0.0205
0.0	0.0	0.0	-2049.0836	764.367	NaN	NaN	-0.3	0.895	0.022	0.0199	0.0214	0.0213	0.0204
0.0	0.0	0.0	376.9164	558.367	NaN	NaN	0.597	0.8953	0.022	0.0197	0.0213	0.0213	0.0203
0.0	0.0	0.0	-297.0836	-454.633	NaN	NaN	0.6048	0.8951	0.0221	0.0198	0.0214	0.0214	0.0202
0.0	0.0	0.0	346.9164	-733.633	NaN	NaN	1.3	0.8939	0.0225	0.0201	0.0216	0.0216	0.0203
0.0	0.0	0.0	-1689.0836	-2049.633	NaN	NaN	0.5482	0.894	0.0225	0.0203	0.0215	0.0214	0.0203
0.0	0.0	0.0	-247.0836	-1315.633	NaN	NaN	0.8419	0.8944	0.0224	0.0201	0.0215	0.0213	0.0203
0.0	0.0	0.0	-9.0836	-1464.633	NaN	NaN	0.9938	0.8949	0.0222	0.02	0.0214	0.0213	0.0203
0.0	0.0	0.0	1051.9164	-1166.633	NaN	NaN	1.3	0.8945	0.0222	0.0199	0.0215	0.0216	0.0202
0.0	0.0	0.0	-949.0836	2986.367	NaN	NaN	1.3	0.8942	0.0222	0.02	0.0215	0.0217	0.0204
0.0	0.0	0.0	-633.0836	774.367	NaN	NaN	1.3	0.8937	0.0224	0.02	0.0214	0.0218	0.0206
0.0	0.0	0.0	546.9164	333.367	NaN	NaN	0.3787	0.8939	0.0225	0.02	0.0213	0.0217	0.0206
0.0	0.0	0.0	-1534.0836	-88.633	NaN	NaN	0.0546	0.8937	0.0227	0.02	0.0214	0.0217	0.0205
0.0	0.0	0.0	-1089.0836	1257.367	NaN	NaN	1.3	0.8943	0.0224	0.02	0.0211	0.0215	0.0207
0.0	0.0	0.0	1898.9164	-160.633	NaN	NaN	-0.0924	0.8949	0.0222	0.02	0.0207	0.0213	0.0209
0.0	0.0	0.0	1314.9164	3614.367	NaN	NaN	0.7332	0.8947	0.0221	0.0203	0.0205	0.0213	0.021
0.0	0.0	0.0	-933.0836	2566.367	NaN	NaN	1.3	0.8952	0.0222	0.0202	0.0204	0.0211	0.021
0.0	0.0	0.0	-107.0836	-3.633	NaN	NaN	0.0328	0.8962	0.0221	0.0198	0.0204	0.0211	0.0205
0.0	0.0	0.0	997.9164	2342.367	NaN	NaN	0.7012	0.8957	0.0222	0.0199	0.0204	0.0212	0.0206
0.0	0.0	0.0	-720.0836	1124.367	NaN	NaN	1.3	0.8962	0.0221	0.0198	0.0204	0.021	0.0204
0.0	0.0	0.0	-1061.0836	1144.367	NaN	NaN	1.3	0.8959	0.0222	0.0198	0.0207	0.0211	0.0203
0.0	0.0	0.0	-234.0836	-962.633	NaN	NaN	0.8044	0.8971	0.022	0.0193	0.0208	0.0208	0.0199
0.0	0.0	0.0	190.9164	111.367	NaN	NaN	0.3684	0.8965	0.0221	0.0193	0.0212	0.0212	0.0197
0.0	0.0	0.0	157.9164	-1078.633	NaN	NaN	1.1715	0.8956	0.0222	0.0196	0.0214	0.0215	0.0197
0.0	0.0	0.0	-1848.0836	3715.367	NaN	NaN	1.3	0.8941	0.0223	0.02	0.0216	0.022	0.02
0.0	0.0	0.0	-1748.0836	-2372.633	NaN	NaN	0.5758	0.8939	0.0226	0.0202	0.0216	0.0218	0.02
0.0	0.0	0.0	-1142.0836	-836.633	NaN	NaN	0.4228	0.8945	0.0223	0.0201	0.0216	0.0216	0.0199
0.0	0.0	0.0	-1839.0836	-1258.633	NaN	NaN	0.4063	0.895	0.0222	0.0201	0.0215	0.0213	0.0199
0.0	0.0	0.0	595.9164	1647.367	NaN	NaN	0.7344	0.8951	0.0218	0.0202	0.0215	0.0214	0.02
0.0	0.0	0.0	711.9164	-467.633	NaN	NaN	-0.3	0.8951	0.0218	0.0202	0.0216	0.0214	0.0199
0.0	0.0	0.0	411.9164	-1471.633	NaN	NaN	1.3	0.8941	0.0222	0.0204	0.0218	0.0215	0.02
0.0	0.0	0.0	-2359.0836	-973.633	NaN	NaN	0.2921	0.8938	0.0226	0.0205	0.0217	0.0213	0.0201
0.0	0.0	0.0	-41.0836	-1634.633	NaN	NaN	0.9755	0.8919	0.023	0.021	0.0221	0.0215	0.0206
0.0	0.0	0.0	-1005.0836	-1601.633	NaN	NaN	0.6144	0.8903	0.0234	0.0214	0.0224	0.0216	0.0209
0.0	0.0	0.0	-1301.0836	1339.367	NaN	NaN	1.3	0.8908	0.0232	0.0213	0.0223	0.0216	0.0208
0.0	0.0	0.0	-246.0836	-1994.633	NaN	NaN	0.8902	0.891	0.0232	0.0213	0.0223	0.0216	0.0207
0.0	0.0	0.0	1306.9164	1620.367	NaN	NaN	0.5535	0.892	0.0227	0.021	0.022	0.0217	0.0206
0.0	0.0	0.0	-1031.0836	4180.367	NaN	NaN	1.3	0.8915	0.0226	0.0211	0.0221	0.022	0.0207
0.0	0.0	0.0	1848.9164	-615.633	NaN	NaN	-0.3	0.8915	0.0227	0.0212	0.0221	0.0218	0.0207
0.0	0.0	0.0	-989.0836	673.367	NaN	NaN	-0.3	0.8903	0.0229	0.0218	0.0224	0.0218	0.0208
0.0	0.0	0.0	-1443.0836	-3177.633	NaN	NaN	0.6877	0.8895	0.0233	0.022	0.0225	0.0216	0.0211
0.0	0.0	0.0	-1378.0836	-1753.633	NaN	NaN	0.56	0.8902	0.0231	0.0219	0.0224	0.0215	0.0209
0.0	0.0	0.0	-1446.0836	-2119.633	NaN	NaN	0.5944	0.8907	0.0229	0.0217	0.0225	0.0214	0.0208
0.0	0.0	0.0	-2293.0836	1036.367	NaN	NaN	-0.3	0.8914	0.0227	0.0215	0.0224	0.0213	0.0207
0.0	0.0	0.0	-2044.0836	-435.633	NaN	NaN	0.1757	0.8916	0.0226	0.0215	0.0224	0.0212	0.0208
0.0	0.0	0.0	-1486.0836	-1818.633	NaN	NaN	0.5503	0.892	0.0225	0.0215	0.0223	0.021	0.0208
0.0	0.0	0.0	-2154.0836	-940.633	NaN	NaN	0.3039	0.8916	0.0226	0.0216	0.0223	0.0209	0.021
0.0	0.0	0.0	-720.0836	-636.633	NaN	NaN	0.4692	0.8921	0.0224	0.0216	0.0221	0.0207	0.021
0.0	0.0	0.0	-1448.0836	-2184.633	NaN	NaN	0.6014	0.8916	0.0225	0.0218	0.0222	0.0208	0.0211
0.0	0.0	0.0	-930.0836	-39.633	NaN	NaN	0.0409	0.892	0.0223	0.0218	0.0221	0.0207	0.021
0.0	0.0	0.0	-1173.0836	273.367	NaN	NaN	-0.3	0.8923	0.0222	0.0218	0.022	0.0206	0.0211
0.0	0.0	0.0	-233.0836	-2499.633	NaN	NaN	0.9147	0.8921	0.0222	0.0218	0.022	0.0207	0.0212
0.0	0.0	0.0	-3496.0836	985.367	NaN	NaN	-0.3	0.892	0.0221	0.0218	0.0221	0.0209	0.0212
0.0	0.0	0.0	-1706.0836	958.367	NaN	NaN	-0.3	0.8918	0.0221	0.0217	0.0221	0.0209	0.0213
0.0	0.0	0.0	145.9164	-1561.633	NaN	NaN	1.1031	0.8912	0.0223	0.0219	0.0222	0.021	0.0214
0.0	0.0	0.0	-2933.0836	658.367	NaN	NaN	-0.2894	0.8907	0.0224	0.0219	0.0223	0.021	0.0215
0.0	0.0	0.0	-3329.0836	-1859.633	NaN	NaN	0.3584	0.8907	0.0225	0.0219	0.0223	0.0209	0.0215
0.0	0.0	0.0	-1047.0836	-531.633	NaN	NaN	0.3368	0.8911	0.0224	0.022	0.0222	0.0208	0.0215
0.0	0.0	0.0	87.9164	-987.633	NaN	NaN	1.0977	0.8918	0.0222	0.022	0.022	0.0207	0.0213
0.0	0.0	0.0	1472.9164	-1235.633	NaN	NaN	-0.3	0.8922	0.022	0.0221	0.0219	0.0207	0.0212
0.0	0.0	0.0	-73.0836	-466.633	NaN	NaN	0.8646	0.8921	0.0219	0.0222	0.0218	0.0208	0.0212
0.0	0.0	0.0	-634.0836	851.367	NaN	NaN	1.3	0.892	0.0219	0.0222	0.0218	0.0209	0.0212
0.0	0.0	0.0	389.9164	-1905.633	NaN	NaN	1.2572	0.8914	0.022	0.0223	0.0219	0.0209	0.0215
0.0	0.0	0.0	-1185.0836	774.367	NaN	NaN	-0.3	0.8909	0.0223	0.0224	0.022	0.021	0.0215
0.0	0.0	0.0	-2683.0836	-650.633	NaN	NaN	0.1952	0.891	0.0224	0.0224	0.0218	0.0209	0.0215
0.0	0.0	0.0	-1270.0836	-1074.633	NaN	NaN	0.4583	0.891	0.0224	0.0223	0.0218	0.021	0.0215
0.0	0.0	0.0	-2068.0836	494.367	NaN	NaN	-0.3	0.8911	0.0223	0.0221	0.0218	0.0211	0.0215
0.0	0.0	0.0	-1746.0836	487.367	NaN	NaN	-0.3	0.8912	0.0224	0.022	0.0218	0.0211	0.0215
0.0	0.0	0.0	-2499.0836	864.367	NaN	NaN	-0.3	0.8912	0.0222	0.0219	0.0218	0.0212	0.0216
0.0	0.0	0.0	-769.0836	-138.633	NaN	NaN	0.1527	0.8909	0.0222	0.0219	0.0219	0.0214	0.0216
0.0	0.0	0.0	-1253.0836	1686.367	NaN	NaN	1.3	0.8908	0.0222	0.0218	0.022	0.0215	0.0217
0.0	0.0	0.0	-2999.0836	-124.633	NaN	NaN	0.0399	0.8907	0.0222	0.0218	0.022	0.0215	0.0217
0.0	0.0	0.0	334.9164	-1140.633	NaN	NaN	1.3	0.8913	0.0219	0.0216	0.0221	0.0214	0.0217
0.0	0.0	0.0	-925.0836	-323.633	NaN	NaN	0.2592	0.8923	0.0214	0.0213	0.0221	0.0213	0.0216
0.0	0.0	0.0	-151.0836	728.367	NaN	NaN	1.2617	0.8931	0.0212	0.0211	0.022	0.021	0.0216
0.0	0.0	0.0	-3157.0836	-2923.633	NaN	NaN	0.4808	0.8929	0.0212	0.0212	0.0221	0.021	0.0215
0.0	0.0	0.0	-1043.0836	-1904.633	NaN	NaN	0.6461	0.8932	0.0211	0.0211	0.0221	0.0209	0.0214
0.0	0.0	0.0	-2207.0836	-2420.633	NaN	NaN	0.5231	0.8932	0.0211	0.0211	0.0221	0.021	0.0215
0.0	0.0	0.0	-138.0836	-505.633	NaN	NaN	0.7855	0.8933	0.0211	0.0212	0.022	0.0209	0.0216
0.0	0.0	0.0	-2888.0836	-3271.633	NaN	NaN	0.5311	0.8932	0.021	0.0212	0.022	0.0209	0.0217
0.0	0.0	0.0	-423.0836	914.367	NaN	NaN	1.3	0.8939	0.0208	0.021	0.0218	0.0209	0.0215
0.0	0.0	0.0	-325.0836	495.367	NaN	NaN	1.3	0.894	0.0208	0.0208	0.0218	0.0211	0.0215
0.0	0.0	0.0	94.9164	2536.367	NaN	NaN	0.9639	0.8941	0.021	0.0208	0.0216	0.0212	0.0213
0.0	0.0	0.0	-674.0836	-1612.633	NaN	NaN	0.7052	0.8915	0.0217	0.0215	0.022	0.0215	0.0218
0.0	0.0	0.0	-787.0836	1276.367	NaN	NaN	1.3	0.8916	0.022	0.0215	0.0219	0.0215	0.0216
0.0	0.0	0.0	-876.0836	-2155.633	NaN	NaN	0.711	0.8904	0.0222	0.0218	0.0221	0.0215	0.022
0.0	0.0	0.0	-1799.0836	250.367	NaN	NaN	-0.1617	0.8908	0.0221	0.0215	0.0221	0.0216	0.0219
0.0	0.0	0.0	-350.0836	604.367	NaN	NaN	1.3	0.8908	0.0222	0.0214	0.022	0.0218	0.0218
0.0	0.0	0.0	-1894.0836	1056.367	NaN	NaN	-0.3	0.8912	0.0222	0.0212	0.0219	0.0219	0.0216
0.0	0.0	0.0	-352.0836	2310.367	NaN	NaN	1.1798	0.8918	0.0222	0.021	0.0218	0.0218	0.0214
0.0	0.0	0.0	-400.0836	-841.633	NaN	NaN	0.6778	0.8911	0.0223	0.0213	0.022	0.0217	0.0216
0.0	0.0	0.0	-1720.0836	-1844.633	NaN	NaN	0.5175	0.8907	0.0224	0.0215	0.0221	0.0216	0.0217
0.0	0.0	0.0	-1399.0836	2219.367	NaN	NaN	1.3	0.8913	0.0222	0.0212	0.0221	0.0216	0.0215
0.0	0.0	0.0	-1115.0836	102.367	NaN	NaN	-0.1011	0.8912	0.0222	0.0212	0.0222	0.0216	0.0216
0.0	0.0	0.0	-38.0836	-2191.633	NaN	NaN	0.9829	0.8911	0.0221	0.0212	0.0223	0.0216	0.0216
0.0	0.0	0.0	-912.0836	-1270.633	NaN	NaN	0.5821	0.8913	0.0221	0.0212	0.0223	0.0215	0.0216
0.0	0.0	0.0	-2049.0836	-518.633	NaN	NaN	0.202	0.8916	0.022	0.0211	0.0223	0.0215	0.0216
0.0	0.0	0.0	-2659.0836	1098.367	NaN	NaN	-0.3	0.892	0.0217	0.021	0.0223	0.0215	0.0216
0.0	0.0	0.0	-2153.0836	601.367	NaN	NaN	-0.3	0.892	0.0217	0.0211	0.0223	0.0214	0.0215
0.0	0.0	0.0	-1392.0836	-1771.633	NaN	NaN	0.56	0.8923	0.0217	0.0211	0.0223	0.0213	0.0214
0.0	0.0	0.0	-146.0836	-3496.633	NaN	NaN	0.9599	0.8924	0.0217	0.0211	0.0222	0.0212	0.0213
0.0	0.0	0.0	-1051.0836	13.367	NaN	NaN	-0.0129	0.8926	0.0216	0.0209	0.0222	0.0213	0.0214
0.0	0.0	0.0	-3090.0836	2384.367	NaN	NaN	-0.3	0.8927	0.0214	0.0208	0.0222	0.0215	0.0214
0.0	0.0	0.0	-1838.0836	-1394.633	NaN	NaN	0.4314	0.8923	0.0214	0.0208	0.0223	0.0216	0.0215
0.0	0.0	0.0	-1453.0836	3323.367	NaN	NaN	1.3	0.8928	0.0215	0.0206	0.0223	0.0216	0.0212
0.0	0.0	0.0	-1831.0836	-4112.633	NaN	NaN	0.6919	0.8919	0.0218	0.021	0.0225	0.0216	0.0212
0.0	0.0	0.0	161.9164	-1102.633	NaN	NaN	1.1721	0.8923	0.0218	0.021	0.0224	0.0215	0.021
0.0	0.0	0.0	-1817.0836	-1735.633	NaN	NaN	0.4885	0.8916	0.0221	0.0212	0.0225	0.0216	0.021
0.0	0.0	0.0	976.9164	-1635.633	NaN	NaN	1.3	0.8927	0.0218	0.0209	0.0222	0.0215	0.0209
0.0	0.0	0.0	-64.0836	-2014.633	NaN	NaN	0.9692	0.8929	0.0216	0.0207	0.0222	0.0216	0.0209
0.0	0.0	0.0	1311.9164	709.367	NaN	NaN	0.3509	0.8933	0.0217	0.0204	0.0221	0.0219	0.0206
0.0	0.0	0.0	59.9164	-178.633	NaN	NaN	1.3	0.8933	0.0218	0.0202	0.0219	0.022	0.0207
0.0	0.0	0.0	901.9164	1444.367	NaN	NaN	0.6156	0.893	0.0221	0.0202	0.0219	0.0221	0.0207
0.0	0.0	0.0	-600.0836	-599.633	NaN	NaN	0.4998	0.8928	0.0224	0.0204	0.0219	0.0219	0.0206
0.0	0.0	0.0	-1560.0836	-2649.633	NaN	NaN	0.6294	0.8934	0.0223	0.0203	0.0217	0.0217	0.0206
0.0	0.0	0.0	-374.0836	-923.633	NaN	NaN	0.7117	0.8935	0.0223	0.0201	0.0217	0.0219	0.0205
0.0	0.0	0.0	2156.9164	4386.367	NaN	NaN	0.6704	0.8942	0.0223	0.0196	0.0217	0.0218	0.0203
0.0	0.0	0.0	-483.0836	-2633.633	NaN	NaN	0.845	0.894	0.0224	0.0198	0.0216	0.0217	0.0204
0.0	0.0	0.0	-1223.0836	-1551.633	NaN	NaN	0.5592	0.8946	0.0223	0.0197	0.0216	0.0217	0.0201
0.0	0.0	0.0	2368.9164	1271.367	NaN	NaN	0.3492	0.895	0.0223	0.0195	0.0217	0.0216	0.0199
0.0	0.0	0.0	-2153.0836	448.367	NaN	NaN	-0.263	0.8952	0.0223	0.0195	0.0217	0.0216	0.0199
0.0	0.0	0.0	-999.0836	-606.633	NaN	NaN	0.3778	0.8957	0.0222	0.0194	0.0216	0.0215	0.0197
0.0	0.0	0.0	630.9164	-1875.633	NaN	NaN	1.3	0.8957	0.0223	0.0194	0.0216	0.0215	0.0195
0.0	0.0	0.0	359.9164	-1420.633	NaN	NaN	1.3	0.8961	0.0222	0.0194	0.0215	0.0213	0.0195
0.0	0.0	0.0	1263.9164	-632.633	NaN	NaN	-0.3	0.8968	0.0218	0.0191	0.0214	0.0213	0.0195
0.0	0.0	0.0	-1234.0836	358.367	NaN	NaN	-0.3	0.8962	0.022	0.0192	0.0216	0.0215	0.0195
0.0	0.0	0.0	-2088.0836	2168.367	NaN	NaN	1.3	0.896	0.0221	0.0192	0.0216	0.0216	0.0196
0.0	0.0	0.0	-334.0836	-483.633	NaN	NaN	0.5914	0.8962	0.0219	0.0192	0.0215	0.0216	0.0196
0.0	0.0	0.0	152.9164	373.367	NaN	NaN	0.7094	0.8955	0.0219	0.0193	0.0217	0.0218	0.0197
0.0	0.0	0.0	948.9164	507.367	NaN	NaN	0.3484	0.8952	0.0221	0.0195	0.0217	0.0219	0.0197
0.0	0.0	0.0	-2265.0836	-817.633	NaN	NaN	0.2652	0.8951	0.0222	0.0195	0.0217	0.0219	0.0196
0.0	0.0	0.0	102.9164	-1889.633	NaN	NaN	1.0576	0.8949	0.0223	0.0196	0.0217	0.0219	0.0195
0.0	0.0	0.0	-159.0836	1138.367	NaN	NaN	1.1624	0.8949	0.0222	0.0197	0.0217	0.0219	0.0196
0.0	0.0	0.0	-2048.0836	759.367	NaN	NaN	-0.3	0.8951	0.0222	0.0197	0.0216	0.0218	0.0196
0.0	0.0	0.0	183.9164	-2082.633	NaN	NaN	1.0969	0.8952	0.0222	0.0197	0.0216	0.0218	0.0195
0.0	0.0	0.0	-1692.0836	2044.367	NaN	NaN	1.3	0.8949	0.0222	0.0198	0.0216	0.0219	0.0196
0.0	0.0	0.0	2618.9164	-764.633	NaN	NaN	-0.3	0.8953	0.0221	0.0198	0.0215	0.0218	0.0196
0.0	0.0	0.0	-529.0836	486.367	NaN	NaN	-0.3	0.8946	0.0223	0.0199	0.0217	0.022	0.0196
0.0	0.0	0.0	-811.0836	597.367	NaN	NaN	-0.3	0.8947	0.0224	0.0198	0.0217	0.0219	0.0195
0.0	0.0	0.0	446.9164	-3066.633	NaN	NaN	1.1706	0.8948	0.0223	0.0198	0.0217	0.0219	0.0195
0.0	0.0	0.0	598.9164	-525.633	NaN	NaN	-0.3	0.8949	0.0221	0.0198	0.0218	0.022	0.0195
0.0	0.0	0.0	942.9164	1426.367	NaN	NaN	0.602	0.8945	0.0222	0.0197	0.0219	0.0222	0.0195
0.0	0.0	0.0	-1400.0836	-1869.633	NaN	NaN	0.5718	0.8943	0.0225	0.0199	0.022	0.022	0.0194
0.0	0.0	0.0	-153.0836	-2574.633	NaN	NaN	0.9439	0.8942	0.0225	0.0201	0.0221	0.0217	0.0194
0.0	0.0	0.0	-739.0836	-237.633	NaN	NaN	0.2433	0.8946	0.0222	0.0201	0.0221	0.0215	0.0195
0.0	0.0	0.0	-1175.0836	-2910.633	NaN	NaN	0.7124	0.8948	0.0221	0.0201	0.0221	0.0214	0.0195
0.0	0.0	0.0	-1995.0836	126.367	NaN	NaN	-0.0676	0.8952	0.0218	0.02	0.0221	0.0215	0.0195
0.0	0.0	0.0	652.9164	-106.633	NaN	NaN	-0.1952	0.895	0.0219	0.02	0.0222	0.0216	0.0194
0.0	0.0	0.0	-1014.0836	-2525.633	NaN	NaN	0.7135	0.8947	0.0219	0.0202	0.0222	0.0214	0.0196
0.0	0.0	0.0	-2574.0836	-2670.633	NaN	NaN	0.5092	0.8945	0.0219	0.0204	0.0222	0.0213	0.0198
0.0	0.0	0.0	85.9164	75.367	NaN	NaN	0.4673	0.8954	0.0217	0.0201	0.0219	0.0213	0.0196
0.0	0.0	0.0	-1893.0836	135.367	NaN	NaN	-0.077	0.8955	0.0216	0.02	0.0218	0.0213	0.0198
0.0	0.0	0.0	-1230.0836	-383.633	NaN	NaN	0.2377	0.8957	0.0214	0.02	0.0217	0.0214	0.0198
0.0	0.0	0.0	-95.0836	308.367	NaN	NaN	1.3	0.8956	0.0215	0.0199	0.0216	0.0216	0.0198
0.0	0.0	0.0	-527.0836	-729.633	NaN	NaN	0.5806	0.8947	0.0218	0.0201	0.0217	0.0218	0.0199
0.0	0.0	0.0	-1085.0836	-43.633	NaN	NaN	0.0387	0.8952	0.0217	0.0201	0.0215	0.0216	0.0199
0.0	0.0	0.0	-93.0836	-906.633	NaN	NaN	0.9069	0.8952	0.0217	0.02	0.0214	0.0216	0.02
0.0	0.0	0.0	-828.0836	-619.633	NaN	NaN	0.428	0.8951	0.0217	0.02	0.0214	0.0217	0.0201
0.0	0.0	0.0	-314.0836	1868.367	NaN	NaN	1.2021	0.895	0.0216	0.02	0.0213	0.0218	0.0203
0.0	0.0	0.0	1523.9164	1118.367	NaN	NaN	0.4233	0.8951	0.0216	0.0199	0.0212	0.0218	0.0203
0.0	0.0	0.0	802.9164	-516.633	NaN	NaN	-0.3	0.8942	0.0218	0.02	0.0214	0.022	0.0205
0.0	0.0	0.0	-1284.0836	456.367	NaN	NaN	-0.3	0.8943	0.0219	0.02	0.0214	0.022	0.0204
0.0	0.0	0.0	-266.0836	-12.633	NaN	NaN	0.0453	0.8945	0.0217	0.0199	0.0214	0.022	0.0205
0.0	0.0	0.0	-556.0836	391.367	NaN	NaN	-0.3	0.8945	0.0216	0.02	0.0214	0.022	0.0205
0.0	0.0	0.0	-495.0836	-412.633	NaN	NaN	0.4546	0.8952	0.0215	0.0199	0.0212	0.0218	0.0204
0.0	0.0	0.0	-2575.0836	168.367	NaN	NaN	-0.07	0.8959	0.0213	0.0198	0.0211	0.0217	0.0202
0.0	0.0	0.0	1773.9164	-467.633	NaN	NaN	-0.3	0.8957	0.0212	0.0199	0.0211	0.0218	0.0202
0.0	0.0	0.0	-1073.0836	962.367	NaN	NaN	-0.3	0.8958	0.021	0.02	0.0212	0.0217	0.0202
0.0	0.0	0.0	-590.0836	895.367	NaN	NaN	1.3	0.8963	0.0209	0.0201	0.0211	0.0215	0.0201
0.0	0.0	0.0	-713.0836	-1785.633	NaN	NaN	0.7146	0.8957	0.0212	0.0206	0.0212	0.0212	0.0201
0.0	0.0	0.0	-2726.0836	-1309.633	NaN	NaN	0.3245	0.8943	0.0214	0.0212	0.0215	0.0211	0.0204
0.0	0.0	0.0	-2427.0836	-1129.633	NaN	NaN	0.3176	0.8947	0.0213	0.0211	0.0214	0.0211	0.0203
0.0	0.0	0.0	-1017.0836	2587.367	NaN	NaN	1.3	0.8948	0.021	0.0211	0.0214	0.0212	0.0205
0.0	0.0	0.0	-2816.0836	-554.633	NaN	NaN	0.1645	0.8943	0.021	0.0212	0.0215	0.0214	0.0207
0.0	0.0	0.0	-1888.0836	-1197.633	NaN	NaN	0.3881	0.8938	0.0213	0.0213	0.0215	0.0214	0.0208
0.0	0.0	0.0	-571.0836	-267.633	NaN	NaN	0.3191	0.8934	0.0213	0.0214	0.0214	0.0216	0.0209
0.0	0.0	0.0	-522.0836	-1465.633	NaN	NaN	0.7373	0.8933	0.0213	0.0214	0.0213	0.0216	0.0211
0.0	0.0	0.0	-1489.0836	-199.633	NaN	NaN	0.1182	0.8925	0.0216	0.0216	0.0213	0.0217	0.0212
0.0	0.0	0.0	-1994.0836	50.367	NaN	NaN	-0.0259	0.8927	0.0215	0.0214	0.0212	0.0218	0.0213
0.0	0.0	0.0	-1513.0836	-522.633	NaN	NaN	0.2567	0.8922	0.0215	0.0215	0.0213	0.022	0.0216
0.0	0.0	0.0	-1330.0836	195.367	NaN	NaN	-0.1722	0.8919	0.0214	0.0213	0.0214	0.0222	0.0218
0.0	0.0	0.0	-2691.0836	2062.367	NaN	NaN	-0.3	0.8914	0.0215	0.0213	0.0214	0.0224	0.022
0.0	0.0	0.0	-1329.0836	-3171.633	NaN	NaN	0.7047	0.8916	0.0218	0.0213	0.0212	0.0222	0.0218
0.0	0.0	0.0	3.9164	198.367	NaN	NaN	0.9806	0.8917	0.0216	0.0212	0.0212	0.0223	0.022
0.0	0.0	0.0	-3373.0836	-1106.633	NaN	NaN	0.247	0.8918	0.0217	0.0211	0.0212	0.0224	0.0219
0.0	0.0	0.0	927.9164	-905.633	NaN	NaN	-0.3	0.8918	0.0215	0.021	0.0212	0.0225	0.0221
0.0	0.0	0.0	-2138.0836	380.367	NaN	NaN	-0.2164	0.8913	0.0216	0.0209	0.0212	0.0228	0.0222
0.0	0.0	0.0	-624.0836	-2118.633	NaN	NaN	0.7725	0.891	0.0217	0.0208	0.0212	0.023	0.0224
0.0	0.0	0.0	-1812.0836	-384.633	NaN	NaN	0.1751	0.8907	0.0218	0.0208	0.0212	0.0231	0.0225
0.0	0.0	0.0	-2622.0836	800.367	NaN	NaN	-0.3	0.8895	0.0221	0.0207	0.0214	0.0236	0.0228
0.0	0.0	0.0	-386.0836	-1383.633	NaN	NaN	0.7818	0.8907	0.0218	0.0205	0.0211	0.0232	0.0227
0.0	0.0	0.0	-2101.0836	-885.633	NaN	NaN	0.2965	0.8904	0.0217	0.0205	0.0212	0.0234	0.0227
0.0	0.0	0.0	-2122.0836	880.367	NaN	NaN	-0.3	0.8896	0.022	0.0204	0.0214	0.0237	0.0228
0.0	0.0	0.0	-2053.0836	-799.633	NaN	NaN	0.2803	0.8896	0.0221	0.0205	0.0213	0.0237	0.0229
0.0	0.0	0.0	-1928.0836	-652.633	NaN	NaN	0.2529	0.8896	0.0221	0.0205	0.0213	0.0236	0.0229
0.0	0.0	0.0	-511.0836	-2636.633	NaN	NaN	0.8376	0.8903	0.0219	0.0205	0.0211	0.0233	0.0228
0.0	0.0	0.0	-2643.0836	-1450.633	NaN	NaN	0.3544	0.8894	0.022	0.0204	0.0213	0.0238	0.0231
0.0	0.0	0.0	-2275.0836	3121.367	NaN	NaN	1.3	0.884	0.0234	0.0202	0.0227	0.0255	0.0242
0.0	0.0	0.0	-1547.0836	319.367	NaN	NaN	-0.2601	0.8855	0.023	0.0199	0.0224	0.0253	0.0238
0.0	0.0	0.0	-1288.0836	1139.367	NaN	NaN	-0.3	0.8857	0.023	0.0201	0.0224	0.0251	0.0238
0.0	0.0	0.0	-1840.0836	-2409.633	NaN	NaN	0.567	0.8893	0.0223	0.0201	0.0215	0.0238	0.0229
0.0	0.0	0.0	-2485.0836	683.367	NaN	NaN	-0.3	0.887	0.0229	0.0204	0.022	0.0243	0.0234
0.0	0.0	0.0	-1713.0836	571.367	NaN	NaN	-0.3	0.8864	0.0231	0.0201	0.0221	0.0246	0.0236
0.0	0.0	0.0	-341.0836	-1152.633	NaN	NaN	0.7717	0.8861	0.0232	0.0201	0.0222	0.0248	0.0237
0.0	0.0	0.0	-1758.0836	1774.367	NaN	NaN	1.3	0.8819	0.0244	0.0203	0.0231	0.026	0.0245
0.0	0.0	0.0	-1308.0836	777.367	NaN	NaN	-0.3	0.8827	0.0244	0.0201	0.0229	0.0258	0.0241
0.0	0.0	0.0	-497.0836	1239.367	NaN	NaN	1.3	0.88	0.0253	0.0201	0.0234	0.0266	0.0246
0.0	0.0	0.0	-2309.0836	3097.367	NaN	NaN	1.3	0.8781	0.026	0.0203	0.0238	0.0271	0.0248
0.0	0.0	0.0	-2251.0836	-297.633	NaN	NaN	0.1168	0.887	0.0233	0.0197	0.0221	0.0248	0.0231
0.0	0.0	0.0	-1726.0836	1188.367	NaN	NaN	-0.3	0.8855	0.0235	0.0201	0.0223	0.025	0.0236
0.0	0.0	0.0	-1694.0836	-34.633	NaN	NaN	0.02	0.888	0.023	0.0199	0.0217	0.0244	0.023
0.0	0.0	0.0	-2573.0836	1571.367	NaN	NaN	-0.3	0.8866	0.0233	0.0202	0.0219	0.0246	0.0234
0.0	0.0	0.0	-1547.0836	-443.633	NaN	NaN	0.2229	0.8867	0.0233	0.0199	0.0219	0.0249	0.0235
0.0	0.0	0.0	-1185.0836	-710.633	NaN	NaN	0.3749	0.8885	0.0228	0.0197	0.0214	0.0245	0.0231
0.0	0.0	0.0	-2342.0836	-2765.633	NaN	NaN	0.5415	0.8883	0.0227	0.0197	0.0213	0.0248	0.0231
0.0	0.0	0.0	-1987.0836	1573.367	NaN	NaN	-0.3	0.885	0.0238	0.0198	0.022	0.0256	0.0238
0.0	0.0	0.0	-3210.0836	66.367	NaN	NaN	-0.0211	0.889	0.0228	0.0197	0.0211	0.0244	0.023
0.0	0.0	0.0	-3753.0836	382.367	NaN	NaN	-0.1134	0.8875	0.0232	0.0197	0.0214	0.0248	0.0234
0.0	0.0	0.0	-2984.0836	-3387.633	NaN	NaN	0.5317	0.8885	0.023	0.0194	0.0211	0.0246	0.0233
0.0	0.0	0.0	-671.0836	1720.367	NaN	NaN	1.3	0.8779	0.0256	0.0194	0.0236	0.028	0.0255
0.0	0.0	0.0	509.9164	3945.367	NaN	NaN	0.8855	0.8755	0.0269	0.019	0.024	0.0288	0.0258
0.0	0.0	0.0	-2975.0836	-3938.633	NaN	NaN	0.5697	0.8905	0.0224	0.0186	0.0208	0.0249	0.0228
0.0	0.0	0.0	-2153.0836	604.367	NaN	NaN	-0.3	0.8832	0.0241	0.0194	0.0223	0.0265	0.0246
0.0	0.0	0.0	-1318.0836	-956.633	NaN	NaN	0.4206	0.8872	0.0233	0.0189	0.0215	0.0256	0.0235
0.0	0.0	0.0	-2030.0836	-1894.633	NaN	NaN	0.4827	0.8854	0.0236	0.019	0.022	0.026	0.024
0.0	0.0	0.0	-1322.0836	425.367	NaN	NaN	-0.3	0.8807	0.0251	0.0192	0.0233	0.0273	0.0245
0.0	0.0	0.0	-1986.0836	-971.633	NaN	NaN	0.3285	0.8841	0.0244	0.0192	0.0225	0.026	0.0238
0.0	0.0	0.0	-538.0836	-1129.633	NaN	NaN	0.6774	0.8788	0.0258	0.0193	0.0236	0.0275	0.025
0.0	0.0	0.0	-1242.0836	954.367	NaN	NaN	-0.3	0.876	0.0269	0.0189	0.0244	0.0285	0.0253
0.0	0.0	0.0	-815.0836	944.367	NaN	NaN	1.3	0.8728	0.028	0.0189	0.0252	0.0296	0.0257
0.0	0.0	0.0	-1809.0836	2803.367	NaN	NaN	1.3	0.8743	0.0275	0.0185	0.025	0.0294	0.0254
0.0	0.0	0.0	840.9164	-2192.633	NaN	NaN	1.3	0.8816	0.025	0.0187	0.0234	0.0274	0.0239
0.0	0.0	0.0	-1930.0836	279.367	NaN	NaN	-0.1692	0.8806	0.0252	0.0191	0.0235	0.0274	0.0242
0.0	0.0	0.0	-882.0836	-1881.633	NaN	NaN	0.6808	0.8824	0.0249	0.0189	0.0232	0.0268	0.0238
0.0	0.0	0.0	-1301.0836	-1031.633	NaN	NaN	0.4422	0.8809	0.0253	0.0188	0.0236	0.0274	0.0241
0.0	0.0	0.0	-1065.0836	350.367	NaN	NaN	-0.3	0.8752	0.0272	0.0185	0.025	0.0291	0.025
0.0	0.0	0.0	-1100.0836	-497.633	NaN	NaN	0.3115	0.8759	0.0272	0.0182	0.025	0.029	0.0246
0.0	0.0	0.0	-2363.0836	1334.367	NaN	NaN	-0.3	0.8754	0.0272	0.0183	0.025	0.0292	0.0249
0.0	0.0	0.0	-1073.0836	-398.633	NaN	NaN	0.2709	0.8796	0.0259	0.0181	0.0242	0.0281	0.0242
0.0	0.0	0.0	-2900.0836	-476.633	NaN	NaN	0.1412	0.8835	0.0243	0.0184	0.0232	0.0269	0.0237
0.0	0.0	0.0	-2047.0836	-9.633	NaN	NaN	0.0047	0.8806	0.0252	0.0186	0.0239	0.0275	0.0242
0.0	0.0	0.0	-1458.0836	-1249.633	NaN	NaN	0.4615	0.8841	0.0244	0.0183	0.0232	0.0264	0.0236
0.0	0.0	0.0	-221.0836	-1905.633	NaN	NaN	0.896	0.8842	0.0244	0.0185	0.0232	0.0262	0.0235
0.0	0.0	0.0	-2338.0836	-462.633	NaN	NaN	0.1652	0.8817	0.0252	0.0184	0.0239	0.0268	0.0239
0.0	0.0	0.0	-3952.0836	342.367	NaN	NaN	-0.0948	0.8793	0.0263	0.0185	0.0242	0.0275	0.0241
0.0	0.0	0.0	-500.0836	2508.367	NaN	NaN	1.249	0.8704	0.0292	0.0193	0.0259	0.0299	0.0254
0.0	0.0	0.0	-762.0836	1867.367	NaN	NaN	1.3	0.8747	0.0282	0.0188	0.0251	0.0286	0.0246
0.0	0.0	0.0	775.9164	-1404.633	NaN	NaN	1.3	0.8792	0.0268	0.0186	0.0242	0.0272	0.0239
0.0	0.0	0.0	194.9164	2850.367	NaN	NaN	0.936	0.8767	0.0276	0.0191	0.0244	0.0276	0.0245
0.0	0.0	0.0	-2214.0836	473.367	NaN	NaN	-0.2719	0.8807	0.0264	0.0188	0.0236	0.0266	0.0239
0.0	0.0	0.0	-2105.0836	1932.367	NaN	NaN	-0.3	0.8835	0.0252	0.0189	0.023	0.0257	0.0237
0.0	0.0	0.0	-2374.0836	1252.367	NaN	NaN	-0.3	0.8848	0.0246	0.0191	0.0229	0.0253	0.0233
0.0	0.0	0.0	-1053.0836	559.367	NaN	NaN	-0.3	0.8838	0.025	0.0194	0.0231	0.0252	0.0236
0.0	0.0	0.0	-2505.0836	-1827.633	NaN	NaN	0.4218	0.8879	0.0237	0.019	0.0225	0.0243	0.0226
0.0	0.0	0.0	-1128.0836	975.367	NaN	NaN	-0.3	0.8825	0.0252	0.0195	0.0235	0.0255	0.0238
0.0	0.0	0.0	-2135.0836	-555.633	NaN	NaN	0.2065	0.8851	0.0245	0.019	0.0231	0.025	0.0233
0.0	0.0	0.0	-1609.0836	59.367	NaN	NaN	-0.0383	0.8838	0.0247	0.019	0.0234	0.0254	0.0237
0.0	0.0	0.0	-1907.0836	-249.633	NaN	NaN	0.1157	0.8841	0.0246	0.0189	0.0233	0.0253	0.0238
0.0	0.0	0.0	-1914.0836	-676.633	NaN	NaN	0.2612	0.8835	0.0247	0.0188	0.0233	0.0256	0.0241
0.0	0.0	0.0	-2295.0836	-268.633	NaN	NaN	0.1048	0.8847	0.0242	0.0185	0.0231	0.0255	0.024
0.0	0.0	0.0	-1828.0836	1494.367	NaN	NaN	-0.3	0.8809	0.0255	0.0186	0.0239	0.0265	0.0247
0.0	0.0	0.0	-1972.0836	-993.633	NaN	NaN	0.335	0.8826	0.0251	0.0183	0.0236	0.0262	0.0242
0.0	0.0	0.0	-1390.0836	562.367	NaN	NaN	-0.3	0.8826	0.0249	0.0187	0.0236	0.0259	0.0243
0.0	0.0	0.0	-2337.0836	-2254.633	NaN	NaN	0.491	0.8871	0.0238	0.0185	0.0226	0.0245	0.0234
0.0	0.0	0.0	-383.0836	-2730.633	NaN	NaN	0.877	0.8845	0.0245	0.0188	0.0231	0.0252	0.0239
0.0	0.0	0.0	-294.0836	1496.367	NaN	NaN	1.2446	0.8794	0.0263	0.0187	0.0241	0.0266	0.0248
0.0	0.0	0.0	-1640.0836	1757.367	NaN	NaN	1.3	0.8779	0.0269	0.0184	0.0246	0.0272	0.025
0.0	0.0	0.0	-1188.0836	-489.633	NaN	NaN	0.2918	0.8784	0.0268	0.0182	0.0245	0.0272	0.0248
0.0	0.0	0.0	-1294.0836	333.367	NaN	NaN	-0.3	0.8793	0.0266	0.0184	0.0244	0.027	0.0243
0.0	0.0	0.0	-2404.0836	1284.367	NaN	NaN	-0.3	0.8817	0.0257	0.0184	0.0239	0.0263	0.024
0.0	0.0	0.0	-2356.0836	-1468.633	NaN	NaN	0.384	0.8853	0.0246	0.0183	0.0231	0.0253	0.0233
0.0	0.0	0.0	-3286.0836	-1698.633	NaN	NaN	0.3408	0.8864	0.0243	0.0182	0.0229	0.0252	0.0231
0.0	0.0	0.0	-1228.0836	1154.367	NaN	NaN	-0.3	0.8829	0.0254	0.0181	0.0237	0.0262	0.0237
0.0	0.0	0.0	-255.0836	2058.367	NaN	NaN	1.1415	0.879	0.0266	0.0182	0.0245	0.0272	0.0246
0.0	0.0	0.0	-790.0836	-548.633	NaN	NaN	0.4098	0.8834	0.0253	0.018	0.0235	0.0262	0.0236
0.0	0.0	0.0	-2325.0836	132.367	NaN	NaN	-0.0604	0.8843	0.0249	0.0185	0.0231	0.0255	0.0236
0.0	0.0	0.0	-1086.0836	-2306.633	NaN	NaN	0.6799	0.8872	0.0239	0.0185	0.0225	0.0249	0.023
0.0	0.0	0.0	-815.0836	-3085.633	NaN	NaN	0.791	0.8873	0.0237	0.0185	0.0224	0.0249	0.0232
0.0	0.0	0.0	-1134.0836	56.367	NaN	NaN	-0.0523	0.8852	0.0243	0.0186	0.0229	0.0254	0.0235
0.0	0.0	0.0	-949.0836	-2370.633	NaN	NaN	0.7141	0.8865	0.0242	0.0185	0.0226	0.0251	0.023
0.0	0.0	0.0	-1975.0836	-268.633	NaN	NaN	0.1197	0.8817	0.0259	0.0188	0.0236	0.0262	0.0238
0.0	0.0	0.0	-2916.0836	-430.633	NaN	NaN	0.1287	0.8801	0.0271	0.0188	0.0237	0.0268	0.0235
0.0	0.0	0.0	-234.0836	-807.633	NaN	NaN	0.7753	0.8686	0.032	0.0201	0.0248	0.03	0.0245
0.0	0.0	0.0	-549.0836	733.367	NaN	NaN	1.3	0.854	0.0384	0.0223	0.0262	0.0341	0.025
0.0	0.0	0.0	-1133.0836	556.367	NaN	NaN	-0.3	0.8531	0.0392	0.0223	0.0264	0.0348	0.0241
0.0	0.0	0.0	-54.0836	1647.367	NaN	NaN	1.0339	0.8478	0.0415	0.0227	0.0274	0.0358	0.0248
0.0	0.0	0.0	-463.0836	403.367	NaN	NaN	-0.3	0.8503	0.0415	0.0223	0.0271	0.0345	0.0243
0.0	0.0	0.0	-738.0836	523.367	NaN	NaN	-0.3	0.8588	0.0387	0.0215	0.0258	0.0324	0.0227
0.0	0.0	0.0	90.9164	-893.633	NaN	NaN	1.1133	0.8651	0.0367	0.0213	0.0246	0.0305	0.0218
0.0	0.0	0.0	-2385.0836	-3309.633	NaN	NaN	0.5812	0.8672	0.036	0.0212	0.0243	0.0301	0.0213
0.0	0.0	0.0	-1536.0836	1704.367	NaN	NaN	1.3	0.8568	0.0402	0.0222	0.0257	0.0317	0.0233
0.0	0.0	0.0	-1414.0836	1154.367	NaN	NaN	-0.3	0.8589	0.0403	0.0218	0.0253	0.031	0.0228
0.0	0.0	0.0	-2322.0836	-1833.633	NaN	NaN	0.4412	0.8606	0.0395	0.0215	0.0254	0.031	0.022
0.0	0.0	0.0	-2868.0836	186.367	NaN	NaN	-0.0695	0.8523	0.0428	0.0225	0.0265	0.0322	0.0236
0.0	0.0	0.0	-1794.0836	1006.367	NaN	NaN	-0.3	0.8502	0.0444	0.0231	0.0266	0.0321	0.0237
0.0	0.0	0.0	-651.0836	835.367	NaN	NaN	1.3	0.8573	0.0419	0.0227	0.0253	0.0304	0.0222
0.0	0.0	0.0	-3690.0836	-1899.633	NaN	NaN	0.3398	0.8634	0.0394	0.0226	0.0245	0.0292	0.0209
0.0	0.0	0.0	-1929.0836	-1756.633	NaN	NaN	0.4766	0.8594	0.0408	0.0232	0.0252	0.0298	0.0215
0.0	0.0	0.0	-1038.0836	3408.367	NaN	NaN	1.3	0.8479	0.0455	0.0247	0.0263	0.0312	0.0243
0.0	0.0	0.0	-1324.0836	-636.633	NaN	NaN	0.3247	0.8558	0.043	0.0239	0.025	0.0297	0.0226
0.0	0.0	0.0	-94.0836	-332.633	NaN	NaN	0.7795	0.8453	0.0468	0.0253	0.0267	0.0313	0.0246
0.0	0.0	0.0	-1335.0836	1938.367	NaN	NaN	1.3	0.8408	0.0494	0.026	0.0269	0.0315	0.0254
0.0	0.0	0.0	1632.9164	1217.367	NaN	NaN	0.4271	0.835	0.0521	0.0266	0.0274	0.032	0.0268
0.0	0.0	0.0	-1194.0836	-507.633	NaN	NaN	0.2983	0.8466	0.0473	0.0259	0.0256	0.0299	0.0247
0.0	0.0	0.0	-556.0836	1218.367	NaN	NaN	1.3	0.8421	0.0491	0.0268	0.0265	0.0303	0.0252
0.0	0.0	0.0	-974.0836	1430.367	NaN	NaN	1.3	0.8485	0.0469	0.0258	0.0257	0.0292	0.024
0.0	0.0	0.0	-1219.0836	177.367	NaN	NaN	-0.1703	0.8459	0.0468	0.0257	0.0263	0.0302	0.0251
0.0	0.0	0.0	-1641.0836	1728.367	NaN	NaN	1.3	0.8496	0.0454	0.0251	0.0258	0.0298	0.0243
0.0	0.0	0.0	-1434.0836	2076.367	NaN	NaN	1.3	0.8493	0.0449	0.0247	0.0261	0.0304	0.0246
0.0	0.0	0.0	-387.0836	1851.367	NaN	NaN	1.2644	0.8557	0.0422	0.024	0.0252	0.0293	0.0237
0.0	0.0	0.0	-2209.0836	-270.633	NaN	NaN	0.1091	0.8694	0.0363	0.0224	0.0237	0.027	0.0214
0.0	0.0	0.0	-2482.0836	3494.367	NaN	NaN	1.3	0.8709	0.0347	0.0228	0.0233	0.0261	0.0223
0.0	0.0	0.0	-1531.0836	-1714.633	NaN	NaN	0.5283	0.8868	0.0277	0.0211	0.021	0.023	0.0205
0.0	0.0	0.0	-1306.0836	53.367	NaN	NaN	-0.0426	0.8846	0.0272	0.0214	0.0218	0.023	0.022
0.0	0.0	0.0	-2017.0836	-1361.633	NaN	NaN	0.403	0.8914	0.0245	0.0203	0.021	0.0213	0.0214
0.0	0.0	0.0	-1679.0836	-2555.633	NaN	NaN	0.6035	0.8939	0.0234	0.0199	0.0206	0.021	0.0212
0.0	0.0	0.0	-262.0836	-4289.633	NaN	NaN	0.9424	0.8948	0.0232	0.0193	0.0205	0.0213	0.021
0.0	0.0	0.0	-2565.0836	-3221.633	NaN	NaN	0.5567	0.8938	0.0235	0.0189	0.0206	0.0219	0.0212
0.0	0.0	0.0	-3964.0836	-772.633	NaN	NaN	0.1631	0.8896	0.0249	0.0189	0.0215	0.0232	0.022
0.0	0.0	0.0	-1803.0836	-797.633	NaN	NaN	0.3067	0.887	0.0257	0.0187	0.022	0.0241	0.0224
0.0	0.0	0.0	-1641.0836	-1198.633	NaN	NaN	0.4221	0.8839	0.0267	0.0191	0.0225	0.0248	0.0231
0.0	0.0	0.0	-2099.0836	-1231.633	NaN	NaN	0.3698	0.8819	0.0275	0.0191	0.0229	0.0253	0.0233
0.0	0.0	0.0	-2140.0836	516.367	NaN	NaN	-0.3	0.8765	0.0298	0.0196	0.0236	0.0265	0.0241
0.0	0.0	0.0	-1836.0836	-429.633	NaN	NaN	0.1896	0.8705	0.0323	0.02	0.0243	0.0282	0.0247
0.0	0.0	0.0	-1490.0836	1353.367	NaN	NaN	-0.3	0.8633	0.035	0.0207	0.0251	0.0305	0.0253
0.0	0.0	0.0	-2333.0836	2088.367	NaN	NaN	-0.3	0.8598	0.0366	0.0213	0.0255	0.0314	0.0253
0.0	0.0	0.0	-1750.0836	1208.367	NaN	NaN	-0.3	0.8641	0.0351	0.0212	0.0249	0.0301	0.0245
0.0	0.0	0.0	-1881.0836	-1348.633	NaN	NaN	0.4176	0.8813	0.0289	0.0198	0.0223	0.0261	0.0217
0.0	0.0	0.0	-1785.0836	-617.633	NaN	NaN	0.2571	0.8802	0.0285	0.0203	0.0226	0.0262	0.0222
0.0	0.0	0.0	-2070.0836	-663.633	NaN	NaN	0.2428	0.8802	0.0287	0.02	0.0224	0.0266	0.022
0.0	0.0	0.0	-2801.0836	956.367	NaN	NaN	-0.3	0.8716	0.0317	0.0208	0.0237	0.0292	0.0231
0.0	0.0	0.0	-2028.0836	2295.367	NaN	NaN	1.3	0.8664	0.0338	0.0211	0.0241	0.0309	0.0236
0.0	0.0	0.0	-991.0836	-467.633	NaN	NaN	0.3206	0.8666	0.0336	0.0208	0.0241	0.0315	0.0234
0.0	0.0	0.0	-899.0836	1156.367	NaN	NaN	1.3	0.8563	0.0367	0.0219	0.0256	0.0341	0.0254
0.0	0.0	0.0	-2343.0836	1088.367	NaN	NaN	-0.3	0.8734	0.031	0.0205	0.0229	0.0299	0.0222
0.0	0.0	0.0	-1758.0836	-1106.633	NaN	NaN	0.3863	0.8786	0.0283	0.0201	0.0225	0.0284	0.0221
0.0	0.0	0.0	-1444.0836	-217.633	NaN	NaN	0.131	0.8813	0.0272	0.0199	0.0219	0.0278	0.0218
0.0	0.0	0.0	-2160.0836	-1357.633	NaN	NaN	0.3859	0.8847	0.0258	0.0195	0.0215	0.0267	0.0217
0.0	0.0	0.0	-5133.0836	1389.367	NaN	NaN	-0.3	0.8829	0.0264	0.0195	0.0218	0.0272	0.0221
0.0	0.0	0.0	-1130.0836	-1700.633	NaN	NaN	0.6008	0.8808	0.0272	0.0191	0.0223	0.0281	0.0225
0.0	0.0	0.0	-2046.0836	2593.367	NaN	NaN	1.3	0.8656	0.0322	0.0198	0.025	0.0327	0.0247
0.0	0.0	0.0	-2694.0836	2336.367	NaN	NaN	-0.3	0.8684	0.0317	0.0196	0.0244	0.0323	0.0236
0.0	0.0	0.0	-3443.0836	-660.633	NaN	NaN	0.161	0.8814	0.027	0.0186	0.0224	0.0286	0.0219
0.0	0.0	0.0	-1400.0836	-208.633	NaN	NaN	0.1297	0.8782	0.0276	0.019	0.0232	0.0294	0.0227
0.0	0.0	0.0	-1160.0836	-610.633	NaN	NaN	0.3449	0.8894	0.0239	0.0181	0.021	0.0263	0.0213
0.0	0.0	0.0	-2495.0836	88.367	NaN	NaN	-0.0367	0.8851	0.0249	0.0185	0.0219	0.0273	0.0223
0.0	0.0	0.0	-2611.0836	-254.633	NaN	NaN	0.0889	0.8807	0.0267	0.0183	0.0229	0.0288	0.0226
0.0	0.0	0.0	-1136.0836	71.367	NaN	NaN	-0.067	0.8768	0.028	0.0181	0.0238	0.0301	0.0232
0.0	0.0	0.0	-791.0836	1040.367	NaN	NaN	1.3	0.8746	0.0286	0.0182	0.0241	0.0308	0.0236
0.0	0.0	0.0	-1947.0836	-1977.633	NaN	NaN	0.5039	0.8876	0.0246	0.0176	0.0215	0.0272	0.0215
0.0	0.0	0.0	-2375.0836	643.367	NaN	NaN	-0.3	0.8845	0.025	0.0185	0.0221	0.0274	0.0225
0.0	0.0	0.0	-2228.0836	-1058.633	NaN	NaN	0.3221	0.892	0.0229	0.0183	0.0203	0.0251	0.0214
0.0	0.0	0.0	-2377.0836	-2939.633	NaN	NaN	0.5529	0.8932	0.0224	0.0185	0.0199	0.0246	0.0215
0.0	0.0	0.0	-2353.0836	-1524.633	NaN	NaN	0.3932	0.8866	0.0242	0.0188	0.0213	0.0266	0.0224
0.0	0.0	0.0	-997.0836	1171.367	NaN	NaN	1.3	0.8683	0.0303	0.0192	0.0252	0.0316	0.0253
0.0	0.0	0.0	-2178.0836	1482.367	NaN	NaN	-0.3	0.8758	0.0285	0.0183	0.0238	0.0301	0.0235
0.0	0.0	0.0	-1462.0836	-173.633	NaN	NaN	0.1062	0.8754	0.0282	0.0185	0.024	0.0301	0.0238
0.0	0.0	0.0	-3231.0836	-730.633	NaN	NaN	0.1844	0.8823	0.0262	0.018	0.0227	0.0284	0.0224
0.0	0.0	0.0	-1509.0836	819.367	NaN	NaN	-0.3	0.868	0.0303	0.0185	0.026	0.0324	0.0249
0.0	0.0	0.0	-2205.0836	2611.367	NaN	NaN	1.3	0.8716	0.0297	0.0177	0.0253	0.0319	0.0237
0.0	0.0	0.0	-525.0836	-1307.633	NaN	NaN	0.7135	0.8778	0.0275	0.0175	0.0241	0.0302	0.0229
0.0	0.0	0.0	-1962.0836	1857.367	NaN	NaN	-0.3	0.8782	0.0272	0.0178	0.0239	0.0297	0.0232
0.0	0.0	0.0	-2285.0836	-490.633	NaN	NaN	0.1768	0.8864	0.0245	0.0177	0.0219	0.0272	0.0222
0.0	0.0	0.0	-1443.0836	-1063.633	NaN	NaN	0.4243	0.8862	0.0241	0.0182	0.0217	0.027	0.0228
0.0	0.0	0.0	656.9164	-1931.633	NaN	NaN	1.3	0.8814	0.0257	0.018	0.0227	0.0286	0.0237
0.0	0.0	0.0	-1237.0836	-1878.633	NaN	NaN	0.603	0.8828	0.0255	0.0175	0.0225	0.0284	0.0233
0.0	0.0	0.0	-1235.0836	-1609.633	NaN	NaN	0.5658	0.8783	0.027	0.0174	0.0236	0.0297	0.024
0.0	0.0	0.0	-2306.0836	-584.633	NaN	NaN	0.2022	0.8801	0.0268	0.017	0.0234	0.0293	0.0234
0.0	0.0	0.0	-2540.0836	-124.633	NaN	NaN	0.0468	0.8795	0.0272	0.017	0.0236	0.0293	0.0235
0.0	0.0	0.0	-3150.0836	831.367	NaN	NaN	-0.3	0.8774	0.0278	0.0169	0.0242	0.0299	0.0238
0.0	0.0	0.0	-2082.0836	-640.633	NaN	NaN	0.2353	0.8714	0.0299	0.0168	0.0258	0.0317	0.0244
0.0	0.0	0.0	-2020.0836	-197.633	NaN	NaN	0.0891	0.8665	0.0315	0.0169	0.027	0.033	0.0251
0.0	0.0	0.0	-826.0836	-11.633	NaN	NaN	0.0139	0.8747	0.0291	0.0167	0.0252	0.0307	0.0235
0.0	0.0	0.0	-573.0836	-830.633	NaN	NaN	0.5917	0.8801	0.0275	0.0171	0.0239	0.0287	0.0228
0.0	0.0	0.0	-3963.0836	-2432.633	NaN	NaN	0.3804	0.8872	0.0249	0.0173	0.0222	0.0266	0.0218
0.0	0.0	0.0	-920.0836	-1146.633	NaN	NaN	0.5548	0.8784	0.0275	0.0179	0.0241	0.0287	0.0234
0.0	0.0	0.0	-1603.0836	-1599.633	NaN	NaN	0.4995	0.8776	0.0284	0.0175	0.0241	0.0293	0.023
0.0	0.0	0.0	-1534.0836	502.367	NaN	NaN	-0.3	0.8573	0.0352	0.0189	0.0279	0.0352	0.0256
0.0	0.0	0.0	-1378.0836	2019.367	NaN	NaN	1.3	0.8512	0.0381	0.0195	0.0288	0.0367	0.0256
0.0	0.0	0.0	-2937.0836	1711.367	NaN	NaN	-0.3	0.862	0.0347	0.0185	0.0274	0.0333	0.024
0.0	0.0	0.0	-1291.0836	-1268.633	NaN	NaN	0.4956	0.8751	0.0303	0.0177	0.0251	0.0297	0.0221
0.0	0.0	0.0	-3505.0836	-1250.633	NaN	NaN	0.263	0.8696	0.0324	0.0183	0.0258	0.0312	0.0227
0.0	0.0	0.0	-2102.0836	1930.367	NaN	NaN	-0.3	0.8497	0.0403	0.0205	0.0285	0.0363	0.0247
0.0	0.0	0.0	-1761.0836	-46.633	NaN	NaN	0.0258	0.8526	0.0402	0.0202	0.0275	0.036	0.0234
0.0	0.0	0.0	-111.0836	-1194.633	NaN	NaN	0.9149	0.8443	0.0434	0.0212	0.0288	0.0378	0.0245
0.0	0.0	0.0	-522.0836	-716.633	NaN	NaN	0.5785	0.8431	0.0444	0.0213	0.0288	0.038	0.0243
0.0	0.0	0.0	-622.0836	1284.367	NaN	NaN	1.3	0.8311	0.0485	0.0227	0.0308	0.0403	0.0267
0.0	0.0	0.0	-21.0836	1131.367	NaN	NaN	1.019	0.8378	0.0468	0.0217	0.0294	0.0385	0.0257
0.0	0.0	0.0	-2027.0836	473.367	NaN	NaN	-0.3	0.8391	0.0465	0.0215	0.0295	0.0382	0.0253
0.0	0.0	0.0	-2873.0836	1435.367	NaN	NaN	-0.3	0.8409	0.0466	0.0213	0.0291	0.0372	0.0249
0.0	0.0	0.0	-2225.0836	-436.633	NaN	NaN	0.164	0.8477	0.0443	0.0204	0.0283	0.0358	0.0235
0.0	0.0	0.0	-2144.0836	735.367	NaN	NaN	-0.3	0.8436	0.0454	0.0205	0.0292	0.0369	0.0243
0.0	0.0	0.0	-678.0836	-1524.633	NaN	NaN	0.6922	0.8463	0.0447	0.0202	0.0285	0.0363	0.024
0.0	0.0	0.0	-2963.0836	452.367	NaN	NaN	-0.1802	0.842	0.0463	0.0206	0.0292	0.0373	0.0246
0.0	0.0	0.0	-2714.0836	1407.367	NaN	NaN	-0.3	0.8428	0.0471	0.0209	0.0285	0.036	0.0247
0.0	0.0	0.0	-2369.0836	-3810.633	NaN	NaN	0.6166	0.8617	0.0407	0.0197	0.0255	0.0319	0.0205
0.0	0.0	0.0	-1728.0836	-58.633	NaN	NaN	0.0328	0.8477	0.0453	0.0207	0.0284	0.0347	0.0232
0.0	0.0	0.0	-1512.0836	-1068.633	NaN	NaN	0.4141	0.8538	0.0435	0.0201	0.0269	0.0336	0.0222
0.0	0.0	0.0	-2409.0836	898.367	NaN	NaN	-0.3	0.8388	0.0483	0.0214	0.0296	0.0367	0.0251
0.0	0.0	0.0	-1501.0836	1722.367	NaN	NaN	1.3	0.8348	0.0511	0.0221	0.0295	0.0365	0.026
0.0	0.0	0.0	-45.0836	-679.633	NaN	NaN	0.9378	0.8436	0.0483	0.0221	0.0278	0.0339	0.0242
0.0	0.0	0.0	-667.0836	-1045.633	NaN	NaN	0.6105	0.8503	0.0463	0.0219	0.0269	0.032	0.0225
0.0	0.0	0.0	-1727.0836	-2133.633	NaN	NaN	0.5527	0.8462	0.0479	0.0221	0.0281	0.0326	0.0231
0.0	0.0	0.0	-2844.0836	-45.633	NaN	NaN	0.0158	0.8492	0.0475	0.0215	0.0276	0.0315	0.0226
0.0	0.0	0.0	-229.0836	55.367	NaN	NaN	-0.3	0.8398	0.0516	0.0221	0.0296	0.0327	0.0242
0.0	0.0	0.0	-710.0836	919.367	NaN	NaN	1.3	0.8416	0.0521	0.0218	0.029	0.0315	0.0239
0.0	0.0	0.0	-111.0836	276.367	NaN	NaN	1.3	0.84	0.053	0.0219	0.0294	0.0315	0.0241
0.0	0.0	0.0	-1932.0836	165.367	NaN	NaN	-0.0936	0.8358	0.0547	0.0221	0.0301	0.0321	0.0252
0.0	0.0	0.0	-1371.0836	2430.367	NaN	NaN	1.3	0.8374	0.0541	0.0222	0.0295	0.0318	0.025
0.0	0.0	0.0	474.9164	-1534.633	NaN	NaN	1.3	0.8428	0.0514	0.0222	0.0285	0.0313	0.024
0.0	0.0	0.0	1657.9164	3725.367	NaN	NaN	0.692	0.8319	0.0558	0.0236	0.0301	0.0326	0.0261
0.0	0.0	0.0	-1499.0836	-3850.633	NaN	NaN	0.7198	0.861	0.0451	0.0213	0.0249	0.0277	0.02
0.0	0.0	0.0	-2772.0836	-1458.633	NaN	NaN	0.3448	0.8533	0.0474	0.0221	0.027	0.0291	0.0212
0.0	0.0	0.0	-815.0836	-2782.633	NaN	NaN	0.7734	0.8616	0.0446	0.0213	0.0252	0.0275	0.0199
0.0	0.0	0.0	-787.0836	-2373.633	NaN	NaN	0.751	0.8603	0.0442	0.0215	0.0256	0.028	0.0203
0.0	0.0	0.0	-873.0836	-1145.633	NaN	NaN	0.5675	0.8535	0.0475	0.0222	0.0264	0.0287	0.0217
0.0	0.0	0.0	-3278.0836	-3514.633	NaN	NaN	0.5174	0.857	0.0461	0.0218	0.026	0.0283	0.0208
0.0	0.0	0.0	-379.0836	-83.633	NaN	NaN	0.1807	0.8491	0.0492	0.0221	0.0275	0.0297	0.0224
0.0	0.0	0.0	-2624.0836	226.367	NaN	NaN	-0.0944	0.8544	0.0471	0.0215	0.0264	0.0291	0.0214
0.0	0.0	0.0	-1898.0836	-2332.633	NaN	NaN	0.5514	0.8502	0.0484	0.0216	0.0276	0.0301	0.0221
0.0	0.0	0.0	-772.0836	1572.367	NaN	NaN	1.3	0.8431	0.0517	0.022	0.0289	0.0309	0.0234
0.0	0.0	0.0	-1709.0836	-2089.633	NaN	NaN	0.5501	0.8514	0.049	0.0212	0.0274	0.0293	0.0218
0.0	0.0	0.0	-198.0836	-2837.633	NaN	NaN	0.9347	0.8493	0.049	0.0207	0.0285	0.0303	0.0222
0.0	0.0	0.0	-1438.0836	-556.633	NaN	NaN	0.2791	0.8411	0.0524	0.0207	0.0306	0.0313	0.0239
0.0	0.0	0.0	-2203.0836	4148.367	NaN	NaN	1.3	0.834	0.0566	0.0207	0.032	0.0313	0.0253
0.0	0.0	0.0	-901.0836	-1551.633	NaN	NaN	0.6326	0.8461	0.0509	0.0197	0.0298	0.0301	0.0234
0.0	0.0	0.0	-1564.0836	3099.367	NaN	NaN	1.3	0.8309	0.058	0.0206	0.0333	0.0313	0.0259
0.0	0.0	0.0	-4021.0836	-929.633	NaN	NaN	0.1878	0.8529	0.0492	0.0197	0.0283	0.0281	0.0218
0.0	0.0	0.0	-1449.0836	1268.367	NaN	NaN	-0.3	0.8445	0.0521	0.0204	0.0304	0.0292	0.0235
0.0	0.0	0.0	-1524.0836	-1832.633	NaN	NaN	0.546	0.8619	0.0452	0.0192	0.0267	0.0271	0.0199
0.0	0.0	0.0	-3301.0836	-2256.633	NaN	NaN	0.406	0.854	0.0475	0.0197	0.029	0.0286	0.0212
0.0	0.0	0.0	-2079.0836	-262.633	NaN	NaN	0.1122	0.8499	0.0502	0.0196	0.0296	0.0286	0.0221
0.0	0.0	0.0	-1083.0836	-2732.633	NaN	NaN	0.7162	0.8475	0.0509	0.0197	0.0301	0.0292	0.0225
0.0	0.0	0.0	-1306.0836	576.367	NaN	NaN	-0.3	0.8392	0.0553	0.0199	0.0317	0.0298	0.0241
0.0	0.0	0.0	-1571.0836	-2801.633	NaN	NaN	0.6407	0.8475	0.0517	0.0196	0.0297	0.029	0.0224
0.0	0.0	0.0	-178.0836	-458.633	NaN	NaN	0.7203	0.8266	0.0604	0.0201	0.0348	0.0321	0.026
0.0	0.0	0.0	-415.0836	476.367	NaN	NaN	1.3	0.8267	0.0619	0.0197	0.0345	0.0312	0.0259
0.0	0.0	0.0	-1184.0836	-1712.633	NaN	NaN	0.5912	0.8362	0.0566	0.0196	0.0324	0.0307	0.0246
0.0	0.0	0.0	-713.0836	2895.367	NaN	NaN	1.3	0.8145	0.0667	0.0205	0.0371	0.0334	0.0278
0.0	0.0	0.0	-1289.0836	393.367	NaN	NaN	-0.3	0.8288	0.0613	0.0201	0.0333	0.0305	0.026
0.0	0.0	0.0	-3297.0836	1714.367	NaN	NaN	-0.3	0.8386	0.056	0.0202	0.0309	0.0297	0.0246
0.0	0.0	0.0	-2775.0836	-2157.633	NaN	NaN	0.4374	0.8481	0.0511	0.0199	0.0289	0.0292	0.0228
0.0	0.0	0.0	-557.0836	-1672.633	NaN	NaN	0.7502	0.8365	0.0557	0.0201	0.0317	0.0312	0.0248
0.0	0.0	0.0	-811.0836	-657.633	NaN	NaN	0.4478	0.8307	0.0586	0.0202	0.0328	0.032	0.0257
0.0	0.0	0.0	391.9164	233.367	NaN	NaN	0.3732	0.8198	0.0639	0.0207	0.0352	0.0326	0.0279
0.0	0.0	0.0	-2504.0836	-2147.633	NaN	NaN	0.4617	0.8356	0.0565	0.02	0.0313	0.0311	0.0254
0.0	0.0	0.0	-1513.0836	108.367	NaN	NaN	-0.0771	0.8163	0.0646	0.0209	0.0356	0.0341	0.0286
0.0	0.0	0.0	-2788.0836	1095.367	NaN	NaN	-0.3	0.817	0.0657	0.0204	0.0354	0.033	0.0284
0.0	0.0	0.0	-2578.0836	300.367	NaN	NaN	-0.1319	0.8245	0.0618	0.02	0.0339	0.0323	0.0275
0.0	0.0	0.0	-2375.0836	606.367	NaN	NaN	-0.3	0.8217	0.0634	0.0197	0.0351	0.0323	0.0277
0.0	0.0	0.0	-2466.0836	-935.633	NaN	NaN	0.275	0.8227	0.0631	0.0196	0.0349	0.0326	0.0271
0.0	0.0	0.0	-2267.0836	3127.367	NaN	NaN	1.3	0.7896	0.08	0.021	0.043	0.0359	0.0306
0.0	0.0	0.0	-2009.0836	1669.367	NaN	NaN	-0.3	0.8095	0.0707	0.0196	0.0381	0.033	0.0291
0.0	0.0	0.0	-775.0836	82.367	NaN	NaN	-0.1189	0.8102	0.0706	0.0195	0.0382	0.0326	0.0289
0.0	0.0	0.0	-1771.0836	-1551.633	NaN	NaN	0.467	0.8248	0.0632	0.0193	0.0344	0.0317	0.0267
0.0	0.0	0.0	-1166.0836	944.367	NaN	NaN	-0.3	0.8079	0.0715	0.0199	0.0385	0.0334	0.0289
0.0	0.0	0.0	-437.0836	-1659.633	NaN	NaN	0.7915	0.8241	0.0638	0.019	0.0346	0.0319	0.0266
0.0	0.0	0.0	-575.0836	-898.633	NaN	NaN	0.6098	0.8171	0.0664	0.0193	0.0363	0.0332	0.0277
0.0	0.0	0.0	-57.0836	-1294.633	NaN	NaN	0.9578	0.8188	0.0663	0.0191	0.0359	0.0326	0.0273
0.0	0.0	0.0	-2748.0836	-183.633	NaN	NaN	0.0626	0.8164	0.0673	0.0191	0.0365	0.033	0.0277
0.0	0.0	0.0	-2944.0836	-1025.633	NaN	NaN	0.2584	0.8184	0.0669	0.0188	0.0361	0.0322	0.0275
0.0	0.0	0.0	-1488.0836	-2643.633	NaN	NaN	0.6398	0.8202	0.0661	0.0187	0.0358	0.032	0.0272
0.0	0.0	0.0	-2528.0836	-183.633	NaN	NaN	0.0677	0.8127	0.0699	0.0191	0.0377	0.0328	0.0278
0.0	0.0	0.0	-1642.0836	-558.633	NaN	NaN	0.2538	0.798	0.0779	0.0196	0.0413	0.0339	0.0293
0.0	0.0	0.0	-2595.0836	-436.633	NaN	NaN	0.144	0.7919	0.0814	0.0199	0.0426	0.0345	0.0297
0.0	0.0	0.0	-971.0836	958.367	NaN	NaN	-0.3	0.7737	0.0912	0.0207	0.047	0.0359	0.0315
0.0	0.0	0.0	-904.0836	-1536.633	NaN	NaN	0.6296	0.7885	0.0835	0.02	0.0433	0.0343	0.0304
0.0	0.0	0.0	-363.0836	-1069.633	NaN	NaN	0.7466	0.7882	0.0834	0.0201	0.0435	0.0346	0.0302
0.0	0.0	0.0	-1401.0836	409.367	NaN	NaN	-0.3	0.7886	0.0834	0.0205	0.043	0.0346	0.03
0.0	0.0	0.0	-894.0836	-83.633	NaN	NaN	0.0855	0.7871	0.0851	0.0203	0.0434	0.0338	0.0302
0.0	0.0	0.0	-2268.0836	-762.633	NaN	NaN	0.2516	0.8113	0.0732	0.0191	0.0378	0.0311	0.0275
0.0	0.0	0.0	-1376.0836	-667.633	NaN	NaN	0.3267	0.8009	0.0776	0.0197	0.0408	0.0328	0.0282
0.0	0.0	0.0	-622.0836	539.367	NaN	NaN	-0.3	0.772	0.0932	0.0207	0.0481	0.0358	0.0301
0.0	0.0	0.0	-2687.0836	987.367	NaN	NaN	-0.3	0.7795	0.0891	0.0202	0.0462	0.0349	0.0301
0.0	0.0	0.0	135.9164	2682.367	NaN	NaN	0.9518	0.7577	0.1009	0.021	0.0516	0.0363	0.0325
0.0	0.0	0.0	-2285.0836	-2632.633	NaN	NaN	0.5353	0.8227	0.0679	0.0179	0.0357	0.0292	0.0266
0.0	0.0	0.0	-2395.0836	-1394.633	NaN	NaN	0.368	0.8179	0.0691	0.0184	0.0373	0.0303	0.027
0.0	0.0	0.0	-2470.0836	542.367	NaN	NaN	-0.2814	0.83	0.0636	0.0178	0.0345	0.0291	0.0251
0.0	0.0	0.0	-1560.0836	-1490.633	NaN	NaN	0.4886	0.8241	0.0658	0.0177	0.0364	0.03	0.0261
0.0	0.0	0.0	-2698.0836	-530.633	NaN	NaN	0.1643	0.8247	0.066	0.0175	0.0363	0.0297	0.0259
0.0	0.0	0.0	-2273.0836	-1386.633	NaN	NaN	0.3789	0.8208	0.0677	0.0176	0.0373	0.0302	0.0264
0.0	0.0	0.0	-1006.0836	-1773.633	NaN	NaN	0.6381	0.8059	0.0749	0.018	0.041	0.0319	0.0282
0.0	0.0	0.0	496.9164	-2019.633	NaN	NaN	1.3	0.8024	0.0764	0.0183	0.0417	0.0323	0.0289
0.0	0.0	0.0	-1554.0836	-1119.633	NaN	NaN	0.4188	0.8105	0.0727	0.018	0.0395	0.0308	0.0285
0.0	0.0	0.0	-3526.0836	-1369.633	NaN	NaN	0.2798	0.8299	0.0628	0.0179	0.0346	0.0293	0.0255
0.0	0.0	0.0	-1540.0836	-2052.633	NaN	NaN	0.5713	0.824	0.0652	0.0179	0.0362	0.0299	0.0268
0.0	0.0	0.0	-2702.0836	65.367	NaN	NaN	-0.0248	0.831	0.0615	0.0179	0.0344	0.0299	0.0254
0.0	0.0	0.0	-1981.0836	1076.367	NaN	NaN	-0.3	0.8156	0.0692	0.0181	0.0382	0.0305	0.0283
0.0	0.0	0.0	-2885.0836	-2098.633	NaN	NaN	0.4211	0.833	0.0596	0.018	0.0335	0.0304	0.0254
0.0	0.0	0.0	434.9164	1008.367	NaN	NaN	0.6987	0.7826	0.0825	0.0209	0.0456	0.0368	0.0317
0.0	0.0	0.0	-2433.0836	2953.367	NaN	NaN	1.3	0.8061	0.0722	0.0195	0.0388	0.033	0.0303
0.0	0.0	0.0	-2948.0836	195.367	NaN	NaN	-0.071	0.8255	0.0627	0.0194	0.0339	0.0308	0.0278
0.0	0.0	0.0	-1757.0836	-3279.633	NaN	NaN	0.6511	0.8456	0.0523	0.0196	0.0287	0.0298	0.024
0.0	0.0	0.0	111.9164	-724.633	NaN	NaN	1.1827	0.8325	0.057	0.0204	0.0313	0.0321	0.0267
0.0	0.0	0.0	-2197.0836	-748.633	NaN	NaN	0.2541	0.848	0.0501	0.0201	0.0274	0.0305	0.0239
0.0	0.0	0.0	-1905.0836	312.367	NaN	NaN	-0.1961	0.8352	0.054	0.0208	0.03	0.0332	0.0268
0.0	0.0	0.0	-2669.0836	-1166.633	NaN	NaN	0.3041	0.8492	0.0482	0.0205	0.0265	0.0314	0.0241
0.0	0.0	0.0	-1117.0836	924.367	NaN	NaN	-0.3	0.8326	0.0538	0.0214	0.0299	0.0345	0.0278
0.0	0.0	0.0	-3875.0836	-2081.633	NaN	NaN	0.3495	0.8603	0.0432	0.0201	0.0241	0.03	0.0223
0.0	0.0	0.0	-620.0836	-967.633	NaN	NaN	0.6094	0.8428	0.0482	0.0214	0.028	0.0339	0.0257
0.0	0.0	0.0	-2214.0836	-31.633	NaN	NaN	0.0141	0.854	0.0448	0.0206	0.0255	0.0317	0.0235
0.0	0.0	0.0	-888.0836	-1096.633	NaN	NaN	0.5525	0.8481	0.0459	0.0209	0.0269	0.0334	0.0247
0.0	0.0	0.0	-893.0836	619.367	NaN	NaN	-0.3	0.8492	0.0455	0.0207	0.0266	0.0334	0.0247
0.0	0.0	0.0	-3113.0836	-1875.633	NaN	NaN	0.376	0.8479	0.0453	0.0208	0.0269	0.0342	0.0249
0.0	0.0	0.0	-653.0836	464.367	NaN	NaN	-0.3	0.8419	0.0472	0.0212	0.0279	0.0357	0.0262
0.0	0.0	0.0	-1532.0836	-117.633	NaN	NaN	0.0713	0.8467	0.0451	0.021	0.0269	0.035	0.0253
0.0	0.0	0.0	-2233.0836	676.367	NaN	NaN	-0.3	0.8465	0.0449	0.0212	0.0272	0.0347	0.0255
0.0	0.0	0.0	-2236.0836	-2426.633	NaN	NaN	0.5204	0.8692	0.0368	0.0194	0.0236	0.03	0.021
0.0	0.0	0.0	-3480.0836	1515.367	NaN	NaN	-0.3	0.854	0.0413	0.0207	0.0268	0.0332	0.0239
0.0	0.0	0.0	-652.0836	-2129.633	NaN	NaN	0.7656	0.8618	0.0393	0.0201	0.025	0.0315	0.0224
0.0	0.0	0.0	-1700.0836	-1422.633	NaN	NaN	0.4556	0.8482	0.0433	0.0213	0.0279	0.0345	0.0248
0.0	0.0	0.0	-2700.0836	707.367	NaN	NaN	-0.3	0.8485	0.0441	0.0215	0.0278	0.0342	0.0239
0.0	0.0	0.0	-957.0836	-3309.633	NaN	NaN	0.7757	0.8382	0.0474	0.0225	0.0302	0.0374	0.0242
0.0	0.0	0.0	-1708.0836	2438.367	NaN	NaN	1.3	0.7857	0.0678	0.028	0.0403	0.0503	0.028
0.0	0.0	0.0	-2417.0836	3335.367	NaN	NaN	1.3	0.754	0.0825	0.0319	0.0473	0.0561	0.0282
0.0	0.0	0.0	-2854.0836	461.367	NaN	NaN	-0.1928	0.8065	0.0613	0.0264	0.0381	0.0431	0.0246
0.0	0.0	0.0	-370.0836	-1541.633	NaN	NaN	0.8064	0.7982	0.0637	0.0275	0.041	0.0447	0.0249
0.0	0.0	0.0	-2786.0836	-986.633	NaN	NaN	0.2615	0.8129	0.0577	0.0268	0.0375	0.0413	0.0237
0.0	0.0	0.0	-819.0836	814.367	NaN	NaN	-0.3	0.7263	0.0923	0.0361	0.0562	0.061	0.0281
0.0	0.0	0.0	-2211.0836	550.367	NaN	NaN	-0.3	0.721	0.096	0.0358	0.0561	0.0635	0.0275
0.0	0.0	0.0	-16.0836	258.367	NaN	NaN	1.0664	0.6755	0.1151	0.0406	0.0664	0.0733	0.0291
0.0	0.0	0.0	-2494.0836	-185.633	NaN	NaN	0.0693	0.7518	0.0828	0.0321	0.0504	0.0556	0.0273
0.0	0.0	0.0	-1727.0836	499.367	NaN	NaN	-0.3	0.7572	0.0787	0.0335	0.0504	0.0536	0.0266
0.0	0.0	0.0	-2060.0836	-2079.633	NaN	NaN	0.5024	0.8383	0.0444	0.0271	0.032	0.0345	0.0236
0.0	0.0	0.0	-3388.0836	-1264.633	NaN	NaN	0.2718	0.8222	0.0482	0.0313	0.0349	0.0375	0.0259
0.0	0.0	0.0	-955.0836	-710.633	NaN	NaN	0.4266	0.7681	0.0685	0.0358	0.0477	0.0517	0.0284
0.0	0.0	0.0	-3040.0836	4672.367	NaN	NaN	1.3	0.7226	0.0877	0.0377	0.0588	0.0631	0.0301
0.0	0.0	0.0	-1581.0836	3153.367	NaN	NaN	1.3	0.7447	0.0799	0.0342	0.0538	0.0576	0.0297
0.0	0.0	0.0	-435.0836	-395.633	NaN	NaN	0.4763	0.8095	0.0532	0.0272	0.0395	0.0429	0.0277
0.0	0.0	0.0	-2874.0836	1237.367	NaN	NaN	-0.3	0.8349	0.0418	0.0252	0.0334	0.0367	0.028
0.0	0.0	0.0	-1660.0836	843.367	NaN	NaN	-0.3	0.857	0.033	0.0223	0.0285	0.0319	0.0273
0.0	0.0	0.0	-1209.0836	3572.367	NaN	NaN	1.3	0.8675	0.0286	0.0212	0.0265	0.0298	0.0264
0.0	0.0	0.0	-1200.0836	-706.633	NaN	NaN	0.3706	0.8811	0.0243	0.0208	0.0234	0.0263	0.0241
0.0	0.0	0.0	-2073.0836	1877.367	NaN	NaN	-0.3	0.883	0.0239	0.0217	0.0227	0.025	0.0237
0.0	0.0	0.0	-1075.0836	-1182.633	NaN	NaN	0.5238	0.8852	0.0233	0.0219	0.0222	0.0241	0.0233
0.0	0.0	0.0	-1108.0836	869.367	NaN	NaN	-0.3	0.8847	0.0229	0.0222	0.0224	0.0243	0.0236
0.0	0.0	0.0	-2418.0836	45.367	NaN	NaN	-0.0191	0.885	0.0225	0.0221	0.0224	0.0244	0.0236
0.0	0.0	0.0	-2702.0836	1974.367	NaN	NaN	-0.3	0.8832	0.0228	0.0225	0.023	0.025	0.0237
0.0	0.0	0.0	-2190.0836	3104.367	NaN	NaN	1.3	0.8833	0.0227	0.0226	0.023	0.0249	0.0236
0.0	0.0	0.0	-1877.0836	555.367	NaN	NaN	-0.3	0.8859	0.0223	0.0228	0.0223	0.0236	0.0232
0.0	0.0	0.0	-2053.0836	-3145.633	NaN	NaN	0.6051	0.8864	0.0226	0.0232	0.0221	0.0229	0.0227
0.0	0.0	0.0	-1838.0836	-635.633	NaN	NaN	0.257	0.8875	0.0222	0.0229	0.0222	0.0226	0.0227
0.0	0.0	0.0	-891.0836	-309.633	NaN	NaN	0.2579	0.8873	0.022	0.0228	0.0224	0.0226	0.0229
0.0	0.0	0.0	-853.0836	2901.367	NaN	NaN	1.3	0.8866	0.0219	0.0228	0.0226	0.0229	0.0231
0.0	0.0	0.0	-1869.0836	-326.633	NaN	NaN	0.1488	0.8859	0.0224	0.0231	0.0227	0.0229	0.023
0.0	0.0	0.0	-2268.0836	-593.633	NaN	NaN	0.2074	0.886	0.0226	0.0232	0.0228	0.0227	0.0227
0.0	0.0	0.0	-1150.0836	1526.367	NaN	NaN	1.3	0.8862	0.0227	0.0233	0.0228	0.0226	0.0225
0.0	0.0	0.0	-1341.0836	-313.633	NaN	NaN	0.1895	0.8865	0.0228	0.0234	0.0228	0.0224	0.0222
0.0	0.0	0.0	-896.0836	-1230.633	NaN	NaN	0.5787	0.8871	0.0228	0.0235	0.0228	0.022	0.0218
0.0	0.0	0.0	-1468.0836	77.367	NaN	NaN	-0.0556	0.8881	0.0227	0.0233	0.0228	0.0216	0.0214
0.0	0.0	0.0	-1757.0836	483.367	NaN	NaN	-0.3	0.8892	0.0224	0.0231	0.0227	0.0213	0.0213
0.0	0.0	0.0	-528.0836	-2458.633	NaN	NaN	0.8232	0.8895	0.0223	0.0229	0.0227	0.0213	0.0213
0.0	0.0	0.0	-2312.0836	1897.367	NaN	NaN	-0.3	0.89	0.022	0.0227	0.0228	0.0214	0.0212
0.0	0.0	0.0	-2289.0836	2671.367	NaN	NaN	1.3	0.8907	0.022	0.0226	0.0226	0.0211	0.0209
0.0	0.0	0.0	-1527.0836	-1883.633	NaN	NaN	0.5523	0.8916	0.022	0.0226	0.0224	0.0207	0.0207
0.0	0.0	0.0	-893.0836	-2766.633	NaN	NaN	0.756	0.892	0.022	0.0226	0.0223	0.0205	0.0205
0.0	0.0	0.0	-637.0836	-516.633	NaN	NaN	0.4478	0.8923	0.0219	0.0227	0.0223	0.0204	0.0204
0.0	0.0	0.0	-2989.0836	1483.367	NaN	NaN	-0.3	0.8925	0.0217	0.0227	0.0223	0.0205	0.0204
0.0	0.0	0.0	248.9164	-2524.633	NaN	NaN	1.1094	0.8926	0.0216	0.0226	0.0223	0.0205	0.0204
0.0	0.0	0.0	-936.0836	2.367	NaN	NaN	-0.0025	0.8928	0.0216	0.0226	0.0222	0.0206	0.0202
0.0	0.0	0.0	-1433.0836	-766.633	NaN	NaN	0.3485	0.8927	0.0217	0.0226	0.0222	0.0205	0.0203
0.0	0.0	0.0	-1811.0836	-2785.633	NaN	NaN	0.606	0.8928	0.0218	0.0226	0.0221	0.0203	0.0205
0.0	0.0	0.0	-2925.0836	-396.633	NaN	NaN	0.1194	0.8929	0.0217	0.0225	0.0221	0.0203	0.0205
0.0	0.0	0.0	-1819.0836	3446.367	NaN	NaN	1.3	0.8935	0.0214	0.0224	0.022	0.0203	0.0204
0.0	0.0	0.0	-2362.0836	1268.367	NaN	NaN	-0.3	0.8936	0.0213	0.0223	0.0221	0.0203	0.0204
0.0	0.0	0.0	-690.0836	-186.633	NaN	NaN	0.2129	0.8937	0.0214	0.0223	0.0221	0.0203	0.0203
0.0	0.0	0.0	-2629.0836	-1959.633	NaN	NaN	0.4271	0.8938	0.0216	0.0223	0.022	0.02	0.0204
0.0	0.0	0.0	-1953.0836	-1275.633	NaN	NaN	0.3951	0.8938	0.0215	0.0222	0.0221	0.02	0.0205
0.0	0.0	0.0	-2516.0836	-479.633	NaN	NaN	0.1601	0.894	0.0213	0.0221	0.0221	0.0199	0.0205
0.0	0.0	0.0	-1326.0836	626.367	NaN	NaN	-0.3	0.894	0.0211	0.0221	0.0222	0.0201	0.0205
0.0	0.0	0.0	-2461.0836	-1682.633	NaN	NaN	0.4061	0.8942	0.0212	0.022	0.0222	0.02	0.0205
0.0	0.0	0.0	-352.0836	-1995.633	NaN	NaN	0.85	0.8937	0.0212	0.022	0.0223	0.0201	0.0206
0.0	0.0	0.0	-2876.0836	862.367	NaN	NaN	-0.3	0.8933	0.0213	0.022	0.0224	0.0202	0.0208
0.0	0.0	0.0	-3354.0836	-1789.633	NaN	NaN	0.3479	0.8928	0.0213	0.0221	0.0226	0.0202	0.021
0.0	0.0	0.0	-2716.0836	-384.633	NaN	NaN	0.124	0.8924	0.0213	0.0222	0.0227	0.0203	0.0211
0.0	0.0	0.0	-1999.0836	70.367	NaN	NaN	-0.0365	0.8921	0.0214	0.0223	0.0228	0.0204	0.0211
0.0	0.0	0.0	-385.0836	-198.633	NaN	NaN	0.3403	0.8925	0.0212	0.0223	0.0227	0.0203	0.021
0.0	0.0	0.0	-2433.0836	1381.367	NaN	NaN	-0.3	0.8922	0.0213	0.0223	0.0227	0.0205	0.0209
0.0	0.0	0.0	-3702.0836	1345.367	NaN	NaN	-0.3	0.8919	0.0216	0.0224	0.0227	0.0205	0.0209
0.0	0.0	0.0	-2468.0836	-1591.633	NaN	NaN	0.3921	0.8913	0.0218	0.0225	0.0227	0.0206	0.0211
0.0	0.0	0.0	-1859.0836	-260.633	NaN	NaN	0.123	0.8909	0.0219	0.0227	0.0228	0.0207	0.021
0.0	0.0	0.0	-1495.0836	10.367	NaN	NaN	-0.007	0.8906	0.0221	0.0228	0.0227	0.0207	0.021
0.0	0.0	0.0	-1271.0836	-1625.633	NaN	NaN	0.5612	0.8903	0.0222	0.0229	0.0228	0.0208	0.021
0.0	0.0	0.0	-1185.0836	819.367	NaN	NaN	-0.3	0.8901	0.0223	0.023	0.0228	0.021	0.0209
0.0	0.0	0.0	-1802.0836	818.367	NaN	NaN	-0.3	0.8901	0.0225	0.0229	0.0226	0.0209	0.0209
0.0	0.0	0.0	-2251.0836	-875.633	NaN	NaN	0.28	0.8899	0.0225	0.023	0.0227	0.021	0.021
0.0	0.0	0.0	-1136.0836	-409.633	NaN	NaN	0.265	0.8899	0.0226	0.023	0.0226	0.021	0.021
0.0	0.0	0.0	-1704.0836	-492.633	NaN	NaN	0.2243	0.8896	0.0227	0.0232	0.0225	0.021	0.021
0.0	0.0	0.0	-1346.0836	-700.633	NaN	NaN	0.3423	0.8895	0.0226	0.0234	0.0224	0.021	0.021
0.0	0.0	0.0	74.9164	540.367	NaN	NaN	0.8782	0.8897	0.0226	0.0234	0.0224	0.0211	0.0209
0.0	0.0	0.0	-883.0836	894.367	NaN	NaN	1.3	0.8901	0.0226	0.0234	0.0222	0.0209	0.0208
0.0	0.0	0.0	-1462.0836	-2674.633	NaN	NaN	0.6466	0.8902	0.0226	0.0233	0.0221	0.0208	0.021
0.0	0.0	0.0	-2240.0836	-1155.633	NaN	NaN	0.3403	0.8905	0.0226	0.0233	0.0221	0.0206	0.021
0.0	0.0	0.0	-2756.0836	329.367	NaN	NaN	-0.1357	0.8912	0.0222	0.0232	0.022	0.0204	0.021
0.0	0.0	0.0	-2021.0836	1557.367	NaN	NaN	-0.3	0.8918	0.0219	0.023	0.0219	0.0204	0.0209
0.0	0.0	0.0	284.9164	-11.633	NaN	NaN	-0.0426	0.8914	0.0221	0.0231	0.0219	0.0205	0.0209
0.0	0.0	0.0	-1450.0836	-863.633	NaN	NaN	0.3733	0.8917	0.0221	0.0231	0.0219	0.0204	0.0209
0.0	0.0	0.0	1320.9164	-1903.633	NaN	NaN	1.3	0.8911	0.0223	0.0233	0.0219	0.0205	0.0209
0.0	0.0	0.0	-0.0836	393.367	NaN	NaN	1.0002	0.8922	0.0219	0.023	0.0218	0.0203	0.0208
0.0	0.0	0.0	-1941.0836	-858.633	NaN	NaN	0.3067	0.8926	0.0218	0.0228	0.0217	0.0202	0.0208
0.0	0.0	0.0	-2042.0836	-2294.633	NaN	NaN	0.5291	0.8936	0.0215	0.0224	0.0216	0.0202	0.0207
0.0	0.0	0.0	-596.0836	-911.633	NaN	NaN	0.6046	0.8926	0.0221	0.0226	0.0215	0.0204	0.0208
0.0	0.0	0.0	-1548.0836	-52.633	NaN	NaN	0.0329	0.8929	0.0221	0.0225	0.0213	0.0204	0.0209
0.0	0.0	0.0	-212.0836	1795.367	NaN	NaN	1.134	0.8924	0.0223	0.0225	0.0213	0.0205	0.0209
0.0	0.0	0.0	-3266.0836	-864.633	NaN	NaN	0.2093	0.8924	0.0223	0.0225	0.0213	0.0207	0.0207
0.0	0.0	0.0	-3361.0836	-3437.633	NaN	NaN	0.5056	0.893	0.0221	0.0225	0.0212	0.0207	0.0205
0.0	0.0	0.0	349.9164	538.367	NaN	NaN	0.6061	0.8935	0.0218	0.0223	0.0211	0.0208	0.0204
0.0	0.0	0.0	193.9164	-915.633	NaN	NaN	1.2687	0.8934	0.0217	0.0222	0.0213	0.0211	0.0203
0.0	0.0	0.0	-1311.0836	-1566.633	NaN	NaN	0.5444	0.8933	0.0218	0.0221	0.0214	0.0213	0.0202
0.0	0.0	0.0	-2701.0836	1878.367	NaN	NaN	-0.3	0.8935	0.0217	0.0219	0.0215	0.0214	0.02
0.0	0.0	0.0	1509.9164	-452.633	NaN	NaN	-0.3	0.8942	0.0216	0.0215	0.0216	0.0214	0.0198
0.0	0.0	0.0	-2444.0836	1643.367	NaN	NaN	-0.3	0.8946	0.0213	0.0211	0.0218	0.0214	0.0198
0.0	0.0	0.0	-2273.0836	-554.633	NaN	NaN	0.1961	0.8951	0.0211	0.0208	0.022	0.0212	0.0198
0.0	0.0	0.0	-1780.0836	-2300.633	NaN	NaN	0.5638	0.8941	0.0211	0.0209	0.0223	0.0215	0.0201
0.0	0.0	0.0	-1793.0836	-1821.633	NaN	NaN	0.5039	0.895	0.0209	0.0208	0.0222	0.0214	0.0198
0.0	0.0	0.0	-1684.0836	111.367	NaN	NaN	-0.0708	0.8847	0.0225	0.0227	0.0241	0.0238	0.0222
0.0	0.0	0.0	-3035.0836	-2804.633	NaN	NaN	0.4803	0.9094	0.0173	0.0182	0.0194	0.019	0.0167
