# Supplementary material for: DeepFRET, a software for rapid and automated single-molecule FRET data classification using deep learning
Source: eLife. 2020 Nov 3;9:e60404. doi: 10.7554/eLife.60404 (PMC7609065; doi:10.7554/eLife.60404)
Supplement: Figure 4—source data 1. [file elife-60404-fig4-data1.zip › Figure 4-source data 1/Fig_S4a/Traces/traces_all_n294/Traces_Fig2d_4mMAc_mov2_combined_tif_pair7.txt]

Exported by DeepFRET
Date: 2020-08-26, 18:13
Video filename: None
FRET pair #7
Bleaches at 492
D-Dexc-bg	A-Dexc-bg	A-Aexc-bg	D-Dexc-rw	A-Dexc-rw	A-Aexc-rw	S	E	p_bleached	p_aggregated	p_noisy	p_scrambled	p_static	p_dynamic
0.0	0.0	0.0	44448.6355	14270.2125	NaN	NaN	0.243	0.0467	0.7045	0.0305	0.063	0.0946	0.0607
0.0	0.0	0.0	40802.6355	12773.2125	NaN	NaN	0.2384	0.0398	0.7309	0.0286	0.0568	0.0899	0.0541
0.0	0.0	0.0	49582.6355	10749.2125	NaN	NaN	0.1782	0.0403	0.7491	0.0272	0.0512	0.0836	0.0486
0.0	0.0	0.0	47984.6355	11122.2125	NaN	NaN	0.1882	0.0421	0.7433	0.0272	0.0525	0.0856	0.0493
0.0	0.0	0.0	43800.6355	13619.2125	NaN	NaN	0.2372	0.0425	0.7399	0.0281	0.0532	0.085	0.0513
0.0	0.0	0.0	42808.6355	11340.2125	NaN	NaN	0.2094	0.0473	0.7216	0.0282	0.0571	0.0925	0.0533
0.0	0.0	0.0	42188.6355	9625.2125	NaN	NaN	0.1858	0.0481	0.7127	0.0286	0.0585	0.0962	0.0559
0.0	0.0	0.0	46081.6355	13929.2125	NaN	NaN	0.2321	0.0499	0.7034	0.029	0.0607	0.1013	0.0558
0.0	0.0	0.0	42124.6355	9612.2125	NaN	NaN	0.1858	0.051	0.7005	0.029	0.0617	0.1026	0.0553
0.0	0.0	0.0	45103.6355	12725.2125	NaN	NaN	0.22	0.0522	0.6964	0.0291	0.0628	0.1043	0.0552
0.0	0.0	0.0	45613.6355	8907.2125	NaN	NaN	0.1634	0.0535	0.6914	0.0292	0.0645	0.1065	0.0549
0.0	0.0	0.0	41671.6355	14789.2125	NaN	NaN	0.2619	0.0553	0.6832	0.0292	0.0667	0.1108	0.0548
0.0	0.0	0.0	39834.6355	11264.2125	NaN	NaN	0.2204	0.0574	0.6758	0.0292	0.0688	0.1143	0.0545
0.0	0.0	0.0	44329.6355	11207.2125	NaN	NaN	0.2018	0.0612	0.6553	0.0295	0.0731	0.1263	0.0546
0.0	0.0	0.0	41465.6355	11783.2125	NaN	NaN	0.2213	0.0625	0.6542	0.0296	0.072	0.1287	0.053
0.0	0.0	0.0	48602.6355	9009.2125	NaN	NaN	0.1564	0.0597	0.6566	0.0306	0.072	0.1284	0.0526
0.0	0.0	0.0	42392.6355	11359.2125	NaN	NaN	0.2113	0.0661	0.6501	0.0306	0.0751	0.1298	0.0483
0.0	0.0	0.0	46025.6355	15176.2125	NaN	NaN	0.248	0.0622	0.6583	0.0297	0.072	0.1271	0.0505
0.0	0.0	0.0	47228.6355	11752.2125	NaN	NaN	0.1993	0.0612	0.6584	0.0294	0.0709	0.1287	0.0514
0.0	0.0	0.0	44285.6355	10494.2125	NaN	NaN	0.1916	0.0591	0.6623	0.0293	0.0693	0.1272	0.0528
0.0	0.0	0.0	44385.6355	9434.2125	NaN	NaN	0.1753	0.0589	0.6623	0.0292	0.0688	0.1279	0.0529
0.0	0.0	0.0	44090.6355	9833.2125	NaN	NaN	0.1824	0.0563	0.6705	0.0292	0.0675	0.123	0.0536
0.0	0.0	0.0	41875.6355	11303.2125	NaN	NaN	0.2126	0.0563	0.6701	0.0293	0.0677	0.1226	0.054
0.0	0.0	0.0	45171.6355	13829.2125	NaN	NaN	0.2344	0.0557	0.6722	0.0295	0.0674	0.1209	0.0544
0.0	0.0	0.0	46349.6355	10584.2125	NaN	NaN	0.1859	0.0548	0.68	0.0296	0.0654	0.1165	0.0536
0.0	0.0	0.0	45335.6355	11228.2125	NaN	NaN	0.1985	0.0543	0.6817	0.0297	0.0652	0.1154	0.0538
0.0	0.0	0.0	47965.6355	9052.2125	NaN	NaN	0.1588	0.0543	0.681	0.0295	0.0657	0.1157	0.0539
0.0	0.0	0.0	37453.6355	11383.2125	NaN	NaN	0.2331	0.0545	0.6754	0.0291	0.0675	0.1184	0.0551
0.0	0.0	0.0	39381.6355	12912.2125	NaN	NaN	0.2469	0.0544	0.6702	0.029	0.0693	0.1205	0.0567
0.0	0.0	0.0	40608.6355	13187.2125	NaN	NaN	0.2451	0.0554	0.6645	0.0285	0.0706	0.124	0.0569
0.0	0.0	0.0	39392.6355	11049.2125	NaN	NaN	0.219	0.0534	0.6719	0.0287	0.0685	0.12	0.0575
0.0	0.0	0.0	43527.6355	7611.2125	NaN	NaN	0.1488	0.0558	0.6589	0.0286	0.0716	0.1271	0.0581
0.0	0.0	0.0	40839.6355	13805.2125	NaN	NaN	0.2526	0.0554	0.6587	0.0286	0.0716	0.1268	0.0589
0.0	0.0	0.0	48700.6355	7857.2125	NaN	NaN	0.1389	0.0546	0.6639	0.0285	0.0709	0.1238	0.0583
0.0	0.0	0.0	47316.6355	12991.2125	NaN	NaN	0.2154	0.0558	0.6584	0.0283	0.0722	0.127	0.0583
0.0	0.0	0.0	46956.6355	13064.2125	NaN	NaN	0.2177	0.0552	0.6622	0.0286	0.0712	0.1248	0.058
0.0	0.0	0.0	38682.6355	12097.2125	NaN	NaN	0.2382	0.0574	0.6534	0.0286	0.0733	0.1293	0.058
0.0	0.0	0.0	40435.6355	10900.2125	NaN	NaN	0.2123	0.0572	0.6551	0.0287	0.0727	0.1277	0.0586
0.0	0.0	0.0	45950.6355	10853.2125	NaN	NaN	0.1911	0.0584	0.6517	0.0287	0.0729	0.1294	0.0588
0.0	0.0	0.0	43242.6355	10553.2125	NaN	NaN	0.1962	0.0581	0.6539	0.0287	0.0718	0.1285	0.0589
0.0	0.0	0.0	43400.6355	13102.2125	NaN	NaN	0.2319	0.0588	0.651	0.0288	0.0719	0.131	0.0586
0.0	0.0	0.0	39122.6355	9811.2125	NaN	NaN	0.2005	0.0589	0.6501	0.0286	0.0724	0.1315	0.0584
0.0	0.0	0.0	47949.6355	8666.2125	NaN	NaN	0.1531	0.0581	0.6529	0.0285	0.0724	0.1299	0.0582
0.0	0.0	0.0	43039.6355	14812.2125	NaN	NaN	0.256	0.0583	0.6509	0.0282	0.0737	0.131	0.0579
0.0	0.0	0.0	43756.6355	9616.2125	NaN	NaN	0.1802	0.057	0.6581	0.0283	0.0729	0.1263	0.0575
0.0	0.0	0.0	41094.6355	12608.2125	NaN	NaN	0.2348	0.0577	0.656	0.0282	0.074	0.1274	0.0567
0.0	0.0	0.0	42975.6355	10426.2125	NaN	NaN	0.1952	0.0573	0.6576	0.0282	0.0742	0.1259	0.0569
0.0	0.0	0.0	43081.6355	12331.2125	NaN	NaN	0.2225	0.057	0.6583	0.0282	0.0745	0.1253	0.0567
0.0	0.0	0.0	36789.6355	12705.2125	NaN	NaN	0.2567	0.0568	0.6583	0.0281	0.0744	0.1252	0.0571
0.0	0.0	0.0	43739.6355	13912.2125	NaN	NaN	0.2413	0.0561	0.6604	0.0283	0.0736	0.1244	0.0572
0.0	0.0	0.0	42357.6355	13152.2125	NaN	NaN	0.2369	0.0559	0.6624	0.0284	0.0735	0.1231	0.0567
0.0	0.0	0.0	40656.6355	10182.2125	NaN	NaN	0.2003	0.0563	0.6597	0.0284	0.0745	0.1242	0.0568
0.0	0.0	0.0	45231.6355	12135.2125	NaN	NaN	0.2115	0.0567	0.656	0.0284	0.0755	0.1265	0.057
0.0	0.0	0.0	39200.6355	9781.2125	NaN	NaN	0.1997	0.0563	0.6575	0.0284	0.0758	0.1253	0.0566
0.0	0.0	0.0	42033.6355	8595.2125	NaN	NaN	0.1698	0.0577	0.6502	0.0285	0.0778	0.1289	0.0569
0.0	0.0	0.0	44490.6355	12901.2125	NaN	NaN	0.2248	0.0575	0.652	0.0281	0.0774	0.1287	0.0563
0.0	0.0	0.0	39211.6355	8320.2125	NaN	NaN	0.175	0.0559	0.6566	0.0284	0.0764	0.1259	0.0569
0.0	0.0	0.0	35982.6355	13483.2125	NaN	NaN	0.2726	0.0582	0.645	0.028	0.0796	0.1323	0.0569
0.0	0.0	0.0	36064.6355	16586.2125	NaN	NaN	0.315	0.0561	0.6536	0.0279	0.0778	0.1277	0.057
0.0	0.0	0.0	45533.6355	12354.2125	NaN	NaN	0.2134	0.055	0.6616	0.0282	0.0762	0.1226	0.0564
0.0	0.0	0.0	46898.6355	17346.2125	NaN	NaN	0.27	0.0579	0.6492	0.0283	0.079	0.1296	0.056
0.0	0.0	0.0	42887.6355	10242.2125	NaN	NaN	0.1928	0.0558	0.6633	0.0289	0.075	0.1219	0.0551
0.0	0.0	0.0	47008.6355	10140.2125	NaN	NaN	0.1774	0.0569	0.6631	0.0291	0.0746	0.1223	0.0541
0.0	0.0	0.0	43410.6355	13702.2125	NaN	NaN	0.2399	0.0563	0.6622	0.0293	0.0747	0.1228	0.0547
0.0	0.0	0.0	49915.6355	14982.2125	NaN	NaN	0.2309	0.0562	0.6658	0.0296	0.073	0.1219	0.0534
0.0	0.0	0.0	39944.6355	11956.2125	NaN	NaN	0.2304	0.0552	0.6717	0.0296	0.0709	0.1197	0.0529
0.0	0.0	0.0	46865.6355	13886.2125	NaN	NaN	0.2286	0.0544	0.6751	0.03	0.0693	0.1187	0.0525
0.0	0.0	0.0	40162.6355	14311.2125	NaN	NaN	0.2627	0.0548	0.6759	0.0297	0.0688	0.1195	0.0513
0.0	0.0	0.0	43732.6355	11884.2125	NaN	NaN	0.2137	0.0527	0.6813	0.0303	0.0676	0.1164	0.0517
0.0	0.0	0.0	49978.6355	12783.2125	NaN	NaN	0.2037	0.0556	0.6696	0.03	0.0701	0.124	0.0507
0.0	0.0	0.0	44374.6355	14428.2125	NaN	NaN	0.2454	0.0527	0.6821	0.0304	0.0671	0.1171	0.0505
0.0	0.0	0.0	41598.6355	12159.2125	NaN	NaN	0.2262	0.0552	0.6729	0.0306	0.0697	0.122	0.0498
0.0	0.0	0.0	38944.6355	10723.2125	NaN	NaN	0.2159	0.055	0.6711	0.0306	0.0705	0.1229	0.0499
0.0	0.0	0.0	47128.6355	8243.2125	NaN	NaN	0.1489	0.0548	0.6738	0.0308	0.0699	0.1214	0.0494
0.0	0.0	0.0	39593.6355	11094.2125	NaN	NaN	0.2189	0.0551	0.6735	0.031	0.0699	0.1214	0.0491
0.0	0.0	0.0	41598.6355	9493.2125	NaN	NaN	0.1858	0.0546	0.6766	0.0313	0.069	0.1197	0.0488
0.0	0.0	0.0	40681.6355	6386.2125	NaN	NaN	0.1357	0.0546	0.6767	0.0311	0.0691	0.1197	0.0487
0.0	0.0	0.0	45515.6355	9762.2125	NaN	NaN	0.1766	0.0538	0.679	0.0315	0.0686	0.1183	0.0488
0.0	0.0	0.0	39446.6355	19260.2125	NaN	NaN	0.3281	0.055	0.6763	0.0314	0.0692	0.1201	0.048
0.0	0.0	0.0	43744.6355	13933.2125	NaN	NaN	0.2416	0.0543	0.6774	0.032	0.0688	0.1193	0.0481
0.0	0.0	0.0	42295.6355	12496.2125	NaN	NaN	0.2281	0.0573	0.6672	0.0321	0.0711	0.1246	0.0477
0.0	0.0	0.0	39799.6355	11755.2125	NaN	NaN	0.228	0.0565	0.6759	0.0324	0.0683	0.1196	0.0474
0.0	0.0	0.0	45210.6355	9801.2125	NaN	NaN	0.1782	0.0574	0.6733	0.0323	0.069	0.1206	0.0474
0.0	0.0	0.0	40860.6355	13068.2125	NaN	NaN	0.2423	0.0575	0.6757	0.0325	0.0679	0.1191	0.0473
0.0	0.0	0.0	44206.6355	8606.2125	NaN	NaN	0.163	0.0583	0.6742	0.0325	0.068	0.1196	0.0476
0.0	0.0	0.0	42262.6355	7460.2125	NaN	NaN	0.15	0.0589	0.6735	0.0319	0.0677	0.1206	0.0474
0.0	0.0	0.0	40844.6355	10371.2125	NaN	NaN	0.2025	0.0577	0.6752	0.0321	0.0673	0.1197	0.0479
0.0	0.0	0.0	39572.6355	13106.2125	NaN	NaN	0.2488	0.0596	0.6675	0.0317	0.069	0.1246	0.0477
0.0	0.0	0.0	38833.6355	9982.2125	NaN	NaN	0.2045	0.0579	0.6745	0.0317	0.0673	0.1208	0.0478
0.0	0.0	0.0	42655.6355	11153.2125	NaN	NaN	0.2073	0.0596	0.6664	0.0315	0.0692	0.1254	0.0478
0.0	0.0	0.0	37236.6355	12079.2125	NaN	NaN	0.2449	0.0594	0.668	0.0312	0.0688	0.1251	0.0475
0.0	0.0	0.0	45425.6355	14185.2125	NaN	NaN	0.238	0.0583	0.6706	0.0313	0.0683	0.1237	0.0477
0.0	0.0	0.0	41756.6355	6642.2125	NaN	NaN	0.1372	0.0606	0.6599	0.0308	0.0708	0.13	0.0478
0.0	0.0	0.0	44261.6355	12078.2125	NaN	NaN	0.2144	0.0598	0.6613	0.031	0.0703	0.1293	0.0483
0.0	0.0	0.0	38577.6355	10172.2125	NaN	NaN	0.2087	0.061	0.6574	0.0304	0.0717	0.1313	0.0483
0.0	0.0	0.0	36752.6355	10815.2125	NaN	NaN	0.2274	0.0597	0.6613	0.0305	0.0707	0.129	0.0489
0.0	0.0	0.0	40491.6355	10004.2125	NaN	NaN	0.1981	0.0613	0.6532	0.0301	0.0731	0.1329	0.0495
0.0	0.0	0.0	35846.6355	11403.2125	NaN	NaN	0.2413	0.0613	0.6526	0.0298	0.0732	0.1332	0.05
0.0	0.0	0.0	37753.6355	10318.2125	NaN	NaN	0.2146	0.0599	0.6587	0.0297	0.0719	0.1294	0.0504
0.0	0.0	0.0	40015.6355	11632.2125	NaN	NaN	0.2252	0.0609	0.6523	0.0293	0.0734	0.1328	0.0512
0.0	0.0	0.0	38756.6355	10626.2125	NaN	NaN	0.2152	0.0595	0.6606	0.0291	0.0715	0.128	0.0512
0.0	0.0	0.0	41144.6355	8658.2125	NaN	NaN	0.1738	0.0595	0.6595	0.0288	0.0718	0.1286	0.0518
0.0	0.0	0.0	40550.6355	8730.2125	NaN	NaN	0.1772	0.0589	0.6603	0.0285	0.0719	0.1283	0.0521
0.0	0.0	0.0	37213.6355	15546.2125	NaN	NaN	0.2947	0.0575	0.6657	0.0285	0.0709	0.1253	0.0521
0.0	0.0	0.0	35806.6355	12328.2125	NaN	NaN	0.2561	0.0582	0.6645	0.0282	0.0713	0.126	0.0517
0.0	0.0	0.0	43167.6355	8569.2125	NaN	NaN	0.1656	0.0568	0.6693	0.0283	0.07	0.1235	0.0521
0.0	0.0	0.0	36667.6355	11370.2125	NaN	NaN	0.2367	0.0572	0.6666	0.0281	0.0705	0.1257	0.0519
0.0	0.0	0.0	39989.6355	10463.2125	NaN	NaN	0.2074	0.0553	0.674	0.028	0.0692	0.1214	0.0521
0.0	0.0	0.0	41445.6355	12811.2125	NaN	NaN	0.2361	0.0545	0.6761	0.0279	0.0688	0.121	0.0517
0.0	0.0	0.0	36757.6355	10006.2125	NaN	NaN	0.214	0.0524	0.6859	0.0281	0.067	0.1158	0.0509
0.0	0.0	0.0	34760.6355	9854.2125	NaN	NaN	0.2209	0.0519	0.6894	0.0282	0.0669	0.114	0.0497
0.0	0.0	0.0	26471.6355	12522.2125	NaN	NaN	0.3211	0.0511	0.6944	0.0278	0.0663	0.1117	0.0487
0.0	0.0	0.0	34026.6355	11873.2125	NaN	NaN	0.2587	0.05	0.7009	0.0276	0.0648	0.1085	0.0481
0.0	0.0	0.0	32524.6355	11153.2125	NaN	NaN	0.2554	0.05	0.7017	0.0271	0.0646	0.1088	0.0477
0.0	0.0	0.0	41709.6355	8331.2125	NaN	NaN	0.1665	0.0492	0.7052	0.0269	0.0635	0.1074	0.0477
0.0	0.0	0.0	37614.6355	10591.2125	NaN	NaN	0.2197	0.0489	0.7082	0.0265	0.0631	0.1058	0.0475
0.0	0.0	0.0	35881.6355	8982.2125	NaN	NaN	0.2002	0.048	0.7148	0.0262	0.0614	0.1023	0.0474
0.0	0.0	0.0	32975.6355	9836.2125	NaN	NaN	0.2298	0.0482	0.714	0.0258	0.0614	0.103	0.0474
0.0	0.0	0.0	36723.6355	7304.2125	NaN	NaN	0.1659	0.0472	0.7185	0.0254	0.0608	0.1003	0.0477
0.0	0.0	0.0	39519.6355	8602.2125	NaN	NaN	0.1788	0.0469	0.7236	0.0252	0.0594	0.0978	0.0471
0.0	0.0	0.0	41033.6355	15945.2125	NaN	NaN	0.2798	0.0459	0.7277	0.025	0.0588	0.0956	0.047
0.0	0.0	0.0	37099.6355	10240.2125	NaN	NaN	0.2163	0.0457	0.7341	0.0251	0.0573	0.0921	0.0456
0.0	0.0	0.0	38736.6355	12251.2125	NaN	NaN	0.2403	0.0461	0.7303	0.0249	0.0581	0.0949	0.0457
0.0	0.0	0.0	44125.6355	14673.2125	NaN	NaN	0.2495	0.0456	0.7347	0.0249	0.0573	0.0923	0.0452
0.0	0.0	0.0	39394.6355	10656.2125	NaN	NaN	0.2129	0.0461	0.7331	0.025	0.0573	0.0938	0.0447
0.0	0.0	0.0	41362.6355	9661.2125	NaN	NaN	0.1893	0.0459	0.7332	0.025	0.0569	0.0943	0.0447
0.0	0.0	0.0	41086.6355	9073.2125	NaN	NaN	0.1809	0.0465	0.7295	0.025	0.0576	0.0972	0.0443
0.0	0.0	0.0	40733.6355	9681.2125	NaN	NaN	0.192	0.0461	0.7314	0.025	0.0572	0.0962	0.0441
0.0	0.0	0.0	46436.6355	10252.2125	NaN	NaN	0.1809	0.0463	0.7275	0.0251	0.0581	0.0988	0.0441
0.0	0.0	0.0	34264.6355	11126.2125	NaN	NaN	0.2451	0.0468	0.7258	0.0248	0.0584	0.1004	0.0437
0.0	0.0	0.0	41654.6355	8404.2125	NaN	NaN	0.1679	0.0461	0.7275	0.0249	0.058	0.0997	0.0439
0.0	0.0	0.0	33764.6355	8992.2125	NaN	NaN	0.2103	0.047	0.7243	0.0245	0.0588	0.1018	0.0436
0.0	0.0	0.0	34835.6355	8948.2125	NaN	NaN	0.2044	0.0462	0.7268	0.0244	0.0578	0.1011	0.0438
0.0	0.0	0.0	38082.6355	12543.2125	NaN	NaN	0.2478	0.0466	0.7243	0.0242	0.0584	0.1028	0.0437
0.0	0.0	0.0	34859.6355	9515.2125	NaN	NaN	0.2144	0.0459	0.7287	0.0239	0.0569	0.1011	0.0434
0.0	0.0	0.0	37207.6355	11088.2125	NaN	NaN	0.2296	0.0454	0.7325	0.0237	0.0555	0.0999	0.0429
0.0	0.0	0.0	40877.6355	10920.2125	NaN	NaN	0.2108	0.0441	0.7365	0.0233	0.0547	0.0989	0.0424
0.0	0.0	0.0	39263.6355	9257.2125	NaN	NaN	0.1908	0.0432	0.7428	0.0229	0.0532	0.0965	0.0414
0.0	0.0	0.0	41228.6355	7908.2125	NaN	NaN	0.1609	0.0423	0.7466	0.0224	0.0523	0.0958	0.0406
0.0	0.0	0.0	40447.6355	12880.2125	NaN	NaN	0.2415	0.0413	0.7518	0.0223	0.0515	0.0932	0.04
0.0	0.0	0.0	39519.6355	12239.2125	NaN	NaN	0.2365	0.0406	0.7598	0.0222	0.0496	0.0889	0.0389
0.0	0.0	0.0	37545.6355	10840.2125	NaN	NaN	0.224	0.04	0.7622	0.022	0.0493	0.0881	0.0384
0.0	0.0	0.0	42072.6355	8741.2125	NaN	NaN	0.172	0.0395	0.7661	0.0221	0.0484	0.086	0.0379
0.0	0.0	0.0	41444.6355	11684.2125	NaN	NaN	0.2199	0.0392	0.7689	0.022	0.0477	0.0845	0.0376
0.0	0.0	0.0	39419.6355	11041.2125	NaN	NaN	0.2188	0.0385	0.7737	0.0219	0.0464	0.0821	0.0374
0.0	0.0	0.0	41732.6355	9013.2125	NaN	NaN	0.1776	0.038	0.7755	0.0221	0.046	0.081	0.0374
0.0	0.0	0.0	39429.6355	11651.2125	NaN	NaN	0.2281	0.0374	0.7791	0.0224	0.0456	0.0782	0.0372
0.0	0.0	0.0	34575.6355	7859.2125	NaN	NaN	0.1852	0.0376	0.7801	0.0226	0.0456	0.0773	0.0368
0.0	0.0	0.0	34382.6355	13608.2125	NaN	NaN	0.2836	0.0369	0.7805	0.0226	0.046	0.0771	0.0369
0.0	0.0	0.0	36717.6355	10840.2125	NaN	NaN	0.2279	0.0364	0.7827	0.0227	0.046	0.0755	0.0368
0.0	0.0	0.0	39711.6355	10834.2125	NaN	NaN	0.2143	0.0359	0.786	0.0226	0.0452	0.074	0.0363
0.0	0.0	0.0	39541.6355	10223.2125	NaN	NaN	0.2054	0.0357	0.7875	0.0226	0.045	0.0731	0.036
0.0	0.0	0.0	34716.6355	11064.2125	NaN	NaN	0.2417	0.0354	0.7893	0.0225	0.0447	0.0722	0.0359
0.0	0.0	0.0	36084.6355	9597.2125	NaN	NaN	0.2101	0.0352	0.7912	0.0223	0.0441	0.0716	0.0356
0.0	0.0	0.0	40379.6355	7628.2125	NaN	NaN	0.1589	0.0347	0.7911	0.0221	0.0442	0.072	0.036
0.0	0.0	0.0	40589.6355	13845.2125	NaN	NaN	0.2543	0.034	0.7939	0.0221	0.0438	0.0703	0.0358
0.0	0.0	0.0	36948.6355	13537.2125	NaN	NaN	0.2681	0.0341	0.7937	0.022	0.0441	0.0702	0.0358
0.0	0.0	0.0	39840.6355	10600.2125	NaN	NaN	0.2102	0.0339	0.7951	0.022	0.0436	0.0695	0.0358
0.0	0.0	0.0	37419.6355	10981.2125	NaN	NaN	0.2269	0.0343	0.7927	0.0219	0.0441	0.0707	0.0362
0.0	0.0	0.0	37565.6355	9585.2125	NaN	NaN	0.2033	0.0345	0.7924	0.022	0.044	0.0707	0.0365
0.0	0.0	0.0	43898.6355	9362.2125	NaN	NaN	0.1758	0.035	0.7898	0.0222	0.0443	0.0718	0.037
0.0	0.0	0.0	42239.6355	8709.2125	NaN	NaN	0.1709	0.0356	0.7883	0.0224	0.0444	0.072	0.0373
0.0	0.0	0.0	39475.6355	9199.2125	NaN	NaN	0.189	0.0361	0.7867	0.0227	0.0444	0.0726	0.0375
0.0	0.0	0.0	34228.6355	11280.2125	NaN	NaN	0.2479	0.0371	0.7821	0.023	0.0454	0.0743	0.0381
0.0	0.0	0.0	39509.6355	9525.2125	NaN	NaN	0.1943	0.0376	0.7807	0.0233	0.0458	0.0743	0.0384
0.0	0.0	0.0	37139.6355	10824.2125	NaN	NaN	0.2257	0.038	0.7809	0.0234	0.0455	0.0741	0.0381
0.0	0.0	0.0	41435.6355	8482.2125	NaN	NaN	0.1699	0.0378	0.7819	0.0237	0.0454	0.0733	0.0379
0.0	0.0	0.0	36080.6355	9279.2125	NaN	NaN	0.2046	0.038	0.7827	0.024	0.0457	0.072	0.0375
0.0	0.0	0.0	35161.6355	9046.2125	NaN	NaN	0.2046	0.0378	0.7867	0.0241	0.0449	0.0699	0.0366
0.0	0.0	0.0	41050.6355	10340.2125	NaN	NaN	0.2012	0.0376	0.7884	0.0243	0.045	0.0684	0.0363
0.0	0.0	0.0	38641.6355	8827.2125	NaN	NaN	0.186	0.0375	0.7932	0.0243	0.0444	0.0655	0.0351
0.0	0.0	0.0	39617.6355	7802.2125	NaN	NaN	0.1645	0.038	0.7963	0.0242	0.0439	0.0638	0.0339
0.0	0.0	0.0	47963.6355	8776.2125	NaN	NaN	0.1547	0.0375	0.8003	0.0242	0.0435	0.0612	0.0332
0.0	0.0	0.0	36843.6355	7108.2125	NaN	NaN	0.1617	0.0375	0.8038	0.024	0.0429	0.0595	0.0323
0.0	0.0	0.0	36007.6355	7978.2125	NaN	NaN	0.1814	0.0374	0.8066	0.0238	0.0423	0.0583	0.0315
0.0	0.0	0.0	39429.6355	9671.2125	NaN	NaN	0.197	0.0373	0.8043	0.0238	0.0435	0.0591	0.0319
0.0	0.0	0.0	39592.6355	7376.2125	NaN	NaN	0.157	0.037	0.8095	0.0235	0.042	0.0571	0.031
0.0	0.0	0.0	40091.6355	6672.2125	NaN	NaN	0.1427	0.0374	0.808	0.0233	0.0421	0.0582	0.0309
0.0	0.0	0.0	39518.6355	5743.2125	NaN	NaN	0.1269	0.0376	0.8051	0.0235	0.0427	0.0596	0.0316
0.0	0.0	0.0	39250.6355	9509.2125	NaN	NaN	0.195	0.0383	0.8022	0.0234	0.043	0.0611	0.032
0.0	0.0	0.0	38372.6355	13450.2125	NaN	NaN	0.2595	0.0385	0.7967	0.0234	0.0439	0.0641	0.0334
0.0	0.0	0.0	41638.6355	9003.2125	NaN	NaN	0.1778	0.0391	0.7902	0.0234	0.0449	0.068	0.0345
0.0	0.0	0.0	36812.6355	9950.2125	NaN	NaN	0.2128	0.0397	0.7859	0.0232	0.0452	0.0709	0.0351
0.0	0.0	0.0	38224.6355	8362.2125	NaN	NaN	0.1795	0.0404	0.7819	0.0232	0.0454	0.0734	0.0358
0.0	0.0	0.0	39147.6355	10475.2125	NaN	NaN	0.2111	0.0413	0.777	0.0231	0.0458	0.0762	0.0365
0.0	0.0	0.0	38042.6355	7429.2125	NaN	NaN	0.1634	0.0415	0.773	0.0231	0.0463	0.0788	0.0373
0.0	0.0	0.0	36670.6355	10321.2125	NaN	NaN	0.2196	0.0419	0.7672	0.023	0.0475	0.0822	0.0383
0.0	0.0	0.0	37094.6355	10015.2125	NaN	NaN	0.2126	0.0419	0.7671	0.023	0.0473	0.0821	0.0387
0.0	0.0	0.0	37863.6355	14596.2125	NaN	NaN	0.2782	0.0416	0.7656	0.0229	0.0477	0.0831	0.0391
0.0	0.0	0.0	38142.6355	10349.2125	NaN	NaN	0.2134	0.0416	0.7666	0.0227	0.0472	0.0833	0.0386
0.0	0.0	0.0	37188.6355	11192.2125	NaN	NaN	0.2313	0.0414	0.7654	0.0225	0.0474	0.0846	0.0387
0.0	0.0	0.0	37509.6355	11647.2125	NaN	NaN	0.2369	0.0417	0.7669	0.0223	0.0468	0.0842	0.0381
0.0	0.0	0.0	41805.6355	14750.2125	NaN	NaN	0.2608	0.0414	0.7664	0.0221	0.0467	0.0853	0.0381
0.0	0.0	0.0	41742.6355	11737.2125	NaN	NaN	0.2195	0.0415	0.768	0.022	0.0459	0.0849	0.0378
0.0	0.0	0.0	42913.6355	6828.2125	NaN	NaN	0.1373	0.0418	0.7658	0.0218	0.0459	0.0869	0.0377
0.0	0.0	0.0	42393.6355	13285.2125	NaN	NaN	0.2386	0.0413	0.767	0.022	0.0458	0.0857	0.0383
0.0	0.0	0.0	42583.6355	4139.2125	NaN	NaN	0.0886	0.0417	0.7676	0.022	0.0453	0.0854	0.038
0.0	0.0	0.0	41755.6355	6924.2125	NaN	NaN	0.1422	0.0416	0.765	0.022	0.0457	0.087	0.0387
0.0	0.0	0.0	43453.6355	7954.2125	NaN	NaN	0.1547	0.0417	0.7639	0.0223	0.0461	0.0871	0.0389
0.0	0.0	0.0	40618.6355	9138.2125	NaN	NaN	0.1837	0.0423	0.7617	0.0223	0.0466	0.0879	0.0391
0.0	0.0	0.0	47048.6355	10235.2125	NaN	NaN	0.1787	0.0423	0.7616	0.0228	0.0466	0.0873	0.0393
0.0	0.0	0.0	38280.6355	10058.2125	NaN	NaN	0.2081	0.0428	0.7585	0.0227	0.0475	0.089	0.0394
0.0	0.0	0.0	44883.6355	9462.2125	NaN	NaN	0.1741	0.0432	0.7603	0.0233	0.0467	0.0871	0.0395
0.0	0.0	0.0	40546.6355	7480.2125	NaN	NaN	0.1558	0.0442	0.7546	0.0231	0.048	0.0908	0.0394
0.0	0.0	0.0	43375.6355	8634.2125	NaN	NaN	0.166	0.0439	0.7565	0.0235	0.0471	0.089	0.0399
0.0	0.0	0.0	44131.6355	7301.2125	NaN	NaN	0.142	0.0451	0.7514	0.0239	0.0484	0.0914	0.0399
0.0	0.0	0.0	38493.6355	12645.2125	NaN	NaN	0.2473	0.0449	0.7521	0.0239	0.0483	0.0907	0.0402
0.0	0.0	0.0	39192.6355	11070.2125	NaN	NaN	0.2202	0.0452	0.7502	0.0241	0.0488	0.0913	0.0405
0.0	0.0	0.0	37411.6355	10845.2125	NaN	NaN	0.2247	0.0458	0.7463	0.024	0.0498	0.0934	0.0407
0.0	0.0	0.0	39714.6355	9015.2125	NaN	NaN	0.185	0.0458	0.7447	0.0242	0.0502	0.0938	0.0413
0.0	0.0	0.0	41405.6355	14114.2125	NaN	NaN	0.2542	0.0469	0.7378	0.0242	0.052	0.0973	0.0418
0.0	0.0	0.0	40801.6355	12018.2125	NaN	NaN	0.2275	0.0468	0.7384	0.0244	0.052	0.096	0.0424
0.0	0.0	0.0	41256.6355	9770.2125	NaN	NaN	0.1915	0.048	0.7328	0.0246	0.0531	0.0987	0.0429
0.0	0.0	0.0	36011.6355	8283.2125	NaN	NaN	0.187	0.0489	0.7273	0.0247	0.0545	0.1009	0.0437
0.0	0.0	0.0	37317.6355	10538.2125	NaN	NaN	0.2202	0.0489	0.7258	0.0248	0.0551	0.101	0.0444
0.0	0.0	0.0	38036.6355	9362.2125	NaN	NaN	0.1975	0.0494	0.723	0.0247	0.0558	0.1021	0.045
0.0	0.0	0.0	39108.6355	11043.2125	NaN	NaN	0.2202	0.0499	0.7208	0.0247	0.0563	0.1028	0.0456
0.0	0.0	0.0	37335.6355	9084.2125	NaN	NaN	0.1957	0.0502	0.7218	0.0246	0.0564	0.1015	0.0455
0.0	0.0	0.0	36580.6355	7322.2125	NaN	NaN	0.1668	0.0495	0.7259	0.0246	0.0556	0.099	0.0454
0.0	0.0	0.0	33740.6355	9397.2125	NaN	NaN	0.2178	0.0493	0.7261	0.0245	0.0559	0.0987	0.0454
0.0	0.0	0.0	33958.6355	11843.2125	NaN	NaN	0.2586	0.0488	0.7285	0.0243	0.0559	0.0974	0.0451
0.0	0.0	0.0	40440.6355	9460.2125	NaN	NaN	0.1896	0.0483	0.7317	0.024	0.0552	0.0961	0.0447
0.0	0.0	0.0	41764.6355	11017.2125	NaN	NaN	0.2087	0.0472	0.7364	0.0238	0.0544	0.094	0.0442
0.0	0.0	0.0	36655.6355	11932.2125	NaN	NaN	0.2456	0.0461	0.7418	0.0235	0.0532	0.0918	0.0435
0.0	0.0	0.0	40079.6355	12215.2125	NaN	NaN	0.2336	0.0443	0.7489	0.0231	0.052	0.0891	0.0425
0.0	0.0	0.0	41808.6355	12087.2125	NaN	NaN	0.2243	0.0423	0.7572	0.0226	0.0506	0.0864	0.0409
0.0	0.0	0.0	34250.6355	8575.2125	NaN	NaN	0.2002	0.0405	0.765	0.022	0.0492	0.084	0.0394
0.0	0.0	0.0	38093.6355	8657.2125	NaN	NaN	0.1852	0.0392	0.7715	0.0218	0.0482	0.0813	0.038
0.0	0.0	0.0	37656.6355	9538.2125	NaN	NaN	0.2021	0.0384	0.7763	0.0214	0.0479	0.079	0.037
0.0	0.0	0.0	39476.6355	12685.2125	NaN	NaN	0.2432	0.0378	0.78	0.0212	0.0477	0.0771	0.0362
0.0	0.0	0.0	33740.6355	10732.2125	NaN	NaN	0.2413	0.0382	0.7802	0.0208	0.0478	0.0777	0.0353
0.0	0.0	0.0	37965.6355	10634.2125	NaN	NaN	0.2188	0.0377	0.7811	0.0208	0.0479	0.0774	0.0351
0.0	0.0	0.0	40771.6355	13014.2125	NaN	NaN	0.242	0.0375	0.7833	0.0207	0.0478	0.0759	0.0348
0.0	0.0	0.0	37074.6355	9204.2125	NaN	NaN	0.1989	0.037	0.7861	0.0205	0.047	0.0749	0.0345
0.0	0.0	0.0	40824.6355	6014.2125	NaN	NaN	0.1284	0.0377	0.7843	0.0206	0.0473	0.0757	0.0346
0.0	0.0	0.0	32431.6355	8463.2125	NaN	NaN	0.207	0.0374	0.7839	0.0207	0.0475	0.0758	0.0346
0.0	0.0	0.0	37225.6355	12827.2125	NaN	NaN	0.2563	0.0376	0.7847	0.021	0.0474	0.0749	0.0345
0.0	0.0	0.0	40620.6355	6578.2125	NaN	NaN	0.1394	0.0384	0.7831	0.0211	0.048	0.0752	0.0342
0.0	0.0	0.0	40562.6355	11804.2125	NaN	NaN	0.2254	0.0384	0.7821	0.0212	0.0479	0.0764	0.0341
0.0	0.0	0.0	36241.6355	7499.2125	NaN	NaN	0.1714	0.0397	0.7785	0.0214	0.0487	0.0776	0.0341
0.0	0.0	0.0	37838.6355	9093.2125	NaN	NaN	0.1938	0.0396	0.7779	0.0217	0.0488	0.0781	0.0339
0.0	0.0	0.0	40433.6355	8511.2125	NaN	NaN	0.1739	0.041	0.772	0.0222	0.0508	0.0797	0.0342
0.0	0.0	0.0	41007.6355	10287.2125	NaN	NaN	0.2006	0.042	0.7673	0.0224	0.0518	0.0821	0.0344
0.0	0.0	0.0	33676.6355	9554.2125	NaN	NaN	0.221	0.0431	0.7641	0.0228	0.0523	0.0831	0.0345
0.0	0.0	0.0	36996.6355	7905.2125	NaN	NaN	0.1761	0.0446	0.7563	0.0233	0.054	0.0867	0.0351
0.0	0.0	0.0	41338.6355	11509.2125	NaN	NaN	0.2178	0.0459	0.749	0.0236	0.0562	0.0895	0.0359
0.0	0.0	0.0	43719.6355	13520.2125	NaN	NaN	0.2362	0.0467	0.7451	0.0241	0.0569	0.0908	0.0363
0.0	0.0	0.0	37950.6355	8859.2125	NaN	NaN	0.1893	0.0485	0.7372	0.0244	0.0582	0.0948	0.0369
0.0	0.0	0.0	39086.6355	12038.2125	NaN	NaN	0.2355	0.0491	0.7305	0.025	0.0601	0.0973	0.038
0.0	0.0	0.0	35745.6355	11394.2125	NaN	NaN	0.2417	0.0513	0.7239	0.0251	0.0616	0.0994	0.0386
0.0	0.0	0.0	39978.6355	8362.2125	NaN	NaN	0.173	0.0508	0.7241	0.0255	0.0611	0.099	0.0396
0.0	0.0	0.0	39261.6355	10069.2125	NaN	NaN	0.2041	0.0526	0.7148	0.0258	0.063	0.1036	0.0403
0.0	0.0	0.0	33468.6355	11628.2125	NaN	NaN	0.2578	0.0528	0.7124	0.0259	0.063	0.1052	0.0407
0.0	0.0	0.0	41490.6355	10446.2125	NaN	NaN	0.2011	0.052	0.7127	0.0261	0.0626	0.1053	0.0414
0.0	0.0	0.0	38995.6355	9284.2125	NaN	NaN	0.1923	0.0536	0.7023	0.026	0.065	0.1112	0.0419
0.0	0.0	0.0	34973.6355	14557.2125	NaN	NaN	0.2939	0.0532	0.7022	0.026	0.065	0.1114	0.0423
0.0	0.0	0.0	36310.6355	12476.2125	NaN	NaN	0.2557	0.0545	0.697	0.0258	0.0663	0.1139	0.0425
0.0	0.0	0.0	36899.6355	9918.2125	NaN	NaN	0.2118	0.0545	0.6984	0.0256	0.0654	0.1134	0.0427
0.0	0.0	0.0	39161.6355	11153.2125	NaN	NaN	0.2217	0.0544	0.6978	0.0257	0.0653	0.1141	0.0427
0.0	0.0	0.0	35685.6355	12677.2125	NaN	NaN	0.2621	0.0541	0.7013	0.0256	0.0644	0.1123	0.0423
0.0	0.0	0.0	43347.6355	12208.2125	NaN	NaN	0.2197	0.0534	0.705	0.0257	0.0632	0.1107	0.042
0.0	0.0	0.0	39481.6355	11818.2125	NaN	NaN	0.2304	0.0537	0.7056	0.0255	0.063	0.1108	0.0413
0.0	0.0	0.0	38132.6355	7583.2125	NaN	NaN	0.1659	0.0532	0.7108	0.0254	0.0611	0.1087	0.0408
0.0	0.0	0.0	43042.6355	10574.2125	NaN	NaN	0.1972	0.0526	0.7129	0.0254	0.061	0.1077	0.0403
0.0	0.0	0.0	39900.6355	10379.2125	NaN	NaN	0.2064	0.0518	0.7179	0.0253	0.0603	0.1049	0.0397
0.0	0.0	0.0	36258.6355	10002.2125	NaN	NaN	0.2162	0.0513	0.7229	0.0252	0.0589	0.1025	0.0392
0.0	0.0	0.0	38403.6355	9126.2125	NaN	NaN	0.192	0.0503	0.724	0.0254	0.0591	0.1019	0.0393
0.0	0.0	0.0	33915.6355	9906.2125	NaN	NaN	0.2261	0.0498	0.7275	0.0253	0.0587	0.0997	0.0389
0.0	0.0	0.0	42858.6355	8820.2125	NaN	NaN	0.1707	0.0483	0.7345	0.0254	0.0573	0.0956	0.0389
0.0	0.0	0.0	42134.6355	9240.2125	NaN	NaN	0.1799	0.0484	0.7324	0.0255	0.0582	0.0966	0.0389
0.0	0.0	0.0	36250.6355	12720.2125	NaN	NaN	0.2598	0.0478	0.7371	0.0257	0.0572	0.0935	0.0387
0.0	0.0	0.0	34678.6355	12479.2125	NaN	NaN	0.2646	0.0484	0.7332	0.0256	0.0584	0.0956	0.0389
0.0	0.0	0.0	42103.6355	11818.2125	NaN	NaN	0.2192	0.0476	0.7355	0.0258	0.0578	0.0941	0.0392
0.0	0.0	0.0	37765.6355	11098.2125	NaN	NaN	0.2271	0.048	0.7331	0.0258	0.0586	0.0952	0.0392
0.0	0.0	0.0	39589.6355	9820.2125	NaN	NaN	0.1988	0.047	0.7393	0.026	0.0572	0.0916	0.0389
0.0	0.0	0.0	36608.6355	8078.2125	NaN	NaN	0.1808	0.0473	0.7407	0.0262	0.057	0.09	0.0387
0.0	0.0	0.0	32795.6355	10353.2125	NaN	NaN	0.2399	0.0468	0.7449	0.0266	0.0562	0.0868	0.0386
0.0	0.0	0.0	30832.6355	6513.2125	NaN	NaN	0.1744	0.0479	0.7458	0.0264	0.0562	0.0859	0.0378
0.0	0.0	0.0	39067.6355	9458.2125	NaN	NaN	0.1949	0.0461	0.7539	0.0265	0.0547	0.0812	0.0375
0.0	0.0	0.0	34830.6355	10029.2125	NaN	NaN	0.2236	0.0464	0.7573	0.0264	0.0546	0.0786	0.0368
0.0	0.0	0.0	28666.6355	13068.2125	NaN	NaN	0.3131	0.045	0.7652	0.0262	0.053	0.0747	0.0358
0.0	0.0	0.0	39860.6355	9998.2125	NaN	NaN	0.2005	0.0448	0.769	0.0263	0.0523	0.0723	0.0354
0.0	0.0	0.0	37810.6355	5762.2125	NaN	NaN	0.1322	0.0445	0.7734	0.0259	0.0509	0.0707	0.0346
0.0	0.0	0.0	38624.6355	12055.2125	NaN	NaN	0.2379	0.0439	0.7791	0.0256	0.0488	0.0687	0.0338
0.0	0.0	0.0	33469.6355	6795.2125	NaN	NaN	0.1688	0.0446	0.7761	0.0256	0.0497	0.0699	0.0341
0.0	0.0	0.0	37690.6355	13241.2125	NaN	NaN	0.26	0.0441	0.7798	0.0254	0.0481	0.0688	0.0338
0.0	0.0	0.0	39358.6355	10149.2125	NaN	NaN	0.205	0.0451	0.7738	0.0255	0.0496	0.0715	0.0345
0.0	0.0	0.0	40519.6355	12870.2125	NaN	NaN	0.2411	0.0449	0.7737	0.0252	0.0489	0.0726	0.0347
0.0	0.0	0.0	38572.6355	8386.2125	NaN	NaN	0.1786	0.0455	0.7681	0.0253	0.0501	0.0755	0.0355
0.0	0.0	0.0	38363.6355	8008.2125	NaN	NaN	0.1727	0.0458	0.761	0.025	0.0515	0.0798	0.0369
0.0	0.0	0.0	37465.6355	13555.2125	NaN	NaN	0.2657	0.0462	0.7537	0.0253	0.0532	0.0835	0.0381
0.0	0.0	0.0	37427.6355	9654.2125	NaN	NaN	0.2051	0.0472	0.7438	0.0253	0.0554	0.0887	0.0396
0.0	0.0	0.0	33273.6355	11214.2125	NaN	NaN	0.2521	0.0473	0.7374	0.0253	0.0562	0.0931	0.0408
0.0	0.0	0.0	37584.6355	9333.2125	NaN	NaN	0.1989	0.0477	0.7294	0.0259	0.0577	0.0967	0.0426
0.0	0.0	0.0	31578.6355	9006.2125	NaN	NaN	0.2219	0.0484	0.7224	0.0263	0.0589	0.1001	0.0439
0.0	0.0	0.0	38790.6355	9765.2125	NaN	NaN	0.2011	0.0478	0.7212	0.0269	0.0585	0.1006	0.0451
0.0	0.0	0.0	40801.6355	5715.2125	NaN	NaN	0.1229	0.0489	0.7122	0.0272	0.0607	0.1043	0.0467
0.0	0.0	0.0	31965.6355	10304.2125	NaN	NaN	0.2438	0.0483	0.7148	0.0274	0.0595	0.1028	0.0472
0.0	0.0	0.0	35561.6355	7279.2125	NaN	NaN	0.1699	0.0493	0.7084	0.0277	0.0609	0.1056	0.0481
0.0	0.0	0.0	33587.6355	9116.2125	NaN	NaN	0.2135	0.0489	0.7114	0.0276	0.0601	0.1035	0.0484
0.0	0.0	0.0	35505.6355	6806.2125	NaN	NaN	0.1609	0.0488	0.7095	0.0279	0.0604	0.1043	0.0492
0.0	0.0	0.0	33897.6355	9077.2125	NaN	NaN	0.2112	0.0504	0.7009	0.0278	0.0623	0.1091	0.0496
0.0	0.0	0.0	35555.6355	8468.2125	NaN	NaN	0.1924	0.0499	0.7039	0.0275	0.0618	0.107	0.0498
0.0	0.0	0.0	39948.6355	10012.2125	NaN	NaN	0.2004	0.0516	0.694	0.0273	0.0638	0.1129	0.0504
0.0	0.0	0.0	37406.6355	8955.2125	NaN	NaN	0.1932	0.0518	0.694	0.0271	0.064	0.1126	0.0504
0.0	0.0	0.0	29542.6355	5844.2125	NaN	NaN	0.1652	0.0532	0.6885	0.0268	0.065	0.116	0.0505
0.0	0.0	0.0	39059.6355	9486.2125	NaN	NaN	0.1954	0.0531	0.6907	0.0267	0.0646	0.1143	0.0506
0.0	0.0	0.0	33057.6355	11369.2125	NaN	NaN	0.2559	0.054	0.6887	0.0267	0.065	0.1155	0.0501
0.0	0.0	0.0	31354.6355	7466.2125	NaN	NaN	0.1923	0.0538	0.6914	0.0267	0.0641	0.1143	0.0497
0.0	0.0	0.0	40895.6355	9158.2125	NaN	NaN	0.183	0.055	0.6861	0.0266	0.065	0.118	0.0492
0.0	0.0	0.0	42012.6355	10137.2125	NaN	NaN	0.1944	0.0547	0.6885	0.0266	0.0646	0.1168	0.0489
0.0	0.0	0.0	38169.6355	11347.2125	NaN	NaN	0.2292	0.0543	0.6928	0.0266	0.064	0.1142	0.0481
0.0	0.0	0.0	35780.6355	7514.2125	NaN	NaN	0.1736	0.0549	0.6888	0.0265	0.0648	0.1173	0.0476
0.0	0.0	0.0	34413.6355	10210.2125	NaN	NaN	0.2288	0.0541	0.6922	0.0267	0.0649	0.115	0.0471
0.0	0.0	0.0	30914.6355	11601.2125	NaN	NaN	0.2729	0.0542	0.6953	0.0266	0.0646	0.113	0.0463
0.0	0.0	0.0	34632.6355	7198.2125	NaN	NaN	0.1721	0.0539	0.6957	0.0267	0.0646	0.113	0.046
0.0	0.0	0.0	35498.6355	7736.2125	NaN	NaN	0.1789	0.0542	0.6951	0.0269	0.0652	0.1129	0.0457
0.0	0.0	0.0	31036.6355	4841.2125	NaN	NaN	0.1349	0.055	0.6932	0.0268	0.0656	0.1137	0.0456
0.0	0.0	0.0	39677.6355	11573.2125	NaN	NaN	0.2258	0.055	0.6931	0.027	0.066	0.1131	0.0459
0.0	0.0	0.0	34172.6355	9246.2125	NaN	NaN	0.213	0.0569	0.6845	0.0269	0.0681	0.1177	0.0459
0.0	0.0	0.0	38115.6355	12038.2125	NaN	NaN	0.24	0.0567	0.6842	0.0272	0.0681	0.1175	0.0463
0.0	0.0	0.0	39350.6355	9574.2125	NaN	NaN	0.1957	0.0591	0.674	0.0271	0.0706	0.1231	0.0462
0.0	0.0	0.0	41419.6355	12288.2125	NaN	NaN	0.2288	0.0591	0.6731	0.0273	0.0708	0.1232	0.0466
0.0	0.0	0.0	38625.6355	8453.2125	NaN	NaN	0.1796	0.0608	0.6664	0.0274	0.0723	0.1265	0.0466
0.0	0.0	0.0	38036.6355	6224.2125	NaN	NaN	0.1406	0.0621	0.6571	0.0274	0.0741	0.1322	0.0472
0.0	0.0	0.0	42513.6355	8706.2125	NaN	NaN	0.17	0.0621	0.6579	0.0277	0.0744	0.1305	0.0475
0.0	0.0	0.0	34443.6355	8352.2125	NaN	NaN	0.1952	0.0633	0.6526	0.0276	0.0758	0.1331	0.0476
0.0	0.0	0.0	35187.6355	12339.2125	NaN	NaN	0.2596	0.0627	0.6541	0.0278	0.0758	0.1316	0.0479
0.0	0.0	0.0	34266.6355	9072.2125	NaN	NaN	0.2093	0.0642	0.6474	0.0279	0.0777	0.135	0.0479
0.0	0.0	0.0	28981.6355	11155.2125	NaN	NaN	0.2779	0.0625	0.6577	0.028	0.0749	0.1293	0.0475
0.0	0.0	0.0	37658.6355	7276.2125	NaN	NaN	0.1619	0.0624	0.6574	0.0284	0.075	0.1292	0.0477
0.0	0.0	0.0	35362.6355	11597.2125	NaN	NaN	0.247	0.063	0.6566	0.0283	0.0746	0.1303	0.0472
0.0	0.0	0.0	37061.6355	8082.2125	NaN	NaN	0.179	0.0601	0.6719	0.0287	0.0708	0.1218	0.0468
0.0	0.0	0.0	38054.6355	9432.2125	NaN	NaN	0.1986	0.0614	0.6633	0.0286	0.0726	0.1275	0.0467
0.0	0.0	0.0	39100.6355	11820.2125	NaN	NaN	0.2321	0.0592	0.6741	0.0285	0.0706	0.1215	0.0461
0.0	0.0	0.0	34239.6355	10797.2125	NaN	NaN	0.2397	0.059	0.6753	0.0285	0.0703	0.1215	0.0455
0.0	0.0	0.0	36760.6355	8156.2125	NaN	NaN	0.1816	0.0576	0.6828	0.0286	0.0686	0.1175	0.045
0.0	0.0	0.0	37775.6355	9936.2125	NaN	NaN	0.2083	0.0581	0.6814	0.0288	0.0688	0.1184	0.0444
0.0	0.0	0.0	35923.6355	11499.2125	NaN	NaN	0.2425	0.0571	0.6921	0.029	0.0659	0.1123	0.0435
0.0	0.0	0.0	43653.6355	8327.2125	NaN	NaN	0.1602	0.0572	0.692	0.0293	0.0656	0.1126	0.0434
0.0	0.0	0.0	40408.6355	12720.2125	NaN	NaN	0.2394	0.0573	0.6919	0.0293	0.0657	0.1126	0.0432
0.0	0.0	0.0	37555.6355	9218.2125	NaN	NaN	0.1971	0.057	0.6968	0.0294	0.0641	0.1101	0.0426
0.0	0.0	0.0	42561.6355	11696.2125	NaN	NaN	0.2156	0.0568	0.6967	0.0294	0.0644	0.1102	0.0425
0.0	0.0	0.0	40351.6355	7998.2125	NaN	NaN	0.1654	0.0567	0.7019	0.0294	0.0634	0.1067	0.042
0.0	0.0	0.0	31965.6355	10942.2125	NaN	NaN	0.255	0.057	0.6997	0.0297	0.0635	0.1079	0.0421
0.0	0.0	0.0	34344.6355	7750.2125	NaN	NaN	0.1841	0.0575	0.6993	0.0297	0.0636	0.1079	0.042
0.0	0.0	0.0	37722.6355	9299.2125	NaN	NaN	0.1978	0.0575	0.6972	0.0297	0.064	0.1092	0.0424
0.0	0.0	0.0	40516.6355	11783.2125	NaN	NaN	0.2253	0.0573	0.6979	0.0299	0.0637	0.1089	0.0423
0.0	0.0	0.0	37000.6355	10614.2125	NaN	NaN	0.2229	0.0577	0.6946	0.0299	0.0641	0.1109	0.0427
0.0	0.0	0.0	36668.6355	12345.2125	NaN	NaN	0.2519	0.0567	0.6977	0.0302	0.063	0.1093	0.0431
0.0	0.0	0.0	32333.6355	7734.2125	NaN	NaN	0.193	0.0574	0.6927	0.0299	0.0639	0.1125	0.0436
0.0	0.0	0.0	36121.6355	8972.2125	NaN	NaN	0.199	0.0565	0.6912	0.03	0.0639	0.114	0.0444
0.0	0.0	0.0	37063.6355	8602.2125	NaN	NaN	0.1884	0.0569	0.6878	0.0298	0.0645	0.1163	0.0447
0.0	0.0	0.0	37794.6355	7114.2125	NaN	NaN	0.1584	0.0557	0.6899	0.0298	0.0635	0.1157	0.0452
0.0	0.0	0.0	38421.6355	7288.2125	NaN	NaN	0.1594	0.0569	0.6826	0.0299	0.0651	0.12	0.0456
0.0	0.0	0.0	31186.6355	9479.2125	NaN	NaN	0.2331	0.0565	0.6818	0.0297	0.0653	0.1207	0.046
0.0	0.0	0.0	37402.6355	10404.2125	NaN	NaN	0.2176	0.0559	0.6833	0.0299	0.0648	0.1197	0.0464
0.0	0.0	0.0	38556.6355	9960.2125	NaN	NaN	0.2053	0.0572	0.6737	0.0299	0.0672	0.1248	0.0472
0.0	0.0	0.0	32650.6355	9012.2125	NaN	NaN	0.2163	0.0563	0.6799	0.03	0.0654	0.1209	0.0475
0.0	0.0	0.0	38361.6355	7201.2125	NaN	NaN	0.1581	0.0579	0.6713	0.03	0.0671	0.1256	0.0482
0.0	0.0	0.0	37813.6355	8841.2125	NaN	NaN	0.1895	0.0577	0.6702	0.0301	0.067	0.1261	0.0489
0.0	0.0	0.0	35696.6355	8001.2125	NaN	NaN	0.1831	0.0582	0.6663	0.0302	0.0681	0.1278	0.0495
0.0	0.0	0.0	35514.6355	8219.2125	NaN	NaN	0.1879	0.059	0.6629	0.03	0.0686	0.1299	0.0495
0.0	0.0	0.0	38358.6355	9015.2125	NaN	NaN	0.1903	0.058	0.6663	0.03	0.0679	0.1273	0.0504
0.0	0.0	0.0	31969.6355	10826.2125	NaN	NaN	0.253	0.058	0.6671	0.0301	0.068	0.126	0.0507
0.0	0.0	0.0	26694.6355	8998.2125	NaN	NaN	0.2521	0.0576	0.6726	0.0302	0.0667	0.1222	0.0507
0.0	0.0	0.0	28647.6355	8356.2125	NaN	NaN	0.2258	0.0567	0.677	0.0304	0.0656	0.1193	0.051
0.0	0.0	0.0	29651.6355	6654.2125	NaN	NaN	0.1833	0.0555	0.6859	0.0303	0.064	0.1137	0.0506
0.0	0.0	0.0	24723.6355	7434.2125	NaN	NaN	0.2312	0.0542	0.6913	0.0304	0.0632	0.1104	0.0505
0.0	0.0	0.0	27773.6355	8559.2125	NaN	NaN	0.2356	0.0533	0.696	0.0302	0.0629	0.1073	0.0504
0.0	0.0	0.0	27842.6355	5774.2125	NaN	NaN	0.1718	0.0532	0.6962	0.03	0.0638	0.1066	0.0502
0.0	0.0	0.0	27703.6355	11811.2125	NaN	NaN	0.2989	0.0524	0.7003	0.0296	0.0637	0.1041	0.0499
0.0	0.0	0.0	32182.6355	8472.2125	NaN	NaN	0.2084	0.0515	0.7022	0.0294	0.0643	0.1024	0.0503
0.0	0.0	0.0	29784.6355	11202.2125	NaN	NaN	0.2733	0.0502	0.7083	0.0292	0.0634	0.0987	0.0503
0.0	0.0	0.0	29334.6355	12289.2125	NaN	NaN	0.2952	0.0492	0.7164	0.0289	0.0618	0.0943	0.0493
0.0	0.0	0.0	31121.6355	10135.2125	NaN	NaN	0.2457	0.0477	0.7231	0.0288	0.0602	0.0909	0.0492
0.0	0.0	0.0	30437.6355	6255.2125	NaN	NaN	0.1705	0.0468	0.7305	0.0288	0.0583	0.0874	0.0482
0.0	0.0	0.0	25159.6355	7977.2125	NaN	NaN	0.2407	0.0464	0.7325	0.0286	0.0577	0.0866	0.0482
0.0	0.0	0.0	32374.6355	3391.2125	NaN	NaN	0.0948	0.0455	0.737	0.0284	0.0565	0.0844	0.0482
0.0	0.0	0.0	31812.6355	7530.2125	NaN	NaN	0.1914	0.0456	0.7337	0.0281	0.0574	0.0855	0.0497
0.0	0.0	0.0	29824.6355	6677.2125	NaN	NaN	0.1829	0.0446	0.7398	0.0281	0.0557	0.0825	0.0493
0.0	0.0	0.0	33567.6355	10928.2125	NaN	NaN	0.2456	0.0441	0.7406	0.0281	0.0557	0.0816	0.05
0.0	0.0	0.0	26812.6355	8372.2125	NaN	NaN	0.2379	0.0434	0.7468	0.028	0.0543	0.0787	0.0488
0.0	0.0	0.0	31759.6355	8508.2125	NaN	NaN	0.2113	0.0431	0.75	0.028	0.0535	0.0775	0.0479
0.0	0.0	0.0	34796.6355	5968.2125	NaN	NaN	0.1464	0.0429	0.7516	0.0277	0.0534	0.0773	0.0471
0.0	0.0	0.0	38316.6355	9404.2125	NaN	NaN	0.1971	0.0415	0.7595	0.028	0.0512	0.0739	0.0459
0.0	0.0	0.0	29503.6355	9944.2125	NaN	NaN	0.2521	0.0421	0.7588	0.0277	0.0517	0.0748	0.0449
0.0	0.0	0.0	34364.6355	9805.2125	NaN	NaN	0.222	0.0414	0.7606	0.0277	0.0513	0.0741	0.0449
0.0	0.0	0.0	30829.6355	8625.2125	NaN	NaN	0.2186	0.042	0.7592	0.0274	0.0521	0.0751	0.0443
0.0	0.0	0.0	32978.6355	11783.2125	NaN	NaN	0.2632	0.0416	0.7601	0.0271	0.0519	0.075	0.0443
0.0	0.0	0.0	34152.6355	8087.2125	NaN	NaN	0.1915	0.0423	0.7572	0.0269	0.0529	0.0768	0.0439
0.0	0.0	0.0	28908.6355	10428.2125	NaN	NaN	0.2651	0.0424	0.7566	0.0268	0.0529	0.0775	0.0437
0.0	0.0	0.0	28757.6355	9489.2125	NaN	NaN	0.2481	0.0431	0.7537	0.0268	0.0536	0.0793	0.0435
0.0	0.0	0.0	33290.6355	7127.2125	NaN	NaN	0.1763	0.0431	0.7531	0.0268	0.0537	0.0798	0.0435
0.0	0.0	0.0	28551.6355	7242.2125	NaN	NaN	0.2023	0.0431	0.7522	0.0267	0.0538	0.0803	0.0438
0.0	0.0	0.0	28883.6355	8261.2125	NaN	NaN	0.2224	0.0432	0.7498	0.0268	0.0543	0.0816	0.0444
0.0	0.0	0.0	28912.6355	6840.2125	NaN	NaN	0.1913	0.0429	0.7505	0.0267	0.0543	0.0812	0.0444
0.0	0.0	0.0	33570.6355	10927.2125	NaN	NaN	0.2456	0.0423	0.7522	0.0268	0.0538	0.0804	0.0445
0.0	0.0	0.0	36675.6355	7164.2125	NaN	NaN	0.1634	0.0418	0.7546	0.027	0.0533	0.0791	0.0442
0.0	0.0	0.0	31255.6355	8497.2125	NaN	NaN	0.2138	0.0412	0.7577	0.0272	0.0525	0.0775	0.0439
0.0	0.0	0.0	27815.6355	8792.2125	NaN	NaN	0.2402	0.0412	0.7593	0.0274	0.052	0.0768	0.0433
0.0	0.0	0.0	32555.6355	11729.2125	NaN	NaN	0.2649	0.0408	0.7602	0.0276	0.0517	0.0764	0.0432
0.0	0.0	0.0	32727.6355	9727.2125	NaN	NaN	0.2291	0.04	0.7663	0.0276	0.0502	0.0735	0.0423
0.0	0.0	0.0	33790.6355	9192.2125	NaN	NaN	0.2139	0.0398	0.767	0.0277	0.0501	0.0736	0.0417
0.0	0.0	0.0	34264.6355	7613.2125	NaN	NaN	0.1818	0.0391	0.773	0.0278	0.0486	0.0706	0.0407
0.0	0.0	0.0	28318.6355	6417.2125	NaN	NaN	0.1847	0.0384	0.7773	0.0278	0.0477	0.0689	0.0399
0.0	0.0	0.0	28899.6355	10811.2125	NaN	NaN	0.2722	0.0379	0.78	0.0279	0.0471	0.0678	0.0393
0.0	0.0	0.0	33822.6355	8442.2125	NaN	NaN	0.1997	0.038	0.7808	0.0277	0.0471	0.0677	0.0387
0.0	0.0	0.0	28070.6355	11429.2125	NaN	NaN	0.2893	0.0369	0.7875	0.0274	0.0454	0.065	0.0378
0.0	0.0	0.0	31789.6355	11724.2125	NaN	NaN	0.2694	0.0369	0.7882	0.0275	0.0451	0.065	0.0374
0.0	0.0	0.0	28224.6355	11791.2125	NaN	NaN	0.2947	0.0365	0.7892	0.0271	0.0449	0.065	0.0373
0.0	0.0	0.0	31511.6355	10443.2125	NaN	NaN	0.2489	0.0354	0.7948	0.027	0.0431	0.0629	0.0367
0.0	0.0	0.0	35165.6355	9169.2125	NaN	NaN	0.2068	0.0364	0.7882	0.027	0.0447	0.0663	0.0374
0.0	0.0	0.0	29008.6355	8367.2125	NaN	NaN	0.2239	0.036	0.7914	0.0267	0.0437	0.065	0.0372
0.0	0.0	0.0	26603.6355	7564.2125	NaN	NaN	0.2214	0.0362	0.7907	0.0265	0.0435	0.0658	0.0374
0.0	0.0	0.0	34809.6355	9232.2125	NaN	NaN	0.2096	0.036	0.7903	0.0267	0.0432	0.0659	0.0379
0.0	0.0	0.0	28324.6355	5814.2125	NaN	NaN	0.1703	0.0367	0.7868	0.0265	0.0438	0.0676	0.0385
0.0	0.0	0.0	32091.6355	11777.2125	NaN	NaN	0.2685	0.0365	0.7865	0.0264	0.0437	0.0679	0.039
0.0	0.0	0.0	39773.6355	11076.2125	NaN	NaN	0.2178	0.038	0.7777	0.0264	0.0457	0.0719	0.0403
0.0	0.0	0.0	31909.6355	9398.2125	NaN	NaN	0.2275	0.0375	0.7811	0.0263	0.0444	0.0702	0.0404
0.0	0.0	0.0	30259.6355	4740.2125	NaN	NaN	0.1354	0.038	0.7785	0.0265	0.0445	0.0714	0.041
0.0	0.0	0.0	29858.6355	6013.2125	NaN	NaN	0.1676	0.039	0.7734	0.0264	0.0454	0.0736	0.0423
0.0	0.0	0.0	27752.6355	10291.2125	NaN	NaN	0.2705	0.0385	0.778	0.0266	0.0441	0.0702	0.0426
0.0	0.0	0.0	25143.6355	8834.2125	NaN	NaN	0.26	0.0395	0.7718	0.0266	0.0455	0.0724	0.0442
0.0	0.0	0.0	27738.6355	10736.2125	NaN	NaN	0.279	0.0401	0.7703	0.0265	0.0456	0.0724	0.045
0.0	0.0	0.0	31476.6355	6880.2125	NaN	NaN	0.1794	0.0394	0.7741	0.0267	0.0445	0.0699	0.0454
0.0	0.0	0.0	28356.6355	6085.2125	NaN	NaN	0.1767	0.0392	0.7766	0.0267	0.0437	0.0683	0.0455
0.0	0.0	0.0	26576.6355	8004.2125	NaN	NaN	0.2315	0.0392	0.7766	0.0265	0.0436	0.068	0.0461
0.0	0.0	0.0	35625.6355	8855.2125	NaN	NaN	0.1991	0.0389	0.7776	0.0263	0.0434	0.067	0.0468
0.0	0.0	0.0	29203.6355	9264.2125	NaN	NaN	0.2408	0.0386	0.7807	0.0261	0.0427	0.0654	0.0465
0.0	0.0	0.0	32327.6355	11933.2125	NaN	NaN	0.2696	0.0377	0.7855	0.026	0.0416	0.0633	0.046
0.0	0.0	0.0	27138.6355	6916.2125	NaN	NaN	0.2031	0.0367	0.7876	0.026	0.0416	0.0622	0.0459
0.0	0.0	0.0	22795.6355	8041.2125	NaN	NaN	0.2608	0.0349	0.797	0.0258	0.0398	0.0581	0.0444
0.0	0.0	0.0	26930.6355	10023.2125	NaN	NaN	0.2712	0.0343	0.7995	0.0255	0.0401	0.0569	0.0437
0.0	0.0	0.0	26333.6355	6166.2125	NaN	NaN	0.1897	0.0327	0.805	0.0252	0.0397	0.0543	0.043
0.0	0.0	0.0	28841.6355	8371.2125	NaN	NaN	0.225	0.0315	0.8117	0.025	0.039	0.0516	0.0413
0.0	0.0	0.0	28478.6355	9638.2125	NaN	NaN	0.2529	0.0306	0.8144	0.0245	0.0392	0.0504	0.0408
0.0	0.0	0.0	30481.6355	11140.2125	NaN	NaN	0.2677	0.0288	0.824	0.0245	0.0374	0.0467	0.0386
0.0	0.0	0.0	20557.6355	9300.2125	NaN	NaN	0.3115	0.0282	0.8274	0.0241	0.0374	0.0455	0.0374
0.0	0.0	0.0	26103.6355	8951.2125	NaN	NaN	0.2553	0.0277	0.8317	0.0238	0.0367	0.0441	0.036
0.0	0.0	0.0	28225.6355	8687.2125	NaN	NaN	0.2353	0.0272	0.8361	0.0237	0.0359	0.0427	0.0345
0.0	0.0	0.0	26863.6355	7238.2125	NaN	NaN	0.2123	0.0263	0.8424	0.0232	0.0345	0.041	0.0325
0.0	0.0	0.0	27217.6355	9304.2125	NaN	NaN	0.2548	0.0259	0.8451	0.0229	0.034	0.0405	0.0315
0.0	0.0	0.0	29144.6355	13426.2125	NaN	NaN	0.3154	0.0255	0.848	0.0227	0.0333	0.0396	0.0309
0.0	0.0	0.0	25669.6355	8497.2125	NaN	NaN	0.2487	0.0252	0.8505	0.0225	0.0327	0.039	0.0301
0.0	0.0	0.0	33179.6355	8490.2125	NaN	NaN	0.2037	0.0254	0.8496	0.0224	0.0328	0.0395	0.0303
0.0	0.0	0.0	31191.6355	10453.2125	NaN	NaN	0.251	0.0255	0.8491	0.0223	0.0328	0.04	0.0302
0.0	0.0	0.0	26634.6355	4170.2125	NaN	NaN	0.1354	0.0255	0.8506	0.0221	0.0321	0.04	0.0296
0.0	0.0	0.0	30352.6355	5343.2125	NaN	NaN	0.1497	0.0261	0.8487	0.0217	0.0323	0.0412	0.0299
0.0	0.0	0.0	29851.6355	8974.2125	NaN	NaN	0.2311	0.0267	0.8447	0.0219	0.0331	0.0427	0.031
0.0	0.0	0.0	29861.6355	7449.2125	NaN	NaN	0.1997	0.0276	0.8407	0.022	0.0336	0.0443	0.0317
0.0	0.0	0.0	30278.6355	10105.2125	NaN	NaN	0.2502	0.0287	0.8358	0.0219	0.0344	0.0469	0.0324
0.0	0.0	0.0	31947.6355	6970.2125	NaN	NaN	0.1791	0.0288	0.8351	0.022	0.0344	0.0472	0.0325
0.0	0.0	0.0	25979.6355	4532.2125	NaN	NaN	0.1485	0.0287	0.8363	0.0218	0.0341	0.0473	0.0317
0.0	0.0	0.0	30919.6355	9711.2125	NaN	NaN	0.239	0.0284	0.8378	0.0216	0.034	0.0471	0.031
0.0	0.0	0.0	31014.6355	6144.2125	NaN	NaN	0.1653	0.0279	0.8399	0.0217	0.0339	0.0463	0.0304
0.0	0.0	0.0	25961.6355	8788.2125	NaN	NaN	0.2529	0.0272	0.8433	0.0215	0.0334	0.0453	0.0293
0.0	0.0	0.0	26339.6355	8654.2125	NaN	NaN	0.2473	0.0269	0.8439	0.0216	0.0337	0.0446	0.0293
0.0	0.0	0.0	26700.6355	10067.2125	NaN	NaN	0.2738	0.0259	0.849	0.0214	0.0326	0.0426	0.0284
0.0	0.0	0.0	27601.6355	8222.2125	NaN	NaN	0.2295	0.0252	0.8549	0.0208	0.0312	0.0408	0.027
0.0	0.0	0.0	27056.6355	5797.2125	NaN	NaN	0.1765	0.0247	0.8574	0.0205	0.0308	0.0402	0.0264
0.0	0.0	0.0	26965.6355	8503.2125	NaN	NaN	0.2397	0.0243	0.8616	0.0201	0.0297	0.0387	0.0255
0.0	0.0	0.0	32285.6355	8120.2125	NaN	NaN	0.201	0.0241	0.863	0.02	0.0295	0.0381	0.0253
0.0	0.0	0.0	32499.6355	9460.2125	NaN	NaN	0.2255	0.0242	0.8642	0.0198	0.0292	0.0376	0.0249
0.0	0.0	0.0	26906.6355	8506.2125	NaN	NaN	0.2402	0.0244	0.8638	0.02	0.0293	0.0375	0.025
0.0	0.0	0.0	30832.6355	10671.2125	NaN	NaN	0.2571	0.0247	0.8634	0.0202	0.0293	0.0373	0.025
0.0	0.0	0.0	27248.6355	11672.2125	NaN	NaN	0.2999	0.025	0.864	0.0202	0.029	0.037	0.0248
0.0	0.0	0.0	30598.6355	6942.2125	NaN	NaN	0.1849	0.0252	0.8639	0.0203	0.029	0.0368	0.0248
0.0	0.0	0.0	25980.6355	6313.2125	NaN	NaN	0.1955	0.0256	0.8625	0.0204	0.0293	0.0372	0.025
0.0	0.0	0.0	28740.6355	13023.2125	NaN	NaN	0.3118	0.0254	0.8648	0.0202	0.0287	0.0362	0.0247
0.0	0.0	0.0	27248.6355	7549.2125	NaN	NaN	0.2169	0.0252	0.8657	0.02	0.0284	0.0361	0.0245
0.0	0.0	0.0	27620.6355	9319.2125	NaN	NaN	0.2523	0.0246	0.8697	0.0193	0.0274	0.0351	0.0238
0.0	0.0	0.0	32847.6355	8677.2125	NaN	NaN	0.209	0.0242	0.8719	0.0189	0.027	0.0344	0.0236
0.0	0.0	0.0	30313.6355	10209.2125	NaN	NaN	0.2519	0.0234	0.8773	0.0181	0.0258	0.0326	0.0228
0.0	0.0	0.0	29954.6355	9993.2125	NaN	NaN	0.2502	0.0228	0.8811	0.0174	0.0249	0.0316	0.0222
0.0	0.0	0.0	30267.6355	7082.2125	NaN	NaN	0.1896	0.0225	0.883	0.0169	0.0245	0.0311	0.022
0.0	0.0	0.0	27502.6355	8526.2125	NaN	NaN	0.2366	0.0223	0.8845	0.0167	0.0241	0.0306	0.0218
0.0	0.0	0.0	29293.6355	9858.2125	NaN	NaN	0.2518	0.0223	0.884	0.0166	0.0242	0.0309	0.0219
0.0	0.0	0.0	31768.6355	6291.2125	NaN	NaN	0.1653	0.0227	0.882	0.0168	0.0246	0.0317	0.0222
0.0	0.0	0.0	25677.6355	7146.2125	NaN	NaN	0.2177	0.0231	0.8795	0.0171	0.0252	0.0326	0.0225
0.0	0.0	0.0	32074.6355	8178.2125	NaN	NaN	0.2032	0.0236	0.8756	0.0176	0.0263	0.0339	0.0231
0.0	0.0	0.0	25338.6355	8216.2125	NaN	NaN	0.2449	0.0242	0.8717	0.0181	0.0273	0.0352	0.0236
0.0	0.0	0.0	28178.6355	9889.2125	NaN	NaN	0.2598	0.0248	0.8689	0.0185	0.0279	0.0362	0.0238
0.0	0.0	0.0	25010.6355	6833.2125	NaN	NaN	0.2146	0.0256	0.8638	0.0192	0.0292	0.0378	0.0244
0.0	0.0	0.0	28691.6355	10568.2125	NaN	NaN	0.2692	0.0262	0.8633	0.0196	0.0289	0.0377	0.0243
0.0	0.0	0.0	27072.6355	9689.2125	NaN	NaN	0.2636	0.0268	0.8607	0.0201	0.0296	0.038	0.0248
0.0	0.0	0.0	30810.6355	6031.2125	NaN	NaN	0.1637	0.0271	0.8651	0.0198	0.0282	0.0359	0.0239
0.0	0.0	0.0	30702.6355	11199.2125	NaN	NaN	0.2673	0.0274	0.8668	0.019	0.0283	0.035	0.0235
0.0	0.0	0.0	33877.6355	9624.2125	NaN	NaN	0.2212	0.0276	0.8693	0.0185	0.0278	0.0341	0.0227
0.0	0.0	0.0	26205.6355	6860.2125	NaN	NaN	0.2075	0.0293	0.8685	0.0184	0.0272	0.0347	0.0219
0.0	0.0	0.0	31624.6355	8928.2125	NaN	NaN	0.2202	0.0408	0.8384	0.0213	0.0301	0.0451	0.0243
0.0	0.0	0.0	17105.6355	6753.2125	NaN	NaN	0.283	0.1079	0.7224	0.0286	0.039	0.0754	0.0267
0.0	0.0	0.0	-564.3645	2892.2125	NaN	NaN	1.2424	0.7322	0.1341	0.0261	0.0241	0.0443	0.0393
0.0	0.0	0.0	4633.6355	3571.2125	NaN	NaN	0.4353	0.8666	0.0463	0.0203	0.019	0.0228	0.025
0.0	0.0	0.0	307.6355	2484.2125	NaN	NaN	0.8898	0.8656	0.0424	0.0207	0.0221	0.0256	0.0237
0.0	0.0	0.0	-474.3645	4150.2125	NaN	NaN	1.129	0.8723	0.0386	0.0197	0.0222	0.0248	0.0223
0.0	0.0	0.0	770.6355	712.2125	NaN	NaN	0.4803	0.877	0.0357	0.0193	0.0224	0.0242	0.0214
0.0	0.0	0.0	-604.3645	1611.2125	NaN	NaN	1.3	0.8781	0.0334	0.0199	0.0229	0.0243	0.0215
0.0	0.0	0.0	-569.3645	3556.2125	NaN	NaN	1.1906	0.8824	0.03	0.0205	0.0226	0.023	0.0215
0.0	0.0	0.0	-2104.3645	1791.2125	NaN	NaN	-0.3	0.8841	0.0279	0.0211	0.0223	0.0224	0.0221
0.0	0.0	0.0	-682.3645	4903.2125	NaN	NaN	1.1617	0.8839	0.0271	0.0216	0.0224	0.0227	0.0225
0.0	0.0	0.0	-3308.3645	92.2125	NaN	NaN	-0.0287	0.8836	0.0269	0.0218	0.0222	0.0228	0.0227
0.0	0.0	0.0	-3091.3645	2185.2125	NaN	NaN	-0.3	0.8829	0.0267	0.0221	0.0223	0.023	0.023
0.0	0.0	0.0	-2882.3645	-1659.7875	NaN	NaN	0.3654	0.8828	0.0265	0.0221	0.0224	0.0232	0.0231
0.0	0.0	0.0	-1749.3645	2224.2125	NaN	NaN	1.3	0.8837	0.0259	0.022	0.0225	0.0232	0.0227
0.0	0.0	0.0	-3526.3645	2285.2125	NaN	NaN	-0.3	0.8842	0.0257	0.022	0.0225	0.0232	0.0225
0.0	0.0	0.0	-620.3645	-728.7875	NaN	NaN	0.5402	0.8856	0.0252	0.0217	0.0224	0.0231	0.022
0.0	0.0	0.0	-181.3645	-304.7875	NaN	NaN	0.6269	0.8856	0.0252	0.0218	0.0225	0.0231	0.0218
0.0	0.0	0.0	-4167.3645	2912.2125	NaN	NaN	-0.3	0.8864	0.0249	0.0217	0.0223	0.0229	0.0217
0.0	0.0	0.0	-5132.3645	3404.2125	NaN	NaN	-0.3	0.8865	0.025	0.0218	0.0222	0.0228	0.0217
0.0	0.0	0.0	-2767.3645	-850.7875	NaN	NaN	0.2351	0.8866	0.0251	0.0219	0.0221	0.0226	0.0217
0.0	0.0	0.0	-684.3645	3151.2125	NaN	NaN	1.2774	0.8871	0.0249	0.0219	0.0221	0.0225	0.0215
0.0	0.0	0.0	-3156.3645	1036.2125	NaN	NaN	-0.3	0.8874	0.025	0.0218	0.022	0.0223	0.0214
0.0	0.0	0.0	-2316.3645	-1564.7875	NaN	NaN	0.4032	0.8876	0.025	0.0218	0.022	0.0222	0.0213
0.0	0.0	0.0	-1141.3645	3155.2125	NaN	NaN	1.3	0.8886	0.0246	0.0216	0.022	0.0222	0.0209
0.0	0.0	0.0	-2878.3645	-95.7875	NaN	NaN	0.0322	0.8891	0.0246	0.0215	0.0219	0.0221	0.0208
0.0	0.0	0.0	-3608.3645	5794.2125	NaN	NaN	1.3	0.8892	0.0246	0.0215	0.0219	0.0221	0.0208
0.0	0.0	0.0	-2981.3645	-41.7875	NaN	NaN	0.0138	0.8882	0.0252	0.0216	0.022	0.0222	0.0209
0.0	0.0	0.0	-3104.3645	-1316.7875	NaN	NaN	0.2978	0.8876	0.0256	0.0217	0.0221	0.0222	0.0209
0.0	0.0	0.0	-2881.3645	3026.2125	NaN	NaN	1.3	0.8875	0.0258	0.0217	0.0221	0.0221	0.0207
0.0	0.0	0.0	-2872.3645	-179.7875	NaN	NaN	0.0589	0.8875	0.026	0.0218	0.0221	0.0221	0.0206
0.0	0.0	0.0	-1783.3645	299.2125	NaN	NaN	-0.2016	0.8874	0.026	0.0217	0.0222	0.0222	0.0205
0.0	0.0	0.0	-2422.3645	2044.2125	NaN	NaN	-0.3	0.8873	0.0262	0.0216	0.0223	0.0223	0.0203
0.0	0.0	0.0	-3349.3645	190.2125	NaN	NaN	-0.0602	0.887	0.0265	0.0217	0.0223	0.0223	0.0202
0.0	0.0	0.0	-3676.3645	-47.7875	NaN	NaN	0.0128	0.888	0.0265	0.0214	0.0221	0.0221	0.0199
0.0	0.0	0.0	-2988.3645	413.2125	NaN	NaN	-0.1605	0.8882	0.0268	0.0213	0.0221	0.022	0.0198
0.0	0.0	0.0	-1695.3645	5428.2125	NaN	NaN	1.3	0.8878	0.0272	0.0212	0.0222	0.0217	0.0198
0.0	0.0	0.0	-994.3645	2527.2125	NaN	NaN	1.3	0.8877	0.0277	0.0212	0.0222	0.0215	0.0199
0.0	0.0	0.0	-3493.3645	1630.2125	NaN	NaN	-0.3	0.8885	0.0278	0.0211	0.0219	0.0211	0.0196
0.0	0.0	0.0	-3494.3645	3497.2125	NaN	NaN	1.3	0.8902	0.0279	0.0207	0.0215	0.0205	0.0192
0.0	0.0	0.0	-1403.3645	1769.2125	NaN	NaN	1.3	0.8912	0.0279	0.0205	0.0213	0.0202	0.0189
0.0	0.0	0.0	-1119.3645	-95.7875	NaN	NaN	0.0788	0.8915	0.0279	0.0205	0.0213	0.0201	0.0188
0.0	0.0	0.0	-2014.3645	3318.2125	NaN	NaN	1.3	0.8912	0.0281	0.0205	0.0213	0.0201	0.0188
0.0	0.0	0.0	-2094.3645	885.2125	NaN	NaN	-0.3	0.891	0.0284	0.0205	0.0214	0.02	0.0187
0.0	0.0	0.0	-3586.3645	3560.2125	NaN	NaN	-0.3	0.8911	0.0284	0.0205	0.0214	0.0199	0.0187
0.0	0.0	0.0	-3356.3645	2189.2125	NaN	NaN	-0.3	0.8917	0.0284	0.0202	0.0214	0.0197	0.0186
0.0	0.0	0.0	-2559.3645	-348.7875	NaN	NaN	0.1199	0.8921	0.0283	0.0201	0.0214	0.0195	0.0186
0.0	0.0	0.0	-3799.3645	3015.2125	NaN	NaN	-0.3	0.8916	0.0286	0.02	0.0217	0.0194	0.0187
0.0	0.0	0.0	-4163.3645	3554.2125	NaN	NaN	-0.3	0.8911	0.0288	0.02	0.0219	0.0194	0.0188
0.0	0.0	0.0	-4338.3645	1777.2125	NaN	NaN	-0.3	0.892	0.0285	0.0198	0.0216	0.0193	0.0188
0.0	0.0	0.0	-2303.3645	1034.2125	NaN	NaN	-0.3	0.8927	0.0284	0.0196	0.0213	0.0192	0.0189
0.0	0.0	0.0	-4540.3645	-1096.7875	NaN	NaN	0.1946	0.8933	0.0283	0.0194	0.021	0.0191	0.0189
0.0	0.0	0.0	-1180.3645	-2863.7875	NaN	NaN	0.7081	0.8927	0.0285	0.0194	0.021	0.0192	0.0192
0.0	0.0	0.0	-4875.3645	1175.2125	NaN	NaN	-0.3	0.8913	0.029	0.0194	0.0213	0.0195	0.0194
0.0	0.0	0.0	-3391.3645	2079.2125	NaN	NaN	-0.3	0.8889	0.03	0.0195	0.0218	0.0199	0.0199
0.0	0.0	0.0	-3291.3645	1435.2125	NaN	NaN	-0.3	0.8891	0.0297	0.0195	0.0216	0.02	0.0201
0.0	0.0	0.0	-3635.3645	1045.2125	NaN	NaN	-0.3	0.889	0.0297	0.0196	0.0215	0.0201	0.0202
0.0	0.0	0.0	-2821.3645	410.2125	NaN	NaN	-0.1701	0.8895	0.0293	0.0195	0.0213	0.0202	0.0203
0.0	0.0	0.0	-3165.3645	2071.2125	NaN	NaN	-0.3	0.8893	0.0291	0.0195	0.0213	0.0203	0.0205
0.0	0.0	0.0	-3934.3645	3737.2125	NaN	NaN	-0.3	0.8894	0.0288	0.0196	0.0212	0.0204	0.0206
0.0	0.0	0.0	-4044.3645	2384.2125	NaN	NaN	-0.3	0.8904	0.0283	0.0194	0.021	0.0203	0.0206
0.0	0.0	0.0	-2782.3645	1092.2125	NaN	NaN	-0.3	0.8907	0.0282	0.0194	0.0209	0.0204	0.0206
0.0	0.0	0.0	-3842.3645	4622.2125	NaN	NaN	1.3	0.8909	0.028	0.0193	0.0208	0.0205	0.0206
0.0	0.0	0.0	-2054.3645	2993.2125	NaN	NaN	1.3	0.8915	0.0275	0.0193	0.0207	0.0205	0.0205
0.0	0.0	0.0	-5356.3645	142.2125	NaN	NaN	-0.0273	0.8928	0.0267	0.0193	0.0204	0.0204	0.0203
0.0	0.0	0.0	-2351.3645	3024.2125	NaN	NaN	1.3	0.8931	0.0262	0.0193	0.0204	0.0206	0.0204
0.0	0.0	0.0	-2848.3645	3321.2125	NaN	NaN	1.3	0.8935	0.0257	0.0195	0.0203	0.0206	0.0204
0.0	0.0	0.0	-3530.3645	2934.2125	NaN	NaN	-0.3	0.894	0.0251	0.0198	0.0202	0.0205	0.0204
0.0	0.0	0.0	-4440.3645	942.2125	NaN	NaN	-0.2693	0.8941	0.0246	0.0201	0.0203	0.0205	0.0204
0.0	0.0	0.0	-4026.3645	353.2125	NaN	NaN	-0.0962	0.8943	0.0241	0.0202	0.0203	0.0205	0.0205
0.0	0.0	0.0	-3242.3645	3353.2125	NaN	NaN	1.3	0.8941	0.0238	0.0204	0.0204	0.0206	0.0206
0.0	0.0	0.0	-1961.3645	190.2125	NaN	NaN	-0.1074	0.8944	0.0235	0.0206	0.0204	0.0206	0.0205
0.0	0.0	0.0	-5352.3645	-482.7875	NaN	NaN	0.0827	0.8948	0.0233	0.0206	0.0204	0.0204	0.0204
0.0	0.0	0.0	-4394.3645	-988.7875	NaN	NaN	0.1837	0.895	0.0231	0.0207	0.0205	0.0204	0.0204
0.0	0.0	0.0	-4115.3645	3705.2125	NaN	NaN	-0.3	0.895	0.0228	0.0206	0.0205	0.0205	0.0206
0.0	0.0	0.0	-2141.3645	1861.2125	NaN	NaN	-0.3	0.8944	0.0228	0.0207	0.0207	0.0207	0.0208
0.0	0.0	0.0	-2275.3645	2468.2125	NaN	NaN	1.3	0.8937	0.0228	0.0208	0.0209	0.0209	0.0209
0.0	0.0	0.0	-2434.3645	4245.2125	NaN	NaN	1.3	0.893	0.0229	0.0209	0.0211	0.021	0.021
0.0	0.0	0.0	-2481.3645	2546.2125	NaN	NaN	1.3	0.8928	0.0229	0.021	0.0211	0.0211	0.021
0.0	0.0	0.0	-2451.3645	2341.2125	NaN	NaN	-0.3	0.8926	0.0229	0.0211	0.0212	0.0211	0.0211
0.0	0.0	0.0	-3039.3645	3317.2125	NaN	NaN	1.3	0.8923	0.0229	0.0212	0.0213	0.0212	0.0211
0.0	0.0	0.0	-2799.3645	4394.2125	NaN	NaN	1.3	0.892	0.0229	0.0213	0.0214	0.0213	0.0211
0.0	0.0	0.0	-4194.3645	1918.2125	NaN	NaN	-0.3	0.8923	0.0229	0.0214	0.0214	0.0211	0.021
0.0	0.0	0.0	-4665.3645	-1193.7875	NaN	NaN	0.2037	0.8924	0.0229	0.0215	0.0214	0.0209	0.0209
0.0	0.0	0.0	-3274.3645	2452.2125	NaN	NaN	-0.3	0.8924	0.0226	0.0215	0.0215	0.021	0.021
0.0	0.0	0.0	-4723.3645	6268.2125	NaN	NaN	1.3	0.8921	0.0224	0.0215	0.0216	0.0212	0.0212
0.0	0.0	0.0	-3851.3645	2954.2125	NaN	NaN	-0.3	0.8919	0.0223	0.0216	0.0216	0.0213	0.0213
0.0	0.0	0.0	-3526.3645	3680.2125	NaN	NaN	1.3	0.8918	0.0222	0.0217	0.0216	0.0213	0.0214
0.0	0.0	0.0	-3730.3645	1784.2125	NaN	NaN	-0.3	0.8917	0.0222	0.0218	0.0216	0.0213	0.0214
0.0	0.0	0.0	-4208.3645	2264.2125	NaN	NaN	-0.3	0.8917	0.0222	0.0219	0.0216	0.0212	0.0214
0.0	0.0	0.0	-5056.3645	2310.2125	NaN	NaN	-0.3	0.8916	0.0223	0.0219	0.0216	0.0212	0.0214
0.0	0.0	0.0	-3779.3645	974.2125	NaN	NaN	-0.3	0.8914	0.0223	0.022	0.0217	0.0212	0.0215
0.0	0.0	0.0	-2387.3645	290.2125	NaN	NaN	-0.1384	0.8912	0.0223	0.0219	0.0217	0.0213	0.0216
0.0	0.0	0.0	-4035.3645	2115.2125	NaN	NaN	-0.3	0.8907	0.0224	0.022	0.0218	0.0214	0.0217
0.0	0.0	0.0	-1347.3645	3896.2125	NaN	NaN	1.3	0.8902	0.0225	0.022	0.0219	0.0215	0.0219
0.0	0.0	0.0	-1709.3645	-259.7875	NaN	NaN	0.1319	0.8902	0.0226	0.022	0.0219	0.0215	0.0219
0.0	0.0	0.0	-1483.3645	1672.2125	NaN	NaN	1.3	0.8899	0.0226	0.022	0.0219	0.0216	0.022
0.0	0.0	0.0	-3366.3645	4041.2125	NaN	NaN	1.3	0.8896	0.0227	0.022	0.0219	0.0217	0.0221
0.0	0.0	0.0	-3671.3645	1807.2125	NaN	NaN	-0.3	0.8894	0.0227	0.022	0.022	0.0218	0.0222
0.0	0.0	0.0	-2383.3645	4113.2125	NaN	NaN	1.3	0.8894	0.0227	0.022	0.022	0.0218	0.0222
0.0	0.0	0.0	-2647.3645	3192.2125	NaN	NaN	1.3	0.8895	0.0227	0.0221	0.0219	0.0217	0.0221
0.0	0.0	0.0	-4426.3645	1993.2125	NaN	NaN	-0.3	0.8897	0.0227	0.0221	0.0219	0.0216	0.0221
0.0	0.0	0.0	-4963.3645	3726.2125	NaN	NaN	-0.3	0.8899	0.0227	0.0221	0.0219	0.0215	0.0219
0.0	0.0	0.0	-2102.3645	559.2125	NaN	NaN	-0.3	0.8904	0.0226	0.0221	0.0217	0.0213	0.0219
0.0	0.0	0.0	-1459.3645	-1510.7875	NaN	NaN	0.5087	0.8908	0.0224	0.0219	0.0217	0.0213	0.0218
0.0	0.0	0.0	-2502.3645	1663.2125	NaN	NaN	-0.3	0.8907	0.0224	0.022	0.0216	0.0215	0.0217
0.0	0.0	0.0	-3327.3645	4258.2125	NaN	NaN	1.3	0.8911	0.0223	0.0219	0.0215	0.0215	0.0217
0.0	0.0	0.0	-1846.3645	1589.2125	NaN	NaN	-0.3	0.8914	0.0223	0.0219	0.0214	0.0214	0.0216
0.0	0.0	0.0	-3013.3645	1653.2125	NaN	NaN	-0.3	0.8917	0.0222	0.022	0.0214	0.0213	0.0214
0.0	0.0	0.0	-4223.3645	4550.2125	NaN	NaN	1.3	0.892	0.0222	0.0221	0.0213	0.0212	0.0213
0.0	0.0	0.0	-1648.3645	-235.7875	NaN	NaN	0.1251	0.8921	0.0221	0.0221	0.0213	0.0212	0.0213
0.0	0.0	0.0	2846.6355	697.2125	NaN	NaN	0.1967	0.8922	0.022	0.0221	0.0212	0.0213	0.0212
0.0	0.0	0.0	-2814.3645	1056.2125	NaN	NaN	-0.3	0.8922	0.0219	0.0222	0.0212	0.0213	0.0212
0.0	0.0	0.0	-4053.3645	2281.2125	NaN	NaN	-0.3	0.8923	0.0219	0.0222	0.0212	0.0212	0.0212
0.0	0.0	0.0	-4478.3645	3335.2125	NaN	NaN	-0.3	0.8925	0.0218	0.0222	0.0212	0.0212	0.0212
0.0	0.0	0.0	-2781.3645	727.2125	NaN	NaN	-0.3	0.8927	0.0217	0.0222	0.0212	0.0211	0.0211
0.0	0.0	0.0	-3295.3645	1735.2125	NaN	NaN	-0.3	0.8932	0.0215	0.0222	0.0211	0.021	0.021
0.0	0.0	0.0	-2478.3645	660.2125	NaN	NaN	-0.3	0.8933	0.0215	0.0222	0.0211	0.021	0.0209
0.0	0.0	0.0	-1884.3645	-364.7875	NaN	NaN	0.1622	0.8934	0.0215	0.0222	0.0211	0.021	0.0209
0.0	0.0	0.0	-3970.3645	3047.2125	NaN	NaN	-0.3	0.8935	0.0215	0.0222	0.021	0.0209	0.0209
0.0	0.0	0.0	-1251.3645	1421.2125	NaN	NaN	1.3	0.8938	0.0215	0.0221	0.0209	0.0208	0.0209
0.0	0.0	0.0	-3628.3645	801.2125	NaN	NaN	-0.2834	0.894	0.0215	0.022	0.0207	0.0208	0.0209
0.0	0.0	0.0	-1329.3645	2463.2125	NaN	NaN	1.3	0.8944	0.0213	0.022	0.0205	0.021	0.0208
0.0	0.0	0.0	-827.3645	3338.2125	NaN	NaN	1.3	0.8942	0.0212	0.022	0.0205	0.0211	0.0209
0.0	0.0	0.0	1236.6355	2461.2125	NaN	NaN	0.6656	0.8942	0.0212	0.022	0.0205	0.0211	0.021
0.0	0.0	0.0	477.6355	699.2125	NaN	NaN	0.5941	0.8944	0.0214	0.0218	0.0205	0.0209	0.0209
0.0	0.0	0.0	-2547.3645	113.2125	NaN	NaN	-0.0465	0.8945	0.0216	0.0217	0.0207	0.0208	0.0208
0.0	0.0	0.0	-3973.3645	2096.2125	NaN	NaN	-0.3	0.8949	0.0215	0.0216	0.0207	0.0207	0.0207
0.0	0.0	0.0	-4094.3645	1491.2125	NaN	NaN	-0.3	0.8948	0.0215	0.0215	0.0208	0.0207	0.0207
0.0	0.0	0.0	-2256.3645	705.2125	NaN	NaN	-0.3	0.8951	0.0214	0.0214	0.0207	0.0208	0.0206
0.0	0.0	0.0	-2883.3645	1560.2125	NaN	NaN	-0.3	0.8953	0.0213	0.0213	0.0207	0.0208	0.0205
0.0	0.0	0.0	-2367.3645	324.2125	NaN	NaN	-0.1587	0.8956	0.0213	0.0212	0.0206	0.0207	0.0205
0.0	0.0	0.0	-2656.3645	-151.7875	NaN	NaN	0.0541	0.8959	0.0212	0.0211	0.0206	0.0207	0.0205
0.0	0.0	0.0	-2870.3645	1402.2125	NaN	NaN	-0.3	0.8964	0.0211	0.021	0.0204	0.0206	0.0205
0.0	0.0	0.0	-3532.3645	4368.2125	NaN	NaN	1.3	0.8969	0.0208	0.021	0.0202	0.0205	0.0205
0.0	0.0	0.0	-3045.3645	3613.2125	NaN	NaN	1.3	0.897	0.0208	0.021	0.0202	0.0205	0.0205
0.0	0.0	0.0	-2660.3645	-22.7875	NaN	NaN	0.0085	0.8969	0.021	0.0209	0.0203	0.0204	0.0204
0.0	0.0	0.0	992.6355	-1240.7875	NaN	NaN	1.3	0.8971	0.021	0.0209	0.0203	0.0203	0.0204
0.0	0.0	0.0	36.6355	165.2125	NaN	NaN	0.8185	0.8974	0.0209	0.0209	0.0202	0.0202	0.0204
0.0	0.0	0.0	-1531.3645	2312.2125	NaN	NaN	1.3	0.8978	0.0208	0.0209	0.02	0.0202	0.0203
0.0	0.0	0.0	-240.3645	3113.2125	NaN	NaN	1.0837	0.898	0.0207	0.0208	0.02	0.0202	0.0203
0.0	0.0	0.0	-535.3645	4128.2125	NaN	NaN	1.149	0.8978	0.0208	0.0208	0.0201	0.0202	0.0203
0.0	0.0	0.0	-1467.3645	458.2125	NaN	NaN	-0.3	0.8977	0.0211	0.0207	0.0202	0.0201	0.0202
0.0	0.0	0.0	-1715.3645	941.2125	NaN	NaN	-0.3	0.8978	0.0212	0.0206	0.0203	0.02	0.0201
0.0	0.0	0.0	1494.6355	-1134.7875	NaN	NaN	-0.3	0.8978	0.0213	0.0206	0.0203	0.0199	0.0202
0.0	0.0	0.0	-591.3645	692.2125	NaN	NaN	1.3	0.8982	0.0211	0.0205	0.0202	0.0199	0.0201
0.0	0.0	0.0	1376.6355	3898.2125	NaN	NaN	0.739	0.8988	0.0209	0.0204	0.0201	0.0198	0.02
0.0	0.0	0.0	-542.3645	3073.2125	NaN	NaN	1.2143	0.8989	0.021	0.0203	0.02	0.0198	0.02
0.0	0.0	0.0	1157.6355	3128.2125	NaN	NaN	0.7299	0.8992	0.021	0.0203	0.0199	0.0196	0.0199
0.0	0.0	0.0	-1463.3645	1697.2125	NaN	NaN	1.3	0.899	0.0211	0.0203	0.0201	0.0196	0.02
0.0	0.0	0.0	762.6355	867.2125	NaN	NaN	0.5321	0.8993	0.0211	0.0202	0.0201	0.0195	0.0198
0.0	0.0	0.0	2283.6355	-336.7875	NaN	NaN	-0.173	0.899	0.0212	0.0201	0.0203	0.0196	0.0198
0.0	0.0	0.0	-2283.3645	1240.2125	NaN	NaN	-0.3	0.899	0.0212	0.02	0.0205	0.0195	0.0197
0.0	0.0	0.0	-818.3645	2647.2125	NaN	NaN	1.3	0.899	0.0213	0.02	0.0207	0.0194	0.0196
0.0	0.0	0.0	-3847.3645	1055.2125	NaN	NaN	-0.3	0.8986	0.0214	0.0202	0.0209	0.0193	0.0197
0.0	0.0	0.0	-4084.3645	-705.7875	NaN	NaN	0.1473	0.8986	0.0214	0.0202	0.0209	0.0193	0.0196
0.0	0.0	0.0	-3023.3645	1193.2125	NaN	NaN	-0.3	0.899	0.0212	0.0201	0.0208	0.0193	0.0195
0.0	0.0	0.0	-1411.3645	3102.2125	NaN	NaN	1.3	0.8993	0.0211	0.0201	0.0208	0.0194	0.0194
0.0	0.0	0.0	-3292.3645	4747.2125	NaN	NaN	1.3	0.8993	0.0211	0.0201	0.0207	0.0194	0.0194
0.0	0.0	0.0	-3795.3645	-1711.7875	NaN	NaN	0.3108	0.899	0.0213	0.0202	0.0207	0.0194	0.0194
0.0	0.0	0.0	-2390.3645	2631.2125	NaN	NaN	1.3	0.8991	0.0212	0.0203	0.0206	0.0194	0.0195
0.0	0.0	0.0	-2967.3645	3514.2125	NaN	NaN	1.3	0.8989	0.0211	0.0204	0.0205	0.0195	0.0197
0.0	0.0	0.0	-1649.3645	3648.2125	NaN	NaN	1.3	0.8991	0.021	0.0204	0.0204	0.0195	0.0196
0.0	0.0	0.0	-1897.3645	604.2125	NaN	NaN	-0.3	0.8978	0.0215	0.0205	0.0207	0.0196	0.0198
0.0	0.0	0.0	-1774.3645	1482.2125	NaN	NaN	-0.3	0.8977	0.0217	0.0205	0.0208	0.0196	0.0197
0.0	0.0	0.0	-4244.3645	-2152.7875	NaN	NaN	0.3365	0.897	0.022	0.0206	0.0208	0.0197	0.0199
0.0	0.0	0.0	-2710.3645	4326.2125	NaN	NaN	1.3	0.8978	0.0216	0.0206	0.0205	0.0196	0.0198
0.0	0.0	0.0	-2528.3645	1425.2125	NaN	NaN	-0.3	0.8976	0.0216	0.0207	0.0204	0.0197	0.0199
0.0	0.0	0.0	-2428.3645	234.2125	NaN	NaN	-0.1067	0.8978	0.0215	0.0207	0.0203	0.0198	0.0199
0.0	0.0	0.0	-2867.3645	3175.2125	NaN	NaN	1.3	0.8974	0.0215	0.0208	0.0204	0.0199	0.0199
0.0	0.0	0.0	-3441.3645	5379.2125	NaN	NaN	1.3	0.8973	0.0216	0.0208	0.0205	0.0199	0.0199
0.0	0.0	0.0	-3988.3645	-849.7875	NaN	NaN	0.1756	0.897	0.0219	0.0207	0.0208	0.0198	0.0199
0.0	0.0	0.0	-3861.3645	1832.2125	NaN	NaN	-0.3	0.8972	0.0218	0.0207	0.0208	0.0197	0.0197
0.0	0.0	0.0	-2610.3645	-535.7875	NaN	NaN	0.1703	0.8972	0.0218	0.0206	0.0208	0.0197	0.0198
0.0	0.0	0.0	-3525.3645	1434.2125	NaN	NaN	-0.3	0.8975	0.0216	0.0206	0.0208	0.0198	0.0198
0.0	0.0	0.0	-2209.3645	5007.2125	NaN	NaN	1.3	0.8977	0.0214	0.0206	0.0208	0.0198	0.0198
0.0	0.0	0.0	-3321.3645	281.2125	NaN	NaN	-0.0925	0.8974	0.0215	0.0206	0.0209	0.0199	0.0198
0.0	0.0	0.0	-3282.3645	-77.7875	NaN	NaN	0.0231	0.8973	0.0215	0.0206	0.021	0.0198	0.0198
0.0	0.0	0.0	-1928.3645	2706.2125	NaN	NaN	1.3	0.8976	0.0213	0.0205	0.021	0.0198	0.0197
0.0	0.0	0.0	-3062.3645	2572.2125	NaN	NaN	-0.3	0.8973	0.0214	0.0206	0.0211	0.02	0.0198
0.0	0.0	0.0	-3595.3645	1826.2125	NaN	NaN	-0.3	0.8968	0.0215	0.0206	0.0212	0.0201	0.0199
0.0	0.0	0.0	-2974.3645	3018.2125	NaN	NaN	1.3	0.8966	0.0215	0.0206	0.0212	0.0201	0.0199
0.0	0.0	0.0	-1338.3645	-1310.7875	NaN	NaN	0.4948	0.8961	0.0216	0.0207	0.0213	0.0202	0.02
0.0	0.0	0.0	-3852.3645	1489.2125	NaN	NaN	-0.3	0.8963	0.0216	0.0207	0.0212	0.0202	0.0201
0.0	0.0	0.0	-2834.3645	1326.2125	NaN	NaN	-0.3	0.8962	0.0215	0.0206	0.0212	0.0203	0.0201
0.0	0.0	0.0	-2272.3645	623.2125	NaN	NaN	-0.3	0.8963	0.0214	0.0206	0.0212	0.0204	0.0201
0.0	0.0	0.0	-2015.3645	611.2125	NaN	NaN	-0.3	0.8961	0.0213	0.0206	0.0212	0.0205	0.0202
0.0	0.0	0.0	-2558.3645	-197.7875	NaN	NaN	0.0718	0.896	0.0213	0.0208	0.0212	0.0204	0.0203
0.0	0.0	0.0	-3007.3645	378.2125	NaN	NaN	-0.1439	0.8961	0.0213	0.0208	0.0212	0.0204	0.0203
0.0	0.0	0.0	-2738.3645	2163.2125	NaN	NaN	-0.3	0.8964	0.0212	0.0207	0.0211	0.0204	0.0203
0.0	0.0	0.0	-3716.3645	3582.2125	NaN	NaN	-0.3	0.8964	0.0211	0.0206	0.021	0.0205	0.0204
0.0	0.0	0.0	-2129.3645	967.2125	NaN	NaN	-0.3	0.8963	0.0211	0.0206	0.021	0.0205	0.0204
0.0	0.0	0.0	-2416.3645	2507.2125	NaN	NaN	1.3	0.8962	0.0211	0.0206	0.021	0.0206	0.0204
0.0	0.0	0.0	-2861.3645	1362.2125	NaN	NaN	-0.3	0.8958	0.0213	0.0207	0.0211	0.0206	0.0204
0.0	0.0	0.0	-2242.3645	-214.7875	NaN	NaN	0.0874	0.8957	0.0214	0.0208	0.0211	0.0206	0.0204
0.0	0.0	0.0	-3255.3645	-857.7875	NaN	NaN	0.2085	0.8955	0.0215	0.0209	0.0211	0.0206	0.0204
0.0	0.0	0.0	-3552.3645	499.2125	NaN	NaN	-0.1635	0.896	0.0213	0.0208	0.021	0.0206	0.0204
0.0	0.0	0.0	-492.3645	-64.7875	NaN	NaN	0.1163	0.8963	0.0212	0.0206	0.0209	0.0206	0.0203
0.0	0.0	0.0	-732.3645	-1086.7875	NaN	NaN	0.5974	0.8965	0.0212	0.0205	0.0208	0.0207	0.0204
0.0	0.0	0.0	-1159.3645	1129.2125	NaN	NaN	-0.3	0.8966	0.0212	0.0205	0.0207	0.0207	0.0204
0.0	0.0	0.0	-2663.3645	-1102.7875	NaN	NaN	0.2928	0.8965	0.0212	0.0205	0.0207	0.0207	0.0204
0.0	0.0	0.0	-2481.3645	3090.2125	NaN	NaN	1.3	0.8967	0.0211	0.0204	0.0206	0.0207	0.0205
0.0	0.0	0.0	-2769.3645	-295.7875	NaN	NaN	0.0965	0.8964	0.0212	0.0205	0.0207	0.0207	0.0206
0.0	0.0	0.0	-2037.3645	79.2125	NaN	NaN	-0.0405	0.8968	0.0211	0.0204	0.0206	0.0206	0.0205
0.0	0.0	0.0	-3145.3645	1080.2125	NaN	NaN	-0.3	0.8966	0.0211	0.0204	0.0207	0.0206	0.0206
0.0	0.0	0.0	-3832.3645	3289.2125	NaN	NaN	-0.3	0.897	0.021	0.0203	0.0206	0.0206	0.0205
0.0	0.0	0.0	-3314.3645	1979.2125	NaN	NaN	-0.3	0.897	0.021	0.0203	0.0205	0.0206	0.0206
0.0	0.0	0.0	-3558.3645	5027.2125	NaN	NaN	1.3	0.8972	0.0209	0.0202	0.0205	0.0207	0.0205
0.0	0.0	0.0	-1648.3645	3162.2125	NaN	NaN	1.3	0.8971	0.0209	0.0202	0.0205	0.0208	0.0205
0.0	0.0	0.0	-1454.3645	4497.2125	NaN	NaN	1.3	0.8971	0.0209	0.0202	0.0205	0.0208	0.0205
0.0	0.0	0.0	-2609.3645	3095.2125	NaN	NaN	1.3	0.8971	0.021	0.0202	0.0207	0.0206	0.0205
0.0	0.0	0.0	-2177.3645	5049.2125	NaN	NaN	1.3	0.8974	0.021	0.0202	0.0207	0.0204	0.0203
0.0	0.0	0.0	-5074.3645	-1046.7875	NaN	NaN	0.171	0.8967	0.0213	0.0205	0.0208	0.0203	0.0204
0.0	0.0	0.0	-2176.3645	3719.2125	NaN	NaN	1.3	0.8974	0.0211	0.0203	0.0207	0.0202	0.0202
0.0	0.0	0.0	-2860.3645	21.2125	NaN	NaN	-0.0075	0.8972	0.0212	0.0203	0.0207	0.0203	0.0203
0.0	0.0	0.0	-1491.3645	89.2125	NaN	NaN	-0.0636	0.8975	0.0211	0.0202	0.0206	0.0203	0.0203
0.0	0.0	0.0	-1776.3645	1834.2125	NaN	NaN	1.3	0.8971	0.0211	0.0203	0.0205	0.0204	0.0205
0.0	0.0	0.0	-2835.3645	1221.2125	NaN	NaN	-0.3	0.8969	0.0212	0.0204	0.0204	0.0205	0.0205
0.0	0.0	0.0	-4403.3645	3360.2125	NaN	NaN	-0.3	0.8965	0.0212	0.0206	0.0205	0.0205	0.0207
0.0	0.0	0.0	-3609.3645	3741.2125	NaN	NaN	1.3	0.8964	0.0212	0.0206	0.0205	0.0205	0.0207
0.0	0.0	0.0	-3291.3645	-1290.7875	NaN	NaN	0.2817	0.8963	0.0213	0.0207	0.0205	0.0204	0.0208
0.0	0.0	0.0	-3390.3645	-221.7875	NaN	NaN	0.0614	0.8965	0.0212	0.0207	0.0205	0.0204	0.0207
0.0	0.0	0.0	-2361.3645	2760.2125	NaN	NaN	1.3	0.8966	0.0211	0.0207	0.0204	0.0204	0.0207
0.0	0.0	0.0	-2977.3645	-80.7875	NaN	NaN	0.0264	0.8965	0.0212	0.0207	0.0205	0.0204	0.0207
0.0	0.0	0.0	-2316.3645	382.2125	NaN	NaN	-0.1976	0.8967	0.0211	0.0207	0.0204	0.0204	0.0207
0.0	0.0	0.0	-3706.3645	885.2125	NaN	NaN	-0.3	0.8966	0.0211	0.0208	0.0204	0.0204	0.0207
0.0	0.0	0.0	-3880.3645	1711.2125	NaN	NaN	-0.3	0.8968	0.021	0.0208	0.0203	0.0203	0.0207
0.0	0.0	0.0	-3540.3645	1207.2125	NaN	NaN	-0.3	0.8967	0.0211	0.0208	0.0204	0.0203	0.0207
0.0	0.0	0.0	-3316.3645	1902.2125	NaN	NaN	-0.3	0.8969	0.0211	0.0208	0.0203	0.0203	0.0206
0.0	0.0	0.0	-3135.3645	-1004.7875	NaN	NaN	0.2427	0.897	0.0211	0.0208	0.0203	0.0203	0.0206
0.0	0.0	0.0	-2486.3645	2111.2125	NaN	NaN	-0.3	0.897	0.021	0.0208	0.0202	0.0204	0.0207
0.0	0.0	0.0	-2803.3645	2418.2125	NaN	NaN	-0.3	0.8964	0.0212	0.0208	0.0202	0.0206	0.0208
0.0	0.0	0.0	-3527.3645	4938.2125	NaN	NaN	1.3	0.8963	0.0212	0.0208	0.0202	0.0207	0.0209
0.0	0.0	0.0	-3149.3645	-790.7875	NaN	NaN	0.2007	0.8956	0.0214	0.0209	0.0204	0.0207	0.021
0.0	0.0	0.0	-3066.3645	2748.2125	NaN	NaN	-0.3	0.896	0.0212	0.0208	0.0203	0.0207	0.021
0.0	0.0	0.0	-4700.3645	-667.7875	NaN	NaN	0.1244	0.8957	0.0212	0.0209	0.0205	0.0207	0.0211
0.0	0.0	0.0	-1849.3645	2192.2125	NaN	NaN	1.3	0.8962	0.0209	0.0208	0.0204	0.0206	0.0211
0.0	0.0	0.0	-3470.3645	2295.2125	NaN	NaN	-0.3	0.8958	0.0209	0.0209	0.0206	0.0206	0.0212
0.0	0.0	0.0	-4693.3645	109.2125	NaN	NaN	-0.0238	0.8962	0.0207	0.0209	0.0207	0.0204	0.0211
0.0	0.0	0.0	-4851.3645	677.2125	NaN	NaN	-0.1622	0.8965	0.0206	0.0209	0.0207	0.0202	0.021
0.0	0.0	0.0	-3452.3645	3590.2125	NaN	NaN	1.3	0.897	0.0204	0.0208	0.0207	0.0201	0.0209
0.0	0.0	0.0	-2596.3645	-1385.7875	NaN	NaN	0.348	0.8971	0.0204	0.0208	0.0208	0.0201	0.0209
0.0	0.0	0.0	-2422.3645	1266.2125	NaN	NaN	-0.3	0.8974	0.0202	0.0208	0.0207	0.0201	0.0208
0.0	0.0	0.0	-1471.3645	2162.2125	NaN	NaN	1.3	0.8974	0.0201	0.0208	0.0207	0.0201	0.0208
0.0	0.0	0.0	-914.3645	410.2125	NaN	NaN	-0.3	0.8975	0.0201	0.0207	0.0208	0.02	0.0208
0.0	0.0	0.0	-4269.3645	1833.2125	NaN	NaN	-0.3	0.8974	0.0202	0.0207	0.0208	0.02	0.0208
0.0	0.0	0.0	-1798.3645	1660.2125	NaN	NaN	-0.3	0.8974	0.0203	0.0207	0.0208	0.02	0.0208
0.0	0.0	0.0	-1173.3645	3413.2125	NaN	NaN	1.3	0.8974	0.0203	0.0206	0.0209	0.02	0.0208
0.0	0.0	0.0	-739.3645	279.2125	NaN	NaN	-0.3	0.8971	0.0204	0.0206	0.021	0.0201	0.0208
0.0	0.0	0.0	672.6355	120.2125	NaN	NaN	0.1516	0.8971	0.0205	0.0206	0.0211	0.0201	0.0207
0.0	0.0	0.0	879.6355	2531.2125	NaN	NaN	0.7421	0.8967	0.0206	0.0206	0.0212	0.0202	0.0207
0.0	0.0	0.0	-463.3645	1446.2125	NaN	NaN	1.3	0.8967	0.0205	0.0207	0.0212	0.0202	0.0207
0.0	0.0	0.0	-3909.3645	1327.2125	NaN	NaN	-0.3	0.8967	0.0205	0.0207	0.0213	0.0201	0.0207
0.0	0.0	0.0	-4054.3645	2868.2125	NaN	NaN	-0.3	0.8968	0.0204	0.0207	0.0213	0.0201	0.0207
0.0	0.0	0.0	-3170.3645	1055.2125	NaN	NaN	-0.3	0.8969	0.0203	0.0207	0.0214	0.0201	0.0207
0.0	0.0	0.0	-4544.3645	2248.2125	NaN	NaN	-0.3	0.8968	0.0203	0.0208	0.0214	0.0201	0.0206
0.0	0.0	0.0	-3636.3645	59.2125	NaN	NaN	-0.0166	0.8966	0.0204	0.0209	0.0215	0.02	0.0205
0.0	0.0	0.0	-4346.3645	683.2125	NaN	NaN	-0.1865	0.8967	0.0205	0.021	0.0215	0.0199	0.0204
0.0	0.0	0.0	-4885.3645	-2911.7875	NaN	NaN	0.3734	0.8964	0.0206	0.0211	0.0216	0.0199	0.0204
0.0	0.0	0.0	-2360.3645	-543.7875	NaN	NaN	0.1872	0.8974	0.0203	0.0209	0.0213	0.0198	0.0203
0.0	0.0	0.0	-2687.3645	378.2125	NaN	NaN	-0.1638	0.8976	0.0202	0.0208	0.0213	0.0199	0.0203
0.0	0.0	0.0	-2089.3645	-306.7875	NaN	NaN	0.128	0.8976	0.0201	0.0208	0.0212	0.0199	0.0203
0.0	0.0	0.0	-2671.3645	1017.2125	NaN	NaN	-0.3	0.8973	0.0202	0.0209	0.0212	0.02	0.0203
0.0	0.0	0.0	-2200.3645	-2216.7875	NaN	NaN	0.5019	0.8966	0.0205	0.0211	0.0213	0.0201	0.0204
0.0	0.0	0.0	-3149.3645	1785.2125	NaN	NaN	-0.3	0.8963	0.0206	0.0212	0.0213	0.0202	0.0205
0.0	0.0	0.0	-3390.3645	188.2125	NaN	NaN	-0.0588	0.8959	0.0207	0.0212	0.0214	0.0203	0.0205
0.0	0.0	0.0	-3655.3645	-1130.7875	NaN	NaN	0.2363	0.8955	0.0208	0.0213	0.0214	0.0203	0.0206
0.0	0.0	0.0	-3092.3645	2431.2125	NaN	NaN	-0.3	0.8955	0.0208	0.0214	0.0214	0.0204	0.0206
0.0	0.0	0.0	-3100.3645	2616.2125	NaN	NaN	-0.3	0.8954	0.0208	0.0214	0.0214	0.0204	0.0207
0.0	0.0	0.0	-3688.3645	478.2125	NaN	NaN	-0.149	0.8951	0.0208	0.0214	0.0215	0.0204	0.0207
0.0	0.0	0.0	-3669.3645	2217.2125	NaN	NaN	-0.3	0.8952	0.0208	0.0214	0.0214	0.0204	0.0207
0.0	0.0	0.0	-2497.3645	1039.2125	NaN	NaN	-0.3	0.8952	0.0207	0.0214	0.0215	0.0204	0.0207
0.0	0.0	0.0	-4028.3645	684.2125	NaN	NaN	-0.2046	0.8953	0.0207	0.0214	0.0215	0.0204	0.0207
0.0	0.0	0.0	-2855.3645	2888.2125	NaN	NaN	1.3	0.8953	0.0207	0.0214	0.0215	0.0204	0.0207
0.0	0.0	0.0	-4616.3645	770.2125	NaN	NaN	-0.2003	0.8952	0.0208	0.0214	0.0215	0.0203	0.0207
0.0	0.0	0.0	-3471.3645	2874.2125	NaN	NaN	-0.3	0.8957	0.0206	0.0213	0.0215	0.0203	0.0206
0.0	0.0	0.0	-2915.3645	2951.2125	NaN	NaN	1.3	0.8956	0.0206	0.0213	0.0215	0.0203	0.0206
0.0	0.0	0.0	-2447.3645	1113.2125	NaN	NaN	-0.3	0.8958	0.0206	0.0214	0.0215	0.0203	0.0206
0.0	0.0	0.0	-1675.3645	-940.7875	NaN	NaN	0.3596	0.8957	0.0206	0.0214	0.0215	0.0203	0.0206
0.0	0.0	0.0	-2899.3645	1673.2125	NaN	NaN	-0.3	0.8959	0.0205	0.0214	0.0215	0.0202	0.0205
0.0	0.0	0.0	-2206.3645	1425.2125	NaN	NaN	-0.3	0.8957	0.0206	0.0214	0.0215	0.0202	0.0205
0.0	0.0	0.0	-3117.3645	1553.2125	NaN	NaN	-0.3	0.8954	0.0207	0.0215	0.0216	0.0203	0.0205
0.0	0.0	0.0	-2813.3645	544.2125	NaN	NaN	-0.2398	0.8952	0.0208	0.0216	0.0216	0.0204	0.0205
0.0	0.0	0.0	-2957.3645	2130.2125	NaN	NaN	-0.3	0.8952	0.0208	0.0216	0.0216	0.0204	0.0204
0.0	0.0	0.0	-3230.3645	1152.2125	NaN	NaN	-0.3	0.8948	0.021	0.0216	0.0217	0.0204	0.0205
0.0	0.0	0.0	-2223.3645	101.2125	NaN	NaN	-0.0477	0.8947	0.021	0.0216	0.0217	0.0204	0.0205
0.0	0.0	0.0	-1419.3645	1834.2125	NaN	NaN	1.3	0.8945	0.021	0.0216	0.0218	0.0205	0.0206
0.0	0.0	0.0	-3144.3645	5706.2125	NaN	NaN	1.3	0.8947	0.021	0.0215	0.0218	0.0205	0.0205
0.0	0.0	0.0	-1867.3645	928.2125	NaN	NaN	-0.3	0.8945	0.021	0.0216	0.0218	0.0205	0.0205
0.0	0.0	0.0	-1006.3645	-320.7875	NaN	NaN	0.2417	0.8944	0.0212	0.0217	0.0219	0.0204	0.0204
0.0	0.0	0.0	-1700.3645	-311.7875	NaN	NaN	0.155	0.8945	0.0213	0.0218	0.0219	0.0203	0.0203
0.0	0.0	0.0	-3108.3645	2034.2125	NaN	NaN	-0.3	0.8948	0.0212	0.0218	0.0219	0.0202	0.0201
0.0	0.0	0.0	-2659.3645	-1636.7875	NaN	NaN	0.381	0.8946	0.0214	0.0218	0.0219	0.0202	0.0201
0.0	0.0	0.0	-2927.3645	171.2125	NaN	NaN	-0.0621	0.8946	0.0214	0.0218	0.0219	0.0202	0.02
0.0	0.0	0.0	-4639.3645	1229.2125	NaN	NaN	-0.3	0.8944	0.0215	0.0219	0.022	0.0202	0.0201
0.0	0.0	0.0	-2615.3645	1956.2125	NaN	NaN	-0.3	0.8946	0.0214	0.0218	0.0219	0.0203	0.02
0.0	0.0	0.0	-3762.3645	2329.2125	NaN	NaN	-0.3	0.8944	0.0215	0.0219	0.022	0.0203	0.0199
0.0	0.0	0.0	-4426.3645	111.2125	NaN	NaN	-0.0258	0.8943	0.0216	0.022	0.0221	0.0201	0.0199
0.0	0.0	0.0	-3643.3645	-643.7875	NaN	NaN	0.1502	0.8943	0.0217	0.022	0.0221	0.02	0.0198
0.0	0.0	0.0	-3244.3645	743.2125	NaN	NaN	-0.2971	0.8941	0.0217	0.0221	0.0221	0.0201	0.0199
0.0	0.0	0.0	-4556.3645	1633.2125	NaN	NaN	-0.3	0.8944	0.0216	0.0219	0.0221	0.0201	0.0199
0.0	0.0	0.0	-4768.3645	2229.2125	NaN	NaN	-0.3	0.8942	0.0217	0.022	0.0221	0.0201	0.0199
0.0	0.0	0.0	-3113.3645	2010.2125	NaN	NaN	-0.3	0.8943	0.0217	0.0219	0.0221	0.0201	0.0199
0.0	0.0	0.0	-3749.3645	2577.2125	NaN	NaN	-0.3	0.8942	0.0217	0.022	0.0221	0.0201	0.0199
0.0	0.0	0.0	-4391.3645	3750.2125	NaN	NaN	-0.3	0.8942	0.0217	0.022	0.0221	0.0201	0.02
0.0	0.0	0.0	-3801.3645	2389.2125	NaN	NaN	-0.3	0.894	0.0218	0.0221	0.0221	0.02	0.02
0.0	0.0	0.0	-2926.3645	3.2125	NaN	NaN	-0.0011	0.894	0.0218	0.0222	0.0221	0.0199	0.02
0.0	0.0	0.0	-5492.3645	747.2125	NaN	NaN	-0.1575	0.894	0.0218	0.0223	0.0221	0.0198	0.02
0.0	0.0	0.0	-5023.3645	2962.2125	NaN	NaN	-0.3	0.894	0.0218	0.0223	0.0221	0.0198	0.02
0.0	0.0	0.0	-4585.3645	1120.2125	NaN	NaN	-0.3	0.8939	0.0218	0.0223	0.0221	0.0198	0.0201
0.0	0.0	0.0	-4584.3645	4438.2125	NaN	NaN	-0.3	0.8942	0.0217	0.0222	0.022	0.0199	0.0201
0.0	0.0	0.0	-3033.3645	1669.2125	NaN	NaN	-0.3	0.8942	0.0217	0.0222	0.022	0.0198	0.0201
0.0	0.0	0.0	-4462.3645	4673.2125	NaN	NaN	1.3	0.8941	0.0217	0.0223	0.022	0.0198	0.0201
0.0	0.0	0.0	-2578.3645	1845.2125	NaN	NaN	-0.3	0.8938	0.0218	0.0224	0.0221	0.0198	0.0202
0.0	0.0	0.0	-5214.3645	2765.2125	NaN	NaN	-0.3	0.8939	0.0218	0.0224	0.022	0.0196	0.0202
0.0	0.0	0.0	-3152.3645	-844.7875	NaN	NaN	0.2113	0.8938	0.0219	0.0225	0.022	0.0196	0.0203
0.0	0.0	0.0	-2522.3645	1740.2125	NaN	NaN	-0.3	0.8944	0.0217	0.0223	0.0219	0.0196	0.0202
0.0	0.0	0.0	-2687.3645	2627.2125	NaN	NaN	-0.3	0.8945	0.0217	0.0222	0.0219	0.0196	0.0202
0.0	0.0	0.0	-3411.3645	3128.2125	NaN	NaN	-0.3	0.8944	0.0217	0.0222	0.0219	0.0195	0.0202
0.0	0.0	0.0	-3552.3645	1769.2125	NaN	NaN	-0.3	0.8942	0.0218	0.0223	0.022	0.0195	0.0202
0.0	0.0	0.0	-3999.3645	-2952.7875	NaN	NaN	0.4247	0.894	0.0219	0.0224	0.022	0.0195	0.0203
0.0	0.0	0.0	-3261.3645	1576.2125	NaN	NaN	-0.3	0.8944	0.0217	0.0223	0.0219	0.0194	0.0202
0.0	0.0	0.0	-3299.3645	39.2125	NaN	NaN	-0.012	0.8947	0.0216	0.0222	0.0219	0.0194	0.0202
0.0	0.0	0.0	-3419.3645	1357.2125	NaN	NaN	-0.3	0.8952	0.0215	0.0221	0.0219	0.0193	0.02
0.0	0.0	0.0	-3582.3645	3576.2125	NaN	NaN	-0.3	0.8955	0.0214	0.022	0.0219	0.0193	0.02
0.0	0.0	0.0	-5167.3645	2547.2125	NaN	NaN	-0.3	0.8958	0.0213	0.0219	0.0218	0.0193	0.0199
0.0	0.0	0.0	-3802.3645	1363.2125	NaN	NaN	-0.3	0.8958	0.0213	0.0218	0.0218	0.0193	0.0199
0.0	0.0	0.0	-4259.3645	1488.2125	NaN	NaN	-0.3	0.8959	0.0213	0.0218	0.0219	0.0193	0.0199
0.0	0.0	0.0	-1948.3645	194.2125	NaN	NaN	-0.1107	0.8958	0.0213	0.0218	0.0219	0.0193	0.0199
0.0	0.0	0.0	-3223.3645	-2401.7875	NaN	NaN	0.427	0.8956	0.0214	0.0218	0.022	0.0194	0.02
0.0	0.0	0.0	-4588.3645	2505.2125	NaN	NaN	-0.3	0.896	0.0212	0.0217	0.0219	0.0193	0.0199
0.0	0.0	0.0	-4164.3645	-1440.7875	NaN	NaN	0.257	0.896	0.0212	0.0216	0.0219	0.0193	0.0199
0.0	0.0	0.0	-1859.3645	651.2125	NaN	NaN	-0.3	0.8968	0.0209	0.0215	0.0218	0.0193	0.0197
0.0	0.0	0.0	-4266.3645	5111.2125	NaN	NaN	1.3	0.8971	0.0207	0.0213	0.0219	0.0194	0.0196
0.0	0.0	0.0	-4070.3645	3743.2125	NaN	NaN	-0.3	0.8968	0.0208	0.0214	0.022	0.0196	0.0196
0.0	0.0	0.0	-4285.3645	1456.2125	NaN	NaN	-0.3	0.896	0.021	0.0215	0.022	0.0197	0.0197
0.0	0.0	0.0	-5506.3645	13.2125	NaN	NaN	-0.0024	0.8957	0.0212	0.0216	0.022	0.0197	0.0198
0.0	0.0	0.0	-3749.3645	-3090.7875	NaN	NaN	0.4519	0.8954	0.0213	0.0217	0.0221	0.0197	0.0199
0.0	0.0	0.0	-5309.3645	2686.2125	NaN	NaN	-0.3	0.8957	0.0211	0.0216	0.022	0.0198	0.0198
0.0	0.0	0.0	-1856.3645	1113.2125	NaN	NaN	-0.3	0.8957	0.021	0.0216	0.0221	0.0199	0.0198
0.0	0.0	0.0	-3342.3645	3502.2125	NaN	NaN	1.3	0.8956	0.0211	0.0215	0.0221	0.02	0.0197
0.0	0.0	0.0	-4341.3645	-946.7875	NaN	NaN	0.179	0.8952	0.0212	0.0216	0.0221	0.02	0.0198
0.0	0.0	0.0	-3482.3645	-220.7875	NaN	NaN	0.0596	0.8951	0.0213	0.0217	0.022	0.02	0.0199
0.0	0.0	0.0	-2579.3645	877.2125	NaN	NaN	-0.3	0.8949	0.0213	0.0217	0.0221	0.0201	0.0199
0.0	0.0	0.0	-4433.3645	2217.2125	NaN	NaN	-0.3	0.8949	0.0213	0.0217	0.0221	0.0202	0.0198
0.0	0.0	0.0	-2920.3645	-431.7875	NaN	NaN	0.1288	0.8947	0.0214	0.0217	0.0222	0.0203	0.0198
0.0	0.0	0.0	-1126.3645	-865.7875	NaN	NaN	0.4346	0.8945	0.0216	0.0217	0.0222	0.0204	0.0198
0.0	0.0	0.0	-3428.3645	-1770.7875	NaN	NaN	0.3406	0.8941	0.0217	0.0216	0.0222	0.0205	0.0198
0.0	0.0	0.0	-1196.3645	-95.7875	NaN	NaN	0.0741	0.894	0.0218	0.0216	0.0222	0.0205	0.0198
0.0	0.0	0.0	-5897.3645	-1313.7875	NaN	NaN	0.1822	0.8934	0.0221	0.0216	0.0224	0.0207	0.0198
0.0	0.0	0.0	-2110.3645	521.2125	NaN	NaN	-0.3	0.8934	0.0221	0.0216	0.0224	0.0208	0.0198
0.0	0.0	0.0	-5023.3645	234.2125	NaN	NaN	-0.0489	0.893	0.0223	0.0215	0.0224	0.0209	0.0198
0.0	0.0	0.0	-4010.3645	745.2125	NaN	NaN	-0.2282	0.8929	0.0224	0.0215	0.0225	0.021	0.0198
0.0	0.0	0.0	-3656.3645	3701.2125	NaN	NaN	1.3	0.8928	0.0224	0.0215	0.0225	0.021	0.0198
0.0	0.0	0.0	-4066.3645	-1331.7875	NaN	NaN	0.2467	0.8922	0.0226	0.0215	0.0226	0.0212	0.0199
0.0	0.0	0.0	-2821.3645	2868.2125	NaN	NaN	1.3	0.8924	0.0225	0.0215	0.0225	0.0213	0.0198
0.0	0.0	0.0	-4094.3645	1108.2125	NaN	NaN	-0.3	0.8916	0.0228	0.0215	0.0227	0.0215	0.0199
0.0	0.0	0.0	-3832.3645	-1763.7875	NaN	NaN	0.3152	0.8911	0.0229	0.0216	0.0227	0.0216	0.0201
0.0	0.0	0.0	-3745.3645	-1646.7875	NaN	NaN	0.3054	0.8908	0.0229	0.0216	0.0227	0.0218	0.0201
0.0	0.0	0.0	-3595.3645	3944.2125	NaN	NaN	1.3	0.8905	0.023	0.0214	0.0228	0.022	0.0203
0.0	0.0	0.0	-4086.3645	1849.2125	NaN	NaN	-0.3	0.89	0.0231	0.0214	0.0229	0.0223	0.0204
0.0	0.0	0.0	-1109.3645	3194.2125	NaN	NaN	1.3	0.8894	0.0233	0.0213	0.023	0.0225	0.0205
0.0	0.0	0.0	-1962.3645	-62.7875	NaN	NaN	0.031	0.8892	0.0233	0.0213	0.023	0.0226	0.0205
0.0	0.0	0.0	-746.3645	-720.7875	NaN	NaN	0.4913	0.8896	0.0233	0.0211	0.0229	0.0226	0.0205
0.0	0.0	0.0	24.6355	-1732.7875	NaN	NaN	1.0144	0.8896	0.0234	0.0209	0.0228	0.0228	0.0204
0.0	0.0	0.0	1900.6355	-736.7875	NaN	NaN	-0.3	0.8896	0.0236	0.0208	0.0226	0.023	0.0204
0.0	0.0	0.0	2632.6355	1524.2125	NaN	NaN	0.3667	0.8892	0.024	0.0207	0.0226	0.0231	0.0204
0.0	0.0	0.0	1698.6355	-1448.7875	NaN	NaN	-0.3	0.8886	0.0243	0.0208	0.0226	0.0233	0.0205
0.0	0.0	0.0	1443.6355	3726.2125	NaN	NaN	0.7208	0.8868	0.0248	0.0211	0.0229	0.0235	0.0208
0.0	0.0	0.0	254.6355	3558.2125	NaN	NaN	0.9332	0.8864	0.025	0.0211	0.023	0.0234	0.021
0.0	0.0	0.0	4489.6355	4001.2125	NaN	NaN	0.4712	0.885	0.0254	0.0214	0.0233	0.0236	0.0214
0.0	0.0	0.0	2099.6355	1420.2125	NaN	NaN	0.4035	0.8856	0.0253	0.0211	0.0232	0.0235	0.0213
0.0	0.0	0.0	1863.6355	3285.2125	NaN	NaN	0.638	0.8848	0.0256	0.0212	0.0235	0.0235	0.0215
0.0	0.0	0.0	960.6355	941.2125	NaN	NaN	0.4949	0.887	0.025	0.0207	0.023	0.0231	0.0211
0.0	0.0	0.0	1910.6355	912.2125	NaN	NaN	0.3232	0.8861	0.0252	0.0208	0.0233	0.0233	0.0213
0.0	0.0	0.0	1668.6355	-999.7875	NaN	NaN	-0.3	0.8876	0.025	0.0205	0.023	0.023	0.021
0.0	0.0	0.0	323.6355	192.2125	NaN	NaN	0.3726	0.8862	0.0253	0.0207	0.0233	0.0232	0.0213
0.0	0.0	0.0	1798.6355	-8.7875	NaN	NaN	-0.0049	0.8866	0.0253	0.0206	0.0233	0.023	0.0213
0.0	0.0	0.0	1309.6355	3989.2125	NaN	NaN	0.7528	0.8868	0.0254	0.0205	0.0233	0.0228	0.0213
0.0	0.0	0.0	1011.6355	2452.2125	NaN	NaN	0.7079	0.8887	0.0251	0.02	0.0228	0.0223	0.0211
0.0	0.0	0.0	1001.6355	3976.2125	NaN	NaN	0.7988	0.8898	0.0248	0.0199	0.0224	0.022	0.021
0.0	0.0	0.0	2694.6355	-1173.7875	NaN	NaN	-0.3	0.8909	0.0246	0.0198	0.0221	0.0218	0.0209
0.0	0.0	0.0	2516.6355	2548.2125	NaN	NaN	0.5031	0.8922	0.0247	0.0193	0.0219	0.0213	0.0207
0.0	0.0	0.0	1212.6355	2520.2125	NaN	NaN	0.6751	0.894	0.0245	0.0188	0.0216	0.0207	0.0205
0.0	0.0	0.0	801.6355	3235.2125	NaN	NaN	0.8014	0.8942	0.0244	0.0186	0.0217	0.0204	0.0207
0.0	0.0	0.0	1937.6355	2011.2125	NaN	NaN	0.5093	0.8947	0.0241	0.0186	0.0216	0.0202	0.0208
0.0	0.0	0.0	-147.3645	2491.2125	NaN	NaN	1.0629	0.896	0.0237	0.0183	0.0214	0.0197	0.0208
0.0	0.0	0.0	568.6355	5295.2125	NaN	NaN	0.903	0.8957	0.0238	0.0183	0.0218	0.0193	0.0211
0.0	0.0	0.0	1357.6355	2313.2125	NaN	NaN	0.6302	0.8976	0.0233	0.0179	0.0214	0.019	0.0207
0.0	0.0	0.0	1492.6355	2973.2125	NaN	NaN	0.6658	0.8967	0.0238	0.018	0.0218	0.0188	0.021
0.0	0.0	0.0	1374.6355	-76.7875	NaN	NaN	-0.0592	0.8988	0.0232	0.0177	0.0213	0.0185	0.0205
0.0	0.0	0.0	2419.6355	2415.2125	NaN	NaN	0.4995	0.8979	0.0236	0.0178	0.0217	0.0183	0.0206
0.0	0.0	0.0	388.6355	-218.7875	NaN	NaN	-0.3	0.8991	0.0232	0.0177	0.0214	0.0183	0.0204
0.0	0.0	0.0	1201.6355	-380.7875	NaN	NaN	-0.3	0.9016	0.0225	0.0173	0.0212	0.0174	0.02
0.0	0.0	0.0	2406.6355	3376.2125	NaN	NaN	0.5838	0.9026	0.0224	0.017	0.0219	0.0163	0.0199
0.0	0.0	0.0	-929.3645	5170.2125	NaN	NaN	1.2191	0.9012	0.023	0.0171	0.023	0.0158	0.0201
0.0	0.0	0.0	1232.6355	3516.2125	NaN	NaN	0.7404	0.9012	0.0233	0.017	0.0229	0.0158	0.0197
0.0	0.0	0.0	2036.6355	3299.2125	NaN	NaN	0.6183	0.9006	0.0237	0.0172	0.0225	0.0164	0.0196
0.0	0.0	0.0	782.6355	-52.7875	NaN	NaN	-0.0723	0.9015	0.0233	0.0172	0.0215	0.017	0.0194
0.0	0.0	0.0	676.6355	726.2125	NaN	NaN	0.5177	0.902	0.023	0.0173	0.0211	0.0173	0.0193
0.0	0.0	0.0	-2102.3645	2438.2125	NaN	NaN	1.3	0.9032	0.0227	0.0171	0.0211	0.0169	0.0191
0.0	0.0	0.0	-768.3645	3519.2125	NaN	NaN	1.2793	0.9022	0.0232	0.0171	0.0219	0.0164	0.0191
0.0	0.0	0.0	728.6355	3929.2125	NaN	NaN	0.8436	0.901	0.0237	0.0172	0.0225	0.0165	0.0191
0.0	0.0	0.0	-286.3645	2479.2125	NaN	NaN	1.1306	0.9015	0.0235	0.017	0.0225	0.0163	0.019
0.0	0.0	0.0	1413.6355	3339.2125	NaN	NaN	0.7026	0.8997	0.0241	0.0173	0.0233	0.0163	0.0193
0.0	0.0	0.0	-464.3645	3794.2125	NaN	NaN	1.1395	0.9002	0.024	0.0171	0.0233	0.0163	0.0192
0.0	0.0	0.0	1374.6355	4599.2125	NaN	NaN	0.7699	0.8957	0.0254	0.0179	0.0241	0.017	0.0199
0.0	0.0	0.0	904.6355	-233.7875	NaN	NaN	-0.3	0.8975	0.0238	0.018	0.023	0.0178	0.0199
0.0	0.0	0.0	2719.6355	875.2125	NaN	NaN	0.2435	0.895	0.0243	0.0183	0.0236	0.0181	0.0206
0.0	0.0	0.0	-1465.3645	3233.2125	NaN	NaN	1.3	0.8936	0.0243	0.0185	0.0239	0.0188	0.0209
0.0	0.0	0.0	1042.6355	-63.7875	NaN	NaN	-0.0652	0.8942	0.0239	0.0184	0.0235	0.0189	0.021
0.0	0.0	0.0	1515.6355	2633.2125	NaN	NaN	0.6347	0.8928	0.0243	0.0186	0.0242	0.0189	0.0212
0.0	0.0	0.0	584.6355	1453.2125	NaN	NaN	0.7131	0.8932	0.0243	0.0185	0.0242	0.0188	0.0211
0.0	0.0	0.0	3065.6355	3718.2125	NaN	NaN	0.5481	0.8936	0.0244	0.0184	0.0243	0.0183	0.021
0.0	0.0	0.0	5945.6355	4923.2125	NaN	NaN	0.453	0.8902	0.0257	0.0189	0.0254	0.0184	0.0214
0.0	0.0	0.0	1482.6355	4520.2125	NaN	NaN	0.753	0.892	0.0251	0.0186	0.0247	0.0185	0.0211
0.0	0.0	0.0	942.6355	4063.2125	NaN	NaN	0.8117	0.893	0.0246	0.0186	0.0242	0.0187	0.0209
0.0	0.0	0.0	5327.6355	1300.2125	NaN	NaN	0.1962	0.893	0.0246	0.0186	0.0242	0.0188	0.0208
0.0	0.0	0.0	1768.6355	4888.2125	NaN	NaN	0.7343	0.8919	0.0249	0.0188	0.0241	0.0193	0.021
0.0	0.0	0.0	1521.6355	1604.2125	NaN	NaN	0.5132	0.8929	0.0245	0.0188	0.0234	0.0196	0.0208
0.0	0.0	0.0	1858.6355	3851.2125	NaN	NaN	0.6745	0.8919	0.0246	0.019	0.0237	0.0199	0.0209
0.0	0.0	0.0	1862.6355	3342.2125	NaN	NaN	0.6421	0.8901	0.0252	0.0193	0.024	0.0203	0.0212
0.0	0.0	0.0	518.6355	1589.2125	NaN	NaN	0.754	0.8921	0.0245	0.0192	0.0228	0.0207	0.0206
0.0	0.0	0.0	1168.6355	-2683.7875	NaN	NaN	1.3	0.8937	0.0238	0.0192	0.0221	0.021	0.0202
0.0	0.0	0.0	1237.6355	1514.2125	NaN	NaN	0.5503	0.8916	0.0242	0.0195	0.0226	0.0215	0.0207
0.0	0.0	0.0	-837.3645	1924.2125	NaN	NaN	1.3	0.8922	0.024	0.0195	0.0222	0.0216	0.0205
0.0	0.0	0.0	-784.3645	2888.2125	NaN	NaN	1.3	0.8925	0.0237	0.0195	0.0219	0.0218	0.0205
0.0	0.0	0.0	-255.3645	598.2125	NaN	NaN	1.3	0.893	0.0235	0.0197	0.0216	0.022	0.0203
0.0	0.0	0.0	-2115.3645	1474.2125	NaN	NaN	-0.3	0.8933	0.0233	0.0198	0.0215	0.022	0.0202
0.0	0.0	0.0	-387.3645	2897.2125	NaN	NaN	1.1543	0.8934	0.0232	0.0198	0.0214	0.022	0.0202
0.0	0.0	0.0	-2081.3645	2997.2125	NaN	NaN	1.3	0.8937	0.0231	0.0199	0.0213	0.0219	0.0201
0.0	0.0	0.0	-2678.3645	1479.2125	NaN	NaN	-0.3	0.8941	0.023	0.0198	0.0212	0.0218	0.02
0.0	0.0	0.0	-1031.3645	2971.2125	NaN	NaN	1.3	0.8941	0.023	0.0199	0.0212	0.0218	0.02
0.0	0.0	0.0	-132.3645	1426.2125	NaN	NaN	1.1023	0.8948	0.0229	0.0198	0.0211	0.0216	0.0198
0.0	0.0	0.0	-1580.3645	1703.2125	NaN	NaN	1.3	0.8947	0.0229	0.0198	0.0212	0.0215	0.0198
0.0	0.0	0.0	-2082.3645	1816.2125	NaN	NaN	-0.3	0.8949	0.0228	0.0198	0.0212	0.0215	0.0198
0.0	0.0	0.0	-280.3645	4005.2125	NaN	NaN	1.0753	0.8942	0.0229	0.02	0.0212	0.0216	0.02
0.0	0.0	0.0	65.6355	813.2125	NaN	NaN	0.9253	0.8941	0.0228	0.0201	0.0212	0.0217	0.0201
0.0	0.0	0.0	-1310.3645	80.2125	NaN	NaN	-0.0652	0.8941	0.0228	0.0201	0.0212	0.0217	0.0201
0.0	0.0	0.0	-560.3645	-270.7875	NaN	NaN	0.3258	0.894	0.0228	0.0202	0.0212	0.0217	0.0202
0.0	0.0	0.0	-207.3645	3242.2125	NaN	NaN	1.0683	0.8936	0.0229	0.0203	0.0212	0.0218	0.0203
0.0	0.0	0.0	-601.3645	-168.7875	NaN	NaN	0.2192	0.8938	0.0228	0.0203	0.0211	0.0217	0.0203
0.0	0.0	0.0	-1195.3645	3563.2125	NaN	NaN	1.3	0.8935	0.0229	0.0204	0.021	0.0217	0.0205
0.0	0.0	0.0	-406.3645	2782.2125	NaN	NaN	1.171	0.8933	0.023	0.0204	0.021	0.0218	0.0205
0.0	0.0	0.0	-1127.3645	2667.2125	NaN	NaN	1.3	0.8933	0.0229	0.0204	0.021	0.0218	0.0205
0.0	0.0	0.0	-731.3645	2698.2125	NaN	NaN	1.3	0.8935	0.0229	0.0204	0.0211	0.0217	0.0204
0.0	0.0	0.0	-117.3645	643.2125	NaN	NaN	1.2232	0.8938	0.0228	0.0204	0.0211	0.0216	0.0203
0.0	0.0	0.0	-2537.3645	1524.2125	NaN	NaN	-0.3	0.8939	0.0228	0.0204	0.0212	0.0216	0.0202
0.0	0.0	0.0	-1461.3645	1035.2125	NaN	NaN	-0.3	0.8938	0.0227	0.0205	0.0212	0.0216	0.0202
0.0	0.0	0.0	-2263.3645	2044.2125	NaN	NaN	-0.3	0.8939	0.0227	0.0205	0.0212	0.0217	0.0201
0.0	0.0	0.0	428.6355	1295.2125	NaN	NaN	0.7513	0.8935	0.0228	0.0205	0.0212	0.0218	0.0202
0.0	0.0	0.0	-3030.3645	2831.2125	NaN	NaN	-0.3	0.8935	0.0227	0.0206	0.0211	0.0219	0.0202
0.0	0.0	0.0	-869.3645	2130.2125	NaN	NaN	1.3	0.8933	0.0228	0.0206	0.0211	0.022	0.0203
0.0	0.0	0.0	-1348.3645	204.2125	NaN	NaN	-0.1785	0.8933	0.0228	0.0206	0.021	0.022	0.0203
0.0	0.0	0.0	-864.3645	3876.2125	NaN	NaN	1.287	0.893	0.0228	0.0206	0.021	0.0221	0.0204
0.0	0.0	0.0	-345.3645	1167.2125	NaN	NaN	1.3	0.8931	0.0228	0.0206	0.021	0.0221	0.0204
0.0	0.0	0.0	-664.3645	1173.2125	NaN	NaN	1.3	0.8931	0.0228	0.0207	0.0209	0.0221	0.0204
0.0	0.0	0.0	-1961.3645	489.2125	NaN	NaN	-0.3	0.8932	0.0228	0.0207	0.0209	0.022	0.0203
0.0	0.0	0.0	-233.3645	1822.2125	NaN	NaN	1.1469	0.8932	0.0228	0.0208	0.021	0.0219	0.0203
0.0	0.0	0.0	-3934.3645	988.2125	NaN	NaN	-0.3	0.8931	0.0228	0.0209	0.021	0.0218	0.0204
0.0	0.0	0.0	-3653.3645	1218.2125	NaN	NaN	-0.3	0.8933	0.0227	0.0209	0.021	0.0217	0.0205
0.0	0.0	0.0	-1102.3645	3368.2125	NaN	NaN	1.3	0.8934	0.0226	0.0208	0.021	0.0217	0.0205
0.0	0.0	0.0	-383.3645	3186.2125	NaN	NaN	1.1368	0.8938	0.0224	0.0208	0.0209	0.0217	0.0205
0.0	0.0	0.0	-4397.3645	6934.2125	NaN	NaN	1.3	0.8943	0.0223	0.0207	0.0209	0.0214	0.0204
0.0	0.0	0.0	-2459.3645	1085.2125	NaN	NaN	-0.3	0.8947	0.0223	0.0207	0.0209	0.0212	0.0203
0.0	0.0	0.0	-1588.3645	2534.2125	NaN	NaN	1.3	0.8954	0.0221	0.0206	0.0209	0.0209	0.0201
0.0	0.0	0.0	-1949.3645	716.2125	NaN	NaN	-0.3	0.8956	0.0221	0.0207	0.021	0.0206	0.0201
0.0	0.0	0.0	-2672.3645	1453.2125	NaN	NaN	-0.3	0.8963	0.0219	0.0205	0.0209	0.0204	0.02
0.0	0.0	0.0	-2287.3645	3489.2125	NaN	NaN	1.3	0.8966	0.0218	0.0204	0.0209	0.0204	0.0199
0.0	0.0	0.0	-1799.3645	3504.2125	NaN	NaN	1.3	0.8968	0.0218	0.0203	0.0209	0.0203	0.0198
0.0	0.0	0.0	-1601.3645	1173.2125	NaN	NaN	-0.3	0.8969	0.0218	0.0204	0.0209	0.0202	0.0198
0.0	0.0	0.0	-2361.3645	1156.2125	NaN	NaN	-0.3	0.8971	0.0218	0.0203	0.0208	0.0202	0.0197
0.0	0.0	0.0	-3075.3645	57.2125	NaN	NaN	-0.019	0.8969	0.0219	0.0204	0.0209	0.0202	0.0198
0.0	0.0	0.0	-1939.3645	3949.2125	NaN	NaN	1.3	0.8972	0.0218	0.0203	0.0207	0.0202	0.0198
0.0	0.0	0.0	-3335.3645	1066.2125	NaN	NaN	-0.3	0.8969	0.0219	0.0204	0.0208	0.0203	0.0198
0.0	0.0	0.0	151.6355	-243.7875	NaN	NaN	1.3	0.897	0.0219	0.0204	0.0207	0.0203	0.0198
0.0	0.0	0.0	-1217.3645	2456.2125	NaN	NaN	1.3	0.8965	0.022	0.0204	0.0208	0.0204	0.0199
0.0	0.0	0.0	-3558.3645	-409.7875	NaN	NaN	0.1033	0.8962	0.022	0.0205	0.0208	0.0204	0.02
0.0	0.0	0.0	-3042.3645	1794.2125	NaN	NaN	-0.3	0.8963	0.0219	0.0205	0.0208	0.0204	0.02
0.0	0.0	0.0	-5138.3645	-379.7875	NaN	NaN	0.0688	0.8959	0.022	0.0206	0.0209	0.0205	0.0201
0.0	0.0	0.0	-3651.3645	1773.2125	NaN	NaN	-0.3	0.8963	0.0217	0.0206	0.0208	0.0204	0.0201
0.0	0.0	0.0	-3460.3645	588.2125	NaN	NaN	-0.2048	0.8962	0.0217	0.0207	0.0208	0.0204	0.0202
0.0	0.0	0.0	-4321.3645	3112.2125	NaN	NaN	-0.3	0.8964	0.0216	0.0207	0.0208	0.0203	0.0202
0.0	0.0	0.0	-4635.3645	1118.2125	NaN	NaN	-0.3	0.8963	0.0216	0.0208	0.0208	0.0203	0.0202
0.0	0.0	0.0	-2380.3645	158.2125	NaN	NaN	-0.0712	0.8968	0.0214	0.0208	0.0207	0.0202	0.0202
0.0	0.0	0.0	-1489.3645	406.2125	NaN	NaN	-0.3	0.8967	0.0212	0.0209	0.0206	0.0203	0.0203
0.0	0.0	0.0	-1557.3645	1446.2125	NaN	NaN	-0.3	0.897	0.021	0.0209	0.0205	0.0203	0.0204
0.0	0.0	0.0	-1523.3645	252.2125	NaN	NaN	-0.1984	0.8966	0.0211	0.021	0.0205	0.0203	0.0205
0.0	0.0	0.0	-3046.3645	484.2125	NaN	NaN	-0.189	0.8964	0.0212	0.021	0.0205	0.0204	0.0206
0.0	0.0	0.0	-1806.3645	3905.2125	NaN	NaN	1.3	0.8965	0.0212	0.021	0.0204	0.0204	0.0206
0.0	0.0	0.0	-1578.3645	-280.7875	NaN	NaN	0.151	0.8964	0.0212	0.021	0.0204	0.0203	0.0206
0.0	0.0	0.0	-1144.3645	1542.2125	NaN	NaN	1.3	0.8966	0.0211	0.021	0.0203	0.0204	0.0207
0.0	0.0	0.0	-1056.3645	-260.7875	NaN	NaN	0.198	0.8966	0.0211	0.021	0.0202	0.0204	0.0207
0.0	0.0	0.0	627.6355	3490.2125	NaN	NaN	0.8476	0.8968	0.0209	0.021	0.0201	0.0204	0.0208
0.0	0.0	0.0	-899.3645	-402.7875	NaN	NaN	0.3093	0.8968	0.0209	0.0209	0.0202	0.0204	0.0208
0.0	0.0	0.0	-1759.3645	1695.2125	NaN	NaN	-0.3	0.8972	0.0208	0.0208	0.0202	0.0204	0.0207
0.0	0.0	0.0	-1709.3645	1863.2125	NaN	NaN	1.3	0.8972	0.0208	0.0206	0.0203	0.0204	0.0207
0.0	0.0	0.0	-4043.3645	3434.2125	NaN	NaN	-0.3	0.8975	0.0208	0.0205	0.0204	0.0202	0.0206
0.0	0.0	0.0	-3444.3645	-1757.7875	NaN	NaN	0.3379	0.8974	0.0209	0.0206	0.0205	0.0201	0.0205
0.0	0.0	0.0	-1561.3645	2119.2125	NaN	NaN	1.3	0.8985	0.0206	0.0204	0.0204	0.0199	0.0203
0.0	0.0	0.0	-1623.3645	-2088.7875	NaN	NaN	0.5627	0.8987	0.0205	0.0203	0.0203	0.0198	0.0204
0.0	0.0	0.0	-2544.3645	1899.2125	NaN	NaN	-0.3	0.8997	0.02	0.0201	0.0201	0.0198	0.0203
0.0	0.0	0.0	-2652.3645	3417.2125	NaN	NaN	1.3	0.899	0.0202	0.0203	0.0202	0.02	0.0204
0.0	0.0	0.0	-2289.3645	3760.2125	NaN	NaN	1.3	0.8994	0.0201	0.0202	0.0201	0.0199	0.0203
0.0	0.0	0.0	-2537.3645	1444.2125	NaN	NaN	-0.3	0.8993	0.0203	0.0202	0.0202	0.0197	0.0203
0.0	0.0	0.0	-2846.3645	-3094.7875	NaN	NaN	0.5209	0.899	0.0204	0.0203	0.0203	0.0197	0.0203
0.0	0.0	0.0	-3842.3645	1013.2125	NaN	NaN	-0.3	0.8992	0.0203	0.0202	0.0202	0.0197	0.0203
0.0	0.0	0.0	42.6355	4785.2125	NaN	NaN	0.9912	0.8992	0.0202	0.0203	0.0202	0.0198	0.0204
0.0	0.0	0.0	925.6355	1876.2125	NaN	NaN	0.6696	0.8989	0.0203	0.0203	0.0202	0.0198	0.0205
0.0	0.0	0.0	-4136.3645	253.2125	NaN	NaN	-0.0652	0.8987	0.0204	0.0204	0.0202	0.0198	0.0205
0.0	0.0	0.0	-1740.3645	999.2125	NaN	NaN	-0.3	0.899	0.0203	0.0204	0.0201	0.0197	0.0204
0.0	0.0	0.0	-482.3645	2564.2125	NaN	NaN	1.2317	0.8987	0.0203	0.0205	0.0202	0.0197	0.0206
0.0	0.0	0.0	-3466.3645	1147.2125	NaN	NaN	-0.3	0.8987	0.0203	0.0204	0.0203	0.0197	0.0206
0.0	0.0	0.0	-2646.3645	-54.7875	NaN	NaN	0.0203	0.8987	0.0205	0.0204	0.0204	0.0196	0.0203
0.0	0.0	0.0	-4021.3645	1067.2125	NaN	NaN	-0.3	0.8989	0.0206	0.0204	0.0203	0.0195	0.0203
0.0	0.0	0.0	-2765.3645	-2346.7875	NaN	NaN	0.4591	0.899	0.0206	0.0204	0.0203	0.0194	0.0203
0.0	0.0	0.0	-3010.3645	1020.2125	NaN	NaN	-0.3	0.8997	0.0202	0.0203	0.0202	0.0194	0.0202
0.0	0.0	0.0	-2214.3645	3646.2125	NaN	NaN	1.3	0.8991	0.0202	0.0205	0.0202	0.0196	0.0203
0.0	0.0	0.0	-2849.3645	3337.2125	NaN	NaN	1.3	0.899	0.0202	0.0206	0.0202	0.0196	0.0204
0.0	0.0	0.0	-3523.3645	-411.7875	NaN	NaN	0.1046	0.8988	0.0203	0.0205	0.0203	0.0197	0.0203
0.0	0.0	0.0	-3064.3645	1596.2125	NaN	NaN	-0.3	0.8987	0.0205	0.0205	0.0204	0.0197	0.0203
0.0	0.0	0.0	-6385.3645	514.2125	NaN	NaN	-0.0876	0.8985	0.0207	0.0206	0.0204	0.0196	0.0202
0.0	0.0	0.0	-3610.3645	1124.2125	NaN	NaN	-0.3	0.8986	0.0206	0.0205	0.0204	0.0196	0.0203
0.0	0.0	0.0	-3716.3645	825.2125	NaN	NaN	-0.2854	0.8985	0.0205	0.0206	0.0204	0.0197	0.0204
0.0	0.0	0.0	-2217.3645	4011.2125	NaN	NaN	1.3	0.8983	0.0204	0.0207	0.0204	0.0198	0.0205
0.0	0.0	0.0	-4737.3645	2581.2125	NaN	NaN	-0.3	0.8981	0.0205	0.0207	0.0204	0.0198	0.0206
0.0	0.0	0.0	-2785.3645	683.2125	NaN	NaN	-0.3	0.8977	0.0205	0.0208	0.0204	0.0199	0.0207
0.0	0.0	0.0	-4901.3645	3326.2125	NaN	NaN	-0.3	0.8975	0.0205	0.0208	0.0204	0.0199	0.0208
0.0	0.0	0.0	-4326.3645	2078.2125	NaN	NaN	-0.3	0.8975	0.0205	0.0209	0.0204	0.0199	0.0209
0.0	0.0	0.0	-5331.3645	3245.2125	NaN	NaN	-0.3	0.8977	0.0204	0.0209	0.0204	0.0198	0.0209
0.0	0.0	0.0	-2504.3645	2057.2125	NaN	NaN	-0.3	0.8975	0.0203	0.0209	0.0204	0.0198	0.0209
0.0	0.0	0.0	-3629.3645	3311.2125	NaN	NaN	-0.3	0.8979	0.0202	0.0209	0.0204	0.0197	0.0209
0.0	0.0	0.0	-2181.3645	1953.2125	NaN	NaN	-0.3	0.8976	0.0203	0.0209	0.0206	0.0198	0.0209
0.0	0.0	0.0	-4777.3645	-761.7875	NaN	NaN	0.1375	0.8976	0.0204	0.0208	0.0206	0.0198	0.0208
0.0	0.0	0.0	-3059.3645	179.2125	NaN	NaN	-0.0622	0.8973	0.0205	0.0209	0.0206	0.0199	0.0209
0.0	0.0	0.0	-4296.3645	1026.2125	NaN	NaN	-0.3	0.8975	0.0204	0.0208	0.0205	0.0199	0.0209
0.0	0.0	0.0	-4218.3645	2132.2125	NaN	NaN	-0.3	0.8972	0.0203	0.0209	0.0205	0.0201	0.021
0.0	0.0	0.0	-3202.3645	3086.2125	NaN	NaN	-0.3	0.8968	0.0203	0.021	0.0205	0.0203	0.0212
0.0	0.0	0.0	-1864.3645	6798.2125	NaN	NaN	1.3	0.8964	0.0204	0.021	0.0206	0.0204	0.0212
0.0	0.0	0.0	-2193.3645	409.2125	NaN	NaN	-0.2294	0.8962	0.0205	0.021	0.0208	0.0204	0.0212
0.0	0.0	0.0	-3995.3645	815.2125	NaN	NaN	-0.2563	0.8957	0.0207	0.0211	0.0209	0.0204	0.0211
0.0	0.0	0.0	-5027.3645	1104.2125	NaN	NaN	-0.2815	0.8957	0.0208	0.0211	0.0209	0.0204	0.0211
0.0	0.0	0.0	-3403.3645	-1888.7875	NaN	NaN	0.3569	0.8958	0.0208	0.0211	0.0208	0.0204	0.0211
0.0	0.0	0.0	-5216.3645	1493.2125	NaN	NaN	-0.3	0.8956	0.0208	0.021	0.0208	0.0206	0.0212
0.0	0.0	0.0	-4276.3645	-296.7875	NaN	NaN	0.0649	0.8956	0.0208	0.021	0.0208	0.0206	0.0212
0.0	0.0	0.0	-4833.3645	399.2125	NaN	NaN	-0.09	0.8957	0.0207	0.021	0.0207	0.0206	0.0213
0.0	0.0	0.0	-4847.3645	-1119.7875	NaN	NaN	0.1877	0.8958	0.0207	0.021	0.0207	0.0206	0.0213
0.0	0.0	0.0	-4027.3645	-89.7875	NaN	NaN	0.0218	0.8964	0.0205	0.0209	0.0205	0.0204	0.0212
0.0	0.0	0.0	-4529.3645	-850.7875	NaN	NaN	0.1581	0.8964	0.0204	0.0209	0.0205	0.0205	0.0213
0.0	0.0	0.0	-1505.3645	415.2125	NaN	NaN	-0.3	0.8966	0.0203	0.0209	0.0204	0.0206	0.0213
0.0	0.0	0.0	-1859.3645	1027.2125	NaN	NaN	-0.3	0.896	0.0204	0.021	0.0204	0.0207	0.0214
0.0	0.0	0.0	-3848.3645	1028.2125	NaN	NaN	-0.3	0.8959	0.0204	0.021	0.0204	0.0208	0.0215
0.0	0.0	0.0	-3198.3645	2090.2125	NaN	NaN	-0.3	0.8953	0.0206	0.0211	0.0204	0.0209	0.0217
0.0	0.0	0.0	-4185.3645	1097.2125	NaN	NaN	-0.3	0.8948	0.0207	0.0212	0.0204	0.021	0.0218
0.0	0.0	0.0	-4751.3645	4624.2125	NaN	NaN	-0.3	0.8948	0.0206	0.0212	0.0205	0.021	0.0219
0.0	0.0	0.0	-641.3645	15.2125	NaN	NaN	-0.0243	0.8947	0.0207	0.0212	0.0205	0.021	0.0219
0.0	0.0	0.0	-4487.3645	1218.2125	NaN	NaN	-0.3	0.8946	0.0208	0.0212	0.0206	0.0211	0.0218
0.0	0.0	0.0	-3653.3645	223.2125	NaN	NaN	-0.0651	0.8945	0.0208	0.0212	0.0206	0.0211	0.0218
0.0	0.0	0.0	-1893.3645	3410.2125	NaN	NaN	1.3	0.8943	0.0209	0.0212	0.0206	0.0212	0.0218
0.0	0.0	0.0	-3390.3645	-177.7875	NaN	NaN	0.0498	0.8944	0.0209	0.0211	0.0206	0.0212	0.0219
0.0	0.0	0.0	-3900.3645	-58.7875	NaN	NaN	0.0148	0.8948	0.0208	0.021	0.0206	0.0211	0.0218
0.0	0.0	0.0	-4839.3645	-199.7875	NaN	NaN	0.0396	0.8951	0.0207	0.021	0.0205	0.021	0.0217
0.0	0.0	0.0	-2591.3645	2252.2125	NaN	NaN	-0.3	0.8954	0.0205	0.021	0.0205	0.021	0.0217
0.0	0.0	0.0	-4155.3645	649.2125	NaN	NaN	-0.1852	0.8955	0.0204	0.0209	0.0205	0.021	0.0217
0.0	0.0	0.0	-1432.3645	2117.2125	NaN	NaN	1.3	0.8958	0.0203	0.0209	0.0205	0.021	0.0215
0.0	0.0	0.0	-5128.3645	-2593.7875	NaN	NaN	0.3359	0.8958	0.0204	0.0209	0.0205	0.0209	0.0215
0.0	0.0	0.0	-3487.3645	388.2125	NaN	NaN	-0.1253	0.8961	0.0204	0.0208	0.0204	0.0208	0.0214
0.0	0.0	0.0	-3947.3645	1075.2125	NaN	NaN	-0.3	0.8961	0.0204	0.0208	0.0204	0.0209	0.0215
0.0	0.0	0.0	-1941.3645	-310.7875	NaN	NaN	0.138	0.8958	0.0204	0.0209	0.0204	0.0209	0.0215
0.0	0.0	0.0	-3177.3645	3516.2125	NaN	NaN	1.3	0.8956	0.0205	0.021	0.0204	0.021	0.0215
0.0	0.0	0.0	-2209.3645	1815.2125	NaN	NaN	-0.3	0.8957	0.0204	0.021	0.0205	0.0208	0.0215
0.0	0.0	0.0	1216.6355	-1083.7875	NaN	NaN	-0.3	0.8959	0.0204	0.021	0.0205	0.0207	0.0215
0.0	0.0	0.0	-1481.3645	1657.2125	NaN	NaN	1.3	0.8958	0.0203	0.0211	0.0205	0.0208	0.0215
0.0	0.0	0.0	-555.3645	1207.2125	NaN	NaN	1.3	0.8957	0.0204	0.0211	0.0205	0.0207	0.0215
0.0	0.0	0.0	-3793.3645	1242.2125	NaN	NaN	-0.3	0.896	0.0203	0.0211	0.0205	0.0206	0.0215
0.0	0.0	0.0	-2073.3645	1534.2125	NaN	NaN	-0.3	0.896	0.0203	0.021	0.0205	0.0206	0.0214
0.0	0.0	0.0	-4068.3645	1787.2125	NaN	NaN	-0.3	0.896	0.0204	0.0211	0.0205	0.0205	0.0215
0.0	0.0	0.0	-4014.3645	5082.2125	NaN	NaN	1.3	0.896	0.0203	0.0211	0.0206	0.0206	0.0214
0.0	0.0	0.0	-4180.3645	1784.2125	NaN	NaN	-0.3	0.897	0.0201	0.0209	0.0205	0.0202	0.0213
0.0	0.0	0.0	-4304.3645	-960.7875	NaN	NaN	0.1825	0.8975	0.0201	0.0208	0.0205	0.02	0.0211
0.0	0.0	0.0	-3251.3645	2807.2125	NaN	NaN	-0.3	0.8982	0.0199	0.0207	0.0204	0.0199	0.021
0.0	0.0	0.0	-4566.3645	-21.7875	NaN	NaN	0.0047	0.8984	0.0198	0.0207	0.0204	0.0199	0.0209
0.0	0.0	0.0	-3111.3645	3748.2125	NaN	NaN	1.3	0.8985	0.0197	0.0206	0.0204	0.0199	0.0208
0.0	0.0	0.0	-2289.3645	1320.2125	NaN	NaN	-0.3	0.8982	0.0199	0.0207	0.0204	0.02	0.0208
0.0	0.0	0.0	-3745.3645	-504.7875	NaN	NaN	0.1188	0.8979	0.0201	0.0207	0.0205	0.02	0.0208
0.0	0.0	0.0	-2147.3645	4533.2125	NaN	NaN	1.3	0.8976	0.0201	0.0209	0.0205	0.02	0.0209
0.0	0.0	0.0	-3473.3645	1717.2125	NaN	NaN	-0.3	0.8975	0.0201	0.0209	0.0205	0.02	0.021
0.0	0.0	0.0	-2073.3645	-2908.7875	NaN	NaN	0.5838	0.8972	0.0202	0.021	0.0206	0.02	0.021
0.0	0.0	0.0	-2383.3645	1621.2125	NaN	NaN	-0.3	0.8969	0.0203	0.0211	0.0206	0.0201	0.0211
0.0	0.0	0.0	-3767.3645	2362.2125	NaN	NaN	-0.3	0.8962	0.0205	0.0213	0.0207	0.0202	0.0211
0.0	0.0	0.0	-4531.3645	-319.7875	NaN	NaN	0.0659	0.8966	0.0205	0.0211	0.0207	0.02	0.0211
0.0	0.0	0.0	-4840.3645	1224.2125	NaN	NaN	-0.3	0.8966	0.0205	0.0212	0.0207	0.02	0.021
0.0	0.0	0.0	-2453.3645	-1368.7875	NaN	NaN	0.3581	0.8966	0.0205	0.0213	0.0206	0.02	0.0211
0.0	0.0	0.0	-2437.3645	3750.2125	NaN	NaN	1.3	0.8964	0.0203	0.0215	0.0206	0.0201	0.0212
0.0	0.0	0.0	-3073.3645	2039.2125	NaN	NaN	-0.3	0.8964	0.0202	0.0215	0.0206	0.0201	0.0212
0.0	0.0	0.0	-2964.3645	1057.2125	NaN	NaN	-0.3	0.8965	0.0203	0.0215	0.0206	0.02	0.0211
0.0	0.0	0.0	-3857.3645	-327.7875	NaN	NaN	0.0783	0.8965	0.0203	0.0214	0.0207	0.02	0.0211
0.0	0.0	0.0	-5410.3645	3947.2125	NaN	NaN	-0.3	0.8966	0.0203	0.0214	0.0206	0.0199	0.0211
0.0	0.0	0.0	-4218.3645	1440.2125	NaN	NaN	-0.3	0.8963	0.0203	0.0214	0.0207	0.02	0.0212
0.0	0.0	0.0	-4321.3645	3202.2125	NaN	NaN	-0.3	0.8962	0.0203	0.0215	0.0207	0.0201	0.0212
0.0	0.0	0.0	-3077.3645	1055.2125	NaN	NaN	-0.3	0.8962	0.0204	0.0215	0.0208	0.0201	0.0211
0.0	0.0	0.0	-1962.3645	2570.2125	NaN	NaN	1.3	0.8962	0.0204	0.0215	0.0208	0.0201	0.0211
0.0	0.0	0.0	-2642.3645	-1810.7875	NaN	NaN	0.4066	0.896	0.0205	0.0214	0.0208	0.0201	0.0211
0.0	0.0	0.0	-3184.3645	3464.2125	NaN	NaN	1.3	0.896	0.0204	0.0215	0.0208	0.0201	0.0211
0.0	0.0	0.0	-4941.3645	2504.2125	NaN	NaN	-0.3	0.8957	0.0205	0.0215	0.0209	0.0202	0.0212
0.0	0.0	0.0	-5001.3645	-284.7875	NaN	NaN	0.0539	0.8957	0.0205	0.0215	0.0209	0.0202	0.0212
0.0	0.0	0.0	-3339.3645	3841.2125	NaN	NaN	1.3	0.8951	0.0206	0.0217	0.021	0.0204	0.0213
0.0	0.0	0.0	-5327.3645	2020.2125	NaN	NaN	-0.3	0.8951	0.0205	0.0217	0.021	0.0204	0.0213
0.0	0.0	0.0	-3192.3645	310.2125	NaN	NaN	-0.1076	0.895	0.0205	0.0217	0.021	0.0204	0.0213
0.0	0.0	0.0	-3709.3645	956.2125	NaN	NaN	-0.3	0.8948	0.0206	0.0217	0.0211	0.0205	0.0214
0.0	0.0	0.0	-3579.3645	749.2125	NaN	NaN	-0.2647	0.8946	0.0206	0.0217	0.0212	0.0205	0.0214
0.0	0.0	0.0	-4330.3645	701.2125	NaN	NaN	-0.1932	0.8947	0.0206	0.0217	0.0212	0.0205	0.0214
0.0	0.0	0.0	-4116.3645	-319.7875	NaN	NaN	0.0721	0.8947	0.0207	0.0216	0.0212	0.0205	0.0214
0.0	0.0	0.0	-2978.3645	-612.7875	NaN	NaN	0.1706	0.8946	0.0207	0.0216	0.0212	0.0205	0.0214
0.0	0.0	0.0	-3815.3645	2209.2125	NaN	NaN	-0.3	0.8942	0.0206	0.0217	0.0213	0.0207	0.0215
0.0	0.0	0.0	-1843.3645	3733.2125	NaN	NaN	1.3	0.8937	0.0207	0.0218	0.0214	0.0209	0.0215
0.0	0.0	0.0	-3568.3645	3220.2125	NaN	NaN	-0.3	0.8935	0.0208	0.0219	0.0215	0.0209	0.0215
0.0	0.0	0.0	-4470.3645	1872.2125	NaN	NaN	-0.3	0.8937	0.0208	0.0219	0.0215	0.0208	0.0214
0.0	0.0	0.0	-3196.3645	-425.7875	NaN	NaN	0.1176	0.8939	0.0208	0.0218	0.0215	0.0207	0.0213
0.0	0.0	0.0	-2778.3645	-611.7875	NaN	NaN	0.1805	0.8938	0.0209	0.0218	0.0216	0.0207	0.0212
0.0	0.0	0.0	-2045.3645	1374.2125	NaN	NaN	-0.3	0.8939	0.0208	0.0218	0.0216	0.0207	0.0211
0.0	0.0	0.0	-3010.3645	-48.7875	NaN	NaN	0.0159	0.8936	0.021	0.0219	0.0217	0.0208	0.0211
0.0	0.0	0.0	-4394.3645	252.2125	NaN	NaN	-0.0609	0.8938	0.0209	0.0219	0.0217	0.0207	0.021
0.0	0.0	0.0	-4395.3645	-720.7875	NaN	NaN	0.1409	0.8941	0.0208	0.0218	0.0216	0.0206	0.0209
0.0	0.0	0.0	-4605.3645	277.2125	NaN	NaN	-0.064	0.8944	0.0208	0.0218	0.0216	0.0206	0.0209
0.0	0.0	0.0	-3474.3645	3681.2125	NaN	NaN	1.3	0.8947	0.0206	0.0218	0.0215	0.0205	0.0208
0.0	0.0	0.0	-3479.3645	877.2125	NaN	NaN	-0.3	0.8947	0.0207	0.0218	0.0216	0.0205	0.0208
0.0	0.0	0.0	-2789.3645	1613.2125	NaN	NaN	-0.3	0.8948	0.0206	0.0218	0.0215	0.0204	0.0208
0.0	0.0	0.0	-3252.3645	1243.2125	NaN	NaN	-0.3	0.8949	0.0207	0.0218	0.0215	0.0204	0.0207
0.0	0.0	0.0	-2259.3645	1163.2125	NaN	NaN	-0.3	0.8949	0.0207	0.0218	0.0216	0.0204	0.0206
0.0	0.0	0.0	-3742.3645	1130.2125	NaN	NaN	-0.3	0.8946	0.0209	0.0218	0.0216	0.0204	0.0206
0.0	0.0	0.0	-3018.3645	-199.7875	NaN	NaN	0.0621	0.8948	0.0209	0.0218	0.0216	0.0203	0.0206
0.0	0.0	0.0	-3810.3645	1371.2125	NaN	NaN	-0.3	0.8948	0.0209	0.0218	0.0216	0.0203	0.0206
0.0	0.0	0.0	-4454.3645	658.2125	NaN	NaN	-0.1734	0.8948	0.021	0.0218	0.0216	0.0203	0.0206
0.0	0.0	0.0	-2761.3645	2274.2125	NaN	NaN	-0.3	0.8946	0.021	0.0218	0.0217	0.0203	0.0205
0.0	0.0	0.0	-3670.3645	2540.2125	NaN	NaN	-0.3	0.8945	0.0211	0.0219	0.0217	0.0203	0.0205
0.0	0.0	0.0	-3817.3645	2574.2125	NaN	NaN	-0.3	0.8948	0.0211	0.0219	0.0216	0.0202	0.0204
0.0	0.0	0.0	-4007.3645	-1266.7875	NaN	NaN	0.2402	0.8947	0.0212	0.022	0.0216	0.0201	0.0204
0.0	0.0	0.0	-2713.3645	-327.7875	NaN	NaN	0.1078	0.8951	0.0211	0.0219	0.0215	0.02	0.0204
0.0	0.0	0.0	-1588.3645	2341.2125	NaN	NaN	1.3	0.8951	0.021	0.0219	0.0215	0.0201	0.0204
0.0	0.0	0.0	-4315.3645	5817.2125	NaN	NaN	1.3	0.895	0.021	0.0219	0.0216	0.0202	0.0205
0.0	0.0	0.0	-3823.3645	638.2125	NaN	NaN	-0.2004	0.8944	0.0212	0.0221	0.0217	0.0201	0.0206
0.0	0.0	0.0	-3180.3645	2798.2125	NaN	NaN	-0.3	0.8945	0.0212	0.022	0.0216	0.0201	0.0205
0.0	0.0	0.0	-4590.3645	-1548.7875	NaN	NaN	0.2523	0.8939	0.0214	0.0222	0.0218	0.0201	0.0207
0.0	0.0	0.0	-1488.3645	4364.2125	NaN	NaN	1.3	0.8946	0.0211	0.022	0.0216	0.0201	0.0206
0.0	0.0	0.0	-5028.3645	1880.2125	NaN	NaN	-0.3	0.8937	0.0213	0.0222	0.0219	0.0202	0.0207
0.0	0.0	0.0	-3450.3645	1993.2125	NaN	NaN	-0.3	0.894	0.0213	0.0222	0.0218	0.0202	0.0206
0.0	0.0	0.0	-5218.3645	960.2125	NaN	NaN	-0.2255	0.8935	0.0215	0.0223	0.0219	0.0202	0.0207
0.0	0.0	0.0	-4212.3645	2783.2125	NaN	NaN	-0.3	0.8938	0.0213	0.0223	0.0218	0.0201	0.0206
0.0	0.0	0.0	-4085.3645	531.2125	NaN	NaN	-0.1495	0.8932	0.0215	0.0224	0.0219	0.0202	0.0208
0.0	0.0	0.0	-4139.3645	4306.2125	NaN	NaN	1.3	0.8938	0.0213	0.0222	0.0218	0.0202	0.0207
0.0	0.0	0.0	-2925.3645	1226.2125	NaN	NaN	-0.3	0.8932	0.0214	0.0223	0.0219	0.0203	0.0208
0.0	0.0	0.0	-3860.3645	485.2125	NaN	NaN	-0.1438	0.8931	0.0215	0.0223	0.0219	0.0204	0.0209
0.0	0.0	0.0	-4616.3645	870.2125	NaN	NaN	-0.2323	0.8928	0.0216	0.0223	0.0219	0.0205	0.021
0.0	0.0	0.0	-3362.3645	726.2125	NaN	NaN	-0.2755	0.8927	0.0216	0.0223	0.0219	0.0205	0.021
0.0	0.0	0.0	-1501.3645	1378.2125	NaN	NaN	-0.3	0.8925	0.0216	0.0223	0.0219	0.0206	0.0211
0.0	0.0	0.0	-4130.3645	910.2125	NaN	NaN	-0.2827	0.8923	0.0217	0.0223	0.022	0.0207	0.0211
0.0	0.0	0.0	-3872.3645	1299.2125	NaN	NaN	-0.3	0.8921	0.0218	0.0223	0.022	0.0207	0.0212
0.0	0.0	0.0	-4287.3645	2734.2125	NaN	NaN	-0.3	0.8915	0.0219	0.0224	0.0221	0.0208	0.0213
0.0	0.0	0.0	-4423.3645	-701.7875	NaN	NaN	0.1369	0.8914	0.022	0.0224	0.0221	0.0209	0.0213
0.0	0.0	0.0	-2167.3645	2651.2125	NaN	NaN	1.3	0.8914	0.022	0.0223	0.0221	0.021	0.0213
0.0	0.0	0.0	-4127.3645	2479.2125	NaN	NaN	-0.3	0.8911	0.022	0.0223	0.0221	0.0211	0.0214
0.0	0.0	0.0	-4307.3645	2007.2125	NaN	NaN	-0.3	0.8912	0.022	0.0222	0.0221	0.0212	0.0214
0.0	0.0	0.0	-5277.3645	1850.2125	NaN	NaN	-0.3	0.8908	0.0221	0.0222	0.0222	0.0213	0.0214
0.0	0.0	0.0	-1648.3645	3654.2125	NaN	NaN	1.3	0.891	0.0221	0.0221	0.0222	0.0213	0.0213
0.0	0.0	0.0	-2858.3645	-1793.7875	NaN	NaN	0.3856	0.8907	0.0221	0.0222	0.0223	0.0213	0.0214
0.0	0.0	0.0	-4280.3645	-1657.7875	NaN	NaN	0.2792	0.8908	0.0221	0.0222	0.0223	0.0213	0.0213
0.0	0.0	0.0	-4743.3645	2382.2125	NaN	NaN	-0.3	0.8913	0.022	0.022	0.0222	0.0212	0.0212
0.0	0.0	0.0	-2185.3645	2534.2125	NaN	NaN	1.3	0.8916	0.0219	0.0219	0.0222	0.0212	0.0212
0.0	0.0	0.0	-1954.3645	1122.2125	NaN	NaN	-0.3	0.8918	0.0218	0.0219	0.0221	0.0211	0.0212
0.0	0.0	0.0	-4303.3645	2881.2125	NaN	NaN	-0.3	0.8924	0.0217	0.0219	0.022	0.0209	0.021
0.0	0.0	0.0	-3170.3645	2337.2125	NaN	NaN	-0.3	0.8924	0.0218	0.0219	0.022	0.0208	0.021
0.0	0.0	0.0	-3022.3645	822.2125	NaN	NaN	-0.3	0.8925	0.0219	0.022	0.022	0.0207	0.0209
0.0	0.0	0.0	-4079.3645	2638.2125	NaN	NaN	-0.3	0.8927	0.0219	0.022	0.022	0.0206	0.0207
0.0	0.0	0.0	-2991.3645	530.2125	NaN	NaN	-0.2154	0.8928	0.022	0.0221	0.022	0.0205	0.0207
0.0	0.0	0.0	-2354.3645	3734.2125	NaN	NaN	1.3	0.8929	0.022	0.0221	0.0219	0.0205	0.0206
0.0	0.0	0.0	-3209.3645	2234.2125	NaN	NaN	-0.3	0.8931	0.022	0.022	0.0219	0.0205	0.0205
0.0	0.0	0.0	-1197.3645	4172.2125	NaN	NaN	1.3	0.8931	0.0221	0.0219	0.0218	0.0205	0.0206
0.0	0.0	0.0	-3059.3645	3667.2125	NaN	NaN	1.3	0.8923	0.0224	0.0219	0.022	0.0207	0.0207
0.0	0.0	0.0	-2757.3645	2198.2125	NaN	NaN	-0.3	0.8923	0.0225	0.0217	0.0219	0.0208	0.0207
0.0	0.0	0.0	-3645.3645	2619.2125	NaN	NaN	-0.3	0.8925	0.0225	0.0216	0.0219	0.0208	0.0207
0.0	0.0	0.0	-4142.3645	2646.2125	NaN	NaN	-0.3	0.8922	0.0226	0.0217	0.0219	0.0208	0.0208
0.0	0.0	0.0	-3891.3645	193.2125	NaN	NaN	-0.0522	0.892	0.0225	0.0218	0.022	0.0208	0.0209
0.0	0.0	0.0	-2947.3645	1373.2125	NaN	NaN	-0.3	0.892	0.0225	0.0218	0.022	0.0208	0.0209
0.0	0.0	0.0	-4227.3645	2256.2125	NaN	NaN	-0.3	0.8919	0.0225	0.0218	0.022	0.0208	0.0209
0.0	0.0	0.0	-2687.3645	-847.7875	NaN	NaN	0.2398	0.8928	0.0224	0.0216	0.0218	0.0207	0.0207
0.0	0.0	0.0	-5001.3645	-622.7875	NaN	NaN	0.1107	0.8934	0.0222	0.0214	0.0216	0.0207	0.0206
0.0	0.0	0.0	-2610.3645	1819.2125	NaN	NaN	-0.3	0.894	0.0221	0.0213	0.0214	0.0207	0.0205
0.0	0.0	0.0	-3443.3645	2155.2125	NaN	NaN	-0.3	0.8943	0.0219	0.0213	0.0213	0.0207	0.0205
0.0	0.0	0.0	-4615.3645	406.2125	NaN	NaN	-0.0965	0.8938	0.022	0.0214	0.0214	0.0208	0.0206
0.0	0.0	0.0	-4344.3645	748.2125	NaN	NaN	-0.2081	0.8944	0.0218	0.0213	0.0212	0.0207	0.0206
0.0	0.0	0.0	-3363.3645	2999.2125	NaN	NaN	-0.3	0.8943	0.0218	0.0213	0.0211	0.0208	0.0206
0.0	0.0	0.0	-4792.3645	338.2125	NaN	NaN	-0.0759	0.8952	0.0215	0.0211	0.0209	0.0208	0.0205
0.0	0.0	0.0	-4458.3645	1562.2125	NaN	NaN	-0.3	0.8942	0.022	0.021	0.0211	0.0211	0.0206
0.0	0.0	0.0	-2924.3645	1400.2125	NaN	NaN	-0.3	0.8937	0.0222	0.0208	0.0212	0.0212	0.0208
0.0	0.0	0.0	-2918.3645	1781.2125	NaN	NaN	-0.3	0.8943	0.0221	0.0205	0.0212	0.0212	0.0207
0.0	0.0	0.0	-4067.3645	3124.2125	NaN	NaN	-0.3	0.8946	0.022	0.0203	0.0212	0.0213	0.0206
0.0	0.0	0.0	-2991.3645	865.2125	NaN	NaN	-0.3	0.8947	0.0219	0.0203	0.0212	0.0214	0.0204
0.0	0.0	0.0	-1626.3645	1558.2125	NaN	NaN	-0.3	0.8955	0.0217	0.0202	0.0211	0.0213	0.0202
0.0	0.0	0.0	-3865.3645	593.2125	NaN	NaN	-0.1813	0.8955	0.0216	0.0203	0.0212	0.0214	0.0201
0.0	0.0	0.0	-5402.3645	-1178.7875	NaN	NaN	0.1791	0.8958	0.0214	0.0203	0.0212	0.0213	0.0199
0.0	0.0	0.0	-4014.3645	3013.2125	NaN	NaN	-0.3	0.8959	0.0213	0.0204	0.0213	0.0213	0.0199
0.0	0.0	0.0	-4065.3645	-580.7875	NaN	NaN	0.125	0.8953	0.0211	0.0207	0.0215	0.0214	0.02
0.0	0.0	0.0	-3263.3645	1018.2125	NaN	NaN	-0.3	0.8955	0.021	0.0205	0.0216	0.0214	0.02
0.0	0.0	0.0	-4976.3645	-736.7875	NaN	NaN	0.129	0.8952	0.021	0.0206	0.0218	0.0215	0.0201
0.0	0.0	0.0	-3579.3645	-52.7875	NaN	NaN	0.0145	0.8943	0.0212	0.0206	0.0221	0.0217	0.0202
0.0	0.0	0.0	-3906.3645	926.2125	NaN	NaN	-0.3	0.8954	0.0211	0.0202	0.0219	0.0215	0.0199
0.0	0.0	0.0	-5031.3645	1509.2125	NaN	NaN	-0.3	0.8831	0.0237	0.0221	0.0243	0.0241	0.0227
0.0	0.0	0.0	-2972.3645	3835.2125	NaN	NaN	1.3	0.9018	0.02	0.0182	0.0213	0.0209	0.0179
