# Supplementary material for: DeepFRET, a software for rapid and automated single-molecule FRET data classification using deep learning
Source: eLife. 2020 Nov 3;9:e60404. doi: 10.7554/eLife.60404 (PMC7609065; doi:10.7554/eLife.60404)
Supplement: Figure 4—source data 1. [file elife-60404-fig4-data1.zip › Figure 4-source data 1/Fig_S4a/Traces/traces_all_n294/Traces_Fig2d_4mMAc_mov1_combined_tif_pair2.txt]

Exported by DeepFRET
Date: 2020-08-26, 18:13
Video filename: None
FRET pair #2
Bleaches at None
D-Dexc-bg	A-Dexc-bg	A-Aexc-bg	D-Dexc-rw	A-Dexc-rw	A-Aexc-rw	S	E	p_bleached	p_aggregated	p_noisy	p_scrambled	p_static	p_dynamic
0.0	0.0	0.0	46279.7744	14108.7323	NaN	NaN	0.2336	0.0189	0.8829	0.0241	0.0307	0.022	0.0214
0.0	0.0	0.0	40904.7744	16351.7323	NaN	NaN	0.2856	0.0176	0.8719	0.0253	0.0375	0.0254	0.0222
0.0	0.0	0.0	40801.7744	15159.7323	NaN	NaN	0.2709	0.018	0.8807	0.0224	0.0337	0.0262	0.0191
0.0	0.0	0.0	46327.7744	15747.7323	NaN	NaN	0.2537	0.0182	0.8735	0.0236	0.0365	0.028	0.0202
0.0	0.0	0.0	46116.7744	15529.7323	NaN	NaN	0.2519	0.0186	0.869	0.0243	0.038	0.0292	0.021
0.0	0.0	0.0	42188.7744	18699.7323	NaN	NaN	0.3071	0.0187	0.8677	0.0248	0.0382	0.0295	0.0211
0.0	0.0	0.0	42262.7744	17957.7323	NaN	NaN	0.2982	0.0189	0.87	0.0246	0.0368	0.0292	0.0205
0.0	0.0	0.0	38725.7744	14430.7323	NaN	NaN	0.2715	0.0191	0.8672	0.0254	0.0377	0.0293	0.0213
0.0	0.0	0.0	42595.7744	18475.7323	NaN	NaN	0.3025	0.0187	0.8719	0.0248	0.0359	0.0281	0.0206
0.0	0.0	0.0	51456.7744	16023.7323	NaN	NaN	0.2375	0.0185	0.875	0.0246	0.0349	0.0271	0.02
0.0	0.0	0.0	39753.7744	17467.7323	NaN	NaN	0.3053	0.0183	0.8767	0.0247	0.0346	0.0262	0.0195
0.0	0.0	0.0	39735.7744	18623.7323	NaN	NaN	0.3191	0.018	0.8793	0.0242	0.0341	0.0257	0.0188
0.0	0.0	0.0	46408.7744	18060.7323	NaN	NaN	0.2801	0.0178	0.8813	0.0239	0.0335	0.0252	0.0182
0.0	0.0	0.0	48697.7744	17054.7323	NaN	NaN	0.2594	0.0177	0.8805	0.0243	0.0342	0.0252	0.0182
0.0	0.0	0.0	39551.7744	16358.7323	NaN	NaN	0.2926	0.018	0.8801	0.0244	0.0343	0.0252	0.018
0.0	0.0	0.0	43252.7744	19346.7323	NaN	NaN	0.3091	0.0186	0.8772	0.0249	0.0353	0.0257	0.0183
0.0	0.0	0.0	46134.7744	17610.7323	NaN	NaN	0.2763	0.0198	0.8721	0.0259	0.0367	0.0265	0.019
0.0	0.0	0.0	41914.7744	16291.7323	NaN	NaN	0.2799	0.0201	0.874	0.0255	0.0351	0.0265	0.0187
0.0	0.0	0.0	43676.7744	17067.7323	NaN	NaN	0.281	0.0208	0.8719	0.0258	0.035	0.0274	0.0191
0.0	0.0	0.0	44688.7744	16856.7323	NaN	NaN	0.2739	0.0218	0.8684	0.0263	0.0354	0.0285	0.0197
0.0	0.0	0.0	42566.7744	14934.7323	NaN	NaN	0.2597	0.0222	0.8648	0.0268	0.0365	0.0294	0.0203
0.0	0.0	0.0	40064.7744	20415.7323	NaN	NaN	0.3376	0.0229	0.8618	0.0271	0.0373	0.0302	0.0208
0.0	0.0	0.0	37306.7744	14567.7323	NaN	NaN	0.2808	0.0236	0.8587	0.0274	0.038	0.0313	0.021
0.0	0.0	0.0	46491.7744	19059.7323	NaN	NaN	0.2908	0.0241	0.856	0.0279	0.0387	0.0317	0.0215
0.0	0.0	0.0	41788.7744	15880.7323	NaN	NaN	0.2754	0.0244	0.8553	0.0279	0.0388	0.0321	0.0214
0.0	0.0	0.0	43991.7744	16319.7323	NaN	NaN	0.2706	0.0245	0.8558	0.0276	0.0389	0.0321	0.0211
0.0	0.0	0.0	42890.7744	14843.7323	NaN	NaN	0.2571	0.0247	0.8542	0.0277	0.04	0.0322	0.0212
0.0	0.0	0.0	45275.7744	14236.7323	NaN	NaN	0.2392	0.0248	0.8521	0.028	0.0413	0.0324	0.0214
0.0	0.0	0.0	39672.7744	14262.7323	NaN	NaN	0.2644	0.0249	0.8482	0.0289	0.0437	0.0324	0.0218
0.0	0.0	0.0	40279.7744	14799.7323	NaN	NaN	0.2687	0.0249	0.8488	0.0288	0.0439	0.0322	0.0213
0.0	0.0	0.0	39910.7744	12350.7323	NaN	NaN	0.2363	0.0252	0.844	0.0301	0.0465	0.0324	0.0219
0.0	0.0	0.0	46917.7744	16568.7323	NaN	NaN	0.261	0.0254	0.8416	0.0308	0.0479	0.0323	0.0219
0.0	0.0	0.0	45902.7744	15028.7323	NaN	NaN	0.2466	0.0258	0.8345	0.0333	0.0511	0.0323	0.0229
0.0	0.0	0.0	45437.7744	17399.7323	NaN	NaN	0.2769	0.0261	0.8432	0.0301	0.0471	0.0324	0.0212
0.0	0.0	0.0	37939.7744	17011.7323	NaN	NaN	0.3096	0.0263	0.8371	0.0315	0.0493	0.033	0.0227
0.0	0.0	0.0	39905.7744	14972.7323	NaN	NaN	0.2728	0.0266	0.8376	0.0312	0.0489	0.0332	0.0225
0.0	0.0	0.0	45973.7744	16951.7323	NaN	NaN	0.2694	0.0273	0.8336	0.0318	0.0502	0.0337	0.0233
0.0	0.0	0.0	43778.7744	16020.7323	NaN	NaN	0.2679	0.028	0.8327	0.0317	0.0502	0.0341	0.0232
0.0	0.0	0.0	47007.7744	17900.7323	NaN	NaN	0.2758	0.0289	0.8294	0.032	0.0512	0.0348	0.0237
0.0	0.0	0.0	41558.7744	13099.7323	NaN	NaN	0.2397	0.0297	0.825	0.0327	0.0529	0.0355	0.0242
0.0	0.0	0.0	41341.7744	19636.7323	NaN	NaN	0.322	0.0304	0.821	0.033	0.0549	0.0363	0.0245
0.0	0.0	0.0	43088.7744	17186.7323	NaN	NaN	0.2851	0.0311	0.8173	0.0328	0.057	0.0372	0.0245
0.0	0.0	0.0	45594.7744	15732.7323	NaN	NaN	0.2565	0.0317	0.8169	0.0321	0.0575	0.0378	0.024
0.0	0.0	0.0	44275.7744	17376.7323	NaN	NaN	0.2818	0.0324	0.8145	0.0313	0.059	0.039	0.0239
0.0	0.0	0.0	42948.7744	14220.7323	NaN	NaN	0.2487	0.033	0.8152	0.0302	0.0587	0.0397	0.0232
0.0	0.0	0.0	37239.7744	15903.7323	NaN	NaN	0.2993	0.0335	0.8145	0.0296	0.0589	0.0404	0.023
0.0	0.0	0.0	42441.7744	14404.7323	NaN	NaN	0.2534	0.0336	0.8104	0.0303	0.0612	0.0409	0.0236
0.0	0.0	0.0	38558.7744	19254.7323	NaN	NaN	0.333	0.0341	0.8126	0.0293	0.0599	0.041	0.023
0.0	0.0	0.0	46688.7744	13886.7323	NaN	NaN	0.2292	0.0343	0.8132	0.0291	0.0593	0.041	0.023
0.0	0.0	0.0	45001.7744	17827.7323	NaN	NaN	0.2837	0.0345	0.8105	0.0295	0.0606	0.0416	0.0234
0.0	0.0	0.0	41468.7744	15725.7323	NaN	NaN	0.275	0.0347	0.811	0.0292	0.0602	0.0417	0.0232
0.0	0.0	0.0	43040.7744	16308.7323	NaN	NaN	0.2748	0.0347	0.8069	0.0299	0.0621	0.0424	0.024
0.0	0.0	0.0	45226.7744	16332.7323	NaN	NaN	0.2653	0.0349	0.8051	0.0302	0.0629	0.0427	0.0242
0.0	0.0	0.0	37271.7744	16703.7323	NaN	NaN	0.3095	0.0351	0.8022	0.0306	0.0642	0.0433	0.0245
0.0	0.0	0.0	40609.7744	12067.7323	NaN	NaN	0.2291	0.0355	0.8018	0.0306	0.064	0.0436	0.0245
0.0	0.0	0.0	41949.7744	14159.7323	NaN	NaN	0.2524	0.0353	0.7987	0.0314	0.0654	0.044	0.0252
0.0	0.0	0.0	39326.7744	17541.7323	NaN	NaN	0.3085	0.0354	0.7988	0.0312	0.0654	0.0442	0.025
0.0	0.0	0.0	35516.7744	13737.7323	NaN	NaN	0.2789	0.0355	0.7971	0.0315	0.0659	0.0446	0.0253
0.0	0.0	0.0	38320.7744	13566.7323	NaN	NaN	0.2615	0.0355	0.7916	0.0326	0.0688	0.0452	0.0263
0.0	0.0	0.0	36737.7744	14174.7323	NaN	NaN	0.2784	0.0356	0.7886	0.033	0.0704	0.0457	0.0268
0.0	0.0	0.0	39828.7744	9884.7323	NaN	NaN	0.1988	0.0357	0.7845	0.0338	0.0724	0.0461	0.0275
0.0	0.0	0.0	36715.7744	13053.7323	NaN	NaN	0.2623	0.0356	0.779	0.0352	0.0757	0.046	0.0285
0.0	0.0	0.0	38148.7744	15348.7323	NaN	NaN	0.2869	0.0356	0.7774	0.0353	0.0773	0.0459	0.0285
0.0	0.0	0.0	35005.7744	13035.7323	NaN	NaN	0.2713	0.0357	0.776	0.0358	0.0786	0.0453	0.0286
0.0	0.0	0.0	38955.7744	14385.7323	NaN	NaN	0.2697	0.0357	0.7783	0.0353	0.078	0.0446	0.0281
0.0	0.0	0.0	32506.7744	11586.7323	NaN	NaN	0.2628	0.0358	0.7776	0.0355	0.0789	0.0442	0.028
0.0	0.0	0.0	36512.7744	14882.7323	NaN	NaN	0.2896	0.0361	0.7783	0.0347	0.0792	0.0442	0.0274
0.0	0.0	0.0	42286.7744	15208.7323	NaN	NaN	0.2645	0.0365	0.7726	0.0355	0.0833	0.0442	0.028
0.0	0.0	0.0	40361.7744	13630.7323	NaN	NaN	0.2525	0.0378	0.7735	0.0345	0.0832	0.0439	0.027
0.0	0.0	0.0	37046.7744	14646.7323	NaN	NaN	0.2833	0.0394	0.7666	0.0353	0.0872	0.044	0.0275
0.0	0.0	0.0	33435.7744	11586.7323	NaN	NaN	0.2574	0.0401	0.7604	0.0354	0.0918	0.0445	0.0278
0.0	0.0	0.0	31562.7744	17913.7323	NaN	NaN	0.3621	0.0413	0.7568	0.0355	0.0946	0.0441	0.0278
0.0	0.0	0.0	33222.7744	16473.7323	NaN	NaN	0.3315	0.0421	0.7513	0.0358	0.099	0.0438	0.0281
0.0	0.0	0.0	32576.7744	15943.7323	NaN	NaN	0.3286	0.0431	0.75	0.0356	0.1004	0.0432	0.0277
0.0	0.0	0.0	36009.7744	9345.7323	NaN	NaN	0.2061	0.0435	0.7506	0.0353	0.1005	0.0429	0.0272
0.0	0.0	0.0	40269.7744	13151.7323	NaN	NaN	0.2462	0.0428	0.7512	0.0351	0.1008	0.0429	0.0273
0.0	0.0	0.0	37149.7744	14414.7323	NaN	NaN	0.2795	0.042	0.7493	0.0349	0.1026	0.0435	0.0277
0.0	0.0	0.0	34670.7744	13002.7323	NaN	NaN	0.2727	0.0416	0.7449	0.035	0.1063	0.0439	0.0284
0.0	0.0	0.0	36122.7744	14583.7323	NaN	NaN	0.2876	0.0406	0.7492	0.0348	0.1038	0.0434	0.0281
0.0	0.0	0.0	40022.7744	16003.7323	NaN	NaN	0.2856	0.0395	0.7505	0.035	0.1033	0.0433	0.0284
0.0	0.0	0.0	34267.7744	18605.7323	NaN	NaN	0.3519	0.039	0.7576	0.0345	0.0989	0.0426	0.0274
0.0	0.0	0.0	30118.7744	14676.7323	NaN	NaN	0.3276	0.0389	0.76	0.0347	0.0971	0.0423	0.0271
0.0	0.0	0.0	35520.7744	11769.7323	NaN	NaN	0.2489	0.0386	0.7633	0.0352	0.094	0.042	0.0268
0.0	0.0	0.0	35808.7744	13776.7323	NaN	NaN	0.2778	0.0382	0.7687	0.0357	0.0893	0.0415	0.0265
0.0	0.0	0.0	39428.7744	14441.7323	NaN	NaN	0.2681	0.0378	0.7759	0.0359	0.0835	0.041	0.026
0.0	0.0	0.0	39647.7744	17423.7323	NaN	NaN	0.3053	0.0375	0.7812	0.036	0.0792	0.0404	0.0256
0.0	0.0	0.0	33347.7744	17127.7323	NaN	NaN	0.3393	0.0375	0.7884	0.0349	0.0746	0.0399	0.0247
0.0	0.0	0.0	38831.7744	12222.7323	NaN	NaN	0.2394	0.0377	0.7888	0.0349	0.074	0.04	0.0246
0.0	0.0	0.0	36752.7744	14342.7323	NaN	NaN	0.2807	0.0382	0.7899	0.0343	0.0731	0.0404	0.0241
0.0	0.0	0.0	36366.7744	14998.7323	NaN	NaN	0.292	0.0389	0.7893	0.0336	0.0732	0.0412	0.0237
0.0	0.0	0.0	40045.7744	20734.7323	NaN	NaN	0.3411	0.0398	0.784	0.0341	0.076	0.0421	0.024
0.0	0.0	0.0	36157.7744	14249.7323	NaN	NaN	0.2827	0.0406	0.779	0.0343	0.0787	0.0432	0.0242
0.0	0.0	0.0	36386.7744	15760.7323	NaN	NaN	0.3022	0.0414	0.7743	0.0346	0.0809	0.0442	0.0246
0.0	0.0	0.0	37939.7744	15016.7323	NaN	NaN	0.2836	0.0422	0.7734	0.0343	0.0807	0.0449	0.0245
0.0	0.0	0.0	36586.7744	17011.7323	NaN	NaN	0.3174	0.0427	0.7709	0.0344	0.0817	0.0456	0.0248
0.0	0.0	0.0	35731.7744	11949.7323	NaN	NaN	0.2506	0.0437	0.769	0.0342	0.082	0.0463	0.0247
0.0	0.0	0.0	34741.7744	13859.7323	NaN	NaN	0.2852	0.0445	0.7685	0.034	0.0814	0.0468	0.0247
0.0	0.0	0.0	36593.7744	15043.7323	NaN	NaN	0.2913	0.0451	0.7683	0.034	0.0809	0.047	0.0248
0.0	0.0	0.0	31008.7744	17558.7323	NaN	NaN	0.3615	0.0454	0.7685	0.0339	0.0802	0.0471	0.0249
0.0	0.0	0.0	32383.7744	11320.7323	NaN	NaN	0.259	0.0452	0.7725	0.0334	0.0774	0.0467	0.0246
0.0	0.0	0.0	38771.7744	9270.7323	NaN	NaN	0.193	0.0447	0.7729	0.0338	0.077	0.0465	0.025
0.0	0.0	0.0	37745.7744	14078.7323	NaN	NaN	0.2717	0.0437	0.7777	0.0335	0.0745	0.0458	0.0249
0.0	0.0	0.0	35837.7744	11076.7323	NaN	NaN	0.2361	0.0429	0.7813	0.0334	0.0725	0.0452	0.0248
0.0	0.0	0.0	33808.7744	13755.7323	NaN	NaN	0.2892	0.0421	0.7845	0.0332	0.0709	0.0446	0.0247
0.0	0.0	0.0	38585.7744	13598.7323	NaN	NaN	0.2606	0.0414	0.7879	0.0331	0.0692	0.0439	0.0245
0.0	0.0	0.0	38665.7744	14614.7323	NaN	NaN	0.2743	0.0404	0.7906	0.033	0.0682	0.0433	0.0244
0.0	0.0	0.0	36486.7744	11159.7323	NaN	NaN	0.2342	0.0398	0.7916	0.033	0.0682	0.043	0.0244
0.0	0.0	0.0	37003.7744	18619.7323	NaN	NaN	0.3347	0.0395	0.7911	0.0331	0.0689	0.0429	0.0245
0.0	0.0	0.0	38371.7744	17534.7323	NaN	NaN	0.3136	0.0392	0.7907	0.0331	0.0696	0.0427	0.0247
0.0	0.0	0.0	35222.7744	12082.7323	NaN	NaN	0.2554	0.0395	0.7852	0.0335	0.0735	0.0428	0.0254
0.0	0.0	0.0	32700.7744	12850.7323	NaN	NaN	0.2821	0.0393	0.7821	0.0335	0.0767	0.0424	0.0259
0.0	0.0	0.0	35896.7744	14941.7323	NaN	NaN	0.2939	0.0387	0.7745	0.0343	0.0831	0.0419	0.0275
0.0	0.0	0.0	37660.7744	15246.7323	NaN	NaN	0.2882	0.0374	0.7691	0.0352	0.0886	0.0409	0.0288
0.0	0.0	0.0	31509.7744	10328.7323	NaN	NaN	0.2469	0.0378	0.7619	0.0355	0.0945	0.0408	0.0295
0.0	0.0	0.0	38203.7744	18490.7323	NaN	NaN	0.3261	0.0369	0.7565	0.0362	0.0987	0.041	0.0307
0.0	0.0	0.0	38943.7744	11077.7323	NaN	NaN	0.2215	0.0364	0.7556	0.0356	0.099	0.042	0.0313
0.0	0.0	0.0	36123.7744	12733.7323	NaN	NaN	0.2606	0.0359	0.7598	0.0346	0.0946	0.0435	0.0316
0.0	0.0	0.0	37770.7744	16109.7323	NaN	NaN	0.299	0.0381	0.7682	0.0323	0.0852	0.0458	0.0305
0.0	0.0	0.0	14821.7744	11606.7323	NaN	NaN	0.4392	0.049	0.7961	0.028	0.0587	0.0433	0.0249
0.0	0.0	0.0	6885.7744	7932.7323	NaN	NaN	0.5353	0.1016	0.7436	0.0325	0.0523	0.0402	0.0296
0.0	0.0	0.0	7912.7744	6065.7323	NaN	NaN	0.4339	0.1996	0.6387	0.0355	0.055	0.0355	0.0356
0.0	0.0	0.0	9239.7744	10566.7323	NaN	NaN	0.5335	0.1511	0.6958	0.0327	0.0538	0.0307	0.0359
0.0	0.0	0.0	4950.7744	11042.7323	NaN	NaN	0.6905	0.0936	0.7697	0.0299	0.0473	0.0275	0.032
0.0	0.0	0.0	5111.7744	10048.7323	NaN	NaN	0.6628	0.0559	0.816	0.0273	0.0446	0.0273	0.0289
0.0	0.0	0.0	5397.7744	12032.7323	NaN	NaN	0.6903	0.0464	0.8318	0.0252	0.043	0.0265	0.0271
0.0	0.0	0.0	6035.7744	11369.7323	NaN	NaN	0.6532	0.0436	0.8379	0.0245	0.0419	0.0259	0.0261
0.0	0.0	0.0	10651.7744	2466.7323	NaN	NaN	0.188	0.0442	0.8394	0.0244	0.0412	0.0253	0.0255
0.0	0.0	0.0	9558.7744	9303.7323	NaN	NaN	0.4932	0.0411	0.8411	0.0244	0.042	0.026	0.0254
0.0	0.0	0.0	7798.7744	8316.7323	NaN	NaN	0.5161	0.0403	0.8424	0.0241	0.0419	0.0262	0.025
0.0	0.0	0.0	10243.7744	11537.7323	NaN	NaN	0.5297	0.0398	0.8432	0.0241	0.0417	0.0264	0.0248
0.0	0.0	0.0	9013.7744	6488.7323	NaN	NaN	0.4186	0.0406	0.8432	0.0243	0.0417	0.0259	0.0243
0.0	0.0	0.0	6589.7744	7315.7323	NaN	NaN	0.5261	0.0417	0.8412	0.0245	0.0425	0.0258	0.0242
0.0	0.0	0.0	7059.7744	7697.7323	NaN	NaN	0.5216	0.0408	0.8423	0.0244	0.0429	0.0257	0.0239
0.0	0.0	0.0	4943.7744	5045.7323	NaN	NaN	0.5051	0.0399	0.8433	0.0242	0.0433	0.0256	0.0237
0.0	0.0	0.0	5159.7744	10513.7323	NaN	NaN	0.6708	0.0398	0.8436	0.024	0.0437	0.0255	0.0235
0.0	0.0	0.0	8407.7744	8241.7323	NaN	NaN	0.495	0.0395	0.8444	0.0237	0.0438	0.0253	0.0233
0.0	0.0	0.0	9121.7744	6544.7323	NaN	NaN	0.4178	0.0393	0.8443	0.0236	0.0443	0.0253	0.0231
0.0	0.0	0.0	9698.7744	8657.7323	NaN	NaN	0.4716	0.0378	0.845	0.0235	0.0447	0.0257	0.0232
0.0	0.0	0.0	7500.7744	8337.7323	NaN	NaN	0.5264	0.0368	0.8452	0.0234	0.0448	0.0263	0.0235
0.0	0.0	0.0	9380.7744	8994.7323	NaN	NaN	0.4895	0.0358	0.8463	0.0233	0.044	0.0267	0.0239
0.0	0.0	0.0	9934.7744	8163.7323	NaN	NaN	0.4511	0.0355	0.8464	0.0234	0.0436	0.0269	0.0242
0.0	0.0	0.0	7904.7744	8185.7323	NaN	NaN	0.5087	0.0359	0.845	0.0235	0.0439	0.0271	0.0245
0.0	0.0	0.0	7701.7744	9545.7323	NaN	NaN	0.5535	0.0362	0.8435	0.0237	0.0443	0.0274	0.0249
0.0	0.0	0.0	6993.7744	8666.7323	NaN	NaN	0.5534	0.0371	0.8411	0.0239	0.0451	0.0275	0.0253
0.0	0.0	0.0	6284.7744	10222.7323	NaN	NaN	0.6193	0.0378	0.8385	0.0241	0.0459	0.0279	0.0257
0.0	0.0	0.0	8675.7744	7983.7323	NaN	NaN	0.4792	0.039	0.8368	0.0241	0.0464	0.028	0.0257
0.0	0.0	0.0	6805.7744	9256.7323	NaN	NaN	0.5763	0.0399	0.835	0.0241	0.0468	0.0282	0.0259
0.0	0.0	0.0	7994.7744	6233.7323	NaN	NaN	0.4381	0.0404	0.8339	0.0242	0.0469	0.0284	0.0261
0.0	0.0	0.0	2712.7744	9262.7323	NaN	NaN	0.7735	0.041	0.833	0.0242	0.0469	0.0286	0.0262
0.0	0.0	0.0	7472.7744	7891.7323	NaN	NaN	0.5136	0.0408	0.8339	0.0242	0.0462	0.0288	0.0262
0.0	0.0	0.0	10153.7744	7639.7323	NaN	NaN	0.4294	0.0404	0.8349	0.0242	0.0458	0.0285	0.0262
0.0	0.0	0.0	10602.7744	5876.7323	NaN	NaN	0.3566	0.0404	0.8348	0.0244	0.0458	0.0284	0.0262
0.0	0.0	0.0	9346.7744	12723.7323	NaN	NaN	0.5765	0.0402	0.8348	0.0246	0.0453	0.0286	0.0265
0.0	0.0	0.0	9199.7744	4856.7323	NaN	NaN	0.3455	0.0406	0.8345	0.0247	0.0453	0.0286	0.0263
0.0	0.0	0.0	7552.7744	8327.7323	NaN	NaN	0.5244	0.0406	0.8336	0.025	0.0456	0.0287	0.0265
0.0	0.0	0.0	7946.7744	9199.7323	NaN	NaN	0.5365	0.041	0.8329	0.0252	0.0459	0.0286	0.0263
0.0	0.0	0.0	17726.7744	7760.7323	NaN	NaN	0.3045	0.0407	0.8324	0.0255	0.0464	0.0287	0.0263
0.0	0.0	0.0	15362.7744	7466.7323	NaN	NaN	0.3271	0.0408	0.832	0.0257	0.0468	0.0285	0.0262
0.0	0.0	0.0	15411.7744	10626.7323	NaN	NaN	0.4081	0.0405	0.8322	0.0257	0.0469	0.0285	0.0262
0.0	0.0	0.0	7333.7744	7940.7323	NaN	NaN	0.5199	0.0405	0.8322	0.0258	0.0471	0.0283	0.026
0.0	0.0	0.0	12571.7744	8526.7323	NaN	NaN	0.4041	0.0404	0.8326	0.0257	0.0471	0.0282	0.026
0.0	0.0	0.0	19315.7744	7421.7323	NaN	NaN	0.2776	0.0404	0.833	0.0256	0.0471	0.0281	0.0258
0.0	0.0	0.0	16031.7744	10433.7323	NaN	NaN	0.3942	0.0404	0.8328	0.0258	0.0474	0.028	0.0258
0.0	0.0	0.0	12593.7744	6300.7323	NaN	NaN	0.3335	0.0404	0.8319	0.026	0.0478	0.028	0.0259
0.0	0.0	0.0	5281.7744	7240.7323	NaN	NaN	0.5782	0.0405	0.8315	0.0262	0.0479	0.028	0.0259
0.0	0.0	0.0	8236.7744	6791.7323	NaN	NaN	0.4519	0.0404	0.8321	0.0262	0.0477	0.0279	0.0258
0.0	0.0	0.0	6571.7744	7183.7323	NaN	NaN	0.5222	0.0404	0.833	0.0262	0.0473	0.0276	0.0256
0.0	0.0	0.0	6187.7744	8972.7323	NaN	NaN	0.5918	0.0403	0.8331	0.0263	0.0472	0.0275	0.0256
0.0	0.0	0.0	8259.7744	7833.7323	NaN	NaN	0.4868	0.0404	0.8336	0.0263	0.0469	0.0274	0.0255
0.0	0.0	0.0	8736.7744	8164.7323	NaN	NaN	0.4831	0.0405	0.8332	0.0265	0.0467	0.0275	0.0256
0.0	0.0	0.0	6032.7744	11085.7323	NaN	NaN	0.6476	0.0407	0.8329	0.0266	0.0466	0.0276	0.0256
0.0	0.0	0.0	6376.7744	11801.7323	NaN	NaN	0.6492	0.0412	0.8332	0.0264	0.0463	0.0275	0.0254
0.0	0.0	0.0	5759.7744	9845.7323	NaN	NaN	0.6309	0.042	0.833	0.0261	0.0463	0.0274	0.0251
0.0	0.0	0.0	5548.7744	9699.7323	NaN	NaN	0.6361	0.0429	0.832	0.026	0.0466	0.0275	0.025
0.0	0.0	0.0	6840.7744	12612.7323	NaN	NaN	0.6484	0.0435	0.8319	0.0258	0.0466	0.0275	0.0247
0.0	0.0	0.0	13294.7744	10601.7323	NaN	NaN	0.4437	0.0437	0.8316	0.0256	0.0469	0.0276	0.0247
0.0	0.0	0.0	8746.7744	8916.7323	NaN	NaN	0.5048	0.0439	0.8304	0.0255	0.0475	0.0278	0.0249
0.0	0.0	0.0	5212.7744	10451.7323	NaN	NaN	0.6672	0.0436	0.8298	0.0254	0.0477	0.0283	0.0252
0.0	0.0	0.0	5734.7744	6369.7323	NaN	NaN	0.5262	0.0434	0.8302	0.0251	0.0477	0.0285	0.0251
0.0	0.0	0.0	10612.7744	6823.7323	NaN	NaN	0.3913	0.0435	0.8299	0.0249	0.0479	0.0287	0.0252
0.0	0.0	0.0	8220.7744	10106.7323	NaN	NaN	0.5515	0.0435	0.8298	0.0247	0.0481	0.0287	0.0251
0.0	0.0	0.0	14725.7744	7077.7323	NaN	NaN	0.3246	0.0438	0.8286	0.0246	0.049	0.0288	0.0253
0.0	0.0	0.0	19094.7744	12540.7323	NaN	NaN	0.3964	0.0439	0.8256	0.0247	0.0505	0.0292	0.026
0.0	0.0	0.0	17378.7744	8995.7323	NaN	NaN	0.3411	0.0437	0.8262	0.0245	0.0505	0.0293	0.0258
0.0	0.0	0.0	18174.7744	8457.7323	NaN	NaN	0.3176	0.0436	0.8247	0.0246	0.0515	0.0296	0.026
0.0	0.0	0.0	10346.7744	7726.7323	NaN	NaN	0.4275	0.0433	0.8239	0.0245	0.0521	0.03	0.0261
0.0	0.0	0.0	6964.7744	11093.7323	NaN	NaN	0.6143	0.0431	0.8231	0.0245	0.0527	0.0303	0.0263
0.0	0.0	0.0	13463.7744	10030.7323	NaN	NaN	0.4269	0.0428	0.8243	0.0243	0.0522	0.0305	0.026
0.0	0.0	0.0	13078.7744	11189.7323	NaN	NaN	0.4611	0.0427	0.8245	0.0242	0.0521	0.0306	0.0259
0.0	0.0	0.0	7726.7744	8668.7323	NaN	NaN	0.5287	0.0424	0.8252	0.0241	0.0522	0.0305	0.0257
0.0	0.0	0.0	10025.7744	8203.7323	NaN	NaN	0.45	0.0423	0.8257	0.024	0.0517	0.0306	0.0256
0.0	0.0	0.0	4660.7744	8310.7323	NaN	NaN	0.6407	0.0422	0.8265	0.024	0.0512	0.0306	0.0255
0.0	0.0	0.0	10442.7744	7446.7323	NaN	NaN	0.4163	0.0422	0.8262	0.0241	0.0509	0.0309	0.0258
0.0	0.0	0.0	6156.7744	10723.7323	NaN	NaN	0.6353	0.0423	0.8275	0.024	0.0499	0.0308	0.0255
0.0	0.0	0.0	12915.7744	7094.7323	NaN	NaN	0.3546	0.0423	0.8279	0.0241	0.0493	0.0309	0.0255
0.0	0.0	0.0	12991.7744	7959.7323	NaN	NaN	0.3799	0.0423	0.8279	0.0242	0.0491	0.0309	0.0256
0.0	0.0	0.0	4981.7744	9458.7323	NaN	NaN	0.655	0.0424	0.8279	0.0243	0.0487	0.0309	0.0259
0.0	0.0	0.0	8315.7744	9984.7323	NaN	NaN	0.5456	0.0425	0.8284	0.0243	0.0481	0.0308	0.0258
0.0	0.0	0.0	9195.7744	8636.7323	NaN	NaN	0.4843	0.0426	0.8294	0.0243	0.0477	0.0306	0.0255
0.0	0.0	0.0	7746.7744	7418.7323	NaN	NaN	0.4892	0.0427	0.829	0.0243	0.0481	0.0305	0.0254
0.0	0.0	0.0	9987.7744	15233.7323	NaN	NaN	0.604	0.043	0.8284	0.0243	0.0482	0.0306	0.0254
0.0	0.0	0.0	6602.7744	10206.7323	NaN	NaN	0.6072	0.043	0.8292	0.0242	0.0481	0.0304	0.0251
0.0	0.0	0.0	9609.7744	4070.7323	NaN	NaN	0.2976	0.043	0.8293	0.0242	0.0482	0.0303	0.0251
0.0	0.0	0.0	11999.7744	9004.7323	NaN	NaN	0.4287	0.0432	0.8287	0.0242	0.0483	0.0303	0.0253
0.0	0.0	0.0	15789.7744	5001.7323	NaN	NaN	0.2406	0.043	0.829	0.0242	0.0484	0.0302	0.0253
0.0	0.0	0.0	16208.7744	4325.7323	NaN	NaN	0.2107	0.043	0.8298	0.024	0.0483	0.0299	0.0251
0.0	0.0	0.0	6283.7744	8460.7323	NaN	NaN	0.5738	0.0428	0.8308	0.024	0.0482	0.0294	0.0249
0.0	0.0	0.0	11786.7744	6537.7323	NaN	NaN	0.3568	0.0422	0.8314	0.024	0.0484	0.0291	0.0249
0.0	0.0	0.0	12265.7744	10662.7323	NaN	NaN	0.465	0.0418	0.8319	0.024	0.0486	0.0287	0.025
0.0	0.0	0.0	10660.7744	9249.7323	NaN	NaN	0.4646	0.0415	0.8318	0.0241	0.0491	0.0284	0.0252
0.0	0.0	0.0	7785.7744	7123.7323	NaN	NaN	0.4778	0.0414	0.8329	0.024	0.0488	0.0281	0.0249
0.0	0.0	0.0	5311.7744	8732.7323	NaN	NaN	0.6218	0.0412	0.8343	0.0239	0.0484	0.0277	0.0246
0.0	0.0	0.0	5624.7744	9003.7323	NaN	NaN	0.6155	0.0409	0.836	0.0238	0.0479	0.0271	0.0243
0.0	0.0	0.0	7140.7744	11615.7323	NaN	NaN	0.6193	0.0409	0.8372	0.0238	0.0474	0.0267	0.0241
0.0	0.0	0.0	10562.7744	9170.7323	NaN	NaN	0.4647	0.0409	0.8372	0.0238	0.0475	0.0265	0.024
0.0	0.0	0.0	9880.7744	4941.7323	NaN	NaN	0.3334	0.0408	0.8383	0.0238	0.0471	0.0262	0.0238
0.0	0.0	0.0	10021.7744	4864.7323	NaN	NaN	0.3268	0.0407	0.8382	0.0238	0.0474	0.0261	0.0238
0.0	0.0	0.0	9032.7744	7751.7323	NaN	NaN	0.4618	0.0406	0.8379	0.0239	0.0475	0.0261	0.024
0.0	0.0	0.0	9612.7744	10917.7323	NaN	NaN	0.5318	0.0406	0.8377	0.0239	0.0475	0.0261	0.0242
0.0	0.0	0.0	6164.7744	8105.7323	NaN	NaN	0.568	0.0404	0.839	0.0239	0.0468	0.0258	0.024
0.0	0.0	0.0	13722.7744	7443.7323	NaN	NaN	0.3517	0.0403	0.8375	0.0242	0.0475	0.0259	0.0246
0.0	0.0	0.0	8266.7744	10689.7323	NaN	NaN	0.5639	0.04	0.8377	0.0242	0.0476	0.0258	0.0247
0.0	0.0	0.0	9109.7744	9666.7323	NaN	NaN	0.5148	0.0399	0.8376	0.0243	0.0475	0.0259	0.0248
0.0	0.0	0.0	4402.7744	6956.7323	NaN	NaN	0.6124	0.0399	0.8391	0.0241	0.047	0.0255	0.0245
0.0	0.0	0.0	5615.7744	7071.7323	NaN	NaN	0.5574	0.0398	0.8386	0.0243	0.0472	0.0255	0.0246
0.0	0.0	0.0	3019.7744	10427.7323	NaN	NaN	0.7754	0.0399	0.8387	0.0244	0.0471	0.0254	0.0245
0.0	0.0	0.0	8236.7744	8810.7323	NaN	NaN	0.5168	0.0399	0.8383	0.0246	0.0471	0.0254	0.0246
0.0	0.0	0.0	5404.7744	8462.7323	NaN	NaN	0.6103	0.04	0.8372	0.0246	0.0478	0.0256	0.0248
0.0	0.0	0.0	5737.7744	8452.7323	NaN	NaN	0.5957	0.0404	0.836	0.0246	0.0483	0.0258	0.0249
0.0	0.0	0.0	4493.7744	8198.7323	NaN	NaN	0.646	0.0408	0.8341	0.0245	0.0493	0.0262	0.0251
0.0	0.0	0.0	6043.7744	8258.7323	NaN	NaN	0.5774	0.0411	0.8328	0.0243	0.05	0.0265	0.0252
0.0	0.0	0.0	7563.7744	10668.7323	NaN	NaN	0.5851	0.0412	0.8302	0.0241	0.0518	0.0272	0.0255
0.0	0.0	0.0	10187.7744	6856.7323	NaN	NaN	0.4023	0.0412	0.8285	0.0238	0.0534	0.0276	0.0255
0.0	0.0	0.0	10053.7744	10454.7323	NaN	NaN	0.5098	0.0414	0.825	0.0238	0.0558	0.0282	0.0258
0.0	0.0	0.0	7073.7744	7072.7323	NaN	NaN	0.5	0.0415	0.8225	0.0235	0.0581	0.0286	0.0258
0.0	0.0	0.0	6487.7744	10097.7323	NaN	NaN	0.6088	0.0418	0.8189	0.0232	0.0609	0.0293	0.026
0.0	0.0	0.0	3747.7744	6440.7323	NaN	NaN	0.6322	0.0412	0.8193	0.0226	0.0622	0.0293	0.0255
0.0	0.0	0.0	7350.7744	10602.7323	NaN	NaN	0.5906	0.0402	0.8189	0.0222	0.0641	0.0292	0.0255
0.0	0.0	0.0	2777.7744	7730.7323	NaN	NaN	0.7357	0.0401	0.8192	0.0217	0.0655	0.0287	0.0248
0.0	0.0	0.0	5117.7744	13053.7323	NaN	NaN	0.7184	0.0398	0.8182	0.0216	0.0673	0.0285	0.0247
0.0	0.0	0.0	4952.7744	8147.7323	NaN	NaN	0.6219	0.0404	0.8184	0.0212	0.0681	0.028	0.0238
0.0	0.0	0.0	5586.7744	6164.7323	NaN	NaN	0.5246	0.0413	0.8177	0.021	0.0691	0.0277	0.0232
0.0	0.0	0.0	4159.7744	6963.7323	NaN	NaN	0.626	0.0437	0.8135	0.0208	0.0724	0.0269	0.0227
0.0	0.0	0.0	6546.7744	9341.7323	NaN	NaN	0.588	0.0453	0.8104	0.0207	0.0746	0.0265	0.0225
0.0	0.0	0.0	6087.7744	9519.7323	NaN	NaN	0.6099	0.0473	0.8087	0.0204	0.076	0.0258	0.0218
0.0	0.0	0.0	8824.7744	8581.7323	NaN	NaN	0.493	0.0491	0.8066	0.0203	0.0777	0.025	0.0213
0.0	0.0	0.0	7314.7744	8030.7323	NaN	NaN	0.5233	0.0514	0.8024	0.0204	0.0806	0.0243	0.0209
0.0	0.0	0.0	10713.7744	9263.7323	NaN	NaN	0.4637	0.0527	0.8003	0.0203	0.0821	0.0239	0.0207
0.0	0.0	0.0	9011.7744	8543.7323	NaN	NaN	0.4867	0.054	0.7982	0.0201	0.0838	0.0235	0.0204
0.0	0.0	0.0	5479.7744	8104.7323	NaN	NaN	0.5966	0.0554	0.7937	0.0203	0.0871	0.0231	0.0204
0.0	0.0	0.0	3851.7744	10696.7323	NaN	NaN	0.7352	0.0565	0.7909	0.0204	0.0891	0.0227	0.0203
0.0	0.0	0.0	8885.7744	9803.7323	NaN	NaN	0.5246	0.057	0.7894	0.0205	0.0902	0.0226	0.0203
0.0	0.0	0.0	8457.7744	9536.7323	NaN	NaN	0.53	0.0582	0.7867	0.0206	0.092	0.0222	0.0203
0.0	0.0	0.0	4840.7744	10959.7323	NaN	NaN	0.6936	0.059	0.7848	0.0209	0.0931	0.022	0.0203
0.0	0.0	0.0	7451.7744	9808.7323	NaN	NaN	0.5683	0.0592	0.7843	0.0211	0.0932	0.0219	0.0203
0.0	0.0	0.0	13545.7744	7405.7323	NaN	NaN	0.3535	0.059	0.7852	0.0212	0.0924	0.0219	0.0203
0.0	0.0	0.0	11279.7744	10022.7323	NaN	NaN	0.4705	0.0587	0.7865	0.0213	0.0912	0.0221	0.0203
0.0	0.0	0.0	8082.7744	8680.7323	NaN	NaN	0.5178	0.0582	0.7889	0.0213	0.0893	0.0221	0.0202
0.0	0.0	0.0	6350.7744	7983.7323	NaN	NaN	0.557	0.057	0.7894	0.0215	0.089	0.0225	0.0205
0.0	0.0	0.0	5883.7744	8341.7323	NaN	NaN	0.5864	0.0558	0.7913	0.0213	0.088	0.0228	0.0207
0.0	0.0	0.0	6210.7744	10127.7323	NaN	NaN	0.6199	0.0544	0.794	0.0212	0.0862	0.0232	0.021
0.0	0.0	0.0	4031.7744	5061.7323	NaN	NaN	0.5566	0.0538	0.7964	0.0207	0.0846	0.0234	0.0211
0.0	0.0	0.0	5788.7744	8992.7323	NaN	NaN	0.6084	0.053	0.7949	0.0206	0.0858	0.0238	0.0218
0.0	0.0	0.0	5687.7744	11422.7323	NaN	NaN	0.6676	0.0528	0.7934	0.0205	0.0868	0.024	0.0225
0.0	0.0	0.0	6164.7744	11017.7323	NaN	NaN	0.6412	0.0522	0.7933	0.0203	0.0866	0.0244	0.0232
0.0	0.0	0.0	8145.7744	4488.7323	NaN	NaN	0.3553	0.0531	0.7917	0.0201	0.0869	0.0244	0.0237
0.0	0.0	0.0	6051.7744	7504.7323	NaN	NaN	0.5536	0.0532	0.7904	0.0201	0.0868	0.0249	0.0246
0.0	0.0	0.0	5718.7744	5269.7323	NaN	NaN	0.4796	0.0534	0.7897	0.0201	0.0861	0.0254	0.0253
0.0	0.0	0.0	4985.7744	9823.7323	NaN	NaN	0.6633	0.0529	0.7911	0.0201	0.0838	0.0261	0.026
0.0	0.0	0.0	5787.7744	9342.7323	NaN	NaN	0.6175	0.0533	0.7894	0.0204	0.0835	0.0265	0.0269
0.0	0.0	0.0	4470.7744	8564.7323	NaN	NaN	0.657	0.053	0.7901	0.0205	0.0816	0.027	0.0277
0.0	0.0	0.0	6072.7744	7863.7323	NaN	NaN	0.5643	0.0524	0.7915	0.0206	0.0794	0.0275	0.0285
0.0	0.0	0.0	6448.7744	9739.7323	NaN	NaN	0.6016	0.0512	0.7931	0.0208	0.0772	0.0282	0.0294
0.0	0.0	0.0	3997.7744	8255.7323	NaN	NaN	0.6737	0.0504	0.7935	0.021	0.0757	0.0289	0.0303
0.0	0.0	0.0	3758.7744	12462.7323	NaN	NaN	0.7683	0.0504	0.7927	0.0212	0.0748	0.0295	0.0313
0.0	0.0	0.0	5642.7744	12819.7323	NaN	NaN	0.6944	0.0502	0.7924	0.0215	0.0735	0.0303	0.0321
0.0	0.0	0.0	-506.2256	5494.7323	NaN	NaN	1.1015	0.0515	0.7922	0.0216	0.0718	0.0307	0.0322
0.0	0.0	0.0	5377.7744	8896.7323	NaN	NaN	0.6233	0.0519	0.7928	0.0217	0.0698	0.0309	0.0328
0.0	0.0	0.0	5905.7744	8523.7323	NaN	NaN	0.5907	0.0521	0.7933	0.0218	0.0688	0.031	0.0329
0.0	0.0	0.0	5804.7744	7594.7323	NaN	NaN	0.5668	0.0517	0.7954	0.0219	0.0666	0.0313	0.033
0.0	0.0	0.0	4587.7744	6721.7323	NaN	NaN	0.5943	0.0523	0.7955	0.0221	0.066	0.0313	0.033
0.0	0.0	0.0	6513.7744	6094.7323	NaN	NaN	0.4834	0.0523	0.7957	0.0224	0.0652	0.0313	0.033
0.0	0.0	0.0	3755.7744	7219.7323	NaN	NaN	0.6578	0.0524	0.7954	0.0227	0.065	0.0313	0.0331
0.0	0.0	0.0	3397.7744	7268.7323	NaN	NaN	0.6815	0.0531	0.795	0.023	0.0648	0.0311	0.0329
0.0	0.0	0.0	4659.7744	9048.7323	NaN	NaN	0.6601	0.0535	0.7944	0.0234	0.0649	0.031	0.0329
0.0	0.0	0.0	1131.7744	7300.7323	NaN	NaN	0.8658	0.0546	0.795	0.0235	0.0644	0.0306	0.0319
0.0	0.0	0.0	8584.7744	8182.7323	NaN	NaN	0.488	0.056	0.7933	0.0241	0.0648	0.0303	0.0315
0.0	0.0	0.0	4111.7744	9095.7323	NaN	NaN	0.6887	0.0575	0.7904	0.0247	0.0662	0.0301	0.0311
0.0	0.0	0.0	5710.7744	8867.7323	NaN	NaN	0.6083	0.0586	0.7876	0.0253	0.0676	0.03	0.0309
0.0	0.0	0.0	3251.7744	7511.7323	NaN	NaN	0.6979	0.0608	0.7848	0.0257	0.069	0.0296	0.0301
0.0	0.0	0.0	5253.7744	4645.7323	NaN	NaN	0.4693	0.062	0.7804	0.0264	0.0713	0.0297	0.0302
0.0	0.0	0.0	6352.7744	8064.7323	NaN	NaN	0.5594	0.063	0.776	0.0269	0.0739	0.0299	0.0304
0.0	0.0	0.0	6725.7744	9140.7323	NaN	NaN	0.5761	0.0639	0.7724	0.0271	0.0764	0.0299	0.0303
0.0	0.0	0.0	7127.7744	10842.7323	NaN	NaN	0.6034	0.0643	0.7685	0.0274	0.0791	0.0302	0.0305
0.0	0.0	0.0	5983.7744	7582.7323	NaN	NaN	0.5589	0.0655	0.7643	0.0274	0.0822	0.0302	0.0303
0.0	0.0	0.0	6163.7744	12043.7323	NaN	NaN	0.6615	0.0657	0.7595	0.0276	0.0856	0.0308	0.0308
0.0	0.0	0.0	3364.7744	10324.7323	NaN	NaN	0.7542	0.0669	0.7566	0.0273	0.0878	0.0309	0.0305
0.0	0.0	0.0	5256.7744	9496.7323	NaN	NaN	0.6437	0.0669	0.7541	0.0273	0.0898	0.0312	0.0307
0.0	0.0	0.0	3842.7744	8147.7323	NaN	NaN	0.6795	0.0681	0.7512	0.0271	0.0919	0.0313	0.0305
0.0	0.0	0.0	5344.7744	11129.7323	NaN	NaN	0.6756	0.0684	0.7495	0.027	0.0931	0.0317	0.0304
0.0	0.0	0.0	4365.7744	6206.7323	NaN	NaN	0.5871	0.0678	0.7517	0.0267	0.0931	0.0314	0.0293
0.0	0.0	0.0	7503.7744	10643.7323	NaN	NaN	0.5865	0.0653	0.7436	0.0281	0.0994	0.0332	0.0304
0.0	0.0	0.0	3823.7744	12565.7323	NaN	NaN	0.7667	0.0645	0.7344	0.0295	0.1057	0.0348	0.0312
0.0	0.0	0.0	6338.7744	8184.7323	NaN	NaN	0.5636	0.0646	0.7322	0.0295	0.1074	0.0353	0.0309
0.0	0.0	0.0	7472.7744	11215.7323	NaN	NaN	0.6001	0.0649	0.7312	0.0292	0.1091	0.0351	0.0305
0.0	0.0	0.0	4730.7744	10488.7323	NaN	NaN	0.6892	0.0652	0.7308	0.029	0.1103	0.0347	0.0299
0.0	0.0	0.0	4046.7744	13677.7323	NaN	NaN	0.7717	0.066	0.7307	0.0287	0.1107	0.0345	0.0294
0.0	0.0	0.0	7950.7744	10549.7323	NaN	NaN	0.5702	0.0671	0.7309	0.0282	0.111	0.0339	0.029
0.0	0.0	0.0	5955.7744	6646.7323	NaN	NaN	0.5274	0.0681	0.7312	0.0278	0.1112	0.0332	0.0285
0.0	0.0	0.0	6743.7744	8416.7323	NaN	NaN	0.5552	0.0681	0.734	0.0272	0.1101	0.0327	0.0279
0.0	0.0	0.0	4765.7744	8227.7323	NaN	NaN	0.6332	0.068	0.7365	0.0265	0.1098	0.0319	0.0274
0.0	0.0	0.0	5293.7744	7853.7323	NaN	NaN	0.5974	0.0673	0.7399	0.0259	0.1087	0.0314	0.0268
0.0	0.0	0.0	4724.7744	7645.7323	NaN	NaN	0.6181	0.067	0.7431	0.0252	0.1079	0.0307	0.0263
0.0	0.0	0.0	6394.7744	8995.7323	NaN	NaN	0.5845	0.066	0.7459	0.0247	0.1072	0.0303	0.0259
0.0	0.0	0.0	5294.7744	10067.7323	NaN	NaN	0.6553	0.0655	0.7482	0.0243	0.1067	0.0298	0.0255
0.0	0.0	0.0	6273.7744	11291.7323	NaN	NaN	0.6428	0.0651	0.7497	0.0239	0.1067	0.0294	0.0251
0.0	0.0	0.0	7614.7744	8376.7323	NaN	NaN	0.5238	0.0649	0.7511	0.0236	0.1064	0.0292	0.0248
0.0	0.0	0.0	4658.7744	10846.7323	NaN	NaN	0.6995	0.065	0.7519	0.0233	0.1063	0.0289	0.0245
0.0	0.0	0.0	5712.7744	7077.7323	NaN	NaN	0.5534	0.065	0.7526	0.0233	0.1058	0.029	0.0244
0.0	0.0	0.0	5573.7744	10981.7323	NaN	NaN	0.6633	0.065	0.7529	0.0232	0.1055	0.029	0.0243
0.0	0.0	0.0	8389.7744	7737.7323	NaN	NaN	0.4798	0.0647	0.7536	0.0233	0.1051	0.029	0.0243
0.0	0.0	0.0	8786.7744	14320.7323	NaN	NaN	0.6197	0.0643	0.7542	0.0232	0.1049	0.0291	0.0243
0.0	0.0	0.0	3036.7744	9013.7323	NaN	NaN	0.748	0.0643	0.7535	0.0234	0.1053	0.0291	0.0243
0.0	0.0	0.0	6467.7744	8577.7323	NaN	NaN	0.5701	0.064	0.7544	0.0235	0.1045	0.0293	0.0244
0.0	0.0	0.0	7190.7744	9854.7323	NaN	NaN	0.5781	0.0633	0.7549	0.0239	0.1039	0.0295	0.0245
0.0	0.0	0.0	8488.7744	6035.7323	NaN	NaN	0.4156	0.0627	0.7546	0.0241	0.1043	0.0296	0.0247
0.0	0.0	0.0	6059.7744	11959.7323	NaN	NaN	0.6637	0.0626	0.7531	0.0245	0.1049	0.0299	0.025
0.0	0.0	0.0	5935.7744	7907.7323	NaN	NaN	0.5712	0.0622	0.7528	0.0249	0.1047	0.0302	0.0252
0.0	0.0	0.0	9978.7744	6678.7323	NaN	NaN	0.4009	0.0622	0.7521	0.0252	0.1047	0.0304	0.0254
0.0	0.0	0.0	6163.7744	11350.7323	NaN	NaN	0.6481	0.0622	0.7508	0.0256	0.1051	0.0306	0.0257
0.0	0.0	0.0	5779.7744	10587.7323	NaN	NaN	0.6469	0.0625	0.7487	0.0261	0.1057	0.0309	0.0261
0.0	0.0	0.0	7223.7744	9192.7323	NaN	NaN	0.56	0.0631	0.747	0.0266	0.1058	0.0312	0.0263
0.0	0.0	0.0	3329.7744	6858.7323	NaN	NaN	0.6732	0.0638	0.7455	0.0269	0.106	0.0313	0.0265
0.0	0.0	0.0	5478.7744	8167.7323	NaN	NaN	0.5985	0.0642	0.744	0.0274	0.1058	0.0317	0.0268
0.0	0.0	0.0	6274.7744	7175.7323	NaN	NaN	0.5335	0.0643	0.7445	0.0275	0.1051	0.0318	0.0269
0.0	0.0	0.0	7352.7744	12904.7323	NaN	NaN	0.637	0.0646	0.7441	0.0275	0.1049	0.0318	0.027
0.0	0.0	0.0	6038.7744	5407.7323	NaN	NaN	0.4724	0.0644	0.7447	0.0276	0.1045	0.0318	0.027
0.0	0.0	0.0	7259.7744	9999.7323	NaN	NaN	0.5794	0.0649	0.7446	0.0275	0.1042	0.0317	0.027
0.0	0.0	0.0	8267.7744	9200.7323	NaN	NaN	0.5267	0.0649	0.7451	0.0275	0.1038	0.0318	0.027
0.0	0.0	0.0	4252.7744	9580.7323	NaN	NaN	0.6926	0.0653	0.7449	0.0273	0.1039	0.0317	0.0269
0.0	0.0	0.0	4028.7744	9215.7323	NaN	NaN	0.6958	0.0653	0.744	0.0274	0.1047	0.0317	0.0269
0.0	0.0	0.0	3777.7744	8001.7323	NaN	NaN	0.6793	0.0655	0.7434	0.0275	0.105	0.0318	0.0268
0.0	0.0	0.0	7458.7744	9015.7323	NaN	NaN	0.5473	0.0653	0.7431	0.0276	0.1053	0.0319	0.0268
0.0	0.0	0.0	5478.7744	7151.7323	NaN	NaN	0.5662	0.0658	0.7423	0.0276	0.1059	0.0318	0.0266
0.0	0.0	0.0	2990.7744	10574.7323	NaN	NaN	0.7795	0.0659	0.7413	0.0277	0.1069	0.0317	0.0265
0.0	0.0	0.0	5144.7744	5334.7323	NaN	NaN	0.5091	0.0663	0.7398	0.0278	0.1082	0.0317	0.0262
0.0	0.0	0.0	5469.7744	9652.7323	NaN	NaN	0.6383	0.0671	0.7372	0.0279	0.1101	0.0317	0.026
0.0	0.0	0.0	5893.7744	8718.7323	NaN	NaN	0.5967	0.0681	0.7336	0.0281	0.1128	0.0317	0.0256
0.0	0.0	0.0	6694.7744	9389.7323	NaN	NaN	0.5838	0.0702	0.7277	0.0283	0.1172	0.0314	0.0252
0.0	0.0	0.0	4991.7744	12849.7323	NaN	NaN	0.7202	0.0725	0.7201	0.0288	0.1229	0.0309	0.0247
0.0	0.0	0.0	2668.7744	6599.7323	NaN	NaN	0.7121	0.076	0.7109	0.0292	0.1297	0.0302	0.0241
0.0	0.0	0.0	5170.7744	10562.7323	NaN	NaN	0.6714	0.0802	0.7004	0.0298	0.1367	0.0295	0.0234
0.0	0.0	0.0	6378.7744	8255.7323	NaN	NaN	0.5641	0.0838	0.6919	0.0304	0.1425	0.0288	0.0226
0.0	0.0	0.0	7288.7744	6791.7323	NaN	NaN	0.4823	0.0869	0.6841	0.0308	0.1482	0.028	0.022
0.0	0.0	0.0	8764.7744	10865.7323	NaN	NaN	0.5535	0.0884	0.6766	0.0312	0.1547	0.0273	0.0218
0.0	0.0	0.0	8583.7744	11577.7323	NaN	NaN	0.5742	0.0895	0.6712	0.0312	0.1596	0.0268	0.0218
0.0	0.0	0.0	8521.7744	7798.7323	NaN	NaN	0.4778	0.0899	0.6703	0.0309	0.1609	0.0265	0.0215
0.0	0.0	0.0	7821.7744	5579.7323	NaN	NaN	0.4164	0.0902	0.6687	0.0307	0.1627	0.0262	0.0215
0.0	0.0	0.0	7447.7744	6450.7323	NaN	NaN	0.4641	0.09	0.665	0.0306	0.1668	0.0259	0.0217
0.0	0.0	0.0	7435.7744	9966.7323	NaN	NaN	0.5727	0.09	0.662	0.0302	0.1703	0.0258	0.0218
0.0	0.0	0.0	3429.7744	9966.7323	NaN	NaN	0.744	0.0898	0.6637	0.0297	0.1699	0.0254	0.0215
0.0	0.0	0.0	7173.7744	7913.7323	NaN	NaN	0.5245	0.0901	0.6634	0.0291	0.1711	0.0249	0.0214
0.0	0.0	0.0	7304.7744	9350.7323	NaN	NaN	0.5614	0.09	0.6607	0.0286	0.1748	0.0245	0.0213
0.0	0.0	0.0	5046.7744	12030.7323	NaN	NaN	0.7045	0.0904	0.6573	0.028	0.179	0.0241	0.0212
0.0	0.0	0.0	8437.7744	6776.7323	NaN	NaN	0.4454	0.091	0.6571	0.0273	0.1799	0.0237	0.0209
0.0	0.0	0.0	6493.7744	5466.7323	NaN	NaN	0.4571	0.0917	0.6552	0.0267	0.1824	0.0232	0.0208
0.0	0.0	0.0	5506.7744	9082.7323	NaN	NaN	0.6226	0.0928	0.6498	0.0263	0.1874	0.023	0.0207
0.0	0.0	0.0	10698.7744	5534.7323	NaN	NaN	0.3409	0.0932	0.6492	0.0259	0.1884	0.0228	0.0205
0.0	0.0	0.0	6375.7744	9662.7323	NaN	NaN	0.6025	0.0935	0.6452	0.0255	0.1928	0.0225	0.0206
0.0	0.0	0.0	7550.7744	8676.7323	NaN	NaN	0.5347	0.0938	0.6367	0.0254	0.201	0.0223	0.0207
0.0	0.0	0.0	5666.7744	8979.7323	NaN	NaN	0.6131	0.0943	0.6307	0.0253	0.2068	0.0223	0.0207
0.0	0.0	0.0	8060.7744	9304.7323	NaN	NaN	0.5358	0.0938	0.625	0.0253	0.213	0.022	0.0208
0.0	0.0	0.0	8837.7744	7936.7323	NaN	NaN	0.4731	0.0942	0.6196	0.0252	0.2181	0.022	0.0209
0.0	0.0	0.0	5621.7744	8588.7323	NaN	NaN	0.6044	0.0942	0.6164	0.0251	0.2216	0.0218	0.0209
0.0	0.0	0.0	3892.7744	12175.7323	NaN	NaN	0.7577	0.0946	0.6122	0.0248	0.2258	0.0218	0.0208
0.0	0.0	0.0	6273.7744	9999.7323	NaN	NaN	0.6145	0.095	0.6106	0.0247	0.2272	0.0218	0.0207
0.0	0.0	0.0	7370.7744	7990.7323	NaN	NaN	0.5202	0.0958	0.6094	0.0243	0.2282	0.0217	0.0205
0.0	0.0	0.0	10869.7744	10956.7323	NaN	NaN	0.502	0.0954	0.6054	0.0244	0.2323	0.0219	0.0206
0.0	0.0	0.0	14678.7744	5644.7323	NaN	NaN	0.2777	0.0955	0.6005	0.0244	0.237	0.022	0.0206
0.0	0.0	0.0	8296.7744	9131.7323	NaN	NaN	0.524	0.0949	0.589	0.0249	0.2481	0.0222	0.0209
0.0	0.0	0.0	6559.7744	8636.7323	NaN	NaN	0.5683	0.0941	0.578	0.0252	0.2594	0.0224	0.0209
0.0	0.0	0.0	10149.7744	8915.7323	NaN	NaN	0.4676	0.0923	0.5711	0.0255	0.2676	0.0227	0.0208
0.0	0.0	0.0	11333.7744	9382.7323	NaN	NaN	0.4529	0.0915	0.5689	0.0253	0.2712	0.0226	0.0205
0.0	0.0	0.0	5597.7744	9585.7323	NaN	NaN	0.6313	0.0907	0.5636	0.0253	0.2772	0.0227	0.0205
0.0	0.0	0.0	5456.7744	9546.7323	NaN	NaN	0.6363	0.0897	0.5585	0.0254	0.2831	0.0228	0.0205
0.0	0.0	0.0	6950.7744	10566.7323	NaN	NaN	0.6032	0.0887	0.5542	0.0255	0.2879	0.0232	0.0204
0.0	0.0	0.0	8233.7744	7266.7323	NaN	NaN	0.4688	0.09	0.5576	0.025	0.2841	0.0233	0.0201
0.0	0.0	0.0	8789.7744	6906.7323	NaN	NaN	0.44	0.0905	0.5608	0.0247	0.2807	0.0233	0.02
0.0	0.0	0.0	10109.7744	10406.7323	NaN	NaN	0.5072	0.0896	0.5595	0.0249	0.2824	0.0233	0.0202
0.0	0.0	0.0	11022.7744	8583.7323	NaN	NaN	0.4378	0.0887	0.555	0.0252	0.2872	0.0235	0.0204
0.0	0.0	0.0	9324.7744	7977.7323	NaN	NaN	0.4611	0.0887	0.5561	0.025	0.2862	0.0236	0.0203
0.0	0.0	0.0	18979.7744	4970.7323	NaN	NaN	0.2075	0.0887	0.5563	0.025	0.2861	0.0234	0.0205
0.0	0.0	0.0	20575.7744	6320.7323	NaN	NaN	0.235	0.0876	0.5472	0.0258	0.2943	0.0238	0.0212
0.0	0.0	0.0	10629.7744	6035.7323	NaN	NaN	0.3622	0.0882	0.5449	0.0258	0.2962	0.0235	0.0213
0.0	0.0	0.0	5969.7744	9618.7323	NaN	NaN	0.617	0.0872	0.5359	0.0264	0.3048	0.024	0.0217
0.0	0.0	0.0	14544.7744	7320.7323	NaN	NaN	0.3348	0.0879	0.5341	0.0266	0.3055	0.024	0.0219
0.0	0.0	0.0	11279.7744	9517.7323	NaN	NaN	0.4576	0.0874	0.5301	0.027	0.309	0.0243	0.0222
0.0	0.0	0.0	13598.7744	13036.7323	NaN	NaN	0.4894	0.0879	0.5294	0.0273	0.3086	0.0241	0.0226
0.0	0.0	0.0	13732.7744	9156.7323	NaN	NaN	0.4	0.088	0.5242	0.0278	0.3124	0.0244	0.0231
0.0	0.0	0.0	8037.7744	9792.7323	NaN	NaN	0.5492	0.0884	0.5241	0.028	0.3118	0.0245	0.0232
0.0	0.0	0.0	11573.7744	6268.7323	NaN	NaN	0.3513	0.0888	0.5274	0.0276	0.3085	0.0247	0.023
0.0	0.0	0.0	14826.7744	9945.7323	NaN	NaN	0.4015	0.0883	0.5261	0.0281	0.3094	0.0249	0.0233
0.0	0.0	0.0	16025.7744	9382.7323	NaN	NaN	0.3693	0.0888	0.533	0.0277	0.3028	0.0247	0.023
0.0	0.0	0.0	11953.7744	6382.7323	NaN	NaN	0.3481	0.0892	0.5369	0.0274	0.299	0.0246	0.0229
0.0	0.0	0.0	15125.7744	9034.7323	NaN	NaN	0.3739	0.0896	0.5366	0.0278	0.2982	0.0245	0.0233
0.0	0.0	0.0	6381.7744	8369.7323	NaN	NaN	0.5674	0.0912	0.5427	0.0271	0.292	0.0243	0.0228
0.0	0.0	0.0	8044.7744	7428.7323	NaN	NaN	0.4801	0.0915	0.5458	0.0268	0.2895	0.024	0.0224
0.0	0.0	0.0	5432.7744	3965.7323	NaN	NaN	0.422	0.0934	0.5505	0.0261	0.2845	0.0235	0.022
0.0	0.0	0.0	5446.7744	8698.7323	NaN	NaN	0.6149	0.0935	0.5425	0.0267	0.2914	0.0232	0.0226
0.0	0.0	0.0	7403.7744	10320.7323	NaN	NaN	0.5823	0.0955	0.538	0.0267	0.2939	0.023	0.0229
0.0	0.0	0.0	5933.7744	9432.7323	NaN	NaN	0.6139	0.0976	0.5255	0.0275	0.3025	0.0229	0.024
0.0	0.0	0.0	8914.7744	11656.7323	NaN	NaN	0.5666	0.1	0.5189	0.0277	0.3059	0.0228	0.0246
0.0	0.0	0.0	11404.7744	8595.7323	NaN	NaN	0.4298	0.1014	0.5133	0.0279	0.3095	0.0228	0.0251
0.0	0.0	0.0	6054.7744	7874.7323	NaN	NaN	0.5653	0.1029	0.5117	0.0279	0.3096	0.0227	0.0253
0.0	0.0	0.0	4723.7744	9291.7323	NaN	NaN	0.663	0.1039	0.5088	0.028	0.311	0.0227	0.0255
0.0	0.0	0.0	8575.7744	8737.7323	NaN	NaN	0.5047	0.1053	0.509	0.0279	0.3095	0.0224	0.0259
0.0	0.0	0.0	12015.7744	7949.7323	NaN	NaN	0.3982	0.1049	0.512	0.0277	0.3074	0.0222	0.0257
0.0	0.0	0.0	14456.7744	10306.7323	NaN	NaN	0.4162	0.1039	0.5103	0.028	0.3096	0.022	0.0262
0.0	0.0	0.0	13569.7744	7607.7323	NaN	NaN	0.3592	0.1023	0.5063	0.0281	0.315	0.0219	0.0263
0.0	0.0	0.0	7487.7744	8627.7323	NaN	NaN	0.5354	0.0995	0.4954	0.0286	0.3279	0.0221	0.0265
0.0	0.0	0.0	9031.7744	11195.7323	NaN	NaN	0.5535	0.098	0.4887	0.0285	0.3362	0.0223	0.0263
0.0	0.0	0.0	10945.7744	10090.7323	NaN	NaN	0.4797	0.096	0.4815	0.0284	0.3452	0.0227	0.0261
0.0	0.0	0.0	13690.7744	8083.7323	NaN	NaN	0.3712	0.094	0.4762	0.0283	0.3528	0.023	0.0257
0.0	0.0	0.0	6433.7744	9806.7323	NaN	NaN	0.6038	0.0928	0.4743	0.0279	0.3567	0.0234	0.0249
0.0	0.0	0.0	12476.7744	7056.7323	NaN	NaN	0.3613	0.0917	0.4712	0.0277	0.3612	0.0237	0.0244
0.0	0.0	0.0	6239.7744	7866.7323	NaN	NaN	0.5577	0.0902	0.4679	0.0275	0.3664	0.0243	0.0237
0.0	0.0	0.0	6053.7744	9458.7323	NaN	NaN	0.6097	0.0888	0.4633	0.0275	0.3723	0.0245	0.0236
0.0	0.0	0.0	6717.7744	8022.7323	NaN	NaN	0.5443	0.0872	0.4621	0.0275	0.375	0.0248	0.0233
0.0	0.0	0.0	8956.7744	6052.7323	NaN	NaN	0.4033	0.0859	0.4616	0.0276	0.3768	0.0248	0.0232
0.0	0.0	0.0	5529.7744	6482.7323	NaN	NaN	0.5397	0.0848	0.4627	0.0275	0.377	0.0251	0.0229
0.0	0.0	0.0	7682.7744	8582.7323	NaN	NaN	0.5277	0.0839	0.4638	0.0275	0.3766	0.0252	0.0229
0.0	0.0	0.0	7964.7744	9508.7323	NaN	NaN	0.5442	0.0832	0.4666	0.0274	0.3748	0.0254	0.0226
0.0	0.0	0.0	10054.7744	8166.7323	NaN	NaN	0.4482	0.0835	0.472	0.0269	0.3698	0.0257	0.0222
0.0	0.0	0.0	12514.7744	8796.7323	NaN	NaN	0.4128	0.0834	0.4769	0.0267	0.3652	0.0258	0.0221
0.0	0.0	0.0	9874.7744	9368.7323	NaN	NaN	0.4869	0.0835	0.4798	0.0266	0.3622	0.0258	0.0222
0.0	0.0	0.0	9954.7744	11823.7323	NaN	NaN	0.5429	0.0839	0.4819	0.0264	0.3598	0.0259	0.022
0.0	0.0	0.0	11422.7744	7673.7323	NaN	NaN	0.4018	0.0852	0.485	0.0261	0.3558	0.026	0.0219
0.0	0.0	0.0	4869.7744	7166.7323	NaN	NaN	0.5954	0.0861	0.4855	0.0259	0.3545	0.0261	0.0218
0.0	0.0	0.0	7254.7744	9496.7323	NaN	NaN	0.5669	0.0864	0.4874	0.0259	0.3523	0.0262	0.0218
0.0	0.0	0.0	8091.7744	10231.7323	NaN	NaN	0.5584	0.087	0.4904	0.0257	0.3488	0.0263	0.0217
0.0	0.0	0.0	8578.7744	7911.7323	NaN	NaN	0.4798	0.0877	0.4901	0.0259	0.348	0.0263	0.022
0.0	0.0	0.0	5029.7744	7357.7323	NaN	NaN	0.594	0.089	0.4897	0.0258	0.3474	0.0262	0.022
0.0	0.0	0.0	6313.7744	9353.7323	NaN	NaN	0.597	0.0885	0.4881	0.0261	0.3488	0.0261	0.0222
0.0	0.0	0.0	5753.7744	3955.7323	NaN	NaN	0.4074	0.0887	0.4888	0.026	0.3483	0.026	0.0222
0.0	0.0	0.0	4431.7744	9692.7323	NaN	NaN	0.6862	0.0882	0.4845	0.0263	0.3526	0.026	0.0224
0.0	0.0	0.0	5739.7744	9781.7323	NaN	NaN	0.6302	0.0882	0.4847	0.0263	0.3527	0.0257	0.0224
0.0	0.0	0.0	5276.7744	9274.7323	NaN	NaN	0.6374	0.0876	0.4842	0.0264	0.3536	0.0257	0.0225
0.0	0.0	0.0	5819.7744	4885.7323	NaN	NaN	0.4564	0.0878	0.4862	0.0263	0.352	0.0253	0.0224
0.0	0.0	0.0	6155.7744	10968.7323	NaN	NaN	0.6405	0.0866	0.485	0.0265	0.3541	0.0252	0.0226
0.0	0.0	0.0	7391.7744	6844.7323	NaN	NaN	0.4808	0.0869	0.493	0.0264	0.3465	0.0247	0.0226
0.0	0.0	0.0	4663.7744	6792.7323	NaN	NaN	0.5929	0.086	0.4968	0.0264	0.3438	0.0244	0.0226
0.0	0.0	0.0	4540.7744	11441.7323	NaN	NaN	0.7159	0.0857	0.5	0.0266	0.3408	0.024	0.0231
0.0	0.0	0.0	5405.7744	10588.7323	NaN	NaN	0.662	0.0854	0.5051	0.0268	0.3357	0.0236	0.0233
0.0	0.0	0.0	4396.7744	10702.7323	NaN	NaN	0.7088	0.0858	0.5144	0.0267	0.3265	0.0233	0.0233
0.0	0.0	0.0	8109.7744	8323.7323	NaN	NaN	0.5065	0.0863	0.5219	0.0267	0.3186	0.023	0.0236
0.0	0.0	0.0	5663.7744	10807.7323	NaN	NaN	0.6561	0.0863	0.529	0.027	0.3111	0.0227	0.0239
0.0	0.0	0.0	5063.7744	9066.7323	NaN	NaN	0.6416	0.0865	0.5377	0.0273	0.3021	0.0225	0.0239
0.0	0.0	0.0	5715.7744	8964.7323	NaN	NaN	0.6107	0.0861	0.544	0.0276	0.2958	0.0226	0.0239
0.0	0.0	0.0	5908.7744	8808.7323	NaN	NaN	0.5985	0.0871	0.5505	0.028	0.2875	0.0227	0.0242
0.0	0.0	0.0	4107.7744	5553.7323	NaN	NaN	0.5748	0.0872	0.5526	0.0282	0.2848	0.0228	0.0243
0.0	0.0	0.0	6206.7744	10604.7323	NaN	NaN	0.6308	0.0866	0.5507	0.0285	0.2867	0.0229	0.0247
0.0	0.0	0.0	4289.7744	9342.7323	NaN	NaN	0.6853	0.0866	0.5521	0.0286	0.285	0.0231	0.0247
0.0	0.0	0.0	7155.7744	7749.7323	NaN	NaN	0.5199	0.0869	0.5547	0.0284	0.2822	0.0231	0.0247
0.0	0.0	0.0	5808.7744	11195.7323	NaN	NaN	0.6584	0.087	0.5558	0.0284	0.2807	0.0233	0.0248
0.0	0.0	0.0	6272.7744	9595.7323	NaN	NaN	0.6047	0.0872	0.5597	0.0282	0.277	0.0232	0.0246
0.0	0.0	0.0	4578.7744	8443.7323	NaN	NaN	0.6484	0.0885	0.5653	0.0278	0.2706	0.0234	0.0244
0.0	0.0	0.0	4650.7744	8043.7323	NaN	NaN	0.6336	0.0889	0.5745	0.0275	0.2617	0.0233	0.0241
0.0	0.0	0.0	3812.7744	4825.7323	NaN	NaN	0.5586	0.0895	0.5846	0.027	0.2519	0.0232	0.0238
0.0	0.0	0.0	5524.7744	9301.7323	NaN	NaN	0.6274	0.0894	0.5913	0.0267	0.2459	0.0231	0.0236
0.0	0.0	0.0	6502.7744	5867.7323	NaN	NaN	0.4743	0.0903	0.604	0.026	0.2336	0.023	0.0231
0.0	0.0	0.0	3818.7744	7927.7323	NaN	NaN	0.6749	0.0914	0.613	0.0256	0.2242	0.023	0.0228
0.0	0.0	0.0	5474.7744	5684.7323	NaN	NaN	0.5094	0.0923	0.6187	0.0252	0.2181	0.023	0.0227
0.0	0.0	0.0	2370.7744	9799.7323	NaN	NaN	0.8052	0.0927	0.6217	0.0249	0.215	0.0231	0.0226
0.0	0.0	0.0	6989.7744	11660.7323	NaN	NaN	0.6252	0.0929	0.6251	0.0246	0.212	0.023	0.0224
0.0	0.0	0.0	4786.7744	5875.7323	NaN	NaN	0.5511	0.0934	0.626	0.0242	0.2112	0.023	0.0223
0.0	0.0	0.0	4372.7744	9542.7323	NaN	NaN	0.6858	0.0941	0.622	0.0239	0.215	0.0227	0.0224
0.0	0.0	0.0	4930.7744	10671.7323	NaN	NaN	0.684	0.0947	0.6155	0.0238	0.2208	0.0229	0.0223
0.0	0.0	0.0	5424.7744	4666.7323	NaN	NaN	0.4624	0.0952	0.6136	0.0235	0.2228	0.0228	0.022
0.0	0.0	0.0	4537.7744	12852.7323	NaN	NaN	0.7391	0.0957	0.6006	0.0238	0.2341	0.0235	0.0223
0.0	0.0	0.0	4595.7744	7699.7323	NaN	NaN	0.6262	0.0976	0.592	0.0237	0.2409	0.0235	0.0223
0.0	0.0	0.0	7048.7744	8134.7323	NaN	NaN	0.5358	0.0973	0.5749	0.0242	0.257	0.0239	0.0227
0.0	0.0	0.0	11853.7744	9622.7323	NaN	NaN	0.4481	0.0975	0.5593	0.0245	0.272	0.0239	0.0228
0.0	0.0	0.0	6187.7744	6775.7323	NaN	NaN	0.5227	0.0972	0.5411	0.0251	0.2892	0.0245	0.023
0.0	0.0	0.0	5274.7744	5850.7323	NaN	NaN	0.5259	0.0976	0.5272	0.0252	0.3029	0.0242	0.023
0.0	0.0	0.0	8430.7744	10096.7323	NaN	NaN	0.545	0.0939	0.5002	0.0267	0.3305	0.0247	0.024
0.0	0.0	0.0	6386.7744	8888.7323	NaN	NaN	0.5819	0.0937	0.4925	0.0264	0.3394	0.0244	0.0236
0.0	0.0	0.0	9844.7744	8100.7323	NaN	NaN	0.4514	0.0925	0.4826	0.0265	0.3505	0.0246	0.0234
0.0	0.0	0.0	6123.7744	8273.7323	NaN	NaN	0.5747	0.0934	0.4739	0.0265	0.3581	0.0242	0.0238
0.0	0.0	0.0	6628.7744	10278.7323	NaN	NaN	0.6079	0.0908	0.4563	0.028	0.3756	0.0245	0.0247
0.0	0.0	0.0	5207.7744	6334.7323	NaN	NaN	0.5488	0.0927	0.466	0.0265	0.3666	0.0245	0.0236
0.0	0.0	0.0	15419.7744	10182.7323	NaN	NaN	0.3977	0.0911	0.4507	0.028	0.3807	0.0248	0.0248
0.0	0.0	0.0	3248.7744	5396.7323	NaN	NaN	0.6242	0.0942	0.4557	0.0271	0.3741	0.0242	0.0247
0.0	0.0	0.0	6668.7744	10669.7323	NaN	NaN	0.6154	0.0919	0.4406	0.0284	0.3891	0.0243	0.0257
0.0	0.0	0.0	11911.7744	7669.7323	NaN	NaN	0.3917	0.092	0.4409	0.0283	0.389	0.0241	0.0257
0.0	0.0	0.0	6358.7744	9869.7323	NaN	NaN	0.6082	0.0909	0.4316	0.029	0.3982	0.024	0.0263
0.0	0.0	0.0	6964.7744	10535.7323	NaN	NaN	0.602	0.091	0.4326	0.0289	0.3973	0.0236	0.0265
0.0	0.0	0.0	7400.7744	12090.7323	NaN	NaN	0.6203	0.0888	0.4244	0.0298	0.4064	0.0234	0.0273
0.0	0.0	0.0	15070.7744	7192.7323	NaN	NaN	0.3231	0.0875	0.4219	0.0302	0.4095	0.0231	0.0277
0.0	0.0	0.0	6125.7744	10221.7323	NaN	NaN	0.6253	0.0877	0.4247	0.0301	0.4068	0.0231	0.0276
0.0	0.0	0.0	8189.7744	7456.7323	NaN	NaN	0.4766	0.0863	0.4241	0.0307	0.4078	0.0227	0.0283
0.0	0.0	0.0	4062.7744	9757.7323	NaN	NaN	0.706	0.085	0.4263	0.0309	0.4067	0.0229	0.0283
0.0	0.0	0.0	7479.7744	10254.7323	NaN	NaN	0.5782	0.0844	0.4279	0.0313	0.4051	0.0227	0.0287
0.0	0.0	0.0	5328.7744	7007.7323	NaN	NaN	0.568	0.0854	0.4354	0.0309	0.397	0.0226	0.0286
0.0	0.0	0.0	10064.7744	6040.7323	NaN	NaN	0.3751	0.086	0.4413	0.0309	0.3907	0.0223	0.0288
0.0	0.0	0.0	7459.7744	10851.7323	NaN	NaN	0.5926	0.0853	0.4458	0.031	0.3868	0.0223	0.0288
0.0	0.0	0.0	4470.7744	8936.7323	NaN	NaN	0.6665	0.0858	0.4527	0.0307	0.38	0.0222	0.0286
0.0	0.0	0.0	5257.7744	7322.7323	NaN	NaN	0.5821	0.0865	0.461	0.0301	0.3719	0.0223	0.0282
0.0	0.0	0.0	12656.7744	7333.7323	NaN	NaN	0.3669	0.0872	0.4693	0.0299	0.3633	0.0221	0.0282
0.0	0.0	0.0	13543.7744	4553.7323	NaN	NaN	0.2516	0.0878	0.4822	0.0294	0.3507	0.0219	0.028
0.0	0.0	0.0	10627.7744	6392.7323	NaN	NaN	0.3756	0.0882	0.4925	0.029	0.3408	0.0217	0.0278
0.0	0.0	0.0	5756.7744	9410.7323	NaN	NaN	0.6205	0.0885	0.4957	0.0288	0.3375	0.0216	0.0279
0.0	0.0	0.0	6600.7744	7026.7323	NaN	NaN	0.5156	0.0873	0.5023	0.0285	0.3325	0.0217	0.0277
0.0	0.0	0.0	4402.7744	9056.7323	NaN	NaN	0.6729	0.0865	0.5105	0.0278	0.3259	0.022	0.0273
0.0	0.0	0.0	8918.7744	10749.7323	NaN	NaN	0.5465	0.0847	0.511	0.028	0.3264	0.022	0.0279
0.0	0.0	0.0	5914.7744	11683.7323	NaN	NaN	0.6639	0.0842	0.5144	0.0275	0.3237	0.0221	0.0281
0.0	0.0	0.0	4923.7744	9988.7323	NaN	NaN	0.6698	0.0835	0.5133	0.0273	0.3252	0.0223	0.0285
0.0	0.0	0.0	8832.7744	7742.7323	NaN	NaN	0.4671	0.0836	0.5165	0.0267	0.3221	0.0226	0.0285
0.0	0.0	0.0	6996.7744	9198.7323	NaN	NaN	0.568	0.0823	0.5172	0.0266	0.3222	0.0228	0.0289
0.0	0.0	0.0	6638.7744	10349.7323	NaN	NaN	0.6092	0.0814	0.5192	0.0264	0.321	0.0229	0.0291
0.0	0.0	0.0	4056.7744	10460.7323	NaN	NaN	0.7206	0.081	0.5156	0.0266	0.324	0.023	0.0298
0.0	0.0	0.0	7826.7744	7293.7323	NaN	NaN	0.4824	0.081	0.5163	0.0264	0.3235	0.0228	0.03
0.0	0.0	0.0	10728.7744	7368.7323	NaN	NaN	0.4072	0.0792	0.5141	0.0265	0.3268	0.0231	0.0303
0.0	0.0	0.0	8800.7744	6485.7323	NaN	NaN	0.4243	0.0787	0.5129	0.0266	0.3282	0.023	0.0307
0.0	0.0	0.0	5290.7744	10136.7323	NaN	NaN	0.6571	0.0784	0.5079	0.0269	0.3324	0.0231	0.0313
0.0	0.0	0.0	8511.7744	6115.7323	NaN	NaN	0.4181	0.0785	0.5101	0.0265	0.3304	0.0231	0.0312
0.0	0.0	0.0	14991.7744	8650.7323	NaN	NaN	0.3659	0.0779	0.5056	0.0268	0.3345	0.0236	0.0316
0.0	0.0	0.0	10335.7744	7871.7323	NaN	NaN	0.4323	0.0788	0.5071	0.0266	0.332	0.0237	0.0318
0.0	0.0	0.0	6859.7744	8955.7323	NaN	NaN	0.5663	0.0785	0.5059	0.0267	0.3331	0.0237	0.0321
0.0	0.0	0.0	8910.7744	8341.7323	NaN	NaN	0.4835	0.0787	0.5052	0.0265	0.3334	0.0239	0.0322
0.0	0.0	0.0	9095.7744	9218.7323	NaN	NaN	0.5034	0.0787	0.5042	0.0266	0.3337	0.0244	0.0324
0.0	0.0	0.0	4943.7744	8293.7323	NaN	NaN	0.6265	0.0796	0.5143	0.0262	0.3233	0.0245	0.0321
0.0	0.0	0.0	4832.7744	8186.7323	NaN	NaN	0.6288	0.0806	0.5162	0.0261	0.3202	0.0247	0.0322
0.0	0.0	0.0	4051.7744	9194.7323	NaN	NaN	0.6941	0.081	0.5141	0.0261	0.3218	0.0247	0.0324
0.0	0.0	0.0	2566.7744	7727.7323	NaN	NaN	0.7507	0.0815	0.5198	0.0258	0.3163	0.0248	0.0318
0.0	0.0	0.0	9557.7744	6493.7323	NaN	NaN	0.4046	0.0805	0.5248	0.026	0.3123	0.0246	0.0318
0.0	0.0	0.0	9704.7744	7063.7323	NaN	NaN	0.4212	0.0797	0.529	0.0259	0.3095	0.0243	0.0316
0.0	0.0	0.0	3418.7744	10486.7323	NaN	NaN	0.7541	0.0792	0.5285	0.026	0.3105	0.0243	0.0315
0.0	0.0	0.0	6463.7744	6855.7323	NaN	NaN	0.5147	0.0804	0.5316	0.0256	0.3072	0.0242	0.031
0.0	0.0	0.0	3533.7744	8854.7323	NaN	NaN	0.7148	0.0802	0.53	0.0259	0.3088	0.0243	0.0308
0.0	0.0	0.0	5691.7744	3197.7323	NaN	NaN	0.3597	0.0814	0.5366	0.0255	0.3023	0.0242	0.03
0.0	0.0	0.0	4732.7744	9462.7323	NaN	NaN	0.6666	0.0805	0.5335	0.026	0.3057	0.0243	0.03
0.0	0.0	0.0	6794.7744	8432.7323	NaN	NaN	0.5538	0.0797	0.5322	0.0263	0.3079	0.0239	0.0301
0.0	0.0	0.0	7666.7744	8052.7323	NaN	NaN	0.5123	0.0798	0.5301	0.0264	0.31	0.024	0.0296
0.0	0.0	0.0	11333.7744	6222.7323	NaN	NaN	0.3544	0.079	0.5351	0.0264	0.3067	0.0237	0.0291
0.0	0.0	0.0	7076.7744	6423.7323	NaN	NaN	0.4758	0.0778	0.5375	0.0266	0.3056	0.0236	0.0288
0.0	0.0	0.0	5355.7744	6153.7323	NaN	NaN	0.5347	0.0771	0.5443	0.0266	0.3004	0.023	0.0286
0.0	0.0	0.0	7426.7744	12911.7323	NaN	NaN	0.6348	0.0752	0.5454	0.0273	0.3007	0.0227	0.0288
0.0	0.0	0.0	6642.7744	8104.7323	NaN	NaN	0.5496	0.0757	0.5581	0.0268	0.2891	0.0221	0.0282
0.0	0.0	0.0	5932.7744	7516.7323	NaN	NaN	0.5589	0.0752	0.5644	0.0269	0.2838	0.0218	0.0279
0.0	0.0	0.0	5102.7744	6480.7323	NaN	NaN	0.5595	0.0748	0.5725	0.0269	0.2768	0.0211	0.0278
0.0	0.0	0.0	5386.7744	8197.7323	NaN	NaN	0.6035	0.0729	0.5791	0.0271	0.2727	0.0206	0.0276
0.0	0.0	0.0	8062.7744	9798.7323	NaN	NaN	0.5486	0.0719	0.5896	0.0269	0.2646	0.02	0.027
0.0	0.0	0.0	5447.7744	9264.7323	NaN	NaN	0.6297	0.0718	0.591	0.0269	0.2636	0.0197	0.027
0.0	0.0	0.0	2844.7744	9971.7323	NaN	NaN	0.778	0.072	0.5905	0.027	0.264	0.0195	0.0269
0.0	0.0	0.0	3363.7744	8010.7323	NaN	NaN	0.7043	0.0716	0.5889	0.0269	0.2667	0.0196	0.0264
0.0	0.0	0.0	6551.7744	8880.7323	NaN	NaN	0.5755	0.0711	0.5854	0.027	0.2705	0.0196	0.0264
0.0	0.0	0.0	6777.7744	8676.7323	NaN	NaN	0.5614	0.0711	0.5835	0.0271	0.2722	0.0197	0.0264
0.0	0.0	0.0	5052.7744	9095.7323	NaN	NaN	0.6429	0.0711	0.5841	0.0272	0.2714	0.02	0.0263
0.0	0.0	0.0	10219.7744	8533.7323	NaN	NaN	0.455	0.0713	0.5849	0.0273	0.2699	0.0202	0.0263
0.0	0.0	0.0	6096.7744	10285.7323	NaN	NaN	0.6278	0.0715	0.5864	0.0273	0.2677	0.0206	0.0264
0.0	0.0	0.0	6999.7744	10210.7323	NaN	NaN	0.5933	0.072	0.5881	0.0274	0.2652	0.0208	0.0264
0.0	0.0	0.0	8798.7744	10439.7323	NaN	NaN	0.5426	0.0722	0.5898	0.0275	0.2629	0.0212	0.0265
0.0	0.0	0.0	10630.7744	9504.7323	NaN	NaN	0.472	0.0732	0.596	0.0272	0.256	0.021	0.0265
0.0	0.0	0.0	9707.7744	10114.7323	NaN	NaN	0.5103	0.0743	0.5972	0.0272	0.2532	0.0212	0.0268
0.0	0.0	0.0	9316.7744	11414.7323	NaN	NaN	0.5506	0.0757	0.594	0.0274	0.2543	0.0212	0.0274
0.0	0.0	0.0	6977.7744	13615.7323	NaN	NaN	0.6612	0.0763	0.5935	0.0273	0.2542	0.0213	0.0274
0.0	0.0	0.0	6913.7744	7476.7323	NaN	NaN	0.5196	0.0781	0.5942	0.027	0.252	0.0215	0.0273
0.0	0.0	0.0	7612.7744	5698.7323	NaN	NaN	0.4281	0.0789	0.593	0.0269	0.2523	0.0215	0.0274
0.0	0.0	0.0	10372.7744	12339.7323	NaN	NaN	0.5433	0.0779	0.5893	0.0272	0.2566	0.0214	0.0276
0.0	0.0	0.0	10134.7744	10405.7323	NaN	NaN	0.5066	0.0776	0.5837	0.0273	0.2624	0.0214	0.0276
0.0	0.0	0.0	7567.7744	9660.7323	NaN	NaN	0.5607	0.0774	0.5746	0.0274	0.2714	0.0215	0.0276
0.0	0.0	0.0	6050.7744	6852.7323	NaN	NaN	0.5311	0.0767	0.5607	0.0276	0.2855	0.0218	0.0279
0.0	0.0	0.0	12957.7744	7418.7323	NaN	NaN	0.3641	0.0754	0.5457	0.0278	0.3009	0.0219	0.0283
0.0	0.0	0.0	8580.7744	12058.7323	NaN	NaN	0.5843	0.0744	0.5171	0.0285	0.3279	0.0225	0.0296
0.0	0.0	0.0	5115.7744	9592.7323	NaN	NaN	0.6522	0.0744	0.4926	0.0286	0.3508	0.023	0.0306
0.0	0.0	0.0	5970.7744	6650.7323	NaN	NaN	0.5269	0.0732	0.4733	0.0285	0.3697	0.0238	0.0314
0.0	0.0	0.0	13366.7744	5992.7323	NaN	NaN	0.3095	0.0716	0.4536	0.0288	0.3893	0.0241	0.0325
0.0	0.0	0.0	15720.7744	7059.7323	NaN	NaN	0.3099	0.0707	0.4378	0.0291	0.4042	0.0245	0.0336
0.0	0.0	0.0	16888.7744	10646.7323	NaN	NaN	0.3867	0.0699	0.4275	0.0296	0.4133	0.0245	0.0351
0.0	0.0	0.0	17271.7744	7879.7323	NaN	NaN	0.3133	0.0702	0.4172	0.03	0.4215	0.0247	0.0365
0.0	0.0	0.0	8738.7744	9032.7323	NaN	NaN	0.5083	0.071	0.4071	0.0302	0.4294	0.0247	0.0376
0.0	0.0	0.0	7206.7744	11736.7323	NaN	NaN	0.6196	0.0714	0.4056	0.0302	0.4297	0.025	0.038
0.0	0.0	0.0	2992.7744	9209.7323	NaN	NaN	0.7547	0.0736	0.4057	0.0303	0.4268	0.0252	0.0384
0.0	0.0	0.0	8607.7744	11512.7323	NaN	NaN	0.5722	0.0766	0.4014	0.031	0.4265	0.0254	0.0391
0.0	0.0	0.0	4946.7744	9937.7323	NaN	NaN	0.6677	0.0857	0.4012	0.0311	0.4163	0.0264	0.0394
0.0	0.0	0.0	5260.7744	2554.7323	NaN	NaN	0.3269	0.1017	0.4153	0.0305	0.3864	0.0272	0.039
0.0	0.0	0.0	3278.7744	3829.7323	NaN	NaN	0.5388	0.1276	0.4136	0.0297	0.3616	0.028	0.0395
0.0	0.0	0.0	2141.7744	2779.7323	NaN	NaN	0.5648	0.1334	0.3967	0.0298	0.3719	0.028	0.0402
0.0	0.0	0.0	3391.7744	5291.7323	NaN	NaN	0.6094	0.1239	0.3886	0.0293	0.3905	0.0278	0.0399
0.0	0.0	0.0	6613.7744	4061.7323	NaN	NaN	0.3805	0.109	0.3909	0.029	0.4047	0.0278	0.0386
0.0	0.0	0.0	7442.7744	1056.7323	NaN	NaN	0.1243	0.0988	0.3934	0.0286	0.4133	0.0285	0.0374
0.0	0.0	0.0	1100.7744	8686.7323	NaN	NaN	0.8875	0.0957	0.3988	0.0285	0.4109	0.0295	0.0366
0.0	0.0	0.0	3669.7744	3776.7323	NaN	NaN	0.5072	0.0978	0.4101	0.0277	0.3982	0.0304	0.0356
0.0	0.0	0.0	8563.7744	6681.7323	NaN	NaN	0.4383	0.0998	0.4128	0.0277	0.3923	0.0317	0.0357
0.0	0.0	0.0	6389.7744	3797.7323	NaN	NaN	0.3728	0.1076	0.4209	0.0275	0.3758	0.0324	0.0358
0.0	0.0	0.0	3202.7744	5599.7323	NaN	NaN	0.6362	0.1156	0.4311	0.0277	0.3567	0.0328	0.0362
0.0	0.0	0.0	6171.7744	6449.7323	NaN	NaN	0.511	0.1217	0.4445	0.0283	0.3353	0.0332	0.037
0.0	0.0	0.0	5131.7744	7885.7323	NaN	NaN	0.6058	0.1449	0.4559	0.0289	0.2986	0.0329	0.0387
0.0	0.0	0.0	-51.2256	3869.7323	NaN	NaN	1.0134	0.2022	0.4468	0.03	0.2484	0.0314	0.0411
0.0	0.0	0.0	1432.7744	1621.7323	NaN	NaN	0.5309	0.2301	0.4298	0.0314	0.2359	0.031	0.0418
0.0	0.0	0.0	-3.2256	2393.7323	NaN	NaN	1.0013	0.2243	0.4353	0.0313	0.2363	0.0306	0.0423
0.0	0.0	0.0	1110.7744	6486.7323	NaN	NaN	0.8538	0.1862	0.4652	0.03	0.2453	0.0306	0.0427
0.0	0.0	0.0	969.7744	4880.7323	NaN	NaN	0.8342	0.1676	0.4972	0.0282	0.2351	0.03	0.042
0.0	0.0	0.0	1793.7744	6195.7323	NaN	NaN	0.7755	0.1346	0.5306	0.0265	0.2364	0.0303	0.0416
0.0	0.0	0.0	1892.7744	6627.7323	NaN	NaN	0.7779	0.1174	0.56	0.0245	0.2263	0.0312	0.0406
0.0	0.0	0.0	499.7744	3955.7323	NaN	NaN	0.8878	0.1061	0.5913	0.0235	0.2091	0.0307	0.0392
0.0	0.0	0.0	2550.7744	6028.7323	NaN	NaN	0.7027	0.0907	0.6142	0.0228	0.202	0.0312	0.0391
0.0	0.0	0.0	663.7744	5210.7323	NaN	NaN	0.887	0.0864	0.6293	0.0224	0.1931	0.0308	0.038
0.0	0.0	0.0	2379.7744	4819.7323	NaN	NaN	0.6695	0.083	0.6392	0.0223	0.1871	0.0308	0.0376
0.0	0.0	0.0	2201.7744	7318.7323	NaN	NaN	0.7687	0.0813	0.6401	0.0221	0.1881	0.0309	0.0375
0.0	0.0	0.0	7539.7744	4908.7323	NaN	NaN	0.3943	0.0792	0.6386	0.0217	0.1909	0.032	0.0378
0.0	0.0	0.0	1488.7744	3479.7323	NaN	NaN	0.7004	0.0801	0.64	0.0213	0.1901	0.0317	0.0368
0.0	0.0	0.0	13428.7744	4239.7323	NaN	NaN	0.24	0.074	0.6369	0.0208	0.1975	0.0335	0.0372
0.0	0.0	0.0	11130.7744	3221.7323	NaN	NaN	0.2245	0.0717	0.6389	0.0204	0.1988	0.0336	0.0366
0.0	0.0	0.0	2624.7744	7591.7323	NaN	NaN	0.7431	0.0706	0.644	0.0204	0.1957	0.0331	0.0362
0.0	0.0	0.0	2925.7744	745.7323	NaN	NaN	0.2031	0.0722	0.6491	0.0204	0.1912	0.0319	0.0352
0.0	0.0	0.0	2518.7744	3916.7323	NaN	NaN	0.6086	0.0704	0.6488	0.0204	0.1935	0.0318	0.0352
0.0	0.0	0.0	4544.7744	5491.7323	NaN	NaN	0.5472	0.0696	0.6524	0.0204	0.1915	0.0316	0.0345
0.0	0.0	0.0	2846.7744	3503.7323	NaN	NaN	0.5517	0.0682	0.6621	0.0207	0.1844	0.0307	0.0338
0.0	0.0	0.0	4852.7744	4585.7323	NaN	NaN	0.4859	0.0654	0.6614	0.0208	0.1872	0.0313	0.0339
0.0	0.0	0.0	6132.7744	7491.7323	NaN	NaN	0.5499	0.0646	0.6627	0.0209	0.1868	0.0314	0.0336
0.0	0.0	0.0	5432.7744	8411.7323	NaN	NaN	0.6076	0.0641	0.6677	0.0211	0.1827	0.0314	0.0331
0.0	0.0	0.0	3978.7744	2898.7323	NaN	NaN	0.4215	0.0638	0.6734	0.0212	0.1783	0.0308	0.0325
0.0	0.0	0.0	5842.7744	7389.7323	NaN	NaN	0.5585	0.0638	0.6711	0.0212	0.1799	0.0312	0.0328
0.0	0.0	0.0	3635.7744	7684.7323	NaN	NaN	0.6788	0.0648	0.6721	0.0215	0.178	0.031	0.0327
0.0	0.0	0.0	5268.7744	4597.7323	NaN	NaN	0.466	0.0667	0.6731	0.0216	0.1755	0.0306	0.0326
0.0	0.0	0.0	5497.7744	7402.7323	NaN	NaN	0.5738	0.0695	0.669	0.022	0.176	0.0306	0.0329
0.0	0.0	0.0	5658.7744	4838.7323	NaN	NaN	0.4609	0.0715	0.6666	0.022	0.1763	0.0305	0.0331
0.0	0.0	0.0	4286.7744	5077.7323	NaN	NaN	0.5422	0.0718	0.6659	0.0218	0.1772	0.0304	0.0329
0.0	0.0	0.0	6916.7744	4326.7323	NaN	NaN	0.3848	0.0699	0.6665	0.0217	0.1788	0.0303	0.0328
0.0	0.0	0.0	6456.7744	6546.7323	NaN	NaN	0.5035	0.0691	0.6664	0.0216	0.1797	0.0304	0.0328
0.0	0.0	0.0	7537.7744	3179.7323	NaN	NaN	0.2967	0.0679	0.6711	0.0218	0.1764	0.0302	0.0326
0.0	0.0	0.0	5992.7744	4569.7323	NaN	NaN	0.4326	0.069	0.6704	0.0219	0.176	0.0302	0.0325
0.0	0.0	0.0	5998.7744	6677.7323	NaN	NaN	0.5268	0.0686	0.673	0.0222	0.1734	0.0302	0.0325
0.0	0.0	0.0	3350.7744	4076.7323	NaN	NaN	0.5489	0.0717	0.6722	0.0225	0.1707	0.0303	0.0326
0.0	0.0	0.0	2294.7744	6310.7323	NaN	NaN	0.7333	0.0751	0.6717	0.0231	0.1673	0.03	0.0328
0.0	0.0	0.0	3220.7744	7201.7323	NaN	NaN	0.691	0.0769	0.6703	0.0237	0.1654	0.0304	0.0333
0.0	0.0	0.0	1292.7744	2178.7323	NaN	NaN	0.6276	0.0834	0.6686	0.0246	0.1604	0.0296	0.0335
0.0	0.0	0.0	5744.7744	4285.7323	NaN	NaN	0.4273	0.0838	0.6643	0.0248	0.163	0.0302	0.0338
0.0	0.0	0.0	3206.7744	6442.7323	NaN	NaN	0.6677	0.0869	0.6628	0.0254	0.1608	0.0302	0.0339
0.0	0.0	0.0	4229.7744	2634.7323	NaN	NaN	0.3838	0.0934	0.6616	0.0261	0.1553	0.0295	0.0341
0.0	0.0	0.0	-371.2256	4929.7323	NaN	NaN	1.0814	0.1014	0.6523	0.0264	0.1563	0.0293	0.0343
0.0	0.0	0.0	3973.7744	6876.7323	NaN	NaN	0.6338	0.0946	0.6541	0.0261	0.1596	0.0306	0.0349
0.0	0.0	0.0	5350.7744	2983.7323	NaN	NaN	0.358	0.0984	0.6523	0.0263	0.1585	0.0303	0.0343
0.0	0.0	0.0	7608.7744	4767.7323	NaN	NaN	0.3852	0.0987	0.6504	0.0267	0.1591	0.0305	0.0346
0.0	0.0	0.0	1284.7744	1776.7323	NaN	NaN	0.5803	0.1135	0.6386	0.0278	0.1561	0.0292	0.0349
0.0	0.0	0.0	1573.7744	3191.7323	NaN	NaN	0.6698	0.1136	0.6375	0.0281	0.157	0.0288	0.035
0.0	0.0	0.0	1006.7744	5192.7323	NaN	NaN	0.8376	0.1118	0.6415	0.0278	0.1558	0.0282	0.0348
0.0	0.0	0.0	-266.2256	4443.7323	NaN	NaN	1.0637	0.0999	0.6581	0.0268	0.1529	0.0281	0.0342
0.0	0.0	0.0	925.7744	4799.7323	NaN	NaN	0.8383	0.0895	0.6743	0.0256	0.1486	0.0284	0.0336
0.0	0.0	0.0	1932.7744	4279.7323	NaN	NaN	0.6889	0.0789	0.6901	0.0245	0.1451	0.0285	0.0329
0.0	0.0	0.0	1514.7744	7090.7323	NaN	NaN	0.824	0.0738	0.6954	0.0237	0.144	0.0297	0.0334
0.0	0.0	0.0	1624.7744	2568.7323	NaN	NaN	0.6125	0.0755	0.7015	0.0239	0.1378	0.0286	0.0327
0.0	0.0	0.0	377.7744	5029.7323	NaN	NaN	0.9301	0.0724	0.702	0.0235	0.1391	0.0297	0.0333
0.0	0.0	0.0	2565.7744	3284.7323	NaN	NaN	0.5614	0.0701	0.7075	0.0233	0.1363	0.0297	0.0332
0.0	0.0	0.0	2799.7744	1342.7323	NaN	NaN	0.3241	0.0678	0.7121	0.0231	0.1342	0.0298	0.0329
0.0	0.0	0.0	2854.7744	5325.7323	NaN	NaN	0.651	0.0641	0.714	0.0229	0.1353	0.0306	0.0331
0.0	0.0	0.0	2491.7744	3878.7323	NaN	NaN	0.6089	0.0626	0.7157	0.023	0.135	0.0307	0.033
0.0	0.0	0.0	1042.7744	4480.7323	NaN	NaN	0.8112	0.0615	0.7167	0.023	0.1355	0.0306	0.0327
0.0	0.0	0.0	2191.7744	5557.7323	NaN	NaN	0.7172	0.0609	0.7132	0.023	0.1386	0.0312	0.0331
0.0	0.0	0.0	785.7744	4015.7323	NaN	NaN	0.8363	0.0613	0.7135	0.0232	0.1381	0.031	0.0328
0.0	0.0	0.0	1437.7744	5332.7323	NaN	NaN	0.7876	0.0614	0.7081	0.0233	0.1421	0.0318	0.0334
0.0	0.0	0.0	2972.7744	5308.7323	NaN	NaN	0.641	0.0627	0.7034	0.0235	0.1444	0.0323	0.0337
0.0	0.0	0.0	1943.7744	5145.7323	NaN	NaN	0.7258	0.0663	0.7002	0.0241	0.1429	0.0323	0.0342
0.0	0.0	0.0	2750.7744	3430.7323	NaN	NaN	0.555	0.0723	0.6966	0.0252	0.1395	0.0319	0.0346
0.0	0.0	0.0	1647.7744	2184.7323	NaN	NaN	0.5701	0.0776	0.6912	0.026	0.1384	0.0318	0.0351
0.0	0.0	0.0	1151.7744	5263.7323	NaN	NaN	0.8205	0.0808	0.6852	0.0263	0.1386	0.0328	0.0362
0.0	0.0	0.0	1539.7744	1568.7323	NaN	NaN	0.5047	0.0878	0.686	0.0268	0.1322	0.0314	0.0359
0.0	0.0	0.0	-90.2256	2194.7323	NaN	NaN	1.0429	0.0822	0.6908	0.0264	0.1338	0.0313	0.0355
0.0	0.0	0.0	287.7744	5949.7323	NaN	NaN	0.9539	0.0706	0.6968	0.025	0.1395	0.0327	0.0353
0.0	0.0	0.0	-123.2256	5930.7323	NaN	NaN	1.0212	0.0658	0.7018	0.0241	0.1406	0.0332	0.0345
0.0	0.0	0.0	2070.7744	5886.7323	NaN	NaN	0.7398	0.0647	0.7001	0.0239	0.1435	0.0336	0.0342
0.0	0.0	0.0	1658.7744	3299.7323	NaN	NaN	0.6655	0.0667	0.6972	0.0239	0.1454	0.0334	0.0335
0.0	0.0	0.0	1592.7744	3966.7323	NaN	NaN	0.7135	0.0683	0.6927	0.0239	0.1482	0.0339	0.033
0.0	0.0	0.0	2663.7744	6426.7323	NaN	NaN	0.707	0.0697	0.6883	0.0239	0.15	0.0352	0.0329
0.0	0.0	0.0	1119.7744	1883.7323	NaN	NaN	0.6272	0.0731	0.6892	0.024	0.148	0.0345	0.0313
0.0	0.0	0.0	3705.7744	4987.7323	NaN	NaN	0.5737	0.0721	0.6824	0.0239	0.1546	0.0356	0.0313
0.0	0.0	0.0	4854.7744	4721.7323	NaN	NaN	0.4931	0.0732	0.6786	0.024	0.1573	0.0361	0.0308
0.0	0.0	0.0	2161.7744	4176.7323	NaN	NaN	0.6589	0.0776	0.6715	0.024	0.1596	0.037	0.0304
0.0	0.0	0.0	423.7744	1894.7323	NaN	NaN	0.8172	0.0845	0.6656	0.0239	0.1597	0.0369	0.0293
0.0	0.0	0.0	1925.7744	5177.7323	NaN	NaN	0.7289	0.0829	0.6634	0.0235	0.1648	0.0365	0.029
0.0	0.0	0.0	5718.7744	7104.7323	NaN	NaN	0.554	0.0796	0.6634	0.0233	0.1688	0.0361	0.0289
0.0	0.0	0.0	7563.7744	6804.7323	NaN	NaN	0.4736	0.0819	0.6578	0.0234	0.1717	0.0364	0.0288
0.0	0.0	0.0	2363.7744	5279.7323	NaN	NaN	0.6907	0.0881	0.649	0.0237	0.1734	0.0372	0.0286
0.0	0.0	0.0	353.7744	3243.7323	NaN	NaN	0.9017	0.0959	0.6348	0.0238	0.1786	0.0383	0.0286
0.0	0.0	0.0	-395.2256	4219.7323	NaN	NaN	1.1033	0.1015	0.6279	0.0242	0.1792	0.039	0.0282
0.0	0.0	0.0	679.7744	7117.7323	NaN	NaN	0.9128	0.1037	0.626	0.0244	0.1782	0.0395	0.0282
0.0	0.0	0.0	1467.7744	2282.7323	NaN	NaN	0.6086	0.112	0.6195	0.0245	0.1766	0.0398	0.0275
0.0	0.0	0.0	1651.7744	4394.7323	NaN	NaN	0.7268	0.1079	0.6164	0.0245	0.184	0.0394	0.0277
0.0	0.0	0.0	-48.2256	9972.7323	NaN	NaN	1.0049	0.1042	0.615	0.0245	0.1884	0.0397	0.0281
0.0	0.0	0.0	1825.7744	3154.7323	NaN	NaN	0.6334	0.1134	0.6113	0.0246	0.1823	0.0409	0.0276
0.0	0.0	0.0	-344.2256	3443.7323	NaN	NaN	1.1111	0.1201	0.6037	0.0248	0.1826	0.0415	0.0274
0.0	0.0	0.0	2136.7744	1968.7323	NaN	NaN	0.4795	0.1186	0.6022	0.0248	0.1862	0.0409	0.0272
0.0	0.0	0.0	817.7744	5184.7323	NaN	NaN	0.8638	0.114	0.6054	0.0249	0.1883	0.0404	0.0269
0.0	0.0	0.0	1378.7744	3945.7323	NaN	NaN	0.7411	0.1119	0.6107	0.0249	0.1866	0.0396	0.0264
0.0	0.0	0.0	209.7744	3470.7323	NaN	NaN	0.943	0.1122	0.6126	0.0249	0.1854	0.0391	0.0258
0.0	0.0	0.0	1669.7744	5061.7323	NaN	NaN	0.7519	0.1083	0.6171	0.0249	0.1864	0.038	0.0253
0.0	0.0	0.0	2439.7744	5001.7323	NaN	NaN	0.6721	0.103	0.6236	0.025	0.1868	0.0368	0.0249
0.0	0.0	0.0	1175.7744	3116.7323	NaN	NaN	0.7261	0.1016	0.6304	0.0251	0.1827	0.0359	0.0243
0.0	0.0	0.0	2881.7744	4556.7323	NaN	NaN	0.6126	0.1005	0.6291	0.0253	0.1846	0.0359	0.0247
0.0	0.0	0.0	475.7744	3740.7323	NaN	NaN	0.8872	0.1033	0.6331	0.0254	0.1783	0.0356	0.0243
0.0	0.0	0.0	2269.7744	4220.7323	NaN	NaN	0.6503	0.1025	0.6355	0.0255	0.1769	0.0353	0.0243
0.0	0.0	0.0	4042.7744	3309.7323	NaN	NaN	0.4502	0.1037	0.6371	0.0256	0.1743	0.0351	0.0241
0.0	0.0	0.0	1059.7744	3917.7323	NaN	NaN	0.7871	0.1033	0.6381	0.0256	0.174	0.0346	0.0243
0.0	0.0	0.0	1667.7744	2977.7323	NaN	NaN	0.641	0.1031	0.6396	0.0257	0.1734	0.0342	0.0241
0.0	0.0	0.0	4629.7744	2505.7323	NaN	NaN	0.3512	0.1011	0.6434	0.0257	0.1724	0.0334	0.024
0.0	0.0	0.0	-261.2256	3759.7323	NaN	NaN	1.0747	0.0988	0.6495	0.0257	0.1698	0.0325	0.0237
0.0	0.0	0.0	1276.7744	3790.7323	NaN	NaN	0.748	0.0975	0.6542	0.0258	0.1671	0.0319	0.0235
0.0	0.0	0.0	1701.7744	3705.7323	NaN	NaN	0.6853	0.0959	0.6585	0.0258	0.1649	0.0314	0.0235
0.0	0.0	0.0	-229.2256	6167.7323	NaN	NaN	1.0386	0.0949	0.6607	0.0258	0.1638	0.0313	0.0235
0.0	0.0	0.0	4037.7744	3530.7323	NaN	NaN	0.4665	0.0944	0.6654	0.0259	0.16	0.0309	0.0233
0.0	0.0	0.0	-1778.2256	6658.7323	NaN	NaN	1.3	0.0925	0.6649	0.0258	0.1624	0.0308	0.0236
0.0	0.0	0.0	-952.2256	5604.7323	NaN	NaN	1.2047	0.0924	0.664	0.0258	0.1628	0.0311	0.0238
0.0	0.0	0.0	3123.7744	4639.7323	NaN	NaN	0.5976	0.0935	0.667	0.0259	0.159	0.0311	0.0236
0.0	0.0	0.0	1788.7744	8031.7323	NaN	NaN	0.8179	0.0924	0.665	0.0257	0.1617	0.0313	0.024
0.0	0.0	0.0	3980.7744	5010.7323	NaN	NaN	0.5573	0.0932	0.6623	0.0254	0.1631	0.0318	0.0241
0.0	0.0	0.0	314.7744	8617.7323	NaN	NaN	0.9648	0.0948	0.6613	0.0253	0.1621	0.0322	0.0242
0.0	0.0	0.0	2904.7744	5285.7323	NaN	NaN	0.6453	0.096	0.6646	0.0255	0.1576	0.0323	0.0239
0.0	0.0	0.0	3969.7744	1522.7323	NaN	NaN	0.2772	0.0971	0.668	0.0257	0.1536	0.0321	0.0234
0.0	0.0	0.0	1352.7744	6831.7323	NaN	NaN	0.8347	0.0942	0.6666	0.0252	0.1583	0.032	0.0237
0.0	0.0	0.0	905.7744	4413.7323	NaN	NaN	0.8297	0.0929	0.6701	0.0249	0.157	0.0318	0.0232
0.0	0.0	0.0	592.7744	3861.7323	NaN	NaN	0.8669	0.0912	0.6754	0.0248	0.1548	0.0311	0.0226
0.0	0.0	0.0	3725.7744	4477.7323	NaN	NaN	0.5458	0.089	0.6749	0.0246	0.1582	0.0309	0.0225
0.0	0.0	0.0	2228.7744	9340.7323	NaN	NaN	0.8074	0.0873	0.675	0.0243	0.1606	0.0306	0.0223
0.0	0.0	0.0	5708.7744	10109.7323	NaN	NaN	0.6391	0.0855	0.6775	0.0241	0.1605	0.0301	0.0222
0.0	0.0	0.0	1131.7744	6701.7323	NaN	NaN	0.8555	0.0864	0.6768	0.0241	0.161	0.0301	0.0216
0.0	0.0	0.0	718.7744	5138.7323	NaN	NaN	0.8773	0.0874	0.6749	0.0242	0.162	0.0302	0.0213
0.0	0.0	0.0	1225.7744	6082.7323	NaN	NaN	0.8323	0.0894	0.673	0.0244	0.1619	0.0305	0.0208
0.0	0.0	0.0	4106.7744	4312.7323	NaN	NaN	0.5122	0.0898	0.6744	0.0245	0.161	0.0301	0.0202
0.0	0.0	0.0	2232.7744	5762.7323	NaN	NaN	0.7207	0.0915	0.6665	0.0244	0.1671	0.0305	0.0199
0.0	0.0	0.0	1662.7744	6633.7323	NaN	NaN	0.7996	0.0929	0.6581	0.0243	0.1744	0.0307	0.0197
0.0	0.0	0.0	1450.7744	3713.7323	NaN	NaN	0.7191	0.0932	0.6524	0.0242	0.1809	0.0305	0.0188
0.0	0.0	0.0	3539.7744	1443.7323	NaN	NaN	0.2897	0.0929	0.6409	0.0242	0.193	0.0305	0.0186
0.0	0.0	0.0	4312.7744	5131.7323	NaN	NaN	0.5434	0.09	0.621	0.0245	0.2143	0.0309	0.0193
0.0	0.0	0.0	1111.7744	7415.7323	NaN	NaN	0.8696	0.0891	0.6077	0.0247	0.2275	0.0313	0.0196
0.0	0.0	0.0	1545.7744	6173.7323	NaN	NaN	0.7998	0.09	0.5986	0.0247	0.2353	0.0319	0.0195
0.0	0.0	0.0	1166.7744	4515.7323	NaN	NaN	0.7947	0.0915	0.5842	0.025	0.2467	0.0329	0.0197
0.0	0.0	0.0	1213.7744	6960.7323	NaN	NaN	0.8515	0.0914	0.5681	0.0255	0.2609	0.0339	0.0202
0.0	0.0	0.0	1358.7744	8917.7323	NaN	NaN	0.8678	0.0924	0.5599	0.0257	0.2669	0.035	0.0202
0.0	0.0	0.0	2447.7744	3906.7323	NaN	NaN	0.6148	0.0948	0.5552	0.0255	0.2689	0.0355	0.0201
0.0	0.0	0.0	2335.7744	5268.7323	NaN	NaN	0.6928	0.0946	0.5421	0.0261	0.2803	0.0363	0.0206
0.0	0.0	0.0	1333.7744	7705.7323	NaN	NaN	0.8525	0.0947	0.5342	0.0262	0.2874	0.0366	0.0209
0.0	0.0	0.0	4745.7744	7631.7323	NaN	NaN	0.6166	0.0934	0.5264	0.0268	0.2947	0.0374	0.0213
0.0	0.0	0.0	1221.7744	4506.7323	NaN	NaN	0.7867	0.0957	0.5248	0.0265	0.2935	0.0381	0.0213
0.0	0.0	0.0	2819.7744	6955.7323	NaN	NaN	0.7115	0.0969	0.5183	0.027	0.2975	0.0384	0.022
0.0	0.0	0.0	3928.7744	7308.7323	NaN	NaN	0.6504	0.1001	0.5173	0.027	0.2941	0.0392	0.0223
0.0	0.0	0.0	5510.7744	5271.7323	NaN	NaN	0.4889	0.1043	0.5162	0.0271	0.2899	0.0397	0.0228
0.0	0.0	0.0	2271.7744	6093.7323	NaN	NaN	0.7284	0.1096	0.5105	0.0275	0.2887	0.0403	0.0234
0.0	0.0	0.0	2137.7744	5537.7323	NaN	NaN	0.7215	0.1129	0.5044	0.028	0.2896	0.0407	0.0243
0.0	0.0	0.0	1611.7744	2859.7323	NaN	NaN	0.6395	0.116	0.4995	0.0283	0.29	0.041	0.0251
0.0	0.0	0.0	517.7744	4514.7323	NaN	NaN	0.8971	0.118	0.4943	0.0285	0.2918	0.0415	0.0259
0.0	0.0	0.0	2173.7744	1349.7323	NaN	NaN	0.3831	0.1203	0.4924	0.0285	0.2903	0.042	0.0265
0.0	0.0	0.0	313.7744	2674.7323	NaN	NaN	0.895	0.1213	0.4918	0.0282	0.2896	0.0422	0.0269
0.0	0.0	0.0	3048.7744	4836.7323	NaN	NaN	0.6134	0.1174	0.4912	0.0281	0.2931	0.0424	0.0277
0.0	0.0	0.0	-76.2256	5110.7323	NaN	NaN	1.0151	0.1148	0.4947	0.0277	0.2927	0.0424	0.0277
0.0	0.0	0.0	1983.7744	8227.7323	NaN	NaN	0.8057	0.1118	0.4957	0.0276	0.2946	0.0422	0.028
0.0	0.0	0.0	2812.7744	6723.7323	NaN	NaN	0.7051	0.1111	0.5002	0.0275	0.2914	0.0422	0.0277
0.0	0.0	0.0	969.7744	3542.7323	NaN	NaN	0.7851	0.1116	0.5043	0.0272	0.2876	0.0419	0.0274
0.0	0.0	0.0	1945.7744	6069.7323	NaN	NaN	0.7572	0.1099	0.5059	0.0271	0.2883	0.0414	0.0274
0.0	0.0	0.0	879.7744	10100.7323	NaN	NaN	0.9199	0.108	0.509	0.027	0.2875	0.0412	0.0273
0.0	0.0	0.0	-1114.2256	5459.7323	NaN	NaN	1.2564	0.1099	0.5201	0.0266	0.2765	0.0406	0.0264
0.0	0.0	0.0	374.7744	5543.7323	NaN	NaN	0.9367	0.1112	0.5252	0.0266	0.2709	0.0401	0.026
0.0	0.0	0.0	1155.7744	5436.7323	NaN	NaN	0.8247	0.1116	0.5274	0.0264	0.2691	0.0395	0.0259
0.0	0.0	0.0	1613.7744	4929.7323	NaN	NaN	0.7534	0.1109	0.535	0.0263	0.2634	0.0388	0.0256
0.0	0.0	0.0	-938.2256	4171.7323	NaN	NaN	1.2902	0.1116	0.54	0.0262	0.2594	0.0377	0.0251
0.0	0.0	0.0	1197.7744	3340.7323	NaN	NaN	0.7361	0.1062	0.5401	0.0261	0.265	0.0372	0.0253
0.0	0.0	0.0	1817.7744	7403.7323	NaN	NaN	0.8029	0.1013	0.5411	0.0265	0.2682	0.0374	0.0255
0.0	0.0	0.0	1588.7744	5567.7323	NaN	NaN	0.778	0.0995	0.5438	0.0266	0.2677	0.0371	0.0253
0.0	0.0	0.0	2660.7744	10233.7323	NaN	NaN	0.7937	0.098	0.5365	0.0269	0.2745	0.0382	0.0259
0.0	0.0	0.0	785.7744	4818.7323	NaN	NaN	0.8598	0.0998	0.5354	0.0266	0.2743	0.0382	0.0257
0.0	0.0	0.0	1423.7744	5908.7323	NaN	NaN	0.8058	0.0996	0.5323	0.0269	0.276	0.0393	0.026
0.0	0.0	0.0	2836.7744	3314.7323	NaN	NaN	0.5388	0.1027	0.5351	0.0273	0.2704	0.039	0.0255
0.0	0.0	0.0	1520.7744	4558.7323	NaN	NaN	0.7499	0.1013	0.5294	0.0277	0.2758	0.0398	0.0259
0.0	0.0	0.0	3944.7744	7167.7323	NaN	NaN	0.645	0.1012	0.5228	0.028	0.2808	0.0408	0.0264
0.0	0.0	0.0	472.7744	4687.7323	NaN	NaN	0.9084	0.103	0.5242	0.0283	0.2773	0.0412	0.026
0.0	0.0	0.0	92.7744	2745.7323	NaN	NaN	0.9673	0.1045	0.5267	0.0285	0.2737	0.0411	0.0255
0.0	0.0	0.0	2931.7744	821.7323	NaN	NaN	0.2189	0.1031	0.5262	0.0285	0.2759	0.0411	0.0252
0.0	0.0	0.0	767.7744	6952.7323	NaN	NaN	0.9006	0.0988	0.5219	0.0285	0.2834	0.0417	0.0257
0.0	0.0	0.0	935.7744	6033.7323	NaN	NaN	0.8657	0.0969	0.5252	0.0283	0.2824	0.0415	0.0256
0.0	0.0	0.0	2844.7744	4811.7323	NaN	NaN	0.6285	0.0956	0.5268	0.0284	0.2819	0.0417	0.0256
0.0	0.0	0.0	617.7744	6117.7323	NaN	NaN	0.9083	0.095	0.5309	0.0285	0.2786	0.0416	0.0254
0.0	0.0	0.0	3631.7744	3489.7323	NaN	NaN	0.49	0.0944	0.5377	0.0286	0.273	0.0414	0.025
0.0	0.0	0.0	2772.7744	7903.7323	NaN	NaN	0.7403	0.0937	0.5426	0.0287	0.2689	0.0412	0.0249
0.0	0.0	0.0	1537.7744	8340.7323	NaN	NaN	0.8443	0.0941	0.5441	0.0288	0.2667	0.0412	0.0252
0.0	0.0	0.0	-174.2256	5329.7323	NaN	NaN	1.0338	0.0954	0.5475	0.0288	0.2619	0.0413	0.025
0.0	0.0	0.0	1251.7744	2975.7323	NaN	NaN	0.7039	0.0966	0.5517	0.0288	0.2569	0.0412	0.0249
0.0	0.0	0.0	2102.7744	4847.7323	NaN	NaN	0.6975	0.0967	0.5561	0.0285	0.2527	0.0409	0.025
0.0	0.0	0.0	787.7744	5842.7323	NaN	NaN	0.8812	0.0965	0.5606	0.0283	0.249	0.0404	0.0252
0.0	0.0	0.0	1344.7744	7109.7323	NaN	NaN	0.8409	0.0962	0.5653	0.0279	0.2455	0.0397	0.0254
0.0	0.0	0.0	3458.7744	7379.7323	NaN	NaN	0.6809	0.0958	0.5703	0.0274	0.242	0.0393	0.0252
0.0	0.0	0.0	3719.7744	4676.7323	NaN	NaN	0.557	0.0957	0.5761	0.027	0.2374	0.0389	0.0248
0.0	0.0	0.0	24.7744	6526.7323	NaN	NaN	0.9962	0.096	0.5813	0.0266	0.2328	0.0388	0.0244
0.0	0.0	0.0	1026.7744	6888.7323	NaN	NaN	0.8703	0.0963	0.5836	0.0263	0.2305	0.0389	0.0243
0.0	0.0	0.0	1491.7744	6507.7323	NaN	NaN	0.8135	0.0964	0.5871	0.026	0.2275	0.039	0.024
0.0	0.0	0.0	-194.2256	6239.7323	NaN	NaN	1.0321	0.097	0.5884	0.0257	0.2258	0.0392	0.0239
0.0	0.0	0.0	2049.7744	4745.7323	NaN	NaN	0.6984	0.0972	0.59	0.0255	0.2242	0.0394	0.0238
0.0	0.0	0.0	2289.7744	7087.7323	NaN	NaN	0.7558	0.0965	0.5902	0.0254	0.2243	0.0396	0.0239
0.0	0.0	0.0	1868.7744	4776.7323	NaN	NaN	0.7188	0.0959	0.5916	0.0254	0.2239	0.0395	0.0238
0.0	0.0	0.0	2664.7744	6319.7323	NaN	NaN	0.7034	0.095	0.5942	0.0254	0.2223	0.0393	0.0237
0.0	0.0	0.0	792.7744	3898.7323	NaN	NaN	0.831	0.0954	0.591	0.0256	0.2248	0.0395	0.0237
0.0	0.0	0.0	1988.7744	6444.7323	NaN	NaN	0.7642	0.0947	0.5868	0.026	0.2288	0.0396	0.024
0.0	0.0	0.0	2604.7744	5450.7323	NaN	NaN	0.6766	0.0963	0.5803	0.0265	0.2326	0.0402	0.0241
0.0	0.0	0.0	3384.7744	4991.7323	NaN	NaN	0.5959	0.0968	0.577	0.0271	0.2343	0.0406	0.0242
0.0	0.0	0.0	4628.7744	2247.7323	NaN	NaN	0.3269	0.0973	0.5745	0.0276	0.2358	0.0407	0.0242
0.0	0.0	0.0	1880.7744	5350.7323	NaN	NaN	0.7399	0.0956	0.5737	0.028	0.238	0.0404	0.0244
0.0	0.0	0.0	6224.7744	6597.7323	NaN	NaN	0.5145	0.093	0.5751	0.0282	0.2393	0.0398	0.0246
0.0	0.0	0.0	2317.7744	3220.7323	NaN	NaN	0.5815	0.0927	0.5724	0.0283	0.242	0.0403	0.0242
0.0	0.0	0.0	2586.7744	2691.7323	NaN	NaN	0.5099	0.0925	0.5699	0.0285	0.2443	0.0408	0.024
0.0	0.0	0.0	943.7744	2973.7323	NaN	NaN	0.7591	0.0918	0.5713	0.0285	0.2438	0.0411	0.0235
0.0	0.0	0.0	538.7744	3459.7323	NaN	NaN	0.8653	0.09	0.5708	0.0287	0.2461	0.0412	0.0233
0.0	0.0	0.0	2625.7744	9077.7323	NaN	NaN	0.7756	0.0881	0.5647	0.0289	0.2536	0.0413	0.0234
0.0	0.0	0.0	-281.2256	6938.7323	NaN	NaN	1.0422	0.0875	0.5577	0.029	0.2609	0.0416	0.0234
0.0	0.0	0.0	4742.7744	3014.7323	NaN	NaN	0.3886	0.0866	0.5498	0.0291	0.2691	0.0418	0.0235
0.0	0.0	0.0	4492.7744	4915.7323	NaN	NaN	0.5225	0.0857	0.5383	0.0294	0.2807	0.042	0.0239
0.0	0.0	0.0	4742.7744	4672.7323	NaN	NaN	0.4963	0.0848	0.5296	0.0295	0.29	0.042	0.0241
0.0	0.0	0.0	6198.7744	4725.7323	NaN	NaN	0.4326	0.0838	0.5228	0.0296	0.2976	0.0424	0.0239
0.0	0.0	0.0	9973.7744	7581.7323	NaN	NaN	0.4319	0.0831	0.5116	0.0298	0.3089	0.0423	0.0243
0.0	0.0	0.0	6612.7744	7700.7323	NaN	NaN	0.538	0.0833	0.5017	0.0297	0.3184	0.0426	0.0243
0.0	0.0	0.0	7968.7744	6972.7323	NaN	NaN	0.4667	0.0834	0.4931	0.0296	0.3268	0.0428	0.0243
0.0	0.0	0.0	9454.7744	4312.7323	NaN	NaN	0.3133	0.0838	0.4848	0.0295	0.3345	0.043	0.0244
0.0	0.0	0.0	3938.7744	8403.7323	NaN	NaN	0.6809	0.0845	0.4776	0.0292	0.3415	0.043	0.0244
0.0	0.0	0.0	1563.7744	4972.7323	NaN	NaN	0.7608	0.0857	0.4706	0.029	0.3473	0.0432	0.0242
0.0	0.0	0.0	283.7744	7823.7323	NaN	NaN	0.965	0.0856	0.462	0.029	0.3558	0.0433	0.0243
0.0	0.0	0.0	2560.7744	5234.7323	NaN	NaN	0.6715	0.0859	0.4564	0.0289	0.3614	0.0431	0.0244
0.0	0.0	0.0	1507.7744	6438.7323	NaN	NaN	0.8103	0.0859	0.4515	0.0289	0.3663	0.0431	0.0243
0.0	0.0	0.0	5454.7744	3335.7323	NaN	NaN	0.3795	0.0859	0.4468	0.0289	0.3713	0.0426	0.0245
0.0	0.0	0.0	2013.7744	3714.7323	NaN	NaN	0.6485	0.0856	0.4427	0.029	0.376	0.0422	0.0245
0.0	0.0	0.0	4649.7744	5777.7323	NaN	NaN	0.5541	0.0851	0.4392	0.029	0.3804	0.0418	0.0245
0.0	0.0	0.0	4479.7744	4636.7323	NaN	NaN	0.5086	0.0852	0.4366	0.029	0.3835	0.0415	0.0242
0.0	0.0	0.0	2475.7744	6533.7323	NaN	NaN	0.7252	0.0851	0.4309	0.0289	0.39	0.041	0.0242
0.0	0.0	0.0	2361.7744	7959.7323	NaN	NaN	0.7712	0.0851	0.4257	0.0289	0.3955	0.0407	0.0241
0.0	0.0	0.0	3327.7744	8572.7323	NaN	NaN	0.7204	0.085	0.4224	0.0289	0.399	0.0404	0.0242
0.0	0.0	0.0	1488.7744	7831.7323	NaN	NaN	0.8403	0.0855	0.4197	0.0288	0.4014	0.0403	0.0242
0.0	0.0	0.0	2506.7744	5371.7323	NaN	NaN	0.6818	0.0867	0.4169	0.0287	0.4033	0.04	0.0243
0.0	0.0	0.0	2257.7744	4482.7323	NaN	NaN	0.665	0.0875	0.4166	0.0286	0.4031	0.0398	0.0243
0.0	0.0	0.0	6377.7744	3532.7323	NaN	NaN	0.3565	0.0875	0.4163	0.0287	0.4035	0.0396	0.0244
0.0	0.0	0.0	9208.7744	4262.7323	NaN	NaN	0.3164	0.0883	0.4196	0.0285	0.3998	0.0394	0.0244
0.0	0.0	0.0	2708.7744	7763.7323	NaN	NaN	0.7413	0.0898	0.4252	0.0281	0.3934	0.039	0.0244
0.0	0.0	0.0	4389.7744	5255.7323	NaN	NaN	0.5449	0.0903	0.4317	0.0278	0.3867	0.0389	0.0245
0.0	0.0	0.0	3122.7744	7664.7323	NaN	NaN	0.7105	0.0903	0.438	0.0276	0.3806	0.0388	0.0246
0.0	0.0	0.0	569.7744	5310.7323	NaN	NaN	0.9031	0.0905	0.4452	0.0275	0.3735	0.0386	0.0247
0.0	0.0	0.0	206.7744	4258.7323	NaN	NaN	0.9537	0.0913	0.4518	0.0274	0.3662	0.0387	0.0246
0.0	0.0	0.0	7302.7744	4016.7323	NaN	NaN	0.3549	0.0915	0.4585	0.0273	0.3594	0.0385	0.0249
0.0	0.0	0.0	3921.7744	8204.7323	NaN	NaN	0.6766	0.0915	0.4633	0.0273	0.354	0.0387	0.0251
0.0	0.0	0.0	4771.7744	6276.7323	NaN	NaN	0.5681	0.0922	0.4702	0.0274	0.3461	0.0389	0.0251
0.0	0.0	0.0	1276.7744	7033.7323	NaN	NaN	0.8464	0.0939	0.4769	0.0276	0.3373	0.0391	0.0252
0.0	0.0	0.0	-618.2256	7541.7323	NaN	NaN	1.0893	0.0976	0.486	0.0281	0.324	0.0393	0.0251
0.0	0.0	0.0	1613.7744	4813.7323	NaN	NaN	0.7489	0.1056	0.4937	0.0289	0.3068	0.04	0.0249
0.0	0.0	0.0	500.7744	5142.7323	NaN	NaN	0.9113	0.1201	0.4962	0.0288	0.2911	0.0387	0.0251
0.0	0.0	0.0	2849.7744	5378.7323	NaN	NaN	0.6537	0.1318	0.4871	0.029	0.2875	0.0386	0.0261
0.0	0.0	0.0	954.7744	2040.7323	NaN	NaN	0.6813	0.1429	0.4782	0.028	0.2876	0.0373	0.0261
0.0	0.0	0.0	-79.2256	4026.7323	NaN	NaN	1.0201	0.1317	0.466	0.0278	0.31	0.0382	0.0264
0.0	0.0	0.0	1687.7744	4323.7323	NaN	NaN	0.7192	0.1238	0.4625	0.0273	0.3213	0.0387	0.0264
0.0	0.0	0.0	2319.7744	1889.7323	NaN	NaN	0.4489	0.1218	0.4635	0.0269	0.3231	0.0385	0.0262
0.0	0.0	0.0	1928.7744	1798.7323	NaN	NaN	0.4826	0.1229	0.4625	0.0267	0.3234	0.0382	0.0262
0.0	0.0	0.0	472.7744	2832.7323	NaN	NaN	0.857	0.1239	0.4591	0.0264	0.3263	0.0381	0.0262
0.0	0.0	0.0	2235.7744	4098.7323	NaN	NaN	0.647	0.1192	0.4561	0.0263	0.3337	0.0384	0.0264
0.0	0.0	0.0	3214.7744	2832.7323	NaN	NaN	0.4684	0.1174	0.4565	0.0264	0.3348	0.0386	0.0262
0.0	0.0	0.0	4293.7744	4918.7323	NaN	NaN	0.5339	0.1173	0.456	0.0265	0.3351	0.0388	0.0264
0.0	0.0	0.0	2425.7744	4039.7323	NaN	NaN	0.6248	0.118	0.4543	0.0266	0.335	0.0393	0.0268
0.0	0.0	0.0	-1603.2256	4209.7323	NaN	NaN	1.3	0.1195	0.4476	0.0265	0.3396	0.0397	0.0272
0.0	0.0	0.0	2999.7744	4838.7323	NaN	NaN	0.6173	0.1173	0.4437	0.0268	0.3444	0.0403	0.0277
0.0	0.0	0.0	1976.7744	5005.7323	NaN	NaN	0.7169	0.1177	0.4435	0.0266	0.3442	0.0404	0.0276
0.0	0.0	0.0	6248.7744	2390.7323	NaN	NaN	0.2767	0.1148	0.4411	0.0269	0.3479	0.041	0.0283
0.0	0.0	0.0	-843.2256	5896.7323	NaN	NaN	1.1669	0.1163	0.4385	0.0268	0.3487	0.0411	0.0285
0.0	0.0	0.0	4380.7744	5781.7323	NaN	NaN	0.5689	0.1136	0.4388	0.0268	0.3505	0.0415	0.0289
0.0	0.0	0.0	-511.2256	5009.7323	NaN	NaN	1.1136	0.1197	0.4397	0.0264	0.3444	0.0414	0.0284
0.0	0.0	0.0	-1454.2256	3975.7323	NaN	NaN	1.3	0.1185	0.4377	0.0264	0.3478	0.0411	0.0285
0.0	0.0	0.0	524.7744	7398.7323	NaN	NaN	0.9338	0.1145	0.4419	0.0265	0.3479	0.0409	0.0283
0.0	0.0	0.0	2567.7744	7483.7323	NaN	NaN	0.7445	0.1102	0.4398	0.0266	0.3542	0.0407	0.0285
0.0	0.0	0.0	1390.7744	4118.7323	NaN	NaN	0.7476	0.1107	0.4394	0.0265	0.3547	0.0407	0.0281
0.0	0.0	0.0	1415.7744	2017.7323	NaN	NaN	0.5877	0.1128	0.4427	0.0261	0.3514	0.0397	0.0272
0.0	0.0	0.0	9822.7744	3389.7323	NaN	NaN	0.2566	0.105	0.4472	0.0264	0.3544	0.0397	0.0273
0.0	0.0	0.0	253.7744	3375.7323	NaN	NaN	0.9301	0.1045	0.4554	0.026	0.3482	0.0394	0.0265
0.0	0.0	0.0	-854.2256	5877.7323	NaN	NaN	1.17	0.1022	0.459	0.0262	0.3472	0.039	0.0264
0.0	0.0	0.0	2188.7744	8465.7323	NaN	NaN	0.7946	0.1015	0.4621	0.0263	0.3445	0.0391	0.0264
0.0	0.0	0.0	1300.7744	2623.7323	NaN	NaN	0.6686	0.1038	0.4642	0.0262	0.3409	0.0388	0.0261
0.0	0.0	0.0	-855.2256	6438.7323	NaN	NaN	1.1532	0.104	0.4669	0.0262	0.3383	0.0388	0.0257
0.0	0.0	0.0	1967.7744	6293.7323	NaN	NaN	0.7618	0.1028	0.4674	0.0264	0.3389	0.0385	0.0261
0.0	0.0	0.0	2645.7744	4790.7323	NaN	NaN	0.6442	0.0994	0.4737	0.0263	0.3363	0.0383	0.026
0.0	0.0	0.0	3077.7744	7392.7323	NaN	NaN	0.7061	0.098	0.4806	0.0263	0.331	0.0382	0.0258
0.0	0.0	0.0	4037.7744	4573.7323	NaN	NaN	0.5311	0.0975	0.4865	0.0264	0.3255	0.0383	0.0258
0.0	0.0	0.0	1981.7744	2689.7323	NaN	NaN	0.5758	0.0975	0.4938	0.0264	0.3183	0.0384	0.0256
0.0	0.0	0.0	4958.7744	5471.7323	NaN	NaN	0.5246	0.0964	0.4999	0.0266	0.3127	0.0386	0.0258
0.0	0.0	0.0	5472.7744	6397.7323	NaN	NaN	0.539	0.0969	0.5044	0.0268	0.3067	0.039	0.0262
0.0	0.0	0.0	2061.7744	5611.7323	NaN	NaN	0.7313	0.0978	0.5094	0.0268	0.3003	0.0394	0.0263
0.0	0.0	0.0	4118.7744	7530.7323	NaN	NaN	0.6464	0.0983	0.5131	0.027	0.2953	0.0398	0.0264
0.0	0.0	0.0	2490.7744	5482.7323	NaN	NaN	0.6876	0.099	0.517	0.027	0.2905	0.0401	0.0264
0.0	0.0	0.0	7249.7744	8526.7323	NaN	NaN	0.5405	0.0985	0.516	0.0273	0.2908	0.0404	0.027
0.0	0.0	0.0	2944.7744	7314.7323	NaN	NaN	0.713	0.0997	0.5162	0.0271	0.2893	0.0407	0.0269
0.0	0.0	0.0	4652.7744	4898.7323	NaN	NaN	0.5129	0.1	0.5149	0.0272	0.2897	0.0411	0.0271
0.0	0.0	0.0	3387.7744	2495.7323	NaN	NaN	0.4242	0.1016	0.5152	0.0271	0.2877	0.0416	0.0268
0.0	0.0	0.0	3071.7744	5401.7323	NaN	NaN	0.6375	0.1002	0.5136	0.0272	0.2903	0.0416	0.0271
0.0	0.0	0.0	4098.7744	6676.7323	NaN	NaN	0.6196	0.1002	0.5124	0.0271	0.291	0.042	0.0272
0.0	0.0	0.0	3541.7744	3650.7323	NaN	NaN	0.5076	0.1016	0.5071	0.027	0.2947	0.0422	0.0274
0.0	0.0	0.0	2852.7744	5238.7323	NaN	NaN	0.6474	0.1019	0.5033	0.0269	0.298	0.0425	0.0275
0.0	0.0	0.0	3786.7744	3192.7323	NaN	NaN	0.4574	0.1022	0.5039	0.0267	0.2973	0.0426	0.0272
0.0	0.0	0.0	-82.2256	5818.7323	NaN	NaN	1.0143	0.1008	0.4998	0.0268	0.303	0.0425	0.0272
0.0	0.0	0.0	-1640.2256	8948.7323	NaN	NaN	1.2244	0.0999	0.491	0.0269	0.3124	0.0424	0.0274
0.0	0.0	0.0	2834.7744	6057.7323	NaN	NaN	0.6812	0.0997	0.4834	0.0268	0.3202	0.0425	0.0274
0.0	0.0	0.0	5446.7744	5491.7323	NaN	NaN	0.5021	0.0994	0.4769	0.0266	0.3273	0.0424	0.0274
0.0	0.0	0.0	2167.7744	3447.7323	NaN	NaN	0.614	0.1009	0.4734	0.0265	0.3297	0.0425	0.027
0.0	0.0	0.0	-1052.2256	3228.7323	NaN	NaN	1.3	0.1016	0.4715	0.0263	0.3313	0.0424	0.0268
0.0	0.0	0.0	3334.7744	8279.7323	NaN	NaN	0.7129	0.0987	0.4663	0.0265	0.339	0.0423	0.0271
0.0	0.0	0.0	2419.7744	7269.7323	NaN	NaN	0.7503	0.0977	0.4631	0.0265	0.3432	0.0424	0.0271
0.0	0.0	0.0	3529.7744	5498.7323	NaN	NaN	0.609	0.0979	0.4606	0.0264	0.3459	0.0424	0.0269
0.0	0.0	0.0	691.7744	4916.7323	NaN	NaN	0.8767	0.0996	0.4558	0.0264	0.349	0.0425	0.0268
0.0	0.0	0.0	2351.7744	5332.7323	NaN	NaN	0.694	0.099	0.4459	0.0268	0.3584	0.0424	0.0275
0.0	0.0	0.0	2400.7744	7181.7323	NaN	NaN	0.7495	0.0985	0.437	0.0271	0.3672	0.0424	0.0278
0.0	0.0	0.0	1978.7744	3573.7323	NaN	NaN	0.6436	0.0996	0.4313	0.027	0.3722	0.0423	0.0275
0.0	0.0	0.0	7225.7744	2306.7323	NaN	NaN	0.242	0.1	0.4256	0.0272	0.3772	0.0424	0.0275
0.0	0.0	0.0	2559.7744	1311.7323	NaN	NaN	0.3388	0.1009	0.4195	0.0274	0.3817	0.0426	0.0279
0.0	0.0	0.0	3135.7744	6069.7323	NaN	NaN	0.6594	0.0977	0.4134	0.0278	0.3895	0.0429	0.0286
0.0	0.0	0.0	4529.7744	8783.7323	NaN	NaN	0.6598	0.098	0.4142	0.0277	0.3882	0.0433	0.0286
0.0	0.0	0.0	4895.7744	1058.7323	NaN	NaN	0.1778	0.1006	0.4123	0.0277	0.387	0.0437	0.0286
0.0	0.0	0.0	1324.7744	3818.7323	NaN	NaN	0.7424	0.1038	0.4078	0.0279	0.3874	0.0441	0.029
0.0	0.0	0.0	1331.7744	3462.7323	NaN	NaN	0.7222	0.1045	0.4042	0.028	0.3895	0.0445	0.0293
0.0	0.0	0.0	3812.7744	6488.7323	NaN	NaN	0.6299	0.1028	0.4044	0.0282	0.3902	0.0449	0.0294
0.0	0.0	0.0	2734.7744	3575.7323	NaN	NaN	0.5666	0.1044	0.4026	0.0283	0.3897	0.0454	0.0295
0.0	0.0	0.0	2372.7744	6640.7323	NaN	NaN	0.7368	0.1042	0.4011	0.0285	0.3906	0.0455	0.0301
0.0	0.0	0.0	2843.7744	5273.7323	NaN	NaN	0.6497	0.1054	0.4033	0.0286	0.3868	0.0458	0.0301
0.0	0.0	0.0	2229.7744	4126.7323	NaN	NaN	0.6492	0.1072	0.4054	0.0287	0.3827	0.0461	0.03
0.0	0.0	0.0	1598.7744	5134.7323	NaN	NaN	0.7626	0.11	0.4058	0.0287	0.3794	0.046	0.03
0.0	0.0	0.0	-298.2256	6114.7323	NaN	NaN	1.0513	0.1116	0.4061	0.0286	0.378	0.0457	0.03
0.0	0.0	0.0	3054.7744	4015.7323	NaN	NaN	0.568	0.1108	0.4119	0.0283	0.3738	0.0454	0.0297
0.0	0.0	0.0	1441.7744	4766.7323	NaN	NaN	0.7678	0.1095	0.4177	0.0281	0.3699	0.0453	0.0294
0.0	0.0	0.0	1652.7744	6558.7323	NaN	NaN	0.7987	0.108	0.4236	0.0281	0.3657	0.0453	0.0295
0.0	0.0	0.0	1261.7744	10510.7323	NaN	NaN	0.8928	0.1068	0.4298	0.0279	0.3608	0.0452	0.0294
0.0	0.0	0.0	-185.2256	5878.7323	NaN	NaN	1.0325	0.1084	0.4332	0.0276	0.3569	0.0447	0.0292
0.0	0.0	0.0	1745.7744	4127.7323	NaN	NaN	0.7028	0.1084	0.4354	0.0276	0.3549	0.0445	0.0292
0.0	0.0	0.0	1695.7744	5322.7323	NaN	NaN	0.7584	0.1087	0.4373	0.0275	0.3532	0.0441	0.0292
0.0	0.0	0.0	2687.7744	4987.7323	NaN	NaN	0.6498	0.1094	0.4391	0.0275	0.3511	0.0438	0.0291
0.0	0.0	0.0	-171.2256	5242.7323	NaN	NaN	1.0338	0.1119	0.438	0.0276	0.3504	0.0432	0.0289
0.0	0.0	0.0	1902.7744	5124.7323	NaN	NaN	0.7292	0.1116	0.4309	0.0277	0.3574	0.0429	0.0295
0.0	0.0	0.0	2248.7744	5816.7323	NaN	NaN	0.7212	0.1112	0.4291	0.0276	0.3602	0.0426	0.0293
0.0	0.0	0.0	2911.7744	5029.7323	NaN	NaN	0.6333	0.1105	0.4288	0.0276	0.3616	0.0423	0.0291
0.0	0.0	0.0	1174.7744	3305.7323	NaN	NaN	0.7378	0.1118	0.4216	0.0277	0.3673	0.0422	0.0294
0.0	0.0	0.0	2496.7744	7683.7323	NaN	NaN	0.7547	0.1112	0.4107	0.0279	0.3776	0.0424	0.0302
0.0	0.0	0.0	1268.7744	6807.7323	NaN	NaN	0.8429	0.1132	0.4047	0.0277	0.3822	0.0423	0.03
0.0	0.0	0.0	4527.7744	2289.7323	NaN	NaN	0.3359	0.1157	0.4017	0.0275	0.3836	0.042	0.0294
0.0	0.0	0.0	3051.7744	4524.7323	NaN	NaN	0.5972	0.1171	0.3944	0.0276	0.3889	0.0422	0.0298
0.0	0.0	0.0	-1225.2256	6362.7323	NaN	NaN	1.2385	0.1193	0.3875	0.0276	0.3931	0.0424	0.0301
0.0	0.0	0.0	549.7744	7096.7323	NaN	NaN	0.9281	0.1226	0.3884	0.0274	0.3889	0.0427	0.0299
0.0	0.0	0.0	-217.2256	2840.7323	NaN	NaN	1.0828	0.1303	0.3868	0.0273	0.3831	0.0426	0.0299
0.0	0.0	0.0	2036.7744	776.7323	NaN	NaN	0.2761	0.1311	0.3816	0.0272	0.3873	0.0427	0.03
0.0	0.0	0.0	933.7744	5897.7323	NaN	NaN	0.8633	0.1253	0.3792	0.0273	0.3948	0.0432	0.0302
0.0	0.0	0.0	83.7744	5584.7323	NaN	NaN	0.9852	0.1204	0.3784	0.0274	0.3997	0.0438	0.0303
0.0	0.0	0.0	1216.7744	5074.7323	NaN	NaN	0.8066	0.1196	0.3779	0.0274	0.4006	0.0442	0.0304
0.0	0.0	0.0	-77.2256	6929.7323	NaN	NaN	1.0113	0.118	0.3771	0.0275	0.4023	0.0446	0.0305
0.0	0.0	0.0	1644.7744	4970.7323	NaN	NaN	0.7514	0.1178	0.3806	0.0276	0.3986	0.045	0.0304
0.0	0.0	0.0	1184.7744	2583.7323	NaN	NaN	0.6856	0.1192	0.3851	0.0276	0.3925	0.0452	0.0304
0.0	0.0	0.0	1600.7744	7414.7323	NaN	NaN	0.8224	0.1192	0.3837	0.028	0.3926	0.0456	0.031
0.0	0.0	0.0	1411.7744	5011.7323	NaN	NaN	0.7802	0.123	0.3859	0.028	0.3859	0.0459	0.0313
0.0	0.0	0.0	-118.2256	2817.7323	NaN	NaN	1.0438	0.1252	0.3875	0.0281	0.3819	0.0459	0.0314
0.0	0.0	0.0	408.7744	2330.7323	NaN	NaN	0.8508	0.123	0.3898	0.0282	0.3817	0.0459	0.0314
0.0	0.0	0.0	2564.7744	2948.7323	NaN	NaN	0.5348	0.1162	0.3954	0.0284	0.3827	0.046	0.0313
0.0	0.0	0.0	1373.7744	3985.7323	NaN	NaN	0.7437	0.1098	0.4042	0.0284	0.38	0.0464	0.0312
0.0	0.0	0.0	1218.7744	5703.7323	NaN	NaN	0.8239	0.1059	0.4107	0.0285	0.3773	0.0466	0.031
0.0	0.0	0.0	1172.7744	5299.7323	NaN	NaN	0.8188	0.1034	0.4187	0.0285	0.3718	0.0469	0.0307
0.0	0.0	0.0	-156.2256	4517.7323	NaN	NaN	1.0358	0.102	0.4252	0.0286	0.3664	0.0472	0.0306
0.0	0.0	0.0	1004.7744	8077.7323	NaN	NaN	0.8894	0.1017	0.4285	0.0288	0.363	0.0472	0.0308
0.0	0.0	0.0	1014.7744	6786.7323	NaN	NaN	0.8699	0.1021	0.4313	0.0288	0.3595	0.0474	0.0309
0.0	0.0	0.0	2736.7744	4170.7323	NaN	NaN	0.6038	0.1014	0.4373	0.0287	0.3543	0.0475	0.0308
0.0	0.0	0.0	1632.7744	4063.7323	NaN	NaN	0.7134	0.1	0.4459	0.0288	0.3472	0.0476	0.0306
0.0	0.0	0.0	1566.7744	8566.7323	NaN	NaN	0.8454	0.0991	0.4539	0.0289	0.3401	0.0473	0.0307
0.0	0.0	0.0	442.7744	6421.7323	NaN	NaN	0.9355	0.0995	0.4596	0.0289	0.3339	0.0473	0.0307
0.0	0.0	0.0	2931.7744	4983.7323	NaN	NaN	0.6296	0.101	0.4621	0.029	0.3298	0.0472	0.0309
0.0	0.0	0.0	2637.7744	2897.7323	NaN	NaN	0.5235	0.103	0.4625	0.0291	0.3271	0.0472	0.0311
0.0	0.0	0.0	324.7744	2925.7323	NaN	NaN	0.9001	0.1035	0.466	0.0291	0.3232	0.047	0.0312
0.0	0.0	0.0	20.7744	4987.7323	NaN	NaN	0.9959	0.1037	0.4683	0.0292	0.3205	0.047	0.0314
0.0	0.0	0.0	4750.7744	5827.7323	NaN	NaN	0.5509	0.1039	0.4691	0.0295	0.319	0.0468	0.0317
0.0	0.0	0.0	2550.7744	7643.7323	NaN	NaN	0.7498	0.1048	0.4667	0.0296	0.32	0.0469	0.032
0.0	0.0	0.0	3047.7744	2378.7323	NaN	NaN	0.4384	0.1061	0.4633	0.0294	0.3218	0.0472	0.0321
0.0	0.0	0.0	-325.2256	3680.7323	NaN	NaN	1.0969	0.1073	0.4608	0.0291	0.323	0.0476	0.0323
0.0	0.0	0.0	2645.7744	1835.7323	NaN	NaN	0.4096	0.1078	0.4587	0.0289	0.3245	0.0476	0.0324
0.0	0.0	0.0	3124.7744	6455.7323	NaN	NaN	0.6738	0.108	0.4573	0.029	0.3257	0.0474	0.0326
0.0	0.0	0.0	1747.7744	5192.7323	NaN	NaN	0.7482	0.1083	0.4555	0.029	0.3277	0.047	0.0326
0.0	0.0	0.0	3842.7744	3584.7323	NaN	NaN	0.4826	0.1089	0.4536	0.029	0.3292	0.0468	0.0325
0.0	0.0	0.0	3686.7744	3545.7323	NaN	NaN	0.4902	0.1094	0.4523	0.0288	0.3305	0.0466	0.0324
0.0	0.0	0.0	1716.7744	4837.7323	NaN	NaN	0.7381	0.1098	0.4501	0.0286	0.3329	0.0464	0.0322
0.0	0.0	0.0	3039.7744	6081.7323	NaN	NaN	0.6667	0.1103	0.447	0.0286	0.3359	0.046	0.0322
0.0	0.0	0.0	792.7744	6321.7323	NaN	NaN	0.8886	0.1115	0.4403	0.0285	0.3416	0.0457	0.0324
0.0	0.0	0.0	-735.2256	2133.7323	NaN	NaN	1.3	0.115	0.4333	0.0284	0.3455	0.0458	0.032
0.0	0.0	0.0	1530.7744	3023.7323	NaN	NaN	0.6639	0.1159	0.4305	0.0283	0.3482	0.0455	0.0317
0.0	0.0	0.0	2251.7744	7062.7323	NaN	NaN	0.7583	0.1149	0.4278	0.0283	0.3521	0.0449	0.032
0.0	0.0	0.0	4500.7744	4423.7323	NaN	NaN	0.4957	0.1137	0.4267	0.0282	0.3553	0.0444	0.0317
0.0	0.0	0.0	4952.7744	6741.7323	NaN	NaN	0.5765	0.1125	0.426	0.0282	0.3574	0.0444	0.0316
0.0	0.0	0.0	6514.7744	4222.7323	NaN	NaN	0.3933	0.1125	0.4236	0.0281	0.3598	0.0444	0.0316
0.0	0.0	0.0	1552.7744	6118.7323	NaN	NaN	0.7976	0.1125	0.4204	0.028	0.363	0.0446	0.0316
0.0	0.0	0.0	1849.7744	10003.7323	NaN	NaN	0.8439	0.113	0.4149	0.028	0.368	0.0445	0.0316
0.0	0.0	0.0	4349.7744	7366.7323	NaN	NaN	0.6287	0.1149	0.4075	0.0279	0.3736	0.0446	0.0316
0.0	0.0	0.0	695.7744	5887.7323	NaN	NaN	0.8943	0.1197	0.3979	0.0278	0.3782	0.0449	0.0315
0.0	0.0	0.0	4710.7744	4706.7323	NaN	NaN	0.4998	0.1246	0.388	0.0281	0.3826	0.045	0.0319
0.0	0.0	0.0	3399.7744	6118.7323	NaN	NaN	0.6428	0.127	0.3813	0.0282	0.3863	0.0452	0.0321
0.0	0.0	0.0	6956.7744	6917.7323	NaN	NaN	0.4986	0.1274	0.3758	0.0282	0.3909	0.0453	0.0324
0.0	0.0	0.0	5131.7744	3434.7323	NaN	NaN	0.4009	0.1295	0.3694	0.0281	0.3947	0.0454	0.0328
0.0	0.0	0.0	5998.7744	5557.7323	NaN	NaN	0.4809	0.129	0.3618	0.0282	0.4021	0.0451	0.0337
0.0	0.0	0.0	5426.7744	5364.7323	NaN	NaN	0.4971	0.1296	0.3569	0.0282	0.4059	0.0454	0.0341
0.0	0.0	0.0	4300.7744	6784.7323	NaN	NaN	0.612	0.133	0.3517	0.028	0.4077	0.0453	0.0343
0.0	0.0	0.0	2572.7744	4732.7323	NaN	NaN	0.6478	0.139	0.3443	0.0279	0.4089	0.0452	0.0346
0.0	0.0	0.0	5757.7744	6874.7323	NaN	NaN	0.5442	0.1438	0.3352	0.0281	0.4129	0.0449	0.0351
0.0	0.0	0.0	10608.7744	6595.7323	NaN	NaN	0.3834	0.1448	0.3319	0.0283	0.4146	0.0449	0.0355
0.0	0.0	0.0	8192.7744	6384.7323	NaN	NaN	0.438	0.1469	0.3305	0.0285	0.4136	0.0449	0.0357
0.0	0.0	0.0	4202.7744	3171.7323	NaN	NaN	0.4301	0.1508	0.3296	0.0286	0.4101	0.0449	0.0359
0.0	0.0	0.0	2355.7744	6742.7323	NaN	NaN	0.7411	0.151	0.3323	0.0289	0.4068	0.0451	0.036
0.0	0.0	0.0	2300.7744	4684.7323	NaN	NaN	0.6706	0.153	0.3362	0.0292	0.4002	0.0454	0.036
0.0	0.0	0.0	3706.7744	5941.7323	NaN	NaN	0.6158	0.1553	0.3402	0.0294	0.3932	0.0457	0.0362
0.0	0.0	0.0	4855.7744	6067.7323	NaN	NaN	0.5555	0.1598	0.3394	0.0299	0.3879	0.0457	0.0373
0.0	0.0	0.0	4100.7744	2565.7323	NaN	NaN	0.3849	0.1667	0.3409	0.0297	0.3796	0.0454	0.0376
0.0	0.0	0.0	5009.7744	5482.7323	NaN	NaN	0.5225	0.1756	0.341	0.0296	0.3703	0.0455	0.038
0.0	0.0	0.0	1030.7744	1287.7323	NaN	NaN	0.5554	0.1903	0.3405	0.0287	0.358	0.0445	0.038
0.0	0.0	0.0	1941.7744	6376.7323	NaN	NaN	0.7666	0.1864	0.3393	0.0287	0.3613	0.0452	0.0391
0.0	0.0	0.0	-817.2256	4522.7323	NaN	NaN	1.2205	0.191	0.344	0.0279	0.3532	0.0449	0.0389
0.0	0.0	0.0	1416.7744	2939.7323	NaN	NaN	0.6748	0.1829	0.3447	0.0281	0.3585	0.0457	0.04
0.0	0.0	0.0	1640.7744	1685.7323	NaN	NaN	0.5068	0.1842	0.3489	0.0275	0.3544	0.0456	0.0394
0.0	0.0	0.0	5318.7744	4080.7323	NaN	NaN	0.4341	0.1675	0.3528	0.0278	0.3656	0.0457	0.0406
0.0	0.0	0.0	1631.7744	6312.7323	NaN	NaN	0.7946	0.1606	0.3569	0.0275	0.368	0.0464	0.0406
0.0	0.0	0.0	448.7744	4612.7323	NaN	NaN	0.9113	0.1561	0.3603	0.0274	0.3689	0.0468	0.0405
0.0	0.0	0.0	2230.7744	7975.7323	NaN	NaN	0.7814	0.1538	0.3594	0.0276	0.3702	0.0477	0.0413
0.0	0.0	0.0	3254.7744	6249.7323	NaN	NaN	0.6576	0.1567	0.3572	0.0279	0.3681	0.0482	0.042
0.0	0.0	0.0	2997.7744	6695.7323	NaN	NaN	0.6907	0.1694	0.3485	0.0282	0.3623	0.0491	0.0426
0.0	0.0	0.0	761.7744	3328.7323	NaN	NaN	0.8138	0.1888	0.336	0.0279	0.3552	0.0493	0.0428
0.0	0.0	0.0	4698.7744	431.7323	NaN	NaN	0.0842	0.1976	0.326	0.0281	0.3553	0.0495	0.0435
0.0	0.0	0.0	2015.7744	2115.7323	NaN	NaN	0.5121	0.1996	0.3243	0.0278	0.3563	0.0485	0.0435
0.0	0.0	0.0	3653.7744	6144.7323	NaN	NaN	0.6271	0.1781	0.3239	0.0286	0.3754	0.0486	0.0454
0.0	0.0	0.0	-760.2256	4186.7323	NaN	NaN	1.2219	0.1757	0.3277	0.028	0.3754	0.0485	0.0446
0.0	0.0	0.0	3640.7744	4582.7323	NaN	NaN	0.5573	0.1617	0.3326	0.0284	0.3835	0.0485	0.0454
0.0	0.0	0.0	3388.7744	3233.7323	NaN	NaN	0.4883	0.1606	0.3402	0.028	0.3777	0.0491	0.0444
0.0	0.0	0.0	2502.7744	6186.7323	NaN	NaN	0.712	0.1561	0.3451	0.0284	0.3766	0.0493	0.0445
0.0	0.0	0.0	1820.7744	6438.7323	NaN	NaN	0.7796	0.1595	0.3504	0.0284	0.3678	0.0501	0.0439
0.0	0.0	0.0	2024.7744	4729.7323	NaN	NaN	0.7002	0.1679	0.3523	0.0288	0.3568	0.0506	0.0436
0.0	0.0	0.0	2611.7744	3225.7323	NaN	NaN	0.5526	0.18	0.3517	0.0289	0.3452	0.051	0.0433
0.0	0.0	0.0	1580.7744	5090.7323	NaN	NaN	0.7631	0.184	0.3524	0.0293	0.3403	0.0508	0.0433
0.0	0.0	0.0	3024.7744	4214.7323	NaN	NaN	0.5822	0.1809	0.3543	0.0295	0.3412	0.0506	0.0435
0.0	0.0	0.0	4243.7744	5890.7323	NaN	NaN	0.5813	0.1739	0.3576	0.0298	0.3442	0.0505	0.044
0.0	0.0	0.0	6496.7744	4940.7323	NaN	NaN	0.432	0.1704	0.3599	0.0301	0.3448	0.0507	0.0442
0.0	0.0	0.0	6890.7744	1767.7323	NaN	NaN	0.2042	0.1702	0.3615	0.0302	0.3427	0.0509	0.0444
0.0	0.0	0.0	6472.7744	5470.7323	NaN	NaN	0.4581	0.1651	0.3606	0.0308	0.347	0.0512	0.0452
0.0	0.0	0.0	4970.7744	3953.7323	NaN	NaN	0.443	0.1731	0.355	0.0309	0.3429	0.0524	0.0457
0.0	0.0	0.0	9003.7744	3688.7323	NaN	NaN	0.2906	0.1786	0.3458	0.0314	0.3437	0.0535	0.047
0.0	0.0	0.0	8184.7744	3136.7323	NaN	NaN	0.2771	0.185	0.3318	0.0319	0.3483	0.0548	0.0482
0.0	0.0	0.0	7786.7744	6629.7323	NaN	NaN	0.4599	0.1828	0.3207	0.0323	0.3587	0.0555	0.05
0.0	0.0	0.0	6000.7744	5952.7323	NaN	NaN	0.498	0.1812	0.3157	0.0325	0.3633	0.0562	0.0511
0.0	0.0	0.0	4583.7744	5710.7323	NaN	NaN	0.5547	0.1813	0.3114	0.0329	0.3657	0.0567	0.052
0.0	0.0	0.0	8614.7744	5952.7323	NaN	NaN	0.4086	0.1786	0.3085	0.0335	0.3686	0.0575	0.0533
0.0	0.0	0.0	6055.7744	4180.7323	NaN	NaN	0.4084	0.1801	0.3071	0.034	0.3659	0.0586	0.0543
0.0	0.0	0.0	9116.7744	5090.7323	NaN	NaN	0.3583	0.1778	0.308	0.0348	0.365	0.0587	0.0557
0.0	0.0	0.0	8955.7744	6198.7323	NaN	NaN	0.409	0.1813	0.3073	0.0356	0.3596	0.0596	0.0566
0.0	0.0	0.0	4079.7744	4767.7323	NaN	NaN	0.5389	0.192	0.3021	0.0365	0.3497	0.0615	0.0582
0.0	0.0	0.0	7077.7744	5147.7323	NaN	NaN	0.4211	0.2034	0.2944	0.038	0.3401	0.0633	0.0608
0.0	0.0	0.0	7031.7744	6261.7323	NaN	NaN	0.471	0.2082	0.2896	0.0394	0.3354	0.0642	0.0633
0.0	0.0	0.0	2114.7744	6058.7323	NaN	NaN	0.7413	0.2139	0.288	0.0406	0.3274	0.0648	0.0652
0.0	0.0	0.0	2198.7744	5402.7323	NaN	NaN	0.7107	0.2239	0.2837	0.0419	0.3174	0.0658	0.0672
0.0	0.0	0.0	4129.7744	1687.7323	NaN	NaN	0.2901	0.2302	0.2791	0.0429	0.312	0.0668	0.0689
0.0	0.0	0.0	3167.7744	2650.7323	NaN	NaN	0.4556	0.2374	0.2764	0.0439	0.3047	0.0676	0.0701
0.0	0.0	0.0	4230.7744	3452.7323	NaN	NaN	0.4494	0.2408	0.2752	0.0444	0.3006	0.068	0.0709
0.0	0.0	0.0	2888.7744	2907.7323	NaN	NaN	0.5016	0.2396	0.2766	0.0445	0.3001	0.0681	0.071
0.0	0.0	0.0	3673.7744	4828.7323	NaN	NaN	0.5679	0.2343	0.2836	0.0443	0.2993	0.0678	0.0706
0.0	0.0	0.0	2968.7744	4430.7323	NaN	NaN	0.5988	0.2327	0.2912	0.0449	0.2938	0.0676	0.0698
0.0	0.0	0.0	3952.7744	8877.7323	NaN	NaN	0.6919	0.2278	0.2995	0.0454	0.2915	0.0666	0.0692
0.0	0.0	0.0	652.7744	8538.7323	NaN	NaN	0.929	0.2268	0.3036	0.0454	0.2885	0.0672	0.0684
0.0	0.0	0.0	-4.2256	6795.7323	NaN	NaN	1.0006	0.2304	0.3056	0.0458	0.2826	0.0679	0.0676
0.0	0.0	0.0	1136.7744	6682.7323	NaN	NaN	0.8546	0.2348	0.3056	0.0467	0.2773	0.0681	0.0675
0.0	0.0	0.0	1245.7744	5614.7323	NaN	NaN	0.8184	0.2344	0.3104	0.0476	0.2728	0.0676	0.0672
0.0	0.0	0.0	4446.7744	3568.7323	NaN	NaN	0.4452	0.2358	0.3139	0.049	0.2674	0.0673	0.0665
0.0	0.0	0.0	10948.7744	5167.7323	NaN	NaN	0.3206	0.226	0.323	0.0505	0.2685	0.0659	0.0662
0.0	0.0	0.0	8818.7744	3716.7323	NaN	NaN	0.2965	0.2202	0.328	0.0513	0.2691	0.0659	0.0656
0.0	0.0	0.0	5030.7744	5377.7323	NaN	NaN	0.5167	0.2174	0.3295	0.0519	0.269	0.0665	0.0657
0.0	0.0	0.0	5290.7744	5867.7323	NaN	NaN	0.5259	0.214	0.33	0.0524	0.2702	0.0671	0.0663
0.0	0.0	0.0	5446.7744	4434.7323	NaN	NaN	0.4488	0.2142	0.3273	0.0526	0.271	0.0682	0.0668
0.0	0.0	0.0	9908.7744	6553.7323	NaN	NaN	0.3981	0.2205	0.3171	0.0529	0.273	0.0687	0.0678
0.0	0.0	0.0	11078.7744	5719.7323	NaN	NaN	0.3405	0.2286	0.3018	0.0527	0.2784	0.0695	0.069
0.0	0.0	0.0	11400.7744	3015.7323	NaN	NaN	0.2092	0.2398	0.286	0.0526	0.2806	0.0708	0.0702
0.0	0.0	0.0	13327.7744	4564.7323	NaN	NaN	0.2551	0.2468	0.2754	0.0531	0.2821	0.0712	0.0715
0.0	0.0	0.0	11344.7744	6358.7323	NaN	NaN	0.3592	0.247	0.2693	0.0538	0.2862	0.0711	0.0727
0.0	0.0	0.0	14281.7744	4820.7323	NaN	NaN	0.2524	0.2392	0.27	0.0547	0.2912	0.0711	0.0737
0.0	0.0	0.0	12430.7744	5448.7323	NaN	NaN	0.3047	0.2376	0.269	0.0557	0.2923	0.0712	0.0742
0.0	0.0	0.0	10496.7744	2671.7323	NaN	NaN	0.2029	0.2439	0.268	0.0551	0.2882	0.0714	0.0735
0.0	0.0	0.0	370.7744	1261.7323	NaN	NaN	0.7729	0.2929	0.251	0.0531	0.2581	0.0732	0.0717
0.0	0.0	0.0	-2282.2256	3077.7323	NaN	NaN	1.3	0.3373	0.2358	0.0521	0.2325	0.0721	0.0702
0.0	0.0	0.0	-324.2256	4706.7323	NaN	NaN	1.074	0.3571	0.2294	0.0531	0.2213	0.0712	0.0679
0.0	0.0	0.0	3842.7744	3587.7323	NaN	NaN	0.4828	0.3255	0.2385	0.0559	0.2372	0.0739	0.069
0.0	0.0	0.0	2485.7744	3913.7323	NaN	NaN	0.6116	0.3079	0.2494	0.0581	0.2404	0.075	0.0693
0.0	0.0	0.0	6764.7744	1013.7323	NaN	NaN	0.1303	0.2911	0.2593	0.0599	0.2446	0.0754	0.0697
0.0	0.0	0.0	2807.7744	5204.7323	NaN	NaN	0.6496	0.269	0.2748	0.0622	0.2468	0.0767	0.0704
0.0	0.0	0.0	4536.7744	6229.7323	NaN	NaN	0.5786	0.2588	0.2883	0.0644	0.2422	0.0772	0.0691
0.0	0.0	0.0	8773.7744	7609.7323	NaN	NaN	0.4645	0.2541	0.3022	0.0658	0.2324	0.0772	0.0684
0.0	0.0	0.0	6038.7744	3474.7323	NaN	NaN	0.3652	0.2627	0.3075	0.0667	0.2208	0.0748	0.0676
0.0	0.0	0.0	7191.7744	5706.7323	NaN	NaN	0.4424	0.2524	0.3101	0.0678	0.2256	0.076	0.0681
0.0	0.0	0.0	3115.7744	8388.7323	NaN	NaN	0.7292	0.2526	0.314	0.0683	0.2227	0.0746	0.0678
0.0	0.0	0.0	4320.7744	5972.7323	NaN	NaN	0.5802	0.242	0.3227	0.07	0.2228	0.0747	0.0678
0.0	0.0	0.0	7961.7744	4027.7323	NaN	NaN	0.3359	0.2372	0.3251	0.072	0.2231	0.0748	0.0677
0.0	0.0	0.0	4473.7744	7109.7323	NaN	NaN	0.6138	0.2198	0.3299	0.0743	0.2327	0.0754	0.0678
0.0	0.0	0.0	3447.7744	8343.7323	NaN	NaN	0.7076	0.1994	0.3429	0.0759	0.2383	0.0764	0.0671
0.0	0.0	0.0	4921.7744	4801.7323	NaN	NaN	0.4938	0.1982	0.3475	0.0769	0.2344	0.0768	0.0663
0.0	0.0	0.0	3785.7744	5085.7323	NaN	NaN	0.5733	0.1992	0.3514	0.076	0.2313	0.0761	0.066
0.0	0.0	0.0	2819.7744	4209.7323	NaN	NaN	0.5989	0.2137	0.3429	0.0762	0.2249	0.0763	0.066
0.0	0.0	0.0	8852.7744	2906.7323	NaN	NaN	0.2472	0.2141	0.3414	0.0754	0.2266	0.0764	0.0662
0.0	0.0	0.0	8327.7744	7448.7323	NaN	NaN	0.4721	0.2196	0.3344	0.0758	0.2269	0.0773	0.066
0.0	0.0	0.0	8828.7744	7160.7323	NaN	NaN	0.4478	0.2152	0.3397	0.076	0.2255	0.0775	0.066
0.0	0.0	0.0	5317.7744	1849.7323	NaN	NaN	0.2581	0.2189	0.3385	0.0793	0.2198	0.0776	0.0659
0.0	0.0	0.0	6267.7744	7205.7323	NaN	NaN	0.5348	0.1954	0.3535	0.0826	0.2233	0.0794	0.0656
0.0	0.0	0.0	6048.7744	5476.7323	NaN	NaN	0.4752	0.1832	0.3685	0.0847	0.219	0.0801	0.0644
0.0	0.0	0.0	3224.7744	5187.7323	NaN	NaN	0.6167	0.1841	0.373	0.086	0.2136	0.0803	0.0631
0.0	0.0	0.0	2541.7744	3943.7323	NaN	NaN	0.6081	0.1863	0.3718	0.0859	0.2129	0.0807	0.0625
0.0	0.0	0.0	3525.7744	4523.7323	NaN	NaN	0.562	0.1927	0.3692	0.0844	0.2118	0.0796	0.0623
0.0	0.0	0.0	9387.7744	2863.7323	NaN	NaN	0.2337	0.1944	0.3702	0.085	0.2092	0.0794	0.0619
0.0	0.0	0.0	12184.7744	6680.7323	NaN	NaN	0.3541	0.1865	0.376	0.0853	0.211	0.0806	0.0606
0.0	0.0	0.0	9808.7744	3249.7323	NaN	NaN	0.2489	0.1824	0.3797	0.0815	0.2168	0.0797	0.0598
0.0	0.0	0.0	4275.7744	5918.7323	NaN	NaN	0.5806	0.1795	0.385	0.079	0.2182	0.0795	0.0589
0.0	0.0	0.0	6878.7744	4405.7323	NaN	NaN	0.3904	0.1749	0.3934	0.0773	0.2172	0.0792	0.0579
0.0	0.0	0.0	5223.7744	798.7323	NaN	NaN	0.1326	0.1757	0.397	0.0763	0.215	0.0788	0.0572
0.0	0.0	0.0	5495.7744	9001.7323	NaN	NaN	0.6209	0.172	0.4015	0.0762	0.215	0.0785	0.0569
0.0	0.0	0.0	8841.7744	7385.7323	NaN	NaN	0.4551	0.1669	0.4086	0.075	0.2153	0.0777	0.0566
0.0	0.0	0.0	5624.7744	6531.7323	NaN	NaN	0.5373	0.1651	0.4127	0.074	0.2147	0.0775	0.056
0.0	0.0	0.0	7091.7744	6936.7323	NaN	NaN	0.4945	0.163	0.4164	0.0731	0.215	0.0769	0.0556
0.0	0.0	0.0	3693.7744	4993.7323	NaN	NaN	0.5748	0.1617	0.4223	0.0728	0.2116	0.0768	0.0549
0.0	0.0	0.0	7810.7744	4369.7323	NaN	NaN	0.3587	0.158	0.4296	0.0723	0.21	0.0758	0.0544
0.0	0.0	0.0	1789.7744	6873.7323	NaN	NaN	0.7934	0.1578	0.432	0.0725	0.2081	0.0759	0.0536
0.0	0.0	0.0	3339.7744	7090.7323	NaN	NaN	0.6798	0.1579	0.4367	0.0715	0.2063	0.0744	0.0532
0.0	0.0	0.0	6092.7744	2691.7323	NaN	NaN	0.3064	0.1608	0.4399	0.0712	0.2023	0.0735	0.0524
0.0	0.0	0.0	12144.7744	6557.7323	NaN	NaN	0.3506	0.1611	0.4391	0.0716	0.2025	0.0727	0.0529
0.0	0.0	0.0	12204.7744	4916.7323	NaN	NaN	0.2872	0.1679	0.4345	0.0698	0.2037	0.0712	0.053
0.0	0.0	0.0	14107.7744	3263.7323	NaN	NaN	0.1879	0.1674	0.4352	0.0707	0.2025	0.0706	0.0537
0.0	0.0	0.0	12796.7744	1881.7323	NaN	NaN	0.1282	0.1648	0.4363	0.0719	0.202	0.0702	0.0547
0.0	0.0	0.0	12539.7744	5518.7323	NaN	NaN	0.3056	0.1631	0.4373	0.0722	0.2026	0.0696	0.0553
0.0	0.0	0.0	9927.7744	6502.7323	NaN	NaN	0.3958	0.1625	0.4388	0.0709	0.2034	0.0693	0.055
0.0	0.0	0.0	16228.7744	1002.7323	NaN	NaN	0.0582	0.1609	0.4421	0.0704	0.2024	0.0693	0.055
0.0	0.0	0.0	12205.7744	7115.7323	NaN	NaN	0.3683	0.1606	0.4412	0.0693	0.2047	0.0692	0.055
0.0	0.0	0.0	8988.7744	7255.7323	NaN	NaN	0.4467	0.1596	0.4423	0.068	0.2061	0.0689	0.0551
0.0	0.0	0.0	9391.7744	6853.7323	NaN	NaN	0.4219	0.1591	0.4431	0.0669	0.207	0.0689	0.0549
0.0	0.0	0.0	12708.7744	4133.7323	NaN	NaN	0.2454	0.1583	0.4443	0.0662	0.2073	0.0688	0.055
0.0	0.0	0.0	13995.7744	8445.7323	NaN	NaN	0.3763	0.1563	0.4469	0.0657	0.2072	0.0684	0.0555
0.0	0.0	0.0	10009.7744	3903.7323	NaN	NaN	0.2806	0.1556	0.4492	0.0648	0.2067	0.0682	0.0553
0.0	0.0	0.0	6470.7744	4652.7323	NaN	NaN	0.4183	0.1546	0.4497	0.0654	0.206	0.0688	0.0556
0.0	0.0	0.0	16018.7744	6269.7323	NaN	NaN	0.2813	0.1507	0.455	0.0663	0.2033	0.0688	0.0558
0.0	0.0	0.0	12929.7744	5314.7323	NaN	NaN	0.2913	0.1505	0.4547	0.067	0.2023	0.0696	0.056
0.0	0.0	0.0	15202.7744	3483.7323	NaN	NaN	0.1864	0.149	0.4575	0.0673	0.2007	0.0695	0.0561
0.0	0.0	0.0	12226.7744	3657.7323	NaN	NaN	0.2303	0.1508	0.4522	0.0682	0.2021	0.0705	0.0561
0.0	0.0	0.0	16290.7744	4106.7323	NaN	NaN	0.2013	0.1507	0.4529	0.0679	0.2025	0.0698	0.0562
0.0	0.0	0.0	14996.7744	5541.7323	NaN	NaN	0.2698	0.1502	0.4543	0.0691	0.1999	0.0708	0.0557
0.0	0.0	0.0	14584.7744	7380.7323	NaN	NaN	0.336	0.1502	0.4547	0.0694	0.199	0.0711	0.0557
0.0	0.0	0.0	16553.7744	5037.7323	NaN	NaN	0.2333	0.1517	0.4533	0.0679	0.2012	0.0703	0.0556
0.0	0.0	0.0	11948.7744	6485.7323	NaN	NaN	0.3518	0.1525	0.4552	0.0674	0.1997	0.0699	0.0553
0.0	0.0	0.0	14149.7744	3605.7323	NaN	NaN	0.2031	0.1544	0.4542	0.0666	0.2005	0.0694	0.055
0.0	0.0	0.0	12848.7744	7081.7323	NaN	NaN	0.3553	0.1547	0.4556	0.0656	0.2012	0.0683	0.0545
0.0	0.0	0.0	9132.7744	3936.7323	NaN	NaN	0.3012	0.1556	0.458	0.0647	0.2005	0.0674	0.0538
0.0	0.0	0.0	15574.7744	2946.7323	NaN	NaN	0.1591	0.1564	0.4601	0.0643	0.1993	0.0666	0.0534
0.0	0.0	0.0	15629.7744	5906.7323	NaN	NaN	0.2743	0.1555	0.4622	0.064	0.1996	0.0657	0.053
0.0	0.0	0.0	13414.7744	7604.7323	NaN	NaN	0.3618	0.155	0.4638	0.064	0.1993	0.0653	0.0526
0.0	0.0	0.0	13317.7744	4941.7323	NaN	NaN	0.2706	0.1556	0.4648	0.064	0.198	0.0654	0.0522
0.0	0.0	0.0	9861.7744	5199.7323	NaN	NaN	0.3452	0.1563	0.4642	0.0642	0.1976	0.0657	0.052
0.0	0.0	0.0	11908.7744	1904.7323	NaN	NaN	0.1379	0.1576	0.4631	0.0649	0.1961	0.0663	0.0519
0.0	0.0	0.0	13944.7744	4191.7323	NaN	NaN	0.2311	0.1567	0.4672	0.0657	0.1921	0.0665	0.0518
0.0	0.0	0.0	10966.7744	5142.7323	NaN	NaN	0.3192	0.1566	0.4668	0.0667	0.1909	0.0671	0.0519
0.0	0.0	0.0	13862.7744	6857.7323	NaN	NaN	0.331	0.1541	0.469	0.0678	0.1897	0.0673	0.0521
0.0	0.0	0.0	8645.7744	7967.7323	NaN	NaN	0.4796	0.1518	0.4709	0.0696	0.1874	0.0681	0.0521
0.0	0.0	0.0	12546.7744	8909.7323	NaN	NaN	0.4152	0.1488	0.4744	0.0711	0.1846	0.0686	0.0524
0.0	0.0	0.0	11108.7744	5908.7323	NaN	NaN	0.3472	0.1492	0.4733	0.0714	0.1845	0.069	0.0526
0.0	0.0	0.0	9622.7744	5656.7323	NaN	NaN	0.3702	0.1483	0.4748	0.0718	0.1832	0.0691	0.0528
0.0	0.0	0.0	13254.7744	5918.7323	NaN	NaN	0.3087	0.1475	0.4771	0.0725	0.1806	0.0691	0.0532
0.0	0.0	0.0	14177.7744	4461.7323	NaN	NaN	0.2394	0.147	0.4809	0.0731	0.1768	0.0689	0.0532
0.0	0.0	0.0	14290.7744	5692.7323	NaN	NaN	0.2849	0.1478	0.4781	0.0728	0.1788	0.0691	0.0535
0.0	0.0	0.0	17740.7744	6414.7323	NaN	NaN	0.2656	0.1459	0.4811	0.0725	0.1782	0.0687	0.0536
0.0	0.0	0.0	14127.7744	5183.7323	NaN	NaN	0.2684	0.1467	0.4818	0.0718	0.1778	0.0684	0.0536
0.0	0.0	0.0	12140.7744	2099.7323	NaN	NaN	0.1474	0.1462	0.484	0.0713	0.177	0.068	0.0535
0.0	0.0	0.0	8331.7744	5108.7323	NaN	NaN	0.3801	0.1459	0.4846	0.0722	0.1754	0.0682	0.0536
0.0	0.0	0.0	13268.7744	3845.7323	NaN	NaN	0.2247	0.143	0.4828	0.073	0.1782	0.0693	0.0537
0.0	0.0	0.0	14606.7744	5892.7323	NaN	NaN	0.2875	0.1439	0.4777	0.0725	0.1824	0.0697	0.0537
0.0	0.0	0.0	7065.7744	5026.7323	NaN	NaN	0.4157	0.147	0.4705	0.0718	0.1866	0.0704	0.0537
0.0	0.0	0.0	12831.7744	5268.7323	NaN	NaN	0.2911	0.1478	0.4672	0.0719	0.1884	0.0707	0.054
0.0	0.0	0.0	7984.7744	3665.7323	NaN	NaN	0.3146	0.1512	0.461	0.0717	0.1908	0.0714	0.0539
0.0	0.0	0.0	13544.7744	9825.7323	NaN	NaN	0.4204	0.1486	0.4584	0.0729	0.1934	0.072	0.0547
0.0	0.0	0.0	10067.7744	6083.7323	NaN	NaN	0.3767	0.1524	0.4534	0.0726	0.1939	0.073	0.0547
0.0	0.0	0.0	12159.7744	4017.7323	NaN	NaN	0.2484	0.1536	0.4493	0.0724	0.1956	0.0734	0.0556
0.0	0.0	0.0	9634.7744	1336.7323	NaN	NaN	0.1218	0.159	0.4446	0.0715	0.1948	0.0742	0.0558
0.0	0.0	0.0	12954.7744	4379.7323	NaN	NaN	0.2527	0.1605	0.4443	0.0723	0.1915	0.0748	0.0567
0.0	0.0	0.0	13524.7744	1091.7323	NaN	NaN	0.0747	0.1642	0.4417	0.0723	0.1898	0.075	0.057
0.0	0.0	0.0	9228.7744	8437.7323	NaN	NaN	0.4776	0.1629	0.4413	0.0732	0.189	0.0755	0.0581
0.0	0.0	0.0	10713.7744	2740.7323	NaN	NaN	0.2037	0.1684	0.4363	0.0718	0.1905	0.0747	0.0583
0.0	0.0	0.0	13073.7744	7128.7323	NaN	NaN	0.3529	0.1664	0.4367	0.0721	0.1907	0.0746	0.0595
0.0	0.0	0.0	12586.7744	1860.7323	NaN	NaN	0.1288	0.1726	0.4346	0.0716	0.1874	0.0742	0.0596
0.0	0.0	0.0	16290.7744	3121.7323	NaN	NaN	0.1608	0.1721	0.4327	0.0731	0.1868	0.0744	0.0609
0.0	0.0	0.0	12994.7744	1907.7323	NaN	NaN	0.128	0.1718	0.4338	0.0705	0.1926	0.0711	0.0602
0.0	0.0	0.0	12735.7744	4386.7323	NaN	NaN	0.2562	0.1677	0.4383	0.069	0.1967	0.0687	0.0596
0.0	0.0	0.0	14305.7744	4049.7323	NaN	NaN	0.2206	0.1661	0.4405	0.0668	0.201	0.0672	0.0584
0.0	0.0	0.0	14093.7744	4315.7323	NaN	NaN	0.2344	0.163	0.4434	0.0645	0.2053	0.0659	0.0578
0.0	0.0	0.0	10497.7744	3323.7323	NaN	NaN	0.2405	0.1622	0.4473	0.0621	0.2066	0.0648	0.0571
0.0	0.0	0.0	15300.7744	4867.7323	NaN	NaN	0.2414	0.1558	0.4565	0.0612	0.2064	0.0632	0.057
0.0	0.0	0.0	11005.7744	3524.7323	NaN	NaN	0.2426	0.1535	0.462	0.0599	0.2059	0.0624	0.0563
0.0	0.0	0.0	10198.7744	5228.7323	NaN	NaN	0.3389	0.1511	0.4685	0.0599	0.2021	0.0619	0.0565
0.0	0.0	0.0	11498.7744	2216.7323	NaN	NaN	0.1616	0.1522	0.4726	0.0591	0.1986	0.0618	0.0557
0.0	0.0	0.0	15318.7744	1697.7323	NaN	NaN	0.0998	0.1527	0.4784	0.0586	0.194	0.0615	0.0548
0.0	0.0	0.0	16554.7744	7178.7323	NaN	NaN	0.3025	0.1536	0.4898	0.0576	0.1848	0.0609	0.0532
0.0	0.0	0.0	11282.7744	4945.7323	NaN	NaN	0.3048	0.1603	0.5009	0.0561	0.1713	0.0601	0.0513
0.0	0.0	0.0	9751.7744	7296.7323	NaN	NaN	0.428	0.1714	0.5093	0.0537	0.1583	0.0585	0.0488
0.0	0.0	0.0	10097.7744	6185.7323	NaN	NaN	0.3799	0.176	0.5268	0.052	0.1413	0.0567	0.0473
0.0	0.0	0.0	10824.7744	5783.7323	NaN	NaN	0.3482	0.191	0.5362	0.0488	0.1228	0.0563	0.045
0.0	0.0	0.0	11749.7744	5309.7323	NaN	NaN	0.3112	0.18	0.5874	0.0447	0.0942	0.0543	0.0395
