# Supplementary material for: DeepFRET, a software for rapid and automated single-molecule FRET data classification using deep learning
Source: eLife. 2020 Nov 3;9:e60404. doi: 10.7554/eLife.60404 (PMC7609065; doi:10.7554/eLife.60404)
Supplement: Figure 4—source data 1. [file elife-60404-fig4-data1.zip › Figure 4-source data 1/Fig_S4a/Traces/traces_all_n294/Traces_Fig2d_4mMAc_mov1_combined_tif_pair32.txt]

Exported by DeepFRET
Date: 2020-08-26, 18:13
Video filename: None
FRET pair #32
Bleaches at 489
D-Dexc-bg	A-Dexc-bg	A-Aexc-bg	D-Dexc-rw	A-Dexc-rw	A-Aexc-rw	S	E	p_bleached	p_aggregated	p_noisy	p_scrambled	p_static	p_dynamic
0.0	0.0	0.0	30243.4108	10497.1247	NaN	NaN	0.2577	0.1372	0.2404	0.0301	0.4941	0.0578	0.0404
0.0	0.0	0.0	23044.4108	14162.1247	NaN	NaN	0.3806	0.1126	0.2498	0.0285	0.5074	0.0598	0.0419
0.0	0.0	0.0	25416.4108	12708.1247	NaN	NaN	0.3333	0.1263	0.3064	0.0265	0.4455	0.0588	0.0365
0.0	0.0	0.0	21036.4108	9606.1247	NaN	NaN	0.3135	0.1217	0.3162	0.0258	0.4406	0.059	0.0368
0.0	0.0	0.0	19297.4108	9595.1247	NaN	NaN	0.3321	0.1338	0.3426	0.025	0.4051	0.0566	0.037
0.0	0.0	0.0	23720.4108	8544.1247	NaN	NaN	0.2648	0.1346	0.3417	0.0249	0.4036	0.0567	0.0385
0.0	0.0	0.0	23125.4108	11997.1247	NaN	NaN	0.3416	0.1441	0.3495	0.0259	0.3893	0.0537	0.0375
0.0	0.0	0.0	28641.4108	9095.1247	NaN	NaN	0.241	0.1449	0.3495	0.027	0.3886	0.0531	0.0369
0.0	0.0	0.0	25750.4108	11183.1247	NaN	NaN	0.3028	0.148	0.3471	0.0272	0.3888	0.0523	0.0366
0.0	0.0	0.0	24401.4108	11649.1247	NaN	NaN	0.3231	0.1467	0.3474	0.0268	0.3907	0.0524	0.036
0.0	0.0	0.0	24029.4108	11019.1247	NaN	NaN	0.3144	0.1431	0.3313	0.0264	0.4108	0.0515	0.0369
0.0	0.0	0.0	25953.4108	14144.1247	NaN	NaN	0.3527	0.1408	0.3254	0.0258	0.4217	0.0504	0.0359
0.0	0.0	0.0	24868.4108	10660.1247	NaN	NaN	0.3	0.1381	0.3149	0.0252	0.4367	0.0495	0.0356
0.0	0.0	0.0	25630.4108	7920.1247	NaN	NaN	0.2361	0.1397	0.3048	0.0242	0.4496	0.0475	0.0342
0.0	0.0	0.0	28965.4108	6589.1247	NaN	NaN	0.1853	0.139	0.2885	0.0238	0.4689	0.0464	0.0334
0.0	0.0	0.0	25935.4108	8343.1247	NaN	NaN	0.2434	0.1378	0.279	0.0237	0.4811	0.0453	0.0331
0.0	0.0	0.0	20236.4108	9983.1247	NaN	NaN	0.3304	0.1378	0.2885	0.0235	0.4731	0.0442	0.0328
0.0	0.0	0.0	20593.4108	14643.1247	NaN	NaN	0.4156	0.1409	0.2792	0.0236	0.4811	0.043	0.0321
0.0	0.0	0.0	23899.4108	8866.1247	NaN	NaN	0.2706	0.1428	0.2727	0.0237	0.4865	0.0427	0.0317
0.0	0.0	0.0	21571.4108	9159.1247	NaN	NaN	0.298	0.1452	0.266	0.0236	0.4903	0.0431	0.0316
0.0	0.0	0.0	24082.4108	11913.1247	NaN	NaN	0.331	0.1491	0.2674	0.0234	0.4857	0.0434	0.031
0.0	0.0	0.0	28442.4108	10946.1247	NaN	NaN	0.2779	0.1485	0.2634	0.0234	0.4894	0.0439	0.0315
0.0	0.0	0.0	22056.4108	8329.1247	NaN	NaN	0.2741	0.1497	0.2618	0.0231	0.4897	0.0441	0.0317
0.0	0.0	0.0	26843.4108	10682.1247	NaN	NaN	0.2847	0.1488	0.2568	0.0232	0.4944	0.0449	0.032
0.0	0.0	0.0	25336.4108	9522.1247	NaN	NaN	0.2732	0.1515	0.2601	0.0237	0.4866	0.0458	0.0323
0.0	0.0	0.0	24638.4108	7586.1247	NaN	NaN	0.2354	0.1546	0.2584	0.0239	0.4845	0.0461	0.0325
0.0	0.0	0.0	25741.4108	8560.1247	NaN	NaN	0.2496	0.1544	0.2551	0.0241	0.4864	0.0469	0.0331
0.0	0.0	0.0	23549.4108	9448.1247	NaN	NaN	0.2863	0.1556	0.2561	0.0246	0.4839	0.0468	0.0331
0.0	0.0	0.0	23122.4108	11140.1247	NaN	NaN	0.3251	0.1536	0.254	0.0248	0.4875	0.0469	0.0332
0.0	0.0	0.0	25176.4108	11597.1247	NaN	NaN	0.3154	0.1518	0.2534	0.0253	0.4888	0.0473	0.0333
0.0	0.0	0.0	21327.4108	10604.1247	NaN	NaN	0.3321	0.1541	0.2592	0.0256	0.4805	0.0476	0.033
0.0	0.0	0.0	26606.4108	12146.1247	NaN	NaN	0.3134	0.1553	0.2595	0.0258	0.479	0.0476	0.0327
0.0	0.0	0.0	18672.4108	9178.1247	NaN	NaN	0.3295	0.1528	0.2535	0.0262	0.4866	0.0476	0.0333
0.0	0.0	0.0	19580.4108	8699.1247	NaN	NaN	0.3076	0.1596	0.2695	0.0263	0.4636	0.0487	0.0323
0.0	0.0	0.0	26864.4108	11280.1247	NaN	NaN	0.2957	0.1584	0.2729	0.0269	0.4589	0.05	0.0329
0.0	0.0	0.0	28757.4108	8623.1247	NaN	NaN	0.2307	0.161	0.2812	0.0273	0.4469	0.0513	0.0324
0.0	0.0	0.0	23328.4108	8533.1247	NaN	NaN	0.2678	0.1629	0.2945	0.0276	0.4297	0.0533	0.0321
0.0	0.0	0.0	21829.4108	9482.1247	NaN	NaN	0.3028	0.1623	0.2991	0.0281	0.4239	0.0545	0.0322
0.0	0.0	0.0	27075.4108	12167.1247	NaN	NaN	0.31	0.1609	0.307	0.0283	0.416	0.0554	0.0324
0.0	0.0	0.0	21697.4108	12262.1247	NaN	NaN	0.3611	0.1587	0.3023	0.0285	0.4211	0.0562	0.0332
0.0	0.0	0.0	22218.4108	9179.1247	NaN	NaN	0.2924	0.1571	0.3055	0.0288	0.4189	0.0566	0.0331
0.0	0.0	0.0	22908.4108	10797.1247	NaN	NaN	0.3203	0.1547	0.3062	0.0291	0.4193	0.0575	0.0332
0.0	0.0	0.0	18595.4108	12960.1247	NaN	NaN	0.4107	0.1574	0.318	0.029	0.4057	0.0577	0.0321
0.0	0.0	0.0	20639.4108	11578.1247	NaN	NaN	0.3594	0.1568	0.3191	0.0291	0.4044	0.0586	0.0321
0.0	0.0	0.0	19576.4108	10071.1247	NaN	NaN	0.3397	0.1583	0.3228	0.0292	0.3994	0.0586	0.0317
0.0	0.0	0.0	19986.4108	8565.1247	NaN	NaN	0.3	0.1576	0.3281	0.0293	0.3942	0.0591	0.0316
0.0	0.0	0.0	16265.4108	11042.1247	NaN	NaN	0.4044	0.1571	0.3286	0.0294	0.3941	0.059	0.0317
0.0	0.0	0.0	17569.4108	13553.1247	NaN	NaN	0.4355	0.1552	0.3319	0.0296	0.3923	0.0591	0.0319
0.0	0.0	0.0	17329.4108	9377.1247	NaN	NaN	0.3511	0.1539	0.3336	0.0297	0.3915	0.059	0.0323
0.0	0.0	0.0	20069.4108	11035.1247	NaN	NaN	0.3548	0.1526	0.3311	0.0297	0.3947	0.0589	0.0329
0.0	0.0	0.0	20609.4108	9834.1247	NaN	NaN	0.323	0.1507	0.3257	0.0298	0.4006	0.0594	0.0337
0.0	0.0	0.0	24492.4108	8489.1247	NaN	NaN	0.2574	0.151	0.3257	0.0297	0.4005	0.0592	0.0339
0.0	0.0	0.0	27110.4108	9879.1247	NaN	NaN	0.2671	0.1473	0.3152	0.0294	0.4138	0.0593	0.0349
0.0	0.0	0.0	25968.4108	14401.1247	NaN	NaN	0.3567	0.1469	0.3121	0.0291	0.4179	0.0591	0.0349
0.0	0.0	0.0	24896.4108	12271.1247	NaN	NaN	0.3302	0.1452	0.3061	0.0286	0.4264	0.0588	0.035
0.0	0.0	0.0	20877.4108	7723.1247	NaN	NaN	0.27	0.1449	0.3009	0.0281	0.4326	0.0587	0.0347
0.0	0.0	0.0	27380.4108	8281.1247	NaN	NaN	0.2322	0.1464	0.3041	0.0283	0.4278	0.0591	0.0342
0.0	0.0	0.0	24487.4108	8954.1247	NaN	NaN	0.2678	0.1464	0.3062	0.0287	0.4253	0.0594	0.034
0.0	0.0	0.0	24674.4108	7701.1247	NaN	NaN	0.2379	0.1506	0.321	0.0289	0.4076	0.0595	0.0325
0.0	0.0	0.0	19747.4108	9699.1247	NaN	NaN	0.3294	0.1474	0.317	0.029	0.414	0.0597	0.033
0.0	0.0	0.0	22896.4108	7542.1247	NaN	NaN	0.2478	0.1495	0.3251	0.0291	0.4043	0.0598	0.0322
0.0	0.0	0.0	23231.4108	6990.1247	NaN	NaN	0.2313	0.147	0.3232	0.0291	0.4084	0.06	0.0323
0.0	0.0	0.0	22169.4108	10892.1247	NaN	NaN	0.3295	0.1479	0.328	0.0288	0.404	0.0597	0.0316
0.0	0.0	0.0	24629.4108	10548.1247	NaN	NaN	0.2999	0.1456	0.3256	0.029	0.4077	0.0604	0.0318
0.0	0.0	0.0	13538.4108	6798.1247	NaN	NaN	0.3343	0.1489	0.328	0.0288	0.4026	0.0606	0.0311
0.0	0.0	0.0	21637.4108	8947.1247	NaN	NaN	0.2925	0.149	0.3288	0.0287	0.4017	0.0609	0.0309
0.0	0.0	0.0	25050.4108	9682.1247	NaN	NaN	0.2788	0.1476	0.3269	0.0286	0.4046	0.0613	0.0309
0.0	0.0	0.0	24574.4108	9954.1247	NaN	NaN	0.2883	0.1491	0.3268	0.0282	0.4039	0.0615	0.0305
0.0	0.0	0.0	20345.4108	7462.1247	NaN	NaN	0.2683	0.1469	0.3208	0.0278	0.4122	0.0616	0.0306
0.0	0.0	0.0	23799.4108	13403.1247	NaN	NaN	0.3603	0.1458	0.3218	0.0273	0.4136	0.0611	0.0303
0.0	0.0	0.0	22321.4108	11173.1247	NaN	NaN	0.3336	0.1411	0.3157	0.0265	0.4259	0.0602	0.0306
0.0	0.0	0.0	23136.4108	8762.1247	NaN	NaN	0.2747	0.1397	0.3111	0.0261	0.4329	0.0598	0.0303
0.0	0.0	0.0	23446.4108	7044.1247	NaN	NaN	0.231	0.1388	0.3133	0.0261	0.4311	0.0605	0.0302
0.0	0.0	0.0	23364.4108	6077.1247	NaN	NaN	0.2064	0.1412	0.3222	0.0262	0.42	0.0606	0.0297
0.0	0.0	0.0	22480.4108	8632.1247	NaN	NaN	0.2774	0.1431	0.3275	0.0264	0.4126	0.0611	0.0294
0.0	0.0	0.0	20561.4108	5828.1247	NaN	NaN	0.2208	0.1442	0.3302	0.0266	0.409	0.061	0.029
0.0	0.0	0.0	16790.4108	7982.1247	NaN	NaN	0.3222	0.1468	0.3361	0.0267	0.4007	0.0612	0.0286
0.0	0.0	0.0	16964.4108	4631.1247	NaN	NaN	0.2144	0.1449	0.3332	0.0263	0.4066	0.0604	0.0287
0.0	0.0	0.0	18752.4108	12568.1247	NaN	NaN	0.4013	0.1445	0.3292	0.0256	0.4129	0.0593	0.0286
0.0	0.0	0.0	19567.4108	9371.1247	NaN	NaN	0.3238	0.145	0.3274	0.0254	0.4148	0.0589	0.0286
0.0	0.0	0.0	22697.4108	5620.1247	NaN	NaN	0.1985	0.1442	0.3253	0.0254	0.4172	0.0591	0.0287
0.0	0.0	0.0	18215.4108	10694.1247	NaN	NaN	0.3699	0.1451	0.3273	0.0255	0.4141	0.0593	0.0287
0.0	0.0	0.0	21478.4108	8498.1247	NaN	NaN	0.2835	0.1452	0.3298	0.0256	0.4113	0.0596	0.0286
0.0	0.0	0.0	24100.4108	8627.1247	NaN	NaN	0.2636	0.1436	0.3281	0.0256	0.4145	0.0594	0.0288
0.0	0.0	0.0	17163.4108	10207.1247	NaN	NaN	0.3729	0.1445	0.3295	0.0259	0.4118	0.0599	0.0285
0.0	0.0	0.0	22603.4108	7392.1247	NaN	NaN	0.2464	0.1452	0.3341	0.0262	0.4056	0.0604	0.0284
0.0	0.0	0.0	19779.4108	8634.1247	NaN	NaN	0.3039	0.1438	0.3316	0.0259	0.4107	0.0597	0.0284
0.0	0.0	0.0	20120.4108	8840.1247	NaN	NaN	0.3052	0.143	0.3301	0.0258	0.4134	0.0593	0.0284
0.0	0.0	0.0	19864.4108	8663.1247	NaN	NaN	0.3037	0.1439	0.331	0.0257	0.4121	0.0591	0.0283
0.0	0.0	0.0	24509.4108	7072.1247	NaN	NaN	0.2239	0.1422	0.3265	0.0254	0.419	0.0584	0.0284
0.0	0.0	0.0	18887.4108	7839.1247	NaN	NaN	0.2933	0.1426	0.3254	0.0253	0.4201	0.0582	0.0284
0.0	0.0	0.0	22035.4108	5877.1247	NaN	NaN	0.2106	0.1433	0.3245	0.025	0.4215	0.0574	0.0283
0.0	0.0	0.0	19769.4108	8885.1247	NaN	NaN	0.3101	0.1418	0.3195	0.025	0.4276	0.0574	0.0287
0.0	0.0	0.0	21131.4108	11355.1247	NaN	NaN	0.3495	0.1434	0.318	0.0249	0.428	0.0571	0.0287
0.0	0.0	0.0	21424.4108	4657.1247	NaN	NaN	0.1786	0.1428	0.3156	0.0249	0.4308	0.0573	0.0286
0.0	0.0	0.0	23477.4108	5196.1247	NaN	NaN	0.1812	0.1434	0.3102	0.0247	0.4359	0.0571	0.0287
0.0	0.0	0.0	22196.4108	8617.1247	NaN	NaN	0.2797	0.143	0.305	0.0245	0.441	0.0575	0.0289
0.0	0.0	0.0	24687.4108	8063.1247	NaN	NaN	0.2462	0.1447	0.3091	0.0245	0.4355	0.0576	0.0286
0.0	0.0	0.0	20961.4108	6842.1247	NaN	NaN	0.2461	0.1434	0.307	0.0243	0.4385	0.0581	0.0288
0.0	0.0	0.0	24679.4108	11641.1247	NaN	NaN	0.3205	0.1421	0.3069	0.024	0.4402	0.0579	0.029
0.0	0.0	0.0	13478.4108	10561.1247	NaN	NaN	0.4393	0.1412	0.3072	0.0236	0.441	0.058	0.0291
0.0	0.0	0.0	17397.4108	8290.1247	NaN	NaN	0.3227	0.1404	0.3056	0.0231	0.4441	0.058	0.0287
0.0	0.0	0.0	24310.4108	5855.1247	NaN	NaN	0.1941	0.1391	0.3051	0.023	0.4448	0.0593	0.0287
0.0	0.0	0.0	23431.4108	8428.1247	NaN	NaN	0.2645	0.1395	0.3065	0.0225	0.4442	0.0594	0.028
0.0	0.0	0.0	17828.4108	9562.1247	NaN	NaN	0.3491	0.1404	0.3105	0.022	0.4396	0.0601	0.0274
0.0	0.0	0.0	17203.4108	5835.1247	NaN	NaN	0.2533	0.1411	0.3158	0.0217	0.434	0.0607	0.0268
0.0	0.0	0.0	16367.4108	10072.1247	NaN	NaN	0.3809	0.1409	0.3198	0.0213	0.4302	0.061	0.0268
0.0	0.0	0.0	18524.4108	7721.1247	NaN	NaN	0.2942	0.1422	0.328	0.0213	0.4206	0.0613	0.0265
0.0	0.0	0.0	17916.4108	6789.1247	NaN	NaN	0.2748	0.1442	0.3338	0.0216	0.4123	0.0619	0.0263
0.0	0.0	0.0	13803.4108	5952.1247	NaN	NaN	0.3013	0.154	0.3486	0.0215	0.389	0.0614	0.0254
0.0	0.0	0.0	13920.4108	1187.1247	NaN	NaN	0.0786	0.1562	0.3567	0.0214	0.3811	0.0595	0.0251
0.0	0.0	0.0	13735.4108	8064.1247	NaN	NaN	0.3699	0.1472	0.3672	0.0206	0.383	0.0575	0.0245
0.0	0.0	0.0	18904.4108	9067.1247	NaN	NaN	0.3242	0.1339	0.3697	0.0204	0.3956	0.0559	0.0245
0.0	0.0	0.0	15892.4108	8682.1247	NaN	NaN	0.3533	0.1285	0.3784	0.02	0.3943	0.0546	0.0242
0.0	0.0	0.0	14608.4108	5038.1247	NaN	NaN	0.2564	0.1275	0.3894	0.0197	0.3861	0.0535	0.0238
0.0	0.0	0.0	17198.4108	6000.1247	NaN	NaN	0.2586	0.1268	0.3965	0.0197	0.3799	0.0533	0.0238
0.0	0.0	0.0	18188.4108	7546.1247	NaN	NaN	0.2932	0.1268	0.4025	0.0195	0.3747	0.0528	0.0237
0.0	0.0	0.0	16038.4108	6248.1247	NaN	NaN	0.2804	0.1261	0.4001	0.02	0.3774	0.0521	0.0243
0.0	0.0	0.0	15403.4108	4719.1247	NaN	NaN	0.2345	0.1263	0.4004	0.0201	0.3765	0.0521	0.0246
0.0	0.0	0.0	16649.4108	13219.1247	NaN	NaN	0.4426	0.1258	0.3976	0.0203	0.379	0.0521	0.0252
0.0	0.0	0.0	15507.4108	7011.1247	NaN	NaN	0.3113	0.126	0.3968	0.0206	0.3784	0.0525	0.0257
0.0	0.0	0.0	16144.4108	9376.1247	NaN	NaN	0.3674	0.1274	0.3948	0.0208	0.3785	0.0525	0.0259
0.0	0.0	0.0	21871.4108	7201.1247	NaN	NaN	0.2477	0.1305	0.3952	0.0214	0.3734	0.0535	0.0261
0.0	0.0	0.0	17554.4108	7691.1247	NaN	NaN	0.3047	0.133	0.3992	0.0219	0.3658	0.054	0.0261
0.0	0.0	0.0	21005.4108	7531.1247	NaN	NaN	0.2639	0.1349	0.3969	0.0222	0.3659	0.0537	0.0264
0.0	0.0	0.0	18898.4108	8219.1247	NaN	NaN	0.3031	0.135	0.3935	0.0229	0.3678	0.0542	0.0266
0.0	0.0	0.0	21724.4108	6784.1247	NaN	NaN	0.238	0.1368	0.4	0.0235	0.3589	0.0544	0.0264
0.0	0.0	0.0	20921.4108	7751.1247	NaN	NaN	0.2703	0.1349	0.391	0.0238	0.3691	0.0543	0.027
0.0	0.0	0.0	20258.4108	6010.1247	NaN	NaN	0.2288	0.1358	0.3918	0.024	0.3673	0.0542	0.0269
0.0	0.0	0.0	20426.4108	11044.1247	NaN	NaN	0.3509	0.1346	0.3852	0.0241	0.3746	0.0541	0.0274
0.0	0.0	0.0	21140.4108	8051.1247	NaN	NaN	0.2758	0.135	0.3829	0.0241	0.3768	0.0539	0.0273
0.0	0.0	0.0	19252.4108	7871.1247	NaN	NaN	0.2902	0.1351	0.3797	0.024	0.3801	0.0536	0.0275
0.0	0.0	0.0	19596.4108	7312.1247	NaN	NaN	0.2717	0.1345	0.3725	0.0238	0.388	0.0536	0.0277
0.0	0.0	0.0	19183.4108	8754.1247	NaN	NaN	0.3133	0.1346	0.371	0.0239	0.3888	0.0539	0.0279
0.0	0.0	0.0	17419.4108	7854.1247	NaN	NaN	0.3108	0.1344	0.369	0.0237	0.3914	0.0536	0.028
0.0	0.0	0.0	18897.4108	9945.1247	NaN	NaN	0.3448	0.1322	0.3629	0.0236	0.3994	0.0535	0.0284
0.0	0.0	0.0	18669.4108	10090.1247	NaN	NaN	0.3508	0.1318	0.3667	0.0234	0.3967	0.0531	0.0284
0.0	0.0	0.0	17608.4108	9371.1247	NaN	NaN	0.3473	0.1292	0.3655	0.0232	0.4011	0.0523	0.0288
0.0	0.0	0.0	19484.4108	8582.1247	NaN	NaN	0.3058	0.1272	0.369	0.0231	0.3996	0.0522	0.0289
0.0	0.0	0.0	23157.4108	11180.1247	NaN	NaN	0.3256	0.1254	0.3737	0.0231	0.3971	0.052	0.0287
0.0	0.0	0.0	19396.4108	7798.1247	NaN	NaN	0.2868	0.1239	0.382	0.0231	0.3907	0.0518	0.0285
0.0	0.0	0.0	17653.4108	8384.1247	NaN	NaN	0.322	0.1202	0.3832	0.023	0.3929	0.0517	0.0289
0.0	0.0	0.0	21214.4108	7116.1247	NaN	NaN	0.2512	0.1175	0.3902	0.0228	0.3887	0.0517	0.0291
0.0	0.0	0.0	21546.4108	6364.1247	NaN	NaN	0.228	0.1135	0.3926	0.0227	0.3901	0.0513	0.0298
0.0	0.0	0.0	16109.4108	13041.1247	NaN	NaN	0.4474	0.1099	0.3953	0.0222	0.3919	0.0507	0.0299
0.0	0.0	0.0	17432.4108	10184.1247	NaN	NaN	0.3688	0.1073	0.4019	0.0218	0.3888	0.0504	0.0299
0.0	0.0	0.0	17748.4108	8101.1247	NaN	NaN	0.3134	0.1048	0.4031	0.0214	0.3908	0.0499	0.03
0.0	0.0	0.0	22794.4108	7841.1247	NaN	NaN	0.2559	0.1033	0.4071	0.021	0.389	0.0497	0.0299
0.0	0.0	0.0	20620.4108	7008.1247	NaN	NaN	0.2537	0.102	0.4117	0.0211	0.385	0.0499	0.0302
0.0	0.0	0.0	18224.4108	10352.1247	NaN	NaN	0.3623	0.1019	0.4212	0.0208	0.3767	0.0495	0.0298
0.0	0.0	0.0	16881.4108	9652.1247	NaN	NaN	0.3638	0.1006	0.4239	0.0209	0.3755	0.0495	0.0297
0.0	0.0	0.0	13034.4108	7067.1247	NaN	NaN	0.3516	0.1005	0.4333	0.0207	0.367	0.0494	0.0292
0.0	0.0	0.0	15538.4108	9941.1247	NaN	NaN	0.3902	0.1002	0.4386	0.0204	0.3632	0.049	0.0286
0.0	0.0	0.0	18979.4108	11196.1247	NaN	NaN	0.371	0.0991	0.4389	0.0204	0.3643	0.0488	0.0286
0.0	0.0	0.0	16621.4108	10575.1247	NaN	NaN	0.3888	0.1002	0.4445	0.0203	0.358	0.0488	0.0283
0.0	0.0	0.0	19389.4108	7738.1247	NaN	NaN	0.2852	0.1019	0.4509	0.0202	0.3501	0.0491	0.0278
0.0	0.0	0.0	18920.4108	3641.1247	NaN	NaN	0.1614	0.1028	0.4519	0.0203	0.3474	0.0495	0.0281
0.0	0.0	0.0	17404.4108	7098.1247	NaN	NaN	0.2897	0.103	0.455	0.0202	0.3441	0.0495	0.0282
0.0	0.0	0.0	16206.4108	7408.1247	NaN	NaN	0.3137	0.1031	0.4519	0.0204	0.3466	0.0494	0.0286
0.0	0.0	0.0	18305.4108	6916.1247	NaN	NaN	0.2742	0.1036	0.4495	0.0206	0.3479	0.0494	0.0289
0.0	0.0	0.0	20026.4108	9163.1247	NaN	NaN	0.3139	0.104	0.446	0.021	0.3498	0.0497	0.0295
0.0	0.0	0.0	19843.4108	8768.1247	NaN	NaN	0.3065	0.1053	0.4512	0.0211	0.3429	0.05	0.0294
0.0	0.0	0.0	22605.4108	7563.1247	NaN	NaN	0.2507	0.106	0.4482	0.0214	0.3442	0.0504	0.0299
0.0	0.0	0.0	20797.4108	11658.1247	NaN	NaN	0.3592	0.1067	0.4436	0.0214	0.3478	0.0506	0.03
0.0	0.0	0.0	22301.4108	9551.1247	NaN	NaN	0.2999	0.1087	0.4451	0.0218	0.3434	0.0512	0.0299
0.0	0.0	0.0	20960.4108	7615.1247	NaN	NaN	0.2665	0.1104	0.4411	0.0221	0.3447	0.0518	0.0299
0.0	0.0	0.0	19879.4108	11787.1247	NaN	NaN	0.3722	0.1137	0.443	0.0225	0.3391	0.0524	0.0294
0.0	0.0	0.0	18371.4108	6679.1247	NaN	NaN	0.2666	0.1172	0.4394	0.0233	0.3375	0.0532	0.0294
0.0	0.0	0.0	17414.4108	6411.1247	NaN	NaN	0.2691	0.12	0.4349	0.0236	0.3389	0.0533	0.0294
0.0	0.0	0.0	14676.4108	9457.1247	NaN	NaN	0.3919	0.1219	0.4263	0.0243	0.3439	0.0537	0.0299
0.0	0.0	0.0	18695.4108	7124.1247	NaN	NaN	0.2759	0.1238	0.4291	0.0246	0.3385	0.0541	0.0299
0.0	0.0	0.0	18149.4108	8546.1247	NaN	NaN	0.3201	0.1234	0.4238	0.025	0.3429	0.0543	0.0305
0.0	0.0	0.0	16219.4108	7254.1247	NaN	NaN	0.309	0.1239	0.4299	0.025	0.3368	0.0542	0.0302
0.0	0.0	0.0	19217.4108	8774.1247	NaN	NaN	0.3135	0.1224	0.4317	0.0252	0.3359	0.0542	0.0306
0.0	0.0	0.0	17714.4108	7182.1247	NaN	NaN	0.2885	0.1206	0.4322	0.0252	0.3374	0.0539	0.0308
0.0	0.0	0.0	24183.4108	8807.1247	NaN	NaN	0.267	0.1178	0.4341	0.0254	0.3378	0.0537	0.0313
0.0	0.0	0.0	20143.4108	7652.1247	NaN	NaN	0.2753	0.1153	0.4377	0.0255	0.3365	0.0534	0.0315
0.0	0.0	0.0	19587.4108	4869.1247	NaN	NaN	0.1991	0.1124	0.4473	0.0253	0.3308	0.0527	0.0315
0.0	0.0	0.0	13850.4108	8258.1247	NaN	NaN	0.3735	0.1088	0.4437	0.025	0.3381	0.0522	0.0323
0.0	0.0	0.0	14166.4108	9808.1247	NaN	NaN	0.4091	0.1048	0.4503	0.0247	0.3359	0.0517	0.0326
0.0	0.0	0.0	18341.4108	8895.1247	NaN	NaN	0.3266	0.1023	0.4489	0.0248	0.3392	0.0515	0.0334
0.0	0.0	0.0	19270.4108	11597.1247	NaN	NaN	0.3757	0.0996	0.4538	0.0246	0.3374	0.051	0.0335
0.0	0.0	0.0	18466.4108	8072.1247	NaN	NaN	0.3042	0.098	0.4559	0.0245	0.3369	0.0509	0.0337
0.0	0.0	0.0	17251.4108	6626.1247	NaN	NaN	0.2775	0.0964	0.4593	0.0239	0.3365	0.0505	0.0334
0.0	0.0	0.0	22293.4108	6231.1247	NaN	NaN	0.2184	0.0947	0.4573	0.0232	0.3413	0.0501	0.0334
0.0	0.0	0.0	18012.4108	9681.1247	NaN	NaN	0.3496	0.0939	0.4599	0.0226	0.341	0.0494	0.0331
0.0	0.0	0.0	23556.4108	6814.1247	NaN	NaN	0.2244	0.0915	0.4659	0.0224	0.3385	0.0488	0.033
0.0	0.0	0.0	16847.4108	6615.1247	NaN	NaN	0.2819	0.0906	0.4648	0.0218	0.3412	0.0486	0.033
0.0	0.0	0.0	17581.4108	6959.1247	NaN	NaN	0.2836	0.0891	0.4752	0.0216	0.3336	0.0478	0.0327
0.0	0.0	0.0	16847.4108	4341.1247	NaN	NaN	0.2049	0.0886	0.473	0.0213	0.3362	0.048	0.0328
0.0	0.0	0.0	16216.4108	6987.1247	NaN	NaN	0.3011	0.0886	0.4788	0.0209	0.3321	0.0473	0.0323
0.0	0.0	0.0	23633.4108	8390.1247	NaN	NaN	0.262	0.0874	0.4735	0.0208	0.3385	0.0472	0.0326
0.0	0.0	0.0	17491.4108	9781.1247	NaN	NaN	0.3586	0.0876	0.4744	0.0205	0.3387	0.0467	0.0321
0.0	0.0	0.0	18135.4108	8157.1247	NaN	NaN	0.3102	0.0867	0.474	0.0201	0.3417	0.046	0.0316
0.0	0.0	0.0	16946.4108	11039.1247	NaN	NaN	0.3945	0.0864	0.4687	0.0199	0.3481	0.0456	0.0313
0.0	0.0	0.0	15891.4108	11160.1247	NaN	NaN	0.4126	0.0869	0.474	0.0198	0.3438	0.0447	0.0307
0.0	0.0	0.0	15810.4108	7621.1247	NaN	NaN	0.3253	0.0881	0.4716	0.0198	0.3457	0.0445	0.0304
0.0	0.0	0.0	15307.4108	6329.1247	NaN	NaN	0.2925	0.0893	0.4737	0.0199	0.3428	0.0443	0.03
0.0	0.0	0.0	17251.4108	7418.1247	NaN	NaN	0.3007	0.0899	0.4717	0.02	0.3442	0.0443	0.0299
0.0	0.0	0.0	14540.4108	6712.1247	NaN	NaN	0.3158	0.0905	0.4681	0.02	0.3474	0.0443	0.0298
0.0	0.0	0.0	16696.4108	9052.1247	NaN	NaN	0.3516	0.0903	0.4674	0.0199	0.349	0.0439	0.0296
0.0	0.0	0.0	19532.4108	10403.1247	NaN	NaN	0.3475	0.0909	0.4651	0.0199	0.3508	0.0437	0.0295
0.0	0.0	0.0	15283.4108	6539.1247	NaN	NaN	0.2997	0.0911	0.4643	0.0199	0.3524	0.0429	0.0294
0.0	0.0	0.0	14091.4108	7880.1247	NaN	NaN	0.3587	0.0922	0.4638	0.0198	0.3527	0.0424	0.029
0.0	0.0	0.0	17951.4108	6920.1247	NaN	NaN	0.2782	0.0943	0.4649	0.0198	0.3503	0.0421	0.0287
0.0	0.0	0.0	17786.4108	5787.1247	NaN	NaN	0.2455	0.0964	0.4626	0.0197	0.3509	0.0418	0.0285
0.0	0.0	0.0	13934.4108	4979.1247	NaN	NaN	0.2633	0.0982	0.4597	0.0197	0.352	0.042	0.0284
0.0	0.0	0.0	21736.4108	5187.1247	NaN	NaN	0.1927	0.0977	0.451	0.02	0.3606	0.0417	0.029
0.0	0.0	0.0	18323.4108	9611.1247	NaN	NaN	0.3441	0.0979	0.4455	0.0203	0.3654	0.0416	0.0295
0.0	0.0	0.0	14617.4108	6831.1247	NaN	NaN	0.3185	0.0995	0.4376	0.0201	0.3722	0.0411	0.0295
0.0	0.0	0.0	17973.4108	9135.1247	NaN	NaN	0.337	0.1	0.4252	0.0203	0.3839	0.0407	0.0299
0.0	0.0	0.0	18131.4108	7528.1247	NaN	NaN	0.2934	0.1007	0.4151	0.0203	0.3933	0.0404	0.0302
0.0	0.0	0.0	16648.4108	6623.1247	NaN	NaN	0.2846	0.1029	0.406	0.02	0.401	0.04	0.03
0.0	0.0	0.0	19599.4108	11875.1247	NaN	NaN	0.3773	0.1047	0.3919	0.0201	0.4136	0.0395	0.0302
0.0	0.0	0.0	13100.4108	9105.1247	NaN	NaN	0.41	0.1078	0.3815	0.0201	0.4212	0.0392	0.0303
0.0	0.0	0.0	18745.4108	6964.1247	NaN	NaN	0.2709	0.1117	0.3717	0.0198	0.4278	0.0389	0.03
0.0	0.0	0.0	18825.4108	7892.1247	NaN	NaN	0.2954	0.1131	0.354	0.02	0.444	0.0384	0.0305
0.0	0.0	0.0	16046.4108	6067.1247	NaN	NaN	0.2744	0.1149	0.3369	0.0197	0.4602	0.0377	0.0307
0.0	0.0	0.0	14793.4108	11036.1247	NaN	NaN	0.4273	0.115	0.3146	0.0196	0.4828	0.0367	0.0313
0.0	0.0	0.0	17847.4108	7571.1247	NaN	NaN	0.2979	0.1148	0.2948	0.0194	0.5034	0.0359	0.0317
0.0	0.0	0.0	17960.4108	11140.1247	NaN	NaN	0.3828	0.1159	0.2725	0.0192	0.5251	0.0353	0.032
0.0	0.0	0.0	17875.4108	9313.1247	NaN	NaN	0.3425	0.1174	0.2594	0.019	0.537	0.0351	0.0321
0.0	0.0	0.0	14325.4108	8294.1247	NaN	NaN	0.3667	0.1207	0.2427	0.0189	0.5507	0.0347	0.0323
0.0	0.0	0.0	19081.4108	6967.1247	NaN	NaN	0.2675	0.1252	0.229	0.0187	0.5604	0.0343	0.0325
0.0	0.0	0.0	17889.4108	7393.1247	NaN	NaN	0.2924	0.1267	0.2115	0.0189	0.5763	0.0334	0.0331
0.0	0.0	0.0	15210.4108	7456.1247	NaN	NaN	0.3289	0.1325	0.209	0.0187	0.5744	0.0328	0.0325
0.0	0.0	0.0	20358.4108	5835.1247	NaN	NaN	0.2228	0.1242	0.1948	0.0193	0.5966	0.0319	0.0332
0.0	0.0	0.0	12500.4108	8767.1247	NaN	NaN	0.4122	0.1236	0.1914	0.0192	0.6014	0.0317	0.0327
0.0	0.0	0.0	17560.4108	9215.1247	NaN	NaN	0.3442	0.1202	0.1874	0.0196	0.6088	0.0314	0.0327
0.0	0.0	0.0	14914.4108	8079.1247	NaN	NaN	0.3514	0.1197	0.1863	0.0196	0.6099	0.0317	0.0329
0.0	0.0	0.0	13807.4108	7921.1247	NaN	NaN	0.3645	0.1198	0.1838	0.0197	0.6124	0.0314	0.0328
0.0	0.0	0.0	17377.4108	12685.1247	NaN	NaN	0.422	0.12	0.184	0.0199	0.6115	0.0315	0.033
0.0	0.0	0.0	16535.4108	6975.1247	NaN	NaN	0.2967	0.1215	0.1826	0.02	0.6119	0.0314	0.0327
0.0	0.0	0.0	20852.4108	8197.1247	NaN	NaN	0.2822	0.1221	0.1809	0.0201	0.6132	0.0314	0.0325
0.0	0.0	0.0	18373.4108	6216.1247	NaN	NaN	0.2528	0.1211	0.1808	0.0203	0.6141	0.0315	0.0322
0.0	0.0	0.0	17281.4108	10587.1247	NaN	NaN	0.3799	0.1196	0.1851	0.0203	0.6117	0.0319	0.0315
0.0	0.0	0.0	16965.4108	9242.1247	NaN	NaN	0.3527	0.1164	0.1853	0.0204	0.6143	0.0322	0.0314
0.0	0.0	0.0	12914.4108	11476.1247	NaN	NaN	0.4705	0.1177	0.1891	0.0203	0.6091	0.033	0.0309
0.0	0.0	0.0	15676.4108	7609.1247	NaN	NaN	0.3268	0.1216	0.1962	0.0205	0.5976	0.0334	0.0306
0.0	0.0	0.0	16746.4108	5661.1247	NaN	NaN	0.2526	0.1239	0.2002	0.0204	0.5905	0.0344	0.0305
0.0	0.0	0.0	19041.4108	6610.1247	NaN	NaN	0.2577	0.1239	0.1994	0.0208	0.5905	0.0346	0.0308
0.0	0.0	0.0	15952.4108	8403.1247	NaN	NaN	0.345	0.1279	0.2043	0.0207	0.5808	0.0355	0.0307
0.0	0.0	0.0	16106.4108	8908.1247	NaN	NaN	0.3561	0.1283	0.2026	0.0214	0.5811	0.0354	0.0312
0.0	0.0	0.0	17630.4108	7742.1247	NaN	NaN	0.3051	0.1313	0.2061	0.0212	0.574	0.0362	0.0313
0.0	0.0	0.0	17816.4108	7996.1247	NaN	NaN	0.3098	0.1328	0.2048	0.0217	0.5726	0.0362	0.0318
0.0	0.0	0.0	15341.4108	7664.1247	NaN	NaN	0.3331	0.1382	0.2084	0.0217	0.5623	0.0371	0.0322
0.0	0.0	0.0	12731.4108	6455.1247	NaN	NaN	0.3364	0.1436	0.2064	0.0222	0.5575	0.0372	0.0331
0.0	0.0	0.0	14442.4108	8486.1247	NaN	NaN	0.3701	0.152	0.2067	0.0221	0.5479	0.0379	0.0335
0.0	0.0	0.0	16816.4108	7735.1247	NaN	NaN	0.3151	0.1566	0.2027	0.0225	0.5457	0.0379	0.0346
0.0	0.0	0.0	12930.4108	6381.1247	NaN	NaN	0.3304	0.1612	0.1975	0.0227	0.5445	0.0383	0.0357
0.0	0.0	0.0	13620.4108	8241.1247	NaN	NaN	0.377	0.1607	0.1913	0.0235	0.5491	0.038	0.0373
0.0	0.0	0.0	15348.4108	8225.1247	NaN	NaN	0.3489	0.161	0.1873	0.0238	0.5517	0.038	0.0383
0.0	0.0	0.0	13138.4108	9999.1247	NaN	NaN	0.4322	0.1693	0.1824	0.0242	0.5468	0.0382	0.0391
0.0	0.0	0.0	13395.4108	5333.1247	NaN	NaN	0.2848	0.1761	0.1817	0.0248	0.5394	0.0386	0.0395
0.0	0.0	0.0	12461.4108	6888.1247	NaN	NaN	0.356	0.1851	0.1839	0.0249	0.5272	0.0395	0.0395
0.0	0.0	0.0	15203.4108	6849.1247	NaN	NaN	0.3106	0.188	0.1871	0.0254	0.5193	0.0403	0.0399
0.0	0.0	0.0	14624.4108	6184.1247	NaN	NaN	0.2972	0.1865	0.1944	0.0256	0.5118	0.0414	0.0403
0.0	0.0	0.0	15120.4108	10998.1247	NaN	NaN	0.4211	0.1868	0.2012	0.0256	0.5037	0.0426	0.0401
0.0	0.0	0.0	18952.4108	7393.1247	NaN	NaN	0.2806	0.1845	0.2132	0.0257	0.4924	0.044	0.0401
0.0	0.0	0.0	15613.4108	6234.1247	NaN	NaN	0.2853	0.1824	0.2256	0.0256	0.4813	0.0451	0.0399
0.0	0.0	0.0	21037.4108	7514.1247	NaN	NaN	0.2632	0.1754	0.2397	0.0256	0.4738	0.0461	0.0395
0.0	0.0	0.0	18179.4108	8514.1247	NaN	NaN	0.319	0.1656	0.2568	0.0255	0.4661	0.0471	0.039
0.0	0.0	0.0	16549.4108	6468.1247	NaN	NaN	0.281	0.1602	0.2706	0.0251	0.4575	0.0482	0.0384
0.0	0.0	0.0	12483.4108	9314.1247	NaN	NaN	0.4273	0.1538	0.2797	0.0253	0.4535	0.0488	0.0388
0.0	0.0	0.0	11488.4108	5809.1247	NaN	NaN	0.3358	0.1489	0.2938	0.0248	0.4442	0.0498	0.0385
0.0	0.0	0.0	15276.4108	8375.1247	NaN	NaN	0.3541	0.1439	0.3022	0.0248	0.4398	0.0506	0.0387
0.0	0.0	0.0	18437.4108	7734.1247	NaN	NaN	0.2955	0.1394	0.307	0.0254	0.4384	0.0503	0.0395
0.0	0.0	0.0	13561.4108	8824.1247	NaN	NaN	0.3942	0.1362	0.3137	0.0256	0.4342	0.0505	0.0397
0.0	0.0	0.0	17187.4108	10898.1247	NaN	NaN	0.388	0.1321	0.3148	0.0263	0.4364	0.0501	0.0403
0.0	0.0	0.0	19627.4108	10948.1247	NaN	NaN	0.3581	0.1279	0.311	0.0272	0.4423	0.0504	0.0413
0.0	0.0	0.0	13606.4108	12114.1247	NaN	NaN	0.471	0.1287	0.3109	0.0272	0.4401	0.0518	0.0413
0.0	0.0	0.0	17409.4108	9644.1247	NaN	NaN	0.3565	0.1328	0.3135	0.0271	0.4318	0.0539	0.0409
0.0	0.0	0.0	18544.4108	5487.1247	NaN	NaN	0.2283	0.1381	0.3032	0.0284	0.4336	0.0549	0.0418
0.0	0.0	0.0	15117.4108	8141.1247	NaN	NaN	0.35	0.1426	0.2998	0.0291	0.4297	0.0574	0.0413
0.0	0.0	0.0	18020.4108	7660.1247	NaN	NaN	0.2983	0.1444	0.2911	0.0309	0.4334	0.0587	0.0416
0.0	0.0	0.0	15764.4108	6448.1247	NaN	NaN	0.2903	0.1431	0.2808	0.0331	0.4399	0.0608	0.0424
0.0	0.0	0.0	10523.4108	9345.1247	NaN	NaN	0.4703	0.1431	0.2733	0.035	0.4429	0.0628	0.0429
0.0	0.0	0.0	10390.4108	8873.1247	NaN	NaN	0.4606	0.1458	0.2669	0.0366	0.4432	0.0637	0.0438
0.0	0.0	0.0	13910.4108	5726.1247	NaN	NaN	0.2916	0.1523	0.2642	0.0372	0.4392	0.0633	0.0439
0.0	0.0	0.0	16445.4108	5049.1247	NaN	NaN	0.2349	0.1572	0.2502	0.0392	0.4459	0.0624	0.0452
0.0	0.0	0.0	19072.4108	4694.1247	NaN	NaN	0.1975	0.1547	0.2343	0.0407	0.4626	0.061	0.0467
0.0	0.0	0.0	20372.4108	11661.1247	NaN	NaN	0.364	0.1525	0.2217	0.0425	0.4744	0.0601	0.0488
0.0	0.0	0.0	15871.4108	5102.1247	NaN	NaN	0.2433	0.1508	0.2142	0.0429	0.4837	0.0592	0.0492
0.0	0.0	0.0	16356.4108	8248.1247	NaN	NaN	0.3352	0.1554	0.2076	0.0438	0.4824	0.06	0.0508
0.0	0.0	0.0	14315.4108	7113.1247	NaN	NaN	0.3319	0.1542	0.2027	0.0454	0.483	0.0626	0.0522
0.0	0.0	0.0	17364.4108	8445.1247	NaN	NaN	0.3272	0.1583	0.1967	0.0472	0.4758	0.066	0.056
0.0	0.0	0.0	15628.4108	8839.1247	NaN	NaN	0.3613	0.1589	0.1905	0.0487	0.4755	0.0685	0.0579
0.0	0.0	0.0	17027.4108	11332.1247	NaN	NaN	0.3996	0.1671	0.188	0.0479	0.4678	0.07	0.0592
0.0	0.0	0.0	17653.4108	8423.1247	NaN	NaN	0.323	0.17	0.1847	0.0475	0.4698	0.0697	0.0584
0.0	0.0	0.0	21045.4108	7781.1247	NaN	NaN	0.2699	0.1815	0.1803	0.0454	0.464	0.0701	0.0587
0.0	0.0	0.0	15194.4108	9142.1247	NaN	NaN	0.3757	0.1852	0.1791	0.0445	0.4649	0.0689	0.0575
0.0	0.0	0.0	16741.4108	6316.1247	NaN	NaN	0.2739	0.1971	0.1763	0.043	0.4578	0.0682	0.0576
0.0	0.0	0.0	17707.4108	10086.1247	NaN	NaN	0.3629	0.194	0.1756	0.0435	0.4617	0.068	0.0571
0.0	0.0	0.0	9229.4108	7196.1247	NaN	NaN	0.4381	0.2052	0.176	0.0418	0.4537	0.0666	0.0569
0.0	0.0	0.0	17250.4108	8302.1247	NaN	NaN	0.3249	0.2112	0.1767	0.0413	0.4493	0.0669	0.0547
0.0	0.0	0.0	18292.4108	7243.1247	NaN	NaN	0.2836	0.2287	0.1751	0.0399	0.4357	0.0652	0.0554
0.0	0.0	0.0	20938.4108	5314.1247	NaN	NaN	0.2024	0.2346	0.1765	0.04	0.4307	0.0652	0.053
0.0	0.0	0.0	25029.4108	7077.1247	NaN	NaN	0.2204	0.2477	0.1743	0.0389	0.4215	0.0632	0.0544
0.0	0.0	0.0	22071.4108	9303.1247	NaN	NaN	0.2965	0.2421	0.1717	0.0394	0.4304	0.063	0.0534
0.0	0.0	0.0	24346.4108	7945.1247	NaN	NaN	0.246	0.2466	0.1688	0.0385	0.4283	0.0628	0.0549
0.0	0.0	0.0	22384.4108	7334.1247	NaN	NaN	0.2468	0.2324	0.1636	0.0395	0.4464	0.0628	0.0553
0.0	0.0	0.0	19990.4108	8264.1247	NaN	NaN	0.2925	0.2317	0.1595	0.0391	0.4505	0.0627	0.0566
0.0	0.0	0.0	12079.4108	10165.1247	NaN	NaN	0.457	0.2291	0.1604	0.0386	0.4534	0.0625	0.0558
0.0	0.0	0.0	13293.4108	7475.1247	NaN	NaN	0.3599	0.2329	0.1584	0.0381	0.452	0.0619	0.0568
0.0	0.0	0.0	14660.4108	6861.1247	NaN	NaN	0.3188	0.229	0.1592	0.0385	0.4547	0.0613	0.0572
0.0	0.0	0.0	13980.4108	5707.1247	NaN	NaN	0.2899	0.2303	0.1567	0.0385	0.4553	0.0605	0.0587
0.0	0.0	0.0	20105.4108	11082.1247	NaN	NaN	0.3553	0.2138	0.1533	0.0399	0.4713	0.0612	0.0605
0.0	0.0	0.0	17908.4108	10718.1247	NaN	NaN	0.3744	0.2055	0.1502	0.0411	0.4781	0.0613	0.0638
0.0	0.0	0.0	22714.4108	5485.1247	NaN	NaN	0.1945	0.1996	0.1521	0.0413	0.4803	0.0634	0.0633
0.0	0.0	0.0	27208.4108	5791.1247	NaN	NaN	0.1755	0.1981	0.1511	0.0413	0.4796	0.0641	0.0658
0.0	0.0	0.0	24140.4108	7705.1247	NaN	NaN	0.242	0.1877	0.1545	0.042	0.4845	0.067	0.0644
0.0	0.0	0.0	22868.4108	6514.1247	NaN	NaN	0.2217	0.194	0.1595	0.0417	0.4682	0.0699	0.0668
0.0	0.0	0.0	20598.4108	4874.1247	NaN	NaN	0.1913	0.1851	0.1626	0.0423	0.4715	0.0733	0.0652
0.0	0.0	0.0	17278.4108	11770.1247	NaN	NaN	0.4052	0.1901	0.1678	0.0418	0.4568	0.0763	0.0672
0.0	0.0	0.0	11944.4108	8845.1247	NaN	NaN	0.4255	0.1824	0.1772	0.0419	0.4531	0.0804	0.0649
0.0	0.0	0.0	16980.4108	8768.1247	NaN	NaN	0.3405	0.1884	0.1765	0.0418	0.4441	0.0813	0.0679
0.0	0.0	0.0	18757.4108	7495.1247	NaN	NaN	0.2855	0.1788	0.1792	0.0432	0.4487	0.0838	0.0663
0.0	0.0	0.0	15392.4108	8595.1247	NaN	NaN	0.3583	0.1841	0.1808	0.0435	0.437	0.0848	0.0697
0.0	0.0	0.0	17693.4108	9215.1247	NaN	NaN	0.3425	0.1749	0.1835	0.0452	0.4406	0.0878	0.0679
0.0	0.0	0.0	17586.4108	8594.1247	NaN	NaN	0.3283	0.1805	0.1814	0.0458	0.4319	0.0884	0.072
0.0	0.0	0.0	15340.4108	5634.1247	NaN	NaN	0.2686	0.175	0.1845	0.047	0.4335	0.0911	0.0689
0.0	0.0	0.0	19516.4108	11699.1247	NaN	NaN	0.3748	0.1871	0.1832	0.0466	0.4196	0.0918	0.0716
0.0	0.0	0.0	24435.4108	4986.1247	NaN	NaN	0.1695	0.1805	0.186	0.0484	0.4224	0.0934	0.0693
0.0	0.0	0.0	22078.4108	5326.1247	NaN	NaN	0.1944	0.1931	0.1872	0.0478	0.4077	0.0929	0.0713
0.0	0.0	0.0	19296.4108	10294.1247	NaN	NaN	0.3479	0.184	0.1877	0.0489	0.4156	0.0947	0.069
0.0	0.0	0.0	15853.4108	10626.1247	NaN	NaN	0.4013	0.1831	0.1904	0.048	0.4139	0.0952	0.0694
0.0	0.0	0.0	17608.4108	6775.1247	NaN	NaN	0.2779	0.1882	0.1985	0.0471	0.4036	0.0965	0.066
0.0	0.0	0.0	17087.4108	2329.1247	NaN	NaN	0.12	0.2013	0.2006	0.0459	0.3931	0.0944	0.0647
0.0	0.0	0.0	18543.4108	4551.1247	NaN	NaN	0.1971	0.2009	0.2066	0.0453	0.3909	0.0945	0.0619
0.0	0.0	0.0	15938.4108	7972.1247	NaN	NaN	0.3334	0.2055	0.2102	0.0438	0.3867	0.093	0.0607
0.0	0.0	0.0	15787.4108	5512.1247	NaN	NaN	0.2588	0.2015	0.2116	0.0429	0.3932	0.0919	0.0588
0.0	0.0	0.0	18162.4108	6070.1247	NaN	NaN	0.2505	0.1955	0.2125	0.042	0.4014	0.0906	0.0581
0.0	0.0	0.0	19603.4108	7767.1247	NaN	NaN	0.2838	0.189	0.2175	0.0413	0.4056	0.0906	0.056
0.0	0.0	0.0	19103.4108	8031.1247	NaN	NaN	0.296	0.1881	0.2269	0.0406	0.399	0.0903	0.0551
0.0	0.0	0.0	18142.4108	5976.1247	NaN	NaN	0.2478	0.1888	0.2367	0.0396	0.3931	0.0889	0.0529
0.0	0.0	0.0	18373.4108	8059.1247	NaN	NaN	0.3049	0.1881	0.2476	0.0385	0.3878	0.0869	0.0511
0.0	0.0	0.0	20049.4108	5362.1247	NaN	NaN	0.211	0.1873	0.2592	0.0376	0.3811	0.0853	0.0495
0.0	0.0	0.0	17826.4108	5985.1247	NaN	NaN	0.2514	0.1849	0.2655	0.0376	0.3802	0.0837	0.0481
0.0	0.0	0.0	19344.4108	9119.1247	NaN	NaN	0.3204	0.1801	0.2714	0.038	0.381	0.0822	0.0473
0.0	0.0	0.0	13963.4108	10096.1247	NaN	NaN	0.4196	0.1751	0.2781	0.0385	0.3806	0.081	0.0467
0.0	0.0	0.0	17841.4108	10453.1247	NaN	NaN	0.3694	0.1722	0.2819	0.0392	0.38	0.0803	0.0464
0.0	0.0	0.0	12252.4108	10328.1247	NaN	NaN	0.4574	0.1722	0.285	0.0397	0.379	0.0777	0.0464
0.0	0.0	0.0	21295.4108	4168.1247	NaN	NaN	0.1637	0.1697	0.2958	0.0395	0.3734	0.0756	0.0459
0.0	0.0	0.0	21977.4108	9293.1247	NaN	NaN	0.2972	0.1678	0.2973	0.0406	0.3744	0.0731	0.0466
0.0	0.0	0.0	19737.4108	7705.1247	NaN	NaN	0.2808	0.163	0.3041	0.0419	0.3717	0.0725	0.0467
0.0	0.0	0.0	19316.4108	7681.1247	NaN	NaN	0.2845	0.1602	0.3042	0.0428	0.3751	0.0699	0.0478
0.0	0.0	0.0	22651.4108	11769.1247	NaN	NaN	0.3419	0.1561	0.3093	0.044	0.373	0.0708	0.0468
0.0	0.0	0.0	28142.4108	2192.1247	NaN	NaN	0.0723	0.1531	0.3135	0.0446	0.3711	0.0703	0.0473
0.0	0.0	0.0	19129.4108	5161.1247	NaN	NaN	0.2125	0.1538	0.3275	0.0426	0.3605	0.0707	0.0449
0.0	0.0	0.0	20092.4108	5962.1247	NaN	NaN	0.2288	0.1516	0.3311	0.0434	0.3586	0.07	0.0452
0.0	0.0	0.0	18354.4108	5359.1247	NaN	NaN	0.226	0.1509	0.3328	0.0431	0.3586	0.0695	0.0451
0.0	0.0	0.0	15783.4108	10426.1247	NaN	NaN	0.3978	0.1504	0.3341	0.0438	0.3566	0.0704	0.0448
0.0	0.0	0.0	20570.4108	7097.1247	NaN	NaN	0.2565	0.1512	0.3271	0.0446	0.3615	0.0704	0.0451
0.0	0.0	0.0	17157.4108	8692.1247	NaN	NaN	0.3363	0.1509	0.3334	0.0436	0.3556	0.0722	0.0442
0.0	0.0	0.0	15392.4108	7775.1247	NaN	NaN	0.3356	0.1547	0.3338	0.0422	0.354	0.0718	0.0436
0.0	0.0	0.0	14942.4108	7307.1247	NaN	NaN	0.3284	0.1575	0.335	0.0412	0.3509	0.0724	0.0431
0.0	0.0	0.0	17302.4108	4628.1247	NaN	NaN	0.211	0.1587	0.3334	0.0415	0.3507	0.0722	0.0436
0.0	0.0	0.0	20058.4108	12224.1247	NaN	NaN	0.3787	0.1596	0.3281	0.0421	0.3542	0.0721	0.0439
0.0	0.0	0.0	24075.4108	10566.1247	NaN	NaN	0.305	0.158	0.328	0.0425	0.3546	0.0731	0.0437
0.0	0.0	0.0	19794.4108	7047.1247	NaN	NaN	0.2625	0.1564	0.3299	0.0418	0.3561	0.0726	0.0433
0.0	0.0	0.0	18462.4108	9037.1247	NaN	NaN	0.3286	0.1541	0.3355	0.0409	0.3543	0.0728	0.0425
0.0	0.0	0.0	17750.4108	5581.1247	NaN	NaN	0.2392	0.1512	0.3332	0.041	0.3599	0.0717	0.043
0.0	0.0	0.0	23493.4108	5007.1247	NaN	NaN	0.1757	0.1484	0.3327	0.0415	0.3625	0.0717	0.0432
0.0	0.0	0.0	21290.4108	11835.1247	NaN	NaN	0.3573	0.1481	0.321	0.0433	0.3725	0.0703	0.0448
0.0	0.0	0.0	24142.4108	5086.1247	NaN	NaN	0.174	0.1482	0.3242	0.0431	0.3695	0.0704	0.0446
0.0	0.0	0.0	20788.4108	8733.1247	NaN	NaN	0.2958	0.15	0.3162	0.0445	0.374	0.0689	0.0465
0.0	0.0	0.0	20642.4108	7319.1247	NaN	NaN	0.2618	0.1521	0.3109	0.0454	0.3752	0.0698	0.0466
0.0	0.0	0.0	24631.4108	7594.1247	NaN	NaN	0.2357	0.1537	0.3073	0.0475	0.3739	0.0694	0.0481
0.0	0.0	0.0	22145.4108	7073.1247	NaN	NaN	0.2421	0.1561	0.3055	0.0464	0.3741	0.0706	0.0472
0.0	0.0	0.0	26523.4108	10522.1247	NaN	NaN	0.284	0.1586	0.3022	0.0479	0.3723	0.0712	0.0477
0.0	0.0	0.0	23339.4108	6456.1247	NaN	NaN	0.2167	0.1602	0.3003	0.0473	0.3735	0.0712	0.0476
0.0	0.0	0.0	22851.4108	6844.1247	NaN	NaN	0.2305	0.1624	0.3016	0.0472	0.3695	0.072	0.0472
0.0	0.0	0.0	22921.4108	6198.1247	NaN	NaN	0.2129	0.1639	0.2993	0.0476	0.3692	0.0727	0.0472
0.0	0.0	0.0	18708.4108	9850.1247	NaN	NaN	0.3449	0.1646	0.3052	0.047	0.3621	0.0752	0.046
0.0	0.0	0.0	17133.4108	7244.1247	NaN	NaN	0.2972	0.167	0.3094	0.0462	0.3554	0.0769	0.0452
0.0	0.0	0.0	14886.4108	8456.1247	NaN	NaN	0.3623	0.1693	0.3165	0.0449	0.3464	0.0787	0.0443
0.0	0.0	0.0	16666.4108	8692.1247	NaN	NaN	0.3428	0.1725	0.3189	0.0444	0.3404	0.0798	0.044
0.0	0.0	0.0	17382.4108	9755.1247	NaN	NaN	0.3595	0.1736	0.3267	0.0429	0.3331	0.0801	0.0437
0.0	0.0	0.0	23162.4108	4428.1247	NaN	NaN	0.1605	0.1762	0.3296	0.0422	0.328	0.08	0.0441
0.0	0.0	0.0	23524.4108	4053.1247	NaN	NaN	0.147	0.1752	0.3357	0.0421	0.3232	0.0796	0.0441
0.0	0.0	0.0	21702.4108	7106.1247	NaN	NaN	0.2467	0.1724	0.3382	0.0421	0.3238	0.0792	0.0445
0.0	0.0	0.0	15672.4108	9631.1247	NaN	NaN	0.3806	0.1709	0.3428	0.0414	0.322	0.0788	0.044
0.0	0.0	0.0	20262.4108	5367.1247	NaN	NaN	0.2094	0.168	0.3468	0.0411	0.3219	0.0782	0.044
0.0	0.0	0.0	14806.4108	8794.1247	NaN	NaN	0.3726	0.1656	0.3504	0.0405	0.3216	0.0781	0.0438
0.0	0.0	0.0	21201.4108	4759.1247	NaN	NaN	0.1833	0.1603	0.3623	0.0403	0.3159	0.0781	0.0431
0.0	0.0	0.0	17571.4108	7087.1247	NaN	NaN	0.2874	0.1555	0.3712	0.0396	0.3136	0.0773	0.0427
0.0	0.0	0.0	20046.4108	10442.1247	NaN	NaN	0.3425	0.1503	0.3809	0.0397	0.3106	0.0762	0.0423
0.0	0.0	0.0	15147.4108	10222.1247	NaN	NaN	0.4029	0.147	0.3921	0.0392	0.3061	0.0743	0.0412
0.0	0.0	0.0	16015.4108	5580.1247	NaN	NaN	0.2584	0.1412	0.4105	0.0384	0.2983	0.0721	0.0394
0.0	0.0	0.0	18909.4108	7578.1247	NaN	NaN	0.2861	0.1357	0.4127	0.0394	0.3003	0.0724	0.0394
0.0	0.0	0.0	15870.4108	7736.1247	NaN	NaN	0.3277	0.1338	0.4219	0.0388	0.2973	0.0698	0.0384
0.0	0.0	0.0	16443.4108	10093.1247	NaN	NaN	0.3803	0.1332	0.4126	0.0395	0.3061	0.0697	0.0389
0.0	0.0	0.0	18658.4108	12011.1247	NaN	NaN	0.3916	0.1325	0.4118	0.0392	0.3086	0.0694	0.0385
0.0	0.0	0.0	18238.4108	7048.1247	NaN	NaN	0.2787	0.1328	0.4098	0.0391	0.3113	0.0682	0.0388
0.0	0.0	0.0	14540.4108	6513.1247	NaN	NaN	0.3094	0.1352	0.412	0.0386	0.3087	0.0675	0.0381
0.0	0.0	0.0	13566.4108	8127.1247	NaN	NaN	0.3746	0.1359	0.4128	0.0387	0.3077	0.067	0.0379
0.0	0.0	0.0	16087.4108	10493.1247	NaN	NaN	0.3948	0.1379	0.4219	0.0382	0.2986	0.0664	0.0371
0.0	0.0	0.0	18874.4108	7507.1247	NaN	NaN	0.2846	0.138	0.4214	0.0386	0.298	0.0662	0.0378
0.0	0.0	0.0	11714.4108	7359.1247	NaN	NaN	0.3858	0.1388	0.4179	0.039	0.2988	0.0672	0.0383
0.0	0.0	0.0	15968.4108	7654.1247	NaN	NaN	0.324	0.1375	0.425	0.0384	0.2937	0.0669	0.0386
0.0	0.0	0.0	15161.4108	10524.1247	NaN	NaN	0.4097	0.1375	0.4062	0.0397	0.3069	0.0691	0.0406
0.0	0.0	0.0	18203.4108	9553.1247	NaN	NaN	0.3442	0.1393	0.4015	0.0393	0.3075	0.0714	0.041
0.0	0.0	0.0	16540.4108	7971.1247	NaN	NaN	0.3252	0.1443	0.3947	0.0394	0.3076	0.0725	0.0415
0.0	0.0	0.0	18163.4108	8711.1247	NaN	NaN	0.3241	0.1499	0.4014	0.0389	0.2953	0.0745	0.0401
0.0	0.0	0.0	18716.4108	8126.1247	NaN	NaN	0.3027	0.1537	0.3971	0.0391	0.2936	0.0752	0.0413
0.0	0.0	0.0	398.4108	11933.1247	NaN	NaN	0.9677	0.176	0.4109	0.0365	0.2636	0.075	0.0381
0.0	0.0	0.0	1184.4108	9164.1247	NaN	NaN	0.8855	0.2071	0.4092	0.0365	0.2372	0.0724	0.0377
0.0	0.0	0.0	4234.4108	11392.1247	NaN	NaN	0.729	0.2492	0.3944	0.0372	0.2158	0.0674	0.036
0.0	0.0	0.0	2185.4108	11415.1247	NaN	NaN	0.8393	0.2361	0.3855	0.0407	0.2338	0.0664	0.0375
0.0	0.0	0.0	3278.4108	10856.1247	NaN	NaN	0.7681	0.2107	0.3821	0.0461	0.2566	0.0651	0.0393
0.0	0.0	0.0	2049.4108	12143.1247	NaN	NaN	0.8556	0.1981	0.3784	0.0488	0.2713	0.0631	0.0402
0.0	0.0	0.0	1847.4108	12137.1247	NaN	NaN	0.8679	0.1892	0.3702	0.0513	0.2854	0.0625	0.0415
0.0	0.0	0.0	2066.4108	16081.1247	NaN	NaN	0.8861	0.1888	0.3799	0.0493	0.2788	0.0638	0.0395
0.0	0.0	0.0	4043.4108	9937.1247	NaN	NaN	0.7108	0.1903	0.3926	0.0468	0.2699	0.0628	0.0376
0.0	0.0	0.0	2178.4108	11832.1247	NaN	NaN	0.8445	0.1919	0.4017	0.045	0.2626	0.0627	0.0361
0.0	0.0	0.0	1242.4108	8674.1247	NaN	NaN	0.8747	0.1956	0.4198	0.0422	0.2475	0.0614	0.0336
0.0	0.0	0.0	4085.4108	9492.1247	NaN	NaN	0.6991	0.1948	0.4175	0.0422	0.2506	0.0613	0.0335
0.0	0.0	0.0	1314.4108	12571.1247	NaN	NaN	0.9053	0.1949	0.4238	0.0407	0.2476	0.0608	0.0322
0.0	0.0	0.0	3791.4108	9947.1247	NaN	NaN	0.724	0.1944	0.4255	0.0404	0.2469	0.0607	0.032
0.0	0.0	0.0	2494.4108	11195.1247	NaN	NaN	0.8178	0.1923	0.4289	0.0398	0.2474	0.0603	0.0313
0.0	0.0	0.0	931.4108	10430.1247	NaN	NaN	0.918	0.1898	0.4293	0.0395	0.2505	0.0598	0.0312
0.0	0.0	0.0	2389.4108	15945.1247	NaN	NaN	0.8697	0.1882	0.4319	0.0394	0.2502	0.0596	0.0307
0.0	0.0	0.0	1385.4108	12450.1247	NaN	NaN	0.8999	0.1879	0.4436	0.0378	0.2443	0.0571	0.0293
0.0	0.0	0.0	1485.4108	11166.1247	NaN	NaN	0.8826	0.188	0.4456	0.0376	0.2435	0.0563	0.029
0.0	0.0	0.0	1544.4108	11610.1247	NaN	NaN	0.8826	0.1854	0.4587	0.037	0.2363	0.0544	0.0282
0.0	0.0	0.0	283.4108	10984.1247	NaN	NaN	0.9748	0.1806	0.4643	0.0377	0.2351	0.0544	0.028
0.0	0.0	0.0	4287.4108	11547.1247	NaN	NaN	0.7292	0.1753	0.4698	0.0383	0.2341	0.0545	0.0279
0.0	0.0	0.0	4347.4108	14864.1247	NaN	NaN	0.7737	0.173	0.4698	0.0387	0.2351	0.0552	0.0282
0.0	0.0	0.0	1800.4108	15878.1247	NaN	NaN	0.8982	0.1713	0.4715	0.0393	0.2336	0.0557	0.0286
0.0	0.0	0.0	958.4108	8303.1247	NaN	NaN	0.8965	0.1729	0.48	0.0388	0.2245	0.0549	0.0288
0.0	0.0	0.0	1114.4108	12270.1247	NaN	NaN	0.9167	0.1759	0.4743	0.0395	0.2249	0.0556	0.0297
0.0	0.0	0.0	2633.4108	7504.1247	NaN	NaN	0.7402	0.1789	0.4749	0.0392	0.2219	0.0548	0.0302
0.0	0.0	0.0	6862.4108	10715.1247	NaN	NaN	0.6096	0.1817	0.4616	0.0412	0.2273	0.0564	0.0318
0.0	0.0	0.0	2209.4108	8600.1247	NaN	NaN	0.7956	0.1845	0.4679	0.0397	0.2227	0.0541	0.0311
0.0	0.0	0.0	-609.5892	3434.1247	NaN	NaN	1.2158	0.1843	0.4672	0.0406	0.2238	0.0531	0.031
0.0	0.0	0.0	1171.4108	12067.1247	NaN	NaN	0.9115	0.169	0.4678	0.0421	0.2362	0.0528	0.0322
0.0	0.0	0.0	2294.4108	11152.1247	NaN	NaN	0.8294	0.1618	0.4782	0.0418	0.2346	0.052	0.0315
0.0	0.0	0.0	2840.4108	14018.1247	NaN	NaN	0.8315	0.1578	0.4806	0.0423	0.2361	0.0514	0.0319
0.0	0.0	0.0	3463.4108	11956.1247	NaN	NaN	0.7754	0.1597	0.4858	0.0422	0.2305	0.0507	0.0312
0.0	0.0	0.0	2522.4108	9679.1247	NaN	NaN	0.7933	0.1599	0.4945	0.0419	0.2234	0.0494	0.031
0.0	0.0	0.0	2321.4108	11073.1247	NaN	NaN	0.8267	0.1638	0.5001	0.0416	0.2155	0.0482	0.0309
0.0	0.0	0.0	3394.4108	10447.1247	NaN	NaN	0.7548	0.1664	0.4997	0.0421	0.213	0.0473	0.0316
0.0	0.0	0.0	-16.5892	9838.1247	NaN	NaN	1.0017	0.1721	0.5043	0.0415	0.2048	0.0458	0.0314
0.0	0.0	0.0	3346.4108	10388.1247	NaN	NaN	0.7564	0.1706	0.5032	0.0417	0.2075	0.0452	0.0318
0.0	0.0	0.0	1784.4108	12015.1247	NaN	NaN	0.8707	0.1609	0.4989	0.0421	0.22	0.0451	0.033
0.0	0.0	0.0	2131.4108	14861.1247	NaN	NaN	0.8746	0.1542	0.5029	0.0411	0.2239	0.0441	0.0337
0.0	0.0	0.0	2684.4108	14619.1247	NaN	NaN	0.8449	0.1513	0.5096	0.0408	0.2203	0.044	0.034
0.0	0.0	0.0	-429.5892	6652.1247	NaN	NaN	1.069	0.1514	0.5164	0.0397	0.2162	0.0428	0.0336
0.0	0.0	0.0	2240.4108	12867.1247	NaN	NaN	0.8517	0.1491	0.5158	0.0403	0.2177	0.0427	0.0344
0.0	0.0	0.0	3730.4108	14923.1247	NaN	NaN	0.8	0.1462	0.5199	0.0403	0.2163	0.0426	0.0347
0.0	0.0	0.0	1957.4108	9692.1247	NaN	NaN	0.832	0.1513	0.5239	0.039	0.2094	0.0429	0.0334
0.0	0.0	0.0	839.4108	9534.1247	NaN	NaN	0.9191	0.1561	0.524	0.0384	0.2057	0.0428	0.033
0.0	0.0	0.0	-1562.5892	4096.1247	NaN	NaN	1.3	0.1618	0.5371	0.0359	0.1931	0.0416	0.0305
0.0	0.0	0.0	2927.4108	12631.1247	NaN	NaN	0.8118	0.1483	0.5335	0.0377	0.2061	0.0419	0.0325
0.0	0.0	0.0	2294.4108	6939.1247	NaN	NaN	0.7515	0.1505	0.5388	0.0363	0.2022	0.0417	0.0305
0.0	0.0	0.0	1029.4108	14584.1247	NaN	NaN	0.9341	0.1455	0.5291	0.0381	0.2127	0.0425	0.0321
0.0	0.0	0.0	1532.4108	8630.1247	NaN	NaN	0.8492	0.1492	0.5358	0.0366	0.2064	0.0414	0.0307
0.0	0.0	0.0	3084.4108	16886.1247	NaN	NaN	0.8456	0.1469	0.5221	0.0391	0.2164	0.0431	0.0324
0.0	0.0	0.0	2476.4108	11471.1247	NaN	NaN	0.8224	0.1561	0.522	0.0377	0.2093	0.0437	0.0311
0.0	0.0	0.0	2818.4108	12040.1247	NaN	NaN	0.8103	0.1641	0.5085	0.0389	0.211	0.0456	0.032
0.0	0.0	0.0	4420.4108	12343.1247	NaN	NaN	0.7363	0.1775	0.4942	0.0385	0.2109	0.0468	0.0321
0.0	0.0	0.0	2695.4108	12727.1247	NaN	NaN	0.8252	0.1876	0.4781	0.0393	0.2125	0.0491	0.0335
0.0	0.0	0.0	-1449.5892	12633.1247	NaN	NaN	1.1296	0.2147	0.4567	0.0384	0.2063	0.0501	0.0338
0.0	0.0	0.0	1364.4108	12220.1247	NaN	NaN	0.8996	0.2281	0.4392	0.0389	0.2064	0.0516	0.0358
0.0	0.0	0.0	1091.4108	8863.1247	NaN	NaN	0.8904	0.2553	0.414	0.0384	0.2039	0.0518	0.0366
0.0	0.0	0.0	3239.4108	14403.1247	NaN	NaN	0.8164	0.255	0.3993	0.0396	0.214	0.0534	0.0386
0.0	0.0	0.0	797.4108	9461.1247	NaN	NaN	0.9223	0.2799	0.3805	0.0389	0.209	0.0529	0.039
0.0	0.0	0.0	1948.4108	12784.1247	NaN	NaN	0.8677	0.277	0.3654	0.04	0.2234	0.054	0.0402
0.0	0.0	0.0	3038.4108	13827.1247	NaN	NaN	0.8198	0.2836	0.3539	0.0401	0.2275	0.0541	0.0408
0.0	0.0	0.0	2008.4108	14822.1247	NaN	NaN	0.8807	0.2907	0.3377	0.0403	0.2352	0.0554	0.0407
0.0	0.0	0.0	1771.4108	16439.1247	NaN	NaN	0.9027	0.2948	0.3241	0.0405	0.2429	0.0559	0.0417
0.0	0.0	0.0	-983.5892	15255.1247	NaN	NaN	1.0689	0.3096	0.3125	0.0397	0.2403	0.0562	0.0417
0.0	0.0	0.0	53.4108	13096.1247	NaN	NaN	0.9959	0.3147	0.3021	0.04	0.2449	0.0564	0.042
0.0	0.0	0.0	2864.4108	10626.1247	NaN	NaN	0.7877	0.3179	0.3004	0.0392	0.2436	0.056	0.0429
0.0	0.0	0.0	-607.5892	14018.1247	NaN	NaN	1.0453	0.3245	0.2835	0.0399	0.253	0.0566	0.0424
0.0	0.0	0.0	2548.4108	12054.1247	NaN	NaN	0.8255	0.3052	0.2823	0.04	0.2707	0.0559	0.046
0.0	0.0	0.0	1045.4108	12345.1247	NaN	NaN	0.9219	0.3203	0.2612	0.0409	0.2765	0.0565	0.0447
0.0	0.0	0.0	5340.4108	9936.1247	NaN	NaN	0.6504	0.2914	0.2552	0.0425	0.3059	0.0546	0.0503
0.0	0.0	0.0	225.4108	12617.1247	NaN	NaN	0.9824	0.3266	0.2414	0.043	0.2854	0.0556	0.0479
0.0	0.0	0.0	178.4108	13090.1247	NaN	NaN	0.9866	0.317	0.2389	0.0449	0.2916	0.0547	0.0528
0.0	0.0	0.0	-540.5892	8768.1247	NaN	NaN	1.0657	0.3792	0.234	0.042	0.2426	0.0543	0.0479
0.0	0.0	0.0	1036.4108	12699.1247	NaN	NaN	0.9245	0.3637	0.2332	0.0455	0.2496	0.0546	0.0534
0.0	0.0	0.0	315.4108	10090.1247	NaN	NaN	0.9697	0.4115	0.2363	0.0414	0.209	0.053	0.0487
0.0	0.0	0.0	2139.4108	9982.1247	NaN	NaN	0.8235	0.4064	0.2394	0.0426	0.2089	0.0518	0.0508
0.0	0.0	0.0	811.4108	10656.1247	NaN	NaN	0.9292	0.4119	0.2421	0.0419	0.2028	0.0518	0.0495
0.0	0.0	0.0	554.4108	13856.1247	NaN	NaN	0.9615	0.3792	0.2616	0.044	0.2124	0.0517	0.0511
0.0	0.0	0.0	605.4108	12892.1247	NaN	NaN	0.9551	0.3719	0.2856	0.0428	0.1998	0.0516	0.0483
0.0	0.0	0.0	778.4108	14264.1247	NaN	NaN	0.9483	0.3498	0.3133	0.0425	0.1948	0.0514	0.0481
0.0	0.0	0.0	958.4108	12150.1247	NaN	NaN	0.9269	0.3993	0.3146	0.0374	0.1518	0.0504	0.0465
0.0	0.0	0.0	456.4108	11055.1247	NaN	NaN	0.9604	0.5473	0.236	0.0316	0.0891	0.0466	0.0493
0.0	0.0	0.0	-1029.5892	832.1247	NaN	NaN	-0.3	0.7956	0.0827	0.0261	0.0309	0.0277	0.037
0.0	0.0	0.0	-761.5892	2262.1247	NaN	NaN	1.3	0.827	0.0578	0.029	0.028	0.0268	0.0313
0.0	0.0	0.0	-1457.5892	3016.1247	NaN	NaN	1.3	0.8355	0.0522	0.0292	0.027	0.0264	0.0298
0.0	0.0	0.0	-740.5892	-1224.8753	NaN	NaN	0.6232	0.8428	0.0478	0.0288	0.0263	0.0257	0.0285
0.0	0.0	0.0	-2376.5892	728.1247	NaN	NaN	-0.3	0.8455	0.0466	0.0284	0.0268	0.0253	0.0275
0.0	0.0	0.0	-1728.5892	1133.1247	NaN	NaN	-0.3	0.8446	0.0477	0.0278	0.0278	0.0254	0.0268
0.0	0.0	0.0	-1090.5892	5128.1247	NaN	NaN	1.2701	0.844	0.0484	0.0274	0.0285	0.0253	0.0265
0.0	0.0	0.0	-609.5892	3317.1247	NaN	NaN	1.2251	0.8468	0.0473	0.0269	0.0276	0.0248	0.0266
0.0	0.0	0.0	-676.5892	-735.8753	NaN	NaN	0.521	0.8486	0.0461	0.0267	0.0269	0.0247	0.0269
0.0	0.0	0.0	-1737.5892	3778.1247	NaN	NaN	1.3	0.8479	0.0461	0.0268	0.027	0.0248	0.0273
0.0	0.0	0.0	-1856.5892	2518.1247	NaN	NaN	1.3	0.8518	0.0439	0.0263	0.0261	0.0244	0.0274
0.0	0.0	0.0	-1331.5892	2394.1247	NaN	NaN	1.3	0.8554	0.0418	0.0258	0.0253	0.0243	0.0274
0.0	0.0	0.0	-866.5892	1782.1247	NaN	NaN	1.3	0.858	0.0401	0.0256	0.025	0.0244	0.0269
0.0	0.0	0.0	-3123.5892	2856.1247	NaN	NaN	-0.3	0.8602	0.0385	0.0256	0.0248	0.0244	0.0265
0.0	0.0	0.0	-1321.5892	-208.8753	NaN	NaN	0.1365	0.8613	0.0373	0.0258	0.0247	0.0247	0.0261
0.0	0.0	0.0	-1178.5892	674.1247	NaN	NaN	-0.3	0.8617	0.0363	0.0261	0.0248	0.0251	0.0259
0.0	0.0	0.0	-1280.5892	152.1247	NaN	NaN	-0.1348	0.862	0.0359	0.0262	0.0249	0.0252	0.0258
0.0	0.0	0.0	-2342.5892	1038.1247	NaN	NaN	-0.3	0.8615	0.0357	0.0264	0.0251	0.0255	0.0258
0.0	0.0	0.0	-1809.5892	1909.1247	NaN	NaN	1.3	0.8609	0.0358	0.0265	0.0253	0.0257	0.0259
0.0	0.0	0.0	-1862.5892	241.1247	NaN	NaN	-0.1487	0.8592	0.0366	0.0264	0.0257	0.0259	0.0261
0.0	0.0	0.0	-2142.5892	6159.1247	NaN	NaN	1.3	0.8556	0.0387	0.0265	0.027	0.0261	0.0262
0.0	0.0	0.0	-1173.5892	4263.1247	NaN	NaN	1.3	0.8528	0.0403	0.0267	0.0277	0.0262	0.0264
0.0	0.0	0.0	-739.5892	2799.1247	NaN	NaN	1.3	0.8492	0.0421	0.0273	0.0286	0.0261	0.0266
0.0	0.0	0.0	-282.5892	-769.8753	NaN	NaN	0.7315	0.844	0.0448	0.0279	0.0298	0.0267	0.0268
0.0	0.0	0.0	2275.4108	8620.1247	NaN	NaN	0.7912	0.8292	0.0519	0.0296	0.0339	0.0289	0.0266
0.0	0.0	0.0	192.4108	14494.1247	NaN	NaN	0.9869	0.8079	0.0628	0.0314	0.0389	0.0309	0.028
0.0	0.0	0.0	889.4108	7893.1247	NaN	NaN	0.8987	0.8303	0.0515	0.0287	0.0341	0.0283	0.0271
0.0	0.0	0.0	-74.5892	13681.1247	NaN	NaN	1.0055	0.811	0.059	0.0311	0.0396	0.0307	0.0286
0.0	0.0	0.0	-609.5892	7330.1247	NaN	NaN	1.0907	0.8334	0.0493	0.0283	0.0339	0.0277	0.0273
0.0	0.0	0.0	263.4108	10087.1247	NaN	NaN	0.9746	0.828	0.0497	0.0299	0.0355	0.0292	0.0277
0.0	0.0	0.0	-612.5892	7712.1247	NaN	NaN	1.0863	0.8275	0.0496	0.03	0.0357	0.0292	0.0279
0.0	0.0	0.0	169.4108	9060.1247	NaN	NaN	0.9816	0.8263	0.0491	0.0307	0.0367	0.0295	0.0277
0.0	0.0	0.0	824.4108	12483.1247	NaN	NaN	0.938	0.8113	0.0551	0.0325	0.0411	0.0307	0.0292
0.0	0.0	0.0	-1502.5892	7455.1247	NaN	NaN	1.2524	0.8249	0.0503	0.0309	0.0378	0.0287	0.0274
0.0	0.0	0.0	752.4108	12312.1247	NaN	NaN	0.9424	0.8034	0.0589	0.0338	0.0437	0.0307	0.0294
0.0	0.0	0.0	1375.4108	7957.1247	NaN	NaN	0.8526	0.8272	0.0505	0.0305	0.0373	0.0274	0.027
0.0	0.0	0.0	376.4108	12304.1247	NaN	NaN	0.9703	0.8066	0.0579	0.0337	0.0429	0.0301	0.0288
0.0	0.0	0.0	970.4108	8938.1247	NaN	NaN	0.9021	0.8316	0.0491	0.0298	0.0361	0.0267	0.0266
0.0	0.0	0.0	681.4108	14010.1247	NaN	NaN	0.9536	0.8186	0.0522	0.0325	0.0401	0.0291	0.0276
0.0	0.0	0.0	-724.5892	8393.1247	NaN	NaN	1.0945	0.829	0.0487	0.0306	0.0371	0.0275	0.0271
0.0	0.0	0.0	-57.5892	9914.1247	NaN	NaN	1.0058	0.8287	0.0471	0.0317	0.0372	0.0283	0.027
0.0	0.0	0.0	-811.5892	10599.1247	NaN	NaN	1.0829	0.8255	0.0481	0.0321	0.0381	0.0286	0.0277
0.0	0.0	0.0	-329.5892	8425.1247	NaN	NaN	1.0407	0.8258	0.0464	0.0326	0.0385	0.0287	0.0279
0.0	0.0	0.0	774.4108	16972.1247	NaN	NaN	0.9564	0.8146	0.049	0.0343	0.0421	0.0299	0.03
0.0	0.0	0.0	-534.5892	11095.1247	NaN	NaN	1.0506	0.8266	0.0453	0.0322	0.0384	0.0284	0.0291
0.0	0.0	0.0	196.4108	7329.1247	NaN	NaN	0.9739	0.824	0.0459	0.0327	0.0388	0.0291	0.0296
0.0	0.0	0.0	1204.4108	10162.1247	NaN	NaN	0.894	0.8327	0.0436	0.0312	0.036	0.0279	0.0286
0.0	0.0	0.0	233.4108	9476.1247	NaN	NaN	0.976	0.8264	0.0457	0.0321	0.0375	0.0285	0.0298
0.0	0.0	0.0	361.4108	11224.1247	NaN	NaN	0.9688	0.8352	0.0436	0.0303	0.0348	0.0272	0.0289
0.0	0.0	0.0	-1385.5892	13781.1247	NaN	NaN	1.1118	0.8316	0.0449	0.0307	0.0357	0.0276	0.0294
0.0	0.0	0.0	186.4108	8436.1247	NaN	NaN	0.9784	0.8297	0.0468	0.0303	0.0359	0.0272	0.0299
0.0	0.0	0.0	-48.5892	10728.1247	NaN	NaN	1.0045	0.8323	0.0468	0.0297	0.0349	0.0266	0.0297
0.0	0.0	0.0	399.4108	12549.1247	NaN	NaN	0.9692	0.8195	0.0526	0.0312	0.0377	0.0271	0.0319
0.0	0.0	0.0	-332.5892	9088.1247	NaN	NaN	1.038	0.8291	0.0503	0.0291	0.0352	0.0258	0.0306
0.0	0.0	0.0	-514.5892	13564.1247	NaN	NaN	1.0394	0.818	0.055	0.0305	0.0377	0.0264	0.0324
0.0	0.0	0.0	-177.5892	10453.1247	NaN	NaN	1.0173	0.8277	0.0527	0.0284	0.0351	0.0253	0.0308
0.0	0.0	0.0	1580.4108	11026.1247	NaN	NaN	0.8746	0.8213	0.0544	0.0292	0.0371	0.0258	0.0323
0.0	0.0	0.0	629.4108	12914.1247	NaN	NaN	0.9535	0.8226	0.0555	0.0283	0.0361	0.0255	0.0319
0.0	0.0	0.0	72.4108	8425.1247	NaN	NaN	0.9915	0.833	0.0526	0.0267	0.0333	0.0246	0.0298
0.0	0.0	0.0	711.4108	7606.1247	NaN	NaN	0.9145	0.8269	0.0549	0.0276	0.0349	0.0247	0.031
0.0	0.0	0.0	-1118.5892	8225.1247	NaN	NaN	1.1574	0.8343	0.0534	0.0262	0.0328	0.0235	0.0298
0.0	0.0	0.0	590.4108	7710.1247	NaN	NaN	0.9289	0.8268	0.0555	0.0273	0.0351	0.0239	0.0313
0.0	0.0	0.0	-541.5892	6611.1247	NaN	NaN	1.0892	0.8361	0.0519	0.0256	0.0333	0.0231	0.0301
0.0	0.0	0.0	-1608.5892	8635.1247	NaN	NaN	1.2289	0.8273	0.0538	0.0266	0.0364	0.024	0.032
0.0	0.0	0.0	2223.4108	4768.1247	NaN	NaN	0.682	0.8401	0.048	0.0244	0.0337	0.0235	0.0303
0.0	0.0	0.0	2659.4108	7854.1247	NaN	NaN	0.747	0.8309	0.0497	0.0253	0.0371	0.0245	0.0325
0.0	0.0	0.0	-1236.5892	6245.1247	NaN	NaN	1.2469	0.8414	0.0452	0.0236	0.0344	0.0244	0.031
0.0	0.0	0.0	1263.4108	10778.1247	NaN	NaN	0.8951	0.8383	0.0454	0.0237	0.0359	0.0252	0.0316
0.0	0.0	0.0	-16.5892	7962.1247	NaN	NaN	1.0021	0.838	0.0446	0.0237	0.0359	0.0259	0.0319
0.0	0.0	0.0	713.4108	9131.1247	NaN	NaN	0.9275	0.8413	0.0423	0.0237	0.0346	0.0269	0.0312
0.0	0.0	0.0	858.4108	6098.1247	NaN	NaN	0.8766	0.8438	0.0401	0.0238	0.0335	0.0276	0.0312
0.0	0.0	0.0	-1534.5892	3820.1247	NaN	NaN	1.3	0.8455	0.0389	0.0238	0.0328	0.0281	0.0308
0.0	0.0	0.0	-76.5892	9366.1247	NaN	NaN	1.0082	0.8476	0.038	0.0237	0.0324	0.0279	0.0305
0.0	0.0	0.0	1165.4108	10059.1247	NaN	NaN	0.8962	0.8455	0.0384	0.0241	0.0329	0.0284	0.0307
0.0	0.0	0.0	-176.5892	9671.1247	NaN	NaN	1.0186	0.852	0.0367	0.0231	0.0309	0.0281	0.0292
0.0	0.0	0.0	1343.4108	14293.1247	NaN	NaN	0.9141	0.8482	0.0377	0.0239	0.032	0.0286	0.0296
0.0	0.0	0.0	-666.5892	7785.1247	NaN	NaN	1.0936	0.8547	0.0356	0.0232	0.03	0.0279	0.0285
0.0	0.0	0.0	2967.4108	11894.1247	NaN	NaN	0.8003	0.8499	0.0369	0.0242	0.0312	0.0289	0.0289
0.0	0.0	0.0	-1428.5892	9574.1247	NaN	NaN	1.1754	0.8606	0.0341	0.0229	0.0284	0.0269	0.027
0.0	0.0	0.0	-1135.5892	7239.1247	NaN	NaN	1.1861	0.8564	0.0347	0.024	0.0297	0.0276	0.0275
0.0	0.0	0.0	-1823.5892	10063.1247	NaN	NaN	1.2213	0.8606	0.0336	0.0236	0.0286	0.0268	0.0268
0.0	0.0	0.0	1102.4108	7508.1247	NaN	NaN	0.872	0.8581	0.0338	0.0243	0.0293	0.0272	0.0273
0.0	0.0	0.0	-2430.5892	8666.1247	NaN	NaN	1.3	0.8608	0.033	0.024	0.0287	0.0267	0.0269
0.0	0.0	0.0	648.4108	8212.1247	NaN	NaN	0.9268	0.8563	0.0335	0.0247	0.0303	0.0273	0.0279
0.0	0.0	0.0	1043.4108	8789.1247	NaN	NaN	0.8939	0.8562	0.0334	0.0245	0.0305	0.0272	0.0282
0.0	0.0	0.0	2188.4108	8590.1247	NaN	NaN	0.797	0.8541	0.0338	0.0247	0.0309	0.0277	0.0289
0.0	0.0	0.0	-602.5892	6215.1247	NaN	NaN	1.1074	0.8572	0.033	0.0242	0.0299	0.0271	0.0285
0.0	0.0	0.0	-919.5892	9855.1247	NaN	NaN	1.1029	0.8524	0.0338	0.025	0.0316	0.0278	0.0294
0.0	0.0	0.0	-2583.5892	13730.1247	NaN	NaN	1.2318	0.8535	0.0337	0.0248	0.0313	0.0275	0.0292
0.0	0.0	0.0	2700.4108	6478.1247	NaN	NaN	0.7058	0.8559	0.0332	0.025	0.0302	0.027	0.0287
0.0	0.0	0.0	-1772.5892	5055.1247	NaN	NaN	1.3	0.859	0.0325	0.0251	0.0291	0.0264	0.0279
0.0	0.0	0.0	-341.5892	4272.1247	NaN	NaN	1.0869	0.8565	0.0329	0.0255	0.0299	0.0269	0.0284
0.0	0.0	0.0	-97.5892	7860.1247	NaN	NaN	1.0126	0.8518	0.0335	0.0258	0.0318	0.0277	0.0294
0.0	0.0	0.0	-154.5892	9793.1247	NaN	NaN	1.016	0.8497	0.0343	0.0254	0.0328	0.0282	0.0296
0.0	0.0	0.0	-336.5892	9120.1247	NaN	NaN	1.0383	0.8518	0.0343	0.0251	0.032	0.0278	0.029
0.0	0.0	0.0	-1420.5892	6543.1247	NaN	NaN	1.2773	0.8546	0.0344	0.0249	0.0307	0.0274	0.028
0.0	0.0	0.0	1999.4108	7233.1247	NaN	NaN	0.7834	0.8508	0.0347	0.0256	0.032	0.0282	0.0287
0.0	0.0	0.0	-836.5892	7927.1247	NaN	NaN	1.118	0.8551	0.0349	0.0249	0.0304	0.0274	0.0275
0.0	0.0	0.0	1111.4108	7069.1247	NaN	NaN	0.8641	0.8536	0.0352	0.0253	0.0306	0.0277	0.0277
0.0	0.0	0.0	465.4108	4437.1247	NaN	NaN	0.9051	0.857	0.0357	0.0249	0.0289	0.0271	0.0264
0.0	0.0	0.0	-751.5892	3851.1247	NaN	NaN	1.2425	0.8522	0.0362	0.0257	0.0304	0.0283	0.0273
0.0	0.0	0.0	1233.4108	3962.1247	NaN	NaN	0.7626	0.8525	0.0363	0.0255	0.0301	0.0284	0.0272
0.0	0.0	0.0	2065.4108	8160.1247	NaN	NaN	0.798	0.8486	0.0368	0.0261	0.0311	0.0294	0.028
0.0	0.0	0.0	-92.5892	4304.1247	NaN	NaN	1.022	0.8534	0.0371	0.0253	0.0287	0.0285	0.0269
0.0	0.0	0.0	82.4108	6452.1247	NaN	NaN	0.9874	0.8495	0.0376	0.0262	0.0296	0.029	0.028
0.0	0.0	0.0	2537.4108	6068.1247	NaN	NaN	0.7051	0.8526	0.0378	0.0257	0.0283	0.0283	0.0272
0.0	0.0	0.0	498.4108	9186.1247	NaN	NaN	0.9485	0.8569	0.0376	0.0252	0.0268	0.0275	0.0261
0.0	0.0	0.0	-2136.5892	-486.8753	NaN	NaN	0.1856	0.8666	0.0352	0.0242	0.0245	0.025	0.0244
0.0	0.0	0.0	-1213.5892	1995.1247	NaN	NaN	1.3	0.8665	0.0347	0.0248	0.0249	0.0244	0.0247
0.0	0.0	0.0	-838.5892	2652.1247	NaN	NaN	1.3	0.8701	0.0334	0.0244	0.0246	0.0235	0.024
0.0	0.0	0.0	1279.4108	-325.8753	NaN	NaN	-0.3	0.8724	0.0317	0.0243	0.0239	0.0237	0.0239
0.0	0.0	0.0	-1509.5892	-395.8753	NaN	NaN	0.2078	0.8766	0.0301	0.0235	0.0236	0.0233	0.023
0.0	0.0	0.0	1060.4108	1180.1247	NaN	NaN	0.5267	0.8789	0.0288	0.023	0.0237	0.0233	0.0223
0.0	0.0	0.0	-1456.5892	1506.1247	NaN	NaN	1.3	0.8816	0.0274	0.0224	0.0236	0.0231	0.0218
0.0	0.0	0.0	-1050.5892	1757.1247	NaN	NaN	1.3	0.8831	0.0263	0.0221	0.0238	0.0232	0.0215
0.0	0.0	0.0	90.4108	4455.1247	NaN	NaN	0.9801	0.8849	0.0255	0.0216	0.0237	0.023	0.0211
0.0	0.0	0.0	-2333.5892	3151.1247	NaN	NaN	1.3	0.8859	0.0251	0.0214	0.0236	0.0229	0.0211
0.0	0.0	0.0	-1659.5892	2269.1247	NaN	NaN	1.3	0.8864	0.0249	0.0213	0.0234	0.0228	0.0211
0.0	0.0	0.0	-2454.5892	103.1247	NaN	NaN	-0.0439	0.8868	0.0249	0.0212	0.0233	0.0227	0.0211
0.0	0.0	0.0	-2784.5892	3560.1247	NaN	NaN	1.3	0.8872	0.0248	0.0211	0.0233	0.0226	0.021
0.0	0.0	0.0	-634.5892	4128.1247	NaN	NaN	1.1816	0.8878	0.0246	0.021	0.0231	0.0225	0.021
0.0	0.0	0.0	373.4108	-82.8753	NaN	NaN	-0.2853	0.8883	0.0244	0.021	0.0229	0.0224	0.0209
0.0	0.0	0.0	-3901.5892	3050.1247	NaN	NaN	-0.3	0.8893	0.0241	0.0208	0.0228	0.0222	0.0208
0.0	0.0	0.0	788.4108	1131.1247	NaN	NaN	0.5893	0.8897	0.0239	0.0208	0.0226	0.0222	0.0209
0.0	0.0	0.0	-423.5892	304.1247	NaN	NaN	-0.3	0.8907	0.0236	0.0207	0.0223	0.022	0.0207
0.0	0.0	0.0	-1768.5892	-1343.8753	NaN	NaN	0.4318	0.8909	0.0235	0.0208	0.0221	0.022	0.0207
0.0	0.0	0.0	-1399.5892	1711.1247	NaN	NaN	1.3	0.8906	0.0234	0.021	0.0221	0.0221	0.0207
0.0	0.0	0.0	-2376.5892	-383.8753	NaN	NaN	0.1391	0.8891	0.0236	0.0214	0.0223	0.0225	0.0211
0.0	0.0	0.0	-1313.5892	844.1247	NaN	NaN	-0.3	0.8878	0.0236	0.0216	0.0225	0.023	0.0215
0.0	0.0	0.0	-518.5892	1300.1247	NaN	NaN	1.3	0.8854	0.0239	0.0221	0.023	0.0236	0.0221
0.0	0.0	0.0	-1767.5892	743.1247	NaN	NaN	-0.3	0.8847	0.0238	0.0222	0.023	0.0239	0.0223
0.0	0.0	0.0	252.4108	515.1247	NaN	NaN	0.6711	0.8837	0.024	0.0225	0.023	0.0241	0.0227
0.0	0.0	0.0	-1047.5892	890.1247	NaN	NaN	-0.3	0.883	0.0242	0.0228	0.0231	0.0241	0.0228
0.0	0.0	0.0	-1815.5892	3007.1247	NaN	NaN	1.3	0.8829	0.0244	0.0229	0.0232	0.0239	0.0227
0.0	0.0	0.0	-2259.5892	2197.1247	NaN	NaN	-0.3	0.883	0.0246	0.023	0.0232	0.0236	0.0224
0.0	0.0	0.0	-908.5892	1875.1247	NaN	NaN	1.3	0.8838	0.0247	0.0229	0.0231	0.0234	0.022
0.0	0.0	0.0	-613.5892	-346.8753	NaN	NaN	0.3612	0.8841	0.025	0.0227	0.0231	0.0233	0.0218
0.0	0.0	0.0	-377.5892	1209.1247	NaN	NaN	1.3	0.8846	0.025	0.0224	0.0231	0.0231	0.0217
0.0	0.0	0.0	-1451.5892	2050.1247	NaN	NaN	1.3	0.8845	0.0251	0.0223	0.0233	0.023	0.0219
0.0	0.0	0.0	-2065.5892	-675.8753	NaN	NaN	0.2465	0.8851	0.0249	0.0222	0.0231	0.0228	0.0219
0.0	0.0	0.0	-1515.5892	3561.1247	NaN	NaN	1.3	0.8865	0.0244	0.0219	0.0228	0.0225	0.0218
0.0	0.0	0.0	-1955.5892	3577.1247	NaN	NaN	1.3	0.8873	0.0241	0.0218	0.0228	0.0223	0.0217
0.0	0.0	0.0	-3110.5892	2241.1247	NaN	NaN	-0.3	0.8882	0.0239	0.0216	0.0227	0.022	0.0216
0.0	0.0	0.0	-594.5892	1413.1247	NaN	NaN	1.3	0.8892	0.0237	0.0214	0.0226	0.0217	0.0214
0.0	0.0	0.0	568.4108	-1532.8753	NaN	NaN	1.3	0.89	0.0235	0.0213	0.0225	0.0215	0.0213
0.0	0.0	0.0	-185.5892	-177.8753	NaN	NaN	0.4894	0.8905	0.0233	0.0211	0.0224	0.0214	0.0212
0.0	0.0	0.0	-333.5892	299.1247	NaN	NaN	-0.3	0.8909	0.0231	0.021	0.0224	0.0215	0.0212
0.0	0.0	0.0	1035.4108	775.1247	NaN	NaN	0.4281	0.8909	0.023	0.0208	0.0224	0.0216	0.0212
0.0	0.0	0.0	-490.5892	1162.1247	NaN	NaN	1.3	0.8905	0.0231	0.0209	0.0225	0.0217	0.0213
0.0	0.0	0.0	-2771.5892	-565.8753	NaN	NaN	0.1696	0.8904	0.0232	0.021	0.0224	0.0217	0.0213
0.0	0.0	0.0	-908.5892	215.1247	NaN	NaN	-0.3	0.8904	0.0231	0.021	0.0224	0.0217	0.0214
0.0	0.0	0.0	-1784.5892	1840.1247	NaN	NaN	1.3	0.8908	0.023	0.021	0.0223	0.0216	0.0214
0.0	0.0	0.0	-652.5892	2805.1247	NaN	NaN	1.3	0.8914	0.0228	0.0209	0.0222	0.0215	0.0213
0.0	0.0	0.0	-357.5892	-411.8753	NaN	NaN	0.5353	0.892	0.0226	0.0209	0.0219	0.0213	0.0212
0.0	0.0	0.0	-984.5892	2284.1247	NaN	NaN	1.3	0.8924	0.0223	0.0208	0.0219	0.0214	0.0212
0.0	0.0	0.0	-1085.5892	2370.1247	NaN	NaN	1.3	0.8926	0.0222	0.0208	0.0218	0.0214	0.0212
0.0	0.0	0.0	-1206.5892	1513.1247	NaN	NaN	1.3	0.893	0.022	0.0209	0.0217	0.0213	0.0211
0.0	0.0	0.0	362.4108	1587.1247	NaN	NaN	0.8141	0.8936	0.0219	0.021	0.0215	0.0211	0.0209
0.0	0.0	0.0	-1820.5892	695.1247	NaN	NaN	-0.3	0.8945	0.0219	0.021	0.0212	0.0208	0.0206
0.0	0.0	0.0	-2882.5892	1325.1247	NaN	NaN	-0.3	0.8952	0.0216	0.021	0.0211	0.0205	0.0206
0.0	0.0	0.0	-728.5892	2375.1247	NaN	NaN	1.3	0.8956	0.0214	0.0209	0.0211	0.0204	0.0206
0.0	0.0	0.0	443.4108	916.1247	NaN	NaN	0.6739	0.8957	0.0213	0.0209	0.0211	0.0204	0.0206
0.0	0.0	0.0	-744.5892	1166.1247	NaN	NaN	1.3	0.8959	0.0213	0.0209	0.021	0.0203	0.0206
0.0	0.0	0.0	-2707.5892	1223.1247	NaN	NaN	-0.3	0.896	0.0213	0.0209	0.021	0.0203	0.0205
0.0	0.0	0.0	-687.5892	-402.8753	NaN	NaN	0.3695	0.8964	0.0213	0.021	0.0209	0.0201	0.0203
0.0	0.0	0.0	-996.5892	581.1247	NaN	NaN	-0.3	0.8968	0.0213	0.021	0.0208	0.0199	0.0202
0.0	0.0	0.0	-857.5892	-694.8753	NaN	NaN	0.4476	0.897	0.0212	0.021	0.0208	0.0199	0.0201
0.0	0.0	0.0	875.4108	1328.1247	NaN	NaN	0.6027	0.8967	0.0213	0.021	0.0208	0.02	0.0203
0.0	0.0	0.0	-2414.5892	923.1247	NaN	NaN	-0.3	0.8965	0.0214	0.021	0.0208	0.0201	0.0203
0.0	0.0	0.0	-43.5892	1948.1247	NaN	NaN	1.0229	0.8966	0.0214	0.0209	0.0208	0.0201	0.0203
0.0	0.0	0.0	-940.5892	451.1247	NaN	NaN	-0.3	0.8961	0.0216	0.0209	0.0209	0.0202	0.0203
0.0	0.0	0.0	-1770.5892	3124.1247	NaN	NaN	1.3	0.896	0.0217	0.0209	0.021	0.0202	0.0202
0.0	0.0	0.0	-2819.5892	1592.1247	NaN	NaN	-0.3	0.8963	0.0218	0.0209	0.021	0.02	0.02
0.0	0.0	0.0	-1172.5892	-2123.8753	NaN	NaN	0.6443	0.8965	0.0218	0.0209	0.021	0.02	0.0199
0.0	0.0	0.0	-2090.5892	4068.1247	NaN	NaN	1.3	0.8967	0.0217	0.0208	0.0211	0.02	0.0197
0.0	0.0	0.0	-940.5892	-422.8753	NaN	NaN	0.3101	0.8969	0.0217	0.0208	0.0211	0.0199	0.0197
0.0	0.0	0.0	-1700.5892	-159.8753	NaN	NaN	0.0859	0.8973	0.0216	0.0208	0.021	0.0198	0.0196
0.0	0.0	0.0	-1225.5892	-1796.8753	NaN	NaN	0.5945	0.8971	0.0216	0.0208	0.021	0.0199	0.0197
0.0	0.0	0.0	-2719.5892	3532.1247	NaN	NaN	1.3	0.898	0.0215	0.0204	0.0209	0.0198	0.0195
0.0	0.0	0.0	-2593.5892	2078.1247	NaN	NaN	-0.3	0.8974	0.0215	0.0205	0.021	0.02	0.0196
0.0	0.0	0.0	-1742.5892	1734.1247	NaN	NaN	-0.3	0.8976	0.0215	0.0205	0.021	0.0199	0.0195
0.0	0.0	0.0	-746.5892	137.1247	NaN	NaN	-0.225	0.8972	0.0216	0.0206	0.021	0.02	0.0196
0.0	0.0	0.0	-3121.5892	206.1247	NaN	NaN	-0.0707	0.8976	0.0215	0.0206	0.0209	0.0198	0.0195
0.0	0.0	0.0	-1561.5892	379.1247	NaN	NaN	-0.3	0.8974	0.0215	0.0207	0.0209	0.0198	0.0196
0.0	0.0	0.0	-961.5892	-2338.8753	NaN	NaN	0.7087	0.8975	0.0215	0.0206	0.0209	0.0198	0.0197
0.0	0.0	0.0	-265.5892	3081.1247	NaN	NaN	1.0943	0.8978	0.0214	0.0205	0.0208	0.0199	0.0197
0.0	0.0	0.0	-2781.5892	4718.1247	NaN	NaN	1.3	0.8974	0.0213	0.0207	0.0207	0.02	0.0198
0.0	0.0	0.0	-2302.5892	1114.1247	NaN	NaN	-0.3	0.8967	0.0216	0.0207	0.0209	0.0201	0.0199
0.0	0.0	0.0	-885.5892	544.1247	NaN	NaN	-0.3	0.8964	0.0218	0.0207	0.021	0.0202	0.0199
0.0	0.0	0.0	-1014.5892	607.1247	NaN	NaN	-0.3	0.8961	0.0219	0.0209	0.021	0.0202	0.0199
0.0	0.0	0.0	250.4108	127.1247	NaN	NaN	0.3367	0.896	0.0218	0.0209	0.021	0.0203	0.02
0.0	0.0	0.0	-2388.5892	-244.8753	NaN	NaN	0.093	0.896	0.0218	0.0209	0.021	0.0203	0.02
0.0	0.0	0.0	-1962.5892	2335.1247	NaN	NaN	1.3	0.8961	0.0217	0.0209	0.021	0.0203	0.0199
0.0	0.0	0.0	-1941.5892	-930.8753	NaN	NaN	0.3241	0.8959	0.0217	0.021	0.021	0.0203	0.02
0.0	0.0	0.0	-885.5892	-194.8753	NaN	NaN	0.1804	0.8961	0.0216	0.0209	0.0209	0.0204	0.02
0.0	0.0	0.0	-2421.5892	1575.1247	NaN	NaN	-0.3	0.896	0.0216	0.0209	0.0208	0.0206	0.0201
0.0	0.0	0.0	-2674.5892	2357.1247	NaN	NaN	-0.3	0.8962	0.0214	0.0209	0.0207	0.0207	0.0201
0.0	0.0	0.0	-1286.5892	1284.1247	NaN	NaN	-0.3	0.896	0.0215	0.0209	0.0207	0.0207	0.0202
0.0	0.0	0.0	-982.5892	2549.1247	NaN	NaN	1.3	0.8962	0.0215	0.0208	0.0208	0.0206	0.0201
0.0	0.0	0.0	-816.5892	2401.1247	NaN	NaN	1.3	0.8963	0.0216	0.0208	0.0208	0.0205	0.0201
0.0	0.0	0.0	-2932.5892	-169.8753	NaN	NaN	0.0548	0.8964	0.0216	0.0208	0.0207	0.0204	0.02
0.0	0.0	0.0	-2509.5892	2365.1247	NaN	NaN	-0.3	0.8966	0.0216	0.0207	0.0206	0.0205	0.02
0.0	0.0	0.0	-653.5892	986.1247	NaN	NaN	1.3	0.8965	0.0217	0.0207	0.0206	0.0205	0.0201
0.0	0.0	0.0	222.4108	-158.8753	NaN	NaN	-0.3	0.8967	0.0216	0.0206	0.0205	0.0204	0.02
0.0	0.0	0.0	-1126.5892	3635.1247	NaN	NaN	1.3	0.8966	0.0217	0.0206	0.0206	0.0204	0.0201
0.0	0.0	0.0	-2679.5892	1246.1247	NaN	NaN	-0.3	0.8964	0.0217	0.0207	0.0207	0.0204	0.0201
0.0	0.0	0.0	-1502.5892	1785.1247	NaN	NaN	1.3	0.8969	0.0215	0.0206	0.0205	0.0203	0.0201
0.0	0.0	0.0	1238.4108	2330.1247	NaN	NaN	0.653	0.8973	0.0213	0.0206	0.0205	0.0203	0.02
0.0	0.0	0.0	-1276.5892	-309.8753	NaN	NaN	0.1953	0.8974	0.0214	0.0205	0.0206	0.0201	0.0199
0.0	0.0	0.0	-1111.5892	-899.8753	NaN	NaN	0.4474	0.8972	0.0215	0.0205	0.0207	0.0202	0.02
0.0	0.0	0.0	-2645.5892	494.1247	NaN	NaN	-0.2297	0.897	0.0215	0.0205	0.0208	0.0202	0.02
0.0	0.0	0.0	-2457.5892	5835.1247	NaN	NaN	1.3	0.8976	0.0213	0.0204	0.0205	0.0202	0.0199
0.0	0.0	0.0	-2414.5892	-1212.8753	NaN	NaN	0.3344	0.897	0.0214	0.0205	0.0208	0.0202	0.0201
0.0	0.0	0.0	-1101.5892	366.1247	NaN	NaN	-0.3	0.8974	0.0214	0.0205	0.0207	0.0202	0.0199
0.0	0.0	0.0	-259.5892	1512.1247	NaN	NaN	1.2073	0.8974	0.0214	0.0205	0.0206	0.0202	0.0199
0.0	0.0	0.0	829.4108	1066.1247	NaN	NaN	0.5624	0.8977	0.0212	0.0205	0.0206	0.0201	0.0199
0.0	0.0	0.0	-453.5892	-1144.8753	NaN	NaN	0.7162	0.8976	0.0214	0.0205	0.0206	0.0201	0.0198
0.0	0.0	0.0	-1356.5892	2585.1247	NaN	NaN	1.3	0.8977	0.0214	0.0206	0.0205	0.0201	0.0197
0.0	0.0	0.0	-911.5892	882.1247	NaN	NaN	-0.3	0.8966	0.0217	0.0208	0.0206	0.0204	0.02
0.0	0.0	0.0	353.4108	3606.1247	NaN	NaN	0.9107	0.897	0.0216	0.0208	0.0203	0.0204	0.02
0.0	0.0	0.0	-1671.5892	1617.1247	NaN	NaN	-0.3	0.8964	0.0218	0.0208	0.0205	0.0204	0.02
0.0	0.0	0.0	-933.5892	-1421.8753	NaN	NaN	0.6036	0.896	0.022	0.0209	0.0207	0.0205	0.0201
0.0	0.0	0.0	-365.5892	2601.1247	NaN	NaN	1.1635	0.8959	0.0219	0.0209	0.0206	0.0205	0.0201
0.0	0.0	0.0	-915.5892	820.1247	NaN	NaN	-0.3	0.8953	0.0221	0.021	0.0208	0.0206	0.0202
0.0	0.0	0.0	-290.5892	2401.1247	NaN	NaN	1.1377	0.8956	0.022	0.0209	0.0207	0.0206	0.0201
0.0	0.0	0.0	-2114.5892	453.1247	NaN	NaN	-0.2727	0.8951	0.0222	0.021	0.0208	0.0206	0.0202
0.0	0.0	0.0	-2461.5892	1726.1247	NaN	NaN	-0.3	0.8953	0.0222	0.021	0.0207	0.0207	0.0201
0.0	0.0	0.0	-2043.5892	2607.1247	NaN	NaN	1.3	0.8955	0.0222	0.0209	0.0205	0.0207	0.0201
0.0	0.0	0.0	-363.5892	796.1247	NaN	NaN	1.3	0.8954	0.0222	0.021	0.0206	0.0207	0.0201
0.0	0.0	0.0	-1888.5892	2609.1247	NaN	NaN	1.3	0.8954	0.0222	0.0209	0.0207	0.0207	0.0201
0.0	0.0	0.0	-1223.5892	973.1247	NaN	NaN	-0.3	0.8958	0.0221	0.0208	0.0207	0.0206	0.02
0.0	0.0	0.0	-1723.5892	-1223.8753	NaN	NaN	0.4152	0.8955	0.0222	0.0208	0.0209	0.0205	0.02
0.0	0.0	0.0	-868.5892	3545.1247	NaN	NaN	1.3	0.8962	0.022	0.0207	0.0208	0.0205	0.0198
0.0	0.0	0.0	-1411.5892	-3031.8753	NaN	NaN	0.6823	0.8956	0.0223	0.0207	0.021	0.0206	0.0198
0.0	0.0	0.0	-2700.5892	-222.8753	NaN	NaN	0.0762	0.8961	0.0223	0.0207	0.0208	0.0205	0.0197
0.0	0.0	0.0	-2084.5892	-237.8753	NaN	NaN	0.1024	0.8961	0.0223	0.0207	0.0207	0.0205	0.0198
0.0	0.0	0.0	-1525.5892	-288.8753	NaN	NaN	0.1592	0.8963	0.0221	0.0207	0.0205	0.0205	0.0199
0.0	0.0	0.0	-2391.5892	-162.8753	NaN	NaN	0.0638	0.8964	0.0219	0.0208	0.0204	0.0206	0.02
0.0	0.0	0.0	-233.5892	4093.1247	NaN	NaN	1.0605	0.8969	0.0216	0.0208	0.0202	0.0207	0.0198
0.0	0.0	0.0	-2141.5892	-250.8753	NaN	NaN	0.1049	0.8957	0.022	0.021	0.0206	0.0207	0.02
0.0	0.0	0.0	-2718.5892	-1761.8753	NaN	NaN	0.3932	0.8955	0.0221	0.021	0.0207	0.0207	0.0201
0.0	0.0	0.0	-1029.5892	-479.8753	NaN	NaN	0.3179	0.8954	0.0222	0.021	0.0207	0.0207	0.0201
0.0	0.0	0.0	-2600.5892	2962.1247	NaN	NaN	1.3	0.896	0.0219	0.021	0.0203	0.0207	0.0201
0.0	0.0	0.0	-1418.5892	1246.1247	NaN	NaN	-0.3	0.8955	0.022	0.0211	0.0203	0.0209	0.0203
0.0	0.0	0.0	-1965.5892	4388.1247	NaN	NaN	1.3	0.8959	0.0218	0.0211	0.0201	0.0209	0.0202
0.0	0.0	0.0	642.4108	458.1247	NaN	NaN	0.4163	0.8956	0.0219	0.0212	0.0201	0.0209	0.0202
0.0	0.0	0.0	295.4108	397.1247	NaN	NaN	0.5734	0.8957	0.022	0.0211	0.0201	0.0209	0.0202
0.0	0.0	0.0	-106.5892	1937.1247	NaN	NaN	1.0582	0.8954	0.0221	0.0211	0.0202	0.0209	0.0202
0.0	0.0	0.0	-95.5892	-801.8753	NaN	NaN	0.8935	0.8951	0.0223	0.0211	0.0202	0.021	0.0203
0.0	0.0	0.0	-2151.5892	2279.1247	NaN	NaN	1.3	0.8954	0.0222	0.0211	0.0201	0.021	0.0202
0.0	0.0	0.0	-536.5892	3745.1247	NaN	NaN	1.1672	0.896	0.0221	0.021	0.0199	0.021	0.0201
0.0	0.0	0.0	667.4108	471.1247	NaN	NaN	0.4138	0.8959	0.0221	0.021	0.0199	0.021	0.0201
0.0	0.0	0.0	-1913.5892	224.1247	NaN	NaN	-0.1327	0.8957	0.0222	0.0209	0.0199	0.021	0.0202
0.0	0.0	0.0	1178.4108	1492.1247	NaN	NaN	0.5587	0.8965	0.0218	0.0208	0.0198	0.021	0.0201
0.0	0.0	0.0	-769.5892	3402.1247	NaN	NaN	1.2923	0.896	0.022	0.0208	0.02	0.0211	0.0202
0.0	0.0	0.0	-1781.5892	533.1247	NaN	NaN	-0.3	0.8952	0.0224	0.0209	0.0203	0.0211	0.0201
0.0	0.0	0.0	-789.5892	-721.8753	NaN	NaN	0.4776	0.8962	0.0222	0.0207	0.0202	0.0208	0.02
0.0	0.0	0.0	523.4108	627.1247	NaN	NaN	0.5451	0.8965	0.0221	0.0207	0.02	0.0208	0.0199
0.0	0.0	0.0	-1506.5892	659.1247	NaN	NaN	-0.3	0.897	0.0218	0.0206	0.0199	0.0207	0.0199
0.0	0.0	0.0	-514.5892	3703.1247	NaN	NaN	1.1614	0.8976	0.0215	0.0206	0.0198	0.0207	0.02
0.0	0.0	0.0	-351.5892	-951.8753	NaN	NaN	0.7303	0.8972	0.0215	0.0207	0.0198	0.0207	0.02
0.0	0.0	0.0	-1259.5892	3982.1247	NaN	NaN	1.3	0.8982	0.021	0.0206	0.0196	0.0205	0.02
0.0	0.0	0.0	-2951.5892	1646.1247	NaN	NaN	-0.3	0.8972	0.0212	0.0208	0.0199	0.0206	0.0203
0.0	0.0	0.0	-1492.5892	2375.1247	NaN	NaN	1.3	0.898	0.021	0.0207	0.0199	0.0204	0.02
0.0	0.0	0.0	-1836.5892	3190.1247	NaN	NaN	1.3	0.8976	0.0211	0.0208	0.02	0.0204	0.0201
0.0	0.0	0.0	-3179.5892	-1965.8753	NaN	NaN	0.3821	0.8981	0.0212	0.0207	0.02	0.0201	0.0199
0.0	0.0	0.0	1447.4108	607.1247	NaN	NaN	0.2955	0.9001	0.0205	0.0205	0.0195	0.0197	0.0196
0.0	0.0	0.0	-688.5892	-1433.8753	NaN	NaN	0.6756	0.9005	0.0203	0.0205	0.0193	0.0197	0.0196
0.0	0.0	0.0	548.4108	913.1247	NaN	NaN	0.6248	0.9015	0.0199	0.0204	0.019	0.0197	0.0196
0.0	0.0	0.0	-1039.5892	7128.1247	NaN	NaN	1.1707	0.9001	0.02	0.0209	0.019	0.0198	0.0202
0.0	0.0	0.0	172.4108	1235.1247	NaN	NaN	0.8775	0.9001	0.0202	0.0208	0.019	0.0199	0.0201
0.0	0.0	0.0	-84.5892	4354.1247	NaN	NaN	1.0198	0.9	0.0203	0.0208	0.019	0.0198	0.0202
0.0	0.0	0.0	-20.5892	-64.8753	NaN	NaN	0.7591	0.8996	0.0206	0.0207	0.0191	0.0199	0.0201
0.0	0.0	0.0	-433.5892	3197.1247	NaN	NaN	1.1569	0.8999	0.0205	0.0207	0.019	0.0198	0.0201
0.0	0.0	0.0	-1107.5892	2899.1247	NaN	NaN	1.3	0.8992	0.0207	0.0207	0.0191	0.02	0.0202
0.0	0.0	0.0	-677.5892	642.1247	NaN	NaN	-0.3	0.8993	0.0209	0.0206	0.0192	0.02	0.02
0.0	0.0	0.0	-602.5892	2058.1247	NaN	NaN	1.3	0.8994	0.0208	0.0206	0.0191	0.02	0.0201
0.0	0.0	0.0	498.4108	4.1247	NaN	NaN	0.0082	0.8995	0.0208	0.0205	0.0191	0.02	0.0201
0.0	0.0	0.0	-1605.5892	543.1247	NaN	NaN	-0.3	0.8996	0.0208	0.0204	0.0192	0.02	0.02
0.0	0.0	0.0	-836.5892	2950.1247	NaN	NaN	1.3	0.8999	0.0208	0.0203	0.0193	0.02	0.0198
0.0	0.0	0.0	-2729.5892	189.1247	NaN	NaN	-0.0744	0.8997	0.0211	0.0202	0.0193	0.0199	0.0197
0.0	0.0	0.0	-2463.5892	2561.1247	NaN	NaN	1.3	0.9009	0.0208	0.02	0.0191	0.0197	0.0195
0.0	0.0	0.0	-2402.5892	1549.1247	NaN	NaN	-0.3	0.9019	0.0205	0.0199	0.0189	0.0195	0.0194
0.0	0.0	0.0	-1780.5892	2219.1247	NaN	NaN	1.3	0.9024	0.0203	0.0198	0.0187	0.0195	0.0193
0.0	0.0	0.0	-301.5892	3303.1247	NaN	NaN	1.1005	0.9021	0.0205	0.0197	0.0188	0.0196	0.0193
0.0	0.0	0.0	535.4108	3457.1247	NaN	NaN	0.8659	0.902	0.0206	0.0197	0.0188	0.0195	0.0193
0.0	0.0	0.0	-1435.5892	2609.1247	NaN	NaN	1.3	0.9022	0.0208	0.0196	0.0189	0.0194	0.0192
0.0	0.0	0.0	-518.5892	-920.8753	NaN	NaN	0.6397	0.9022	0.0209	0.0195	0.019	0.0194	0.0191
0.0	0.0	0.0	-2627.5892	2068.1247	NaN	NaN	-0.3	0.9021	0.0209	0.0195	0.019	0.0193	0.0191
0.0	0.0	0.0	-45.5892	1037.1247	NaN	NaN	1.046	0.9022	0.0208	0.0196	0.019	0.0192	0.0192
0.0	0.0	0.0	-606.5892	1478.1247	NaN	NaN	1.3	0.9021	0.0209	0.0197	0.0191	0.0192	0.0191
0.0	0.0	0.0	-1218.5892	1153.1247	NaN	NaN	-0.3	0.9027	0.0208	0.0197	0.0189	0.019	0.0189
0.0	0.0	0.0	-2336.5892	885.1247	NaN	NaN	-0.3	0.903	0.0206	0.0197	0.0189	0.019	0.0189
0.0	0.0	0.0	-1559.5892	2105.1247	NaN	NaN	1.3	0.9035	0.0203	0.0197	0.0187	0.0189	0.0189
0.0	0.0	0.0	919.4108	3007.1247	NaN	NaN	0.7658	0.9031	0.0202	0.0198	0.0188	0.019	0.0191
0.0	0.0	0.0	-1300.5892	2690.1247	NaN	NaN	1.3	0.9026	0.0205	0.0198	0.0189	0.0191	0.0191
0.0	0.0	0.0	504.4108	8.1247	NaN	NaN	0.0159	0.9024	0.0206	0.0199	0.0189	0.0191	0.0191
0.0	0.0	0.0	-2501.5892	209.1247	NaN	NaN	-0.0912	0.9027	0.0207	0.0198	0.0189	0.019	0.019
0.0	0.0	0.0	-1530.5892	4232.1247	NaN	NaN	1.3	0.9025	0.0208	0.0198	0.0189	0.019	0.019
0.0	0.0	0.0	-2045.5892	-387.8753	NaN	NaN	0.1594	0.9025	0.0209	0.0197	0.0189	0.019	0.019
0.0	0.0	0.0	854.4108	1865.1247	NaN	NaN	0.6858	0.9021	0.0209	0.0199	0.0191	0.0191	0.019
0.0	0.0	0.0	-185.5892	2494.1247	NaN	NaN	1.0804	0.9019	0.0212	0.0197	0.0191	0.0191	0.0189
0.0	0.0	0.0	-600.5892	979.1247	NaN	NaN	1.3	0.9015	0.0215	0.0197	0.0192	0.0192	0.019
0.0	0.0	0.0	967.4108	-474.8753	NaN	NaN	-0.3	0.901	0.0215	0.0197	0.0192	0.0194	0.0191
0.0	0.0	0.0	-408.5892	4305.1247	NaN	NaN	1.1049	0.9006	0.0214	0.0198	0.0194	0.0196	0.0192
0.0	0.0	0.0	-655.5892	3075.1247	NaN	NaN	1.271	0.8997	0.0219	0.0198	0.0196	0.0198	0.0193
0.0	0.0	0.0	-2534.5892	546.1247	NaN	NaN	-0.2746	0.8995	0.0219	0.0199	0.0196	0.0198	0.0193
0.0	0.0	0.0	-585.5892	228.1247	NaN	NaN	-0.3	0.8989	0.0221	0.02	0.0197	0.02	0.0193
0.0	0.0	0.0	-3486.5892	5829.1247	NaN	NaN	1.3	0.8983	0.0222	0.02	0.0199	0.0201	0.0194
0.0	0.0	0.0	-2935.5892	2014.1247	NaN	NaN	-0.3	0.8984	0.0221	0.02	0.0198	0.0201	0.0196
0.0	0.0	0.0	-1133.5892	572.1247	NaN	NaN	-0.3	0.8984	0.0221	0.02	0.0198	0.0201	0.0196
0.0	0.0	0.0	-2515.5892	1178.1247	NaN	NaN	-0.3	0.8983	0.022	0.02	0.0198	0.0201	0.0196
0.0	0.0	0.0	-2242.5892	4157.1247	NaN	NaN	1.3	0.8989	0.0218	0.02	0.0197	0.02	0.0196
0.0	0.0	0.0	-1347.5892	-1740.8753	NaN	NaN	0.5637	0.8979	0.0219	0.0203	0.0198	0.0201	0.0199
0.0	0.0	0.0	-2343.5892	4151.1247	NaN	NaN	1.3	0.8987	0.0216	0.0203	0.0197	0.0199	0.0197
0.0	0.0	0.0	-1559.5892	847.1247	NaN	NaN	-0.3	0.8976	0.0218	0.0206	0.02	0.0201	0.02
0.0	0.0	0.0	-1776.5892	-1519.8753	NaN	NaN	0.4611	0.8978	0.0218	0.0206	0.02	0.02	0.0198
0.0	0.0	0.0	-315.5892	469.1247	NaN	NaN	1.3	0.8985	0.0216	0.0205	0.0198	0.0199	0.0197
0.0	0.0	0.0	-399.5892	-50.8753	NaN	NaN	0.1129	0.8987	0.0215	0.0204	0.0198	0.0199	0.0197
0.0	0.0	0.0	-764.5892	-180.8753	NaN	NaN	0.1913	0.8995	0.0213	0.0203	0.0195	0.0197	0.0197
0.0	0.0	0.0	-1132.5892	408.1247	NaN	NaN	-0.3	0.8997	0.0212	0.0203	0.0194	0.0197	0.0197
0.0	0.0	0.0	-2120.5892	-426.8753	NaN	NaN	0.1676	0.8995	0.0212	0.0203	0.0194	0.0198	0.0198
0.0	0.0	0.0	1651.4108	2126.1247	NaN	NaN	0.5628	0.8997	0.0211	0.0203	0.0193	0.0197	0.0198
0.0	0.0	0.0	-1948.5892	-2007.8753	NaN	NaN	0.5075	0.8984	0.0213	0.0206	0.0196	0.0199	0.0201
0.0	0.0	0.0	-2785.5892	838.1247	NaN	NaN	-0.3	0.8989	0.0212	0.0206	0.0195	0.0198	0.0199
0.0	0.0	0.0	-2496.5892	1187.1247	NaN	NaN	-0.3	0.8988	0.0213	0.0207	0.0195	0.0197	0.02
0.0	0.0	0.0	439.4108	-344.8753	NaN	NaN	-0.3	0.8996	0.0209	0.0207	0.0192	0.0196	0.0199
0.0	0.0	0.0	1163.4108	2048.1247	NaN	NaN	0.6377	0.9001	0.0207	0.0206	0.019	0.0196	0.0199
0.0	0.0	0.0	-1615.5892	292.1247	NaN	NaN	-0.2207	0.9	0.0207	0.0206	0.019	0.0198	0.0199
0.0	0.0	0.0	-714.5892	2372.1247	NaN	NaN	1.3	0.9	0.0206	0.0205	0.0189	0.0199	0.02
0.0	0.0	0.0	-874.5892	486.1247	NaN	NaN	-0.3	0.8994	0.0207	0.0206	0.0191	0.02	0.0202
0.0	0.0	0.0	-1554.5892	1818.1247	NaN	NaN	1.3	0.8993	0.0208	0.0206	0.0192	0.02	0.0202
0.0	0.0	0.0	-2231.5892	-1435.8753	NaN	NaN	0.3915	0.8994	0.0208	0.0205	0.0192	0.0198	0.0202
0.0	0.0	0.0	-2466.5892	115.1247	NaN	NaN	-0.049	0.8998	0.0207	0.0204	0.0191	0.0199	0.0201
0.0	0.0	0.0	-2039.5892	1919.1247	NaN	NaN	-0.3	0.9008	0.0204	0.0201	0.0188	0.0197	0.0201
0.0	0.0	0.0	1196.4108	-571.8753	NaN	NaN	-0.3	0.9016	0.02	0.02	0.0186	0.0198	0.02
0.0	0.0	0.0	-65.5892	1757.1247	NaN	NaN	1.0388	0.9017	0.0201	0.0199	0.0185	0.0198	0.02
0.0	0.0	0.0	-1066.5892	98.1247	NaN	NaN	-0.1013	0.902	0.0201	0.0197	0.0183	0.0197	0.02
0.0	0.0	0.0	-277.5892	1249.1247	NaN	NaN	1.2857	0.9025	0.02	0.0195	0.0182	0.0196	0.0201
0.0	0.0	0.0	-1845.5892	2987.1247	NaN	NaN	1.3	0.902	0.0203	0.0196	0.0182	0.0196	0.0204
0.0	0.0	0.0	-3584.5892	1580.1247	NaN	NaN	-0.3	0.9024	0.0203	0.0195	0.0182	0.0195	0.0201
0.0	0.0	0.0	-1463.5892	4238.1247	NaN	NaN	1.3	0.9024	0.0206	0.0194	0.0181	0.0194	0.0201
0.0	0.0	0.0	-1695.5892	-677.8753	NaN	NaN	0.2856	0.9024	0.0207	0.0193	0.0182	0.0195	0.0199
0.0	0.0	0.0	-2420.5892	2793.1247	NaN	NaN	1.3	0.9024	0.0207	0.0193	0.0182	0.0193	0.0201
0.0	0.0	0.0	-2880.5892	2127.1247	NaN	NaN	-0.3	0.9025	0.0209	0.0193	0.0181	0.0191	0.0201
0.0	0.0	0.0	-1176.5892	3733.1247	NaN	NaN	1.3	0.9023	0.0213	0.0193	0.018	0.0188	0.0203
0.0	0.0	0.0	-1214.5892	1317.1247	NaN	NaN	1.3	0.9034	0.0211	0.0189	0.0178	0.0186	0.0201
0.0	0.0	0.0	-2865.5892	3983.1247	NaN	NaN	1.3	0.9037	0.0214	0.0189	0.0178	0.0181	0.0202
0.0	0.0	0.0	-1664.5892	5465.1247	NaN	NaN	1.3	0.9035	0.0218	0.0189	0.0178	0.0176	0.0204
0.0	0.0	0.0	-1254.5892	5553.1247	NaN	NaN	1.2919	0.9018	0.0224	0.0193	0.018	0.0177	0.0208
0.0	0.0	0.0	-21.5892	1646.1247	NaN	NaN	1.0133	0.9019	0.0221	0.0192	0.0182	0.0183	0.0203
0.0	0.0	0.0	-1259.5892	4162.1247	NaN	NaN	1.3	0.9002	0.0225	0.0197	0.0184	0.0186	0.0205
0.0	0.0	0.0	-2725.5892	239.1247	NaN	NaN	-0.0962	0.9002	0.0222	0.0198	0.0186	0.0191	0.0202
0.0	0.0	0.0	-2494.5892	2702.1247	NaN	NaN	1.3	0.9018	0.0218	0.0195	0.0183	0.0187	0.02
0.0	0.0	0.0	-1228.5892	423.1247	NaN	NaN	-0.3	0.9019	0.0218	0.0194	0.0183	0.0186	0.0201
0.0	0.0	0.0	-1960.5892	1610.1247	NaN	NaN	-0.3	0.9043	0.0214	0.019	0.0178	0.0177	0.0198
0.0	0.0	0.0	-323.5892	3526.1247	NaN	NaN	1.101	0.9026	0.0225	0.0195	0.018	0.0169	0.0205
0.0	0.0	0.0	37.4108	1855.1247	NaN	NaN	0.9802	0.902	0.0229	0.0196	0.0181	0.0169	0.0205
0.0	0.0	0.0	-602.5892	1999.1247	NaN	NaN	1.3	0.9012	0.023	0.0199	0.0181	0.0173	0.0205
0.0	0.0	0.0	-2348.5892	128.1247	NaN	NaN	-0.0577	0.9024	0.0223	0.0196	0.018	0.0177	0.02
0.0	0.0	0.0	-551.5892	1532.1247	NaN	NaN	1.3	0.9031	0.0223	0.0195	0.0178	0.0172	0.02
0.0	0.0	0.0	-478.5892	4662.1247	NaN	NaN	1.1144	0.9003	0.0236	0.0199	0.0183	0.0173	0.0207
0.0	0.0	0.0	-483.5892	102.1247	NaN	NaN	-0.2677	0.9	0.0234	0.0198	0.0185	0.018	0.0203
0.0	0.0	0.0	473.4108	-357.8753	NaN	NaN	-0.3	0.8999	0.0234	0.0196	0.0187	0.0185	0.02
0.0	0.0	0.0	-640.5892	1108.1247	NaN	NaN	1.3	0.9003	0.0235	0.0195	0.0186	0.0182	0.0199
0.0	0.0	0.0	-2014.5892	3201.1247	NaN	NaN	1.3	0.899	0.0242	0.0198	0.0188	0.018	0.0202
0.0	0.0	0.0	-2340.5892	2969.1247	NaN	NaN	1.3	0.8986	0.0241	0.0199	0.019	0.0183	0.02
0.0	0.0	0.0	-918.5892	552.1247	NaN	NaN	-0.3	0.8981	0.0242	0.0202	0.0192	0.0185	0.0198
0.0	0.0	0.0	-1489.5892	2582.1247	NaN	NaN	1.3	0.8972	0.0245	0.0205	0.0194	0.0186	0.0198
0.0	0.0	0.0	-1110.5892	1442.1247	NaN	NaN	1.3	0.8978	0.024	0.0204	0.0193	0.0189	0.0195
0.0	0.0	0.0	-1680.5892	1607.1247	NaN	NaN	-0.3	0.8988	0.0236	0.0202	0.0191	0.019	0.0193
0.0	0.0	0.0	-1203.5892	-499.8753	NaN	NaN	0.2934	0.9004	0.0231	0.0198	0.0188	0.0189	0.019
0.0	0.0	0.0	-1816.5892	2885.1247	NaN	NaN	1.3	0.9014	0.0229	0.0197	0.0186	0.0184	0.019
0.0	0.0	0.0	-496.5892	628.1247	NaN	NaN	1.3	0.9004	0.0232	0.0201	0.0186	0.0185	0.0193
0.0	0.0	0.0	-2679.5892	-886.8753	NaN	NaN	0.2487	0.901	0.0228	0.02	0.0185	0.0185	0.0192
0.0	0.0	0.0	-1445.5892	1618.1247	NaN	NaN	1.3	0.9003	0.0231	0.0203	0.0186	0.0183	0.0193
0.0	0.0	0.0	-816.5892	830.1247	NaN	NaN	1.3	0.8988	0.0237	0.0207	0.0187	0.0183	0.0197
0.0	0.0	0.0	-1949.5892	585.1247	NaN	NaN	-0.3	0.8989	0.0235	0.0208	0.0188	0.0185	0.0194
0.0	0.0	0.0	-478.5892	867.1247	NaN	NaN	1.3	0.8987	0.0236	0.0209	0.0188	0.0186	0.0194
0.0	0.0	0.0	-922.5892	-1828.8753	NaN	NaN	0.6647	0.9005	0.0229	0.0203	0.0187	0.0186	0.019
0.0	0.0	0.0	128.4108	2007.1247	NaN	NaN	0.9399	0.9016	0.0227	0.0203	0.0183	0.0181	0.0191
0.0	0.0	0.0	-756.5892	2177.1247	NaN	NaN	1.3	0.9013	0.0229	0.0203	0.0182	0.0179	0.0195
0.0	0.0	0.0	-493.5892	629.1247	NaN	NaN	1.3	0.9019	0.0226	0.0201	0.0181	0.0178	0.0195
0.0	0.0	0.0	-1175.5892	4718.1247	NaN	NaN	1.3	0.8998	0.0233	0.0205	0.0184	0.0181	0.0199
0.0	0.0	0.0	-2383.5892	-256.8753	NaN	NaN	0.0973	0.8994	0.0232	0.0204	0.0186	0.0188	0.0197
0.0	0.0	0.0	-2893.5892	3516.1247	NaN	NaN	1.3	0.9	0.0227	0.0203	0.0187	0.0188	0.0195
0.0	0.0	0.0	-2616.5892	1314.1247	NaN	NaN	-0.3	0.9005	0.0224	0.0202	0.0186	0.0187	0.0195
0.0	0.0	0.0	-2571.5892	1204.1247	NaN	NaN	-0.3	0.9019	0.0219	0.0199	0.0184	0.0185	0.0194
0.0	0.0	0.0	-844.5892	3559.1247	NaN	NaN	1.3	0.903	0.0217	0.0198	0.0182	0.018	0.0195
0.0	0.0	0.0	-1031.5892	3136.1247	NaN	NaN	1.3	0.9029	0.0218	0.0197	0.0182	0.0179	0.0196
0.0	0.0	0.0	-1343.5892	3273.1247	NaN	NaN	1.3	0.9031	0.0214	0.0196	0.0181	0.0183	0.0196
0.0	0.0	0.0	-3704.5892	3101.1247	NaN	NaN	-0.3	0.9029	0.0211	0.0196	0.0181	0.0186	0.0197
0.0	0.0	0.0	-2612.5892	947.1247	NaN	NaN	-0.3	0.9036	0.0207	0.0195	0.018	0.0186	0.0195
0.0	0.0	0.0	-1855.5892	2296.1247	NaN	NaN	1.3	0.9035	0.0206	0.0195	0.0181	0.0186	0.0197
0.0	0.0	0.0	-2271.5892	-338.8753	NaN	NaN	0.1298	0.9031	0.0205	0.0197	0.0182	0.0189	0.0196
0.0	0.0	0.0	-1234.5892	1502.1247	NaN	NaN	1.3	0.9026	0.0207	0.0198	0.0182	0.0189	0.0197
0.0	0.0	0.0	-1753.5892	-493.8753	NaN	NaN	0.2197	0.9029	0.0205	0.0198	0.0181	0.019	0.0197
0.0	0.0	0.0	-760.5892	2357.1247	NaN	NaN	1.3	0.9038	0.0201	0.0197	0.0178	0.0186	0.02
0.0	0.0	0.0	-955.5892	164.1247	NaN	NaN	-0.2074	0.9045	0.02	0.0193	0.0176	0.0184	0.0203
0.0	0.0	0.0	-2128.5892	2268.1247	NaN	NaN	1.3	0.9048	0.02	0.0193	0.0175	0.0181	0.0204
0.0	0.0	0.0	-730.5892	5208.1247	NaN	NaN	1.1632	0.9017	0.021	0.0199	0.0179	0.0184	0.0211
0.0	0.0	0.0	-2561.5892	-1573.8753	NaN	NaN	0.3806	0.901	0.0208	0.0203	0.0181	0.0192	0.0207
0.0	0.0	0.0	-916.5892	-1435.8753	NaN	NaN	0.6104	0.9019	0.0205	0.0201	0.0181	0.019	0.0204
0.0	0.0	0.0	-708.5892	-238.8753	NaN	NaN	0.2521	0.9024	0.0203	0.02	0.0181	0.019	0.0203
0.0	0.0	0.0	-1262.5892	1580.1247	NaN	NaN	1.3	0.9024	0.0202	0.0199	0.018	0.0189	0.0205
0.0	0.0	0.0	-1271.5892	2480.1247	NaN	NaN	1.3	0.9028	0.0201	0.0198	0.0179	0.0188	0.0206
0.0	0.0	0.0	1099.4108	1935.1247	NaN	NaN	0.6377	0.9029	0.0204	0.0196	0.0178	0.0186	0.0206
0.0	0.0	0.0	-279.5892	923.1247	NaN	NaN	1.3	0.9035	0.0203	0.0195	0.0177	0.0185	0.0206
0.0	0.0	0.0	-1500.5892	359.1247	NaN	NaN	-0.3	0.9045	0.0199	0.0192	0.0176	0.0184	0.0204
0.0	0.0	0.0	-810.5892	4963.1247	NaN	NaN	1.1952	0.9037	0.0204	0.0192	0.0177	0.0184	0.0206
0.0	0.0	0.0	-2406.5892	4023.1247	NaN	NaN	1.3	0.902	0.0207	0.0197	0.0181	0.0187	0.0208
0.0	0.0	0.0	-2329.5892	3066.1247	NaN	NaN	1.3	0.9013	0.0206	0.0201	0.0184	0.0191	0.0206
0.0	0.0	0.0	677.4108	-2813.8753	NaN	NaN	1.3	0.9025	0.0203	0.0198	0.0182	0.019	0.0201
0.0	0.0	0.0	-2683.5892	1085.1247	NaN	NaN	-0.3	0.903	0.0201	0.0197	0.0182	0.0189	0.0201
0.0	0.0	0.0	-434.5892	242.1247	NaN	NaN	-0.3	0.9021	0.0203	0.0198	0.0183	0.0191	0.0203
0.0	0.0	0.0	-2164.5892	3348.1247	NaN	NaN	1.3	0.9024	0.0204	0.0197	0.0182	0.019	0.0204
0.0	0.0	0.0	-956.5892	715.1247	NaN	NaN	-0.3	0.9018	0.0206	0.0198	0.0182	0.019	0.0206
0.0	0.0	0.0	-327.5892	758.1247	NaN	NaN	1.3	0.903	0.0204	0.0195	0.018	0.0188	0.0204
0.0	0.0	0.0	-2415.5892	4558.1247	NaN	NaN	1.3	0.9026	0.0208	0.0196	0.0179	0.0185	0.0206
0.0	0.0	0.0	-596.5892	2266.1247	NaN	NaN	1.3	0.9015	0.021	0.0199	0.0181	0.0187	0.0208
0.0	0.0	0.0	159.4108	2564.1247	NaN	NaN	0.9415	0.8998	0.0213	0.0204	0.0184	0.0193	0.0208
0.0	0.0	0.0	-175.5892	-785.8753	NaN	NaN	0.8174	0.8989	0.0215	0.0207	0.0186	0.0196	0.0207
0.0	0.0	0.0	-15.5892	-333.8753	NaN	NaN	0.9554	0.8997	0.0213	0.0204	0.0186	0.0195	0.0205
0.0	0.0	0.0	-656.5892	-360.8753	NaN	NaN	0.3547	0.8995	0.0213	0.0203	0.0187	0.0197	0.0205
0.0	0.0	0.0	-2152.5892	3234.1247	NaN	NaN	1.3	0.8991	0.0214	0.0204	0.0187	0.0198	0.0205
0.0	0.0	0.0	-2220.5892	2581.1247	NaN	NaN	1.3	0.8983	0.0217	0.0206	0.0189	0.0199	0.0206
0.0	0.0	0.0	35.4108	-277.8753	NaN	NaN	1.146	0.8983	0.0217	0.0208	0.0189	0.0199	0.0205
0.0	0.0	0.0	176.4108	-205.8753	NaN	NaN	1.3	0.8983	0.0217	0.0208	0.0189	0.0199	0.0204
0.0	0.0	0.0	-1839.5892	-214.8753	NaN	NaN	0.1046	0.8993	0.0215	0.0206	0.0187	0.0197	0.0201
0.0	0.0	0.0	-453.5892	1561.1247	NaN	NaN	1.3	0.899	0.0217	0.0206	0.0187	0.0198	0.0202
0.0	0.0	0.0	-1405.5892	2576.1247	NaN	NaN	1.3	0.8991	0.0216	0.0205	0.0188	0.0199	0.0201
0.0	0.0	0.0	-1161.5892	3492.1247	NaN	NaN	1.3	0.8994	0.0216	0.0204	0.0187	0.0199	0.02
0.0	0.0	0.0	-2308.5892	-696.8753	NaN	NaN	0.2319	0.8993	0.0215	0.0203	0.0188	0.0201	0.0199
0.0	0.0	0.0	-1118.5892	2132.1247	NaN	NaN	1.3	0.9002	0.0214	0.0202	0.0187	0.0199	0.0197
0.0	0.0	0.0	-1412.5892	1859.1247	NaN	NaN	1.3	0.8998	0.0214	0.0203	0.0187	0.02	0.0199
0.0	0.0	0.0	-275.5892	-1398.8753	NaN	NaN	0.8354	0.8997	0.0214	0.0203	0.0186	0.02	0.02
0.0	0.0	0.0	-2435.5892	1815.1247	NaN	NaN	-0.3	0.9001	0.0213	0.0203	0.0186	0.0199	0.0198
0.0	0.0	0.0	-1926.5892	3854.1247	NaN	NaN	1.3	0.9002	0.0213	0.0203	0.0185	0.0198	0.0198
0.0	0.0	0.0	-1893.5892	-1007.8753	NaN	NaN	0.3474	0.9004	0.021	0.0203	0.0185	0.0199	0.0199
0.0	0.0	0.0	-1901.5892	1927.1247	NaN	NaN	1.3	0.9011	0.0208	0.0201	0.0184	0.0198	0.0197
0.0	0.0	0.0	-1986.5892	4084.1247	NaN	NaN	1.3	0.9006	0.021	0.0202	0.0185	0.02	0.0197
0.0	0.0	0.0	-716.5892	1617.1247	NaN	NaN	1.3	0.9006	0.021	0.0202	0.0185	0.02	0.0198
0.0	0.0	0.0	-2846.5892	-1508.8753	NaN	NaN	0.3464	0.9003	0.0209	0.0203	0.0186	0.02	0.0199
0.0	0.0	0.0	-2367.5892	531.1247	NaN	NaN	-0.2892	0.9014	0.0207	0.0201	0.0183	0.0197	0.0198
0.0	0.0	0.0	-1454.5892	2448.1247	NaN	NaN	1.3	0.9016	0.0207	0.02	0.0182	0.0196	0.02
0.0	0.0	0.0	-1799.5892	1565.1247	NaN	NaN	-0.3	0.9008	0.0208	0.0201	0.0183	0.0197	0.0203
0.0	0.0	0.0	-1736.5892	3181.1247	NaN	NaN	1.3	0.9003	0.0209	0.0203	0.0184	0.0197	0.0204
0.0	0.0	0.0	-804.5892	-83.8753	NaN	NaN	0.0944	0.9001	0.0209	0.0204	0.0185	0.0198	0.0202
0.0	0.0	0.0	-242.5892	-820.8753	NaN	NaN	0.7719	0.9011	0.0206	0.0203	0.0183	0.0196	0.0201
0.0	0.0	0.0	-1765.5892	2137.1247	NaN	NaN	1.3	0.902	0.0204	0.0201	0.0181	0.0195	0.02
0.0	0.0	0.0	-187.5892	2162.1247	NaN	NaN	1.095	0.9022	0.0203	0.02	0.018	0.0194	0.0202
0.0	0.0	0.0	-1619.5892	2280.1247	NaN	NaN	1.3	0.9022	0.0203	0.0199	0.018	0.0194	0.0201
0.0	0.0	0.0	-786.5892	3342.1247	NaN	NaN	1.3	0.9026	0.0202	0.0199	0.018	0.0193	0.0201
0.0	0.0	0.0	-1352.5892	951.1247	NaN	NaN	-0.3	0.9025	0.0202	0.0199	0.0181	0.0193	0.02
0.0	0.0	0.0	-1031.5892	1203.1247	NaN	NaN	1.3	0.9022	0.0202	0.02	0.0182	0.0194	0.02
0.0	0.0	0.0	-2669.5892	2196.1247	NaN	NaN	-0.3	0.9025	0.0202	0.0199	0.0182	0.0194	0.0199
0.0	0.0	0.0	337.4108	411.1247	NaN	NaN	0.5492	0.9025	0.0202	0.0199	0.0181	0.0193	0.02
0.0	0.0	0.0	-1473.5892	-40.8753	NaN	NaN	0.027	0.9031	0.02	0.0197	0.018	0.0193	0.0199
0.0	0.0	0.0	-1494.5892	3948.1247	NaN	NaN	1.3	0.9035	0.0199	0.0196	0.0178	0.019	0.02
0.0	0.0	0.0	-2696.5892	2667.1247	NaN	NaN	-0.3	0.9042	0.0198	0.0194	0.0177	0.0189	0.0199
0.0	0.0	0.0	-528.5892	5489.1247	NaN	NaN	1.1066	0.9042	0.0197	0.0196	0.0178	0.0187	0.02
0.0	0.0	0.0	102.4108	1164.1247	NaN	NaN	0.9191	0.9036	0.0199	0.0198	0.018	0.0189	0.0198
0.0	0.0	0.0	-474.5892	-647.8753	NaN	NaN	0.5772	0.9037	0.0199	0.0199	0.0181	0.0189	0.0195
0.0	0.0	0.0	-1168.5892	1849.1247	NaN	NaN	1.3	0.9036	0.02	0.0199	0.0181	0.0188	0.0195
0.0	0.0	0.0	-1395.5892	-90.8753	NaN	NaN	0.0611	0.9035	0.02	0.0199	0.0181	0.0189	0.0196
0.0	0.0	0.0	-1550.5892	2918.1247	NaN	NaN	1.3	0.9042	0.0198	0.0198	0.0179	0.0187	0.0196
0.0	0.0	0.0	-1682.5892	2418.1247	NaN	NaN	1.3	0.9042	0.0197	0.0197	0.0178	0.0187	0.0198
0.0	0.0	0.0	237.4108	895.1247	NaN	NaN	0.7904	0.9042	0.0196	0.0197	0.0178	0.0187	0.0199
0.0	0.0	0.0	-2574.5892	4593.1247	NaN	NaN	1.3	0.9033	0.0199	0.0199	0.018	0.0188	0.0201
0.0	0.0	0.0	-1903.5892	3396.1247	NaN	NaN	1.3	0.9027	0.02	0.0201	0.0182	0.019	0.02
0.0	0.0	0.0	-1100.5892	1451.1247	NaN	NaN	1.3	0.9015	0.0203	0.0203	0.0186	0.0193	0.0201
0.0	0.0	0.0	-2583.5892	913.1247	NaN	NaN	-0.3	0.9015	0.0203	0.0203	0.0186	0.0193	0.02
0.0	0.0	0.0	-1265.5892	1886.1247	NaN	NaN	1.3	0.9012	0.0204	0.0204	0.0187	0.0193	0.0201
0.0	0.0	0.0	-1128.5892	2604.1247	NaN	NaN	1.3	0.9011	0.0202	0.0204	0.0187	0.0193	0.0202
0.0	0.0	0.0	-1082.5892	2049.1247	NaN	NaN	1.3	0.9002	0.0205	0.0206	0.019	0.0196	0.0203
0.0	0.0	0.0	-619.5892	1849.1247	NaN	NaN	1.3	0.8991	0.0208	0.0208	0.0192	0.0197	0.0203
0.0	0.0	0.0	-1200.5892	2344.1247	NaN	NaN	1.3	0.8983	0.021	0.021	0.0195	0.0198	0.0204
0.0	0.0	0.0	-592.5892	-301.8753	NaN	NaN	0.3375	0.8976	0.0213	0.0211	0.0198	0.0199	0.0204
0.0	0.0	0.0	-906.5892	-1166.8753	NaN	NaN	0.5628	0.8981	0.0213	0.0209	0.0199	0.0196	0.0202
0.0	0.0	0.0	-1227.5892	268.1247	NaN	NaN	-0.2795	0.8976	0.0214	0.021	0.0201	0.0197	0.0203
0.0	0.0	0.0	-1539.5892	-1903.8753	NaN	NaN	0.5529	0.897	0.0215	0.021	0.0203	0.0199	0.0203
0.0	0.0	0.0	-2661.5892	2647.1247	NaN	NaN	-0.3	0.8963	0.0215	0.0212	0.0204	0.0201	0.0205
0.0	0.0	0.0	-3356.5892	1638.1247	NaN	NaN	-0.3	0.8959	0.0216	0.0212	0.0205	0.0202	0.0206
0.0	0.0	0.0	-1726.5892	2586.1247	NaN	NaN	1.3	0.8956	0.0216	0.0213	0.0205	0.0203	0.0207
0.0	0.0	0.0	-2801.5892	-656.8753	NaN	NaN	0.1899	0.8952	0.0218	0.0212	0.0207	0.0203	0.0208
0.0	0.0	0.0	-596.5892	3748.1247	NaN	NaN	1.1893	0.8954	0.0216	0.0213	0.0206	0.0204	0.0207
0.0	0.0	0.0	609.4108	-210.8753	NaN	NaN	-0.3	0.8955	0.0216	0.0211	0.0207	0.0204	0.0207
0.0	0.0	0.0	-1585.5892	-987.8753	NaN	NaN	0.3839	0.8953	0.0217	0.0211	0.021	0.0204	0.0206
0.0	0.0	0.0	-961.5892	2333.1247	NaN	NaN	1.3	0.8954	0.0216	0.021	0.021	0.0205	0.0205
0.0	0.0	0.0	-1029.5892	532.1247	NaN	NaN	-0.3	0.8951	0.0216	0.021	0.0211	0.0206	0.0206
0.0	0.0	0.0	-1539.5892	2369.1247	NaN	NaN	1.3	0.8951	0.0215	0.0211	0.0213	0.0205	0.0205
0.0	0.0	0.0	-1163.5892	971.1247	NaN	NaN	-0.3	0.8952	0.0215	0.021	0.0213	0.0205	0.0204
0.0	0.0	0.0	-2277.5892	-2036.8753	NaN	NaN	0.4721	0.8954	0.0216	0.0211	0.0213	0.0204	0.0203
0.0	0.0	0.0	-1607.5892	-29.8753	NaN	NaN	0.0182	0.8956	0.0214	0.0211	0.0213	0.0204	0.0202
0.0	0.0	0.0	-1947.5892	397.1247	NaN	NaN	-0.2561	0.8958	0.0214	0.0211	0.0213	0.0203	0.0201
0.0	0.0	0.0	-981.5892	-3137.8753	NaN	NaN	0.7617	0.8956	0.0214	0.0212	0.0213	0.0204	0.0201
0.0	0.0	0.0	-1610.5892	-340.8753	NaN	NaN	0.1747	0.8959	0.0213	0.0211	0.0213	0.0204	0.0202
0.0	0.0	0.0	-1580.5892	844.1247	NaN	NaN	-0.3	0.8961	0.0211	0.021	0.0212	0.0204	0.0201
0.0	0.0	0.0	-1912.5892	-926.8753	NaN	NaN	0.3264	0.8962	0.021	0.021	0.0212	0.0204	0.0203
0.0	0.0	0.0	-606.5892	141.1247	NaN	NaN	-0.3	0.8963	0.0209	0.0209	0.0213	0.0204	0.0202
0.0	0.0	0.0	-18.5892	551.1247	NaN	NaN	1.0349	0.8961	0.021	0.021	0.0213	0.0204	0.0202
0.0	0.0	0.0	-290.5892	-1074.8753	NaN	NaN	0.7872	0.8959	0.021	0.0211	0.0212	0.0204	0.0204
0.0	0.0	0.0	-2386.5892	-1176.8753	NaN	NaN	0.3303	0.8956	0.0211	0.0212	0.0212	0.0205	0.0204
0.0	0.0	0.0	-1882.5892	1162.1247	NaN	NaN	-0.3	0.8955	0.0211	0.0213	0.0211	0.0206	0.0204
0.0	0.0	0.0	-2152.5892	993.1247	NaN	NaN	-0.3	0.8951	0.0212	0.0214	0.0211	0.0207	0.0204
0.0	0.0	0.0	-1393.5892	-320.8753	NaN	NaN	0.1872	0.8948	0.0213	0.0216	0.0211	0.0208	0.0204
0.0	0.0	0.0	-2215.5892	32.1247	NaN	NaN	-0.0147	0.8945	0.0215	0.0217	0.0211	0.0209	0.0204
0.0	0.0	0.0	-1163.5892	-544.8753	NaN	NaN	0.3189	0.8947	0.0214	0.0216	0.021	0.0209	0.0204
0.0	0.0	0.0	387.4108	780.1247	NaN	NaN	0.6682	0.8955	0.0211	0.0213	0.0208	0.0209	0.0203
0.0	0.0	0.0	-471.5892	3360.1247	NaN	NaN	1.1633	0.8955	0.021	0.0212	0.0208	0.0212	0.0204
0.0	0.0	0.0	-2201.5892	4232.1247	NaN	NaN	1.3	0.8951	0.0212	0.0212	0.0208	0.0213	0.0204
0.0	0.0	0.0	-1031.5892	-82.8753	NaN	NaN	0.0744	0.8945	0.0215	0.0213	0.0209	0.0214	0.0204
0.0	0.0	0.0	-1421.5892	2830.1247	NaN	NaN	1.3	0.8947	0.0215	0.0212	0.0209	0.0213	0.0204
0.0	0.0	0.0	-1224.5892	-1307.8753	NaN	NaN	0.5164	0.8941	0.0217	0.0213	0.0211	0.0213	0.0206
0.0	0.0	0.0	-1167.5892	845.1247	NaN	NaN	-0.3	0.8945	0.0215	0.0211	0.0211	0.0214	0.0204
0.0	0.0	0.0	-979.5892	1677.1247	NaN	NaN	1.3	0.8943	0.0214	0.0211	0.0212	0.0216	0.0204
0.0	0.0	0.0	-391.5892	230.1247	NaN	NaN	-0.3	0.8944	0.0214	0.0212	0.0213	0.0214	0.0204
0.0	0.0	0.0	-2027.5892	-1611.8753	NaN	NaN	0.4429	0.8936	0.0216	0.0214	0.0216	0.0213	0.0205
0.0	0.0	0.0	-2368.5892	-1931.8753	NaN	NaN	0.4492	0.8938	0.0215	0.0214	0.0216	0.0213	0.0205
0.0	0.0	0.0	-3538.5892	3736.1247	NaN	NaN	1.3	0.8939	0.0213	0.0213	0.0216	0.0214	0.0205
0.0	0.0	0.0	-2971.5892	1348.1247	NaN	NaN	-0.3	0.8938	0.0213	0.0214	0.0216	0.0214	0.0205
0.0	0.0	0.0	-3078.5892	-1594.8753	NaN	NaN	0.3413	0.8939	0.0214	0.0215	0.0216	0.0212	0.0204
0.0	0.0	0.0	-1034.5892	-1550.8753	NaN	NaN	0.5998	0.8938	0.0215	0.0216	0.0216	0.0211	0.0203
0.0	0.0	0.0	-1695.5892	-356.8753	NaN	NaN	0.1739	0.8943	0.0214	0.0216	0.0216	0.021	0.0202
0.0	0.0	0.0	-2044.5892	-1001.8753	NaN	NaN	0.3289	0.8944	0.0213	0.0216	0.0215	0.021	0.0202
0.0	0.0	0.0	-2136.5892	-2493.8753	NaN	NaN	0.5386	0.8944	0.0213	0.0216	0.0215	0.0209	0.0202
0.0	0.0	0.0	-1734.5892	1081.1247	NaN	NaN	-0.3	0.8945	0.0211	0.0215	0.0215	0.0211	0.0203
0.0	0.0	0.0	-2165.5892	306.1247	NaN	NaN	-0.1646	0.8943	0.0211	0.0216	0.0215	0.0211	0.0204
0.0	0.0	0.0	-2275.5892	1406.1247	NaN	NaN	-0.3	0.8941	0.0212	0.0216	0.0216	0.0212	0.0204
0.0	0.0	0.0	-704.5892	-353.8753	NaN	NaN	0.3343	0.8937	0.0214	0.0216	0.0217	0.0212	0.0203
0.0	0.0	0.0	855.4108	-1724.8753	NaN	NaN	1.3	0.8934	0.0216	0.0217	0.0218	0.0212	0.0204
0.0	0.0	0.0	-2541.5892	1024.1247	NaN	NaN	-0.3	0.8933	0.0216	0.0217	0.0218	0.0213	0.0203
0.0	0.0	0.0	-227.5892	-1012.8753	NaN	NaN	0.8165	0.8928	0.0218	0.0218	0.0219	0.0214	0.0203
0.0	0.0	0.0	-2199.5892	-1232.8753	NaN	NaN	0.3592	0.8926	0.0219	0.0219	0.0219	0.0214	0.0202
0.0	0.0	0.0	-2190.5892	368.1247	NaN	NaN	-0.202	0.8931	0.0218	0.0218	0.0218	0.0214	0.0202
0.0	0.0	0.0	-276.5892	-1658.8753	NaN	NaN	0.8571	0.8929	0.0218	0.0219	0.0218	0.0214	0.0202
0.0	0.0	0.0	-2073.5892	-2127.8753	NaN	NaN	0.5065	0.8927	0.0217	0.0219	0.0219	0.0215	0.0203
0.0	0.0	0.0	88.4108	1356.1247	NaN	NaN	0.9388	0.8926	0.0216	0.0219	0.022	0.0217	0.0203
0.0	0.0	0.0	-519.5892	-1127.8753	NaN	NaN	0.6846	0.8928	0.0217	0.0219	0.0219	0.0215	0.0202
0.0	0.0	0.0	-2771.5892	494.1247	NaN	NaN	-0.217	0.893	0.0218	0.022	0.0219	0.0212	0.0201
0.0	0.0	0.0	-2614.5892	-3841.8753	NaN	NaN	0.595	0.8935	0.0219	0.022	0.0217	0.021	0.02
0.0	0.0	0.0	-2403.5892	754.1247	NaN	NaN	-0.3	0.8937	0.0217	0.0219	0.0217	0.021	0.0199
0.0	0.0	0.0	-2430.5892	812.1247	NaN	NaN	-0.3	0.8939	0.0217	0.0218	0.0217	0.021	0.0199
0.0	0.0	0.0	-1205.5892	-1802.8753	NaN	NaN	0.5993	0.8938	0.0217	0.0219	0.0217	0.021	0.0199
0.0	0.0	0.0	-1736.5892	-1231.8753	NaN	NaN	0.415	0.8937	0.0217	0.0219	0.0218	0.021	0.0198
0.0	0.0	0.0	-1499.5892	657.1247	NaN	NaN	-0.3	0.8937	0.0217	0.0219	0.0218	0.021	0.0199
0.0	0.0	0.0	-1460.5892	1529.1247	NaN	NaN	1.3	0.8935	0.0217	0.022	0.0219	0.021	0.02
0.0	0.0	0.0	-1603.5892	-192.8753	NaN	NaN	0.1074	0.8934	0.0217	0.0219	0.0219	0.0211	0.02
0.0	0.0	0.0	-2761.5892	-1823.8753	NaN	NaN	0.3978	0.893	0.022	0.0219	0.022	0.021	0.0201
0.0	0.0	0.0	-208.5892	-440.8753	NaN	NaN	0.6788	0.8931	0.022	0.0218	0.022	0.021	0.0201
0.0	0.0	0.0	-656.5892	-1315.8753	NaN	NaN	0.6671	0.8929	0.022	0.0219	0.022	0.0211	0.0201
0.0	0.0	0.0	-3044.5892	-2560.8753	NaN	NaN	0.4569	0.8926	0.0222	0.022	0.022	0.0211	0.0201
0.0	0.0	0.0	-2624.5892	297.1247	NaN	NaN	-0.1277	0.8928	0.0222	0.022	0.022	0.0209	0.0201
0.0	0.0	0.0	-478.5892	-2910.8753	NaN	NaN	0.8588	0.8927	0.0222	0.0221	0.022	0.0209	0.0202
0.0	0.0	0.0	-2525.5892	-370.8753	NaN	NaN	0.128	0.8928	0.022	0.0221	0.0221	0.0209	0.0202
0.0	0.0	0.0	-687.5892	572.1247	NaN	NaN	-0.3	0.8931	0.0218	0.0221	0.0221	0.0208	0.02
0.0	0.0	0.0	-867.5892	1037.1247	NaN	NaN	1.3	0.8928	0.0219	0.0221	0.0221	0.0209	0.0201
0.0	0.0	0.0	-324.5892	-2287.8753	NaN	NaN	0.8758	0.8923	0.0222	0.0222	0.0222	0.0209	0.0201
0.0	0.0	0.0	-2011.5892	-285.8753	NaN	NaN	0.1244	0.8923	0.0223	0.0222	0.0222	0.0208	0.0201
0.0	0.0	0.0	-1131.5892	-617.8753	NaN	NaN	0.3532	0.8922	0.0224	0.0223	0.0222	0.0208	0.0201
0.0	0.0	0.0	-679.5892	-1166.8753	NaN	NaN	0.632	0.8926	0.0223	0.0222	0.0222	0.0207	0.0201
0.0	0.0	0.0	-1542.5892	-167.8753	NaN	NaN	0.0981	0.8923	0.0225	0.0222	0.0222	0.0207	0.0201
0.0	0.0	0.0	-1452.5892	-1127.8753	NaN	NaN	0.4371	0.8926	0.0225	0.0221	0.0222	0.0205	0.0201
0.0	0.0	0.0	406.4108	390.1247	NaN	NaN	0.4898	0.8932	0.0224	0.0219	0.0221	0.0204	0.02
0.0	0.0	0.0	-405.5892	-1935.8753	NaN	NaN	0.8268	0.8931	0.0225	0.0218	0.0222	0.0203	0.0201
0.0	0.0	0.0	-1656.5892	222.1247	NaN	NaN	-0.1548	0.8936	0.0223	0.0217	0.0221	0.0203	0.0199
0.0	0.0	0.0	730.4108	170.1247	NaN	NaN	0.1889	0.8933	0.0224	0.0217	0.0222	0.0204	0.0199
0.0	0.0	0.0	-1697.5892	-286.8753	NaN	NaN	0.1446	0.8927	0.0226	0.0217	0.0224	0.0206	0.02
0.0	0.0	0.0	-1750.5892	-804.8753	NaN	NaN	0.315	0.8921	0.0228	0.0217	0.0225	0.0207	0.0202
0.0	0.0	0.0	-2018.5892	-4342.8753	NaN	NaN	0.6827	0.8914	0.0231	0.0218	0.0226	0.0206	0.0204
0.0	0.0	0.0	-1720.5892	-28.8753	NaN	NaN	0.0165	0.8921	0.0228	0.0217	0.0226	0.0206	0.0202
0.0	0.0	0.0	-1951.5892	2113.1247	NaN	NaN	1.3	0.8924	0.0227	0.0217	0.0225	0.0206	0.0201
0.0	0.0	0.0	-1861.5892	-1628.8753	NaN	NaN	0.4667	0.8918	0.0228	0.0218	0.0227	0.0208	0.0201
0.0	0.0	0.0	-1903.5892	1274.1247	NaN	NaN	-0.3	0.8916	0.0228	0.0218	0.0227	0.021	0.0201
0.0	0.0	0.0	-2287.5892	-2499.8753	NaN	NaN	0.5222	0.8904	0.0232	0.0221	0.0229	0.021	0.0204
0.0	0.0	0.0	-2320.5892	-35.8753	NaN	NaN	0.0152	0.8905	0.0231	0.0221	0.0229	0.021	0.0204
0.0	0.0	0.0	-1462.5892	1717.1247	NaN	NaN	1.3	0.8907	0.0229	0.022	0.0229	0.0211	0.0203
0.0	0.0	0.0	-2518.5892	473.1247	NaN	NaN	-0.2313	0.8906	0.023	0.0221	0.0229	0.0211	0.0203
0.0	0.0	0.0	-726.5892	-718.8753	NaN	NaN	0.4973	0.8905	0.0229	0.0222	0.023	0.0212	0.0203
0.0	0.0	0.0	-2204.5892	-2294.8753	NaN	NaN	0.51	0.8902	0.0231	0.0224	0.0229	0.0211	0.0203
0.0	0.0	0.0	-1216.5892	639.1247	NaN	NaN	-0.3	0.8911	0.023	0.0225	0.0226	0.0209	0.0199
0.0	0.0	0.0	-1612.5892	-46.8753	NaN	NaN	0.0282	0.8915	0.0229	0.0226	0.0225	0.0207	0.0199
0.0	0.0	0.0	-2010.5892	-2134.8753	NaN	NaN	0.515	0.8909	0.0229	0.0228	0.0226	0.0208	0.02
0.0	0.0	0.0	-963.5892	1315.1247	NaN	NaN	1.3	0.8911	0.0226	0.0228	0.0225	0.0209	0.02
0.0	0.0	0.0	-598.5892	-175.8753	NaN	NaN	0.2271	0.891	0.0224	0.0228	0.0225	0.0211	0.0201
0.0	0.0	0.0	-1382.5892	-594.8753	NaN	NaN	0.3008	0.891	0.0224	0.0227	0.0224	0.0213	0.0203
0.0	0.0	0.0	69.4108	-1032.8753	NaN	NaN	1.072	0.8911	0.0222	0.0226	0.0223	0.0214	0.0203
0.0	0.0	0.0	-3503.5892	-1119.8753	NaN	NaN	0.2422	0.8914	0.0223	0.0224	0.022	0.0214	0.0205
0.0	0.0	0.0	-1219.5892	-1692.8753	NaN	NaN	0.5813	0.8915	0.022	0.0223	0.0219	0.0217	0.0206
0.0	0.0	0.0	-3408.5892	-355.8753	NaN	NaN	0.0945	0.8922	0.0217	0.022	0.0218	0.0217	0.0206
0.0	0.0	0.0	-1998.5892	-354.8753	NaN	NaN	0.1508	0.8925	0.0215	0.0219	0.0215	0.0219	0.0207
0.0	0.0	0.0	-3004.5892	-244.8753	NaN	NaN	0.0754	0.8932	0.0212	0.0217	0.0214	0.022	0.0206
0.0	0.0	0.0	-1143.5892	-1793.8753	NaN	NaN	0.6107	0.8931	0.0214	0.0216	0.0213	0.0221	0.0205
0.0	0.0	0.0	-2935.5892	-1251.8753	NaN	NaN	0.299	0.8931	0.0215	0.0215	0.0212	0.0222	0.0205
0.0	0.0	0.0	-1380.5892	616.1247	NaN	NaN	-0.3	0.8929	0.0216	0.0214	0.0212	0.0224	0.0205
0.0	0.0	0.0	-3113.5892	-1459.8753	NaN	NaN	0.3192	0.8922	0.0219	0.0213	0.0212	0.0226	0.0207
0.0	0.0	0.0	-2111.5892	991.1247	NaN	NaN	-0.3	0.8909	0.0222	0.0213	0.0215	0.0232	0.0209
0.0	0.0	0.0	-1856.5892	-1057.8753	NaN	NaN	0.363	0.8901	0.0226	0.0214	0.0216	0.0235	0.0209
0.0	0.0	0.0	-1979.5892	-2207.8753	NaN	NaN	0.5273	0.8891	0.0228	0.0216	0.0219	0.0238	0.0208
0.0	0.0	0.0	-1147.5892	1426.1247	NaN	NaN	1.3	0.8882	0.0232	0.0217	0.0221	0.024	0.0208
0.0	0.0	0.0	-3424.5892	-655.8753	NaN	NaN	0.1607	0.8877	0.0235	0.0218	0.0221	0.024	0.0209
0.0	0.0	0.0	-1229.5892	1210.1247	NaN	NaN	-0.3	0.8871	0.0234	0.0219	0.0223	0.0243	0.021
0.0	0.0	0.0	-1605.5892	1185.1247	NaN	NaN	-0.3	0.8864	0.0235	0.0219	0.0226	0.0246	0.021
0.0	0.0	0.0	-2462.5892	2857.1247	NaN	NaN	1.3	0.8861	0.0238	0.0219	0.0226	0.0246	0.021
0.0	0.0	0.0	-751.5892	-1170.8753	NaN	NaN	0.609	0.8852	0.0243	0.0222	0.0228	0.0247	0.0209
0.0	0.0	0.0	-2528.5892	-2139.8753	NaN	NaN	0.4584	0.8844	0.0248	0.0224	0.023	0.0247	0.0207
0.0	0.0	0.0	-2474.5892	-116.8753	NaN	NaN	0.0451	0.8841	0.025	0.0224	0.0231	0.0246	0.0207
0.0	0.0	0.0	-2126.5892	494.1247	NaN	NaN	-0.3	0.884	0.025	0.0224	0.0232	0.0245	0.0208
0.0	0.0	0.0	-1664.5892	-323.8753	NaN	NaN	0.1629	0.8835	0.0252	0.0225	0.0233	0.0245	0.0209
0.0	0.0	0.0	-1490.5892	-405.8753	NaN	NaN	0.214	0.8829	0.0255	0.0226	0.0235	0.0246	0.0209
0.0	0.0	0.0	-1163.5892	1845.1247	NaN	NaN	1.3	0.8827	0.0256	0.0227	0.0235	0.0246	0.0209
0.0	0.0	0.0	-1677.5892	-2732.8753	NaN	NaN	0.6196	0.8829	0.0256	0.0227	0.0235	0.0243	0.021
0.0	0.0	0.0	-1014.5892	-2317.8753	NaN	NaN	0.6955	0.8826	0.0256	0.023	0.0235	0.0243	0.0211
0.0	0.0	0.0	39.4108	438.1247	NaN	NaN	0.9175	0.8822	0.0257	0.0231	0.0236	0.0242	0.0211
0.0	0.0	0.0	-2756.5892	-1644.8753	NaN	NaN	0.3737	0.8824	0.0257	0.0232	0.0236	0.0241	0.021
0.0	0.0	0.0	-1499.5892	566.1247	NaN	NaN	-0.3	0.8823	0.0256	0.0234	0.0237	0.024	0.0211
0.0	0.0	0.0	-2049.5892	-1524.8753	NaN	NaN	0.4266	0.8823	0.0258	0.0234	0.0237	0.0237	0.0211
0.0	0.0	0.0	-1620.5892	-2314.8753	NaN	NaN	0.5882	0.8822	0.0257	0.0235	0.0237	0.0236	0.0212
0.0	0.0	0.0	-971.5892	-2454.8753	NaN	NaN	0.7164	0.8818	0.0257	0.0237	0.0238	0.0237	0.0213
0.0	0.0	0.0	-987.5892	1012.1247	NaN	NaN	1.3	0.882	0.0256	0.0236	0.0239	0.0236	0.0212
0.0	0.0	0.0	-2524.5892	-2822.8753	NaN	NaN	0.5279	0.8813	0.0261	0.0238	0.0239	0.0235	0.0215
0.0	0.0	0.0	-3299.5892	-2340.8753	NaN	NaN	0.415	0.8811	0.026	0.0238	0.024	0.0235	0.0216
0.0	0.0	0.0	-858.5892	-1180.8753	NaN	NaN	0.579	0.8804	0.0265	0.0238	0.0242	0.0236	0.0216
0.0	0.0	0.0	-3010.5892	-519.8753	NaN	NaN	0.1473	0.8807	0.0265	0.0237	0.0241	0.0234	0.0216
0.0	0.0	0.0	601.4108	-114.8753	NaN	NaN	-0.2361	0.8803	0.0267	0.0237	0.0242	0.0234	0.0218
0.0	0.0	0.0	-1572.5892	-4425.8753	NaN	NaN	0.7378	0.8807	0.0268	0.0236	0.0241	0.0232	0.0217
0.0	0.0	0.0	-2380.5892	1779.1247	NaN	NaN	-0.3	0.8792	0.0271	0.0239	0.0245	0.0234	0.022
0.0	0.0	0.0	1391.4108	-871.8753	NaN	NaN	-0.3	0.8799	0.0269	0.0236	0.0244	0.0233	0.0219
0.0	0.0	0.0	-1395.5892	-1973.8753	NaN	NaN	0.5858	0.8797	0.027	0.0236	0.0244	0.0232	0.022
0.0	0.0	0.0	-1905.5892	-2092.8753	NaN	NaN	0.5234	0.8801	0.0272	0.0235	0.0244	0.0231	0.0218
0.0	0.0	0.0	-1736.5892	-1475.8753	NaN	NaN	0.4594	0.8804	0.0274	0.0235	0.0244	0.0228	0.0216
0.0	0.0	0.0	-3092.5892	-237.8753	NaN	NaN	0.0714	0.8805	0.0275	0.0235	0.0245	0.0226	0.0215
0.0	0.0	0.0	-1089.5892	-1762.8753	NaN	NaN	0.618	0.8809	0.0273	0.0234	0.0245	0.0225	0.0215
0.0	0.0	0.0	-222.5892	-370.8753	NaN	NaN	0.6249	0.8812	0.0272	0.0234	0.0246	0.0222	0.0214
0.0	0.0	0.0	-730.5892	-737.8753	NaN	NaN	0.5025	0.8817	0.0271	0.0232	0.0247	0.022	0.0214
0.0	0.0	0.0	-1079.5892	-2791.8753	NaN	NaN	0.7211	0.8826	0.0267	0.023	0.0246	0.0217	0.0213
0.0	0.0	0.0	-2384.5892	648.1247	NaN	NaN	-0.3	0.8832	0.0266	0.0228	0.0246	0.0215	0.0214
0.0	0.0	0.0	-846.5892	-663.8753	NaN	NaN	0.4395	0.8838	0.0264	0.0226	0.0246	0.0212	0.0213
0.0	0.0	0.0	-3556.5892	707.1247	NaN	NaN	-0.2482	0.8843	0.0264	0.0224	0.0246	0.0211	0.0212
0.0	0.0	0.0	-1962.5892	69.1247	NaN	NaN	-0.0365	0.8837	0.0269	0.0223	0.0247	0.0211	0.0212
0.0	0.0	0.0	-2193.5892	-2716.8753	NaN	NaN	0.5533	0.8831	0.0273	0.0222	0.0249	0.0212	0.0214
0.0	0.0	0.0	-842.5892	-3258.8753	NaN	NaN	0.7946	0.8832	0.0275	0.022	0.0248	0.0212	0.0214
0.0	0.0	0.0	-554.5892	-1359.8753	NaN	NaN	0.7103	0.8836	0.0273	0.0219	0.0248	0.0212	0.0213
0.0	0.0	0.0	-1738.5892	869.1247	NaN	NaN	-0.3	0.8836	0.0273	0.0217	0.0247	0.0213	0.0214
0.0	0.0	0.0	-700.5892	-1876.8753	NaN	NaN	0.7282	0.8837	0.0272	0.0216	0.0247	0.0213	0.0215
0.0	0.0	0.0	-1204.5892	-1014.8753	NaN	NaN	0.4573	0.8839	0.0272	0.0215	0.0247	0.0213	0.0214
0.0	0.0	0.0	-2476.5892	-1988.8753	NaN	NaN	0.4454	0.8834	0.0275	0.0215	0.0248	0.0213	0.0216
0.0	0.0	0.0	-2059.5892	745.1247	NaN	NaN	-0.3	0.8842	0.027	0.0214	0.0246	0.0213	0.0215
0.0	0.0	0.0	-100.5892	-1590.8753	NaN	NaN	0.9405	0.8844	0.0269	0.0213	0.0246	0.0214	0.0215
0.0	0.0	0.0	-1334.5892	-1894.8753	NaN	NaN	0.5867	0.8851	0.0265	0.0211	0.0244	0.0214	0.0214
0.0	0.0	0.0	885.4108	1137.1247	NaN	NaN	0.5622	0.8853	0.0265	0.021	0.0243	0.0214	0.0214
0.0	0.0	0.0	-926.5892	-657.8753	NaN	NaN	0.4152	0.886	0.0262	0.0209	0.0241	0.0214	0.0214
0.0	0.0	0.0	-3785.5892	-1116.8753	NaN	NaN	0.2278	0.8868	0.0258	0.0207	0.024	0.0214	0.0213
0.0	0.0	0.0	-1213.5892	-341.8753	NaN	NaN	0.2198	0.8877	0.0254	0.0206	0.0238	0.0214	0.0211
0.0	0.0	0.0	142.4108	527.1247	NaN	NaN	0.7873	0.8878	0.0253	0.0206	0.0237	0.0214	0.0212
0.0	0.0	0.0	-1939.5892	-3311.8753	NaN	NaN	0.6307	0.8869	0.0255	0.0206	0.0238	0.0218	0.0215
0.0	0.0	0.0	-1610.5892	-624.8753	NaN	NaN	0.2795	0.8845	0.0263	0.0204	0.0244	0.0225	0.0219
0.0	0.0	0.0	-2202.5892	1440.1247	NaN	NaN	-0.3	0.8826	0.027	0.0203	0.0248	0.023	0.0223
0.0	0.0	0.0	-3193.5892	-2800.8753	NaN	NaN	0.4672	0.8821	0.0271	0.0201	0.0248	0.0233	0.0226
0.0	0.0	0.0	34.4108	-2932.8753	NaN	NaN	1.0119	0.8812	0.0272	0.0202	0.0249	0.0236	0.0228
0.0	0.0	0.0	-1356.5892	-292.8753	NaN	NaN	0.1776	0.8813	0.0272	0.02	0.025	0.0238	0.0228
0.0	0.0	0.0	-1588.5892	1187.1247	NaN	NaN	-0.3	0.8809	0.0273	0.0199	0.025	0.0239	0.023
0.0	0.0	0.0	-3187.5892	-3183.8753	NaN	NaN	0.4997	0.8813	0.0272	0.0197	0.0248	0.0239	0.0232
0.0	0.0	0.0	63.4108	-465.8753	NaN	NaN	1.1576	0.8805	0.0275	0.0197	0.0251	0.0241	0.0232
0.0	0.0	0.0	-2311.5892	-3445.8753	NaN	NaN	0.5985	0.8803	0.0278	0.0196	0.0251	0.0241	0.0232
0.0	0.0	0.0	-2630.5892	336.1247	NaN	NaN	-0.1465	0.8796	0.028	0.0197	0.0253	0.0242	0.0232
0.0	0.0	0.0	-2770.5892	-3392.8753	NaN	NaN	0.5505	0.8796	0.028	0.0196	0.0253	0.0242	0.0233
0.0	0.0	0.0	-1208.5892	-677.8753	NaN	NaN	0.3593	0.8791	0.028	0.0198	0.0255	0.0242	0.0234
0.0	0.0	0.0	-2176.5892	335.1247	NaN	NaN	-0.182	0.8793	0.0276	0.0198	0.0255	0.0243	0.0236
0.0	0.0	0.0	-1481.5892	1705.1247	NaN	NaN	1.3	0.879	0.0273	0.0199	0.0256	0.0245	0.0237
0.0	0.0	0.0	-908.5892	718.1247	NaN	NaN	-0.3	0.8792	0.0272	0.0199	0.0256	0.0245	0.0237
0.0	0.0	0.0	-2252.5892	-2946.8753	NaN	NaN	0.5668	0.88	0.0269	0.0198	0.0254	0.0243	0.0235
0.0	0.0	0.0	-2308.5892	-2083.8753	NaN	NaN	0.4744	0.8802	0.0269	0.0198	0.0254	0.0243	0.0235
0.0	0.0	0.0	-2960.5892	-2680.8753	NaN	NaN	0.4752	0.8805	0.0267	0.0198	0.0254	0.0242	0.0234
0.0	0.0	0.0	-2257.5892	847.1247	NaN	NaN	-0.3	0.88	0.0267	0.0199	0.0256	0.0244	0.0234
0.0	0.0	0.0	-1329.5892	-1424.8753	NaN	NaN	0.5173	0.8801	0.0266	0.02	0.0256	0.0244	0.0233
0.0	0.0	0.0	-2114.5892	960.1247	NaN	NaN	-0.3	0.8797	0.0267	0.0201	0.0258	0.0245	0.0233
0.0	0.0	0.0	-1548.5892	-2485.8753	NaN	NaN	0.6162	0.8808	0.0263	0.0199	0.0256	0.0243	0.0231
0.0	0.0	0.0	-1775.5892	-738.8753	NaN	NaN	0.2938	0.8818	0.0257	0.0197	0.0255	0.0244	0.0229
0.0	0.0	0.0	-646.5892	-750.8753	NaN	NaN	0.5373	0.8825	0.0254	0.0195	0.0254	0.0244	0.0228
0.0	0.0	0.0	-639.5892	1781.1247	NaN	NaN	1.3	0.8825	0.0254	0.0195	0.0254	0.0245	0.0227
0.0	0.0	0.0	-2055.5892	-1826.8753	NaN	NaN	0.4705	0.8822	0.0256	0.0196	0.0255	0.0244	0.0226
0.0	0.0	0.0	-786.5892	-1503.8753	NaN	NaN	0.6566	0.8817	0.026	0.0196	0.0256	0.0245	0.0226
0.0	0.0	0.0	1297.4108	-2961.8753	NaN	NaN	1.3	0.8814	0.026	0.0196	0.0256	0.0247	0.0226
0.0	0.0	0.0	8792.4108	255.1247	NaN	NaN	0.0282	0.8818	0.0258	0.0196	0.0257	0.0247	0.0224
0.0	0.0	0.0	6374.4108	-1604.8753	NaN	NaN	-0.3	0.8829	0.0257	0.0192	0.0255	0.0246	0.022
0.0	0.0	0.0	2114.4108	1638.1247	NaN	NaN	0.4365	0.8823	0.0261	0.0193	0.0257	0.0248	0.0219
0.0	0.0	0.0	7844.4108	209.1247	NaN	NaN	0.026	0.8818	0.0263	0.0193	0.0258	0.025	0.0218
0.0	0.0	0.0	-1568.5892	363.1247	NaN	NaN	-0.3	0.8822	0.0262	0.0193	0.0257	0.0248	0.0218
0.0	0.0	0.0	-557.5892	-75.8753	NaN	NaN	0.1198	0.881	0.0267	0.0196	0.0259	0.0248	0.0221
0.0	0.0	0.0	201.4108	-1506.8753	NaN	NaN	1.1543	0.8811	0.0267	0.0195	0.026	0.0248	0.0219
0.0	0.0	0.0	11165.4108	195.1247	NaN	NaN	0.0172	0.8787	0.0275	0.0199	0.0265	0.0255	0.0218
0.0	0.0	0.0	1135.4108	246.1247	NaN	NaN	0.1782	0.8791	0.0275	0.0198	0.0265	0.0253	0.0219
0.0	0.0	0.0	7616.4108	680.1247	NaN	NaN	0.082	0.8785	0.0272	0.0201	0.0267	0.0254	0.0221
0.0	0.0	0.0	3464.4108	-1056.8753	NaN	NaN	-0.3	0.8802	0.0263	0.02	0.0264	0.0251	0.0222
0.0	0.0	0.0	4433.4108	3694.1247	NaN	NaN	0.4545	0.8793	0.0259	0.0202	0.0266	0.0252	0.0227
0.0	0.0	0.0	7650.4108	1055.1247	NaN	NaN	0.1212	0.8816	0.0252	0.0198	0.0262	0.0248	0.0224
0.0	0.0	0.0	14119.4108	2576.1247	NaN	NaN	0.1543	0.8802	0.0251	0.0201	0.0268	0.025	0.0228
0.0	0.0	0.0	6036.4108	2686.1247	NaN	NaN	0.308	0.8813	0.0249	0.0199	0.0268	0.0246	0.0225
0.0	0.0	0.0	5844.4108	1881.1247	NaN	NaN	0.2435	0.8816	0.025	0.0199	0.0268	0.0243	0.0224
0.0	0.0	0.0	3955.4108	-1898.8753	NaN	NaN	-0.3	0.8822	0.0248	0.0199	0.0267	0.0241	0.0223
0.0	0.0	0.0	3707.4108	2793.1247	NaN	NaN	0.4297	0.8812	0.0247	0.02	0.0273	0.0243	0.0225
0.0	0.0	0.0	2566.4108	758.1247	NaN	NaN	0.228	0.8827	0.0244	0.0197	0.0272	0.0238	0.0221
0.0	0.0	0.0	1995.4108	2371.1247	NaN	NaN	0.543	0.8824	0.0243	0.0196	0.0276	0.0239	0.0222
0.0	0.0	0.0	4680.4108	920.1247	NaN	NaN	0.1643	0.8832	0.0241	0.0195	0.0275	0.0236	0.0221
0.0	0.0	0.0	4777.4108	608.1247	NaN	NaN	0.1129	0.8813	0.0243	0.0199	0.0283	0.0237	0.0225
0.0	0.0	0.0	-224.5892	4992.1247	NaN	NaN	1.0471	0.8811	0.0243	0.0198	0.0286	0.0235	0.0227
0.0	0.0	0.0	2049.4108	-281.8753	NaN	NaN	-0.1595	0.8666	0.027	0.0216	0.032	0.0264	0.0263
0.0	0.0	0.0	1672.4108	420.1247	NaN	NaN	0.2008	0.8894	0.0221	0.0175	0.0278	0.0227	0.0205
