# Supplementary material for: DeepFRET, a software for rapid and automated single-molecule FRET data classification using deep learning
Source: eLife. 2020 Nov 3;9:e60404. doi: 10.7554/eLife.60404 (PMC7609065; doi:10.7554/eLife.60404)
Supplement: Figure 4—source data 1. [file elife-60404-fig4-data1.zip › Figure 4-source data 1/Fig_S4a/Traces/traces_all_n294/Traces_Fig2d_4mMAc_mov1_combined_tif_pair26.txt]

Exported by DeepFRET
Date: 2020-08-26, 18:13
Video filename: None
FRET pair #26
Bleaches at 718
D-Dexc-bg	A-Dexc-bg	A-Aexc-bg	D-Dexc-rw	A-Dexc-rw	A-Aexc-rw	S	E	p_bleached	p_aggregated	p_noisy	p_scrambled	p_static	p_dynamic
0.0	0.0	0.0	20386.324	12457.4704	NaN	NaN	0.3793	0.0581	0.3107	0.049	0.1885	0.3111	0.0827
0.0	0.0	0.0	22406.324	9917.4704	NaN	NaN	0.3068	0.048	0.3489	0.0453	0.1783	0.2989	0.0805
0.0	0.0	0.0	21485.324	10027.4704	NaN	NaN	0.3182	0.047	0.4017	0.0442	0.1581	0.2751	0.0739
0.0	0.0	0.0	19983.324	8627.4704	NaN	NaN	0.3015	0.0481	0.407	0.0443	0.1557	0.2715	0.0733
0.0	0.0	0.0	20185.324	10888.4704	NaN	NaN	0.3504	0.0506	0.4251	0.0438	0.1491	0.2564	0.0749
0.0	0.0	0.0	25571.324	12696.4704	NaN	NaN	0.3318	0.0527	0.4217	0.0433	0.1492	0.2556	0.0776
0.0	0.0	0.0	27490.324	11650.4704	NaN	NaN	0.2977	0.0546	0.4174	0.0435	0.1491	0.257	0.0784
0.0	0.0	0.0	25271.324	8317.4704	NaN	NaN	0.2476	0.0581	0.4107	0.0428	0.1525	0.2591	0.0768
0.0	0.0	0.0	21713.324	14149.4704	NaN	NaN	0.3945	0.0589	0.4088	0.0426	0.1523	0.2605	0.0769
0.0	0.0	0.0	22272.324	9566.4704	NaN	NaN	0.3005	0.0607	0.4064	0.0421	0.1552	0.2593	0.0763
0.0	0.0	0.0	24578.324	11503.4704	NaN	NaN	0.3188	0.064	0.3917	0.0412	0.1591	0.2682	0.0758
0.0	0.0	0.0	20468.324	14943.4704	NaN	NaN	0.422	0.067	0.3843	0.0408	0.1599	0.2734	0.0747
0.0	0.0	0.0	19732.324	13743.4704	NaN	NaN	0.4105	0.067	0.3857	0.041	0.156	0.2766	0.0737
0.0	0.0	0.0	23527.324	11356.4704	NaN	NaN	0.3256	0.0694	0.3759	0.0402	0.1583	0.2826	0.0736
0.0	0.0	0.0	23235.324	11957.4704	NaN	NaN	0.3398	0.0692	0.3689	0.041	0.1552	0.2938	0.0718
0.0	0.0	0.0	20895.324	8849.4704	NaN	NaN	0.2975	0.0633	0.4021	0.0433	0.1461	0.2742	0.0709
0.0	0.0	0.0	18016.324	11473.4704	NaN	NaN	0.3891	0.0631	0.413	0.0451	0.1436	0.2682	0.0669
0.0	0.0	0.0	23360.324	12713.4704	NaN	NaN	0.3524	0.0645	0.4043	0.0426	0.1483	0.2706	0.0696
0.0	0.0	0.0	22720.324	11119.4704	NaN	NaN	0.3286	0.0658	0.3829	0.042	0.1489	0.291	0.0694
0.0	0.0	0.0	22395.324	8443.4704	NaN	NaN	0.2738	0.0653	0.3874	0.0409	0.1496	0.2857	0.0711
0.0	0.0	0.0	20190.324	10853.4704	NaN	NaN	0.3496	0.0663	0.376	0.041	0.1512	0.2952	0.0703
0.0	0.0	0.0	18360.324	11948.4704	NaN	NaN	0.3942	0.0661	0.3823	0.0406	0.1515	0.2883	0.0712
0.0	0.0	0.0	21937.324	11721.4704	NaN	NaN	0.3482	0.0681	0.3705	0.0403	0.1547	0.2956	0.0708
0.0	0.0	0.0	19641.324	12246.4704	NaN	NaN	0.384	0.0682	0.3767	0.0408	0.1526	0.2908	0.0709
0.0	0.0	0.0	24336.324	10796.4704	NaN	NaN	0.3073	0.0671	0.3839	0.0414	0.1495	0.2865	0.0716
0.0	0.0	0.0	17603.324	9338.4704	NaN	NaN	0.3466	0.0671	0.3842	0.0416	0.1489	0.2871	0.0711
0.0	0.0	0.0	21371.324	12613.4704	NaN	NaN	0.3712	0.0672	0.3829	0.0412	0.1498	0.2878	0.0712
0.0	0.0	0.0	19448.324	10862.4704	NaN	NaN	0.3584	0.068	0.3726	0.0402	0.1538	0.2953	0.0703
0.0	0.0	0.0	20695.324	11962.4704	NaN	NaN	0.3663	0.0676	0.3753	0.0399	0.1537	0.293	0.0703
0.0	0.0	0.0	19295.324	9588.4704	NaN	NaN	0.332	0.0669	0.3727	0.0403	0.1535	0.2967	0.0699
0.0	0.0	0.0	22609.324	11365.4704	NaN	NaN	0.3345	0.0666	0.3811	0.0408	0.1521	0.2896	0.0699
0.0	0.0	0.0	19005.324	8861.4704	NaN	NaN	0.318	0.0673	0.3818	0.041	0.1519	0.2885	0.0695
0.0	0.0	0.0	22352.324	9466.4704	NaN	NaN	0.2975	0.0685	0.381	0.0412	0.1536	0.2874	0.0684
0.0	0.0	0.0	20279.324	11671.4704	NaN	NaN	0.3653	0.068	0.3777	0.0408	0.1545	0.2892	0.0698
0.0	0.0	0.0	20728.324	14132.4704	NaN	NaN	0.4054	0.0685	0.3768	0.041	0.1537	0.2899	0.0701
0.0	0.0	0.0	22421.324	6951.4704	NaN	NaN	0.2367	0.069	0.3697	0.0404	0.1563	0.2936	0.0711
0.0	0.0	0.0	22392.324	12120.4704	NaN	NaN	0.3512	0.0691	0.3664	0.0407	0.1566	0.295	0.0722
0.0	0.0	0.0	17387.324	11631.4704	NaN	NaN	0.4008	0.0695	0.3663	0.0404	0.1587	0.2921	0.073
0.0	0.0	0.0	17431.324	13915.4704	NaN	NaN	0.4439	0.0706	0.3581	0.0404	0.1606	0.2964	0.0739
0.0	0.0	0.0	17851.324	11683.4704	NaN	NaN	0.3956	0.07	0.3559	0.0401	0.1605	0.2984	0.0751
0.0	0.0	0.0	20007.324	10734.4704	NaN	NaN	0.3492	0.0696	0.3516	0.0401	0.1613	0.3006	0.0768
0.0	0.0	0.0	18157.324	11125.4704	NaN	NaN	0.3799	0.0688	0.3561	0.0401	0.1589	0.2986	0.0776
0.0	0.0	0.0	21049.324	8001.4704	NaN	NaN	0.2754	0.0672	0.3624	0.04	0.1587	0.2932	0.0785
0.0	0.0	0.0	19440.324	10698.4704	NaN	NaN	0.355	0.0665	0.3627	0.0396	0.1599	0.2921	0.0791
0.0	0.0	0.0	20101.324	12808.4704	NaN	NaN	0.3892	0.0655	0.3693	0.0399	0.1583	0.2876	0.0793
0.0	0.0	0.0	19042.324	8269.4704	NaN	NaN	0.3028	0.0641	0.3764	0.0399	0.1574	0.2821	0.0801
0.0	0.0	0.0	20028.324	5588.4704	NaN	NaN	0.2182	0.0637	0.3802	0.0397	0.1578	0.278	0.0806
0.0	0.0	0.0	16741.324	10728.4704	NaN	NaN	0.3906	0.0622	0.3855	0.0399	0.1562	0.2748	0.0814
0.0	0.0	0.0	17098.324	9792.4704	NaN	NaN	0.3642	0.0605	0.3961	0.0401	0.1531	0.2688	0.0814
0.0	0.0	0.0	24361.324	8444.4704	NaN	NaN	0.2574	0.0606	0.3874	0.0397	0.1559	0.2746	0.0818
0.0	0.0	0.0	23588.324	9663.4704	NaN	NaN	0.2906	0.0601	0.3888	0.0399	0.1565	0.2738	0.0809
0.0	0.0	0.0	20681.324	11243.4704	NaN	NaN	0.3522	0.06	0.3868	0.0398	0.1569	0.2768	0.0797
0.0	0.0	0.0	17925.324	12688.4704	NaN	NaN	0.4145	0.0611	0.3698	0.0393	0.1641	0.2882	0.0776
0.0	0.0	0.0	21748.324	10258.4704	NaN	NaN	0.3205	0.0618	0.3577	0.0393	0.168	0.2975	0.0757
0.0	0.0	0.0	20568.324	10016.4704	NaN	NaN	0.3275	0.0606	0.3556	0.0402	0.1677	0.3022	0.0736
0.0	0.0	0.0	17814.324	8562.4704	NaN	NaN	0.3246	0.0594	0.3619	0.0407	0.1641	0.3025	0.0714
0.0	0.0	0.0	20363.324	9203.4704	NaN	NaN	0.3113	0.0582	0.3616	0.0406	0.1638	0.3055	0.0702
0.0	0.0	0.0	20936.324	10378.4704	NaN	NaN	0.3314	0.0585	0.365	0.0408	0.1619	0.3053	0.0687
0.0	0.0	0.0	16097.324	2678.4704	NaN	NaN	0.1427	0.0585	0.3659	0.0404	0.1614	0.3056	0.0682
0.0	0.0	0.0	16887.324	8698.4704	NaN	NaN	0.34	0.0579	0.3596	0.0399	0.1636	0.3116	0.0673
0.0	0.0	0.0	16492.324	9265.4704	NaN	NaN	0.3597	0.0581	0.3588	0.0389	0.1672	0.3095	0.0675
0.0	0.0	0.0	20448.324	7287.4704	NaN	NaN	0.2627	0.0575	0.3526	0.0385	0.169	0.3156	0.0668
0.0	0.0	0.0	17443.324	8378.4704	NaN	NaN	0.3245	0.058	0.3553	0.0379	0.1701	0.312	0.0666
0.0	0.0	0.0	16089.324	5207.4704	NaN	NaN	0.2445	0.0576	0.356	0.0383	0.1677	0.3144	0.066
0.0	0.0	0.0	18517.324	11423.4704	NaN	NaN	0.3815	0.0566	0.3627	0.038	0.1672	0.3087	0.0668
0.0	0.0	0.0	15859.324	5958.4704	NaN	NaN	0.2731	0.057	0.3592	0.0377	0.1694	0.3101	0.0666
0.0	0.0	0.0	16872.324	7649.4704	NaN	NaN	0.3119	0.0565	0.3612	0.0377	0.1662	0.311	0.0674
0.0	0.0	0.0	17877.324	8390.4704	NaN	NaN	0.3194	0.0562	0.3681	0.0381	0.1645	0.3054	0.0676
0.0	0.0	0.0	18782.324	8881.4704	NaN	NaN	0.3211	0.0555	0.3758	0.0382	0.1613	0.301	0.0681
0.0	0.0	0.0	22751.324	8494.4704	NaN	NaN	0.2719	0.0564	0.381	0.0378	0.1614	0.2931	0.0703
0.0	0.0	0.0	18042.324	9534.4704	NaN	NaN	0.3457	0.0556	0.3783	0.0386	0.1601	0.2982	0.0693
0.0	0.0	0.0	19017.324	9069.4704	NaN	NaN	0.3229	0.0564	0.3888	0.0377	0.1606	0.2843	0.0723
0.0	0.0	0.0	18745.324	9482.4704	NaN	NaN	0.3359	0.0555	0.3833	0.0381	0.1603	0.2909	0.072
0.0	0.0	0.0	18616.324	10526.4704	NaN	NaN	0.3612	0.0551	0.3916	0.0382	0.1584	0.2841	0.0725
0.0	0.0	0.0	18668.324	8086.4704	NaN	NaN	0.3022	0.0555	0.3899	0.0382	0.1597	0.2837	0.073
0.0	0.0	0.0	16552.324	9065.4704	NaN	NaN	0.3539	0.0545	0.3958	0.0388	0.1573	0.2807	0.0729
0.0	0.0	0.0	20750.324	9351.4704	NaN	NaN	0.3107	0.0544	0.4016	0.0388	0.1568	0.2741	0.0744
0.0	0.0	0.0	16862.324	8096.4704	NaN	NaN	0.3244	0.055	0.3916	0.0392	0.1581	0.2823	0.0737
0.0	0.0	0.0	20448.324	9178.4704	NaN	NaN	0.3098	0.0556	0.3908	0.039	0.1586	0.2808	0.0752
0.0	0.0	0.0	21537.324	6675.4704	NaN	NaN	0.2366	0.0554	0.389	0.0393	0.1578	0.2842	0.0744
0.0	0.0	0.0	23385.324	9022.4704	NaN	NaN	0.2784	0.0542	0.3962	0.0394	0.1566	0.2765	0.0771
0.0	0.0	0.0	16451.324	11455.4704	NaN	NaN	0.4105	0.055	0.3886	0.0392	0.1623	0.2789	0.0759
0.0	0.0	0.0	14286.324	12064.4704	NaN	NaN	0.4578	0.0539	0.3954	0.0398	0.161	0.274	0.0759
0.0	0.0	0.0	14560.324	9639.4704	NaN	NaN	0.3983	0.0544	0.3943	0.04	0.1632	0.2731	0.075
0.0	0.0	0.0	9397.324	9437.4704	NaN	NaN	0.5011	0.0549	0.3936	0.0407	0.1631	0.2752	0.0725
0.0	0.0	0.0	8608.324	8478.4704	NaN	NaN	0.4962	0.0547	0.4005	0.0403	0.1611	0.2702	0.0733
0.0	0.0	0.0	16214.324	8944.4704	NaN	NaN	0.3555	0.0555	0.3937	0.0401	0.1623	0.2747	0.0736
0.0	0.0	0.0	17463.324	8569.4704	NaN	NaN	0.3292	0.0557	0.3903	0.0397	0.162	0.2777	0.0746
0.0	0.0	0.0	19270.324	9721.4704	NaN	NaN	0.3353	0.0555	0.39	0.0392	0.1618	0.2777	0.0758
0.0	0.0	0.0	18026.324	9583.4704	NaN	NaN	0.3471	0.0536	0.4001	0.0394	0.1582	0.2713	0.0773
0.0	0.0	0.0	19313.324	11572.4704	NaN	NaN	0.3747	0.0525	0.4096	0.0392	0.1571	0.2637	0.0779
0.0	0.0	0.0	15010.324	7643.4704	NaN	NaN	0.3374	0.0534	0.4091	0.0385	0.1585	0.2618	0.0787
0.0	0.0	0.0	17293.324	8562.4704	NaN	NaN	0.3312	0.052	0.4184	0.0392	0.1533	0.2586	0.0785
0.0	0.0	0.0	16457.324	12151.4704	NaN	NaN	0.4247	0.051	0.4361	0.0389	0.1495	0.2455	0.0791
0.0	0.0	0.0	19257.324	6099.4704	NaN	NaN	0.2405	0.0498	0.4493	0.0389	0.1434	0.2408	0.0778
0.0	0.0	0.0	18749.324	6672.4704	NaN	NaN	0.2625	0.0485	0.465	0.0384	0.1374	0.2334	0.0774
0.0	0.0	0.0	23951.324	6010.4704	NaN	NaN	0.2006	0.0477	0.4772	0.0384	0.1345	0.2249	0.0773
0.0	0.0	0.0	19387.324	11639.4704	NaN	NaN	0.3751	0.047	0.484	0.0382	0.1338	0.2196	0.0773
0.0	0.0	0.0	21361.324	5905.4704	NaN	NaN	0.2166	0.0468	0.4974	0.0378	0.132	0.2097	0.0764
0.0	0.0	0.0	18739.324	4539.4704	NaN	NaN	0.195	0.0466	0.4903	0.0378	0.1334	0.2163	0.0755
0.0	0.0	0.0	20710.324	7830.4704	NaN	NaN	0.2744	0.0457	0.5135	0.0373	0.1296	0.1992	0.0746
0.0	0.0	0.0	18338.324	9815.4704	NaN	NaN	0.3486	0.0456	0.5106	0.0372	0.1312	0.2026	0.0728
0.0	0.0	0.0	19662.324	6109.4704	NaN	NaN	0.2371	0.0455	0.5215	0.0365	0.1283	0.1969	0.0713
0.0	0.0	0.0	19858.324	7893.4704	NaN	NaN	0.2844	0.0454	0.513	0.0365	0.1298	0.2052	0.0701
0.0	0.0	0.0	16495.324	10383.4704	NaN	NaN	0.3863	0.0443	0.5267	0.0359	0.1268	0.1975	0.0687
0.0	0.0	0.0	21311.324	10206.4704	NaN	NaN	0.3238	0.0443	0.5261	0.0356	0.1264	0.2004	0.0672
0.0	0.0	0.0	18984.324	7559.4704	NaN	NaN	0.2848	0.044	0.5261	0.0353	0.126	0.2026	0.066
0.0	0.0	0.0	20351.324	7278.4704	NaN	NaN	0.2634	0.0435	0.5327	0.0353	0.1225	0.2007	0.0653
0.0	0.0	0.0	18147.324	7494.4704	NaN	NaN	0.2923	0.0428	0.531	0.0352	0.1227	0.2037	0.0647
0.0	0.0	0.0	21140.324	6748.4704	NaN	NaN	0.242	0.0425	0.5291	0.0349	0.1233	0.2049	0.0653
0.0	0.0	0.0	20442.324	7266.4704	NaN	NaN	0.2622	0.0427	0.511	0.035	0.1275	0.2181	0.0656
0.0	0.0	0.0	18882.324	11243.4704	NaN	NaN	0.3732	0.0417	0.519	0.0354	0.1247	0.2141	0.0651
0.0	0.0	0.0	21398.324	10963.4704	NaN	NaN	0.3388	0.0418	0.5237	0.0352	0.1249	0.2093	0.065
0.0	0.0	0.0	21038.324	10496.4704	NaN	NaN	0.3329	0.0423	0.5196	0.035	0.1264	0.2109	0.0658
0.0	0.0	0.0	17190.324	11313.4704	NaN	NaN	0.3969	0.0426	0.5148	0.0352	0.127	0.2146	0.0659
0.0	0.0	0.0	15096.324	9837.4704	NaN	NaN	0.3945	0.0425	0.5167	0.0354	0.1268	0.2131	0.0655
0.0	0.0	0.0	17303.324	9877.4704	NaN	NaN	0.3634	0.0426	0.5218	0.0355	0.1244	0.2101	0.0657
0.0	0.0	0.0	18745.324	11138.4704	NaN	NaN	0.3727	0.0421	0.5299	0.0359	0.1213	0.2059	0.0649
0.0	0.0	0.0	18820.324	6965.4704	NaN	NaN	0.2701	0.0421	0.543	0.0359	0.1159	0.1993	0.0638
0.0	0.0	0.0	14776.324	6581.4704	NaN	NaN	0.3082	0.0416	0.5513	0.0359	0.1133	0.1948	0.0632
0.0	0.0	0.0	15315.324	5773.4704	NaN	NaN	0.2738	0.0409	0.5525	0.0363	0.1146	0.192	0.0636
0.0	0.0	0.0	16357.324	8948.4704	NaN	NaN	0.3536	0.0407	0.5403	0.0371	0.1182	0.1998	0.064
0.0	0.0	0.0	18774.324	9521.4704	NaN	NaN	0.3365	0.0399	0.5381	0.0379	0.1222	0.1972	0.0647
0.0	0.0	0.0	16980.324	9351.4704	NaN	NaN	0.3551	0.0399	0.5352	0.0387	0.1225	0.1999	0.0637
0.0	0.0	0.0	17031.324	8129.4704	NaN	NaN	0.3231	0.0394	0.5427	0.039	0.1218	0.193	0.0641
0.0	0.0	0.0	18211.324	8814.4704	NaN	NaN	0.3262	0.04	0.535	0.0397	0.1245	0.1966	0.0642
0.0	0.0	0.0	16081.324	7873.4704	NaN	NaN	0.3287	0.0399	0.5351	0.041	0.1225	0.1973	0.0642
0.0	0.0	0.0	19581.324	6877.4704	NaN	NaN	0.2599	0.0407	0.5301	0.0419	0.1246	0.1985	0.0642
0.0	0.0	0.0	17203.324	7669.4704	NaN	NaN	0.3083	0.0414	0.5257	0.0428	0.1254	0.2002	0.0645
0.0	0.0	0.0	19126.324	10532.4704	NaN	NaN	0.3551	0.0409	0.5338	0.0441	0.123	0.1925	0.0656
0.0	0.0	0.0	17717.324	8240.4704	NaN	NaN	0.3175	0.0427	0.518	0.045	0.1281	0.2004	0.0658
0.0	0.0	0.0	12785.324	6875.4704	NaN	NaN	0.3497	0.0431	0.5177	0.0459	0.1272	0.1997	0.0665
0.0	0.0	0.0	19997.324	10959.4704	NaN	NaN	0.354	0.0442	0.5056	0.0464	0.1311	0.2056	0.0671
0.0	0.0	0.0	17913.324	8459.4704	NaN	NaN	0.3208	0.0453	0.5016	0.0466	0.1324	0.2057	0.0684
0.0	0.0	0.0	18752.324	7652.4704	NaN	NaN	0.2898	0.0459	0.4948	0.0473	0.1324	0.2107	0.0689
0.0	0.0	0.0	19903.324	8571.4704	NaN	NaN	0.301	0.047	0.483	0.0468	0.1368	0.2169	0.0695
0.0	0.0	0.0	16965.324	10058.4704	NaN	NaN	0.3722	0.0471	0.4868	0.0473	0.1347	0.2137	0.0704
0.0	0.0	0.0	15390.324	13801.4704	NaN	NaN	0.4728	0.0478	0.479	0.0468	0.1383	0.2172	0.0709
0.0	0.0	0.0	19170.324	6827.4704	NaN	NaN	0.2626	0.0489	0.4683	0.0471	0.1408	0.2244	0.0705
0.0	0.0	0.0	17136.324	10219.4704	NaN	NaN	0.3736	0.0485	0.4727	0.0471	0.1394	0.222	0.0703
0.0	0.0	0.0	18534.324	8768.4704	NaN	NaN	0.3212	0.049	0.4748	0.0467	0.1401	0.2186	0.0708
0.0	0.0	0.0	14666.324	10690.4704	NaN	NaN	0.4216	0.0483	0.4712	0.0474	0.1392	0.224	0.0699
0.0	0.0	0.0	16946.324	8561.4704	NaN	NaN	0.3356	0.0492	0.4669	0.0461	0.1425	0.2246	0.0707
0.0	0.0	0.0	13618.324	7950.4704	NaN	NaN	0.3686	0.0493	0.4604	0.0466	0.1421	0.2312	0.0705
0.0	0.0	0.0	19064.324	10186.4704	NaN	NaN	0.3482	0.0476	0.4723	0.046	0.1379	0.2251	0.071
0.0	0.0	0.0	17184.324	4701.4704	NaN	NaN	0.2148	0.0489	0.4597	0.0445	0.1447	0.2297	0.0726
0.0	0.0	0.0	15636.324	11762.4704	NaN	NaN	0.4293	0.0479	0.4622	0.0445	0.141	0.2322	0.0722
0.0	0.0	0.0	18678.324	7700.4704	NaN	NaN	0.2919	0.048	0.4628	0.0428	0.1451	0.2279	0.0734
0.0	0.0	0.0	20317.324	7294.4704	NaN	NaN	0.2642	0.0481	0.4614	0.0422	0.1448	0.2287	0.0747
0.0	0.0	0.0	14809.324	9413.4704	NaN	NaN	0.3886	0.0483	0.4657	0.0413	0.1431	0.2272	0.0744
0.0	0.0	0.0	17025.324	6266.4704	NaN	NaN	0.269	0.0478	0.4758	0.0406	0.1402	0.2209	0.0748
0.0	0.0	0.0	17116.324	8871.4704	NaN	NaN	0.3414	0.0478	0.4877	0.0394	0.1369	0.2127	0.0756
0.0	0.0	0.0	16911.324	10245.4704	NaN	NaN	0.3773	0.0477	0.4931	0.0387	0.1355	0.2093	0.0757
0.0	0.0	0.0	16284.324	7340.4704	NaN	NaN	0.3107	0.0476	0.5044	0.0374	0.1313	0.2033	0.076
0.0	0.0	0.0	17912.324	8843.4704	NaN	NaN	0.3305	0.0472	0.5164	0.0367	0.1287	0.195	0.0761
0.0	0.0	0.0	15336.324	5321.4704	NaN	NaN	0.2576	0.0478	0.5189	0.0356	0.1273	0.1942	0.0762
0.0	0.0	0.0	18454.324	8913.4704	NaN	NaN	0.3257	0.0467	0.5332	0.0351	0.1226	0.1855	0.0769
0.0	0.0	0.0	19453.324	6350.4704	NaN	NaN	0.2461	0.0467	0.5284	0.0351	0.1243	0.1879	0.0776
0.0	0.0	0.0	15726.324	8164.4704	NaN	NaN	0.3417	0.0466	0.5384	0.0345	0.1218	0.1804	0.0783
0.0	0.0	0.0	17620.324	10734.4704	NaN	NaN	0.3786	0.0457	0.5441	0.0345	0.1194	0.1771	0.0793
0.0	0.0	0.0	19035.324	10359.4704	NaN	NaN	0.3524	0.0446	0.5579	0.0342	0.1167	0.1668	0.0798
0.0	0.0	0.0	18397.324	7953.4704	NaN	NaN	0.3018	0.0459	0.563	0.0334	0.1152	0.1635	0.0789
0.0	0.0	0.0	14884.324	7945.4704	NaN	NaN	0.348	0.0456	0.5646	0.0331	0.1136	0.1645	0.0786
0.0	0.0	0.0	20060.324	8229.4704	NaN	NaN	0.2909	0.0444	0.581	0.033	0.1102	0.152	0.0794
0.0	0.0	0.0	15127.324	11019.4704	NaN	NaN	0.4214	0.045	0.5761	0.0329	0.1124	0.1555	0.0782
0.0	0.0	0.0	16437.324	10800.4704	NaN	NaN	0.3965	0.0448	0.5851	0.0325	0.1089	0.1514	0.0772
0.0	0.0	0.0	19206.324	7435.4704	NaN	NaN	0.2791	0.0444	0.5905	0.0324	0.1076	0.1482	0.0768
0.0	0.0	0.0	12800.324	8283.4704	NaN	NaN	0.3929	0.0444	0.6015	0.0317	0.1045	0.1425	0.0753
0.0	0.0	0.0	13824.324	7128.4704	NaN	NaN	0.3402	0.0444	0.6024	0.0315	0.1034	0.1434	0.075
0.0	0.0	0.0	17727.324	8898.4704	NaN	NaN	0.3342	0.0438	0.5977	0.032	0.1048	0.1464	0.0754
0.0	0.0	0.0	17267.324	4507.4704	NaN	NaN	0.207	0.0435	0.6009	0.0316	0.1042	0.1446	0.0752
0.0	0.0	0.0	19969.324	10797.4704	NaN	NaN	0.3509	0.0434	0.5879	0.0323	0.1079	0.1529	0.0756
0.0	0.0	0.0	16836.324	9905.4704	NaN	NaN	0.3704	0.0423	0.5934	0.0324	0.1084	0.1487	0.0748
0.0	0.0	0.0	21124.324	10103.4704	NaN	NaN	0.3235	0.0423	0.5887	0.0325	0.11	0.1516	0.0748
0.0	0.0	0.0	13282.324	8478.4704	NaN	NaN	0.3896	0.0427	0.5811	0.0329	0.1113	0.1584	0.0737
0.0	0.0	0.0	17969.324	8526.4704	NaN	NaN	0.3218	0.0424	0.5905	0.0328	0.1088	0.153	0.0725
0.0	0.0	0.0	15951.324	8850.4704	NaN	NaN	0.3568	0.0432	0.5953	0.0325	0.1069	0.1512	0.071
0.0	0.0	0.0	19815.324	8361.4704	NaN	NaN	0.2968	0.043	0.5994	0.0328	0.1056	0.1494	0.0699
0.0	0.0	0.0	17198.324	6339.4704	NaN	NaN	0.2693	0.0441	0.6004	0.0326	0.1052	0.1496	0.0681
0.0	0.0	0.0	18819.324	8484.4704	NaN	NaN	0.3107	0.0438	0.6123	0.0325	0.1023	0.1423	0.0668
0.0	0.0	0.0	18512.324	6359.4704	NaN	NaN	0.2557	0.044	0.6183	0.0323	0.1002	0.1398	0.0653
0.0	0.0	0.0	22203.324	8821.4704	NaN	NaN	0.2843	0.0427	0.6344	0.0325	0.096	0.1313	0.063
0.0	0.0	0.0	16329.324	7168.4704	NaN	NaN	0.3051	0.0429	0.6466	0.0318	0.0934	0.1243	0.061
0.0	0.0	0.0	16565.324	8085.4704	NaN	NaN	0.328	0.042	0.657	0.0316	0.0908	0.1187	0.0598
0.0	0.0	0.0	16811.324	11142.4704	NaN	NaN	0.3986	0.0412	0.6657	0.0313	0.0886	0.1146	0.0586
0.0	0.0	0.0	16301.324	8636.4704	NaN	NaN	0.3463	0.0403	0.6782	0.0309	0.086	0.1076	0.057
0.0	0.0	0.0	13669.324	9382.4704	NaN	NaN	0.407	0.0407	0.6814	0.0304	0.0847	0.1069	0.0559
0.0	0.0	0.0	17199.324	11110.4704	NaN	NaN	0.3925	0.0395	0.6887	0.0303	0.0829	0.1035	0.0551
0.0	0.0	0.0	18190.324	10080.4704	NaN	NaN	0.3566	0.0395	0.692	0.0303	0.0824	0.1016	0.0543
0.0	0.0	0.0	16657.324	7719.4704	NaN	NaN	0.3167	0.0394	0.6949	0.03	0.0805	0.1019	0.0534
0.0	0.0	0.0	22548.324	10275.4704	NaN	NaN	0.313	0.0385	0.6994	0.0301	0.0797	0.0995	0.0528
0.0	0.0	0.0	16996.324	8970.4704	NaN	NaN	0.3455	0.0383	0.7045	0.0298	0.0781	0.0973	0.0521
0.0	0.0	0.0	14433.324	11270.4704	NaN	NaN	0.4385	0.0383	0.7087	0.0292	0.0759	0.0964	0.0515
0.0	0.0	0.0	16351.324	5310.4704	NaN	NaN	0.2452	0.0382	0.7031	0.0296	0.0777	0.0999	0.0515
0.0	0.0	0.0	18061.324	9450.4704	NaN	NaN	0.3435	0.0382	0.7082	0.0293	0.0753	0.098	0.0511
0.0	0.0	0.0	22756.324	10054.4704	NaN	NaN	0.3064	0.038	0.7128	0.029	0.0738	0.0963	0.0501
0.0	0.0	0.0	18321.324	6801.4704	NaN	NaN	0.2707	0.0378	0.7094	0.0294	0.0746	0.0987	0.0501
0.0	0.0	0.0	15921.324	9141.4704	NaN	NaN	0.3647	0.0378	0.7104	0.0292	0.0739	0.0992	0.0496
0.0	0.0	0.0	16524.324	9344.4704	NaN	NaN	0.3612	0.0369	0.7048	0.03	0.076	0.1024	0.0499
0.0	0.0	0.0	14638.324	8363.4704	NaN	NaN	0.3636	0.037	0.709	0.0297	0.0738	0.1016	0.0489
0.0	0.0	0.0	17252.324	8817.4704	NaN	NaN	0.3382	0.0372	0.7016	0.0303	0.0757	0.1061	0.0491
0.0	0.0	0.0	17392.324	7204.4704	NaN	NaN	0.2929	0.0372	0.7038	0.0305	0.0746	0.1054	0.0485
0.0	0.0	0.0	20329.324	7799.4704	NaN	NaN	0.2773	0.0372	0.7076	0.0304	0.0731	0.1037	0.0479
0.0	0.0	0.0	17835.324	8812.4704	NaN	NaN	0.3307	0.0373	0.701	0.031	0.0753	0.1076	0.0479
0.0	0.0	0.0	18131.324	9812.4704	NaN	NaN	0.3512	0.0372	0.7018	0.0312	0.0751	0.1076	0.0472
0.0	0.0	0.0	20757.324	10971.4704	NaN	NaN	0.3458	0.0371	0.7053	0.0312	0.0743	0.1057	0.0465
0.0	0.0	0.0	18538.324	6699.4704	NaN	NaN	0.2655	0.0369	0.713	0.0309	0.0719	0.1018	0.0455
0.0	0.0	0.0	16375.324	7552.4704	NaN	NaN	0.3156	0.0371	0.7185	0.0305	0.07	0.0991	0.0448
0.0	0.0	0.0	17418.324	7158.4704	NaN	NaN	0.2913	0.0367	0.7244	0.0302	0.0685	0.096	0.0442
0.0	0.0	0.0	16617.324	5809.4704	NaN	NaN	0.259	0.0364	0.7303	0.0301	0.0671	0.0923	0.0438
0.0	0.0	0.0	16306.324	5365.4704	NaN	NaN	0.2476	0.0365	0.7299	0.0302	0.0673	0.0926	0.0434
0.0	0.0	0.0	18790.324	8021.4704	NaN	NaN	0.2992	0.0359	0.7366	0.0299	0.0663	0.0889	0.0426
0.0	0.0	0.0	19104.324	7832.4704	NaN	NaN	0.2908	0.0355	0.7457	0.0296	0.064	0.0836	0.0417
0.0	0.0	0.0	16134.324	8801.4704	NaN	NaN	0.353	0.0352	0.7515	0.0291	0.0625	0.0809	0.0408
0.0	0.0	0.0	18849.324	9302.4704	NaN	NaN	0.3304	0.0348	0.7565	0.0288	0.0617	0.0782	0.0401
0.0	0.0	0.0	17120.324	6897.4704	NaN	NaN	0.2872	0.0347	0.7615	0.0284	0.0605	0.0754	0.0394
0.0	0.0	0.0	15839.324	7071.4704	NaN	NaN	0.3087	0.0349	0.7651	0.0281	0.0594	0.0737	0.0388
0.0	0.0	0.0	16947.324	8892.4704	NaN	NaN	0.3441	0.0351	0.7639	0.0282	0.0599	0.074	0.0389
0.0	0.0	0.0	18919.324	8312.4704	NaN	NaN	0.3052	0.0354	0.767	0.0279	0.0591	0.0722	0.0384
0.0	0.0	0.0	17726.324	7587.4704	NaN	NaN	0.2997	0.036	0.7642	0.028	0.0598	0.0736	0.0385
0.0	0.0	0.0	17030.324	8612.4704	NaN	NaN	0.3359	0.0358	0.7652	0.0279	0.0592	0.0738	0.0381
0.0	0.0	0.0	19732.324	10430.4704	NaN	NaN	0.3458	0.0358	0.7629	0.0282	0.06	0.0748	0.0383
0.0	0.0	0.0	17619.324	8850.4704	NaN	NaN	0.3344	0.0359	0.7612	0.0282	0.06	0.0762	0.0384
0.0	0.0	0.0	17413.324	5678.4704	NaN	NaN	0.2459	0.0367	0.7597	0.0282	0.0596	0.0777	0.0382
0.0	0.0	0.0	17059.324	5064.4704	NaN	NaN	0.2289	0.0372	0.7575	0.0282	0.0596	0.0791	0.0384
0.0	0.0	0.0	15506.324	5734.4704	NaN	NaN	0.27	0.0369	0.7581	0.0281	0.0591	0.0793	0.0384
0.0	0.0	0.0	16114.324	7158.4704	NaN	NaN	0.3076	0.0369	0.754	0.0284	0.0598	0.082	0.0388
0.0	0.0	0.0	20281.324	6950.4704	NaN	NaN	0.2552	0.0369	0.75	0.0287	0.0609	0.0844	0.0392
0.0	0.0	0.0	13912.324	9640.4704	NaN	NaN	0.4093	0.0369	0.7484	0.0286	0.0611	0.0855	0.0395
0.0	0.0	0.0	16802.324	5679.4704	NaN	NaN	0.2526	0.0365	0.7549	0.0282	0.0591	0.0823	0.039
0.0	0.0	0.0	17159.324	8527.4704	NaN	NaN	0.332	0.0363	0.7519	0.0284	0.0596	0.0846	0.0393
0.0	0.0	0.0	16428.324	6885.4704	NaN	NaN	0.2953	0.0359	0.76	0.0278	0.0574	0.0801	0.0387
0.0	0.0	0.0	18202.324	5802.4704	NaN	NaN	0.2417	0.0365	0.7578	0.0277	0.0573	0.0816	0.0391
0.0	0.0	0.0	14425.324	7242.4704	NaN	NaN	0.3343	0.036	0.7619	0.0276	0.0561	0.0798	0.0386
0.0	0.0	0.0	16921.324	8761.4704	NaN	NaN	0.3411	0.0362	0.758	0.0278	0.0569	0.082	0.0391
0.0	0.0	0.0	16560.324	8443.4704	NaN	NaN	0.3377	0.0357	0.7598	0.0276	0.0566	0.0815	0.0389
0.0	0.0	0.0	19775.324	7611.4704	NaN	NaN	0.2779	0.0356	0.76	0.0277	0.0566	0.0812	0.0387
0.0	0.0	0.0	18714.324	9516.4704	NaN	NaN	0.3371	0.0356	0.7607	0.0276	0.0567	0.0807	0.0387
0.0	0.0	0.0	17195.324	12268.4704	NaN	NaN	0.4164	0.0349	0.7686	0.0273	0.0548	0.0766	0.0379
0.0	0.0	0.0	13910.324	6497.4704	NaN	NaN	0.3184	0.0352	0.7674	0.0274	0.0549	0.0775	0.0376
0.0	0.0	0.0	17464.324	8506.4704	NaN	NaN	0.3275	0.0351	0.7664	0.0276	0.0554	0.0779	0.0377
0.0	0.0	0.0	15669.324	12055.4704	NaN	NaN	0.4348	0.0344	0.7732	0.0272	0.054	0.0741	0.037
0.0	0.0	0.0	18583.324	5956.4704	NaN	NaN	0.2427	0.0342	0.7802	0.0269	0.0522	0.0704	0.0361
0.0	0.0	0.0	19194.324	7444.4704	NaN	NaN	0.2795	0.0342	0.7817	0.0267	0.0521	0.0693	0.036
0.0	0.0	0.0	14779.324	6946.4704	NaN	NaN	0.3197	0.0334	0.7888	0.0263	0.0506	0.0657	0.0353
0.0	0.0	0.0	16119.324	8528.4704	NaN	NaN	0.346	0.0329	0.7947	0.026	0.0494	0.0624	0.0346
0.0	0.0	0.0	18390.324	11976.4704	NaN	NaN	0.3944	0.0326	0.7963	0.0258	0.0495	0.0614	0.0344
0.0	0.0	0.0	16074.324	8506.4704	NaN	NaN	0.3461	0.0324	0.8037	0.0249	0.0478	0.0576	0.0336
0.0	0.0	0.0	21151.324	7528.4704	NaN	NaN	0.2625	0.0319	0.8135	0.0241	0.0453	0.053	0.0323
0.0	0.0	0.0	16914.324	8446.4704	NaN	NaN	0.3331	0.0319	0.817	0.0234	0.0448	0.0511	0.0318
0.0	0.0	0.0	15958.324	7353.4704	NaN	NaN	0.3154	0.0315	0.8222	0.0228	0.0439	0.0485	0.0311
0.0	0.0	0.0	16857.324	7668.4704	NaN	NaN	0.3127	0.0317	0.8222	0.0224	0.0443	0.0484	0.031
0.0	0.0	0.0	16894.324	9592.4704	NaN	NaN	0.3622	0.0317	0.8243	0.0219	0.044	0.0473	0.0308
0.0	0.0	0.0	17248.324	12766.4704	NaN	NaN	0.4253	0.032	0.8223	0.0219	0.0448	0.0478	0.0311
0.0	0.0	0.0	12591.324	7349.4704	NaN	NaN	0.3686	0.0331	0.818	0.0216	0.046	0.0497	0.0315
0.0	0.0	0.0	20561.324	7668.4704	NaN	NaN	0.2716	0.0339	0.8177	0.0218	0.0452	0.0501	0.0311
0.0	0.0	0.0	16259.324	4477.4704	NaN	NaN	0.2159	0.0358	0.8069	0.0222	0.0476	0.0553	0.0322
0.0	0.0	0.0	14067.324	10156.4704	NaN	NaN	0.4193	0.0357	0.8063	0.0225	0.0469	0.0567	0.0319
0.0	0.0	0.0	17792.324	6437.4704	NaN	NaN	0.2657	0.0368	0.7918	0.0233	0.0505	0.0641	0.0335
0.0	0.0	0.0	14622.324	9400.4704	NaN	NaN	0.3913	0.0375	0.7788	0.0242	0.0533	0.0716	0.0347
0.0	0.0	0.0	17614.324	8533.4704	NaN	NaN	0.3264	0.0379	0.7596	0.0253	0.0581	0.0821	0.0371
0.0	0.0	0.0	13747.324	9058.4704	NaN	NaN	0.3972	0.037	0.7249	0.0274	0.0686	0.1017	0.0403
0.0	0.0	0.0	18781.324	5485.4704	NaN	NaN	0.226	0.0376	0.6953	0.0294	0.0761	0.1178	0.0438
0.0	0.0	0.0	17056.324	8884.4704	NaN	NaN	0.3425	0.038	0.6493	0.0314	0.0896	0.1457	0.0458
0.0	0.0	0.0	18101.324	8856.4704	NaN	NaN	0.3285	0.0394	0.6282	0.0317	0.0964	0.1563	0.0479
0.0	0.0	0.0	18111.324	10088.4704	NaN	NaN	0.3577	0.0404	0.5939	0.032	0.1052	0.1801	0.0484
0.0	0.0	0.0	17614.324	6920.4704	NaN	NaN	0.2821	0.0409	0.5766	0.0318	0.1108	0.1902	0.0498
0.0	0.0	0.0	15542.324	6016.4704	NaN	NaN	0.2791	0.0412	0.5569	0.032	0.1156	0.2037	0.0506
0.0	0.0	0.0	13981.324	11316.4704	NaN	NaN	0.4473	0.0414	0.5508	0.0317	0.1184	0.2065	0.0511
0.0	0.0	0.0	18762.324	5688.4704	NaN	NaN	0.2326	0.0415	0.5394	0.0319	0.1205	0.2143	0.0523
0.0	0.0	0.0	12874.324	7823.4704	NaN	NaN	0.378	0.0422	0.5288	0.0319	0.1255	0.219	0.0527
0.0	0.0	0.0	13373.324	8415.4704	NaN	NaN	0.3862	0.042	0.5237	0.032	0.1254	0.2232	0.0537
0.0	0.0	0.0	17584.324	8948.4704	NaN	NaN	0.3373	0.042	0.5177	0.0325	0.1291	0.2247	0.054
0.0	0.0	0.0	20822.324	11600.4704	NaN	NaN	0.3578	0.0425	0.5157	0.0321	0.1295	0.2257	0.0544
0.0	0.0	0.0	21717.324	9816.4704	NaN	NaN	0.3113	0.0427	0.5114	0.0322	0.1305	0.229	0.0543
0.0	0.0	0.0	16183.324	7373.4704	NaN	NaN	0.313	0.0433	0.5048	0.032	0.1326	0.2323	0.055
0.0	0.0	0.0	17690.324	9876.4704	NaN	NaN	0.3583	0.0433	0.4974	0.0319	0.1338	0.238	0.0556
0.0	0.0	0.0	16077.324	7670.4704	NaN	NaN	0.323	0.0431	0.4881	0.0319	0.1374	0.2429	0.0565
0.0	0.0	0.0	15580.324	6063.4704	NaN	NaN	0.2801	0.0432	0.4773	0.0317	0.1406	0.2495	0.0577
0.0	0.0	0.0	15226.324	10246.4704	NaN	NaN	0.4023	0.043	0.4677	0.0316	0.1435	0.2564	0.0579
0.0	0.0	0.0	15730.324	5614.4704	NaN	NaN	0.263	0.0428	0.4579	0.0313	0.1479	0.2609	0.0592
0.0	0.0	0.0	17014.324	13172.4704	NaN	NaN	0.4364	0.0425	0.445	0.0312	0.1513	0.2704	0.0596
0.0	0.0	0.0	17527.324	9098.4704	NaN	NaN	0.3417	0.042	0.4391	0.0309	0.1545	0.2737	0.0598
0.0	0.0	0.0	15918.324	7130.4704	NaN	NaN	0.3094	0.0426	0.4285	0.0303	0.157	0.2814	0.0601
0.0	0.0	0.0	16048.324	5250.4704	NaN	NaN	0.2465	0.0422	0.4184	0.03	0.1561	0.2933	0.06
0.0	0.0	0.0	15075.324	6780.4704	NaN	NaN	0.3102	0.0425	0.4122	0.0298	0.1621	0.2921	0.0614
0.0	0.0	0.0	12303.324	10120.4704	NaN	NaN	0.4513	0.0426	0.4049	0.0295	0.1609	0.3012	0.0609
0.0	0.0	0.0	16773.324	9404.4704	NaN	NaN	0.3593	0.0426	0.4014	0.0296	0.1657	0.2989	0.0618
0.0	0.0	0.0	16701.324	6358.4704	NaN	NaN	0.2757	0.0432	0.3951	0.0296	0.1667	0.304	0.0615
0.0	0.0	0.0	15287.324	7108.4704	NaN	NaN	0.3174	0.0431	0.3967	0.0296	0.1655	0.3044	0.0608
0.0	0.0	0.0	16917.324	10282.4704	NaN	NaN	0.378	0.044	0.3934	0.0295	0.1686	0.3029	0.0616
0.0	0.0	0.0	14621.324	8030.4704	NaN	NaN	0.3545	0.0438	0.3921	0.0299	0.1657	0.3084	0.06
0.0	0.0	0.0	16193.324	6182.4704	NaN	NaN	0.2763	0.0449	0.3907	0.0297	0.1695	0.3047	0.0607
0.0	0.0	0.0	15421.324	9621.4704	NaN	NaN	0.3842	0.0455	0.3839	0.0301	0.1664	0.314	0.0601
0.0	0.0	0.0	17130.324	7710.4704	NaN	NaN	0.3104	0.045	0.3897	0.0307	0.1647	0.3111	0.0588
0.0	0.0	0.0	14414.324	9406.4704	NaN	NaN	0.3949	0.0473	0.3874	0.0303	0.1669	0.308	0.0601
0.0	0.0	0.0	17136.324	6929.4704	NaN	NaN	0.2879	0.0468	0.3805	0.0309	0.1602	0.3228	0.0587
0.0	0.0	0.0	17464.324	8664.4704	NaN	NaN	0.3316	0.0467	0.3885	0.0311	0.1684	0.3062	0.0592
0.0	0.0	0.0	15318.324	7153.4704	NaN	NaN	0.3183	0.0484	0.3847	0.031	0.1625	0.314	0.0594
0.0	0.0	0.0	18105.324	7302.4704	NaN	NaN	0.2874	0.0476	0.3875	0.0321	0.1615	0.3133	0.0579
0.0	0.0	0.0	16068.324	8009.4704	NaN	NaN	0.3326	0.0498	0.3921	0.0317	0.1642	0.303	0.0591
0.0	0.0	0.0	12350.324	5843.4704	NaN	NaN	0.3212	0.0508	0.3861	0.0322	0.157	0.3164	0.0574
0.0	0.0	0.0	16474.324	1673.4704	NaN	NaN	0.0922	0.0496	0.3868	0.0322	0.1622	0.3105	0.0587
0.0	0.0	0.0	10988.324	14087.4704	NaN	NaN	0.5618	0.0497	0.3808	0.0318	0.1645	0.3145	0.0588
0.0	0.0	0.0	16615.324	9175.4704	NaN	NaN	0.3558	0.0474	0.3831	0.0322	0.1626	0.3171	0.0578
0.0	0.0	0.0	13138.324	5476.4704	NaN	NaN	0.2942	0.0484	0.3826	0.0314	0.1708	0.308	0.0587
0.0	0.0	0.0	13201.324	10241.4704	NaN	NaN	0.4369	0.0478	0.3742	0.0313	0.1662	0.3217	0.0588
0.0	0.0	0.0	17571.324	7016.4704	NaN	NaN	0.2854	0.0465	0.3786	0.0314	0.1726	0.3122	0.0587
0.0	0.0	0.0	14969.324	11217.4704	NaN	NaN	0.4284	0.0475	0.3763	0.0303	0.1743	0.3122	0.0595
0.0	0.0	0.0	17316.324	7165.4704	NaN	NaN	0.2927	0.0468	0.3717	0.0309	0.1725	0.3185	0.0595
0.0	0.0	0.0	15658.324	8891.4704	NaN	NaN	0.3622	0.047	0.3739	0.0307	0.1777	0.3113	0.0594
0.0	0.0	0.0	11986.324	9135.4704	NaN	NaN	0.4325	0.0473	0.3694	0.0302	0.1742	0.3193	0.0597
0.0	0.0	0.0	14977.324	5771.4704	NaN	NaN	0.2782	0.0465	0.3693	0.0303	0.1771	0.3173	0.0596
0.0	0.0	0.0	12563.324	6910.4704	NaN	NaN	0.3549	0.0466	0.3696	0.0298	0.1786	0.3157	0.0598
0.0	0.0	0.0	16490.324	7713.4704	NaN	NaN	0.3187	0.0464	0.3678	0.0298	0.1782	0.3177	0.0601
0.0	0.0	0.0	13930.324	8324.4704	NaN	NaN	0.3741	0.0458	0.3704	0.0301	0.1787	0.3153	0.0598
0.0	0.0	0.0	13852.324	8726.4704	NaN	NaN	0.3865	0.0464	0.3711	0.0296	0.1799	0.3128	0.0602
0.0	0.0	0.0	20089.324	5817.4704	NaN	NaN	0.2246	0.0457	0.3707	0.03	0.1773	0.3166	0.0597
0.0	0.0	0.0	15972.324	8278.4704	NaN	NaN	0.3414	0.046	0.3746	0.0297	0.18	0.3096	0.0601
0.0	0.0	0.0	14552.324	8556.4704	NaN	NaN	0.3703	0.0461	0.374	0.0298	0.1767	0.3135	0.0599
0.0	0.0	0.0	15324.324	9171.4704	NaN	NaN	0.3744	0.0457	0.3757	0.0299	0.1771	0.312	0.0596
0.0	0.0	0.0	14663.324	7311.4704	NaN	NaN	0.3327	0.0462	0.3765	0.0298	0.177	0.3111	0.0594
0.0	0.0	0.0	17380.324	6100.4704	NaN	NaN	0.2598	0.0463	0.372	0.0298	0.1748	0.318	0.0591
0.0	0.0	0.0	16860.324	8584.4704	NaN	NaN	0.3374	0.0462	0.3743	0.0298	0.1762	0.3144	0.059
0.0	0.0	0.0	13885.324	5000.4704	NaN	NaN	0.2648	0.0467	0.3723	0.0298	0.1753	0.3165	0.0594
0.0	0.0	0.0	15601.324	8840.4704	NaN	NaN	0.3617	0.0467	0.3717	0.0298	0.1762	0.3167	0.059
0.0	0.0	0.0	15998.324	7251.4704	NaN	NaN	0.3119	0.0469	0.3717	0.0296	0.1769	0.3156	0.0593
0.0	0.0	0.0	14677.324	6328.4704	NaN	NaN	0.3013	0.0474	0.3711	0.0296	0.1768	0.3163	0.0589
0.0	0.0	0.0	20088.324	4963.4704	NaN	NaN	0.1981	0.0472	0.3737	0.0293	0.1757	0.3153	0.0589
0.0	0.0	0.0	15274.324	7487.4704	NaN	NaN	0.3289	0.0477	0.374	0.0294	0.1768	0.3135	0.0586
0.0	0.0	0.0	14832.324	4918.4704	NaN	NaN	0.249	0.0475	0.3758	0.0295	0.1748	0.3138	0.0586
0.0	0.0	0.0	12337.324	7882.4704	NaN	NaN	0.3898	0.0483	0.3745	0.0292	0.1772	0.3116	0.0591
0.0	0.0	0.0	15123.324	6278.4704	NaN	NaN	0.2934	0.0474	0.3767	0.0296	0.1747	0.3133	0.0585
0.0	0.0	0.0	12860.324	6549.4704	NaN	NaN	0.3374	0.0481	0.3804	0.0292	0.177	0.3067	0.0587
0.0	0.0	0.0	11520.324	7430.4704	NaN	NaN	0.3921	0.0477	0.3824	0.0294	0.1722	0.3104	0.0579
0.0	0.0	0.0	12204.324	7182.4704	NaN	NaN	0.3705	0.0476	0.3871	0.0293	0.1745	0.3034	0.058
0.0	0.0	0.0	11051.324	8913.4704	NaN	NaN	0.4465	0.0477	0.3908	0.0292	0.1727	0.302	0.0576
0.0	0.0	0.0	16231.324	4469.4704	NaN	NaN	0.2159	0.0474	0.3934	0.0293	0.1735	0.2987	0.0576
0.0	0.0	0.0	15233.324	5477.4704	NaN	NaN	0.2645	0.0473	0.4017	0.0294	0.1728	0.2916	0.0572
0.0	0.0	0.0	16805.324	7377.4704	NaN	NaN	0.3051	0.0472	0.4079	0.0295	0.1717	0.2861	0.0577
0.0	0.0	0.0	11113.324	8518.4704	NaN	NaN	0.4339	0.0468	0.4142	0.0298	0.1716	0.2803	0.0572
0.0	0.0	0.0	14301.324	10596.4704	NaN	NaN	0.4256	0.0464	0.423	0.0298	0.1702	0.273	0.0576
0.0	0.0	0.0	12945.324	15080.4704	NaN	NaN	0.5381	0.0468	0.4261	0.0301	0.1712	0.268	0.0577
0.0	0.0	0.0	15082.324	9353.4704	NaN	NaN	0.3828	0.0456	0.4348	0.0305	0.1666	0.2663	0.0562
0.0	0.0	0.0	11518.324	8105.4704	NaN	NaN	0.413	0.0468	0.4368	0.03	0.1679	0.2617	0.0567
0.0	0.0	0.0	13791.324	4428.4704	NaN	NaN	0.2431	0.0459	0.4398	0.0307	0.1626	0.2654	0.0556
0.0	0.0	0.0	12404.324	9869.4704	NaN	NaN	0.4431	0.0459	0.4471	0.0302	0.1657	0.2552	0.056
0.0	0.0	0.0	14942.324	6028.4704	NaN	NaN	0.2875	0.0467	0.4451	0.0305	0.1646	0.2572	0.0559
0.0	0.0	0.0	13200.324	6136.4704	NaN	NaN	0.3173	0.0449	0.4518	0.0308	0.1627	0.2544	0.0553
0.0	0.0	0.0	11455.324	15000.4704	NaN	NaN	0.567	0.0471	0.4494	0.0303	0.1694	0.2471	0.0568
0.0	0.0	0.0	14578.324	9235.4704	NaN	NaN	0.3878	0.0451	0.4521	0.0312	0.1606	0.2558	0.0552
0.0	0.0	0.0	14638.324	7717.4704	NaN	NaN	0.3452	0.0458	0.4591	0.0302	0.1667	0.2436	0.0546
0.0	0.0	0.0	16188.324	2566.4704	NaN	NaN	0.1368	0.0467	0.4485	0.0299	0.1621	0.2575	0.0553
0.0	0.0	0.0	18063.324	10335.4704	NaN	NaN	0.3639	0.0449	0.4577	0.0305	0.1616	0.2516	0.0537
0.0	0.0	0.0	12707.324	6172.4704	NaN	NaN	0.3269	0.0466	0.4542	0.0294	0.1653	0.2492	0.0552
0.0	0.0	0.0	16971.324	8301.4704	NaN	NaN	0.3285	0.0455	0.4484	0.0302	0.162	0.2592	0.0548
0.0	0.0	0.0	14163.324	7558.4704	NaN	NaN	0.348	0.0452	0.4504	0.0299	0.1669	0.2522	0.0554
0.0	0.0	0.0	14274.324	5664.4704	NaN	NaN	0.2841	0.0464	0.4445	0.0296	0.1661	0.2572	0.0562
0.0	0.0	0.0	16841.324	7694.4704	NaN	NaN	0.3136	0.0446	0.4489	0.03	0.1634	0.2579	0.0552
0.0	0.0	0.0	11025.324	6731.4704	NaN	NaN	0.3791	0.0464	0.4446	0.0295	0.1692	0.2537	0.0566
0.0	0.0	0.0	11962.324	12087.4704	NaN	NaN	0.5026	0.0452	0.4414	0.0299	0.1646	0.2629	0.056
0.0	0.0	0.0	15117.324	11869.4704	NaN	NaN	0.4398	0.046	0.4425	0.0298	0.1702	0.2551	0.0564
0.0	0.0	0.0	18039.324	7373.4704	NaN	NaN	0.2901	0.0462	0.436	0.0296	0.1683	0.2635	0.0564
0.0	0.0	0.0	15588.324	8047.4704	NaN	NaN	0.3405	0.0458	0.437	0.0295	0.1687	0.2631	0.056
0.0	0.0	0.0	16217.324	7975.4704	NaN	NaN	0.3297	0.0469	0.433	0.0294	0.17	0.2641	0.0566
0.0	0.0	0.0	12678.324	5442.4704	NaN	NaN	0.3003	0.046	0.434	0.0297	0.1684	0.2659	0.056
0.0	0.0	0.0	19201.324	6440.4704	NaN	NaN	0.2512	0.047	0.4344	0.0293	0.1705	0.2621	0.0566
0.0	0.0	0.0	17821.324	6972.4704	NaN	NaN	0.2812	0.0466	0.4321	0.0297	0.1682	0.2676	0.0558
0.0	0.0	0.0	16241.324	6382.4704	NaN	NaN	0.2821	0.0464	0.441	0.0293	0.1676	0.2602	0.0554
0.0	0.0	0.0	17890.324	7612.4704	NaN	NaN	0.2985	0.0475	0.4404	0.0291	0.1664	0.2607	0.0559
0.0	0.0	0.0	20412.324	9184.4704	NaN	NaN	0.3103	0.046	0.4468	0.0297	0.1635	0.2592	0.0547
0.0	0.0	0.0	12446.324	10688.4704	NaN	NaN	0.462	0.0473	0.453	0.029	0.1656	0.2495	0.0556
0.0	0.0	0.0	12575.324	8337.4704	NaN	NaN	0.3987	0.0468	0.4531	0.0293	0.1604	0.2555	0.0548
0.0	0.0	0.0	15897.324	6316.4704	NaN	NaN	0.2843	0.0463	0.4611	0.0295	0.1621	0.2463	0.0547
0.0	0.0	0.0	14291.324	8935.4704	NaN	NaN	0.3847	0.0477	0.4549	0.029	0.1614	0.2517	0.0553
0.0	0.0	0.0	14745.324	9886.4704	NaN	NaN	0.4014	0.0459	0.4623	0.0294	0.1585	0.2501	0.0538
0.0	0.0	0.0	14313.324	6308.4704	NaN	NaN	0.3059	0.0479	0.4575	0.0288	0.1639	0.2463	0.0556
0.0	0.0	0.0	12925.324	10916.4704	NaN	NaN	0.4579	0.0463	0.4563	0.0293	0.1584	0.2554	0.0542
0.0	0.0	0.0	12842.324	8279.4704	NaN	NaN	0.392	0.0468	0.4593	0.0287	0.1645	0.2455	0.0551
0.0	0.0	0.0	12691.324	8905.4704	NaN	NaN	0.4124	0.0472	0.4493	0.0287	0.1621	0.2576	0.0551
0.0	0.0	0.0	12535.324	8093.4704	NaN	NaN	0.3923	0.0458	0.4513	0.0286	0.1642	0.2553	0.0547
0.0	0.0	0.0	12743.324	7982.4704	NaN	NaN	0.3851	0.048	0.442	0.0279	0.167	0.2592	0.0559
0.0	0.0	0.0	15548.324	9858.4704	NaN	NaN	0.388	0.0458	0.4395	0.0282	0.1634	0.2682	0.0548
0.0	0.0	0.0	12890.324	6953.4704	NaN	NaN	0.3504	0.0477	0.4372	0.0276	0.1712	0.2609	0.0555
0.0	0.0	0.0	17826.324	4262.4704	NaN	NaN	0.193	0.0469	0.4306	0.0279	0.1656	0.2736	0.0553
0.0	0.0	0.0	16737.324	8685.4704	NaN	NaN	0.3416	0.047	0.4359	0.0282	0.1712	0.2632	0.0545
0.0	0.0	0.0	18254.324	8041.4704	NaN	NaN	0.3058	0.0479	0.4308	0.0281	0.1693	0.2684	0.0554
0.0	0.0	0.0	11406.324	10230.4704	NaN	NaN	0.4728	0.0473	0.4347	0.0284	0.1695	0.2655	0.0546
0.0	0.0	0.0	11993.324	7836.4704	NaN	NaN	0.3952	0.0485	0.4315	0.0281	0.172	0.2643	0.0556
0.0	0.0	0.0	16224.324	10619.4704	NaN	NaN	0.3956	0.048	0.4295	0.0286	0.1701	0.269	0.0547
0.0	0.0	0.0	13215.324	8235.4704	NaN	NaN	0.3839	0.0481	0.4335	0.0283	0.1712	0.2644	0.0546
0.0	0.0	0.0	15717.324	7703.4704	NaN	NaN	0.3289	0.0486	0.4304	0.0284	0.1699	0.2679	0.0548
0.0	0.0	0.0	17174.324	11908.4704	NaN	NaN	0.4095	0.0479	0.4325	0.0289	0.1696	0.2665	0.0545
0.0	0.0	0.0	12265.324	7859.4704	NaN	NaN	0.3905	0.0486	0.4333	0.0286	0.17	0.2647	0.0548
0.0	0.0	0.0	17507.324	6725.4704	NaN	NaN	0.2775	0.0481	0.4333	0.0289	0.1684	0.2664	0.0549
0.0	0.0	0.0	17454.324	9451.4704	NaN	NaN	0.3513	0.0484	0.4358	0.029	0.1693	0.2627	0.0548
0.0	0.0	0.0	15196.324	7374.4704	NaN	NaN	0.3267	0.0482	0.4383	0.0291	0.1675	0.2622	0.0547
0.0	0.0	0.0	11998.324	4954.4704	NaN	NaN	0.2923	0.048	0.4376	0.029	0.1673	0.2633	0.0547
0.0	0.0	0.0	15417.324	11662.4704	NaN	NaN	0.4307	0.0478	0.4384	0.0292	0.1672	0.2628	0.0546
0.0	0.0	0.0	15689.324	6077.4704	NaN	NaN	0.2792	0.0476	0.4391	0.0292	0.1671	0.2627	0.0543
0.0	0.0	0.0	18322.324	8383.4704	NaN	NaN	0.3139	0.0474	0.4424	0.0289	0.1641	0.2633	0.0539
0.0	0.0	0.0	15392.324	9540.4704	NaN	NaN	0.3826	0.047	0.4436	0.0292	0.1655	0.261	0.0537
0.0	0.0	0.0	14418.324	8669.4704	NaN	NaN	0.3755	0.0475	0.4472	0.029	0.1633	0.2594	0.0536
0.0	0.0	0.0	15311.324	6474.4704	NaN	NaN	0.2972	0.0471	0.4486	0.0291	0.1622	0.26	0.0532
0.0	0.0	0.0	14753.324	9981.4704	NaN	NaN	0.4035	0.0476	0.4475	0.0291	0.1644	0.2579	0.0535
0.0	0.0	0.0	13786.324	8458.4704	NaN	NaN	0.3802	0.0475	0.4482	0.0293	0.1622	0.2601	0.0528
0.0	0.0	0.0	15726.324	4155.4704	NaN	NaN	0.209	0.0483	0.4486	0.029	0.1624	0.2591	0.0527
0.0	0.0	0.0	19400.324	6363.4704	NaN	NaN	0.247	0.0484	0.4455	0.029	0.1617	0.2622	0.0532
0.0	0.0	0.0	15928.324	9201.4704	NaN	NaN	0.3662	0.0484	0.4476	0.0292	0.162	0.2603	0.0526
0.0	0.0	0.0	12224.324	4037.4704	NaN	NaN	0.2483	0.0488	0.4499	0.0286	0.1617	0.2581	0.0529
0.0	0.0	0.0	16286.324	9578.4704	NaN	NaN	0.3703	0.0485	0.4487	0.0288	0.1635	0.257	0.0534
0.0	0.0	0.0	12958.324	8128.4704	NaN	NaN	0.3855	0.0481	0.4535	0.0291	0.1626	0.2543	0.0523
0.0	0.0	0.0	12207.324	9337.4704	NaN	NaN	0.4334	0.0495	0.4555	0.0283	0.1615	0.2528	0.0524
0.0	0.0	0.0	12793.324	3943.4704	NaN	NaN	0.2356	0.0497	0.4509	0.0283	0.1617	0.2565	0.0528
0.0	0.0	0.0	13707.324	6750.4704	NaN	NaN	0.33	0.05	0.4513	0.0282	0.163	0.2541	0.0534
0.0	0.0	0.0	13736.324	7020.4704	NaN	NaN	0.3382	0.0492	0.4507	0.0283	0.162	0.2558	0.054
0.0	0.0	0.0	17642.324	8073.4704	NaN	NaN	0.3139	0.0486	0.453	0.0289	0.1636	0.252	0.054
0.0	0.0	0.0	16937.324	9585.4704	NaN	NaN	0.3614	0.0482	0.4515	0.0292	0.1641	0.2527	0.0543
0.0	0.0	0.0	16424.324	9278.4704	NaN	NaN	0.361	0.0481	0.4527	0.0292	0.1633	0.2524	0.0543
0.0	0.0	0.0	14937.324	6363.4704	NaN	NaN	0.2987	0.048	0.4519	0.0292	0.1635	0.2524	0.055
0.0	0.0	0.0	14903.324	8337.4704	NaN	NaN	0.3587	0.0478	0.4487	0.0295	0.1642	0.2547	0.0551
0.0	0.0	0.0	14818.324	6965.4704	NaN	NaN	0.3198	0.0475	0.4494	0.0296	0.1641	0.2538	0.0555
0.0	0.0	0.0	17666.324	7056.4704	NaN	NaN	0.2854	0.048	0.4456	0.0297	0.1638	0.2566	0.0563
0.0	0.0	0.0	17687.324	9217.4704	NaN	NaN	0.3426	0.0474	0.4457	0.0304	0.1631	0.2572	0.0562
0.0	0.0	0.0	14911.324	12452.4704	NaN	NaN	0.4551	0.0479	0.4452	0.0303	0.1635	0.2563	0.0568
0.0	0.0	0.0	15324.324	8638.4704	NaN	NaN	0.3605	0.0475	0.4453	0.0307	0.1618	0.2576	0.0572
0.0	0.0	0.0	15831.324	11508.4704	NaN	NaN	0.4209	0.0477	0.4472	0.0307	0.1632	0.2542	0.057
0.0	0.0	0.0	16092.324	10383.4704	NaN	NaN	0.3922	0.0475	0.446	0.0307	0.1622	0.2563	0.0572
0.0	0.0	0.0	12322.324	8252.4704	NaN	NaN	0.4011	0.0474	0.4454	0.0306	0.1623	0.2573	0.057
0.0	0.0	0.0	14804.324	12049.4704	NaN	NaN	0.4487	0.0475	0.4448	0.0304	0.1615	0.259	0.0569
0.0	0.0	0.0	18678.324	8612.4704	NaN	NaN	0.3156	0.0474	0.4436	0.0304	0.1612	0.2607	0.0567
0.0	0.0	0.0	14259.324	8123.4704	NaN	NaN	0.3629	0.0472	0.4433	0.0303	0.1605	0.2624	0.0564
0.0	0.0	0.0	13873.324	9273.4704	NaN	NaN	0.4006	0.047	0.442	0.0301	0.1606	0.2637	0.0566
0.0	0.0	0.0	17234.324	8832.4704	NaN	NaN	0.3388	0.0464	0.4396	0.0302	0.1617	0.2656	0.0565
0.0	0.0	0.0	16537.324	7952.4704	NaN	NaN	0.3247	0.0458	0.4385	0.0299	0.163	0.2663	0.0565
0.0	0.0	0.0	17870.324	9992.4704	NaN	NaN	0.3586	0.0459	0.432	0.0297	0.166	0.2699	0.0566
0.0	0.0	0.0	13184.324	6689.4704	NaN	NaN	0.3366	0.0454	0.4291	0.0297	0.167	0.2725	0.0564
0.0	0.0	0.0	14354.324	10434.4704	NaN	NaN	0.4209	0.0463	0.4222	0.0292	0.1706	0.2748	0.0569
0.0	0.0	0.0	17473.324	8900.4704	NaN	NaN	0.3375	0.0463	0.4133	0.0294	0.1717	0.2824	0.0569
0.0	0.0	0.0	13714.324	5761.4704	NaN	NaN	0.2958	0.0466	0.4092	0.0294	0.1748	0.2832	0.0568
0.0	0.0	0.0	14420.324	9883.4704	NaN	NaN	0.4067	0.0474	0.4012	0.0292	0.1763	0.2883	0.0576
0.0	0.0	0.0	19131.324	11842.4704	NaN	NaN	0.3823	0.0474	0.3971	0.0297	0.1777	0.2906	0.0575
0.0	0.0	0.0	14938.324	8781.4704	NaN	NaN	0.3702	0.0479	0.3938	0.0294	0.1806	0.2899	0.0583
0.0	0.0	0.0	16533.324	8538.4704	NaN	NaN	0.3406	0.048	0.3882	0.0297	0.18	0.2954	0.0586
0.0	0.0	0.0	18840.324	10111.4704	NaN	NaN	0.3493	0.0472	0.3853	0.0302	0.1831	0.2953	0.0588
0.0	0.0	0.0	15718.324	7152.4704	NaN	NaN	0.3127	0.0469	0.3741	0.0302	0.1853	0.3031	0.0603
0.0	0.0	0.0	17328.324	5467.4704	NaN	NaN	0.2398	0.0451	0.3654	0.031	0.1857	0.3124	0.0603
0.0	0.0	0.0	18464.324	8590.4704	NaN	NaN	0.3175	0.0446	0.3571	0.0311	0.1892	0.3163	0.0617
0.0	0.0	0.0	16992.324	9048.4704	NaN	NaN	0.3475	0.0438	0.3456	0.0315	0.1899	0.3265	0.0627
0.0	0.0	0.0	13400.324	9027.4704	NaN	NaN	0.4025	0.0432	0.3445	0.0314	0.1908	0.3268	0.0632
0.0	0.0	0.0	16806.324	10073.4704	NaN	NaN	0.3748	0.044	0.3372	0.0314	0.1938	0.3288	0.0648
0.0	0.0	0.0	16157.324	7120.4704	NaN	NaN	0.3059	0.0432	0.3346	0.0317	0.1934	0.3328	0.0643
0.0	0.0	0.0	13185.324	10227.4704	NaN	NaN	0.4368	0.0441	0.3346	0.031	0.1956	0.33	0.0647
0.0	0.0	0.0	13314.324	6243.4704	NaN	NaN	0.3192	0.0443	0.3306	0.0311	0.1943	0.3352	0.0645
0.0	0.0	0.0	14404.324	7311.4704	NaN	NaN	0.3367	0.0444	0.3279	0.0311	0.1962	0.3357	0.0647
0.0	0.0	0.0	13390.324	9817.4704	NaN	NaN	0.423	0.0452	0.3222	0.0309	0.197	0.3388	0.0659
0.0	0.0	0.0	19041.324	7702.4704	NaN	NaN	0.288	0.0451	0.3194	0.0314	0.1968	0.3412	0.0661
0.0	0.0	0.0	15614.324	9420.4704	NaN	NaN	0.3763	0.0454	0.3152	0.0311	0.1997	0.3414	0.0673
0.0	0.0	0.0	15487.324	6785.4704	NaN	NaN	0.3047	0.0456	0.311	0.0312	0.1973	0.3475	0.0675
0.0	0.0	0.0	12819.324	10353.4704	NaN	NaN	0.4468	0.0452	0.3077	0.0315	0.1972	0.3504	0.068
0.0	0.0	0.0	12015.324	8779.4704	NaN	NaN	0.4222	0.0456	0.2999	0.0315	0.1955	0.3584	0.069
0.0	0.0	0.0	14908.324	5710.4704	NaN	NaN	0.277	0.0444	0.2904	0.0322	0.192	0.3704	0.0706
0.0	0.0	0.0	15055.324	7286.4704	NaN	NaN	0.3261	0.0438	0.2774	0.0329	0.1908	0.3822	0.0729
0.0	0.0	0.0	16407.324	6489.4704	NaN	NaN	0.2834	0.042	0.2634	0.0338	0.187	0.3984	0.0754
0.0	0.0	0.0	13401.324	10138.4704	NaN	NaN	0.4307	0.0408	0.2506	0.0345	0.1845	0.4118	0.0779
0.0	0.0	0.0	16635.324	8969.4704	NaN	NaN	0.3503	0.0395	0.2388	0.035	0.1819	0.425	0.0797
0.0	0.0	0.0	14205.324	10306.4704	NaN	NaN	0.4205	0.0385	0.2295	0.0353	0.1809	0.4347	0.0811
0.0	0.0	0.0	13862.324	11477.4704	NaN	NaN	0.4529	0.0383	0.2228	0.0353	0.1794	0.4428	0.0815
0.0	0.0	0.0	15450.324	11167.4704	NaN	NaN	0.4195	0.0383	0.2187	0.0352	0.1791	0.4475	0.0812
0.0	0.0	0.0	18459.324	8743.4704	NaN	NaN	0.3214	0.0385	0.2146	0.0351	0.1788	0.4523	0.0807
0.0	0.0	0.0	15480.324	9483.4704	NaN	NaN	0.3799	0.0387	0.2122	0.0349	0.1793	0.4549	0.08
0.0	0.0	0.0	17159.324	12308.4704	NaN	NaN	0.4177	0.0386	0.2103	0.0347	0.1784	0.458	0.0799
0.0	0.0	0.0	13324.324	7520.4704	NaN	NaN	0.3608	0.0388	0.2102	0.0348	0.1804	0.4563	0.0794
0.0	0.0	0.0	16649.324	10022.4704	NaN	NaN	0.3758	0.0388	0.2086	0.0345	0.1785	0.4608	0.0787
0.0	0.0	0.0	17557.324	9132.4704	NaN	NaN	0.3422	0.0385	0.2105	0.0346	0.1786	0.46	0.0777
0.0	0.0	0.0	13159.324	7569.4704	NaN	NaN	0.3652	0.039	0.2107	0.0342	0.1787	0.4602	0.0771
0.0	0.0	0.0	14429.324	8016.4704	NaN	NaN	0.3571	0.0383	0.2108	0.0341	0.1753	0.4649	0.0766
0.0	0.0	0.0	16117.324	5253.4704	NaN	NaN	0.2458	0.0387	0.2104	0.0341	0.1776	0.4623	0.0769
0.0	0.0	0.0	15000.324	9949.4704	NaN	NaN	0.3988	0.0381	0.2099	0.0341	0.1748	0.4658	0.0772
0.0	0.0	0.0	15535.324	8058.4704	NaN	NaN	0.3416	0.0381	0.2123	0.0342	0.1753	0.4622	0.0779
0.0	0.0	0.0	12112.324	8876.4704	NaN	NaN	0.4229	0.038	0.211	0.0344	0.1751	0.4636	0.0779
0.0	0.0	0.0	13688.324	10570.4704	NaN	NaN	0.4357	0.037	0.2113	0.0344	0.1719	0.467	0.0783
0.0	0.0	0.0	17956.324	9052.4704	NaN	NaN	0.3352	0.0375	0.2113	0.0345	0.175	0.4627	0.0789
0.0	0.0	0.0	17413.324	7214.4704	NaN	NaN	0.2929	0.0368	0.2099	0.0345	0.1717	0.4681	0.079
0.0	0.0	0.0	17595.324	10012.4704	NaN	NaN	0.3627	0.037	0.2098	0.0347	0.1733	0.4656	0.0796
0.0	0.0	0.0	13041.324	10017.4704	NaN	NaN	0.4344	0.037	0.209	0.0347	0.1715	0.4681	0.0797
0.0	0.0	0.0	15924.324	10389.4704	NaN	NaN	0.3948	0.0367	0.2091	0.0348	0.1692	0.4708	0.0794
0.0	0.0	0.0	11852.324	6888.4704	NaN	NaN	0.3676	0.037	0.2093	0.0348	0.1694	0.4699	0.0795
0.0	0.0	0.0	12705.324	9253.4704	NaN	NaN	0.4214	0.0372	0.2094	0.0349	0.1673	0.4715	0.0796
0.0	0.0	0.0	15190.324	10575.4704	NaN	NaN	0.4104	0.0373	0.2102	0.0353	0.1667	0.471	0.0795
0.0	0.0	0.0	16980.324	8112.4704	NaN	NaN	0.3233	0.0376	0.2087	0.0352	0.1679	0.4704	0.0801
0.0	0.0	0.0	15569.324	6614.4704	NaN	NaN	0.2982	0.0374	0.2089	0.0355	0.1656	0.4724	0.0802
0.0	0.0	0.0	14914.324	7330.4704	NaN	NaN	0.3295	0.0382	0.2101	0.0355	0.1661	0.4692	0.0809
0.0	0.0	0.0	17268.324	9582.4704	NaN	NaN	0.3569	0.0377	0.2092	0.0358	0.1642	0.4715	0.0816
0.0	0.0	0.0	13357.324	8667.4704	NaN	NaN	0.3935	0.038	0.2094	0.036	0.1674	0.4665	0.0827
0.0	0.0	0.0	14343.324	9274.4704	NaN	NaN	0.3927	0.0378	0.2083	0.0362	0.1658	0.4689	0.083
0.0	0.0	0.0	14885.324	10351.4704	NaN	NaN	0.4102	0.0375	0.2085	0.0366	0.1647	0.47	0.0826
0.0	0.0	0.0	13123.324	4497.4704	NaN	NaN	0.2552	0.0375	0.2107	0.0368	0.1641	0.4682	0.0828
0.0	0.0	0.0	12992.324	11303.4704	NaN	NaN	0.4652	0.0372	0.2096	0.0369	0.1615	0.4718	0.0829
0.0	0.0	0.0	16899.324	8329.4704	NaN	NaN	0.3302	0.0374	0.2122	0.0373	0.1632	0.4664	0.0835
0.0	0.0	0.0	16491.324	10958.4704	NaN	NaN	0.3992	0.0375	0.2106	0.0375	0.1631	0.4672	0.0841
0.0	0.0	0.0	19296.324	7712.4704	NaN	NaN	0.2856	0.0369	0.2121	0.038	0.1611	0.4687	0.0832
0.0	0.0	0.0	19164.324	7790.4704	NaN	NaN	0.289	0.0372	0.214	0.0381	0.1634	0.4636	0.0835
0.0	0.0	0.0	15401.324	10394.4704	NaN	NaN	0.403	0.0367	0.2134	0.0382	0.1603	0.4681	0.0833
0.0	0.0	0.0	15677.324	5715.4704	NaN	NaN	0.2672	0.0368	0.2143	0.0383	0.1622	0.4653	0.0831
0.0	0.0	0.0	13114.324	10335.4704	NaN	NaN	0.4407	0.0367	0.213	0.0382	0.1616	0.4675	0.083
0.0	0.0	0.0	16452.324	11899.4704	NaN	NaN	0.4197	0.037	0.2118	0.0379	0.1617	0.4692	0.0823
0.0	0.0	0.0	16310.324	7715.4704	NaN	NaN	0.3211	0.0371	0.2128	0.038	0.1616	0.4691	0.0814
0.0	0.0	0.0	14504.324	7002.4704	NaN	NaN	0.3256	0.0379	0.2139	0.0376	0.1612	0.4681	0.0812
0.0	0.0	0.0	12883.324	5620.4704	NaN	NaN	0.3037	0.0382	0.2143	0.0376	0.1599	0.4694	0.0806
0.0	0.0	0.0	11321.324	8764.4704	NaN	NaN	0.4364	0.0385	0.2186	0.0377	0.1612	0.4636	0.0805
0.0	0.0	0.0	12501.324	8590.4704	NaN	NaN	0.4073	0.0389	0.2197	0.0375	0.1602	0.4631	0.0806
0.0	0.0	0.0	16577.324	7418.4704	NaN	NaN	0.3092	0.0386	0.2238	0.0381	0.1589	0.4612	0.0793
0.0	0.0	0.0	15363.324	9666.4704	NaN	NaN	0.3862	0.0392	0.2272	0.0381	0.1602	0.4556	0.0796
0.0	0.0	0.0	12662.324	8542.4704	NaN	NaN	0.4029	0.0392	0.2321	0.0384	0.1566	0.4555	0.0782
0.0	0.0	0.0	15953.324	6721.4704	NaN	NaN	0.2964	0.0397	0.2372	0.0383	0.156	0.4511	0.0777
0.0	0.0	0.0	12908.324	7815.4704	NaN	NaN	0.3771	0.04	0.2393	0.0381	0.1545	0.4511	0.0769
0.0	0.0	0.0	13658.324	8619.4704	NaN	NaN	0.3869	0.0404	0.2443	0.0379	0.1537	0.4473	0.0764
0.0	0.0	0.0	12431.324	7992.4704	NaN	NaN	0.3913	0.0411	0.2444	0.0375	0.1527	0.4481	0.0761
0.0	0.0	0.0	17273.324	7563.4704	NaN	NaN	0.3045	0.041	0.2487	0.0376	0.1516	0.4457	0.0753
0.0	0.0	0.0	13979.324	10701.4704	NaN	NaN	0.4336	0.042	0.2528	0.0373	0.1515	0.4412	0.0752
0.0	0.0	0.0	13486.324	4644.4704	NaN	NaN	0.2562	0.0426	0.2593	0.0372	0.1479	0.439	0.0739
0.0	0.0	0.0	12490.324	6651.4704	NaN	NaN	0.3475	0.0433	0.2637	0.0369	0.1494	0.4324	0.0744
0.0	0.0	0.0	12815.324	7447.4704	NaN	NaN	0.3675	0.0431	0.2686	0.0369	0.1483	0.4293	0.0737
0.0	0.0	0.0	18582.324	6584.4704	NaN	NaN	0.2616	0.0428	0.274	0.0371	0.1507	0.4212	0.0742
0.0	0.0	0.0	15086.324	9268.4704	NaN	NaN	0.3806	0.0429	0.2805	0.0371	0.1493	0.4168	0.0734
0.0	0.0	0.0	14136.324	6032.4704	NaN	NaN	0.2991	0.0433	0.2864	0.037	0.1491	0.4108	0.0735
0.0	0.0	0.0	11894.324	9277.4704	NaN	NaN	0.4382	0.0434	0.2879	0.0368	0.149	0.4091	0.0738
0.0	0.0	0.0	13750.324	5885.4704	NaN	NaN	0.2997	0.043	0.2901	0.0369	0.1497	0.4062	0.0741
0.0	0.0	0.0	12959.324	9209.4704	NaN	NaN	0.4154	0.0432	0.2911	0.0368	0.1506	0.4041	0.0742
0.0	0.0	0.0	14028.324	8793.4704	NaN	NaN	0.3853	0.043	0.2934	0.0368	0.1489	0.4043	0.0736
0.0	0.0	0.0	12809.324	8257.4704	NaN	NaN	0.392	0.0433	0.2945	0.0364	0.15	0.4022	0.0735
0.0	0.0	0.0	14239.324	5245.4704	NaN	NaN	0.2692	0.0433	0.2911	0.036	0.1491	0.4068	0.0736
0.0	0.0	0.0	12005.324	6452.4704	NaN	NaN	0.3496	0.0431	0.2883	0.0358	0.1526	0.4051	0.075
0.0	0.0	0.0	13016.324	8566.4704	NaN	NaN	0.3969	0.043	0.2831	0.0355	0.1537	0.4075	0.0771
0.0	0.0	0.0	13212.324	9084.4704	NaN	NaN	0.4074	0.0422	0.2777	0.0358	0.1552	0.4106	0.0784
0.0	0.0	0.0	14297.324	9077.4704	NaN	NaN	0.3883	0.0417	0.2761	0.0356	0.1564	0.4111	0.0791
0.0	0.0	0.0	12523.324	7523.4704	NaN	NaN	0.3753	0.0413	0.2709	0.0352	0.1556	0.4168	0.0801
0.0	0.0	0.0	14543.324	8902.4704	NaN	NaN	0.3797	0.0404	0.2667	0.0355	0.1554	0.4217	0.0803
0.0	0.0	0.0	12833.324	9879.4704	NaN	NaN	0.435	0.0402	0.2627	0.035	0.1574	0.4231	0.0815
0.0	0.0	0.0	17719.324	6069.4704	NaN	NaN	0.2551	0.0396	0.2553	0.0348	0.1555	0.4332	0.0815
0.0	0.0	0.0	17388.324	6916.4704	NaN	NaN	0.2846	0.0394	0.2527	0.0349	0.157	0.4338	0.0823
0.0	0.0	0.0	15319.324	7580.4704	NaN	NaN	0.331	0.0395	0.2498	0.0346	0.1552	0.438	0.083
0.0	0.0	0.0	12075.324	6039.4704	NaN	NaN	0.3334	0.0388	0.2469	0.035	0.155	0.4403	0.0839
0.0	0.0	0.0	13709.324	6635.4704	NaN	NaN	0.3262	0.0385	0.2443	0.0352	0.1568	0.44	0.0851
0.0	0.0	0.0	13602.324	9462.4704	NaN	NaN	0.4103	0.0385	0.2392	0.035	0.1563	0.4449	0.0862
0.0	0.0	0.0	17717.324	4369.4704	NaN	NaN	0.1978	0.0378	0.2393	0.0353	0.1549	0.4472	0.0855
0.0	0.0	0.0	17878.324	7967.4704	NaN	NaN	0.3083	0.038	0.2367	0.035	0.1571	0.4462	0.0869
0.0	0.0	0.0	15170.324	8479.4704	NaN	NaN	0.3585	0.0374	0.2362	0.0352	0.1543	0.4517	0.0853
0.0	0.0	0.0	13106.324	8678.4704	NaN	NaN	0.3984	0.0376	0.237	0.0349	0.1569	0.4477	0.0859
0.0	0.0	0.0	9857.324	9584.4704	NaN	NaN	0.493	0.0375	0.2358	0.0346	0.1546	0.4533	0.0841
0.0	0.0	0.0	14906.324	6263.4704	NaN	NaN	0.2959	0.0378	0.2389	0.0345	0.1547	0.4504	0.0836
0.0	0.0	0.0	13857.324	5375.4704	NaN	NaN	0.2795	0.039	0.2381	0.034	0.1526	0.4534	0.0829
0.0	0.0	0.0	16131.324	6545.4704	NaN	NaN	0.2886	0.0384	0.2401	0.0343	0.1511	0.4539	0.0822
0.0	0.0	0.0	11832.324	8833.4704	NaN	NaN	0.4274	0.0395	0.2415	0.034	0.1541	0.4477	0.0833
0.0	0.0	0.0	17874.324	9534.4704	NaN	NaN	0.3479	0.0387	0.2399	0.0342	0.1504	0.4546	0.0822
0.0	0.0	0.0	14259.324	7099.4704	NaN	NaN	0.3324	0.0389	0.2434	0.0342	0.1548	0.4465	0.0821
0.0	0.0	0.0	16763.324	6477.4704	NaN	NaN	0.2787	0.039	0.2409	0.0336	0.1527	0.4523	0.0816
0.0	0.0	0.0	15240.324	8968.4704	NaN	NaN	0.3705	0.0382	0.2435	0.0341	0.1536	0.4504	0.0802
0.0	0.0	0.0	13739.324	8052.4704	NaN	NaN	0.3695	0.0388	0.2435	0.0336	0.1557	0.4476	0.0807
0.0	0.0	0.0	14331.324	8280.4704	NaN	NaN	0.3662	0.0378	0.2394	0.0338	0.1543	0.4553	0.0794
0.0	0.0	0.0	14387.324	9672.4704	NaN	NaN	0.402	0.0377	0.2422	0.0339	0.1584	0.4487	0.0791
0.0	0.0	0.0	14293.324	6676.4704	NaN	NaN	0.3184	0.0382	0.2405	0.0335	0.1566	0.4531	0.0781
0.0	0.0	0.0	17457.324	6722.4704	NaN	NaN	0.278	0.0375	0.2424	0.0339	0.1556	0.4543	0.0763
0.0	0.0	0.0	11997.324	5877.4704	NaN	NaN	0.3288	0.0382	0.2439	0.0336	0.1591	0.449	0.0762
0.0	0.0	0.0	18285.324	4630.4704	NaN	NaN	0.2021	0.0377	0.2424	0.0338	0.1565	0.4541	0.0753
0.0	0.0	0.0	16018.324	5613.4704	NaN	NaN	0.2595	0.0378	0.2458	0.0343	0.1606	0.4472	0.0743
0.0	0.0	0.0	13768.324	6919.4704	NaN	NaN	0.3345	0.0381	0.2452	0.0338	0.1599	0.4482	0.0747
0.0	0.0	0.0	15428.324	9889.4704	NaN	NaN	0.3906	0.0376	0.245	0.0344	0.1617	0.4472	0.0741
0.0	0.0	0.0	14422.324	7889.4704	NaN	NaN	0.3536	0.0378	0.2472	0.0341	0.164	0.4425	0.0743
0.0	0.0	0.0	12425.324	8266.4704	NaN	NaN	0.3995	0.0378	0.2428	0.0339	0.1637	0.448	0.0737
0.0	0.0	0.0	12972.324	9622.4704	NaN	NaN	0.4259	0.0374	0.244	0.034	0.1653	0.4455	0.0737
0.0	0.0	0.0	14101.324	8888.4704	NaN	NaN	0.3866	0.0383	0.2418	0.0336	0.1682	0.4443	0.0738
0.0	0.0	0.0	16773.324	5552.4704	NaN	NaN	0.2487	0.0374	0.2406	0.0336	0.1647	0.4504	0.0733
0.0	0.0	0.0	12618.324	7936.4704	NaN	NaN	0.3861	0.038	0.2398	0.0336	0.1712	0.4428	0.0746
0.0	0.0	0.0	12592.324	9955.4704	NaN	NaN	0.4415	0.0375	0.2379	0.0335	0.1668	0.45	0.0743
0.0	0.0	0.0	13969.324	7353.4704	NaN	NaN	0.3449	0.0371	0.2387	0.0334	0.1681	0.4483	0.0743
0.0	0.0	0.0	14133.324	6625.4704	NaN	NaN	0.3192	0.0374	0.2354	0.033	0.1695	0.4496	0.0751
0.0	0.0	0.0	14915.324	6954.4704	NaN	NaN	0.318	0.0364	0.2345	0.0333	0.1673	0.4543	0.0742
0.0	0.0	0.0	13276.324	12351.4704	NaN	NaN	0.482	0.0368	0.2345	0.033	0.1712	0.4491	0.0755
0.0	0.0	0.0	15742.324	5690.4704	NaN	NaN	0.2655	0.0362	0.2313	0.033	0.1667	0.4583	0.0744
0.0	0.0	0.0	15446.324	9568.4704	NaN	NaN	0.3825	0.0361	0.2321	0.033	0.17	0.454	0.0749
0.0	0.0	0.0	12034.324	3815.4704	NaN	NaN	0.2407	0.0365	0.2298	0.0326	0.1681	0.4582	0.0748
0.0	0.0	0.0	16173.324	9017.4704	NaN	NaN	0.358	0.0357	0.2299	0.0331	0.1672	0.4593	0.0748
0.0	0.0	0.0	12390.324	11616.4704	NaN	NaN	0.4839	0.0363	0.2302	0.0328	0.1692	0.4567	0.0747
0.0	0.0	0.0	20221.324	5988.4704	NaN	NaN	0.2285	0.0363	0.2295	0.0325	0.1642	0.464	0.0735
0.0	0.0	0.0	15668.324	7178.4704	NaN	NaN	0.3142	0.0368	0.2309	0.0327	0.1648	0.4624	0.0724
0.0	0.0	0.0	18138.324	7307.4704	NaN	NaN	0.2872	0.0371	0.2336	0.0322	0.1607	0.464	0.0725
0.0	0.0	0.0	19058.324	6313.4704	NaN	NaN	0.2488	0.0372	0.2347	0.033	0.1609	0.4628	0.0715
0.0	0.0	0.0	16948.324	8793.4704	NaN	NaN	0.3416	0.0378	0.2371	0.0325	0.159	0.4623	0.0712
0.0	0.0	0.0	17433.324	5110.4704	NaN	NaN	0.2267	0.0382	0.2363	0.0329	0.1585	0.4634	0.0707
0.0	0.0	0.0	16110.324	6841.4704	NaN	NaN	0.2981	0.0382	0.2376	0.033	0.158	0.4628	0.0704
0.0	0.0	0.0	17519.324	9514.4704	NaN	NaN	0.3519	0.0382	0.2394	0.0332	0.1592	0.4592	0.0708
0.0	0.0	0.0	12517.324	6937.4704	NaN	NaN	0.3566	0.0381	0.2364	0.0333	0.1601	0.4611	0.071
0.0	0.0	0.0	13906.324	9993.4704	NaN	NaN	0.4181	0.0378	0.2368	0.0337	0.1624	0.4572	0.0721
0.0	0.0	0.0	12804.324	9619.4704	NaN	NaN	0.429	0.0379	0.2348	0.0337	0.1637	0.457	0.0728
0.0	0.0	0.0	14987.324	6935.4704	NaN	NaN	0.3164	0.0375	0.2343	0.034	0.1632	0.4582	0.0729
0.0	0.0	0.0	14727.324	10412.4704	NaN	NaN	0.4142	0.0377	0.2329	0.0338	0.1661	0.4556	0.0739
0.0	0.0	0.0	13321.324	7582.4704	NaN	NaN	0.3627	0.0376	0.2319	0.0337	0.1642	0.459	0.0735
0.0	0.0	0.0	18348.324	5771.4704	NaN	NaN	0.2393	0.0373	0.2319	0.0338	0.1641	0.459	0.0739
0.0	0.0	0.0	15499.324	7736.4704	NaN	NaN	0.333	0.0375	0.2303	0.0337	0.1666	0.4574	0.0746
0.0	0.0	0.0	14705.324	6406.4704	NaN	NaN	0.3035	0.0367	0.2323	0.0338	0.1645	0.4579	0.0748
0.0	0.0	0.0	12873.324	8921.4704	NaN	NaN	0.4093	0.037	0.2326	0.0337	0.1681	0.4525	0.0761
0.0	0.0	0.0	14553.324	8904.4704	NaN	NaN	0.3796	0.0363	0.2336	0.0339	0.1655	0.4544	0.0762
0.0	0.0	0.0	12752.324	8522.4704	NaN	NaN	0.4006	0.0365	0.2373	0.0338	0.1684	0.447	0.0769
0.0	0.0	0.0	13742.324	8565.4704	NaN	NaN	0.384	0.0365	0.2355	0.0336	0.1657	0.4511	0.0777
0.0	0.0	0.0	16203.324	9773.4704	NaN	NaN	0.3762	0.0357	0.2404	0.0342	0.1655	0.447	0.0772
0.0	0.0	0.0	13474.324	5193.4704	NaN	NaN	0.2782	0.0365	0.2435	0.0337	0.1657	0.4423	0.0783
0.0	0.0	0.0	15858.324	8230.4704	NaN	NaN	0.3417	0.0357	0.2422	0.0342	0.1625	0.4468	0.0785
0.0	0.0	0.0	14101.324	10961.4704	NaN	NaN	0.4374	0.0356	0.2511	0.0348	0.1638	0.437	0.0777
0.0	0.0	0.0	11933.324	4199.4704	NaN	NaN	0.2603	0.0368	0.2523	0.0343	0.1624	0.4365	0.0777
0.0	0.0	0.0	13570.324	7608.4704	NaN	NaN	0.3592	0.0362	0.2528	0.0346	0.1606	0.4388	0.077
0.0	0.0	0.0	13221.324	7879.4704	NaN	NaN	0.3734	0.0362	0.2576	0.0347	0.1655	0.4276	0.0784
0.0	0.0	0.0	13286.324	10129.4704	NaN	NaN	0.4326	0.0361	0.2557	0.0348	0.1635	0.431	0.0789
0.0	0.0	0.0	13587.324	7706.4704	NaN	NaN	0.3619	0.0354	0.2571	0.0352	0.1652	0.4285	0.0786
0.0	0.0	0.0	11792.324	7825.4704	NaN	NaN	0.3989	0.0361	0.2575	0.035	0.1696	0.4223	0.0794
0.0	0.0	0.0	17099.324	9931.4704	NaN	NaN	0.3674	0.0353	0.2554	0.0351	0.1633	0.4326	0.0784
0.0	0.0	0.0	15403.324	7695.4704	NaN	NaN	0.3332	0.0355	0.2582	0.0352	0.1696	0.4229	0.0786
0.0	0.0	0.0	12526.324	6870.4704	NaN	NaN	0.3542	0.0358	0.2549	0.0347	0.1666	0.4292	0.0788
0.0	0.0	0.0	14380.324	9885.4704	NaN	NaN	0.4074	0.0351	0.2541	0.0351	0.1679	0.4292	0.0787
0.0	0.0	0.0	14386.324	7022.4704	NaN	NaN	0.328	0.0353	0.2543	0.0352	0.1696	0.4263	0.0793
0.0	0.0	0.0	14864.324	10130.4704	NaN	NaN	0.4053	0.0349	0.2516	0.0352	0.167	0.432	0.0792
0.0	0.0	0.0	13947.324	6820.4704	NaN	NaN	0.3284	0.0349	0.2536	0.0355	0.1683	0.429	0.0788
0.0	0.0	0.0	14984.324	8233.4704	NaN	NaN	0.3546	0.0353	0.2524	0.0356	0.168	0.4292	0.0796
0.0	0.0	0.0	13121.324	9190.4704	NaN	NaN	0.4119	0.0347	0.2546	0.0357	0.1644	0.4322	0.0782
0.0	0.0	0.0	14546.324	5806.4704	NaN	NaN	0.2853	0.0354	0.2575	0.0358	0.1672	0.4256	0.0785
0.0	0.0	0.0	14192.324	8090.4704	NaN	NaN	0.3631	0.0353	0.2584	0.0358	0.1621	0.4309	0.0776
0.0	0.0	0.0	13805.324	7887.4704	NaN	NaN	0.3636	0.0358	0.2641	0.0361	0.1627	0.4243	0.077
0.0	0.0	0.0	14608.324	7916.4704	NaN	NaN	0.3515	0.0365	0.2656	0.036	0.1606	0.4242	0.0771
0.0	0.0	0.0	17055.324	8908.4704	NaN	NaN	0.3431	0.0362	0.2707	0.0366	0.1583	0.4216	0.0766
0.0	0.0	0.0	12439.324	9027.4704	NaN	NaN	0.4205	0.0369	0.2758	0.0367	0.1593	0.4148	0.0765
0.0	0.0	0.0	14893.324	12270.4704	NaN	NaN	0.4517	0.0368	0.2773	0.0369	0.1559	0.4164	0.0766
0.0	0.0	0.0	13924.324	11915.4704	NaN	NaN	0.4611	0.037	0.2846	0.0373	0.1551	0.4114	0.0747
0.0	0.0	0.0	13036.324	5544.4704	NaN	NaN	0.2984	0.0379	0.2878	0.0367	0.1533	0.4098	0.0746
0.0	0.0	0.0	19638.324	10472.4704	NaN	NaN	0.3478	0.0377	0.2899	0.0369	0.1508	0.4111	0.0736
0.0	0.0	0.0	13561.324	10219.4704	NaN	NaN	0.4297	0.0381	0.2968	0.0372	0.1509	0.4039	0.073
0.0	0.0	0.0	11318.324	7001.4704	NaN	NaN	0.3822	0.0388	0.2999	0.0367	0.1487	0.4032	0.0727
0.0	0.0	0.0	15246.324	8789.4704	NaN	NaN	0.3657	0.0387	0.3023	0.0369	0.1479	0.4022	0.0719
0.0	0.0	0.0	11155.324	5543.4704	NaN	NaN	0.332	0.0393	0.3081	0.037	0.1481	0.3957	0.0718
0.0	0.0	0.0	10818.324	9008.4704	NaN	NaN	0.4544	0.0396	0.3093	0.0366	0.146	0.3964	0.0721
0.0	0.0	0.0	13199.324	5631.4704	NaN	NaN	0.2991	0.039	0.3114	0.0372	0.148	0.3914	0.0728
0.0	0.0	0.0	14314.324	11435.4704	NaN	NaN	0.4441	0.0392	0.3126	0.0377	0.1488	0.3885	0.0733
0.0	0.0	0.0	10992.324	8651.4704	NaN	NaN	0.4404	0.0389	0.3142	0.0374	0.1466	0.3893	0.0735
0.0	0.0	0.0	15383.324	6893.4704	NaN	NaN	0.3094	0.0387	0.3143	0.0376	0.149	0.3857	0.0746
0.0	0.0	0.0	13444.324	8246.4704	NaN	NaN	0.3802	0.0382	0.3146	0.0378	0.1455	0.3896	0.0743
0.0	0.0	0.0	12615.324	9372.4704	NaN	NaN	0.4263	0.0381	0.3157	0.0374	0.1465	0.3875	0.0747
0.0	0.0	0.0	11820.324	6800.4704	NaN	NaN	0.3652	0.038	0.3105	0.0369	0.1452	0.394	0.0755
0.0	0.0	0.0	14855.324	8409.4704	NaN	NaN	0.3615	0.0372	0.3067	0.0371	0.1464	0.3962	0.0763
0.0	0.0	0.0	13688.324	6878.4704	NaN	NaN	0.3344	0.0368	0.3013	0.0368	0.1486	0.3986	0.0779
0.0	0.0	0.0	16609.324	5560.4704	NaN	NaN	0.2508	0.036	0.2921	0.0367	0.15	0.4049	0.0803
0.0	0.0	0.0	14287.324	10318.4704	NaN	NaN	0.4194	0.0351	0.2828	0.0371	0.154	0.4082	0.0828
0.0	0.0	0.0	13658.324	7377.4704	NaN	NaN	0.3507	0.0342	0.2733	0.037	0.1564	0.4132	0.086
0.0	0.0	0.0	16075.324	11793.4704	NaN	NaN	0.4232	0.0334	0.2615	0.0371	0.1587	0.4204	0.089
0.0	0.0	0.0	15794.324	7962.4704	NaN	NaN	0.3352	0.0326	0.2525	0.0368	0.1608	0.4266	0.0907
0.0	0.0	0.0	16376.324	9231.4704	NaN	NaN	0.3605	0.0323	0.2446	0.0363	0.1619	0.4319	0.0929
0.0	0.0	0.0	13401.324	9176.4704	NaN	NaN	0.4064	0.0319	0.2363	0.0359	0.1615	0.4408	0.0935
0.0	0.0	0.0	14974.324	8902.4704	NaN	NaN	0.3729	0.0321	0.2311	0.0358	0.1637	0.4415	0.0957
0.0	0.0	0.0	13613.324	7045.4704	NaN	NaN	0.341	0.0324	0.2252	0.0354	0.163	0.4471	0.0968
0.0	0.0	0.0	16911.324	8465.4704	NaN	NaN	0.3336	0.0326	0.2202	0.0357	0.1641	0.4482	0.0992
0.0	0.0	0.0	16059.324	8762.4704	NaN	NaN	0.353	0.0328	0.2187	0.0358	0.1648	0.4467	0.1012
0.0	0.0	0.0	14850.324	8042.4704	NaN	NaN	0.3513	0.0326	0.2157	0.0358	0.1633	0.4501	0.1025
0.0	0.0	0.0	13481.324	6652.4704	NaN	NaN	0.3304	0.0321	0.2137	0.036	0.163	0.4517	0.1035
0.0	0.0	0.0	16503.324	10434.4704	NaN	NaN	0.3874	0.0321	0.2116	0.0358	0.161	0.4542	0.1053
0.0	0.0	0.0	15617.324	6658.4704	NaN	NaN	0.2989	0.0318	0.21	0.0358	0.1588	0.4575	0.1061
0.0	0.0	0.0	15883.324	7351.4704	NaN	NaN	0.3164	0.0317	0.21	0.0358	0.1576	0.4572	0.1077
0.0	0.0	0.0	13606.324	10386.4704	NaN	NaN	0.4329	0.0317	0.2111	0.0359	0.1549	0.4563	0.1102
0.0	0.0	0.0	14202.324	8896.4704	NaN	NaN	0.3851	0.0318	0.2151	0.0367	0.151	0.4541	0.1113
0.0	0.0	0.0	13918.324	7143.4704	NaN	NaN	0.3392	0.0325	0.2219	0.0373	0.1472	0.4483	0.1128
0.0	0.0	0.0	14292.324	6593.4704	NaN	NaN	0.3157	0.0332	0.2283	0.038	0.1437	0.4422	0.1145
0.0	0.0	0.0	13790.324	8754.4704	NaN	NaN	0.3883	0.0334	0.2365	0.0395	0.14	0.4355	0.1152
0.0	0.0	0.0	12226.324	10575.4704	NaN	NaN	0.4638	0.0337	0.2437	0.0403	0.1374	0.4294	0.1154
0.0	0.0	0.0	12894.324	8414.4704	NaN	NaN	0.3949	0.0342	0.2502	0.0412	0.1347	0.425	0.1147
0.0	0.0	0.0	13891.324	7132.4704	NaN	NaN	0.3393	0.0351	0.259	0.0414	0.1321	0.4198	0.1126
0.0	0.0	0.0	14191.324	6955.4704	NaN	NaN	0.3289	0.0362	0.2638	0.0411	0.131	0.4156	0.1123
0.0	0.0	0.0	11943.324	8190.4704	NaN	NaN	0.4068	0.0357	0.2659	0.0407	0.1296	0.4177	0.1103
0.0	0.0	0.0	11835.324	6749.4704	NaN	NaN	0.3632	0.0349	0.2668	0.0401	0.1323	0.4154	0.1104
0.0	0.0	0.0	11492.324	8344.4704	NaN	NaN	0.4207	0.0342	0.2626	0.0407	0.1343	0.4153	0.113
0.0	0.0	0.0	17393.324	12570.4704	NaN	NaN	0.4195	0.0332	0.2646	0.042	0.1345	0.413	0.1128
0.0	0.0	0.0	11906.324	6595.4704	NaN	NaN	0.3565	0.0327	0.2697	0.0426	0.1353	0.4086	0.1112
0.0	0.0	0.0	14001.324	7898.4704	NaN	NaN	0.3607	0.0318	0.2726	0.0437	0.1335	0.41	0.1084
0.0	0.0	0.0	11512.324	8533.4704	NaN	NaN	0.4257	0.0307	0.2831	0.0451	0.1359	0.3995	0.1057
0.0	0.0	0.0	13297.324	9893.4704	NaN	NaN	0.4266	0.0306	0.2894	0.046	0.136	0.3941	0.104
0.0	0.0	0.0	17294.324	10056.4704	NaN	NaN	0.3677	0.0293	0.2951	0.0476	0.1357	0.3913	0.1011
0.0	0.0	0.0	13007.324	11850.4704	NaN	NaN	0.4767	0.0298	0.3039	0.0485	0.139	0.3797	0.0991
0.0	0.0	0.0	12091.324	11169.4704	NaN	NaN	0.4802	0.0293	0.3074	0.0485	0.1357	0.3827	0.0963
0.0	0.0	0.0	14058.324	9426.4704	NaN	NaN	0.4014	0.0291	0.3105	0.0485	0.1384	0.3794	0.0941
0.0	0.0	0.0	11465.324	7310.4704	NaN	NaN	0.3894	0.0297	0.3058	0.0471	0.139	0.3853	0.0931
0.0	0.0	0.0	16565.324	6854.4704	NaN	NaN	0.2927	0.0292	0.3015	0.0464	0.139	0.3922	0.0916
0.0	0.0	0.0	12983.324	10670.4704	NaN	NaN	0.4511	0.0296	0.2947	0.0451	0.1427	0.3955	0.0923
0.0	0.0	0.0	15977.324	10245.4704	NaN	NaN	0.3907	0.0289	0.2874	0.0448	0.1401	0.4074	0.0913
0.0	0.0	0.0	14832.324	10078.4704	NaN	NaN	0.4046	0.0285	0.2832	0.0442	0.1432	0.4092	0.0918
0.0	0.0	0.0	14665.324	8005.4704	NaN	NaN	0.3531	0.0283	0.2756	0.044	0.1429	0.417	0.0922
0.0	0.0	0.0	12403.324	8965.4704	NaN	NaN	0.4196	0.0277	0.2724	0.0443	0.1424	0.4219	0.0914
0.0	0.0	0.0	14119.324	10975.4704	NaN	NaN	0.4374	0.028	0.2689	0.0439	0.1418	0.4245	0.0928
0.0	0.0	0.0	17583.324	6020.4704	NaN	NaN	0.2551	0.0276	0.2648	0.0446	0.1392	0.4319	0.092
0.0	0.0	0.0	14322.324	10434.4704	NaN	NaN	0.4215	0.0282	0.2651	0.045	0.1412	0.4267	0.0938
0.0	0.0	0.0	12266.324	8278.4704	NaN	NaN	0.4029	0.0285	0.2645	0.0456	0.1379	0.4304	0.0931
0.0	0.0	0.0	15004.324	9193.4704	NaN	NaN	0.3799	0.0288	0.2681	0.0465	0.1397	0.4229	0.0941
0.0	0.0	0.0	16387.324	10196.4704	NaN	NaN	0.3836	0.0288	0.2693	0.0468	0.1388	0.4214	0.0949
0.0	0.0	0.0	14181.324	8688.4704	NaN	NaN	0.3799	0.0285	0.2731	0.0475	0.1378	0.4192	0.094
0.0	0.0	0.0	13166.324	8625.4704	NaN	NaN	0.3958	0.0288	0.2772	0.0472	0.1379	0.4138	0.095
0.0	0.0	0.0	15435.324	11292.4704	NaN	NaN	0.4225	0.0282	0.2778	0.0477	0.1362	0.4161	0.094
0.0	0.0	0.0	14052.324	11042.4704	NaN	NaN	0.44	0.028	0.2799	0.0477	0.1387	0.4117	0.0941
0.0	0.0	0.0	18281.324	7195.4704	NaN	NaN	0.2824	0.0282	0.2786	0.0477	0.1387	0.4119	0.0949
0.0	0.0	0.0	12157.324	7148.4704	NaN	NaN	0.3703	0.0277	0.2785	0.0492	0.1404	0.4113	0.093
0.0	0.0	0.0	15259.324	7616.4704	NaN	NaN	0.3329	0.0282	0.2786	0.0496	0.1447	0.4033	0.0956
0.0	0.0	0.0	13812.324	8952.4704	NaN	NaN	0.3933	0.0276	0.2722	0.0514	0.143	0.4119	0.0938
0.0	0.0	0.0	12478.324	8638.4704	NaN	NaN	0.4091	0.028	0.2708	0.052	0.1459	0.4077	0.0955
0.0	0.0	0.0	12630.324	7374.4704	NaN	NaN	0.3686	0.0293	0.26	0.0518	0.1501	0.4092	0.0996
0.0	0.0	0.0	11185.324	8248.4704	NaN	NaN	0.4244	0.0293	0.2548	0.0529	0.1489	0.4141	0.1001
0.0	0.0	0.0	14025.324	7894.4704	NaN	NaN	0.3602	0.0313	0.2494	0.0516	0.1544	0.4055	0.1078
0.0	0.0	0.0	13196.324	8930.4704	NaN	NaN	0.4036	0.0325	0.2509	0.052	0.1479	0.4105	0.1061
0.0	0.0	0.0	15505.324	7386.4704	NaN	NaN	0.3227	0.0354	0.2761	0.0501	0.1541	0.3773	0.107
0.0	0.0	0.0	13682.324	7955.4704	NaN	NaN	0.3677	0.0395	0.298	0.0474	0.1509	0.3614	0.1028
0.0	0.0	0.0	15440.324	4544.4704	NaN	NaN	0.2274	0.04	0.3393	0.0482	0.1399	0.3427	0.0899
0.0	0.0	0.0	11423.324	7005.4704	NaN	NaN	0.3801	0.0456	0.3715	0.0449	0.1243	0.3166	0.097
0.0	0.0	0.0	15089.324	7903.4704	NaN	NaN	0.3437	0.0465	0.4073	0.06	0.083	0.3267	0.0766
0.0	0.0	0.0	11996.324	7603.4704	NaN	NaN	0.3879	0.0914	0.3741	0.0436	0.0708	0.3334	0.0868
0.0	0.0	0.0	-1542.676	1670.4704	NaN	NaN	1.3	0.866	0.0437	0.0183	0.0132	0.0235	0.0353
0.0	0.0	0.0	-2232.676	1268.4704	NaN	NaN	-0.3	0.8838	0.0276	0.0216	0.0228	0.0224	0.0217
0.0	0.0	0.0	-24.676	-507.5296	NaN	NaN	0.9536	0.8977	0.0241	0.0189	0.0201	0.0201	0.0191
0.0	0.0	0.0	-1569.676	-2684.5296	NaN	NaN	0.631	0.8917	0.0256	0.0199	0.0216	0.0211	0.0201
0.0	0.0	0.0	-1816.676	4046.4704	NaN	NaN	1.3	0.8899	0.026	0.0202	0.0223	0.0213	0.0202
0.0	0.0	0.0	-2738.676	101.4704	NaN	NaN	-0.0385	0.8858	0.0269	0.021	0.0231	0.0221	0.0212
0.0	0.0	0.0	-3260.676	-652.5296	NaN	NaN	0.1668	0.8838	0.0273	0.0213	0.0233	0.0224	0.0218
0.0	0.0	0.0	-1800.676	4657.4704	NaN	NaN	1.3	0.884	0.0273	0.0213	0.0233	0.0224	0.0216
0.0	0.0	0.0	-1296.676	2964.4704	NaN	NaN	1.3	0.8849	0.027	0.0212	0.023	0.0224	0.0217
0.0	0.0	0.0	-2390.676	-776.5296	NaN	NaN	0.2452	0.8854	0.0266	0.0212	0.0227	0.0223	0.0217
0.0	0.0	0.0	626.324	837.4704	NaN	NaN	0.5721	0.8865	0.0258	0.0212	0.0226	0.0224	0.0215
0.0	0.0	0.0	668.324	645.4704	NaN	NaN	0.4913	0.886	0.0256	0.0214	0.0227	0.0227	0.0216
0.0	0.0	0.0	-438.676	2190.4704	NaN	NaN	1.2504	0.8856	0.0255	0.0215	0.0228	0.0231	0.0215
0.0	0.0	0.0	-3232.676	81.4704	NaN	NaN	-0.0259	0.8844	0.026	0.0216	0.0229	0.0235	0.0216
0.0	0.0	0.0	-1183.676	263.4704	NaN	NaN	-0.2863	0.8847	0.0258	0.0217	0.0228	0.0236	0.0214
0.0	0.0	0.0	-1500.676	1533.4704	NaN	NaN	1.3	0.8851	0.0256	0.0217	0.0227	0.0237	0.0212
0.0	0.0	0.0	-1848.676	2660.4704	NaN	NaN	1.3	0.8856	0.0254	0.0218	0.0226	0.0235	0.0212
0.0	0.0	0.0	-1104.676	1473.4704	NaN	NaN	1.3	0.8849	0.0258	0.0219	0.0226	0.0235	0.0213
0.0	0.0	0.0	-1446.676	476.4704	NaN	NaN	-0.3	0.8843	0.026	0.0222	0.0225	0.0233	0.0216
0.0	0.0	0.0	-610.676	1268.4704	NaN	NaN	1.3	0.8848	0.0258	0.0223	0.0224	0.0231	0.0217
0.0	0.0	0.0	449.324	2138.4704	NaN	NaN	0.8264	0.8857	0.0254	0.0222	0.0223	0.0228	0.0216
0.0	0.0	0.0	-1772.676	201.4704	NaN	NaN	-0.1282	0.8862	0.0255	0.0221	0.0221	0.0225	0.0216
0.0	0.0	0.0	-2010.676	130.4704	NaN	NaN	-0.0694	0.8864	0.0256	0.0221	0.0221	0.0223	0.0216
0.0	0.0	0.0	-1644.676	207.4704	NaN	NaN	-0.1444	0.8866	0.0256	0.022	0.022	0.0222	0.0216
0.0	0.0	0.0	-136.676	-288.5296	NaN	NaN	0.6786	0.8868	0.0255	0.022	0.022	0.0221	0.0215
0.0	0.0	0.0	-2799.676	-433.5296	NaN	NaN	0.1341	0.8865	0.0257	0.022	0.0221	0.0222	0.0215
0.0	0.0	0.0	-1874.676	458.4704	NaN	NaN	-0.3	0.8858	0.0259	0.0221	0.0224	0.0222	0.0215
0.0	0.0	0.0	-3386.676	552.4704	NaN	NaN	-0.1949	0.8859	0.0258	0.0221	0.0225	0.0222	0.0214
0.0	0.0	0.0	-1534.676	281.4704	NaN	NaN	-0.2246	0.8859	0.0257	0.0222	0.0226	0.0222	0.0214
0.0	0.0	0.0	-3459.676	220.4704	NaN	NaN	-0.0681	0.8862	0.0258	0.0221	0.0226	0.0221	0.0212
0.0	0.0	0.0	-1357.676	835.4704	NaN	NaN	-0.3	0.8861	0.0259	0.0223	0.0227	0.0221	0.0209
0.0	0.0	0.0	-2517.676	655.4704	NaN	NaN	-0.3	0.8871	0.0259	0.022	0.0224	0.0221	0.0205
0.0	0.0	0.0	-921.676	-836.5296	NaN	NaN	0.4758	0.8888	0.0258	0.0215	0.022	0.0218	0.0201
0.0	0.0	0.0	-3104.676	-473.5296	NaN	NaN	0.1323	0.889	0.0258	0.0215	0.0219	0.0217	0.0202
0.0	0.0	0.0	-1126.676	1707.4704	NaN	NaN	1.3	0.8887	0.026	0.0215	0.0219	0.0216	0.0202
0.0	0.0	0.0	-2336.676	1608.4704	NaN	NaN	-0.3	0.8895	0.0261	0.0214	0.0217	0.0211	0.0201
0.0	0.0	0.0	-1001.676	-294.5296	NaN	NaN	0.2272	0.8892	0.0266	0.0214	0.0217	0.0209	0.0203
0.0	0.0	0.0	-3106.676	1595.4704	NaN	NaN	-0.3	0.8884	0.0273	0.0214	0.0218	0.0208	0.0204
0.0	0.0	0.0	-2635.676	-1757.5296	NaN	NaN	0.4001	0.8887	0.0275	0.0213	0.0216	0.0206	0.0203
0.0	0.0	0.0	-483.676	635.4704	NaN	NaN	1.3	0.8889	0.0274	0.0213	0.0217	0.0203	0.0204
0.0	0.0	0.0	-1853.676	4180.4704	NaN	NaN	1.3	0.8904	0.0269	0.021	0.0216	0.02	0.0202
0.0	0.0	0.0	-1176.676	2104.4704	NaN	NaN	1.3	0.8911	0.0266	0.0209	0.0215	0.0197	0.0203
0.0	0.0	0.0	-1728.676	1603.4704	NaN	NaN	-0.3	0.8913	0.0264	0.0209	0.0215	0.0197	0.0202
0.0	0.0	0.0	-578.676	1536.4704	NaN	NaN	1.3	0.8912	0.0264	0.021	0.0216	0.0197	0.02
0.0	0.0	0.0	-1462.676	-413.5296	NaN	NaN	0.2204	0.8926	0.0261	0.0209	0.0213	0.0194	0.0197
0.0	0.0	0.0	-3051.676	1581.4704	NaN	NaN	-0.3	0.8916	0.0261	0.0211	0.0215	0.0197	0.0199
0.0	0.0	0.0	-1604.676	1695.4704	NaN	NaN	1.3	0.8915	0.0261	0.0211	0.0216	0.0198	0.0199
0.0	0.0	0.0	-2204.676	1841.4704	NaN	NaN	-0.3	0.892	0.026	0.0209	0.0214	0.0197	0.0199
0.0	0.0	0.0	-1619.676	-2228.5296	NaN	NaN	0.5791	0.8922	0.0258	0.0209	0.0214	0.0196	0.02
0.0	0.0	0.0	-1835.676	961.4704	NaN	NaN	-0.3	0.8914	0.0259	0.0209	0.0216	0.0199	0.0203
0.0	0.0	0.0	-2782.676	2354.4704	NaN	NaN	-0.3	0.8906	0.0259	0.0209	0.0217	0.0202	0.0206
0.0	0.0	0.0	-2185.676	3010.4704	NaN	NaN	1.3	0.891	0.0254	0.0209	0.0215	0.0203	0.0209
0.0	0.0	0.0	-3226.676	97.4704	NaN	NaN	-0.0311	0.8914	0.0254	0.0209	0.0214	0.0202	0.0208
0.0	0.0	0.0	-3852.676	3623.4704	NaN	NaN	-0.3	0.8907	0.0255	0.021	0.0216	0.0204	0.0208
0.0	0.0	0.0	-2517.676	2584.4704	NaN	NaN	1.3	0.8909	0.0254	0.0211	0.0215	0.0204	0.0208
0.0	0.0	0.0	-1598.676	-565.5296	NaN	NaN	0.2613	0.8912	0.0251	0.0212	0.0214	0.0203	0.0208
0.0	0.0	0.0	-763.676	-504.5296	NaN	NaN	0.3978	0.8914	0.0249	0.0212	0.0214	0.0202	0.0208
0.0	0.0	0.0	73.324	70.4704	NaN	NaN	0.4901	0.8917	0.0245	0.0212	0.0213	0.0204	0.021
0.0	0.0	0.0	-1414.676	4538.4704	NaN	NaN	1.3	0.8919	0.024	0.0212	0.0211	0.0206	0.0213
0.0	0.0	0.0	-3065.676	2495.4704	NaN	NaN	-0.3	0.8928	0.0237	0.0211	0.021	0.0205	0.021
0.0	0.0	0.0	-1711.676	1090.4704	NaN	NaN	-0.3	0.8935	0.0237	0.0211	0.0208	0.0202	0.0208
0.0	0.0	0.0	-1139.676	-1324.5296	NaN	NaN	0.5375	0.8942	0.0235	0.021	0.0207	0.0201	0.0205
0.0	0.0	0.0	-1208.676	1464.4704	NaN	NaN	1.3	0.8954	0.023	0.0209	0.0205	0.0199	0.0204
0.0	0.0	0.0	-1792.676	-1300.5296	NaN	NaN	0.4204	0.8957	0.0229	0.0208	0.0205	0.0198	0.0203
0.0	0.0	0.0	-3174.676	2073.4704	NaN	NaN	-0.3	0.8961	0.0225	0.0208	0.0204	0.0199	0.0204
0.0	0.0	0.0	-252.676	642.4704	NaN	NaN	1.3	0.8963	0.0223	0.0207	0.0203	0.02	0.0205
0.0	0.0	0.0	-2202.676	3376.4704	NaN	NaN	1.3	0.8963	0.022	0.0206	0.0203	0.0201	0.0206
0.0	0.0	0.0	-1965.676	581.4704	NaN	NaN	-0.3	0.8964	0.022	0.0206	0.0203	0.0201	0.0205
0.0	0.0	0.0	-2800.676	-213.5296	NaN	NaN	0.0708	0.8967	0.0219	0.0205	0.0203	0.0201	0.0205
0.0	0.0	0.0	-1729.676	391.4704	NaN	NaN	-0.2925	0.8968	0.0217	0.0205	0.0203	0.0202	0.0205
0.0	0.0	0.0	-2255.676	197.4704	NaN	NaN	-0.0959	0.8972	0.0216	0.0204	0.0203	0.0202	0.0204
0.0	0.0	0.0	-1863.676	941.4704	NaN	NaN	-0.3	0.8973	0.0216	0.0205	0.0202	0.0201	0.0204
0.0	0.0	0.0	-2848.676	-557.5296	NaN	NaN	0.1637	0.8971	0.0216	0.0205	0.0201	0.0202	0.0205
0.0	0.0	0.0	-2556.676	1873.4704	NaN	NaN	-0.3	0.8964	0.0215	0.0205	0.0202	0.0205	0.0209
0.0	0.0	0.0	-1022.676	2866.4704	NaN	NaN	1.3	0.8951	0.0216	0.0206	0.0205	0.0208	0.0213
0.0	0.0	0.0	357.324	2732.4704	NaN	NaN	0.8844	0.894	0.0218	0.0207	0.0207	0.0212	0.0216
0.0	0.0	0.0	1771.324	-987.5296	NaN	NaN	-0.3	0.8941	0.0218	0.0207	0.0208	0.0212	0.0214
0.0	0.0	0.0	-2588.676	2452.4704	NaN	NaN	-0.3	0.894	0.0219	0.0208	0.0208	0.0211	0.0213
0.0	0.0	0.0	-1109.676	-291.5296	NaN	NaN	0.2081	0.8946	0.0218	0.0208	0.0207	0.0209	0.0212
0.0	0.0	0.0	-847.676	-568.5296	NaN	NaN	0.4014	0.895	0.0216	0.0208	0.0207	0.0208	0.0212
0.0	0.0	0.0	-1129.676	-852.5296	NaN	NaN	0.4301	0.8951	0.0215	0.0208	0.0207	0.0209	0.0211
0.0	0.0	0.0	24.324	3110.4704	NaN	NaN	0.9922	0.8938	0.0218	0.021	0.0208	0.0212	0.0213
0.0	0.0	0.0	762.324	624.4704	NaN	NaN	0.4503	0.8937	0.0219	0.021	0.0207	0.0212	0.0214
0.0	0.0	0.0	-291.676	-407.5296	NaN	NaN	0.5828	0.8938	0.0219	0.021	0.0206	0.0212	0.0215
0.0	0.0	0.0	-58.676	-187.5296	NaN	NaN	0.7617	0.8944	0.0218	0.0209	0.0204	0.021	0.0214
0.0	0.0	0.0	-41.676	2022.4704	NaN	NaN	1.021	0.8923	0.0222	0.0215	0.0205	0.0213	0.022
0.0	0.0	0.0	437.324	2678.4704	NaN	NaN	0.8596	0.8913	0.0228	0.0219	0.0203	0.0211	0.0225
0.0	0.0	0.0	-450.676	55.4704	NaN	NaN	-0.1404	0.8954	0.0221	0.0209	0.0199	0.0205	0.0214
0.0	0.0	0.0	-1273.676	-461.5296	NaN	NaN	0.266	0.8968	0.022	0.0204	0.0197	0.0203	0.0207
0.0	0.0	0.0	112.324	140.4704	NaN	NaN	0.5557	0.8967	0.022	0.0206	0.0197	0.0203	0.0207
0.0	0.0	0.0	-851.676	3652.4704	NaN	NaN	1.3	0.8963	0.0222	0.0209	0.0195	0.0201	0.0211
0.0	0.0	0.0	-167.676	2167.4704	NaN	NaN	1.0838	0.8975	0.0219	0.0205	0.0194	0.0199	0.0208
0.0	0.0	0.0	297.324	920.4704	NaN	NaN	0.7559	0.8979	0.0218	0.0204	0.0193	0.0198	0.0206
0.0	0.0	0.0	-1807.676	1520.4704	NaN	NaN	-0.3	0.8985	0.0218	0.0204	0.0191	0.0196	0.0205
0.0	0.0	0.0	196.324	5574.4704	NaN	NaN	0.966	0.8987	0.022	0.0206	0.0189	0.0192	0.0207
0.0	0.0	0.0	518.324	1423.4704	NaN	NaN	0.7331	0.8994	0.0218	0.0202	0.0191	0.0193	0.0201
0.0	0.0	0.0	-1422.676	917.4704	NaN	NaN	-0.3	0.8993	0.0219	0.0203	0.0192	0.0194	0.02
0.0	0.0	0.0	-412.676	915.4704	NaN	NaN	1.3	0.8996	0.0218	0.0202	0.0192	0.0194	0.0198
0.0	0.0	0.0	1127.324	5088.4704	NaN	NaN	0.8186	0.8994	0.0217	0.0203	0.0192	0.0193	0.02
0.0	0.0	0.0	-12.676	837.4704	NaN	NaN	1.0154	0.899	0.0219	0.0201	0.0195	0.0195	0.0199
0.0	0.0	0.0	-565.676	194.4704	NaN	NaN	-0.3	0.8988	0.022	0.0201	0.0197	0.0197	0.0196
0.0	0.0	0.0	725.324	1774.4704	NaN	NaN	0.7098	0.8987	0.0221	0.02	0.0198	0.0197	0.0196
0.0	0.0	0.0	-978.676	814.4704	NaN	NaN	-0.3	0.8986	0.0222	0.0201	0.0198	0.0198	0.0196
0.0	0.0	0.0	-1528.676	622.4704	NaN	NaN	-0.3	0.8989	0.022	0.0201	0.0197	0.0198	0.0195
0.0	0.0	0.0	151.324	2516.4704	NaN	NaN	0.9433	0.8992	0.0221	0.0201	0.0195	0.0197	0.0194
0.0	0.0	0.0	-2082.676	1823.4704	NaN	NaN	-0.3	0.8995	0.022	0.0201	0.0193	0.0196	0.0195
0.0	0.0	0.0	2077.324	656.4704	NaN	NaN	0.2401	0.8997	0.0219	0.0201	0.0192	0.0196	0.0195
0.0	0.0	0.0	33.324	1783.4704	NaN	NaN	0.9817	0.8994	0.0219	0.0202	0.0193	0.0197	0.0196
0.0	0.0	0.0	-2145.676	3634.4704	NaN	NaN	1.3	0.8994	0.022	0.0201	0.0193	0.0197	0.0195
0.0	0.0	0.0	-1772.676	470.4704	NaN	NaN	-0.3	0.8986	0.0222	0.0202	0.0197	0.0199	0.0195
0.0	0.0	0.0	-303.676	436.4704	NaN	NaN	1.3	0.8986	0.0221	0.0203	0.0197	0.0199	0.0194
0.0	0.0	0.0	-1160.676	1585.4704	NaN	NaN	1.3	0.8983	0.0223	0.0203	0.0198	0.0199	0.0194
0.0	0.0	0.0	-2185.676	-738.5296	NaN	NaN	0.2526	0.8979	0.0222	0.0203	0.0202	0.02	0.0193
0.0	0.0	0.0	-1745.676	1599.4704	NaN	NaN	-0.3	0.8988	0.0221	0.0201	0.0201	0.0198	0.0192
0.0	0.0	0.0	81.324	-260.5296	NaN	NaN	1.3	0.8989	0.022	0.0201	0.02	0.0197	0.0193
0.0	0.0	0.0	516.324	4456.4704	NaN	NaN	0.8962	0.9002	0.0218	0.0199	0.0195	0.0194	0.0192
0.0	0.0	0.0	-958.676	3766.4704	NaN	NaN	1.3	0.8997	0.0219	0.02	0.0197	0.0194	0.0193
0.0	0.0	0.0	-497.676	-65.5296	NaN	NaN	0.1164	0.8981	0.0221	0.0203	0.0202	0.0197	0.0195
0.0	0.0	0.0	-657.676	-711.5296	NaN	NaN	0.5197	0.8954	0.0223	0.0209	0.0211	0.0204	0.0199
0.0	0.0	0.0	-893.676	-2259.5296	NaN	NaN	0.7166	0.8965	0.0222	0.0205	0.021	0.0202	0.0196
0.0	0.0	0.0	-3128.676	9.4704	NaN	NaN	-0.003	0.8965	0.0221	0.0206	0.0209	0.0202	0.0198
0.0	0.0	0.0	-1461.676	1007.4704	NaN	NaN	-0.3	0.8971	0.0219	0.0207	0.0205	0.02	0.0199
0.0	0.0	0.0	-3025.676	1906.4704	NaN	NaN	-0.3	0.898	0.0218	0.0205	0.0201	0.0198	0.0198
0.0	0.0	0.0	-1015.676	2729.4704	NaN	NaN	1.3	0.8984	0.0218	0.0205	0.0199	0.0197	0.0197
0.0	0.0	0.0	-1936.676	643.4704	NaN	NaN	-0.3	0.8982	0.0218	0.0205	0.02	0.0197	0.0198
0.0	0.0	0.0	-1889.676	1714.4704	NaN	NaN	-0.3	0.8983	0.0218	0.0205	0.0199	0.0197	0.0197
0.0	0.0	0.0	-2216.676	1754.4704	NaN	NaN	-0.3	0.8987	0.0218	0.0204	0.0198	0.0196	0.0198
0.0	0.0	0.0	-1984.676	1064.4704	NaN	NaN	-0.3	0.8983	0.0218	0.0205	0.0198	0.0197	0.0198
0.0	0.0	0.0	-1188.676	3874.4704	NaN	NaN	1.3	0.8986	0.0217	0.0206	0.0196	0.0196	0.0199
0.0	0.0	0.0	820.324	2723.4704	NaN	NaN	0.7685	0.8985	0.0218	0.0206	0.0196	0.0196	0.0199
0.0	0.0	0.0	511.324	730.4704	NaN	NaN	0.5882	0.8977	0.022	0.0206	0.0199	0.0199	0.0199
0.0	0.0	0.0	-165.676	26.4704	NaN	NaN	-0.1902	0.8976	0.022	0.0207	0.0198	0.02	0.0199
0.0	0.0	0.0	409.324	962.4704	NaN	NaN	0.7016	0.8979	0.0219	0.0207	0.0196	0.02	0.02
0.0	0.0	0.0	-1364.676	2480.4704	NaN	NaN	1.3	0.8976	0.022	0.0207	0.0196	0.0201	0.0201
0.0	0.0	0.0	1022.324	119.4704	NaN	NaN	0.1046	0.8974	0.022	0.0207	0.0196	0.0202	0.0201
0.0	0.0	0.0	-2243.676	560.4704	NaN	NaN	-0.3	0.8972	0.0221	0.0206	0.0197	0.0203	0.0201
0.0	0.0	0.0	-959.676	3699.4704	NaN	NaN	1.3	0.8979	0.0218	0.0207	0.0194	0.0201	0.0201
0.0	0.0	0.0	-1810.676	2229.4704	NaN	NaN	1.3	0.8974	0.022	0.0206	0.0197	0.0202	0.0201
0.0	0.0	0.0	-1556.676	2242.4704	NaN	NaN	1.3	0.8973	0.0219	0.0206	0.0199	0.0203	0.02
0.0	0.0	0.0	-270.676	369.4704	NaN	NaN	1.3	0.8978	0.0219	0.0205	0.0199	0.0201	0.0198
0.0	0.0	0.0	-1186.676	2094.4704	NaN	NaN	1.3	0.8986	0.0216	0.0204	0.0197	0.0199	0.0198
0.0	0.0	0.0	-1265.676	-1093.5296	NaN	NaN	0.4635	0.8987	0.0214	0.0205	0.0197	0.0199	0.0199
0.0	0.0	0.0	-866.676	5277.4704	NaN	NaN	1.1965	0.8993	0.021	0.0206	0.0194	0.0197	0.02
0.0	0.0	0.0	-1362.676	2965.4704	NaN	NaN	1.3	0.8983	0.0214	0.0206	0.0197	0.0199	0.0201
0.0	0.0	0.0	-1481.676	3146.4704	NaN	NaN	1.3	0.8984	0.0215	0.0205	0.0199	0.0199	0.0198
0.0	0.0	0.0	-3011.676	1374.4704	NaN	NaN	-0.3	0.8972	0.0218	0.0206	0.0202	0.0201	0.02
0.0	0.0	0.0	-527.676	-1531.5296	NaN	NaN	0.7437	0.8983	0.0216	0.0204	0.0201	0.0198	0.0198
0.0	0.0	0.0	-2360.676	3457.4704	NaN	NaN	1.3	0.8988	0.0213	0.0204	0.02	0.0196	0.0197
0.0	0.0	0.0	-1324.676	-358.5296	NaN	NaN	0.213	0.8991	0.0213	0.0204	0.02	0.0196	0.0197
0.0	0.0	0.0	1793.324	1457.4704	NaN	NaN	0.4483	0.9001	0.021	0.0202	0.0197	0.0195	0.0195
0.0	0.0	0.0	-4.676	462.4704	NaN	NaN	1.0102	0.8999	0.0211	0.0203	0.0197	0.0195	0.0195
0.0	0.0	0.0	-1466.676	2460.4704	NaN	NaN	1.3	0.9009	0.0209	0.0203	0.0193	0.0192	0.0194
0.0	0.0	0.0	819.324	2715.4704	NaN	NaN	0.7682	0.9007	0.021	0.0205	0.0191	0.0192	0.0195
0.0	0.0	0.0	437.324	2023.4704	NaN	NaN	0.8223	0.9003	0.0211	0.0206	0.0192	0.0192	0.0196
0.0	0.0	0.0	-829.676	2731.4704	NaN	NaN	1.3	0.8998	0.0214	0.0207	0.0193	0.0193	0.0196
0.0	0.0	0.0	752.324	425.4704	NaN	NaN	0.3612	0.8993	0.0216	0.0206	0.0195	0.0195	0.0196
0.0	0.0	0.0	-559.676	-588.5296	NaN	NaN	0.5126	0.8985	0.0218	0.0206	0.0197	0.0197	0.0196
0.0	0.0	0.0	-1950.676	2423.4704	NaN	NaN	1.3	0.8991	0.0217	0.0205	0.0196	0.0196	0.0195
0.0	0.0	0.0	-1745.676	2645.4704	NaN	NaN	1.3	0.8992	0.0217	0.0205	0.0195	0.0196	0.0195
0.0	0.0	0.0	-1781.676	4080.4704	NaN	NaN	1.3	0.8994	0.0217	0.0204	0.0194	0.0196	0.0194
0.0	0.0	0.0	114.324	1484.4704	NaN	NaN	0.9285	0.8988	0.0219	0.0204	0.0197	0.0198	0.0194
0.0	0.0	0.0	236.324	-1764.5296	NaN	NaN	1.1546	0.8982	0.0221	0.0204	0.02	0.02	0.0193
0.0	0.0	0.0	-553.676	2098.4704	NaN	NaN	1.3	0.8982	0.0221	0.0204	0.0199	0.02	0.0193
0.0	0.0	0.0	-1261.676	2010.4704	NaN	NaN	1.3	0.8979	0.0221	0.0204	0.02	0.0201	0.0194
0.0	0.0	0.0	-135.676	3830.4704	NaN	NaN	1.0367	0.8983	0.022	0.0204	0.0198	0.0201	0.0194
0.0	0.0	0.0	-2097.676	1657.4704	NaN	NaN	-0.3	0.8982	0.0221	0.0203	0.0198	0.0202	0.0194
0.0	0.0	0.0	-754.676	1460.4704	NaN	NaN	1.3	0.8982	0.022	0.0203	0.0199	0.0202	0.0193
0.0	0.0	0.0	511.324	-310.5296	NaN	NaN	-0.3	0.8969	0.0222	0.0205	0.0203	0.0205	0.0195
0.0	0.0	0.0	-1506.676	315.4704	NaN	NaN	-0.2648	0.8962	0.0223	0.0207	0.0205	0.0206	0.0197
0.0	0.0	0.0	-2928.676	1466.4704	NaN	NaN	-0.3	0.8954	0.0224	0.0209	0.0208	0.0206	0.0199
0.0	0.0	0.0	-2043.676	658.4704	NaN	NaN	-0.3	0.8959	0.0222	0.0208	0.0208	0.0204	0.0199
0.0	0.0	0.0	-2662.676	-1954.5296	NaN	NaN	0.4233	0.8956	0.0222	0.0209	0.0209	0.0204	0.02
0.0	0.0	0.0	-143.676	862.4704	NaN	NaN	1.1999	0.8969	0.022	0.0208	0.0204	0.0203	0.0196
0.0	0.0	0.0	-148.676	1971.4704	NaN	NaN	1.0816	0.8979	0.0219	0.0206	0.02	0.0201	0.0195
0.0	0.0	0.0	-1149.676	2436.4704	NaN	NaN	1.3	0.8986	0.0219	0.0206	0.0196	0.0198	0.0195
0.0	0.0	0.0	209.324	1932.4704	NaN	NaN	0.9023	0.8989	0.0219	0.0205	0.0194	0.0197	0.0196
0.0	0.0	0.0	1336.324	2634.4704	NaN	NaN	0.6635	0.8995	0.0218	0.0204	0.0192	0.0194	0.0196
0.0	0.0	0.0	-143.676	594.4704	NaN	NaN	1.3	0.8989	0.022	0.0205	0.0193	0.0195	0.0198
0.0	0.0	0.0	121.324	2936.4704	NaN	NaN	0.9603	0.8981	0.0222	0.0205	0.0197	0.0198	0.0197
0.0	0.0	0.0	-2065.676	-815.5296	NaN	NaN	0.2831	0.896	0.0228	0.0206	0.0204	0.0204	0.0198
0.0	0.0	0.0	-937.676	-1281.5296	NaN	NaN	0.5775	0.8951	0.0228	0.0207	0.0207	0.0207	0.0199
0.0	0.0	0.0	-923.676	2409.4704	NaN	NaN	1.3	0.8962	0.0227	0.0207	0.0202	0.0205	0.0198
0.0	0.0	0.0	-1491.676	4262.4704	NaN	NaN	1.3	0.8983	0.0222	0.0204	0.0194	0.0199	0.0198
0.0	0.0	0.0	-323.676	1501.4704	NaN	NaN	1.2748	0.8983	0.0222	0.0204	0.0194	0.0198	0.0199
0.0	0.0	0.0	1418.324	2758.4704	NaN	NaN	0.6604	0.8984	0.0221	0.0205	0.0193	0.0197	0.02
0.0	0.0	0.0	-1472.676	3776.4704	NaN	NaN	1.3	0.8983	0.0223	0.0204	0.0193	0.0197	0.02
0.0	0.0	0.0	-1605.676	1511.4704	NaN	NaN	-0.3	0.8972	0.0226	0.0204	0.0198	0.02	0.0199
0.0	0.0	0.0	-1196.676	2133.4704	NaN	NaN	1.3	0.8963	0.0227	0.0205	0.0203	0.0204	0.0199
0.0	0.0	0.0	-1624.676	-1931.5296	NaN	NaN	0.5431	0.8959	0.0227	0.0205	0.0204	0.0206	0.0199
0.0	0.0	0.0	-1030.676	1796.4704	NaN	NaN	1.3	0.8966	0.0224	0.0205	0.0201	0.0205	0.0199
0.0	0.0	0.0	-1051.676	1688.4704	NaN	NaN	1.3	0.8969	0.0223	0.0204	0.02	0.0204	0.0199
0.0	0.0	0.0	635.324	-374.5296	NaN	NaN	-0.3	0.8971	0.0222	0.0203	0.02	0.0205	0.0199
0.0	0.0	0.0	-3572.676	-1001.5296	NaN	NaN	0.219	0.8966	0.0223	0.0203	0.0201	0.0207	0.02
0.0	0.0	0.0	-793.676	3372.4704	NaN	NaN	1.3	0.8984	0.0217	0.0202	0.0194	0.0201	0.0201
0.0	0.0	0.0	153.324	3773.4704	NaN	NaN	0.961	0.898	0.0217	0.0204	0.0194	0.0201	0.0204
0.0	0.0	0.0	-1139.676	2181.4704	NaN	NaN	1.3	0.8973	0.0221	0.0204	0.0198	0.0202	0.0203
0.0	0.0	0.0	-627.676	109.4704	NaN	NaN	-0.2112	0.8962	0.0225	0.0204	0.0204	0.0206	0.0199
0.0	0.0	0.0	-370.676	153.4704	NaN	NaN	-0.3	0.8963	0.0225	0.0204	0.0205	0.0206	0.0198
0.0	0.0	0.0	13.324	-1344.5296	NaN	NaN	1.01	0.8966	0.0222	0.0204	0.0203	0.0205	0.0199
0.0	0.0	0.0	-1397.676	2031.4704	NaN	NaN	1.3	0.8975	0.0219	0.0204	0.02	0.0203	0.02
0.0	0.0	0.0	-148.676	377.4704	NaN	NaN	1.3	0.8977	0.0218	0.0204	0.0199	0.0201	0.0201
0.0	0.0	0.0	-587.676	1878.4704	NaN	NaN	1.3	0.8983	0.0216	0.0203	0.0197	0.0199	0.0202
0.0	0.0	0.0	-1092.676	-1586.5296	NaN	NaN	0.5922	0.8979	0.0218	0.0202	0.02	0.02	0.02
0.0	0.0	0.0	530.324	840.4704	NaN	NaN	0.6131	0.8979	0.0218	0.0202	0.0201	0.0201	0.0198
0.0	0.0	0.0	-1734.676	-926.5296	NaN	NaN	0.3482	0.8981	0.0218	0.0202	0.0201	0.0201	0.0198
0.0	0.0	0.0	-1429.676	313.4704	NaN	NaN	-0.2808	0.8999	0.0212	0.0201	0.0195	0.0196	0.0198
0.0	0.0	0.0	2872.324	2338.4704	NaN	NaN	0.4488	0.9013	0.0207	0.02	0.019	0.019	0.02
0.0	0.0	0.0	838.324	3517.4704	NaN	NaN	0.8075	0.9017	0.0206	0.0202	0.0187	0.0187	0.0201
0.0	0.0	0.0	-374.676	2375.4704	NaN	NaN	1.1873	0.9014	0.0208	0.02	0.0187	0.0189	0.0201
0.0	0.0	0.0	-1827.676	2669.4704	NaN	NaN	1.3	0.9009	0.0211	0.0198	0.0189	0.0193	0.02
0.0	0.0	0.0	328.324	2112.4704	NaN	NaN	0.8655	0.9005	0.0212	0.0198	0.019	0.0194	0.02
0.0	0.0	0.0	-1543.676	735.4704	NaN	NaN	-0.3	0.9006	0.0212	0.0197	0.0191	0.0196	0.0199
0.0	0.0	0.0	-1044.676	1864.4704	NaN	NaN	1.3	0.9014	0.0209	0.0198	0.0189	0.0192	0.0198
0.0	0.0	0.0	173.324	1653.4704	NaN	NaN	0.9051	0.9018	0.0207	0.02	0.0187	0.0189	0.0199
0.0	0.0	0.0	1313.324	1321.4704	NaN	NaN	0.5015	0.902	0.0207	0.02	0.0186	0.0188	0.02
0.0	0.0	0.0	-192.676	2492.4704	NaN	NaN	1.0838	0.9025	0.0208	0.0197	0.0184	0.0188	0.0197
0.0	0.0	0.0	-2194.676	591.4704	NaN	NaN	-0.3	0.9038	0.0205	0.0194	0.0182	0.0187	0.0194
0.0	0.0	0.0	1468.324	1592.4704	NaN	NaN	0.5203	0.9042	0.02	0.0197	0.018	0.0184	0.0197
0.0	0.0	0.0	-661.676	1982.4704	NaN	NaN	1.3	0.9053	0.0196	0.0196	0.0177	0.0181	0.0197
0.0	0.0	0.0	991.324	3404.4704	NaN	NaN	0.7745	0.9054	0.0196	0.0197	0.0176	0.0178	0.0198
0.0	0.0	0.0	148.324	1023.4704	NaN	NaN	0.8734	0.9045	0.0201	0.0195	0.0179	0.0185	0.0195
0.0	0.0	0.0	788.324	1242.4704	NaN	NaN	0.6118	0.9046	0.0202	0.0194	0.0179	0.0185	0.0194
0.0	0.0	0.0	-966.676	445.4704	NaN	NaN	-0.3	0.9053	0.0202	0.0191	0.0178	0.0184	0.0192
0.0	0.0	0.0	-1358.676	1961.4704	NaN	NaN	1.3	0.9057	0.0199	0.019	0.0178	0.0184	0.0192
0.0	0.0	0.0	-200.676	1817.4704	NaN	NaN	1.1241	0.906	0.0197	0.0191	0.0178	0.0182	0.0193
0.0	0.0	0.0	-576.676	2645.4704	NaN	NaN	1.2787	0.9059	0.0196	0.0192	0.0178	0.0181	0.0194
0.0	0.0	0.0	120.324	4335.4704	NaN	NaN	0.973	0.9055	0.0198	0.0193	0.0179	0.0181	0.0194
0.0	0.0	0.0	-932.676	3465.4704	NaN	NaN	1.3	0.9059	0.02	0.0189	0.018	0.0182	0.0189
0.0	0.0	0.0	-2079.676	110.4704	NaN	NaN	-0.0561	0.9063	0.02	0.0187	0.0181	0.0183	0.0185
0.0	0.0	0.0	-776.676	1470.4704	NaN	NaN	1.3	0.9072	0.0197	0.0187	0.018	0.018	0.0184
0.0	0.0	0.0	-1252.676	4447.4704	NaN	NaN	1.3	0.9077	0.0195	0.0188	0.0178	0.0176	0.0185
0.0	0.0	0.0	-1009.676	2170.4704	NaN	NaN	1.3	0.9079	0.0195	0.0187	0.0179	0.0177	0.0184
0.0	0.0	0.0	32.324	1109.4704	NaN	NaN	0.9717	0.9076	0.0195	0.0187	0.018	0.0178	0.0184
0.0	0.0	0.0	-1136.676	3696.4704	NaN	NaN	1.3	0.9075	0.0196	0.0188	0.0179	0.0177	0.0184
0.0	0.0	0.0	-718.676	972.4704	NaN	NaN	1.3	0.9074	0.0197	0.0187	0.018	0.0179	0.0183
0.0	0.0	0.0	108.324	2226.4704	NaN	NaN	0.9536	0.9071	0.0196	0.0188	0.0182	0.018	0.0183
0.0	0.0	0.0	-1723.676	191.4704	NaN	NaN	-0.125	0.9073	0.0197	0.0187	0.0182	0.018	0.0182
0.0	0.0	0.0	-798.676	1297.4704	NaN	NaN	1.3	0.908	0.0195	0.0186	0.018	0.0178	0.0181
0.0	0.0	0.0	-262.676	3707.4704	NaN	NaN	1.0763	0.9084	0.0194	0.0185	0.0178	0.0177	0.0182
0.0	0.0	0.0	1545.324	1444.4704	NaN	NaN	0.4831	0.9074	0.0197	0.0186	0.0179	0.018	0.0183
0.0	0.0	0.0	-1410.676	3543.4704	NaN	NaN	1.3	0.9071	0.0197	0.0187	0.0179	0.018	0.0185
0.0	0.0	0.0	871.324	6265.4704	NaN	NaN	0.8779	0.9062	0.02	0.019	0.018	0.018	0.0189
0.0	0.0	0.0	-783.676	1206.4704	NaN	NaN	1.3	0.9057	0.0205	0.0186	0.0182	0.0184	0.0186
0.0	0.0	0.0	637.324	615.4704	NaN	NaN	0.4913	0.9046	0.0208	0.0189	0.0185	0.0187	0.0186
0.0	0.0	0.0	-577.676	721.4704	NaN	NaN	1.3	0.9038	0.021	0.0191	0.0187	0.0187	0.0187
0.0	0.0	0.0	229.324	2787.4704	NaN	NaN	0.924	0.9033	0.0211	0.0192	0.0187	0.0188	0.0189
0.0	0.0	0.0	-1897.676	424.4704	NaN	NaN	-0.2881	0.9026	0.0214	0.0192	0.019	0.0189	0.0189
0.0	0.0	0.0	-755.676	-706.5296	NaN	NaN	0.4832	0.9028	0.0213	0.0193	0.0188	0.0189	0.0189
0.0	0.0	0.0	-177.676	685.4704	NaN	NaN	1.3	0.903	0.0212	0.0192	0.0187	0.0188	0.0191
0.0	0.0	0.0	-2813.676	4137.4704	NaN	NaN	1.3	0.9032	0.021	0.0193	0.0185	0.0188	0.0192
0.0	0.0	0.0	-553.676	3707.4704	NaN	NaN	1.1756	0.9023	0.0211	0.0195	0.0186	0.0189	0.0195
0.0	0.0	0.0	-1444.676	3660.4704	NaN	NaN	1.3	0.9012	0.0216	0.0196	0.019	0.0191	0.0195
0.0	0.0	0.0	-2124.676	1965.4704	NaN	NaN	-0.3	0.9005	0.0218	0.0197	0.0193	0.0192	0.0195
0.0	0.0	0.0	916.324	-332.5296	NaN	NaN	-0.3	0.8999	0.0218	0.0198	0.0195	0.0194	0.0197
0.0	0.0	0.0	-730.676	-250.5296	NaN	NaN	0.2553	0.8997	0.0218	0.0199	0.0195	0.0194	0.0199
0.0	0.0	0.0	-1753.676	4165.4704	NaN	NaN	1.3	0.9002	0.0216	0.0198	0.0193	0.0191	0.02
0.0	0.0	0.0	-2403.676	2456.4704	NaN	NaN	1.3	0.8984	0.0219	0.02	0.0199	0.0196	0.0203
0.0	0.0	0.0	1060.324	1070.4704	NaN	NaN	0.5024	0.898	0.0218	0.0201	0.02	0.0197	0.0204
0.0	0.0	0.0	-2010.676	2554.4704	NaN	NaN	1.3	0.8969	0.0219	0.0202	0.0204	0.02	0.0205
0.0	0.0	0.0	-2263.676	-715.5296	NaN	NaN	0.2402	0.8961	0.022	0.0203	0.0209	0.0202	0.0205
0.0	0.0	0.0	59.324	-602.5296	NaN	NaN	1.1092	0.8962	0.0219	0.0203	0.0209	0.0202	0.0205
0.0	0.0	0.0	-1109.676	-230.5296	NaN	NaN	0.172	0.8967	0.0217	0.0203	0.0207	0.0201	0.0204
0.0	0.0	0.0	-1197.676	2390.4704	NaN	NaN	1.3	0.8977	0.0216	0.0204	0.0201	0.0198	0.0204
0.0	0.0	0.0	-1102.676	3683.4704	NaN	NaN	1.3	0.8983	0.0215	0.0205	0.0197	0.0196	0.0205
0.0	0.0	0.0	-279.676	1794.4704	NaN	NaN	1.1846	0.898	0.0216	0.0205	0.0197	0.0196	0.0206
0.0	0.0	0.0	-491.676	2483.4704	NaN	NaN	1.2469	0.897	0.0218	0.0206	0.02	0.0199	0.0206
0.0	0.0	0.0	-25.676	1902.4704	NaN	NaN	1.0137	0.8965	0.0219	0.0206	0.0202	0.0202	0.0207
0.0	0.0	0.0	-774.676	-1594.5296	NaN	NaN	0.673	0.8961	0.022	0.0204	0.0206	0.0204	0.0206
0.0	0.0	0.0	755.324	-214.5296	NaN	NaN	-0.3	0.896	0.022	0.0204	0.0207	0.0205	0.0205
0.0	0.0	0.0	-2394.676	329.4704	NaN	NaN	-0.1595	0.8959	0.022	0.0204	0.0208	0.0205	0.0204
0.0	0.0	0.0	653.324	1705.4704	NaN	NaN	0.723	0.8963	0.0219	0.0204	0.0205	0.0205	0.0204
0.0	0.0	0.0	-1084.676	3896.4704	NaN	NaN	1.3	0.8964	0.022	0.0203	0.0205	0.0205	0.0203
0.0	0.0	0.0	-387.676	-714.5296	NaN	NaN	0.6483	0.8966	0.0219	0.0203	0.0205	0.0204	0.0202
0.0	0.0	0.0	-1359.676	419.4704	NaN	NaN	-0.3	0.8969	0.0218	0.0202	0.0206	0.0203	0.0201
0.0	0.0	0.0	-1291.676	1105.4704	NaN	NaN	-0.3	0.8971	0.0217	0.0202	0.0207	0.0202	0.02
0.0	0.0	0.0	-770.676	541.4704	NaN	NaN	-0.3	0.8973	0.0216	0.0202	0.0208	0.02	0.02
0.0	0.0	0.0	-1289.676	1042.4704	NaN	NaN	-0.3	0.8972	0.0216	0.0203	0.021	0.02	0.02
0.0	0.0	0.0	-2312.676	1358.4704	NaN	NaN	-0.3	0.8981	0.0214	0.0201	0.0209	0.0198	0.0197
0.0	0.0	0.0	-1468.676	546.4704	NaN	NaN	-0.3	0.8982	0.0214	0.0201	0.0209	0.0197	0.0197
0.0	0.0	0.0	-1643.676	-2574.5296	NaN	NaN	0.6103	0.8982	0.0214	0.0202	0.021	0.0196	0.0197
0.0	0.0	0.0	-792.676	1139.4704	NaN	NaN	1.3	0.8987	0.0212	0.0201	0.0209	0.0195	0.0196
0.0	0.0	0.0	-2926.676	-1397.5296	NaN	NaN	0.3232	0.8981	0.0214	0.0204	0.021	0.0195	0.0197
0.0	0.0	0.0	-1701.676	569.4704	NaN	NaN	-0.3	0.8992	0.0211	0.0202	0.0208	0.0193	0.0195
0.0	0.0	0.0	-2113.676	1684.4704	NaN	NaN	-0.3	0.8994	0.021	0.0202	0.0207	0.0192	0.0196
0.0	0.0	0.0	-889.676	1040.4704	NaN	NaN	1.3	0.8997	0.0208	0.0202	0.0205	0.0192	0.0196
0.0	0.0	0.0	-1309.676	2962.4704	NaN	NaN	1.3	0.8996	0.0208	0.0203	0.0204	0.0192	0.0197
0.0	0.0	0.0	-374.676	901.4704	NaN	NaN	1.3	0.8997	0.0208	0.0203	0.0203	0.0192	0.0197
0.0	0.0	0.0	-260.676	1035.4704	NaN	NaN	1.3	0.8995	0.021	0.0202	0.0204	0.0192	0.0197
0.0	0.0	0.0	-1434.676	-1492.5296	NaN	NaN	0.5099	0.8989	0.0212	0.0202	0.0206	0.0193	0.0198
0.0	0.0	0.0	-1707.676	3258.4704	NaN	NaN	1.3	0.8991	0.0211	0.0203	0.0204	0.0193	0.0199
0.0	0.0	0.0	-1738.676	2851.4704	NaN	NaN	1.3	0.8985	0.0212	0.0204	0.0205	0.0194	0.0201
0.0	0.0	0.0	-1297.676	2573.4704	NaN	NaN	1.3	0.899	0.021	0.0204	0.0204	0.0193	0.02
0.0	0.0	0.0	-1752.676	-1442.5296	NaN	NaN	0.4515	0.8987	0.0211	0.0203	0.0208	0.0192	0.0199
0.0	0.0	0.0	-717.676	-941.5296	NaN	NaN	0.5675	0.8992	0.021	0.0204	0.0207	0.0191	0.0197
0.0	0.0	0.0	-1723.676	1356.4704	NaN	NaN	-0.3	0.8992	0.021	0.0204	0.0207	0.0191	0.0197
0.0	0.0	0.0	-1907.676	997.4704	NaN	NaN	-0.3	0.8997	0.0207	0.0203	0.0205	0.019	0.0197
0.0	0.0	0.0	-1355.676	2635.4704	NaN	NaN	1.3	0.8995	0.0207	0.0204	0.0205	0.0191	0.0198
0.0	0.0	0.0	-1414.676	892.4704	NaN	NaN	-0.3	0.8992	0.0207	0.0204	0.0206	0.0192	0.0198
0.0	0.0	0.0	-1703.676	1720.4704	NaN	NaN	1.3	0.8987	0.0209	0.0205	0.0206	0.0193	0.02
0.0	0.0	0.0	-2284.676	2443.4704	NaN	NaN	1.3	0.8984	0.0209	0.0206	0.0207	0.0194	0.0201
0.0	0.0	0.0	-1663.676	1534.4704	NaN	NaN	-0.3	0.898	0.021	0.0206	0.0208	0.0194	0.0201
0.0	0.0	0.0	-2921.676	-1238.5296	NaN	NaN	0.2977	0.8973	0.0212	0.0208	0.021	0.0196	0.0202
0.0	0.0	0.0	-1949.676	3922.4704	NaN	NaN	1.3	0.8979	0.021	0.0207	0.0208	0.0195	0.0201
0.0	0.0	0.0	-1389.676	1848.4704	NaN	NaN	1.3	0.8977	0.021	0.0207	0.0209	0.0196	0.0201
0.0	0.0	0.0	-1206.676	976.4704	NaN	NaN	-0.3	0.8974	0.0211	0.0208	0.021	0.0197	0.02
0.0	0.0	0.0	-2501.676	-223.5296	NaN	NaN	0.082	0.897	0.0213	0.021	0.021	0.0197	0.02
0.0	0.0	0.0	-2570.676	-246.5296	NaN	NaN	0.0875	0.8976	0.0211	0.0209	0.0209	0.0196	0.0199
0.0	0.0	0.0	-341.676	397.4704	NaN	NaN	1.3	0.8982	0.0208	0.0207	0.0208	0.0196	0.02
0.0	0.0	0.0	-2362.676	141.4704	NaN	NaN	-0.0637	0.8979	0.0208	0.0208	0.0209	0.0198	0.02
0.0	0.0	0.0	-2538.676	528.4704	NaN	NaN	-0.2629	0.8976	0.0208	0.0208	0.021	0.0198	0.02
0.0	0.0	0.0	-3278.676	-1247.5296	NaN	NaN	0.2756	0.8971	0.0209	0.0211	0.0211	0.0198	0.0201
0.0	0.0	0.0	-1289.676	-155.5296	NaN	NaN	0.1076	0.897	0.021	0.0212	0.0211	0.0197	0.02
0.0	0.0	0.0	-1690.676	-2742.5296	NaN	NaN	0.6186	0.8969	0.021	0.0213	0.021	0.0196	0.0202
0.0	0.0	0.0	-2218.676	-1690.5296	NaN	NaN	0.4324	0.8981	0.0206	0.021	0.0207	0.0196	0.02
0.0	0.0	0.0	-673.676	3344.4704	NaN	NaN	1.2522	0.899	0.0201	0.0206	0.0205	0.0197	0.0201
0.0	0.0	0.0	-2595.676	4113.4704	NaN	NaN	1.3	0.8983	0.0201	0.0206	0.0207	0.02	0.0204
0.0	0.0	0.0	-2661.676	699.4704	NaN	NaN	-0.3	0.8976	0.0203	0.0207	0.021	0.02	0.0204
0.0	0.0	0.0	-184.676	789.4704	NaN	NaN	1.3	0.8969	0.0206	0.021	0.0212	0.02	0.0203
0.0	0.0	0.0	-2306.676	437.4704	NaN	NaN	-0.234	0.8962	0.0209	0.0212	0.0213	0.02	0.0205
0.0	0.0	0.0	-3003.676	-825.5296	NaN	NaN	0.2156	0.8961	0.0209	0.0212	0.0213	0.02	0.0206
0.0	0.0	0.0	-2380.676	230.4704	NaN	NaN	-0.1072	0.8966	0.0207	0.021	0.0212	0.0201	0.0204
0.0	0.0	0.0	-302.676	864.4704	NaN	NaN	1.3	0.8968	0.0206	0.0209	0.0212	0.0201	0.0204
0.0	0.0	0.0	-1205.676	1064.4704	NaN	NaN	-0.3	0.8967	0.0206	0.0209	0.0212	0.0202	0.0204
0.0	0.0	0.0	-866.676	-532.5296	NaN	NaN	0.3806	0.897	0.0205	0.0208	0.0211	0.0202	0.0203
0.0	0.0	0.0	-2267.676	2957.4704	NaN	NaN	1.3	0.8972	0.0204	0.0207	0.021	0.0203	0.0204
0.0	0.0	0.0	-1459.676	1219.4704	NaN	NaN	-0.3	0.897	0.0204	0.0207	0.0211	0.0203	0.0205
0.0	0.0	0.0	1676.324	1250.4704	NaN	NaN	0.4272	0.8972	0.0203	0.0206	0.021	0.0204	0.0205
0.0	0.0	0.0	-1835.676	588.4704	NaN	NaN	-0.3	0.896	0.0207	0.0208	0.0213	0.0206	0.0205
0.0	0.0	0.0	-917.676	1909.4704	NaN	NaN	1.3	0.8963	0.0208	0.0209	0.0212	0.0204	0.0204
0.0	0.0	0.0	-2294.676	-1893.5296	NaN	NaN	0.4521	0.8955	0.0212	0.0211	0.0212	0.0204	0.0206
0.0	0.0	0.0	-1777.676	819.4704	NaN	NaN	-0.3	0.8964	0.021	0.0208	0.021	0.0204	0.0204
0.0	0.0	0.0	113.324	920.4704	NaN	NaN	0.8904	0.8966	0.0209	0.0206	0.0209	0.0206	0.0204
0.0	0.0	0.0	-455.676	3402.4704	NaN	NaN	1.1546	0.897	0.0208	0.0205	0.0206	0.0208	0.0203
0.0	0.0	0.0	641.324	-380.5296	NaN	NaN	-0.3	0.8964	0.021	0.0206	0.0209	0.0208	0.0204
0.0	0.0	0.0	-1187.676	1965.4704	NaN	NaN	1.3	0.8968	0.021	0.0205	0.0209	0.0205	0.0202
0.0	0.0	0.0	282.324	-1442.5296	NaN	NaN	1.2433	0.896	0.0212	0.0207	0.0211	0.0205	0.0204
0.0	0.0	0.0	-1537.676	1124.4704	NaN	NaN	-0.3	0.8971	0.021	0.0205	0.021	0.0203	0.0202
0.0	0.0	0.0	-2808.676	2630.4704	NaN	NaN	-0.3	0.8972	0.021	0.0204	0.0209	0.0203	0.0201
0.0	0.0	0.0	-825.676	11.4704	NaN	NaN	-0.0141	0.8978	0.0209	0.0203	0.0208	0.0202	0.02
0.0	0.0	0.0	-301.676	2132.4704	NaN	NaN	1.1648	0.8985	0.0207	0.0202	0.0205	0.0202	0.0199
0.0	0.0	0.0	-1650.676	2952.4704	NaN	NaN	1.3	0.8988	0.0206	0.0202	0.0205	0.0201	0.0198
0.0	0.0	0.0	-209.676	1331.4704	NaN	NaN	1.1869	0.8986	0.0207	0.0202	0.0207	0.0201	0.0198
0.0	0.0	0.0	-2729.676	-773.5296	NaN	NaN	0.2208	0.8981	0.0209	0.0203	0.0209	0.0199	0.0199
0.0	0.0	0.0	537.324	-468.5296	NaN	NaN	-0.3	0.8986	0.0207	0.0203	0.0208	0.0197	0.0198
0.0	0.0	0.0	-938.676	2746.4704	NaN	NaN	1.3	0.8993	0.0206	0.0201	0.0207	0.0197	0.0197
0.0	0.0	0.0	-1165.676	1193.4704	NaN	NaN	1.3	0.8991	0.0206	0.0201	0.0207	0.0196	0.0197
0.0	0.0	0.0	-914.676	-240.5296	NaN	NaN	0.2082	0.8981	0.0211	0.0203	0.0209	0.0198	0.0199
0.0	0.0	0.0	913.324	2249.4704	NaN	NaN	0.7112	0.899	0.0208	0.0201	0.0206	0.0198	0.0198
0.0	0.0	0.0	-263.676	-269.5296	NaN	NaN	0.5055	0.8984	0.0209	0.0202	0.0207	0.0199	0.02
0.0	0.0	0.0	-1419.676	3283.4704	NaN	NaN	1.3	0.8989	0.0207	0.0201	0.0206	0.0198	0.0199
0.0	0.0	0.0	-768.676	-419.5296	NaN	NaN	0.3531	0.8978	0.0209	0.0202	0.0211	0.0199	0.0201
0.0	0.0	0.0	-902.676	-1113.5296	NaN	NaN	0.5523	0.8977	0.0209	0.0203	0.0211	0.0199	0.02
0.0	0.0	0.0	-785.676	1022.4704	NaN	NaN	1.3	0.898	0.0208	0.0203	0.0211	0.0198	0.0199
0.0	0.0	0.0	-2104.676	720.4704	NaN	NaN	-0.3	0.8978	0.0209	0.0205	0.0212	0.0198	0.02
0.0	0.0	0.0	-1170.676	-1769.5296	NaN	NaN	0.6018	0.8976	0.0209	0.0206	0.0211	0.0197	0.0201
0.0	0.0	0.0	-1925.676	-251.5296	NaN	NaN	0.1155	0.8984	0.0207	0.0204	0.021	0.0197	0.02
0.0	0.0	0.0	-3415.676	4556.4704	NaN	NaN	1.3	0.8992	0.0203	0.0202	0.0208	0.0196	0.0199
0.0	0.0	0.0	992.324	2105.4704	NaN	NaN	0.6797	0.8992	0.0203	0.0202	0.0208	0.0196	0.0199
0.0	0.0	0.0	-1332.676	1153.4704	NaN	NaN	-0.3	0.8984	0.0206	0.0204	0.021	0.0197	0.02
0.0	0.0	0.0	-669.676	-2256.5296	NaN	NaN	0.7711	0.8979	0.0209	0.0207	0.0209	0.0196	0.02
0.0	0.0	0.0	2418.324	1416.4704	NaN	NaN	0.3694	0.8988	0.0207	0.0205	0.0207	0.0195	0.0199
0.0	0.0	0.0	12.324	-2154.5296	NaN	NaN	1.0058	0.8981	0.0208	0.0206	0.0208	0.0196	0.0201
0.0	0.0	0.0	-804.676	118.4704	NaN	NaN	-0.1726	0.8989	0.0207	0.0205	0.0206	0.0194	0.0199
0.0	0.0	0.0	-245.676	2056.4704	NaN	NaN	1.1357	0.8988	0.0207	0.0205	0.0204	0.0195	0.02
0.0	0.0	0.0	1537.324	1595.4704	NaN	NaN	0.5093	0.8986	0.0206	0.0206	0.0202	0.0196	0.0203
0.0	0.0	0.0	-1294.676	3925.4704	NaN	NaN	1.3	0.898	0.0207	0.0205	0.0206	0.0198	0.0204
0.0	0.0	0.0	-1469.676	67.4704	NaN	NaN	-0.0481	0.8975	0.0209	0.0206	0.0208	0.0198	0.0204
0.0	0.0	0.0	-2714.676	415.4704	NaN	NaN	-0.1807	0.8971	0.0209	0.0208	0.021	0.0198	0.0204
0.0	0.0	0.0	-1845.676	1240.4704	NaN	NaN	-0.3	0.8973	0.0208	0.0208	0.021	0.0197	0.0203
0.0	0.0	0.0	-2504.676	1279.4704	NaN	NaN	-0.3	0.8982	0.0207	0.0208	0.0209	0.0193	0.0201
0.0	0.0	0.0	-2105.676	-1469.5296	NaN	NaN	0.411	0.8984	0.0207	0.0209	0.0208	0.0192	0.02
0.0	0.0	0.0	-1037.676	-1431.5296	NaN	NaN	0.5798	0.8993	0.0204	0.0206	0.0207	0.0192	0.0199
0.0	0.0	0.0	-1402.676	4421.4704	NaN	NaN	1.3	0.9001	0.0201	0.0204	0.0204	0.0191	0.0199
0.0	0.0	0.0	-1733.676	2800.4704	NaN	NaN	1.3	0.8997	0.0201	0.0204	0.0205	0.0192	0.0201
0.0	0.0	0.0	-2369.676	2126.4704	NaN	NaN	-0.3	0.8991	0.0203	0.0205	0.0207	0.0192	0.02
0.0	0.0	0.0	-2012.676	289.4704	NaN	NaN	-0.168	0.8991	0.0205	0.0206	0.0207	0.0192	0.02
0.0	0.0	0.0	-1263.676	1403.4704	NaN	NaN	1.3	0.8989	0.0206	0.0206	0.0208	0.0192	0.0199
0.0	0.0	0.0	-1757.676	1067.4704	NaN	NaN	-0.3	0.8987	0.0206	0.0207	0.0208	0.0192	0.0199
0.0	0.0	0.0	-1526.676	-554.5296	NaN	NaN	0.2664	0.8985	0.0207	0.0207	0.0209	0.0193	0.0199
0.0	0.0	0.0	91.324	539.4704	NaN	NaN	0.8552	0.8986	0.0206	0.0207	0.0209	0.0194	0.0197
0.0	0.0	0.0	-149.676	1250.4704	NaN	NaN	1.136	0.8981	0.0207	0.0207	0.021	0.0197	0.0199
0.0	0.0	0.0	-3386.676	1238.4704	NaN	NaN	-0.3	0.8973	0.0208	0.0208	0.0212	0.0199	0.02
0.0	0.0	0.0	-955.676	1226.4704	NaN	NaN	1.3	0.8968	0.021	0.0209	0.0213	0.0201	0.02
0.0	0.0	0.0	-2372.676	1733.4704	NaN	NaN	-0.3	0.8962	0.0211	0.0209	0.0215	0.0201	0.0201
0.0	0.0	0.0	-3973.676	582.4704	NaN	NaN	-0.1718	0.8959	0.0212	0.0211	0.0216	0.0201	0.0202
0.0	0.0	0.0	-392.676	575.4704	NaN	NaN	1.3	0.8964	0.0211	0.021	0.0215	0.02	0.02
0.0	0.0	0.0	-2679.676	1616.4704	NaN	NaN	-0.3	0.8965	0.0209	0.0211	0.0216	0.0201	0.0199
0.0	0.0	0.0	-2304.676	500.4704	NaN	NaN	-0.2774	0.8969	0.0208	0.0211	0.0215	0.0199	0.0198
0.0	0.0	0.0	-643.676	-935.5296	NaN	NaN	0.5924	0.8968	0.0209	0.0212	0.0215	0.0199	0.0197
0.0	0.0	0.0	-2948.676	-1110.5296	NaN	NaN	0.2736	0.8964	0.021	0.0213	0.0216	0.02	0.0198
0.0	0.0	0.0	-884.676	-749.5296	NaN	NaN	0.4587	0.8965	0.0209	0.0213	0.0215	0.02	0.0198
0.0	0.0	0.0	-2481.676	1219.4704	NaN	NaN	-0.3	0.8963	0.021	0.0212	0.0215	0.0202	0.0198
0.0	0.0	0.0	-2159.676	445.4704	NaN	NaN	-0.2599	0.8962	0.021	0.0212	0.0215	0.0203	0.0198
0.0	0.0	0.0	-536.676	-1325.5296	NaN	NaN	0.7118	0.8956	0.0212	0.0213	0.0216	0.0205	0.0199
0.0	0.0	0.0	-720.676	2143.4704	NaN	NaN	1.3	0.8951	0.0214	0.0213	0.0216	0.0206	0.0199
0.0	0.0	0.0	-2741.676	-2285.5296	NaN	NaN	0.4546	0.8942	0.0218	0.0215	0.0216	0.0206	0.0202
0.0	0.0	0.0	-2347.676	3061.4704	NaN	NaN	1.3	0.8942	0.0218	0.0213	0.0215	0.0208	0.0203
0.0	0.0	0.0	-3674.676	61.4704	NaN	NaN	-0.017	0.8934	0.022	0.0214	0.0216	0.021	0.0206
0.0	0.0	0.0	-2188.676	1977.4704	NaN	NaN	-0.3	0.8936	0.0217	0.0215	0.0215	0.021	0.0206
0.0	0.0	0.0	150.324	2382.4704	NaN	NaN	0.9406	0.8937	0.0216	0.0215	0.0216	0.021	0.0205
0.0	0.0	0.0	836.324	-570.5296	NaN	NaN	-0.3	0.894	0.0217	0.0215	0.0217	0.0209	0.0203
0.0	0.0	0.0	-3928.676	651.4704	NaN	NaN	-0.1988	0.8945	0.0216	0.0214	0.0217	0.0207	0.0201
0.0	0.0	0.0	-942.676	-1035.5296	NaN	NaN	0.5235	0.8948	0.0215	0.0215	0.0217	0.0206	0.0198
0.0	0.0	0.0	-2108.676	-355.5296	NaN	NaN	0.1443	0.8952	0.0214	0.0215	0.0217	0.0205	0.0198
0.0	0.0	0.0	-775.676	-1278.5296	NaN	NaN	0.6224	0.8955	0.0213	0.0214	0.0216	0.0204	0.0198
0.0	0.0	0.0	-1870.676	-1003.5296	NaN	NaN	0.3492	0.8953	0.0214	0.0215	0.0217	0.0205	0.0196
0.0	0.0	0.0	-3362.676	1345.4704	NaN	NaN	-0.3	0.8953	0.0214	0.0215	0.0216	0.0206	0.0197
0.0	0.0	0.0	-2221.676	667.4704	NaN	NaN	-0.3	0.8955	0.0212	0.0215	0.0214	0.0205	0.0198
0.0	0.0	0.0	-785.676	1765.4704	NaN	NaN	1.3	0.8951	0.0212	0.0218	0.0213	0.0207	0.0199
0.0	0.0	0.0	-1517.676	2405.4704	NaN	NaN	1.3	0.8949	0.0211	0.022	0.0212	0.0207	0.02
0.0	0.0	0.0	333.324	-600.5296	NaN	NaN	1.3	0.8952	0.0211	0.022	0.0211	0.0206	0.02
0.0	0.0	0.0	-301.676	3013.4704	NaN	NaN	1.1112	0.8948	0.0213	0.0221	0.0211	0.0207	0.02
0.0	0.0	0.0	-1732.676	155.4704	NaN	NaN	-0.0986	0.896	0.0212	0.0215	0.0211	0.0204	0.0197
0.0	0.0	0.0	-2275.676	1290.4704	NaN	NaN	-0.3	0.8964	0.0213	0.0212	0.0213	0.0204	0.0194
0.0	0.0	0.0	-1138.676	2273.4704	NaN	NaN	1.3	0.8962	0.0215	0.0211	0.0214	0.0205	0.0193
0.0	0.0	0.0	-2782.676	580.4704	NaN	NaN	-0.2636	0.8966	0.0214	0.0211	0.0214	0.0203	0.0192
0.0	0.0	0.0	-2091.676	1254.4704	NaN	NaN	-0.3	0.8971	0.0213	0.0209	0.0213	0.0203	0.019
0.0	0.0	0.0	-2567.676	3167.4704	NaN	NaN	1.3	0.8982	0.021	0.0208	0.0211	0.0201	0.0189
0.0	0.0	0.0	-1554.676	-1359.5296	NaN	NaN	0.4665	0.8984	0.021	0.0206	0.0211	0.02	0.0189
0.0	0.0	0.0	-1353.676	1778.4704	NaN	NaN	1.3	0.8976	0.021	0.0209	0.0211	0.0201	0.0192
0.0	0.0	0.0	-3201.676	4355.4704	NaN	NaN	1.3	0.8971	0.0212	0.021	0.0212	0.0201	0.0194
0.0	0.0	0.0	-4153.676	2627.4704	NaN	NaN	-0.3	0.8981	0.0209	0.0208	0.0211	0.0198	0.0192
0.0	0.0	0.0	-2199.676	867.4704	NaN	NaN	-0.3	0.8973	0.0212	0.0208	0.0215	0.0201	0.0192
0.0	0.0	0.0	-2202.676	-110.5296	NaN	NaN	0.0478	0.8964	0.0217	0.0208	0.0218	0.0202	0.0191
0.0	0.0	0.0	-1904.676	-1518.5296	NaN	NaN	0.4436	0.8956	0.0221	0.0209	0.0219	0.0203	0.0193
0.0	0.0	0.0	-4947.676	2719.4704	NaN	NaN	-0.3	0.895	0.0221	0.021	0.0219	0.0205	0.0195
0.0	0.0	0.0	-1250.676	260.4704	NaN	NaN	-0.263	0.8941	0.0224	0.0211	0.022	0.0206	0.0199
0.0	0.0	0.0	-1860.676	1496.4704	NaN	NaN	-0.3	0.8927	0.0226	0.0214	0.0221	0.0209	0.0203
0.0	0.0	0.0	-3111.676	3981.4704	NaN	NaN	1.3	0.8922	0.0225	0.0216	0.0222	0.0211	0.0204
0.0	0.0	0.0	-2974.676	1653.4704	NaN	NaN	-0.3	0.8923	0.0226	0.0216	0.0223	0.0209	0.0203
0.0	0.0	0.0	-3234.676	-1685.5296	NaN	NaN	0.3426	0.8916	0.0229	0.0217	0.0226	0.021	0.0203
0.0	0.0	0.0	-1241.676	-790.5296	NaN	NaN	0.389	0.8914	0.0231	0.0217	0.0226	0.021	0.0203
0.0	0.0	0.0	-1736.676	-1065.5296	NaN	NaN	0.3802	0.8905	0.0233	0.0217	0.0227	0.0211	0.0206
0.0	0.0	0.0	-3452.676	4073.4704	NaN	NaN	1.3	0.8906	0.0231	0.0218	0.0225	0.0212	0.0208
0.0	0.0	0.0	-2847.676	1249.4704	NaN	NaN	-0.3	0.8905	0.0231	0.0217	0.0224	0.0213	0.021
0.0	0.0	0.0	-3333.676	-257.5296	NaN	NaN	0.0717	0.8904	0.023	0.0217	0.0224	0.0214	0.021
0.0	0.0	0.0	-1035.676	2568.4704	NaN	NaN	1.3	0.8904	0.0229	0.0217	0.0224	0.0214	0.0211
0.0	0.0	0.0	-3059.676	1096.4704	NaN	NaN	-0.3	0.8908	0.0228	0.0217	0.0223	0.0213	0.021
0.0	0.0	0.0	-2981.676	798.4704	NaN	NaN	-0.3	0.8912	0.0226	0.0217	0.0223	0.0212	0.021
0.0	0.0	0.0	-3121.676	607.4704	NaN	NaN	-0.2416	0.8918	0.0224	0.0217	0.0222	0.021	0.0209
0.0	0.0	0.0	-570.676	1911.4704	NaN	NaN	1.3	0.8917	0.0223	0.022	0.022	0.021	0.021
0.0	0.0	0.0	-1515.676	1770.4704	NaN	NaN	1.3	0.8918	0.0222	0.0221	0.0218	0.0209	0.0212
0.0	0.0	0.0	-2684.676	845.4704	NaN	NaN	-0.3	0.8918	0.0222	0.0222	0.0218	0.0209	0.0211
0.0	0.0	0.0	-2445.676	2016.4704	NaN	NaN	-0.3	0.8915	0.0224	0.0222	0.0217	0.021	0.0212
0.0	0.0	0.0	-3489.676	-792.5296	NaN	NaN	0.1851	0.8918	0.0222	0.0221	0.0216	0.021	0.0212
0.0	0.0	0.0	-1772.676	2389.4704	NaN	NaN	1.3	0.8918	0.0222	0.0224	0.0214	0.0209	0.0212
0.0	0.0	0.0	-3311.676	4870.4704	NaN	NaN	1.3	0.892	0.0222	0.0225	0.0213	0.0208	0.0211
0.0	0.0	0.0	-2464.676	-991.5296	NaN	NaN	0.2869	0.892	0.0224	0.0225	0.0215	0.0208	0.0208
0.0	0.0	0.0	-781.676	469.4704	NaN	NaN	-0.3	0.8924	0.0224	0.0226	0.0212	0.0207	0.0206
0.0	0.0	0.0	-1700.676	1968.4704	NaN	NaN	1.3	0.8927	0.0224	0.0227	0.0209	0.0207	0.0206
0.0	0.0	0.0	-2322.676	2373.4704	NaN	NaN	1.3	0.8926	0.0225	0.0229	0.0205	0.0207	0.0208
0.0	0.0	0.0	-1645.676	2395.4704	NaN	NaN	1.3	0.8918	0.0225	0.0234	0.0203	0.0208	0.0212
0.0	0.0	0.0	402.324	1799.4704	NaN	NaN	0.8173	0.891	0.0227	0.0236	0.0203	0.021	0.0214
0.0	0.0	0.0	-1288.676	3475.4704	NaN	NaN	1.3	0.8905	0.0227	0.0237	0.0204	0.0212	0.0215
0.0	0.0	0.0	-3574.676	1814.4704	NaN	NaN	-0.3	0.8902	0.023	0.0232	0.0207	0.0215	0.0213
0.0	0.0	0.0	-1818.676	2200.4704	NaN	NaN	1.3	0.891	0.0229	0.0227	0.0208	0.0215	0.021
0.0	0.0	0.0	-1629.676	1094.4704	NaN	NaN	-0.3	0.8917	0.0229	0.0224	0.0208	0.0214	0.0208
0.0	0.0	0.0	-1777.676	-714.5296	NaN	NaN	0.2867	0.8913	0.0229	0.0225	0.0208	0.0215	0.021
0.0	0.0	0.0	-1335.676	1636.4704	NaN	NaN	1.3	0.8907	0.0228	0.023	0.0208	0.0214	0.0214
0.0	0.0	0.0	-402.676	3565.4704	NaN	NaN	1.1273	0.8898	0.0228	0.0234	0.0207	0.0213	0.0219
0.0	0.0	0.0	-2239.676	1033.4704	NaN	NaN	-0.3	0.8905	0.0225	0.0231	0.0207	0.0213	0.0219
0.0	0.0	0.0	-893.676	3150.4704	NaN	NaN	1.3	0.89	0.0224	0.0233	0.0207	0.0214	0.0222
0.0	0.0	0.0	-1775.676	2097.4704	NaN	NaN	1.3	0.8902	0.0224	0.0232	0.0206	0.0213	0.0224
0.0	0.0	0.0	-1885.676	1973.4704	NaN	NaN	1.3	0.8906	0.0221	0.0229	0.0207	0.0213	0.0224
0.0	0.0	0.0	-469.676	-444.5296	NaN	NaN	0.4862	0.8899	0.0221	0.0227	0.0213	0.0217	0.0224
0.0	0.0	0.0	-2152.676	768.4704	NaN	NaN	-0.3	0.8887	0.0222	0.0224	0.0219	0.0226	0.0222
0.0	0.0	0.0	-2194.676	1246.4704	NaN	NaN	-0.3	0.8884	0.0225	0.022	0.0222	0.023	0.0219
0.0	0.0	0.0	-3112.676	1057.4704	NaN	NaN	-0.3	0.8899	0.0223	0.0216	0.0221	0.0226	0.0215
0.0	0.0	0.0	-2900.676	-692.5296	NaN	NaN	0.1927	0.891	0.0221	0.0214	0.0219	0.0223	0.0213
0.0	0.0	0.0	-2005.676	-1263.5296	NaN	NaN	0.3865	0.8917	0.022	0.0213	0.0218	0.0222	0.0211
0.0	0.0	0.0	-4100.676	2369.4704	NaN	NaN	-0.3	0.8922	0.0219	0.0213	0.0217	0.022	0.021
0.0	0.0	0.0	-1293.676	-1825.5296	NaN	NaN	0.5853	0.8923	0.0218	0.0214	0.0217	0.0219	0.0209
0.0	0.0	0.0	-471.676	309.4704	NaN	NaN	-0.3	0.8926	0.0218	0.0213	0.0218	0.0218	0.0207
0.0	0.0	0.0	-2570.676	-764.5296	NaN	NaN	0.2292	0.8931	0.0217	0.0213	0.0219	0.0214	0.0206
0.0	0.0	0.0	-2393.676	1093.4704	NaN	NaN	-0.3	0.8933	0.0214	0.0212	0.0222	0.0213	0.0207
0.0	0.0	0.0	-2176.676	-1021.5296	NaN	NaN	0.3194	0.8931	0.0212	0.021	0.0225	0.0214	0.0208
0.0	0.0	0.0	-2938.676	2115.4704	NaN	NaN	-0.3	0.893	0.0211	0.0208	0.0227	0.0215	0.0208
0.0	0.0	0.0	-3840.676	3387.4704	NaN	NaN	-0.3	0.8918	0.0213	0.0211	0.0231	0.0217	0.0212
0.0	0.0	0.0	-431.676	-1287.5296	NaN	NaN	0.7489	0.8933	0.021	0.0207	0.0228	0.0213	0.0209
0.0	0.0	0.0	-1918.676	725.4704	NaN	NaN	-0.3	0.8821	0.0231	0.0224	0.0251	0.0236	0.0236
0.0	0.0	0.0	-2181.676	2738.4704	NaN	NaN	1.3	0.9033	0.0189	0.0182	0.0214	0.0199	0.0182
