# Supplementary material for: DeepFRET, a software for rapid and automated single-molecule FRET data classification using deep learning
Source: eLife. 2020 Nov 3;9:e60404. doi: 10.7554/eLife.60404 (PMC7609065; doi:10.7554/eLife.60404)
Supplement: Figure 4—source data 1. [file elife-60404-fig4-data1.zip › Figure 4-source data 1/Fig_S4a/Traces/traces_all_n294/Traces_Fig2d_4mMAc_mov2_combined_tif_pair40.txt]

Exported by DeepFRET
Date: 2020-08-26, 18:13
Video filename: None
FRET pair #40
Bleaches at 457
D-Dexc-bg	A-Dexc-bg	A-Aexc-bg	D-Dexc-rw	A-Dexc-rw	A-Aexc-rw	S	E	p_bleached	p_aggregated	p_noisy	p_scrambled	p_static	p_dynamic
0.0	0.0	0.0	27844.1526	8167.1485	NaN	NaN	0.2268	0.0262	0.8149	0.0215	0.0586	0.0455	0.0333
0.0	0.0	0.0	27656.1526	11709.1485	NaN	NaN	0.2974	0.0229	0.8286	0.0207	0.052	0.0431	0.0328
0.0	0.0	0.0	23635.1526	6828.1485	NaN	NaN	0.2241	0.0235	0.842	0.0202	0.0451	0.0396	0.0297
0.0	0.0	0.0	24149.1526	7971.1485	NaN	NaN	0.2482	0.0244	0.8352	0.0205	0.0472	0.0416	0.0311
0.0	0.0	0.0	25687.1526	7543.1485	NaN	NaN	0.227	0.0248	0.8325	0.0213	0.0471	0.0417	0.0325
0.0	0.0	0.0	26376.1526	5561.1485	NaN	NaN	0.1741	0.0268	0.8272	0.0218	0.049	0.0429	0.0324
0.0	0.0	0.0	29137.1526	10110.1485	NaN	NaN	0.2576	0.0274	0.8228	0.022	0.0507	0.0441	0.0328
0.0	0.0	0.0	26926.1526	6190.1485	NaN	NaN	0.1869	0.0292	0.8175	0.0221	0.0531	0.0459	0.0322
0.0	0.0	0.0	20781.1526	8601.1485	NaN	NaN	0.2927	0.0291	0.8184	0.0223	0.0529	0.0452	0.032
0.0	0.0	0.0	22478.1526	3183.1485	NaN	NaN	0.124	0.0305	0.8137	0.0223	0.0552	0.0466	0.0316
0.0	0.0	0.0	21163.1526	5397.1485	NaN	NaN	0.2032	0.0305	0.8139	0.0223	0.0556	0.0466	0.0312
0.0	0.0	0.0	29586.1526	8235.1485	NaN	NaN	0.2177	0.0316	0.8076	0.0224	0.0585	0.0484	0.0315
0.0	0.0	0.0	21414.1526	3863.1485	NaN	NaN	0.1528	0.0329	0.8052	0.0222	0.0598	0.0494	0.0304
0.0	0.0	0.0	25732.1526	6996.1485	NaN	NaN	0.2138	0.0333	0.7995	0.0223	0.0623	0.0515	0.0313
0.0	0.0	0.0	22838.1526	6945.1485	NaN	NaN	0.2332	0.0358	0.7936	0.0219	0.0651	0.0534	0.0302
0.0	0.0	0.0	26222.1526	4384.1485	NaN	NaN	0.1432	0.0334	0.8024	0.0221	0.0614	0.0503	0.0305
0.0	0.0	0.0	24439.1526	4852.1485	NaN	NaN	0.1657	0.0375	0.7957	0.0222	0.065	0.0509	0.0288
0.0	0.0	0.0	22823.1526	8003.1485	NaN	NaN	0.2596	0.0354	0.7945	0.0217	0.0656	0.053	0.0298
0.0	0.0	0.0	25642.1526	8246.1485	NaN	NaN	0.2433	0.0347	0.7973	0.0215	0.0643	0.0528	0.0293
0.0	0.0	0.0	26119.1526	5650.1485	NaN	NaN	0.1778	0.0341	0.7939	0.0214	0.0657	0.0547	0.0301
0.0	0.0	0.0	25480.1526	6836.1485	NaN	NaN	0.2115	0.0336	0.7949	0.0214	0.0649	0.0551	0.03
0.0	0.0	0.0	25914.1526	9407.1485	NaN	NaN	0.2663	0.0317	0.7989	0.0215	0.0628	0.0543	0.0307
0.0	0.0	0.0	24249.1526	3381.1485	NaN	NaN	0.1224	0.031	0.8009	0.0218	0.0613	0.054	0.0309
0.0	0.0	0.0	27368.1526	7932.1485	NaN	NaN	0.2247	0.0307	0.7975	0.0219	0.0624	0.0556	0.0319
0.0	0.0	0.0	30133.1526	9897.1485	NaN	NaN	0.2472	0.0295	0.8009	0.0222	0.0601	0.0549	0.0324
0.0	0.0	0.0	25195.1526	5776.1485	NaN	NaN	0.1865	0.0284	0.8062	0.0225	0.0574	0.053	0.0326
0.0	0.0	0.0	25721.1526	4743.1485	NaN	NaN	0.1557	0.0281	0.8044	0.0225	0.0579	0.0538	0.0332
0.0	0.0	0.0	22984.1526	9400.1485	NaN	NaN	0.2903	0.0274	0.8043	0.0224	0.0578	0.0544	0.0337
0.0	0.0	0.0	22622.1526	8870.1485	NaN	NaN	0.2817	0.0261	0.8092	0.0225	0.0558	0.0523	0.0341
0.0	0.0	0.0	24445.1526	5526.1485	NaN	NaN	0.1844	0.0263	0.8051	0.0226	0.0571	0.0539	0.035
0.0	0.0	0.0	18030.1526	9048.1485	NaN	NaN	0.3341	0.0252	0.8118	0.0227	0.0538	0.0512	0.0352
0.0	0.0	0.0	18724.1526	6870.1485	NaN	NaN	0.2684	0.0247	0.8159	0.023	0.0517	0.0493	0.0354
0.0	0.0	0.0	18492.1526	4753.1485	NaN	NaN	0.2045	0.0248	0.8167	0.0231	0.0514	0.0488	0.0353
0.0	0.0	0.0	20002.1526	7491.1485	NaN	NaN	0.2725	0.0244	0.8182	0.0229	0.0508	0.0481	0.0355
0.0	0.0	0.0	16333.1526	3207.1485	NaN	NaN	0.1641	0.0249	0.818	0.0228	0.051	0.0482	0.0351
0.0	0.0	0.0	20173.1526	8283.1485	NaN	NaN	0.2911	0.025	0.8162	0.0227	0.052	0.0487	0.0354
0.0	0.0	0.0	18949.1526	7323.1485	NaN	NaN	0.2787	0.0261	0.8119	0.0226	0.0538	0.0502	0.0354
0.0	0.0	0.0	19624.1526	5885.1485	NaN	NaN	0.2307	0.0264	0.8149	0.0226	0.053	0.0485	0.0346
0.0	0.0	0.0	19572.1526	5908.1485	NaN	NaN	0.2319	0.028	0.8067	0.0224	0.0568	0.0512	0.0349
0.0	0.0	0.0	17643.1526	4552.1485	NaN	NaN	0.2051	0.0288	0.8036	0.0223	0.0587	0.052	0.0346
0.0	0.0	0.0	22472.1526	6663.1485	NaN	NaN	0.2287	0.0289	0.805	0.0224	0.0586	0.0508	0.0344
0.0	0.0	0.0	22717.1526	2650.1485	NaN	NaN	0.1045	0.0303	0.7948	0.022	0.0638	0.0543	0.0349
0.0	0.0	0.0	19502.1526	14119.1485	NaN	NaN	0.4199	0.0303	0.7971	0.022	0.0633	0.0528	0.0344
0.0	0.0	0.0	17322.1526	2620.1485	NaN	NaN	0.1314	0.0313	0.7954	0.022	0.0647	0.0528	0.0338
0.0	0.0	0.0	24101.1526	2409.1485	NaN	NaN	0.0909	0.0323	0.7899	0.0219	0.0676	0.0545	0.0339
0.0	0.0	0.0	21245.1526	7246.1485	NaN	NaN	0.2543	0.0334	0.7877	0.0218	0.0691	0.0549	0.0331
0.0	0.0	0.0	21200.1526	3274.1485	NaN	NaN	0.1338	0.0331	0.7896	0.0219	0.0683	0.0542	0.0329
0.0	0.0	0.0	23121.1526	5352.1485	NaN	NaN	0.188	0.0338	0.7885	0.0219	0.069	0.0546	0.0322
0.0	0.0	0.0	19173.1526	6051.1485	NaN	NaN	0.2399	0.033	0.7908	0.0221	0.0677	0.0537	0.0327
0.0	0.0	0.0	16870.1526	6049.1485	NaN	NaN	0.2639	0.033	0.796	0.0222	0.0651	0.0522	0.0315
0.0	0.0	0.0	19248.1526	7773.1485	NaN	NaN	0.2877	0.0333	0.7908	0.0222	0.0678	0.0539	0.0321
0.0	0.0	0.0	21531.1526	6712.1485	NaN	NaN	0.2377	0.0329	0.7929	0.0223	0.0669	0.0531	0.0319
0.0	0.0	0.0	22290.1526	6272.1485	NaN	NaN	0.2196	0.0329	0.7947	0.0223	0.0661	0.0526	0.0314
0.0	0.0	0.0	22796.1526	7555.1485	NaN	NaN	0.2489	0.0331	0.7906	0.0222	0.0683	0.0541	0.0317
0.0	0.0	0.0	21079.1526	11278.1485	NaN	NaN	0.3486	0.0335	0.7902	0.0223	0.0684	0.0543	0.0313
0.0	0.0	0.0	21168.1526	7637.1485	NaN	NaN	0.2651	0.0338	0.7893	0.0223	0.0688	0.0545	0.0313
0.0	0.0	0.0	23474.1526	6178.1485	NaN	NaN	0.2084	0.034	0.7888	0.0223	0.0686	0.0551	0.0313
0.0	0.0	0.0	21348.1526	3416.1485	NaN	NaN	0.1379	0.0336	0.7918	0.0224	0.067	0.0542	0.031
0.0	0.0	0.0	18903.1526	8486.1485	NaN	NaN	0.3098	0.0331	0.7937	0.0225	0.0658	0.0538	0.0312
0.0	0.0	0.0	20562.1526	5157.1485	NaN	NaN	0.2005	0.0328	0.7964	0.0225	0.0644	0.053	0.0308
0.0	0.0	0.0	25244.1526	6350.1485	NaN	NaN	0.201	0.0328	0.7949	0.0226	0.0647	0.0535	0.0315
0.0	0.0	0.0	20765.1526	1565.1485	NaN	NaN	0.0701	0.0327	0.7986	0.0227	0.0627	0.0525	0.0308
0.0	0.0	0.0	23480.1526	5012.1485	NaN	NaN	0.1759	0.0321	0.7975	0.0228	0.0629	0.0529	0.0317
0.0	0.0	0.0	19444.1526	4070.1485	NaN	NaN	0.1731	0.0324	0.8002	0.0228	0.0618	0.0519	0.031
0.0	0.0	0.0	20218.1526	6231.1485	NaN	NaN	0.2356	0.0316	0.799	0.0229	0.0621	0.0525	0.0319
0.0	0.0	0.0	25562.1526	4935.1485	NaN	NaN	0.1618	0.0315	0.8008	0.0229	0.0613	0.0518	0.0317
0.0	0.0	0.0	20066.1526	4169.1485	NaN	NaN	0.172	0.0305	0.8021	0.0229	0.0605	0.0516	0.0323
0.0	0.0	0.0	20453.1526	6856.1485	NaN	NaN	0.2511	0.0299	0.8063	0.023	0.0586	0.0502	0.0321
0.0	0.0	0.0	20814.1526	7621.1485	NaN	NaN	0.268	0.03	0.8022	0.0228	0.0605	0.0514	0.0331
0.0	0.0	0.0	15985.1526	6962.1485	NaN	NaN	0.3034	0.0299	0.8049	0.0229	0.0593	0.0501	0.0329
0.0	0.0	0.0	20995.1526	10062.1485	NaN	NaN	0.324	0.0307	0.8	0.0227	0.0616	0.0515	0.0334
0.0	0.0	0.0	22923.1526	6987.1485	NaN	NaN	0.2336	0.0303	0.804	0.0228	0.0597	0.0503	0.0329
0.0	0.0	0.0	23225.1526	6584.1485	NaN	NaN	0.2209	0.0303	0.8051	0.023	0.0593	0.0496	0.0327
0.0	0.0	0.0	23765.1526	7432.1485	NaN	NaN	0.2382	0.0311	0.8022	0.0229	0.0606	0.0506	0.0326
0.0	0.0	0.0	20169.1526	4454.1485	NaN	NaN	0.1809	0.0309	0.8042	0.023	0.0596	0.0499	0.0323
0.0	0.0	0.0	21238.1526	3738.1485	NaN	NaN	0.1497	0.031	0.8044	0.023	0.0595	0.05	0.0322
0.0	0.0	0.0	18668.1526	3712.1485	NaN	NaN	0.1659	0.0312	0.8024	0.0227	0.0603	0.0509	0.0325
0.0	0.0	0.0	21745.1526	6533.1485	NaN	NaN	0.231	0.0303	0.8062	0.0228	0.0584	0.0498	0.0325
0.0	0.0	0.0	22867.1526	4474.1485	NaN	NaN	0.1636	0.0305	0.807	0.0227	0.0581	0.0494	0.0322
0.0	0.0	0.0	20870.1526	6485.1485	NaN	NaN	0.2371	0.03	0.8082	0.0227	0.0576	0.0489	0.0327
0.0	0.0	0.0	22863.1526	5110.1485	NaN	NaN	0.1827	0.0295	0.8121	0.0227	0.0559	0.0476	0.0321
0.0	0.0	0.0	17862.1526	7209.1485	NaN	NaN	0.2875	0.0291	0.813	0.0227	0.0554	0.0473	0.0325
0.0	0.0	0.0	17062.1526	5738.1485	NaN	NaN	0.2517	0.0289	0.8156	0.0228	0.0542	0.0465	0.0319
0.0	0.0	0.0	19592.1526	5407.1485	NaN	NaN	0.2163	0.0289	0.8167	0.0229	0.0536	0.0461	0.0319
0.0	0.0	0.0	21432.1526	3388.1485	NaN	NaN	0.1365	0.0282	0.8207	0.0231	0.0516	0.0447	0.0316
0.0	0.0	0.0	21549.1526	5243.1485	NaN	NaN	0.1957	0.0282	0.8211	0.0231	0.0515	0.0446	0.0317
0.0	0.0	0.0	17468.1526	6550.1485	NaN	NaN	0.2727	0.0281	0.8205	0.023	0.0517	0.0447	0.0319
0.0	0.0	0.0	23312.1526	7159.1485	NaN	NaN	0.2349	0.0277	0.822	0.023	0.051	0.0443	0.032
0.0	0.0	0.0	22045.1526	5529.1485	NaN	NaN	0.2005	0.0277	0.821	0.0229	0.0514	0.0446	0.0323
0.0	0.0	0.0	18964.1526	3774.1485	NaN	NaN	0.166	0.0276	0.8212	0.023	0.0513	0.0445	0.0324
0.0	0.0	0.0	21240.1526	6568.1485	NaN	NaN	0.2362	0.0275	0.821	0.023	0.0513	0.0447	0.0326
0.0	0.0	0.0	20017.1526	3671.1485	NaN	NaN	0.155	0.0271	0.8228	0.0231	0.0504	0.044	0.0326
0.0	0.0	0.0	19424.1526	6093.1485	NaN	NaN	0.2388	0.0271	0.8232	0.0233	0.0501	0.0438	0.0325
0.0	0.0	0.0	18955.1526	6565.1485	NaN	NaN	0.2573	0.0269	0.8233	0.0233	0.0498	0.0439	0.0328
0.0	0.0	0.0	20945.1526	2423.1485	NaN	NaN	0.1037	0.0264	0.826	0.0235	0.0484	0.043	0.0327
0.0	0.0	0.0	19571.1526	6761.1485	NaN	NaN	0.2568	0.026	0.8284	0.0236	0.0472	0.0422	0.0326
0.0	0.0	0.0	20205.1526	5355.1485	NaN	NaN	0.2095	0.0257	0.8299	0.0237	0.0463	0.0417	0.0326
0.0	0.0	0.0	20663.1526	6342.1485	NaN	NaN	0.2348	0.0252	0.8338	0.0238	0.0446	0.0405	0.0322
0.0	0.0	0.0	18618.1526	5718.1485	NaN	NaN	0.235	0.025	0.8355	0.0239	0.0438	0.0399	0.032
0.0	0.0	0.0	21037.1526	6677.1485	NaN	NaN	0.2409	0.0247	0.8373	0.024	0.0428	0.0393	0.032
0.0	0.0	0.0	20336.1526	6972.1485	NaN	NaN	0.2553	0.0244	0.8399	0.0241	0.0417	0.0383	0.0316
0.0	0.0	0.0	17128.1526	7992.1485	NaN	NaN	0.3182	0.0243	0.8412	0.0242	0.0411	0.0378	0.0315
0.0	0.0	0.0	20236.1526	5511.1485	NaN	NaN	0.214	0.024	0.8435	0.0242	0.0401	0.037	0.0312
0.0	0.0	0.0	18563.1526	6414.1485	NaN	NaN	0.2568	0.0236	0.8451	0.0242	0.0393	0.0365	0.0313
0.0	0.0	0.0	15183.1526	5782.1485	NaN	NaN	0.2758	0.0234	0.8473	0.0243	0.0384	0.0357	0.0309
0.0	0.0	0.0	17990.1526	8814.1485	NaN	NaN	0.3288	0.0232	0.8476	0.0243	0.0382	0.0356	0.0311
0.0	0.0	0.0	21196.1526	7421.1485	NaN	NaN	0.2593	0.0228	0.8495	0.0244	0.0375	0.0349	0.0309
0.0	0.0	0.0	19184.1526	5011.1485	NaN	NaN	0.2071	0.0228	0.8499	0.0244	0.0373	0.0349	0.0309
0.0	0.0	0.0	19645.1526	7623.1485	NaN	NaN	0.2796	0.0226	0.8502	0.0243	0.0371	0.0348	0.0309
0.0	0.0	0.0	21992.1526	8574.1485	NaN	NaN	0.2805	0.0225	0.8511	0.0243	0.0367	0.0346	0.0308
0.0	0.0	0.0	20978.1526	5588.1485	NaN	NaN	0.2103	0.0225	0.8516	0.0242	0.0366	0.0345	0.0306
0.0	0.0	0.0	23685.1526	5559.1485	NaN	NaN	0.1901	0.0227	0.8503	0.0241	0.0371	0.035	0.0308
0.0	0.0	0.0	18161.1526	7784.1485	NaN	NaN	0.3	0.0228	0.8499	0.0241	0.0372	0.0352	0.0309
0.0	0.0	0.0	21558.1526	2765.1485	NaN	NaN	0.1137	0.0227	0.8516	0.024	0.0366	0.0346	0.0305
0.0	0.0	0.0	23555.1526	1198.1485	NaN	NaN	0.0484	0.0229	0.8499	0.0238	0.0373	0.0353	0.0308
0.0	0.0	0.0	19602.1526	6155.1485	NaN	NaN	0.239	0.0228	0.85	0.0237	0.0373	0.0353	0.0308
0.0	0.0	0.0	20430.1526	7362.1485	NaN	NaN	0.2649	0.0229	0.8495	0.0236	0.0376	0.0355	0.0308
0.0	0.0	0.0	21036.1526	3815.1485	NaN	NaN	0.1535	0.0228	0.8482	0.0235	0.0382	0.0361	0.0312
0.0	0.0	0.0	20988.1526	4114.1485	NaN	NaN	0.1639	0.0231	0.8468	0.0234	0.0388	0.0366	0.0313
0.0	0.0	0.0	16900.1526	6655.1485	NaN	NaN	0.2825	0.0232	0.8471	0.0233	0.0388	0.0365	0.031
0.0	0.0	0.0	19268.1526	3146.1485	NaN	NaN	0.1404	0.0234	0.847	0.0233	0.0389	0.0365	0.0309
0.0	0.0	0.0	15231.1526	4368.1485	NaN	NaN	0.2229	0.0236	0.8451	0.0232	0.0397	0.0373	0.0311
0.0	0.0	0.0	20492.1526	5173.1485	NaN	NaN	0.2016	0.0234	0.8448	0.0232	0.0398	0.0375	0.0313
0.0	0.0	0.0	23683.1526	8593.1485	NaN	NaN	0.2662	0.0233	0.8438	0.0231	0.0402	0.0379	0.0318
0.0	0.0	0.0	21463.1526	3316.1485	NaN	NaN	0.1338	0.0231	0.8453	0.0231	0.0397	0.0373	0.0316
0.0	0.0	0.0	19747.1526	4981.1485	NaN	NaN	0.2014	0.0232	0.8432	0.023	0.0405	0.0379	0.0321
0.0	0.0	0.0	19565.1526	3090.1485	NaN	NaN	0.1364	0.023	0.8461	0.0231	0.0393	0.0368	0.0317
0.0	0.0	0.0	18642.1526	5604.1485	NaN	NaN	0.2311	0.0229	0.8474	0.0232	0.0387	0.0361	0.0316
0.0	0.0	0.0	17948.1526	5417.1485	NaN	NaN	0.2318	0.0229	0.8486	0.0233	0.0382	0.0356	0.0314
0.0	0.0	0.0	19319.1526	4088.1485	NaN	NaN	0.1747	0.0228	0.8504	0.0232	0.0375	0.0348	0.0312
0.0	0.0	0.0	19842.1526	6378.1485	NaN	NaN	0.2433	0.0226	0.8538	0.0232	0.0363	0.0334	0.0306
0.0	0.0	0.0	22235.1526	4449.1485	NaN	NaN	0.1667	0.0224	0.8556	0.0232	0.0357	0.0326	0.0304
0.0	0.0	0.0	18062.1526	7857.1485	NaN	NaN	0.3031	0.0224	0.8576	0.0231	0.0352	0.0317	0.03
0.0	0.0	0.0	18856.1526	5322.1485	NaN	NaN	0.2201	0.0223	0.8589	0.0231	0.0348	0.0311	0.0297
0.0	0.0	0.0	20073.1526	6263.1485	NaN	NaN	0.2378	0.0223	0.8606	0.0232	0.0342	0.0304	0.0293
0.0	0.0	0.0	18514.1526	6052.1485	NaN	NaN	0.2464	0.0222	0.8622	0.0233	0.0337	0.0297	0.0288
0.0	0.0	0.0	21252.1526	5800.1485	NaN	NaN	0.2144	0.0223	0.8624	0.0233	0.0338	0.0295	0.0287
0.0	0.0	0.0	17571.1526	9758.1485	NaN	NaN	0.3571	0.0221	0.8641	0.0233	0.0332	0.0291	0.0282
0.0	0.0	0.0	22611.1526	4399.1485	NaN	NaN	0.1629	0.0219	0.8646	0.0234	0.0331	0.0289	0.0281
0.0	0.0	0.0	19160.1526	5055.1485	NaN	NaN	0.2088	0.0219	0.865	0.0233	0.033	0.0289	0.0279
0.0	0.0	0.0	21436.1526	5024.1485	NaN	NaN	0.1899	0.0216	0.8665	0.0234	0.0324	0.0285	0.0276
0.0	0.0	0.0	18676.1526	5083.1485	NaN	NaN	0.2139	0.0216	0.8656	0.0233	0.0329	0.0288	0.0277
0.0	0.0	0.0	21588.1526	4641.1485	NaN	NaN	0.1769	0.0213	0.8665	0.0233	0.0326	0.0286	0.0276
0.0	0.0	0.0	21420.1526	6266.1485	NaN	NaN	0.2263	0.0215	0.8649	0.0234	0.0332	0.0292	0.0279
0.0	0.0	0.0	22173.1526	7161.1485	NaN	NaN	0.2441	0.0212	0.8665	0.0236	0.0324	0.0287	0.0275
0.0	0.0	0.0	17223.1526	7372.1485	NaN	NaN	0.2997	0.0214	0.8646	0.0238	0.033	0.0293	0.0278
0.0	0.0	0.0	16389.1526	4702.1485	NaN	NaN	0.2229	0.0214	0.8642	0.024	0.033	0.0295	0.0278
0.0	0.0	0.0	18324.1526	3690.1485	NaN	NaN	0.1676	0.0215	0.8637	0.0241	0.0332	0.0297	0.0278
0.0	0.0	0.0	20754.1526	8829.1485	NaN	NaN	0.2985	0.0217	0.8631	0.0242	0.0333	0.0299	0.0278
0.0	0.0	0.0	18847.1526	8256.1485	NaN	NaN	0.3046	0.022	0.8626	0.0243	0.0335	0.03	0.0276
0.0	0.0	0.0	17848.1526	5050.1485	NaN	NaN	0.2205	0.0222	0.8624	0.0244	0.0335	0.0301	0.0275
0.0	0.0	0.0	16774.1526	4262.1485	NaN	NaN	0.2026	0.0225	0.8618	0.0244	0.0336	0.0303	0.0274
0.0	0.0	0.0	21226.1526	9950.1485	NaN	NaN	0.3192	0.0224	0.8624	0.0245	0.0334	0.0301	0.0273
0.0	0.0	0.0	17934.1526	3974.1485	NaN	NaN	0.1814	0.0227	0.8621	0.0245	0.0334	0.03	0.0272
0.0	0.0	0.0	19980.1526	5341.1485	NaN	NaN	0.2109	0.0229	0.8619	0.0246	0.0334	0.0301	0.0272
0.0	0.0	0.0	22811.1526	7800.1485	NaN	NaN	0.2548	0.0231	0.8618	0.0246	0.0332	0.0301	0.0272
0.0	0.0	0.0	19646.1526	3381.1485	NaN	NaN	0.1468	0.023	0.8625	0.0248	0.0328	0.0298	0.027
0.0	0.0	0.0	18328.1526	6385.1485	NaN	NaN	0.2584	0.0232	0.8622	0.0249	0.0327	0.03	0.027
0.0	0.0	0.0	14052.1526	5199.1485	NaN	NaN	0.2701	0.0234	0.8618	0.0252	0.0324	0.0302	0.027
0.0	0.0	0.0	19985.1526	4792.1485	NaN	NaN	0.1934	0.0234	0.862	0.0255	0.0318	0.0302	0.027
0.0	0.0	0.0	17023.1526	4582.1485	NaN	NaN	0.2121	0.0239	0.8604	0.026	0.0317	0.0308	0.0272
0.0	0.0	0.0	19190.1526	3405.1485	NaN	NaN	0.1507	0.0244	0.8585	0.0266	0.0314	0.0317	0.0274
0.0	0.0	0.0	20545.1526	6147.1485	NaN	NaN	0.2303	0.0252	0.8559	0.0275	0.031	0.0329	0.0276
0.0	0.0	0.0	21393.1526	4141.1485	NaN	NaN	0.1622	0.0261	0.8521	0.0286	0.0307	0.0345	0.028
0.0	0.0	0.0	19629.1526	4601.1485	NaN	NaN	0.1899	0.0271	0.8479	0.0298	0.0304	0.0363	0.0284
0.0	0.0	0.0	20014.1526	4662.1485	NaN	NaN	0.1889	0.0283	0.8424	0.0313	0.0302	0.0387	0.0291
0.0	0.0	0.0	18485.1526	5099.1485	NaN	NaN	0.2162	0.0293	0.8376	0.0328	0.0299	0.0407	0.0297
0.0	0.0	0.0	19547.1526	3599.1485	NaN	NaN	0.1555	0.0305	0.8318	0.0343	0.0298	0.0432	0.0304
0.0	0.0	0.0	21608.1526	8097.1485	NaN	NaN	0.2726	0.0316	0.8252	0.0356	0.0302	0.0462	0.0313
0.0	0.0	0.0	22156.1526	6028.1485	NaN	NaN	0.2139	0.0316	0.8237	0.0362	0.0299	0.0467	0.0319
0.0	0.0	0.0	19842.1526	4476.1485	NaN	NaN	0.1841	0.0323	0.8185	0.0368	0.0306	0.0491	0.0327
0.0	0.0	0.0	18756.1526	5990.1485	NaN	NaN	0.2421	0.0327	0.816	0.0371	0.0309	0.0502	0.0331
0.0	0.0	0.0	16092.1526	4993.1485	NaN	NaN	0.2368	0.0333	0.8118	0.0373	0.0318	0.0522	0.0337
0.0	0.0	0.0	16627.1526	4419.1485	NaN	NaN	0.21	0.0336	0.8102	0.0374	0.032	0.0527	0.0341
0.0	0.0	0.0	17803.1526	2971.1485	NaN	NaN	0.143	0.0348	0.8038	0.0376	0.0333	0.0558	0.0347
0.0	0.0	0.0	16590.1526	5103.1485	NaN	NaN	0.2352	0.0349	0.8035	0.0374	0.0335	0.0558	0.035
0.0	0.0	0.0	15305.1526	4420.1485	NaN	NaN	0.2241	0.0353	0.802	0.0373	0.0338	0.0565	0.0351
0.0	0.0	0.0	14628.1526	6972.1485	NaN	NaN	0.3228	0.0356	0.8001	0.037	0.0342	0.0574	0.0356
0.0	0.0	0.0	14589.1526	4200.1485	NaN	NaN	0.2235	0.0355	0.8013	0.0367	0.034	0.0571	0.0354
0.0	0.0	0.0	19317.1526	5039.1485	NaN	NaN	0.2069	0.0356	0.7996	0.0365	0.0343	0.0583	0.0358
0.0	0.0	0.0	16943.1526	3359.1485	NaN	NaN	0.1655	0.0356	0.8006	0.036	0.0342	0.0581	0.0355
0.0	0.0	0.0	15809.1526	4303.1485	NaN	NaN	0.214	0.0359	0.8007	0.0357	0.0342	0.0582	0.0352
0.0	0.0	0.0	16529.1526	3940.1485	NaN	NaN	0.1925	0.0365	0.8002	0.0356	0.0344	0.0584	0.0349
0.0	0.0	0.0	16175.1526	3882.1485	NaN	NaN	0.1936	0.0361	0.8042	0.0354	0.0335	0.0565	0.0343
0.0	0.0	0.0	16190.1526	1805.1485	NaN	NaN	0.1003	0.036	0.8081	0.0353	0.0327	0.0546	0.0334
0.0	0.0	0.0	15372.1526	5336.1485	NaN	NaN	0.2577	0.0374	0.8034	0.036	0.0331	0.0566	0.0335
0.0	0.0	0.0	14048.1526	6120.1485	NaN	NaN	0.3035	0.0367	0.8076	0.0358	0.0322	0.0544	0.0333
0.0	0.0	0.0	16520.1526	5613.1485	NaN	NaN	0.2536	0.0373	0.8065	0.0359	0.0323	0.0549	0.0332
0.0	0.0	0.0	18431.1526	5044.1485	NaN	NaN	0.2149	0.0378	0.8069	0.0359	0.032	0.0544	0.033
0.0	0.0	0.0	13623.1526	6023.1485	NaN	NaN	0.3066	0.0389	0.8062	0.0362	0.0317	0.0547	0.0323
0.0	0.0	0.0	12563.1526	4832.1485	NaN	NaN	0.2778	0.0396	0.8053	0.0366	0.0314	0.0552	0.0319
0.0	0.0	0.0	16222.1526	4323.1485	NaN	NaN	0.2104	0.0406	0.8042	0.0366	0.0314	0.0558	0.0314
0.0	0.0	0.0	16133.1526	7513.1485	NaN	NaN	0.3177	0.0413	0.8029	0.037	0.0311	0.0565	0.0311
0.0	0.0	0.0	18062.1526	5961.1485	NaN	NaN	0.2481	0.0411	0.8045	0.0368	0.0308	0.0561	0.0308
0.0	0.0	0.0	12643.1526	6377.1485	NaN	NaN	0.3353	0.0403	0.8088	0.0365	0.0299	0.0546	0.0299
0.0	0.0	0.0	17272.1526	2602.1485	NaN	NaN	0.1309	0.0392	0.8149	0.0359	0.0288	0.0521	0.029
0.0	0.0	0.0	13098.1526	2097.1485	NaN	NaN	0.138	0.04	0.8125	0.0361	0.0293	0.0531	0.0292
0.0	0.0	0.0	13912.1526	5725.1485	NaN	NaN	0.2915	0.0398	0.8136	0.0355	0.0292	0.0525	0.0293
0.0	0.0	0.0	17011.1526	7103.1485	NaN	NaN	0.2946	0.0403	0.8106	0.0357	0.0299	0.0537	0.0298
0.0	0.0	0.0	16419.1526	942.1485	NaN	NaN	0.0543	0.0403	0.8105	0.0354	0.03	0.0538	0.0299
0.0	0.0	0.0	13051.1526	5100.1485	NaN	NaN	0.281	0.0418	0.8048	0.0358	0.0309	0.0563	0.0304
0.0	0.0	0.0	15632.1526	4409.1485	NaN	NaN	0.22	0.0432	0.7991	0.0362	0.0316	0.0586	0.0314
0.0	0.0	0.0	17544.1526	6540.1485	NaN	NaN	0.2716	0.0457	0.7908	0.0367	0.0327	0.0617	0.0325
0.0	0.0	0.0	15946.1526	7947.1485	NaN	NaN	0.3326	0.0496	0.7751	0.0378	0.0348	0.0688	0.0339
0.0	0.0	0.0	18008.1526	3831.1485	NaN	NaN	0.1754	0.0523	0.764	0.0386	0.0361	0.0737	0.0353
0.0	0.0	0.0	16641.1526	3824.1485	NaN	NaN	0.1869	0.0551	0.755	0.0395	0.0369	0.0772	0.0364
0.0	0.0	0.0	14621.1526	6009.1485	NaN	NaN	0.2913	0.0594	0.737	0.0408	0.0389	0.0859	0.038
0.0	0.0	0.0	13702.1526	4532.1485	NaN	NaN	0.2486	0.0611	0.7314	0.041	0.0395	0.0886	0.0384
0.0	0.0	0.0	14390.1526	6934.1485	NaN	NaN	0.3252	0.0625	0.723	0.042	0.0403	0.0931	0.0391
0.0	0.0	0.0	17916.1526	3903.1485	NaN	NaN	0.1789	0.0631	0.7205	0.0421	0.0406	0.0942	0.0395
0.0	0.0	0.0	14497.1526	5920.1485	NaN	NaN	0.29	0.064	0.7126	0.0424	0.0417	0.0992	0.0401
0.0	0.0	0.0	18180.1526	6897.1485	NaN	NaN	0.275	0.0642	0.712	0.0426	0.0418	0.0992	0.0403
0.0	0.0	0.0	17619.1526	3442.1485	NaN	NaN	0.1634	0.0649	0.7057	0.0427	0.0426	0.1035	0.0407
0.0	0.0	0.0	15841.1526	3058.1485	NaN	NaN	0.1618	0.0638	0.7088	0.043	0.042	0.1019	0.0406
0.0	0.0	0.0	16602.1526	4546.1485	NaN	NaN	0.215	0.0675	0.6929	0.0433	0.0441	0.1111	0.0411
0.0	0.0	0.0	13876.1526	4715.1485	NaN	NaN	0.2536	0.0649	0.7017	0.0434	0.0427	0.1062	0.0411
0.0	0.0	0.0	18523.1526	5664.1485	NaN	NaN	0.2342	0.0668	0.6962	0.0437	0.0433	0.1089	0.0411
0.0	0.0	0.0	17822.1526	4771.1485	NaN	NaN	0.2112	0.0688	0.6856	0.0438	0.0447	0.1156	0.0416
0.0	0.0	0.0	17223.1526	4872.1485	NaN	NaN	0.2205	0.0664	0.6984	0.0439	0.0428	0.1075	0.0412
0.0	0.0	0.0	17420.1526	2787.1485	NaN	NaN	0.1379	0.0689	0.688	0.0441	0.0441	0.1133	0.0415
0.0	0.0	0.0	17791.1526	6612.1485	NaN	NaN	0.271	0.0684	0.69	0.0439	0.0438	0.1124	0.0415
0.0	0.0	0.0	16653.1526	5086.1485	NaN	NaN	0.234	0.0681	0.6926	0.044	0.0432	0.1106	0.0415
0.0	0.0	0.0	15654.1526	5260.1485	NaN	NaN	0.2515	0.0699	0.685	0.0438	0.0443	0.1154	0.0416
0.0	0.0	0.0	13136.1526	6972.1485	NaN	NaN	0.3467	0.0695	0.6861	0.0438	0.0442	0.1145	0.0419
0.0	0.0	0.0	17900.1526	3797.1485	NaN	NaN	0.175	0.0699	0.6879	0.043	0.044	0.1133	0.0419
0.0	0.0	0.0	17321.1526	4955.1485	NaN	NaN	0.2224	0.0697	0.686	0.0435	0.044	0.1147	0.0421
0.0	0.0	0.0	13852.1526	4814.1485	NaN	NaN	0.2579	0.071	0.6845	0.0429	0.0444	0.115	0.0421
0.0	0.0	0.0	12718.1526	6782.1485	NaN	NaN	0.3478	0.0719	0.6768	0.0431	0.0453	0.12	0.0429
0.0	0.0	0.0	18057.1526	5385.1485	NaN	NaN	0.2297	0.0719	0.6814	0.0425	0.0447	0.1167	0.0428
0.0	0.0	0.0	17076.1526	5736.1485	NaN	NaN	0.2514	0.0734	0.6705	0.0426	0.046	0.1243	0.0432
0.0	0.0	0.0	15991.1526	5406.1485	NaN	NaN	0.2527	0.0722	0.6779	0.0423	0.0451	0.119	0.0435
0.0	0.0	0.0	13654.1526	3214.1485	NaN	NaN	0.1905	0.0745	0.6663	0.042	0.0468	0.1263	0.0442
0.0	0.0	0.0	12985.1526	8347.1485	NaN	NaN	0.3913	0.0733	0.6727	0.0417	0.0459	0.122	0.0444
0.0	0.0	0.0	19166.1526	4563.1485	NaN	NaN	0.1923	0.0748	0.6661	0.0413	0.0466	0.1263	0.0449
0.0	0.0	0.0	16305.1526	2307.1485	NaN	NaN	0.124	0.0737	0.6694	0.0409	0.0461	0.1242	0.0456
0.0	0.0	0.0	14511.1526	2588.1485	NaN	NaN	0.1514	0.0754	0.6633	0.0406	0.0469	0.1277	0.0461
0.0	0.0	0.0	16889.1526	10551.1485	NaN	NaN	0.3845	0.0743	0.6648	0.0401	0.0469	0.1271	0.0467
0.0	0.0	0.0	16086.1526	6408.1485	NaN	NaN	0.2849	0.0733	0.6698	0.0402	0.0462	0.1237	0.0469
0.0	0.0	0.0	14947.1526	5331.1485	NaN	NaN	0.2629	0.0763	0.6576	0.0397	0.048	0.1309	0.0476
0.0	0.0	0.0	14124.1526	5183.1485	NaN	NaN	0.2685	0.0752	0.6606	0.0392	0.048	0.1291	0.0478
0.0	0.0	0.0	15564.1526	5698.1485	NaN	NaN	0.268	0.0731	0.6694	0.039	0.0472	0.1233	0.0481
0.0	0.0	0.0	16772.1526	6796.1485	NaN	NaN	0.2884	0.0739	0.6695	0.0388	0.0471	0.1231	0.0476
0.0	0.0	0.0	14230.1526	5281.1485	NaN	NaN	0.2707	0.0738	0.6684	0.0384	0.0475	0.1239	0.048
0.0	0.0	0.0	18893.1526	3782.1485	NaN	NaN	0.1668	0.073	0.674	0.0381	0.0467	0.1206	0.0475
0.0	0.0	0.0	17425.1526	7298.1485	NaN	NaN	0.2952	0.0717	0.6774	0.0381	0.0464	0.119	0.0476
0.0	0.0	0.0	14174.1526	2784.1485	NaN	NaN	0.1642	0.07	0.6874	0.0379	0.0449	0.113	0.0467
0.0	0.0	0.0	13194.1526	4193.1485	NaN	NaN	0.2412	0.0705	0.6829	0.0379	0.0458	0.1159	0.047
0.0	0.0	0.0	16527.1526	5493.1485	NaN	NaN	0.2495	0.0679	0.6931	0.0379	0.0446	0.11	0.0465
0.0	0.0	0.0	15114.1526	3797.1485	NaN	NaN	0.2008	0.0664	0.6992	0.0379	0.0438	0.1065	0.0462
0.0	0.0	0.0	16665.1526	2056.1485	NaN	NaN	0.1098	0.0662	0.7027	0.0379	0.0432	0.1044	0.0456
0.0	0.0	0.0	14011.1526	3051.1485	NaN	NaN	0.1788	0.0663	0.6986	0.0378	0.0443	0.107	0.0461
0.0	0.0	0.0	18409.1526	4405.1485	NaN	NaN	0.1931	0.0633	0.7119	0.0378	0.0423	0.0995	0.0451
0.0	0.0	0.0	19407.1526	4043.1485	NaN	NaN	0.1724	0.0639	0.7099	0.0378	0.0428	0.1008	0.0447
0.0	0.0	0.0	15175.1526	3810.1485	NaN	NaN	0.2007	0.0631	0.7126	0.0377	0.0425	0.0998	0.0443
0.0	0.0	0.0	15111.1526	6339.1485	NaN	NaN	0.2955	0.0632	0.7118	0.0377	0.0429	0.1004	0.044
0.0	0.0	0.0	14825.1526	6323.1485	NaN	NaN	0.299	0.0624	0.7135	0.0375	0.0426	0.1	0.0439
0.0	0.0	0.0	15805.1526	5629.1485	NaN	NaN	0.2626	0.0627	0.7146	0.0374	0.042	0.0997	0.0436
0.0	0.0	0.0	16781.1526	5068.1485	NaN	NaN	0.232	0.0648	0.7045	0.0376	0.043	0.1059	0.0441
0.0	0.0	0.0	14635.1526	2300.1485	NaN	NaN	0.1358	0.0653	0.7035	0.0375	0.043	0.1064	0.0444
0.0	0.0	0.0	16398.1526	6249.1485	NaN	NaN	0.2759	0.0679	0.6924	0.0378	0.044	0.1126	0.0452
0.0	0.0	0.0	19710.1526	8072.1485	NaN	NaN	0.2906	0.0718	0.6762	0.0378	0.046	0.1221	0.0462
0.0	0.0	0.0	15412.1526	2280.1485	NaN	NaN	0.1289	0.0734	0.6688	0.0379	0.046	0.1271	0.0467
0.0	0.0	0.0	16419.1526	4180.1485	NaN	NaN	0.2029	0.0764	0.6548	0.0381	0.0476	0.1354	0.0477
0.0	0.0	0.0	15368.1526	6343.1485	NaN	NaN	0.2922	0.0797	0.6405	0.0383	0.0488	0.1444	0.0482
0.0	0.0	0.0	15809.1526	5692.1485	NaN	NaN	0.2647	0.0788	0.6421	0.0388	0.0479	0.1437	0.0487
0.0	0.0	0.0	16441.1526	1884.1485	NaN	NaN	0.1028	0.0824	0.6251	0.0383	0.0504	0.1549	0.0489
0.0	0.0	0.0	19109.1526	3741.1485	NaN	NaN	0.1637	0.0832	0.6167	0.0387	0.0509	0.1608	0.0496
0.0	0.0	0.0	19009.1526	3718.1485	NaN	NaN	0.1636	0.0829	0.6225	0.0381	0.051	0.1556	0.0498
0.0	0.0	0.0	15460.1526	4266.1485	NaN	NaN	0.2163	0.0835	0.6164	0.0388	0.0509	0.1606	0.0498
0.0	0.0	0.0	16428.1526	6804.1485	NaN	NaN	0.2929	0.0838	0.6157	0.0386	0.0518	0.16	0.0501
0.0	0.0	0.0	13872.1526	6217.1485	NaN	NaN	0.3095	0.0854	0.6102	0.039	0.0519	0.1639	0.0496
0.0	0.0	0.0	17308.1526	6747.1485	NaN	NaN	0.2805	0.0828	0.6187	0.0391	0.051	0.1588	0.0497
0.0	0.0	0.0	18255.1526	2644.1485	NaN	NaN	0.1265	0.085	0.6094	0.0391	0.0526	0.1647	0.0493
0.0	0.0	0.0	16886.1526	5854.1485	NaN	NaN	0.2574	0.0832	0.6167	0.0394	0.0516	0.1598	0.0492
0.0	0.0	0.0	16731.1526	7446.1485	NaN	NaN	0.308	0.0837	0.6227	0.0392	0.0512	0.1547	0.0486
0.0	0.0	0.0	11029.1526	2031.1485	NaN	NaN	0.1555	0.083	0.6232	0.0392	0.0507	0.1554	0.0485
0.0	0.0	0.0	18854.1526	4781.1485	NaN	NaN	0.2023	0.0825	0.629	0.0395	0.0502	0.1507	0.0481
0.0	0.0	0.0	10366.1526	5937.1485	NaN	NaN	0.3642	0.0827	0.6226	0.0391	0.0514	0.1558	0.0485
0.0	0.0	0.0	17422.1526	7518.1485	NaN	NaN	0.3014	0.0792	0.6378	0.0392	0.0497	0.1457	0.0484
0.0	0.0	0.0	14337.1526	4581.1485	NaN	NaN	0.2422	0.0814	0.629	0.0387	0.0514	0.151	0.0485
0.0	0.0	0.0	15622.1526	3292.1485	NaN	NaN	0.1741	0.0782	0.649	0.0389	0.0482	0.1382	0.0475
0.0	0.0	0.0	11795.1526	3887.1485	NaN	NaN	0.2479	0.0793	0.6493	0.0388	0.0482	0.1374	0.047
0.0	0.0	0.0	12447.1526	3865.1485	NaN	NaN	0.2369	0.0769	0.6594	0.0388	0.0467	0.1316	0.0466
0.0	0.0	0.0	15437.1526	6162.1485	NaN	NaN	0.2853	0.076	0.6633	0.0387	0.0466	0.1289	0.0465
0.0	0.0	0.0	14637.1526	3668.1485	NaN	NaN	0.2004	0.0759	0.6644	0.0382	0.0467	0.1283	0.0465
0.0	0.0	0.0	14245.1526	5137.1485	NaN	NaN	0.265	0.0749	0.6698	0.0382	0.046	0.125	0.0461
0.0	0.0	0.0	11769.1526	1002.1485	NaN	NaN	0.0785	0.0735	0.6774	0.0375	0.0454	0.1204	0.0458
0.0	0.0	0.0	15629.1526	4853.1485	NaN	NaN	0.2369	0.0722	0.6844	0.038	0.0441	0.1163	0.0451
0.0	0.0	0.0	14347.1526	2843.1485	NaN	NaN	0.1654	0.0718	0.6862	0.0375	0.0444	0.115	0.0451
0.0	0.0	0.0	13971.1526	4970.1485	NaN	NaN	0.2624	0.071	0.6916	0.0377	0.0432	0.1121	0.0444
0.0	0.0	0.0	17153.1526	3154.1485	NaN	NaN	0.1553	0.0707	0.6905	0.0376	0.044	0.1124	0.0447
0.0	0.0	0.0	17196.1526	4407.1485	NaN	NaN	0.204	0.0693	0.6971	0.0373	0.0431	0.1091	0.0441
0.0	0.0	0.0	15345.1526	6426.1485	NaN	NaN	0.2952	0.0675	0.7051	0.0379	0.0418	0.1045	0.0432
0.0	0.0	0.0	15375.1526	3181.1485	NaN	NaN	0.1714	0.069	0.6981	0.0376	0.0432	0.1087	0.0435
0.0	0.0	0.0	11976.1526	7363.1485	NaN	NaN	0.3807	0.0667	0.708	0.0376	0.0416	0.1034	0.0426
0.0	0.0	0.0	17163.1526	5759.1485	NaN	NaN	0.2512	0.0666	0.7098	0.0375	0.0413	0.1026	0.0422
0.0	0.0	0.0	15365.1526	4426.1485	NaN	NaN	0.2236	0.0658	0.7114	0.0374	0.0413	0.1022	0.042
0.0	0.0	0.0	13529.1526	6297.1485	NaN	NaN	0.3176	0.0649	0.7166	0.0375	0.0405	0.0994	0.0412
0.0	0.0	0.0	14314.1526	3560.1485	NaN	NaN	0.1992	0.0647	0.715	0.0371	0.041	0.1008	0.0413
0.0	0.0	0.0	15151.1526	3916.1485	NaN	NaN	0.2054	0.0621	0.7285	0.0372	0.0387	0.0937	0.0399
0.0	0.0	0.0	14969.1526	2545.1485	NaN	NaN	0.1453	0.0632	0.7233	0.0372	0.0395	0.0971	0.0398
0.0	0.0	0.0	16740.1526	2376.1485	NaN	NaN	0.1243	0.062	0.7267	0.0369	0.0392	0.0957	0.0395
0.0	0.0	0.0	16789.1526	7513.1485	NaN	NaN	0.3092	0.0606	0.7326	0.0367	0.0385	0.0927	0.0389
0.0	0.0	0.0	14884.1526	5547.1485	NaN	NaN	0.2715	0.0587	0.7404	0.0366	0.0374	0.0891	0.0378
0.0	0.0	0.0	12606.1526	5040.1485	NaN	NaN	0.2856	0.0568	0.7483	0.0365	0.0363	0.0855	0.0367
0.0	0.0	0.0	14038.1526	4413.1485	NaN	NaN	0.2392	0.0567	0.7484	0.0364	0.0363	0.0862	0.0361
0.0	0.0	0.0	16235.1526	5751.1485	NaN	NaN	0.2616	0.0535	0.7589	0.0357	0.0352	0.0815	0.0351
0.0	0.0	0.0	17736.1526	5502.1485	NaN	NaN	0.2368	0.0508	0.7717	0.0354	0.0333	0.0754	0.0334
0.0	0.0	0.0	16821.1526	5232.1485	NaN	NaN	0.2373	0.0508	0.7711	0.0352	0.0338	0.0763	0.0327
0.0	0.0	0.0	13499.1526	6848.1485	NaN	NaN	0.3366	0.0492	0.7773	0.0348	0.0331	0.0739	0.0317
0.0	0.0	0.0	14775.1526	4660.1485	NaN	NaN	0.2398	0.0475	0.7837	0.0341	0.0323	0.0715	0.0309
0.0	0.0	0.0	16496.1526	2448.1485	NaN	NaN	0.1292	0.0458	0.7903	0.0339	0.0311	0.0692	0.0297
0.0	0.0	0.0	14810.1526	1598.1485	NaN	NaN	0.0974	0.0452	0.7917	0.0337	0.0311	0.069	0.0293
0.0	0.0	0.0	14920.1526	6079.1485	NaN	NaN	0.2895	0.0445	0.7922	0.0339	0.031	0.0695	0.0289
0.0	0.0	0.0	13792.1526	1752.1485	NaN	NaN	0.1127	0.0429	0.7959	0.0336	0.0309	0.0676	0.0291
0.0	0.0	0.0	13944.1526	7209.1485	NaN	NaN	0.3408	0.0429	0.7958	0.0337	0.0307	0.0683	0.0285
0.0	0.0	0.0	12171.1526	5871.1485	NaN	NaN	0.3254	0.0422	0.7957	0.0338	0.0309	0.0688	0.0287
0.0	0.0	0.0	12744.1526	3013.1485	NaN	NaN	0.1912	0.0412	0.7996	0.0333	0.0304	0.0671	0.0284
0.0	0.0	0.0	14258.1526	7033.1485	NaN	NaN	0.3303	0.0418	0.796	0.0335	0.0307	0.0696	0.0284
0.0	0.0	0.0	21932.1526	6756.1485	NaN	NaN	0.2355	0.0411	0.7971	0.0332	0.0306	0.0694	0.0286
0.0	0.0	0.0	17038.1526	5414.1485	NaN	NaN	0.2411	0.0407	0.7989	0.0332	0.0301	0.0688	0.0284
0.0	0.0	0.0	17061.1526	3666.1485	NaN	NaN	0.1769	0.0409	0.797	0.0333	0.0303	0.0699	0.0286
0.0	0.0	0.0	18016.1526	7644.1485	NaN	NaN	0.2979	0.0415	0.7922	0.0335	0.0311	0.0726	0.0291
0.0	0.0	0.0	14488.1526	5341.1485	NaN	NaN	0.2694	0.0406	0.7963	0.0332	0.0304	0.0706	0.0289
0.0	0.0	0.0	15404.1526	4379.1485	NaN	NaN	0.2214	0.0413	0.7934	0.0334	0.0304	0.0727	0.0289
0.0	0.0	0.0	13572.1526	3739.1485	NaN	NaN	0.216	0.0417	0.7906	0.0333	0.0308	0.0743	0.0292
0.0	0.0	0.0	14722.1526	7840.1485	NaN	NaN	0.3475	0.0416	0.7902	0.0335	0.0308	0.0748	0.0291
0.0	0.0	0.0	13374.1526	5150.1485	NaN	NaN	0.278	0.0418	0.7884	0.0336	0.0309	0.0762	0.0291
0.0	0.0	0.0	16190.1526	3096.1485	NaN	NaN	0.1605	0.043	0.7809	0.0339	0.0319	0.081	0.0293
0.0	0.0	0.0	15592.1526	3814.1485	NaN	NaN	0.1965	0.0426	0.7815	0.0341	0.0319	0.0806	0.0294
0.0	0.0	0.0	15760.1526	3295.1485	NaN	NaN	0.1729	0.0417	0.7862	0.0339	0.0312	0.078	0.029
0.0	0.0	0.0	14489.1526	3096.1485	NaN	NaN	0.1761	0.0415	0.7863	0.0342	0.031	0.078	0.029
0.0	0.0	0.0	12999.1526	6197.1485	NaN	NaN	0.3228	0.042	0.7843	0.0343	0.0313	0.0792	0.0289
0.0	0.0	0.0	15766.1526	6694.1485	NaN	NaN	0.298	0.0415	0.7838	0.0348	0.0313	0.0798	0.0287
0.0	0.0	0.0	19364.1526	3531.1485	NaN	NaN	0.1542	0.0404	0.7911	0.0343	0.0306	0.075	0.0285
0.0	0.0	0.0	14306.1526	5178.1485	NaN	NaN	0.2658	0.0414	0.7851	0.0349	0.0312	0.079	0.0283
0.0	0.0	0.0	16222.1526	3275.1485	NaN	NaN	0.168	0.0403	0.7917	0.0344	0.0305	0.0748	0.0282
0.0	0.0	0.0	12554.1526	2485.1485	NaN	NaN	0.1652	0.0406	0.791	0.0348	0.0303	0.0756	0.0277
0.0	0.0	0.0	13761.1526	5239.1485	NaN	NaN	0.2757	0.0404	0.7928	0.0346	0.0302	0.0745	0.0275
0.0	0.0	0.0	15313.1526	4931.1485	NaN	NaN	0.2436	0.0409	0.7909	0.0344	0.0305	0.076	0.0272
0.0	0.0	0.0	11713.1526	5582.1485	NaN	NaN	0.3228	0.0399	0.7965	0.034	0.0297	0.073	0.0268
0.0	0.0	0.0	16661.1526	2503.1485	NaN	NaN	0.1306	0.0413	0.794	0.0334	0.0302	0.0745	0.0265
0.0	0.0	0.0	14000.1526	7230.1485	NaN	NaN	0.3406	0.0416	0.7894	0.0337	0.0308	0.078	0.0265
0.0	0.0	0.0	17894.1526	4276.1485	NaN	NaN	0.1929	0.0407	0.7996	0.0328	0.0295	0.0715	0.0259
0.0	0.0	0.0	16993.1526	7616.1485	NaN	NaN	0.3095	0.0421	0.7893	0.0331	0.0308	0.0785	0.0261
0.0	0.0	0.0	17803.1526	7225.1485	NaN	NaN	0.2887	0.0406	0.8005	0.0327	0.0294	0.0711	0.0257
0.0	0.0	0.0	12441.1526	5777.1485	NaN	NaN	0.3171	0.0418	0.7932	0.0326	0.0303	0.0762	0.0259
0.0	0.0	0.0	16679.1526	8397.1485	NaN	NaN	0.3349	0.0406	0.8017	0.0324	0.0292	0.0708	0.0254
0.0	0.0	0.0	16885.1526	3347.1485	NaN	NaN	0.1654	0.0417	0.7952	0.0321	0.0302	0.075	0.0259
0.0	0.0	0.0	14176.1526	4236.1485	NaN	NaN	0.2301	0.0399	0.8053	0.0317	0.0288	0.0691	0.0253
0.0	0.0	0.0	13841.1526	2289.1485	NaN	NaN	0.1419	0.0406	0.8022	0.0316	0.0292	0.0709	0.0255
0.0	0.0	0.0	14008.1526	6189.1485	NaN	NaN	0.3064	0.0404	0.8023	0.0318	0.0294	0.0706	0.0256
0.0	0.0	0.0	10692.1526	5165.1485	NaN	NaN	0.3257	0.0408	0.8008	0.0317	0.0297	0.0712	0.0258
0.0	0.0	0.0	13230.1526	4470.1485	NaN	NaN	0.2525	0.0415	0.7968	0.0318	0.0302	0.0739	0.0259
0.0	0.0	0.0	16446.1526	2914.1485	NaN	NaN	0.1505	0.0418	0.7956	0.0317	0.0305	0.0743	0.0261
0.0	0.0	0.0	12192.1526	3153.1485	NaN	NaN	0.2055	0.0424	0.7929	0.0316	0.0307	0.0761	0.0263
0.0	0.0	0.0	16121.1526	4422.1485	NaN	NaN	0.2153	0.0432	0.7896	0.0315	0.0311	0.0779	0.0266
0.0	0.0	0.0	15058.1526	4804.1485	NaN	NaN	0.2419	0.0442	0.7812	0.0321	0.0322	0.0832	0.0271
0.0	0.0	0.0	13347.1526	5453.1485	NaN	NaN	0.2901	0.0446	0.78	0.0321	0.0321	0.084	0.0272
0.0	0.0	0.0	14439.1526	5082.1485	NaN	NaN	0.2603	0.0459	0.7686	0.0328	0.0335	0.0912	0.0279
0.0	0.0	0.0	17163.1526	7370.1485	NaN	NaN	0.3004	0.0461	0.7668	0.0329	0.0336	0.0925	0.0281
0.0	0.0	0.0	15247.1526	5652.1485	NaN	NaN	0.2704	0.0477	0.7592	0.0331	0.0343	0.0972	0.0285
0.0	0.0	0.0	15437.1526	3697.1485	NaN	NaN	0.1932	0.049	0.748	0.0336	0.0352	0.1051	0.0291
0.0	0.0	0.0	13958.1526	6632.1485	NaN	NaN	0.3221	0.0499	0.7421	0.0336	0.0358	0.109	0.0296
0.0	0.0	0.0	17143.1526	4612.1485	NaN	NaN	0.212	0.0515	0.7335	0.0336	0.0364	0.1148	0.0302
0.0	0.0	0.0	15099.1526	5568.1485	NaN	NaN	0.2694	0.0529	0.7237	0.0338	0.037	0.1219	0.0307
0.0	0.0	0.0	15313.1526	4574.1485	NaN	NaN	0.23	0.054	0.7167	0.0337	0.0379	0.1264	0.0313
0.0	0.0	0.0	19758.1526	4743.1485	NaN	NaN	0.1936	0.0554	0.7086	0.034	0.0385	0.1318	0.0318
0.0	0.0	0.0	16587.1526	9533.1485	NaN	NaN	0.365	0.0558	0.7047	0.0341	0.0391	0.1341	0.0322
0.0	0.0	0.0	13198.1526	5924.1485	NaN	NaN	0.3098	0.0572	0.7009	0.034	0.0396	0.1357	0.0327
0.0	0.0	0.0	18789.1526	1352.1485	NaN	NaN	0.0671	0.0587	0.6964	0.0339	0.0401	0.1378	0.0331
0.0	0.0	0.0	18533.1526	6609.1485	NaN	NaN	0.2629	0.0598	0.6904	0.0342	0.041	0.1409	0.0337
0.0	0.0	0.0	17406.1526	1549.1485	NaN	NaN	0.0817	0.0615	0.6863	0.034	0.0414	0.1428	0.034
0.0	0.0	0.0	18959.1526	4965.1485	NaN	NaN	0.2075	0.0625	0.6773	0.0346	0.0422	0.149	0.0345
0.0	0.0	0.0	19613.1526	5607.1485	NaN	NaN	0.2223	0.0624	0.6714	0.0351	0.0437	0.1521	0.0353
0.0	0.0	0.0	18780.1526	6080.1485	NaN	NaN	0.2446	0.0638	0.6718	0.0349	0.0433	0.1512	0.0351
0.0	0.0	0.0	16543.1526	3044.1485	NaN	NaN	0.1554	0.0643	0.6632	0.0351	0.0444	0.1572	0.0358
0.0	0.0	0.0	17354.1526	4230.1485	NaN	NaN	0.196	0.0645	0.6596	0.0356	0.045	0.1591	0.0362
0.0	0.0	0.0	17890.1526	2947.1485	NaN	NaN	0.1414	0.0646	0.66	0.0356	0.0451	0.1583	0.0364
0.0	0.0	0.0	17562.1526	6245.1485	NaN	NaN	0.2623	0.0642	0.6548	0.0362	0.0462	0.1617	0.0369
0.0	0.0	0.0	18543.1526	3437.1485	NaN	NaN	0.1564	0.0646	0.6565	0.0363	0.0462	0.1594	0.037
0.0	0.0	0.0	17092.1526	5261.1485	NaN	NaN	0.2354	0.0645	0.6569	0.0365	0.0462	0.1591	0.0369
0.0	0.0	0.0	19324.1526	722.1485	NaN	NaN	0.036	0.0645	0.6622	0.036	0.0458	0.1545	0.0369
0.0	0.0	0.0	18021.1526	5193.1485	NaN	NaN	0.2237	0.0638	0.659	0.0368	0.0461	0.1575	0.0369
0.0	0.0	0.0	18139.1526	3856.1485	NaN	NaN	0.1753	0.0634	0.6689	0.036	0.0451	0.1501	0.0364
0.0	0.0	0.0	17055.1526	1675.1485	NaN	NaN	0.0894	0.0629	0.6743	0.0358	0.0445	0.1465	0.036
0.0	0.0	0.0	15456.1526	5557.1485	NaN	NaN	0.2645	0.0627	0.6857	0.0351	0.0427	0.1389	0.035
0.0	0.0	0.0	15674.1526	2346.1485	NaN	NaN	0.1302	0.0629	0.6854	0.035	0.0427	0.1389	0.035
0.0	0.0	0.0	15981.1526	3752.1485	NaN	NaN	0.1901	0.0625	0.689	0.0348	0.042	0.1371	0.0346
0.0	0.0	0.0	15277.1526	7658.1485	NaN	NaN	0.3339	0.0616	0.6797	0.0357	0.0437	0.1438	0.0355
0.0	0.0	0.0	20520.1526	6473.1485	NaN	NaN	0.2398	0.0617	0.683	0.0355	0.0432	0.1413	0.0352
0.0	0.0	0.0	15812.1526	5445.1485	NaN	NaN	0.2562	0.0625	0.6767	0.0358	0.044	0.1456	0.0355
0.0	0.0	0.0	15717.1526	5647.1485	NaN	NaN	0.2643	0.063	0.667	0.0361	0.0446	0.1535	0.0358
0.0	0.0	0.0	22015.1526	5879.1485	NaN	NaN	0.2108	0.0621	0.6584	0.0366	0.0459	0.1607	0.0363
0.0	0.0	0.0	18827.1526	6084.1485	NaN	NaN	0.2442	0.0626	0.6474	0.0367	0.0467	0.1702	0.0363
0.0	0.0	0.0	19365.1526	2697.1485	NaN	NaN	0.1223	0.0625	0.6259	0.0372	0.0494	0.1879	0.0372
0.0	0.0	0.0	18803.1526	5910.1485	NaN	NaN	0.2391	0.0612	0.6137	0.038	0.0515	0.1983	0.0373
0.0	0.0	0.0	16682.1526	3542.1485	NaN	NaN	0.1751	0.0607	0.6014	0.0383	0.0533	0.2085	0.0378
0.0	0.0	0.0	16837.1526	5282.1485	NaN	NaN	0.2388	0.0595	0.585	0.039	0.0558	0.2222	0.0384
0.0	0.0	0.0	11927.1526	1979.1485	NaN	NaN	0.1423	0.0589	0.5784	0.0389	0.058	0.2267	0.039
0.0	0.0	0.0	16677.1526	5184.1485	NaN	NaN	0.2371	0.0582	0.5738	0.0388	0.0592	0.2304	0.0396
0.0	0.0	0.0	18236.1526	4282.1485	NaN	NaN	0.1902	0.0576	0.5709	0.0383	0.0611	0.2321	0.04
0.0	0.0	0.0	16621.1526	4200.1485	NaN	NaN	0.2017	0.0576	0.5713	0.0377	0.0617	0.2314	0.0403
0.0	0.0	0.0	18143.1526	2928.1485	NaN	NaN	0.139	0.0573	0.5693	0.0376	0.0623	0.2326	0.041
0.0	0.0	0.0	17487.1526	6042.1485	NaN	NaN	0.2568	0.0572	0.5753	0.0375	0.0629	0.2263	0.0408
0.0	0.0	0.0	16599.1526	6011.1485	NaN	NaN	0.2659	0.0576	0.5761	0.0369	0.0623	0.2262	0.0409
0.0	0.0	0.0	15928.1526	6188.1485	NaN	NaN	0.2798	0.0575	0.5791	0.0369	0.063	0.2227	0.0408
0.0	0.0	0.0	16918.1526	4324.1485	NaN	NaN	0.2036	0.0581	0.5788	0.0366	0.0628	0.2233	0.0405
0.0	0.0	0.0	21860.1526	6408.1485	NaN	NaN	0.2267	0.0582	0.5795	0.0366	0.0624	0.2231	0.0403
0.0	0.0	0.0	19835.1526	3703.1485	NaN	NaN	0.1573	0.0585	0.5808	0.0363	0.0626	0.2215	0.0403
0.0	0.0	0.0	19138.1526	5914.1485	NaN	NaN	0.2361	0.0583	0.5803	0.0364	0.0628	0.2216	0.0406
0.0	0.0	0.0	18341.1526	7237.1485	NaN	NaN	0.2829	0.058	0.5817	0.0364	0.063	0.2201	0.0407
0.0	0.0	0.0	15929.1526	4662.1485	NaN	NaN	0.2264	0.058	0.5812	0.0363	0.0635	0.2199	0.0411
0.0	0.0	0.0	17889.1526	5937.1485	NaN	NaN	0.2492	0.058	0.5787	0.0363	0.0639	0.2215	0.0415
0.0	0.0	0.0	19674.1526	6104.1485	NaN	NaN	0.2368	0.0575	0.5805	0.0367	0.0641	0.2194	0.0419
0.0	0.0	0.0	18136.1526	2126.1485	NaN	NaN	0.1049	0.0581	0.5802	0.0364	0.0635	0.2201	0.0418
0.0	0.0	0.0	15531.1526	8797.1485	NaN	NaN	0.3616	0.0582	0.5792	0.0365	0.0635	0.2205	0.0421
0.0	0.0	0.0	16859.1526	6853.1485	NaN	NaN	0.289	0.0581	0.5829	0.0364	0.0633	0.2175	0.0419
0.0	0.0	0.0	16132.1526	6396.1485	NaN	NaN	0.2839	0.0582	0.5853	0.0363	0.0628	0.2157	0.0417
0.0	0.0	0.0	22518.1526	8212.1485	NaN	NaN	0.2672	0.0581	0.5892	0.0365	0.0622	0.2129	0.0412
0.0	0.0	0.0	17118.1526	3627.1485	NaN	NaN	0.1748	0.0589	0.5972	0.0367	0.0609	0.2065	0.0399
0.0	0.0	0.0	17673.1526	466.1485	NaN	NaN	0.0257	0.0594	0.6021	0.0365	0.0593	0.2035	0.0392
0.0	0.0	0.0	18369.1526	5700.1485	NaN	NaN	0.2368	0.059	0.6087	0.0369	0.0591	0.1975	0.0388
0.0	0.0	0.0	16706.1526	4904.1485	NaN	NaN	0.2269	0.0588	0.6157	0.037	0.058	0.1926	0.038
0.0	0.0	0.0	16303.1526	9644.1485	NaN	NaN	0.3717	0.0587	0.6211	0.0369	0.0574	0.1886	0.0373
0.0	0.0	0.0	17152.1526	4842.1485	NaN	NaN	0.2202	0.0585	0.6248	0.0368	0.057	0.1859	0.0369
0.0	0.0	0.0	18507.1526	5152.1485	NaN	NaN	0.2178	0.0585	0.6295	0.0366	0.0559	0.1833	0.0362
0.0	0.0	0.0	14044.1526	4521.1485	NaN	NaN	0.2435	0.0587	0.6334	0.0361	0.0554	0.1805	0.036
0.0	0.0	0.0	13673.1526	4053.1485	NaN	NaN	0.2287	0.059	0.6333	0.036	0.0553	0.1804	0.036
0.0	0.0	0.0	16175.1526	2946.1485	NaN	NaN	0.1541	0.0587	0.6309	0.0361	0.0558	0.182	0.0365
0.0	0.0	0.0	17833.1526	4834.1485	NaN	NaN	0.2133	0.0583	0.6313	0.0366	0.0563	0.1809	0.0366
0.0	0.0	0.0	18346.1526	5419.1485	NaN	NaN	0.228	0.0587	0.6295	0.0366	0.0561	0.1823	0.0369
0.0	0.0	0.0	19331.1526	5322.1485	NaN	NaN	0.2159	0.0587	0.6285	0.0371	0.0562	0.1824	0.0372
0.0	0.0	0.0	14151.1526	5138.1485	NaN	NaN	0.2664	0.0591	0.6261	0.037	0.0562	0.184	0.0376
0.0	0.0	0.0	19231.1526	4824.1485	NaN	NaN	0.2005	0.0589	0.6252	0.0372	0.056	0.1847	0.038
0.0	0.0	0.0	21741.1526	4797.1485	NaN	NaN	0.1808	0.0586	0.6274	0.0374	0.0556	0.183	0.038
0.0	0.0	0.0	15713.1526	8282.1485	NaN	NaN	0.3452	0.0591	0.6286	0.0371	0.055	0.1821	0.0381
0.0	0.0	0.0	16983.1526	5808.1485	NaN	NaN	0.2548	0.0594	0.628	0.0373	0.0543	0.1831	0.0379
0.0	0.0	0.0	15419.1526	3835.1485	NaN	NaN	0.1992	0.0597	0.6321	0.0368	0.0536	0.1802	0.0376
0.0	0.0	0.0	16485.1526	4297.1485	NaN	NaN	0.2068	0.0604	0.6327	0.0362	0.0531	0.1802	0.0375
0.0	0.0	0.0	14504.1526	1499.1485	NaN	NaN	0.0937	0.06	0.6317	0.036	0.0534	0.1808	0.038
0.0	0.0	0.0	16036.1526	4785.1485	NaN	NaN	0.2298	0.059	0.6318	0.036	0.0535	0.1814	0.0382
0.0	0.0	0.0	14460.1526	7945.1485	NaN	NaN	0.3546	0.0582	0.6314	0.0364	0.0541	0.1814	0.0385
0.0	0.0	0.0	20587.1526	8281.1485	NaN	NaN	0.2869	0.0585	0.6319	0.036	0.0535	0.1816	0.0385
0.0	0.0	0.0	17554.1526	2646.1485	NaN	NaN	0.131	0.0586	0.6308	0.0362	0.0537	0.1822	0.0386
0.0	0.0	0.0	17383.1526	5359.1485	NaN	NaN	0.2356	0.0588	0.6314	0.036	0.0533	0.1821	0.0384
0.0	0.0	0.0	17919.1526	7265.1485	NaN	NaN	0.2885	0.0591	0.6301	0.0363	0.0536	0.1826	0.0384
0.0	0.0	0.0	17271.1526	2237.1485	NaN	NaN	0.1147	0.0596	0.6262	0.0367	0.0539	0.1848	0.0388
0.0	0.0	0.0	18153.1526	3889.1485	NaN	NaN	0.1764	0.0597	0.6225	0.0377	0.0543	0.1868	0.0389
0.0	0.0	0.0	17729.1526	3809.1485	NaN	NaN	0.1769	0.0603	0.6213	0.0383	0.0542	0.1865	0.0394
0.0	0.0	0.0	19574.1526	2563.1485	NaN	NaN	0.1158	0.0599	0.6193	0.0393	0.0539	0.1882	0.0393
0.0	0.0	0.0	16383.1526	6230.1485	NaN	NaN	0.2755	0.0606	0.6248	0.0383	0.0542	0.182	0.0401
0.0	0.0	0.0	17553.1526	6061.1485	NaN	NaN	0.2567	0.0615	0.6206	0.0385	0.0538	0.1867	0.0388
0.0	0.0	0.0	20725.1526	10433.1485	NaN	NaN	0.3348	0.0629	0.6327	0.0362	0.0561	0.1718	0.0404
0.0	0.0	0.0	15270.1526	4622.1485	NaN	NaN	0.2324	0.0751	0.6266	0.0354	0.0569	0.1656	0.0403
0.0	0.0	0.0	15862.1526	4879.1485	NaN	NaN	0.2352	0.0938	0.6233	0.0371	0.0581	0.1516	0.0361
0.0	0.0	0.0	11845.1526	4521.1485	NaN	NaN	0.2762	0.2151	0.5253	0.0361	0.0625	0.1208	0.0402
0.0	0.0	0.0	2394.1526	1926.1485	NaN	NaN	0.4458	0.7357	0.1179	0.0288	0.0247	0.0414	0.0516
0.0	0.0	0.0	3462.1526	2133.1485	NaN	NaN	0.3812	0.762	0.0947	0.0291	0.0319	0.0404	0.0419
0.0	0.0	0.0	4633.1526	2804.1485	NaN	NaN	0.377	0.8145	0.0632	0.0302	0.023	0.03	0.0391
0.0	0.0	0.0	6170.1526	820.1485	NaN	NaN	0.1173	0.8304	0.0525	0.0293	0.0234	0.0296	0.0349
0.0	0.0	0.0	3904.1526	1813.1485	NaN	NaN	0.3171	0.8584	0.0381	0.0242	0.0232	0.0276	0.0286
0.0	0.0	0.0	4167.1526	6332.1485	NaN	NaN	0.6031	0.8772	0.0288	0.0206	0.0237	0.0248	0.0249
0.0	0.0	0.0	820.1526	-1546.8515	NaN	NaN	1.3	0.8918	0.0232	0.0202	0.0229	0.0213	0.0205
0.0	0.0	0.0	-1530.8474	-623.8515	NaN	NaN	0.2895	0.8922	0.0234	0.0203	0.0225	0.021	0.0205
0.0	0.0	0.0	-1595.8474	-1858.8515	NaN	NaN	0.5381	0.8902	0.0243	0.0206	0.0228	0.0212	0.0208
0.0	0.0	0.0	453.1526	2439.1485	NaN	NaN	0.8433	0.8888	0.0242	0.021	0.0232	0.0217	0.0212
0.0	0.0	0.0	-1130.8474	-1729.8515	NaN	NaN	0.6047	0.8873	0.0246	0.0212	0.0232	0.0219	0.0217
0.0	0.0	0.0	-1502.8474	514.1485	NaN	NaN	-0.3	0.8882	0.0239	0.0212	0.0232	0.0217	0.0217
0.0	0.0	0.0	-499.8474	524.1485	NaN	NaN	1.3	0.889	0.0234	0.0211	0.0231	0.0217	0.0216
0.0	0.0	0.0	-1714.8474	1673.1485	NaN	NaN	-0.3	0.8914	0.0225	0.0207	0.0228	0.0215	0.0211
0.0	0.0	0.0	-347.8474	612.1485	NaN	NaN	1.3	0.8932	0.0219	0.0204	0.0224	0.0213	0.0206
0.0	0.0	0.0	1077.1526	-440.8515	NaN	NaN	-0.3	0.8932	0.0221	0.0205	0.0223	0.0214	0.0205
0.0	0.0	0.0	-1916.8474	-804.8515	NaN	NaN	0.2957	0.8909	0.023	0.0209	0.0225	0.0218	0.021
0.0	0.0	0.0	-1113.8474	589.1485	NaN	NaN	-0.3	0.8899	0.0234	0.021	0.0227	0.0219	0.0212
0.0	0.0	0.0	-529.8474	1779.1485	NaN	NaN	1.3	0.8891	0.0235	0.0212	0.0229	0.0221	0.0213
0.0	0.0	0.0	-385.8474	3031.1485	NaN	NaN	1.1459	0.8901	0.0231	0.021	0.0228	0.022	0.0209
0.0	0.0	0.0	204.1526	2908.1485	NaN	NaN	0.9344	0.8906	0.023	0.0209	0.0228	0.022	0.0207
0.0	0.0	0.0	553.1526	-747.8515	NaN	NaN	1.3	0.8906	0.0231	0.0209	0.0227	0.0219	0.0207
0.0	0.0	0.0	-892.8474	251.1485	NaN	NaN	-0.3	0.8904	0.0234	0.021	0.0227	0.0218	0.0208
0.0	0.0	0.0	-1531.8474	-1497.8515	NaN	NaN	0.4944	0.8904	0.0238	0.021	0.0225	0.0215	0.0208
0.0	0.0	0.0	-517.8474	2019.1485	NaN	NaN	1.3	0.8914	0.0233	0.0209	0.0224	0.0214	0.0206
0.0	0.0	0.0	-1660.8474	-486.8515	NaN	NaN	0.2267	0.8918	0.0231	0.0207	0.0225	0.0214	0.0204
0.0	0.0	0.0	-679.8474	2979.1485	NaN	NaN	1.2957	0.8924	0.0228	0.0205	0.0227	0.0213	0.0203
0.0	0.0	0.0	405.1526	-788.8515	NaN	NaN	1.3	0.8918	0.0229	0.0205	0.0228	0.0214	0.0205
0.0	0.0	0.0	-1191.8474	-1069.8515	NaN	NaN	0.473	0.8915	0.023	0.0206	0.0228	0.0215	0.0206
0.0	0.0	0.0	-1465.8474	727.1485	NaN	NaN	-0.3	0.8916	0.0232	0.0205	0.0226	0.0214	0.0206
0.0	0.0	0.0	-897.8474	1870.1485	NaN	NaN	1.3	0.8919	0.0232	0.0205	0.0225	0.0214	0.0205
0.0	0.0	0.0	-2623.8474	-1391.8515	NaN	NaN	0.3466	0.8924	0.0234	0.0205	0.0222	0.0212	0.0203
0.0	0.0	0.0	742.1526	837.1485	NaN	NaN	0.5301	0.8926	0.0233	0.0205	0.0221	0.0212	0.0203
0.0	0.0	0.0	-1198.8474	1682.1485	NaN	NaN	1.3	0.8929	0.0236	0.0205	0.0217	0.0211	0.0202
0.0	0.0	0.0	-2822.8474	-484.8515	NaN	NaN	0.1466	0.8947	0.0237	0.0202	0.0209	0.0207	0.0198
0.0	0.0	0.0	-712.8474	632.1485	NaN	NaN	-0.3	0.8945	0.0237	0.0203	0.021	0.0206	0.0199
0.0	0.0	0.0	-1705.8474	2055.1485	NaN	NaN	1.3	0.8946	0.0237	0.0204	0.021	0.0204	0.0199
0.0	0.0	0.0	768.1526	-1231.8515	NaN	NaN	1.3	0.8946	0.0236	0.0206	0.021	0.0202	0.0199
0.0	0.0	0.0	1338.1526	151.1485	NaN	NaN	0.1015	0.8936	0.0236	0.021	0.0212	0.0204	0.0201
0.0	0.0	0.0	-1583.8474	-383.8515	NaN	NaN	0.1951	0.8933	0.0238	0.0212	0.0212	0.0205	0.0201
0.0	0.0	0.0	-1315.8474	1255.1485	NaN	NaN	-0.3	0.8934	0.0238	0.0213	0.0211	0.0203	0.02
0.0	0.0	0.0	-3217.8474	-596.8515	NaN	NaN	0.1565	0.8934	0.0239	0.0214	0.021	0.0202	0.02
0.0	0.0	0.0	-2413.8474	-4642.8515	NaN	NaN	0.6579	0.8935	0.0239	0.0215	0.0211	0.02	0.02
0.0	0.0	0.0	-1433.8474	1029.1485	NaN	NaN	-0.3	0.894	0.0234	0.0216	0.0211	0.02	0.0199
0.0	0.0	0.0	-232.8474	2031.1485	NaN	NaN	1.1295	0.8944	0.023	0.0215	0.0211	0.02	0.0199
0.0	0.0	0.0	-940.8474	569.1485	NaN	NaN	-0.3	0.8942	0.0228	0.0216	0.0211	0.0202	0.0202
0.0	0.0	0.0	-356.8474	548.1485	NaN	NaN	1.3	0.8936	0.0227	0.0218	0.0213	0.0204	0.0203
0.0	0.0	0.0	-713.8474	2553.1485	NaN	NaN	1.3	0.8928	0.0227	0.0219	0.0214	0.0206	0.0206
0.0	0.0	0.0	-391.8474	650.1485	NaN	NaN	1.3	0.8925	0.0228	0.0219	0.0214	0.0208	0.0206
0.0	0.0	0.0	-639.8474	2715.1485	NaN	NaN	1.3	0.8921	0.0229	0.022	0.0214	0.0209	0.0207
0.0	0.0	0.0	-1843.8474	297.1485	NaN	NaN	-0.1921	0.8922	0.023	0.022	0.0214	0.0208	0.0206
0.0	0.0	0.0	482.1526	3078.1485	NaN	NaN	0.8646	0.8919	0.023	0.0221	0.0215	0.0208	0.0207
0.0	0.0	0.0	-1951.8474	-1031.8515	NaN	NaN	0.3458	0.8921	0.0231	0.0221	0.0215	0.0206	0.0206
0.0	0.0	0.0	-121.8474	1689.1485	NaN	NaN	1.0777	0.8921	0.023	0.0219	0.0216	0.0207	0.0208
0.0	0.0	0.0	-1465.8474	1283.1485	NaN	NaN	-0.3	0.8918	0.023	0.0219	0.0216	0.0208	0.0209
0.0	0.0	0.0	-1731.8474	2699.1485	NaN	NaN	1.3	0.8917	0.0228	0.0218	0.0217	0.021	0.021
0.0	0.0	0.0	575.1526	707.1485	NaN	NaN	0.5515	0.8921	0.0227	0.0218	0.0215	0.0209	0.0209
0.0	0.0	0.0	-13.8474	2182.1485	NaN	NaN	1.0064	0.8925	0.0225	0.0218	0.0215	0.0209	0.0208
0.0	0.0	0.0	120.1526	1969.1485	NaN	NaN	0.9425	0.8928	0.0224	0.0217	0.0214	0.0209	0.0208
0.0	0.0	0.0	-904.8474	1181.1485	NaN	NaN	1.3	0.8933	0.0223	0.0217	0.0213	0.0208	0.0207
0.0	0.0	0.0	186.1526	2910.1485	NaN	NaN	0.9399	0.8935	0.022	0.0214	0.0213	0.0208	0.0209
0.0	0.0	0.0	-1210.8474	872.1485	NaN	NaN	-0.3	0.8941	0.022	0.0212	0.0212	0.0206	0.0208
0.0	0.0	0.0	-1853.8474	2701.1485	NaN	NaN	1.3	0.8951	0.0217	0.0209	0.0212	0.0204	0.0207
0.0	0.0	0.0	-1258.8474	4054.1485	NaN	NaN	1.3	0.8957	0.0215	0.0208	0.0212	0.0203	0.0206
0.0	0.0	0.0	-2218.8474	1857.1485	NaN	NaN	-0.3	0.8969	0.0211	0.0207	0.021	0.0201	0.0202
0.0	0.0	0.0	-1681.8474	-159.8515	NaN	NaN	0.0868	0.8981	0.0208	0.0206	0.0209	0.0198	0.0197
0.0	0.0	0.0	557.1526	1102.1485	NaN	NaN	0.6642	0.8991	0.0205	0.0205	0.0208	0.0197	0.0195
0.0	0.0	0.0	-1452.8474	-2354.8515	NaN	NaN	0.6184	0.8994	0.0204	0.0205	0.0207	0.0197	0.0193
0.0	0.0	0.0	22.1526	-574.8515	NaN	NaN	1.0401	0.9001	0.0202	0.0204	0.0205	0.0197	0.0192
0.0	0.0	0.0	-2705.8474	114.1485	NaN	NaN	-0.044	0.9001	0.0203	0.0204	0.0204	0.0197	0.0191
0.0	0.0	0.0	-133.8474	-908.8515	NaN	NaN	0.8716	0.9003	0.0202	0.0203	0.0202	0.0199	0.0191
0.0	0.0	0.0	-315.8474	756.1485	NaN	NaN	1.3	0.8998	0.0203	0.0202	0.0202	0.0201	0.0194
0.0	0.0	0.0	-2932.8474	2551.1485	NaN	NaN	-0.3	0.8994	0.0203	0.0202	0.0203	0.0202	0.0195
0.0	0.0	0.0	-853.8474	3616.1485	NaN	NaN	1.3	0.8993	0.0204	0.0202	0.0203	0.0202	0.0196
0.0	0.0	0.0	-789.8474	-1642.8515	NaN	NaN	0.6753	0.8997	0.0204	0.0203	0.0203	0.02	0.0194
0.0	0.0	0.0	-1844.8474	1163.1485	NaN	NaN	-0.3	0.9001	0.0203	0.0203	0.0203	0.0198	0.0193
0.0	0.0	0.0	-153.8474	271.1485	NaN	NaN	1.3	0.9001	0.0203	0.0203	0.0203	0.0198	0.0192
0.0	0.0	0.0	-2070.8474	1617.1485	NaN	NaN	-0.3	0.8997	0.0204	0.0203	0.0205	0.0199	0.0193
0.0	0.0	0.0	-613.8474	2691.1485	NaN	NaN	1.2955	0.8992	0.0206	0.0203	0.0206	0.02	0.0194
0.0	0.0	0.0	809.1526	1914.1485	NaN	NaN	0.7029	0.8988	0.0207	0.0204	0.0207	0.0199	0.0194
0.0	0.0	0.0	-1171.8474	1993.1485	NaN	NaN	1.3	0.8984	0.0209	0.0205	0.0208	0.02	0.0195
0.0	0.0	0.0	271.1526	-361.8515	NaN	NaN	1.3	0.8981	0.021	0.0206	0.0208	0.02	0.0195
0.0	0.0	0.0	-900.8474	1425.1485	NaN	NaN	1.3	0.8972	0.0212	0.0206	0.021	0.0203	0.0197
0.0	0.0	0.0	-440.8474	2239.1485	NaN	NaN	1.2451	0.8972	0.0212	0.0206	0.0211	0.0202	0.0197
0.0	0.0	0.0	-600.8474	117.1485	NaN	NaN	-0.2422	0.897	0.0213	0.0208	0.0211	0.0202	0.0197
0.0	0.0	0.0	-2125.8474	-1227.8515	NaN	NaN	0.3661	0.897	0.0212	0.0208	0.0211	0.0201	0.0197
0.0	0.0	0.0	356.1526	-132.8515	NaN	NaN	-0.3	0.8969	0.0212	0.0208	0.0211	0.0202	0.0198
0.0	0.0	0.0	-1456.8474	3111.1485	NaN	NaN	1.3	0.8967	0.0212	0.0208	0.0211	0.0203	0.0199
0.0	0.0	0.0	-265.8474	-2374.8515	NaN	NaN	0.8993	0.8966	0.0213	0.0209	0.0211	0.0202	0.02
0.0	0.0	0.0	-1511.8474	-531.8515	NaN	NaN	0.2602	0.8962	0.0214	0.0209	0.0211	0.0202	0.0201
0.0	0.0	0.0	-458.8474	1130.1485	NaN	NaN	1.3	0.8961	0.0215	0.0209	0.0212	0.0202	0.0202
0.0	0.0	0.0	-1139.8474	2073.1485	NaN	NaN	1.3	0.8962	0.0214	0.0208	0.0212	0.02	0.0203
0.0	0.0	0.0	-2106.8474	673.1485	NaN	NaN	-0.3	0.8959	0.0215	0.0209	0.0213	0.0201	0.0203
0.0	0.0	0.0	-880.8474	1102.1485	NaN	NaN	1.3	0.8963	0.0215	0.0208	0.0213	0.02	0.0202
0.0	0.0	0.0	547.1526	2016.1485	NaN	NaN	0.7865	0.8961	0.0216	0.0208	0.0213	0.02	0.0202
0.0	0.0	0.0	-902.8474	336.1485	NaN	NaN	-0.3	0.8963	0.0215	0.0208	0.0212	0.0199	0.0201
0.0	0.0	0.0	-973.8474	-567.8515	NaN	NaN	0.3683	0.8966	0.0215	0.0208	0.0212	0.0199	0.0201
0.0	0.0	0.0	-483.8474	2262.1485	NaN	NaN	1.2721	0.8968	0.0216	0.0205	0.0211	0.02	0.02
0.0	0.0	0.0	-255.8474	2524.1485	NaN	NaN	1.1128	0.8973	0.0215	0.0204	0.0209	0.02	0.0199
0.0	0.0	0.0	925.1526	2857.1485	NaN	NaN	0.7554	0.8976	0.0215	0.0202	0.0209	0.02	0.0198
0.0	0.0	0.0	-1274.8474	2262.1485	NaN	NaN	1.3	0.897	0.0217	0.0204	0.0211	0.02	0.0199
0.0	0.0	0.0	-906.8474	1742.1485	NaN	NaN	1.3	0.8962	0.0218	0.0207	0.0213	0.0199	0.0201
0.0	0.0	0.0	-3025.8474	-663.8515	NaN	NaN	0.1799	0.8958	0.022	0.0208	0.0214	0.0199	0.0202
0.0	0.0	0.0	-48.8474	-335.8515	NaN	NaN	0.873	0.8965	0.0218	0.0206	0.0213	0.0198	0.02
0.0	0.0	0.0	-2435.8474	972.1485	NaN	NaN	-0.3	0.8967	0.0217	0.0204	0.0213	0.0198	0.02
0.0	0.0	0.0	-622.8474	946.1485	NaN	NaN	1.3	0.8975	0.0215	0.0202	0.0212	0.0198	0.0198
0.0	0.0	0.0	-1209.8474	756.1485	NaN	NaN	-0.3	0.8975	0.0215	0.0202	0.0212	0.0198	0.0197
0.0	0.0	0.0	-976.8474	1728.1485	NaN	NaN	1.3	0.8973	0.0216	0.0203	0.0213	0.0197	0.0198
0.0	0.0	0.0	-912.8474	-2059.8515	NaN	NaN	0.6929	0.8968	0.0218	0.0205	0.0213	0.0197	0.0199
0.0	0.0	0.0	233.1526	-210.8515	NaN	NaN	-0.3	0.8974	0.0217	0.0203	0.0212	0.0197	0.0198
0.0	0.0	0.0	-1234.8474	239.1485	NaN	NaN	-0.2402	0.8975	0.0216	0.0202	0.0212	0.0197	0.0197
0.0	0.0	0.0	1164.1526	2796.1485	NaN	NaN	0.706	0.8983	0.0215	0.0201	0.021	0.0197	0.0195
0.0	0.0	0.0	994.1526	61.1485	NaN	NaN	0.0579	0.8971	0.0218	0.0203	0.0212	0.0199	0.0198
0.0	0.0	0.0	-1481.8474	473.1485	NaN	NaN	-0.3	0.8967	0.022	0.0203	0.0212	0.02	0.0198
0.0	0.0	0.0	-966.8474	3367.1485	NaN	NaN	1.3	0.8967	0.022	0.0203	0.0211	0.02	0.0198
0.0	0.0	0.0	642.1526	1915.1485	NaN	NaN	0.7489	0.8967	0.022	0.0203	0.0211	0.0201	0.0198
0.0	0.0	0.0	629.1526	-424.8515	NaN	NaN	-0.3	0.8965	0.0221	0.0203	0.0212	0.0201	0.0198
0.0	0.0	0.0	1241.1526	-359.8515	NaN	NaN	-0.3	0.8965	0.0222	0.0203	0.0212	0.0201	0.0197
0.0	0.0	0.0	-719.8474	650.1485	NaN	NaN	-0.3	0.8964	0.0222	0.0204	0.0212	0.0201	0.0197
0.0	0.0	0.0	-960.8474	588.1485	NaN	NaN	-0.3	0.8962	0.0222	0.0205	0.0213	0.0201	0.0198
0.0	0.0	0.0	-552.8474	-1902.8515	NaN	NaN	0.7749	0.8958	0.0223	0.0206	0.0214	0.0201	0.0199
0.0	0.0	0.0	-1599.8474	-1345.8515	NaN	NaN	0.4569	0.896	0.0223	0.0205	0.0213	0.0201	0.0198
0.0	0.0	0.0	80.1526	304.1485	NaN	NaN	0.7914	0.8967	0.0221	0.0203	0.0211	0.0201	0.0197
0.0	0.0	0.0	114.1526	-356.8515	NaN	NaN	1.3	0.8964	0.0221	0.0204	0.0212	0.0202	0.0198
0.0	0.0	0.0	-3386.8474	496.1485	NaN	NaN	-0.1716	0.8962	0.0222	0.0205	0.0212	0.0202	0.0198
0.0	0.0	0.0	81.1526	230.1485	NaN	NaN	0.7393	0.8965	0.0221	0.0204	0.0211	0.0201	0.0198
0.0	0.0	0.0	-2146.8474	369.1485	NaN	NaN	-0.2077	0.8967	0.022	0.0204	0.0211	0.0201	0.0197
0.0	0.0	0.0	9.1526	362.1485	NaN	NaN	0.9753	0.897	0.0219	0.0203	0.021	0.0201	0.0197
0.0	0.0	0.0	-1271.8474	1407.1485	NaN	NaN	1.3	0.8972	0.0218	0.0203	0.021	0.0201	0.0196
0.0	0.0	0.0	-1878.8474	104.1485	NaN	NaN	-0.0587	0.8965	0.022	0.0205	0.0211	0.0202	0.0197
0.0	0.0	0.0	-1982.8474	-844.8515	NaN	NaN	0.2988	0.8961	0.0221	0.0207	0.0211	0.0201	0.0199
0.0	0.0	0.0	-275.8474	-921.8515	NaN	NaN	0.7697	0.896	0.0221	0.0207	0.0211	0.0201	0.0199
0.0	0.0	0.0	414.1526	-1667.8515	NaN	NaN	1.3	0.8964	0.022	0.0206	0.021	0.0201	0.0198
0.0	0.0	0.0	-2442.8474	597.1485	NaN	NaN	-0.3	0.8968	0.022	0.0205	0.021	0.0201	0.0197
0.0	0.0	0.0	868.1526	-819.8515	NaN	NaN	-0.3	0.8974	0.0218	0.0204	0.0208	0.0201	0.0195
0.0	0.0	0.0	-367.8474	1938.1485	NaN	NaN	1.2343	0.8973	0.0218	0.0204	0.0208	0.0202	0.0195
0.0	0.0	0.0	-792.8474	684.1485	NaN	NaN	-0.3	0.8968	0.0219	0.0204	0.0209	0.0203	0.0196
0.0	0.0	0.0	-1057.8474	1080.1485	NaN	NaN	1.3	0.8966	0.022	0.0204	0.021	0.0204	0.0197
0.0	0.0	0.0	-1158.8474	2837.1485	NaN	NaN	1.3	0.8961	0.0221	0.0204	0.0211	0.0205	0.0198
0.0	0.0	0.0	-2738.8474	1206.1485	NaN	NaN	-0.3	0.8957	0.0222	0.0204	0.0212	0.0205	0.02
0.0	0.0	0.0	-664.8474	1059.1485	NaN	NaN	1.3	0.8964	0.0221	0.0202	0.0211	0.0205	0.0198
0.0	0.0	0.0	-827.8474	1412.1485	NaN	NaN	1.3	0.8966	0.022	0.0201	0.0211	0.0205	0.0196
0.0	0.0	0.0	515.1526	2436.1485	NaN	NaN	0.8254	0.8972	0.0218	0.02	0.0211	0.0204	0.0195
0.0	0.0	0.0	274.1526	-3275.8515	NaN	NaN	1.0913	0.8957	0.022	0.0205	0.0214	0.0204	0.0199
0.0	0.0	0.0	-32.8474	-606.8515	NaN	NaN	0.9487	0.8966	0.0218	0.0203	0.0213	0.0202	0.0197
0.0	0.0	0.0	-515.8474	407.1485	NaN	NaN	-0.3	0.8966	0.0218	0.0203	0.0214	0.0202	0.0197
0.0	0.0	0.0	-2179.8474	-1310.8515	NaN	NaN	0.3755	0.8968	0.0217	0.0203	0.0213	0.0202	0.0197
0.0	0.0	0.0	628.1526	-589.8515	NaN	NaN	-0.3	0.898	0.0215	0.0199	0.0211	0.0201	0.0195
0.0	0.0	0.0	-556.8474	1610.1485	NaN	NaN	1.3	0.8985	0.0214	0.0197	0.021	0.0201	0.0193
0.0	0.0	0.0	256.1526	2516.1485	NaN	NaN	0.9076	0.8986	0.0215	0.0196	0.0208	0.0202	0.0193
0.0	0.0	0.0	-696.8474	3173.1485	NaN	NaN	1.2814	0.8988	0.0215	0.0196	0.0207	0.0202	0.0193
0.0	0.0	0.0	356.1526	219.1485	NaN	NaN	0.3809	0.8985	0.0216	0.0196	0.0207	0.0202	0.0193
0.0	0.0	0.0	-1727.8474	1350.1485	NaN	NaN	-0.3	0.8986	0.0216	0.0196	0.0207	0.0201	0.0194
0.0	0.0	0.0	1632.1526	1135.1485	NaN	NaN	0.4102	0.8985	0.0217	0.0196	0.0207	0.0202	0.0194
0.0	0.0	0.0	563.1526	1236.1485	NaN	NaN	0.687	0.8984	0.0218	0.0196	0.0206	0.0202	0.0194
0.0	0.0	0.0	185.1526	3518.1485	NaN	NaN	0.95	0.8983	0.0218	0.0197	0.0205	0.0202	0.0195
0.0	0.0	0.0	816.1526	732.1485	NaN	NaN	0.4729	0.8985	0.0218	0.0196	0.0205	0.0201	0.0195
0.0	0.0	0.0	430.1526	2729.1485	NaN	NaN	0.8638	0.8983	0.0218	0.0197	0.0206	0.0201	0.0195
0.0	0.0	0.0	-400.8474	308.1485	NaN	NaN	-0.3	0.8981	0.0218	0.0197	0.0206	0.0201	0.0196
0.0	0.0	0.0	-270.8474	3093.1485	NaN	NaN	1.096	0.8982	0.0218	0.0197	0.0206	0.0201	0.0195
0.0	0.0	0.0	-1438.8474	984.1485	NaN	NaN	-0.3	0.898	0.0219	0.0198	0.0206	0.0201	0.0196
0.0	0.0	0.0	-299.8474	913.1485	NaN	NaN	1.3	0.8989	0.0217	0.0197	0.0203	0.02	0.0194
0.0	0.0	0.0	281.1526	1158.1485	NaN	NaN	0.8047	0.8993	0.0217	0.0196	0.0201	0.02	0.0194
0.0	0.0	0.0	3792.1526	2625.1485	NaN	NaN	0.4091	0.8996	0.0216	0.0197	0.0198	0.0199	0.0193
0.0	0.0	0.0	-707.8474	3012.1485	NaN	NaN	1.3	0.8997	0.0216	0.0196	0.02	0.0199	0.0192
0.0	0.0	0.0	-778.8474	-2357.8515	NaN	NaN	0.7517	0.8992	0.0217	0.0197	0.0201	0.0199	0.0193
0.0	0.0	0.0	1511.1526	1588.1485	NaN	NaN	0.5124	0.8999	0.0214	0.0197	0.02	0.0199	0.0192
0.0	0.0	0.0	-2075.8474	2205.1485	NaN	NaN	1.3	0.8999	0.0214	0.0197	0.0199	0.0199	0.0192
0.0	0.0	0.0	-1183.8474	2013.1485	NaN	NaN	1.3	0.8997	0.0214	0.0198	0.0199	0.0199	0.0193
0.0	0.0	0.0	-1539.8474	4134.1485	NaN	NaN	1.3	0.8995	0.0215	0.0198	0.02	0.02	0.0192
0.0	0.0	0.0	-563.8474	1729.1485	NaN	NaN	1.3	0.8994	0.0216	0.0199	0.02	0.0199	0.0192
0.0	0.0	0.0	-1558.8474	1396.1485	NaN	NaN	-0.3	0.8987	0.0217	0.0201	0.0202	0.0198	0.0195
0.0	0.0	0.0	-298.8474	1320.1485	NaN	NaN	1.2926	0.8997	0.0215	0.0199	0.02	0.0197	0.0192
0.0	0.0	0.0	1013.1526	1138.1485	NaN	NaN	0.5291	0.8995	0.0214	0.02	0.02	0.0199	0.0192
0.0	0.0	0.0	-676.8474	3552.1485	NaN	NaN	1.2354	0.8993	0.0214	0.02	0.02	0.02	0.0193
0.0	0.0	0.0	-106.8474	106.1485	NaN	NaN	-0.3	0.8985	0.0217	0.0201	0.0202	0.02	0.0194
0.0	0.0	0.0	-1107.8474	2343.1485	NaN	NaN	1.3	0.8978	0.0219	0.0202	0.0204	0.02	0.0197
0.0	0.0	0.0	-1182.8474	-665.8515	NaN	NaN	0.3602	0.897	0.0221	0.0204	0.0207	0.0199	0.0199
0.0	0.0	0.0	-1863.8474	2396.1485	NaN	NaN	1.3	0.8978	0.0219	0.0202	0.0206	0.0198	0.0197
0.0	0.0	0.0	-502.8474	1228.1485	NaN	NaN	1.3	0.8977	0.0219	0.0202	0.0206	0.0199	0.0197
0.0	0.0	0.0	802.1526	648.1485	NaN	NaN	0.4469	0.8981	0.0218	0.0202	0.0206	0.0198	0.0196
0.0	0.0	0.0	-236.8474	-331.8515	NaN	NaN	0.5835	0.8975	0.0219	0.0203	0.0208	0.0198	0.0197
0.0	0.0	0.0	-2044.8474	234.1485	NaN	NaN	-0.1293	0.8974	0.022	0.0203	0.0209	0.0196	0.0198
0.0	0.0	0.0	-1125.8474	-792.8515	NaN	NaN	0.4132	0.8967	0.0221	0.0204	0.021	0.0197	0.02
0.0	0.0	0.0	-894.8474	1657.1485	NaN	NaN	1.3	0.8973	0.0219	0.0201	0.0209	0.0198	0.0199
0.0	0.0	0.0	-1238.8474	5159.1485	NaN	NaN	1.3	0.8976	0.0218	0.02	0.0209	0.0199	0.0197
0.0	0.0	0.0	-764.8474	2214.1485	NaN	NaN	1.3	0.8972	0.0219	0.0201	0.021	0.0199	0.0198
0.0	0.0	0.0	-536.8474	65.1485	NaN	NaN	-0.1381	0.8962	0.0221	0.0205	0.0212	0.0199	0.02
0.0	0.0	0.0	382.1526	-768.8515	NaN	NaN	1.3	0.896	0.0222	0.0206	0.0212	0.0198	0.0201
0.0	0.0	0.0	-2125.8474	370.1485	NaN	NaN	-0.2108	0.8962	0.0221	0.0205	0.0212	0.0198	0.0201
0.0	0.0	0.0	88.1526	-142.8515	NaN	NaN	1.3	0.8961	0.0222	0.0204	0.0213	0.02	0.02
0.0	0.0	0.0	-1102.8474	2050.1485	NaN	NaN	1.3	0.8966	0.0221	0.0202	0.0212	0.02	0.0199
0.0	0.0	0.0	-79.8474	1285.1485	NaN	NaN	1.0662	0.8959	0.0223	0.0203	0.0214	0.0202	0.02
0.0	0.0	0.0	-587.8474	-2029.8515	NaN	NaN	0.7754	0.8949	0.0225	0.0206	0.0215	0.0203	0.0202
0.0	0.0	0.0	-1425.8474	1574.1485	NaN	NaN	1.3	0.8946	0.0226	0.0207	0.0215	0.0204	0.0203
0.0	0.0	0.0	-1825.8474	-2392.8515	NaN	NaN	0.5672	0.8943	0.0227	0.0208	0.0215	0.0204	0.0204
0.0	0.0	0.0	411.1526	1934.1485	NaN	NaN	0.8247	0.8951	0.0225	0.0205	0.0214	0.0204	0.0202
0.0	0.0	0.0	-1510.8474	526.1485	NaN	NaN	-0.3	0.8948	0.0226	0.0204	0.0214	0.0206	0.0201
0.0	0.0	0.0	509.1526	2045.1485	NaN	NaN	0.8007	0.8955	0.0225	0.0202	0.0212	0.0207	0.0198
0.0	0.0	0.0	-1197.8474	1901.1485	NaN	NaN	1.3	0.8943	0.0228	0.0205	0.0214	0.0209	0.0201
0.0	0.0	0.0	-1463.8474	196.1485	NaN	NaN	-0.1547	0.8938	0.0229	0.0206	0.0214	0.0209	0.0203
0.0	0.0	0.0	-1477.8474	-317.8515	NaN	NaN	0.177	0.8934	0.023	0.0207	0.0215	0.0209	0.0205
0.0	0.0	0.0	-1311.8474	1054.1485	NaN	NaN	-0.3	0.8936	0.023	0.0205	0.0214	0.0211	0.0204
0.0	0.0	0.0	-1623.8474	4892.1485	NaN	NaN	1.3	0.8937	0.023	0.0204	0.0213	0.0212	0.0203
0.0	0.0	0.0	-1149.8474	2467.1485	NaN	NaN	1.3	0.8938	0.0231	0.0203	0.0213	0.0213	0.0202
0.0	0.0	0.0	828.1526	1868.1485	NaN	NaN	0.6929	0.8937	0.0232	0.0202	0.0214	0.0214	0.0201
0.0	0.0	0.0	383.1526	2742.1485	NaN	NaN	0.8774	0.8938	0.0233	0.0201	0.0214	0.0214	0.0201
0.0	0.0	0.0	-669.8474	615.1485	NaN	NaN	-0.3	0.8936	0.0232	0.0202	0.0214	0.0214	0.0202
0.0	0.0	0.0	-2031.8474	1153.1485	NaN	NaN	-0.3	0.8935	0.0232	0.0203	0.0214	0.0214	0.0202
0.0	0.0	0.0	-26.8474	676.1485	NaN	NaN	1.0413	0.8941	0.023	0.0203	0.0214	0.0211	0.0201
0.0	0.0	0.0	-1120.8474	234.1485	NaN	NaN	-0.2641	0.8945	0.0228	0.0204	0.0214	0.0209	0.02
0.0	0.0	0.0	-1129.8474	-596.8515	NaN	NaN	0.3457	0.8952	0.0225	0.0203	0.0214	0.0207	0.0199
0.0	0.0	0.0	-1077.8474	674.1485	NaN	NaN	-0.3	0.8956	0.0224	0.0201	0.0215	0.0207	0.0198
0.0	0.0	0.0	-42.8474	1914.1485	NaN	NaN	1.0229	0.8959	0.0222	0.02	0.0215	0.0207	0.0196
0.0	0.0	0.0	-1725.8474	141.1485	NaN	NaN	-0.0891	0.896	0.0221	0.02	0.0216	0.0206	0.0197
0.0	0.0	0.0	-2515.8474	-673.8515	NaN	NaN	0.2113	0.8963	0.0219	0.02	0.0216	0.0205	0.0197
0.0	0.0	0.0	-637.8474	2509.1485	NaN	NaN	1.3	0.8965	0.0218	0.0199	0.0216	0.0204	0.0197
0.0	0.0	0.0	-663.8474	-622.8515	NaN	NaN	0.4841	0.8957	0.022	0.0202	0.0217	0.0205	0.02
0.0	0.0	0.0	-2014.8474	1523.1485	NaN	NaN	-0.3	0.8954	0.0221	0.0203	0.0218	0.0204	0.0201
0.0	0.0	0.0	-279.8474	932.1485	NaN	NaN	1.3	0.8954	0.0222	0.0202	0.0217	0.0203	0.0201
0.0	0.0	0.0	-1732.8474	-284.8515	NaN	NaN	0.1412	0.8953	0.0222	0.0202	0.0218	0.0203	0.0201
0.0	0.0	0.0	-775.8474	2131.1485	NaN	NaN	1.3	0.8957	0.0222	0.02	0.0217	0.0203	0.02
0.0	0.0	0.0	-1705.8474	-130.8515	NaN	NaN	0.0712	0.8954	0.0223	0.0201	0.0217	0.0203	0.0201
0.0	0.0	0.0	-866.8474	422.1485	NaN	NaN	-0.3	0.895	0.0223	0.0202	0.0218	0.0204	0.0202
0.0	0.0	0.0	-843.8474	678.1485	NaN	NaN	-0.3	0.8949	0.0224	0.0203	0.0218	0.0204	0.0203
0.0	0.0	0.0	-2348.8474	-1087.8515	NaN	NaN	0.3165	0.8949	0.0225	0.0203	0.0216	0.0204	0.0203
0.0	0.0	0.0	-1125.8474	1875.1485	NaN	NaN	1.3	0.896	0.0222	0.0202	0.0213	0.0202	0.0201
0.0	0.0	0.0	-1159.8474	570.1485	NaN	NaN	-0.3	0.8967	0.0221	0.0202	0.0211	0.02	0.0199
0.0	0.0	0.0	-691.8474	421.1485	NaN	NaN	-0.3	0.8973	0.0219	0.0202	0.0209	0.0199	0.0198
0.0	0.0	0.0	-1336.8474	-171.8515	NaN	NaN	0.1139	0.8969	0.0221	0.0201	0.0211	0.0201	0.0197
0.0	0.0	0.0	-874.8474	2354.1485	NaN	NaN	1.3	0.8968	0.0222	0.0201	0.0211	0.0202	0.0196
0.0	0.0	0.0	-3086.8474	1527.1485	NaN	NaN	-0.3	0.896	0.0224	0.0202	0.0213	0.0203	0.0198
0.0	0.0	0.0	-2314.8474	263.1485	NaN	NaN	-0.1283	0.8957	0.0225	0.0203	0.0213	0.0204	0.0198
0.0	0.0	0.0	-1482.8474	816.1485	NaN	NaN	-0.3	0.8951	0.0227	0.0203	0.0214	0.0205	0.02
0.0	0.0	0.0	-3085.8474	182.1485	NaN	NaN	-0.0627	0.8946	0.0228	0.0204	0.0215	0.0206	0.0201
0.0	0.0	0.0	-304.8474	241.1485	NaN	NaN	-0.3	0.8946	0.0228	0.0204	0.0215	0.0207	0.0201
0.0	0.0	0.0	-574.8474	1229.1485	NaN	NaN	1.3	0.8944	0.0227	0.0204	0.0215	0.0208	0.0202
0.0	0.0	0.0	853.1526	-265.8515	NaN	NaN	-0.3	0.8947	0.0225	0.0203	0.0215	0.0208	0.0201
0.0	0.0	0.0	-2418.8474	2119.1485	NaN	NaN	-0.3	0.8942	0.0226	0.0205	0.0217	0.0208	0.0202
0.0	0.0	0.0	-1437.8474	-142.8515	NaN	NaN	0.0904	0.8938	0.0226	0.0209	0.0218	0.0207	0.0203
0.0	0.0	0.0	-1055.8474	2688.1485	NaN	NaN	1.3	0.8944	0.0223	0.0209	0.0217	0.0204	0.0202
0.0	0.0	0.0	-115.8474	-1552.8515	NaN	NaN	0.9306	0.8948	0.0221	0.021	0.0217	0.0202	0.0202
0.0	0.0	0.0	-2253.8474	-1847.8515	NaN	NaN	0.4505	0.8954	0.0218	0.0209	0.0217	0.0202	0.0201
0.0	0.0	0.0	-1800.8474	1720.1485	NaN	NaN	-0.3	0.8958	0.0215	0.0207	0.0217	0.0203	0.02
0.0	0.0	0.0	-317.8474	1188.1485	NaN	NaN	1.3	0.8963	0.0214	0.0204	0.0216	0.0204	0.0198
0.0	0.0	0.0	-3173.8474	5850.1485	NaN	NaN	1.3	0.8958	0.0217	0.0205	0.0216	0.0205	0.02
0.0	0.0	0.0	-1310.8474	-371.8515	NaN	NaN	0.221	0.8945	0.0219	0.0211	0.0218	0.0204	0.0202
0.0	0.0	0.0	2918.1526	-1045.8515	NaN	NaN	-0.3	0.8949	0.0219	0.0209	0.0218	0.0204	0.02
0.0	0.0	0.0	19396.1526	903.1485	NaN	NaN	0.0445	0.8956	0.0218	0.0205	0.0218	0.0206	0.0197
0.0	0.0	0.0	20544.1526	-1143.8515	NaN	NaN	-0.059	0.8951	0.022	0.0205	0.0218	0.0207	0.0198
0.0	0.0	0.0	20596.1526	-690.8515	NaN	NaN	-0.0347	0.8951	0.022	0.0205	0.0218	0.0209	0.0198
0.0	0.0	0.0	3562.1526	-2249.8515	NaN	NaN	-0.3	0.8938	0.0223	0.0208	0.0221	0.0211	0.0199
0.0	0.0	0.0	-1678.8474	-588.8515	NaN	NaN	0.2597	0.8926	0.0224	0.021	0.0224	0.0215	0.0201
0.0	0.0	0.0	287.1526	1281.1485	NaN	NaN	0.8169	0.8929	0.0225	0.0208	0.0222	0.0216	0.02
0.0	0.0	0.0	192.1526	368.1485	NaN	NaN	0.6571	0.8924	0.0227	0.0208	0.0223	0.0218	0.02
0.0	0.0	0.0	-2386.8474	3789.1485	NaN	NaN	1.3	0.8926	0.0229	0.0206	0.0221	0.0218	0.02
0.0	0.0	0.0	-2129.8474	-1090.8515	NaN	NaN	0.3387	0.8928	0.0229	0.0205	0.022	0.0217	0.0201
0.0	0.0	0.0	-2150.8474	-974.8515	NaN	NaN	0.3119	0.8929	0.0228	0.0205	0.0221	0.0215	0.0202
0.0	0.0	0.0	-1441.8474	-104.8515	NaN	NaN	0.0678	0.8934	0.0226	0.0203	0.0221	0.0214	0.0202
0.0	0.0	0.0	-972.8474	1485.1485	NaN	NaN	1.3	0.8944	0.0223	0.0202	0.022	0.0211	0.0201
0.0	0.0	0.0	104.1526	-375.8515	NaN	NaN	1.3	0.8949	0.022	0.0201	0.022	0.021	0.02
0.0	0.0	0.0	-1960.8474	3027.1485	NaN	NaN	1.3	0.8951	0.0219	0.0201	0.0219	0.0209	0.0201
0.0	0.0	0.0	-993.8474	-39.8515	NaN	NaN	0.0386	0.8949	0.0221	0.0201	0.0218	0.0207	0.0203
0.0	0.0	0.0	521.1526	1643.1485	NaN	NaN	0.7592	0.8949	0.022	0.0202	0.0219	0.0207	0.0204
0.0	0.0	0.0	-522.8474	3210.1485	NaN	NaN	1.1946	0.8949	0.022	0.0202	0.0219	0.0207	0.0203
0.0	0.0	0.0	-904.8474	1362.1485	NaN	NaN	1.3	0.8948	0.0221	0.0202	0.0219	0.0206	0.0204
0.0	0.0	0.0	-1501.8474	988.1485	NaN	NaN	-0.3	0.8945	0.0221	0.0203	0.0219	0.0207	0.0204
0.0	0.0	0.0	-3164.8474	-1831.8515	NaN	NaN	0.3666	0.8939	0.0223	0.0205	0.022	0.0207	0.0206
0.0	0.0	0.0	-2613.8474	903.1485	NaN	NaN	-0.3	0.8939	0.0223	0.0206	0.022	0.0207	0.0206
0.0	0.0	0.0	-994.8474	2634.1485	NaN	NaN	1.3	0.894	0.0223	0.0207	0.022	0.0206	0.0205
0.0	0.0	0.0	-539.8474	-884.8515	NaN	NaN	0.6211	0.894	0.0223	0.0208	0.0219	0.0205	0.0205
0.0	0.0	0.0	-1851.8474	-452.8515	NaN	NaN	0.1965	0.8941	0.0223	0.0208	0.0219	0.0205	0.0204
0.0	0.0	0.0	-1319.8474	943.1485	NaN	NaN	-0.3	0.8945	0.0222	0.0208	0.0218	0.0203	0.0204
0.0	0.0	0.0	-2701.8474	1453.1485	NaN	NaN	-0.3	0.895	0.0222	0.0207	0.0217	0.0202	0.0203
0.0	0.0	0.0	-2077.8474	239.1485	NaN	NaN	-0.1301	0.8955	0.0221	0.0206	0.0216	0.02	0.0201
0.0	0.0	0.0	-1980.8474	745.1485	NaN	NaN	-0.3	0.8959	0.0221	0.0205	0.0216	0.02	0.02
0.0	0.0	0.0	-3123.8474	2726.1485	NaN	NaN	-0.3	0.896	0.0221	0.0203	0.0216	0.02	0.0199
0.0	0.0	0.0	-334.8474	-415.8515	NaN	NaN	0.554	0.8958	0.0222	0.0203	0.0216	0.0201	0.0199
0.0	0.0	0.0	-2637.8474	-338.8515	NaN	NaN	0.1138	0.8957	0.0223	0.0203	0.0216	0.0202	0.0199
0.0	0.0	0.0	-1543.8474	-278.8515	NaN	NaN	0.153	0.8956	0.0223	0.0202	0.0217	0.0203	0.0198
0.0	0.0	0.0	382.1526	1415.1485	NaN	NaN	0.7874	0.8954	0.0224	0.0201	0.0219	0.0205	0.0197
0.0	0.0	0.0	1119.1526	1326.1485	NaN	NaN	0.5423	0.8948	0.0226	0.0201	0.022	0.0208	0.0198
0.0	0.0	0.0	-1284.8474	1368.1485	NaN	NaN	1.3	0.8941	0.0228	0.0202	0.0221	0.021	0.0199
0.0	0.0	0.0	-2266.8474	744.1485	NaN	NaN	-0.3	0.894	0.0228	0.0202	0.022	0.0211	0.0199
0.0	0.0	0.0	-657.8474	1470.1485	NaN	NaN	1.3	0.8947	0.0226	0.0199	0.0219	0.0211	0.0198
0.0	0.0	0.0	-2229.8474	2629.1485	NaN	NaN	1.3	0.8947	0.0227	0.0199	0.0219	0.0211	0.0198
0.0	0.0	0.0	-385.8474	676.1485	NaN	NaN	1.3	0.8946	0.0227	0.0199	0.0219	0.021	0.0198
0.0	0.0	0.0	-1601.8474	3445.1485	NaN	NaN	1.3	0.8944	0.0228	0.02	0.022	0.0208	0.0199
0.0	0.0	0.0	-1499.8474	973.1485	NaN	NaN	-0.3	0.8951	0.0226	0.0201	0.0219	0.0203	0.0198
0.0	0.0	0.0	1377.1526	212.1485	NaN	NaN	0.1335	0.8957	0.0225	0.0202	0.0218	0.0201	0.0198
0.0	0.0	0.0	-2398.8474	-1903.8515	NaN	NaN	0.4425	0.8954	0.0225	0.0204	0.0218	0.0201	0.0198
0.0	0.0	0.0	-354.8474	182.1485	NaN	NaN	-0.3	0.8964	0.0223	0.0203	0.0216	0.0199	0.0195
0.0	0.0	0.0	-1519.8474	943.1485	NaN	NaN	-0.3	0.8966	0.0223	0.0202	0.0216	0.0198	0.0195
0.0	0.0	0.0	-2762.8474	370.1485	NaN	NaN	-0.1547	0.8967	0.0223	0.0202	0.0215	0.0198	0.0195
0.0	0.0	0.0	-2188.8474	-607.8515	NaN	NaN	0.2173	0.8962	0.0225	0.0203	0.0215	0.0199	0.0196
0.0	0.0	0.0	-2140.8474	2078.1485	NaN	NaN	-0.3	0.8961	0.0225	0.0203	0.0215	0.02	0.0195
0.0	0.0	0.0	-2151.8474	1833.1485	NaN	NaN	-0.3	0.8961	0.0226	0.0203	0.0215	0.0201	0.0195
0.0	0.0	0.0	80.1526	-743.8515	NaN	NaN	1.1208	0.8957	0.0227	0.0204	0.0215	0.0201	0.0195
0.0	0.0	0.0	-843.8474	-3514.8515	NaN	NaN	0.8064	0.8954	0.0229	0.0205	0.0215	0.0201	0.0196
0.0	0.0	0.0	-1685.8474	-1184.8515	NaN	NaN	0.4127	0.8956	0.0228	0.0205	0.0214	0.0201	0.0196
0.0	0.0	0.0	-505.8474	1304.1485	NaN	NaN	1.3	0.8958	0.0226	0.0203	0.0214	0.0202	0.0197
0.0	0.0	0.0	-2010.8474	3093.1485	NaN	NaN	1.3	0.8959	0.0225	0.0202	0.0214	0.0203	0.0197
0.0	0.0	0.0	-1482.8474	-243.8515	NaN	NaN	0.1412	0.8955	0.0227	0.0203	0.0215	0.0203	0.0197
0.0	0.0	0.0	-95.8474	-1536.8515	NaN	NaN	0.9413	0.8955	0.0228	0.0203	0.0215	0.0202	0.0196
0.0	0.0	0.0	-3853.8474	-979.8515	NaN	NaN	0.2027	0.8954	0.0229	0.0203	0.0216	0.0201	0.0197
0.0	0.0	0.0	-1673.8474	-3627.8515	NaN	NaN	0.6843	0.8954	0.0228	0.0204	0.0216	0.0201	0.0197
0.0	0.0	0.0	-1147.8474	354.1485	NaN	NaN	-0.3	0.896	0.0225	0.0203	0.0215	0.02	0.0196
0.0	0.0	0.0	-681.8474	-1856.8515	NaN	NaN	0.7314	0.8959	0.0225	0.0204	0.0216	0.0201	0.0197
0.0	0.0	0.0	-1867.8474	1086.1485	NaN	NaN	-0.3	0.8962	0.0222	0.0204	0.0215	0.0201	0.0196
0.0	0.0	0.0	-1342.8474	1703.1485	NaN	NaN	1.3	0.8959	0.0222	0.0205	0.0215	0.0202	0.0196
0.0	0.0	0.0	-483.8474	-2761.8515	NaN	NaN	0.8509	0.8954	0.0223	0.0207	0.0216	0.0203	0.0198
0.0	0.0	0.0	-1199.8474	129.1485	NaN	NaN	-0.1206	0.8954	0.0222	0.0207	0.0215	0.0202	0.0199
0.0	0.0	0.0	182.1526	-3558.8515	NaN	NaN	1.0539	0.8954	0.0222	0.0208	0.0215	0.0202	0.0199
0.0	0.0	0.0	-1331.8474	1332.1485	NaN	NaN	1.3	0.8956	0.0221	0.0208	0.0214	0.0202	0.0199
0.0	0.0	0.0	-477.8474	-1314.8515	NaN	NaN	0.7334	0.8952	0.0221	0.0209	0.0215	0.0203	0.02
0.0	0.0	0.0	-1822.8474	1208.1485	NaN	NaN	-0.3	0.8956	0.022	0.0209	0.0213	0.0202	0.0199
0.0	0.0	0.0	-38.8474	588.1485	NaN	NaN	1.0707	0.8954	0.022	0.021	0.0213	0.0202	0.02
0.0	0.0	0.0	-2089.8474	-815.8515	NaN	NaN	0.2808	0.8954	0.022	0.021	0.0213	0.0202	0.02
0.0	0.0	0.0	806.1526	-967.8515	NaN	NaN	1.3	0.8953	0.022	0.0211	0.0213	0.0202	0.02
0.0	0.0	0.0	-1649.8474	-1655.8515	NaN	NaN	0.5009	0.8955	0.022	0.0211	0.0213	0.0201	0.0201
0.0	0.0	0.0	-875.8474	2290.1485	NaN	NaN	1.3	0.8958	0.0218	0.021	0.0213	0.02	0.02
0.0	0.0	0.0	-1520.8474	-1057.8515	NaN	NaN	0.4102	0.8958	0.0218	0.021	0.0213	0.02	0.0202
0.0	0.0	0.0	-961.8474	356.1485	NaN	NaN	-0.3	0.8959	0.0216	0.021	0.0213	0.02	0.0202
0.0	0.0	0.0	-1152.8474	3087.1485	NaN	NaN	1.3	0.8964	0.0215	0.0208	0.0212	0.02	0.02
0.0	0.0	0.0	-2155.8474	1893.1485	NaN	NaN	-0.3	0.8963	0.0215	0.0208	0.0212	0.02	0.0201
0.0	0.0	0.0	-2008.8474	1524.1485	NaN	NaN	-0.3	0.8961	0.0215	0.0208	0.0213	0.0201	0.0202
0.0	0.0	0.0	-1423.8474	802.1485	NaN	NaN	-0.3	0.8966	0.0214	0.0207	0.0212	0.02	0.0201
0.0	0.0	0.0	-778.8474	2462.1485	NaN	NaN	1.3	0.8968	0.0213	0.0206	0.0213	0.02	0.0201
0.0	0.0	0.0	-1787.8474	3585.1485	NaN	NaN	1.3	0.8972	0.0211	0.0204	0.0213	0.02	0.02
0.0	0.0	0.0	968.1526	1411.1485	NaN	NaN	0.5931	0.8973	0.0211	0.0204	0.0213	0.0199	0.0199
0.0	0.0	0.0	-1653.8474	1309.1485	NaN	NaN	-0.3	0.897	0.0212	0.0206	0.0214	0.0199	0.0199
0.0	0.0	0.0	-864.8474	-550.8515	NaN	NaN	0.3891	0.8972	0.0212	0.0205	0.0213	0.0198	0.0199
0.0	0.0	0.0	-1943.8474	339.1485	NaN	NaN	-0.2113	0.8975	0.0212	0.0204	0.0213	0.0197	0.0199
0.0	0.0	0.0	-534.8474	461.1485	NaN	NaN	-0.3	0.8976	0.0211	0.0204	0.0213	0.0198	0.0198
0.0	0.0	0.0	114.1526	1048.1485	NaN	NaN	0.9018	0.8976	0.0211	0.0204	0.0213	0.0198	0.0198
0.0	0.0	0.0	-1651.8474	-1378.8515	NaN	NaN	0.455	0.8975	0.0211	0.0204	0.0213	0.0198	0.0198
0.0	0.0	0.0	-564.8474	1327.1485	NaN	NaN	1.3	0.8984	0.0209	0.0202	0.0212	0.0197	0.0196
0.0	0.0	0.0	1220.1526	1318.1485	NaN	NaN	0.5193	0.8982	0.0209	0.0203	0.0213	0.0197	0.0197
0.0	0.0	0.0	-1498.8474	-1959.8515	NaN	NaN	0.5666	0.8979	0.021	0.0205	0.0213	0.0197	0.0197
0.0	0.0	0.0	-877.8474	103.1485	NaN	NaN	-0.1331	0.8975	0.0211	0.0204	0.0214	0.0199	0.0197
0.0	0.0	0.0	-2296.8474	2387.1485	NaN	NaN	1.3	0.8971	0.0213	0.0204	0.0215	0.0201	0.0197
0.0	0.0	0.0	-1276.8474	1065.1485	NaN	NaN	-0.3	0.8968	0.0214	0.0205	0.0215	0.0201	0.0198
0.0	0.0	0.0	-98.8474	-2332.8515	NaN	NaN	0.9594	0.8965	0.0215	0.0206	0.0215	0.0201	0.0199
0.0	0.0	0.0	-818.8474	511.1485	NaN	NaN	-0.3	0.8962	0.0215	0.0205	0.0216	0.0203	0.0199
0.0	0.0	0.0	-2264.8474	6822.1485	NaN	NaN	1.3	0.896	0.0216	0.0204	0.0217	0.0205	0.0199
0.0	0.0	0.0	-2805.8474	1861.1485	NaN	NaN	-0.3	0.8957	0.0216	0.0206	0.0217	0.0204	0.02
0.0	0.0	0.0	-2042.8474	715.1485	NaN	NaN	-0.3	0.8956	0.0217	0.0207	0.0217	0.0203	0.0199
0.0	0.0	0.0	-3064.8474	209.1485	NaN	NaN	-0.0732	0.8957	0.0218	0.0208	0.0217	0.0202	0.0199
0.0	0.0	0.0	-928.8474	2615.1485	NaN	NaN	1.3	0.8961	0.0217	0.0207	0.0215	0.0201	0.0198
0.0	0.0	0.0	-2321.8474	918.1485	NaN	NaN	-0.3	0.8959	0.0218	0.0207	0.0215	0.0202	0.0199
0.0	0.0	0.0	-1400.8474	2120.1485	NaN	NaN	1.3	0.8963	0.0217	0.0205	0.0214	0.0203	0.0198
0.0	0.0	0.0	-1245.8474	183.1485	NaN	NaN	-0.1723	0.896	0.0217	0.0207	0.0215	0.0203	0.0198
0.0	0.0	0.0	-928.8474	695.1485	NaN	NaN	-0.3	0.8961	0.0216	0.0207	0.0215	0.0203	0.0199
0.0	0.0	0.0	-642.8474	-559.8515	NaN	NaN	0.4655	0.8957	0.0217	0.0209	0.0215	0.0203	0.0199
0.0	0.0	0.0	-2560.8474	-1328.8515	NaN	NaN	0.3416	0.8957	0.0217	0.0209	0.0214	0.0202	0.02
0.0	0.0	0.0	-2136.8474	849.1485	NaN	NaN	-0.3	0.8957	0.0218	0.0209	0.0213	0.0202	0.02
0.0	0.0	0.0	-2953.8474	2154.1485	NaN	NaN	-0.3	0.8955	0.0219	0.0209	0.0213	0.0204	0.02
0.0	0.0	0.0	-1161.8474	2982.1485	NaN	NaN	1.3	0.8954	0.0218	0.0207	0.0213	0.0207	0.0201
0.0	0.0	0.0	-1418.8474	4792.1485	NaN	NaN	1.3	0.895	0.0219	0.0207	0.0214	0.0208	0.0202
0.0	0.0	0.0	-575.8474	220.1485	NaN	NaN	-0.3	0.8946	0.0221	0.021	0.0214	0.0207	0.0202
0.0	0.0	0.0	-2875.8474	-425.8515	NaN	NaN	0.129	0.8945	0.0221	0.0211	0.0215	0.0206	0.0203
0.0	0.0	0.0	-2402.8474	326.1485	NaN	NaN	-0.1571	0.8945	0.022	0.0212	0.0216	0.0205	0.0202
0.0	0.0	0.0	-627.8474	1149.1485	NaN	NaN	1.3	0.8948	0.022	0.0212	0.0216	0.0204	0.0201
0.0	0.0	0.0	-1688.8474	-2132.8515	NaN	NaN	0.5581	0.8949	0.022	0.0213	0.0215	0.0203	0.0201
0.0	0.0	0.0	-2012.8474	-3882.8515	NaN	NaN	0.6586	0.8953	0.0219	0.0213	0.0214	0.0201	0.0199
0.0	0.0	0.0	470.1526	-233.8515	NaN	NaN	-0.3	0.8959	0.0218	0.0211	0.0212	0.0202	0.0198
0.0	0.0	0.0	-1926.8474	-2273.8515	NaN	NaN	0.5413	0.8959	0.0217	0.0209	0.0212	0.0204	0.0198
0.0	0.0	0.0	-1466.8474	1503.1485	NaN	NaN	1.3	0.8961	0.0216	0.0209	0.0211	0.0205	0.0198
0.0	0.0	0.0	-1364.8474	-150.8515	NaN	NaN	0.0995	0.8959	0.0216	0.0208	0.0212	0.0206	0.0199
0.0	0.0	0.0	-3451.8474	2235.1485	NaN	NaN	-0.3	0.8956	0.0216	0.0208	0.0212	0.0207	0.0201
0.0	0.0	0.0	-1960.8474	-184.8515	NaN	NaN	0.0861	0.8949	0.0218	0.0211	0.0213	0.0208	0.0202
0.0	0.0	0.0	-1990.8474	4958.1485	NaN	NaN	1.3	0.8954	0.0217	0.0209	0.0212	0.0207	0.0201
0.0	0.0	0.0	-178.8474	-1154.8515	NaN	NaN	0.8659	0.8943	0.022	0.0212	0.0213	0.0208	0.0203
0.0	0.0	0.0	-2357.8474	3265.1485	NaN	NaN	1.3	0.8952	0.0217	0.021	0.0212	0.0207	0.0202
0.0	0.0	0.0	-1698.8474	1730.1485	NaN	NaN	1.3	0.895	0.0217	0.021	0.0213	0.0207	0.0203
0.0	0.0	0.0	-816.8474	361.1485	NaN	NaN	-0.3	0.8954	0.0215	0.021	0.0213	0.0205	0.0203
0.0	0.0	0.0	-365.8474	1222.1485	NaN	NaN	1.3	0.8953	0.0215	0.021	0.0213	0.0206	0.0202
0.0	0.0	0.0	-1804.8474	-1128.8515	NaN	NaN	0.3848	0.8954	0.0215	0.0211	0.0213	0.0204	0.0202
0.0	0.0	0.0	-2625.8474	-65.8515	NaN	NaN	0.0245	0.8957	0.0214	0.0211	0.0213	0.0204	0.0202
0.0	0.0	0.0	-3129.8474	-927.8515	NaN	NaN	0.2287	0.8957	0.0214	0.0211	0.0213	0.0204	0.0202
0.0	0.0	0.0	-2303.8474	-2416.8515	NaN	NaN	0.512	0.8961	0.0213	0.021	0.0212	0.0203	0.0201
0.0	0.0	0.0	-1747.8474	834.1485	NaN	NaN	-0.3	0.8963	0.0212	0.0209	0.0211	0.0203	0.0201
0.0	0.0	0.0	-1726.8474	49.1485	NaN	NaN	-0.0293	0.8968	0.0211	0.0208	0.021	0.0203	0.02
0.0	0.0	0.0	1146.1526	-283.8515	NaN	NaN	-0.3	0.897	0.0209	0.0205	0.021	0.0204	0.0201
0.0	0.0	0.0	-973.8474	485.1485	NaN	NaN	-0.3	0.8967	0.0209	0.0205	0.021	0.0206	0.0202
0.0	0.0	0.0	-212.8474	1842.1485	NaN	NaN	1.1306	0.8966	0.021	0.0205	0.021	0.0207	0.0202
0.0	0.0	0.0	-980.8474	1772.1485	NaN	NaN	1.3	0.8959	0.0212	0.0208	0.0211	0.0206	0.0204
0.0	0.0	0.0	-900.8474	-1707.8515	NaN	NaN	0.6547	0.8956	0.0214	0.021	0.0211	0.0205	0.0205
0.0	0.0	0.0	-2470.8474	2954.1485	NaN	NaN	1.3	0.8963	0.0213	0.0207	0.021	0.0203	0.0204
0.0	0.0	0.0	210.1526	704.1485	NaN	NaN	0.7701	0.8964	0.0214	0.0207	0.0209	0.0203	0.0203
0.0	0.0	0.0	-1579.8474	3207.1485	NaN	NaN	1.3	0.897	0.0212	0.0205	0.0208	0.0203	0.0202
0.0	0.0	0.0	1480.1526	-433.8515	NaN	NaN	-0.3	0.8969	0.0213	0.0205	0.0209	0.0203	0.0201
0.0	0.0	0.0	782.1526	-819.8515	NaN	NaN	1.3	0.8969	0.0212	0.0206	0.0209	0.0202	0.0201
0.0	0.0	0.0	-2461.8474	576.1485	NaN	NaN	-0.3	0.8968	0.0212	0.0207	0.021	0.0202	0.0202
0.0	0.0	0.0	-1694.8474	-3220.8515	NaN	NaN	0.6552	0.8965	0.0212	0.0208	0.0211	0.0201	0.0203
0.0	0.0	0.0	-2124.8474	542.1485	NaN	NaN	-0.3	0.8977	0.0209	0.0204	0.0208	0.0201	0.0201
0.0	0.0	0.0	335.1526	4036.1485	NaN	NaN	0.9233	0.8983	0.0208	0.0202	0.0206	0.0202	0.0199
0.0	0.0	0.0	-1431.8474	2040.1485	NaN	NaN	1.3	0.8978	0.0209	0.0203	0.0208	0.0202	0.02
0.0	0.0	0.0	-2641.8474	-852.8515	NaN	NaN	0.244	0.8973	0.0211	0.0205	0.0209	0.0201	0.0201
0.0	0.0	0.0	-975.8474	-62.8515	NaN	NaN	0.0605	0.8978	0.0211	0.0203	0.0207	0.0201	0.02
0.0	0.0	0.0	-848.8474	1627.1485	NaN	NaN	1.3	0.898	0.021	0.0203	0.0205	0.0202	0.02
0.0	0.0	0.0	-33.8474	2311.1485	NaN	NaN	1.0149	0.8983	0.0208	0.0203	0.0203	0.0202	0.02
0.0	0.0	0.0	344.1526	1345.1485	NaN	NaN	0.7963	0.8978	0.0211	0.0204	0.0204	0.0204	0.02
0.0	0.0	0.0	204.1526	1289.1485	NaN	NaN	0.8633	0.8978	0.0212	0.0204	0.0204	0.0203	0.02
0.0	0.0	0.0	-2421.8474	490.1485	NaN	NaN	-0.2537	0.897	0.0215	0.0204	0.0207	0.0202	0.0202
0.0	0.0	0.0	-749.8474	463.1485	NaN	NaN	-0.3	0.8969	0.0215	0.0205	0.0208	0.0202	0.0202
0.0	0.0	0.0	-2007.8474	1388.1485	NaN	NaN	-0.3	0.8967	0.0215	0.0205	0.0209	0.0202	0.0202
0.0	0.0	0.0	-1572.8474	-367.8515	NaN	NaN	0.1895	0.8967	0.0215	0.0205	0.0209	0.0201	0.0202
0.0	0.0	0.0	-1903.8474	435.1485	NaN	NaN	-0.2963	0.8975	0.0213	0.0204	0.0206	0.0201	0.0201
0.0	0.0	0.0	-1237.8474	2313.1485	NaN	NaN	1.3	0.8977	0.0213	0.0204	0.0204	0.0202	0.0201
0.0	0.0	0.0	-855.8474	3737.1485	NaN	NaN	1.297	0.898	0.0211	0.0204	0.0202	0.0203	0.0201
0.0	0.0	0.0	-1393.8474	3924.1485	NaN	NaN	1.3	0.8978	0.0212	0.0204	0.0202	0.0203	0.02
0.0	0.0	0.0	-2486.8474	985.1485	NaN	NaN	-0.3	0.8979	0.0212	0.0204	0.0202	0.0202	0.02
0.0	0.0	0.0	-768.8474	1451.1485	NaN	NaN	1.3	0.8982	0.0212	0.0204	0.0202	0.0201	0.0199
0.0	0.0	0.0	451.1526	1458.1485	NaN	NaN	0.7637	0.898	0.0213	0.0204	0.0203	0.0201	0.02
0.0	0.0	0.0	-926.8474	2680.1485	NaN	NaN	1.3	0.8978	0.0215	0.0204	0.0204	0.02	0.0199
0.0	0.0	0.0	-111.8474	1190.1485	NaN	NaN	1.1037	0.8976	0.0217	0.0203	0.0205	0.02	0.0199
0.0	0.0	0.0	-1379.8474	1801.1485	NaN	NaN	1.3	0.8974	0.0218	0.0203	0.0206	0.02	0.0199
0.0	0.0	0.0	191.1526	12.1485	NaN	NaN	0.0598	0.8978	0.0216	0.0203	0.0205	0.0199	0.0199
0.0	0.0	0.0	-587.8474	-209.8515	NaN	NaN	0.2631	0.8979	0.0216	0.0202	0.0205	0.0199	0.0199
0.0	0.0	0.0	1260.1526	-10.8515	NaN	NaN	-0.0087	0.898	0.0216	0.0203	0.0205	0.0199	0.0198
0.0	0.0	0.0	-2738.8474	-80.8515	NaN	NaN	0.0287	0.898	0.0216	0.0203	0.0205	0.0198	0.0198
0.0	0.0	0.0	111.1526	-561.8515	NaN	NaN	1.2466	0.898	0.0216	0.0203	0.0205	0.0197	0.0198
0.0	0.0	0.0	-1290.8474	1687.1485	NaN	NaN	1.3	0.8983	0.0216	0.0203	0.0204	0.0197	0.0198
0.0	0.0	0.0	-880.8474	970.1485	NaN	NaN	1.3	0.8982	0.0216	0.0203	0.0203	0.0198	0.0199
0.0	0.0	0.0	-2254.8474	1429.1485	NaN	NaN	-0.3	0.8982	0.0215	0.0203	0.0203	0.0199	0.0199
0.0	0.0	0.0	-812.8474	5433.1485	NaN	NaN	1.1759	0.8984	0.0214	0.0203	0.0201	0.0198	0.0199
0.0	0.0	0.0	-1518.8474	-346.8515	NaN	NaN	0.1859	0.8978	0.0216	0.0202	0.0206	0.0198	0.0199
0.0	0.0	0.0	-1254.8474	-469.8515	NaN	NaN	0.2724	0.8967	0.0219	0.0203	0.0211	0.0199	0.0201
0.0	0.0	0.0	-2287.8474	876.1485	NaN	NaN	-0.3	0.8968	0.0219	0.0203	0.0211	0.0198	0.02
0.0	0.0	0.0	-802.8474	3217.1485	NaN	NaN	1.3	0.8974	0.0217	0.0202	0.021	0.0198	0.0199
0.0	0.0	0.0	-662.8474	830.1485	NaN	NaN	1.3	0.8975	0.0217	0.0202	0.0211	0.0197	0.0199
0.0	0.0	0.0	-1585.8474	257.1485	NaN	NaN	-0.1935	0.8978	0.0216	0.0202	0.021	0.0197	0.0197
0.0	0.0	0.0	618.1526	-61.8515	NaN	NaN	-0.1112	0.8981	0.0215	0.0202	0.0208	0.0197	0.0196
0.0	0.0	0.0	519.1526	719.1485	NaN	NaN	0.5808	0.8979	0.0216	0.0202	0.0208	0.0198	0.0197
0.0	0.0	0.0	-2026.8474	1053.1485	NaN	NaN	-0.3	0.8972	0.0218	0.0202	0.021	0.02	0.0198
0.0	0.0	0.0	-1115.8474	-2486.8515	NaN	NaN	0.6903	0.8966	0.022	0.0204	0.021	0.02	0.02
0.0	0.0	0.0	-1275.8474	2845.1485	NaN	NaN	1.3	0.8974	0.0217	0.0203	0.0208	0.02	0.0198
0.0	0.0	0.0	-1154.8474	-5.8515	NaN	NaN	0.005	0.8967	0.0219	0.0203	0.021	0.0201	0.02
0.0	0.0	0.0	-937.8474	-367.8515	NaN	NaN	0.2817	0.8967	0.0219	0.0203	0.021	0.0201	0.0199
0.0	0.0	0.0	-1510.8474	360.1485	NaN	NaN	-0.3	0.8962	0.0221	0.0204	0.0211	0.0202	0.02
0.0	0.0	0.0	-1238.8474	1289.1485	NaN	NaN	1.3	0.8966	0.0219	0.0204	0.0209	0.0201	0.02
0.0	0.0	0.0	-2729.8474	1851.1485	NaN	NaN	-0.3	0.8964	0.0219	0.0204	0.021	0.0202	0.0202
0.0	0.0	0.0	-1811.8474	2683.1485	NaN	NaN	1.3	0.8969	0.0217	0.0203	0.021	0.0201	0.02
0.0	0.0	0.0	-441.8474	1251.1485	NaN	NaN	1.3	0.8967	0.0218	0.0202	0.0211	0.0201	0.02
0.0	0.0	0.0	-1359.8474	2638.1485	NaN	NaN	1.3	0.8969	0.0218	0.0203	0.0211	0.02	0.0199
0.0	0.0	0.0	-1317.8474	-2455.8515	NaN	NaN	0.6508	0.8962	0.0221	0.0205	0.0212	0.02	0.02
0.0	0.0	0.0	-1445.8474	51.1485	NaN	NaN	-0.0367	0.8968	0.0219	0.0204	0.0211	0.0199	0.0199
0.0	0.0	0.0	-1613.8474	-1417.8515	NaN	NaN	0.4677	0.8966	0.0219	0.0203	0.0212	0.02	0.0199
0.0	0.0	0.0	-1393.8474	174.1485	NaN	NaN	-0.1428	0.8974	0.0217	0.0201	0.021	0.0199	0.0198
0.0	0.0	0.0	-597.8474	445.1485	NaN	NaN	-0.3	0.8973	0.0217	0.0201	0.021	0.02	0.0199
0.0	0.0	0.0	-2431.8474	-958.8515	NaN	NaN	0.2828	0.8974	0.0217	0.0201	0.021	0.02	0.0199
0.0	0.0	0.0	-342.8474	1915.1485	NaN	NaN	1.2181	0.8977	0.0216	0.02	0.0209	0.02	0.0198
0.0	0.0	0.0	-3322.8474	548.1485	NaN	NaN	-0.1976	0.8972	0.0218	0.0201	0.021	0.02	0.02
0.0	0.0	0.0	1347.1526	540.1485	NaN	NaN	0.2862	0.8979	0.0216	0.02	0.0208	0.0199	0.0199
0.0	0.0	0.0	-1205.8474	1351.1485	NaN	NaN	1.3	0.8978	0.0216	0.02	0.0208	0.0199	0.0199
0.0	0.0	0.0	-727.8474	1396.1485	NaN	NaN	1.3	0.8981	0.0215	0.0199	0.0208	0.0198	0.0198
0.0	0.0	0.0	-1213.8474	1726.1485	NaN	NaN	1.3	0.898	0.0215	0.0199	0.0209	0.0198	0.0199
0.0	0.0	0.0	-170.8474	1510.1485	NaN	NaN	1.1276	0.8976	0.0216	0.02	0.021	0.0199	0.0199
0.0	0.0	0.0	-2886.8474	877.1485	NaN	NaN	-0.3	0.8969	0.0217	0.0203	0.0212	0.0199	0.02
0.0	0.0	0.0	-2138.8474	-508.8515	NaN	NaN	0.1922	0.8972	0.0217	0.0203	0.0211	0.0197	0.0199
0.0	0.0	0.0	-428.8474	-372.8515	NaN	NaN	0.4651	0.8976	0.0216	0.0202	0.0211	0.0196	0.0198
0.0	0.0	0.0	-851.8474	270.1485	NaN	NaN	-0.3	0.8987	0.0212	0.02	0.021	0.0195	0.0196
0.0	0.0	0.0	700.1526	707.1485	NaN	NaN	0.5025	0.8991	0.0211	0.0199	0.0209	0.0194	0.0196
0.0	0.0	0.0	-2697.8474	1103.1485	NaN	NaN	-0.3	0.8988	0.0211	0.02	0.021	0.0195	0.0196
0.0	0.0	0.0	-588.8474	1071.1485	NaN	NaN	1.3	0.8988	0.0211	0.02	0.0209	0.0196	0.0195
0.0	0.0	0.0	-2256.8474	739.1485	NaN	NaN	-0.3	0.8984	0.0213	0.0201	0.021	0.0196	0.0196
0.0	0.0	0.0	-1326.8474	807.1485	NaN	NaN	-0.3	0.8983	0.0214	0.0202	0.0209	0.0196	0.0196
0.0	0.0	0.0	-1521.8474	-1538.8515	NaN	NaN	0.5028	0.8979	0.0215	0.0203	0.0209	0.0196	0.0198
0.0	0.0	0.0	-219.8474	233.1485	NaN	NaN	1.3	0.8981	0.0214	0.0202	0.0209	0.0197	0.0197
0.0	0.0	0.0	363.1526	6663.1485	NaN	NaN	0.9483	0.8983	0.0212	0.02	0.0209	0.0198	0.0198
0.0	0.0	0.0	-2068.8474	1472.1485	NaN	NaN	-0.3	0.8978	0.0214	0.0202	0.021	0.0198	0.0198
0.0	0.0	0.0	-1391.8474	-2364.8515	NaN	NaN	0.6295	0.8974	0.0215	0.0204	0.0211	0.0198	0.0198
0.0	0.0	0.0	-2910.8474	2048.1485	NaN	NaN	-0.3	0.8975	0.0215	0.0205	0.0211	0.0197	0.0197
0.0	0.0	0.0	-2353.8474	979.1485	NaN	NaN	-0.3	0.8973	0.0215	0.0206	0.0211	0.0197	0.0198
0.0	0.0	0.0	-3005.8474	604.1485	NaN	NaN	-0.2516	0.8974	0.0214	0.0205	0.0212	0.0197	0.0198
0.0	0.0	0.0	-2133.8474	-853.8515	NaN	NaN	0.2858	0.8971	0.0216	0.0206	0.0212	0.0198	0.0197
0.0	0.0	0.0	-2607.8474	207.1485	NaN	NaN	-0.0863	0.8978	0.0214	0.0205	0.021	0.0197	0.0196
0.0	0.0	0.0	-846.8474	-884.8515	NaN	NaN	0.511	0.8979	0.0213	0.0204	0.021	0.0197	0.0197
0.0	0.0	0.0	-1955.8474	-1307.8515	NaN	NaN	0.4007	0.8979	0.0213	0.0205	0.021	0.0197	0.0196
0.0	0.0	0.0	-2325.8474	1845.1485	NaN	NaN	-0.3	0.8981	0.0213	0.0205	0.0209	0.0197	0.0196
0.0	0.0	0.0	-2973.8474	-1955.8515	NaN	NaN	0.3967	0.8976	0.0213	0.0206	0.0209	0.0198	0.0197
0.0	0.0	0.0	-1021.8474	1238.1485	NaN	NaN	1.3	0.8983	0.021	0.0204	0.0208	0.0198	0.0196
0.0	0.0	0.0	-2803.8474	1343.1485	NaN	NaN	-0.3	0.8977	0.0211	0.0205	0.021	0.0199	0.0198
0.0	0.0	0.0	-666.8474	-2217.8515	NaN	NaN	0.7688	0.8972	0.0212	0.0207	0.0211	0.0199	0.0199
0.0	0.0	0.0	-783.8474	128.1485	NaN	NaN	-0.1954	0.8973	0.0211	0.0207	0.0211	0.0199	0.0199
0.0	0.0	0.0	-2713.8474	446.1485	NaN	NaN	-0.1967	0.8971	0.0211	0.0207	0.0211	0.02	0.02
0.0	0.0	0.0	-3273.8474	1213.1485	NaN	NaN	-0.3	0.8972	0.021	0.0207	0.0211	0.02	0.0201
0.0	0.0	0.0	-1978.8474	1309.1485	NaN	NaN	-0.3	0.8969	0.0209	0.0207	0.0212	0.0201	0.0202
0.0	0.0	0.0	-505.8474	418.1485	NaN	NaN	-0.3	0.8967	0.021	0.0207	0.0212	0.0201	0.0202
0.0	0.0	0.0	-1696.8474	536.1485	NaN	NaN	-0.3	0.8965	0.0209	0.0208	0.0212	0.0202	0.0203
0.0	0.0	0.0	-1519.8474	1572.1485	NaN	NaN	1.3	0.8965	0.0209	0.0208	0.0212	0.0202	0.0203
0.0	0.0	0.0	-2250.8474	117.1485	NaN	NaN	-0.0549	0.8966	0.0208	0.0208	0.0212	0.0202	0.0204
0.0	0.0	0.0	-1620.8474	938.1485	NaN	NaN	-0.3	0.8966	0.0208	0.0208	0.0212	0.0202	0.0204
0.0	0.0	0.0	-1164.8474	-480.8515	NaN	NaN	0.2922	0.8963	0.0209	0.0209	0.0212	0.0203	0.0204
0.0	0.0	0.0	-1059.8474	1418.1485	NaN	NaN	1.3	0.8967	0.0208	0.0207	0.0211	0.0203	0.0204
0.0	0.0	0.0	-1130.8474	147.1485	NaN	NaN	-0.1496	0.8962	0.0209	0.0206	0.0212	0.0205	0.0205
0.0	0.0	0.0	-1812.8474	4186.1485	NaN	NaN	1.3	0.897	0.0208	0.0203	0.021	0.0206	0.0204
0.0	0.0	0.0	-1707.8474	978.1485	NaN	NaN	-0.3	0.8962	0.0209	0.0204	0.0211	0.0208	0.0205
0.0	0.0	0.0	534.1526	2180.1485	NaN	NaN	0.8032	0.8961	0.0211	0.0204	0.0211	0.0208	0.0205
0.0	0.0	0.0	-548.8474	473.1485	NaN	NaN	-0.3	0.8952	0.0213	0.0208	0.0213	0.0207	0.0206
0.0	0.0	0.0	-2211.8474	-1504.8515	NaN	NaN	0.4049	0.8953	0.0214	0.0208	0.0213	0.0206	0.0206
0.0	0.0	0.0	-646.8474	-1600.8515	NaN	NaN	0.7122	0.8957	0.0213	0.0207	0.0212	0.0207	0.0205
0.0	0.0	0.0	-100.8474	1534.1485	NaN	NaN	1.0704	0.8971	0.021	0.0201	0.0209	0.0207	0.0202
0.0	0.0	0.0	610.1526	953.1485	NaN	NaN	0.6097	0.8968	0.021	0.02	0.0209	0.0209	0.0203
0.0	0.0	0.0	-723.8474	474.1485	NaN	NaN	-0.3	0.8969	0.021	0.02	0.0209	0.0209	0.0203
0.0	0.0	0.0	-2254.8474	702.1485	NaN	NaN	-0.3	0.8963	0.0212	0.0202	0.021	0.0208	0.0204
0.0	0.0	0.0	-2989.8474	510.1485	NaN	NaN	-0.2057	0.8965	0.0211	0.0203	0.0211	0.0206	0.0205
0.0	0.0	0.0	-1031.8474	797.1485	NaN	NaN	-0.3	0.8969	0.0209	0.0202	0.021	0.0204	0.0205
0.0	0.0	0.0	-2753.8474	-685.8515	NaN	NaN	0.1994	0.8973	0.0208	0.0202	0.021	0.0204	0.0204
0.0	0.0	0.0	-711.8474	2243.1485	NaN	NaN	1.3	0.8984	0.0206	0.0199	0.0207	0.0202	0.0201
0.0	0.0	0.0	193.1526	1472.1485	NaN	NaN	0.884	0.8982	0.0207	0.0199	0.0207	0.0203	0.0202
0.0	0.0	0.0	-1637.8474	1263.1485	NaN	NaN	-0.3	0.8986	0.0207	0.0198	0.0206	0.0202	0.0201
0.0	0.0	0.0	-1229.8474	-78.8515	NaN	NaN	0.0603	0.8986	0.0207	0.0198	0.0206	0.0202	0.0201
0.0	0.0	0.0	-498.8474	3454.1485	NaN	NaN	1.1688	0.8991	0.0205	0.0197	0.0205	0.0202	0.02
0.0	0.0	0.0	176.1526	1352.1485	NaN	NaN	0.8847	0.8987	0.0206	0.0197	0.0207	0.0203	0.02
0.0	0.0	0.0	-1061.8474	-651.8515	NaN	NaN	0.3804	0.898	0.0208	0.0201	0.021	0.0201	0.0201
0.0	0.0	0.0	-1846.8474	1550.1485	NaN	NaN	-0.3	0.8977	0.021	0.0203	0.0211	0.02	0.02
0.0	0.0	0.0	-2699.8474	-196.8515	NaN	NaN	0.068	0.8979	0.021	0.0202	0.021	0.0199	0.02
0.0	0.0	0.0	-3080.8474	1383.1485	NaN	NaN	-0.3	0.8979	0.021	0.0202	0.021	0.02	0.02
0.0	0.0	0.0	-985.8474	1196.1485	NaN	NaN	1.3	0.8983	0.0208	0.0201	0.0209	0.02	0.0199
0.0	0.0	0.0	136.1526	471.1485	NaN	NaN	0.7758	0.8984	0.0208	0.02	0.0209	0.02	0.0199
0.0	0.0	0.0	1450.1526	-949.8515	NaN	NaN	-0.3	0.8981	0.0209	0.0201	0.0209	0.02	0.0199
0.0	0.0	0.0	-1977.8474	2986.1485	NaN	NaN	1.3	0.8986	0.0208	0.0201	0.0208	0.0199	0.0198
0.0	0.0	0.0	-1184.8474	375.1485	NaN	NaN	-0.3	0.8977	0.0211	0.0203	0.021	0.02	0.02
0.0	0.0	0.0	159.1526	-116.8515	NaN	NaN	-0.3	0.8977	0.0211	0.0204	0.021	0.0199	0.0199
0.0	0.0	0.0	-2094.8474	3361.1485	NaN	NaN	1.3	0.8975	0.0212	0.0204	0.021	0.02	0.0199
0.0	0.0	0.0	-969.8474	1155.1485	NaN	NaN	1.3	0.897	0.0214	0.0205	0.0211	0.0201	0.0199
0.0	0.0	0.0	-2663.8474	841.1485	NaN	NaN	-0.3	0.8964	0.0216	0.0206	0.0212	0.0201	0.0199
0.0	0.0	0.0	192.1526	686.1485	NaN	NaN	0.7812	0.8963	0.0217	0.0206	0.0213	0.0201	0.0199
0.0	0.0	0.0	-2257.8474	-120.8515	NaN	NaN	0.0508	0.8958	0.0218	0.0208	0.0213	0.0203	0.02
0.0	0.0	0.0	-2247.8474	3328.1485	NaN	NaN	1.3	0.8965	0.0216	0.0205	0.0212	0.0203	0.0198
0.0	0.0	0.0	-2275.8474	-224.8515	NaN	NaN	0.0899	0.8958	0.0218	0.0207	0.0214	0.0204	0.0199
0.0	0.0	0.0	-1053.8474	-513.8515	NaN	NaN	0.3278	0.8961	0.0218	0.0207	0.0212	0.0203	0.0199
0.0	0.0	0.0	-1652.8474	-504.8515	NaN	NaN	0.234	0.8962	0.0218	0.0207	0.0212	0.0202	0.0198
0.0	0.0	0.0	-2352.8474	380.1485	NaN	NaN	-0.1927	0.8964	0.0218	0.0207	0.0211	0.0201	0.0197
0.0	0.0	0.0	-3638.8474	623.1485	NaN	NaN	-0.2066	0.8966	0.0218	0.0207	0.0211	0.0202	0.0197
0.0	0.0	0.0	534.1526	-1070.8515	NaN	NaN	1.3	0.8972	0.0216	0.0205	0.0209	0.0201	0.0196
0.0	0.0	0.0	-2727.8474	-1095.8515	NaN	NaN	0.2866	0.8972	0.0216	0.0206	0.021	0.02	0.0197
0.0	0.0	0.0	-1311.8474	-467.8515	NaN	NaN	0.2629	0.8977	0.0213	0.0205	0.0209	0.02	0.0196
0.0	0.0	0.0	-1432.8474	-1193.8515	NaN	NaN	0.4545	0.8976	0.0212	0.0206	0.0209	0.0199	0.0197
0.0	0.0	0.0	-2301.8474	-1370.8515	NaN	NaN	0.3733	0.8976	0.0211	0.0207	0.0209	0.0199	0.0197
0.0	0.0	0.0	-1793.8474	2345.1485	NaN	NaN	1.3	0.898	0.021	0.0207	0.0209	0.0198	0.0197
0.0	0.0	0.0	-2092.8474	-2701.8515	NaN	NaN	0.5635	0.8972	0.0212	0.0209	0.021	0.0199	0.0199
0.0	0.0	0.0	-3286.8474	2633.1485	NaN	NaN	-0.3	0.8984	0.0208	0.0206	0.0207	0.0198	0.0198
0.0	0.0	0.0	-414.8474	2026.1485	NaN	NaN	1.2575	0.898	0.0208	0.0206	0.0207	0.0199	0.02
0.0	0.0	0.0	-2926.8474	1513.1485	NaN	NaN	-0.3	0.8979	0.0207	0.0207	0.0208	0.0198	0.0201
0.0	0.0	0.0	-685.8474	456.1485	NaN	NaN	-0.3	0.8974	0.0208	0.0207	0.0209	0.02	0.0202
0.0	0.0	0.0	198.1526	1568.1485	NaN	NaN	0.8878	0.8974	0.0208	0.0208	0.0209	0.0199	0.0202
0.0	0.0	0.0	-2019.8474	4968.1485	NaN	NaN	1.3	0.8972	0.0208	0.0209	0.021	0.02	0.0203
0.0	0.0	0.0	-2403.8474	-2557.8515	NaN	NaN	0.5155	0.897	0.0208	0.021	0.021	0.0199	0.0203
0.0	0.0	0.0	-2553.8474	2303.1485	NaN	NaN	-0.3	0.8974	0.0207	0.0209	0.021	0.0198	0.0203
0.0	0.0	0.0	-1916.8474	228.1485	NaN	NaN	-0.1351	0.8973	0.0207	0.0209	0.021	0.0198	0.0204
0.0	0.0	0.0	-121.8474	2827.1485	NaN	NaN	1.045	0.8977	0.0205	0.0207	0.0209	0.0198	0.0204
0.0	0.0	0.0	-2254.8474	-468.8515	NaN	NaN	0.1721	0.897	0.0206	0.0208	0.021	0.0201	0.0206
0.0	0.0	0.0	-2842.8474	4769.1485	NaN	NaN	1.3	0.898	0.0203	0.0205	0.0208	0.02	0.0204
0.0	0.0	0.0	-1983.8474	2692.1485	NaN	NaN	1.3	0.8973	0.0204	0.0206	0.021	0.0201	0.0206
0.0	0.0	0.0	-1178.8474	895.1485	NaN	NaN	-0.3	0.8975	0.0203	0.0206	0.0211	0.02	0.0205
0.0	0.0	0.0	-1209.8474	-543.8515	NaN	NaN	0.3101	0.8969	0.0206	0.0209	0.0211	0.02	0.0205
0.0	0.0	0.0	-798.8474	-339.8515	NaN	NaN	0.2985	0.8976	0.0205	0.0208	0.0209	0.0198	0.0203
0.0	0.0	0.0	-2326.8474	-1001.8515	NaN	NaN	0.301	0.8973	0.0206	0.0208	0.021	0.0198	0.0205
0.0	0.0	0.0	-1444.8474	480.1485	NaN	NaN	-0.3	0.8979	0.0202	0.0206	0.0208	0.0199	0.0205
0.0	0.0	0.0	-928.8474	2597.1485	NaN	NaN	1.3	0.8979	0.0201	0.0204	0.0208	0.0201	0.0206
0.0	0.0	0.0	-1521.8474	2872.1485	NaN	NaN	1.3	0.8977	0.0201	0.0205	0.0208	0.0202	0.0207
0.0	0.0	0.0	-2941.8474	1574.1485	NaN	NaN	-0.3	0.8975	0.0203	0.0205	0.0209	0.0201	0.0207
0.0	0.0	0.0	-2568.8474	-297.8515	NaN	NaN	0.1039	0.8968	0.0205	0.0207	0.0211	0.0201	0.0207
0.0	0.0	0.0	-114.8474	767.1485	NaN	NaN	1.1761	0.897	0.0205	0.0207	0.0211	0.0201	0.0206
0.0	0.0	0.0	-2245.8474	1716.1485	NaN	NaN	-0.3	0.8969	0.0205	0.0207	0.0212	0.0201	0.0206
0.0	0.0	0.0	-2023.8474	641.1485	NaN	NaN	-0.3	0.897	0.0205	0.0208	0.0212	0.02	0.0206
0.0	0.0	0.0	-3188.8474	-377.8515	NaN	NaN	0.1059	0.8969	0.0205	0.0208	0.0212	0.02	0.0206
0.0	0.0	0.0	-906.8474	2140.1485	NaN	NaN	1.3	0.8978	0.0202	0.0205	0.021	0.02	0.0204
0.0	0.0	0.0	-1808.8474	2333.1485	NaN	NaN	1.3	0.8975	0.0203	0.0205	0.0211	0.0201	0.0204
0.0	0.0	0.0	-2841.8474	401.1485	NaN	NaN	-0.1644	0.8974	0.0204	0.0206	0.0212	0.0201	0.0204
0.0	0.0	0.0	-2015.8474	-580.8515	NaN	NaN	0.2237	0.8972	0.0205	0.0207	0.0212	0.0201	0.0204
0.0	0.0	0.0	-1635.8474	581.1485	NaN	NaN	-0.3	0.8977	0.0203	0.0207	0.0212	0.02	0.0203
0.0	0.0	0.0	-545.8474	1885.1485	NaN	NaN	1.3	0.8977	0.0202	0.0207	0.0212	0.02	0.0202
0.0	0.0	0.0	-1920.8474	-1278.8515	NaN	NaN	0.3997	0.8972	0.0205	0.0209	0.0213	0.02	0.0202
0.0	0.0	0.0	-889.8474	-1646.8515	NaN	NaN	0.6492	0.8969	0.0207	0.021	0.0212	0.02	0.0201
0.0	0.0	0.0	-1937.8474	285.1485	NaN	NaN	-0.1725	0.8967	0.0209	0.0211	0.0212	0.0201	0.0201
0.0	0.0	0.0	-94.8474	-1824.8515	NaN	NaN	0.9506	0.8968	0.0209	0.021	0.0211	0.0201	0.0201
0.0	0.0	0.0	-1473.8474	2292.1485	NaN	NaN	1.3	0.8968	0.0209	0.0209	0.021	0.0202	0.0202
0.0	0.0	0.0	-434.8474	1136.1485	NaN	NaN	1.3	0.8965	0.0209	0.0209	0.021	0.0204	0.0204
0.0	0.0	0.0	-1407.8474	2060.1485	NaN	NaN	1.3	0.8962	0.0209	0.0209	0.021	0.0205	0.0205
0.0	0.0	0.0	-1229.8474	2864.1485	NaN	NaN	1.3	0.8955	0.0211	0.0211	0.0213	0.0206	0.0205
0.0	0.0	0.0	-1943.8474	1221.1485	NaN	NaN	-0.3	0.8951	0.0214	0.0213	0.0214	0.0204	0.0203
0.0	0.0	0.0	-2268.8474	-1533.8515	NaN	NaN	0.4034	0.8946	0.0217	0.0215	0.0215	0.0202	0.0204
0.0	0.0	0.0	-2907.8474	343.1485	NaN	NaN	-0.1338	0.8953	0.0216	0.0214	0.0214	0.0202	0.0202
0.0	0.0	0.0	-2302.8474	2275.1485	NaN	NaN	-0.3	0.8962	0.0212	0.0211	0.0212	0.0201	0.0201
0.0	0.0	0.0	-1900.8474	264.1485	NaN	NaN	-0.1614	0.8963	0.0211	0.021	0.0212	0.0202	0.0201
0.0	0.0	0.0	-755.8474	1758.1485	NaN	NaN	1.3	0.8966	0.021	0.0209	0.0212	0.0202	0.02
0.0	0.0	0.0	-2335.8474	690.1485	NaN	NaN	-0.3	0.8964	0.0211	0.021	0.0213	0.0201	0.02
0.0	0.0	0.0	-3285.8474	-34.8515	NaN	NaN	0.0105	0.8964	0.0212	0.0212	0.0213	0.0199	0.02
0.0	0.0	0.0	-1927.8474	118.1485	NaN	NaN	-0.0653	0.8969	0.021	0.0211	0.0213	0.0198	0.0199
0.0	0.0	0.0	-1656.8474	-365.8515	NaN	NaN	0.1809	0.8971	0.021	0.0211	0.0212	0.0197	0.0198
0.0	0.0	0.0	-1169.8474	655.1485	NaN	NaN	-0.3	0.8973	0.0209	0.021	0.0212	0.0198	0.0198
0.0	0.0	0.0	-1555.8474	487.1485	NaN	NaN	-0.3	0.8975	0.0209	0.0209	0.0211	0.0199	0.0198
0.0	0.0	0.0	-3067.8474	109.1485	NaN	NaN	-0.0369	0.8971	0.021	0.021	0.0211	0.0199	0.0199
0.0	0.0	0.0	-2267.8474	1600.1485	NaN	NaN	-0.3	0.8972	0.0209	0.0209	0.0211	0.0199	0.02
0.0	0.0	0.0	-915.8474	1614.1485	NaN	NaN	1.3	0.8974	0.0208	0.0209	0.0211	0.0199	0.02
0.0	0.0	0.0	-1685.8474	205.1485	NaN	NaN	-0.1385	0.8972	0.0208	0.021	0.0211	0.0199	0.0201
0.0	0.0	0.0	-1799.8474	2371.1485	NaN	NaN	1.3	0.8976	0.0206	0.0209	0.0211	0.0198	0.0199
0.0	0.0	0.0	-314.8474	-1297.8515	NaN	NaN	0.8048	0.8968	0.0209	0.0211	0.0213	0.0199	0.02
0.0	0.0	0.0	-1662.8474	-1185.8515	NaN	NaN	0.4163	0.8964	0.0211	0.0213	0.0213	0.0198	0.0201
0.0	0.0	0.0	-197.8474	-135.8515	NaN	NaN	0.4071	0.8967	0.0211	0.0212	0.0213	0.0198	0.02
0.0	0.0	0.0	-3252.8474	905.1485	NaN	NaN	-0.3	0.8968	0.0211	0.0211	0.0212	0.0198	0.0201
0.0	0.0	0.0	-3461.8474	2392.1485	NaN	NaN	-0.3	0.8975	0.0208	0.0209	0.0211	0.0198	0.0199
0.0	0.0	0.0	-1315.8474	4648.1485	NaN	NaN	1.3	0.8982	0.0206	0.0206	0.0211	0.0197	0.0198
0.0	0.0	0.0	31.1526	667.1485	NaN	NaN	0.9554	0.8971	0.0209	0.0209	0.0213	0.0199	0.0199
0.0	0.0	0.0	-836.8474	1215.1485	NaN	NaN	1.3	0.8968	0.0211	0.021	0.0213	0.0198	0.0199
0.0	0.0	0.0	-1560.8474	451.1485	NaN	NaN	-0.3	0.8964	0.0213	0.0211	0.0214	0.0198	0.02
0.0	0.0	0.0	-2498.8474	-1359.8515	NaN	NaN	0.3524	0.8965	0.0214	0.021	0.0213	0.0198	0.02
0.0	0.0	0.0	-2047.8474	2412.1485	NaN	NaN	1.3	0.897	0.0212	0.0208	0.0213	0.0197	0.0199
0.0	0.0	0.0	-1922.8474	872.1485	NaN	NaN	-0.3	0.8971	0.0212	0.0207	0.0213	0.0198	0.0198
0.0	0.0	0.0	-236.8474	1016.1485	NaN	NaN	1.3	0.8972	0.0212	0.0207	0.0213	0.0198	0.0198
0.0	0.0	0.0	360.1526	-1213.8515	NaN	NaN	1.3	0.8966	0.0214	0.0209	0.0214	0.0199	0.0199
0.0	0.0	0.0	-1128.8474	-1371.8515	NaN	NaN	0.5486	0.8966	0.0214	0.021	0.0214	0.0198	0.0199
0.0	0.0	0.0	-1279.8474	-2281.8515	NaN	NaN	0.6407	0.8964	0.0213	0.0211	0.0214	0.0198	0.02
0.0	0.0	0.0	-3220.8474	1408.1485	NaN	NaN	-0.3	0.8974	0.021	0.0208	0.0213	0.0196	0.0199
0.0	0.0	0.0	-1572.8474	1578.1485	NaN	NaN	1.3	0.8976	0.0209	0.0208	0.0213	0.0197	0.0198
0.0	0.0	0.0	-1432.8474	1540.1485	NaN	NaN	1.3	0.8974	0.021	0.0208	0.0213	0.0196	0.0198
0.0	0.0	0.0	-2748.8474	106.1485	NaN	NaN	-0.0402	0.8968	0.0212	0.021	0.0214	0.0197	0.0199
0.0	0.0	0.0	-1729.8474	230.1485	NaN	NaN	-0.1535	0.8972	0.0211	0.0209	0.0213	0.0197	0.0199
0.0	0.0	0.0	-1458.8474	2519.1485	NaN	NaN	1.3	0.8975	0.021	0.0208	0.0213	0.0197	0.0198
0.0	0.0	0.0	-2555.8474	449.1485	NaN	NaN	-0.2132	0.8974	0.021	0.0208	0.0213	0.0196	0.0198
0.0	0.0	0.0	-384.8474	-374.8515	NaN	NaN	0.4934	0.8974	0.0211	0.0209	0.0213	0.0196	0.0199
0.0	0.0	0.0	-328.8474	416.1485	NaN	NaN	1.3	0.8977	0.021	0.0208	0.0212	0.0195	0.0198
0.0	0.0	0.0	-2491.8474	3381.1485	NaN	NaN	1.3	0.8975	0.0211	0.0209	0.0212	0.0195	0.0198
0.0	0.0	0.0	-2488.8474	-827.8515	NaN	NaN	0.2496	0.8966	0.0214	0.0211	0.0214	0.0195	0.02
0.0	0.0	0.0	1509.1526	1177.1485	NaN	NaN	0.4382	0.8975	0.0212	0.0209	0.0212	0.0194	0.0197
0.0	0.0	0.0	-1240.8474	-73.8515	NaN	NaN	0.0562	0.8968	0.0214	0.021	0.0213	0.0195	0.0199
0.0	0.0	0.0	-3175.8474	1147.1485	NaN	NaN	-0.3	0.8969	0.0214	0.021	0.0212	0.0195	0.0199
0.0	0.0	0.0	-2061.8474	262.1485	NaN	NaN	-0.1457	0.8963	0.0216	0.0211	0.0213	0.0196	0.0201
0.0	0.0	0.0	-1174.8474	1845.1485	NaN	NaN	1.3	0.8966	0.0215	0.0209	0.0213	0.0197	0.02
0.0	0.0	0.0	-2280.8474	4885.1485	NaN	NaN	1.3	0.8967	0.0214	0.0209	0.0213	0.0198	0.0199
0.0	0.0	0.0	-3081.8474	1916.1485	NaN	NaN	-0.3	0.8964	0.0215	0.021	0.0214	0.0198	0.0199
0.0	0.0	0.0	-3297.8474	465.1485	NaN	NaN	-0.1642	0.896	0.0217	0.0213	0.0214	0.0197	0.0199
0.0	0.0	0.0	-2368.8474	641.1485	NaN	NaN	-0.3	0.8957	0.0218	0.0214	0.0215	0.0196	0.0199
0.0	0.0	0.0	-1772.8474	-968.8515	NaN	NaN	0.3534	0.8959	0.0218	0.0215	0.0214	0.0195	0.0199
0.0	0.0	0.0	-1638.8474	-1572.8515	NaN	NaN	0.4897	0.8959	0.0218	0.0214	0.0214	0.0196	0.0199
0.0	0.0	0.0	-2339.8474	790.1485	NaN	NaN	-0.3	0.8964	0.0217	0.0212	0.0213	0.0197	0.0197
0.0	0.0	0.0	-1309.8474	1237.1485	NaN	NaN	-0.3	0.8965	0.0216	0.0212	0.0213	0.0198	0.0197
0.0	0.0	0.0	-2911.8474	866.1485	NaN	NaN	-0.3	0.8963	0.0216	0.0213	0.0213	0.0197	0.0197
0.0	0.0	0.0	-666.8474	-1623.8515	NaN	NaN	0.7089	0.8963	0.0216	0.0214	0.0212	0.0197	0.0197
0.0	0.0	0.0	-1015.8474	-1372.8515	NaN	NaN	0.5747	0.8962	0.0216	0.0214	0.0212	0.0197	0.0198
0.0	0.0	0.0	-2481.8474	-100.8515	NaN	NaN	0.039	0.8965	0.0215	0.0213	0.0212	0.0199	0.0197
0.0	0.0	0.0	-1829.8474	3849.1485	NaN	NaN	1.3	0.8966	0.0214	0.0211	0.0212	0.0201	0.0196
0.0	0.0	0.0	-2665.8474	-502.8515	NaN	NaN	0.1587	0.8953	0.0217	0.0215	0.0214	0.0201	0.0199
0.0	0.0	0.0	-2470.8474	2240.1485	NaN	NaN	-0.3	0.8955	0.0217	0.0215	0.0213	0.02	0.0199
0.0	0.0	0.0	-2360.8474	-1078.8515	NaN	NaN	0.3136	0.8953	0.0217	0.0215	0.0214	0.0201	0.02
0.0	0.0	0.0	-3260.8474	3683.1485	NaN	NaN	1.3	0.8962	0.0213	0.0211	0.0213	0.0202	0.0198
0.0	0.0	0.0	-1436.8474	3561.1485	NaN	NaN	1.3	0.8954	0.0215	0.0213	0.0216	0.0203	0.0199
0.0	0.0	0.0	-1704.8474	-667.8515	NaN	NaN	0.2815	0.8947	0.0217	0.0217	0.0216	0.0203	0.0201
0.0	0.0	0.0	-1869.8474	242.1485	NaN	NaN	-0.1488	0.8945	0.0217	0.0218	0.0216	0.0202	0.0201
0.0	0.0	0.0	-2351.8474	4360.1485	NaN	NaN	1.3	0.8952	0.0216	0.0216	0.0216	0.0201	0.02
0.0	0.0	0.0	-2828.8474	1085.1485	NaN	NaN	-0.3	0.895	0.0216	0.0215	0.0216	0.0202	0.0201
0.0	0.0	0.0	-1426.8474	-1022.8515	NaN	NaN	0.4175	0.8952	0.0215	0.0213	0.0216	0.0204	0.0201
0.0	0.0	0.0	1409.1526	4221.1485	NaN	NaN	0.7497	0.8958	0.0213	0.0209	0.0216	0.0206	0.0198
0.0	0.0	0.0	-68.8474	2216.1485	NaN	NaN	1.0321	0.8951	0.0215	0.021	0.0217	0.0208	0.0199
0.0	0.0	0.0	-538.8474	-600.8515	NaN	NaN	0.5272	0.8945	0.0217	0.0213	0.0218	0.0207	0.0201
0.0	0.0	0.0	-525.8474	-909.8515	NaN	NaN	0.6337	0.8944	0.0218	0.0214	0.0217	0.0207	0.0201
0.0	0.0	0.0	-1100.8474	744.1485	NaN	NaN	-0.3	0.8949	0.0216	0.0211	0.0216	0.0207	0.02
0.0	0.0	0.0	-1571.8474	-710.8515	NaN	NaN	0.3114	0.8946	0.0217	0.0211	0.0217	0.0209	0.02
0.0	0.0	0.0	1866.1526	669.1485	NaN	NaN	0.2639	0.8949	0.0218	0.0209	0.0217	0.0209	0.0198
0.0	0.0	0.0	1723.1526	-487.8515	NaN	NaN	-0.3	0.8942	0.022	0.0211	0.0217	0.021	0.0199
0.0	0.0	0.0	-2382.8474	-2014.8515	NaN	NaN	0.4582	0.8938	0.0222	0.0213	0.0218	0.0209	0.02
0.0	0.0	0.0	-357.8474	3226.1485	NaN	NaN	1.1248	0.8939	0.0222	0.0211	0.0218	0.021	0.02
0.0	0.0	0.0	-343.8474	353.1485	NaN	NaN	1.3	0.8936	0.0224	0.0211	0.0219	0.0211	0.0199
0.0	0.0	0.0	2188.1526	909.1485	NaN	NaN	0.2935	0.8938	0.0223	0.0211	0.0219	0.0211	0.0198
0.0	0.0	0.0	2118.1526	-663.8515	NaN	NaN	-0.3	0.8938	0.0224	0.0211	0.022	0.0212	0.0196
0.0	0.0	0.0	78.1526	2864.1485	NaN	NaN	0.9734	0.8943	0.0223	0.0209	0.0219	0.0211	0.0194
0.0	0.0	0.0	-326.8474	803.1485	NaN	NaN	1.3	0.8942	0.0222	0.021	0.022	0.0212	0.0194
0.0	0.0	0.0	1951.1526	1033.1485	NaN	NaN	0.3462	0.8945	0.0221	0.0208	0.022	0.0212	0.0193
0.0	0.0	0.0	1334.1526	-474.8515	NaN	NaN	-0.3	0.8948	0.022	0.0207	0.022	0.0212	0.0192
0.0	0.0	0.0	816.1526	1307.1485	NaN	NaN	0.6156	0.8953	0.0219	0.0207	0.022	0.0211	0.019
0.0	0.0	0.0	-1.8474	255.1485	NaN	NaN	1.0073	0.8953	0.022	0.0208	0.0221	0.0209	0.0189
0.0	0.0	0.0	151.1526	-1238.8515	NaN	NaN	1.139	0.8957	0.0219	0.0207	0.0221	0.0207	0.0189
0.0	0.0	0.0	-1105.8474	-2649.8515	NaN	NaN	0.7056	0.8952	0.022	0.0207	0.0222	0.0207	0.0191
0.0	0.0	0.0	-1034.8474	1026.1485	NaN	NaN	-0.3	0.8955	0.022	0.0207	0.0222	0.0206	0.0191
0.0	0.0	0.0	1182.1526	-257.8515	NaN	NaN	-0.279	0.8959	0.0219	0.0206	0.0221	0.0205	0.019
0.0	0.0	0.0	1692.1526	3009.1485	NaN	NaN	0.6401	0.8965	0.0217	0.0204	0.0219	0.0205	0.0189
0.0	0.0	0.0	448.1526	3332.1485	NaN	NaN	0.8815	0.8959	0.022	0.0204	0.022	0.0205	0.0191
0.0	0.0	0.0	3447.1526	695.1485	NaN	NaN	0.1678	0.8951	0.0222	0.0206	0.0221	0.0206	0.0193
0.0	0.0	0.0	532.1526	1623.1485	NaN	NaN	0.7531	0.8942	0.0224	0.0207	0.0223	0.0208	0.0196
0.0	0.0	0.0	-64.8474	-567.8515	NaN	NaN	0.8975	0.8935	0.0226	0.0207	0.0225	0.0209	0.0198
0.0	0.0	0.0	886.1526	3237.1485	NaN	NaN	0.7851	0.8934	0.0226	0.0207	0.0225	0.0209	0.0198
0.0	0.0	0.0	25.1526	-1775.8515	NaN	NaN	1.0144	0.8932	0.0227	0.0206	0.0227	0.0209	0.0199
0.0	0.0	0.0	-829.8474	-891.8515	NaN	NaN	0.518	0.893	0.0227	0.0205	0.0228	0.0209	0.0201
0.0	0.0	0.0	-1196.8474	-497.8515	NaN	NaN	0.2938	0.893	0.0227	0.0204	0.0228	0.0209	0.0202
0.0	0.0	0.0	-3223.8474	-227.8515	NaN	NaN	0.066	0.8928	0.0228	0.0204	0.0228	0.0209	0.0203
0.0	0.0	0.0	-1765.8474	349.1485	NaN	NaN	-0.2465	0.8929	0.0228	0.0204	0.0228	0.0209	0.0202
0.0	0.0	0.0	-2185.8474	1340.1485	NaN	NaN	-0.3	0.8931	0.0227	0.0204	0.0227	0.0209	0.0202
0.0	0.0	0.0	-2483.8474	1651.1485	NaN	NaN	-0.3	0.8932	0.0227	0.0204	0.0227	0.0209	0.0202
0.0	0.0	0.0	-1392.8474	75.1485	NaN	NaN	-0.057	0.8933	0.0227	0.0203	0.0227	0.0209	0.0202
0.0	0.0	0.0	-1844.8474	-962.8515	NaN	NaN	0.3429	0.8931	0.0227	0.0203	0.0227	0.0208	0.0203
0.0	0.0	0.0	-2628.8474	1272.1485	NaN	NaN	-0.3	0.8931	0.0228	0.0203	0.0227	0.0209	0.0203
0.0	0.0	0.0	-1604.8474	-124.8515	NaN	NaN	0.0722	0.893	0.0228	0.0203	0.0227	0.021	0.0203
0.0	0.0	0.0	-1633.8474	1595.1485	NaN	NaN	-0.3	0.8931	0.0227	0.0203	0.0226	0.021	0.0202
0.0	0.0	0.0	-1789.8474	2594.1485	NaN	NaN	1.3	0.893	0.0227	0.0203	0.0227	0.021	0.0203
0.0	0.0	0.0	-1572.8474	-353.8515	NaN	NaN	0.1837	0.8927	0.0228	0.0203	0.0227	0.0211	0.0204
0.0	0.0	0.0	-3347.8474	-2011.8515	NaN	NaN	0.3754	0.8921	0.0229	0.0204	0.0228	0.0212	0.0206
0.0	0.0	0.0	-1452.8474	1470.1485	NaN	NaN	1.3	0.8919	0.0229	0.0205	0.0228	0.0213	0.0206
0.0	0.0	0.0	-2899.8474	2809.1485	NaN	NaN	-0.3	0.892	0.0228	0.0205	0.0229	0.0213	0.0205
0.0	0.0	0.0	-179.8474	1332.1485	NaN	NaN	1.1561	0.892	0.0227	0.0206	0.0229	0.0214	0.0204
0.0	0.0	0.0	-2994.8474	3463.1485	NaN	NaN	1.3	0.892	0.0226	0.0206	0.0229	0.0214	0.0205
0.0	0.0	0.0	-2925.8474	-1697.8515	NaN	NaN	0.3672	0.8913	0.0227	0.0208	0.023	0.0215	0.0207
0.0	0.0	0.0	-2042.8474	-1233.8515	NaN	NaN	0.3766	0.8914	0.0226	0.0208	0.023	0.0215	0.0207
0.0	0.0	0.0	-1359.8474	1047.1485	NaN	NaN	-0.3	0.8915	0.0226	0.0208	0.023	0.0215	0.0207
0.0	0.0	0.0	-2051.8474	1453.1485	NaN	NaN	-0.3	0.8917	0.0225	0.0208	0.0229	0.0214	0.0207
0.0	0.0	0.0	-1839.8474	-3267.8515	NaN	NaN	0.6398	0.8916	0.0225	0.0208	0.0229	0.0214	0.0209
0.0	0.0	0.0	-2546.8474	738.1485	NaN	NaN	-0.3	0.8928	0.0222	0.0207	0.0225	0.021	0.0208
0.0	0.0	0.0	-2047.8474	2069.1485	NaN	NaN	1.3	0.8925	0.0223	0.0207	0.0226	0.021	0.0208
0.0	0.0	0.0	405.1526	696.1485	NaN	NaN	0.6321	0.8929	0.0223	0.0207	0.0225	0.021	0.0206
0.0	0.0	0.0	-863.8474	1914.1485	NaN	NaN	1.3	0.8926	0.0223	0.0207	0.0225	0.0211	0.0207
0.0	0.0	0.0	-1003.8474	763.1485	NaN	NaN	-0.3	0.8922	0.0224	0.0209	0.0225	0.0212	0.0208
0.0	0.0	0.0	-4174.8474	-1111.8515	NaN	NaN	0.2103	0.8915	0.0225	0.0211	0.0226	0.0214	0.0209
0.0	0.0	0.0	-2718.8474	899.1485	NaN	NaN	-0.3	0.8915	0.0225	0.0212	0.0225	0.0215	0.0209
0.0	0.0	0.0	-1555.8474	1257.1485	NaN	NaN	-0.3	0.8917	0.0224	0.0212	0.0225	0.0214	0.0208
0.0	0.0	0.0	-780.8474	-35.8515	NaN	NaN	0.0439	0.892	0.0224	0.0213	0.0223	0.0213	0.0207
0.0	0.0	0.0	-2560.8474	834.1485	NaN	NaN	-0.3	0.8925	0.0223	0.0211	0.0221	0.0214	0.0206
0.0	0.0	0.0	-2251.8474	2441.1485	NaN	NaN	1.3	0.8926	0.0223	0.021	0.022	0.0215	0.0206
0.0	0.0	0.0	-102.8474	125.1485	NaN	NaN	1.3	0.8922	0.0224	0.0212	0.022	0.0214	0.0207
0.0	0.0	0.0	-1123.8474	855.1485	NaN	NaN	-0.3	0.8921	0.0225	0.0214	0.022	0.0213	0.0208
0.0	0.0	0.0	-2570.8474	-1697.8515	NaN	NaN	0.3977	0.8918	0.0225	0.0216	0.0221	0.0212	0.0208
0.0	0.0	0.0	-1822.8474	-249.8515	NaN	NaN	0.1205	0.8926	0.0223	0.0215	0.0219	0.0211	0.0207
0.0	0.0	0.0	69.1526	546.1485	NaN	NaN	0.8876	0.8923	0.0222	0.0215	0.022	0.0212	0.0208
0.0	0.0	0.0	-2184.8474	-559.8515	NaN	NaN	0.204	0.8934	0.0218	0.0214	0.0218	0.021	0.0207
0.0	0.0	0.0	-1112.8474	-1824.8515	NaN	NaN	0.6212	0.8928	0.0222	0.0214	0.0215	0.0213	0.0207
0.0	0.0	0.0	-837.8474	1096.1485	NaN	NaN	1.3	0.8932	0.0222	0.0212	0.0212	0.0215	0.0207
0.0	0.0	0.0	-2230.8474	1397.1485	NaN	NaN	-0.3	0.8928	0.0223	0.0211	0.0212	0.0218	0.0208
0.0	0.0	0.0	-1953.8474	1248.1485	NaN	NaN	-0.3	0.8926	0.0224	0.0211	0.0212	0.022	0.0208
0.0	0.0	0.0	-2414.8474	1237.1485	NaN	NaN	-0.3	0.8924	0.0223	0.0212	0.0212	0.0222	0.0207
0.0	0.0	0.0	-1308.8474	2365.1485	NaN	NaN	1.3	0.8925	0.0222	0.0212	0.0212	0.0223	0.0206
0.0	0.0	0.0	-2061.8474	426.1485	NaN	NaN	-0.2605	0.8922	0.0222	0.0213	0.0213	0.0224	0.0205
0.0	0.0	0.0	-2591.8474	-962.8515	NaN	NaN	0.2709	0.8924	0.0222	0.0213	0.0214	0.0224	0.0203
0.0	0.0	0.0	-1670.8474	3146.1485	NaN	NaN	1.3	0.8927	0.0221	0.0211	0.0215	0.0224	0.0202
0.0	0.0	0.0	-197.8474	2139.1485	NaN	NaN	1.1019	0.8934	0.0219	0.0207	0.0216	0.0223	0.0201
0.0	0.0	0.0	-921.8474	3158.1485	NaN	NaN	1.3	0.8937	0.0218	0.0203	0.0217	0.0224	0.0201
0.0	0.0	0.0	-2613.8474	2360.1485	NaN	NaN	-0.3	0.8942	0.0217	0.0202	0.0218	0.0222	0.0201
0.0	0.0	0.0	-81.8474	881.1485	NaN	NaN	1.1024	0.8926	0.0218	0.0205	0.0222	0.0224	0.0204
0.0	0.0	0.0	-2778.8474	-146.8515	NaN	NaN	0.0502	0.8939	0.0215	0.0204	0.0222	0.0218	0.0203
0.0	0.0	0.0	-3798.8474	533.1485	NaN	NaN	-0.1633	0.8827	0.0237	0.022	0.0247	0.024	0.0229
0.0	0.0	0.0	-2434.8474	-489.8515	NaN	NaN	0.1675	0.9042	0.0194	0.0178	0.021	0.0199	0.0177
