# Supplementary material for: DeepFRET, a software for rapid and automated single-molecule FRET data classification using deep learning
Source: eLife. 2020 Nov 3;9:e60404. doi: 10.7554/eLife.60404 (PMC7609065; doi:10.7554/eLife.60404)
Supplement: Figure 4—source data 1. [file elife-60404-fig4-data1.zip › Figure 4-source data 1/Fig_S4a/Traces/traces_all_n294/Traces_Fig2d_4mMAc_mov2_combined_tif_pair54.txt]

Exported by DeepFRET
Date: 2020-08-26, 18:13
Video filename: None
FRET pair #54
Bleaches at 99
D-Dexc-bg	A-Dexc-bg	A-Aexc-bg	D-Dexc-rw	A-Dexc-rw	A-Aexc-rw	S	E	p_bleached	p_aggregated	p_noisy	p_scrambled	p_static	p_dynamic
0.0	0.0	0.0	20321.0942	2596.088	NaN	NaN	0.1133	0.0261	0.8836	0.024	0.0255	0.0218	0.019
0.0	0.0	0.0	28984.0942	4737.088	NaN	NaN	0.1405	0.0211	0.8874	0.023	0.0258	0.0232	0.0196
0.0	0.0	0.0	25429.0942	5267.088	NaN	NaN	0.1716	0.0209	0.8968	0.0208	0.022	0.0217	0.0177
0.0	0.0	0.0	28192.0942	4170.088	NaN	NaN	0.1289	0.0201	0.8965	0.0206	0.0217	0.0223	0.0187
0.0	0.0	0.0	22316.0942	6313.088	NaN	NaN	0.2205	0.0198	0.8928	0.0206	0.0229	0.0237	0.0203
0.0	0.0	0.0	18750.0942	4342.088	NaN	NaN	0.188	0.0201	0.8912	0.0207	0.0233	0.0237	0.0209
0.0	0.0	0.0	22325.0942	8874.088	NaN	NaN	0.2844	0.0204	0.8899	0.0209	0.0236	0.024	0.0212
0.0	0.0	0.0	24051.0942	3698.088	NaN	NaN	0.1333	0.0213	0.8867	0.0214	0.0242	0.0248	0.0216
0.0	0.0	0.0	22144.0942	4047.088	NaN	NaN	0.1545	0.0215	0.8862	0.0217	0.0241	0.0247	0.0217
0.0	0.0	0.0	22112.0942	5344.088	NaN	NaN	0.1946	0.0214	0.8872	0.0218	0.0238	0.0243	0.0215
0.0	0.0	0.0	23365.0942	3813.088	NaN	NaN	0.1403	0.0214	0.8883	0.022	0.0233	0.0237	0.0213
0.0	0.0	0.0	24695.0942	7912.088	NaN	NaN	0.2426	0.0209	0.8912	0.0217	0.0228	0.0226	0.0207
0.0	0.0	0.0	24494.0942	5469.088	NaN	NaN	0.1825	0.0207	0.893	0.0214	0.0227	0.022	0.0202
0.0	0.0	0.0	25555.0942	4183.088	NaN	NaN	0.1407	0.0207	0.8947	0.021	0.0226	0.0214	0.0196
0.0	0.0	0.0	25901.0942	5273.088	NaN	NaN	0.1691	0.0206	0.8943	0.0211	0.0233	0.0211	0.0196
0.0	0.0	0.0	26111.0942	4204.088	NaN	NaN	0.1387	0.0207	0.8951	0.0208	0.0236	0.0209	0.019
0.0	0.0	0.0	26692.0942	8469.088	NaN	NaN	0.2409	0.0211	0.8951	0.0208	0.0238	0.0204	0.0189
0.0	0.0	0.0	30044.0942	7298.088	NaN	NaN	0.1954	0.0204	0.8982	0.0204	0.0226	0.0202	0.0183
0.0	0.0	0.0	24961.0942	5106.088	NaN	NaN	0.1698	0.0204	0.8989	0.0202	0.0222	0.0203	0.018
0.0	0.0	0.0	25040.0942	6837.088	NaN	NaN	0.2145	0.0207	0.8983	0.0201	0.0222	0.0207	0.018
0.0	0.0	0.0	24028.0942	5616.088	NaN	NaN	0.1894	0.0209	0.8966	0.02	0.0228	0.0215	0.0181
0.0	0.0	0.0	21506.0942	5531.088	NaN	NaN	0.2046	0.0215	0.8948	0.0199	0.0233	0.0223	0.0183
0.0	0.0	0.0	19108.0942	3075.088	NaN	NaN	0.1386	0.022	0.8921	0.0201	0.024	0.0232	0.0186
0.0	0.0	0.0	22824.0942	6884.088	NaN	NaN	0.2317	0.0228	0.8892	0.0202	0.0247	0.0243	0.0189
0.0	0.0	0.0	25686.0942	5993.088	NaN	NaN	0.1892	0.0234	0.887	0.0205	0.0251	0.0249	0.0191
0.0	0.0	0.0	25559.0942	3820.088	NaN	NaN	0.13	0.0239	0.8851	0.0208	0.0255	0.0255	0.0194
0.0	0.0	0.0	21888.0942	3233.088	NaN	NaN	0.1287	0.0242	0.8838	0.0209	0.0257	0.0259	0.0195
0.0	0.0	0.0	22760.0942	8964.088	NaN	NaN	0.2826	0.024	0.8844	0.0207	0.0257	0.0259	0.0194
0.0	0.0	0.0	24597.0942	7493.088	NaN	NaN	0.2335	0.0239	0.8835	0.0206	0.0263	0.0263	0.0195
0.0	0.0	0.0	20969.0942	6817.088	NaN	NaN	0.2453	0.024	0.8829	0.0205	0.0266	0.0266	0.0194
0.0	0.0	0.0	24918.0942	7073.088	NaN	NaN	0.2211	0.0242	0.8812	0.0205	0.0273	0.0271	0.0196
0.0	0.0	0.0	24297.0942	6509.088	NaN	NaN	0.2113	0.0245	0.8798	0.0205	0.0279	0.0275	0.0198
0.0	0.0	0.0	17765.0942	5487.088	NaN	NaN	0.236	0.0247	0.8769	0.0207	0.029	0.0282	0.0204
0.0	0.0	0.0	22815.0942	9254.088	NaN	NaN	0.2886	0.0246	0.8788	0.0203	0.0286	0.0278	0.0198
0.0	0.0	0.0	24152.0942	5047.088	NaN	NaN	0.1729	0.0249	0.8762	0.0206	0.0295	0.0286	0.0203
0.0	0.0	0.0	24103.0942	5056.088	NaN	NaN	0.1734	0.0251	0.875	0.0206	0.0299	0.0289	0.0205
0.0	0.0	0.0	21553.0942	4988.088	NaN	NaN	0.1879	0.0257	0.872	0.021	0.0308	0.0296	0.021
0.0	0.0	0.0	17405.0942	3296.088	NaN	NaN	0.1592	0.0262	0.8694	0.0213	0.0316	0.0301	0.0214
0.0	0.0	0.0	20110.0942	6165.088	NaN	NaN	0.2346	0.0266	0.8663	0.0216	0.0326	0.0308	0.0221
0.0	0.0	0.0	14665.0942	7446.088	NaN	NaN	0.3368	0.0269	0.8655	0.0218	0.0327	0.0309	0.0222
0.0	0.0	0.0	21175.0942	3209.088	NaN	NaN	0.1316	0.0272	0.8648	0.0219	0.0329	0.0309	0.0222
0.0	0.0	0.0	19931.0942	5831.088	NaN	NaN	0.2263	0.0272	0.8643	0.0221	0.0333	0.0309	0.0222
0.0	0.0	0.0	23009.0942	4347.088	NaN	NaN	0.1589	0.0274	0.8644	0.022	0.0335	0.0307	0.0219
0.0	0.0	0.0	21856.0942	5348.088	NaN	NaN	0.1966	0.0274	0.8638	0.0221	0.034	0.0307	0.022
0.0	0.0	0.0	21008.0942	6188.088	NaN	NaN	0.2275	0.0275	0.8646	0.0221	0.0337	0.0304	0.0217
0.0	0.0	0.0	20545.0942	3790.088	NaN	NaN	0.1557	0.0279	0.8629	0.0224	0.0343	0.0307	0.0218
0.0	0.0	0.0	20496.0942	6109.088	NaN	NaN	0.2296	0.0283	0.8632	0.0224	0.0341	0.0305	0.0215
0.0	0.0	0.0	22805.0942	5486.088	NaN	NaN	0.1939	0.0286	0.8622	0.0228	0.0342	0.0306	0.0216
0.0	0.0	0.0	21583.0942	4875.088	NaN	NaN	0.1843	0.0288	0.8622	0.0228	0.0339	0.0307	0.0214
0.0	0.0	0.0	21141.0942	3367.088	NaN	NaN	0.1374	0.0291	0.8623	0.0229	0.0337	0.0307	0.0214
0.0	0.0	0.0	25582.0942	4846.088	NaN	NaN	0.1593	0.0292	0.862	0.023	0.0337	0.0307	0.0214
0.0	0.0	0.0	22940.0942	5266.088	NaN	NaN	0.1867	0.0294	0.8613	0.023	0.034	0.0308	0.0215
0.0	0.0	0.0	18239.0942	4583.088	NaN	NaN	0.2008	0.0297	0.8607	0.0231	0.0341	0.0308	0.0216
0.0	0.0	0.0	22429.0942	6668.088	NaN	NaN	0.2292	0.0296	0.8614	0.0229	0.0339	0.0306	0.0216
0.0	0.0	0.0	21616.0942	5557.088	NaN	NaN	0.2045	0.0298	0.8605	0.0229	0.0341	0.0308	0.0219
0.0	0.0	0.0	22589.0942	5167.088	NaN	NaN	0.1862	0.0301	0.8604	0.0229	0.034	0.0308	0.0218
0.0	0.0	0.0	20137.0942	5965.088	NaN	NaN	0.2285	0.0303	0.8597	0.023	0.0343	0.0309	0.0218
0.0	0.0	0.0	20255.0942	3369.088	NaN	NaN	0.1426	0.0305	0.8598	0.0229	0.0343	0.0308	0.0216
0.0	0.0	0.0	21053.0942	7455.088	NaN	NaN	0.2615	0.0309	0.8585	0.0229	0.0349	0.031	0.0218
0.0	0.0	0.0	18598.0942	5219.088	NaN	NaN	0.2191	0.031	0.8582	0.0229	0.035	0.031	0.0218
0.0	0.0	0.0	29578.0942	4045.088	NaN	NaN	0.1203	0.031	0.8582	0.023	0.0351	0.031	0.0217
0.0	0.0	0.0	27169.0942	8348.088	NaN	NaN	0.235	0.031	0.8574	0.023	0.0355	0.0311	0.0219
0.0	0.0	0.0	28350.0942	6067.088	NaN	NaN	0.1763	0.0309	0.8581	0.0231	0.0352	0.0309	0.0219
0.0	0.0	0.0	22004.0942	8283.088	NaN	NaN	0.2735	0.0309	0.8577	0.0232	0.0353	0.0309	0.022
0.0	0.0	0.0	24912.0942	3975.088	NaN	NaN	0.1376	0.0306	0.8585	0.0231	0.0351	0.0307	0.022
0.0	0.0	0.0	26201.0942	7511.088	NaN	NaN	0.2228	0.0303	0.8594	0.0231	0.0348	0.0305	0.0219
0.0	0.0	0.0	26143.0942	7584.088	NaN	NaN	0.2249	0.0302	0.8597	0.0232	0.0347	0.0305	0.0219
0.0	0.0	0.0	23190.0942	6250.088	NaN	NaN	0.2123	0.0302	0.8589	0.0233	0.035	0.0307	0.0218
0.0	0.0	0.0	20162.0942	5396.088	NaN	NaN	0.2111	0.0302	0.8588	0.0234	0.0351	0.0307	0.0218
0.0	0.0	0.0	24379.0942	8477.088	NaN	NaN	0.258	0.0301	0.8586	0.0234	0.0354	0.0307	0.0218
0.0	0.0	0.0	23354.0942	6123.088	NaN	NaN	0.2077	0.03	0.8589	0.0234	0.0354	0.0305	0.0217
0.0	0.0	0.0	23274.0942	6613.088	NaN	NaN	0.2213	0.0302	0.8587	0.0234	0.0356	0.0305	0.0216
0.0	0.0	0.0	24278.0942	7603.088	NaN	NaN	0.2385	0.0301	0.8595	0.0232	0.0356	0.0302	0.0214
0.0	0.0	0.0	25587.0942	8315.088	NaN	NaN	0.2453	0.0303	0.86	0.0229	0.0359	0.0298	0.0211
0.0	0.0	0.0	27269.0942	8739.088	NaN	NaN	0.2427	0.0302	0.8609	0.0227	0.036	0.0294	0.0208
0.0	0.0	0.0	20721.0942	4974.088	NaN	NaN	0.1936	0.0304	0.8617	0.0222	0.0363	0.0289	0.0205
0.0	0.0	0.0	19545.0942	8626.088	NaN	NaN	0.3062	0.0298	0.8643	0.0217	0.0359	0.0282	0.0202
0.0	0.0	0.0	24581.0942	5269.088	NaN	NaN	0.1765	0.0299	0.8648	0.0213	0.0361	0.0278	0.0201
0.0	0.0	0.0	22415.0942	3310.088	NaN	NaN	0.1287	0.0298	0.8658	0.0208	0.036	0.0275	0.02
0.0	0.0	0.0	25877.0942	9023.088	NaN	NaN	0.2585	0.03	0.8659	0.0204	0.0363	0.0275	0.0199
0.0	0.0	0.0	26523.0942	11672.088	NaN	NaN	0.3056	0.0294	0.8678	0.0201	0.0358	0.0271	0.0198
0.0	0.0	0.0	31140.0942	7895.088	NaN	NaN	0.2023	0.0291	0.8682	0.02	0.0359	0.027	0.0199
0.0	0.0	0.0	23514.0942	6834.088	NaN	NaN	0.2252	0.0288	0.8678	0.0197	0.0362	0.0274	0.0202
0.0	0.0	0.0	28643.0942	6917.088	NaN	NaN	0.1945	0.0283	0.8689	0.0196	0.0357	0.0272	0.0204
0.0	0.0	0.0	25658.0942	8187.088	NaN	NaN	0.2419	0.028	0.8679	0.0196	0.0358	0.0278	0.0208
0.0	0.0	0.0	30186.0942	10138.088	NaN	NaN	0.2514	0.0279	0.8672	0.0199	0.0354	0.0283	0.0213
0.0	0.0	0.0	15372.0942	2309.088	NaN	NaN	0.1306	0.0277	0.8674	0.0202	0.0347	0.0286	0.0214
0.0	0.0	0.0	21723.0942	2870.088	NaN	NaN	0.1167	0.0272	0.869	0.0201	0.0339	0.0283	0.0215
0.0	0.0	0.0	20429.0942	6721.088	NaN	NaN	0.2476	0.0265	0.8699	0.0201	0.0329	0.0287	0.0218
0.0	0.0	0.0	14125.0942	385.088	NaN	NaN	0.0265	0.0262	0.8714	0.0201	0.0317	0.0287	0.0218
0.0	0.0	0.0	14991.0942	3300.088	NaN	NaN	0.1804	0.0261	0.8713	0.02	0.0314	0.0291	0.0221
0.0	0.0	0.0	17710.0942	4641.088	NaN	NaN	0.2076	0.0262	0.8716	0.0199	0.0308	0.0293	0.0222
0.0	0.0	0.0	17932.0942	3010.088	NaN	NaN	0.1437	0.0261	0.8704	0.0197	0.0311	0.03	0.0228
0.0	0.0	0.0	14887.0942	3750.088	NaN	NaN	0.2012	0.0282	0.8682	0.0198	0.0306	0.0303	0.0228
0.0	0.0	0.0	16959.0942	5177.088	NaN	NaN	0.2339	0.0373	0.8471	0.021	0.0317	0.0359	0.0271
0.0	0.0	0.0	13401.0942	4577.088	NaN	NaN	0.2546	0.0627	0.8084	0.0228	0.0294	0.0436	0.0332
0.0	0.0	0.0	4556.0942	3657.088	NaN	NaN	0.4453	0.1905	0.6663	0.0308	0.0267	0.0405	0.0452
0.0	0.0	0.0	5152.0942	-529.912	NaN	NaN	-0.1146	0.3777	0.4875	0.0353	0.0266	0.0314	0.0415
0.0	0.0	0.0	8388.0942	1286.088	NaN	NaN	0.1329	0.438	0.4237	0.0344	0.0292	0.031	0.0438
0.0	0.0	0.0	5159.0942	1846.088	NaN	NaN	0.2635	0.5063	0.3599	0.0316	0.0291	0.0349	0.0383
0.0	0.0	0.0	4980.0942	1079.088	NaN	NaN	0.1781	0.5735	0.2962	0.0306	0.0265	0.0394	0.0338
0.0	0.0	0.0	6197.0942	-880.912	NaN	NaN	-0.1657	0.6467	0.2355	0.0283	0.0234	0.0366	0.0295
0.0	0.0	0.0	2969.0942	-494.912	NaN	NaN	-0.2	0.723	0.1715	0.0254	0.0215	0.0341	0.0245
0.0	0.0	0.0	5487.0942	849.088	NaN	NaN	0.134	0.7526	0.1453	0.0241	0.0213	0.0342	0.0226
0.0	0.0	0.0	2767.0942	-213.912	NaN	NaN	-0.0838	0.7649	0.135	0.0238	0.0208	0.0339	0.0215
0.0	0.0	0.0	6354.0942	-568.912	NaN	NaN	-0.0983	0.7615	0.1365	0.0244	0.0212	0.0344	0.022
0.0	0.0	0.0	5679.0942	1123.088	NaN	NaN	0.1651	0.7619	0.1334	0.0256	0.0217	0.035	0.0223
0.0	0.0	0.0	4756.0942	-932.912	NaN	NaN	-0.244	0.7639	0.1305	0.0262	0.022	0.0349	0.0226
0.0	0.0	0.0	3948.0942	842.088	NaN	NaN	0.1758	0.768	0.1261	0.0267	0.0223	0.0345	0.0224
0.0	0.0	0.0	3665.0942	1337.088	NaN	NaN	0.2673	0.7679	0.1247	0.0271	0.0227	0.0348	0.0228
0.0	0.0	0.0	3604.0942	1558.088	NaN	NaN	0.3018	0.773	0.1186	0.0275	0.023	0.0344	0.0234
0.0	0.0	0.0	2972.0942	1046.088	NaN	NaN	0.2603	0.789	0.1059	0.027	0.0232	0.0324	0.0226
0.0	0.0	0.0	3904.0942	2017.088	NaN	NaN	0.3407	0.8	0.096	0.0263	0.0239	0.0312	0.0225
0.0	0.0	0.0	2347.0942	267.088	NaN	NaN	0.1022	0.8177	0.0832	0.0236	0.0243	0.0288	0.0224
0.0	0.0	0.0	2397.0942	-21.912	NaN	NaN	-0.0092	0.8359	0.0706	0.0223	0.023	0.0262	0.022
0.0	0.0	0.0	2821.0942	-58.912	NaN	NaN	-0.0213	0.8516	0.06	0.0218	0.0213	0.0239	0.0214
0.0	0.0	0.0	4185.0942	2210.088	NaN	NaN	0.3456	0.8568	0.0563	0.0215	0.021	0.0234	0.0211
0.0	0.0	0.0	2037.0942	-178.912	NaN	NaN	-0.0963	0.8614	0.0533	0.0208	0.021	0.023	0.0204
0.0	0.0	0.0	3445.0942	-345.912	NaN	NaN	-0.1116	0.8657	0.0504	0.0204	0.021	0.0224	0.0202
0.0	0.0	0.0	2183.0942	-597.912	NaN	NaN	-0.3	0.8703	0.0474	0.0202	0.021	0.0213	0.0198
0.0	0.0	0.0	4208.0942	1589.088	NaN	NaN	0.2741	0.8733	0.0453	0.0202	0.021	0.0204	0.0198
0.0	0.0	0.0	8285.0942	346.088	NaN	NaN	0.0401	0.875	0.0441	0.0204	0.0212	0.0196	0.0196
0.0	0.0	0.0	8029.0942	596.088	NaN	NaN	0.0691	0.8744	0.0443	0.0205	0.0216	0.0195	0.0198
0.0	0.0	0.0	4352.0942	1780.088	NaN	NaN	0.2903	0.8736	0.0447	0.0206	0.0218	0.0194	0.0198
0.0	0.0	0.0	3657.0942	914.088	NaN	NaN	0.2	0.8751	0.0439	0.0206	0.0219	0.0189	0.0196
0.0	0.0	0.0	280.0942	670.088	NaN	NaN	0.7052	0.8783	0.0419	0.0204	0.0217	0.0184	0.0194
0.0	0.0	0.0	2492.0942	400.088	NaN	NaN	0.1383	0.8792	0.0412	0.0204	0.0218	0.0182	0.0193
0.0	0.0	0.0	853.0942	-761.912	NaN	NaN	-0.3	0.8801	0.0406	0.0202	0.0218	0.018	0.0192
0.0	0.0	0.0	3100.0942	-2004.912	NaN	NaN	-0.3	0.8786	0.0415	0.0203	0.0222	0.0182	0.0193
0.0	0.0	0.0	2915.0942	-429.912	NaN	NaN	-0.173	0.877	0.0428	0.0203	0.0224	0.0182	0.0193
0.0	0.0	0.0	3009.0942	374.088	NaN	NaN	0.1106	0.8732	0.0453	0.0206	0.023	0.0184	0.0195
0.0	0.0	0.0	2778.0942	4251.088	NaN	NaN	0.6048	0.8715	0.0462	0.0209	0.0232	0.0184	0.0198
0.0	0.0	0.0	1115.0942	-1497.912	NaN	NaN	1.3	0.878	0.0425	0.0201	0.022	0.018	0.0193
0.0	0.0	0.0	570.0942	-425.912	NaN	NaN	-0.3	0.8795	0.0411	0.02	0.0219	0.0182	0.0193
0.0	0.0	0.0	1811.0942	-1326.912	NaN	NaN	-0.3	0.881	0.0399	0.0198	0.0218	0.0183	0.0192
0.0	0.0	0.0	-121.9058	1705.088	NaN	NaN	1.077	0.8809	0.0394	0.02	0.0219	0.0185	0.0193
0.0	0.0	0.0	154.0942	5.088	NaN	NaN	0.032	0.8822	0.038	0.02	0.0218	0.0186	0.0193
0.0	0.0	0.0	2648.0942	-899.912	NaN	NaN	-0.3	0.8826	0.037	0.0202	0.022	0.0187	0.0194
0.0	0.0	0.0	1023.0942	1370.088	NaN	NaN	0.5725	0.8832	0.036	0.0205	0.022	0.0189	0.0195
0.0	0.0	0.0	4530.0942	-55.912	NaN	NaN	-0.0125	0.8834	0.035	0.0208	0.022	0.019	0.0197
0.0	0.0	0.0	2246.0942	-432.912	NaN	NaN	-0.2388	0.8862	0.0329	0.0205	0.0217	0.0191	0.0196
0.0	0.0	0.0	1887.0942	2815.088	NaN	NaN	0.5987	0.8852	0.0324	0.0209	0.022	0.0195	0.0199
0.0	0.0	0.0	1684.0942	-1073.912	NaN	NaN	-0.3	0.8902	0.0302	0.0199	0.0211	0.0193	0.0193
0.0	0.0	0.0	891.0942	-543.912	NaN	NaN	-0.3	0.8904	0.0295	0.0199	0.0212	0.0196	0.0194
0.0	0.0	0.0	1386.0942	573.088	NaN	NaN	0.2925	0.8907	0.0293	0.0198	0.0211	0.0197	0.0193
0.0	0.0	0.0	-1302.9058	1704.088	NaN	NaN	1.3	0.8907	0.0294	0.0197	0.0211	0.0197	0.0193
0.0	0.0	0.0	884.0942	357.088	NaN	NaN	0.2877	0.8895	0.0299	0.0201	0.0213	0.0197	0.0195
0.0	0.0	0.0	1181.0942	36.088	NaN	NaN	0.0296	0.8893	0.0301	0.0202	0.0213	0.0196	0.0197
0.0	0.0	0.0	547.0942	1373.088	NaN	NaN	0.7151	0.8879	0.0306	0.0205	0.0214	0.0197	0.02
0.0	0.0	0.0	412.0942	-500.912	NaN	NaN	1.3	0.892	0.0295	0.0197	0.0204	0.0192	0.0193
0.0	0.0	0.0	-171.9058	-848.912	NaN	NaN	0.8316	0.8935	0.0291	0.0193	0.02	0.0191	0.019
0.0	0.0	0.0	428.0942	1862.088	NaN	NaN	0.8131	0.8931	0.0293	0.0195	0.02	0.0191	0.019
0.0	0.0	0.0	-305.9058	494.088	NaN	NaN	1.3	0.8939	0.0294	0.0193	0.0196	0.0189	0.0188
0.0	0.0	0.0	2319.0942	-1016.912	NaN	NaN	-0.3	0.8941	0.0294	0.0194	0.0195	0.0188	0.0188
0.0	0.0	0.0	1781.0942	599.088	NaN	NaN	0.2517	0.8915	0.0305	0.0201	0.0197	0.0191	0.0191
0.0	0.0	0.0	1809.0942	-943.912	NaN	NaN	-0.3	0.8931	0.0301	0.0198	0.0192	0.0188	0.019
0.0	0.0	0.0	3501.0942	4250.088	NaN	NaN	0.5483	0.8879	0.0319	0.021	0.0198	0.0195	0.0199
0.0	0.0	0.0	802.0942	-1250.912	NaN	NaN	1.3	0.8927	0.0303	0.0198	0.0192	0.0189	0.019
0.0	0.0	0.0	1232.0942	-238.912	NaN	NaN	-0.2406	0.8947	0.0295	0.0195	0.0189	0.0187	0.0187
0.0	0.0	0.0	7308.0942	1064.088	NaN	NaN	0.1271	0.8906	0.0309	0.0205	0.0195	0.0193	0.0193
0.0	0.0	0.0	2818.0942	317.088	NaN	NaN	0.1011	0.8926	0.0299	0.02	0.0193	0.0192	0.019
0.0	0.0	0.0	1619.0942	1589.088	NaN	NaN	0.4953	0.8956	0.0285	0.0194	0.019	0.0189	0.0187
0.0	0.0	0.0	1721.0942	-1386.912	NaN	NaN	-0.3	0.8974	0.0278	0.019	0.0188	0.0187	0.0184
0.0	0.0	0.0	-1200.9058	893.088	NaN	NaN	-0.3	0.8977	0.0277	0.0188	0.0188	0.0187	0.0183
0.0	0.0	0.0	1198.0942	-1176.912	NaN	NaN	-0.3	0.8986	0.0274	0.0185	0.0188	0.0187	0.0181
0.0	0.0	0.0	310.0942	179.088	NaN	NaN	0.3661	0.8986	0.0275	0.0183	0.0188	0.0187	0.018
0.0	0.0	0.0	2006.0942	-2047.912	NaN	NaN	1.3	0.8979	0.028	0.0183	0.0189	0.0189	0.018
0.0	0.0	0.0	-186.9058	655.088	NaN	NaN	1.3	0.8981	0.028	0.0182	0.0188	0.0189	0.0179
0.0	0.0	0.0	1648.0942	532.088	NaN	NaN	0.2441	0.8968	0.0286	0.0184	0.019	0.0191	0.0181
0.0	0.0	0.0	464.0942	-342.912	NaN	NaN	-0.3	0.8976	0.0285	0.0182	0.0188	0.019	0.0179
0.0	0.0	0.0	3802.0942	61.088	NaN	NaN	0.0158	0.8955	0.0295	0.0186	0.019	0.0193	0.0181
0.0	0.0	0.0	1161.0942	809.088	NaN	NaN	0.4107	0.8912	0.0314	0.0195	0.0196	0.0198	0.0186
0.0	0.0	0.0	701.0942	764.088	NaN	NaN	0.5215	0.8891	0.0323	0.02	0.0198	0.0199	0.0188
0.0	0.0	0.0	4546.0942	1734.088	NaN	NaN	0.2761	0.8852	0.0339	0.0208	0.0204	0.0203	0.0194
0.0	0.0	0.0	3178.0942	555.088	NaN	NaN	0.1487	0.8864	0.0335	0.0205	0.0202	0.02	0.0194
0.0	0.0	0.0	2023.0942	3201.088	NaN	NaN	0.6127	0.8833	0.0347	0.021	0.0208	0.0203	0.0199
0.0	0.0	0.0	1072.0942	196.088	NaN	NaN	0.1546	0.8848	0.0344	0.0206	0.0205	0.0201	0.0197
0.0	0.0	0.0	997.0942	-1098.912	NaN	NaN	1.3	0.8849	0.0344	0.0205	0.0206	0.02	0.0197
0.0	0.0	0.0	4321.0942	-477.912	NaN	NaN	-0.1244	0.8813	0.0362	0.021	0.0211	0.0204	0.02
0.0	0.0	0.0	-245.9058	265.088	NaN	NaN	1.3	0.8814	0.0365	0.0208	0.0211	0.0202	0.02
0.0	0.0	0.0	717.0942	-1388.912	NaN	NaN	1.3	0.882	0.0366	0.0205	0.021	0.02	0.02
0.0	0.0	0.0	548.0942	-1281.912	NaN	NaN	1.3	0.8826	0.0372	0.0201	0.0208	0.0198	0.0195
0.0	0.0	0.0	1568.0942	-356.912	NaN	NaN	-0.2947	0.8718	0.0437	0.0218	0.0221	0.0208	0.0197
0.0	0.0	0.0	3154.0942	956.088	NaN	NaN	0.2326	0.856	0.0536	0.0237	0.0232	0.0225	0.021
0.0	0.0	0.0	792.0942	997.088	NaN	NaN	0.5573	0.8455	0.0607	0.0244	0.0234	0.0231	0.0229
0.0	0.0	0.0	1850.0942	-325.912	NaN	NaN	-0.2138	0.8525	0.0567	0.0236	0.0229	0.022	0.0223
0.0	0.0	0.0	2007.0942	-121.912	NaN	NaN	-0.0647	0.8605	0.0523	0.0228	0.0219	0.0205	0.0219
0.0	0.0	0.0	1720.0942	2268.088	NaN	NaN	0.5687	0.8574	0.053	0.0236	0.0229	0.0201	0.0232
0.0	0.0	0.0	-449.9058	1449.088	NaN	NaN	1.3	0.8734	0.0433	0.0216	0.0216	0.0189	0.0212
0.0	0.0	0.0	1846.0942	362.088	NaN	NaN	0.164	0.8724	0.0431	0.0219	0.022	0.0189	0.0218
0.0	0.0	0.0	659.0942	736.088	NaN	NaN	0.5276	0.8773	0.0402	0.0211	0.0217	0.0186	0.0211
0.0	0.0	0.0	1240.0942	2664.088	NaN	NaN	0.6824	0.8749	0.0406	0.0215	0.0223	0.0189	0.0217
0.0	0.0	0.0	625.0942	-1121.912	NaN	NaN	1.3	0.8811	0.036	0.0207	0.0219	0.0194	0.0209
0.0	0.0	0.0	-57.9058	-644.912	NaN	NaN	0.9176	0.8848	0.034	0.0202	0.0214	0.0193	0.0203
0.0	0.0	0.0	3243.0942	2727.088	NaN	NaN	0.4568	0.8818	0.0354	0.021	0.0217	0.019	0.0211
0.0	0.0	0.0	3060.0942	2740.088	NaN	NaN	0.4724	0.8775	0.0366	0.0218	0.0224	0.0194	0.0223
0.0	0.0	0.0	977.0942	384.088	NaN	NaN	0.2822	0.8855	0.032	0.0204	0.0215	0.0199	0.0207
0.0	0.0	0.0	3256.0942	288.088	NaN	NaN	0.0813	0.8861	0.0311	0.0203	0.0215	0.0203	0.0206
0.0	0.0	0.0	888.0942	-999.912	NaN	NaN	1.3	0.8859	0.0308	0.0202	0.0217	0.0209	0.0205
0.0	0.0	0.0	1202.0942	-1858.912	NaN	NaN	1.3	0.8884	0.0298	0.0196	0.0213	0.0211	0.0198
0.0	0.0	0.0	948.0942	-2712.912	NaN	NaN	1.3	0.89	0.0291	0.0191	0.0212	0.0212	0.0193
0.0	0.0	0.0	-623.9058	-2320.912	NaN	NaN	0.7881	0.8903	0.0289	0.0191	0.0213	0.0212	0.0192
0.0	0.0	0.0	742.0942	716.088	NaN	NaN	0.4911	0.8898	0.029	0.0193	0.0213	0.0212	0.0194
0.0	0.0	0.0	-1248.9058	4207.088	NaN	NaN	1.3	0.8876	0.0295	0.0199	0.0216	0.0214	0.0201
0.0	0.0	0.0	146.0942	-1913.912	NaN	NaN	1.0826	0.8885	0.029	0.0198	0.0214	0.0213	0.02
0.0	0.0	0.0	1554.0942	3035.088	NaN	NaN	0.6614	0.8868	0.0291	0.0203	0.0217	0.0216	0.0204
0.0	0.0	0.0	-323.9058	2131.088	NaN	NaN	1.1792	0.8895	0.0282	0.0198	0.0213	0.0213	0.02
0.0	0.0	0.0	290.0942	-1134.912	NaN	NaN	1.3	0.8925	0.0271	0.0191	0.0209	0.0211	0.0194
0.0	0.0	0.0	-803.9058	-1205.912	NaN	NaN	0.6	0.893	0.0264	0.0191	0.0209	0.0213	0.0193
0.0	0.0	0.0	731.0942	907.088	NaN	NaN	0.5537	0.8921	0.0262	0.0194	0.0212	0.0216	0.0195
0.0	0.0	0.0	61.0942	-278.912	NaN	NaN	1.2805	0.892	0.0259	0.0196	0.0213	0.0217	0.0196
0.0	0.0	0.0	2590.0942	-679.912	NaN	NaN	-0.3	0.891	0.0259	0.0198	0.0216	0.0219	0.0199
0.0	0.0	0.0	2700.0942	-384.912	NaN	NaN	-0.1663	0.891	0.0257	0.0199	0.0216	0.0219	0.0199
0.0	0.0	0.0	2974.0942	-1768.912	NaN	NaN	-0.3	0.8913	0.0253	0.02	0.0215	0.0219	0.0199
0.0	0.0	0.0	2191.0942	711.088	NaN	NaN	0.245	0.8916	0.0251	0.02	0.0215	0.0218	0.02
0.0	0.0	0.0	1248.0942	2946.088	NaN	NaN	0.7024	0.891	0.025	0.0202	0.0217	0.0217	0.0204
0.0	0.0	0.0	5028.0942	-88.912	NaN	NaN	-0.018	0.8905	0.0251	0.0204	0.022	0.0215	0.0206
0.0	0.0	0.0	2111.0942	1627.088	NaN	NaN	0.4353	0.8913	0.0247	0.0202	0.0219	0.0214	0.0206
0.0	0.0	0.0	295.0942	-3176.912	NaN	NaN	1.1024	0.8919	0.0243	0.02	0.0219	0.0215	0.0203
0.0	0.0	0.0	2849.0942	-1750.912	NaN	NaN	-0.3	0.891	0.0243	0.0204	0.0221	0.0218	0.0204
0.0	0.0	0.0	-376.9058	54.088	NaN	NaN	-0.1675	0.891	0.0242	0.0204	0.0221	0.0218	0.0205
0.0	0.0	0.0	2047.0942	-337.912	NaN	NaN	-0.1977	0.8896	0.0245	0.0208	0.0223	0.022	0.0208
0.0	0.0	0.0	2614.0942	858.088	NaN	NaN	0.2471	0.8898	0.0245	0.0208	0.0223	0.0218	0.0208
0.0	0.0	0.0	357.0942	234.088	NaN	NaN	0.396	0.8902	0.0244	0.0207	0.0223	0.0217	0.0207
0.0	0.0	0.0	534.0942	1058.088	NaN	NaN	0.6646	0.8904	0.0243	0.0205	0.0224	0.0218	0.0206
0.0	0.0	0.0	1731.0942	-1421.912	NaN	NaN	-0.3	0.8898	0.0242	0.0206	0.0227	0.0222	0.0206
0.0	0.0	0.0	-471.9058	696.088	NaN	NaN	1.3	0.8894	0.0241	0.0207	0.0227	0.0223	0.0208
0.0	0.0	0.0	1446.0942	-1293.912	NaN	NaN	-0.3	0.8892	0.0241	0.0208	0.0227	0.0222	0.0209
0.0	0.0	0.0	2355.0942	743.088	NaN	NaN	0.2398	0.8887	0.0244	0.0211	0.0228	0.022	0.0211
0.0	0.0	0.0	1416.0942	3573.088	NaN	NaN	0.7162	0.8888	0.0246	0.021	0.0228	0.0218	0.0211
0.0	0.0	0.0	1306.0942	-526.912	NaN	NaN	-0.3	0.8896	0.0243	0.0206	0.0228	0.0219	0.0208
0.0	0.0	0.0	-598.9058	-1568.912	NaN	NaN	0.7237	0.8892	0.0241	0.0208	0.0229	0.0222	0.0208
0.0	0.0	0.0	-877.9058	-1629.912	NaN	NaN	0.6499	0.8891	0.024	0.0208	0.0229	0.0223	0.0209
0.0	0.0	0.0	267.0942	396.088	NaN	NaN	0.5973	0.8885	0.0242	0.021	0.023	0.0222	0.021
0.0	0.0	0.0	1899.0942	-165.912	NaN	NaN	-0.0957	0.8891	0.0242	0.0209	0.0228	0.022	0.021
0.0	0.0	0.0	173.0942	1627.088	NaN	NaN	0.9038	0.8893	0.0242	0.0208	0.0228	0.0219	0.0209
0.0	0.0	0.0	491.0942	-389.912	NaN	NaN	-0.3	0.8898	0.0241	0.0207	0.0227	0.0219	0.0208
0.0	0.0	0.0	1473.0942	529.088	NaN	NaN	0.2643	0.8898	0.0241	0.0207	0.0227	0.0218	0.0208
0.0	0.0	0.0	305.0942	-1032.912	NaN	NaN	1.3	0.8903	0.0241	0.0207	0.0225	0.0216	0.0208
0.0	0.0	0.0	1764.0942	-144.912	NaN	NaN	-0.0895	0.8903	0.0242	0.0208	0.0225	0.0215	0.0209
0.0	0.0	0.0	775.0942	627.088	NaN	NaN	0.4472	0.8902	0.0243	0.0208	0.0225	0.0214	0.0209
0.0	0.0	0.0	1966.0942	1291.088	NaN	NaN	0.3964	0.8907	0.0243	0.0206	0.0224	0.0212	0.0208
0.0	0.0	0.0	-87.9058	-3438.912	NaN	NaN	0.9751	0.8913	0.0241	0.0202	0.0224	0.0215	0.0205
0.0	0.0	0.0	1113.0942	726.088	NaN	NaN	0.3948	0.8903	0.0243	0.0205	0.0227	0.0217	0.0206
0.0	0.0	0.0	794.0942	-963.912	NaN	NaN	1.3	0.8908	0.0242	0.0204	0.0225	0.0216	0.0205
0.0	0.0	0.0	-548.9058	-206.912	NaN	NaN	0.2738	0.8904	0.0242	0.0205	0.0226	0.0217	0.0206
0.0	0.0	0.0	1900.0942	1431.088	NaN	NaN	0.4296	0.8905	0.0243	0.0205	0.0225	0.0217	0.0206
0.0	0.0	0.0	-309.9058	-719.912	NaN	NaN	0.6991	0.8908	0.0242	0.0203	0.0225	0.0218	0.0204
0.0	0.0	0.0	435.0942	1175.088	NaN	NaN	0.7298	0.8896	0.0244	0.0206	0.0227	0.022	0.0206
0.0	0.0	0.0	900.0942	2441.088	NaN	NaN	0.7306	0.8894	0.0245	0.0207	0.0226	0.022	0.0208
0.0	0.0	0.0	2139.0942	2057.088	NaN	NaN	0.4902	0.8888	0.0248	0.0208	0.0227	0.0219	0.0209
0.0	0.0	0.0	-1029.9058	-304.912	NaN	NaN	0.2284	0.8903	0.0244	0.0203	0.0227	0.0219	0.0204
0.0	0.0	0.0	2169.0942	-1799.912	NaN	NaN	-0.3	0.8894	0.0245	0.0205	0.0229	0.0221	0.0205
0.0	0.0	0.0	-1636.9058	926.088	NaN	NaN	-0.3	0.8897	0.0243	0.0205	0.0229	0.0221	0.0205
0.0	0.0	0.0	-499.9058	2166.088	NaN	NaN	1.3	0.8892	0.0244	0.0206	0.0229	0.0221	0.0207
0.0	0.0	0.0	-656.9058	-1221.912	NaN	NaN	0.6504	0.8892	0.0242	0.0208	0.0229	0.0222	0.0207
0.0	0.0	0.0	930.0942	-2417.912	NaN	NaN	1.3	0.8885	0.0243	0.021	0.0229	0.0224	0.0209
0.0	0.0	0.0	2090.0942	-2035.912	NaN	NaN	-0.3	0.8886	0.0243	0.0211	0.0228	0.0224	0.0209
0.0	0.0	0.0	-343.9058	390.088	NaN	NaN	1.3	0.8884	0.0242	0.0212	0.0228	0.0224	0.021
0.0	0.0	0.0	-738.9058	-3471.912	NaN	NaN	0.8245	0.8883	0.0241	0.0213	0.0227	0.0224	0.0211
0.0	0.0	0.0	944.0942	-1542.912	NaN	NaN	1.3	0.8885	0.0242	0.0211	0.0227	0.0224	0.021
0.0	0.0	0.0	4040.0942	-717.912	NaN	NaN	-0.2161	0.8882	0.0246	0.0211	0.0227	0.0223	0.0211
0.0	0.0	0.0	1331.0942	-3630.912	NaN	NaN	1.3	0.8893	0.0244	0.0208	0.0225	0.0221	0.0209
0.0	0.0	0.0	1889.0942	1331.088	NaN	NaN	0.4134	0.8882	0.0249	0.0211	0.0227	0.0222	0.0209
0.0	0.0	0.0	137.0942	739.088	NaN	NaN	0.8435	0.8896	0.0247	0.0208	0.0224	0.0218	0.0207
0.0	0.0	0.0	104.0942	1409.088	NaN	NaN	0.9312	0.8899	0.0247	0.0208	0.0224	0.0216	0.0207
0.0	0.0	0.0	2240.0942	-2550.912	NaN	NaN	1.3	0.8914	0.0243	0.0204	0.0222	0.0214	0.0204
0.0	0.0	0.0	1317.0942	-941.912	NaN	NaN	-0.3	0.8906	0.0245	0.0206	0.0224	0.0214	0.0205
0.0	0.0	0.0	134.0942	-973.912	NaN	NaN	1.1597	0.8918	0.0242	0.0203	0.0222	0.0212	0.0203
0.0	0.0	0.0	-562.9058	-379.912	NaN	NaN	0.403	0.8919	0.024	0.0204	0.0222	0.0212	0.0203
0.0	0.0	0.0	187.0942	-795.912	NaN	NaN	1.3	0.892	0.0239	0.0204	0.0222	0.0212	0.0203
0.0	0.0	0.0	67.0942	-350.912	NaN	NaN	1.2364	0.8921	0.0239	0.0204	0.0222	0.0212	0.0202
0.0	0.0	0.0	-209.9058	-706.912	NaN	NaN	0.771	0.8921	0.0238	0.0204	0.0222	0.0213	0.0202
0.0	0.0	0.0	-403.9058	434.088	NaN	NaN	1.3	0.8917	0.0239	0.0205	0.0223	0.0213	0.0203
0.0	0.0	0.0	429.0942	-1868.912	NaN	NaN	1.298	0.8918	0.0238	0.0205	0.0223	0.0213	0.0203
0.0	0.0	0.0	706.0942	1761.088	NaN	NaN	0.7138	0.8915	0.0239	0.0207	0.0223	0.0213	0.0204
0.0	0.0	0.0	663.0942	-2108.912	NaN	NaN	1.3	0.892	0.0238	0.0206	0.0221	0.0212	0.0203
0.0	0.0	0.0	1414.0942	221.088	NaN	NaN	0.1352	0.8913	0.024	0.0209	0.0222	0.0211	0.0205
0.0	0.0	0.0	1404.0942	1808.088	NaN	NaN	0.5629	0.8913	0.0242	0.0208	0.0221	0.021	0.0206
0.0	0.0	0.0	378.0942	-972.912	NaN	NaN	1.3	0.8918	0.0241	0.0205	0.0221	0.021	0.0205
0.0	0.0	0.0	-190.9058	-2737.912	NaN	NaN	0.9348	0.8914	0.024	0.0205	0.0223	0.0213	0.0204
0.0	0.0	0.0	1268.0942	-822.912	NaN	NaN	-0.3	0.891	0.0241	0.0207	0.0223	0.0213	0.0206
0.0	0.0	0.0	913.0942	3515.088	NaN	NaN	0.7938	0.8905	0.0244	0.021	0.0221	0.0211	0.0209
0.0	0.0	0.0	1526.0942	-573.912	NaN	NaN	-0.3	0.8917	0.0241	0.0207	0.0219	0.0208	0.0207
0.0	0.0	0.0	2929.0942	2207.088	NaN	NaN	0.4297	0.8905	0.0245	0.0209	0.0221	0.021	0.021
0.0	0.0	0.0	162.0942	-1613.912	NaN	NaN	1.1116	0.8916	0.0243	0.0206	0.0218	0.0209	0.0208
0.0	0.0	0.0	-516.9058	1475.088	NaN	NaN	1.3	0.8902	0.0246	0.021	0.0221	0.0211	0.0211
0.0	0.0	0.0	601.0942	2112.088	NaN	NaN	0.7785	0.8914	0.0243	0.0206	0.0218	0.021	0.0209
0.0	0.0	0.0	230.0942	793.088	NaN	NaN	0.7751	0.8913	0.0243	0.0205	0.022	0.0211	0.0208
0.0	0.0	0.0	670.0942	-1575.912	NaN	NaN	1.3	0.8914	0.0242	0.0204	0.0221	0.0213	0.0206
0.0	0.0	0.0	-405.9058	1525.088	NaN	NaN	1.3	0.891	0.0242	0.0205	0.0222	0.0214	0.0207
0.0	0.0	0.0	45.0942	-570.912	NaN	NaN	1.0858	0.891	0.0242	0.0205	0.0223	0.0215	0.0206
0.0	0.0	0.0	-307.9058	-1430.912	NaN	NaN	0.8229	0.8912	0.024	0.0204	0.0224	0.0216	0.0205
0.0	0.0	0.0	-1010.9058	-1209.912	NaN	NaN	0.5448	0.891	0.0239	0.0204	0.0225	0.0217	0.0204
0.0	0.0	0.0	-1109.9058	484.088	NaN	NaN	-0.3	0.891	0.0239	0.0205	0.0225	0.0216	0.0204
0.0	0.0	0.0	-1169.9058	-207.912	NaN	NaN	0.1509	0.8916	0.0238	0.0204	0.0223	0.0215	0.0203
0.0	0.0	0.0	-326.9058	-356.912	NaN	NaN	0.5219	0.8921	0.0236	0.0204	0.0222	0.0214	0.0202
0.0	0.0	0.0	-453.9058	-336.912	NaN	NaN	0.426	0.8927	0.0235	0.0203	0.0221	0.0213	0.0201
0.0	0.0	0.0	1418.0942	-1724.912	NaN	NaN	1.3	0.8925	0.0235	0.0204	0.0222	0.0214	0.02
0.0	0.0	0.0	-1134.9058	-1463.912	NaN	NaN	0.5633	0.8925	0.0235	0.0204	0.0221	0.0214	0.0201
0.0	0.0	0.0	993.0942	-914.912	NaN	NaN	-0.3	0.8925	0.0235	0.0205	0.0221	0.0213	0.0201
0.0	0.0	0.0	49.0942	-700.912	NaN	NaN	1.0753	0.8929	0.0235	0.0204	0.0219	0.0212	0.0201
0.0	0.0	0.0	1176.0942	-1987.912	NaN	NaN	1.3	0.8927	0.0236	0.0205	0.0219	0.0211	0.0202
0.0	0.0	0.0	2391.0942	592.088	NaN	NaN	0.1985	0.8928	0.0238	0.0205	0.0217	0.0209	0.0203
0.0	0.0	0.0	1933.0942	2020.088	NaN	NaN	0.511	0.8926	0.0241	0.0204	0.0217	0.0208	0.0204
0.0	0.0	0.0	2380.0942	-356.912	NaN	NaN	-0.1764	0.893	0.024	0.0201	0.0218	0.0208	0.0203
0.0	0.0	0.0	-1884.9058	-891.912	NaN	NaN	0.3212	0.8925	0.024	0.0201	0.022	0.021	0.0203
0.0	0.0	0.0	1960.0942	1659.088	NaN	NaN	0.4584	0.8915	0.0243	0.0204	0.0221	0.021	0.0207
0.0	0.0	0.0	-714.9058	2517.088	NaN	NaN	1.3	0.8924	0.0241	0.0202	0.0219	0.0208	0.0206
0.0	0.0	0.0	388.0942	280.088	NaN	NaN	0.4192	0.8917	0.0243	0.0202	0.0221	0.0211	0.0206
0.0	0.0	0.0	-596.9058	1258.088	NaN	NaN	1.3	0.8913	0.0244	0.0203	0.0222	0.0212	0.0206
0.0	0.0	0.0	-262.9058	-172.912	NaN	NaN	0.3968	0.8904	0.0246	0.0205	0.0224	0.0213	0.0209
0.0	0.0	0.0	1659.0942	4018.088	NaN	NaN	0.7078	0.8911	0.0244	0.0205	0.0222	0.021	0.0209
0.0	0.0	0.0	1382.0942	-254.912	NaN	NaN	-0.2261	0.892	0.024	0.0202	0.0221	0.021	0.0206
0.0	0.0	0.0	512.0942	-684.912	NaN	NaN	1.3	0.8913	0.024	0.0204	0.0224	0.0213	0.0206
0.0	0.0	0.0	1461.0942	3233.088	NaN	NaN	0.6887	0.8911	0.0241	0.0205	0.0224	0.0213	0.0207
0.0	0.0	0.0	921.0942	-304.912	NaN	NaN	-0.3	0.8917	0.0238	0.0204	0.0223	0.0212	0.0206
0.0	0.0	0.0	54.0942	-1102.912	NaN	NaN	1.0516	0.8913	0.0236	0.0205	0.0224	0.0215	0.0207
0.0	0.0	0.0	1224.0942	-1846.912	NaN	NaN	1.3	0.8904	0.0238	0.0208	0.0225	0.0217	0.0209
0.0	0.0	0.0	381.0942	3923.088	NaN	NaN	0.9115	0.8895	0.0242	0.0211	0.0225	0.0215	0.0212
0.0	0.0	0.0	68.0942	2696.088	NaN	NaN	0.9754	0.8909	0.024	0.0207	0.0222	0.0212	0.021
0.0	0.0	0.0	1295.0942	-1129.912	NaN	NaN	-0.3	0.8906	0.024	0.0205	0.0225	0.0214	0.0209
0.0	0.0	0.0	116.0942	625.088	NaN	NaN	0.8434	0.8904	0.024	0.0205	0.0226	0.0216	0.0209
0.0	0.0	0.0	925.0942	-458.912	NaN	NaN	-0.3	0.8902	0.0237	0.0206	0.0227	0.0218	0.0211
0.0	0.0	0.0	-554.9058	423.088	NaN	NaN	-0.3	0.8898	0.0234	0.0208	0.0227	0.022	0.0212
0.0	0.0	0.0	961.0942	-802.912	NaN	NaN	-0.3	0.8895	0.0234	0.0208	0.0228	0.0221	0.0214
0.0	0.0	0.0	-426.9058	2512.088	NaN	NaN	1.2047	0.8896	0.0234	0.0208	0.0227	0.022	0.0214
0.0	0.0	0.0	712.0942	675.088	NaN	NaN	0.4867	0.8897	0.0234	0.0208	0.0227	0.0219	0.0214
0.0	0.0	0.0	1826.0942	1620.088	NaN	NaN	0.4701	0.8898	0.0234	0.0208	0.0227	0.0218	0.0214
0.0	0.0	0.0	881.0942	1596.088	NaN	NaN	0.6443	0.8898	0.0235	0.0207	0.0228	0.0219	0.0214
0.0	0.0	0.0	2490.0942	1135.088	NaN	NaN	0.3131	0.8898	0.0234	0.0207	0.0228	0.0219	0.0215
0.0	0.0	0.0	2209.0942	-1378.912	NaN	NaN	-0.3	0.89	0.0233	0.0207	0.0227	0.022	0.0214
0.0	0.0	0.0	1818.0942	-1714.912	NaN	NaN	-0.3	0.8893	0.0233	0.0208	0.0229	0.0222	0.0215
0.0	0.0	0.0	-101.9058	1806.088	NaN	NaN	1.0598	0.8892	0.0234	0.0208	0.0229	0.0223	0.0214
0.0	0.0	0.0	702.0942	-2377.912	NaN	NaN	1.3	0.8889	0.0234	0.0208	0.023	0.0225	0.0214
0.0	0.0	0.0	-636.9058	48.088	NaN	NaN	-0.0817	0.888	0.0234	0.021	0.0232	0.0228	0.0215
0.0	0.0	0.0	1668.0942	-2390.912	NaN	NaN	1.3	0.8883	0.0235	0.0209	0.0232	0.0227	0.0214
0.0	0.0	0.0	2923.0942	-1894.912	NaN	NaN	-0.3	0.8884	0.0236	0.0208	0.0231	0.0226	0.0215
0.0	0.0	0.0	4067.0942	2488.088	NaN	NaN	0.3796	0.8877	0.024	0.0209	0.023	0.0224	0.0219
0.0	0.0	0.0	3865.0942	-591.912	NaN	NaN	-0.1808	0.8885	0.0242	0.0206	0.0229	0.0222	0.0217
0.0	0.0	0.0	-1107.9058	-3099.912	NaN	NaN	0.7367	0.8886	0.0241	0.0204	0.023	0.0225	0.0214
0.0	0.0	0.0	-160.9058	819.088	NaN	NaN	1.2445	0.8883	0.024	0.0205	0.023	0.0227	0.0214
0.0	0.0	0.0	-1034.9058	-192.912	NaN	NaN	0.1571	0.8887	0.0239	0.0205	0.0229	0.0227	0.0214
0.0	0.0	0.0	-2338.9058	3362.088	NaN	NaN	1.3	0.888	0.024	0.0206	0.023	0.0228	0.0216
0.0	0.0	0.0	-1182.9058	3292.088	NaN	NaN	1.3	0.8881	0.024	0.0206	0.023	0.0227	0.0216
0.0	0.0	0.0	1427.0942	196.088	NaN	NaN	0.1208	0.8878	0.0242	0.0206	0.0231	0.0228	0.0216
0.0	0.0	0.0	273.0942	1125.088	NaN	NaN	0.8047	0.8879	0.024	0.0206	0.0231	0.0229	0.0215
0.0	0.0	0.0	182.0942	623.088	NaN	NaN	0.7738	0.8875	0.0239	0.0208	0.0231	0.0231	0.0216
0.0	0.0	0.0	-2230.9058	-1925.912	NaN	NaN	0.4633	0.8876	0.0238	0.021	0.023	0.0229	0.0216
0.0	0.0	0.0	-1473.9058	124.088	NaN	NaN	-0.0919	0.8874	0.0237	0.0211	0.023	0.0231	0.0217
0.0	0.0	0.0	-86.9058	3067.088	NaN	NaN	1.0292	0.8872	0.0237	0.0211	0.023	0.0233	0.0217
0.0	0.0	0.0	41.0942	3920.088	NaN	NaN	0.9896	0.8867	0.0238	0.0213	0.023	0.0234	0.0219
0.0	0.0	0.0	-1188.9058	-275.912	NaN	NaN	0.1884	0.8873	0.0238	0.0212	0.023	0.0231	0.0216
0.0	0.0	0.0	-2062.9058	-409.912	NaN	NaN	0.1658	0.8874	0.0238	0.0213	0.023	0.0229	0.0216
0.0	0.0	0.0	-1394.9058	-398.912	NaN	NaN	0.2224	0.8881	0.0236	0.0213	0.0229	0.0227	0.0215
0.0	0.0	0.0	34.0942	-1048.912	NaN	NaN	1.0336	0.8892	0.0233	0.0212	0.0227	0.0224	0.0213
0.0	0.0	0.0	144.0942	361.088	NaN	NaN	0.7148	0.8896	0.0233	0.0212	0.0226	0.0223	0.0211
0.0	0.0	0.0	-1668.9058	-213.912	NaN	NaN	0.1136	0.8893	0.0235	0.0212	0.0227	0.022	0.0212
0.0	0.0	0.0	929.0942	-3223.912	NaN	NaN	1.3	0.8895	0.0236	0.0212	0.0226	0.0219	0.0213
0.0	0.0	0.0	-520.9058	-3597.912	NaN	NaN	0.8735	0.8896	0.0235	0.0212	0.0226	0.0218	0.0212
0.0	0.0	0.0	-877.9058	-1615.912	NaN	NaN	0.648	0.8896	0.0234	0.0212	0.0227	0.0219	0.0212
0.0	0.0	0.0	1522.0942	1487.088	NaN	NaN	0.4942	0.8898	0.0232	0.0211	0.0226	0.0221	0.0212
0.0	0.0	0.0	5938.0942	-1539.912	NaN	NaN	-0.3	0.8898	0.0231	0.0211	0.0225	0.0223	0.0212
0.0	0.0	0.0	5810.0942	-261.912	NaN	NaN	-0.0472	0.8894	0.0232	0.0212	0.0224	0.0226	0.0213
0.0	0.0	0.0	1159.0942	548.088	NaN	NaN	0.321	0.889	0.0233	0.0213	0.0223	0.0227	0.0214
0.0	0.0	0.0	5115.0942	2801.088	NaN	NaN	0.3538	0.8879	0.0237	0.0214	0.0223	0.023	0.0218
0.0	0.0	0.0	289.0942	408.088	NaN	NaN	0.5853	0.8882	0.0238	0.0213	0.0223	0.0229	0.0216
0.0	0.0	0.0	-448.9058	-251.912	NaN	NaN	0.3595	0.8879	0.024	0.0214	0.0224	0.0229	0.0214
0.0	0.0	0.0	-2338.9058	-751.912	NaN	NaN	0.2433	0.8883	0.024	0.0214	0.0223	0.0226	0.0213
0.0	0.0	0.0	-841.9058	-1062.912	NaN	NaN	0.558	0.8882	0.0239	0.0215	0.0224	0.0226	0.0214
0.0	0.0	0.0	-512.9058	1036.088	NaN	NaN	1.3	0.8885	0.0238	0.0215	0.0224	0.0224	0.0214
0.0	0.0	0.0	-1780.9058	-477.912	NaN	NaN	0.2116	0.8888	0.0237	0.0214	0.0224	0.0224	0.0213
0.0	0.0	0.0	-1767.9058	417.088	NaN	NaN	-0.3	0.8891	0.0235	0.0213	0.0224	0.0224	0.0212
0.0	0.0	0.0	-926.9058	-1107.912	NaN	NaN	0.5445	0.8895	0.0235	0.0213	0.0223	0.0222	0.0212
0.0	0.0	0.0	-31.9058	-259.912	NaN	NaN	0.8907	0.8898	0.0234	0.0213	0.0222	0.0221	0.0212
0.0	0.0	0.0	-124.9058	-1189.912	NaN	NaN	0.905	0.8901	0.0233	0.0213	0.0222	0.022	0.0212
0.0	0.0	0.0	-2080.9058	1080.088	NaN	NaN	-0.3	0.8906	0.0232	0.0211	0.0221	0.0218	0.0211
0.0	0.0	0.0	-1543.9058	1857.088	NaN	NaN	1.3	0.8911	0.023	0.021	0.0221	0.0218	0.021
0.0	0.0	0.0	-714.9058	2.088	NaN	NaN	-0.0029	0.8912	0.023	0.021	0.0221	0.0217	0.021
0.0	0.0	0.0	-1104.9058	-1649.912	NaN	NaN	0.5989	0.8912	0.023	0.021	0.0221	0.0217	0.021
0.0	0.0	0.0	-1186.9058	2614.088	NaN	NaN	1.3	0.8918	0.0229	0.0208	0.022	0.0217	0.0208
0.0	0.0	0.0	-791.9058	-2003.912	NaN	NaN	0.7168	0.8908	0.0232	0.021	0.0221	0.0218	0.021
0.0	0.0	0.0	-1418.9058	1887.088	NaN	NaN	1.3	0.8914	0.0232	0.0209	0.022	0.0218	0.0208
0.0	0.0	0.0	-543.9058	9.088	NaN	NaN	-0.017	0.8906	0.0235	0.021	0.0221	0.0218	0.0209
0.0	0.0	0.0	-408.9058	-181.912	NaN	NaN	0.3079	0.8903	0.0236	0.0211	0.0221	0.0218	0.0211
0.0	0.0	0.0	-1342.9058	52.088	NaN	NaN	-0.0404	0.8904	0.0236	0.0211	0.0221	0.0217	0.0211
0.0	0.0	0.0	793.0942	-1959.912	NaN	NaN	1.3	0.8907	0.0235	0.0211	0.022	0.0217	0.0211
0.0	0.0	0.0	-394.9058	1396.088	NaN	NaN	1.3	0.8912	0.0233	0.0209	0.0219	0.0217	0.021
0.0	0.0	0.0	-815.9058	-283.912	NaN	NaN	0.2581	0.8914	0.0233	0.0208	0.0219	0.0216	0.0209
0.0	0.0	0.0	1128.0942	-127.912	NaN	NaN	-0.1279	0.8914	0.0233	0.0208	0.0219	0.0218	0.0209
0.0	0.0	0.0	529.0942	3139.088	NaN	NaN	0.8558	0.8914	0.0234	0.0207	0.0219	0.0218	0.0208
0.0	0.0	0.0	-999.9058	-2698.912	NaN	NaN	0.7297	0.8909	0.0235	0.0209	0.0219	0.0217	0.021
0.0	0.0	0.0	65.0942	-1210.912	NaN	NaN	1.0568	0.8906	0.0236	0.0211	0.022	0.0216	0.0211
0.0	0.0	0.0	-718.9058	-2968.912	NaN	NaN	0.8051	0.8905	0.0236	0.0212	0.0221	0.0216	0.0211
0.0	0.0	0.0	-1685.9058	1180.088	NaN	NaN	-0.3	0.8908	0.0235	0.0211	0.022	0.0217	0.021
0.0	0.0	0.0	-341.9058	830.088	NaN	NaN	1.3	0.8909	0.0234	0.021	0.022	0.0217	0.0209
0.0	0.0	0.0	315.0942	-1165.912	NaN	NaN	1.3	0.8908	0.0234	0.021	0.0221	0.0218	0.0209
0.0	0.0	0.0	-2250.9058	-814.912	NaN	NaN	0.2658	0.8906	0.0234	0.0212	0.0221	0.0217	0.021
0.0	0.0	0.0	-1814.9058	-555.912	NaN	NaN	0.2345	0.8905	0.0234	0.0212	0.0222	0.0217	0.021
0.0	0.0	0.0	-1868.9058	743.088	NaN	NaN	-0.3	0.8904	0.0234	0.0213	0.0222	0.0217	0.021
0.0	0.0	0.0	-2560.9058	-226.912	NaN	NaN	0.0814	0.8912	0.0232	0.0211	0.0221	0.0214	0.021
0.0	0.0	0.0	-1413.9058	-2440.912	NaN	NaN	0.6332	0.8918	0.0231	0.021	0.022	0.0211	0.0209
0.0	0.0	0.0	-1858.9058	109.088	NaN	NaN	-0.0623	0.8924	0.0229	0.021	0.022	0.021	0.0207
0.0	0.0	0.0	-719.9058	1479.088	NaN	NaN	1.3	0.8928	0.0228	0.0208	0.0219	0.0211	0.0206
0.0	0.0	0.0	-792.9058	-10.912	NaN	NaN	0.0136	0.8922	0.0229	0.021	0.022	0.0212	0.0207
0.0	0.0	0.0	-647.9058	48.088	NaN	NaN	-0.0802	0.8922	0.0229	0.0211	0.022	0.0212	0.0207
0.0	0.0	0.0	-536.9058	-2736.912	NaN	NaN	0.836	0.8919	0.023	0.0212	0.022	0.0212	0.0208
0.0	0.0	0.0	-1356.9058	-2672.912	NaN	NaN	0.6633	0.892	0.0229	0.0212	0.022	0.0212	0.0208
0.0	0.0	0.0	491.0942	-973.912	NaN	NaN	1.3	0.892	0.0229	0.0211	0.022	0.0212	0.0207
0.0	0.0	0.0	-988.9058	-877.912	NaN	NaN	0.4703	0.8921	0.0229	0.0211	0.0219	0.0212	0.0207
0.0	0.0	0.0	-271.9058	-1208.912	NaN	NaN	0.8164	0.892	0.0229	0.021	0.0219	0.0214	0.0207
0.0	0.0	0.0	-3283.9058	-1346.912	NaN	NaN	0.2909	0.892	0.023	0.021	0.0218	0.0215	0.0207
0.0	0.0	0.0	-915.9058	1287.088	NaN	NaN	1.3	0.8917	0.0231	0.021	0.0218	0.0217	0.0207
0.0	0.0	0.0	-766.9058	-494.912	NaN	NaN	0.3922	0.8912	0.0232	0.0212	0.0218	0.0217	0.0209
0.0	0.0	0.0	-1706.9058	-105.912	NaN	NaN	0.0584	0.891	0.0232	0.0213	0.0219	0.0218	0.0208
0.0	0.0	0.0	-1500.9058	-164.912	NaN	NaN	0.099	0.8915	0.0232	0.0211	0.0217	0.0217	0.0208
0.0	0.0	0.0	-760.9058	1632.088	NaN	NaN	1.3	0.8917	0.0232	0.021	0.0217	0.0217	0.0208
0.0	0.0	0.0	-227.9058	-698.912	NaN	NaN	0.7541	0.8917	0.0231	0.021	0.0216	0.0218	0.0208
0.0	0.0	0.0	983.0942	-80.912	NaN	NaN	-0.0897	0.8916	0.0232	0.0209	0.0217	0.0219	0.0207
0.0	0.0	0.0	-92.9058	-852.912	NaN	NaN	0.9018	0.8913	0.0233	0.0211	0.0217	0.0218	0.0208
0.0	0.0	0.0	-1081.9058	-29.912	NaN	NaN	0.0269	0.8914	0.0232	0.0212	0.0218	0.0216	0.0208
0.0	0.0	0.0	-1847.9058	-4238.912	NaN	NaN	0.6964	0.8917	0.023	0.0213	0.0218	0.0213	0.0208
0.0	0.0	0.0	-91.9058	-29.912	NaN	NaN	0.2455	0.8926	0.0228	0.0209	0.0217	0.0214	0.0206
0.0	0.0	0.0	-1989.9058	4121.088	NaN	NaN	1.3	0.8929	0.0228	0.0206	0.0216	0.0215	0.0206
0.0	0.0	0.0	2271.0942	-1031.912	NaN	NaN	-0.3	0.8927	0.0228	0.0206	0.0216	0.0216	0.0207
0.0	0.0	0.0	-721.9058	-1413.912	NaN	NaN	0.662	0.8927	0.0228	0.0207	0.0216	0.0215	0.0207
0.0	0.0	0.0	202.0942	-770.912	NaN	NaN	1.3	0.8926	0.0228	0.0206	0.0217	0.0216	0.0207
0.0	0.0	0.0	-536.9058	3816.088	NaN	NaN	1.1637	0.8929	0.0228	0.0205	0.0216	0.0215	0.0207
0.0	0.0	0.0	-1538.9058	-1554.912	NaN	NaN	0.5026	0.8927	0.0228	0.0206	0.0216	0.0215	0.0208
0.0	0.0	0.0	-483.9058	-2091.912	NaN	NaN	0.8121	0.8926	0.0229	0.0207	0.0217	0.0215	0.0207
0.0	0.0	0.0	-1392.9058	-406.912	NaN	NaN	0.2261	0.8927	0.0229	0.0207	0.0217	0.0214	0.0206
0.0	0.0	0.0	515.0942	-529.912	NaN	NaN	1.3	0.8924	0.023	0.0208	0.0218	0.0213	0.0208
0.0	0.0	0.0	19.0942	-2104.912	NaN	NaN	1.0092	0.8922	0.0229	0.021	0.0219	0.0211	0.0208
0.0	0.0	0.0	-1259.9058	-1139.912	NaN	NaN	0.475	0.8928	0.0229	0.0208	0.0217	0.0211	0.0206
0.0	0.0	0.0	-2099.9058	1004.088	NaN	NaN	-0.3	0.893	0.0229	0.0207	0.0216	0.0211	0.0206
0.0	0.0	0.0	578.0942	3021.088	NaN	NaN	0.8394	0.8931	0.0229	0.0207	0.0215	0.0212	0.0206
0.0	0.0	0.0	-458.9058	-1886.912	NaN	NaN	0.8044	0.892	0.0231	0.021	0.0218	0.0212	0.0209
0.0	0.0	0.0	-344.9058	-643.912	NaN	NaN	0.6512	0.8917	0.0231	0.0212	0.0219	0.0212	0.0209
0.0	0.0	0.0	-1441.9058	1495.088	NaN	NaN	1.3	0.8913	0.0231	0.0213	0.0219	0.0212	0.021
0.0	0.0	0.0	-583.9058	-1714.912	NaN	NaN	0.746	0.8909	0.0232	0.0215	0.0221	0.0212	0.0211
0.0	0.0	0.0	148.0942	-1079.912	NaN	NaN	1.1589	0.891	0.0231	0.0215	0.0221	0.0212	0.0211
0.0	0.0	0.0	-30.9058	1383.088	NaN	NaN	1.0229	0.8913	0.0231	0.0214	0.022	0.0212	0.021
0.0	0.0	0.0	-996.9058	-306.912	NaN	NaN	0.2354	0.8914	0.023	0.0215	0.022	0.021	0.0211
0.0	0.0	0.0	-2022.9058	-455.912	NaN	NaN	0.1839	0.8919	0.0229	0.0213	0.0219	0.0209	0.0211
0.0	0.0	0.0	-952.9058	689.088	NaN	NaN	-0.3	0.8921	0.0229	0.0212	0.0219	0.0209	0.021
0.0	0.0	0.0	-1853.9058	3189.088	NaN	NaN	1.3	0.8927	0.0227	0.0211	0.0218	0.0207	0.0209
0.0	0.0	0.0	-418.9058	1947.088	NaN	NaN	1.2741	0.8926	0.0227	0.0211	0.0219	0.0206	0.021
0.0	0.0	0.0	-1658.9058	-773.912	NaN	NaN	0.3181	0.8927	0.0226	0.0213	0.022	0.0205	0.0209
0.0	0.0	0.0	-986.9058	-1207.912	NaN	NaN	0.5503	0.8929	0.0226	0.0214	0.0219	0.0203	0.0208
0.0	0.0	0.0	-2201.9058	-1581.912	NaN	NaN	0.4181	0.8931	0.0226	0.0215	0.0218	0.0203	0.0208
0.0	0.0	0.0	57.0942	-1542.912	NaN	NaN	1.0384	0.893	0.0225	0.0215	0.0218	0.0204	0.0208
0.0	0.0	0.0	-1957.9058	-686.912	NaN	NaN	0.2597	0.8928	0.0225	0.0215	0.0218	0.0205	0.0208
0.0	0.0	0.0	-1874.9058	-1821.912	NaN	NaN	0.4928	0.8929	0.0225	0.0215	0.0217	0.0205	0.0208
0.0	0.0	0.0	-1396.9058	-2377.912	NaN	NaN	0.6299	0.8931	0.0223	0.0215	0.0217	0.0206	0.0208
0.0	0.0	0.0	-1467.9058	310.088	NaN	NaN	-0.2678	0.8932	0.0223	0.0215	0.0216	0.0206	0.0208
0.0	0.0	0.0	-2485.9058	-93.912	NaN	NaN	0.0364	0.8932	0.0223	0.0216	0.0216	0.0205	0.0208
0.0	0.0	0.0	-2507.9058	-1034.912	NaN	NaN	0.2921	0.8931	0.0223	0.0217	0.0216	0.0204	0.0208
0.0	0.0	0.0	-1832.9058	-3760.912	NaN	NaN	0.6723	0.8932	0.0223	0.0218	0.0216	0.0204	0.0208
0.0	0.0	0.0	-959.9058	-1504.912	NaN	NaN	0.6106	0.8933	0.0222	0.0217	0.0216	0.0204	0.0209
0.0	0.0	0.0	-2468.9058	341.088	NaN	NaN	-0.1603	0.8931	0.0221	0.0216	0.0216	0.0205	0.021
0.0	0.0	0.0	-1376.9058	-138.912	NaN	NaN	0.0916	0.8929	0.0221	0.0215	0.0217	0.0207	0.0211
0.0	0.0	0.0	-1548.9058	214.088	NaN	NaN	-0.1604	0.8929	0.0221	0.0214	0.0217	0.0207	0.0211
0.0	0.0	0.0	0.0942	-698.912	NaN	NaN	1.0001	0.8928	0.0221	0.0214	0.0218	0.0207	0.0212
0.0	0.0	0.0	-730.9058	-521.912	NaN	NaN	0.4166	0.8928	0.0221	0.0214	0.0218	0.0206	0.0213
0.0	0.0	0.0	-2133.9058	56.088	NaN	NaN	-0.027	0.8924	0.0222	0.0214	0.0219	0.0207	0.0213
0.0	0.0	0.0	-1679.9058	1433.088	NaN	NaN	-0.3	0.8927	0.0222	0.0213	0.0218	0.0207	0.0213
0.0	0.0	0.0	305.0942	173.088	NaN	NaN	0.362	0.8929	0.0222	0.0211	0.0217	0.0208	0.0212
0.0	0.0	0.0	-1753.9058	2336.088	NaN	NaN	1.3	0.8931	0.0222	0.021	0.0217	0.0209	0.0211
0.0	0.0	0.0	-1249.9058	607.088	NaN	NaN	-0.3	0.893	0.0222	0.021	0.0217	0.021	0.0212
0.0	0.0	0.0	-1172.9058	2937.088	NaN	NaN	1.3	0.893	0.0222	0.0209	0.0217	0.021	0.0211
0.0	0.0	0.0	-716.9058	-461.912	NaN	NaN	0.3918	0.8924	0.0223	0.0211	0.0218	0.021	0.0213
0.0	0.0	0.0	-1966.9058	2013.088	NaN	NaN	1.3	0.8926	0.0222	0.0211	0.0218	0.021	0.0213
0.0	0.0	0.0	-1483.9058	-62.912	NaN	NaN	0.0407	0.8924	0.0223	0.0212	0.0219	0.021	0.0212
0.0	0.0	0.0	-1365.9058	1092.088	NaN	NaN	-0.3	0.893	0.0222	0.0212	0.0217	0.0208	0.0211
0.0	0.0	0.0	225.0942	379.088	NaN	NaN	0.6274	0.8929	0.0222	0.0212	0.0218	0.0209	0.0211
0.0	0.0	0.0	110.0942	-683.912	NaN	NaN	1.1919	0.8932	0.0222	0.0212	0.0217	0.0208	0.0209
0.0	0.0	0.0	-335.9058	-272.912	NaN	NaN	0.4483	0.8931	0.0222	0.0212	0.0217	0.0208	0.0209
0.0	0.0	0.0	-2755.9058	87.088	NaN	NaN	-0.0326	0.8931	0.0222	0.0213	0.0217	0.0208	0.0209
0.0	0.0	0.0	1294.0942	-4277.912	NaN	NaN	1.3	0.893	0.0223	0.0213	0.0217	0.0209	0.0209
0.0	0.0	0.0	-32.9058	-1160.912	NaN	NaN	0.9724	0.8929	0.0223	0.0212	0.0217	0.021	0.0209
0.0	0.0	0.0	-890.9058	-1737.912	NaN	NaN	0.6611	0.8927	0.0224	0.0212	0.0217	0.0211	0.0209
0.0	0.0	0.0	-1257.9058	-1189.912	NaN	NaN	0.4861	0.8929	0.0223	0.0212	0.0217	0.0211	0.0209
0.0	0.0	0.0	-1468.9058	-1126.912	NaN	NaN	0.4341	0.893	0.0223	0.0211	0.0217	0.0211	0.0208
0.0	0.0	0.0	-265.9058	1154.088	NaN	NaN	1.2994	0.8941	0.0222	0.0207	0.0214	0.021	0.0205
0.0	0.0	0.0	-206.9058	-1913.912	NaN	NaN	0.9024	0.8935	0.0223	0.0209	0.0215	0.0211	0.0207
0.0	0.0	0.0	-1617.9058	793.088	NaN	NaN	-0.3	0.8946	0.0221	0.0207	0.0213	0.0209	0.0204
0.0	0.0	0.0	-742.9058	1650.088	NaN	NaN	1.3	0.8945	0.0222	0.0207	0.0213	0.0209	0.0204
0.0	0.0	0.0	-1785.9058	1405.088	NaN	NaN	-0.3	0.8948	0.0221	0.0207	0.0212	0.0208	0.0204
0.0	0.0	0.0	-880.9058	995.088	NaN	NaN	1.3	0.8951	0.0222	0.0206	0.0212	0.0207	0.0203
0.0	0.0	0.0	-512.9058	426.088	NaN	NaN	-0.3	0.8952	0.0222	0.0206	0.0211	0.0206	0.0203
0.0	0.0	0.0	-1603.9058	588.088	NaN	NaN	-0.3	0.8952	0.0222	0.0205	0.0211	0.0206	0.0203
0.0	0.0	0.0	-19.9058	3002.088	NaN	NaN	1.0067	0.8956	0.0222	0.0203	0.0211	0.0206	0.0202
0.0	0.0	0.0	-720.9058	-221.912	NaN	NaN	0.2354	0.8946	0.0224	0.0205	0.0213	0.0208	0.0204
0.0	0.0	0.0	-238.9058	2979.088	NaN	NaN	1.0872	0.895	0.0224	0.0203	0.0212	0.0208	0.0202
0.0	0.0	0.0	-976.9058	-773.912	NaN	NaN	0.442	0.8941	0.0226	0.0206	0.0214	0.021	0.0203
0.0	0.0	0.0	-802.9058	848.088	NaN	NaN	1.3	0.894	0.0226	0.0207	0.0214	0.021	0.0203
0.0	0.0	0.0	1694.0942	-626.912	NaN	NaN	-0.3	0.8942	0.0226	0.0205	0.0214	0.0211	0.0202
0.0	0.0	0.0	236.0942	-1094.912	NaN	NaN	1.2749	0.8943	0.0226	0.0205	0.0213	0.0211	0.0202
0.0	0.0	0.0	301.0942	436.088	NaN	NaN	0.5916	0.895	0.0224	0.0202	0.0213	0.0211	0.0201
0.0	0.0	0.0	-492.9058	2801.088	NaN	NaN	1.2135	0.8952	0.0224	0.0201	0.0213	0.0211	0.02
0.0	0.0	0.0	-1756.9058	-2363.912	NaN	NaN	0.5737	0.8936	0.0226	0.0207	0.0217	0.0212	0.0203
0.0	0.0	0.0	-2617.9058	2463.088	NaN	NaN	-0.3	0.8933	0.0225	0.021	0.0219	0.0209	0.0203
0.0	0.0	0.0	-826.9058	-3723.912	NaN	NaN	0.8183	0.8934	0.0225	0.0211	0.0219	0.0208	0.0202
0.0	0.0	0.0	-2623.9058	-1733.912	NaN	NaN	0.3979	0.8942	0.0222	0.021	0.0218	0.0206	0.0202
0.0	0.0	0.0	-1254.9058	633.088	NaN	NaN	-0.3	0.8948	0.022	0.0207	0.0218	0.0206	0.0201
0.0	0.0	0.0	301.0942	764.088	NaN	NaN	0.7173	0.8953	0.022	0.0204	0.0217	0.0207	0.02
0.0	0.0	0.0	2053.0942	496.088	NaN	NaN	0.1946	0.8953	0.022	0.0203	0.0216	0.0208	0.02
0.0	0.0	0.0	426.0942	1811.088	NaN	NaN	0.8095	0.8949	0.0221	0.0203	0.0216	0.0209	0.0201
0.0	0.0	0.0	1364.0942	-1784.912	NaN	NaN	1.3	0.8943	0.0223	0.0206	0.0217	0.0209	0.0203
0.0	0.0	0.0	-361.9058	-2151.912	NaN	NaN	0.856	0.894	0.0222	0.0206	0.0218	0.021	0.0204
0.0	0.0	0.0	3148.0942	3059.088	NaN	NaN	0.4928	0.894	0.0224	0.0203	0.0218	0.0213	0.0203
0.0	0.0	0.0	1481.0942	-402.912	NaN	NaN	-0.3	0.8933	0.0225	0.0205	0.0219	0.0214	0.0205
0.0	0.0	0.0	361.0942	121.088	NaN	NaN	0.2511	0.8931	0.0225	0.0205	0.0219	0.0214	0.0205
0.0	0.0	0.0	493.0942	-1696.912	NaN	NaN	1.3	0.8929	0.0225	0.0207	0.022	0.0213	0.0206
0.0	0.0	0.0	74.0942	-2387.912	NaN	NaN	1.032	0.893	0.0225	0.0207	0.022	0.0213	0.0206
0.0	0.0	0.0	-1085.9058	1434.088	NaN	NaN	1.3	0.8933	0.0224	0.0206	0.0219	0.0213	0.0205
0.0	0.0	0.0	449.0942	-2930.912	NaN	NaN	1.181	0.8933	0.0224	0.0207	0.0219	0.0212	0.0206
0.0	0.0	0.0	-450.9058	-1715.912	NaN	NaN	0.7919	0.8931	0.0224	0.0207	0.0219	0.0213	0.0206
0.0	0.0	0.0	-352.9058	-135.912	NaN	NaN	0.278	0.8934	0.0224	0.0206	0.0218	0.0213	0.0206
0.0	0.0	0.0	-995.9058	-1191.912	NaN	NaN	0.5448	0.8933	0.0224	0.0207	0.0218	0.0213	0.0207
0.0	0.0	0.0	-1205.9058	-365.912	NaN	NaN	0.2328	0.893	0.0224	0.0208	0.0218	0.0213	0.0207
0.0	0.0	0.0	34.0942	-1397.912	NaN	NaN	1.025	0.8933	0.0224	0.0206	0.0217	0.0214	0.0207
0.0	0.0	0.0	-427.9058	-632.912	NaN	NaN	0.5966	0.8932	0.0224	0.0205	0.0217	0.0215	0.0207
0.0	0.0	0.0	200.0942	543.088	NaN	NaN	0.7308	0.8932	0.0225	0.0203	0.0217	0.0217	0.0207
0.0	0.0	0.0	-419.9058	-248.912	NaN	NaN	0.3722	0.893	0.0226	0.0203	0.0217	0.0217	0.0207
0.0	0.0	0.0	1260.0942	-907.912	NaN	NaN	-0.3	0.8924	0.0227	0.0204	0.0218	0.022	0.0208
0.0	0.0	0.0	-682.9058	3670.088	NaN	NaN	1.2286	0.8922	0.0228	0.0203	0.0218	0.0221	0.0208
0.0	0.0	0.0	-2006.9058	1226.088	NaN	NaN	-0.3	0.892	0.0229	0.0204	0.0218	0.0221	0.0209
0.0	0.0	0.0	-1359.9058	-1517.912	NaN	NaN	0.5275	0.8921	0.0228	0.0204	0.0218	0.0221	0.0208
0.0	0.0	0.0	542.0942	1998.088	NaN	NaN	0.7866	0.8918	0.0229	0.0203	0.0219	0.0222	0.0209
0.0	0.0	0.0	-1876.9058	-97.912	NaN	NaN	0.0496	0.8922	0.0229	0.0204	0.0217	0.0219	0.0208
0.0	0.0	0.0	-628.9058	162.088	NaN	NaN	-0.3	0.8922	0.0229	0.0205	0.0218	0.0219	0.0207
0.0	0.0	0.0	-2435.9058	-176.912	NaN	NaN	0.0677	0.8925	0.0229	0.0205	0.0218	0.0216	0.0207
0.0	0.0	0.0	-1701.9058	-261.912	NaN	NaN	0.1334	0.893	0.0227	0.0204	0.0217	0.0215	0.0207
0.0	0.0	0.0	-225.9058	-1152.912	NaN	NaN	0.8362	0.8939	0.0225	0.0202	0.0216	0.0212	0.0206
0.0	0.0	0.0	-1146.9058	-1576.912	NaN	NaN	0.5789	0.8944	0.0224	0.02	0.0215	0.0213	0.0205
0.0	0.0	0.0	1206.0942	2048.088	NaN	NaN	0.6294	0.8943	0.0223	0.0198	0.0215	0.0215	0.0206
0.0	0.0	0.0	-210.9058	2452.088	NaN	NaN	1.0941	0.8941	0.0225	0.0199	0.0214	0.0215	0.0207
0.0	0.0	0.0	-2633.9058	290.088	NaN	NaN	-0.1238	0.8938	0.0226	0.02	0.0214	0.0214	0.0207
0.0	0.0	0.0	1598.0942	-3039.912	NaN	NaN	1.3	0.8937	0.0227	0.0201	0.0214	0.0214	0.0207
0.0	0.0	0.0	141.0942	-153.912	NaN	NaN	1.3	0.8931	0.0228	0.0202	0.0216	0.0216	0.0208
0.0	0.0	0.0	108.0942	187.088	NaN	NaN	0.6338	0.8927	0.0229	0.0201	0.0216	0.0219	0.0208
0.0	0.0	0.0	-235.9058	-268.912	NaN	NaN	0.5327	0.8925	0.023	0.0202	0.0216	0.0219	0.0208
0.0	0.0	0.0	-685.9058	-2180.912	NaN	NaN	0.7607	0.8918	0.0232	0.0203	0.0218	0.0221	0.0209
0.0	0.0	0.0	372.0942	141.088	NaN	NaN	0.2749	0.8918	0.0232	0.0204	0.0217	0.022	0.0209
0.0	0.0	0.0	-2767.9058	-881.912	NaN	NaN	0.2416	0.892	0.0232	0.0205	0.0216	0.022	0.0208
0.0	0.0	0.0	-84.9058	1252.088	NaN	NaN	1.0727	0.8915	0.0232	0.0203	0.0218	0.0222	0.0209
0.0	0.0	0.0	-1114.9058	74.088	NaN	NaN	-0.0712	0.892	0.0232	0.0203	0.0216	0.022	0.0208
0.0	0.0	0.0	-439.9058	281.088	NaN	NaN	-0.3	0.8918	0.0232	0.0204	0.0217	0.022	0.0209
0.0	0.0	0.0	-976.9058	408.088	NaN	NaN	-0.3	0.8926	0.0231	0.0203	0.0215	0.0217	0.0207
0.0	0.0	0.0	-162.9058	-933.912	NaN	NaN	0.8515	0.892	0.0232	0.0204	0.0216	0.0219	0.0209
0.0	0.0	0.0	-2560.9058	2754.088	NaN	NaN	1.3	0.8926	0.023	0.0203	0.0216	0.0218	0.0208
0.0	0.0	0.0	919.0942	-503.912	NaN	NaN	-0.3	0.8927	0.023	0.0202	0.0215	0.0218	0.0208
0.0	0.0	0.0	-447.9058	-1533.912	NaN	NaN	0.774	0.893	0.0229	0.0201	0.0215	0.0218	0.0207
0.0	0.0	0.0	-796.9058	4572.088	NaN	NaN	1.2111	0.8931	0.0229	0.0199	0.0216	0.0219	0.0206
0.0	0.0	0.0	-895.9058	-935.912	NaN	NaN	0.5109	0.893	0.0229	0.0201	0.0215	0.0218	0.0207
0.0	0.0	0.0	-992.9058	1831.088	NaN	NaN	1.3	0.8929	0.0229	0.0202	0.0215	0.0217	0.0207
0.0	0.0	0.0	-2648.9058	-750.912	NaN	NaN	0.2209	0.8933	0.0229	0.0203	0.0215	0.0215	0.0206
0.0	0.0	0.0	-595.9058	-2230.912	NaN	NaN	0.7892	0.8934	0.0228	0.0204	0.0215	0.0213	0.0206
0.0	0.0	0.0	-276.9058	554.088	NaN	NaN	1.3	0.8935	0.0226	0.0202	0.0215	0.0215	0.0207
0.0	0.0	0.0	1227.0942	400.088	NaN	NaN	0.2459	0.8938	0.0225	0.02	0.0215	0.0216	0.0206
0.0	0.0	0.0	1368.0942	1212.088	NaN	NaN	0.4698	0.8943	0.0224	0.0199	0.0214	0.0215	0.0205
0.0	0.0	0.0	957.0942	121.088	NaN	NaN	0.1123	0.8937	0.0226	0.0199	0.0215	0.0217	0.0206
0.0	0.0	0.0	-797.9058	-1173.912	NaN	NaN	0.5953	0.8932	0.0228	0.0202	0.0215	0.0217	0.0206
0.0	0.0	0.0	-96.9058	-256.912	NaN	NaN	0.7261	0.893	0.0229	0.0203	0.0216	0.0217	0.0206
0.0	0.0	0.0	-674.9058	-278.912	NaN	NaN	0.2924	0.8931	0.0229	0.0203	0.0216	0.0215	0.0205
0.0	0.0	0.0	-65.9058	-2455.912	NaN	NaN	0.9739	0.8928	0.023	0.0204	0.0217	0.0216	0.0206
0.0	0.0	0.0	-741.9058	-82.912	NaN	NaN	0.1005	0.8927	0.0229	0.0204	0.0217	0.0217	0.0205
0.0	0.0	0.0	1107.0942	2092.088	NaN	NaN	0.6539	0.8919	0.0232	0.0204	0.0219	0.0219	0.0207
0.0	0.0	0.0	-1092.9058	-421.912	NaN	NaN	0.2785	0.8916	0.0233	0.0205	0.0218	0.022	0.0208
0.0	0.0	0.0	-1169.9058	1737.088	NaN	NaN	1.3	0.8911	0.0234	0.0206	0.0219	0.022	0.0208
0.0	0.0	0.0	-2513.9058	-521.912	NaN	NaN	0.1719	0.8913	0.0234	0.0208	0.0218	0.0219	0.0209
0.0	0.0	0.0	483.0942	441.088	NaN	NaN	0.4773	0.8908	0.0235	0.0208	0.022	0.0221	0.0209
0.0	0.0	0.0	-1016.9058	1421.088	NaN	NaN	1.3	0.8905	0.0236	0.0209	0.0221	0.0221	0.0209
0.0	0.0	0.0	-565.9058	-1333.912	NaN	NaN	0.7021	0.8904	0.0235	0.021	0.0221	0.022	0.021
0.0	0.0	0.0	1298.0942	-1109.912	NaN	NaN	-0.3	0.8904	0.0235	0.0211	0.0221	0.022	0.021
0.0	0.0	0.0	-677.9058	-1413.912	NaN	NaN	0.6759	0.891	0.0233	0.021	0.0221	0.0218	0.0209
0.0	0.0	0.0	-2102.9058	1381.088	NaN	NaN	-0.3	0.8916	0.0232	0.0207	0.0219	0.0217	0.0208
0.0	0.0	0.0	-687.9058	397.088	NaN	NaN	-0.3	0.892	0.0231	0.0206	0.0219	0.0218	0.0207
0.0	0.0	0.0	-863.9058	-206.912	NaN	NaN	0.1932	0.8922	0.0231	0.0204	0.0219	0.0218	0.0206
0.0	0.0	0.0	-1360.9058	885.088	NaN	NaN	-0.3	0.8923	0.0231	0.0205	0.0219	0.0217	0.0205
0.0	0.0	0.0	-421.9058	-763.912	NaN	NaN	0.6442	0.8923	0.023	0.0207	0.022	0.0215	0.0206
0.0	0.0	0.0	-1466.9058	-2669.912	NaN	NaN	0.6454	0.8922	0.0229	0.0209	0.0222	0.0213	0.0206
0.0	0.0	0.0	-870.9058	-1200.912	NaN	NaN	0.5796	0.8932	0.0227	0.0206	0.022	0.0211	0.0204
0.0	0.0	0.0	-472.9058	-474.912	NaN	NaN	0.5011	0.894	0.0225	0.0203	0.0218	0.0212	0.0202
0.0	0.0	0.0	-836.9058	352.088	NaN	NaN	-0.3	0.8944	0.0225	0.02	0.0216	0.0214	0.0201
0.0	0.0	0.0	-2822.9058	1343.088	NaN	NaN	-0.3	0.894	0.0226	0.02	0.0217	0.0217	0.02
0.0	0.0	0.0	-1168.9058	911.088	NaN	NaN	-0.3	0.8939	0.0227	0.02	0.0217	0.0217	0.02
0.0	0.0	0.0	-837.9058	-349.912	NaN	NaN	0.2946	0.8934	0.0229	0.0203	0.0218	0.0215	0.0201
0.0	0.0	0.0	-2487.9058	-3134.912	NaN	NaN	0.5575	0.8927	0.0229	0.0207	0.0221	0.0213	0.0203
0.0	0.0	0.0	-2557.9058	-1829.912	NaN	NaN	0.417	0.8933	0.0228	0.0205	0.022	0.0212	0.0201
0.0	0.0	0.0	-3451.9058	414.088	NaN	NaN	-0.1363	0.8932	0.0229	0.0205	0.0219	0.0213	0.0202
0.0	0.0	0.0	1305.0942	785.088	NaN	NaN	0.3756	0.894	0.0228	0.0202	0.0217	0.0212	0.02
0.0	0.0	0.0	-206.9058	-3403.912	NaN	NaN	0.9427	0.8935	0.0229	0.0203	0.0217	0.0214	0.0201
0.0	0.0	0.0	-1529.9058	320.088	NaN	NaN	-0.2646	0.8932	0.023	0.0203	0.0217	0.0217	0.0201
0.0	0.0	0.0	-642.9058	4081.088	NaN	NaN	1.187	0.8928	0.0232	0.0202	0.0217	0.0219	0.0202
0.0	0.0	0.0	-228.9058	-2000.912	NaN	NaN	0.8973	0.8924	0.0234	0.0204	0.0216	0.022	0.0203
0.0	0.0	0.0	1174.0942	174.088	NaN	NaN	0.1291	0.8918	0.0235	0.0205	0.0217	0.0221	0.0203
0.0	0.0	0.0	524.0942	2124.088	NaN	NaN	0.8021	0.8912	0.0237	0.0206	0.0219	0.0222	0.0204
0.0	0.0	0.0	222.0942	-461.912	NaN	NaN	1.3	0.8905	0.0239	0.0208	0.0219	0.0222	0.0207
0.0	0.0	0.0	143.0942	-1685.912	NaN	NaN	1.0927	0.8909	0.0237	0.0208	0.0219	0.0221	0.0206
0.0	0.0	0.0	1707.0942	934.088	NaN	NaN	0.3537	0.8907	0.0238	0.0208	0.0219	0.0223	0.0206
0.0	0.0	0.0	-677.9058	-880.912	NaN	NaN	0.5651	0.8909	0.0237	0.0207	0.0219	0.0223	0.0206
0.0	0.0	0.0	-407.9058	1327.088	NaN	NaN	1.3	0.8911	0.0236	0.0205	0.0219	0.0224	0.0205
0.0	0.0	0.0	-313.9058	-210.912	NaN	NaN	0.4019	0.8911	0.0236	0.0206	0.0219	0.0223	0.0204
0.0	0.0	0.0	-2746.9058	1758.088	NaN	NaN	-0.3	0.8914	0.0236	0.0206	0.0219	0.0221	0.0204
0.0	0.0	0.0	-1467.9058	-1619.912	NaN	NaN	0.5246	0.8911	0.0236	0.0208	0.0221	0.0219	0.0205
0.0	0.0	0.0	-1054.9058	-391.912	NaN	NaN	0.2709	0.8911	0.0235	0.0209	0.0222	0.0219	0.0205
0.0	0.0	0.0	1116.0942	526.088	NaN	NaN	0.3204	0.8912	0.0235	0.0208	0.0222	0.0219	0.0204
0.0	0.0	0.0	-1545.9058	-641.912	NaN	NaN	0.2934	0.891	0.0234	0.021	0.0223	0.0217	0.0205
0.0	0.0	0.0	-1031.9058	-2076.912	NaN	NaN	0.6681	0.8915	0.0232	0.021	0.0223	0.0216	0.0204
0.0	0.0	0.0	-1690.9058	107.088	NaN	NaN	-0.0676	0.8921	0.023	0.0209	0.0223	0.0215	0.0203
0.0	0.0	0.0	-1177.9058	-1940.912	NaN	NaN	0.6223	0.8923	0.0229	0.0209	0.0223	0.0213	0.0203
0.0	0.0	0.0	-2209.9058	-1980.912	NaN	NaN	0.4727	0.8929	0.0226	0.0209	0.0222	0.0211	0.0202
0.0	0.0	0.0	-2379.9058	-2008.912	NaN	NaN	0.4577	0.8928	0.0227	0.021	0.0222	0.021	0.0203
0.0	0.0	0.0	-2708.9058	-2803.912	NaN	NaN	0.5086	0.8935	0.0225	0.021	0.0221	0.0208	0.0202
0.0	0.0	0.0	-2107.9058	-853.912	NaN	NaN	0.2883	0.894	0.0222	0.021	0.022	0.0206	0.0202
0.0	0.0	0.0	-568.9058	-937.912	NaN	NaN	0.6224	0.8942	0.0221	0.021	0.0219	0.0206	0.0202
0.0	0.0	0.0	-845.9058	-790.912	NaN	NaN	0.4832	0.8939	0.0221	0.0209	0.0219	0.0208	0.0204
0.0	0.0	0.0	-1008.9058	-2551.912	NaN	NaN	0.7167	0.8932	0.0222	0.021	0.022	0.0211	0.0205
0.0	0.0	0.0	-901.9058	787.088	NaN	NaN	-0.3	0.8926	0.0223	0.0211	0.022	0.0213	0.0206
0.0	0.0	0.0	251.0942	-1397.912	NaN	NaN	1.2189	0.8922	0.0225	0.0212	0.022	0.0214	0.0207
0.0	0.0	0.0	-1945.9058	-3435.912	NaN	NaN	0.6384	0.8917	0.0226	0.0214	0.022	0.0214	0.0208
0.0	0.0	0.0	-1201.9058	-896.912	NaN	NaN	0.4273	0.892	0.0227	0.0212	0.0218	0.0216	0.0206
0.0	0.0	0.0	-1731.9058	1339.088	NaN	NaN	-0.3	0.8919	0.0228	0.0211	0.0218	0.0218	0.0206
0.0	0.0	0.0	111.0942	-666.912	NaN	NaN	1.1999	0.8915	0.023	0.0211	0.0218	0.022	0.0207
0.0	0.0	0.0	-1303.9058	656.088	NaN	NaN	-0.3	0.8915	0.0231	0.0209	0.0217	0.0221	0.0206
0.0	0.0	0.0	-783.9058	-1993.912	NaN	NaN	0.7178	0.8913	0.0232	0.0209	0.0218	0.0221	0.0207
0.0	0.0	0.0	-1251.9058	-427.912	NaN	NaN	0.2547	0.8917	0.023	0.0207	0.0217	0.0223	0.0207
0.0	0.0	0.0	33.0942	2766.088	NaN	NaN	0.9882	0.8917	0.023	0.0205	0.0218	0.0225	0.0206
0.0	0.0	0.0	-1072.9058	940.088	NaN	NaN	-0.3	0.8917	0.023	0.0205	0.0217	0.0225	0.0206
0.0	0.0	0.0	555.0942	-1024.912	NaN	NaN	1.3	0.8917	0.023	0.0206	0.0217	0.0224	0.0205
0.0	0.0	0.0	-1318.9058	-136.912	NaN	NaN	0.094	0.892	0.023	0.0205	0.0217	0.0223	0.0205
0.0	0.0	0.0	-536.9058	-1905.912	NaN	NaN	0.7802	0.8922	0.0228	0.0205	0.0217	0.0223	0.0205
0.0	0.0	0.0	745.0942	2407.088	NaN	NaN	0.7636	0.8927	0.0225	0.0202	0.0217	0.0224	0.0204
0.0	0.0	0.0	1059.0942	-1462.912	NaN	NaN	1.3	0.8922	0.0227	0.0203	0.0218	0.0225	0.0204
0.0	0.0	0.0	-2716.9058	-724.912	NaN	NaN	0.2106	0.8927	0.0226	0.0202	0.0217	0.0224	0.0203
0.0	0.0	0.0	-1680.9058	48.088	NaN	NaN	-0.0295	0.8927	0.0226	0.0203	0.0217	0.0223	0.0204
0.0	0.0	0.0	-1871.9058	-2019.912	NaN	NaN	0.519	0.8931	0.0224	0.0203	0.0217	0.0222	0.0203
0.0	0.0	0.0	-1314.9058	1790.088	NaN	NaN	1.3	0.8936	0.0222	0.0201	0.0217	0.0221	0.0202
0.0	0.0	0.0	-2270.9058	-1322.912	NaN	NaN	0.3681	0.8943	0.022	0.0201	0.0216	0.0219	0.0201
0.0	0.0	0.0	-334.9058	-1707.912	NaN	NaN	0.8361	0.8941	0.022	0.0202	0.0216	0.0219	0.0202
0.0	0.0	0.0	-1567.9058	-498.912	NaN	NaN	0.2414	0.8942	0.022	0.0202	0.0215	0.0219	0.0202
0.0	0.0	0.0	-53.9058	54.088	NaN	NaN	1.3	0.8945	0.0219	0.0201	0.0215	0.0219	0.0202
0.0	0.0	0.0	1012.0942	1002.088	NaN	NaN	0.4975	0.8944	0.0218	0.0201	0.0215	0.022	0.0203
0.0	0.0	0.0	-1190.9058	966.088	NaN	NaN	-0.3	0.8942	0.0218	0.0201	0.0215	0.022	0.0204
0.0	0.0	0.0	-906.9058	1236.088	NaN	NaN	1.3	0.8938	0.0219	0.0202	0.0216	0.0221	0.0204
0.0	0.0	0.0	1483.0942	-84.912	NaN	NaN	-0.0607	0.8933	0.0221	0.0204	0.0217	0.022	0.0205
0.0	0.0	0.0	-402.9058	-360.912	NaN	NaN	0.4725	0.8927	0.0224	0.0206	0.0218	0.0219	0.0205
0.0	0.0	0.0	-1869.9058	-3151.912	NaN	NaN	0.6276	0.8926	0.0225	0.0208	0.0218	0.0218	0.0205
0.0	0.0	0.0	-1637.9058	1745.088	NaN	NaN	1.3	0.8931	0.0223	0.0206	0.0218	0.0218	0.0204
0.0	0.0	0.0	-1343.9058	-252.912	NaN	NaN	0.1584	0.8924	0.0224	0.0207	0.022	0.0219	0.0205
0.0	0.0	0.0	91.0942	796.088	NaN	NaN	0.8973	0.892	0.0226	0.0208	0.0221	0.022	0.0205
0.0	0.0	0.0	-1977.9058	-469.912	NaN	NaN	0.192	0.8913	0.0228	0.0211	0.0222	0.0221	0.0205
0.0	0.0	0.0	-2349.9058	822.088	NaN	NaN	-0.3	0.8915	0.0227	0.0211	0.0222	0.0219	0.0206
0.0	0.0	0.0	-2062.9058	218.088	NaN	NaN	-0.1182	0.8911	0.0227	0.0213	0.0223	0.022	0.0206
0.0	0.0	0.0	-1313.9058	-1804.912	NaN	NaN	0.5787	0.8914	0.0226	0.0213	0.0223	0.0219	0.0206
0.0	0.0	0.0	-444.9058	666.088	NaN	NaN	1.3	0.8907	0.0227	0.0214	0.0225	0.022	0.0207
0.0	0.0	0.0	-2159.9058	-1405.912	NaN	NaN	0.3943	0.8906	0.0228	0.0216	0.0226	0.0219	0.0206
0.0	0.0	0.0	-1939.9058	-671.912	NaN	NaN	0.2573	0.8909	0.0227	0.0216	0.0225	0.0218	0.0206
0.0	0.0	0.0	-1998.9058	-3141.912	NaN	NaN	0.6112	0.8909	0.0226	0.0217	0.0225	0.0218	0.0206
0.0	0.0	0.0	-1018.9058	1978.088	NaN	NaN	1.3	0.8913	0.0225	0.0215	0.0224	0.0218	0.0206
0.0	0.0	0.0	-1943.9058	-2242.912	NaN	NaN	0.5357	0.8908	0.0224	0.0216	0.0225	0.0219	0.0208
0.0	0.0	0.0	-1653.9058	381.088	NaN	NaN	-0.2994	0.891	0.0224	0.0216	0.0224	0.0219	0.0208
0.0	0.0	0.0	-1318.9058	482.088	NaN	NaN	-0.3	0.8906	0.0225	0.0216	0.0225	0.0219	0.0209
0.0	0.0	0.0	-3221.9058	-644.912	NaN	NaN	0.1668	0.8907	0.0225	0.0217	0.0225	0.0218	0.0209
0.0	0.0	0.0	-1698.9058	-1918.912	NaN	NaN	0.5304	0.8908	0.0224	0.0217	0.0225	0.0218	0.0209
0.0	0.0	0.0	400.0942	1034.088	NaN	NaN	0.721	0.8908	0.0224	0.0216	0.0225	0.0218	0.0209
0.0	0.0	0.0	-3017.9058	-614.912	NaN	NaN	0.1693	0.8904	0.0225	0.0218	0.0225	0.0218	0.021
0.0	0.0	0.0	-520.9058	-998.912	NaN	NaN	0.6573	0.8909	0.0223	0.0218	0.0224	0.0217	0.0209
0.0	0.0	0.0	-2100.9058	-1746.912	NaN	NaN	0.454	0.8904	0.0225	0.0219	0.0225	0.0218	0.0209
0.0	0.0	0.0	-1106.9058	-523.912	NaN	NaN	0.3213	0.8912	0.0222	0.0218	0.0223	0.0216	0.0209
0.0	0.0	0.0	1967.0942	-1727.912	NaN	NaN	-0.3	0.892	0.0219	0.0215	0.0221	0.0215	0.021
0.0	0.0	0.0	791.0942	-471.912	NaN	NaN	-0.3	0.8924	0.0217	0.0214	0.022	0.0217	0.0209
0.0	0.0	0.0	-1907.9058	3141.088	NaN	NaN	1.3	0.8924	0.0216	0.0212	0.0219	0.0219	0.0209
0.0	0.0	0.0	-957.9058	536.088	NaN	NaN	-0.3	0.8917	0.0217	0.0214	0.0221	0.0219	0.0211
0.0	0.0	0.0	-1351.9058	-1017.912	NaN	NaN	0.4295	0.8905	0.0221	0.0218	0.0224	0.022	0.0213
0.0	0.0	0.0	-1799.9058	-2040.912	NaN	NaN	0.5314	0.8902	0.0224	0.0218	0.0225	0.022	0.0211
0.0	0.0	0.0	-2847.9058	-914.912	NaN	NaN	0.2431	0.8906	0.0223	0.0218	0.0223	0.022	0.021
0.0	0.0	0.0	-1518.9058	-254.912	NaN	NaN	0.1437	0.8907	0.022	0.0217	0.0223	0.0221	0.0212
0.0	0.0	0.0	431.0942	-483.912	NaN	NaN	1.3	0.8909	0.0217	0.0216	0.0223	0.0221	0.0213
0.0	0.0	0.0	-3782.9058	77.088	NaN	NaN	-0.0208	0.8904	0.0219	0.0218	0.0224	0.0222	0.0213
0.0	0.0	0.0	-58.9058	-1653.912	NaN	NaN	0.9656	0.8906	0.0218	0.0218	0.0223	0.0222	0.0213
0.0	0.0	0.0	-2208.9058	-438.912	NaN	NaN	0.1658	0.8903	0.022	0.022	0.0223	0.0222	0.0213
0.0	0.0	0.0	-2573.9058	-2739.912	NaN	NaN	0.5156	0.8908	0.0219	0.0219	0.0221	0.022	0.0213
0.0	0.0	0.0	-1469.9058	-2451.912	NaN	NaN	0.6252	0.8911	0.0216	0.0218	0.022	0.022	0.0215
0.0	0.0	0.0	-2696.9058	194.088	NaN	NaN	-0.0775	0.8909	0.0214	0.0217	0.022	0.0223	0.0216
0.0	0.0	0.0	-1116.9058	2010.088	NaN	NaN	1.3	0.8906	0.0213	0.0216	0.0221	0.0225	0.0219
0.0	0.0	0.0	-3506.9058	430.088	NaN	NaN	-0.1398	0.8907	0.0213	0.0216	0.022	0.0225	0.0218
0.0	0.0	0.0	-1097.9058	-3305.912	NaN	NaN	0.7507	0.8908	0.0213	0.0216	0.0219	0.0225	0.0218
0.0	0.0	0.0	-3074.9058	-222.912	NaN	NaN	0.0676	0.8911	0.0212	0.0215	0.0218	0.0225	0.0219
0.0	0.0	0.0	-2736.9058	-1486.912	NaN	NaN	0.352	0.8909	0.0211	0.0214	0.0219	0.0227	0.022
0.0	0.0	0.0	-1995.9058	-536.912	NaN	NaN	0.212	0.8909	0.021	0.0213	0.0218	0.0228	0.0221
0.0	0.0	0.0	-2465.9058	-1100.912	NaN	NaN	0.3087	0.8908	0.0211	0.0214	0.0218	0.0228	0.0221
0.0	0.0	0.0	-2382.9058	-1989.912	NaN	NaN	0.4551	0.8911	0.0211	0.0214	0.0216	0.0226	0.0221
0.0	0.0	0.0	-3622.9058	-938.912	NaN	NaN	0.2058	0.8912	0.021	0.0213	0.0216	0.0227	0.0223
0.0	0.0	0.0	-1491.9058	-277.912	NaN	NaN	0.157	0.8906	0.0209	0.0212	0.0217	0.023	0.0226
0.0	0.0	0.0	-67.9058	1494.088	NaN	NaN	1.0476	0.8904	0.0208	0.0211	0.0217	0.0233	0.0227
0.0	0.0	0.0	-967.9058	-1214.912	NaN	NaN	0.5566	0.8911	0.0207	0.0208	0.0215	0.0233	0.0227
0.0	0.0	0.0	-2443.9058	-728.912	NaN	NaN	0.2297	0.8913	0.0206	0.0208	0.0214	0.0233	0.0226
0.0	0.0	0.0	159.0942	3030.088	NaN	NaN	0.9501	0.8908	0.0208	0.0206	0.0215	0.0237	0.0226
0.0	0.0	0.0	-3675.9058	343.088	NaN	NaN	-0.1029	0.8917	0.0206	0.0206	0.0213	0.0233	0.0225
0.0	0.0	0.0	-2185.9058	-561.912	NaN	NaN	0.2045	0.8916	0.0207	0.0206	0.0214	0.0233	0.0224
0.0	0.0	0.0	-1700.9058	359.088	NaN	NaN	-0.2676	0.8912	0.0208	0.0207	0.0215	0.0234	0.0224
0.0	0.0	0.0	-1560.9058	-108.912	NaN	NaN	0.0652	0.8914	0.0207	0.0206	0.0214	0.0234	0.0224
0.0	0.0	0.0	-1848.9058	740.088	NaN	NaN	-0.3	0.8918	0.0206	0.0205	0.0214	0.0233	0.0224
0.0	0.0	0.0	-2651.9058	-1958.912	NaN	NaN	0.4249	0.8911	0.0208	0.0209	0.0215	0.0232	0.0226
0.0	0.0	0.0	-1581.9058	588.088	NaN	NaN	-0.3	0.8919	0.0206	0.0206	0.0213	0.0231	0.0224
0.0	0.0	0.0	-712.9058	-890.912	NaN	NaN	0.5555	0.8921	0.0205	0.0205	0.0212	0.0233	0.0224
0.0	0.0	0.0	-427.9058	-1092.912	NaN	NaN	0.7186	0.8925	0.0205	0.0204	0.0211	0.0233	0.0223
0.0	0.0	0.0	-563.9058	106.088	NaN	NaN	-0.2317	0.8922	0.0205	0.0203	0.0211	0.0234	0.0224
0.0	0.0	0.0	-1451.9058	-2618.912	NaN	NaN	0.6433	0.8925	0.0204	0.0203	0.021	0.0234	0.0224
0.0	0.0	0.0	-996.9058	323.088	NaN	NaN	-0.3	0.8918	0.0206	0.0202	0.0211	0.0238	0.0225
0.0	0.0	0.0	-3590.9058	2309.088	NaN	NaN	-0.3	0.8917	0.0206	0.0202	0.0212	0.0239	0.0225
0.0	0.0	0.0	-2020.9058	660.088	NaN	NaN	-0.3	0.8918	0.0206	0.0202	0.0211	0.0237	0.0225
0.0	0.0	0.0	-3496.9058	-1904.912	NaN	NaN	0.3526	0.8925	0.0205	0.0203	0.021	0.0233	0.0224
0.0	0.0	0.0	-2197.9058	871.088	NaN	NaN	-0.3	0.8926	0.0205	0.0203	0.021	0.0233	0.0222
0.0	0.0	0.0	-1802.9058	1498.088	NaN	NaN	-0.3	0.8928	0.0205	0.0202	0.021	0.0233	0.0222
0.0	0.0	0.0	-1011.9058	-1861.912	NaN	NaN	0.6479	0.8925	0.0206	0.0203	0.021	0.0234	0.0222
0.0	0.0	0.0	-1016.9058	314.088	NaN	NaN	-0.3	0.8922	0.0208	0.0203	0.021	0.0234	0.0222
0.0	0.0	0.0	-1302.9058	-801.912	NaN	NaN	0.381	0.8925	0.0208	0.0202	0.0209	0.0234	0.0222
0.0	0.0	0.0	99.0942	-1471.912	NaN	NaN	1.0722	0.892	0.0208	0.0203	0.0209	0.0238	0.0222
0.0	0.0	0.0	-1511.9058	3646.088	NaN	NaN	1.3	0.8904	0.0211	0.0206	0.0212	0.0243	0.0225
0.0	0.0	0.0	-968.9058	1639.088	NaN	NaN	1.3	0.8901	0.0212	0.0207	0.0212	0.0243	0.0225
0.0	0.0	0.0	-2083.9058	-2065.912	NaN	NaN	0.4978	0.8919	0.0209	0.0204	0.0209	0.0237	0.0222
0.0	0.0	0.0	-1258.9058	-2107.912	NaN	NaN	0.6261	0.8913	0.0211	0.0207	0.021	0.0237	0.0223
0.0	0.0	0.0	-2267.9058	-2074.912	NaN	NaN	0.4778	0.8919	0.021	0.0207	0.0209	0.0234	0.0221
0.0	0.0	0.0	-1030.9058	1695.088	NaN	NaN	1.3	0.8916	0.0211	0.0207	0.0209	0.0236	0.0222
0.0	0.0	0.0	-3225.9058	-1951.912	NaN	NaN	0.377	0.8923	0.0209	0.0206	0.0208	0.0234	0.022
0.0	0.0	0.0	-2851.9058	809.088	NaN	NaN	-0.3	0.8916	0.0211	0.0206	0.0208	0.0237	0.0221
0.0	0.0	0.0	-2954.9058	1647.088	NaN	NaN	-0.3	0.8911	0.021	0.0207	0.0209	0.0241	0.0223
0.0	0.0	0.0	194.0942	1519.088	NaN	NaN	0.8867	0.8905	0.021	0.0209	0.0209	0.0241	0.0224
0.0	0.0	0.0	-2915.9058	1345.088	NaN	NaN	-0.3	0.8925	0.0208	0.0205	0.0207	0.0235	0.0219
0.0	0.0	0.0	-1723.9058	-2102.912	NaN	NaN	0.5495	0.8931	0.0209	0.0205	0.0207	0.0232	0.0216
0.0	0.0	0.0	206.0942	1065.088	NaN	NaN	0.8379	0.8935	0.0206	0.0204	0.0205	0.0233	0.0216
0.0	0.0	0.0	-3673.9058	1721.088	NaN	NaN	-0.3	0.894	0.0205	0.0202	0.0206	0.0233	0.0215
0.0	0.0	0.0	7.0942	-333.912	NaN	NaN	1.0217	0.8942	0.0205	0.0199	0.0207	0.0233	0.0213
0.0	0.0	0.0	-2609.9058	-543.912	NaN	NaN	0.1725	0.8934	0.0209	0.02	0.021	0.0234	0.0214
0.0	0.0	0.0	-1741.9058	-94.912	NaN	NaN	0.0517	0.8933	0.021	0.0199	0.021	0.0234	0.0214
0.0	0.0	0.0	-2366.9058	-1300.912	NaN	NaN	0.3547	0.895	0.0206	0.0196	0.0208	0.023	0.0211
0.0	0.0	0.0	-1365.9058	69.088	NaN	NaN	-0.0533	0.8945	0.0206	0.0197	0.0209	0.0232	0.0212
0.0	0.0	0.0	-1232.9058	-544.912	NaN	NaN	0.3065	0.8949	0.0205	0.0196	0.0208	0.0232	0.0211
0.0	0.0	0.0	-1381.9058	3435.088	NaN	NaN	1.3	0.8939	0.0208	0.0197	0.0209	0.0235	0.0213
0.0	0.0	0.0	-2113.9058	1018.088	NaN	NaN	-0.3	0.8927	0.0212	0.0196	0.0213	0.0236	0.0216
0.0	0.0	0.0	-1410.9058	-1750.912	NaN	NaN	0.5538	0.8926	0.0214	0.0194	0.0214	0.0235	0.0216
0.0	0.0	0.0	-2176.9058	-2621.912	NaN	NaN	0.5464	0.8919	0.0217	0.0195	0.0216	0.0237	0.0216
0.0	0.0	0.0	-1820.9058	236.088	NaN	NaN	-0.149	0.8917	0.0218	0.0193	0.0216	0.0238	0.0218
0.0	0.0	0.0	-2079.9058	2261.088	NaN	NaN	1.3	0.8915	0.0219	0.0192	0.0217	0.0239	0.0219
0.0	0.0	0.0	-1578.9058	-834.912	NaN	NaN	0.3459	0.892	0.0218	0.0191	0.0216	0.0238	0.0217
0.0	0.0	0.0	-1690.9058	588.088	NaN	NaN	-0.3	0.892	0.0219	0.0192	0.0216	0.0236	0.0216
0.0	0.0	0.0	-2687.9058	-2046.912	NaN	NaN	0.4323	0.8924	0.0219	0.0193	0.0216	0.0233	0.0214
0.0	0.0	0.0	331.0942	1043.088	NaN	NaN	0.7591	0.8904	0.0224	0.0195	0.0219	0.0239	0.0218
0.0	0.0	0.0	321.0942	-158.912	NaN	NaN	-0.3	0.8908	0.0224	0.0196	0.0219	0.0237	0.0215
0.0	0.0	0.0	-1785.9058	-332.912	NaN	NaN	0.1571	0.8907	0.0224	0.0198	0.022	0.0235	0.0215
0.0	0.0	0.0	-2518.9058	-138.912	NaN	NaN	0.0523	0.8912	0.0222	0.0198	0.022	0.0234	0.0215
0.0	0.0	0.0	-1520.9058	-1460.912	NaN	NaN	0.4899	0.8906	0.0223	0.0197	0.0221	0.0237	0.0216
0.0	0.0	0.0	-2662.9058	1869.088	NaN	NaN	-0.3	0.8894	0.0225	0.0197	0.0224	0.0242	0.0218
0.0	0.0	0.0	-1727.9058	948.088	NaN	NaN	-0.3	0.8913	0.022	0.0195	0.0221	0.0238	0.0213
0.0	0.0	0.0	-2523.9058	-2904.912	NaN	NaN	0.5351	0.8927	0.0218	0.0198	0.0216	0.023	0.021
0.0	0.0	0.0	-4196.9058	-1588.912	NaN	NaN	0.2746	0.8932	0.0217	0.0199	0.0214	0.0227	0.021
0.0	0.0	0.0	-2315.9058	-1831.912	NaN	NaN	0.4417	0.8936	0.0217	0.02	0.0213	0.0225	0.021
0.0	0.0	0.0	-3112.9058	911.088	NaN	NaN	-0.3	0.8935	0.0215	0.02	0.0214	0.0226	0.021
0.0	0.0	0.0	-3035.9058	-13.912	NaN	NaN	0.0046	0.8938	0.0215	0.0199	0.0213	0.0225	0.021
0.0	0.0	0.0	-2101.9058	-2435.912	NaN	NaN	0.5368	0.8933	0.0216	0.0201	0.0214	0.0226	0.021
0.0	0.0	0.0	-1214.9058	644.088	NaN	NaN	-0.3	0.8921	0.022	0.0201	0.0217	0.023	0.0212
0.0	0.0	0.0	-2487.9058	-1641.912	NaN	NaN	0.3976	0.8925	0.0221	0.02	0.0215	0.0227	0.0211
0.0	0.0	0.0	-3106.9058	-2674.912	NaN	NaN	0.4626	0.8919	0.0223	0.02	0.0216	0.0229	0.0213
0.0	0.0	0.0	-1415.9058	-512.912	NaN	NaN	0.2659	0.8913	0.0224	0.0198	0.0218	0.0233	0.0214
0.0	0.0	0.0	-2897.9058	460.088	NaN	NaN	-0.1887	0.8908	0.0225	0.0196	0.022	0.0236	0.0215
0.0	0.0	0.0	-2369.9058	396.088	NaN	NaN	-0.2007	0.8909	0.0224	0.0195	0.022	0.0236	0.0215
0.0	0.0	0.0	-1379.9058	-2339.912	NaN	NaN	0.629	0.8913	0.0225	0.0197	0.0218	0.0233	0.0213
0.0	0.0	0.0	-898.9058	-2037.912	NaN	NaN	0.6939	0.8911	0.0226	0.0198	0.0218	0.0233	0.0214
0.0	0.0	0.0	-2349.9058	-2734.912	NaN	NaN	0.5379	0.8915	0.0225	0.0198	0.0217	0.0231	0.0214
0.0	0.0	0.0	-1725.9058	-2017.912	NaN	NaN	0.539	0.8909	0.0225	0.0198	0.0218	0.0234	0.0215
0.0	0.0	0.0	-1089.9058	-880.912	NaN	NaN	0.447	0.8903	0.0227	0.0197	0.022	0.0237	0.0217
0.0	0.0	0.0	-2916.9058	-1908.912	NaN	NaN	0.3956	0.8905	0.0228	0.0197	0.0219	0.0236	0.0216
0.0	0.0	0.0	-1406.9058	-1235.912	NaN	NaN	0.4676	0.8894	0.0231	0.0198	0.0222	0.0238	0.0217
0.0	0.0	0.0	-2204.9058	-1831.912	NaN	NaN	0.4538	0.8895	0.0231	0.0196	0.0223	0.0238	0.0218
0.0	0.0	0.0	-1057.9058	-1931.912	NaN	NaN	0.6462	0.889	0.0233	0.0197	0.0224	0.0239	0.0218
0.0	0.0	0.0	-1494.9058	-2348.912	NaN	NaN	0.6111	0.8893	0.0232	0.0195	0.0224	0.0238	0.0218
0.0	0.0	0.0	-1722.9058	-1602.912	NaN	NaN	0.482	0.889	0.0233	0.0196	0.0225	0.0239	0.0218
0.0	0.0	0.0	-545.9058	-306.912	NaN	NaN	0.3599	0.8885	0.0234	0.0195	0.0227	0.024	0.0219
0.0	0.0	0.0	-1659.9058	-12.912	NaN	NaN	0.0077	0.8876	0.0236	0.0194	0.023	0.0243	0.0221
0.0	0.0	0.0	906.0942	-2697.912	NaN	NaN	1.3	0.8879	0.0234	0.0194	0.023	0.0244	0.0219
0.0	0.0	0.0	-219.9058	1112.088	NaN	NaN	1.2465	0.8857	0.024	0.0196	0.0235	0.025	0.0223
0.0	0.0	0.0	595.0942	-3345.912	NaN	NaN	1.2163	0.887	0.0237	0.0196	0.0232	0.0246	0.0219
0.0	0.0	0.0	-169.9058	-905.912	NaN	NaN	0.8421	0.8867	0.0238	0.02	0.0231	0.0246	0.0219
0.0	0.0	0.0	-2949.9058	-847.912	NaN	NaN	0.2233	0.8873	0.0236	0.02	0.023	0.0244	0.0217
0.0	0.0	0.0	-1350.9058	-3429.912	NaN	NaN	0.7174	0.8877	0.0234	0.0199	0.0229	0.0243	0.0217
0.0	0.0	0.0	-2479.9058	-3497.912	NaN	NaN	0.5851	0.8877	0.0233	0.0198	0.0229	0.0245	0.0218
0.0	0.0	0.0	-1041.9058	1788.088	NaN	NaN	1.3	0.8845	0.0242	0.0198	0.0237	0.0255	0.0223
0.0	0.0	0.0	-3426.9058	-3201.912	NaN	NaN	0.483	0.8881	0.0233	0.0197	0.0228	0.0244	0.0218
0.0	0.0	0.0	-3588.9058	327.088	NaN	NaN	-0.1003	0.8868	0.0235	0.0199	0.023	0.0247	0.0221
0.0	0.0	0.0	-1203.9058	-1825.912	NaN	NaN	0.6026	0.8878	0.0234	0.0197	0.0227	0.0244	0.022
0.0	0.0	0.0	-3156.9058	-440.912	NaN	NaN	0.1225	0.886	0.0238	0.0196	0.0231	0.0252	0.0224
0.0	0.0	0.0	900.0942	79.088	NaN	NaN	0.0808	0.8808	0.0253	0.0194	0.0244	0.0269	0.0233
0.0	0.0	0.0	-2403.9058	314.088	NaN	NaN	-0.1503	0.8826	0.0248	0.0192	0.0239	0.0266	0.0229
0.0	0.0	0.0	309.0942	1527.088	NaN	NaN	0.8317	0.8818	0.0251	0.0194	0.024	0.0267	0.0231
0.0	0.0	0.0	-2066.9058	-2202.912	NaN	NaN	0.5159	0.8855	0.024	0.0193	0.0231	0.0256	0.0225
0.0	0.0	0.0	-978.9058	238.088	NaN	NaN	-0.3	0.8818	0.025	0.0192	0.0239	0.0269	0.0232
0.0	0.0	0.0	-1014.9058	1885.088	NaN	NaN	1.3	0.8806	0.0254	0.0188	0.0242	0.0276	0.0234
0.0	0.0	0.0	-3646.9058	-175.912	NaN	NaN	0.046	0.8818	0.025	0.0188	0.0239	0.0273	0.0232
0.0	0.0	0.0	-1996.9058	-155.912	NaN	NaN	0.0724	0.8823	0.025	0.0191	0.0238	0.0268	0.023
0.0	0.0	0.0	-3677.9058	461.088	NaN	NaN	-0.1433	0.8858	0.0242	0.0193	0.023	0.0254	0.0224
0.0	0.0	0.0	-3664.9058	-2182.912	NaN	NaN	0.3733	0.8877	0.0238	0.0194	0.0224	0.0245	0.0222
0.0	0.0	0.0	-1763.9058	-4464.912	NaN	NaN	0.7168	0.8872	0.0237	0.0191	0.0226	0.025	0.0224
0.0	0.0	0.0	-440.9058	2261.088	NaN	NaN	1.2422	0.8775	0.0269	0.0186	0.025	0.0282	0.0238
0.0	0.0	0.0	1527.0942	1592.088	NaN	NaN	0.5104	0.8651	0.0312	0.0187	0.0278	0.0318	0.0255
0.0	0.0	0.0	-2087.9058	-276.912	NaN	NaN	0.1171	0.8729	0.0292	0.0179	0.0262	0.0295	0.0244
0.0	0.0	0.0	-791.9058	-3048.912	NaN	NaN	0.7938	0.878	0.0274	0.0184	0.0248	0.0277	0.0237
0.0	0.0	0.0	-2850.9058	-1980.912	NaN	NaN	0.41	0.8804	0.0266	0.0187	0.024	0.0269	0.0235
0.0	0.0	0.0	-2843.9058	-572.912	NaN	NaN	0.1677	0.877	0.0279	0.0183	0.0249	0.0279	0.024
0.0	0.0	0.0	-2114.9058	370.088	NaN	NaN	-0.2121	0.8698	0.0307	0.018	0.0267	0.0303	0.0245
0.0	0.0	0.0	913.0942	1986.088	NaN	NaN	0.6851	0.8542	0.0362	0.0192	0.0299	0.0341	0.0264
0.0	0.0	0.0	-3223.9058	-723.912	NaN	NaN	0.1834	0.863	0.034	0.0178	0.0285	0.0317	0.025
0.0	0.0	0.0	-1421.9058	-1945.912	NaN	NaN	0.5778	0.8689	0.0322	0.0178	0.0272	0.0299	0.024
0.0	0.0	0.0	-2163.9058	-988.912	NaN	NaN	0.3137	0.8717	0.0313	0.0179	0.0264	0.029	0.0237
0.0	0.0	0.0	311.0942	-1877.912	NaN	NaN	1.1986	0.8655	0.0336	0.0185	0.0273	0.0305	0.0246
0.0	0.0	0.0	-1639.9058	2062.088	NaN	NaN	1.3	0.857	0.0368	0.0192	0.0286	0.0327	0.0256
0.0	0.0	0.0	-1086.9058	284.088	NaN	NaN	-0.3	0.8498	0.0401	0.02	0.0298	0.0341	0.0262
0.0	0.0	0.0	-2049.9058	2105.088	NaN	NaN	1.3	0.8497	0.0407	0.0198	0.0298	0.0338	0.0262
0.0	0.0	0.0	-650.9058	943.088	NaN	NaN	1.3	0.8544	0.0394	0.0191	0.0291	0.0326	0.0254
0.0	0.0	0.0	-2851.9058	1493.088	NaN	NaN	-0.3	0.852	0.0404	0.0198	0.0291	0.0329	0.0257
0.0	0.0	0.0	-2548.9058	390.088	NaN	NaN	-0.1807	0.8508	0.0413	0.0201	0.0288	0.0333	0.0257
0.0	0.0	0.0	-1357.9058	1379.088	NaN	NaN	1.3	0.8463	0.0432	0.0211	0.0289	0.0346	0.0258
0.0	0.0	0.0	265.0942	3390.088	NaN	NaN	0.9275	0.8384	0.0466	0.0226	0.0297	0.0359	0.0268
0.0	0.0	0.0	-1696.9058	-335.912	NaN	NaN	0.1652	0.8557	0.0407	0.0204	0.0274	0.0314	0.0244
0.0	0.0	0.0	-3057.9058	1102.088	NaN	NaN	-0.3	0.8637	0.0372	0.0199	0.0264	0.029	0.0238
0.0	0.0	0.0	-1749.9058	-1304.912	NaN	NaN	0.4272	0.8689	0.0349	0.0196	0.0254	0.0275	0.0237
0.0	0.0	0.0	-2572.9058	-237.912	NaN	NaN	0.0846	0.8698	0.0343	0.0197	0.0249	0.0276	0.0237
0.0	0.0	0.0	-1991.9058	4543.088	NaN	NaN	1.3	0.8568	0.0391	0.0217	0.0263	0.0304	0.0257
0.0	0.0	0.0	-2528.9058	2605.088	NaN	NaN	1.3	0.8622	0.0372	0.0208	0.0257	0.0294	0.0248
0.0	0.0	0.0	-1620.9058	862.088	NaN	NaN	-0.3	0.8657	0.0354	0.0206	0.0254	0.0281	0.0247
0.0	0.0	0.0	-2878.9058	-48.912	NaN	NaN	0.0167	0.8788	0.0304	0.0192	0.0237	0.025	0.0229
0.0	0.0	0.0	-2457.9058	-632.912	NaN	NaN	0.2048	0.8833	0.028	0.0192	0.0232	0.0239	0.0225
0.0	0.0	0.0	-1821.9058	-1362.912	NaN	NaN	0.4279	0.883	0.0275	0.0194	0.0233	0.0239	0.0228
0.0	0.0	0.0	-3327.9058	565.088	NaN	NaN	-0.2045	0.881	0.0282	0.0197	0.0235	0.0241	0.0234
0.0	0.0	0.0	-1990.9058	-979.912	NaN	NaN	0.3298	0.8831	0.0273	0.0196	0.0231	0.0237	0.0232
0.0	0.0	0.0	-1483.9058	10.088	NaN	NaN	-0.0068	0.8804	0.028	0.02	0.0235	0.0242	0.024
0.0	0.0	0.0	-500.9058	-2087.912	NaN	NaN	0.8065	0.8823	0.0269	0.0198	0.0233	0.024	0.0236
0.0	0.0	0.0	-78.9058	-40.912	NaN	NaN	0.3415	0.8816	0.027	0.0201	0.0234	0.0241	0.0238
0.0	0.0	0.0	-1803.9058	-693.912	NaN	NaN	0.2778	0.8838	0.0261	0.02	0.023	0.0238	0.0233
0.0	0.0	0.0	-2475.9058	-4292.912	NaN	NaN	0.6342	0.886	0.0253	0.0197	0.0227	0.0235	0.0228
0.0	0.0	0.0	-2281.9058	-642.912	NaN	NaN	0.2198	0.8835	0.026	0.0201	0.0232	0.024	0.0233
0.0	0.0	0.0	-1422.9058	567.088	NaN	NaN	-0.3	0.8809	0.027	0.0204	0.0235	0.0244	0.0237
0.0	0.0	0.0	-1221.9058	-1408.912	NaN	NaN	0.5355	0.8808	0.027	0.0204	0.0235	0.0245	0.0238
0.0	0.0	0.0	292.0942	-1770.912	NaN	NaN	1.1975	0.8798	0.0273	0.0204	0.0237	0.0248	0.0239
0.0	0.0	0.0	-2408.9058	-1180.912	NaN	NaN	0.329	0.8803	0.0272	0.0203	0.0237	0.0248	0.0238
0.0	0.0	0.0	-2664.9058	-1292.912	NaN	NaN	0.3267	0.8799	0.0273	0.02	0.0237	0.0251	0.0241
0.0	0.0	0.0	-1439.9058	786.088	NaN	NaN	-0.3	0.8795	0.0273	0.0198	0.0237	0.0255	0.0242
0.0	0.0	0.0	-1454.9058	-498.912	NaN	NaN	0.2554	0.8809	0.0268	0.0196	0.0236	0.0253	0.0238
0.0	0.0	0.0	-1447.9058	-721.912	NaN	NaN	0.3327	0.8825	0.026	0.0195	0.0233	0.0251	0.0236
0.0	0.0	0.0	-2780.9058	-1261.912	NaN	NaN	0.3121	0.8852	0.0249	0.0193	0.0229	0.0248	0.0229
0.0	0.0	0.0	-2932.9058	1522.088	NaN	NaN	-0.3	0.8826	0.0257	0.0195	0.0232	0.0254	0.0236
0.0	0.0	0.0	-3424.9058	-1243.912	NaN	NaN	0.2664	0.8855	0.0247	0.0192	0.0227	0.0249	0.023
0.0	0.0	0.0	-2282.9058	2222.088	NaN	NaN	-0.3	0.882	0.0257	0.0195	0.0232	0.0258	0.0238
0.0	0.0	0.0	-1842.9058	-1652.912	NaN	NaN	0.4728	0.8843	0.025	0.0191	0.0228	0.0256	0.0232
0.0	0.0	0.0	-3246.9058	726.088	NaN	NaN	-0.288	0.8827	0.0252	0.0192	0.0231	0.0261	0.0237
0.0	0.0	0.0	-1688.9058	-815.912	NaN	NaN	0.3257	0.8862	0.024	0.019	0.0225	0.0254	0.0229
0.0	0.0	0.0	-2808.9058	2383.088	NaN	NaN	-0.3	0.8862	0.0238	0.0192	0.0225	0.0253	0.0231
0.0	0.0	0.0	-2703.9058	-2650.912	NaN	NaN	0.4951	0.8908	0.0226	0.019	0.0214	0.024	0.0222
0.0	0.0	0.0	-2463.9058	1032.088	NaN	NaN	-0.3	0.8864	0.0236	0.0194	0.0224	0.0251	0.0232
0.0	0.0	0.0	-3380.9058	-1057.912	NaN	NaN	0.2383	0.8886	0.0231	0.019	0.0219	0.0247	0.0227
0.0	0.0	0.0	-887.9058	-1648.912	NaN	NaN	0.65	0.886	0.0236	0.0191	0.0224	0.0257	0.0233
0.0	0.0	0.0	474.0942	1556.088	NaN	NaN	0.7665	0.8827	0.0248	0.019	0.023	0.0269	0.0236
0.0	0.0	0.0	-916.9058	1874.088	NaN	NaN	1.3	0.8825	0.0249	0.0191	0.023	0.0271	0.0234
0.0	0.0	0.0	-2494.9058	316.088	NaN	NaN	-0.1451	0.8866	0.0235	0.019	0.0222	0.0258	0.0228
0.0	0.0	0.0	-1882.9058	-1072.912	NaN	NaN	0.363	0.8865	0.0234	0.0192	0.0222	0.0257	0.0229
0.0	0.0	0.0	429.0942	-2563.912	NaN	NaN	1.201	0.8875	0.0231	0.0192	0.0219	0.0254	0.0228
0.0	0.0	0.0	-2433.9058	1489.088	NaN	NaN	-0.3	0.8873	0.0231	0.0192	0.022	0.0256	0.0227
0.0	0.0	0.0	-1999.9058	-1778.912	NaN	NaN	0.4708	0.8888	0.0228	0.0192	0.0218	0.0251	0.0223
0.0	0.0	0.0	-2771.9058	-1343.912	NaN	NaN	0.3265	0.8895	0.0227	0.0192	0.0217	0.0248	0.0222
0.0	0.0	0.0	-3672.9058	-761.912	NaN	NaN	0.1718	0.8897	0.0227	0.019	0.0217	0.0245	0.0222
0.0	0.0	0.0	-2825.9058	-1302.912	NaN	NaN	0.3156	0.8887	0.0231	0.0189	0.022	0.0249	0.0224
0.0	0.0	0.0	-614.9058	-220.912	NaN	NaN	0.2643	0.8798	0.0259	0.0192	0.0237	0.0276	0.0238
0.0	0.0	0.0	-1652.9058	428.088	NaN	NaN	-0.3	0.8777	0.0269	0.0191	0.024	0.0286	0.0237
0.0	0.0	0.0	824.0942	359.088	NaN	NaN	0.3035	0.879	0.0265	0.0191	0.0238	0.0282	0.0234
0.0	0.0	0.0	-1909.9058	-2739.912	NaN	NaN	0.5893	0.8853	0.0244	0.0188	0.0227	0.0263	0.0225
0.0	0.0	0.0	-1246.9058	704.088	NaN	NaN	-0.3	0.8803	0.0257	0.0193	0.0237	0.0275	0.0235
0.0	0.0	0.0	-2661.9058	-1146.912	NaN	NaN	0.3011	0.8857	0.0242	0.0188	0.0227	0.0262	0.0225
0.0	0.0	0.0	-2712.9058	-745.912	NaN	NaN	0.2157	0.8829	0.0248	0.0189	0.0233	0.0269	0.0232
0.0	0.0	0.0	-1988.9058	-1797.912	NaN	NaN	0.4748	0.8859	0.024	0.0186	0.0227	0.0263	0.0225
0.0	0.0	0.0	-2700.9058	1821.088	NaN	NaN	-0.3	0.8797	0.0259	0.0189	0.024	0.0281	0.0234
0.0	0.0	0.0	-3031.9058	1309.088	NaN	NaN	-0.3	0.8822	0.0255	0.0187	0.0234	0.0275	0.0227
0.0	0.0	0.0	-2915.9058	575.088	NaN	NaN	-0.2457	0.8822	0.0253	0.0188	0.0234	0.0275	0.0228
0.0	0.0	0.0	-2832.9058	-348.912	NaN	NaN	0.1097	0.8833	0.0251	0.0189	0.023	0.0271	0.0226
0.0	0.0	0.0	-2863.9058	843.088	NaN	NaN	-0.3	0.8781	0.0267	0.0193	0.0239	0.0287	0.0233
0.0	0.0	0.0	-2160.9058	616.088	NaN	NaN	-0.3	0.8789	0.0267	0.0193	0.0237	0.0287	0.0228
0.0	0.0	0.0	-2092.9058	880.088	NaN	NaN	-0.3	0.883	0.025	0.0192	0.0232	0.0273	0.0223
0.0	0.0	0.0	-2775.9058	-2934.912	NaN	NaN	0.5139	0.8899	0.0231	0.0187	0.0219	0.0251	0.0215
0.0	0.0	0.0	-415.9058	-1712.912	NaN	NaN	0.8046	0.8849	0.0243	0.019	0.0229	0.0264	0.0225
0.0	0.0	0.0	-3217.9058	588.088	NaN	NaN	-0.2236	0.8827	0.0252	0.0189	0.0234	0.0272	0.0226
0.0	0.0	0.0	-1483.9058	910.088	NaN	NaN	-0.3	0.8765	0.0271	0.0193	0.0246	0.0292	0.0234
0.0	0.0	0.0	-1553.9058	-1976.912	NaN	NaN	0.5599	0.8835	0.0251	0.0188	0.0232	0.0272	0.0222
0.0	0.0	0.0	-1281.9058	-1163.912	NaN	NaN	0.4759	0.8801	0.026	0.0192	0.024	0.0279	0.0228
0.0	0.0	0.0	-702.9058	-654.912	NaN	NaN	0.4823	0.8795	0.0264	0.0191	0.0241	0.0282	0.0228
0.0	0.0	0.0	-2668.9058	391.088	NaN	NaN	-0.1717	0.8772	0.0272	0.0191	0.0247	0.0289	0.0229
0.0	0.0	0.0	-3627.9058	2386.088	NaN	NaN	-0.3	0.8754	0.0279	0.0191	0.0252	0.0295	0.023
0.0	0.0	0.0	-2723.9058	-484.912	NaN	NaN	0.1511	0.8811	0.0261	0.0186	0.0241	0.0279	0.0221
0.0	0.0	0.0	-2000.9058	-317.912	NaN	NaN	0.1371	0.8799	0.0263	0.019	0.0243	0.028	0.0225
0.0	0.0	0.0	-2202.9058	-1546.912	NaN	NaN	0.4125	0.8848	0.025	0.0187	0.0232	0.0264	0.0217
0.0	0.0	0.0	-2546.9058	-1502.912	NaN	NaN	0.3711	0.8854	0.025	0.0188	0.0231	0.0259	0.0219
0.0	0.0	0.0	-2095.9058	-4093.912	NaN	NaN	0.6614	0.8876	0.0245	0.0186	0.0226	0.0252	0.0216
0.0	0.0	0.0	-476.9058	204.088	NaN	NaN	-0.3	0.8822	0.0262	0.0186	0.0239	0.0267	0.0224
0.0	0.0	0.0	-3455.9058	-1820.912	NaN	NaN	0.3451	0.8832	0.0263	0.0181	0.0237	0.0266	0.022
0.0	0.0	0.0	-2475.9058	1233.088	NaN	NaN	-0.3	0.8741	0.0296	0.0184	0.0257	0.029	0.0232
0.0	0.0	0.0	-3286.9058	-368.912	NaN	NaN	0.1009	0.878	0.0288	0.0179	0.025	0.0281	0.0222
0.0	0.0	0.0	-1132.9058	-2395.912	NaN	NaN	0.679	0.8751	0.0297	0.0182	0.0257	0.0287	0.0227
0.0	0.0	0.0	-1310.9058	-1183.912	NaN	NaN	0.4745	0.8764	0.0296	0.018	0.0252	0.0285	0.0222
0.0	0.0	0.0	-2159.9058	-226.912	NaN	NaN	0.0951	0.8694	0.0324	0.0185	0.0265	0.0302	0.0229
0.0	0.0	0.0	-3545.9058	555.088	NaN	NaN	-0.1856	0.8682	0.0336	0.0186	0.0263	0.0306	0.0226
0.0	0.0	0.0	-2821.9058	163.088	NaN	NaN	-0.0613	0.8649	0.0352	0.019	0.0267	0.0314	0.0228
0.0	0.0	0.0	-2006.9058	-2101.912	NaN	NaN	0.5116	0.8643	0.0359	0.0193	0.0265	0.0315	0.0225
0.0	0.0	0.0	-1322.9058	-1977.912	NaN	NaN	0.5992	0.8605	0.0376	0.0199	0.027	0.0324	0.0227
0.0	0.0	0.0	-1763.9058	-86.912	NaN	NaN	0.047	0.8586	0.0388	0.0203	0.027	0.0327	0.0226
0.0	0.0	0.0	-2558.9058	355.088	NaN	NaN	-0.1611	0.8535	0.041	0.021	0.0275	0.0338	0.0232
0.0	0.0	0.0	-1194.9058	-426.912	NaN	NaN	0.2632	0.8538	0.041	0.0211	0.0273	0.0338	0.0231
0.0	0.0	0.0	-1146.9058	1031.088	NaN	NaN	-0.3	0.8499	0.0425	0.0217	0.0278	0.0343	0.0238
0.0	0.0	0.0	-1572.9058	-235.912	NaN	NaN	0.1304	0.8532	0.0417	0.0216	0.0271	0.0333	0.0232
0.0	0.0	0.0	527.0942	-1975.912	NaN	NaN	1.3	0.8517	0.042	0.0217	0.0275	0.0338	0.0233
0.0	0.0	0.0	259.0942	698.088	NaN	NaN	0.7293	0.8475	0.0436	0.0221	0.0281	0.0345	0.0243
0.0	0.0	0.0	-2335.9058	-377.912	NaN	NaN	0.1393	0.8543	0.0413	0.0214	0.0269	0.033	0.0231
0.0	0.0	0.0	-2746.9058	-1363.912	NaN	NaN	0.3318	0.8548	0.0406	0.0213	0.0271	0.0333	0.0229
0.0	0.0	0.0	-663.9058	1666.088	NaN	NaN	1.3	0.8508	0.0422	0.0219	0.0275	0.0337	0.0239
0.0	0.0	0.0	-3944.9058	1178.088	NaN	NaN	-0.3	0.8611	0.0388	0.021	0.026	0.0311	0.022
0.0	0.0	0.0	-1834.9058	-1868.912	NaN	NaN	0.5046	0.8649	0.0369	0.0206	0.0259	0.0302	0.0215
0.0	0.0	0.0	-2578.9058	-1846.912	NaN	NaN	0.4173	0.8667	0.0361	0.0205	0.0256	0.0299	0.0213
0.0	0.0	0.0	-1564.9058	-1186.912	NaN	NaN	0.4313	0.8588	0.0388	0.0211	0.0268	0.032	0.0225
0.0	0.0	0.0	-894.9058	290.088	NaN	NaN	-0.3	0.8538	0.0409	0.0212	0.0274	0.0334	0.0233
0.0	0.0	0.0	-1986.9058	-906.912	NaN	NaN	0.3134	0.854	0.041	0.0209	0.0278	0.0334	0.0229
0.0	0.0	0.0	-2156.9058	573.088	NaN	NaN	-0.3	0.8516	0.0425	0.0206	0.0289	0.0333	0.023
0.0	0.0	0.0	-2720.9058	-1048.912	NaN	NaN	0.2782	0.8582	0.0408	0.0196	0.0284	0.0317	0.0214
0.0	0.0	0.0	-2555.9058	-1888.912	NaN	NaN	0.425	0.8565	0.0416	0.0194	0.0294	0.0319	0.0213
0.0	0.0	0.0	-1703.9058	333.088	NaN	NaN	-0.243	0.8536	0.0432	0.0192	0.0301	0.0321	0.0216
0.0	0.0	0.0	-2166.9058	-1018.912	NaN	NaN	0.3198	0.8529	0.0437	0.0191	0.0304	0.0323	0.0216
0.0	0.0	0.0	-2211.9058	-1468.912	NaN	NaN	0.3991	0.85	0.0451	0.0192	0.031	0.0327	0.022
0.0	0.0	0.0	-3308.9058	421.088	NaN	NaN	-0.1458	0.8515	0.0449	0.019	0.0306	0.0323	0.0217
0.0	0.0	0.0	-1461.9058	-2468.912	NaN	NaN	0.6281	0.8514	0.0447	0.0189	0.0306	0.0327	0.0217
0.0	0.0	0.0	-1415.9058	-558.912	NaN	NaN	0.283	0.8477	0.0463	0.019	0.0313	0.0333	0.0223
0.0	0.0	0.0	-2975.9058	-1121.912	NaN	NaN	0.2738	0.8492	0.0459	0.0188	0.031	0.0331	0.0219
0.0	0.0	0.0	-1638.9058	-1046.912	NaN	NaN	0.3898	0.8438	0.0482	0.0191	0.0322	0.0339	0.0228
0.0	0.0	0.0	-2253.9058	-1503.912	NaN	NaN	0.4002	0.8465	0.0474	0.0186	0.0318	0.0334	0.0223
0.0	0.0	0.0	-3153.9058	10.088	NaN	NaN	-0.0032	0.8396	0.0501	0.0188	0.0337	0.0345	0.0234
0.0	0.0	0.0	-2371.9058	915.088	NaN	NaN	-0.3	0.8382	0.0512	0.0186	0.0342	0.0342	0.0236
0.0	0.0	0.0	-2799.9058	-552.912	NaN	NaN	0.1649	0.8344	0.0525	0.0187	0.0354	0.0347	0.0242
0.0	0.0	0.0	-2376.9058	1337.088	NaN	NaN	-0.3	0.833	0.0538	0.0189	0.0355	0.0342	0.0246
0.0	0.0	0.0	-740.9058	-1650.912	NaN	NaN	0.6902	0.8419	0.0504	0.0187	0.033	0.0327	0.0233
0.0	0.0	0.0	-2463.9058	-1873.912	NaN	NaN	0.432	0.8472	0.048	0.0184	0.0318	0.0323	0.0223
0.0	0.0	0.0	-2145.9058	-1475.912	NaN	NaN	0.4075	0.8444	0.0493	0.0185	0.0325	0.0325	0.0228
0.0	0.0	0.0	-3727.9058	-41.912	NaN	NaN	0.0111	0.8455	0.0488	0.0181	0.0328	0.0326	0.0223
0.0	0.0	0.0	-1544.9058	1376.088	NaN	NaN	-0.3	0.8302	0.0551	0.0187	0.037	0.0349	0.024
0.0	0.0	0.0	-1150.9058	1754.088	NaN	NaN	1.3	0.8202	0.0603	0.0192	0.0392	0.0359	0.025
0.0	0.0	0.0	-1505.9058	3045.088	NaN	NaN	1.3	0.8109	0.0651	0.0199	0.0412	0.0365	0.0264
0.0	0.0	0.0	-1962.9058	819.088	NaN	NaN	-0.3	0.827	0.0581	0.0193	0.037	0.0338	0.0248
0.0	0.0	0.0	-768.9058	-2346.912	NaN	NaN	0.7532	0.844	0.0503	0.0184	0.0331	0.032	0.0223
0.0	0.0	0.0	-121.9058	-1589.912	NaN	NaN	0.9288	0.841	0.0513	0.0184	0.0341	0.0325	0.0226
0.0	0.0	0.0	-2227.9058	-927.912	NaN	NaN	0.294	0.8408	0.0521	0.0182	0.0344	0.0322	0.0224
0.0	0.0	0.0	-310.9058	-1126.912	NaN	NaN	0.7838	0.8361	0.0545	0.0183	0.0356	0.0325	0.0229
0.0	0.0	0.0	-569.9058	-288.912	NaN	NaN	0.3364	0.8333	0.0567	0.0185	0.0361	0.0322	0.0232
0.0	0.0	0.0	-1926.9058	-1243.912	NaN	NaN	0.3923	0.8351	0.0564	0.0182	0.0358	0.0316	0.0229
0.0	0.0	0.0	-891.9058	-485.912	NaN	NaN	0.3527	0.8308	0.0586	0.0182	0.0371	0.0321	0.0232
0.0	0.0	0.0	-3336.9058	1719.088	NaN	NaN	-0.3	0.8197	0.0648	0.0186	0.0397	0.0327	0.0245
0.0	0.0	0.0	-2746.9058	-331.912	NaN	NaN	0.1078	0.8301	0.0603	0.0181	0.0371	0.0312	0.0232
0.0	0.0	0.0	-864.9058	1356.088	NaN	NaN	1.3	0.8247	0.0629	0.0186	0.0383	0.0316	0.0239
0.0	0.0	0.0	-3061.9058	190.088	NaN	NaN	-0.0662	0.8328	0.0601	0.0185	0.0359	0.0296	0.023
0.0	0.0	0.0	-2238.9058	-1767.912	NaN	NaN	0.4412	0.8451	0.0541	0.0181	0.0331	0.028	0.0216
0.0	0.0	0.0	-2583.9058	-672.912	NaN	NaN	0.2066	0.8451	0.0539	0.0179	0.0334	0.0282	0.0215
0.0	0.0	0.0	-2705.9058	-1408.912	NaN	NaN	0.3424	0.8324	0.0608	0.018	0.0367	0.0293	0.0228
0.0	0.0	0.0	-2282.9058	416.088	NaN	NaN	-0.2229	0.8225	0.0669	0.0183	0.0391	0.0297	0.0236
0.0	0.0	0.0	-2174.9058	2145.088	NaN	NaN	-0.3	0.8114	0.0732	0.0187	0.0418	0.0301	0.0247
0.0	0.0	0.0	-2728.9058	-891.912	NaN	NaN	0.2463	0.8217	0.0689	0.0183	0.0391	0.0284	0.0236
0.0	0.0	0.0	-3607.9058	-476.912	NaN	NaN	0.1168	0.8209	0.0692	0.0184	0.0394	0.0285	0.0237
0.0	0.0	0.0	-1895.9058	1599.088	NaN	NaN	-0.3	0.809	0.0762	0.0189	0.0423	0.0292	0.0245
0.0	0.0	0.0	-549.9058	-214.912	NaN	NaN	0.281	0.8044	0.079	0.019	0.0433	0.0294	0.0248
0.0	0.0	0.0	-533.9058	-1763.912	NaN	NaN	0.7676	0.8028	0.0799	0.0193	0.0435	0.0296	0.025
0.0	0.0	0.0	-2286.9058	846.088	NaN	NaN	-0.3	0.794	0.0848	0.0198	0.0455	0.0302	0.0258
0.0	0.0	0.0	-1545.9058	-1272.912	NaN	NaN	0.4516	0.8072	0.0779	0.0191	0.042	0.029	0.0248
0.0	0.0	0.0	-1531.9058	-639.912	NaN	NaN	0.2946	0.8065	0.0778	0.019	0.0423	0.0292	0.0251
0.0	0.0	0.0	-3470.9058	-1416.912	NaN	NaN	0.2899	0.8079	0.0777	0.019	0.0419	0.0288	0.0247
0.0	0.0	0.0	-1469.9058	618.088	NaN	NaN	-0.3	0.7903	0.0873	0.0199	0.0462	0.0301	0.0261
0.0	0.0	0.0	-2749.9058	490.088	NaN	NaN	-0.2169	0.7909	0.0875	0.02	0.0458	0.0298	0.026
0.0	0.0	0.0	-2780.9058	-413.912	NaN	NaN	0.1296	0.8027	0.0809	0.0195	0.0429	0.0288	0.0251
0.0	0.0	0.0	-960.9058	-1580.912	NaN	NaN	0.622	0.8124	0.0751	0.0195	0.0404	0.0284	0.0243
0.0	0.0	0.0	-2022.9058	-1379.912	NaN	NaN	0.4055	0.8065	0.0785	0.0197	0.0419	0.0288	0.0247
0.0	0.0	0.0	-1702.9058	-1679.912	NaN	NaN	0.4966	0.7983	0.0834	0.0198	0.044	0.0293	0.0252
0.0	0.0	0.0	-428.9058	-595.912	NaN	NaN	0.5815	0.7861	0.0905	0.0205	0.0468	0.03	0.0261
0.0	0.0	0.0	-2505.9058	1791.088	NaN	NaN	-0.3	0.7762	0.0961	0.0209	0.0491	0.0306	0.0271
0.0	0.0	0.0	-3190.9058	-1830.912	NaN	NaN	0.3646	0.8083	0.0782	0.0196	0.0414	0.028	0.0245
0.0	0.0	0.0	-679.9058	-915.912	NaN	NaN	0.5739	0.7978	0.0831	0.0201	0.0441	0.0293	0.0256
0.0	0.0	0.0	-2447.9058	-2566.912	NaN	NaN	0.5119	0.8134	0.0752	0.0195	0.04	0.0279	0.0239
0.0	0.0	0.0	-1067.9058	-401.912	NaN	NaN	0.2734	0.79	0.0876	0.0204	0.0459	0.03	0.026
0.0	0.0	0.0	-1207.9058	-674.912	NaN	NaN	0.3585	0.7867	0.0908	0.0207	0.0461	0.0298	0.026
0.0	0.0	0.0	-3179.9058	1967.088	NaN	NaN	-0.3	0.7758	0.0964	0.0213	0.0485	0.0307	0.0273
0.0	0.0	0.0	-345.9058	-2160.912	NaN	NaN	0.862	0.7968	0.085	0.0202	0.0437	0.0288	0.0256
0.0	0.0	0.0	-1689.9058	-1854.912	NaN	NaN	0.5233	0.8016	0.0814	0.0199	0.0428	0.0289	0.0254
0.0	0.0	0.0	-2306.9058	-180.912	NaN	NaN	0.0727	0.7932	0.0863	0.0205	0.0445	0.0296	0.0259
0.0	0.0	0.0	-1190.9058	666.088	NaN	NaN	-0.3	0.782	0.0925	0.0211	0.0468	0.0305	0.0271
0.0	0.0	0.0	-1321.9058	-864.912	NaN	NaN	0.3955	0.8025	0.081	0.0203	0.042	0.0286	0.0255
0.0	0.0	0.0	-2437.9058	-2098.912	NaN	NaN	0.4626	0.8201	0.0705	0.0201	0.0379	0.0274	0.0241
0.0	0.0	0.0	-2593.9058	-3685.912	NaN	NaN	0.5869	0.8258	0.0669	0.02	0.0364	0.0272	0.0236
0.0	0.0	0.0	-3654.9058	-1131.912	NaN	NaN	0.2365	0.819	0.0706	0.0199	0.0382	0.0279	0.0243
0.0	0.0	0.0	-94.9058	-168.912	NaN	NaN	0.6403	0.7944	0.0841	0.0205	0.0443	0.0301	0.0266
0.0	0.0	0.0	-2879.9058	-773.912	NaN	NaN	0.2118	0.807	0.0779	0.0199	0.0411	0.0286	0.0256
0.0	0.0	0.0	-2161.9058	-2846.912	NaN	NaN	0.5684	0.8023	0.0798	0.0202	0.042	0.0294	0.0262
0.0	0.0	0.0	-1580.9058	697.088	NaN	NaN	-0.3	0.8001	0.0814	0.0202	0.0424	0.0294	0.0265
0.0	0.0	0.0	-1334.9058	-2550.912	NaN	NaN	0.6565	0.8133	0.0741	0.0197	0.0393	0.0283	0.0254
0.0	0.0	0.0	-3692.9058	-1074.912	NaN	NaN	0.2255	0.8071	0.0769	0.0198	0.0409	0.0292	0.0262
0.0	0.0	0.0	-2132.9058	-21.912	NaN	NaN	0.0102	0.7909	0.0862	0.0205	0.0443	0.0307	0.0275
0.0	0.0	0.0	-1314.9058	1091.088	NaN	NaN	-0.3	0.7701	0.0978	0.0216	0.0485	0.0326	0.0294
0.0	0.0	0.0	-2561.9058	1554.088	NaN	NaN	-0.3	0.7741	0.0957	0.0211	0.0475	0.0318	0.03
0.0	0.0	0.0	-2831.9058	-1866.912	NaN	NaN	0.3973	0.8072	0.0772	0.0195	0.0402	0.029	0.0269
0.0	0.0	0.0	-3424.9058	-471.912	NaN	NaN	0.1211	0.8077	0.0757	0.0198	0.0402	0.0295	0.0271
0.0	0.0	0.0	-2315.9058	-1767.912	NaN	NaN	0.4329	0.8206	0.0691	0.0193	0.0373	0.0281	0.0256
0.0	0.0	0.0	-1315.9058	-3073.912	NaN	NaN	0.7002	0.8286	0.0641	0.0192	0.0355	0.0278	0.0247
0.0	0.0	0.0	-2696.9058	129.088	NaN	NaN	-0.0503	0.8151	0.0708	0.0195	0.0388	0.0292	0.0266
0.0	0.0	0.0	-2843.9058	-2526.912	NaN	NaN	0.4705	0.8195	0.069	0.019	0.0377	0.0288	0.026
0.0	0.0	0.0	-3284.9058	-704.912	NaN	NaN	0.1767	0.8003	0.0783	0.0196	0.0421	0.0311	0.0285
0.0	0.0	0.0	68.0942	749.088	NaN	NaN	0.9167	0.7899	0.0844	0.02	0.0441	0.0318	0.0298
0.0	0.0	0.0	-3410.9058	-1332.912	NaN	NaN	0.281	0.7996	0.0791	0.0195	0.0416	0.0308	0.0294
0.0	0.0	0.0	-2181.9058	-443.912	NaN	NaN	0.1691	0.7964	0.0803	0.0199	0.0421	0.0313	0.03
0.0	0.0	0.0	-3350.9058	1060.088	NaN	NaN	-0.3	0.8133	0.0717	0.0193	0.0383	0.0292	0.0282
0.0	0.0	0.0	-3519.9058	-2775.912	NaN	NaN	0.4409	0.8317	0.0618	0.0189	0.0342	0.0279	0.0256
0.0	0.0	0.0	-869.9058	-1450.912	NaN	NaN	0.6252	0.8195	0.0669	0.0193	0.0371	0.0297	0.0274
0.0	0.0	0.0	-2629.9058	-634.912	NaN	NaN	0.1945	0.8113	0.0716	0.0197	0.0386	0.0305	0.0283
0.0	0.0	0.0	-3490.9058	897.088	NaN	NaN	-0.3	0.8006	0.0773	0.0199	0.0409	0.0311	0.0301
0.0	0.0	0.0	-1475.9058	-3927.912	NaN	NaN	0.7269	0.8221	0.0661	0.019	0.0357	0.0296	0.0276
0.0	0.0	0.0	-1752.9058	3147.088	NaN	NaN	1.3	0.7821	0.0856	0.0214	0.0444	0.0342	0.0324
0.0	0.0	0.0	-3157.9058	1762.088	NaN	NaN	-0.3	0.8003	0.0776	0.02	0.0398	0.0313	0.031
0.0	0.0	0.0	-3122.9058	187.088	NaN	NaN	-0.0637	0.8149	0.0696	0.0194	0.0369	0.03	0.0292
0.0	0.0	0.0	-1573.9058	-1885.912	NaN	NaN	0.5451	0.8284	0.0624	0.019	0.0343	0.0289	0.027
0.0	0.0	0.0	-1001.9058	-1927.912	NaN	NaN	0.658	0.8252	0.0632	0.019	0.0354	0.0297	0.0274
0.0	0.0	0.0	-4134.9058	370.088	NaN	NaN	-0.0983	0.8172	0.067	0.0192	0.0372	0.0309	0.0284
0.0	0.0	0.0	-1176.9058	1143.088	NaN	NaN	-0.3	0.8034	0.0741	0.0194	0.0406	0.0319	0.0305
0.0	0.0	0.0	-957.9058	-3180.912	NaN	NaN	0.7686	0.8168	0.0672	0.0187	0.0372	0.0309	0.0291
0.0	0.0	0.0	-1841.9058	-554.912	NaN	NaN	0.2315	0.807	0.0717	0.019	0.0399	0.0319	0.0306
0.0	0.0	0.0	-2575.9058	-2354.912	NaN	NaN	0.4776	0.8248	0.0632	0.0183	0.0355	0.0302	0.028
0.0	0.0	0.0	-2257.9058	322.088	NaN	NaN	-0.1664	0.8174	0.0664	0.0186	0.0376	0.0311	0.029
0.0	0.0	0.0	-2904.9058	-3157.912	NaN	NaN	0.5209	0.8339	0.0588	0.0178	0.0338	0.0292	0.0265
0.0	0.0	0.0	-3143.9058	-2385.912	NaN	NaN	0.4315	0.8204	0.0641	0.0183	0.0372	0.0317	0.0282
0.0	0.0	0.0	-2939.9058	1323.088	NaN	NaN	-0.3	0.7813	0.0844	0.0203	0.0464	0.0356	0.032
0.0	0.0	0.0	-1664.9058	-1011.912	NaN	NaN	0.378	0.7781	0.0864	0.02	0.0467	0.035	0.0337
0.0	0.0	0.0	-1098.9058	1420.088	NaN	NaN	1.3	0.7822	0.0848	0.0197	0.0455	0.034	0.0338
0.0	0.0	0.0	-2791.9058	-1918.912	NaN	NaN	0.4073	0.8062	0.0729	0.0182	0.0403	0.0315	0.0309
0.0	0.0	0.0	-4254.9058	-2630.912	NaN	NaN	0.3821	0.8127	0.0695	0.0182	0.0389	0.0315	0.0291
0.0	0.0	0.0	-3018.9058	-515.912	NaN	NaN	0.146	0.7979	0.0773	0.0189	0.0428	0.0329	0.0303
0.0	0.0	0.0	-2701.9058	-2668.912	NaN	NaN	0.4969	0.7985	0.0777	0.0186	0.0426	0.0325	0.0301
0.0	0.0	0.0	-3046.9058	-414.912	NaN	NaN	0.1199	0.766	0.095	0.0206	0.0502	0.0361	0.0321
0.0	0.0	0.0	-2594.9058	2069.088	NaN	NaN	-0.3	0.7293	0.1163	0.0227	0.0579	0.0391	0.0347
0.0	0.0	0.0	-2173.9058	1978.088	NaN	NaN	-0.3	0.7351	0.1145	0.0218	0.0556	0.0371	0.0358
0.0	0.0	0.0	-1458.9058	-946.912	NaN	NaN	0.3936	0.7519	0.1051	0.0208	0.052	0.0356	0.0346
0.0	0.0	0.0	-2574.9058	-1269.912	NaN	NaN	0.3303	0.7607	0.0997	0.0209	0.0501	0.0355	0.0332
0.0	0.0	0.0	-1978.9058	-870.912	NaN	NaN	0.3056	0.7462	0.1079	0.0218	0.0533	0.0372	0.0336
0.0	0.0	0.0	-2543.9058	1044.088	NaN	NaN	-0.3	0.7492	0.1069	0.0215	0.0523	0.0363	0.0339
0.0	0.0	0.0	-2166.9058	-1705.912	NaN	NaN	0.4405	0.7644	0.0986	0.0206	0.0493	0.0348	0.0323
0.0	0.0	0.0	-3512.9058	-164.912	NaN	NaN	0.0448	0.7406	0.1122	0.0223	0.0546	0.0374	0.0329
0.0	0.0	0.0	-2937.9058	-528.912	NaN	NaN	0.1526	0.7264	0.1215	0.0229	0.0573	0.0381	0.0338
0.0	0.0	0.0	-2551.9058	3045.088	NaN	NaN	1.3	0.7077	0.1326	0.0241	0.0612	0.039	0.0354
0.0	0.0	0.0	-3522.9058	199.088	NaN	NaN	-0.0599	0.727	0.1222	0.0224	0.0569	0.037	0.0344
0.0	0.0	0.0	-2231.9058	541.088	NaN	NaN	-0.3	0.7317	0.1192	0.0225	0.056	0.037	0.0336
0.0	0.0	0.0	-2467.9058	-796.912	NaN	NaN	0.2441	0.7649	0.1003	0.0205	0.0494	0.0336	0.0312
0.0	0.0	0.0	-2903.9058	-668.912	NaN	NaN	0.1872	0.7684	0.0975	0.0208	0.0493	0.0338	0.0302
0.0	0.0	0.0	-1776.9058	-2472.912	NaN	NaN	0.5819	0.7669	0.0985	0.021	0.0497	0.0341	0.0298
0.0	0.0	0.0	107.0942	1328.088	NaN	NaN	0.9254	0.7221	0.1235	0.0237	0.0594	0.0387	0.0326
0.0	0.0	0.0	-2734.9058	-445.912	NaN	NaN	0.1402	0.7511	0.108	0.0216	0.0522	0.035	0.0321
0.0	0.0	0.0	-843.9058	-1607.912	NaN	NaN	0.6558	0.7411	0.1127	0.0224	0.0549	0.0366	0.0323
0.0	0.0	0.0	-2794.9058	-3346.912	NaN	NaN	0.5449	0.7793	0.0914	0.0205	0.0464	0.0326	0.0298
0.0	0.0	0.0	-1691.9058	1318.088	NaN	NaN	-0.3	0.7562	0.1026	0.022	0.0522	0.0358	0.0312
0.0	0.0	0.0	-3689.9058	-3028.912	NaN	NaN	0.4508	0.7887	0.0858	0.0202	0.0446	0.0317	0.029
0.0	0.0	0.0	-3890.9058	414.088	NaN	NaN	-0.1191	0.7552	0.1026	0.0223	0.0526	0.0362	0.0312
0.0	0.0	0.0	-1712.9058	-304.912	NaN	NaN	0.1511	0.7491	0.1069	0.0225	0.0531	0.0364	0.0319
0.0	0.0	0.0	-1897.9058	-649.912	NaN	NaN	0.2551	0.748	0.1074	0.0225	0.0531	0.0363	0.0328
0.0	0.0	0.0	-3543.9058	-1680.912	NaN	NaN	0.3217	0.7721	0.0946	0.021	0.0475	0.0335	0.0313
0.0	0.0	0.0	-3317.9058	1082.088	NaN	NaN	-0.3	0.7638	0.0984	0.0219	0.0493	0.0348	0.0317
0.0	0.0	0.0	-3196.9058	-640.912	NaN	NaN	0.167	0.7816	0.0896	0.0211	0.0446	0.032	0.031
0.0	0.0	0.0	-4370.9058	-1821.912	NaN	NaN	0.2942	0.7631	0.1021	0.0254	0.042	0.0312	0.0361
0.0	0.0	0.0	-1614.9058	459.088	NaN	NaN	-0.3	0.6533	0.1731	0.0358	0.0546	0.0373	0.0458
0.0	0.0	0.0	-1196.9058	-3402.912	NaN	NaN	0.7398	0.6398	0.1849	0.036	0.0555	0.0365	0.0473
0.0	0.0	0.0	-2638.9058	503.088	NaN	NaN	-0.2355	0.6199	0.1982	0.0365	0.0587	0.0369	0.0498
0.0	0.0	0.0	-1633.9058	-1926.912	NaN	NaN	0.5411	0.6638	0.169	0.0335	0.0513	0.0332	0.0492
0.0	0.0	0.0	-2771.9058	-931.912	NaN	NaN	0.2516	0.6732	0.1617	0.0339	0.0505	0.0332	0.0475
0.0	0.0	0.0	-4095.9058	-1471.912	NaN	NaN	0.2644	0.6862	0.1524	0.0336	0.0485	0.0331	0.0463
0.0	0.0	0.0	-3447.9058	-1157.912	NaN	NaN	0.2514	0.6695	0.1624	0.0349	0.0515	0.0348	0.047
0.0	0.0	0.0	-3451.9058	1345.088	NaN	NaN	-0.3	0.6736	0.1596	0.0342	0.0506	0.0343	0.0477
0.0	0.0	0.0	-2705.9058	-597.912	NaN	NaN	0.181	0.6964	0.1446	0.0328	0.0467	0.0325	0.0469
0.0	0.0	0.0	-1155.9058	-2396.912	NaN	NaN	0.6747	0.7068	0.1375	0.0327	0.0451	0.0322	0.0457
0.0	0.0	0.0	-3714.9058	-308.912	NaN	NaN	0.0768	0.7069	0.1373	0.033	0.0451	0.0324	0.0453
0.0	0.0	0.0	-2508.9058	-1012.912	NaN	NaN	0.2876	0.7112	0.1343	0.0327	0.0444	0.0322	0.0453
0.0	0.0	0.0	-3178.9058	-2636.912	NaN	NaN	0.4534	0.7035	0.1377	0.0336	0.0459	0.0337	0.0455
0.0	0.0	0.0	-1132.9058	-901.912	NaN	NaN	0.4432	0.6666	0.1597	0.0368	0.0524	0.0371	0.0474
0.0	0.0	0.0	-1616.9058	343.088	NaN	NaN	-0.2693	0.7032	0.1391	0.0321	0.0457	0.0318	0.0481
0.0	0.0	0.0	-3007.9058	-4687.912	NaN	NaN	0.6092	0.7439	0.1149	0.0305	0.039	0.0294	0.0424
0.0	0.0	0.0	-1519.9058	-4786.912	NaN	NaN	0.759	0.7243	0.1246	0.0325	0.0432	0.0323	0.0431
0.0	0.0	0.0	-3607.9058	-921.912	NaN	NaN	0.2035	0.7133	0.1313	0.0329	0.0453	0.0336	0.0438
0.0	0.0	0.0	-2286.9058	-224.912	NaN	NaN	0.0895	0.6826	0.149	0.035	0.0514	0.0365	0.0455
0.0	0.0	0.0	-1670.9058	-1131.912	NaN	NaN	0.4038	0.6937	0.1431	0.0329	0.049	0.0342	0.0471
0.0	0.0	0.0	-1051.9058	-2299.912	NaN	NaN	0.6862	0.687	0.1465	0.0346	0.0503	0.0359	0.0456
0.0	0.0	0.0	-2155.9058	319.088	NaN	NaN	-0.1737	0.6826	0.1497	0.0344	0.051	0.0355	0.0469
0.0	0.0	0.0	-3272.9058	-2721.912	NaN	NaN	0.454	0.7257	0.1239	0.0313	0.0426	0.0321	0.0444
0.0	0.0	0.0	-3319.9058	-1369.912	NaN	NaN	0.2921	0.7156	0.1285	0.0334	0.0448	0.0342	0.0435
0.0	0.0	0.0	-2361.9058	-1888.912	NaN	NaN	0.4444	0.7243	0.1237	0.0327	0.0429	0.0334	0.0431
0.0	0.0	0.0	-3945.9058	-774.912	NaN	NaN	0.1641	0.7261	0.1228	0.0324	0.0426	0.0331	0.043
0.0	0.0	0.0	-3901.9058	-966.912	NaN	NaN	0.1986	0.7246	0.1232	0.0331	0.0429	0.0338	0.0424
0.0	0.0	0.0	-3163.9058	-187.912	NaN	NaN	0.0561	0.7199	0.1257	0.0334	0.0439	0.0342	0.043
0.0	0.0	0.0	-3364.9058	-327.912	NaN	NaN	0.0888	0.7218	0.1241	0.0334	0.0435	0.0344	0.0427
0.0	0.0	0.0	-4100.9058	1103.088	NaN	NaN	-0.3	0.7145	0.1282	0.0342	0.0448	0.0352	0.0431
0.0	0.0	0.0	-2093.9058	-1919.912	NaN	NaN	0.4783	0.7292	0.1198	0.0328	0.0418	0.0336	0.0427
0.0	0.0	0.0	-4382.9058	145.088	NaN	NaN	-0.0342	0.7181	0.1251	0.0346	0.0439	0.0357	0.0425
0.0	0.0	0.0	-3245.9058	180.088	NaN	NaN	-0.0587	0.7225	0.1238	0.0335	0.0427	0.0343	0.0432
0.0	0.0	0.0	-4386.9058	-712.912	NaN	NaN	0.1398	0.7445	0.1101	0.0324	0.0387	0.0333	0.041
0.0	0.0	0.0	-1992.9058	-501.912	NaN	NaN	0.2012	0.7092	0.1291	0.036	0.0453	0.0378	0.0426
0.0	0.0	0.0	-1973.9058	-1190.912	NaN	NaN	0.3763	0.7241	0.1216	0.0336	0.0421	0.0354	0.0433
0.0	0.0	0.0	-4862.9058	-3.912	NaN	NaN	0.0008	0.7264	0.1192	0.034	0.0418	0.0362	0.0424
0.0	0.0	0.0	-2175.9058	-680.912	NaN	NaN	0.2383	0.7144	0.1252	0.0354	0.0439	0.0382	0.0428
0.0	0.0	0.0	-3794.9058	-913.912	NaN	NaN	0.1941	0.7362	0.1125	0.0332	0.0395	0.0362	0.0423
0.0	0.0	0.0	-3582.9058	1478.088	NaN	NaN	-0.3	0.7132	0.1238	0.0368	0.0435	0.04	0.0427
0.0	0.0	0.0	-967.9058	-309.912	NaN	NaN	0.2425	0.7203	0.1189	0.0362	0.0414	0.0394	0.0438
0.0	0.0	0.0	-3150.9058	-1196.912	NaN	NaN	0.2753	0.721	0.117	0.0367	0.0412	0.0402	0.044
0.0	0.0	0.0	-1705.9058	-640.912	NaN	NaN	0.2731	0.7358	0.1073	0.0348	0.039	0.0384	0.0447
0.0	0.0	0.0	-1829.9058	-33.912	NaN	NaN	0.0182	0.7608	0.0928	0.0316	0.036	0.0352	0.0437
0.0	0.0	0.0	-1348.9058	-2742.912	NaN	NaN	0.6703	0.7768	0.0834	0.0301	0.0341	0.0334	0.0422
0.0	0.0	0.0	-4804.9058	-1175.912	NaN	NaN	0.1966	0.7841	0.0792	0.0294	0.0334	0.0329	0.0411
0.0	0.0	0.0	-3515.9058	-1996.912	NaN	NaN	0.3622	0.7868	0.0774	0.0288	0.0335	0.033	0.0405
0.0	0.0	0.0	-3275.9058	-1270.912	NaN	NaN	0.2795	0.7736	0.0827	0.0301	0.0362	0.0357	0.0416
0.0	0.0	0.0	-4426.9058	889.088	NaN	NaN	-0.2513	0.7711	0.0836	0.0303	0.0366	0.036	0.0424
0.0	0.0	0.0	-2463.9058	448.088	NaN	NaN	-0.2223	0.7875	0.0753	0.0287	0.0338	0.0331	0.0416
0.0	0.0	0.0	-4231.9058	-444.912	NaN	NaN	0.0951	0.8101	0.0649	0.0275	0.0306	0.0298	0.0372
0.0	0.0	0.0	-3667.9058	-3502.912	NaN	NaN	0.4885	0.808	0.0649	0.028	0.0317	0.0303	0.0371
0.0	0.0	0.0	-2085.9058	-2636.912	NaN	NaN	0.5583	0.8087	0.0637	0.0279	0.0317	0.0306	0.0374
0.0	0.0	0.0	308.0942	629.088	NaN	NaN	0.6713	0.8052	0.0636	0.0291	0.032	0.0312	0.039
0.0	0.0	0.0	-2363.9058	-900.912	NaN	NaN	0.2759	0.8286	0.0527	0.0278	0.0273	0.0274	0.0361
0.0	0.0	0.0	-3173.9058	-1724.912	NaN	NaN	0.3521	0.8228	0.0532	0.0289	0.0284	0.0286	0.038
0.0	0.0	0.0	-2756.9058	4243.088	NaN	NaN	1.3	0.819	0.0545	0.0291	0.0293	0.03	0.038
0.0	0.0	0.0	-3065.9058	1310.088	NaN	NaN	-0.3	0.8466	0.0425	0.0274	0.0239	0.0248	0.0348
0.0	0.0	0.0	-2154.9058	-3393.912	NaN	NaN	0.6116	0.8549	0.0373	0.0285	0.0222	0.0231	0.034
0.0	0.0	0.0	-2435.9058	1041.088	NaN	NaN	-0.3	0.8551	0.0368	0.029	0.0222	0.0231	0.0338
0.0	0.0	0.0	-1991.9058	100.088	NaN	NaN	-0.0529	0.8549	0.0366	0.0292	0.0223	0.0232	0.0338
0.0	0.0	0.0	-2858.9058	-699.912	NaN	NaN	0.1967	0.8576	0.0351	0.0292	0.0219	0.0228	0.0335
0.0	0.0	0.0	-2401.9058	-828.912	NaN	NaN	0.2566	0.8576	0.0346	0.0297	0.022	0.0227	0.0335
0.0	0.0	0.0	-1075.9058	579.088	NaN	NaN	-0.3	0.8571	0.0344	0.0298	0.0221	0.023	0.0336
0.0	0.0	0.0	-1338.9058	-1313.912	NaN	NaN	0.4953	0.8587	0.0334	0.03	0.0217	0.0226	0.0335
0.0	0.0	0.0	-2309.9058	-52.912	NaN	NaN	0.0224	0.8597	0.0326	0.0303	0.0217	0.0224	0.0332
0.0	0.0	0.0	-2503.9058	-119.912	NaN	NaN	0.0457	0.8609	0.0322	0.0305	0.0215	0.022	0.0328
0.0	0.0	0.0	-4085.9058	-3557.912	NaN	NaN	0.4655	0.8614	0.0317	0.031	0.0216	0.0219	0.0325
0.0	0.0	0.0	-2032.9058	1436.088	NaN	NaN	-0.3	0.8615	0.0315	0.0309	0.0217	0.022	0.0325
0.0	0.0	0.0	-3280.9058	-972.912	NaN	NaN	0.2287	0.8615	0.0316	0.0309	0.0217	0.0218	0.0324
0.0	0.0	0.0	-3149.9058	-325.912	NaN	NaN	0.0938	0.8621	0.0312	0.0309	0.0217	0.0217	0.0323
0.0	0.0	0.0	-1813.9058	-1721.912	NaN	NaN	0.487	0.8627	0.0309	0.0309	0.0216	0.0216	0.0323
0.0	0.0	0.0	-3634.9058	-1483.912	NaN	NaN	0.2899	0.8626	0.0306	0.031	0.0216	0.0217	0.0325
0.0	0.0	0.0	-2443.9058	2586.088	NaN	NaN	1.3	0.8624	0.0302	0.0311	0.0216	0.0218	0.0327
0.0	0.0	0.0	-246.9058	579.088	NaN	NaN	1.3	0.8636	0.0298	0.031	0.0216	0.0217	0.0323
0.0	0.0	0.0	-3560.9058	-2621.912	NaN	NaN	0.4241	0.8649	0.0296	0.0311	0.0216	0.0214	0.0314
0.0	0.0	0.0	-4520.9058	-1422.912	NaN	NaN	0.2394	0.8656	0.0295	0.0309	0.0217	0.0213	0.0311
0.0	0.0	0.0	-2793.9058	-836.912	NaN	NaN	0.2305	0.8668	0.0292	0.0305	0.0216	0.021	0.0309
0.0	0.0	0.0	-940.9058	-4270.912	NaN	NaN	0.8195	0.8678	0.0287	0.0302	0.0215	0.0209	0.0309
0.0	0.0	0.0	-4466.9058	2550.088	NaN	NaN	-0.3	0.868	0.0287	0.03	0.0215	0.0209	0.0309
0.0	0.0	0.0	-2505.9058	-1563.912	NaN	NaN	0.3843	0.8681	0.0288	0.0299	0.0216	0.0208	0.0308
0.0	0.0	0.0	-3461.9058	-148.912	NaN	NaN	0.0412	0.8683	0.0285	0.03	0.0215	0.0207	0.0309
0.0	0.0	0.0	-1797.9058	-2357.912	NaN	NaN	0.5674	0.8683	0.0286	0.0301	0.0217	0.0207	0.0307
0.0	0.0	0.0	-1912.9058	-556.912	NaN	NaN	0.2255	0.8674	0.0286	0.0305	0.0218	0.0208	0.0308
0.0	0.0	0.0	-2470.9058	178.088	NaN	NaN	-0.0777	0.8667	0.0288	0.0308	0.022	0.0209	0.0308
0.0	0.0	0.0	-1594.9058	-512.912	NaN	NaN	0.2433	0.8668	0.0291	0.0309	0.022	0.0208	0.0304
0.0	0.0	0.0	-2984.9058	-2155.912	NaN	NaN	0.4194	0.8666	0.0295	0.0311	0.0221	0.0207	0.03
0.0	0.0	0.0	-2416.9058	-3097.912	NaN	NaN	0.5617	0.8661	0.0299	0.0313	0.0223	0.0206	0.0297
0.0	0.0	0.0	-2607.9058	-702.912	NaN	NaN	0.2123	0.8684	0.0293	0.0306	0.0225	0.0205	0.0288
0.0	0.0	0.0	-1973.9058	1226.088	NaN	NaN	-0.3	0.8792	0.0256	0.027	0.0225	0.0205	0.0253
0.0	0.0	0.0	-3852.9058	-1672.912	NaN	NaN	0.3027	0.8872	0.0227	0.0237	0.0229	0.0214	0.0221
0.0	0.0	0.0	-2106.9058	-557.912	NaN	NaN	0.2094	0.8856	0.0231	0.0235	0.0233	0.0226	0.0219
0.0	0.0	0.0	-2612.9058	-770.912	NaN	NaN	0.2278	0.8856	0.0232	0.0234	0.0232	0.0228	0.0218
0.0	0.0	0.0	-1152.9058	1237.088	NaN	NaN	1.3	0.8864	0.0229	0.0233	0.023	0.0227	0.0217
0.0	0.0	0.0	-4611.9058	-551.912	NaN	NaN	0.1069	0.8866	0.0228	0.0233	0.023	0.0227	0.0216
0.0	0.0	0.0	-3816.9058	-852.912	NaN	NaN	0.1826	0.8873	0.0226	0.0234	0.0228	0.0226	0.0214
0.0	0.0	0.0	-1358.9058	-693.912	NaN	NaN	0.338	0.8875	0.0225	0.0236	0.0227	0.0224	0.0213
0.0	0.0	0.0	-2486.9058	-611.912	NaN	NaN	0.1975	0.8873	0.0225	0.0237	0.0227	0.0224	0.0214
0.0	0.0	0.0	-3073.9058	-1253.912	NaN	NaN	0.2897	0.8876	0.0225	0.0237	0.0227	0.0221	0.0214
0.0	0.0	0.0	-1486.9058	-2654.912	NaN	NaN	0.641	0.8883	0.0222	0.0236	0.0226	0.022	0.0213
0.0	0.0	0.0	-1944.9058	-273.912	NaN	NaN	0.1234	0.8884	0.0219	0.0237	0.0226	0.022	0.0214
0.0	0.0	0.0	-1486.9058	-2283.912	NaN	NaN	0.6057	0.8883	0.0218	0.0238	0.0226	0.0221	0.0215
0.0	0.0	0.0	-2171.9058	300.088	NaN	NaN	-0.1603	0.8883	0.0218	0.0239	0.0225	0.0221	0.0215
0.0	0.0	0.0	-3786.9058	182.088	NaN	NaN	-0.0505	0.8881	0.0219	0.024	0.0224	0.022	0.0216
0.0	0.0	0.0	-2096.9058	1227.088	NaN	NaN	-0.3	0.8882	0.0219	0.024	0.0224	0.022	0.0216
0.0	0.0	0.0	-62.9058	-249.912	NaN	NaN	0.7989	0.8886	0.0218	0.0238	0.0224	0.0219	0.0216
0.0	0.0	0.0	-2361.9058	-1045.912	NaN	NaN	0.3069	0.8887	0.0217	0.0237	0.0223	0.0219	0.0216
0.0	0.0	0.0	-210.9058	1326.088	NaN	NaN	1.1891	0.8895	0.0215	0.0233	0.0223	0.0217	0.0216
0.0	0.0	0.0	-1983.9058	-1945.912	NaN	NaN	0.4952	0.8881	0.0223	0.0237	0.0223	0.0219	0.0218
0.0	0.0	0.0	-1846.9058	-1000.912	NaN	NaN	0.3515	0.8884	0.0223	0.0235	0.0221	0.0219	0.0217
0.0	0.0	0.0	-1470.9058	231.088	NaN	NaN	-0.1864	0.8886	0.0224	0.0234	0.0221	0.0219	0.0216
0.0	0.0	0.0	-1896.9058	-2076.912	NaN	NaN	0.5226	0.8895	0.0222	0.0232	0.0219	0.0218	0.0214
0.0	0.0	0.0	-1623.9058	-174.912	NaN	NaN	0.0972	0.8904	0.0219	0.023	0.0218	0.0218	0.0212
0.0	0.0	0.0	-2369.9058	-2170.912	NaN	NaN	0.4781	0.8912	0.0216	0.0228	0.0217	0.0217	0.0209
0.0	0.0	0.0	-4004.9058	3481.088	NaN	NaN	-0.3	0.8919	0.0215	0.0226	0.0217	0.0216	0.0206
0.0	0.0	0.0	-4421.9058	1037.088	NaN	NaN	-0.3	0.8927	0.0214	0.0225	0.0217	0.0215	0.0203
0.0	0.0	0.0	-1116.9058	2174.088	NaN	NaN	1.3	0.8929	0.0215	0.0223	0.0218	0.0214	0.02
0.0	0.0	0.0	-3872.9058	-858.912	NaN	NaN	0.1815	0.8939	0.0215	0.0218	0.0219	0.0211	0.0198
0.0	0.0	0.0	-2565.9058	-1610.912	NaN	NaN	0.3857	0.894	0.0214	0.0214	0.0222	0.0212	0.0197
0.0	0.0	0.0	-4393.9058	-675.912	NaN	NaN	0.1333	0.8949	0.021	0.0208	0.0225	0.021	0.0198
0.0	0.0	0.0	-3280.9058	-641.912	NaN	NaN	0.1636	0.894	0.0211	0.0208	0.0229	0.0212	0.02
0.0	0.0	0.0	-4145.9058	-2173.912	NaN	NaN	0.344	0.8946	0.0211	0.0207	0.0226	0.0211	0.02
0.0	0.0	0.0	-1673.9058	-3317.912	NaN	NaN	0.6647	0.8845	0.0229	0.0225	0.0245	0.0234	0.0222
0.0	0.0	0.0	-2807.9058	-1907.912	NaN	NaN	0.4046	0.9087	0.0174	0.0183	0.0199	0.019	0.0168
