# Supplementary material for: DeepFRET, a software for rapid and automated single-molecule FRET data classification using deep learning
Source: eLife. 2020 Nov 3;9:e60404. doi: 10.7554/eLife.60404 (PMC7609065; doi:10.7554/eLife.60404)
Supplement: Figure 4—source data 1. [file elife-60404-fig4-data1.zip › Figure 4-source data 1/Fig_S4a/Traces/traces_all_n294/Traces_Fig2d_4mMAc_mov2_combined_tif_pair68.txt]

Exported by DeepFRET
Date: 2020-08-26, 18:13
Video filename: None
FRET pair #68
Bleaches at 359
D-Dexc-bg	A-Dexc-bg	A-Aexc-bg	D-Dexc-rw	A-Dexc-rw	A-Aexc-rw	S	E	p_bleached	p_aggregated	p_noisy	p_scrambled	p_static	p_dynamic
0.0	0.0	0.0	33127.2425	6121.2675	NaN	NaN	0.156	0.0198	0.8101	0.0258	0.0483	0.0545	0.0415
0.0	0.0	0.0	32868.2425	4908.2675	NaN	NaN	0.1299	0.0197	0.8025	0.0252	0.0512	0.0616	0.0399
0.0	0.0	0.0	29442.2425	4534.2675	NaN	NaN	0.1335	0.0191	0.8121	0.0231	0.0476	0.0631	0.035
0.0	0.0	0.0	28765.2425	6373.2675	NaN	NaN	0.1814	0.0186	0.8134	0.0233	0.047	0.0636	0.034
0.0	0.0	0.0	30536.2425	6232.2675	NaN	NaN	0.1695	0.0185	0.8083	0.0242	0.0476	0.0664	0.0349
0.0	0.0	0.0	32965.2425	8961.2675	NaN	NaN	0.2137	0.0185	0.8048	0.025	0.0478	0.0683	0.0356
0.0	0.0	0.0	31764.2425	5866.2675	NaN	NaN	0.1559	0.0187	0.8093	0.0243	0.0459	0.0673	0.0344
0.0	0.0	0.0	31700.2425	5838.2675	NaN	NaN	0.1555	0.0198	0.8105	0.0245	0.0442	0.0672	0.0339
0.0	0.0	0.0	35654.2425	4390.2675	NaN	NaN	0.1096	0.0197	0.8117	0.0243	0.0435	0.0673	0.0336
0.0	0.0	0.0	35658.2425	3819.2675	NaN	NaN	0.0967	0.0202	0.8125	0.0243	0.0425	0.0672	0.0334
0.0	0.0	0.0	32111.2425	7335.2675	NaN	NaN	0.186	0.0201	0.8133	0.0241	0.0419	0.0671	0.0335
0.0	0.0	0.0	37288.2425	8506.2675	NaN	NaN	0.1857	0.0199	0.8148	0.0238	0.0412	0.0671	0.0333
0.0	0.0	0.0	30383.2425	4154.2675	NaN	NaN	0.1203	0.0201	0.8163	0.0236	0.0402	0.0667	0.0331
0.0	0.0	0.0	39459.2425	3464.2675	NaN	NaN	0.0807	0.0196	0.8179	0.0233	0.0398	0.0663	0.0329
0.0	0.0	0.0	28511.2425	857.2675	NaN	NaN	0.0292	0.0195	0.8168	0.0233	0.04	0.0673	0.0331
0.0	0.0	0.0	30466.2425	6202.2675	NaN	NaN	0.1691	0.0195	0.8155	0.0232	0.0405	0.0686	0.0327
0.0	0.0	0.0	31252.2425	4749.2675	NaN	NaN	0.1319	0.0202	0.8071	0.0244	0.0417	0.0727	0.0338
0.0	0.0	0.0	31878.2425	10076.2675	NaN	NaN	0.2402	0.0193	0.8119	0.0237	0.041	0.0711	0.0329
0.0	0.0	0.0	34778.2425	5055.2675	NaN	NaN	0.1269	0.0192	0.8135	0.0235	0.0406	0.0706	0.0325
0.0	0.0	0.0	33323.2425	6665.2675	NaN	NaN	0.1667	0.0187	0.8166	0.023	0.0403	0.0693	0.032
0.0	0.0	0.0	38602.2425	5104.2675	NaN	NaN	0.1168	0.0187	0.8158	0.023	0.0405	0.07	0.032
0.0	0.0	0.0	33795.2425	2826.2675	NaN	NaN	0.0772	0.0185	0.8173	0.0228	0.0404	0.0693	0.0318
0.0	0.0	0.0	30255.2425	5370.2675	NaN	NaN	0.1507	0.0187	0.8154	0.0229	0.0405	0.0703	0.0322
0.0	0.0	0.0	30932.2425	5261.2675	NaN	NaN	0.1454	0.0186	0.8131	0.0232	0.0413	0.0708	0.0329
0.0	0.0	0.0	34572.2425	6459.2675	NaN	NaN	0.1574	0.0193	0.8111	0.0233	0.0409	0.0722	0.0333
0.0	0.0	0.0	36797.2425	7295.2675	NaN	NaN	0.1655	0.0196	0.8088	0.0236	0.0413	0.0725	0.0341
0.0	0.0	0.0	30810.2425	3842.2675	NaN	NaN	0.1109	0.0202	0.8065	0.0238	0.0412	0.0736	0.0347
0.0	0.0	0.0	28306.2425	3826.2675	NaN	NaN	0.1191	0.0208	0.805	0.0239	0.0408	0.0743	0.0352
0.0	0.0	0.0	32673.2425	5680.2675	NaN	NaN	0.1481	0.0207	0.8033	0.024	0.0414	0.0744	0.0361
0.0	0.0	0.0	37466.2425	4904.2675	NaN	NaN	0.1157	0.0214	0.8012	0.0243	0.041	0.0751	0.037
0.0	0.0	0.0	30361.2425	4401.2675	NaN	NaN	0.1266	0.0222	0.7984	0.0246	0.0408	0.0759	0.0381
0.0	0.0	0.0	38765.2425	5551.2675	NaN	NaN	0.1253	0.0224	0.797	0.025	0.0404	0.0766	0.0386
0.0	0.0	0.0	29963.2425	4336.2675	NaN	NaN	0.1264	0.0219	0.7981	0.0256	0.0404	0.076	0.0381
0.0	0.0	0.0	31758.2425	3798.2675	NaN	NaN	0.1068	0.0198	0.8145	0.0246	0.0386	0.0696	0.0329
0.0	0.0	0.0	32268.2425	5354.2675	NaN	NaN	0.1423	0.0183	0.824	0.0242	0.0386	0.0649	0.03
0.0	0.0	0.0	34320.2425	5666.2675	NaN	NaN	0.1417	0.018	0.8291	0.0239	0.0378	0.0629	0.0283
0.0	0.0	0.0	34413.2425	5803.2675	NaN	NaN	0.1443	0.0182	0.8283	0.0243	0.0383	0.0627	0.0282
0.0	0.0	0.0	33862.2425	5365.2675	NaN	NaN	0.1368	0.0182	0.8287	0.0243	0.0383	0.0627	0.0279
0.0	0.0	0.0	33054.2425	4568.2675	NaN	NaN	0.1214	0.0186	0.8269	0.0247	0.0385	0.0631	0.0282
0.0	0.0	0.0	31032.2425	6353.2675	NaN	NaN	0.1699	0.0187	0.826	0.0249	0.0387	0.0632	0.0285
0.0	0.0	0.0	30109.2425	2281.2675	NaN	NaN	0.0704	0.0188	0.8255	0.0251	0.0388	0.0633	0.0286
0.0	0.0	0.0	31145.2425	3982.2675	NaN	NaN	0.1134	0.0187	0.8244	0.0253	0.0392	0.0636	0.0287
0.0	0.0	0.0	34009.2425	8317.2675	NaN	NaN	0.1965	0.0184	0.8238	0.0254	0.0396	0.064	0.0287
0.0	0.0	0.0	29992.2425	5788.2675	NaN	NaN	0.1618	0.0184	0.8226	0.0256	0.04	0.0645	0.0288
0.0	0.0	0.0	29683.2425	4217.2675	NaN	NaN	0.1244	0.0188	0.8217	0.0258	0.0399	0.0648	0.029
0.0	0.0	0.0	33457.2425	5033.2675	NaN	NaN	0.1308	0.0186	0.8216	0.0258	0.0402	0.0648	0.0289
0.0	0.0	0.0	37089.2425	4185.2675	NaN	NaN	0.1014	0.0189	0.8214	0.0259	0.0399	0.0651	0.0288
0.0	0.0	0.0	30521.2425	5918.2675	NaN	NaN	0.1624	0.0188	0.8215	0.0259	0.0399	0.0652	0.0287
0.0	0.0	0.0	33654.2425	4245.2675	NaN	NaN	0.112	0.0186	0.8231	0.0258	0.0395	0.0646	0.0284
0.0	0.0	0.0	28631.2425	6078.2675	NaN	NaN	0.1751	0.0185	0.8226	0.026	0.0397	0.0647	0.0286
0.0	0.0	0.0	30010.2425	6462.2675	NaN	NaN	0.1772	0.0187	0.8227	0.026	0.0393	0.0647	0.0286
0.0	0.0	0.0	33401.2425	4170.2675	NaN	NaN	0.111	0.0184	0.8225	0.026	0.0397	0.0646	0.0288
0.0	0.0	0.0	38535.2425	6244.2675	NaN	NaN	0.1394	0.0183	0.8217	0.0262	0.04	0.0649	0.0289
0.0	0.0	0.0	28474.2425	4898.2675	NaN	NaN	0.1468	0.0184	0.8208	0.0264	0.0401	0.0651	0.0291
0.0	0.0	0.0	31255.2425	5161.2675	NaN	NaN	0.1417	0.0185	0.821	0.0263	0.04	0.065	0.0292
0.0	0.0	0.0	32768.2425	7024.2675	NaN	NaN	0.1765	0.0181	0.8208	0.0264	0.0405	0.0649	0.0292
0.0	0.0	0.0	27979.2425	6080.2675	NaN	NaN	0.1785	0.0186	0.8222	0.0262	0.0395	0.0647	0.0288
0.0	0.0	0.0	30294.2425	5533.2675	NaN	NaN	0.1544	0.0184	0.8219	0.0262	0.04	0.0646	0.029
0.0	0.0	0.0	30733.2425	6206.2675	NaN	NaN	0.168	0.0181	0.8238	0.0258	0.0397	0.0641	0.0284
0.0	0.0	0.0	30536.2425	2259.2675	NaN	NaN	0.0689	0.0182	0.8249	0.0256	0.0393	0.0639	0.0282
0.0	0.0	0.0	36197.2425	5006.2675	NaN	NaN	0.1215	0.0179	0.8256	0.0253	0.0395	0.0636	0.0281
0.0	0.0	0.0	29332.2425	5423.2675	NaN	NaN	0.156	0.0179	0.8263	0.0253	0.0392	0.0633	0.028
0.0	0.0	0.0	29334.2425	6118.2675	NaN	NaN	0.1726	0.0181	0.8263	0.0254	0.0389	0.0632	0.028
0.0	0.0	0.0	28897.2425	2675.2675	NaN	NaN	0.0847	0.018	0.8266	0.0255	0.0389	0.0629	0.0281
0.0	0.0	0.0	28661.2425	3920.2675	NaN	NaN	0.1203	0.0182	0.8283	0.0253	0.0381	0.0622	0.0279
0.0	0.0	0.0	33593.2425	5447.2675	NaN	NaN	0.1395	0.0183	0.829	0.0253	0.038	0.0616	0.0279
0.0	0.0	0.0	31617.2425	4397.2675	NaN	NaN	0.1221	0.0183	0.8295	0.0253	0.0378	0.0612	0.0278
0.0	0.0	0.0	33442.2425	4903.2675	NaN	NaN	0.1279	0.0188	0.8292	0.0256	0.0376	0.0609	0.028
0.0	0.0	0.0	35428.2425	5913.2675	NaN	NaN	0.143	0.0185	0.829	0.0257	0.0381	0.0606	0.0281
0.0	0.0	0.0	26944.2425	7286.2675	NaN	NaN	0.2129	0.019	0.8284	0.026	0.0378	0.0605	0.0283
0.0	0.0	0.0	31275.2425	5674.2675	NaN	NaN	0.1536	0.0191	0.8272	0.0264	0.0383	0.0604	0.0286
0.0	0.0	0.0	29227.2425	7297.2675	NaN	NaN	0.1998	0.0197	0.8265	0.0268	0.0381	0.0601	0.0288
0.0	0.0	0.0	31353.2425	5574.2675	NaN	NaN	0.151	0.0209	0.8267	0.0273	0.0373	0.0589	0.0289
0.0	0.0	0.0	28948.2425	5415.2675	NaN	NaN	0.1576	0.0223	0.8256	0.0278	0.0369	0.0579	0.0295
0.0	0.0	0.0	29508.2425	1224.2675	NaN	NaN	0.0398	0.0242	0.827	0.0276	0.0356	0.0564	0.0292
0.0	0.0	0.0	31954.2425	1703.2675	NaN	NaN	0.0506	0.0243	0.8278	0.0272	0.0357	0.0557	0.0292
0.0	0.0	0.0	29609.2425	4147.2675	NaN	NaN	0.1229	0.0235	0.8304	0.0263	0.0359	0.0556	0.0284
0.0	0.0	0.0	28013.2425	5077.2675	NaN	NaN	0.1534	0.0234	0.8312	0.026	0.0361	0.0555	0.028
0.0	0.0	0.0	31090.2425	2280.2675	NaN	NaN	0.0683	0.023	0.8316	0.0256	0.0366	0.0556	0.0276
0.0	0.0	0.0	31465.2425	2780.2675	NaN	NaN	0.0812	0.0223	0.8313	0.0253	0.0375	0.0562	0.0273
0.0	0.0	0.0	26668.2425	9183.2675	NaN	NaN	0.2561	0.0222	0.8309	0.0252	0.0381	0.0566	0.027
0.0	0.0	0.0	29966.2425	4382.2675	NaN	NaN	0.1276	0.0223	0.8304	0.0253	0.0385	0.0567	0.0268
0.0	0.0	0.0	29026.2425	3559.2675	NaN	NaN	0.1092	0.0226	0.8287	0.0255	0.0392	0.0571	0.0268
0.0	0.0	0.0	32931.2425	4329.2675	NaN	NaN	0.1162	0.0235	0.8272	0.0257	0.0396	0.0573	0.0267
0.0	0.0	0.0	30721.2425	3361.2675	NaN	NaN	0.0986	0.0243	0.8258	0.0259	0.0401	0.0575	0.0265
0.0	0.0	0.0	30632.2425	3421.2675	NaN	NaN	0.1005	0.0247	0.8253	0.0258	0.0406	0.0575	0.0261
0.0	0.0	0.0	26609.2425	4265.2675	NaN	NaN	0.1381	0.0247	0.8254	0.0257	0.0413	0.0573	0.0256
0.0	0.0	0.0	31116.2425	2851.2675	NaN	NaN	0.0839	0.0251	0.8263	0.0253	0.0413	0.057	0.025
0.0	0.0	0.0	29278.2425	4645.2675	NaN	NaN	0.1369	0.025	0.8275	0.025	0.0416	0.0565	0.0244
0.0	0.0	0.0	28705.2425	4153.2675	NaN	NaN	0.1264	0.0253	0.8295	0.0247	0.0412	0.0557	0.0237
0.0	0.0	0.0	32121.2425	6270.2675	NaN	NaN	0.1633	0.0257	0.8314	0.0245	0.0407	0.0546	0.0231
0.0	0.0	0.0	33268.2425	1658.2675	NaN	NaN	0.0475	0.0263	0.834	0.0241	0.0397	0.0533	0.0226
0.0	0.0	0.0	29344.2425	2371.2675	NaN	NaN	0.0748	0.0268	0.8364	0.0237	0.0388	0.0521	0.0222
0.0	0.0	0.0	26889.2425	633.2675	NaN	NaN	0.023	0.0269	0.8397	0.0232	0.0379	0.0507	0.0217
0.0	0.0	0.0	31077.2425	6385.2675	NaN	NaN	0.1704	0.0263	0.8433	0.0227	0.0373	0.0494	0.0211
0.0	0.0	0.0	29191.2425	4537.2675	NaN	NaN	0.1345	0.0263	0.8465	0.0222	0.0361	0.0481	0.0207
0.0	0.0	0.0	29544.2425	3176.2675	NaN	NaN	0.0971	0.026	0.8492	0.0218	0.0354	0.0471	0.0205
0.0	0.0	0.0	32552.2425	5642.2675	NaN	NaN	0.1477	0.0253	0.8514	0.0214	0.0351	0.0465	0.0203
0.0	0.0	0.0	27374.2425	5541.2675	NaN	NaN	0.1683	0.0245	0.8533	0.021	0.035	0.0461	0.0201
0.0	0.0	0.0	31164.2425	4483.2675	NaN	NaN	0.1258	0.0243	0.8531	0.0208	0.035	0.0465	0.0203
0.0	0.0	0.0	27267.2425	2360.2675	NaN	NaN	0.0797	0.024	0.8518	0.0208	0.0356	0.0471	0.0207
0.0	0.0	0.0	28127.2425	5726.2675	NaN	NaN	0.1691	0.0253	0.8488	0.021	0.0358	0.0481	0.0211
0.0	0.0	0.0	25466.2425	1370.2675	NaN	NaN	0.0511	0.0262	0.8454	0.0212	0.0363	0.0492	0.0217
0.0	0.0	0.0	28341.2425	3780.2675	NaN	NaN	0.1177	0.027	0.8434	0.0212	0.0366	0.05	0.0219
0.0	0.0	0.0	28696.2425	2287.2675	NaN	NaN	0.0738	0.0273	0.8417	0.0212	0.0371	0.0508	0.0219
0.0	0.0	0.0	29266.2425	2030.2675	NaN	NaN	0.0649	0.0267	0.8415	0.021	0.0379	0.0514	0.0215
0.0	0.0	0.0	29750.2425	5645.2675	NaN	NaN	0.1595	0.0266	0.8401	0.0209	0.0388	0.0523	0.0214
0.0	0.0	0.0	32522.2425	5127.2675	NaN	NaN	0.1362	0.0266	0.838	0.0208	0.04	0.053	0.0216
0.0	0.0	0.0	29599.2425	4624.2675	NaN	NaN	0.1351	0.0276	0.8354	0.0209	0.0407	0.0537	0.0216
0.0	0.0	0.0	26796.2425	7208.2675	NaN	NaN	0.212	0.0284	0.8329	0.021	0.0416	0.0542	0.0218
0.0	0.0	0.0	32271.2425	4005.2675	NaN	NaN	0.1104	0.0302	0.8297	0.0212	0.0423	0.0545	0.0221
0.0	0.0	0.0	30512.2425	3449.2675	NaN	NaN	0.1016	0.0315	0.8275	0.0213	0.0429	0.0546	0.0223
0.0	0.0	0.0	31587.2425	8382.2675	NaN	NaN	0.2097	0.0324	0.825	0.0215	0.0437	0.055	0.0224
0.0	0.0	0.0	33141.2425	4272.2675	NaN	NaN	0.1142	0.0335	0.823	0.0217	0.0443	0.0553	0.0222
0.0	0.0	0.0	34381.2425	1118.2675	NaN	NaN	0.0315	0.0342	0.8206	0.0219	0.0452	0.0558	0.0223
0.0	0.0	0.0	29366.2425	1903.2675	NaN	NaN	0.0609	0.0345	0.8184	0.0219	0.0463	0.0565	0.0224
0.0	0.0	0.0	29144.2425	711.2675	NaN	NaN	0.0238	0.0351	0.816	0.022	0.0473	0.0572	0.0223
0.0	0.0	0.0	33635.2425	2942.2675	NaN	NaN	0.0804	0.0349	0.8137	0.0221	0.0488	0.0579	0.0225
0.0	0.0	0.0	30658.2425	3212.2675	NaN	NaN	0.0948	0.0349	0.8123	0.0221	0.0497	0.0584	0.0226
0.0	0.0	0.0	26028.2425	4887.2675	NaN	NaN	0.1581	0.0352	0.8106	0.0223	0.0503	0.0588	0.0227
0.0	0.0	0.0	28695.2425	2781.2675	NaN	NaN	0.0884	0.0352	0.8094	0.0225	0.051	0.059	0.0229
0.0	0.0	0.0	27285.2425	1865.2675	NaN	NaN	0.064	0.0349	0.8082	0.0225	0.0519	0.0593	0.0232
0.0	0.0	0.0	31441.2425	3793.2675	NaN	NaN	0.1077	0.0343	0.8088	0.0224	0.052	0.0591	0.0234
0.0	0.0	0.0	28270.2425	5365.2675	NaN	NaN	0.1595	0.0335	0.8084	0.0225	0.0523	0.0594	0.0239
0.0	0.0	0.0	28821.2425	6120.2675	NaN	NaN	0.1752	0.0329	0.8103	0.0226	0.0518	0.0584	0.024
0.0	0.0	0.0	30123.2425	4123.2675	NaN	NaN	0.1204	0.0322	0.8109	0.0227	0.0518	0.0582	0.0242
0.0	0.0	0.0	30642.2425	5525.2675	NaN	NaN	0.1528	0.0318	0.8123	0.0227	0.0514	0.0575	0.0243
0.0	0.0	0.0	26619.2425	2693.2675	NaN	NaN	0.0919	0.0314	0.8131	0.0227	0.0513	0.0572	0.0243
0.0	0.0	0.0	27709.2425	6366.2675	NaN	NaN	0.1868	0.0312	0.8136	0.0226	0.0512	0.0571	0.0242
0.0	0.0	0.0	31603.2425	6729.2675	NaN	NaN	0.1755	0.0311	0.815	0.0226	0.0508	0.0566	0.0239
0.0	0.0	0.0	30238.2425	4289.2675	NaN	NaN	0.1242	0.0314	0.8157	0.0224	0.0506	0.0564	0.0235
0.0	0.0	0.0	26827.2425	6193.2675	NaN	NaN	0.1876	0.0317	0.8144	0.0225	0.0512	0.0568	0.0234
0.0	0.0	0.0	28775.2425	4767.2675	NaN	NaN	0.1421	0.0322	0.8146	0.0223	0.0513	0.0568	0.0229
0.0	0.0	0.0	30643.2425	3745.2675	NaN	NaN	0.1089	0.0326	0.813	0.0222	0.0521	0.0573	0.0227
0.0	0.0	0.0	32998.2425	7186.2675	NaN	NaN	0.1788	0.0331	0.8118	0.0221	0.0529	0.0578	0.0223
0.0	0.0	0.0	25225.2425	5088.2675	NaN	NaN	0.1679	0.0339	0.8111	0.022	0.0532	0.058	0.0218
0.0	0.0	0.0	30711.2425	1921.2675	NaN	NaN	0.0589	0.0346	0.8114	0.0218	0.053	0.0579	0.0213
0.0	0.0	0.0	27707.2425	3448.2675	NaN	NaN	0.1107	0.0342	0.8101	0.0215	0.0539	0.0589	0.0213
0.0	0.0	0.0	29048.2425	6115.2675	NaN	NaN	0.1739	0.0343	0.8125	0.0213	0.0529	0.0582	0.0208
0.0	0.0	0.0	29922.2425	2894.2675	NaN	NaN	0.0882	0.0345	0.8143	0.0212	0.0522	0.0574	0.0206
0.0	0.0	0.0	28368.2425	-466.7325	NaN	NaN	-0.0167	0.0354	0.8157	0.0212	0.0513	0.0561	0.0202
0.0	0.0	0.0	25625.2425	2138.2675	NaN	NaN	0.077	0.036	0.8153	0.0214	0.0515	0.0557	0.0201
0.0	0.0	0.0	27325.2425	3961.2675	NaN	NaN	0.1266	0.0354	0.8151	0.0213	0.0526	0.0557	0.02
0.0	0.0	0.0	29978.2425	5825.2675	NaN	NaN	0.1627	0.0348	0.815	0.0213	0.0535	0.0555	0.0199
0.0	0.0	0.0	28971.2425	4258.2675	NaN	NaN	0.1281	0.0341	0.814	0.0214	0.0549	0.0555	0.0201
0.0	0.0	0.0	29598.2425	7078.2675	NaN	NaN	0.193	0.0343	0.811	0.0218	0.0566	0.0559	0.0204
0.0	0.0	0.0	25866.2425	5515.2675	NaN	NaN	0.1757	0.0346	0.8063	0.0222	0.059	0.0569	0.0211
0.0	0.0	0.0	25645.2425	4013.2675	NaN	NaN	0.1353	0.0352	0.805	0.0226	0.0593	0.0566	0.0214
0.0	0.0	0.0	26647.2425	4463.2675	NaN	NaN	0.1435	0.0356	0.8007	0.0232	0.0608	0.0575	0.0222
0.0	0.0	0.0	26277.2425	3738.2675	NaN	NaN	0.1245	0.0369	0.7997	0.0236	0.0604	0.0573	0.0221
0.0	0.0	0.0	28622.2425	3660.2675	NaN	NaN	0.1134	0.0375	0.7973	0.0241	0.061	0.0575	0.0227
0.0	0.0	0.0	28656.2425	8182.2675	NaN	NaN	0.2221	0.0378	0.7949	0.0245	0.0614	0.0579	0.0234
0.0	0.0	0.0	26724.2425	4458.2675	NaN	NaN	0.143	0.0383	0.7944	0.0248	0.0609	0.058	0.0237
0.0	0.0	0.0	28256.2425	5609.2675	NaN	NaN	0.1656	0.0383	0.7937	0.0249	0.0605	0.0583	0.0242
0.0	0.0	0.0	31274.2425	614.2675	NaN	NaN	0.0193	0.0381	0.793	0.0252	0.0605	0.0585	0.0246
0.0	0.0	0.0	28743.2425	5998.2675	NaN	NaN	0.1727	0.038	0.7923	0.0254	0.0601	0.0593	0.0249
0.0	0.0	0.0	29523.2425	2385.2675	NaN	NaN	0.0748	0.0374	0.7923	0.0257	0.0596	0.0597	0.0253
0.0	0.0	0.0	27109.2425	4163.2675	NaN	NaN	0.1331	0.036	0.7911	0.026	0.0595	0.061	0.0264
0.0	0.0	0.0	25447.2425	4103.2675	NaN	NaN	0.1389	0.0344	0.7944	0.0262	0.0578	0.0606	0.0267
0.0	0.0	0.0	25957.2425	5061.2675	NaN	NaN	0.1632	0.0325	0.7967	0.0262	0.057	0.0602	0.0274
0.0	0.0	0.0	26941.2425	-378.7325	NaN	NaN	-0.0143	0.031	0.8024	0.0261	0.055	0.0583	0.0273
0.0	0.0	0.0	25747.2425	5347.2675	NaN	NaN	0.172	0.03	0.8019	0.0258	0.0558	0.0586	0.0279
0.0	0.0	0.0	28690.2425	5664.2675	NaN	NaN	0.1649	0.0293	0.8059	0.0256	0.0546	0.057	0.0276
0.0	0.0	0.0	25433.2425	3443.2675	NaN	NaN	0.1192	0.0295	0.8033	0.0256	0.0558	0.0578	0.0281
0.0	0.0	0.0	27847.2425	9545.2675	NaN	NaN	0.2553	0.0296	0.8026	0.0255	0.0561	0.058	0.0283
0.0	0.0	0.0	30667.2425	4949.2675	NaN	NaN	0.139	0.0301	0.8	0.0257	0.0569	0.0588	0.0284
0.0	0.0	0.0	26832.2425	4828.2675	NaN	NaN	0.1525	0.0302	0.7994	0.026	0.057	0.0588	0.0286
0.0	0.0	0.0	32573.2425	4772.2675	NaN	NaN	0.1278	0.0308	0.7951	0.026	0.0585	0.0606	0.0289
0.0	0.0	0.0	28881.2425	6977.2675	NaN	NaN	0.1946	0.0308	0.7973	0.0261	0.0574	0.0598	0.0286
0.0	0.0	0.0	26579.2425	4873.2675	NaN	NaN	0.1549	0.0308	0.7973	0.0263	0.0574	0.0596	0.0286
0.0	0.0	0.0	27783.2425	6594.2675	NaN	NaN	0.1918	0.031	0.796	0.0262	0.0577	0.0602	0.0289
0.0	0.0	0.0	25621.2425	1450.2675	NaN	NaN	0.0536	0.0308	0.7987	0.0263	0.0566	0.059	0.0286
0.0	0.0	0.0	26021.2425	6282.2675	NaN	NaN	0.1945	0.0308	0.7974	0.0263	0.0571	0.0596	0.0289
0.0	0.0	0.0	28323.2425	5551.2675	NaN	NaN	0.1639	0.0308	0.7968	0.0263	0.0572	0.0598	0.0291
0.0	0.0	0.0	29350.2425	5377.2675	NaN	NaN	0.1548	0.0311	0.7966	0.0264	0.0572	0.0597	0.0291
0.0	0.0	0.0	26595.2425	1676.2675	NaN	NaN	0.0593	0.0315	0.7963	0.0266	0.0573	0.0595	0.0288
0.0	0.0	0.0	27330.2425	3845.2675	NaN	NaN	0.1233	0.0315	0.796	0.0267	0.0574	0.0597	0.0288
0.0	0.0	0.0	26295.2425	366.2675	NaN	NaN	0.0137	0.0315	0.7988	0.0268	0.0563	0.0584	0.0282
0.0	0.0	0.0	25223.2425	2681.2675	NaN	NaN	0.0961	0.0317	0.7955	0.0269	0.0575	0.0596	0.0288
0.0	0.0	0.0	28214.2425	6904.2675	NaN	NaN	0.1966	0.0318	0.796	0.0268	0.0573	0.0594	0.0286
0.0	0.0	0.0	24939.2425	7860.2675	NaN	NaN	0.2396	0.0319	0.7946	0.0268	0.0579	0.0599	0.0289
0.0	0.0	0.0	28681.2425	5799.2675	NaN	NaN	0.1682	0.0318	0.7969	0.0269	0.057	0.0588	0.0286
0.0	0.0	0.0	26533.2425	4159.2675	NaN	NaN	0.1355	0.0322	0.7936	0.0271	0.0583	0.0599	0.029
0.0	0.0	0.0	23745.2425	5459.2675	NaN	NaN	0.1869	0.032	0.796	0.0272	0.0573	0.0588	0.0287
0.0	0.0	0.0	26847.2425	4178.2675	NaN	NaN	0.1347	0.0322	0.796	0.0273	0.0574	0.0586	0.0286
0.0	0.0	0.0	27494.2425	5310.2675	NaN	NaN	0.1619	0.0321	0.7961	0.0274	0.0573	0.0585	0.0286
0.0	0.0	0.0	27429.2425	3647.2675	NaN	NaN	0.1174	0.0322	0.797	0.0274	0.0571	0.0578	0.0284
0.0	0.0	0.0	21707.2425	5959.2675	NaN	NaN	0.2154	0.0321	0.7974	0.0274	0.057	0.0577	0.0284
0.0	0.0	0.0	28029.2425	5061.2675	NaN	NaN	0.153	0.0318	0.7982	0.0274	0.0567	0.0574	0.0285
0.0	0.0	0.0	23536.2425	3665.2675	NaN	NaN	0.1347	0.0319	0.7975	0.0275	0.0569	0.0576	0.0286
0.0	0.0	0.0	26915.2425	4158.2675	NaN	NaN	0.1338	0.0317	0.7994	0.0276	0.0561	0.0568	0.0284
0.0	0.0	0.0	29181.2425	7241.2675	NaN	NaN	0.1988	0.0319	0.7978	0.0277	0.0567	0.0573	0.0286
0.0	0.0	0.0	29476.2425	8736.2675	NaN	NaN	0.2286	0.0316	0.8004	0.0277	0.0557	0.0563	0.0283
0.0	0.0	0.0	29467.2425	7081.2675	NaN	NaN	0.1937	0.0319	0.7989	0.0278	0.0563	0.0568	0.0284
0.0	0.0	0.0	31038.2425	5170.2675	NaN	NaN	0.1428	0.0318	0.7991	0.0278	0.0562	0.0568	0.0283
0.0	0.0	0.0	27696.2425	3242.2675	NaN	NaN	0.1048	0.0317	0.8004	0.0278	0.0556	0.0563	0.0281
0.0	0.0	0.0	22885.2425	3835.2675	NaN	NaN	0.1435	0.0317	0.8007	0.0278	0.0556	0.0561	0.0281
0.0	0.0	0.0	25382.2425	5297.2675	NaN	NaN	0.1727	0.0315	0.8012	0.0277	0.0554	0.0561	0.0282
0.0	0.0	0.0	22135.2425	4912.2675	NaN	NaN	0.1816	0.0315	0.8017	0.0277	0.0552	0.0559	0.0281
0.0	0.0	0.0	26260.2425	7247.2675	NaN	NaN	0.2163	0.0314	0.8022	0.0276	0.055	0.0557	0.0281
0.0	0.0	0.0	31929.2425	4766.2675	NaN	NaN	0.1299	0.0315	0.8015	0.0275	0.0553	0.0561	0.0282
0.0	0.0	0.0	27369.2425	6013.2675	NaN	NaN	0.1801	0.0312	0.8024	0.0274	0.055	0.0558	0.0282
0.0	0.0	0.0	30987.2425	4116.2675	NaN	NaN	0.1173	0.0313	0.8019	0.0273	0.0553	0.0561	0.0282
0.0	0.0	0.0	27972.2425	7249.2675	NaN	NaN	0.2058	0.0312	0.8017	0.0272	0.0555	0.0563	0.0281
0.0	0.0	0.0	29001.2425	4990.2675	NaN	NaN	0.1468	0.0308	0.8045	0.0271	0.0545	0.0553	0.0277
0.0	0.0	0.0	26391.2425	2432.2675	NaN	NaN	0.0844	0.0311	0.8025	0.027	0.0555	0.0561	0.0278
0.0	0.0	0.0	26291.2425	6615.2675	NaN	NaN	0.201	0.0306	0.806	0.0267	0.0543	0.0549	0.0274
0.0	0.0	0.0	25881.2425	5164.2675	NaN	NaN	0.1663	0.0306	0.806	0.0267	0.0545	0.0549	0.0273
0.0	0.0	0.0	28756.2425	3492.2675	NaN	NaN	0.1083	0.0302	0.8089	0.0266	0.0534	0.0538	0.0271
0.0	0.0	0.0	29001.2425	1202.2675	NaN	NaN	0.0398	0.0302	0.8077	0.0266	0.054	0.0542	0.0272
0.0	0.0	0.0	28817.2425	8415.2675	NaN	NaN	0.226	0.0297	0.8111	0.0265	0.0528	0.053	0.0269
0.0	0.0	0.0	30159.2425	3594.2675	NaN	NaN	0.1065	0.0295	0.8115	0.0266	0.0529	0.0526	0.0269
0.0	0.0	0.0	25561.2425	5419.2675	NaN	NaN	0.1749	0.0293	0.813	0.0266	0.0524	0.052	0.0267
0.0	0.0	0.0	26084.2425	1871.2675	NaN	NaN	0.0669	0.0292	0.8138	0.0266	0.0521	0.0517	0.0266
0.0	0.0	0.0	24628.2425	6003.2675	NaN	NaN	0.196	0.029	0.8146	0.0267	0.0518	0.0513	0.0267
0.0	0.0	0.0	24977.2425	4712.2675	NaN	NaN	0.1587	0.0288	0.8162	0.0266	0.051	0.0509	0.0264
0.0	0.0	0.0	25632.2425	6838.2675	NaN	NaN	0.2106	0.029	0.815	0.0266	0.0513	0.0514	0.0267
0.0	0.0	0.0	29342.2425	2912.2675	NaN	NaN	0.0903	0.0291	0.8151	0.0266	0.0509	0.0514	0.0268
0.0	0.0	0.0	23067.2425	8258.2675	NaN	NaN	0.2636	0.0296	0.8122	0.0267	0.0517	0.0526	0.0273
0.0	0.0	0.0	31081.2425	2508.2675	NaN	NaN	0.0747	0.0297	0.8127	0.0267	0.0511	0.0526	0.0273
0.0	0.0	0.0	30340.2425	3207.2675	NaN	NaN	0.0956	0.0298	0.8092	0.0268	0.0521	0.054	0.0281
0.0	0.0	0.0	30580.2425	7001.2675	NaN	NaN	0.1863	0.0293	0.8118	0.0269	0.0506	0.0533	0.0282
0.0	0.0	0.0	27465.2425	3393.2675	NaN	NaN	0.11	0.029	0.8103	0.0271	0.0507	0.0541	0.0289
0.0	0.0	0.0	24047.2425	5838.2675	NaN	NaN	0.1954	0.0282	0.8139	0.0269	0.0489	0.0532	0.0287
0.0	0.0	0.0	25278.2425	3901.2675	NaN	NaN	0.1337	0.0276	0.8161	0.0268	0.0479	0.0528	0.0288
0.0	0.0	0.0	25484.2425	4463.2675	NaN	NaN	0.149	0.0269	0.8223	0.0266	0.0452	0.0506	0.0283
0.0	0.0	0.0	25431.2425	2437.2675	NaN	NaN	0.0875	0.0262	0.8265	0.0262	0.0435	0.0491	0.0284
0.0	0.0	0.0	22058.2425	2112.2675	NaN	NaN	0.0874	0.0255	0.8307	0.0256	0.0418	0.0477	0.0286
0.0	0.0	0.0	27211.2425	6832.2675	NaN	NaN	0.2007	0.025	0.8352	0.0251	0.04	0.0462	0.0286
0.0	0.0	0.0	31968.2425	5487.2675	NaN	NaN	0.1465	0.0246	0.8375	0.0245	0.0391	0.0454	0.029
0.0	0.0	0.0	25737.2425	5266.2675	NaN	NaN	0.1699	0.0243	0.8418	0.0239	0.0374	0.0437	0.0289
0.0	0.0	0.0	25600.2425	3666.2675	NaN	NaN	0.1253	0.0242	0.8452	0.0235	0.0362	0.0422	0.0288
0.0	0.0	0.0	27865.2425	3331.2675	NaN	NaN	0.1068	0.0241	0.8495	0.0232	0.0345	0.04	0.0287
0.0	0.0	0.0	33394.2425	3555.2675	NaN	NaN	0.0962	0.0239	0.8531	0.0232	0.0331	0.038	0.0287
0.0	0.0	0.0	31251.2425	2688.2675	NaN	NaN	0.0792	0.0237	0.8563	0.0231	0.032	0.0364	0.0286
0.0	0.0	0.0	28106.2425	1996.2675	NaN	NaN	0.0663	0.0233	0.8587	0.0231	0.0311	0.0351	0.0288
0.0	0.0	0.0	29068.2425	5197.2675	NaN	NaN	0.1517	0.0229	0.8597	0.023	0.0307	0.0344	0.0292
0.0	0.0	0.0	29477.2425	3763.2675	NaN	NaN	0.1132	0.0227	0.8611	0.023	0.0303	0.0337	0.0292
0.0	0.0	0.0	32039.2425	3987.2675	NaN	NaN	0.1107	0.0225	0.8625	0.023	0.0299	0.033	0.0291
0.0	0.0	0.0	26854.2425	4778.2675	NaN	NaN	0.1511	0.0225	0.8638	0.023	0.0296	0.0324	0.0288
0.0	0.0	0.0	24381.2425	4196.2675	NaN	NaN	0.1468	0.0224	0.8653	0.0231	0.0291	0.0317	0.0284
0.0	0.0	0.0	27057.2425	4575.2675	NaN	NaN	0.1446	0.0223	0.8658	0.0232	0.029	0.0314	0.0283
0.0	0.0	0.0	28187.2425	5021.2675	NaN	NaN	0.1512	0.0223	0.8663	0.0232	0.0289	0.0312	0.028
0.0	0.0	0.0	33701.2425	2841.2675	NaN	NaN	0.0778	0.0223	0.8676	0.0232	0.0285	0.0308	0.0276
0.0	0.0	0.0	30297.2425	3914.2675	NaN	NaN	0.1144	0.0222	0.8682	0.0232	0.0284	0.0306	0.0275
0.0	0.0	0.0	27651.2425	2788.2675	NaN	NaN	0.0916	0.022	0.8694	0.0231	0.028	0.0302	0.0272
0.0	0.0	0.0	27661.2425	3872.2675	NaN	NaN	0.1228	0.0219	0.8691	0.0231	0.0281	0.0303	0.0275
0.0	0.0	0.0	26543.2425	5555.2675	NaN	NaN	0.1731	0.0218	0.8697	0.023	0.028	0.0302	0.0274
0.0	0.0	0.0	28722.2425	2612.2675	NaN	NaN	0.0834	0.0218	0.8694	0.023	0.0281	0.0303	0.0275
0.0	0.0	0.0	28690.2425	3349.2675	NaN	NaN	0.1045	0.0217	0.87	0.023	0.0279	0.0301	0.0274
0.0	0.0	0.0	25073.2425	1240.2675	NaN	NaN	0.0471	0.0217	0.8707	0.0229	0.0276	0.0298	0.0273
0.0	0.0	0.0	26743.2425	4539.2675	NaN	NaN	0.1451	0.0216	0.8709	0.0228	0.0276	0.0297	0.0273
0.0	0.0	0.0	26367.2425	2967.2675	NaN	NaN	0.1012	0.0216	0.8704	0.0228	0.0277	0.0298	0.0275
0.0	0.0	0.0	27957.2425	3064.2675	NaN	NaN	0.0988	0.0216	0.8709	0.0228	0.0276	0.0296	0.0275
0.0	0.0	0.0	31306.2425	2857.2675	NaN	NaN	0.0836	0.0216	0.8712	0.0228	0.0274	0.0294	0.0276
0.0	0.0	0.0	23978.2425	2480.2675	NaN	NaN	0.0937	0.0216	0.8714	0.0229	0.0273	0.0291	0.0276
0.0	0.0	0.0	28187.2425	4976.2675	NaN	NaN	0.1501	0.0215	0.8724	0.0229	0.027	0.0287	0.0275
0.0	0.0	0.0	27756.2425	4538.2675	NaN	NaN	0.1405	0.0215	0.872	0.0229	0.0272	0.0288	0.0276
0.0	0.0	0.0	33527.2425	5374.2675	NaN	NaN	0.1382	0.0215	0.8728	0.0229	0.0269	0.0285	0.0275
0.0	0.0	0.0	27107.2425	3727.2675	NaN	NaN	0.1209	0.0216	0.8723	0.023	0.0271	0.0286	0.0275
0.0	0.0	0.0	29576.2425	3218.2675	NaN	NaN	0.0981	0.0216	0.873	0.0229	0.0268	0.0283	0.0273
0.0	0.0	0.0	32147.2425	4545.2675	NaN	NaN	0.1239	0.0217	0.8725	0.023	0.027	0.0283	0.0274
0.0	0.0	0.0	27734.2425	3052.2675	NaN	NaN	0.0991	0.0216	0.8731	0.023	0.0269	0.0281	0.0273
0.0	0.0	0.0	25833.2425	2728.2675	NaN	NaN	0.0955	0.0216	0.8733	0.023	0.0268	0.0281	0.0272
0.0	0.0	0.0	30425.2425	5399.2675	NaN	NaN	0.1507	0.0216	0.8726	0.0231	0.027	0.0283	0.0274
0.0	0.0	0.0	29554.2425	5220.2675	NaN	NaN	0.1501	0.0215	0.8731	0.0232	0.0267	0.0282	0.0273
0.0	0.0	0.0	27183.2425	715.2675	NaN	NaN	0.0256	0.0215	0.8733	0.0233	0.0264	0.0282	0.0273
0.0	0.0	0.0	25505.2425	5502.2675	NaN	NaN	0.1774	0.0216	0.872	0.0237	0.0265	0.0286	0.0276
0.0	0.0	0.0	28011.2425	4921.2675	NaN	NaN	0.1494	0.0215	0.872	0.0239	0.0262	0.0287	0.0277
0.0	0.0	0.0	25078.2425	4234.2675	NaN	NaN	0.1445	0.0215	0.8712	0.0242	0.0262	0.029	0.0279
0.0	0.0	0.0	25631.2425	2770.2675	NaN	NaN	0.0975	0.0216	0.8699	0.0245	0.0263	0.0294	0.0282
0.0	0.0	0.0	27236.2425	3473.2675	NaN	NaN	0.1131	0.0217	0.8694	0.0247	0.0263	0.0295	0.0283
0.0	0.0	0.0	28417.2425	2512.2675	NaN	NaN	0.0812	0.0216	0.8697	0.0248	0.0262	0.0294	0.0283
0.0	0.0	0.0	25276.2425	1738.2675	NaN	NaN	0.0643	0.0217	0.8691	0.0249	0.0264	0.0296	0.0284
0.0	0.0	0.0	29864.2425	4938.2675	NaN	NaN	0.1419	0.0217	0.8689	0.0249	0.0264	0.0296	0.0285
0.0	0.0	0.0	27385.2425	4024.2675	NaN	NaN	0.1281	0.0217	0.8685	0.025	0.0265	0.0298	0.0285
0.0	0.0	0.0	28879.2425	7882.2675	NaN	NaN	0.2144	0.0217	0.8683	0.025	0.0265	0.0299	0.0286
0.0	0.0	0.0	28907.2425	5143.2675	NaN	NaN	0.151	0.0218	0.867	0.0252	0.0268	0.0303	0.0288
0.0	0.0	0.0	27881.2425	4389.2675	NaN	NaN	0.136	0.0219	0.8668	0.0252	0.0268	0.0305	0.0289
0.0	0.0	0.0	24080.2425	1893.2675	NaN	NaN	0.0729	0.022	0.8662	0.0252	0.0269	0.0307	0.0289
0.0	0.0	0.0	29340.2425	1240.2675	NaN	NaN	0.0406	0.0222	0.8657	0.0253	0.027	0.0308	0.0291
0.0	0.0	0.0	25767.2425	1410.2675	NaN	NaN	0.0519	0.0223	0.8649	0.0253	0.0272	0.0311	0.0293
0.0	0.0	0.0	27332.2425	5161.2675	NaN	NaN	0.1588	0.0224	0.8646	0.0253	0.0272	0.0312	0.0293
0.0	0.0	0.0	26778.2425	4193.2675	NaN	NaN	0.1354	0.0225	0.8637	0.0254	0.0274	0.0315	0.0295
0.0	0.0	0.0	32195.2425	4740.2675	NaN	NaN	0.1283	0.0225	0.8634	0.0254	0.0275	0.0316	0.0296
0.0	0.0	0.0	25882.2425	3891.2675	NaN	NaN	0.1307	0.0226	0.8619	0.0254	0.0279	0.0322	0.03
0.0	0.0	0.0	26525.2425	4509.2675	NaN	NaN	0.1453	0.0227	0.8617	0.0254	0.0279	0.0323	0.0301
0.0	0.0	0.0	22178.2425	2737.2675	NaN	NaN	0.1099	0.0229	0.8605	0.0254	0.0282	0.0326	0.0304
0.0	0.0	0.0	22835.2425	4222.2675	NaN	NaN	0.156	0.0229	0.8612	0.0253	0.0279	0.0324	0.0303
0.0	0.0	0.0	20358.2425	1813.2675	NaN	NaN	0.0818	0.0231	0.8606	0.0256	0.0277	0.0325	0.0304
0.0	0.0	0.0	24703.2425	-204.7325	NaN	NaN	-0.0084	0.0233	0.859	0.0262	0.0274	0.0331	0.0311
0.0	0.0	0.0	20663.2425	1117.2675	NaN	NaN	0.0513	0.0235	0.8561	0.0268	0.0275	0.0341	0.032
0.0	0.0	0.0	20064.2425	5759.2675	NaN	NaN	0.223	0.0238	0.854	0.0271	0.0274	0.0349	0.0329
0.0	0.0	0.0	19040.2425	2317.2675	NaN	NaN	0.1085	0.0239	0.8526	0.0272	0.0276	0.0353	0.0334
0.0	0.0	0.0	20762.2425	5285.2675	NaN	NaN	0.2029	0.0241	0.8519	0.0271	0.0276	0.0355	0.0338
0.0	0.0	0.0	22562.2425	5121.2675	NaN	NaN	0.185	0.0241	0.8521	0.0271	0.0276	0.0355	0.0337
0.0	0.0	0.0	24227.2425	1630.2675	NaN	NaN	0.063	0.0242	0.8528	0.027	0.0274	0.0353	0.0333
0.0	0.0	0.0	18614.2425	3812.2675	NaN	NaN	0.17	0.0244	0.8523	0.027	0.0274	0.0356	0.0333
0.0	0.0	0.0	23335.2425	2380.2675	NaN	NaN	0.0926	0.0246	0.8516	0.0269	0.0274	0.0359	0.0334
0.0	0.0	0.0	21969.2425	3926.2675	NaN	NaN	0.1516	0.0248	0.851	0.027	0.0275	0.0362	0.0335
0.0	0.0	0.0	26347.2425	4598.2675	NaN	NaN	0.1486	0.0253	0.8501	0.0271	0.0274	0.0366	0.0335
0.0	0.0	0.0	23395.2425	2799.2675	NaN	NaN	0.1069	0.026	0.848	0.0273	0.0276	0.0374	0.0337
0.0	0.0	0.0	21978.2425	3575.2675	NaN	NaN	0.1399	0.0266	0.8489	0.0275	0.0271	0.037	0.0329
0.0	0.0	0.0	22616.2425	2326.2675	NaN	NaN	0.0933	0.0273	0.847	0.0279	0.0273	0.0376	0.0329
0.0	0.0	0.0	24638.2425	3398.2675	NaN	NaN	0.1212	0.0277	0.8468	0.0281	0.0272	0.0376	0.0326
0.0	0.0	0.0	22742.2425	5994.2675	NaN	NaN	0.2086	0.028	0.8462	0.0282	0.0272	0.0379	0.0325
0.0	0.0	0.0	19222.2425	2894.2675	NaN	NaN	0.1309	0.0281	0.8464	0.0281	0.027	0.038	0.0324
0.0	0.0	0.0	19495.2425	3807.2675	NaN	NaN	0.1634	0.028	0.8466	0.0278	0.0271	0.0379	0.0326
0.0	0.0	0.0	21885.2425	4850.2675	NaN	NaN	0.1814	0.0278	0.8465	0.0276	0.0272	0.0379	0.033
0.0	0.0	0.0	24442.2425	3580.2675	NaN	NaN	0.1278	0.0277	0.8466	0.0273	0.0273	0.0379	0.0332
0.0	0.0	0.0	23034.2425	2401.2675	NaN	NaN	0.0944	0.0277	0.8467	0.0273	0.0272	0.0379	0.0332
0.0	0.0	0.0	21916.2425	1507.2675	NaN	NaN	0.0643	0.0278	0.8466	0.0274	0.0272	0.0378	0.0333
0.0	0.0	0.0	23493.2425	2971.2675	NaN	NaN	0.1123	0.0277	0.8468	0.0274	0.0271	0.0376	0.0335
0.0	0.0	0.0	19809.2425	4883.2675	NaN	NaN	0.1978	0.0278	0.8461	0.0273	0.0272	0.0378	0.0337
0.0	0.0	0.0	24198.2425	3764.2675	NaN	NaN	0.1346	0.0278	0.8461	0.0272	0.0272	0.0377	0.0339
0.0	0.0	0.0	21805.2425	3304.2675	NaN	NaN	0.1316	0.0281	0.8454	0.0271	0.0273	0.0379	0.0342
0.0	0.0	0.0	24301.2425	3685.2675	NaN	NaN	0.1317	0.0282	0.845	0.027	0.0273	0.0379	0.0346
0.0	0.0	0.0	20610.2425	3412.2675	NaN	NaN	0.142	0.0284	0.8444	0.027	0.0273	0.0379	0.035
0.0	0.0	0.0	18990.2425	1096.2675	NaN	NaN	0.0546	0.0283	0.8443	0.027	0.0273	0.0376	0.0355
0.0	0.0	0.0	19668.2425	5184.2675	NaN	NaN	0.2086	0.0284	0.843	0.0271	0.0274	0.0376	0.0364
0.0	0.0	0.0	21081.2425	87.2675	NaN	NaN	0.0041	0.0283	0.8429	0.0271	0.0275	0.0376	0.0366
0.0	0.0	0.0	23110.2425	3676.2675	NaN	NaN	0.1372	0.0283	0.8429	0.0272	0.0275	0.0375	0.0366
0.0	0.0	0.0	24635.2425	2193.2675	NaN	NaN	0.0818	0.0282	0.8418	0.0274	0.0279	0.0379	0.0368
0.0	0.0	0.0	24514.2425	3823.2675	NaN	NaN	0.1349	0.0281	0.8424	0.0275	0.0278	0.0377	0.0364
0.0	0.0	0.0	19852.2425	3706.2675	NaN	NaN	0.1573	0.028	0.8426	0.0276	0.0279	0.0378	0.0362
0.0	0.0	0.0	20654.2425	6740.2675	NaN	NaN	0.246	0.0279	0.8425	0.0274	0.028	0.038	0.0362
0.0	0.0	0.0	23263.2425	2046.2675	NaN	NaN	0.0808	0.0275	0.8456	0.027	0.0274	0.0375	0.0349
0.0	0.0	0.0	24349.2425	6547.2675	NaN	NaN	0.2119	0.0273	0.847	0.0267	0.0272	0.0376	0.0342
0.0	0.0	0.0	19985.2425	3245.2675	NaN	NaN	0.1397	0.0268	0.8502	0.0262	0.0268	0.0373	0.0327
0.0	0.0	0.0	20230.2425	6126.2675	NaN	NaN	0.2324	0.0263	0.8532	0.0257	0.0262	0.0368	0.0318
0.0	0.0	0.0	22394.2425	2589.2675	NaN	NaN	0.1036	0.026	0.8552	0.0252	0.0258	0.0366	0.0311
0.0	0.0	0.0	19947.2425	1649.2675	NaN	NaN	0.0764	0.0259	0.8556	0.025	0.0257	0.0369	0.0309
0.0	0.0	0.0	22159.2425	3160.2675	NaN	NaN	0.1248	0.0258	0.8559	0.0248	0.0256	0.037	0.0308
0.0	0.0	0.0	24885.2425	4259.2675	NaN	NaN	0.1461	0.0258	0.8545	0.0248	0.0259	0.0376	0.0313
0.0	0.0	0.0	28603.2425	1379.2675	NaN	NaN	0.046	0.0257	0.8567	0.0246	0.0255	0.0368	0.0307
0.0	0.0	0.0	21980.2425	6222.2675	NaN	NaN	0.2206	0.0259	0.8545	0.0248	0.0259	0.0377	0.0313
0.0	0.0	0.0	22454.2425	4417.2675	NaN	NaN	0.1644	0.0259	0.8553	0.0247	0.0259	0.0372	0.0311
0.0	0.0	0.0	22628.2425	7361.2675	NaN	NaN	0.2455	0.0259	0.855	0.0246	0.0259	0.0374	0.0311
0.0	0.0	0.0	24293.2425	4874.2675	NaN	NaN	0.1671	0.0257	0.8556	0.0246	0.0259	0.0373	0.0309
0.0	0.0	0.0	24007.2425	4111.2675	NaN	NaN	0.1462	0.0252	0.8573	0.0242	0.0257	0.0371	0.0305
0.0	0.0	0.0	22776.2425	4969.2675	NaN	NaN	0.1791	0.0244	0.8608	0.0237	0.0252	0.036	0.0299
0.0	0.0	0.0	25074.2425	2633.2675	NaN	NaN	0.095	0.0237	0.8639	0.0232	0.0247	0.0351	0.0294
0.0	0.0	0.0	21426.2425	4401.2675	NaN	NaN	0.1704	0.0231	0.8675	0.0227	0.0239	0.0341	0.0287
0.0	0.0	0.0	24350.2425	2832.2675	NaN	NaN	0.1042	0.0229	0.869	0.0226	0.0235	0.0336	0.0285
0.0	0.0	0.0	22188.2425	4772.2675	NaN	NaN	0.177	0.0228	0.8698	0.0225	0.0231	0.0332	0.0286
0.0	0.0	0.0	20805.2425	4797.2675	NaN	NaN	0.1874	0.0231	0.8685	0.0227	0.0232	0.0333	0.0292
0.0	0.0	0.0	23647.2425	2536.2675	NaN	NaN	0.0969	0.0239	0.866	0.023	0.0235	0.0339	0.0297
0.0	0.0	0.0	19198.2425	6673.2675	NaN	NaN	0.2579	0.0246	0.8642	0.0233	0.0235	0.0342	0.0302
0.0	0.0	0.0	23261.2425	959.2675	NaN	NaN	0.0396	0.0257	0.8623	0.0237	0.0235	0.0344	0.0304
0.0	0.0	0.0	21202.2425	3974.2675	NaN	NaN	0.1579	0.0268	0.86	0.0238	0.0236	0.0346	0.031
0.0	0.0	0.0	25585.2425	4053.2675	NaN	NaN	0.1368	0.0277	0.8566	0.0243	0.0242	0.035	0.0322
0.0	0.0	0.0	26211.2425	2799.2675	NaN	NaN	0.0965	0.0286	0.8546	0.0244	0.0246	0.0353	0.0325
0.0	0.0	0.0	23507.2425	5561.2675	NaN	NaN	0.1913	0.0288	0.8567	0.0246	0.0242	0.035	0.0307
0.0	0.0	0.0	25570.2425	2265.2675	NaN	NaN	0.0814	0.0298	0.8574	0.0243	0.0241	0.0348	0.0297
0.0	0.0	0.0	18461.2425	2163.2675	NaN	NaN	0.1049	0.0319	0.8557	0.0245	0.0235	0.0354	0.0289
0.0	0.0	0.0	25329.2425	5445.2675	NaN	NaN	0.1769	0.0278	0.8638	0.0231	0.0233	0.0337	0.0283
0.0	0.0	0.0	28772.2425	6847.2675	NaN	NaN	0.1922	0.024	0.8707	0.0216	0.0235	0.0326	0.0275
0.0	0.0	0.0	29754.2425	6212.2675	NaN	NaN	0.1727	0.0262	0.8586	0.0223	0.0271	0.0369	0.029
0.0	0.0	0.0	23449.2425	6140.2675	NaN	NaN	0.2075	0.0578	0.7971	0.03	0.0312	0.0519	0.032
0.0	0.0	0.0	-3855.7575	-688.7325	NaN	NaN	0.1516	0.7555	0.1242	0.0264	0.0196	0.0383	0.036
0.0	0.0	0.0	-1277.7575	250.2675	NaN	NaN	-0.2436	0.8703	0.0446	0.0201	0.019	0.0219	0.0239
0.0	0.0	0.0	-2288.7575	-1527.7325	NaN	NaN	0.4003	0.8767	0.0384	0.0205	0.02	0.0214	0.023
0.0	0.0	0.0	-1833.7575	245.2675	NaN	NaN	-0.1544	0.8853	0.0313	0.0204	0.0204	0.0202	0.0224
0.0	0.0	0.0	340.2425	-2014.7325	NaN	NaN	1.2032	0.8906	0.0268	0.0197	0.021	0.0203	0.0215
0.0	0.0	0.0	-3034.7575	-1298.7325	NaN	NaN	0.2997	0.891	0.0248	0.0195	0.0218	0.0214	0.0214
0.0	0.0	0.0	54.2425	-440.7325	NaN	NaN	1.1403	0.8892	0.0241	0.02	0.0224	0.0224	0.0219
0.0	0.0	0.0	-1509.7575	644.2675	NaN	NaN	-0.3	0.889	0.0236	0.0203	0.0223	0.0226	0.0222
0.0	0.0	0.0	-514.7575	-158.7325	NaN	NaN	0.2357	0.8901	0.0231	0.0202	0.0221	0.0225	0.022
0.0	0.0	0.0	-420.7575	911.2675	NaN	NaN	1.3	0.8917	0.0225	0.0199	0.0218	0.0225	0.0215
0.0	0.0	0.0	-191.7575	337.2675	NaN	NaN	1.3	0.8922	0.0222	0.0199	0.0217	0.0226	0.0214
0.0	0.0	0.0	-2204.7575	2780.2675	NaN	NaN	1.3	0.8922	0.0223	0.0199	0.0216	0.0227	0.0213
0.0	0.0	0.0	-123.7575	-871.7325	NaN	NaN	0.8757	0.8914	0.0226	0.0201	0.0216	0.0229	0.0214
0.0	0.0	0.0	-1667.7575	-427.7325	NaN	NaN	0.2041	0.8915	0.0225	0.0201	0.0216	0.023	0.0213
0.0	0.0	0.0	-2317.7575	2159.2675	NaN	NaN	-0.3	0.8922	0.0223	0.02	0.0215	0.023	0.0209
0.0	0.0	0.0	-1894.7575	-1004.7325	NaN	NaN	0.3465	0.8924	0.0222	0.0201	0.0214	0.023	0.0208
0.0	0.0	0.0	-1177.7575	1445.2675	NaN	NaN	1.3	0.8929	0.022	0.0201	0.0214	0.023	0.0207
0.0	0.0	0.0	-476.7575	772.2675	NaN	NaN	1.3	0.8919	0.0224	0.0204	0.0214	0.023	0.0208
0.0	0.0	0.0	-1133.7575	1574.2675	NaN	NaN	1.3	0.8916	0.0226	0.0206	0.0213	0.0228	0.021
0.0	0.0	0.0	360.2425	723.2675	NaN	NaN	0.6675	0.892	0.0226	0.0207	0.0213	0.0226	0.0209
0.0	0.0	0.0	-2419.7575	252.2675	NaN	NaN	-0.1164	0.8921	0.0227	0.0207	0.0212	0.0225	0.0208
0.0	0.0	0.0	-1711.7575	562.2675	NaN	NaN	-0.3	0.8929	0.0225	0.0205	0.0211	0.0224	0.0206
0.0	0.0	0.0	-1801.7575	597.2675	NaN	NaN	-0.3	0.8934	0.0224	0.0204	0.0211	0.0223	0.0204
0.0	0.0	0.0	-2097.7575	-0.7325	NaN	NaN	0.0003	0.8938	0.0224	0.0203	0.021	0.0222	0.0203
0.0	0.0	0.0	-2207.7575	581.2675	NaN	NaN	-0.3	0.8939	0.0225	0.0203	0.021	0.022	0.0203
0.0	0.0	0.0	-1051.7575	-2570.7325	NaN	NaN	0.7097	0.8931	0.0229	0.0205	0.0211	0.022	0.0204
0.0	0.0	0.0	-195.7575	-2058.7325	NaN	NaN	0.9132	0.8926	0.023	0.0206	0.0214	0.022	0.0204
0.0	0.0	0.0	-1386.7575	-1640.7325	NaN	NaN	0.5419	0.8923	0.0231	0.0207	0.0216	0.022	0.0204
0.0	0.0	0.0	-2885.7575	-453.7325	NaN	NaN	0.1359	0.8932	0.0228	0.0205	0.0215	0.0218	0.0202
0.0	0.0	0.0	-410.7575	-368.7325	NaN	NaN	0.473	0.8932	0.0227	0.0205	0.0216	0.0218	0.0202
0.0	0.0	0.0	-603.7575	-163.7325	NaN	NaN	0.2133	0.8927	0.0229	0.0206	0.0217	0.0218	0.0202
0.0	0.0	0.0	-888.7575	-1136.7325	NaN	NaN	0.5612	0.8924	0.0231	0.0207	0.0218	0.0217	0.0202
0.0	0.0	0.0	-2316.7575	518.2675	NaN	NaN	-0.2882	0.8928	0.023	0.0207	0.0218	0.0217	0.02
0.0	0.0	0.0	-1396.7575	2324.2675	NaN	NaN	1.3	0.8936	0.0228	0.0206	0.0216	0.0216	0.0199
0.0	0.0	0.0	-3214.7575	-493.7325	NaN	NaN	0.1331	0.894	0.0228	0.0205	0.0214	0.0213	0.02
0.0	0.0	0.0	-33.7575	-895.7325	NaN	NaN	0.9637	0.8938	0.023	0.0206	0.0213	0.0212	0.02
0.0	0.0	0.0	181.2425	-666.7325	NaN	NaN	1.3	0.8933	0.0232	0.0208	0.0214	0.0212	0.0201
0.0	0.0	0.0	-1249.7575	-1649.7325	NaN	NaN	0.569	0.8936	0.0232	0.0207	0.0214	0.021	0.02
0.0	0.0	0.0	-1313.7575	1886.2675	NaN	NaN	1.3	0.8934	0.0232	0.0208	0.0214	0.021	0.0201
0.0	0.0	0.0	-1779.7575	-293.7325	NaN	NaN	0.1417	0.893	0.0234	0.0209	0.0215	0.021	0.0201
0.0	0.0	0.0	529.2425	-48.7325	NaN	NaN	-0.1014	0.8934	0.0233	0.0209	0.0215	0.0209	0.02
0.0	0.0	0.0	-1714.7575	-725.7325	NaN	NaN	0.2974	0.8938	0.0233	0.021	0.0214	0.0208	0.0197
0.0	0.0	0.0	-2069.7575	871.2675	NaN	NaN	-0.3	0.8938	0.0234	0.0212	0.0214	0.0208	0.0195
0.0	0.0	0.0	-3688.7575	-2076.7325	NaN	NaN	0.3602	0.8939	0.0235	0.0212	0.0213	0.0207	0.0194
0.0	0.0	0.0	811.2425	3745.2675	NaN	NaN	0.822	0.8944	0.0231	0.0213	0.0213	0.0206	0.0193
0.0	0.0	0.0	-2401.7575	1068.2675	NaN	NaN	-0.3	0.8946	0.0229	0.0213	0.0213	0.0206	0.0193
0.0	0.0	0.0	1583.2425	1561.2675	NaN	NaN	0.4965	0.8944	0.0227	0.0215	0.0214	0.0207	0.0193
0.0	0.0	0.0	1841.2425	1034.2675	NaN	NaN	0.3597	0.894	0.0229	0.0215	0.0214	0.0208	0.0193
0.0	0.0	0.0	-2211.7575	-2279.7325	NaN	NaN	0.5076	0.8937	0.023	0.0215	0.0215	0.0209	0.0195
0.0	0.0	0.0	119.2425	731.2675	NaN	NaN	0.8598	0.8935	0.023	0.0215	0.0215	0.0209	0.0195
0.0	0.0	0.0	667.2425	2972.2675	NaN	NaN	0.8167	0.8937	0.0228	0.0215	0.0215	0.021	0.0195
0.0	0.0	0.0	-2282.7575	-519.7325	NaN	NaN	0.1855	0.8937	0.0228	0.0215	0.0215	0.0209	0.0196
0.0	0.0	0.0	-845.7575	-1878.7325	NaN	NaN	0.6896	0.8934	0.0229	0.0215	0.0215	0.0209	0.0197
0.0	0.0	0.0	-454.7575	75.2675	NaN	NaN	-0.1983	0.8932	0.0229	0.0215	0.0216	0.021	0.0197
0.0	0.0	0.0	-1124.7575	529.2675	NaN	NaN	-0.3	0.8933	0.0229	0.0215	0.0217	0.021	0.0198
0.0	0.0	0.0	-2821.7575	160.2675	NaN	NaN	-0.0602	0.8933	0.0229	0.0214	0.0217	0.0209	0.0198
0.0	0.0	0.0	-1609.7575	-820.7325	NaN	NaN	0.3377	0.8934	0.0229	0.0214	0.0217	0.0208	0.0199
0.0	0.0	0.0	-1807.7575	-255.7325	NaN	NaN	0.1239	0.8934	0.0228	0.0214	0.0217	0.0207	0.02
0.0	0.0	0.0	-1133.7575	881.2675	NaN	NaN	-0.3	0.8937	0.0226	0.0213	0.0217	0.0207	0.02
0.0	0.0	0.0	-2441.7575	-395.7325	NaN	NaN	0.1395	0.8936	0.0228	0.0213	0.0216	0.0206	0.0201
0.0	0.0	0.0	-477.7575	-2507.7325	NaN	NaN	0.84	0.8934	0.023	0.0213	0.0217	0.0206	0.0201
0.0	0.0	0.0	-2338.7575	-1555.7325	NaN	NaN	0.3995	0.8934	0.0231	0.0213	0.0217	0.0205	0.0201
0.0	0.0	0.0	-3709.7575	-1663.7325	NaN	NaN	0.3096	0.8936	0.023	0.0213	0.0216	0.0204	0.0201
0.0	0.0	0.0	-1756.7575	2119.2675	NaN	NaN	1.3	0.894	0.0227	0.0213	0.0216	0.0204	0.02
0.0	0.0	0.0	-2070.7575	-935.7325	NaN	NaN	0.3112	0.8939	0.0227	0.0213	0.0216	0.0204	0.02
0.0	0.0	0.0	-3278.7575	-301.7325	NaN	NaN	0.0843	0.8938	0.0227	0.0213	0.0216	0.0205	0.0201
0.0	0.0	0.0	-2518.7575	-824.7325	NaN	NaN	0.2467	0.8937	0.0227	0.0213	0.0216	0.0205	0.0201
0.0	0.0	0.0	-2073.7575	-89.7325	NaN	NaN	0.0415	0.8939	0.0226	0.0213	0.0216	0.0205	0.02
0.0	0.0	0.0	-3005.7575	434.2675	NaN	NaN	-0.1689	0.894	0.0226	0.0213	0.0216	0.0205	0.0201
0.0	0.0	0.0	-3082.7575	-2601.7325	NaN	NaN	0.4577	0.894	0.0226	0.0213	0.0215	0.0205	0.0201
0.0	0.0	0.0	481.2425	-841.7325	NaN	NaN	1.3	0.894	0.0224	0.0213	0.0216	0.0206	0.0201
0.0	0.0	0.0	-2377.7575	-408.7325	NaN	NaN	0.1467	0.8942	0.0223	0.0213	0.0215	0.0206	0.02
0.0	0.0	0.0	-3145.7575	-911.7325	NaN	NaN	0.2247	0.894	0.0224	0.0214	0.0215	0.0207	0.02
0.0	0.0	0.0	-1942.7575	-3596.7325	NaN	NaN	0.6493	0.8942	0.0223	0.0214	0.0214	0.0206	0.02
0.0	0.0	0.0	-822.7575	-1136.7325	NaN	NaN	0.5801	0.8941	0.0222	0.0215	0.0215	0.0207	0.02
0.0	0.0	0.0	-1873.7575	65.2675	NaN	NaN	-0.0361	0.8944	0.022	0.0215	0.0215	0.0207	0.0199
0.0	0.0	0.0	-2764.7575	-105.7325	NaN	NaN	0.0368	0.8943	0.0219	0.0215	0.0215	0.0208	0.02
0.0	0.0	0.0	-1831.7575	-460.7325	NaN	NaN	0.201	0.8939	0.0219	0.0216	0.0217	0.0209	0.02
0.0	0.0	0.0	-1890.7575	85.2675	NaN	NaN	-0.0472	0.8941	0.0218	0.0215	0.0217	0.021	0.0199
0.0	0.0	0.0	-1181.7575	-2856.7325	NaN	NaN	0.7074	0.8938	0.022	0.0216	0.0217	0.0209	0.02
0.0	0.0	0.0	-2098.7575	-1480.7325	NaN	NaN	0.4137	0.8936	0.022	0.0217	0.0218	0.0209	0.02
0.0	0.0	0.0	-1237.7575	-3607.7325	NaN	NaN	0.7446	0.8935	0.022	0.0218	0.0218	0.021	0.02
0.0	0.0	0.0	-2097.7575	-1577.7325	NaN	NaN	0.4293	0.8936	0.0219	0.0218	0.0218	0.0209	0.02
0.0	0.0	0.0	-2137.7575	1057.2675	NaN	NaN	-0.3	0.894	0.0217	0.0217	0.0218	0.0209	0.0199
0.0	0.0	0.0	-2517.7575	-3101.7325	NaN	NaN	0.552	0.8937	0.0218	0.0218	0.0218	0.0209	0.0201
0.0	0.0	0.0	-1398.7575	422.2675	NaN	NaN	-0.3	0.8938	0.0216	0.0218	0.0219	0.021	0.02
0.0	0.0	0.0	-4174.7575	3990.2675	NaN	NaN	-0.3	0.8938	0.0215	0.0218	0.0219	0.021	0.02
0.0	0.0	0.0	-2623.7575	-2650.7325	NaN	NaN	0.5026	0.8935	0.0217	0.0219	0.0219	0.0209	0.0202
0.0	0.0	0.0	-2205.7575	-83.7325	NaN	NaN	0.0366	0.8933	0.0216	0.0219	0.0219	0.0209	0.0202
0.0	0.0	0.0	-3111.7575	344.2675	NaN	NaN	-0.1244	0.8933	0.0217	0.022	0.022	0.0209	0.0201
0.0	0.0	0.0	-640.7575	514.2675	NaN	NaN	-0.3	0.8932	0.0217	0.0221	0.022	0.0209	0.0202
0.0	0.0	0.0	-125.7575	-3247.7325	NaN	NaN	0.9627	0.8927	0.0218	0.0222	0.0221	0.021	0.0203
0.0	0.0	0.0	-1667.7575	-2487.7325	NaN	NaN	0.5987	0.8925	0.0218	0.0223	0.0221	0.021	0.0203
0.0	0.0	0.0	4.2425	-3470.7325	NaN	NaN	1.0012	0.8925	0.0217	0.0224	0.022	0.021	0.0205
0.0	0.0	0.0	-12.7575	469.2675	NaN	NaN	1.0279	0.8923	0.0216	0.0224	0.0221	0.0211	0.0205
0.0	0.0	0.0	-760.7575	-1206.7325	NaN	NaN	0.6133	0.8919	0.0216	0.0225	0.0221	0.0212	0.0207
0.0	0.0	0.0	-3318.7575	-1493.7325	NaN	NaN	0.3104	0.8916	0.0216	0.0225	0.0222	0.0213	0.0208
0.0	0.0	0.0	-850.7575	890.2675	NaN	NaN	1.3	0.8915	0.0216	0.0225	0.0222	0.0214	0.0208
0.0	0.0	0.0	-2393.7575	441.2675	NaN	NaN	-0.226	0.8912	0.0216	0.0225	0.0222	0.0215	0.021
0.0	0.0	0.0	-3240.7575	-1716.7325	NaN	NaN	0.3463	0.891	0.0216	0.0226	0.0222	0.0216	0.021
0.0	0.0	0.0	-432.7575	-2209.7325	NaN	NaN	0.8362	0.891	0.0216	0.0225	0.0222	0.0216	0.021
0.0	0.0	0.0	-2156.7575	837.2675	NaN	NaN	-0.3	0.8909	0.0216	0.0225	0.0222	0.0217	0.0211
0.0	0.0	0.0	-2914.7575	-3221.7325	NaN	NaN	0.525	0.8907	0.0215	0.0225	0.0222	0.0218	0.0212
0.0	0.0	0.0	-3170.7575	-778.7325	NaN	NaN	0.1972	0.8907	0.0215	0.0224	0.0223	0.0219	0.0213
0.0	0.0	0.0	-2762.7575	349.2675	NaN	NaN	-0.1447	0.8904	0.0215	0.0223	0.0223	0.022	0.0214
0.0	0.0	0.0	-1533.7575	-1281.7325	NaN	NaN	0.4552	0.8905	0.0215	0.0222	0.0222	0.0221	0.0216
0.0	0.0	0.0	-2210.7575	-757.7325	NaN	NaN	0.2553	0.8901	0.0215	0.0222	0.0223	0.0223	0.0217
0.0	0.0	0.0	-3043.7575	2187.2675	NaN	NaN	-0.3	0.8897	0.0215	0.0222	0.0223	0.0224	0.0218
0.0	0.0	0.0	-2240.7575	1850.2675	NaN	NaN	-0.3	0.8893	0.0216	0.0221	0.0224	0.0226	0.0221
0.0	0.0	0.0	-286.7575	-2454.7325	NaN	NaN	0.8954	0.8887	0.0217	0.0221	0.0224	0.0228	0.0222
0.0	0.0	0.0	-1713.7575	1179.2675	NaN	NaN	-0.3	0.8887	0.0218	0.022	0.0224	0.0229	0.0222
0.0	0.0	0.0	-1840.7575	226.2675	NaN	NaN	-0.1401	0.8885	0.0219	0.0219	0.0224	0.0231	0.0222
0.0	0.0	0.0	-1997.7575	1362.2675	NaN	NaN	-0.3	0.8882	0.022	0.0219	0.0224	0.0232	0.0223
0.0	0.0	0.0	-1474.7575	-1614.7325	NaN	NaN	0.5227	0.8879	0.0222	0.0219	0.0224	0.0233	0.0223
0.0	0.0	0.0	-1675.7575	-1801.7325	NaN	NaN	0.5181	0.8878	0.0223	0.022	0.0224	0.0232	0.0222
0.0	0.0	0.0	-375.7575	-1340.7325	NaN	NaN	0.7811	0.8879	0.0223	0.0219	0.0224	0.0233	0.0222
0.0	0.0	0.0	-2698.7575	1169.2675	NaN	NaN	-0.3	0.8882	0.0223	0.0218	0.0223	0.0233	0.0222
0.0	0.0	0.0	101.2425	-1433.7325	NaN	NaN	1.076	0.8882	0.0223	0.0218	0.0222	0.0233	0.0222
0.0	0.0	0.0	-2000.7575	370.2675	NaN	NaN	-0.2271	0.8887	0.0222	0.0217	0.0221	0.0232	0.0221
0.0	0.0	0.0	-453.7575	79.2675	NaN	NaN	-0.2117	0.889	0.0221	0.0216	0.022	0.0232	0.0221
0.0	0.0	0.0	-265.7575	867.2675	NaN	NaN	1.3	0.8891	0.022	0.0217	0.0219	0.0231	0.0222
0.0	0.0	0.0	-1628.7575	769.2675	NaN	NaN	-0.3	0.8893	0.0219	0.0217	0.0219	0.023	0.0221
0.0	0.0	0.0	-364.7575	875.2675	NaN	NaN	1.3	0.8896	0.0219	0.0216	0.0218	0.0229	0.0222
0.0	0.0	0.0	-2047.7575	-654.7325	NaN	NaN	0.2423	0.8898	0.0219	0.0216	0.0218	0.0228	0.022
0.0	0.0	0.0	-1132.7575	2491.2675	NaN	NaN	1.3	0.89	0.0219	0.0215	0.0218	0.0227	0.022
0.0	0.0	0.0	-1596.7575	-1664.7325	NaN	NaN	0.5104	0.8904	0.022	0.0214	0.0218	0.0226	0.0219
0.0	0.0	0.0	-465.7575	2376.2675	NaN	NaN	1.2438	0.8904	0.022	0.0215	0.0217	0.0226	0.0218
0.0	0.0	0.0	-1976.7575	-832.7325	NaN	NaN	0.2964	0.8904	0.0221	0.0214	0.0218	0.0225	0.0217
0.0	0.0	0.0	-2430.7575	431.2675	NaN	NaN	-0.2157	0.8908	0.022	0.0215	0.0216	0.0224	0.0216
0.0	0.0	0.0	-90.7575	2201.2675	NaN	NaN	1.043	0.8907	0.022	0.0216	0.0216	0.0225	0.0217
0.0	0.0	0.0	-938.7575	292.2675	NaN	NaN	-0.3	0.8907	0.022	0.0216	0.0216	0.0224	0.0217
0.0	0.0	0.0	-1761.7575	856.2675	NaN	NaN	-0.3	0.8907	0.0221	0.0217	0.0215	0.0224	0.0217
0.0	0.0	0.0	-1365.7575	455.2675	NaN	NaN	-0.3	0.8906	0.0221	0.0217	0.0215	0.0224	0.0217
0.0	0.0	0.0	-1235.7575	397.2675	NaN	NaN	-0.3	0.8905	0.0221	0.0217	0.0216	0.0224	0.0217
0.0	0.0	0.0	-2241.7575	-1215.7325	NaN	NaN	0.3516	0.8904	0.0222	0.0216	0.0217	0.0223	0.0217
0.0	0.0	0.0	-1747.7575	-679.7325	NaN	NaN	0.28	0.8906	0.0222	0.0217	0.0217	0.0222	0.0216
0.0	0.0	0.0	-2799.7575	-697.7325	NaN	NaN	0.1995	0.8909	0.0221	0.0217	0.0216	0.0221	0.0216
0.0	0.0	0.0	-2539.7575	-1125.7325	NaN	NaN	0.3071	0.8912	0.0219	0.0217	0.0215	0.022	0.0216
0.0	0.0	0.0	-3104.7575	1110.2675	NaN	NaN	-0.3	0.8914	0.0218	0.0218	0.0214	0.022	0.0216
0.0	0.0	0.0	-2442.7575	79.2675	NaN	NaN	-0.0335	0.8912	0.0219	0.0218	0.0214	0.022	0.0216
0.0	0.0	0.0	-1236.7575	-744.7325	NaN	NaN	0.3758	0.891	0.022	0.0219	0.0215	0.022	0.0216
0.0	0.0	0.0	-2250.7575	-11.7325	NaN	NaN	0.0052	0.8906	0.0222	0.0221	0.0215	0.0221	0.0215
0.0	0.0	0.0	-3003.7575	-1064.7325	NaN	NaN	0.2617	0.8907	0.0222	0.0221	0.0215	0.022	0.0215
0.0	0.0	0.0	-2352.7575	-417.7325	NaN	NaN	0.1508	0.8906	0.0222	0.022	0.0216	0.022	0.0216
0.0	0.0	0.0	-1937.7575	-1808.7325	NaN	NaN	0.4828	0.8909	0.022	0.0219	0.0216	0.022	0.0216
0.0	0.0	0.0	-3156.7575	2421.2675	NaN	NaN	-0.3	0.8913	0.0219	0.0216	0.0216	0.022	0.0216
0.0	0.0	0.0	-2641.7575	820.2675	NaN	NaN	-0.3	0.891	0.0219	0.0216	0.0217	0.0221	0.0217
0.0	0.0	0.0	-3222.7575	937.2675	NaN	NaN	-0.3	0.8913	0.0218	0.0214	0.0217	0.022	0.0218
0.0	0.0	0.0	-874.7575	-187.7325	NaN	NaN	0.1767	0.8911	0.0219	0.0214	0.0217	0.022	0.0219
0.0	0.0	0.0	-1882.7575	341.2675	NaN	NaN	-0.2214	0.8912	0.0218	0.0214	0.0218	0.0221	0.0218
0.0	0.0	0.0	-2902.7575	1859.2675	NaN	NaN	-0.3	0.8911	0.0218	0.0214	0.0218	0.0221	0.0218
0.0	0.0	0.0	-2210.7575	-679.7325	NaN	NaN	0.2352	0.8902	0.0221	0.0217	0.022	0.0221	0.0219
0.0	0.0	0.0	-2942.7575	-1074.7325	NaN	NaN	0.2675	0.89	0.0221	0.0218	0.0222	0.022	0.0219
0.0	0.0	0.0	-2793.7575	-3531.7325	NaN	NaN	0.5583	0.8901	0.022	0.0219	0.0222	0.0219	0.0219
0.0	0.0	0.0	-4396.7575	-1536.7325	NaN	NaN	0.259	0.8908	0.0217	0.0217	0.0221	0.0218	0.0219
0.0	0.0	0.0	-1366.7575	432.2675	NaN	NaN	-0.3	0.8912	0.0214	0.0215	0.0221	0.0219	0.0219
0.0	0.0	0.0	-4997.7575	-918.7325	NaN	NaN	0.1553	0.8911	0.0213	0.0216	0.0221	0.0219	0.022
0.0	0.0	0.0	-3597.7575	-543.7325	NaN	NaN	0.1313	0.8915	0.0213	0.0215	0.0219	0.0219	0.0219
0.0	0.0	0.0	-2085.7575	-1132.7325	NaN	NaN	0.3519	0.8922	0.0211	0.0213	0.0218	0.0218	0.0219
0.0	0.0	0.0	-3052.7575	386.2675	NaN	NaN	-0.1449	0.8928	0.0209	0.0211	0.0216	0.0219	0.0217
0.0	0.0	0.0	-2289.7575	568.2675	NaN	NaN	-0.3	0.8935	0.0206	0.0209	0.0215	0.0219	0.0216
0.0	0.0	0.0	-1135.7575	2941.2675	NaN	NaN	1.3	0.8935	0.0206	0.0209	0.0215	0.0221	0.0214
0.0	0.0	0.0	-2857.7575	-1786.7325	NaN	NaN	0.3847	0.8925	0.0209	0.0211	0.0216	0.0222	0.0217
0.0	0.0	0.0	-762.7575	422.2675	NaN	NaN	-0.3	0.8926	0.021	0.021	0.0216	0.0221	0.0216
0.0	0.0	0.0	-2576.7575	-1550.7325	NaN	NaN	0.3757	0.892	0.0212	0.0211	0.0217	0.0222	0.0217
0.0	0.0	0.0	-1632.7575	3191.2675	NaN	NaN	1.3	0.8931	0.0209	0.0208	0.0216	0.0222	0.0214
0.0	0.0	0.0	-1606.7575	592.2675	NaN	NaN	-0.3	0.8929	0.0208	0.0208	0.0216	0.0223	0.0215
0.0	0.0	0.0	-1552.7575	153.2675	NaN	NaN	-0.1095	0.8934	0.0207	0.0207	0.0216	0.0223	0.0214
0.0	0.0	0.0	-1252.7575	-1049.7325	NaN	NaN	0.4559	0.8927	0.0209	0.0209	0.0217	0.0223	0.0215
0.0	0.0	0.0	-2622.7575	830.2675	NaN	NaN	-0.3	0.8933	0.0207	0.0208	0.0216	0.0222	0.0214
0.0	0.0	0.0	-2084.7575	1129.2675	NaN	NaN	-0.3	0.8936	0.0206	0.0207	0.0216	0.0222	0.0213
0.0	0.0	0.0	-2983.7575	-21.7325	NaN	NaN	0.0072	0.8933	0.0206	0.0208	0.0218	0.0221	0.0214
0.0	0.0	0.0	-4041.7575	1711.2675	NaN	NaN	-0.3	0.8937	0.0205	0.0208	0.0217	0.022	0.0213
0.0	0.0	0.0	340.2425	-2102.7325	NaN	NaN	1.193	0.8936	0.0205	0.0208	0.0218	0.022	0.0213
0.0	0.0	0.0	-1318.7575	479.2675	NaN	NaN	-0.3	0.8938	0.0204	0.0207	0.0217	0.0221	0.0212
0.0	0.0	0.0	-1041.7575	1403.2675	NaN	NaN	1.3	0.8938	0.0204	0.0207	0.0218	0.0221	0.0212
0.0	0.0	0.0	-2725.7575	-2531.7325	NaN	NaN	0.4815	0.8929	0.0207	0.021	0.022	0.0221	0.0214
0.0	0.0	0.0	-2221.7575	-825.7325	NaN	NaN	0.271	0.8924	0.0209	0.0211	0.0221	0.0222	0.0213
0.0	0.0	0.0	-3005.7575	2450.2675	NaN	NaN	-0.3	0.8918	0.0212	0.0212	0.0223	0.0223	0.0213
0.0	0.0	0.0	-3212.7575	-2854.7325	NaN	NaN	0.4705	0.8908	0.0216	0.0215	0.0224	0.0222	0.0214
0.0	0.0	0.0	-2629.7575	-1686.7325	NaN	NaN	0.3908	0.891	0.0217	0.0215	0.0223	0.0221	0.0213
0.0	0.0	0.0	-1810.7575	-3044.7325	NaN	NaN	0.6271	0.8912	0.0216	0.0215	0.0223	0.022	0.0213
0.0	0.0	0.0	-1163.7575	82.2675	NaN	NaN	-0.0761	0.8921	0.0212	0.0213	0.0222	0.0219	0.0214
0.0	0.0	0.0	-1019.7575	-1393.7325	NaN	NaN	0.5775	0.8917	0.0212	0.0213	0.0223	0.0221	0.0215
0.0	0.0	0.0	-1414.7575	321.2675	NaN	NaN	-0.2938	0.8916	0.0212	0.0213	0.0222	0.0222	0.0215
0.0	0.0	0.0	-3366.7575	-2246.7325	NaN	NaN	0.4002	0.8908	0.0215	0.0215	0.0223	0.0223	0.0216
0.0	0.0	0.0	-1832.7575	-808.7325	NaN	NaN	0.3062	0.8911	0.0215	0.0215	0.0223	0.0222	0.0215
0.0	0.0	0.0	-2736.7575	1453.2675	NaN	NaN	-0.3	0.8906	0.0217	0.0216	0.0224	0.0223	0.0215
0.0	0.0	0.0	-1951.7575	-2240.7325	NaN	NaN	0.5345	0.8905	0.0218	0.0216	0.0224	0.0223	0.0215
0.0	0.0	0.0	-2460.7575	301.2675	NaN	NaN	-0.1395	0.8905	0.0218	0.0215	0.0224	0.0223	0.0214
0.0	0.0	0.0	-1846.7575	191.2675	NaN	NaN	-0.1155	0.8904	0.0218	0.0215	0.0224	0.0224	0.0214
0.0	0.0	0.0	-1742.7575	777.2675	NaN	NaN	-0.3	0.8902	0.0219	0.0215	0.0224	0.0225	0.0215
0.0	0.0	0.0	-2679.7575	-883.7325	NaN	NaN	0.248	0.89	0.0221	0.0215	0.0224	0.0225	0.0215
0.0	0.0	0.0	-2177.7575	-748.7325	NaN	NaN	0.2558	0.89	0.0221	0.0215	0.0224	0.0225	0.0214
0.0	0.0	0.0	-1139.7575	141.2675	NaN	NaN	-0.1415	0.89	0.0221	0.0215	0.0224	0.0226	0.0215
0.0	0.0	0.0	-1510.7575	-114.7325	NaN	NaN	0.0706	0.8899	0.0221	0.0215	0.0224	0.0226	0.0215
0.0	0.0	0.0	-2045.7575	-1646.7325	NaN	NaN	0.446	0.8894	0.0223	0.0217	0.0225	0.0226	0.0215
0.0	0.0	0.0	-2087.7575	204.2675	NaN	NaN	-0.1085	0.8896	0.0223	0.0216	0.0225	0.0225	0.0215
0.0	0.0	0.0	-1912.7575	-1523.7325	NaN	NaN	0.4434	0.8897	0.0222	0.0216	0.0225	0.0224	0.0216
0.0	0.0	0.0	-3477.7575	-2074.7325	NaN	NaN	0.3737	0.89	0.0221	0.0215	0.0224	0.0223	0.0216
0.0	0.0	0.0	-2146.7575	1063.2675	NaN	NaN	-0.3	0.8907	0.0219	0.0213	0.0223	0.0223	0.0215
0.0	0.0	0.0	-880.7575	-1293.7325	NaN	NaN	0.595	0.8904	0.022	0.0213	0.0224	0.0223	0.0216
0.0	0.0	0.0	-1436.7575	-2930.7325	NaN	NaN	0.671	0.8905	0.022	0.0212	0.0224	0.0224	0.0215
0.0	0.0	0.0	-1585.7575	-866.7325	NaN	NaN	0.3534	0.8906	0.022	0.0212	0.0223	0.0224	0.0215
0.0	0.0	0.0	-2311.7575	-989.7325	NaN	NaN	0.2998	0.8908	0.0219	0.0211	0.0222	0.0225	0.0215
0.0	0.0	0.0	-1798.7575	2058.2675	NaN	NaN	1.3	0.8913	0.0218	0.0208	0.0221	0.0225	0.0215
0.0	0.0	0.0	-2163.7575	-4111.7325	NaN	NaN	0.6552	0.8903	0.022	0.0211	0.0223	0.0226	0.0216
0.0	0.0	0.0	-633.7575	1125.2675	NaN	NaN	1.3	0.8912	0.0219	0.0208	0.0221	0.0226	0.0214
0.0	0.0	0.0	-217.7575	-314.7325	NaN	NaN	0.5911	0.8906	0.022	0.0209	0.0222	0.0227	0.0216
0.0	0.0	0.0	-2249.7575	607.2675	NaN	NaN	-0.3	0.8907	0.022	0.0208	0.0222	0.0227	0.0216
0.0	0.0	0.0	-2431.7575	17.2675	NaN	NaN	-0.0072	0.8907	0.022	0.0209	0.0222	0.0227	0.0215
0.0	0.0	0.0	-847.7575	-2860.7325	NaN	NaN	0.7714	0.8909	0.022	0.0209	0.0222	0.0227	0.0215
0.0	0.0	0.0	-1805.7575	1804.2675	NaN	NaN	-0.3	0.891	0.022	0.0209	0.0221	0.0226	0.0214
0.0	0.0	0.0	-2399.7575	-1950.7325	NaN	NaN	0.4484	0.8905	0.0221	0.0211	0.0222	0.0226	0.0215
0.0	0.0	0.0	-1775.7575	-1454.7325	NaN	NaN	0.4503	0.8904	0.0222	0.0212	0.0222	0.0225	0.0214
0.0	0.0	0.0	-2753.7575	-1714.7325	NaN	NaN	0.3837	0.8908	0.0221	0.0211	0.0221	0.0225	0.0214
0.0	0.0	0.0	-856.7575	1833.2675	NaN	NaN	1.3	0.8915	0.0218	0.0208	0.022	0.0225	0.0214
0.0	0.0	0.0	-2107.7575	-1973.7325	NaN	NaN	0.4836	0.8909	0.0219	0.0209	0.0221	0.0226	0.0215
0.0	0.0	0.0	-1982.7575	-777.7325	NaN	NaN	0.2817	0.8913	0.0219	0.0208	0.022	0.0225	0.0214
0.0	0.0	0.0	-1198.7575	-155.7325	NaN	NaN	0.115	0.8908	0.022	0.021	0.0221	0.0226	0.0215
0.0	0.0	0.0	-1139.7575	-309.7325	NaN	NaN	0.2137	0.8915	0.0218	0.0208	0.022	0.0224	0.0215
0.0	0.0	0.0	-2283.7575	-1313.7325	NaN	NaN	0.3652	0.8914	0.0218	0.0208	0.022	0.0224	0.0216
0.0	0.0	0.0	400.2425	-1133.7325	NaN	NaN	1.3	0.8918	0.0218	0.0206	0.0219	0.0224	0.0215
0.0	0.0	0.0	-147.7575	169.2675	NaN	NaN	1.3	0.8918	0.0217	0.0205	0.0219	0.0225	0.0215
0.0	0.0	0.0	-431.7575	-2215.7325	NaN	NaN	0.8369	0.8912	0.0219	0.0207	0.022	0.0226	0.0216
0.0	0.0	0.0	-1971.7575	838.2675	NaN	NaN	-0.3	0.8915	0.0219	0.0206	0.022	0.0225	0.0215
0.0	0.0	0.0	627.2425	-913.7325	NaN	NaN	1.3	0.8912	0.0219	0.0206	0.022	0.0225	0.0216
0.0	0.0	0.0	-2424.7575	-3188.7325	NaN	NaN	0.568	0.8912	0.0219	0.0208	0.022	0.0224	0.0216
0.0	0.0	0.0	-817.7575	2675.2675	NaN	NaN	1.3	0.8919	0.0217	0.0205	0.022	0.0225	0.0214
0.0	0.0	0.0	-2660.7575	-724.7325	NaN	NaN	0.2141	0.8912	0.0219	0.0207	0.0221	0.0225	0.0215
0.0	0.0	0.0	-1954.7575	-1157.7325	NaN	NaN	0.372	0.8912	0.022	0.0208	0.0221	0.0224	0.0215
0.0	0.0	0.0	-1466.7575	-2540.7325	NaN	NaN	0.634	0.8911	0.0221	0.021	0.0222	0.0222	0.0215
0.0	0.0	0.0	-884.7575	-4139.7325	NaN	NaN	0.8239	0.8911	0.0221	0.021	0.0222	0.0222	0.0214
0.0	0.0	0.0	-3138.7575	1825.2675	NaN	NaN	-0.3	0.892	0.0218	0.0208	0.022	0.0221	0.0214
0.0	0.0	0.0	-420.7575	-389.7325	NaN	NaN	0.4809	0.8917	0.0218	0.0208	0.022	0.0222	0.0215
0.0	0.0	0.0	-1661.7575	-1128.7325	NaN	NaN	0.4045	0.8914	0.022	0.0209	0.0219	0.0222	0.0215
0.0	0.0	0.0	-484.7575	-963.7325	NaN	NaN	0.6653	0.8914	0.022	0.0209	0.0219	0.0223	0.0214
0.0	0.0	0.0	-366.7575	39.2675	NaN	NaN	-0.1199	0.8911	0.0222	0.0211	0.0219	0.0222	0.0215
0.0	0.0	0.0	-2278.7575	-517.7325	NaN	NaN	0.1851	0.8905	0.0224	0.0213	0.022	0.0222	0.0216
0.0	0.0	0.0	-2382.7575	-27.7325	NaN	NaN	0.0115	0.8907	0.0224	0.0213	0.0219	0.0221	0.0216
0.0	0.0	0.0	514.2425	-2043.7325	NaN	NaN	1.3	0.8901	0.0225	0.0215	0.022	0.0222	0.0217
0.0	0.0	0.0	-2433.7575	-233.7325	NaN	NaN	0.0876	0.8903	0.0224	0.0214	0.022	0.0222	0.0216
0.0	0.0	0.0	-1934.7575	-1081.7325	NaN	NaN	0.3586	0.8898	0.0226	0.0216	0.0221	0.0223	0.0217
0.0	0.0	0.0	-2972.7575	-1928.7325	NaN	NaN	0.3935	0.8896	0.0226	0.0217	0.0221	0.0222	0.0218
0.0	0.0	0.0	-1051.7575	2321.2675	NaN	NaN	1.3	0.8899	0.0225	0.0216	0.022	0.0223	0.0217
0.0	0.0	0.0	-1219.7575	-2443.7325	NaN	NaN	0.6671	0.8898	0.0225	0.0216	0.022	0.0223	0.0219
0.0	0.0	0.0	-2488.7575	2430.2675	NaN	NaN	-0.3	0.89	0.0224	0.0214	0.0219	0.0224	0.0219
0.0	0.0	0.0	-1208.7575	477.2675	NaN	NaN	-0.3	0.8897	0.0225	0.0214	0.022	0.0225	0.0219
0.0	0.0	0.0	687.2425	-1204.7325	NaN	NaN	1.3	0.8895	0.0225	0.0215	0.0221	0.0225	0.022
0.0	0.0	0.0	-1987.7575	1582.2675	NaN	NaN	-0.3	0.8891	0.0225	0.0215	0.0222	0.0226	0.022
0.0	0.0	0.0	-2256.7575	-2126.7325	NaN	NaN	0.4852	0.8893	0.0224	0.0216	0.0223	0.0223	0.022
0.0	0.0	0.0	-3075.7575	-804.7325	NaN	NaN	0.2074	0.8897	0.0222	0.0215	0.0223	0.0223	0.022
0.0	0.0	0.0	-2613.7575	-980.7325	NaN	NaN	0.2728	0.89	0.022	0.0213	0.0224	0.0223	0.022
0.0	0.0	0.0	-2931.7575	1871.2675	NaN	NaN	-0.3	0.8902	0.0219	0.0213	0.0224	0.0222	0.022
0.0	0.0	0.0	-3470.7575	-2257.7325	NaN	NaN	0.3941	0.8899	0.022	0.0215	0.0225	0.0222	0.0219
0.0	0.0	0.0	-1601.7575	-1479.7325	NaN	NaN	0.4802	0.8907	0.0218	0.0214	0.0223	0.022	0.0218
0.0	0.0	0.0	-3076.7575	-3907.7325	NaN	NaN	0.5595	0.8908	0.0217	0.0213	0.0223	0.0219	0.0219
0.0	0.0	0.0	-2212.7575	-1581.7325	NaN	NaN	0.4168	0.8916	0.0214	0.021	0.0221	0.0219	0.0219
0.0	0.0	0.0	-1943.7575	1252.2675	NaN	NaN	-0.3	0.8915	0.0213	0.021	0.0221	0.0221	0.022
0.0	0.0	0.0	-2903.7575	-1470.7325	NaN	NaN	0.3362	0.8909	0.0214	0.021	0.0222	0.0223	0.0221
0.0	0.0	0.0	-2931.7575	-945.7325	NaN	NaN	0.2439	0.8907	0.0216	0.0211	0.0221	0.0223	0.0221
0.0	0.0	0.0	-3794.7575	-283.7325	NaN	NaN	0.0696	0.8911	0.0215	0.021	0.0221	0.0223	0.0221
0.0	0.0	0.0	-1404.7575	556.2675	NaN	NaN	-0.3	0.892	0.0211	0.0207	0.0219	0.0223	0.022
0.0	0.0	0.0	-1866.7575	-151.7325	NaN	NaN	0.0752	0.8919	0.0211	0.0206	0.0219	0.0225	0.022
0.0	0.0	0.0	-1440.7575	4002.2675	NaN	NaN	1.3	0.8915	0.0213	0.0206	0.0219	0.0227	0.022
0.0	0.0	0.0	-2100.7575	320.2675	NaN	NaN	-0.1799	0.8906	0.0217	0.0208	0.022	0.0228	0.022
0.0	0.0	0.0	-2519.7575	-926.7325	NaN	NaN	0.2689	0.8903	0.0219	0.021	0.022	0.0228	0.022
0.0	0.0	0.0	-3036.7575	544.2675	NaN	NaN	-0.2184	0.8902	0.0219	0.021	0.0221	0.0228	0.022
0.0	0.0	0.0	637.2425	964.2675	NaN	NaN	0.6021	0.8907	0.0217	0.0209	0.022	0.0228	0.0219
0.0	0.0	0.0	-1806.7575	-2321.7325	NaN	NaN	0.5624	0.8904	0.0217	0.0209	0.0221	0.0229	0.0219
0.0	0.0	0.0	-2481.7575	1323.2675	NaN	NaN	-0.3	0.8902	0.0218	0.0209	0.0221	0.023	0.0219
0.0	0.0	0.0	-2488.7575	627.2675	NaN	NaN	-0.3	0.89	0.0219	0.021	0.0222	0.0229	0.022
0.0	0.0	0.0	-2187.7575	-3327.7325	NaN	NaN	0.6033	0.891	0.0215	0.0208	0.0221	0.0226	0.022
0.0	0.0	0.0	-1797.7575	1408.2675	NaN	NaN	-0.3	0.8922	0.021	0.0203	0.0219	0.0225	0.0219
0.0	0.0	0.0	-984.7575	1334.2675	NaN	NaN	1.3	0.8921	0.0208	0.0201	0.022	0.0228	0.0221
0.0	0.0	0.0	-2115.7575	2159.2675	NaN	NaN	1.3	0.892	0.0208	0.0201	0.0221	0.0229	0.0221
0.0	0.0	0.0	-869.7575	-910.7325	NaN	NaN	0.5115	0.892	0.021	0.0202	0.0221	0.0227	0.022
0.0	0.0	0.0	-1026.7575	-1267.7325	NaN	NaN	0.5525	0.8918	0.0211	0.0205	0.0222	0.0224	0.022
0.0	0.0	0.0	-2811.7575	-1681.7325	NaN	NaN	0.3743	0.892	0.021	0.0205	0.0222	0.0222	0.022
0.0	0.0	0.0	-3784.7575	-1454.7325	NaN	NaN	0.2776	0.8925	0.0209	0.0205	0.0222	0.0221	0.0218
0.0	0.0	0.0	-1758.7575	488.2675	NaN	NaN	-0.3	0.8931	0.0207	0.0203	0.0221	0.0221	0.0217
0.0	0.0	0.0	-844.7575	-1953.7325	NaN	NaN	0.6981	0.8934	0.0206	0.0202	0.022	0.022	0.0217
0.0	0.0	0.0	668.2425	-2068.7325	NaN	NaN	1.3	0.8932	0.0206	0.0203	0.022	0.0221	0.0218
0.0	0.0	0.0	-3266.7575	-1099.7325	NaN	NaN	0.2519	0.8929	0.0208	0.0204	0.022	0.0221	0.0218
0.0	0.0	0.0	-1474.7575	-2324.7325	NaN	NaN	0.6119	0.8929	0.0208	0.0204	0.0219	0.0221	0.0218
0.0	0.0	0.0	-269.7575	-1040.7325	NaN	NaN	0.7942	0.8933	0.0207	0.0203	0.0219	0.0221	0.0218
0.0	0.0	0.0	-1445.7575	-398.7325	NaN	NaN	0.2162	0.8932	0.0207	0.0203	0.0218	0.0222	0.0218
0.0	0.0	0.0	-2683.7575	-2212.7325	NaN	NaN	0.4519	0.8935	0.0207	0.0203	0.0217	0.0221	0.0218
0.0	0.0	0.0	616.2425	-1439.7325	NaN	NaN	1.3	0.8931	0.0208	0.0203	0.0217	0.0222	0.0218
0.0	0.0	0.0	-410.7575	-96.7325	NaN	NaN	0.1906	0.893	0.0209	0.0204	0.0216	0.0222	0.0219
0.0	0.0	0.0	-517.7575	-223.7325	NaN	NaN	0.3017	0.8928	0.021	0.0205	0.0215	0.0222	0.022
0.0	0.0	0.0	-2986.7575	394.2675	NaN	NaN	-0.1521	0.8924	0.021	0.0207	0.0214	0.0224	0.0221
0.0	0.0	0.0	-1670.7575	1185.2675	NaN	NaN	-0.3	0.8921	0.021	0.0208	0.0214	0.0225	0.0221
0.0	0.0	0.0	979.2425	-324.7325	NaN	NaN	-0.3	0.8923	0.021	0.0208	0.0214	0.0226	0.022
0.0	0.0	0.0	-1418.7575	-485.7325	NaN	NaN	0.255	0.8915	0.0213	0.0209	0.0215	0.0228	0.0219
0.0	0.0	0.0	-1059.7575	196.2675	NaN	NaN	-0.2273	0.8913	0.0217	0.021	0.0216	0.0227	0.0218
0.0	0.0	0.0	-3611.7575	-2238.7325	NaN	NaN	0.3827	0.8916	0.0218	0.021	0.0215	0.0224	0.0217
0.0	0.0	0.0	-1472.7575	-3381.7325	NaN	NaN	0.6966	0.8925	0.0215	0.0209	0.0214	0.0221	0.0217
0.0	0.0	0.0	-367.7575	-745.7325	NaN	NaN	0.6697	0.8929	0.0211	0.0209	0.0212	0.0221	0.0219
0.0	0.0	0.0	-1488.7575	1181.2675	NaN	NaN	-0.3	0.8932	0.0207	0.0209	0.021	0.0222	0.022
0.0	0.0	0.0	395.2425	2969.2675	NaN	NaN	0.8825	0.8931	0.0205	0.0209	0.0209	0.0224	0.0221
0.0	0.0	0.0	-1756.7575	-260.7325	NaN	NaN	0.1292	0.8929	0.0206	0.0209	0.0209	0.0225	0.0222
0.0	0.0	0.0	-1088.7575	1625.2675	NaN	NaN	1.3	0.8927	0.0207	0.021	0.0209	0.0225	0.0221
0.0	0.0	0.0	-2105.7575	217.2675	NaN	NaN	-0.115	0.8928	0.0208	0.0209	0.021	0.0224	0.022
0.0	0.0	0.0	-1430.7575	-320.7325	NaN	NaN	0.1831	0.8929	0.0209	0.0209	0.021	0.0224	0.0219
0.0	0.0	0.0	-1765.7575	-2365.7325	NaN	NaN	0.5726	0.8931	0.021	0.0208	0.021	0.0223	0.0218
0.0	0.0	0.0	-1698.7575	1065.2675	NaN	NaN	-0.3	0.8934	0.0209	0.0207	0.021	0.0222	0.0218
0.0	0.0	0.0	-2058.7575	-1215.7325	NaN	NaN	0.3713	0.8934	0.0208	0.0207	0.0209	0.0222	0.0219
0.0	0.0	0.0	-2607.7575	893.2675	NaN	NaN	-0.3	0.8943	0.0204	0.0206	0.0207	0.0221	0.0218
0.0	0.0	0.0	-3142.7575	1250.2675	NaN	NaN	-0.3	0.8942	0.0205	0.0206	0.0207	0.0222	0.0218
0.0	0.0	0.0	-2153.7575	-1122.7325	NaN	NaN	0.3427	0.8951	0.0204	0.0204	0.0206	0.0219	0.0216
0.0	0.0	0.0	-2491.7575	-1071.7325	NaN	NaN	0.3008	0.896	0.0202	0.0204	0.0204	0.0217	0.0214
0.0	0.0	0.0	-698.7575	1341.2675	NaN	NaN	1.3	0.8965	0.0201	0.0204	0.0202	0.0215	0.0213
0.0	0.0	0.0	-3642.7575	-171.7325	NaN	NaN	0.045	0.8971	0.0199	0.0203	0.02	0.0213	0.0213
0.0	0.0	0.0	-1121.7575	-1558.7325	NaN	NaN	0.5815	0.8973	0.0199	0.0204	0.0199	0.0212	0.0213
0.0	0.0	0.0	417.2425	580.2675	NaN	NaN	0.5817	0.8979	0.0198	0.0204	0.0195	0.0211	0.0213
0.0	0.0	0.0	-1235.7575	1783.2675	NaN	NaN	1.3	0.8981	0.0197	0.0204	0.0194	0.021	0.0214
0.0	0.0	0.0	-1835.7575	370.2675	NaN	NaN	-0.2527	0.8985	0.0197	0.0203	0.0193	0.0209	0.0213
0.0	0.0	0.0	-2697.7575	1487.2675	NaN	NaN	-0.3	0.8973	0.02	0.0204	0.0196	0.0212	0.0214
0.0	0.0	0.0	-3092.7575	-790.7325	NaN	NaN	0.2036	0.8966	0.0204	0.0204	0.0199	0.0213	0.0214
0.0	0.0	0.0	-813.7575	895.2675	NaN	NaN	1.3	0.8967	0.0204	0.0204	0.0199	0.0214	0.0213
0.0	0.0	0.0	-3048.7575	1378.2675	NaN	NaN	-0.3	0.8961	0.0206	0.0205	0.02	0.0215	0.0213
0.0	0.0	0.0	-3640.7575	-737.7325	NaN	NaN	0.1685	0.8963	0.0205	0.0205	0.0199	0.0214	0.0214
0.0	0.0	0.0	-1831.7575	202.2675	NaN	NaN	-0.1241	0.8976	0.0202	0.0202	0.0196	0.0211	0.0213
0.0	0.0	0.0	1876.2425	2386.2675	NaN	NaN	0.5598	0.8985	0.0199	0.02	0.0194	0.0211	0.0211
0.0	0.0	0.0	-1331.7575	1196.2675	NaN	NaN	-0.3	0.8975	0.02	0.0201	0.0197	0.0215	0.0212
0.0	0.0	0.0	-3529.7575	2811.2675	NaN	NaN	-0.3	0.8967	0.0202	0.0201	0.0201	0.0217	0.0212
0.0	0.0	0.0	-3304.7575	2091.2675	NaN	NaN	-0.3	0.8967	0.0203	0.0199	0.0203	0.0218	0.0209
0.0	0.0	0.0	-3770.7575	-3400.7325	NaN	NaN	0.4742	0.8974	0.0202	0.0198	0.0204	0.0216	0.0206
0.0	0.0	0.0	-3220.7575	-286.7325	NaN	NaN	0.0817	0.8972	0.0202	0.0199	0.0206	0.0216	0.0206
0.0	0.0	0.0	-1650.7575	69.2675	NaN	NaN	-0.0438	0.8963	0.0203	0.0201	0.0208	0.0217	0.0208
0.0	0.0	0.0	-4255.7575	246.2675	NaN	NaN	-0.0614	0.8961	0.0203	0.0202	0.0208	0.0216	0.021
0.0	0.0	0.0	-3172.7575	-2345.7325	NaN	NaN	0.4251	0.8959	0.0204	0.0202	0.0209	0.0216	0.021
0.0	0.0	0.0	-2457.7575	-1677.7325	NaN	NaN	0.4057	0.8964	0.0202	0.0201	0.0208	0.0216	0.021
0.0	0.0	0.0	-1127.7575	260.2675	NaN	NaN	-0.3	0.8962	0.0201	0.0201	0.0207	0.0218	0.021
0.0	0.0	0.0	-1419.7575	996.2675	NaN	NaN	-0.3	0.8965	0.0199	0.02	0.0207	0.0218	0.021
0.0	0.0	0.0	-3531.7575	-814.7325	NaN	NaN	0.1874	0.8961	0.0201	0.0202	0.0208	0.0219	0.021
0.0	0.0	0.0	-2478.7575	-289.7325	NaN	NaN	0.1047	0.8958	0.0202	0.0203	0.0209	0.0219	0.021
0.0	0.0	0.0	-3154.7575	571.2675	NaN	NaN	-0.2211	0.8953	0.0204	0.0202	0.021	0.022	0.0211
0.0	0.0	0.0	-2478.7575	698.2675	NaN	NaN	-0.3	0.8947	0.0205	0.0201	0.0211	0.0223	0.0212
0.0	0.0	0.0	-1943.7575	934.2675	NaN	NaN	-0.3	0.8936	0.0208	0.02	0.0215	0.0227	0.0215
0.0	0.0	0.0	-2873.7575	171.2675	NaN	NaN	-0.0634	0.8926	0.021	0.02	0.0217	0.023	0.0216
0.0	0.0	0.0	-1678.7575	-953.7325	NaN	NaN	0.3623	0.8926	0.0211	0.0201	0.0218	0.0228	0.0216
0.0	0.0	0.0	-3534.7575	82.2675	NaN	NaN	-0.0238	0.8931	0.0212	0.0203	0.0216	0.0225	0.0213
0.0	0.0	0.0	-3191.7575	-1765.7325	NaN	NaN	0.3562	0.8935	0.0212	0.0204	0.0215	0.0222	0.0212
0.0	0.0	0.0	-2328.7575	-3362.7325	NaN	NaN	0.5908	0.8936	0.0212	0.0204	0.0215	0.0222	0.0212
0.0	0.0	0.0	-1469.7575	-218.7325	NaN	NaN	0.1295	0.8936	0.0209	0.0203	0.0215	0.0223	0.0214
0.0	0.0	0.0	-650.7575	-498.7325	NaN	NaN	0.4339	0.8931	0.0209	0.0201	0.0217	0.0226	0.0216
0.0	0.0	0.0	-1634.7575	-1013.7325	NaN	NaN	0.3828	0.8925	0.021	0.0202	0.0218	0.0229	0.0217
0.0	0.0	0.0	-2451.7575	1174.2675	NaN	NaN	-0.3	0.8919	0.0211	0.0201	0.0219	0.0231	0.0218
0.0	0.0	0.0	-2382.7575	-525.7325	NaN	NaN	0.1808	0.8925	0.0211	0.0202	0.0217	0.0229	0.0217
0.0	0.0	0.0	-1355.7575	-2154.7325	NaN	NaN	0.6138	0.8928	0.0211	0.0202	0.0216	0.0228	0.0215
0.0	0.0	0.0	-3115.7575	-2387.7325	NaN	NaN	0.4339	0.8932	0.021	0.0202	0.0215	0.0226	0.0214
0.0	0.0	0.0	-2435.7575	609.2675	NaN	NaN	-0.3	0.8931	0.021	0.0203	0.0216	0.0227	0.0214
0.0	0.0	0.0	-2814.7575	-183.7325	NaN	NaN	0.0613	0.893	0.0211	0.0204	0.0215	0.0226	0.0214
0.0	0.0	0.0	-3764.7575	-2095.7325	NaN	NaN	0.3576	0.8937	0.0209	0.0203	0.0213	0.0224	0.0213
0.0	0.0	0.0	-1189.7575	-1912.7325	NaN	NaN	0.6165	0.8938	0.0208	0.0204	0.0213	0.0224	0.0213
0.0	0.0	0.0	-1478.7575	-516.7325	NaN	NaN	0.259	0.8933	0.0207	0.0202	0.0215	0.0228	0.0215
0.0	0.0	0.0	-3366.7575	1303.2675	NaN	NaN	-0.3	0.8929	0.0206	0.0202	0.0216	0.023	0.0216
0.0	0.0	0.0	-2004.7575	1092.2675	NaN	NaN	-0.3	0.8928	0.0206	0.0203	0.0216	0.0231	0.0216
0.0	0.0	0.0	-678.7575	177.2675	NaN	NaN	-0.3	0.8931	0.0206	0.0203	0.0215	0.0229	0.0216
0.0	0.0	0.0	-3370.7575	-5020.7325	NaN	NaN	0.5983	0.8942	0.0205	0.0204	0.0211	0.0224	0.0214
0.0	0.0	0.0	-2611.7575	1804.2675	NaN	NaN	-0.3	0.8936	0.0204	0.0204	0.0213	0.0227	0.0216
0.0	0.0	0.0	-2032.7575	-1828.7325	NaN	NaN	0.4736	0.8934	0.0205	0.0203	0.0213	0.0228	0.0216
0.0	0.0	0.0	-3196.7575	-1210.7325	NaN	NaN	0.2747	0.8937	0.0204	0.0203	0.0212	0.0228	0.0217
0.0	0.0	0.0	-1330.7575	748.2675	NaN	NaN	-0.3	0.8932	0.0204	0.0202	0.0214	0.0231	0.0218
0.0	0.0	0.0	-2755.7575	-180.7325	NaN	NaN	0.0615	0.893	0.0205	0.0202	0.0213	0.0231	0.0218
0.0	0.0	0.0	-3586.7575	-399.7325	NaN	NaN	0.1003	0.893	0.0205	0.0202	0.0213	0.0231	0.0219
0.0	0.0	0.0	-1358.7575	342.2675	NaN	NaN	-0.3	0.8932	0.0204	0.0202	0.0213	0.0231	0.0219
0.0	0.0	0.0	225.2425	-2272.7325	NaN	NaN	1.11	0.8929	0.0205	0.0203	0.0213	0.0232	0.0219
0.0	0.0	0.0	-3007.7575	506.2675	NaN	NaN	-0.2024	0.8924	0.0205	0.0202	0.0214	0.0234	0.0221
0.0	0.0	0.0	-3349.7575	-644.7325	NaN	NaN	0.1614	0.8926	0.0205	0.0202	0.0214	0.0234	0.022
0.0	0.0	0.0	-191.7575	-860.7325	NaN	NaN	0.8178	0.8923	0.0205	0.0202	0.0214	0.0235	0.0221
0.0	0.0	0.0	-1952.7575	-1553.7325	NaN	NaN	0.4431	0.8923	0.0205	0.0201	0.0214	0.0236	0.0221
0.0	0.0	0.0	-2602.7575	-2417.7325	NaN	NaN	0.4816	0.8928	0.0205	0.0201	0.0213	0.0233	0.0219
0.0	0.0	0.0	-3020.7575	-652.7325	NaN	NaN	0.1777	0.8928	0.0206	0.0201	0.0213	0.0233	0.0219
0.0	0.0	0.0	-3390.7575	-2756.7325	NaN	NaN	0.4484	0.8932	0.0205	0.02	0.0212	0.0232	0.0219
0.0	0.0	0.0	-2061.7575	-2758.7325	NaN	NaN	0.5723	0.8936	0.0204	0.0199	0.0211	0.0231	0.0219
0.0	0.0	0.0	-2323.7575	2116.2675	NaN	NaN	-0.3	0.8924	0.0206	0.0199	0.0214	0.0237	0.0222
0.0	0.0	0.0	-2987.7575	-987.7325	NaN	NaN	0.2485	0.8917	0.0207	0.0198	0.0215	0.0239	0.0224
0.0	0.0	0.0	-1864.7575	-1888.7325	NaN	NaN	0.5032	0.8908	0.0209	0.0198	0.0216	0.0243	0.0225
0.0	0.0	0.0	-2435.7575	2558.2675	NaN	NaN	1.3	0.8893	0.0213	0.0198	0.022	0.0248	0.0228
0.0	0.0	0.0	-1711.7575	-3204.7325	NaN	NaN	0.6518	0.8905	0.0211	0.0197	0.0216	0.0243	0.0226
0.0	0.0	0.0	-2940.7575	-2120.7325	NaN	NaN	0.419	0.8908	0.021	0.0196	0.0216	0.0244	0.0226
0.0	0.0	0.0	-2239.7575	701.2675	NaN	NaN	-0.3	0.8897	0.0213	0.0195	0.0219	0.0248	0.0228
0.0	0.0	0.0	-1526.7575	-1573.7325	NaN	NaN	0.5076	0.8895	0.0214	0.0194	0.022	0.0249	0.0229
0.0	0.0	0.0	-3987.7575	2079.2675	NaN	NaN	-0.3	0.8888	0.0216	0.0193	0.0222	0.0252	0.0231
0.0	0.0	0.0	-3257.7575	-2908.7325	NaN	NaN	0.4717	0.89	0.0215	0.0192	0.0218	0.0247	0.0227
0.0	0.0	0.0	-1326.7575	268.2675	NaN	NaN	-0.2534	0.8871	0.0222	0.0193	0.0225	0.0255	0.0233
0.0	0.0	0.0	-2383.7575	-990.7325	NaN	NaN	0.2936	0.886	0.0227	0.0192	0.0228	0.0259	0.0234
0.0	0.0	0.0	-489.7575	-165.7325	NaN	NaN	0.2528	0.883	0.0235	0.0191	0.0235	0.0269	0.024
0.0	0.0	0.0	-1310.7575	150.2675	NaN	NaN	-0.1295	0.8821	0.0239	0.0189	0.0237	0.0273	0.024
0.0	0.0	0.0	-2307.7575	1364.2675	NaN	NaN	-0.3	0.8805	0.0244	0.0189	0.0242	0.0278	0.0242
0.0	0.0	0.0	-3307.7575	1280.2675	NaN	NaN	-0.3	0.8825	0.024	0.0188	0.0237	0.0271	0.0238
0.0	0.0	0.0	-3351.7575	-12.7325	NaN	NaN	0.0038	0.8832	0.0239	0.0189	0.0235	0.0268	0.0237
0.0	0.0	0.0	-1874.7575	-18.7325	NaN	NaN	0.0099	0.8813	0.0245	0.0189	0.024	0.0274	0.024
0.0	0.0	0.0	-3183.7575	-1493.7325	NaN	NaN	0.3193	0.881	0.0246	0.0187	0.0241	0.0276	0.024
0.0	0.0	0.0	-1252.7575	214.2675	NaN	NaN	-0.2063	0.8807	0.0247	0.0188	0.0242	0.0276	0.024
0.0	0.0	0.0	-1957.7575	-301.7325	NaN	NaN	0.1335	0.8841	0.0238	0.0188	0.0233	0.0266	0.0234
0.0	0.0	0.0	-1771.7575	-2049.7325	NaN	NaN	0.5364	0.8858	0.0233	0.019	0.0228	0.0259	0.0232
0.0	0.0	0.0	-4135.7575	376.2675	NaN	NaN	-0.1001	0.8856	0.0234	0.0192	0.0228	0.0258	0.0232
0.0	0.0	0.0	-3049.7575	-279.7325	NaN	NaN	0.084	0.8835	0.024	0.0191	0.0233	0.0264	0.0237
0.0	0.0	0.0	-2318.7575	-758.7325	NaN	NaN	0.2465	0.8828	0.0242	0.0189	0.0235	0.0267	0.0239
0.0	0.0	0.0	-1268.7575	-1006.7325	NaN	NaN	0.4424	0.8794	0.0252	0.0189	0.0244	0.0278	0.0244
0.0	0.0	0.0	-3311.7575	3285.2675	NaN	NaN	-0.3	0.8779	0.0259	0.0187	0.0248	0.0282	0.0245
0.0	0.0	0.0	-3316.7575	-1403.7325	NaN	NaN	0.2974	0.8838	0.0241	0.0187	0.0234	0.0266	0.0235
0.0	0.0	0.0	-3639.7575	482.2675	NaN	NaN	-0.1527	0.883	0.0242	0.0189	0.0235	0.0266	0.0237
0.0	0.0	0.0	-1974.7575	-2345.7325	NaN	NaN	0.5429	0.8842	0.024	0.0189	0.0233	0.0262	0.0234
0.0	0.0	0.0	-2409.7575	967.2675	NaN	NaN	-0.3	0.883	0.0244	0.019	0.0236	0.0264	0.0236
0.0	0.0	0.0	-956.7575	-1467.7325	NaN	NaN	0.6054	0.8827	0.0245	0.019	0.0237	0.0264	0.0237
0.0	0.0	0.0	-2079.7575	-2603.7325	NaN	NaN	0.5559	0.8832	0.0244	0.019	0.0236	0.0263	0.0237
0.0	0.0	0.0	-525.7575	1015.2675	NaN	NaN	1.3	0.8793	0.0257	0.0189	0.0245	0.0274	0.0243
0.0	0.0	0.0	-2717.7575	3005.2675	NaN	NaN	1.3	0.8775	0.0263	0.0187	0.0249	0.028	0.0245
0.0	0.0	0.0	-1920.7575	-631.7325	NaN	NaN	0.2475	0.878	0.0262	0.0187	0.0248	0.0278	0.0245
0.0	0.0	0.0	-2889.7575	-230.7325	NaN	NaN	0.0739	0.8803	0.0252	0.019	0.0243	0.0271	0.0241
0.0	0.0	0.0	-2004.7575	58.2675	NaN	NaN	-0.0299	0.8819	0.0247	0.0193	0.0239	0.0264	0.0238
0.0	0.0	0.0	-850.7575	-5140.7325	NaN	NaN	0.858	0.885	0.0238	0.0193	0.0231	0.0254	0.0233
0.0	0.0	0.0	-3475.7575	1134.2675	NaN	NaN	-0.3	0.8826	0.0245	0.0194	0.0237	0.026	0.0238
0.0	0.0	0.0	-3335.7575	-1816.7325	NaN	NaN	0.3526	0.8832	0.0244	0.0192	0.0237	0.0259	0.0236
0.0	0.0	0.0	-953.7575	-1271.7325	NaN	NaN	0.5714	0.8806	0.0253	0.0191	0.0242	0.0267	0.0241
0.0	0.0	0.0	-2027.7575	-756.7325	NaN	NaN	0.2718	0.8795	0.0257	0.0189	0.0244	0.0271	0.0243
0.0	0.0	0.0	-1850.7575	546.2675	NaN	NaN	-0.3	0.8782	0.0262	0.019	0.0246	0.0274	0.0246
0.0	0.0	0.0	-3409.7575	-1048.7325	NaN	NaN	0.2352	0.8801	0.0254	0.0191	0.0242	0.0269	0.0244
0.0	0.0	0.0	-2372.7575	67.2675	NaN	NaN	-0.0292	0.8796	0.0256	0.0192	0.0243	0.0269	0.0245
0.0	0.0	0.0	-1608.7575	-2291.7325	NaN	NaN	0.5875	0.8814	0.025	0.0192	0.0239	0.0264	0.0242
0.0	0.0	0.0	-1599.7575	195.2675	NaN	NaN	-0.139	0.8807	0.0253	0.0192	0.024	0.0266	0.0242
0.0	0.0	0.0	-1641.7575	-1754.7325	NaN	NaN	0.5166	0.8801	0.0257	0.0191	0.0241	0.0269	0.0242
0.0	0.0	0.0	-2581.7575	12.2675	NaN	NaN	-0.0048	0.8779	0.0266	0.0191	0.0244	0.0275	0.0245
0.0	0.0	0.0	-1729.7575	7.2675	NaN	NaN	-0.0042	0.8791	0.0262	0.0189	0.0242	0.0271	0.0244
0.0	0.0	0.0	-2962.7575	-937.7325	NaN	NaN	0.2404	0.8807	0.0257	0.0189	0.0239	0.0267	0.0241
0.0	0.0	0.0	-2645.7575	-1131.7325	NaN	NaN	0.2996	0.8811	0.0256	0.0189	0.0238	0.0266	0.024
0.0	0.0	0.0	-2437.7575	-173.7325	NaN	NaN	0.0665	0.8806	0.0259	0.0188	0.0238	0.0268	0.024
0.0	0.0	0.0	-817.7575	3679.2675	NaN	NaN	1.2858	0.8779	0.0269	0.0189	0.0242	0.0275	0.0247
0.0	0.0	0.0	-1714.7575	-2865.7325	NaN	NaN	0.6256	0.8821	0.0256	0.0185	0.0234	0.0266	0.0238
0.0	0.0	0.0	-606.7575	1893.2675	NaN	NaN	1.3	0.8795	0.0264	0.019	0.0238	0.0271	0.0243
0.0	0.0	0.0	-2751.7575	780.2675	NaN	NaN	-0.3	0.8827	0.0255	0.0188	0.0233	0.0262	0.0235
0.0	0.0	0.0	-3246.7575	-2275.7325	NaN	NaN	0.4121	0.8837	0.025	0.0189	0.0231	0.0259	0.0235
0.0	0.0	0.0	-1485.7575	-1431.7325	NaN	NaN	0.4907	0.8837	0.025	0.0188	0.023	0.0261	0.0234
0.0	0.0	0.0	-1414.7575	19.2675	NaN	NaN	-0.0138	0.8806	0.0261	0.0189	0.0233	0.0271	0.024
0.0	0.0	0.0	-1255.7575	2253.2675	NaN	NaN	1.3	0.8764	0.0274	0.0192	0.024	0.0283	0.0247
0.0	0.0	0.0	-1838.7575	41.2675	NaN	NaN	-0.023	0.882	0.0258	0.0186	0.0231	0.0267	0.0237
0.0	0.0	0.0	-2702.7575	-901.7325	NaN	NaN	0.2502	0.8853	0.0244	0.0189	0.0227	0.0255	0.0231
0.0	0.0	0.0	-2564.7575	-2163.7325	NaN	NaN	0.4576	0.8868	0.0237	0.019	0.0225	0.025	0.0229
0.0	0.0	0.0	-2927.7575	-3989.7325	NaN	NaN	0.5768	0.8872	0.0235	0.019	0.0225	0.025	0.0229
0.0	0.0	0.0	-3338.7575	5175.2675	NaN	NaN	1.3	0.8835	0.0249	0.019	0.0229	0.026	0.0237
0.0	0.0	0.0	-2196.7575	-1306.7325	NaN	NaN	0.373	0.8855	0.0243	0.0186	0.0226	0.0257	0.0232
0.0	0.0	0.0	-1244.7575	660.2675	NaN	NaN	-0.3	0.8831	0.0251	0.0189	0.023	0.0261	0.0237
0.0	0.0	0.0	-2502.7575	1372.2675	NaN	NaN	-0.3	0.8839	0.025	0.0189	0.0229	0.0258	0.0235
0.0	0.0	0.0	-1546.7575	-254.7325	NaN	NaN	0.1414	0.8853	0.0245	0.0189	0.0227	0.0253	0.0233
0.0	0.0	0.0	-2505.7575	-3871.7325	NaN	NaN	0.6071	0.8866	0.0237	0.019	0.0226	0.025	0.0231
0.0	0.0	0.0	-1031.7575	980.2675	NaN	NaN	-0.3	0.8845	0.0246	0.019	0.023	0.0255	0.0235
0.0	0.0	0.0	-2151.7575	77.2675	NaN	NaN	-0.0372	0.8856	0.0243	0.0189	0.0229	0.0251	0.0233
0.0	0.0	0.0	-2535.7575	61.2675	NaN	NaN	-0.0248	0.8858	0.0241	0.0188	0.0229	0.025	0.0233
0.0	0.0	0.0	-3109.7575	-2855.7325	NaN	NaN	0.4787	0.8867	0.0238	0.0188	0.0229	0.0248	0.023
0.0	0.0	0.0	-715.7575	-439.7325	NaN	NaN	0.3806	0.8841	0.0249	0.0188	0.0232	0.0256	0.0235
0.0	0.0	0.0	-2677.7575	-335.7325	NaN	NaN	0.1114	0.8832	0.0254	0.0187	0.0232	0.0259	0.0236
0.0	0.0	0.0	-1874.7575	716.2675	NaN	NaN	-0.3	0.8816	0.0261	0.0189	0.0233	0.0262	0.0239
0.0	0.0	0.0	-2561.7575	-184.7325	NaN	NaN	0.0673	0.884	0.0254	0.0188	0.0229	0.0255	0.0234
0.0	0.0	0.0	-2996.7575	-1093.7325	NaN	NaN	0.2674	0.8845	0.0251	0.0189	0.0229	0.0254	0.0232
0.0	0.0	0.0	-3209.7575	1756.2675	NaN	NaN	-0.3	0.8836	0.0254	0.019	0.023	0.0255	0.0235
0.0	0.0	0.0	-4306.7575	-469.7325	NaN	NaN	0.0983	0.885	0.0249	0.0189	0.0229	0.0252	0.0231
0.0	0.0	0.0	-816.7575	205.2675	NaN	NaN	-0.3	0.8844	0.0251	0.0189	0.023	0.0254	0.0233
0.0	0.0	0.0	-2739.7575	-1796.7325	NaN	NaN	0.3961	0.8862	0.0243	0.0189	0.0227	0.025	0.0229
0.0	0.0	0.0	-1999.7575	-894.7325	NaN	NaN	0.3091	0.8848	0.0248	0.0191	0.0229	0.0252	0.0232
0.0	0.0	0.0	-2859.7575	-237.7325	NaN	NaN	0.0768	0.8855	0.0246	0.019	0.0227	0.0251	0.023
0.0	0.0	0.0	-907.7575	-1318.7325	NaN	NaN	0.5923	0.8843	0.0251	0.0191	0.0229	0.0255	0.0231
0.0	0.0	0.0	-2099.7575	-742.7325	NaN	NaN	0.2613	0.8842	0.0253	0.0191	0.0228	0.0255	0.0231
0.0	0.0	0.0	-3902.7575	-27.7325	NaN	NaN	0.0071	0.8817	0.0261	0.0193	0.023	0.0262	0.0236
0.0	0.0	0.0	-229.7575	815.2675	NaN	NaN	1.3	0.8802	0.0267	0.0193	0.0231	0.0268	0.0238
0.0	0.0	0.0	-1330.7575	2006.2675	NaN	NaN	1.3	0.8808	0.0264	0.0191	0.023	0.0269	0.0237
0.0	0.0	0.0	-2479.7575	161.2675	NaN	NaN	-0.0696	0.8842	0.0252	0.0188	0.0226	0.0261	0.0231
0.0	0.0	0.0	-2348.7575	5.2675	NaN	NaN	-0.0022	0.8846	0.0248	0.0188	0.0228	0.026	0.023
0.0	0.0	0.0	-3251.7575	1170.2675	NaN	NaN	-0.3	0.8851	0.0244	0.0189	0.0229	0.0257	0.023
0.0	0.0	0.0	-3656.7575	-1900.7325	NaN	NaN	0.342	0.8882	0.0233	0.0188	0.0224	0.0248	0.0224
0.0	0.0	0.0	-2825.7575	-1294.7325	NaN	NaN	0.3142	0.8874	0.0235	0.019	0.0226	0.0249	0.0225
0.0	0.0	0.0	-2503.7575	-1231.7325	NaN	NaN	0.3297	0.8846	0.0244	0.0191	0.0232	0.0257	0.023
0.0	0.0	0.0	-2074.7575	-393.7325	NaN	NaN	0.1595	0.8844	0.0246	0.019	0.0232	0.0258	0.0231
0.0	0.0	0.0	-891.7575	-1180.7325	NaN	NaN	0.5697	0.8848	0.0243	0.0189	0.0231	0.0257	0.0231
0.0	0.0	0.0	-2398.7575	-83.7325	NaN	NaN	0.0337	0.8851	0.0242	0.0189	0.0232	0.0256	0.0231
0.0	0.0	0.0	-2104.7575	-1424.7325	NaN	NaN	0.4037	0.885	0.0241	0.0188	0.0232	0.0256	0.0232
0.0	0.0	0.0	-4215.7575	1227.2675	NaN	NaN	-0.3	0.8852	0.024	0.0187	0.0232	0.0255	0.0233
0.0	0.0	0.0	-3065.7575	-1872.7325	NaN	NaN	0.3792	0.8867	0.0236	0.0185	0.0229	0.0252	0.023
0.0	0.0	0.0	-2191.7575	-1565.7325	NaN	NaN	0.4167	0.8854	0.024	0.0186	0.0233	0.0256	0.0232
0.0	0.0	0.0	-1689.7575	-2.7325	NaN	NaN	0.0016	0.8834	0.0248	0.0185	0.0238	0.0262	0.0233
0.0	0.0	0.0	-2860.7575	871.2675	NaN	NaN	-0.3	0.8824	0.0254	0.0185	0.024	0.0264	0.0234
0.0	0.0	0.0	-2830.7575	-2078.7325	NaN	NaN	0.4234	0.8837	0.0251	0.0185	0.0236	0.026	0.023
0.0	0.0	0.0	-2220.7575	-1804.7325	NaN	NaN	0.4483	0.8826	0.0255	0.0187	0.0238	0.0262	0.0232
0.0	0.0	0.0	117.2425	-1135.7325	NaN	NaN	1.1151	0.8805	0.0264	0.0187	0.0241	0.0266	0.0235
0.0	0.0	0.0	-1973.7575	165.2675	NaN	NaN	-0.0914	0.8812	0.0263	0.0186	0.0241	0.0265	0.0234
0.0	0.0	0.0	-3520.7575	-201.7325	NaN	NaN	0.0542	0.8821	0.026	0.0185	0.024	0.0263	0.0231
0.0	0.0	0.0	-4837.7575	845.2675	NaN	NaN	-0.2117	0.8803	0.0266	0.0185	0.0243	0.0269	0.0233
0.0	0.0	0.0	-1204.7575	-1523.7325	NaN	NaN	0.5585	0.8794	0.0271	0.0185	0.0245	0.0272	0.0234
0.0	0.0	0.0	-2158.7575	1810.2675	NaN	NaN	-0.3	0.8796	0.027	0.0185	0.0244	0.0271	0.0233
0.0	0.0	0.0	-3730.7575	-1927.7325	NaN	NaN	0.3407	0.8838	0.0257	0.0185	0.0236	0.0259	0.0225
0.0	0.0	0.0	-2001.7575	-1189.7325	NaN	NaN	0.3728	0.8795	0.0272	0.019	0.0243	0.0268	0.0232
0.0	0.0	0.0	-3732.7575	114.2675	NaN	NaN	-0.0316	0.8804	0.0272	0.0187	0.0241	0.0266	0.0229
0.0	0.0	0.0	743.2425	672.2675	NaN	NaN	0.4749	0.8751	0.0289	0.0192	0.025	0.0281	0.0238
0.0	0.0	0.0	-2432.7575	-618.7325	NaN	NaN	0.2028	0.8743	0.0293	0.0191	0.025	0.0286	0.0237
0.0	0.0	0.0	-2461.7575	462.2675	NaN	NaN	-0.2312	0.8691	0.031	0.0197	0.0259	0.0298	0.0244
0.0	0.0	0.0	-1693.7575	2818.2675	NaN	NaN	1.3	0.8747	0.0292	0.0192	0.025	0.0283	0.0237
0.0	0.0	0.0	-1877.7575	-1403.7325	NaN	NaN	0.4278	0.8839	0.0259	0.0185	0.0234	0.0259	0.0224
0.0	0.0	0.0	-5449.7575	-1768.7325	NaN	NaN	0.245	0.8865	0.0244	0.0188	0.023	0.0251	0.0221
0.0	0.0	0.0	-5090.7575	1169.2675	NaN	NaN	-0.2982	0.8832	0.0256	0.019	0.0237	0.026	0.0225
0.0	0.0	0.0	-1787.7575	390.2675	NaN	NaN	-0.2793	0.8808	0.0268	0.0189	0.0241	0.0266	0.0229
0.0	0.0	0.0	-2686.7575	-1654.7325	NaN	NaN	0.3811	0.8816	0.0266	0.0187	0.0239	0.0266	0.0226
0.0	0.0	0.0	-1388.7575	-966.7325	NaN	NaN	0.4104	0.8746	0.029	0.0193	0.0251	0.0283	0.0237
0.0	0.0	0.0	-796.7575	-1254.7325	NaN	NaN	0.6116	0.8731	0.0296	0.0193	0.0253	0.0289	0.0238
0.0	0.0	0.0	-2822.7575	1807.2675	NaN	NaN	-0.3	0.8756	0.0286	0.0192	0.0249	0.0281	0.0236
0.0	0.0	0.0	-2024.7575	-2030.7325	NaN	NaN	0.5007	0.8861	0.0248	0.0185	0.023	0.0255	0.022
0.0	0.0	0.0	-3295.7575	-129.7325	NaN	NaN	0.0379	0.8846	0.025	0.019	0.0233	0.0256	0.0225
0.0	0.0	0.0	-3542.7575	-1669.7325	NaN	NaN	0.3203	0.8851	0.025	0.0188	0.0232	0.0255	0.0224
0.0	0.0	0.0	-2167.7575	-164.7325	NaN	NaN	0.0706	0.8833	0.0255	0.0189	0.0236	0.0261	0.0227
0.0	0.0	0.0	-2295.7575	-2909.7325	NaN	NaN	0.559	0.8845	0.0252	0.0187	0.0233	0.026	0.0224
0.0	0.0	0.0	-1972.7575	1288.2675	NaN	NaN	-0.3	0.8781	0.0273	0.0192	0.0246	0.0276	0.0233
0.0	0.0	0.0	-2513.7575	-846.7325	NaN	NaN	0.252	0.882	0.0262	0.0188	0.0237	0.0266	0.0226
0.0	0.0	0.0	-3863.7575	1327.2675	NaN	NaN	-0.3	0.8808	0.0263	0.0192	0.024	0.0267	0.023
0.0	0.0	0.0	-2737.7575	-3405.7325	NaN	NaN	0.5544	0.8852	0.025	0.0189	0.023	0.0257	0.0223
0.0	0.0	0.0	-2087.7575	-739.7325	NaN	NaN	0.2616	0.8797	0.0264	0.0193	0.0241	0.0272	0.0233
0.0	0.0	0.0	-1976.7575	942.2675	NaN	NaN	-0.3	0.8796	0.0267	0.0191	0.0241	0.0274	0.0231
0.0	0.0	0.0	-2241.7575	385.2675	NaN	NaN	-0.2075	0.8805	0.0263	0.0189	0.024	0.0272	0.0231
0.0	0.0	0.0	-3298.7575	-4430.7325	NaN	NaN	0.5732	0.8841	0.0249	0.0187	0.0233	0.0264	0.0225
0.0	0.0	0.0	-2911.7575	1295.2675	NaN	NaN	-0.3	0.8779	0.0269	0.0189	0.0245	0.0281	0.0237
0.0	0.0	0.0	-3436.7575	-830.7325	NaN	NaN	0.1947	0.8797	0.0266	0.0185	0.0242	0.0278	0.0232
0.0	0.0	0.0	-3212.7575	1959.2675	NaN	NaN	-0.3	0.8752	0.0279	0.0187	0.0251	0.0291	0.024
0.0	0.0	0.0	-2990.7575	-524.7325	NaN	NaN	0.1493	0.8777	0.0274	0.0185	0.0246	0.0284	0.0233
0.0	0.0	0.0	-3915.7575	-812.7325	NaN	NaN	0.1719	0.8773	0.0275	0.0185	0.0248	0.0284	0.0235
0.0	0.0	0.0	-370.7575	-409.7325	NaN	NaN	0.525	0.8737	0.0287	0.0185	0.0255	0.0295	0.024
0.0	0.0	0.0	-1399.7575	-1964.7325	NaN	NaN	0.584	0.8723	0.0293	0.0183	0.0259	0.0301	0.0241
0.0	0.0	0.0	-4318.7575	321.2675	NaN	NaN	-0.0804	0.8735	0.0291	0.018	0.0258	0.0297	0.0238
0.0	0.0	0.0	-2074.7575	-2695.7325	NaN	NaN	0.5651	0.8774	0.028	0.0178	0.0251	0.0287	0.0231
0.0	0.0	0.0	-3015.7575	-775.7325	NaN	NaN	0.2046	0.8734	0.0295	0.018	0.0258	0.0297	0.0236
0.0	0.0	0.0	-2908.7575	-3219.7325	NaN	NaN	0.5254	0.8715	0.0309	0.0181	0.0258	0.0304	0.0232
0.0	0.0	0.0	-3816.7575	887.2675	NaN	NaN	-0.3	0.8583	0.0362	0.0196	0.0275	0.0343	0.0241
0.0	0.0	0.0	-1085.7575	-1840.7325	NaN	NaN	0.629	0.8494	0.0401	0.0207	0.0284	0.0371	0.0243
0.0	0.0	0.0	-1151.7575	-1579.7325	NaN	NaN	0.5783	0.8462	0.0413	0.021	0.0288	0.0381	0.0246
0.0	0.0	0.0	-2570.7575	2951.2675	NaN	NaN	1.3	0.8427	0.043	0.0215	0.0293	0.0383	0.0251
0.0	0.0	0.0	-2075.7575	-593.7325	NaN	NaN	0.2224	0.8459	0.0424	0.0211	0.0288	0.0372	0.0246
0.0	0.0	0.0	-3313.7575	-212.7325	NaN	NaN	0.0603	0.8481	0.0419	0.0208	0.0285	0.0366	0.024
0.0	0.0	0.0	-2633.7575	179.2675	NaN	NaN	-0.073	0.8501	0.0416	0.0206	0.0281	0.036	0.0236
0.0	0.0	0.0	-2344.7575	-890.7325	NaN	NaN	0.2753	0.8517	0.0413	0.0205	0.0278	0.0355	0.0231
0.0	0.0	0.0	-3040.7575	427.2675	NaN	NaN	-0.1635	0.8497	0.0425	0.0209	0.028	0.0354	0.0235
0.0	0.0	0.0	-3258.7575	-381.7325	NaN	NaN	0.1049	0.8529	0.0417	0.0207	0.0274	0.0345	0.0228
0.0	0.0	0.0	-1070.7575	-480.7325	NaN	NaN	0.3099	0.8467	0.044	0.0216	0.0283	0.0355	0.024
0.0	0.0	0.0	-3822.7575	1815.2675	NaN	NaN	-0.3	0.8459	0.0449	0.022	0.0281	0.035	0.0241
0.0	0.0	0.0	-2371.7575	296.2675	NaN	NaN	-0.1427	0.8433	0.046	0.0226	0.0284	0.0351	0.0245
0.0	0.0	0.0	633.2425	-172.7325	NaN	NaN	-0.3	0.8452	0.0459	0.0226	0.0279	0.0342	0.0242
0.0	0.0	0.0	-1361.7575	-1163.7325	NaN	NaN	0.4608	0.8503	0.0444	0.022	0.0272	0.0328	0.0232
0.0	0.0	0.0	-2994.7575	-623.7325	NaN	NaN	0.1724	0.8517	0.0441	0.0215	0.0276	0.0324	0.0227
0.0	0.0	0.0	-1992.7575	1356.2675	NaN	NaN	-0.3	0.8471	0.0466	0.0214	0.0289	0.0328	0.0232
0.0	0.0	0.0	-2485.7575	323.2675	NaN	NaN	-0.1495	0.8471	0.0475	0.0208	0.0297	0.0322	0.0227
0.0	0.0	0.0	-1889.7575	1136.2675	NaN	NaN	-0.3	0.8454	0.0495	0.0204	0.0308	0.0314	0.0226
0.0	0.0	0.0	-2186.7575	-2532.7325	NaN	NaN	0.5367	0.8491	0.0487	0.0194	0.031	0.0305	0.0213
0.0	0.0	0.0	-3158.7575	3275.2675	NaN	NaN	1.3	0.8318	0.0573	0.02	0.0355	0.0322	0.0233
0.0	0.0	0.0	-2554.7575	791.2675	NaN	NaN	-0.3	0.8397	0.055	0.0195	0.0334	0.0303	0.0221
0.0	0.0	0.0	-2771.7575	1861.2675	NaN	NaN	-0.3	0.8398	0.0543	0.0197	0.0335	0.0304	0.0222
0.0	0.0	0.0	-1081.7575	276.2675	NaN	NaN	-0.3	0.8417	0.0538	0.0198	0.0327	0.0301	0.022
0.0	0.0	0.0	-3040.7575	-1698.7325	NaN	NaN	0.3584	0.8452	0.0522	0.0197	0.0318	0.0296	0.0215
0.0	0.0	0.0	-2841.7575	1291.2675	NaN	NaN	-0.3	0.844	0.0528	0.0199	0.0318	0.0296	0.0219
0.0	0.0	0.0	-4043.7575	-356.7325	NaN	NaN	0.0811	0.8524	0.0493	0.0196	0.0297	0.0285	0.0205
0.0	0.0	0.0	-2880.7575	-4027.7325	NaN	NaN	0.583	0.8537	0.0483	0.0193	0.0296	0.0287	0.0203
0.0	0.0	0.0	-2950.7575	-268.7325	NaN	NaN	0.0835	0.8489	0.0509	0.0193	0.0308	0.0291	0.021
0.0	0.0	0.0	-3351.7575	-755.7325	NaN	NaN	0.184	0.845	0.0533	0.0193	0.0316	0.0291	0.0217
0.0	0.0	0.0	-3047.7575	-2544.7325	NaN	NaN	0.455	0.8447	0.0534	0.0192	0.0318	0.0291	0.0218
0.0	0.0	0.0	-1994.7575	-2778.7325	NaN	NaN	0.5821	0.8408	0.0551	0.0193	0.0328	0.0297	0.0224
0.0	0.0	0.0	-1573.7575	487.2675	NaN	NaN	-0.3	0.8333	0.0593	0.0197	0.0343	0.0301	0.0234
0.0	0.0	0.0	-2398.7575	-605.7325	NaN	NaN	0.2016	0.8373	0.0577	0.0196	0.0331	0.0294	0.0229
0.0	0.0	0.0	-2788.7575	-3623.7325	NaN	NaN	0.5651	0.8417	0.0553	0.0196	0.0321	0.0291	0.0222
0.0	0.0	0.0	-2917.7575	-2514.7325	NaN	NaN	0.4629	0.8408	0.0556	0.0196	0.0323	0.0294	0.0223
0.0	0.0	0.0	-2722.7575	-1399.7325	NaN	NaN	0.3395	0.8408	0.0556	0.0194	0.0324	0.0295	0.0223
0.0	0.0	0.0	-663.7575	-1796.7325	NaN	NaN	0.7302	0.8348	0.0585	0.0196	0.0337	0.03	0.0233
0.0	0.0	0.0	-3916.7575	-1.7325	NaN	NaN	0.0004	0.8343	0.0591	0.0195	0.0338	0.0298	0.0234
0.0	0.0	0.0	-3741.7575	-1074.7325	NaN	NaN	0.2231	0.831	0.0609	0.0197	0.0346	0.03	0.0239
0.0	0.0	0.0	-3849.7575	-669.7325	NaN	NaN	0.1482	0.8291	0.0619	0.0196	0.0351	0.0302	0.0242
0.0	0.0	0.0	-2267.7575	243.2675	NaN	NaN	-0.1202	0.8242	0.0642	0.0197	0.0363	0.0308	0.0249
0.0	0.0	0.0	-872.7575	275.2675	NaN	NaN	-0.3	0.8234	0.0648	0.0198	0.0364	0.0306	0.025
0.0	0.0	0.0	-3879.7575	-232.7325	NaN	NaN	0.0566	0.8292	0.062	0.0196	0.035	0.0299	0.0243
0.0	0.0	0.0	-2718.7575	-2093.7325	NaN	NaN	0.4351	0.8342	0.0591	0.0193	0.0339	0.0297	0.0237
0.0	0.0	0.0	-1349.7575	-204.7325	NaN	NaN	0.1317	0.8312	0.0604	0.0191	0.0349	0.0302	0.0243
0.0	0.0	0.0	-2632.7575	-1129.7325	NaN	NaN	0.3003	0.8323	0.0598	0.0188	0.0347	0.0302	0.0241
0.0	0.0	0.0	-1784.7575	-324.7325	NaN	NaN	0.1539	0.8264	0.0624	0.0189	0.0364	0.031	0.0249
0.0	0.0	0.0	-2179.7575	-608.7325	NaN	NaN	0.2183	0.8228	0.0644	0.0188	0.0374	0.0314	0.0253
0.0	0.0	0.0	-2079.7575	-1881.7325	NaN	NaN	0.475	0.8243	0.0634	0.0188	0.0369	0.0315	0.0251
0.0	0.0	0.0	-1426.7575	-706.7325	NaN	NaN	0.3313	0.8204	0.0654	0.0189	0.0378	0.0319	0.0257
0.0	0.0	0.0	-4083.7575	-264.7325	NaN	NaN	0.0609	0.8283	0.0616	0.0188	0.0356	0.0309	0.0248
0.0	0.0	0.0	-1283.7575	-1397.7325	NaN	NaN	0.5213	0.8299	0.0603	0.0188	0.0351	0.0311	0.0248
0.0	0.0	0.0	-3859.7575	-1538.7325	NaN	NaN	0.285	0.8319	0.0595	0.0186	0.0347	0.0308	0.0245
0.0	0.0	0.0	-4288.7575	-2660.7325	NaN	NaN	0.3829	0.8324	0.0591	0.0185	0.0348	0.0308	0.0244
0.0	0.0	0.0	-998.7575	187.2675	NaN	NaN	-0.2308	0.8275	0.0616	0.0183	0.0363	0.0313	0.025
0.0	0.0	0.0	-2336.7575	-2089.7325	NaN	NaN	0.4721	0.8262	0.0625	0.0182	0.0368	0.0312	0.0251
0.0	0.0	0.0	-4217.7575	-1208.7325	NaN	NaN	0.2227	0.8254	0.063	0.0182	0.0371	0.0311	0.0251
0.0	0.0	0.0	-2271.7575	-592.7325	NaN	NaN	0.2069	0.8164	0.0678	0.0185	0.0394	0.0319	0.026
0.0	0.0	0.0	-2603.7575	-1443.7325	NaN	NaN	0.3567	0.8185	0.0672	0.0184	0.0389	0.0314	0.0257
0.0	0.0	0.0	-982.7575	-1864.7325	NaN	NaN	0.6549	0.816	0.0684	0.0185	0.0395	0.0317	0.026
0.0	0.0	0.0	-2679.7575	-794.7325	NaN	NaN	0.2287	0.8116	0.0707	0.0188	0.0405	0.0322	0.0262
0.0	0.0	0.0	-1265.7575	904.2675	NaN	NaN	-0.3	0.7968	0.0785	0.0193	0.0441	0.0337	0.0276
0.0	0.0	0.0	-2390.7575	-1181.7325	NaN	NaN	0.3308	0.8046	0.0748	0.0189	0.042	0.0327	0.0269
0.0	0.0	0.0	-2585.7575	640.2675	NaN	NaN	-0.3	0.7974	0.0786	0.0191	0.0441	0.0334	0.0274
0.0	0.0	0.0	-2281.7575	-1278.7325	NaN	NaN	0.3591	0.7948	0.0803	0.0193	0.0445	0.0339	0.0272
0.0	0.0	0.0	-2096.7575	3217.2675	NaN	NaN	1.3	0.7599	0.0995	0.021	0.053	0.0371	0.0295
0.0	0.0	0.0	-4289.7575	1497.2675	NaN	NaN	-0.3	0.7812	0.0893	0.0194	0.0476	0.0339	0.0287
0.0	0.0	0.0	-2121.7575	-268.7325	NaN	NaN	0.1124	0.7782	0.0906	0.0199	0.0482	0.0346	0.0285
0.0	0.0	0.0	-609.7575	644.2675	NaN	NaN	1.3	0.7741	0.0931	0.0201	0.0493	0.0347	0.0288
0.0	0.0	0.0	-3136.7575	-568.7325	NaN	NaN	0.1535	0.7927	0.0833	0.0192	0.0447	0.0328	0.0273
0.0	0.0	0.0	-419.7575	1748.2675	NaN	NaN	1.3	0.7787	0.0903	0.0199	0.0483	0.0345	0.0283
0.0	0.0	0.0	-1627.7575	-2267.7325	NaN	NaN	0.5821	0.7987	0.08	0.0189	0.0437	0.0321	0.0267
0.0	0.0	0.0	-3200.7575	-146.7325	NaN	NaN	0.0438	0.7863	0.0862	0.0195	0.0469	0.0337	0.0275
0.0	0.0	0.0	-1188.7575	322.2675	NaN	NaN	-0.3	0.7822	0.089	0.0195	0.048	0.0336	0.0278
0.0	0.0	0.0	-1642.7575	-2447.7325	NaN	NaN	0.5984	0.7865	0.0866	0.0191	0.0471	0.0329	0.0277
0.0	0.0	0.0	-3289.7575	-1061.7325	NaN	NaN	0.244	0.7931	0.0831	0.019	0.0453	0.0324	0.0271
0.0	0.0	0.0	-1781.7575	-872.7325	NaN	NaN	0.3288	0.7897	0.085	0.0193	0.0459	0.0325	0.0275
0.0	0.0	0.0	-3011.7575	-944.7325	NaN	NaN	0.2388	0.7981	0.0809	0.019	0.0437	0.0315	0.0268
0.0	0.0	0.0	-3759.7575	212.2675	NaN	NaN	-0.0598	0.7947	0.0825	0.0192	0.0446	0.0319	0.0271
0.0	0.0	0.0	-3070.7575	-1057.7325	NaN	NaN	0.2562	0.7837	0.0887	0.0198	0.0472	0.0329	0.0278
0.0	0.0	0.0	-4460.7575	1656.2675	NaN	NaN	-0.3	0.7712	0.0956	0.0204	0.05	0.0339	0.0288
0.0	0.0	0.0	-2527.7575	2953.2675	NaN	NaN	1.3	0.7602	0.1022	0.0206	0.0529	0.0341	0.03
0.0	0.0	0.0	-3534.7575	-161.7325	NaN	NaN	0.0438	0.7799	0.0918	0.0197	0.048	0.032	0.0286
0.0	0.0	0.0	-4033.7575	1957.2675	NaN	NaN	-0.3	0.7778	0.0929	0.0198	0.0485	0.0321	0.0288
0.0	0.0	0.0	-4307.7575	1175.2675	NaN	NaN	-0.3	0.7972	0.083	0.0192	0.0436	0.0299	0.0271
0.0	0.0	0.0	-1871.7575	-1334.7325	NaN	NaN	0.4163	0.8015	0.0804	0.019	0.0428	0.0295	0.0268
0.0	0.0	0.0	-2930.7575	-1063.7325	NaN	NaN	0.2663	0.8078	0.0769	0.0191	0.041	0.0291	0.026
0.0	0.0	0.0	-1537.7575	-1421.7325	NaN	NaN	0.4804	0.7923	0.0851	0.0196	0.0449	0.0304	0.0276
0.0	0.0	0.0	-2328.7575	-1393.7325	NaN	NaN	0.3744	0.7983	0.0822	0.0194	0.0434	0.0298	0.0269
0.0	0.0	0.0	-3457.7575	429.2675	NaN	NaN	-0.1417	0.7712	0.0958	0.0206	0.0501	0.0329	0.0293
0.0	0.0	0.0	-2582.7575	1812.2675	NaN	NaN	-0.3	0.7642	0.1004	0.0207	0.0516	0.0332	0.0299
0.0	0.0	0.0	-3799.7575	2252.2675	NaN	NaN	-0.3	0.7539	0.1054	0.0213	0.0539	0.0344	0.031
0.0	0.0	0.0	-3500.7575	4175.2675	NaN	NaN	1.3	0.7615	0.1016	0.0207	0.0517	0.0332	0.0312
0.0	0.0	0.0	-3419.7575	-2215.7325	NaN	NaN	0.3932	0.801	0.0808	0.0187	0.0426	0.029	0.0278
0.0	0.0	0.0	-3306.7575	-3199.7325	NaN	NaN	0.4918	0.8204	0.069	0.0191	0.0374	0.028	0.0262
0.0	0.0	0.0	-3175.7575	-563.7325	NaN	NaN	0.1508	0.8159	0.0712	0.0192	0.0385	0.0284	0.0268
0.0	0.0	0.0	-4780.7575	-3546.7325	NaN	NaN	0.4259	0.8253	0.0656	0.019	0.0362	0.0283	0.0255
0.0	0.0	0.0	-3060.7575	2351.2675	NaN	NaN	-0.3	0.7902	0.0833	0.0201	0.0453	0.0319	0.0292
0.0	0.0	0.0	-3815.7575	-2080.7325	NaN	NaN	0.3529	0.7996	0.079	0.0196	0.0426	0.0309	0.0283
0.0	0.0	0.0	-4317.7575	4489.2675	NaN	NaN	1.3	0.7685	0.0942	0.0213	0.05	0.0344	0.0316
0.0	0.0	0.0	-3478.7575	337.2675	NaN	NaN	-0.1074	0.8028	0.0776	0.0191	0.0416	0.0296	0.0293
0.0	0.0	0.0	-6304.7575	407.2675	NaN	NaN	-0.0691	0.8241	0.0653	0.019	0.0364	0.0282	0.0269
0.0	0.0	0.0	-2729.7575	-2274.7325	NaN	NaN	0.4545	0.8297	0.0619	0.0192	0.0351	0.028	0.0261
0.0	0.0	0.0	-3495.7575	-573.7325	NaN	NaN	0.141	0.8295	0.0611	0.0195	0.0351	0.0288	0.026
0.0	0.0	0.0	-4848.7575	488.2675	NaN	NaN	-0.112	0.8195	0.0662	0.0197	0.0375	0.0296	0.0275
0.0	0.0	0.0	-3628.7575	-2136.7325	NaN	NaN	0.3706	0.8257	0.0628	0.0196	0.0359	0.0294	0.0267
0.0	0.0	0.0	-1876.7575	-611.7325	NaN	NaN	0.2458	0.8108	0.0696	0.02	0.0396	0.0313	0.0287
0.0	0.0	0.0	-1949.7575	-682.7325	NaN	NaN	0.2593	0.8078	0.0713	0.0201	0.04	0.0318	0.029
0.0	0.0	0.0	-3739.7575	1442.2675	NaN	NaN	-0.3	0.804	0.0733	0.02	0.041	0.0318	0.03
0.0	0.0	0.0	-3044.7575	-821.7325	NaN	NaN	0.2125	0.8157	0.0675	0.0198	0.0378	0.0306	0.0287
0.0	0.0	0.0	-3485.7575	1187.2675	NaN	NaN	-0.3	0.8177	0.0665	0.02	0.0373	0.0299	0.0286
0.0	0.0	0.0	-3481.7575	-2011.7325	NaN	NaN	0.3662	0.8381	0.0566	0.0197	0.0325	0.0277	0.0254
0.0	0.0	0.0	-1779.7575	-2643.7325	NaN	NaN	0.5977	0.8353	0.0567	0.02	0.0334	0.0288	0.0258
0.0	0.0	0.0	-3328.7575	-2339.7325	NaN	NaN	0.4128	0.8356	0.0568	0.0196	0.0336	0.0287	0.0256
0.0	0.0	0.0	-3410.7575	-1326.7325	NaN	NaN	0.28	0.8243	0.0613	0.0199	0.0363	0.0309	0.0273
0.0	0.0	0.0	-1096.7575	260.2675	NaN	NaN	-0.3	0.8119	0.0681	0.02	0.0392	0.0316	0.0292
0.0	0.0	0.0	-2257.7575	-1755.7325	NaN	NaN	0.4375	0.8264	0.0612	0.0194	0.0356	0.0296	0.0278
0.0	0.0	0.0	-2469.7575	-2487.7325	NaN	NaN	0.5018	0.8344	0.057	0.0193	0.0338	0.0289	0.0265
0.0	0.0	0.0	-3795.7575	-1473.7325	NaN	NaN	0.2797	0.8415	0.0534	0.0193	0.0321	0.0287	0.025
0.0	0.0	0.0	-5477.7575	-1177.7325	NaN	NaN	0.177	0.8382	0.0545	0.0196	0.0329	0.0293	0.0255
0.0	0.0	0.0	-4254.7575	1012.2675	NaN	NaN	-0.3	0.8397	0.054	0.0195	0.0325	0.0292	0.0251
0.0	0.0	0.0	-3848.7575	-3650.7325	NaN	NaN	0.4868	0.8413	0.0532	0.0195	0.0322	0.0289	0.0249
0.0	0.0	0.0	-2653.7575	-1903.7325	NaN	NaN	0.4177	0.835	0.0552	0.0196	0.0336	0.0307	0.0258
0.0	0.0	0.0	-3717.7575	-1124.7325	NaN	NaN	0.2323	0.8266	0.0601	0.0192	0.0361	0.0307	0.0274
0.0	0.0	0.0	-4283.7575	-12.7325	NaN	NaN	0.003	0.8263	0.0594	0.0195	0.0356	0.032	0.0272
0.0	0.0	0.0	-3205.7575	1352.2675	NaN	NaN	-0.3	0.8116	0.0675	0.0194	0.0396	0.0319	0.0299
0.0	0.0	0.0	-2399.7575	-2401.7325	NaN	NaN	0.5002	0.8269	0.0599	0.0194	0.0351	0.031	0.0276
0.0	0.0	0.0	-3267.7575	1372.2675	NaN	NaN	-0.3	0.8187	0.0646	0.0194	0.0376	0.0305	0.0292
0.0	0.0	0.0	-2918.7575	-4200.7325	NaN	NaN	0.59	0.8408	0.0536	0.0192	0.0318	0.0294	0.0252
0.0	0.0	0.0	-3927.7575	950.2675	NaN	NaN	-0.3	0.8179	0.0639	0.0198	0.0376	0.0317	0.0292
0.0	0.0	0.0	-4002.7575	-487.7325	NaN	NaN	0.1086	0.8298	0.0584	0.0195	0.0341	0.0312	0.027
0.0	0.0	0.0	-2722.7575	2292.2675	NaN	NaN	-0.3	0.8132	0.0657	0.0202	0.0383	0.0326	0.0301
0.0	0.0	0.0	-3758.7575	-1689.7325	NaN	NaN	0.3101	0.8364	0.0551	0.0194	0.0324	0.0303	0.0264
0.0	0.0	0.0	-4721.7575	-312.7325	NaN	NaN	0.0621	0.8345	0.0552	0.0197	0.0331	0.0308	0.0267
0.0	0.0	0.0	-4485.7575	-163.7325	NaN	NaN	0.0352	0.8438	0.0508	0.0196	0.0306	0.0304	0.0247
0.0	0.0	0.0	-4029.7575	187.2675	NaN	NaN	-0.0487	0.8347	0.0545	0.0199	0.0329	0.0314	0.0266
0.0	0.0	0.0	-4906.7575	-244.7325	NaN	NaN	0.0475	0.8421	0.0511	0.0197	0.031	0.0309	0.0252
0.0	0.0	0.0	-2595.7575	-461.7325	NaN	NaN	0.151	0.8316	0.0552	0.0202	0.0334	0.0323	0.0272
0.0	0.0	0.0	-2799.7575	-797.7325	NaN	NaN	0.2217	0.8394	0.0521	0.0199	0.0315	0.0312	0.0259
0.0	0.0	0.0	-4741.7575	-525.7325	NaN	NaN	0.0998	0.8441	0.0493	0.0199	0.0306	0.0311	0.025
0.0	0.0	0.0	-4300.7575	-2033.7325	NaN	NaN	0.3211	0.849	0.0468	0.0195	0.0296	0.0311	0.024
0.0	0.0	0.0	-3011.7575	-824.7325	NaN	NaN	0.215	0.8432	0.0484	0.0196	0.031	0.0327	0.025
0.0	0.0	0.0	-3057.7575	-258.7325	NaN	NaN	0.078	0.8346	0.0526	0.0198	0.033	0.0334	0.0266
0.0	0.0	0.0	-3435.7575	-707.7325	NaN	NaN	0.1708	0.8365	0.0519	0.0196	0.0325	0.0331	0.0264
0.0	0.0	0.0	-2709.7575	-545.7325	NaN	NaN	0.1676	0.8342	0.0528	0.0196	0.033	0.0334	0.0269
0.0	0.0	0.0	-3645.7575	-170.7325	NaN	NaN	0.0447	0.8354	0.0524	0.0194	0.0328	0.0334	0.0266
0.0	0.0	0.0	-3653.7575	-1005.7325	NaN	NaN	0.2158	0.8371	0.0514	0.0191	0.0325	0.0334	0.0265
0.0	0.0	0.0	-3912.7575	937.2675	NaN	NaN	-0.3	0.8365	0.0511	0.0191	0.0326	0.0343	0.0263
0.0	0.0	0.0	-2066.7575	-1652.7325	NaN	NaN	0.4443	0.8338	0.0525	0.0189	0.0335	0.0344	0.027
0.0	0.0	0.0	-4085.7575	-2207.7325	NaN	NaN	0.3508	0.8435	0.0482	0.0185	0.031	0.0337	0.0252
0.0	0.0	0.0	-1761.7575	-845.7325	NaN	NaN	0.3243	0.8382	0.0506	0.0186	0.0323	0.0341	0.0261
0.0	0.0	0.0	-3379.7575	-2808.7325	NaN	NaN	0.4539	0.8514	0.0453	0.0181	0.0291	0.0325	0.0236
0.0	0.0	0.0	-4420.7575	-2595.7325	NaN	NaN	0.3699	0.8431	0.0482	0.0182	0.0314	0.0341	0.0251
0.0	0.0	0.0	-3847.7575	-1066.7325	NaN	NaN	0.2171	0.8343	0.0521	0.0185	0.0336	0.0351	0.0264
0.0	0.0	0.0	-4621.7575	652.2675	NaN	NaN	-0.1643	0.8222	0.0579	0.0189	0.0368	0.0361	0.0282
0.0	0.0	0.0	-2508.7575	-2175.7325	NaN	NaN	0.4645	0.8268	0.0564	0.0185	0.0355	0.0347	0.028
0.0	0.0	0.0	-1588.7575	-2248.7325	NaN	NaN	0.586	0.8335	0.0538	0.0183	0.0337	0.0339	0.0267
0.0	0.0	0.0	-4373.7575	-3741.7325	NaN	NaN	0.4611	0.8377	0.0523	0.0182	0.0327	0.0332	0.0259
0.0	0.0	0.0	-3708.7575	-2387.7325	NaN	NaN	0.3917	0.8337	0.0533	0.0186	0.0337	0.0345	0.0261
0.0	0.0	0.0	-2859.7575	-2124.7325	NaN	NaN	0.4263	0.822	0.0592	0.0189	0.0368	0.0351	0.028
0.0	0.0	0.0	-4321.7575	-923.7325	NaN	NaN	0.1761	0.8164	0.0613	0.0197	0.038	0.0366	0.0281
0.0	0.0	0.0	-2158.7575	1789.2675	NaN	NaN	-0.3	0.7963	0.0716	0.0202	0.0435	0.0374	0.0309
0.0	0.0	0.0	-3742.7575	60.2675	NaN	NaN	-0.0164	0.8066	0.0668	0.02	0.0404	0.0367	0.0295
0.0	0.0	0.0	-3027.7575	2721.2675	NaN	NaN	-0.3	0.7879	0.0764	0.0208	0.0457	0.0377	0.0315
0.0	0.0	0.0	-3690.7575	-129.7325	NaN	NaN	0.034	0.8116	0.0654	0.0196	0.0392	0.0352	0.0291
0.0	0.0	0.0	-689.7575	1080.2675	NaN	NaN	1.3	0.7845	0.0778	0.0219	0.046	0.0389	0.0309
0.0	0.0	0.0	-2465.7575	2124.2675	NaN	NaN	-0.3	0.809	0.0674	0.02	0.0395	0.0344	0.0297
0.0	0.0	0.0	-2438.7575	-1580.7325	NaN	NaN	0.3933	0.8215	0.0619	0.0197	0.0364	0.033	0.0275
0.0	0.0	0.0	-3200.7575	-860.7325	NaN	NaN	0.2119	0.8257	0.0597	0.0201	0.0352	0.0328	0.0265
0.0	0.0	0.0	-2700.7575	-1906.7325	NaN	NaN	0.4138	0.823	0.0608	0.0202	0.0361	0.0333	0.0267
0.0	0.0	0.0	-3105.7575	1084.2675	NaN	NaN	-0.3	0.8135	0.0647	0.0208	0.0386	0.0351	0.0273
0.0	0.0	0.0	-1663.7575	-1079.7325	NaN	NaN	0.3936	0.8104	0.0664	0.0206	0.0397	0.0348	0.0282
0.0	0.0	0.0	-3623.7575	225.2675	NaN	NaN	-0.0663	0.8165	0.0633	0.0206	0.0378	0.0343	0.0275
0.0	0.0	0.0	-3161.7575	1963.2675	NaN	NaN	-0.3	0.8113	0.066	0.0212	0.0389	0.0344	0.0283
0.0	0.0	0.0	-3254.7575	-1004.7325	NaN	NaN	0.2359	0.833	0.0565	0.0205	0.0332	0.0311	0.0256
0.0	0.0	0.0	-3913.7575	-1764.7325	NaN	NaN	0.3108	0.8401	0.0525	0.0209	0.0315	0.0308	0.0241
0.0	0.0	0.0	-2504.7575	-2625.7325	NaN	NaN	0.5118	0.8438	0.0506	0.021	0.0308	0.0306	0.0232
0.0	0.0	0.0	-1441.7575	-4129.7325	NaN	NaN	0.7412	0.8431	0.0505	0.021	0.0311	0.031	0.0232
0.0	0.0	0.0	-4451.7575	994.2675	NaN	NaN	-0.2876	0.8324	0.055	0.0216	0.0335	0.0326	0.0249
0.0	0.0	0.0	-3564.7575	-726.7325	NaN	NaN	0.1693	0.8287	0.0572	0.0217	0.0342	0.0328	0.0256
0.0	0.0	0.0	-5233.7575	68.2675	NaN	NaN	-0.0132	0.8268	0.0573	0.0221	0.0342	0.0336	0.026
0.0	0.0	0.0	-1693.7575	1680.2675	NaN	NaN	-0.3	0.8241	0.0589	0.0223	0.0345	0.0334	0.0267
0.0	0.0	0.0	-2145.7575	-1554.7325	NaN	NaN	0.4201	0.8432	0.0502	0.0217	0.0299	0.0309	0.0241
0.0	0.0	0.0	-3725.7575	-114.7325	NaN	NaN	0.0299	0.8405	0.0505	0.0222	0.0305	0.0319	0.0244
0.0	0.0	0.0	-4479.7575	-491.7325	NaN	NaN	0.0989	0.8424	0.0497	0.0224	0.0297	0.0318	0.024
0.0	0.0	0.0	-2601.7575	585.2675	NaN	NaN	-0.2902	0.8396	0.0504	0.0226	0.0302	0.0325	0.0247
0.0	0.0	0.0	-2958.7575	74.2675	NaN	NaN	-0.0257	0.8429	0.0488	0.0224	0.0293	0.0324	0.0243
0.0	0.0	0.0	-1575.7575	-821.7325	NaN	NaN	0.3427	0.8442	0.0479	0.0224	0.0289	0.0324	0.0242
0.0	0.0	0.0	-3691.7575	102.2675	NaN	NaN	-0.0285	0.8475	0.0466	0.0222	0.0282	0.0318	0.0237
0.0	0.0	0.0	-3681.7575	-2598.7325	NaN	NaN	0.4138	0.8546	0.0431	0.0217	0.0268	0.0313	0.0225
0.0	0.0	0.0	-1339.7575	-1337.7325	NaN	NaN	0.4996	0.8505	0.0443	0.022	0.0277	0.0323	0.0234
0.0	0.0	0.0	-4662.7575	-2366.7325	NaN	NaN	0.3367	0.8529	0.0431	0.0217	0.0271	0.0323	0.0229
0.0	0.0	0.0	-3213.7575	3397.2675	NaN	NaN	1.3	0.8398	0.0483	0.0227	0.0296	0.0342	0.0254
0.0	0.0	0.0	-4160.7575	-2114.7325	NaN	NaN	0.337	0.8553	0.0424	0.0215	0.0263	0.0316	0.0228
0.0	0.0	0.0	-3065.7575	-1511.7325	NaN	NaN	0.3303	0.8482	0.0443	0.0221	0.028	0.0333	0.0242
0.0	0.0	0.0	-4110.7575	-2426.7325	NaN	NaN	0.3712	0.8616	0.0392	0.0209	0.0253	0.0312	0.0217
0.0	0.0	0.0	-3845.7575	-456.7325	NaN	NaN	0.1062	0.8479	0.0435	0.0218	0.0283	0.0343	0.0243
0.0	0.0	0.0	-2230.7575	-968.7325	NaN	NaN	0.3028	0.8502	0.0432	0.0215	0.0274	0.0337	0.024
0.0	0.0	0.0	-3164.7575	751.2675	NaN	NaN	-0.3	0.8458	0.0445	0.0218	0.0284	0.0346	0.0249
0.0	0.0	0.0	-3380.7575	-2233.7325	NaN	NaN	0.3979	0.8516	0.0425	0.0213	0.0271	0.0337	0.0238
0.0	0.0	0.0	-3805.7575	-2386.7325	NaN	NaN	0.3854	0.8477	0.0435	0.0216	0.0281	0.0348	0.0243
0.0	0.0	0.0	-3591.7575	-292.7325	NaN	NaN	0.0754	0.8499	0.0429	0.0215	0.0275	0.0344	0.0238
0.0	0.0	0.0	-2722.7575	358.2675	NaN	NaN	-0.1515	0.8509	0.0423	0.0214	0.0274	0.0344	0.0236
0.0	0.0	0.0	-5087.7575	-2432.7325	NaN	NaN	0.3235	0.857	0.0398	0.0208	0.0264	0.0335	0.0224
0.0	0.0	0.0	-3138.7575	-1467.7325	NaN	NaN	0.3186	0.8465	0.0432	0.0214	0.0287	0.036	0.0241
0.0	0.0	0.0	-3425.7575	1555.2675	NaN	NaN	-0.3	0.8472	0.0434	0.0212	0.0283	0.0359	0.0241
0.0	0.0	0.0	-1432.7575	-2182.7325	NaN	NaN	0.6037	0.8478	0.0428	0.0211	0.0283	0.036	0.024
0.0	0.0	0.0	-2871.7575	-296.7325	NaN	NaN	0.0937	0.846	0.0435	0.0213	0.0286	0.0364	0.0243
0.0	0.0	0.0	-5051.7575	-1360.7325	NaN	NaN	0.2122	0.8499	0.0422	0.021	0.0279	0.0354	0.0235
0.0	0.0	0.0	-2712.7575	-410.7325	NaN	NaN	0.1315	0.8453	0.0435	0.0213	0.029	0.0365	0.0243
0.0	0.0	0.0	-3168.7575	-2613.7325	NaN	NaN	0.452	0.8514	0.0413	0.0207	0.028	0.0354	0.0232
0.0	0.0	0.0	-2784.7575	-851.7325	NaN	NaN	0.2342	0.8482	0.0418	0.021	0.0291	0.0359	0.0239
0.0	0.0	0.0	-3836.7575	118.2675	NaN	NaN	-0.0318	0.8588	0.0379	0.02	0.0276	0.0333	0.0224
0.0	0.0	0.0	-3871.7575	-1929.7325	NaN	NaN	0.3326	0.8594	0.0371	0.0198	0.0282	0.0328	0.0226
0.0	0.0	0.0	-4952.7575	-2510.7325	NaN	NaN	0.3364	0.8627	0.0361	0.0193	0.0277	0.0321	0.0221
0.0	0.0	0.0	-1994.7575	439.2675	NaN	NaN	-0.2824	0.8485	0.0408	0.0205	0.0304	0.0354	0.0245
0.0	0.0	0.0	-3728.7575	230.2675	NaN	NaN	-0.0658	0.8484	0.0411	0.0204	0.0301	0.0353	0.0246
0.0	0.0	0.0	-3439.7575	-648.7325	NaN	NaN	0.1587	0.8477	0.0407	0.0204	0.0307	0.0354	0.025
0.0	0.0	0.0	-2082.7575	1248.2675	NaN	NaN	-0.3	0.8539	0.0386	0.02	0.0297	0.0335	0.0242
0.0	0.0	0.0	-3488.7575	-1660.7325	NaN	NaN	0.3225	0.8627	0.0355	0.0193	0.0283	0.0314	0.0227
0.0	0.0	0.0	-4210.7575	-892.7325	NaN	NaN	0.1749	0.8627	0.0351	0.0195	0.0286	0.0313	0.0227
0.0	0.0	0.0	-3348.7575	-2672.7325	NaN	NaN	0.4439	0.8628	0.0349	0.0195	0.0286	0.0315	0.0228
0.0	0.0	0.0	-2120.7575	755.2675	NaN	NaN	-0.3	0.8536	0.0378	0.02	0.0305	0.0336	0.0245
0.0	0.0	0.0	-2861.7575	-879.7325	NaN	NaN	0.2351	0.8578	0.0365	0.0196	0.0294	0.0329	0.0238
0.0	0.0	0.0	-2563.7575	1823.2675	NaN	NaN	-0.3	0.8536	0.0377	0.0201	0.0304	0.0336	0.0247
0.0	0.0	0.0	-2915.7575	-2026.7325	NaN	NaN	0.4101	0.8648	0.0339	0.0193	0.0279	0.0312	0.0229
0.0	0.0	0.0	-4161.7575	188.2675	NaN	NaN	-0.0474	0.8647	0.0332	0.0198	0.0279	0.031	0.0234
0.0	0.0	0.0	-2696.7575	-2412.7325	NaN	NaN	0.4722	0.8719	0.0306	0.0196	0.026	0.0292	0.0227
0.0	0.0	0.0	-4265.7575	823.2675	NaN	NaN	-0.2391	0.8714	0.0303	0.02	0.0259	0.0292	0.0233
0.0	0.0	0.0	-2800.7575	-1033.7325	NaN	NaN	0.2696	0.8745	0.0293	0.0197	0.025	0.0284	0.0231
0.0	0.0	0.0	-3617.7575	-392.7325	NaN	NaN	0.0979	0.8758	0.0286	0.0197	0.0246	0.0281	0.0233
0.0	0.0	0.0	-3273.7575	-708.7325	NaN	NaN	0.178	0.8768	0.028	0.0196	0.0242	0.028	0.0235
0.0	0.0	0.0	-3902.7575	67.2675	NaN	NaN	-0.0175	0.8774	0.0275	0.0196	0.0241	0.0279	0.0235
0.0	0.0	0.0	-3316.7575	123.2675	NaN	NaN	-0.0386	0.8793	0.0266	0.0199	0.0235	0.0272	0.0235
0.0	0.0	0.0	-3799.7575	2543.2675	NaN	NaN	-0.3	0.8826	0.0252	0.0202	0.0226	0.026	0.0235
0.0	0.0	0.0	-4893.7575	-2925.7325	NaN	NaN	0.3742	0.8856	0.0241	0.0209	0.0217	0.0244	0.0234
0.0	0.0	0.0	-5316.7575	-2894.7325	NaN	NaN	0.3525	0.8851	0.0241	0.0215	0.0218	0.0241	0.0234
0.0	0.0	0.0	-3786.7575	-620.7325	NaN	NaN	0.1408	0.8846	0.0243	0.0218	0.0221	0.024	0.0233
0.0	0.0	0.0	-2034.7575	-2626.7325	NaN	NaN	0.5635	0.8845	0.0242	0.0219	0.0222	0.0239	0.0233
0.0	0.0	0.0	-3913.7575	-140.7325	NaN	NaN	0.0347	0.8845	0.024	0.0218	0.0223	0.024	0.0234
0.0	0.0	0.0	-5306.7575	-411.7325	NaN	NaN	0.072	0.8841	0.024	0.0219	0.0224	0.0241	0.0235
0.0	0.0	0.0	-4202.7575	1925.2675	NaN	NaN	-0.3	0.8837	0.0239	0.022	0.0225	0.0243	0.0236
0.0	0.0	0.0	-2176.7575	-12.7325	NaN	NaN	0.0058	0.8834	0.0239	0.0222	0.0227	0.0243	0.0235
0.0	0.0	0.0	-3602.7575	1112.2675	NaN	NaN	-0.3	0.8832	0.024	0.0225	0.0228	0.0243	0.0233
0.0	0.0	0.0	-3923.7575	105.2675	NaN	NaN	-0.0276	0.8829	0.0243	0.0227	0.0229	0.0241	0.023
0.0	0.0	0.0	-5753.7575	-1952.7325	NaN	NaN	0.2534	0.8838	0.0241	0.0228	0.0229	0.0239	0.0227
0.0	0.0	0.0	-2909.7575	269.2675	NaN	NaN	-0.102	0.8847	0.0237	0.0227	0.0228	0.0237	0.0224
0.0	0.0	0.0	-3040.7575	-21.7325	NaN	NaN	0.0071	0.8852	0.0235	0.0227	0.0227	0.0235	0.0223
0.0	0.0	0.0	-3636.7575	-1501.7325	NaN	NaN	0.2923	0.8856	0.0234	0.0228	0.0227	0.0234	0.0222
0.0	0.0	0.0	-3735.7575	-4740.7325	NaN	NaN	0.5593	0.8861	0.0232	0.0228	0.0226	0.0232	0.0221
0.0	0.0	0.0	-4116.7575	-1014.7325	NaN	NaN	0.1977	0.8868	0.0229	0.0227	0.0225	0.0231	0.022
0.0	0.0	0.0	-4142.7575	-96.7325	NaN	NaN	0.0228	0.8874	0.0226	0.0226	0.0223	0.023	0.022
0.0	0.0	0.0	-4081.7575	-2101.7325	NaN	NaN	0.3399	0.8877	0.0224	0.0226	0.0223	0.023	0.0219
0.0	0.0	0.0	-4876.7575	863.2675	NaN	NaN	-0.2151	0.8882	0.0223	0.0226	0.0222	0.0229	0.0218
0.0	0.0	0.0	-3646.7575	-1462.7325	NaN	NaN	0.2863	0.8887	0.0222	0.0225	0.0221	0.0227	0.0217
0.0	0.0	0.0	-4068.7575	-677.7325	NaN	NaN	0.1428	0.8894	0.022	0.0224	0.022	0.0226	0.0217
0.0	0.0	0.0	-3877.7575	86.2675	NaN	NaN	-0.0228	0.8901	0.0217	0.0222	0.0219	0.0225	0.0216
0.0	0.0	0.0	-3452.7575	280.2675	NaN	NaN	-0.0883	0.8906	0.0216	0.0221	0.0218	0.0224	0.0216
0.0	0.0	0.0	-2920.7575	-466.7325	NaN	NaN	0.1378	0.8907	0.0214	0.022	0.0218	0.0224	0.0216
0.0	0.0	0.0	-3107.7575	-794.7325	NaN	NaN	0.2036	0.8911	0.0213	0.022	0.0217	0.0224	0.0215
0.0	0.0	0.0	-4043.7575	-603.7325	NaN	NaN	0.1299	0.8914	0.0212	0.022	0.0218	0.0223	0.0214
0.0	0.0	0.0	-2613.7575	-932.7325	NaN	NaN	0.263	0.8913	0.0211	0.0221	0.0219	0.0222	0.0214
0.0	0.0	0.0	-3505.7575	-1839.7325	NaN	NaN	0.3442	0.8913	0.0211	0.0221	0.0219	0.0222	0.0214
0.0	0.0	0.0	-2028.7575	-3172.7325	NaN	NaN	0.61	0.8916	0.0209	0.022	0.0219	0.0222	0.0213
0.0	0.0	0.0	-2530.7575	1573.2675	NaN	NaN	-0.3	0.8921	0.0207	0.0219	0.0218	0.0222	0.0212
0.0	0.0	0.0	-4970.7575	2379.2675	NaN	NaN	-0.3	0.8925	0.0205	0.0219	0.0218	0.0222	0.0211
0.0	0.0	0.0	-3759.7575	-1722.7325	NaN	NaN	0.3142	0.8921	0.0207	0.0221	0.0218	0.0221	0.0212
0.0	0.0	0.0	-4329.7575	-1380.7325	NaN	NaN	0.2418	0.8918	0.0209	0.0223	0.0219	0.022	0.0211
0.0	0.0	0.0	-4334.7575	976.2675	NaN	NaN	-0.2907	0.8916	0.021	0.0224	0.0219	0.022	0.0211
0.0	0.0	0.0	-5198.7575	-2373.7325	NaN	NaN	0.3135	0.8909	0.0214	0.0227	0.022	0.0219	0.0211
0.0	0.0	0.0	-3899.7575	-1302.7325	NaN	NaN	0.2504	0.8911	0.0213	0.0228	0.022	0.0218	0.0209
0.0	0.0	0.0	-5158.7575	-786.7325	NaN	NaN	0.1323	0.8909	0.0215	0.0229	0.0221	0.0217	0.0208
0.0	0.0	0.0	-750.7575	270.2675	NaN	NaN	-0.3	0.8903	0.0216	0.0232	0.0223	0.0218	0.0207
0.0	0.0	0.0	-2872.7575	862.2675	NaN	NaN	-0.3	0.8901	0.0217	0.0233	0.0224	0.0219	0.0205
0.0	0.0	0.0	-4079.7575	459.2675	NaN	NaN	-0.1269	0.889	0.0221	0.0237	0.0226	0.0221	0.0206
0.0	0.0	0.0	-2365.7575	801.2675	NaN	NaN	-0.3	0.888	0.0224	0.0239	0.0228	0.0221	0.0208
0.0	0.0	0.0	-1965.7575	-378.7325	NaN	NaN	0.1615	0.8881	0.0225	0.0239	0.0227	0.022	0.0208
0.0	0.0	0.0	-4319.7575	-1421.7325	NaN	NaN	0.2476	0.888	0.0226	0.024	0.0227	0.0219	0.0209
0.0	0.0	0.0	-3920.7575	3395.2675	NaN	NaN	-0.3	0.8883	0.0224	0.0241	0.0226	0.0219	0.0207
0.0	0.0	0.0	-4018.7575	-1170.7325	NaN	NaN	0.2256	0.8885	0.0224	0.0241	0.0224	0.0218	0.0207
0.0	0.0	0.0	-3216.7575	-135.7325	NaN	NaN	0.0405	0.8886	0.0225	0.0242	0.0223	0.0217	0.0206
0.0	0.0	0.0	-3578.7575	342.2675	NaN	NaN	-0.1058	0.8884	0.0227	0.0243	0.0223	0.0217	0.0206
0.0	0.0	0.0	-3046.7575	-2099.7325	NaN	NaN	0.408	0.8883	0.0228	0.0244	0.0223	0.0216	0.0206
0.0	0.0	0.0	-4258.7575	-553.7325	NaN	NaN	0.1151	0.8886	0.0227	0.0245	0.0221	0.0214	0.0206
0.0	0.0	0.0	-2323.7575	60.2675	NaN	NaN	-0.0266	0.8891	0.0225	0.0246	0.022	0.0213	0.0205
0.0	0.0	0.0	-4874.7575	714.2675	NaN	NaN	-0.1717	0.8895	0.0224	0.0246	0.0219	0.0212	0.0205
0.0	0.0	0.0	-3823.7575	2432.2675	NaN	NaN	-0.3	0.8897	0.0224	0.0246	0.0218	0.0212	0.0205
0.0	0.0	0.0	-1801.7575	2298.2675	NaN	NaN	1.3	0.8894	0.0226	0.0247	0.0217	0.0211	0.0205
0.0	0.0	0.0	-3427.7575	-9.7325	NaN	NaN	0.0028	0.8897	0.0226	0.0246	0.0217	0.021	0.0205
0.0	0.0	0.0	-4840.7575	-1091.7325	NaN	NaN	0.184	0.8898	0.0226	0.0244	0.0217	0.0209	0.0206
0.0	0.0	0.0	-4559.7575	1476.2675	NaN	NaN	-0.3	0.8908	0.0223	0.0239	0.0217	0.0208	0.0206
0.0	0.0	0.0	-3411.7575	294.2675	NaN	NaN	-0.0944	0.8893	0.023	0.0241	0.0217	0.0211	0.0208
0.0	0.0	0.0	-3378.7575	1305.2675	NaN	NaN	-0.3	0.8899	0.0228	0.024	0.0215	0.021	0.0208
0.0	0.0	0.0	-3832.7575	2445.2675	NaN	NaN	-0.3	0.8903	0.0226	0.0238	0.0214	0.021	0.0208
0.0	0.0	0.0	-3479.7575	-1734.7325	NaN	NaN	0.3327	0.8909	0.0223	0.0237	0.0214	0.0211	0.0207
0.0	0.0	0.0	-3335.7575	-40.7325	NaN	NaN	0.0121	0.8917	0.022	0.0234	0.0213	0.0211	0.0205
0.0	0.0	0.0	-3437.7575	2392.2675	NaN	NaN	-0.3	0.8925	0.0216	0.0232	0.0213	0.0212	0.0203
0.0	0.0	0.0	-3422.7575	-487.7325	NaN	NaN	0.1247	0.8926	0.0216	0.0231	0.0215	0.0211	0.0201
0.0	0.0	0.0	-4205.7575	-39.7325	NaN	NaN	0.0094	0.8933	0.0215	0.0228	0.0217	0.021	0.0198
0.0	0.0	0.0	-2903.7575	-55.7325	NaN	NaN	0.0188	0.8937	0.0214	0.0225	0.0219	0.0209	0.0195
0.0	0.0	0.0	-4221.7575	-1822.7325	NaN	NaN	0.3016	0.8946	0.0211	0.0219	0.0222	0.0207	0.0195
0.0	0.0	0.0	-2771.7575	291.2675	NaN	NaN	-0.1174	0.8951	0.0208	0.0213	0.0227	0.0207	0.0194
0.0	0.0	0.0	-2443.7575	686.2675	NaN	NaN	-0.3	0.8949	0.0207	0.0209	0.0231	0.021	0.0194
0.0	0.0	0.0	-3464.7575	1988.2675	NaN	NaN	-0.3	0.8934	0.021	0.0209	0.0236	0.0215	0.0197
0.0	0.0	0.0	-3543.7575	-291.7325	NaN	NaN	0.0761	0.8936	0.021	0.0208	0.0235	0.0215	0.0197
0.0	0.0	0.0	-2455.7575	-707.7325	NaN	NaN	0.2237	0.883	0.0228	0.0225	0.0257	0.0238	0.0222
0.0	0.0	0.0	-2677.7575	3000.2675	NaN	NaN	1.3	0.9075	0.0175	0.018	0.021	0.0193	0.0166
