# Supplementary material for: DeepFRET, a software for rapid and automated single-molecule FRET data classification using deep learning
Source: eLife. 2020 Nov 3;9:e60404. doi: 10.7554/eLife.60404 (PMC7609065; doi:10.7554/eLife.60404)
Supplement: Figure 4—source data 1. [file elife-60404-fig4-data1.zip › Figure 4-source data 1/Fig_S4a/Traces/traces_all_n294/Traces_Fig2d_4mMAc_mov3_combined_tif_pair12.txt]

Exported by DeepFRET
Date: 2020-08-26, 18:13
Video filename: None
FRET pair #12
Bleaches at 405
D-Dexc-bg	A-Dexc-bg	A-Aexc-bg	D-Dexc-rw	A-Dexc-rw	A-Aexc-rw	S	E	p_bleached	p_aggregated	p_noisy	p_scrambled	p_static	p_dynamic
0.0	0.0	0.0	47622.6136	11478.1289	NaN	NaN	0.1942	0.0709	0.6322	0.0344	0.0742	0.1171	0.0713
0.0	0.0	0.0	51540.6136	11629.1289	NaN	NaN	0.1841	0.0606	0.6719	0.0338	0.0642	0.1037	0.0658
0.0	0.0	0.0	49343.6136	14064.1289	NaN	NaN	0.2218	0.0597	0.6916	0.0329	0.0588	0.0971	0.0598
0.0	0.0	0.0	51042.6136	13140.1289	NaN	NaN	0.2047	0.0616	0.6867	0.0334	0.0595	0.0994	0.0595
0.0	0.0	0.0	51593.6136	8464.1289	NaN	NaN	0.1409	0.0602	0.6893	0.0348	0.0583	0.0963	0.0612
0.0	0.0	0.0	48561.6136	10911.1289	NaN	NaN	0.1835	0.0635	0.6726	0.035	0.0617	0.1032	0.0639
0.0	0.0	0.0	49600.6136	13642.1289	NaN	NaN	0.2157	0.0652	0.657	0.0354	0.0652	0.1107	0.0666
0.0	0.0	0.0	44825.6136	14475.1289	NaN	NaN	0.2441	0.067	0.6443	0.0357	0.0683	0.118	0.0667
0.0	0.0	0.0	50902.6136	14033.1289	NaN	NaN	0.2161	0.0688	0.6357	0.0359	0.07	0.1225	0.067
0.0	0.0	0.0	48381.6136	12230.1289	NaN	NaN	0.2018	0.0708	0.63	0.0359	0.0711	0.1258	0.0663
0.0	0.0	0.0	53711.6136	10050.1289	NaN	NaN	0.1576	0.0725	0.6188	0.0364	0.0739	0.1309	0.0675
0.0	0.0	0.0	50121.6136	12567.1289	NaN	NaN	0.2005	0.0773	0.5996	0.0359	0.0783	0.1413	0.0677
0.0	0.0	0.0	54371.6136	12418.1289	NaN	NaN	0.1859	0.0771	0.5952	0.0364	0.0791	0.1433	0.0688
0.0	0.0	0.0	49083.6136	12796.1289	NaN	NaN	0.2068	0.0828	0.573	0.0361	0.0839	0.1556	0.0686
0.0	0.0	0.0	54113.6136	14879.1289	NaN	NaN	0.2157	0.0839	0.5718	0.0367	0.0838	0.1573	0.0666
0.0	0.0	0.0	52112.6136	13180.1289	NaN	NaN	0.2019	0.0811	0.5851	0.0379	0.0818	0.1495	0.0646
0.0	0.0	0.0	51023.6136	14708.1289	NaN	NaN	0.2238	0.0822	0.602	0.0395	0.0781	0.1386	0.0595
0.0	0.0	0.0	46822.6136	13772.1289	NaN	NaN	0.2273	0.0824	0.5874	0.0382	0.0808	0.149	0.0622
0.0	0.0	0.0	44735.6136	9555.1289	NaN	NaN	0.176	0.08	0.5908	0.0373	0.0798	0.1488	0.0632
0.0	0.0	0.0	54117.6136	9410.1289	NaN	NaN	0.1481	0.0809	0.5781	0.0366	0.0824	0.1571	0.0648
0.0	0.0	0.0	45468.6136	12497.1289	NaN	NaN	0.2156	0.0793	0.5797	0.0366	0.0821	0.157	0.0653
0.0	0.0	0.0	51553.6136	9632.1289	NaN	NaN	0.1574	0.0774	0.5821	0.0367	0.0822	0.1556	0.0661
0.0	0.0	0.0	47952.6136	9765.1289	NaN	NaN	0.1692	0.0777	0.5744	0.0365	0.0843	0.1596	0.0674
0.0	0.0	0.0	50375.6136	14739.1289	NaN	NaN	0.2264	0.076	0.5815	0.0371	0.0825	0.1551	0.0678
0.0	0.0	0.0	44619.6136	8697.1289	NaN	NaN	0.1631	0.0755	0.5869	0.0371	0.0813	0.1519	0.0673
0.0	0.0	0.0	50936.6136	10266.1289	NaN	NaN	0.1677	0.0733	0.5915	0.0375	0.0809	0.1485	0.0683
0.0	0.0	0.0	46131.6136	11585.1289	NaN	NaN	0.2007	0.0746	0.5861	0.0371	0.082	0.1519	0.0683
0.0	0.0	0.0	47813.6136	11290.1289	NaN	NaN	0.191	0.0718	0.5933	0.0372	0.081	0.1476	0.069
0.0	0.0	0.0	44123.6136	14600.1289	NaN	NaN	0.2486	0.0727	0.5878	0.0368	0.0828	0.1504	0.0695
0.0	0.0	0.0	49246.6136	10534.1289	NaN	NaN	0.1762	0.0716	0.5897	0.037	0.0822	0.1493	0.0703
0.0	0.0	0.0	48680.6136	12158.1289	NaN	NaN	0.1998	0.0713	0.5929	0.0367	0.0811	0.1484	0.0695
0.0	0.0	0.0	44596.6136	10319.1289	NaN	NaN	0.1879	0.0684	0.603	0.0371	0.0794	0.1425	0.0696
0.0	0.0	0.0	46294.6136	14118.1289	NaN	NaN	0.2337	0.0678	0.6057	0.0375	0.0796	0.1409	0.0686
0.0	0.0	0.0	45528.6136	16267.1289	NaN	NaN	0.2632	0.0664	0.6071	0.0373	0.0789	0.1406	0.0697
0.0	0.0	0.0	48234.6136	11207.1289	NaN	NaN	0.1885	0.0657	0.6078	0.0376	0.0786	0.1402	0.07
0.0	0.0	0.0	42823.6136	8363.1289	NaN	NaN	0.1634	0.0686	0.5964	0.037	0.0812	0.147	0.0697
0.0	0.0	0.0	41845.6136	14671.1289	NaN	NaN	0.2596	0.0671	0.5978	0.0374	0.0807	0.1463	0.0707
0.0	0.0	0.0	45887.6136	9364.1289	NaN	NaN	0.1695	0.0672	0.5962	0.0374	0.0816	0.147	0.0705
0.0	0.0	0.0	40280.6136	9570.1289	NaN	NaN	0.192	0.0673	0.5915	0.0377	0.0826	0.1487	0.0722
0.0	0.0	0.0	47116.6136	8129.1289	NaN	NaN	0.1471	0.0677	0.5847	0.0375	0.0846	0.1529	0.0726
0.0	0.0	0.0	46384.6136	11454.1289	NaN	NaN	0.198	0.0657	0.5844	0.0373	0.0853	0.1529	0.0743
0.0	0.0	0.0	49697.6136	11975.1289	NaN	NaN	0.1942	0.0636	0.5876	0.0376	0.0859	0.1503	0.0751
0.0	0.0	0.0	46981.6136	13966.1289	NaN	NaN	0.2291	0.0637	0.5818	0.0373	0.0882	0.1531	0.0759
0.0	0.0	0.0	40707.6136	12260.1289	NaN	NaN	0.2315	0.0616	0.591	0.0373	0.086	0.1483	0.0757
0.0	0.0	0.0	45138.6136	10795.1289	NaN	NaN	0.193	0.0609	0.5899	0.0374	0.0868	0.1488	0.0762
0.0	0.0	0.0	42311.6136	10679.1289	NaN	NaN	0.2015	0.0595	0.5941	0.0375	0.0862	0.1465	0.0762
0.0	0.0	0.0	45865.6136	10090.1289	NaN	NaN	0.1803	0.0591	0.5928	0.0376	0.087	0.1468	0.0767
0.0	0.0	0.0	48387.6136	12485.1289	NaN	NaN	0.2051	0.0593	0.5891	0.0374	0.0885	0.1484	0.0773
0.0	0.0	0.0	43077.6136	8910.1289	NaN	NaN	0.1714	0.0589	0.5885	0.0372	0.0889	0.1479	0.0786
0.0	0.0	0.0	49017.6136	11083.1289	NaN	NaN	0.1844	0.0597	0.5821	0.0368	0.0911	0.1508	0.0796
0.0	0.0	0.0	46975.6136	9395.1289	NaN	NaN	0.1667	0.0593	0.581	0.0364	0.092	0.1505	0.0807
0.0	0.0	0.0	43140.6136	8804.1289	NaN	NaN	0.1695	0.0589	0.5809	0.0364	0.0929	0.1495	0.0814
0.0	0.0	0.0	42841.6136	8653.1289	NaN	NaN	0.168	0.0616	0.5655	0.0358	0.0976	0.1577	0.0819
0.0	0.0	0.0	40459.6136	11020.1289	NaN	NaN	0.2141	0.0605	0.5666	0.036	0.0974	0.1567	0.0827
0.0	0.0	0.0	42654.6136	12965.1289	NaN	NaN	0.2331	0.0623	0.5578	0.0358	0.1006	0.1615	0.0821
0.0	0.0	0.0	41171.6136	11820.1289	NaN	NaN	0.2231	0.0636	0.5465	0.0355	0.1033	0.1681	0.0829
0.0	0.0	0.0	45066.6136	10274.1289	NaN	NaN	0.1857	0.0628	0.5481	0.0356	0.1028	0.1678	0.083
0.0	0.0	0.0	39571.6136	8323.1289	NaN	NaN	0.1738	0.0638	0.5402	0.0353	0.1052	0.1724	0.083
0.0	0.0	0.0	45498.6136	12658.1289	NaN	NaN	0.2177	0.0634	0.5405	0.0354	0.1047	0.1724	0.0836
0.0	0.0	0.0	46220.6136	10681.1289	NaN	NaN	0.1877	0.0631	0.5414	0.0355	0.1048	0.1717	0.0836
0.0	0.0	0.0	42488.6136	6881.1289	NaN	NaN	0.1394	0.0641	0.5347	0.0357	0.1055	0.1761	0.0839
0.0	0.0	0.0	44062.6136	15194.1289	NaN	NaN	0.2564	0.0662	0.5238	0.0356	0.1076	0.183	0.0838
0.0	0.0	0.0	45374.6136	13321.1289	NaN	NaN	0.227	0.0658	0.5249	0.0361	0.1064	0.1829	0.0838
0.0	0.0	0.0	46490.6136	10527.1289	NaN	NaN	0.1846	0.0676	0.5159	0.0361	0.1085	0.1887	0.0832
0.0	0.0	0.0	46537.6136	12017.1289	NaN	NaN	0.2052	0.0699	0.501	0.036	0.1118	0.1981	0.0833
0.0	0.0	0.0	44888.6136	11123.1289	NaN	NaN	0.1986	0.0681	0.5083	0.0362	0.1093	0.1942	0.084
0.0	0.0	0.0	42395.6136	11583.1289	NaN	NaN	0.2146	0.0685	0.5028	0.0361	0.1106	0.198	0.084
0.0	0.0	0.0	40988.6136	10382.1289	NaN	NaN	0.2021	0.0698	0.4921	0.0362	0.113	0.2048	0.0842
0.0	0.0	0.0	47571.6136	8941.1289	NaN	NaN	0.1582	0.0694	0.4961	0.0362	0.112	0.2022	0.084
0.0	0.0	0.0	45065.6136	9496.1289	NaN	NaN	0.174	0.0697	0.4957	0.0361	0.1126	0.2022	0.0837
0.0	0.0	0.0	44996.6136	11395.1289	NaN	NaN	0.2021	0.0701	0.4922	0.0364	0.1133	0.2048	0.0833
0.0	0.0	0.0	42674.6136	13068.1289	NaN	NaN	0.2344	0.0702	0.4923	0.0363	0.114	0.2047	0.0826
0.0	0.0	0.0	46817.6136	10375.1289	NaN	NaN	0.1814	0.0707	0.4876	0.0364	0.1155	0.207	0.0828
0.0	0.0	0.0	47238.6136	11377.1289	NaN	NaN	0.1941	0.0719	0.4824	0.0364	0.1171	0.2103	0.0821
0.0	0.0	0.0	43744.6136	11113.1289	NaN	NaN	0.2026	0.072	0.485	0.0364	0.1174	0.2077	0.0814
0.0	0.0	0.0	41802.6136	11191.1289	NaN	NaN	0.2112	0.072	0.4866	0.0365	0.117	0.2067	0.0811
0.0	0.0	0.0	43155.6136	10677.1289	NaN	NaN	0.1983	0.0724	0.4839	0.0367	0.1177	0.2081	0.0812
0.0	0.0	0.0	35463.6136	12572.1289	NaN	NaN	0.2617	0.0731	0.4815	0.0369	0.1184	0.2096	0.0805
0.0	0.0	0.0	45224.6136	9720.1289	NaN	NaN	0.1769	0.0739	0.4792	0.0366	0.1193	0.2103	0.0806
0.0	0.0	0.0	49758.6136	8726.1289	NaN	NaN	0.1492	0.0748	0.4755	0.0368	0.1195	0.2123	0.0811
0.0	0.0	0.0	46315.6136	8458.1289	NaN	NaN	0.1544	0.0738	0.4836	0.037	0.1167	0.2079	0.081
0.0	0.0	0.0	39574.6136	10948.1289	NaN	NaN	0.2167	0.0751	0.4792	0.037	0.1177	0.21	0.081
0.0	0.0	0.0	41075.6136	10513.1289	NaN	NaN	0.2038	0.0748	0.4834	0.037	0.1164	0.2067	0.0818
0.0	0.0	0.0	43561.6136	10667.1289	NaN	NaN	0.1967	0.0746	0.4881	0.0372	0.1145	0.2034	0.0822
0.0	0.0	0.0	46591.6136	12910.1289	NaN	NaN	0.217	0.0747	0.4929	0.0371	0.1128	0.1995	0.083
0.0	0.0	0.0	49090.6136	11037.1289	NaN	NaN	0.1836	0.0754	0.4944	0.0371	0.1115	0.1981	0.0836
0.0	0.0	0.0	45353.6136	12093.1289	NaN	NaN	0.2105	0.0746	0.5037	0.037	0.1086	0.1921	0.084
0.0	0.0	0.0	47046.6136	6885.1289	NaN	NaN	0.1277	0.0754	0.5014	0.0368	0.1082	0.1933	0.0849
0.0	0.0	0.0	45718.6136	15346.1289	NaN	NaN	0.2513	0.0755	0.5011	0.037	0.1078	0.1931	0.0855
0.0	0.0	0.0	40552.6136	10242.1289	NaN	NaN	0.2016	0.0752	0.5065	0.0369	0.106	0.1898	0.0855
0.0	0.0	0.0	44670.6136	7292.1289	NaN	NaN	0.1403	0.0763	0.5013	0.0369	0.1066	0.1927	0.0861
0.0	0.0	0.0	44251.6136	10522.1289	NaN	NaN	0.1921	0.0772	0.4992	0.0366	0.1062	0.1942	0.0865
0.0	0.0	0.0	42054.6136	10047.1289	NaN	NaN	0.1928	0.0753	0.5071	0.0371	0.1032	0.1906	0.0868
0.0	0.0	0.0	44452.6136	10760.1289	NaN	NaN	0.1949	0.0763	0.5024	0.0369	0.1051	0.193	0.0865
0.0	0.0	0.0	42972.6136	7638.1289	NaN	NaN	0.1509	0.0776	0.4934	0.0368	0.1063	0.1983	0.0876
0.0	0.0	0.0	45999.6136	14020.1289	NaN	NaN	0.2336	0.0761	0.499	0.0371	0.1045	0.1956	0.0876
0.0	0.0	0.0	42564.6136	10240.1289	NaN	NaN	0.1939	0.0769	0.4972	0.0369	0.1063	0.1956	0.0871
0.0	0.0	0.0	46026.6136	12367.1289	NaN	NaN	0.2118	0.0768	0.4958	0.0372	0.1057	0.1968	0.0876
0.0	0.0	0.0	46271.6136	10439.1289	NaN	NaN	0.1841	0.0767	0.5004	0.0371	0.1055	0.1935	0.0867
0.0	0.0	0.0	40767.6136	8119.1289	NaN	NaN	0.1661	0.0772	0.4977	0.0373	0.1057	0.1953	0.0867
0.0	0.0	0.0	41627.6136	16949.1289	NaN	NaN	0.2893	0.0773	0.4988	0.0375	0.1055	0.1948	0.0861
0.0	0.0	0.0	46884.6136	9241.1289	NaN	NaN	0.1647	0.0772	0.4985	0.0377	0.106	0.1942	0.0864
0.0	0.0	0.0	42115.6136	8958.1289	NaN	NaN	0.1754	0.0775	0.5	0.0378	0.1048	0.1943	0.0856
0.0	0.0	0.0	45370.6136	8792.1289	NaN	NaN	0.1623	0.0783	0.4959	0.0377	0.1057	0.1967	0.0858
0.0	0.0	0.0	38988.6136	11926.1289	NaN	NaN	0.2342	0.0759	0.5055	0.038	0.103	0.1913	0.0863
0.0	0.0	0.0	42575.6136	11835.1289	NaN	NaN	0.2175	0.0758	0.5027	0.0382	0.1031	0.1933	0.0868
0.0	0.0	0.0	44043.6136	9457.1289	NaN	NaN	0.1768	0.0763	0.4972	0.0383	0.1041	0.1966	0.0874
0.0	0.0	0.0	47002.6136	7534.1289	NaN	NaN	0.1381	0.0751	0.5035	0.0384	0.1022	0.1937	0.087
0.0	0.0	0.0	48456.6136	13162.1289	NaN	NaN	0.2136	0.0748	0.5028	0.0388	0.1022	0.1943	0.0871
0.0	0.0	0.0	47558.6136	7404.1289	NaN	NaN	0.1347	0.0733	0.5098	0.0391	0.1009	0.1906	0.0863
0.0	0.0	0.0	40869.6136	8423.1289	NaN	NaN	0.1709	0.0739	0.5051	0.0393	0.1015	0.1945	0.0856
0.0	0.0	0.0	47512.6136	7082.1289	NaN	NaN	0.1297	0.0738	0.5037	0.0394	0.1023	0.1954	0.0854
0.0	0.0	0.0	42765.6136	9354.1289	NaN	NaN	0.1795	0.0731	0.5042	0.0397	0.1015	0.1964	0.0851
0.0	0.0	0.0	42985.6136	9870.1289	NaN	NaN	0.1867	0.0721	0.5057	0.0401	0.1014	0.1959	0.0848
0.0	0.0	0.0	45280.6136	9733.1289	NaN	NaN	0.1769	0.0746	0.4936	0.0397	0.1045	0.2036	0.084
0.0	0.0	0.0	39881.6136	11939.1289	NaN	NaN	0.2304	0.073	0.502	0.04	0.1022	0.1994	0.0834
0.0	0.0	0.0	44596.6136	9834.1289	NaN	NaN	0.1807	0.0746	0.4953	0.0397	0.104	0.2034	0.0829
0.0	0.0	0.0	38638.6136	11552.1289	NaN	NaN	0.2302	0.0755	0.4919	0.0396	0.1047	0.2059	0.0825
0.0	0.0	0.0	44982.6136	11212.1289	NaN	NaN	0.1995	0.0759	0.4914	0.0395	0.1044	0.2063	0.0825
0.0	0.0	0.0	43065.6136	7977.1289	NaN	NaN	0.1563	0.0768	0.4911	0.0391	0.1047	0.2064	0.0819
0.0	0.0	0.0	43421.6136	6473.1289	NaN	NaN	0.1297	0.0767	0.4926	0.039	0.104	0.2055	0.0822
0.0	0.0	0.0	41426.6136	14141.1289	NaN	NaN	0.2545	0.0777	0.491	0.0385	0.1044	0.2063	0.0822
0.0	0.0	0.0	40858.6136	8955.1289	NaN	NaN	0.1798	0.0766	0.4982	0.0383	0.1025	0.2016	0.0828
0.0	0.0	0.0	40665.6136	10072.1289	NaN	NaN	0.1985	0.0781	0.4927	0.0382	0.1028	0.2055	0.0827
0.0	0.0	0.0	43957.6136	11618.1289	NaN	NaN	0.2091	0.0781	0.4956	0.0378	0.1024	0.203	0.0832
0.0	0.0	0.0	42573.6136	11964.1289	NaN	NaN	0.2194	0.0769	0.5038	0.0378	0.0998	0.199	0.0827
0.0	0.0	0.0	44521.6136	15553.1289	NaN	NaN	0.2589	0.0767	0.5088	0.0375	0.0992	0.1953	0.0825
0.0	0.0	0.0	43415.6136	9450.1289	NaN	NaN	0.1788	0.0778	0.5066	0.0372	0.0992	0.1964	0.0828
0.0	0.0	0.0	44562.6136	9766.1289	NaN	NaN	0.1798	0.076	0.5228	0.0368	0.096	0.1864	0.082
0.0	0.0	0.0	44061.6136	11787.1289	NaN	NaN	0.2111	0.0763	0.5255	0.0362	0.0956	0.1843	0.0821
0.0	0.0	0.0	42392.6136	11027.1289	NaN	NaN	0.2064	0.0746	0.5352	0.0361	0.0938	0.1777	0.0826
0.0	0.0	0.0	38890.6136	13095.1289	NaN	NaN	0.2519	0.0748	0.5397	0.0357	0.0933	0.1748	0.0818
0.0	0.0	0.0	37615.6136	8717.1289	NaN	NaN	0.1881	0.0742	0.5462	0.0354	0.0921	0.1705	0.0816
0.0	0.0	0.0	47908.6136	9494.1289	NaN	NaN	0.1654	0.0726	0.5557	0.0351	0.0903	0.1648	0.0815
0.0	0.0	0.0	38035.6136	11233.1289	NaN	NaN	0.228	0.0711	0.5662	0.0347	0.0888	0.1592	0.0801
0.0	0.0	0.0	42153.6136	7573.1289	NaN	NaN	0.1523	0.0704	0.5722	0.0344	0.088	0.1554	0.0795
0.0	0.0	0.0	38921.6136	9978.1289	NaN	NaN	0.2041	0.0703	0.5742	0.0339	0.0881	0.1544	0.079
0.0	0.0	0.0	39841.6136	9955.1289	NaN	NaN	0.1999	0.0681	0.5881	0.0337	0.0851	0.1472	0.0778
0.0	0.0	0.0	38665.6136	10712.1289	NaN	NaN	0.2169	0.0679	0.5876	0.0336	0.086	0.1475	0.0775
0.0	0.0	0.0	39941.6136	12300.1289	NaN	NaN	0.2354	0.0661	0.598	0.0334	0.0838	0.1421	0.0767
0.0	0.0	0.0	40432.6136	9333.1289	NaN	NaN	0.1875	0.0644	0.6017	0.0335	0.0837	0.1398	0.0769
0.0	0.0	0.0	40308.6136	13839.1289	NaN	NaN	0.2556	0.0639	0.6027	0.0334	0.0844	0.1389	0.0766
0.0	0.0	0.0	35856.6136	13314.1289	NaN	NaN	0.2708	0.0624	0.6097	0.0335	0.0836	0.1348	0.0761
0.0	0.0	0.0	41424.6136	12301.1289	NaN	NaN	0.229	0.0616	0.6152	0.0334	0.0821	0.1322	0.0755
0.0	0.0	0.0	39039.6136	10526.1289	NaN	NaN	0.2124	0.0614	0.616	0.0333	0.0817	0.1319	0.0757
0.0	0.0	0.0	35674.6136	12149.1289	NaN	NaN	0.254	0.0604	0.6239	0.0331	0.079	0.1292	0.0743
0.0	0.0	0.0	39304.6136	6656.1289	NaN	NaN	0.1448	0.0606	0.6245	0.0328	0.0786	0.1294	0.0741
0.0	0.0	0.0	46061.6136	9282.1289	NaN	NaN	0.1677	0.0606	0.6237	0.0327	0.0782	0.1297	0.0751
0.0	0.0	0.0	35958.6136	12981.1289	NaN	NaN	0.2652	0.0598	0.629	0.0326	0.0767	0.1275	0.0743
0.0	0.0	0.0	39308.6136	6366.1289	NaN	NaN	0.1394	0.0599	0.626	0.0326	0.0773	0.1291	0.075
0.0	0.0	0.0	39753.6136	7487.1289	NaN	NaN	0.1585	0.0597	0.626	0.0326	0.0774	0.1284	0.0759
0.0	0.0	0.0	41650.6136	9853.1289	NaN	NaN	0.1913	0.0589	0.6301	0.033	0.0764	0.126	0.0756
0.0	0.0	0.0	39491.6136	11247.1289	NaN	NaN	0.2217	0.0585	0.6299	0.0331	0.0769	0.1262	0.0754
0.0	0.0	0.0	42021.6136	12334.1289	NaN	NaN	0.2269	0.0584	0.6317	0.0336	0.0768	0.125	0.0744
0.0	0.0	0.0	43206.6136	10269.1289	NaN	NaN	0.192	0.0581	0.6331	0.0339	0.0767	0.1249	0.0733
0.0	0.0	0.0	48673.6136	10329.1289	NaN	NaN	0.1751	0.0576	0.6378	0.0343	0.0759	0.1228	0.0717
0.0	0.0	0.0	41024.6136	14732.1289	NaN	NaN	0.2642	0.0575	0.6362	0.0348	0.0769	0.1238	0.0707
0.0	0.0	0.0	41218.6136	9435.1289	NaN	NaN	0.1863	0.0574	0.637	0.0352	0.0773	0.1233	0.0698
0.0	0.0	0.0	43666.6136	10044.1289	NaN	NaN	0.187	0.0578	0.6339	0.0355	0.0785	0.1247	0.0695
0.0	0.0	0.0	39614.6136	10818.1289	NaN	NaN	0.2145	0.0568	0.6383	0.0356	0.0778	0.1231	0.0684
0.0	0.0	0.0	42367.6136	9783.1289	NaN	NaN	0.1876	0.0567	0.6377	0.0356	0.0786	0.1231	0.0682
0.0	0.0	0.0	36769.6136	10653.1289	NaN	NaN	0.2246	0.0565	0.6365	0.0357	0.0793	0.1242	0.0678
0.0	0.0	0.0	39458.6136	11849.1289	NaN	NaN	0.2309	0.0561	0.6382	0.0357	0.079	0.1237	0.0673
0.0	0.0	0.0	44254.6136	10237.1289	NaN	NaN	0.1879	0.0564	0.6353	0.0355	0.0804	0.1253	0.0671
0.0	0.0	0.0	40845.6136	13018.1289	NaN	NaN	0.2417	0.0555	0.6396	0.0356	0.0793	0.1236	0.0663
0.0	0.0	0.0	41563.6136	9801.1289	NaN	NaN	0.1908	0.0561	0.6376	0.0356	0.0804	0.1244	0.0659
0.0	0.0	0.0	39184.6136	11746.1289	NaN	NaN	0.2306	0.0563	0.6379	0.0356	0.0802	0.1241	0.0659
0.0	0.0	0.0	38655.6136	9018.1289	NaN	NaN	0.1892	0.0561	0.6403	0.0356	0.0792	0.1229	0.0659
0.0	0.0	0.0	37422.6136	10511.1289	NaN	NaN	0.2193	0.0564	0.6392	0.0355	0.0793	0.1234	0.0663
0.0	0.0	0.0	41193.6136	9925.1289	NaN	NaN	0.1942	0.0564	0.6392	0.0355	0.0787	0.1237	0.0666
0.0	0.0	0.0	43516.6136	9913.1289	NaN	NaN	0.1855	0.0561	0.6416	0.0353	0.0782	0.1218	0.0671
0.0	0.0	0.0	39842.6136	8941.1289	NaN	NaN	0.1833	0.0565	0.6419	0.0351	0.0777	0.1217	0.0671
0.0	0.0	0.0	39119.6136	14050.1289	NaN	NaN	0.2643	0.0562	0.6454	0.0351	0.0766	0.1194	0.0674
0.0	0.0	0.0	39830.6136	12310.1289	NaN	NaN	0.2361	0.0566	0.6495	0.0348	0.0754	0.1167	0.067
0.0	0.0	0.0	35411.6136	12529.1289	NaN	NaN	0.2613	0.0566	0.6547	0.0349	0.0734	0.114	0.0664
0.0	0.0	0.0	42679.6136	8756.1289	NaN	NaN	0.1702	0.0581	0.6569	0.0347	0.0724	0.1126	0.0652
0.0	0.0	0.0	38250.6136	9415.1289	NaN	NaN	0.1975	0.0576	0.6661	0.0344	0.0693	0.1084	0.0642
0.0	0.0	0.0	44880.6136	9120.1289	NaN	NaN	0.1689	0.0566	0.6751	0.0345	0.0668	0.1035	0.0635
0.0	0.0	0.0	37748.6136	10349.1289	NaN	NaN	0.2152	0.0582	0.6722	0.0341	0.0674	0.1048	0.0633
0.0	0.0	0.0	40580.6136	8958.1289	NaN	NaN	0.1808	0.0557	0.6877	0.0342	0.0631	0.0976	0.0616
0.0	0.0	0.0	41118.6136	6780.1289	NaN	NaN	0.1416	0.0566	0.6866	0.034	0.0636	0.0981	0.0611
0.0	0.0	0.0	38596.6136	9579.1289	NaN	NaN	0.1988	0.0551	0.6962	0.034	0.0609	0.0937	0.06
0.0	0.0	0.0	39620.6136	8201.1289	NaN	NaN	0.1715	0.0552	0.6971	0.0339	0.0611	0.0933	0.0594
0.0	0.0	0.0	38750.6136	9293.1289	NaN	NaN	0.1934	0.0541	0.7034	0.0338	0.0598	0.0908	0.0582
0.0	0.0	0.0	39465.6136	11151.1289	NaN	NaN	0.2203	0.0532	0.707	0.0338	0.0593	0.0896	0.0571
0.0	0.0	0.0	39878.6136	10952.1289	NaN	NaN	0.2155	0.0523	0.7126	0.0336	0.0583	0.0877	0.0555
0.0	0.0	0.0	35310.6136	7218.1289	NaN	NaN	0.1697	0.0509	0.7184	0.0336	0.0573	0.0857	0.0541
0.0	0.0	0.0	41872.6136	7899.1289	NaN	NaN	0.1587	0.051	0.7175	0.0337	0.0579	0.0864	0.0535
0.0	0.0	0.0	38063.6136	11773.1289	NaN	NaN	0.2362	0.0502	0.7204	0.0335	0.058	0.0856	0.0522
0.0	0.0	0.0	38765.6136	12006.1289	NaN	NaN	0.2365	0.0482	0.731	0.0334	0.0559	0.0813	0.0502
0.0	0.0	0.0	40099.6136	9341.1289	NaN	NaN	0.1889	0.0482	0.7308	0.0334	0.0566	0.082	0.049
0.0	0.0	0.0	35020.6136	13208.1289	NaN	NaN	0.2739	0.0463	0.7411	0.0331	0.0545	0.0782	0.0468
0.0	0.0	0.0	37582.6136	7911.1289	NaN	NaN	0.1739	0.0449	0.7498	0.0327	0.0528	0.075	0.0447
0.0	0.0	0.0	43183.6136	11442.1289	NaN	NaN	0.2095	0.0436	0.7573	0.0323	0.0512	0.0722	0.0434
0.0	0.0	0.0	40378.6136	6520.1289	NaN	NaN	0.139	0.0433	0.7613	0.0319	0.0499	0.0713	0.0422
0.0	0.0	0.0	38816.6136	9375.1289	NaN	NaN	0.1945	0.0423	0.7672	0.0317	0.0485	0.0689	0.0414
0.0	0.0	0.0	37875.6136	8786.1289	NaN	NaN	0.1883	0.0416	0.7696	0.0316	0.0486	0.0679	0.0407
0.0	0.0	0.0	42200.6136	12696.1289	NaN	NaN	0.2313	0.0407	0.7746	0.0311	0.0477	0.0656	0.0402
0.0	0.0	0.0	41012.6136	11279.1289	NaN	NaN	0.2157	0.0405	0.778	0.031	0.047	0.064	0.0396
0.0	0.0	0.0	35824.6136	10818.1289	NaN	NaN	0.2319	0.0405	0.7794	0.0305	0.0463	0.0639	0.0394
0.0	0.0	0.0	43513.6136	9616.1289	NaN	NaN	0.181	0.0406	0.7809	0.0304	0.0455	0.0634	0.0391
0.0	0.0	0.0	41820.6136	11710.1289	NaN	NaN	0.2188	0.0412	0.7765	0.0302	0.0464	0.066	0.0398
0.0	0.0	0.0	41358.6136	10364.1289	NaN	NaN	0.2004	0.0415	0.7757	0.0301	0.046	0.0666	0.0401
0.0	0.0	0.0	44213.6136	12602.1289	NaN	NaN	0.2218	0.0428	0.7653	0.0305	0.0483	0.0718	0.0413
0.0	0.0	0.0	38739.6136	11749.1289	NaN	NaN	0.2327	0.043	0.7633	0.0302	0.0485	0.0732	0.0418
0.0	0.0	0.0	40558.6136	7942.1289	NaN	NaN	0.1638	0.0436	0.7584	0.0301	0.0491	0.0762	0.0425
0.0	0.0	0.0	42078.6136	8905.1289	NaN	NaN	0.1747	0.044	0.7512	0.0301	0.0504	0.0813	0.0431
0.0	0.0	0.0	41340.6136	10139.1289	NaN	NaN	0.197	0.0436	0.7528	0.0298	0.0498	0.0809	0.043
0.0	0.0	0.0	44298.6136	10506.1289	NaN	NaN	0.1917	0.0437	0.7513	0.0297	0.0497	0.0823	0.0432
0.0	0.0	0.0	39263.6136	10175.1289	NaN	NaN	0.2058	0.0437	0.7498	0.0296	0.0497	0.084	0.0432
0.0	0.0	0.0	37249.6136	7759.1289	NaN	NaN	0.1724	0.0438	0.7479	0.0296	0.0494	0.086	0.0434
0.0	0.0	0.0	37794.6136	9238.1289	NaN	NaN	0.1964	0.0435	0.748	0.0295	0.0494	0.0864	0.0432
0.0	0.0	0.0	41052.6136	8654.1289	NaN	NaN	0.1741	0.0434	0.751	0.0292	0.0486	0.085	0.0429
0.0	0.0	0.0	41856.6136	11973.1289	NaN	NaN	0.2224	0.0436	0.7483	0.0292	0.0485	0.0874	0.0429
0.0	0.0	0.0	39673.6136	8638.1289	NaN	NaN	0.1788	0.0433	0.7507	0.029	0.048	0.0863	0.0426
0.0	0.0	0.0	36609.6136	7277.1289	NaN	NaN	0.1658	0.0433	0.7509	0.0288	0.048	0.0865	0.0425
0.0	0.0	0.0	42965.6136	14742.1289	NaN	NaN	0.2555	0.0434	0.7486	0.0291	0.0489	0.0876	0.0425
0.0	0.0	0.0	39721.6136	15012.1289	NaN	NaN	0.2743	0.0437	0.7503	0.0291	0.0483	0.0863	0.0423
0.0	0.0	0.0	31568.6136	9181.1289	NaN	NaN	0.2253	0.0437	0.7536	0.0293	0.0468	0.0846	0.0421
0.0	0.0	0.0	35448.6136	9925.1289	NaN	NaN	0.2187	0.0441	0.7532	0.0292	0.0466	0.085	0.0419
0.0	0.0	0.0	35470.6136	8985.1289	NaN	NaN	0.2021	0.0432	0.7567	0.0293	0.0461	0.083	0.0417
0.0	0.0	0.0	36311.6136	11714.1289	NaN	NaN	0.2439	0.0429	0.7592	0.0294	0.0461	0.081	0.0414
0.0	0.0	0.0	38017.6136	8639.1289	NaN	NaN	0.1852	0.0441	0.7503	0.0297	0.0486	0.0856	0.0417
0.0	0.0	0.0	36395.6136	15881.1289	NaN	NaN	0.3038	0.0426	0.7582	0.0297	0.0471	0.0812	0.0411
0.0	0.0	0.0	34420.6136	10131.1289	NaN	NaN	0.2274	0.0422	0.7634	0.0294	0.0463	0.078	0.0407
0.0	0.0	0.0	27778.6136	11321.1289	NaN	NaN	0.2895	0.0416	0.7674	0.0292	0.0455	0.0762	0.0401
0.0	0.0	0.0	36109.6136	6262.1289	NaN	NaN	0.1478	0.0404	0.7735	0.029	0.0447	0.0726	0.0397
0.0	0.0	0.0	37941.6136	12237.1289	NaN	NaN	0.2439	0.0401	0.7754	0.0289	0.0451	0.0709	0.0396
0.0	0.0	0.0	35563.6136	13821.1289	NaN	NaN	0.2799	0.0394	0.7816	0.0287	0.044	0.0675	0.0387
0.0	0.0	0.0	36132.6136	11233.1289	NaN	NaN	0.2372	0.0387	0.7858	0.0285	0.0436	0.0651	0.0383
0.0	0.0	0.0	36912.6136	9158.1289	NaN	NaN	0.1988	0.0378	0.7926	0.0281	0.0424	0.0619	0.0372
0.0	0.0	0.0	36934.6136	8663.1289	NaN	NaN	0.19	0.0366	0.8003	0.0277	0.0413	0.0578	0.0362
0.0	0.0	0.0	39679.6136	10186.1289	NaN	NaN	0.2043	0.0352	0.8114	0.0271	0.0392	0.0528	0.0343
0.0	0.0	0.0	36688.6136	12618.1289	NaN	NaN	0.2559	0.0343	0.8177	0.0267	0.0384	0.0495	0.0334
0.0	0.0	0.0	36430.6136	10738.1289	NaN	NaN	0.2277	0.0334	0.8267	0.0259	0.0366	0.0454	0.0321
0.0	0.0	0.0	28753.6136	7267.1289	NaN	NaN	0.2017	0.0324	0.8344	0.0252	0.035	0.0419	0.031
0.0	0.0	0.0	39196.6136	11924.1289	NaN	NaN	0.2333	0.0317	0.8409	0.0246	0.0336	0.039	0.0302
0.0	0.0	0.0	33861.6136	9518.1289	NaN	NaN	0.2194	0.0314	0.8442	0.0242	0.0331	0.0372	0.0299
0.0	0.0	0.0	35203.6136	7635.1289	NaN	NaN	0.1782	0.0311	0.8484	0.0238	0.0321	0.0355	0.0292
0.0	0.0	0.0	33635.6136	8647.1289	NaN	NaN	0.2045	0.0317	0.8461	0.0236	0.0331	0.0359	0.0297
0.0	0.0	0.0	41470.6136	10036.1289	NaN	NaN	0.1949	0.0313	0.849	0.0233	0.0323	0.0347	0.0294
0.0	0.0	0.0	34015.6136	8501.1289	NaN	NaN	0.1999	0.0324	0.8448	0.0232	0.0335	0.0361	0.03
0.0	0.0	0.0	44179.6136	9470.1289	NaN	NaN	0.1765	0.0328	0.8428	0.0232	0.0339	0.0369	0.0305
0.0	0.0	0.0	38893.6136	10030.1289	NaN	NaN	0.205	0.0342	0.8358	0.0234	0.0355	0.0394	0.0317
0.0	0.0	0.0	35678.6136	8537.1289	NaN	NaN	0.1931	0.0349	0.8338	0.0233	0.0353	0.0407	0.0319
0.0	0.0	0.0	39516.6136	10724.1289	NaN	NaN	0.2135	0.037	0.8218	0.0237	0.0379	0.0459	0.0338
0.0	0.0	0.0	36802.6136	10396.1289	NaN	NaN	0.2203	0.0384	0.8157	0.0239	0.0384	0.0491	0.0346
0.0	0.0	0.0	38419.6136	9616.1289	NaN	NaN	0.2002	0.0405	0.8027	0.0244	0.0406	0.0552	0.0366
0.0	0.0	0.0	36785.6136	11805.1289	NaN	NaN	0.243	0.0418	0.7885	0.0251	0.0428	0.0632	0.0386
0.0	0.0	0.0	38944.6136	8899.1289	NaN	NaN	0.186	0.0426	0.7764	0.0257	0.0451	0.07	0.0403
0.0	0.0	0.0	37543.6136	12739.1289	NaN	NaN	0.2533	0.0439	0.7563	0.0263	0.0497	0.0812	0.0427
0.0	0.0	0.0	30771.6136	12268.1289	NaN	NaN	0.285	0.0447	0.7319	0.0274	0.0552	0.0947	0.0461
0.0	0.0	0.0	34136.6136	12543.1289	NaN	NaN	0.2687	0.0451	0.71	0.0284	0.0601	0.1075	0.0488
0.0	0.0	0.0	32721.6136	5700.1289	NaN	NaN	0.1484	0.0461	0.6865	0.0288	0.0652	0.1219	0.0514
0.0	0.0	0.0	38371.6136	5550.1289	NaN	NaN	0.1264	0.0465	0.6623	0.0298	0.0703	0.1367	0.0543
0.0	0.0	0.0	34358.6136	8492.1289	NaN	NaN	0.1982	0.0465	0.641	0.0307	0.076	0.1493	0.0565
0.0	0.0	0.0	31868.6136	8341.1289	NaN	NaN	0.2074	0.047	0.6226	0.0311	0.0811	0.1591	0.0591
0.0	0.0	0.0	33220.6136	8903.1289	NaN	NaN	0.2114	0.0475	0.6029	0.0317	0.0866	0.1699	0.0615
0.0	0.0	0.0	33582.6136	11678.1289	NaN	NaN	0.258	0.0478	0.5907	0.032	0.0916	0.1741	0.0637
0.0	0.0	0.0	36490.6136	9416.1289	NaN	NaN	0.2051	0.0493	0.5767	0.032	0.0949	0.1813	0.0659
0.0	0.0	0.0	35104.6136	12214.1289	NaN	NaN	0.2581	0.0511	0.5642	0.0319	0.0992	0.1849	0.0686
0.0	0.0	0.0	36033.6136	11544.1289	NaN	NaN	0.2426	0.0535	0.5544	0.0316	0.1012	0.188	0.0713
0.0	0.0	0.0	35941.6136	12677.1289	NaN	NaN	0.2607	0.0552	0.5463	0.0314	0.1026	0.1912	0.0733
0.0	0.0	0.0	36927.6136	11136.1289	NaN	NaN	0.2317	0.057	0.5418	0.0309	0.1044	0.1912	0.0746
0.0	0.0	0.0	30707.6136	10629.1289	NaN	NaN	0.2571	0.0587	0.5341	0.0307	0.1049	0.1959	0.0757
0.0	0.0	0.0	37117.6136	11291.1289	NaN	NaN	0.2332	0.0595	0.5311	0.0305	0.1056	0.1975	0.0758
0.0	0.0	0.0	30845.6136	9058.1289	NaN	NaN	0.227	0.0617	0.5253	0.0299	0.1072	0.199	0.0769
0.0	0.0	0.0	37847.6136	8723.1289	NaN	NaN	0.1873	0.0624	0.5226	0.0298	0.1053	0.2037	0.0761
0.0	0.0	0.0	34577.6136	7852.1289	NaN	NaN	0.1851	0.0643	0.5221	0.0294	0.107	0.2014	0.0759
0.0	0.0	0.0	34997.6136	7288.1289	NaN	NaN	0.1724	0.0689	0.5151	0.0287	0.1065	0.2046	0.0762
0.0	0.0	0.0	33951.6136	9790.1289	NaN	NaN	0.2238	0.0701	0.5139	0.0286	0.1072	0.205	0.0751
0.0	0.0	0.0	34370.6136	7264.1289	NaN	NaN	0.1745	0.073	0.512	0.0279	0.1089	0.2026	0.0756
0.0	0.0	0.0	36078.6136	7481.1289	NaN	NaN	0.1717	0.074	0.506	0.0278	0.1085	0.208	0.0758
0.0	0.0	0.0	34605.6136	8067.1289	NaN	NaN	0.189	0.0706	0.5112	0.028	0.1096	0.2063	0.0744
0.0	0.0	0.0	30119.6136	12612.1289	NaN	NaN	0.2951	0.0709	0.5118	0.0274	0.1101	0.206	0.0738
0.0	0.0	0.0	39098.6136	6899.1289	NaN	NaN	0.15	0.0693	0.5101	0.0275	0.1094	0.2108	0.0728
0.0	0.0	0.0	33419.6136	8196.1289	NaN	NaN	0.1969	0.0668	0.5139	0.0274	0.1115	0.2083	0.072
0.0	0.0	0.0	30418.6136	11550.1289	NaN	NaN	0.2752	0.0654	0.5121	0.0273	0.1111	0.2119	0.0723
0.0	0.0	0.0	41242.6136	10293.1289	NaN	NaN	0.1997	0.0607	0.5152	0.0281	0.111	0.2133	0.0718
0.0	0.0	0.0	36914.6136	9119.1289	NaN	NaN	0.1981	0.0599	0.5184	0.0279	0.1118	0.2111	0.0709
0.0	0.0	0.0	36730.6136	8267.1289	NaN	NaN	0.1837	0.0594	0.5184	0.0278	0.111	0.2129	0.0704
0.0	0.0	0.0	39876.6136	8355.1289	NaN	NaN	0.1732	0.0588	0.5203	0.0283	0.1112	0.2115	0.0699
0.0	0.0	0.0	33886.6136	10135.1289	NaN	NaN	0.2302	0.0588	0.5274	0.0283	0.11	0.2061	0.0694
0.0	0.0	0.0	35693.6136	10252.1289	NaN	NaN	0.2231	0.0586	0.5339	0.0283	0.1073	0.2031	0.0687
0.0	0.0	0.0	36101.6136	9617.1289	NaN	NaN	0.2104	0.0582	0.5443	0.0286	0.1045	0.1969	0.0675
0.0	0.0	0.0	38490.6136	9504.1289	NaN	NaN	0.198	0.0581	0.5568	0.0287	0.0995	0.1911	0.0658
0.0	0.0	0.0	35890.6136	7784.1289	NaN	NaN	0.1782	0.0584	0.5656	0.0287	0.0967	0.1861	0.0646
0.0	0.0	0.0	40408.6136	9549.1289	NaN	NaN	0.1911	0.0581	0.5743	0.0288	0.0935	0.1815	0.0638
0.0	0.0	0.0	37174.6136	10877.1289	NaN	NaN	0.2264	0.058	0.58	0.0288	0.0919	0.1784	0.0628
0.0	0.0	0.0	35972.6136	7712.1289	NaN	NaN	0.1765	0.058	0.5851	0.0287	0.0902	0.1761	0.0618
0.0	0.0	0.0	32885.6136	10237.1289	NaN	NaN	0.2374	0.0581	0.585	0.0288	0.0903	0.1762	0.0616
0.0	0.0	0.0	38719.6136	13546.1289	NaN	NaN	0.2592	0.0576	0.5858	0.029	0.0904	0.1761	0.0612
0.0	0.0	0.0	32489.6136	8116.1289	NaN	NaN	0.1999	0.0578	0.5833	0.0288	0.0915	0.1776	0.061
0.0	0.0	0.0	32638.6136	11530.1289	NaN	NaN	0.261	0.0575	0.5794	0.0288	0.0929	0.1799	0.0615
0.0	0.0	0.0	34144.6136	8772.1289	NaN	NaN	0.2044	0.0575	0.5734	0.029	0.095	0.1831	0.062
0.0	0.0	0.0	35909.6136	12455.1289	NaN	NaN	0.2575	0.0575	0.5697	0.0288	0.0961	0.1854	0.0625
0.0	0.0	0.0	33365.6136	5153.1289	NaN	NaN	0.1338	0.0584	0.5622	0.0286	0.098	0.1897	0.0631
0.0	0.0	0.0	34922.6136	8641.1289	NaN	NaN	0.1984	0.0586	0.5548	0.0287	0.1	0.1931	0.0647
0.0	0.0	0.0	37511.6136	11646.1289	NaN	NaN	0.2369	0.059	0.5493	0.0288	0.1011	0.196	0.0657
0.0	0.0	0.0	35715.6136	10156.1289	NaN	NaN	0.2214	0.0596	0.5453	0.0286	0.1023	0.1977	0.0665
0.0	0.0	0.0	34874.6136	10511.1289	NaN	NaN	0.2316	0.0603	0.5416	0.0284	0.1026	0.1997	0.0674
0.0	0.0	0.0	33265.6136	9314.1289	NaN	NaN	0.2187	0.0609	0.5374	0.0285	0.1032	0.2016	0.0685
0.0	0.0	0.0	31977.6136	11357.1289	NaN	NaN	0.2621	0.061	0.5382	0.0284	0.1024	0.2015	0.0686
0.0	0.0	0.0	31303.6136	11717.1289	NaN	NaN	0.2724	0.0618	0.5362	0.0283	0.103	0.2014	0.0693
0.0	0.0	0.0	34468.6136	11052.1289	NaN	NaN	0.2428	0.0621	0.535	0.0284	0.1022	0.202	0.0703
0.0	0.0	0.0	33780.6136	9937.1289	NaN	NaN	0.2273	0.0623	0.536	0.0285	0.1013	0.2023	0.0696
0.0	0.0	0.0	32250.6136	10809.1289	NaN	NaN	0.251	0.0625	0.5382	0.0281	0.1007	0.201	0.0696
0.0	0.0	0.0	38732.6136	7043.1289	NaN	NaN	0.1539	0.0625	0.5369	0.0283	0.0997	0.2034	0.0693
0.0	0.0	0.0	38576.6136	8070.1289	NaN	NaN	0.173	0.0633	0.5391	0.0283	0.1002	0.2005	0.0686
0.0	0.0	0.0	36011.6136	11432.1289	NaN	NaN	0.241	0.0646	0.5388	0.0279	0.1001	0.1995	0.0691
0.0	0.0	0.0	35901.6136	11133.1289	NaN	NaN	0.2367	0.0641	0.54	0.0284	0.0995	0.1991	0.0689
0.0	0.0	0.0	31847.6136	8568.1289	NaN	NaN	0.212	0.064	0.545	0.0283	0.0996	0.1951	0.0679
0.0	0.0	0.0	36663.6136	11618.1289	NaN	NaN	0.2406	0.0641	0.5467	0.0282	0.0986	0.1946	0.0678
0.0	0.0	0.0	39469.6136	7864.1289	NaN	NaN	0.1661	0.0623	0.552	0.029	0.0976	0.193	0.0661
0.0	0.0	0.0	31317.6136	11474.1289	NaN	NaN	0.2681	0.0629	0.5575	0.0285	0.0974	0.1892	0.0645
0.0	0.0	0.0	30865.6136	8354.1289	NaN	NaN	0.213	0.0621	0.5549	0.0288	0.0975	0.192	0.0647
0.0	0.0	0.0	39936.6136	8861.1289	NaN	NaN	0.1816	0.0604	0.5586	0.0294	0.0977	0.1898	0.0641
0.0	0.0	0.0	32254.6136	11857.1289	NaN	NaN	0.2688	0.0601	0.5625	0.0293	0.0972	0.1878	0.0631
0.0	0.0	0.0	34687.6136	11528.1289	NaN	NaN	0.2494	0.059	0.5655	0.0297	0.0963	0.1867	0.0627
0.0	0.0	0.0	32405.6136	7690.1289	NaN	NaN	0.1918	0.0584	0.5701	0.03	0.0954	0.1846	0.0615
0.0	0.0	0.0	29827.6136	10011.1289	NaN	NaN	0.2513	0.0581	0.5739	0.03	0.0935	0.1841	0.0605
0.0	0.0	0.0	36879.6136	6062.1289	NaN	NaN	0.1412	0.0576	0.5749	0.0304	0.0926	0.184	0.0605
0.0	0.0	0.0	35217.6136	7756.1289	NaN	NaN	0.1805	0.0569	0.5781	0.0309	0.0925	0.1808	0.0608
0.0	0.0	0.0	37617.6136	12414.1289	NaN	NaN	0.2481	0.0561	0.5829	0.0313	0.0899	0.1793	0.0606
0.0	0.0	0.0	37261.6136	11673.1289	NaN	NaN	0.2385	0.0552	0.5902	0.0316	0.0882	0.1747	0.0601
0.0	0.0	0.0	39124.6136	9246.1289	NaN	NaN	0.1912	0.0549	0.5972	0.0316	0.0853	0.1711	0.0599
0.0	0.0	0.0	41279.6136	11824.1289	NaN	NaN	0.2227	0.0544	0.5995	0.0321	0.0839	0.1703	0.0598
0.0	0.0	0.0	38498.6136	10892.1289	NaN	NaN	0.2205	0.054	0.6075	0.0322	0.0819	0.165	0.0595
0.0	0.0	0.0	33853.6136	11058.1289	NaN	NaN	0.2462	0.0547	0.6079	0.032	0.0803	0.1658	0.0592
0.0	0.0	0.0	39326.6136	13457.1289	NaN	NaN	0.2549	0.0538	0.6111	0.0326	0.079	0.1638	0.0597
0.0	0.0	0.0	39870.6136	11135.1289	NaN	NaN	0.2183	0.0542	0.6125	0.0325	0.0786	0.1628	0.0594
0.0	0.0	0.0	36773.6136	9989.1289	NaN	NaN	0.2136	0.0544	0.6096	0.0325	0.0786	0.165	0.0599
0.0	0.0	0.0	37356.6136	15010.1289	NaN	NaN	0.2866	0.054	0.602	0.0332	0.0806	0.1698	0.0604
0.0	0.0	0.0	34019.6136	12436.1289	NaN	NaN	0.2677	0.0541	0.599	0.0331	0.0819	0.1708	0.061
0.0	0.0	0.0	42522.6136	10600.1289	NaN	NaN	0.1995	0.0545	0.589	0.0331	0.0841	0.1778	0.0615
0.0	0.0	0.0	37682.6136	9860.1289	NaN	NaN	0.2074	0.0546	0.5836	0.0331	0.0858	0.181	0.062
0.0	0.0	0.0	37296.6136	8685.1289	NaN	NaN	0.1889	0.055	0.5801	0.0329	0.0863	0.1839	0.0618
0.0	0.0	0.0	32322.6136	10289.1289	NaN	NaN	0.2415	0.0554	0.5747	0.0328	0.0882	0.1867	0.0623
0.0	0.0	0.0	38199.6136	8752.1289	NaN	NaN	0.1864	0.0557	0.572	0.0326	0.0889	0.1886	0.0622
0.0	0.0	0.0	32822.6136	8621.1289	NaN	NaN	0.208	0.0566	0.5686	0.0321	0.0899	0.1903	0.0625
0.0	0.0	0.0	38043.6136	11653.1289	NaN	NaN	0.2345	0.0564	0.5704	0.0321	0.0892	0.1896	0.0623
0.0	0.0	0.0	32849.6136	12220.1289	NaN	NaN	0.2711	0.0571	0.5729	0.0318	0.0896	0.1864	0.0622
0.0	0.0	0.0	42109.6136	9897.1289	NaN	NaN	0.1903	0.0574	0.5781	0.0314	0.0876	0.1843	0.0612
0.0	0.0	0.0	36086.6136	10664.1289	NaN	NaN	0.2281	0.058	0.5786	0.0312	0.0877	0.1839	0.0605
0.0	0.0	0.0	39909.6136	7016.1289	NaN	NaN	0.1495	0.0579	0.5873	0.0309	0.0853	0.1791	0.0594
0.0	0.0	0.0	35688.6136	7561.1289	NaN	NaN	0.1748	0.0584	0.5861	0.0309	0.0858	0.1792	0.0594
0.0	0.0	0.0	40209.6136	12457.1289	NaN	NaN	0.2365	0.058	0.5904	0.0308	0.0849	0.1771	0.0588
0.0	0.0	0.0	38265.6136	7705.1289	NaN	NaN	0.1676	0.0582	0.5915	0.0307	0.0854	0.1757	0.0585
0.0	0.0	0.0	39706.6136	9121.1289	NaN	NaN	0.1868	0.058	0.5937	0.0303	0.0849	0.1753	0.0578
0.0	0.0	0.0	40452.6136	9371.1289	NaN	NaN	0.1881	0.058	0.593	0.0305	0.0857	0.1754	0.0575
0.0	0.0	0.0	37120.6136	10284.1289	NaN	NaN	0.2169	0.058	0.5964	0.0301	0.0856	0.1735	0.0565
0.0	0.0	0.0	32854.6136	9396.1289	NaN	NaN	0.2224	0.0585	0.5934	0.03	0.0863	0.1757	0.0562
0.0	0.0	0.0	36756.6136	6711.1289	NaN	NaN	0.1544	0.058	0.5924	0.0302	0.0874	0.1756	0.0563
0.0	0.0	0.0	34206.6136	10286.1289	NaN	NaN	0.2312	0.0578	0.5937	0.0301	0.0872	0.1749	0.0563
0.0	0.0	0.0	37089.6136	6632.1289	NaN	NaN	0.1517	0.0575	0.5913	0.0303	0.0875	0.1763	0.057
0.0	0.0	0.0	34504.6136	13078.1289	NaN	NaN	0.2749	0.0577	0.5904	0.0305	0.0884	0.1759	0.0571
0.0	0.0	0.0	36249.6136	7974.1289	NaN	NaN	0.1803	0.0584	0.5868	0.0305	0.089	0.1774	0.0579
0.0	0.0	0.0	42654.6136	12348.1289	NaN	NaN	0.2245	0.0588	0.582	0.0309	0.0901	0.1793	0.0589
0.0	0.0	0.0	34023.6136	9190.1289	NaN	NaN	0.2127	0.0599	0.5775	0.0308	0.0915	0.1806	0.0597
0.0	0.0	0.0	36844.6136	10602.1289	NaN	NaN	0.2235	0.0606	0.5719	0.0309	0.0922	0.1834	0.061
0.0	0.0	0.0	33845.6136	9343.1289	NaN	NaN	0.2163	0.0618	0.5646	0.031	0.0938	0.1863	0.0625
0.0	0.0	0.0	36338.6136	13116.1289	NaN	NaN	0.2652	0.0624	0.5608	0.0312	0.0942	0.1877	0.0638
0.0	0.0	0.0	34608.6136	12331.1289	NaN	NaN	0.2627	0.0636	0.556	0.031	0.0952	0.1893	0.0649
0.0	0.0	0.0	33404.6136	9765.1289	NaN	NaN	0.2262	0.0642	0.5505	0.031	0.0961	0.1915	0.0667
0.0	0.0	0.0	39014.6136	10612.1289	NaN	NaN	0.2138	0.0646	0.5484	0.031	0.096	0.1912	0.0687
0.0	0.0	0.0	35067.6136	11121.1289	NaN	NaN	0.2408	0.0653	0.5497	0.0307	0.0954	0.1903	0.0687
0.0	0.0	0.0	38328.6136	9729.1289	NaN	NaN	0.2024	0.0656	0.5515	0.0306	0.0941	0.1887	0.0695
0.0	0.0	0.0	35022.6136	13475.1289	NaN	NaN	0.2779	0.0662	0.5583	0.0305	0.0925	0.1845	0.0679
0.0	0.0	0.0	29098.6136	9798.1289	NaN	NaN	0.2519	0.0668	0.5677	0.0304	0.0902	0.1792	0.0656
0.0	0.0	0.0	30901.6136	8024.1289	NaN	NaN	0.2061	0.0673	0.5751	0.0306	0.0884	0.1742	0.0644
0.0	0.0	0.0	29534.6136	13195.1289	NaN	NaN	0.3088	0.0661	0.5897	0.0308	0.0847	0.1658	0.0628
0.0	0.0	0.0	31620.6136	6993.1289	NaN	NaN	0.1811	0.0652	0.6023	0.0311	0.0822	0.1579	0.0613
0.0	0.0	0.0	32122.6136	9070.1289	NaN	NaN	0.2202	0.0653	0.6155	0.0308	0.0789	0.1504	0.059
0.0	0.0	0.0	27870.6136	6288.1289	NaN	NaN	0.1841	0.0651	0.6259	0.0308	0.0759	0.1455	0.0568
0.0	0.0	0.0	28359.6136	6057.1289	NaN	NaN	0.176	0.063	0.6352	0.0306	0.0741	0.1407	0.0564
0.0	0.0	0.0	31062.6136	11262.1289	NaN	NaN	0.2661	0.0598	0.6408	0.0308	0.0731	0.1387	0.0569
0.0	0.0	0.0	27850.6136	12272.1289	NaN	NaN	0.3059	0.0581	0.6458	0.031	0.0727	0.1359	0.0565
0.0	0.0	0.0	32191.6136	5601.1289	NaN	NaN	0.1482	0.0563	0.6528	0.0313	0.0717	0.1317	0.0562
0.0	0.0	0.0	32624.6136	13378.1289	NaN	NaN	0.2908	0.0549	0.6571	0.0319	0.0712	0.1291	0.0557
0.0	0.0	0.0	36411.6136	7215.1289	NaN	NaN	0.1654	0.0527	0.6703	0.0322	0.0686	0.1215	0.0547
0.0	0.0	0.0	27965.6136	9087.1289	NaN	NaN	0.2452	0.0513	0.6792	0.0322	0.0665	0.1184	0.0524
0.0	0.0	0.0	27181.6136	8363.1289	NaN	NaN	0.2353	0.0498	0.6901	0.032	0.0645	0.1127	0.0509
0.0	0.0	0.0	37101.6136	7599.1289	NaN	NaN	0.17	0.0489	0.7024	0.0317	0.062	0.1058	0.0492
0.0	0.0	0.0	27797.6136	13207.1289	NaN	NaN	0.3221	0.0488	0.7097	0.0311	0.0604	0.1028	0.0473
0.0	0.0	0.0	35054.6136	7732.1289	NaN	NaN	0.1807	0.0481	0.7172	0.0305	0.0584	0.099	0.0467
0.0	0.0	0.0	35244.6136	10910.1289	NaN	NaN	0.2364	0.0471	0.7249	0.0299	0.0567	0.0955	0.0459
0.0	0.0	0.0	35918.6136	10123.1289	NaN	NaN	0.2199	0.0462	0.7336	0.0289	0.0543	0.0917	0.0453
0.0	0.0	0.0	37793.6136	13620.1289	NaN	NaN	0.2649	0.0456	0.736	0.0282	0.0539	0.091	0.0453
0.0	0.0	0.0	30727.6136	10156.1289	NaN	NaN	0.2484	0.045	0.7395	0.0274	0.053	0.09	0.0452
0.0	0.0	0.0	32388.6136	6184.1289	NaN	NaN	0.1603	0.0451	0.7361	0.0273	0.0534	0.0924	0.0458
0.0	0.0	0.0	28087.6136	10289.1289	NaN	NaN	0.2681	0.0452	0.7282	0.0275	0.0556	0.0971	0.0464
0.0	0.0	0.0	32774.6136	6036.1289	NaN	NaN	0.1555	0.0458	0.7124	0.0284	0.0598	0.1051	0.0485
0.0	0.0	0.0	37787.6136	12769.1289	NaN	NaN	0.2526	0.0466	0.6939	0.0298	0.0648	0.1147	0.0501
0.0	0.0	0.0	33495.6136	6902.1289	NaN	NaN	0.1709	0.0483	0.6816	0.0307	0.0681	0.1209	0.0505
0.0	0.0	0.0	35927.6136	11742.1289	NaN	NaN	0.2463	0.0503	0.6664	0.0317	0.0719	0.1284	0.0514
0.0	0.0	0.0	33562.6136	9643.1289	NaN	NaN	0.2232	0.0515	0.6508	0.0332	0.0769	0.1349	0.0525
0.0	0.0	0.0	32056.6136	12304.1289	NaN	NaN	0.2774	0.0523	0.6431	0.0345	0.0789	0.1383	0.0528
0.0	0.0	0.0	32938.6136	12492.1289	NaN	NaN	0.275	0.0541	0.637	0.0355	0.081	0.1388	0.0537
0.0	0.0	0.0	32676.6136	8550.1289	NaN	NaN	0.2074	0.0564	0.6282	0.0362	0.0841	0.1402	0.055
0.0	0.0	0.0	29003.6136	10453.1289	NaN	NaN	0.2649	0.0592	0.623	0.0362	0.0869	0.1386	0.0562
0.0	0.0	0.0	29756.6136	8667.1289	NaN	NaN	0.2256	0.0634	0.6251	0.0346	0.0869	0.1348	0.0552
0.0	0.0	0.0	34861.6136	7201.1289	NaN	NaN	0.1712	0.0666	0.641	0.0319	0.082	0.126	0.0526
0.0	0.0	0.0	35969.6136	8781.1289	NaN	NaN	0.1962	0.0678	0.6642	0.0298	0.073	0.1148	0.0504
0.0	0.0	0.0	33403.6136	7307.1289	NaN	NaN	0.1795	0.0808	0.6588	0.0323	0.0651	0.1198	0.0432
0.0	0.0	0.0	19906.6136	7548.1289	NaN	NaN	0.2749	0.1695	0.56	0.0323	0.0679	0.12	0.0504
0.0	0.0	0.0	-2503.3864	3627.1289	NaN	NaN	1.3	0.7809	0.0924	0.0244	0.0229	0.0342	0.0452
0.0	0.0	0.0	-2306.3864	2257.1289	NaN	NaN	-0.3	0.8376	0.0536	0.0276	0.0235	0.0265	0.0312
0.0	0.0	0.0	-1782.3864	4605.1289	NaN	NaN	1.3	0.8497	0.0467	0.0253	0.0229	0.0267	0.0288
0.0	0.0	0.0	-62.3864	2499.1289	NaN	NaN	1.0256	0.8598	0.0404	0.0245	0.0237	0.025	0.0266
0.0	0.0	0.0	-3298.3864	893.1289	NaN	NaN	-0.3	0.87	0.0337	0.0248	0.0237	0.0221	0.0256
0.0	0.0	0.0	-1587.3864	6157.1289	NaN	NaN	1.3	0.875	0.0292	0.0254	0.0239	0.0208	0.0257
0.0	0.0	0.0	-19.3864	4166.1289	NaN	NaN	1.0047	0.8773	0.0277	0.0251	0.024	0.0206	0.0253
0.0	0.0	0.0	-319.3864	1361.1289	NaN	NaN	1.3	0.8842	0.0249	0.0232	0.0239	0.0205	0.0233
0.0	0.0	0.0	-713.3864	4302.1289	NaN	NaN	1.1988	0.8888	0.0229	0.0216	0.024	0.0211	0.0216
0.0	0.0	0.0	-822.3864	1054.1289	NaN	NaN	1.3	0.8876	0.0231	0.0216	0.0241	0.0219	0.0217
0.0	0.0	0.0	-2543.3864	1503.1289	NaN	NaN	-0.3	0.8874	0.0234	0.0219	0.0238	0.0218	0.0216
0.0	0.0	0.0	-474.3864	1578.1289	NaN	NaN	1.3	0.8872	0.0237	0.022	0.0237	0.0218	0.0216
0.0	0.0	0.0	-636.3864	242.1289	NaN	NaN	-0.3	0.8871	0.0238	0.022	0.0237	0.0219	0.0215
0.0	0.0	0.0	-99.3864	3181.1289	NaN	NaN	1.0323	0.8878	0.0236	0.0218	0.0237	0.0218	0.0213
0.0	0.0	0.0	-176.3864	1639.1289	NaN	NaN	1.1206	0.8884	0.0235	0.0217	0.0236	0.0218	0.021
0.0	0.0	0.0	721.6136	1062.1289	NaN	NaN	0.5954	0.8888	0.0235	0.0216	0.0235	0.0218	0.0208
0.0	0.0	0.0	-724.3864	1520.1289	NaN	NaN	1.3	0.8885	0.0239	0.0216	0.0235	0.0217	0.0207
0.0	0.0	0.0	-2332.3864	3125.1289	NaN	NaN	1.3	0.8879	0.0245	0.0216	0.0235	0.0217	0.0208
0.0	0.0	0.0	-930.3864	-927.8711	NaN	NaN	0.4993	0.8871	0.0249	0.0218	0.0235	0.0217	0.021
0.0	0.0	0.0	-2102.3864	-497.8711	NaN	NaN	0.1915	0.887	0.025	0.0219	0.0235	0.0218	0.0208
0.0	0.0	0.0	-704.3864	1608.1289	NaN	NaN	1.3	0.8871	0.0249	0.0218	0.0235	0.022	0.0207
0.0	0.0	0.0	-2575.3864	1981.1289	NaN	NaN	-0.3	0.8877	0.0248	0.0217	0.0233	0.022	0.0205
0.0	0.0	0.0	-289.3864	502.1289	NaN	NaN	1.3	0.8886	0.0245	0.0216	0.0231	0.0219	0.0203
0.0	0.0	0.0	-2373.3864	1555.1289	NaN	NaN	-0.3	0.89	0.0243	0.0213	0.0228	0.0216	0.02
0.0	0.0	0.0	-615.3864	3466.1289	NaN	NaN	1.2159	0.8915	0.0238	0.021	0.0226	0.0213	0.0198
0.0	0.0	0.0	-656.3864	2190.1289	NaN	NaN	1.3	0.8923	0.0236	0.0209	0.0226	0.021	0.0196
0.0	0.0	0.0	-735.3864	3449.1289	NaN	NaN	1.271	0.8934	0.0232	0.0207	0.0224	0.0208	0.0195
0.0	0.0	0.0	-1461.3864	1317.1289	NaN	NaN	-0.3	0.8939	0.023	0.0207	0.0222	0.0206	0.0195
0.0	0.0	0.0	-1633.3864	2980.1289	NaN	NaN	1.3	0.8944	0.0227	0.0207	0.022	0.0207	0.0194
0.0	0.0	0.0	-2414.3864	-1394.8711	NaN	NaN	0.3662	0.8937	0.0229	0.0208	0.0221	0.0209	0.0196
0.0	0.0	0.0	-389.3864	2463.1289	NaN	NaN	1.1878	0.8934	0.0227	0.021	0.0221	0.0211	0.0197
0.0	0.0	0.0	-1538.3864	1025.1289	NaN	NaN	-0.3	0.8928	0.0229	0.0212	0.0222	0.0212	0.0197
0.0	0.0	0.0	-2419.3864	-945.8711	NaN	NaN	0.2811	0.8927	0.0229	0.0214	0.0222	0.0212	0.0196
0.0	0.0	0.0	-1267.3864	149.1289	NaN	NaN	-0.1334	0.8935	0.0226	0.0213	0.0222	0.0209	0.0196
0.0	0.0	0.0	-1089.3864	-131.8711	NaN	NaN	0.108	0.8956	0.0218	0.0209	0.022	0.0203	0.0194
0.0	0.0	0.0	-665.3864	716.1289	NaN	NaN	1.3	0.8967	0.0214	0.0206	0.0219	0.0199	0.0194
0.0	0.0	0.0	-2347.3864	-312.8711	NaN	NaN	0.1176	0.8966	0.0214	0.0206	0.022	0.02	0.0194
0.0	0.0	0.0	-2678.3864	3106.1289	NaN	NaN	1.3	0.8963	0.0214	0.0207	0.0221	0.0201	0.0194
0.0	0.0	0.0	-1601.3864	2212.1289	NaN	NaN	1.3	0.896	0.0216	0.0207	0.0222	0.0201	0.0194
0.0	0.0	0.0	-3343.3864	964.1289	NaN	NaN	-0.3	0.8952	0.0219	0.0209	0.0223	0.0203	0.0194
0.0	0.0	0.0	-1892.3864	3376.1289	NaN	NaN	1.3	0.8949	0.0221	0.021	0.0223	0.0203	0.0194
0.0	0.0	0.0	-1009.3864	3545.1289	NaN	NaN	1.3	0.8947	0.0222	0.021	0.0223	0.0204	0.0194
0.0	0.0	0.0	-3023.3864	4613.1289	NaN	NaN	1.3	0.8945	0.0223	0.021	0.0223	0.0204	0.0195
0.0	0.0	0.0	-1747.3864	1712.1289	NaN	NaN	-0.3	0.8944	0.0224	0.021	0.0222	0.0204	0.0195
0.0	0.0	0.0	-1384.3864	-627.8711	NaN	NaN	0.312	0.894	0.0227	0.021	0.0223	0.0204	0.0195
0.0	0.0	0.0	-3033.3864	2679.1289	NaN	NaN	-0.3	0.8938	0.0228	0.0211	0.0223	0.0205	0.0195
0.0	0.0	0.0	-1878.3864	2359.1289	NaN	NaN	1.3	0.8937	0.023	0.0211	0.0223	0.0205	0.0194
0.0	0.0	0.0	-7.3864	3020.1289	NaN	NaN	1.0025	0.894	0.023	0.0211	0.0222	0.0205	0.0193
0.0	0.0	0.0	-2548.3864	1379.1289	NaN	NaN	-0.3	0.894	0.023	0.021	0.0222	0.0204	0.0193
0.0	0.0	0.0	-1887.3864	1940.1289	NaN	NaN	1.3	0.894	0.0231	0.021	0.0221	0.0205	0.0194
0.0	0.0	0.0	-1776.3864	860.1289	NaN	NaN	-0.3	0.8938	0.0231	0.021	0.022	0.0205	0.0195
0.0	0.0	0.0	-1249.3864	2642.1289	NaN	NaN	1.3	0.8936	0.0231	0.021	0.0219	0.0206	0.0197
0.0	0.0	0.0	-2099.3864	1958.1289	NaN	NaN	-0.3	0.8935	0.0232	0.021	0.022	0.0206	0.0197
0.0	0.0	0.0	-319.3864	-123.8711	NaN	NaN	0.2795	0.8932	0.0233	0.021	0.022	0.0207	0.0197
0.0	0.0	0.0	-1163.3864	1885.1289	NaN	NaN	1.3	0.8932	0.0233	0.021	0.022	0.0208	0.0197
0.0	0.0	0.0	-2301.3864	1821.1289	NaN	NaN	-0.3	0.8934	0.0233	0.0209	0.022	0.0208	0.0196
0.0	0.0	0.0	-1557.3864	944.1289	NaN	NaN	-0.3	0.8937	0.0232	0.0208	0.0219	0.0207	0.0197
0.0	0.0	0.0	-2150.3864	1203.1289	NaN	NaN	-0.3	0.8944	0.0228	0.0208	0.0217	0.0206	0.0196
0.0	0.0	0.0	1421.6136	1631.1289	NaN	NaN	0.5343	0.8956	0.0224	0.0207	0.0214	0.0204	0.0195
0.0	0.0	0.0	-2822.3864	2461.1289	NaN	NaN	-0.3	0.8965	0.0221	0.0205	0.0211	0.0203	0.0195
0.0	0.0	0.0	-1068.3864	4279.1289	NaN	NaN	1.3	0.8973	0.0218	0.0205	0.0209	0.0201	0.0195
0.0	0.0	0.0	293.6136	2645.1289	NaN	NaN	0.9001	0.8974	0.0218	0.0204	0.0209	0.0201	0.0194
0.0	0.0	0.0	-2186.3864	1400.1289	NaN	NaN	-0.3	0.8974	0.0219	0.0203	0.0209	0.0201	0.0194
0.0	0.0	0.0	-261.3864	852.1289	NaN	NaN	1.3	0.8975	0.022	0.0202	0.0208	0.0201	0.0194
0.0	0.0	0.0	-33.3864	2665.1289	NaN	NaN	1.0127	0.8977	0.0221	0.0201	0.0207	0.0201	0.0193
0.0	0.0	0.0	121.6136	671.1289	NaN	NaN	0.8466	0.8976	0.0223	0.02	0.0207	0.0201	0.0193
0.0	0.0	0.0	-627.3864	-170.8711	NaN	NaN	0.2141	0.8974	0.0224	0.02	0.0207	0.0201	0.0194
0.0	0.0	0.0	-629.3864	6018.1289	NaN	NaN	1.1168	0.8973	0.0225	0.0201	0.0206	0.02	0.0196
0.0	0.0	0.0	-704.3864	4543.1289	NaN	NaN	1.1835	0.8974	0.0225	0.0201	0.0205	0.0199	0.0196
0.0	0.0	0.0	-1488.3864	4441.1289	NaN	NaN	1.3	0.8978	0.0224	0.02	0.0205	0.0198	0.0195
0.0	0.0	0.0	-1294.3864	-463.8711	NaN	NaN	0.2638	0.8981	0.0224	0.0198	0.0207	0.0198	0.0192
0.0	0.0	0.0	-1320.3864	1758.1289	NaN	NaN	1.3	0.8984	0.0223	0.0197	0.0208	0.0198	0.0191
0.0	0.0	0.0	-2545.3864	506.1289	NaN	NaN	-0.2482	0.8986	0.0223	0.0196	0.0208	0.0198	0.019
0.0	0.0	0.0	-2775.3864	2720.1289	NaN	NaN	-0.3	0.8988	0.0222	0.0196	0.0207	0.0197	0.019
0.0	0.0	0.0	-380.3864	2332.1289	NaN	NaN	1.1949	0.899	0.0221	0.0196	0.0206	0.0197	0.019
0.0	0.0	0.0	-3603.3864	-419.8711	NaN	NaN	0.1044	0.8993	0.022	0.0196	0.0206	0.0197	0.0189
0.0	0.0	0.0	-1655.3864	57.1289	NaN	NaN	-0.0357	0.8992	0.022	0.0197	0.0205	0.0197	0.0189
0.0	0.0	0.0	-3073.3864	2174.1289	NaN	NaN	-0.3	0.8995	0.0219	0.0197	0.0205	0.0196	0.0189
0.0	0.0	0.0	-898.3864	408.1289	NaN	NaN	-0.3	0.8991	0.0219	0.0198	0.0206	0.0197	0.019
0.0	0.0	0.0	-18.3864	366.1289	NaN	NaN	1.0529	0.8988	0.022	0.0199	0.0206	0.0197	0.0191
0.0	0.0	0.0	-16.3864	501.1289	NaN	NaN	1.0338	0.8984	0.0221	0.02	0.0206	0.0196	0.0192
0.0	0.0	0.0	-2302.3864	2039.1289	NaN	NaN	-0.3	0.8979	0.0223	0.0201	0.0207	0.0197	0.0194
0.0	0.0	0.0	-135.3864	1505.1289	NaN	NaN	1.0988	0.897	0.0226	0.0201	0.0209	0.0198	0.0195
0.0	0.0	0.0	-2023.3864	2474.1289	NaN	NaN	1.3	0.8964	0.0228	0.0201	0.0211	0.0199	0.0196
0.0	0.0	0.0	-2498.3864	13.1289	NaN	NaN	-0.0053	0.8959	0.023	0.0201	0.0213	0.0201	0.0197
0.0	0.0	0.0	-1673.3864	641.1289	NaN	NaN	-0.3	0.8948	0.0233	0.0202	0.0215	0.0203	0.0199
0.0	0.0	0.0	-687.3864	-2640.8711	NaN	NaN	0.7935	0.8944	0.0234	0.0202	0.0217	0.0204	0.02
0.0	0.0	0.0	-1459.3864	3734.1289	NaN	NaN	1.3	0.8938	0.0235	0.0203	0.0218	0.0206	0.0201
0.0	0.0	0.0	-722.3864	-994.8711	NaN	NaN	0.5793	0.8938	0.0234	0.0202	0.0218	0.0206	0.0201
0.0	0.0	0.0	-671.3864	-976.8711	NaN	NaN	0.5927	0.8933	0.0235	0.0203	0.0219	0.0207	0.0203
0.0	0.0	0.0	-2889.3864	-1627.8711	NaN	NaN	0.3604	0.8933	0.0235	0.0203	0.0217	0.0208	0.0203
0.0	0.0	0.0	-1116.3864	2839.1289	NaN	NaN	1.3	0.8932	0.0237	0.0203	0.0216	0.0208	0.0204
0.0	0.0	0.0	-2866.3864	3364.1289	NaN	NaN	1.3	0.8941	0.0236	0.0202	0.0213	0.0205	0.0203
0.0	0.0	0.0	-1097.3864	4355.1289	NaN	NaN	1.3	0.8947	0.0235	0.0203	0.0214	0.0202	0.02
0.0	0.0	0.0	-2700.3864	3698.1289	NaN	NaN	1.3	0.8954	0.0233	0.0201	0.0214	0.0199	0.0198
0.0	0.0	0.0	-1289.3864	1870.1289	NaN	NaN	1.3	0.8954	0.0233	0.0201	0.0216	0.0198	0.0198
0.0	0.0	0.0	-357.3864	-1359.8711	NaN	NaN	0.7919	0.8956	0.0232	0.02	0.0216	0.0199	0.0197
0.0	0.0	0.0	-1546.3864	1718.1289	NaN	NaN	1.3	0.8952	0.0233	0.0201	0.022	0.0198	0.0197
0.0	0.0	0.0	-2142.3864	1021.1289	NaN	NaN	-0.3	0.8957	0.0231	0.02	0.022	0.0197	0.0196
0.0	0.0	0.0	-1675.3864	2198.1289	NaN	NaN	1.3	0.8962	0.0228	0.0201	0.022	0.0193	0.0196
0.0	0.0	0.0	-2570.3864	1871.1289	NaN	NaN	-0.3	0.8965	0.0226	0.0204	0.0222	0.0188	0.0196
0.0	0.0	0.0	653.6136	3405.1289	NaN	NaN	0.839	0.8963	0.0224	0.0211	0.0229	0.0181	0.0194
0.0	0.0	0.0	6144.6136	5571.1289	NaN	NaN	0.4755	0.8964	0.0227	0.0214	0.0236	0.017	0.0189
0.0	0.0	0.0	6170.6136	4223.1289	NaN	NaN	0.4063	0.8965	0.0231	0.0212	0.0239	0.0167	0.0187
0.0	0.0	0.0	4788.6136	936.1289	NaN	NaN	0.1635	0.8976	0.0228	0.0211	0.0235	0.0165	0.0186
0.0	0.0	0.0	6717.6136	1803.1289	NaN	NaN	0.2116	0.8983	0.0229	0.0209	0.0239	0.0157	0.0184
0.0	0.0	0.0	6423.6136	3873.1289	NaN	NaN	0.3762	0.8954	0.0239	0.0213	0.0254	0.0155	0.0185
0.0	0.0	0.0	5571.6136	2221.1289	NaN	NaN	0.285	0.8951	0.0242	0.0213	0.0256	0.0154	0.0184
0.0	0.0	0.0	5981.6136	1077.1289	NaN	NaN	0.1526	0.8961	0.0239	0.021	0.0257	0.0151	0.0181
0.0	0.0	0.0	5148.6136	2826.1289	NaN	NaN	0.3544	0.8931	0.0248	0.0216	0.0273	0.0149	0.0183
0.0	0.0	0.0	6303.6136	1390.1289	NaN	NaN	0.1807	0.8929	0.0249	0.0218	0.0275	0.0149	0.0181
0.0	0.0	0.0	5827.6136	2051.1289	NaN	NaN	0.2603	0.8943	0.0244	0.0217	0.027	0.0148	0.0178
0.0	0.0	0.0	3553.6136	513.1289	NaN	NaN	0.1262	0.8949	0.0242	0.0219	0.027	0.0145	0.0175
0.0	0.0	0.0	6050.6136	2268.1289	NaN	NaN	0.2727	0.8938	0.0246	0.0222	0.0277	0.0141	0.0175
0.0	0.0	0.0	5755.6136	3396.1289	NaN	NaN	0.3711	0.8927	0.0251	0.0227	0.0283	0.0138	0.0175
0.0	0.0	0.0	6027.6136	1356.1289	NaN	NaN	0.1837	0.8918	0.0255	0.0229	0.0285	0.0138	0.0174
0.0	0.0	0.0	6472.6136	1641.1289	NaN	NaN	0.2023	0.8941	0.0249	0.0225	0.0279	0.0136	0.0169
0.0	0.0	0.0	6120.6136	2991.1289	NaN	NaN	0.3283	0.894	0.0251	0.0225	0.0281	0.0135	0.0169
0.0	0.0	0.0	5038.6136	5762.1289	NaN	NaN	0.5335	0.8908	0.0261	0.0233	0.0286	0.014	0.0171
0.0	0.0	0.0	2717.6136	864.1289	NaN	NaN	0.2413	0.8956	0.0248	0.0225	0.0262	0.0145	0.0164
0.0	0.0	0.0	72.6136	4810.1289	NaN	NaN	0.9851	0.8924	0.0252	0.0238	0.0268	0.0151	0.0167
0.0	0.0	0.0	1622.6136	-1143.8711	NaN	NaN	-0.3	0.896	0.0238	0.023	0.0253	0.0154	0.0166
0.0	0.0	0.0	2640.6136	1951.1289	NaN	NaN	0.4249	0.8926	0.0246	0.0241	0.0262	0.0155	0.017
0.0	0.0	0.0	3514.6136	1123.1289	NaN	NaN	0.2422	0.8926	0.0247	0.0242	0.0263	0.0153	0.0169
0.0	0.0	0.0	2501.6136	606.1289	NaN	NaN	0.195	0.8917	0.0252	0.0244	0.0267	0.0151	0.0169
0.0	0.0	0.0	4164.6136	1699.1289	NaN	NaN	0.2898	0.8925	0.0253	0.0241	0.0265	0.0146	0.017
0.0	0.0	0.0	4281.6136	4264.1289	NaN	NaN	0.499	0.8898	0.0261	0.0246	0.0275	0.0146	0.0173
0.0	0.0	0.0	4335.6136	2776.1289	NaN	NaN	0.3904	0.8923	0.0257	0.0239	0.0267	0.0144	0.017
0.0	0.0	0.0	5573.6136	5242.1289	NaN	NaN	0.4847	0.8881	0.0267	0.0247	0.0283	0.0147	0.0174
0.0	0.0	0.0	3156.6136	1646.1289	NaN	NaN	0.3427	0.8924	0.0254	0.0235	0.027	0.0149	0.0168
0.0	0.0	0.0	4542.6136	1176.1289	NaN	NaN	0.2057	0.8892	0.0261	0.0241	0.0282	0.0152	0.0172
0.0	0.0	0.0	3463.6136	-900.8711	NaN	NaN	-0.3	0.8941	0.0245	0.0227	0.0271	0.0149	0.0167
0.0	0.0	0.0	5782.6136	2561.1289	NaN	NaN	0.307	0.8892	0.0259	0.0237	0.0288	0.0151	0.0173
0.0	0.0	0.0	5961.6136	1736.1289	NaN	NaN	0.2255	0.8918	0.0252	0.0229	0.0279	0.0153	0.0168
0.0	0.0	0.0	5461.6136	81.1289	NaN	NaN	0.0146	0.8905	0.0255	0.023	0.0282	0.0159	0.0171
0.0	0.0	0.0	-1772.3864	3136.1289	NaN	NaN	1.3	0.8924	0.0247	0.0222	0.0273	0.0165	0.0169
0.0	0.0	0.0	-213.3864	2844.1289	NaN	NaN	1.0811	0.8923	0.0246	0.0219	0.0267	0.0172	0.0173
0.0	0.0	0.0	297.6136	-774.8711	NaN	NaN	1.3	0.8941	0.0238	0.0212	0.0252	0.018	0.0177
0.0	0.0	0.0	-819.3864	2818.1289	NaN	NaN	1.3	0.8937	0.0238	0.0209	0.0246	0.0187	0.0183
0.0	0.0	0.0	-470.3864	-1100.8711	NaN	NaN	0.7006	0.8954	0.0235	0.0201	0.0232	0.0192	0.0185
0.0	0.0	0.0	-1191.3864	4377.1289	NaN	NaN	1.3	0.8937	0.0238	0.0202	0.0231	0.0199	0.0193
0.0	0.0	0.0	-1857.3864	-2407.8711	NaN	NaN	0.5645	0.8954	0.0234	0.0196	0.0221	0.0203	0.0192
0.0	0.0	0.0	-1711.3864	5507.1289	NaN	NaN	1.3	0.8938	0.0237	0.0199	0.0222	0.0206	0.0198
0.0	0.0	0.0	-1961.3864	529.1289	NaN	NaN	-0.3	0.8942	0.0234	0.02	0.0217	0.0207	0.02
0.0	0.0	0.0	-951.3864	1276.1289	NaN	NaN	1.3	0.8922	0.0233	0.0207	0.0218	0.0212	0.0208
0.0	0.0	0.0	-2073.3864	3146.1289	NaN	NaN	1.3	0.8927	0.0231	0.0207	0.0216	0.0212	0.0208
0.0	0.0	0.0	-1989.3864	-1874.8711	NaN	NaN	0.4852	0.8932	0.0229	0.0206	0.0216	0.0209	0.0208
0.0	0.0	0.0	-1418.3864	2435.1289	NaN	NaN	1.3	0.8927	0.0229	0.0206	0.0218	0.0211	0.0209
0.0	0.0	0.0	-2424.3864	1610.1289	NaN	NaN	-0.3	0.8929	0.0229	0.0205	0.0217	0.0211	0.0208
0.0	0.0	0.0	-3048.3864	3573.1289	NaN	NaN	1.3	0.8928	0.023	0.0205	0.0217	0.0212	0.0208
0.0	0.0	0.0	-1965.3864	99.1289	NaN	NaN	-0.0531	0.893	0.0229	0.0205	0.0216	0.0212	0.0208
0.0	0.0	0.0	-1036.3864	-407.8711	NaN	NaN	0.2824	0.8928	0.0229	0.0205	0.0216	0.0214	0.0207
0.0	0.0	0.0	-1842.3864	1277.1289	NaN	NaN	-0.3	0.8925	0.023	0.0206	0.0215	0.0217	0.0207
0.0	0.0	0.0	-2406.3864	2504.1289	NaN	NaN	1.3	0.8923	0.023	0.0206	0.0214	0.0219	0.0208
0.0	0.0	0.0	-395.3864	2282.1289	NaN	NaN	1.2096	0.892	0.0231	0.0207	0.0213	0.0221	0.021
0.0	0.0	0.0	-1609.3864	4387.1289	NaN	NaN	1.3	0.8914	0.0231	0.0208	0.0213	0.0223	0.0211
0.0	0.0	0.0	44.6136	1760.1289	NaN	NaN	0.9753	0.8913	0.0231	0.0209	0.0212	0.0223	0.0212
0.0	0.0	0.0	-2005.3864	1580.1289	NaN	NaN	-0.3	0.8912	0.0232	0.021	0.0211	0.0223	0.0212
0.0	0.0	0.0	-3161.3864	-813.8711	NaN	NaN	0.2047	0.8917	0.0231	0.021	0.021	0.0221	0.0211
0.0	0.0	0.0	-1409.3864	465.1289	NaN	NaN	-0.3	0.8919	0.023	0.0211	0.021	0.022	0.021
0.0	0.0	0.0	-1006.3864	3101.1289	NaN	NaN	1.3	0.8918	0.0229	0.0211	0.0212	0.022	0.021
0.0	0.0	0.0	-1812.3864	-718.8711	NaN	NaN	0.284	0.892	0.0228	0.0212	0.0212	0.0218	0.0209
0.0	0.0	0.0	-3216.3864	11.1289	NaN	NaN	-0.0035	0.8922	0.0227	0.0212	0.0213	0.0216	0.0209
0.0	0.0	0.0	-1501.3864	1403.1289	NaN	NaN	-0.3	0.8925	0.0226	0.0212	0.0215	0.0214	0.0208
0.0	0.0	0.0	16.6136	-52.8711	NaN	NaN	1.3	0.8929	0.0225	0.0211	0.0216	0.0211	0.0207
0.0	0.0	0.0	-2819.3864	84.1289	NaN	NaN	-0.0308	0.894	0.0223	0.0209	0.0216	0.0208	0.0205
0.0	0.0	0.0	-3150.3864	125.1289	NaN	NaN	-0.0414	0.895	0.0221	0.0208	0.0215	0.0204	0.0203
0.0	0.0	0.0	-1751.3864	275.1289	NaN	NaN	-0.1864	0.8955	0.0218	0.0207	0.0215	0.0203	0.0202
0.0	0.0	0.0	457.6136	99.1289	NaN	NaN	0.1781	0.8961	0.0216	0.0205	0.0215	0.0201	0.0201
0.0	0.0	0.0	-1439.3864	2926.1289	NaN	NaN	1.3	0.8966	0.0215	0.0205	0.0215	0.02	0.02
0.0	0.0	0.0	-2412.3864	-303.8711	NaN	NaN	0.1119	0.8966	0.0215	0.0204	0.0215	0.02	0.02
0.0	0.0	0.0	-3379.3864	888.1289	NaN	NaN	-0.3	0.8969	0.0215	0.0204	0.0215	0.0199	0.02
0.0	0.0	0.0	-2730.3864	324.1289	NaN	NaN	-0.1347	0.8971	0.0214	0.0204	0.0214	0.0198	0.02
0.0	0.0	0.0	-1597.3864	2162.1289	NaN	NaN	1.3	0.8975	0.0213	0.0203	0.0213	0.0197	0.0199
0.0	0.0	0.0	-358.3864	-317.8711	NaN	NaN	0.47	0.8976	0.0213	0.0203	0.0213	0.0196	0.0199
0.0	0.0	0.0	-3015.3864	1529.1289	NaN	NaN	-0.3	0.8977	0.0213	0.0203	0.0213	0.0196	0.0199
0.0	0.0	0.0	-2066.3864	1323.1289	NaN	NaN	-0.3	0.8977	0.0213	0.0203	0.0213	0.0196	0.0199
0.0	0.0	0.0	-1741.3864	613.1289	NaN	NaN	-0.3	0.8979	0.0212	0.0203	0.0212	0.0195	0.0199
0.0	0.0	0.0	-819.3864	1629.1289	NaN	NaN	1.3	0.8979	0.0212	0.0203	0.0212	0.0195	0.0198
0.0	0.0	0.0	-432.3864	2541.1289	NaN	NaN	1.205	0.8983	0.0212	0.0203	0.0211	0.0194	0.0197
0.0	0.0	0.0	-1748.3864	1787.1289	NaN	NaN	1.3	0.8982	0.0212	0.0202	0.0211	0.0195	0.0197
0.0	0.0	0.0	-1898.3864	4191.1289	NaN	NaN	1.3	0.8981	0.0213	0.0202	0.0211	0.0195	0.0198
0.0	0.0	0.0	-3237.3864	1269.1289	NaN	NaN	-0.3	0.8978	0.0214	0.0203	0.0211	0.0195	0.0199
0.0	0.0	0.0	914.6136	1805.1289	NaN	NaN	0.6637	0.898	0.0214	0.0202	0.0211	0.0195	0.0198
0.0	0.0	0.0	-2148.3864	1558.1289	NaN	NaN	-0.3	0.8976	0.0215	0.0203	0.0211	0.0196	0.0199
0.0	0.0	0.0	-2597.3864	2435.1289	NaN	NaN	-0.3	0.8977	0.0215	0.0203	0.0211	0.0196	0.0198
0.0	0.0	0.0	-2174.3864	-2242.8711	NaN	NaN	0.5078	0.8972	0.0216	0.0205	0.0212	0.0196	0.0199
0.0	0.0	0.0	-1901.3864	2658.1289	NaN	NaN	1.3	0.8975	0.0215	0.0204	0.0211	0.0196	0.0198
0.0	0.0	0.0	-1574.3864	-97.8711	NaN	NaN	0.0585	0.8972	0.0216	0.0205	0.0211	0.0196	0.02
0.0	0.0	0.0	-2669.3864	-944.8711	NaN	NaN	0.2614	0.8974	0.0215	0.0204	0.0211	0.0196	0.0199
0.0	0.0	0.0	-472.3864	2013.1289	NaN	NaN	1.3	0.8977	0.0214	0.0203	0.0211	0.0197	0.0199
0.0	0.0	0.0	-3005.3864	2434.1289	NaN	NaN	-0.3	0.8978	0.0214	0.0202	0.0211	0.0197	0.0199
0.0	0.0	0.0	-2022.3864	2487.1289	NaN	NaN	1.3	0.8977	0.0215	0.0202	0.0211	0.0197	0.0199
0.0	0.0	0.0	-1480.3864	756.1289	NaN	NaN	-0.3	0.8975	0.0216	0.0203	0.0211	0.0196	0.0199
0.0	0.0	0.0	-2435.3864	1292.1289	NaN	NaN	-0.3	0.8976	0.0216	0.0203	0.0211	0.0196	0.0199
0.0	0.0	0.0	-25.3864	1144.1289	NaN	NaN	1.0227	0.8978	0.0215	0.0203	0.0211	0.0195	0.0198
0.0	0.0	0.0	-2777.3864	875.1289	NaN	NaN	-0.3	0.8978	0.0215	0.0203	0.0211	0.0195	0.0198
0.0	0.0	0.0	-66.3864	-1338.8711	NaN	NaN	0.9528	0.8979	0.0215	0.0202	0.0211	0.0195	0.0197
0.0	0.0	0.0	-2731.3864	2236.1289	NaN	NaN	-0.3	0.898	0.0216	0.0202	0.021	0.0195	0.0197
0.0	0.0	0.0	-3666.3864	1611.1289	NaN	NaN	-0.3	0.8977	0.0217	0.0202	0.0211	0.0196	0.0198
0.0	0.0	0.0	-3589.3864	1954.1289	NaN	NaN	-0.3	0.8978	0.0216	0.0202	0.0211	0.0196	0.0198
0.0	0.0	0.0	-2762.3864	2001.1289	NaN	NaN	-0.3	0.8975	0.0217	0.0202	0.0211	0.0196	0.0198
0.0	0.0	0.0	-2404.3864	3542.1289	NaN	NaN	1.3	0.8979	0.0216	0.0201	0.0211	0.0196	0.0197
0.0	0.0	0.0	147.6136	896.1289	NaN	NaN	0.8586	0.8976	0.0216	0.0202	0.0211	0.0196	0.0198
0.0	0.0	0.0	-2659.3864	-599.8711	NaN	NaN	0.1841	0.8973	0.0217	0.0203	0.0212	0.0196	0.0199
0.0	0.0	0.0	-3599.3864	2668.1289	NaN	NaN	-0.3	0.8974	0.0217	0.0203	0.0212	0.0196	0.0199
0.0	0.0	0.0	-2883.3864	852.1289	NaN	NaN	-0.3	0.8972	0.0218	0.0203	0.0212	0.0196	0.02
0.0	0.0	0.0	-3542.3864	2563.1289	NaN	NaN	-0.3	0.8975	0.0217	0.0202	0.0211	0.0196	0.0199
0.0	0.0	0.0	-2557.3864	1739.1289	NaN	NaN	-0.3	0.8976	0.0216	0.0201	0.0211	0.0197	0.0199
0.0	0.0	0.0	-1635.3864	1907.1289	NaN	NaN	1.3	0.8976	0.0216	0.0201	0.0211	0.0197	0.0198
0.0	0.0	0.0	-1175.3864	2708.1289	NaN	NaN	1.3	0.8974	0.0217	0.0202	0.0212	0.0197	0.0198
0.0	0.0	0.0	-2592.3864	-1957.8711	NaN	NaN	0.4303	0.8967	0.0219	0.0205	0.0212	0.0197	0.02
0.0	0.0	0.0	-2436.3864	-1807.8711	NaN	NaN	0.426	0.8966	0.022	0.0206	0.0212	0.0197	0.02
0.0	0.0	0.0	-1249.3864	452.1289	NaN	NaN	-0.3	0.8966	0.022	0.0205	0.0212	0.0198	0.02
0.0	0.0	0.0	-959.3864	-1385.8711	NaN	NaN	0.5909	0.8966	0.022	0.0204	0.0211	0.0198	0.02
0.0	0.0	0.0	-1514.3864	2087.1289	NaN	NaN	1.3	0.8969	0.0219	0.0203	0.0211	0.0199	0.02
0.0	0.0	0.0	73.6136	1569.1289	NaN	NaN	0.9552	0.8965	0.022	0.0203	0.0211	0.02	0.02
0.0	0.0	0.0	-248.3864	222.1289	NaN	NaN	-0.3	0.8961	0.0221	0.0203	0.0211	0.0201	0.0202
0.0	0.0	0.0	99.6136	-199.8711	NaN	NaN	1.3	0.8959	0.0222	0.0204	0.0211	0.0201	0.0202
0.0	0.0	0.0	-1289.3864	-146.8711	NaN	NaN	0.1023	0.8959	0.0222	0.0204	0.0212	0.0201	0.0202
0.0	0.0	0.0	-1041.3864	2866.1289	NaN	NaN	1.3	0.8959	0.0222	0.0204	0.0212	0.0201	0.0202
0.0	0.0	0.0	-2823.3864	-2197.8711	NaN	NaN	0.4377	0.8957	0.0223	0.0205	0.0212	0.0201	0.0202
0.0	0.0	0.0	-2037.3864	2169.1289	NaN	NaN	1.3	0.8961	0.0223	0.0204	0.0211	0.02	0.0201
0.0	0.0	0.0	-2330.3864	-1334.8711	NaN	NaN	0.3642	0.8959	0.0223	0.0205	0.0211	0.02	0.0201
0.0	0.0	0.0	-3816.3864	-746.8711	NaN	NaN	0.1637	0.8962	0.0222	0.0204	0.0211	0.02	0.0201
0.0	0.0	0.0	-1120.3864	-108.8711	NaN	NaN	0.0886	0.8964	0.0221	0.0203	0.0211	0.02	0.0201
0.0	0.0	0.0	-2277.3864	2514.1289	NaN	NaN	1.3	0.897	0.022	0.0202	0.021	0.0199	0.02
0.0	0.0	0.0	-2198.3864	969.1289	NaN	NaN	-0.3	0.8967	0.022	0.0203	0.0211	0.0199	0.02
0.0	0.0	0.0	-3718.3864	629.1289	NaN	NaN	-0.2037	0.897	0.0219	0.0203	0.021	0.0199	0.02
0.0	0.0	0.0	-1675.3864	1858.1289	NaN	NaN	1.3	0.8969	0.022	0.0203	0.021	0.0199	0.02
0.0	0.0	0.0	-1413.3864	197.1289	NaN	NaN	-0.1621	0.8969	0.0219	0.0203	0.021	0.0199	0.02
0.0	0.0	0.0	-719.3864	828.1289	NaN	NaN	1.3	0.897	0.0219	0.0202	0.021	0.0199	0.02
0.0	0.0	0.0	-916.3864	336.1289	NaN	NaN	-0.3	0.897	0.0219	0.0201	0.021	0.0199	0.02
0.0	0.0	0.0	-2828.3864	3850.1289	NaN	NaN	1.3	0.8971	0.0219	0.0201	0.021	0.02	0.02
0.0	0.0	0.0	-2415.3864	2477.1289	NaN	NaN	1.3	0.8966	0.022	0.0202	0.0211	0.02	0.0201
0.0	0.0	0.0	-1550.3864	-1406.8711	NaN	NaN	0.4757	0.8965	0.022	0.0203	0.0211	0.02	0.0201
0.0	0.0	0.0	-1553.3864	-375.8711	NaN	NaN	0.1948	0.8967	0.022	0.0203	0.021	0.0199	0.02
0.0	0.0	0.0	220.6136	-1671.8711	NaN	NaN	1.152	0.8966	0.022	0.0204	0.021	0.0199	0.02
0.0	0.0	0.0	-1789.3864	-2769.8711	NaN	NaN	0.6075	0.8967	0.022	0.0204	0.021	0.02	0.02
0.0	0.0	0.0	-1352.3864	2058.1289	NaN	NaN	1.3	0.8968	0.022	0.0203	0.0209	0.02	0.02
0.0	0.0	0.0	-3138.3864	1574.1289	NaN	NaN	-0.3	0.8966	0.022	0.0203	0.0209	0.0201	0.0201
0.0	0.0	0.0	-1886.3864	2644.1289	NaN	NaN	1.3	0.8967	0.0219	0.0202	0.0209	0.0201	0.0201
0.0	0.0	0.0	-1325.3864	-409.8711	NaN	NaN	0.2362	0.8963	0.022	0.0202	0.021	0.0202	0.0202
0.0	0.0	0.0	-2694.3864	3220.1289	NaN	NaN	1.3	0.8967	0.022	0.0201	0.0209	0.0202	0.0201
0.0	0.0	0.0	354.6136	2742.1289	NaN	NaN	0.8855	0.8966	0.022	0.0202	0.0209	0.0202	0.0201
0.0	0.0	0.0	-887.3864	-1380.8711	NaN	NaN	0.6088	0.8962	0.0221	0.0204	0.021	0.0202	0.0202
0.0	0.0	0.0	-2949.3864	803.1289	NaN	NaN	-0.3	0.8962	0.0221	0.0204	0.021	0.0201	0.0202
0.0	0.0	0.0	-2180.3864	-1340.8711	NaN	NaN	0.3808	0.8962	0.0221	0.0204	0.0209	0.0201	0.0202
0.0	0.0	0.0	-2169.3864	2591.1289	NaN	NaN	1.3	0.8966	0.022	0.0203	0.0209	0.0201	0.0201
0.0	0.0	0.0	-3112.3864	3146.1289	NaN	NaN	1.3	0.8969	0.0219	0.0201	0.0208	0.0202	0.02
0.0	0.0	0.0	-1716.3864	-517.8711	NaN	NaN	0.2318	0.8966	0.022	0.0203	0.0209	0.0202	0.0201
0.0	0.0	0.0	-1976.3864	782.1289	NaN	NaN	-0.3	0.8965	0.022	0.0203	0.0209	0.0202	0.0201
0.0	0.0	0.0	-3059.3864	1520.1289	NaN	NaN	-0.3	0.8966	0.0219	0.0203	0.0209	0.0202	0.0201
0.0	0.0	0.0	-731.3864	291.1289	NaN	NaN	-0.3	0.8964	0.0219	0.0203	0.0209	0.0202	0.0202
0.0	0.0	0.0	-2268.3864	2254.1289	NaN	NaN	-0.3	0.8968	0.0219	0.0202	0.0208	0.0202	0.0201
0.0	0.0	0.0	-1220.3864	94.1289	NaN	NaN	-0.0836	0.8971	0.0218	0.0201	0.0208	0.0202	0.0201
0.0	0.0	0.0	-1597.3864	1125.1289	NaN	NaN	-0.3	0.8972	0.0218	0.0201	0.0207	0.0202	0.0201
0.0	0.0	0.0	-196.3864	2717.1289	NaN	NaN	1.0779	0.8976	0.0217	0.0199	0.0206	0.0202	0.02
0.0	0.0	0.0	-1889.3864	456.1289	NaN	NaN	-0.3	0.897	0.0218	0.02	0.0207	0.0202	0.0202
0.0	0.0	0.0	-864.3864	813.1289	NaN	NaN	-0.3	0.8968	0.0219	0.0201	0.0208	0.0203	0.0202
0.0	0.0	0.0	-862.3864	3041.1289	NaN	NaN	1.3	0.8971	0.0218	0.02	0.0208	0.0202	0.0201
0.0	0.0	0.0	-2858.3864	-32.8711	NaN	NaN	0.0114	0.8966	0.0218	0.0202	0.0209	0.0202	0.0203
0.0	0.0	0.0	-2669.3864	513.1289	NaN	NaN	-0.238	0.8966	0.0218	0.0202	0.0209	0.0202	0.0202
0.0	0.0	0.0	-1608.3864	1957.1289	NaN	NaN	1.3	0.8967	0.0218	0.0202	0.0209	0.0201	0.0202
0.0	0.0	0.0	-1498.3864	-1107.8711	NaN	NaN	0.4251	0.8967	0.0218	0.0202	0.0209	0.0201	0.0203
0.0	0.0	0.0	-1451.3864	3372.1289	NaN	NaN	1.3	0.8977	0.0216	0.0199	0.0207	0.0201	0.02
0.0	0.0	0.0	-1165.3864	2960.1289	NaN	NaN	1.3	0.8979	0.0215	0.0199	0.0206	0.0202	0.02
0.0	0.0	0.0	-1155.3864	126.1289	NaN	NaN	-0.1225	0.8978	0.0215	0.0199	0.0207	0.0201	0.02
0.0	0.0	0.0	1888.6136	2521.1289	NaN	NaN	0.5717	0.898	0.0215	0.0199	0.0206	0.0201	0.02
0.0	0.0	0.0	-1637.3864	-907.8711	NaN	NaN	0.3567	0.8974	0.0216	0.02	0.0207	0.0201	0.0201
0.0	0.0	0.0	-2959.3864	4756.1289	NaN	NaN	1.3	0.8979	0.0215	0.0199	0.0206	0.02	0.02
0.0	0.0	0.0	-1085.3864	-4.8711	NaN	NaN	0.0045	0.8974	0.0216	0.02	0.0207	0.02	0.0201
0.0	0.0	0.0	-1822.3864	726.1289	NaN	NaN	-0.3	0.898	0.0215	0.0199	0.0206	0.02	0.02
0.0	0.0	0.0	1924.6136	-66.8711	NaN	NaN	-0.036	0.8978	0.0216	0.0199	0.0207	0.02	0.0201
0.0	0.0	0.0	-2044.3864	2771.1289	NaN	NaN	1.3	0.8978	0.0216	0.0199	0.0207	0.02	0.02
0.0	0.0	0.0	-1853.3864	-740.8711	NaN	NaN	0.2856	0.8975	0.0216	0.02	0.0208	0.02	0.0201
0.0	0.0	0.0	-2467.3864	2005.1289	NaN	NaN	-0.3	0.8978	0.0216	0.0199	0.0207	0.0199	0.02
0.0	0.0	0.0	-1124.3864	1970.1289	NaN	NaN	1.3	0.898	0.0215	0.0199	0.0207	0.0199	0.02
0.0	0.0	0.0	-1010.3864	-53.8711	NaN	NaN	0.0506	0.8983	0.0214	0.0198	0.0206	0.0199	0.02
0.0	0.0	0.0	-983.3864	1080.1289	NaN	NaN	1.3	0.8983	0.0214	0.0198	0.0206	0.0199	0.0199
0.0	0.0	0.0	-1964.3864	7101.1289	NaN	NaN	1.3	0.8988	0.0213	0.0197	0.0204	0.0199	0.0199
0.0	0.0	0.0	-3500.3864	212.1289	NaN	NaN	-0.0645	0.8979	0.0215	0.0198	0.0207	0.02	0.0201
0.0	0.0	0.0	-2939.3864	3106.1289	NaN	NaN	1.3	0.8982	0.0215	0.0197	0.0207	0.0199	0.02
0.0	0.0	0.0	-2618.3864	3336.1289	NaN	NaN	1.3	0.8976	0.0217	0.0199	0.0208	0.0199	0.0201
0.0	0.0	0.0	-2181.3864	664.1289	NaN	NaN	-0.3	0.8977	0.0216	0.02	0.0208	0.0198	0.0201
0.0	0.0	0.0	-693.3864	1246.1289	NaN	NaN	1.3	0.8979	0.0216	0.0199	0.0208	0.0198	0.02
0.0	0.0	0.0	-3219.3864	2282.1289	NaN	NaN	-0.3	0.8984	0.0215	0.0197	0.0207	0.0197	0.0199
0.0	0.0	0.0	-759.3864	3538.1289	NaN	NaN	1.2733	0.8988	0.0214	0.0197	0.0206	0.0197	0.0198
0.0	0.0	0.0	-1006.3864	1624.1289	NaN	NaN	1.3	0.8986	0.0215	0.0197	0.0207	0.0198	0.0198
0.0	0.0	0.0	-1461.3864	2665.1289	NaN	NaN	1.3	0.8984	0.0215	0.0197	0.0207	0.0198	0.0198
0.0	0.0	0.0	-2571.3864	-416.8711	NaN	NaN	0.1395	0.8978	0.0216	0.0199	0.0208	0.0198	0.02
0.0	0.0	0.0	-1166.3864	1553.1289	NaN	NaN	1.3	0.8979	0.0216	0.0199	0.0208	0.0198	0.02
0.0	0.0	0.0	-926.3864	913.1289	NaN	NaN	-0.3	0.8974	0.0217	0.02	0.0209	0.0199	0.0201
0.0	0.0	0.0	-2601.3864	3675.1289	NaN	NaN	1.3	0.8976	0.0217	0.0198	0.0209	0.0199	0.0201
0.0	0.0	0.0	-538.3864	2471.1289	NaN	NaN	1.2786	0.8974	0.0218	0.0199	0.0209	0.0199	0.0201
0.0	0.0	0.0	-2232.3864	2684.1289	NaN	NaN	1.3	0.8975	0.0218	0.0199	0.0209	0.0199	0.0201
0.0	0.0	0.0	-1664.3864	-427.8711	NaN	NaN	0.2045	0.897	0.0218	0.02	0.021	0.0199	0.0202
0.0	0.0	0.0	-87.3864	2705.1289	NaN	NaN	1.0334	0.8976	0.0217	0.0199	0.0209	0.0199	0.02
0.0	0.0	0.0	-808.3864	4094.1289	NaN	NaN	1.246	0.8975	0.0218	0.0199	0.021	0.0199	0.02
0.0	0.0	0.0	-3281.3864	1941.1289	NaN	NaN	-0.3	0.8969	0.0218	0.0202	0.0211	0.0198	0.0202
0.0	0.0	0.0	-2207.3864	-2035.8711	NaN	NaN	0.4798	0.8967	0.0219	0.0203	0.0212	0.0198	0.0201
0.0	0.0	0.0	690.6136	1109.1289	NaN	NaN	0.6163	0.8971	0.0219	0.0202	0.0211	0.0198	0.02
0.0	0.0	0.0	-2242.3864	279.1289	NaN	NaN	-0.1422	0.8971	0.0219	0.0202	0.0211	0.0198	0.02
0.0	0.0	0.0	-1383.3864	-621.8711	NaN	NaN	0.3101	0.8972	0.0219	0.0202	0.021	0.0197	0.02
0.0	0.0	0.0	-1749.3864	-1647.8711	NaN	NaN	0.4851	0.8971	0.0219	0.0202	0.021	0.0198	0.02
0.0	0.0	0.0	-1955.3864	3223.1289	NaN	NaN	1.3	0.8974	0.0218	0.0201	0.021	0.0199	0.0199
0.0	0.0	0.0	-1544.3864	886.1289	NaN	NaN	-0.3	0.897	0.0219	0.0201	0.021	0.02	0.02
0.0	0.0	0.0	-1918.3864	2121.1289	NaN	NaN	1.3	0.8969	0.022	0.0201	0.021	0.02	0.02
0.0	0.0	0.0	-1749.3864	-285.8711	NaN	NaN	0.1405	0.8966	0.0221	0.0202	0.0211	0.02	0.02
0.0	0.0	0.0	-1341.3864	337.1289	NaN	NaN	-0.3	0.8964	0.0221	0.0203	0.0211	0.02	0.0201
0.0	0.0	0.0	-2634.3864	1231.1289	NaN	NaN	-0.3	0.8966	0.0221	0.0203	0.0211	0.02	0.02
0.0	0.0	0.0	-3334.3864	2547.1289	NaN	NaN	-0.3	0.8968	0.022	0.0202	0.021	0.0199	0.02
0.0	0.0	0.0	-1925.3864	-1751.8711	NaN	NaN	0.4764	0.8966	0.022	0.0203	0.0211	0.0199	0.02
0.0	0.0	0.0	-2687.3864	332.1289	NaN	NaN	-0.141	0.897	0.0219	0.0203	0.021	0.0199	0.0199
0.0	0.0	0.0	-1562.3864	-889.8711	NaN	NaN	0.3629	0.8969	0.0219	0.0203	0.0211	0.0199	0.0199
0.0	0.0	0.0	-3720.3864	1521.1289	NaN	NaN	-0.3	0.897	0.0219	0.0204	0.021	0.0198	0.0199
0.0	0.0	0.0	-4245.3864	97.1289	NaN	NaN	-0.0234	0.8971	0.0218	0.0204	0.021	0.0198	0.0199
0.0	0.0	0.0	-2531.3864	1338.1289	NaN	NaN	-0.3	0.8976	0.0217	0.0203	0.0209	0.0197	0.0198
0.0	0.0	0.0	-2441.3864	869.1289	NaN	NaN	-0.3	0.8975	0.0216	0.0203	0.0209	0.0198	0.0198
0.0	0.0	0.0	-2132.3864	2213.1289	NaN	NaN	1.3	0.8977	0.0216	0.0202	0.0209	0.0198	0.0198
0.0	0.0	0.0	-2054.3864	2654.1289	NaN	NaN	1.3	0.8973	0.0217	0.0203	0.0209	0.0199	0.0199
0.0	0.0	0.0	-3911.3864	2396.1289	NaN	NaN	-0.3	0.8971	0.0218	0.0203	0.0209	0.0199	0.02
0.0	0.0	0.0	-1903.3864	1948.1289	NaN	NaN	1.3	0.8969	0.0218	0.0203	0.0209	0.02	0.0201
0.0	0.0	0.0	-2611.3864	2551.1289	NaN	NaN	-0.3	0.8968	0.0218	0.0203	0.021	0.02	0.0201
0.0	0.0	0.0	-1445.3864	4499.1289	NaN	NaN	1.3	0.8966	0.0218	0.0204	0.021	0.02	0.0201
0.0	0.0	0.0	-2035.3864	-324.8711	NaN	NaN	0.1376	0.8962	0.022	0.0205	0.0211	0.02	0.0202
0.0	0.0	0.0	-2466.3864	1423.1289	NaN	NaN	-0.3	0.8964	0.0219	0.0206	0.021	0.0199	0.0202
0.0	0.0	0.0	-2292.3864	-1226.8711	NaN	NaN	0.3486	0.8964	0.0219	0.0206	0.021	0.0199	0.0202
0.0	0.0	0.0	-1429.3864	937.1289	NaN	NaN	-0.3	0.897	0.0217	0.0204	0.021	0.0199	0.0201
0.0	0.0	0.0	-1762.3864	3610.1289	NaN	NaN	1.3	0.8971	0.0216	0.0203	0.021	0.0199	0.0201
0.0	0.0	0.0	-2773.3864	1315.1289	NaN	NaN	-0.3	0.8971	0.0216	0.0203	0.021	0.0199	0.0201
0.0	0.0	0.0	-1393.3864	-302.8711	NaN	NaN	0.1786	0.8968	0.0216	0.0204	0.021	0.02	0.0202
0.0	0.0	0.0	-3605.3864	-1348.8711	NaN	NaN	0.2723	0.8967	0.0217	0.0204	0.021	0.0199	0.0202
0.0	0.0	0.0	-2524.3864	-467.8711	NaN	NaN	0.1564	0.8968	0.0216	0.0204	0.021	0.0199	0.0202
0.0	0.0	0.0	-2308.3864	1066.1289	NaN	NaN	-0.3	0.897	0.0216	0.0203	0.021	0.02	0.0202
0.0	0.0	0.0	-1598.3864	3746.1289	NaN	NaN	1.3	0.8974	0.0215	0.0202	0.0209	0.0199	0.0201
0.0	0.0	0.0	-612.3864	-1278.8711	NaN	NaN	0.6762	0.8972	0.0215	0.0202	0.021	0.0199	0.0202
0.0	0.0	0.0	-758.3864	335.1289	NaN	NaN	-0.3	0.8972	0.0215	0.0202	0.0209	0.0199	0.0202
0.0	0.0	0.0	-784.3864	-1089.8711	NaN	NaN	0.5815	0.8971	0.0215	0.0202	0.021	0.02	0.0202
0.0	0.0	0.0	-395.3864	4543.1289	NaN	NaN	1.0953	0.8975	0.0214	0.0201	0.0209	0.02	0.0202
0.0	0.0	0.0	-3822.3864	1311.1289	NaN	NaN	-0.3	0.8968	0.0216	0.0203	0.0211	0.02	0.0202
0.0	0.0	0.0	-1916.3864	843.1289	NaN	NaN	-0.3	0.8972	0.0215	0.0203	0.0211	0.0199	0.0201
0.0	0.0	0.0	-2399.3864	-1736.8711	NaN	NaN	0.4199	0.8969	0.0216	0.0204	0.0211	0.0199	0.0202
0.0	0.0	0.0	-2643.3864	1134.1289	NaN	NaN	-0.3	0.8975	0.0214	0.0202	0.021	0.0198	0.0201
0.0	0.0	0.0	-1678.3864	3156.1289	NaN	NaN	1.3	0.8975	0.0213	0.0202	0.0211	0.0199	0.0201
0.0	0.0	0.0	-3936.3864	435.1289	NaN	NaN	-0.1243	0.8976	0.0213	0.0201	0.0211	0.0199	0.0201
0.0	0.0	0.0	-2349.3864	1214.1289	NaN	NaN	-0.3	0.8978	0.0212	0.0201	0.021	0.0199	0.02
0.0	0.0	0.0	-2959.3864	250.1289	NaN	NaN	-0.0923	0.8979	0.0211	0.0201	0.021	0.0198	0.02
0.0	0.0	0.0	-3020.3864	2769.1289	NaN	NaN	-0.3	0.8981	0.021	0.02	0.021	0.0198	0.02
0.0	0.0	0.0	-1399.3864	375.1289	NaN	NaN	-0.3	0.898	0.021	0.0201	0.0211	0.0198	0.0201
0.0	0.0	0.0	-90.3864	1550.1289	NaN	NaN	1.0619	0.898	0.021	0.0201	0.021	0.0198	0.02
0.0	0.0	0.0	-2122.3864	1756.1289	NaN	NaN	-0.3	0.8979	0.0211	0.0202	0.0211	0.0198	0.02
0.0	0.0	0.0	-2812.3864	803.1289	NaN	NaN	-0.3	0.8976	0.0212	0.0203	0.021	0.0198	0.02
0.0	0.0	0.0	-1562.3864	-1632.8711	NaN	NaN	0.511	0.8973	0.0213	0.0203	0.0211	0.0199	0.0201
0.0	0.0	0.0	-1588.3864	1463.1289	NaN	NaN	-0.3	0.8976	0.0213	0.0202	0.021	0.0199	0.02
0.0	0.0	0.0	-2297.3864	2251.1289	NaN	NaN	-0.3	0.8975	0.0213	0.0201	0.0211	0.02	0.02
0.0	0.0	0.0	-1697.3864	3459.1289	NaN	NaN	1.3	0.8975	0.0213	0.0201	0.0211	0.02	0.02
0.0	0.0	0.0	-3598.3864	2864.1289	NaN	NaN	-0.3	0.897	0.0215	0.0203	0.0212	0.0201	0.0201
0.0	0.0	0.0	-1748.3864	-198.8711	NaN	NaN	0.1021	0.8969	0.0215	0.0204	0.0211	0.02	0.02
0.0	0.0	0.0	-1957.3864	1710.1289	NaN	NaN	-0.3	0.8968	0.0216	0.0204	0.0211	0.0199	0.0201
0.0	0.0	0.0	-3992.3864	-2249.8711	NaN	NaN	0.3604	0.8967	0.0216	0.0204	0.0212	0.02	0.0201
0.0	0.0	0.0	135.6136	1083.1289	NaN	NaN	0.8887	0.8974	0.0214	0.0202	0.0211	0.02	0.0199
0.0	0.0	0.0	-2784.3864	2365.1289	NaN	NaN	-0.3	0.8972	0.0215	0.0201	0.0211	0.0201	0.0199
0.0	0.0	0.0	-2218.3864	4685.1289	NaN	NaN	1.3	0.8973	0.0215	0.0201	0.0211	0.0201	0.0199
0.0	0.0	0.0	-717.3864	-1065.8711	NaN	NaN	0.5977	0.8967	0.0217	0.0203	0.0212	0.0201	0.0201
0.0	0.0	0.0	-3496.3864	-862.8711	NaN	NaN	0.1979	0.8968	0.0217	0.0203	0.0212	0.02	0.02
0.0	0.0	0.0	-2361.3864	2786.1289	NaN	NaN	1.3	0.8971	0.0216	0.0202	0.0212	0.02	0.02
0.0	0.0	0.0	-1501.3864	302.1289	NaN	NaN	-0.2519	0.897	0.0216	0.0203	0.0212	0.02	0.0199
0.0	0.0	0.0	-2149.3864	-3092.8711	NaN	NaN	0.59	0.8967	0.0218	0.0203	0.0212	0.02	0.02
0.0	0.0	0.0	-1796.3864	-284.8711	NaN	NaN	0.1369	0.8968	0.0218	0.0203	0.0212	0.02	0.02
0.0	0.0	0.0	-2721.3864	37.1289	NaN	NaN	-0.0138	0.8967	0.0218	0.0203	0.0212	0.02	0.02
0.0	0.0	0.0	-3378.3864	821.1289	NaN	NaN	-0.3	0.897	0.0216	0.0202	0.0211	0.0201	0.02
0.0	0.0	0.0	-1732.3864	755.1289	NaN	NaN	-0.3	0.8972	0.0216	0.0202	0.0211	0.0201	0.0199
0.0	0.0	0.0	-1416.3864	1506.1289	NaN	NaN	1.3	0.8973	0.0215	0.0202	0.0211	0.02	0.0199
0.0	0.0	0.0	-150.3864	-1627.8711	NaN	NaN	0.9154	0.8971	0.0216	0.0202	0.0211	0.02	0.0199
0.0	0.0	0.0	-1810.3864	-147.8711	NaN	NaN	0.0755	0.8969	0.0217	0.0203	0.0211	0.02	0.02
0.0	0.0	0.0	-3023.3864	2312.1289	NaN	NaN	-0.3	0.8969	0.0217	0.0203	0.0211	0.02	0.02
0.0	0.0	0.0	-3109.3864	-907.8711	NaN	NaN	0.226	0.8968	0.0217	0.0203	0.0211	0.02	0.0201
0.0	0.0	0.0	-778.3864	2787.1289	NaN	NaN	1.3	0.8972	0.0216	0.0201	0.021	0.0201	0.02
0.0	0.0	0.0	-2132.3864	3689.1289	NaN	NaN	1.3	0.8971	0.0216	0.0201	0.0211	0.0201	0.02
0.0	0.0	0.0	-1561.3864	-740.8711	NaN	NaN	0.3218	0.8967	0.0217	0.0203	0.0211	0.0201	0.02
0.0	0.0	0.0	-1733.3864	1175.1289	NaN	NaN	-0.3	0.8965	0.0218	0.0204	0.0211	0.0201	0.0201
0.0	0.0	0.0	-2602.3864	64.1289	NaN	NaN	-0.0253	0.8966	0.0218	0.0204	0.0211	0.0201	0.0201
0.0	0.0	0.0	-3769.3864	2586.1289	NaN	NaN	-0.3	0.8968	0.0217	0.0203	0.0211	0.0201	0.02
0.0	0.0	0.0	-919.3864	456.1289	NaN	NaN	-0.3	0.8971	0.0216	0.0202	0.0211	0.0201	0.02
0.0	0.0	0.0	-1486.3864	3042.1289	NaN	NaN	1.3	0.8971	0.0216	0.0201	0.021	0.0202	0.02
0.0	0.0	0.0	-2310.3864	-86.8711	NaN	NaN	0.0362	0.8967	0.0217	0.0202	0.0211	0.0202	0.02
0.0	0.0	0.0	-3361.3864	1929.1289	NaN	NaN	-0.3	0.8967	0.0217	0.0203	0.0211	0.0202	0.02
0.0	0.0	0.0	-2689.3864	-15.8711	NaN	NaN	0.0059	0.8962	0.0219	0.0204	0.0212	0.0202	0.0202
0.0	0.0	0.0	-2721.3864	130.1289	NaN	NaN	-0.0502	0.8966	0.0218	0.0203	0.0211	0.0201	0.0201
0.0	0.0	0.0	-1763.3864	-323.8711	NaN	NaN	0.1552	0.8967	0.0217	0.0203	0.0211	0.0201	0.0201
0.0	0.0	0.0	-1847.3864	1610.1289	NaN	NaN	-0.3	0.8971	0.0216	0.0202	0.021	0.0201	0.02
0.0	0.0	0.0	-1988.3864	315.1289	NaN	NaN	-0.1883	0.8971	0.0216	0.0202	0.021	0.0201	0.02
0.0	0.0	0.0	-1413.3864	1950.1289	NaN	NaN	1.3	0.8972	0.0216	0.0202	0.021	0.0201	0.02
0.0	0.0	0.0	-1747.3864	-581.8711	NaN	NaN	0.2498	0.8967	0.0217	0.0203	0.0211	0.0202	0.0201
0.0	0.0	0.0	-1468.3864	2165.1289	NaN	NaN	1.3	0.8967	0.0217	0.0203	0.0211	0.0202	0.0201
0.0	0.0	0.0	-3301.3864	-2241.8711	NaN	NaN	0.4044	0.896	0.0219	0.0204	0.0212	0.0203	0.0202
0.0	0.0	0.0	-2657.3864	1622.1289	NaN	NaN	-0.3	0.8964	0.0218	0.0203	0.0211	0.0202	0.0201
0.0	0.0	0.0	-3302.3864	719.1289	NaN	NaN	-0.2784	0.8961	0.0219	0.0204	0.0212	0.0203	0.0202
0.0	0.0	0.0	-1562.3864	280.1289	NaN	NaN	-0.2185	0.8965	0.0217	0.0203	0.0211	0.0202	0.0202
0.0	0.0	0.0	-2639.3864	3065.1289	NaN	NaN	1.3	0.8966	0.0216	0.0202	0.0211	0.0203	0.0202
0.0	0.0	0.0	-2800.3864	1163.1289	NaN	NaN	-0.3	0.8968	0.0215	0.0202	0.0211	0.0202	0.0201
0.0	0.0	0.0	-1677.3864	364.1289	NaN	NaN	-0.2773	0.8967	0.0215	0.0203	0.0211	0.0202	0.0201
0.0	0.0	0.0	-639.3864	1282.1289	NaN	NaN	1.3	0.8968	0.0215	0.0203	0.0211	0.0202	0.0201
0.0	0.0	0.0	-2981.3864	-1410.8711	NaN	NaN	0.3212	0.8965	0.0216	0.0204	0.0211	0.0202	0.0202
0.0	0.0	0.0	-2186.3864	1096.1289	NaN	NaN	-0.3	0.8965	0.0216	0.0204	0.0211	0.0201	0.0202
0.0	0.0	0.0	-2599.3864	-314.8711	NaN	NaN	0.108	0.8965	0.0216	0.0204	0.0211	0.0202	0.0202
0.0	0.0	0.0	-1178.3864	-112.8711	NaN	NaN	0.0874	0.8967	0.0215	0.0203	0.0211	0.0201	0.0202
0.0	0.0	0.0	-2630.3864	1636.1289	NaN	NaN	-0.3	0.8968	0.0215	0.0203	0.021	0.0201	0.0202
0.0	0.0	0.0	-2570.3864	1089.1289	NaN	NaN	-0.3	0.897	0.0214	0.0203	0.021	0.0201	0.0202
0.0	0.0	0.0	-1344.3864	545.1289	NaN	NaN	-0.3	0.8972	0.0214	0.0203	0.0209	0.0201	0.0202
0.0	0.0	0.0	-2777.3864	2623.1289	NaN	NaN	-0.3	0.8971	0.0214	0.0203	0.0209	0.0201	0.0202
0.0	0.0	0.0	-979.3864	1854.1289	NaN	NaN	1.3	0.8971	0.0214	0.0203	0.0209	0.0201	0.0202
0.0	0.0	0.0	-1309.3864	444.1289	NaN	NaN	-0.3	0.897	0.0215	0.0202	0.0209	0.0202	0.0203
0.0	0.0	0.0	-1526.3864	1996.1289	NaN	NaN	1.3	0.8971	0.0214	0.0203	0.0209	0.0201	0.0202
0.0	0.0	0.0	-1628.3864	1494.1289	NaN	NaN	-0.3	0.8968	0.0215	0.0203	0.0209	0.0202	0.0203
0.0	0.0	0.0	-1162.3864	-1723.8711	NaN	NaN	0.5973	0.8964	0.0216	0.0205	0.021	0.0201	0.0204
0.0	0.0	0.0	-1834.3864	330.1289	NaN	NaN	-0.2195	0.8969	0.0215	0.0203	0.0209	0.0201	0.0203
0.0	0.0	0.0	-1535.3864	1164.1289	NaN	NaN	-0.3	0.8972	0.0214	0.0202	0.0208	0.0202	0.0203
0.0	0.0	0.0	-2897.3864	1808.1289	NaN	NaN	-0.3	0.8973	0.0213	0.0201	0.0208	0.0202	0.0203
0.0	0.0	0.0	-2409.3864	3537.1289	NaN	NaN	1.3	0.8973	0.0213	0.0202	0.0209	0.0201	0.0202
0.0	0.0	0.0	-2954.3864	-743.8711	NaN	NaN	0.2011	0.8971	0.0213	0.0203	0.021	0.02	0.0203
0.0	0.0	0.0	-2665.3864	1264.1289	NaN	NaN	-0.3	0.8974	0.0212	0.0203	0.0209	0.0199	0.0202
0.0	0.0	0.0	-1871.3864	794.1289	NaN	NaN	-0.3	0.8977	0.0211	0.0202	0.0209	0.0199	0.0202
0.0	0.0	0.0	-3231.3864	2273.1289	NaN	NaN	-0.3	0.8981	0.021	0.0201	0.0209	0.0199	0.0201
0.0	0.0	0.0	-2368.3864	1235.1289	NaN	NaN	-0.3	0.8977	0.021	0.0202	0.021	0.0199	0.0202
0.0	0.0	0.0	-2163.3864	3803.1289	NaN	NaN	1.3	0.8979	0.021	0.0202	0.0209	0.0198	0.0201
0.0	0.0	0.0	-3666.3864	-1482.8711	NaN	NaN	0.288	0.8975	0.0211	0.0203	0.021	0.0199	0.0202
0.0	0.0	0.0	-3553.3864	219.1289	NaN	NaN	-0.0657	0.8979	0.021	0.0202	0.0209	0.0198	0.0202
0.0	0.0	0.0	-1508.3864	3074.1289	NaN	NaN	1.3	0.8983	0.0209	0.0201	0.0208	0.0198	0.02
0.0	0.0	0.0	-2300.3864	1492.1289	NaN	NaN	-0.3	0.8983	0.0209	0.02	0.0208	0.0198	0.0201
0.0	0.0	0.0	-1652.3864	1514.1289	NaN	NaN	-0.3	0.8981	0.021	0.0201	0.0209	0.0199	0.0201
0.0	0.0	0.0	-2969.3864	3923.1289	NaN	NaN	1.3	0.8979	0.0211	0.0201	0.0209	0.0198	0.0201
0.0	0.0	0.0	-2918.3864	-957.8711	NaN	NaN	0.2471	0.8973	0.0212	0.0202	0.021	0.0199	0.0203
0.0	0.0	0.0	-1992.3864	2734.1289	NaN	NaN	1.3	0.8981	0.021	0.0201	0.0208	0.0199	0.0202
0.0	0.0	0.0	-2234.3864	4457.1289	NaN	NaN	1.3	0.898	0.021	0.0201	0.0207	0.02	0.0202
0.0	0.0	0.0	-1741.3864	1527.1289	NaN	NaN	-0.3	0.8975	0.0211	0.0201	0.0209	0.02	0.0203
0.0	0.0	0.0	-4046.3864	-49.8711	NaN	NaN	0.0122	0.897	0.0213	0.0202	0.0211	0.0201	0.0203
0.0	0.0	0.0	-2216.3864	1507.1289	NaN	NaN	-0.3	0.8977	0.0212	0.0201	0.021	0.0199	0.0202
0.0	0.0	0.0	-4377.3864	3682.1289	NaN	NaN	-0.3	0.8978	0.0211	0.0201	0.0209	0.0199	0.0202
0.0	0.0	0.0	-1610.3864	854.1289	NaN	NaN	-0.3	0.8982	0.021	0.02	0.0208	0.0198	0.0201
0.0	0.0	0.0	-823.3864	-408.8711	NaN	NaN	0.3318	0.8982	0.021	0.02	0.0209	0.0199	0.0201
0.0	0.0	0.0	-1996.3864	3960.1289	NaN	NaN	1.3	0.8984	0.021	0.02	0.0208	0.0199	0.02
0.0	0.0	0.0	-1922.3864	1646.1289	NaN	NaN	-0.3	0.8979	0.0211	0.0201	0.021	0.0199	0.0201
0.0	0.0	0.0	-3084.3864	-779.8711	NaN	NaN	0.2018	0.8973	0.0213	0.0202	0.0211	0.0199	0.0202
0.0	0.0	0.0	-1528.3864	1329.1289	NaN	NaN	-0.3	0.8978	0.0212	0.02	0.021	0.0199	0.0201
0.0	0.0	0.0	-3158.3864	2910.1289	NaN	NaN	-0.3	0.8979	0.0212	0.02	0.0209	0.0199	0.0201
0.0	0.0	0.0	-2467.3864	1109.1289	NaN	NaN	-0.3	0.8979	0.0211	0.02	0.0209	0.0199	0.0201
0.0	0.0	0.0	-881.3864	3708.1289	NaN	NaN	1.3	0.898	0.0212	0.02	0.0209	0.0199	0.02
0.0	0.0	0.0	-3495.3864	12.1289	NaN	NaN	-0.0035	0.8975	0.0213	0.0201	0.0211	0.0199	0.0201
0.0	0.0	0.0	-718.3864	1877.1289	NaN	NaN	1.3	0.8982	0.0211	0.02	0.0209	0.0198	0.0199
0.0	0.0	0.0	-759.3864	1381.1289	NaN	NaN	1.3	0.8978	0.0212	0.0201	0.0211	0.0198	0.02
0.0	0.0	0.0	-2698.3864	2197.1289	NaN	NaN	-0.3	0.8978	0.0212	0.0201	0.0211	0.0198	0.02
0.0	0.0	0.0	-2173.3864	500.1289	NaN	NaN	-0.2989	0.8976	0.0212	0.0202	0.0212	0.0198	0.02
0.0	0.0	0.0	-4682.3864	2232.1289	NaN	NaN	-0.3	0.8978	0.0212	0.0202	0.0211	0.0197	0.02
0.0	0.0	0.0	-2973.3864	2510.1289	NaN	NaN	-0.3	0.8979	0.0212	0.0202	0.0211	0.0197	0.02
0.0	0.0	0.0	-3723.3864	-579.8711	NaN	NaN	0.1348	0.8976	0.0213	0.0202	0.0211	0.0197	0.02
0.0	0.0	0.0	-1063.3864	2589.1289	NaN	NaN	1.3	0.8982	0.0211	0.0201	0.021	0.0197	0.0199
0.0	0.0	0.0	-3626.3864	3383.1289	NaN	NaN	-0.3	0.8982	0.0211	0.0201	0.021	0.0197	0.0199
0.0	0.0	0.0	-1358.3864	2664.1289	NaN	NaN	1.3	0.8982	0.021	0.0201	0.021	0.0197	0.0199
0.0	0.0	0.0	-2654.3864	641.1289	NaN	NaN	-0.3	0.8979	0.0212	0.0202	0.0211	0.0197	0.0199
0.0	0.0	0.0	563.6136	-9.8711	NaN	NaN	-0.0178	0.8979	0.0213	0.0202	0.0211	0.0197	0.0198
0.0	0.0	0.0	-3329.3864	2828.1289	NaN	NaN	-0.3	0.8976	0.0214	0.0203	0.0211	0.0198	0.0199
0.0	0.0	0.0	-3480.3864	1435.1289	NaN	NaN	-0.3	0.8975	0.0215	0.0203	0.0211	0.0198	0.0198
0.0	0.0	0.0	-2461.3864	-1495.8711	NaN	NaN	0.378	0.8972	0.0216	0.0204	0.0212	0.0198	0.0199
0.0	0.0	0.0	-1658.3864	682.1289	NaN	NaN	-0.3	0.8976	0.0215	0.0203	0.0211	0.0198	0.0198
0.0	0.0	0.0	-1986.3864	157.1289	NaN	NaN	-0.0859	0.8974	0.0216	0.0203	0.0211	0.0198	0.0198
0.0	0.0	0.0	-3002.3864	-1286.8711	NaN	NaN	0.3	0.8972	0.0216	0.0204	0.0211	0.0199	0.0198
0.0	0.0	0.0	-3454.3864	2441.1289	NaN	NaN	-0.3	0.8974	0.0216	0.0203	0.0211	0.0198	0.0198
0.0	0.0	0.0	-2828.3864	50.1289	NaN	NaN	-0.018	0.8972	0.0216	0.0204	0.0211	0.0198	0.0199
0.0	0.0	0.0	-1542.3864	396.1289	NaN	NaN	-0.3	0.8978	0.0214	0.0203	0.021	0.0197	0.0198
0.0	0.0	0.0	-2587.3864	1065.1289	NaN	NaN	-0.3	0.8977	0.0215	0.0203	0.021	0.0198	0.0198
0.0	0.0	0.0	-2760.3864	1221.1289	NaN	NaN	-0.3	0.8977	0.0214	0.0203	0.021	0.0197	0.0198
0.0	0.0	0.0	-2406.3864	2667.1289	NaN	NaN	1.3	0.8976	0.0214	0.0203	0.021	0.0198	0.0199
0.0	0.0	0.0	-2915.3864	-379.8711	NaN	NaN	0.1153	0.8972	0.0216	0.0204	0.0211	0.0198	0.0199
0.0	0.0	0.0	-3100.3864	-964.8711	NaN	NaN	0.2373	0.897	0.0216	0.0205	0.0211	0.0198	0.02
0.0	0.0	0.0	-2515.3864	1518.1289	NaN	NaN	-0.3	0.8972	0.0215	0.0204	0.021	0.0198	0.02
0.0	0.0	0.0	-2194.3864	676.1289	NaN	NaN	-0.3	0.8973	0.0215	0.0204	0.021	0.0198	0.02
0.0	0.0	0.0	-3918.3864	4048.1289	NaN	NaN	1.3	0.8973	0.0214	0.0204	0.021	0.0198	0.02
0.0	0.0	0.0	-1595.3864	270.1289	NaN	NaN	-0.2038	0.8972	0.0215	0.0204	0.021	0.0199	0.02
0.0	0.0	0.0	-2979.3864	2624.1289	NaN	NaN	-0.3	0.8973	0.0214	0.0204	0.021	0.0198	0.02
0.0	0.0	0.0	-3721.3864	2670.1289	NaN	NaN	-0.3	0.8971	0.0215	0.0204	0.021	0.0199	0.0201
0.0	0.0	0.0	-3032.3864	1203.1289	NaN	NaN	-0.3	0.897	0.0215	0.0204	0.021	0.0198	0.0201
0.0	0.0	0.0	-1689.3864	120.1289	NaN	NaN	-0.0766	0.8969	0.0216	0.0205	0.0211	0.0199	0.0202
0.0	0.0	0.0	-2941.3864	443.1289	NaN	NaN	-0.1774	0.8971	0.0215	0.0204	0.021	0.0198	0.0201
0.0	0.0	0.0	-3070.3864	842.1289	NaN	NaN	-0.3	0.8971	0.0214	0.0204	0.021	0.0198	0.0201
0.0	0.0	0.0	-903.3864	-358.8711	NaN	NaN	0.2843	0.8972	0.0214	0.0204	0.021	0.0198	0.0201
0.0	0.0	0.0	-1101.3864	-609.8711	NaN	NaN	0.3564	0.8972	0.0214	0.0204	0.021	0.0198	0.0201
0.0	0.0	0.0	-3275.3864	2075.1289	NaN	NaN	-0.3	0.8974	0.0213	0.0204	0.021	0.0198	0.0201
0.0	0.0	0.0	-3332.3864	2577.1289	NaN	NaN	-0.3	0.8975	0.0213	0.0203	0.021	0.0198	0.0201
0.0	0.0	0.0	-3022.3864	133.1289	NaN	NaN	-0.0461	0.8973	0.0213	0.0203	0.021	0.0199	0.0202
0.0	0.0	0.0	-2393.3864	993.1289	NaN	NaN	-0.3	0.8971	0.0213	0.0203	0.0211	0.0199	0.0202
0.0	0.0	0.0	-3509.3864	5528.1289	NaN	NaN	1.3	0.8971	0.0214	0.0203	0.0211	0.02	0.0202
0.0	0.0	0.0	-1975.3864	1768.1289	NaN	NaN	-0.3	0.8967	0.0215	0.0204	0.0212	0.02	0.0203
0.0	0.0	0.0	-4811.3864	-1.8711	NaN	NaN	0.0004	0.8966	0.0216	0.0204	0.0212	0.02	0.0203
0.0	0.0	0.0	-1257.3864	1633.1289	NaN	NaN	1.3	0.8972	0.0213	0.0203	0.0211	0.0199	0.0202
0.0	0.0	0.0	-2159.3864	796.1289	NaN	NaN	-0.3	0.8976	0.0212	0.0202	0.0211	0.0198	0.0201
0.0	0.0	0.0	-1678.3864	2817.1289	NaN	NaN	1.3	0.8979	0.0211	0.0201	0.0211	0.0199	0.02
0.0	0.0	0.0	-1390.3864	247.1289	NaN	NaN	-0.2162	0.8977	0.0212	0.0202	0.0211	0.0199	0.02
0.0	0.0	0.0	-2530.3864	1438.1289	NaN	NaN	-0.3	0.8977	0.0212	0.0202	0.0211	0.0198	0.02
0.0	0.0	0.0	-2969.3864	855.1289	NaN	NaN	-0.3	0.8976	0.0212	0.0202	0.0211	0.0198	0.02
0.0	0.0	0.0	-3282.3864	1118.1289	NaN	NaN	-0.3	0.8978	0.0212	0.0202	0.0211	0.0197	0.02
0.0	0.0	0.0	-1910.3864	1360.1289	NaN	NaN	-0.3	0.8979	0.0211	0.0202	0.0211	0.0198	0.0199
0.0	0.0	0.0	-1951.3864	-11.8711	NaN	NaN	0.006	0.8979	0.0211	0.0202	0.0211	0.0197	0.0199
0.0	0.0	0.0	-3005.3864	1394.1289	NaN	NaN	-0.3	0.8978	0.0212	0.0202	0.0211	0.0198	0.02
0.0	0.0	0.0	-1088.3864	-1806.8711	NaN	NaN	0.6241	0.8977	0.0212	0.0202	0.0211	0.0198	0.02
0.0	0.0	0.0	-2607.3864	3055.1289	NaN	NaN	1.3	0.8982	0.0211	0.0201	0.021	0.0198	0.02
0.0	0.0	0.0	-1548.3864	4385.1289	NaN	NaN	1.3	0.8983	0.021	0.02	0.021	0.0198	0.0199
0.0	0.0	0.0	-359.3864	3783.1289	NaN	NaN	1.105	0.8984	0.021	0.02	0.021	0.0198	0.0199
0.0	0.0	0.0	-1822.3864	350.1289	NaN	NaN	-0.2378	0.8976	0.0212	0.0203	0.0212	0.0198	0.0199
0.0	0.0	0.0	-279.3864	97.1289	NaN	NaN	-0.3	0.8977	0.0214	0.0203	0.0211	0.0197	0.0198
0.0	0.0	0.0	-1824.3864	-1170.8711	NaN	NaN	0.3909	0.8971	0.0215	0.0205	0.0212	0.0197	0.0199
0.0	0.0	0.0	-4793.3864	-1006.8711	NaN	NaN	0.1736	0.8972	0.0215	0.0204	0.0212	0.0197	0.0199
0.0	0.0	0.0	-2946.3864	1038.1289	NaN	NaN	-0.3	0.8973	0.0215	0.0203	0.0212	0.0198	0.0198
0.0	0.0	0.0	-3038.3864	2731.1289	NaN	NaN	-0.3	0.8976	0.0215	0.0202	0.0211	0.0198	0.0198
0.0	0.0	0.0	-3321.3864	2978.1289	NaN	NaN	-0.3	0.8976	0.0215	0.0202	0.0211	0.0199	0.0198
0.0	0.0	0.0	-1364.3864	84.1289	NaN	NaN	-0.0657	0.8976	0.0214	0.0203	0.0211	0.0198	0.0197
0.0	0.0	0.0	-3621.3864	2406.1289	NaN	NaN	-0.3	0.8976	0.0215	0.0203	0.0211	0.0198	0.0198
0.0	0.0	0.0	-1127.3864	-561.8711	NaN	NaN	0.3326	0.8976	0.0214	0.0203	0.0211	0.0197	0.0197
0.0	0.0	0.0	-2247.3864	2748.1289	NaN	NaN	1.3	0.8979	0.0214	0.0203	0.0211	0.0197	0.0197
0.0	0.0	0.0	-4061.3864	645.1289	NaN	NaN	-0.1888	0.8976	0.0215	0.0204	0.0211	0.0198	0.0197
0.0	0.0	0.0	-2383.3864	729.1289	NaN	NaN	-0.3	0.8977	0.0215	0.0204	0.0211	0.0197	0.0197
0.0	0.0	0.0	-3200.3864	-585.8711	NaN	NaN	0.1547	0.8972	0.0216	0.0205	0.0211	0.0198	0.0198
0.0	0.0	0.0	-2254.3864	169.1289	NaN	NaN	-0.0811	0.8974	0.0215	0.0205	0.0211	0.0197	0.0197
0.0	0.0	0.0	-3925.3864	824.1289	NaN	NaN	-0.2657	0.8973	0.0216	0.0205	0.0211	0.0198	0.0198
0.0	0.0	0.0	-2001.3864	-60.8711	NaN	NaN	0.0295	0.8972	0.0216	0.0205	0.0211	0.0198	0.0198
0.0	0.0	0.0	-3703.3864	-1478.8711	NaN	NaN	0.2854	0.897	0.0217	0.0206	0.0211	0.0198	0.0199
0.0	0.0	0.0	-3900.3864	1633.1289	NaN	NaN	-0.3	0.8975	0.0215	0.0204	0.021	0.0198	0.0198
0.0	0.0	0.0	-2162.3864	3901.1289	NaN	NaN	1.3	0.8974	0.0215	0.0203	0.021	0.0199	0.0198
0.0	0.0	0.0	-2883.3864	2289.1289	NaN	NaN	-0.3	0.8972	0.0215	0.0204	0.021	0.02	0.0198
0.0	0.0	0.0	-2383.3864	1384.1289	NaN	NaN	-0.3	0.8969	0.0216	0.0205	0.0211	0.02	0.0199
0.0	0.0	0.0	-2117.3864	-13.8711	NaN	NaN	0.0065	0.8966	0.0217	0.0206	0.0211	0.02	0.02
0.0	0.0	0.0	-3432.3864	2636.1289	NaN	NaN	-0.3	0.8967	0.0217	0.0206	0.0211	0.02	0.02
0.0	0.0	0.0	-1803.3864	-2648.8711	NaN	NaN	0.595	0.8965	0.0217	0.0207	0.0211	0.0199	0.0201
0.0	0.0	0.0	-3478.3864	-20.8711	NaN	NaN	0.006	0.8969	0.0216	0.0206	0.0211	0.0199	0.02
0.0	0.0	0.0	-3068.3864	2419.1289	NaN	NaN	-0.3	0.897	0.0216	0.0205	0.021	0.0199	0.02
0.0	0.0	0.0	-3081.3864	234.1289	NaN	NaN	-0.0822	0.897	0.0216	0.0205	0.021	0.0199	0.02
0.0	0.0	0.0	-3582.3864	2817.1289	NaN	NaN	-0.3	0.8969	0.0216	0.0205	0.021	0.02	0.02
0.0	0.0	0.0	-2847.3864	892.1289	NaN	NaN	-0.3	0.8968	0.0216	0.0206	0.021	0.02	0.02
0.0	0.0	0.0	-3098.3864	1226.1289	NaN	NaN	-0.3	0.8968	0.0216	0.0206	0.021	0.02	0.0201
0.0	0.0	0.0	-968.3864	644.1289	NaN	NaN	-0.3	0.8968	0.0216	0.0205	0.021	0.0201	0.02
0.0	0.0	0.0	-2194.3864	1474.1289	NaN	NaN	-0.3	0.8965	0.0217	0.0205	0.021	0.0202	0.0201
0.0	0.0	0.0	-1931.3864	1016.1289	NaN	NaN	-0.3	0.8963	0.0217	0.0205	0.021	0.0202	0.0202
0.0	0.0	0.0	-1598.3864	90.1289	NaN	NaN	-0.0598	0.8963	0.0217	0.0205	0.021	0.0203	0.0202
0.0	0.0	0.0	-3756.3864	2664.1289	NaN	NaN	-0.3	0.8965	0.0216	0.0204	0.021	0.0203	0.0202
0.0	0.0	0.0	-3366.3864	2521.1289	NaN	NaN	-0.3	0.8965	0.0216	0.0204	0.0211	0.0203	0.0202
0.0	0.0	0.0	-2233.3864	559.1289	NaN	NaN	-0.3	0.8963	0.0217	0.0205	0.0211	0.0203	0.0202
0.0	0.0	0.0	-1893.3864	-356.8711	NaN	NaN	0.1586	0.8964	0.0216	0.0205	0.0211	0.0202	0.0202
0.0	0.0	0.0	-1659.3864	247.1289	NaN	NaN	-0.175	0.8965	0.0216	0.0205	0.0211	0.0202	0.0202
0.0	0.0	0.0	-4218.3864	1126.1289	NaN	NaN	-0.3	0.8967	0.0215	0.0204	0.0211	0.0202	0.0201
0.0	0.0	0.0	-2407.3864	1557.1289	NaN	NaN	-0.3	0.8971	0.0213	0.0202	0.021	0.0202	0.0201
0.0	0.0	0.0	-3130.3864	1655.1289	NaN	NaN	-0.3	0.8972	0.0213	0.0202	0.021	0.0202	0.0201
0.0	0.0	0.0	-1116.3864	3130.1289	NaN	NaN	1.3	0.8975	0.0213	0.02	0.0209	0.0203	0.02
0.0	0.0	0.0	-3630.3864	1665.1289	NaN	NaN	-0.3	0.8968	0.0214	0.0202	0.0211	0.0203	0.0202
0.0	0.0	0.0	-3324.3864	-680.8711	NaN	NaN	0.17	0.8966	0.0215	0.0203	0.0211	0.0203	0.0202
0.0	0.0	0.0	-638.3864	2441.1289	NaN	NaN	1.3	0.8972	0.0214	0.0201	0.021	0.0203	0.0201
0.0	0.0	0.0	-1667.3864	2056.1289	NaN	NaN	1.3	0.897	0.0214	0.0201	0.021	0.0204	0.0202
0.0	0.0	0.0	-1108.3864	3272.1289	NaN	NaN	1.3	0.8974	0.0213	0.0199	0.0209	0.0204	0.02
0.0	0.0	0.0	-835.3864	1398.1289	NaN	NaN	1.3	0.8972	0.0214	0.0199	0.0209	0.0204	0.0201
0.0	0.0	0.0	-2136.3864	1451.1289	NaN	NaN	-0.3	0.8972	0.0215	0.02	0.0209	0.0204	0.0201
0.0	0.0	0.0	112.6136	4045.1289	NaN	NaN	0.9729	0.8973	0.0214	0.0199	0.0209	0.0204	0.0201
0.0	0.0	0.0	-1711.3864	-1046.8711	NaN	NaN	0.3795	0.8968	0.0215	0.0201	0.0211	0.0204	0.0202
0.0	0.0	0.0	-3343.3864	3584.1289	NaN	NaN	1.3	0.8969	0.0215	0.0201	0.0211	0.0203	0.0201
0.0	0.0	0.0	-1161.3864	1329.1289	NaN	NaN	1.3	0.8967	0.0215	0.0202	0.0212	0.0203	0.0202
0.0	0.0	0.0	-1858.3864	-920.8711	NaN	NaN	0.3313	0.8967	0.0215	0.0202	0.0212	0.0203	0.0202
0.0	0.0	0.0	-2459.3864	-581.8711	NaN	NaN	0.1913	0.8967	0.0215	0.0202	0.0212	0.0203	0.0202
0.0	0.0	0.0	-19.3864	1126.1289	NaN	NaN	1.0175	0.897	0.0214	0.0201	0.0211	0.0202	0.0201
0.0	0.0	0.0	-824.3864	-1766.8711	NaN	NaN	0.6819	0.8969	0.0215	0.0201	0.0211	0.0202	0.0201
0.0	0.0	0.0	-932.3864	358.1289	NaN	NaN	-0.3	0.8973	0.0214	0.02	0.0211	0.0202	0.02
0.0	0.0	0.0	-1907.3864	2164.1289	NaN	NaN	1.3	0.8976	0.0214	0.02	0.021	0.0201	0.02
0.0	0.0	0.0	-747.3864	185.1289	NaN	NaN	-0.3	0.897	0.0215	0.0201	0.0211	0.0201	0.0202
0.0	0.0	0.0	-905.3864	-171.8711	NaN	NaN	0.1595	0.8968	0.0216	0.0201	0.0211	0.0202	0.0202
0.0	0.0	0.0	-755.3864	4010.1289	NaN	NaN	1.2321	0.8971	0.0215	0.02	0.021	0.0202	0.0201
0.0	0.0	0.0	-2601.3864	1061.1289	NaN	NaN	-0.3	0.8965	0.0217	0.0202	0.0211	0.0202	0.0203
0.0	0.0	0.0	-2622.3864	3199.1289	NaN	NaN	1.3	0.8967	0.0216	0.0201	0.0211	0.0202	0.0202
0.0	0.0	0.0	-1891.3864	1481.1289	NaN	NaN	-0.3	0.8965	0.0217	0.0202	0.0211	0.0203	0.0202
0.0	0.0	0.0	-2769.3864	1316.1289	NaN	NaN	-0.3	0.8964	0.0218	0.0202	0.0212	0.0202	0.0202
0.0	0.0	0.0	-2901.3864	4074.1289	NaN	NaN	1.3	0.8966	0.0218	0.0203	0.0211	0.0201	0.0201
0.0	0.0	0.0	-1725.3864	-3959.8711	NaN	NaN	0.6965	0.8963	0.0219	0.0204	0.0211	0.0201	0.0202
0.0	0.0	0.0	-2097.3864	616.1289	NaN	NaN	-0.3	0.8969	0.0217	0.0202	0.021	0.02	0.0201
0.0	0.0	0.0	935.6136	3726.1289	NaN	NaN	0.7993	0.8979	0.0214	0.0199	0.0209	0.02	0.0199
0.0	0.0	0.0	-1376.3864	2889.1289	NaN	NaN	1.3	0.8977	0.0215	0.02	0.0209	0.02	0.02
0.0	0.0	0.0	-2162.3864	447.1289	NaN	NaN	-0.2607	0.897	0.0216	0.0202	0.021	0.02	0.0201
0.0	0.0	0.0	-1322.3864	-63.8711	NaN	NaN	0.0461	0.897	0.0217	0.0202	0.021	0.0199	0.0201
0.0	0.0	0.0	-1505.3864	1114.1289	NaN	NaN	-0.3	0.8968	0.0218	0.0203	0.021	0.02	0.0202
0.0	0.0	0.0	-4569.3864	3267.1289	NaN	NaN	-0.3	0.8972	0.0217	0.0201	0.021	0.02	0.0201
0.0	0.0	0.0	-15.3864	2504.1289	NaN	NaN	1.0062	0.8975	0.0216	0.02	0.0209	0.02	0.02
0.0	0.0	0.0	-1901.3864	2116.1289	NaN	NaN	1.3	0.8973	0.0217	0.02	0.0209	0.0201	0.02
0.0	0.0	0.0	-1815.3864	981.1289	NaN	NaN	-0.3	0.8969	0.0217	0.0202	0.021	0.02	0.0201
0.0	0.0	0.0	-2136.3864	1850.1289	NaN	NaN	-0.3	0.8968	0.0218	0.0203	0.021	0.02	0.0201
0.0	0.0	0.0	-2484.3864	-26.8711	NaN	NaN	0.0107	0.8967	0.0218	0.0203	0.0211	0.02	0.0201
0.0	0.0	0.0	-1639.3864	1249.1289	NaN	NaN	-0.3	0.897	0.0218	0.0202	0.021	0.0199	0.0201
0.0	0.0	0.0	-863.3864	-370.8711	NaN	NaN	0.3005	0.8969	0.0218	0.0202	0.0211	0.0199	0.0201
0.0	0.0	0.0	-2189.3864	1821.1289	NaN	NaN	-0.3	0.8971	0.0217	0.0202	0.021	0.0199	0.0201
0.0	0.0	0.0	-3180.3864	1914.1289	NaN	NaN	-0.3	0.8971	0.0217	0.0201	0.021	0.0199	0.0201
0.0	0.0	0.0	-2769.3864	2232.1289	NaN	NaN	-0.3	0.8973	0.0217	0.0201	0.021	0.0199	0.0201
0.0	0.0	0.0	-2119.3864	3244.1289	NaN	NaN	1.3	0.8973	0.0216	0.02	0.021	0.0199	0.0201
0.0	0.0	0.0	-651.3864	303.1289	NaN	NaN	-0.3	0.8976	0.0216	0.02	0.021	0.0199	0.0199
0.0	0.0	0.0	-476.3864	2482.1289	NaN	NaN	1.2375	0.8975	0.0216	0.0201	0.021	0.0199	0.0199
0.0	0.0	0.0	-789.3864	1484.1289	NaN	NaN	1.3	0.8972	0.0217	0.0202	0.021	0.0199	0.02
0.0	0.0	0.0	-1716.3864	-1925.8711	NaN	NaN	0.5288	0.8969	0.0218	0.0203	0.021	0.0199	0.02
0.0	0.0	0.0	-2770.3864	-1178.8711	NaN	NaN	0.2985	0.8966	0.022	0.0204	0.021	0.0199	0.0201
0.0	0.0	0.0	-2306.3864	840.1289	NaN	NaN	-0.3	0.8969	0.0219	0.0203	0.021	0.0199	0.0201
0.0	0.0	0.0	-1968.3864	1469.1289	NaN	NaN	-0.3	0.8969	0.0219	0.0202	0.021	0.02	0.0201
0.0	0.0	0.0	-3700.3864	1078.1289	NaN	NaN	-0.3	0.8968	0.0219	0.0202	0.021	0.0201	0.0201
0.0	0.0	0.0	-1679.3864	4084.1289	NaN	NaN	1.3	0.8971	0.0218	0.0201	0.021	0.02	0.02
0.0	0.0	0.0	50.6136	366.1289	NaN	NaN	0.8785	0.8969	0.0218	0.0202	0.021	0.0201	0.0201
0.0	0.0	0.0	-1663.3864	1835.1289	NaN	NaN	1.3	0.897	0.0217	0.0202	0.021	0.0201	0.02
0.0	0.0	0.0	-2806.3864	515.1289	NaN	NaN	-0.2248	0.8968	0.0218	0.0203	0.021	0.0201	0.02
0.0	0.0	0.0	-2309.3864	-1242.8711	NaN	NaN	0.3499	0.8967	0.0219	0.0203	0.0211	0.0201	0.0201
0.0	0.0	0.0	-1859.3864	930.1289	NaN	NaN	-0.3	0.8969	0.0218	0.0202	0.021	0.0201	0.0201
0.0	0.0	0.0	-4469.3864	970.1289	NaN	NaN	-0.2772	0.897	0.0218	0.0202	0.021	0.02	0.02
0.0	0.0	0.0	-3806.3864	468.1289	NaN	NaN	-0.1402	0.8969	0.0218	0.0202	0.021	0.02	0.0201
0.0	0.0	0.0	-2523.3864	320.1289	NaN	NaN	-0.1453	0.8968	0.0218	0.0202	0.0211	0.02	0.0201
0.0	0.0	0.0	-3725.3864	570.1289	NaN	NaN	-0.1807	0.8969	0.0218	0.0202	0.021	0.02	0.02
0.0	0.0	0.0	-2983.3864	899.1289	NaN	NaN	-0.3	0.8972	0.0217	0.0202	0.021	0.0199	0.02
0.0	0.0	0.0	-1992.3864	-52.8711	NaN	NaN	0.0259	0.8973	0.0216	0.0202	0.0209	0.0199	0.02
0.0	0.0	0.0	328.6136	537.1289	NaN	NaN	0.6204	0.8978	0.0214	0.0201	0.0208	0.0199	0.02
0.0	0.0	0.0	-1142.3864	2035.1289	NaN	NaN	1.3	0.898	0.0213	0.02	0.0208	0.0199	0.0199
0.0	0.0	0.0	-467.3864	5635.1289	NaN	NaN	1.0904	0.8981	0.0213	0.0199	0.0207	0.02	0.0199
0.0	0.0	0.0	-3355.3864	2741.1289	NaN	NaN	-0.3	0.8972	0.0216	0.0201	0.0209	0.0202	0.0201
0.0	0.0	0.0	-1640.3864	-2014.8711	NaN	NaN	0.5512	0.8962	0.0218	0.0204	0.0211	0.0202	0.0203
0.0	0.0	0.0	-3559.3864	2704.1289	NaN	NaN	-0.3	0.8964	0.0218	0.0203	0.0211	0.0201	0.0203
0.0	0.0	0.0	-2510.3864	1015.1289	NaN	NaN	-0.3	0.8964	0.0217	0.0203	0.0211	0.0201	0.0203
0.0	0.0	0.0	-3360.3864	146.1289	NaN	NaN	-0.0455	0.8966	0.0217	0.0203	0.0212	0.0201	0.0202
0.0	0.0	0.0	-1999.3864	3221.1289	NaN	NaN	1.3	0.8971	0.0215	0.0202	0.0211	0.02	0.02
0.0	0.0	0.0	541.6136	-1730.8711	NaN	NaN	1.3	0.8972	0.0215	0.0202	0.0211	0.0199	0.02
0.0	0.0	0.0	-2147.3864	-640.8711	NaN	NaN	0.2298	0.8976	0.0214	0.0202	0.021	0.0199	0.0199
0.0	0.0	0.0	-2541.3864	1927.1289	NaN	NaN	-0.3	0.8979	0.0213	0.0201	0.021	0.0198	0.0199
0.0	0.0	0.0	-1693.3864	1319.1289	NaN	NaN	-0.3	0.8978	0.0213	0.0201	0.021	0.0199	0.02
0.0	0.0	0.0	-2211.3864	3547.1289	NaN	NaN	1.3	0.8981	0.0212	0.0199	0.0209	0.0199	0.0199
0.0	0.0	0.0	-630.3864	1293.1289	NaN	NaN	1.3	0.8975	0.0214	0.02	0.021	0.02	0.02
0.0	0.0	0.0	-2645.3864	482.1289	NaN	NaN	-0.2229	0.8972	0.0215	0.0201	0.0211	0.02	0.0201
0.0	0.0	0.0	-1182.3864	486.1289	NaN	NaN	-0.3	0.8972	0.0216	0.0201	0.0211	0.02	0.0201
0.0	0.0	0.0	-2116.3864	62.1289	NaN	NaN	-0.0302	0.8972	0.0216	0.0201	0.0211	0.02	0.02
0.0	0.0	0.0	-3345.3864	3455.1289	NaN	NaN	1.3	0.8976	0.0215	0.02	0.021	0.02	0.0199
0.0	0.0	0.0	-2037.3864	100.1289	NaN	NaN	-0.0517	0.8976	0.0215	0.02	0.021	0.02	0.0199
0.0	0.0	0.0	-1842.3864	412.1289	NaN	NaN	-0.2882	0.8977	0.0214	0.02	0.021	0.02	0.0199
0.0	0.0	0.0	464.6136	3336.1289	NaN	NaN	0.8778	0.8977	0.0214	0.02	0.021	0.02	0.0199
0.0	0.0	0.0	-1795.3864	1385.1289	NaN	NaN	-0.3	0.8975	0.0215	0.0201	0.021	0.02	0.0199
0.0	0.0	0.0	-3283.3864	744.1289	NaN	NaN	-0.293	0.8975	0.0215	0.0201	0.0211	0.02	0.0198
0.0	0.0	0.0	-2175.3864	412.1289	NaN	NaN	-0.2337	0.8975	0.0215	0.0202	0.0211	0.0199	0.0198
0.0	0.0	0.0	-2873.3864	646.1289	NaN	NaN	-0.2901	0.8974	0.0215	0.0202	0.0211	0.02	0.0198
0.0	0.0	0.0	-3062.3864	222.1289	NaN	NaN	-0.0782	0.8973	0.0215	0.0202	0.0212	0.02	0.0198
0.0	0.0	0.0	-3304.3864	-1295.8711	NaN	NaN	0.2817	0.8974	0.0215	0.0202	0.0211	0.02	0.0197
0.0	0.0	0.0	-2879.3864	896.1289	NaN	NaN	-0.3	0.8975	0.0215	0.0202	0.0211	0.02	0.0197
0.0	0.0	0.0	-2371.3864	-1484.8711	NaN	NaN	0.3851	0.8975	0.0215	0.0202	0.0211	0.02	0.0197
0.0	0.0	0.0	-2817.3864	1672.1289	NaN	NaN	-0.3	0.8978	0.0213	0.0201	0.021	0.0199	0.0197
0.0	0.0	0.0	-248.3864	3623.1289	NaN	NaN	1.0736	0.8978	0.0213	0.0202	0.0211	0.0199	0.0197
0.0	0.0	0.0	-2383.3864	757.1289	NaN	NaN	-0.3	0.8975	0.0214	0.0203	0.0212	0.0199	0.0197
0.0	0.0	0.0	-3094.3864	143.1289	NaN	NaN	-0.0485	0.8974	0.0214	0.0204	0.0211	0.0199	0.0197
0.0	0.0	0.0	-3606.3864	254.1289	NaN	NaN	-0.0758	0.897	0.0216	0.0205	0.0212	0.0199	0.0198
0.0	0.0	0.0	-1846.3864	2552.1289	NaN	NaN	1.3	0.8969	0.0216	0.0205	0.0212	0.02	0.0198
0.0	0.0	0.0	-4066.3864	-435.8711	NaN	NaN	0.0968	0.8968	0.0217	0.0205	0.0212	0.02	0.0199
0.0	0.0	0.0	-2447.3864	3818.1289	NaN	NaN	1.3	0.897	0.0215	0.0204	0.0212	0.02	0.0199
0.0	0.0	0.0	-1307.3864	3776.1289	NaN	NaN	1.3	0.8972	0.0214	0.0203	0.0212	0.02	0.0199
0.0	0.0	0.0	-1249.3864	1997.1289	NaN	NaN	1.3	0.897	0.0214	0.0204	0.0212	0.02	0.0199
0.0	0.0	0.0	-2068.3864	1489.1289	NaN	NaN	-0.3	0.8971	0.0215	0.0205	0.0212	0.0199	0.0198
0.0	0.0	0.0	-2525.3864	2846.1289	NaN	NaN	1.3	0.8972	0.0215	0.0206	0.0212	0.0198	0.0198
0.0	0.0	0.0	-2941.3864	-3059.8711	NaN	NaN	0.5099	0.8967	0.0216	0.0207	0.0213	0.0198	0.0199
0.0	0.0	0.0	-3170.3864	2525.1289	NaN	NaN	-0.3	0.8972	0.0215	0.0206	0.0212	0.0198	0.0198
0.0	0.0	0.0	-2076.3864	1188.1289	NaN	NaN	-0.3	0.8969	0.0216	0.0205	0.0212	0.0199	0.0198
0.0	0.0	0.0	-1945.3864	3049.1289	NaN	NaN	1.3	0.897	0.0215	0.0205	0.0212	0.02	0.0198
0.0	0.0	0.0	-3179.3864	-112.8711	NaN	NaN	0.0343	0.8966	0.0216	0.0206	0.0213	0.02	0.0199
0.0	0.0	0.0	-3030.3864	624.1289	NaN	NaN	-0.2594	0.8967	0.0216	0.0207	0.0212	0.0199	0.0199
0.0	0.0	0.0	-209.3864	-515.8711	NaN	NaN	0.7113	0.8967	0.0216	0.0207	0.0213	0.0199	0.0199
0.0	0.0	0.0	-2724.3864	-637.8711	NaN	NaN	0.1897	0.8968	0.0215	0.0207	0.0212	0.0199	0.0199
0.0	0.0	0.0	-3122.3864	1002.1289	NaN	NaN	-0.3	0.8968	0.0215	0.0207	0.0213	0.0199	0.0199
0.0	0.0	0.0	-2176.3864	1176.1289	NaN	NaN	-0.3	0.8969	0.0215	0.0207	0.0212	0.0199	0.0199
0.0	0.0	0.0	-1780.3864	-504.8711	NaN	NaN	0.2209	0.8967	0.0215	0.0207	0.0212	0.0199	0.0199
0.0	0.0	0.0	-2607.3864	1620.1289	NaN	NaN	-0.3	0.8968	0.0215	0.0207	0.0212	0.0199	0.0199
0.0	0.0	0.0	-3010.3864	1430.1289	NaN	NaN	-0.3	0.8965	0.0216	0.0208	0.0213	0.0199	0.0199
0.0	0.0	0.0	-3394.3864	-721.8711	NaN	NaN	0.1754	0.8964	0.0216	0.0209	0.0213	0.0199	0.02
0.0	0.0	0.0	-2774.3864	1338.1289	NaN	NaN	-0.3	0.8968	0.0215	0.0208	0.0212	0.0198	0.0199
0.0	0.0	0.0	-2262.3864	392.1289	NaN	NaN	-0.2097	0.8966	0.0215	0.0208	0.0212	0.0199	0.02
0.0	0.0	0.0	-2414.3864	-160.8711	NaN	NaN	0.0625	0.8967	0.0215	0.0208	0.0212	0.0199	0.02
0.0	0.0	0.0	-1451.3864	3384.1289	NaN	NaN	1.3	0.8968	0.0215	0.0207	0.0212	0.0199	0.0199
0.0	0.0	0.0	-1744.3864	220.1289	NaN	NaN	-0.1444	0.8967	0.0215	0.0207	0.0212	0.0199	0.02
0.0	0.0	0.0	-3216.3864	1448.1289	NaN	NaN	-0.3	0.8969	0.0214	0.0207	0.0211	0.0199	0.02
0.0	0.0	0.0	-1795.3864	1807.1289	NaN	NaN	1.3	0.8968	0.0214	0.0207	0.0212	0.02	0.02
0.0	0.0	0.0	-3376.3864	1837.1289	NaN	NaN	-0.3	0.8965	0.0215	0.0208	0.0212	0.02	0.02
0.0	0.0	0.0	-2164.3864	1365.1289	NaN	NaN	-0.3	0.8962	0.0216	0.0208	0.0213	0.02	0.0201
0.0	0.0	0.0	-3572.3864	-668.8711	NaN	NaN	0.1577	0.8961	0.0216	0.0209	0.0213	0.02	0.0201
0.0	0.0	0.0	-2355.3864	-1174.8711	NaN	NaN	0.3328	0.8963	0.0215	0.0209	0.0213	0.0199	0.02
0.0	0.0	0.0	-2661.3864	1535.1289	NaN	NaN	-0.3	0.8966	0.0215	0.0209	0.0212	0.0198	0.02
0.0	0.0	0.0	-2089.3864	-901.8711	NaN	NaN	0.3015	0.8968	0.0214	0.0208	0.0212	0.0198	0.02
0.0	0.0	0.0	-3185.3864	1788.1289	NaN	NaN	-0.3	0.8973	0.0212	0.0207	0.0211	0.0198	0.02
0.0	0.0	0.0	-3855.3864	2515.1289	NaN	NaN	-0.3	0.8971	0.0212	0.0207	0.0211	0.0198	0.02
0.0	0.0	0.0	-3389.3864	2396.1289	NaN	NaN	-0.3	0.8971	0.0212	0.0208	0.0211	0.0198	0.0201
0.0	0.0	0.0	-1763.3864	1033.1289	NaN	NaN	-0.3	0.8969	0.0212	0.0208	0.0212	0.0198	0.0201
0.0	0.0	0.0	-2791.3864	2701.1289	NaN	NaN	-0.3	0.8973	0.0211	0.0208	0.0211	0.0197	0.02
0.0	0.0	0.0	-2435.3864	1992.1289	NaN	NaN	-0.3	0.8971	0.0212	0.0208	0.0211	0.0197	0.0201
0.0	0.0	0.0	-3106.3864	553.1289	NaN	NaN	-0.2166	0.897	0.0213	0.0208	0.0211	0.0197	0.0201
0.0	0.0	0.0	-3284.3864	1995.1289	NaN	NaN	-0.3	0.8969	0.0213	0.0208	0.0211	0.0198	0.02
0.0	0.0	0.0	-962.3864	4553.1289	NaN	NaN	1.268	0.8969	0.0213	0.0208	0.0211	0.0198	0.02
0.0	0.0	0.0	-2989.3864	2178.1289	NaN	NaN	-0.3	0.8965	0.0214	0.0208	0.0212	0.0199	0.0201
0.0	0.0	0.0	-1563.3864	-301.8711	NaN	NaN	0.1618	0.8963	0.0215	0.0209	0.0213	0.0199	0.0201
0.0	0.0	0.0	-1739.3864	102.1289	NaN	NaN	-0.0624	0.8961	0.0216	0.0209	0.0213	0.0199	0.0201
0.0	0.0	0.0	-1376.3864	2472.1289	NaN	NaN	1.3	0.8964	0.0215	0.0209	0.0213	0.0199	0.0201
0.0	0.0	0.0	-1013.3864	429.1289	NaN	NaN	-0.3	0.8958	0.0217	0.021	0.0214	0.0199	0.0201
0.0	0.0	0.0	-4760.3864	-146.8711	NaN	NaN	0.0299	0.8958	0.0218	0.0211	0.0214	0.0198	0.0201
0.0	0.0	0.0	-4970.3864	1386.1289	NaN	NaN	-0.3	0.8961	0.0217	0.021	0.0213	0.0198	0.02
0.0	0.0	0.0	-2946.3864	1055.1289	NaN	NaN	-0.3	0.8966	0.0215	0.0209	0.0213	0.0197	0.0199
0.0	0.0	0.0	-2099.3864	2637.1289	NaN	NaN	1.3	0.8972	0.0213	0.0208	0.0212	0.0197	0.0198
0.0	0.0	0.0	-1753.3864	43.1289	NaN	NaN	-0.0252	0.8969	0.0215	0.0209	0.0213	0.0197	0.0198
0.0	0.0	0.0	-2844.3864	81.1289	NaN	NaN	-0.0294	0.8968	0.0215	0.021	0.0213	0.0196	0.0198
0.0	0.0	0.0	-4779.3864	-105.8711	NaN	NaN	0.0217	0.8964	0.0217	0.0211	0.0214	0.0195	0.0199
0.0	0.0	0.0	-4002.3864	-1396.8711	NaN	NaN	0.2587	0.8965	0.0217	0.0212	0.0214	0.0194	0.0199
0.0	0.0	0.0	-2857.3864	2248.1289	NaN	NaN	-0.3	0.897	0.0216	0.0211	0.0213	0.0194	0.0197
0.0	0.0	0.0	-3203.3864	-1617.8711	NaN	NaN	0.3356	0.897	0.0216	0.021	0.0213	0.0194	0.0197
0.0	0.0	0.0	-1282.3864	2010.1289	NaN	NaN	1.3	0.8974	0.0215	0.0209	0.0212	0.0194	0.0196
0.0	0.0	0.0	-3032.3864	4363.1289	NaN	NaN	1.3	0.8973	0.0215	0.0208	0.0212	0.0195	0.0196
0.0	0.0	0.0	-3974.3864	2786.1289	NaN	NaN	-0.3	0.8969	0.0217	0.0209	0.0212	0.0196	0.0197
0.0	0.0	0.0	-4062.3864	4902.1289	NaN	NaN	1.3	0.8967	0.0217	0.021	0.0212	0.0196	0.0198
0.0	0.0	0.0	-4432.3864	3380.1289	NaN	NaN	-0.3	0.8967	0.0217	0.021	0.0213	0.0195	0.0198
0.0	0.0	0.0	-3599.3864	-1734.8711	NaN	NaN	0.3252	0.8965	0.0218	0.0211	0.0213	0.0195	0.0199
0.0	0.0	0.0	-2961.3864	1366.1289	NaN	NaN	-0.3	0.897	0.0216	0.0211	0.0212	0.0193	0.0197
0.0	0.0	0.0	-2198.3864	297.1289	NaN	NaN	-0.1563	0.8969	0.0216	0.0211	0.0213	0.0193	0.0197
0.0	0.0	0.0	-2397.3864	-2010.8711	NaN	NaN	0.4562	0.8969	0.0216	0.0212	0.0213	0.0192	0.0198
0.0	0.0	0.0	-2413.3864	753.1289	NaN	NaN	-0.3	0.8971	0.0216	0.0211	0.0212	0.0192	0.0197
0.0	0.0	0.0	-4471.3864	-408.8711	NaN	NaN	0.0838	0.8972	0.0215	0.0211	0.0212	0.0192	0.0198
0.0	0.0	0.0	-3290.3864	1715.1289	NaN	NaN	-0.3	0.8976	0.0214	0.021	0.0211	0.0192	0.0197
0.0	0.0	0.0	-3112.3864	1950.1289	NaN	NaN	-0.3	0.8976	0.0214	0.0209	0.0211	0.0192	0.0197
0.0	0.0	0.0	-2156.3864	2895.1289	NaN	NaN	1.3	0.8975	0.0215	0.0209	0.0211	0.0193	0.0198
0.0	0.0	0.0	-2135.3864	3135.1289	NaN	NaN	1.3	0.8971	0.0216	0.0209	0.0212	0.0193	0.0198
0.0	0.0	0.0	-1639.3864	3189.1289	NaN	NaN	1.3	0.8968	0.0217	0.021	0.0212	0.0194	0.0199
0.0	0.0	0.0	-3730.3864	917.1289	NaN	NaN	-0.3	0.8962	0.0219	0.0211	0.0214	0.0195	0.02
0.0	0.0	0.0	-1870.3864	908.1289	NaN	NaN	-0.3	0.8961	0.022	0.0211	0.0214	0.0195	0.02
0.0	0.0	0.0	-2780.3864	1190.1289	NaN	NaN	-0.3	0.8955	0.0221	0.0212	0.0215	0.0196	0.0201
0.0	0.0	0.0	-2532.3864	-2173.8711	NaN	NaN	0.4619	0.8954	0.0221	0.0212	0.0216	0.0196	0.0201
0.0	0.0	0.0	-2681.3864	1330.1289	NaN	NaN	-0.3	0.8955	0.0221	0.0211	0.0216	0.0196	0.0201
0.0	0.0	0.0	-3979.3864	426.1289	NaN	NaN	-0.1199	0.8954	0.0221	0.0212	0.0216	0.0196	0.0201
0.0	0.0	0.0	-3188.3864	2896.1289	NaN	NaN	-0.3	0.8958	0.0219	0.0211	0.0216	0.0196	0.0201
0.0	0.0	0.0	-3386.3864	1173.1289	NaN	NaN	-0.3	0.8956	0.0219	0.0212	0.0216	0.0196	0.0201
0.0	0.0	0.0	-4077.3864	528.1289	NaN	NaN	-0.1488	0.8957	0.0218	0.0212	0.0216	0.0195	0.0201
0.0	0.0	0.0	-3364.3864	208.1289	NaN	NaN	-0.0659	0.8956	0.0218	0.0212	0.0216	0.0196	0.0202
0.0	0.0	0.0	-3547.3864	527.1289	NaN	NaN	-0.1745	0.8957	0.0217	0.0211	0.0216	0.0196	0.0202
0.0	0.0	0.0	-1974.3864	1297.1289	NaN	NaN	-0.3	0.8957	0.0217	0.021	0.0216	0.0198	0.0202
0.0	0.0	0.0	-3914.3864	2928.1289	NaN	NaN	-0.3	0.8957	0.0217	0.021	0.0216	0.0198	0.0203
0.0	0.0	0.0	-2802.3864	-333.8711	NaN	NaN	0.1065	0.8953	0.0218	0.0211	0.0216	0.0199	0.0203
0.0	0.0	0.0	-2476.3864	543.1289	NaN	NaN	-0.2809	0.8952	0.0219	0.0211	0.0216	0.0199	0.0204
0.0	0.0	0.0	-2904.3864	573.1289	NaN	NaN	-0.2458	0.8947	0.022	0.0212	0.0216	0.0199	0.0205
0.0	0.0	0.0	-3465.3864	1129.1289	NaN	NaN	-0.3	0.8946	0.0221	0.0212	0.0216	0.02	0.0205
0.0	0.0	0.0	-1844.3864	2368.1289	NaN	NaN	1.3	0.8944	0.0223	0.0212	0.0216	0.0201	0.0205
0.0	0.0	0.0	-1973.3864	998.1289	NaN	NaN	-0.3	0.894	0.0224	0.0212	0.0217	0.0202	0.0206
0.0	0.0	0.0	-1891.3864	2158.1289	NaN	NaN	1.3	0.8938	0.0225	0.0211	0.0217	0.0203	0.0206
0.0	0.0	0.0	-2153.3864	1476.1289	NaN	NaN	-0.3	0.8933	0.0226	0.0211	0.0217	0.0205	0.0207
0.0	0.0	0.0	-2930.3864	3772.1289	NaN	NaN	1.3	0.8932	0.0226	0.021	0.0217	0.0206	0.0208
0.0	0.0	0.0	-1614.3864	3217.1289	NaN	NaN	1.3	0.8931	0.0226	0.021	0.0218	0.0207	0.0208
0.0	0.0	0.0	-2698.3864	-149.8711	NaN	NaN	0.0526	0.8924	0.0228	0.0212	0.0219	0.0207	0.0209
0.0	0.0	0.0	-3299.3864	-1088.8711	NaN	NaN	0.2481	0.8923	0.0229	0.0213	0.0219	0.0207	0.0208
0.0	0.0	0.0	-1041.3864	2276.1289	NaN	NaN	1.3	0.8926	0.0228	0.0213	0.0219	0.0207	0.0208
0.0	0.0	0.0	-2570.3864	315.1289	NaN	NaN	-0.1397	0.8925	0.0228	0.0213	0.0219	0.0208	0.0208
0.0	0.0	0.0	-4538.3864	1245.1289	NaN	NaN	-0.3	0.893	0.0226	0.0211	0.0218	0.0208	0.0207
0.0	0.0	0.0	-1927.3864	996.1289	NaN	NaN	-0.3	0.8931	0.0225	0.0211	0.0218	0.0208	0.0206
0.0	0.0	0.0	-3177.3864	2685.1289	NaN	NaN	-0.3	0.8932	0.0225	0.0211	0.0218	0.0208	0.0206
0.0	0.0	0.0	-3343.3864	2064.1289	NaN	NaN	-0.3	0.893	0.0225	0.0212	0.0219	0.0208	0.0207
0.0	0.0	0.0	-3056.3864	336.1289	NaN	NaN	-0.1236	0.893	0.0224	0.0213	0.0219	0.0207	0.0207
0.0	0.0	0.0	-3190.3864	390.1289	NaN	NaN	-0.1393	0.8931	0.0223	0.0213	0.0219	0.0208	0.0207
0.0	0.0	0.0	1096.6136	-2118.8711	NaN	NaN	1.3	0.8931	0.0222	0.0212	0.022	0.0208	0.0207
0.0	0.0	0.0	-2306.3864	815.1289	NaN	NaN	-0.3	0.8932	0.0221	0.0211	0.0221	0.0208	0.0207
0.0	0.0	0.0	-1043.3864	2621.1289	NaN	NaN	1.3	0.8934	0.0221	0.021	0.0221	0.0208	0.0206
0.0	0.0	0.0	-3238.3864	-1108.8711	NaN	NaN	0.2551	0.8929	0.0222	0.0211	0.0221	0.0209	0.0208
0.0	0.0	0.0	-3417.3864	1670.1289	NaN	NaN	-0.3	0.8926	0.0222	0.0211	0.0222	0.021	0.0208
0.0	0.0	0.0	-3106.3864	2946.1289	NaN	NaN	-0.3	0.8929	0.0223	0.0209	0.0221	0.0211	0.0207
0.0	0.0	0.0	-2388.3864	3280.1289	NaN	NaN	1.3	0.8929	0.0223	0.0208	0.0221	0.0212	0.0208
0.0	0.0	0.0	298.6136	-700.8711	NaN	NaN	1.3	0.8926	0.0224	0.0208	0.0221	0.0212	0.0208
0.0	0.0	0.0	-2982.3864	1907.1289	NaN	NaN	-0.3	0.8924	0.0225	0.0209	0.0221	0.0212	0.0209
0.0	0.0	0.0	-2713.3864	329.1289	NaN	NaN	-0.138	0.8921	0.0225	0.0211	0.0221	0.0212	0.0209
0.0	0.0	0.0	-2228.3864	1718.1289	NaN	NaN	-0.3	0.8925	0.0225	0.0209	0.022	0.0213	0.0209
0.0	0.0	0.0	-3201.3864	781.1289	NaN	NaN	-0.3	0.8927	0.0225	0.0208	0.0218	0.0213	0.0208
0.0	0.0	0.0	-2735.3864	2075.1289	NaN	NaN	-0.3	0.8935	0.0225	0.0205	0.0217	0.0213	0.0206
0.0	0.0	0.0	-3241.3864	3738.1289	NaN	NaN	1.3	0.8935	0.0225	0.0205	0.0216	0.0213	0.0205
0.0	0.0	0.0	-1929.3864	1646.1289	NaN	NaN	-0.3	0.8936	0.0225	0.0205	0.0216	0.0212	0.0206
0.0	0.0	0.0	-4355.3864	2620.1289	NaN	NaN	-0.3	0.8931	0.0225	0.0208	0.0216	0.0212	0.0207
0.0	0.0	0.0	-2783.3864	-2539.8711	NaN	NaN	0.4771	0.8932	0.0225	0.0209	0.0216	0.0211	0.0207
0.0	0.0	0.0	-2659.3864	904.1289	NaN	NaN	-0.3	0.8938	0.0224	0.0207	0.0215	0.0211	0.0205
0.0	0.0	0.0	-1977.3864	818.1289	NaN	NaN	-0.3	0.8949	0.0222	0.0203	0.0213	0.021	0.0203
0.0	0.0	0.0	-2415.3864	-1289.8711	NaN	NaN	0.3481	0.8933	0.0225	0.0206	0.0215	0.0214	0.0206
0.0	0.0	0.0	-2542.3864	708.1289	NaN	NaN	-0.3	0.8931	0.0225	0.0207	0.0214	0.0216	0.0207
0.0	0.0	0.0	-3082.3864	423.1289	NaN	NaN	-0.1591	0.8938	0.0224	0.0204	0.0213	0.0216	0.0204
0.0	0.0	0.0	-3758.3864	1738.1289	NaN	NaN	-0.3	0.8945	0.0222	0.0202	0.0213	0.0216	0.0202
0.0	0.0	0.0	-2980.3864	2766.1289	NaN	NaN	-0.3	0.8952	0.0221	0.0199	0.0212	0.0215	0.0199
0.0	0.0	0.0	-2586.3864	-485.8711	NaN	NaN	0.1581	0.8954	0.022	0.0199	0.0213	0.0216	0.0198
0.0	0.0	0.0	-3631.3864	2329.1289	NaN	NaN	-0.3	0.8953	0.0219	0.0199	0.0214	0.0217	0.0198
0.0	0.0	0.0	-2324.3864	1287.1289	NaN	NaN	-0.3	0.8954	0.0217	0.02	0.0215	0.0217	0.0197
0.0	0.0	0.0	-1660.3864	-105.8711	NaN	NaN	0.0599	0.8953	0.0217	0.0201	0.0216	0.0217	0.0196
0.0	0.0	0.0	-3901.3864	500.1289	NaN	NaN	-0.147	0.8956	0.0217	0.0201	0.0215	0.0216	0.0195
0.0	0.0	0.0	-1729.3864	-385.8711	NaN	NaN	0.1824	0.8961	0.0217	0.0201	0.0214	0.0214	0.0193
0.0	0.0	0.0	-1340.3864	-946.8711	NaN	NaN	0.414	0.8967	0.0215	0.02	0.0213	0.0213	0.0192
0.0	0.0	0.0	-3066.3864	527.1289	NaN	NaN	-0.2076	0.8957	0.0218	0.0201	0.0216	0.0216	0.0193
0.0	0.0	0.0	-2441.3864	5624.1289	NaN	NaN	1.3	0.8966	0.0218	0.0198	0.0214	0.0215	0.0189
0.0	0.0	0.0	-3298.3864	1160.1289	NaN	NaN	-0.3	0.885	0.0242	0.0216	0.0235	0.024	0.0215
0.0	0.0	0.0	-1699.3864	-1084.8711	NaN	NaN	0.3896	0.9031	0.0201	0.0182	0.0207	0.0208	0.017
