# Supplementary material for: DeepFRET, a software for rapid and automated single-molecule FRET data classification using deep learning
Source: eLife. 2020 Nov 3;9:e60404. doi: 10.7554/eLife.60404 (PMC7609065; doi:10.7554/eLife.60404)
Supplement: Figure 4—source data 1. [file elife-60404-fig4-data1.zip › Figure 4-source data 1/Fig_S4a/Traces/traces_all_n294/Traces_Fig2d_4mMAc_mov3_combined_tif_pair13.txt]

Exported by DeepFRET
Date: 2020-08-26, 18:13
Video filename: None
FRET pair #13
Bleaches at 115
D-Dexc-bg	A-Dexc-bg	A-Aexc-bg	D-Dexc-rw	A-Dexc-rw	A-Aexc-rw	S	E	p_bleached	p_aggregated	p_noisy	p_scrambled	p_static	p_dynamic
0.0	0.0	0.0	21226.1076	10445.3841	NaN	NaN	0.3298	0.0296	0.8769	0.0239	0.0271	0.0244	0.018
0.0	0.0	0.0	21175.1076	12547.3841	NaN	NaN	0.3721	0.0241	0.8858	0.0224	0.0253	0.0245	0.0179
0.0	0.0	0.0	19872.1076	11922.3841	NaN	NaN	0.375	0.0243	0.889	0.0214	0.0234	0.0243	0.0177
0.0	0.0	0.0	24499.1076	13824.3841	NaN	NaN	0.3607	0.0246	0.8866	0.0219	0.0237	0.0247	0.0184
0.0	0.0	0.0	23504.1076	7753.3841	NaN	NaN	0.248	0.0253	0.8841	0.0223	0.0241	0.0249	0.0194
0.0	0.0	0.0	20542.1076	10836.3841	NaN	NaN	0.3453	0.0258	0.8815	0.0227	0.0244	0.0253	0.0204
0.0	0.0	0.0	22852.1076	14191.3841	NaN	NaN	0.3831	0.0258	0.8807	0.0228	0.0243	0.0255	0.0208
0.0	0.0	0.0	18341.1076	10648.3841	NaN	NaN	0.3673	0.0263	0.8795	0.0229	0.0242	0.0261	0.021
0.0	0.0	0.0	21142.1076	11373.3841	NaN	NaN	0.3498	0.0273	0.8763	0.0234	0.0245	0.0272	0.0213
0.0	0.0	0.0	24282.1076	13730.3841	NaN	NaN	0.3612	0.0283	0.8735	0.0238	0.025	0.0282	0.0212
0.0	0.0	0.0	20782.1076	12239.3841	NaN	NaN	0.3706	0.029	0.8716	0.024	0.0255	0.0287	0.0213
0.0	0.0	0.0	24241.1076	13098.3841	NaN	NaN	0.3508	0.0302	0.8683	0.0242	0.0264	0.0297	0.0213
0.0	0.0	0.0	22688.1076	9106.3841	NaN	NaN	0.2864	0.031	0.866	0.0243	0.027	0.0305	0.0213
0.0	0.0	0.0	22487.1076	9010.3841	NaN	NaN	0.2861	0.0312	0.8657	0.0242	0.0272	0.0306	0.0211
0.0	0.0	0.0	19779.1076	10220.3841	NaN	NaN	0.3407	0.0322	0.8635	0.0241	0.028	0.0313	0.0208
0.0	0.0	0.0	17367.1076	13029.3841	NaN	NaN	0.4286	0.0325	0.8634	0.0238	0.0285	0.0312	0.0206
0.0	0.0	0.0	18747.1076	5485.3841	NaN	NaN	0.2264	0.0345	0.8576	0.0244	0.03	0.0326	0.0209
0.0	0.0	0.0	19347.1076	11146.3841	NaN	NaN	0.3655	0.0324	0.8633	0.0239	0.0284	0.0315	0.0205
0.0	0.0	0.0	16067.1076	7891.3841	NaN	NaN	0.3294	0.0319	0.8657	0.0236	0.0276	0.0311	0.0201
0.0	0.0	0.0	16781.1076	12317.3841	NaN	NaN	0.4233	0.0313	0.867	0.0234	0.0274	0.031	0.0199
0.0	0.0	0.0	19456.1076	9759.3841	NaN	NaN	0.334	0.0312	0.8668	0.0235	0.0274	0.0311	0.0199
0.0	0.0	0.0	17954.1076	10512.3841	NaN	NaN	0.3693	0.0314	0.8664	0.0235	0.0274	0.0315	0.0199
0.0	0.0	0.0	21798.1076	10115.3841	NaN	NaN	0.317	0.0311	0.8664	0.0236	0.0273	0.0313	0.0202
0.0	0.0	0.0	16555.1076	11665.3841	NaN	NaN	0.4134	0.0315	0.8643	0.024	0.0277	0.0321	0.0204
0.0	0.0	0.0	21798.1076	12045.3841	NaN	NaN	0.3559	0.031	0.8655	0.0239	0.0273	0.0314	0.0209
0.0	0.0	0.0	21673.1076	10835.3841	NaN	NaN	0.3333	0.0314	0.8638	0.0242	0.0275	0.0322	0.0209
0.0	0.0	0.0	15902.1076	11771.3841	NaN	NaN	0.4254	0.0311	0.8654	0.0239	0.0272	0.0315	0.021
0.0	0.0	0.0	17113.1076	9228.3841	NaN	NaN	0.3503	0.0308	0.8668	0.0238	0.0268	0.0311	0.0206
0.0	0.0	0.0	18587.1076	11912.3841	NaN	NaN	0.3906	0.0305	0.867	0.0237	0.027	0.0312	0.0206
0.0	0.0	0.0	16422.1076	7714.3841	NaN	NaN	0.3196	0.0306	0.8686	0.0236	0.0265	0.0304	0.0202
0.0	0.0	0.0	18335.1076	12498.3841	NaN	NaN	0.4054	0.0299	0.8699	0.0235	0.0263	0.0302	0.0202
0.0	0.0	0.0	18469.1076	14138.3841	NaN	NaN	0.4336	0.0296	0.8702	0.0234	0.0263	0.03	0.0205
0.0	0.0	0.0	22357.1076	12064.3841	NaN	NaN	0.3505	0.0297	0.8684	0.0236	0.0268	0.0304	0.0211
0.0	0.0	0.0	16507.1076	8001.3841	NaN	NaN	0.3265	0.0297	0.8692	0.0236	0.0266	0.0301	0.0209
0.0	0.0	0.0	15344.1076	10413.3841	NaN	NaN	0.4043	0.0293	0.869	0.0236	0.0268	0.0301	0.0213
0.0	0.0	0.0	19771.1076	13070.3841	NaN	NaN	0.398	0.0291	0.8696	0.0235	0.0267	0.0299	0.0213
0.0	0.0	0.0	19998.1076	11118.3841	NaN	NaN	0.3573	0.029	0.8697	0.0234	0.0268	0.0297	0.0215
0.0	0.0	0.0	17756.1076	8143.3841	NaN	NaN	0.3144	0.0287	0.8705	0.0233	0.0266	0.0293	0.0216
0.0	0.0	0.0	16655.1076	11116.3841	NaN	NaN	0.4003	0.0285	0.8707	0.0233	0.0266	0.0291	0.0218
0.0	0.0	0.0	18161.1076	12190.3841	NaN	NaN	0.4016	0.0282	0.8716	0.0233	0.0263	0.0288	0.0217
0.0	0.0	0.0	18208.1076	11393.3841	NaN	NaN	0.3849	0.028	0.8713	0.0235	0.0265	0.0288	0.022
0.0	0.0	0.0	18648.1076	10504.3841	NaN	NaN	0.3603	0.0277	0.8724	0.0234	0.0263	0.0284	0.0218
0.0	0.0	0.0	16828.1076	9799.3841	NaN	NaN	0.368	0.0276	0.8728	0.0234	0.0262	0.0282	0.0217
0.0	0.0	0.0	16559.1076	10325.3841	NaN	NaN	0.3841	0.0275	0.8733	0.0234	0.0261	0.0281	0.0217
0.0	0.0	0.0	18427.1076	11224.3841	NaN	NaN	0.3785	0.0274	0.8735	0.0234	0.026	0.028	0.0217
0.0	0.0	0.0	17669.1076	9224.3841	NaN	NaN	0.343	0.0273	0.8742	0.0232	0.0258	0.0278	0.0216
0.0	0.0	0.0	22334.1076	11624.3841	NaN	NaN	0.3423	0.0273	0.874	0.0233	0.0258	0.0278	0.0217
0.0	0.0	0.0	17300.1076	6746.3841	NaN	NaN	0.2806	0.0272	0.8752	0.0231	0.0253	0.0276	0.0216
0.0	0.0	0.0	21156.1076	6559.3841	NaN	NaN	0.2367	0.0271	0.8761	0.023	0.0248	0.0275	0.0215
0.0	0.0	0.0	17852.1076	10647.3841	NaN	NaN	0.3736	0.0272	0.8759	0.023	0.0248	0.0276	0.0215
0.0	0.0	0.0	15536.1076	10684.3841	NaN	NaN	0.4075	0.0272	0.8758	0.023	0.0248	0.0276	0.0216
0.0	0.0	0.0	17465.1076	5849.3841	NaN	NaN	0.2509	0.0275	0.8748	0.0232	0.025	0.0279	0.0216
0.0	0.0	0.0	17716.1076	11095.3841	NaN	NaN	0.3851	0.0276	0.8745	0.0233	0.0252	0.028	0.0215
0.0	0.0	0.0	16487.1076	12070.3841	NaN	NaN	0.4227	0.0276	0.8735	0.0233	0.0257	0.0284	0.0215
0.0	0.0	0.0	14979.1076	11120.3841	NaN	NaN	0.4261	0.0276	0.8728	0.0234	0.0262	0.0286	0.0214
0.0	0.0	0.0	22431.1076	9101.3841	NaN	NaN	0.2886	0.0275	0.8729	0.0232	0.0268	0.0286	0.021
0.0	0.0	0.0	15367.1076	8394.3841	NaN	NaN	0.3533	0.0276	0.8733	0.023	0.027	0.0285	0.0205
0.0	0.0	0.0	15952.1076	11544.3841	NaN	NaN	0.4198	0.0272	0.8746	0.0227	0.0272	0.0281	0.0202
0.0	0.0	0.0	15778.1076	11514.3841	NaN	NaN	0.4219	0.0272	0.8745	0.0225	0.0277	0.028	0.02
0.0	0.0	0.0	12969.1076	7067.3841	NaN	NaN	0.3527	0.0274	0.8746	0.0224	0.0278	0.0279	0.0199
0.0	0.0	0.0	16900.1076	10896.3841	NaN	NaN	0.392	0.0277	0.8731	0.0225	0.0284	0.0282	0.0201
0.0	0.0	0.0	16722.1076	9381.3841	NaN	NaN	0.3594	0.0275	0.8739	0.0223	0.0285	0.0279	0.0199
0.0	0.0	0.0	13969.1076	9159.3841	NaN	NaN	0.396	0.0276	0.8731	0.0225	0.0288	0.028	0.0199
0.0	0.0	0.0	18128.1076	7679.3841	NaN	NaN	0.2976	0.0277	0.8718	0.0227	0.0294	0.0283	0.0201
0.0	0.0	0.0	14129.1076	9105.3841	NaN	NaN	0.3919	0.028	0.8706	0.0227	0.0299	0.0285	0.0203
0.0	0.0	0.0	17236.1076	10264.3841	NaN	NaN	0.3732	0.0279	0.8726	0.0224	0.0292	0.0278	0.0201
0.0	0.0	0.0	20837.1076	8505.3841	NaN	NaN	0.2899	0.0284	0.8701	0.0228	0.03	0.0283	0.0205
0.0	0.0	0.0	13400.1076	8921.3841	NaN	NaN	0.3997	0.0285	0.8703	0.0227	0.0299	0.0282	0.0205
0.0	0.0	0.0	16500.1076	7065.3841	NaN	NaN	0.2998	0.029	0.8679	0.023	0.0306	0.0285	0.0209
0.0	0.0	0.0	16495.1076	9401.3841	NaN	NaN	0.363	0.0289	0.8683	0.023	0.0304	0.0283	0.0211
0.0	0.0	0.0	18752.1076	11040.3841	NaN	NaN	0.3706	0.029	0.8677	0.0232	0.0305	0.0281	0.0214
0.0	0.0	0.0	15711.1076	13256.3841	NaN	NaN	0.4576	0.0294	0.8668	0.0232	0.0307	0.0283	0.0216
0.0	0.0	0.0	14022.1076	8138.3841	NaN	NaN	0.3672	0.0289	0.8695	0.0232	0.0295	0.0273	0.0216
0.0	0.0	0.0	16447.1076	9135.3841	NaN	NaN	0.3571	0.0287	0.869	0.0235	0.0295	0.0273	0.022
0.0	0.0	0.0	17051.1076	11010.3841	NaN	NaN	0.3924	0.0283	0.8713	0.0234	0.0284	0.0268	0.0217
0.0	0.0	0.0	12362.1076	9520.3841	NaN	NaN	0.4351	0.0287	0.871	0.0236	0.0281	0.027	0.0217
0.0	0.0	0.0	19758.1076	8590.3841	NaN	NaN	0.303	0.0287	0.871	0.0238	0.0276	0.0271	0.0218
0.0	0.0	0.0	15154.1076	5601.3841	NaN	NaN	0.2699	0.0297	0.8678	0.0242	0.0283	0.0279	0.0221
0.0	0.0	0.0	16549.1076	8690.3841	NaN	NaN	0.3443	0.0295	0.8699	0.024	0.0273	0.0275	0.0218
0.0	0.0	0.0	17255.1076	7313.3841	NaN	NaN	0.2977	0.0301	0.8672	0.0244	0.0281	0.028	0.0222
0.0	0.0	0.0	11784.1076	8616.3841	NaN	NaN	0.4224	0.03	0.8678	0.0242	0.028	0.0278	0.0221
0.0	0.0	0.0	19503.1076	8998.3841	NaN	NaN	0.3157	0.0301	0.8675	0.0242	0.0283	0.0277	0.0223
0.0	0.0	0.0	19426.1076	9583.3841	NaN	NaN	0.3304	0.0303	0.8669	0.024	0.0286	0.0277	0.0224
0.0	0.0	0.0	17835.1076	9571.3841	NaN	NaN	0.3492	0.0315	0.8625	0.0242	0.0302	0.0286	0.0229
0.0	0.0	0.0	13218.1076	10327.3841	NaN	NaN	0.4386	0.0323	0.8594	0.0241	0.0317	0.0295	0.0229
0.0	0.0	0.0	21039.1076	7968.3841	NaN	NaN	0.2747	0.031	0.862	0.0239	0.0314	0.0292	0.0225
0.0	0.0	0.0	20322.1076	7936.3841	NaN	NaN	0.2808	0.0303	0.8634	0.0233	0.0317	0.029	0.0221
0.0	0.0	0.0	19834.1076	10745.3841	NaN	NaN	0.3514	0.0295	0.8665	0.023	0.0307	0.0287	0.0216
0.0	0.0	0.0	19580.1076	11228.3841	NaN	NaN	0.3645	0.0295	0.8675	0.0229	0.0303	0.0285	0.0214
0.0	0.0	0.0	20110.1076	9335.3841	NaN	NaN	0.317	0.0291	0.8694	0.0228	0.0294	0.0281	0.0212
0.0	0.0	0.0	20432.1076	10176.3841	NaN	NaN	0.3325	0.0291	0.8707	0.0227	0.0288	0.0277	0.021
0.0	0.0	0.0	22193.1076	7952.3841	NaN	NaN	0.2638	0.029	0.8711	0.0228	0.0284	0.0277	0.0211
0.0	0.0	0.0	17098.1076	10067.3841	NaN	NaN	0.3706	0.0289	0.872	0.0228	0.0279	0.0274	0.021
0.0	0.0	0.0	16196.1076	10487.3841	NaN	NaN	0.393	0.0286	0.8728	0.0229	0.0275	0.0272	0.0211
0.0	0.0	0.0	20031.1076	7755.3841	NaN	NaN	0.2791	0.0283	0.8729	0.0231	0.0274	0.0271	0.0213
0.0	0.0	0.0	18910.1076	10306.3841	NaN	NaN	0.3528	0.0277	0.8742	0.0231	0.0271	0.0266	0.0214
0.0	0.0	0.0	19836.1076	7045.3841	NaN	NaN	0.2621	0.0272	0.8762	0.0229	0.0265	0.026	0.0212
0.0	0.0	0.0	17135.1076	8850.3841	NaN	NaN	0.3406	0.0265	0.8786	0.0227	0.0258	0.0253	0.021
0.0	0.0	0.0	15562.1076	8893.3841	NaN	NaN	0.3637	0.026	0.8804	0.0227	0.0254	0.0247	0.0209
0.0	0.0	0.0	17979.1076	12581.3841	NaN	NaN	0.4117	0.0253	0.8827	0.0224	0.0249	0.0241	0.0206
0.0	0.0	0.0	18637.1076	7421.3841	NaN	NaN	0.2848	0.0249	0.884	0.0222	0.0248	0.0237	0.0204
0.0	0.0	0.0	16467.1076	11009.3841	NaN	NaN	0.4007	0.0246	0.8852	0.0219	0.0249	0.0233	0.0201
0.0	0.0	0.0	20209.1076	11814.3841	NaN	NaN	0.3689	0.0243	0.8856	0.0217	0.0252	0.0231	0.0201
0.0	0.0	0.0	15327.1076	7918.3841	NaN	NaN	0.3406	0.0241	0.886	0.0215	0.0255	0.023	0.02
0.0	0.0	0.0	20182.1076	11242.3841	NaN	NaN	0.3578	0.0237	0.8864	0.0213	0.0256	0.0228	0.0202
0.0	0.0	0.0	15772.1076	9763.3841	NaN	NaN	0.3823	0.0237	0.8857	0.0212	0.0261	0.023	0.0204
0.0	0.0	0.0	15636.1076	8676.3841	NaN	NaN	0.3569	0.0231	0.8859	0.021	0.026	0.0232	0.0207
0.0	0.0	0.0	16908.1076	8539.3841	NaN	NaN	0.3356	0.0229	0.8845	0.0212	0.0266	0.0236	0.0212
0.0	0.0	0.0	17096.1076	9114.3841	NaN	NaN	0.3477	0.0225	0.8826	0.0214	0.0273	0.0244	0.0218
0.0	0.0	0.0	16914.1076	9294.3841	NaN	NaN	0.3546	0.0222	0.88	0.0216	0.0282	0.0254	0.0225
0.0	0.0	0.0	15285.1076	7720.3841	NaN	NaN	0.3356	0.0217	0.8802	0.0213	0.0279	0.0261	0.0228
0.0	0.0	0.0	14766.1076	9059.3841	NaN	NaN	0.3802	0.0218	0.877	0.0215	0.028	0.0275	0.0242
0.0	0.0	0.0	13967.1076	10796.3841	NaN	NaN	0.436	0.026	0.867	0.0221	0.0272	0.0313	0.0265
0.0	0.0	0.0	14227.1076	8996.3841	NaN	NaN	0.3874	0.0402	0.8386	0.0231	0.0261	0.0422	0.0298
0.0	0.0	0.0	11216.1076	4956.3841	NaN	NaN	0.3065	0.1191	0.7218	0.0314	0.0272	0.062	0.0385
0.0	0.0	0.0	2088.1076	319.3841	NaN	NaN	0.1327	0.719	0.1634	0.0255	0.0195	0.0421	0.0306
0.0	0.0	0.0	1360.1076	-91.6159	NaN	NaN	-0.0722	0.8048	0.0937	0.0209	0.0204	0.0341	0.0261
0.0	0.0	0.0	3415.1076	2907.3841	NaN	NaN	0.4598	0.819	0.0815	0.0201	0.0203	0.0344	0.0246
0.0	0.0	0.0	3660.1076	1573.3841	NaN	NaN	0.3006	0.7996	0.0903	0.0219	0.0205	0.0421	0.0256
0.0	0.0	0.0	3837.1076	2692.3841	NaN	NaN	0.4123	0.7798	0.1024	0.0234	0.0216	0.0451	0.0278
0.0	0.0	0.0	2758.1076	1415.3841	NaN	NaN	0.3391	0.7754	0.106	0.0242	0.0218	0.0439	0.0288
0.0	0.0	0.0	3037.1076	1435.3841	NaN	NaN	0.3209	0.7911	0.0944	0.0252	0.0212	0.0397	0.0284
0.0	0.0	0.0	2018.1076	-8.6159	NaN	NaN	-0.0043	0.8225	0.0751	0.025	0.019	0.0341	0.0243
0.0	0.0	0.0	2035.1076	1926.3841	NaN	NaN	0.4863	0.8314	0.069	0.0251	0.0186	0.033	0.0229
0.0	0.0	0.0	1391.1076	2541.3841	NaN	NaN	0.6463	0.8213	0.0762	0.0249	0.0193	0.0339	0.0245
0.0	0.0	0.0	37.1076	-151.6159	NaN	NaN	1.3	0.8267	0.0739	0.0245	0.0189	0.0328	0.0231
0.0	0.0	0.0	3177.1076	2165.3841	NaN	NaN	0.4053	0.8151	0.0833	0.0242	0.0193	0.0329	0.0252
0.0	0.0	0.0	1507.1076	-3282.6159	NaN	NaN	1.3	0.8203	0.0813	0.0243	0.0192	0.031	0.0238
0.0	0.0	0.0	1620.1076	-1584.6159	NaN	NaN	-0.3	0.8197	0.0819	0.0236	0.0191	0.0319	0.0237
0.0	0.0	0.0	2973.1076	3353.3841	NaN	NaN	0.5301	0.7662	0.1172	0.0258	0.0233	0.036	0.0315
0.0	0.0	0.0	-126.8924	-269.6159	NaN	NaN	0.68	0.7957	0.1007	0.0241	0.0199	0.0319	0.0276
0.0	0.0	0.0	4297.1076	262.3841	NaN	NaN	0.0575	0.7989	0.0972	0.0244	0.0202	0.0323	0.027
0.0	0.0	0.0	3095.1076	1863.3841	NaN	NaN	0.3758	0.7872	0.1057	0.0248	0.0208	0.033	0.0285
0.0	0.0	0.0	3072.1076	759.3841	NaN	NaN	0.1982	0.762	0.1232	0.0258	0.0223	0.0349	0.0317
0.0	0.0	0.0	3075.1076	4460.3841	NaN	NaN	0.5919	0.6859	0.177	0.0299	0.0258	0.0403	0.041
0.0	0.0	0.0	3497.1076	2739.3841	NaN	NaN	0.4393	0.6582	0.2	0.0321	0.0245	0.0403	0.0449
0.0	0.0	0.0	2716.1076	-898.6159	NaN	NaN	-0.3	0.7395	0.1431	0.0266	0.0214	0.0349	0.0344
0.0	0.0	0.0	3379.1076	2667.3841	NaN	NaN	0.4411	0.6915	0.1776	0.0298	0.0239	0.04	0.0372
0.0	0.0	0.0	1758.1076	2848.3841	NaN	NaN	0.6183	0.6427	0.2182	0.0344	0.023	0.0408	0.041
0.0	0.0	0.0	1295.1076	3793.3841	NaN	NaN	0.7455	0.6285	0.2309	0.0359	0.0226	0.04	0.0421
0.0	0.0	0.0	1086.1076	726.3841	NaN	NaN	0.4008	0.6711	0.2006	0.0327	0.0214	0.0375	0.0367
0.0	0.0	0.0	2243.1076	-2236.6159	NaN	NaN	-0.3	0.6765	0.1969	0.0322	0.0215	0.0377	0.0351
0.0	0.0	0.0	3550.1076	-354.6159	NaN	NaN	-0.111	0.6687	0.2035	0.0327	0.0217	0.038	0.0354
0.0	0.0	0.0	968.1076	2138.3841	NaN	NaN	0.6884	0.6647	0.2069	0.0328	0.022	0.0376	0.0359
0.0	0.0	0.0	212.1076	270.3841	NaN	NaN	0.5604	0.6863	0.1935	0.0306	0.0213	0.0361	0.0323
0.0	0.0	0.0	1448.1076	2094.3841	NaN	NaN	0.5912	0.6186	0.2479	0.0343	0.0236	0.0392	0.0365
0.0	0.0	0.0	3243.1076	2817.3841	NaN	NaN	0.4649	0.5413	0.3133	0.0381	0.0249	0.0407	0.0418
0.0	0.0	0.0	-89.8924	-1727.6159	NaN	NaN	0.9505	0.6178	0.2546	0.0332	0.0224	0.0357	0.0363
0.0	0.0	0.0	-244.8924	2208.3841	NaN	NaN	1.1247	0.5443	0.3149	0.0352	0.0256	0.0394	0.0406
0.0	0.0	0.0	1355.1076	-603.6159	NaN	NaN	-0.3	0.5181	0.3457	0.0358	0.0245	0.0377	0.0382
0.0	0.0	0.0	821.1076	4269.3841	NaN	NaN	0.8387	0.371	0.4757	0.0418	0.0261	0.0415	0.0439
0.0	0.0	0.0	598.1076	2240.3841	NaN	NaN	0.7893	0.4061	0.4482	0.0393	0.024	0.0386	0.0437
0.0	0.0	0.0	1824.1076	215.3841	NaN	NaN	0.1056	0.4086	0.4452	0.0392	0.0256	0.0392	0.0422
0.0	0.0	0.0	2609.1076	1589.3841	NaN	NaN	0.3786	0.3834	0.4667	0.0407	0.0262	0.0398	0.0431
0.0	0.0	0.0	894.1076	655.3841	NaN	NaN	0.423	0.4293	0.4239	0.0386	0.0259	0.0383	0.044
0.0	0.0	0.0	-24.8924	2128.3841	NaN	NaN	1.0118	0.4474	0.4082	0.0378	0.0268	0.0381	0.0417
0.0	0.0	0.0	2593.1076	1442.3841	NaN	NaN	0.3574	0.3715	0.4749	0.0426	0.0273	0.0407	0.0429
0.0	0.0	0.0	583.1076	1240.3841	NaN	NaN	0.6802	0.36	0.4865	0.043	0.0257	0.0396	0.0453
0.0	0.0	0.0	2664.1076	5670.3841	NaN	NaN	0.6804	0.3044	0.5328	0.0461	0.0259	0.0416	0.0492
0.0	0.0	0.0	1192.1076	860.3841	NaN	NaN	0.4192	0.4243	0.421	0.0402	0.0244	0.0379	0.0523
0.0	0.0	0.0	-37.8924	-350.6159	NaN	NaN	0.9025	0.4792	0.3686	0.0384	0.0263	0.0383	0.0492
0.0	0.0	0.0	-1319.8924	3158.3841	NaN	NaN	1.3	0.5189	0.3316	0.0376	0.0258	0.0367	0.0494
0.0	0.0	0.0	-275.8924	-720.6159	NaN	NaN	0.7231	0.5956	0.2643	0.0368	0.0247	0.0342	0.0444
0.0	0.0	0.0	394.1076	127.3841	NaN	NaN	0.2443	0.6099	0.247	0.0394	0.025	0.035	0.0436
0.0	0.0	0.0	48.1076	176.3841	NaN	NaN	0.7857	0.594	0.2567	0.0423	0.0237	0.0365	0.0468
0.0	0.0	0.0	782.1076	2540.3841	NaN	NaN	0.7646	0.5123	0.3193	0.0478	0.0247	0.0398	0.0561
0.0	0.0	0.0	477.1076	533.3841	NaN	NaN	0.5278	0.5635	0.2738	0.0478	0.0231	0.0373	0.0545
0.0	0.0	0.0	18.1076	1386.3841	NaN	NaN	0.9871	0.5203	0.3039	0.0525	0.0248	0.0402	0.0583
0.0	0.0	0.0	783.1076	805.3841	NaN	NaN	0.507	0.5376	0.2892	0.0513	0.024	0.0386	0.0594
0.0	0.0	0.0	995.1076	2314.3841	NaN	NaN	0.6993	0.5495	0.277	0.0515	0.026	0.0381	0.0578
0.0	0.0	0.0	1611.1076	-909.6159	NaN	NaN	-0.3	0.629	0.215	0.0451	0.0248	0.0351	0.051
0.0	0.0	0.0	-450.8924	-1304.6159	NaN	NaN	0.7432	0.6558	0.1938	0.0434	0.0257	0.036	0.0454
0.0	0.0	0.0	-141.8924	2130.3841	NaN	NaN	1.0714	0.6207	0.2171	0.0475	0.0254	0.0404	0.0489
0.0	0.0	0.0	2349.1076	1324.3841	NaN	NaN	0.3605	0.5435	0.2751	0.0523	0.0255	0.0439	0.0598
0.0	0.0	0.0	-956.8924	1100.3841	NaN	NaN	1.3	0.5726	0.2531	0.0481	0.0243	0.0424	0.0596
0.0	0.0	0.0	-369.8924	551.3841	NaN	NaN	1.3	0.5998	0.2314	0.0458	0.0243	0.0434	0.0554
0.0	0.0	0.0	834.1076	1045.3841	NaN	NaN	0.5562	0.5986	0.2306	0.0457	0.025	0.044	0.0561
0.0	0.0	0.0	682.1076	-315.6159	NaN	NaN	-0.3	0.6188	0.2144	0.044	0.0237	0.0436	0.0555
0.0	0.0	0.0	1785.1076	1415.3841	NaN	NaN	0.4422	0.6129	0.2168	0.045	0.026	0.0438	0.0554
0.0	0.0	0.0	-159.8924	2086.3841	NaN	NaN	1.083	0.6577	0.1833	0.0408	0.0241	0.0413	0.053
0.0	0.0	0.0	437.1076	97.3841	NaN	NaN	0.1822	0.6446	0.1911	0.0424	0.0263	0.0416	0.0539
0.0	0.0	0.0	269.1076	1946.3841	NaN	NaN	0.8785	0.6674	0.1741	0.0399	0.0246	0.0408	0.0532
0.0	0.0	0.0	1426.1076	1367.3841	NaN	NaN	0.4895	0.6502	0.1864	0.0411	0.0263	0.0406	0.0554
0.0	0.0	0.0	-3.8924	1103.3841	NaN	NaN	1.0035	0.6866	0.1612	0.0382	0.0252	0.0385	0.0502
0.0	0.0	0.0	226.1076	287.3841	NaN	NaN	0.5597	0.6588	0.1793	0.04	0.0267	0.0418	0.0534
0.0	0.0	0.0	1096.1076	2622.3841	NaN	NaN	0.7052	0.6627	0.1769	0.0394	0.0271	0.0394	0.0545
0.0	0.0	0.0	0.1076	923.3841	NaN	NaN	0.9999	0.7181	0.1396	0.0337	0.0267	0.0344	0.0475
0.0	0.0	0.0	-487.8924	-464.6159	NaN	NaN	0.4878	0.7568	0.1134	0.0298	0.0257	0.0327	0.0416
0.0	0.0	0.0	242.1076	2342.3841	NaN	NaN	0.9063	0.7375	0.1258	0.0302	0.0294	0.0356	0.0415
0.0	0.0	0.0	387.1076	2931.3841	NaN	NaN	0.8833	0.7207	0.1384	0.0301	0.031	0.0372	0.0426
0.0	0.0	0.0	-24.8924	2636.3841	NaN	NaN	1.0095	0.7212	0.1394	0.0285	0.033	0.0372	0.0407
0.0	0.0	0.0	1659.1076	217.3841	NaN	NaN	0.1158	0.7285	0.1357	0.0267	0.0316	0.0379	0.0396
0.0	0.0	0.0	-72.8924	2342.3841	NaN	NaN	1.0321	0.717	0.1449	0.0276	0.0343	0.0375	0.0387
0.0	0.0	0.0	1638.1076	-1519.6159	NaN	NaN	-0.3	0.7461	0.1268	0.0242	0.0305	0.0375	0.0349
0.0	0.0	0.0	370.1076	2717.3841	NaN	NaN	0.8801	0.703	0.1571	0.0266	0.0345	0.041	0.0378
0.0	0.0	0.0	359.1076	-446.6159	NaN	NaN	1.3	0.7132	0.1524	0.025	0.0324	0.0401	0.0369
0.0	0.0	0.0	-519.8924	1347.3841	NaN	NaN	1.3	0.6922	0.1676	0.0261	0.034	0.0425	0.0375
0.0	0.0	0.0	275.1076	511.3841	NaN	NaN	0.6502	0.6642	0.1889	0.027	0.0349	0.0453	0.0397
0.0	0.0	0.0	649.1076	429.3841	NaN	NaN	0.3981	0.6212	0.2232	0.0291	0.0359	0.0467	0.044
0.0	0.0	0.0	0.1076	3558.3841	NaN	NaN	1.0	0.6099	0.2347	0.0297	0.0346	0.0451	0.0461
0.0	0.0	0.0	1931.1076	572.3841	NaN	NaN	0.2286	0.5953	0.2483	0.0304	0.0344	0.0454	0.0463
0.0	0.0	0.0	657.1076	3573.3841	NaN	NaN	0.8447	0.5219	0.3095	0.0352	0.0356	0.046	0.0518
0.0	0.0	0.0	973.1076	2994.3841	NaN	NaN	0.7547	0.5218	0.3125	0.035	0.0335	0.0436	0.0536
0.0	0.0	0.0	1555.1076	2383.3841	NaN	NaN	0.6052	0.5025	0.3283	0.0369	0.034	0.0441	0.0542
0.0	0.0	0.0	698.1076	-106.6159	NaN	NaN	-0.1802	0.5182	0.3173	0.0357	0.0324	0.043	0.0534
0.0	0.0	0.0	2452.1076	2430.3841	NaN	NaN	0.4978	0.4398	0.382	0.0422	0.0339	0.0456	0.0565
0.0	0.0	0.0	504.1076	3258.3841	NaN	NaN	0.866	0.4226	0.398	0.0432	0.0312	0.0436	0.0614
0.0	0.0	0.0	180.1076	2674.3841	NaN	NaN	0.9369	0.415	0.4025	0.0445	0.0313	0.0436	0.0632
0.0	0.0	0.0	709.1076	2491.3841	NaN	NaN	0.7784	0.4479	0.3735	0.0422	0.0297	0.0424	0.0643
0.0	0.0	0.0	32.1076	3376.3841	NaN	NaN	0.9906	0.4751	0.3492	0.0409	0.0302	0.0405	0.0641
0.0	0.0	0.0	-542.8924	-2097.6159	NaN	NaN	0.7944	0.6062	0.2426	0.0333	0.0271	0.0379	0.053
0.0	0.0	0.0	-352.8924	-405.6159	NaN	NaN	0.5348	0.5809	0.2581	0.0368	0.0291	0.041	0.0541
0.0	0.0	0.0	-1350.8924	163.3841	NaN	NaN	-0.1376	0.585	0.2543	0.0374	0.0267	0.0415	0.055
0.0	0.0	0.0	2491.1076	178.3841	NaN	NaN	0.0668	0.4748	0.3404	0.0471	0.0276	0.0462	0.064
0.0	0.0	0.0	1237.1076	2765.3841	NaN	NaN	0.6909	0.3869	0.412	0.0534	0.0268	0.0468	0.0741
0.0	0.0	0.0	62.1076	2855.3841	NaN	NaN	0.9787	0.3838	0.413	0.0521	0.0268	0.0449	0.0793
0.0	0.0	0.0	1428.1076	4511.3841	NaN	NaN	0.7596	0.4131	0.3859	0.0492	0.0276	0.0432	0.0811
0.0	0.0	0.0	-64.8924	284.3841	NaN	NaN	1.2956	0.5578	0.2718	0.0378	0.0262	0.0363	0.0701
0.0	0.0	0.0	193.1076	-1220.6159	NaN	NaN	1.1879	0.6416	0.2046	0.0348	0.0261	0.0357	0.0572
0.0	0.0	0.0	714.1076	-714.6159	NaN	NaN	1.3	0.6364	0.207	0.0362	0.0259	0.0366	0.0578
0.0	0.0	0.0	734.1076	-1164.6159	NaN	NaN	1.3	0.6087	0.2285	0.0386	0.0262	0.0371	0.0608
0.0	0.0	0.0	220.1076	1760.3841	NaN	NaN	0.8889	0.5916	0.2423	0.0405	0.0263	0.0371	0.0622
0.0	0.0	0.0	-283.8924	2693.3841	NaN	NaN	1.1178	0.5716	0.2568	0.0424	0.027	0.0384	0.0638
0.0	0.0	0.0	-875.8924	3182.3841	NaN	NaN	1.3	0.5336	0.2844	0.0451	0.0273	0.04	0.0696
0.0	0.0	0.0	379.1076	2775.3841	NaN	NaN	0.8798	0.5136	0.2989	0.0452	0.0276	0.0392	0.0754
0.0	0.0	0.0	365.1076	1266.3841	NaN	NaN	0.7762	0.5543	0.2678	0.0421	0.0271	0.0365	0.0722
0.0	0.0	0.0	1412.1076	-350.6159	NaN	NaN	-0.3	0.5867	0.2434	0.04	0.0279	0.0351	0.067
0.0	0.0	0.0	79.1076	1271.3841	NaN	NaN	0.9414	0.6263	0.2109	0.0378	0.0272	0.0333	0.0645
0.0	0.0	0.0	1740.1076	1466.3841	NaN	NaN	0.4573	0.6185	0.2145	0.0378	0.0287	0.0321	0.0683
0.0	0.0	0.0	-1335.8924	1344.3841	NaN	NaN	1.3	0.6594	0.1837	0.0352	0.0283	0.0289	0.0644
0.0	0.0	0.0	-950.8924	-323.6159	NaN	NaN	0.2539	0.6897	0.1612	0.0333	0.0273	0.0292	0.0592
0.0	0.0	0.0	3404.1076	-31.6159	NaN	NaN	-0.0094	0.5725	0.2402	0.0418	0.0317	0.0354	0.0785
0.0	0.0	0.0	-828.8924	3955.3841	NaN	NaN	1.2651	0.5175	0.2818	0.0418	0.031	0.0352	0.0926
0.0	0.0	0.0	388.1076	1405.3841	NaN	NaN	0.7836	0.5642	0.2496	0.0389	0.0299	0.0317	0.0857
0.0	0.0	0.0	314.1076	982.3841	NaN	NaN	0.7577	0.599	0.2252	0.039	0.0306	0.0311	0.075
0.0	0.0	0.0	1139.1076	354.3841	NaN	NaN	0.2373	0.601	0.2221	0.0395	0.0307	0.0316	0.0752
0.0	0.0	0.0	272.1076	4105.3841	NaN	NaN	0.9378	0.5629	0.2514	0.041	0.0312	0.0319	0.0816
0.0	0.0	0.0	1525.1076	3381.3841	NaN	NaN	0.6892	0.5411	0.2665	0.0429	0.0344	0.0322	0.0828
0.0	0.0	0.0	2004.1076	659.3841	NaN	NaN	0.2476	0.615	0.2126	0.0402	0.0311	0.0291	0.072
0.0	0.0	0.0	1202.1076	1743.3841	NaN	NaN	0.5919	0.6228	0.2055	0.042	0.0331	0.0296	0.067
0.0	0.0	0.0	-209.8924	831.3841	NaN	NaN	1.3	0.6413	0.1925	0.0421	0.0325	0.0289	0.0627
0.0	0.0	0.0	871.1076	1126.3841	NaN	NaN	0.5639	0.6625	0.1784	0.0413	0.0305	0.028	0.0594
0.0	0.0	0.0	3542.1076	1306.3841	NaN	NaN	0.2694	0.6481	0.1882	0.0441	0.0317	0.0284	0.0596
0.0	0.0	0.0	3198.1076	1864.3841	NaN	NaN	0.3683	0.6509	0.1858	0.0446	0.0321	0.0285	0.0581
0.0	0.0	0.0	797.1076	2236.3841	NaN	NaN	0.7372	0.6668	0.1741	0.0437	0.0315	0.0281	0.0557
0.0	0.0	0.0	619.1076	2213.3841	NaN	NaN	0.7814	0.691	0.1572	0.0423	0.0294	0.0278	0.0523
0.0	0.0	0.0	1872.1076	-1754.6159	NaN	NaN	-0.3	0.7339	0.1281	0.0384	0.0259	0.0264	0.0473
0.0	0.0	0.0	-0.8924	3154.3841	NaN	NaN	1.0003	0.7291	0.1301	0.0402	0.0273	0.0274	0.0459
0.0	0.0	0.0	-1011.8924	2686.3841	NaN	NaN	1.3	0.715	0.1386	0.0422	0.0287	0.0279	0.0475
0.0	0.0	0.0	-132.8924	777.3841	NaN	NaN	1.2062	0.7448	0.1206	0.0376	0.0255	0.0262	0.0453
0.0	0.0	0.0	751.1076	3493.3841	NaN	NaN	0.823	0.7251	0.1326	0.0409	0.0282	0.0277	0.0456
0.0	0.0	0.0	-753.8924	-315.6159	NaN	NaN	0.2951	0.7526	0.116	0.0368	0.0248	0.0262	0.0436
0.0	0.0	0.0	1518.1076	5070.3841	NaN	NaN	0.7696	0.7038	0.1474	0.0442	0.0301	0.0289	0.0456
0.0	0.0	0.0	464.1076	2366.3841	NaN	NaN	0.836	0.7236	0.1358	0.0403	0.0272	0.0276	0.0456
0.0	0.0	0.0	1495.1076	1646.3841	NaN	NaN	0.5241	0.7335	0.1289	0.0392	0.0269	0.0273	0.0441
0.0	0.0	0.0	161.1076	1098.3841	NaN	NaN	0.8721	0.7491	0.1176	0.0372	0.0261	0.0278	0.0422
0.0	0.0	0.0	100.1076	3750.3841	NaN	NaN	0.974	0.7172	0.137	0.042	0.0302	0.03	0.0438
0.0	0.0	0.0	2165.1076	1995.3841	NaN	NaN	0.4796	0.7439	0.1196	0.0373	0.0267	0.028	0.0446
0.0	0.0	0.0	620.1076	3189.3841	NaN	NaN	0.8372	0.7328	0.1246	0.0395	0.0295	0.0299	0.0437
0.0	0.0	0.0	1824.1076	485.3841	NaN	NaN	0.2102	0.7276	0.1265	0.0397	0.0303	0.0307	0.0452
0.0	0.0	0.0	-222.8924	2414.3841	NaN	NaN	1.1017	0.7295	0.1251	0.039	0.0302	0.0309	0.0453
0.0	0.0	0.0	361.1076	3387.3841	NaN	NaN	0.9037	0.7199	0.1309	0.0398	0.0316	0.0313	0.0464
0.0	0.0	0.0	484.1076	-464.6159	NaN	NaN	-0.3	0.7426	0.1155	0.0362	0.0292	0.0302	0.0462
0.0	0.0	0.0	-668.8924	1001.3841	NaN	NaN	1.3	0.7365	0.1177	0.0376	0.0313	0.0322	0.0447
0.0	0.0	0.0	540.1076	2676.3841	NaN	NaN	0.8321	0.728	0.123	0.0378	0.032	0.0322	0.0469
0.0	0.0	0.0	425.1076	-59.6159	NaN	NaN	-0.1631	0.7546	0.1057	0.0341	0.0287	0.0314	0.0455
0.0	0.0	0.0	-330.8924	1229.3841	NaN	NaN	1.3	0.7466	0.1086	0.0359	0.0309	0.0335	0.0445
0.0	0.0	0.0	540.1076	2086.3841	NaN	NaN	0.7944	0.7402	0.1131	0.0363	0.0314	0.0333	0.0457
0.0	0.0	0.0	38.1076	1391.3841	NaN	NaN	0.9733	0.7553	0.1044	0.0342	0.0291	0.0323	0.0448
0.0	0.0	0.0	-1545.8924	72.3841	NaN	NaN	-0.0491	0.7622	0.0981	0.0339	0.0285	0.0329	0.0444
0.0	0.0	0.0	-512.8924	-665.6159	NaN	NaN	0.5648	0.7654	0.0953	0.0337	0.0287	0.0336	0.0433
0.0	0.0	0.0	173.1076	5191.3841	NaN	NaN	0.9677	0.7423	0.109	0.0369	0.0319	0.0354	0.0445
0.0	0.0	0.0	-1072.8924	2883.3841	NaN	NaN	1.3	0.7701	0.094	0.0324	0.0273	0.0319	0.0444
0.0	0.0	0.0	-926.8924	502.3841	NaN	NaN	-0.3	0.776	0.0898	0.032	0.0275	0.0326	0.0421
0.0	0.0	0.0	330.1076	1517.3841	NaN	NaN	0.8213	0.7767	0.0893	0.0319	0.0276	0.0328	0.0416
0.0	0.0	0.0	-669.8924	3236.3841	NaN	NaN	1.261	0.7731	0.0913	0.0325	0.0279	0.0332	0.042
0.0	0.0	0.0	864.1076	473.3841	NaN	NaN	0.3539	0.7782	0.0887	0.0318	0.0269	0.0324	0.042
0.0	0.0	0.0	685.1076	820.3841	NaN	NaN	0.5449	0.7729	0.0909	0.0327	0.0277	0.0334	0.0424
0.0	0.0	0.0	-732.8924	893.3841	NaN	NaN	1.3	0.7817	0.0868	0.031	0.0262	0.0324	0.0419
0.0	0.0	0.0	-372.8924	2163.3841	NaN	NaN	1.2083	0.7736	0.0902	0.0322	0.0273	0.0341	0.0426
0.0	0.0	0.0	209.1076	1650.3841	NaN	NaN	0.8875	0.7788	0.0874	0.0313	0.0264	0.0334	0.0427
0.0	0.0	0.0	579.1076	3627.3841	NaN	NaN	0.8623	0.7734	0.0896	0.0323	0.0273	0.0345	0.043
0.0	0.0	0.0	-1803.8924	-1233.6159	NaN	NaN	0.4061	0.7903	0.0807	0.0296	0.0248	0.0321	0.0425
0.0	0.0	0.0	-710.8924	-256.6159	NaN	NaN	0.2652	0.7822	0.0833	0.0314	0.0268	0.034	0.0423
0.0	0.0	0.0	1813.1076	3515.3841	NaN	NaN	0.6597	0.7793	0.0852	0.0317	0.0271	0.0341	0.0426
0.0	0.0	0.0	-485.8924	2370.3841	NaN	NaN	1.2578	0.7972	0.0759	0.029	0.0253	0.0315	0.0411
0.0	0.0	0.0	-880.8924	-83.6159	NaN	NaN	0.0867	0.8103	0.0672	0.0279	0.0251	0.0307	0.0388
0.0	0.0	0.0	-126.8924	-162.6159	NaN	NaN	0.5617	0.816	0.0634	0.0273	0.0254	0.0307	0.0372
0.0	0.0	0.0	-214.8924	1722.3841	NaN	NaN	1.1425	0.8174	0.0626	0.027	0.0262	0.0308	0.036
0.0	0.0	0.0	1123.1076	2526.3841	NaN	NaN	0.6923	0.826	0.0586	0.0256	0.0259	0.0294	0.0345
0.0	0.0	0.0	851.1076	456.3841	NaN	NaN	0.3491	0.838	0.0519	0.0241	0.025	0.028	0.0329
0.0	0.0	0.0	14.1076	-2234.6159	NaN	NaN	1.0064	0.8436	0.0487	0.023	0.0254	0.0279	0.0314
0.0	0.0	0.0	2.1076	-212.6159	NaN	NaN	1.01	0.8452	0.0475	0.0228	0.0256	0.028	0.0309
0.0	0.0	0.0	-807.8924	-570.6159	NaN	NaN	0.4139	0.8467	0.0466	0.0226	0.0257	0.0278	0.0306
0.0	0.0	0.0	628.1076	2487.3841	NaN	NaN	0.7984	0.8483	0.0456	0.0226	0.0257	0.0276	0.0303
0.0	0.0	0.0	136.1076	2223.3841	NaN	NaN	0.9423	0.8507	0.0445	0.0221	0.0256	0.0274	0.0298
0.0	0.0	0.0	-512.8924	-1749.6159	NaN	NaN	0.7733	0.8529	0.0433	0.0215	0.0257	0.0275	0.0291
0.0	0.0	0.0	-59.8924	2888.3841	NaN	NaN	1.0212	0.8547	0.0421	0.0213	0.0258	0.0275	0.0285
0.0	0.0	0.0	-607.8924	-1456.6159	NaN	NaN	0.7056	0.8574	0.0406	0.0208	0.0258	0.0275	0.0279
0.0	0.0	0.0	-1977.8924	2377.3841	NaN	NaN	1.3	0.86	0.0392	0.0206	0.0257	0.0272	0.0273
0.0	0.0	0.0	-870.8924	460.3841	NaN	NaN	-0.3	0.8631	0.0375	0.0202	0.0256	0.0272	0.0264
0.0	0.0	0.0	-1420.8924	2700.3841	NaN	NaN	1.3	0.8656	0.0362	0.0199	0.0255	0.0272	0.0256
0.0	0.0	0.0	-1559.8924	-2385.6159	NaN	NaN	0.6046	0.8659	0.0355	0.0198	0.0257	0.0277	0.0254
0.0	0.0	0.0	-2465.8924	-707.6159	NaN	NaN	0.223	0.866	0.0351	0.0197	0.0259	0.0281	0.0253
0.0	0.0	0.0	-1150.8924	-1135.6159	NaN	NaN	0.4967	0.8654	0.0349	0.0198	0.0261	0.0284	0.0255
0.0	0.0	0.0	-1058.8924	-570.6159	NaN	NaN	0.3502	0.8665	0.0341	0.0196	0.0261	0.0282	0.0255
0.0	0.0	0.0	415.1076	2604.3841	NaN	NaN	0.8625	0.8676	0.0342	0.0197	0.0257	0.0275	0.0253
0.0	0.0	0.0	873.1076	2913.3841	NaN	NaN	0.7694	0.867	0.0345	0.0197	0.0256	0.0275	0.0256
0.0	0.0	0.0	-332.8924	43.3841	NaN	NaN	-0.1499	0.8653	0.035	0.0198	0.026	0.028	0.0259
0.0	0.0	0.0	-347.8924	-2419.6159	NaN	NaN	0.8743	0.864	0.0355	0.0199	0.0261	0.0284	0.026
0.0	0.0	0.0	-814.8924	3867.3841	NaN	NaN	1.267	0.8638	0.0361	0.02	0.0258	0.0282	0.0261
0.0	0.0	0.0	-514.8924	316.3841	NaN	NaN	-0.3	0.863	0.0365	0.02	0.0258	0.0283	0.0263
0.0	0.0	0.0	167.1076	1279.3841	NaN	NaN	0.8845	0.8626	0.0369	0.0201	0.0257	0.0283	0.0263
0.0	0.0	0.0	-699.8924	507.3841	NaN	NaN	-0.3	0.8618	0.0374	0.0201	0.0257	0.0284	0.0265
0.0	0.0	0.0	315.1076	1651.3841	NaN	NaN	0.8398	0.8613	0.0378	0.0203	0.0257	0.0284	0.0266
0.0	0.0	0.0	578.1076	797.3841	NaN	NaN	0.5797	0.8617	0.0378	0.0202	0.0255	0.0282	0.0266
0.0	0.0	0.0	-1140.8924	2357.3841	NaN	NaN	1.3	0.862	0.0379	0.0202	0.0255	0.0279	0.0266
0.0	0.0	0.0	50.1076	373.3841	NaN	NaN	0.8817	0.8629	0.0372	0.02	0.0254	0.0278	0.0267
0.0	0.0	0.0	-2276.8924	1510.3841	NaN	NaN	-0.3	0.863	0.0371	0.02	0.0255	0.0278	0.0265
0.0	0.0	0.0	-671.8924	-407.6159	NaN	NaN	0.3776	0.8633	0.037	0.0198	0.0255	0.0279	0.0265
0.0	0.0	0.0	471.1076	987.3841	NaN	NaN	0.677	0.864	0.0367	0.0198	0.0254	0.0278	0.0264
0.0	0.0	0.0	945.1076	2157.3841	NaN	NaN	0.6954	0.8634	0.037	0.0201	0.0253	0.0277	0.0264
0.0	0.0	0.0	460.1076	-35.6159	NaN	NaN	-0.0839	0.8644	0.0373	0.02	0.0249	0.0273	0.0261
0.0	0.0	0.0	-1268.8924	4544.3841	NaN	NaN	1.3	0.8627	0.0383	0.0202	0.0251	0.0275	0.0262
0.0	0.0	0.0	593.1076	3335.3841	NaN	NaN	0.849	0.8624	0.0387	0.0201	0.025	0.0275	0.0263
0.0	0.0	0.0	53.1076	2272.3841	NaN	NaN	0.9772	0.8637	0.0382	0.0198	0.0247	0.0273	0.0263
0.0	0.0	0.0	-369.8924	729.3841	NaN	NaN	1.3	0.8644	0.0375	0.0197	0.0247	0.0272	0.0263
0.0	0.0	0.0	-658.8924	3796.3841	NaN	NaN	1.21	0.8639	0.0377	0.02	0.0248	0.0274	0.0262
0.0	0.0	0.0	468.1076	969.3841	NaN	NaN	0.6744	0.8632	0.0381	0.02	0.0247	0.0276	0.0264
0.0	0.0	0.0	-422.8924	5900.3841	NaN	NaN	1.0772	0.8604	0.0395	0.0203	0.0253	0.028	0.0265
0.0	0.0	0.0	395.1076	4706.3841	NaN	NaN	0.9226	0.8644	0.0381	0.0196	0.0245	0.0271	0.0264
0.0	0.0	0.0	529.1076	-4348.6159	NaN	NaN	1.1385	0.8653	0.0371	0.0195	0.0245	0.0271	0.0265
0.0	0.0	0.0	-1190.8924	-910.6159	NaN	NaN	0.4333	0.8642	0.0374	0.0197	0.0244	0.0277	0.0265
0.0	0.0	0.0	393.1076	2584.3841	NaN	NaN	0.868	0.8616	0.0393	0.0198	0.0246	0.0283	0.0264
0.0	0.0	0.0	232.1076	4332.3841	NaN	NaN	0.9491	0.8628	0.0393	0.0194	0.0244	0.0278	0.0263
0.0	0.0	0.0	-737.8924	4509.3841	NaN	NaN	1.1957	0.8656	0.0386	0.019	0.0238	0.027	0.026
0.0	0.0	0.0	696.1076	186.3841	NaN	NaN	0.2112	0.8664	0.0383	0.0187	0.0236	0.0271	0.0258
0.0	0.0	0.0	-835.8924	-693.6159	NaN	NaN	0.4535	0.8648	0.0386	0.0191	0.0241	0.0275	0.0259
0.0	0.0	0.0	-1710.8924	2831.3841	NaN	NaN	1.3	0.8648	0.0387	0.0191	0.0242	0.0275	0.0258
0.0	0.0	0.0	-671.8924	1328.3841	NaN	NaN	1.3	0.8661	0.0382	0.0188	0.0241	0.0272	0.0255
0.0	0.0	0.0	1217.1076	3704.3841	NaN	NaN	0.7527	0.8647	0.0385	0.0191	0.0247	0.0276	0.0253
0.0	0.0	0.0	-2156.8924	-1544.6159	NaN	NaN	0.4173	0.8655	0.0375	0.0191	0.0249	0.0275	0.0255
0.0	0.0	0.0	-948.8924	1956.3841	NaN	NaN	1.3	0.8666	0.0369	0.0192	0.0252	0.0273	0.0247
0.0	0.0	0.0	892.1076	160.3841	NaN	NaN	0.1524	0.8684	0.0361	0.0191	0.0251	0.027	0.0243
0.0	0.0	0.0	1500.1076	156.3841	NaN	NaN	0.0944	0.8686	0.036	0.0192	0.0254	0.0269	0.0238
0.0	0.0	0.0	72.1076	1282.3841	NaN	NaN	0.9468	0.8697	0.0357	0.0191	0.0254	0.0266	0.0235
0.0	0.0	0.0	-1362.8924	-578.6159	NaN	NaN	0.298	0.8709	0.0349	0.0189	0.0252	0.0266	0.0234
0.0	0.0	0.0	497.1076	-2005.6159	NaN	NaN	1.3	0.8711	0.0347	0.0188	0.0253	0.0268	0.0234
0.0	0.0	0.0	-999.8924	-1479.6159	NaN	NaN	0.5967	0.871	0.0345	0.0189	0.0254	0.0268	0.0233
0.0	0.0	0.0	-1142.8924	744.3841	NaN	NaN	-0.3	0.8706	0.0349	0.0193	0.0256	0.0266	0.023
0.0	0.0	0.0	-461.8924	2284.3841	NaN	NaN	1.2534	0.8685	0.0361	0.0196	0.0259	0.0266	0.0231
0.0	0.0	0.0	407.1076	-430.6159	NaN	NaN	1.3	0.8714	0.035	0.0192	0.025	0.0261	0.0233
0.0	0.0	0.0	-593.8924	1115.3841	NaN	NaN	1.3	0.8712	0.0351	0.0191	0.0247	0.0265	0.0235
0.0	0.0	0.0	-1676.8924	500.3841	NaN	NaN	-0.3	0.8706	0.0355	0.0191	0.0245	0.0265	0.0237
0.0	0.0	0.0	-1655.8924	2517.3841	NaN	NaN	1.3	0.8682	0.0364	0.0201	0.0251	0.0263	0.0238
0.0	0.0	0.0	1025.1076	1361.3841	NaN	NaN	0.5705	0.8634	0.0387	0.0211	0.0263	0.0268	0.0238
0.0	0.0	0.0	814.1076	1784.3841	NaN	NaN	0.6867	0.8623	0.0397	0.0209	0.0264	0.0268	0.0239
0.0	0.0	0.0	1878.1076	872.3841	NaN	NaN	0.3172	0.8637	0.0398	0.02	0.0258	0.0266	0.0241
0.0	0.0	0.0	1369.1076	2346.3841	NaN	NaN	0.6315	0.8602	0.0411	0.0203	0.0266	0.0275	0.0243
0.0	0.0	0.0	29.1076	1670.3841	NaN	NaN	0.9829	0.8596	0.0414	0.0202	0.0267	0.0276	0.0245
0.0	0.0	0.0	8309.1076	3167.3841	NaN	NaN	0.276	0.8479	0.0461	0.0217	0.0302	0.0298	0.0243
0.0	0.0	0.0	14941.1076	2337.3841	NaN	NaN	0.1353	0.8203	0.0593	0.0243	0.0374	0.0341	0.0247
0.0	0.0	0.0	9469.1076	5164.3841	NaN	NaN	0.3529	0.8268	0.0583	0.0211	0.0359	0.0316	0.0262
0.0	0.0	0.0	276.1076	-1095.6159	NaN	NaN	1.3	0.8655	0.0407	0.0179	0.0258	0.026	0.0242
0.0	0.0	0.0	-913.8924	1109.3841	NaN	NaN	1.3	0.8627	0.04	0.0191	0.0259	0.0276	0.0248
0.0	0.0	0.0	-2154.8924	-337.6159	NaN	NaN	0.1355	0.868	0.0377	0.0184	0.0247	0.0272	0.024
0.0	0.0	0.0	731.1076	2448.3841	NaN	NaN	0.7701	0.8654	0.0381	0.0187	0.0259	0.0279	0.0238
0.0	0.0	0.0	-951.8924	12.3841	NaN	NaN	-0.0132	0.8648	0.0384	0.0184	0.027	0.0281	0.0233
0.0	0.0	0.0	1496.1076	784.3841	NaN	NaN	0.344	0.8497	0.0445	0.0195	0.0312	0.0309	0.0242
0.0	0.0	0.0	-518.8924	2848.3841	NaN	NaN	1.2227	0.8616	0.0403	0.0181	0.0275	0.0286	0.0239
0.0	0.0	0.0	515.1076	1476.3841	NaN	NaN	0.7413	0.8663	0.038	0.0183	0.0257	0.0278	0.0239
0.0	0.0	0.0	-183.8924	1488.3841	NaN	NaN	1.141	0.8715	0.0354	0.0185	0.0245	0.0267	0.0234
0.0	0.0	0.0	-2227.8924	1240.3841	NaN	NaN	-0.3	0.8762	0.0333	0.0187	0.0237	0.0255	0.0227
0.0	0.0	0.0	-107.8924	805.3841	NaN	NaN	1.1547	0.8818	0.0311	0.0184	0.0227	0.0244	0.0216
0.0	0.0	0.0	-729.8924	-3031.6159	NaN	NaN	0.806	0.8852	0.0296	0.0182	0.0224	0.0237	0.0208
0.0	0.0	0.0	-1027.8924	1359.3841	NaN	NaN	1.3	0.8872	0.0284	0.0182	0.0225	0.0235	0.0202
0.0	0.0	0.0	409.1076	-922.6159	NaN	NaN	1.3	0.8884	0.0277	0.0181	0.0225	0.0232	0.02
0.0	0.0	0.0	6.1076	1366.3841	NaN	NaN	0.9955	0.8889	0.0272	0.0183	0.0227	0.023	0.02
0.0	0.0	0.0	148.1076	-678.6159	NaN	NaN	1.2792	0.8904	0.0266	0.0182	0.0226	0.0225	0.0197
0.0	0.0	0.0	-794.8924	2244.3841	NaN	NaN	1.3	0.8915	0.0259	0.0182	0.0225	0.0223	0.0197
0.0	0.0	0.0	-403.8924	-882.6159	NaN	NaN	0.6861	0.892	0.0254	0.0182	0.0224	0.0224	0.0197
0.0	0.0	0.0	-257.8924	-751.6159	NaN	NaN	0.7445	0.8924	0.0248	0.0182	0.0227	0.0223	0.0196
0.0	0.0	0.0	-2113.8924	-1418.6159	NaN	NaN	0.4016	0.8926	0.0243	0.0183	0.0229	0.0222	0.0197
0.0	0.0	0.0	-245.8924	-606.6159	NaN	NaN	0.7116	0.8935	0.0235	0.0184	0.0229	0.0219	0.0198
0.0	0.0	0.0	433.1076	341.3841	NaN	NaN	0.4408	0.8945	0.0229	0.0186	0.0229	0.0213	0.0198
0.0	0.0	0.0	-558.8924	1674.3841	NaN	NaN	1.3	0.8947	0.0227	0.0189	0.023	0.0209	0.0199
0.0	0.0	0.0	-524.8924	1084.3841	NaN	NaN	1.3	0.8958	0.0225	0.0187	0.0225	0.0207	0.0198
0.0	0.0	0.0	-510.8924	-1732.6159	NaN	NaN	0.7723	0.8957	0.0225	0.0186	0.0225	0.0208	0.02
0.0	0.0	0.0	-2025.8924	-681.6159	NaN	NaN	0.2518	0.8952	0.0225	0.0188	0.0224	0.0209	0.0202
0.0	0.0	0.0	442.1076	-31.6159	NaN	NaN	-0.077	0.895	0.0225	0.019	0.0223	0.0207	0.0205
0.0	0.0	0.0	4814.1076	588.3841	NaN	NaN	0.1089	0.8938	0.0227	0.0198	0.0223	0.0205	0.021
0.0	0.0	0.0	-48.8924	160.3841	NaN	NaN	1.3	0.8946	0.0228	0.0196	0.022	0.0203	0.0208
0.0	0.0	0.0	1222.1076	2337.3841	NaN	NaN	0.6567	0.8939	0.0231	0.0199	0.022	0.0202	0.0209
0.0	0.0	0.0	84.1076	-800.6159	NaN	NaN	1.1174	0.8948	0.0232	0.0197	0.0216	0.0199	0.0207
0.0	0.0	0.0	912.1076	390.3841	NaN	NaN	0.2997	0.8949	0.0234	0.02	0.0216	0.0195	0.0207
0.0	0.0	0.0	537.1076	2137.3841	NaN	NaN	0.7992	0.8956	0.0235	0.0197	0.0214	0.0193	0.0204
0.0	0.0	0.0	1201.1076	2049.3841	NaN	NaN	0.6305	0.8946	0.024	0.0199	0.0215	0.0195	0.0206
0.0	0.0	0.0	369.1076	-12.6159	NaN	NaN	-0.0354	0.895	0.0239	0.0199	0.0212	0.0197	0.0204
0.0	0.0	0.0	-142.8924	784.3841	NaN	NaN	1.2228	0.8953	0.0235	0.02	0.021	0.0196	0.0205
0.0	0.0	0.0	-982.8924	-565.6159	NaN	NaN	0.3653	0.8954	0.0233	0.0201	0.0209	0.0197	0.0205
0.0	0.0	0.0	-1205.8924	-259.6159	NaN	NaN	0.1772	0.8965	0.023	0.02	0.0206	0.0195	0.0204
0.0	0.0	0.0	-18.8924	-1080.6159	NaN	NaN	0.9828	0.8973	0.0228	0.02	0.0203	0.0194	0.0203
0.0	0.0	0.0	-457.8924	1970.3841	NaN	NaN	1.3	0.899	0.0224	0.0198	0.0199	0.0188	0.02
0.0	0.0	0.0	94.1076	4672.3841	NaN	NaN	0.9803	0.8989	0.0227	0.0199	0.0198	0.0187	0.0201
0.0	0.0	0.0	308.1076	1191.3841	NaN	NaN	0.7945	0.9013	0.0221	0.0193	0.0193	0.0183	0.0197
0.0	0.0	0.0	5657.1076	5029.3841	NaN	NaN	0.4706	0.8974	0.0232	0.0203	0.0201	0.0185	0.0205
0.0	0.0	0.0	-310.8924	1533.3841	NaN	NaN	1.2543	0.8996	0.0227	0.0195	0.0195	0.0187	0.02
0.0	0.0	0.0	-293.8924	1216.3841	NaN	NaN	1.3	0.898	0.0229	0.0198	0.02	0.0193	0.0201
0.0	0.0	0.0	-855.8924	154.3841	NaN	NaN	-0.2201	0.8975	0.0227	0.0198	0.0202	0.0198	0.0201
0.0	0.0	0.0	-735.8924	992.3841	NaN	NaN	1.3	0.8974	0.0225	0.0199	0.0202	0.0198	0.0201
0.0	0.0	0.0	-2398.8924	678.3841	NaN	NaN	-0.3	0.8977	0.0224	0.0198	0.0203	0.0197	0.0201
0.0	0.0	0.0	503.1076	1243.3841	NaN	NaN	0.7119	0.8987	0.0222	0.0197	0.0199	0.0195	0.0199
0.0	0.0	0.0	-867.8924	3942.3841	NaN	NaN	1.2823	0.8973	0.0228	0.0201	0.02	0.0195	0.0203
0.0	0.0	0.0	-265.8924	1630.3841	NaN	NaN	1.1949	0.8985	0.0224	0.0199	0.0198	0.0193	0.0201
0.0	0.0	0.0	2035.1076	1563.3841	NaN	NaN	0.4345	0.8985	0.0222	0.02	0.0198	0.0194	0.0201
0.0	0.0	0.0	-1051.8924	2084.3841	NaN	NaN	1.3	0.899	0.022	0.0199	0.0198	0.0192	0.0201
0.0	0.0	0.0	-17.8924	85.3841	NaN	NaN	1.2651	0.8998	0.0219	0.0197	0.0197	0.0191	0.0198
0.0	0.0	0.0	242.1076	1209.3841	NaN	NaN	0.8332	0.8998	0.0219	0.0196	0.0199	0.0191	0.0197
0.0	0.0	0.0	882.1076	465.3841	NaN	NaN	0.3454	0.8998	0.022	0.0195	0.02	0.0192	0.0196
0.0	0.0	0.0	-2379.8924	-49.6159	NaN	NaN	0.0204	0.8994	0.0221	0.0194	0.0203	0.0192	0.0196
0.0	0.0	0.0	-1856.8924	2069.3841	NaN	NaN	1.3	0.8993	0.022	0.0195	0.0204	0.0193	0.0196
0.0	0.0	0.0	570.1076	-585.6159	NaN	NaN	1.3	0.8995	0.0218	0.0194	0.0203	0.0193	0.0196
0.0	0.0	0.0	-189.8924	3141.3841	NaN	NaN	1.0643	0.8991	0.0218	0.0196	0.0202	0.0195	0.0197
0.0	0.0	0.0	-617.8924	-625.6159	NaN	NaN	0.5031	0.899	0.0219	0.0197	0.0201	0.0196	0.0198
0.0	0.0	0.0	894.1076	3762.3841	NaN	NaN	0.808	0.8977	0.0222	0.0201	0.0201	0.0199	0.02
0.0	0.0	0.0	476.1076	2431.3841	NaN	NaN	0.8362	0.8983	0.0223	0.0199	0.0199	0.0198	0.0198
0.0	0.0	0.0	-1244.8924	1441.3841	NaN	NaN	1.3	0.8986	0.0222	0.0196	0.0199	0.0198	0.0198
0.0	0.0	0.0	1029.1076	1400.3841	NaN	NaN	0.5764	0.8978	0.0225	0.0197	0.0201	0.0201	0.0199
0.0	0.0	0.0	357.1076	5235.3841	NaN	NaN	0.9361	0.8959	0.023	0.0202	0.0203	0.0203	0.0203
0.0	0.0	0.0	-307.8924	2313.3841	NaN	NaN	1.1535	0.8967	0.0229	0.0199	0.0203	0.0202	0.0201
0.0	0.0	0.0	597.1076	1330.3841	NaN	NaN	0.6902	0.8968	0.0228	0.0198	0.0205	0.0202	0.0199
0.0	0.0	0.0	402.1076	488.3841	NaN	NaN	0.5484	0.8966	0.0228	0.0199	0.0206	0.0201	0.0199
0.0	0.0	0.0	-2234.8924	-1216.6159	NaN	NaN	0.3525	0.8968	0.0227	0.0199	0.0207	0.02	0.02
0.0	0.0	0.0	-788.8924	1972.3841	NaN	NaN	1.3	0.8973	0.0224	0.0198	0.0206	0.0199	0.0199
0.0	0.0	0.0	65.1076	560.3841	NaN	NaN	0.8959	0.8974	0.0224	0.0199	0.0204	0.02	0.0199
0.0	0.0	0.0	-1377.8924	2954.3841	NaN	NaN	1.3	0.8969	0.0226	0.0202	0.0203	0.02	0.02
0.0	0.0	0.0	-747.8924	3516.3841	NaN	NaN	1.2701	0.8974	0.0225	0.0201	0.0202	0.0198	0.02
0.0	0.0	0.0	-33.8924	548.3841	NaN	NaN	1.0659	0.897	0.0226	0.0201	0.0204	0.0199	0.02
0.0	0.0	0.0	-689.8924	-2114.6159	NaN	NaN	0.754	0.8961	0.0228	0.0202	0.0207	0.0201	0.0201
0.0	0.0	0.0	-1338.8924	3227.3841	NaN	NaN	1.3	0.8967	0.0226	0.0201	0.0205	0.0201	0.02
0.0	0.0	0.0	-701.8924	1700.3841	NaN	NaN	1.3	0.896	0.0228	0.0202	0.0206	0.0202	0.0201
0.0	0.0	0.0	2441.1076	430.3841	NaN	NaN	0.1499	0.8954	0.0229	0.0203	0.0207	0.0204	0.0203
0.0	0.0	0.0	-1746.8924	1405.3841	NaN	NaN	-0.3	0.8948	0.0231	0.0204	0.021	0.0206	0.0202
0.0	0.0	0.0	-1282.8924	1341.3841	NaN	NaN	1.3	0.8951	0.0229	0.0203	0.0211	0.0204	0.0202
0.0	0.0	0.0	-452.8924	1521.3841	NaN	NaN	1.3	0.8945	0.0229	0.0204	0.0215	0.0204	0.0203
0.0	0.0	0.0	-2444.8924	-1557.6159	NaN	NaN	0.3892	0.8946	0.023	0.0204	0.0215	0.0203	0.0201
0.0	0.0	0.0	-1814.8924	3220.3841	NaN	NaN	1.3	0.8953	0.0227	0.0203	0.0214	0.0203	0.02
0.0	0.0	0.0	-1350.8924	493.3841	NaN	NaN	-0.3	0.8954	0.0227	0.0203	0.0214	0.0202	0.02
0.0	0.0	0.0	23.1076	-599.6159	NaN	NaN	1.0401	0.8957	0.0225	0.0203	0.0213	0.0203	0.0199
0.0	0.0	0.0	-261.8924	-2307.6159	NaN	NaN	0.8981	0.8953	0.0227	0.0203	0.0213	0.0204	0.02
0.0	0.0	0.0	1152.1076	3075.3841	NaN	NaN	0.7275	0.8956	0.0224	0.0203	0.0212	0.0205	0.0199
0.0	0.0	0.0	-1951.8924	217.3841	NaN	NaN	-0.1253	0.895	0.0226	0.0203	0.0214	0.0206	0.0201
0.0	0.0	0.0	-2271.8924	-1312.6159	NaN	NaN	0.3662	0.8946	0.0227	0.0205	0.0214	0.0206	0.0202
0.0	0.0	0.0	-1141.8924	-1402.6159	NaN	NaN	0.5512	0.8938	0.023	0.0207	0.0215	0.0206	0.0204
0.0	0.0	0.0	-4.8924	1724.3841	NaN	NaN	1.0028	0.894	0.0228	0.0206	0.0215	0.0207	0.0204
0.0	0.0	0.0	-932.8924	-194.6159	NaN	NaN	0.1726	0.8932	0.023	0.0207	0.0216	0.0209	0.0206
0.0	0.0	0.0	-1035.8924	2459.3841	NaN	NaN	1.3	0.8939	0.0228	0.0207	0.0213	0.021	0.0203
0.0	0.0	0.0	-194.8924	180.3841	NaN	NaN	-0.3	0.8937	0.0229	0.0207	0.0213	0.0211	0.0204
0.0	0.0	0.0	-192.8924	980.3841	NaN	NaN	1.2449	0.8939	0.0227	0.0206	0.0212	0.0211	0.0204
0.0	0.0	0.0	-501.8924	213.3841	NaN	NaN	-0.3	0.8936	0.0228	0.0206	0.0214	0.0211	0.0204
0.0	0.0	0.0	1468.1076	-615.6159	NaN	NaN	-0.3	0.8936	0.0228	0.0206	0.0215	0.021	0.0205
0.0	0.0	0.0	-1866.8924	-660.6159	NaN	NaN	0.2614	0.8926	0.023	0.0208	0.0217	0.021	0.0209
0.0	0.0	0.0	-111.8924	-117.6159	NaN	NaN	0.5125	0.8935	0.0228	0.0206	0.0216	0.0209	0.0206
0.0	0.0	0.0	-1500.8924	1088.3841	NaN	NaN	-0.3	0.8938	0.0228	0.0205	0.0214	0.0209	0.0206
0.0	0.0	0.0	32.1076	916.3841	NaN	NaN	0.9661	0.8946	0.0226	0.0205	0.0211	0.0208	0.0204
0.0	0.0	0.0	-709.8924	248.3841	NaN	NaN	-0.3	0.8952	0.0224	0.0204	0.0209	0.0207	0.0203
0.0	0.0	0.0	529.1076	-740.6159	NaN	NaN	1.3	0.8954	0.0224	0.0204	0.0207	0.0207	0.0203
0.0	0.0	0.0	1107.1076	1978.3841	NaN	NaN	0.6412	0.8957	0.0223	0.0205	0.0205	0.0206	0.0204
0.0	0.0	0.0	-828.8924	2253.3841	NaN	NaN	1.3	0.8954	0.0224	0.0204	0.0207	0.0207	0.0205
0.0	0.0	0.0	-421.8924	925.3841	NaN	NaN	1.3	0.8951	0.0225	0.0203	0.0208	0.0208	0.0205
0.0	0.0	0.0	-1528.8924	1701.3841	NaN	NaN	1.3	0.8947	0.0226	0.0203	0.0211	0.0208	0.0205
0.0	0.0	0.0	-889.8924	811.3841	NaN	NaN	-0.3	0.8948	0.0226	0.0203	0.0211	0.0207	0.0206
0.0	0.0	0.0	-1916.8924	938.3841	NaN	NaN	-0.3	0.8949	0.0225	0.0203	0.0211	0.0207	0.0205
0.0	0.0	0.0	-1572.8924	1994.3841	NaN	NaN	1.3	0.8954	0.0223	0.0203	0.0209	0.0206	0.0204
0.0	0.0	0.0	1228.1076	1176.3841	NaN	NaN	0.4892	0.8958	0.0222	0.0202	0.0209	0.0205	0.0203
0.0	0.0	0.0	-10.8924	333.3841	NaN	NaN	1.0338	0.896	0.0222	0.0201	0.021	0.0205	0.0203
0.0	0.0	0.0	-1311.8924	445.3841	NaN	NaN	-0.3	0.8963	0.0221	0.0201	0.0209	0.0204	0.0202
0.0	0.0	0.0	-460.8924	1707.3841	NaN	NaN	1.3	0.8971	0.0218	0.02	0.0208	0.0202	0.02
0.0	0.0	0.0	739.1076	163.3841	NaN	NaN	0.181	0.897	0.0218	0.02	0.021	0.0201	0.0201
0.0	0.0	0.0	-400.8924	-2771.6159	NaN	NaN	0.8736	0.8963	0.0219	0.0202	0.0212	0.02	0.0203
0.0	0.0	0.0	-1054.8924	4.3841	NaN	NaN	-0.0042	0.8971	0.0219	0.02	0.021	0.02	0.02
0.0	0.0	0.0	-975.8924	2374.3841	NaN	NaN	1.3	0.8974	0.0218	0.02	0.0207	0.02	0.0199
0.0	0.0	0.0	-816.8924	1117.3841	NaN	NaN	1.3	0.8981	0.0217	0.0199	0.0204	0.0199	0.0199
0.0	0.0	0.0	961.1076	-781.6159	NaN	NaN	-0.3	0.8986	0.0217	0.0199	0.0202	0.0198	0.0198
0.0	0.0	0.0	149.1076	3436.3841	NaN	NaN	0.9584	0.899	0.0217	0.02	0.0198	0.0196	0.0198
0.0	0.0	0.0	944.1076	3607.3841	NaN	NaN	0.7926	0.8991	0.0217	0.02	0.0198	0.0196	0.0199
0.0	0.0	0.0	-520.8924	-1008.6159	NaN	NaN	0.6594	0.8981	0.022	0.02	0.0202	0.0198	0.0199
0.0	0.0	0.0	-1423.8924	1176.3841	NaN	NaN	-0.3	0.8976	0.0221	0.02	0.0205	0.0199	0.0199
0.0	0.0	0.0	-224.8924	1494.3841	NaN	NaN	1.1772	0.8975	0.0222	0.02	0.0205	0.0199	0.0199
0.0	0.0	0.0	716.1076	-822.6159	NaN	NaN	1.3	0.8974	0.0222	0.02	0.0205	0.02	0.0199
0.0	0.0	0.0	-447.8924	2129.3841	NaN	NaN	1.2664	0.8979	0.022	0.0199	0.0204	0.0199	0.0198
0.0	0.0	0.0	-1688.8924	2038.3841	NaN	NaN	1.3	0.8977	0.0221	0.0199	0.0205	0.02	0.0198
0.0	0.0	0.0	-1245.8924	-600.6159	NaN	NaN	0.3253	0.8973	0.0222	0.02	0.0205	0.0201	0.0199
0.0	0.0	0.0	-702.8924	1145.3841	NaN	NaN	1.3	0.8978	0.0221	0.02	0.0203	0.02	0.0198
0.0	0.0	0.0	958.1076	999.3841	NaN	NaN	0.5105	0.8981	0.0221	0.02	0.0202	0.0198	0.0197
0.0	0.0	0.0	-471.8924	-588.6159	NaN	NaN	0.555	0.8977	0.0222	0.02	0.0204	0.0199	0.0197
0.0	0.0	0.0	-766.8924	-231.6159	NaN	NaN	0.232	0.8978	0.0221	0.02	0.0204	0.0199	0.0197
0.0	0.0	0.0	-237.8924	1050.3841	NaN	NaN	1.2928	0.8982	0.022	0.02	0.0202	0.0198	0.0197
0.0	0.0	0.0	-1761.8924	4131.3841	NaN	NaN	1.3	0.8982	0.022	0.0201	0.0202	0.0199	0.0197
0.0	0.0	0.0	-2061.8924	-382.6159	NaN	NaN	0.1565	0.8969	0.0223	0.0202	0.0207	0.0201	0.0199
0.0	0.0	0.0	-602.8924	871.3841	NaN	NaN	1.3	0.8968	0.0223	0.0202	0.0207	0.0202	0.0198
0.0	0.0	0.0	-391.8924	1051.3841	NaN	NaN	1.3	0.8971	0.0222	0.0203	0.0204	0.0202	0.0198
0.0	0.0	0.0	-543.8924	311.3841	NaN	NaN	-0.3	0.8973	0.0221	0.0204	0.0203	0.0201	0.0198
0.0	0.0	0.0	-1837.8924	2156.3841	NaN	NaN	1.3	0.8969	0.0222	0.0204	0.0204	0.0202	0.0199
0.0	0.0	0.0	685.1076	1024.3841	NaN	NaN	0.5992	0.8969	0.0222	0.0204	0.0204	0.0203	0.0198
0.0	0.0	0.0	-2572.8924	1205.3841	NaN	NaN	-0.3	0.8963	0.0224	0.0204	0.0207	0.0204	0.0199
0.0	0.0	0.0	-1753.8924	2343.3841	NaN	NaN	1.3	0.8966	0.0223	0.0204	0.0206	0.0204	0.0199
0.0	0.0	0.0	-608.8924	1497.3841	NaN	NaN	1.3	0.8964	0.0223	0.0204	0.0206	0.0205	0.02
0.0	0.0	0.0	-2100.8924	-32.6159	NaN	NaN	0.0153	0.896	0.0223	0.0204	0.0206	0.0206	0.0201
0.0	0.0	0.0	882.1076	2220.3841	NaN	NaN	0.7157	0.8963	0.0222	0.0204	0.0206	0.0206	0.02
0.0	0.0	0.0	-309.8924	392.3841	NaN	NaN	1.3	0.8953	0.0225	0.0205	0.021	0.0207	0.0201
0.0	0.0	0.0	-405.8924	-100.6159	NaN	NaN	0.1986	0.8955	0.0224	0.0205	0.021	0.0207	0.02
0.0	0.0	0.0	-2419.8924	-434.6159	NaN	NaN	0.1523	0.8955	0.0225	0.0205	0.021	0.0205	0.02
0.0	0.0	0.0	-530.8924	466.3841	NaN	NaN	-0.3	0.8969	0.0221	0.0203	0.0206	0.0203	0.0198
0.0	0.0	0.0	196.1076	-1320.6159	NaN	NaN	1.1744	0.8966	0.0221	0.0204	0.0206	0.0204	0.02
0.0	0.0	0.0	684.1076	-137.6159	NaN	NaN	-0.2518	0.8973	0.0219	0.0203	0.0203	0.0204	0.0198
0.0	0.0	0.0	-1142.8924	1951.3841	NaN	NaN	1.3	0.8971	0.022	0.0204	0.0203	0.0204	0.0199
0.0	0.0	0.0	-2019.8924	1025.3841	NaN	NaN	-0.3	0.8961	0.0222	0.0205	0.0206	0.0204	0.0201
0.0	0.0	0.0	-556.8924	-2691.6159	NaN	NaN	0.8286	0.8958	0.0223	0.0206	0.0207	0.0205	0.0202
0.0	0.0	0.0	-1267.8924	2305.3841	NaN	NaN	1.3	0.8972	0.0218	0.0204	0.0202	0.0204	0.0199
0.0	0.0	0.0	-1445.8924	2949.3841	NaN	NaN	1.3	0.8966	0.0219	0.0205	0.0202	0.0206	0.0201
0.0	0.0	0.0	685.1076	-380.6159	NaN	NaN	-0.3	0.8966	0.022	0.0205	0.0203	0.0206	0.0201
0.0	0.0	0.0	-2624.8924	761.3841	NaN	NaN	-0.3	0.8965	0.0221	0.0205	0.0202	0.0206	0.02
0.0	0.0	0.0	-1093.8924	1769.3841	NaN	NaN	1.3	0.8971	0.0219	0.0205	0.0199	0.0205	0.0201
0.0	0.0	0.0	-1281.8924	3291.3841	NaN	NaN	1.3	0.8971	0.0219	0.0205	0.0198	0.0206	0.0202
0.0	0.0	0.0	591.1076	-634.6159	NaN	NaN	1.3	0.8967	0.0219	0.0205	0.02	0.0207	0.0203
0.0	0.0	0.0	-323.8924	2103.3841	NaN	NaN	1.182	0.8968	0.0219	0.0205	0.02	0.0206	0.0202
0.0	0.0	0.0	-2039.8924	387.3841	NaN	NaN	-0.2344	0.8961	0.0221	0.0205	0.0203	0.0207	0.0202
0.0	0.0	0.0	-1288.8924	1178.3841	NaN	NaN	-0.3	0.8967	0.0219	0.0204	0.0203	0.0206	0.0202
0.0	0.0	0.0	-439.8924	212.3841	NaN	NaN	-0.3	0.8966	0.0219	0.0204	0.0203	0.0206	0.0202
0.0	0.0	0.0	-1573.8924	-78.6159	NaN	NaN	0.0476	0.8976	0.0216	0.0204	0.0199	0.0204	0.0201
0.0	0.0	0.0	39.1076	2069.3841	NaN	NaN	0.9815	0.8979	0.0215	0.0205	0.0194	0.0204	0.0204
0.0	0.0	0.0	-533.8924	960.3841	NaN	NaN	1.3	0.8978	0.0215	0.0206	0.0191	0.0203	0.0206
0.0	0.0	0.0	-1439.8924	2139.3841	NaN	NaN	1.3	0.8976	0.0216	0.0207	0.019	0.0203	0.0208
0.0	0.0	0.0	-361.8924	3400.3841	NaN	NaN	1.1191	0.8973	0.0217	0.0207	0.0191	0.0203	0.0209
0.0	0.0	0.0	-784.8924	1354.3841	NaN	NaN	1.3	0.8967	0.0218	0.0207	0.0193	0.0205	0.021
0.0	0.0	0.0	-1836.8924	2280.3841	NaN	NaN	1.3	0.8967	0.0219	0.0206	0.0195	0.0205	0.0208
0.0	0.0	0.0	-2282.8924	2056.3841	NaN	NaN	-0.3	0.8968	0.0221	0.0204	0.0197	0.0205	0.0206
0.0	0.0	0.0	-1052.8924	1232.3841	NaN	NaN	1.3	0.8973	0.0219	0.0204	0.0195	0.0204	0.0206
0.0	0.0	0.0	-1764.8924	1971.3841	NaN	NaN	1.3	0.8977	0.0218	0.0203	0.0194	0.0202	0.0206
0.0	0.0	0.0	-145.8924	1913.3841	NaN	NaN	1.0825	0.8978	0.0219	0.0204	0.0193	0.0201	0.0206
0.0	0.0	0.0	210.1076	3015.3841	NaN	NaN	0.9349	0.8981	0.0219	0.0203	0.0192	0.0199	0.0206
0.0	0.0	0.0	606.1076	-339.6159	NaN	NaN	-0.3	0.8978	0.022	0.0203	0.0194	0.02	0.0206
0.0	0.0	0.0	-896.8924	780.3841	NaN	NaN	-0.3	0.8981	0.0219	0.0202	0.0194	0.02	0.0204
0.0	0.0	0.0	-219.8924	461.3841	NaN	NaN	1.3	0.8981	0.0219	0.0201	0.0197	0.0199	0.0202
0.0	0.0	0.0	-1436.8924	-3201.6159	NaN	NaN	0.6902	0.8973	0.0221	0.0201	0.0202	0.02	0.0203
0.0	0.0	0.0	838.1076	2671.3841	NaN	NaN	0.7612	0.8984	0.0219	0.0201	0.0197	0.0198	0.0201
0.0	0.0	0.0	-1285.8924	-2463.6159	NaN	NaN	0.6571	0.8985	0.022	0.0201	0.0196	0.0197	0.0202
0.0	0.0	0.0	-2744.8924	1400.3841	NaN	NaN	-0.3	0.9001	0.0215	0.02	0.0191	0.0194	0.02
0.0	0.0	0.0	-817.8924	-394.6159	NaN	NaN	0.3255	0.8998	0.0215	0.0201	0.019	0.0195	0.0201
0.0	0.0	0.0	-1840.8924	4305.3841	NaN	NaN	1.3	0.9007	0.0213	0.0201	0.0185	0.0193	0.0201
0.0	0.0	0.0	-111.8924	4105.3841	NaN	NaN	1.028	0.9	0.0215	0.0203	0.0186	0.0192	0.0203
0.0	0.0	0.0	-556.8924	2226.3841	NaN	NaN	1.3	0.8996	0.0216	0.0203	0.019	0.0193	0.0201
0.0	0.0	0.0	-2032.8924	-1127.6159	NaN	NaN	0.3568	0.8986	0.0219	0.0204	0.0195	0.0194	0.0202
0.0	0.0	0.0	-1164.8924	1683.3841	NaN	NaN	1.3	0.8991	0.0219	0.0204	0.0193	0.0193	0.0201
0.0	0.0	0.0	170.1076	3882.3841	NaN	NaN	0.958	0.8992	0.0218	0.0205	0.0191	0.0193	0.0201
0.0	0.0	0.0	-1150.8924	2314.3841	NaN	NaN	1.3	0.8995	0.0218	0.0203	0.0191	0.0192	0.0201
0.0	0.0	0.0	-2430.8924	-1417.6159	NaN	NaN	0.3684	0.8983	0.0222	0.0204	0.0195	0.0194	0.0202
0.0	0.0	0.0	20.1076	5201.3841	NaN	NaN	0.9961	0.9001	0.0217	0.0204	0.0187	0.0192	0.02
0.0	0.0	0.0	-1057.8924	1939.3841	NaN	NaN	1.3	0.899	0.0219	0.0205	0.0189	0.0194	0.0203
0.0	0.0	0.0	-1259.8924	1962.3841	NaN	NaN	1.3	0.8985	0.0219	0.0206	0.0193	0.0194	0.0203
0.0	0.0	0.0	-2632.8924	1510.3841	NaN	NaN	-0.3	0.8972	0.0222	0.0206	0.02	0.0196	0.0203
0.0	0.0	0.0	-1811.8924	-1001.6159	NaN	NaN	0.356	0.8968	0.0223	0.0207	0.0202	0.0197	0.0204
0.0	0.0	0.0	-2687.8924	3097.3841	NaN	NaN	1.3	0.8976	0.022	0.0206	0.0199	0.0197	0.0202
0.0	0.0	0.0	-3143.8924	2767.3841	NaN	NaN	-0.3	0.8975	0.0221	0.0206	0.0199	0.0197	0.0203
0.0	0.0	0.0	-1564.8924	454.3841	NaN	NaN	-0.3	0.8968	0.0222	0.0207	0.0201	0.0198	0.0204
0.0	0.0	0.0	-1344.8924	959.3841	NaN	NaN	-0.3	0.8969	0.0221	0.0207	0.02	0.0199	0.0205
0.0	0.0	0.0	-688.8924	1367.3841	NaN	NaN	1.3	0.8967	0.022	0.0208	0.0199	0.02	0.0206
0.0	0.0	0.0	-2589.8924	3401.3841	NaN	NaN	1.3	0.8966	0.0219	0.0208	0.0202	0.02	0.0206
0.0	0.0	0.0	-1734.8924	980.3841	NaN	NaN	-0.3	0.8964	0.022	0.0207	0.0205	0.02	0.0205
0.0	0.0	0.0	-1770.8924	-1403.6159	NaN	NaN	0.4422	0.8956	0.0222	0.0207	0.0209	0.0201	0.0205
0.0	0.0	0.0	-1656.8924	346.3841	NaN	NaN	-0.2643	0.8965	0.0219	0.0206	0.0207	0.0199	0.0204
0.0	0.0	0.0	-649.8924	-345.6159	NaN	NaN	0.3472	0.8961	0.022	0.0206	0.0208	0.02	0.0205
0.0	0.0	0.0	-1445.8924	-818.6159	NaN	NaN	0.3615	0.8959	0.022	0.0207	0.0208	0.0201	0.0205
0.0	0.0	0.0	-2689.8924	-934.6159	NaN	NaN	0.2579	0.8957	0.022	0.0208	0.0207	0.0202	0.0207
0.0	0.0	0.0	-630.8924	1141.3841	NaN	NaN	1.3	0.8964	0.0217	0.0208	0.0205	0.0201	0.0206
0.0	0.0	0.0	-1170.8924	438.3841	NaN	NaN	-0.3	0.8959	0.0217	0.0208	0.0207	0.0202	0.0207
0.0	0.0	0.0	-460.8924	-1001.6159	NaN	NaN	0.6849	0.8959	0.0217	0.0208	0.0207	0.0202	0.0207
0.0	0.0	0.0	414.1076	172.3841	NaN	NaN	0.2939	0.896	0.0217	0.0208	0.0207	0.0202	0.0206
0.0	0.0	0.0	-395.8924	899.3841	NaN	NaN	1.3	0.8961	0.0215	0.0209	0.0206	0.0203	0.0206
0.0	0.0	0.0	-1784.8924	-448.6159	NaN	NaN	0.2009	0.8955	0.0217	0.0208	0.0209	0.0203	0.0207
0.0	0.0	0.0	-770.8924	-917.6159	NaN	NaN	0.5434	0.8955	0.0218	0.0208	0.0209	0.0203	0.0207
0.0	0.0	0.0	-992.8924	301.3841	NaN	NaN	-0.3	0.8956	0.0218	0.0207	0.0207	0.0204	0.0207
0.0	0.0	0.0	-918.8924	2578.3841	NaN	NaN	1.3	0.8955	0.0217	0.0207	0.0207	0.0204	0.0209
0.0	0.0	0.0	-1668.8924	1303.3841	NaN	NaN	-0.3	0.8955	0.0216	0.0207	0.0206	0.0205	0.021
0.0	0.0	0.0	-1728.8924	3253.3841	NaN	NaN	1.3	0.8954	0.0215	0.0208	0.0207	0.0207	0.021
0.0	0.0	0.0	-811.8924	-833.6159	NaN	NaN	0.5066	0.8955	0.0216	0.0207	0.0208	0.0206	0.0208
0.0	0.0	0.0	664.1076	730.3841	NaN	NaN	0.5238	0.896	0.0215	0.0206	0.0208	0.0204	0.0206
0.0	0.0	0.0	-1107.8924	-2510.6159	NaN	NaN	0.6938	0.8949	0.0219	0.0207	0.0212	0.0205	0.0207
0.0	0.0	0.0	-3130.8924	-1099.6159	NaN	NaN	0.2599	0.8957	0.0218	0.0206	0.021	0.0204	0.0205
0.0	0.0	0.0	-862.8924	2429.3841	NaN	NaN	1.3	0.8962	0.0215	0.0205	0.0207	0.0205	0.0205
0.0	0.0	0.0	-359.8924	-1198.6159	NaN	NaN	0.7691	0.896	0.0216	0.0206	0.0206	0.0205	0.0207
0.0	0.0	0.0	-284.8924	1051.3841	NaN	NaN	1.3	0.8965	0.0215	0.0205	0.0204	0.0206	0.0206
0.0	0.0	0.0	-631.8924	-879.6159	NaN	NaN	0.5819	0.8957	0.0217	0.0207	0.0205	0.0207	0.0207
0.0	0.0	0.0	-1496.8924	1290.3841	NaN	NaN	-0.3	0.8961	0.0216	0.0207	0.0203	0.0206	0.0206
0.0	0.0	0.0	1.1076	260.3841	NaN	NaN	0.9958	0.8958	0.0217	0.0207	0.0205	0.0206	0.0207
0.0	0.0	0.0	-1428.8924	-1028.6159	NaN	NaN	0.4186	0.8957	0.0219	0.0207	0.0205	0.0205	0.0207
0.0	0.0	0.0	-3.8924	792.3841	NaN	NaN	1.0049	0.8964	0.0215	0.0208	0.0202	0.0205	0.0206
0.0	0.0	0.0	10.1076	3363.3841	NaN	NaN	0.997	0.8973	0.0213	0.0207	0.0197	0.0204	0.0205
0.0	0.0	0.0	2.1076	546.3841	NaN	NaN	0.9962	0.8964	0.0215	0.0208	0.02	0.0206	0.0207
0.0	0.0	0.0	391.1076	1673.3841	NaN	NaN	0.8106	0.8965	0.0216	0.0208	0.02	0.0205	0.0207
0.0	0.0	0.0	-2250.8924	-1437.6159	NaN	NaN	0.3898	0.8955	0.0219	0.0208	0.0204	0.0206	0.0207
0.0	0.0	0.0	-1726.8924	2740.3841	NaN	NaN	1.3	0.8966	0.0216	0.0208	0.0201	0.0203	0.0206
0.0	0.0	0.0	-2982.8924	2742.3841	NaN	NaN	-0.3	0.8962	0.0217	0.0207	0.0205	0.0203	0.0206
0.0	0.0	0.0	-2049.8924	-450.6159	NaN	NaN	0.1802	0.8964	0.0217	0.0207	0.0205	0.0202	0.0205
0.0	0.0	0.0	-356.8924	-963.6159	NaN	NaN	0.7297	0.8969	0.0216	0.0207	0.0204	0.0201	0.0203
0.0	0.0	0.0	-257.8924	980.3841	NaN	NaN	1.3	0.8977	0.0214	0.0207	0.0201	0.0199	0.0201
0.0	0.0	0.0	1114.1076	-1009.6159	NaN	NaN	-0.3	0.8986	0.0212	0.0205	0.0199	0.0198	0.02
0.0	0.0	0.0	47.1076	-210.6159	NaN	NaN	1.2881	0.8991	0.0211	0.0203	0.0196	0.0198	0.0201
0.0	0.0	0.0	-1420.8924	1649.3841	NaN	NaN	1.3	0.8991	0.0211	0.0204	0.0194	0.0199	0.0202
0.0	0.0	0.0	-585.8924	7402.3841	NaN	NaN	1.086	0.8993	0.0211	0.0206	0.019	0.0196	0.0204
0.0	0.0	0.0	-487.8924	3502.3841	NaN	NaN	1.1618	0.8975	0.0216	0.0207	0.0196	0.02	0.0206
0.0	0.0	0.0	-1024.8924	-1284.6159	NaN	NaN	0.5562	0.8957	0.0222	0.0207	0.0204	0.0205	0.0205
0.0	0.0	0.0	-587.8924	546.3841	NaN	NaN	-0.3	0.8957	0.0223	0.0207	0.0205	0.0204	0.0205
0.0	0.0	0.0	-2389.8924	310.3841	NaN	NaN	-0.1493	0.8956	0.0223	0.0207	0.0206	0.0203	0.0205
0.0	0.0	0.0	-1468.8924	1932.3841	NaN	NaN	1.3	0.896	0.022	0.0207	0.0205	0.0204	0.0204
0.0	0.0	0.0	41.1076	-871.6159	NaN	NaN	1.0495	0.8956	0.0221	0.0207	0.0206	0.0206	0.0204
0.0	0.0	0.0	-420.8924	391.3841	NaN	NaN	-0.3	0.8964	0.0219	0.0206	0.0202	0.0206	0.0203
0.0	0.0	0.0	346.1076	-49.6159	NaN	NaN	-0.1673	0.896	0.0219	0.0207	0.0203	0.0207	0.0204
0.0	0.0	0.0	-2493.8924	382.3841	NaN	NaN	-0.1811	0.8957	0.022	0.0208	0.0204	0.0206	0.0204
0.0	0.0	0.0	-1787.8924	884.3841	NaN	NaN	-0.3	0.8957	0.022	0.0208	0.0205	0.0206	0.0204
0.0	0.0	0.0	107.1076	665.3841	NaN	NaN	0.8613	0.8957	0.022	0.0208	0.0205	0.0206	0.0204
0.0	0.0	0.0	-627.8924	376.3841	NaN	NaN	-0.3	0.8958	0.0219	0.0209	0.0204	0.0206	0.0204
0.0	0.0	0.0	-1873.8924	1382.3841	NaN	NaN	-0.3	0.8958	0.0218	0.0209	0.0203	0.0207	0.0204
0.0	0.0	0.0	-2193.8924	1574.3841	NaN	NaN	-0.3	0.8952	0.0219	0.021	0.0203	0.0209	0.0206
0.0	0.0	0.0	-1016.8924	2263.3841	NaN	NaN	1.3	0.8952	0.0219	0.021	0.0203	0.021	0.0206
0.0	0.0	0.0	-2007.8924	1937.3841	NaN	NaN	-0.3	0.8947	0.022	0.021	0.0204	0.021	0.0207
0.0	0.0	0.0	-2511.8924	-1555.6159	NaN	NaN	0.3824	0.8945	0.0221	0.0211	0.0206	0.0209	0.0207
0.0	0.0	0.0	-226.8924	4478.3841	NaN	NaN	1.0534	0.8954	0.0218	0.021	0.0204	0.0208	0.0206
0.0	0.0	0.0	-2438.8924	930.3841	NaN	NaN	-0.3	0.8945	0.0222	0.0211	0.0207	0.0209	0.0207
0.0	0.0	0.0	-2558.8924	904.3841	NaN	NaN	-0.3	0.8955	0.0219	0.021	0.0205	0.0206	0.0205
0.0	0.0	0.0	-440.8924	424.3841	NaN	NaN	-0.3	0.8948	0.0221	0.0211	0.0206	0.0208	0.0206
0.0	0.0	0.0	-139.8924	2603.3841	NaN	NaN	1.0568	0.8957	0.0218	0.021	0.0202	0.0208	0.0205
0.0	0.0	0.0	-2029.8924	809.3841	NaN	NaN	-0.3	0.8953	0.0219	0.021	0.0202	0.0209	0.0207
0.0	0.0	0.0	-581.8924	2352.3841	NaN	NaN	1.3	0.8956	0.0219	0.0209	0.0201	0.0209	0.0206
0.0	0.0	0.0	-1214.8924	3107.3841	NaN	NaN	1.3	0.8952	0.022	0.021	0.0201	0.021	0.0207
0.0	0.0	0.0	-1395.8924	2809.3841	NaN	NaN	1.3	0.8949	0.022	0.021	0.0202	0.021	0.0209
0.0	0.0	0.0	-1030.8924	1181.3841	NaN	NaN	1.3	0.8945	0.0223	0.021	0.0205	0.0209	0.0207
0.0	0.0	0.0	-112.8924	321.3841	NaN	NaN	1.3	0.8954	0.0221	0.0208	0.0205	0.0207	0.0205
0.0	0.0	0.0	-1213.8924	-1843.6159	NaN	NaN	0.603	0.8948	0.0223	0.0209	0.0207	0.0208	0.0205
0.0	0.0	0.0	-917.8924	1725.3841	NaN	NaN	1.3	0.8949	0.0221	0.0209	0.0206	0.0209	0.0205
0.0	0.0	0.0	-531.8924	1248.3841	NaN	NaN	1.3	0.8947	0.0222	0.0208	0.0206	0.021	0.0206
0.0	0.0	0.0	-1137.8924	-2129.6159	NaN	NaN	0.6518	0.8942	0.0225	0.0209	0.0207	0.021	0.0207
0.0	0.0	0.0	-1882.8924	2876.3841	NaN	NaN	1.3	0.8942	0.0223	0.021	0.0205	0.0212	0.0208
0.0	0.0	0.0	-691.8924	1841.3841	NaN	NaN	1.3	0.8939	0.0222	0.0212	0.0203	0.0213	0.021
0.0	0.0	0.0	-247.8924	2859.3841	NaN	NaN	1.0949	0.8946	0.022	0.0212	0.0201	0.021	0.021
0.0	0.0	0.0	-1359.8924	922.3841	NaN	NaN	-0.3	0.8945	0.0221	0.0211	0.0203	0.021	0.0209
0.0	0.0	0.0	434.1076	-1584.6159	NaN	NaN	1.3	0.895	0.0221	0.021	0.0204	0.0209	0.0207
0.0	0.0	0.0	-1006.8924	1691.3841	NaN	NaN	1.3	0.8947	0.0221	0.021	0.0205	0.0209	0.0208
0.0	0.0	0.0	-75.8924	633.3841	NaN	NaN	1.1361	0.8949	0.0221	0.0209	0.0205	0.0209	0.0207
0.0	0.0	0.0	-1485.8924	-191.6159	NaN	NaN	0.1142	0.8945	0.0223	0.0208	0.0207	0.0209	0.0208
0.0	0.0	0.0	-1651.8924	1252.3841	NaN	NaN	-0.3	0.8946	0.0222	0.0209	0.0206	0.021	0.0207
0.0	0.0	0.0	-948.8924	1595.3841	NaN	NaN	1.3	0.8946	0.0222	0.0209	0.0205	0.021	0.0207
0.0	0.0	0.0	-59.8924	617.3841	NaN	NaN	1.1074	0.895	0.0221	0.021	0.0204	0.0209	0.0207
0.0	0.0	0.0	909.1076	1269.3841	NaN	NaN	0.5827	0.895	0.0221	0.021	0.0202	0.021	0.0207
0.0	0.0	0.0	-221.8924	1453.3841	NaN	NaN	1.1802	0.8946	0.0222	0.0211	0.0203	0.0211	0.0208
0.0	0.0	0.0	-1142.8924	1641.3841	NaN	NaN	1.3	0.8941	0.0223	0.0211	0.0204	0.0213	0.0209
0.0	0.0	0.0	-938.8924	3518.3841	NaN	NaN	1.3	0.8947	0.0223	0.0209	0.0204	0.0211	0.0207
0.0	0.0	0.0	-629.8924	-1407.6159	NaN	NaN	0.6909	0.8945	0.0225	0.0206	0.0207	0.0211	0.0205
0.0	0.0	0.0	-1563.8924	2882.3841	NaN	NaN	1.3	0.8945	0.0225	0.0206	0.0207	0.0211	0.0205
0.0	0.0	0.0	-2477.8924	-1699.6159	NaN	NaN	0.4068	0.8944	0.0226	0.0207	0.0207	0.021	0.0206
0.0	0.0	0.0	-1812.8924	2602.3841	NaN	NaN	1.3	0.895	0.0222	0.0206	0.0206	0.021	0.0206
0.0	0.0	0.0	1135.1076	247.3841	NaN	NaN	0.1789	0.8949	0.0222	0.0206	0.0206	0.0211	0.0206
0.0	0.0	0.0	-2164.8924	264.3841	NaN	NaN	-0.1391	0.8955	0.0221	0.0205	0.0206	0.0209	0.0204
0.0	0.0	0.0	-2122.8924	1140.3841	NaN	NaN	-0.3	0.8953	0.0221	0.0206	0.0208	0.0209	0.0203
0.0	0.0	0.0	-46.8924	598.3841	NaN	NaN	1.085	0.8958	0.022	0.0205	0.0208	0.0208	0.0202
0.0	0.0	0.0	-2873.8924	-1264.6159	NaN	NaN	0.3056	0.895	0.0222	0.0206	0.021	0.0207	0.0204
0.0	0.0	0.0	-804.8924	446.3841	NaN	NaN	-0.3	0.896	0.022	0.0204	0.0208	0.0206	0.0202
0.0	0.0	0.0	-622.8924	1722.3841	NaN	NaN	1.3	0.896	0.022	0.0205	0.0206	0.0207	0.0203
0.0	0.0	0.0	-777.8924	-211.6159	NaN	NaN	0.2139	0.8958	0.022	0.0206	0.0204	0.0207	0.0204
0.0	0.0	0.0	-1737.8924	3985.3841	NaN	NaN	1.3	0.8962	0.022	0.0206	0.0201	0.0206	0.0205
0.0	0.0	0.0	-959.8924	-94.6159	NaN	NaN	0.0897	0.8958	0.0221	0.0206	0.0203	0.0206	0.0206
0.0	0.0	0.0	499.1076	1147.3841	NaN	NaN	0.6969	0.8959	0.0221	0.0205	0.0203	0.0206	0.0206
0.0	0.0	0.0	1121.1076	877.3841	NaN	NaN	0.439	0.8957	0.0223	0.0205	0.0204	0.0206	0.0205
0.0	0.0	0.0	394.1076	696.3841	NaN	NaN	0.6386	0.8956	0.0224	0.0205	0.0205	0.0206	0.0204
0.0	0.0	0.0	-1161.8924	120.3841	NaN	NaN	-0.1156	0.8956	0.0225	0.0204	0.0206	0.0207	0.0203
0.0	0.0	0.0	-147.8924	-1123.6159	NaN	NaN	0.8837	0.8959	0.0224	0.0204	0.0204	0.0206	0.0203
0.0	0.0	0.0	415.1076	384.3841	NaN	NaN	0.4808	0.896	0.0225	0.0204	0.0202	0.0205	0.0204
0.0	0.0	0.0	824.1076	2487.3841	NaN	NaN	0.7511	0.8971	0.0222	0.0204	0.0198	0.0202	0.0204
0.0	0.0	0.0	-1589.8924	3831.3841	NaN	NaN	1.3	0.8968	0.0222	0.0205	0.0198	0.0201	0.0205
0.0	0.0	0.0	-512.8924	2.3841	NaN	NaN	-0.0047	0.896	0.0223	0.0206	0.0202	0.0203	0.0205
0.0	0.0	0.0	-302.8924	2643.3841	NaN	NaN	1.1294	0.8962	0.0222	0.0204	0.0204	0.0204	0.0204
0.0	0.0	0.0	-1898.8924	-1675.6159	NaN	NaN	0.4688	0.8955	0.0225	0.0205	0.0206	0.0206	0.0204
0.0	0.0	0.0	-982.8924	510.3841	NaN	NaN	-0.3	0.896	0.0222	0.0204	0.0205	0.0205	0.0203
0.0	0.0	0.0	-414.8924	790.3841	NaN	NaN	1.3	0.8958	0.0222	0.0206	0.0203	0.0205	0.0205
0.0	0.0	0.0	279.1076	1927.3841	NaN	NaN	0.8735	0.8967	0.0219	0.0207	0.0199	0.0203	0.0206
0.0	0.0	0.0	-1944.8924	1780.3841	NaN	NaN	-0.3	0.8964	0.0219	0.0207	0.02	0.0203	0.0207
0.0	0.0	0.0	-235.8924	2301.3841	NaN	NaN	1.1142	0.896	0.0219	0.0209	0.02	0.0204	0.0208
0.0	0.0	0.0	-707.8924	7413.3841	NaN	NaN	1.1056	0.8958	0.0219	0.0208	0.0201	0.0204	0.0209
0.0	0.0	0.0	-466.8924	-1415.6159	NaN	NaN	0.752	0.8955	0.0222	0.0205	0.0208	0.0205	0.0205
0.0	0.0	0.0	-2105.8924	-2281.6159	NaN	NaN	0.52	0.8946	0.0224	0.0209	0.0212	0.0204	0.0206
0.0	0.0	0.0	-543.8924	496.3841	NaN	NaN	-0.3	0.8954	0.0221	0.0207	0.0211	0.0202	0.0204
0.0	0.0	0.0	-1631.8924	-499.6159	NaN	NaN	0.2344	0.8955	0.0221	0.0206	0.0211	0.0202	0.0204
0.0	0.0	0.0	396.1076	1482.3841	NaN	NaN	0.7891	0.8965	0.0219	0.0203	0.0209	0.0202	0.0202
0.0	0.0	0.0	-794.8924	-1126.6159	NaN	NaN	0.5863	0.8966	0.0218	0.0204	0.0208	0.0202	0.0202
0.0	0.0	0.0	-777.8924	1546.3841	NaN	NaN	1.3	0.8979	0.0213	0.0203	0.0203	0.0201	0.0201
0.0	0.0	0.0	-196.8924	1290.3841	NaN	NaN	1.1801	0.8975	0.0213	0.0203	0.0203	0.0203	0.0203
0.0	0.0	0.0	-1382.8924	2635.3841	NaN	NaN	1.3	0.8971	0.0215	0.0204	0.0206	0.0203	0.0202
0.0	0.0	0.0	-949.8924	-1817.6159	NaN	NaN	0.6568	0.8958	0.022	0.0205	0.0211	0.0202	0.0204
0.0	0.0	0.0	-1091.8924	-579.6159	NaN	NaN	0.3468	0.8961	0.022	0.0205	0.0211	0.02	0.0203
0.0	0.0	0.0	-1968.8924	896.3841	NaN	NaN	-0.3	0.8962	0.022	0.0204	0.0211	0.02	0.0202
0.0	0.0	0.0	-2893.8924	1652.3841	NaN	NaN	-0.3	0.8963	0.022	0.0203	0.0211	0.0201	0.0202
0.0	0.0	0.0	-713.8924	1034.3841	NaN	NaN	1.3	0.8968	0.0218	0.0202	0.021	0.0201	0.0201
0.0	0.0	0.0	-578.8924	1397.3841	NaN	NaN	1.3	0.8974	0.0217	0.0201	0.0208	0.0201	0.02
0.0	0.0	0.0	-1069.8924	-2020.6159	NaN	NaN	0.6538	0.8971	0.0217	0.0202	0.0208	0.0201	0.0201
0.0	0.0	0.0	-1614.8924	1425.3841	NaN	NaN	-0.3	0.8977	0.0216	0.0202	0.0205	0.02	0.02
0.0	0.0	0.0	-866.8924	-253.6159	NaN	NaN	0.2263	0.897	0.0217	0.0203	0.0206	0.0202	0.0202
0.0	0.0	0.0	-1339.8924	2745.3841	NaN	NaN	1.3	0.8973	0.0215	0.0203	0.0205	0.0202	0.0202
0.0	0.0	0.0	-1839.8924	1607.3841	NaN	NaN	-0.3	0.897	0.0217	0.0203	0.0206	0.0202	0.0202
0.0	0.0	0.0	-484.8924	-583.6159	NaN	NaN	0.5462	0.8968	0.0218	0.0203	0.0207	0.0201	0.0201
0.0	0.0	0.0	-488.8924	-519.6159	NaN	NaN	0.5152	0.8965	0.0219	0.0204	0.0208	0.0202	0.0202
0.0	0.0	0.0	-865.8924	-634.6159	NaN	NaN	0.4229	0.8968	0.0219	0.0204	0.0205	0.0202	0.0202
0.0	0.0	0.0	-1174.8924	1322.3841	NaN	NaN	1.3	0.8971	0.0218	0.0204	0.0201	0.0201	0.0204
0.0	0.0	0.0	-439.8924	1095.3841	NaN	NaN	1.3	0.8977	0.0217	0.0205	0.0197	0.02	0.0204
0.0	0.0	0.0	1619.1076	4156.3841	NaN	NaN	0.7197	0.8981	0.0216	0.0205	0.0194	0.0198	0.0205
0.0	0.0	0.0	1604.1076	4181.3841	NaN	NaN	0.7227	0.8973	0.0219	0.0207	0.0194	0.0198	0.0208
0.0	0.0	0.0	407.1076	6241.3841	NaN	NaN	0.9388	0.8971	0.0222	0.0207	0.0195	0.0198	0.0207
0.0	0.0	0.0	346.1076	1153.3841	NaN	NaN	0.7692	0.8958	0.0227	0.0207	0.02	0.0202	0.0207
0.0	0.0	0.0	-134.8924	-106.6159	NaN	NaN	0.4415	0.8957	0.0227	0.0205	0.0201	0.0204	0.0205
0.0	0.0	0.0	-1180.8924	1415.3841	NaN	NaN	1.3	0.8959	0.0227	0.0204	0.0202	0.0203	0.0205
0.0	0.0	0.0	-2024.8924	136.3841	NaN	NaN	-0.0722	0.8958	0.0226	0.0203	0.0203	0.0204	0.0206
0.0	0.0	0.0	-2043.8924	3371.3841	NaN	NaN	1.3	0.8957	0.0225	0.0203	0.0202	0.0205	0.0208
0.0	0.0	0.0	-1323.8924	2349.3841	NaN	NaN	1.3	0.8957	0.0224	0.0204	0.0202	0.0205	0.0209
0.0	0.0	0.0	-1680.8924	2875.3841	NaN	NaN	1.3	0.8963	0.022	0.0204	0.0202	0.0203	0.0208
0.0	0.0	0.0	-433.8924	191.3841	NaN	NaN	-0.3	0.897	0.022	0.0202	0.0204	0.0201	0.0204
0.0	0.0	0.0	-1912.8924	-934.6159	NaN	NaN	0.3282	0.8974	0.0219	0.0201	0.0207	0.0198	0.0201
0.0	0.0	0.0	-817.8924	-2491.6159	NaN	NaN	0.7529	0.8972	0.022	0.0202	0.0209	0.0197	0.0201
0.0	0.0	0.0	-788.8924	2055.3841	NaN	NaN	1.3	0.8976	0.0218	0.02	0.0209	0.0198	0.02
0.0	0.0	0.0	-2583.8924	1308.3841	NaN	NaN	-0.3	0.8972	0.0218	0.0201	0.0208	0.0199	0.0202
0.0	0.0	0.0	-1479.8924	1647.3841	NaN	NaN	1.3	0.8976	0.0215	0.0201	0.0206	0.0199	0.0203
0.0	0.0	0.0	683.1076	617.3841	NaN	NaN	0.4747	0.8972	0.0215	0.0202	0.0205	0.0201	0.0204
0.0	0.0	0.0	-656.8924	1076.3841	NaN	NaN	1.3	0.8969	0.0215	0.0204	0.0207	0.02	0.0204
0.0	0.0	0.0	-644.8924	2145.3841	NaN	NaN	1.3	0.8969	0.0215	0.0204	0.0209	0.0199	0.0203
0.0	0.0	0.0	-2122.8924	-3108.6159	NaN	NaN	0.5942	0.8964	0.0219	0.0206	0.0211	0.0199	0.0202
0.0	0.0	0.0	-336.8924	-414.6159	NaN	NaN	0.5517	0.8973	0.0217	0.0204	0.0209	0.0197	0.02
0.0	0.0	0.0	-415.8924	-169.6159	NaN	NaN	0.2897	0.8968	0.0218	0.0205	0.0209	0.0198	0.0202
0.0	0.0	0.0	39.1076	768.3841	NaN	NaN	0.9516	0.8961	0.0218	0.0209	0.0208	0.0201	0.0204
0.0	0.0	0.0	-348.8924	2973.3841	NaN	NaN	1.1329	0.8957	0.0219	0.021	0.0206	0.0203	0.0205
0.0	0.0	0.0	-2295.8924	1323.3841	NaN	NaN	-0.3	0.8948	0.0221	0.0211	0.0209	0.0204	0.0206
0.0	0.0	0.0	58.1076	-333.6159	NaN	NaN	1.2109	0.895	0.0221	0.021	0.0209	0.0204	0.0206
0.0	0.0	0.0	-1648.8924	1068.3841	NaN	NaN	-0.3	0.8949	0.0221	0.021	0.0209	0.0204	0.0207
0.0	0.0	0.0	-2697.8924	1898.3841	NaN	NaN	-0.3	0.8948	0.0221	0.021	0.021	0.0205	0.0207
0.0	0.0	0.0	-1160.8924	4361.3841	NaN	NaN	1.3	0.8949	0.0219	0.0209	0.021	0.0206	0.0207
0.0	0.0	0.0	-360.8924	-2056.6159	NaN	NaN	0.8507	0.8949	0.022	0.0208	0.0212	0.0205	0.0205
0.0	0.0	0.0	-1679.8924	2402.3841	NaN	NaN	1.3	0.8956	0.022	0.0207	0.0211	0.0203	0.0202
0.0	0.0	0.0	-3370.8924	-2381.6159	NaN	NaN	0.414	0.8952	0.0222	0.0209	0.0212	0.0202	0.0202
0.0	0.0	0.0	-1789.8924	-303.6159	NaN	NaN	0.145	0.8963	0.0218	0.0207	0.021	0.0201	0.0201
0.0	0.0	0.0	-1658.8924	175.3841	NaN	NaN	-0.1182	0.8962	0.0217	0.0207	0.0211	0.0202	0.0202
0.0	0.0	0.0	-1132.8924	1121.3841	NaN	NaN	-0.3	0.8971	0.0213	0.0206	0.0209	0.02	0.0201
0.0	0.0	0.0	-2490.8924	-629.6159	NaN	NaN	0.2018	0.8964	0.0214	0.0208	0.021	0.0201	0.0203
0.0	0.0	0.0	-1743.8924	-10.6159	NaN	NaN	0.0061	0.897	0.0212	0.0207	0.0208	0.0201	0.0202
0.0	0.0	0.0	-1791.8924	3720.3841	NaN	NaN	1.3	0.8966	0.0212	0.0209	0.0208	0.0202	0.0204
0.0	0.0	0.0	-1264.8924	-2552.6159	NaN	NaN	0.6687	0.8964	0.0213	0.0209	0.0208	0.0202	0.0205
0.0	0.0	0.0	-1202.8924	2630.3841	NaN	NaN	1.3	0.8966	0.021	0.0209	0.0206	0.0203	0.0206
0.0	0.0	0.0	-1945.8924	9.3841	NaN	NaN	-0.0048	0.8955	0.0214	0.0211	0.0207	0.0205	0.0208
0.0	0.0	0.0	-1470.8924	2676.3841	NaN	NaN	1.3	0.8962	0.0211	0.021	0.0205	0.0204	0.0209
0.0	0.0	0.0	-587.8924	1407.3841	NaN	NaN	1.3	0.8955	0.0212	0.021	0.0207	0.0206	0.0211
0.0	0.0	0.0	-1723.8924	1821.3841	NaN	NaN	1.3	0.8959	0.021	0.0209	0.0206	0.0205	0.021
0.0	0.0	0.0	-2807.8924	3523.3841	NaN	NaN	1.3	0.8957	0.021	0.0209	0.0208	0.0206	0.0211
0.0	0.0	0.0	-1418.8924	264.3841	NaN	NaN	-0.229	0.896	0.0211	0.0208	0.0208	0.0205	0.0209
0.0	0.0	0.0	-1267.8924	365.3841	NaN	NaN	-0.3	0.8957	0.0213	0.0209	0.021	0.0204	0.0208
0.0	0.0	0.0	-1106.8924	-879.6159	NaN	NaN	0.4428	0.8957	0.0212	0.0209	0.021	0.0202	0.0209
0.0	0.0	0.0	-868.8924	-1331.6159	NaN	NaN	0.6051	0.8967	0.0209	0.0207	0.0208	0.0202	0.0207
0.0	0.0	0.0	-838.8924	2003.3841	NaN	NaN	1.3	0.8974	0.0204	0.0204	0.0206	0.0204	0.0208
0.0	0.0	0.0	-1046.8924	1260.3841	NaN	NaN	1.3	0.8967	0.0204	0.0205	0.0206	0.0207	0.0211
0.0	0.0	0.0	-456.8924	1840.3841	NaN	NaN	1.3	0.8963	0.0205	0.0204	0.0206	0.021	0.0212
0.0	0.0	0.0	-1687.8924	-665.6159	NaN	NaN	0.2828	0.8965	0.0206	0.0204	0.0207	0.0207	0.0211
0.0	0.0	0.0	-2053.8924	-218.6159	NaN	NaN	0.0962	0.8966	0.0207	0.0205	0.0207	0.0204	0.021
0.0	0.0	0.0	-1490.8924	1577.3841	NaN	NaN	1.3	0.897	0.0206	0.0203	0.0206	0.0204	0.021
0.0	0.0	0.0	-418.8924	-312.6159	NaN	NaN	0.4274	0.8968	0.0206	0.0203	0.0206	0.0206	0.021
0.0	0.0	0.0	-1901.8924	3973.3841	NaN	NaN	1.3	0.8964	0.0206	0.0204	0.0207	0.0209	0.0211
0.0	0.0	0.0	625.1076	453.3841	NaN	NaN	0.4204	0.8963	0.0209	0.0203	0.0207	0.0208	0.0209
0.0	0.0	0.0	-1367.8924	-2119.6159	NaN	NaN	0.6078	0.8959	0.021	0.0206	0.0208	0.0207	0.021
0.0	0.0	0.0	-222.8924	102.3841	NaN	NaN	-0.3	0.8962	0.021	0.0205	0.0208	0.0206	0.0208
0.0	0.0	0.0	-2359.8924	1124.3841	NaN	NaN	-0.3	0.8962	0.021	0.0206	0.0208	0.0205	0.0209
0.0	0.0	0.0	-2490.8924	-302.6159	NaN	NaN	0.1083	0.8966	0.0208	0.0205	0.0207	0.0205	0.021
0.0	0.0	0.0	1246.1076	1375.3841	NaN	NaN	0.5247	0.8965	0.0206	0.0206	0.0205	0.0208	0.021
0.0	0.0	0.0	-316.8924	2763.3841	NaN	NaN	1.1295	0.8959	0.0209	0.0208	0.0205	0.0209	0.0211
0.0	0.0	0.0	-632.8924	1804.3841	NaN	NaN	1.3	0.8964	0.0209	0.0206	0.0204	0.0207	0.021
0.0	0.0	0.0	-8.8924	-2267.6159	NaN	NaN	0.9961	0.8961	0.0212	0.0207	0.0205	0.0206	0.0209
0.0	0.0	0.0	-2066.8924	2952.3841	NaN	NaN	1.3	0.8963	0.021	0.0207	0.0204	0.0207	0.0209
0.0	0.0	0.0	-1863.8924	3016.3841	NaN	NaN	1.3	0.8962	0.021	0.0207	0.0205	0.0207	0.021
0.0	0.0	0.0	-1225.8924	-739.6159	NaN	NaN	0.3763	0.8962	0.0211	0.0207	0.0205	0.0206	0.0208
0.0	0.0	0.0	-805.8924	2175.3841	NaN	NaN	1.3	0.8962	0.0212	0.0207	0.0206	0.0206	0.0207
0.0	0.0	0.0	-694.8924	-202.6159	NaN	NaN	0.2258	0.8958	0.0216	0.0208	0.0207	0.0204	0.0207
0.0	0.0	0.0	-1523.8924	175.3841	NaN	NaN	-0.1301	0.8964	0.0214	0.0208	0.0205	0.0203	0.0206
0.0	0.0	0.0	-1316.8924	-97.6159	NaN	NaN	0.069	0.8962	0.0213	0.0209	0.0204	0.0206	0.0206
0.0	0.0	0.0	-1485.8924	3836.3841	NaN	NaN	1.3	0.8961	0.0212	0.0211	0.0202	0.0208	0.0206
0.0	0.0	0.0	-958.8924	1518.3841	NaN	NaN	1.3	0.8954	0.0213	0.0211	0.0203	0.021	0.0208
0.0	0.0	0.0	-1127.8924	803.3841	NaN	NaN	-0.3	0.8956	0.0215	0.0211	0.0203	0.0208	0.0207
0.0	0.0	0.0	-1012.8924	894.3841	NaN	NaN	-0.3	0.8952	0.0217	0.0212	0.0204	0.0208	0.0207
0.0	0.0	0.0	-3043.8924	2620.3841	NaN	NaN	-0.3	0.8953	0.0216	0.0212	0.0204	0.0207	0.0207
0.0	0.0	0.0	-653.8924	-505.6159	NaN	NaN	0.4361	0.8948	0.0217	0.0213	0.0205	0.0208	0.0209
0.0	0.0	0.0	-913.8924	725.3841	NaN	NaN	-0.3	0.8953	0.0215	0.0212	0.0205	0.0208	0.0207
0.0	0.0	0.0	-627.8924	1672.3841	NaN	NaN	1.3	0.8949	0.0216	0.0212	0.0205	0.0209	0.0208
0.0	0.0	0.0	-2775.8924	-275.6159	NaN	NaN	0.0903	0.895	0.0218	0.0212	0.0205	0.0207	0.0207
0.0	0.0	0.0	-1536.8924	2729.3841	NaN	NaN	1.3	0.895	0.0215	0.0212	0.0204	0.021	0.0208
0.0	0.0	0.0	-90.8924	325.3841	NaN	NaN	1.3	0.8947	0.0216	0.0213	0.0204	0.0211	0.0209
0.0	0.0	0.0	-2082.8924	2192.3841	NaN	NaN	1.3	0.8944	0.0214	0.0214	0.0204	0.0214	0.0211
0.0	0.0	0.0	-1083.8924	1511.3841	NaN	NaN	1.3	0.894	0.0216	0.0213	0.0205	0.0215	0.0211
0.0	0.0	0.0	-550.8924	1037.3841	NaN	NaN	1.3	0.8942	0.0219	0.0213	0.0205	0.0212	0.021
0.0	0.0	0.0	-2415.8924	1765.3841	NaN	NaN	-0.3	0.8943	0.0218	0.0213	0.0205	0.0211	0.0211
0.0	0.0	0.0	-2219.8924	361.3841	NaN	NaN	-0.1944	0.8943	0.0218	0.0213	0.0204	0.021	0.0211
0.0	0.0	0.0	-2022.8924	1899.3841	NaN	NaN	-0.3	0.894	0.0216	0.0214	0.0204	0.0213	0.0213
0.0	0.0	0.0	-926.8924	2764.3841	NaN	NaN	1.3	0.8937	0.0217	0.0214	0.0205	0.0214	0.0213
0.0	0.0	0.0	2397.1076	-2084.6159	NaN	NaN	-0.3	0.8938	0.0219	0.0213	0.0206	0.0213	0.0212
0.0	0.0	0.0	-1708.8924	2992.3841	NaN	NaN	1.3	0.8944	0.0218	0.0212	0.0205	0.0211	0.021
0.0	0.0	0.0	-942.8924	1312.3841	NaN	NaN	1.3	0.8947	0.0218	0.0211	0.0205	0.021	0.0209
0.0	0.0	0.0	-2670.8924	-669.6159	NaN	NaN	0.2005	0.895	0.0217	0.021	0.0205	0.0208	0.0209
0.0	0.0	0.0	-257.8924	-336.6159	NaN	NaN	0.5662	0.8954	0.0214	0.021	0.0204	0.0209	0.0209
0.0	0.0	0.0	244.1076	3235.3841	NaN	NaN	0.9298	0.8951	0.0214	0.0211	0.0204	0.0211	0.0209
0.0	0.0	0.0	-1148.8924	-1213.6159	NaN	NaN	0.5137	0.895	0.0216	0.021	0.0205	0.021	0.0209
0.0	0.0	0.0	-1247.8924	367.3841	NaN	NaN	-0.3	0.8951	0.0217	0.021	0.0205	0.0208	0.0209
0.0	0.0	0.0	-1943.8924	-1678.6159	NaN	NaN	0.4634	0.8949	0.0217	0.021	0.0206	0.0208	0.021
0.0	0.0	0.0	-457.8924	1899.3841	NaN	NaN	1.3	0.8954	0.0213	0.021	0.0204	0.0209	0.021
0.0	0.0	0.0	-1526.8924	3259.3841	NaN	NaN	1.3	0.8948	0.0213	0.0212	0.0204	0.0211	0.0212
0.0	0.0	0.0	-229.8924	-646.6159	NaN	NaN	0.7377	0.8952	0.0213	0.0212	0.0203	0.021	0.0211
0.0	0.0	0.0	-804.8924	-988.6159	NaN	NaN	0.5512	0.8952	0.0213	0.0212	0.0203	0.0209	0.0211
0.0	0.0	0.0	43.1076	1056.3841	NaN	NaN	0.9608	0.8954	0.0212	0.0213	0.0201	0.0208	0.0213
0.0	0.0	0.0	330.1076	3279.3841	NaN	NaN	0.9085	0.8951	0.0211	0.0214	0.02	0.0208	0.0216
0.0	0.0	0.0	-1305.8924	2657.3841	NaN	NaN	1.3	0.8941	0.0214	0.0215	0.0202	0.021	0.0217
0.0	0.0	0.0	-1017.8924	2844.3841	NaN	NaN	1.3	0.8944	0.0215	0.0214	0.0202	0.0209	0.0215
0.0	0.0	0.0	-1420.8924	-285.6159	NaN	NaN	0.1674	0.8951	0.0216	0.021	0.0204	0.0208	0.0211
0.0	0.0	0.0	9.1076	-3012.6159	NaN	NaN	1.003	0.8954	0.0215	0.021	0.0203	0.0207	0.021
0.0	0.0	0.0	-25.8924	3105.3841	NaN	NaN	1.0084	0.8963	0.021	0.0211	0.0199	0.0206	0.0211
0.0	0.0	0.0	336.1076	1695.3841	NaN	NaN	0.8346	0.8961	0.021	0.0212	0.0198	0.0206	0.0213
0.0	0.0	0.0	-734.8924	1194.3841	NaN	NaN	1.3	0.8961	0.021	0.0211	0.0199	0.0207	0.0212
0.0	0.0	0.0	-1508.8924	2088.3841	NaN	NaN	1.3	0.8962	0.0211	0.021	0.0198	0.0207	0.0211
0.0	0.0	0.0	-1937.8924	-626.6159	NaN	NaN	0.2443	0.8968	0.021	0.0208	0.0198	0.0206	0.0209
0.0	0.0	0.0	-304.8924	1583.3841	NaN	NaN	1.2385	0.8971	0.0208	0.0207	0.0198	0.0206	0.021
0.0	0.0	0.0	21.1076	-884.6159	NaN	NaN	1.0244	0.8963	0.0211	0.0207	0.0201	0.0208	0.0209
0.0	0.0	0.0	-1356.8924	3845.3841	NaN	NaN	1.3	0.8972	0.021	0.0207	0.0198	0.0205	0.0208
0.0	0.0	0.0	84.1076	78.3841	NaN	NaN	0.4824	0.8965	0.0213	0.0207	0.0201	0.0207	0.0208
0.0	0.0	0.0	-1367.8924	-89.6159	NaN	NaN	0.0615	0.8971	0.0213	0.0204	0.02	0.0206	0.0206
0.0	0.0	0.0	-1397.8924	1790.3841	NaN	NaN	1.3	0.8972	0.0212	0.0205	0.02	0.0205	0.0206
0.0	0.0	0.0	-853.8924	-1902.6159	NaN	NaN	0.6902	0.8977	0.0211	0.0205	0.0199	0.0203	0.0205
0.0	0.0	0.0	432.1076	2492.3841	NaN	NaN	0.8522	0.8979	0.0209	0.0208	0.0197	0.0201	0.0206
0.0	0.0	0.0	-1549.8924	-1436.6159	NaN	NaN	0.481	0.8979	0.0211	0.0206	0.02	0.02	0.0204
0.0	0.0	0.0	-738.8924	-1021.6159	NaN	NaN	0.5803	0.8982	0.021	0.0206	0.02	0.0199	0.0203
0.0	0.0	0.0	-1101.8924	-1465.6159	NaN	NaN	0.5708	0.8985	0.0209	0.0207	0.0199	0.0198	0.0203
0.0	0.0	0.0	-682.8924	1951.3841	NaN	NaN	1.3	0.8994	0.0206	0.0206	0.0195	0.0196	0.0203
0.0	0.0	0.0	-1592.8924	774.3841	NaN	NaN	-0.3	0.8998	0.0204	0.0205	0.0193	0.0196	0.0204
0.0	0.0	0.0	-2112.8924	-1008.6159	NaN	NaN	0.3231	0.9003	0.0202	0.0206	0.0191	0.0195	0.0204
0.0	0.0	0.0	-830.8924	3290.3841	NaN	NaN	1.3	0.8995	0.0205	0.0208	0.0189	0.0195	0.0207
0.0	0.0	0.0	-1100.8924	1729.3841	NaN	NaN	1.3	0.9002	0.0205	0.0206	0.0187	0.0193	0.0207
0.0	0.0	0.0	196.1076	-412.6159	NaN	NaN	1.3	0.9003	0.0204	0.0205	0.0187	0.0193	0.0208
0.0	0.0	0.0	-2008.8924	1609.3841	NaN	NaN	-0.3	0.8997	0.0207	0.0208	0.0187	0.0193	0.0209
0.0	0.0	0.0	-333.8924	4464.3841	NaN	NaN	1.0808	0.8993	0.0209	0.0209	0.0185	0.0191	0.0212
0.0	0.0	0.0	245.1076	-1295.6159	NaN	NaN	1.2333	0.8992	0.021	0.0207	0.0188	0.0194	0.021
0.0	0.0	0.0	596.1076	4458.3841	NaN	NaN	0.8821	0.8986	0.0211	0.021	0.0187	0.0193	0.0213
0.0	0.0	0.0	-1384.8924	640.3841	NaN	NaN	-0.3	0.8976	0.0216	0.0209	0.0191	0.0196	0.0211
0.0	0.0	0.0	-2265.8924	1276.3841	NaN	NaN	-0.3	0.8985	0.0213	0.0208	0.019	0.0195	0.021
0.0	0.0	0.0	501.1076	162.3841	NaN	NaN	0.2447	0.8979	0.0215	0.0208	0.0192	0.0196	0.021
0.0	0.0	0.0	60.1076	-514.6159	NaN	NaN	1.1322	0.8983	0.0214	0.0208	0.0191	0.0195	0.021
0.0	0.0	0.0	-1887.8924	943.3841	NaN	NaN	-0.3	0.8983	0.0213	0.0208	0.0191	0.0194	0.0211
0.0	0.0	0.0	-969.8924	-749.6159	NaN	NaN	0.4359	0.8983	0.0213	0.0208	0.019	0.0194	0.0212
0.0	0.0	0.0	-2096.8924	2683.3841	NaN	NaN	1.3	0.8984	0.0212	0.021	0.0188	0.0193	0.0214
0.0	0.0	0.0	-1771.8924	-294.6159	NaN	NaN	0.1426	0.8986	0.0211	0.0208	0.0188	0.0192	0.0214
0.0	0.0	0.0	-2409.8924	1894.3841	NaN	NaN	-0.3	0.8985	0.0212	0.0208	0.0189	0.0193	0.0213
0.0	0.0	0.0	-1625.8924	445.3841	NaN	NaN	-0.3	0.8981	0.0215	0.0209	0.0188	0.0192	0.0215
0.0	0.0	0.0	-2848.8924	1425.3841	NaN	NaN	-0.3	0.8986	0.0213	0.0208	0.0188	0.0192	0.0213
0.0	0.0	0.0	19.1076	1923.3841	NaN	NaN	0.9902	0.8984	0.0213	0.0208	0.0189	0.0192	0.0214
0.0	0.0	0.0	-914.8924	-482.6159	NaN	NaN	0.3453	0.898	0.0214	0.0208	0.0191	0.0193	0.0213
0.0	0.0	0.0	-718.8924	-182.6159	NaN	NaN	0.2026	0.8975	0.0216	0.0209	0.0193	0.0194	0.0213
0.0	0.0	0.0	1676.1076	614.3841	NaN	NaN	0.2682	0.8974	0.0216	0.021	0.0193	0.0193	0.0213
0.0	0.0	0.0	-386.8924	-2796.6159	NaN	NaN	0.8785	0.8973	0.0215	0.021	0.0195	0.0194	0.0213
0.0	0.0	0.0	-1379.8924	150.3841	NaN	NaN	-0.1223	0.8971	0.0215	0.0211	0.0195	0.0195	0.0214
0.0	0.0	0.0	-2211.8924	1147.3841	NaN	NaN	-0.3	0.8966	0.0216	0.0213	0.0195	0.0196	0.0215
0.0	0.0	0.0	-1218.8924	1249.3841	NaN	NaN	1.3	0.896	0.0218	0.0215	0.0194	0.0196	0.0217
0.0	0.0	0.0	-1112.8924	-874.6159	NaN	NaN	0.4401	0.8966	0.0218	0.0212	0.0196	0.0195	0.0214
0.0	0.0	0.0	-3629.8924	-507.6159	NaN	NaN	0.1227	0.8976	0.0216	0.0209	0.0194	0.0194	0.021
0.0	0.0	0.0	-1444.8924	-610.6159	NaN	NaN	0.2971	0.8978	0.0216	0.0208	0.0192	0.0193	0.0212
0.0	0.0	0.0	-2743.8924	1424.3841	NaN	NaN	-0.3	0.8977	0.0215	0.021	0.0191	0.0194	0.0214
0.0	0.0	0.0	-2255.8924	3877.3841	NaN	NaN	1.3	0.896	0.0222	0.0214	0.019	0.0194	0.0221
0.0	0.0	0.0	-1629.8924	-832.6159	NaN	NaN	0.3381	0.8968	0.0219	0.0211	0.0189	0.0193	0.0219
0.0	0.0	0.0	-869.8924	1246.3841	NaN	NaN	1.3	0.8959	0.0223	0.0214	0.0187	0.0194	0.0223
0.0	0.0	0.0	-1681.8924	980.3841	NaN	NaN	-0.3	0.8955	0.0225	0.0215	0.0187	0.0194	0.0225
0.0	0.0	0.0	-470.8924	404.3841	NaN	NaN	-0.3	0.8964	0.0221	0.0211	0.0184	0.0195	0.0224
0.0	0.0	0.0	-690.8924	4944.3841	NaN	NaN	1.1624	0.8953	0.023	0.0212	0.0182	0.0193	0.0229
0.0	0.0	0.0	-412.8924	1944.3841	NaN	NaN	1.2696	0.8962	0.0226	0.0207	0.0183	0.0195	0.0225
0.0	0.0	0.0	-2143.8924	6560.3841	NaN	NaN	1.3	0.8946	0.0232	0.0209	0.0186	0.0197	0.0231
0.0	0.0	0.0	-3053.8924	-699.6159	NaN	NaN	0.1864	0.8926	0.0228	0.021	0.0196	0.0208	0.0231
0.0	0.0	0.0	-2103.8924	2026.3841	NaN	NaN	-0.3	0.8925	0.023	0.0207	0.0199	0.021	0.0229
0.0	0.0	0.0	-2901.8924	553.3841	NaN	NaN	-0.2356	0.8922	0.0231	0.0205	0.0203	0.0211	0.0228
0.0	0.0	0.0	-2622.8924	-2015.6159	NaN	NaN	0.4345	0.8928	0.0232	0.0201	0.0203	0.021	0.0225
0.0	0.0	0.0	-801.8924	-1983.6159	NaN	NaN	0.7121	0.8923	0.0235	0.02	0.0203	0.0213	0.0226
0.0	0.0	0.0	-1229.8924	2024.3841	NaN	NaN	1.3	0.8906	0.0241	0.0201	0.0203	0.0217	0.0232
0.0	0.0	0.0	-526.8924	-1950.6159	NaN	NaN	0.7873	0.8909	0.024	0.0199	0.0202	0.0217	0.0233
0.0	0.0	0.0	-2120.8924	2390.3841	NaN	NaN	1.3	0.8895	0.0247	0.0198	0.0202	0.0218	0.0239
0.0	0.0	0.0	-1065.8924	-185.6159	NaN	NaN	0.1483	0.8878	0.0254	0.0199	0.0205	0.022	0.0244
0.0	0.0	0.0	-839.8924	-1080.6159	NaN	NaN	0.5627	0.8874	0.0252	0.0199	0.0206	0.0222	0.0246
0.0	0.0	0.0	-1523.8924	224.3841	NaN	NaN	-0.1727	0.8857	0.0259	0.0199	0.021	0.0226	0.025
0.0	0.0	0.0	-3592.8924	-1580.6159	NaN	NaN	0.3055	0.887	0.0256	0.0194	0.0209	0.0225	0.0245
0.0	0.0	0.0	-1387.8924	452.3841	NaN	NaN	-0.3	0.8849	0.0268	0.0195	0.021	0.0227	0.0251
0.0	0.0	0.0	-1655.8924	1767.3841	NaN	NaN	1.3	0.8819	0.0281	0.02	0.0214	0.0226	0.0261
0.0	0.0	0.0	-3933.8924	3032.3841	NaN	NaN	-0.3	0.8832	0.0281	0.0197	0.0212	0.0223	0.0256
0.0	0.0	0.0	-104.8924	822.3841	NaN	NaN	1.1462	0.8825	0.0285	0.0198	0.0213	0.0222	0.0257
0.0	0.0	0.0	-381.8924	1582.3841	NaN	NaN	1.3	0.8823	0.0288	0.0197	0.0213	0.0221	0.0258
0.0	0.0	0.0	-500.8924	4236.3841	NaN	NaN	1.1341	0.8814	0.0296	0.0199	0.0213	0.0218	0.0261
0.0	0.0	0.0	-609.8924	-268.6159	NaN	NaN	0.3058	0.8866	0.0271	0.0193	0.0208	0.0217	0.0245
0.0	0.0	0.0	-657.8924	386.3841	NaN	NaN	-0.3	0.8846	0.0281	0.0195	0.021	0.0219	0.0249
0.0	0.0	0.0	-154.8924	1767.3841	NaN	NaN	1.0961	0.8845	0.0286	0.0194	0.0209	0.0216	0.0249
0.0	0.0	0.0	-2338.8924	3302.3841	NaN	NaN	1.3	0.8853	0.0286	0.0192	0.0207	0.0212	0.0249
0.0	0.0	0.0	-1009.8924	-267.6159	NaN	NaN	0.2095	0.8836	0.0296	0.0193	0.0209	0.0212	0.0254
0.0	0.0	0.0	-1526.8924	246.3841	NaN	NaN	-0.1924	0.8847	0.0294	0.0193	0.0207	0.0209	0.025
0.0	0.0	0.0	-1098.8924	3213.3841	NaN	NaN	1.3	0.8817	0.0311	0.0197	0.0209	0.0207	0.0258
0.0	0.0	0.0	863.1076	-1753.6159	NaN	NaN	1.3	0.8839	0.0303	0.0195	0.0205	0.0207	0.025
0.0	0.0	0.0	-2085.8924	-491.6159	NaN	NaN	0.1907	0.8853	0.0296	0.0194	0.0204	0.0208	0.0245
0.0	0.0	0.0	-1707.8924	1512.3841	NaN	NaN	-0.3	0.8836	0.0306	0.0194	0.0206	0.0211	0.0248
0.0	0.0	0.0	-2158.8924	-1009.6159	NaN	NaN	0.3186	0.8854	0.03	0.0188	0.0204	0.0211	0.0244
0.0	0.0	0.0	-2024.8924	3056.3841	NaN	NaN	1.3	0.8827	0.0313	0.0188	0.0207	0.0213	0.0252
0.0	0.0	0.0	-1776.8924	1779.3841	NaN	NaN	1.3	0.8817	0.0319	0.0188	0.021	0.0216	0.0249
0.0	0.0	0.0	-2989.8924	338.3841	NaN	NaN	-0.1276	0.882	0.0316	0.0188	0.0211	0.0218	0.0247
0.0	0.0	0.0	-2436.8924	2077.3841	NaN	NaN	-0.3	0.8828	0.0314	0.0185	0.021	0.0215	0.0247
0.0	0.0	0.0	-1132.8924	2164.3841	NaN	NaN	1.3	0.88	0.033	0.0188	0.0213	0.0213	0.0257
0.0	0.0	0.0	-2069.8924	1577.3841	NaN	NaN	-0.3	0.8805	0.033	0.0187	0.0212	0.0208	0.0258
0.0	0.0	0.0	-147.8924	605.3841	NaN	NaN	1.3	0.8807	0.0328	0.019	0.0211	0.0207	0.0258
0.0	0.0	0.0	-215.8924	502.3841	NaN	NaN	1.3	0.8812	0.0324	0.0193	0.0208	0.0208	0.0255
0.0	0.0	0.0	-2913.8924	-601.6159	NaN	NaN	0.1711	0.8818	0.0314	0.0198	0.0208	0.0211	0.0251
0.0	0.0	0.0	-2849.8924	-1580.6159	NaN	NaN	0.3568	0.884	0.0296	0.0198	0.0209	0.0212	0.0246
0.0	0.0	0.0	-878.8924	896.3841	NaN	NaN	1.3	0.8815	0.031	0.0199	0.021	0.0213	0.0253
0.0	0.0	0.0	-1971.8924	-3107.6159	NaN	NaN	0.6118	0.8851	0.0302	0.0191	0.0202	0.0205	0.0249
0.0	0.0	0.0	-1469.8924	4205.3841	NaN	NaN	1.3	0.879	0.0335	0.0194	0.0213	0.0203	0.0265
0.0	0.0	0.0	-2668.8924	845.3841	NaN	NaN	-0.3	0.883	0.0321	0.0191	0.0204	0.0199	0.0255
0.0	0.0	0.0	-586.8924	2724.3841	NaN	NaN	1.2746	0.8758	0.0355	0.0195	0.0218	0.0201	0.0273
0.0	0.0	0.0	-799.8924	2304.3841	NaN	NaN	1.3	0.8823	0.0327	0.0193	0.0204	0.0196	0.0258
0.0	0.0	0.0	-261.8924	6194.3841	NaN	NaN	1.0441	0.8708	0.0375	0.0204	0.0223	0.0201	0.0288
0.0	0.0	0.0	-2294.8924	1031.3841	NaN	NaN	-0.3	0.8808	0.0333	0.019	0.0207	0.0196	0.0265
0.0	0.0	0.0	-2864.8924	2376.3841	NaN	NaN	-0.3	0.8819	0.0323	0.0193	0.0206	0.0198	0.026
0.0	0.0	0.0	-402.8924	2027.3841	NaN	NaN	1.248	0.8822	0.0322	0.0194	0.0205	0.02	0.0256
0.0	0.0	0.0	-1985.8924	-1774.6159	NaN	NaN	0.4719	0.8868	0.0296	0.0191	0.0202	0.0201	0.0242
0.0	0.0	0.0	-2202.8924	-265.6159	NaN	NaN	0.1076	0.8877	0.0284	0.0189	0.0204	0.0205	0.024
0.0	0.0	0.0	-2874.8924	2565.3841	NaN	NaN	-0.3	0.8868	0.0293	0.0186	0.0203	0.0206	0.0244
0.0	0.0	0.0	-1593.8924	390.3841	NaN	NaN	-0.3	0.8868	0.0297	0.0185	0.02	0.0201	0.0248
0.0	0.0	0.0	-548.8924	4981.3841	NaN	NaN	1.1238	0.8818	0.0319	0.0189	0.0208	0.0203	0.0263
0.0	0.0	0.0	45.1076	-2498.6159	NaN	NaN	1.0184	0.8872	0.0295	0.0185	0.0198	0.0202	0.0248
0.0	0.0	0.0	-90.8924	-1347.6159	NaN	NaN	0.9368	0.8859	0.0297	0.0188	0.0198	0.0205	0.0252
0.0	0.0	0.0	-3114.8924	1106.3841	NaN	NaN	-0.3	0.8879	0.0286	0.0185	0.0196	0.0206	0.0247
0.0	0.0	0.0	-1391.8924	1906.3841	NaN	NaN	1.3	0.8866	0.0291	0.0185	0.0198	0.0207	0.0253
0.0	0.0	0.0	-2151.8924	-2359.6159	NaN	NaN	0.523	0.89	0.0272	0.018	0.0195	0.0208	0.0244
0.0	0.0	0.0	-220.8924	1329.3841	NaN	NaN	1.1993	0.8862	0.0292	0.0186	0.02	0.0207	0.0254
0.0	0.0	0.0	-2523.8924	-1029.6159	NaN	NaN	0.2897	0.8871	0.0291	0.0186	0.0199	0.0205	0.0248
0.0	0.0	0.0	-391.8924	-1475.6159	NaN	NaN	0.7902	0.887	0.0289	0.0187	0.0199	0.0205	0.0249
0.0	0.0	0.0	-1541.8924	50.3841	NaN	NaN	-0.0338	0.8884	0.0288	0.0185	0.0195	0.02	0.0248
0.0	0.0	0.0	-1268.8924	2810.3841	NaN	NaN	1.3	0.8859	0.0302	0.0187	0.0199	0.0196	0.0257
0.0	0.0	0.0	-1871.8924	3175.3841	NaN	NaN	1.3	0.8873	0.0298	0.0186	0.0196	0.0191	0.0255
0.0	0.0	0.0	-1446.8924	2876.3841	NaN	NaN	1.3	0.8863	0.0302	0.0189	0.0198	0.0192	0.0256
0.0	0.0	0.0	-998.8924	-377.6159	NaN	NaN	0.2743	0.8892	0.0287	0.0189	0.0193	0.0195	0.0245
0.0	0.0	0.0	-621.8924	2189.3841	NaN	NaN	1.3	0.888	0.0288	0.0193	0.0194	0.0198	0.0247
0.0	0.0	0.0	-3760.8924	-62.6159	NaN	NaN	0.0164	0.8891	0.028	0.0191	0.0194	0.0199	0.0246
0.0	0.0	0.0	-1882.8924	-407.6159	NaN	NaN	0.178	0.8912	0.0273	0.0185	0.019	0.0196	0.0244
0.0	0.0	0.0	-1587.8924	2816.3841	NaN	NaN	1.3	0.8907	0.0282	0.0182	0.0191	0.019	0.0248
0.0	0.0	0.0	-1189.8924	2442.3841	NaN	NaN	1.3	0.8874	0.0296	0.0186	0.0197	0.0191	0.0255
0.0	0.0	0.0	-2478.8924	2927.3841	NaN	NaN	1.3	0.8897	0.0287	0.0187	0.0193	0.019	0.0246
0.0	0.0	0.0	-1092.8924	1519.3841	NaN	NaN	1.3	0.8887	0.0288	0.0192	0.0193	0.0193	0.0247
0.0	0.0	0.0	-1226.8924	-744.6159	NaN	NaN	0.3777	0.8909	0.0278	0.019	0.019	0.0193	0.0241
0.0	0.0	0.0	-284.8924	2033.3841	NaN	NaN	1.1629	0.8896	0.0284	0.0191	0.019	0.019	0.0249
0.0	0.0	0.0	-2209.8924	951.3841	NaN	NaN	-0.3	0.8912	0.0276	0.0188	0.0187	0.019	0.0246
0.0	0.0	0.0	1548.1076	-379.6159	NaN	NaN	-0.3	0.8904	0.0278	0.0189	0.0187	0.0192	0.0249
0.0	0.0	0.0	-1307.8924	1745.3841	NaN	NaN	1.3	0.8887	0.0284	0.0194	0.0188	0.0193	0.0254
0.0	0.0	0.0	-2203.8924	-38.6159	NaN	NaN	0.0172	0.8899	0.0276	0.0193	0.0188	0.0196	0.0248
0.0	0.0	0.0	-398.8924	-25.6159	NaN	NaN	0.0603	0.8898	0.0274	0.0194	0.0189	0.0198	0.0248
0.0	0.0	0.0	-2135.8924	-132.6159	NaN	NaN	0.0585	0.8888	0.0276	0.0196	0.0192	0.02	0.0248
0.0	0.0	0.0	-1206.8924	3306.3841	NaN	NaN	1.3	0.8869	0.0287	0.02	0.0193	0.0199	0.0252
0.0	0.0	0.0	268.1076	814.3841	NaN	NaN	0.7523	0.8886	0.0278	0.0197	0.0191	0.0199	0.0248
0.0	0.0	0.0	-1514.8924	1199.3841	NaN	NaN	-0.3	0.8889	0.0275	0.0196	0.019	0.0201	0.0249
0.0	0.0	0.0	-1538.8924	862.3841	NaN	NaN	-0.3	0.8918	0.0264	0.0189	0.0186	0.0199	0.0244
0.0	0.0	0.0	-2051.8924	7348.3841	NaN	NaN	1.3	0.8895	0.0278	0.0191	0.0188	0.0194	0.0254
0.0	0.0	0.0	-1745.8924	2236.3841	NaN	NaN	1.3	0.887	0.028	0.0198	0.0193	0.0204	0.0255
0.0	0.0	0.0	-2147.8924	-177.6159	NaN	NaN	0.0764	0.8876	0.0265	0.0201	0.02	0.0212	0.0246
0.0	0.0	0.0	-2127.8924	-1255.6159	NaN	NaN	0.3711	0.8851	0.0267	0.0204	0.0209	0.0221	0.0248
0.0	0.0	0.0	-2201.8924	-1179.6159	NaN	NaN	0.3488	0.8861	0.0262	0.0203	0.0207	0.022	0.0246
0.0	0.0	0.0	-1698.8924	1331.3841	NaN	NaN	-0.3	0.8871	0.0261	0.0201	0.0202	0.0218	0.0247
0.0	0.0	0.0	-1338.8924	1790.3841	NaN	NaN	1.3	0.8886	0.0259	0.0197	0.0196	0.0216	0.0246
0.0	0.0	0.0	-557.8924	3289.3841	NaN	NaN	1.2042	0.8869	0.0268	0.02	0.0192	0.0213	0.0258
0.0	0.0	0.0	-1320.8924	395.3841	NaN	NaN	-0.3	0.8874	0.0265	0.02	0.0191	0.0212	0.0257
0.0	0.0	0.0	-1623.8924	2442.3841	NaN	NaN	1.3	0.8875	0.026	0.0202	0.0192	0.0216	0.0254
0.0	0.0	0.0	-832.8924	1493.3841	NaN	NaN	1.3	0.886	0.0262	0.0205	0.0196	0.022	0.0257
0.0	0.0	0.0	-2872.8924	-2331.6159	NaN	NaN	0.448	0.8853	0.0257	0.0207	0.0203	0.0226	0.0253
0.0	0.0	0.0	-2240.8924	3167.3841	NaN	NaN	1.3	0.885	0.0261	0.0208	0.0202	0.0224	0.0255
0.0	0.0	0.0	-1407.8924	-1794.6159	NaN	NaN	0.5604	0.8856	0.0258	0.0206	0.0203	0.0225	0.0252
0.0	0.0	0.0	-944.8924	-792.6159	NaN	NaN	0.4562	0.8863	0.0257	0.0204	0.02	0.0225	0.0252
0.0	0.0	0.0	-1423.8924	1738.3841	NaN	NaN	1.3	0.8872	0.0257	0.0201	0.0196	0.0222	0.0252
0.0	0.0	0.0	-487.8924	2264.3841	NaN	NaN	1.2746	0.8865	0.0261	0.0202	0.0195	0.0221	0.0256
0.0	0.0	0.0	-770.8924	542.3841	NaN	NaN	-0.3	0.8864	0.0259	0.0202	0.0196	0.0222	0.0256
0.0	0.0	0.0	-2600.8924	2226.3841	NaN	NaN	-0.3	0.8857	0.0257	0.0205	0.0201	0.0227	0.0253
0.0	0.0	0.0	-2114.8924	2960.3841	NaN	NaN	1.3	0.885	0.0253	0.0206	0.0206	0.023	0.0254
0.0	0.0	0.0	-1365.8924	-1221.6159	NaN	NaN	0.4721	0.8857	0.025	0.0205	0.0206	0.0231	0.0251
0.0	0.0	0.0	-1415.8924	2429.3841	NaN	NaN	1.3	0.8858	0.0249	0.0206	0.0205	0.0231	0.0251
0.0	0.0	0.0	-899.8924	2054.3841	NaN	NaN	1.3	0.8861	0.0249	0.0206	0.0204	0.023	0.0251
0.0	0.0	0.0	-1548.8924	-47.6159	NaN	NaN	0.0298	0.8866	0.0245	0.0203	0.0204	0.023	0.0251
0.0	0.0	0.0	-2620.8924	1992.3841	NaN	NaN	-0.3	0.8866	0.0247	0.0203	0.0203	0.023	0.0251
0.0	0.0	0.0	-1824.8924	1669.3841	NaN	NaN	-0.3	0.8867	0.0244	0.0203	0.0205	0.023	0.0251
0.0	0.0	0.0	-1899.8924	3465.3841	NaN	NaN	1.3	0.8861	0.0245	0.0204	0.0206	0.023	0.0254
0.0	0.0	0.0	-946.8924	-2232.6159	NaN	NaN	0.7022	0.8863	0.0243	0.0202	0.0211	0.0232	0.0249
0.0	0.0	0.0	-482.8924	1100.3841	NaN	NaN	1.3	0.8865	0.0241	0.0204	0.021	0.0231	0.0249
0.0	0.0	0.0	-1583.8924	80.3841	NaN	NaN	-0.0535	0.8866	0.0241	0.0205	0.0208	0.023	0.025
0.0	0.0	0.0	-207.8924	-402.6159	NaN	NaN	0.6595	0.8874	0.0238	0.0204	0.0206	0.0228	0.0249
0.0	0.0	0.0	-1149.8924	1324.3841	NaN	NaN	1.3	0.8874	0.0238	0.0203	0.0206	0.0229	0.025
0.0	0.0	0.0	-655.8924	0.3841	NaN	NaN	-0.0006	0.8882	0.0237	0.0202	0.0202	0.0227	0.025
0.0	0.0	0.0	-1222.8924	2194.3841	NaN	NaN	1.3	0.8889	0.0237	0.02	0.02	0.0223	0.0252
0.0	0.0	0.0	-682.8924	4605.3841	NaN	NaN	1.1741	0.8886	0.0239	0.02	0.02	0.0221	0.0253
0.0	0.0	0.0	-448.8924	156.3841	NaN	NaN	-0.3	0.8879	0.024	0.0202	0.0204	0.0224	0.0252
0.0	0.0	0.0	-652.8924	-378.6159	NaN	NaN	0.3671	0.887	0.0241	0.0203	0.0207	0.0227	0.0251
0.0	0.0	0.0	368.1076	1764.3841	NaN	NaN	0.8274	0.8874	0.0241	0.0204	0.0206	0.0225	0.025
0.0	0.0	0.0	-1314.8924	519.3841	NaN	NaN	-0.3	0.8875	0.0241	0.0202	0.0207	0.0226	0.0249
0.0	0.0	0.0	-1141.8924	223.3841	NaN	NaN	-0.2432	0.8871	0.0243	0.0202	0.021	0.0229	0.0245
0.0	0.0	0.0	-1089.8924	2742.3841	NaN	NaN	1.3	0.887	0.0243	0.0203	0.021	0.0229	0.0245
0.0	0.0	0.0	-815.8924	1958.3841	NaN	NaN	1.3	0.8867	0.0245	0.0203	0.0211	0.0229	0.0245
0.0	0.0	0.0	-1986.8924	-553.6159	NaN	NaN	0.2179	0.8876	0.0244	0.0199	0.0212	0.023	0.024
0.0	0.0	0.0	-137.8924	970.3841	NaN	NaN	1.1656	0.8879	0.0242	0.0199	0.0211	0.0229	0.024
0.0	0.0	0.0	-1139.8924	-1653.6159	NaN	NaN	0.5919	0.8881	0.0241	0.0199	0.021	0.0229	0.0239
0.0	0.0	0.0	451.1076	4582.3841	NaN	NaN	0.9104	0.8887	0.024	0.0201	0.0206	0.0224	0.0242
0.0	0.0	0.0	-1664.8924	365.3841	NaN	NaN	-0.2812	0.8886	0.024	0.02	0.0208	0.0226	0.024
0.0	0.0	0.0	-1550.8924	133.3841	NaN	NaN	-0.0941	0.8886	0.0242	0.0199	0.0208	0.0227	0.0239
0.0	0.0	0.0	-1987.8924	924.3841	NaN	NaN	-0.3	0.8884	0.0243	0.0199	0.0208	0.0226	0.0239
0.0	0.0	0.0	-179.8924	956.3841	NaN	NaN	1.2317	0.8888	0.0242	0.0199	0.0207	0.0224	0.0241
0.0	0.0	0.0	507.1076	2011.3841	NaN	NaN	0.7986	0.889	0.0242	0.02	0.0207	0.0223	0.024
0.0	0.0	0.0	-251.8924	-232.6159	NaN	NaN	0.4801	0.8888	0.0244	0.02	0.0208	0.0222	0.0238
0.0	0.0	0.0	-2635.8924	-843.6159	NaN	NaN	0.2425	0.8891	0.0244	0.02	0.0207	0.022	0.0236
0.0	0.0	0.0	514.1076	949.3841	NaN	NaN	0.6487	0.8899	0.0241	0.0201	0.0205	0.0217	0.0237
0.0	0.0	0.0	-990.8924	1010.3841	NaN	NaN	1.3	0.8899	0.0242	0.0201	0.0204	0.0216	0.0237
0.0	0.0	0.0	-1387.8924	-1140.6159	NaN	NaN	0.4511	0.8902	0.0242	0.02	0.0205	0.0216	0.0235
0.0	0.0	0.0	-639.8924	2429.3841	NaN	NaN	1.3	0.8903	0.0242	0.02	0.0206	0.0215	0.0235
0.0	0.0	0.0	-1030.8924	1244.3841	NaN	NaN	1.3	0.8891	0.0246	0.0202	0.0207	0.0217	0.0237
0.0	0.0	0.0	-2072.8924	1984.3841	NaN	NaN	-0.3	0.8895	0.0246	0.0202	0.0206	0.0215	0.0236
0.0	0.0	0.0	-1595.8924	1410.3841	NaN	NaN	-0.3	0.8893	0.0247	0.0202	0.0207	0.0215	0.0235
0.0	0.0	0.0	1731.1076	-1225.6159	NaN	NaN	-0.3	0.8895	0.0246	0.0203	0.0206	0.0214	0.0236
0.0	0.0	0.0	-49.8924	276.3841	NaN	NaN	1.2203	0.8891	0.0247	0.0205	0.0206	0.0215	0.0237
0.0	0.0	0.0	-512.8924	4293.3841	NaN	NaN	1.1357	0.8881	0.0251	0.0208	0.0207	0.0214	0.0239
0.0	0.0	0.0	-693.8924	507.3841	NaN	NaN	-0.3	0.8881	0.0252	0.0206	0.0209	0.0215	0.0237
0.0	0.0	0.0	-2469.8924	600.3841	NaN	NaN	-0.3	0.8876	0.0253	0.0206	0.0213	0.0216	0.0236
0.0	0.0	0.0	-1522.8924	490.3841	NaN	NaN	-0.3	0.8875	0.0253	0.0206	0.0215	0.0215	0.0235
0.0	0.0	0.0	-1604.8924	-1155.6159	NaN	NaN	0.4186	0.8875	0.0253	0.0206	0.0216	0.0214	0.0236
0.0	0.0	0.0	355.1076	-594.6159	NaN	NaN	1.3	0.8874	0.0252	0.0207	0.0217	0.0214	0.0237
0.0	0.0	0.0	-57.8924	-1153.6159	NaN	NaN	0.9522	0.8876	0.025	0.0208	0.0216	0.0213	0.0237
0.0	0.0	0.0	-2984.8924	1449.3841	NaN	NaN	-0.3	0.8875	0.0249	0.0209	0.0214	0.0214	0.0239
0.0	0.0	0.0	-2091.8924	329.3841	NaN	NaN	-0.1869	0.8877	0.0247	0.0209	0.0212	0.0214	0.0241
0.0	0.0	0.0	-1421.8924	1569.3841	NaN	NaN	1.3	0.8874	0.0247	0.021	0.0211	0.0217	0.0242
0.0	0.0	0.0	-348.8924	519.3841	NaN	NaN	1.3	0.8869	0.0248	0.021	0.0213	0.0218	0.0242
0.0	0.0	0.0	-3057.8924	2876.3841	NaN	NaN	-0.3	0.887	0.0247	0.0209	0.0215	0.0219	0.024
0.0	0.0	0.0	-2476.8924	1633.3841	NaN	NaN	-0.3	0.8869	0.0248	0.0208	0.0216	0.022	0.024
0.0	0.0	0.0	-2655.8924	1796.3841	NaN	NaN	-0.3	0.8872	0.0246	0.0206	0.0218	0.0221	0.0237
0.0	0.0	0.0	-1686.8924	726.3841	NaN	NaN	-0.3	0.8873	0.0246	0.0204	0.0218	0.0223	0.0235
0.0	0.0	0.0	-706.8924	1522.3841	NaN	NaN	1.3	0.8871	0.0247	0.0204	0.0219	0.0224	0.0234
0.0	0.0	0.0	-1884.8924	-381.6159	NaN	NaN	0.1684	0.8874	0.0246	0.0203	0.0219	0.0225	0.0234
0.0	0.0	0.0	-1613.8924	2842.3841	NaN	NaN	1.3	0.887	0.0245	0.0205	0.0218	0.0227	0.0236
0.0	0.0	0.0	-2933.8924	-1038.6159	NaN	NaN	0.2615	0.8873	0.0244	0.0203	0.0219	0.0226	0.0234
0.0	0.0	0.0	-1615.8924	1894.3841	NaN	NaN	1.3	0.8874	0.0242	0.0204	0.0219	0.0226	0.0235
0.0	0.0	0.0	-448.8924	-1618.6159	NaN	NaN	0.7829	0.8872	0.0245	0.0203	0.022	0.0226	0.0234
0.0	0.0	0.0	-1041.8924	-368.6159	NaN	NaN	0.2613	0.8877	0.0244	0.0203	0.0219	0.0224	0.0234
0.0	0.0	0.0	-3887.8924	-2449.6159	NaN	NaN	0.3865	0.8882	0.0245	0.0201	0.0219	0.0221	0.0232
0.0	0.0	0.0	-1906.8924	-510.6159	NaN	NaN	0.2112	0.8889	0.0241	0.02	0.0217	0.022	0.0233
0.0	0.0	0.0	-1646.8924	-1605.6159	NaN	NaN	0.4937	0.8882	0.0241	0.0201	0.0216	0.0222	0.0237
0.0	0.0	0.0	-2552.8924	2038.3841	NaN	NaN	-0.3	0.8875	0.0239	0.0203	0.0217	0.0225	0.0241
0.0	0.0	0.0	-3275.8924	1394.3841	NaN	NaN	-0.3	0.8871	0.0241	0.0204	0.0217	0.0225	0.0242
0.0	0.0	0.0	-2311.8924	-284.6159	NaN	NaN	0.1096	0.8875	0.024	0.0202	0.0217	0.0225	0.0241
0.0	0.0	0.0	-687.8924	1366.3841	NaN	NaN	1.3	0.8866	0.024	0.0204	0.0218	0.0226	0.0245
0.0	0.0	0.0	-1304.8924	2259.3841	NaN	NaN	1.3	0.8855	0.0244	0.0207	0.0219	0.0227	0.0249
0.0	0.0	0.0	-633.8924	2904.3841	NaN	NaN	1.2792	0.8858	0.0244	0.0205	0.0219	0.0226	0.0248
0.0	0.0	0.0	-1561.8924	1017.3841	NaN	NaN	-0.3	0.8868	0.0242	0.0203	0.022	0.0224	0.0243
0.0	0.0	0.0	-151.8924	807.3841	NaN	NaN	1.2317	0.8863	0.0245	0.0203	0.0221	0.0224	0.0243
0.0	0.0	0.0	-2215.8924	550.3841	NaN	NaN	-0.3	0.8873	0.0243	0.0201	0.022	0.0222	0.0241
0.0	0.0	0.0	179.1076	652.3841	NaN	NaN	0.7846	0.888	0.024	0.0199	0.0219	0.0222	0.0239
0.0	0.0	0.0	176.1076	121.3841	NaN	NaN	0.408	0.8871	0.0243	0.02	0.022	0.0225	0.0241
0.0	0.0	0.0	-1234.8924	1323.3841	NaN	NaN	1.3	0.886	0.0246	0.0202	0.0222	0.0227	0.0243
0.0	0.0	0.0	-828.8924	4522.3841	NaN	NaN	1.2244	0.8845	0.0253	0.0206	0.0222	0.0227	0.0248
0.0	0.0	0.0	-1750.8924	-1892.6159	NaN	NaN	0.5194	0.8897	0.0238	0.0198	0.0215	0.0217	0.0236
0.0	0.0	0.0	-1782.8924	567.3841	NaN	NaN	-0.3	0.8891	0.0238	0.02	0.0216	0.0219	0.0235
0.0	0.0	0.0	-1314.8924	668.3841	NaN	NaN	-0.3	0.889	0.024	0.0199	0.0216	0.0221	0.0235
0.0	0.0	0.0	-525.8924	4697.3841	NaN	NaN	1.1261	0.8849	0.0253	0.0204	0.0222	0.0226	0.0246
0.0	0.0	0.0	-1929.8924	-694.6159	NaN	NaN	0.2647	0.8913	0.0235	0.0195	0.0213	0.0215	0.0229
0.0	0.0	0.0	-1817.8924	318.3841	NaN	NaN	-0.2123	0.8914	0.0236	0.0196	0.0213	0.0213	0.0228
0.0	0.0	0.0	-2382.8924	-2152.6159	NaN	NaN	0.4746	0.8937	0.023	0.0192	0.021	0.021	0.0221
0.0	0.0	0.0	-493.8924	2991.3841	NaN	NaN	1.1978	0.8887	0.0243	0.0199	0.0218	0.0219	0.0234
0.0	0.0	0.0	-2232.8924	-355.6159	NaN	NaN	0.1374	0.8913	0.0238	0.0195	0.0213	0.0213	0.0227
0.0	0.0	0.0	-1123.8924	1302.3841	NaN	NaN	1.3	0.8907	0.0239	0.0199	0.0214	0.0213	0.0228
0.0	0.0	0.0	-534.8924	-248.6159	NaN	NaN	0.3173	0.8913	0.0241	0.0198	0.0212	0.0211	0.0225
0.0	0.0	0.0	-1843.8924	-1298.6159	NaN	NaN	0.4132	0.8912	0.0241	0.0199	0.0212	0.0211	0.0225
0.0	0.0	0.0	-1103.8924	703.3841	NaN	NaN	-0.3	0.8912	0.0242	0.0199	0.0211	0.0212	0.0224
0.0	0.0	0.0	-1194.8924	880.3841	NaN	NaN	-0.3	0.8911	0.0244	0.0198	0.0211	0.0212	0.0223
0.0	0.0	0.0	-1529.8924	-1909.6159	NaN	NaN	0.5552	0.8916	0.0245	0.0197	0.021	0.0212	0.0221
0.0	0.0	0.0	-3096.8924	1158.3841	NaN	NaN	-0.3	0.8895	0.0252	0.0199	0.0214	0.0216	0.0225
0.0	0.0	0.0	-2386.8924	2917.3841	NaN	NaN	1.3	0.8875	0.0261	0.02	0.0216	0.0218	0.0229
0.0	0.0	0.0	-1364.8924	-2745.6159	NaN	NaN	0.668	0.8905	0.0251	0.0196	0.0212	0.0214	0.0223
0.0	0.0	0.0	54.1076	2361.3841	NaN	NaN	0.9776	0.8829	0.0275	0.0208	0.0222	0.0225	0.0241
0.0	0.0	0.0	-2805.8924	-516.6159	NaN	NaN	0.1555	0.8887	0.0259	0.0198	0.0214	0.0215	0.0227
0.0	0.0	0.0	-1166.8924	544.3841	NaN	NaN	-0.3	0.8853	0.0267	0.0205	0.0217	0.022	0.0238
0.0	0.0	0.0	-913.8924	-980.6159	NaN	NaN	0.5176	0.8886	0.0258	0.0198	0.0214	0.0216	0.0228
0.0	0.0	0.0	-2502.8924	1898.3841	NaN	NaN	-0.3	0.8838	0.0272	0.0205	0.022	0.0224	0.0241
0.0	0.0	0.0	-2981.8924	1858.3841	NaN	NaN	-0.3	0.884	0.0273	0.0202	0.022	0.0226	0.0239
0.0	0.0	0.0	-1318.8924	2519.3841	NaN	NaN	1.3	0.8804	0.0283	0.0207	0.0225	0.0231	0.0249
0.0	0.0	0.0	-2718.8924	422.3841	NaN	NaN	-0.1839	0.8847	0.0271	0.02	0.0219	0.0226	0.0237
0.0	0.0	0.0	-2285.8924	2059.3841	NaN	NaN	-0.3	0.8827	0.0276	0.0203	0.0223	0.0229	0.0242
0.0	0.0	0.0	-2445.8924	-959.6159	NaN	NaN	0.2818	0.8868	0.0264	0.0196	0.0217	0.0224	0.023
0.0	0.0	0.0	-2269.8924	2366.3841	NaN	NaN	1.3	0.8808	0.0284	0.0203	0.0227	0.0234	0.0244
0.0	0.0	0.0	-1383.8924	-1407.6159	NaN	NaN	0.5042	0.885	0.0271	0.0196	0.0221	0.0229	0.0232
0.0	0.0	0.0	-3266.8924	2232.3841	NaN	NaN	-0.3	0.8775	0.0296	0.0204	0.0233	0.0244	0.0247
0.0	0.0	0.0	-1314.8924	627.3841	NaN	NaN	-0.3	0.876	0.0305	0.0205	0.0234	0.0245	0.0253
0.0	0.0	0.0	-1373.8924	642.3841	NaN	NaN	-0.3	0.8771	0.0296	0.0203	0.0233	0.0246	0.0251
0.0	0.0	0.0	-886.8924	1316.3841	NaN	NaN	1.3	0.872	0.0315	0.021	0.0239	0.0252	0.0263
0.0	0.0	0.0	-2195.8924	729.3841	NaN	NaN	-0.3	0.8748	0.0302	0.0209	0.0236	0.0247	0.0257
0.0	0.0	0.0	-2372.8924	1630.3841	NaN	NaN	-0.3	0.8721	0.031	0.0216	0.0239	0.0249	0.0264
0.0	0.0	0.0	-652.8924	-1687.6159	NaN	NaN	0.721	0.8752	0.0297	0.0212	0.0235	0.0246	0.0258
0.0	0.0	0.0	-1722.8924	-1829.6159	NaN	NaN	0.515	0.8768	0.0291	0.021	0.0233	0.0244	0.0254
0.0	0.0	0.0	-7.8924	41.3841	NaN	NaN	1.2357	0.8738	0.0302	0.0213	0.0237	0.0251	0.0259
0.0	0.0	0.0	-1131.8924	2777.3841	NaN	NaN	1.3	0.8701	0.0319	0.0219	0.0241	0.0253	0.0267
0.0	0.0	0.0	-3060.8924	431.3841	NaN	NaN	-0.1641	0.8746	0.0299	0.0213	0.0236	0.0248	0.0258
0.0	0.0	0.0	-2637.8924	2171.3841	NaN	NaN	-0.3	0.8717	0.031	0.022	0.0237	0.025	0.0266
0.0	0.0	0.0	-1681.8924	-414.6159	NaN	NaN	0.1978	0.8746	0.0299	0.0216	0.0234	0.0247	0.0258
0.0	0.0	0.0	-777.8924	2275.3841	NaN	NaN	1.3	0.8716	0.0313	0.0224	0.0234	0.0247	0.0266
0.0	0.0	0.0	-1506.8924	1967.3841	NaN	NaN	1.3	0.8733	0.0304	0.0223	0.0232	0.0245	0.0263
0.0	0.0	0.0	-2854.8924	-622.6159	NaN	NaN	0.179	0.8755	0.0291	0.0221	0.0231	0.0244	0.0258
0.0	0.0	0.0	-1043.8924	1236.3841	NaN	NaN	1.3	0.8756	0.0291	0.022	0.023	0.0246	0.0257
0.0	0.0	0.0	-2121.8924	2551.3841	NaN	NaN	1.3	0.8761	0.029	0.0218	0.0228	0.0246	0.0256
0.0	0.0	0.0	-914.8924	229.3841	NaN	NaN	-0.3	0.877	0.0288	0.0216	0.0226	0.0245	0.0255
0.0	0.0	0.0	-2593.8924	3834.3841	NaN	NaN	1.3	0.8768	0.0289	0.0216	0.0226	0.0246	0.0256
0.0	0.0	0.0	-2345.8924	771.3841	NaN	NaN	-0.3	0.8787	0.028	0.0213	0.0224	0.0244	0.0252
0.0	0.0	0.0	-2392.8924	3599.3841	NaN	NaN	1.3	0.8778	0.0285	0.0214	0.0223	0.0245	0.0256
0.0	0.0	0.0	-2327.8924	3162.3841	NaN	NaN	1.3	0.8775	0.0285	0.0217	0.0223	0.0243	0.0258
0.0	0.0	0.0	-2694.8924	2459.3841	NaN	NaN	-0.3	0.8778	0.0281	0.0218	0.0222	0.0241	0.0259
0.0	0.0	0.0	-2529.8924	147.3841	NaN	NaN	-0.0619	0.8775	0.0273	0.0219	0.0228	0.0246	0.0259
0.0	0.0	0.0	-1154.8924	-1444.6159	NaN	NaN	0.5557	0.8787	0.0271	0.0216	0.0228	0.0245	0.0253
0.0	0.0	0.0	-2362.8924	3278.3841	NaN	NaN	1.3	0.8772	0.0275	0.022	0.0227	0.0246	0.0259
0.0	0.0	0.0	-2028.8924	699.3841	NaN	NaN	-0.3	0.8783	0.027	0.0217	0.0228	0.0246	0.0256
0.0	0.0	0.0	-1264.8924	1095.3841	NaN	NaN	-0.3	0.8773	0.0273	0.022	0.0228	0.0247	0.0259
0.0	0.0	0.0	-2746.8924	-19.6159	NaN	NaN	0.0071	0.878	0.027	0.0219	0.0229	0.0246	0.0257
0.0	0.0	0.0	-1527.8924	895.3841	NaN	NaN	-0.3	0.8775	0.0272	0.0222	0.0228	0.0245	0.0259
0.0	0.0	0.0	-422.8924	1670.3841	NaN	NaN	1.3	0.8763	0.0276	0.0225	0.0228	0.0245	0.0262
0.0	0.0	0.0	-1309.8924	974.3841	NaN	NaN	-0.3	0.8777	0.0272	0.0223	0.0229	0.0243	0.0256
0.0	0.0	0.0	-1786.8924	1619.3841	NaN	NaN	-0.3	0.8783	0.027	0.0223	0.023	0.0242	0.0253
0.0	0.0	0.0	262.1076	1800.3841	NaN	NaN	0.8729	0.8772	0.0274	0.0226	0.0231	0.0243	0.0254
0.0	0.0	0.0	-2785.8924	1807.3841	NaN	NaN	-0.3	0.8782	0.027	0.0225	0.0231	0.0241	0.0251
0.0	0.0	0.0	1109.1076	1443.3841	NaN	NaN	0.5655	0.8772	0.0273	0.0228	0.0232	0.0242	0.0253
0.0	0.0	0.0	-1289.8924	-1692.6159	NaN	NaN	0.5675	0.8786	0.0267	0.0225	0.0234	0.0239	0.0249
0.0	0.0	0.0	-1710.8924	1156.3841	NaN	NaN	-0.3	0.8787	0.0265	0.0227	0.0235	0.0239	0.0247
0.0	0.0	0.0	-1919.8924	1396.3841	NaN	NaN	-0.3	0.8793	0.0262	0.0225	0.0236	0.0238	0.0246
0.0	0.0	0.0	-2508.8924	-691.6159	NaN	NaN	0.2161	0.8791	0.0263	0.0226	0.0238	0.0238	0.0243
0.0	0.0	0.0	-2272.8924	3351.3841	NaN	NaN	1.3	0.8799	0.0262	0.0226	0.0236	0.0236	0.0242
0.0	0.0	0.0	-1546.8924	-1394.6159	NaN	NaN	0.4741	0.8798	0.0263	0.0225	0.0236	0.0236	0.0241
0.0	0.0	0.0	-839.8924	925.3841	NaN	NaN	1.3	0.8796	0.0262	0.0227	0.0234	0.0238	0.0243
0.0	0.0	0.0	-1935.8924	3178.3841	NaN	NaN	1.3	0.8799	0.0262	0.0225	0.0231	0.024	0.0243
0.0	0.0	0.0	-1400.8924	3670.3841	NaN	NaN	1.3	0.8799	0.0262	0.0224	0.023	0.0241	0.0244
0.0	0.0	0.0	-2161.8924	1592.3841	NaN	NaN	-0.3	0.8799	0.026	0.0223	0.0231	0.0242	0.0244
0.0	0.0	0.0	-1953.8924	4508.3841	NaN	NaN	1.3	0.88	0.0261	0.0222	0.0232	0.0243	0.0243
0.0	0.0	0.0	-2103.8924	-774.6159	NaN	NaN	0.2691	0.88	0.026	0.0221	0.0235	0.0241	0.0244
0.0	0.0	0.0	-1599.8924	1853.3841	NaN	NaN	1.3	0.8801	0.0259	0.022	0.0235	0.0242	0.0243
0.0	0.0	0.0	-534.8924	-810.6159	NaN	NaN	0.6025	0.8798	0.0261	0.0219	0.0237	0.0243	0.0242
0.0	0.0	0.0	-1526.8924	485.3841	NaN	NaN	-0.3	0.8799	0.0259	0.0218	0.0238	0.0244	0.0242
0.0	0.0	0.0	-3017.8924	7.3841	NaN	NaN	-0.0025	0.8799	0.0258	0.0216	0.0239	0.0245	0.0243
0.0	0.0	0.0	-207.8924	-1300.6159	NaN	NaN	0.8622	0.8793	0.0258	0.0216	0.0239	0.0248	0.0245
0.0	0.0	0.0	-1890.8924	1700.3841	NaN	NaN	-0.3	0.8799	0.0254	0.0214	0.0237	0.0249	0.0247
0.0	0.0	0.0	-232.8924	3932.3841	NaN	NaN	1.063	0.8806	0.0253	0.0212	0.0233	0.0249	0.0246
0.0	0.0	0.0	-449.8924	-1568.6159	NaN	NaN	0.7771	0.8802	0.0255	0.0212	0.0235	0.0248	0.0248
0.0	0.0	0.0	-1590.8924	-45.6159	NaN	NaN	0.0279	0.8806	0.0256	0.0211	0.0233	0.0247	0.0247
0.0	0.0	0.0	-103.8924	221.3841	NaN	NaN	1.3	0.8805	0.0257	0.0212	0.0233	0.0246	0.0247
0.0	0.0	0.0	-1045.8924	2895.3841	NaN	NaN	1.3	0.8806	0.0259	0.0211	0.0231	0.0245	0.0248
0.0	0.0	0.0	-1821.8924	-2665.6159	NaN	NaN	0.594	0.8805	0.0259	0.0211	0.0235	0.0244	0.0247
0.0	0.0	0.0	222.1076	2092.3841	NaN	NaN	0.904	0.8816	0.026	0.0209	0.023	0.0242	0.0243
0.0	0.0	0.0	-80.8924	615.3841	NaN	NaN	1.1513	0.8814	0.0262	0.021	0.023	0.024	0.0244
0.0	0.0	0.0	-1150.8924	1106.3841	NaN	NaN	-0.3	0.8818	0.0262	0.0209	0.0229	0.0239	0.0243
0.0	0.0	0.0	-265.8924	1082.3841	NaN	NaN	1.3	0.8823	0.0261	0.0208	0.023	0.0237	0.0241
0.0	0.0	0.0	2155.1076	402.3841	NaN	NaN	0.1573	0.882	0.0262	0.0207	0.0232	0.0237	0.0241
0.0	0.0	0.0	-1593.8924	50.3841	NaN	NaN	-0.0326	0.8817	0.0263	0.0207	0.0235	0.0238	0.0241
0.0	0.0	0.0	-1300.8924	1917.3841	NaN	NaN	1.3	0.8824	0.026	0.0206	0.0232	0.0237	0.0241
0.0	0.0	0.0	-1862.8924	2447.3841	NaN	NaN	1.3	0.8825	0.0261	0.0206	0.0232	0.0235	0.0239
0.0	0.0	0.0	-466.8924	2133.3841	NaN	NaN	1.2802	0.8826	0.0261	0.0206	0.0234	0.0236	0.0237
0.0	0.0	0.0	-1164.8924	310.3841	NaN	NaN	-0.3	0.8821	0.0263	0.0206	0.0237	0.0237	0.0236
0.0	0.0	0.0	-2013.8924	551.3841	NaN	NaN	-0.3	0.8822	0.0263	0.0207	0.0237	0.0236	0.0235
0.0	0.0	0.0	-1283.8924	292.3841	NaN	NaN	-0.2949	0.8829	0.0262	0.0207	0.0234	0.0234	0.0234
0.0	0.0	0.0	-2044.8924	637.3841	NaN	NaN	-0.3	0.8847	0.0258	0.0206	0.0229	0.0229	0.023
0.0	0.0	0.0	467.1076	-237.6159	NaN	NaN	-0.3	0.8859	0.0256	0.0206	0.0223	0.0226	0.023
0.0	0.0	0.0	-678.8924	2791.3841	NaN	NaN	1.3	0.8865	0.0255	0.0205	0.0223	0.0224	0.0227
0.0	0.0	0.0	-991.8924	-14.6159	NaN	NaN	0.0145	0.8848	0.0258	0.0206	0.0232	0.0229	0.0228
0.0	0.0	0.0	-1766.8924	-3261.6159	NaN	NaN	0.6486	0.8826	0.0257	0.0211	0.0239	0.0235	0.0232
0.0	0.0	0.0	-2600.8924	-879.6159	NaN	NaN	0.2527	0.8842	0.0256	0.0209	0.0233	0.0233	0.0228
0.0	0.0	0.0	-1492.8924	3839.3841	NaN	NaN	1.3	0.8859	0.0255	0.0209	0.0223	0.0227	0.0227
0.0	0.0	0.0	-2322.8924	1271.3841	NaN	NaN	-0.3	0.8869	0.0253	0.0207	0.0218	0.0226	0.0228
0.0	0.0	0.0	-646.8924	4255.3841	NaN	NaN	1.1793	0.8886	0.025	0.0204	0.0213	0.0224	0.0224
0.0	0.0	0.0	-1410.8924	131.3841	NaN	NaN	-0.1027	0.8877	0.0253	0.0204	0.0214	0.0225	0.0226
0.0	0.0	0.0	-1793.8924	4606.3841	NaN	NaN	1.3	0.8886	0.0251	0.0202	0.0213	0.0223	0.0225
0.0	0.0	0.0	-1815.8924	264.3841	NaN	NaN	-0.1704	0.886	0.0257	0.0204	0.0221	0.0228	0.0229
0.0	0.0	0.0	-4438.8924	2778.3841	NaN	NaN	-0.3	0.8871	0.0252	0.0203	0.022	0.0228	0.0227
0.0	0.0	0.0	-3530.8924	2647.3841	NaN	NaN	-0.3	0.886	0.0255	0.0204	0.0222	0.023	0.0229
0.0	0.0	0.0	-3559.8924	1394.3841	NaN	NaN	-0.3	0.8854	0.0255	0.0204	0.0225	0.0232	0.023
0.0	0.0	0.0	-389.8924	414.3841	NaN	NaN	1.3	0.8846	0.0256	0.0204	0.0227	0.0234	0.0233
0.0	0.0	0.0	-304.8924	-930.6159	NaN	NaN	0.7532	0.8844	0.0255	0.0204	0.0226	0.0236	0.0236
0.0	0.0	0.0	-3352.8924	3715.3841	NaN	NaN	1.3	0.8842	0.0252	0.0205	0.0223	0.0236	0.0242
0.0	0.0	0.0	-2808.8924	1510.3841	NaN	NaN	-0.3	0.8843	0.0249	0.0204	0.0222	0.0237	0.0246
0.0	0.0	0.0	-1052.8924	1319.3841	NaN	NaN	1.3	0.8838	0.0249	0.0203	0.0224	0.024	0.0247
0.0	0.0	0.0	-2465.8924	926.3841	NaN	NaN	-0.3	0.8835	0.0251	0.0201	0.0226	0.0241	0.0245
0.0	0.0	0.0	-1832.8924	975.3841	NaN	NaN	-0.3	0.8834	0.0253	0.02	0.0227	0.0243	0.0244
0.0	0.0	0.0	-2234.8924	1859.3841	NaN	NaN	-0.3	0.8836	0.0253	0.0197	0.0227	0.0243	0.0243
0.0	0.0	0.0	-2727.8924	3544.3841	NaN	NaN	1.3	0.8833	0.0254	0.0195	0.0229	0.0246	0.0243
0.0	0.0	0.0	-2038.8924	1776.3841	NaN	NaN	-0.3	0.8827	0.0257	0.0195	0.0231	0.0251	0.024
0.0	0.0	0.0	-1136.8924	2095.3841	NaN	NaN	1.3	0.8792	0.0267	0.02	0.0235	0.0261	0.0245
0.0	0.0	0.0	-2314.8924	2746.3841	NaN	NaN	1.3	0.8773	0.0275	0.0202	0.0238	0.0267	0.0245
0.0	0.0	0.0	-1947.8924	1558.3841	NaN	NaN	-0.3	0.8632	0.0309	0.022	0.0263	0.0299	0.0277
0.0	0.0	0.0	-1513.8924	-546.6159	NaN	NaN	0.2653	0.8842	0.0254	0.0186	0.0237	0.0262	0.0219
