# Supplementary material for: DeepFRET, a software for rapid and automated single-molecule FRET data classification using deep learning
Source: eLife. 2020 Nov 3;9:e60404. doi: 10.7554/eLife.60404 (PMC7609065; doi:10.7554/eLife.60404)
Supplement: Figure 4—source data 1. [file elife-60404-fig4-data1.zip › Figure 4-source data 1/Fig_S4a/Traces/traces_all_n294/Traces_Fig2d_4mMAc_mov2_combined_tif_pair69.txt]

Exported by DeepFRET
Date: 2020-08-26, 18:13
Video filename: None
FRET pair #69
Bleaches at 910
D-Dexc-bg	A-Dexc-bg	A-Aexc-bg	D-Dexc-rw	A-Dexc-rw	A-Aexc-rw	S	E	p_bleached	p_aggregated	p_noisy	p_scrambled	p_static	p_dynamic
0.0	0.0	0.0	34680.2467	4164.1985	NaN	NaN	0.1072	0.019	0.8752	0.0177	0.0343	0.03	0.0238
0.0	0.0	0.0	31687.2467	5596.1985	NaN	NaN	0.1501	0.0168	0.8758	0.016	0.0358	0.0322	0.0233
0.0	0.0	0.0	34299.2467	4405.1985	NaN	NaN	0.1138	0.0168	0.8917	0.0148	0.0297	0.0278	0.0192
0.0	0.0	0.0	33875.2467	7182.1985	NaN	NaN	0.1749	0.0159	0.8911	0.0148	0.0299	0.0278	0.0204
0.0	0.0	0.0	39081.2467	4370.1985	NaN	NaN	0.1006	0.0158	0.8925	0.015	0.0286	0.0273	0.0208
0.0	0.0	0.0	33454.2467	8758.1985	NaN	NaN	0.2075	0.0153	0.8893	0.0154	0.0293	0.0284	0.0223
0.0	0.0	0.0	35008.2467	6863.1985	NaN	NaN	0.1639	0.0157	0.8909	0.0157	0.0284	0.0276	0.0218
0.0	0.0	0.0	37602.2467	661.1985	NaN	NaN	0.0173	0.0159	0.8865	0.0165	0.0293	0.0288	0.0229
0.0	0.0	0.0	35118.2467	6737.1985	NaN	NaN	0.161	0.0161	0.8839	0.017	0.0297	0.0299	0.0234
0.0	0.0	0.0	34942.2467	7514.1985	NaN	NaN	0.177	0.0161	0.8806	0.0177	0.0306	0.0311	0.0238
0.0	0.0	0.0	32115.2467	4259.1985	NaN	NaN	0.1171	0.0164	0.8783	0.0183	0.0311	0.0319	0.024
0.0	0.0	0.0	32914.2467	4749.1985	NaN	NaN	0.1261	0.0161	0.8785	0.0184	0.0311	0.0321	0.0239
0.0	0.0	0.0	35898.2467	5439.1985	NaN	NaN	0.1316	0.0156	0.8793	0.0181	0.031	0.0325	0.0235
0.0	0.0	0.0	32769.2467	5885.1985	NaN	NaN	0.1523	0.0156	0.8798	0.0178	0.0315	0.0328	0.0226
0.0	0.0	0.0	29711.2467	4319.1985	NaN	NaN	0.1269	0.0161	0.881	0.0176	0.0317	0.0322	0.0214
0.0	0.0	0.0	37246.2467	4407.1985	NaN	NaN	0.1058	0.017	0.882	0.0175	0.0319	0.0311	0.0205
0.0	0.0	0.0	31313.2467	4367.1985	NaN	NaN	0.1224	0.0171	0.8858	0.017	0.0308	0.0295	0.0198
0.0	0.0	0.0	28068.2467	5371.1985	NaN	NaN	0.1606	0.0167	0.8882	0.0167	0.0297	0.0289	0.0199
0.0	0.0	0.0	35612.2467	3079.1985	NaN	NaN	0.0796	0.0162	0.8887	0.0165	0.0295	0.0291	0.0201
0.0	0.0	0.0	37043.2467	6537.1985	NaN	NaN	0.15	0.016	0.8893	0.0162	0.0292	0.0292	0.0202
0.0	0.0	0.0	35936.2467	2100.1985	NaN	NaN	0.0552	0.0159	0.8897	0.0161	0.0288	0.0293	0.0202
0.0	0.0	0.0	31834.2467	5286.1985	NaN	NaN	0.1424	0.0157	0.8897	0.0159	0.0288	0.0295	0.0203
0.0	0.0	0.0	35761.2467	3854.1985	NaN	NaN	0.0973	0.0159	0.889	0.016	0.0287	0.0299	0.0206
0.0	0.0	0.0	35953.2467	4553.1985	NaN	NaN	0.1124	0.0162	0.8875	0.0161	0.0288	0.0303	0.0211
0.0	0.0	0.0	37336.2467	6780.1985	NaN	NaN	0.1537	0.0166	0.8864	0.0162	0.0286	0.0309	0.0213
0.0	0.0	0.0	37059.2467	3111.1985	NaN	NaN	0.0774	0.017	0.885	0.0165	0.0286	0.0313	0.0216
0.0	0.0	0.0	34580.2467	4374.1985	NaN	NaN	0.1123	0.0173	0.8842	0.0165	0.0285	0.0319	0.0216
0.0	0.0	0.0	32552.2467	3656.1985	NaN	NaN	0.101	0.0175	0.883	0.0165	0.0287	0.0325	0.0217
0.0	0.0	0.0	35930.2467	5224.1985	NaN	NaN	0.1269	0.0175	0.8812	0.0166	0.0292	0.0335	0.022
0.0	0.0	0.0	36193.2467	4984.1985	NaN	NaN	0.121	0.018	0.8787	0.0168	0.0298	0.0345	0.0223
0.0	0.0	0.0	33127.2467	4295.1985	NaN	NaN	0.1148	0.0187	0.8756	0.017	0.0305	0.0356	0.0226
0.0	0.0	0.0	35043.2467	3841.1985	NaN	NaN	0.0988	0.0195	0.8708	0.0175	0.0317	0.0371	0.0234
0.0	0.0	0.0	31352.2467	4169.1985	NaN	NaN	0.1174	0.0202	0.8658	0.018	0.0331	0.0385	0.0244
0.0	0.0	0.0	34624.2467	4714.1985	NaN	NaN	0.1198	0.0207	0.8647	0.0179	0.0337	0.0393	0.0236
0.0	0.0	0.0	31565.2467	5868.1985	NaN	NaN	0.1568	0.0211	0.8615	0.0183	0.0351	0.0404	0.0235
0.0	0.0	0.0	32223.2467	6798.1985	NaN	NaN	0.1742	0.0217	0.8597	0.0186	0.0358	0.041	0.0232
0.0	0.0	0.0	34053.2467	6580.1985	NaN	NaN	0.1619	0.022	0.8584	0.0188	0.0365	0.0411	0.0232
0.0	0.0	0.0	35698.2467	4581.1985	NaN	NaN	0.1137	0.0223	0.8568	0.019	0.0371	0.0415	0.0233
0.0	0.0	0.0	28958.2467	3895.1985	NaN	NaN	0.1186	0.0229	0.8556	0.0193	0.0373	0.0415	0.0234
0.0	0.0	0.0	38991.2467	4725.1985	NaN	NaN	0.1081	0.0232	0.8531	0.0197	0.0379	0.0424	0.0237
0.0	0.0	0.0	36124.2467	6536.1985	NaN	NaN	0.1532	0.0237	0.8519	0.0199	0.0382	0.0426	0.0238
0.0	0.0	0.0	28946.2467	3135.1985	NaN	NaN	0.0977	0.0242	0.8495	0.0201	0.039	0.0432	0.024
0.0	0.0	0.0	32600.2467	6013.1985	NaN	NaN	0.1557	0.0245	0.8488	0.0203	0.0394	0.0432	0.0239
0.0	0.0	0.0	33533.2467	7377.1985	NaN	NaN	0.1803	0.0246	0.8467	0.0203	0.0403	0.0439	0.0242
0.0	0.0	0.0	37929.2467	7919.1985	NaN	NaN	0.1727	0.0244	0.8471	0.0203	0.0403	0.0436	0.0242
0.0	0.0	0.0	35448.2467	2797.1985	NaN	NaN	0.0731	0.0245	0.8464	0.0205	0.0405	0.0437	0.0244
0.0	0.0	0.0	38826.2467	4287.1985	NaN	NaN	0.0994	0.0246	0.846	0.0206	0.0405	0.0439	0.0245
0.0	0.0	0.0	27451.2467	6211.1985	NaN	NaN	0.1845	0.0244	0.8467	0.0207	0.0401	0.0435	0.0246
0.0	0.0	0.0	36213.2467	8830.1985	NaN	NaN	0.196	0.0238	0.8471	0.0207	0.0397	0.0438	0.0249
0.0	0.0	0.0	30328.2467	3222.1985	NaN	NaN	0.096	0.0235	0.8506	0.0207	0.0381	0.0424	0.0247
0.0	0.0	0.0	30821.2467	3602.1985	NaN	NaN	0.1046	0.0233	0.8522	0.0206	0.0372	0.042	0.0247
0.0	0.0	0.0	34185.2467	4387.1985	NaN	NaN	0.1137	0.0228	0.8554	0.0203	0.0361	0.041	0.0244
0.0	0.0	0.0	34039.2467	3507.1985	NaN	NaN	0.0934	0.0219	0.8574	0.0198	0.0356	0.0408	0.0244
0.0	0.0	0.0	38532.2467	1618.1985	NaN	NaN	0.0403	0.021	0.8617	0.0195	0.0344	0.0395	0.024
0.0	0.0	0.0	31734.2467	6452.1985	NaN	NaN	0.169	0.0203	0.8634	0.0192	0.034	0.039	0.0242
0.0	0.0	0.0	33359.2467	2498.1985	NaN	NaN	0.0697	0.0202	0.8663	0.019	0.0328	0.038	0.0236
0.0	0.0	0.0	29625.2467	4039.1985	NaN	NaN	0.12	0.0197	0.8679	0.0189	0.0325	0.0373	0.0238
0.0	0.0	0.0	36307.2467	5959.1985	NaN	NaN	0.141	0.0198	0.8697	0.0185	0.0317	0.037	0.0233
0.0	0.0	0.0	34421.2467	1694.1985	NaN	NaN	0.0469	0.0198	0.8711	0.0184	0.0313	0.0364	0.023
0.0	0.0	0.0	36123.2467	6621.1985	NaN	NaN	0.1549	0.0199	0.8714	0.0183	0.0313	0.0361	0.023
0.0	0.0	0.0	31789.2467	5972.1985	NaN	NaN	0.1582	0.0196	0.8741	0.0183	0.0306	0.0349	0.0225
0.0	0.0	0.0	38460.2467	5315.1985	NaN	NaN	0.1214	0.0196	0.8762	0.0181	0.0298	0.0341	0.0222
0.0	0.0	0.0	33235.2467	3809.1985	NaN	NaN	0.1028	0.0192	0.8777	0.0182	0.0295	0.0333	0.022
0.0	0.0	0.0	31169.2467	3909.1985	NaN	NaN	0.1114	0.0191	0.878	0.0182	0.0294	0.0333	0.022
0.0	0.0	0.0	32810.2467	5861.1985	NaN	NaN	0.1516	0.0192	0.8772	0.0185	0.0297	0.0334	0.022
0.0	0.0	0.0	34453.2467	7773.1985	NaN	NaN	0.1841	0.019	0.8783	0.0185	0.0292	0.0331	0.0219
0.0	0.0	0.0	31068.2467	6212.1985	NaN	NaN	0.1666	0.0188	0.8795	0.0186	0.0288	0.0326	0.0216
0.0	0.0	0.0	31153.2467	5555.1985	NaN	NaN	0.1513	0.019	0.8785	0.0188	0.0291	0.0328	0.0218
0.0	0.0	0.0	34993.2467	3817.1985	NaN	NaN	0.0984	0.0196	0.8772	0.0191	0.0294	0.033	0.0218
0.0	0.0	0.0	38726.2467	4954.1985	NaN	NaN	0.1134	0.0199	0.8752	0.0194	0.03	0.0334	0.0221
0.0	0.0	0.0	31147.2467	4977.1985	NaN	NaN	0.1378	0.0204	0.874	0.0197	0.0303	0.0335	0.0221
0.0	0.0	0.0	28605.2467	3073.1985	NaN	NaN	0.097	0.0207	0.8722	0.0199	0.0309	0.034	0.0223
0.0	0.0	0.0	34343.2467	4610.1985	NaN	NaN	0.1184	0.0212	0.8687	0.0202	0.0321	0.0351	0.0227
0.0	0.0	0.0	33550.2467	4446.1985	NaN	NaN	0.117	0.0217	0.8657	0.0205	0.0329	0.036	0.0232
0.0	0.0	0.0	35315.2467	5009.1985	NaN	NaN	0.1242	0.0223	0.8622	0.021	0.0339	0.037	0.0237
0.0	0.0	0.0	32962.2467	5041.1985	NaN	NaN	0.1327	0.0228	0.8589	0.0214	0.0348	0.038	0.0241
0.0	0.0	0.0	33768.2467	3607.1985	NaN	NaN	0.0965	0.0232	0.8561	0.0217	0.0356	0.0388	0.0246
0.0	0.0	0.0	34347.2467	4675.1985	NaN	NaN	0.1198	0.0233	0.8533	0.0218	0.0368	0.0398	0.0249
0.0	0.0	0.0	32454.2467	4526.1985	NaN	NaN	0.1224	0.0234	0.8503	0.0219	0.038	0.0411	0.0252
0.0	0.0	0.0	31560.2467	5350.1985	NaN	NaN	0.145	0.0233	0.8497	0.022	0.0385	0.0413	0.0252
0.0	0.0	0.0	33420.2467	5078.1985	NaN	NaN	0.1319	0.023	0.8495	0.0221	0.0387	0.0413	0.0254
0.0	0.0	0.0	31032.2467	4695.1985	NaN	NaN	0.1314	0.0225	0.8509	0.0222	0.0383	0.0408	0.0254
0.0	0.0	0.0	33559.2467	3120.1985	NaN	NaN	0.0851	0.0217	0.8532	0.0222	0.0375	0.04	0.0254
0.0	0.0	0.0	31468.2467	5994.1985	NaN	NaN	0.16	0.0213	0.8533	0.0224	0.0375	0.0399	0.0256
0.0	0.0	0.0	29764.2467	4991.1985	NaN	NaN	0.1436	0.021	0.8561	0.0223	0.0365	0.0388	0.0253
0.0	0.0	0.0	29476.2467	3399.1985	NaN	NaN	0.1034	0.021	0.857	0.0223	0.036	0.0383	0.0255
0.0	0.0	0.0	32975.2467	6038.1985	NaN	NaN	0.1548	0.0207	0.8595	0.0221	0.035	0.0372	0.0255
0.0	0.0	0.0	31795.2467	1149.1985	NaN	NaN	0.0349	0.0207	0.8616	0.0219	0.0341	0.0361	0.0256
0.0	0.0	0.0	33358.2467	2848.1985	NaN	NaN	0.0787	0.0205	0.8631	0.0217	0.0335	0.0354	0.0259
0.0	0.0	0.0	34999.2467	5975.1985	NaN	NaN	0.1458	0.0206	0.8628	0.0215	0.0333	0.0354	0.0263
0.0	0.0	0.0	33582.2467	7687.1985	NaN	NaN	0.1863	0.0206	0.8641	0.0214	0.0329	0.0347	0.0262
0.0	0.0	0.0	34385.2467	5416.1985	NaN	NaN	0.1361	0.0208	0.8641	0.0213	0.0329	0.0346	0.0263
0.0	0.0	0.0	30748.2467	4172.1985	NaN	NaN	0.1195	0.021	0.8633	0.0212	0.0332	0.0348	0.0265
0.0	0.0	0.0	32254.2467	6040.1985	NaN	NaN	0.1577	0.0212	0.8642	0.0211	0.0329	0.0343	0.0264
0.0	0.0	0.0	28420.2467	4008.1985	NaN	NaN	0.1236	0.0215	0.8634	0.021	0.0333	0.0345	0.0264
0.0	0.0	0.0	34025.2467	8298.1985	NaN	NaN	0.1961	0.0218	0.8636	0.0209	0.0334	0.0342	0.0262
0.0	0.0	0.0	24438.2467	745.1985	NaN	NaN	0.0296	0.0225	0.8638	0.0207	0.0337	0.0338	0.0255
0.0	0.0	0.0	33600.2467	3447.1985	NaN	NaN	0.093	0.0227	0.8636	0.0207	0.034	0.0338	0.0253
0.0	0.0	0.0	31472.2467	2724.1985	NaN	NaN	0.0797	0.0233	0.8611	0.0206	0.0347	0.0348	0.0255
0.0	0.0	0.0	33661.2467	1281.1985	NaN	NaN	0.0367	0.0233	0.8608	0.0205	0.0347	0.035	0.0257
0.0	0.0	0.0	33470.2467	3053.1985	NaN	NaN	0.0836	0.024	0.8587	0.0205	0.0354	0.0356	0.0258
0.0	0.0	0.0	33144.2467	1393.1985	NaN	NaN	0.0403	0.0242	0.8567	0.0204	0.0362	0.0363	0.0262
0.0	0.0	0.0	30683.2467	3174.1985	NaN	NaN	0.0938	0.0256	0.8535	0.0202	0.0374	0.0373	0.026
0.0	0.0	0.0	30149.2467	7246.1985	NaN	NaN	0.1938	0.0265	0.8479	0.0202	0.0395	0.0393	0.0267
0.0	0.0	0.0	32767.2467	1246.1985	NaN	NaN	0.0366	0.0274	0.8468	0.0201	0.0399	0.0394	0.0264
0.0	0.0	0.0	30866.2467	1650.1985	NaN	NaN	0.0507	0.0276	0.848	0.0201	0.0393	0.0387	0.0263
0.0	0.0	0.0	31729.2467	2583.1985	NaN	NaN	0.0753	0.028	0.8481	0.0203	0.0392	0.0384	0.0262
0.0	0.0	0.0	31768.2467	2944.1985	NaN	NaN	0.0848	0.0283	0.8482	0.0204	0.0391	0.038	0.026
0.0	0.0	0.0	30308.2467	6756.1985	NaN	NaN	0.1823	0.0289	0.8475	0.0205	0.0394	0.0379	0.0259
0.0	0.0	0.0	32575.2467	4033.1985	NaN	NaN	0.1102	0.0296	0.8464	0.0205	0.0399	0.0379	0.0256
0.0	0.0	0.0	33114.2467	3935.1985	NaN	NaN	0.1062	0.0306	0.8434	0.0206	0.0414	0.0387	0.0253
0.0	0.0	0.0	33169.2467	6608.1985	NaN	NaN	0.1661	0.0313	0.8411	0.0206	0.0426	0.0392	0.0251
0.0	0.0	0.0	32192.2467	5944.1985	NaN	NaN	0.1559	0.0322	0.84	0.0207	0.0433	0.0391	0.0246
0.0	0.0	0.0	32893.2467	3027.1985	NaN	NaN	0.0843	0.0325	0.8411	0.0207	0.043	0.0386	0.0242
0.0	0.0	0.0	34109.2467	4526.1985	NaN	NaN	0.1172	0.0327	0.8412	0.0207	0.0432	0.0385	0.0238
0.0	0.0	0.0	35219.2467	5326.1985	NaN	NaN	0.1314	0.0319	0.8451	0.0204	0.0418	0.0375	0.0233
0.0	0.0	0.0	37152.2467	6887.1985	NaN	NaN	0.1564	0.0308	0.8482	0.0204	0.0408	0.0367	0.0232
0.0	0.0	0.0	29990.2467	5835.1985	NaN	NaN	0.1629	0.0302	0.8505	0.0203	0.0399	0.0362	0.023
0.0	0.0	0.0	31300.2467	2920.1985	NaN	NaN	0.0853	0.0292	0.8538	0.0202	0.0387	0.0353	0.0229
0.0	0.0	0.0	34545.2467	4275.1985	NaN	NaN	0.1101	0.0282	0.8566	0.0201	0.0375	0.0347	0.0228
0.0	0.0	0.0	32821.2467	3239.1985	NaN	NaN	0.0898	0.0275	0.8596	0.02	0.0363	0.0339	0.0227
0.0	0.0	0.0	31453.2467	3542.1985	NaN	NaN	0.1012	0.0269	0.8614	0.0201	0.0355	0.0334	0.0227
0.0	0.0	0.0	31432.2467	1594.1985	NaN	NaN	0.0483	0.026	0.8635	0.0201	0.0345	0.033	0.0229
0.0	0.0	0.0	32540.2467	4071.1985	NaN	NaN	0.1112	0.025	0.8669	0.02	0.0331	0.0321	0.0229
0.0	0.0	0.0	31384.2467	2536.1985	NaN	NaN	0.0748	0.0244	0.8679	0.0201	0.0326	0.0319	0.023
0.0	0.0	0.0	29086.2467	5670.1985	NaN	NaN	0.1631	0.0239	0.8687	0.0203	0.0321	0.0317	0.0232
0.0	0.0	0.0	33828.2467	5009.1985	NaN	NaN	0.129	0.0236	0.8693	0.0204	0.0318	0.0316	0.0234
0.0	0.0	0.0	31975.2467	3266.1985	NaN	NaN	0.0927	0.0236	0.8688	0.0204	0.0318	0.0318	0.0235
0.0	0.0	0.0	30091.2467	4212.1985	NaN	NaN	0.1228	0.0233	0.8696	0.0205	0.0315	0.0315	0.0237
0.0	0.0	0.0	36782.2467	3173.1985	NaN	NaN	0.0794	0.0235	0.8678	0.0208	0.0319	0.0321	0.024
0.0	0.0	0.0	33945.2467	7528.1985	NaN	NaN	0.1815	0.0235	0.8678	0.0209	0.0317	0.032	0.0241
0.0	0.0	0.0	28492.2467	5169.1985	NaN	NaN	0.1536	0.0236	0.8672	0.021	0.0319	0.0321	0.0242
0.0	0.0	0.0	31136.2467	4558.1985	NaN	NaN	0.1277	0.0237	0.8665	0.0212	0.032	0.0323	0.0243
0.0	0.0	0.0	32585.2467	2037.1985	NaN	NaN	0.0588	0.0237	0.8664	0.0213	0.032	0.0323	0.0244
0.0	0.0	0.0	29007.2467	5618.1985	NaN	NaN	0.1623	0.024	0.8651	0.0214	0.0324	0.0327	0.0244
0.0	0.0	0.0	27417.2467	3444.1985	NaN	NaN	0.1116	0.0242	0.8643	0.0215	0.0327	0.0329	0.0244
0.0	0.0	0.0	29519.2467	4447.1985	NaN	NaN	0.1309	0.0244	0.8638	0.0215	0.0329	0.033	0.0245
0.0	0.0	0.0	31678.2467	1784.1985	NaN	NaN	0.0533	0.0245	0.8637	0.0215	0.033	0.0329	0.0244
0.0	0.0	0.0	28414.2467	6425.1985	NaN	NaN	0.1844	0.0247	0.863	0.0216	0.0333	0.0329	0.0244
0.0	0.0	0.0	29646.2467	4172.1985	NaN	NaN	0.1234	0.0249	0.8626	0.0217	0.0335	0.0329	0.0245
0.0	0.0	0.0	32642.2467	2482.1985	NaN	NaN	0.0707	0.0251	0.862	0.0217	0.0337	0.0329	0.0245
0.0	0.0	0.0	29906.2467	2219.1985	NaN	NaN	0.0691	0.0251	0.8621	0.0217	0.0338	0.0327	0.0246
0.0	0.0	0.0	30812.2467	3627.1985	NaN	NaN	0.1053	0.0251	0.8622	0.0217	0.0338	0.0327	0.0246
0.0	0.0	0.0	24735.2467	6268.1985	NaN	NaN	0.2022	0.0249	0.8628	0.0216	0.0336	0.0325	0.0245
0.0	0.0	0.0	23726.2467	5719.1985	NaN	NaN	0.1942	0.0249	0.8625	0.0215	0.0338	0.0326	0.0246
0.0	0.0	0.0	25209.2467	4960.1985	NaN	NaN	0.1644	0.0249	0.8633	0.0214	0.0336	0.0323	0.0245
0.0	0.0	0.0	27841.2467	723.1985	NaN	NaN	0.0253	0.0249	0.8637	0.0213	0.0335	0.0321	0.0245
0.0	0.0	0.0	29799.2467	514.1985	NaN	NaN	0.017	0.0248	0.8638	0.0213	0.0334	0.0321	0.0246
0.0	0.0	0.0	24469.2467	5920.1985	NaN	NaN	0.1948	0.0247	0.864	0.0212	0.0333	0.0322	0.0246
0.0	0.0	0.0	25851.2467	3050.1985	NaN	NaN	0.1055	0.0246	0.8644	0.0212	0.0332	0.0321	0.0246
0.0	0.0	0.0	24517.2467	-899.8015	NaN	NaN	-0.0381	0.0248	0.8636	0.0212	0.0334	0.0323	0.0247
0.0	0.0	0.0	25945.2467	4977.1985	NaN	NaN	0.161	0.0246	0.8633	0.0212	0.0335	0.0325	0.0248
0.0	0.0	0.0	28991.2467	797.1985	NaN	NaN	0.0268	0.0246	0.8624	0.0212	0.0339	0.0329	0.025
0.0	0.0	0.0	27396.2467	4999.1985	NaN	NaN	0.1543	0.0248	0.8609	0.0212	0.0344	0.0334	0.0252
0.0	0.0	0.0	25647.2467	5503.1985	NaN	NaN	0.1767	0.0251	0.8599	0.0213	0.0346	0.0337	0.0253
0.0	0.0	0.0	27142.2467	1906.1985	NaN	NaN	0.0656	0.0254	0.8594	0.0215	0.0347	0.0337	0.0254
0.0	0.0	0.0	30240.2467	5039.1985	NaN	NaN	0.1428	0.0256	0.8587	0.0216	0.0348	0.0339	0.0254
0.0	0.0	0.0	29974.2467	2454.1985	NaN	NaN	0.0757	0.026	0.8581	0.0218	0.0348	0.0339	0.0254
0.0	0.0	0.0	27983.2467	2171.1985	NaN	NaN	0.072	0.0264	0.8569	0.0221	0.0351	0.0341	0.0253
0.0	0.0	0.0	27912.2467	2825.1985	NaN	NaN	0.0919	0.0269	0.855	0.0225	0.0356	0.0344	0.0255
0.0	0.0	0.0	30051.2467	6186.1985	NaN	NaN	0.1707	0.027	0.8543	0.0226	0.0359	0.0346	0.0256
0.0	0.0	0.0	33010.2467	5689.1985	NaN	NaN	0.147	0.0269	0.8543	0.0226	0.036	0.0346	0.0256
0.0	0.0	0.0	27985.2467	3425.1985	NaN	NaN	0.109	0.0269	0.8537	0.0227	0.0363	0.0348	0.0256
0.0	0.0	0.0	30277.2467	3403.1985	NaN	NaN	0.101	0.0265	0.8544	0.0227	0.0361	0.0347	0.0255
0.0	0.0	0.0	26257.2467	3445.1985	NaN	NaN	0.116	0.0262	0.8551	0.0226	0.0361	0.0345	0.0254
0.0	0.0	0.0	28424.2467	4700.1985	NaN	NaN	0.1419	0.0258	0.8569	0.0224	0.0357	0.0341	0.0252
0.0	0.0	0.0	24268.2467	1988.1985	NaN	NaN	0.0757	0.0258	0.857	0.0224	0.0358	0.0341	0.025
0.0	0.0	0.0	27617.2467	2675.1985	NaN	NaN	0.0883	0.0255	0.8586	0.0223	0.0353	0.0337	0.0246
0.0	0.0	0.0	31208.2467	4074.1985	NaN	NaN	0.1155	0.0252	0.8595	0.0223	0.0351	0.0334	0.0245
0.0	0.0	0.0	29531.2467	3750.1985	NaN	NaN	0.1127	0.0248	0.861	0.0221	0.0346	0.0331	0.0243
0.0	0.0	0.0	27857.2467	5015.1985	NaN	NaN	0.1526	0.0246	0.8617	0.022	0.0345	0.033	0.0242
0.0	0.0	0.0	26906.2467	4887.1985	NaN	NaN	0.1537	0.0243	0.8627	0.0219	0.0342	0.0328	0.0241
0.0	0.0	0.0	31395.2467	5230.1985	NaN	NaN	0.1428	0.024	0.8636	0.0218	0.0338	0.0327	0.0241
0.0	0.0	0.0	28059.2467	6398.1985	NaN	NaN	0.1857	0.024	0.8638	0.0217	0.0337	0.0327	0.0241
0.0	0.0	0.0	28938.2467	4711.1985	NaN	NaN	0.14	0.0238	0.8644	0.0216	0.0333	0.0327	0.0241
0.0	0.0	0.0	28915.2467	4078.1985	NaN	NaN	0.1236	0.0236	0.8648	0.0215	0.0331	0.0328	0.0242
0.0	0.0	0.0	32784.2467	1672.1985	NaN	NaN	0.0485	0.0235	0.8656	0.0216	0.0325	0.0326	0.0242
0.0	0.0	0.0	28615.2467	1958.1985	NaN	NaN	0.064	0.0234	0.8657	0.0217	0.0323	0.0326	0.0243
0.0	0.0	0.0	24364.2467	4963.1985	NaN	NaN	0.1692	0.0232	0.8664	0.0217	0.0319	0.0325	0.0243
0.0	0.0	0.0	22306.2467	1306.1985	NaN	NaN	0.0553	0.023	0.8669	0.0218	0.0316	0.0323	0.0244
0.0	0.0	0.0	30805.2467	4362.1985	NaN	NaN	0.124	0.0227	0.8677	0.0218	0.0313	0.0321	0.0244
0.0	0.0	0.0	31450.2467	3436.1985	NaN	NaN	0.0985	0.0225	0.8684	0.0218	0.031	0.0319	0.0243
0.0	0.0	0.0	28594.2467	4453.1985	NaN	NaN	0.1348	0.0223	0.8694	0.0217	0.0307	0.0316	0.0243
0.0	0.0	0.0	29097.2467	8446.1985	NaN	NaN	0.225	0.0222	0.8697	0.0218	0.0306	0.0315	0.0243
0.0	0.0	0.0	25541.2467	5914.1985	NaN	NaN	0.188	0.0221	0.8704	0.0216	0.0304	0.0312	0.0242
0.0	0.0	0.0	31696.2467	4296.1985	NaN	NaN	0.1194	0.0221	0.8707	0.0216	0.0304	0.0311	0.0241
0.0	0.0	0.0	33169.2467	6639.1985	NaN	NaN	0.1668	0.0221	0.8705	0.0217	0.0304	0.0311	0.0241
0.0	0.0	0.0	25269.2467	5473.1985	NaN	NaN	0.178	0.0219	0.8712	0.0216	0.0303	0.0309	0.024
0.0	0.0	0.0	27175.2467	2640.1985	NaN	NaN	0.0886	0.0219	0.8713	0.0216	0.0303	0.0309	0.0241
0.0	0.0	0.0	27333.2467	3216.1985	NaN	NaN	0.1053	0.0218	0.8714	0.0216	0.0302	0.0309	0.0241
0.0	0.0	0.0	30799.2467	3666.1985	NaN	NaN	0.1064	0.0216	0.872	0.0215	0.0301	0.0307	0.024
0.0	0.0	0.0	30954.2467	2993.1985	NaN	NaN	0.0882	0.0216	0.872	0.0215	0.0301	0.0308	0.024
0.0	0.0	0.0	32308.2467	4563.1985	NaN	NaN	0.1238	0.0215	0.872	0.0215	0.0302	0.0308	0.024
0.0	0.0	0.0	27641.2467	5611.1985	NaN	NaN	0.1687	0.0215	0.8719	0.0215	0.0302	0.0308	0.0241
0.0	0.0	0.0	30266.2467	4982.1985	NaN	NaN	0.1413	0.0213	0.8721	0.0214	0.0302	0.0309	0.0241
0.0	0.0	0.0	31130.2467	1634.1985	NaN	NaN	0.0499	0.0213	0.872	0.0214	0.0302	0.0309	0.0241
0.0	0.0	0.0	24093.2467	4855.1985	NaN	NaN	0.1677	0.0212	0.8723	0.0214	0.0301	0.0309	0.0241
0.0	0.0	0.0	25974.2467	1913.1985	NaN	NaN	0.0686	0.0212	0.8722	0.0214	0.0302	0.0309	0.0242
0.0	0.0	0.0	24858.2467	4379.1985	NaN	NaN	0.1498	0.0212	0.8723	0.0213	0.0301	0.0309	0.0242
0.0	0.0	0.0	27431.2467	4838.1985	NaN	NaN	0.1499	0.0211	0.8726	0.0212	0.0301	0.0309	0.0242
0.0	0.0	0.0	26077.2467	4106.1985	NaN	NaN	0.136	0.021	0.8727	0.0212	0.03	0.0308	0.0243
0.0	0.0	0.0	27617.2467	2101.1985	NaN	NaN	0.0707	0.021	0.8727	0.0212	0.0299	0.0308	0.0243
0.0	0.0	0.0	28448.2467	6381.1985	NaN	NaN	0.1832	0.021	0.8725	0.0212	0.0299	0.0309	0.0244
0.0	0.0	0.0	29260.2467	2670.1985	NaN	NaN	0.0836	0.021	0.8728	0.0212	0.0298	0.0308	0.0244
0.0	0.0	0.0	29251.2467	4364.1985	NaN	NaN	0.1298	0.021	0.8727	0.0212	0.0298	0.0308	0.0244
0.0	0.0	0.0	27788.2467	1230.1985	NaN	NaN	0.0424	0.0211	0.8729	0.0211	0.0298	0.0307	0.0244
0.0	0.0	0.0	26318.2467	5977.1985	NaN	NaN	0.1851	0.0211	0.873	0.0211	0.0298	0.0306	0.0244
0.0	0.0	0.0	29463.2467	2852.1985	NaN	NaN	0.0883	0.0211	0.8729	0.0211	0.0299	0.0306	0.0244
0.0	0.0	0.0	27546.2467	7474.1985	NaN	NaN	0.2134	0.0212	0.8728	0.0211	0.03	0.0305	0.0244
0.0	0.0	0.0	30408.2467	5928.1985	NaN	NaN	0.1631	0.0212	0.873	0.021	0.03	0.0304	0.0244
0.0	0.0	0.0	27541.2467	1332.1985	NaN	NaN	0.0461	0.0214	0.8725	0.0211	0.0301	0.0305	0.0244
0.0	0.0	0.0	27988.2467	6935.1985	NaN	NaN	0.1986	0.0214	0.8728	0.021	0.0301	0.0304	0.0244
0.0	0.0	0.0	28187.2467	2550.1985	NaN	NaN	0.083	0.0215	0.8725	0.0211	0.0302	0.0304	0.0244
0.0	0.0	0.0	26619.2467	3036.1985	NaN	NaN	0.1024	0.0215	0.8728	0.021	0.0301	0.0302	0.0243
0.0	0.0	0.0	27263.2467	3360.1985	NaN	NaN	0.1097	0.0216	0.8726	0.0211	0.0302	0.0302	0.0243
0.0	0.0	0.0	30534.2467	4288.1985	NaN	NaN	0.1231	0.0216	0.8726	0.0211	0.0302	0.0302	0.0243
0.0	0.0	0.0	29717.2467	5382.1985	NaN	NaN	0.1533	0.0216	0.8725	0.0211	0.0303	0.0301	0.0243
0.0	0.0	0.0	28967.2467	6335.1985	NaN	NaN	0.1795	0.0217	0.8723	0.0212	0.0304	0.0301	0.0243
0.0	0.0	0.0	30243.2467	3439.1985	NaN	NaN	0.1021	0.0218	0.8724	0.0211	0.0305	0.03	0.0242
0.0	0.0	0.0	29211.2467	3051.1985	NaN	NaN	0.0946	0.0218	0.8723	0.0211	0.0306	0.03	0.0242
0.0	0.0	0.0	28339.2467	4053.1985	NaN	NaN	0.1251	0.0219	0.8722	0.0211	0.0307	0.03	0.0242
0.0	0.0	0.0	28792.2467	8159.1985	NaN	NaN	0.2208	0.022	0.8721	0.021	0.0307	0.03	0.0242
0.0	0.0	0.0	31515.2467	4735.1985	NaN	NaN	0.1306	0.022	0.8721	0.021	0.0307	0.03	0.0242
0.0	0.0	0.0	25700.2467	6019.1985	NaN	NaN	0.1898	0.0221	0.8721	0.0209	0.0307	0.03	0.0243
0.0	0.0	0.0	20781.2467	3882.1985	NaN	NaN	0.1574	0.0221	0.872	0.0209	0.0307	0.03	0.0243
0.0	0.0	0.0	22876.2467	3516.1985	NaN	NaN	0.1332	0.0221	0.872	0.0209	0.0306	0.0301	0.0244
0.0	0.0	0.0	22650.2467	2538.1985	NaN	NaN	0.1008	0.0221	0.8722	0.0208	0.0305	0.0301	0.0244
0.0	0.0	0.0	21998.2467	6731.1985	NaN	NaN	0.2343	0.022	0.8721	0.0209	0.0303	0.0302	0.0245
0.0	0.0	0.0	21303.2467	3551.1985	NaN	NaN	0.1429	0.022	0.8721	0.0208	0.0303	0.0302	0.0246
0.0	0.0	0.0	22128.2467	1235.1985	NaN	NaN	0.0529	0.022	0.872	0.0209	0.0302	0.0303	0.0247
0.0	0.0	0.0	22562.2467	4697.1985	NaN	NaN	0.1723	0.0219	0.872	0.0209	0.0301	0.0303	0.0247
0.0	0.0	0.0	19912.2467	2832.1985	NaN	NaN	0.1245	0.0219	0.8718	0.0211	0.03	0.0304	0.0248
0.0	0.0	0.0	19666.2467	6394.1985	NaN	NaN	0.2454	0.0219	0.8719	0.021	0.0299	0.0304	0.0248
0.0	0.0	0.0	18557.2467	1449.1985	NaN	NaN	0.0724	0.022	0.8716	0.0211	0.0299	0.0306	0.0249
0.0	0.0	0.0	19983.2467	2881.1985	NaN	NaN	0.126	0.0221	0.8714	0.0211	0.0299	0.0307	0.0249
0.0	0.0	0.0	19039.2467	5606.1985	NaN	NaN	0.2275	0.0221	0.8711	0.0211	0.03	0.0308	0.0249
0.0	0.0	0.0	21022.2467	2018.1985	NaN	NaN	0.0876	0.0222	0.8706	0.0212	0.0301	0.031	0.025
0.0	0.0	0.0	18340.2467	5204.1985	NaN	NaN	0.221	0.0223	0.8701	0.0213	0.0302	0.0311	0.025
0.0	0.0	0.0	21988.2467	4794.1985	NaN	NaN	0.179	0.0225	0.8693	0.0213	0.0305	0.0313	0.0251
0.0	0.0	0.0	20049.2467	1715.1985	NaN	NaN	0.0788	0.0228	0.8686	0.0212	0.0307	0.0315	0.0251
0.0	0.0	0.0	17886.2467	1263.1985	NaN	NaN	0.066	0.0231	0.8678	0.0212	0.031	0.0318	0.0251
0.0	0.0	0.0	18260.2467	1854.1985	NaN	NaN	0.0922	0.0233	0.8671	0.0212	0.0311	0.032	0.0252
0.0	0.0	0.0	18053.2467	6138.1985	NaN	NaN	0.2537	0.0232	0.8672	0.0211	0.0312	0.0321	0.0252
0.0	0.0	0.0	21779.2467	2027.1985	NaN	NaN	0.0852	0.0233	0.8664	0.0211	0.0314	0.0323	0.0254
0.0	0.0	0.0	17139.2467	5948.1985	NaN	NaN	0.2576	0.0233	0.866	0.0211	0.0316	0.0326	0.0255
0.0	0.0	0.0	18667.2467	4381.1985	NaN	NaN	0.1901	0.0234	0.8658	0.0211	0.0317	0.0326	0.0255
0.0	0.0	0.0	17699.2467	1666.1985	NaN	NaN	0.086	0.0234	0.8659	0.021	0.0317	0.0326	0.0254
0.0	0.0	0.0	15091.2467	4625.1985	NaN	NaN	0.2346	0.0235	0.865	0.021	0.032	0.0329	0.0256
0.0	0.0	0.0	17314.2467	6629.1985	NaN	NaN	0.2769	0.0235	0.865	0.021	0.032	0.0329	0.0256
0.0	0.0	0.0	17488.2467	4040.1985	NaN	NaN	0.1877	0.0235	0.8659	0.0209	0.0318	0.0325	0.0254
0.0	0.0	0.0	20217.2467	3654.1985	NaN	NaN	0.1531	0.0235	0.8661	0.0209	0.0317	0.0324	0.0254
0.0	0.0	0.0	15497.2467	2948.1985	NaN	NaN	0.1598	0.0235	0.8664	0.0209	0.0316	0.0323	0.0253
0.0	0.0	0.0	21438.2467	7093.1985	NaN	NaN	0.2486	0.0233	0.8668	0.0209	0.0315	0.0321	0.0253
0.0	0.0	0.0	19817.2467	2669.1985	NaN	NaN	0.1187	0.0233	0.8673	0.0209	0.0314	0.032	0.0251
0.0	0.0	0.0	17413.2467	746.1985	NaN	NaN	0.0411	0.0234	0.868	0.0208	0.0311	0.0317	0.0249
0.0	0.0	0.0	16592.2467	3403.1985	NaN	NaN	0.1702	0.0233	0.8684	0.0208	0.0311	0.0316	0.0249
0.0	0.0	0.0	18985.2467	2803.1985	NaN	NaN	0.1287	0.0232	0.869	0.0207	0.0309	0.0314	0.0248
0.0	0.0	0.0	16746.2467	3178.1985	NaN	NaN	0.1595	0.0234	0.8692	0.0207	0.0307	0.0313	0.0246
0.0	0.0	0.0	17045.2467	4827.1985	NaN	NaN	0.2207	0.0236	0.8691	0.0208	0.0306	0.0313	0.0246
0.0	0.0	0.0	19043.2467	955.1985	NaN	NaN	0.0478	0.024	0.8687	0.0209	0.0305	0.0314	0.0245
0.0	0.0	0.0	20068.2467	6895.1985	NaN	NaN	0.2557	0.0241	0.8682	0.021	0.0305	0.0316	0.0246
0.0	0.0	0.0	19158.2467	2490.1985	NaN	NaN	0.115	0.0243	0.868	0.021	0.0305	0.0317	0.0246
0.0	0.0	0.0	20653.2467	4155.1985	NaN	NaN	0.1675	0.0244	0.8675	0.021	0.0305	0.0318	0.0247
0.0	0.0	0.0	21126.2467	4003.1985	NaN	NaN	0.1593	0.0245	0.867	0.021	0.0307	0.032	0.0248
0.0	0.0	0.0	18005.2467	3331.1985	NaN	NaN	0.1561	0.0247	0.8666	0.021	0.0307	0.0321	0.0249
0.0	0.0	0.0	20533.2467	3537.1985	NaN	NaN	0.147	0.0248	0.8659	0.021	0.0309	0.0324	0.0251
0.0	0.0	0.0	17557.2467	6497.1985	NaN	NaN	0.2701	0.0247	0.8652	0.021	0.0311	0.0326	0.0254
0.0	0.0	0.0	19711.2467	2346.1985	NaN	NaN	0.1064	0.0249	0.8653	0.0208	0.031	0.0326	0.0254
0.0	0.0	0.0	19694.2467	1313.1985	NaN	NaN	0.0625	0.0249	0.8642	0.0209	0.0314	0.0329	0.0257
0.0	0.0	0.0	19870.2467	2395.1985	NaN	NaN	0.1076	0.0247	0.8641	0.0209	0.0315	0.033	0.0258
0.0	0.0	0.0	18877.2467	2458.1985	NaN	NaN	0.1152	0.0246	0.8634	0.0209	0.0318	0.0333	0.026
0.0	0.0	0.0	18907.2467	2501.1985	NaN	NaN	0.1168	0.0244	0.8632	0.0209	0.0319	0.0334	0.0261
0.0	0.0	0.0	14883.2467	4856.1985	NaN	NaN	0.246	0.0244	0.8634	0.0209	0.0319	0.0334	0.026
0.0	0.0	0.0	23472.2467	1090.1985	NaN	NaN	0.0444	0.0243	0.8638	0.0208	0.0318	0.0334	0.0259
0.0	0.0	0.0	20256.2467	4569.1985	NaN	NaN	0.1841	0.0242	0.8631	0.0209	0.0321	0.0336	0.0261
0.0	0.0	0.0	19543.2467	4492.1985	NaN	NaN	0.1869	0.0242	0.864	0.0208	0.0318	0.0334	0.0259
0.0	0.0	0.0	19356.2467	2657.1985	NaN	NaN	0.1207	0.024	0.8638	0.0208	0.0319	0.0335	0.026
0.0	0.0	0.0	20253.2467	2046.1985	NaN	NaN	0.0918	0.0236	0.8648	0.0208	0.0317	0.0332	0.0258
0.0	0.0	0.0	16663.2467	3011.1985	NaN	NaN	0.1531	0.0234	0.8653	0.0207	0.0317	0.033	0.0258
0.0	0.0	0.0	20346.2467	1428.1985	NaN	NaN	0.0656	0.0232	0.8663	0.0206	0.0315	0.0327	0.0257
0.0	0.0	0.0	18902.2467	1529.1985	NaN	NaN	0.0748	0.023	0.8664	0.0206	0.0317	0.0326	0.0257
0.0	0.0	0.0	21265.2467	2593.1985	NaN	NaN	0.1087	0.0229	0.8672	0.0205	0.0316	0.0324	0.0255
0.0	0.0	0.0	19457.2467	1825.1985	NaN	NaN	0.0858	0.0227	0.8674	0.0204	0.0317	0.0323	0.0255
0.0	0.0	0.0	19241.2467	987.1985	NaN	NaN	0.0488	0.0225	0.8685	0.0204	0.0315	0.0319	0.0252
0.0	0.0	0.0	19041.2467	2622.1985	NaN	NaN	0.121	0.0223	0.8685	0.0204	0.0317	0.0319	0.0252
0.0	0.0	0.0	18852.2467	3732.1985	NaN	NaN	0.1653	0.0221	0.8689	0.0204	0.0317	0.0317	0.0252
0.0	0.0	0.0	16344.2467	4456.1985	NaN	NaN	0.2142	0.0221	0.8688	0.0204	0.0318	0.0317	0.0252
0.0	0.0	0.0	20290.2467	1134.1985	NaN	NaN	0.0529	0.0221	0.8685	0.0204	0.0319	0.0318	0.0253
0.0	0.0	0.0	20281.2467	2408.1985	NaN	NaN	0.1061	0.0221	0.8685	0.0205	0.0319	0.0317	0.0253
0.0	0.0	0.0	19596.2467	2772.1985	NaN	NaN	0.1239	0.0221	0.8686	0.0205	0.0318	0.0317	0.0254
0.0	0.0	0.0	21568.2467	3654.1985	NaN	NaN	0.1449	0.022	0.8683	0.0206	0.0318	0.0318	0.0256
0.0	0.0	0.0	19500.2467	4755.1985	NaN	NaN	0.196	0.022	0.8679	0.0206	0.0319	0.0319	0.0257
0.0	0.0	0.0	21079.2467	4925.1985	NaN	NaN	0.1894	0.022	0.8677	0.0206	0.0319	0.032	0.0258
0.0	0.0	0.0	19927.2467	2958.1985	NaN	NaN	0.1293	0.022	0.8679	0.0207	0.0317	0.032	0.0257
0.0	0.0	0.0	18731.2467	1700.1985	NaN	NaN	0.0832	0.022	0.8674	0.0207	0.0318	0.0322	0.026
0.0	0.0	0.0	19387.2467	5008.1985	NaN	NaN	0.2053	0.0219	0.8669	0.0208	0.0318	0.0324	0.0262
0.0	0.0	0.0	18802.2467	4357.1985	NaN	NaN	0.1881	0.022	0.8673	0.0208	0.0316	0.0323	0.026
0.0	0.0	0.0	19247.2467	2188.1985	NaN	NaN	0.1021	0.0222	0.8675	0.0207	0.0314	0.0322	0.026
0.0	0.0	0.0	19259.2467	2767.1985	NaN	NaN	0.1256	0.0222	0.8675	0.0208	0.0313	0.0322	0.026
0.0	0.0	0.0	16882.2467	5176.1985	NaN	NaN	0.2347	0.0221	0.868	0.0207	0.0311	0.0322	0.0259
0.0	0.0	0.0	20626.2467	5010.1985	NaN	NaN	0.1954	0.022	0.8684	0.0207	0.031	0.0321	0.0258
0.0	0.0	0.0	17626.2467	2289.1985	NaN	NaN	0.1149	0.0222	0.8685	0.0207	0.0309	0.0321	0.0257
0.0	0.0	0.0	18191.2467	691.1985	NaN	NaN	0.0366	0.0224	0.8692	0.0207	0.0305	0.0319	0.0254
0.0	0.0	0.0	19664.2467	2398.1985	NaN	NaN	0.1087	0.0222	0.8693	0.0208	0.0305	0.0318	0.0254
0.0	0.0	0.0	17703.2467	2199.1985	NaN	NaN	0.1105	0.0221	0.8705	0.0207	0.0301	0.0314	0.0251
0.0	0.0	0.0	19287.2467	2505.1985	NaN	NaN	0.115	0.022	0.8703	0.0207	0.0302	0.0315	0.0252
0.0	0.0	0.0	22295.2467	3430.1985	NaN	NaN	0.1333	0.0219	0.8698	0.0208	0.0303	0.0317	0.0254
0.0	0.0	0.0	17094.2467	4337.1985	NaN	NaN	0.2024	0.022	0.8707	0.0207	0.0301	0.0314	0.0251
0.0	0.0	0.0	22859.2467	610.1985	NaN	NaN	0.026	0.0218	0.8712	0.0207	0.03	0.0313	0.0251
0.0	0.0	0.0	17748.2467	3581.1985	NaN	NaN	0.1679	0.0214	0.871	0.0207	0.0302	0.0314	0.0252
0.0	0.0	0.0	24462.2467	4958.1985	NaN	NaN	0.1685	0.0211	0.8717	0.0207	0.0302	0.0312	0.0251
0.0	0.0	0.0	19082.2467	6094.1985	NaN	NaN	0.2421	0.021	0.8706	0.0208	0.0306	0.0316	0.0255
0.0	0.0	0.0	17974.2467	4687.1985	NaN	NaN	0.2068	0.0209	0.8709	0.0207	0.0306	0.0315	0.0254
0.0	0.0	0.0	19786.2467	1655.1985	NaN	NaN	0.0772	0.0211	0.8694	0.0208	0.031	0.0319	0.0258
0.0	0.0	0.0	19338.2467	3785.1985	NaN	NaN	0.1637	0.0209	0.8698	0.0208	0.031	0.0318	0.0257
0.0	0.0	0.0	18943.2467	3925.1985	NaN	NaN	0.1716	0.0211	0.8688	0.0208	0.0313	0.032	0.026
0.0	0.0	0.0	20821.2467	4023.1985	NaN	NaN	0.1619	0.0211	0.8685	0.0208	0.0314	0.0321	0.0261
0.0	0.0	0.0	21420.2467	5122.1985	NaN	NaN	0.193	0.0211	0.8677	0.0208	0.0316	0.0324	0.0264
0.0	0.0	0.0	22912.2467	5060.1985	NaN	NaN	0.1809	0.0213	0.8662	0.0209	0.032	0.0328	0.0268
0.0	0.0	0.0	18922.2467	4759.1985	NaN	NaN	0.201	0.0215	0.8651	0.021	0.0323	0.0332	0.027
0.0	0.0	0.0	17974.2467	1674.1985	NaN	NaN	0.0852	0.0217	0.8645	0.021	0.0324	0.0334	0.027
0.0	0.0	0.0	18682.2467	882.1985	NaN	NaN	0.0451	0.0218	0.8638	0.0211	0.0326	0.0336	0.0272
0.0	0.0	0.0	17831.2467	3702.1985	NaN	NaN	0.1719	0.022	0.863	0.0212	0.0327	0.0338	0.0273
0.0	0.0	0.0	15636.2467	4526.1985	NaN	NaN	0.2245	0.0222	0.862	0.0213	0.033	0.0341	0.0274
0.0	0.0	0.0	19775.2467	5578.1985	NaN	NaN	0.22	0.0222	0.8617	0.0213	0.033	0.0342	0.0275
0.0	0.0	0.0	18569.2467	2567.1985	NaN	NaN	0.1215	0.0224	0.8614	0.0214	0.033	0.0344	0.0275
0.0	0.0	0.0	17396.2467	4787.1985	NaN	NaN	0.2158	0.0224	0.8614	0.0214	0.0329	0.0344	0.0275
0.0	0.0	0.0	16587.2467	4923.1985	NaN	NaN	0.2289	0.0225	0.8608	0.0215	0.033	0.0346	0.0277
0.0	0.0	0.0	21142.2467	6690.1985	NaN	NaN	0.2404	0.0225	0.8608	0.0215	0.033	0.0347	0.0277
0.0	0.0	0.0	17073.2467	4518.1985	NaN	NaN	0.2093	0.0225	0.8612	0.0214	0.0327	0.0346	0.0275
0.0	0.0	0.0	21835.2467	2285.1985	NaN	NaN	0.0947	0.0225	0.8619	0.0213	0.0325	0.0344	0.0274
0.0	0.0	0.0	22524.2467	4521.1985	NaN	NaN	0.1672	0.0225	0.8612	0.0214	0.0326	0.0347	0.0276
0.0	0.0	0.0	18867.2467	5173.1985	NaN	NaN	0.2152	0.0225	0.8615	0.0214	0.0325	0.0346	0.0275
0.0	0.0	0.0	21020.2467	6308.1985	NaN	NaN	0.2308	0.0225	0.8618	0.0213	0.0324	0.0347	0.0274
0.0	0.0	0.0	22355.2467	3187.1985	NaN	NaN	0.1248	0.0225	0.8619	0.0212	0.0323	0.0347	0.0274
0.0	0.0	0.0	19504.2467	1853.1985	NaN	NaN	0.0868	0.0225	0.8622	0.0211	0.0322	0.0346	0.0273
0.0	0.0	0.0	21190.2467	5552.1985	NaN	NaN	0.2076	0.0225	0.8619	0.0212	0.0323	0.0348	0.0274
0.0	0.0	0.0	20151.2467	4192.1985	NaN	NaN	0.1722	0.0226	0.8616	0.0212	0.0324	0.0349	0.0273
0.0	0.0	0.0	19017.2467	2996.1985	NaN	NaN	0.1361	0.0226	0.8627	0.0209	0.0321	0.0346	0.0271
0.0	0.0	0.0	20723.2467	1817.1985	NaN	NaN	0.0806	0.0227	0.8626	0.0208	0.0321	0.0346	0.0271
0.0	0.0	0.0	18646.2467	4848.1985	NaN	NaN	0.2064	0.0227	0.8624	0.0208	0.0323	0.0347	0.0271
0.0	0.0	0.0	18099.2467	3030.1985	NaN	NaN	0.1434	0.0227	0.8629	0.0206	0.0322	0.0346	0.0269
0.0	0.0	0.0	19712.2467	4044.1985	NaN	NaN	0.1702	0.0227	0.8628	0.0206	0.0323	0.0347	0.027
0.0	0.0	0.0	20233.2467	-298.8015	NaN	NaN	-0.015	0.0227	0.8631	0.0204	0.0323	0.0346	0.0269
0.0	0.0	0.0	16883.2467	3459.1985	NaN	NaN	0.17	0.0226	0.8638	0.0203	0.0321	0.0345	0.0267
0.0	0.0	0.0	20419.2467	-1337.8015	NaN	NaN	-0.0701	0.0225	0.8638	0.0202	0.0322	0.0345	0.0267
0.0	0.0	0.0	20198.2467	3880.1985	NaN	NaN	0.1611	0.0224	0.863	0.0203	0.0325	0.0348	0.027
0.0	0.0	0.0	16753.2467	4495.1985	NaN	NaN	0.2116	0.0224	0.8635	0.0201	0.0324	0.0347	0.0268
0.0	0.0	0.0	20249.2467	2258.1985	NaN	NaN	0.1003	0.0224	0.8631	0.0202	0.0325	0.0348	0.0269
0.0	0.0	0.0	19577.2467	1636.1985	NaN	NaN	0.0771	0.0224	0.8631	0.0201	0.0326	0.0348	0.027
0.0	0.0	0.0	19754.2467	6458.1985	NaN	NaN	0.2464	0.0224	0.8626	0.0202	0.0328	0.0349	0.0271
0.0	0.0	0.0	18757.2467	4459.1985	NaN	NaN	0.1921	0.0225	0.862	0.0203	0.0329	0.0351	0.0272
0.0	0.0	0.0	19377.2467	4449.1985	NaN	NaN	0.1867	0.0226	0.8629	0.0202	0.0326	0.0347	0.027
0.0	0.0	0.0	18190.2467	2479.1985	NaN	NaN	0.1199	0.0228	0.862	0.0203	0.0328	0.0349	0.0271
0.0	0.0	0.0	20257.2467	3049.1985	NaN	NaN	0.1308	0.0228	0.8618	0.0205	0.0329	0.0349	0.0271
0.0	0.0	0.0	14234.2467	2813.1985	NaN	NaN	0.165	0.0229	0.8615	0.0206	0.033	0.0348	0.0271
0.0	0.0	0.0	20557.2467	3710.1985	NaN	NaN	0.1529	0.023	0.8603	0.021	0.0334	0.035	0.0272
0.0	0.0	0.0	17461.2467	1538.1985	NaN	NaN	0.081	0.0232	0.86	0.0212	0.0336	0.0349	0.027
0.0	0.0	0.0	17069.2467	-602.8015	NaN	NaN	-0.0366	0.0234	0.8592	0.0215	0.034	0.035	0.027
0.0	0.0	0.0	20823.2467	3175.1985	NaN	NaN	0.1323	0.0235	0.8582	0.0218	0.0344	0.035	0.027
0.0	0.0	0.0	13256.2467	5236.1985	NaN	NaN	0.2832	0.0238	0.8573	0.0221	0.0348	0.0351	0.027
0.0	0.0	0.0	18679.2467	6144.1985	NaN	NaN	0.2475	0.024	0.8569	0.0222	0.035	0.035	0.0269
0.0	0.0	0.0	17018.2467	5005.1985	NaN	NaN	0.2273	0.0242	0.8565	0.0222	0.0351	0.035	0.0269
0.0	0.0	0.0	22124.2467	824.1985	NaN	NaN	0.0359	0.0244	0.8567	0.0222	0.0351	0.0348	0.0268
0.0	0.0	0.0	18140.2467	4687.1985	NaN	NaN	0.2053	0.0246	0.8558	0.0224	0.0354	0.0349	0.0269
0.0	0.0	0.0	14923.2467	3395.1985	NaN	NaN	0.1853	0.0248	0.8555	0.0225	0.0355	0.0349	0.0269
0.0	0.0	0.0	19407.2467	3504.1985	NaN	NaN	0.1529	0.025	0.8549	0.0226	0.0357	0.0348	0.0269
0.0	0.0	0.0	18379.2467	3757.1985	NaN	NaN	0.1697	0.0252	0.8543	0.0227	0.036	0.0348	0.0269
0.0	0.0	0.0	17977.2467	2649.1985	NaN	NaN	0.1284	0.0255	0.854	0.0228	0.0362	0.0347	0.0269
0.0	0.0	0.0	20458.2467	3368.1985	NaN	NaN	0.1414	0.0257	0.8531	0.0231	0.0366	0.0347	0.0269
0.0	0.0	0.0	19486.2467	3851.1985	NaN	NaN	0.165	0.0261	0.8517	0.0234	0.0371	0.0348	0.0269
0.0	0.0	0.0	20831.2467	5159.1985	NaN	NaN	0.1985	0.0265	0.8509	0.0235	0.0374	0.0348	0.0268
0.0	0.0	0.0	18290.2467	1697.1985	NaN	NaN	0.0849	0.027	0.849	0.0239	0.0381	0.035	0.0269
0.0	0.0	0.0	18554.2467	2734.1985	NaN	NaN	0.1284	0.0273	0.8478	0.0243	0.0388	0.0351	0.0268
0.0	0.0	0.0	16475.2467	5007.1985	NaN	NaN	0.2331	0.0276	0.8473	0.0244	0.0391	0.035	0.0266
0.0	0.0	0.0	17970.2467	934.1985	NaN	NaN	0.0494	0.0277	0.8474	0.0245	0.0392	0.0348	0.0264
0.0	0.0	0.0	16857.2467	-413.8015	NaN	NaN	-0.0252	0.0278	0.8478	0.0245	0.0391	0.0346	0.0262
0.0	0.0	0.0	19192.2467	4336.1985	NaN	NaN	0.1843	0.0276	0.8476	0.0247	0.0393	0.0346	0.0262
0.0	0.0	0.0	19470.2467	4365.1985	NaN	NaN	0.1831	0.0273	0.8479	0.0249	0.0393	0.0345	0.0261
0.0	0.0	0.0	14830.2467	1704.1985	NaN	NaN	0.1031	0.0272	0.8484	0.0249	0.0392	0.0343	0.026
0.0	0.0	0.0	17783.2467	1652.1985	NaN	NaN	0.085	0.0271	0.8487	0.0249	0.0392	0.0342	0.026
0.0	0.0	0.0	17346.2467	4169.1985	NaN	NaN	0.1938	0.0269	0.8492	0.025	0.039	0.034	0.0259
0.0	0.0	0.0	13617.2467	554.1985	NaN	NaN	0.0391	0.0268	0.8501	0.0248	0.0387	0.0337	0.0258
0.0	0.0	0.0	17043.2467	5008.1985	NaN	NaN	0.2271	0.0267	0.8496	0.0249	0.039	0.0339	0.0259
0.0	0.0	0.0	19153.2467	6112.1985	NaN	NaN	0.2419	0.0266	0.85	0.0249	0.0388	0.0338	0.0259
0.0	0.0	0.0	18766.2467	-196.8015	NaN	NaN	-0.0106	0.0266	0.8509	0.0247	0.0384	0.0336	0.0257
0.0	0.0	0.0	18226.2467	2009.1985	NaN	NaN	0.0993	0.0264	0.8503	0.0249	0.0387	0.0338	0.0259
0.0	0.0	0.0	17854.2467	3898.1985	NaN	NaN	0.1792	0.0262	0.8508	0.0249	0.0385	0.0337	0.0259
0.0	0.0	0.0	17041.2467	942.1985	NaN	NaN	0.0524	0.0259	0.8514	0.0248	0.0383	0.0337	0.0258
0.0	0.0	0.0	20473.2467	2869.1985	NaN	NaN	0.1229	0.0258	0.8511	0.0249	0.0385	0.0338	0.026
0.0	0.0	0.0	18646.2467	4460.1985	NaN	NaN	0.193	0.0258	0.8512	0.0248	0.0384	0.0339	0.0259
0.0	0.0	0.0	18351.2467	2236.1985	NaN	NaN	0.1086	0.0256	0.8517	0.0247	0.0382	0.0339	0.0258
0.0	0.0	0.0	18150.2467	1700.1985	NaN	NaN	0.0857	0.0255	0.8516	0.0247	0.0384	0.034	0.0259
0.0	0.0	0.0	15978.2467	4784.1985	NaN	NaN	0.2304	0.0253	0.8513	0.0247	0.0386	0.0341	0.0259
0.0	0.0	0.0	16381.2467	2925.1985	NaN	NaN	0.1515	0.0253	0.8514	0.0246	0.0386	0.0342	0.0259
0.0	0.0	0.0	15046.2467	2010.1985	NaN	NaN	0.1179	0.0253	0.851	0.0247	0.0387	0.0344	0.0259
0.0	0.0	0.0	17419.2467	2586.1985	NaN	NaN	0.1293	0.0252	0.851	0.0247	0.0387	0.0344	0.0259
0.0	0.0	0.0	18502.2467	4654.1985	NaN	NaN	0.201	0.0251	0.851	0.0247	0.0387	0.0344	0.0259
0.0	0.0	0.0	15219.2467	4886.1985	NaN	NaN	0.243	0.0252	0.8508	0.0247	0.0389	0.0345	0.0259
0.0	0.0	0.0	20967.2467	4882.1985	NaN	NaN	0.1889	0.0253	0.8507	0.0247	0.0389	0.0345	0.0259
0.0	0.0	0.0	22393.2467	4536.1985	NaN	NaN	0.1684	0.0256	0.8504	0.0247	0.039	0.0345	0.0259
0.0	0.0	0.0	21723.2467	3030.1985	NaN	NaN	0.1224	0.0258	0.85	0.0246	0.0391	0.0346	0.0259
0.0	0.0	0.0	16951.2467	3260.1985	NaN	NaN	0.1613	0.026	0.8501	0.0246	0.039	0.0345	0.0259
0.0	0.0	0.0	18318.2467	3345.1985	NaN	NaN	0.1544	0.0258	0.8502	0.0246	0.0391	0.0345	0.0259
0.0	0.0	0.0	19954.2467	1988.1985	NaN	NaN	0.0906	0.0257	0.8496	0.0247	0.0394	0.0346	0.026
0.0	0.0	0.0	17484.2467	4469.1985	NaN	NaN	0.2036	0.0258	0.8499	0.0246	0.0395	0.0344	0.0259
0.0	0.0	0.0	17433.2467	1973.1985	NaN	NaN	0.1017	0.026	0.8498	0.0245	0.0396	0.0343	0.0258
0.0	0.0	0.0	16970.2467	652.1985	NaN	NaN	0.037	0.0262	0.85	0.0245	0.0397	0.0341	0.0256
0.0	0.0	0.0	16602.2467	3862.1985	NaN	NaN	0.1887	0.0264	0.8499	0.0245	0.0399	0.0339	0.0254
0.0	0.0	0.0	16902.2467	682.1985	NaN	NaN	0.0388	0.0268	0.8497	0.0245	0.0403	0.0337	0.0251
0.0	0.0	0.0	17533.2467	3496.1985	NaN	NaN	0.1663	0.0271	0.8493	0.0245	0.0407	0.0336	0.0248
0.0	0.0	0.0	18178.2467	4967.1985	NaN	NaN	0.2146	0.0274	0.8477	0.0245	0.0417	0.0339	0.0249
0.0	0.0	0.0	16105.2467	2523.1985	NaN	NaN	0.1354	0.0276	0.8475	0.0242	0.042	0.034	0.0247
0.0	0.0	0.0	16515.2467	1640.1985	NaN	NaN	0.0903	0.0278	0.8468	0.0241	0.0424	0.0342	0.0247
0.0	0.0	0.0	17060.2467	325.1985	NaN	NaN	0.0187	0.0281	0.8452	0.0239	0.0432	0.0347	0.0249
0.0	0.0	0.0	16605.2467	-677.8015	NaN	NaN	-0.0426	0.0282	0.8451	0.0236	0.0434	0.0349	0.0248
0.0	0.0	0.0	16771.2467	3324.1985	NaN	NaN	0.1654	0.0282	0.8449	0.0234	0.0438	0.035	0.0247
0.0	0.0	0.0	19364.2467	3930.1985	NaN	NaN	0.1687	0.0282	0.8442	0.0233	0.0444	0.0352	0.0247
0.0	0.0	0.0	17049.2467	6311.1985	NaN	NaN	0.2702	0.0283	0.8432	0.023	0.0454	0.0353	0.0248
0.0	0.0	0.0	15192.2467	3630.1985	NaN	NaN	0.1929	0.0283	0.8434	0.0227	0.0458	0.0351	0.0247
0.0	0.0	0.0	16018.2467	2691.1985	NaN	NaN	0.1438	0.0283	0.843	0.0225	0.0464	0.0351	0.0247
0.0	0.0	0.0	16044.2467	3056.1985	NaN	NaN	0.16	0.0282	0.8436	0.0223	0.0463	0.035	0.0245
0.0	0.0	0.0	13011.2467	2625.1985	NaN	NaN	0.1679	0.0284	0.8434	0.0223	0.0464	0.035	0.0245
0.0	0.0	0.0	18632.2467	7021.1985	NaN	NaN	0.2737	0.0284	0.8443	0.0222	0.0459	0.035	0.0243
0.0	0.0	0.0	17464.2467	1032.1985	NaN	NaN	0.0558	0.0286	0.8438	0.0223	0.046	0.035	0.0243
0.0	0.0	0.0	15867.2467	3167.1985	NaN	NaN	0.1664	0.0288	0.8449	0.0223	0.0451	0.0347	0.0241
0.0	0.0	0.0	18697.2467	1691.1985	NaN	NaN	0.0829	0.0287	0.8451	0.0225	0.0449	0.0346	0.0242
0.0	0.0	0.0	19092.2467	6362.1985	NaN	NaN	0.2499	0.0285	0.847	0.0227	0.0439	0.034	0.024
0.0	0.0	0.0	17075.2467	2582.1985	NaN	NaN	0.1314	0.0285	0.8468	0.023	0.0436	0.0338	0.0242
0.0	0.0	0.0	17077.2467	7828.1985	NaN	NaN	0.3143	0.0286	0.8464	0.0233	0.0433	0.0337	0.0246
0.0	0.0	0.0	17010.2467	2528.1985	NaN	NaN	0.1294	0.0284	0.8478	0.0237	0.0425	0.0333	0.0243
0.0	0.0	0.0	18534.2467	1563.1985	NaN	NaN	0.0778	0.0279	0.8489	0.024	0.0419	0.0331	0.0243
0.0	0.0	0.0	17958.2467	5915.1985	NaN	NaN	0.2478	0.0273	0.851	0.0243	0.0408	0.0325	0.024
0.0	0.0	0.0	15337.2467	2681.1985	NaN	NaN	0.1488	0.0267	0.8526	0.0243	0.0402	0.0322	0.024
0.0	0.0	0.0	19297.2467	4665.1985	NaN	NaN	0.1947	0.0257	0.8554	0.0239	0.0393	0.0316	0.024
0.0	0.0	0.0	18968.2467	3085.1985	NaN	NaN	0.1399	0.0249	0.8562	0.0238	0.039	0.0317	0.0243
0.0	0.0	0.0	22942.2467	4140.1985	NaN	NaN	0.1529	0.0244	0.8572	0.0239	0.0383	0.0317	0.0245
0.0	0.0	0.0	17536.2467	3456.1985	NaN	NaN	0.1646	0.0242	0.8568	0.0239	0.0382	0.032	0.0248
0.0	0.0	0.0	14246.2467	1830.1985	NaN	NaN	0.1138	0.0243	0.857	0.024	0.0378	0.0321	0.0249
0.0	0.0	0.0	18579.2467	6049.1985	NaN	NaN	0.2456	0.0244	0.8561	0.024	0.038	0.0323	0.0251
0.0	0.0	0.0	16329.2467	2275.1985	NaN	NaN	0.1223	0.0246	0.8554	0.0239	0.0384	0.0326	0.0251
0.0	0.0	0.0	19177.2467	5109.1985	NaN	NaN	0.2104	0.0252	0.855	0.0238	0.0384	0.0327	0.0249
0.0	0.0	0.0	18538.2467	785.1985	NaN	NaN	0.0406	0.0257	0.8538	0.0238	0.0388	0.033	0.0249
0.0	0.0	0.0	19358.2467	3934.1985	NaN	NaN	0.1689	0.0261	0.8531	0.0237	0.039	0.0333	0.0248
0.0	0.0	0.0	13146.2467	4661.1985	NaN	NaN	0.2618	0.027	0.8528	0.0236	0.0388	0.0333	0.0245
0.0	0.0	0.0	15818.2467	1401.1985	NaN	NaN	0.0814	0.0283	0.8506	0.0239	0.0387	0.0339	0.0245
0.0	0.0	0.0	9492.2467	1873.1985	NaN	NaN	0.1648	0.0309	0.8467	0.0243	0.0387	0.0349	0.0245
0.0	0.0	0.0	8685.2467	784.1985	NaN	NaN	0.0828	0.0337	0.8413	0.025	0.039	0.0363	0.0247
0.0	0.0	0.0	12921.2467	1783.1985	NaN	NaN	0.1213	0.036	0.8342	0.026	0.0401	0.039	0.0247
0.0	0.0	0.0	13415.2467	4057.1985	NaN	NaN	0.2322	0.0388	0.8262	0.0274	0.041	0.0422	0.0243
0.0	0.0	0.0	11800.2467	1768.1985	NaN	NaN	0.1303	0.0439	0.8139	0.0293	0.042	0.047	0.024
0.0	0.0	0.0	9767.2467	1876.1985	NaN	NaN	0.1611	0.0481	0.8015	0.031	0.0427	0.0527	0.0239
0.0	0.0	0.0	9457.2467	1077.1985	NaN	NaN	0.1023	0.0523	0.7887	0.0327	0.0432	0.059	0.0242
0.0	0.0	0.0	11139.2467	2192.1985	NaN	NaN	0.1644	0.0557	0.7767	0.0346	0.0429	0.0654	0.0247
0.0	0.0	0.0	13789.2467	3655.1985	NaN	NaN	0.2095	0.0592	0.7618	0.0365	0.0438	0.0729	0.0258
0.0	0.0	0.0	9402.2467	414.1985	NaN	NaN	0.0422	0.0623	0.7493	0.0381	0.0439	0.0799	0.0264
0.0	0.0	0.0	12944.2467	2184.1985	NaN	NaN	0.1444	0.0639	0.7408	0.0388	0.0443	0.085	0.0272
0.0	0.0	0.0	14001.2467	2198.1985	NaN	NaN	0.1357	0.0648	0.7321	0.0397	0.0446	0.0907	0.028
0.0	0.0	0.0	13546.2467	1664.1985	NaN	NaN	0.1094	0.0657	0.7264	0.0396	0.0454	0.0942	0.0288
0.0	0.0	0.0	10433.2467	4234.1985	NaN	NaN	0.2887	0.0682	0.7131	0.04	0.0471	0.1025	0.0291
0.0	0.0	0.0	13144.2467	2376.1985	NaN	NaN	0.1531	0.0687	0.7095	0.0392	0.0482	0.105	0.0295
0.0	0.0	0.0	10428.2467	2736.1985	NaN	NaN	0.2078	0.0703	0.6993	0.0393	0.0496	0.1117	0.0299
0.0	0.0	0.0	10539.2467	4063.1985	NaN	NaN	0.2783	0.0727	0.6887	0.0388	0.0514	0.1179	0.0304
0.0	0.0	0.0	9595.2467	5696.1985	NaN	NaN	0.3725	0.0768	0.6683	0.039	0.0541	0.1306	0.0311
0.0	0.0	0.0	11924.2467	2627.1985	NaN	NaN	0.1805	0.0795	0.6585	0.0389	0.0551	0.1363	0.0317
0.0	0.0	0.0	11467.2467	2338.1985	NaN	NaN	0.1694	0.0858	0.6305	0.0393	0.058	0.1539	0.0324
0.0	0.0	0.0	14068.2467	4680.1985	NaN	NaN	0.2496	0.0894	0.6033	0.04	0.0618	0.1715	0.034
0.0	0.0	0.0	13867.2467	2578.1985	NaN	NaN	0.1568	0.0918	0.5821	0.04	0.0647	0.1859	0.0354
0.0	0.0	0.0	11471.2467	2633.1985	NaN	NaN	0.1867	0.0933	0.5641	0.0408	0.0669	0.1981	0.0368
0.0	0.0	0.0	10093.2467	1350.1985	NaN	NaN	0.118	0.0961	0.5388	0.0411	0.0703	0.2154	0.0383
0.0	0.0	0.0	9621.2467	2215.1985	NaN	NaN	0.1872	0.0975	0.512	0.0417	0.073	0.2363	0.0395
0.0	0.0	0.0	13522.2467	3538.1985	NaN	NaN	0.2074	0.0987	0.4963	0.0416	0.0748	0.2483	0.0403
0.0	0.0	0.0	15801.2467	1471.1985	NaN	NaN	0.0852	0.0998	0.4715	0.0417	0.0765	0.2696	0.0409
0.0	0.0	0.0	12750.2467	3993.1985	NaN	NaN	0.2385	0.1016	0.463	0.0412	0.0768	0.2759	0.0415
0.0	0.0	0.0	7672.2467	2404.1985	NaN	NaN	0.2386	0.1022	0.4466	0.0412	0.0774	0.2907	0.0419
0.0	0.0	0.0	13316.2467	3642.1985	NaN	NaN	0.2148	0.1003	0.4338	0.0417	0.079	0.3025	0.0427
0.0	0.0	0.0	12709.2467	3071.1985	NaN	NaN	0.1946	0.1001	0.4263	0.0419	0.0795	0.3093	0.043
0.0	0.0	0.0	14463.2467	2471.1985	NaN	NaN	0.1459	0.0986	0.4152	0.0422	0.0811	0.319	0.0439
0.0	0.0	0.0	12385.2467	2901.1985	NaN	NaN	0.1898	0.0992	0.4139	0.0421	0.0809	0.3197	0.0442
0.0	0.0	0.0	8164.2467	1262.1985	NaN	NaN	0.1339	0.0989	0.4119	0.0425	0.0812	0.3208	0.0447
0.0	0.0	0.0	12260.2467	1196.1985	NaN	NaN	0.0889	0.0995	0.4118	0.0424	0.0811	0.3202	0.045
0.0	0.0	0.0	10043.2467	945.1985	NaN	NaN	0.086	0.0996	0.4077	0.0424	0.0816	0.3235	0.0452
0.0	0.0	0.0	11483.2467	2645.1985	NaN	NaN	0.1872	0.0995	0.4053	0.0421	0.0815	0.3259	0.0456
0.0	0.0	0.0	13621.2467	-299.8015	NaN	NaN	-0.0225	0.0989	0.4034	0.0421	0.0817	0.3282	0.0456
0.0	0.0	0.0	12872.2467	3793.1985	NaN	NaN	0.2276	0.097	0.3983	0.0426	0.0822	0.3339	0.0459
0.0	0.0	0.0	11859.2467	541.1985	NaN	NaN	0.0436	0.0966	0.4011	0.0428	0.0823	0.3313	0.0459
0.0	0.0	0.0	9769.2467	2360.1985	NaN	NaN	0.1946	0.0943	0.3958	0.0435	0.0827	0.338	0.0457
0.0	0.0	0.0	11012.2467	1588.1985	NaN	NaN	0.126	0.0937	0.3999	0.0437	0.0829	0.334	0.0459
0.0	0.0	0.0	8879.2467	899.1985	NaN	NaN	0.092	0.0921	0.3973	0.0445	0.0829	0.3379	0.0453
0.0	0.0	0.0	9978.2467	229.1985	NaN	NaN	0.0225	0.0925	0.4028	0.0445	0.0826	0.3323	0.0453
0.0	0.0	0.0	10069.2467	2462.1985	NaN	NaN	0.1965	0.091	0.3999	0.0451	0.0829	0.3358	0.0454
0.0	0.0	0.0	11429.2467	3377.1985	NaN	NaN	0.2281	0.0909	0.4056	0.0451	0.0823	0.3311	0.045
0.0	0.0	0.0	10680.2467	2379.1985	NaN	NaN	0.1822	0.0907	0.4057	0.0456	0.0827	0.3304	0.0448
0.0	0.0	0.0	11302.2467	5367.1985	NaN	NaN	0.322	0.0899	0.4027	0.0459	0.0828	0.3339	0.0449
0.0	0.0	0.0	10484.2467	677.1985	NaN	NaN	0.0607	0.0901	0.4045	0.0462	0.0828	0.3318	0.0445
0.0	0.0	0.0	13574.2467	3543.1985	NaN	NaN	0.207	0.0887	0.3997	0.0464	0.0836	0.3365	0.045
0.0	0.0	0.0	11166.2467	2602.1985	NaN	NaN	0.189	0.0881	0.3964	0.0465	0.0839	0.34	0.0452
0.0	0.0	0.0	10662.2467	148.1985	NaN	NaN	0.0137	0.0881	0.3951	0.0464	0.0834	0.342	0.0449
0.0	0.0	0.0	10854.2467	1683.1985	NaN	NaN	0.1343	0.0882	0.3963	0.0467	0.0837	0.3402	0.0449
0.0	0.0	0.0	12159.2467	2484.1985	NaN	NaN	0.1696	0.0875	0.3937	0.047	0.0837	0.3428	0.0452
0.0	0.0	0.0	10279.2467	3562.1985	NaN	NaN	0.2574	0.0872	0.3972	0.0475	0.0836	0.3393	0.0451
0.0	0.0	0.0	11261.2467	5234.1985	NaN	NaN	0.3173	0.0862	0.3918	0.0471	0.0848	0.3439	0.0461
0.0	0.0	0.0	11652.2467	3890.1985	NaN	NaN	0.2503	0.0864	0.3884	0.0473	0.0844	0.3476	0.0459
0.0	0.0	0.0	12882.2467	748.1985	NaN	NaN	0.0549	0.0877	0.3933	0.0468	0.0843	0.3414	0.0464
0.0	0.0	0.0	12005.2467	1491.1985	NaN	NaN	0.1105	0.0878	0.3899	0.0468	0.0842	0.3449	0.0464
0.0	0.0	0.0	12358.2467	4947.1985	NaN	NaN	0.2859	0.0882	0.3914	0.0465	0.0844	0.3426	0.047
0.0	0.0	0.0	9799.2467	4563.1985	NaN	NaN	0.3177	0.0888	0.3932	0.0466	0.084	0.3405	0.0469
0.0	0.0	0.0	10847.2467	6200.1985	NaN	NaN	0.3637	0.0888	0.3931	0.0467	0.0837	0.341	0.0468
0.0	0.0	0.0	13342.2467	2586.1985	NaN	NaN	0.1624	0.0898	0.3947	0.046	0.0846	0.3374	0.0475
0.0	0.0	0.0	12816.2467	4735.1985	NaN	NaN	0.2698	0.0898	0.3933	0.0457	0.0838	0.3401	0.0474
0.0	0.0	0.0	9598.2467	1762.1985	NaN	NaN	0.1551	0.091	0.4031	0.0456	0.0837	0.3291	0.0475
0.0	0.0	0.0	9981.2467	313.1985	NaN	NaN	0.0304	0.0909	0.3996	0.0455	0.0833	0.3333	0.0475
0.0	0.0	0.0	10278.2467	6543.1985	NaN	NaN	0.389	0.0915	0.4088	0.0447	0.0836	0.3232	0.0482
0.0	0.0	0.0	9761.2467	1776.1985	NaN	NaN	0.154	0.0921	0.411	0.0448	0.0821	0.3227	0.0474
0.0	0.0	0.0	13747.2467	3629.1985	NaN	NaN	0.2089	0.093	0.4256	0.044	0.0816	0.3079	0.0478
0.0	0.0	0.0	9681.2467	3411.1985	NaN	NaN	0.2605	0.0929	0.4247	0.044	0.0811	0.3102	0.0471
0.0	0.0	0.0	12501.2467	3170.1985	NaN	NaN	0.2023	0.0927	0.4393	0.0429	0.0801	0.2979	0.0471
0.0	0.0	0.0	12405.2467	5444.1985	NaN	NaN	0.305	0.0923	0.438	0.0427	0.0805	0.2996	0.0468
0.0	0.0	0.0	11266.2467	2688.1985	NaN	NaN	0.1926	0.0923	0.4386	0.0422	0.0794	0.3009	0.0465
0.0	0.0	0.0	11691.2467	1032.1985	NaN	NaN	0.0811	0.094	0.4598	0.0414	0.0776	0.2813	0.0459
0.0	0.0	0.0	9199.2467	2427.1985	NaN	NaN	0.2088	0.093	0.4531	0.0411	0.0775	0.2899	0.0453
0.0	0.0	0.0	13135.2467	4321.1985	NaN	NaN	0.2475	0.093	0.4682	0.0405	0.0766	0.276	0.0457
0.0	0.0	0.0	5989.2467	3756.1985	NaN	NaN	0.3854	0.093	0.4598	0.0407	0.0759	0.2867	0.0438
0.0	0.0	0.0	14405.2467	3600.1985	NaN	NaN	0.2	0.0933	0.4739	0.0398	0.0759	0.272	0.045
0.0	0.0	0.0	11724.2467	6544.1985	NaN	NaN	0.3582	0.0914	0.454	0.0403	0.077	0.2929	0.0445
0.0	0.0	0.0	11426.2467	3920.1985	NaN	NaN	0.2554	0.0933	0.4681	0.0388	0.0757	0.2791	0.0449
0.0	0.0	0.0	11475.2467	3417.1985	NaN	NaN	0.2295	0.0942	0.457	0.0392	0.0751	0.2906	0.044
0.0	0.0	0.0	12064.2467	1775.1985	NaN	NaN	0.1283	0.0945	0.4633	0.0389	0.075	0.2838	0.0446
0.0	0.0	0.0	13734.2467	2020.1985	NaN	NaN	0.1282	0.0935	0.4551	0.0396	0.0758	0.2914	0.0447
0.0	0.0	0.0	12767.2467	6082.1985	NaN	NaN	0.3227	0.0917	0.4476	0.0398	0.0766	0.2994	0.045
0.0	0.0	0.0	15581.2467	821.1985	NaN	NaN	0.0501	0.0913	0.4481	0.0399	0.0771	0.2981	0.0455
0.0	0.0	0.0	13199.2467	2855.1985	NaN	NaN	0.1778	0.0908	0.4444	0.0405	0.0769	0.3023	0.0451
0.0	0.0	0.0	13164.2467	271.1985	NaN	NaN	0.0202	0.0893	0.4445	0.041	0.0781	0.3012	0.0459
0.0	0.0	0.0	8135.2467	5263.1985	NaN	NaN	0.3928	0.088	0.4393	0.0415	0.0781	0.3078	0.0452
0.0	0.0	0.0	11939.2467	1982.1985	NaN	NaN	0.1424	0.087	0.4426	0.0422	0.0785	0.3042	0.0455
0.0	0.0	0.0	13432.2467	3340.1985	NaN	NaN	0.1991	0.0852	0.4336	0.0426	0.0793	0.3142	0.0452
0.0	0.0	0.0	11945.2467	1603.1985	NaN	NaN	0.1183	0.0847	0.4355	0.0428	0.0803	0.3111	0.0456
0.0	0.0	0.0	12273.2467	5945.1985	NaN	NaN	0.3263	0.0824	0.4263	0.0432	0.0803	0.3229	0.045
0.0	0.0	0.0	10903.2467	559.1985	NaN	NaN	0.0488	0.0834	0.4421	0.0434	0.0799	0.3064	0.0448
0.0	0.0	0.0	10680.2467	2630.1985	NaN	NaN	0.1976	0.081	0.4286	0.0445	0.0797	0.3225	0.0437
0.0	0.0	0.0	11347.2467	4389.1985	NaN	NaN	0.2789	0.0815	0.4437	0.0446	0.0795	0.3071	0.0436
0.0	0.0	0.0	8648.2467	5625.1985	NaN	NaN	0.3941	0.0799	0.4339	0.0452	0.0796	0.3184	0.043
0.0	0.0	0.0	14046.2467	3018.1985	NaN	NaN	0.1769	0.0805	0.4453	0.0449	0.08	0.3059	0.0434
0.0	0.0	0.0	8569.2467	3761.1985	NaN	NaN	0.305	0.0798	0.4353	0.0456	0.0793	0.318	0.0421
0.0	0.0	0.0	10598.2467	1571.1985	NaN	NaN	0.1291	0.0803	0.4523	0.0453	0.0786	0.3012	0.0422
0.0	0.0	0.0	7548.2467	2750.1985	NaN	NaN	0.267	0.0796	0.447	0.0457	0.0783	0.308	0.0414
0.0	0.0	0.0	8320.2467	5924.1985	NaN	NaN	0.4159	0.0793	0.4508	0.0447	0.0791	0.3044	0.0417
0.0	0.0	0.0	10345.2467	4169.1985	NaN	NaN	0.2872	0.0804	0.4518	0.0439	0.0781	0.3045	0.0413
0.0	0.0	0.0	12089.2467	1615.1985	NaN	NaN	0.1179	0.0812	0.4598	0.0428	0.0777	0.297	0.0415
0.0	0.0	0.0	10824.2467	419.1985	NaN	NaN	0.0373	0.0826	0.4596	0.0418	0.077	0.2978	0.0411
0.0	0.0	0.0	13344.2467	3255.1985	NaN	NaN	0.1961	0.0824	0.4624	0.041	0.0765	0.2964	0.0413
0.0	0.0	0.0	13110.2467	5775.1985	NaN	NaN	0.3058	0.0822	0.4658	0.0406	0.076	0.2943	0.0412
0.0	0.0	0.0	12099.2467	486.1985	NaN	NaN	0.0386	0.0832	0.4711	0.0402	0.0751	0.2898	0.0406
0.0	0.0	0.0	15638.2467	7254.1985	NaN	NaN	0.3169	0.0823	0.465	0.0399	0.0758	0.2961	0.0409
0.0	0.0	0.0	12214.2467	5779.1985	NaN	NaN	0.3212	0.0826	0.4696	0.039	0.0754	0.2923	0.041
0.0	0.0	0.0	11122.2467	2720.1985	NaN	NaN	0.1965	0.0837	0.4746	0.0387	0.0747	0.2878	0.0406
0.0	0.0	0.0	11082.2467	617.1985	NaN	NaN	0.0528	0.0849	0.4736	0.0386	0.0739	0.2888	0.0403
0.0	0.0	0.0	12509.2467	1717.1985	NaN	NaN	0.1207	0.084	0.4742	0.0388	0.0741	0.2883	0.0406
0.0	0.0	0.0	12121.2467	2725.1985	NaN	NaN	0.1836	0.0839	0.4755	0.0388	0.0739	0.2874	0.0405
0.0	0.0	0.0	13373.2467	4139.1985	NaN	NaN	0.2364	0.0832	0.4738	0.0388	0.0747	0.2881	0.0413
0.0	0.0	0.0	11167.2467	4564.1985	NaN	NaN	0.2901	0.0838	0.4723	0.0391	0.0743	0.2894	0.0412
0.0	0.0	0.0	9716.2467	-1800.8015	NaN	NaN	-0.2275	0.0842	0.4803	0.0392	0.0741	0.2808	0.0414
0.0	0.0	0.0	8329.2467	4775.1985	NaN	NaN	0.3644	0.0836	0.4751	0.0398	0.0741	0.2863	0.0411
0.0	0.0	0.0	9616.2467	1948.1985	NaN	NaN	0.1685	0.0836	0.48	0.0398	0.0746	0.2804	0.0415
0.0	0.0	0.0	14013.2467	4055.1985	NaN	NaN	0.2244	0.0833	0.4738	0.0401	0.0748	0.2864	0.0416
0.0	0.0	0.0	11384.2467	3195.1985	NaN	NaN	0.2192	0.0839	0.4732	0.0401	0.0752	0.2858	0.0418
0.0	0.0	0.0	12104.2467	2164.1985	NaN	NaN	0.1517	0.0837	0.472	0.0403	0.0748	0.2872	0.0419
0.0	0.0	0.0	11771.2467	1934.1985	NaN	NaN	0.1411	0.0835	0.476	0.0404	0.0751	0.2829	0.0421
0.0	0.0	0.0	12033.2467	3681.1985	NaN	NaN	0.2343	0.0818	0.4687	0.0409	0.0756	0.2906	0.0424
0.0	0.0	0.0	10486.2467	6033.1985	NaN	NaN	0.3652	0.0813	0.4767	0.041	0.0748	0.2842	0.0419
0.0	0.0	0.0	9240.2467	5534.1985	NaN	NaN	0.3746	0.0806	0.4772	0.0411	0.075	0.2844	0.0417
0.0	0.0	0.0	10189.2467	5867.1985	NaN	NaN	0.3654	0.0809	0.4779	0.0408	0.0749	0.2841	0.0415
0.0	0.0	0.0	7975.2467	3103.1985	NaN	NaN	0.2801	0.0813	0.4785	0.0404	0.0737	0.2857	0.0403
0.0	0.0	0.0	12832.2467	1398.1985	NaN	NaN	0.0983	0.0816	0.4894	0.0395	0.0727	0.2769	0.0399
0.0	0.0	0.0	11260.2467	3031.1985	NaN	NaN	0.2121	0.0807	0.4917	0.0391	0.0718	0.2775	0.0392
0.0	0.0	0.0	9035.2467	1807.1985	NaN	NaN	0.1667	0.0803	0.5052	0.0378	0.0709	0.267	0.0389
0.0	0.0	0.0	8134.2467	3037.1985	NaN	NaN	0.2719	0.0795	0.5067	0.0372	0.0701	0.2684	0.0382
0.0	0.0	0.0	13305.2467	3410.1985	NaN	NaN	0.204	0.078	0.5187	0.0363	0.069	0.2602	0.0378
0.0	0.0	0.0	11899.2467	749.1985	NaN	NaN	0.0592	0.0775	0.5287	0.0355	0.0675	0.2538	0.037
0.0	0.0	0.0	11558.2467	3072.1985	NaN	NaN	0.21	0.0762	0.5334	0.0349	0.0669	0.252	0.0366
0.0	0.0	0.0	8841.2467	2580.1985	NaN	NaN	0.2259	0.0755	0.5404	0.034	0.0663	0.2472	0.0365
0.0	0.0	0.0	8762.2467	1854.1985	NaN	NaN	0.1747	0.0756	0.5474	0.0336	0.0652	0.2421	0.0361
0.0	0.0	0.0	11316.2467	678.1985	NaN	NaN	0.0565	0.0758	0.554	0.0332	0.0646	0.2363	0.0362
0.0	0.0	0.0	7056.2467	-483.8015	NaN	NaN	-0.0736	0.0768	0.5524	0.0329	0.0643	0.2375	0.0362
0.0	0.0	0.0	11877.2467	3358.1985	NaN	NaN	0.2204	0.0767	0.5533	0.0325	0.0645	0.2364	0.0367
0.0	0.0	0.0	8743.2467	2008.1985	NaN	NaN	0.1868	0.0768	0.5499	0.0325	0.0648	0.2395	0.0366
0.0	0.0	0.0	10191.2467	1101.1985	NaN	NaN	0.0975	0.077	0.5501	0.0321	0.0655	0.2382	0.037
0.0	0.0	0.0	13093.2467	3946.1985	NaN	NaN	0.2316	0.0768	0.5332	0.0323	0.0678	0.2523	0.0376
0.0	0.0	0.0	10967.2467	2919.1985	NaN	NaN	0.2102	0.0761	0.5319	0.0323	0.0684	0.2537	0.0377
0.0	0.0	0.0	11559.2467	-466.8015	NaN	NaN	-0.0421	0.0774	0.5285	0.032	0.0692	0.2551	0.0379
0.0	0.0	0.0	11431.2467	1545.1985	NaN	NaN	0.1191	0.0775	0.5164	0.0322	0.0705	0.2651	0.0383
0.0	0.0	0.0	12211.2467	605.1985	NaN	NaN	0.0472	0.0775	0.5149	0.0322	0.0709	0.2659	0.0387
0.0	0.0	0.0	8471.2467	4617.1985	NaN	NaN	0.3528	0.0778	0.5092	0.0321	0.0714	0.2709	0.0386
0.0	0.0	0.0	14365.2467	3926.1985	NaN	NaN	0.2146	0.0777	0.5081	0.0322	0.072	0.2707	0.0393
0.0	0.0	0.0	10274.2467	4016.1985	NaN	NaN	0.281	0.0782	0.4996	0.0323	0.0717	0.2795	0.0388
0.0	0.0	0.0	10637.2467	1511.1985	NaN	NaN	0.1244	0.078	0.5054	0.0321	0.0713	0.2742	0.039
0.0	0.0	0.0	11431.2467	2725.1985	NaN	NaN	0.1925	0.0776	0.5015	0.0323	0.0711	0.2789	0.0385
0.0	0.0	0.0	10699.2467	1608.1985	NaN	NaN	0.1307	0.0772	0.5076	0.0325	0.0711	0.2729	0.0388
0.0	0.0	0.0	7252.2467	5007.1985	NaN	NaN	0.4084	0.077	0.5032	0.0328	0.071	0.2776	0.0384
0.0	0.0	0.0	6301.2467	3614.1985	NaN	NaN	0.3645	0.0768	0.51	0.0327	0.0704	0.272	0.0381
0.0	0.0	0.0	13174.2467	994.1985	NaN	NaN	0.0702	0.0768	0.5114	0.0329	0.0703	0.2706	0.0379
0.0	0.0	0.0	9731.2467	4799.1985	NaN	NaN	0.3303	0.0772	0.5155	0.0329	0.0696	0.2673	0.0374
0.0	0.0	0.0	5937.2467	1483.1985	NaN	NaN	0.1999	0.0775	0.5198	0.0327	0.0685	0.2645	0.037
0.0	0.0	0.0	6736.2467	2938.1985	NaN	NaN	0.3037	0.0773	0.5284	0.0326	0.0672	0.2583	0.0362
0.0	0.0	0.0	11228.2467	2763.1985	NaN	NaN	0.1975	0.0768	0.5364	0.0325	0.0667	0.2516	0.036
0.0	0.0	0.0	8121.2467	4387.1985	NaN	NaN	0.3507	0.0767	0.5421	0.0324	0.0655	0.2479	0.0353
0.0	0.0	0.0	7374.2467	2577.1985	NaN	NaN	0.259	0.0767	0.5518	0.0319	0.0644	0.2403	0.035
0.0	0.0	0.0	9104.2467	4086.1985	NaN	NaN	0.3098	0.0759	0.5561	0.0318	0.0634	0.2381	0.0347
0.0	0.0	0.0	12364.2467	2482.1985	NaN	NaN	0.1672	0.0755	0.5694	0.0312	0.0622	0.2273	0.0344
0.0	0.0	0.0	7049.2467	1233.1985	NaN	NaN	0.1489	0.0761	0.5722	0.0309	0.0612	0.2255	0.034
0.0	0.0	0.0	9483.2467	3758.1985	NaN	NaN	0.2838	0.0756	0.5815	0.0304	0.0606	0.2178	0.0341
0.0	0.0	0.0	10867.2467	1500.1985	NaN	NaN	0.1213	0.076	0.5877	0.03	0.0598	0.2127	0.0338
0.0	0.0	0.0	13013.2467	3008.1985	NaN	NaN	0.1878	0.0755	0.5947	0.0298	0.0592	0.2069	0.0338
0.0	0.0	0.0	9309.2467	3440.1985	NaN	NaN	0.2698	0.0749	0.6002	0.0296	0.0584	0.2035	0.0335
0.0	0.0	0.0	11147.2467	2916.1985	NaN	NaN	0.2074	0.0739	0.6072	0.0294	0.0582	0.1976	0.0337
0.0	0.0	0.0	11732.2467	3828.1985	NaN	NaN	0.246	0.0738	0.6095	0.0293	0.0581	0.1955	0.0338
0.0	0.0	0.0	6748.2467	1558.1985	NaN	NaN	0.1876	0.0744	0.6161	0.0289	0.0571	0.19	0.0334
0.0	0.0	0.0	8193.2467	4629.1985	NaN	NaN	0.361	0.0756	0.6167	0.0288	0.0568	0.1888	0.0333
0.0	0.0	0.0	11501.2467	3355.1985	NaN	NaN	0.2258	0.0764	0.6167	0.0288	0.0567	0.188	0.0334
0.0	0.0	0.0	8301.2467	4774.1985	NaN	NaN	0.3651	0.0773	0.6089	0.0289	0.0572	0.1943	0.0334
0.0	0.0	0.0	11911.2467	2440.1985	NaN	NaN	0.17	0.079	0.604	0.0289	0.0572	0.1975	0.0333
0.0	0.0	0.0	9604.2467	827.1985	NaN	NaN	0.0793	0.0802	0.5913	0.0292	0.058	0.2079	0.0334
0.0	0.0	0.0	8977.2467	645.1985	NaN	NaN	0.0671	0.0808	0.584	0.0292	0.0586	0.2138	0.0336
0.0	0.0	0.0	7674.2467	2111.1985	NaN	NaN	0.2157	0.0815	0.5683	0.0295	0.0602	0.2267	0.0339
0.0	0.0	0.0	7609.2467	3784.1985	NaN	NaN	0.3321	0.0819	0.5538	0.0299	0.062	0.238	0.0344
0.0	0.0	0.0	6814.2467	1732.1985	NaN	NaN	0.2027	0.0837	0.5369	0.03	0.0633	0.2514	0.0347
0.0	0.0	0.0	10928.2467	3668.1985	NaN	NaN	0.2513	0.0825	0.5189	0.0305	0.0657	0.2673	0.0353
0.0	0.0	0.0	11440.2467	3454.1985	NaN	NaN	0.2319	0.0804	0.5024	0.0308	0.0688	0.281	0.0366
0.0	0.0	0.0	9632.2467	5152.1985	NaN	NaN	0.3485	0.0789	0.4871	0.0311	0.0716	0.2936	0.0377
0.0	0.0	0.0	8322.2467	3797.1985	NaN	NaN	0.3133	0.0796	0.4757	0.0311	0.073	0.3026	0.0381
0.0	0.0	0.0	8025.2467	1673.1985	NaN	NaN	0.1725	0.0804	0.4683	0.0309	0.0741	0.3079	0.0384
0.0	0.0	0.0	9277.2467	2784.1985	NaN	NaN	0.2308	0.0802	0.4609	0.0308	0.0756	0.3135	0.039
0.0	0.0	0.0	8648.2467	3636.1985	NaN	NaN	0.296	0.0801	0.4522	0.0306	0.0769	0.3205	0.0397
0.0	0.0	0.0	11986.2467	5139.1985	NaN	NaN	0.3001	0.0803	0.4477	0.0308	0.0766	0.3252	0.0394
0.0	0.0	0.0	8881.2467	-438.8015	NaN	NaN	-0.052	0.0826	0.4496	0.0305	0.0759	0.3224	0.039
0.0	0.0	0.0	10740.2467	-1162.8015	NaN	NaN	-0.1214	0.0823	0.4463	0.0306	0.0763	0.325	0.0395
0.0	0.0	0.0	9401.2467	3054.1985	NaN	NaN	0.2452	0.0817	0.4476	0.0307	0.0762	0.3241	0.0397
0.0	0.0	0.0	8443.2467	1775.1985	NaN	NaN	0.1737	0.0821	0.4529	0.0308	0.0756	0.3192	0.0395
0.0	0.0	0.0	8478.2467	931.1985	NaN	NaN	0.099	0.0837	0.4582	0.0306	0.0751	0.3131	0.0394
0.0	0.0	0.0	9815.2467	3450.1985	NaN	NaN	0.2601	0.0827	0.4592	0.0308	0.075	0.3127	0.0396
0.0	0.0	0.0	8886.2467	5374.1985	NaN	NaN	0.3769	0.0825	0.4663	0.0309	0.0743	0.3067	0.0392
0.0	0.0	0.0	8880.2467	2625.1985	NaN	NaN	0.2282	0.0839	0.4707	0.0307	0.0742	0.3013	0.0392
0.0	0.0	0.0	7839.2467	4706.1985	NaN	NaN	0.3751	0.0839	0.4689	0.031	0.0741	0.3028	0.0392
0.0	0.0	0.0	9071.2467	1282.1985	NaN	NaN	0.1238	0.0845	0.4694	0.031	0.0738	0.3023	0.039
0.0	0.0	0.0	11320.2467	1141.1985	NaN	NaN	0.0916	0.0851	0.4687	0.0309	0.0742	0.3021	0.039
0.0	0.0	0.0	10969.2467	1063.1985	NaN	NaN	0.0884	0.0857	0.4647	0.0309	0.0747	0.3046	0.0394
0.0	0.0	0.0	10000.2467	3837.1985	NaN	NaN	0.2773	0.0851	0.4591	0.0311	0.0749	0.3103	0.0395
0.0	0.0	0.0	9125.2467	3432.1985	NaN	NaN	0.2733	0.0851	0.4541	0.0309	0.0759	0.3141	0.0399
0.0	0.0	0.0	8830.2467	3022.1985	NaN	NaN	0.255	0.0845	0.4462	0.0308	0.0771	0.3211	0.0403
0.0	0.0	0.0	7117.2467	1390.1985	NaN	NaN	0.1634	0.0848	0.4394	0.0306	0.0778	0.3271	0.0404
0.0	0.0	0.0	7183.2467	1067.1985	NaN	NaN	0.1294	0.0844	0.4311	0.0303	0.0787	0.3347	0.0408
0.0	0.0	0.0	10891.2467	2563.1985	NaN	NaN	0.1905	0.0829	0.423	0.0303	0.0795	0.343	0.0412
0.0	0.0	0.0	7172.2467	2588.1985	NaN	NaN	0.2652	0.0814	0.4148	0.0301	0.0815	0.3501	0.0422
0.0	0.0	0.0	7025.2467	4211.1985	NaN	NaN	0.3748	0.0794	0.4067	0.0302	0.0828	0.3578	0.043
0.0	0.0	0.0	4667.2467	4425.1985	NaN	NaN	0.4867	0.079	0.4006	0.03	0.0835	0.3634	0.0434
0.0	0.0	0.0	10628.2467	1602.1985	NaN	NaN	0.131	0.0792	0.3955	0.0299	0.0841	0.3676	0.0437
0.0	0.0	0.0	11238.2467	2416.1985	NaN	NaN	0.177	0.08	0.3894	0.0295	0.0848	0.3722	0.0442
0.0	0.0	0.0	8037.2467	5444.1985	NaN	NaN	0.4038	0.0812	0.3853	0.0295	0.0845	0.3753	0.0442
0.0	0.0	0.0	7157.2467	2920.1985	NaN	NaN	0.2898	0.0842	0.378	0.029	0.0839	0.3808	0.0441
0.0	0.0	0.0	11983.2467	2406.1985	NaN	NaN	0.1672	0.0845	0.3709	0.0292	0.0849	0.3857	0.0448
0.0	0.0	0.0	9320.2467	26.1985	NaN	NaN	0.0028	0.0869	0.363	0.0288	0.0849	0.3912	0.0452
0.0	0.0	0.0	9911.2467	2392.1985	NaN	NaN	0.1944	0.0864	0.3569	0.0292	0.0855	0.396	0.0459
0.0	0.0	0.0	6619.2467	-1585.8015	NaN	NaN	-0.3	0.0877	0.351	0.0289	0.0861	0.3996	0.0466
0.0	0.0	0.0	8584.2467	2910.1985	NaN	NaN	0.2532	0.0857	0.345	0.0294	0.0876	0.4046	0.0477
0.0	0.0	0.0	8923.2467	2902.1985	NaN	NaN	0.2454	0.0852	0.3406	0.0292	0.0877	0.4095	0.0478
0.0	0.0	0.0	9656.2467	5853.1985	NaN	NaN	0.3774	0.0837	0.341	0.0295	0.0892	0.408	0.0485
0.0	0.0	0.0	10130.2467	-279.8015	NaN	NaN	-0.0284	0.0859	0.3392	0.0292	0.0882	0.4096	0.048
0.0	0.0	0.0	8311.2467	4539.1985	NaN	NaN	0.3532	0.0862	0.3398	0.0293	0.0887	0.4077	0.0483
0.0	0.0	0.0	10460.2467	71.1985	NaN	NaN	0.0068	0.0879	0.3389	0.029	0.088	0.4084	0.0479
0.0	0.0	0.0	9381.2467	6900.1985	NaN	NaN	0.4238	0.0876	0.3397	0.0292	0.0887	0.4066	0.0482
0.0	0.0	0.0	7294.2467	1870.1985	NaN	NaN	0.2041	0.0907	0.3403	0.029	0.0872	0.4054	0.0475
0.0	0.0	0.0	8325.2467	-168.8015	NaN	NaN	-0.0207	0.0925	0.3401	0.029	0.0871	0.4037	0.0475
0.0	0.0	0.0	9638.2467	-1914.8015	NaN	NaN	-0.2479	0.0924	0.3383	0.0291	0.086	0.407	0.0471
0.0	0.0	0.0	8672.2467	539.1985	NaN	NaN	0.0585	0.0899	0.3379	0.0293	0.0871	0.4081	0.0477
0.0	0.0	0.0	9964.2467	108.1985	NaN	NaN	0.0107	0.0906	0.3394	0.0292	0.0865	0.4072	0.0471
0.0	0.0	0.0	9574.2467	3647.1985	NaN	NaN	0.2759	0.0897	0.3389	0.0294	0.0872	0.4073	0.0475
0.0	0.0	0.0	10888.2467	4392.1985	NaN	NaN	0.2874	0.0901	0.3409	0.0293	0.0873	0.4052	0.0473
0.0	0.0	0.0	11208.2467	2684.1985	NaN	NaN	0.1932	0.0913	0.3419	0.029	0.0871	0.4037	0.0468
0.0	0.0	0.0	10315.2467	5631.1985	NaN	NaN	0.3531	0.0905	0.3433	0.0291	0.0885	0.4015	0.0472
0.0	0.0	0.0	9567.2467	2438.1985	NaN	NaN	0.2031	0.0922	0.3453	0.0288	0.0879	0.3994	0.0464
0.0	0.0	0.0	8984.2467	1150.1985	NaN	NaN	0.1135	0.0938	0.3455	0.0287	0.0874	0.3985	0.046
0.0	0.0	0.0	10498.2467	4005.1985	NaN	NaN	0.2762	0.0935	0.3466	0.0289	0.088	0.3967	0.0462
0.0	0.0	0.0	7527.2467	-833.8015	NaN	NaN	-0.1246	0.095	0.3491	0.0287	0.0865	0.3953	0.0454
0.0	0.0	0.0	6943.2467	2067.1985	NaN	NaN	0.2294	0.0934	0.3509	0.0288	0.0869	0.3946	0.0454
0.0	0.0	0.0	10557.2467	1886.1985	NaN	NaN	0.1516	0.092	0.3538	0.0288	0.0869	0.3932	0.0452
0.0	0.0	0.0	9556.2467	16.1985	NaN	NaN	0.0017	0.091	0.3581	0.0289	0.0863	0.391	0.0446
0.0	0.0	0.0	8815.2467	1771.1985	NaN	NaN	0.1673	0.0905	0.3623	0.0289	0.0864	0.3876	0.0443
0.0	0.0	0.0	8750.2467	1815.1985	NaN	NaN	0.1718	0.0899	0.3657	0.0289	0.0861	0.3855	0.0439
0.0	0.0	0.0	9363.2467	1276.1985	NaN	NaN	0.1199	0.0892	0.3683	0.0289	0.0857	0.3844	0.0435
0.0	0.0	0.0	8851.2467	4054.1985	NaN	NaN	0.3141	0.088	0.3708	0.0288	0.0866	0.3822	0.0436
0.0	0.0	0.0	8266.2467	3590.1985	NaN	NaN	0.3028	0.0872	0.3718	0.0288	0.0862	0.3826	0.0433
0.0	0.0	0.0	7034.2467	3826.1985	NaN	NaN	0.3523	0.0861	0.3733	0.0289	0.0867	0.3815	0.0435
0.0	0.0	0.0	8098.2467	3015.1985	NaN	NaN	0.2713	0.0862	0.3743	0.0288	0.0871	0.38	0.0436
0.0	0.0	0.0	6923.2467	2307.1985	NaN	NaN	0.25	0.0869	0.3752	0.0287	0.0866	0.3792	0.0434
0.0	0.0	0.0	10250.2467	1134.1985	NaN	NaN	0.0996	0.0876	0.376	0.0286	0.0862	0.3784	0.0433
0.0	0.0	0.0	11086.2467	806.1985	NaN	NaN	0.0678	0.0883	0.3775	0.0286	0.0856	0.377	0.0431
0.0	0.0	0.0	8855.2467	1773.1985	NaN	NaN	0.1668	0.0891	0.3772	0.0284	0.0853	0.3769	0.0432
0.0	0.0	0.0	5815.2467	3514.1985	NaN	NaN	0.3767	0.089	0.3776	0.0285	0.0845	0.3775	0.0429
0.0	0.0	0.0	6049.2467	1644.1985	NaN	NaN	0.2137	0.0885	0.3766	0.0283	0.085	0.3783	0.0432
0.0	0.0	0.0	8290.2467	3350.1985	NaN	NaN	0.2878	0.0876	0.3775	0.0283	0.0852	0.3782	0.0432
0.0	0.0	0.0	6800.2467	1959.1985	NaN	NaN	0.2237	0.0883	0.3775	0.028	0.0852	0.3778	0.0432
0.0	0.0	0.0	6951.2467	4218.1985	NaN	NaN	0.3777	0.0878	0.376	0.0281	0.0847	0.3803	0.0431
0.0	0.0	0.0	9354.2467	3342.1985	NaN	NaN	0.2632	0.0866	0.3747	0.0281	0.0852	0.3819	0.0435
0.0	0.0	0.0	7580.2467	5968.1985	NaN	NaN	0.4405	0.0863	0.3742	0.0281	0.0856	0.382	0.0437
0.0	0.0	0.0	6992.2467	507.1985	NaN	NaN	0.0676	0.088	0.3731	0.0278	0.0844	0.3834	0.0432
0.0	0.0	0.0	6581.2467	3468.1985	NaN	NaN	0.3451	0.0875	0.3703	0.0279	0.0856	0.3848	0.044
0.0	0.0	0.0	10360.2467	659.1985	NaN	NaN	0.0598	0.0877	0.367	0.0279	0.0853	0.388	0.0441
0.0	0.0	0.0	9271.2467	4876.1985	NaN	NaN	0.3447	0.089	0.3681	0.0279	0.0858	0.3848	0.0443
0.0	0.0	0.0	6530.2467	2263.1985	NaN	NaN	0.2574	0.0945	0.3671	0.0278	0.0835	0.3837	0.0434
0.0	0.0	0.0	11586.2467	-643.8015	NaN	NaN	-0.0588	0.0958	0.3645	0.028	0.0838	0.3839	0.0439
0.0	0.0	0.0	8929.2467	2137.1985	NaN	NaN	0.1931	0.0959	0.3621	0.0282	0.0837	0.3858	0.0443
0.0	0.0	0.0	10236.2467	2862.1985	NaN	NaN	0.2185	0.0936	0.361	0.0283	0.0846	0.3876	0.045
0.0	0.0	0.0	9256.2467	5071.1985	NaN	NaN	0.3539	0.0936	0.3642	0.0286	0.0845	0.3841	0.045
0.0	0.0	0.0	7578.2467	1217.1985	NaN	NaN	0.1384	0.0946	0.3651	0.0288	0.084	0.3825	0.0451
0.0	0.0	0.0	10022.2467	3662.1985	NaN	NaN	0.2676	0.0958	0.369	0.029	0.0835	0.3779	0.0448
0.0	0.0	0.0	5597.2467	2577.1985	NaN	NaN	0.3153	0.0994	0.3749	0.0292	0.0824	0.3698	0.0443
0.0	0.0	0.0	8014.2467	2752.1985	NaN	NaN	0.2556	0.1019	0.3789	0.0294	0.0818	0.3638	0.0442
0.0	0.0	0.0	5578.2467	6334.1985	NaN	NaN	0.5317	0.1063	0.3822	0.0296	0.0803	0.358	0.0436
0.0	0.0	0.0	7459.2467	3150.1985	NaN	NaN	0.2969	0.1097	0.3872	0.0299	0.0786	0.3519	0.0428
0.0	0.0	0.0	8222.2467	-699.8015	NaN	NaN	-0.093	0.1166	0.394	0.03	0.0765	0.3408	0.042
0.0	0.0	0.0	6953.2467	-491.8015	NaN	NaN	-0.0761	0.1135	0.3956	0.0303	0.0768	0.3416	0.0422
0.0	0.0	0.0	8622.2467	1565.1985	NaN	NaN	0.1536	0.1091	0.3986	0.0305	0.077	0.3429	0.0419
0.0	0.0	0.0	8719.2467	2047.1985	NaN	NaN	0.1901	0.1079	0.4048	0.0305	0.0767	0.3388	0.0414
0.0	0.0	0.0	9716.2467	1681.1985	NaN	NaN	0.1475	0.1074	0.4084	0.0305	0.0765	0.3362	0.041
0.0	0.0	0.0	9780.2467	401.1985	NaN	NaN	0.0394	0.1079	0.4123	0.0305	0.0758	0.333	0.0405
0.0	0.0	0.0	7953.2467	1149.1985	NaN	NaN	0.1263	0.1059	0.4125	0.0304	0.0761	0.3345	0.0406
0.0	0.0	0.0	10972.2467	3395.1985	NaN	NaN	0.2363	0.1024	0.4126	0.0305	0.0769	0.337	0.0407
0.0	0.0	0.0	9702.2467	1118.1985	NaN	NaN	0.1033	0.1026	0.415	0.0303	0.0768	0.335	0.0404
0.0	0.0	0.0	7955.2467	2593.1985	NaN	NaN	0.2458	0.1008	0.4124	0.0304	0.0776	0.3378	0.0409
0.0	0.0	0.0	4491.2467	2748.1985	NaN	NaN	0.3796	0.0996	0.4105	0.0303	0.0779	0.3406	0.0411
0.0	0.0	0.0	6026.2467	1905.1985	NaN	NaN	0.2402	0.0988	0.4099	0.0302	0.0784	0.3414	0.0413
0.0	0.0	0.0	7548.2467	2870.1985	NaN	NaN	0.2755	0.0999	0.4074	0.0299	0.0787	0.3427	0.0413
0.0	0.0	0.0	8090.2467	3810.1985	NaN	NaN	0.3202	0.1018	0.4064	0.0298	0.0788	0.3421	0.0412
0.0	0.0	0.0	6533.2467	2049.1985	NaN	NaN	0.2388	0.1051	0.4024	0.0293	0.0783	0.3436	0.0412
0.0	0.0	0.0	10347.2467	3229.1985	NaN	NaN	0.2379	0.1037	0.3964	0.0295	0.0795	0.3491	0.0417
0.0	0.0	0.0	8590.2467	2295.1985	NaN	NaN	0.2109	0.106	0.3907	0.0292	0.0798	0.3525	0.0419
0.0	0.0	0.0	10725.2467	591.1985	NaN	NaN	0.0522	0.1074	0.3846	0.0289	0.0803	0.3563	0.0425
0.0	0.0	0.0	8124.2467	645.1985	NaN	NaN	0.0736	0.1048	0.3751	0.0288	0.0822	0.365	0.044
0.0	0.0	0.0	9243.2467	427.1985	NaN	NaN	0.0442	0.1028	0.3668	0.0288	0.0832	0.3737	0.0448
0.0	0.0	0.0	6812.2467	2459.1985	NaN	NaN	0.2652	0.1028	0.3633	0.0287	0.0838	0.3763	0.0451
0.0	0.0	0.0	6644.2467	2550.1985	NaN	NaN	0.2774	0.1028	0.3586	0.0286	0.0849	0.3792	0.0458
0.0	0.0	0.0	9978.2467	1610.1985	NaN	NaN	0.1389	0.1012	0.3542	0.0287	0.0857	0.3838	0.0464
0.0	0.0	0.0	7895.2467	6664.1985	NaN	NaN	0.4577	0.0998	0.3522	0.0289	0.0864	0.3861	0.0466
0.0	0.0	0.0	10924.2467	2491.1985	NaN	NaN	0.1857	0.102	0.3526	0.0288	0.0854	0.3851	0.046
0.0	0.0	0.0	14295.2467	406.1985	NaN	NaN	0.0276	0.1031	0.3519	0.0288	0.0858	0.3839	0.0464
0.0	0.0	0.0	11068.2467	3668.1985	NaN	NaN	0.2489	0.0998	0.3478	0.0289	0.0865	0.3897	0.0473
0.0	0.0	0.0	9323.2467	4880.1985	NaN	NaN	0.3436	0.0976	0.3503	0.0292	0.0863	0.39	0.0468
0.0	0.0	0.0	6502.2467	3188.1985	NaN	NaN	0.329	0.1004	0.3522	0.0288	0.0856	0.3868	0.0463
0.0	0.0	0.0	13154.2467	1626.1985	NaN	NaN	0.11	0.0985	0.3517	0.029	0.0861	0.3882	0.0465
0.0	0.0	0.0	10517.2467	282.1985	NaN	NaN	0.0261	0.0986	0.3538	0.0289	0.0853	0.3874	0.046
0.0	0.0	0.0	7434.2467	1945.1985	NaN	NaN	0.2074	0.0961	0.3546	0.029	0.0854	0.3887	0.0462
0.0	0.0	0.0	12093.2467	1428.1985	NaN	NaN	0.1056	0.094	0.3566	0.0291	0.085	0.3893	0.046
0.0	0.0	0.0	9758.2467	1209.1985	NaN	NaN	0.1103	0.0926	0.3591	0.0291	0.0853	0.3877	0.0461
0.0	0.0	0.0	8942.2467	3736.1985	NaN	NaN	0.2947	0.0921	0.3635	0.029	0.0854	0.3841	0.0459
0.0	0.0	0.0	4916.2467	3932.1985	NaN	NaN	0.4444	0.0929	0.3688	0.0288	0.085	0.3793	0.0452
0.0	0.0	0.0	8522.2467	1830.1985	NaN	NaN	0.1768	0.0917	0.3703	0.0287	0.0858	0.378	0.0455
0.0	0.0	0.0	10076.2467	5604.1985	NaN	NaN	0.3574	0.092	0.3734	0.0285	0.0857	0.3753	0.0451
0.0	0.0	0.0	9631.2467	2583.1985	NaN	NaN	0.2115	0.0938	0.3765	0.0283	0.0849	0.3719	0.0447
0.0	0.0	0.0	7545.2467	2629.1985	NaN	NaN	0.2584	0.095	0.38	0.0283	0.0837	0.3691	0.0439
0.0	0.0	0.0	6846.2467	-246.8015	NaN	NaN	-0.0374	0.0964	0.3817	0.0278	0.0838	0.3662	0.0441
0.0	0.0	0.0	8747.2467	3857.1985	NaN	NaN	0.306	0.096	0.3819	0.028	0.0835	0.3668	0.0438
0.0	0.0	0.0	7991.2467	1221.1985	NaN	NaN	0.1326	0.0986	0.387	0.0274	0.0828	0.3611	0.0432
0.0	0.0	0.0	10013.2467	2881.1985	NaN	NaN	0.2234	0.0978	0.3866	0.0276	0.0829	0.3619	0.0432
0.0	0.0	0.0	11217.2467	946.1985	NaN	NaN	0.0778	0.0977	0.3872	0.0274	0.0827	0.3621	0.043
0.0	0.0	0.0	10175.2467	1929.1985	NaN	NaN	0.1594	0.0971	0.3889	0.0276	0.0825	0.3612	0.0427
0.0	0.0	0.0	7939.2467	-223.8015	NaN	NaN	-0.029	0.0993	0.3918	0.0271	0.0816	0.3582	0.042
0.0	0.0	0.0	11267.2467	1980.1985	NaN	NaN	0.1495	0.0966	0.3891	0.0276	0.083	0.361	0.0427
0.0	0.0	0.0	8723.2467	2586.1985	NaN	NaN	0.2287	0.0951	0.3869	0.0275	0.0833	0.3642	0.0429
0.0	0.0	0.0	7772.2467	4066.1985	NaN	NaN	0.3435	0.0935	0.3884	0.0277	0.0841	0.3632	0.043
0.0	0.0	0.0	7909.2467	2807.1985	NaN	NaN	0.262	0.0949	0.3889	0.0277	0.0833	0.3625	0.0427
0.0	0.0	0.0	9530.2467	2346.1985	NaN	NaN	0.1976	0.0935	0.3875	0.0279	0.0838	0.3643	0.043
0.0	0.0	0.0	8218.2467	3270.1985	NaN	NaN	0.2847	0.0941	0.3901	0.0279	0.0829	0.3628	0.0422
0.0	0.0	0.0	8321.2467	3435.1985	NaN	NaN	0.2922	0.0945	0.3901	0.0278	0.0833	0.3618	0.0425
0.0	0.0	0.0	9654.2467	4161.1985	NaN	NaN	0.3012	0.0933	0.3879	0.0281	0.0831	0.3652	0.0424
0.0	0.0	0.0	6585.2467	684.1985	NaN	NaN	0.0941	0.0925	0.3866	0.0279	0.0834	0.3671	0.0424
0.0	0.0	0.0	11899.2467	3391.1985	NaN	NaN	0.2218	0.0909	0.3845	0.0282	0.0842	0.3695	0.0426
0.0	0.0	0.0	7747.2467	-105.8015	NaN	NaN	-0.0138	0.0916	0.385	0.0281	0.0837	0.3693	0.0422
0.0	0.0	0.0	8223.2467	-243.8015	NaN	NaN	-0.0306	0.0909	0.3829	0.0283	0.0845	0.3711	0.0424
0.0	0.0	0.0	8279.2467	2147.1985	NaN	NaN	0.2059	0.0894	0.3794	0.0283	0.0848	0.3757	0.0424
0.0	0.0	0.0	9419.2467	4376.1985	NaN	NaN	0.3172	0.0874	0.3805	0.0287	0.0862	0.3746	0.0427
0.0	0.0	0.0	5281.2467	1637.1985	NaN	NaN	0.2366	0.0887	0.3811	0.0283	0.0858	0.3737	0.0424
0.0	0.0	0.0	8875.2467	4803.1985	NaN	NaN	0.3512	0.0857	0.3771	0.0286	0.0883	0.3769	0.0434
0.0	0.0	0.0	6737.2467	4929.1985	NaN	NaN	0.4225	0.0876	0.3788	0.0286	0.0861	0.3767	0.0423
0.0	0.0	0.0	11807.2467	-584.8015	NaN	NaN	-0.0521	0.091	0.383	0.0286	0.0855	0.3699	0.042
0.0	0.0	0.0	7109.2467	1513.1985	NaN	NaN	0.1755	0.0939	0.3816	0.0284	0.0849	0.369	0.0421
0.0	0.0	0.0	9969.2467	1456.1985	NaN	NaN	0.1275	0.0916	0.381	0.0289	0.0845	0.3719	0.0422
0.0	0.0	0.0	6700.2467	3520.1985	NaN	NaN	0.3444	0.0926	0.3843	0.0287	0.0838	0.3687	0.042
0.0	0.0	0.0	13636.2467	1602.1985	NaN	NaN	0.1051	0.0925	0.389	0.0288	0.0836	0.3642	0.0418
0.0	0.0	0.0	8419.2467	3184.1985	NaN	NaN	0.2744	0.0937	0.3938	0.0289	0.0826	0.3599	0.0412
0.0	0.0	0.0	9793.2467	-110.8015	NaN	NaN	-0.0114	0.0947	0.4004	0.0288	0.0815	0.3541	0.0405
0.0	0.0	0.0	7688.2467	2769.1985	NaN	NaN	0.2648	0.0939	0.4024	0.0289	0.0822	0.3517	0.0409
0.0	0.0	0.0	7987.2467	5422.1985	NaN	NaN	0.4044	0.0938	0.4082	0.0291	0.0821	0.3464	0.0405
0.0	0.0	0.0	6120.2467	1557.1985	NaN	NaN	0.2028	0.0966	0.4108	0.0285	0.0807	0.3434	0.0399
0.0	0.0	0.0	9720.2467	6832.1985	NaN	NaN	0.4128	0.0947	0.4091	0.0289	0.0822	0.3446	0.0405
0.0	0.0	0.0	9326.2467	-259.8015	NaN	NaN	-0.0287	0.0965	0.4101	0.0286	0.0807	0.3444	0.0397
0.0	0.0	0.0	9153.2467	1952.1985	NaN	NaN	0.1758	0.0962	0.4104	0.0285	0.0815	0.3436	0.0398
0.0	0.0	0.0	11318.2467	3442.1985	NaN	NaN	0.2332	0.0945	0.4062	0.0286	0.0828	0.3476	0.0403
0.0	0.0	0.0	10180.2467	1326.1985	NaN	NaN	0.1153	0.0935	0.4025	0.0286	0.0833	0.3516	0.0405
0.0	0.0	0.0	7478.2467	4243.1985	NaN	NaN	0.362	0.0932	0.4	0.0284	0.0842	0.3534	0.0408
0.0	0.0	0.0	9398.2467	-912.8015	NaN	NaN	-0.1076	0.0928	0.3933	0.0284	0.0849	0.3595	0.0411
0.0	0.0	0.0	9004.2467	690.1985	NaN	NaN	0.0712	0.0906	0.3885	0.0286	0.0859	0.3647	0.0417
0.0	0.0	0.0	9056.2467	1682.1985	NaN	NaN	0.1567	0.0883	0.384	0.0287	0.0874	0.3693	0.0422
0.0	0.0	0.0	10330.2467	2702.1985	NaN	NaN	0.2073	0.0862	0.3811	0.0289	0.0885	0.3727	0.0426
0.0	0.0	0.0	11425.2467	3513.1985	NaN	NaN	0.2352	0.085	0.3797	0.0291	0.0894	0.3737	0.043
0.0	0.0	0.0	8265.2467	2243.1985	NaN	NaN	0.2135	0.085	0.3791	0.0292	0.0897	0.3739	0.0431
0.0	0.0	0.0	10680.2467	1959.1985	NaN	NaN	0.155	0.0849	0.3795	0.0292	0.0899	0.3734	0.0431
0.0	0.0	0.0	9998.2467	4794.1985	NaN	NaN	0.3241	0.0842	0.3784	0.0293	0.091	0.3735	0.0436
0.0	0.0	0.0	8876.2467	2902.1985	NaN	NaN	0.2464	0.0841	0.3781	0.0295	0.0904	0.3743	0.0435
0.0	0.0	0.0	5882.2467	2382.1985	NaN	NaN	0.2882	0.0838	0.3764	0.0295	0.0907	0.376	0.0437
0.0	0.0	0.0	9039.2467	3254.1985	NaN	NaN	0.2647	0.0828	0.3747	0.0296	0.0913	0.3774	0.0441
0.0	0.0	0.0	8364.2467	1576.1985	NaN	NaN	0.1586	0.0829	0.3738	0.0297	0.0908	0.3789	0.0439
0.0	0.0	0.0	8612.2467	2244.1985	NaN	NaN	0.2067	0.0821	0.3738	0.0296	0.0912	0.3792	0.0441
0.0	0.0	0.0	12111.2467	5857.1985	NaN	NaN	0.326	0.0805	0.3736	0.0297	0.0921	0.3797	0.0445
0.0	0.0	0.0	8808.2467	5703.1985	NaN	NaN	0.393	0.0808	0.3749	0.0298	0.0914	0.3791	0.044
0.0	0.0	0.0	8473.2467	3888.1985	NaN	NaN	0.3145	0.082	0.3767	0.0298	0.0911	0.3768	0.0437
0.0	0.0	0.0	11172.2467	3626.1985	NaN	NaN	0.245	0.0825	0.3762	0.0297	0.0906	0.3775	0.0434
0.0	0.0	0.0	13940.2467	2467.1985	NaN	NaN	0.1504	0.0813	0.3757	0.0299	0.0911	0.3783	0.0436
0.0	0.0	0.0	9908.2467	2710.1985	NaN	NaN	0.2148	0.0819	0.3783	0.0299	0.0909	0.3757	0.0434
0.0	0.0	0.0	5858.2467	-405.8015	NaN	NaN	-0.0744	0.082	0.3788	0.0299	0.0905	0.3755	0.0433
0.0	0.0	0.0	9999.2467	2721.1985	NaN	NaN	0.2139	0.0805	0.3798	0.03	0.091	0.375	0.0437
0.0	0.0	0.0	7025.2467	2307.1985	NaN	NaN	0.2472	0.08	0.3831	0.03	0.0911	0.3722	0.0436
0.0	0.0	0.0	6646.2467	2929.1985	NaN	NaN	0.3059	0.081	0.3877	0.0299	0.0905	0.3677	0.0432
0.0	0.0	0.0	7078.2467	1591.1985	NaN	NaN	0.1835	0.0819	0.3911	0.0299	0.0893	0.3651	0.0427
0.0	0.0	0.0	10918.2467	310.1985	NaN	NaN	0.0276	0.0816	0.3934	0.0299	0.0897	0.3625	0.043
0.0	0.0	0.0	9549.2467	3139.1985	NaN	NaN	0.2474	0.0824	0.3976	0.0299	0.0889	0.3588	0.0426
0.0	0.0	0.0	9469.2467	3049.1985	NaN	NaN	0.2436	0.0828	0.4008	0.0299	0.0886	0.3555	0.0425
0.0	0.0	0.0	10035.2467	3578.1985	NaN	NaN	0.2628	0.0835	0.4043	0.0299	0.0879	0.3521	0.0423
0.0	0.0	0.0	10114.2467	2021.1985	NaN	NaN	0.1666	0.0838	0.4065	0.03	0.0875	0.35	0.0422
0.0	0.0	0.0	5737.2467	4402.1985	NaN	NaN	0.4342	0.0843	0.4112	0.03	0.0873	0.3453	0.0419
0.0	0.0	0.0	9246.2467	288.1985	NaN	NaN	0.0302	0.0865	0.4124	0.03	0.0861	0.3434	0.0416
0.0	0.0	0.0	9901.2467	2387.1985	NaN	NaN	0.1943	0.0868	0.4111	0.0301	0.0859	0.3446	0.0416
0.0	0.0	0.0	11500.2467	1621.1985	NaN	NaN	0.1236	0.0864	0.4112	0.03	0.0859	0.3449	0.0417
0.0	0.0	0.0	7393.2467	3902.1985	NaN	NaN	0.3455	0.086	0.4124	0.03	0.0857	0.3444	0.0416
0.0	0.0	0.0	9610.2467	1383.1985	NaN	NaN	0.1258	0.0854	0.4123	0.03	0.0857	0.3449	0.0417
0.0	0.0	0.0	8658.2467	766.1985	NaN	NaN	0.0813	0.0853	0.4144	0.0299	0.086	0.3428	0.0416
0.0	0.0	0.0	10190.2467	175.1985	NaN	NaN	0.0169	0.0855	0.4141	0.0298	0.0853	0.3438	0.0415
0.0	0.0	0.0	10152.2467	2741.1985	NaN	NaN	0.2126	0.0837	0.4154	0.0301	0.0857	0.3436	0.0416
0.0	0.0	0.0	8816.2467	2750.1985	NaN	NaN	0.2378	0.083	0.4184	0.03	0.0854	0.3416	0.0416
0.0	0.0	0.0	6631.2467	1340.1985	NaN	NaN	0.1681	0.0823	0.4187	0.03	0.0855	0.342	0.0415
0.0	0.0	0.0	8246.2467	4214.1985	NaN	NaN	0.3382	0.0815	0.4216	0.03	0.0857	0.3397	0.0415
0.0	0.0	0.0	7224.2467	3088.1985	NaN	NaN	0.2995	0.0817	0.4241	0.0299	0.0851	0.3378	0.0414
0.0	0.0	0.0	11001.2467	3077.1985	NaN	NaN	0.2186	0.0807	0.4243	0.0301	0.0852	0.3383	0.0416
0.0	0.0	0.0	9625.2467	5941.1985	NaN	NaN	0.3817	0.0803	0.4278	0.0302	0.0844	0.3361	0.0412
0.0	0.0	0.0	5287.2467	2838.1985	NaN	NaN	0.3493	0.0819	0.4305	0.0303	0.0829	0.3335	0.0408
0.0	0.0	0.0	8337.2467	2276.1985	NaN	NaN	0.2145	0.0826	0.4329	0.0303	0.0824	0.331	0.0409
0.0	0.0	0.0	7193.2467	3408.1985	NaN	NaN	0.3215	0.0834	0.4354	0.0303	0.0815	0.3291	0.0404
0.0	0.0	0.0	8049.2467	5172.1985	NaN	NaN	0.3912	0.0848	0.4384	0.0303	0.0802	0.3262	0.04
0.0	0.0	0.0	11186.2467	3700.1985	NaN	NaN	0.2486	0.0864	0.4434	0.0302	0.0786	0.322	0.0394
0.0	0.0	0.0	6297.2467	1919.1985	NaN	NaN	0.2336	0.0873	0.4458	0.0302	0.0777	0.3198	0.0392
0.0	0.0	0.0	11657.2467	4350.1985	NaN	NaN	0.2718	0.087	0.4494	0.0306	0.0768	0.3175	0.0387
0.0	0.0	0.0	9006.2467	-320.8015	NaN	NaN	-0.0369	0.0884	0.4561	0.0305	0.0757	0.3109	0.0384
0.0	0.0	0.0	9353.2467	1079.1985	NaN	NaN	0.1034	0.0876	0.4597	0.0307	0.0753	0.3084	0.0383
0.0	0.0	0.0	10105.2467	2695.1985	NaN	NaN	0.2106	0.0872	0.4635	0.0309	0.075	0.3052	0.0381
0.0	0.0	0.0	6821.2467	2565.1985	NaN	NaN	0.2733	0.0869	0.4672	0.031	0.0745	0.3025	0.0379
0.0	0.0	0.0	9443.2467	3698.1985	NaN	NaN	0.2814	0.086	0.4689	0.0311	0.0747	0.3012	0.0381
0.0	0.0	0.0	10651.2467	4395.1985	NaN	NaN	0.2921	0.0838	0.4701	0.0315	0.0751	0.3015	0.0381
0.0	0.0	0.0	9296.2467	3719.1985	NaN	NaN	0.2858	0.0839	0.473	0.0316	0.0748	0.2988	0.0378
0.0	0.0	0.0	7207.2467	2441.1985	NaN	NaN	0.253	0.0849	0.4727	0.0317	0.0749	0.298	0.0378
0.0	0.0	0.0	10184.2467	1511.1985	NaN	NaN	0.1292	0.0859	0.4722	0.0318	0.0748	0.2974	0.0379
0.0	0.0	0.0	8706.2467	4106.1985	NaN	NaN	0.3205	0.0859	0.4706	0.0319	0.0748	0.2988	0.038
0.0	0.0	0.0	13455.2467	6826.1985	NaN	NaN	0.3366	0.0849	0.4698	0.0321	0.0753	0.2996	0.0382
0.0	0.0	0.0	7610.2467	3768.1985	NaN	NaN	0.3312	0.0858	0.4706	0.0321	0.075	0.2984	0.0381
0.0	0.0	0.0	7212.2467	3027.1985	NaN	NaN	0.2956	0.086	0.471	0.0321	0.0751	0.2976	0.0381
0.0	0.0	0.0	11205.2467	908.1985	NaN	NaN	0.075	0.0855	0.4704	0.0322	0.0752	0.2986	0.0381
0.0	0.0	0.0	9964.2467	2599.1985	NaN	NaN	0.2069	0.0853	0.473	0.0321	0.0751	0.2966	0.0379
0.0	0.0	0.0	6971.2467	3542.1985	NaN	NaN	0.3369	0.0867	0.4751	0.0319	0.0747	0.2938	0.0378
0.0	0.0	0.0	9141.2467	-231.8015	NaN	NaN	-0.026	0.0868	0.476	0.0318	0.0745	0.293	0.0378
0.0	0.0	0.0	5807.2467	4937.1985	NaN	NaN	0.4595	0.0852	0.4751	0.0318	0.0752	0.2948	0.0379
0.0	0.0	0.0	8870.2467	3261.1985	NaN	NaN	0.2688	0.0851	0.4789	0.0315	0.0751	0.2916	0.0378
0.0	0.0	0.0	10300.2467	1692.1985	NaN	NaN	0.1411	0.0866	0.4845	0.0312	0.0741	0.2864	0.0372
0.0	0.0	0.0	7630.2467	1389.1985	NaN	NaN	0.154	0.0876	0.4845	0.0312	0.0738	0.2855	0.0374
0.0	0.0	0.0	7666.2467	3904.1985	NaN	NaN	0.3374	0.0875	0.4883	0.0311	0.0732	0.2831	0.0368
0.0	0.0	0.0	2685.2467	1747.1985	NaN	NaN	0.3942	0.0903	0.4919	0.0309	0.072	0.2786	0.0363
0.0	0.0	0.0	9246.2467	2263.1985	NaN	NaN	0.1966	0.0916	0.4923	0.0309	0.0718	0.2773	0.0362
0.0	0.0	0.0	9792.2467	996.1985	NaN	NaN	0.0923	0.0926	0.493	0.0308	0.0714	0.2761	0.0361
0.0	0.0	0.0	7990.2467	2132.1985	NaN	NaN	0.2106	0.0909	0.4909	0.0309	0.072	0.279	0.0362
0.0	0.0	0.0	12246.2467	6430.1985	NaN	NaN	0.3443	0.0906	0.4941	0.0308	0.072	0.2766	0.0359
0.0	0.0	0.0	4231.2467	1520.1985	NaN	NaN	0.2643	0.0938	0.4956	0.0303	0.0716	0.2726	0.036
0.0	0.0	0.0	9125.2467	971.1985	NaN	NaN	0.0962	0.0955	0.4931	0.0301	0.0724	0.2724	0.0365
0.0	0.0	0.0	7591.2467	3918.1985	NaN	NaN	0.3404	0.0971	0.4892	0.0298	0.0727	0.2745	0.0368
0.0	0.0	0.0	7940.2467	5932.1985	NaN	NaN	0.4276	0.0991	0.4932	0.0298	0.0721	0.2692	0.0365
0.0	0.0	0.0	7268.2467	-2837.8015	NaN	NaN	-0.3	0.1095	0.4974	0.0294	0.0692	0.259	0.0355
0.0	0.0	0.0	7786.2467	2503.1985	NaN	NaN	0.2433	0.1035	0.4895	0.0299	0.0715	0.2685	0.037
0.0	0.0	0.0	8501.2467	4243.1985	NaN	NaN	0.3329	0.1016	0.4931	0.0298	0.0715	0.2668	0.0372
0.0	0.0	0.0	10404.2467	2495.1985	NaN	NaN	0.1934	0.1012	0.498	0.0296	0.0715	0.2623	0.0373
0.0	0.0	0.0	9881.2467	2508.1985	NaN	NaN	0.2024	0.0989	0.498	0.03	0.0718	0.2635	0.0378
0.0	0.0	0.0	10374.2467	4176.1985	NaN	NaN	0.287	0.097	0.5056	0.03	0.0715	0.2584	0.0376
0.0	0.0	0.0	8184.2467	1457.1985	NaN	NaN	0.1511	0.0986	0.5129	0.0298	0.0704	0.2512	0.0371
0.0	0.0	0.0	10122.2467	2280.1985	NaN	NaN	0.1839	0.098	0.5163	0.03	0.0706	0.2477	0.0374
0.0	0.0	0.0	6778.2467	2113.1985	NaN	NaN	0.2377	0.1002	0.5187	0.0299	0.0697	0.2447	0.0369
0.0	0.0	0.0	9820.2467	3259.1985	NaN	NaN	0.2492	0.0998	0.5244	0.0297	0.0694	0.24	0.0368
0.0	0.0	0.0	11201.2467	1072.1985	NaN	NaN	0.0874	0.1011	0.5284	0.0295	0.069	0.2354	0.0366
0.0	0.0	0.0	4215.2467	1065.1985	NaN	NaN	0.2017	0.1015	0.5314	0.0292	0.0689	0.2324	0.0365
0.0	0.0	0.0	5358.2467	1986.1985	NaN	NaN	0.2704	0.1018	0.5347	0.029	0.0685	0.2298	0.0362
0.0	0.0	0.0	12895.2467	2315.1985	NaN	NaN	0.1522	0.0997	0.5377	0.0289	0.0689	0.2285	0.0363
0.0	0.0	0.0	12027.2467	1562.1985	NaN	NaN	0.115	0.1014	0.5385	0.0286	0.0688	0.2265	0.0361
0.0	0.0	0.0	7145.2467	3390.1985	NaN	NaN	0.3218	0.1021	0.5369	0.0284	0.0695	0.2269	0.0363
0.0	0.0	0.0	9687.2467	2850.1985	NaN	NaN	0.2273	0.1038	0.5391	0.0282	0.0698	0.2229	0.0361
0.0	0.0	0.0	8592.2467	720.1985	NaN	NaN	0.0773	0.1059	0.5434	0.0282	0.0694	0.2172	0.0358
0.0	0.0	0.0	11154.2467	-149.8015	NaN	NaN	-0.0136	0.106	0.5461	0.0282	0.0689	0.2153	0.0355
0.0	0.0	0.0	10801.2467	1667.1985	NaN	NaN	0.1337	0.0997	0.5429	0.0284	0.0703	0.2225	0.0362
0.0	0.0	0.0	12604.2467	5582.1985	NaN	NaN	0.3069	0.0949	0.5504	0.0285	0.0724	0.2169	0.0369
0.0	0.0	0.0	7231.2467	-94.8015	NaN	NaN	-0.0133	0.1034	0.5552	0.0279	0.0694	0.209	0.0352
0.0	0.0	0.0	7809.2467	271.1985	NaN	NaN	0.0336	0.1049	0.5565	0.028	0.0692	0.2062	0.0353
0.0	0.0	0.0	7582.2467	4611.1985	NaN	NaN	0.3782	0.1057	0.561	0.0278	0.069	0.2013	0.0352
0.0	0.0	0.0	4837.2467	1509.1985	NaN	NaN	0.2378	0.1091	0.567	0.0274	0.0674	0.1948	0.0344
0.0	0.0	0.0	7955.2467	3638.1985	NaN	NaN	0.3138	0.1116	0.5694	0.0275	0.0672	0.19	0.0343
0.0	0.0	0.0	6711.2467	4877.1985	NaN	NaN	0.4209	0.1198	0.5735	0.0281	0.0638	0.1807	0.0341
0.0	0.0	0.0	7273.2467	6629.1985	NaN	NaN	0.4768	0.1322	0.5642	0.0312	0.0583	0.1813	0.0329
0.0	0.0	0.0	1546.2467	1222.1985	NaN	NaN	0.4415	0.2141	0.489	0.0332	0.0589	0.1719	0.0329
0.0	0.0	0.0	-1048.7533	-2707.8015	NaN	NaN	0.7208	0.7478	0.1126	0.0231	0.0282	0.0536	0.0348
0.0	0.0	0.0	-1935.7533	1044.1985	NaN	NaN	-0.3	0.7743	0.0776	0.023	0.037	0.0512	0.037
0.0	0.0	0.0	-1276.7533	-1435.8015	NaN	NaN	0.5293	0.867	0.0359	0.019	0.0233	0.0295	0.0253
0.0	0.0	0.0	-1116.7533	-13.8015	NaN	NaN	0.0122	0.8759	0.0299	0.0195	0.024	0.0279	0.0229
0.0	0.0	0.0	-1163.7533	756.1985	NaN	NaN	-0.3	0.8885	0.026	0.0192	0.022	0.0242	0.0201
0.0	0.0	0.0	-2790.7533	-1571.8015	NaN	NaN	0.3603	0.893	0.0241	0.0197	0.0215	0.022	0.0197
0.0	0.0	0.0	-1766.7533	908.1985	NaN	NaN	-0.3	0.895	0.0228	0.02	0.0214	0.021	0.0199
0.0	0.0	0.0	-1211.7533	217.1985	NaN	NaN	-0.2184	0.8944	0.0226	0.0204	0.0216	0.0208	0.0201
0.0	0.0	0.0	-778.7533	-24.8015	NaN	NaN	0.0309	0.8931	0.0231	0.0207	0.0219	0.0208	0.0205
0.0	0.0	0.0	-409.7533	204.1985	NaN	NaN	-0.3	0.8916	0.0234	0.021	0.0221	0.0209	0.0208
0.0	0.0	0.0	-833.7533	-1047.8015	NaN	NaN	0.5569	0.8906	0.0236	0.0213	0.0223	0.0211	0.021
0.0	0.0	0.0	-1175.7533	191.1985	NaN	NaN	-0.1942	0.8901	0.0236	0.0216	0.0225	0.0212	0.0211
0.0	0.0	0.0	-1410.7533	553.1985	NaN	NaN	-0.3	0.8897	0.0234	0.0218	0.0226	0.0213	0.0211
0.0	0.0	0.0	-113.7533	1180.1985	NaN	NaN	1.1067	0.8898	0.0231	0.022	0.0227	0.0213	0.0211
0.0	0.0	0.0	-1423.7533	199.1985	NaN	NaN	-0.1627	0.8902	0.0231	0.0219	0.0225	0.0212	0.0211
0.0	0.0	0.0	-1953.7533	451.1985	NaN	NaN	-0.3	0.8896	0.0235	0.0219	0.0225	0.0211	0.0213
0.0	0.0	0.0	-1563.7533	-2148.8015	NaN	NaN	0.5788	0.8892	0.0238	0.022	0.0225	0.0211	0.0214
0.0	0.0	0.0	-3020.7533	-4786.8015	NaN	NaN	0.6131	0.8891	0.0239	0.0219	0.0226	0.0211	0.0213
0.0	0.0	0.0	-242.7533	-1214.8015	NaN	NaN	0.8335	0.8892	0.0237	0.0219	0.0229	0.0211	0.0212
0.0	0.0	0.0	-181.7533	-3102.8015	NaN	NaN	0.9447	0.8895	0.0235	0.0219	0.023	0.021	0.0211
0.0	0.0	0.0	-88.7533	-1418.8015	NaN	NaN	0.9411	0.8902	0.0232	0.0217	0.023	0.0209	0.021
0.0	0.0	0.0	-1014.7533	-3638.8015	NaN	NaN	0.7819	0.8905	0.0232	0.0216	0.023	0.0208	0.021
0.0	0.0	0.0	-2094.7533	-388.8015	NaN	NaN	0.1566	0.8908	0.023	0.0215	0.023	0.0207	0.021
0.0	0.0	0.0	-2977.7533	-1235.8015	NaN	NaN	0.2933	0.8915	0.0228	0.0214	0.0229	0.0205	0.0209
0.0	0.0	0.0	-250.7533	-390.8015	NaN	NaN	0.6091	0.8916	0.0228	0.0214	0.0229	0.0205	0.0209
0.0	0.0	0.0	107.2467	-1217.8015	NaN	NaN	1.0966	0.8916	0.0228	0.0214	0.0229	0.0204	0.0209
0.0	0.0	0.0	-2113.7533	-2377.8015	NaN	NaN	0.5294	0.8918	0.0228	0.0214	0.0228	0.0204	0.0208
0.0	0.0	0.0	-2056.7533	-1666.8015	NaN	NaN	0.4476	0.892	0.0226	0.0214	0.0229	0.0204	0.0208
0.0	0.0	0.0	-274.7533	2710.1985	NaN	NaN	1.1128	0.8925	0.0222	0.0213	0.0228	0.0205	0.0208
0.0	0.0	0.0	-484.7533	-1785.8015	NaN	NaN	0.7865	0.8926	0.022	0.0213	0.0228	0.0205	0.0208
0.0	0.0	0.0	-1366.7533	4.1985	NaN	NaN	-0.0031	0.8927	0.022	0.0213	0.0227	0.0206	0.0207
0.0	0.0	0.0	-3747.7533	-44.8015	NaN	NaN	0.0118	0.8921	0.0222	0.0214	0.0227	0.0207	0.0208
0.0	0.0	0.0	-1701.7533	-1162.8015	NaN	NaN	0.4059	0.8925	0.0222	0.0214	0.0225	0.0206	0.0208
0.0	0.0	0.0	-942.7533	-2098.8015	NaN	NaN	0.69	0.8928	0.022	0.0214	0.0224	0.0206	0.0208
0.0	0.0	0.0	-835.7533	-884.8015	NaN	NaN	0.5143	0.8934	0.0218	0.0213	0.0224	0.0205	0.0206
0.0	0.0	0.0	1227.2467	1439.1985	NaN	NaN	0.5397	0.8934	0.0216	0.0214	0.0224	0.0206	0.0205
0.0	0.0	0.0	-875.7533	-543.8015	NaN	NaN	0.3831	0.8935	0.0216	0.0214	0.0224	0.0207	0.0205
0.0	0.0	0.0	-1197.7533	-1281.8015	NaN	NaN	0.5169	0.8931	0.0218	0.0214	0.0224	0.0208	0.0206
0.0	0.0	0.0	-3273.7533	-422.8015	NaN	NaN	0.1144	0.8928	0.022	0.0215	0.0224	0.0208	0.0206
0.0	0.0	0.0	-544.7533	1658.1985	NaN	NaN	1.3	0.8925	0.0221	0.0215	0.0224	0.0209	0.0206
0.0	0.0	0.0	-311.7533	-3187.8015	NaN	NaN	0.9109	0.892	0.0224	0.0216	0.0225	0.021	0.0207
0.0	0.0	0.0	409.2467	1985.1985	NaN	NaN	0.8291	0.8921	0.0222	0.0216	0.0225	0.021	0.0205
0.0	0.0	0.0	-1880.7533	488.1985	NaN	NaN	-0.3	0.8921	0.0223	0.0216	0.0225	0.021	0.0205
0.0	0.0	0.0	41.2467	-2506.8015	NaN	NaN	1.0167	0.8922	0.0222	0.0216	0.0225	0.021	0.0205
0.0	0.0	0.0	-1317.7533	1368.1985	NaN	NaN	1.3	0.8923	0.0221	0.0216	0.0224	0.0211	0.0204
0.0	0.0	0.0	-3058.7533	-1791.8015	NaN	NaN	0.3694	0.8923	0.0222	0.0216	0.0224	0.021	0.0205
0.0	0.0	0.0	-3304.7533	955.1985	NaN	NaN	-0.3	0.8924	0.0222	0.0215	0.0224	0.021	0.0205
0.0	0.0	0.0	-2409.7533	-2472.8015	NaN	NaN	0.5065	0.8926	0.0221	0.0214	0.0223	0.021	0.0206
0.0	0.0	0.0	-2510.7533	499.1985	NaN	NaN	-0.2482	0.8929	0.022	0.0213	0.0223	0.0209	0.0206
0.0	0.0	0.0	1933.2467	-1476.8015	NaN	NaN	-0.3	0.8936	0.0218	0.0212	0.0221	0.0207	0.0205
0.0	0.0	0.0	-3639.7533	523.1985	NaN	NaN	-0.1679	0.8937	0.0219	0.0213	0.0221	0.0207	0.0204
0.0	0.0	0.0	-1418.7533	-1256.8015	NaN	NaN	0.4697	0.8939	0.0219	0.0212	0.0219	0.0206	0.0204
0.0	0.0	0.0	-1331.7533	-1359.8015	NaN	NaN	0.5052	0.8942	0.022	0.0212	0.0218	0.0205	0.0204
0.0	0.0	0.0	-1361.7533	-3641.8015	NaN	NaN	0.7278	0.8944	0.022	0.0212	0.0217	0.0204	0.0203
0.0	0.0	0.0	-2048.7533	-433.8015	NaN	NaN	0.1747	0.8951	0.0217	0.0212	0.0216	0.0203	0.0202
0.0	0.0	0.0	-2250.7533	-621.8015	NaN	NaN	0.2165	0.8949	0.0217	0.0212	0.0216	0.0204	0.0202
0.0	0.0	0.0	-1557.7533	-374.8015	NaN	NaN	0.1939	0.8949	0.0217	0.0213	0.0216	0.0204	0.0202
0.0	0.0	0.0	-694.7533	-2341.8015	NaN	NaN	0.7712	0.8943	0.0219	0.0214	0.0216	0.0205	0.0203
0.0	0.0	0.0	-2739.7533	-2071.8015	NaN	NaN	0.4306	0.894	0.0222	0.0214	0.0216	0.0205	0.0203
0.0	0.0	0.0	-807.7533	-2233.8015	NaN	NaN	0.7344	0.8941	0.022	0.0215	0.0216	0.0205	0.0203
0.0	0.0	0.0	-917.7533	-1270.8015	NaN	NaN	0.5807	0.8943	0.0218	0.0214	0.0216	0.0206	0.0203
0.0	0.0	0.0	-795.7533	-312.8015	NaN	NaN	0.2822	0.8942	0.0217	0.0215	0.0217	0.0207	0.0203
0.0	0.0	0.0	-1421.7533	1152.1985	NaN	NaN	-0.3	0.8943	0.0216	0.0214	0.0217	0.0208	0.0202
0.0	0.0	0.0	-2001.7533	-60.8015	NaN	NaN	0.0295	0.8938	0.0219	0.0214	0.0217	0.0209	0.0203
0.0	0.0	0.0	-3213.7533	431.1985	NaN	NaN	-0.155	0.8937	0.022	0.0214	0.0217	0.0209	0.0203
0.0	0.0	0.0	-1768.7533	547.1985	NaN	NaN	-0.3	0.8935	0.0221	0.0214	0.0217	0.0209	0.0203
0.0	0.0	0.0	-1483.7533	-3264.8015	NaN	NaN	0.6875	0.8932	0.0223	0.0215	0.0217	0.0208	0.0204
0.0	0.0	0.0	-515.7533	1037.1985	NaN	NaN	1.3	0.8936	0.022	0.0215	0.0217	0.0208	0.0203
0.0	0.0	0.0	-1317.7533	-616.8015	NaN	NaN	0.3188	0.8935	0.0221	0.0215	0.0218	0.0209	0.0202
0.0	0.0	0.0	-851.7533	-278.8015	NaN	NaN	0.2466	0.8935	0.0221	0.0216	0.0218	0.0209	0.0202
0.0	0.0	0.0	-992.7533	-2959.8015	NaN	NaN	0.7488	0.8932	0.0222	0.0216	0.0218	0.021	0.0203
0.0	0.0	0.0	-172.7533	-3449.8015	NaN	NaN	0.9523	0.8933	0.0221	0.0216	0.0217	0.0209	0.0202
0.0	0.0	0.0	-2201.7533	-544.8015	NaN	NaN	0.1984	0.8932	0.0221	0.0216	0.0218	0.021	0.0203
0.0	0.0	0.0	-3304.7533	-1126.8015	NaN	NaN	0.2543	0.8932	0.0222	0.0215	0.0218	0.021	0.0204
0.0	0.0	0.0	-1507.7533	-2299.8015	NaN	NaN	0.604	0.8932	0.0221	0.0215	0.0218	0.021	0.0204
0.0	0.0	0.0	-2985.7533	985.1985	NaN	NaN	-0.3	0.8933	0.022	0.0214	0.0219	0.0211	0.0204
0.0	0.0	0.0	-1736.7533	-562.8015	NaN	NaN	0.2447	0.8935	0.0218	0.0213	0.0219	0.0212	0.0204
0.0	0.0	0.0	-1491.7533	-799.8015	NaN	NaN	0.349	0.8933	0.0217	0.0213	0.022	0.0213	0.0205
0.0	0.0	0.0	-3922.7533	1598.1985	NaN	NaN	-0.3	0.8931	0.0217	0.0213	0.022	0.0214	0.0204
0.0	0.0	0.0	-3244.7533	1036.1985	NaN	NaN	-0.3	0.8932	0.0218	0.0213	0.0219	0.0213	0.0205
0.0	0.0	0.0	-2393.7533	-3591.8015	NaN	NaN	0.6001	0.8927	0.022	0.0213	0.022	0.0213	0.0206
0.0	0.0	0.0	-631.7533	-177.8015	NaN	NaN	0.2196	0.8929	0.0219	0.0213	0.0219	0.0213	0.0206
0.0	0.0	0.0	-3540.7533	-3859.8015	NaN	NaN	0.5216	0.8929	0.0219	0.0213	0.0219	0.0213	0.0206
0.0	0.0	0.0	-1272.7533	905.1985	NaN	NaN	-0.3	0.8932	0.0216	0.0213	0.022	0.0214	0.0206
0.0	0.0	0.0	-2629.7533	-177.8015	NaN	NaN	0.0633	0.893	0.0215	0.0212	0.0221	0.0216	0.0206
0.0	0.0	0.0	-2025.7533	-331.8015	NaN	NaN	0.1407	0.8927	0.0216	0.0212	0.0221	0.0216	0.0207
0.0	0.0	0.0	-3207.7533	-2154.8015	NaN	NaN	0.4018	0.8925	0.0217	0.0213	0.0221	0.0217	0.0207
0.0	0.0	0.0	-324.7533	-903.8015	NaN	NaN	0.7357	0.8923	0.0216	0.0213	0.0222	0.0218	0.0208
0.0	0.0	0.0	-2100.7533	-138.8015	NaN	NaN	0.062	0.8922	0.0215	0.0212	0.0222	0.022	0.0209
0.0	0.0	0.0	-1195.7533	-414.8015	NaN	NaN	0.2576	0.892	0.0214	0.0213	0.0223	0.0221	0.021
0.0	0.0	0.0	894.2467	187.1985	NaN	NaN	0.1731	0.8918	0.0213	0.0212	0.0223	0.0223	0.0211
0.0	0.0	0.0	-1059.7533	-2434.8015	NaN	NaN	0.6967	0.8912	0.0215	0.0213	0.0224	0.0224	0.0211
0.0	0.0	0.0	-1068.7533	762.1985	NaN	NaN	-0.3	0.8909	0.0216	0.0214	0.0225	0.0225	0.0212
0.0	0.0	0.0	-1643.7533	-1662.8015	NaN	NaN	0.5029	0.8904	0.0218	0.0215	0.0225	0.0225	0.0212
0.0	0.0	0.0	-986.7533	-4149.8015	NaN	NaN	0.8079	0.8904	0.0218	0.0216	0.0225	0.0225	0.0212
0.0	0.0	0.0	228.2467	-1795.8015	NaN	NaN	1.1456	0.8903	0.0218	0.0215	0.0226	0.0226	0.0212
0.0	0.0	0.0	-2920.7533	-706.8015	NaN	NaN	0.1948	0.8904	0.0216	0.0215	0.0225	0.0227	0.0213
0.0	0.0	0.0	-1770.7533	930.1985	NaN	NaN	-0.3	0.8908	0.0214	0.0212	0.0224	0.0228	0.0213
0.0	0.0	0.0	514.2467	-1891.8015	NaN	NaN	1.3	0.8905	0.0214	0.0212	0.0225	0.0229	0.0215
0.0	0.0	0.0	-2648.7533	839.1985	NaN	NaN	-0.3	0.8903	0.0215	0.0212	0.0225	0.023	0.0215
0.0	0.0	0.0	-2963.7533	11.1985	NaN	NaN	-0.0038	0.89	0.0216	0.0213	0.0225	0.023	0.0216
0.0	0.0	0.0	-2034.7533	-2162.8015	NaN	NaN	0.5153	0.8894	0.0218	0.0215	0.0226	0.023	0.0216
0.0	0.0	0.0	-1040.7533	-828.8015	NaN	NaN	0.4433	0.8896	0.0218	0.0214	0.0226	0.023	0.0216
0.0	0.0	0.0	-2282.7533	-1523.8015	NaN	NaN	0.4003	0.8897	0.0218	0.0214	0.0225	0.023	0.0216
0.0	0.0	0.0	-830.7533	-600.8015	NaN	NaN	0.4197	0.8901	0.0216	0.0212	0.0224	0.023	0.0217
0.0	0.0	0.0	-1994.7533	1062.1985	NaN	NaN	-0.3	0.89	0.0216	0.0211	0.0224	0.0231	0.0218
0.0	0.0	0.0	-1559.7533	-1713.8015	NaN	NaN	0.5235	0.8897	0.0217	0.0212	0.0224	0.0232	0.0218
0.0	0.0	0.0	-797.7533	-686.8015	NaN	NaN	0.4626	0.8894	0.0218	0.0214	0.0224	0.0232	0.0218
0.0	0.0	0.0	-3939.7533	510.1985	NaN	NaN	-0.1488	0.8892	0.0219	0.0214	0.0224	0.0232	0.0219
0.0	0.0	0.0	-1978.7533	-1869.8015	NaN	NaN	0.4858	0.8892	0.0219	0.0215	0.0223	0.0231	0.022
0.0	0.0	0.0	-2723.7533	-1620.8015	NaN	NaN	0.3731	0.8893	0.0218	0.0213	0.0223	0.0233	0.022
0.0	0.0	0.0	-3022.7533	1236.1985	NaN	NaN	-0.3	0.8892	0.0217	0.0212	0.0223	0.0235	0.0221
0.0	0.0	0.0	-1072.7533	634.1985	NaN	NaN	-0.3	0.8892	0.0216	0.0211	0.0223	0.0236	0.0223
0.0	0.0	0.0	-1729.7533	-331.8015	NaN	NaN	0.1609	0.8889	0.0216	0.0211	0.0223	0.0237	0.0224
0.0	0.0	0.0	-2387.7533	-2757.8015	NaN	NaN	0.536	0.889	0.0217	0.0212	0.0222	0.0236	0.0223
0.0	0.0	0.0	-4962.7533	1478.1985	NaN	NaN	-0.3	0.8891	0.0217	0.0212	0.0222	0.0235	0.0223
0.0	0.0	0.0	-996.7533	-531.8015	NaN	NaN	0.3479	0.8888	0.0218	0.0212	0.0222	0.0236	0.0224
0.0	0.0	0.0	-1926.7533	-2491.8015	NaN	NaN	0.5639	0.8891	0.0218	0.0212	0.0221	0.0235	0.0224
0.0	0.0	0.0	-729.7533	-1825.8015	NaN	NaN	0.7144	0.8889	0.0218	0.0211	0.0221	0.0236	0.0224
0.0	0.0	0.0	-941.7533	1195.1985	NaN	NaN	1.3	0.8887	0.0217	0.0212	0.0221	0.0238	0.0226
0.0	0.0	0.0	-2249.7533	-1855.8015	NaN	NaN	0.452	0.8886	0.0217	0.0212	0.0221	0.0239	0.0227
0.0	0.0	0.0	614.2467	834.1985	NaN	NaN	0.5759	0.8886	0.0216	0.0211	0.022	0.0239	0.0227
0.0	0.0	0.0	-1507.7533	-1526.8015	NaN	NaN	0.5031	0.8889	0.0217	0.0209	0.0221	0.0239	0.0226
0.0	0.0	0.0	-2009.7533	-1043.8015	NaN	NaN	0.3418	0.8891	0.0216	0.0208	0.022	0.0238	0.0226
0.0	0.0	0.0	-3911.7533	388.1985	NaN	NaN	-0.1102	0.8898	0.0214	0.0207	0.022	0.0236	0.0226
0.0	0.0	0.0	-1735.7533	805.1985	NaN	NaN	-0.3	0.89	0.0213	0.0206	0.022	0.0235	0.0227
0.0	0.0	0.0	-3408.7533	1549.1985	NaN	NaN	-0.3	0.8902	0.0212	0.0205	0.0219	0.0235	0.0227
0.0	0.0	0.0	-1597.7533	-1789.8015	NaN	NaN	0.5283	0.8902	0.0211	0.0206	0.0219	0.0235	0.0227
0.0	0.0	0.0	-1566.7533	-215.8015	NaN	NaN	0.1211	0.8905	0.0211	0.0205	0.0218	0.0234	0.0226
0.0	0.0	0.0	1253.2467	-2238.8015	NaN	NaN	1.3	0.8907	0.0212	0.0205	0.0219	0.0234	0.0223
0.0	0.0	0.0	-2265.7533	-2553.8015	NaN	NaN	0.5299	0.8917	0.0212	0.0203	0.0217	0.0231	0.022
0.0	0.0	0.0	-1784.7533	-4050.8015	NaN	NaN	0.6942	0.8914	0.0213	0.0204	0.0218	0.0232	0.022
0.0	0.0	0.0	-844.7533	-205.8015	NaN	NaN	0.1959	0.8921	0.0211	0.0203	0.0216	0.023	0.022
0.0	0.0	0.0	-2109.7533	-2559.8015	NaN	NaN	0.5482	0.8924	0.0209	0.0202	0.0215	0.0229	0.0221
0.0	0.0	0.0	-2541.7533	-652.8015	NaN	NaN	0.2043	0.893	0.0206	0.0202	0.0213	0.0229	0.022
0.0	0.0	0.0	-1265.7533	5124.1985	NaN	NaN	1.3	0.8921	0.0206	0.0204	0.0214	0.0233	0.0222
0.0	0.0	0.0	-3541.7533	3195.1985	NaN	NaN	-0.3	0.8929	0.0206	0.0202	0.0212	0.0231	0.022
0.0	0.0	0.0	-792.7533	1566.1985	NaN	NaN	1.3	0.893	0.0208	0.0201	0.0214	0.0231	0.0217
0.0	0.0	0.0	-781.7533	-1850.8015	NaN	NaN	0.703	0.8926	0.0212	0.0201	0.0216	0.0231	0.0214
0.0	0.0	0.0	-1874.7533	1406.1985	NaN	NaN	-0.3	0.8927	0.0213	0.02	0.0216	0.023	0.0213
0.0	0.0	0.0	-250.7533	-833.8015	NaN	NaN	0.7688	0.8932	0.0213	0.0199	0.0216	0.0228	0.0212
0.0	0.0	0.0	-1868.7533	-514.8015	NaN	NaN	0.216	0.8934	0.0212	0.0199	0.0216	0.0228	0.0211
0.0	0.0	0.0	1144.2467	2194.1985	NaN	NaN	0.6573	0.8935	0.0212	0.02	0.0215	0.0228	0.0211
0.0	0.0	0.0	-864.7533	709.1985	NaN	NaN	-0.3	0.8935	0.0212	0.0201	0.0216	0.0227	0.0209
0.0	0.0	0.0	-167.7533	-888.8015	NaN	NaN	0.8412	0.8936	0.0212	0.02	0.0217	0.0227	0.0207
0.0	0.0	0.0	-1203.7533	737.1985	NaN	NaN	-0.3	0.8931	0.0215	0.0202	0.0219	0.0227	0.0206
0.0	0.0	0.0	-2321.7533	-1540.8015	NaN	NaN	0.3989	0.8925	0.0219	0.0204	0.022	0.0227	0.0205
0.0	0.0	0.0	-2284.7533	-3235.8015	NaN	NaN	0.5861	0.8928	0.0218	0.0204	0.022	0.0225	0.0204
0.0	0.0	0.0	-2566.7533	-1008.8015	NaN	NaN	0.2821	0.893	0.0217	0.0203	0.0221	0.0225	0.0204
0.0	0.0	0.0	787.2467	1641.1985	NaN	NaN	0.6758	0.8934	0.0215	0.0201	0.0221	0.0225	0.0205
0.0	0.0	0.0	-3265.7533	-2110.8015	NaN	NaN	0.3926	0.893	0.0215	0.0202	0.0222	0.0226	0.0205
0.0	0.0	0.0	-527.7533	-264.8015	NaN	NaN	0.3341	0.8924	0.0217	0.0203	0.0223	0.0227	0.0205
0.0	0.0	0.0	-1984.7533	830.1985	NaN	NaN	-0.3	0.8917	0.0221	0.0207	0.0225	0.0225	0.0206
0.0	0.0	0.0	-3504.7533	-2911.8015	NaN	NaN	0.4538	0.8913	0.0222	0.021	0.0225	0.0223	0.0206
0.0	0.0	0.0	-932.7533	-2032.8015	NaN	NaN	0.6855	0.8915	0.0222	0.021	0.0226	0.0222	0.0206
0.0	0.0	0.0	-3624.7533	2032.1985	NaN	NaN	-0.3	0.8916	0.0223	0.0209	0.0226	0.0221	0.0206
0.0	0.0	0.0	-1162.7533	-1009.8015	NaN	NaN	0.4648	0.8916	0.0222	0.0209	0.0226	0.022	0.0207
0.0	0.0	0.0	624.2467	-3222.8015	NaN	NaN	1.2402	0.8913	0.0223	0.021	0.0226	0.022	0.0207
0.0	0.0	0.0	-3218.7533	311.1985	NaN	NaN	-0.107	0.8908	0.0225	0.0211	0.0227	0.0221	0.0208
0.0	0.0	0.0	-1242.7533	-1467.8015	NaN	NaN	0.5415	0.8908	0.0224	0.0212	0.0227	0.0219	0.0209
0.0	0.0	0.0	-1931.7533	-3635.8015	NaN	NaN	0.653	0.891	0.0224	0.0212	0.0227	0.0219	0.0209
0.0	0.0	0.0	-2146.7533	-2531.8015	NaN	NaN	0.5412	0.8911	0.0223	0.0212	0.0227	0.0218	0.0209
0.0	0.0	0.0	-1272.7533	-488.8015	NaN	NaN	0.2775	0.8914	0.0222	0.0211	0.0226	0.0219	0.0209
0.0	0.0	0.0	-633.7533	-105.8015	NaN	NaN	0.1431	0.8913	0.0222	0.021	0.0226	0.022	0.021
0.0	0.0	0.0	-2592.7533	-546.8015	NaN	NaN	0.1742	0.8908	0.0223	0.0211	0.0226	0.0221	0.0211
0.0	0.0	0.0	-969.7533	-2279.8015	NaN	NaN	0.7016	0.8902	0.0225	0.0214	0.0227	0.0221	0.0211
0.0	0.0	0.0	-448.7533	-1287.8015	NaN	NaN	0.7416	0.8903	0.0225	0.0213	0.0226	0.0221	0.0211
0.0	0.0	0.0	-3034.7533	-144.8015	NaN	NaN	0.0455	0.8899	0.0226	0.0215	0.0227	0.0221	0.0213
0.0	0.0	0.0	-1716.7533	-3407.8015	NaN	NaN	0.665	0.8902	0.0225	0.0215	0.0226	0.0219	0.0212
0.0	0.0	0.0	451.2467	-4959.8015	NaN	NaN	1.1001	0.8905	0.0224	0.0213	0.0226	0.022	0.0213
0.0	0.0	0.0	-717.7533	-1892.8015	NaN	NaN	0.7251	0.8903	0.0223	0.0213	0.0226	0.0221	0.0213
0.0	0.0	0.0	-3875.7533	2328.1985	NaN	NaN	-0.3	0.8906	0.0223	0.0211	0.0226	0.0221	0.0213
0.0	0.0	0.0	435.2467	-2701.8015	NaN	NaN	1.192	0.8904	0.0223	0.0211	0.0226	0.0222	0.0214
0.0	0.0	0.0	-2976.7533	-2357.8015	NaN	NaN	0.442	0.89	0.0224	0.0213	0.0226	0.0222	0.0215
0.0	0.0	0.0	-1518.7533	-587.8015	NaN	NaN	0.279	0.8906	0.0223	0.0211	0.0225	0.0222	0.0214
0.0	0.0	0.0	362.2467	-2036.8015	NaN	NaN	1.2163	0.8905	0.0222	0.021	0.0225	0.0223	0.0215
0.0	0.0	0.0	-527.7533	-824.8015	NaN	NaN	0.6098	0.8906	0.0221	0.0208	0.0225	0.0225	0.0214
0.0	0.0	0.0	-2641.7533	309.1985	NaN	NaN	-0.1326	0.8908	0.0221	0.0207	0.0225	0.0225	0.0214
0.0	0.0	0.0	-2694.7533	-2638.8015	NaN	NaN	0.4948	0.8908	0.0221	0.0207	0.0225	0.0225	0.0214
0.0	0.0	0.0	-1908.7533	321.1985	NaN	NaN	-0.2023	0.8914	0.0219	0.0205	0.0224	0.0224	0.0213
0.0	0.0	0.0	-1568.7533	-1335.8015	NaN	NaN	0.4599	0.8915	0.0219	0.0205	0.0224	0.0224	0.0213
0.0	0.0	0.0	-1144.7533	-2076.8015	NaN	NaN	0.6447	0.8918	0.0218	0.0204	0.0224	0.0224	0.0212
0.0	0.0	0.0	-2140.7533	-100.8015	NaN	NaN	0.045	0.8922	0.0217	0.0203	0.0223	0.0224	0.0211
0.0	0.0	0.0	-441.7533	-3027.8015	NaN	NaN	0.8727	0.8925	0.0217	0.0202	0.0223	0.0224	0.0211
0.0	0.0	0.0	-1051.7533	712.1985	NaN	NaN	-0.3	0.8928	0.0215	0.02	0.0222	0.0225	0.021
0.0	0.0	0.0	-495.7533	2058.1985	NaN	NaN	1.3	0.8927	0.0216	0.0199	0.0222	0.0226	0.021
0.0	0.0	0.0	-2434.7533	-1644.8015	NaN	NaN	0.4032	0.8924	0.0218	0.02	0.0222	0.0225	0.0211
0.0	0.0	0.0	-1348.7533	-1045.8015	NaN	NaN	0.4367	0.8926	0.0218	0.0201	0.0222	0.0225	0.0209
0.0	0.0	0.0	-129.7533	-1136.8015	NaN	NaN	0.8976	0.8922	0.022	0.0202	0.0222	0.0225	0.0209
0.0	0.0	0.0	-1032.7533	-1245.8015	NaN	NaN	0.5468	0.8919	0.0221	0.0203	0.0223	0.0225	0.021
0.0	0.0	0.0	-2807.7533	1602.1985	NaN	NaN	-0.3	0.8918	0.0222	0.0203	0.0223	0.0225	0.0209
0.0	0.0	0.0	-311.7533	-2734.8015	NaN	NaN	0.8977	0.8915	0.0223	0.0204	0.0223	0.0225	0.0209
0.0	0.0	0.0	-1908.7533	-2155.8015	NaN	NaN	0.5304	0.892	0.0222	0.0204	0.0222	0.0224	0.0209
0.0	0.0	0.0	659.2467	568.1985	NaN	NaN	0.4629	0.8919	0.0222	0.0203	0.0222	0.0226	0.0208
0.0	0.0	0.0	1988.2467	2277.1985	NaN	NaN	0.5339	0.8914	0.0224	0.0203	0.0222	0.0228	0.0209
0.0	0.0	0.0	-2323.7533	406.1985	NaN	NaN	-0.2118	0.8906	0.0227	0.0206	0.0223	0.0229	0.021
0.0	0.0	0.0	-1034.7533	186.1985	NaN	NaN	-0.2194	0.8904	0.0229	0.0207	0.0223	0.0228	0.0209
0.0	0.0	0.0	-857.7533	215.1985	NaN	NaN	-0.3	0.8902	0.0231	0.0209	0.0223	0.0227	0.0209
0.0	0.0	0.0	-1749.7533	-2471.8015	NaN	NaN	0.5855	0.8901	0.0231	0.021	0.0223	0.0226	0.0209
0.0	0.0	0.0	358.2467	344.1985	NaN	NaN	0.49	0.8901	0.0231	0.021	0.0223	0.0226	0.0209
0.0	0.0	0.0	-2257.7533	-1352.8015	NaN	NaN	0.3747	0.8896	0.0232	0.0212	0.0224	0.0226	0.021
0.0	0.0	0.0	-2228.7533	-1127.8015	NaN	NaN	0.336	0.8898	0.0232	0.0213	0.0224	0.0225	0.0209
0.0	0.0	0.0	-495.7533	-713.8015	NaN	NaN	0.5901	0.8899	0.0232	0.0213	0.0224	0.0224	0.0209
0.0	0.0	0.0	154.2467	-912.8015	NaN	NaN	1.2033	0.8897	0.0232	0.0214	0.0224	0.0224	0.0209
0.0	0.0	0.0	-2269.7533	-1704.8015	NaN	NaN	0.4289	0.8898	0.0231	0.0215	0.0224	0.0222	0.0209
0.0	0.0	0.0	-631.7533	-658.8015	NaN	NaN	0.5105	0.89	0.0231	0.0214	0.0225	0.0221	0.0209
0.0	0.0	0.0	-2802.7533	940.1985	NaN	NaN	-0.3	0.8899	0.0231	0.0215	0.0225	0.022	0.021
0.0	0.0	0.0	-2572.7533	-4.8015	NaN	NaN	0.0019	0.89	0.023	0.0215	0.0225	0.0219	0.021
0.0	0.0	0.0	-1350.7533	-265.8015	NaN	NaN	0.1644	0.8898	0.023	0.0217	0.0226	0.0218	0.0211
0.0	0.0	0.0	-1709.7533	-3417.8015	NaN	NaN	0.6666	0.89	0.023	0.0218	0.0226	0.0217	0.021
0.0	0.0	0.0	-697.7533	-1481.8015	NaN	NaN	0.6799	0.8903	0.0229	0.0217	0.0225	0.0216	0.021
0.0	0.0	0.0	-1254.7533	-3198.8015	NaN	NaN	0.7183	0.8903	0.0229	0.0218	0.0225	0.0215	0.021
0.0	0.0	0.0	-2739.7533	1162.1985	NaN	NaN	-0.3	0.8904	0.0229	0.0217	0.0224	0.0214	0.0211
0.0	0.0	0.0	-1073.7533	-2261.8015	NaN	NaN	0.6781	0.8905	0.0229	0.0218	0.0224	0.0214	0.0211
0.0	0.0	0.0	-1577.7533	-843.8015	NaN	NaN	0.3485	0.8903	0.0231	0.0218	0.0223	0.0214	0.021
0.0	0.0	0.0	-1907.7533	963.1985	NaN	NaN	-0.3	0.8902	0.0232	0.0219	0.0223	0.0214	0.021
0.0	0.0	0.0	-297.7533	-2938.8015	NaN	NaN	0.908	0.8899	0.0233	0.0221	0.0223	0.0213	0.0211
0.0	0.0	0.0	-1586.7533	140.1985	NaN	NaN	-0.0969	0.8897	0.0234	0.0221	0.0223	0.0214	0.0211
0.0	0.0	0.0	-727.7533	28.1985	NaN	NaN	-0.0403	0.8898	0.0234	0.0221	0.0223	0.0214	0.0211
0.0	0.0	0.0	-2707.7533	212.1985	NaN	NaN	-0.085	0.8898	0.0234	0.0221	0.0222	0.0214	0.0211
0.0	0.0	0.0	-1073.7533	1081.1985	NaN	NaN	1.3	0.8894	0.0235	0.0222	0.0223	0.0214	0.0212
0.0	0.0	0.0	-1038.7533	-2115.8015	NaN	NaN	0.6707	0.8894	0.0235	0.0223	0.0223	0.0213	0.0212
0.0	0.0	0.0	467.2467	-756.8015	NaN	NaN	1.3	0.8892	0.0236	0.0224	0.0223	0.0213	0.0212
0.0	0.0	0.0	19.2467	-1813.8015	NaN	NaN	1.0107	0.8892	0.0236	0.0224	0.0222	0.0213	0.0213
0.0	0.0	0.0	-2051.7533	130.1985	NaN	NaN	-0.0678	0.889	0.0235	0.0224	0.0222	0.0214	0.0213
0.0	0.0	0.0	444.2467	-266.8015	NaN	NaN	-0.3	0.889	0.0235	0.0224	0.0222	0.0214	0.0214
0.0	0.0	0.0	-1742.7533	982.1985	NaN	NaN	-0.3	0.8887	0.0235	0.0226	0.0223	0.0215	0.0215
0.0	0.0	0.0	-1419.7533	-2546.8015	NaN	NaN	0.6421	0.8888	0.0235	0.0226	0.0222	0.0214	0.0215
0.0	0.0	0.0	-2828.7533	-640.8015	NaN	NaN	0.1847	0.889	0.0234	0.0226	0.0222	0.0213	0.0215
0.0	0.0	0.0	-2265.7533	1340.1985	NaN	NaN	-0.3	0.8891	0.0233	0.0226	0.0222	0.0213	0.0215
0.0	0.0	0.0	-1731.7533	-1176.8015	NaN	NaN	0.4046	0.8895	0.0231	0.0225	0.0221	0.0213	0.0215
0.0	0.0	0.0	-2194.7533	-1839.8015	NaN	NaN	0.456	0.8892	0.0231	0.0226	0.0222	0.0214	0.0215
0.0	0.0	0.0	-544.7533	1940.1985	NaN	NaN	1.3	0.8892	0.0231	0.0225	0.0222	0.0215	0.0216
0.0	0.0	0.0	-881.7533	-2559.8015	NaN	NaN	0.7438	0.889	0.023	0.0226	0.0222	0.0216	0.0217
0.0	0.0	0.0	-1086.7533	908.1985	NaN	NaN	-0.3	0.8888	0.0229	0.0226	0.0223	0.0217	0.0217
0.0	0.0	0.0	-3341.7533	1040.1985	NaN	NaN	-0.3	0.889	0.0229	0.0226	0.0223	0.0216	0.0217
0.0	0.0	0.0	-509.7533	-3672.8015	NaN	NaN	0.8781	0.8893	0.0227	0.0226	0.0223	0.0215	0.0216
0.0	0.0	0.0	434.2467	-2113.8015	NaN	NaN	1.2585	0.8894	0.0226	0.0225	0.0223	0.0216	0.0216
0.0	0.0	0.0	-2560.7533	-28.8015	NaN	NaN	0.0111	0.8895	0.0225	0.0224	0.0224	0.0216	0.0216
0.0	0.0	0.0	-2128.7533	543.1985	NaN	NaN	-0.3	0.8897	0.0223	0.0223	0.0224	0.0216	0.0217
0.0	0.0	0.0	-448.7533	-2060.8015	NaN	NaN	0.8212	0.8896	0.0222	0.0222	0.0225	0.0217	0.0217
0.0	0.0	0.0	-3113.7533	-457.8015	NaN	NaN	0.1282	0.8896	0.0222	0.0222	0.0225	0.0218	0.0217
0.0	0.0	0.0	195.2467	-584.8015	NaN	NaN	1.3	0.8897	0.0221	0.0221	0.0226	0.0218	0.0217
0.0	0.0	0.0	-1173.7533	-57.8015	NaN	NaN	0.0469	0.8895	0.0221	0.0221	0.0227	0.0219	0.0217
0.0	0.0	0.0	-2784.7533	-1174.8015	NaN	NaN	0.2967	0.8896	0.0221	0.022	0.0227	0.0219	0.0217
0.0	0.0	0.0	-1862.7533	-1365.8015	NaN	NaN	0.423	0.89	0.022	0.0219	0.0227	0.0218	0.0216
0.0	0.0	0.0	-547.7533	-564.8015	NaN	NaN	0.5077	0.8897	0.0222	0.0219	0.0227	0.0219	0.0216
0.0	0.0	0.0	-1933.7533	559.1985	NaN	NaN	-0.3	0.8898	0.0222	0.0219	0.0227	0.0218	0.0216
0.0	0.0	0.0	-761.7533	-2263.8015	NaN	NaN	0.7482	0.8896	0.0224	0.0221	0.0227	0.0218	0.0215
0.0	0.0	0.0	-524.7533	-715.8015	NaN	NaN	0.577	0.8895	0.0225	0.0221	0.0226	0.0218	0.0213
0.0	0.0	0.0	-234.7533	390.1985	NaN	NaN	1.3	0.8893	0.0227	0.0222	0.0226	0.0219	0.0213
0.0	0.0	0.0	-1422.7533	-2727.8015	NaN	NaN	0.6572	0.8889	0.0229	0.0224	0.0227	0.022	0.0212
0.0	0.0	0.0	1134.2467	-667.8015	NaN	NaN	-0.3	0.8884	0.0231	0.0225	0.0228	0.0221	0.0211
0.0	0.0	0.0	-2082.7533	-1837.8015	NaN	NaN	0.4688	0.8884	0.0231	0.0226	0.0228	0.022	0.021
0.0	0.0	0.0	-1895.7533	-1461.8015	NaN	NaN	0.4354	0.8883	0.0232	0.0227	0.0228	0.0221	0.021
0.0	0.0	0.0	-3345.7533	-23.8015	NaN	NaN	0.0071	0.8883	0.0232	0.0227	0.0228	0.022	0.0209
0.0	0.0	0.0	-1548.7533	1025.1985	NaN	NaN	-0.3	0.888	0.0233	0.0228	0.0229	0.022	0.021
0.0	0.0	0.0	-482.7533	-1787.8015	NaN	NaN	0.7874	0.8884	0.023	0.0228	0.0228	0.0219	0.021
0.0	0.0	0.0	-2267.7533	7.1985	NaN	NaN	-0.0032	0.8883	0.0229	0.0229	0.0228	0.0219	0.021
0.0	0.0	0.0	-1504.7533	-1778.8015	NaN	NaN	0.5417	0.8888	0.0228	0.0229	0.0227	0.0218	0.021
0.0	0.0	0.0	-4402.7533	79.1985	NaN	NaN	-0.0183	0.8895	0.0226	0.0229	0.0225	0.0216	0.021
0.0	0.0	0.0	-2292.7533	-1300.8015	NaN	NaN	0.362	0.8898	0.0225	0.023	0.0223	0.0214	0.021
0.0	0.0	0.0	-4391.7533	428.1985	NaN	NaN	-0.108	0.8903	0.0224	0.023	0.0222	0.0212	0.0209
0.0	0.0	0.0	-2432.7533	185.1985	NaN	NaN	-0.0824	0.8899	0.0224	0.0231	0.0222	0.0213	0.0211
0.0	0.0	0.0	-2227.7533	408.1985	NaN	NaN	-0.2243	0.8899	0.0224	0.023	0.0222	0.0212	0.0212
0.0	0.0	0.0	-3666.7533	-1508.8015	NaN	NaN	0.2915	0.89	0.0222	0.023	0.0222	0.0212	0.0214
0.0	0.0	0.0	-3177.7533	-404.8015	NaN	NaN	0.113	0.8901	0.022	0.0229	0.0223	0.0212	0.0215
0.0	0.0	0.0	-3268.7533	931.1985	NaN	NaN	-0.3	0.89	0.0219	0.0229	0.0224	0.0212	0.0217
0.0	0.0	0.0	-4144.7533	515.1985	NaN	NaN	-0.1419	0.8903	0.0216	0.0228	0.0224	0.0211	0.0218
0.0	0.0	0.0	-2077.7533	-2933.8015	NaN	NaN	0.5854	0.8903	0.0216	0.0228	0.0225	0.0209	0.0219
0.0	0.0	0.0	-4724.7533	-436.8015	NaN	NaN	0.0846	0.8917	0.0212	0.0223	0.0223	0.0205	0.0219
0.0	0.0	0.0	-3416.7533	-2878.8015	NaN	NaN	0.4573	0.8917	0.0211	0.0223	0.0223	0.0206	0.0221
0.0	0.0	0.0	-3369.7533	166.1985	NaN	NaN	-0.0519	0.8936	0.0205	0.0217	0.0219	0.0205	0.0219
0.0	0.0	0.0	-4432.7533	570.1985	NaN	NaN	-0.1476	0.8917	0.0212	0.022	0.0221	0.0208	0.0222
0.0	0.0	0.0	-1256.7533	-2175.8015	NaN	NaN	0.6339	0.8922	0.0213	0.022	0.0219	0.0206	0.022
0.0	0.0	0.0	-1457.7533	106.1985	NaN	NaN	-0.0786	0.8921	0.0214	0.0221	0.0218	0.0206	0.022
0.0	0.0	0.0	-3658.7533	-3824.8015	NaN	NaN	0.5111	0.8924	0.0214	0.0221	0.0218	0.0206	0.0218
0.0	0.0	0.0	-2460.7533	-1807.8015	NaN	NaN	0.4235	0.8928	0.0213	0.0222	0.0216	0.0205	0.0215
0.0	0.0	0.0	-4918.7533	-3533.8015	NaN	NaN	0.4181	0.893	0.0213	0.0222	0.0216	0.0206	0.0213
0.0	0.0	0.0	-3201.7533	-1450.8015	NaN	NaN	0.3118	0.8934	0.0212	0.0221	0.0216	0.0205	0.0211
0.0	0.0	0.0	-4888.7533	-842.8015	NaN	NaN	0.147	0.8937	0.0212	0.022	0.0216	0.0204	0.021
0.0	0.0	0.0	-3102.7533	-1792.8015	NaN	NaN	0.3662	0.8942	0.0211	0.0218	0.0217	0.0203	0.0209
0.0	0.0	0.0	-1291.7533	-1886.8015	NaN	NaN	0.5936	0.8951	0.0208	0.0212	0.0218	0.0202	0.0208
0.0	0.0	0.0	-1501.7533	-517.8015	NaN	NaN	0.2564	0.8955	0.0206	0.0208	0.022	0.0203	0.0207
0.0	0.0	0.0	-874.7533	-859.8015	NaN	NaN	0.4957	0.8957	0.0207	0.0207	0.022	0.0204	0.0206
0.0	0.0	0.0	-4016.7533	-1542.8015	NaN	NaN	0.2775	0.8942	0.0211	0.0209	0.0221	0.0207	0.0208
0.0	0.0	0.0	-3301.7533	686.1985	NaN	NaN	-0.2624	0.8948	0.0213	0.0209	0.0217	0.0206	0.0206
0.0	0.0	0.0	-4452.7533	-4372.8015	NaN	NaN	0.4955	0.8848	0.0234	0.0228	0.023	0.0229	0.0231
0.0	0.0	0.0	-3124.7533	-2394.8015	NaN	NaN	0.4339	0.9064	0.0184	0.0194	0.0191	0.0192	0.0175
