# Supplementary material for: DeepFRET, a software for rapid and automated single-molecule FRET data classification using deep learning
Source: eLife. 2020 Nov 3;9:e60404. doi: 10.7554/eLife.60404 (PMC7609065; doi:10.7554/eLife.60404)
Supplement: Figure 4—source data 1. [file elife-60404-fig4-data1.zip › Figure 4-source data 1/Fig_S4a/Traces/traces_all_n294/Traces_Fig2d_4mMAc_mov2_combined_tif_pair55.txt]

Exported by DeepFRET
Date: 2020-08-26, 18:13
Video filename: None
FRET pair #55
Bleaches at 709
D-Dexc-bg	A-Dexc-bg	A-Aexc-bg	D-Dexc-rw	A-Dexc-rw	A-Aexc-rw	S	E	p_bleached	p_aggregated	p_noisy	p_scrambled	p_static	p_dynamic
0.0	0.0	0.0	29972.0705	3743.3776	NaN	NaN	0.111	0.0431	0.0616	0.0312	0.1417	0.6881	0.0343
0.0	0.0	0.0	31059.0705	4886.3776	NaN	NaN	0.1359	0.0427	0.0596	0.0285	0.1349	0.7033	0.031
0.0	0.0	0.0	34036.0705	6632.3776	NaN	NaN	0.1631	0.0418	0.0634	0.0276	0.1244	0.7149	0.028
0.0	0.0	0.0	33350.0705	7506.3776	NaN	NaN	0.1837	0.0409	0.0654	0.028	0.1236	0.7146	0.0276
0.0	0.0	0.0	32971.0705	3331.3776	NaN	NaN	0.0918	0.0381	0.0647	0.0279	0.1222	0.719	0.028
0.0	0.0	0.0	27505.0705	7234.3776	NaN	NaN	0.2082	0.0372	0.0642	0.0279	0.1217	0.7207	0.0283
0.0	0.0	0.0	29046.0705	3340.3776	NaN	NaN	0.1031	0.0379	0.0665	0.0281	0.121	0.7182	0.0282
0.0	0.0	0.0	28520.0705	6058.3776	NaN	NaN	0.1752	0.0391	0.0688	0.0283	0.1187	0.717	0.0281
0.0	0.0	0.0	28515.0705	4724.3776	NaN	NaN	0.1421	0.0402	0.0707	0.0285	0.117	0.716	0.0277
0.0	0.0	0.0	31181.0705	8398.3776	NaN	NaN	0.2122	0.041	0.0715	0.0283	0.1167	0.715	0.0275
0.0	0.0	0.0	29426.0705	5362.3776	NaN	NaN	0.1541	0.0431	0.0733	0.0286	0.1158	0.7116	0.0276
0.0	0.0	0.0	32326.0705	4250.3776	NaN	NaN	0.1162	0.0442	0.073	0.0281	0.1149	0.712	0.0278
0.0	0.0	0.0	33475.0705	3569.3776	NaN	NaN	0.0964	0.0434	0.0734	0.0279	0.1138	0.7137	0.0278
0.0	0.0	0.0	28137.0705	3137.3776	NaN	NaN	0.1003	0.0434	0.0737	0.0275	0.1147	0.7124	0.0284
0.0	0.0	0.0	31758.0705	4807.3776	NaN	NaN	0.1315	0.0417	0.0721	0.027	0.1101	0.7214	0.0278
0.0	0.0	0.0	34012.0705	3756.3776	NaN	NaN	0.0995	0.0417	0.074	0.0271	0.1133	0.7155	0.0283
0.0	0.0	0.0	33554.0705	7547.3776	NaN	NaN	0.1836	0.0433	0.0731	0.0269	0.1074	0.7212	0.0281
0.0	0.0	0.0	30302.0705	2619.3776	NaN	NaN	0.0796	0.0421	0.0726	0.0265	0.108	0.7232	0.0277
0.0	0.0	0.0	31806.0705	4258.3776	NaN	NaN	0.1181	0.0416	0.0736	0.0264	0.1079	0.7232	0.0273
0.0	0.0	0.0	30270.0705	2598.3776	NaN	NaN	0.0791	0.0408	0.0741	0.0266	0.1078	0.7237	0.0271
0.0	0.0	0.0	27530.0705	4134.3776	NaN	NaN	0.1306	0.0406	0.0749	0.0267	0.109	0.7217	0.0272
0.0	0.0	0.0	31755.0705	2761.3776	NaN	NaN	0.08	0.0394	0.0748	0.0268	0.1087	0.7232	0.0272
0.0	0.0	0.0	25953.0705	6171.3776	NaN	NaN	0.1921	0.0391	0.0752	0.0271	0.1107	0.7204	0.0275
0.0	0.0	0.0	29384.0705	5131.3776	NaN	NaN	0.1487	0.0392	0.0745	0.0268	0.1087	0.7233	0.0276
0.0	0.0	0.0	28343.0705	6588.3776	NaN	NaN	0.1886	0.0391	0.0745	0.0271	0.1095	0.7221	0.0279
0.0	0.0	0.0	30926.0705	4300.3776	NaN	NaN	0.1221	0.0399	0.0745	0.0268	0.1076	0.7232	0.0279
0.0	0.0	0.0	29222.0705	2743.3776	NaN	NaN	0.0858	0.0398	0.0743	0.027	0.1069	0.7243	0.0279
0.0	0.0	0.0	30378.0705	3513.3776	NaN	NaN	0.1037	0.0401	0.0748	0.0269	0.1071	0.7228	0.0284
0.0	0.0	0.0	29143.0705	6052.3776	NaN	NaN	0.172	0.0395	0.0741	0.0272	0.107	0.7236	0.0286
0.0	0.0	0.0	29617.0705	6765.3776	NaN	NaN	0.186	0.0403	0.0744	0.027	0.1061	0.7232	0.029
0.0	0.0	0.0	30277.0705	4957.3776	NaN	NaN	0.1407	0.0401	0.0735	0.0271	0.1046	0.7256	0.029
0.0	0.0	0.0	28227.0705	4773.3776	NaN	NaN	0.1446	0.0411	0.0736	0.0271	0.1048	0.7238	0.0297
0.0	0.0	0.0	25880.0705	2172.3776	NaN	NaN	0.0774	0.0409	0.0717	0.0268	0.1028	0.7276	0.0301
0.0	0.0	0.0	30205.0705	4223.3776	NaN	NaN	0.1227	0.0416	0.0736	0.0269	0.1015	0.7271	0.0293
0.0	0.0	0.0	30835.0705	4524.3776	NaN	NaN	0.128	0.0423	0.0754	0.0271	0.1016	0.7251	0.0285
0.0	0.0	0.0	33210.0705	3085.3776	NaN	NaN	0.085	0.0433	0.0759	0.027	0.1009	0.7247	0.0282
0.0	0.0	0.0	29137.0705	3825.3776	NaN	NaN	0.1161	0.0434	0.0756	0.0269	0.1013	0.7246	0.0282
0.0	0.0	0.0	32373.0705	5174.3776	NaN	NaN	0.1378	0.043	0.0751	0.0269	0.1017	0.7251	0.0282
0.0	0.0	0.0	27621.0705	7196.3776	NaN	NaN	0.2067	0.0441	0.0748	0.027	0.1031	0.7222	0.0288
0.0	0.0	0.0	32885.0705	1435.3776	NaN	NaN	0.0418	0.0451	0.0732	0.0269	0.1011	0.7248	0.0289
0.0	0.0	0.0	33386.0705	4091.3776	NaN	NaN	0.1092	0.0448	0.0742	0.0275	0.1027	0.7216	0.0293
0.0	0.0	0.0	28275.0705	1375.3776	NaN	NaN	0.0464	0.0462	0.0741	0.0275	0.1005	0.7225	0.0291
0.0	0.0	0.0	31932.0705	4524.3776	NaN	NaN	0.1241	0.0448	0.0735	0.0277	0.1007	0.7242	0.029
0.0	0.0	0.0	29748.0705	6185.3776	NaN	NaN	0.1721	0.0445	0.0753	0.0282	0.1019	0.721	0.029
0.0	0.0	0.0	33280.0705	4688.3776	NaN	NaN	0.1235	0.0452	0.0747	0.0283	0.0998	0.7233	0.0286
0.0	0.0	0.0	32075.0705	7751.3776	NaN	NaN	0.1946	0.0454	0.0758	0.0287	0.1009	0.7206	0.0287
0.0	0.0	0.0	25036.0705	3750.3776	NaN	NaN	0.1303	0.0467	0.0759	0.0288	0.0997	0.7204	0.0286
0.0	0.0	0.0	28324.0705	5573.3776	NaN	NaN	0.1644	0.0451	0.0745	0.0284	0.0995	0.7243	0.0282
0.0	0.0	0.0	32073.0705	4114.3776	NaN	NaN	0.1137	0.0448	0.0757	0.0286	0.1018	0.7206	0.0285
0.0	0.0	0.0	26076.0705	3681.3776	NaN	NaN	0.1237	0.0462	0.0752	0.0286	0.1	0.7216	0.0283
0.0	0.0	0.0	29998.0705	3462.3776	NaN	NaN	0.1035	0.0459	0.075	0.0285	0.0997	0.7226	0.0283
0.0	0.0	0.0	27286.0705	3105.3776	NaN	NaN	0.1022	0.0456	0.0759	0.0286	0.1009	0.7206	0.0284
0.0	0.0	0.0	34204.0705	6119.3776	NaN	NaN	0.1518	0.0443	0.0751	0.0283	0.1002	0.724	0.0281
0.0	0.0	0.0	28706.0705	3332.3776	NaN	NaN	0.104	0.044	0.0765	0.0286	0.1033	0.7191	0.0285
0.0	0.0	0.0	32300.0705	2201.3776	NaN	NaN	0.0638	0.0446	0.0752	0.0281	0.1011	0.7227	0.0282
0.0	0.0	0.0	35103.0705	3267.3776	NaN	NaN	0.0852	0.0434	0.0755	0.0282	0.1026	0.7222	0.0282
0.0	0.0	0.0	31758.0705	998.3776	NaN	NaN	0.0305	0.0446	0.0772	0.0285	0.1017	0.7202	0.028
0.0	0.0	0.0	28121.0705	3444.3776	NaN	NaN	0.1091	0.0445	0.0767	0.0284	0.1001	0.7226	0.0277
0.0	0.0	0.0	26162.0705	5207.3776	NaN	NaN	0.166	0.0433	0.079	0.0289	0.1016	0.7197	0.0275
0.0	0.0	0.0	27046.0705	5049.3776	NaN	NaN	0.1573	0.0429	0.0791	0.0291	0.0999	0.7219	0.0271
0.0	0.0	0.0	26164.0705	5494.3776	NaN	NaN	0.1736	0.041	0.0789	0.0291	0.1026	0.7211	0.0274
0.0	0.0	0.0	28761.0705	7145.3776	NaN	NaN	0.199	0.0402	0.0798	0.0297	0.1023	0.7209	0.0271
0.0	0.0	0.0	28182.0705	8398.3776	NaN	NaN	0.2296	0.0399	0.08	0.0299	0.1029	0.7203	0.0271
0.0	0.0	0.0	30524.0705	4997.3776	NaN	NaN	0.1407	0.0404	0.0805	0.0302	0.1018	0.7205	0.0266
0.0	0.0	0.0	24812.0705	3646.3776	NaN	NaN	0.1281	0.0414	0.0803	0.0302	0.102	0.7194	0.0266
0.0	0.0	0.0	30218.0705	4473.3776	NaN	NaN	0.1289	0.0432	0.0814	0.0303	0.0988	0.7201	0.0262
0.0	0.0	0.0	27405.0705	2788.3776	NaN	NaN	0.0924	0.0455	0.0818	0.0306	0.0975	0.7187	0.026
0.0	0.0	0.0	29957.0705	5690.3776	NaN	NaN	0.1596	0.0459	0.0816	0.0302	0.0963	0.7203	0.0257
0.0	0.0	0.0	31442.0705	4927.3776	NaN	NaN	0.1355	0.0442	0.0833	0.0306	0.0988	0.7175	0.0256
0.0	0.0	0.0	28758.0705	5871.3776	NaN	NaN	0.1695	0.0438	0.0832	0.0303	0.0987	0.7187	0.0253
0.0	0.0	0.0	29013.0705	2318.3776	NaN	NaN	0.074	0.0421	0.083	0.0304	0.1004	0.719	0.0252
0.0	0.0	0.0	24967.0705	2966.3776	NaN	NaN	0.1062	0.0419	0.0835	0.0305	0.1018	0.7172	0.0252
0.0	0.0	0.0	28647.0705	3182.3776	NaN	NaN	0.1	0.0417	0.0833	0.0304	0.101	0.7187	0.025
0.0	0.0	0.0	27109.0705	5005.3776	NaN	NaN	0.1559	0.0421	0.0833	0.0306	0.1022	0.7167	0.0251
0.0	0.0	0.0	25436.0705	7582.3776	NaN	NaN	0.2296	0.0434	0.083	0.0305	0.1016	0.7164	0.0252
0.0	0.0	0.0	31700.0705	4516.3776	NaN	NaN	0.1247	0.0448	0.0832	0.0308	0.1012	0.7146	0.0253
0.0	0.0	0.0	29669.0705	5432.3776	NaN	NaN	0.1548	0.0478	0.0833	0.0309	0.1002	0.7123	0.0255
0.0	0.0	0.0	33556.0705	3970.3776	NaN	NaN	0.1058	0.0501	0.0828	0.0311	0.0996	0.7106	0.0259
0.0	0.0	0.0	26373.0705	1768.3776	NaN	NaN	0.0628	0.0523	0.0831	0.0314	0.099	0.7081	0.0261
0.0	0.0	0.0	25380.0705	1818.3776	NaN	NaN	0.0669	0.0538	0.0821	0.031	0.0984	0.7082	0.0264
0.0	0.0	0.0	29502.0705	1259.3776	NaN	NaN	0.0409	0.0517	0.0822	0.0312	0.0982	0.7105	0.0263
0.0	0.0	0.0	28352.0705	4425.3776	NaN	NaN	0.135	0.0508	0.0823	0.031	0.0994	0.7101	0.0264
0.0	0.0	0.0	27797.0705	4402.3776	NaN	NaN	0.1367	0.0501	0.0821	0.031	0.0984	0.7123	0.0261
0.0	0.0	0.0	30632.0705	2545.3776	NaN	NaN	0.0767	0.0495	0.0822	0.0311	0.0995	0.7116	0.0261
0.0	0.0	0.0	27322.0705	5228.3776	NaN	NaN	0.1606	0.0492	0.0813	0.0311	0.0996	0.7125	0.0263
0.0	0.0	0.0	34327.0705	4990.3776	NaN	NaN	0.1269	0.0474	0.0807	0.0311	0.1003	0.7141	0.0263
0.0	0.0	0.0	28875.0705	6827.3776	NaN	NaN	0.1912	0.0472	0.0815	0.0316	0.1021	0.7109	0.0267
0.0	0.0	0.0	33161.0705	3829.3776	NaN	NaN	0.1035	0.047	0.0797	0.0317	0.1002	0.7147	0.0266
0.0	0.0	0.0	28789.0705	6280.3776	NaN	NaN	0.1791	0.0462	0.0801	0.0322	0.1032	0.711	0.0274
0.0	0.0	0.0	31112.0705	2221.3776	NaN	NaN	0.0666	0.0466	0.0786	0.032	0.101	0.7144	0.0274
0.0	0.0	0.0	36016.0705	7151.3776	NaN	NaN	0.1657	0.0452	0.0785	0.0323	0.1034	0.7127	0.0279
0.0	0.0	0.0	30151.0705	4204.3776	NaN	NaN	0.1224	0.0446	0.0786	0.0324	0.1036	0.7127	0.028
0.0	0.0	0.0	26231.0705	6914.3776	NaN	NaN	0.2086	0.0443	0.0781	0.0326	0.1041	0.7128	0.0281
0.0	0.0	0.0	27897.0705	5176.3776	NaN	NaN	0.1565	0.0435	0.0782	0.0326	0.1048	0.7127	0.0282
0.0	0.0	0.0	27495.0705	3060.3776	NaN	NaN	0.1002	0.0437	0.0782	0.0326	0.105	0.7122	0.0283
0.0	0.0	0.0	25682.0705	4301.3776	NaN	NaN	0.1435	0.0433	0.0771	0.0323	0.1047	0.7143	0.0283
0.0	0.0	0.0	29852.0705	6377.3776	NaN	NaN	0.176	0.0422	0.0783	0.0325	0.106	0.7125	0.0284
0.0	0.0	0.0	28607.0705	1714.3776	NaN	NaN	0.0565	0.0425	0.0786	0.0327	0.1045	0.7135	0.0282
0.0	0.0	0.0	28976.0705	7293.3776	NaN	NaN	0.2011	0.0405	0.0768	0.0322	0.1057	0.7165	0.0284
0.0	0.0	0.0	27762.0705	6427.3776	NaN	NaN	0.188	0.0395	0.0781	0.0326	0.1084	0.7125	0.0289
0.0	0.0	0.0	28313.0705	4554.3776	NaN	NaN	0.1386	0.0396	0.0767	0.0324	0.1062	0.7163	0.0287
0.0	0.0	0.0	29025.0705	5723.3776	NaN	NaN	0.1647	0.0391	0.0763	0.0327	0.1081	0.7145	0.0293
0.0	0.0	0.0	29310.0705	6953.3776	NaN	NaN	0.1917	0.0403	0.0766	0.0331	0.1076	0.7128	0.0297
0.0	0.0	0.0	27994.0705	6355.3776	NaN	NaN	0.185	0.0421	0.0758	0.0333	0.1052	0.7137	0.0299
0.0	0.0	0.0	29256.0705	3195.3776	NaN	NaN	0.0985	0.0428	0.0756	0.0333	0.1055	0.7126	0.0303
0.0	0.0	0.0	28617.0705	4577.3776	NaN	NaN	0.1379	0.0443	0.0758	0.0333	0.1042	0.7119	0.0305
0.0	0.0	0.0	31612.0705	4415.3776	NaN	NaN	0.1226	0.0458	0.0758	0.033	0.1021	0.7131	0.0303
0.0	0.0	0.0	31225.0705	1210.3776	NaN	NaN	0.0373	0.0459	0.0763	0.0327	0.1016	0.7134	0.03
0.0	0.0	0.0	29850.0705	4718.3776	NaN	NaN	0.1365	0.0457	0.0772	0.0324	0.1017	0.7131	0.0299
0.0	0.0	0.0	26771.0705	5592.3776	NaN	NaN	0.1728	0.0461	0.0781	0.0325	0.1006	0.713	0.0297
0.0	0.0	0.0	29473.0705	2970.3776	NaN	NaN	0.0916	0.046	0.0784	0.0321	0.1	0.714	0.0294
0.0	0.0	0.0	27577.0705	5127.3776	NaN	NaN	0.1568	0.0454	0.0793	0.032	0.1003	0.7136	0.0294
0.0	0.0	0.0	31044.0705	4745.3776	NaN	NaN	0.1326	0.045	0.0811	0.0322	0.0994	0.7133	0.0291
0.0	0.0	0.0	25775.0705	6544.3776	NaN	NaN	0.2025	0.0456	0.0818	0.0322	0.0996	0.7116	0.0292
0.0	0.0	0.0	26471.0705	4569.3776	NaN	NaN	0.1472	0.0468	0.0819	0.0321	0.0982	0.712	0.029
0.0	0.0	0.0	27137.0705	3349.3776	NaN	NaN	0.1099	0.0477	0.0825	0.0323	0.0978	0.7106	0.0292
0.0	0.0	0.0	31402.0705	2294.3776	NaN	NaN	0.0681	0.0477	0.0827	0.0322	0.0968	0.7118	0.0289
0.0	0.0	0.0	26562.0705	7512.3776	NaN	NaN	0.2205	0.0473	0.0832	0.0323	0.0982	0.7099	0.0291
0.0	0.0	0.0	25111.0705	3706.3776	NaN	NaN	0.1286	0.0472	0.0831	0.0322	0.0973	0.7113	0.0289
0.0	0.0	0.0	26831.0705	4517.3776	NaN	NaN	0.1441	0.0464	0.0825	0.0322	0.0988	0.7109	0.0292
0.0	0.0	0.0	28094.0705	7798.3776	NaN	NaN	0.2173	0.0469	0.0819	0.0319	0.0986	0.7115	0.0292
0.0	0.0	0.0	31082.0705	4414.3776	NaN	NaN	0.1244	0.0474	0.0817	0.0321	0.0979	0.7118	0.0292
0.0	0.0	0.0	26281.0705	4803.3776	NaN	NaN	0.1545	0.047	0.0811	0.032	0.0991	0.7115	0.0294
0.0	0.0	0.0	27099.0705	5546.3776	NaN	NaN	0.1699	0.0479	0.0816	0.0321	0.0987	0.7102	0.0295
0.0	0.0	0.0	26724.0705	3895.3776	NaN	NaN	0.1272	0.0498	0.0812	0.0322	0.0969	0.7103	0.0296
0.0	0.0	0.0	27762.0705	4112.3776	NaN	NaN	0.129	0.0508	0.081	0.0319	0.0961	0.7107	0.0295
0.0	0.0	0.0	27941.0705	2300.3776	NaN	NaN	0.0761	0.0523	0.0818	0.0319	0.0953	0.7091	0.0296
0.0	0.0	0.0	28486.0705	5169.3776	NaN	NaN	0.1536	0.0532	0.0818	0.0317	0.0935	0.7106	0.0293
0.0	0.0	0.0	26990.0705	3101.3776	NaN	NaN	0.1031	0.0531	0.0829	0.0317	0.0941	0.7088	0.0293
0.0	0.0	0.0	23385.0705	2168.3776	NaN	NaN	0.0849	0.0543	0.0833	0.0317	0.0925	0.7092	0.029
0.0	0.0	0.0	29777.0705	2985.3776	NaN	NaN	0.0911	0.0552	0.0837	0.0316	0.0928	0.7075	0.0292
0.0	0.0	0.0	28057.0705	3687.3776	NaN	NaN	0.1162	0.0565	0.0852	0.0321	0.0918	0.7053	0.0291
0.0	0.0	0.0	25949.0705	934.3776	NaN	NaN	0.0348	0.06	0.0856	0.0323	0.0895	0.7037	0.0289
0.0	0.0	0.0	33491.0705	5303.3776	NaN	NaN	0.1367	0.0584	0.0864	0.0326	0.0914	0.7022	0.029
0.0	0.0	0.0	29973.0705	5034.3776	NaN	NaN	0.1438	0.0592	0.0875	0.0329	0.0905	0.7013	0.0286
0.0	0.0	0.0	25658.0705	3724.3776	NaN	NaN	0.1268	0.0582	0.086	0.0325	0.0909	0.7039	0.0284
0.0	0.0	0.0	32102.0705	4265.3776	NaN	NaN	0.1173	0.056	0.0864	0.0328	0.0927	0.7038	0.0283
0.0	0.0	0.0	28213.0705	3238.3776	NaN	NaN	0.103	0.0556	0.086	0.0328	0.0927	0.7049	0.028
0.0	0.0	0.0	25526.0705	2342.3776	NaN	NaN	0.0841	0.0568	0.0847	0.0326	0.0918	0.7063	0.0277
0.0	0.0	0.0	20609.0705	2164.3776	NaN	NaN	0.095	0.0553	0.0842	0.0325	0.0934	0.7068	0.0278
0.0	0.0	0.0	27519.0705	4545.3776	NaN	NaN	0.1418	0.0543	0.084	0.0322	0.0922	0.71	0.0273
0.0	0.0	0.0	29502.0705	839.3776	NaN	NaN	0.0277	0.0521	0.0834	0.0318	0.0938	0.7118	0.0271
0.0	0.0	0.0	25901.0705	5227.3776	NaN	NaN	0.1679	0.051	0.0828	0.0312	0.0939	0.7142	0.027
0.0	0.0	0.0	24996.0705	2048.3776	NaN	NaN	0.0757	0.0496	0.0829	0.0313	0.0936	0.7159	0.0268
0.0	0.0	0.0	30101.0705	2561.3776	NaN	NaN	0.0784	0.0483	0.0826	0.0309	0.0933	0.7183	0.0266
0.0	0.0	0.0	27222.0705	6953.3776	NaN	NaN	0.2035	0.0471	0.082	0.0306	0.095	0.7185	0.0269
0.0	0.0	0.0	28079.0705	5083.3776	NaN	NaN	0.1533	0.0471	0.0827	0.0307	0.0937	0.7191	0.0267
0.0	0.0	0.0	25372.0705	3499.3776	NaN	NaN	0.1212	0.0474	0.0828	0.0308	0.0934	0.7189	0.0268
0.0	0.0	0.0	29220.0705	4682.3776	NaN	NaN	0.1381	0.0474	0.0819	0.0305	0.0923	0.7212	0.0267
0.0	0.0	0.0	26646.0705	3022.3776	NaN	NaN	0.1019	0.0477	0.0818	0.0304	0.0927	0.7206	0.0268
0.0	0.0	0.0	27249.0705	3690.3776	NaN	NaN	0.1193	0.0478	0.0808	0.0297	0.0924	0.7226	0.0268
0.0	0.0	0.0	29109.0705	4763.3776	NaN	NaN	0.1406	0.0457	0.0812	0.03	0.0947	0.7214	0.0271
0.0	0.0	0.0	26724.0705	6846.3776	NaN	NaN	0.2039	0.0451	0.0815	0.0299	0.0947	0.7219	0.0269
0.0	0.0	0.0	24381.0705	4590.3776	NaN	NaN	0.1584	0.0448	0.081	0.0296	0.0954	0.7223	0.0269
0.0	0.0	0.0	24079.0705	1503.3776	NaN	NaN	0.0588	0.0447	0.0807	0.0296	0.0953	0.7229	0.0268
0.0	0.0	0.0	24592.0705	4866.3776	NaN	NaN	0.1652	0.0447	0.0811	0.0296	0.0962	0.7214	0.027
0.0	0.0	0.0	26633.0705	6293.3776	NaN	NaN	0.1911	0.0455	0.0818	0.0297	0.0951	0.7213	0.0266
0.0	0.0	0.0	27829.0705	6359.3776	NaN	NaN	0.186	0.0467	0.0824	0.0298	0.095	0.7195	0.0266
0.0	0.0	0.0	27749.0705	4252.3776	NaN	NaN	0.1329	0.049	0.0836	0.03	0.0938	0.7171	0.0265
0.0	0.0	0.0	24266.0705	2412.3776	NaN	NaN	0.0904	0.0513	0.0835	0.03	0.092	0.7169	0.0263
0.0	0.0	0.0	27893.0705	4205.3776	NaN	NaN	0.131	0.051	0.0839	0.0299	0.092	0.717	0.0262
0.0	0.0	0.0	29001.0705	1603.3776	NaN	NaN	0.0524	0.0504	0.0843	0.03	0.0927	0.7165	0.0261
0.0	0.0	0.0	24757.0705	4797.3776	NaN	NaN	0.1623	0.0502	0.085	0.03	0.093	0.7158	0.026
0.0	0.0	0.0	27807.0705	2040.3776	NaN	NaN	0.0684	0.0497	0.0851	0.0301	0.0921	0.7173	0.0257
0.0	0.0	0.0	26027.0705	2627.3776	NaN	NaN	0.0917	0.0498	0.0855	0.0301	0.0928	0.7161	0.0257
0.0	0.0	0.0	31436.0705	2131.3776	NaN	NaN	0.0635	0.0498	0.0857	0.03	0.0916	0.7175	0.0254
0.0	0.0	0.0	24329.0705	2560.3776	NaN	NaN	0.0952	0.05	0.0865	0.0303	0.0925	0.7153	0.0254
0.0	0.0	0.0	29459.0705	3984.3776	NaN	NaN	0.1191	0.0504	0.0868	0.0302	0.0906	0.7169	0.025
0.0	0.0	0.0	27042.0705	6270.3776	NaN	NaN	0.1882	0.0503	0.0883	0.0307	0.0928	0.7127	0.0252
0.0	0.0	0.0	26289.0705	2653.3776	NaN	NaN	0.0917	0.0537	0.0897	0.0309	0.0904	0.7101	0.0252
0.0	0.0	0.0	29966.0705	3338.3776	NaN	NaN	0.1002	0.0536	0.0907	0.0314	0.0907	0.7083	0.0253
0.0	0.0	0.0	25092.0705	4440.3776	NaN	NaN	0.1504	0.054	0.0926	0.0317	0.0908	0.7055	0.0254
0.0	0.0	0.0	26289.0705	2178.3776	NaN	NaN	0.0765	0.0541	0.0925	0.0317	0.0901	0.7064	0.0253
0.0	0.0	0.0	24473.0705	4097.3776	NaN	NaN	0.1434	0.054	0.0933	0.0319	0.0905	0.705	0.0252
0.0	0.0	0.0	28871.0705	2480.3776	NaN	NaN	0.0791	0.0546	0.0931	0.0319	0.0897	0.7055	0.0252
0.0	0.0	0.0	30933.0705	6049.3776	NaN	NaN	0.1636	0.0529	0.0916	0.0316	0.0906	0.7083	0.0251
0.0	0.0	0.0	25033.0705	3384.3776	NaN	NaN	0.1191	0.053	0.0903	0.0312	0.0907	0.7099	0.0249
0.0	0.0	0.0	27294.0705	1683.3776	NaN	NaN	0.0581	0.0521	0.0885	0.0309	0.0903	0.7132	0.0249
0.0	0.0	0.0	27617.0705	3072.3776	NaN	NaN	0.1001	0.0499	0.0867	0.0307	0.0914	0.7164	0.0249
0.0	0.0	0.0	24013.0705	6376.3776	NaN	NaN	0.2098	0.0497	0.085	0.0303	0.0921	0.7179	0.025
0.0	0.0	0.0	27059.0705	3103.3776	NaN	NaN	0.1029	0.0501	0.0836	0.0303	0.0912	0.7199	0.025
0.0	0.0	0.0	24920.0705	1271.3776	NaN	NaN	0.0485	0.049	0.0823	0.0301	0.0921	0.7214	0.0251
0.0	0.0	0.0	31907.0705	7365.3776	NaN	NaN	0.1875	0.0488	0.0817	0.0301	0.0918	0.7225	0.0251
0.0	0.0	0.0	25281.0705	4227.3776	NaN	NaN	0.1433	0.0484	0.0814	0.03	0.0932	0.7215	0.0254
0.0	0.0	0.0	29973.0705	3746.3776	NaN	NaN	0.1111	0.0489	0.0799	0.0299	0.0908	0.7253	0.0251
0.0	0.0	0.0	28990.0705	2775.3776	NaN	NaN	0.0874	0.0468	0.0795	0.0298	0.0947	0.7236	0.0257
0.0	0.0	0.0	30531.0705	6321.3776	NaN	NaN	0.1715	0.0469	0.0797	0.0298	0.0934	0.725	0.0253
0.0	0.0	0.0	22668.0705	5365.3776	NaN	NaN	0.1914	0.0464	0.0786	0.0296	0.0949	0.7251	0.0255
0.0	0.0	0.0	30737.0705	4665.3776	NaN	NaN	0.1318	0.0459	0.0794	0.0297	0.0955	0.724	0.0255
0.0	0.0	0.0	26726.0705	4942.3776	NaN	NaN	0.1561	0.0453	0.0785	0.0299	0.0957	0.7252	0.0255
0.0	0.0	0.0	23614.0705	4533.3776	NaN	NaN	0.1611	0.0455	0.0792	0.0296	0.0965	0.7238	0.0254
0.0	0.0	0.0	27172.0705	2579.3776	NaN	NaN	0.0867	0.0446	0.0785	0.0295	0.0965	0.7256	0.0253
0.0	0.0	0.0	25749.0705	5664.3776	NaN	NaN	0.1803	0.0438	0.0795	0.0294	0.0984	0.7234	0.0255
0.0	0.0	0.0	32250.0705	4899.3776	NaN	NaN	0.1319	0.0434	0.0795	0.0295	0.0973	0.7251	0.0252
0.0	0.0	0.0	25180.0705	3508.3776	NaN	NaN	0.1223	0.0447	0.0807	0.0296	0.0986	0.721	0.0255
0.0	0.0	0.0	24182.0705	868.3776	NaN	NaN	0.0347	0.0471	0.0804	0.0297	0.0946	0.7231	0.0251
0.0	0.0	0.0	22019.0705	2780.3776	NaN	NaN	0.1121	0.0464	0.0804	0.0295	0.096	0.7224	0.0253
0.0	0.0	0.0	26661.0705	4041.3776	NaN	NaN	0.1316	0.0461	0.0815	0.0293	0.0948	0.7236	0.0248
0.0	0.0	0.0	29489.0705	4907.3776	NaN	NaN	0.1427	0.0446	0.0813	0.0293	0.0967	0.7232	0.0249
0.0	0.0	0.0	25884.0705	5174.3776	NaN	NaN	0.1666	0.0446	0.083	0.0295	0.0966	0.7214	0.0248
0.0	0.0	0.0	27357.0705	4146.3776	NaN	NaN	0.1316	0.0444	0.0832	0.0298	0.0956	0.7223	0.0247
0.0	0.0	0.0	26140.0705	6269.3776	NaN	NaN	0.1934	0.0442	0.0834	0.0298	0.0955	0.7225	0.0246
0.0	0.0	0.0	28443.0705	2092.3776	NaN	NaN	0.0685	0.0442	0.0838	0.03	0.0965	0.7207	0.0248
0.0	0.0	0.0	22877.0705	4463.3776	NaN	NaN	0.1633	0.0459	0.0838	0.0301	0.0948	0.7205	0.0248
0.0	0.0	0.0	27825.0705	4684.3776	NaN	NaN	0.1441	0.0451	0.0834	0.0302	0.0943	0.7221	0.0248
0.0	0.0	0.0	27769.0705	7278.3776	NaN	NaN	0.2077	0.0447	0.0856	0.0307	0.0965	0.7174	0.0251
0.0	0.0	0.0	23390.0705	4358.3776	NaN	NaN	0.1571	0.0475	0.086	0.0306	0.0937	0.7174	0.0248
0.0	0.0	0.0	25361.0705	3663.3776	NaN	NaN	0.1262	0.0489	0.0865	0.0308	0.0926	0.7164	0.0248
0.0	0.0	0.0	23623.0705	1411.3776	NaN	NaN	0.0564	0.0504	0.0894	0.0311	0.0923	0.712	0.0248
0.0	0.0	0.0	24568.0705	2605.3776	NaN	NaN	0.0959	0.0509	0.0896	0.0309	0.0911	0.7128	0.0247
0.0	0.0	0.0	26393.0705	3515.3776	NaN	NaN	0.1175	0.0491	0.0901	0.0309	0.092	0.7133	0.0246
0.0	0.0	0.0	21590.0705	4954.3776	NaN	NaN	0.1866	0.0484	0.0917	0.0312	0.0932	0.7109	0.0247
0.0	0.0	0.0	24743.0705	5810.3776	NaN	NaN	0.1902	0.0479	0.0918	0.0313	0.0919	0.7127	0.0244
0.0	0.0	0.0	28568.0705	6009.3776	NaN	NaN	0.1738	0.0467	0.0926	0.0316	0.0946	0.7098	0.0247
0.0	0.0	0.0	28943.0705	3241.3776	NaN	NaN	0.1007	0.0485	0.093	0.0319	0.0929	0.7091	0.0247
0.0	0.0	0.0	25955.0705	5317.3776	NaN	NaN	0.17	0.0483	0.0903	0.0317	0.0933	0.7117	0.0248
0.0	0.0	0.0	28095.0705	4206.3776	NaN	NaN	0.1302	0.0486	0.0907	0.0319	0.0934	0.7103	0.0251
0.0	0.0	0.0	29196.0705	4188.3776	NaN	NaN	0.1255	0.0479	0.0877	0.0317	0.0941	0.7133	0.0252
0.0	0.0	0.0	28764.0705	5729.3776	NaN	NaN	0.1661	0.0479	0.0865	0.0315	0.0943	0.7144	0.0254
0.0	0.0	0.0	28861.0705	3851.3776	NaN	NaN	0.1177	0.0475	0.0856	0.0316	0.0947	0.715	0.0256
0.0	0.0	0.0	23105.0705	4818.3776	NaN	NaN	0.1726	0.0461	0.0846	0.0314	0.0954	0.7168	0.0257
0.0	0.0	0.0	27124.0705	5167.3776	NaN	NaN	0.16	0.0447	0.0835	0.0313	0.0965	0.7184	0.0256
0.0	0.0	0.0	23225.0705	6554.3776	NaN	NaN	0.2201	0.0451	0.0835	0.0311	0.0986	0.7155	0.0261
0.0	0.0	0.0	28582.0705	1152.3776	NaN	NaN	0.0388	0.0457	0.0824	0.031	0.0952	0.7201	0.0256
0.0	0.0	0.0	24534.0705	4945.3776	NaN	NaN	0.1678	0.0439	0.0824	0.0308	0.0993	0.7173	0.0262
0.0	0.0	0.0	28794.0705	5620.3776	NaN	NaN	0.1633	0.0435	0.0831	0.0309	0.0976	0.7191	0.0258
0.0	0.0	0.0	23378.0705	4072.3776	NaN	NaN	0.1484	0.0445	0.0828	0.0311	0.0986	0.7168	0.0262
0.0	0.0	0.0	27879.0705	3128.3776	NaN	NaN	0.1009	0.0444	0.0812	0.0307	0.0965	0.7212	0.0259
0.0	0.0	0.0	30123.0705	3368.3776	NaN	NaN	0.1006	0.0441	0.0822	0.031	0.0988	0.7175	0.0264
0.0	0.0	0.0	25254.0705	5112.3776	NaN	NaN	0.1684	0.045	0.0811	0.0308	0.0962	0.7208	0.0261
0.0	0.0	0.0	32685.0705	4322.3776	NaN	NaN	0.1168	0.0439	0.0807	0.0309	0.0977	0.7205	0.0263
0.0	0.0	0.0	23820.0705	4868.3776	NaN	NaN	0.1697	0.0442	0.0805	0.0309	0.0983	0.7195	0.0265
0.0	0.0	0.0	30065.0705	2063.3776	NaN	NaN	0.0642	0.0431	0.0789	0.0306	0.0974	0.7235	0.0263
0.0	0.0	0.0	25705.0705	3948.3776	NaN	NaN	0.1332	0.0422	0.0787	0.0306	0.1006	0.7211	0.0268
0.0	0.0	0.0	25458.0705	3361.3776	NaN	NaN	0.1166	0.0412	0.0774	0.0301	0.1003	0.7244	0.0266
0.0	0.0	0.0	29508.0705	5634.3776	NaN	NaN	0.1603	0.0405	0.0772	0.0303	0.1021	0.7232	0.0267
0.0	0.0	0.0	25251.0705	1336.3776	NaN	NaN	0.0503	0.0406	0.0771	0.0301	0.1025	0.7228	0.0269
0.0	0.0	0.0	29876.0705	5000.3776	NaN	NaN	0.1434	0.0403	0.0766	0.0304	0.1009	0.7254	0.0265
0.0	0.0	0.0	18890.0705	3640.3776	NaN	NaN	0.1616	0.0395	0.0767	0.0302	0.1037	0.723	0.027
0.0	0.0	0.0	27624.0705	5390.3776	NaN	NaN	0.1633	0.0386	0.0758	0.0301	0.1019	0.7269	0.0266
0.0	0.0	0.0	24534.0705	892.3776	NaN	NaN	0.0351	0.0389	0.0763	0.0301	0.1049	0.7226	0.0273
0.0	0.0	0.0	31371.0705	5323.3776	NaN	NaN	0.1451	0.0383	0.0749	0.0298	0.1011	0.7292	0.0267
0.0	0.0	0.0	29667.0705	5504.3776	NaN	NaN	0.1565	0.0372	0.0762	0.0303	0.1057	0.7232	0.0274
0.0	0.0	0.0	25904.0705	5189.3776	NaN	NaN	0.1669	0.0381	0.0758	0.0302	0.1023	0.7265	0.027
0.0	0.0	0.0	25897.0705	1231.3776	NaN	NaN	0.0454	0.0375	0.0744	0.0303	0.1038	0.7267	0.0274
0.0	0.0	0.0	26338.0705	2831.3776	NaN	NaN	0.0971	0.0369	0.0746	0.0299	0.1053	0.7257	0.0276
0.0	0.0	0.0	24896.0705	2123.3776	NaN	NaN	0.0786	0.0366	0.0739	0.0298	0.1045	0.7278	0.0274
0.0	0.0	0.0	26962.0705	5839.3776	NaN	NaN	0.178	0.0353	0.0736	0.0297	0.1071	0.7267	0.0277
0.0	0.0	0.0	27505.0705	1321.3776	NaN	NaN	0.0458	0.0355	0.0745	0.03	0.1075	0.7247	0.0277
0.0	0.0	0.0	23764.0705	4787.3776	NaN	NaN	0.1677	0.0365	0.0735	0.0297	0.1056	0.7271	0.0276
0.0	0.0	0.0	25951.0705	2503.3776	NaN	NaN	0.088	0.0358	0.073	0.0296	0.1057	0.7284	0.0275
0.0	0.0	0.0	21194.0705	4855.3776	NaN	NaN	0.1864	0.0362	0.0742	0.0297	0.1077	0.7243	0.0278
0.0	0.0	0.0	26589.0705	5566.3776	NaN	NaN	0.1731	0.0365	0.0731	0.0296	0.1048	0.7286	0.0274
0.0	0.0	0.0	30353.0705	2828.3776	NaN	NaN	0.0852	0.0359	0.0747	0.0301	0.1084	0.7232	0.0278
0.0	0.0	0.0	22246.0705	3758.3776	NaN	NaN	0.1445	0.0376	0.0746	0.0303	0.1052	0.7249	0.0275
0.0	0.0	0.0	21432.0705	4752.3776	NaN	NaN	0.1815	0.0375	0.074	0.0302	0.106	0.7246	0.0277
0.0	0.0	0.0	25462.0705	3228.3776	NaN	NaN	0.1125	0.0374	0.0749	0.0304	0.1057	0.7242	0.0275
0.0	0.0	0.0	23336.0705	3965.3776	NaN	NaN	0.1452	0.0383	0.0755	0.0306	0.1063	0.7217	0.0277
0.0	0.0	0.0	26677.0705	6527.3776	NaN	NaN	0.1966	0.0391	0.0754	0.0306	0.1044	0.723	0.0275
0.0	0.0	0.0	24176.0705	1020.3776	NaN	NaN	0.0405	0.0406	0.0766	0.0308	0.1042	0.7201	0.0277
0.0	0.0	0.0	23237.0705	2667.3776	NaN	NaN	0.103	0.0414	0.0753	0.0306	0.1015	0.7238	0.0274
0.0	0.0	0.0	25667.0705	4732.3776	NaN	NaN	0.1557	0.0408	0.076	0.0305	0.1034	0.7217	0.0276
0.0	0.0	0.0	22385.0705	4878.3776	NaN	NaN	0.1789	0.0408	0.0766	0.0305	0.1027	0.722	0.0274
0.0	0.0	0.0	24174.0705	5842.3776	NaN	NaN	0.1946	0.041	0.0765	0.0306	0.1027	0.7218	0.0275
0.0	0.0	0.0	23226.0705	4071.3776	NaN	NaN	0.1491	0.043	0.0778	0.0309	0.103	0.7174	0.0279
0.0	0.0	0.0	26926.0705	1468.3776	NaN	NaN	0.0517	0.0462	0.0774	0.031	0.0973	0.7207	0.0273
0.0	0.0	0.0	28886.0705	3300.3776	NaN	NaN	0.1025	0.0463	0.0788	0.0314	0.099	0.7168	0.0277
0.0	0.0	0.0	28719.0705	4547.3776	NaN	NaN	0.1367	0.048	0.0801	0.0318	0.0971	0.7156	0.0274
0.0	0.0	0.0	28421.0705	5667.3776	NaN	NaN	0.1663	0.0486	0.08	0.0322	0.0969	0.7149	0.0276
0.0	0.0	0.0	32561.0705	4464.3776	NaN	NaN	0.1206	0.0484	0.0811	0.0327	0.0973	0.7128	0.0277
0.0	0.0	0.0	26866.0705	2701.3776	NaN	NaN	0.0914	0.0476	0.0801	0.0329	0.097	0.7145	0.0278
0.0	0.0	0.0	32328.0705	8045.3776	NaN	NaN	0.1993	0.0444	0.0812	0.0335	0.1006	0.7122	0.0281
0.0	0.0	0.0	19360.0705	5374.3776	NaN	NaN	0.2173	0.044	0.0817	0.0341	0.1014	0.7105	0.0284
0.0	0.0	0.0	20635.0705	5253.3776	NaN	NaN	0.2029	0.0431	0.081	0.0343	0.1019	0.7112	0.0285
0.0	0.0	0.0	24766.0705	5045.3776	NaN	NaN	0.1692	0.0432	0.0819	0.035	0.1044	0.7062	0.0293
0.0	0.0	0.0	21202.0705	1835.3776	NaN	NaN	0.0797	0.0439	0.0816	0.0349	0.102	0.7086	0.029
0.0	0.0	0.0	24876.0705	3116.3776	NaN	NaN	0.1113	0.0429	0.0804	0.0348	0.102	0.7107	0.0292
0.0	0.0	0.0	20905.0705	5134.3776	NaN	NaN	0.1972	0.0401	0.0821	0.0353	0.1057	0.7078	0.029
0.0	0.0	0.0	19890.0705	5455.3776	NaN	NaN	0.2152	0.0395	0.0817	0.035	0.1034	0.7119	0.0284
0.0	0.0	0.0	23507.0705	2981.3776	NaN	NaN	0.1126	0.0384	0.0813	0.0349	0.1053	0.7116	0.0285
0.0	0.0	0.0	24205.0705	2583.3776	NaN	NaN	0.0964	0.0392	0.0824	0.035	0.1044	0.7109	0.0282
0.0	0.0	0.0	22371.0705	2762.3776	NaN	NaN	0.1099	0.041	0.0817	0.0346	0.1023	0.7122	0.0282
0.0	0.0	0.0	26870.0705	4116.3776	NaN	NaN	0.1328	0.0404	0.0812	0.0343	0.1022	0.714	0.028
0.0	0.0	0.0	24722.0705	6410.3776	NaN	NaN	0.2059	0.04	0.0817	0.0343	0.1032	0.7128	0.028
0.0	0.0	0.0	25089.0705	6093.3776	NaN	NaN	0.1954	0.0402	0.0808	0.0341	0.1023	0.7149	0.0278
0.0	0.0	0.0	28387.0705	3826.3776	NaN	NaN	0.1188	0.0392	0.0807	0.0343	0.1044	0.7134	0.028
0.0	0.0	0.0	23673.0705	4739.3776	NaN	NaN	0.1668	0.0397	0.0816	0.0347	0.1057	0.71	0.0282
0.0	0.0	0.0	21417.0705	4218.3776	NaN	NaN	0.1646	0.0421	0.0807	0.0344	0.1038	0.7108	0.0283
0.0	0.0	0.0	21538.0705	2557.3776	NaN	NaN	0.1061	0.044	0.0804	0.0341	0.1027	0.7104	0.0284
0.0	0.0	0.0	19297.0705	3318.3776	NaN	NaN	0.1467	0.0469	0.0803	0.0337	0.1007	0.7098	0.0284
0.0	0.0	0.0	24937.0705	2427.3776	NaN	NaN	0.0887	0.0472	0.0794	0.0332	0.0988	0.7133	0.0281
0.0	0.0	0.0	31456.0705	5228.3776	NaN	NaN	0.1425	0.0448	0.0802	0.0332	0.1008	0.7132	0.0279
0.0	0.0	0.0	20640.0705	3481.3776	NaN	NaN	0.1443	0.0453	0.0823	0.0336	0.1011	0.7101	0.0277
0.0	0.0	0.0	22768.0705	1614.3776	NaN	NaN	0.0662	0.0447	0.0813	0.0332	0.0995	0.7141	0.0273
0.0	0.0	0.0	22539.0705	2693.3776	NaN	NaN	0.1067	0.0433	0.0821	0.0334	0.1027	0.711	0.0276
0.0	0.0	0.0	25978.0705	2257.3776	NaN	NaN	0.0799	0.0443	0.0825	0.0332	0.1003	0.7125	0.0271
0.0	0.0	0.0	25101.0705	5458.3776	NaN	NaN	0.1786	0.0445	0.0821	0.0332	0.101	0.7116	0.0275
0.0	0.0	0.0	26839.0705	6661.3776	NaN	NaN	0.1988	0.0445	0.083	0.0337	0.1007	0.7108	0.0274
0.0	0.0	0.0	23672.0705	7785.3776	NaN	NaN	0.2475	0.0453	0.083	0.034	0.102	0.7076	0.028
0.0	0.0	0.0	24490.0705	3383.3776	NaN	NaN	0.1214	0.0474	0.0823	0.034	0.1006	0.7075	0.0282
0.0	0.0	0.0	27313.0705	1324.3776	NaN	NaN	0.0462	0.0492	0.0813	0.0342	0.101	0.7053	0.0291
0.0	0.0	0.0	26250.0705	5045.3776	NaN	NaN	0.1612	0.0505	0.0813	0.0343	0.1002	0.7044	0.0294
0.0	0.0	0.0	24495.0705	1732.3776	NaN	NaN	0.0661	0.0518	0.0809	0.0345	0.1	0.703	0.0299
0.0	0.0	0.0	24573.0705	7157.3776	NaN	NaN	0.2256	0.0516	0.0807	0.0345	0.1003	0.7028	0.0301
0.0	0.0	0.0	22818.0705	2347.3776	NaN	NaN	0.0933	0.053	0.0806	0.0346	0.0994	0.7021	0.0303
0.0	0.0	0.0	21773.0705	3668.3776	NaN	NaN	0.1442	0.054	0.0804	0.0346	0.0984	0.7024	0.0303
0.0	0.0	0.0	28375.0705	2109.3776	NaN	NaN	0.0692	0.0545	0.0807	0.0345	0.098	0.7018	0.0304
0.0	0.0	0.0	25833.0705	4544.3776	NaN	NaN	0.1496	0.0548	0.0817	0.0348	0.0982	0.7002	0.0303
0.0	0.0	0.0	24197.0705	1464.3776	NaN	NaN	0.0571	0.0558	0.0822	0.0351	0.0973	0.6992	0.0304
0.0	0.0	0.0	21307.0705	3187.3776	NaN	NaN	0.1301	0.0542	0.083	0.0354	0.0985	0.6985	0.0304
0.0	0.0	0.0	25135.0705	3450.3776	NaN	NaN	0.1207	0.0529	0.0839	0.0359	0.0978	0.6996	0.0299
0.0	0.0	0.0	23883.0705	2253.3776	NaN	NaN	0.0862	0.0517	0.0861	0.0365	0.0997	0.6961	0.0298
0.0	0.0	0.0	23309.0705	2625.3776	NaN	NaN	0.1012	0.0506	0.0876	0.0369	0.0994	0.696	0.0295
0.0	0.0	0.0	22920.0705	3739.3776	NaN	NaN	0.1403	0.0481	0.0899	0.0374	0.1031	0.692	0.0295
0.0	0.0	0.0	20241.0705	2672.3776	NaN	NaN	0.1166	0.0474	0.0914	0.0373	0.1042	0.6903	0.0293
0.0	0.0	0.0	18785.0705	5174.3776	NaN	NaN	0.216	0.0464	0.092	0.0371	0.1055	0.6896	0.0293
0.0	0.0	0.0	24403.0705	-112.6224	NaN	NaN	-0.0046	0.0463	0.0938	0.0371	0.107	0.6864	0.0293
0.0	0.0	0.0	24046.0705	4291.3776	NaN	NaN	0.1514	0.0454	0.0952	0.0374	0.1092	0.6835	0.0293
0.0	0.0	0.0	24113.0705	4620.3776	NaN	NaN	0.1608	0.0455	0.0981	0.0379	0.1115	0.6778	0.0293
0.0	0.0	0.0	22603.0705	5078.3776	NaN	NaN	0.1835	0.046	0.0995	0.0379	0.1117	0.6758	0.029
0.0	0.0	0.0	21816.0705	3196.3776	NaN	NaN	0.1278	0.0463	0.1003	0.0377	0.1109	0.6762	0.0286
0.0	0.0	0.0	23080.0705	2548.3776	NaN	NaN	0.0994	0.0476	0.1018	0.0374	0.1099	0.6751	0.0282
0.0	0.0	0.0	24472.0705	5324.3776	NaN	NaN	0.1787	0.0488	0.1028	0.0369	0.108	0.6757	0.0278
0.0	0.0	0.0	24949.0705	2278.3776	NaN	NaN	0.0837	0.0504	0.1012	0.0363	0.1058	0.6788	0.0275
0.0	0.0	0.0	23527.0705	2390.3776	NaN	NaN	0.0922	0.0508	0.0982	0.0355	0.1021	0.6864	0.027
0.0	0.0	0.0	24334.0705	3560.3776	NaN	NaN	0.1276	0.051	0.0963	0.0351	0.1001	0.6905	0.0269
0.0	0.0	0.0	28032.0705	1798.3776	NaN	NaN	0.0603	0.0516	0.0939	0.0346	0.0979	0.6953	0.0267
0.0	0.0	0.0	23891.0705	5050.3776	NaN	NaN	0.1745	0.0537	0.0917	0.0338	0.0954	0.6987	0.0266
0.0	0.0	0.0	22690.0705	33.3776	NaN	NaN	0.0015	0.0576	0.0899	0.0337	0.0932	0.6987	0.0269
0.0	0.0	0.0	23585.0705	2313.3776	NaN	NaN	0.0893	0.0578	0.0861	0.0333	0.0923	0.7031	0.0274
0.0	0.0	0.0	23236.0705	6552.3776	NaN	NaN	0.22	0.0558	0.0831	0.0326	0.0923	0.7087	0.0275
0.0	0.0	0.0	24009.0705	4648.3776	NaN	NaN	0.1622	0.0582	0.0835	0.0324	0.0912	0.707	0.0277
0.0	0.0	0.0	23684.0705	2918.3776	NaN	NaN	0.1097	0.0613	0.0841	0.0321	0.0908	0.7036	0.028
0.0	0.0	0.0	20082.0705	3843.3776	NaN	NaN	0.1606	0.0669	0.0863	0.0323	0.0893	0.697	0.0282
0.0	0.0	0.0	20939.0705	2707.3776	NaN	NaN	0.1145	0.0756	0.0892	0.0327	0.0877	0.686	0.0287
0.0	0.0	0.0	25170.0705	3649.3776	NaN	NaN	0.1266	0.0771	0.0893	0.0326	0.0888	0.6829	0.0293
0.0	0.0	0.0	24764.0705	5277.3776	NaN	NaN	0.1757	0.0795	0.0897	0.0327	0.0887	0.68	0.0295
0.0	0.0	0.0	27462.0705	6525.3776	NaN	NaN	0.192	0.085	0.091	0.0331	0.0872	0.6742	0.0296
0.0	0.0	0.0	26905.0705	3971.3776	NaN	NaN	0.1286	0.085	0.0901	0.033	0.088	0.6741	0.0298
0.0	0.0	0.0	22442.0705	4107.3776	NaN	NaN	0.1547	0.0848	0.0893	0.033	0.0887	0.6741	0.0301
0.0	0.0	0.0	22303.0705	3416.3776	NaN	NaN	0.1328	0.0791	0.087	0.0325	0.0903	0.681	0.0301
0.0	0.0	0.0	23246.0705	5724.3776	NaN	NaN	0.1976	0.0771	0.086	0.032	0.0912	0.6834	0.0302
0.0	0.0	0.0	27570.0705	-557.6224	NaN	NaN	-0.0206	0.0769	0.0865	0.0322	0.0912	0.6833	0.03
0.0	0.0	0.0	25277.0705	760.3776	NaN	NaN	0.0292	0.0801	0.088	0.0326	0.0908	0.6783	0.03
0.0	0.0	0.0	22990.0705	810.3776	NaN	NaN	0.034	0.0804	0.0883	0.0328	0.0898	0.6787	0.03
0.0	0.0	0.0	25561.0705	2899.3776	NaN	NaN	0.1019	0.0763	0.0875	0.0326	0.0899	0.684	0.0297
0.0	0.0	0.0	21590.0705	2017.3776	NaN	NaN	0.0855	0.0751	0.0875	0.0323	0.0904	0.6848	0.0298
0.0	0.0	0.0	25808.0705	4315.3776	NaN	NaN	0.1433	0.0731	0.088	0.0326	0.0893	0.6878	0.0293
0.0	0.0	0.0	23158.0705	4935.3776	NaN	NaN	0.1757	0.0695	0.0892	0.0332	0.0898	0.6894	0.0289
0.0	0.0	0.0	25446.0705	4319.3776	NaN	NaN	0.1451	0.0677	0.0914	0.0338	0.0901	0.6885	0.0285
0.0	0.0	0.0	24962.0705	6223.3776	NaN	NaN	0.1996	0.0665	0.0928	0.0343	0.0914	0.6865	0.0285
0.0	0.0	0.0	23618.0705	2209.3776	NaN	NaN	0.0855	0.0678	0.0949	0.0349	0.0911	0.6829	0.0283
0.0	0.0	0.0	24919.0705	1903.3776	NaN	NaN	0.071	0.0695	0.0963	0.0353	0.0916	0.6786	0.0286
0.0	0.0	0.0	21879.0705	5628.3776	NaN	NaN	0.2046	0.0685	0.0967	0.0355	0.0927	0.6779	0.0286
0.0	0.0	0.0	25897.0705	5311.3776	NaN	NaN	0.1702	0.0695	0.0969	0.0356	0.0924	0.6768	0.0287
0.0	0.0	0.0	21008.0705	6862.3776	NaN	NaN	0.2462	0.0717	0.0967	0.0355	0.0917	0.6755	0.0288
0.0	0.0	0.0	24551.0705	3113.3776	NaN	NaN	0.1125	0.0752	0.097	0.0354	0.09	0.6736	0.0289
0.0	0.0	0.0	23911.0705	3386.3776	NaN	NaN	0.1241	0.0758	0.097	0.0351	0.0891	0.6742	0.0288
0.0	0.0	0.0	26322.0705	1739.3776	NaN	NaN	0.062	0.079	0.0978	0.0349	0.0867	0.6731	0.0285
0.0	0.0	0.0	20451.0705	1553.3776	NaN	NaN	0.0706	0.0788	0.0974	0.0347	0.0866	0.6739	0.0286
0.0	0.0	0.0	23233.0705	648.3776	NaN	NaN	0.0271	0.0784	0.0972	0.0343	0.0851	0.6767	0.0282
0.0	0.0	0.0	24484.0705	4553.3776	NaN	NaN	0.1568	0.0745	0.0952	0.0335	0.0861	0.6825	0.0283
0.0	0.0	0.0	25006.0705	3378.3776	NaN	NaN	0.119	0.0722	0.0944	0.0329	0.0858	0.6871	0.0277
0.0	0.0	0.0	19120.0705	5834.3776	NaN	NaN	0.2338	0.069	0.0926	0.0323	0.0868	0.692	0.0274
0.0	0.0	0.0	22908.0705	3530.3776	NaN	NaN	0.1335	0.0706	0.0924	0.0321	0.0853	0.6928	0.0269
0.0	0.0	0.0	25331.0705	2592.3776	NaN	NaN	0.0928	0.0724	0.0913	0.0318	0.0856	0.6916	0.0273
0.0	0.0	0.0	20779.0705	-752.6224	NaN	NaN	-0.0376	0.076	0.0917	0.0319	0.0845	0.6886	0.0273
0.0	0.0	0.0	23125.0705	5010.3776	NaN	NaN	0.1781	0.0756	0.0912	0.0318	0.0845	0.6894	0.0274
0.0	0.0	0.0	23764.0705	1158.3776	NaN	NaN	0.0465	0.0764	0.0921	0.0319	0.0846	0.6874	0.0276
0.0	0.0	0.0	23389.0705	1540.3776	NaN	NaN	0.0618	0.079	0.0924	0.0321	0.0834	0.6855	0.0275
0.0	0.0	0.0	21505.0705	2913.3776	NaN	NaN	0.1193	0.0738	0.0908	0.0318	0.0854	0.6905	0.0277
0.0	0.0	0.0	28968.0705	3711.3776	NaN	NaN	0.1136	0.0698	0.0921	0.032	0.0856	0.6934	0.0272
0.0	0.0	0.0	23301.0705	4930.3776	NaN	NaN	0.1746	0.0672	0.0911	0.0316	0.0866	0.6965	0.027
0.0	0.0	0.0	27221.0705	1639.3776	NaN	NaN	0.0568	0.0675	0.0905	0.0315	0.0863	0.6971	0.0271
0.0	0.0	0.0	27523.0705	2528.3776	NaN	NaN	0.0841	0.0666	0.091	0.0318	0.0869	0.6965	0.0272
0.0	0.0	0.0	22236.0705	4644.3776	NaN	NaN	0.1728	0.0672	0.0898	0.0315	0.0866	0.6975	0.0274
0.0	0.0	0.0	26400.0705	4146.3776	NaN	NaN	0.1357	0.065	0.0883	0.0313	0.0874	0.7005	0.0275
0.0	0.0	0.0	21622.0705	6960.3776	NaN	NaN	0.2435	0.0641	0.0873	0.0311	0.0876	0.7023	0.0275
0.0	0.0	0.0	26715.0705	3842.3776	NaN	NaN	0.1257	0.0635	0.0858	0.0308	0.0875	0.7049	0.0275
0.0	0.0	0.0	27156.0705	3729.3776	NaN	NaN	0.1207	0.0632	0.0856	0.0307	0.088	0.7051	0.0275
0.0	0.0	0.0	21400.0705	2567.3776	NaN	NaN	0.1071	0.0626	0.0848	0.0303	0.088	0.7069	0.0273
0.0	0.0	0.0	23162.0705	3605.3776	NaN	NaN	0.1347	0.0589	0.0847	0.0302	0.0895	0.7097	0.027
0.0	0.0	0.0	22575.0705	2215.3776	NaN	NaN	0.0894	0.0576	0.0849	0.0298	0.0908	0.7102	0.0267
0.0	0.0	0.0	22184.0705	1911.3776	NaN	NaN	0.0793	0.0579	0.0845	0.0295	0.091	0.7106	0.0266
0.0	0.0	0.0	22638.0705	825.3776	NaN	NaN	0.0352	0.0565	0.0844	0.0295	0.0911	0.7123	0.0262
0.0	0.0	0.0	21520.0705	4491.3776	NaN	NaN	0.1727	0.055	0.0849	0.0292	0.0937	0.7109	0.0263
0.0	0.0	0.0	24525.0705	4271.3776	NaN	NaN	0.1483	0.0548	0.0844	0.0291	0.0923	0.7136	0.0258
0.0	0.0	0.0	21358.0705	2894.3776	NaN	NaN	0.1193	0.0539	0.0838	0.0286	0.0953	0.7122	0.0262
0.0	0.0	0.0	22122.0705	2204.3776	NaN	NaN	0.0906	0.0548	0.0838	0.0287	0.0931	0.7138	0.0258
0.0	0.0	0.0	24230.0705	4121.3776	NaN	NaN	0.1454	0.0541	0.0835	0.0286	0.0945	0.7131	0.0261
0.0	0.0	0.0	25007.0705	3796.3776	NaN	NaN	0.1318	0.056	0.0844	0.0288	0.0936	0.7111	0.0261
0.0	0.0	0.0	22031.0705	1823.3776	NaN	NaN	0.0764	0.0565	0.083	0.0288	0.0925	0.713	0.0262
0.0	0.0	0.0	24267.0705	7081.3776	NaN	NaN	0.2259	0.0556	0.0835	0.0288	0.0937	0.7121	0.0264
0.0	0.0	0.0	24331.0705	1787.3776	NaN	NaN	0.0684	0.0554	0.0832	0.0289	0.0928	0.7133	0.0263
0.0	0.0	0.0	23227.0705	6173.3776	NaN	NaN	0.21	0.0534	0.0816	0.0283	0.0938	0.7164	0.0264
0.0	0.0	0.0	21919.0705	5791.3776	NaN	NaN	0.209	0.0518	0.0828	0.0287	0.096	0.7139	0.0268
0.0	0.0	0.0	20608.0705	4572.3776	NaN	NaN	0.1816	0.0532	0.0828	0.0286	0.0937	0.7153	0.0264
0.0	0.0	0.0	25214.0705	4475.3776	NaN	NaN	0.1507	0.0521	0.0824	0.0286	0.0937	0.7171	0.0263
0.0	0.0	0.0	21870.0705	3110.3776	NaN	NaN	0.1245	0.0534	0.0843	0.0288	0.0944	0.7126	0.0264
0.0	0.0	0.0	22038.0705	3479.3776	NaN	NaN	0.1364	0.0545	0.0833	0.0285	0.091	0.717	0.0258
0.0	0.0	0.0	25671.0705	5117.3776	NaN	NaN	0.1662	0.053	0.0844	0.0288	0.0935	0.7144	0.026
0.0	0.0	0.0	22233.0705	2989.3776	NaN	NaN	0.1185	0.055	0.0854	0.0287	0.0918	0.7134	0.0257
0.0	0.0	0.0	26968.0705	3348.3776	NaN	NaN	0.1104	0.0531	0.0836	0.0284	0.0912	0.7181	0.0255
0.0	0.0	0.0	21913.0705	3546.3776	NaN	NaN	0.1393	0.0508	0.0855	0.0287	0.0943	0.7149	0.0258
0.0	0.0	0.0	20030.0705	2593.3776	NaN	NaN	0.1146	0.0516	0.0851	0.0285	0.0927	0.7167	0.0255
0.0	0.0	0.0	23543.0705	402.3776	NaN	NaN	0.0168	0.0507	0.084	0.0283	0.0931	0.7184	0.0255
0.0	0.0	0.0	24450.0705	2442.3776	NaN	NaN	0.0908	0.0504	0.0848	0.0285	0.0936	0.7172	0.0255
0.0	0.0	0.0	22016.0705	4123.3776	NaN	NaN	0.1577	0.0493	0.0838	0.0283	0.0936	0.7196	0.0254
0.0	0.0	0.0	22841.0705	5686.3776	NaN	NaN	0.1993	0.0474	0.0837	0.0284	0.0953	0.7198	0.0254
0.0	0.0	0.0	19541.0705	4949.3776	NaN	NaN	0.2021	0.0477	0.084	0.0286	0.096	0.7181	0.0256
0.0	0.0	0.0	23674.0705	1563.3776	NaN	NaN	0.0619	0.0484	0.0829	0.0284	0.0947	0.7202	0.0255
0.0	0.0	0.0	24022.0705	2338.3776	NaN	NaN	0.0887	0.0482	0.0828	0.0286	0.0949	0.7199	0.0255
0.0	0.0	0.0	22529.0705	3153.3776	NaN	NaN	0.1228	0.049	0.0835	0.0288	0.095	0.718	0.0257
0.0	0.0	0.0	19042.0705	1660.3776	NaN	NaN	0.0802	0.0489	0.0821	0.0286	0.0935	0.7213	0.0255
0.0	0.0	0.0	21137.0705	5467.3776	NaN	NaN	0.2055	0.0486	0.0828	0.0288	0.0946	0.7195	0.0257
0.0	0.0	0.0	25484.0705	2915.3776	NaN	NaN	0.1027	0.0496	0.0828	0.0289	0.0934	0.7197	0.0257
0.0	0.0	0.0	25703.0705	1605.3776	NaN	NaN	0.0588	0.0494	0.0823	0.0288	0.093	0.7209	0.0256
0.0	0.0	0.0	24841.0705	3398.3776	NaN	NaN	0.1203	0.0485	0.0826	0.0289	0.0937	0.7206	0.0258
0.0	0.0	0.0	24049.0705	3697.3776	NaN	NaN	0.1333	0.0482	0.0824	0.029	0.093	0.7217	0.0257
0.0	0.0	0.0	25109.0705	3018.3776	NaN	NaN	0.1073	0.0468	0.0811	0.0288	0.0934	0.7243	0.0257
0.0	0.0	0.0	23548.0705	3011.3776	NaN	NaN	0.1134	0.0458	0.0807	0.0288	0.0947	0.7241	0.0259
0.0	0.0	0.0	23503.0705	4745.3776	NaN	NaN	0.168	0.0455	0.0805	0.0288	0.0938	0.7256	0.0258
0.0	0.0	0.0	24760.0705	3399.3776	NaN	NaN	0.1207	0.0448	0.0802	0.0289	0.0945	0.7258	0.0258
0.0	0.0	0.0	20842.0705	2047.3776	NaN	NaN	0.0894	0.0445	0.0801	0.0289	0.0947	0.726	0.0258
0.0	0.0	0.0	23823.0705	2619.3776	NaN	NaN	0.0991	0.0436	0.0795	0.0288	0.0943	0.7283	0.0255
0.0	0.0	0.0	22876.0705	926.3776	NaN	NaN	0.0389	0.0426	0.0797	0.0288	0.0955	0.7279	0.0255
0.0	0.0	0.0	22081.0705	2127.3776	NaN	NaN	0.0879	0.0413	0.0791	0.0285	0.0953	0.7305	0.0253
0.0	0.0	0.0	20603.0705	3624.3776	NaN	NaN	0.1496	0.0398	0.0793	0.0286	0.0973	0.7295	0.0255
0.0	0.0	0.0	26687.0705	-273.6224	NaN	NaN	-0.0104	0.0395	0.0791	0.0285	0.0957	0.732	0.0252
0.0	0.0	0.0	24775.0705	3293.3776	NaN	NaN	0.1173	0.0386	0.079	0.0286	0.098	0.7303	0.0255
0.0	0.0	0.0	22367.0705	1356.3776	NaN	NaN	0.0572	0.0389	0.0789	0.0285	0.0972	0.7309	0.0256
0.0	0.0	0.0	23586.0705	3249.3776	NaN	NaN	0.1211	0.038	0.0782	0.0285	0.0976	0.7321	0.0256
0.0	0.0	0.0	24447.0705	6320.3776	NaN	NaN	0.2054	0.0372	0.0779	0.0285	0.0988	0.7317	0.026
0.0	0.0	0.0	25065.0705	2010.3776	NaN	NaN	0.0743	0.0368	0.0772	0.0286	0.0988	0.7327	0.0259
0.0	0.0	0.0	22099.0705	5091.3776	NaN	NaN	0.1872	0.0371	0.0769	0.0286	0.0992	0.7319	0.0263
0.0	0.0	0.0	23832.0705	-408.6224	NaN	NaN	-0.0174	0.0363	0.0752	0.0285	0.099	0.7345	0.0265
0.0	0.0	0.0	22464.0705	4395.3776	NaN	NaN	0.1636	0.0356	0.0751	0.0287	0.0995	0.7344	0.0267
0.0	0.0	0.0	21882.0705	1957.3776	NaN	NaN	0.0821	0.0356	0.0749	0.0288	0.0997	0.734	0.027
0.0	0.0	0.0	21852.0705	2389.3776	NaN	NaN	0.0986	0.0356	0.0744	0.029	0.0994	0.7345	0.0271
0.0	0.0	0.0	20056.0705	3857.3776	NaN	NaN	0.1613	0.0355	0.0742	0.0291	0.0993	0.7347	0.0273
0.0	0.0	0.0	21751.0705	2182.3776	NaN	NaN	0.0912	0.0358	0.0747	0.0293	0.0998	0.7329	0.0275
0.0	0.0	0.0	23891.0705	4047.3776	NaN	NaN	0.1449	0.0354	0.0734	0.0291	0.0985	0.7362	0.0274
0.0	0.0	0.0	21782.0705	8610.3776	NaN	NaN	0.2833	0.0349	0.0744	0.0296	0.1018	0.7314	0.0279
0.0	0.0	0.0	19259.0705	2731.3776	NaN	NaN	0.1242	0.0356	0.0736	0.0296	0.0991	0.7345	0.0275
0.0	0.0	0.0	20545.0705	6504.3776	NaN	NaN	0.2405	0.036	0.0742	0.0299	0.1015	0.7304	0.0281
0.0	0.0	0.0	21984.0705	1170.3776	NaN	NaN	0.0505	0.0367	0.0738	0.03	0.0995	0.7324	0.0277
0.0	0.0	0.0	18793.0705	4239.3776	NaN	NaN	0.1841	0.0378	0.0748	0.0303	0.1005	0.7286	0.028
0.0	0.0	0.0	21771.0705	317.3776	NaN	NaN	0.0144	0.0385	0.0745	0.0302	0.0986	0.7306	0.0278
0.0	0.0	0.0	22842.0705	-919.6224	NaN	NaN	-0.0419	0.0383	0.0748	0.0304	0.0995	0.7292	0.0278
0.0	0.0	0.0	23131.0705	4737.3776	NaN	NaN	0.17	0.0378	0.0748	0.0304	0.0985	0.7308	0.0277
0.0	0.0	0.0	21253.0705	1897.3776	NaN	NaN	0.082	0.0365	0.0757	0.0308	0.1	0.7295	0.0276
0.0	0.0	0.0	21644.0705	3314.3776	NaN	NaN	0.1328	0.0363	0.0765	0.031	0.0995	0.7294	0.0274
0.0	0.0	0.0	22826.0705	3678.3776	NaN	NaN	0.1388	0.0361	0.0777	0.0314	0.0998	0.7278	0.0271
0.0	0.0	0.0	19573.0705	468.3776	NaN	NaN	0.0234	0.0374	0.0794	0.0316	0.1	0.7244	0.0271
0.0	0.0	0.0	23298.0705	3424.3776	NaN	NaN	0.1281	0.0368	0.0784	0.0313	0.0986	0.7282	0.0268
0.0	0.0	0.0	22068.0705	5912.3776	NaN	NaN	0.2113	0.0364	0.0802	0.032	0.1003	0.7244	0.0266
0.0	0.0	0.0	24577.0705	1579.3776	NaN	NaN	0.0604	0.0379	0.0812	0.0318	0.0983	0.7244	0.0265
0.0	0.0	0.0	22726.0705	4768.3776	NaN	NaN	0.1734	0.0362	0.08	0.0319	0.099	0.7265	0.0263
0.0	0.0	0.0	15726.0705	5144.3776	NaN	NaN	0.2465	0.0363	0.0816	0.0322	0.1001	0.7234	0.0263
0.0	0.0	0.0	20352.0705	2085.3776	NaN	NaN	0.0929	0.0368	0.0816	0.032	0.0985	0.7251	0.026
0.0	0.0	0.0	21101.0705	3499.3776	NaN	NaN	0.1422	0.036	0.081	0.032	0.1	0.7248	0.0262
0.0	0.0	0.0	23789.0705	4160.3776	NaN	NaN	0.1489	0.0368	0.0816	0.0321	0.0991	0.7246	0.0258
0.0	0.0	0.0	19884.0705	4979.3776	NaN	NaN	0.2003	0.0379	0.0817	0.0319	0.0991	0.7235	0.0259
0.0	0.0	0.0	24542.0705	2777.3776	NaN	NaN	0.1017	0.038	0.0805	0.0314	0.0991	0.7251	0.0259
0.0	0.0	0.0	25052.0705	3951.3776	NaN	NaN	0.1362	0.0371	0.0796	0.0314	0.1004	0.7256	0.026
0.0	0.0	0.0	21821.0705	6341.3776	NaN	NaN	0.2252	0.0372	0.0795	0.0312	0.1013	0.7247	0.0261
0.0	0.0	0.0	21793.0705	1191.3776	NaN	NaN	0.0518	0.037	0.079	0.0311	0.1025	0.724	0.0263
0.0	0.0	0.0	21681.0705	1595.3776	NaN	NaN	0.0685	0.0369	0.078	0.031	0.1026	0.725	0.0264
0.0	0.0	0.0	19907.0705	4027.3776	NaN	NaN	0.1683	0.0374	0.0786	0.0314	0.1043	0.7215	0.0268
0.0	0.0	0.0	19689.0705	3831.3776	NaN	NaN	0.1629	0.0378	0.0777	0.0311	0.1042	0.7221	0.0271
0.0	0.0	0.0	21650.0705	7953.3776	NaN	NaN	0.2687	0.0371	0.0769	0.0313	0.105	0.7226	0.0271
0.0	0.0	0.0	23801.0705	4349.3776	NaN	NaN	0.1545	0.0388	0.0785	0.0317	0.1068	0.7163	0.0277
0.0	0.0	0.0	25046.0705	1893.3776	NaN	NaN	0.0703	0.0407	0.0769	0.0314	0.1044	0.7188	0.0278
0.0	0.0	0.0	24389.0705	2226.3776	NaN	NaN	0.0836	0.0394	0.076	0.0313	0.1056	0.7194	0.0282
0.0	0.0	0.0	23795.0705	4757.3776	NaN	NaN	0.1666	0.0396	0.0772	0.0317	0.1073	0.7158	0.0285
0.0	0.0	0.0	20363.0705	3525.3776	NaN	NaN	0.1476	0.0399	0.0756	0.0312	0.1069	0.7176	0.0288
0.0	0.0	0.0	26265.0705	3940.3776	NaN	NaN	0.1305	0.0385	0.0751	0.0311	0.1075	0.719	0.0287
0.0	0.0	0.0	21578.0705	3672.3776	NaN	NaN	0.1454	0.0388	0.0766	0.0314	0.1095	0.7147	0.0291
0.0	0.0	0.0	25375.0705	5311.3776	NaN	NaN	0.1731	0.039	0.0758	0.031	0.1077	0.7177	0.0287
0.0	0.0	0.0	21698.0705	2908.3776	NaN	NaN	0.1182	0.0388	0.0769	0.0313	0.1098	0.7142	0.029
0.0	0.0	0.0	21654.0705	2852.3776	NaN	NaN	0.1164	0.0394	0.0766	0.031	0.1091	0.7149	0.029
0.0	0.0	0.0	22538.0705	4584.3776	NaN	NaN	0.169	0.0382	0.0756	0.0308	0.1094	0.717	0.029
0.0	0.0	0.0	23703.0705	6172.3776	NaN	NaN	0.2066	0.0376	0.0767	0.0309	0.1109	0.7148	0.0291
0.0	0.0	0.0	22547.0705	4097.3776	NaN	NaN	0.1538	0.0373	0.0761	0.0307	0.1105	0.7164	0.0291
0.0	0.0	0.0	23066.0705	4330.3776	NaN	NaN	0.1581	0.0369	0.0766	0.0307	0.111	0.7157	0.029
0.0	0.0	0.0	22644.0705	3030.3776	NaN	NaN	0.118	0.0374	0.0764	0.0305	0.1106	0.7161	0.0291
0.0	0.0	0.0	23289.0705	1547.3776	NaN	NaN	0.0623	0.0367	0.0758	0.0303	0.1098	0.7186	0.0288
0.0	0.0	0.0	20557.0705	4672.3776	NaN	NaN	0.1852	0.0366	0.0764	0.0303	0.1116	0.7162	0.029
0.0	0.0	0.0	23209.0705	6151.3776	NaN	NaN	0.2095	0.0357	0.0756	0.03	0.1104	0.7196	0.0287
0.0	0.0	0.0	24390.0705	3298.3776	NaN	NaN	0.1191	0.035	0.0764	0.0304	0.1119	0.7175	0.0288
0.0	0.0	0.0	18627.0705	4902.3776	NaN	NaN	0.2084	0.0348	0.0753	0.03	0.1119	0.719	0.029
0.0	0.0	0.0	22449.0705	3327.3776	NaN	NaN	0.1291	0.0338	0.0751	0.0302	0.1118	0.7201	0.0289
0.0	0.0	0.0	20745.0705	5240.3776	NaN	NaN	0.2017	0.0341	0.0756	0.0304	0.1125	0.7183	0.0291
0.0	0.0	0.0	24309.0705	4496.3776	NaN	NaN	0.1561	0.0342	0.0746	0.0303	0.1105	0.7214	0.029
0.0	0.0	0.0	24315.0705	3994.3776	NaN	NaN	0.1411	0.035	0.0751	0.0306	0.1116	0.7182	0.0294
0.0	0.0	0.0	22587.0705	4318.3776	NaN	NaN	0.1605	0.0357	0.0739	0.0305	0.1093	0.7212	0.0294
0.0	0.0	0.0	24066.0705	7959.3776	NaN	NaN	0.2485	0.0355	0.0736	0.0306	0.1105	0.7202	0.0297
0.0	0.0	0.0	23100.0705	6946.3776	NaN	NaN	0.2312	0.0352	0.0731	0.0306	0.11	0.7215	0.0297
0.0	0.0	0.0	23218.0705	6080.3776	NaN	NaN	0.2075	0.0356	0.0735	0.0308	0.1109	0.7193	0.03
0.0	0.0	0.0	19740.0705	2237.3776	NaN	NaN	0.1018	0.037	0.0729	0.0307	0.1096	0.7197	0.0301
0.0	0.0	0.0	21542.0705	1760.3776	NaN	NaN	0.0755	0.0383	0.0722	0.0305	0.1085	0.7202	0.0302
0.0	0.0	0.0	24372.0705	1047.3776	NaN	NaN	0.0412	0.0391	0.0716	0.0303	0.1077	0.7209	0.0304
0.0	0.0	0.0	25089.0705	4911.3776	NaN	NaN	0.1637	0.0394	0.0711	0.0301	0.1075	0.7215	0.0305
0.0	0.0	0.0	22274.0705	6008.3776	NaN	NaN	0.2124	0.0395	0.0705	0.0299	0.1078	0.7217	0.0307
0.0	0.0	0.0	20277.0705	3903.3776	NaN	NaN	0.1614	0.0393	0.0701	0.0298	0.1076	0.7226	0.0306
0.0	0.0	0.0	19768.0705	3397.3776	NaN	NaN	0.1467	0.0391	0.0691	0.0294	0.1084	0.723	0.031
0.0	0.0	0.0	25740.0705	2776.3776	NaN	NaN	0.0974	0.0381	0.0679	0.0291	0.1083	0.7256	0.031
0.0	0.0	0.0	22422.0705	2776.3776	NaN	NaN	0.1102	0.0381	0.0686	0.0292	0.1098	0.723	0.0313
0.0	0.0	0.0	22188.0705	2681.3776	NaN	NaN	0.1078	0.0395	0.0679	0.0288	0.1086	0.7236	0.0316
0.0	0.0	0.0	24536.0705	1043.3776	NaN	NaN	0.0408	0.0394	0.0667	0.0287	0.1078	0.7257	0.0317
0.0	0.0	0.0	24939.0705	5627.3776	NaN	NaN	0.1841	0.0402	0.067	0.0286	0.1091	0.7225	0.0325
0.0	0.0	0.0	24685.0705	2414.3776	NaN	NaN	0.0891	0.0406	0.0657	0.0281	0.1067	0.7264	0.0324
0.0	0.0	0.0	29392.0705	5997.3776	NaN	NaN	0.1695	0.0394	0.0653	0.0279	0.1082	0.7266	0.0327
0.0	0.0	0.0	24187.0705	3679.3776	NaN	NaN	0.132	0.0389	0.0658	0.0281	0.1091	0.7251	0.0331
0.0	0.0	0.0	23478.0705	5869.3776	NaN	NaN	0.2	0.0391	0.0652	0.0277	0.1086	0.7261	0.0333
0.0	0.0	0.0	21432.0705	2239.3776	NaN	NaN	0.0946	0.0379	0.0644	0.0276	0.1086	0.7281	0.0334
0.0	0.0	0.0	22201.0705	3425.3776	NaN	NaN	0.1337	0.038	0.0656	0.0278	0.1102	0.7246	0.0339
0.0	0.0	0.0	18478.0705	4815.3776	NaN	NaN	0.2067	0.0382	0.0651	0.0276	0.1082	0.7272	0.0337
0.0	0.0	0.0	26651.0705	2376.3776	NaN	NaN	0.0819	0.0376	0.0659	0.0279	0.1095	0.7253	0.0339
0.0	0.0	0.0	23834.0705	5855.3776	NaN	NaN	0.1972	0.0378	0.0662	0.0282	0.1094	0.7245	0.0339
0.0	0.0	0.0	25437.0705	4078.3776	NaN	NaN	0.1382	0.0382	0.0662	0.0279	0.1084	0.7254	0.034
0.0	0.0	0.0	26332.0705	1981.3776	NaN	NaN	0.07	0.0375	0.0665	0.0283	0.1091	0.7245	0.034
0.0	0.0	0.0	20951.0705	8677.3776	NaN	NaN	0.2929	0.0369	0.0662	0.0283	0.1091	0.7254	0.0341
0.0	0.0	0.0	22554.0705	5481.3776	NaN	NaN	0.1955	0.0375	0.0667	0.0286	0.1102	0.7225	0.0345
0.0	0.0	0.0	21859.0705	4260.3776	NaN	NaN	0.1631	0.0383	0.0659	0.0286	0.1084	0.7246	0.0343
0.0	0.0	0.0	17987.0705	4850.3776	NaN	NaN	0.2124	0.0395	0.0673	0.0292	0.1094	0.72	0.0345
0.0	0.0	0.0	20186.0705	3745.3776	NaN	NaN	0.1565	0.0412	0.0669	0.029	0.1071	0.7214	0.0344
0.0	0.0	0.0	19876.0705	4348.3776	NaN	NaN	0.1795	0.041	0.0669	0.0291	0.1065	0.7225	0.034
0.0	0.0	0.0	18914.0705	5116.3776	NaN	NaN	0.2129	0.0427	0.0688	0.0296	0.1081	0.7165	0.0342
0.0	0.0	0.0	21451.0705	2351.3776	NaN	NaN	0.0988	0.0453	0.0684	0.0294	0.1049	0.7181	0.0339
0.0	0.0	0.0	26145.0705	3112.3776	NaN	NaN	0.1064	0.0459	0.0686	0.0295	0.1042	0.718	0.0338
0.0	0.0	0.0	20360.0705	4059.3776	NaN	NaN	0.1662	0.0484	0.0707	0.0301	0.1039	0.713	0.0339
0.0	0.0	0.0	23362.0705	1925.3776	NaN	NaN	0.0761	0.0531	0.0722	0.0303	0.1012	0.7097	0.0336
0.0	0.0	0.0	25354.0705	3025.3776	NaN	NaN	0.1066	0.0538	0.0737	0.0309	0.1014	0.7069	0.0333
0.0	0.0	0.0	22037.0705	704.3776	NaN	NaN	0.031	0.06	0.0775	0.0315	0.1017	0.6953	0.0339
0.0	0.0	0.0	23445.0705	1681.3776	NaN	NaN	0.0669	0.0568	0.0741	0.0303	0.0993	0.7061	0.0334
0.0	0.0	0.0	20086.0705	5096.3776	NaN	NaN	0.2024	0.05	0.0723	0.0298	0.1019	0.7129	0.0331
0.0	0.0	0.0	18570.0705	4466.3776	NaN	NaN	0.1939	0.0492	0.0732	0.03	0.1026	0.7122	0.0329
0.0	0.0	0.0	20271.0705	3121.3776	NaN	NaN	0.1334	0.05	0.0727	0.03	0.1015	0.7131	0.0327
0.0	0.0	0.0	22855.0705	4835.3776	NaN	NaN	0.1746	0.0506	0.0734	0.0304	0.1022	0.7108	0.0326
0.0	0.0	0.0	24950.0705	3871.3776	NaN	NaN	0.1343	0.0556	0.0771	0.0317	0.1018	0.7012	0.0325
0.0	0.0	0.0	20065.0705	2287.3776	NaN	NaN	0.1023	0.0627	0.0796	0.032	0.1017	0.6904	0.0336
0.0	0.0	0.0	29654.0705	3197.3776	NaN	NaN	0.0973	0.0573	0.0763	0.0311	0.101	0.7012	0.033
0.0	0.0	0.0	21761.0705	4566.3776	NaN	NaN	0.1734	0.0537	0.0769	0.0311	0.1045	0.7005	0.0333
0.0	0.0	0.0	20197.0705	5104.3776	NaN	NaN	0.2017	0.0534	0.0744	0.0301	0.102	0.7074	0.0327
0.0	0.0	0.0	22610.0705	3800.3776	NaN	NaN	0.1439	0.0486	0.0741	0.0302	0.1046	0.7099	0.0327
0.0	0.0	0.0	22745.0705	2753.3776	NaN	NaN	0.108	0.0498	0.0743	0.0301	0.1039	0.7095	0.0324
0.0	0.0	0.0	21860.0705	4499.3776	NaN	NaN	0.1707	0.0493	0.074	0.0302	0.104	0.7102	0.0323
0.0	0.0	0.0	24331.0705	687.3776	NaN	NaN	0.0275	0.0501	0.0745	0.03	0.104	0.7091	0.0323
0.0	0.0	0.0	23644.0705	352.3776	NaN	NaN	0.0147	0.0492	0.0734	0.0298	0.1028	0.7128	0.032
0.0	0.0	0.0	25113.0705	2494.3776	NaN	NaN	0.0904	0.0474	0.0729	0.0295	0.1035	0.7147	0.032
0.0	0.0	0.0	20618.0705	3970.3776	NaN	NaN	0.1615	0.0467	0.0734	0.0295	0.1041	0.7142	0.032
0.0	0.0	0.0	23464.0705	3537.3776	NaN	NaN	0.131	0.045	0.0723	0.0291	0.1033	0.7186	0.0317
0.0	0.0	0.0	22220.0705	6908.3776	NaN	NaN	0.2372	0.0438	0.0727	0.0293	0.1067	0.7152	0.0325
0.0	0.0	0.0	21223.0705	1903.3776	NaN	NaN	0.0823	0.045	0.0728	0.0291	0.1045	0.7165	0.032
0.0	0.0	0.0	21606.0705	3909.3776	NaN	NaN	0.1532	0.0456	0.0719	0.0288	0.1034	0.7182	0.032
0.0	0.0	0.0	26469.0705	2310.3776	NaN	NaN	0.0803	0.0458	0.0721	0.0289	0.1031	0.7182	0.032
0.0	0.0	0.0	22177.0705	3001.3776	NaN	NaN	0.1192	0.0466	0.0724	0.0288	0.1026	0.7176	0.0319
0.0	0.0	0.0	20164.0705	4075.3776	NaN	NaN	0.1681	0.0461	0.0716	0.0284	0.1019	0.7203	0.0317
0.0	0.0	0.0	20939.0705	3059.3776	NaN	NaN	0.1275	0.045	0.0725	0.0287	0.1039	0.718	0.0319
0.0	0.0	0.0	20621.0705	2917.3776	NaN	NaN	0.1239	0.0455	0.0725	0.0284	0.1027	0.7193	0.0315
0.0	0.0	0.0	22928.0705	2049.3776	NaN	NaN	0.082	0.0452	0.0725	0.0284	0.1031	0.7193	0.0314
0.0	0.0	0.0	24205.0705	1261.3776	NaN	NaN	0.0495	0.0453	0.0731	0.0285	0.1032	0.7185	0.0313
0.0	0.0	0.0	22607.0705	1573.3776	NaN	NaN	0.0651	0.0458	0.0728	0.0284	0.1027	0.7191	0.0312
0.0	0.0	0.0	26456.0705	3056.3776	NaN	NaN	0.1036	0.0452	0.0721	0.0283	0.1027	0.7205	0.0313
0.0	0.0	0.0	23462.0705	4505.3776	NaN	NaN	0.1611	0.045	0.0725	0.0284	0.1042	0.7183	0.0316
0.0	0.0	0.0	24592.0705	4025.3776	NaN	NaN	0.1407	0.0449	0.0718	0.0282	0.1042	0.7193	0.0316
0.0	0.0	0.0	23206.0705	6917.3776	NaN	NaN	0.2296	0.0448	0.0718	0.0284	0.1052	0.7183	0.0316
0.0	0.0	0.0	22609.0705	1572.3776	NaN	NaN	0.065	0.0463	0.072	0.0283	0.1046	0.7173	0.0315
0.0	0.0	0.0	22363.0705	2458.3776	NaN	NaN	0.099	0.0461	0.0706	0.028	0.1032	0.7208	0.0313
0.0	0.0	0.0	23613.0705	5575.3776	NaN	NaN	0.191	0.0445	0.0711	0.0283	0.1052	0.7194	0.0315
0.0	0.0	0.0	23002.0705	4269.3776	NaN	NaN	0.1566	0.0449	0.072	0.0284	0.1057	0.7173	0.0316
0.0	0.0	0.0	24841.0705	991.3776	NaN	NaN	0.0384	0.0452	0.0711	0.0282	0.1034	0.7211	0.0309
0.0	0.0	0.0	26060.0705	2782.3776	NaN	NaN	0.0965	0.0455	0.072	0.0285	0.1055	0.7172	0.0314
0.0	0.0	0.0	23696.0705	490.3776	NaN	NaN	0.0203	0.0454	0.0716	0.0284	0.1033	0.7204	0.0309
0.0	0.0	0.0	19671.0705	4473.3776	NaN	NaN	0.1853	0.044	0.0713	0.0284	0.1053	0.7199	0.0312
0.0	0.0	0.0	22807.0705	5823.3776	NaN	NaN	0.2034	0.0429	0.0717	0.0285	0.1069	0.7185	0.0315
0.0	0.0	0.0	23453.0705	4097.3776	NaN	NaN	0.1487	0.0437	0.0715	0.0284	0.1061	0.7191	0.0312
0.0	0.0	0.0	24811.0705	3042.3776	NaN	NaN	0.1092	0.0436	0.0704	0.028	0.1061	0.7206	0.0313
0.0	0.0	0.0	24643.0705	5525.3776	NaN	NaN	0.1832	0.0436	0.0707	0.0283	0.1069	0.7193	0.0313
0.0	0.0	0.0	21112.0705	3660.3776	NaN	NaN	0.1478	0.0455	0.0707	0.0281	0.1054	0.7193	0.031
0.0	0.0	0.0	26348.0705	1178.3776	NaN	NaN	0.0428	0.045	0.0699	0.028	0.1048	0.7214	0.0309
0.0	0.0	0.0	21194.0705	4487.3776	NaN	NaN	0.1747	0.0449	0.0704	0.0281	0.1063	0.7192	0.0312
0.0	0.0	0.0	25119.0705	1963.3776	NaN	NaN	0.0725	0.0458	0.0704	0.028	0.1049	0.7201	0.0309
0.0	0.0	0.0	25854.0705	-284.6224	NaN	NaN	-0.0111	0.0464	0.0706	0.0281	0.1047	0.7194	0.0307
0.0	0.0	0.0	21951.0705	2104.3776	NaN	NaN	0.0875	0.0477	0.0708	0.028	0.1048	0.7179	0.0307
0.0	0.0	0.0	24182.0705	3828.3776	NaN	NaN	0.1367	0.0465	0.0701	0.0278	0.1042	0.7211	0.0303
0.0	0.0	0.0	22690.0705	2286.3776	NaN	NaN	0.0915	0.048	0.0722	0.0281	0.1049	0.7166	0.0302
0.0	0.0	0.0	23802.0705	-997.6224	NaN	NaN	-0.0437	0.0485	0.071	0.0277	0.1033	0.7195	0.03
0.0	0.0	0.0	24942.0705	3966.3776	NaN	NaN	0.1372	0.046	0.0718	0.028	0.1043	0.7201	0.0298
0.0	0.0	0.0	22043.0705	2155.3776	NaN	NaN	0.0891	0.0469	0.0732	0.0282	0.1048	0.7167	0.0301
0.0	0.0	0.0	26729.0705	3322.3776	NaN	NaN	0.1106	0.0455	0.0714	0.0277	0.1023	0.7232	0.0298
0.0	0.0	0.0	23863.0705	5446.3776	NaN	NaN	0.1858	0.0432	0.0724	0.0283	0.1068	0.7187	0.0307
0.0	0.0	0.0	19670.0705	7398.3776	NaN	NaN	0.2733	0.0427	0.0718	0.028	0.1063	0.7202	0.0309
0.0	0.0	0.0	22267.0705	7006.3776	NaN	NaN	0.2393	0.0412	0.0712	0.0281	0.1061	0.7225	0.0308
0.0	0.0	0.0	24953.0705	5608.3776	NaN	NaN	0.1835	0.0412	0.072	0.0283	0.109	0.7179	0.0316
0.0	0.0	0.0	23764.0705	7673.3776	NaN	NaN	0.2441	0.0415	0.0712	0.0283	0.1061	0.7218	0.031
0.0	0.0	0.0	17056.0705	7165.3776	NaN	NaN	0.2958	0.0432	0.0721	0.0285	0.1073	0.7173	0.0316
0.0	0.0	0.0	22521.0705	2717.3776	NaN	NaN	0.1077	0.0437	0.0707	0.0283	0.1032	0.7232	0.031
0.0	0.0	0.0	22035.0705	6495.3776	NaN	NaN	0.2277	0.0433	0.0717	0.0285	0.1053	0.7197	0.0314
0.0	0.0	0.0	22636.0705	5941.3776	NaN	NaN	0.2079	0.0439	0.072	0.0284	0.1036	0.7209	0.0312
0.0	0.0	0.0	25143.0705	4814.3776	NaN	NaN	0.1607	0.0434	0.0723	0.0284	0.103	0.7218	0.0309
0.0	0.0	0.0	25345.0705	2655.3776	NaN	NaN	0.0948	0.0436	0.0734	0.0285	0.1031	0.7206	0.0308
0.0	0.0	0.0	23827.0705	4178.3776	NaN	NaN	0.1492	0.0437	0.0733	0.0282	0.1016	0.7228	0.0304
0.0	0.0	0.0	21847.0705	4236.3776	NaN	NaN	0.1624	0.043	0.0739	0.028	0.1016	0.7232	0.0303
0.0	0.0	0.0	22577.0705	6541.3776	NaN	NaN	0.2246	0.0418	0.0748	0.0281	0.1029	0.7221	0.0303
0.0	0.0	0.0	21758.0705	6664.3776	NaN	NaN	0.2345	0.0417	0.0749	0.0278	0.102	0.7235	0.03
0.0	0.0	0.0	24034.0705	2319.3776	NaN	NaN	0.088	0.0425	0.0755	0.0278	0.1005	0.7241	0.0296
0.0	0.0	0.0	25407.0705	3180.3776	NaN	NaN	0.1113	0.0425	0.0757	0.0276	0.0997	0.725	0.0295
0.0	0.0	0.0	24205.0705	3646.3776	NaN	NaN	0.1309	0.0426	0.0769	0.0279	0.0996	0.7234	0.0296
0.0	0.0	0.0	21324.0705	3957.3776	NaN	NaN	0.1565	0.0424	0.0771	0.0279	0.0989	0.7242	0.0295
0.0	0.0	0.0	19530.0705	5450.3776	NaN	NaN	0.2182	0.0428	0.0779	0.028	0.0981	0.7237	0.0294
0.0	0.0	0.0	19855.0705	-1534.6224	NaN	NaN	-0.0838	0.0433	0.0778	0.0279	0.0977	0.7237	0.0295
0.0	0.0	0.0	24764.0705	4939.3776	NaN	NaN	0.1663	0.0427	0.0782	0.028	0.0971	0.7246	0.0294
0.0	0.0	0.0	24942.0705	4272.3776	NaN	NaN	0.1462	0.0428	0.0791	0.0282	0.0985	0.7217	0.0297
0.0	0.0	0.0	28062.0705	3801.3776	NaN	NaN	0.1193	0.0429	0.0785	0.0279	0.0972	0.724	0.0295
0.0	0.0	0.0	22939.0705	5737.3776	NaN	NaN	0.2001	0.0428	0.0781	0.028	0.0979	0.7236	0.0296
0.0	0.0	0.0	19608.0705	3920.3776	NaN	NaN	0.1666	0.0436	0.0772	0.0276	0.0982	0.7233	0.0301
0.0	0.0	0.0	23889.0705	1877.3776	NaN	NaN	0.0729	0.043	0.0757	0.0274	0.0967	0.7271	0.03
0.0	0.0	0.0	18264.0705	4906.3776	NaN	NaN	0.2118	0.0432	0.0758	0.0274	0.0988	0.7241	0.0307
0.0	0.0	0.0	25303.0705	2901.3776	NaN	NaN	0.1029	0.0435	0.0749	0.0272	0.097	0.727	0.0305
0.0	0.0	0.0	20827.0705	2779.3776	NaN	NaN	0.1177	0.0434	0.0748	0.0274	0.098	0.7257	0.0307
0.0	0.0	0.0	21683.0705	7296.3776	NaN	NaN	0.2518	0.0445	0.0749	0.0273	0.0974	0.7252	0.0307
0.0	0.0	0.0	24975.0705	2390.3776	NaN	NaN	0.0874	0.0455	0.0743	0.0274	0.096	0.7264	0.0304
0.0	0.0	0.0	23194.0705	2776.3776	NaN	NaN	0.1069	0.0475	0.0752	0.0276	0.0966	0.7225	0.0306
0.0	0.0	0.0	22393.0705	1456.3776	NaN	NaN	0.0611	0.0499	0.0754	0.0278	0.0956	0.7205	0.0308
0.0	0.0	0.0	19459.0705	206.3776	NaN	NaN	0.0105	0.0509	0.0749	0.0278	0.0944	0.7212	0.0307
0.0	0.0	0.0	22719.0705	4543.3776	NaN	NaN	0.1667	0.0488	0.0737	0.0277	0.0946	0.7244	0.0308
0.0	0.0	0.0	19574.0705	1154.3776	NaN	NaN	0.0557	0.0483	0.0751	0.0281	0.0968	0.7204	0.0312
0.0	0.0	0.0	25176.0705	1474.3776	NaN	NaN	0.0553	0.048	0.0735	0.0277	0.0941	0.7259	0.0307
0.0	0.0	0.0	26475.0705	2271.3776	NaN	NaN	0.079	0.0452	0.0734	0.0281	0.097	0.725	0.0313
0.0	0.0	0.0	22032.0705	4058.3776	NaN	NaN	0.1556	0.0464	0.0746	0.0285	0.0973	0.7221	0.0311
0.0	0.0	0.0	19345.0705	3939.3776	NaN	NaN	0.1692	0.0481	0.0737	0.0283	0.0962	0.7231	0.0308
0.0	0.0	0.0	29226.0705	443.3776	NaN	NaN	0.0149	0.048	0.0731	0.0284	0.0965	0.7232	0.0309
0.0	0.0	0.0	25509.0705	4906.3776	NaN	NaN	0.1613	0.0493	0.0744	0.0288	0.0973	0.719	0.0312
0.0	0.0	0.0	21393.0705	2903.3776	NaN	NaN	0.1195	0.0499	0.0737	0.0285	0.0952	0.7217	0.031
0.0	0.0	0.0	25602.0705	3060.3776	NaN	NaN	0.1068	0.0484	0.0741	0.029	0.0964	0.7212	0.031
0.0	0.0	0.0	25051.0705	836.3776	NaN	NaN	0.0323	0.0497	0.0744	0.029	0.096	0.7199	0.031
0.0	0.0	0.0	23916.0705	-953.6224	NaN	NaN	-0.0415	0.0505	0.0741	0.0289	0.096	0.7195	0.031
0.0	0.0	0.0	24000.0705	2361.3776	NaN	NaN	0.0896	0.0481	0.0734	0.0287	0.0945	0.7249	0.0303
0.0	0.0	0.0	25089.0705	7003.3776	NaN	NaN	0.2182	0.0468	0.0751	0.029	0.097	0.7217	0.0304
0.0	0.0	0.0	21653.0705	3628.3776	NaN	NaN	0.1435	0.0476	0.0744	0.0287	0.0957	0.7236	0.0301
0.0	0.0	0.0	22126.0705	2127.3776	NaN	NaN	0.0877	0.0473	0.0746	0.0287	0.0972	0.7219	0.0303
0.0	0.0	0.0	23434.0705	3663.3776	NaN	NaN	0.1352	0.0466	0.0742	0.0286	0.0965	0.7238	0.0302
0.0	0.0	0.0	26267.0705	1979.3776	NaN	NaN	0.0701	0.0464	0.0752	0.0288	0.0971	0.7221	0.0304
0.0	0.0	0.0	21454.0705	894.3776	NaN	NaN	0.04	0.0463	0.0743	0.0286	0.0962	0.7242	0.0302
0.0	0.0	0.0	21887.0705	5612.3776	NaN	NaN	0.2041	0.0458	0.0753	0.0289	0.0976	0.722	0.0305
0.0	0.0	0.0	23320.0705	4036.3776	NaN	NaN	0.1475	0.0466	0.076	0.0292	0.0964	0.7216	0.0302
0.0	0.0	0.0	26439.0705	4100.3776	NaN	NaN	0.1343	0.0455	0.0747	0.0288	0.0967	0.7239	0.0304
0.0	0.0	0.0	24738.0705	6527.3776	NaN	NaN	0.2088	0.0444	0.0754	0.0295	0.0992	0.7208	0.0307
0.0	0.0	0.0	18730.0705	3813.3776	NaN	NaN	0.1692	0.0458	0.0753	0.0294	0.099	0.7196	0.0309
0.0	0.0	0.0	23788.0705	1975.3776	NaN	NaN	0.0767	0.0448	0.0734	0.0292	0.0989	0.7228	0.0308
0.0	0.0	0.0	21717.0705	3453.3776	NaN	NaN	0.1372	0.0447	0.0738	0.0295	0.102	0.7186	0.0315
0.0	0.0	0.0	20577.0705	3883.3776	NaN	NaN	0.1588	0.0459	0.0731	0.0292	0.1009	0.7197	0.0312
0.0	0.0	0.0	22305.0705	3226.3776	NaN	NaN	0.1264	0.0459	0.0731	0.0293	0.1021	0.7184	0.0313
0.0	0.0	0.0	21343.0705	1799.3776	NaN	NaN	0.0778	0.0453	0.0721	0.0287	0.1026	0.7201	0.0312
0.0	0.0	0.0	25224.0705	4237.3776	NaN	NaN	0.1438	0.0432	0.0715	0.0286	0.1025	0.7236	0.0306
0.0	0.0	0.0	21024.0705	2323.3776	NaN	NaN	0.0995	0.0429	0.0732	0.0287	0.1056	0.7186	0.0309
0.0	0.0	0.0	25799.0705	3021.3776	NaN	NaN	0.1048	0.0414	0.072	0.0285	0.1038	0.7242	0.0301
0.0	0.0	0.0	21974.0705	2757.3776	NaN	NaN	0.1115	0.0415	0.0747	0.0293	0.1066	0.7177	0.0302
0.0	0.0	0.0	24599.0705	1298.3776	NaN	NaN	0.0501	0.043	0.074	0.0289	0.1037	0.7205	0.0299
0.0	0.0	0.0	22587.0705	731.3776	NaN	NaN	0.0314	0.0411	0.0733	0.0289	0.1032	0.724	0.0297
0.0	0.0	0.0	23686.0705	4591.3776	NaN	NaN	0.1624	0.0402	0.076	0.0295	0.1049	0.7199	0.0295
0.0	0.0	0.0	20544.0705	6249.3776	NaN	NaN	0.2332	0.0403	0.0759	0.0293	0.1034	0.7219	0.0292
0.0	0.0	0.0	24692.0705	1168.3776	NaN	NaN	0.0452	0.0398	0.0772	0.0296	0.1026	0.7221	0.0288
0.0	0.0	0.0	21604.0705	4912.3776	NaN	NaN	0.1853	0.0401	0.0781	0.0296	0.1028	0.7206	0.0289
0.0	0.0	0.0	25620.0705	5030.3776	NaN	NaN	0.1641	0.0394	0.0779	0.0293	0.1013	0.7233	0.0288
0.0	0.0	0.0	26744.0705	5340.3776	NaN	NaN	0.1664	0.039	0.0799	0.0298	0.1023	0.7201	0.0288
0.0	0.0	0.0	23940.0705	4131.3776	NaN	NaN	0.1472	0.0392	0.0792	0.0293	0.1011	0.7222	0.029
0.0	0.0	0.0	30647.0705	3286.3776	NaN	NaN	0.0968	0.038	0.0798	0.0296	0.1002	0.7238	0.0287
0.0	0.0	0.0	22438.0705	3108.3776	NaN	NaN	0.1217	0.0391	0.0817	0.0298	0.0997	0.7212	0.0286
0.0	0.0	0.0	24275.0705	2188.3776	NaN	NaN	0.0827	0.0389	0.081	0.0295	0.0976	0.7251	0.028
0.0	0.0	0.0	24564.0705	4436.3776	NaN	NaN	0.153	0.039	0.0828	0.0299	0.0999	0.7204	0.028
0.0	0.0	0.0	22119.0705	4694.3776	NaN	NaN	0.1751	0.04	0.0833	0.03	0.0989	0.7201	0.0277
0.0	0.0	0.0	21994.0705	3945.3776	NaN	NaN	0.1521	0.0388	0.0827	0.0302	0.1	0.7207	0.0276
0.0	0.0	0.0	21146.0705	4267.3776	NaN	NaN	0.1679	0.0384	0.0831	0.0306	0.1004	0.7199	0.0275
0.0	0.0	0.0	21594.0705	4298.3776	NaN	NaN	0.166	0.0379	0.0828	0.031	0.1008	0.72	0.0275
0.0	0.0	0.0	24133.0705	3574.3776	NaN	NaN	0.129	0.0387	0.0826	0.0314	0.1007	0.719	0.0276
0.0	0.0	0.0	24344.0705	2925.3776	NaN	NaN	0.1073	0.0405	0.0823	0.0316	0.1008	0.7168	0.028
0.0	0.0	0.0	24447.0705	4366.3776	NaN	NaN	0.1515	0.0413	0.0811	0.0315	0.0996	0.7184	0.0281
0.0	0.0	0.0	23005.0705	2661.3776	NaN	NaN	0.1037	0.0406	0.081	0.0315	0.1007	0.7179	0.0283
0.0	0.0	0.0	20371.0705	1913.3776	NaN	NaN	0.0859	0.0399	0.0806	0.0313	0.1013	0.7184	0.0286
0.0	0.0	0.0	18423.0705	3071.3776	NaN	NaN	0.1429	0.0384	0.0797	0.0313	0.1013	0.7208	0.0285
0.0	0.0	0.0	21193.0705	1637.3776	NaN	NaN	0.0717	0.0378	0.0805	0.0317	0.1024	0.7189	0.0287
0.0	0.0	0.0	19593.0705	1503.3776	NaN	NaN	0.0713	0.0374	0.0795	0.0318	0.1019	0.7206	0.0288
0.0	0.0	0.0	24303.0705	6105.3776	NaN	NaN	0.2008	0.0367	0.0792	0.0322	0.1032	0.7196	0.0291
0.0	0.0	0.0	23910.0705	5324.3776	NaN	NaN	0.1821	0.0373	0.0795	0.0332	0.1045	0.716	0.0295
0.0	0.0	0.0	25951.0705	3246.3776	NaN	NaN	0.1112	0.0379	0.0781	0.0337	0.1043	0.716	0.03
0.0	0.0	0.0	25902.0705	2424.3776	NaN	NaN	0.0856	0.0379	0.0774	0.0346	0.1058	0.7137	0.0306
0.0	0.0	0.0	22877.0705	3994.3776	NaN	NaN	0.1486	0.0381	0.0768	0.0356	0.1073	0.7109	0.0313
0.0	0.0	0.0	20990.0705	4665.3776	NaN	NaN	0.1818	0.0388	0.0767	0.0364	0.1083	0.7079	0.0319
0.0	0.0	0.0	22297.0705	-1379.6224	NaN	NaN	-0.066	0.0401	0.0763	0.0369	0.1088	0.7055	0.0325
0.0	0.0	0.0	24671.0705	2260.3776	NaN	NaN	0.0839	0.0403	0.0755	0.037	0.1077	0.7073	0.0322
0.0	0.0	0.0	18566.0705	3705.3776	NaN	NaN	0.1664	0.0409	0.076	0.037	0.1085	0.7051	0.0324
0.0	0.0	0.0	19737.0705	5464.3776	NaN	NaN	0.2168	0.0415	0.0752	0.0363	0.1073	0.7076	0.032
0.0	0.0	0.0	25246.0705	4991.3776	NaN	NaN	0.1651	0.0405	0.0758	0.0364	0.1081	0.7076	0.0316
0.0	0.0	0.0	26010.0705	5430.3776	NaN	NaN	0.1727	0.0431	0.0786	0.0367	0.1106	0.6989	0.0321
0.0	0.0	0.0	27607.0705	910.3776	NaN	NaN	0.0319	0.0471	0.0784	0.0367	0.1066	0.6993	0.0319
0.0	0.0	0.0	21307.0705	1346.3776	NaN	NaN	0.0594	0.0484	0.0794	0.037	0.1076	0.6953	0.0323
0.0	0.0	0.0	23472.0705	2357.3776	NaN	NaN	0.0913	0.0488	0.0795	0.0369	0.1046	0.6983	0.0319
0.0	0.0	0.0	24245.0705	3155.3776	NaN	NaN	0.1152	0.0469	0.0787	0.0363	0.103	0.7033	0.0318
0.0	0.0	0.0	26414.0705	5348.3776	NaN	NaN	0.1684	0.0447	0.0784	0.0366	0.1006	0.7085	0.0311
0.0	0.0	0.0	18884.0705	3070.3776	NaN	NaN	0.1399	0.0446	0.0798	0.0378	0.0994	0.707	0.0313
0.0	0.0	0.0	22908.0705	4586.3776	NaN	NaN	0.1668	0.0438	0.0771	0.0375	0.0965	0.7141	0.031
0.0	0.0	0.0	25147.0705	5190.3776	NaN	NaN	0.1711	0.0416	0.0801	0.0386	0.0989	0.7093	0.0315
0.0	0.0	0.0	20405.0705	3496.3776	NaN	NaN	0.1463	0.0456	0.081	0.0362	0.1009	0.7039	0.0323
0.0	0.0	0.0	22256.0705	4636.3776	NaN	NaN	0.1724	0.0348	0.077	0.0335	0.1002	0.7255	0.0291
0.0	0.0	0.0	23074.0705	7115.3776	NaN	NaN	0.2357	0.0516	0.105	0.0375	0.1123	0.6597	0.0339
0.0	0.0	0.0	22912.0705	6157.3776	NaN	NaN	0.2118	0.0667	0.0745	0.0283	0.0919	0.7128	0.0259
0.0	0.0	0.0	7839.0705	3249.3776	NaN	NaN	0.293	0.7899	0.0402	0.0233	0.0265	0.0963	0.0238
0.0	0.0	0.0	-2972.9295	-2462.6224	NaN	NaN	0.4531	0.8953	0.0193	0.0184	0.0205	0.0243	0.0222
0.0	0.0	0.0	-2677.9295	-2615.6224	NaN	NaN	0.4941	0.8954	0.0224	0.0209	0.0201	0.0207	0.0205
0.0	0.0	0.0	-2144.9295	-2548.6224	NaN	NaN	0.543	0.8904	0.0245	0.0212	0.0213	0.0212	0.0214
0.0	0.0	0.0	-2906.9295	-1510.6224	NaN	NaN	0.342	0.8859	0.0253	0.0221	0.0229	0.0218	0.0221
0.0	0.0	0.0	-3190.9295	1145.3776	NaN	NaN	-0.3	0.8862	0.0246	0.0221	0.0234	0.0217	0.0219
0.0	0.0	0.0	-961.9295	2545.3776	NaN	NaN	1.3	0.8859	0.0241	0.0219	0.0241	0.0221	0.0218
0.0	0.0	0.0	-2108.9295	708.3776	NaN	NaN	-0.3	0.8858	0.024	0.0219	0.0242	0.0223	0.0218
0.0	0.0	0.0	14.0705	1290.3776	NaN	NaN	0.9892	0.8863	0.0237	0.0219	0.0237	0.0222	0.0222
0.0	0.0	0.0	-2806.9295	-2332.6224	NaN	NaN	0.4539	0.886	0.0239	0.0221	0.0233	0.0222	0.0225
0.0	0.0	0.0	802.0705	-3179.6224	NaN	NaN	1.3	0.8862	0.0235	0.0224	0.0231	0.0222	0.0226
0.0	0.0	0.0	-2783.9295	1764.3776	NaN	NaN	-0.3	0.8872	0.0231	0.0225	0.0227	0.0221	0.0225
0.0	0.0	0.0	-2445.9295	-928.6224	NaN	NaN	0.2752	0.8874	0.023	0.0225	0.0225	0.0222	0.0224
0.0	0.0	0.0	-2352.9295	-196.6224	NaN	NaN	0.0771	0.8881	0.0226	0.0224	0.0224	0.0224	0.0221
0.0	0.0	0.0	-2655.9295	790.3776	NaN	NaN	-0.3	0.8893	0.0219	0.0222	0.0223	0.0226	0.0217
0.0	0.0	0.0	-1689.9295	783.3776	NaN	NaN	-0.3	0.8908	0.0214	0.0219	0.0221	0.0226	0.0214
0.0	0.0	0.0	-3133.9295	-2195.6224	NaN	NaN	0.412	0.8915	0.0213	0.0217	0.0218	0.0225	0.0213
0.0	0.0	0.0	-1465.9295	-1366.6224	NaN	NaN	0.4825	0.8915	0.0214	0.0216	0.0217	0.0226	0.0212
0.0	0.0	0.0	-1517.9295	-1406.6224	NaN	NaN	0.481	0.8917	0.0217	0.0214	0.0215	0.0225	0.0212
0.0	0.0	0.0	-1020.9295	-913.6224	NaN	NaN	0.4723	0.8921	0.0216	0.0214	0.0214	0.0225	0.021
0.0	0.0	0.0	-2599.9295	2657.3776	NaN	NaN	1.3	0.8934	0.0212	0.0213	0.0212	0.0225	0.0205
0.0	0.0	0.0	-2248.9295	1156.3776	NaN	NaN	-0.3	0.8945	0.0208	0.021	0.021	0.0226	0.0202
0.0	0.0	0.0	-2007.9295	1668.3776	NaN	NaN	-0.3	0.8948	0.0207	0.0209	0.0209	0.0226	0.02
0.0	0.0	0.0	-970.9295	-996.6224	NaN	NaN	0.5065	0.895	0.0207	0.0208	0.0209	0.0227	0.0199
0.0	0.0	0.0	-2606.9295	473.3776	NaN	NaN	-0.2219	0.8949	0.0209	0.0208	0.021	0.0227	0.0197
0.0	0.0	0.0	-2085.9295	960.3776	NaN	NaN	-0.3	0.8954	0.0208	0.0207	0.0211	0.0226	0.0195
0.0	0.0	0.0	-1050.9295	1101.3776	NaN	NaN	1.3	0.8947	0.0209	0.0208	0.0214	0.0227	0.0195
0.0	0.0	0.0	-1875.9295	1512.3776	NaN	NaN	-0.3	0.8946	0.0208	0.0209	0.0217	0.0226	0.0194
0.0	0.0	0.0	-545.9295	-567.6224	NaN	NaN	0.5097	0.8936	0.0212	0.0212	0.0218	0.0224	0.0197
0.0	0.0	0.0	-1924.9295	-1392.6224	NaN	NaN	0.4198	0.8926	0.0217	0.0215	0.0219	0.0222	0.0201
0.0	0.0	0.0	-105.9295	-5251.6224	NaN	NaN	0.9802	0.8914	0.0221	0.0217	0.022	0.0223	0.0204
0.0	0.0	0.0	-1986.9295	369.3776	NaN	NaN	-0.2284	0.891	0.0221	0.0218	0.0222	0.0225	0.0205
0.0	0.0	0.0	-1548.9295	732.3776	NaN	NaN	-0.3	0.8909	0.0222	0.0218	0.0221	0.0226	0.0204
0.0	0.0	0.0	-2729.9295	-411.6224	NaN	NaN	0.131	0.8902	0.0226	0.022	0.0222	0.0225	0.0205
0.0	0.0	0.0	-1118.9295	164.3776	NaN	NaN	-0.1722	0.8904	0.0227	0.0221	0.0219	0.0223	0.0205
0.0	0.0	0.0	-1391.9295	-1798.6224	NaN	NaN	0.5637	0.8899	0.0232	0.0222	0.0218	0.0222	0.0206
0.0	0.0	0.0	-1930.9295	-2635.6224	NaN	NaN	0.5772	0.8892	0.0236	0.0223	0.0219	0.0222	0.0209
0.0	0.0	0.0	-2112.9295	-978.6224	NaN	NaN	0.3165	0.8882	0.0239	0.0224	0.0221	0.0223	0.021
0.0	0.0	0.0	-2044.9295	-69.6224	NaN	NaN	0.0329	0.8875	0.0243	0.0223	0.0224	0.0225	0.0211
0.0	0.0	0.0	-2776.9295	-1596.6224	NaN	NaN	0.3651	0.8876	0.0248	0.022	0.0224	0.0224	0.0208
0.0	0.0	0.0	-2418.9295	-1719.6224	NaN	NaN	0.4155	0.8882	0.0249	0.0217	0.0223	0.0223	0.0206
0.0	0.0	0.0	-2723.9295	-1106.6224	NaN	NaN	0.2889	0.8891	0.0248	0.0214	0.0222	0.0222	0.0202
0.0	0.0	0.0	-3057.9295	109.3776	NaN	NaN	-0.0371	0.8899	0.0246	0.0212	0.0221	0.0221	0.0201
0.0	0.0	0.0	-4572.9295	-494.6224	NaN	NaN	0.0976	0.89	0.0247	0.0212	0.0221	0.0221	0.02
0.0	0.0	0.0	-1780.9295	-1042.6224	NaN	NaN	0.3693	0.8902	0.0246	0.0212	0.0221	0.0221	0.0199
0.0	0.0	0.0	-1530.9295	-3492.6224	NaN	NaN	0.6952	0.8906	0.0245	0.0212	0.0219	0.0219	0.0198
0.0	0.0	0.0	-3480.9295	-1367.6224	NaN	NaN	0.2821	0.8908	0.0244	0.0214	0.0219	0.0218	0.0197
0.0	0.0	0.0	-3152.9295	-4615.6224	NaN	NaN	0.5941	0.8911	0.0242	0.0214	0.0218	0.0217	0.0196
0.0	0.0	0.0	-1206.9295	-167.6224	NaN	NaN	0.1219	0.8916	0.0238	0.0214	0.0218	0.0218	0.0197
0.0	0.0	0.0	-2144.9295	-348.6224	NaN	NaN	0.1398	0.8923	0.0234	0.0212	0.0216	0.0217	0.0198
0.0	0.0	0.0	-1212.9295	-1546.6224	NaN	NaN	0.5605	0.8925	0.0231	0.0212	0.0215	0.0217	0.0199
0.0	0.0	0.0	-1441.9295	-752.6224	NaN	NaN	0.343	0.8927	0.0229	0.0212	0.0214	0.0218	0.02
0.0	0.0	0.0	-506.9295	663.3776	NaN	NaN	1.3	0.8928	0.0228	0.0212	0.0213	0.0219	0.0201
0.0	0.0	0.0	-1240.9295	-1853.6224	NaN	NaN	0.599	0.8928	0.0226	0.0211	0.0213	0.0219	0.0202
0.0	0.0	0.0	-987.9295	-131.6224	NaN	NaN	0.1176	0.893	0.0223	0.021	0.0214	0.0221	0.0202
0.0	0.0	0.0	-1483.9295	-254.6224	NaN	NaN	0.1465	0.8934	0.0221	0.0209	0.0213	0.022	0.0202
0.0	0.0	0.0	-2370.9295	-455.6224	NaN	NaN	0.1612	0.8936	0.0219	0.0209	0.0213	0.022	0.0202
0.0	0.0	0.0	-1896.9295	197.3776	NaN	NaN	-0.1161	0.8939	0.0218	0.0208	0.0213	0.022	0.0203
0.0	0.0	0.0	-973.9295	596.3776	NaN	NaN	-0.3	0.8939	0.0218	0.0208	0.0212	0.0219	0.0204
0.0	0.0	0.0	-2959.9295	-330.6224	NaN	NaN	0.1005	0.8941	0.0217	0.0207	0.0212	0.0218	0.0206
0.0	0.0	0.0	-3493.9295	-1220.6224	NaN	NaN	0.2589	0.8935	0.0219	0.0208	0.0212	0.0218	0.0208
0.0	0.0	0.0	-3711.9295	471.3776	NaN	NaN	-0.1455	0.8937	0.0218	0.0207	0.0211	0.0218	0.0209
0.0	0.0	0.0	-138.9295	1314.3776	NaN	NaN	1.1182	0.8944	0.0216	0.0206	0.021	0.0216	0.0209
0.0	0.0	0.0	-1100.9295	-3185.6224	NaN	NaN	0.7432	0.8948	0.0216	0.0205	0.0209	0.0214	0.0209
0.0	0.0	0.0	-2874.9295	649.3776	NaN	NaN	-0.2918	0.895	0.0214	0.0205	0.0209	0.0213	0.0209
0.0	0.0	0.0	-2789.9295	202.3776	NaN	NaN	-0.0782	0.8954	0.0211	0.0205	0.0209	0.0213	0.0209
0.0	0.0	0.0	-1139.9295	1498.3776	NaN	NaN	1.3	0.8954	0.0208	0.0205	0.021	0.0214	0.0209
0.0	0.0	0.0	-2115.9295	817.3776	NaN	NaN	-0.3	0.8953	0.0208	0.0205	0.0211	0.0214	0.0209
0.0	0.0	0.0	-1614.9295	-2390.6224	NaN	NaN	0.5968	0.895	0.0211	0.0206	0.0211	0.0213	0.0209
0.0	0.0	0.0	-1180.9295	-18.6224	NaN	NaN	0.0155	0.8947	0.021	0.0206	0.0212	0.0215	0.021
0.0	0.0	0.0	-1706.9295	-1955.6224	NaN	NaN	0.534	0.8948	0.021	0.0206	0.0212	0.0215	0.021
0.0	0.0	0.0	-1700.9295	1103.3776	NaN	NaN	-0.3	0.8944	0.021	0.0206	0.0213	0.0216	0.021
0.0	0.0	0.0	-1969.9295	1348.3776	NaN	NaN	-0.3	0.894	0.0211	0.0207	0.0214	0.0218	0.021
0.0	0.0	0.0	-1362.9295	-3115.6224	NaN	NaN	0.6957	0.8936	0.0213	0.0208	0.0214	0.0217	0.0211
0.0	0.0	0.0	-2072.9295	-1804.6224	NaN	NaN	0.4654	0.8935	0.0213	0.0209	0.0215	0.0218	0.0211
0.0	0.0	0.0	-1259.9295	-984.6224	NaN	NaN	0.4387	0.8933	0.0212	0.0209	0.0216	0.0219	0.021
0.0	0.0	0.0	-1886.9295	-1385.6224	NaN	NaN	0.4234	0.8931	0.0212	0.021	0.0216	0.022	0.0211
0.0	0.0	0.0	-2232.9295	259.3776	NaN	NaN	-0.1314	0.8928	0.0212	0.0211	0.0218	0.0222	0.021
0.0	0.0	0.0	-795.9295	242.3776	NaN	NaN	-0.3	0.8923	0.0214	0.0212	0.0218	0.0222	0.0211
0.0	0.0	0.0	-4399.9295	-1408.6224	NaN	NaN	0.2425	0.8919	0.0216	0.0213	0.0219	0.0221	0.0211
0.0	0.0	0.0	-2555.9295	-194.6224	NaN	NaN	0.0708	0.8917	0.0216	0.0213	0.022	0.0222	0.0211
0.0	0.0	0.0	-2270.9295	-2101.6224	NaN	NaN	0.4806	0.8918	0.0216	0.0213	0.022	0.0222	0.0211
0.0	0.0	0.0	-1463.9295	1679.3776	NaN	NaN	1.3	0.891	0.0217	0.0214	0.0223	0.0225	0.0212
0.0	0.0	0.0	-1031.9295	-1235.6224	NaN	NaN	0.5449	0.8914	0.0216	0.0214	0.0222	0.0224	0.0211
0.0	0.0	0.0	-751.9295	806.3776	NaN	NaN	1.3	0.8911	0.0217	0.0215	0.0223	0.0224	0.0211
0.0	0.0	0.0	-1154.9295	-175.6224	NaN	NaN	0.132	0.8911	0.0216	0.0215	0.0223	0.0224	0.0211
0.0	0.0	0.0	-499.9295	-1000.6224	NaN	NaN	0.6668	0.8906	0.0217	0.0216	0.0224	0.0226	0.0211
0.0	0.0	0.0	-536.9295	-262.6224	NaN	NaN	0.3285	0.8903	0.0218	0.0217	0.0225	0.0226	0.0211
0.0	0.0	0.0	-550.9295	-66.6224	NaN	NaN	0.1079	0.8901	0.022	0.0217	0.0225	0.0226	0.0212
0.0	0.0	0.0	-2091.9295	-3813.6224	NaN	NaN	0.6458	0.8903	0.022	0.0218	0.0224	0.0224	0.0211
0.0	0.0	0.0	-3032.9295	3026.3776	NaN	NaN	-0.3	0.8901	0.0219	0.0215	0.0225	0.0227	0.0213
0.0	0.0	0.0	-3023.9295	2986.3776	NaN	NaN	-0.3	0.8898	0.022	0.0215	0.0226	0.0227	0.0213
0.0	0.0	0.0	-2278.9295	308.3776	NaN	NaN	-0.1565	0.8897	0.0221	0.0216	0.0226	0.0227	0.0213
0.0	0.0	0.0	-767.9295	-2817.6224	NaN	NaN	0.7858	0.8896	0.0223	0.0218	0.0227	0.0226	0.021
0.0	0.0	0.0	-2144.9295	-736.6224	NaN	NaN	0.2556	0.89	0.0223	0.0218	0.0226	0.0224	0.0209
0.0	0.0	0.0	-1496.9295	-2396.6224	NaN	NaN	0.6155	0.8903	0.0223	0.0218	0.0225	0.0223	0.0209
0.0	0.0	0.0	745.0705	-1234.6224	NaN	NaN	1.3	0.8907	0.0222	0.0214	0.0224	0.0224	0.0209
0.0	0.0	0.0	-94.9295	203.3776	NaN	NaN	1.3	0.8908	0.0223	0.0211	0.0223	0.0226	0.0209
0.0	0.0	0.0	3652.0705	2134.3776	NaN	NaN	0.3689	0.8909	0.0223	0.0208	0.0222	0.0229	0.0208
0.0	0.0	0.0	970.0705	3979.3776	NaN	NaN	0.804	0.89	0.0227	0.021	0.0223	0.0231	0.0209
0.0	0.0	0.0	-2461.9295	-2225.6224	NaN	NaN	0.4748	0.8896	0.023	0.0214	0.0224	0.0228	0.0209
0.0	0.0	0.0	-620.9295	-2371.6224	NaN	NaN	0.7925	0.8899	0.0229	0.0216	0.0224	0.0224	0.0208
0.0	0.0	0.0	-1576.9295	-2376.6224	NaN	NaN	0.6011	0.8903	0.0228	0.0215	0.0223	0.0224	0.0207
0.0	0.0	0.0	-541.9295	817.3776	NaN	NaN	1.3	0.8908	0.0227	0.0211	0.0222	0.0226	0.0206
0.0	0.0	0.0	-2493.9295	1671.3776	NaN	NaN	-0.3	0.8905	0.0228	0.0212	0.0222	0.0227	0.0206
0.0	0.0	0.0	-1860.9295	442.3776	NaN	NaN	-0.3	0.8906	0.0229	0.0212	0.0222	0.0226	0.0205
0.0	0.0	0.0	-1650.9295	-23.6224	NaN	NaN	0.0141	0.8907	0.0228	0.0213	0.0222	0.0225	0.0205
0.0	0.0	0.0	154.0705	-2203.6224	NaN	NaN	1.0752	0.8907	0.0228	0.0213	0.0222	0.0224	0.0206
0.0	0.0	0.0	-2017.9295	293.3776	NaN	NaN	-0.1701	0.8906	0.0228	0.0214	0.0223	0.0223	0.0206
0.0	0.0	0.0	-694.9295	-744.6224	NaN	NaN	0.5173	0.8907	0.0228	0.0214	0.0223	0.0221	0.0205
0.0	0.0	0.0	-1830.9295	-1914.6224	NaN	NaN	0.5112	0.8908	0.0228	0.0215	0.0224	0.0221	0.0204
0.0	0.0	0.0	-1456.9295	1452.3776	NaN	NaN	-0.3	0.8914	0.0227	0.0212	0.0222	0.0221	0.0204
0.0	0.0	0.0	-2479.9295	56.3776	NaN	NaN	-0.0233	0.891	0.0228	0.0213	0.0223	0.0221	0.0205
0.0	0.0	0.0	-2229.9295	-1895.6224	NaN	NaN	0.4595	0.8908	0.0229	0.0213	0.0223	0.0222	0.0205
0.0	0.0	0.0	-938.9295	-270.6224	NaN	NaN	0.2237	0.8908	0.0229	0.0213	0.0223	0.0223	0.0204
0.0	0.0	0.0	74.0705	-1492.6224	NaN	NaN	1.0522	0.8905	0.023	0.0214	0.0223	0.0223	0.0205
0.0	0.0	0.0	-939.9295	-964.6224	NaN	NaN	0.5065	0.8903	0.023	0.0215	0.0224	0.0223	0.0205
0.0	0.0	0.0	-977.9295	-3051.6224	NaN	NaN	0.7573	0.8902	0.023	0.0217	0.0224	0.0222	0.0205
0.0	0.0	0.0	-1710.9295	-970.6224	NaN	NaN	0.362	0.8905	0.0229	0.0215	0.0223	0.0222	0.0205
0.0	0.0	0.0	-797.9295	1164.3776	NaN	NaN	1.3	0.8908	0.0228	0.0213	0.0222	0.0223	0.0206
0.0	0.0	0.0	-1794.9295	-2060.6224	NaN	NaN	0.5345	0.8906	0.0228	0.0214	0.0223	0.0223	0.0207
0.0	0.0	0.0	-66.9295	-2363.6224	NaN	NaN	0.9725	0.8905	0.0229	0.0214	0.0223	0.0222	0.0207
0.0	0.0	0.0	-3706.9295	-174.6224	NaN	NaN	0.045	0.8905	0.0228	0.0215	0.0222	0.0222	0.0207
0.0	0.0	0.0	-2169.9295	1788.3776	NaN	NaN	-0.3	0.8908	0.0228	0.0212	0.0221	0.0223	0.0207
0.0	0.0	0.0	-987.9295	-788.6224	NaN	NaN	0.4439	0.8905	0.0228	0.0213	0.0222	0.0224	0.0209
0.0	0.0	0.0	-2314.9295	-1169.6224	NaN	NaN	0.3357	0.8904	0.0229	0.0214	0.0222	0.0223	0.0208
0.0	0.0	0.0	-837.9295	-2616.6224	NaN	NaN	0.7574	0.8908	0.0227	0.0213	0.0221	0.0222	0.0208
0.0	0.0	0.0	-74.9295	-2447.6224	NaN	NaN	0.9703	0.8907	0.0227	0.0213	0.0221	0.0223	0.0209
0.0	0.0	0.0	-2294.9295	1485.3776	NaN	NaN	-0.3	0.8906	0.0227	0.0213	0.0221	0.0223	0.021
0.0	0.0	0.0	-446.9295	-2622.6224	NaN	NaN	0.8544	0.8899	0.0229	0.0216	0.0223	0.0222	0.0211
0.0	0.0	0.0	-2766.9295	-2430.6224	NaN	NaN	0.4676	0.8898	0.0229	0.0217	0.0223	0.0223	0.0211
0.0	0.0	0.0	-1159.9295	-56.6224	NaN	NaN	0.0465	0.8902	0.0228	0.0215	0.0221	0.0223	0.0211
0.0	0.0	0.0	768.0705	-1977.6224	NaN	NaN	1.3	0.8902	0.0227	0.0214	0.0221	0.0224	0.0212
0.0	0.0	0.0	-2123.9295	-2031.6224	NaN	NaN	0.4889	0.8904	0.0225	0.0213	0.022	0.0225	0.0213
0.0	0.0	0.0	-513.9295	399.3776	NaN	NaN	-0.3	0.891	0.0223	0.0211	0.0219	0.0226	0.0213
0.0	0.0	0.0	-2581.9295	2213.3776	NaN	NaN	-0.3	0.8909	0.0221	0.021	0.0219	0.0228	0.0214
0.0	0.0	0.0	-1517.9295	2141.3776	NaN	NaN	1.3	0.891	0.0221	0.021	0.0218	0.0227	0.0214
0.0	0.0	0.0	-1749.9295	-3347.6224	NaN	NaN	0.6567	0.8905	0.0223	0.0212	0.0219	0.0226	0.0214
0.0	0.0	0.0	-1865.9295	18.3776	NaN	NaN	-0.0099	0.8906	0.0223	0.0212	0.0219	0.0225	0.0214
0.0	0.0	0.0	-3273.9295	-1166.6224	NaN	NaN	0.2627	0.8909	0.0222	0.0211	0.0219	0.0224	0.0215
0.0	0.0	0.0	-1387.9295	443.3776	NaN	NaN	-0.3	0.8917	0.0218	0.0209	0.0219	0.0224	0.0214
0.0	0.0	0.0	-1746.9295	-2889.6224	NaN	NaN	0.6232	0.8919	0.0216	0.0208	0.0219	0.0224	0.0214
0.0	0.0	0.0	-1346.9295	527.3776	NaN	NaN	-0.3	0.8929	0.0212	0.0205	0.0217	0.0224	0.0213
0.0	0.0	0.0	-2132.9295	1004.3776	NaN	NaN	-0.3	0.8928	0.0212	0.0205	0.0217	0.0225	0.0214
0.0	0.0	0.0	-3714.9295	-81.6224	NaN	NaN	0.0215	0.8932	0.021	0.0204	0.0216	0.0224	0.0213
0.0	0.0	0.0	-2235.9295	1043.3776	NaN	NaN	-0.3	0.8931	0.0211	0.0205	0.0216	0.0224	0.0213
0.0	0.0	0.0	-2255.9295	377.3776	NaN	NaN	-0.2009	0.8937	0.0209	0.0204	0.0215	0.0222	0.0213
0.0	0.0	0.0	-1869.9295	328.3776	NaN	NaN	-0.213	0.8938	0.0207	0.0203	0.0215	0.0223	0.0213
0.0	0.0	0.0	-667.9295	-2198.6224	NaN	NaN	0.767	0.8939	0.0206	0.0202	0.0215	0.0225	0.0213
0.0	0.0	0.0	-1104.9295	1783.3776	NaN	NaN	1.3	0.8936	0.0206	0.0202	0.0216	0.0225	0.0214
0.0	0.0	0.0	-2734.9295	-253.6224	NaN	NaN	0.0849	0.8935	0.0208	0.0205	0.0216	0.0223	0.0214
0.0	0.0	0.0	-4553.9295	-2431.6224	NaN	NaN	0.3481	0.8937	0.0208	0.0207	0.0215	0.022	0.0213
0.0	0.0	0.0	-3433.9295	-1354.6224	NaN	NaN	0.2829	0.8947	0.0205	0.0205	0.0214	0.0218	0.0211
0.0	0.0	0.0	-1748.9295	-881.6224	NaN	NaN	0.3351	0.8959	0.0201	0.0202	0.0211	0.0218	0.0209
0.0	0.0	0.0	-748.9295	656.3776	NaN	NaN	-0.3	0.896	0.0199	0.02	0.0211	0.022	0.021
0.0	0.0	0.0	901.0705	332.3776	NaN	NaN	0.2695	0.8957	0.02	0.0199	0.0211	0.0222	0.021
0.0	0.0	0.0	-3225.9295	1836.3776	NaN	NaN	-0.3	0.8954	0.0201	0.0199	0.0211	0.0224	0.0211
0.0	0.0	0.0	1088.0705	1544.3776	NaN	NaN	0.5867	0.8957	0.0201	0.0197	0.021	0.0224	0.0211
0.0	0.0	0.0	-2302.9295	-1169.6224	NaN	NaN	0.3368	0.8958	0.02	0.0199	0.021	0.0223	0.021
0.0	0.0	0.0	-1485.9295	798.3776	NaN	NaN	-0.3	0.8953	0.0202	0.02	0.0211	0.0224	0.021
0.0	0.0	0.0	-1282.9295	-579.6224	NaN	NaN	0.3112	0.8947	0.0203	0.0202	0.0213	0.0224	0.0211
0.0	0.0	0.0	-2967.9295	37.3776	NaN	NaN	-0.0128	0.8941	0.0205	0.0204	0.0214	0.0223	0.0212
0.0	0.0	0.0	-2231.9295	-2970.6224	NaN	NaN	0.571	0.8943	0.0207	0.0205	0.0214	0.0222	0.021
0.0	0.0	0.0	-1358.9295	-3138.6224	NaN	NaN	0.6979	0.8945	0.0206	0.0205	0.0213	0.0221	0.021
0.0	0.0	0.0	-401.9295	122.3776	NaN	NaN	-0.3	0.8948	0.0203	0.0204	0.0212	0.0222	0.0211
0.0	0.0	0.0	-1088.9295	1916.3776	NaN	NaN	1.3	0.8944	0.0202	0.0203	0.0213	0.0226	0.0211
0.0	0.0	0.0	-1027.9295	-712.6224	NaN	NaN	0.4094	0.8938	0.0203	0.0204	0.0214	0.0229	0.0213
0.0	0.0	0.0	-1465.9295	1119.3776	NaN	NaN	-0.3	0.8927	0.0205	0.0206	0.0216	0.023	0.0215
0.0	0.0	0.0	-1277.9295	-2866.6224	NaN	NaN	0.6917	0.8923	0.0208	0.021	0.0215	0.0227	0.0217
0.0	0.0	0.0	-2834.9295	-2977.6224	NaN	NaN	0.5123	0.8926	0.0208	0.0209	0.0214	0.0227	0.0216
0.0	0.0	0.0	-3765.9295	-775.6224	NaN	NaN	0.1708	0.892	0.0209	0.0208	0.0216	0.0229	0.0218
0.0	0.0	0.0	-1541.9295	2.3776	NaN	NaN	-0.0015	0.8916	0.021	0.0206	0.0217	0.0232	0.0219
0.0	0.0	0.0	-4850.9295	-995.6224	NaN	NaN	0.1703	0.8917	0.021	0.0204	0.0216	0.0232	0.022
0.0	0.0	0.0	-1039.9295	-2154.6224	NaN	NaN	0.6745	0.8913	0.0211	0.0202	0.0218	0.0236	0.0221
0.0	0.0	0.0	-1985.9295	2125.3776	NaN	NaN	1.3	0.8903	0.0213	0.0199	0.0221	0.0241	0.0223
0.0	0.0	0.0	-3032.9295	-712.6224	NaN	NaN	0.1903	0.8894	0.0216	0.0197	0.0223	0.0245	0.0224
0.0	0.0	0.0	-1331.9295	1030.3776	NaN	NaN	-0.3	0.8884	0.022	0.0197	0.0226	0.0248	0.0226
0.0	0.0	0.0	-2191.9295	-134.6224	NaN	NaN	0.0579	0.8882	0.0222	0.0197	0.0226	0.0248	0.0225
0.0	0.0	0.0	-2603.9295	-132.6224	NaN	NaN	0.0485	0.8886	0.0222	0.0197	0.0225	0.0246	0.0224
0.0	0.0	0.0	-3255.9295	-1964.6224	NaN	NaN	0.3763	0.8889	0.0223	0.0197	0.0224	0.0244	0.0222
0.0	0.0	0.0	-1734.9295	-1356.6224	NaN	NaN	0.4388	0.8877	0.0227	0.0196	0.0228	0.0248	0.0223
0.0	0.0	0.0	-2455.9295	-1040.6224	NaN	NaN	0.2976	0.8867	0.0231	0.0193	0.0231	0.0253	0.0224
0.0	0.0	0.0	-2453.9295	-1236.6224	NaN	NaN	0.3351	0.8844	0.0239	0.0191	0.0238	0.0261	0.0227
0.0	0.0	0.0	-2655.9295	-2114.6224	NaN	NaN	0.4433	0.8835	0.0245	0.0189	0.024	0.0264	0.0227
0.0	0.0	0.0	-2329.9295	569.3776	NaN	NaN	-0.3	0.8812	0.0253	0.0188	0.0246	0.0271	0.0231
0.0	0.0	0.0	-1435.9295	-1850.6224	NaN	NaN	0.5631	0.8795	0.026	0.0187	0.0248	0.0277	0.0232
0.0	0.0	0.0	-3368.9295	2129.3776	NaN	NaN	-0.3	0.8742	0.0282	0.0188	0.0257	0.0293	0.0237
0.0	0.0	0.0	-2073.9295	2494.3776	NaN	NaN	1.3	0.8714	0.0297	0.0191	0.0261	0.03	0.0237
0.0	0.0	0.0	-751.9295	-1355.6224	NaN	NaN	0.6432	0.8755	0.0285	0.0188	0.0254	0.0288	0.0231
0.0	0.0	0.0	-2571.9295	-1586.6224	NaN	NaN	0.3815	0.8758	0.0285	0.0189	0.0252	0.0286	0.023
0.0	0.0	0.0	-1923.9295	-1025.6224	NaN	NaN	0.3477	0.8744	0.0292	0.0189	0.0253	0.0292	0.023
0.0	0.0	0.0	-933.9295	533.3776	NaN	NaN	-0.3	0.8691	0.0314	0.0193	0.0259	0.0308	0.0235
0.0	0.0	0.0	-3262.9295	1224.3776	NaN	NaN	-0.3	0.8684	0.032	0.0195	0.0259	0.0313	0.023
0.0	0.0	0.0	-2498.9295	-1578.6224	NaN	NaN	0.3871	0.8751	0.0301	0.019	0.0248	0.0291	0.0219
0.0	0.0	0.0	-2668.9295	666.3776	NaN	NaN	-0.3	0.8723	0.0314	0.0197	0.0251	0.0294	0.0221
0.0	0.0	0.0	-2575.9295	-1354.6224	NaN	NaN	0.3446	0.8738	0.0316	0.0196	0.0244	0.0287	0.0218
0.0	0.0	0.0	-1095.9295	728.3776	NaN	NaN	-0.3	0.8685	0.0339	0.0205	0.0247	0.0301	0.0222
0.0	0.0	0.0	-2699.9295	2120.3776	NaN	NaN	-0.3	0.865	0.0357	0.021	0.025	0.031	0.0223
0.0	0.0	0.0	-1470.9295	1223.3776	NaN	NaN	-0.3	0.8597	0.0378	0.0215	0.0259	0.0324	0.0228
0.0	0.0	0.0	-630.9295	3530.3776	NaN	NaN	1.2176	0.8572	0.0391	0.0216	0.0262	0.0327	0.0231
0.0	0.0	0.0	-1863.9295	268.3776	NaN	NaN	-0.1682	0.8625	0.0377	0.021	0.0255	0.0312	0.0222
0.0	0.0	0.0	-1008.9295	-2295.6224	NaN	NaN	0.6947	0.8665	0.0363	0.0207	0.025	0.0302	0.0214
0.0	0.0	0.0	-2289.9295	-1141.6224	NaN	NaN	0.3327	0.8659	0.0367	0.021	0.025	0.03	0.0215
0.0	0.0	0.0	-2366.9295	381.3776	NaN	NaN	-0.1921	0.8652	0.0373	0.0212	0.0248	0.0297	0.0216
0.0	0.0	0.0	-2397.9295	-273.6224	NaN	NaN	0.1024	0.8701	0.0359	0.021	0.0239	0.0283	0.0208
0.0	0.0	0.0	-3377.9295	-2105.6224	NaN	NaN	0.384	0.87	0.0359	0.0212	0.024	0.0283	0.0206
0.0	0.0	0.0	-2052.9295	-613.6224	NaN	NaN	0.2301	0.8647	0.0382	0.0217	0.0246	0.0292	0.0215
0.0	0.0	0.0	-3186.9295	64.3776	NaN	NaN	-0.0206	0.8629	0.0391	0.0217	0.0248	0.0295	0.022
0.0	0.0	0.0	-560.9295	-118.6224	NaN	NaN	0.1746	0.859	0.0405	0.0223	0.0255	0.0302	0.0226
0.0	0.0	0.0	-2891.9295	806.3776	NaN	NaN	-0.3	0.8607	0.0403	0.0223	0.0251	0.0295	0.0221
0.0	0.0	0.0	-3285.9295	-1378.6224	NaN	NaN	0.2956	0.8603	0.0408	0.0225	0.0253	0.0293	0.0218
0.0	0.0	0.0	-1839.9295	156.3776	NaN	NaN	-0.0929	0.8626	0.0402	0.0224	0.0249	0.0285	0.0213
0.0	0.0	0.0	-1986.9295	-3006.6224	NaN	NaN	0.6021	0.8642	0.0397	0.0224	0.0247	0.0282	0.0207
0.0	0.0	0.0	-2701.9295	-2498.6224	NaN	NaN	0.4805	0.8622	0.0407	0.0225	0.0251	0.0286	0.021
0.0	0.0	0.0	-1407.9295	-891.6224	NaN	NaN	0.3877	0.8569	0.0433	0.0229	0.0258	0.0292	0.022
0.0	0.0	0.0	-2379.9295	-144.6224	NaN	NaN	0.0573	0.8535	0.0449	0.023	0.0263	0.0297	0.0227
0.0	0.0	0.0	-3043.9295	-14.6224	NaN	NaN	0.0048	0.8534	0.0452	0.0228	0.0262	0.0297	0.0229
0.0	0.0	0.0	-2666.9295	-1699.6224	NaN	NaN	0.3892	0.8524	0.0454	0.0226	0.0265	0.0301	0.0229
0.0	0.0	0.0	-1437.9295	3754.3776	NaN	NaN	1.3	0.8441	0.0489	0.0233	0.0276	0.0313	0.0248
0.0	0.0	0.0	-1188.9295	698.3776	NaN	NaN	-0.3	0.8515	0.0464	0.0228	0.0263	0.0298	0.0233
0.0	0.0	0.0	-2621.9295	310.3776	NaN	NaN	-0.1343	0.8517	0.0461	0.0228	0.0268	0.03	0.0227
0.0	0.0	0.0	-2092.9295	-253.6224	NaN	NaN	0.1081	0.8522	0.0464	0.0227	0.0267	0.0298	0.0222
0.0	0.0	0.0	-1788.9295	-2375.6224	NaN	NaN	0.5704	0.8567	0.0445	0.0221	0.0262	0.0294	0.0211
0.0	0.0	0.0	-2893.9295	-1016.6224	NaN	NaN	0.26	0.856	0.0444	0.0221	0.0264	0.0298	0.0215
0.0	0.0	0.0	-1254.9295	-4091.6224	NaN	NaN	0.7653	0.8585	0.0432	0.0216	0.026	0.0296	0.0211
0.0	0.0	0.0	-2202.9295	-209.6224	NaN	NaN	0.0869	0.8512	0.046	0.0223	0.027	0.0307	0.0228
0.0	0.0	0.0	-3610.9295	-449.6224	NaN	NaN	0.1107	0.8538	0.0455	0.0221	0.0264	0.03	0.0223
0.0	0.0	0.0	-2347.9295	-2293.6224	NaN	NaN	0.4941	0.8537	0.0456	0.0223	0.0264	0.0299	0.0221
0.0	0.0	0.0	-1922.9295	-2814.6224	NaN	NaN	0.5941	0.8546	0.0454	0.0222	0.0263	0.0298	0.0217
0.0	0.0	0.0	-1090.9295	-1155.6224	NaN	NaN	0.5144	0.8517	0.0467	0.0226	0.0267	0.03	0.0223
0.0	0.0	0.0	-2926.9295	-2293.6224	NaN	NaN	0.4393	0.855	0.0452	0.022	0.0262	0.0298	0.0217
0.0	0.0	0.0	-1815.9295	-626.6224	NaN	NaN	0.2565	0.8462	0.0481	0.0226	0.0277	0.0315	0.0239
0.0	0.0	0.0	-1853.9295	-1065.6224	NaN	NaN	0.365	0.8489	0.0473	0.022	0.027	0.0311	0.0236
0.0	0.0	0.0	-2279.9295	547.3776	NaN	NaN	-0.3	0.8441	0.0491	0.0223	0.0279	0.0318	0.0247
0.0	0.0	0.0	-890.9295	-1251.6224	NaN	NaN	0.5842	0.8489	0.0478	0.022	0.027	0.0307	0.0236
0.0	0.0	0.0	-2626.9295	-1567.6224	NaN	NaN	0.3737	0.849	0.048	0.0221	0.0272	0.0305	0.0231
0.0	0.0	0.0	-1581.9295	-1486.6224	NaN	NaN	0.4845	0.8496	0.0485	0.0221	0.0271	0.0299	0.0228
0.0	0.0	0.0	-2549.9295	-2481.6224	NaN	NaN	0.4932	0.8531	0.047	0.0218	0.0267	0.0294	0.022
0.0	0.0	0.0	-828.9295	-1536.6224	NaN	NaN	0.6496	0.8464	0.0497	0.0223	0.028	0.0303	0.0233
0.0	0.0	0.0	-2810.9295	-858.6224	NaN	NaN	0.234	0.8452	0.0504	0.0223	0.0281	0.0304	0.0236
0.0	0.0	0.0	-1448.9295	-553.6224	NaN	NaN	0.2765	0.8389	0.0532	0.0226	0.0293	0.0313	0.0249
0.0	0.0	0.0	-1301.9295	-703.6224	NaN	NaN	0.3508	0.8414	0.0524	0.0223	0.0287	0.0308	0.0245
0.0	0.0	0.0	-2288.9295	-1352.6224	NaN	NaN	0.3714	0.8442	0.0511	0.0221	0.0282	0.0304	0.024
0.0	0.0	0.0	-1803.9295	-2215.6224	NaN	NaN	0.5512	0.8432	0.0516	0.0219	0.0286	0.0307	0.024
0.0	0.0	0.0	-3199.9295	215.3776	NaN	NaN	-0.0722	0.8386	0.0541	0.022	0.0295	0.031	0.0248
0.0	0.0	0.0	-1647.9295	-1537.6224	NaN	NaN	0.4827	0.8422	0.0528	0.0217	0.0288	0.0303	0.0242
0.0	0.0	0.0	-937.9295	-1636.6224	NaN	NaN	0.6357	0.8376	0.0546	0.0216	0.03	0.031	0.0251
0.0	0.0	0.0	-2189.9295	-925.6224	NaN	NaN	0.2971	0.8358	0.0558	0.0214	0.0306	0.0312	0.0252
0.0	0.0	0.0	-1368.9295	1373.3776	NaN	NaN	1.3	0.8253	0.0606	0.0218	0.033	0.0326	0.0268
0.0	0.0	0.0	-2699.9295	1837.3776	NaN	NaN	-0.3	0.8335	0.0574	0.0212	0.0312	0.0312	0.0256
0.0	0.0	0.0	-1164.9295	-2698.6224	NaN	NaN	0.6985	0.8415	0.0535	0.0209	0.0297	0.0303	0.024
0.0	0.0	0.0	-3012.9295	-2088.6224	NaN	NaN	0.4094	0.8415	0.0538	0.0205	0.0302	0.0305	0.0235
0.0	0.0	0.0	-2223.9295	-1057.6224	NaN	NaN	0.3223	0.8364	0.0569	0.0203	0.0317	0.0307	0.0241
0.0	0.0	0.0	-3089.9295	-391.6224	NaN	NaN	0.1125	0.8414	0.0548	0.0197	0.0309	0.03	0.0232
0.0	0.0	0.0	-3290.9295	-381.6224	NaN	NaN	0.1039	0.8339	0.058	0.0199	0.0328	0.031	0.0244
0.0	0.0	0.0	-2625.9295	-2374.6224	NaN	NaN	0.4749	0.8363	0.0573	0.0197	0.0322	0.0306	0.0239
0.0	0.0	0.0	-2739.9295	1749.3776	NaN	NaN	-0.3	0.8293	0.0604	0.0201	0.0337	0.0314	0.0251
0.0	0.0	0.0	-1370.9295	-2294.6224	NaN	NaN	0.626	0.8372	0.0569	0.0198	0.0318	0.0304	0.0239
0.0	0.0	0.0	-1140.9295	-3492.6224	NaN	NaN	0.7538	0.8367	0.0567	0.0198	0.0319	0.0308	0.0241
0.0	0.0	0.0	-3769.9295	-1015.6224	NaN	NaN	0.2122	0.836	0.0574	0.0198	0.0321	0.0308	0.0241
0.0	0.0	0.0	-279.9295	-379.6224	NaN	NaN	0.5756	0.8314	0.0597	0.0198	0.0332	0.0311	0.0248
0.0	0.0	0.0	-2149.9295	-3232.6224	NaN	NaN	0.6006	0.8355	0.0579	0.0194	0.0324	0.0306	0.0242
0.0	0.0	0.0	-4008.9295	574.3776	NaN	NaN	-0.1672	0.8214	0.0647	0.0197	0.036	0.032	0.0262
0.0	0.0	0.0	-1534.9295	-230.6224	NaN	NaN	0.1306	0.8231	0.0644	0.0194	0.0356	0.0316	0.0258
0.0	0.0	0.0	-1732.9295	-435.6224	NaN	NaN	0.2009	0.8158	0.0674	0.0196	0.0376	0.0328	0.0268
0.0	0.0	0.0	-989.9295	-565.6224	NaN	NaN	0.3636	0.8189	0.0664	0.0195	0.0366	0.0321	0.0265
0.0	0.0	0.0	-3226.9295	859.3776	NaN	NaN	-0.3	0.825	0.0636	0.0196	0.0348	0.0312	0.0258
0.0	0.0	0.0	-657.9295	-2651.6224	NaN	NaN	0.8012	0.8253	0.0634	0.0195	0.0347	0.0312	0.0258
0.0	0.0	0.0	-1893.9295	-3844.6224	NaN	NaN	0.67	0.8326	0.0597	0.0191	0.0332	0.0306	0.0247
0.0	0.0	0.0	-1459.9295	-659.6224	NaN	NaN	0.3112	0.8224	0.0644	0.0192	0.036	0.032	0.026
0.0	0.0	0.0	-1952.9295	-486.6224	NaN	NaN	0.1995	0.8167	0.0677	0.0191	0.0376	0.0323	0.0266
0.0	0.0	0.0	-2594.9295	8.3776	NaN	NaN	-0.0032	0.8162	0.068	0.0189	0.0378	0.0322	0.0267
0.0	0.0	0.0	-1920.9295	-1289.6224	NaN	NaN	0.4017	0.8164	0.0679	0.0189	0.0379	0.0322	0.0266
0.0	0.0	0.0	-1008.9295	-906.6224	NaN	NaN	0.4733	0.8148	0.0689	0.0188	0.0383	0.0323	0.0268
0.0	0.0	0.0	-2104.9295	-3131.6224	NaN	NaN	0.598	0.8205	0.0659	0.0186	0.037	0.032	0.026
0.0	0.0	0.0	-1103.9295	1218.3776	NaN	NaN	1.3	0.8011	0.0754	0.0193	0.0421	0.0343	0.0279
0.0	0.0	0.0	-2709.9295	-699.6224	NaN	NaN	0.2052	0.8116	0.0711	0.0187	0.0393	0.0324	0.027
0.0	0.0	0.0	-2932.9295	-1461.6224	NaN	NaN	0.3326	0.8128	0.0703	0.0188	0.039	0.0322	0.0269
0.0	0.0	0.0	-3108.9295	-945.6224	NaN	NaN	0.2332	0.8173	0.0686	0.0186	0.0379	0.0314	0.0262
0.0	0.0	0.0	-1712.9295	-2523.6224	NaN	NaN	0.5957	0.8089	0.0725	0.0188	0.0403	0.0325	0.027
0.0	0.0	0.0	-1661.9295	416.3776	NaN	NaN	-0.3	0.7988	0.0779	0.0191	0.0429	0.0336	0.0277
0.0	0.0	0.0	-2318.9295	141.3776	NaN	NaN	-0.0649	0.7985	0.0785	0.0188	0.0431	0.0332	0.0278
0.0	0.0	0.0	-2749.9295	-1387.6224	NaN	NaN	0.3354	0.801	0.0772	0.0188	0.0425	0.0332	0.0273
0.0	0.0	0.0	-1921.9295	1347.3776	NaN	NaN	-0.3	0.7833	0.0866	0.0196	0.0468	0.035	0.0287
0.0	0.0	0.0	-2768.9295	526.3776	NaN	NaN	-0.2347	0.7971	0.0801	0.0189	0.0431	0.033	0.0277
0.0	0.0	0.0	-842.9295	947.3776	NaN	NaN	1.3	0.7884	0.0843	0.0195	0.0453	0.034	0.0285
0.0	0.0	0.0	-3113.9295	-757.6224	NaN	NaN	0.1957	0.7999	0.079	0.0189	0.0424	0.0323	0.0275
0.0	0.0	0.0	-3562.9295	-305.6224	NaN	NaN	0.079	0.7909	0.0832	0.0195	0.0447	0.0336	0.0281
0.0	0.0	0.0	-362.9295	991.3776	NaN	NaN	1.3	0.7835	0.0872	0.0196	0.0468	0.0342	0.0287
0.0	0.0	0.0	-2345.9295	-529.6224	NaN	NaN	0.1842	0.7944	0.0814	0.0191	0.044	0.033	0.0281
0.0	0.0	0.0	-1956.9295	-1073.6224	NaN	NaN	0.3543	0.798	0.0793	0.0191	0.0431	0.0329	0.0277
0.0	0.0	0.0	-2704.9295	664.3776	NaN	NaN	-0.3	0.8004	0.078	0.0191	0.0423	0.0326	0.0276
0.0	0.0	0.0	-1984.9295	-1890.6224	NaN	NaN	0.4878	0.8092	0.0735	0.0189	0.04	0.0315	0.0269
0.0	0.0	0.0	-3608.9295	158.3776	NaN	NaN	-0.0459	0.8154	0.0703	0.0188	0.0385	0.0307	0.0264
0.0	0.0	0.0	-1375.9295	-4871.6224	NaN	NaN	0.7798	0.8199	0.0679	0.0186	0.0375	0.0304	0.0258
0.0	0.0	0.0	-2130.9295	464.3776	NaN	NaN	-0.2786	0.7905	0.0822	0.0196	0.0453	0.0341	0.0283
0.0	0.0	0.0	-2333.9295	-1451.6224	NaN	NaN	0.3835	0.7852	0.0854	0.0194	0.0469	0.0345	0.0286
0.0	0.0	0.0	-2524.9295	2633.3776	NaN	NaN	1.3	0.7718	0.0916	0.0196	0.0509	0.0361	0.0299
0.0	0.0	0.0	-2858.9295	-523.6224	NaN	NaN	0.1548	0.7884	0.0833	0.0189	0.0464	0.0342	0.0289
0.0	0.0	0.0	-3433.9295	1097.3776	NaN	NaN	-0.3	0.7923	0.0812	0.0188	0.0453	0.0336	0.0287
0.0	0.0	0.0	-4135.9295	-788.6224	NaN	NaN	0.1601	0.8138	0.0705	0.0182	0.0396	0.0312	0.0267
0.0	0.0	0.0	-3025.9295	-1041.6224	NaN	NaN	0.2561	0.8038	0.0751	0.0186	0.0425	0.0325	0.0275
0.0	0.0	0.0	-2243.9295	-2625.6224	NaN	NaN	0.5392	0.8067	0.0742	0.0182	0.0419	0.0322	0.0268
0.0	0.0	0.0	-2320.9295	1136.3776	NaN	NaN	-0.3	0.7762	0.0895	0.0195	0.0504	0.036	0.0284
0.0	0.0	0.0	-2289.9295	2249.3776	NaN	NaN	-0.3	0.7685	0.094	0.0192	0.0528	0.0362	0.0293
0.0	0.0	0.0	-3964.9295	458.3776	NaN	NaN	-0.1307	0.7783	0.0892	0.0187	0.0502	0.0351	0.0286
0.0	0.0	0.0	-2414.9295	728.3776	NaN	NaN	-0.3	0.7759	0.0902	0.0189	0.0509	0.0355	0.0286
0.0	0.0	0.0	-2136.9295	-1590.6224	NaN	NaN	0.4267	0.7903	0.0833	0.0183	0.0469	0.0336	0.0276
0.0	0.0	0.0	-2319.9295	-1443.6224	NaN	NaN	0.3836	0.787	0.0851	0.0185	0.0478	0.034	0.0277
0.0	0.0	0.0	-2516.9295	-1710.6224	NaN	NaN	0.4046	0.7869	0.0858	0.0185	0.0477	0.0336	0.0275
0.0	0.0	0.0	-1181.9295	-1135.6224	NaN	NaN	0.49	0.7726	0.0936	0.019	0.0516	0.0348	0.0285
0.0	0.0	0.0	-3421.9295	-852.6224	NaN	NaN	0.1995	0.7786	0.0909	0.0187	0.0499	0.0338	0.0282
0.0	0.0	0.0	-3215.9295	-327.6224	NaN	NaN	0.0925	0.774	0.0932	0.019	0.0511	0.0343	0.0285
0.0	0.0	0.0	-2743.9295	-1042.6224	NaN	NaN	0.2753	0.778	0.0914	0.0189	0.0497	0.0338	0.0281
0.0	0.0	0.0	-2503.9295	1151.3776	NaN	NaN	-0.3	0.7633	0.0994	0.0198	0.0533	0.0351	0.0291
0.0	0.0	0.0	-2483.9295	-107.6224	NaN	NaN	0.0415	0.7757	0.0936	0.0192	0.0497	0.0334	0.0283
0.0	0.0	0.0	-1849.9295	2098.3776	NaN	NaN	1.3	0.7669	0.0982	0.0199	0.0518	0.0343	0.0288
0.0	0.0	0.0	-2739.9295	97.3776	NaN	NaN	-0.0368	0.7747	0.0944	0.0197	0.0495	0.0333	0.0283
0.0	0.0	0.0	-2936.9295	2097.3776	NaN	NaN	-0.3	0.7733	0.0953	0.0198	0.0498	0.0333	0.0285
0.0	0.0	0.0	-2004.9295	491.3776	NaN	NaN	-0.3	0.7893	0.0866	0.0194	0.0456	0.0318	0.0272
0.0	0.0	0.0	-1898.9295	-1067.6224	NaN	NaN	0.3599	0.793	0.0844	0.0193	0.0448	0.0315	0.027
0.0	0.0	0.0	-3276.9295	-1706.6224	NaN	NaN	0.3425	0.8089	0.0759	0.0188	0.0407	0.0302	0.0255
0.0	0.0	0.0	-1892.9295	1016.3776	NaN	NaN	-0.3	0.795	0.0824	0.0196	0.0441	0.032	0.0269
0.0	0.0	0.0	-2872.9295	-552.6224	NaN	NaN	0.1613	0.8116	0.0745	0.0188	0.0398	0.0296	0.0257
0.0	0.0	0.0	-2899.9295	-3438.6224	NaN	NaN	0.5425	0.8221	0.0681	0.0186	0.0373	0.0291	0.0248
0.0	0.0	0.0	-1021.9295	-523.6224	NaN	NaN	0.3388	0.8051	0.0764	0.0193	0.0416	0.0312	0.0264
0.0	0.0	0.0	-2982.9295	-430.6224	NaN	NaN	0.1262	0.7971	0.0811	0.0196	0.0433	0.032	0.0269
0.0	0.0	0.0	-3361.9295	731.3776	NaN	NaN	-0.278	0.79	0.0839	0.0201	0.0448	0.0331	0.028
0.0	0.0	0.0	-1621.9295	1012.3776	NaN	NaN	-0.3	0.8008	0.0784	0.0196	0.042	0.0315	0.0277
0.0	0.0	0.0	-2784.9295	-2623.6224	NaN	NaN	0.4851	0.8203	0.0677	0.0192	0.0369	0.0298	0.026
0.0	0.0	0.0	-2477.9295	-686.6224	NaN	NaN	0.217	0.8213	0.0662	0.0195	0.0365	0.0302	0.0263
0.0	0.0	0.0	-2730.9295	157.3776	NaN	NaN	-0.0612	0.8278	0.063	0.0194	0.0346	0.0294	0.0258
0.0	0.0	0.0	-4945.9295	279.3776	NaN	NaN	-0.0599	0.8351	0.0584	0.0196	0.0324	0.0293	0.0251
0.0	0.0	0.0	-1430.9295	369.3776	NaN	NaN	-0.3	0.8354	0.0578	0.0201	0.0319	0.0293	0.0255
0.0	0.0	0.0	-3782.9295	-940.6224	NaN	NaN	0.1991	0.8486	0.0511	0.0204	0.0282	0.0283	0.0234
0.0	0.0	0.0	-3222.9295	-1008.6224	NaN	NaN	0.2384	0.8491	0.05	0.021	0.0278	0.0289	0.0233
0.0	0.0	0.0	-4027.9295	-3227.6224	NaN	NaN	0.4448	0.8562	0.0464	0.0209	0.0261	0.0286	0.0217
0.0	0.0	0.0	-3365.9295	-1699.6224	NaN	NaN	0.3355	0.849	0.0483	0.0214	0.0275	0.0306	0.0232
0.0	0.0	0.0	-3386.9295	687.3776	NaN	NaN	-0.2546	0.8469	0.0488	0.0214	0.0274	0.0312	0.0243
0.0	0.0	0.0	-2300.9295	-1150.6224	NaN	NaN	0.3334	0.8478	0.0476	0.0216	0.0269	0.0317	0.0243
0.0	0.0	0.0	-1818.9295	-442.6224	NaN	NaN	0.1957	0.8442	0.0483	0.0221	0.0274	0.0328	0.0251
0.0	0.0	0.0	-2135.9295	-1591.6224	NaN	NaN	0.427	0.8499	0.0459	0.0219	0.0262	0.032	0.024
0.0	0.0	0.0	-1636.9295	-2786.6224	NaN	NaN	0.63	0.8518	0.0445	0.0218	0.0262	0.0322	0.0236
0.0	0.0	0.0	-2759.9295	-475.6224	NaN	NaN	0.147	0.8517	0.0442	0.0217	0.0263	0.0324	0.0237
0.0	0.0	0.0	-4354.9295	-2912.6224	NaN	NaN	0.4008	0.8576	0.0417	0.021	0.0255	0.0316	0.0225
0.0	0.0	0.0	-2390.9295	752.3776	NaN	NaN	-0.3	0.8466	0.0447	0.0217	0.0275	0.0345	0.025
0.0	0.0	0.0	-1613.9295	1764.3776	NaN	NaN	1.3	0.8465	0.0447	0.0218	0.0272	0.0346	0.0252
0.0	0.0	0.0	-2513.9295	-1140.6224	NaN	NaN	0.3121	0.8543	0.0411	0.0213	0.0263	0.0332	0.0239
0.0	0.0	0.0	-1841.9295	-1993.6224	NaN	NaN	0.5198	0.8653	0.0363	0.0203	0.0253	0.0307	0.0221
0.0	0.0	0.0	-2048.9295	-2744.6224	NaN	NaN	0.5726	0.8752	0.0318	0.0193	0.0241	0.0281	0.0214
0.0	0.0	0.0	-3116.9295	-2669.6224	NaN	NaN	0.4613	0.8813	0.0292	0.0187	0.0232	0.0264	0.0212
0.0	0.0	0.0	-3593.9295	-1065.6224	NaN	NaN	0.2287	0.8787	0.0295	0.0187	0.0238	0.0275	0.0218
0.0	0.0	0.0	-3134.9295	-2010.6224	NaN	NaN	0.3907	0.875	0.0305	0.0187	0.0245	0.029	0.0223
0.0	0.0	0.0	-1842.9295	-821.6224	NaN	NaN	0.3084	0.8648	0.0335	0.019	0.0264	0.0324	0.0238
0.0	0.0	0.0	-2294.9295	2610.3776	NaN	NaN	1.3	0.8687	0.032	0.0186	0.026	0.0315	0.0232
0.0	0.0	0.0	-2857.9295	-490.6224	NaN	NaN	0.1465	0.8825	0.027	0.0178	0.0236	0.0275	0.0216
0.0	0.0	0.0	-3474.9295	-4474.6224	NaN	NaN	0.5629	0.8878	0.0244	0.0181	0.0223	0.0258	0.0217
0.0	0.0	0.0	-2829.9295	-1568.6224	NaN	NaN	0.3566	0.8833	0.0256	0.0185	0.023	0.027	0.0226
0.0	0.0	0.0	-2375.9295	-271.6224	NaN	NaN	0.1026	0.8793	0.027	0.0183	0.024	0.0284	0.023
0.0	0.0	0.0	-2751.9295	-123.6224	NaN	NaN	0.043	0.8809	0.0263	0.0181	0.0237	0.0282	0.0228
0.0	0.0	0.0	-2470.9295	789.3776	NaN	NaN	-0.3	0.8791	0.0267	0.0183	0.0241	0.0288	0.023
0.0	0.0	0.0	-2074.9295	-813.6224	NaN	NaN	0.2817	0.882	0.0257	0.0182	0.0235	0.0279	0.0227
0.0	0.0	0.0	-4601.9295	-1164.6224	NaN	NaN	0.202	0.884	0.0247	0.0183	0.023	0.0273	0.0227
0.0	0.0	0.0	-1180.9295	-317.6224	NaN	NaN	0.212	0.8801	0.0257	0.0186	0.0238	0.0285	0.0233
0.0	0.0	0.0	-2687.9295	-1513.6224	NaN	NaN	0.3603	0.882	0.0253	0.0184	0.0234	0.0281	0.0227
0.0	0.0	0.0	-3250.9295	-1715.6224	NaN	NaN	0.3454	0.883	0.0249	0.0186	0.0233	0.0276	0.0227
0.0	0.0	0.0	-1646.9295	-434.6224	NaN	NaN	0.2088	0.8851	0.0244	0.0184	0.0228	0.0269	0.0223
0.0	0.0	0.0	-3961.9295	-1909.6224	NaN	NaN	0.3252	0.885	0.0245	0.0185	0.0228	0.0268	0.0225
0.0	0.0	0.0	-1517.9295	-754.6224	NaN	NaN	0.3321	0.8728	0.0284	0.0186	0.0254	0.0306	0.0243
0.0	0.0	0.0	412.0705	3471.3776	NaN	NaN	0.8939	0.8617	0.0323	0.0191	0.0274	0.0347	0.0248
0.0	0.0	0.0	-2570.9295	1147.3776	NaN	NaN	-0.3	0.8699	0.0299	0.0186	0.0258	0.0326	0.0233
0.0	0.0	0.0	-2424.9295	-862.6224	NaN	NaN	0.2624	0.8802	0.0261	0.0184	0.0239	0.0292	0.0222
0.0	0.0	0.0	-2749.9295	-319.6224	NaN	NaN	0.1041	0.8837	0.0245	0.0187	0.0232	0.0276	0.0223
0.0	0.0	0.0	-3184.9295	1441.3776	NaN	NaN	-0.3	0.8829	0.0248	0.0188	0.0233	0.0276	0.0227
0.0	0.0	0.0	-3120.9295	-2424.6224	NaN	NaN	0.4372	0.8852	0.024	0.0186	0.0227	0.027	0.0225
0.0	0.0	0.0	-2538.9295	7.3776	NaN	NaN	-0.0029	0.8762	0.0263	0.019	0.0248	0.0297	0.024
0.0	0.0	0.0	-755.9295	1634.3776	NaN	NaN	1.3	0.8719	0.0278	0.0189	0.0259	0.0314	0.0242
0.0	0.0	0.0	-2035.9295	370.3776	NaN	NaN	-0.2224	0.8798	0.0251	0.0186	0.0241	0.0292	0.0232
0.0	0.0	0.0	-2694.9295	407.3776	NaN	NaN	-0.1781	0.8793	0.025	0.0189	0.0242	0.029	0.0236
0.0	0.0	0.0	-4303.9295	-325.6224	NaN	NaN	0.0703	0.885	0.0235	0.0187	0.0228	0.0273	0.0227
0.0	0.0	0.0	-1254.9295	-102.6224	NaN	NaN	0.0756	0.8798	0.0246	0.0191	0.024	0.0287	0.0238
0.0	0.0	0.0	-2431.9295	-594.6224	NaN	NaN	0.1965	0.8807	0.0245	0.0189	0.0239	0.0286	0.0234
0.0	0.0	0.0	-1596.9295	1627.3776	NaN	NaN	1.3	0.88	0.0247	0.019	0.0242	0.0286	0.0235
0.0	0.0	0.0	-1330.9295	-1480.6224	NaN	NaN	0.5266	0.8829	0.024	0.0191	0.0235	0.0275	0.0231
0.0	0.0	0.0	-1450.9295	-742.6224	NaN	NaN	0.3385	0.8763	0.0255	0.0196	0.0251	0.0292	0.0242
0.0	0.0	0.0	-2420.9295	612.3776	NaN	NaN	-0.3	0.8783	0.0251	0.0194	0.0248	0.0287	0.0237
0.0	0.0	0.0	-1762.9295	-378.6224	NaN	NaN	0.1768	0.879	0.0248	0.0197	0.0246	0.0283	0.0237
0.0	0.0	0.0	181.0705	-1755.6224	NaN	NaN	1.115	0.8827	0.0239	0.0197	0.0236	0.0271	0.0231
0.0	0.0	0.0	-3373.9295	-2149.6224	NaN	NaN	0.3892	0.8843	0.0234	0.0201	0.023	0.0262	0.0229
0.0	0.0	0.0	-2527.9295	337.3776	NaN	NaN	-0.154	0.881	0.0244	0.0203	0.0238	0.027	0.0234
0.0	0.0	0.0	-3166.9295	-758.6224	NaN	NaN	0.1933	0.8826	0.024	0.0203	0.0235	0.0266	0.0231
0.0	0.0	0.0	-2120.9295	-128.6224	NaN	NaN	0.0572	0.8802	0.0246	0.0206	0.0241	0.0271	0.0235
0.0	0.0	0.0	-3386.9295	48.3776	NaN	NaN	-0.0145	0.8833	0.0238	0.0205	0.0234	0.026	0.023
0.0	0.0	0.0	-2264.9295	-201.6224	NaN	NaN	0.0817	0.8824	0.0239	0.0209	0.0235	0.0261	0.0232
0.0	0.0	0.0	-3207.9295	844.3776	NaN	NaN	-0.3	0.8822	0.0239	0.0209	0.0237	0.0262	0.0231
0.0	0.0	0.0	-3866.9295	581.3776	NaN	NaN	-0.1769	0.8837	0.0234	0.0209	0.0233	0.0257	0.0229
0.0	0.0	0.0	-2984.9295	-33.6224	NaN	NaN	0.0111	0.8842	0.0232	0.0212	0.0231	0.0255	0.0228
0.0	0.0	0.0	-1384.9295	-980.6224	NaN	NaN	0.4145	0.8849	0.0231	0.0215	0.0229	0.025	0.0225
0.0	0.0	0.0	-4438.9295	-3318.6224	NaN	NaN	0.4278	0.8864	0.023	0.0219	0.0224	0.0242	0.0222
0.0	0.0	0.0	-1342.9295	-460.6224	NaN	NaN	0.2554	0.8865	0.0229	0.0222	0.0223	0.0239	0.0222
0.0	0.0	0.0	-3854.9295	-3119.6224	NaN	NaN	0.4473	0.8871	0.0227	0.0222	0.0222	0.0236	0.0222
0.0	0.0	0.0	-3172.9295	-1655.6224	NaN	NaN	0.3429	0.8859	0.0225	0.0223	0.0226	0.0241	0.0226
0.0	0.0	0.0	-130.9295	2661.3776	NaN	NaN	1.0517	0.8839	0.0228	0.0223	0.0232	0.0249	0.0229
0.0	0.0	0.0	-654.9295	-1682.6224	NaN	NaN	0.7198	0.8837	0.0227	0.0223	0.0233	0.025	0.0229
0.0	0.0	0.0	-746.9295	-961.6224	NaN	NaN	0.5628	0.8838	0.0226	0.0225	0.0231	0.0249	0.023
0.0	0.0	0.0	-4517.9295	-1517.6224	NaN	NaN	0.2514	0.885	0.0226	0.0226	0.0228	0.0244	0.0227
0.0	0.0	0.0	-3333.9295	-694.6224	NaN	NaN	0.1724	0.8851	0.0225	0.0227	0.0226	0.0242	0.0228
0.0	0.0	0.0	-1919.9295	384.3776	NaN	NaN	-0.2503	0.8856	0.0223	0.0226	0.0226	0.0241	0.0228
0.0	0.0	0.0	-3443.9295	572.3776	NaN	NaN	-0.1993	0.8854	0.0223	0.0227	0.0227	0.0241	0.0227
0.0	0.0	0.0	-2173.9295	886.3776	NaN	NaN	-0.3	0.8852	0.0223	0.0228	0.0228	0.0241	0.0228
0.0	0.0	0.0	-2914.9295	-703.6224	NaN	NaN	0.1944	0.8858	0.0222	0.0228	0.0227	0.0239	0.0227
0.0	0.0	0.0	-324.9295	-944.6224	NaN	NaN	0.7441	0.8859	0.0222	0.0229	0.0226	0.0237	0.0226
0.0	0.0	0.0	-2389.9295	-850.6224	NaN	NaN	0.2625	0.8867	0.0222	0.0229	0.0225	0.0233	0.0224
0.0	0.0	0.0	-2424.9295	-1563.6224	NaN	NaN	0.392	0.887	0.0223	0.023	0.0224	0.0231	0.0222
0.0	0.0	0.0	-2968.9295	-266.6224	NaN	NaN	0.0824	0.8875	0.0222	0.023	0.0223	0.0228	0.0222
0.0	0.0	0.0	-2967.9295	471.3776	NaN	NaN	-0.1888	0.8873	0.0221	0.0231	0.0224	0.0229	0.0222
0.0	0.0	0.0	-2397.9295	501.3776	NaN	NaN	-0.2644	0.887	0.0222	0.0232	0.0225	0.0229	0.0222
0.0	0.0	0.0	-1977.9295	386.3776	NaN	NaN	-0.2428	0.8868	0.0224	0.0234	0.0225	0.0228	0.0222
0.0	0.0	0.0	-1718.9295	-1485.6224	NaN	NaN	0.4636	0.8867	0.0225	0.0236	0.0225	0.0226	0.0221
0.0	0.0	0.0	-2928.9295	-1600.6224	NaN	NaN	0.3534	0.8871	0.0224	0.0236	0.0224	0.0224	0.0221
0.0	0.0	0.0	-3552.9295	714.3776	NaN	NaN	-0.2517	0.8872	0.0223	0.0236	0.0225	0.0224	0.0221
0.0	0.0	0.0	-1766.9295	829.3776	NaN	NaN	-0.3	0.8872	0.0222	0.0236	0.0224	0.0224	0.0221
0.0	0.0	0.0	-921.9295	-920.6224	NaN	NaN	0.4996	0.8872	0.0222	0.0237	0.0225	0.0224	0.0221
0.0	0.0	0.0	-2180.9295	-1292.6224	NaN	NaN	0.3721	0.8871	0.0225	0.0238	0.0225	0.0222	0.0219
0.0	0.0	0.0	-4324.9295	-317.6224	NaN	NaN	0.0684	0.8871	0.0228	0.0238	0.0225	0.022	0.0218
0.0	0.0	0.0	-1640.9295	-2979.6224	NaN	NaN	0.6449	0.8874	0.0227	0.0237	0.0225	0.0218	0.0219
0.0	0.0	0.0	-1101.9295	158.3776	NaN	NaN	-0.1679	0.8882	0.0223	0.0234	0.0225	0.0217	0.022
0.0	0.0	0.0	-1791.9295	-973.6224	NaN	NaN	0.3521	0.8883	0.0221	0.0232	0.0225	0.0218	0.0221
0.0	0.0	0.0	-2719.9295	1128.3776	NaN	NaN	-0.3	0.8885	0.0219	0.0231	0.0225	0.0219	0.0221
0.0	0.0	0.0	2.0705	1752.3776	NaN	NaN	0.9988	0.8883	0.022	0.0232	0.0226	0.022	0.022
0.0	0.0	0.0	-2350.9295	-23.6224	NaN	NaN	0.0099	0.888	0.0224	0.0233	0.0226	0.0219	0.0219
0.0	0.0	0.0	-2088.9295	-1487.6224	NaN	NaN	0.4159	0.8882	0.0226	0.0234	0.0225	0.0216	0.0217
0.0	0.0	0.0	-3528.9295	-3148.6224	NaN	NaN	0.4715	0.8888	0.0225	0.0232	0.0224	0.0214	0.0216
0.0	0.0	0.0	-658.9295	608.3776	NaN	NaN	-0.3	0.889	0.0223	0.0232	0.0224	0.0215	0.0216
0.0	0.0	0.0	-2718.9295	2239.3776	NaN	NaN	-0.3	0.8893	0.0222	0.0232	0.0224	0.0216	0.0214
0.0	0.0	0.0	-2139.9295	-1678.6224	NaN	NaN	0.4396	0.8892	0.0224	0.0233	0.0223	0.0215	0.0213
0.0	0.0	0.0	-3629.9295	-992.6224	NaN	NaN	0.2147	0.8896	0.0223	0.0232	0.0223	0.0214	0.0212
0.0	0.0	0.0	-3156.9295	907.3776	NaN	NaN	-0.3	0.8899	0.0222	0.0232	0.0222	0.0213	0.0211
0.0	0.0	0.0	-2461.9295	646.3776	NaN	NaN	-0.3	0.89	0.0221	0.0232	0.0222	0.0212	0.0212
0.0	0.0	0.0	-3666.9295	-293.6224	NaN	NaN	0.0741	0.8901	0.0221	0.0232	0.0222	0.0212	0.0212
0.0	0.0	0.0	-454.9295	-966.6224	NaN	NaN	0.68	0.8903	0.022	0.0231	0.0223	0.0212	0.0211
0.0	0.0	0.0	-3232.9295	644.3776	NaN	NaN	-0.2489	0.8906	0.0219	0.023	0.0223	0.0211	0.0211
0.0	0.0	0.0	-2570.9295	-702.6224	NaN	NaN	0.2146	0.8908	0.0218	0.0229	0.0223	0.021	0.0212
0.0	0.0	0.0	-1956.9295	-1794.6224	NaN	NaN	0.4784	0.8911	0.0217	0.0227	0.0223	0.021	0.0212
0.0	0.0	0.0	-3165.9295	-1473.6224	NaN	NaN	0.3176	0.8914	0.0215	0.0226	0.0223	0.0209	0.0212
0.0	0.0	0.0	-971.9295	-311.6224	NaN	NaN	0.2428	0.8917	0.0214	0.0225	0.0223	0.0209	0.0212
0.0	0.0	0.0	-1962.9295	-921.6224	NaN	NaN	0.3195	0.8916	0.0215	0.0225	0.0223	0.0209	0.0211
0.0	0.0	0.0	-1151.9295	-1554.6224	NaN	NaN	0.5744	0.8917	0.0216	0.0225	0.0223	0.0209	0.021
0.0	0.0	0.0	-1326.9295	-1893.6224	NaN	NaN	0.588	0.8914	0.0217	0.0226	0.0223	0.0209	0.0211
0.0	0.0	0.0	-579.9295	-2703.6224	NaN	NaN	0.8234	0.8912	0.0218	0.0226	0.0224	0.0209	0.021
0.0	0.0	0.0	-2745.9295	-2080.6224	NaN	NaN	0.4311	0.8913	0.0218	0.0227	0.0224	0.0209	0.021
0.0	0.0	0.0	-2255.9295	-1599.6224	NaN	NaN	0.4149	0.8911	0.0219	0.0228	0.0224	0.0209	0.021
0.0	0.0	0.0	-2290.9295	-1008.6224	NaN	NaN	0.3057	0.891	0.0219	0.0228	0.0224	0.0209	0.0209
0.0	0.0	0.0	-3619.9295	-480.6224	NaN	NaN	0.1172	0.8908	0.022	0.0229	0.0224	0.021	0.0209
0.0	0.0	0.0	-4091.9295	-2038.6224	NaN	NaN	0.3325	0.8903	0.0222	0.023	0.0225	0.021	0.021
0.0	0.0	0.0	-939.9295	-2724.6224	NaN	NaN	0.7435	0.8899	0.0224	0.0232	0.0225	0.021	0.0209
0.0	0.0	0.0	-2978.9295	-2178.6224	NaN	NaN	0.4224	0.8896	0.0226	0.0234	0.0226	0.021	0.0209
0.0	0.0	0.0	-2869.9295	-1077.6224	NaN	NaN	0.273	0.8888	0.0229	0.0236	0.0227	0.0211	0.0209
0.0	0.0	0.0	-2314.9295	-1044.6224	NaN	NaN	0.3109	0.8892	0.0227	0.0236	0.0226	0.0211	0.0208
0.0	0.0	0.0	-2644.9295	-407.6224	NaN	NaN	0.1335	0.8892	0.0226	0.0236	0.0226	0.0212	0.0208
0.0	0.0	0.0	-2868.9295	-6.6224	NaN	NaN	0.0023	0.8893	0.0226	0.0236	0.0226	0.0212	0.0208
0.0	0.0	0.0	-2425.9295	-2126.6224	NaN	NaN	0.4671	0.8892	0.0226	0.0236	0.0225	0.0212	0.0208
0.0	0.0	0.0	-3264.9295	-1821.6224	NaN	NaN	0.3581	0.8894	0.0226	0.0236	0.0225	0.0211	0.0208
0.0	0.0	0.0	-3720.9295	-372.6224	NaN	NaN	0.091	0.8899	0.0224	0.0235	0.0224	0.0209	0.0209
0.0	0.0	0.0	-2736.9295	366.3776	NaN	NaN	-0.1546	0.89	0.0224	0.0235	0.0223	0.0208	0.0209
0.0	0.0	0.0	-3498.9295	-12.6224	NaN	NaN	0.0036	0.8904	0.0224	0.0235	0.0222	0.0206	0.0209
0.0	0.0	0.0	-2633.9295	1074.3776	NaN	NaN	-0.3	0.8906	0.0223	0.0236	0.022	0.0205	0.0209
0.0	0.0	0.0	-1839.9295	840.3776	NaN	NaN	-0.3	0.8906	0.0222	0.0236	0.022	0.0206	0.021
0.0	0.0	0.0	-1097.9295	202.3776	NaN	NaN	-0.226	0.8902	0.0224	0.0237	0.0219	0.0207	0.021
0.0	0.0	0.0	-3912.9295	-917.6224	NaN	NaN	0.19	0.8899	0.0225	0.0239	0.0219	0.0207	0.0211
0.0	0.0	0.0	-1832.9295	-197.6224	NaN	NaN	0.0973	0.8898	0.0225	0.0239	0.0219	0.0207	0.0212
0.0	0.0	0.0	-2533.9295	484.3776	NaN	NaN	-0.2363	0.8903	0.0223	0.0237	0.0218	0.0206	0.0213
0.0	0.0	0.0	-2148.9295	963.3776	NaN	NaN	-0.3	0.8902	0.0222	0.0237	0.0219	0.0206	0.0214
0.0	0.0	0.0	-1464.9295	86.3776	NaN	NaN	-0.0627	0.8912	0.0219	0.0232	0.0217	0.0206	0.0213
0.0	0.0	0.0	-1305.9295	1430.3776	NaN	NaN	1.3	0.8896	0.0226	0.0234	0.0218	0.021	0.0216
0.0	0.0	0.0	-758.9295	662.3776	NaN	NaN	-0.3	0.8893	0.0228	0.0235	0.0216	0.0211	0.0217
0.0	0.0	0.0	-2512.9295	1630.3776	NaN	NaN	-0.3	0.8895	0.0228	0.0234	0.0215	0.0212	0.0216
0.0	0.0	0.0	-3223.9295	-563.6224	NaN	NaN	0.1488	0.8902	0.0225	0.0232	0.0214	0.0212	0.0215
0.0	0.0	0.0	-2604.9295	1365.3776	NaN	NaN	-0.3	0.891	0.0223	0.023	0.0213	0.0211	0.0213
0.0	0.0	0.0	-1313.9295	-1399.6224	NaN	NaN	0.5158	0.8915	0.022	0.0228	0.0214	0.0212	0.0211
0.0	0.0	0.0	483.0705	-607.6224	NaN	NaN	1.3	0.8919	0.0219	0.0227	0.0214	0.0213	0.0208
0.0	0.0	0.0	-695.9295	1979.3776	NaN	NaN	1.3	0.8925	0.0218	0.0225	0.0214	0.0211	0.0206
0.0	0.0	0.0	-2733.9295	-2722.6224	NaN	NaN	0.499	0.8929	0.0218	0.0225	0.0215	0.0209	0.0204
0.0	0.0	0.0	-2718.9295	-1755.6224	NaN	NaN	0.3924	0.8932	0.0218	0.0222	0.0217	0.021	0.0202
0.0	0.0	0.0	-3558.9295	469.3776	NaN	NaN	-0.1519	0.8939	0.0215	0.0217	0.022	0.0209	0.02
0.0	0.0	0.0	-3633.9295	56.3776	NaN	NaN	-0.0158	0.8947	0.0211	0.0211	0.0223	0.0208	0.0201
0.0	0.0	0.0	-1878.9295	2540.3776	NaN	NaN	1.3	0.8936	0.0212	0.0211	0.0227	0.0211	0.0203
0.0	0.0	0.0	-4398.9295	-2705.6224	NaN	NaN	0.3808	0.8941	0.0212	0.021	0.0225	0.021	0.0202
0.0	0.0	0.0	-3787.9295	-791.6224	NaN	NaN	0.1729	0.8836	0.0229	0.0231	0.0244	0.0233	0.0227
0.0	0.0	0.0	-590.9295	-1538.6224	NaN	NaN	0.7225	0.9066	0.018	0.0188	0.0202	0.019	0.0175
