# Supplementary material for: DeepFRET, a software for rapid and automated single-molecule FRET data classification using deep learning
Source: eLife. 2020 Nov 3;9:e60404. doi: 10.7554/eLife.60404 (PMC7609065; doi:10.7554/eLife.60404)
Supplement: Figure 4—source data 1. [file elife-60404-fig4-data1.zip › Figure 4-source data 1/Fig_S4a/Traces/traces_all_n294/Traces_Fig2d_4mMAc_mov2_combined_tif_pair41.txt]

Exported by DeepFRET
Date: 2020-08-26, 18:13
Video filename: None
FRET pair #41
Bleaches at 1
D-Dexc-bg	A-Dexc-bg	A-Aexc-bg	D-Dexc-rw	A-Dexc-rw	A-Aexc-rw	S	E	p_bleached	p_aggregated	p_noisy	p_scrambled	p_static	p_dynamic
0.0	0.0	0.0	44902.2711	14244.9979	NaN	NaN	0.2408	0.4232	0.0539	0.0224	0.4445	0.0195	0.0364
0.0	0.0	0.0	44705.2711	7188.9979	NaN	NaN	0.1385	0.5227	0.057	0.017	0.3533	0.025	0.025
0.0	0.0	0.0	44210.2711	7002.9979	NaN	NaN	0.1367	0.6409	0.0485	0.0173	0.2499	0.0223	0.0211
0.0	0.0	0.0	41428.2711	11470.9979	NaN	NaN	0.2168	0.5563	0.0472	0.0216	0.3252	0.0229	0.0268
0.0	0.0	0.0	42974.2711	9263.9979	NaN	NaN	0.1773	0.591	0.0438	0.0185	0.3018	0.0228	0.0221
0.0	0.0	0.0	41079.2711	6513.9979	NaN	NaN	0.1369	0.5128	0.042	0.0205	0.3765	0.0228	0.0255
0.0	0.0	0.0	40820.2711	10832.9979	NaN	NaN	0.2097	0.4357	0.0417	0.0194	0.4547	0.0229	0.0257
0.0	0.0	0.0	39115.2711	8162.9979	NaN	NaN	0.1727	0.4262	0.0417	0.0181	0.4656	0.0238	0.0245
0.0	0.0	0.0	40489.2711	6159.9979	NaN	NaN	0.132	0.4364	0.0412	0.0178	0.457	0.0242	0.0233
0.0	0.0	0.0	47369.2711	7350.9979	NaN	NaN	0.1343	0.4295	0.0415	0.018	0.4641	0.0241	0.0228
0.0	0.0	0.0	43912.2711	3630.9979	NaN	NaN	0.0764	0.4208	0.0417	0.0175	0.4738	0.0241	0.022
0.0	0.0	0.0	40471.2711	11091.9979	NaN	NaN	0.2151	0.3969	0.041	0.0177	0.4992	0.0234	0.0219
0.0	0.0	0.0	41321.2711	11213.9979	NaN	NaN	0.2135	0.3435	0.0407	0.0183	0.5535	0.0222	0.0219
0.0	0.0	0.0	43366.2711	6894.9979	NaN	NaN	0.1372	0.3214	0.0413	0.018	0.5762	0.0219	0.0213
0.0	0.0	0.0	38668.2711	10086.9979	NaN	NaN	0.2069	0.2967	0.0426	0.0185	0.5994	0.0213	0.0214
0.0	0.0	0.0	42093.2711	11346.9979	NaN	NaN	0.2123	0.2972	0.046	0.0185	0.5952	0.0219	0.0212
0.0	0.0	0.0	42778.2711	10243.9979	NaN	NaN	0.1932	0.3238	0.0533	0.0187	0.5593	0.0238	0.0211
0.0	0.0	0.0	42805.2711	9628.9979	NaN	NaN	0.1836	0.3204	0.0519	0.0199	0.562	0.0231	0.0227
0.0	0.0	0.0	42779.2711	7360.9979	NaN	NaN	0.1468	0.3476	0.0571	0.0192	0.5298	0.0246	0.0218
0.0	0.0	0.0	44564.2711	7759.9979	NaN	NaN	0.1483	0.35	0.0597	0.0197	0.5229	0.0251	0.0227
0.0	0.0	0.0	37906.2711	10410.9979	NaN	NaN	0.2155	0.3453	0.06	0.0202	0.5257	0.0252	0.0234
0.0	0.0	0.0	40940.2711	6210.9979	NaN	NaN	0.1317	0.3654	0.0633	0.0197	0.5022	0.0262	0.0232
0.0	0.0	0.0	40187.2711	6545.9979	NaN	NaN	0.1401	0.3715	0.0662	0.0203	0.4906	0.0266	0.0248
0.0	0.0	0.0	41298.2711	7556.9979	NaN	NaN	0.1547	0.4243	0.0722	0.0193	0.4314	0.0277	0.025
0.0	0.0	0.0	38693.2711	6750.9979	NaN	NaN	0.1486	0.4523	0.0756	0.0192	0.3977	0.0278	0.0274
0.0	0.0	0.0	36658.2711	8582.9979	NaN	NaN	0.1897	0.4787	0.0817	0.0186	0.3646	0.0281	0.0283
0.0	0.0	0.0	38993.2711	9227.9979	NaN	NaN	0.1914	0.4916	0.0831	0.0186	0.3479	0.0287	0.03
0.0	0.0	0.0	44028.2711	10881.9979	NaN	NaN	0.1982	0.4918	0.0886	0.0188	0.3409	0.0293	0.0306
0.0	0.0	0.0	36983.2711	8298.9979	NaN	NaN	0.1833	0.5018	0.0884	0.0188	0.3295	0.03	0.0315
0.0	0.0	0.0	40741.2711	7430.9979	NaN	NaN	0.1543	0.5113	0.0908	0.0191	0.3173	0.0298	0.0317
0.0	0.0	0.0	37907.2711	7148.9979	NaN	NaN	0.1587	0.5024	0.0934	0.0193	0.322	0.0308	0.0321
0.0	0.0	0.0	39965.2711	8821.9979	NaN	NaN	0.1808	0.5394	0.0931	0.0189	0.2885	0.0298	0.0303
0.0	0.0	0.0	43096.2711	7204.9979	NaN	NaN	0.1432	0.5365	0.0904	0.0193	0.2921	0.0304	0.0314
0.0	0.0	0.0	34154.2711	7941.9979	NaN	NaN	0.1887	0.5432	0.0961	0.0191	0.2818	0.0301	0.0298
0.0	0.0	0.0	41143.2711	7581.9979	NaN	NaN	0.1556	0.5454	0.0977	0.0196	0.2775	0.0297	0.0301
0.0	0.0	0.0	39751.2711	7627.9979	NaN	NaN	0.161	0.5179	0.1012	0.02	0.2996	0.031	0.0304
0.0	0.0	0.0	37832.2711	9958.9979	NaN	NaN	0.2084	0.5419	0.1	0.0196	0.2784	0.0305	0.0296
0.0	0.0	0.0	37694.2711	5345.9979	NaN	NaN	0.1242	0.5131	0.1021	0.0206	0.3023	0.0314	0.0305
0.0	0.0	0.0	40078.2711	11039.9979	NaN	NaN	0.216	0.5234	0.1039	0.0201	0.2916	0.0315	0.0295
0.0	0.0	0.0	39585.2711	7938.9979	NaN	NaN	0.1671	0.5235	0.103	0.0206	0.2913	0.0316	0.03
0.0	0.0	0.0	38178.2711	4410.9979	NaN	NaN	0.1036	0.5214	0.1047	0.0205	0.2925	0.0317	0.0293
0.0	0.0	0.0	35723.2711	8938.9979	NaN	NaN	0.2001	0.5062	0.1067	0.0209	0.3049	0.0319	0.0293
0.0	0.0	0.0	41612.2711	9736.9979	NaN	NaN	0.1896	0.4889	0.1106	0.0211	0.3182	0.0323	0.029
0.0	0.0	0.0	39595.2711	8401.9979	NaN	NaN	0.1751	0.4849	0.1132	0.0213	0.3198	0.0324	0.0285
0.0	0.0	0.0	38674.2711	7505.9979	NaN	NaN	0.1625	0.4867	0.1136	0.0215	0.3181	0.0319	0.0282
0.0	0.0	0.0	42420.2711	5356.9979	NaN	NaN	0.1121	0.4719	0.1175	0.022	0.3286	0.032	0.028
0.0	0.0	0.0	35311.2711	4758.9979	NaN	NaN	0.1188	0.468	0.1189	0.0221	0.3316	0.0318	0.0276
0.0	0.0	0.0	39731.2711	10580.9979	NaN	NaN	0.2103	0.4462	0.1233	0.0228	0.348	0.0317	0.028
0.0	0.0	0.0	43514.2711	8119.9979	NaN	NaN	0.1573	0.4289	0.1257	0.0228	0.3623	0.0323	0.0279
0.0	0.0	0.0	36586.2711	9157.9979	NaN	NaN	0.2002	0.4441	0.1243	0.0227	0.3496	0.0316	0.0278
0.0	0.0	0.0	39522.2711	7328.9979	NaN	NaN	0.1564	0.4254	0.1255	0.0233	0.3651	0.032	0.0286
0.0	0.0	0.0	37029.2711	8656.9979	NaN	NaN	0.1895	0.4198	0.1253	0.023	0.371	0.0322	0.0286
0.0	0.0	0.0	38773.2711	9080.9979	NaN	NaN	0.1898	0.414	0.1268	0.0234	0.3743	0.0321	0.0294
0.0	0.0	0.0	37504.2711	8503.9979	NaN	NaN	0.1848	0.4161	0.1234	0.0231	0.3751	0.0325	0.0299
0.0	0.0	0.0	32392.2711	11910.9979	NaN	NaN	0.2689	0.4451	0.1207	0.023	0.3499	0.0314	0.0298
0.0	0.0	0.0	30856.2711	6951.9979	NaN	NaN	0.1839	0.4563	0.1154	0.0233	0.3431	0.0312	0.0306
0.0	0.0	0.0	25314.2711	7871.9979	NaN	NaN	0.2372	0.487	0.1085	0.0228	0.3211	0.0302	0.0304
0.0	0.0	0.0	28255.2711	6913.9979	NaN	NaN	0.1966	0.4744	0.1051	0.0236	0.3348	0.0304	0.0317
0.0	0.0	0.0	28110.2711	9720.9979	NaN	NaN	0.257	0.4585	0.0994	0.0232	0.355	0.031	0.0329
0.0	0.0	0.0	24951.2711	6656.9979	NaN	NaN	0.2106	0.4431	0.0915	0.0232	0.3767	0.0309	0.0346
0.0	0.0	0.0	26263.2711	7235.9979	NaN	NaN	0.216	0.4251	0.0819	0.0227	0.4036	0.0309	0.0358
0.0	0.0	0.0	23245.2711	8664.9979	NaN	NaN	0.2715	0.4425	0.0743	0.0215	0.3961	0.0304	0.0352
0.0	0.0	0.0	26248.2711	4655.9979	NaN	NaN	0.1507	0.431	0.0675	0.022	0.4137	0.0298	0.036
0.0	0.0	0.0	24123.2711	6662.9979	NaN	NaN	0.2164	0.4394	0.0621	0.0217	0.412	0.0297	0.0351
0.0	0.0	0.0	23776.2711	6421.9979	NaN	NaN	0.2127	0.4305	0.0581	0.0224	0.4238	0.0297	0.0354
0.0	0.0	0.0	25723.2711	3680.9979	NaN	NaN	0.1252	0.4165	0.0542	0.0232	0.441	0.0297	0.0354
0.0	0.0	0.0	20664.2711	6487.9979	NaN	NaN	0.2389	0.4023	0.0499	0.0238	0.4597	0.0297	0.0346
0.0	0.0	0.0	23449.2711	7328.9979	NaN	NaN	0.2381	0.3775	0.0457	0.0248	0.4881	0.0294	0.0344
0.0	0.0	0.0	26172.2711	5809.9979	NaN	NaN	0.1817	0.3636	0.0432	0.0252	0.5047	0.0292	0.0341
0.0	0.0	0.0	25350.2711	5677.9979	NaN	NaN	0.183	0.3727	0.0426	0.0251	0.4965	0.0297	0.0334
0.0	0.0	0.0	22264.2711	4036.9979	NaN	NaN	0.1535	0.3899	0.0423	0.0251	0.4797	0.03	0.0329
0.0	0.0	0.0	25083.2711	7324.9979	NaN	NaN	0.226	0.3909	0.0423	0.0255	0.4778	0.0302	0.0333
0.0	0.0	0.0	20257.2711	6340.9979	NaN	NaN	0.2384	0.3904	0.0421	0.0257	0.478	0.0303	0.0335
0.0	0.0	0.0	26402.2711	8362.9979	NaN	NaN	0.2406	0.3911	0.0426	0.0257	0.4766	0.0304	0.0336
0.0	0.0	0.0	27979.2711	10568.9979	NaN	NaN	0.2742	0.388	0.0433	0.0262	0.4777	0.0308	0.0341
0.0	0.0	0.0	23449.2711	5901.9979	NaN	NaN	0.2011	0.419	0.0445	0.0258	0.4464	0.0313	0.033
0.0	0.0	0.0	27219.2711	5965.9979	NaN	NaN	0.1798	0.4218	0.0451	0.0268	0.4419	0.0308	0.0336
0.0	0.0	0.0	24410.2711	9301.9979	NaN	NaN	0.2759	0.4221	0.0472	0.0273	0.4391	0.0309	0.0335
0.0	0.0	0.0	26852.2711	7705.9979	NaN	NaN	0.223	0.4479	0.049	0.0275	0.4125	0.0307	0.0324
0.0	0.0	0.0	24337.2711	7195.9979	NaN	NaN	0.2282	0.4565	0.0501	0.0285	0.4026	0.03	0.0322
0.0	0.0	0.0	24523.2711	6524.9979	NaN	NaN	0.2102	0.4607	0.0519	0.0291	0.3971	0.0294	0.0318
0.0	0.0	0.0	22533.2711	9972.9979	NaN	NaN	0.3068	0.4628	0.0542	0.0295	0.3928	0.0292	0.0314
0.0	0.0	0.0	25286.2711	5661.9979	NaN	NaN	0.183	0.4763	0.0564	0.0298	0.3783	0.0287	0.0305
0.0	0.0	0.0	26244.2711	5563.9979	NaN	NaN	0.1749	0.4714	0.0584	0.0306	0.3808	0.0283	0.0305
0.0	0.0	0.0	28629.2711	5683.9979	NaN	NaN	0.1657	0.4724	0.0619	0.0309	0.3769	0.0282	0.0298
0.0	0.0	0.0	24330.2711	7080.9979	NaN	NaN	0.2254	0.473	0.0648	0.0311	0.3738	0.0283	0.0291
0.0	0.0	0.0	26855.2711	6703.9979	NaN	NaN	0.1998	0.4808	0.0674	0.031	0.3641	0.0283	0.0283
0.0	0.0	0.0	23471.2711	8244.9979	NaN	NaN	0.26	0.4796	0.069	0.0307	0.3646	0.0285	0.0276
0.0	0.0	0.0	25114.2711	7225.9979	NaN	NaN	0.2234	0.484	0.0728	0.0305	0.3574	0.0286	0.0267
0.0	0.0	0.0	25168.2711	5481.9979	NaN	NaN	0.1789	0.4828	0.0746	0.0301	0.3578	0.0286	0.0262
0.0	0.0	0.0	23919.2711	4127.9979	NaN	NaN	0.1472	0.4784	0.0767	0.0297	0.3604	0.029	0.0258
0.0	0.0	0.0	24268.2711	6718.9979	NaN	NaN	0.2168	0.4847	0.0771	0.0289	0.3548	0.0294	0.0251
0.0	0.0	0.0	25591.2711	6905.9979	NaN	NaN	0.2125	0.4923	0.0773	0.0286	0.3472	0.0297	0.0248
0.0	0.0	0.0	23357.2711	5527.9979	NaN	NaN	0.1914	0.5027	0.0765	0.0281	0.3383	0.03	0.0244
0.0	0.0	0.0	21867.2711	7947.9979	NaN	NaN	0.2666	0.5033	0.0756	0.028	0.3385	0.0302	0.0244
0.0	0.0	0.0	26047.2711	8719.9979	NaN	NaN	0.2508	0.4992	0.0742	0.0278	0.3439	0.0304	0.0245
0.0	0.0	0.0	22728.2711	5836.9979	NaN	NaN	0.2043	0.5051	0.0714	0.027	0.3419	0.0304	0.0242
0.0	0.0	0.0	24432.2711	6155.9979	NaN	NaN	0.2013	0.5058	0.0687	0.0266	0.3443	0.0304	0.0242
0.0	0.0	0.0	26619.2711	7445.9979	NaN	NaN	0.2186	0.5014	0.0662	0.0262	0.3514	0.0305	0.0243
0.0	0.0	0.0	24381.2711	5144.9979	NaN	NaN	0.1743	0.4998	0.0633	0.0258	0.3561	0.0306	0.0244
0.0	0.0	0.0	21257.2711	5738.9979	NaN	NaN	0.2126	0.4914	0.0612	0.0255	0.3672	0.0303	0.0244
0.0	0.0	0.0	24059.2711	7628.9979	NaN	NaN	0.2408	0.4596	0.0604	0.0257	0.3989	0.0304	0.025
0.0	0.0	0.0	27462.2711	6444.9979	NaN	NaN	0.1901	0.4478	0.0586	0.0252	0.413	0.0303	0.0251
0.0	0.0	0.0	26287.2711	8130.9979	NaN	NaN	0.2362	0.4367	0.0572	0.0251	0.4256	0.03	0.0254
0.0	0.0	0.0	26933.2711	8318.9979	NaN	NaN	0.236	0.4176	0.0556	0.0251	0.446	0.0298	0.0258
0.0	0.0	0.0	27376.2711	7226.9979	NaN	NaN	0.2089	0.4025	0.0539	0.025	0.4627	0.0298	0.0261
0.0	0.0	0.0	27033.2711	7318.9979	NaN	NaN	0.2131	0.3996	0.0523	0.0248	0.4672	0.0299	0.0261
0.0	0.0	0.0	22380.2711	9505.9979	NaN	NaN	0.2981	0.397	0.0513	0.0247	0.4708	0.0301	0.0261
0.0	0.0	0.0	24045.2711	5802.9979	NaN	NaN	0.1944	0.368	0.0503	0.0252	0.4997	0.03	0.0267
0.0	0.0	0.0	23335.2711	8890.9979	NaN	NaN	0.2759	0.3533	0.0486	0.0251	0.5161	0.0299	0.0269
0.0	0.0	0.0	25208.2711	7248.9979	NaN	NaN	0.2233	0.3471	0.0468	0.0251	0.5238	0.0302	0.0271
0.0	0.0	0.0	24038.2711	7222.9979	NaN	NaN	0.2311	0.3566	0.0458	0.0252	0.5147	0.0309	0.0269
0.0	0.0	0.0	20972.2711	6061.9979	NaN	NaN	0.2242	0.3669	0.0448	0.0254	0.5043	0.0319	0.0267
0.0	0.0	0.0	27786.2711	3702.9979	NaN	NaN	0.1176	0.368	0.044	0.026	0.5027	0.0328	0.0265
0.0	0.0	0.0	22837.2711	10919.9979	NaN	NaN	0.3235	0.3691	0.0424	0.0261	0.503	0.0332	0.0262
0.0	0.0	0.0	20948.2711	8531.9979	NaN	NaN	0.2894	0.3436	0.0403	0.0265	0.5292	0.0338	0.0265
0.0	0.0	0.0	26057.2711	8408.9979	NaN	NaN	0.244	0.3544	0.0403	0.0261	0.518	0.0348	0.0264
0.0	0.0	0.0	29487.2711	6577.9979	NaN	NaN	0.1824	0.3936	0.0426	0.0258	0.4755	0.0367	0.0259
0.0	0.0	0.0	29068.2711	4956.9979	NaN	NaN	0.1457	0.4655	0.0458	0.0254	0.3986	0.0397	0.0251
0.0	0.0	0.0	3454.2711	1997.9979	NaN	NaN	0.3665	0.5501	0.0467	0.0246	0.3124	0.0427	0.0236
0.0	0.0	0.0	24948.2711	6179.9979	NaN	NaN	0.1985	0.5146	0.0469	0.0261	0.342	0.0442	0.0263
0.0	0.0	0.0	40235.2711	5523.9979	NaN	NaN	0.1207	0.4676	0.0469	0.0255	0.3884	0.0437	0.0279
0.0	0.0	0.0	40870.2711	5842.9979	NaN	NaN	0.1251	0.4077	0.0463	0.0255	0.4484	0.0423	0.0298
0.0	0.0	0.0	44831.2711	7346.9979	NaN	NaN	0.1408	0.3562	0.0443	0.0251	0.503	0.04	0.0314
0.0	0.0	0.0	41197.2711	8081.9979	NaN	NaN	0.164	0.3221	0.0424	0.0252	0.5381	0.0388	0.0335
0.0	0.0	0.0	45284.2711	7297.9979	NaN	NaN	0.1388	0.3151	0.0417	0.0255	0.5448	0.0387	0.0342
0.0	0.0	0.0	39465.2711	6751.9979	NaN	NaN	0.1461	0.3143	0.0422	0.0256	0.5436	0.0395	0.0347
0.0	0.0	0.0	48259.2711	5804.9979	NaN	NaN	0.1074	0.3225	0.0437	0.0261	0.5315	0.0416	0.0345
0.0	0.0	0.0	41769.2711	6515.9979	NaN	NaN	0.1349	0.3256	0.0442	0.0266	0.5264	0.0429	0.0343
0.0	0.0	0.0	49703.2711	9506.9979	NaN	NaN	0.1606	0.3271	0.0447	0.0267	0.5233	0.0441	0.034
0.0	0.0	0.0	44277.2711	5995.9979	NaN	NaN	0.1193	0.3254	0.0454	0.0269	0.524	0.0448	0.0335
0.0	0.0	0.0	44719.2711	6619.9979	NaN	NaN	0.1289	0.335	0.0471	0.027	0.5118	0.0465	0.0327
0.0	0.0	0.0	42770.2711	5181.9979	NaN	NaN	0.1081	0.3332	0.0482	0.0275	0.5117	0.0474	0.032
0.0	0.0	0.0	41160.2711	8237.9979	NaN	NaN	0.1668	0.3334	0.0495	0.0277	0.5101	0.0478	0.0315
0.0	0.0	0.0	39811.2711	7118.9979	NaN	NaN	0.1517	0.3281	0.0508	0.0282	0.5142	0.0478	0.0309
0.0	0.0	0.0	48417.2711	7329.9979	NaN	NaN	0.1315	0.3239	0.0521	0.0285	0.5176	0.0474	0.0305
0.0	0.0	0.0	45397.2711	4683.9979	NaN	NaN	0.0935	0.3226	0.0542	0.0288	0.5167	0.048	0.0297
0.0	0.0	0.0	45896.2711	6040.9979	NaN	NaN	0.1163	0.325	0.0548	0.0291	0.5138	0.0479	0.0295
0.0	0.0	0.0	41931.2711	4011.9979	NaN	NaN	0.0873	0.321	0.0552	0.0295	0.5172	0.0475	0.0297
0.0	0.0	0.0	42302.2711	6257.9979	NaN	NaN	0.1289	0.3278	0.056	0.0295	0.5092	0.0479	0.0297
0.0	0.0	0.0	39275.2711	7102.9979	NaN	NaN	0.1532	0.3273	0.0564	0.0298	0.5087	0.0479	0.0298
0.0	0.0	0.0	40859.2711	7559.9979	NaN	NaN	0.1561	0.3335	0.0573	0.0301	0.5003	0.0488	0.0301
0.0	0.0	0.0	40182.2711	8796.9979	NaN	NaN	0.1796	0.3434	0.0588	0.0307	0.4863	0.0503	0.0306
0.0	0.0	0.0	44175.2711	6332.9979	NaN	NaN	0.1254	0.3641	0.0597	0.0307	0.4632	0.0516	0.0307
0.0	0.0	0.0	38260.2711	5655.9979	NaN	NaN	0.1288	0.3731	0.0608	0.0315	0.4505	0.0529	0.0311
0.0	0.0	0.0	39761.2711	7514.9979	NaN	NaN	0.159	0.3911	0.0627	0.0316	0.4292	0.0545	0.0309
0.0	0.0	0.0	42210.2711	6845.9979	NaN	NaN	0.1396	0.3921	0.064	0.0321	0.4254	0.0555	0.0309
0.0	0.0	0.0	43491.2711	8518.9979	NaN	NaN	0.1638	0.3961	0.0651	0.032	0.4196	0.0562	0.031
0.0	0.0	0.0	40703.2711	6315.9979	NaN	NaN	0.1343	0.4069	0.065	0.0313	0.4104	0.0555	0.0308
0.0	0.0	0.0	46813.2711	8696.9979	NaN	NaN	0.1567	0.4119	0.0659	0.0309	0.4053	0.0554	0.0306
0.0	0.0	0.0	41035.2711	3586.9979	NaN	NaN	0.0804	0.4144	0.0657	0.0308	0.4037	0.0549	0.0305
0.0	0.0	0.0	43789.2711	7315.9979	NaN	NaN	0.1432	0.4161	0.0673	0.0308	0.4008	0.0548	0.0303
0.0	0.0	0.0	48991.2711	7193.9979	NaN	NaN	0.128	0.3841	0.0699	0.0327	0.426	0.0558	0.0315
0.0	0.0	0.0	42530.2711	10976.9979	NaN	NaN	0.2051	0.3917	0.0691	0.0317	0.4212	0.054	0.0322
0.0	0.0	0.0	45315.2711	8770.9979	NaN	NaN	0.1622	0.3878	0.0685	0.0319	0.4262	0.0532	0.0324
0.0	0.0	0.0	42028.2711	4255.9979	NaN	NaN	0.092	0.3916	0.0661	0.0317	0.425	0.0525	0.033
0.0	0.0	0.0	41013.2711	7937.9979	NaN	NaN	0.1622	0.4032	0.0632	0.0314	0.4176	0.0511	0.0335
0.0	0.0	0.0	36910.2711	3672.9979	NaN	NaN	0.0905	0.3953	0.0602	0.0322	0.4272	0.0504	0.0347
0.0	0.0	0.0	44058.2711	8131.9979	NaN	NaN	0.1558	0.4128	0.0583	0.0321	0.4108	0.0508	0.0352
0.0	0.0	0.0	45035.2711	9094.9979	NaN	NaN	0.168	0.4129	0.0561	0.0336	0.4096	0.0516	0.0363
0.0	0.0	0.0	41100.2711	6649.9979	NaN	NaN	0.1393	0.4445	0.0547	0.0332	0.3784	0.0532	0.036
0.0	0.0	0.0	41126.2711	5902.9979	NaN	NaN	0.1255	0.4418	0.0533	0.0349	0.379	0.0541	0.0369
0.0	0.0	0.0	47966.2711	5534.9979	NaN	NaN	0.1035	0.4427	0.0533	0.0347	0.3767	0.0553	0.0372
0.0	0.0	0.0	43827.2711	3992.9979	NaN	NaN	0.0835	0.4517	0.0524	0.0352	0.3675	0.0558	0.0374
0.0	0.0	0.0	43138.2711	4726.9979	NaN	NaN	0.0988	0.4486	0.0507	0.0356	0.3725	0.0557	0.0369
0.0	0.0	0.0	42590.2711	5523.9979	NaN	NaN	0.1148	0.4368	0.0503	0.0359	0.3844	0.0555	0.0372
0.0	0.0	0.0	42210.2711	7200.9979	NaN	NaN	0.1457	0.4435	0.0501	0.0361	0.3771	0.056	0.0372
0.0	0.0	0.0	42239.2711	5866.9979	NaN	NaN	0.122	0.4398	0.048	0.0367	0.3825	0.0558	0.0372
0.0	0.0	0.0	42301.2711	5243.9979	NaN	NaN	0.1103	0.4343	0.0483	0.0368	0.3865	0.0562	0.0379
0.0	0.0	0.0	42794.2711	5463.9979	NaN	NaN	0.1132	0.4441	0.0469	0.0369	0.3772	0.0568	0.0383
0.0	0.0	0.0	45539.2711	3649.9979	NaN	NaN	0.0742	0.4346	0.0466	0.0372	0.3857	0.0572	0.0388
0.0	0.0	0.0	42643.2711	6424.9979	NaN	NaN	0.1309	0.4311	0.0456	0.0369	0.3898	0.0575	0.0391
0.0	0.0	0.0	39279.2711	6667.9979	NaN	NaN	0.1451	0.4294	0.0451	0.0369	0.3914	0.0581	0.039
0.0	0.0	0.0	44828.2711	4246.9979	NaN	NaN	0.0865	0.423	0.0449	0.0368	0.397	0.059	0.0393
0.0	0.0	0.0	36203.2711	6482.9979	NaN	NaN	0.1519	0.4213	0.0441	0.037	0.3982	0.0598	0.0395
0.0	0.0	0.0	43989.2711	7235.9979	NaN	NaN	0.1413	0.4191	0.0438	0.0367	0.4001	0.0607	0.0396
0.0	0.0	0.0	40246.2711	6993.9979	NaN	NaN	0.1481	0.4007	0.0432	0.0368	0.417	0.0611	0.0411
0.0	0.0	0.0	44249.2711	7297.9979	NaN	NaN	0.1416	0.4166	0.0433	0.0364	0.4	0.0631	0.0406
0.0	0.0	0.0	45795.2711	2992.9979	NaN	NaN	0.0613	0.4084	0.0429	0.0362	0.4072	0.0642	0.0412
0.0	0.0	0.0	43329.2711	3399.9979	NaN	NaN	0.0728	0.4182	0.0433	0.0364	0.3955	0.0655	0.0411
0.0	0.0	0.0	46851.2711	6459.9979	NaN	NaN	0.1212	0.4203	0.0432	0.0364	0.3929	0.0663	0.041
0.0	0.0	0.0	42644.2711	4370.9979	NaN	NaN	0.093	0.4175	0.0438	0.0369	0.3933	0.0672	0.0414
0.0	0.0	0.0	44135.2711	6902.9979	NaN	NaN	0.1353	0.432	0.0437	0.0371	0.3784	0.0683	0.0406
0.0	0.0	0.0	43392.2711	9141.9979	NaN	NaN	0.174	0.4218	0.044	0.0379	0.3866	0.0686	0.0412
0.0	0.0	0.0	48073.2711	6028.9979	NaN	NaN	0.1114	0.4323	0.0441	0.0388	0.3741	0.0698	0.0408
0.0	0.0	0.0	42051.2711	6964.9979	NaN	NaN	0.1421	0.4309	0.0435	0.0403	0.3742	0.0692	0.0419
0.0	0.0	0.0	44436.2711	9019.9979	NaN	NaN	0.1687	0.4349	0.0428	0.0418	0.3693	0.0684	0.0427
0.0	0.0	0.0	44657.2711	8606.9979	NaN	NaN	0.1616	0.4222	0.0437	0.0439	0.3783	0.0676	0.0443
0.0	0.0	0.0	42456.2711	7879.9979	NaN	NaN	0.1565	0.442	0.0436	0.0453	0.3576	0.0676	0.0439
0.0	0.0	0.0	41508.2711	4603.9979	NaN	NaN	0.0998	0.4499	0.0442	0.0465	0.3483	0.0671	0.044
0.0	0.0	0.0	41118.2711	5618.9979	NaN	NaN	0.1202	0.4507	0.0457	0.0479	0.3448	0.0666	0.0443
0.0	0.0	0.0	40924.2711	5600.9979	NaN	NaN	0.1204	0.4556	0.0475	0.0487	0.3373	0.0666	0.0443
0.0	0.0	0.0	45420.2711	7255.9979	NaN	NaN	0.1377	0.4573	0.0493	0.0492	0.333	0.0667	0.0446
0.0	0.0	0.0	37756.2711	7472.9979	NaN	NaN	0.1652	0.4507	0.0528	0.0502	0.3343	0.067	0.045
0.0	0.0	0.0	40012.2711	7228.9979	NaN	NaN	0.153	0.4684	0.0547	0.0489	0.3163	0.0679	0.0438
0.0	0.0	0.0	42071.2711	5895.9979	NaN	NaN	0.1229	0.4664	0.0601	0.0494	0.3114	0.0692	0.0434
0.0	0.0	0.0	42172.2711	3564.9979	NaN	NaN	0.0779	0.4925	0.0639	0.0473	0.2839	0.0716	0.0408
0.0	0.0	0.0	36805.2711	6887.9979	NaN	NaN	0.1576	0.5142	0.0688	0.0459	0.2587	0.0735	0.0389
0.0	0.0	0.0	42378.2711	3413.9979	NaN	NaN	0.0746	0.5214	0.0756	0.0467	0.2424	0.0752	0.0386
0.0	0.0	0.0	36764.2711	7803.9979	NaN	NaN	0.1751	0.5206	0.0816	0.0484	0.2346	0.0757	0.0391
0.0	0.0	0.0	37871.2711	4998.9979	NaN	NaN	0.1166	0.5392	0.0835	0.0475	0.2164	0.0756	0.0377
0.0	0.0	0.0	38499.2711	6134.9979	NaN	NaN	0.1375	0.5346	0.0876	0.0489	0.2149	0.0759	0.0381
0.0	0.0	0.0	42282.2711	4557.9979	NaN	NaN	0.0973	0.5448	0.09	0.0479	0.2043	0.0761	0.037
0.0	0.0	0.0	38074.2711	5016.9979	NaN	NaN	0.1164	0.5469	0.0895	0.0482	0.2033	0.0753	0.0369
0.0	0.0	0.0	47555.2711	6046.9979	NaN	NaN	0.1128	0.548	0.0911	0.048	0.2007	0.0755	0.0367
0.0	0.0	0.0	40792.2711	6523.9979	NaN	NaN	0.1379	0.5352	0.0913	0.0487	0.2117	0.0757	0.0375
0.0	0.0	0.0	42600.2711	4698.9979	NaN	NaN	0.0993	0.553	0.0862	0.0459	0.2037	0.0753	0.0358
0.0	0.0	0.0	42869.2711	7009.9979	NaN	NaN	0.1405	0.5218	0.0869	0.0482	0.2281	0.0767	0.0383
0.0	0.0	0.0	41254.2711	7652.9979	NaN	NaN	0.1565	0.5286	0.0815	0.0454	0.2302	0.0775	0.0368
0.0	0.0	0.0	43048.2711	3666.9979	NaN	NaN	0.0785	0.52	0.0762	0.0441	0.2433	0.0791	0.0372
0.0	0.0	0.0	43185.2711	7674.9979	NaN	NaN	0.1509	0.4927	0.0739	0.0447	0.2683	0.0811	0.0393
0.0	0.0	0.0	42295.2711	6592.9979	NaN	NaN	0.1349	0.467	0.0709	0.0443	0.2947	0.0822	0.0409
0.0	0.0	0.0	40591.2711	7492.9979	NaN	NaN	0.1558	0.4472	0.067	0.0441	0.317	0.0823	0.0423
0.0	0.0	0.0	41309.2711	6335.9979	NaN	NaN	0.133	0.4184	0.0652	0.0443	0.3462	0.0819	0.0439
0.0	0.0	0.0	42522.2711	5359.9979	NaN	NaN	0.1119	0.4001	0.0632	0.0438	0.3671	0.0816	0.0442
0.0	0.0	0.0	38045.2711	6377.9979	NaN	NaN	0.1436	0.3936	0.0611	0.0431	0.377	0.081	0.0443
0.0	0.0	0.0	38800.2711	6642.9979	NaN	NaN	0.1462	0.3767	0.0604	0.0432	0.3944	0.0803	0.0449
0.0	0.0	0.0	37517.2711	6365.9979	NaN	NaN	0.1451	0.3673	0.0594	0.043	0.4057	0.0796	0.045
0.0	0.0	0.0	40759.2711	8316.9979	NaN	NaN	0.1695	0.368	0.0591	0.0423	0.4059	0.0802	0.0445
0.0	0.0	0.0	40918.2711	3212.9979	NaN	NaN	0.0728	0.3665	0.0586	0.0415	0.4083	0.081	0.0441
0.0	0.0	0.0	43335.2711	6745.9979	NaN	NaN	0.1347	0.3584	0.0595	0.042	0.4138	0.0815	0.0447
0.0	0.0	0.0	41834.2711	7309.9979	NaN	NaN	0.1487	0.3439	0.0606	0.0428	0.4256	0.0814	0.0458
0.0	0.0	0.0	39839.2711	3647.9979	NaN	NaN	0.0839	0.3467	0.0606	0.0423	0.4221	0.0825	0.0458
0.0	0.0	0.0	38501.2711	9255.9979	NaN	NaN	0.1938	0.3377	0.0622	0.0431	0.427	0.0832	0.0467
0.0	0.0	0.0	35842.2711	7078.9979	NaN	NaN	0.1649	0.3463	0.0628	0.0424	0.4171	0.0853	0.0462
0.0	0.0	0.0	45528.2711	7414.9979	NaN	NaN	0.1401	0.3703	0.063	0.0405	0.3924	0.0892	0.0446
0.0	0.0	0.0	42913.2711	6157.9979	NaN	NaN	0.1255	0.3743	0.064	0.0404	0.3845	0.0919	0.0449
0.0	0.0	0.0	44524.2711	8035.9979	NaN	NaN	0.1529	0.3904	0.0648	0.0395	0.3661	0.0946	0.0445
0.0	0.0	0.0	44996.2711	8745.9979	NaN	NaN	0.1627	0.3968	0.0659	0.0395	0.357	0.0957	0.0451
0.0	0.0	0.0	41584.2711	7550.9979	NaN	NaN	0.1537	0.4015	0.0664	0.0393	0.3506	0.097	0.0452
0.0	0.0	0.0	39355.2711	4592.9979	NaN	NaN	0.1045	0.4162	0.0655	0.0381	0.3377	0.0978	0.0447
0.0	0.0	0.0	42110.2711	8590.9979	NaN	NaN	0.1694	0.402	0.0674	0.0398	0.3462	0.0978	0.0468
0.0	0.0	0.0	43768.2711	6742.9979	NaN	NaN	0.1335	0.4004	0.0667	0.0395	0.3496	0.0966	0.0471
0.0	0.0	0.0	44548.2711	4145.9979	NaN	NaN	0.0851	0.4183	0.0644	0.0377	0.3375	0.0964	0.0456
0.0	0.0	0.0	47033.2711	6074.9979	NaN	NaN	0.1144	0.4092	0.065	0.0383	0.3457	0.0955	0.0463
0.0	0.0	0.0	42871.2711	2932.9979	NaN	NaN	0.064	0.409	0.0634	0.0378	0.3495	0.0941	0.0462
0.0	0.0	0.0	40957.2711	9594.9979	NaN	NaN	0.1898	0.3956	0.0628	0.0386	0.3643	0.0908	0.0478
0.0	0.0	0.0	42474.2711	8069.9979	NaN	NaN	0.1597	0.377	0.0612	0.0388	0.3872	0.0867	0.0491
0.0	0.0	0.0	42893.2711	4719.9979	NaN	NaN	0.0991	0.3804	0.0593	0.0377	0.3893	0.0849	0.0483
0.0	0.0	0.0	46018.2711	6640.9979	NaN	NaN	0.1261	0.3727	0.0586	0.0377	0.3997	0.0827	0.0486
0.0	0.0	0.0	44021.2711	2076.9979	NaN	NaN	0.0451	0.3627	0.0575	0.0378	0.4125	0.0804	0.0492
0.0	0.0	0.0	45303.2711	9384.9979	NaN	NaN	0.1716	0.3544	0.0562	0.0379	0.4244	0.0777	0.0494
0.0	0.0	0.0	40935.2711	8301.9979	NaN	NaN	0.1686	0.3338	0.0545	0.0382	0.4489	0.0746	0.05
0.0	0.0	0.0	46546.2711	6184.9979	NaN	NaN	0.1173	0.3423	0.054	0.0376	0.4427	0.0751	0.0483
0.0	0.0	0.0	45269.2711	5560.9979	NaN	NaN	0.1094	0.3397	0.0527	0.0371	0.4483	0.0745	0.0477
0.0	0.0	0.0	41588.2711	6902.9979	NaN	NaN	0.1424	0.3301	0.0524	0.0377	0.4584	0.0739	0.0476
0.0	0.0	0.0	41212.2711	9670.9979	NaN	NaN	0.1901	0.3269	0.0514	0.0375	0.4638	0.0731	0.0472
0.0	0.0	0.0	47473.2711	6674.9979	NaN	NaN	0.1233	0.3188	0.0509	0.0377	0.4731	0.0726	0.047
0.0	0.0	0.0	40573.2711	5688.9979	NaN	NaN	0.123	0.3188	0.0498	0.0373	0.4754	0.0724	0.0463
0.0	0.0	0.0	35635.2711	9300.9979	NaN	NaN	0.207	0.3175	0.0494	0.0373	0.4775	0.0724	0.046
0.0	0.0	0.0	43329.2711	4511.9979	NaN	NaN	0.0943	0.3034	0.0492	0.0375	0.4925	0.0717	0.0457
0.0	0.0	0.0	41853.2711	7686.9979	NaN	NaN	0.1552	0.2983	0.0478	0.0374	0.5001	0.0708	0.0456
0.0	0.0	0.0	42792.2711	7451.9979	NaN	NaN	0.1483	0.2994	0.0474	0.0374	0.4992	0.0713	0.0452
0.0	0.0	0.0	39710.2711	6364.9979	NaN	NaN	0.1381	0.3015	0.0469	0.0371	0.4976	0.0724	0.0445
0.0	0.0	0.0	36189.2711	5310.9979	NaN	NaN	0.128	0.3126	0.0469	0.0372	0.4848	0.0748	0.0437
0.0	0.0	0.0	41723.2711	5452.9979	NaN	NaN	0.1156	0.3175	0.047	0.0371	0.4785	0.0765	0.0433
0.0	0.0	0.0	41285.2711	5551.9979	NaN	NaN	0.1185	0.3133	0.0472	0.0375	0.4815	0.0772	0.0432
0.0	0.0	0.0	39169.2711	8456.9979	NaN	NaN	0.1776	0.3117	0.0473	0.0377	0.4823	0.0783	0.0428
0.0	0.0	0.0	36475.2711	8120.9979	NaN	NaN	0.1821	0.3165	0.0476	0.038	0.4754	0.0801	0.0424
0.0	0.0	0.0	43181.2711	2914.9979	NaN	NaN	0.0632	0.3295	0.0486	0.0383	0.4576	0.0841	0.0418
0.0	0.0	0.0	40130.2711	6824.9979	NaN	NaN	0.1454	0.3314	0.0487	0.0384	0.454	0.0859	0.0416
0.0	0.0	0.0	37485.2711	9555.9979	NaN	NaN	0.2031	0.3336	0.0489	0.0389	0.4493	0.0876	0.0417
0.0	0.0	0.0	43111.2711	7061.9979	NaN	NaN	0.1408	0.3377	0.0485	0.039	0.4445	0.0885	0.0419
0.0	0.0	0.0	43977.2711	4508.9979	NaN	NaN	0.093	0.346	0.048	0.0391	0.4345	0.0902	0.0421
0.0	0.0	0.0	46777.2711	7775.9979	NaN	NaN	0.1425	0.3548	0.0479	0.0391	0.4241	0.0922	0.042
0.0	0.0	0.0	41370.2711	7439.9979	NaN	NaN	0.1524	0.3528	0.0475	0.0394	0.4259	0.092	0.0425
0.0	0.0	0.0	44491.2711	6405.9979	NaN	NaN	0.1259	0.3491	0.0469	0.0399	0.4292	0.0917	0.0431
0.0	0.0	0.0	41711.2711	10372.9979	NaN	NaN	0.1992	0.3394	0.0457	0.0401	0.442	0.0892	0.0437
0.0	0.0	0.0	41375.2711	8966.9979	NaN	NaN	0.1781	0.3406	0.0453	0.0402	0.4406	0.0895	0.0438
0.0	0.0	0.0	42270.2711	9128.9979	NaN	NaN	0.1776	0.3397	0.0449	0.0401	0.4422	0.0894	0.0437
0.0	0.0	0.0	38624.2711	5376.9979	NaN	NaN	0.1222	0.3371	0.0447	0.0404	0.4446	0.0894	0.0439
0.0	0.0	0.0	43769.2711	7141.9979	NaN	NaN	0.1403	0.3309	0.0443	0.0406	0.4515	0.0886	0.044
0.0	0.0	0.0	35128.2711	8219.9979	NaN	NaN	0.1896	0.3203	0.0439	0.0412	0.4634	0.0869	0.0444
0.0	0.0	0.0	39801.2711	2950.9979	NaN	NaN	0.069	0.321	0.0436	0.0414	0.4623	0.0872	0.0444
0.0	0.0	0.0	42569.2711	7503.9979	NaN	NaN	0.1499	0.307	0.0437	0.042	0.4772	0.0854	0.0446
0.0	0.0	0.0	41414.2711	5198.9979	NaN	NaN	0.1115	0.3071	0.0443	0.0428	0.4746	0.0868	0.0444
0.0	0.0	0.0	40103.2711	4967.9979	NaN	NaN	0.1102	0.2984	0.0437	0.043	0.4848	0.0856	0.0445
0.0	0.0	0.0	40297.2711	9501.9979	NaN	NaN	0.1908	0.2698	0.0444	0.0445	0.5149	0.0816	0.0449
0.0	0.0	0.0	43726.2711	8627.9979	NaN	NaN	0.1648	0.2646	0.0439	0.0453	0.521	0.0803	0.0449
0.0	0.0	0.0	40039.2711	6121.9979	NaN	NaN	0.1326	0.258	0.0439	0.0455	0.5287	0.0794	0.0447
0.0	0.0	0.0	38752.2711	6786.9979	NaN	NaN	0.149	0.2559	0.044	0.0456	0.5307	0.0795	0.0442
0.0	0.0	0.0	42017.2711	9798.9979	NaN	NaN	0.1891	0.2497	0.045	0.0462	0.5357	0.0793	0.0441
0.0	0.0	0.0	43223.2711	8024.9979	NaN	NaN	0.1566	0.2501	0.0451	0.0467	0.5345	0.0796	0.044
0.0	0.0	0.0	38861.2711	9986.9979	NaN	NaN	0.2044	0.2527	0.045	0.0467	0.5317	0.08	0.0439
0.0	0.0	0.0	42206.2711	6488.9979	NaN	NaN	0.1333	0.2524	0.0462	0.0473	0.5293	0.081	0.0438
0.0	0.0	0.0	42981.2711	5603.9979	NaN	NaN	0.1153	0.2529	0.0472	0.0481	0.5258	0.0824	0.0436
0.0	0.0	0.0	43858.2711	7536.9979	NaN	NaN	0.1466	0.2555	0.0479	0.0488	0.5207	0.0836	0.0435
0.0	0.0	0.0	40196.2711	5304.9979	NaN	NaN	0.1166	0.2493	0.049	0.0495	0.5252	0.0836	0.0433
0.0	0.0	0.0	39999.2711	7230.9979	NaN	NaN	0.1531	0.246	0.0498	0.0505	0.5264	0.0837	0.0435
0.0	0.0	0.0	42536.2711	7122.9979	NaN	NaN	0.1434	0.2364	0.0508	0.0514	0.5349	0.0828	0.0437
0.0	0.0	0.0	40423.2711	6325.9979	NaN	NaN	0.1353	0.2322	0.0509	0.0523	0.538	0.0828	0.0437
0.0	0.0	0.0	37447.2711	8682.9979	NaN	NaN	0.1882	0.2284	0.051	0.0526	0.5419	0.0826	0.0435
0.0	0.0	0.0	39817.2711	6876.9979	NaN	NaN	0.1473	0.2219	0.051	0.0528	0.5489	0.0824	0.0429
0.0	0.0	0.0	40853.2711	6270.9979	NaN	NaN	0.1331	0.2241	0.05	0.053	0.5468	0.0838	0.0423
0.0	0.0	0.0	39836.2711	4986.9979	NaN	NaN	0.1113	0.2224	0.0493	0.0526	0.5498	0.0843	0.0416
0.0	0.0	0.0	38409.2711	7731.9979	NaN	NaN	0.1676	0.2205	0.0486	0.0524	0.5533	0.0842	0.0411
0.0	0.0	0.0	37708.2711	6715.9979	NaN	NaN	0.1512	0.221	0.0474	0.0519	0.5553	0.0837	0.0407
0.0	0.0	0.0	41529.2711	6183.9979	NaN	NaN	0.1296	0.2219	0.0462	0.0515	0.5565	0.0836	0.0404
0.0	0.0	0.0	41340.2711	4402.9979	NaN	NaN	0.0963	0.2229	0.0452	0.0509	0.5575	0.0832	0.0404
0.0	0.0	0.0	41995.2711	10251.9979	NaN	NaN	0.1962	0.2157	0.0454	0.0506	0.5663	0.0818	0.0403
0.0	0.0	0.0	37636.2711	6636.9979	NaN	NaN	0.1499	0.215	0.0441	0.05	0.5702	0.0806	0.0401
0.0	0.0	0.0	41793.2711	5760.9979	NaN	NaN	0.1211	0.223	0.0429	0.0497	0.5633	0.0802	0.0409
0.0	0.0	0.0	43496.2711	3227.9979	NaN	NaN	0.0691	0.2207	0.0431	0.0491	0.5672	0.0788	0.0411
0.0	0.0	0.0	36624.2711	5479.9979	NaN	NaN	0.1302	0.2214	0.0432	0.0488	0.5672	0.0778	0.0415
0.0	0.0	0.0	42259.2711	7850.9979	NaN	NaN	0.1567	0.2211	0.0437	0.0482	0.5687	0.076	0.0423
0.0	0.0	0.0	41845.2711	5474.9979	NaN	NaN	0.1157	0.2147	0.0443	0.0476	0.5774	0.0733	0.0427
0.0	0.0	0.0	38281.2711	5987.9979	NaN	NaN	0.1353	0.2214	0.0444	0.0475	0.5708	0.0722	0.0437
0.0	0.0	0.0	39381.2711	7315.9979	NaN	NaN	0.1567	0.217	0.0454	0.0467	0.5769	0.0697	0.0443
0.0	0.0	0.0	42991.2711	6651.9979	NaN	NaN	0.134	0.2157	0.0463	0.0468	0.5782	0.0681	0.0449
0.0	0.0	0.0	43220.2711	5902.9979	NaN	NaN	0.1202	0.2216	0.0457	0.0458	0.5746	0.067	0.0453
0.0	0.0	0.0	45440.2711	5698.9979	NaN	NaN	0.1114	0.2275	0.0459	0.0452	0.5695	0.066	0.0459
0.0	0.0	0.0	46354.2711	5746.9979	NaN	NaN	0.1103	0.2277	0.0467	0.0449	0.5692	0.0649	0.0466
0.0	0.0	0.0	35823.2711	7747.9979	NaN	NaN	0.1778	0.2326	0.0458	0.0441	0.5667	0.064	0.0467
0.0	0.0	0.0	40720.2711	5706.9979	NaN	NaN	0.1229	0.2318	0.0454	0.0434	0.57	0.0623	0.0471
0.0	0.0	0.0	42768.2711	6714.9979	NaN	NaN	0.1357	0.2255	0.0446	0.043	0.5788	0.0606	0.0474
0.0	0.0	0.0	38564.2711	5073.9979	NaN	NaN	0.1163	0.2247	0.0435	0.043	0.5819	0.0596	0.0472
0.0	0.0	0.0	42049.2711	6727.9979	NaN	NaN	0.1379	0.2164	0.0428	0.0424	0.5936	0.0577	0.047
0.0	0.0	0.0	39327.2711	7334.9979	NaN	NaN	0.1572	0.2086	0.0425	0.0426	0.6024	0.0564	0.0474
0.0	0.0	0.0	38404.2711	8288.9979	NaN	NaN	0.1775	0.2082	0.0422	0.043	0.6031	0.0562	0.0472
0.0	0.0	0.0	36729.2711	5638.9979	NaN	NaN	0.1331	0.2022	0.0422	0.0423	0.61	0.0557	0.0476
0.0	0.0	0.0	35947.2711	6929.9979	NaN	NaN	0.1616	0.1998	0.0437	0.0432	0.6085	0.0562	0.0487
0.0	0.0	0.0	39310.2711	10000.9979	NaN	NaN	0.2028	0.1938	0.0454	0.0435	0.611	0.0562	0.0502
0.0	0.0	0.0	36228.2711	7576.9979	NaN	NaN	0.173	0.1938	0.0466	0.0444	0.6059	0.0577	0.0516
0.0	0.0	0.0	34473.2711	6478.9979	NaN	NaN	0.1582	0.201	0.048	0.0451	0.5933	0.0603	0.0525
0.0	0.0	0.0	40814.2711	6876.9979	NaN	NaN	0.1442	0.2073	0.0505	0.0462	0.5781	0.064	0.0538
0.0	0.0	0.0	40306.2711	3011.9979	NaN	NaN	0.0695	0.2187	0.0531	0.0472	0.5573	0.0694	0.0543
0.0	0.0	0.0	39670.2711	10173.9979	NaN	NaN	0.2041	0.2276	0.0569	0.0485	0.5368	0.0756	0.0546
0.0	0.0	0.0	41791.2711	1903.9979	NaN	NaN	0.0436	0.2374	0.0605	0.0492	0.5165	0.0822	0.0543
0.0	0.0	0.0	41736.2711	5154.9979	NaN	NaN	0.1099	0.2446	0.0652	0.0505	0.497	0.0884	0.0542
0.0	0.0	0.0	40668.2711	6052.9979	NaN	NaN	0.1296	0.241	0.0688	0.0522	0.4906	0.0917	0.0557
0.0	0.0	0.0	38059.2711	9058.9979	NaN	NaN	0.1923	0.2441	0.0699	0.0533	0.4836	0.0929	0.0561
0.0	0.0	0.0	38499.2711	4547.9979	NaN	NaN	0.1057	0.2552	0.0699	0.053	0.4732	0.0932	0.0556
0.0	0.0	0.0	39684.2711	5839.9979	NaN	NaN	0.1283	0.2678	0.0694	0.052	0.4616	0.0944	0.0547
0.0	0.0	0.0	36937.2711	5964.9979	NaN	NaN	0.139	0.2829	0.0708	0.0516	0.4452	0.0954	0.0541
0.0	0.0	0.0	40584.2711	5674.9979	NaN	NaN	0.1227	0.2792	0.0724	0.0523	0.446	0.0955	0.0546
0.0	0.0	0.0	39737.2711	6926.9979	NaN	NaN	0.1484	0.2679	0.0723	0.0534	0.4575	0.0929	0.0561
0.0	0.0	0.0	43071.2711	5074.9979	NaN	NaN	0.1054	0.2603	0.0725	0.0542	0.4665	0.09	0.0566
0.0	0.0	0.0	42352.2711	2340.9979	NaN	NaN	0.0524	0.2496	0.0729	0.0551	0.4778	0.0873	0.0573
0.0	0.0	0.0	39773.2711	5959.9979	NaN	NaN	0.1303	0.2345	0.0728	0.0562	0.4938	0.0844	0.0583
0.0	0.0	0.0	40612.2711	3460.9979	NaN	NaN	0.0785	0.2227	0.0708	0.0563	0.5105	0.0809	0.0588
0.0	0.0	0.0	40360.2711	5508.9979	NaN	NaN	0.1201	0.2117	0.0689	0.056	0.5271	0.0773	0.0589
0.0	0.0	0.0	44143.2711	3891.9979	NaN	NaN	0.081	0.2021	0.0664	0.0555	0.5432	0.0738	0.059
0.0	0.0	0.0	44059.2711	4166.9979	NaN	NaN	0.0864	0.1957	0.0638	0.0551	0.5558	0.0711	0.0584
0.0	0.0	0.0	43444.2711	6463.9979	NaN	NaN	0.1295	0.1903	0.0614	0.0548	0.5664	0.0693	0.0577
0.0	0.0	0.0	38660.2711	4020.9979	NaN	NaN	0.0942	0.1859	0.0593	0.0546	0.575	0.0682	0.0569
0.0	0.0	0.0	39767.2711	5488.9979	NaN	NaN	0.1213	0.1841	0.0578	0.055	0.5791	0.0681	0.056
0.0	0.0	0.0	42198.2711	7712.9979	NaN	NaN	0.1545	0.1809	0.0567	0.0552	0.5834	0.0685	0.0553
0.0	0.0	0.0	38204.2711	6564.9979	NaN	NaN	0.1466	0.1835	0.0555	0.0569	0.5785	0.0713	0.0543
0.0	0.0	0.0	36690.2711	6167.9979	NaN	NaN	0.1439	0.184	0.0547	0.0582	0.5745	0.0754	0.0532
0.0	0.0	0.0	38275.2711	5749.9979	NaN	NaN	0.1306	0.1813	0.0528	0.0578	0.5751	0.0806	0.0524
0.0	0.0	0.0	38585.2711	8214.9979	NaN	NaN	0.1755	0.1824	0.0517	0.0582	0.5678	0.0877	0.052
0.0	0.0	0.0	45213.2711	6287.9979	NaN	NaN	0.1221	0.1882	0.0499	0.0569	0.5556	0.0983	0.0511
0.0	0.0	0.0	39789.2711	7546.9979	NaN	NaN	0.1594	0.1988	0.0485	0.0538	0.5369	0.1114	0.0504
0.0	0.0	0.0	40641.2711	5043.9979	NaN	NaN	0.1104	0.2271	0.0496	0.0513	0.4936	0.1299	0.0485
0.0	0.0	0.0	38456.2711	6391.9979	NaN	NaN	0.1425	0.2549	0.0503	0.0467	0.448	0.1533	0.0468
0.0	0.0	0.0	46155.2711	5383.9979	NaN	NaN	0.1045	0.2863	0.0515	0.0442	0.3957	0.178	0.0443
0.0	0.0	0.0	33919.2711	8806.9979	NaN	NaN	0.2061	0.2948	0.0473	0.0405	0.368	0.2056	0.0438
0.0	0.0	0.0	40285.2711	10148.9979	NaN	NaN	0.2012	0.315	0.0463	0.039	0.3272	0.2309	0.0417
0.0	0.0	0.0	43043.2711	6087.9979	NaN	NaN	0.1239	0.3019	0.0424	0.0378	0.3102	0.2656	0.0421
0.0	0.0	0.0	40517.2711	4902.9979	NaN	NaN	0.1079	0.2953	0.0411	0.037	0.2903	0.296	0.0404
0.0	0.0	0.0	41235.2711	5454.9979	NaN	NaN	0.1168	0.3097	0.0435	0.0407	0.2558	0.3138	0.0365
0.0	0.0	0.0	40580.2711	3384.9979	NaN	NaN	0.077	0.3051	0.0454	0.0382	0.2235	0.3547	0.033
0.0	0.0	0.0	43832.2711	5583.9979	NaN	NaN	0.113	0.2866	0.0439	0.0381	0.2058	0.3932	0.0324
0.0	0.0	0.0	37463.2711	3375.9979	NaN	NaN	0.0827	0.261	0.0414	0.0402	0.2119	0.4113	0.0342
0.0	0.0	0.0	40941.2711	2961.9979	NaN	NaN	0.0675	0.2457	0.0401	0.0411	0.2176	0.4206	0.035
0.0	0.0	0.0	33524.2711	7910.9979	NaN	NaN	0.1909	0.2205	0.0383	0.0417	0.2324	0.43	0.037
0.0	0.0	0.0	35128.2711	10234.9979	NaN	NaN	0.2256	0.2125	0.0374	0.0424	0.2432	0.4259	0.0386
0.0	0.0	0.0	42365.2711	8925.9979	NaN	NaN	0.174	0.2092	0.0369	0.0435	0.2522	0.418	0.0402
0.0	0.0	0.0	35727.2711	4607.9979	NaN	NaN	0.1142	0.213	0.0368	0.0441	0.2563	0.4086	0.0412
0.0	0.0	0.0	40308.2711	8207.9979	NaN	NaN	0.1692	0.2161	0.0365	0.0447	0.2561	0.4046	0.042
0.0	0.0	0.0	40100.2711	8873.9979	NaN	NaN	0.1812	0.2142	0.0368	0.0451	0.2605	0.4006	0.0428
0.0	0.0	0.0	42412.2711	7566.9979	NaN	NaN	0.1514	0.2247	0.0368	0.0453	0.2571	0.3935	0.0426
0.0	0.0	0.0	40580.2711	4515.9979	NaN	NaN	0.1001	0.2217	0.0368	0.0455	0.2563	0.397	0.0427
0.0	0.0	0.0	43320.2711	8193.9979	NaN	NaN	0.1591	0.2187	0.0372	0.0451	0.2569	0.3994	0.0427
0.0	0.0	0.0	36980.2711	6016.9979	NaN	NaN	0.1399	0.2129	0.0367	0.0457	0.2604	0.4007	0.0437
0.0	0.0	0.0	38607.2711	6415.9979	NaN	NaN	0.1425	0.2025	0.0361	0.0455	0.2683	0.4029	0.0447
0.0	0.0	0.0	35817.2711	8189.9979	NaN	NaN	0.1861	0.1951	0.0362	0.0462	0.2772	0.3992	0.0462
0.0	0.0	0.0	37614.2711	3595.9979	NaN	NaN	0.0873	0.2042	0.0367	0.0461	0.2744	0.3932	0.0454
0.0	0.0	0.0	41265.2711	5472.9979	NaN	NaN	0.1171	0.2044	0.037	0.0456	0.2705	0.3974	0.0451
0.0	0.0	0.0	40681.2711	5376.9979	NaN	NaN	0.1167	0.2061	0.0377	0.0457	0.2696	0.3961	0.0448
0.0	0.0	0.0	36859.2711	8092.9979	NaN	NaN	0.18	0.2105	0.0375	0.0461	0.2672	0.3939	0.0448
0.0	0.0	0.0	42222.2711	6532.9979	NaN	NaN	0.134	0.204	0.0376	0.0462	0.2694	0.398	0.0449
0.0	0.0	0.0	37210.2711	7731.9979	NaN	NaN	0.172	0.2052	0.0375	0.0466	0.2732	0.3918	0.0457
0.0	0.0	0.0	38978.2711	5500.9979	NaN	NaN	0.1237	0.2102	0.0376	0.047	0.2714	0.389	0.0448
0.0	0.0	0.0	37229.2711	4343.9979	NaN	NaN	0.1045	0.2121	0.0379	0.0468	0.2707	0.388	0.0445
0.0	0.0	0.0	41416.2711	3814.9979	NaN	NaN	0.0843	0.2168	0.038	0.047	0.2669	0.3873	0.0441
0.0	0.0	0.0	41195.2711	5426.9979	NaN	NaN	0.1164	0.2103	0.0377	0.0477	0.2714	0.3879	0.0451
0.0	0.0	0.0	40322.2711	7410.9979	NaN	NaN	0.1553	0.2088	0.0374	0.0482	0.2767	0.383	0.0458
0.0	0.0	0.0	39739.2711	8847.9979	NaN	NaN	0.1821	0.205	0.037	0.049	0.2834	0.379	0.0466
0.0	0.0	0.0	37858.2711	4407.9979	NaN	NaN	0.1043	0.2118	0.0372	0.0487	0.2846	0.3719	0.0458
0.0	0.0	0.0	40279.2711	4224.9979	NaN	NaN	0.0949	0.2155	0.0371	0.0484	0.2821	0.3714	0.0454
0.0	0.0	0.0	41081.2711	6665.9979	NaN	NaN	0.1396	0.2112	0.0372	0.0492	0.289	0.367	0.0464
0.0	0.0	0.0	36157.2711	6588.9979	NaN	NaN	0.1541	0.2173	0.0371	0.0506	0.2948	0.3523	0.0479
0.0	0.0	0.0	40101.2711	8731.9979	NaN	NaN	0.1788	0.2214	0.0371	0.0517	0.2998	0.3408	0.0492
0.0	0.0	0.0	39718.2711	3991.9979	NaN	NaN	0.0913	0.2258	0.0373	0.0518	0.3037	0.3316	0.0499
0.0	0.0	0.0	37848.2711	4788.9979	NaN	NaN	0.1123	0.235	0.0381	0.0517	0.2977	0.3284	0.0491
0.0	0.0	0.0	41358.2711	7530.9979	NaN	NaN	0.154	0.2297	0.0381	0.0516	0.2979	0.3325	0.0502
0.0	0.0	0.0	43423.2711	9028.9979	NaN	NaN	0.1721	0.2261	0.0377	0.0527	0.3021	0.3297	0.0516
0.0	0.0	0.0	39897.2711	10604.9979	NaN	NaN	0.21	0.226	0.0371	0.053	0.3051	0.3267	0.0522
0.0	0.0	0.0	37485.2711	4181.9979	NaN	NaN	0.1004	0.2306	0.0377	0.0521	0.2998	0.3287	0.0511
0.0	0.0	0.0	38456.2711	3090.9979	NaN	NaN	0.0744	0.2371	0.0383	0.0511	0.2884	0.3352	0.05
0.0	0.0	0.0	38347.2711	11166.9979	NaN	NaN	0.2255	0.2359	0.0383	0.0507	0.2849	0.3401	0.0501
0.0	0.0	0.0	39078.2711	7610.9979	NaN	NaN	0.163	0.2413	0.0384	0.0509	0.2798	0.3397	0.0499
0.0	0.0	0.0	42437.2711	3759.9979	NaN	NaN	0.0814	0.2447	0.0384	0.0508	0.274	0.3427	0.0493
0.0	0.0	0.0	39375.2711	7142.9979	NaN	NaN	0.1536	0.2438	0.0382	0.0504	0.2718	0.3462	0.0495
0.0	0.0	0.0	39056.2711	7343.9979	NaN	NaN	0.1583	0.2467	0.0382	0.0501	0.2688	0.3473	0.049
0.0	0.0	0.0	39167.2711	4269.9979	NaN	NaN	0.0983	0.2463	0.0379	0.0496	0.2665	0.351	0.0487
0.0	0.0	0.0	42151.2711	7786.9979	NaN	NaN	0.1559	0.2433	0.0377	0.0495	0.2664	0.3543	0.0489
0.0	0.0	0.0	36743.2711	7762.9979	NaN	NaN	0.1744	0.2532	0.0381	0.0496	0.2623	0.3488	0.0481
0.0	0.0	0.0	40605.2711	4434.9979	NaN	NaN	0.0985	0.2636	0.0386	0.0486	0.2527	0.3503	0.0462
0.0	0.0	0.0	40111.2711	4361.9979	NaN	NaN	0.0981	0.2623	0.0389	0.0485	0.2495	0.3552	0.0457
0.0	0.0	0.0	40931.2711	3428.9979	NaN	NaN	0.0773	0.267	0.0387	0.0487	0.2453	0.3552	0.045
0.0	0.0	0.0	42529.2711	8889.9979	NaN	NaN	0.1729	0.2544	0.038	0.0489	0.2498	0.363	0.0458
0.0	0.0	0.0	37282.2711	2938.9979	NaN	NaN	0.0731	0.2506	0.0376	0.0488	0.2528	0.3644	0.0458
0.0	0.0	0.0	37567.2711	6242.9979	NaN	NaN	0.1425	0.2435	0.0369	0.0482	0.2531	0.3725	0.0458
0.0	0.0	0.0	36875.2711	7687.9979	NaN	NaN	0.1725	0.2403	0.0371	0.0475	0.2545	0.3755	0.0452
0.0	0.0	0.0	37606.2711	3460.9979	NaN	NaN	0.0843	0.2437	0.037	0.0463	0.2485	0.3807	0.0438
0.0	0.0	0.0	42567.2711	6813.9979	NaN	NaN	0.138	0.2428	0.0373	0.0459	0.2446	0.3864	0.0429
0.0	0.0	0.0	39431.2711	2509.9979	NaN	NaN	0.0598	0.2456	0.0377	0.0459	0.2435	0.3843	0.0429
0.0	0.0	0.0	44922.2711	4830.9979	NaN	NaN	0.0971	0.254	0.0376	0.0454	0.2359	0.385	0.0421
0.0	0.0	0.0	41570.2711	4365.9979	NaN	NaN	0.095	0.244	0.0378	0.045	0.238	0.3931	0.0421
0.0	0.0	0.0	45145.2711	5699.9979	NaN	NaN	0.1121	0.2489	0.0379	0.0447	0.2341	0.3927	0.0417
0.0	0.0	0.0	41193.2711	4188.9979	NaN	NaN	0.0923	0.2406	0.0374	0.0447	0.2361	0.3993	0.0419
0.0	0.0	0.0	43613.2711	8629.9979	NaN	NaN	0.1652	0.2422	0.0375	0.0441	0.2356	0.3994	0.0412
0.0	0.0	0.0	41831.2711	3857.9979	NaN	NaN	0.0844	0.2419	0.0371	0.044	0.2345	0.4014	0.0411
0.0	0.0	0.0	39301.2711	4559.9979	NaN	NaN	0.104	0.2416	0.0371	0.0431	0.2323	0.4058	0.04
0.0	0.0	0.0	38499.2711	6714.9979	NaN	NaN	0.1485	0.2369	0.0369	0.043	0.2322	0.4112	0.0399
0.0	0.0	0.0	39102.2711	7347.9979	NaN	NaN	0.1582	0.2382	0.0373	0.0426	0.2309	0.4116	0.0393
0.0	0.0	0.0	38238.2711	7198.9979	NaN	NaN	0.1584	0.2376	0.0368	0.0423	0.2293	0.4149	0.0391
0.0	0.0	0.0	37576.2711	8067.9979	NaN	NaN	0.1768	0.2339	0.037	0.0423	0.2321	0.4154	0.0392
0.0	0.0	0.0	42489.2711	5512.9979	NaN	NaN	0.1148	0.2354	0.0368	0.0422	0.2304	0.4165	0.0388
0.0	0.0	0.0	40876.2711	6594.9979	NaN	NaN	0.1389	0.2325	0.0366	0.0418	0.2335	0.4169	0.0388
0.0	0.0	0.0	42552.2711	5623.9979	NaN	NaN	0.1167	0.2291	0.0362	0.0421	0.2354	0.4184	0.0388
0.0	0.0	0.0	38569.2711	11491.9979	NaN	NaN	0.2296	0.2267	0.0361	0.0425	0.2412	0.4141	0.0394
0.0	0.0	0.0	41321.2711	3591.9979	NaN	NaN	0.08	0.2305	0.0359	0.0424	0.2388	0.4135	0.0388
0.0	0.0	0.0	38695.2711	4192.9979	NaN	NaN	0.0978	0.2288	0.0356	0.042	0.2402	0.4147	0.0387
0.0	0.0	0.0	36654.2711	6467.9979	NaN	NaN	0.15	0.2281	0.0358	0.0419	0.2411	0.4145	0.0386
0.0	0.0	0.0	37683.2711	2620.9979	NaN	NaN	0.065	0.2237	0.0358	0.0419	0.2413	0.419	0.0383
0.0	0.0	0.0	39100.2711	6770.9979	NaN	NaN	0.1476	0.2197	0.0357	0.0413	0.2454	0.4194	0.0385
0.0	0.0	0.0	39385.2711	6508.9979	NaN	NaN	0.1418	0.2168	0.0356	0.0416	0.2503	0.4167	0.039
0.0	0.0	0.0	37305.2711	5789.9979	NaN	NaN	0.1344	0.2183	0.0355	0.0416	0.2507	0.4149	0.0389
0.0	0.0	0.0	37376.2711	7691.9979	NaN	NaN	0.1707	0.2134	0.0355	0.041	0.2546	0.4167	0.0388
0.0	0.0	0.0	43517.2711	6519.9979	NaN	NaN	0.1303	0.2158	0.0355	0.0412	0.2546	0.4143	0.0387
0.0	0.0	0.0	45141.2711	4014.9979	NaN	NaN	0.0817	0.2161	0.0349	0.0413	0.2577	0.411	0.0391
0.0	0.0	0.0	38397.2711	5130.9979	NaN	NaN	0.1179	0.216	0.0347	0.0416	0.2623	0.4058	0.0396
0.0	0.0	0.0	36651.2711	5864.9979	NaN	NaN	0.1379	0.2147	0.0342	0.0417	0.2648	0.4048	0.0397
0.0	0.0	0.0	39885.2711	8273.9979	NaN	NaN	0.1718	0.2133	0.0343	0.0419	0.2693	0.4014	0.0399
0.0	0.0	0.0	35840.2711	2907.9979	NaN	NaN	0.075	0.2165	0.0341	0.0421	0.27	0.3977	0.0397
0.0	0.0	0.0	35770.2711	6510.9979	NaN	NaN	0.154	0.2166	0.034	0.0415	0.2684	0.4003	0.0393
0.0	0.0	0.0	41969.2711	4648.9979	NaN	NaN	0.0997	0.2128	0.0343	0.0416	0.269	0.4034	0.0389
0.0	0.0	0.0	34777.2711	6144.9979	NaN	NaN	0.1502	0.2154	0.0342	0.0416	0.2719	0.3977	0.0392
0.0	0.0	0.0	40730.2711	5395.9979	NaN	NaN	0.117	0.2099	0.0336	0.0414	0.2721	0.4039	0.039
0.0	0.0	0.0	38518.2711	9436.9979	NaN	NaN	0.1968	0.2069	0.034	0.0418	0.2795	0.3984	0.0393
0.0	0.0	0.0	38769.2711	7969.9979	NaN	NaN	0.1705	0.2098	0.0335	0.0418	0.2783	0.3976	0.0391
0.0	0.0	0.0	38531.2711	7683.9979	NaN	NaN	0.1663	0.2034	0.0336	0.0416	0.2802	0.4025	0.0388
0.0	0.0	0.0	37138.2711	9063.9979	NaN	NaN	0.1962	0.2072	0.034	0.0418	0.282	0.3957	0.0392
0.0	0.0	0.0	40405.2711	6345.9979	NaN	NaN	0.1357	0.2061	0.0336	0.0423	0.2803	0.3985	0.0394
0.0	0.0	0.0	38486.2711	5847.9979	NaN	NaN	0.1319	0.2101	0.0341	0.0419	0.2809	0.3935	0.0393
0.0	0.0	0.0	39011.2711	3182.9979	NaN	NaN	0.0754	0.2132	0.034	0.042	0.2762	0.3952	0.0393
0.0	0.0	0.0	43545.2711	8241.9979	NaN	NaN	0.1592	0.2113	0.0343	0.0417	0.275	0.3986	0.0392
0.0	0.0	0.0	38245.2711	7031.9979	NaN	NaN	0.1553	0.2131	0.0346	0.0419	0.2749	0.3966	0.039
0.0	0.0	0.0	40407.2711	8539.9979	NaN	NaN	0.1745	0.2126	0.0345	0.0417	0.2719	0.4006	0.0387
0.0	0.0	0.0	43027.2711	5522.9979	NaN	NaN	0.1138	0.2115	0.035	0.0421	0.2726	0.4002	0.0385
0.0	0.0	0.0	37372.2711	2925.9979	NaN	NaN	0.0726	0.2192	0.035	0.0422	0.2719	0.3932	0.0384
0.0	0.0	0.0	40946.2711	4549.9979	NaN	NaN	0.1	0.2216	0.0347	0.0418	0.2664	0.3975	0.038
0.0	0.0	0.0	41933.2711	1314.9979	NaN	NaN	0.0304	0.2198	0.0354	0.0422	0.2697	0.3946	0.0383
0.0	0.0	0.0	42424.2711	7916.9979	NaN	NaN	0.1573	0.2213	0.035	0.0429	0.2715	0.3904	0.0389
0.0	0.0	0.0	40225.2711	8063.9979	NaN	NaN	0.167	0.2167	0.035	0.0438	0.2795	0.3854	0.0396
0.0	0.0	0.0	39246.2711	7933.9979	NaN	NaN	0.1682	0.217	0.0347	0.0449	0.2864	0.3769	0.0401
0.0	0.0	0.0	35263.2711	10162.9979	NaN	NaN	0.2237	0.2162	0.0341	0.0458	0.2945	0.3686	0.0408
0.0	0.0	0.0	38487.2711	6225.9979	NaN	NaN	0.1392	0.2167	0.0338	0.0467	0.3014	0.3602	0.0412
0.0	0.0	0.0	40224.2711	7464.9979	NaN	NaN	0.1565	0.2215	0.0332	0.0475	0.306	0.3499	0.0418
0.0	0.0	0.0	36254.2711	5599.9979	NaN	NaN	0.1338	0.2242	0.0328	0.0479	0.3083	0.3447	0.0421
0.0	0.0	0.0	37987.2711	6320.9979	NaN	NaN	0.1427	0.2235	0.0325	0.0479	0.3102	0.3437	0.0423
0.0	0.0	0.0	37105.2711	8200.9979	NaN	NaN	0.181	0.221	0.0324	0.0475	0.3134	0.3434	0.0422
0.0	0.0	0.0	40599.2711	5736.9979	NaN	NaN	0.1238	0.2171	0.0319	0.0476	0.3167	0.3443	0.0424
0.0	0.0	0.0	38255.2711	5710.9979	NaN	NaN	0.1299	0.2137	0.0316	0.0476	0.3223	0.3422	0.0425
0.0	0.0	0.0	41444.2711	2882.9979	NaN	NaN	0.065	0.2124	0.0312	0.0471	0.3228	0.344	0.0424
0.0	0.0	0.0	44961.2711	6747.9979	NaN	NaN	0.1305	0.209	0.031	0.047	0.3248	0.3459	0.0422
0.0	0.0	0.0	39319.2711	6954.9979	NaN	NaN	0.1503	0.2094	0.0309	0.0466	0.3264	0.3448	0.042
0.0	0.0	0.0	38090.2711	8967.9979	NaN	NaN	0.1906	0.2073	0.0306	0.0461	0.3255	0.3487	0.0418
0.0	0.0	0.0	42452.2711	5159.9979	NaN	NaN	0.1084	0.2054	0.0307	0.046	0.3256	0.351	0.0414
0.0	0.0	0.0	37456.2711	5544.9979	NaN	NaN	0.1289	0.2093	0.0308	0.046	0.3259	0.3468	0.0412
0.0	0.0	0.0	41342.2711	1405.9979	NaN	NaN	0.0329	0.2136	0.0305	0.0456	0.3206	0.3489	0.0408
0.0	0.0	0.0	39410.2711	4484.9979	NaN	NaN	0.1022	0.212	0.0307	0.0454	0.3211	0.3503	0.0406
0.0	0.0	0.0	40767.2711	5470.9979	NaN	NaN	0.1183	0.2123	0.0305	0.0456	0.3213	0.3496	0.0407
0.0	0.0	0.0	36747.2711	7497.9979	NaN	NaN	0.1695	0.2082	0.0302	0.0452	0.3275	0.348	0.0409
0.0	0.0	0.0	43173.2711	9958.9979	NaN	NaN	0.1874	0.2048	0.03	0.0451	0.3281	0.3517	0.0402
0.0	0.0	0.0	37588.2711	7953.9979	NaN	NaN	0.1747	0.201	0.0302	0.0454	0.3394	0.3431	0.0409
0.0	0.0	0.0	37796.2711	10414.9979	NaN	NaN	0.216	0.2002	0.0295	0.0457	0.337	0.3471	0.0406
0.0	0.0	0.0	37131.2711	8827.9979	NaN	NaN	0.1921	0.196	0.03	0.0465	0.3491	0.3373	0.0411
0.0	0.0	0.0	38858.2711	5742.9979	NaN	NaN	0.1288	0.2059	0.0294	0.0466	0.342	0.335	0.041
0.0	0.0	0.0	35528.2711	7196.9979	NaN	NaN	0.1684	0.2063	0.0295	0.0469	0.3416	0.3343	0.0414
0.0	0.0	0.0	36482.2711	5962.9979	NaN	NaN	0.1405	0.2084	0.0297	0.0467	0.34	0.3341	0.0412
0.0	0.0	0.0	42869.2711	9763.9979	NaN	NaN	0.1855	0.2045	0.0296	0.047	0.3406	0.3369	0.0413
0.0	0.0	0.0	46342.2711	12725.9979	NaN	NaN	0.2154	0.203	0.0299	0.0478	0.3477	0.3299	0.0417
0.0	0.0	0.0	36237.2711	3388.9979	NaN	NaN	0.0855	0.2098	0.0296	0.0484	0.3466	0.3232	0.0423
0.0	0.0	0.0	38949.2711	5623.9979	NaN	NaN	0.1262	0.2101	0.0297	0.0484	0.3447	0.3248	0.0423
0.0	0.0	0.0	42072.2711	7373.9979	NaN	NaN	0.1491	0.207	0.0301	0.0495	0.3515	0.3191	0.0428
0.0	0.0	0.0	41584.2711	6381.9979	NaN	NaN	0.1331	0.2127	0.0299	0.0497	0.352	0.3126	0.0432
0.0	0.0	0.0	40004.2711	6749.9979	NaN	NaN	0.1444	0.2121	0.03	0.0503	0.3536	0.3106	0.0434
0.0	0.0	0.0	38116.2711	5267.9979	NaN	NaN	0.1214	0.2142	0.0305	0.0504	0.3553	0.3064	0.0432
0.0	0.0	0.0	41021.2711	8091.9979	NaN	NaN	0.1648	0.2166	0.0308	0.0505	0.3524	0.3069	0.0429
0.0	0.0	0.0	43602.2711	9501.9979	NaN	NaN	0.1789	0.2154	0.0313	0.0511	0.3573	0.3022	0.0427
0.0	0.0	0.0	38382.2711	6328.9979	NaN	NaN	0.1416	0.2228	0.0314	0.0524	0.3584	0.292	0.043
0.0	0.0	0.0	36818.2711	3044.9979	NaN	NaN	0.0764	0.2316	0.0317	0.0532	0.3529	0.2878	0.0427
0.0	0.0	0.0	33615.2711	6085.9979	NaN	NaN	0.1533	0.2335	0.0321	0.0531	0.3528	0.2858	0.0427
0.0	0.0	0.0	40209.2711	6770.9979	NaN	NaN	0.1441	0.2313	0.0323	0.0532	0.3552	0.2854	0.0425
0.0	0.0	0.0	41440.2711	8220.9979	NaN	NaN	0.1655	0.2278	0.0324	0.0537	0.361	0.2824	0.0427
0.0	0.0	0.0	40574.2711	5496.9979	NaN	NaN	0.1193	0.2262	0.0326	0.0546	0.3653	0.2786	0.0427
0.0	0.0	0.0	35589.2711	5287.9979	NaN	NaN	0.1294	0.2232	0.0326	0.055	0.371	0.2754	0.0429
0.0	0.0	0.0	35399.2711	8945.9979	NaN	NaN	0.2017	0.2242	0.0327	0.0545	0.3718	0.2742	0.0427
0.0	0.0	0.0	44006.2711	4603.9979	NaN	NaN	0.0947	0.2231	0.0326	0.0545	0.3705	0.2765	0.0427
0.0	0.0	0.0	36981.2711	7512.9979	NaN	NaN	0.1689	0.2248	0.0325	0.0545	0.3664	0.2791	0.0428
0.0	0.0	0.0	40559.2711	6502.9979	NaN	NaN	0.1382	0.2219	0.0322	0.0548	0.3623	0.2856	0.0432
0.0	0.0	0.0	42377.2711	6818.9979	NaN	NaN	0.1386	0.2188	0.032	0.0547	0.3622	0.2885	0.0436
0.0	0.0	0.0	41218.2711	9180.9979	NaN	NaN	0.1822	0.2231	0.0319	0.0541	0.3558	0.2913	0.0437
0.0	0.0	0.0	39805.2711	5486.9979	NaN	NaN	0.1211	0.2242	0.0322	0.0537	0.348	0.298	0.044
0.0	0.0	0.0	39883.2711	7002.9979	NaN	NaN	0.1494	0.2295	0.0324	0.0521	0.3337	0.3089	0.0434
0.0	0.0	0.0	38489.2711	7964.9979	NaN	NaN	0.1715	0.2316	0.0327	0.051	0.3238	0.3175	0.0434
0.0	0.0	0.0	39845.2711	3284.9979	NaN	NaN	0.0762	0.2387	0.0326	0.0494	0.3091	0.3271	0.0431
0.0	0.0	0.0	39575.2711	5364.9979	NaN	NaN	0.1194	0.2349	0.0326	0.0485	0.3012	0.3396	0.0432
0.0	0.0	0.0	41285.2711	7146.9979	NaN	NaN	0.1476	0.2323	0.0327	0.0487	0.2992	0.3434	0.0437
0.0	0.0	0.0	39440.2711	3935.9979	NaN	NaN	0.0907	0.2347	0.0325	0.0485	0.2958	0.3441	0.0444
0.0	0.0	0.0	42914.2711	4627.9979	NaN	NaN	0.0973	0.234	0.0322	0.0483	0.2912	0.3497	0.0446
0.0	0.0	0.0	38257.2711	5920.9979	NaN	NaN	0.134	0.2323	0.0322	0.049	0.2934	0.3475	0.0456
0.0	0.0	0.0	40058.2711	6316.9979	NaN	NaN	0.1362	0.2346	0.032	0.0483	0.2892	0.3507	0.0453
0.0	0.0	0.0	41342.2711	8619.9979	NaN	NaN	0.1725	0.2285	0.0321	0.0477	0.2891	0.3571	0.0454
0.0	0.0	0.0	44550.2711	9307.9979	NaN	NaN	0.1728	0.2255	0.0322	0.0477	0.2907	0.3581	0.0458
0.0	0.0	0.0	40725.2711	8273.9979	NaN	NaN	0.1689	0.2251	0.0319	0.0482	0.2915	0.3568	0.0464
0.0	0.0	0.0	41019.2711	7860.9979	NaN	NaN	0.1608	0.2251	0.032	0.048	0.2902	0.3584	0.0464
0.0	0.0	0.0	39747.2711	5641.9979	NaN	NaN	0.1243	0.2263	0.0321	0.0479	0.2864	0.361	0.0463
0.0	0.0	0.0	36743.2711	5602.9979	NaN	NaN	0.1323	0.2278	0.0323	0.0472	0.2822	0.3648	0.0458
0.0	0.0	0.0	38398.2711	8943.9979	NaN	NaN	0.1889	0.2289	0.0324	0.0471	0.2783	0.3675	0.0458
0.0	0.0	0.0	40042.2711	4903.9979	NaN	NaN	0.1091	0.2283	0.0326	0.047	0.2754	0.371	0.0457
0.0	0.0	0.0	44282.2711	7265.9979	NaN	NaN	0.141	0.2273	0.0326	0.0469	0.2732	0.3744	0.0456
0.0	0.0	0.0	40121.2711	6575.9979	NaN	NaN	0.1408	0.2245	0.0327	0.0465	0.2744	0.3759	0.046
0.0	0.0	0.0	43128.2711	5680.9979	NaN	NaN	0.1164	0.2222	0.0326	0.0463	0.2738	0.3793	0.0457
0.0	0.0	0.0	34652.2711	5293.9979	NaN	NaN	0.1325	0.2219	0.0326	0.0456	0.276	0.3776	0.0463
0.0	0.0	0.0	42398.2711	4108.9979	NaN	NaN	0.0884	0.2167	0.0325	0.0454	0.2734	0.3863	0.0457
0.0	0.0	0.0	44605.2711	8375.9979	NaN	NaN	0.1581	0.2137	0.0329	0.0456	0.2792	0.382	0.0466
0.0	0.0	0.0	40801.2711	6196.9979	NaN	NaN	0.1319	0.218	0.0324	0.0451	0.2763	0.3819	0.0464
0.0	0.0	0.0	43358.2711	5549.9979	NaN	NaN	0.1135	0.2155	0.0327	0.0452	0.2742	0.3861	0.0463
0.0	0.0	0.0	36464.2711	6562.9979	NaN	NaN	0.1525	0.2168	0.0332	0.0442	0.2731	0.3867	0.046
0.0	0.0	0.0	43898.2711	5707.9979	NaN	NaN	0.1151	0.2158	0.0331	0.0444	0.2689	0.3921	0.0457
0.0	0.0	0.0	40641.2711	9848.9979	NaN	NaN	0.1951	0.2135	0.0335	0.0441	0.2727	0.3902	0.0461
0.0	0.0	0.0	42680.2711	3503.9979	NaN	NaN	0.0759	0.2192	0.0333	0.0446	0.2666	0.3908	0.0455
0.0	0.0	0.0	37335.2711	6298.9979	NaN	NaN	0.1444	0.2172	0.0337	0.0443	0.266	0.3934	0.0454
0.0	0.0	0.0	37741.2711	7106.9979	NaN	NaN	0.1585	0.2181	0.0341	0.0432	0.26	0.4005	0.0442
0.0	0.0	0.0	38551.2711	7018.9979	NaN	NaN	0.154	0.2149	0.0345	0.0434	0.26	0.4025	0.0447
0.0	0.0	0.0	46368.2711	4700.9979	NaN	NaN	0.0921	0.2172	0.0343	0.0433	0.2577	0.4031	0.0444
0.0	0.0	0.0	40360.2711	6052.9979	NaN	NaN	0.1304	0.2164	0.0345	0.044	0.2592	0.4007	0.0452
0.0	0.0	0.0	40800.2711	4497.9979	NaN	NaN	0.0993	0.2181	0.0344	0.0435	0.256	0.4035	0.0446
0.0	0.0	0.0	37950.2711	1981.9979	NaN	NaN	0.0496	0.2109	0.0348	0.0434	0.2585	0.4075	0.0449
0.0	0.0	0.0	40944.2711	11427.9979	NaN	NaN	0.2182	0.2059	0.0344	0.0433	0.2633	0.4073	0.0459
0.0	0.0	0.0	37895.2711	7143.9979	NaN	NaN	0.1586	0.2052	0.0345	0.045	0.2692	0.3993	0.0467
0.0	0.0	0.0	32804.2711	4794.9979	NaN	NaN	0.1275	0.2166	0.034	0.0443	0.2625	0.3964	0.0461
0.0	0.0	0.0	40925.2711	4645.9979	NaN	NaN	0.102	0.2139	0.035	0.0442	0.2569	0.4047	0.0453
0.0	0.0	0.0	37349.2711	6578.9979	NaN	NaN	0.1498	0.2181	0.0354	0.0433	0.2543	0.4038	0.0451
0.0	0.0	0.0	40791.2711	7466.9979	NaN	NaN	0.1547	0.2157	0.035	0.044	0.2532	0.4066	0.0454
0.0	0.0	0.0	38517.2711	9008.9979	NaN	NaN	0.1896	0.2102	0.0359	0.0448	0.2595	0.4034	0.0461
0.0	0.0	0.0	38302.2711	7572.9979	NaN	NaN	0.1651	0.2193	0.0354	0.0453	0.2553	0.3989	0.0458
0.0	0.0	0.0	39490.2711	7202.9979	NaN	NaN	0.1543	0.2202	0.0359	0.0452	0.254	0.3995	0.0452
0.0	0.0	0.0	34537.2711	4108.9979	NaN	NaN	0.1063	0.2299	0.0364	0.0442	0.2449	0.401	0.0436
0.0	0.0	0.0	39211.2711	5013.9979	NaN	NaN	0.1134	0.2284	0.0369	0.045	0.2401	0.4063	0.0434
0.0	0.0	0.0	40303.2711	7668.9979	NaN	NaN	0.1599	0.2288	0.0373	0.0456	0.2423	0.402	0.0439
0.0	0.0	0.0	42258.2711	4856.9979	NaN	NaN	0.1031	0.2371	0.0369	0.0465	0.2395	0.3957	0.0443
0.0	0.0	0.0	42339.2711	3069.9979	NaN	NaN	0.0676	0.2368	0.0374	0.0467	0.2384	0.3965	0.0441
0.0	0.0	0.0	37048.2711	5709.9979	NaN	NaN	0.1335	0.2342	0.0375	0.0465	0.2402	0.3972	0.0444
0.0	0.0	0.0	37211.2711	8615.9979	NaN	NaN	0.188	0.2312	0.0372	0.0465	0.2424	0.3983	0.0446
0.0	0.0	0.0	42405.2711	6885.9979	NaN	NaN	0.1397	0.227	0.0371	0.0459	0.2455	0.3996	0.0449
0.0	0.0	0.0	40985.2711	7689.9979	NaN	NaN	0.158	0.2239	0.0372	0.0464	0.2483	0.3989	0.0453
0.0	0.0	0.0	37144.2711	7024.9979	NaN	NaN	0.159	0.2249	0.0371	0.0461	0.2482	0.3987	0.045
0.0	0.0	0.0	38343.2711	6609.9979	NaN	NaN	0.147	0.2235	0.0373	0.0452	0.2463	0.4034	0.0444
0.0	0.0	0.0	42151.2711	4838.9979	NaN	NaN	0.103	0.2227	0.0374	0.0452	0.2463	0.4041	0.0444
0.0	0.0	0.0	36969.2711	5805.9979	NaN	NaN	0.1357	0.2219	0.0372	0.0453	0.2468	0.4045	0.0444
0.0	0.0	0.0	39874.2711	9547.9979	NaN	NaN	0.1932	0.2197	0.0371	0.0447	0.2466	0.4081	0.0438
0.0	0.0	0.0	39094.2711	7344.9979	NaN	NaN	0.1582	0.2199	0.0374	0.0444	0.2463	0.4086	0.0434
0.0	0.0	0.0	40821.2711	6286.9979	NaN	NaN	0.1335	0.2199	0.0371	0.0437	0.2435	0.4133	0.0425
0.0	0.0	0.0	39540.2711	7372.9979	NaN	NaN	0.1572	0.2172	0.0371	0.0433	0.2446	0.4157	0.0421
0.0	0.0	0.0	41810.2711	5991.9979	NaN	NaN	0.1253	0.2172	0.0369	0.0426	0.2437	0.4182	0.0414
0.0	0.0	0.0	42286.2711	4069.9979	NaN	NaN	0.0878	0.2171	0.0364	0.043	0.2447	0.4174	0.0415
0.0	0.0	0.0	34646.2711	4487.9979	NaN	NaN	0.1147	0.2149	0.0361	0.0427	0.2482	0.4165	0.0416
0.0	0.0	0.0	37428.2711	5399.9979	NaN	NaN	0.1261	0.2151	0.0358	0.0425	0.2483	0.4171	0.0412
0.0	0.0	0.0	37901.2711	1970.9979	NaN	NaN	0.0494	0.2133	0.0354	0.0418	0.2509	0.4173	0.0412
0.0	0.0	0.0	38496.2711	4182.9979	NaN	NaN	0.098	0.21	0.0349	0.0413	0.2544	0.4177	0.0416
0.0	0.0	0.0	35999.2711	5725.9979	NaN	NaN	0.1372	0.2037	0.0346	0.0416	0.2614	0.4163	0.0424
0.0	0.0	0.0	37879.2711	6486.9979	NaN	NaN	0.1462	0.202	0.0343	0.0416	0.2685	0.4105	0.0431
0.0	0.0	0.0	38394.2711	4365.9979	NaN	NaN	0.1021	0.2031	0.0336	0.0415	0.2724	0.4056	0.0437
0.0	0.0	0.0	37811.2711	6131.9979	NaN	NaN	0.1395	0.2013	0.0333	0.0406	0.2761	0.4046	0.0441
0.0	0.0	0.0	37048.2711	6491.9979	NaN	NaN	0.1491	0.1988	0.0333	0.041	0.2794	0.4033	0.0443
0.0	0.0	0.0	35303.2711	6327.9979	NaN	NaN	0.152	0.2018	0.0331	0.0404	0.282	0.3985	0.0442
0.0	0.0	0.0	43223.2711	6554.9979	NaN	NaN	0.1317	0.2056	0.0326	0.0404	0.2772	0.4003	0.0439
0.0	0.0	0.0	38809.2711	5032.9979	NaN	NaN	0.1148	0.2058	0.0326	0.0404	0.2807	0.396	0.0444
0.0	0.0	0.0	35704.2711	7163.9979	NaN	NaN	0.1671	0.2083	0.0323	0.0397	0.2784	0.3973	0.044
0.0	0.0	0.0	36956.2711	3053.9979	NaN	NaN	0.0763	0.206	0.0325	0.039	0.2779	0.4008	0.0437
0.0	0.0	0.0	46123.2711	4237.9979	NaN	NaN	0.0842	0.2044	0.0325	0.0387	0.2773	0.4032	0.0439
0.0	0.0	0.0	39798.2711	1240.9979	NaN	NaN	0.0302	0.2032	0.0323	0.0393	0.2829	0.3977	0.0446
0.0	0.0	0.0	42367.2711	6434.9979	NaN	NaN	0.1319	0.2022	0.0319	0.0383	0.2821	0.4009	0.0447
0.0	0.0	0.0	37660.2711	4820.9979	NaN	NaN	0.1135	0.1972	0.032	0.0391	0.2876	0.399	0.0451
0.0	0.0	0.0	29576.2711	6679.9979	NaN	NaN	0.1842	0.2008	0.0315	0.038	0.2894	0.395	0.0453
0.0	0.0	0.0	41349.2711	4116.9979	NaN	NaN	0.0906	0.1939	0.0315	0.0379	0.2856	0.4067	0.0444
0.0	0.0	0.0	41606.2711	8266.9979	NaN	NaN	0.1658	0.1932	0.032	0.0373	0.2905	0.4021	0.0448
0.0	0.0	0.0	40047.2711	6349.9979	NaN	NaN	0.1369	0.1919	0.0312	0.0378	0.2897	0.4043	0.0451
0.0	0.0	0.0	35527.2711	4115.9979	NaN	NaN	0.1038	0.1896	0.0315	0.0375	0.293	0.4032	0.0452
0.0	0.0	0.0	39846.2711	8234.9979	NaN	NaN	0.1713	0.1893	0.0314	0.037	0.2905	0.4066	0.0452
0.0	0.0	0.0	36149.2711	3844.9979	NaN	NaN	0.0961	0.1867	0.0313	0.0377	0.2961	0.4024	0.0459
0.0	0.0	0.0	39928.2711	5767.9979	NaN	NaN	0.1262	0.1861	0.031	0.0368	0.2942	0.4061	0.0457
0.0	0.0	0.0	41503.2711	5370.9979	NaN	NaN	0.1146	0.1821	0.0313	0.0374	0.297	0.4062	0.0459
0.0	0.0	0.0	38567.2711	6483.9979	NaN	NaN	0.1439	0.1833	0.0308	0.0373	0.3005	0.4014	0.0468
0.0	0.0	0.0	37792.2711	6906.9979	NaN	NaN	0.1545	0.1794	0.0307	0.0377	0.3023	0.4032	0.0467
0.0	0.0	0.0	34264.2711	9320.9979	NaN	NaN	0.2139	0.18	0.0306	0.0375	0.3059	0.399	0.0471
0.0	0.0	0.0	44507.2711	8644.9979	NaN	NaN	0.1626	0.1775	0.0302	0.0384	0.3092	0.3977	0.047
0.0	0.0	0.0	38468.2711	3568.9979	NaN	NaN	0.0849	0.1811	0.03	0.0389	0.3135	0.3888	0.0477
0.0	0.0	0.0	38722.2711	6652.9979	NaN	NaN	0.1466	0.1837	0.0297	0.0392	0.3112	0.3888	0.0474
0.0	0.0	0.0	38633.2711	5665.9979	NaN	NaN	0.1279	0.1856	0.0302	0.04	0.3118	0.3852	0.0472
0.0	0.0	0.0	39118.2711	5863.9979	NaN	NaN	0.1304	0.1922	0.0298	0.0401	0.31	0.3804	0.0475
0.0	0.0	0.0	43466.2711	3766.9979	NaN	NaN	0.0798	0.1896	0.0299	0.0415	0.3119	0.3795	0.0477
0.0	0.0	0.0	33726.2711	5449.9979	NaN	NaN	0.1391	0.1944	0.0301	0.0416	0.3149	0.3709	0.048
0.0	0.0	0.0	42563.2711	7356.9979	NaN	NaN	0.1474	0.193	0.0296	0.0425	0.3147	0.3721	0.0482
0.0	0.0	0.0	39934.2711	5220.9979	NaN	NaN	0.1156	0.1938	0.03	0.0433	0.3219	0.3626	0.0485
0.0	0.0	0.0	38073.2711	4181.9979	NaN	NaN	0.099	0.2003	0.0293	0.0436	0.3197	0.3583	0.0488
0.0	0.0	0.0	39743.2711	4721.9979	NaN	NaN	0.1062	0.1964	0.0297	0.0441	0.3206	0.3611	0.0481
0.0	0.0	0.0	37389.2711	7949.9979	NaN	NaN	0.1753	0.2033	0.03	0.0435	0.3206	0.3548	0.0478
0.0	0.0	0.0	40955.2711	6177.9979	NaN	NaN	0.1311	0.2032	0.0294	0.0447	0.3185	0.3562	0.0481
0.0	0.0	0.0	41595.2711	4535.9979	NaN	NaN	0.0983	0.2046	0.0298	0.0454	0.3223	0.3498	0.0482
0.0	0.0	0.0	37961.2711	4275.9979	NaN	NaN	0.1012	0.2083	0.0293	0.046	0.3213	0.3464	0.0487
0.0	0.0	0.0	43652.2711	4660.9979	NaN	NaN	0.0965	0.2081	0.0295	0.0462	0.3218	0.346	0.0483
0.0	0.0	0.0	38162.2711	5511.9979	NaN	NaN	0.1262	0.2123	0.0294	0.046	0.3234	0.3402	0.0487
0.0	0.0	0.0	40955.2711	4556.9979	NaN	NaN	0.1001	0.2125	0.0292	0.0467	0.3208	0.3427	0.0482
0.0	0.0	0.0	39730.2711	6840.9979	NaN	NaN	0.1469	0.2131	0.0295	0.0465	0.3238	0.3388	0.0483
0.0	0.0	0.0	45123.2711	5912.9979	NaN	NaN	0.1159	0.216	0.0292	0.0467	0.3217	0.3385	0.048
0.0	0.0	0.0	38712.2711	7180.9979	NaN	NaN	0.1565	0.2163	0.0292	0.047	0.3252	0.3339	0.0482
0.0	0.0	0.0	33441.2711	7539.9979	NaN	NaN	0.184	0.2211	0.0291	0.0467	0.3225	0.333	0.0476
0.0	0.0	0.0	36006.2711	4632.9979	NaN	NaN	0.114	0.2234	0.0294	0.047	0.3211	0.3319	0.0472
0.0	0.0	0.0	42562.2711	6017.9979	NaN	NaN	0.1239	0.2298	0.0296	0.0464	0.3145	0.3333	0.0463
0.0	0.0	0.0	41680.2711	5390.9979	NaN	NaN	0.1145	0.2289	0.0299	0.0466	0.313	0.3356	0.046
0.0	0.0	0.0	37531.2711	8126.9979	NaN	NaN	0.178	0.2276	0.03	0.0468	0.3135	0.3365	0.0457
0.0	0.0	0.0	34266.2711	6908.9979	NaN	NaN	0.1678	0.2255	0.0301	0.047	0.3164	0.3354	0.0456
0.0	0.0	0.0	39723.2711	3203.9979	NaN	NaN	0.0746	0.2281	0.0302	0.0466	0.3133	0.3369	0.045
0.0	0.0	0.0	38561.2711	5296.9979	NaN	NaN	0.1208	0.2273	0.03	0.0463	0.3123	0.3392	0.0449
0.0	0.0	0.0	39505.2711	6129.9979	NaN	NaN	0.1343	0.2232	0.0301	0.0467	0.3134	0.3422	0.0445
0.0	0.0	0.0	34302.2711	7618.9979	NaN	NaN	0.1817	0.2207	0.03	0.0462	0.317	0.3414	0.0447
0.0	0.0	0.0	35886.2711	6439.9979	NaN	NaN	0.1522	0.2193	0.0298	0.046	0.3156	0.3451	0.0441
0.0	0.0	0.0	31996.2711	6602.9979	NaN	NaN	0.1711	0.2192	0.03	0.0455	0.3175	0.3439	0.0439
0.0	0.0	0.0	34156.2711	7469.9979	NaN	NaN	0.1795	0.2215	0.0302	0.045	0.3127	0.3474	0.0432
0.0	0.0	0.0	39443.2711	4549.9979	NaN	NaN	0.1034	0.2246	0.0307	0.0449	0.3115	0.3451	0.0432
0.0	0.0	0.0	39974.2711	4929.9979	NaN	NaN	0.1098	0.2321	0.0309	0.0446	0.3053	0.3439	0.0431
0.0	0.0	0.0	39769.2711	4885.9979	NaN	NaN	0.1094	0.234	0.0313	0.0448	0.3044	0.3423	0.0432
0.0	0.0	0.0	39035.2711	6001.9979	NaN	NaN	0.1333	0.2389	0.0316	0.0439	0.3022	0.3403	0.0431
0.0	0.0	0.0	41174.2711	5025.9979	NaN	NaN	0.1088	0.2384	0.0319	0.0445	0.3036	0.3386	0.0431
0.0	0.0	0.0	38833.2711	7929.9979	NaN	NaN	0.1696	0.2412	0.032	0.0448	0.3077	0.3309	0.0434
0.0	0.0	0.0	36650.2711	4895.9979	NaN	NaN	0.1178	0.2424	0.0321	0.0454	0.3086	0.3282	0.0433
0.0	0.0	0.0	36712.2711	6025.9979	NaN	NaN	0.141	0.248	0.0324	0.045	0.311	0.3202	0.0434
0.0	0.0	0.0	40646.2711	6054.9979	NaN	NaN	0.1297	0.2517	0.0323	0.0449	0.3079	0.3198	0.0434
0.0	0.0	0.0	37066.2711	8379.9979	NaN	NaN	0.1844	0.2548	0.0328	0.0453	0.3111	0.3125	0.0435
0.0	0.0	0.0	39478.2711	7374.9979	NaN	NaN	0.1574	0.2574	0.0326	0.0454	0.3111	0.3099	0.0436
0.0	0.0	0.0	43298.2711	8580.9979	NaN	NaN	0.1654	0.257	0.0331	0.0461	0.3137	0.3067	0.0434
0.0	0.0	0.0	39162.2711	5080.9979	NaN	NaN	0.1148	0.2594	0.0332	0.0471	0.3186	0.2982	0.0436
0.0	0.0	0.0	35143.2711	5545.9979	NaN	NaN	0.1363	0.2578	0.0329	0.0478	0.3213	0.2968	0.0434
0.0	0.0	0.0	38703.2711	7851.9979	NaN	NaN	0.1687	0.2555	0.033	0.0491	0.327	0.2922	0.0432
0.0	0.0	0.0	42049.2711	4512.9979	NaN	NaN	0.0969	0.2547	0.0327	0.0503	0.3317	0.2874	0.0432
0.0	0.0	0.0	41298.2711	5322.9979	NaN	NaN	0.1142	0.2503	0.0326	0.0507	0.3347	0.2888	0.0428
0.0	0.0	0.0	36999.2711	8439.9979	NaN	NaN	0.1857	0.2465	0.033	0.0508	0.3372	0.2898	0.0427
0.0	0.0	0.0	39224.2711	5835.9979	NaN	NaN	0.1295	0.2457	0.033	0.0509	0.3373	0.2906	0.0425
0.0	0.0	0.0	40932.2711	5031.9979	NaN	NaN	0.1095	0.2463	0.0329	0.0501	0.3346	0.2939	0.0422
0.0	0.0	0.0	38808.2711	5103.9979	NaN	NaN	0.1162	0.243	0.0328	0.0497	0.3316	0.3007	0.0422
0.0	0.0	0.0	42623.2711	5722.9979	NaN	NaN	0.1184	0.2389	0.0329	0.0495	0.3315	0.305	0.0422
0.0	0.0	0.0	37335.2711	6504.9979	NaN	NaN	0.1484	0.2405	0.0326	0.0488	0.3288	0.3069	0.0424
0.0	0.0	0.0	43748.2711	2975.9979	NaN	NaN	0.0637	0.2386	0.0322	0.0485	0.3256	0.3122	0.043
0.0	0.0	0.0	40710.2711	4253.9979	NaN	NaN	0.0946	0.2396	0.0322	0.0486	0.3272	0.3085	0.0439
0.0	0.0	0.0	38731.2711	4940.9979	NaN	NaN	0.1131	0.2446	0.0317	0.0484	0.3232	0.3073	0.0447
0.0	0.0	0.0	43205.2711	6569.9979	NaN	NaN	0.132	0.243	0.0318	0.0496	0.3239	0.3061	0.0457
0.0	0.0	0.0	34174.2711	5296.9979	NaN	NaN	0.1342	0.2499	0.0315	0.0504	0.3238	0.2977	0.0467
0.0	0.0	0.0	34260.2711	6184.9979	NaN	NaN	0.1529	0.2546	0.0309	0.0511	0.3214	0.2946	0.0474
0.0	0.0	0.0	36203.2711	3142.9979	NaN	NaN	0.0799	0.2494	0.0307	0.0516	0.3245	0.2958	0.0479
0.0	0.0	0.0	37070.2711	6972.9979	NaN	NaN	0.1583	0.2441	0.0305	0.0517	0.3301	0.2958	0.0479
0.0	0.0	0.0	40100.2711	7319.9979	NaN	NaN	0.1544	0.2404	0.0301	0.0513	0.3341	0.2963	0.0477
0.0	0.0	0.0	44132.2711	7049.9979	NaN	NaN	0.1377	0.239	0.0299	0.0519	0.3347	0.2972	0.0472
0.0	0.0	0.0	38571.2711	6493.9979	NaN	NaN	0.1441	0.2413	0.0297	0.0524	0.3358	0.2934	0.0474
0.0	0.0	0.0	40639.2711	5145.9979	NaN	NaN	0.1124	0.2439	0.0294	0.0523	0.3307	0.2966	0.0471
0.0	0.0	0.0	45913.2711	9407.9979	NaN	NaN	0.1701	0.2413	0.0294	0.0525	0.33	0.2996	0.0471
0.0	0.0	0.0	40293.2711	3496.9979	NaN	NaN	0.0799	0.2435	0.0292	0.0531	0.3269	0.3003	0.0471
0.0	0.0	0.0	35232.2711	6059.9979	NaN	NaN	0.1468	0.242	0.0289	0.0532	0.3241	0.3046	0.0472
0.0	0.0	0.0	41999.2711	6913.9979	NaN	NaN	0.1414	0.239	0.0289	0.054	0.3253	0.3047	0.0481
0.0	0.0	0.0	37962.2711	6710.9979	NaN	NaN	0.1502	0.2498	0.029	0.0546	0.3205	0.2975	0.0487
0.0	0.0	0.0	40646.2711	4437.9979	NaN	NaN	0.0984	0.258	0.0291	0.055	0.311	0.2987	0.0482
0.0	0.0	0.0	35732.2711	4414.9979	NaN	NaN	0.11	0.2469	0.0296	0.0552	0.3179	0.3008	0.0494
0.0	0.0	0.0	35817.2711	7185.9979	NaN	NaN	0.1671	0.2422	0.0291	0.057	0.3248	0.2961	0.0507
0.0	0.0	0.0	31022.2711	5372.9979	NaN	NaN	0.1476	0.2293	0.0291	0.0607	0.3417	0.2862	0.0531
0.0	0.0	0.0	35818.2711	5788.9979	NaN	NaN	0.1391	0.2261	0.028	0.0618	0.3548	0.2749	0.0543
0.0	0.0	0.0	34929.2711	6891.9979	NaN	NaN	0.1648	0.2087	0.0278	0.0639	0.3749	0.2703	0.0546
0.0	0.0	0.0	37840.2711	3353.9979	NaN	NaN	0.0814	0.2032	0.0286	0.0624	0.385	0.2682	0.0526
0.0	0.0	0.0	42514.2711	5689.9979	NaN	NaN	0.118	0.1568	0.0285	0.0586	0.43	0.2732	0.0528
0.0	0.0	0.0	32942.2711	7873.9979	NaN	NaN	0.1929	0.1645	0.0372	0.0637	0.4497	0.227	0.0579
0.0	0.0	0.0	44249.2711	3266.9979	NaN	NaN	0.0688	0.1735	0.035	0.0572	0.4037	0.2675	0.0631
0.0	0.0	0.0	14420.2711	4732.9979	NaN	NaN	0.2471	0.8008	0.0203	0.0385	0.0659	0.0452	0.0293
0.0	0.0	0.0	-4039.7289	808.9979	NaN	NaN	-0.2504	0.8982	0.0214	0.0194	0.0202	0.0225	0.0183
0.0	0.0	0.0	-3803.7289	2170.9979	NaN	NaN	-0.3	0.8921	0.0231	0.0216	0.0209	0.0207	0.0216
0.0	0.0	0.0	-2425.7289	-586.0021	NaN	NaN	0.1946	0.8864	0.0255	0.0217	0.0224	0.0217	0.0223
0.0	0.0	0.0	-1196.7289	-1638.0021	NaN	NaN	0.5778	0.8846	0.0258	0.0219	0.0234	0.0219	0.0225
0.0	0.0	0.0	-1389.7289	847.9979	NaN	NaN	-0.3	0.8844	0.025	0.0218	0.0244	0.0222	0.0222
0.0	0.0	0.0	-2233.7289	-1163.0021	NaN	NaN	0.3424	0.884	0.0244	0.0216	0.0252	0.0228	0.022
0.0	0.0	0.0	-2834.7289	-730.0021	NaN	NaN	0.2048	0.8849	0.0242	0.0215	0.025	0.0225	0.0219
0.0	0.0	0.0	-1850.7289	-51.0021	NaN	NaN	0.0268	0.8853	0.0241	0.0216	0.0246	0.0223	0.022
0.0	0.0	0.0	-2233.7289	-1862.0021	NaN	NaN	0.4546	0.8853	0.0241	0.0218	0.0244	0.0223	0.0222
0.0	0.0	0.0	-3903.7289	526.9979	NaN	NaN	-0.1561	0.886	0.0238	0.0219	0.0242	0.0222	0.022
0.0	0.0	0.0	12.2711	5182.9979	NaN	NaN	0.9976	0.8865	0.0235	0.022	0.0241	0.0223	0.0217
0.0	0.0	0.0	-2052.7289	2923.9979	NaN	NaN	1.3	0.8864	0.0236	0.0221	0.0238	0.0223	0.0218
0.0	0.0	0.0	-2014.7289	-1178.0021	NaN	NaN	0.369	0.8868	0.0236	0.0221	0.0237	0.0222	0.0216
0.0	0.0	0.0	-664.7289	2199.9979	NaN	NaN	1.3	0.887	0.0236	0.0221	0.0237	0.0223	0.0213
0.0	0.0	0.0	-4021.7289	2116.9979	NaN	NaN	-0.3	0.8879	0.0233	0.0219	0.0236	0.0223	0.021
0.0	0.0	0.0	-985.7289	1200.9979	NaN	NaN	1.3	0.8895	0.0229	0.0216	0.0234	0.022	0.0206
0.0	0.0	0.0	-1655.7289	2736.9979	NaN	NaN	1.3	0.8896	0.0231	0.0214	0.0234	0.022	0.0205
0.0	0.0	0.0	-1441.7289	290.9979	NaN	NaN	-0.2529	0.8891	0.0234	0.0215	0.0233	0.0219	0.0208
0.0	0.0	0.0	-2436.7289	-991.0021	NaN	NaN	0.2891	0.8883	0.0238	0.0216	0.0234	0.0218	0.021
0.0	0.0	0.0	-1580.7289	-3233.0021	NaN	NaN	0.6716	0.8883	0.0239	0.0215	0.0236	0.0219	0.0209
0.0	0.0	0.0	-1560.7289	1697.9979	NaN	NaN	1.3	0.8886	0.0235	0.0214	0.0237	0.0221	0.0206
0.0	0.0	0.0	-1764.7289	-608.0021	NaN	NaN	0.2562	0.8897	0.0232	0.0211	0.0236	0.022	0.0203
0.0	0.0	0.0	1122.2711	-848.0021	NaN	NaN	-0.3	0.8906	0.023	0.021	0.0234	0.0219	0.02
0.0	0.0	0.0	-3935.7289	472.9979	NaN	NaN	-0.1366	0.8912	0.0229	0.021	0.0232	0.0218	0.0198
0.0	0.0	0.0	-2826.7289	2246.9979	NaN	NaN	-0.3	0.891	0.023	0.0211	0.0233	0.0217	0.0198
0.0	0.0	0.0	-3167.7289	-1414.0021	NaN	NaN	0.3086	0.8908	0.0232	0.0212	0.0233	0.0217	0.0198
0.0	0.0	0.0	-3035.7289	2073.9979	NaN	NaN	-0.3	0.891	0.0231	0.0212	0.0234	0.0216	0.0197
0.0	0.0	0.0	-930.7289	414.9979	NaN	NaN	-0.3	0.8919	0.023	0.0211	0.023	0.0213	0.0195
0.0	0.0	0.0	-2078.7289	5722.9979	NaN	NaN	1.3	0.8942	0.0224	0.0209	0.0225	0.0209	0.0192
0.0	0.0	0.0	-3049.7289	3984.9979	NaN	NaN	1.3	0.8953	0.0219	0.0209	0.0221	0.0208	0.019
0.0	0.0	0.0	-2193.7289	2006.9979	NaN	NaN	-0.3	0.8948	0.022	0.0211	0.0221	0.0208	0.0191
0.0	0.0	0.0	-2812.7289	912.9979	NaN	NaN	-0.3	0.8941	0.0223	0.0213	0.0221	0.0209	0.0193
0.0	0.0	0.0	-4129.7289	-483.0021	NaN	NaN	0.1047	0.8943	0.0225	0.0213	0.022	0.0208	0.0192
0.0	0.0	0.0	-2745.7289	2398.9979	NaN	NaN	-0.3	0.8947	0.0224	0.0214	0.0218	0.0205	0.0192
0.0	0.0	0.0	-1493.7289	972.9979	NaN	NaN	-0.3	0.8946	0.0225	0.0215	0.0218	0.0203	0.0194
0.0	0.0	0.0	-2022.7289	498.9979	NaN	NaN	-0.3	0.8944	0.0226	0.0215	0.0218	0.0202	0.0195
0.0	0.0	0.0	-1760.7289	684.9979	NaN	NaN	-0.3	0.8944	0.0225	0.0216	0.0217	0.0201	0.0196
0.0	0.0	0.0	-1223.7289	1088.9979	NaN	NaN	-0.3	0.8937	0.0226	0.0218	0.0219	0.0202	0.0197
0.0	0.0	0.0	-1812.7289	-694.0021	NaN	NaN	0.2769	0.894	0.0226	0.0218	0.0218	0.0201	0.0196
0.0	0.0	0.0	-1392.7289	1503.9979	NaN	NaN	1.3	0.8942	0.0226	0.0218	0.0218	0.0201	0.0195
0.0	0.0	0.0	-2057.7289	-1950.0021	NaN	NaN	0.4866	0.895	0.0224	0.0216	0.0217	0.0198	0.0195
0.0	0.0	0.0	-2217.7289	-1616.0021	NaN	NaN	0.4215	0.8955	0.0222	0.0216	0.0217	0.0196	0.0194
0.0	0.0	0.0	-617.7289	1423.9979	NaN	NaN	1.3	0.8957	0.0221	0.0216	0.0217	0.0195	0.0194
0.0	0.0	0.0	-2396.7289	1466.9979	NaN	NaN	-0.3	0.8955	0.0222	0.0217	0.0217	0.0195	0.0194
0.0	0.0	0.0	-333.7289	274.9979	NaN	NaN	-0.3	0.8952	0.0222	0.0218	0.0217	0.0196	0.0195
0.0	0.0	0.0	-1468.7289	2037.9979	NaN	NaN	1.3	0.8949	0.0224	0.0219	0.0217	0.0197	0.0194
0.0	0.0	0.0	-125.7289	-1373.0021	NaN	NaN	0.9161	0.8939	0.0226	0.022	0.0219	0.02	0.0195
0.0	0.0	0.0	-3601.7289	998.9979	NaN	NaN	-0.3	0.8933	0.0228	0.0221	0.022	0.0202	0.0196
0.0	0.0	0.0	-391.7289	2428.9979	NaN	NaN	1.1923	0.8928	0.0229	0.0222	0.0221	0.0204	0.0197
0.0	0.0	0.0	-943.7289	730.9979	NaN	NaN	-0.3	0.8926	0.0229	0.0222	0.0221	0.0205	0.0198
0.0	0.0	0.0	-1551.7289	-1567.0021	NaN	NaN	0.5024	0.8924	0.0229	0.0222	0.022	0.0205	0.0199
0.0	0.0	0.0	-2810.7289	1853.9979	NaN	NaN	-0.3	0.8929	0.0228	0.0221	0.0219	0.0205	0.0198
0.0	0.0	0.0	-1165.7289	2808.9979	NaN	NaN	1.3	0.8928	0.0228	0.0222	0.0219	0.0205	0.0198
0.0	0.0	0.0	-2445.7289	-913.0021	NaN	NaN	0.2718	0.8927	0.0228	0.0222	0.0219	0.0205	0.0199
0.0	0.0	0.0	-1536.7289	-293.0021	NaN	NaN	0.1601	0.8925	0.0229	0.0222	0.0219	0.0206	0.02
0.0	0.0	0.0	-2945.7289	542.9979	NaN	NaN	-0.226	0.8923	0.0229	0.0222	0.0219	0.0207	0.02
0.0	0.0	0.0	-3805.7289	4975.9979	NaN	NaN	1.3	0.8925	0.0227	0.0221	0.0219	0.0207	0.0201
0.0	0.0	0.0	-1994.7289	1099.9979	NaN	NaN	-0.3	0.8929	0.0226	0.022	0.0218	0.0206	0.0201
0.0	0.0	0.0	-1274.7289	-354.0021	NaN	NaN	0.2173	0.8934	0.0224	0.022	0.0217	0.0205	0.02
0.0	0.0	0.0	-1755.7289	-130.0021	NaN	NaN	0.0689	0.8937	0.0223	0.0219	0.0217	0.0204	0.02
0.0	0.0	0.0	-1900.7289	47.9979	NaN	NaN	-0.0259	0.894	0.0222	0.0219	0.0216	0.0203	0.02
0.0	0.0	0.0	-763.7289	-326.0021	NaN	NaN	0.2992	0.8942	0.022	0.0218	0.0215	0.0203	0.0201
0.0	0.0	0.0	-2453.7289	2533.9979	NaN	NaN	1.3	0.8947	0.0218	0.0216	0.0215	0.0202	0.0202
0.0	0.0	0.0	-1782.7289	424.9979	NaN	NaN	-0.3	0.895	0.0217	0.0215	0.0214	0.0202	0.0202
0.0	0.0	0.0	-844.7289	1681.9979	NaN	NaN	1.3	0.8954	0.0215	0.0213	0.0214	0.0202	0.0202
0.0	0.0	0.0	-348.7289	1413.9979	NaN	NaN	1.3	0.8954	0.0215	0.0213	0.0214	0.0202	0.0202
0.0	0.0	0.0	-2680.7289	1644.9979	NaN	NaN	-0.3	0.8956	0.0215	0.0212	0.0214	0.0202	0.0201
0.0	0.0	0.0	-1926.7289	713.9979	NaN	NaN	-0.3	0.8956	0.0216	0.0211	0.0214	0.0202	0.0201
0.0	0.0	0.0	-1537.7289	-1701.0021	NaN	NaN	0.5252	0.8956	0.0216	0.0211	0.0214	0.0202	0.02
0.0	0.0	0.0	-1700.7289	639.9979	NaN	NaN	-0.3	0.8958	0.0216	0.021	0.0214	0.0202	0.02
0.0	0.0	0.0	1738.2711	-290.0021	NaN	NaN	-0.2002	0.8959	0.0216	0.0209	0.0213	0.0203	0.02
0.0	0.0	0.0	1408.2711	1317.9979	NaN	NaN	0.4834	0.8957	0.0216	0.0208	0.0213	0.0204	0.0201
0.0	0.0	0.0	2352.2711	-894.0021	NaN	NaN	-0.3	0.8954	0.0218	0.0208	0.0213	0.0206	0.0201
0.0	0.0	0.0	5420.2711	1919.9979	NaN	NaN	0.2616	0.8951	0.0219	0.0207	0.0213	0.0207	0.0202
0.0	0.0	0.0	-1043.7289	2160.9979	NaN	NaN	1.3	0.8947	0.0221	0.0208	0.0214	0.0208	0.0202
0.0	0.0	0.0	-2091.7289	-203.0021	NaN	NaN	0.0885	0.895	0.0222	0.0207	0.0214	0.0206	0.0201
0.0	0.0	0.0	945.2711	777.9979	NaN	NaN	0.4515	0.8949	0.0223	0.0207	0.0214	0.0206	0.0201
0.0	0.0	0.0	-1698.7289	-908.0021	NaN	NaN	0.3483	0.8946	0.0224	0.0207	0.0214	0.0207	0.0201
0.0	0.0	0.0	-969.7289	-96.0021	NaN	NaN	0.0901	0.8944	0.0225	0.0207	0.0215	0.0208	0.0201
0.0	0.0	0.0	-706.7289	2400.9979	NaN	NaN	1.3	0.8944	0.0224	0.0207	0.0215	0.0209	0.0201
0.0	0.0	0.0	-584.7289	828.9979	NaN	NaN	1.3	0.8944	0.0224	0.0207	0.0215	0.0209	0.0202
0.0	0.0	0.0	-1066.7289	-744.0021	NaN	NaN	0.4109	0.8946	0.0223	0.0207	0.0214	0.0209	0.0201
0.0	0.0	0.0	-1608.7289	2166.9979	NaN	NaN	1.3	0.8948	0.0222	0.0206	0.0215	0.0209	0.02
0.0	0.0	0.0	-1229.7289	6298.9979	NaN	NaN	1.2426	0.8953	0.0221	0.0206	0.0214	0.0207	0.0199
0.0	0.0	0.0	-2668.7289	-3934.0021	NaN	NaN	0.5958	0.8959	0.022	0.0205	0.0213	0.0204	0.0198
0.0	0.0	0.0	-4045.7289	1354.9979	NaN	NaN	-0.3	0.896	0.0221	0.0205	0.0214	0.0204	0.0197
0.0	0.0	0.0	-712.7289	1367.9979	NaN	NaN	1.3	0.8961	0.0221	0.0205	0.0213	0.0203	0.0197
0.0	0.0	0.0	-1515.7289	112.9979	NaN	NaN	-0.0806	0.8964	0.0219	0.0205	0.0213	0.0202	0.0197
0.0	0.0	0.0	-2314.7289	1863.9979	NaN	NaN	-0.3	0.8962	0.0219	0.0205	0.0213	0.0203	0.0198
0.0	0.0	0.0	-2990.7289	4345.9979	NaN	NaN	1.3	0.8961	0.0218	0.0204	0.0213	0.0204	0.0199
0.0	0.0	0.0	-1630.7289	3881.9979	NaN	NaN	1.3	0.896	0.0218	0.0205	0.0214	0.0204	0.02
0.0	0.0	0.0	-766.7289	-1186.0021	NaN	NaN	0.6074	0.8959	0.0219	0.0205	0.0214	0.0204	0.02
0.0	0.0	0.0	-2032.7289	2887.9979	NaN	NaN	1.3	0.8959	0.0219	0.0206	0.0214	0.0203	0.0199
0.0	0.0	0.0	-1513.7289	846.9979	NaN	NaN	-0.3	0.8957	0.022	0.0206	0.0214	0.0204	0.02
0.0	0.0	0.0	-521.7289	363.9979	NaN	NaN	-0.3	0.8956	0.022	0.0206	0.0214	0.0204	0.02
0.0	0.0	0.0	-1159.7289	2405.9979	NaN	NaN	1.3	0.8955	0.022	0.0206	0.0214	0.0204	0.0201
0.0	0.0	0.0	-2185.7289	-1578.0021	NaN	NaN	0.4193	0.8954	0.0221	0.0207	0.0214	0.0204	0.0201
0.0	0.0	0.0	232.2711	1083.9979	NaN	NaN	0.8235	0.8952	0.0221	0.0207	0.0213	0.0205	0.0202
0.0	0.0	0.0	-2474.7289	1596.9979	NaN	NaN	-0.3	0.8951	0.0221	0.0207	0.0214	0.0205	0.0202
0.0	0.0	0.0	-382.7289	-1208.0021	NaN	NaN	0.7594	0.8949	0.0221	0.0208	0.0213	0.0206	0.0203
0.0	0.0	0.0	-1528.7289	1635.9979	NaN	NaN	1.3	0.8948	0.0221	0.0208	0.0214	0.0207	0.0203
0.0	0.0	0.0	-2701.7289	1901.9979	NaN	NaN	-0.3	0.8948	0.0221	0.0208	0.0213	0.0207	0.0203
0.0	0.0	0.0	-1454.7289	2257.9979	NaN	NaN	1.3	0.895	0.0221	0.0207	0.0213	0.0206	0.0203
0.0	0.0	0.0	-969.7289	-2255.0021	NaN	NaN	0.6993	0.8948	0.0222	0.0208	0.0213	0.0207	0.0203
0.0	0.0	0.0	-1347.7289	3375.9979	NaN	NaN	1.3	0.8947	0.0222	0.0207	0.0213	0.0208	0.0203
0.0	0.0	0.0	-745.7289	1448.9979	NaN	NaN	1.3	0.8946	0.0223	0.0207	0.0213	0.0208	0.0203
0.0	0.0	0.0	-2048.7289	-1607.0021	NaN	NaN	0.4396	0.8945	0.0224	0.0207	0.0213	0.0208	0.0203
0.0	0.0	0.0	-1043.7289	-1068.0021	NaN	NaN	0.5057	0.8944	0.0224	0.0207	0.0214	0.0208	0.0203
0.0	0.0	0.0	-3829.7289	1548.9979	NaN	NaN	-0.3	0.8945	0.0224	0.0207	0.0214	0.0208	0.0203
0.0	0.0	0.0	-2417.7289	1978.9979	NaN	NaN	-0.3	0.8945	0.0224	0.0206	0.0214	0.0208	0.0203
0.0	0.0	0.0	-834.7289	270.9979	NaN	NaN	-0.3	0.895	0.0223	0.0205	0.0213	0.0207	0.0202
0.0	0.0	0.0	-1452.7289	1191.9979	NaN	NaN	-0.3	0.8953	0.0223	0.0204	0.0212	0.0207	0.0201
0.0	0.0	0.0	-2188.7289	2663.9979	NaN	NaN	1.3	0.8955	0.0222	0.0204	0.0212	0.0207	0.0201
0.0	0.0	0.0	-2910.7289	1379.9979	NaN	NaN	-0.3	0.8953	0.0222	0.0205	0.0213	0.0206	0.0201
0.0	0.0	0.0	748.2711	-457.0021	NaN	NaN	-0.3	0.8954	0.0221	0.0205	0.0213	0.0206	0.0201
0.0	0.0	0.0	-1606.7289	-574.0021	NaN	NaN	0.2632	0.8953	0.0221	0.0205	0.0213	0.0206	0.0202
0.0	0.0	0.0	-2292.7289	2144.9979	NaN	NaN	-0.3	0.8957	0.022	0.0205	0.0212	0.0205	0.0201
0.0	0.0	0.0	-2232.7289	1649.9979	NaN	NaN	-0.3	0.8958	0.022	0.0204	0.0212	0.0204	0.0201
0.0	0.0	0.0	-1752.7289	632.9979	NaN	NaN	-0.3	0.8959	0.022	0.0205	0.0212	0.0204	0.0201
0.0	0.0	0.0	-2367.7289	3990.9979	NaN	NaN	1.3	0.8962	0.022	0.0204	0.0211	0.0203	0.0201
0.0	0.0	0.0	-1801.7289	197.9979	NaN	NaN	-0.1235	0.8961	0.022	0.0204	0.0211	0.0203	0.0201
0.0	0.0	0.0	121.2711	1721.9979	NaN	NaN	0.9342	0.8963	0.0219	0.0203	0.021	0.0204	0.02
0.0	0.0	0.0	-804.7289	2749.9979	NaN	NaN	1.3	0.8959	0.022	0.0203	0.0211	0.0205	0.0201
0.0	0.0	0.0	-1686.7289	669.9979	NaN	NaN	-0.3	0.8954	0.0221	0.0205	0.0212	0.0206	0.0201
0.0	0.0	0.0	-2384.7289	1808.9979	NaN	NaN	-0.3	0.8952	0.0222	0.0206	0.0212	0.0206	0.0201
0.0	0.0	0.0	-2657.7289	-2443.0021	NaN	NaN	0.479	0.895	0.0224	0.0207	0.0212	0.0206	0.0202
0.0	0.0	0.0	-1833.7289	545.9979	NaN	NaN	-0.3	0.8954	0.0223	0.0205	0.0211	0.0206	0.0202
0.0	0.0	0.0	-3187.7289	778.9979	NaN	NaN	-0.3	0.8954	0.0222	0.0205	0.0211	0.0207	0.0202
0.0	0.0	0.0	-2333.7289	2297.9979	NaN	NaN	-0.3	0.8956	0.0221	0.0205	0.021	0.0207	0.0202
0.0	0.0	0.0	-2280.7289	1499.9979	NaN	NaN	-0.3	0.8956	0.022	0.0205	0.021	0.0207	0.0202
0.0	0.0	0.0	-1906.7289	-739.0021	NaN	NaN	0.2793	0.8957	0.0219	0.0205	0.021	0.0206	0.0202
0.0	0.0	0.0	-3391.7289	1831.9979	NaN	NaN	-0.3	0.8957	0.0218	0.0206	0.0211	0.0206	0.0202
0.0	0.0	0.0	-2991.7289	-658.0021	NaN	NaN	0.1803	0.8957	0.0217	0.0207	0.0211	0.0205	0.0203
0.0	0.0	0.0	-2160.7289	647.9979	NaN	NaN	-0.3	0.8962	0.0216	0.0206	0.0209	0.0205	0.0202
0.0	0.0	0.0	-1076.7289	-187.0021	NaN	NaN	0.148	0.8963	0.0215	0.0206	0.0208	0.0205	0.0202
0.0	0.0	0.0	-2799.7289	1941.9979	NaN	NaN	-0.3	0.8965	0.0215	0.0206	0.0207	0.0205	0.0202
0.0	0.0	0.0	-3176.7289	1826.9979	NaN	NaN	-0.3	0.8964	0.0215	0.0206	0.0206	0.0205	0.0203
0.0	0.0	0.0	-3461.7289	2995.9979	NaN	NaN	-0.3	0.8963	0.0215	0.0207	0.0205	0.0206	0.0204
0.0	0.0	0.0	-1612.7289	4856.9979	NaN	NaN	1.3	0.8961	0.0215	0.0208	0.0205	0.0207	0.0205
0.0	0.0	0.0	-1586.7289	2267.9979	NaN	NaN	1.3	0.8962	0.0216	0.0207	0.0205	0.0206	0.0204
0.0	0.0	0.0	-2514.7289	1189.9979	NaN	NaN	-0.3	0.8962	0.0217	0.0206	0.0206	0.0205	0.0203
0.0	0.0	0.0	-1949.7289	2191.9979	NaN	NaN	1.3	0.8964	0.0217	0.0206	0.0207	0.0204	0.0203
0.0	0.0	0.0	-850.7289	-154.0021	NaN	NaN	0.1533	0.8963	0.0217	0.0206	0.0208	0.0203	0.0203
0.0	0.0	0.0	-1716.7289	1032.9979	NaN	NaN	-0.3	0.8965	0.0216	0.0206	0.0209	0.0202	0.0203
0.0	0.0	0.0	-1820.7289	924.9979	NaN	NaN	-0.3	0.8966	0.0215	0.0205	0.0209	0.0202	0.0203
0.0	0.0	0.0	-3125.7289	700.9979	NaN	NaN	-0.2891	0.8966	0.0215	0.0205	0.021	0.0202	0.0203
0.0	0.0	0.0	-2732.7289	3385.9979	NaN	NaN	1.3	0.897	0.0213	0.0204	0.021	0.0201	0.0202
0.0	0.0	0.0	-3258.7289	-179.0021	NaN	NaN	0.0521	0.8968	0.0213	0.0205	0.0211	0.02	0.0202
0.0	0.0	0.0	-2436.7289	-1054.0021	NaN	NaN	0.3019	0.8967	0.0214	0.0206	0.0211	0.0199	0.0202
0.0	0.0	0.0	-3509.7289	341.9979	NaN	NaN	-0.108	0.897	0.0214	0.0206	0.0211	0.0198	0.0201
0.0	0.0	0.0	-1703.7289	101.9979	NaN	NaN	-0.0637	0.8975	0.0212	0.0206	0.021	0.0197	0.02
0.0	0.0	0.0	-2412.7289	1024.9979	NaN	NaN	-0.3	0.8977	0.0211	0.0205	0.021	0.0197	0.02
0.0	0.0	0.0	-2155.7289	1537.9979	NaN	NaN	-0.3	0.898	0.0211	0.0204	0.0209	0.0197	0.0199
0.0	0.0	0.0	-1313.7289	-1701.0021	NaN	NaN	0.5642	0.8976	0.0212	0.0204	0.021	0.0198	0.02
0.0	0.0	0.0	-1385.7289	2418.9979	NaN	NaN	1.3	0.8975	0.0212	0.0204	0.021	0.0199	0.0201
0.0	0.0	0.0	-2484.7289	686.9979	NaN	NaN	-0.3	0.8969	0.0214	0.0204	0.0211	0.0201	0.0202
0.0	0.0	0.0	-2671.7289	1487.9979	NaN	NaN	-0.3	0.8965	0.0215	0.0205	0.0212	0.0201	0.0202
0.0	0.0	0.0	-3623.7289	460.9979	NaN	NaN	-0.1458	0.8961	0.0217	0.0206	0.0212	0.0201	0.0202
0.0	0.0	0.0	-1926.7289	1748.9979	NaN	NaN	-0.3	0.8962	0.0216	0.0207	0.0212	0.0201	0.0202
0.0	0.0	0.0	-1985.7289	-2880.0021	NaN	NaN	0.5919	0.896	0.0217	0.0207	0.0212	0.0201	0.0202
0.0	0.0	0.0	-2239.7289	628.9979	NaN	NaN	-0.3	0.8966	0.0215	0.0206	0.0211	0.0201	0.0201
0.0	0.0	0.0	-1633.7289	145.9979	NaN	NaN	-0.0981	0.8966	0.0214	0.0206	0.0211	0.0201	0.0202
0.0	0.0	0.0	-3054.7289	-939.0021	NaN	NaN	0.2351	0.8969	0.0212	0.0205	0.0211	0.0201	0.0202
0.0	0.0	0.0	-2217.7289	2624.9979	NaN	NaN	1.3	0.8972	0.021	0.0205	0.0211	0.0201	0.0202
0.0	0.0	0.0	-3874.7289	3414.9979	NaN	NaN	-0.3	0.897	0.0211	0.0206	0.0211	0.0201	0.0202
0.0	0.0	0.0	-3884.7289	-76.0021	NaN	NaN	0.0192	0.8964	0.0213	0.0207	0.0212	0.0201	0.0203
0.0	0.0	0.0	-3573.7289	-1355.0021	NaN	NaN	0.2749	0.8966	0.0213	0.0207	0.0211	0.02	0.0203
0.0	0.0	0.0	-2465.7289	1772.9979	NaN	NaN	-0.3	0.8969	0.0212	0.0206	0.021	0.02	0.0202
0.0	0.0	0.0	-1939.7289	1515.9979	NaN	NaN	-0.3	0.8969	0.0212	0.0206	0.021	0.02	0.0203
0.0	0.0	0.0	-2241.7289	-1069.0021	NaN	NaN	0.3229	0.8968	0.0213	0.0206	0.021	0.02	0.0203
0.0	0.0	0.0	-588.7289	878.9979	NaN	NaN	1.3	0.8969	0.0213	0.0205	0.021	0.02	0.0203
0.0	0.0	0.0	-1887.7289	4297.9979	NaN	NaN	1.3	0.8972	0.0212	0.0204	0.0209	0.0201	0.0202
0.0	0.0	0.0	563.2711	1630.9979	NaN	NaN	0.7433	0.8969	0.0213	0.0204	0.021	0.0201	0.0203
0.0	0.0	0.0	-2100.7289	220.9979	NaN	NaN	-0.1176	0.8961	0.0215	0.0206	0.0212	0.0202	0.0204
0.0	0.0	0.0	-1321.7289	1574.9979	NaN	NaN	1.3	0.8963	0.0215	0.0206	0.0211	0.0202	0.0203
0.0	0.0	0.0	-2248.7289	-91.0021	NaN	NaN	0.0389	0.8961	0.0216	0.0206	0.0211	0.0202	0.0204
0.0	0.0	0.0	-1480.7289	1579.9979	NaN	NaN	1.3	0.8964	0.0215	0.0205	0.0211	0.0201	0.0203
0.0	0.0	0.0	-3936.7289	559.9979	NaN	NaN	-0.1658	0.8961	0.0216	0.0206	0.0212	0.0202	0.0203
0.0	0.0	0.0	-2201.7289	-743.0021	NaN	NaN	0.2523	0.8965	0.0215	0.0205	0.0211	0.0201	0.0203
0.0	0.0	0.0	-1018.7289	876.9979	NaN	NaN	-0.3	0.8968	0.0213	0.0204	0.0211	0.0201	0.0202
0.0	0.0	0.0	-646.7289	436.9979	NaN	NaN	-0.3	0.8967	0.0213	0.0205	0.0211	0.0201	0.0202
0.0	0.0	0.0	-3630.7289	-1801.0021	NaN	NaN	0.3316	0.8968	0.0214	0.0206	0.0211	0.0199	0.0203
0.0	0.0	0.0	-2022.7289	-1496.0021	NaN	NaN	0.4252	0.8973	0.0212	0.0205	0.021	0.0198	0.0202
0.0	0.0	0.0	-1685.7289	2744.9979	NaN	NaN	1.3	0.8979	0.021	0.0203	0.0209	0.0198	0.0201
0.0	0.0	0.0	-1644.7289	2474.9979	NaN	NaN	1.3	0.8977	0.021	0.0203	0.0209	0.0198	0.0202
0.0	0.0	0.0	-2296.7289	-160.0021	NaN	NaN	0.0651	0.8973	0.0213	0.0204	0.0209	0.0199	0.0202
0.0	0.0	0.0	-828.7289	1687.9979	NaN	NaN	1.3	0.8973	0.0213	0.0204	0.0209	0.0199	0.0202
0.0	0.0	0.0	-2086.7289	2201.9979	NaN	NaN	1.3	0.8969	0.0214	0.0205	0.0209	0.02	0.0203
0.0	0.0	0.0	-3405.7289	-163.0021	NaN	NaN	0.0457	0.8966	0.0215	0.0205	0.021	0.0201	0.0203
0.0	0.0	0.0	-1797.7289	2236.9979	NaN	NaN	1.3	0.8967	0.0214	0.0205	0.021	0.0201	0.0203
0.0	0.0	0.0	-2123.7289	263.9979	NaN	NaN	-0.142	0.8962	0.0216	0.0206	0.0211	0.0202	0.0204
0.0	0.0	0.0	-3098.7289	1469.9979	NaN	NaN	-0.3	0.8965	0.0215	0.0206	0.021	0.0201	0.0203
0.0	0.0	0.0	-3786.7289	-283.0021	NaN	NaN	0.0695	0.8962	0.0216	0.0207	0.0211	0.0201	0.0204
0.0	0.0	0.0	-1699.7289	891.9979	NaN	NaN	-0.3	0.8967	0.0214	0.0206	0.021	0.02	0.0203
0.0	0.0	0.0	-2914.7289	1145.9979	NaN	NaN	-0.3	0.8966	0.0213	0.0206	0.021	0.0201	0.0203
0.0	0.0	0.0	-3302.7289	532.9979	NaN	NaN	-0.1924	0.8969	0.0212	0.0205	0.021	0.0201	0.0203
0.0	0.0	0.0	-1697.7289	2697.9979	NaN	NaN	1.3	0.8967	0.0213	0.0205	0.021	0.0201	0.0204
0.0	0.0	0.0	-2319.7289	-989.0021	NaN	NaN	0.2989	0.8963	0.0213	0.0206	0.0211	0.0202	0.0205
0.0	0.0	0.0	-3957.7289	202.9979	NaN	NaN	-0.0541	0.8964	0.0213	0.0206	0.0211	0.0202	0.0205
0.0	0.0	0.0	-3006.7289	2563.9979	NaN	NaN	-0.3	0.8967	0.0212	0.0204	0.021	0.0202	0.0205
0.0	0.0	0.0	-987.7289	752.9979	NaN	NaN	-0.3	0.8965	0.0213	0.0204	0.0211	0.0202	0.0205
0.0	0.0	0.0	-570.7289	-246.0021	NaN	NaN	0.3012	0.8962	0.0214	0.0205	0.0211	0.0203	0.0205
0.0	0.0	0.0	-3284.7289	-410.0021	NaN	NaN	0.111	0.8959	0.0215	0.0205	0.0211	0.0203	0.0206
0.0	0.0	0.0	-2243.7289	1196.9979	NaN	NaN	-0.3	0.8959	0.0216	0.0205	0.0211	0.0204	0.0206
0.0	0.0	0.0	-1589.7289	1056.9979	NaN	NaN	-0.3	0.8961	0.0216	0.0204	0.021	0.0204	0.0205
0.0	0.0	0.0	-261.7289	-67.0021	NaN	NaN	0.2038	0.8965	0.0215	0.0203	0.0209	0.0204	0.0204
0.0	0.0	0.0	-1204.7289	2266.9979	NaN	NaN	1.3	0.8968	0.0214	0.0202	0.0209	0.0204	0.0203
0.0	0.0	0.0	-1039.7289	2517.9979	NaN	NaN	1.3	0.8967	0.0215	0.0202	0.0209	0.0204	0.0203
0.0	0.0	0.0	-2272.7289	-147.0021	NaN	NaN	0.0608	0.8964	0.0215	0.0204	0.021	0.0203	0.0204
0.0	0.0	0.0	-4011.7289	-238.0021	NaN	NaN	0.056	0.8961	0.0216	0.0205	0.0211	0.0203	0.0204
0.0	0.0	0.0	-1042.7289	1961.9979	NaN	NaN	1.3	0.8971	0.0214	0.0202	0.0209	0.0202	0.0202
0.0	0.0	0.0	-3616.7289	124.9979	NaN	NaN	-0.0358	0.8973	0.0212	0.0201	0.0209	0.0202	0.0203
0.0	0.0	0.0	-430.7289	1817.9979	NaN	NaN	1.3	0.8978	0.0211	0.0198	0.0209	0.0203	0.0201
0.0	0.0	0.0	-1321.7289	2888.9979	NaN	NaN	1.3	0.8976	0.0211	0.0198	0.021	0.0203	0.0202
0.0	0.0	0.0	-2593.7289	147.9979	NaN	NaN	-0.0605	0.8972	0.0212	0.02	0.0211	0.0203	0.0202
0.0	0.0	0.0	-2823.7289	1208.9979	NaN	NaN	-0.3	0.8972	0.0212	0.0201	0.0211	0.0202	0.0202
0.0	0.0	0.0	-871.7289	308.9979	NaN	NaN	-0.3	0.8974	0.0212	0.02	0.0211	0.0202	0.0201
0.0	0.0	0.0	-2222.7289	-553.0021	NaN	NaN	0.1992	0.8973	0.0212	0.02	0.0211	0.0202	0.0202
0.0	0.0	0.0	-1173.7289	3772.9979	NaN	NaN	1.3	0.898	0.021	0.0198	0.021	0.0202	0.02
0.0	0.0	0.0	-1529.7289	2796.9979	NaN	NaN	1.3	0.8975	0.0212	0.0198	0.0211	0.0203	0.0201
0.0	0.0	0.0	-2510.7289	3342.9979	NaN	NaN	1.3	0.8973	0.0213	0.0198	0.0211	0.0203	0.0201
0.0	0.0	0.0	-2933.7289	2005.9979	NaN	NaN	-0.3	0.897	0.0214	0.02	0.0212	0.0203	0.0202
0.0	0.0	0.0	-1739.7289	340.9979	NaN	NaN	-0.2438	0.8965	0.0215	0.0202	0.0213	0.0202	0.0202
0.0	0.0	0.0	-3069.7289	-118.0021	NaN	NaN	0.037	0.8966	0.0215	0.0202	0.0214	0.0201	0.0202
0.0	0.0	0.0	-1011.7289	1384.9979	NaN	NaN	1.3	0.8969	0.0215	0.0202	0.0214	0.02	0.0201
0.0	0.0	0.0	-2069.7289	443.9979	NaN	NaN	-0.2731	0.897	0.0215	0.0202	0.0213	0.0199	0.0201
0.0	0.0	0.0	-476.7289	744.9979	NaN	NaN	1.3	0.8972	0.0214	0.0201	0.0214	0.02	0.02
0.0	0.0	0.0	-1931.7289	-1152.0021	NaN	NaN	0.3736	0.897	0.0215	0.0201	0.0214	0.02	0.02
0.0	0.0	0.0	-1235.7289	2085.9979	NaN	NaN	1.3	0.897	0.0215	0.0201	0.0213	0.0201	0.02
0.0	0.0	0.0	-1287.7289	256.9979	NaN	NaN	-0.2493	0.8965	0.0217	0.0202	0.0214	0.0201	0.02
0.0	0.0	0.0	-2995.7289	-2346.0021	NaN	NaN	0.4392	0.896	0.0219	0.0204	0.0215	0.0202	0.0201
0.0	0.0	0.0	-1903.7289	1021.9979	NaN	NaN	-0.3	0.8962	0.0219	0.0203	0.0214	0.0201	0.0201
0.0	0.0	0.0	-1021.7289	4.9979	NaN	NaN	-0.0049	0.896	0.022	0.0204	0.0214	0.0202	0.0201
0.0	0.0	0.0	-1853.7289	378.9979	NaN	NaN	-0.257	0.896	0.022	0.0203	0.0214	0.0202	0.0201
0.0	0.0	0.0	-1336.7289	1739.9979	NaN	NaN	1.3	0.8959	0.022	0.0204	0.0214	0.0203	0.0201
0.0	0.0	0.0	-1293.7289	126.9979	NaN	NaN	-0.1088	0.8957	0.0221	0.0205	0.0214	0.0203	0.0201
0.0	0.0	0.0	-2056.7289	-3395.0021	NaN	NaN	0.6227	0.8954	0.0222	0.0206	0.0214	0.0203	0.0202
0.0	0.0	0.0	-2218.7289	-5.0021	NaN	NaN	0.0022	0.8956	0.0221	0.0206	0.0213	0.0203	0.0201
0.0	0.0	0.0	-2428.7289	586.9979	NaN	NaN	-0.3	0.8955	0.0221	0.0206	0.0214	0.0203	0.0201
0.0	0.0	0.0	-2764.7289	399.9979	NaN	NaN	-0.1692	0.8955	0.0221	0.0206	0.0213	0.0203	0.0201
0.0	0.0	0.0	-2691.7289	-2327.0021	NaN	NaN	0.4637	0.8953	0.0222	0.0207	0.0214	0.0203	0.0201
0.0	0.0	0.0	-411.7289	-584.0021	NaN	NaN	0.5865	0.8956	0.0222	0.0207	0.0212	0.0202	0.02
0.0	0.0	0.0	-2939.7289	-3059.0021	NaN	NaN	0.5099	0.8953	0.0222	0.0207	0.0213	0.0203	0.0202
0.0	0.0	0.0	-1615.7289	-484.0021	NaN	NaN	0.2305	0.8956	0.0221	0.0206	0.0212	0.0203	0.0202
0.0	0.0	0.0	-1664.7289	1612.9979	NaN	NaN	-0.3	0.8956	0.0221	0.0205	0.0212	0.0204	0.0202
0.0	0.0	0.0	-1179.7289	955.9979	NaN	NaN	-0.3	0.8953	0.0221	0.0205	0.0212	0.0205	0.0203
0.0	0.0	0.0	-3089.7289	1036.9979	NaN	NaN	-0.3	0.8949	0.0222	0.0206	0.0212	0.0205	0.0204
0.0	0.0	0.0	-2444.7289	328.9979	NaN	NaN	-0.1555	0.8949	0.0222	0.0207	0.0212	0.0205	0.0205
0.0	0.0	0.0	-1404.7289	-606.0021	NaN	NaN	0.3014	0.8948	0.0222	0.0207	0.0212	0.0206	0.0205
0.0	0.0	0.0	-1366.7289	2271.9979	NaN	NaN	1.3	0.895	0.0221	0.0206	0.0212	0.0205	0.0205
0.0	0.0	0.0	-2579.7289	-42.0021	NaN	NaN	0.016	0.895	0.0221	0.0207	0.0212	0.0205	0.0205
0.0	0.0	0.0	-2679.7289	-653.0021	NaN	NaN	0.1959	0.895	0.0221	0.0207	0.0212	0.0205	0.0205
0.0	0.0	0.0	-2152.7289	1770.9979	NaN	NaN	-0.3	0.8951	0.022	0.0207	0.0212	0.0205	0.0205
0.0	0.0	0.0	-4402.7289	554.9979	NaN	NaN	-0.1442	0.8953	0.0219	0.0207	0.0212	0.0204	0.0204
0.0	0.0	0.0	-2172.7289	-843.0021	NaN	NaN	0.2795	0.8954	0.0218	0.0207	0.0212	0.0203	0.0205
0.0	0.0	0.0	-2939.7289	-1110.0021	NaN	NaN	0.2741	0.8956	0.0218	0.0207	0.0212	0.0203	0.0204
0.0	0.0	0.0	-1800.7289	147.9979	NaN	NaN	-0.0895	0.8963	0.0215	0.0205	0.0211	0.0202	0.0204
0.0	0.0	0.0	-1816.7289	1700.9979	NaN	NaN	-0.3	0.8966	0.0214	0.0204	0.0211	0.0202	0.0203
0.0	0.0	0.0	-1866.7289	1979.9979	NaN	NaN	1.3	0.8972	0.0213	0.0202	0.021	0.0201	0.0202
0.0	0.0	0.0	-955.7289	312.9979	NaN	NaN	-0.3	0.897	0.0213	0.0202	0.021	0.0202	0.0203
0.0	0.0	0.0	946.2711	-636.0021	NaN	NaN	-0.3	0.8969	0.0214	0.0202	0.021	0.0202	0.0202
0.0	0.0	0.0	-3063.7289	3552.9979	NaN	NaN	1.3	0.897	0.0214	0.0202	0.021	0.0202	0.0202
0.0	0.0	0.0	-1509.7289	-2174.0021	NaN	NaN	0.5902	0.8962	0.0216	0.0203	0.0212	0.0203	0.0204
0.0	0.0	0.0	-1615.7289	3165.9979	NaN	NaN	1.3	0.8971	0.0214	0.0201	0.021	0.0202	0.0202
0.0	0.0	0.0	-2099.7289	2943.9979	NaN	NaN	1.3	0.8969	0.0214	0.0201	0.0211	0.0203	0.0203
0.0	0.0	0.0	-2530.7289	1994.9979	NaN	NaN	-0.3	0.8968	0.0214	0.0202	0.0211	0.0202	0.0203
0.0	0.0	0.0	-3545.7289	3515.9979	NaN	NaN	-0.3	0.8967	0.0214	0.0202	0.0212	0.0202	0.0203
0.0	0.0	0.0	-2267.7289	980.9979	NaN	NaN	-0.3	0.8966	0.0214	0.0203	0.0212	0.0201	0.0203
0.0	0.0	0.0	-2494.7289	1821.9979	NaN	NaN	-0.3	0.8968	0.0213	0.0203	0.0212	0.0201	0.0203
0.0	0.0	0.0	-1619.7289	4266.9979	NaN	NaN	1.3	0.8974	0.0212	0.0201	0.0211	0.02	0.0201
0.0	0.0	0.0	-1256.7289	-355.0021	NaN	NaN	0.2203	0.8969	0.0213	0.0202	0.0213	0.0201	0.0202
0.0	0.0	0.0	-681.7289	2927.9979	NaN	NaN	1.3	0.8974	0.0211	0.0202	0.0212	0.02	0.0201
0.0	0.0	0.0	-2658.7289	745.9979	NaN	NaN	-0.3	0.897	0.0213	0.0203	0.0213	0.0201	0.0201
0.0	0.0	0.0	-3137.7289	1953.9979	NaN	NaN	-0.3	0.8972	0.0212	0.0203	0.0212	0.02	0.0201
0.0	0.0	0.0	-2778.7289	-398.0021	NaN	NaN	0.1253	0.8968	0.0213	0.0204	0.0213	0.02	0.0201
0.0	0.0	0.0	-2812.7289	146.9979	NaN	NaN	-0.0551	0.8967	0.0214	0.0205	0.0213	0.02	0.0201
0.0	0.0	0.0	-3918.7289	-259.0021	NaN	NaN	0.062	0.8964	0.0215	0.0205	0.0213	0.0201	0.0201
0.0	0.0	0.0	-897.7289	354.9979	NaN	NaN	-0.3	0.8965	0.0215	0.0205	0.0213	0.0202	0.0201
0.0	0.0	0.0	-1785.7289	-468.0021	NaN	NaN	0.2077	0.8961	0.0217	0.0205	0.0213	0.0203	0.0201
0.0	0.0	0.0	-2776.7289	201.9979	NaN	NaN	-0.0785	0.8963	0.0216	0.0205	0.0212	0.0203	0.0201
0.0	0.0	0.0	-3422.7289	216.9979	NaN	NaN	-0.0677	0.8961	0.0217	0.0206	0.0212	0.0204	0.0201
0.0	0.0	0.0	-2620.7289	1816.9979	NaN	NaN	-0.3	0.8963	0.0216	0.0206	0.0212	0.0204	0.0201
0.0	0.0	0.0	-2567.7289	-267.0021	NaN	NaN	0.0942	0.896	0.0216	0.0207	0.0212	0.0203	0.0202
0.0	0.0	0.0	-1955.7289	-2562.0021	NaN	NaN	0.5671	0.8957	0.0217	0.0208	0.0213	0.0203	0.0202
0.0	0.0	0.0	-1828.7289	1067.9979	NaN	NaN	-0.3	0.8958	0.0216	0.0208	0.0212	0.0203	0.0202
0.0	0.0	0.0	-2826.7289	-232.0021	NaN	NaN	0.0758	0.8956	0.0217	0.0208	0.0213	0.0204	0.0202
0.0	0.0	0.0	-2413.7289	1251.9979	NaN	NaN	-0.3	0.8959	0.0216	0.0208	0.0212	0.0203	0.0202
0.0	0.0	0.0	-3492.7289	168.9979	NaN	NaN	-0.0508	0.896	0.0216	0.0208	0.0212	0.0203	0.0202
0.0	0.0	0.0	-1057.7289	1380.9979	NaN	NaN	1.3	0.8965	0.0213	0.0207	0.0211	0.0202	0.0202
0.0	0.0	0.0	-2935.7289	1942.9979	NaN	NaN	-0.3	0.8963	0.0213	0.0207	0.0211	0.0203	0.0203
0.0	0.0	0.0	-2941.7289	2289.9979	NaN	NaN	-0.3	0.8962	0.0214	0.0208	0.0212	0.0203	0.0202
0.0	0.0	0.0	-2369.7289	926.9979	NaN	NaN	-0.3	0.8958	0.0215	0.0209	0.0212	0.0203	0.0203
0.0	0.0	0.0	-2210.7289	185.9979	NaN	NaN	-0.0919	0.8959	0.0215	0.0209	0.0211	0.0203	0.0203
0.0	0.0	0.0	-3050.7289	628.9979	NaN	NaN	-0.2597	0.896	0.0215	0.0209	0.0211	0.0203	0.0203
0.0	0.0	0.0	-1854.7289	399.9979	NaN	NaN	-0.275	0.8962	0.0214	0.0208	0.0211	0.0203	0.0203
0.0	0.0	0.0	-1952.7289	471.9979	NaN	NaN	-0.3	0.8961	0.0214	0.0208	0.0211	0.0203	0.0203
0.0	0.0	0.0	-1489.7289	1163.9979	NaN	NaN	-0.3	0.8962	0.0213	0.0208	0.0211	0.0203	0.0203
0.0	0.0	0.0	-2964.7289	937.9979	NaN	NaN	-0.3	0.896	0.0214	0.0208	0.0211	0.0203	0.0204
0.0	0.0	0.0	-3696.7289	702.9979	NaN	NaN	-0.2348	0.896	0.0214	0.0208	0.0211	0.0203	0.0205
0.0	0.0	0.0	-2389.7289	-673.0021	NaN	NaN	0.2197	0.8963	0.0212	0.0208	0.021	0.0202	0.0205
0.0	0.0	0.0	-2298.7289	2970.9979	NaN	NaN	1.3	0.8965	0.0211	0.0207	0.021	0.0202	0.0204
0.0	0.0	0.0	-3657.7289	2797.9979	NaN	NaN	-0.3	0.8965	0.0211	0.0207	0.021	0.0202	0.0205
0.0	0.0	0.0	-1544.7289	604.9979	NaN	NaN	-0.3	0.8965	0.0211	0.0207	0.021	0.0202	0.0205
0.0	0.0	0.0	-2513.7289	85.9979	NaN	NaN	-0.0354	0.8965	0.0211	0.0207	0.021	0.0202	0.0205
0.0	0.0	0.0	-2000.7289	2508.9979	NaN	NaN	1.3	0.8969	0.021	0.0205	0.0209	0.0202	0.0204
0.0	0.0	0.0	-1195.7289	656.9979	NaN	NaN	-0.3	0.8968	0.021	0.0205	0.0209	0.0203	0.0205
0.0	0.0	0.0	-1901.7289	3247.9979	NaN	NaN	1.3	0.8969	0.021	0.0204	0.0209	0.0203	0.0204
0.0	0.0	0.0	-3209.7289	-312.0021	NaN	NaN	0.0886	0.896	0.0212	0.0207	0.0211	0.0203	0.0206
0.0	0.0	0.0	-2773.7289	1606.9979	NaN	NaN	-0.3	0.8963	0.0213	0.0206	0.0211	0.0203	0.0205
0.0	0.0	0.0	-961.7289	-1041.0021	NaN	NaN	0.5198	0.8962	0.0212	0.0206	0.0211	0.0203	0.0206
0.0	0.0	0.0	-2172.7289	2939.9979	NaN	NaN	1.3	0.8967	0.0211	0.0205	0.021	0.0202	0.0205
0.0	0.0	0.0	-2851.7289	928.9979	NaN	NaN	-0.3	0.8967	0.0211	0.0205	0.021	0.0202	0.0205
0.0	0.0	0.0	-1311.7289	2162.9979	NaN	NaN	1.3	0.8974	0.0209	0.0202	0.0209	0.0202	0.0203
0.0	0.0	0.0	-935.7289	-263.0021	NaN	NaN	0.2194	0.8971	0.0209	0.0203	0.021	0.0202	0.0204
0.0	0.0	0.0	-1936.7289	1435.9979	NaN	NaN	-0.3	0.8972	0.0209	0.0203	0.021	0.0202	0.0204
0.0	0.0	0.0	-4222.7289	1190.9979	NaN	NaN	-0.3	0.8966	0.021	0.0204	0.0212	0.0203	0.0205
0.0	0.0	0.0	-2665.7289	492.9979	NaN	NaN	-0.2269	0.8969	0.0209	0.0204	0.0211	0.0202	0.0204
0.0	0.0	0.0	-3029.7289	812.9979	NaN	NaN	-0.3	0.897	0.0209	0.0204	0.0212	0.0201	0.0205
0.0	0.0	0.0	-1735.7289	-1156.0021	NaN	NaN	0.3998	0.8973	0.0208	0.0204	0.0211	0.02	0.0204
0.0	0.0	0.0	-3751.7289	-1698.0021	NaN	NaN	0.3116	0.8973	0.0208	0.0204	0.0211	0.02	0.0204
0.0	0.0	0.0	-1962.7289	690.9979	NaN	NaN	-0.3	0.8974	0.0208	0.0204	0.0211	0.02	0.0204
0.0	0.0	0.0	-373.7289	1044.9979	NaN	NaN	1.3	0.8978	0.0207	0.0202	0.0209	0.02	0.0203
0.0	0.0	0.0	-2567.7289	1999.9979	NaN	NaN	-0.3	0.8978	0.0208	0.0202	0.0209	0.02	0.0203
0.0	0.0	0.0	-2892.7289	1504.9979	NaN	NaN	-0.3	0.8981	0.0208	0.0201	0.0208	0.02	0.0202
0.0	0.0	0.0	-1085.7289	3623.9979	NaN	NaN	1.3	0.8983	0.0208	0.0201	0.0207	0.02	0.0201
0.0	0.0	0.0	2357.2711	950.9979	NaN	NaN	0.2875	0.8979	0.0209	0.0201	0.0208	0.0201	0.0202
0.0	0.0	0.0	-690.7289	1976.9979	NaN	NaN	1.3	0.8976	0.0211	0.0202	0.0209	0.0201	0.0202
0.0	0.0	0.0	-2193.7289	-739.0021	NaN	NaN	0.252	0.8968	0.0213	0.0203	0.021	0.0202	0.0204
0.0	0.0	0.0	-2723.7289	1629.9979	NaN	NaN	-0.3	0.8969	0.0213	0.0202	0.021	0.0202	0.0204
0.0	0.0	0.0	-1432.7289	3391.9979	NaN	NaN	1.3	0.8969	0.0213	0.0202	0.021	0.0202	0.0204
0.0	0.0	0.0	-2607.7289	800.9979	NaN	NaN	-0.3	0.8968	0.0213	0.0202	0.0211	0.0202	0.0203
0.0	0.0	0.0	-1307.7289	4219.9979	NaN	NaN	1.3	0.8972	0.0212	0.0202	0.0211	0.0201	0.0202
0.0	0.0	0.0	-2237.7289	-1501.0021	NaN	NaN	0.4015	0.8968	0.0213	0.0204	0.0212	0.02	0.0203
0.0	0.0	0.0	-1061.7289	-849.0021	NaN	NaN	0.4443	0.8974	0.0211	0.0203	0.0211	0.0199	0.0202
0.0	0.0	0.0	-1622.7289	998.9979	NaN	NaN	-0.3	0.8978	0.021	0.0202	0.0211	0.0198	0.0201
0.0	0.0	0.0	-2421.7289	3297.9979	NaN	NaN	1.3	0.8982	0.0208	0.0202	0.021	0.0197	0.02
0.0	0.0	0.0	-3286.7289	1533.9979	NaN	NaN	-0.3	0.8977	0.021	0.0202	0.0211	0.0198	0.0201
0.0	0.0	0.0	-2539.7289	-435.0021	NaN	NaN	0.1462	0.8978	0.0211	0.0202	0.0211	0.0197	0.02
0.0	0.0	0.0	-3447.7289	2628.9979	NaN	NaN	-0.3	0.8978	0.0212	0.0202	0.0211	0.0197	0.02
0.0	0.0	0.0	-1326.7289	-331.0021	NaN	NaN	0.1997	0.8976	0.0212	0.0203	0.0212	0.0197	0.02
0.0	0.0	0.0	-3385.7289	2341.9979	NaN	NaN	-0.3	0.8977	0.0212	0.0202	0.0211	0.0198	0.02
0.0	0.0	0.0	-2297.7289	-773.0021	NaN	NaN	0.2517	0.8977	0.0213	0.0202	0.0212	0.0198	0.0199
0.0	0.0	0.0	-1897.7289	3415.9979	NaN	NaN	1.3	0.8982	0.0211	0.0201	0.0211	0.0197	0.0198
0.0	0.0	0.0	-2037.7289	756.9979	NaN	NaN	-0.3	0.8977	0.0212	0.0202	0.0212	0.0198	0.0199
0.0	0.0	0.0	-3699.7289	-311.0021	NaN	NaN	0.0775	0.8975	0.0214	0.0203	0.0212	0.0198	0.0199
0.0	0.0	0.0	-2618.7289	1382.9979	NaN	NaN	-0.3	0.897	0.0215	0.0204	0.0213	0.0199	0.0199
0.0	0.0	0.0	-2743.7289	1817.9979	NaN	NaN	-0.3	0.8972	0.0215	0.0204	0.0212	0.0198	0.0199
0.0	0.0	0.0	-2120.7289	-1490.0021	NaN	NaN	0.4127	0.8969	0.0215	0.0205	0.0213	0.0198	0.02
0.0	0.0	0.0	-2928.7289	-818.0021	NaN	NaN	0.2183	0.8973	0.0214	0.0204	0.0212	0.0198	0.0199
0.0	0.0	0.0	-1458.7289	1596.9979	NaN	NaN	1.3	0.8976	0.0213	0.0203	0.0211	0.0198	0.0198
0.0	0.0	0.0	-1067.7289	-42.0021	NaN	NaN	0.0378	0.8978	0.0212	0.0202	0.0211	0.0199	0.0199
0.0	0.0	0.0	-2269.7289	793.9979	NaN	NaN	-0.3	0.8976	0.0212	0.0203	0.0212	0.0199	0.0199
0.0	0.0	0.0	-2450.7289	-118.0021	NaN	NaN	0.0459	0.8973	0.0213	0.0205	0.0212	0.0198	0.0199
0.0	0.0	0.0	-4021.7289	-1653.0021	NaN	NaN	0.2913	0.8969	0.0215	0.0207	0.0212	0.0198	0.02
0.0	0.0	0.0	-2624.7289	76.9979	NaN	NaN	-0.0302	0.897	0.0214	0.0207	0.0212	0.0197	0.02
0.0	0.0	0.0	-820.7289	2024.9979	NaN	NaN	1.3	0.8974	0.0214	0.0206	0.0211	0.0197	0.0198
0.0	0.0	0.0	-2048.7289	-1445.0021	NaN	NaN	0.4136	0.8972	0.0214	0.0205	0.0211	0.0198	0.0199
0.0	0.0	0.0	-3739.7289	2055.9979	NaN	NaN	-0.3	0.8974	0.0214	0.0204	0.0211	0.0199	0.0198
0.0	0.0	0.0	-1649.7289	3873.9979	NaN	NaN	1.3	0.8973	0.0214	0.0204	0.0211	0.0199	0.0198
0.0	0.0	0.0	-1491.7289	430.9979	NaN	NaN	-0.3	0.8969	0.0215	0.0205	0.0212	0.0199	0.0199
0.0	0.0	0.0	-3130.7289	-81.0021	NaN	NaN	0.0252	0.8966	0.0216	0.0206	0.0213	0.0199	0.02
0.0	0.0	0.0	-2589.7289	1823.9979	NaN	NaN	-0.3	0.8966	0.0216	0.0207	0.0213	0.0198	0.02
0.0	0.0	0.0	-3489.7289	-1266.0021	NaN	NaN	0.2662	0.8964	0.0216	0.0208	0.0213	0.0198	0.0201
0.0	0.0	0.0	-1049.7289	1592.9979	NaN	NaN	1.3	0.8971	0.0214	0.0206	0.0212	0.0198	0.0199
0.0	0.0	0.0	-2879.7289	2281.9979	NaN	NaN	-0.3	0.897	0.0214	0.0206	0.0212	0.0198	0.0199
0.0	0.0	0.0	-2551.7289	17.9979	NaN	NaN	-0.0071	0.8972	0.0214	0.0206	0.0212	0.0197	0.0199
0.0	0.0	0.0	-2318.7289	-459.0021	NaN	NaN	0.1652	0.8974	0.0213	0.0206	0.0212	0.0197	0.0199
0.0	0.0	0.0	-2386.7289	4149.9979	NaN	NaN	1.3	0.8975	0.0212	0.0205	0.0212	0.0197	0.0198
0.0	0.0	0.0	-4060.7289	2418.9979	NaN	NaN	-0.3	0.8972	0.0213	0.0207	0.0212	0.0197	0.0199
0.0	0.0	0.0	-2558.7289	-268.0021	NaN	NaN	0.0948	0.8967	0.0214	0.0208	0.0213	0.0197	0.02
0.0	0.0	0.0	-2431.7289	-1480.0021	NaN	NaN	0.3783	0.8963	0.0216	0.021	0.0214	0.0197	0.0201
0.0	0.0	0.0	-2681.7289	614.9979	NaN	NaN	-0.2976	0.8967	0.0214	0.0209	0.0213	0.0197	0.0201
0.0	0.0	0.0	-1466.7289	104.9979	NaN	NaN	-0.0771	0.8969	0.0214	0.0208	0.0212	0.0197	0.0201
0.0	0.0	0.0	-1917.7289	3090.9979	NaN	NaN	1.3	0.8973	0.0213	0.0206	0.0212	0.0198	0.0199
0.0	0.0	0.0	-1761.7289	2266.9979	NaN	NaN	1.3	0.8972	0.0212	0.0206	0.0212	0.0198	0.0199
0.0	0.0	0.0	-1816.7289	-1499.0021	NaN	NaN	0.4521	0.8967	0.0214	0.0208	0.0213	0.0198	0.02
0.0	0.0	0.0	-1048.7289	2120.9979	NaN	NaN	1.3	0.8967	0.0214	0.0209	0.0213	0.0198	0.0199
0.0	0.0	0.0	-2412.7289	-1675.0021	NaN	NaN	0.4098	0.896	0.0216	0.0211	0.0214	0.0198	0.0201
0.0	0.0	0.0	-3336.7289	-2560.0021	NaN	NaN	0.4341	0.8961	0.0216	0.0211	0.0214	0.0197	0.0201
0.0	0.0	0.0	-1567.7289	-988.0021	NaN	NaN	0.3866	0.8964	0.0216	0.0209	0.0213	0.0197	0.02
0.0	0.0	0.0	-2498.7289	664.9979	NaN	NaN	-0.3	0.8968	0.0215	0.0208	0.0213	0.0197	0.0199
0.0	0.0	0.0	-2441.7289	-252.0021	NaN	NaN	0.0936	0.8965	0.0215	0.0209	0.0213	0.0198	0.02
0.0	0.0	0.0	-3029.7289	131.9979	NaN	NaN	-0.0456	0.8963	0.0216	0.021	0.0213	0.0198	0.02
0.0	0.0	0.0	-2475.7289	-1271.0021	NaN	NaN	0.3392	0.8961	0.0216	0.0211	0.0213	0.0198	0.0201
0.0	0.0	0.0	-2687.7289	599.9979	NaN	NaN	-0.2874	0.8966	0.0215	0.021	0.0212	0.0198	0.02
0.0	0.0	0.0	-1515.7289	1817.9979	NaN	NaN	1.3	0.8966	0.0214	0.0209	0.0212	0.0198	0.02
0.0	0.0	0.0	-1574.7289	1871.9979	NaN	NaN	1.3	0.8968	0.0214	0.0209	0.0212	0.0198	0.02
0.0	0.0	0.0	-2256.7289	980.9979	NaN	NaN	-0.3	0.8963	0.0215	0.021	0.0212	0.0199	0.02
0.0	0.0	0.0	-2366.7289	3469.9979	NaN	NaN	1.3	0.8963	0.0215	0.021	0.0212	0.0199	0.0201
0.0	0.0	0.0	-4349.7289	2314.9979	NaN	NaN	-0.3	0.8959	0.0217	0.0211	0.0212	0.0199	0.0202
0.0	0.0	0.0	-3549.7289	-399.0021	NaN	NaN	0.101	0.8956	0.0218	0.0212	0.0213	0.0199	0.0202
0.0	0.0	0.0	-3129.7289	2241.9979	NaN	NaN	-0.3	0.8956	0.0218	0.0212	0.0213	0.02	0.0202
0.0	0.0	0.0	-2887.7289	1560.9979	NaN	NaN	-0.3	0.8954	0.0218	0.0212	0.0213	0.02	0.0203
0.0	0.0	0.0	-2373.7289	-1885.0021	NaN	NaN	0.4426	0.8956	0.0217	0.0212	0.0213	0.0199	0.0203
0.0	0.0	0.0	-2864.7289	3079.9979	NaN	NaN	1.3	0.896	0.0216	0.0211	0.0212	0.0199	0.0201
0.0	0.0	0.0	-2211.7289	-365.0021	NaN	NaN	0.1417	0.8962	0.0215	0.0211	0.0212	0.0199	0.0201
0.0	0.0	0.0	-1347.7289	2888.9979	NaN	NaN	1.3	0.8966	0.0213	0.0209	0.0212	0.0199	0.0201
0.0	0.0	0.0	-1078.7289	-2519.0021	NaN	NaN	0.7002	0.8962	0.0215	0.021	0.0212	0.0199	0.0201
0.0	0.0	0.0	-1993.7289	-440.0021	NaN	NaN	0.1808	0.8964	0.0214	0.021	0.0212	0.0199	0.0201
0.0	0.0	0.0	-2477.7289	61.9979	NaN	NaN	-0.0257	0.8959	0.0215	0.0211	0.0212	0.0199	0.0203
0.0	0.0	0.0	-2976.7289	-955.0021	NaN	NaN	0.2429	0.8959	0.0215	0.0211	0.0212	0.0199	0.0203
0.0	0.0	0.0	-2448.7289	479.9979	NaN	NaN	-0.2438	0.8959	0.0215	0.0211	0.0212	0.0199	0.0204
0.0	0.0	0.0	-1465.7289	-249.0021	NaN	NaN	0.1452	0.8962	0.0214	0.021	0.0212	0.0199	0.0203
0.0	0.0	0.0	-1119.7289	721.9979	NaN	NaN	-0.3	0.8966	0.0213	0.021	0.0211	0.0198	0.0202
0.0	0.0	0.0	-3852.7289	2939.9979	NaN	NaN	-0.3	0.8968	0.0213	0.0209	0.021	0.0198	0.0201
0.0	0.0	0.0	-443.7289	2668.9979	NaN	NaN	1.1994	0.897	0.0212	0.0209	0.021	0.0198	0.0201
0.0	0.0	0.0	-1855.7289	1821.9979	NaN	NaN	-0.3	0.8966	0.0213	0.0209	0.0211	0.0199	0.0201
0.0	0.0	0.0	-2015.7289	738.9979	NaN	NaN	-0.3	0.8965	0.0214	0.021	0.0211	0.0199	0.0201
0.0	0.0	0.0	-1649.7289	3216.9979	NaN	NaN	1.3	0.8965	0.0215	0.0209	0.0212	0.0198	0.0201
0.0	0.0	0.0	-2743.7289	430.9979	NaN	NaN	-0.1864	0.896	0.0216	0.0211	0.0213	0.0199	0.0202
0.0	0.0	0.0	-3313.7289	549.9979	NaN	NaN	-0.199	0.8962	0.0216	0.0211	0.0213	0.0197	0.0201
0.0	0.0	0.0	-3306.7289	1837.9979	NaN	NaN	-0.3	0.8966	0.0215	0.021	0.0213	0.0196	0.02
0.0	0.0	0.0	-2222.7289	-1176.0021	NaN	NaN	0.346	0.8966	0.0215	0.0211	0.0213	0.0196	0.02
0.0	0.0	0.0	-2797.7289	634.9979	NaN	NaN	-0.2936	0.897	0.0214	0.021	0.0212	0.0195	0.0199
0.0	0.0	0.0	-2299.7289	404.9979	NaN	NaN	-0.2137	0.8976	0.0212	0.0208	0.0211	0.0195	0.0198
0.0	0.0	0.0	-2527.7289	4547.9979	NaN	NaN	1.3	0.8979	0.0211	0.0207	0.0211	0.0195	0.0197
0.0	0.0	0.0	-3385.7289	2563.9979	NaN	NaN	-0.3	0.8977	0.0212	0.0207	0.0211	0.0195	0.0197
0.0	0.0	0.0	-3336.7289	332.9979	NaN	NaN	-0.1109	0.8976	0.0213	0.0208	0.0211	0.0194	0.0198
0.0	0.0	0.0	-2257.7289	1345.9979	NaN	NaN	-0.3	0.8974	0.0213	0.0209	0.0212	0.0194	0.0198
0.0	0.0	0.0	-3048.7289	1810.9979	NaN	NaN	-0.3	0.8974	0.0214	0.0209	0.0212	0.0194	0.0198
0.0	0.0	0.0	-3005.7289	789.9979	NaN	NaN	-0.3	0.897	0.0215	0.021	0.0212	0.0194	0.0199
0.0	0.0	0.0	-810.7289	-1277.0021	NaN	NaN	0.6117	0.8973	0.0215	0.0209	0.0212	0.0194	0.0198
0.0	0.0	0.0	-2857.7289	2938.9979	NaN	NaN	1.3	0.8974	0.0215	0.0208	0.0212	0.0194	0.0198
0.0	0.0	0.0	-1442.7289	-513.0021	NaN	NaN	0.2623	0.8971	0.0216	0.0208	0.0212	0.0194	0.0199
0.0	0.0	0.0	-1935.7289	2665.9979	NaN	NaN	1.3	0.8974	0.0215	0.0207	0.0212	0.0194	0.0198
0.0	0.0	0.0	-1671.7289	1727.9979	NaN	NaN	1.3	0.8972	0.0216	0.0207	0.0212	0.0195	0.0198
0.0	0.0	0.0	-1050.7289	3340.9979	NaN	NaN	1.3	0.8975	0.0216	0.0206	0.0212	0.0194	0.0197
0.0	0.0	0.0	-1922.7289	841.9979	NaN	NaN	-0.3	0.8969	0.0217	0.0208	0.0213	0.0194	0.0198
0.0	0.0	0.0	-3056.7289	-2050.0021	NaN	NaN	0.4014	0.8964	0.0219	0.021	0.0214	0.0195	0.0199
0.0	0.0	0.0	-1616.7289	2361.9979	NaN	NaN	1.3	0.8963	0.0219	0.021	0.0214	0.0195	0.0199
0.0	0.0	0.0	-2873.7289	141.9979	NaN	NaN	-0.052	0.8961	0.022	0.021	0.0215	0.0195	0.02
0.0	0.0	0.0	-3057.7289	-2550.0021	NaN	NaN	0.4547	0.8958	0.0221	0.021	0.0215	0.0196	0.02
0.0	0.0	0.0	-1640.7289	179.9979	NaN	NaN	-0.1232	0.8961	0.022	0.0209	0.0215	0.0196	0.02
0.0	0.0	0.0	-1765.7289	1962.9979	NaN	NaN	1.3	0.8961	0.022	0.0209	0.0214	0.0196	0.02
0.0	0.0	0.0	-2311.7289	611.9979	NaN	NaN	-0.3	0.8959	0.022	0.0209	0.0215	0.0196	0.02
0.0	0.0	0.0	-2519.7289	1957.9979	NaN	NaN	-0.3	0.8958	0.022	0.021	0.0215	0.0196	0.0201
0.0	0.0	0.0	-2284.7289	-2785.0021	NaN	NaN	0.5493	0.8953	0.0222	0.0211	0.0216	0.0197	0.0202
0.0	0.0	0.0	-1031.7289	834.9979	NaN	NaN	-0.3	0.8953	0.0222	0.021	0.0216	0.0197	0.0202
0.0	0.0	0.0	-3080.7289	1103.9979	NaN	NaN	-0.3	0.8946	0.0223	0.0212	0.0217	0.0198	0.0204
0.0	0.0	0.0	-2185.7289	585.9979	NaN	NaN	-0.3	0.8946	0.0224	0.0212	0.0217	0.0198	0.0204
0.0	0.0	0.0	-3525.7289	-245.0021	NaN	NaN	0.065	0.8943	0.0225	0.0212	0.0217	0.0199	0.0205
0.0	0.0	0.0	-869.7289	-687.0021	NaN	NaN	0.4413	0.8946	0.0224	0.0211	0.0216	0.0199	0.0204
0.0	0.0	0.0	-20.7289	916.9979	NaN	NaN	1.0231	0.8945	0.0224	0.021	0.0216	0.02	0.0205
0.0	0.0	0.0	-2237.7289	-1280.0021	NaN	NaN	0.3639	0.8943	0.0224	0.0211	0.0216	0.0201	0.0205
0.0	0.0	0.0	-1447.7289	3329.9979	NaN	NaN	1.3	0.8943	0.0225	0.0211	0.0216	0.0201	0.0205
0.0	0.0	0.0	-3087.7289	-486.0021	NaN	NaN	0.136	0.8937	0.0226	0.0213	0.0217	0.0201	0.0206
0.0	0.0	0.0	-3866.7289	-307.0021	NaN	NaN	0.0736	0.8939	0.0226	0.0213	0.0216	0.02	0.0206
0.0	0.0	0.0	-3207.7289	1184.9979	NaN	NaN	-0.3	0.8937	0.0227	0.0213	0.0216	0.0201	0.0206
0.0	0.0	0.0	-1330.7289	2323.9979	NaN	NaN	1.3	0.8937	0.0227	0.0213	0.0215	0.0202	0.0206
0.0	0.0	0.0	-1513.7289	1037.9979	NaN	NaN	-0.3	0.8937	0.0226	0.0212	0.0216	0.0202	0.0206
0.0	0.0	0.0	-2727.7289	-467.0021	NaN	NaN	0.1462	0.8935	0.0227	0.0212	0.0216	0.0203	0.0207
0.0	0.0	0.0	-3790.7289	3124.9979	NaN	NaN	-0.3	0.8938	0.0226	0.0211	0.0215	0.0204	0.0207
0.0	0.0	0.0	-3149.7289	3054.9979	NaN	NaN	-0.3	0.8936	0.0226	0.0211	0.0216	0.0204	0.0207
0.0	0.0	0.0	-3784.7289	2206.9979	NaN	NaN	-0.3	0.8932	0.0226	0.0212	0.0217	0.0205	0.0208
0.0	0.0	0.0	-3085.7289	3091.9979	NaN	NaN	1.3	0.8932	0.0227	0.0213	0.0217	0.0205	0.0207
0.0	0.0	0.0	-3632.7289	-34.0021	NaN	NaN	0.0093	0.893	0.0227	0.0214	0.0218	0.0205	0.0207
0.0	0.0	0.0	-3324.7289	381.9979	NaN	NaN	-0.1298	0.8931	0.0226	0.0214	0.0217	0.0205	0.0207
0.0	0.0	0.0	-2635.7289	1752.9979	NaN	NaN	-0.3	0.8931	0.0226	0.0213	0.0217	0.0205	0.0207
0.0	0.0	0.0	-3475.7289	1206.9979	NaN	NaN	-0.3	0.893	0.0226	0.0213	0.0217	0.0207	0.0208
0.0	0.0	0.0	-2616.7289	4371.9979	NaN	NaN	1.3	0.8932	0.0225	0.0211	0.0217	0.0207	0.0208
0.0	0.0	0.0	-4014.7289	-56.0021	NaN	NaN	0.0138	0.8927	0.0226	0.0212	0.0218	0.0209	0.0209
0.0	0.0	0.0	-1713.7289	3158.9979	NaN	NaN	1.3	0.893	0.0225	0.0211	0.0218	0.0209	0.0208
0.0	0.0	0.0	-2659.7289	1783.9979	NaN	NaN	-0.3	0.8924	0.0226	0.0212	0.0219	0.0209	0.0208
0.0	0.0	0.0	-1335.7289	-596.0021	NaN	NaN	0.3085	0.8923	0.0227	0.0213	0.022	0.0209	0.0208
0.0	0.0	0.0	-1016.7289	392.9979	NaN	NaN	-0.3	0.8922	0.0227	0.0214	0.022	0.0209	0.0208
0.0	0.0	0.0	-2768.7289	514.9979	NaN	NaN	-0.2285	0.8923	0.0226	0.0213	0.022	0.0209	0.0208
0.0	0.0	0.0	-2020.7289	-732.0021	NaN	NaN	0.2659	0.8924	0.0226	0.0213	0.022	0.021	0.0208
0.0	0.0	0.0	-1346.7289	1804.9979	NaN	NaN	1.3	0.8929	0.0225	0.021	0.022	0.021	0.0206
0.0	0.0	0.0	-626.7289	1537.9979	NaN	NaN	1.3	0.8925	0.0227	0.021	0.0221	0.0211	0.0206
0.0	0.0	0.0	-1964.7289	899.9979	NaN	NaN	-0.3	0.8929	0.0226	0.0209	0.022	0.021	0.0205
0.0	0.0	0.0	-1844.7289	-146.0021	NaN	NaN	0.0733	0.8921	0.0227	0.0211	0.0222	0.0212	0.0207
0.0	0.0	0.0	-3686.7289	292.9979	NaN	NaN	-0.0863	0.8915	0.0228	0.0213	0.0224	0.0213	0.0208
0.0	0.0	0.0	-2343.7289	-1113.0021	NaN	NaN	0.322	0.8916	0.0227	0.0213	0.0224	0.0213	0.0208
0.0	0.0	0.0	-2974.7289	-618.0021	NaN	NaN	0.172	0.8917	0.0226	0.0213	0.0223	0.0213	0.0208
0.0	0.0	0.0	-1864.7289	-366.0021	NaN	NaN	0.1641	0.8919	0.0227	0.0212	0.0222	0.0214	0.0207
0.0	0.0	0.0	-1531.7289	1545.9979	NaN	NaN	1.3	0.8925	0.0226	0.0209	0.0219	0.0214	0.0206
0.0	0.0	0.0	-1539.7289	657.9979	NaN	NaN	-0.3	0.8923	0.0227	0.0209	0.0219	0.0215	0.0207
0.0	0.0	0.0	-1240.7289	4674.9979	NaN	NaN	1.3	0.8933	0.0226	0.0205	0.0217	0.0215	0.0204
0.0	0.0	0.0	-395.7289	-850.0021	NaN	NaN	0.6823	0.8927	0.0227	0.0206	0.0217	0.0216	0.0206
0.0	0.0	0.0	-2527.7289	942.9979	NaN	NaN	-0.3	0.8928	0.0227	0.0206	0.0217	0.0216	0.0206
0.0	0.0	0.0	-2539.7289	1969.9979	NaN	NaN	-0.3	0.8924	0.0228	0.0208	0.0218	0.0215	0.0207
0.0	0.0	0.0	-2956.7289	-7.0021	NaN	NaN	0.0024	0.8923	0.0228	0.0209	0.0218	0.0215	0.0208
0.0	0.0	0.0	-3065.7289	1993.9979	NaN	NaN	-0.3	0.8924	0.0228	0.0209	0.0217	0.0215	0.0207
0.0	0.0	0.0	-4125.7289	715.9979	NaN	NaN	-0.21	0.8929	0.0227	0.0206	0.0216	0.0215	0.0206
0.0	0.0	0.0	3582.2711	-613.0021	NaN	NaN	-0.2064	0.8938	0.0227	0.0202	0.0215	0.0214	0.0203
0.0	0.0	0.0	1905.2711	1304.9979	NaN	NaN	0.4065	0.895	0.0226	0.0198	0.0214	0.0213	0.0199
0.0	0.0	0.0	-1130.7289	-77.0021	NaN	NaN	0.0638	0.8935	0.0229	0.0201	0.0217	0.0216	0.0203
0.0	0.0	0.0	451.2711	608.9979	NaN	NaN	0.5744	0.8932	0.0228	0.0203	0.0217	0.0217	0.0204
0.0	0.0	0.0	-72.7289	1514.9979	NaN	NaN	1.0504	0.8935	0.0227	0.0202	0.0217	0.0217	0.0202
0.0	0.0	0.0	-2165.7289	-1141.0021	NaN	NaN	0.3451	0.8939	0.0224	0.0203	0.0216	0.0217	0.0201
0.0	0.0	0.0	-1052.7289	-2734.0021	NaN	NaN	0.722	0.8945	0.0222	0.0202	0.0215	0.0216	0.02
0.0	0.0	0.0	-2503.7289	-322.0021	NaN	NaN	0.114	0.895	0.022	0.02	0.0215	0.0217	0.0198
0.0	0.0	0.0	-2947.7289	1373.9979	NaN	NaN	-0.3	0.8953	0.0219	0.0199	0.0215	0.0217	0.0197
0.0	0.0	0.0	-1641.7289	3064.9979	NaN	NaN	1.3	0.8953	0.0219	0.0199	0.0216	0.0217	0.0196
0.0	0.0	0.0	-1242.7289	-1568.0021	NaN	NaN	0.5579	0.8954	0.0219	0.0199	0.0216	0.0217	0.0195
0.0	0.0	0.0	-1304.7289	382.9979	NaN	NaN	-0.3	0.8955	0.0219	0.0201	0.0216	0.0215	0.0194
0.0	0.0	0.0	-3205.7289	2637.9979	NaN	NaN	-0.3	0.8959	0.0218	0.0202	0.0215	0.0213	0.0193
0.0	0.0	0.0	-1676.7289	-290.0021	NaN	NaN	0.1475	0.8962	0.0216	0.0204	0.0214	0.0212	0.0192
0.0	0.0	0.0	-2779.7289	-527.0021	NaN	NaN	0.1594	0.8949	0.0218	0.0208	0.0217	0.0215	0.0194
0.0	0.0	0.0	-2873.7289	4327.9979	NaN	NaN	1.3	0.8958	0.0218	0.0205	0.0216	0.0213	0.0191
0.0	0.0	0.0	-3105.7289	-2528.0021	NaN	NaN	0.4487	0.8842	0.0242	0.0223	0.0238	0.0238	0.0218
0.0	0.0	0.0	-3112.7289	2214.9979	NaN	NaN	-0.3	0.9021	0.0201	0.0187	0.0211	0.0208	0.0172
