# Supplementary material for: DeepFRET, a software for rapid and automated single-molecule FRET data classification using deep learning
Source: eLife. 2020 Nov 3;9:e60404. doi: 10.7554/eLife.60404 (PMC7609065; doi:10.7554/eLife.60404)
Supplement: Figure 4—source data 1. [file elife-60404-fig4-data1.zip › Figure 4-source data 1/Fig_S4a/Traces/traces_all_n294/Traces_Fig2d_4mMAc_mov1_combined_tif_pair27.txt]

Exported by DeepFRET
Date: 2020-08-26, 18:13
Video filename: None
FRET pair #27
Bleaches at 337
D-Dexc-bg	A-Dexc-bg	A-Aexc-bg	D-Dexc-rw	A-Dexc-rw	A-Aexc-rw	S	E	p_bleached	p_aggregated	p_noisy	p_scrambled	p_static	p_dynamic
0.0	0.0	0.0	36249.0792	12194.8511	NaN	NaN	0.2517	0.0496	0.4295	0.0306	0.0794	0.1063	0.3045
0.0	0.0	0.0	36524.0792	6957.8511	NaN	NaN	0.16	0.0408	0.5072	0.0293	0.0692	0.0982	0.2552
0.0	0.0	0.0	31257.0792	10007.8511	NaN	NaN	0.2425	0.0419	0.5437	0.0276	0.0639	0.0944	0.2285
0.0	0.0	0.0	39124.0792	6836.8511	NaN	NaN	0.1488	0.0395	0.5496	0.028	0.0645	0.0968	0.2217
0.0	0.0	0.0	37377.0792	4328.8511	NaN	NaN	0.1038	0.0402	0.5551	0.029	0.0634	0.0962	0.2161
0.0	0.0	0.0	38975.0792	9735.8511	NaN	NaN	0.1999	0.042	0.5435	0.0297	0.0654	0.0997	0.2196
0.0	0.0	0.0	29049.0792	6977.8511	NaN	NaN	0.1937	0.042	0.5364	0.0299	0.0669	0.1038	0.221
0.0	0.0	0.0	33453.0792	12063.8511	NaN	NaN	0.265	0.0428	0.5414	0.031	0.0677	0.1076	0.2097
0.0	0.0	0.0	36978.0792	13529.8511	NaN	NaN	0.2679	0.0432	0.5417	0.0313	0.0683	0.1087	0.2068
0.0	0.0	0.0	32338.0792	4460.8511	NaN	NaN	0.1212	0.0444	0.5467	0.0316	0.0689	0.1088	0.1995
0.0	0.0	0.0	29504.0792	8098.8511	NaN	NaN	0.2154	0.0469	0.5375	0.0317	0.0717	0.1106	0.2016
0.0	0.0	0.0	35126.0792	9339.8511	NaN	NaN	0.21	0.0479	0.5301	0.0319	0.0738	0.1107	0.2056
0.0	0.0	0.0	34430.0792	11537.8511	NaN	NaN	0.251	0.0487	0.5255	0.0324	0.0761	0.1109	0.2065
0.0	0.0	0.0	31796.0792	10675.8511	NaN	NaN	0.2514	0.049	0.518	0.0329	0.0788	0.1112	0.21
0.0	0.0	0.0	32812.0792	10911.8511	NaN	NaN	0.2496	0.0461	0.521	0.0343	0.0779	0.1059	0.2148
0.0	0.0	0.0	29562.0792	8670.8511	NaN	NaN	0.2268	0.0421	0.5496	0.0362	0.075	0.0951	0.202
0.0	0.0	0.0	27345.0792	5900.8511	NaN	NaN	0.1775	0.042	0.571	0.0366	0.075	0.0884	0.187
0.0	0.0	0.0	30144.0792	10739.8511	NaN	NaN	0.2627	0.0419	0.563	0.0351	0.0745	0.0945	0.1911
0.0	0.0	0.0	31499.0792	8520.8511	NaN	NaN	0.2129	0.0422	0.5537	0.0339	0.074	0.1003	0.1959
0.0	0.0	0.0	30208.0792	10959.8511	NaN	NaN	0.2662	0.0431	0.5484	0.0328	0.0734	0.1057	0.1966
0.0	0.0	0.0	24373.0792	9686.8511	NaN	NaN	0.2844	0.0442	0.5375	0.0324	0.0745	0.1095	0.2019
0.0	0.0	0.0	18246.0792	13301.8511	NaN	NaN	0.4216	0.0447	0.5358	0.0324	0.0736	0.1118	0.2016
0.0	0.0	0.0	26081.0792	12611.8511	NaN	NaN	0.3259	0.0452	0.536	0.0325	0.0732	0.1137	0.1993
0.0	0.0	0.0	34606.0792	9546.8511	NaN	NaN	0.2162	0.0465	0.5302	0.0329	0.073	0.115	0.2025
0.0	0.0	0.0	32967.0792	9462.8511	NaN	NaN	0.223	0.0461	0.541	0.0335	0.0701	0.1135	0.1958
0.0	0.0	0.0	32781.0792	7165.8511	NaN	NaN	0.1794	0.0454	0.5449	0.0338	0.0692	0.1131	0.1936
0.0	0.0	0.0	35024.0792	8184.8511	NaN	NaN	0.1894	0.0441	0.5508	0.0337	0.0687	0.1127	0.1899
0.0	0.0	0.0	32566.0792	9274.8511	NaN	NaN	0.2217	0.0439	0.5483	0.0337	0.0689	0.1127	0.1925
0.0	0.0	0.0	30569.0792	11726.8511	NaN	NaN	0.2773	0.043	0.55	0.0338	0.0691	0.1128	0.1914
0.0	0.0	0.0	16452.0792	8828.8511	NaN	NaN	0.3492	0.0429	0.5541	0.0342	0.0684	0.1115	0.1889
0.0	0.0	0.0	21730.0792	13698.8511	NaN	NaN	0.3867	0.0419	0.5587	0.0344	0.0685	0.1094	0.1871
0.0	0.0	0.0	31742.0792	7838.8511	NaN	NaN	0.198	0.043	0.5487	0.0343	0.0694	0.11	0.1946
0.0	0.0	0.0	24247.0792	12260.8511	NaN	NaN	0.3358	0.0418	0.5601	0.035	0.0679	0.1048	0.1903
0.0	0.0	0.0	29872.0792	11037.8511	NaN	NaN	0.2698	0.042	0.5578	0.0348	0.0676	0.1065	0.1914
0.0	0.0	0.0	23254.0792	8679.8511	NaN	NaN	0.2718	0.0426	0.5481	0.0342	0.0673	0.107	0.2008
0.0	0.0	0.0	34499.0792	7399.8511	NaN	NaN	0.1766	0.0426	0.543	0.034	0.0673	0.1064	0.2068
0.0	0.0	0.0	10753.0792	11695.8511	NaN	NaN	0.521	0.0441	0.5329	0.0334	0.0682	0.1073	0.2141
0.0	0.0	0.0	29326.0792	13568.8511	NaN	NaN	0.3163	0.0437	0.5349	0.0336	0.0663	0.1036	0.2179
0.0	0.0	0.0	15621.0792	9039.8511	NaN	NaN	0.3666	0.0456	0.5218	0.0337	0.0663	0.1029	0.2297
0.0	0.0	0.0	15435.0792	9236.8511	NaN	NaN	0.3744	0.0449	0.5345	0.0334	0.065	0.1006	0.2215
0.0	0.0	0.0	27304.0792	9890.8511	NaN	NaN	0.2659	0.0467	0.5055	0.0326	0.0667	0.1022	0.2464
0.0	0.0	0.0	28781.0792	10187.8511	NaN	NaN	0.2614	0.0455	0.5214	0.033	0.0653	0.1	0.2348
0.0	0.0	0.0	7343.0792	11085.8511	NaN	NaN	0.6015	0.0468	0.5158	0.0326	0.0667	0.1013	0.2368
0.0	0.0	0.0	21333.0792	12267.8511	NaN	NaN	0.3651	0.0465	0.5132	0.032	0.066	0.1004	0.2419
0.0	0.0	0.0	21618.0792	14384.8511	NaN	NaN	0.3995	0.0456	0.5147	0.032	0.067	0.0992	0.2415
0.0	0.0	0.0	4994.0792	9961.8511	NaN	NaN	0.6661	0.0464	0.5211	0.0311	0.0682	0.0996	0.2336
0.0	0.0	0.0	32840.0792	9753.8511	NaN	NaN	0.229	0.0478	0.4937	0.03	0.0712	0.1	0.2573
0.0	0.0	0.0	22938.0792	11167.8511	NaN	NaN	0.3274	0.0467	0.4975	0.0297	0.0723	0.099	0.2548
0.0	0.0	0.0	23935.0792	10536.8511	NaN	NaN	0.3057	0.0486	0.4846	0.0293	0.0715	0.0977	0.2683
0.0	0.0	0.0	29160.0792	10684.8511	NaN	NaN	0.2682	0.0481	0.4826	0.0288	0.0713	0.0976	0.2716
0.0	0.0	0.0	25509.0792	5530.8511	NaN	NaN	0.1782	0.0475	0.4891	0.029	0.0698	0.0961	0.2684
0.0	0.0	0.0	21037.0792	14606.8511	NaN	NaN	0.4098	0.0473	0.4863	0.0286	0.0711	0.0952	0.2715
0.0	0.0	0.0	11793.0792	12694.8511	NaN	NaN	0.5184	0.0467	0.4904	0.0285	0.0711	0.0933	0.27
0.0	0.0	0.0	12621.0792	10446.8511	NaN	NaN	0.4529	0.0466	0.4893	0.0286	0.0703	0.0906	0.2746
0.0	0.0	0.0	29463.0792	10777.8511	NaN	NaN	0.2678	0.0465	0.4833	0.028	0.0704	0.0887	0.2831
0.0	0.0	0.0	12631.0792	11770.8511	NaN	NaN	0.4824	0.0465	0.4647	0.0275	0.0728	0.0893	0.2992
0.0	0.0	0.0	29857.0792	10326.8511	NaN	NaN	0.257	0.0463	0.4689	0.0275	0.0711	0.0885	0.2977
0.0	0.0	0.0	28833.0792	9480.8511	NaN	NaN	0.2475	0.0448	0.4619	0.0276	0.0706	0.0871	0.3081
0.0	0.0	0.0	21188.0792	9669.8511	NaN	NaN	0.3134	0.0447	0.479	0.0283	0.0677	0.0857	0.2946
0.0	0.0	0.0	12123.0792	12592.8511	NaN	NaN	0.5095	0.0442	0.4783	0.0284	0.0687	0.0857	0.2947
0.0	0.0	0.0	6848.0792	10862.8511	NaN	NaN	0.6133	0.045	0.5098	0.0292	0.0671	0.0854	0.2635
0.0	0.0	0.0	16021.0792	8507.8511	NaN	NaN	0.3468	0.0464	0.5255	0.0297	0.0672	0.0867	0.2444
0.0	0.0	0.0	6582.0792	8698.8511	NaN	NaN	0.5693	0.0479	0.5248	0.0297	0.0682	0.0875	0.242
0.0	0.0	0.0	10210.0792	11136.8511	NaN	NaN	0.5217	0.0475	0.5204	0.0297	0.0689	0.0882	0.2452
0.0	0.0	0.0	22277.0792	8564.8511	NaN	NaN	0.2777	0.0468	0.5022	0.0293	0.0691	0.0878	0.2648
0.0	0.0	0.0	30467.0792	7269.8511	NaN	NaN	0.1926	0.0457	0.493	0.0292	0.0674	0.088	0.2767
0.0	0.0	0.0	27370.0792	10704.8511	NaN	NaN	0.2812	0.0453	0.4927	0.0294	0.0668	0.0883	0.2775
0.0	0.0	0.0	23168.0792	7494.8511	NaN	NaN	0.2444	0.0446	0.494	0.0298	0.0657	0.0875	0.2784
0.0	0.0	0.0	28667.0792	5954.8511	NaN	NaN	0.172	0.0441	0.4981	0.0303	0.0663	0.0865	0.2747
0.0	0.0	0.0	23508.0792	9962.8511	NaN	NaN	0.2977	0.0441	0.5058	0.0306	0.0672	0.0852	0.2671
0.0	0.0	0.0	18377.0792	6929.8511	NaN	NaN	0.2738	0.044	0.5227	0.0309	0.0679	0.0852	0.2493
0.0	0.0	0.0	15146.0792	11828.8511	NaN	NaN	0.4385	0.0438	0.5166	0.0307	0.0679	0.0834	0.2576
0.0	0.0	0.0	14332.0792	13020.8511	NaN	NaN	0.476	0.0428	0.5275	0.0308	0.069	0.0828	0.2471
0.0	0.0	0.0	18990.0792	10554.8511	NaN	NaN	0.3572	0.0429	0.5365	0.0309	0.0697	0.0819	0.238
0.0	0.0	0.0	28482.0792	8772.8511	NaN	NaN	0.2355	0.0424	0.529	0.0307	0.0687	0.0796	0.2496
0.0	0.0	0.0	27533.0792	10255.8511	NaN	NaN	0.2714	0.0415	0.542	0.031	0.0677	0.0773	0.2405
0.0	0.0	0.0	12978.0792	9623.8511	NaN	NaN	0.4258	0.0412	0.5458	0.031	0.068	0.0754	0.2385
0.0	0.0	0.0	30599.0792	8958.8511	NaN	NaN	0.2265	0.0407	0.5451	0.031	0.0687	0.0727	0.2418
0.0	0.0	0.0	32280.0792	3586.8511	NaN	NaN	0.1	0.0403	0.5471	0.0309	0.0694	0.0697	0.2425
0.0	0.0	0.0	16009.0792	11123.8511	NaN	NaN	0.41	0.0405	0.5423	0.0303	0.0698	0.0694	0.2476
0.0	0.0	0.0	19760.0792	11038.8511	NaN	NaN	0.3584	0.0394	0.5382	0.0303	0.0701	0.0672	0.2547
0.0	0.0	0.0	13538.0792	9594.8511	NaN	NaN	0.4148	0.0392	0.5415	0.0304	0.0695	0.0659	0.2534
0.0	0.0	0.0	28915.0792	7279.8511	NaN	NaN	0.2011	0.0386	0.5424	0.0302	0.0686	0.0666	0.2536
0.0	0.0	0.0	32254.0792	8778.8511	NaN	NaN	0.2139	0.0379	0.5353	0.0302	0.0673	0.064	0.2653
0.0	0.0	0.0	11727.0792	7616.8511	NaN	NaN	0.3938	0.0374	0.5476	0.0301	0.0657	0.0641	0.255
0.0	0.0	0.0	28773.0792	7610.8511	NaN	NaN	0.2092	0.0369	0.5451	0.0301	0.0641	0.0632	0.2607
0.0	0.0	0.0	23762.0792	5088.8511	NaN	NaN	0.1764	0.0372	0.5441	0.03	0.0629	0.0626	0.2633
0.0	0.0	0.0	24156.0792	9172.8511	NaN	NaN	0.2752	0.0361	0.5554	0.0295	0.0625	0.0642	0.2523
0.0	0.0	0.0	24750.0792	7204.8511	NaN	NaN	0.2255	0.0352	0.5627	0.0295	0.0618	0.0633	0.2475
0.0	0.0	0.0	31507.0792	5287.8511	NaN	NaN	0.1437	0.0337	0.5833	0.0291	0.0592	0.0624	0.2323
0.0	0.0	0.0	33189.0792	6141.8511	NaN	NaN	0.1562	0.0334	0.5852	0.0289	0.0589	0.0625	0.2311
0.0	0.0	0.0	26556.0792	9656.8511	NaN	NaN	0.2667	0.0329	0.5957	0.0287	0.0574	0.0607	0.2245
0.0	0.0	0.0	25974.0792	7703.8511	NaN	NaN	0.2288	0.0329	0.6018	0.0289	0.0569	0.0599	0.2195
0.0	0.0	0.0	27126.0792	7616.8511	NaN	NaN	0.2192	0.0326	0.6022	0.0287	0.0554	0.0591	0.222
0.0	0.0	0.0	31741.0792	8543.8511	NaN	NaN	0.2121	0.0325	0.6065	0.0287	0.0544	0.0582	0.2197
0.0	0.0	0.0	14068.0792	7267.8511	NaN	NaN	0.3406	0.0329	0.6108	0.0289	0.055	0.0576	0.2149
0.0	0.0	0.0	32265.0792	8472.8511	NaN	NaN	0.208	0.0329	0.6142	0.0291	0.0548	0.0566	0.2124
0.0	0.0	0.0	21617.0792	9127.8511	NaN	NaN	0.2969	0.0333	0.612	0.0294	0.0554	0.0568	0.2132
0.0	0.0	0.0	18604.0792	9698.8511	NaN	NaN	0.3427	0.0333	0.6138	0.0291	0.0554	0.0569	0.2116
0.0	0.0	0.0	9829.0792	10095.8511	NaN	NaN	0.5067	0.0335	0.6062	0.0293	0.0559	0.0575	0.2177
0.0	0.0	0.0	23992.0792	8859.8511	NaN	NaN	0.2697	0.0333	0.6032	0.0291	0.0552	0.0574	0.2217
0.0	0.0	0.0	31023.0792	7203.8511	NaN	NaN	0.1884	0.0331	0.5931	0.0289	0.0555	0.0585	0.2308
0.0	0.0	0.0	26844.0792	9252.8511	NaN	NaN	0.2563	0.0328	0.5872	0.0285	0.0551	0.0595	0.2369
0.0	0.0	0.0	27450.0792	6976.8511	NaN	NaN	0.2027	0.0327	0.5841	0.0284	0.0546	0.06	0.2402
0.0	0.0	0.0	21822.0792	9676.8511	NaN	NaN	0.3072	0.0326	0.5738	0.0284	0.0544	0.0609	0.2499
0.0	0.0	0.0	26508.0792	7437.8511	NaN	NaN	0.2191	0.0328	0.5684	0.0284	0.0549	0.0621	0.2534
0.0	0.0	0.0	23635.0792	11088.8511	NaN	NaN	0.3193	0.0335	0.5499	0.0288	0.0561	0.0635	0.2683
0.0	0.0	0.0	14712.0792	11274.8511	NaN	NaN	0.4339	0.0342	0.5443	0.0295	0.0568	0.0647	0.2706
0.0	0.0	0.0	29491.0792	6127.8511	NaN	NaN	0.172	0.0349	0.526	0.0301	0.0573	0.0662	0.2854
0.0	0.0	0.0	24243.0792	7930.8511	NaN	NaN	0.2465	0.0358	0.5114	0.0307	0.0578	0.0682	0.2962
0.0	0.0	0.0	20679.0792	11271.8511	NaN	NaN	0.3528	0.0366	0.5034	0.0313	0.0585	0.071	0.2991
0.0	0.0	0.0	10815.0792	10431.8511	NaN	NaN	0.491	0.0371	0.4902	0.032	0.0584	0.0735	0.3088
0.0	0.0	0.0	26098.0792	10811.8511	NaN	NaN	0.2929	0.0378	0.4869	0.0329	0.0587	0.0757	0.3081
0.0	0.0	0.0	19851.0792	8192.8511	NaN	NaN	0.2921	0.0384	0.473	0.0337	0.0599	0.0795	0.3156
0.0	0.0	0.0	28255.0792	9494.8511	NaN	NaN	0.2515	0.0396	0.4761	0.0345	0.0598	0.0813	0.3087
0.0	0.0	0.0	23775.0792	7029.8511	NaN	NaN	0.2282	0.0403	0.4601	0.0356	0.0589	0.0824	0.3227
0.0	0.0	0.0	30792.0792	6082.8511	NaN	NaN	0.165	0.0402	0.455	0.0361	0.0585	0.084	0.3261
0.0	0.0	0.0	18249.0792	9119.8511	NaN	NaN	0.3332	0.0411	0.4365	0.0366	0.0576	0.085	0.3431
0.0	0.0	0.0	20066.0792	9010.8511	NaN	NaN	0.3099	0.0409	0.4286	0.037	0.0572	0.087	0.3493
0.0	0.0	0.0	22342.0792	12109.8511	NaN	NaN	0.3515	0.041	0.4189	0.0377	0.0564	0.0884	0.3575
0.0	0.0	0.0	21096.0792	10480.8511	NaN	NaN	0.3319	0.0403	0.4194	0.0381	0.057	0.0919	0.3534
0.0	0.0	0.0	30132.0792	8683.8511	NaN	NaN	0.2237	0.0407	0.4128	0.0382	0.0576	0.0932	0.3575
0.0	0.0	0.0	24328.0792	4482.8511	NaN	NaN	0.1556	0.0409	0.4044	0.0382	0.0578	0.0935	0.3651
0.0	0.0	0.0	30019.0792	11506.8511	NaN	NaN	0.2771	0.0407	0.3984	0.0383	0.0577	0.0945	0.3704
0.0	0.0	0.0	26272.0792	8463.8511	NaN	NaN	0.2437	0.0407	0.3899	0.0385	0.0575	0.0943	0.3791
0.0	0.0	0.0	26860.0792	7104.8511	NaN	NaN	0.2092	0.04	0.3988	0.0388	0.0575	0.0963	0.3686
0.0	0.0	0.0	25857.0792	6429.8511	NaN	NaN	0.1991	0.0398	0.3912	0.0387	0.0576	0.096	0.3766
0.0	0.0	0.0	27468.0792	8475.8511	NaN	NaN	0.2358	0.0394	0.4028	0.0388	0.057	0.096	0.3659
0.0	0.0	0.0	26955.0792	10006.8511	NaN	NaN	0.2707	0.0388	0.3941	0.0382	0.0568	0.0966	0.3755
0.0	0.0	0.0	26272.0792	6631.8511	NaN	NaN	0.2016	0.0383	0.3955	0.038	0.0561	0.0956	0.3765
0.0	0.0	0.0	26191.0792	4755.8511	NaN	NaN	0.1537	0.0383	0.4017	0.0383	0.0562	0.0965	0.369
0.0	0.0	0.0	26506.0792	8955.8511	NaN	NaN	0.2525	0.0382	0.4123	0.0376	0.054	0.0948	0.3631
0.0	0.0	0.0	27657.0792	5547.8511	NaN	NaN	0.1671	0.0372	0.4051	0.0373	0.0541	0.0939	0.3724
0.0	0.0	0.0	8265.0792	13403.8511	NaN	NaN	0.6186	0.0373	0.4104	0.0365	0.0532	0.0929	0.3697
0.0	0.0	0.0	27642.0792	12092.8511	NaN	NaN	0.3043	0.0372	0.4234	0.0365	0.0519	0.0892	0.3619
0.0	0.0	0.0	29373.0792	9329.8511	NaN	NaN	0.2411	0.0369	0.4314	0.0365	0.0502	0.085	0.36
0.0	0.0	0.0	28116.0792	9923.8511	NaN	NaN	0.2609	0.0365	0.444	0.0367	0.0496	0.0835	0.3497
0.0	0.0	0.0	9071.0792	9635.8511	NaN	NaN	0.5151	0.0359	0.4486	0.0366	0.0485	0.08	0.3504
0.0	0.0	0.0	20636.0792	9317.8511	NaN	NaN	0.3111	0.0353	0.4632	0.0367	0.0472	0.0776	0.3401
0.0	0.0	0.0	12079.0792	8381.8511	NaN	NaN	0.4097	0.0341	0.4757	0.0367	0.0466	0.0762	0.3308
0.0	0.0	0.0	26975.0792	3450.8511	NaN	NaN	0.1134	0.0329	0.481	0.0362	0.0457	0.075	0.3292
0.0	0.0	0.0	24890.0792	8863.8511	NaN	NaN	0.2626	0.0321	0.49	0.036	0.0452	0.073	0.3238
0.0	0.0	0.0	27074.0792	7464.8511	NaN	NaN	0.2161	0.0309	0.4935	0.036	0.044	0.0726	0.323
0.0	0.0	0.0	29548.0792	8883.8511	NaN	NaN	0.2312	0.0305	0.5027	0.0356	0.0434	0.0711	0.3168
0.0	0.0	0.0	31525.0792	4832.8511	NaN	NaN	0.1329	0.0301	0.5085	0.0357	0.0428	0.0698	0.313
0.0	0.0	0.0	27716.0792	10651.8511	NaN	NaN	0.2776	0.0299	0.5193	0.0356	0.0426	0.0686	0.3039
0.0	0.0	0.0	24246.0792	7301.8511	NaN	NaN	0.2315	0.03	0.5351	0.0355	0.042	0.0678	0.2896
0.0	0.0	0.0	7688.0792	9554.8511	NaN	NaN	0.5541	0.03	0.5343	0.0357	0.0408	0.0676	0.2916
0.0	0.0	0.0	29601.0792	4795.8511	NaN	NaN	0.1394	0.0302	0.534	0.0361	0.0399	0.0664	0.2934
0.0	0.0	0.0	25408.0792	6960.8511	NaN	NaN	0.215	0.0303	0.5344	0.0368	0.0392	0.0666	0.2926
0.0	0.0	0.0	28404.0792	9655.8511	NaN	NaN	0.2537	0.0307	0.5487	0.0367	0.0384	0.0656	0.28
0.0	0.0	0.0	22368.0792	9856.8511	NaN	NaN	0.3059	0.0309	0.5455	0.0374	0.0375	0.065	0.2836
0.0	0.0	0.0	8475.0792	10177.8511	NaN	NaN	0.5456	0.0311	0.5499	0.0378	0.0367	0.0655	0.279
0.0	0.0	0.0	10425.0792	9419.8511	NaN	NaN	0.4747	0.0313	0.5447	0.0383	0.0361	0.0659	0.2836
0.0	0.0	0.0	18300.0792	6682.8511	NaN	NaN	0.2675	0.0315	0.5401	0.039	0.0354	0.067	0.287
0.0	0.0	0.0	23984.0792	7928.8511	NaN	NaN	0.2485	0.0314	0.5322	0.0395	0.0352	0.0672	0.2944
0.0	0.0	0.0	20800.0792	9999.8511	NaN	NaN	0.3247	0.0312	0.5287	0.04	0.0348	0.0688	0.2966
0.0	0.0	0.0	13159.0792	12910.8511	NaN	NaN	0.4952	0.0311	0.5228	0.0405	0.0342	0.0694	0.3021
0.0	0.0	0.0	26451.0792	6273.8511	NaN	NaN	0.1917	0.0309	0.517	0.0413	0.0338	0.0702	0.3068
0.0	0.0	0.0	21027.0792	6806.8511	NaN	NaN	0.2446	0.0309	0.5085	0.0425	0.0336	0.0721	0.3124
0.0	0.0	0.0	30298.0792	6344.8511	NaN	NaN	0.1732	0.031	0.5065	0.0427	0.0334	0.0727	0.3136
0.0	0.0	0.0	11811.0792	10618.8511	NaN	NaN	0.4734	0.031	0.5018	0.0436	0.0332	0.073	0.3174
0.0	0.0	0.0	9064.0792	10078.8511	NaN	NaN	0.5265	0.0311	0.4984	0.0446	0.033	0.074	0.319
0.0	0.0	0.0	25216.0792	9741.8511	NaN	NaN	0.2787	0.0312	0.4825	0.0453	0.0332	0.0751	0.3327
0.0	0.0	0.0	27046.0792	8656.8511	NaN	NaN	0.2425	0.0312	0.4742	0.0452	0.0332	0.0758	0.3403
0.0	0.0	0.0	16024.0792	8379.8511	NaN	NaN	0.3434	0.031	0.4777	0.0451	0.0332	0.0764	0.3366
0.0	0.0	0.0	27396.0792	7129.8511	NaN	NaN	0.2065	0.0311	0.467	0.0453	0.0333	0.076	0.3474
0.0	0.0	0.0	27748.0792	7317.8511	NaN	NaN	0.2087	0.0313	0.4691	0.0459	0.0334	0.0756	0.3447
0.0	0.0	0.0	14139.0792	9217.8511	NaN	NaN	0.3947	0.0311	0.4668	0.046	0.0339	0.0774	0.3449
0.0	0.0	0.0	19024.0792	9550.8511	NaN	NaN	0.3342	0.0312	0.4671	0.0454	0.034	0.076	0.3464
0.0	0.0	0.0	28726.0792	3974.8511	NaN	NaN	0.1216	0.0314	0.477	0.0456	0.0344	0.0751	0.3365
0.0	0.0	0.0	18830.0792	8963.8511	NaN	NaN	0.3225	0.0311	0.4849	0.0457	0.0349	0.0753	0.328
0.0	0.0	0.0	26167.0792	7108.8511	NaN	NaN	0.2136	0.031	0.4941	0.0457	0.0354	0.0745	0.3194
0.0	0.0	0.0	5910.0792	12540.8511	NaN	NaN	0.6797	0.0308	0.5012	0.0457	0.0357	0.0749	0.3118
0.0	0.0	0.0	28749.0792	6978.8511	NaN	NaN	0.1953	0.0305	0.5082	0.0448	0.0365	0.0746	0.3054
0.0	0.0	0.0	28184.0792	8264.8511	NaN	NaN	0.2268	0.0304	0.5095	0.0447	0.0377	0.0746	0.3031
0.0	0.0	0.0	30930.0792	10558.8511	NaN	NaN	0.2545	0.0302	0.525	0.0442	0.0386	0.0755	0.2866
0.0	0.0	0.0	26646.0792	7429.8511	NaN	NaN	0.218	0.03	0.5271	0.0437	0.0393	0.0751	0.2848
0.0	0.0	0.0	7281.0792	8898.8511	NaN	NaN	0.55	0.03	0.533	0.0436	0.0395	0.075	0.279
0.0	0.0	0.0	14855.0792	11484.8511	NaN	NaN	0.436	0.03	0.5337	0.0435	0.0399	0.0745	0.2785
0.0	0.0	0.0	29510.0792	7537.8511	NaN	NaN	0.2035	0.0299	0.5386	0.0432	0.0401	0.074	0.2741
0.0	0.0	0.0	26546.0792	10984.8511	NaN	NaN	0.2927	0.0298	0.5453	0.042	0.0411	0.0752	0.2666
0.0	0.0	0.0	21059.0792	6297.8511	NaN	NaN	0.2302	0.0295	0.5573	0.0404	0.0419	0.0742	0.2568
0.0	0.0	0.0	17109.0792	8464.8511	NaN	NaN	0.331	0.0293	0.5621	0.0398	0.0424	0.0735	0.253
0.0	0.0	0.0	29761.0792	10399.8511	NaN	NaN	0.259	0.0293	0.5566	0.0397	0.043	0.0739	0.2574
0.0	0.0	0.0	29894.0792	8218.8511	NaN	NaN	0.2156	0.0293	0.5614	0.0392	0.0428	0.073	0.2543
0.0	0.0	0.0	13011.0792	8482.8511	NaN	NaN	0.3947	0.0292	0.5654	0.0386	0.0424	0.0726	0.2519
0.0	0.0	0.0	21867.0792	12963.8511	NaN	NaN	0.3722	0.0293	0.5676	0.0382	0.0423	0.071	0.2517
0.0	0.0	0.0	25487.0792	8951.8511	NaN	NaN	0.2599	0.0294	0.5747	0.0379	0.0418	0.0701	0.2463
0.0	0.0	0.0	21051.0792	6426.8511	NaN	NaN	0.2339	0.0292	0.5886	0.0367	0.0408	0.0681	0.2367
0.0	0.0	0.0	24096.0792	7472.8511	NaN	NaN	0.2367	0.0293	0.5934	0.0363	0.0409	0.066	0.2342
0.0	0.0	0.0	4769.0792	6979.8511	NaN	NaN	0.5941	0.029	0.6089	0.0352	0.0404	0.0638	0.2226
0.0	0.0	0.0	22864.0792	5297.8511	NaN	NaN	0.1881	0.0291	0.6024	0.035	0.0406	0.0648	0.2281
0.0	0.0	0.0	25070.0792	6514.8511	NaN	NaN	0.2063	0.0296	0.598	0.035	0.0412	0.063	0.2333
0.0	0.0	0.0	27170.0792	7872.8511	NaN	NaN	0.2247	0.0296	0.6091	0.0348	0.0415	0.0621	0.2228
0.0	0.0	0.0	17147.0792	12338.8511	NaN	NaN	0.4185	0.0295	0.6209	0.0341	0.041	0.0609	0.2135
0.0	0.0	0.0	25983.0792	5476.8511	NaN	NaN	0.1741	0.0293	0.6336	0.0334	0.0404	0.0596	0.2037
0.0	0.0	0.0	7233.0792	8894.8511	NaN	NaN	0.5515	0.0294	0.6323	0.0333	0.0412	0.0603	0.2034
0.0	0.0	0.0	23873.0792	9892.8511	NaN	NaN	0.293	0.0293	0.6375	0.033	0.0413	0.0589	0.2001
0.0	0.0	0.0	24549.0792	8109.8511	NaN	NaN	0.2483	0.0295	0.6353	0.0332	0.0424	0.0583	0.2013
0.0	0.0	0.0	26921.0792	12089.8511	NaN	NaN	0.3099	0.0293	0.6428	0.0328	0.043	0.0576	0.1944
0.0	0.0	0.0	8674.0792	14474.8511	NaN	NaN	0.6253	0.0293	0.6413	0.0327	0.0447	0.058	0.1941
0.0	0.0	0.0	17335.0792	11526.8511	NaN	NaN	0.3994	0.029	0.6559	0.0319	0.0434	0.0566	0.1833
0.0	0.0	0.0	19855.0792	8421.8511	NaN	NaN	0.2978	0.0287	0.6632	0.0313	0.0435	0.0558	0.1775
0.0	0.0	0.0	25451.0792	5555.8511	NaN	NaN	0.1792	0.0281	0.6823	0.0298	0.0421	0.0533	0.1644
0.0	0.0	0.0	24130.0792	11106.8511	NaN	NaN	0.3152	0.0277	0.6991	0.0287	0.0425	0.0508	0.1512
0.0	0.0	0.0	21257.0792	3466.8511	NaN	NaN	0.1402	0.0275	0.7115	0.0277	0.0433	0.0489	0.1412
0.0	0.0	0.0	19419.0792	10397.8511	NaN	NaN	0.3487	0.0276	0.7154	0.0276	0.0452	0.0479	0.1364
0.0	0.0	0.0	22584.0792	8749.8511	NaN	NaN	0.2792	0.0278	0.7201	0.0274	0.0468	0.0471	0.1309
0.0	0.0	0.0	25450.0792	10136.8511	NaN	NaN	0.2848	0.0284	0.7279	0.027	0.0474	0.0459	0.1233
0.0	0.0	0.0	23316.0792	8864.8511	NaN	NaN	0.2755	0.0291	0.7365	0.0264	0.0487	0.0448	0.1145
0.0	0.0	0.0	22973.0792	7140.8511	NaN	NaN	0.2371	0.0299	0.742	0.0259	0.05	0.0441	0.1081
0.0	0.0	0.0	26612.0792	9217.8511	NaN	NaN	0.2573	0.0311	0.7447	0.0253	0.0514	0.0437	0.1038
0.0	0.0	0.0	25317.0792	7649.8511	NaN	NaN	0.232	0.0323	0.7462	0.025	0.053	0.0436	0.1
0.0	0.0	0.0	19394.0792	5234.8511	NaN	NaN	0.2125	0.0334	0.7483	0.0246	0.0535	0.0437	0.0966
0.0	0.0	0.0	27478.0792	7843.8511	NaN	NaN	0.2221	0.0331	0.7525	0.0245	0.0529	0.0432	0.0937
0.0	0.0	0.0	22140.0792	4606.8511	NaN	NaN	0.1722	0.034	0.7522	0.0245	0.0536	0.0436	0.092
0.0	0.0	0.0	10831.0792	8543.8511	NaN	NaN	0.441	0.0343	0.7515	0.0246	0.0535	0.0442	0.0918
0.0	0.0	0.0	18055.0792	4932.8511	NaN	NaN	0.2146	0.0339	0.7496	0.0252	0.054	0.045	0.0923
0.0	0.0	0.0	25462.0792	4980.8511	NaN	NaN	0.1636	0.0337	0.7496	0.0255	0.0536	0.0454	0.0921
0.0	0.0	0.0	24513.0792	4160.8511	NaN	NaN	0.1451	0.0345	0.7449	0.0259	0.0542	0.0466	0.0939
0.0	0.0	0.0	22748.0792	10444.8511	NaN	NaN	0.3147	0.0344	0.7437	0.0266	0.0528	0.0465	0.096
0.0	0.0	0.0	25489.0792	7492.8511	NaN	NaN	0.2272	0.0345	0.7436	0.0273	0.0511	0.0461	0.0973
0.0	0.0	0.0	25434.0792	8659.8511	NaN	NaN	0.254	0.0347	0.7401	0.0284	0.0498	0.0467	0.1003
0.0	0.0	0.0	27504.0792	8460.8511	NaN	NaN	0.2353	0.0345	0.7406	0.029	0.0483	0.0466	0.101
0.0	0.0	0.0	27000.0792	10442.8511	NaN	NaN	0.2789	0.0344	0.7423	0.0295	0.047	0.0461	0.1007
0.0	0.0	0.0	23709.0792	3901.8511	NaN	NaN	0.1413	0.035	0.7401	0.0301	0.046	0.0465	0.1023
0.0	0.0	0.0	20773.0792	8263.8511	NaN	NaN	0.2846	0.0342	0.7405	0.0311	0.0439	0.0465	0.1037
0.0	0.0	0.0	23479.0792	7548.8511	NaN	NaN	0.2433	0.0335	0.741	0.0319	0.0421	0.0466	0.105
0.0	0.0	0.0	23058.0792	9118.8511	NaN	NaN	0.2834	0.0329	0.7399	0.0327	0.0407	0.0471	0.1067
0.0	0.0	0.0	23330.0792	11236.8511	NaN	NaN	0.3251	0.0328	0.7391	0.0328	0.0408	0.0472	0.1073
0.0	0.0	0.0	19106.0792	5890.8511	NaN	NaN	0.2357	0.0327	0.7382	0.0332	0.0405	0.0473	0.1081
0.0	0.0	0.0	25590.0792	6508.8511	NaN	NaN	0.2028	0.0325	0.7375	0.0332	0.0401	0.0474	0.1092
0.0	0.0	0.0	25164.0792	6195.8511	NaN	NaN	0.1976	0.0323	0.7396	0.033	0.0397	0.0469	0.1085
0.0	0.0	0.0	6878.0792	8285.8511	NaN	NaN	0.5464	0.032	0.7412	0.0323	0.0393	0.0471	0.1081
0.0	0.0	0.0	26187.0792	8483.8511	NaN	NaN	0.2447	0.0315	0.7401	0.0326	0.0388	0.0474	0.1097
0.0	0.0	0.0	28592.0792	9358.8511	NaN	NaN	0.2466	0.0311	0.7419	0.0327	0.0385	0.047	0.1089
0.0	0.0	0.0	23777.0792	11530.8511	NaN	NaN	0.3266	0.0314	0.7454	0.0321	0.0381	0.0468	0.1062
0.0	0.0	0.0	24402.0792	7550.8511	NaN	NaN	0.2363	0.0314	0.7439	0.032	0.0384	0.0469	0.1073
0.0	0.0	0.0	26041.0792	7750.8511	NaN	NaN	0.2294	0.0313	0.7466	0.0321	0.038	0.046	0.106
0.0	0.0	0.0	19737.0792	5548.8511	NaN	NaN	0.2194	0.0314	0.7456	0.0317	0.0382	0.0461	0.1069
0.0	0.0	0.0	25740.0792	13089.8511	NaN	NaN	0.3371	0.0311	0.7457	0.0313	0.0384	0.0456	0.1077
0.0	0.0	0.0	15720.0792	10836.8511	NaN	NaN	0.4081	0.0312	0.7472	0.0308	0.0387	0.0451	0.1069
0.0	0.0	0.0	27723.0792	9882.8511	NaN	NaN	0.2628	0.0308	0.7506	0.0301	0.0381	0.0443	0.1061
0.0	0.0	0.0	27415.0792	7655.8511	NaN	NaN	0.2183	0.0306	0.753	0.0294	0.0385	0.0435	0.105
0.0	0.0	0.0	26930.0792	9043.8511	NaN	NaN	0.2514	0.0299	0.7652	0.0281	0.0372	0.0412	0.0983
0.0	0.0	0.0	25375.0792	11122.8511	NaN	NaN	0.3048	0.0296	0.774	0.0272	0.0365	0.0397	0.093
0.0	0.0	0.0	26244.0792	7218.8511	NaN	NaN	0.2157	0.0292	0.7856	0.0264	0.0354	0.0373	0.086
0.0	0.0	0.0	12790.0792	10446.8511	NaN	NaN	0.4496	0.0293	0.7927	0.0257	0.0354	0.0361	0.0808
0.0	0.0	0.0	12847.0792	11173.8511	NaN	NaN	0.4652	0.0286	0.8054	0.0246	0.034	0.0339	0.0735
0.0	0.0	0.0	28914.0792	5975.8511	NaN	NaN	0.1713	0.0287	0.8129	0.0243	0.0333	0.0321	0.0687
0.0	0.0	0.0	24220.0792	7080.8511	NaN	NaN	0.2262	0.0288	0.8201	0.0235	0.033	0.0306	0.064
0.0	0.0	0.0	22800.0792	7093.8511	NaN	NaN	0.2373	0.0286	0.8281	0.0224	0.0326	0.0293	0.059
0.0	0.0	0.0	21619.0792	10125.8511	NaN	NaN	0.319	0.0284	0.8332	0.0218	0.0319	0.0284	0.0563
0.0	0.0	0.0	29308.0792	10697.8511	NaN	NaN	0.2674	0.0285	0.8358	0.0215	0.0317	0.0277	0.0548
0.0	0.0	0.0	12669.0792	7735.8511	NaN	NaN	0.3791	0.0285	0.8349	0.0212	0.0326	0.0281	0.0546
0.0	0.0	0.0	24037.0792	3125.8511	NaN	NaN	0.1151	0.0282	0.8405	0.0206	0.0314	0.0273	0.0521
0.0	0.0	0.0	24165.0792	7866.8511	NaN	NaN	0.2456	0.0287	0.8352	0.0212	0.0324	0.0279	0.0546
0.0	0.0	0.0	15850.0792	7951.8511	NaN	NaN	0.3341	0.0292	0.8366	0.0203	0.0328	0.0279	0.0533
0.0	0.0	0.0	13007.0792	7194.8511	NaN	NaN	0.3561	0.0298	0.8311	0.0204	0.0341	0.0289	0.0558
0.0	0.0	0.0	26716.0792	6722.8511	NaN	NaN	0.201	0.0295	0.8315	0.02	0.0338	0.0288	0.0564
0.0	0.0	0.0	23859.0792	8198.8511	NaN	NaN	0.2558	0.0299	0.8182	0.021	0.0365	0.0312	0.0632
0.0	0.0	0.0	20378.0792	8092.8511	NaN	NaN	0.2842	0.0295	0.8211	0.0199	0.0354	0.0311	0.0631
0.0	0.0	0.0	28259.0792	15844.8511	NaN	NaN	0.3593	0.0296	0.8025	0.021	0.0397	0.0343	0.073
0.0	0.0	0.0	26686.0792	7121.8511	NaN	NaN	0.2107	0.0296	0.7953	0.0209	0.0405	0.0359	0.0777
0.0	0.0	0.0	24109.0792	7308.8511	NaN	NaN	0.2326	0.0293	0.7856	0.0211	0.0403	0.0376	0.0862
0.0	0.0	0.0	23235.0792	6571.8511	NaN	NaN	0.2205	0.0287	0.7668	0.0222	0.0426	0.0403	0.0994
0.0	0.0	0.0	8982.0792	12315.8511	NaN	NaN	0.5783	0.0281	0.7506	0.0231	0.0446	0.0433	0.1104
0.0	0.0	0.0	8956.0792	8697.8511	NaN	NaN	0.4927	0.0281	0.7234	0.0242	0.0479	0.0483	0.1281
0.0	0.0	0.0	28506.0792	8709.8511	NaN	NaN	0.234	0.0285	0.6963	0.0251	0.0504	0.052	0.1479
0.0	0.0	0.0	19670.0792	8067.8511	NaN	NaN	0.2909	0.0291	0.6728	0.0251	0.0532	0.0555	0.1643
0.0	0.0	0.0	21335.0792	7910.8511	NaN	NaN	0.2705	0.0287	0.6556	0.0247	0.0542	0.0574	0.1795
0.0	0.0	0.0	24420.0792	7881.8511	NaN	NaN	0.244	0.028	0.6364	0.0247	0.0555	0.0596	0.1959
0.0	0.0	0.0	21421.0792	7394.8511	NaN	NaN	0.2566	0.0277	0.6229	0.0244	0.0558	0.0614	0.2078
0.0	0.0	0.0	17831.0792	7382.8511	NaN	NaN	0.2928	0.0272	0.6099	0.024	0.0564	0.0632	0.2193
0.0	0.0	0.0	10532.0792	9825.8511	NaN	NaN	0.4827	0.0266	0.5981	0.0238	0.0568	0.0651	0.2297
0.0	0.0	0.0	25832.0792	9105.8511	NaN	NaN	0.2606	0.0266	0.5823	0.024	0.0568	0.0673	0.243
0.0	0.0	0.0	22004.0792	5702.8511	NaN	NaN	0.2058	0.0279	0.5586	0.024	0.0557	0.0686	0.2652
0.0	0.0	0.0	24832.0792	5744.8511	NaN	NaN	0.1879	0.0297	0.5321	0.0237	0.0534	0.069	0.2922
0.0	0.0	0.0	19438.0792	9250.8511	NaN	NaN	0.3225	0.0303	0.5177	0.024	0.0518	0.0701	0.3061
0.0	0.0	0.0	6520.0792	9643.8511	NaN	NaN	0.5966	0.0307	0.4929	0.0243	0.0502	0.0716	0.3303
0.0	0.0	0.0	18939.0792	5052.8511	NaN	NaN	0.2106	0.0314	0.4628	0.0245	0.0475	0.0725	0.3613
0.0	0.0	0.0	23383.0792	11859.8511	NaN	NaN	0.3365	0.032	0.4286	0.0251	0.0456	0.0736	0.395
0.0	0.0	0.0	24358.0792	6332.8511	NaN	NaN	0.2063	0.0316	0.4149	0.026	0.0444	0.0763	0.4068
0.0	0.0	0.0	22389.0792	8064.8511	NaN	NaN	0.2648	0.0317	0.395	0.0265	0.0427	0.0765	0.4276
0.0	0.0	0.0	7843.0792	11488.8511	NaN	NaN	0.5943	0.0321	0.3771	0.0268	0.0407	0.0762	0.4471
0.0	0.0	0.0	11299.0792	10966.8511	NaN	NaN	0.4925	0.0325	0.3602	0.0272	0.0393	0.0761	0.4646
0.0	0.0	0.0	8436.0792	10789.8511	NaN	NaN	0.5612	0.033	0.3433	0.0276	0.0384	0.076	0.4818
0.0	0.0	0.0	28330.0792	7042.8511	NaN	NaN	0.1991	0.0332	0.3335	0.0288	0.0389	0.0758	0.4898
0.0	0.0	0.0	27250.0792	9318.8511	NaN	NaN	0.2548	0.0336	0.3315	0.0295	0.0396	0.0768	0.4891
0.0	0.0	0.0	23752.0792	9322.8511	NaN	NaN	0.2819	0.0337	0.3329	0.0301	0.04	0.078	0.4853
0.0	0.0	0.0	18039.0792	7554.8511	NaN	NaN	0.2952	0.0345	0.3305	0.0304	0.0395	0.0773	0.4878
0.0	0.0	0.0	21125.0792	8577.8511	NaN	NaN	0.2888	0.0341	0.3304	0.0306	0.0388	0.0778	0.4883
0.0	0.0	0.0	20751.0792	5776.8511	NaN	NaN	0.2178	0.0347	0.3333	0.0313	0.0389	0.0769	0.485
0.0	0.0	0.0	16463.0792	10907.8511	NaN	NaN	0.3985	0.0349	0.3364	0.0315	0.0387	0.0775	0.481
0.0	0.0	0.0	10250.0792	6916.8511	NaN	NaN	0.4029	0.0347	0.339	0.0314	0.0381	0.0782	0.4787
0.0	0.0	0.0	22753.0792	9783.8511	NaN	NaN	0.3007	0.0345	0.3357	0.0308	0.037	0.0765	0.4854
0.0	0.0	0.0	20078.0792	6712.8511	NaN	NaN	0.2506	0.0344	0.3389	0.0304	0.0373	0.0774	0.4815
0.0	0.0	0.0	3139.0792	11029.8511	NaN	NaN	0.7785	0.0339	0.341	0.0299	0.0368	0.0769	0.4815
0.0	0.0	0.0	22774.0792	6198.8511	NaN	NaN	0.214	0.0334	0.3446	0.0296	0.0367	0.0775	0.4782
0.0	0.0	0.0	8012.0792	12062.8511	NaN	NaN	0.6009	0.0332	0.3462	0.0295	0.0367	0.0764	0.478
0.0	0.0	0.0	2685.0792	11822.8511	NaN	NaN	0.8149	0.0323	0.3546	0.0295	0.0373	0.0779	0.4684
0.0	0.0	0.0	11235.0792	12137.8511	NaN	NaN	0.5193	0.0321	0.3502	0.0295	0.0376	0.0773	0.4733
0.0	0.0	0.0	17623.0792	8207.8511	NaN	NaN	0.3178	0.032	0.352	0.0297	0.0386	0.0788	0.4689
0.0	0.0	0.0	22307.0792	4611.8511	NaN	NaN	0.1713	0.0323	0.3484	0.0294	0.0391	0.0808	0.47
0.0	0.0	0.0	15121.0792	6080.8511	NaN	NaN	0.2868	0.0319	0.3349	0.0286	0.0385	0.0809	0.4852
0.0	0.0	0.0	25465.0792	5276.8511	NaN	NaN	0.1716	0.0311	0.3245	0.0277	0.0389	0.0816	0.4962
0.0	0.0	0.0	22603.0792	6215.8511	NaN	NaN	0.2157	0.0305	0.308	0.0265	0.0398	0.0827	0.5125
0.0	0.0	0.0	20840.0792	5963.8511	NaN	NaN	0.2225	0.0301	0.3064	0.026	0.0416	0.0855	0.5104
0.0	0.0	0.0	23456.0792	7202.8511	NaN	NaN	0.2349	0.0307	0.3099	0.0261	0.0439	0.0866	0.5027
0.0	0.0	0.0	19120.0792	8732.8511	NaN	NaN	0.3135	0.0315	0.3189	0.0269	0.046	0.0894	0.4873
0.0	0.0	0.0	21985.0792	7312.8511	NaN	NaN	0.2496	0.0323	0.3216	0.0274	0.0468	0.0891	0.4827
0.0	0.0	0.0	17847.0792	7900.8511	NaN	NaN	0.3069	0.0319	0.3271	0.0283	0.0468	0.0908	0.475
0.0	0.0	0.0	21411.0792	9016.8511	NaN	NaN	0.2963	0.032	0.3324	0.0296	0.0481	0.09	0.468
0.0	0.0	0.0	17236.0792	9221.8511	NaN	NaN	0.3485	0.0322	0.3436	0.0308	0.0496	0.0912	0.4526
0.0	0.0	0.0	16081.0792	5883.8511	NaN	NaN	0.2679	0.0322	0.3521	0.0312	0.0488	0.0916	0.444
0.0	0.0	0.0	19501.0792	6861.8511	NaN	NaN	0.2603	0.0316	0.359	0.0318	0.0482	0.0916	0.4377
0.0	0.0	0.0	13987.0792	8544.8511	NaN	NaN	0.3792	0.0316	0.3627	0.0322	0.0474	0.0905	0.4355
0.0	0.0	0.0	5280.0792	6952.8511	NaN	NaN	0.5684	0.0316	0.3636	0.0325	0.0468	0.0905	0.435
0.0	0.0	0.0	18446.0792	5846.8511	NaN	NaN	0.2407	0.0315	0.357	0.0327	0.0463	0.09	0.4425
0.0	0.0	0.0	22062.0792	4390.8511	NaN	NaN	0.166	0.0317	0.3555	0.0334	0.0465	0.0897	0.4431
0.0	0.0	0.0	5834.0792	8303.8511	NaN	NaN	0.5873	0.0328	0.3598	0.0338	0.0467	0.0913	0.4356
0.0	0.0	0.0	1496.0792	10627.8511	NaN	NaN	0.8766	0.0336	0.3533	0.0333	0.0468	0.0913	0.4417
0.0	0.0	0.0	15351.0792	8109.8511	NaN	NaN	0.3457	0.0338	0.3436	0.0331	0.0467	0.0898	0.453
0.0	0.0	0.0	21979.0792	11107.8511	NaN	NaN	0.3357	0.0339	0.3386	0.0339	0.0477	0.0906	0.4553
0.0	0.0	0.0	25353.0792	5041.8511	NaN	NaN	0.1659	0.0341	0.3441	0.0345	0.0496	0.0926	0.4451
0.0	0.0	0.0	25488.0792	8305.8511	NaN	NaN	0.2458	0.0341	0.3493	0.0353	0.0523	0.0927	0.4363
0.0	0.0	0.0	14341.0792	9340.8511	NaN	NaN	0.3944	0.0345	0.3533	0.0365	0.0545	0.0941	0.4271
0.0	0.0	0.0	20705.0792	8974.8511	NaN	NaN	0.3024	0.0349	0.3604	0.0379	0.0564	0.0964	0.414
0.0	0.0	0.0	18781.0792	5024.8511	NaN	NaN	0.2111	0.0366	0.3749	0.0392	0.0586	0.0992	0.3915
0.0	0.0	0.0	23970.0792	5908.8511	NaN	NaN	0.1978	0.0388	0.393	0.0401	0.061	0.1009	0.3662
0.0	0.0	0.0	21402.0792	7242.8511	NaN	NaN	0.2528	0.041	0.4109	0.0414	0.0615	0.1064	0.3388
0.0	0.0	0.0	22600.0792	6546.8511	NaN	NaN	0.2246	0.0425	0.4371	0.0428	0.0589	0.1091	0.3096
0.0	0.0	0.0	13014.0792	6104.8511	NaN	NaN	0.3193	0.0457	0.4701	0.0438	0.0569	0.1138	0.2697
0.0	0.0	0.0	2804.0792	7875.8511	NaN	NaN	0.7374	0.0498	0.4998	0.0441	0.053	0.1219	0.2314
0.0	0.0	0.0	14502.0792	6159.8511	NaN	NaN	0.2981	0.0629	0.5019	0.0456	0.0514	0.1354	0.2027
0.0	0.0	0.0	18159.0792	4210.8511	NaN	NaN	0.1882	0.1361	0.436	0.0456	0.0544	0.1586	0.1693
0.0	0.0	0.0	-2055.9208	-193.1489	NaN	NaN	0.0859	0.7605	0.1061	0.0222	0.0238	0.0375	0.0498
0.0	0.0	0.0	-2428.9208	547.8511	NaN	NaN	-0.2912	0.8518	0.0449	0.0249	0.0234	0.0231	0.0318
0.0	0.0	0.0	36.0792	1932.8511	NaN	NaN	0.9817	0.8593	0.0395	0.0255	0.0233	0.0232	0.0292
0.0	0.0	0.0	-1421.9208	1135.8511	NaN	NaN	-0.3	0.8657	0.0353	0.026	0.0234	0.0218	0.0277
0.0	0.0	0.0	37.0792	359.8511	NaN	NaN	0.9066	0.87	0.0319	0.0268	0.0237	0.0207	0.027
0.0	0.0	0.0	-677.9208	-1583.1489	NaN	NaN	0.7002	0.8722	0.0304	0.027	0.0235	0.0202	0.0267
0.0	0.0	0.0	401.0792	-1233.1489	NaN	NaN	1.3	0.8734	0.0297	0.027	0.0233	0.0202	0.0264
0.0	0.0	0.0	-1184.9208	742.8511	NaN	NaN	-0.3	0.8779	0.0283	0.0257	0.0231	0.02	0.025
0.0	0.0	0.0	316.0792	2869.8511	NaN	NaN	0.9008	0.8857	0.025	0.0233	0.0232	0.0202	0.0225
0.0	0.0	0.0	-1219.9208	4486.8511	NaN	NaN	1.3	0.8877	0.024	0.0223	0.0235	0.0211	0.0214
0.0	0.0	0.0	-507.9208	-1655.1489	NaN	NaN	0.7652	0.8872	0.0243	0.0222	0.0234	0.0216	0.0213
0.0	0.0	0.0	-1853.9208	968.8511	NaN	NaN	-0.3	0.887	0.0243	0.0223	0.0233	0.0216	0.0214
0.0	0.0	0.0	359.0792	3619.8511	NaN	NaN	0.9098	0.8865	0.0243	0.0224	0.0234	0.0218	0.0215
0.0	0.0	0.0	-2187.9208	467.8511	NaN	NaN	-0.272	0.8862	0.0247	0.0224	0.0233	0.0217	0.0216
0.0	0.0	0.0	-2170.9208	863.8511	NaN	NaN	-0.3	0.8863	0.0246	0.0224	0.0234	0.0218	0.0215
0.0	0.0	0.0	-840.9208	2172.8511	NaN	NaN	1.3	0.8862	0.0248	0.0224	0.0234	0.0218	0.0215
0.0	0.0	0.0	-740.9208	2928.8511	NaN	NaN	1.3	0.8865	0.0246	0.0224	0.0233	0.0218	0.0214
0.0	0.0	0.0	-822.9208	1663.8511	NaN	NaN	1.3	0.8872	0.0246	0.0222	0.0231	0.0217	0.0212
0.0	0.0	0.0	-1882.9208	2715.8511	NaN	NaN	1.3	0.8878	0.0246	0.022	0.023	0.0216	0.021
0.0	0.0	0.0	-175.9208	1671.8511	NaN	NaN	1.1176	0.8882	0.0244	0.0219	0.0229	0.0216	0.021
0.0	0.0	0.0	818.0792	2389.8511	NaN	NaN	0.745	0.8885	0.0243	0.0219	0.0228	0.0216	0.0209
0.0	0.0	0.0	-1219.9208	960.8511	NaN	NaN	-0.3	0.8887	0.0244	0.0218	0.0227	0.0215	0.0209
0.0	0.0	0.0	32.0792	1219.8511	NaN	NaN	0.9744	0.8891	0.0242	0.0217	0.0227	0.0214	0.0208
0.0	0.0	0.0	762.0792	-1254.1489	NaN	NaN	1.3	0.8895	0.0242	0.0217	0.0225	0.0214	0.0207
0.0	0.0	0.0	-2009.9208	1546.8511	NaN	NaN	-0.3	0.8903	0.0239	0.0216	0.0224	0.0213	0.0206
0.0	0.0	0.0	-1396.9208	1553.8511	NaN	NaN	1.3	0.891	0.0237	0.0214	0.0222	0.0213	0.0204
0.0	0.0	0.0	-1470.9208	1532.8511	NaN	NaN	1.3	0.8914	0.0234	0.0214	0.0221	0.0214	0.0203
0.0	0.0	0.0	-1658.9208	2265.8511	NaN	NaN	1.3	0.8916	0.0232	0.0214	0.0221	0.0214	0.0203
0.0	0.0	0.0	118.0792	896.8511	NaN	NaN	0.8837	0.8922	0.0231	0.0212	0.0219	0.0213	0.0203
0.0	0.0	0.0	174.0792	1096.8511	NaN	NaN	0.863	0.8921	0.0231	0.0212	0.0218	0.0214	0.0203
0.0	0.0	0.0	1101.0792	437.8511	NaN	NaN	0.2845	0.892	0.0232	0.0213	0.0218	0.0214	0.0203
0.0	0.0	0.0	-1483.9208	300.8511	NaN	NaN	-0.2543	0.8912	0.0234	0.0216	0.0219	0.0215	0.0205
0.0	0.0	0.0	-1446.9208	2406.8511	NaN	NaN	1.3	0.8914	0.0234	0.0216	0.0218	0.0215	0.0203
0.0	0.0	0.0	-1595.9208	230.8511	NaN	NaN	-0.1691	0.892	0.0233	0.0215	0.0216	0.0213	0.0202
0.0	0.0	0.0	-657.9208	258.8511	NaN	NaN	-0.3	0.8928	0.0232	0.0214	0.0214	0.021	0.0201
0.0	0.0	0.0	1974.0792	-14.1489	NaN	NaN	-0.0072	0.8934	0.023	0.0213	0.0213	0.0209	0.0201
0.0	0.0	0.0	813.0792	1355.8511	NaN	NaN	0.6251	0.8936	0.023	0.0212	0.0212	0.0208	0.0202
0.0	0.0	0.0	-390.9208	17.8511	NaN	NaN	-0.0478	0.8938	0.0229	0.0212	0.0211	0.0207	0.0202
0.0	0.0	0.0	-603.9208	1944.8511	NaN	NaN	1.3	0.8938	0.0229	0.0212	0.0211	0.0207	0.0202
0.0	0.0	0.0	-1219.9208	1324.8511	NaN	NaN	1.3	0.8936	0.023	0.0213	0.0211	0.0207	0.0203
0.0	0.0	0.0	834.0792	1875.8511	NaN	NaN	0.6922	0.8935	0.023	0.0212	0.021	0.0208	0.0204
0.0	0.0	0.0	-1363.9208	3023.8511	NaN	NaN	1.3	0.8933	0.0231	0.0212	0.021	0.0208	0.0205
0.0	0.0	0.0	-1159.9208	1521.8511	NaN	NaN	1.3	0.8931	0.0232	0.0212	0.0211	0.0209	0.0206
0.0	0.0	0.0	-601.9208	2324.8511	NaN	NaN	1.3	0.8927	0.0234	0.0212	0.0211	0.021	0.0206
0.0	0.0	0.0	-1648.9208	4392.8511	NaN	NaN	1.3	0.8922	0.0236	0.0212	0.0211	0.021	0.0208
0.0	0.0	0.0	739.0792	1718.8511	NaN	NaN	0.6993	0.8922	0.0236	0.0213	0.0211	0.021	0.0208
0.0	0.0	0.0	-1004.9208	1114.8511	NaN	NaN	1.3	0.8919	0.0236	0.0214	0.0211	0.021	0.0209
0.0	0.0	0.0	-84.9208	830.8511	NaN	NaN	1.1138	0.8916	0.0237	0.0215	0.0212	0.0211	0.021
0.0	0.0	0.0	765.0792	1904.8511	NaN	NaN	0.7134	0.8911	0.0237	0.0216	0.0213	0.0211	0.0211
0.0	0.0	0.0	-2075.9208	295.8511	NaN	NaN	-0.1662	0.8914	0.0237	0.0216	0.0213	0.021	0.021
0.0	0.0	0.0	-717.9208	765.8511	NaN	NaN	1.3	0.8914	0.0236	0.0216	0.0213	0.0211	0.021
0.0	0.0	0.0	-1337.9208	2567.8511	NaN	NaN	1.3	0.8915	0.0236	0.0214	0.0212	0.0212	0.0211
0.0	0.0	0.0	-2046.9208	2711.8511	NaN	NaN	1.3	0.8908	0.0238	0.0214	0.0213	0.0214	0.0213
0.0	0.0	0.0	-904.9208	2285.8511	NaN	NaN	1.3	0.8907	0.0238	0.0214	0.0214	0.0214	0.0212
0.0	0.0	0.0	367.0792	2172.8511	NaN	NaN	0.8555	0.8909	0.0237	0.0215	0.0214	0.0214	0.0212
0.0	0.0	0.0	-481.9208	-810.1489	NaN	NaN	0.627	0.8915	0.0236	0.0215	0.0214	0.0211	0.0209
0.0	0.0	0.0	-1942.9208	1283.8511	NaN	NaN	-0.3	0.8923	0.0235	0.0214	0.0212	0.0209	0.0207
0.0	0.0	0.0	-2834.9208	144.8511	NaN	NaN	-0.0538	0.8938	0.0231	0.0212	0.021	0.0205	0.0204
0.0	0.0	0.0	716.0792	2028.8511	NaN	NaN	0.7391	0.8949	0.0226	0.021	0.0208	0.0203	0.0203
0.0	0.0	0.0	-2040.9208	1967.8511	NaN	NaN	-0.3	0.896	0.0223	0.0208	0.0207	0.0201	0.0201
0.0	0.0	0.0	-1690.9208	4899.8511	NaN	NaN	1.3	0.8971	0.0219	0.0206	0.0205	0.02	0.02
0.0	0.0	0.0	-472.9208	1225.8511	NaN	NaN	1.3	0.8976	0.0219	0.0206	0.0204	0.0197	0.0197
0.0	0.0	0.0	-2777.9208	1166.8511	NaN	NaN	-0.3	0.8985	0.0217	0.0205	0.0203	0.0195	0.0195
0.0	0.0	0.0	-2450.9208	1122.8511	NaN	NaN	-0.3	0.8988	0.0216	0.0205	0.0202	0.0194	0.0195
0.0	0.0	0.0	-554.9208	2320.8511	NaN	NaN	1.3	0.8987	0.0215	0.0205	0.0203	0.0195	0.0196
0.0	0.0	0.0	-1506.9208	2124.8511	NaN	NaN	1.3	0.8984	0.0215	0.0204	0.0204	0.0196	0.0198
0.0	0.0	0.0	-1460.9208	1928.8511	NaN	NaN	1.3	0.8978	0.0217	0.0205	0.0204	0.0197	0.0199
0.0	0.0	0.0	-491.9208	393.8511	NaN	NaN	-0.3	0.8975	0.0218	0.0206	0.0205	0.0197	0.02
0.0	0.0	0.0	-1774.9208	2209.8511	NaN	NaN	1.3	0.8966	0.022	0.0207	0.0206	0.0199	0.0202
0.0	0.0	0.0	-2817.9208	1484.8511	NaN	NaN	-0.3	0.8964	0.022	0.0207	0.0206	0.02	0.0203
0.0	0.0	0.0	-562.9208	5394.8511	NaN	NaN	1.1165	0.8958	0.0221	0.0208	0.0207	0.0202	0.0204
0.0	0.0	0.0	67.0792	982.8511	NaN	NaN	0.9361	0.896	0.0221	0.0208	0.0207	0.0201	0.0204
0.0	0.0	0.0	-1538.9208	1217.8511	NaN	NaN	-0.3	0.896	0.0221	0.0208	0.0207	0.0201	0.0203
0.0	0.0	0.0	-1577.9208	3572.8511	NaN	NaN	1.3	0.8961	0.022	0.0208	0.0207	0.0201	0.0203
0.0	0.0	0.0	392.0792	-642.1489	NaN	NaN	1.3	0.8959	0.0221	0.0209	0.0207	0.0202	0.0202
0.0	0.0	0.0	-1340.9208	2929.8511	NaN	NaN	1.3	0.8964	0.0219	0.0209	0.0206	0.0201	0.0201
0.0	0.0	0.0	-1748.9208	-2940.1489	NaN	NaN	0.627	0.897	0.0219	0.0209	0.0205	0.0199	0.0198
0.0	0.0	0.0	-3432.9208	-753.1489	NaN	NaN	0.1799	0.8972	0.0219	0.0209	0.0205	0.0198	0.0198
0.0	0.0	0.0	132.0792	-2841.1489	NaN	NaN	1.0488	0.8969	0.0219	0.0209	0.0205	0.0199	0.0199
0.0	0.0	0.0	-2026.9208	2539.8511	NaN	NaN	1.3	0.8962	0.0218	0.0211	0.0205	0.0201	0.0202
0.0	0.0	0.0	-793.9208	430.8511	NaN	NaN	-0.3	0.8958	0.0219	0.0211	0.0205	0.0202	0.0205
0.0	0.0	0.0	-2010.9208	286.8511	NaN	NaN	-0.1664	0.8953	0.0219	0.0213	0.0206	0.0203	0.0206
0.0	0.0	0.0	-1.9208	-86.1489	NaN	NaN	0.9782	0.895	0.022	0.0213	0.0206	0.0204	0.0208
0.0	0.0	0.0	-1475.9208	2085.8511	NaN	NaN	1.3	0.8946	0.022	0.0215	0.0205	0.0205	0.021
0.0	0.0	0.0	-1200.9208	5282.8511	NaN	NaN	1.2942	0.8938	0.0221	0.0217	0.0205	0.0206	0.0212
0.0	0.0	0.0	-1731.9208	2487.8511	NaN	NaN	1.3	0.8939	0.0222	0.0216	0.0207	0.0206	0.0211
0.0	0.0	0.0	-2124.9208	786.8511	NaN	NaN	-0.3	0.8942	0.0221	0.0214	0.0208	0.0206	0.0209
0.0	0.0	0.0	-1171.9208	1719.8511	NaN	NaN	1.3	0.8944	0.0221	0.0214	0.0209	0.0205	0.0207
0.0	0.0	0.0	-53.9208	285.8511	NaN	NaN	1.2325	0.8947	0.0221	0.0214	0.0209	0.0204	0.0206
0.0	0.0	0.0	-1588.9208	1539.8511	NaN	NaN	-0.3	0.895	0.022	0.0213	0.0209	0.0203	0.0205
0.0	0.0	0.0	-173.9208	-91.1489	NaN	NaN	0.3439	0.8954	0.0218	0.0213	0.0209	0.0202	0.0204
0.0	0.0	0.0	137.0792	1521.8511	NaN	NaN	0.9174	0.8957	0.0217	0.0212	0.0208	0.0202	0.0204
0.0	0.0	0.0	-1089.9208	4320.8511	NaN	NaN	1.3	0.8961	0.0215	0.0212	0.0206	0.0202	0.0203
0.0	0.0	0.0	-332.9208	1572.8511	NaN	NaN	1.2685	0.8965	0.0215	0.0211	0.0206	0.0201	0.0202
0.0	0.0	0.0	260.0792	-602.1489	NaN	NaN	1.3	0.8963	0.0216	0.0211	0.0207	0.0201	0.0202
0.0	0.0	0.0	-1467.9208	-1502.1489	NaN	NaN	0.5058	0.8962	0.0216	0.0211	0.0207	0.0201	0.0202
0.0	0.0	0.0	-1144.9208	2543.8511	NaN	NaN	1.3	0.8964	0.0215	0.0211	0.0206	0.0202	0.0202
0.0	0.0	0.0	-201.9208	194.8511	NaN	NaN	-0.3	0.896	0.0215	0.0212	0.0206	0.0204	0.0203
0.0	0.0	0.0	207.0792	3095.8511	NaN	NaN	0.9373	0.8959	0.0215	0.0211	0.0206	0.0205	0.0203
0.0	0.0	0.0	-1444.9208	1426.8511	NaN	NaN	-0.3	0.8955	0.0217	0.0211	0.0207	0.0206	0.0204
0.0	0.0	0.0	-1609.9208	3104.8511	NaN	NaN	1.3	0.8955	0.0217	0.0211	0.0207	0.0207	0.0203
0.0	0.0	0.0	-2898.9208	1395.8511	NaN	NaN	-0.3	0.8953	0.0218	0.021	0.0208	0.0207	0.0203
0.0	0.0	0.0	-1390.9208	2624.8511	NaN	NaN	1.3	0.8958	0.0217	0.0209	0.0208	0.0205	0.0202
0.0	0.0	0.0	-602.9208	-306.1489	NaN	NaN	0.3368	0.8954	0.0219	0.0209	0.021	0.0205	0.0203
0.0	0.0	0.0	-1616.9208	2321.8511	NaN	NaN	1.3	0.8961	0.0217	0.0208	0.021	0.0204	0.02
0.0	0.0	0.0	-2725.9208	3069.8511	NaN	NaN	1.3	0.8959	0.0218	0.0209	0.0211	0.0204	0.0201
0.0	0.0	0.0	-2619.9208	798.8511	NaN	NaN	-0.3	0.8958	0.0218	0.0209	0.0211	0.0203	0.0201
0.0	0.0	0.0	-1663.9208	-518.1489	NaN	NaN	0.2375	0.8962	0.0218	0.0208	0.0209	0.0203	0.02
0.0	0.0	0.0	-2037.9208	-438.1489	NaN	NaN	0.177	0.8964	0.0217	0.0209	0.0208	0.0203	0.02
0.0	0.0	0.0	-881.9208	3387.8511	NaN	NaN	1.3	0.897	0.0215	0.0209	0.0204	0.0204	0.0199
0.0	0.0	0.0	-634.9208	3823.8511	NaN	NaN	1.1991	0.8968	0.0215	0.0209	0.0203	0.0205	0.02
0.0	0.0	0.0	-1240.9208	-155.1489	NaN	NaN	0.1111	0.8961	0.0218	0.021	0.0204	0.0207	0.0201
0.0	0.0	0.0	-2431.9208	5799.8511	NaN	NaN	1.3	0.8965	0.0217	0.021	0.0202	0.0207	0.0199
0.0	0.0	0.0	-1679.9208	-1522.1489	NaN	NaN	0.4754	0.8953	0.0221	0.0212	0.0204	0.0208	0.0202
0.0	0.0	0.0	718.0792	494.8511	NaN	NaN	0.408	0.8958	0.022	0.0211	0.0202	0.0208	0.0201
0.0	0.0	0.0	-1906.9208	2583.8511	NaN	NaN	1.3	0.8958	0.0221	0.0211	0.0202	0.0208	0.02
0.0	0.0	0.0	-1359.9208	1029.8511	NaN	NaN	-0.3	0.896	0.0221	0.021	0.0201	0.0208	0.0199
0.0	0.0	0.0	-1756.9208	4083.8511	NaN	NaN	1.3	0.896	0.0221	0.0211	0.02	0.0208	0.02
0.0	0.0	0.0	-18.9208	1122.8511	NaN	NaN	1.0171	0.8958	0.0222	0.0211	0.0201	0.0209	0.02
0.0	0.0	0.0	-1899.9208	1394.8511	NaN	NaN	-0.3	0.8953	0.0223	0.0211	0.0202	0.0209	0.0201
0.0	0.0	0.0	-2440.9208	1614.8511	NaN	NaN	-0.3	0.8952	0.0223	0.0212	0.0203	0.0209	0.02
0.0	0.0	0.0	-2898.9208	593.8511	NaN	NaN	-0.2576	0.8951	0.0224	0.0213	0.0203	0.0209	0.0201
0.0	0.0	0.0	-824.9208	18.8511	NaN	NaN	-0.0234	0.896	0.0222	0.0211	0.0201	0.0207	0.0199
0.0	0.0	0.0	-1692.9208	3351.8511	NaN	NaN	1.3	0.897	0.022	0.0211	0.0197	0.0205	0.0197
0.0	0.0	0.0	-1627.9208	2207.8511	NaN	NaN	1.3	0.8969	0.0221	0.0211	0.0197	0.0205	0.0197
0.0	0.0	0.0	333.0792	2992.8511	NaN	NaN	0.8999	0.8972	0.0221	0.021	0.0195	0.0205	0.0196
0.0	0.0	0.0	-656.9208	1207.8511	NaN	NaN	1.3	0.8968	0.0223	0.0211	0.0196	0.0207	0.0196
0.0	0.0	0.0	-2508.9208	3444.8511	NaN	NaN	1.3	0.8968	0.0223	0.0211	0.0196	0.0206	0.0196
0.0	0.0	0.0	396.0792	794.8511	NaN	NaN	0.6674	0.896	0.0225	0.0212	0.0197	0.0208	0.0198
0.0	0.0	0.0	-1259.9208	3853.8511	NaN	NaN	1.3	0.8958	0.0225	0.0213	0.0197	0.0208	0.0199
0.0	0.0	0.0	-1555.9208	4709.8511	NaN	NaN	1.3	0.8954	0.0226	0.0214	0.0198	0.0209	0.02
0.0	0.0	0.0	-764.9208	2928.8511	NaN	NaN	1.3	0.8947	0.0227	0.0215	0.02	0.0211	0.0201
0.0	0.0	0.0	-1917.9208	1288.8511	NaN	NaN	-0.3	0.894	0.0228	0.0216	0.0201	0.0212	0.0203
0.0	0.0	0.0	-1475.9208	1252.8511	NaN	NaN	-0.3	0.8942	0.0227	0.0216	0.02	0.0212	0.0203
0.0	0.0	0.0	-815.9208	930.8511	NaN	NaN	1.3	0.8945	0.0225	0.0216	0.0199	0.0211	0.0204
0.0	0.0	0.0	-1669.9208	3957.8511	NaN	NaN	1.3	0.8947	0.0224	0.0216	0.0198	0.0211	0.0204
0.0	0.0	0.0	-3034.9208	1149.8511	NaN	NaN	-0.3	0.894	0.0224	0.0217	0.0201	0.0213	0.0205
0.0	0.0	0.0	-2183.9208	217.8511	NaN	NaN	-0.1108	0.8945	0.0223	0.0216	0.02	0.0211	0.0205
0.0	0.0	0.0	-660.9208	-361.1489	NaN	NaN	0.3534	0.8951	0.0221	0.0215	0.0198	0.021	0.0204
0.0	0.0	0.0	-2323.9208	3156.8511	NaN	NaN	1.3	0.8963	0.0218	0.0213	0.0196	0.0209	0.0202
0.0	0.0	0.0	-3525.9208	-429.1489	NaN	NaN	0.1085	0.8954	0.022	0.0214	0.0198	0.021	0.0204
0.0	0.0	0.0	-899.9208	1938.8511	NaN	NaN	1.3	0.8964	0.0218	0.0211	0.0196	0.0208	0.0201
0.0	0.0	0.0	-2307.9208	2592.8511	NaN	NaN	1.3	0.8963	0.0219	0.0211	0.0197	0.0208	0.0202
0.0	0.0	0.0	-2249.9208	258.8511	NaN	NaN	-0.13	0.8967	0.0219	0.021	0.0196	0.0208	0.0201
0.0	0.0	0.0	-1436.9208	2684.8511	NaN	NaN	1.3	0.8968	0.0219	0.0209	0.0197	0.0208	0.02
0.0	0.0	0.0	792.0792	844.8511	NaN	NaN	0.5161	0.8967	0.0219	0.0208	0.0197	0.0209	0.02
0.0	0.0	0.0	-1001.9208	1070.8511	NaN	NaN	1.3	0.8961	0.0222	0.0209	0.0199	0.021	0.0201
0.0	0.0	0.0	-2985.9208	2865.8511	NaN	NaN	-0.3	0.8958	0.0223	0.0209	0.0199	0.021	0.0201
0.0	0.0	0.0	-3334.9208	-76.1489	NaN	NaN	0.0223	0.895	0.0224	0.021	0.0202	0.021	0.0204
0.0	0.0	0.0	-1190.9208	729.8511	NaN	NaN	-0.3	0.8948	0.0224	0.021	0.0203	0.0211	0.0204
0.0	0.0	0.0	-2021.9208	971.8511	NaN	NaN	-0.3	0.8947	0.0225	0.021	0.0203	0.0211	0.0204
0.0	0.0	0.0	-864.9208	2204.8511	NaN	NaN	1.3	0.895	0.0223	0.021	0.0203	0.021	0.0203
0.0	0.0	0.0	-1215.9208	-206.1489	NaN	NaN	0.145	0.8951	0.0223	0.021	0.0204	0.0209	0.0203
0.0	0.0	0.0	-2723.9208	3356.8511	NaN	NaN	1.3	0.8956	0.0221	0.0209	0.0203	0.0208	0.0202
0.0	0.0	0.0	-1586.9208	-244.1489	NaN	NaN	0.1333	0.8955	0.0221	0.0209	0.0204	0.0208	0.0203
0.0	0.0	0.0	-837.9208	4941.8511	NaN	NaN	1.2042	0.896	0.022	0.021	0.0202	0.0206	0.0202
0.0	0.0	0.0	-2436.9208	3677.8511	NaN	NaN	1.3	0.8958	0.0221	0.0208	0.0204	0.0206	0.0202
0.0	0.0	0.0	-2528.9208	1129.8511	NaN	NaN	-0.3	0.8959	0.0222	0.0206	0.0205	0.0206	0.0201
0.0	0.0	0.0	-2382.9208	1953.8511	NaN	NaN	-0.3	0.8955	0.0224	0.0206	0.0207	0.0207	0.0201
0.0	0.0	0.0	650.0792	4930.8511	NaN	NaN	0.8835	0.8955	0.0225	0.0205	0.0206	0.0207	0.0202
0.0	0.0	0.0	1701.0792	4494.8511	NaN	NaN	0.7255	0.8953	0.0226	0.0205	0.0207	0.0208	0.0202
0.0	0.0	0.0	1334.0792	1714.8511	NaN	NaN	0.5624	0.895	0.0228	0.0203	0.0209	0.0209	0.0201
0.0	0.0	0.0	2357.0792	1077.8511	NaN	NaN	0.3138	0.8947	0.0229	0.0203	0.0209	0.021	0.0201
0.0	0.0	0.0	2989.0792	-826.1489	NaN	NaN	-0.3	0.8945	0.023	0.0203	0.0209	0.021	0.0203
0.0	0.0	0.0	1297.0792	4186.8511	NaN	NaN	0.7635	0.894	0.0231	0.0204	0.0209	0.0211	0.0204
0.0	0.0	0.0	1876.0792	3468.8511	NaN	NaN	0.649	0.8937	0.0232	0.0204	0.021	0.0211	0.0206
0.0	0.0	0.0	207.0792	4185.8511	NaN	NaN	0.9529	0.8932	0.0233	0.0204	0.0212	0.0212	0.0207
0.0	0.0	0.0	1680.0792	2655.8511	NaN	NaN	0.6125	0.8933	0.0233	0.0203	0.0213	0.0212	0.0207
0.0	0.0	0.0	-1665.9208	2437.8511	NaN	NaN	1.3	0.8935	0.0231	0.0202	0.0213	0.0212	0.0207
0.0	0.0	0.0	-3855.9208	982.8511	NaN	NaN	-0.3	0.8932	0.0229	0.0205	0.0214	0.0213	0.0207
0.0	0.0	0.0	-2456.9208	739.8511	NaN	NaN	-0.3	0.8936	0.0227	0.0205	0.0214	0.0212	0.0206
0.0	0.0	0.0	-2193.9208	387.8511	NaN	NaN	-0.2147	0.8938	0.0226	0.0206	0.0214	0.021	0.0206
0.0	0.0	0.0	-1685.9208	1858.8511	NaN	NaN	1.3	0.8945	0.0224	0.0205	0.0213	0.0208	0.0205
0.0	0.0	0.0	-1618.9208	-1691.1489	NaN	NaN	0.5109	0.8947	0.0223	0.0205	0.0214	0.0207	0.0205
0.0	0.0	0.0	-2147.9208	1851.8511	NaN	NaN	-0.3	0.8948	0.0223	0.0205	0.0214	0.0206	0.0205
0.0	0.0	0.0	-752.9208	1707.8511	NaN	NaN	1.3	0.8948	0.0223	0.0205	0.0214	0.0206	0.0205
0.0	0.0	0.0	-536.9208	1634.8511	NaN	NaN	1.3	0.8947	0.0223	0.0206	0.0215	0.0205	0.0205
0.0	0.0	0.0	-1174.9208	1041.8511	NaN	NaN	-0.3	0.8945	0.0224	0.0206	0.0216	0.0205	0.0205
0.0	0.0	0.0	-191.9208	-55.1489	NaN	NaN	0.2232	0.8944	0.0224	0.0206	0.0217	0.0205	0.0204
0.0	0.0	0.0	-1325.9208	2319.8511	NaN	NaN	1.3	0.8942	0.0225	0.0206	0.0218	0.0206	0.0203
0.0	0.0	0.0	-2146.9208	964.8511	NaN	NaN	-0.3	0.894	0.0226	0.0207	0.0219	0.0205	0.0203
0.0	0.0	0.0	-690.9208	934.8511	NaN	NaN	1.3	0.8938	0.0228	0.0207	0.0219	0.0206	0.0202
0.0	0.0	0.0	-1341.9208	754.8511	NaN	NaN	-0.3	0.8936	0.0229	0.0207	0.022	0.0207	0.0202
0.0	0.0	0.0	-513.9208	-858.1489	NaN	NaN	0.6254	0.8937	0.0229	0.0207	0.0219	0.0206	0.0202
0.0	0.0	0.0	-3063.9208	-129.1489	NaN	NaN	0.0404	0.8933	0.023	0.0208	0.022	0.0206	0.0202
0.0	0.0	0.0	-113.9208	-1765.1489	NaN	NaN	0.9394	0.8934	0.023	0.0208	0.022	0.0206	0.0202
0.0	0.0	0.0	-1928.9208	-200.1489	NaN	NaN	0.094	0.8935	0.023	0.0207	0.0219	0.0206	0.0202
0.0	0.0	0.0	-2909.9208	123.8511	NaN	NaN	-0.0445	0.8935	0.023	0.0207	0.0219	0.0206	0.0202
0.0	0.0	0.0	-1923.9208	-1880.1489	NaN	NaN	0.4942	0.8936	0.023	0.0208	0.0218	0.0206	0.0201
0.0	0.0	0.0	-470.9208	-2479.1489	NaN	NaN	0.8404	0.8935	0.0229	0.0208	0.0219	0.0207	0.0201
0.0	0.0	0.0	-136.9208	741.8511	NaN	NaN	1.2263	0.8938	0.0228	0.0207	0.0219	0.0208	0.02
0.0	0.0	0.0	-1738.9208	1044.8511	NaN	NaN	-0.3	0.8935	0.0229	0.0208	0.0219	0.0209	0.02
0.0	0.0	0.0	-1484.9208	-1666.1489	NaN	NaN	0.5288	0.8934	0.0229	0.0208	0.0219	0.0209	0.0201
0.0	0.0	0.0	-2315.9208	-1474.1489	NaN	NaN	0.389	0.8933	0.023	0.0208	0.0219	0.021	0.0201
0.0	0.0	0.0	-1471.9208	1574.8511	NaN	NaN	1.3	0.8934	0.0229	0.0207	0.0219	0.021	0.0201
0.0	0.0	0.0	-1604.9208	2858.8511	NaN	NaN	1.3	0.8933	0.0229	0.0206	0.0219	0.0211	0.0201
0.0	0.0	0.0	-1264.9208	-1934.1489	NaN	NaN	0.6046	0.8928	0.0231	0.0207	0.022	0.0213	0.0201
0.0	0.0	0.0	-1566.9208	-1091.1489	NaN	NaN	0.4105	0.8925	0.0231	0.0208	0.022	0.0214	0.0202
0.0	0.0	0.0	-2511.9208	876.8511	NaN	NaN	-0.3	0.8924	0.0232	0.0208	0.022	0.0214	0.0203
0.0	0.0	0.0	-1074.9208	-3197.1489	NaN	NaN	0.7484	0.8923	0.0232	0.0209	0.022	0.0214	0.0203
0.0	0.0	0.0	-1572.9208	-2377.1489	NaN	NaN	0.6018	0.8925	0.0231	0.0208	0.022	0.0214	0.0203
0.0	0.0	0.0	-318.9208	-260.1489	NaN	NaN	0.4493	0.893	0.023	0.0207	0.0219	0.0213	0.0202
0.0	0.0	0.0	812.0792	-854.1489	NaN	NaN	1.3	0.8933	0.0229	0.0206	0.0219	0.0212	0.0201
0.0	0.0	0.0	-408.9208	-1515.1489	NaN	NaN	0.7875	0.8932	0.0229	0.0206	0.0219	0.0213	0.0201
0.0	0.0	0.0	-999.9208	971.8511	NaN	NaN	-0.3	0.893	0.0229	0.0206	0.0219	0.0214	0.0201
0.0	0.0	0.0	-74.9208	1862.8511	NaN	NaN	1.0419	0.8928	0.023	0.0206	0.0219	0.0215	0.0202
0.0	0.0	0.0	774.0792	-2468.1489	NaN	NaN	1.3	0.8925	0.0231	0.0207	0.0219	0.0216	0.0202
0.0	0.0	0.0	-1731.9208	-2726.1489	NaN	NaN	0.6115	0.8921	0.0231	0.0207	0.0219	0.0218	0.0203
0.0	0.0	0.0	-527.9208	-202.1489	NaN	NaN	0.2769	0.892	0.0232	0.0207	0.022	0.0219	0.0203
0.0	0.0	0.0	-1962.9208	991.8511	NaN	NaN	-0.3	0.892	0.0232	0.0207	0.022	0.0219	0.0203
0.0	0.0	0.0	15.0792	-1781.1489	NaN	NaN	1.0085	0.8918	0.0232	0.0207	0.022	0.022	0.0203
0.0	0.0	0.0	648.0792	-1554.1489	NaN	NaN	1.3	0.8916	0.0232	0.0207	0.0221	0.0222	0.0203
0.0	0.0	0.0	-1326.9208	-587.1489	NaN	NaN	0.3068	0.8915	0.0232	0.0207	0.022	0.0223	0.0203
0.0	0.0	0.0	-103.9208	-184.1489	NaN	NaN	0.6393	0.8917	0.0232	0.0206	0.022	0.0223	0.0202
0.0	0.0	0.0	216.0792	902.8511	NaN	NaN	0.8069	0.8917	0.0232	0.0205	0.022	0.0223	0.0202
0.0	0.0	0.0	-2472.9208	611.8511	NaN	NaN	-0.3	0.8917	0.0232	0.0206	0.0221	0.0222	0.0203
0.0	0.0	0.0	-1750.9208	1082.8511	NaN	NaN	-0.3	0.8918	0.0231	0.0206	0.0221	0.0221	0.0202
0.0	0.0	0.0	-802.9208	-475.1489	NaN	NaN	0.3718	0.8919	0.0231	0.0205	0.0221	0.0221	0.0202
0.0	0.0	0.0	454.0792	-1551.1489	NaN	NaN	1.3	0.8919	0.0231	0.0206	0.0221	0.0221	0.0202
0.0	0.0	0.0	1554.0792	-881.1489	NaN	NaN	-0.3	0.8917	0.0231	0.0206	0.0221	0.0221	0.0203
0.0	0.0	0.0	162.0792	-2745.1489	NaN	NaN	1.0627	0.8914	0.0232	0.0207	0.0222	0.0221	0.0204
0.0	0.0	0.0	497.0792	-2611.1489	NaN	NaN	1.2351	0.8917	0.0231	0.0206	0.0222	0.0221	0.0203
0.0	0.0	0.0	-176.9208	650.8511	NaN	NaN	1.3	0.8922	0.023	0.0205	0.0221	0.0221	0.0201
0.0	0.0	0.0	1133.0792	-130.1489	NaN	NaN	-0.1298	0.892	0.0231	0.0204	0.0221	0.0222	0.0201
0.0	0.0	0.0	-670.9208	-2162.1489	NaN	NaN	0.7632	0.8917	0.0231	0.0205	0.0222	0.0223	0.0202
0.0	0.0	0.0	-1588.9208	1002.8511	NaN	NaN	-0.3	0.8915	0.0232	0.0206	0.0222	0.0223	0.0202
0.0	0.0	0.0	-1667.9208	2340.8511	NaN	NaN	1.3	0.8911	0.0233	0.0208	0.0223	0.0222	0.0203
0.0	0.0	0.0	-2203.9208	-915.1489	NaN	NaN	0.2934	0.8908	0.0233	0.0209	0.0224	0.0222	0.0204
0.0	0.0	0.0	-557.9208	-1285.1489	NaN	NaN	0.6973	0.891	0.0233	0.0209	0.0224	0.0221	0.0203
0.0	0.0	0.0	-311.9208	1709.8511	NaN	NaN	1.2231	0.8917	0.0232	0.0206	0.0223	0.022	0.0201
0.0	0.0	0.0	1106.0792	740.8511	NaN	NaN	0.4011	0.8919	0.0231	0.0206	0.0224	0.022	0.0201
0.0	0.0	0.0	-1500.9208	148.8511	NaN	NaN	-0.1101	0.8915	0.0232	0.0208	0.0224	0.0219	0.0202
0.0	0.0	0.0	-423.9208	-2061.1489	NaN	NaN	0.8294	0.8913	0.0233	0.0209	0.0224	0.0219	0.0202
0.0	0.0	0.0	-1245.9208	-892.1489	NaN	NaN	0.4173	0.8914	0.0233	0.0209	0.0224	0.0217	0.0202
0.0	0.0	0.0	-322.9208	-1902.1489	NaN	NaN	0.8549	0.8915	0.0233	0.0209	0.0224	0.0216	0.0202
0.0	0.0	0.0	-1194.9208	3.8511	NaN	NaN	-0.0032	0.8917	0.0232	0.0209	0.0224	0.0216	0.0201
0.0	0.0	0.0	-1095.9208	-1154.1489	NaN	NaN	0.5129	0.8914	0.0233	0.021	0.0225	0.0217	0.0201
0.0	0.0	0.0	-2041.9208	1614.8511	NaN	NaN	-0.3	0.8916	0.0232	0.021	0.0224	0.0217	0.0201
0.0	0.0	0.0	1426.0792	-2319.1489	NaN	NaN	1.3	0.8914	0.0232	0.021	0.0224	0.0218	0.0202
0.0	0.0	0.0	-868.9208	-2114.1489	NaN	NaN	0.7087	0.8914	0.0232	0.021	0.0224	0.0218	0.0202
0.0	0.0	0.0	-1792.9208	895.8511	NaN	NaN	-0.3	0.8917	0.023	0.021	0.0224	0.0218	0.0201
0.0	0.0	0.0	-1284.9208	1693.8511	NaN	NaN	1.3	0.8917	0.023	0.021	0.0225	0.0218	0.0201
0.0	0.0	0.0	-602.9208	873.8511	NaN	NaN	1.3	0.8912	0.023	0.0211	0.0226	0.0219	0.0202
0.0	0.0	0.0	-865.9208	-492.1489	NaN	NaN	0.3624	0.8907	0.0233	0.0212	0.0226	0.0219	0.0203
0.0	0.0	0.0	-2938.9208	-1884.1489	NaN	NaN	0.3907	0.8904	0.0234	0.0214	0.0226	0.0219	0.0203
0.0	0.0	0.0	-734.9208	-590.1489	NaN	NaN	0.4454	0.8911	0.0232	0.0213	0.0225	0.0217	0.0202
0.0	0.0	0.0	-1467.9208	-1433.1489	NaN	NaN	0.494	0.8912	0.0231	0.0212	0.0225	0.0217	0.0202
0.0	0.0	0.0	-1622.9208	490.8511	NaN	NaN	-0.3	0.8914	0.023	0.0212	0.0225	0.0217	0.0202
0.0	0.0	0.0	-1073.9208	-897.1489	NaN	NaN	0.4552	0.8914	0.023	0.0213	0.0225	0.0217	0.0202
0.0	0.0	0.0	-2362.9208	-2025.1489	NaN	NaN	0.4615	0.8909	0.0231	0.0214	0.0225	0.0217	0.0204
0.0	0.0	0.0	218.0792	-2210.1489	NaN	NaN	1.1095	0.8909	0.0231	0.0215	0.0224	0.0217	0.0204
0.0	0.0	0.0	-1903.9208	-3506.1489	NaN	NaN	0.6481	0.8908	0.0232	0.0216	0.0224	0.0216	0.0205
0.0	0.0	0.0	-122.9208	-1948.1489	NaN	NaN	0.9406	0.8912	0.023	0.0215	0.0223	0.0216	0.0203
0.0	0.0	0.0	1162.0792	-39.1489	NaN	NaN	-0.0349	0.8916	0.0229	0.0215	0.0222	0.0216	0.0203
0.0	0.0	0.0	-2148.9208	-1503.1489	NaN	NaN	0.4116	0.8914	0.0229	0.0215	0.0221	0.0217	0.0204
0.0	0.0	0.0	-1876.9208	1941.8511	NaN	NaN	1.3	0.8913	0.0229	0.0214	0.0221	0.0219	0.0205
0.0	0.0	0.0	238.0792	21.8511	NaN	NaN	0.0841	0.8909	0.0229	0.0214	0.0222	0.022	0.0206
0.0	0.0	0.0	-2928.9208	1259.8511	NaN	NaN	-0.3	0.8904	0.023	0.0215	0.0223	0.022	0.0207
0.0	0.0	0.0	-1299.9208	1378.8511	NaN	NaN	1.3	0.8902	0.0231	0.0217	0.0224	0.0219	0.0207
0.0	0.0	0.0	-3575.9208	-1264.1489	NaN	NaN	0.2612	0.8904	0.0231	0.0218	0.0224	0.0216	0.0207
0.0	0.0	0.0	-1245.9208	-2819.1489	NaN	NaN	0.6935	0.8907	0.023	0.0218	0.0223	0.0214	0.0207
0.0	0.0	0.0	-934.9208	168.8511	NaN	NaN	-0.2204	0.8911	0.023	0.0218	0.0222	0.0213	0.0206
0.0	0.0	0.0	-574.9208	-2878.1489	NaN	NaN	0.8335	0.891	0.023	0.0218	0.0222	0.0213	0.0207
0.0	0.0	0.0	-1553.9208	-1770.1489	NaN	NaN	0.5325	0.8911	0.023	0.0219	0.0221	0.0213	0.0206
0.0	0.0	0.0	-1035.9208	-531.1489	NaN	NaN	0.3389	0.8912	0.0229	0.0219	0.022	0.0213	0.0207
0.0	0.0	0.0	-1883.9208	150.8511	NaN	NaN	-0.087	0.8912	0.0228	0.0219	0.022	0.0213	0.0208
0.0	0.0	0.0	-247.9208	-3339.1489	NaN	NaN	0.9309	0.891	0.0228	0.022	0.022	0.0213	0.0208
0.0	0.0	0.0	-2453.9208	-245.1489	NaN	NaN	0.0908	0.891	0.0228	0.022	0.022	0.0214	0.0208
0.0	0.0	0.0	-648.9208	-1362.1489	NaN	NaN	0.6773	0.8907	0.0228	0.0222	0.022	0.0214	0.0209
0.0	0.0	0.0	-1418.9208	-169.1489	NaN	NaN	0.1065	0.8909	0.0227	0.022	0.022	0.0214	0.021
0.0	0.0	0.0	-3742.9208	-936.1489	NaN	NaN	0.2001	0.8907	0.0227	0.022	0.0221	0.0213	0.0212
0.0	0.0	0.0	-3628.9208	-1913.1489	NaN	NaN	0.3452	0.891	0.0226	0.0219	0.022	0.0212	0.0212
0.0	0.0	0.0	-1865.9208	2049.8511	NaN	NaN	1.3	0.891	0.0225	0.0218	0.022	0.0214	0.0213
0.0	0.0	0.0	-1011.9208	-621.1489	NaN	NaN	0.3804	0.8907	0.0226	0.0219	0.0221	0.0214	0.0214
0.0	0.0	0.0	-2777.9208	-299.1489	NaN	NaN	0.0972	0.8903	0.0227	0.0221	0.0222	0.0213	0.0214
0.0	0.0	0.0	-744.9208	-1663.1489	NaN	NaN	0.6907	0.8904	0.0227	0.0222	0.0222	0.0212	0.0213
0.0	0.0	0.0	-1544.9208	-4918.1489	NaN	NaN	0.761	0.8905	0.0226	0.0223	0.0221	0.0211	0.0214
0.0	0.0	0.0	-1111.9208	1738.8511	NaN	NaN	1.3	0.8915	0.0222	0.022	0.022	0.021	0.0213
0.0	0.0	0.0	-1493.9208	466.8511	NaN	NaN	-0.3	0.8917	0.022	0.0218	0.022	0.021	0.0215
0.0	0.0	0.0	-1285.9208	-2674.1489	NaN	NaN	0.6753	0.8917	0.0219	0.0217	0.022	0.0211	0.0216
0.0	0.0	0.0	-3343.9208	1892.8511	NaN	NaN	-0.3	0.8917	0.0219	0.0215	0.0221	0.0212	0.0216
0.0	0.0	0.0	-1961.9208	1181.8511	NaN	NaN	-0.3	0.8912	0.022	0.0216	0.0222	0.0213	0.0217
0.0	0.0	0.0	-3199.9208	1434.8511	NaN	NaN	-0.3	0.8911	0.022	0.0217	0.0222	0.0213	0.0217
0.0	0.0	0.0	-3028.9208	-2012.1489	NaN	NaN	0.3992	0.8912	0.022	0.0217	0.0223	0.0212	0.0217
0.0	0.0	0.0	-2009.9208	-2727.1489	NaN	NaN	0.5757	0.8915	0.0219	0.0217	0.0222	0.0211	0.0216
0.0	0.0	0.0	-1145.9208	4179.8511	NaN	NaN	1.3	0.8921	0.0216	0.0215	0.0221	0.0211	0.0216
0.0	0.0	0.0	-1296.9208	-2268.1489	NaN	NaN	0.6362	0.8913	0.0218	0.0217	0.0222	0.0212	0.0217
0.0	0.0	0.0	-3182.9208	2005.8511	NaN	NaN	-0.3	0.8913	0.0219	0.0217	0.0222	0.0212	0.0217
0.0	0.0	0.0	-2023.9208	851.8511	NaN	NaN	-0.3	0.8911	0.022	0.0218	0.0222	0.0211	0.0217
0.0	0.0	0.0	-2619.9208	-898.1489	NaN	NaN	0.2553	0.8913	0.0219	0.0219	0.0222	0.021	0.0217
0.0	0.0	0.0	-888.9208	-1482.1489	NaN	NaN	0.6251	0.8915	0.0217	0.0219	0.0222	0.021	0.0218
0.0	0.0	0.0	-1893.9208	42.8511	NaN	NaN	-0.0231	0.8918	0.0216	0.0219	0.0221	0.0209	0.0217
0.0	0.0	0.0	-836.9208	10.8511	NaN	NaN	-0.0131	0.892	0.0215	0.0218	0.0221	0.0209	0.0218
0.0	0.0	0.0	-2915.9208	-2678.1489	NaN	NaN	0.4787	0.892	0.0215	0.0218	0.0221	0.0208	0.0218
0.0	0.0	0.0	-2462.9208	-543.1489	NaN	NaN	0.1807	0.8919	0.0215	0.0218	0.0222	0.0209	0.0218
0.0	0.0	0.0	-2375.9208	870.8511	NaN	NaN	-0.3	0.8919	0.0214	0.0216	0.0222	0.021	0.0219
0.0	0.0	0.0	-1760.9208	747.8511	NaN	NaN	-0.3	0.8919	0.0214	0.0216	0.0222	0.021	0.022
0.0	0.0	0.0	-666.9208	1470.8511	NaN	NaN	1.3	0.8918	0.0214	0.0215	0.0222	0.0212	0.0219
0.0	0.0	0.0	475.0792	-897.1489	NaN	NaN	1.3	0.8916	0.0214	0.0215	0.0223	0.0212	0.0219
0.0	0.0	0.0	-1486.9208	451.8511	NaN	NaN	-0.3	0.8915	0.0215	0.0216	0.0223	0.0213	0.0218
0.0	0.0	0.0	-588.9208	-686.1489	NaN	NaN	0.5381	0.8917	0.0215	0.0216	0.0223	0.0212	0.0217
0.0	0.0	0.0	-1121.9208	-2186.1489	NaN	NaN	0.6609	0.8914	0.0217	0.0217	0.0224	0.0212	0.0216
0.0	0.0	0.0	-3854.9208	-3079.1489	NaN	NaN	0.4441	0.8913	0.0217	0.0218	0.0224	0.0212	0.0216
0.0	0.0	0.0	-1654.9208	-1735.1489	NaN	NaN	0.5118	0.8915	0.0217	0.0218	0.0223	0.0212	0.0215
0.0	0.0	0.0	-1943.9208	-948.1489	NaN	NaN	0.3278	0.8914	0.0217	0.0218	0.0222	0.0212	0.0216
0.0	0.0	0.0	-2518.9208	-1020.1489	NaN	NaN	0.2883	0.8917	0.0215	0.0218	0.0222	0.0212	0.0216
0.0	0.0	0.0	-414.9208	-2067.1489	NaN	NaN	0.8328	0.8917	0.0215	0.0218	0.0221	0.0213	0.0216
0.0	0.0	0.0	-3174.9208	-97.1489	NaN	NaN	0.0297	0.8918	0.0214	0.0218	0.0221	0.0213	0.0216
0.0	0.0	0.0	-2174.9208	2288.8511	NaN	NaN	1.3	0.892	0.0213	0.0217	0.022	0.0213	0.0216
0.0	0.0	0.0	-99.9208	-1721.1489	NaN	NaN	0.9451	0.8915	0.0215	0.0219	0.0221	0.0214	0.0217
0.0	0.0	0.0	-3307.9208	-1332.1489	NaN	NaN	0.2871	0.8916	0.0215	0.0219	0.0221	0.0214	0.0216
0.0	0.0	0.0	-1654.9208	-1894.1489	NaN	NaN	0.5337	0.8912	0.0217	0.0219	0.0222	0.0214	0.0216
0.0	0.0	0.0	168.0792	-1760.1489	NaN	NaN	1.1056	0.891	0.0218	0.022	0.0221	0.0214	0.0217
0.0	0.0	0.0	-2706.9208	-900.1489	NaN	NaN	0.2496	0.8911	0.0218	0.0219	0.0221	0.0215	0.0216
0.0	0.0	0.0	-842.9208	-1688.1489	NaN	NaN	0.667	0.8911	0.0218	0.022	0.0219	0.0216	0.0216
0.0	0.0	0.0	-2137.9208	1739.8511	NaN	NaN	-0.3	0.8917	0.0217	0.022	0.0216	0.0215	0.0215
0.0	0.0	0.0	340.0792	1061.8511	NaN	NaN	0.7574	0.8919	0.0216	0.0221	0.0214	0.0216	0.0215
0.0	0.0	0.0	-2559.9208	-1441.1489	NaN	NaN	0.3602	0.8916	0.0217	0.0223	0.0213	0.0216	0.0215
0.0	0.0	0.0	-2021.9208	5778.8511	NaN	NaN	1.3	0.8917	0.0217	0.0225	0.0211	0.0216	0.0213
0.0	0.0	0.0	-133.9208	96.8511	NaN	NaN	-0.3	0.8915	0.0219	0.0225	0.0211	0.0216	0.0214
0.0	0.0	0.0	-1524.9208	-2604.1489	NaN	NaN	0.6307	0.8916	0.0219	0.0225	0.0211	0.0215	0.0214
0.0	0.0	0.0	-1938.9208	1465.8511	NaN	NaN	-0.3	0.8918	0.0218	0.0226	0.021	0.0215	0.0213
0.0	0.0	0.0	-1156.9208	2065.8511	NaN	NaN	1.3	0.8916	0.0217	0.0228	0.0209	0.0216	0.0213
0.0	0.0	0.0	-1846.9208	4256.8511	NaN	NaN	1.3	0.8915	0.0216	0.0229	0.0208	0.0217	0.0214
0.0	0.0	0.0	-2461.9208	-661.1489	NaN	NaN	0.2117	0.8915	0.0219	0.0227	0.0209	0.0217	0.0213
0.0	0.0	0.0	-1813.9208	1266.8511	NaN	NaN	-0.3	0.8918	0.0218	0.0228	0.0207	0.0216	0.0212
0.0	0.0	0.0	-1970.9208	822.8511	NaN	NaN	-0.3	0.8915	0.0216	0.023	0.0207	0.0218	0.0214
0.0	0.0	0.0	-2042.9208	5883.8511	NaN	NaN	1.3	0.8916	0.0214	0.023	0.0207	0.0218	0.0214
0.0	0.0	0.0	-2673.9208	1302.8511	NaN	NaN	-0.3	0.8916	0.0215	0.0228	0.0208	0.0218	0.0215
0.0	0.0	0.0	-3016.9208	1093.8511	NaN	NaN	-0.3	0.8918	0.0216	0.0227	0.0208	0.0217	0.0215
0.0	0.0	0.0	-3516.9208	3109.8511	NaN	NaN	-0.3	0.892	0.0215	0.0226	0.0208	0.0216	0.0215
0.0	0.0	0.0	-3257.9208	2949.8511	NaN	NaN	-0.3	0.8923	0.0213	0.0225	0.0207	0.0216	0.0216
0.0	0.0	0.0	-1853.9208	413.8511	NaN	NaN	-0.2874	0.8927	0.0211	0.0223	0.0207	0.0216	0.0216
0.0	0.0	0.0	-1513.9208	-147.1489	NaN	NaN	0.0886	0.8929	0.021	0.0223	0.0206	0.0216	0.0216
0.0	0.0	0.0	-2492.9208	773.8511	NaN	NaN	-0.3	0.893	0.0209	0.0223	0.0206	0.0216	0.0216
0.0	0.0	0.0	-3050.9208	892.8511	NaN	NaN	-0.3	0.8935	0.0208	0.0222	0.0204	0.0215	0.0217
0.0	0.0	0.0	-2636.9208	324.8511	NaN	NaN	-0.1405	0.8935	0.0208	0.0222	0.0204	0.0214	0.0217
0.0	0.0	0.0	-3673.9208	1735.8511	NaN	NaN	-0.3	0.8935	0.0207	0.0223	0.0202	0.0215	0.0218
0.0	0.0	0.0	-3043.9208	1721.8511	NaN	NaN	-0.3	0.8941	0.0204	0.0222	0.02	0.0215	0.0218
0.0	0.0	0.0	-1628.9208	3084.8511	NaN	NaN	1.3	0.8941	0.0204	0.0222	0.02	0.0216	0.0218
0.0	0.0	0.0	-1210.9208	423.8511	NaN	NaN	-0.3	0.8939	0.0206	0.0221	0.02	0.0216	0.0218
0.0	0.0	0.0	-797.9208	-1298.1489	NaN	NaN	0.6193	0.8941	0.0206	0.022	0.02	0.0215	0.0218
0.0	0.0	0.0	-2031.9208	1318.8511	NaN	NaN	-0.3	0.8948	0.0204	0.0219	0.0198	0.0214	0.0218
0.0	0.0	0.0	-1447.9208	1048.8511	NaN	NaN	-0.3	0.8954	0.0202	0.0217	0.0196	0.0213	0.0218
0.0	0.0	0.0	-2278.9208	937.8511	NaN	NaN	-0.3	0.8956	0.0201	0.0216	0.0195	0.0212	0.0219
0.0	0.0	0.0	-844.9208	4481.8511	NaN	NaN	1.2323	0.8961	0.02	0.0218	0.0192	0.021	0.0219
0.0	0.0	0.0	-637.9208	2162.8511	NaN	NaN	1.3	0.8961	0.0202	0.0217	0.0192	0.0209	0.0219
0.0	0.0	0.0	-3297.9208	-532.1489	NaN	NaN	0.1389	0.8958	0.0204	0.0216	0.0195	0.021	0.0217
0.0	0.0	0.0	-29.9208	2788.8511	NaN	NaN	1.0108	0.8971	0.0201	0.0215	0.0191	0.0207	0.0216
0.0	0.0	0.0	-1411.9208	1265.8511	NaN	NaN	-0.3	0.8975	0.02	0.0214	0.019	0.0205	0.0216
0.0	0.0	0.0	-1009.9208	3660.8511	NaN	NaN	1.3	0.8983	0.0198	0.0214	0.0187	0.0202	0.0215
0.0	0.0	0.0	-1925.9208	1615.8511	NaN	NaN	-0.3	0.8984	0.02	0.0213	0.0188	0.0202	0.0213
0.0	0.0	0.0	-1373.9208	1903.8511	NaN	NaN	1.3	0.8991	0.0199	0.0212	0.0186	0.02	0.0212
0.0	0.0	0.0	-785.9208	1881.8511	NaN	NaN	1.3	0.8996	0.0198	0.0211	0.0184	0.0198	0.0213
0.0	0.0	0.0	-1201.9208	3043.8511	NaN	NaN	1.3	0.8999	0.0197	0.0212	0.0183	0.0197	0.0213
0.0	0.0	0.0	-2505.9208	4982.8511	NaN	NaN	1.3	0.9001	0.0198	0.0211	0.0181	0.0194	0.0214
0.0	0.0	0.0	544.0792	22.8511	NaN	NaN	0.0403	0.9005	0.0199	0.0209	0.0183	0.0194	0.021
0.0	0.0	0.0	-1447.9208	3627.8511	NaN	NaN	1.3	0.9005	0.02	0.0209	0.0183	0.0194	0.0209
0.0	0.0	0.0	-1318.9208	1219.8511	NaN	NaN	-0.3	0.9008	0.02	0.0209	0.0183	0.0192	0.0208
0.0	0.0	0.0	-2054.9208	4655.8511	NaN	NaN	1.3	0.9015	0.0199	0.0208	0.0182	0.0191	0.0207
0.0	0.0	0.0	-975.9208	2599.8511	NaN	NaN	1.3	0.9012	0.02	0.0207	0.0183	0.0191	0.0207
0.0	0.0	0.0	-2287.9208	1266.8511	NaN	NaN	-0.3	0.9015	0.02	0.0206	0.0183	0.0191	0.0204
0.0	0.0	0.0	-982.9208	1788.8511	NaN	NaN	1.3	0.9011	0.0201	0.0207	0.0184	0.0192	0.0204
0.0	0.0	0.0	-2810.9208	6206.8511	NaN	NaN	1.3	0.9017	0.02	0.0207	0.0183	0.019	0.0204
0.0	0.0	0.0	-2253.9208	683.8511	NaN	NaN	-0.3	0.9007	0.0202	0.0208	0.0186	0.0192	0.0204
0.0	0.0	0.0	-1456.9208	2252.8511	NaN	NaN	1.3	0.9011	0.0201	0.0208	0.0185	0.0191	0.0203
0.0	0.0	0.0	-1825.9208	2477.8511	NaN	NaN	1.3	0.9008	0.0202	0.0209	0.0185	0.0191	0.0204
0.0	0.0	0.0	-1674.9208	1725.8511	NaN	NaN	1.3	0.9009	0.0202	0.0209	0.0185	0.0191	0.0203
0.0	0.0	0.0	-3089.9208	2417.8511	NaN	NaN	-0.3	0.9001	0.0204	0.0211	0.0188	0.0193	0.0203
0.0	0.0	0.0	-2424.9208	413.8511	NaN	NaN	-0.2058	0.9005	0.0204	0.021	0.0187	0.0192	0.0202
0.0	0.0	0.0	-1516.9208	174.8511	NaN	NaN	-0.1303	0.9009	0.0203	0.0209	0.0186	0.0191	0.0202
0.0	0.0	0.0	-1856.9208	1590.8511	NaN	NaN	-0.3	0.9011	0.0202	0.021	0.0185	0.019	0.0202
0.0	0.0	0.0	-1607.9208	1182.8511	NaN	NaN	-0.3	0.9013	0.0202	0.021	0.0184	0.0189	0.0202
0.0	0.0	0.0	-1753.9208	1918.8511	NaN	NaN	1.3	0.9013	0.0203	0.021	0.0184	0.0189	0.0202
0.0	0.0	0.0	-934.9208	1734.8511	NaN	NaN	1.3	0.9017	0.0203	0.0209	0.0183	0.0188	0.0201
0.0	0.0	0.0	-1624.9208	720.8511	NaN	NaN	-0.3	0.9019	0.0204	0.0207	0.0182	0.0188	0.02
0.0	0.0	0.0	-747.9208	481.8511	NaN	NaN	-0.3	0.9021	0.0203	0.0207	0.0182	0.0187	0.02
0.0	0.0	0.0	-1401.9208	3442.8511	NaN	NaN	1.3	0.9031	0.0201	0.0204	0.0178	0.0185	0.02
0.0	0.0	0.0	-1372.9208	5014.8511	NaN	NaN	1.3	0.903	0.0202	0.0203	0.0178	0.0185	0.0201
0.0	0.0	0.0	-711.9208	3225.8511	NaN	NaN	1.2832	0.9018	0.0205	0.0205	0.0184	0.0189	0.02
0.0	0.0	0.0	-3216.9208	579.8511	NaN	NaN	-0.2199	0.9008	0.0208	0.0206	0.0187	0.0192	0.02
0.0	0.0	0.0	-1804.9208	-545.1489	NaN	NaN	0.232	0.9007	0.0208	0.0206	0.0187	0.0192	0.0201
0.0	0.0	0.0	-1901.9208	2821.8511	NaN	NaN	1.3	0.9011	0.0206	0.0205	0.0186	0.0191	0.0201
0.0	0.0	0.0	-3613.9208	214.8511	NaN	NaN	-0.0632	0.9008	0.0205	0.0205	0.0187	0.0193	0.0202
0.0	0.0	0.0	-1606.9208	499.8511	NaN	NaN	-0.3	0.901	0.0204	0.0205	0.0186	0.0192	0.0202
0.0	0.0	0.0	-2695.9208	5413.8511	NaN	NaN	1.3	0.9014	0.0202	0.0206	0.0184	0.0191	0.0202
0.0	0.0	0.0	-550.9208	792.8511	NaN	NaN	1.3	0.9011	0.0203	0.0207	0.0186	0.0191	0.0202
0.0	0.0	0.0	-2608.9208	-583.1489	NaN	NaN	0.1827	0.9008	0.0204	0.0207	0.0188	0.0193	0.0202
0.0	0.0	0.0	-1057.9208	-429.1489	NaN	NaN	0.2886	0.9011	0.0202	0.0207	0.0186	0.0191	0.0201
0.0	0.0	0.0	-1435.9208	2228.8511	NaN	NaN	1.3	0.902	0.0199	0.0206	0.0184	0.0189	0.0202
0.0	0.0	0.0	-2076.9208	-633.1489	NaN	NaN	0.2336	0.9018	0.0199	0.0206	0.0184	0.019	0.0203
0.0	0.0	0.0	-2958.9208	1120.8511	NaN	NaN	-0.3	0.9024	0.0197	0.0206	0.0182	0.0188	0.0203
0.0	0.0	0.0	-2801.9208	1813.8511	NaN	NaN	-0.3	0.9022	0.0198	0.0206	0.0182	0.0188	0.0204
0.0	0.0	0.0	-955.9208	1980.8511	NaN	NaN	1.3	0.9033	0.0196	0.0205	0.0179	0.0185	0.0203
0.0	0.0	0.0	-1411.9208	1906.8511	NaN	NaN	1.3	0.9038	0.0195	0.0204	0.0178	0.0184	0.0202
0.0	0.0	0.0	-745.9208	1313.8511	NaN	NaN	1.3	0.9045	0.0193	0.0203	0.0176	0.0182	0.0201
0.0	0.0	0.0	-1007.9208	1775.8511	NaN	NaN	1.3	0.9052	0.0192	0.0201	0.0174	0.018	0.02
0.0	0.0	0.0	1259.0792	1706.8511	NaN	NaN	0.5755	0.9063	0.0189	0.0199	0.0171	0.0178	0.02
0.0	0.0	0.0	-1217.9208	549.8511	NaN	NaN	-0.3	0.9057	0.0191	0.0199	0.0173	0.018	0.0199
0.0	0.0	0.0	-2106.9208	5264.8511	NaN	NaN	1.3	0.9061	0.019	0.0198	0.0172	0.0179	0.02
0.0	0.0	0.0	-2592.9208	3052.8511	NaN	NaN	1.3	0.9055	0.0192	0.0198	0.0174	0.018	0.0201
0.0	0.0	0.0	-2014.9208	3715.8511	NaN	NaN	1.3	0.9052	0.0191	0.02	0.0175	0.0181	0.0201
0.0	0.0	0.0	-1768.9208	2153.8511	NaN	NaN	1.3	0.9035	0.0196	0.0202	0.0181	0.0185	0.0201
0.0	0.0	0.0	-2792.9208	-1058.1489	NaN	NaN	0.2748	0.9038	0.0196	0.0201	0.0182	0.0185	0.0198
0.0	0.0	0.0	710.0792	-519.1489	NaN	NaN	-0.3	0.9038	0.0195	0.0202	0.0182	0.0184	0.0199
0.0	0.0	0.0	-3093.9208	3072.8511	NaN	NaN	-0.3	0.9041	0.0193	0.0203	0.018	0.0183	0.02
0.0	0.0	0.0	-3070.9208	2500.8511	NaN	NaN	-0.3	0.9043	0.0191	0.0204	0.0178	0.0182	0.0201
0.0	0.0	0.0	-3813.9208	784.8511	NaN	NaN	-0.2591	0.9042	0.0192	0.0203	0.0179	0.0183	0.0201
0.0	0.0	0.0	-889.9208	1678.8511	NaN	NaN	1.3	0.9037	0.0193	0.0205	0.018	0.0183	0.0202
0.0	0.0	0.0	-1865.9208	1328.8511	NaN	NaN	-0.3	0.9034	0.0195	0.0205	0.0182	0.0183	0.0201
0.0	0.0	0.0	-2106.9208	-1478.1489	NaN	NaN	0.4123	0.903	0.0197	0.0205	0.0184	0.0183	0.0201
0.0	0.0	0.0	-2593.9208	279.8511	NaN	NaN	-0.1209	0.9035	0.0196	0.0205	0.0181	0.0181	0.0202
0.0	0.0	0.0	-1675.9208	420.8511	NaN	NaN	-0.3	0.9039	0.0195	0.0206	0.0178	0.018	0.0203
0.0	0.0	0.0	-551.9208	1665.8511	NaN	NaN	1.3	0.9042	0.0194	0.0206	0.0175	0.0179	0.0205
0.0	0.0	0.0	-1406.9208	4797.8511	NaN	NaN	1.3	0.9035	0.0198	0.0208	0.0173	0.0177	0.0209
0.0	0.0	0.0	-2091.9208	1132.8511	NaN	NaN	-0.3	0.9032	0.0199	0.0208	0.0174	0.0179	0.0208
0.0	0.0	0.0	-2647.9208	4008.8511	NaN	NaN	1.3	0.9032	0.02	0.0208	0.0174	0.0179	0.0207
0.0	0.0	0.0	-2136.9208	3039.8511	NaN	NaN	1.3	0.9025	0.0202	0.0209	0.0176	0.0181	0.0207
0.0	0.0	0.0	-2095.9208	1876.8511	NaN	NaN	-0.3	0.9024	0.0203	0.0208	0.0178	0.0182	0.0206
0.0	0.0	0.0	-2757.9208	2536.8511	NaN	NaN	-0.3	0.9017	0.0205	0.0208	0.0181	0.0184	0.0206
0.0	0.0	0.0	-3453.9208	1391.8511	NaN	NaN	-0.3	0.9012	0.0206	0.0208	0.0183	0.0186	0.0205
0.0	0.0	0.0	-1315.9208	1610.8511	NaN	NaN	1.3	0.9014	0.0204	0.0207	0.0182	0.0187	0.0206
0.0	0.0	0.0	-3340.9208	4500.8511	NaN	NaN	1.3	0.9013	0.0204	0.0206	0.0181	0.0188	0.0207
0.0	0.0	0.0	-2236.9208	2618.8511	NaN	NaN	1.3	0.9012	0.0203	0.0206	0.0182	0.0189	0.0207
0.0	0.0	0.0	-2968.9208	3693.8511	NaN	NaN	1.3	0.9007	0.0204	0.0207	0.0183	0.0191	0.0208
0.0	0.0	0.0	-2651.9208	1477.8511	NaN	NaN	-0.3	0.9001	0.0206	0.0209	0.0185	0.0192	0.0207
0.0	0.0	0.0	-2945.9208	3016.8511	NaN	NaN	1.3	0.9	0.0207	0.021	0.0187	0.0191	0.0206
0.0	0.0	0.0	-2560.9208	-2204.1489	NaN	NaN	0.4626	0.8998	0.0207	0.021	0.0188	0.0192	0.0205
0.0	0.0	0.0	-2069.9208	-220.1489	NaN	NaN	0.0961	0.9003	0.0206	0.0209	0.0187	0.0192	0.0204
0.0	0.0	0.0	-2774.9208	1822.8511	NaN	NaN	-0.3	0.9006	0.0205	0.0208	0.0184	0.0192	0.0205
0.0	0.0	0.0	-2438.9208	1150.8511	NaN	NaN	-0.3	0.9007	0.0204	0.0208	0.0183	0.0192	0.0205
0.0	0.0	0.0	-2275.9208	958.8511	NaN	NaN	-0.3	0.9004	0.0205	0.0209	0.0183	0.0193	0.0206
0.0	0.0	0.0	-2092.9208	454.8511	NaN	NaN	-0.2777	0.9001	0.0206	0.0211	0.0184	0.0193	0.0206
0.0	0.0	0.0	-2153.9208	-243.1489	NaN	NaN	0.1014	0.8997	0.0207	0.0212	0.0185	0.0193	0.0207
0.0	0.0	0.0	-1431.9208	-505.1489	NaN	NaN	0.2608	0.8997	0.0206	0.0212	0.0185	0.0193	0.0207
0.0	0.0	0.0	-1734.9208	3219.8511	NaN	NaN	1.3	0.8998	0.0206	0.0212	0.0183	0.0193	0.0208
0.0	0.0	0.0	-1689.9208	1095.8511	NaN	NaN	-0.3	0.8999	0.0206	0.0212	0.0181	0.0193	0.0209
0.0	0.0	0.0	-1898.9208	4833.8511	NaN	NaN	1.3	0.9	0.0207	0.0212	0.018	0.0192	0.021
0.0	0.0	0.0	80.0792	4107.8511	NaN	NaN	0.9809	0.8988	0.0208	0.0214	0.0183	0.0195	0.0213
0.0	0.0	0.0	-1708.9208	2565.8511	NaN	NaN	1.3	0.8979	0.0209	0.0214	0.0187	0.0199	0.0212
0.0	0.0	0.0	-1670.9208	794.8511	NaN	NaN	-0.3	0.8971	0.0212	0.0215	0.019	0.0201	0.0211
0.0	0.0	0.0	-3153.9208	2784.8511	NaN	NaN	-0.3	0.8974	0.0211	0.0214	0.0192	0.02	0.021
0.0	0.0	0.0	-2220.9208	-1132.1489	NaN	NaN	0.3376	0.8975	0.021	0.0212	0.0193	0.0201	0.0209
0.0	0.0	0.0	-1573.9208	-2098.1489	NaN	NaN	0.5714	0.8975	0.0209	0.0212	0.0193	0.0202	0.0209
0.0	0.0	0.0	-2315.9208	3078.8511	NaN	NaN	1.3	0.8977	0.0208	0.0213	0.0191	0.0202	0.0209
0.0	0.0	0.0	-1914.9208	448.8511	NaN	NaN	-0.3	0.8978	0.0208	0.0213	0.019	0.0202	0.0209
0.0	0.0	0.0	-1968.9208	-748.1489	NaN	NaN	0.2754	0.8978	0.0207	0.0212	0.019	0.0203	0.0209
0.0	0.0	0.0	-3515.9208	-495.1489	NaN	NaN	0.1234	0.8981	0.0206	0.0212	0.0188	0.0203	0.021
0.0	0.0	0.0	-1939.9208	2558.8511	NaN	NaN	1.3	0.8981	0.0205	0.0214	0.0186	0.0201	0.0213
0.0	0.0	0.0	-2669.9208	318.8511	NaN	NaN	-0.1356	0.8984	0.0204	0.0213	0.0186	0.0201	0.0213
0.0	0.0	0.0	-680.9208	1331.8511	NaN	NaN	1.3	0.8981	0.0205	0.0214	0.0184	0.0201	0.0216
0.0	0.0	0.0	-2891.9208	-39.1489	NaN	NaN	0.0134	0.8988	0.0204	0.0212	0.0182	0.02	0.0214
0.0	0.0	0.0	-2719.9208	6285.8511	NaN	NaN	1.3	0.8987	0.0204	0.0213	0.0179	0.0197	0.0219
0.0	0.0	0.0	-745.9208	-212.1489	NaN	NaN	0.2214	0.8989	0.0204	0.021	0.0181	0.0198	0.0218
0.0	0.0	0.0	-623.9208	2538.8511	NaN	NaN	1.3	0.8989	0.0205	0.021	0.0181	0.0197	0.0218
0.0	0.0	0.0	-850.9208	2645.8511	NaN	NaN	1.3	0.8982	0.0208	0.021	0.0184	0.02	0.0217
0.0	0.0	0.0	-1150.9208	2528.8511	NaN	NaN	1.3	0.8987	0.0207	0.0208	0.0183	0.02	0.0215
0.0	0.0	0.0	-3389.9208	-519.1489	NaN	NaN	0.1328	0.8992	0.0206	0.0205	0.0183	0.02	0.0213
0.0	0.0	0.0	-1478.9208	5483.8511	NaN	NaN	1.3	0.901	0.0204	0.0201	0.0178	0.0194	0.0213
0.0	0.0	0.0	-1319.9208	2991.8511	NaN	NaN	1.3	0.9016	0.0205	0.0199	0.0176	0.019	0.0213
0.0	0.0	0.0	229.0792	1896.8511	NaN	NaN	0.8922	0.9021	0.0205	0.0198	0.0176	0.0188	0.0213
0.0	0.0	0.0	-931.9208	1661.8511	NaN	NaN	1.3	0.9019	0.0206	0.0198	0.0177	0.019	0.021
0.0	0.0	0.0	-2767.9208	576.8511	NaN	NaN	-0.2633	0.902	0.0205	0.0198	0.0177	0.0191	0.0208
0.0	0.0	0.0	-3234.9208	1393.8511	NaN	NaN	-0.3	0.9027	0.0203	0.0196	0.0176	0.019	0.0208
0.0	0.0	0.0	-1592.9208	2183.8511	NaN	NaN	1.3	0.9044	0.0202	0.0192	0.0172	0.0184	0.0206
0.0	0.0	0.0	-1036.9208	2587.8511	NaN	NaN	1.3	0.9047	0.0207	0.0191	0.0169	0.0178	0.0208
0.0	0.0	0.0	-2218.9208	507.8511	NaN	NaN	-0.2968	0.9059	0.0204	0.0189	0.0168	0.0176	0.0204
0.0	0.0	0.0	-1186.9208	2920.8511	NaN	NaN	1.3	0.9063	0.0207	0.0189	0.0165	0.017	0.0206
0.0	0.0	0.0	-1981.9208	2163.8511	NaN	NaN	1.3	0.908	0.0202	0.0185	0.0163	0.0167	0.0202
0.0	0.0	0.0	703.0792	6167.8511	NaN	NaN	0.8977	0.9071	0.021	0.0188	0.0164	0.0161	0.0207
0.0	0.0	0.0	-2509.9208	4378.8511	NaN	NaN	1.3	0.9072	0.0211	0.0188	0.0164	0.016	0.0205
0.0	0.0	0.0	-485.9208	2526.8511	NaN	NaN	1.2381	0.9063	0.0215	0.019	0.0165	0.0161	0.0206
0.0	0.0	0.0	-704.9208	2990.8511	NaN	NaN	1.3	0.9066	0.0214	0.0188	0.0165	0.0164	0.0203
0.0	0.0	0.0	-1438.9208	1860.8511	NaN	NaN	1.3	0.9069	0.0213	0.0188	0.0165	0.0163	0.0203
0.0	0.0	0.0	-118.9208	4524.8511	NaN	NaN	1.027	0.9063	0.0217	0.0189	0.0166	0.0161	0.0203
0.0	0.0	0.0	-1341.9208	3790.8511	NaN	NaN	1.3	0.9068	0.0218	0.0188	0.0165	0.0158	0.0203
0.0	0.0	0.0	-69.9208	3618.8511	NaN	NaN	1.0197	0.9054	0.0225	0.019	0.0169	0.0158	0.0204
0.0	0.0	0.0	-574.9208	1950.8511	NaN	NaN	1.3	0.9062	0.0224	0.0189	0.0168	0.0157	0.02
0.0	0.0	0.0	-868.9208	3422.8511	NaN	NaN	1.3	0.9044	0.0232	0.0194	0.017	0.0155	0.0204
0.0	0.0	0.0	142.0792	907.8511	NaN	NaN	0.8647	0.9053	0.0228	0.0192	0.017	0.0157	0.02
0.0	0.0	0.0	1504.0792	-463.1489	NaN	NaN	-0.3	0.9051	0.023	0.0193	0.0171	0.0157	0.0199
0.0	0.0	0.0	-1793.9208	2155.8511	NaN	NaN	1.3	0.904	0.0236	0.0195	0.0173	0.0155	0.0201
0.0	0.0	0.0	-242.9208	1846.8511	NaN	NaN	1.1515	0.9038	0.0238	0.0196	0.0173	0.0153	0.0201
0.0	0.0	0.0	-656.9208	2298.8511	NaN	NaN	1.3	0.9035	0.0239	0.0197	0.0174	0.0154	0.0201
0.0	0.0	0.0	-2706.9208	-266.1489	NaN	NaN	0.0895	0.9033	0.0235	0.0198	0.0175	0.0159	0.02
0.0	0.0	0.0	-2668.9208	2117.8511	NaN	NaN	-0.3	0.9049	0.0229	0.0197	0.0172	0.0156	0.0197
0.0	0.0	0.0	-3319.9208	6069.8511	NaN	NaN	1.3	0.9029	0.0239	0.0201	0.0175	0.0154	0.0202
0.0	0.0	0.0	-2378.9208	-153.1489	NaN	NaN	0.0605	0.9041	0.0231	0.02	0.0174	0.0157	0.0197
0.0	0.0	0.0	-1440.9208	3539.8511	NaN	NaN	1.3	0.9038	0.0231	0.0202	0.0175	0.0157	0.0196
0.0	0.0	0.0	-1336.9208	482.8511	NaN	NaN	-0.3	0.9046	0.0229	0.0201	0.0174	0.0156	0.0195
0.0	0.0	0.0	-1433.9208	4161.8511	NaN	NaN	1.3	0.9043	0.0233	0.0203	0.0174	0.0151	0.0196
0.0	0.0	0.0	-1978.9208	3954.8511	NaN	NaN	1.3	0.9033	0.0235	0.0205	0.0176	0.0154	0.0197
0.0	0.0	0.0	-1531.9208	1032.8511	NaN	NaN	-0.3	0.9023	0.0235	0.0208	0.0178	0.0159	0.0197
0.0	0.0	0.0	-2672.9208	624.8511	NaN	NaN	-0.3	0.9028	0.0231	0.0207	0.0178	0.0163	0.0195
0.0	0.0	0.0	-727.9208	1877.8511	NaN	NaN	1.3	0.9027	0.023	0.0208	0.0177	0.0162	0.0196
0.0	0.0	0.0	-2535.9208	1945.8511	NaN	NaN	-0.3	0.903	0.023	0.0207	0.0176	0.016	0.0197
0.0	0.0	0.0	-2335.9208	228.8511	NaN	NaN	-0.1086	0.9032	0.0231	0.0207	0.0174	0.0156	0.0199
0.0	0.0	0.0	-727.9208	1336.8511	NaN	NaN	1.3	0.9034	0.0232	0.0206	0.0174	0.0155	0.02
0.0	0.0	0.0	-732.9208	1733.8511	NaN	NaN	1.3	0.9029	0.0234	0.0207	0.0173	0.0155	0.0201
0.0	0.0	0.0	490.0792	-1204.1489	NaN	NaN	1.3	0.9025	0.0235	0.0208	0.0173	0.0156	0.0202
0.0	0.0	0.0	-3005.9208	2827.8511	NaN	NaN	-0.3	0.9026	0.0233	0.0208	0.0173	0.0158	0.0202
0.0	0.0	0.0	-3427.9208	3710.8511	NaN	NaN	1.3	0.9032	0.0233	0.0206	0.0171	0.0155	0.0203
0.0	0.0	0.0	-1919.9208	1084.8511	NaN	NaN	-0.3	0.9048	0.0228	0.0201	0.0169	0.0153	0.0202
0.0	0.0	0.0	-1970.9208	5456.8511	NaN	NaN	1.3	0.9046	0.0232	0.0202	0.017	0.0148	0.0202
0.0	0.0	0.0	-1613.9208	7146.8511	NaN	NaN	1.2917	0.9017	0.0245	0.0207	0.0174	0.015	0.0207
0.0	0.0	0.0	-3012.9208	341.8511	NaN	NaN	-0.128	0.9031	0.0232	0.0203	0.0173	0.016	0.0201
0.0	0.0	0.0	-2568.9208	1249.8511	NaN	NaN	-0.3	0.9031	0.0229	0.0202	0.0175	0.0164	0.02
0.0	0.0	0.0	-3440.9208	3690.8511	NaN	NaN	1.3	0.9032	0.0227	0.0202	0.0176	0.0165	0.0199
0.0	0.0	0.0	-3488.9208	4253.8511	NaN	NaN	1.3	0.9031	0.0226	0.0202	0.0176	0.0166	0.0199
0.0	0.0	0.0	-1349.9208	2017.8511	NaN	NaN	1.3	0.9026	0.0224	0.0202	0.0178	0.0171	0.0198
0.0	0.0	0.0	-781.9208	-348.1489	NaN	NaN	0.3081	0.9027	0.0223	0.0202	0.0178	0.0174	0.0196
0.0	0.0	0.0	-3170.9208	777.8511	NaN	NaN	-0.3	0.9039	0.0217	0.0199	0.0176	0.0174	0.0194
0.0	0.0	0.0	-1882.9208	2570.8511	NaN	NaN	1.3	0.9047	0.0213	0.0198	0.0173	0.0171	0.0197
0.0	0.0	0.0	-1685.9208	2788.8511	NaN	NaN	1.3	0.9051	0.0213	0.0197	0.0172	0.0169	0.0198
0.0	0.0	0.0	-1391.9208	2208.8511	NaN	NaN	1.3	0.9044	0.0216	0.0198	0.0172	0.0169	0.0202
0.0	0.0	0.0	-2961.9208	2789.8511	NaN	NaN	-0.3	0.9025	0.0216	0.0202	0.0176	0.0176	0.0205
0.0	0.0	0.0	-1186.9208	-313.1489	NaN	NaN	0.2088	0.9016	0.0216	0.0204	0.0178	0.0182	0.0205
0.0	0.0	0.0	-3954.9208	1555.8511	NaN	NaN	-0.3	0.9013	0.0215	0.0205	0.0178	0.0184	0.0205
0.0	0.0	0.0	-3083.9208	-290.1489	NaN	NaN	0.086	0.9012	0.0215	0.0205	0.0179	0.0184	0.0205
0.0	0.0	0.0	-3120.9208	1926.8511	NaN	NaN	-0.3	0.9018	0.0212	0.0205	0.0176	0.0182	0.0207
0.0	0.0	0.0	-1543.9208	-294.1489	NaN	NaN	0.16	0.9024	0.0211	0.0204	0.0172	0.0179	0.021
0.0	0.0	0.0	-1206.9208	4298.8511	NaN	NaN	1.3	0.9022	0.0215	0.0205	0.017	0.0174	0.0214
0.0	0.0	0.0	-295.9208	2709.8511	NaN	NaN	1.1226	0.9011	0.0217	0.0208	0.0172	0.0178	0.0215
0.0	0.0	0.0	35.0792	2208.8511	NaN	NaN	0.9844	0.9007	0.0215	0.021	0.0173	0.018	0.0215
0.0	0.0	0.0	-1232.9208	-1055.1489	NaN	NaN	0.4612	0.9014	0.0212	0.0208	0.0174	0.0183	0.0209
0.0	0.0	0.0	113.0792	2503.8511	NaN	NaN	0.9568	0.9011	0.0213	0.0209	0.0173	0.0182	0.0212
0.0	0.0	0.0	-2421.9208	1530.8511	NaN	NaN	-0.3	0.9009	0.0214	0.0208	0.0175	0.0185	0.021
0.0	0.0	0.0	-702.9208	3376.8511	NaN	NaN	1.2629	0.9006	0.0214	0.0207	0.0176	0.0185	0.0211
0.0	0.0	0.0	-739.9208	1307.8511	NaN	NaN	1.3	0.9006	0.0215	0.0206	0.0177	0.0188	0.0208
0.0	0.0	0.0	-2867.9208	2741.8511	NaN	NaN	-0.3	0.9007	0.0216	0.0205	0.0175	0.0186	0.0211
0.0	0.0	0.0	-1534.9208	2279.8511	NaN	NaN	1.3	0.9011	0.0214	0.0203	0.0175	0.0186	0.0211
0.0	0.0	0.0	-649.9208	2390.8511	NaN	NaN	1.3	0.9004	0.0218	0.0205	0.0175	0.0185	0.0213
0.0	0.0	0.0	-4382.9208	1878.8511	NaN	NaN	-0.3	0.8994	0.022	0.0208	0.0177	0.0187	0.0214
0.0	0.0	0.0	-1512.9208	1240.8511	NaN	NaN	-0.3	0.8995	0.0217	0.021	0.0177	0.0189	0.0213
0.0	0.0	0.0	-56.9208	-875.1489	NaN	NaN	0.9389	0.9003	0.0215	0.0206	0.0176	0.0189	0.021
0.0	0.0	0.0	-3296.9208	-640.1489	NaN	NaN	0.1626	0.901	0.0212	0.0205	0.0174	0.0189	0.021
0.0	0.0	0.0	-2815.9208	2444.8511	NaN	NaN	-0.3	0.9023	0.0209	0.0202	0.017	0.0186	0.021
0.0	0.0	0.0	-1179.9208	4816.8511	NaN	NaN	1.3	0.9013	0.0215	0.0204	0.0169	0.0183	0.0217
0.0	0.0	0.0	-1818.9208	1526.8511	NaN	NaN	-0.3	0.9006	0.0215	0.0206	0.017	0.0184	0.0218
0.0	0.0	0.0	-2475.9208	20.8511	NaN	NaN	-0.0085	0.9006	0.0212	0.0207	0.0172	0.0188	0.0215
0.0	0.0	0.0	-2358.9208	2204.8511	NaN	NaN	-0.3	0.9004	0.0213	0.0207	0.0172	0.0188	0.0215
0.0	0.0	0.0	-2156.9208	2505.8511	NaN	NaN	1.3	0.9003	0.0215	0.0208	0.0172	0.0187	0.0216
0.0	0.0	0.0	-2728.9208	2255.8511	NaN	NaN	-0.3	0.9009	0.0212	0.0206	0.0173	0.0187	0.0214
0.0	0.0	0.0	-1736.9208	3977.8511	NaN	NaN	1.3	0.9009	0.0214	0.0206	0.0172	0.0186	0.0213
0.0	0.0	0.0	-1824.9208	2772.8511	NaN	NaN	1.3	0.9016	0.0214	0.0204	0.0172	0.0184	0.021
0.0	0.0	0.0	-39.9208	2889.8511	NaN	NaN	1.014	0.9021	0.0212	0.0202	0.0172	0.0184	0.0209
0.0	0.0	0.0	-2475.9208	2826.8511	NaN	NaN	1.3	0.9023	0.021	0.02	0.0174	0.0186	0.0207
0.0	0.0	0.0	-1998.9208	1761.8511	NaN	NaN	-0.3	0.9018	0.021	0.02	0.0177	0.0189	0.0206
0.0	0.0	0.0	-2545.9208	3019.8511	NaN	NaN	1.3	0.902	0.021	0.0199	0.0177	0.0188	0.0206
0.0	0.0	0.0	-1741.9208	2387.8511	NaN	NaN	1.3	0.902	0.0212	0.0199	0.0176	0.0185	0.0207
0.0	0.0	0.0	-905.9208	1893.8511	NaN	NaN	1.3	0.9022	0.0213	0.0199	0.0176	0.0183	0.0207
0.0	0.0	0.0	-2443.9208	1217.8511	NaN	NaN	-0.3	0.9027	0.021	0.0199	0.0176	0.0183	0.0205
0.0	0.0	0.0	-871.9208	1789.8511	NaN	NaN	1.3	0.9035	0.0208	0.0198	0.0175	0.0181	0.0204
0.0	0.0	0.0	706.0792	3754.8511	NaN	NaN	0.8417	0.9043	0.0208	0.0196	0.0173	0.0177	0.0203
0.0	0.0	0.0	-2196.9208	4983.8511	NaN	NaN	1.3	0.9045	0.021	0.0195	0.0173	0.0173	0.0204
0.0	0.0	0.0	-1838.9208	1772.8511	NaN	NaN	-0.3	0.9047	0.0206	0.0194	0.0174	0.0176	0.0203
0.0	0.0	0.0	-1544.9208	528.8511	NaN	NaN	-0.3	0.9043	0.0205	0.0194	0.0176	0.018	0.0202
0.0	0.0	0.0	-3180.9208	3877.8511	NaN	NaN	1.3	0.9032	0.021	0.0197	0.0177	0.018	0.0204
0.0	0.0	0.0	-2609.9208	3493.8511	NaN	NaN	1.3	0.9022	0.021	0.02	0.018	0.0184	0.0203
0.0	0.0	0.0	-1962.9208	2026.8511	NaN	NaN	1.3	0.903	0.0208	0.0199	0.018	0.0184	0.0198
0.0	0.0	0.0	-3135.9208	-1569.1489	NaN	NaN	0.3335	0.9032	0.0208	0.0199	0.0179	0.0183	0.0198
0.0	0.0	0.0	-1411.9208	-609.1489	NaN	NaN	0.3014	0.905	0.0202	0.0197	0.0176	0.0178	0.0198
0.0	0.0	0.0	6216.0792	4201.8511	NaN	NaN	0.4033	0.9046	0.021	0.0198	0.0174	0.0169	0.0204
0.0	0.0	0.0	3108.0792	1418.8511	NaN	NaN	0.3134	0.903	0.0215	0.02	0.0176	0.0171	0.0207
0.0	0.0	0.0	-1044.9208	379.8511	NaN	NaN	-0.3	0.9024	0.0212	0.0201	0.0177	0.0179	0.0206
0.0	0.0	0.0	-1043.9208	3235.8511	NaN	NaN	1.3	0.9017	0.0215	0.0203	0.0178	0.0181	0.0206
0.0	0.0	0.0	-3821.9208	2123.8511	NaN	NaN	-0.3	0.9013	0.0216	0.0203	0.0178	0.0183	0.0206
0.0	0.0	0.0	-971.9208	1960.8511	NaN	NaN	1.3	0.9007	0.0217	0.0205	0.0181	0.0185	0.0205
0.0	0.0	0.0	-1992.9208	2759.8511	NaN	NaN	1.3	0.9005	0.0218	0.0206	0.0182	0.0186	0.0203
0.0	0.0	0.0	-1368.9208	1742.8511	NaN	NaN	1.3	0.8999	0.0221	0.0208	0.0182	0.0185	0.0205
0.0	0.0	0.0	-1491.9208	1706.8511	NaN	NaN	1.3	0.9011	0.0217	0.0206	0.018	0.0183	0.0203
0.0	0.0	0.0	-576.9208	3901.8511	NaN	NaN	1.1735	0.9007	0.0218	0.0208	0.018	0.0182	0.0206
0.0	0.0	0.0	-2211.9208	1213.8511	NaN	NaN	-0.3	0.9007	0.0216	0.0208	0.0181	0.0183	0.0204
0.0	0.0	0.0	-1070.9208	3038.8511	NaN	NaN	1.3	0.9005	0.0215	0.021	0.0182	0.0184	0.0204
0.0	0.0	0.0	-3998.9208	1866.8511	NaN	NaN	-0.3	0.9006	0.0215	0.0208	0.0184	0.0185	0.0202
0.0	0.0	0.0	-3321.9208	408.8511	NaN	NaN	-0.1404	0.901	0.0215	0.0206	0.0185	0.0184	0.0201
0.0	0.0	0.0	-2401.9208	-469.1489	NaN	NaN	0.1634	0.901	0.0214	0.0205	0.0187	0.0185	0.0199
0.0	0.0	0.0	-2031.9208	2708.8511	NaN	NaN	1.3	0.9017	0.0212	0.0203	0.0185	0.0185	0.0198
0.0	0.0	0.0	-3794.9208	1083.8511	NaN	NaN	-0.3	0.902	0.0211	0.0202	0.0183	0.0186	0.0198
0.0	0.0	0.0	-2119.9208	2240.8511	NaN	NaN	1.3	0.9025	0.021	0.0201	0.018	0.0186	0.0198
0.0	0.0	0.0	-1901.9208	2409.8511	NaN	NaN	1.3	0.9026	0.021	0.02	0.0179	0.0186	0.0198
0.0	0.0	0.0	-3261.9208	3303.8511	NaN	NaN	1.3	0.9026	0.0207	0.0202	0.018	0.0186	0.0199
0.0	0.0	0.0	-1921.9208	-209.1489	NaN	NaN	0.0981	0.9014	0.0208	0.0205	0.0184	0.0188	0.0201
0.0	0.0	0.0	-2839.9208	146.8511	NaN	NaN	-0.0545	0.9009	0.0208	0.0206	0.0186	0.0189	0.0201
0.0	0.0	0.0	-1503.9208	3054.8511	NaN	NaN	1.3	0.901	0.0207	0.0207	0.0187	0.0188	0.0201
0.0	0.0	0.0	-3595.9208	-1128.1489	NaN	NaN	0.2388	0.9004	0.0209	0.0207	0.0191	0.0189	0.0201
0.0	0.0	0.0	-3366.9208	-1534.1489	NaN	NaN	0.313	0.9008	0.0206	0.0207	0.0189	0.0189	0.0201
0.0	0.0	0.0	-2681.9208	1648.8511	NaN	NaN	-0.3	0.9014	0.0202	0.0207	0.0186	0.0189	0.0201
0.0	0.0	0.0	-1553.9208	2562.8511	NaN	NaN	1.3	0.9015	0.0201	0.0208	0.0185	0.019	0.0202
0.0	0.0	0.0	-2677.9208	449.8511	NaN	NaN	-0.2019	0.9013	0.0201	0.0207	0.0185	0.019	0.0203
0.0	0.0	0.0	-3515.9208	-152.1489	NaN	NaN	0.0415	0.9017	0.02	0.0207	0.0184	0.0189	0.0203
0.0	0.0	0.0	-2548.9208	3190.8511	NaN	NaN	1.3	0.9023	0.0198	0.0207	0.0181	0.0187	0.0204
0.0	0.0	0.0	-954.9208	2093.8511	NaN	NaN	1.3	0.9027	0.0197	0.0206	0.018	0.0186	0.0204
0.0	0.0	0.0	-1382.9208	2839.8511	NaN	NaN	1.3	0.9025	0.0197	0.0205	0.0182	0.0187	0.0204
0.0	0.0	0.0	599.0792	1765.8511	NaN	NaN	0.7467	0.9019	0.02	0.0205	0.0183	0.0189	0.0204
0.0	0.0	0.0	-1723.9208	1059.8511	NaN	NaN	-0.3	0.9013	0.0203	0.0204	0.0184	0.0191	0.0205
0.0	0.0	0.0	-1459.9208	2299.8511	NaN	NaN	1.3	0.9015	0.0202	0.0203	0.0184	0.0191	0.0205
0.0	0.0	0.0	-1724.9208	1647.8511	NaN	NaN	-0.3	0.9016	0.0201	0.0202	0.0184	0.0191	0.0205
0.0	0.0	0.0	-1988.9208	893.8511	NaN	NaN	-0.3	0.9017	0.02	0.0202	0.0184	0.0192	0.0206
0.0	0.0	0.0	-2107.9208	4081.8511	NaN	NaN	1.3	0.9016	0.0199	0.0203	0.0184	0.0191	0.0206
0.0	0.0	0.0	-2037.9208	2753.8511	NaN	NaN	1.3	0.9018	0.0198	0.0203	0.0184	0.019	0.0206
0.0	0.0	0.0	-3147.9208	1547.8511	NaN	NaN	-0.3	0.9018	0.0199	0.0202	0.0186	0.0191	0.0204
0.0	0.0	0.0	-2219.9208	-154.1489	NaN	NaN	0.0649	0.902	0.0198	0.0201	0.0187	0.0192	0.0203
0.0	0.0	0.0	-3291.9208	3471.8511	NaN	NaN	1.3	0.9024	0.0197	0.02	0.0186	0.0191	0.0202
0.0	0.0	0.0	-2890.9208	-518.1489	NaN	NaN	0.152	0.9022	0.0196	0.02	0.0187	0.0192	0.0202
0.0	0.0	0.0	-1846.9208	997.8511	NaN	NaN	-0.3	0.9027	0.0194	0.0199	0.0186	0.0193	0.0202
0.0	0.0	0.0	-586.9208	-281.1489	NaN	NaN	0.3239	0.9021	0.0195	0.02	0.0186	0.0194	0.0204
0.0	0.0	0.0	-2242.9208	3019.8511	NaN	NaN	1.3	0.9025	0.0192	0.02	0.0184	0.0194	0.0204
0.0	0.0	0.0	-1925.9208	3080.8511	NaN	NaN	1.3	0.9021	0.0193	0.0201	0.0184	0.0194	0.0206
0.0	0.0	0.0	-2158.9208	1385.8511	NaN	NaN	-0.3	0.9016	0.0195	0.0203	0.0186	0.0195	0.0206
0.0	0.0	0.0	-2137.9208	4323.8511	NaN	NaN	1.3	0.9006	0.0198	0.0205	0.0188	0.0196	0.0207
0.0	0.0	0.0	-1789.9208	761.8511	NaN	NaN	-0.3	0.9001	0.0201	0.0206	0.0191	0.0196	0.0206
0.0	0.0	0.0	-3211.9208	206.8511	NaN	NaN	-0.0688	0.8997	0.0202	0.0206	0.0193	0.0196	0.0206
0.0	0.0	0.0	-1961.9208	1279.8511	NaN	NaN	-0.3	0.8997	0.0202	0.0207	0.0193	0.0196	0.0206
0.0	0.0	0.0	-2546.9208	91.8511	NaN	NaN	-0.0374	0.8994	0.0202	0.0207	0.0194	0.0196	0.0206
0.0	0.0	0.0	-2673.9208	3002.8511	NaN	NaN	1.3	0.8994	0.0202	0.0208	0.0193	0.0196	0.0206
0.0	0.0	0.0	-2162.9208	424.8511	NaN	NaN	-0.2444	0.8997	0.0202	0.0209	0.0192	0.0195	0.0206
0.0	0.0	0.0	-1784.9208	-806.1489	NaN	NaN	0.3111	0.8998	0.0201	0.0209	0.0192	0.0194	0.0205
0.0	0.0	0.0	-2207.9208	1570.8511	NaN	NaN	-0.3	0.9002	0.0201	0.0209	0.0189	0.0193	0.0205
0.0	0.0	0.0	-2022.9208	2144.8511	NaN	NaN	1.3	0.9002	0.0201	0.021	0.0188	0.0192	0.0206
0.0	0.0	0.0	-313.9208	3147.8511	NaN	NaN	1.1108	0.8999	0.0203	0.0211	0.0188	0.0193	0.0207
0.0	0.0	0.0	-2476.9208	4139.8511	NaN	NaN	1.3	0.8998	0.0204	0.021	0.0188	0.0193	0.0207
0.0	0.0	0.0	-2302.9208	-579.1489	NaN	NaN	0.2009	0.8995	0.0205	0.021	0.019	0.0194	0.0206
0.0	0.0	0.0	-1095.9208	2277.8511	NaN	NaN	1.3	0.8993	0.0205	0.021	0.0189	0.0196	0.0207
0.0	0.0	0.0	-308.9208	3755.8511	NaN	NaN	1.0896	0.8988	0.0206	0.0211	0.019	0.0197	0.0209
0.0	0.0	0.0	-2281.9208	171.8511	NaN	NaN	-0.0814	0.8981	0.0207	0.0211	0.0194	0.0199	0.0208
0.0	0.0	0.0	-2784.9208	2353.8511	NaN	NaN	-0.3	0.8977	0.0209	0.0211	0.0196	0.02	0.0208
0.0	0.0	0.0	-2666.9208	13.8511	NaN	NaN	-0.0052	0.8976	0.0209	0.0211	0.0197	0.02	0.0207
0.0	0.0	0.0	-2078.9208	1404.8511	NaN	NaN	-0.3	0.8978	0.0208	0.0211	0.0196	0.02	0.0206
0.0	0.0	0.0	-1076.9208	894.8511	NaN	NaN	-0.3	0.8978	0.0208	0.0211	0.0196	0.0201	0.0206
0.0	0.0	0.0	-718.9208	233.8511	NaN	NaN	-0.3	0.8982	0.0207	0.0211	0.0195	0.02	0.0205
0.0	0.0	0.0	-2882.9208	-1110.1489	NaN	NaN	0.278	0.898	0.0208	0.0211	0.0196	0.02	0.0206
0.0	0.0	0.0	-1590.9208	19.8511	NaN	NaN	-0.0126	0.8985	0.0206	0.021	0.0195	0.0199	0.0205
0.0	0.0	0.0	-2539.9208	-1325.1489	NaN	NaN	0.3429	0.8983	0.0207	0.021	0.0195	0.0198	0.0207
0.0	0.0	0.0	-2070.9208	-170.1489	NaN	NaN	0.0759	0.8991	0.0203	0.0209	0.0193	0.0198	0.0206
0.0	0.0	0.0	-1131.9208	3394.8511	NaN	NaN	1.3	0.8992	0.0202	0.0209	0.0191	0.0199	0.0207
0.0	0.0	0.0	-2004.9208	-1374.1489	NaN	NaN	0.4067	0.8987	0.0203	0.021	0.0192	0.0201	0.0208
0.0	0.0	0.0	-1460.9208	2135.8511	NaN	NaN	1.3	0.8988	0.0203	0.0211	0.0191	0.0201	0.0208
0.0	0.0	0.0	-1198.9208	882.8511	NaN	NaN	-0.3	0.8985	0.0204	0.0211	0.0191	0.0201	0.0208
0.0	0.0	0.0	-1198.9208	435.8511	NaN	NaN	-0.3	0.8986	0.0204	0.0211	0.019	0.0201	0.0208
0.0	0.0	0.0	-3869.9208	1759.8511	NaN	NaN	-0.3	0.898	0.0205	0.0211	0.0192	0.0202	0.0209
0.0	0.0	0.0	-267.9208	2157.8511	NaN	NaN	1.1418	0.8981	0.0205	0.0212	0.0191	0.0202	0.0209
0.0	0.0	0.0	-1241.9208	4184.8511	NaN	NaN	1.3	0.8979	0.0205	0.0212	0.0191	0.0202	0.021
0.0	0.0	0.0	-2095.9208	-1457.1489	NaN	NaN	0.4101	0.8981	0.0206	0.021	0.0193	0.0203	0.0206
0.0	0.0	0.0	-2239.9208	1271.8511	NaN	NaN	-0.3	0.8986	0.0205	0.0209	0.0192	0.0202	0.0206
0.0	0.0	0.0	-2277.9208	-3440.1489	NaN	NaN	0.6016	0.8986	0.0205	0.0209	0.0191	0.0202	0.0207
0.0	0.0	0.0	-897.9208	3733.8511	NaN	NaN	1.3	0.9002	0.0201	0.0206	0.0185	0.0199	0.0206
0.0	0.0	0.0	-2129.9208	2696.8511	NaN	NaN	1.3	0.9008	0.0199	0.0204	0.0183	0.0198	0.0208
0.0	0.0	0.0	-2272.9208	3074.8511	NaN	NaN	1.3	0.9012	0.0198	0.0202	0.0181	0.0197	0.0209
0.0	0.0	0.0	-1952.9208	5243.8511	NaN	NaN	1.3	0.9006	0.0201	0.0203	0.0182	0.0198	0.0211
0.0	0.0	0.0	-3173.9208	3476.8511	NaN	NaN	1.3	0.9008	0.0202	0.0203	0.0182	0.0197	0.0208
0.0	0.0	0.0	-2240.9208	241.8511	NaN	NaN	-0.121	0.9007	0.0203	0.0203	0.0185	0.0199	0.0204
0.0	0.0	0.0	-392.9208	-650.1489	NaN	NaN	0.6233	0.9009	0.0204	0.0202	0.0184	0.0198	0.0203
0.0	0.0	0.0	-2018.9208	-1808.1489	NaN	NaN	0.4725	0.9019	0.0201	0.0201	0.0182	0.0196	0.0202
0.0	0.0	0.0	-972.9208	1952.8511	NaN	NaN	1.3	0.9025	0.0197	0.0199	0.018	0.0194	0.0206
0.0	0.0	0.0	-3221.9208	3545.8511	NaN	NaN	1.3	0.9024	0.0198	0.0198	0.0179	0.0193	0.0208
0.0	0.0	0.0	-3645.9208	4082.8511	NaN	NaN	1.3	0.9025	0.02	0.0198	0.0177	0.0191	0.0209
0.0	0.0	0.0	-2029.9208	1631.8511	NaN	NaN	-0.3	0.9025	0.0199	0.0198	0.0178	0.0192	0.0208
0.0	0.0	0.0	-542.9208	1364.8511	NaN	NaN	1.3	0.9033	0.02	0.0196	0.0176	0.0188	0.0207
0.0	0.0	0.0	-2360.9208	558.8511	NaN	NaN	-0.3	0.9041	0.0198	0.0194	0.0174	0.0186	0.0206
0.0	0.0	0.0	-358.9208	2066.8511	NaN	NaN	1.2101	0.9054	0.0197	0.0191	0.0172	0.0182	0.0205
0.0	0.0	0.0	-2531.9208	6406.8511	NaN	NaN	1.3	0.905	0.0202	0.019	0.0171	0.0177	0.0208
0.0	0.0	0.0	-1380.9208	2224.8511	NaN	NaN	1.3	0.9049	0.0203	0.0191	0.0172	0.0178	0.0208
0.0	0.0	0.0	-1339.9208	4111.8511	NaN	NaN	1.3	0.9047	0.0205	0.0191	0.0172	0.0179	0.0207
0.0	0.0	0.0	-977.9208	240.8511	NaN	NaN	-0.3	0.9049	0.0205	0.0191	0.0172	0.0178	0.0206
0.0	0.0	0.0	-1131.9208	2750.8511	NaN	NaN	1.3	0.9053	0.0205	0.0191	0.0171	0.0175	0.0205
0.0	0.0	0.0	-1785.9208	3648.8511	NaN	NaN	1.3	0.905	0.0207	0.0192	0.0172	0.0174	0.0205
0.0	0.0	0.0	-1807.9208	3493.8511	NaN	NaN	1.3	0.904	0.0212	0.0195	0.0173	0.0173	0.0207
0.0	0.0	0.0	-882.9208	1229.8511	NaN	NaN	1.3	0.905	0.0206	0.0194	0.0172	0.0176	0.0203
0.0	0.0	0.0	-581.9208	3964.8511	NaN	NaN	1.172	0.9049	0.0209	0.0194	0.017	0.0172	0.0206
0.0	0.0	0.0	-1486.9208	1397.8511	NaN	NaN	-0.3	0.9047	0.021	0.0194	0.0171	0.0173	0.0206
0.0	0.0	0.0	-2561.9208	3083.8511	NaN	NaN	1.3	0.9046	0.021	0.0195	0.017	0.0172	0.0207
0.0	0.0	0.0	-867.9208	1997.8511	NaN	NaN	1.3	0.9026	0.0216	0.0199	0.0174	0.0176	0.0209
0.0	0.0	0.0	-851.9208	-2215.1489	NaN	NaN	0.7222	0.903	0.0211	0.0199	0.0174	0.018	0.0205
0.0	0.0	0.0	-2133.9208	873.8511	NaN	NaN	-0.3	0.9032	0.0212	0.0199	0.0173	0.0179	0.0205
0.0	0.0	0.0	-640.9208	-351.1489	NaN	NaN	0.354	0.9038	0.0212	0.0197	0.0171	0.0176	0.0205
0.0	0.0	0.0	-1932.9208	2414.8511	NaN	NaN	1.3	0.904	0.0215	0.0197	0.017	0.0172	0.0206
0.0	0.0	0.0	-1930.9208	1090.8511	NaN	NaN	-0.3	0.9049	0.0214	0.0195	0.0168	0.017	0.0203
0.0	0.0	0.0	1312.0792	477.8511	NaN	NaN	0.267	0.9043	0.0219	0.0196	0.0169	0.0169	0.0205
0.0	0.0	0.0	-3225.9208	1669.8511	NaN	NaN	-0.3	0.9037	0.0217	0.0197	0.0171	0.0175	0.0203
0.0	0.0	0.0	-3380.9208	2718.8511	NaN	NaN	-0.3	0.9034	0.0217	0.0198	0.0172	0.0177	0.0203
0.0	0.0	0.0	-2499.9208	1969.8511	NaN	NaN	-0.3	0.9034	0.0216	0.0197	0.0172	0.0178	0.0202
0.0	0.0	0.0	-679.9208	2441.8511	NaN	NaN	1.3	0.9043	0.0215	0.0196	0.017	0.0173	0.0202
0.0	0.0	0.0	-3230.9208	5577.8511	NaN	NaN	1.3	0.904	0.0218	0.0197	0.017	0.0171	0.0203
0.0	0.0	0.0	-2862.9208	-370.1489	NaN	NaN	0.1145	0.9053	0.0214	0.0194	0.0169	0.0171	0.02
0.0	0.0	0.0	-1304.9208	5187.8511	NaN	NaN	1.3	0.9054	0.0218	0.0194	0.0168	0.0165	0.0201
0.0	0.0	0.0	-2849.9208	3915.8511	NaN	NaN	1.3	0.9051	0.0217	0.0194	0.0169	0.0168	0.0201
0.0	0.0	0.0	-914.9208	1664.8511	NaN	NaN	1.3	0.905	0.0214	0.0195	0.017	0.017	0.0201
0.0	0.0	0.0	-3722.9208	1761.8511	NaN	NaN	-0.3	0.9059	0.021	0.0192	0.0169	0.017	0.0199
0.0	0.0	0.0	-2238.9208	4464.8511	NaN	NaN	1.3	0.9051	0.0214	0.0195	0.0169	0.0168	0.0202
0.0	0.0	0.0	-3026.9208	2097.8511	NaN	NaN	-0.3	0.9059	0.0209	0.0194	0.0169	0.0169	0.02
0.0	0.0	0.0	-1957.9208	3658.8511	NaN	NaN	1.3	0.905	0.0213	0.0197	0.0169	0.0168	0.0203
0.0	0.0	0.0	-1984.9208	467.8511	NaN	NaN	-0.3	0.905	0.021	0.0197	0.017	0.0171	0.0202
0.0	0.0	0.0	-1785.9208	1950.8511	NaN	NaN	1.3	0.9058	0.0209	0.0196	0.0167	0.0167	0.0203
0.0	0.0	0.0	-2670.9208	1045.8511	NaN	NaN	-0.3	0.9073	0.0205	0.0192	0.0164	0.0163	0.0202
0.0	0.0	0.0	-614.9208	3606.8511	NaN	NaN	1.2055	0.9068	0.021	0.0193	0.0165	0.0158	0.0206
0.0	0.0	0.0	-1737.9208	4678.8511	NaN	NaN	1.3	0.906	0.0211	0.0194	0.0166	0.0161	0.0207
0.0	0.0	0.0	-1197.9208	1968.8511	NaN	NaN	1.3	0.9049	0.0211	0.0197	0.0168	0.0167	0.0208
0.0	0.0	0.0	-2441.9208	1515.8511	NaN	NaN	-0.3	0.9045	0.021	0.0198	0.0169	0.0171	0.0208
0.0	0.0	0.0	-3198.9208	2722.8511	NaN	NaN	-0.3	0.9043	0.0211	0.0199	0.0169	0.017	0.0209
0.0	0.0	0.0	-1498.9208	2087.8511	NaN	NaN	1.3	0.9052	0.0208	0.0197	0.0168	0.0169	0.0206
0.0	0.0	0.0	-938.9208	2080.8511	NaN	NaN	1.3	0.9051	0.0208	0.0198	0.0168	0.0167	0.0207
0.0	0.0	0.0	-611.9208	2834.8511	NaN	NaN	1.2753	0.905	0.021	0.0199	0.0169	0.0167	0.0206
0.0	0.0	0.0	-2013.9208	4854.8511	NaN	NaN	1.3	0.9048	0.0209	0.0199	0.0169	0.0169	0.0205
0.0	0.0	0.0	-912.9208	1146.8511	NaN	NaN	1.3	0.9053	0.0207	0.0197	0.017	0.0171	0.0202
0.0	0.0	0.0	-1762.9208	2298.8511	NaN	NaN	1.3	0.905	0.0207	0.0197	0.0172	0.0174	0.02
0.0	0.0	0.0	-782.9208	1381.8511	NaN	NaN	1.3	0.9049	0.0207	0.0198	0.0173	0.0174	0.0199
0.0	0.0	0.0	-203.9208	1449.8511	NaN	NaN	1.1637	0.9046	0.0208	0.0198	0.0174	0.0175	0.0199
0.0	0.0	0.0	-2174.9208	1976.8511	NaN	NaN	-0.3	0.9044	0.0208	0.0198	0.0175	0.0177	0.0199
0.0	0.0	0.0	-3456.9208	4225.8511	NaN	NaN	1.3	0.9041	0.021	0.0198	0.0175	0.0178	0.0199
0.0	0.0	0.0	-3874.9208	3186.8511	NaN	NaN	-0.3	0.9044	0.0209	0.0197	0.0174	0.0177	0.0199
0.0	0.0	0.0	-1047.9208	4784.8511	NaN	NaN	1.2804	0.9036	0.0211	0.02	0.0174	0.0176	0.0202
0.0	0.0	0.0	-1594.9208	1829.8511	NaN	NaN	1.3	0.9031	0.0212	0.0202	0.0177	0.0179	0.02
0.0	0.0	0.0	-1639.9208	-1596.1489	NaN	NaN	0.4932	0.9028	0.021	0.0203	0.018	0.0181	0.0198
0.0	0.0	0.0	-2623.9208	1307.8511	NaN	NaN	-0.3	0.9028	0.021	0.0204	0.018	0.0181	0.0197
0.0	0.0	0.0	-1769.9208	-120.1489	NaN	NaN	0.0636	0.9026	0.021	0.0204	0.0181	0.0181	0.0198
0.0	0.0	0.0	-2788.9208	373.8511	NaN	NaN	-0.1548	0.903	0.0207	0.0204	0.0181	0.0181	0.0197
0.0	0.0	0.0	-2572.9208	1410.8511	NaN	NaN	-0.3	0.9026	0.0209	0.0204	0.0181	0.0182	0.0197
0.0	0.0	0.0	-1432.9208	188.8511	NaN	NaN	-0.1518	0.9025	0.0212	0.0203	0.0181	0.0182	0.0197
0.0	0.0	0.0	-4185.9208	2896.8511	NaN	NaN	-0.3	0.9026	0.0211	0.0202	0.0181	0.0183	0.0196
0.0	0.0	0.0	-1361.9208	1395.8511	NaN	NaN	1.3	0.9027	0.0212	0.0202	0.018	0.0182	0.0197
0.0	0.0	0.0	-2112.9208	1864.8511	NaN	NaN	-0.3	0.9029	0.0211	0.0201	0.018	0.0183	0.0196
0.0	0.0	0.0	-1609.9208	4573.8511	NaN	NaN	1.3	0.903	0.0214	0.0202	0.0177	0.0181	0.0197
0.0	0.0	0.0	-2140.9208	3939.8511	NaN	NaN	1.3	0.9024	0.0214	0.0203	0.0179	0.0182	0.0199
0.0	0.0	0.0	-2122.9208	2604.8511	NaN	NaN	1.3	0.9014	0.0215	0.0204	0.0183	0.0185	0.0199
0.0	0.0	0.0	-1316.9208	3148.8511	NaN	NaN	1.3	0.9006	0.0215	0.0206	0.0186	0.0188	0.0199
0.0	0.0	0.0	-4133.9208	1388.8511	NaN	NaN	-0.3	0.9002	0.0214	0.0207	0.0189	0.0189	0.0199
0.0	0.0	0.0	-2240.9208	923.8511	NaN	NaN	-0.3	0.9	0.0213	0.0208	0.019	0.019	0.0199
0.0	0.0	0.0	-824.9208	217.8511	NaN	NaN	-0.3	0.8999	0.0212	0.0209	0.019	0.019	0.0199
0.0	0.0	0.0	-3040.9208	203.8511	NaN	NaN	-0.0719	0.9001	0.021	0.021	0.0189	0.019	0.0199
0.0	0.0	0.0	-1007.9208	1584.8511	NaN	NaN	1.3	0.9006	0.0209	0.021	0.0187	0.019	0.0198
0.0	0.0	0.0	-2911.9208	1842.8511	NaN	NaN	-0.3	0.9006	0.0208	0.021	0.0187	0.019	0.0199
0.0	0.0	0.0	-3428.9208	614.8511	NaN	NaN	-0.2185	0.9005	0.0207	0.0211	0.0187	0.019	0.02
0.0	0.0	0.0	-2140.9208	1141.8511	NaN	NaN	-0.3	0.9008	0.0205	0.0211	0.0186	0.0189	0.02
0.0	0.0	0.0	-1425.9208	1686.8511	NaN	NaN	1.3	0.9003	0.0207	0.0212	0.0187	0.019	0.0201
0.0	0.0	0.0	-2734.9208	1121.8511	NaN	NaN	-0.3	0.8996	0.0208	0.0213	0.0188	0.0191	0.0204
0.0	0.0	0.0	-890.9208	108.8511	NaN	NaN	-0.1392	0.8995	0.0207	0.0214	0.0188	0.0192	0.0205
0.0	0.0	0.0	-1235.9208	1751.8511	NaN	NaN	1.3	0.899	0.0208	0.0215	0.0189	0.0193	0.0206
0.0	0.0	0.0	-2240.9208	2287.8511	NaN	NaN	1.3	0.8987	0.0208	0.0215	0.0189	0.0194	0.0206
0.0	0.0	0.0	-2008.9208	1399.8511	NaN	NaN	-0.3	0.8983	0.0208	0.0216	0.019	0.0195	0.0207
0.0	0.0	0.0	-1560.9208	2519.8511	NaN	NaN	1.3	0.8976	0.021	0.0217	0.0192	0.0197	0.0207
0.0	0.0	0.0	-1577.9208	2866.8511	NaN	NaN	1.3	0.8978	0.021	0.0218	0.0192	0.0196	0.0206
0.0	0.0	0.0	-3285.9208	909.8511	NaN	NaN	-0.3	0.8978	0.021	0.0216	0.0193	0.0196	0.0206
0.0	0.0	0.0	499.0792	989.8511	NaN	NaN	0.6648	0.898	0.0209	0.0217	0.0193	0.0196	0.0205
0.0	0.0	0.0	-2409.9208	4355.8511	NaN	NaN	1.3	0.8982	0.0208	0.0217	0.0192	0.0195	0.0206
0.0	0.0	0.0	-809.9208	971.8511	NaN	NaN	1.3	0.8981	0.0208	0.0217	0.0192	0.0196	0.0206
0.0	0.0	0.0	-1178.9208	3510.8511	NaN	NaN	1.3	0.8983	0.0207	0.0217	0.0192	0.0195	0.0206
0.0	0.0	0.0	-1502.9208	1852.8511	NaN	NaN	1.3	0.8975	0.0208	0.0217	0.0195	0.0198	0.0206
0.0	0.0	0.0	-2184.9208	-2414.1489	NaN	NaN	0.5249	0.8969	0.0211	0.0217	0.0198	0.0199	0.0206
0.0	0.0	0.0	-2926.9208	5010.8511	NaN	NaN	1.3	0.8973	0.0209	0.0218	0.0195	0.0198	0.0206
0.0	0.0	0.0	-1537.9208	1295.8511	NaN	NaN	-0.3	0.8973	0.0209	0.0219	0.0195	0.0197	0.0207
0.0	0.0	0.0	76.0792	1569.8511	NaN	NaN	0.9538	0.8976	0.0208	0.0219	0.0194	0.0197	0.0207
0.0	0.0	0.0	-2142.9208	-646.1489	NaN	NaN	0.2317	0.8972	0.0209	0.0219	0.0194	0.0198	0.0207
0.0	0.0	0.0	-599.9208	1758.8511	NaN	NaN	1.3	0.8975	0.0208	0.022	0.0192	0.0197	0.0207
0.0	0.0	0.0	-3280.9208	3876.8511	NaN	NaN	1.3	0.897	0.0209	0.0219	0.0195	0.0199	0.0208
0.0	0.0	0.0	-1738.9208	1635.8511	NaN	NaN	-0.3	0.8972	0.0209	0.0218	0.0195	0.0199	0.0206
0.0	0.0	0.0	-3294.9208	-857.1489	NaN	NaN	0.2064	0.8968	0.0211	0.0217	0.0198	0.02	0.0207
0.0	0.0	0.0	535.0792	3142.8511	NaN	NaN	0.8545	0.8976	0.0208	0.0218	0.0194	0.0198	0.0206
0.0	0.0	0.0	-1300.9208	2838.8511	NaN	NaN	1.3	0.8978	0.0208	0.0219	0.0193	0.0197	0.0206
0.0	0.0	0.0	-884.9208	831.8511	NaN	NaN	-0.3	0.8981	0.0208	0.0218	0.0193	0.0196	0.0205
0.0	0.0	0.0	-988.9208	1937.8511	NaN	NaN	1.3	0.8981	0.0209	0.0217	0.0193	0.0196	0.0203
0.0	0.0	0.0	-352.9208	2865.8511	NaN	NaN	1.1404	0.8989	0.0208	0.0216	0.0191	0.0194	0.0202
0.0	0.0	0.0	-675.9208	2966.8511	NaN	NaN	1.295	0.8992	0.0208	0.0215	0.019	0.0193	0.0202
0.0	0.0	0.0	-3490.9208	6076.8511	NaN	NaN	1.3	0.8991	0.021	0.0214	0.0192	0.0194	0.02
0.0	0.0	0.0	-744.9208	1810.8511	NaN	NaN	1.3	0.8987	0.0213	0.0211	0.0195	0.0196	0.0198
0.0	0.0	0.0	-764.9208	-494.1489	NaN	NaN	0.3925	0.8978	0.0216	0.0211	0.0198	0.0199	0.0198
0.0	0.0	0.0	-1492.9208	4330.8511	NaN	NaN	1.3	0.8985	0.0215	0.0209	0.0197	0.0198	0.0197
0.0	0.0	0.0	-2106.9208	-483.1489	NaN	NaN	0.1865	0.8978	0.0218	0.0209	0.0198	0.0199	0.0198
0.0	0.0	0.0	-717.9208	1283.8511	NaN	NaN	1.3	0.899	0.0214	0.0208	0.0194	0.0196	0.0197
0.0	0.0	0.0	-749.9208	5567.8511	NaN	NaN	1.1557	0.8996	0.0213	0.0208	0.0191	0.0194	0.0197
0.0	0.0	0.0	-163.9208	2331.8511	NaN	NaN	1.0756	0.8995	0.0214	0.0208	0.0191	0.0194	0.0198
0.0	0.0	0.0	-867.9208	1629.8511	NaN	NaN	1.3	0.8986	0.0217	0.0209	0.0194	0.0196	0.0197
0.0	0.0	0.0	-1764.9208	506.8511	NaN	NaN	-0.3	0.8984	0.0218	0.0208	0.0196	0.0196	0.0197
0.0	0.0	0.0	-3183.9208	3244.8511	NaN	NaN	1.3	0.8984	0.0217	0.0208	0.0197	0.0196	0.0197
0.0	0.0	0.0	-1994.9208	-166.1489	NaN	NaN	0.0769	0.8984	0.0216	0.0209	0.0198	0.0197	0.0197
0.0	0.0	0.0	-872.9208	903.8511	NaN	NaN	1.3	0.8995	0.0213	0.0208	0.0196	0.0194	0.0194
0.0	0.0	0.0	-616.9208	76.8511	NaN	NaN	-0.1423	0.8998	0.0212	0.0208	0.0195	0.0193	0.0194
0.0	0.0	0.0	-2449.9208	1651.8511	NaN	NaN	-0.3	0.8996	0.0213	0.0208	0.0196	0.0194	0.0193
0.0	0.0	0.0	-1406.9208	576.8511	NaN	NaN	-0.3	0.8999	0.0213	0.0207	0.0194	0.0194	0.0193
0.0	0.0	0.0	-2253.9208	2586.8511	NaN	NaN	1.3	0.9004	0.0214	0.0207	0.0192	0.0191	0.0192
0.0	0.0	0.0	1944.0792	3388.8511	NaN	NaN	0.6355	0.9014	0.0213	0.0206	0.0188	0.0188	0.0191
0.0	0.0	0.0	2129.0792	3223.8511	NaN	NaN	0.6023	0.9019	0.0214	0.0203	0.0187	0.0187	0.019
0.0	0.0	0.0	4827.0792	842.8511	NaN	NaN	0.1487	0.9014	0.0217	0.0202	0.0188	0.0188	0.019
0.0	0.0	0.0	2958.0792	4485.8511	NaN	NaN	0.6026	0.9013	0.0219	0.0202	0.0188	0.0188	0.0191
0.0	0.0	0.0	946.0792	4611.8511	NaN	NaN	0.8298	0.9006	0.0221	0.0201	0.019	0.0191	0.0192
0.0	0.0	0.0	-1128.9208	2551.8511	NaN	NaN	1.3	0.8993	0.0224	0.0202	0.0193	0.0194	0.0193
0.0	0.0	0.0	-2231.9208	4794.8511	NaN	NaN	1.3	0.8985	0.0227	0.0203	0.0196	0.0196	0.0193
0.0	0.0	0.0	-2172.9208	2996.8511	NaN	NaN	1.3	0.8977	0.0228	0.0204	0.0198	0.0198	0.0194
0.0	0.0	0.0	-1978.9208	3014.8511	NaN	NaN	1.3	0.8976	0.0227	0.0204	0.02	0.02	0.0194
0.0	0.0	0.0	-1132.9208	26.8511	NaN	NaN	-0.0243	0.8975	0.0225	0.0205	0.0202	0.02	0.0194
0.0	0.0	0.0	-3033.9208	934.8511	NaN	NaN	-0.3	0.8983	0.0223	0.0204	0.02	0.0198	0.0192
0.0	0.0	0.0	-993.9208	5877.8511	NaN	NaN	1.2035	0.9001	0.0218	0.0202	0.0195	0.0193	0.0191
0.0	0.0	0.0	-1891.9208	1221.8511	NaN	NaN	-0.3	0.9002	0.0217	0.0202	0.0195	0.0193	0.0191
0.0	0.0	0.0	-1755.9208	3974.8511	NaN	NaN	1.3	0.9003	0.0216	0.0202	0.0196	0.0193	0.019
0.0	0.0	0.0	-708.9208	-651.1489	NaN	NaN	0.4788	0.8995	0.0215	0.0203	0.02	0.0195	0.0191
0.0	0.0	0.0	-2873.9208	1072.8511	NaN	NaN	-0.3	0.8997	0.0213	0.0203	0.0201	0.0195	0.019
0.0	0.0	0.0	-494.9208	1211.8511	NaN	NaN	1.3	0.9008	0.0211	0.0201	0.0199	0.0193	0.0189
0.0	0.0	0.0	-892.9208	965.8511	NaN	NaN	1.3	0.9016	0.021	0.02	0.0197	0.019	0.0187
0.0	0.0	0.0	1097.0792	2371.8511	NaN	NaN	0.6837	0.9022	0.0209	0.02	0.0195	0.0188	0.0186
0.0	0.0	0.0	362.0792	2214.8511	NaN	NaN	0.8595	0.902	0.0211	0.02	0.0195	0.0188	0.0187
0.0	0.0	0.0	-2378.9208	3142.8511	NaN	NaN	1.3	0.9012	0.0214	0.0201	0.0196	0.0189	0.0189
0.0	0.0	0.0	621.0792	1778.8511	NaN	NaN	0.7412	0.9004	0.0217	0.0201	0.0196	0.019	0.0192
0.0	0.0	0.0	882.0792	509.8511	NaN	NaN	0.3663	0.8988	0.022	0.0204	0.02	0.0194	0.0195
0.0	0.0	0.0	1261.0792	1834.8511	NaN	NaN	0.5927	0.8983	0.0222	0.0205	0.02	0.0194	0.0196
0.0	0.0	0.0	-1749.9208	2141.8511	NaN	NaN	1.3	0.8977	0.0223	0.0206	0.0201	0.0195	0.0198
0.0	0.0	0.0	-736.9208	997.8511	NaN	NaN	1.3	0.8968	0.0224	0.0207	0.0203	0.0197	0.02
0.0	0.0	0.0	2219.0792	-517.1489	NaN	NaN	-0.3	0.8965	0.0224	0.0207	0.0204	0.0199	0.0201
0.0	0.0	0.0	-977.9208	456.8511	NaN	NaN	-0.3	0.8968	0.0224	0.0207	0.0202	0.0199	0.0201
0.0	0.0	0.0	-1359.9208	4223.8511	NaN	NaN	1.3	0.8976	0.0223	0.0206	0.0199	0.0196	0.0201
0.0	0.0	0.0	-2031.9208	3730.8511	NaN	NaN	1.3	0.8973	0.0224	0.0205	0.0199	0.0197	0.0201
0.0	0.0	0.0	324.0792	1530.8511	NaN	NaN	0.8253	0.8964	0.0226	0.0206	0.0203	0.02	0.0201
0.0	0.0	0.0	-1945.9208	2959.8511	NaN	NaN	1.3	0.896	0.0226	0.0206	0.0204	0.0202	0.0201
0.0	0.0	0.0	-717.9208	1780.8511	NaN	NaN	1.3	0.8959	0.0226	0.0207	0.0204	0.0202	0.0201
0.0	0.0	0.0	-503.9208	2976.8511	NaN	NaN	1.2038	0.8959	0.0227	0.0206	0.0204	0.0203	0.0201
0.0	0.0	0.0	-635.9208	2785.8511	NaN	NaN	1.2958	0.8956	0.0228	0.0207	0.0205	0.0204	0.0201
0.0	0.0	0.0	-1169.9208	3778.8511	NaN	NaN	1.3	0.8955	0.0229	0.0206	0.0205	0.0204	0.02
0.0	0.0	0.0	-253.9208	-513.1489	NaN	NaN	0.669	0.8951	0.023	0.0206	0.0207	0.0206	0.02
0.0	0.0	0.0	-1029.9208	1979.8511	NaN	NaN	1.3	0.8951	0.023	0.0206	0.0207	0.0206	0.02
0.0	0.0	0.0	-488.9208	-408.1489	NaN	NaN	0.455	0.8951	0.0231	0.0205	0.0205	0.0207	0.0201
0.0	0.0	0.0	-1071.9208	2870.8511	NaN	NaN	1.3	0.8967	0.0228	0.0202	0.02	0.0203	0.02
0.0	0.0	0.0	-1641.9208	5687.8511	NaN	NaN	1.3	0.8973	0.0228	0.02	0.0198	0.0201	0.02
0.0	0.0	0.0	-3044.9208	1265.8511	NaN	NaN	-0.3	0.8966	0.023	0.0202	0.0201	0.0203	0.0199
0.0	0.0	0.0	-516.9208	763.8511	NaN	NaN	1.3	0.8967	0.0229	0.0202	0.02	0.0203	0.0199
0.0	0.0	0.0	-2255.9208	4444.8511	NaN	NaN	1.3	0.8975	0.0226	0.0202	0.0197	0.02	0.0199
0.0	0.0	0.0	-2153.9208	5456.8511	NaN	NaN	1.3	0.8976	0.0225	0.0202	0.0197	0.02	0.0199
0.0	0.0	0.0	-2155.9208	1901.8511	NaN	NaN	-0.3	0.8976	0.0225	0.0202	0.0197	0.02	0.0199
0.0	0.0	0.0	-658.9208	973.8511	NaN	NaN	1.3	0.8974	0.0225	0.0203	0.0198	0.02	0.0199
0.0	0.0	0.0	-1906.9208	4936.8511	NaN	NaN	1.3	0.8973	0.0225	0.0204	0.0199	0.02	0.02
0.0	0.0	0.0	-2979.9208	4083.8511	NaN	NaN	1.3	0.8973	0.0225	0.0205	0.0199	0.0199	0.0199
0.0	0.0	0.0	-1219.9208	1383.8511	NaN	NaN	1.3	0.8975	0.0224	0.0204	0.02	0.0199	0.0198
0.0	0.0	0.0	-1012.9208	1303.8511	NaN	NaN	1.3	0.8972	0.0225	0.0204	0.0201	0.02	0.0198
0.0	0.0	0.0	758.0792	753.8511	NaN	NaN	0.4986	0.8965	0.0226	0.0205	0.0202	0.0201	0.02
0.0	0.0	0.0	-1165.9208	1003.8511	NaN	NaN	-0.3	0.8963	0.0226	0.0206	0.0202	0.0201	0.0203
0.0	0.0	0.0	-2354.9208	3819.8511	NaN	NaN	1.3	0.8963	0.0226	0.0206	0.0201	0.02	0.0204
0.0	0.0	0.0	-994.9208	1564.8511	NaN	NaN	1.3	0.8963	0.0226	0.0206	0.02	0.02	0.0205
0.0	0.0	0.0	-2593.9208	3073.8511	NaN	NaN	1.3	0.896	0.0225	0.0207	0.02	0.0201	0.0207
0.0	0.0	0.0	-592.9208	3337.8511	NaN	NaN	1.216	0.8959	0.0225	0.0207	0.02	0.0201	0.0207
0.0	0.0	0.0	-2026.9208	8372.8511	NaN	NaN	1.3	0.8955	0.0226	0.0207	0.0201	0.0202	0.0207
0.0	0.0	0.0	-1374.9208	-372.1489	NaN	NaN	0.213	0.8949	0.0229	0.0207	0.0205	0.0206	0.0206
0.0	0.0	0.0	-1198.9208	1249.8511	NaN	NaN	1.3	0.8941	0.023	0.0208	0.0208	0.0209	0.0205
0.0	0.0	0.0	-1059.9208	2438.8511	NaN	NaN	1.3	0.894	0.0229	0.0208	0.0208	0.021	0.0205
0.0	0.0	0.0	-1222.9208	3443.8511	NaN	NaN	1.3	0.8942	0.0228	0.0207	0.0208	0.021	0.0204
0.0	0.0	0.0	-2785.9208	440.8511	NaN	NaN	-0.188	0.8936	0.023	0.0207	0.0211	0.0214	0.0203
0.0	0.0	0.0	-1611.9208	2633.8511	NaN	NaN	1.3	0.8941	0.0228	0.0206	0.021	0.0213	0.0202
0.0	0.0	0.0	-459.9208	-576.1489	NaN	NaN	0.5561	0.8941	0.0228	0.0206	0.0209	0.0213	0.0202
0.0	0.0	0.0	-2194.9208	2780.8511	NaN	NaN	1.3	0.8955	0.0222	0.0205	0.0206	0.0211	0.0202
0.0	0.0	0.0	-2010.9208	534.8511	NaN	NaN	-0.3	0.8939	0.0227	0.0206	0.021	0.0215	0.0204
0.0	0.0	0.0	1055.0792	-1322.1489	NaN	NaN	1.3	0.8933	0.0228	0.0207	0.0211	0.0216	0.0206
0.0	0.0	0.0	-1091.9208	1274.8511	NaN	NaN	1.3	0.8926	0.0228	0.0207	0.0213	0.0218	0.0208
0.0	0.0	0.0	-2633.9208	1524.8511	NaN	NaN	-0.3	0.8927	0.0228	0.0206	0.0213	0.0218	0.0209
0.0	0.0	0.0	-1811.9208	737.8511	NaN	NaN	-0.3	0.8932	0.0226	0.0204	0.0214	0.0217	0.0207
0.0	0.0	0.0	-2434.9208	-996.1489	NaN	NaN	0.2903	0.8941	0.0224	0.0201	0.0214	0.0216	0.0204
0.0	0.0	0.0	-648.9208	1349.8511	NaN	NaN	1.3	0.8939	0.0224	0.0201	0.0216	0.0217	0.0204
0.0	0.0	0.0	-2106.9208	630.8511	NaN	NaN	-0.3	0.8941	0.0223	0.0201	0.0217	0.0216	0.0202
0.0	0.0	0.0	-3042.9208	372.8511	NaN	NaN	-0.1396	0.8942	0.0224	0.0201	0.0217	0.0215	0.0201
0.0	0.0	0.0	-2322.9208	1784.8511	NaN	NaN	-0.3	0.8947	0.0223	0.0201	0.0216	0.0213	0.02
0.0	0.0	0.0	-1583.9208	2243.8511	NaN	NaN	1.3	0.8946	0.0223	0.0202	0.0216	0.0213	0.02
0.0	0.0	0.0	-1903.9208	769.8511	NaN	NaN	-0.3	0.8944	0.0225	0.0203	0.0216	0.0214	0.0199
0.0	0.0	0.0	-1041.9208	4849.8511	NaN	NaN	1.2736	0.8912	0.0233	0.0208	0.0221	0.022	0.0205
0.0	0.0	0.0	-833.9208	197.8511	NaN	NaN	-0.3	0.8906	0.0239	0.0209	0.0221	0.022	0.0205
0.0	0.0	0.0	-3019.9208	993.8511	NaN	NaN	-0.3	0.8768	0.0272	0.0231	0.0245	0.0249	0.0235
0.0	0.0	0.0	-1920.9208	1861.8511	NaN	NaN	-0.3	0.8952	0.0226	0.0198	0.0219	0.0219	0.0187
