# Supplementary material for: DeepFRET, a software for rapid and automated single-molecule FRET data classification using deep learning
Source: eLife. 2020 Nov 3;9:e60404. doi: 10.7554/eLife.60404 (PMC7609065; doi:10.7554/eLife.60404)
Supplement: Figure 4—source data 1. [file elife-60404-fig4-data1.zip › Figure 4-source data 1/Fig_S4a/Traces/traces_all_n294/Traces_Fig2d_4mMAc_mov1_combined_tif_pair33.txt]

Exported by DeepFRET
Date: 2020-08-26, 18:13
Video filename: None
FRET pair #33
Bleaches at 186
D-Dexc-bg	A-Dexc-bg	A-Aexc-bg	D-Dexc-rw	A-Dexc-rw	A-Aexc-rw	S	E	p_bleached	p_aggregated	p_noisy	p_scrambled	p_static	p_dynamic
0.0	0.0	0.0	38522.6299	16385.3455	NaN	NaN	0.2984	0.0467	0.1381	0.0398	0.0824	0.6483	0.0448
0.0	0.0	0.0	40652.6299	8586.3455	NaN	NaN	0.1744	0.0451	0.1496	0.0384	0.0783	0.6469	0.0417
0.0	0.0	0.0	41274.6299	9391.3455	NaN	NaN	0.1854	0.0467	0.18	0.0383	0.0725	0.623	0.0395
0.0	0.0	0.0	43768.6299	6795.3455	NaN	NaN	0.1344	0.046	0.1932	0.0394	0.0725	0.6098	0.039
0.0	0.0	0.0	40193.6299	14146.3455	NaN	NaN	0.2603	0.0473	0.1994	0.0393	0.072	0.6031	0.0389
0.0	0.0	0.0	41599.6299	12877.3455	NaN	NaN	0.2364	0.0497	0.204	0.0393	0.0733	0.5953	0.0383
0.0	0.0	0.0	40852.6299	9049.3455	NaN	NaN	0.1813	0.0529	0.216	0.0398	0.0727	0.5817	0.0369
0.0	0.0	0.0	46095.6299	10130.3455	NaN	NaN	0.1802	0.0541	0.224	0.0395	0.0756	0.5689	0.0379
0.0	0.0	0.0	38916.6299	14003.3455	NaN	NaN	0.2646	0.0539	0.2191	0.0398	0.0762	0.5744	0.0367
0.0	0.0	0.0	35950.6299	9392.3455	NaN	NaN	0.2071	0.0544	0.2142	0.0391	0.0776	0.5782	0.0364
0.0	0.0	0.0	39656.6299	7670.3455	NaN	NaN	0.1621	0.0542	0.2023	0.0383	0.0788	0.5908	0.0355
0.0	0.0	0.0	44582.6299	11533.3455	NaN	NaN	0.2055	0.0543	0.1936	0.0372	0.0791	0.6013	0.0345
0.0	0.0	0.0	35673.6299	10710.3455	NaN	NaN	0.2309	0.056	0.1905	0.0364	0.0785	0.6049	0.0337
0.0	0.0	0.0	40127.6299	7476.3455	NaN	NaN	0.1571	0.0563	0.1849	0.0353	0.0785	0.6119	0.033
0.0	0.0	0.0	34099.6299	9815.3455	NaN	NaN	0.2235	0.0574	0.185	0.0348	0.0782	0.6119	0.0327
0.0	0.0	0.0	35801.6299	11372.3455	NaN	NaN	0.2411	0.0592	0.1875	0.0345	0.0779	0.6087	0.0322
0.0	0.0	0.0	34499.6299	7800.3455	NaN	NaN	0.1844	0.0621	0.1968	0.035	0.0796	0.5945	0.0321
0.0	0.0	0.0	37848.6299	8161.3455	NaN	NaN	0.1774	0.062	0.1876	0.0346	0.0794	0.6039	0.0326
0.0	0.0	0.0	37362.6299	11770.3455	NaN	NaN	0.2396	0.0616	0.1812	0.0335	0.0788	0.6123	0.0326
0.0	0.0	0.0	44742.6299	5337.3455	NaN	NaN	0.1066	0.0629	0.1802	0.0332	0.0776	0.6132	0.0328
0.0	0.0	0.0	40714.6299	7864.3455	NaN	NaN	0.1619	0.0625	0.1765	0.0329	0.078	0.6167	0.0334
0.0	0.0	0.0	39337.6299	10013.3455	NaN	NaN	0.2029	0.0639	0.1778	0.0331	0.0774	0.614	0.0339
0.0	0.0	0.0	33182.6299	12427.3455	NaN	NaN	0.2725	0.0647	0.1787	0.0332	0.0775	0.6114	0.0345
0.0	0.0	0.0	38056.6299	7016.3455	NaN	NaN	0.1557	0.0667	0.1813	0.0335	0.0769	0.6065	0.0351
0.0	0.0	0.0	42998.6299	10897.3455	NaN	NaN	0.2022	0.0674	0.1845	0.0341	0.0762	0.602	0.0358
0.0	0.0	0.0	40370.6299	10251.3455	NaN	NaN	0.2025	0.0693	0.1906	0.0347	0.0758	0.5934	0.0362
0.0	0.0	0.0	40913.6299	9609.3455	NaN	NaN	0.1902	0.07	0.1948	0.0352	0.076	0.5874	0.0366
0.0	0.0	0.0	37327.6299	7028.3455	NaN	NaN	0.1585	0.07	0.198	0.0355	0.0757	0.5836	0.0371
0.0	0.0	0.0	36604.6299	10083.3455	NaN	NaN	0.216	0.0696	0.2016	0.0359	0.0758	0.5794	0.0377
0.0	0.0	0.0	39504.6299	9724.3455	NaN	NaN	0.1975	0.0704	0.2082	0.0364	0.0764	0.5705	0.0381
0.0	0.0	0.0	37396.6299	13015.3455	NaN	NaN	0.2582	0.0711	0.2133	0.0367	0.0762	0.5648	0.038
0.0	0.0	0.0	38612.6299	7689.3455	NaN	NaN	0.1661	0.0725	0.2202	0.037	0.0777	0.5543	0.0383
0.0	0.0	0.0	37825.6299	11506.3455	NaN	NaN	0.2332	0.072	0.2205	0.0371	0.0795	0.5521	0.0388
0.0	0.0	0.0	37712.6299	11478.3455	NaN	NaN	0.2333	0.0736	0.2346	0.0374	0.0782	0.5378	0.0385
0.0	0.0	0.0	39111.6299	11537.3455	NaN	NaN	0.2278	0.0725	0.2373	0.0374	0.0786	0.5361	0.0381
0.0	0.0	0.0	34750.6299	8474.3455	NaN	NaN	0.1961	0.0723	0.2424	0.0376	0.0792	0.5305	0.0379
0.0	0.0	0.0	33238.6299	10406.3455	NaN	NaN	0.2384	0.0722	0.2421	0.0375	0.0796	0.5311	0.0375
0.0	0.0	0.0	38070.6299	9463.3455	NaN	NaN	0.1991	0.0744	0.2482	0.0377	0.0801	0.5223	0.0374
0.0	0.0	0.0	38869.6299	5039.3455	NaN	NaN	0.1148	0.073	0.2386	0.0374	0.0812	0.5326	0.0371
0.0	0.0	0.0	37804.6299	12173.3455	NaN	NaN	0.2436	0.0732	0.2367	0.0371	0.0823	0.5337	0.037
0.0	0.0	0.0	41774.6299	7084.3455	NaN	NaN	0.145	0.074	0.2392	0.0373	0.0825	0.5304	0.0366
0.0	0.0	0.0	39832.6299	10989.3455	NaN	NaN	0.2162	0.0731	0.2357	0.037	0.0837	0.5339	0.0365
0.0	0.0	0.0	38002.6299	7302.3455	NaN	NaN	0.1612	0.0734	0.2377	0.0372	0.0844	0.531	0.0363
0.0	0.0	0.0	35186.6299	8607.3455	NaN	NaN	0.1965	0.0745	0.242	0.0371	0.084	0.5266	0.0359
0.0	0.0	0.0	38134.6299	7370.3455	NaN	NaN	0.162	0.077	0.2539	0.0374	0.0841	0.5117	0.036
0.0	0.0	0.0	37151.6299	10662.3455	NaN	NaN	0.223	0.0767	0.2534	0.0377	0.0846	0.512	0.0355
0.0	0.0	0.0	34249.6299	11309.3455	NaN	NaN	0.2482	0.08	0.2646	0.0376	0.0849	0.4972	0.0357
0.0	0.0	0.0	37760.6299	6757.3455	NaN	NaN	0.1518	0.081	0.2648	0.0377	0.0838	0.4975	0.0352
0.0	0.0	0.0	37921.6299	10934.3455	NaN	NaN	0.2238	0.0831	0.271	0.0376	0.0831	0.4898	0.0355
0.0	0.0	0.0	39161.6299	10460.3455	NaN	NaN	0.2108	0.0853	0.2747	0.0376	0.0821	0.485	0.0353
0.0	0.0	0.0	38638.6299	7555.3455	NaN	NaN	0.1636	0.0851	0.2722	0.0375	0.0819	0.4882	0.0351
0.0	0.0	0.0	38459.6299	8327.3455	NaN	NaN	0.178	0.0843	0.27	0.0377	0.0817	0.4915	0.0348
0.0	0.0	0.0	33788.6299	9302.3455	NaN	NaN	0.2159	0.0834	0.2665	0.0374	0.0825	0.4953	0.0348
0.0	0.0	0.0	41191.6299	8236.3455	NaN	NaN	0.1666	0.0819	0.2633	0.0375	0.0819	0.5009	0.0345
0.0	0.0	0.0	38277.6299	10380.3455	NaN	NaN	0.2133	0.0801	0.2549	0.0372	0.0829	0.5107	0.0342
0.0	0.0	0.0	35860.6299	8274.3455	NaN	NaN	0.1875	0.0807	0.2548	0.0371	0.0818	0.5118	0.0337
0.0	0.0	0.0	36007.6299	10613.3455	NaN	NaN	0.2277	0.0781	0.2455	0.0368	0.0826	0.5235	0.0336
0.0	0.0	0.0	38034.6299	10443.3455	NaN	NaN	0.2154	0.0783	0.2468	0.0366	0.0822	0.5225	0.0336
0.0	0.0	0.0	38394.6299	7182.3455	NaN	NaN	0.1576	0.0768	0.241	0.0364	0.0819	0.5304	0.0335
0.0	0.0	0.0	37481.6299	11722.3455	NaN	NaN	0.2382	0.076	0.2398	0.0362	0.083	0.5309	0.0341
0.0	0.0	0.0	34316.6299	9246.3455	NaN	NaN	0.2123	0.0789	0.2458	0.0364	0.0823	0.5226	0.0339
0.0	0.0	0.0	37494.6299	9513.3455	NaN	NaN	0.2024	0.082	0.2455	0.0359	0.0822	0.5206	0.0339
0.0	0.0	0.0	34361.6299	5128.3455	NaN	NaN	0.1299	0.0856	0.2492	0.0359	0.081	0.5148	0.0335
0.0	0.0	0.0	29093.6299	4747.3455	NaN	NaN	0.1403	0.0865	0.2474	0.0353	0.0798	0.5177	0.0334
0.0	0.0	0.0	39068.6299	10881.3455	NaN	NaN	0.2178	0.0849	0.2481	0.035	0.0796	0.5189	0.0336
0.0	0.0	0.0	37079.6299	5579.3455	NaN	NaN	0.1308	0.084	0.247	0.0348	0.0786	0.5223	0.0333
0.0	0.0	0.0	32022.6299	10705.3455	NaN	NaN	0.2505	0.0848	0.2495	0.0341	0.0779	0.5204	0.0333
0.0	0.0	0.0	38060.6299	3775.3455	NaN	NaN	0.0902	0.0853	0.2546	0.0345	0.078	0.514	0.0335
0.0	0.0	0.0	40679.6299	8098.3455	NaN	NaN	0.166	0.0845	0.2541	0.034	0.0779	0.5158	0.0336
0.0	0.0	0.0	36344.6299	7866.3455	NaN	NaN	0.1779	0.0842	0.2581	0.0342	0.0786	0.5112	0.0337
0.0	0.0	0.0	35745.6299	9869.3455	NaN	NaN	0.2164	0.0835	0.2583	0.0343	0.078	0.5127	0.0333
0.0	0.0	0.0	38477.6299	10797.3455	NaN	NaN	0.2191	0.0853	0.2677	0.0343	0.0789	0.5002	0.0335
0.0	0.0	0.0	40472.6299	9918.3455	NaN	NaN	0.1968	0.0864	0.2716	0.0347	0.0786	0.4958	0.0329
0.0	0.0	0.0	38030.6299	12743.3455	NaN	NaN	0.251	0.0855	0.2694	0.0344	0.0792	0.4991	0.0325
0.0	0.0	0.0	39356.6299	11803.3455	NaN	NaN	0.2307	0.0853	0.2731	0.0348	0.0797	0.495	0.0322
0.0	0.0	0.0	37256.6299	8736.3455	NaN	NaN	0.1899	0.0855	0.2742	0.0346	0.0792	0.4948	0.0317
0.0	0.0	0.0	44045.6299	10807.3455	NaN	NaN	0.197	0.0833	0.2719	0.0345	0.0803	0.4982	0.0318
0.0	0.0	0.0	35456.6299	6309.3455	NaN	NaN	0.1511	0.0825	0.2699	0.0345	0.0807	0.501	0.0314
0.0	0.0	0.0	31988.6299	7510.3455	NaN	NaN	0.1901	0.0812	0.2665	0.0341	0.0808	0.5061	0.0313
0.0	0.0	0.0	37447.6299	5226.3455	NaN	NaN	0.1225	0.0784	0.2595	0.0344	0.0826	0.5135	0.0316
0.0	0.0	0.0	33653.6299	9164.3455	NaN	NaN	0.214	0.0768	0.2542	0.0338	0.0826	0.5212	0.0314
0.0	0.0	0.0	38948.6299	7270.3455	NaN	NaN	0.1573	0.0754	0.251	0.0337	0.0831	0.5253	0.0315
0.0	0.0	0.0	34186.6299	5251.3455	NaN	NaN	0.1332	0.0725	0.2433	0.0337	0.0843	0.5345	0.0317
0.0	0.0	0.0	36046.6299	8902.3455	NaN	NaN	0.1981	0.0724	0.2451	0.0334	0.0847	0.5325	0.0319
0.0	0.0	0.0	34602.6299	7604.3455	NaN	NaN	0.1802	0.0706	0.2392	0.0333	0.0859	0.5388	0.0321
0.0	0.0	0.0	37360.6299	5989.3455	NaN	NaN	0.1382	0.0694	0.2353	0.033	0.0865	0.5434	0.0323
0.0	0.0	0.0	34510.6299	8529.3455	NaN	NaN	0.1982	0.0682	0.2316	0.0333	0.0882	0.546	0.0327
0.0	0.0	0.0	39765.6299	8386.3455	NaN	NaN	0.1742	0.0686	0.2337	0.0333	0.0884	0.5432	0.0327
0.0	0.0	0.0	36357.6299	8441.3455	NaN	NaN	0.1884	0.068	0.2323	0.0336	0.0902	0.5428	0.0331
0.0	0.0	0.0	36139.6299	9995.3455	NaN	NaN	0.2167	0.067	0.2292	0.0335	0.0912	0.5459	0.0332
0.0	0.0	0.0	31871.6299	7781.3455	NaN	NaN	0.1962	0.0668	0.2278	0.0335	0.0921	0.5464	0.0334
0.0	0.0	0.0	35112.6299	7750.3455	NaN	NaN	0.1808	0.0658	0.2249	0.0336	0.0924	0.5497	0.0336
0.0	0.0	0.0	30594.6299	9641.3455	NaN	NaN	0.2396	0.0657	0.2226	0.0336	0.0931	0.5511	0.0338
0.0	0.0	0.0	36612.6299	7553.3455	NaN	NaN	0.171	0.0657	0.2208	0.0333	0.0923	0.5543	0.0337
0.0	0.0	0.0	35195.6299	5493.3455	NaN	NaN	0.135	0.0664	0.2194	0.0331	0.0921	0.5553	0.0338
0.0	0.0	0.0	33489.6299	3691.3455	NaN	NaN	0.0993	0.0658	0.216	0.0328	0.0909	0.5607	0.0338
0.0	0.0	0.0	33402.6299	13476.3455	NaN	NaN	0.2875	0.0648	0.2142	0.0331	0.0914	0.5623	0.0343
0.0	0.0	0.0	35610.6299	7413.3455	NaN	NaN	0.1723	0.0651	0.2168	0.0329	0.0904	0.5606	0.0341
0.0	0.0	0.0	38182.6299	6031.3455	NaN	NaN	0.1364	0.0655	0.2168	0.0329	0.0893	0.5618	0.0337
0.0	0.0	0.0	33905.6299	5496.3455	NaN	NaN	0.1395	0.0656	0.2187	0.0331	0.0888	0.5603	0.0335
0.0	0.0	0.0	33189.6299	9208.3455	NaN	NaN	0.2172	0.0661	0.2235	0.0332	0.0882	0.556	0.0331
0.0	0.0	0.0	34762.6299	6406.3455	NaN	NaN	0.1556	0.0664	0.2254	0.0332	0.0876	0.5549	0.0325
0.0	0.0	0.0	37089.6299	5381.3455	NaN	NaN	0.1267	0.0666	0.2252	0.0333	0.087	0.556	0.0319
0.0	0.0	0.0	35529.6299	5573.3455	NaN	NaN	0.1356	0.0679	0.2309	0.0333	0.0867	0.5497	0.0316
0.0	0.0	0.0	35105.6299	6854.3455	NaN	NaN	0.1634	0.0678	0.2313	0.0334	0.086	0.5502	0.0312
0.0	0.0	0.0	35022.6299	8794.3455	NaN	NaN	0.2007	0.0681	0.2337	0.0334	0.0858	0.5482	0.0308
0.0	0.0	0.0	31934.6299	6957.3455	NaN	NaN	0.1789	0.068	0.2335	0.0335	0.0859	0.5485	0.0306
0.0	0.0	0.0	37123.6299	11737.3455	NaN	NaN	0.2402	0.068	0.2343	0.0333	0.0853	0.5487	0.0304
0.0	0.0	0.0	33686.6299	5963.3455	NaN	NaN	0.1504	0.0692	0.2397	0.0338	0.0859	0.5409	0.0306
0.0	0.0	0.0	32276.6299	8533.3455	NaN	NaN	0.2091	0.0706	0.2427	0.0335	0.084	0.539	0.0303
0.0	0.0	0.0	34576.6299	10121.3455	NaN	NaN	0.2264	0.071	0.2426	0.0336	0.0844	0.5377	0.0307
0.0	0.0	0.0	34693.6299	9460.3455	NaN	NaN	0.2143	0.0737	0.2496	0.0335	0.0832	0.5295	0.0305
0.0	0.0	0.0	34743.6299	8928.3455	NaN	NaN	0.2044	0.0766	0.2532	0.033	0.0817	0.5252	0.0303
0.0	0.0	0.0	42037.6299	8260.3455	NaN	NaN	0.1642	0.0783	0.2572	0.0331	0.0812	0.5195	0.0307
0.0	0.0	0.0	36884.6299	7498.3455	NaN	NaN	0.1689	0.0811	0.265	0.0331	0.0804	0.5096	0.0307
0.0	0.0	0.0	32193.6299	9468.3455	NaN	NaN	0.2273	0.081	0.2641	0.0327	0.0803	0.511	0.0309
0.0	0.0	0.0	34862.6299	5268.3455	NaN	NaN	0.1313	0.0824	0.2697	0.0329	0.0802	0.5035	0.0313
0.0	0.0	0.0	35335.6299	5334.3455	NaN	NaN	0.1312	0.082	0.2694	0.0326	0.0804	0.504	0.0317
0.0	0.0	0.0	34741.6299	8077.3455	NaN	NaN	0.1886	0.0819	0.2715	0.0326	0.0805	0.5016	0.0318
0.0	0.0	0.0	34518.6299	5687.3455	NaN	NaN	0.1415	0.0807	0.2681	0.0324	0.0806	0.5065	0.0317
0.0	0.0	0.0	36837.6299	4807.3455	NaN	NaN	0.1154	0.0795	0.2685	0.0325	0.0814	0.506	0.0321
0.0	0.0	0.0	37337.6299	8995.3455	NaN	NaN	0.1941	0.077	0.2628	0.0326	0.0822	0.5136	0.0319
0.0	0.0	0.0	35746.6299	10563.3455	NaN	NaN	0.2281	0.0776	0.2678	0.0323	0.0824	0.5083	0.0317
0.0	0.0	0.0	35512.6299	3974.3455	NaN	NaN	0.1006	0.0768	0.2675	0.0325	0.0825	0.5093	0.0314
0.0	0.0	0.0	31063.6299	8580.3455	NaN	NaN	0.2164	0.0755	0.2668	0.0324	0.0831	0.511	0.0313
0.0	0.0	0.0	37969.6299	6677.3455	NaN	NaN	0.1496	0.0756	0.2739	0.0325	0.0841	0.5023	0.0316
0.0	0.0	0.0	33693.6299	10385.3455	NaN	NaN	0.2356	0.0738	0.2734	0.0326	0.0852	0.5036	0.0315
0.0	0.0	0.0	30977.6299	7828.3455	NaN	NaN	0.2017	0.0725	0.278	0.0328	0.0871	0.4978	0.0318
0.0	0.0	0.0	31772.6299	8720.3455	NaN	NaN	0.2154	0.0709	0.2771	0.033	0.089	0.4981	0.0318
0.0	0.0	0.0	39865.6299	6380.3455	NaN	NaN	0.138	0.0702	0.2831	0.0332	0.0906	0.4907	0.0323
0.0	0.0	0.0	34405.6299	7544.3455	NaN	NaN	0.1798	0.0674	0.2721	0.0332	0.0924	0.5027	0.0322
0.0	0.0	0.0	34955.6299	8556.3455	NaN	NaN	0.1966	0.0647	0.2643	0.0329	0.0932	0.5126	0.0323
0.0	0.0	0.0	38845.6299	9932.3455	NaN	NaN	0.2036	0.0604	0.2534	0.0333	0.0966	0.5233	0.033
0.0	0.0	0.0	35080.6299	10256.3455	NaN	NaN	0.2262	0.0586	0.2473	0.0329	0.099	0.5291	0.0331
0.0	0.0	0.0	32973.6299	9801.3455	NaN	NaN	0.2291	0.0561	0.2353	0.0326	0.1014	0.5411	0.0334
0.0	0.0	0.0	30254.6299	7471.3455	NaN	NaN	0.198	0.0549	0.2319	0.0326	0.1037	0.5432	0.0338
0.0	0.0	0.0	32707.6299	5147.3455	NaN	NaN	0.136	0.0553	0.2281	0.0321	0.1036	0.5474	0.0336
0.0	0.0	0.0	39194.6299	9116.3455	NaN	NaN	0.1887	0.0555	0.2249	0.0318	0.1036	0.5504	0.0338
0.0	0.0	0.0	35475.6299	3786.3455	NaN	NaN	0.0964	0.0563	0.2231	0.0317	0.1031	0.5517	0.034
0.0	0.0	0.0	34890.6299	8794.3455	NaN	NaN	0.2013	0.0567	0.2207	0.0316	0.1024	0.5543	0.0344
0.0	0.0	0.0	38851.6299	12249.3455	NaN	NaN	0.2397	0.0571	0.2208	0.0319	0.1029	0.5522	0.0351
0.0	0.0	0.0	34994.6299	9286.3455	NaN	NaN	0.2097	0.059	0.222	0.0319	0.1016	0.5505	0.035
0.0	0.0	0.0	34907.6299	5607.3455	NaN	NaN	0.1384	0.06	0.2186	0.0315	0.101	0.5536	0.0354
0.0	0.0	0.0	35712.6299	7147.3455	NaN	NaN	0.1668	0.0603	0.2172	0.0317	0.1009	0.5538	0.0361
0.0	0.0	0.0	36937.6299	6687.3455	NaN	NaN	0.1533	0.0612	0.2186	0.0318	0.1008	0.5507	0.0369
0.0	0.0	0.0	33113.6299	9851.3455	NaN	NaN	0.2293	0.0617	0.2174	0.0318	0.1004	0.5511	0.0376
0.0	0.0	0.0	35396.6299	9837.3455	NaN	NaN	0.2175	0.062	0.2187	0.0321	0.1004	0.548	0.0389
0.0	0.0	0.0	34625.6299	9858.3455	NaN	NaN	0.2216	0.0628	0.2227	0.0324	0.0993	0.5437	0.0392
0.0	0.0	0.0	34605.6299	5556.3455	NaN	NaN	0.1383	0.0636	0.2282	0.0326	0.0988	0.5372	0.0396
0.0	0.0	0.0	30976.6299	7151.3455	NaN	NaN	0.1876	0.0633	0.2307	0.0332	0.0977	0.5352	0.0399
0.0	0.0	0.0	33572.6299	10187.3455	NaN	NaN	0.2328	0.0636	0.2407	0.0339	0.0973	0.5245	0.0399
0.0	0.0	0.0	30434.6299	7352.3455	NaN	NaN	0.1946	0.0637	0.2458	0.0344	0.0974	0.519	0.0397
0.0	0.0	0.0	33989.6299	8654.3455	NaN	NaN	0.2029	0.0634	0.2515	0.0347	0.0966	0.5144	0.0393
0.0	0.0	0.0	32035.6299	7525.3455	NaN	NaN	0.1902	0.0625	0.2588	0.0353	0.0972	0.5068	0.0394
0.0	0.0	0.0	32815.6299	10623.3455	NaN	NaN	0.2446	0.0621	0.2644	0.0351	0.0966	0.5037	0.0382
0.0	0.0	0.0	28509.6299	11778.3455	NaN	NaN	0.2924	0.0607	0.2613	0.0349	0.0972	0.5083	0.0376
0.0	0.0	0.0	30231.6299	8531.3455	NaN	NaN	0.2201	0.06	0.2622	0.0346	0.0963	0.51	0.0369
0.0	0.0	0.0	30670.6299	7216.3455	NaN	NaN	0.1905	0.0604	0.263	0.0343	0.0957	0.51	0.0366
0.0	0.0	0.0	35172.6299	8073.3455	NaN	NaN	0.1867	0.0605	0.2601	0.0341	0.0944	0.5149	0.036
0.0	0.0	0.0	33636.6299	9896.3455	NaN	NaN	0.2273	0.0605	0.2586	0.0341	0.0948	0.516	0.036
0.0	0.0	0.0	32117.6299	7333.3455	NaN	NaN	0.1859	0.0604	0.2536	0.0341	0.0943	0.522	0.0355
0.0	0.0	0.0	34278.6299	11417.3455	NaN	NaN	0.2499	0.06	0.2522	0.0345	0.0954	0.5219	0.036
0.0	0.0	0.0	32579.6299	9915.3455	NaN	NaN	0.2333	0.0603	0.2552	0.0345	0.095	0.52	0.035
0.0	0.0	0.0	30291.6299	5478.3455	NaN	NaN	0.1532	0.06	0.2553	0.0345	0.0947	0.5215	0.0341
0.0	0.0	0.0	33484.6299	5576.3455	NaN	NaN	0.1428	0.0592	0.2554	0.0347	0.0954	0.5215	0.0338
0.0	0.0	0.0	30906.6299	6108.3455	NaN	NaN	0.165	0.0587	0.2573	0.0349	0.0959	0.5197	0.0334
0.0	0.0	0.0	35665.6299	9676.3455	NaN	NaN	0.2134	0.058	0.2578	0.0347	0.0962	0.5204	0.0329
0.0	0.0	0.0	29904.6299	7643.3455	NaN	NaN	0.2036	0.0568	0.2596	0.0349	0.0969	0.5191	0.0327
0.0	0.0	0.0	29544.6299	8340.3455	NaN	NaN	0.2201	0.0568	0.2631	0.0344	0.0959	0.5179	0.0319
0.0	0.0	0.0	37563.6299	8112.3455	NaN	NaN	0.1776	0.0563	0.2679	0.0345	0.096	0.5135	0.0318
0.0	0.0	0.0	37934.6299	7557.3455	NaN	NaN	0.1661	0.0558	0.2671	0.0342	0.0957	0.516	0.0312
0.0	0.0	0.0	32266.6299	9608.3455	NaN	NaN	0.2295	0.0555	0.2643	0.0338	0.0955	0.5202	0.0307
0.0	0.0	0.0	35190.6299	9442.3455	NaN	NaN	0.2116	0.055	0.2579	0.0337	0.0955	0.5278	0.0301
0.0	0.0	0.0	32343.6299	5400.3455	NaN	NaN	0.1431	0.0551	0.2523	0.0336	0.096	0.5331	0.0299
0.0	0.0	0.0	37112.6299	5976.3455	NaN	NaN	0.1387	0.0553	0.2436	0.0335	0.0963	0.5417	0.0296
0.0	0.0	0.0	32330.6299	9314.3455	NaN	NaN	0.2237	0.056	0.2375	0.0335	0.0967	0.5468	0.0296
0.0	0.0	0.0	37317.6299	5394.3455	NaN	NaN	0.1263	0.0582	0.2383	0.0336	0.0949	0.546	0.029
0.0	0.0	0.0	32598.6299	6617.3455	NaN	NaN	0.1687	0.0578	0.2334	0.034	0.0966	0.5487	0.0295
0.0	0.0	0.0	35953.6299	10142.3455	NaN	NaN	0.22	0.0585	0.2363	0.0344	0.0973	0.5435	0.0299
0.0	0.0	0.0	33122.6299	7688.3455	NaN	NaN	0.1884	0.0593	0.2376	0.0356	0.0997	0.537	0.0308
0.0	0.0	0.0	34597.6299	6588.3455	NaN	NaN	0.16	0.0604	0.2366	0.0363	0.1029	0.5318	0.0319
0.0	0.0	0.0	33176.6299	8330.3455	NaN	NaN	0.2007	0.0608	0.2311	0.0371	0.107	0.5303	0.0336
0.0	0.0	0.0	35184.6299	10396.3455	NaN	NaN	0.2281	0.0595	0.2216	0.0366	0.1079	0.5405	0.0338
0.0	0.0	0.0	33910.6299	7134.3455	NaN	NaN	0.1738	0.0586	0.224	0.0361	0.1143	0.5304	0.0367
0.0	0.0	0.0	33859.6299	9292.3455	NaN	NaN	0.2153	0.0606	0.2408	0.0365	0.1143	0.508	0.0397
0.0	0.0	0.0	34885.6299	7116.3455	NaN	NaN	0.1694	0.0691	0.2368	0.0407	0.1177	0.4977	0.0379
0.0	0.0	0.0	17584.6299	5024.3455	NaN	NaN	0.2222	0.5275	0.1807	0.0288	0.0581	0.1731	0.0318
0.0	0.0	0.0	613.6299	-622.6545	NaN	NaN	1.3	0.8893	0.0295	0.015	0.0188	0.0266	0.0209
0.0	0.0	0.0	-1264.3701	2639.3455	NaN	NaN	1.3	0.8824	0.0307	0.0194	0.0229	0.0242	0.0204
0.0	0.0	0.0	118.6299	6512.3455	NaN	NaN	0.9821	0.8917	0.0265	0.0191	0.0216	0.0212	0.0199
0.0	0.0	0.0	2400.6299	3358.3455	NaN	NaN	0.5831	0.8884	0.0255	0.0206	0.023	0.0216	0.0209
0.0	0.0	0.0	-1640.3701	1638.3455	NaN	NaN	-0.3	0.8891	0.0243	0.0207	0.0234	0.0218	0.0206
0.0	0.0	0.0	998.6299	3087.3455	NaN	NaN	0.7556	0.8885	0.0237	0.0209	0.0236	0.0223	0.0209
0.0	0.0	0.0	-496.3701	883.3455	NaN	NaN	1.3	0.8878	0.0235	0.0213	0.0236	0.0225	0.0213
0.0	0.0	0.0	146.6299	3210.3455	NaN	NaN	0.9563	0.8883	0.0231	0.0215	0.0234	0.0224	0.0213
0.0	0.0	0.0	-931.3701	1846.3455	NaN	NaN	1.3	0.8887	0.0231	0.0216	0.0232	0.0222	0.0213
0.0	0.0	0.0	105.6299	1417.3455	NaN	NaN	0.9306	0.8897	0.0228	0.0214	0.0231	0.022	0.021
0.0	0.0	0.0	1185.6299	-1148.6545	NaN	NaN	-0.3	0.8897	0.023	0.0215	0.0229	0.022	0.0209
0.0	0.0	0.0	-1059.3701	1706.3455	NaN	NaN	1.3	0.891	0.0228	0.0213	0.0226	0.0217	0.0206
0.0	0.0	0.0	1291.6299	1487.3455	NaN	NaN	0.5352	0.8919	0.0226	0.0212	0.0224	0.0216	0.0203
0.0	0.0	0.0	260.6299	1655.3455	NaN	NaN	0.864	0.8933	0.0223	0.0209	0.0223	0.0214	0.0198
0.0	0.0	0.0	504.6299	4390.3455	NaN	NaN	0.8969	0.8948	0.022	0.0205	0.0222	0.0212	0.0193
0.0	0.0	0.0	909.6299	5871.3455	NaN	NaN	0.8659	0.8953	0.022	0.0203	0.0222	0.0211	0.019
0.0	0.0	0.0	728.6299	3254.3455	NaN	NaN	0.8171	0.8951	0.0224	0.0204	0.0221	0.0211	0.0189
0.0	0.0	0.0	629.6299	1736.3455	NaN	NaN	0.7339	0.8939	0.0231	0.0206	0.022	0.0213	0.0191
0.0	0.0	0.0	225.6299	83.3455	NaN	NaN	0.2697	0.8932	0.0235	0.0209	0.0219	0.0213	0.0192
0.0	0.0	0.0	-687.3701	1761.3455	NaN	NaN	1.3	0.8943	0.0234	0.0207	0.0216	0.0211	0.0189
0.0	0.0	0.0	-2004.3701	636.3455	NaN	NaN	-0.3	0.8955	0.0231	0.0205	0.0213	0.0209	0.0187
0.0	0.0	0.0	76.6299	1485.3455	NaN	NaN	0.9509	0.897	0.0227	0.0201	0.0212	0.0207	0.0184
0.0	0.0	0.0	-748.3701	854.3455	NaN	NaN	1.3	0.8979	0.0226	0.0198	0.021	0.0205	0.0181
0.0	0.0	0.0	-98.3701	2368.3455	NaN	NaN	1.0433	0.899	0.0226	0.0195	0.0207	0.0202	0.018
0.0	0.0	0.0	2731.6299	1876.3455	NaN	NaN	0.4072	0.8985	0.023	0.0196	0.0207	0.0202	0.0181
0.0	0.0	0.0	1251.6299	3134.3455	NaN	NaN	0.7146	0.8973	0.0234	0.0199	0.0209	0.0202	0.0183
0.0	0.0	0.0	1911.6299	4057.3455	NaN	NaN	0.6797	0.8959	0.0238	0.0201	0.0212	0.0203	0.0187
0.0	0.0	0.0	-427.3701	1043.3455	NaN	NaN	1.3	0.8963	0.0237	0.02	0.0211	0.02	0.0189
0.0	0.0	0.0	959.6299	2572.3455	NaN	NaN	0.7283	0.8953	0.0239	0.0202	0.0213	0.0201	0.0193
0.0	0.0	0.0	671.6299	2871.3455	NaN	NaN	0.8104	0.8952	0.0239	0.0202	0.0213	0.02	0.0195
0.0	0.0	0.0	-1823.3701	3686.3455	NaN	NaN	1.3	0.8946	0.024	0.0203	0.0213	0.0201	0.0197
0.0	0.0	0.0	224.6299	882.3455	NaN	NaN	0.7971	0.8943	0.0241	0.0203	0.0213	0.0202	0.0198
0.0	0.0	0.0	419.6299	2878.3455	NaN	NaN	0.8728	0.8934	0.0243	0.0205	0.0215	0.0202	0.0202
0.0	0.0	0.0	896.6299	2707.3455	NaN	NaN	0.7512	0.8924	0.0247	0.0208	0.0215	0.0201	0.0206
0.0	0.0	0.0	-683.3701	403.3455	NaN	NaN	-0.3	0.8927	0.0247	0.0208	0.0212	0.02	0.0205
0.0	0.0	0.0	1675.6299	2356.3455	NaN	NaN	0.5844	0.8919	0.0249	0.0211	0.0213	0.0201	0.0207
0.0	0.0	0.0	1883.6299	-978.6545	NaN	NaN	-0.3	0.891	0.025	0.0212	0.0216	0.0203	0.0208
0.0	0.0	0.0	1235.6299	2408.3455	NaN	NaN	0.6609	0.8912	0.0248	0.0212	0.0219	0.0201	0.0208
0.0	0.0	0.0	932.6299	-1467.6545	NaN	NaN	1.3	0.8928	0.0243	0.0208	0.0218	0.0198	0.0205
0.0	0.0	0.0	-225.3701	1042.3455	NaN	NaN	1.2759	0.8925	0.0241	0.021	0.0219	0.02	0.0205
0.0	0.0	0.0	-578.3701	-1850.6545	NaN	NaN	0.7619	0.8924	0.0242	0.0211	0.022	0.0201	0.0203
0.0	0.0	0.0	-1020.3701	728.3455	NaN	NaN	-0.3	0.8915	0.0243	0.0212	0.0224	0.0204	0.0203
0.0	0.0	0.0	-280.3701	1117.3455	NaN	NaN	1.3	0.8908	0.0245	0.0213	0.0227	0.0206	0.0201
0.0	0.0	0.0	-123.3701	1572.3455	NaN	NaN	1.0851	0.8899	0.0247	0.0215	0.0229	0.0207	0.0203
0.0	0.0	0.0	-553.3701	3886.3455	NaN	NaN	1.166	0.8878	0.0254	0.022	0.0234	0.0209	0.0204
0.0	0.0	0.0	220.6299	6706.3455	NaN	NaN	0.9681	0.8866	0.0259	0.0222	0.0237	0.0211	0.0205
0.0	0.0	0.0	-485.3701	2749.3455	NaN	NaN	1.2144	0.8891	0.0251	0.0218	0.0231	0.0208	0.02
0.0	0.0	0.0	818.6299	-738.6545	NaN	NaN	-0.3	0.8896	0.0251	0.0217	0.023	0.0208	0.0198
0.0	0.0	0.0	-1971.3701	1845.3455	NaN	NaN	-0.3	0.8889	0.0253	0.0217	0.0232	0.021	0.0199
0.0	0.0	0.0	903.6299	6306.3455	NaN	NaN	0.8747	0.8868	0.0259	0.022	0.0236	0.0213	0.0204
0.0	0.0	0.0	-987.3701	2904.3455	NaN	NaN	1.3	0.8875	0.0258	0.0217	0.0233	0.0212	0.0205
0.0	0.0	0.0	616.6299	2206.3455	NaN	NaN	0.7816	0.8864	0.0261	0.0219	0.0234	0.0213	0.0208
0.0	0.0	0.0	-134.3701	3094.3455	NaN	NaN	1.0454	0.8867	0.0261	0.0218	0.0233	0.0212	0.0208
0.0	0.0	0.0	-485.3701	2503.3455	NaN	NaN	1.2405	0.8862	0.0263	0.0219	0.0233	0.0212	0.0211
0.0	0.0	0.0	-1160.3701	-302.6545	NaN	NaN	0.2069	0.8868	0.0261	0.0218	0.0231	0.0211	0.0211
0.0	0.0	0.0	-636.3701	1335.3455	NaN	NaN	1.3	0.8877	0.0257	0.0216	0.0228	0.021	0.0211
0.0	0.0	0.0	1002.6299	4161.3455	NaN	NaN	0.8058	0.8866	0.0262	0.0216	0.0229	0.021	0.0216
0.0	0.0	0.0	-198.3701	1499.3455	NaN	NaN	1.1525	0.8891	0.0254	0.0213	0.0222	0.0207	0.0213
0.0	0.0	0.0	1932.6299	3876.3455	NaN	NaN	0.6673	0.8889	0.0258	0.0214	0.0219	0.0205	0.0215
0.0	0.0	0.0	-1728.3701	558.3455	NaN	NaN	-0.3	0.8916	0.025	0.021	0.0213	0.0202	0.0209
0.0	0.0	0.0	-378.3701	537.3455	NaN	NaN	1.3	0.8917	0.025	0.0211	0.0211	0.02	0.0211
0.0	0.0	0.0	-32.3701	3237.3455	NaN	NaN	1.0101	0.8925	0.0248	0.0209	0.0208	0.0199	0.021
0.0	0.0	0.0	810.6299	843.3455	NaN	NaN	0.5099	0.8934	0.0245	0.0208	0.0206	0.0198	0.0208
0.0	0.0	0.0	33.6299	-1056.6545	NaN	NaN	1.0329	0.895	0.0238	0.0205	0.0204	0.0199	0.0204
0.0	0.0	0.0	133.6299	2242.3455	NaN	NaN	0.9438	0.8952	0.0236	0.0206	0.0203	0.0198	0.0204
0.0	0.0	0.0	1569.6299	2341.3455	NaN	NaN	0.5987	0.8947	0.0235	0.0208	0.0203	0.02	0.0207
0.0	0.0	0.0	1230.6299	1218.3455	NaN	NaN	0.4975	0.8953	0.0231	0.0207	0.0202	0.0201	0.0206
0.0	0.0	0.0	-453.3701	1303.3455	NaN	NaN	1.3	0.8962	0.0228	0.0205	0.0201	0.02	0.0204
0.0	0.0	0.0	-481.3701	2886.3455	NaN	NaN	1.2002	0.8955	0.0229	0.0206	0.0202	0.0202	0.0206
0.0	0.0	0.0	565.6299	515.3455	NaN	NaN	0.4767	0.8959	0.0227	0.0206	0.0201	0.0202	0.0205
0.0	0.0	0.0	-887.3701	2993.3455	NaN	NaN	1.3	0.8959	0.0226	0.0207	0.0201	0.0202	0.0206
0.0	0.0	0.0	-521.3701	369.3455	NaN	NaN	-0.3	0.8959	0.0225	0.0207	0.02	0.0202	0.0206
0.0	0.0	0.0	317.6299	3315.3455	NaN	NaN	0.9126	0.8947	0.0229	0.0209	0.0202	0.0203	0.0211
0.0	0.0	0.0	1662.6299	2198.3455	NaN	NaN	0.5694	0.8946	0.0229	0.021	0.0201	0.0202	0.0213
0.0	0.0	0.0	-36.3701	2718.3455	NaN	NaN	1.0136	0.8942	0.0229	0.0211	0.0201	0.0201	0.0215
0.0	0.0	0.0	-440.3701	1905.3455	NaN	NaN	1.3	0.8953	0.0226	0.021	0.0198	0.02	0.0214
0.0	0.0	0.0	-428.3701	5756.3455	NaN	NaN	1.0804	0.8931	0.0233	0.0214	0.0202	0.02	0.022
0.0	0.0	0.0	448.6299	1458.3455	NaN	NaN	0.7647	0.8952	0.0226	0.0209	0.0198	0.0199	0.0214
0.0	0.0	0.0	260.6299	78.3455	NaN	NaN	0.2311	0.8962	0.0222	0.0208	0.0197	0.0199	0.0211
0.0	0.0	0.0	-391.3701	2691.3455	NaN	NaN	1.1702	0.8956	0.0224	0.0209	0.0198	0.0199	0.0213
0.0	0.0	0.0	776.6299	2525.3455	NaN	NaN	0.7648	0.8947	0.0226	0.0212	0.0198	0.0198	0.0217
0.0	0.0	0.0	956.6299	4722.3455	NaN	NaN	0.8315	0.8943	0.0229	0.0213	0.0199	0.0196	0.022
0.0	0.0	0.0	1879.6299	553.3455	NaN	NaN	0.2274	0.8943	0.0229	0.0213	0.0199	0.0197	0.0219
0.0	0.0	0.0	-203.3701	2584.3455	NaN	NaN	1.0854	0.895	0.0226	0.0212	0.0198	0.0197	0.0217
0.0	0.0	0.0	955.6299	4615.3455	NaN	NaN	0.8285	0.8938	0.0231	0.0213	0.0201	0.0197	0.0221
0.0	0.0	0.0	-38.3701	3058.3455	NaN	NaN	1.0127	0.8937	0.0231	0.0213	0.0201	0.0198	0.0219
0.0	0.0	0.0	-233.3701	3645.3455	NaN	NaN	1.0684	0.8944	0.0229	0.0212	0.0201	0.0198	0.0216
0.0	0.0	0.0	2036.6299	3271.3455	NaN	NaN	0.6163	0.8944	0.023	0.0212	0.0201	0.0198	0.0214
0.0	0.0	0.0	-701.3701	2639.3455	NaN	NaN	1.3	0.8956	0.0227	0.0209	0.02	0.0198	0.021
0.0	0.0	0.0	-124.3701	3043.3455	NaN	NaN	1.0426	0.8959	0.0227	0.0208	0.02	0.0198	0.0209
0.0	0.0	0.0	-1201.3701	1952.3455	NaN	NaN	1.3	0.8972	0.0224	0.0205	0.0198	0.0196	0.0205
0.0	0.0	0.0	93.6299	1609.3455	NaN	NaN	0.945	0.8967	0.0225	0.0206	0.0199	0.0197	0.0206
0.0	0.0	0.0	-696.3701	1365.3455	NaN	NaN	1.3	0.8972	0.0224	0.0205	0.0198	0.0195	0.0205
0.0	0.0	0.0	469.6299	3342.3455	NaN	NaN	0.8768	0.8967	0.0226	0.0207	0.0199	0.0195	0.0206
0.0	0.0	0.0	-402.3701	2786.3455	NaN	NaN	1.1688	0.8977	0.0224	0.0204	0.0198	0.0194	0.0203
0.0	0.0	0.0	-586.3701	2219.3455	NaN	NaN	1.3	0.8977	0.0224	0.0204	0.0198	0.0194	0.0203
0.0	0.0	0.0	-1399.3701	2426.3455	NaN	NaN	1.3	0.8978	0.0224	0.0203	0.0198	0.0194	0.0203
0.0	0.0	0.0	167.6299	3732.3455	NaN	NaN	0.957	0.8974	0.0225	0.0204	0.0199	0.0194	0.0203
0.0	0.0	0.0	859.6299	1506.3455	NaN	NaN	0.6367	0.8976	0.0225	0.0203	0.0199	0.0194	0.0202
0.0	0.0	0.0	-1461.3701	1438.3455	NaN	NaN	-0.3	0.8979	0.0225	0.0202	0.0199	0.0194	0.02
0.0	0.0	0.0	700.6299	4821.3455	NaN	NaN	0.8731	0.8971	0.0229	0.0203	0.02	0.0195	0.0202
0.0	0.0	0.0	-380.3701	2026.3455	NaN	NaN	1.2311	0.898	0.0228	0.02	0.0199	0.0194	0.0199
0.0	0.0	0.0	-338.3701	2464.3455	NaN	NaN	1.1592	0.8976	0.0229	0.0201	0.0199	0.0195	0.02
0.0	0.0	0.0	81.6299	2092.3455	NaN	NaN	0.9625	0.8982	0.0229	0.0199	0.0198	0.0194	0.0198
0.0	0.0	0.0	73.6299	3789.3455	NaN	NaN	0.9809	0.8978	0.023	0.0199	0.0199	0.0194	0.02
0.0	0.0	0.0	1050.6299	2523.3455	NaN	NaN	0.706	0.8985	0.0229	0.0197	0.0197	0.0194	0.0197
0.0	0.0	0.0	762.6299	2215.3455	NaN	NaN	0.7439	0.8984	0.023	0.0197	0.0198	0.0196	0.0197
0.0	0.0	0.0	-515.3701	1494.3455	NaN	NaN	1.3	0.8984	0.023	0.0196	0.0198	0.0197	0.0196
0.0	0.0	0.0	750.6299	2444.3455	NaN	NaN	0.7651	0.8976	0.0231	0.0197	0.0199	0.0198	0.0198
0.0	0.0	0.0	685.6299	1894.3455	NaN	NaN	0.7342	0.8982	0.023	0.0196	0.0198	0.0198	0.0196
0.0	0.0	0.0	163.6299	1297.3455	NaN	NaN	0.888	0.8981	0.023	0.0196	0.0198	0.0198	0.0196
0.0	0.0	0.0	-50.3701	3831.3455	NaN	NaN	1.0133	0.8982	0.0231	0.0196	0.0198	0.0198	0.0195
0.0	0.0	0.0	-384.3701	3493.3455	NaN	NaN	1.1236	0.8982	0.0231	0.0197	0.0198	0.0198	0.0194
0.0	0.0	0.0	-538.3701	3137.3455	NaN	NaN	1.2071	0.8984	0.023	0.0197	0.0199	0.0196	0.0194
0.0	0.0	0.0	-1972.3701	3011.3455	NaN	NaN	1.3	0.8983	0.023	0.0198	0.02	0.0197	0.0193
0.0	0.0	0.0	-376.3701	-700.6545	NaN	NaN	0.6505	0.8982	0.0227	0.0199	0.0201	0.0198	0.0193
0.0	0.0	0.0	1227.6299	2941.3455	NaN	NaN	0.7055	0.898	0.0226	0.0201	0.0201	0.0197	0.0195
0.0	0.0	0.0	-851.3701	622.3455	NaN	NaN	-0.3	0.8986	0.0223	0.02	0.0203	0.0195	0.0193
0.0	0.0	0.0	-595.3701	132.3455	NaN	NaN	-0.2858	0.8986	0.0222	0.02	0.0205	0.0194	0.0192
0.0	0.0	0.0	-35.3701	-1343.6545	NaN	NaN	0.9744	0.8992	0.022	0.02	0.0205	0.0192	0.0191
0.0	0.0	0.0	1132.6299	-927.6545	NaN	NaN	-0.3	0.8999	0.0219	0.0199	0.0203	0.019	0.019
0.0	0.0	0.0	847.6299	1627.3455	NaN	NaN	0.6575	0.9004	0.0218	0.0199	0.0201	0.0188	0.0189
0.0	0.0	0.0	-475.3701	-713.6545	NaN	NaN	0.6002	0.9005	0.0218	0.0199	0.0201	0.0188	0.0189
0.0	0.0	0.0	1576.6299	340.3455	NaN	NaN	0.1775	0.9007	0.0218	0.02	0.0199	0.0187	0.019
0.0	0.0	0.0	76.6299	2973.3455	NaN	NaN	0.9749	0.9005	0.0219	0.02	0.0197	0.0188	0.0191
0.0	0.0	0.0	-410.3701	-192.6545	NaN	NaN	0.3195	0.8998	0.0221	0.02	0.0198	0.019	0.0192
0.0	0.0	0.0	2552.6299	1215.3455	NaN	NaN	0.3225	0.8992	0.0223	0.0201	0.0198	0.0191	0.0194
0.0	0.0	0.0	351.6299	759.3455	NaN	NaN	0.6835	0.8991	0.0224	0.0201	0.0197	0.0192	0.0194
0.0	0.0	0.0	286.6299	952.3455	NaN	NaN	0.7687	0.899	0.0225	0.0201	0.0198	0.0192	0.0194
0.0	0.0	0.0	426.6299	1924.3455	NaN	NaN	0.8185	0.8987	0.0226	0.0201	0.0198	0.0193	0.0195
0.0	0.0	0.0	-376.3701	821.3455	NaN	NaN	1.3	0.8986	0.0226	0.0201	0.0198	0.0194	0.0195
0.0	0.0	0.0	1835.6299	4302.3455	NaN	NaN	0.7009	0.8984	0.0228	0.0202	0.0198	0.0193	0.0196
0.0	0.0	0.0	-370.3701	1517.3455	NaN	NaN	1.3	0.8989	0.0227	0.02	0.0197	0.0193	0.0195
0.0	0.0	0.0	247.6299	1388.3455	NaN	NaN	0.8486	0.8987	0.0227	0.02	0.0198	0.0193	0.0195
0.0	0.0	0.0	-127.3701	-540.6545	NaN	NaN	0.8093	0.8993	0.0225	0.0199	0.0197	0.0192	0.0195
0.0	0.0	0.0	1053.6299	5576.3455	NaN	NaN	0.8411	0.8986	0.0225	0.0202	0.0198	0.0191	0.0197
0.0	0.0	0.0	-1063.3701	2937.3455	NaN	NaN	1.3	0.8991	0.0225	0.02	0.0197	0.019	0.0196
0.0	0.0	0.0	-725.3701	942.3455	NaN	NaN	1.3	0.8992	0.0224	0.0199	0.0199	0.0191	0.0195
0.0	0.0	0.0	435.6299	2251.3455	NaN	NaN	0.8379	0.8993	0.0223	0.0199	0.0199	0.0191	0.0195
0.0	0.0	0.0	1080.6299	170.3455	NaN	NaN	0.1362	0.8995	0.0222	0.0199	0.0199	0.019	0.0195
0.0	0.0	0.0	195.6299	2418.3455	NaN	NaN	0.9252	0.8998	0.022	0.02	0.0198	0.0189	0.0196
0.0	0.0	0.0	1048.6299	3084.3455	NaN	NaN	0.7463	0.8999	0.022	0.0201	0.0198	0.0186	0.0196
0.0	0.0	0.0	1215.6299	860.3455	NaN	NaN	0.4144	0.9002	0.0219	0.0199	0.0197	0.0187	0.0196
0.0	0.0	0.0	-684.3701	2602.3455	NaN	NaN	1.3	0.9004	0.0217	0.0199	0.0197	0.0187	0.0196
0.0	0.0	0.0	856.6299	3373.3455	NaN	NaN	0.7975	0.9004	0.0217	0.0199	0.0197	0.0186	0.0196
0.0	0.0	0.0	-250.3701	1461.3455	NaN	NaN	1.2068	0.9004	0.0216	0.0198	0.0198	0.0187	0.0197
0.0	0.0	0.0	1488.6299	5569.3455	NaN	NaN	0.7891	0.9003	0.0217	0.0199	0.0198	0.0186	0.0198
0.0	0.0	0.0	1365.6299	1502.3455	NaN	NaN	0.5238	0.9008	0.0216	0.0196	0.0198	0.0185	0.0196
0.0	0.0	0.0	-1028.3701	958.3455	NaN	NaN	-0.3	0.9007	0.0216	0.0196	0.0201	0.0185	0.0195
0.0	0.0	0.0	179.6299	2845.3455	NaN	NaN	0.9406	0.9006	0.0217	0.0196	0.0202	0.0185	0.0195
0.0	0.0	0.0	971.6299	634.3455	NaN	NaN	0.395	0.9005	0.0216	0.0195	0.0203	0.0186	0.0195
0.0	0.0	0.0	-1211.3701	3406.3455	NaN	NaN	1.3	0.9005	0.0216	0.0196	0.0203	0.0186	0.0194
0.0	0.0	0.0	-1255.3701	3306.3455	NaN	NaN	1.3	0.9005	0.0215	0.0196	0.0203	0.0187	0.0194
0.0	0.0	0.0	743.6299	2308.3455	NaN	NaN	0.7563	0.9001	0.0216	0.0197	0.0203	0.0189	0.0194
0.0	0.0	0.0	438.6299	2095.3455	NaN	NaN	0.8269	0.8995	0.0216	0.0199	0.0205	0.0191	0.0194
0.0	0.0	0.0	-1946.3701	457.3455	NaN	NaN	-0.3	0.8989	0.0217	0.02	0.0207	0.0193	0.0194
0.0	0.0	0.0	-717.3701	-1066.6545	NaN	NaN	0.5979	0.8989	0.0217	0.02	0.0206	0.0195	0.0193
0.0	0.0	0.0	-1062.3701	4601.3455	NaN	NaN	1.3	0.8992	0.0216	0.0199	0.0204	0.0197	0.0192
0.0	0.0	0.0	-168.3701	2557.3455	NaN	NaN	1.0705	0.8992	0.0216	0.0199	0.0201	0.0199	0.0193
0.0	0.0	0.0	-307.3701	2727.3455	NaN	NaN	1.127	0.899	0.0216	0.0199	0.02	0.0201	0.0194
0.0	0.0	0.0	-268.3701	4206.3455	NaN	NaN	1.0681	0.8987	0.0217	0.0199	0.0199	0.0203	0.0195
0.0	0.0	0.0	-1369.3701	-182.6545	NaN	NaN	0.1177	0.8982	0.0219	0.0201	0.0199	0.0202	0.0197
0.0	0.0	0.0	-1525.3701	-191.6545	NaN	NaN	0.1116	0.8986	0.0218	0.02	0.0198	0.0201	0.0197
0.0	0.0	0.0	-503.3701	459.3455	NaN	NaN	-0.3	0.8997	0.0215	0.0198	0.0194	0.0199	0.0195
0.0	0.0	0.0	-218.3701	-694.6545	NaN	NaN	0.7608	0.9002	0.0214	0.0197	0.0192	0.0199	0.0196
0.0	0.0	0.0	195.6299	-718.6545	NaN	NaN	1.3	0.9009	0.0213	0.0195	0.019	0.0199	0.0194
0.0	0.0	0.0	-2440.3701	2460.3455	NaN	NaN	1.3	0.9015	0.0212	0.0194	0.0189	0.0198	0.0192
0.0	0.0	0.0	-941.3701	2632.3455	NaN	NaN	1.3	0.9008	0.0213	0.0195	0.0191	0.02	0.0193
0.0	0.0	0.0	-280.3701	-233.6545	NaN	NaN	0.4546	0.8998	0.0216	0.0198	0.0193	0.0201	0.0195
0.0	0.0	0.0	-1601.3701	-1136.6545	NaN	NaN	0.4151	0.8994	0.0217	0.0199	0.0194	0.0202	0.0195
0.0	0.0	0.0	-104.3701	3477.3455	NaN	NaN	1.0309	0.8992	0.0217	0.0199	0.0196	0.0203	0.0194
0.0	0.0	0.0	-342.3701	3631.3455	NaN	NaN	1.1041	0.8983	0.0219	0.0201	0.0198	0.0203	0.0195
0.0	0.0	0.0	16.6299	-1420.6545	NaN	NaN	1.0118	0.8977	0.0221	0.0203	0.0201	0.0202	0.0196
0.0	0.0	0.0	-2724.3701	2282.3455	NaN	NaN	-0.3	0.8974	0.0222	0.0204	0.0203	0.0202	0.0195
0.0	0.0	0.0	-1194.3701	2882.3455	NaN	NaN	1.3	0.8972	0.0222	0.0205	0.0203	0.0201	0.0196
0.0	0.0	0.0	270.6299	1551.3455	NaN	NaN	0.8515	0.8969	0.0223	0.0205	0.0204	0.0201	0.0197
0.0	0.0	0.0	524.6299	944.3455	NaN	NaN	0.6429	0.8968	0.0223	0.0205	0.0205	0.0201	0.0198
0.0	0.0	0.0	-1041.3701	3361.3455	NaN	NaN	1.3	0.8965	0.0224	0.0205	0.0206	0.0201	0.0199
0.0	0.0	0.0	-1658.3701	2696.3455	NaN	NaN	1.3	0.8962	0.0225	0.0205	0.0207	0.0202	0.0199
0.0	0.0	0.0	-746.3701	4314.3455	NaN	NaN	1.2092	0.8963	0.0224	0.0204	0.0207	0.0202	0.0199
0.0	0.0	0.0	-1446.3701	2118.3455	NaN	NaN	1.3	0.8959	0.0225	0.0204	0.021	0.0202	0.02
0.0	0.0	0.0	-231.3701	2936.3455	NaN	NaN	1.0855	0.8959	0.0225	0.0204	0.021	0.0203	0.0199
0.0	0.0	0.0	-595.3701	262.3455	NaN	NaN	-0.3	0.8955	0.0225	0.0204	0.0211	0.0204	0.02
0.0	0.0	0.0	-683.3701	2970.3455	NaN	NaN	1.2988	0.8957	0.0224	0.0204	0.0211	0.0204	0.0199
0.0	0.0	0.0	-1244.3701	3290.3455	NaN	NaN	1.3	0.8954	0.0225	0.0205	0.0212	0.0205	0.0199
0.0	0.0	0.0	-2473.3701	459.3455	NaN	NaN	-0.2281	0.8951	0.0225	0.0205	0.0213	0.0205	0.02
0.0	0.0	0.0	-1602.3701	2633.3455	NaN	NaN	1.3	0.8951	0.0225	0.0205	0.0212	0.0207	0.02
0.0	0.0	0.0	-1377.3701	3469.3455	NaN	NaN	1.3	0.8952	0.0225	0.0205	0.0211	0.0208	0.0199
0.0	0.0	0.0	-1632.3701	2235.3455	NaN	NaN	1.3	0.8949	0.0225	0.0206	0.0211	0.0209	0.02
0.0	0.0	0.0	-1102.3701	1621.3455	NaN	NaN	1.3	0.8943	0.0227	0.0207	0.0211	0.0211	0.0201
0.0	0.0	0.0	-301.3701	1150.3455	NaN	NaN	1.3	0.8938	0.0228	0.0208	0.0211	0.0213	0.0202
0.0	0.0	0.0	-2210.3701	2661.3455	NaN	NaN	1.3	0.8932	0.023	0.0208	0.021	0.0216	0.0203
0.0	0.0	0.0	-1533.3701	1050.3455	NaN	NaN	-0.3	0.8927	0.0231	0.0209	0.021	0.0219	0.0205
0.0	0.0	0.0	-1034.3701	1284.3455	NaN	NaN	1.3	0.8926	0.0231	0.0208	0.0209	0.022	0.0205
0.0	0.0	0.0	-1782.3701	380.3455	NaN	NaN	-0.2713	0.8925	0.0232	0.0208	0.0209	0.0221	0.0205
0.0	0.0	0.0	-485.3701	4388.3455	NaN	NaN	1.1244	0.8928	0.0231	0.0208	0.0208	0.0221	0.0204
0.0	0.0	0.0	1169.6299	1371.3455	NaN	NaN	0.5397	0.8925	0.0232	0.0209	0.0209	0.0221	0.0204
0.0	0.0	0.0	-1143.3701	925.3455	NaN	NaN	-0.3	0.8923	0.0232	0.0209	0.021	0.0221	0.0205
0.0	0.0	0.0	-554.3701	1752.3455	NaN	NaN	1.3	0.8926	0.0231	0.021	0.021	0.0219	0.0204
0.0	0.0	0.0	-1014.3701	902.3455	NaN	NaN	-0.3	0.8931	0.023	0.0209	0.021	0.0216	0.0203
0.0	0.0	0.0	-901.3701	4142.3455	NaN	NaN	1.2781	0.8943	0.0227	0.0208	0.0209	0.0213	0.0201
0.0	0.0	0.0	-151.3701	363.3455	NaN	NaN	1.3	0.8952	0.0224	0.0206	0.0209	0.0209	0.0199
0.0	0.0	0.0	-560.3701	4492.3455	NaN	NaN	1.1425	0.8961	0.0222	0.0205	0.0208	0.0207	0.0197
0.0	0.0	0.0	245.6299	1548.3455	NaN	NaN	0.8631	0.8967	0.0221	0.0204	0.0207	0.0205	0.0197
0.0	0.0	0.0	1489.6299	4365.3455	NaN	NaN	0.7456	0.8977	0.0218	0.0202	0.0206	0.0202	0.0195
0.0	0.0	0.0	-907.3701	1627.3455	NaN	NaN	1.3	0.8977	0.0218	0.0202	0.0208	0.0201	0.0195
0.0	0.0	0.0	-689.3701	661.3455	NaN	NaN	-0.3	0.898	0.0217	0.0201	0.0208	0.0199	0.0195
0.0	0.0	0.0	-1499.3701	977.3455	NaN	NaN	-0.3	0.8976	0.0217	0.0202	0.0209	0.0199	0.0197
0.0	0.0	0.0	-2107.3701	2561.3455	NaN	NaN	1.3	0.8977	0.0217	0.0202	0.0209	0.0199	0.0196
0.0	0.0	0.0	-7.3701	2457.3455	NaN	NaN	1.003	0.8978	0.0217	0.0202	0.0209	0.0199	0.0196
0.0	0.0	0.0	361.6299	-468.6545	NaN	NaN	1.3	0.8976	0.0218	0.0202	0.0208	0.02	0.0196
0.0	0.0	0.0	-140.3701	1833.3455	NaN	NaN	1.0829	0.8979	0.0218	0.0201	0.0207	0.0201	0.0194
0.0	0.0	0.0	-152.3701	3233.3455	NaN	NaN	1.0495	0.8978	0.0218	0.0201	0.0207	0.0201	0.0194
0.0	0.0	0.0	-163.3701	-342.6545	NaN	NaN	0.6771	0.8975	0.0219	0.0202	0.0207	0.0202	0.0195
0.0	0.0	0.0	224.6299	3741.3455	NaN	NaN	0.9434	0.8975	0.0219	0.0202	0.0207	0.0202	0.0195
0.0	0.0	0.0	-752.3701	408.3455	NaN	NaN	-0.3	0.8971	0.022	0.0202	0.0209	0.0202	0.0196
0.0	0.0	0.0	188.6299	-501.6545	NaN	NaN	1.3	0.8971	0.022	0.0202	0.0209	0.0202	0.0196
0.0	0.0	0.0	-1292.3701	2554.3455	NaN	NaN	1.3	0.8972	0.022	0.0201	0.0209	0.0202	0.0196
0.0	0.0	0.0	-817.3701	1867.3455	NaN	NaN	1.3	0.8972	0.022	0.0201	0.021	0.0201	0.0196
0.0	0.0	0.0	-1870.3701	42.3455	NaN	NaN	-0.0232	0.897	0.022	0.0202	0.021	0.0201	0.0196
0.0	0.0	0.0	-2935.3701	-317.6545	NaN	NaN	0.0976	0.8975	0.0219	0.0201	0.0209	0.02	0.0196
0.0	0.0	0.0	-2040.3701	2377.3455	NaN	NaN	1.3	0.898	0.0218	0.0201	0.0208	0.0198	0.0195
0.0	0.0	0.0	1509.6299	1170.3455	NaN	NaN	0.4367	0.8984	0.0216	0.02	0.0208	0.0198	0.0194
0.0	0.0	0.0	-1566.3701	836.3455	NaN	NaN	-0.3	0.8986	0.0216	0.02	0.0207	0.0197	0.0193
0.0	0.0	0.0	-2785.3701	3459.3455	NaN	NaN	1.3	0.8986	0.0216	0.02	0.0207	0.0197	0.0193
0.0	0.0	0.0	-427.3701	2235.3455	NaN	NaN	1.2364	0.8985	0.0217	0.02	0.0207	0.0197	0.0194
0.0	0.0	0.0	-1890.3701	-2182.6545	NaN	NaN	0.5359	0.8981	0.0218	0.0201	0.0209	0.0197	0.0195
0.0	0.0	0.0	-2299.3701	4212.3455	NaN	NaN	1.3	0.8984	0.0217	0.02	0.0208	0.0197	0.0194
0.0	0.0	0.0	-1349.3701	4365.3455	NaN	NaN	1.3	0.8982	0.0218	0.02	0.0208	0.0198	0.0194
0.0	0.0	0.0	-803.3701	3470.3455	NaN	NaN	1.3	0.898	0.0218	0.02	0.0209	0.0198	0.0195
0.0	0.0	0.0	-1230.3701	1509.3455	NaN	NaN	1.3	0.8976	0.0219	0.0201	0.021	0.0198	0.0196
0.0	0.0	0.0	-1589.3701	1415.3455	NaN	NaN	-0.3	0.8978	0.0218	0.0201	0.021	0.0197	0.0196
0.0	0.0	0.0	-1371.3701	2418.3455	NaN	NaN	1.3	0.8978	0.0218	0.0201	0.021	0.0197	0.0196
0.0	0.0	0.0	248.6299	2322.3455	NaN	NaN	0.9033	0.8985	0.0217	0.02	0.0207	0.0196	0.0195
0.0	0.0	0.0	-231.3701	3965.3455	NaN	NaN	1.062	0.8987	0.0217	0.0201	0.0206	0.0195	0.0195
0.0	0.0	0.0	-693.3701	1945.3455	NaN	NaN	1.3	0.8982	0.0217	0.0201	0.0209	0.0195	0.0196
0.0	0.0	0.0	-391.3701	1731.3455	NaN	NaN	1.2921	0.8978	0.0218	0.0202	0.021	0.0196	0.0196
0.0	0.0	0.0	-1691.3701	-281.6545	NaN	NaN	0.1428	0.8974	0.0219	0.0202	0.0211	0.0197	0.0198
0.0	0.0	0.0	-648.3701	2301.3455	NaN	NaN	1.3	0.8978	0.0218	0.0202	0.021	0.0196	0.0196
0.0	0.0	0.0	-357.3701	1662.3455	NaN	NaN	1.2739	0.898	0.0218	0.0201	0.0209	0.0196	0.0196
0.0	0.0	0.0	-1495.3701	312.3455	NaN	NaN	-0.264	0.8979	0.0218	0.0201	0.0209	0.0196	0.0196
0.0	0.0	0.0	-40.3701	4953.3455	NaN	NaN	1.0082	0.8983	0.0218	0.0201	0.0207	0.0196	0.0195
0.0	0.0	0.0	540.6299	2949.3455	NaN	NaN	0.8451	0.898	0.0218	0.0201	0.0208	0.0196	0.0196
0.0	0.0	0.0	-1516.3701	3235.3455	NaN	NaN	1.3	0.8975	0.0219	0.0201	0.0211	0.0197	0.0197
0.0	0.0	0.0	591.6299	1290.3455	NaN	NaN	0.6856	0.8975	0.0219	0.0201	0.0211	0.0197	0.0197
0.0	0.0	0.0	-180.3701	1418.3455	NaN	NaN	1.1457	0.8974	0.0219	0.0201	0.0212	0.0197	0.0197
0.0	0.0	0.0	-1166.3701	924.3455	NaN	NaN	-0.3	0.8975	0.0218	0.0201	0.0212	0.0196	0.0197
0.0	0.0	0.0	-1241.3701	470.3455	NaN	NaN	-0.3	0.8975	0.0218	0.0202	0.0213	0.0196	0.0196
0.0	0.0	0.0	-2078.3701	419.3455	NaN	NaN	-0.2528	0.8977	0.0217	0.0202	0.0213	0.0196	0.0196
0.0	0.0	0.0	-586.3701	1373.3455	NaN	NaN	1.3	0.8983	0.0215	0.0201	0.0212	0.0195	0.0194
0.0	0.0	0.0	-2157.3701	-1029.6545	NaN	NaN	0.3231	0.8984	0.0215	0.0201	0.0212	0.0195	0.0194
0.0	0.0	0.0	-1499.3701	1359.3455	NaN	NaN	-0.3	0.8991	0.0213	0.02	0.0211	0.0193	0.0192
0.0	0.0	0.0	-2350.3701	1741.3455	NaN	NaN	-0.3	0.8989	0.0213	0.02	0.0211	0.0193	0.0193
0.0	0.0	0.0	-1126.3701	232.3455	NaN	NaN	-0.2599	0.899	0.0213	0.0201	0.0211	0.0193	0.0193
0.0	0.0	0.0	-1625.3701	1489.3455	NaN	NaN	-0.3	0.8991	0.0213	0.02	0.0211	0.0192	0.0193
0.0	0.0	0.0	-920.3701	578.3455	NaN	NaN	-0.3	0.899	0.0213	0.02	0.021	0.0192	0.0194
0.0	0.0	0.0	947.6299	1522.3455	NaN	NaN	0.6163	0.8991	0.0213	0.02	0.021	0.0193	0.0193
0.0	0.0	0.0	361.6299	2915.3455	NaN	NaN	0.8896	0.8988	0.0214	0.02	0.0209	0.0194	0.0194
0.0	0.0	0.0	-1041.3701	4218.3455	NaN	NaN	1.3	0.8984	0.0215	0.0201	0.021	0.0195	0.0195
0.0	0.0	0.0	-226.3701	999.3455	NaN	NaN	1.2929	0.898	0.0216	0.0202	0.0211	0.0195	0.0196
0.0	0.0	0.0	407.6299	1323.3455	NaN	NaN	0.7645	0.8974	0.0218	0.0203	0.0212	0.0196	0.0197
0.0	0.0	0.0	319.6299	-381.6545	NaN	NaN	1.3	0.8968	0.022	0.0205	0.0212	0.0196	0.0199
0.0	0.0	0.0	-560.3701	1167.3455	NaN	NaN	1.3	0.8972	0.0219	0.0204	0.0211	0.0196	0.0197
0.0	0.0	0.0	-2184.3701	1189.3455	NaN	NaN	-0.3	0.8968	0.022	0.0204	0.0212	0.0197	0.0198
0.0	0.0	0.0	-20.3701	3929.3455	NaN	NaN	1.0052	0.8979	0.0217	0.0202	0.021	0.0197	0.0195
0.0	0.0	0.0	-1363.3701	-1403.6545	NaN	NaN	0.5073	0.8973	0.0219	0.0203	0.0211	0.0197	0.0196
0.0	0.0	0.0	-2508.3701	1070.3455	NaN	NaN	-0.3	0.8973	0.0219	0.0204	0.021	0.0197	0.0197
0.0	0.0	0.0	-85.3701	1590.3455	NaN	NaN	1.0567	0.8973	0.0219	0.0203	0.021	0.0198	0.0197
0.0	0.0	0.0	-334.3701	292.3455	NaN	NaN	-0.3	0.8973	0.0219	0.0203	0.021	0.0198	0.0197
0.0	0.0	0.0	-1359.3701	2259.3455	NaN	NaN	1.3	0.8973	0.0219	0.0204	0.021	0.0198	0.0197
0.0	0.0	0.0	-367.3701	2609.3455	NaN	NaN	1.1639	0.8976	0.0218	0.0203	0.021	0.0197	0.0196
0.0	0.0	0.0	-45.3701	-3063.6545	NaN	NaN	0.9854	0.8971	0.0219	0.0204	0.0211	0.0198	0.0197
0.0	0.0	0.0	-1405.3701	3766.3455	NaN	NaN	1.3	0.8975	0.0218	0.0203	0.021	0.0198	0.0196
0.0	0.0	0.0	-2116.3701	2413.3455	NaN	NaN	1.3	0.897	0.0219	0.0204	0.0211	0.0199	0.0197
0.0	0.0	0.0	-1554.3701	-1240.6545	NaN	NaN	0.4439	0.8965	0.022	0.0206	0.0212	0.0199	0.0198
0.0	0.0	0.0	-1128.3701	1264.3455	NaN	NaN	1.3	0.8969	0.0219	0.0205	0.0211	0.0199	0.0197
0.0	0.0	0.0	-191.3701	1114.3455	NaN	NaN	1.2073	0.8972	0.0218	0.0205	0.0211	0.0198	0.0197
0.0	0.0	0.0	-1059.3701	-671.6545	NaN	NaN	0.388	0.8971	0.0218	0.0205	0.0211	0.0198	0.0197
0.0	0.0	0.0	1326.6299	-426.6545	NaN	NaN	-0.3	0.8975	0.0217	0.0204	0.021	0.0198	0.0196
0.0	0.0	0.0	-916.3701	1248.3455	NaN	NaN	1.3	0.8973	0.0218	0.0204	0.0211	0.0198	0.0197
0.0	0.0	0.0	-1440.3701	-559.6545	NaN	NaN	0.2798	0.8974	0.0217	0.0203	0.021	0.0198	0.0197
0.0	0.0	0.0	-1771.3701	2664.3455	NaN	NaN	1.3	0.8978	0.0217	0.0202	0.021	0.0198	0.0196
0.0	0.0	0.0	-612.3701	857.3455	NaN	NaN	1.3	0.8973	0.0218	0.0203	0.0211	0.0198	0.0197
0.0	0.0	0.0	528.6299	3695.3455	NaN	NaN	0.8749	0.8976	0.0217	0.0202	0.021	0.0198	0.0197
0.0	0.0	0.0	-1411.3701	1393.3455	NaN	NaN	-0.3	0.8972	0.0218	0.0202	0.0211	0.0199	0.0198
0.0	0.0	0.0	-1252.3701	1184.3455	NaN	NaN	-0.3	0.8974	0.0218	0.0202	0.0211	0.0199	0.0197
0.0	0.0	0.0	-1223.3701	2852.3455	NaN	NaN	1.3	0.8973	0.0218	0.0202	0.0211	0.0199	0.0198
0.0	0.0	0.0	-1237.3701	-789.6545	NaN	NaN	0.3896	0.897	0.0219	0.0203	0.0212	0.0199	0.0198
0.0	0.0	0.0	-1729.3701	1928.3455	NaN	NaN	1.3	0.8971	0.0219	0.0202	0.0211	0.0199	0.0198
0.0	0.0	0.0	-1976.3701	3490.3455	NaN	NaN	1.3	0.8971	0.0219	0.0202	0.0211	0.0199	0.0198
0.0	0.0	0.0	-1941.3701	1029.3455	NaN	NaN	-0.3	0.8968	0.0219	0.0203	0.0212	0.0199	0.0199
0.0	0.0	0.0	-2157.3701	1172.3455	NaN	NaN	-0.3	0.8972	0.0218	0.0202	0.0211	0.0199	0.0198
0.0	0.0	0.0	-141.3701	2435.3455	NaN	NaN	1.0616	0.8979	0.0217	0.0199	0.021	0.0198	0.0196
0.0	0.0	0.0	120.6299	3718.3455	NaN	NaN	0.9686	0.8983	0.0217	0.0198	0.0209	0.0199	0.0195
0.0	0.0	0.0	-1310.3701	1793.3455	NaN	NaN	1.3	0.8984	0.0217	0.0198	0.0208	0.0198	0.0195
0.0	0.0	0.0	-1528.3701	1977.3455	NaN	NaN	1.3	0.8983	0.0217	0.0198	0.0208	0.0199	0.0195
0.0	0.0	0.0	-1842.3701	3761.3455	NaN	NaN	1.3	0.8985	0.0217	0.0197	0.0208	0.0199	0.0194
0.0	0.0	0.0	-197.3701	1408.3455	NaN	NaN	1.163	0.8984	0.0218	0.0197	0.0208	0.02	0.0194
0.0	0.0	0.0	-984.3701	2378.3455	NaN	NaN	1.3	0.8982	0.0218	0.0198	0.0209	0.02	0.0194
0.0	0.0	0.0	-332.3701	2686.3455	NaN	NaN	1.1412	0.8979	0.0218	0.0199	0.021	0.0199	0.0195
0.0	0.0	0.0	-4029.3701	-1008.6545	NaN	NaN	0.2002	0.8969	0.022	0.0201	0.0212	0.0199	0.0198
0.0	0.0	0.0	-108.3701	1729.3455	NaN	NaN	1.0669	0.898	0.0218	0.0198	0.021	0.0199	0.0195
0.0	0.0	0.0	-1142.3701	4225.3455	NaN	NaN	1.3	0.8982	0.0218	0.0197	0.021	0.0199	0.0195
0.0	0.0	0.0	-727.3701	767.3455	NaN	NaN	1.3	0.8982	0.0218	0.0197	0.021	0.0199	0.0194
0.0	0.0	0.0	-705.3701	1429.3455	NaN	NaN	1.3	0.8983	0.0218	0.0197	0.0209	0.02	0.0194
0.0	0.0	0.0	-1531.3701	2560.3455	NaN	NaN	1.3	0.8983	0.0218	0.0197	0.0209	0.02	0.0193
0.0	0.0	0.0	-336.3701	2929.3455	NaN	NaN	1.1297	0.8984	0.0218	0.0196	0.0209	0.02	0.0193
0.0	0.0	0.0	-1663.3701	468.3455	NaN	NaN	-0.3	0.898	0.0218	0.0197	0.0211	0.02	0.0195
0.0	0.0	0.0	-1645.3701	2526.3455	NaN	NaN	1.3	0.8982	0.0218	0.0196	0.021	0.02	0.0193
0.0	0.0	0.0	-1729.3701	2721.3455	NaN	NaN	1.3	0.8983	0.0218	0.0196	0.021	0.02	0.0193
0.0	0.0	0.0	-414.3701	1999.3455	NaN	NaN	1.2614	0.8984	0.0218	0.0196	0.021	0.0199	0.0193
0.0	0.0	0.0	-1353.3701	1375.3455	NaN	NaN	1.3	0.898	0.0218	0.0196	0.0212	0.02	0.0194
0.0	0.0	0.0	-2274.3701	31.3455	NaN	NaN	-0.014	0.8974	0.0219	0.0198	0.0214	0.02	0.0195
0.0	0.0	0.0	-2598.3701	1903.3455	NaN	NaN	-0.3	0.8976	0.0219	0.0197	0.0214	0.02	0.0195
0.0	0.0	0.0	-475.3701	1330.3455	NaN	NaN	1.3	0.8981	0.0219	0.0196	0.0212	0.0199	0.0193
0.0	0.0	0.0	544.6299	2265.3455	NaN	NaN	0.8062	0.8984	0.0219	0.0196	0.021	0.0199	0.0193
0.0	0.0	0.0	915.6299	-44.6545	NaN	NaN	-0.0513	0.8985	0.0219	0.0196	0.0209	0.0198	0.0193
0.0	0.0	0.0	2163.6299	3158.3455	NaN	NaN	0.5935	0.8984	0.0221	0.0196	0.0208	0.0199	0.0192
0.0	0.0	0.0	523.6299	808.3455	NaN	NaN	0.6069	0.8985	0.0221	0.0196	0.0208	0.0198	0.0193
0.0	0.0	0.0	502.6299	2588.3455	NaN	NaN	0.8374	0.8983	0.0221	0.0196	0.0208	0.0198	0.0193
0.0	0.0	0.0	-1358.3701	-565.6545	NaN	NaN	0.294	0.8977	0.0222	0.0196	0.021	0.0199	0.0195
0.0	0.0	0.0	-798.3701	1009.3455	NaN	NaN	1.3	0.8977	0.0223	0.0196	0.021	0.02	0.0194
0.0	0.0	0.0	-289.3701	4818.3455	NaN	NaN	1.0639	0.8977	0.0224	0.0196	0.0209	0.02	0.0194
0.0	0.0	0.0	-313.3701	2013.3455	NaN	NaN	1.1843	0.898	0.0223	0.0196	0.0209	0.0198	0.0194
0.0	0.0	0.0	-164.3701	1418.3455	NaN	NaN	1.1311	0.8978	0.0223	0.0196	0.0209	0.0198	0.0195
0.0	0.0	0.0	559.6299	-389.6545	NaN	NaN	-0.3	0.8977	0.0224	0.0197	0.021	0.0197	0.0195
0.0	0.0	0.0	-606.3701	2371.3455	NaN	NaN	1.3	0.8981	0.0223	0.0197	0.0208	0.0196	0.0194
0.0	0.0	0.0	498.6299	1152.3455	NaN	NaN	0.698	0.8983	0.0223	0.0197	0.0207	0.0196	0.0194
0.0	0.0	0.0	1675.6299	2637.3455	NaN	NaN	0.6115	0.8983	0.0223	0.0198	0.0206	0.0196	0.0194
0.0	0.0	0.0	399.6299	3126.3455	NaN	NaN	0.8867	0.8984	0.0224	0.0198	0.0205	0.0195	0.0194
0.0	0.0	0.0	-207.3701	3901.3455	NaN	NaN	1.0561	0.8987	0.0223	0.0197	0.0205	0.0195	0.0193
0.0	0.0	0.0	-229.3701	-1180.6545	NaN	NaN	0.8373	0.8984	0.0222	0.0197	0.0208	0.0196	0.0193
0.0	0.0	0.0	-1700.3701	649.3455	NaN	NaN	-0.3	0.8982	0.0221	0.0197	0.021	0.0197	0.0193
0.0	0.0	0.0	349.6299	460.3455	NaN	NaN	0.5683	0.8984	0.0221	0.0197	0.021	0.0196	0.0192
0.0	0.0	0.0	-424.3701	317.3455	NaN	NaN	-0.3	0.8989	0.0219	0.0197	0.0209	0.0196	0.0191
0.0	0.0	0.0	-669.3701	-1254.6545	NaN	NaN	0.6521	0.899	0.0219	0.0197	0.0209	0.0196	0.019
0.0	0.0	0.0	1670.6299	1208.3455	NaN	NaN	0.4197	0.8996	0.0218	0.0197	0.0206	0.0195	0.0189
0.0	0.0	0.0	1402.6299	1417.3455	NaN	NaN	0.5026	0.8998	0.0218	0.0197	0.0203	0.0194	0.019
0.0	0.0	0.0	134.6299	1326.3455	NaN	NaN	0.9078	0.8999	0.0218	0.0198	0.0201	0.0194	0.0191
0.0	0.0	0.0	-1527.3701	4780.3455	NaN	NaN	1.3	0.8997	0.0218	0.0198	0.0201	0.0193	0.0192
0.0	0.0	0.0	-948.3701	2407.3455	NaN	NaN	1.3	0.8994	0.0219	0.0198	0.0202	0.0194	0.0193
0.0	0.0	0.0	-777.3701	2712.3455	NaN	NaN	1.3	0.8993	0.0218	0.0198	0.0204	0.0194	0.0193
0.0	0.0	0.0	-273.3701	-436.6545	NaN	NaN	0.615	0.8987	0.0219	0.0199	0.0208	0.0194	0.0193
0.0	0.0	0.0	-1584.3701	-679.6545	NaN	NaN	0.3002	0.8988	0.0218	0.0198	0.0208	0.0195	0.0193
0.0	0.0	0.0	-568.3701	446.3455	NaN	NaN	-0.3	0.8992	0.0217	0.0198	0.0205	0.0195	0.0192
0.0	0.0	0.0	810.6299	5957.3455	NaN	NaN	0.8802	0.8996	0.0217	0.0199	0.0202	0.0193	0.0192
0.0	0.0	0.0	46.6299	833.3455	NaN	NaN	0.947	0.9	0.0216	0.0197	0.0201	0.0193	0.0192
0.0	0.0	0.0	745.6299	2455.3455	NaN	NaN	0.7671	0.8994	0.0218	0.0199	0.0202	0.0193	0.0194
0.0	0.0	0.0	2959.6299	2402.3455	NaN	NaN	0.448	0.8991	0.022	0.0199	0.0202	0.0193	0.0194
0.0	0.0	0.0	253.6299	2707.3455	NaN	NaN	0.9143	0.8989	0.0221	0.0198	0.0203	0.0194	0.0195
0.0	0.0	0.0	447.6299	-967.6545	NaN	NaN	1.3	0.8981	0.0221	0.02	0.0206	0.0197	0.0196
0.0	0.0	0.0	927.6299	1954.3455	NaN	NaN	0.6781	0.8981	0.0222	0.0199	0.0206	0.0196	0.0196
0.0	0.0	0.0	-395.3701	690.3455	NaN	NaN	1.3	0.8984	0.0221	0.0199	0.0205	0.0196	0.0196
0.0	0.0	0.0	7.6299	1576.3455	NaN	NaN	0.9952	0.8986	0.0221	0.0199	0.0204	0.0195	0.0196
0.0	0.0	0.0	623.6299	2287.3455	NaN	NaN	0.7858	0.8986	0.0222	0.0199	0.0203	0.0194	0.0196
0.0	0.0	0.0	229.6299	2377.3455	NaN	NaN	0.9119	0.8987	0.0223	0.0199	0.0203	0.0193	0.0196
0.0	0.0	0.0	-463.3701	2538.3455	NaN	NaN	1.2233	0.8988	0.0222	0.0198	0.0203	0.0193	0.0195
0.0	0.0	0.0	44.6299	-881.6545	NaN	NaN	1.0533	0.8983	0.0221	0.02	0.0205	0.0195	0.0196
0.0	0.0	0.0	-542.3701	1217.3455	NaN	NaN	1.3	0.898	0.0221	0.0201	0.0207	0.0195	0.0196
0.0	0.0	0.0	-21.3701	383.3455	NaN	NaN	1.059	0.8982	0.022	0.0201	0.0207	0.0195	0.0196
0.0	0.0	0.0	-37.3701	2691.3455	NaN	NaN	1.0141	0.8985	0.022	0.02	0.0206	0.0194	0.0195
0.0	0.0	0.0	-71.3701	500.3455	NaN	NaN	1.1664	0.8984	0.0221	0.02	0.0206	0.0194	0.0195
0.0	0.0	0.0	759.6299	1463.3455	NaN	NaN	0.6583	0.8981	0.0222	0.0201	0.0207	0.0194	0.0195
0.0	0.0	0.0	-1139.3701	2114.3455	NaN	NaN	1.3	0.8976	0.0222	0.0201	0.0209	0.0196	0.0196
0.0	0.0	0.0	-1447.3701	1399.3455	NaN	NaN	-0.3	0.8974	0.0222	0.0202	0.021	0.0196	0.0196
0.0	0.0	0.0	-1433.3701	-120.6545	NaN	NaN	0.0776	0.8972	0.0221	0.0202	0.0212	0.0197	0.0196
0.0	0.0	0.0	98.6299	2025.3455	NaN	NaN	0.9536	0.8971	0.0222	0.0203	0.0212	0.0197	0.0195
0.0	0.0	0.0	-924.3701	843.3455	NaN	NaN	-0.3	0.8973	0.0221	0.0202	0.0213	0.0196	0.0195
0.0	0.0	0.0	-2004.3701	2880.3455	NaN	NaN	1.3	0.8976	0.022	0.0202	0.0212	0.0196	0.0194
0.0	0.0	0.0	-598.3701	403.3455	NaN	NaN	-0.3	0.8978	0.022	0.0202	0.0211	0.0196	0.0194
0.0	0.0	0.0	-748.3701	2348.3455	NaN	NaN	1.3	0.8985	0.0219	0.0202	0.0208	0.0194	0.0193
0.0	0.0	0.0	-1448.3701	1733.3455	NaN	NaN	1.3	0.8986	0.022	0.0202	0.0207	0.0193	0.0193
0.0	0.0	0.0	337.6299	4303.3455	NaN	NaN	0.9273	0.8987	0.022	0.0201	0.0206	0.0192	0.0193
0.0	0.0	0.0	585.6299	-802.6545	NaN	NaN	1.3	0.8982	0.0221	0.0202	0.0208	0.0194	0.0194
0.0	0.0	0.0	-345.3701	-554.6545	NaN	NaN	0.6163	0.8976	0.0221	0.0203	0.0209	0.0196	0.0195
0.0	0.0	0.0	171.6299	319.3455	NaN	NaN	0.6504	0.8977	0.0221	0.0203	0.0209	0.0195	0.0195
0.0	0.0	0.0	668.6299	490.3455	NaN	NaN	0.4231	0.8984	0.022	0.0202	0.0206	0.0194	0.0193
0.0	0.0	0.0	930.6299	2664.3455	NaN	NaN	0.7411	0.8989	0.022	0.0201	0.0204	0.0193	0.0192
0.0	0.0	0.0	-482.3701	2274.3455	NaN	NaN	1.2692	0.8989	0.0221	0.02	0.0204	0.0194	0.0192
0.0	0.0	0.0	-7.3701	1911.3455	NaN	NaN	1.0039	0.8985	0.0223	0.02	0.0205	0.0195	0.0192
0.0	0.0	0.0	2226.6299	2986.3455	NaN	NaN	0.5729	0.8983	0.0224	0.02	0.0205	0.0196	0.0193
0.0	0.0	0.0	716.6299	5353.3455	NaN	NaN	0.8819	0.8979	0.0225	0.0201	0.0206	0.0196	0.0193
0.0	0.0	0.0	-328.3701	2493.3455	NaN	NaN	1.1517	0.8973	0.0226	0.0202	0.0208	0.0198	0.0194
0.0	0.0	0.0	296.6299	2073.3455	NaN	NaN	0.8748	0.8964	0.0225	0.0204	0.021	0.02	0.0196
0.0	0.0	0.0	406.6299	1118.3455	NaN	NaN	0.7334	0.8958	0.0226	0.0205	0.0213	0.0201	0.0197
0.0	0.0	0.0	-1063.3701	-301.6545	NaN	NaN	0.221	0.8955	0.0225	0.0206	0.0215	0.0201	0.0198
0.0	0.0	0.0	-1514.3701	-1127.6545	NaN	NaN	0.4268	0.8955	0.0225	0.0205	0.0216	0.0202	0.0197
0.0	0.0	0.0	-241.3701	432.3455	NaN	NaN	1.3	0.8961	0.0223	0.0204	0.0214	0.0201	0.0196
0.0	0.0	0.0	400.6299	1015.3455	NaN	NaN	0.7171	0.8966	0.0222	0.0204	0.0213	0.02	0.0195
0.0	0.0	0.0	-223.3701	-179.6545	NaN	NaN	0.4458	0.897	0.0221	0.0204	0.0212	0.0199	0.0194
0.0	0.0	0.0	-1173.3701	643.3455	NaN	NaN	-0.3	0.8972	0.0221	0.0203	0.0212	0.0199	0.0194
0.0	0.0	0.0	1073.6299	-349.6545	NaN	NaN	-0.3	0.8971	0.0221	0.0204	0.0212	0.0199	0.0194
0.0	0.0	0.0	544.6299	-913.6545	NaN	NaN	1.3	0.8971	0.0221	0.0204	0.0211	0.0199	0.0194
0.0	0.0	0.0	-645.3701	3937.3455	NaN	NaN	1.196	0.8976	0.0221	0.0203	0.0209	0.0198	0.0194
0.0	0.0	0.0	36.6299	1923.3455	NaN	NaN	0.9813	0.8973	0.0222	0.0203	0.021	0.0198	0.0194
0.0	0.0	0.0	-845.3701	2480.3455	NaN	NaN	1.3	0.8967	0.0222	0.0204	0.0212	0.02	0.0195
0.0	0.0	0.0	-176.3701	18.3455	NaN	NaN	-0.1161	0.896	0.0223	0.0205	0.0214	0.0201	0.0196
0.0	0.0	0.0	-1181.3701	3098.3455	NaN	NaN	1.3	0.8962	0.0223	0.0205	0.0213	0.0201	0.0196
0.0	0.0	0.0	62.6299	34.3455	NaN	NaN	0.3542	0.896	0.0223	0.0205	0.0214	0.0201	0.0197
0.0	0.0	0.0	-67.3701	-152.6545	NaN	NaN	0.6938	0.8962	0.0223	0.0205	0.0213	0.02	0.0197
0.0	0.0	0.0	-47.3701	-757.6545	NaN	NaN	0.9412	0.8963	0.0223	0.0205	0.0212	0.0199	0.0196
0.0	0.0	0.0	196.6299	2228.3455	NaN	NaN	0.9189	0.8969	0.0222	0.0204	0.021	0.0198	0.0196
0.0	0.0	0.0	346.6299	696.3455	NaN	NaN	0.6677	0.8968	0.0223	0.0204	0.021	0.0199	0.0196
0.0	0.0	0.0	-1420.3701	566.3455	NaN	NaN	-0.3	0.8969	0.0223	0.0204	0.0209	0.0199	0.0196
0.0	0.0	0.0	-888.3701	2177.3455	NaN	NaN	1.3	0.8973	0.0223	0.0203	0.0207	0.0198	0.0196
0.0	0.0	0.0	713.6299	2678.3455	NaN	NaN	0.7896	0.8977	0.0224	0.0203	0.0204	0.0197	0.0196
0.0	0.0	0.0	-816.3701	3558.3455	NaN	NaN	1.2977	0.8978	0.0224	0.0202	0.0204	0.0197	0.0196
0.0	0.0	0.0	-922.3701	1544.3455	NaN	NaN	1.3	0.8975	0.0224	0.0202	0.0204	0.0199	0.0196
0.0	0.0	0.0	-1444.3701	4285.3455	NaN	NaN	1.3	0.8973	0.0225	0.0203	0.0204	0.0199	0.0196
0.0	0.0	0.0	-429.3701	4834.3455	NaN	NaN	1.0975	0.8974	0.0225	0.0203	0.0204	0.0198	0.0197
0.0	0.0	0.0	762.6299	2283.3455	NaN	NaN	0.7496	0.8975	0.0225	0.0202	0.0204	0.0198	0.0196
0.0	0.0	0.0	570.6299	579.3455	NaN	NaN	0.5038	0.897	0.0225	0.0202	0.0206	0.02	0.0196
0.0	0.0	0.0	377.6299	1570.3455	NaN	NaN	0.8061	0.8971	0.0225	0.0203	0.0205	0.02	0.0197
0.0	0.0	0.0	-810.3701	3837.3455	NaN	NaN	1.2677	0.8972	0.0225	0.0203	0.0205	0.0198	0.0197
0.0	0.0	0.0	-79.3701	2357.3455	NaN	NaN	1.0348	0.8976	0.0224	0.0202	0.0204	0.0197	0.0197
0.0	0.0	0.0	1706.6299	2637.3455	NaN	NaN	0.6071	0.8979	0.0223	0.0202	0.0203	0.0196	0.0197
0.0	0.0	0.0	1277.6299	-5.6545	NaN	NaN	-0.0044	0.8978	0.0223	0.0202	0.0203	0.0197	0.0197
0.0	0.0	0.0	-443.3701	1871.3455	NaN	NaN	1.3	0.8977	0.0224	0.0202	0.0203	0.0197	0.0197
0.0	0.0	0.0	-1707.3701	1979.3455	NaN	NaN	1.3	0.8977	0.0223	0.0202	0.0204	0.0197	0.0197
0.0	0.0	0.0	-499.3701	862.3455	NaN	NaN	1.3	0.8976	0.0222	0.0202	0.0205	0.0198	0.0197
0.0	0.0	0.0	-556.3701	-1060.6545	NaN	NaN	0.6559	0.8976	0.0222	0.0202	0.0205	0.0198	0.0197
0.0	0.0	0.0	-398.3701	2023.3455	NaN	NaN	1.2452	0.898	0.0221	0.0202	0.0203	0.0197	0.0197
0.0	0.0	0.0	-1813.3701	6982.3455	NaN	NaN	1.3	0.8986	0.0221	0.0202	0.0201	0.0194	0.0197
0.0	0.0	0.0	-2125.3701	2200.3455	NaN	NaN	1.3	0.8988	0.0219	0.0201	0.0201	0.0194	0.0197
0.0	0.0	0.0	-477.3701	3256.3455	NaN	NaN	1.1718	0.8987	0.0219	0.0202	0.0201	0.0193	0.0198
0.0	0.0	0.0	2141.6299	1720.3455	NaN	NaN	0.4455	0.8992	0.0218	0.0202	0.02	0.0192	0.0197
0.0	0.0	0.0	-617.3701	2016.3455	NaN	NaN	1.3	0.8993	0.0218	0.0201	0.02	0.0191	0.0197
0.0	0.0	0.0	-999.3701	585.3455	NaN	NaN	-0.3	0.8991	0.0218	0.0201	0.0201	0.0192	0.0197
0.0	0.0	0.0	88.6299	3953.3455	NaN	NaN	0.9781	0.8992	0.0219	0.0201	0.02	0.0191	0.0197
0.0	0.0	0.0	-1009.3701	2456.3455	NaN	NaN	1.3	0.8994	0.0219	0.02	0.02	0.019	0.0197
0.0	0.0	0.0	1143.6299	3230.3455	NaN	NaN	0.7385	0.8995	0.0219	0.0201	0.0199	0.019	0.0197
0.0	0.0	0.0	-191.3701	-507.6545	NaN	NaN	0.7262	0.8996	0.0219	0.02	0.02	0.019	0.0196
0.0	0.0	0.0	-133.3701	4286.3455	NaN	NaN	1.0321	0.8995	0.0219	0.0201	0.0199	0.0189	0.0197
0.0	0.0	0.0	414.6299	2240.3455	NaN	NaN	0.8438	0.9	0.0219	0.0199	0.0198	0.0188	0.0196
0.0	0.0	0.0	-565.3701	2397.3455	NaN	NaN	1.3	0.8999	0.0219	0.0199	0.0199	0.0189	0.0195
0.0	0.0	0.0	411.6299	8.3455	NaN	NaN	0.0199	0.8998	0.0219	0.0198	0.0201	0.0189	0.0195
0.0	0.0	0.0	-26.3701	2857.3455	NaN	NaN	1.0093	0.8999	0.0219	0.0199	0.02	0.0188	0.0195
0.0	0.0	0.0	1729.6299	3754.3455	NaN	NaN	0.6846	0.9001	0.0219	0.02	0.0199	0.0187	0.0195
0.0	0.0	0.0	561.6299	1426.3455	NaN	NaN	0.7175	0.9	0.0219	0.0198	0.02	0.0188	0.0195
0.0	0.0	0.0	1881.6299	188.3455	NaN	NaN	0.091	0.8995	0.022	0.0198	0.0203	0.0189	0.0195
0.0	0.0	0.0	-1529.3701	1824.3455	NaN	NaN	1.3	0.8995	0.022	0.0199	0.0204	0.0189	0.0194
0.0	0.0	0.0	-1067.3701	1395.3455	NaN	NaN	1.3	0.8999	0.0219	0.0198	0.0203	0.0187	0.0193
0.0	0.0	0.0	-653.3701	2183.3455	NaN	NaN	1.3	0.9	0.0218	0.0198	0.0205	0.0187	0.0192
0.0	0.0	0.0	-433.3701	510.3455	NaN	NaN	1.3	0.9003	0.0216	0.0197	0.0206	0.0186	0.0191
0.0	0.0	0.0	-284.3701	678.3455	NaN	NaN	1.3	0.9009	0.0214	0.0197	0.0205	0.0184	0.019
0.0	0.0	0.0	-1571.3701	2356.3455	NaN	NaN	1.3	0.9014	0.0212	0.0197	0.0205	0.0182	0.0189
0.0	0.0	0.0	-458.3701	2947.3455	NaN	NaN	1.1842	0.9016	0.0212	0.0197	0.0205	0.0182	0.0188
0.0	0.0	0.0	-337.3701	-1419.6545	NaN	NaN	0.808	0.9012	0.0212	0.0197	0.0206	0.0184	0.0189
0.0	0.0	0.0	-1040.3701	4201.3455	NaN	NaN	1.3	0.9018	0.021	0.0198	0.0205	0.0181	0.0188
0.0	0.0	0.0	-136.3701	3472.3455	NaN	NaN	1.0409	0.9026	0.0209	0.0197	0.0203	0.0179	0.0187
0.0	0.0	0.0	1450.6299	-371.6545	NaN	NaN	-0.3	0.9026	0.0209	0.0197	0.0203	0.0179	0.0187
0.0	0.0	0.0	256.6299	2400.3455	NaN	NaN	0.9034	0.9026	0.0209	0.0197	0.0202	0.0178	0.0187
0.0	0.0	0.0	1511.6299	2784.3455	NaN	NaN	0.6481	0.9027	0.021	0.0197	0.0201	0.0177	0.0187
0.0	0.0	0.0	-987.3701	4370.3455	NaN	NaN	1.2919	0.9023	0.0212	0.0197	0.0202	0.0178	0.0188
0.0	0.0	0.0	615.6299	1466.3455	NaN	NaN	0.7043	0.9019	0.0213	0.0196	0.0204	0.018	0.0188
0.0	0.0	0.0	-1125.3701	-64.6545	NaN	NaN	0.0543	0.901	0.0215	0.0195	0.0207	0.0183	0.019
0.0	0.0	0.0	-697.3701	491.3455	NaN	NaN	-0.3	0.901	0.0215	0.0196	0.0207	0.0183	0.019
0.0	0.0	0.0	1939.6299	3135.3455	NaN	NaN	0.6178	0.9019	0.0212	0.0196	0.0204	0.018	0.0188
0.0	0.0	0.0	-1381.3701	4541.3455	NaN	NaN	1.3	0.9022	0.0211	0.0196	0.0204	0.0179	0.0188
0.0	0.0	0.0	1542.6299	3045.3455	NaN	NaN	0.6638	0.9023	0.0211	0.0196	0.0204	0.0178	0.0188
0.0	0.0	0.0	246.6299	721.3455	NaN	NaN	0.7452	0.9024	0.0211	0.0195	0.0204	0.0178	0.0188
0.0	0.0	0.0	1969.6299	3897.3455	NaN	NaN	0.6643	0.9017	0.0212	0.0198	0.0205	0.0179	0.0189
0.0	0.0	0.0	810.6299	1535.3455	NaN	NaN	0.6545	0.9015	0.0214	0.0196	0.0204	0.0182	0.019
0.0	0.0	0.0	1532.6299	1758.3455	NaN	NaN	0.5343	0.9	0.0217	0.0198	0.0208	0.0185	0.0192
0.0	0.0	0.0	784.6299	3450.3455	NaN	NaN	0.8147	0.8992	0.0219	0.0199	0.021	0.0187	0.0192
0.0	0.0	0.0	-1119.3701	-1254.6545	NaN	NaN	0.5285	0.899	0.022	0.0198	0.0211	0.0189	0.0192
0.0	0.0	0.0	439.6299	-2139.6545	NaN	NaN	1.2586	0.8986	0.0219	0.0199	0.0212	0.0192	0.0192
0.0	0.0	0.0	-33.3701	-61.6545	NaN	NaN	0.6488	0.8989	0.0218	0.0199	0.0212	0.0191	0.0192
0.0	0.0	0.0	-1326.3701	4146.3455	NaN	NaN	1.3	0.8997	0.0215	0.02	0.0211	0.0187	0.0191
0.0	0.0	0.0	-815.3701	3952.3455	NaN	NaN	1.2599	0.9002	0.0214	0.02	0.0209	0.0185	0.019
0.0	0.0	0.0	1.6299	2660.3455	NaN	NaN	0.9994	0.9002	0.0214	0.02	0.0209	0.0185	0.0189
0.0	0.0	0.0	-980.3701	554.3455	NaN	NaN	-0.3	0.8995	0.0217	0.02	0.0209	0.0189	0.0191
0.0	0.0	0.0	1490.6299	-1779.6545	NaN	NaN	1.3	0.8989	0.0218	0.02	0.021	0.0191	0.0192
0.0	0.0	0.0	273.6299	2027.3455	NaN	NaN	0.8811	0.8988	0.0218	0.02	0.021	0.0191	0.0192
0.0	0.0	0.0	1536.6299	-2126.6545	NaN	NaN	1.3	0.8986	0.0219	0.0201	0.021	0.0192	0.0192
0.0	0.0	0.0	-776.3701	2203.3455	NaN	NaN	1.3	0.8988	0.0218	0.0202	0.0209	0.0191	0.0193
0.0	0.0	0.0	-1228.3701	701.3455	NaN	NaN	-0.3	0.8987	0.0218	0.0202	0.0208	0.0191	0.0193
0.0	0.0	0.0	-294.3701	2473.3455	NaN	NaN	1.1351	0.8989	0.0219	0.0202	0.0206	0.0191	0.0193
0.0	0.0	0.0	855.6299	2363.3455	NaN	NaN	0.7342	0.8985	0.022	0.0203	0.0206	0.0192	0.0194
0.0	0.0	0.0	-512.3701	1182.3455	NaN	NaN	1.3	0.8983	0.0221	0.0203	0.0206	0.0192	0.0195
0.0	0.0	0.0	-10.3701	402.3455	NaN	NaN	1.0265	0.8976	0.0223	0.0203	0.0209	0.0194	0.0195
0.0	0.0	0.0	132.6299	481.3455	NaN	NaN	0.784	0.8975	0.0222	0.0204	0.0209	0.0195	0.0195
0.0	0.0	0.0	-561.3701	1726.3455	NaN	NaN	1.3	0.8975	0.0222	0.0203	0.0209	0.0195	0.0195
0.0	0.0	0.0	-1241.3701	4267.3455	NaN	NaN	1.3	0.8978	0.0222	0.0203	0.0207	0.0195	0.0195
0.0	0.0	0.0	-217.3701	2960.3455	NaN	NaN	1.0792	0.8978	0.0222	0.0203	0.0207	0.0195	0.0195
0.0	0.0	0.0	-1745.3701	1402.3455	NaN	NaN	-0.3	0.8976	0.0222	0.0203	0.0208	0.0195	0.0195
0.0	0.0	0.0	-1061.3701	-1052.6545	NaN	NaN	0.4979	0.8974	0.0222	0.0203	0.0209	0.0196	0.0196
0.0	0.0	0.0	1170.6299	3747.3455	NaN	NaN	0.762	0.8976	0.0221	0.0204	0.0208	0.0195	0.0196
0.0	0.0	0.0	1229.6299	1020.3455	NaN	NaN	0.4535	0.8978	0.022	0.0203	0.0207	0.0195	0.0196
0.0	0.0	0.0	-325.3701	674.3455	NaN	NaN	1.3	0.8979	0.022	0.0203	0.0208	0.0194	0.0196
0.0	0.0	0.0	-488.3701	586.3455	NaN	NaN	1.3	0.8979	0.022	0.0202	0.0209	0.0194	0.0195
0.0	0.0	0.0	656.6299	681.3455	NaN	NaN	0.5092	0.8981	0.022	0.0202	0.0209	0.0194	0.0195
0.0	0.0	0.0	-854.3701	-1412.6545	NaN	NaN	0.6231	0.8978	0.022	0.0202	0.021	0.0195	0.0195
0.0	0.0	0.0	-437.3701	2376.3455	NaN	NaN	1.2256	0.8984	0.0218	0.0201	0.0208	0.0195	0.0195
0.0	0.0	0.0	-753.3701	1709.3455	NaN	NaN	1.3	0.8985	0.0218	0.0202	0.0205	0.0195	0.0195
0.0	0.0	0.0	-871.3701	3212.3455	NaN	NaN	1.3	0.8986	0.0218	0.0203	0.0203	0.0193	0.0196
0.0	0.0	0.0	645.6299	2578.3455	NaN	NaN	0.7997	0.899	0.0218	0.0202	0.0202	0.0192	0.0195
0.0	0.0	0.0	427.6299	2145.3455	NaN	NaN	0.8338	0.8989	0.0218	0.0201	0.0203	0.0193	0.0196
0.0	0.0	0.0	242.6299	235.3455	NaN	NaN	0.4924	0.8988	0.0218	0.0201	0.0204	0.0194	0.0196
0.0	0.0	0.0	-2804.3701	2581.3455	NaN	NaN	-0.3	0.8989	0.0218	0.0201	0.0203	0.0193	0.0196
0.0	0.0	0.0	-216.3701	3782.3455	NaN	NaN	1.0607	0.8991	0.0218	0.0202	0.0202	0.0191	0.0197
0.0	0.0	0.0	388.6299	3050.3455	NaN	NaN	0.887	0.8992	0.0218	0.0201	0.0201	0.0191	0.0197
0.0	0.0	0.0	627.6299	-704.6545	NaN	NaN	1.3	0.8992	0.0218	0.0201	0.0201	0.0191	0.0196
0.0	0.0	0.0	-998.3701	2576.3455	NaN	NaN	1.3	0.8996	0.0217	0.02	0.0201	0.019	0.0195
0.0	0.0	0.0	-138.3701	1237.3455	NaN	NaN	1.1259	0.8996	0.0217	0.02	0.0201	0.0191	0.0195
0.0	0.0	0.0	-1983.3701	1413.3455	NaN	NaN	-0.3	0.8998	0.0216	0.02	0.02	0.019	0.0196
0.0	0.0	0.0	-1297.3701	4827.3455	NaN	NaN	1.3	0.9001	0.0217	0.0203	0.0199	0.0186	0.0195
0.0	0.0	0.0	556.6299	6218.3455	NaN	NaN	0.9178	0.8991	0.022	0.0208	0.02	0.0184	0.0197
0.0	0.0	0.0	800.6299	2843.3455	NaN	NaN	0.7803	0.9001	0.0219	0.0204	0.0197	0.0184	0.0195
0.0	0.0	0.0	426.6299	4158.3455	NaN	NaN	0.907	0.8999	0.022	0.0204	0.0198	0.0184	0.0195
0.0	0.0	0.0	-1250.3701	2364.3455	NaN	NaN	1.3	0.9009	0.0218	0.02	0.0196	0.0184	0.0192
0.0	0.0	0.0	-1440.3701	4259.3455	NaN	NaN	1.3	0.9005	0.0218	0.0201	0.0198	0.0185	0.0193
0.0	0.0	0.0	-403.3701	2259.3455	NaN	NaN	1.2173	0.9009	0.0217	0.02	0.0197	0.0185	0.0192
0.0	0.0	0.0	-81.3701	3178.3455	NaN	NaN	1.0263	0.9007	0.0217	0.0202	0.0198	0.0183	0.0192
0.0	0.0	0.0	440.6299	1803.3455	NaN	NaN	0.8036	0.9015	0.0216	0.0201	0.0196	0.0182	0.019
0.0	0.0	0.0	240.6299	2789.3455	NaN	NaN	0.9206	0.9014	0.0215	0.0202	0.0197	0.0181	0.019
0.0	0.0	0.0	962.6299	408.3455	NaN	NaN	0.2979	0.9017	0.0215	0.0202	0.0196	0.018	0.019
0.0	0.0	0.0	-86.3701	3998.3455	NaN	NaN	1.0221	0.9009	0.0216	0.0206	0.0198	0.0179	0.0192
0.0	0.0	0.0	881.6299	4976.3455	NaN	NaN	0.8495	0.9007	0.0217	0.0207	0.0198	0.0178	0.0192
0.0	0.0	0.0	-995.3701	1876.3455	NaN	NaN	1.3	0.9023	0.0214	0.0202	0.0195	0.0177	0.0189
0.0	0.0	0.0	-1239.3701	2658.3455	NaN	NaN	1.3	0.9021	0.0214	0.0202	0.0196	0.0178	0.0189
0.0	0.0	0.0	812.6299	3996.3455	NaN	NaN	0.831	0.9024	0.0213	0.0201	0.0196	0.0178	0.0188
0.0	0.0	0.0	393.6299	3016.3455	NaN	NaN	0.8846	0.9027	0.0212	0.02	0.0196	0.0177	0.0187
0.0	0.0	0.0	-861.3701	2283.3455	NaN	NaN	1.3	0.9031	0.0211	0.02	0.0196	0.0177	0.0186
0.0	0.0	0.0	1799.6299	2620.3455	NaN	NaN	0.5928	0.9026	0.0211	0.0202	0.0197	0.0176	0.0187
0.0	0.0	0.0	-457.3701	2705.3455	NaN	NaN	1.2035	0.9032	0.021	0.0201	0.0196	0.0175	0.0186
0.0	0.0	0.0	-263.3701	2559.3455	NaN	NaN	1.1147	0.9033	0.021	0.02	0.0196	0.0175	0.0186
0.0	0.0	0.0	1792.6299	1879.3455	NaN	NaN	0.5118	0.9033	0.0209	0.0201	0.0196	0.0175	0.0186
0.0	0.0	0.0	738.6299	3042.3455	NaN	NaN	0.8046	0.9036	0.0209	0.0201	0.0196	0.0173	0.0185
0.0	0.0	0.0	1.6299	1123.3455	NaN	NaN	0.9986	0.905	0.0205	0.0197	0.0193	0.0173	0.0182
0.0	0.0	0.0	954.6299	720.3455	NaN	NaN	0.4301	0.9046	0.0204	0.0199	0.0195	0.0173	0.0183
0.0	0.0	0.0	609.6299	2170.3455	NaN	NaN	0.7807	0.9043	0.0205	0.0201	0.0196	0.0172	0.0184
0.0	0.0	0.0	678.6299	2219.3455	NaN	NaN	0.7658	0.9049	0.0204	0.0199	0.0195	0.0171	0.0183
0.0	0.0	0.0	1664.6299	2629.3455	NaN	NaN	0.6123	0.9041	0.0206	0.02	0.0196	0.0173	0.0184
0.0	0.0	0.0	-877.3701	-2503.6545	NaN	NaN	0.7405	0.9049	0.0205	0.0197	0.0195	0.0173	0.0182
0.0	0.0	0.0	-299.3701	3774.3455	NaN	NaN	1.0862	0.9044	0.0205	0.0199	0.0197	0.0173	0.0183
0.0	0.0	0.0	109.6299	3044.3455	NaN	NaN	0.9652	0.9049	0.0204	0.0197	0.0196	0.0173	0.0182
0.0	0.0	0.0	-285.3701	-959.6545	NaN	NaN	0.7708	0.9046	0.0203	0.0197	0.0197	0.0174	0.0182
0.0	0.0	0.0	-1098.3701	1495.3455	NaN	NaN	1.3	0.9047	0.0202	0.0197	0.0197	0.0173	0.0182
0.0	0.0	0.0	1330.6299	5978.3455	NaN	NaN	0.8179	0.904	0.0205	0.02	0.0199	0.0173	0.0184
0.0	0.0	0.0	1704.6299	-403.6545	NaN	NaN	-0.3	0.9045	0.0205	0.0197	0.0197	0.0174	0.0183
0.0	0.0	0.0	-845.3701	1015.3455	NaN	NaN	1.3	0.9037	0.0206	0.0198	0.0199	0.0175	0.0185
0.0	0.0	0.0	19.6299	1060.3455	NaN	NaN	0.9818	0.9038	0.0206	0.0198	0.0199	0.0175	0.0184
0.0	0.0	0.0	-289.3701	2172.3455	NaN	NaN	1.1537	0.9035	0.0206	0.0199	0.0199	0.0174	0.0187
0.0	0.0	0.0	248.6299	5765.3455	NaN	NaN	0.9587	0.9032	0.0208	0.02	0.0199	0.0174	0.0188
0.0	0.0	0.0	-128.3701	2252.3455	NaN	NaN	1.0604	0.9033	0.0208	0.0198	0.0199	0.0175	0.0187
0.0	0.0	0.0	-267.3701	843.3455	NaN	NaN	1.3	0.903	0.0209	0.0198	0.02	0.0176	0.0187
0.0	0.0	0.0	467.6299	199.3455	NaN	NaN	0.2989	0.9027	0.0209	0.0198	0.0201	0.0177	0.0188
0.0	0.0	0.0	-181.3701	2457.3455	NaN	NaN	1.0797	0.9023	0.0209	0.0199	0.0201	0.0178	0.0189
0.0	0.0	0.0	251.6299	4295.3455	NaN	NaN	0.9447	0.9021	0.0211	0.02	0.0201	0.0178	0.019
0.0	0.0	0.0	-595.3701	2541.3455	NaN	NaN	1.3	0.9021	0.0211	0.0199	0.0201	0.0179	0.019
0.0	0.0	0.0	775.6299	535.3455	NaN	NaN	0.4084	0.9016	0.0212	0.0199	0.0201	0.018	0.0191
0.0	0.0	0.0	85.6299	-118.6545	NaN	NaN	1.3	0.9017	0.0212	0.0199	0.02	0.018	0.0192
0.0	0.0	0.0	493.6299	2167.3455	NaN	NaN	0.8145	0.9018	0.0212	0.02	0.0199	0.0178	0.0192
0.0	0.0	0.0	1585.6299	1881.3455	NaN	NaN	0.5426	0.9019	0.0213	0.02	0.0198	0.0178	0.0193
0.0	0.0	0.0	1033.6299	4081.3455	NaN	NaN	0.7979	0.9015	0.0214	0.0201	0.0198	0.0178	0.0194
0.0	0.0	0.0	-478.3701	1782.3455	NaN	NaN	1.3	0.9014	0.0215	0.02	0.0198	0.0179	0.0194
0.0	0.0	0.0	1416.6299	1710.3455	NaN	NaN	0.547	0.9008	0.0216	0.02	0.0199	0.0182	0.0195
0.0	0.0	0.0	-942.3701	1652.3455	NaN	NaN	1.3	0.9	0.0217	0.0199	0.0201	0.0186	0.0197
0.0	0.0	0.0	1066.6299	-2232.6545	NaN	NaN	1.3	0.8998	0.0217	0.0199	0.0202	0.0187	0.0197
0.0	0.0	0.0	-380.3701	2259.3455	NaN	NaN	1.2024	0.9003	0.0216	0.0199	0.02	0.0185	0.0196
0.0	0.0	0.0	-302.3701	3076.3455	NaN	NaN	1.109	0.901	0.0215	0.0199	0.0198	0.0183	0.0195
0.0	0.0	0.0	303.6299	2240.3455	NaN	NaN	0.8806	0.901	0.0215	0.0198	0.0198	0.0184	0.0195
0.0	0.0	0.0	216.6299	2506.3455	NaN	NaN	0.9204	0.9011	0.0215	0.0198	0.0197	0.0183	0.0195
0.0	0.0	0.0	-747.3701	6130.3455	NaN	NaN	1.1388	0.9011	0.0216	0.0199	0.0197	0.0182	0.0195
0.0	0.0	0.0	13.6299	3416.3455	NaN	NaN	0.996	0.901	0.0217	0.0197	0.0197	0.0184	0.0196
0.0	0.0	0.0	-545.3701	2570.3455	NaN	NaN	1.2693	0.9005	0.0216	0.0198	0.0198	0.0187	0.0196
0.0	0.0	0.0	-1191.3701	1196.3455	NaN	NaN	1.3	0.9002	0.0216	0.0198	0.0199	0.0188	0.0196
0.0	0.0	0.0	-453.3701	4388.3455	NaN	NaN	1.1152	0.9004	0.0216	0.0198	0.0199	0.0187	0.0196
0.0	0.0	0.0	-599.3701	3547.3455	NaN	NaN	1.2033	0.9004	0.0216	0.0198	0.0199	0.0187	0.0196
0.0	0.0	0.0	1224.6299	1427.3455	NaN	NaN	0.5382	0.9004	0.0216	0.0199	0.0199	0.0187	0.0196
0.0	0.0	0.0	138.6299	1944.3455	NaN	NaN	0.9334	0.9004	0.0215	0.0199	0.0199	0.0187	0.0196
0.0	0.0	0.0	-121.3701	3676.3455	NaN	NaN	1.0341	0.9005	0.0216	0.0199	0.0199	0.0187	0.0195
0.0	0.0	0.0	-1364.3701	720.3455	NaN	NaN	-0.3	0.9001	0.0216	0.0199	0.0201	0.0188	0.0195
0.0	0.0	0.0	-109.3701	823.3455	NaN	NaN	1.1532	0.9002	0.0216	0.0199	0.0201	0.0188	0.0194
0.0	0.0	0.0	2413.6299	1672.3455	NaN	NaN	0.4093	0.9004	0.0216	0.0199	0.02	0.0188	0.0194
0.0	0.0	0.0	-1139.3701	2384.3455	NaN	NaN	1.3	0.9004	0.0216	0.02	0.0199	0.0188	0.0194
0.0	0.0	0.0	-2150.3701	3725.3455	NaN	NaN	1.3	0.9005	0.0216	0.0199	0.02	0.0187	0.0193
0.0	0.0	0.0	834.6299	764.3455	NaN	NaN	0.478	0.9003	0.0217	0.0199	0.02	0.0188	0.0192
0.0	0.0	0.0	-886.3701	216.3455	NaN	NaN	-0.3	0.9001	0.0217	0.0199	0.0201	0.0188	0.0193
0.0	0.0	0.0	793.6299	41.3455	NaN	NaN	0.0495	0.9001	0.0217	0.02	0.0201	0.0188	0.0193
0.0	0.0	0.0	-1372.3701	1870.3455	NaN	NaN	1.3	0.9001	0.0218	0.0199	0.0201	0.0188	0.0192
0.0	0.0	0.0	-1023.3701	2410.3455	NaN	NaN	1.3	0.9	0.0218	0.02	0.0201	0.0188	0.0192
0.0	0.0	0.0	-89.3701	468.3455	NaN	NaN	1.2358	0.9	0.0218	0.02	0.0202	0.0188	0.0192
0.0	0.0	0.0	168.6299	2603.3455	NaN	NaN	0.9392	0.9003	0.0218	0.0199	0.0201	0.0187	0.0192
0.0	0.0	0.0	-225.3701	-1837.6545	NaN	NaN	0.8908	0.9	0.0218	0.02	0.0202	0.0188	0.0192
0.0	0.0	0.0	-761.3701	3034.3455	NaN	NaN	1.3	0.9003	0.0217	0.02	0.02	0.0188	0.0192
0.0	0.0	0.0	-1741.3701	1819.3455	NaN	NaN	1.3	0.9002	0.0219	0.0199	0.02	0.0188	0.0191
0.0	0.0	0.0	-1668.3701	5190.3455	NaN	NaN	1.3	0.9	0.0219	0.02	0.0201	0.0189	0.0192
0.0	0.0	0.0	-996.3701	-727.6545	NaN	NaN	0.4221	0.8994	0.022	0.02	0.0203	0.0191	0.0192
0.0	0.0	0.0	-1647.3701	1291.3455	NaN	NaN	-0.3	0.8998	0.0219	0.02	0.0202	0.019	0.0192
0.0	0.0	0.0	-331.3701	5052.3455	NaN	NaN	1.0702	0.9001	0.0218	0.0201	0.02	0.0189	0.0192
0.0	0.0	0.0	-320.3701	3783.3455	NaN	NaN	1.0925	0.9004	0.0217	0.02	0.0198	0.0188	0.0192
0.0	0.0	0.0	164.6299	1790.3455	NaN	NaN	0.9158	0.8998	0.0219	0.02	0.02	0.019	0.0193
0.0	0.0	0.0	-1429.3701	2360.3455	NaN	NaN	1.3	0.8995	0.022	0.02	0.0201	0.0191	0.0193
0.0	0.0	0.0	-1024.3701	2627.3455	NaN	NaN	1.3	0.8993	0.022	0.02	0.0202	0.0192	0.0194
0.0	0.0	0.0	245.6299	352.3455	NaN	NaN	0.5892	0.8988	0.0221	0.0201	0.0203	0.0193	0.0195
0.0	0.0	0.0	-786.3701	4110.3455	NaN	NaN	1.2366	0.8987	0.0221	0.0201	0.0203	0.0193	0.0196
0.0	0.0	0.0	-319.3701	1600.3455	NaN	NaN	1.2493	0.8988	0.0222	0.0201	0.0203	0.0192	0.0195
0.0	0.0	0.0	-2214.3701	1259.3455	NaN	NaN	-0.3	0.8988	0.0221	0.02	0.0204	0.0192	0.0195
0.0	0.0	0.0	218.6299	781.3455	NaN	NaN	0.7814	0.8989	0.0221	0.02	0.0203	0.0191	0.0195
0.0	0.0	0.0	-1544.3701	2933.3455	NaN	NaN	1.3	0.8995	0.0219	0.02	0.0202	0.0189	0.0194
0.0	0.0	0.0	51.6299	1793.3455	NaN	NaN	0.972	0.8998	0.0219	0.02	0.0201	0.0188	0.0194
0.0	0.0	0.0	-724.3701	1536.3455	NaN	NaN	1.3	0.9001	0.0218	0.02	0.0201	0.0187	0.0193
0.0	0.0	0.0	753.6299	749.3455	NaN	NaN	0.4986	0.9	0.0219	0.0199	0.0201	0.0188	0.0193
0.0	0.0	0.0	-671.3701	2278.3455	NaN	NaN	1.3	0.8999	0.022	0.0199	0.0202	0.0188	0.0193
0.0	0.0	0.0	653.6299	-162.6545	NaN	NaN	-0.3	0.8999	0.0219	0.0199	0.0201	0.0188	0.0194
0.0	0.0	0.0	1713.6299	988.3455	NaN	NaN	0.3658	0.9	0.0219	0.02	0.02	0.0187	0.0194
0.0	0.0	0.0	576.6299	806.3455	NaN	NaN	0.5831	0.9002	0.0219	0.0199	0.02	0.0186	0.0194
0.0	0.0	0.0	1995.6299	2018.3455	NaN	NaN	0.5028	0.9005	0.0218	0.0201	0.0198	0.0184	0.0194
0.0	0.0	0.0	1332.6299	2368.3455	NaN	NaN	0.6399	0.9007	0.0218	0.02	0.0198	0.0183	0.0194
0.0	0.0	0.0	1352.6299	4168.3455	NaN	NaN	0.755	0.9006	0.0219	0.02	0.0197	0.0183	0.0194
0.0	0.0	0.0	40.6299	950.3455	NaN	NaN	0.959	0.9003	0.022	0.0199	0.0198	0.0186	0.0195
0.0	0.0	0.0	1798.6299	1866.3455	NaN	NaN	0.5092	0.8998	0.0221	0.02	0.0199	0.0186	0.0196
0.0	0.0	0.0	1361.6299	3393.3455	NaN	NaN	0.7136	0.8996	0.0222	0.02	0.02	0.0187	0.0196
0.0	0.0	0.0	-1222.3701	-771.6545	NaN	NaN	0.387	0.8993	0.0221	0.0199	0.0202	0.019	0.0196
0.0	0.0	0.0	1735.6299	-1793.6545	NaN	NaN	1.3	0.899	0.0221	0.0199	0.0203	0.0191	0.0196
0.0	0.0	0.0	-1009.3701	1935.3455	NaN	NaN	1.3	0.8991	0.0221	0.0199	0.0202	0.0191	0.0196
0.0	0.0	0.0	-417.3701	3882.3455	NaN	NaN	1.1205	0.8996	0.022	0.0201	0.02	0.0188	0.0196
0.0	0.0	0.0	-630.3701	2870.3455	NaN	NaN	1.2814	0.8999	0.022	0.02	0.0199	0.0187	0.0195
0.0	0.0	0.0	177.6299	2039.3455	NaN	NaN	0.9199	0.8997	0.022	0.0199	0.0199	0.0189	0.0195
0.0	0.0	0.0	449.6299	919.3455	NaN	NaN	0.6716	0.8993	0.022	0.0199	0.02	0.0191	0.0196
0.0	0.0	0.0	-460.3701	1268.3455	NaN	NaN	1.3	0.8992	0.022	0.02	0.0201	0.0191	0.0196
0.0	0.0	0.0	-1750.3701	1595.3455	NaN	NaN	-0.3	0.8993	0.022	0.0199	0.0202	0.0191	0.0195
0.0	0.0	0.0	252.6299	1032.3455	NaN	NaN	0.8034	0.8993	0.0219	0.0199	0.0203	0.0192	0.0195
0.0	0.0	0.0	1657.6299	-2771.6545	NaN	NaN	1.3	0.8993	0.0219	0.0199	0.0203	0.0192	0.0194
0.0	0.0	0.0	-996.3701	3897.3455	NaN	NaN	1.3	0.8998	0.0218	0.02	0.02	0.019	0.0194
0.0	0.0	0.0	-744.3701	3847.3455	NaN	NaN	1.2399	0.9003	0.0218	0.02	0.0198	0.0189	0.0194
0.0	0.0	0.0	1223.6299	2032.3455	NaN	NaN	0.6242	0.9002	0.0218	0.02	0.0197	0.0189	0.0194
0.0	0.0	0.0	138.6299	2224.3455	NaN	NaN	0.9413	0.9001	0.0219	0.02	0.0197	0.0189	0.0194
0.0	0.0	0.0	891.6299	2811.3455	NaN	NaN	0.7592	0.9	0.022	0.02	0.0197	0.0189	0.0194
0.0	0.0	0.0	1730.6299	-286.6545	NaN	NaN	-0.1985	0.8995	0.0221	0.02	0.0198	0.0192	0.0195
0.0	0.0	0.0	-883.3701	1234.3455	NaN	NaN	1.3	0.8992	0.0221	0.02	0.0199	0.0192	0.0195
0.0	0.0	0.0	228.6299	766.3455	NaN	NaN	0.7702	0.899	0.0221	0.02	0.02	0.0194	0.0195
0.0	0.0	0.0	735.6299	1136.3455	NaN	NaN	0.607	0.8986	0.0221	0.0201	0.0201	0.0194	0.0196
0.0	0.0	0.0	-110.3701	1087.3455	NaN	NaN	1.113	0.8988	0.0222	0.0201	0.02	0.0193	0.0196
0.0	0.0	0.0	303.6299	331.3455	NaN	NaN	0.5218	0.8989	0.0222	0.0201	0.02	0.0192	0.0196
0.0	0.0	0.0	1273.6299	1961.3455	NaN	NaN	0.6063	0.8988	0.0222	0.0201	0.02	0.0192	0.0196
0.0	0.0	0.0	2295.6299	876.3455	NaN	NaN	0.2763	0.8984	0.0223	0.0201	0.0201	0.0193	0.0197
0.0	0.0	0.0	-1879.3701	1210.3455	NaN	NaN	-0.3	0.8981	0.0223	0.0201	0.0203	0.0194	0.0198
0.0	0.0	0.0	-2767.3701	5193.3455	NaN	NaN	1.3	0.8978	0.0223	0.0202	0.0205	0.0195	0.0198
0.0	0.0	0.0	-500.3701	-92.6545	NaN	NaN	0.1562	0.8976	0.0223	0.0201	0.0207	0.0195	0.0197
0.0	0.0	0.0	1328.6299	-1673.6545	NaN	NaN	1.3	0.8975	0.0222	0.0202	0.0208	0.0196	0.0197
0.0	0.0	0.0	-15.3701	1920.3455	NaN	NaN	1.0081	0.8978	0.0221	0.0202	0.0207	0.0195	0.0197
0.0	0.0	0.0	-1049.3701	369.3455	NaN	NaN	-0.3	0.8976	0.0221	0.0202	0.0207	0.0196	0.0197
0.0	0.0	0.0	624.6299	844.3455	NaN	NaN	0.5748	0.8975	0.0221	0.0203	0.0207	0.0197	0.0198
0.0	0.0	0.0	-2004.3701	1877.3455	NaN	NaN	-0.3	0.8979	0.022	0.0203	0.0205	0.0195	0.0198
0.0	0.0	0.0	-1071.3701	1662.3455	NaN	NaN	1.3	0.8982	0.0219	0.0202	0.0204	0.0194	0.0198
0.0	0.0	0.0	790.6299	1206.3455	NaN	NaN	0.6041	0.8985	0.0219	0.0202	0.0203	0.0193	0.0198
0.0	0.0	0.0	440.6299	1983.3455	NaN	NaN	0.8182	0.8988	0.0219	0.0202	0.0202	0.0192	0.0198
0.0	0.0	0.0	2482.6299	2770.3455	NaN	NaN	0.5274	0.8989	0.0219	0.0202	0.0201	0.0192	0.0198
0.0	0.0	0.0	-786.3701	2829.3455	NaN	NaN	1.3	0.8987	0.0219	0.0201	0.0202	0.0193	0.0198
0.0	0.0	0.0	521.6299	-2790.6545	NaN	NaN	1.2299	0.8984	0.0219	0.0201	0.0204	0.0195	0.0198
0.0	0.0	0.0	-883.3701	2855.3455	NaN	NaN	1.3	0.8985	0.0219	0.0201	0.0203	0.0195	0.0198
0.0	0.0	0.0	-373.3701	3097.3455	NaN	NaN	1.1371	0.8988	0.022	0.0201	0.0201	0.0193	0.0197
0.0	0.0	0.0	-422.3701	1730.3455	NaN	NaN	1.3	0.8993	0.022	0.0199	0.0199	0.0192	0.0197
0.0	0.0	0.0	-48.3701	1327.3455	NaN	NaN	1.0378	0.8995	0.022	0.0199	0.0199	0.0192	0.0196
0.0	0.0	0.0	1054.6299	1474.3455	NaN	NaN	0.583	0.8998	0.022	0.0199	0.0198	0.0191	0.0195
0.0	0.0	0.0	2228.6299	2769.3455	NaN	NaN	0.5541	0.8999	0.022	0.0199	0.0197	0.0191	0.0195
0.0	0.0	0.0	-351.3701	6548.3455	NaN	NaN	1.0567	0.9001	0.022	0.0198	0.0196	0.019	0.0195
0.0	0.0	0.0	-301.3701	1099.3455	NaN	NaN	1.3	0.9001	0.022	0.0197	0.0197	0.0191	0.0194
0.0	0.0	0.0	1127.6299	2954.3455	NaN	NaN	0.7238	0.8998	0.022	0.0198	0.0197	0.0192	0.0195
0.0	0.0	0.0	-967.3701	3286.3455	NaN	NaN	1.3	0.8999	0.022	0.0198	0.0197	0.0192	0.0194
0.0	0.0	0.0	-1668.3701	1533.3455	NaN	NaN	-0.3	0.8992	0.022	0.0199	0.02	0.0195	0.0195
0.0	0.0	0.0	-427.3701	1304.3455	NaN	NaN	1.3	0.8989	0.0219	0.02	0.0201	0.0196	0.0195
0.0	0.0	0.0	547.6299	2127.3455	NaN	NaN	0.7953	0.8993	0.0219	0.0199	0.02	0.0195	0.0194
0.0	0.0	0.0	-2014.3701	5022.3455	NaN	NaN	1.3	0.8996	0.0218	0.02	0.0199	0.0193	0.0194
0.0	0.0	0.0	-1225.3701	1193.3455	NaN	NaN	-0.3	0.8997	0.0217	0.02	0.0199	0.0194	0.0193
0.0	0.0	0.0	-1065.3701	1563.3455	NaN	NaN	1.3	0.8995	0.0217	0.02	0.02	0.0195	0.0193
0.0	0.0	0.0	-1250.3701	1328.3455	NaN	NaN	1.3	0.8994	0.0217	0.02	0.0202	0.0195	0.0193
0.0	0.0	0.0	-1413.3701	2918.3455	NaN	NaN	1.3	0.8992	0.0217	0.02	0.0203	0.0195	0.0193
0.0	0.0	0.0	-1570.3701	-483.6545	NaN	NaN	0.2355	0.8985	0.0217	0.0201	0.0206	0.0196	0.0193
0.0	0.0	0.0	-2702.3701	3513.3455	NaN	NaN	1.3	0.899	0.0216	0.0201	0.0205	0.0196	0.0192
0.0	0.0	0.0	-607.3701	245.3455	NaN	NaN	-0.3	0.8989	0.0216	0.0201	0.0205	0.0196	0.0192
0.0	0.0	0.0	-1310.3701	1179.3455	NaN	NaN	-0.3	0.8992	0.0216	0.0202	0.0204	0.0196	0.0192
0.0	0.0	0.0	-595.3701	2050.3455	NaN	NaN	1.3	0.8993	0.0216	0.0202	0.0203	0.0195	0.0191
0.0	0.0	0.0	-863.3701	202.3455	NaN	NaN	-0.3	0.899	0.0216	0.0203	0.0203	0.0196	0.0192
0.0	0.0	0.0	-1056.3701	893.3455	NaN	NaN	-0.3	0.8987	0.0217	0.0204	0.0203	0.0197	0.0192
0.0	0.0	0.0	-1776.3701	2474.3455	NaN	NaN	1.3	0.8988	0.0217	0.0204	0.0202	0.0197	0.0192
0.0	0.0	0.0	-2882.3701	2719.3455	NaN	NaN	-0.3	0.8984	0.0218	0.0205	0.0203	0.0198	0.0193
0.0	0.0	0.0	-1769.3701	2398.3455	NaN	NaN	1.3	0.898	0.0218	0.0205	0.0204	0.0199	0.0194
0.0	0.0	0.0	-451.3701	-119.6545	NaN	NaN	0.2095	0.8976	0.022	0.0206	0.0205	0.02	0.0194
0.0	0.0	0.0	-1927.3701	511.3455	NaN	NaN	-0.3	0.8975	0.022	0.0206	0.0204	0.0201	0.0194
0.0	0.0	0.0	-1849.3701	2993.3455	NaN	NaN	1.3	0.8982	0.0219	0.0205	0.02	0.02	0.0193
0.0	0.0	0.0	-442.3701	4221.3455	NaN	NaN	1.1171	0.8987	0.0219	0.0204	0.0197	0.0199	0.0193
0.0	0.0	0.0	-432.3701	4930.3455	NaN	NaN	1.0961	0.8985	0.0221	0.0205	0.0196	0.0199	0.0194
0.0	0.0	0.0	270.6299	4763.3455	NaN	NaN	0.9462	0.8981	0.0222	0.0205	0.0197	0.02	0.0195
0.0	0.0	0.0	-1804.3701	3312.3455	NaN	NaN	1.3	0.897	0.0224	0.0207	0.0201	0.0203	0.0196
0.0	0.0	0.0	-831.3701	-79.6545	NaN	NaN	0.0874	0.8959	0.0225	0.0208	0.0204	0.0206	0.0198
0.0	0.0	0.0	-849.3701	-666.6545	NaN	NaN	0.4397	0.8952	0.0226	0.0208	0.0207	0.0208	0.0199
0.0	0.0	0.0	-762.3701	1230.3455	NaN	NaN	1.3	0.8956	0.0225	0.0208	0.0206	0.0208	0.0198
0.0	0.0	0.0	-480.3701	1330.3455	NaN	NaN	1.3	0.8963	0.0223	0.0207	0.0204	0.0206	0.0197
0.0	0.0	0.0	-507.3701	1978.3455	NaN	NaN	1.3	0.8965	0.0224	0.0206	0.0202	0.0206	0.0196
0.0	0.0	0.0	-908.3701	-244.6545	NaN	NaN	0.2122	0.8966	0.0224	0.0206	0.0202	0.0206	0.0196
0.0	0.0	0.0	312.6299	1534.3455	NaN	NaN	0.8307	0.8965	0.0224	0.0206	0.0202	0.0206	0.0196
0.0	0.0	0.0	31.6299	-1842.6545	NaN	NaN	1.0175	0.8958	0.0225	0.0207	0.0204	0.0208	0.0198
0.0	0.0	0.0	-1480.3701	5427.3455	NaN	NaN	1.3	0.8965	0.0224	0.0206	0.0202	0.0206	0.0197
0.0	0.0	0.0	-2383.3701	-1061.6545	NaN	NaN	0.3082	0.8958	0.0225	0.0207	0.0204	0.0208	0.0198
0.0	0.0	0.0	-1660.3701	4840.3455	NaN	NaN	1.3	0.8966	0.0223	0.0206	0.0201	0.0206	0.0198
0.0	0.0	0.0	197.6299	1260.3455	NaN	NaN	0.8644	0.8962	0.0224	0.0206	0.0203	0.0207	0.0198
0.0	0.0	0.0	-404.3701	974.3455	NaN	NaN	1.3	0.8964	0.0223	0.0206	0.0203	0.0207	0.0198
0.0	0.0	0.0	-2383.3701	1445.3455	NaN	NaN	-0.3	0.896	0.0224	0.0206	0.0204	0.0208	0.0199
0.0	0.0	0.0	-1519.3701	3119.3455	NaN	NaN	1.3	0.8967	0.0222	0.0205	0.0202	0.0206	0.0198
0.0	0.0	0.0	-1180.3701	2644.3455	NaN	NaN	1.3	0.8964	0.0222	0.0205	0.0203	0.0207	0.0199
0.0	0.0	0.0	-2996.3701	3854.3455	NaN	NaN	1.3	0.8969	0.0221	0.0205	0.0201	0.0205	0.0198
0.0	0.0	0.0	-922.3701	2242.3455	NaN	NaN	1.3	0.897	0.0222	0.0205	0.0201	0.0204	0.0198
0.0	0.0	0.0	148.6299	1923.3455	NaN	NaN	0.9283	0.8975	0.0221	0.0204	0.0199	0.0203	0.0197
0.0	0.0	0.0	1350.6299	1867.3455	NaN	NaN	0.5803	0.8979	0.0221	0.0204	0.0199	0.0202	0.0197
0.0	0.0	0.0	-1196.3701	370.3455	NaN	NaN	-0.3	0.8979	0.0221	0.0203	0.0199	0.0203	0.0196
0.0	0.0	0.0	-1696.3701	648.3455	NaN	NaN	-0.3	0.8984	0.022	0.0203	0.0196	0.0202	0.0196
0.0	0.0	0.0	843.6299	4513.3455	NaN	NaN	0.8425	0.8989	0.0219	0.0203	0.0193	0.0199	0.0197
0.0	0.0	0.0	425.6299	1229.3455	NaN	NaN	0.7428	0.8988	0.022	0.0202	0.0194	0.02	0.0196
0.0	0.0	0.0	-580.3701	1100.3455	NaN	NaN	1.3	0.8986	0.022	0.0202	0.0194	0.0202	0.0195
0.0	0.0	0.0	-2137.3701	1107.3455	NaN	NaN	-0.3	0.8989	0.022	0.0202	0.0193	0.0201	0.0195
0.0	0.0	0.0	-763.3701	5157.3455	NaN	NaN	1.1737	0.8995	0.0218	0.0202	0.0191	0.0198	0.0196
0.0	0.0	0.0	-301.3701	4580.3455	NaN	NaN	1.0704	0.8998	0.0217	0.0201	0.019	0.0198	0.0196
0.0	0.0	0.0	-129.3701	785.3455	NaN	NaN	1.1972	0.8998	0.0218	0.02	0.0191	0.0198	0.0194
0.0	0.0	0.0	-602.3701	3566.3455	NaN	NaN	1.2032	0.9002	0.0217	0.02	0.019	0.0197	0.0194
0.0	0.0	0.0	-1346.3701	4728.3455	NaN	NaN	1.3	0.9004	0.0217	0.02	0.0189	0.0197	0.0194
0.0	0.0	0.0	-1276.3701	2834.3455	NaN	NaN	1.3	0.9004	0.0217	0.0199	0.019	0.0198	0.0193
0.0	0.0	0.0	-1598.3701	3519.3455	NaN	NaN	1.3	0.9007	0.0216	0.0198	0.019	0.0197	0.0191
0.0	0.0	0.0	-1642.3701	1456.3455	NaN	NaN	-0.3	0.9011	0.0216	0.0197	0.0189	0.0196	0.019
0.0	0.0	0.0	-2357.3701	3140.3455	NaN	NaN	1.3	0.9013	0.0216	0.0197	0.0189	0.0196	0.0189
0.0	0.0	0.0	-1995.3701	2466.3455	NaN	NaN	1.3	0.9017	0.0216	0.0196	0.0189	0.0195	0.0188
0.0	0.0	0.0	-2571.3701	1486.3455	NaN	NaN	-0.3	0.902	0.0215	0.0196	0.0189	0.0194	0.0187
0.0	0.0	0.0	494.6299	3790.3455	NaN	NaN	0.8846	0.9025	0.0212	0.0196	0.0187	0.0192	0.0188
0.0	0.0	0.0	-309.3701	4182.3455	NaN	NaN	1.0799	0.9027	0.0212	0.0197	0.0186	0.019	0.0189
0.0	0.0	0.0	-1031.3701	2229.3455	NaN	NaN	1.3	0.903	0.0211	0.0196	0.0185	0.0189	0.0188
0.0	0.0	0.0	-1966.3701	5548.3455	NaN	NaN	1.3	0.9031	0.0211	0.0197	0.0184	0.0187	0.0189
0.0	0.0	0.0	411.6299	3163.3455	NaN	NaN	0.8849	0.9032	0.0212	0.0196	0.0184	0.0187	0.0188
0.0	0.0	0.0	-1675.3701	5994.3455	NaN	NaN	1.3	0.9033	0.0212	0.0196	0.0184	0.0186	0.0188
0.0	0.0	0.0	-860.3701	863.3455	NaN	NaN	1.3	0.9034	0.0213	0.0195	0.0185	0.0187	0.0186
0.0	0.0	0.0	-1565.3701	6356.3455	NaN	NaN	1.3	0.9031	0.0214	0.0196	0.0186	0.0187	0.0187
0.0	0.0	0.0	-184.3701	2428.3455	NaN	NaN	1.0822	0.903	0.0215	0.0195	0.0186	0.0187	0.0186
0.0	0.0	0.0	-1794.3701	5255.3455	NaN	NaN	1.3	0.9029	0.0215	0.0196	0.0187	0.0187	0.0187
0.0	0.0	0.0	-1284.3701	3201.3455	NaN	NaN	1.3	0.903	0.0216	0.0195	0.0187	0.0187	0.0186
0.0	0.0	0.0	-1656.3701	4367.3455	NaN	NaN	1.3	0.9031	0.0215	0.0195	0.0186	0.0185	0.0187
0.0	0.0	0.0	-918.3701	2716.3455	NaN	NaN	1.3	0.9033	0.0215	0.0194	0.0187	0.0185	0.0186
0.0	0.0	0.0	136.6299	4566.3455	NaN	NaN	0.9709	0.9033	0.0215	0.0194	0.0187	0.0185	0.0186
0.0	0.0	0.0	-740.3701	5122.3455	NaN	NaN	1.169	0.9033	0.0217	0.0193	0.0187	0.0185	0.0184
0.0	0.0	0.0	-1284.3701	1925.3455	NaN	NaN	1.3	0.9032	0.0218	0.0191	0.0188	0.0187	0.0183
0.0	0.0	0.0	-1107.3701	1399.3455	NaN	NaN	1.3	0.903	0.0219	0.0191	0.0189	0.0188	0.0182
0.0	0.0	0.0	-463.3701	1194.3455	NaN	NaN	1.3	0.9032	0.0218	0.0191	0.0189	0.0188	0.0182
0.0	0.0	0.0	53.6299	860.3455	NaN	NaN	0.9413	0.9029	0.0219	0.0191	0.019	0.0189	0.0182
0.0	0.0	0.0	-1917.3701	1259.3455	NaN	NaN	-0.3	0.9027	0.0218	0.0192	0.0191	0.0189	0.0183
0.0	0.0	0.0	-1667.3701	930.3455	NaN	NaN	-0.3	0.9027	0.0218	0.0193	0.019	0.0188	0.0183
0.0	0.0	0.0	-884.3701	2001.3455	NaN	NaN	1.3	0.9031	0.0216	0.0194	0.0189	0.0187	0.0183
0.0	0.0	0.0	-1497.3701	2746.3455	NaN	NaN	1.3	0.9032	0.0215	0.0194	0.0189	0.0187	0.0183
0.0	0.0	0.0	-664.3701	-629.6545	NaN	NaN	0.4866	0.9027	0.0216	0.0195	0.019	0.0188	0.0184
0.0	0.0	0.0	-1398.3701	2936.3455	NaN	NaN	1.3	0.9026	0.0216	0.0196	0.019	0.0189	0.0184
0.0	0.0	0.0	-1724.3701	3122.3455	NaN	NaN	1.3	0.9025	0.0216	0.0195	0.019	0.0189	0.0185
0.0	0.0	0.0	-2161.3701	-838.6545	NaN	NaN	0.2795	0.9019	0.0216	0.0197	0.0191	0.019	0.0187
0.0	0.0	0.0	-1449.3701	3138.3455	NaN	NaN	1.3	0.9018	0.0216	0.0197	0.019	0.0191	0.0188
0.0	0.0	0.0	-1735.3701	3516.3455	NaN	NaN	1.3	0.9014	0.0218	0.0198	0.019	0.0191	0.0189
0.0	0.0	0.0	-177.3701	3631.3455	NaN	NaN	1.0514	0.9011	0.0218	0.0199	0.019	0.0191	0.0191
0.0	0.0	0.0	-1803.3701	3531.3455	NaN	NaN	1.3	0.9008	0.022	0.02	0.0191	0.0192	0.019
0.0	0.0	0.0	-1449.3701	2659.3455	NaN	NaN	1.3	0.9005	0.022	0.0201	0.0192	0.0192	0.019
0.0	0.0	0.0	-536.3701	1991.3455	NaN	NaN	1.3	0.9002	0.022	0.0202	0.0192	0.0193	0.0191
0.0	0.0	0.0	645.6299	407.3455	NaN	NaN	0.3869	0.9	0.0219	0.0203	0.0192	0.0193	0.0192
0.0	0.0	0.0	-983.3701	3678.3455	NaN	NaN	1.3	0.8997	0.022	0.0204	0.0192	0.0194	0.0193
0.0	0.0	0.0	-322.3701	878.3455	NaN	NaN	1.3	0.8997	0.0219	0.0204	0.0192	0.0194	0.0194
0.0	0.0	0.0	-1418.3701	3043.3455	NaN	NaN	1.3	0.8995	0.0219	0.0205	0.0193	0.0194	0.0195
0.0	0.0	0.0	-1823.3701	1073.3455	NaN	NaN	-0.3	0.8993	0.0219	0.0204	0.0193	0.0195	0.0195
0.0	0.0	0.0	-1324.3701	3791.3455	NaN	NaN	1.3	0.8994	0.0219	0.0206	0.0192	0.0194	0.0196
0.0	0.0	0.0	-3383.3701	2675.3455	NaN	NaN	-0.3	0.8994	0.0219	0.0206	0.0191	0.0194	0.0196
0.0	0.0	0.0	133.6299	4084.3455	NaN	NaN	0.9683	0.8996	0.0218	0.0206	0.0191	0.0193	0.0196
0.0	0.0	0.0	-706.3701	632.3455	NaN	NaN	-0.3	0.8992	0.0219	0.0205	0.0192	0.0195	0.0196
0.0	0.0	0.0	-251.3701	3829.3455	NaN	NaN	1.0703	0.8991	0.0219	0.0206	0.0192	0.0195	0.0197
0.0	0.0	0.0	-365.3701	3680.3455	NaN	NaN	1.1102	0.899	0.0219	0.0205	0.0193	0.0196	0.0196
0.0	0.0	0.0	-481.3701	2313.3455	NaN	NaN	1.2628	0.8985	0.0219	0.0205	0.0196	0.0198	0.0197
0.0	0.0	0.0	-2037.3701	-980.6545	NaN	NaN	0.3249	0.8974	0.0221	0.0206	0.02	0.0202	0.0198
0.0	0.0	0.0	-1429.3701	986.3455	NaN	NaN	-0.3	0.898	0.0219	0.0205	0.0199	0.02	0.0197
0.0	0.0	0.0	-331.3701	2857.3455	NaN	NaN	1.1312	0.8982	0.0218	0.0205	0.0198	0.0199	0.0197
0.0	0.0	0.0	-1042.3701	-6.6545	NaN	NaN	0.0063	0.8985	0.0217	0.0204	0.0198	0.0199	0.0197
0.0	0.0	0.0	-919.3701	2064.3455	NaN	NaN	1.3	0.8988	0.0217	0.0204	0.0196	0.0198	0.0197
0.0	0.0	0.0	-2205.3701	3944.3455	NaN	NaN	1.3	0.8991	0.0216	0.0205	0.0194	0.0197	0.0197
0.0	0.0	0.0	-203.3701	3592.3455	NaN	NaN	1.06	0.8993	0.0215	0.0204	0.0195	0.0196	0.0196
0.0	0.0	0.0	-1549.3701	-654.6545	NaN	NaN	0.297	0.8988	0.0216	0.0204	0.0199	0.0197	0.0196
0.0	0.0	0.0	-2214.3701	-1313.6545	NaN	NaN	0.3723	0.8986	0.0216	0.0204	0.0201	0.0197	0.0196
0.0	0.0	0.0	-1322.3701	3512.3455	NaN	NaN	1.3	0.8997	0.0213	0.0204	0.0197	0.0194	0.0195
0.0	0.0	0.0	-436.3701	691.3455	NaN	NaN	1.3	0.8999	0.0212	0.0204	0.0196	0.0194	0.0195
0.0	0.0	0.0	-3517.3701	2822.3455	NaN	NaN	-0.3	0.9002	0.0212	0.0204	0.0195	0.0193	0.0195
0.0	0.0	0.0	1011.6299	719.3455	NaN	NaN	0.4156	0.9005	0.0211	0.0204	0.0193	0.0192	0.0195
0.0	0.0	0.0	273.6299	4753.3455	NaN	NaN	0.9456	0.9009	0.0211	0.0204	0.019	0.0191	0.0195
0.0	0.0	0.0	-637.3701	2693.3455	NaN	NaN	1.3	0.9006	0.0212	0.0204	0.0191	0.0192	0.0196
0.0	0.0	0.0	-1636.3701	3594.3455	NaN	NaN	1.3	0.9006	0.0212	0.0204	0.0191	0.0192	0.0195
0.0	0.0	0.0	721.6299	2052.3455	NaN	NaN	0.7399	0.9	0.0214	0.0205	0.0192	0.0193	0.0196
0.0	0.0	0.0	-1418.3701	3658.3455	NaN	NaN	1.3	0.9002	0.0214	0.0204	0.0193	0.0193	0.0195
0.0	0.0	0.0	-1190.3701	-52.6545	NaN	NaN	0.0424	0.8998	0.0215	0.0203	0.0195	0.0194	0.0195
0.0	0.0	0.0	-1603.3701	2165.3455	NaN	NaN	1.3	0.9001	0.0214	0.0203	0.0193	0.0193	0.0195
0.0	0.0	0.0	-1359.3701	2117.3455	NaN	NaN	1.3	0.9002	0.0214	0.0204	0.0192	0.0193	0.0196
0.0	0.0	0.0	-48.3701	3331.3455	NaN	NaN	1.0147	0.9004	0.0213	0.0203	0.0191	0.0192	0.0196
0.0	0.0	0.0	-1075.3701	2207.3455	NaN	NaN	1.3	0.9003	0.0214	0.0204	0.0191	0.0192	0.0196
0.0	0.0	0.0	-2246.3701	3921.3455	NaN	NaN	1.3	0.9005	0.0213	0.0203	0.0191	0.0192	0.0196
0.0	0.0	0.0	-2074.3701	18.3455	NaN	NaN	-0.0089	0.9003	0.0214	0.0203	0.0192	0.0192	0.0195
0.0	0.0	0.0	-2427.3701	3668.3455	NaN	NaN	1.3	0.9008	0.0213	0.0202	0.0191	0.0191	0.0194
0.0	0.0	0.0	-2011.3701	2417.3455	NaN	NaN	1.3	0.9006	0.0214	0.0202	0.0193	0.0191	0.0195
0.0	0.0	0.0	-1191.3701	1251.3455	NaN	NaN	1.3	0.9009	0.0213	0.0202	0.0192	0.019	0.0194
0.0	0.0	0.0	-987.3701	6513.3455	NaN	NaN	1.1787	0.9011	0.0212	0.0203	0.0189	0.019	0.0195
0.0	0.0	0.0	-2446.3701	3090.3455	NaN	NaN	1.3	0.9011	0.0213	0.0202	0.019	0.0189	0.0195
0.0	0.0	0.0	-368.3701	1622.3455	NaN	NaN	1.2938	0.9008	0.0213	0.0202	0.0191	0.019	0.0195
0.0	0.0	0.0	-1813.3701	1818.3455	NaN	NaN	1.3	0.9006	0.0214	0.0202	0.0192	0.0191	0.0195
0.0	0.0	0.0	-686.3701	3345.3455	NaN	NaN	1.2581	0.9007	0.0214	0.0202	0.0192	0.019	0.0195
0.0	0.0	0.0	-3035.3701	2907.3455	NaN	NaN	-0.3	0.9005	0.0214	0.0202	0.0194	0.019	0.0195
0.0	0.0	0.0	-871.3701	321.3455	NaN	NaN	-0.3	0.9006	0.0214	0.0201	0.0195	0.019	0.0194
0.0	0.0	0.0	-1961.3701	1409.3455	NaN	NaN	-0.3	0.9002	0.0215	0.0202	0.0196	0.0191	0.0195
0.0	0.0	0.0	-1916.3701	2441.3455	NaN	NaN	1.3	0.9005	0.0214	0.0202	0.0195	0.019	0.0194
0.0	0.0	0.0	-1359.3701	2060.3455	NaN	NaN	1.3	0.9006	0.0213	0.0202	0.0195	0.019	0.0194
0.0	0.0	0.0	-2181.3701	-1148.6545	NaN	NaN	0.3449	0.9003	0.0214	0.0203	0.0196	0.019	0.0194
0.0	0.0	0.0	-1812.3701	2141.3455	NaN	NaN	1.3	0.9013	0.0211	0.0202	0.0193	0.0188	0.0193
0.0	0.0	0.0	-342.3701	222.3455	NaN	NaN	-0.3	0.9011	0.0211	0.0203	0.0192	0.0188	0.0195
0.0	0.0	0.0	-2866.3701	4955.3455	NaN	NaN	1.3	0.9014	0.021	0.0203	0.0191	0.0188	0.0195
0.0	0.0	0.0	-757.3701	3594.3455	NaN	NaN	1.267	0.9007	0.0212	0.0204	0.0193	0.0189	0.0195
0.0	0.0	0.0	-3009.3701	641.3455	NaN	NaN	-0.2708	0.9001	0.0214	0.0204	0.0196	0.019	0.0195
0.0	0.0	0.0	-1541.3701	779.3455	NaN	NaN	-0.3	0.9002	0.0214	0.0204	0.0196	0.019	0.0195
0.0	0.0	0.0	107.6299	-395.6545	NaN	NaN	1.3	0.8997	0.0215	0.0204	0.0197	0.0191	0.0195
0.0	0.0	0.0	-1747.3701	2392.3455	NaN	NaN	1.3	0.8994	0.0216	0.0204	0.0197	0.0193	0.0196
0.0	0.0	0.0	-1719.3701	3726.3455	NaN	NaN	1.3	0.8998	0.0216	0.0204	0.0195	0.0192	0.0196
0.0	0.0	0.0	-3226.3701	2794.3455	NaN	NaN	-0.3	0.8994	0.0217	0.0204	0.0196	0.0193	0.0196
0.0	0.0	0.0	-2294.3701	2995.3455	NaN	NaN	1.3	0.8995	0.0217	0.0204	0.0195	0.0194	0.0196
0.0	0.0	0.0	-1179.3701	-124.6545	NaN	NaN	0.0956	0.8987	0.0219	0.0204	0.0198	0.0195	0.0197
0.0	0.0	0.0	-1728.3701	991.3455	NaN	NaN	-0.3	0.8985	0.0219	0.0205	0.0198	0.0195	0.0197
0.0	0.0	0.0	-837.3701	3936.3455	NaN	NaN	1.2702	0.8991	0.0218	0.0204	0.0197	0.0194	0.0196
0.0	0.0	0.0	-1772.3701	-1240.6545	NaN	NaN	0.4118	0.8982	0.0219	0.0205	0.02	0.0195	0.0198
0.0	0.0	0.0	-2448.3701	315.3455	NaN	NaN	-0.1478	0.8983	0.0219	0.0204	0.0201	0.0196	0.0197
0.0	0.0	0.0	557.6299	1520.3455	NaN	NaN	0.7316	0.8984	0.0219	0.0204	0.02	0.0196	0.0197
0.0	0.0	0.0	-1453.3701	-954.6545	NaN	NaN	0.3964	0.898	0.0219	0.0205	0.0201	0.0197	0.0198
0.0	0.0	0.0	-2987.3701	2723.3455	NaN	NaN	-0.3	0.8988	0.0217	0.0205	0.0198	0.0195	0.0198
0.0	0.0	0.0	-1930.3701	2843.3455	NaN	NaN	1.3	0.8989	0.0216	0.0205	0.0197	0.0195	0.0198
0.0	0.0	0.0	-3259.3701	1748.3455	NaN	NaN	-0.3	0.8986	0.0217	0.0206	0.0198	0.0195	0.0199
0.0	0.0	0.0	-967.3701	4342.3455	NaN	NaN	1.2866	0.8986	0.0216	0.0206	0.0198	0.0195	0.0198
0.0	0.0	0.0	-2027.3701	947.3455	NaN	NaN	-0.3	0.8981	0.0218	0.0206	0.02	0.0196	0.0198
0.0	0.0	0.0	-1752.3701	3718.3455	NaN	NaN	1.3	0.8982	0.0218	0.0206	0.0201	0.0196	0.0198
0.0	0.0	0.0	-698.3701	-1995.6545	NaN	NaN	0.7408	0.8977	0.0219	0.0206	0.0203	0.0197	0.0199
0.0	0.0	0.0	-2626.3701	2589.3455	NaN	NaN	-0.3	0.8983	0.0217	0.0205	0.0201	0.0197	0.0197
0.0	0.0	0.0	-18.3701	936.3455	NaN	NaN	1.02	0.8981	0.0217	0.0206	0.02	0.0197	0.0198
0.0	0.0	0.0	-927.3701	4192.3455	NaN	NaN	1.284	0.8988	0.0215	0.0206	0.0198	0.0196	0.0197
0.0	0.0	0.0	-382.3701	528.3455	NaN	NaN	1.3	0.8982	0.0216	0.0206	0.02	0.0197	0.0198
0.0	0.0	0.0	-1156.3701	65.3455	NaN	NaN	-0.0599	0.8983	0.0216	0.0206	0.02	0.0197	0.0198
0.0	0.0	0.0	-1177.3701	3813.3455	NaN	NaN	1.3	0.8987	0.0215	0.0206	0.0198	0.0196	0.0198
0.0	0.0	0.0	-2758.3701	1858.3455	NaN	NaN	-0.3	0.8982	0.0216	0.0206	0.02	0.0197	0.0198
0.0	0.0	0.0	-1515.3701	1140.3455	NaN	NaN	-0.3	0.8976	0.0218	0.0206	0.0203	0.0199	0.0198
0.0	0.0	0.0	-1808.3701	-99.6545	NaN	NaN	0.0522	0.8976	0.0218	0.0206	0.0204	0.0199	0.0198
0.0	0.0	0.0	-2109.3701	-158.6545	NaN	NaN	0.07	0.8976	0.0218	0.0206	0.0203	0.0199	0.0198
0.0	0.0	0.0	-1613.3701	2921.3455	NaN	NaN	1.3	0.8982	0.0215	0.0206	0.0201	0.0199	0.0197
0.0	0.0	0.0	-494.3701	-1200.6545	NaN	NaN	0.7083	0.898	0.0216	0.0206	0.0202	0.02	0.0198
0.0	0.0	0.0	-480.3701	810.3455	NaN	NaN	1.3	0.898	0.0216	0.0206	0.0202	0.02	0.0197
0.0	0.0	0.0	-1606.3701	3574.3455	NaN	NaN	1.3	0.8979	0.0216	0.0206	0.0202	0.02	0.0198
0.0	0.0	0.0	-2242.3701	329.3455	NaN	NaN	-0.1722	0.8973	0.0218	0.0206	0.0203	0.0201	0.0199
0.0	0.0	0.0	-2904.3701	464.3455	NaN	NaN	-0.1903	0.8971	0.0218	0.0206	0.0204	0.0201	0.0199
0.0	0.0	0.0	-1525.3701	3976.3455	NaN	NaN	1.3	0.8973	0.0218	0.0206	0.0203	0.0202	0.0198
0.0	0.0	0.0	-898.3701	1129.3455	NaN	NaN	1.3	0.897	0.0218	0.0206	0.0204	0.0203	0.0198
0.0	0.0	0.0	-3317.3701	3356.3455	NaN	NaN	1.3	0.8972	0.0218	0.0206	0.0204	0.0203	0.0198
0.0	0.0	0.0	-2994.3701	-200.6545	NaN	NaN	0.0628	0.8968	0.0219	0.0206	0.0205	0.0203	0.0198
0.0	0.0	0.0	-2841.3701	328.3455	NaN	NaN	-0.1307	0.897	0.0218	0.0206	0.0205	0.0203	0.0198
0.0	0.0	0.0	-873.3701	1368.3455	NaN	NaN	1.3	0.8973	0.0216	0.0206	0.0203	0.0204	0.0197
0.0	0.0	0.0	-2158.3701	3854.3455	NaN	NaN	1.3	0.8976	0.0215	0.0206	0.0202	0.0204	0.0197
0.0	0.0	0.0	-1738.3701	1299.3455	NaN	NaN	-0.3	0.8973	0.0216	0.0207	0.0203	0.0204	0.0197
0.0	0.0	0.0	-2263.3701	371.3455	NaN	NaN	-0.1963	0.8972	0.0217	0.0207	0.0203	0.0204	0.0197
0.0	0.0	0.0	-1644.3701	2971.3455	NaN	NaN	1.3	0.8976	0.0216	0.0207	0.0201	0.0204	0.0197
0.0	0.0	0.0	-2405.3701	996.3455	NaN	NaN	-0.3	0.8975	0.0216	0.0207	0.0201	0.0204	0.0198
0.0	0.0	0.0	-347.3701	2466.3455	NaN	NaN	1.1639	0.8977	0.0216	0.0207	0.0199	0.0204	0.0197
0.0	0.0	0.0	-1777.3701	1691.3455	NaN	NaN	-0.3	0.8977	0.0216	0.0207	0.0198	0.0203	0.0198
0.0	0.0	0.0	-1273.3701	3174.3455	NaN	NaN	1.3	0.8977	0.0217	0.0208	0.0197	0.0203	0.0199
0.0	0.0	0.0	-2017.3701	2080.3455	NaN	NaN	1.3	0.8976	0.0217	0.0208	0.0197	0.0203	0.0199
0.0	0.0	0.0	-897.3701	2236.3455	NaN	NaN	1.3	0.8975	0.0218	0.0208	0.0197	0.0203	0.02
0.0	0.0	0.0	-685.3701	1334.3455	NaN	NaN	1.3	0.8972	0.0219	0.0208	0.0197	0.0204	0.0199
0.0	0.0	0.0	-179.3701	2908.3455	NaN	NaN	1.0657	0.8975	0.0219	0.0208	0.0196	0.0203	0.0199
0.0	0.0	0.0	-3155.3701	2926.3455	NaN	NaN	-0.3	0.8975	0.0219	0.0207	0.0196	0.0204	0.0199
0.0	0.0	0.0	-563.3701	4154.3455	NaN	NaN	1.1569	0.898	0.0218	0.0206	0.0194	0.0203	0.0199
0.0	0.0	0.0	-2544.3701	3719.3455	NaN	NaN	1.3	0.8979	0.022	0.0206	0.0194	0.0204	0.0198
0.0	0.0	0.0	-628.3701	1925.3455	NaN	NaN	1.3	0.898	0.0219	0.0206	0.0193	0.0203	0.0198
0.0	0.0	0.0	222.6299	4822.3455	NaN	NaN	0.9559	0.8984	0.0219	0.0205	0.0193	0.0202	0.0197
0.0	0.0	0.0	278.6299	728.3455	NaN	NaN	0.7233	0.8981	0.022	0.0205	0.0193	0.0203	0.0197
0.0	0.0	0.0	-1798.3701	1070.3455	NaN	NaN	-0.3	0.898	0.0221	0.0205	0.0194	0.0203	0.0197
0.0	0.0	0.0	-1326.3701	3548.3455	NaN	NaN	1.3	0.8981	0.022	0.0206	0.0193	0.0203	0.0197
0.0	0.0	0.0	-189.3701	3145.3455	NaN	NaN	1.0641	0.8979	0.0221	0.0206	0.0193	0.0203	0.0197
0.0	0.0	0.0	-2539.3701	2514.3455	NaN	NaN	-0.3	0.8977	0.0223	0.0205	0.0195	0.0204	0.0196
0.0	0.0	0.0	-1014.3701	-324.6545	NaN	NaN	0.2425	0.8978	0.0224	0.0205	0.0195	0.0204	0.0195
0.0	0.0	0.0	-1542.3701	2005.3455	NaN	NaN	1.3	0.898	0.0222	0.0205	0.0194	0.0203	0.0196
0.0	0.0	0.0	-1424.3701	3300.3455	NaN	NaN	1.3	0.8982	0.022	0.0205	0.0193	0.0203	0.0197
0.0	0.0	0.0	-216.3701	2834.3455	NaN	NaN	1.0826	0.8981	0.0221	0.0206	0.0193	0.0203	0.0196
0.0	0.0	0.0	-1322.3701	231.3455	NaN	NaN	-0.212	0.8977	0.0222	0.0207	0.0195	0.0203	0.0196
0.0	0.0	0.0	-1333.3701	646.3455	NaN	NaN	-0.3	0.8979	0.0221	0.0207	0.0194	0.0203	0.0195
0.0	0.0	0.0	-1741.3701	2715.3455	NaN	NaN	1.3	0.898	0.0221	0.0207	0.0194	0.0202	0.0196
0.0	0.0	0.0	-2132.3701	1446.3455	NaN	NaN	-0.3	0.898	0.022	0.0208	0.0194	0.0202	0.0196
0.0	0.0	0.0	-1938.3701	3329.3455	NaN	NaN	1.3	0.8982	0.0219	0.0208	0.0193	0.0202	0.0196
0.0	0.0	0.0	-1242.3701	2992.3455	NaN	NaN	1.3	0.8983	0.0219	0.0208	0.0193	0.0202	0.0196
0.0	0.0	0.0	-724.3701	5046.3455	NaN	NaN	1.1676	0.8984	0.0218	0.0208	0.0192	0.0201	0.0196
0.0	0.0	0.0	-2413.3701	210.3455	NaN	NaN	-0.0955	0.8977	0.022	0.0208	0.0195	0.0203	0.0197
0.0	0.0	0.0	-495.3701	1695.3455	NaN	NaN	1.3	0.898	0.0219	0.0208	0.0194	0.0203	0.0196
0.0	0.0	0.0	-2532.3701	4617.3455	NaN	NaN	1.3	0.8979	0.0219	0.0208	0.0194	0.0203	0.0197
0.0	0.0	0.0	-1136.3701	1443.3455	NaN	NaN	1.3	0.8976	0.022	0.0208	0.0195	0.0204	0.0197
0.0	0.0	0.0	204.6299	2678.3455	NaN	NaN	0.929	0.8973	0.0221	0.0208	0.0196	0.0205	0.0197
0.0	0.0	0.0	-1344.3701	1546.3455	NaN	NaN	1.3	0.8974	0.022	0.0208	0.0195	0.0205	0.0197
0.0	0.0	0.0	-308.3701	2454.3455	NaN	NaN	1.1437	0.8975	0.022	0.0208	0.0195	0.0205	0.0198
0.0	0.0	0.0	953.6299	2453.3455	NaN	NaN	0.7201	0.8973	0.0219	0.0208	0.0195	0.0205	0.0199
0.0	0.0	0.0	-777.3701	2109.3455	NaN	NaN	1.3	0.8971	0.022	0.0208	0.0196	0.0205	0.0199
0.0	0.0	0.0	-1785.3701	1185.3455	NaN	NaN	-0.3	0.8966	0.0222	0.0208	0.0198	0.0206	0.02
0.0	0.0	0.0	-1832.3701	3575.3455	NaN	NaN	1.3	0.8967	0.0221	0.0207	0.0199	0.0206	0.0199
0.0	0.0	0.0	-1664.3701	-1393.6545	NaN	NaN	0.4557	0.8962	0.0222	0.0208	0.0201	0.0208	0.0201
0.0	0.0	0.0	-2326.3701	1537.3455	NaN	NaN	-0.3	0.8965	0.022	0.0207	0.0201	0.0207	0.0201
0.0	0.0	0.0	-1932.3701	4263.3455	NaN	NaN	1.3	0.8971	0.0219	0.0206	0.0199	0.0205	0.02
0.0	0.0	0.0	-1018.3701	1768.3455	NaN	NaN	1.3	0.8977	0.0217	0.0206	0.0197	0.0203	0.02
0.0	0.0	0.0	-2307.3701	3570.3455	NaN	NaN	1.3	0.8982	0.0216	0.0206	0.0196	0.0201	0.02
0.0	0.0	0.0	-2105.3701	3402.3455	NaN	NaN	1.3	0.8987	0.0215	0.0204	0.0195	0.02	0.0199
0.0	0.0	0.0	1182.6299	2945.3455	NaN	NaN	0.7135	0.8986	0.0216	0.0204	0.0195	0.02	0.02
0.0	0.0	0.0	-2014.3701	2051.3455	NaN	NaN	1.3	0.8982	0.0217	0.0204	0.0197	0.02	0.02
0.0	0.0	0.0	-2043.3701	5761.3455	NaN	NaN	1.3	0.8986	0.0217	0.0203	0.0196	0.0199	0.02
0.0	0.0	0.0	-813.3701	3608.3455	NaN	NaN	1.291	0.8979	0.0219	0.0204	0.0198	0.02	0.0201
0.0	0.0	0.0	-936.3701	3223.3455	NaN	NaN	1.3	0.8982	0.0218	0.0203	0.0197	0.0199	0.0201
0.0	0.0	0.0	-1286.3701	3937.3455	NaN	NaN	1.3	0.8978	0.0219	0.0203	0.0199	0.02	0.0201
0.0	0.0	0.0	-166.3701	4040.3455	NaN	NaN	1.0429	0.8976	0.0219	0.0204	0.0199	0.02	0.0201
0.0	0.0	0.0	88.6299	5137.3455	NaN	NaN	0.983	0.8981	0.0218	0.0203	0.0198	0.0198	0.0202
0.0	0.0	0.0	-1452.3701	1621.3455	NaN	NaN	1.3	0.8978	0.0219	0.0203	0.0199	0.0199	0.0203
0.0	0.0	0.0	-1946.3701	7708.3455	NaN	NaN	1.3	0.8981	0.0218	0.0203	0.0198	0.0197	0.0203
0.0	0.0	0.0	901.6299	1918.3455	NaN	NaN	0.6803	0.8976	0.0219	0.0203	0.02	0.0197	0.0204
0.0	0.0	0.0	-1536.3701	3144.3455	NaN	NaN	1.3	0.8965	0.0221	0.0204	0.0204	0.02	0.0205
0.0	0.0	0.0	-1542.3701	2865.3455	NaN	NaN	1.3	0.8958	0.0223	0.0204	0.0208	0.0203	0.0204
0.0	0.0	0.0	-1695.3701	486.3455	NaN	NaN	-0.3	0.8958	0.0222	0.0203	0.0208	0.0204	0.0204
0.0	0.0	0.0	-2102.3701	-330.6545	NaN	NaN	0.1359	0.8955	0.0222	0.0204	0.0209	0.0205	0.0206
0.0	0.0	0.0	618.6299	4574.3455	NaN	NaN	0.8809	0.8958	0.0221	0.0205	0.0207	0.0203	0.0206
0.0	0.0	0.0	-651.3701	3647.3455	NaN	NaN	1.2174	0.8957	0.0222	0.0205	0.0207	0.0202	0.0207
0.0	0.0	0.0	-2004.3701	1071.3455	NaN	NaN	-0.3	0.8952	0.0223	0.0205	0.0209	0.0204	0.0207
0.0	0.0	0.0	-150.3701	5727.3455	NaN	NaN	1.027	0.895	0.0224	0.0205	0.0209	0.0204	0.0207
0.0	0.0	0.0	-2766.3701	3541.3455	NaN	NaN	1.3	0.8948	0.0225	0.0204	0.0211	0.0205	0.0207
0.0	0.0	0.0	-1429.3701	3141.3455	NaN	NaN	1.3	0.8946	0.0225	0.0204	0.0212	0.0206	0.0207
0.0	0.0	0.0	368.6299	962.3455	NaN	NaN	0.723	0.894	0.0226	0.0204	0.0214	0.0209	0.0208
0.0	0.0	0.0	-452.3701	4851.3455	NaN	NaN	1.1028	0.8937	0.0226	0.0204	0.0215	0.021	0.0207
0.0	0.0	0.0	-1770.3701	3341.3455	NaN	NaN	1.3	0.8937	0.0227	0.0204	0.0217	0.0209	0.0206
0.0	0.0	0.0	-2142.3701	-2345.6545	NaN	NaN	0.5226	0.893	0.0227	0.0208	0.0219	0.0209	0.0207
0.0	0.0	0.0	-2153.3701	2553.3455	NaN	NaN	1.3	0.8933	0.0226	0.0207	0.022	0.0209	0.0205
0.0	0.0	0.0	-877.3701	-85.6545	NaN	NaN	0.0889	0.8935	0.0226	0.0206	0.022	0.0209	0.0205
0.0	0.0	0.0	-633.3701	2811.3455	NaN	NaN	1.2908	0.8939	0.0224	0.0205	0.022	0.0208	0.0203
0.0	0.0	0.0	-1939.3701	2592.3455	NaN	NaN	1.3	0.8942	0.0224	0.0206	0.022	0.0206	0.0202
0.0	0.0	0.0	-1994.3701	-1033.6545	NaN	NaN	0.3414	0.8947	0.0224	0.0205	0.0218	0.0204	0.0201
0.0	0.0	0.0	-2277.3701	-296.6545	NaN	NaN	0.1152	0.8947	0.0224	0.0205	0.0219	0.0204	0.0201
0.0	0.0	0.0	-1949.3701	438.3455	NaN	NaN	-0.2901	0.8948	0.0224	0.0205	0.0219	0.0205	0.02
0.0	0.0	0.0	-1579.3701	-756.6545	NaN	NaN	0.3239	0.8946	0.0224	0.0205	0.0219	0.0205	0.02
0.0	0.0	0.0	-1369.3701	1583.3455	NaN	NaN	1.3	0.8948	0.0224	0.0205	0.0219	0.0205	0.0199
0.0	0.0	0.0	-1027.3701	-899.6545	NaN	NaN	0.4669	0.8943	0.0225	0.0206	0.022	0.0206	0.02
0.0	0.0	0.0	-2276.3701	1579.3455	NaN	NaN	-0.3	0.8941	0.0225	0.0207	0.022	0.0206	0.0201
0.0	0.0	0.0	358.6299	-2203.6545	NaN	NaN	1.1944	0.8935	0.0227	0.0208	0.0221	0.0207	0.0202
0.0	0.0	0.0	-1749.3701	-31.6545	NaN	NaN	0.0178	0.8935	0.0228	0.0208	0.0221	0.0207	0.0202
0.0	0.0	0.0	-782.3701	-1070.6545	NaN	NaN	0.5778	0.8935	0.0228	0.0208	0.0221	0.0207	0.0201
0.0	0.0	0.0	-1126.3701	2979.3455	NaN	NaN	1.3	0.8936	0.0227	0.0207	0.0221	0.0208	0.0201
0.0	0.0	0.0	-595.3701	-1426.6545	NaN	NaN	0.7056	0.8929	0.0229	0.0209	0.0222	0.0209	0.0202
0.0	0.0	0.0	-1001.3701	-140.6545	NaN	NaN	0.1232	0.893	0.023	0.0209	0.0221	0.0209	0.0201
0.0	0.0	0.0	-1523.3701	-1915.6545	NaN	NaN	0.557	0.8925	0.0231	0.021	0.0222	0.0209	0.0203
0.0	0.0	0.0	-690.3701	191.3455	NaN	NaN	-0.3	0.893	0.0231	0.0209	0.022	0.0209	0.0201
0.0	0.0	0.0	-1081.3701	-1649.6545	NaN	NaN	0.604	0.8928	0.0231	0.0209	0.0221	0.0209	0.0202
0.0	0.0	0.0	-200.3701	-1248.6545	NaN	NaN	0.8617	0.893	0.023	0.0209	0.022	0.0208	0.0201
0.0	0.0	0.0	-1406.3701	-898.6545	NaN	NaN	0.3899	0.8931	0.023	0.021	0.0219	0.0208	0.0202
0.0	0.0	0.0	-240.3701	-3327.6545	NaN	NaN	0.9326	0.893	0.023	0.021	0.0219	0.0208	0.0203
0.0	0.0	0.0	-1440.3701	346.3455	NaN	NaN	-0.3	0.8932	0.0229	0.021	0.0218	0.0208	0.0202
0.0	0.0	0.0	241.6299	-1445.6545	NaN	NaN	1.2007	0.893	0.0229	0.0211	0.0218	0.0209	0.0203
0.0	0.0	0.0	-967.3701	857.3455	NaN	NaN	-0.3	0.8931	0.0228	0.0211	0.0218	0.0209	0.0203
0.0	0.0	0.0	-1608.3701	-2465.6545	NaN	NaN	0.6052	0.8928	0.0228	0.0212	0.0218	0.0209	0.0205
0.0	0.0	0.0	-2010.3701	-1104.6545	NaN	NaN	0.3546	0.8928	0.0227	0.0212	0.0218	0.0209	0.0205
0.0	0.0	0.0	-495.3701	185.3455	NaN	NaN	-0.3	0.8929	0.0227	0.0212	0.0218	0.0209	0.0205
0.0	0.0	0.0	-268.3701	-334.6545	NaN	NaN	0.555	0.8931	0.0226	0.0212	0.0218	0.0209	0.0205
0.0	0.0	0.0	-2105.3701	-1519.6545	NaN	NaN	0.4192	0.893	0.0225	0.0212	0.0218	0.0209	0.0205
0.0	0.0	0.0	-593.3701	-93.6545	NaN	NaN	0.1363	0.8933	0.0224	0.0212	0.0218	0.0209	0.0204
0.0	0.0	0.0	-587.3701	282.3455	NaN	NaN	-0.3	0.8932	0.0224	0.0212	0.0218	0.0209	0.0205
0.0	0.0	0.0	-33.3701	-1102.6545	NaN	NaN	0.9706	0.8931	0.0224	0.0212	0.0219	0.0209	0.0205
0.0	0.0	0.0	-585.3701	-1162.6545	NaN	NaN	0.6651	0.8932	0.0223	0.0212	0.0219	0.0209	0.0205
0.0	0.0	0.0	-363.3701	-34.6545	NaN	NaN	0.0871	0.8931	0.0223	0.0212	0.022	0.0209	0.0205
0.0	0.0	0.0	-638.3701	1405.3455	NaN	NaN	1.3	0.8932	0.0223	0.0211	0.022	0.0209	0.0205
0.0	0.0	0.0	-1298.3701	2913.3455	NaN	NaN	1.3	0.8933	0.0223	0.021	0.022	0.0209	0.0205
0.0	0.0	0.0	-1418.3701	-229.6545	NaN	NaN	0.1394	0.8935	0.0223	0.0209	0.022	0.0209	0.0204
0.0	0.0	0.0	-153.3701	2920.3455	NaN	NaN	1.0554	0.8936	0.0223	0.0208	0.022	0.0209	0.0204
0.0	0.0	0.0	-743.3701	285.3455	NaN	NaN	-0.3	0.8934	0.0223	0.0208	0.0221	0.0209	0.0204
0.0	0.0	0.0	-2156.3701	966.3455	NaN	NaN	-0.3	0.8932	0.0224	0.0208	0.0222	0.0211	0.0203
0.0	0.0	0.0	-341.3701	301.3455	NaN	NaN	-0.3	0.8927	0.0225	0.0209	0.0223	0.0212	0.0204
0.0	0.0	0.0	-942.3701	-1858.6545	NaN	NaN	0.6636	0.8923	0.0226	0.021	0.0223	0.0213	0.0205
0.0	0.0	0.0	119.6299	-2427.6545	NaN	NaN	1.0518	0.892	0.0226	0.0211	0.0224	0.0214	0.0205
0.0	0.0	0.0	-364.3701	-1403.6545	NaN	NaN	0.7939	0.8919	0.0226	0.021	0.0225	0.0215	0.0205
0.0	0.0	0.0	-505.3701	-392.6545	NaN	NaN	0.4372	0.8917	0.0226	0.021	0.0225	0.0215	0.0206
0.0	0.0	0.0	296.6299	1492.3455	NaN	NaN	0.8342	0.8916	0.0227	0.021	0.0225	0.0215	0.0207
0.0	0.0	0.0	-2740.3701	-1306.6545	NaN	NaN	0.3229	0.8908	0.0229	0.0212	0.0226	0.0216	0.0209
0.0	0.0	0.0	-2766.3701	918.3455	NaN	NaN	-0.3	0.8907	0.0229	0.0213	0.0226	0.0216	0.0209
0.0	0.0	0.0	-1762.3701	-2898.6545	NaN	NaN	0.6219	0.8905	0.0229	0.0214	0.0225	0.0217	0.021
0.0	0.0	0.0	477.6299	-2349.6545	NaN	NaN	1.2551	0.8903	0.0228	0.0215	0.0226	0.0218	0.021
0.0	0.0	0.0	-800.3701	1253.3455	NaN	NaN	1.3	0.8909	0.0227	0.0214	0.0225	0.0217	0.0208
0.0	0.0	0.0	-630.3701	-1188.6545	NaN	NaN	0.6535	0.8912	0.0226	0.0214	0.0224	0.0216	0.0208
0.0	0.0	0.0	-1334.3701	-1528.6545	NaN	NaN	0.5339	0.8914	0.0225	0.0214	0.0223	0.0215	0.0208
0.0	0.0	0.0	-2408.3701	-577.6545	NaN	NaN	0.1935	0.8918	0.0224	0.0214	0.0222	0.0214	0.0208
0.0	0.0	0.0	256.6299	-2444.6545	NaN	NaN	1.1173	0.8924	0.0223	0.0214	0.0221	0.0212	0.0207
0.0	0.0	0.0	-1211.3701	944.3455	NaN	NaN	-0.3	0.8931	0.0221	0.0212	0.022	0.0209	0.0206
0.0	0.0	0.0	-1449.3701	-2263.6545	NaN	NaN	0.6097	0.8932	0.0222	0.0212	0.0219	0.0209	0.0206
0.0	0.0	0.0	-70.3701	-3386.6545	NaN	NaN	0.9796	0.8932	0.0223	0.0213	0.0218	0.0208	0.0206
0.0	0.0	0.0	-1591.3701	-1885.6545	NaN	NaN	0.5423	0.8936	0.0223	0.0213	0.0217	0.0206	0.0205
0.0	0.0	0.0	-2203.3701	-942.6545	NaN	NaN	0.2996	0.8936	0.0223	0.0214	0.0217	0.0206	0.0205
0.0	0.0	0.0	-2110.3701	1243.3455	NaN	NaN	-0.3	0.894	0.0221	0.0213	0.0216	0.0204	0.0204
0.0	0.0	0.0	-1124.3701	-273.6545	NaN	NaN	0.1957	0.894	0.0221	0.0212	0.0217	0.0205	0.0206
0.0	0.0	0.0	328.6299	616.3455	NaN	NaN	0.6522	0.8943	0.0218	0.021	0.0217	0.0206	0.0206
0.0	0.0	0.0	-2325.3701	2596.3455	NaN	NaN	1.3	0.893	0.0223	0.0212	0.0218	0.0209	0.0208
0.0	0.0	0.0	-1026.3701	-560.6545	NaN	NaN	0.3533	0.8931	0.0223	0.0212	0.0217	0.0209	0.0208
0.0	0.0	0.0	743.6299	704.3455	NaN	NaN	0.4864	0.8932	0.0223	0.0213	0.0216	0.0209	0.0207
0.0	0.0	0.0	-1717.3701	293.3455	NaN	NaN	-0.206	0.8929	0.0224	0.0214	0.0216	0.021	0.0207
0.0	0.0	0.0	-3610.3701	-987.6545	NaN	NaN	0.2148	0.8931	0.0223	0.0214	0.0217	0.0211	0.0205
0.0	0.0	0.0	1470.6299	1212.3455	NaN	NaN	0.4519	0.8932	0.0221	0.0213	0.0217	0.0212	0.0204
0.0	0.0	0.0	-81.3701	-805.6545	NaN	NaN	0.9083	0.8932	0.022	0.0213	0.0218	0.0214	0.0203
0.0	0.0	0.0	-1995.3701	-4747.6545	NaN	NaN	0.7041	0.8933	0.0219	0.0212	0.0218	0.0215	0.0203
0.0	0.0	0.0	-2188.3701	1401.3455	NaN	NaN	-0.3	0.8932	0.0218	0.0212	0.0219	0.0216	0.0203
0.0	0.0	0.0	1507.6299	-943.6545	NaN	NaN	-0.3	0.8933	0.0218	0.0211	0.0221	0.0216	0.0202
0.0	0.0	0.0	389.6299	-1340.6545	NaN	NaN	1.3	0.8931	0.0217	0.0211	0.0222	0.0217	0.0202
0.0	0.0	0.0	-781.3701	-61.6545	NaN	NaN	0.0731	0.8935	0.0215	0.0211	0.0221	0.0215	0.0202
0.0	0.0	0.0	118.6299	-841.6545	NaN	NaN	1.1641	0.8924	0.0217	0.0215	0.0223	0.0217	0.0205
0.0	0.0	0.0	-882.3701	-748.6545	NaN	NaN	0.459	0.893	0.0217	0.0216	0.022	0.0213	0.0205
0.0	0.0	0.0	1192.6299	443.3455	NaN	NaN	0.271	0.88	0.0247	0.0237	0.0243	0.0237	0.0236
0.0	0.0	0.0	-498.3701	-736.6545	NaN	NaN	0.5965	0.901	0.0208	0.0198	0.0207	0.0195	0.0182
