# Supplementary material for: DeepFRET, a software for rapid and automated single-molecule FRET data classification using deep learning
Source: eLife. 2020 Nov 3;9:e60404. doi: 10.7554/eLife.60404 (PMC7609065; doi:10.7554/eLife.60404)
Supplement: Figure 4—source data 1. [file elife-60404-fig4-data1.zip › Figure 4-source data 1/Fig_S4a/Traces/traces_all_n294/Traces_Fig2d_4mMAc_mov1_combined_tif_pair3.txt]

Exported by DeepFRET
Date: 2020-08-26, 18:13
Video filename: None
FRET pair #3
Bleaches at None
D-Dexc-bg	A-Dexc-bg	A-Aexc-bg	D-Dexc-rw	A-Dexc-rw	A-Aexc-rw	S	E	p_bleached	p_aggregated	p_noisy	p_scrambled	p_static	p_dynamic
0.0	0.0	0.0	58221.2141	14228.1806	NaN	NaN	0.1964	0.0278	0.8694	0.0253	0.0293	0.0263	0.0218
0.0	0.0	0.0	56820.2141	14761.1806	NaN	NaN	0.2062	0.0232	0.8777	0.0232	0.0282	0.0263	0.0214
0.0	0.0	0.0	63027.2141	16969.1806	NaN	NaN	0.2121	0.0227	0.8853	0.0211	0.0259	0.0253	0.0197
0.0	0.0	0.0	55099.2141	14553.1806	NaN	NaN	0.2089	0.0229	0.8839	0.0211	0.0261	0.0258	0.0202
0.0	0.0	0.0	59098.2141	13897.1806	NaN	NaN	0.1904	0.0236	0.8803	0.0212	0.0271	0.0267	0.0211
0.0	0.0	0.0	51913.2141	12033.1806	NaN	NaN	0.1882	0.0241	0.8779	0.0215	0.0277	0.0271	0.0218
0.0	0.0	0.0	53084.2141	19073.1806	NaN	NaN	0.2643	0.0241	0.8779	0.0216	0.0275	0.027	0.0219
0.0	0.0	0.0	56539.2141	15125.1806	NaN	NaN	0.2111	0.0242	0.8779	0.0217	0.0274	0.0271	0.0217
0.0	0.0	0.0	53444.2141	17077.1806	NaN	NaN	0.2422	0.024	0.8782	0.0218	0.0273	0.027	0.0217
0.0	0.0	0.0	53995.2141	13402.1806	NaN	NaN	0.1989	0.0239	0.8788	0.0218	0.0271	0.0268	0.0216
0.0	0.0	0.0	53829.2141	11527.1806	NaN	NaN	0.1764	0.0237	0.8797	0.0217	0.0269	0.0266	0.0215
0.0	0.0	0.0	59041.2141	17800.1806	NaN	NaN	0.2316	0.0235	0.8806	0.0215	0.0266	0.0264	0.0214
0.0	0.0	0.0	70837.2141	17681.1806	NaN	NaN	0.1997	0.023	0.883	0.0212	0.026	0.026	0.0209
0.0	0.0	0.0	62212.2141	18479.1806	NaN	NaN	0.229	0.0231	0.8831	0.0209	0.0262	0.0262	0.0205
0.0	0.0	0.0	58279.2141	18484.1806	NaN	NaN	0.2408	0.0231	0.8831	0.0207	0.0263	0.0265	0.0203
0.0	0.0	0.0	65749.2141	17209.1806	NaN	NaN	0.2074	0.0241	0.88	0.0211	0.0272	0.0272	0.0204
0.0	0.0	0.0	64350.2141	15891.1806	NaN	NaN	0.198	0.0253	0.8764	0.022	0.0278	0.0278	0.0208
0.0	0.0	0.0	53450.2141	15511.1806	NaN	NaN	0.2249	0.0247	0.8784	0.0217	0.0273	0.0273	0.0206
0.0	0.0	0.0	59194.2141	19110.1806	NaN	NaN	0.244	0.0245	0.8793	0.0213	0.0273	0.0273	0.0204
0.0	0.0	0.0	60914.2141	16463.1806	NaN	NaN	0.2128	0.0245	0.8798	0.021	0.0273	0.0272	0.0203
0.0	0.0	0.0	60687.2141	12446.1806	NaN	NaN	0.1702	0.0247	0.8787	0.0209	0.0277	0.0275	0.0204
0.0	0.0	0.0	60392.2141	17315.1806	NaN	NaN	0.2228	0.0251	0.8776	0.0208	0.0283	0.0279	0.0203
0.0	0.0	0.0	54530.2141	15346.1806	NaN	NaN	0.2196	0.0254	0.8762	0.0207	0.0289	0.0283	0.0204
0.0	0.0	0.0	58154.2141	15022.1806	NaN	NaN	0.2053	0.0257	0.8745	0.0208	0.0296	0.0287	0.0208
0.0	0.0	0.0	52822.2141	16375.1806	NaN	NaN	0.2366	0.0259	0.8733	0.021	0.0299	0.029	0.021
0.0	0.0	0.0	57261.2141	15496.1806	NaN	NaN	0.213	0.026	0.8726	0.0212	0.0299	0.0291	0.0211
0.0	0.0	0.0	62161.2141	15294.1806	NaN	NaN	0.1975	0.0258	0.8728	0.0214	0.0298	0.029	0.0213
0.0	0.0	0.0	62018.2141	15547.1806	NaN	NaN	0.2004	0.0255	0.8735	0.0215	0.0295	0.0288	0.0212
0.0	0.0	0.0	62842.2141	20414.1806	NaN	NaN	0.2452	0.0253	0.8735	0.0216	0.0294	0.0287	0.0213
0.0	0.0	0.0	65710.2141	16037.1806	NaN	NaN	0.1962	0.0254	0.8731	0.0218	0.0295	0.0288	0.0214
0.0	0.0	0.0	62703.2141	18421.1806	NaN	NaN	0.2271	0.0256	0.8722	0.0219	0.0298	0.029	0.0215
0.0	0.0	0.0	59699.2141	16335.1806	NaN	NaN	0.2148	0.0259	0.8715	0.022	0.03	0.0291	0.0215
0.0	0.0	0.0	60575.2141	16363.1806	NaN	NaN	0.2127	0.0264	0.8701	0.0223	0.0304	0.0294	0.0215
0.0	0.0	0.0	53348.2141	16714.1806	NaN	NaN	0.2386	0.0266	0.8692	0.0224	0.0305	0.0295	0.0217
0.0	0.0	0.0	59034.2141	16661.1806	NaN	NaN	0.2201	0.0268	0.8688	0.0225	0.0306	0.0296	0.0217
0.0	0.0	0.0	56749.2141	17779.1806	NaN	NaN	0.2386	0.0269	0.8688	0.0225	0.0305	0.0296	0.0217
0.0	0.0	0.0	61908.2141	18117.1806	NaN	NaN	0.2264	0.0268	0.8693	0.0225	0.0303	0.0294	0.0217
0.0	0.0	0.0	64676.2141	17512.1806	NaN	NaN	0.2131	0.0267	0.8697	0.0224	0.0302	0.0293	0.0216
0.0	0.0	0.0	50682.2141	13031.1806	NaN	NaN	0.2045	0.0266	0.8702	0.0224	0.0301	0.0291	0.0216
0.0	0.0	0.0	63683.2141	14319.1806	NaN	NaN	0.1836	0.0264	0.871	0.0222	0.0298	0.029	0.0215
0.0	0.0	0.0	66387.2141	20509.1806	NaN	NaN	0.236	0.0261	0.8723	0.0221	0.0295	0.0287	0.0214
0.0	0.0	0.0	63205.2141	13507.1806	NaN	NaN	0.1761	0.0258	0.8731	0.0221	0.0292	0.0284	0.0214
0.0	0.0	0.0	55687.2141	14682.1806	NaN	NaN	0.2086	0.0257	0.8737	0.022	0.0291	0.0283	0.0213
0.0	0.0	0.0	57210.2141	12352.1806	NaN	NaN	0.1776	0.0254	0.8746	0.0219	0.0288	0.028	0.0212
0.0	0.0	0.0	60309.2141	16611.1806	NaN	NaN	0.216	0.0252	0.8753	0.0218	0.0286	0.0278	0.0212
0.0	0.0	0.0	60330.2141	20059.1806	NaN	NaN	0.2495	0.0251	0.8755	0.0218	0.0286	0.0278	0.0212
0.0	0.0	0.0	60750.2141	19245.1806	NaN	NaN	0.2406	0.025	0.8758	0.0217	0.0286	0.0277	0.0212
0.0	0.0	0.0	60990.2141	15813.1806	NaN	NaN	0.2059	0.0249	0.8761	0.0217	0.0285	0.0277	0.0212
0.0	0.0	0.0	67234.2141	16024.1806	NaN	NaN	0.1925	0.0248	0.8764	0.0216	0.0284	0.0276	0.0212
0.0	0.0	0.0	61472.2141	15588.1806	NaN	NaN	0.2023	0.0247	0.8766	0.0215	0.0284	0.0276	0.0212
0.0	0.0	0.0	59506.2141	14998.1806	NaN	NaN	0.2013	0.0246	0.8769	0.0215	0.0284	0.0276	0.0212
0.0	0.0	0.0	60676.2141	12632.1806	NaN	NaN	0.1723	0.0245	0.8769	0.0214	0.0284	0.0276	0.0212
0.0	0.0	0.0	59477.2141	20306.1806	NaN	NaN	0.2545	0.0244	0.8773	0.0213	0.0283	0.0275	0.0212
0.0	0.0	0.0	53893.2141	14902.1806	NaN	NaN	0.2166	0.0243	0.8773	0.0213	0.0283	0.0275	0.0212
0.0	0.0	0.0	57286.2141	13836.1806	NaN	NaN	0.1945	0.0243	0.8773	0.0213	0.0283	0.0275	0.0212
0.0	0.0	0.0	55574.2141	12946.1806	NaN	NaN	0.1889	0.0243	0.8773	0.0213	0.0283	0.0276	0.0212
0.0	0.0	0.0	48141.2141	16494.1806	NaN	NaN	0.2552	0.0243	0.8772	0.0213	0.0283	0.0276	0.0213
0.0	0.0	0.0	51803.2141	14451.1806	NaN	NaN	0.2181	0.0244	0.8769	0.0214	0.0283	0.0277	0.0213
0.0	0.0	0.0	57571.2141	13875.1806	NaN	NaN	0.1942	0.0244	0.8764	0.0214	0.0284	0.0279	0.0214
0.0	0.0	0.0	51667.2141	12002.1806	NaN	NaN	0.1885	0.0245	0.8757	0.0215	0.0286	0.0281	0.0216
0.0	0.0	0.0	51311.2141	15223.1806	NaN	NaN	0.2288	0.0245	0.8752	0.0215	0.0288	0.0283	0.0217
0.0	0.0	0.0	55864.2141	15042.1806	NaN	NaN	0.2121	0.0246	0.8745	0.0215	0.0289	0.0286	0.0219
0.0	0.0	0.0	53836.2141	12853.1806	NaN	NaN	0.1927	0.0247	0.8736	0.0215	0.0291	0.029	0.0221
0.0	0.0	0.0	50765.2141	17661.1806	NaN	NaN	0.2581	0.0248	0.8729	0.0216	0.0292	0.0293	0.0223
0.0	0.0	0.0	53511.2141	11909.1806	NaN	NaN	0.182	0.0248	0.8721	0.0217	0.0294	0.0296	0.0224
0.0	0.0	0.0	52350.2141	10578.1806	NaN	NaN	0.1681	0.025	0.8711	0.0217	0.0297	0.0301	0.0225
0.0	0.0	0.0	47653.2141	15907.1806	NaN	NaN	0.2503	0.0252	0.8694	0.0217	0.0301	0.0308	0.0227
0.0	0.0	0.0	46764.2141	14066.1806	NaN	NaN	0.2312	0.0255	0.8679	0.0217	0.0307	0.0313	0.0229
0.0	0.0	0.0	46383.2141	13068.1806	NaN	NaN	0.2198	0.0257	0.8664	0.0216	0.0313	0.0319	0.023
0.0	0.0	0.0	48790.2141	16073.1806	NaN	NaN	0.2478	0.0258	0.8659	0.0216	0.0315	0.0322	0.0231
0.0	0.0	0.0	54255.2141	11573.1806	NaN	NaN	0.1758	0.0259	0.8651	0.0216	0.0318	0.0324	0.0232
0.0	0.0	0.0	51354.2141	13938.1806	NaN	NaN	0.2135	0.0258	0.8653	0.0214	0.0319	0.0324	0.0232
0.0	0.0	0.0	54745.2141	15552.1806	NaN	NaN	0.2212	0.0258	0.8651	0.0214	0.032	0.0324	0.0233
0.0	0.0	0.0	51437.2141	17210.1806	NaN	NaN	0.2507	0.0258	0.8653	0.0213	0.032	0.0323	0.0233
0.0	0.0	0.0	56386.2141	16969.1806	NaN	NaN	0.2313	0.0257	0.8656	0.0213	0.0319	0.0322	0.0233
0.0	0.0	0.0	48006.2141	11887.1806	NaN	NaN	0.1985	0.0256	0.8653	0.0214	0.0321	0.0322	0.0234
0.0	0.0	0.0	54142.2141	15264.1806	NaN	NaN	0.2199	0.0255	0.866	0.0214	0.0318	0.0319	0.0233
0.0	0.0	0.0	50385.2141	16434.1806	NaN	NaN	0.2459	0.0254	0.8661	0.0215	0.0318	0.0318	0.0234
0.0	0.0	0.0	53725.2141	10729.1806	NaN	NaN	0.1665	0.0254	0.8667	0.0215	0.0315	0.0316	0.0233
0.0	0.0	0.0	50070.2141	11893.1806	NaN	NaN	0.1919	0.0255	0.866	0.0217	0.0318	0.0316	0.0234
0.0	0.0	0.0	51524.2141	13008.1806	NaN	NaN	0.2016	0.0255	0.8674	0.0216	0.0313	0.0312	0.023
0.0	0.0	0.0	55926.2141	13935.1806	NaN	NaN	0.1995	0.0255	0.8673	0.0217	0.0314	0.0312	0.023
0.0	0.0	0.0	51810.2141	12376.1806	NaN	NaN	0.1928	0.0255	0.8683	0.0217	0.031	0.0308	0.0227
0.0	0.0	0.0	47530.2141	9058.1806	NaN	NaN	0.1601	0.0256	0.8681	0.0218	0.0311	0.0308	0.0226
0.0	0.0	0.0	49366.2141	14214.1806	NaN	NaN	0.2236	0.0255	0.8691	0.0218	0.0308	0.0305	0.0223
0.0	0.0	0.0	53506.2141	12714.1806	NaN	NaN	0.192	0.0256	0.8694	0.0219	0.0307	0.0303	0.0222
0.0	0.0	0.0	45284.2141	14738.1806	NaN	NaN	0.2455	0.0257	0.8696	0.022	0.0305	0.0301	0.0221
0.0	0.0	0.0	49168.2141	11008.1806	NaN	NaN	0.1829	0.0256	0.8701	0.0221	0.0303	0.0299	0.022
0.0	0.0	0.0	48152.2141	12861.1806	NaN	NaN	0.2108	0.0255	0.8706	0.0221	0.0301	0.0297	0.0219
0.0	0.0	0.0	52760.2141	10449.1806	NaN	NaN	0.1653	0.0255	0.8707	0.0221	0.0301	0.0296	0.022
0.0	0.0	0.0	43945.2141	15924.1806	NaN	NaN	0.266	0.0254	0.871	0.0221	0.03	0.0295	0.022
0.0	0.0	0.0	46051.2141	17033.1806	NaN	NaN	0.27	0.0253	0.8713	0.0221	0.0299	0.0294	0.022
0.0	0.0	0.0	50224.2141	14774.1806	NaN	NaN	0.2273	0.0253	0.8713	0.0222	0.0299	0.0293	0.022
0.0	0.0	0.0	50774.2141	12123.1806	NaN	NaN	0.1927	0.0253	0.8713	0.0224	0.0297	0.0292	0.0221
0.0	0.0	0.0	54026.2141	12264.1806	NaN	NaN	0.185	0.0253	0.8713	0.0224	0.0297	0.0292	0.0222
0.0	0.0	0.0	50735.2141	16474.1806	NaN	NaN	0.2451	0.0252	0.8715	0.0224	0.0296	0.0291	0.0222
0.0	0.0	0.0	45290.2141	17115.1806	NaN	NaN	0.2743	0.0251	0.872	0.0224	0.0294	0.0289	0.0221
0.0	0.0	0.0	52378.2141	16045.1806	NaN	NaN	0.2345	0.025	0.8729	0.0224	0.0291	0.0287	0.022
0.0	0.0	0.0	48384.2141	12601.1806	NaN	NaN	0.2066	0.0248	0.8736	0.0223	0.0289	0.0284	0.0219
0.0	0.0	0.0	53535.2141	14110.1806	NaN	NaN	0.2086	0.0247	0.8743	0.0223	0.0287	0.0282	0.0218
0.0	0.0	0.0	49621.2141	15087.1806	NaN	NaN	0.2332	0.0247	0.8747	0.0223	0.0286	0.028	0.0217
0.0	0.0	0.0	52195.2141	12922.1806	NaN	NaN	0.1984	0.0246	0.875	0.0223	0.0285	0.0279	0.0216
0.0	0.0	0.0	48162.2141	11967.1806	NaN	NaN	0.199	0.0246	0.8754	0.0223	0.0284	0.0278	0.0215
0.0	0.0	0.0	51406.2141	11188.1806	NaN	NaN	0.1787	0.0246	0.8758	0.0222	0.0284	0.0276	0.0214
0.0	0.0	0.0	50555.2141	9130.1806	NaN	NaN	0.153	0.0245	0.8761	0.0222	0.0284	0.0275	0.0213
0.0	0.0	0.0	52122.2141	11771.1806	NaN	NaN	0.1842	0.0245	0.8764	0.0222	0.0283	0.0273	0.0212
0.0	0.0	0.0	46620.2141	10714.1806	NaN	NaN	0.1869	0.0244	0.8766	0.0222	0.0284	0.0272	0.0212
0.0	0.0	0.0	47584.2141	15095.1806	NaN	NaN	0.2408	0.0244	0.8767	0.0222	0.0284	0.0272	0.0211
0.0	0.0	0.0	51320.2141	12438.1806	NaN	NaN	0.1951	0.0245	0.8765	0.0223	0.0284	0.0272	0.0212
0.0	0.0	0.0	52121.2141	10033.1806	NaN	NaN	0.1614	0.0245	0.8764	0.0223	0.0284	0.0272	0.0212
0.0	0.0	0.0	45025.2141	11873.1806	NaN	NaN	0.2087	0.0245	0.8762	0.0224	0.0285	0.0272	0.0212
0.0	0.0	0.0	50834.2141	16022.1806	NaN	NaN	0.2397	0.0246	0.8759	0.0224	0.0286	0.0272	0.0213
0.0	0.0	0.0	48432.2141	14480.1806	NaN	NaN	0.2302	0.0246	0.8758	0.0224	0.0287	0.0273	0.0213
0.0	0.0	0.0	48480.2141	12017.1806	NaN	NaN	0.1986	0.0246	0.8756	0.0224	0.0287	0.0273	0.0214
0.0	0.0	0.0	50423.2141	14314.1806	NaN	NaN	0.2211	0.0246	0.8751	0.0224	0.0288	0.0275	0.0215
0.0	0.0	0.0	51773.2141	15812.1806	NaN	NaN	0.234	0.0246	0.8746	0.0225	0.0289	0.0277	0.0217
0.0	0.0	0.0	54781.2141	13638.1806	NaN	NaN	0.1993	0.0247	0.8743	0.0225	0.0288	0.0278	0.022
0.0	0.0	0.0	49700.2141	12088.1806	NaN	NaN	0.1956	0.0246	0.8752	0.0222	0.0284	0.0276	0.022
0.0	0.0	0.0	27891.2141	11586.1806	NaN	NaN	0.2935	0.0246	0.8766	0.0219	0.0279	0.0271	0.0219
0.0	0.0	0.0	26272.2141	8104.1806	NaN	NaN	0.2357	0.0248	0.8776	0.0217	0.0274	0.0268	0.0216
0.0	0.0	0.0	23994.2141	12511.1806	NaN	NaN	0.3427	0.0248	0.8784	0.0217	0.0271	0.0266	0.0215
0.0	0.0	0.0	26339.2141	11209.1806	NaN	NaN	0.2985	0.0247	0.8785	0.0216	0.0269	0.0267	0.0215
0.0	0.0	0.0	25616.2141	12142.1806	NaN	NaN	0.3216	0.0245	0.8786	0.0216	0.0269	0.0268	0.0216
0.0	0.0	0.0	25023.2141	7771.1806	NaN	NaN	0.237	0.0245	0.8786	0.0216	0.0269	0.0269	0.0216
0.0	0.0	0.0	25814.2141	6410.1806	NaN	NaN	0.1989	0.0245	0.8782	0.0217	0.027	0.027	0.0216
0.0	0.0	0.0	27334.2141	12454.1806	NaN	NaN	0.313	0.0246	0.8779	0.0217	0.027	0.0271	0.0216
0.0	0.0	0.0	25059.2141	7605.1806	NaN	NaN	0.2328	0.0247	0.8773	0.0218	0.0272	0.0273	0.0217
0.0	0.0	0.0	27592.2141	11789.1806	NaN	NaN	0.2994	0.0248	0.877	0.0218	0.0272	0.0274	0.0217
0.0	0.0	0.0	29607.2141	9641.1806	NaN	NaN	0.2456	0.0249	0.8764	0.0219	0.0274	0.0276	0.0218
0.0	0.0	0.0	27954.2141	9631.1806	NaN	NaN	0.2562	0.0251	0.8762	0.0219	0.0275	0.0276	0.0218
0.0	0.0	0.0	22078.2141	10015.1806	NaN	NaN	0.3121	0.0252	0.8759	0.0219	0.0275	0.0277	0.0218
0.0	0.0	0.0	28844.2141	9788.1806	NaN	NaN	0.2534	0.0254	0.8751	0.0219	0.0278	0.0279	0.0218
0.0	0.0	0.0	25469.2141	8895.1806	NaN	NaN	0.2588	0.0257	0.8742	0.0219	0.0281	0.0282	0.0219
0.0	0.0	0.0	26164.2141	10579.1806	NaN	NaN	0.2879	0.0259	0.8735	0.022	0.0283	0.0284	0.0219
0.0	0.0	0.0	23676.2141	9650.1806	NaN	NaN	0.2896	0.0261	0.8728	0.022	0.0286	0.0286	0.0219
0.0	0.0	0.0	28093.2141	8529.1806	NaN	NaN	0.2329	0.0261	0.8725	0.022	0.0287	0.0287	0.0219
0.0	0.0	0.0	27007.2141	9717.1806	NaN	NaN	0.2646	0.0262	0.8725	0.022	0.0286	0.0287	0.0219
0.0	0.0	0.0	27384.2141	7173.1806	NaN	NaN	0.2076	0.0262	0.8723	0.0221	0.0286	0.0288	0.022
0.0	0.0	0.0	22545.2141	8705.1806	NaN	NaN	0.2786	0.0261	0.8723	0.0221	0.0287	0.0288	0.022
0.0	0.0	0.0	23343.2141	10870.1806	NaN	NaN	0.3177	0.026	0.8725	0.0221	0.0287	0.0288	0.0219
0.0	0.0	0.0	30238.2141	10895.1806	NaN	NaN	0.2649	0.0259	0.8727	0.0222	0.0287	0.0287	0.0219
0.0	0.0	0.0	24244.2141	10611.1806	NaN	NaN	0.3044	0.0259	0.8728	0.0222	0.0286	0.0287	0.0219
0.0	0.0	0.0	23641.2141	11075.1806	NaN	NaN	0.319	0.0259	0.8728	0.0222	0.0286	0.0287	0.0218
0.0	0.0	0.0	26902.2141	9951.1806	NaN	NaN	0.27	0.0258	0.873	0.0222	0.0286	0.0286	0.0218
0.0	0.0	0.0	24429.2141	8689.1806	NaN	NaN	0.2624	0.0257	0.8733	0.0223	0.0284	0.0285	0.0218
0.0	0.0	0.0	31808.2141	8478.1806	NaN	NaN	0.2104	0.0256	0.8739	0.0223	0.0283	0.0283	0.0217
0.0	0.0	0.0	27045.2141	11736.1806	NaN	NaN	0.3026	0.0255	0.8742	0.0223	0.0282	0.0281	0.0216
0.0	0.0	0.0	26051.2141	8990.1806	NaN	NaN	0.2566	0.0254	0.8746	0.0223	0.0281	0.028	0.0216
0.0	0.0	0.0	21299.2141	6621.1806	NaN	NaN	0.2371	0.0253	0.8751	0.0223	0.028	0.0278	0.0216
0.0	0.0	0.0	25458.2141	13990.1806	NaN	NaN	0.3546	0.0253	0.8751	0.0223	0.028	0.0277	0.0216
0.0	0.0	0.0	24220.2141	9307.1806	NaN	NaN	0.2776	0.0252	0.8755	0.0223	0.028	0.0275	0.0216
0.0	0.0	0.0	24808.2141	8067.1806	NaN	NaN	0.2454	0.0252	0.8754	0.0223	0.028	0.0275	0.0216
0.0	0.0	0.0	26277.2141	11074.1806	NaN	NaN	0.2965	0.0252	0.8752	0.0224	0.028	0.0276	0.0216
0.0	0.0	0.0	23563.2141	6520.1806	NaN	NaN	0.2167	0.0252	0.8752	0.0223	0.028	0.0276	0.0216
0.0	0.0	0.0	27381.2141	5633.1806	NaN	NaN	0.1706	0.0252	0.8752	0.0224	0.028	0.0275	0.0216
0.0	0.0	0.0	27135.2141	6603.1806	NaN	NaN	0.1957	0.0253	0.8749	0.0224	0.0281	0.0276	0.0217
0.0	0.0	0.0	23143.2141	11135.1806	NaN	NaN	0.3248	0.0253	0.875	0.0224	0.0281	0.0276	0.0216
0.0	0.0	0.0	29641.2141	11175.1806	NaN	NaN	0.2738	0.0253	0.8746	0.0224	0.0283	0.0276	0.0217
0.0	0.0	0.0	25625.2141	10840.1806	NaN	NaN	0.2973	0.0255	0.8743	0.0224	0.0284	0.0277	0.0217
0.0	0.0	0.0	23977.2141	9738.1806	NaN	NaN	0.2888	0.0256	0.874	0.0224	0.0285	0.0278	0.0217
0.0	0.0	0.0	27872.2141	10093.1806	NaN	NaN	0.2659	0.0257	0.8735	0.0224	0.0288	0.0279	0.0217
0.0	0.0	0.0	24961.2141	6728.1806	NaN	NaN	0.2123	0.0258	0.8737	0.0223	0.0288	0.0279	0.0215
0.0	0.0	0.0	25872.2141	11566.1806	NaN	NaN	0.3089	0.0257	0.8738	0.0223	0.0288	0.0279	0.0215
0.0	0.0	0.0	25924.2141	6419.1806	NaN	NaN	0.1985	0.0257	0.874	0.0222	0.0288	0.0278	0.0215
0.0	0.0	0.0	24891.2141	14753.1806	NaN	NaN	0.3721	0.0258	0.8739	0.0223	0.0287	0.0279	0.0214
0.0	0.0	0.0	28056.2141	11436.1806	NaN	NaN	0.2896	0.0258	0.8737	0.0223	0.0288	0.028	0.0215
0.0	0.0	0.0	23574.2141	9914.1806	NaN	NaN	0.296	0.0258	0.8742	0.0222	0.0286	0.0279	0.0213
0.0	0.0	0.0	28832.2141	8993.1806	NaN	NaN	0.2378	0.0257	0.8743	0.0222	0.0286	0.028	0.0212
0.0	0.0	0.0	29727.2141	9450.1806	NaN	NaN	0.2412	0.0257	0.8742	0.0222	0.0286	0.028	0.0213
0.0	0.0	0.0	20247.2141	10016.1806	NaN	NaN	0.331	0.0257	0.8745	0.0223	0.0285	0.0279	0.0211
0.0	0.0	0.0	29177.2141	8426.1806	NaN	NaN	0.2241	0.0256	0.8748	0.0223	0.0285	0.0278	0.0211
0.0	0.0	0.0	26367.2141	8773.1806	NaN	NaN	0.2497	0.0256	0.8749	0.0223	0.0284	0.0277	0.0211
0.0	0.0	0.0	22847.2141	8452.1806	NaN	NaN	0.27	0.0255	0.8753	0.0223	0.0283	0.0276	0.021
0.0	0.0	0.0	27590.2141	7093.1806	NaN	NaN	0.2045	0.0254	0.8758	0.0223	0.0282	0.0274	0.0209
0.0	0.0	0.0	28199.2141	8793.1806	NaN	NaN	0.2377	0.0254	0.8758	0.0223	0.0281	0.0274	0.0209
0.0	0.0	0.0	23504.2141	10083.1806	NaN	NaN	0.3002	0.0252	0.8765	0.0223	0.028	0.0271	0.0208
0.0	0.0	0.0	22140.2141	9513.1806	NaN	NaN	0.3005	0.0252	0.8767	0.0223	0.0279	0.0271	0.0208
0.0	0.0	0.0	26688.2141	9266.1806	NaN	NaN	0.2577	0.0252	0.8761	0.0223	0.028	0.0273	0.021
0.0	0.0	0.0	22400.2141	9532.1806	NaN	NaN	0.2985	0.0252	0.8766	0.0222	0.0278	0.0272	0.0209
0.0	0.0	0.0	25921.2141	7618.1806	NaN	NaN	0.2271	0.0252	0.8766	0.0223	0.0278	0.0272	0.0209
0.0	0.0	0.0	27029.2141	9139.1806	NaN	NaN	0.2527	0.0253	0.876	0.0222	0.0279	0.0275	0.0211
0.0	0.0	0.0	21871.2141	9848.1806	NaN	NaN	0.3105	0.0254	0.876	0.0222	0.0278	0.0276	0.021
0.0	0.0	0.0	29647.2141	9016.1806	NaN	NaN	0.2332	0.0254	0.8758	0.0222	0.0279	0.0277	0.0211
0.0	0.0	0.0	26960.2141	6310.1806	NaN	NaN	0.1897	0.0256	0.8749	0.0221	0.028	0.0281	0.0213
0.0	0.0	0.0	24056.2141	8620.1806	NaN	NaN	0.2638	0.0257	0.8746	0.0222	0.028	0.0283	0.0213
0.0	0.0	0.0	24870.2141	7131.1806	NaN	NaN	0.2228	0.0258	0.8746	0.0222	0.0279	0.0283	0.0212
0.0	0.0	0.0	23692.2141	6447.1806	NaN	NaN	0.2139	0.0259	0.8743	0.0222	0.0279	0.0284	0.0212
0.0	0.0	0.0	30087.2141	11462.1806	NaN	NaN	0.2759	0.0259	0.8741	0.0223	0.0279	0.0285	0.0212
0.0	0.0	0.0	22684.2141	9212.1806	NaN	NaN	0.2888	0.0261	0.8738	0.0223	0.028	0.0286	0.0212
0.0	0.0	0.0	29590.2141	7325.1806	NaN	NaN	0.1984	0.0262	0.8733	0.0225	0.028	0.0287	0.0212
0.0	0.0	0.0	22270.2141	7928.1806	NaN	NaN	0.2625	0.0264	0.8729	0.0225	0.028	0.0289	0.0213
0.0	0.0	0.0	24914.2141	4872.1806	NaN	NaN	0.1636	0.0265	0.8729	0.0227	0.0279	0.0288	0.0211
0.0	0.0	0.0	23188.2141	8050.1806	NaN	NaN	0.2577	0.0266	0.8731	0.0228	0.0278	0.0286	0.021
0.0	0.0	0.0	24168.2141	5810.1806	NaN	NaN	0.1938	0.0267	0.8734	0.0229	0.0276	0.0285	0.0208
0.0	0.0	0.0	26346.2141	7583.1806	NaN	NaN	0.2235	0.0269	0.8733	0.0231	0.0275	0.0285	0.0208
0.0	0.0	0.0	25688.2141	11732.1806	NaN	NaN	0.3135	0.0268	0.8737	0.0232	0.0273	0.0283	0.0207
0.0	0.0	0.0	26781.2141	5989.1806	NaN	NaN	0.1828	0.0269	0.8738	0.0233	0.0272	0.0281	0.0206
0.0	0.0	0.0	27448.2141	9305.1806	NaN	NaN	0.2532	0.0268	0.8746	0.0234	0.027	0.0278	0.0204
0.0	0.0	0.0	27319.2141	6581.1806	NaN	NaN	0.1941	0.0269	0.8746	0.0235	0.027	0.0277	0.0204
0.0	0.0	0.0	29511.2141	9397.1806	NaN	NaN	0.2415	0.0268	0.8751	0.0236	0.0269	0.0274	0.0202
0.0	0.0	0.0	28003.2141	10309.1806	NaN	NaN	0.2691	0.0267	0.8759	0.0237	0.0267	0.027	0.02
0.0	0.0	0.0	24424.2141	9184.1806	NaN	NaN	0.2733	0.0266	0.8762	0.0237	0.0267	0.0268	0.0199
0.0	0.0	0.0	26175.2141	9825.1806	NaN	NaN	0.2729	0.0264	0.8766	0.0238	0.0267	0.0266	0.0199
0.0	0.0	0.0	24384.2141	11622.1806	NaN	NaN	0.3228	0.0262	0.8773	0.0238	0.0266	0.0263	0.0198
0.0	0.0	0.0	28524.2141	5543.1806	NaN	NaN	0.1627	0.0261	0.8776	0.0237	0.0266	0.0262	0.0198
0.0	0.0	0.0	27368.2141	10051.1806	NaN	NaN	0.2686	0.0259	0.8776	0.0237	0.0266	0.0263	0.0198
0.0	0.0	0.0	22659.2141	6698.1806	NaN	NaN	0.2282	0.0258	0.8778	0.0237	0.0266	0.0262	0.0198
0.0	0.0	0.0	28800.2141	8826.1806	NaN	NaN	0.2346	0.0256	0.8781	0.0237	0.0268	0.0261	0.0198
0.0	0.0	0.0	23844.2141	7232.1806	NaN	NaN	0.2327	0.0256	0.8778	0.0235	0.0269	0.0262	0.0199
0.0	0.0	0.0	27338.2141	6700.1806	NaN	NaN	0.1968	0.0254	0.878	0.0235	0.027	0.0261	0.0199
0.0	0.0	0.0	31095.2141	13336.1806	NaN	NaN	0.3002	0.0253	0.8782	0.0234	0.027	0.0261	0.02
0.0	0.0	0.0	22510.2141	8222.1806	NaN	NaN	0.2675	0.0253	0.8781	0.0233	0.0271	0.0262	0.0201
0.0	0.0	0.0	22839.2141	11291.1806	NaN	NaN	0.3308	0.0251	0.8785	0.0232	0.027	0.0261	0.0201
0.0	0.0	0.0	25574.2141	8603.1806	NaN	NaN	0.2517	0.0251	0.8783	0.0231	0.0271	0.0262	0.0202
0.0	0.0	0.0	26451.2141	9558.1806	NaN	NaN	0.2654	0.0251	0.878	0.0231	0.0272	0.0263	0.0204
0.0	0.0	0.0	21300.2141	10100.1806	NaN	NaN	0.3217	0.025	0.878	0.023	0.0272	0.0264	0.0205
0.0	0.0	0.0	20989.2141	9589.1806	NaN	NaN	0.3136	0.0251	0.8776	0.0229	0.0272	0.0265	0.0207
0.0	0.0	0.0	26050.2141	9065.1806	NaN	NaN	0.2582	0.025	0.8775	0.0229	0.0272	0.0266	0.0208
0.0	0.0	0.0	22439.2141	8900.1806	NaN	NaN	0.284	0.025	0.8773	0.0228	0.0273	0.0268	0.0209
0.0	0.0	0.0	23314.2141	8685.1806	NaN	NaN	0.2714	0.025	0.877	0.0227	0.0273	0.027	0.0211
0.0	0.0	0.0	24660.2141	6942.1806	NaN	NaN	0.2197	0.0251	0.8764	0.0226	0.0274	0.0272	0.0213
0.0	0.0	0.0	23242.2141	6775.1806	NaN	NaN	0.2257	0.0252	0.8761	0.0226	0.0274	0.0273	0.0213
0.0	0.0	0.0	23415.2141	8025.1806	NaN	NaN	0.2553	0.0252	0.8759	0.0225	0.0274	0.0275	0.0214
0.0	0.0	0.0	24051.2141	7139.1806	NaN	NaN	0.2289	0.0253	0.8754	0.0226	0.0275	0.0277	0.0216
0.0	0.0	0.0	26441.2141	10340.1806	NaN	NaN	0.2811	0.0253	0.8749	0.0226	0.0277	0.0279	0.0217
0.0	0.0	0.0	23833.2141	6703.1806	NaN	NaN	0.2195	0.0254	0.8743	0.0225	0.0278	0.0282	0.0218
0.0	0.0	0.0	23732.2141	10243.1806	NaN	NaN	0.3015	0.0255	0.8737	0.0225	0.0279	0.0284	0.022
0.0	0.0	0.0	25960.2141	7432.1806	NaN	NaN	0.2226	0.0254	0.8734	0.0225	0.028	0.0286	0.022
0.0	0.0	0.0	24815.2141	8901.1806	NaN	NaN	0.264	0.0254	0.8734	0.0225	0.028	0.0287	0.022
0.0	0.0	0.0	27885.2141	10949.1806	NaN	NaN	0.2819	0.0254	0.8727	0.0225	0.0282	0.0289	0.0222
0.0	0.0	0.0	24663.2141	10872.1806	NaN	NaN	0.306	0.0254	0.8723	0.0225	0.0283	0.0292	0.0224
0.0	0.0	0.0	25686.2141	8172.1806	NaN	NaN	0.2414	0.0254	0.8723	0.0225	0.0283	0.0292	0.0223
0.0	0.0	0.0	23717.2141	7127.1806	NaN	NaN	0.2311	0.0254	0.8718	0.0225	0.0284	0.0294	0.0225
0.0	0.0	0.0	23509.2141	8282.1806	NaN	NaN	0.2605	0.0254	0.8716	0.0225	0.0285	0.0295	0.0225
0.0	0.0	0.0	24522.2141	9695.1806	NaN	NaN	0.2833	0.0253	0.8715	0.0225	0.0285	0.0296	0.0226
0.0	0.0	0.0	28777.2141	9209.1806	NaN	NaN	0.2424	0.0253	0.8716	0.0225	0.0285	0.0296	0.0226
0.0	0.0	0.0	26710.2141	8103.1806	NaN	NaN	0.2328	0.0253	0.8714	0.0224	0.0286	0.0297	0.0226
0.0	0.0	0.0	27664.2141	11952.1806	NaN	NaN	0.3017	0.0253	0.8714	0.0224	0.0286	0.0298	0.0226
0.0	0.0	0.0	27157.2141	10636.1806	NaN	NaN	0.2814	0.0253	0.8714	0.0224	0.0286	0.0298	0.0226
0.0	0.0	0.0	26888.2141	6508.1806	NaN	NaN	0.1949	0.0253	0.8715	0.0223	0.0285	0.0299	0.0225
0.0	0.0	0.0	25466.2141	10442.1806	NaN	NaN	0.2908	0.0253	0.8714	0.0222	0.0285	0.0299	0.0225
0.0	0.0	0.0	24698.2141	8801.1806	NaN	NaN	0.2627	0.0254	0.8714	0.0222	0.0285	0.03	0.0225
0.0	0.0	0.0	24697.2141	8903.1806	NaN	NaN	0.265	0.0254	0.8714	0.0222	0.0285	0.03	0.0224
0.0	0.0	0.0	23602.2141	8247.1806	NaN	NaN	0.2589	0.0254	0.8715	0.0221	0.0285	0.0301	0.0224
0.0	0.0	0.0	25412.2141	8879.1806	NaN	NaN	0.2589	0.0255	0.8713	0.0221	0.0285	0.0302	0.0224
0.0	0.0	0.0	24992.2141	5588.1806	NaN	NaN	0.1827	0.0255	0.8711	0.0221	0.0285	0.0303	0.0224
0.0	0.0	0.0	26369.2141	11647.1806	NaN	NaN	0.3064	0.0256	0.8709	0.0221	0.0286	0.0304	0.0225
0.0	0.0	0.0	24802.2141	9067.1806	NaN	NaN	0.2677	0.0256	0.8707	0.0221	0.0286	0.0306	0.0224
0.0	0.0	0.0	27199.2141	10231.1806	NaN	NaN	0.2733	0.0257	0.8704	0.0221	0.0287	0.0307	0.0225
0.0	0.0	0.0	28766.2141	14283.1806	NaN	NaN	0.3318	0.0257	0.8698	0.0221	0.0289	0.031	0.0226
0.0	0.0	0.0	25154.2141	10548.1806	NaN	NaN	0.2954	0.0259	0.8693	0.0221	0.0289	0.0312	0.0226
0.0	0.0	0.0	24256.2141	9340.1806	NaN	NaN	0.278	0.026	0.8691	0.0221	0.0289	0.0314	0.0225
0.0	0.0	0.0	25918.2141	8730.1806	NaN	NaN	0.252	0.0261	0.8686	0.0221	0.029	0.0316	0.0226
0.0	0.0	0.0	25862.2141	9569.1806	NaN	NaN	0.2701	0.0262	0.8682	0.0221	0.0291	0.0318	0.0227
0.0	0.0	0.0	27944.2141	9690.1806	NaN	NaN	0.2575	0.0262	0.8677	0.0222	0.0292	0.032	0.0228
0.0	0.0	0.0	26102.2141	8929.1806	NaN	NaN	0.2549	0.0263	0.867	0.0222	0.0294	0.0322	0.0229
0.0	0.0	0.0	24364.2141	5923.1806	NaN	NaN	0.1956	0.0263	0.8667	0.0222	0.0294	0.0324	0.023
0.0	0.0	0.0	22348.2141	5303.1806	NaN	NaN	0.1918	0.0263	0.8663	0.0223	0.0295	0.0325	0.0231
0.0	0.0	0.0	25659.2141	9929.1806	NaN	NaN	0.279	0.0263	0.8657	0.0223	0.0297	0.0327	0.0233
0.0	0.0	0.0	27388.2141	7004.1806	NaN	NaN	0.2037	0.0263	0.865	0.0224	0.0299	0.0329	0.0235
0.0	0.0	0.0	24809.2141	8760.1806	NaN	NaN	0.261	0.0264	0.8649	0.0224	0.0299	0.033	0.0235
0.0	0.0	0.0	24405.2141	6313.1806	NaN	NaN	0.2055	0.0264	0.8643	0.0225	0.03	0.0332	0.0236
0.0	0.0	0.0	22461.2141	6944.1806	NaN	NaN	0.2362	0.0264	0.8636	0.0226	0.0302	0.0334	0.0238
0.0	0.0	0.0	25231.2141	11684.1806	NaN	NaN	0.3165	0.0263	0.8638	0.0226	0.0301	0.0334	0.0239
0.0	0.0	0.0	25972.2141	8728.1806	NaN	NaN	0.2515	0.0262	0.8638	0.0226	0.0301	0.0334	0.0239
0.0	0.0	0.0	25029.2141	4744.1806	NaN	NaN	0.1593	0.0261	0.8638	0.0225	0.0301	0.0335	0.024
0.0	0.0	0.0	23729.2141	12719.1806	NaN	NaN	0.349	0.0259	0.8635	0.0225	0.0302	0.0337	0.0242
0.0	0.0	0.0	20736.2141	11670.1806	NaN	NaN	0.3601	0.0258	0.8637	0.0225	0.0301	0.0336	0.0243
0.0	0.0	0.0	22305.2141	10294.1806	NaN	NaN	0.3158	0.0258	0.8635	0.0225	0.0302	0.0337	0.0243
0.0	0.0	0.0	19042.2141	10062.1806	NaN	NaN	0.3457	0.0258	0.8635	0.0224	0.0302	0.0337	0.0243
0.0	0.0	0.0	23180.2141	8724.1806	NaN	NaN	0.2734	0.0259	0.8635	0.0225	0.0302	0.0336	0.0243
0.0	0.0	0.0	24570.2141	5177.1806	NaN	NaN	0.174	0.026	0.8636	0.0224	0.0303	0.0336	0.0241
0.0	0.0	0.0	25584.2141	12172.1806	NaN	NaN	0.3224	0.0261	0.8633	0.0224	0.0305	0.0337	0.0242
0.0	0.0	0.0	25205.2141	6898.1806	NaN	NaN	0.2149	0.0262	0.863	0.0224	0.0306	0.0337	0.0241
0.0	0.0	0.0	23049.2141	9356.1806	NaN	NaN	0.2887	0.0262	0.8632	0.0224	0.0306	0.0336	0.024
0.0	0.0	0.0	25607.2141	9063.1806	NaN	NaN	0.2614	0.0263	0.8629	0.0224	0.0308	0.0336	0.024
0.0	0.0	0.0	23956.2141	7525.1806	NaN	NaN	0.239	0.0265	0.8625	0.0224	0.031	0.0337	0.024
0.0	0.0	0.0	23556.2141	10940.1806	NaN	NaN	0.3171	0.0266	0.8623	0.0225	0.0311	0.0337	0.0238
0.0	0.0	0.0	25175.2141	10613.1806	NaN	NaN	0.2966	0.0269	0.8618	0.0225	0.0312	0.0339	0.0238
0.0	0.0	0.0	22729.2141	4185.1806	NaN	NaN	0.1555	0.027	0.8622	0.0224	0.0311	0.0338	0.0234
0.0	0.0	0.0	23672.2141	13042.1806	NaN	NaN	0.3552	0.0271	0.8618	0.0225	0.0313	0.0339	0.0234
0.0	0.0	0.0	22585.2141	8926.1806	NaN	NaN	0.2833	0.0272	0.862	0.0225	0.0313	0.0338	0.0232
0.0	0.0	0.0	22596.2141	9099.1806	NaN	NaN	0.2871	0.0272	0.8617	0.0225	0.0314	0.0339	0.0232
0.0	0.0	0.0	23038.2141	9361.1806	NaN	NaN	0.2889	0.0275	0.8607	0.0226	0.0317	0.0342	0.0233
0.0	0.0	0.0	22886.2141	6758.1806	NaN	NaN	0.228	0.0278	0.86	0.0227	0.0319	0.0343	0.0233
0.0	0.0	0.0	23671.2141	6569.1806	NaN	NaN	0.2172	0.0279	0.8602	0.0228	0.032	0.0341	0.023
0.0	0.0	0.0	26266.2141	7472.1806	NaN	NaN	0.2215	0.0282	0.8591	0.0229	0.0324	0.0343	0.0231
0.0	0.0	0.0	25598.2141	11027.1806	NaN	NaN	0.3011	0.0287	0.8579	0.0231	0.0328	0.0344	0.0231
0.0	0.0	0.0	25076.2141	11049.1806	NaN	NaN	0.3059	0.0291	0.8567	0.0233	0.0333	0.0346	0.0232
0.0	0.0	0.0	24055.2141	11128.1806	NaN	NaN	0.3163	0.0295	0.8552	0.0235	0.0338	0.0348	0.0233
0.0	0.0	0.0	24189.2141	5543.1806	NaN	NaN	0.1864	0.0299	0.8536	0.0236	0.0344	0.0351	0.0234
0.0	0.0	0.0	22719.2141	10078.1806	NaN	NaN	0.3073	0.0302	0.8519	0.0237	0.0351	0.0354	0.0236
0.0	0.0	0.0	24892.2141	8937.1806	NaN	NaN	0.2642	0.0305	0.8506	0.0239	0.0356	0.0356	0.0238
0.0	0.0	0.0	23258.2141	9553.1806	NaN	NaN	0.2912	0.0308	0.8493	0.0239	0.0361	0.0359	0.0239
0.0	0.0	0.0	25215.2141	10674.1806	NaN	NaN	0.2974	0.031	0.8477	0.024	0.0366	0.0363	0.0243
0.0	0.0	0.0	26313.2141	14014.1806	NaN	NaN	0.3475	0.031	0.8454	0.0241	0.0374	0.0371	0.0249
0.0	0.0	0.0	24377.2141	7686.1806	NaN	NaN	0.2397	0.0311	0.8441	0.0241	0.0377	0.0377	0.0254
0.0	0.0	0.0	23079.2141	9413.1806	NaN	NaN	0.2897	0.0311	0.8428	0.0241	0.0378	0.0382	0.026
0.0	0.0	0.0	21960.2141	6158.1806	NaN	NaN	0.219	0.0312	0.8414	0.0241	0.0378	0.0389	0.0266
0.0	0.0	0.0	23475.2141	8799.1806	NaN	NaN	0.2726	0.0312	0.8402	0.0242	0.0378	0.0395	0.0271
0.0	0.0	0.0	21836.2141	10566.1806	NaN	NaN	0.3261	0.0313	0.8388	0.0243	0.0378	0.0401	0.0277
0.0	0.0	0.0	25431.2141	8282.1806	NaN	NaN	0.2457	0.0314	0.837	0.0244	0.0381	0.0409	0.0283
0.0	0.0	0.0	22786.2141	9702.1806	NaN	NaN	0.2986	0.0313	0.8367	0.0244	0.038	0.0413	0.0284
0.0	0.0	0.0	22608.2141	4224.1806	NaN	NaN	0.1574	0.0311	0.837	0.0242	0.0378	0.0415	0.0284
0.0	0.0	0.0	22925.2141	8571.1806	NaN	NaN	0.2721	0.0308	0.8368	0.024	0.038	0.0419	0.0284
0.0	0.0	0.0	24690.2141	11267.1806	NaN	NaN	0.3133	0.0306	0.8373	0.0237	0.0381	0.042	0.0283
0.0	0.0	0.0	22754.2141	10863.1806	NaN	NaN	0.3231	0.0304	0.8385	0.0234	0.038	0.0419	0.0279
0.0	0.0	0.0	26159.2141	10808.1806	NaN	NaN	0.2924	0.0302	0.839	0.0231	0.0381	0.042	0.0276
0.0	0.0	0.0	21861.2141	8636.1806	NaN	NaN	0.2832	0.03	0.8394	0.0228	0.0382	0.0422	0.0275
0.0	0.0	0.0	24660.2141	11000.1806	NaN	NaN	0.3085	0.0298	0.8409	0.0225	0.0379	0.0419	0.027
0.0	0.0	0.0	24649.2141	7825.1806	NaN	NaN	0.241	0.0297	0.8417	0.0222	0.0379	0.0417	0.0267
0.0	0.0	0.0	19712.2141	9938.1806	NaN	NaN	0.3352	0.0297	0.8417	0.0221	0.038	0.0419	0.0266
0.0	0.0	0.0	23493.2141	8883.1806	NaN	NaN	0.2744	0.0297	0.8419	0.0219	0.0381	0.042	0.0264
0.0	0.0	0.0	21071.2141	11305.1806	NaN	NaN	0.3492	0.0297	0.8417	0.0218	0.0383	0.042	0.0264
0.0	0.0	0.0	24049.2141	7545.1806	NaN	NaN	0.2388	0.0298	0.841	0.0217	0.0387	0.0421	0.0266
0.0	0.0	0.0	20594.2141	9410.1806	NaN	NaN	0.3136	0.03	0.8407	0.0215	0.039	0.0421	0.0267
0.0	0.0	0.0	27515.2141	8745.1806	NaN	NaN	0.2412	0.0304	0.8395	0.0216	0.0394	0.0423	0.0269
0.0	0.0	0.0	26961.2141	8453.1806	NaN	NaN	0.2387	0.0307	0.8387	0.0214	0.0399	0.0422	0.0271
0.0	0.0	0.0	23690.2141	12157.1806	NaN	NaN	0.3391	0.0309	0.8369	0.0213	0.0406	0.0425	0.0276
0.0	0.0	0.0	24827.2141	12693.1806	NaN	NaN	0.3383	0.031	0.8353	0.0212	0.0414	0.0429	0.0282
0.0	0.0	0.0	26581.2141	9822.1806	NaN	NaN	0.2698	0.0311	0.8349	0.0209	0.0418	0.0428	0.0284
0.0	0.0	0.0	27299.2141	10008.1806	NaN	NaN	0.2683	0.031	0.834	0.0207	0.0424	0.043	0.0289
0.0	0.0	0.0	24544.2141	7065.1806	NaN	NaN	0.2235	0.0308	0.833	0.0206	0.0429	0.0435	0.0292
0.0	0.0	0.0	24713.2141	9774.1806	NaN	NaN	0.2834	0.0308	0.8319	0.0205	0.0434	0.0439	0.0295
0.0	0.0	0.0	28648.2141	11179.1806	NaN	NaN	0.2807	0.0309	0.8309	0.0204	0.0439	0.0441	0.0298
0.0	0.0	0.0	20161.2141	9515.1806	NaN	NaN	0.3206	0.031	0.8306	0.0203	0.0441	0.0441	0.0299
0.0	0.0	0.0	26742.2141	9629.1806	NaN	NaN	0.2647	0.0311	0.8294	0.0203	0.0446	0.0444	0.0302
0.0	0.0	0.0	24028.2141	10006.1806	NaN	NaN	0.294	0.0312	0.8283	0.0202	0.045	0.0447	0.0305
0.0	0.0	0.0	26429.2141	10706.1806	NaN	NaN	0.2883	0.0314	0.828	0.0202	0.0452	0.0447	0.0306
0.0	0.0	0.0	20940.2141	6990.1806	NaN	NaN	0.2503	0.0315	0.8275	0.0202	0.0454	0.0446	0.0308
0.0	0.0	0.0	20586.2141	9724.1806	NaN	NaN	0.3208	0.0315	0.827	0.0202	0.0456	0.0448	0.0309
0.0	0.0	0.0	22025.2141	10351.1806	NaN	NaN	0.3197	0.0315	0.8267	0.0202	0.0459	0.0448	0.031
0.0	0.0	0.0	25500.2141	10457.1806	NaN	NaN	0.2908	0.0315	0.8269	0.0201	0.0459	0.0447	0.031
0.0	0.0	0.0	23319.2141	9228.1806	NaN	NaN	0.2835	0.0315	0.8268	0.02	0.046	0.0448	0.031
0.0	0.0	0.0	25827.2141	7122.1806	NaN	NaN	0.2162	0.0315	0.8269	0.0199	0.0459	0.0448	0.031
0.0	0.0	0.0	24912.2141	8264.1806	NaN	NaN	0.2491	0.0314	0.8273	0.0198	0.0459	0.0447	0.0309
0.0	0.0	0.0	23332.2141	7682.1806	NaN	NaN	0.2477	0.0313	0.8281	0.0195	0.0458	0.0445	0.0309
0.0	0.0	0.0	22550.2141	8459.1806	NaN	NaN	0.2728	0.0312	0.8283	0.0195	0.0457	0.0445	0.0308
0.0	0.0	0.0	22447.2141	6767.1806	NaN	NaN	0.2316	0.0311	0.829	0.0194	0.0455	0.0444	0.0306
0.0	0.0	0.0	23362.2141	10291.1806	NaN	NaN	0.3058	0.0309	0.83	0.0192	0.0453	0.0442	0.0304
0.0	0.0	0.0	22503.2141	8631.1806	NaN	NaN	0.2772	0.0309	0.831	0.0191	0.045	0.0439	0.0302
0.0	0.0	0.0	25228.2141	8212.1806	NaN	NaN	0.2456	0.0307	0.8319	0.0189	0.0447	0.0438	0.03
0.0	0.0	0.0	28948.2141	7521.1806	NaN	NaN	0.2062	0.0304	0.8323	0.0188	0.0447	0.0439	0.0299
0.0	0.0	0.0	22729.2141	10764.1806	NaN	NaN	0.3214	0.0302	0.833	0.0186	0.0446	0.0439	0.0298
0.0	0.0	0.0	22318.2141	8046.1806	NaN	NaN	0.265	0.03	0.8333	0.0185	0.0445	0.044	0.0296
0.0	0.0	0.0	18109.2141	7063.1806	NaN	NaN	0.2806	0.0298	0.8341	0.0183	0.0443	0.0439	0.0295
0.0	0.0	0.0	23256.2141	8088.1806	NaN	NaN	0.258	0.0295	0.8341	0.0184	0.0443	0.0443	0.0294
0.0	0.0	0.0	23310.2141	8626.1806	NaN	NaN	0.2701	0.0293	0.835	0.0181	0.0441	0.0443	0.0293
0.0	0.0	0.0	26532.2141	12269.1806	NaN	NaN	0.3162	0.0291	0.8351	0.0181	0.044	0.0445	0.0293
0.0	0.0	0.0	23561.2141	6479.1806	NaN	NaN	0.2157	0.0289	0.8353	0.0179	0.044	0.0445	0.0292
0.0	0.0	0.0	20837.2141	8739.1806	NaN	NaN	0.2955	0.0288	0.8356	0.0178	0.044	0.0446	0.0292
0.0	0.0	0.0	25307.2141	7953.1806	NaN	NaN	0.2391	0.0286	0.8359	0.0176	0.0441	0.0445	0.0292
0.0	0.0	0.0	23385.2141	9037.1806	NaN	NaN	0.2787	0.0286	0.8361	0.0174	0.0442	0.0444	0.0293
0.0	0.0	0.0	20860.2141	10146.1806	NaN	NaN	0.3272	0.0285	0.8358	0.0174	0.0444	0.0446	0.0294
0.0	0.0	0.0	20543.2141	5464.1806	NaN	NaN	0.2101	0.0284	0.8361	0.0172	0.0444	0.0446	0.0293
0.0	0.0	0.0	25634.2141	9967.1806	NaN	NaN	0.28	0.0283	0.8359	0.0171	0.0446	0.0446	0.0294
0.0	0.0	0.0	21887.2141	8571.1806	NaN	NaN	0.2814	0.0283	0.8361	0.017	0.0447	0.0446	0.0294
0.0	0.0	0.0	20079.2141	8959.1806	NaN	NaN	0.3085	0.0283	0.8358	0.0169	0.045	0.0446	0.0295
0.0	0.0	0.0	21010.2141	10462.1806	NaN	NaN	0.3324	0.0282	0.8357	0.0167	0.0452	0.0446	0.0295
0.0	0.0	0.0	19416.2141	8211.1806	NaN	NaN	0.2972	0.0281	0.8363	0.0165	0.0453	0.0443	0.0294
0.0	0.0	0.0	21946.2141	8600.1806	NaN	NaN	0.2815	0.028	0.8371	0.0163	0.0452	0.0441	0.0293
0.0	0.0	0.0	16745.2141	8476.1806	NaN	NaN	0.3361	0.0278	0.8374	0.0162	0.0454	0.044	0.0292
0.0	0.0	0.0	20240.2141	8542.1806	NaN	NaN	0.2968	0.0277	0.8373	0.0161	0.0457	0.0441	0.0291
0.0	0.0	0.0	18101.2141	7851.1806	NaN	NaN	0.3025	0.0275	0.8388	0.0159	0.0453	0.0438	0.0287
0.0	0.0	0.0	17455.2141	6860.1806	NaN	NaN	0.2821	0.0273	0.8402	0.0158	0.0449	0.0435	0.0283
0.0	0.0	0.0	20607.2141	6030.1806	NaN	NaN	0.2264	0.027	0.8415	0.0156	0.0447	0.0432	0.028
0.0	0.0	0.0	15994.2141	10273.1806	NaN	NaN	0.3911	0.0266	0.8433	0.0154	0.0442	0.0429	0.0276
0.0	0.0	0.0	16006.2141	9695.1806	NaN	NaN	0.3772	0.0261	0.8461	0.0151	0.0435	0.0423	0.027
0.0	0.0	0.0	17560.2141	7870.1806	NaN	NaN	0.3095	0.0256	0.8489	0.0147	0.0427	0.0417	0.0264
0.0	0.0	0.0	14024.2141	9863.1806	NaN	NaN	0.4129	0.025	0.8521	0.0144	0.0417	0.0411	0.0257
0.0	0.0	0.0	17568.2141	6957.1806	NaN	NaN	0.2837	0.0243	0.856	0.0139	0.0404	0.0405	0.0249
0.0	0.0	0.0	21100.2141	7836.1806	NaN	NaN	0.2708	0.0235	0.8605	0.0135	0.0388	0.0396	0.0241
0.0	0.0	0.0	20101.2141	8927.1806	NaN	NaN	0.3075	0.0223	0.8653	0.0129	0.0373	0.0389	0.0232
0.0	0.0	0.0	20412.2141	7519.1806	NaN	NaN	0.2692	0.0208	0.8722	0.0124	0.0351	0.0371	0.0224
0.0	0.0	0.0	20046.2141	7272.1806	NaN	NaN	0.2662	0.0195	0.8781	0.012	0.0332	0.0354	0.0218
0.0	0.0	0.0	20204.2141	7910.1806	NaN	NaN	0.2814	0.0185	0.8849	0.0117	0.0308	0.0332	0.0209
0.0	0.0	0.0	18268.2141	6851.1806	NaN	NaN	0.2727	0.018	0.8945	0.0117	0.0272	0.0294	0.0192
0.0	0.0	0.0	17019.2141	10508.1806	NaN	NaN	0.3817	0.0176	0.9006	0.0121	0.0249	0.0269	0.018
0.0	0.0	0.0	17602.2141	9066.1806	NaN	NaN	0.34	0.0171	0.9022	0.0123	0.0241	0.0265	0.0179
0.0	0.0	0.0	21859.2141	11192.1806	NaN	NaN	0.3386	0.0167	0.9035	0.0124	0.0235	0.0261	0.0178
0.0	0.0	0.0	19484.2141	10186.1806	NaN	NaN	0.3433	0.0166	0.9043	0.0124	0.0229	0.0259	0.0178
0.0	0.0	0.0	16546.2141	8915.1806	NaN	NaN	0.3501	0.0165	0.9046	0.0125	0.0226	0.0259	0.0179
0.0	0.0	0.0	21447.2141	8118.1806	NaN	NaN	0.2746	0.0167	0.9033	0.0127	0.0229	0.0261	0.0182
0.0	0.0	0.0	18829.2141	8653.1806	NaN	NaN	0.3149	0.017	0.9022	0.0129	0.0233	0.0263	0.0183
0.0	0.0	0.0	17087.2141	9231.1806	NaN	NaN	0.3508	0.0174	0.9016	0.013	0.0235	0.0263	0.0182
0.0	0.0	0.0	20622.2141	6872.1806	NaN	NaN	0.2499	0.0179	0.9004	0.0131	0.024	0.0264	0.0183
0.0	0.0	0.0	15812.2141	7853.1806	NaN	NaN	0.3318	0.0183	0.8997	0.0131	0.0243	0.0264	0.0182
0.0	0.0	0.0	16394.2141	11219.1806	NaN	NaN	0.4063	0.0185	0.8994	0.013	0.0246	0.0264	0.0181
0.0	0.0	0.0	19294.2141	7002.1806	NaN	NaN	0.2663	0.0188	0.899	0.0129	0.0249	0.0263	0.018
0.0	0.0	0.0	17547.2141	10245.1806	NaN	NaN	0.3686	0.019	0.8987	0.0129	0.0252	0.0263	0.0179
0.0	0.0	0.0	18385.2141	7769.1806	NaN	NaN	0.2971	0.0191	0.8986	0.0128	0.0253	0.0263	0.0179
0.0	0.0	0.0	19060.2141	7342.1806	NaN	NaN	0.2781	0.0193	0.8983	0.0128	0.0256	0.0262	0.0178
0.0	0.0	0.0	17968.2141	6969.1806	NaN	NaN	0.2795	0.0193	0.8982	0.0127	0.0257	0.0262	0.0178
0.0	0.0	0.0	19076.2141	7815.1806	NaN	NaN	0.2906	0.0194	0.8983	0.0126	0.0258	0.0261	0.0178
0.0	0.0	0.0	20497.2141	7434.1806	NaN	NaN	0.2662	0.0195	0.8983	0.0126	0.0258	0.0261	0.0177
0.0	0.0	0.0	18042.2141	8279.1806	NaN	NaN	0.3145	0.0195	0.8983	0.0126	0.0259	0.026	0.0178
0.0	0.0	0.0	17171.2141	12531.1806	NaN	NaN	0.4219	0.0196	0.8981	0.0125	0.0259	0.0261	0.0177
0.0	0.0	0.0	17723.2141	10606.1806	NaN	NaN	0.3744	0.0196	0.8981	0.0125	0.0259	0.0261	0.0177
0.0	0.0	0.0	21762.2141	8778.1806	NaN	NaN	0.2874	0.0195	0.8982	0.0125	0.0259	0.0261	0.0177
0.0	0.0	0.0	15742.2141	8446.1806	NaN	NaN	0.3492	0.0195	0.8984	0.0125	0.0258	0.0261	0.0177
0.0	0.0	0.0	18954.2141	9945.1806	NaN	NaN	0.3441	0.0194	0.898	0.0126	0.026	0.0262	0.0178
0.0	0.0	0.0	17579.2141	7080.1806	NaN	NaN	0.2871	0.0193	0.8977	0.0126	0.026	0.0264	0.0179
0.0	0.0	0.0	17111.2141	13004.1806	NaN	NaN	0.4318	0.0191	0.8975	0.0127	0.0262	0.0264	0.0181
0.0	0.0	0.0	19089.2141	8763.1806	NaN	NaN	0.3146	0.019	0.8972	0.0127	0.0262	0.0266	0.0182
0.0	0.0	0.0	14800.2141	6896.1806	NaN	NaN	0.3178	0.0189	0.8974	0.0127	0.0262	0.0266	0.0182
0.0	0.0	0.0	21407.2141	8593.1806	NaN	NaN	0.2864	0.0188	0.8969	0.0128	0.0264	0.0267	0.0184
0.0	0.0	0.0	21615.2141	8921.1806	NaN	NaN	0.2921	0.0187	0.8965	0.0129	0.0266	0.0268	0.0186
0.0	0.0	0.0	18140.2141	10058.1806	NaN	NaN	0.3567	0.0186	0.8963	0.0129	0.0267	0.0269	0.0187
0.0	0.0	0.0	16677.2141	9216.1806	NaN	NaN	0.3559	0.0185	0.896	0.013	0.0267	0.027	0.0188
0.0	0.0	0.0	16817.2141	6793.1806	NaN	NaN	0.2877	0.0185	0.8956	0.013	0.0268	0.0271	0.019
0.0	0.0	0.0	18724.2141	8815.1806	NaN	NaN	0.3201	0.0185	0.8956	0.013	0.0269	0.0271	0.019
0.0	0.0	0.0	16479.2141	7282.1806	NaN	NaN	0.3065	0.0185	0.8954	0.013	0.0269	0.0271	0.019
0.0	0.0	0.0	20591.2141	10464.1806	NaN	NaN	0.337	0.0186	0.8943	0.0131	0.0274	0.0274	0.0191
0.0	0.0	0.0	17267.2141	9464.1806	NaN	NaN	0.354	0.0187	0.8939	0.0131	0.0275	0.0276	0.0192
0.0	0.0	0.0	16926.2141	9182.1806	NaN	NaN	0.3517	0.0188	0.894	0.0131	0.0276	0.0275	0.0192
0.0	0.0	0.0	18838.2141	6041.1806	NaN	NaN	0.2428	0.0189	0.8938	0.013	0.0275	0.0275	0.0192
0.0	0.0	0.0	13727.2141	9145.1806	NaN	NaN	0.3998	0.0191	0.8933	0.0131	0.0277	0.0275	0.0193
0.0	0.0	0.0	18677.2141	9162.1806	NaN	NaN	0.3291	0.0193	0.8928	0.0131	0.0278	0.0277	0.0193
0.0	0.0	0.0	16050.2141	10047.1806	NaN	NaN	0.385	0.0194	0.8926	0.0131	0.0278	0.0278	0.0194
0.0	0.0	0.0	16829.2141	6811.1806	NaN	NaN	0.2881	0.0196	0.8922	0.0131	0.0277	0.028	0.0194
0.0	0.0	0.0	16882.2141	6353.1806	NaN	NaN	0.2734	0.0199	0.8916	0.0131	0.0279	0.0282	0.0193
0.0	0.0	0.0	19007.2141	8472.1806	NaN	NaN	0.3083	0.0201	0.8907	0.0132	0.0282	0.0285	0.0193
0.0	0.0	0.0	18282.2141	8829.1806	NaN	NaN	0.3257	0.0202	0.8903	0.0132	0.0284	0.0287	0.0193
0.0	0.0	0.0	18155.2141	10447.1806	NaN	NaN	0.3653	0.0204	0.8901	0.0132	0.0284	0.0289	0.0192
0.0	0.0	0.0	18828.2141	8467.1806	NaN	NaN	0.3102	0.0205	0.8896	0.0132	0.0284	0.0291	0.0192
0.0	0.0	0.0	20934.2141	9365.1806	NaN	NaN	0.3091	0.0206	0.8895	0.0132	0.0285	0.0291	0.0191
0.0	0.0	0.0	17094.2141	12156.1806	NaN	NaN	0.4156	0.0206	0.8897	0.0131	0.0284	0.0291	0.019
0.0	0.0	0.0	21131.2141	6505.1806	NaN	NaN	0.2354	0.0206	0.89	0.0131	0.0282	0.0291	0.0189
0.0	0.0	0.0	18838.2141	7515.1806	NaN	NaN	0.2852	0.0207	0.8902	0.013	0.0281	0.0291	0.0189
0.0	0.0	0.0	16443.2141	9904.1806	NaN	NaN	0.3759	0.0207	0.8902	0.013	0.0282	0.0292	0.0188
0.0	0.0	0.0	17144.2141	7461.1806	NaN	NaN	0.3032	0.0207	0.8905	0.013	0.028	0.0291	0.0187
0.0	0.0	0.0	18617.2141	10547.1806	NaN	NaN	0.3616	0.0206	0.8906	0.013	0.0281	0.029	0.0187
0.0	0.0	0.0	17930.2141	6723.1806	NaN	NaN	0.2727	0.0205	0.8909	0.013	0.0279	0.029	0.0187
0.0	0.0	0.0	18304.2141	10373.1806	NaN	NaN	0.3617	0.0204	0.8913	0.013	0.0278	0.0288	0.0187
0.0	0.0	0.0	20927.2141	8350.1806	NaN	NaN	0.2852	0.0203	0.8918	0.0129	0.0276	0.0287	0.0187
0.0	0.0	0.0	17871.2141	9129.1806	NaN	NaN	0.3381	0.0201	0.8924	0.0129	0.0273	0.0285	0.0188
0.0	0.0	0.0	22269.2141	10033.1806	NaN	NaN	0.3106	0.02	0.8925	0.013	0.0271	0.0285	0.0189
0.0	0.0	0.0	16421.2141	9693.1806	NaN	NaN	0.3712	0.0198	0.8929	0.013	0.0269	0.0283	0.0191
0.0	0.0	0.0	20050.2141	7807.1806	NaN	NaN	0.2803	0.0197	0.8933	0.013	0.0266	0.0282	0.0192
0.0	0.0	0.0	17727.2141	8039.1806	NaN	NaN	0.312	0.0196	0.8934	0.0131	0.0265	0.0281	0.0193
0.0	0.0	0.0	16322.2141	7388.1806	NaN	NaN	0.3116	0.0195	0.8932	0.0131	0.0265	0.0282	0.0194
0.0	0.0	0.0	18499.2141	10486.1806	NaN	NaN	0.3618	0.0195	0.8932	0.0132	0.0265	0.0281	0.0195
0.0	0.0	0.0	18681.2141	7958.1806	NaN	NaN	0.2987	0.0194	0.8931	0.0133	0.0265	0.0281	0.0197
0.0	0.0	0.0	16379.2141	8323.1806	NaN	NaN	0.3369	0.0193	0.893	0.0134	0.0265	0.0281	0.0198
0.0	0.0	0.0	16371.2141	9711.1806	NaN	NaN	0.3723	0.0192	0.8926	0.0135	0.0266	0.0281	0.02
0.0	0.0	0.0	20517.2141	9519.1806	NaN	NaN	0.3169	0.0192	0.8921	0.0136	0.0267	0.0282	0.0201
0.0	0.0	0.0	19960.2141	9292.1806	NaN	NaN	0.3177	0.0191	0.892	0.0136	0.0267	0.0283	0.0203
0.0	0.0	0.0	18662.2141	10381.1806	NaN	NaN	0.3574	0.019	0.8915	0.0138	0.0268	0.0284	0.0205
0.0	0.0	0.0	18360.2141	11079.1806	NaN	NaN	0.3763	0.019	0.8908	0.0139	0.027	0.0287	0.0206
0.0	0.0	0.0	22752.2141	7685.1806	NaN	NaN	0.2525	0.019	0.8903	0.014	0.0271	0.0289	0.0207
0.0	0.0	0.0	24484.2141	7751.1806	NaN	NaN	0.2405	0.0191	0.8894	0.0141	0.0274	0.0292	0.0209
0.0	0.0	0.0	19286.2141	9496.1806	NaN	NaN	0.3299	0.0193	0.888	0.0142	0.0278	0.0297	0.021
0.0	0.0	0.0	18231.2141	6567.1806	NaN	NaN	0.2648	0.0194	0.887	0.0143	0.0282	0.03	0.0211
0.0	0.0	0.0	19178.2141	9342.1806	NaN	NaN	0.3276	0.0195	0.886	0.0144	0.0286	0.0302	0.0213
0.0	0.0	0.0	19086.2141	8476.1806	NaN	NaN	0.3075	0.0195	0.8852	0.0144	0.029	0.0305	0.0214
0.0	0.0	0.0	16135.2141	8920.1806	NaN	NaN	0.356	0.0196	0.8847	0.0144	0.0291	0.0307	0.0214
0.0	0.0	0.0	18513.2141	10594.1806	NaN	NaN	0.364	0.0196	0.8839	0.0145	0.0295	0.0309	0.0216
0.0	0.0	0.0	17143.2141	11199.1806	NaN	NaN	0.3951	0.0195	0.884	0.0144	0.0293	0.031	0.0217
0.0	0.0	0.0	16620.2141	7967.1806	NaN	NaN	0.324	0.0195	0.8852	0.0142	0.0288	0.0308	0.0215
0.0	0.0	0.0	18201.2141	7976.1806	NaN	NaN	0.3047	0.0195	0.8855	0.0142	0.0286	0.0307	0.0215
0.0	0.0	0.0	19582.2141	11804.1806	NaN	NaN	0.3761	0.0196	0.8849	0.0143	0.0288	0.0309	0.0215
0.0	0.0	0.0	15679.2141	10170.1806	NaN	NaN	0.3934	0.0196	0.8852	0.0143	0.0286	0.0309	0.0214
0.0	0.0	0.0	21033.2141	10350.1806	NaN	NaN	0.3298	0.0196	0.8852	0.0143	0.0286	0.0309	0.0214
0.0	0.0	0.0	18994.2141	5932.1806	NaN	NaN	0.238	0.0196	0.8853	0.0143	0.0285	0.0309	0.0214
0.0	0.0	0.0	16444.2141	8058.1806	NaN	NaN	0.3289	0.0196	0.8858	0.0142	0.0284	0.0307	0.0213
0.0	0.0	0.0	18844.2141	6282.1806	NaN	NaN	0.25	0.0197	0.886	0.0142	0.0282	0.0306	0.0213
0.0	0.0	0.0	18280.2141	11646.1806	NaN	NaN	0.3892	0.0196	0.886	0.0143	0.0283	0.0305	0.0214
0.0	0.0	0.0	19437.2141	9712.1806	NaN	NaN	0.3332	0.0196	0.8863	0.0142	0.028	0.0304	0.0214
0.0	0.0	0.0	17408.2141	8178.1806	NaN	NaN	0.3196	0.0196	0.8866	0.0142	0.0278	0.0304	0.0214
0.0	0.0	0.0	20293.2141	5951.1806	NaN	NaN	0.2268	0.0196	0.8863	0.0143	0.0279	0.0304	0.0215
0.0	0.0	0.0	18875.2141	8250.1806	NaN	NaN	0.3041	0.0196	0.8862	0.0143	0.0279	0.0305	0.0215
0.0	0.0	0.0	16785.2141	7831.1806	NaN	NaN	0.3181	0.0197	0.8862	0.0143	0.0278	0.0305	0.0215
0.0	0.0	0.0	17869.2141	9656.1806	NaN	NaN	0.3508	0.0197	0.8858	0.0144	0.0279	0.0307	0.0215
0.0	0.0	0.0	18824.2141	7000.1806	NaN	NaN	0.2711	0.0198	0.8853	0.0145	0.028	0.0309	0.0216
0.0	0.0	0.0	16251.2141	10287.1806	NaN	NaN	0.3876	0.0198	0.8851	0.0145	0.0282	0.031	0.0215
0.0	0.0	0.0	20739.2141	7223.1806	NaN	NaN	0.2583	0.0199	0.8849	0.0144	0.0283	0.0311	0.0214
0.0	0.0	0.0	18457.2141	6182.1806	NaN	NaN	0.2509	0.0199	0.8843	0.0145	0.0286	0.0312	0.0214
0.0	0.0	0.0	17839.2141	8657.1806	NaN	NaN	0.3267	0.02	0.8835	0.0145	0.029	0.0315	0.0215
0.0	0.0	0.0	16481.2141	7875.1806	NaN	NaN	0.3233	0.0199	0.8834	0.0145	0.0292	0.0315	0.0215
0.0	0.0	0.0	18778.2141	7677.1806	NaN	NaN	0.2902	0.02	0.8835	0.0144	0.0293	0.0314	0.0214
0.0	0.0	0.0	14755.2141	6787.1806	NaN	NaN	0.3151	0.02	0.8832	0.0144	0.0295	0.0314	0.0214
0.0	0.0	0.0	17920.2141	9787.1806	NaN	NaN	0.3532	0.0201	0.8823	0.0145	0.0299	0.0317	0.0215
0.0	0.0	0.0	19211.2141	10947.1806	NaN	NaN	0.363	0.0201	0.882	0.0146	0.0301	0.0318	0.0215
0.0	0.0	0.0	19942.2141	7586.1806	NaN	NaN	0.2756	0.02	0.8824	0.0145	0.03	0.0316	0.0214
0.0	0.0	0.0	19235.2141	7309.1806	NaN	NaN	0.2754	0.02	0.8825	0.0145	0.0299	0.0317	0.0214
0.0	0.0	0.0	18512.2141	9016.1806	NaN	NaN	0.3275	0.02	0.8821	0.0146	0.0301	0.0318	0.0214
0.0	0.0	0.0	23393.2141	9107.1806	NaN	NaN	0.2802	0.0199	0.8818	0.0146	0.0303	0.0319	0.0216
0.0	0.0	0.0	17187.2141	10236.1806	NaN	NaN	0.3733	0.0197	0.8824	0.0145	0.0301	0.0317	0.0216
0.0	0.0	0.0	15755.2141	8647.1806	NaN	NaN	0.3544	0.0196	0.8827	0.0145	0.0299	0.0317	0.0216
0.0	0.0	0.0	16649.2141	7897.1806	NaN	NaN	0.3217	0.0195	0.8832	0.0144	0.0298	0.0316	0.0216
0.0	0.0	0.0	13005.2141	11354.1806	NaN	NaN	0.4661	0.0193	0.8838	0.0144	0.0296	0.0314	0.0216
0.0	0.0	0.0	15251.2141	10719.1806	NaN	NaN	0.4127	0.0192	0.8849	0.0143	0.0291	0.0311	0.0215
0.0	0.0	0.0	15027.2141	7817.1806	NaN	NaN	0.3422	0.0192	0.8859	0.0142	0.0285	0.0309	0.0213
0.0	0.0	0.0	19553.2141	6434.1806	NaN	NaN	0.2476	0.0192	0.8865	0.0142	0.0282	0.0307	0.0212
0.0	0.0	0.0	18739.2141	8633.1806	NaN	NaN	0.3154	0.0192	0.8869	0.0142	0.0281	0.0305	0.0211
0.0	0.0	0.0	18693.2141	8007.1806	NaN	NaN	0.2999	0.0191	0.8873	0.0142	0.028	0.0304	0.0211
0.0	0.0	0.0	17162.2141	9222.1806	NaN	NaN	0.3495	0.019	0.8881	0.0141	0.0277	0.0301	0.0211
0.0	0.0	0.0	21424.2141	7008.1806	NaN	NaN	0.2465	0.0189	0.8889	0.014	0.0274	0.0298	0.0209
0.0	0.0	0.0	19473.2141	7098.1806	NaN	NaN	0.2671	0.019	0.8895	0.014	0.0272	0.0296	0.0208
0.0	0.0	0.0	21162.2141	9279.1806	NaN	NaN	0.3048	0.019	0.8893	0.014	0.0273	0.0296	0.0208
0.0	0.0	0.0	18442.2141	10575.1806	NaN	NaN	0.3644	0.019	0.8892	0.014	0.0274	0.0296	0.0207
0.0	0.0	0.0	17891.2141	8645.1806	NaN	NaN	0.3258	0.019	0.8891	0.0141	0.0274	0.0296	0.0207
0.0	0.0	0.0	20264.2141	5333.1806	NaN	NaN	0.2083	0.0191	0.889	0.0141	0.0275	0.0297	0.0207
0.0	0.0	0.0	17861.2141	6387.1806	NaN	NaN	0.2634	0.0191	0.8885	0.0141	0.0277	0.0298	0.0207
0.0	0.0	0.0	18006.2141	7595.1806	NaN	NaN	0.2967	0.019	0.888	0.0142	0.028	0.03	0.0208
0.0	0.0	0.0	13259.2141	9617.1806	NaN	NaN	0.4204	0.019	0.8881	0.0141	0.0279	0.03	0.0208
0.0	0.0	0.0	15992.2141	8957.1806	NaN	NaN	0.359	0.0191	0.8882	0.0141	0.0279	0.03	0.0207
0.0	0.0	0.0	18442.2141	9168.1806	NaN	NaN	0.3321	0.0191	0.8881	0.0141	0.028	0.0299	0.0208
0.0	0.0	0.0	17406.2141	10069.1806	NaN	NaN	0.3665	0.0191	0.8879	0.0141	0.0281	0.03	0.0207
0.0	0.0	0.0	15504.2141	8485.1806	NaN	NaN	0.3537	0.0191	0.8883	0.0141	0.0281	0.0299	0.0206
0.0	0.0	0.0	19604.2141	9473.1806	NaN	NaN	0.3258	0.019	0.8876	0.0141	0.0285	0.03	0.0207
0.0	0.0	0.0	15760.2141	9173.1806	NaN	NaN	0.3679	0.019	0.8873	0.0141	0.0287	0.0301	0.0208
0.0	0.0	0.0	13786.2141	10665.1806	NaN	NaN	0.4362	0.0189	0.8879	0.014	0.0286	0.0299	0.0207
0.0	0.0	0.0	18261.2141	7394.1806	NaN	NaN	0.2882	0.0188	0.888	0.014	0.0286	0.0298	0.0208
0.0	0.0	0.0	16865.2141	5481.1806	NaN	NaN	0.2453	0.0188	0.8884	0.0139	0.0285	0.0297	0.0207
0.0	0.0	0.0	19655.2141	8570.1806	NaN	NaN	0.3036	0.0188	0.8885	0.0139	0.0285	0.0297	0.0207
0.0	0.0	0.0	19819.2141	7658.1806	NaN	NaN	0.2787	0.0188	0.888	0.0139	0.0286	0.0299	0.0207
0.0	0.0	0.0	17168.2141	8463.1806	NaN	NaN	0.3302	0.0189	0.8876	0.0139	0.0288	0.03	0.0207
0.0	0.0	0.0	14605.2141	6937.1806	NaN	NaN	0.322	0.019	0.8877	0.0139	0.0287	0.03	0.0207
0.0	0.0	0.0	20754.2141	7975.1806	NaN	NaN	0.2776	0.0191	0.8867	0.014	0.0291	0.0303	0.0208
0.0	0.0	0.0	14800.2141	7333.1806	NaN	NaN	0.3313	0.0192	0.8866	0.0139	0.0292	0.0304	0.0208
0.0	0.0	0.0	18686.2141	10668.1806	NaN	NaN	0.3634	0.0191	0.8863	0.0139	0.0294	0.0304	0.0208
0.0	0.0	0.0	14789.2141	11629.1806	NaN	NaN	0.4402	0.0193	0.8864	0.0138	0.0292	0.0305	0.0208
0.0	0.0	0.0	17625.2141	8758.1806	NaN	NaN	0.332	0.0193	0.8867	0.0138	0.0291	0.0304	0.0207
0.0	0.0	0.0	17969.2141	11199.1806	NaN	NaN	0.3839	0.0194	0.8869	0.0137	0.029	0.0304	0.0206
0.0	0.0	0.0	14968.2141	7496.1806	NaN	NaN	0.3337	0.0195	0.8874	0.0136	0.0286	0.0304	0.0205
0.0	0.0	0.0	16022.2141	6483.1806	NaN	NaN	0.2881	0.0197	0.8874	0.0136	0.0284	0.0304	0.0204
0.0	0.0	0.0	16105.2141	3920.1806	NaN	NaN	0.1958	0.0199	0.8874	0.0136	0.0283	0.0304	0.0204
0.0	0.0	0.0	17792.2141	7433.1806	NaN	NaN	0.2947	0.02	0.8872	0.0136	0.0284	0.0305	0.0203
0.0	0.0	0.0	17916.2141	6936.1806	NaN	NaN	0.2791	0.0201	0.8879	0.0135	0.0281	0.0303	0.0201
0.0	0.0	0.0	16808.2141	8864.1806	NaN	NaN	0.3453	0.0202	0.888	0.0135	0.0282	0.0302	0.02
0.0	0.0	0.0	16744.2141	8988.1806	NaN	NaN	0.3493	0.0202	0.8882	0.0134	0.0281	0.0301	0.0199
0.0	0.0	0.0	20026.2141	12723.1806	NaN	NaN	0.3885	0.0201	0.8886	0.0134	0.0282	0.03	0.0198
0.0	0.0	0.0	20753.2141	5835.1806	NaN	NaN	0.2195	0.0202	0.8895	0.0133	0.0277	0.0297	0.0197
0.0	0.0	0.0	18041.2141	9783.1806	NaN	NaN	0.3516	0.0201	0.8897	0.0133	0.0276	0.0295	0.0197
0.0	0.0	0.0	15881.2141	5487.1806	NaN	NaN	0.2568	0.0203	0.89	0.0133	0.0272	0.0295	0.0197
0.0	0.0	0.0	19700.2141	9290.1806	NaN	NaN	0.3205	0.0203	0.8897	0.0133	0.0274	0.0295	0.0197
0.0	0.0	0.0	17008.2141	9284.1806	NaN	NaN	0.3531	0.0205	0.8893	0.0133	0.0274	0.0297	0.0197
0.0	0.0	0.0	14224.2141	6584.1806	NaN	NaN	0.3164	0.0205	0.889	0.0134	0.0276	0.0298	0.0196
0.0	0.0	0.0	16133.2141	8717.1806	NaN	NaN	0.3508	0.0207	0.8885	0.0134	0.0278	0.03	0.0196
0.0	0.0	0.0	16031.2141	5422.1806	NaN	NaN	0.2527	0.0207	0.8884	0.0134	0.0279	0.03	0.0195
0.0	0.0	0.0	19745.2141	6332.1806	NaN	NaN	0.2428	0.0208	0.8882	0.0134	0.028	0.0301	0.0195
0.0	0.0	0.0	21126.2141	9889.1806	NaN	NaN	0.3188	0.0209	0.8873	0.0135	0.0283	0.0304	0.0195
0.0	0.0	0.0	15239.2141	8489.1806	NaN	NaN	0.3578	0.021	0.8873	0.0135	0.0283	0.0304	0.0196
0.0	0.0	0.0	16939.2141	10395.1806	NaN	NaN	0.3803	0.0209	0.8873	0.0135	0.0284	0.0303	0.0196
0.0	0.0	0.0	16817.2141	7411.1806	NaN	NaN	0.3059	0.0208	0.8876	0.0134	0.0284	0.0302	0.0196
0.0	0.0	0.0	15586.2141	12008.1806	NaN	NaN	0.4352	0.0207	0.8878	0.0134	0.0284	0.03	0.0196
0.0	0.0	0.0	18417.2141	9963.1806	NaN	NaN	0.3511	0.0207	0.8879	0.0134	0.0284	0.0301	0.0196
0.0	0.0	0.0	14060.2141	10394.1806	NaN	NaN	0.425	0.0206	0.8875	0.0135	0.0286	0.0302	0.0196
0.0	0.0	0.0	15637.2141	10402.1806	NaN	NaN	0.3995	0.0205	0.8879	0.0135	0.0285	0.0301	0.0196
0.0	0.0	0.0	16489.2141	8641.1806	NaN	NaN	0.3439	0.0204	0.8887	0.0134	0.0282	0.0297	0.0195
0.0	0.0	0.0	14586.2141	6666.1806	NaN	NaN	0.3137	0.0203	0.8894	0.0134	0.028	0.0295	0.0194
0.0	0.0	0.0	16940.2141	9145.1806	NaN	NaN	0.3506	0.0202	0.8899	0.0134	0.0279	0.0293	0.0193
0.0	0.0	0.0	19156.2141	10845.1806	NaN	NaN	0.3615	0.0201	0.8901	0.0134	0.0279	0.0292	0.0193
0.0	0.0	0.0	19271.2141	10339.1806	NaN	NaN	0.3492	0.0199	0.891	0.0133	0.0277	0.0289	0.0193
0.0	0.0	0.0	16130.2141	7979.1806	NaN	NaN	0.331	0.0198	0.892	0.0132	0.0274	0.0286	0.0192
0.0	0.0	0.0	13794.2141	10375.1806	NaN	NaN	0.4293	0.0196	0.892	0.0132	0.0275	0.0285	0.0192
0.0	0.0	0.0	15025.2141	8339.1806	NaN	NaN	0.3569	0.0195	0.8926	0.0131	0.0273	0.0283	0.0192
0.0	0.0	0.0	13928.2141	8168.1806	NaN	NaN	0.3697	0.0194	0.8937	0.013	0.0269	0.0279	0.0191
0.0	0.0	0.0	16442.2141	8205.1806	NaN	NaN	0.3329	0.0194	0.8936	0.0131	0.0268	0.028	0.0192
0.0	0.0	0.0	14483.2141	7011.1806	NaN	NaN	0.3262	0.0193	0.8936	0.0131	0.0267	0.028	0.0192
0.0	0.0	0.0	15184.2141	13611.1806	NaN	NaN	0.4727	0.0192	0.8937	0.0132	0.0268	0.0278	0.0193
0.0	0.0	0.0	17546.2141	10537.1806	NaN	NaN	0.3752	0.0191	0.8941	0.0131	0.0266	0.0276	0.0194
0.0	0.0	0.0	14972.2141	11404.1806	NaN	NaN	0.4324	0.019	0.8945	0.0132	0.0264	0.0275	0.0194
0.0	0.0	0.0	14186.2141	10261.1806	NaN	NaN	0.4197	0.019	0.8947	0.0132	0.0262	0.0275	0.0195
0.0	0.0	0.0	19515.2141	7812.1806	NaN	NaN	0.2859	0.019	0.8947	0.0133	0.026	0.0275	0.0195
0.0	0.0	0.0	18960.2141	6384.1806	NaN	NaN	0.2519	0.0191	0.8944	0.0134	0.0259	0.0276	0.0196
0.0	0.0	0.0	17746.2141	9603.1806	NaN	NaN	0.3511	0.0193	0.8934	0.0136	0.0261	0.0279	0.0198
0.0	0.0	0.0	14781.2141	7064.1806	NaN	NaN	0.3234	0.0195	0.8922	0.0137	0.0263	0.0284	0.0199
0.0	0.0	0.0	16087.2141	9540.1806	NaN	NaN	0.3723	0.0196	0.8909	0.0139	0.0269	0.0287	0.0201
0.0	0.0	0.0	18223.2141	7886.1806	NaN	NaN	0.302	0.0197	0.8896	0.014	0.0273	0.0291	0.0203
0.0	0.0	0.0	16314.2141	9368.1806	NaN	NaN	0.3648	0.0198	0.8886	0.014	0.0277	0.0294	0.0204
0.0	0.0	0.0	18119.2141	7878.1806	NaN	NaN	0.303	0.02	0.8877	0.0141	0.0279	0.0299	0.0205
0.0	0.0	0.0	18353.2141	7502.1806	NaN	NaN	0.2902	0.0202	0.8864	0.0142	0.0283	0.0303	0.0206
0.0	0.0	0.0	16405.2141	9224.1806	NaN	NaN	0.3599	0.0204	0.8856	0.0142	0.0286	0.0306	0.0207
0.0	0.0	0.0	16657.2141	10786.1806	NaN	NaN	0.393	0.0205	0.8856	0.0141	0.0286	0.0307	0.0206
0.0	0.0	0.0	16412.2141	6893.1806	NaN	NaN	0.2958	0.0207	0.8855	0.014	0.0284	0.0308	0.0205
0.0	0.0	0.0	18998.2141	6611.1806	NaN	NaN	0.2582	0.0209	0.8848	0.014	0.0287	0.0311	0.0205
0.0	0.0	0.0	15324.2141	10092.1806	NaN	NaN	0.3971	0.021	0.8845	0.0139	0.029	0.0312	0.0204
0.0	0.0	0.0	18031.2141	9349.1806	NaN	NaN	0.3415	0.021	0.8846	0.0139	0.029	0.0312	0.0203
0.0	0.0	0.0	14110.2141	4865.1806	NaN	NaN	0.2564	0.021	0.8854	0.0137	0.0287	0.031	0.0202
0.0	0.0	0.0	15318.2141	6854.1806	NaN	NaN	0.3091	0.021	0.8854	0.0138	0.0287	0.031	0.0201
0.0	0.0	0.0	19241.2141	8466.1806	NaN	NaN	0.3056	0.0209	0.8855	0.0137	0.0288	0.031	0.0202
0.0	0.0	0.0	17889.2141	9093.1806	NaN	NaN	0.337	0.0208	0.8863	0.0136	0.0285	0.0307	0.0201
0.0	0.0	0.0	16884.2141	7631.1806	NaN	NaN	0.3113	0.0207	0.8868	0.0136	0.0282	0.0305	0.0201
0.0	0.0	0.0	18910.2141	11705.1806	NaN	NaN	0.3823	0.0206	0.8862	0.0137	0.0285	0.0305	0.0203
0.0	0.0	0.0	15982.2141	11006.1806	NaN	NaN	0.4078	0.0204	0.8868	0.0137	0.0283	0.0304	0.0204
0.0	0.0	0.0	19258.2141	9025.1806	NaN	NaN	0.3191	0.0202	0.8878	0.0136	0.028	0.03	0.0204
0.0	0.0	0.0	16943.2141	6880.1806	NaN	NaN	0.2888	0.0203	0.888	0.0136	0.0277	0.0299	0.0205
0.0	0.0	0.0	16009.2141	9449.1806	NaN	NaN	0.3712	0.0202	0.8881	0.0137	0.0276	0.0299	0.0205
0.0	0.0	0.0	17242.2141	9129.1806	NaN	NaN	0.3462	0.0201	0.8889	0.0136	0.0272	0.0297	0.0204
0.0	0.0	0.0	19654.2141	7618.1806	NaN	NaN	0.2793	0.0201	0.8889	0.0137	0.0272	0.0297	0.0204
0.0	0.0	0.0	18751.2141	8892.1806	NaN	NaN	0.3217	0.0201	0.8886	0.0138	0.0273	0.0297	0.0205
0.0	0.0	0.0	15311.2141	9324.1806	NaN	NaN	0.3785	0.0199	0.8889	0.0138	0.0273	0.0296	0.0205
0.0	0.0	0.0	17869.2141	6847.1806	NaN	NaN	0.277	0.0198	0.8896	0.0137	0.0272	0.0293	0.0204
0.0	0.0	0.0	16411.2141	7244.1806	NaN	NaN	0.3062	0.0196	0.8902	0.0137	0.027	0.029	0.0204
0.0	0.0	0.0	17737.2141	10528.1806	NaN	NaN	0.3725	0.0195	0.8903	0.0137	0.027	0.029	0.0205
0.0	0.0	0.0	14128.2141	12500.1806	NaN	NaN	0.4694	0.0194	0.8908	0.0137	0.0269	0.0288	0.0204
0.0	0.0	0.0	18960.2141	9687.1806	NaN	NaN	0.3382	0.0193	0.8912	0.0137	0.0267	0.0286	0.0205
0.0	0.0	0.0	17173.2141	8830.1806	NaN	NaN	0.3396	0.0194	0.8914	0.0137	0.0265	0.0286	0.0205
0.0	0.0	0.0	17827.2141	7908.1806	NaN	NaN	0.3073	0.0194	0.8911	0.0137	0.0266	0.0286	0.0206
0.0	0.0	0.0	18630.2141	9191.1806	NaN	NaN	0.3304	0.0194	0.8907	0.0138	0.0267	0.0287	0.0207
0.0	0.0	0.0	15203.2141	7921.1806	NaN	NaN	0.3425	0.0194	0.8908	0.0138	0.0266	0.0287	0.0207
0.0	0.0	0.0	15093.2141	9829.1806	NaN	NaN	0.3944	0.0195	0.8904	0.0139	0.0267	0.0288	0.0207
0.0	0.0	0.0	17105.2141	4661.1806	NaN	NaN	0.2141	0.0196	0.8902	0.014	0.0267	0.0289	0.0208
0.0	0.0	0.0	18123.2141	13156.1806	NaN	NaN	0.4206	0.0195	0.8898	0.0141	0.027	0.0289	0.0208
0.0	0.0	0.0	16569.2141	7987.1806	NaN	NaN	0.3253	0.0195	0.8901	0.014	0.0267	0.0288	0.0208
0.0	0.0	0.0	16568.2141	9372.1806	NaN	NaN	0.3613	0.0196	0.89	0.0141	0.0267	0.0288	0.0208
0.0	0.0	0.0	16632.2141	10310.1806	NaN	NaN	0.3827	0.0196	0.8894	0.0142	0.0269	0.029	0.0209
0.0	0.0	0.0	20392.2141	11084.1806	NaN	NaN	0.3521	0.0196	0.8889	0.0143	0.0272	0.029	0.021
0.0	0.0	0.0	15818.2141	8801.1806	NaN	NaN	0.3575	0.0197	0.8886	0.0143	0.027	0.0293	0.0211
0.0	0.0	0.0	14933.2141	7425.1806	NaN	NaN	0.3321	0.0197	0.8883	0.0144	0.0271	0.0293	0.0211
0.0	0.0	0.0	16193.2141	9133.1806	NaN	NaN	0.3606	0.0198	0.8879	0.0144	0.0272	0.0295	0.0211
0.0	0.0	0.0	18684.2141	9730.1806	NaN	NaN	0.3424	0.0198	0.8879	0.0144	0.0273	0.0295	0.0211
0.0	0.0	0.0	14609.2141	12642.1806	NaN	NaN	0.4639	0.0198	0.8882	0.0144	0.0272	0.0295	0.021
0.0	0.0	0.0	20933.2141	11251.1806	NaN	NaN	0.3496	0.0198	0.8874	0.0145	0.0274	0.0298	0.021
0.0	0.0	0.0	17190.2141	9691.1806	NaN	NaN	0.3605	0.0199	0.8875	0.0144	0.0274	0.0299	0.021
0.0	0.0	0.0	16312.2141	9545.1806	NaN	NaN	0.3691	0.0199	0.8877	0.0144	0.0274	0.0299	0.0208
0.0	0.0	0.0	15955.2141	7296.1806	NaN	NaN	0.3138	0.02	0.8876	0.0143	0.0273	0.03	0.0207
0.0	0.0	0.0	14166.2141	7629.1806	NaN	NaN	0.35	0.0201	0.8874	0.0144	0.0273	0.0301	0.0207
0.0	0.0	0.0	16857.2141	8618.1806	NaN	NaN	0.3383	0.0201	0.8876	0.0143	0.0272	0.0301	0.0206
0.0	0.0	0.0	17689.2141	7999.1806	NaN	NaN	0.3114	0.0202	0.8875	0.0143	0.0272	0.0302	0.0206
0.0	0.0	0.0	17570.2141	8654.1806	NaN	NaN	0.33	0.0202	0.8871	0.0144	0.0274	0.0303	0.0206
0.0	0.0	0.0	17590.2141	12244.1806	NaN	NaN	0.4104	0.0201	0.8871	0.0144	0.0275	0.0302	0.0207
0.0	0.0	0.0	17205.2141	10517.1806	NaN	NaN	0.3794	0.0199	0.8874	0.0143	0.0275	0.0301	0.0208
0.0	0.0	0.0	16260.2141	8708.1806	NaN	NaN	0.3488	0.0198	0.8881	0.0143	0.0272	0.0299	0.0208
0.0	0.0	0.0	16487.2141	8652.1806	NaN	NaN	0.3442	0.0198	0.8883	0.0143	0.0269	0.0298	0.0208
0.0	0.0	0.0	18880.2141	7698.1806	NaN	NaN	0.2896	0.0199	0.8883	0.0143	0.0268	0.0299	0.0208
0.0	0.0	0.0	17610.2141	6547.1806	NaN	NaN	0.271	0.0199	0.8883	0.0143	0.0266	0.0299	0.0208
0.0	0.0	0.0	17500.2141	9175.1806	NaN	NaN	0.344	0.02	0.8876	0.0145	0.0268	0.0301	0.0209
0.0	0.0	0.0	16083.2141	6533.1806	NaN	NaN	0.2889	0.0201	0.8875	0.0144	0.0269	0.0303	0.0208
0.0	0.0	0.0	17139.2141	8194.1806	NaN	NaN	0.3235	0.0202	0.8877	0.0143	0.027	0.0301	0.0206
0.0	0.0	0.0	17841.2141	8547.1806	NaN	NaN	0.3239	0.0202	0.8873	0.0143	0.0274	0.0302	0.0207
0.0	0.0	0.0	15380.2141	10845.1806	NaN	NaN	0.4135	0.0201	0.8877	0.0142	0.0274	0.0301	0.0205
0.0	0.0	0.0	19036.2141	9281.1806	NaN	NaN	0.3278	0.02	0.8885	0.014	0.0273	0.0298	0.0203
0.0	0.0	0.0	22311.2141	8883.1806	NaN	NaN	0.2848	0.02	0.8888	0.014	0.0273	0.0297	0.0202
0.0	0.0	0.0	13554.2141	6066.1806	NaN	NaN	0.3092	0.02	0.8894	0.0138	0.0271	0.0296	0.0201
0.0	0.0	0.0	17497.2141	11021.1806	NaN	NaN	0.3865	0.0199	0.8895	0.0138	0.0272	0.0295	0.02
0.0	0.0	0.0	14157.2141	6654.1806	NaN	NaN	0.3197	0.0199	0.8903	0.0136	0.0269	0.0294	0.0199
0.0	0.0	0.0	14801.2141	8577.1806	NaN	NaN	0.3669	0.0198	0.8908	0.0136	0.0269	0.0291	0.0198
0.0	0.0	0.0	13732.2141	8727.1806	NaN	NaN	0.3886	0.0198	0.8915	0.0134	0.0267	0.029	0.0197
0.0	0.0	0.0	17988.2141	9322.1806	NaN	NaN	0.3413	0.0197	0.8919	0.0134	0.0267	0.0288	0.0195
0.0	0.0	0.0	17105.2141	8022.1806	NaN	NaN	0.3193	0.0195	0.8932	0.0132	0.0263	0.0283	0.0194
0.0	0.0	0.0	15680.2141	9323.1806	NaN	NaN	0.3729	0.0193	0.894	0.0132	0.0262	0.028	0.0193
0.0	0.0	0.0	14760.2141	9331.1806	NaN	NaN	0.3873	0.0193	0.8946	0.0131	0.026	0.0278	0.0193
0.0	0.0	0.0	18649.2141	8054.1806	NaN	NaN	0.3016	0.0191	0.8952	0.013	0.0258	0.0276	0.0192
0.0	0.0	0.0	17787.2141	5884.1806	NaN	NaN	0.2486	0.0191	0.8955	0.013	0.0257	0.0274	0.0192
0.0	0.0	0.0	14788.2141	9221.1806	NaN	NaN	0.3841	0.0191	0.8955	0.013	0.0258	0.0274	0.0192
0.0	0.0	0.0	15953.2141	8982.1806	NaN	NaN	0.3602	0.019	0.8955	0.013	0.026	0.0274	0.0192
0.0	0.0	0.0	12920.2141	10516.1806	NaN	NaN	0.4487	0.019	0.8957	0.0129	0.026	0.0273	0.0191
0.0	0.0	0.0	18443.2141	10076.1806	NaN	NaN	0.3533	0.019	0.8954	0.013	0.0262	0.0273	0.0191
0.0	0.0	0.0	16601.2141	11759.1806	NaN	NaN	0.4146	0.019	0.8953	0.013	0.0263	0.0274	0.0191
0.0	0.0	0.0	15800.2141	7617.1806	NaN	NaN	0.3253	0.019	0.8956	0.0129	0.0261	0.0273	0.019
0.0	0.0	0.0	16552.2141	7891.1806	NaN	NaN	0.3228	0.0191	0.8955	0.0129	0.0261	0.0273	0.019
0.0	0.0	0.0	16060.2141	6543.1806	NaN	NaN	0.2895	0.0192	0.8954	0.0129	0.026	0.0275	0.0189
0.0	0.0	0.0	18996.2141	11223.1806	NaN	NaN	0.3714	0.0194	0.895	0.013	0.0262	0.0276	0.0188
0.0	0.0	0.0	19159.2141	7289.1806	NaN	NaN	0.2756	0.0196	0.8945	0.0129	0.0263	0.0278	0.0188
0.0	0.0	0.0	17567.2141	7076.1806	NaN	NaN	0.2871	0.0199	0.8935	0.013	0.0267	0.0282	0.0187
0.0	0.0	0.0	16299.2141	8537.1806	NaN	NaN	0.3437	0.0201	0.893	0.013	0.0269	0.0284	0.0186
0.0	0.0	0.0	15424.2141	8640.1806	NaN	NaN	0.359	0.0202	0.8923	0.013	0.0273	0.0286	0.0186
0.0	0.0	0.0	16340.2141	4948.1806	NaN	NaN	0.2324	0.0204	0.8921	0.013	0.0273	0.0287	0.0185
0.0	0.0	0.0	16725.2141	11940.1806	NaN	NaN	0.4165	0.0205	0.8912	0.0131	0.0276	0.029	0.0186
0.0	0.0	0.0	17248.2141	9138.1806	NaN	NaN	0.3463	0.0207	0.8907	0.0131	0.0277	0.0292	0.0186
0.0	0.0	0.0	14316.2141	8432.1806	NaN	NaN	0.3707	0.0208	0.8909	0.013	0.0276	0.0291	0.0186
0.0	0.0	0.0	13697.2141	13062.1806	NaN	NaN	0.4881	0.0208	0.8907	0.013	0.0278	0.0292	0.0186
0.0	0.0	0.0	16612.2141	8592.1806	NaN	NaN	0.3409	0.0209	0.8911	0.0129	0.0275	0.0291	0.0184
0.0	0.0	0.0	17644.2141	8515.1806	NaN	NaN	0.3255	0.021	0.8911	0.0129	0.0275	0.0291	0.0184
0.0	0.0	0.0	18884.2141	6954.1806	NaN	NaN	0.2691	0.0211	0.8907	0.013	0.0275	0.0293	0.0183
0.0	0.0	0.0	17452.2141	9053.1806	NaN	NaN	0.3416	0.0213	0.8908	0.013	0.0275	0.0293	0.0182
0.0	0.0	0.0	17540.2141	6410.1806	NaN	NaN	0.2676	0.0213	0.8914	0.0128	0.0274	0.029	0.018
0.0	0.0	0.0	15062.2141	7531.1806	NaN	NaN	0.3333	0.0214	0.8915	0.0128	0.0275	0.0289	0.0179
0.0	0.0	0.0	17801.2141	11533.1806	NaN	NaN	0.3932	0.0214	0.8902	0.0129	0.0281	0.0293	0.018
0.0	0.0	0.0	18780.2141	11679.1806	NaN	NaN	0.3834	0.0215	0.8896	0.0129	0.0285	0.0295	0.0181
0.0	0.0	0.0	15347.2141	5932.1806	NaN	NaN	0.2788	0.0215	0.89	0.0129	0.0283	0.0294	0.018
0.0	0.0	0.0	17561.2141	6734.1806	NaN	NaN	0.2772	0.0216	0.8893	0.013	0.0286	0.0295	0.0181
0.0	0.0	0.0	14865.2141	6079.1806	NaN	NaN	0.2903	0.0217	0.8884	0.013	0.0289	0.0298	0.0182
0.0	0.0	0.0	17897.2141	9500.1806	NaN	NaN	0.3468	0.0217	0.8881	0.013	0.0291	0.0299	0.0182
0.0	0.0	0.0	19881.2141	10833.1806	NaN	NaN	0.3527	0.0217	0.8874	0.0131	0.0293	0.0301	0.0184
0.0	0.0	0.0	17544.2141	10327.1806	NaN	NaN	0.3705	0.0218	0.8869	0.0132	0.0294	0.0302	0.0185
0.0	0.0	0.0	18798.2141	9780.1806	NaN	NaN	0.3422	0.0218	0.8869	0.0132	0.0294	0.0302	0.0185
0.0	0.0	0.0	19803.2141	10169.1806	NaN	NaN	0.3393	0.0217	0.8865	0.0133	0.0297	0.0302	0.0186
0.0	0.0	0.0	15469.2141	14174.1806	NaN	NaN	0.4782	0.0216	0.8871	0.0132	0.0294	0.0301	0.0185
0.0	0.0	0.0	16155.2141	7237.1806	NaN	NaN	0.3094	0.0215	0.8884	0.0132	0.0288	0.0298	0.0184
0.0	0.0	0.0	17813.2141	10155.1806	NaN	NaN	0.3631	0.0215	0.888	0.0133	0.0288	0.0299	0.0185
0.0	0.0	0.0	14449.2141	8836.1806	NaN	NaN	0.3795	0.0215	0.8881	0.0133	0.0286	0.03	0.0186
0.0	0.0	0.0	16321.2141	10301.1806	NaN	NaN	0.3869	0.0214	0.8881	0.0133	0.0287	0.0299	0.0185
0.0	0.0	0.0	16235.2141	8390.1806	NaN	NaN	0.3407	0.0215	0.8879	0.0133	0.0287	0.03	0.0186
0.0	0.0	0.0	14510.2141	9154.1806	NaN	NaN	0.3868	0.0214	0.8877	0.0134	0.0289	0.03	0.0186
0.0	0.0	0.0	15477.2141	11195.1806	NaN	NaN	0.4197	0.0214	0.8879	0.0134	0.0289	0.0299	0.0186
0.0	0.0	0.0	14353.2141	8936.1806	NaN	NaN	0.3837	0.0212	0.8886	0.0133	0.0287	0.0297	0.0185
0.0	0.0	0.0	15940.2141	9743.1806	NaN	NaN	0.3794	0.0211	0.8896	0.0133	0.0283	0.0293	0.0184
0.0	0.0	0.0	15621.2141	9859.1806	NaN	NaN	0.3869	0.021	0.8903	0.0132	0.0279	0.0291	0.0184
0.0	0.0	0.0	14992.2141	7079.1806	NaN	NaN	0.3207	0.021	0.891	0.0132	0.0276	0.0289	0.0183
0.0	0.0	0.0	15550.2141	9530.1806	NaN	NaN	0.38	0.0209	0.8914	0.0132	0.0274	0.0288	0.0183
0.0	0.0	0.0	17442.2141	8582.1806	NaN	NaN	0.3298	0.0209	0.8915	0.0133	0.0273	0.0287	0.0183
0.0	0.0	0.0	14263.2141	6781.1806	NaN	NaN	0.3222	0.0209	0.8919	0.0133	0.0271	0.0286	0.0183
0.0	0.0	0.0	15778.2141	7642.1806	NaN	NaN	0.3263	0.0209	0.8916	0.0134	0.0272	0.0286	0.0183
0.0	0.0	0.0	17049.2141	10693.1806	NaN	NaN	0.3854	0.0208	0.8909	0.0135	0.0276	0.0287	0.0185
0.0	0.0	0.0	13246.2141	9003.1806	NaN	NaN	0.4046	0.0207	0.8919	0.0134	0.0272	0.0284	0.0184
0.0	0.0	0.0	17380.2141	10921.1806	NaN	NaN	0.3859	0.0205	0.8925	0.0134	0.0271	0.0281	0.0184
0.0	0.0	0.0	16368.2141	9841.1806	NaN	NaN	0.3755	0.0206	0.8924	0.0134	0.027	0.0281	0.0184
0.0	0.0	0.0	16522.2141	10635.1806	NaN	NaN	0.3916	0.0205	0.8923	0.0135	0.0271	0.0281	0.0185
0.0	0.0	0.0	20221.2141	12498.1806	NaN	NaN	0.382	0.0204	0.8919	0.0135	0.0273	0.0282	0.0186
0.0	0.0	0.0	15024.2141	8947.1806	NaN	NaN	0.3732	0.0205	0.8912	0.0136	0.0274	0.0285	0.0188
0.0	0.0	0.0	15089.2141	6307.1806	NaN	NaN	0.2948	0.0206	0.8903	0.0138	0.0276	0.0288	0.0189
0.0	0.0	0.0	13677.2141	8146.1806	NaN	NaN	0.3733	0.0207	0.8887	0.014	0.0283	0.0292	0.0192
0.0	0.0	0.0	14174.2141	8470.1806	NaN	NaN	0.3741	0.0208	0.8877	0.0141	0.0286	0.0295	0.0194
0.0	0.0	0.0	14799.2141	9911.1806	NaN	NaN	0.4011	0.0208	0.8873	0.0141	0.0288	0.0295	0.0195
0.0	0.0	0.0	14986.2141	10672.1806	NaN	NaN	0.4159	0.0208	0.8859	0.0143	0.0293	0.03	0.0198
0.0	0.0	0.0	16348.2141	12165.1806	NaN	NaN	0.4266	0.0208	0.8848	0.0145	0.0296	0.0303	0.02
0.0	0.0	0.0	20239.2141	12371.1806	NaN	NaN	0.3794	0.0207	0.8842	0.0145	0.0299	0.0304	0.0202
0.0	0.0	0.0	15802.2141	8653.1806	NaN	NaN	0.3538	0.0206	0.8837	0.0146	0.03	0.0307	0.0204
0.0	0.0	0.0	16751.2141	6000.1806	NaN	NaN	0.2637	0.0206	0.8835	0.0146	0.03	0.0309	0.0204
0.0	0.0	0.0	17987.2141	10766.1806	NaN	NaN	0.3744	0.0208	0.8819	0.0147	0.0305	0.0314	0.0207
0.0	0.0	0.0	14790.2141	7858.1806	NaN	NaN	0.347	0.0209	0.8809	0.0148	0.0307	0.0319	0.0208
0.0	0.0	0.0	15630.2141	10213.1806	NaN	NaN	0.3952	0.0211	0.88	0.0148	0.0311	0.0321	0.0209
0.0	0.0	0.0	17321.2141	9491.1806	NaN	NaN	0.354	0.0213	0.8787	0.0149	0.0315	0.0326	0.0211
0.0	0.0	0.0	13569.2141	9197.1806	NaN	NaN	0.404	0.0213	0.8781	0.0149	0.0317	0.0328	0.0211
0.0	0.0	0.0	14694.2141	9656.1806	NaN	NaN	0.3966	0.0214	0.8778	0.0149	0.0318	0.0328	0.0213
0.0	0.0	0.0	13642.2141	14651.1806	NaN	NaN	0.5178	0.0213	0.8774	0.015	0.0319	0.0329	0.0215
0.0	0.0	0.0	16559.2141	9823.1806	NaN	NaN	0.3723	0.021	0.879	0.0148	0.0311	0.0326	0.0214
0.0	0.0	0.0	17883.2141	8218.1806	NaN	NaN	0.3149	0.0209	0.8803	0.0147	0.0305	0.0323	0.0213
0.0	0.0	0.0	18035.2141	8093.1806	NaN	NaN	0.3097	0.0209	0.8801	0.0149	0.0303	0.0325	0.0214
0.0	0.0	0.0	15810.2141	10463.1806	NaN	NaN	0.3982	0.0208	0.8804	0.0148	0.0302	0.0324	0.0214
0.0	0.0	0.0	21399.2141	9438.1806	NaN	NaN	0.3061	0.0208	0.8807	0.0148	0.0301	0.0323	0.0213
0.0	0.0	0.0	13415.2141	6168.1806	NaN	NaN	0.315	0.0208	0.8812	0.0147	0.0298	0.0322	0.0213
0.0	0.0	0.0	17227.2141	7464.1806	NaN	NaN	0.3023	0.021	0.8807	0.0149	0.03	0.0323	0.0212
0.0	0.0	0.0	14981.2141	7396.1806	NaN	NaN	0.3305	0.0211	0.8802	0.0149	0.0302	0.0323	0.0213
0.0	0.0	0.0	19407.2141	11240.1806	NaN	NaN	0.3668	0.0211	0.8802	0.0149	0.0303	0.0322	0.0213
0.0	0.0	0.0	15674.2141	7481.1806	NaN	NaN	0.3231	0.021	0.8808	0.0148	0.03	0.0321	0.0213
0.0	0.0	0.0	19493.2141	9946.1806	NaN	NaN	0.3379	0.0209	0.8807	0.0149	0.0301	0.032	0.0214
0.0	0.0	0.0	16207.2141	9447.1806	NaN	NaN	0.3682	0.0208	0.8811	0.0148	0.0299	0.0319	0.0214
0.0	0.0	0.0	19266.2141	11114.1806	NaN	NaN	0.3658	0.0207	0.882	0.0147	0.0298	0.0314	0.0214
0.0	0.0	0.0	14277.2141	10002.1806	NaN	NaN	0.412	0.0206	0.8822	0.0147	0.0296	0.0315	0.0215
0.0	0.0	0.0	15953.2141	10869.1806	NaN	NaN	0.4052	0.0205	0.8825	0.0147	0.0295	0.0313	0.0214
0.0	0.0	0.0	14640.2141	10131.1806	NaN	NaN	0.409	0.0207	0.8825	0.0147	0.0294	0.0314	0.0213
0.0	0.0	0.0	19993.2141	5441.1806	NaN	NaN	0.2139	0.0208	0.8824	0.0148	0.0294	0.0313	0.0213
0.0	0.0	0.0	16594.2141	8053.1806	NaN	NaN	0.3267	0.0209	0.8819	0.0148	0.0295	0.0315	0.0214
0.0	0.0	0.0	18573.2141	10543.1806	NaN	NaN	0.3621	0.0211	0.8812	0.0149	0.0298	0.0316	0.0214
0.0	0.0	0.0	14666.2141	5156.1806	NaN	NaN	0.2601	0.0212	0.8808	0.0149	0.0298	0.0317	0.0215
0.0	0.0	0.0	18663.2141	10325.1806	NaN	NaN	0.3562	0.0213	0.8799	0.0151	0.0303	0.0317	0.0217
0.0	0.0	0.0	13876.2141	15148.1806	NaN	NaN	0.5219	0.0214	0.8791	0.015	0.0306	0.0319	0.0218
0.0	0.0	0.0	13729.2141	7406.1806	NaN	NaN	0.3504	0.0214	0.8798	0.015	0.0304	0.0317	0.0218
0.0	0.0	0.0	14893.2141	11834.1806	NaN	NaN	0.4428	0.0215	0.8793	0.015	0.0304	0.0318	0.0219
0.0	0.0	0.0	16852.2141	10893.1806	NaN	NaN	0.3926	0.0216	0.8788	0.0151	0.0305	0.032	0.0221
0.0	0.0	0.0	18545.2141	9532.1806	NaN	NaN	0.3395	0.0217	0.8787	0.0151	0.0304	0.032	0.0221
0.0	0.0	0.0	16957.2141	8105.1806	NaN	NaN	0.3234	0.0218	0.8779	0.0153	0.0305	0.0323	0.0223
0.0	0.0	0.0	15420.2141	10957.1806	NaN	NaN	0.4154	0.022	0.8766	0.0155	0.0309	0.0326	0.0225
0.0	0.0	0.0	17099.2141	8933.1806	NaN	NaN	0.3432	0.0221	0.8769	0.0154	0.0308	0.0324	0.0224
0.0	0.0	0.0	15319.2141	11055.1806	NaN	NaN	0.4192	0.0221	0.8769	0.0154	0.0308	0.0323	0.0225
0.0	0.0	0.0	15536.2141	9433.1806	NaN	NaN	0.3778	0.0222	0.8763	0.0155	0.031	0.0326	0.0225
0.0	0.0	0.0	19596.2141	11987.1806	NaN	NaN	0.3795	0.0222	0.8759	0.0155	0.0312	0.0326	0.0226
0.0	0.0	0.0	17807.2141	11282.1806	NaN	NaN	0.3878	0.0222	0.8759	0.0155	0.0311	0.0326	0.0226
0.0	0.0	0.0	14280.2141	9283.1806	NaN	NaN	0.394	0.0221	0.8764	0.0154	0.0309	0.0326	0.0226
0.0	0.0	0.0	14076.2141	8070.1806	NaN	NaN	0.3644	0.0222	0.8762	0.0155	0.0308	0.0327	0.0225
0.0	0.0	0.0	17674.2141	9543.1806	NaN	NaN	0.3506	0.0223	0.8757	0.0156	0.0311	0.0328	0.0226
0.0	0.0	0.0	15600.2141	9901.1806	NaN	NaN	0.3883	0.0224	0.8757	0.0155	0.031	0.033	0.0225
0.0	0.0	0.0	15846.2141	8400.1806	NaN	NaN	0.3465	0.0224	0.8755	0.0156	0.031	0.0331	0.0225
0.0	0.0	0.0	16158.2141	9638.1806	NaN	NaN	0.3736	0.0225	0.875	0.0156	0.031	0.0334	0.0225
0.0	0.0	0.0	18995.2141	8401.1806	NaN	NaN	0.3067	0.0225	0.8757	0.0155	0.0308	0.0331	0.0223
0.0	0.0	0.0	14550.2141	11455.1806	NaN	NaN	0.4405	0.0224	0.8764	0.0154	0.0305	0.033	0.0222
0.0	0.0	0.0	15285.2141	8551.1806	NaN	NaN	0.3587	0.0224	0.8767	0.0155	0.0303	0.033	0.0222
0.0	0.0	0.0	13922.2141	12793.1806	NaN	NaN	0.4789	0.0223	0.8775	0.0154	0.03	0.0328	0.0221
0.0	0.0	0.0	18283.2141	10746.1806	NaN	NaN	0.3702	0.0222	0.878	0.0154	0.0297	0.0326	0.022
0.0	0.0	0.0	15330.2141	9205.1806	NaN	NaN	0.3752	0.0221	0.8791	0.0153	0.0293	0.0324	0.0219
0.0	0.0	0.0	13576.2141	11357.1806	NaN	NaN	0.4555	0.0219	0.8795	0.0153	0.0291	0.0322	0.0219
0.0	0.0	0.0	18012.2141	8380.1806	NaN	NaN	0.3175	0.0218	0.8802	0.0153	0.0289	0.032	0.0218
0.0	0.0	0.0	16718.2141	8588.1806	NaN	NaN	0.3394	0.0219	0.881	0.0152	0.0286	0.0318	0.0216
0.0	0.0	0.0	17063.2141	8450.1806	NaN	NaN	0.3312	0.0219	0.8808	0.0153	0.0286	0.0318	0.0216
0.0	0.0	0.0	19839.2141	9951.1806	NaN	NaN	0.334	0.022	0.8799	0.0154	0.0289	0.0321	0.0218
0.0	0.0	0.0	13856.2141	8433.1806	NaN	NaN	0.3783	0.022	0.8804	0.0153	0.0287	0.0319	0.0216
0.0	0.0	0.0	19328.2141	7083.1806	NaN	NaN	0.2682	0.0219	0.8803	0.0153	0.0289	0.0319	0.0217
0.0	0.0	0.0	17069.2141	8381.1806	NaN	NaN	0.3293	0.022	0.8796	0.0154	0.0292	0.0321	0.0218
0.0	0.0	0.0	15201.2141	11831.1806	NaN	NaN	0.4377	0.0218	0.8797	0.0154	0.0294	0.032	0.0218
0.0	0.0	0.0	19577.2141	9767.1806	NaN	NaN	0.3328	0.0217	0.8806	0.0152	0.0292	0.0317	0.0216
0.0	0.0	0.0	15544.2141	10191.1806	NaN	NaN	0.396	0.0216	0.8807	0.0152	0.0293	0.0316	0.0217
0.0	0.0	0.0	15497.2141	13550.1806	NaN	NaN	0.4665	0.0214	0.8808	0.0151	0.0294	0.0315	0.0217
0.0	0.0	0.0	14459.2141	9538.1806	NaN	NaN	0.3975	0.0213	0.8821	0.0149	0.0291	0.0312	0.0215
0.0	0.0	0.0	17225.2141	8803.1806	NaN	NaN	0.3382	0.0211	0.8826	0.0149	0.029	0.0309	0.0215
0.0	0.0	0.0	17200.2141	6943.1806	NaN	NaN	0.2876	0.0209	0.8832	0.0148	0.0289	0.0308	0.0215
0.0	0.0	0.0	15080.2141	9058.1806	NaN	NaN	0.3753	0.0208	0.8837	0.0148	0.0288	0.0306	0.0214
0.0	0.0	0.0	16343.2141	10260.1806	NaN	NaN	0.3857	0.0207	0.8841	0.0147	0.0287	0.0304	0.0213
0.0	0.0	0.0	14713.2141	8889.1806	NaN	NaN	0.3766	0.0207	0.8844	0.0146	0.0287	0.0303	0.0213
0.0	0.0	0.0	14208.2141	10875.1806	NaN	NaN	0.4336	0.0206	0.8847	0.0146	0.0286	0.0302	0.0213
0.0	0.0	0.0	16190.2141	9459.1806	NaN	NaN	0.3688	0.0205	0.8857	0.0145	0.0284	0.0299	0.021
0.0	0.0	0.0	16940.2141	7892.1806	NaN	NaN	0.3178	0.0204	0.8862	0.0144	0.0282	0.0297	0.021
0.0	0.0	0.0	19527.2141	8144.1806	NaN	NaN	0.2943	0.0203	0.8863	0.0144	0.0282	0.0297	0.021
0.0	0.0	0.0	16979.2141	11872.1806	NaN	NaN	0.4115	0.0201	0.887	0.0143	0.0282	0.0295	0.021
0.0	0.0	0.0	14933.2141	11471.1806	NaN	NaN	0.4344	0.0199	0.8882	0.0142	0.0278	0.0291	0.0209
0.0	0.0	0.0	14005.2141	7282.1806	NaN	NaN	0.3421	0.0197	0.8897	0.014	0.0272	0.0287	0.0207
0.0	0.0	0.0	11668.2141	10983.1806	NaN	NaN	0.4849	0.0195	0.8906	0.0139	0.0269	0.0285	0.0205
0.0	0.0	0.0	19460.2141	10559.1806	NaN	NaN	0.3517	0.0194	0.8913	0.0139	0.0267	0.0284	0.0204
0.0	0.0	0.0	17187.2141	7899.1806	NaN	NaN	0.3149	0.0194	0.8923	0.0138	0.0262	0.0281	0.0201
0.0	0.0	0.0	15559.2141	7272.1806	NaN	NaN	0.3185	0.0195	0.8926	0.0138	0.026	0.028	0.02
0.0	0.0	0.0	18001.2141	8804.1806	NaN	NaN	0.3284	0.0194	0.8926	0.0138	0.0262	0.028	0.02
0.0	0.0	0.0	14979.2141	8945.1806	NaN	NaN	0.3739	0.0195	0.8925	0.0138	0.0262	0.0281	0.02
0.0	0.0	0.0	16027.2141	6973.1806	NaN	NaN	0.3032	0.0195	0.893	0.0138	0.0259	0.0279	0.0198
0.0	0.0	0.0	19488.2141	10270.1806	NaN	NaN	0.3451	0.0197	0.8917	0.0139	0.0263	0.0283	0.02
0.0	0.0	0.0	17710.2141	8208.1806	NaN	NaN	0.3167	0.0198	0.8916	0.0139	0.0263	0.0284	0.0201
0.0	0.0	0.0	18824.2141	9727.1806	NaN	NaN	0.3407	0.0198	0.8916	0.0139	0.0263	0.0284	0.0201
0.0	0.0	0.0	14663.2141	9847.1806	NaN	NaN	0.4018	0.0199	0.891	0.014	0.0263	0.0286	0.0202
0.0	0.0	0.0	21258.2141	12423.1806	NaN	NaN	0.3688	0.02	0.8895	0.0142	0.0269	0.029	0.0205
0.0	0.0	0.0	18653.2141	13218.1806	NaN	NaN	0.4147	0.0201	0.8887	0.0143	0.027	0.0293	0.0207
0.0	0.0	0.0	13388.2141	10745.1806	NaN	NaN	0.4452	0.0202	0.8884	0.0144	0.0269	0.0294	0.0207
0.0	0.0	0.0	17827.2141	5165.1806	NaN	NaN	0.2246	0.0204	0.8879	0.0144	0.0269	0.0296	0.0208
0.0	0.0	0.0	16354.2141	6536.1806	NaN	NaN	0.2855	0.0205	0.8873	0.0145	0.0271	0.0297	0.0209
0.0	0.0	0.0	21165.2141	13642.1806	NaN	NaN	0.3919	0.0206	0.8865	0.0145	0.0275	0.0299	0.021
0.0	0.0	0.0	15590.2141	11316.1806	NaN	NaN	0.4206	0.0207	0.8864	0.0145	0.0275	0.03	0.0209
0.0	0.0	0.0	20857.2141	8432.1806	NaN	NaN	0.2879	0.0207	0.8853	0.0146	0.028	0.0302	0.0211
0.0	0.0	0.0	16149.2141	11193.1806	NaN	NaN	0.4094	0.0207	0.8854	0.0145	0.0281	0.0302	0.021
0.0	0.0	0.0	14981.2141	7894.1806	NaN	NaN	0.3451	0.0207	0.8858	0.0144	0.0282	0.03	0.0208
0.0	0.0	0.0	14354.2141	8364.1806	NaN	NaN	0.3682	0.0208	0.8862	0.0143	0.0281	0.0299	0.0207
0.0	0.0	0.0	16427.2141	7926.1806	NaN	NaN	0.3255	0.0208	0.8857	0.0144	0.0284	0.0301	0.0207
0.0	0.0	0.0	18099.2141	11147.1806	NaN	NaN	0.3811	0.0208	0.8854	0.0143	0.0286	0.0302	0.0207
0.0	0.0	0.0	17286.2141	6869.1806	NaN	NaN	0.2844	0.0208	0.8857	0.0143	0.0285	0.0301	0.0206
0.0	0.0	0.0	15317.2141	9644.1806	NaN	NaN	0.3864	0.0208	0.8853	0.0143	0.0287	0.0302	0.0206
0.0	0.0	0.0	15780.2141	11674.1806	NaN	NaN	0.4252	0.0208	0.8854	0.0142	0.0288	0.0302	0.0206
0.0	0.0	0.0	13601.2141	10426.1806	NaN	NaN	0.4339	0.0207	0.8861	0.0141	0.0285	0.03	0.0205
0.0	0.0	0.0	15048.2141	8766.1806	NaN	NaN	0.3681	0.0206	0.8866	0.0141	0.0281	0.03	0.0205
0.0	0.0	0.0	13470.2141	9465.1806	NaN	NaN	0.4127	0.0205	0.8873	0.0141	0.0277	0.0299	0.0204
0.0	0.0	0.0	20332.2141	8079.1806	NaN	NaN	0.2844	0.0206	0.8878	0.0141	0.0274	0.0298	0.0203
0.0	0.0	0.0	15987.2141	6455.1806	NaN	NaN	0.2876	0.0206	0.8889	0.0141	0.0268	0.0295	0.0202
0.0	0.0	0.0	18525.2141	9864.1806	NaN	NaN	0.3475	0.0206	0.8878	0.0143	0.0272	0.0298	0.0203
0.0	0.0	0.0	15166.2141	10918.1806	NaN	NaN	0.4186	0.0207	0.8877	0.0143	0.0272	0.0298	0.0204
0.0	0.0	0.0	16599.2141	7840.1806	NaN	NaN	0.3208	0.0206	0.8884	0.0142	0.027	0.0296	0.0202
0.0	0.0	0.0	16799.2141	9728.1806	NaN	NaN	0.3667	0.0206	0.8885	0.0142	0.0269	0.0295	0.0202
0.0	0.0	0.0	15325.2141	8314.1806	NaN	NaN	0.3517	0.0207	0.8877	0.0144	0.0271	0.0298	0.0203
0.0	0.0	0.0	17676.2141	13881.1806	NaN	NaN	0.4399	0.0207	0.8876	0.0144	0.0272	0.0299	0.0203
0.0	0.0	0.0	14479.2141	11719.1806	NaN	NaN	0.4473	0.0207	0.8884	0.0142	0.0268	0.0297	0.0202
0.0	0.0	0.0	19592.2141	6586.1806	NaN	NaN	0.2516	0.0208	0.8883	0.0143	0.0266	0.0298	0.0202
0.0	0.0	0.0	14739.2141	11572.1806	NaN	NaN	0.4398	0.021	0.8876	0.0144	0.0266	0.0301	0.0203
0.0	0.0	0.0	19692.2141	12302.1806	NaN	NaN	0.3845	0.021	0.887	0.0145	0.0269	0.0303	0.0203
0.0	0.0	0.0	19021.2141	9190.1806	NaN	NaN	0.3258	0.0211	0.8875	0.0144	0.0266	0.0302	0.0202
0.0	0.0	0.0	14255.2141	9368.1806	NaN	NaN	0.3966	0.0212	0.8872	0.0145	0.0267	0.0302	0.0202
0.0	0.0	0.0	15192.2141	9214.1806	NaN	NaN	0.3775	0.0214	0.8869	0.0145	0.0267	0.0304	0.0201
0.0	0.0	0.0	20453.2141	5928.1806	NaN	NaN	0.2247	0.0215	0.8867	0.0145	0.0268	0.0304	0.02
0.0	0.0	0.0	21235.2141	9138.1806	NaN	NaN	0.3009	0.0216	0.8863	0.0145	0.027	0.0305	0.02
0.0	0.0	0.0	14260.2141	6969.1806	NaN	NaN	0.3283	0.0218	0.8857	0.0145	0.0271	0.0308	0.02
0.0	0.0	0.0	16019.2141	4892.1806	NaN	NaN	0.2339	0.022	0.8848	0.0146	0.0273	0.0311	0.0201
0.0	0.0	0.0	18060.2141	9849.1806	NaN	NaN	0.3529	0.022	0.8842	0.0146	0.0277	0.0312	0.0202
0.0	0.0	0.0	17300.2141	8641.1806	NaN	NaN	0.3331	0.0221	0.8843	0.0145	0.0278	0.0312	0.0201
0.0	0.0	0.0	13847.2141	9068.1806	NaN	NaN	0.3957	0.0222	0.8844	0.0145	0.0277	0.0312	0.0201
0.0	0.0	0.0	15781.2141	10314.1806	NaN	NaN	0.3952	0.0221	0.8839	0.0145	0.028	0.0314	0.0201
0.0	0.0	0.0	16136.2141	10484.1806	NaN	NaN	0.3938	0.022	0.8847	0.0143	0.0278	0.0312	0.02
0.0	0.0	0.0	20510.2141	7877.1806	NaN	NaN	0.2775	0.0219	0.8859	0.0141	0.0276	0.0307	0.0197
0.0	0.0	0.0	17956.2141	8436.1806	NaN	NaN	0.3196	0.0219	0.8862	0.0141	0.0276	0.0306	0.0196
0.0	0.0	0.0	14614.2141	8628.1806	NaN	NaN	0.3712	0.0217	0.8869	0.014	0.0276	0.0304	0.0195
0.0	0.0	0.0	18294.2141	10589.1806	NaN	NaN	0.3666	0.0215	0.8878	0.0138	0.0275	0.03	0.0194
0.0	0.0	0.0	13726.2141	5369.1806	NaN	NaN	0.2812	0.0212	0.8897	0.0136	0.027	0.0294	0.019
0.0	0.0	0.0	19826.2141	9683.1806	NaN	NaN	0.3281	0.021	0.8904	0.0135	0.0271	0.0292	0.0189
0.0	0.0	0.0	17945.2141	7295.1806	NaN	NaN	0.289	0.0209	0.8909	0.0134	0.027	0.0291	0.0188
0.0	0.0	0.0	16996.2141	8758.1806	NaN	NaN	0.3401	0.0206	0.8916	0.0133	0.0271	0.0288	0.0187
0.0	0.0	0.0	15933.2141	9139.1806	NaN	NaN	0.3645	0.0205	0.8925	0.0131	0.0268	0.0285	0.0185
0.0	0.0	0.0	15393.2141	6401.1806	NaN	NaN	0.2937	0.0204	0.8932	0.0131	0.0267	0.0282	0.0185
0.0	0.0	0.0	15086.2141	11556.1806	NaN	NaN	0.4338	0.0204	0.8936	0.013	0.0265	0.0281	0.0184
0.0	0.0	0.0	15670.2141	6197.1806	NaN	NaN	0.2834	0.0202	0.8945	0.0129	0.0262	0.0278	0.0183
0.0	0.0	0.0	17321.2141	13704.1806	NaN	NaN	0.4417	0.0201	0.8946	0.0129	0.0262	0.0278	0.0184
0.0	0.0	0.0	15221.2141	4739.1806	NaN	NaN	0.2374	0.0201	0.8959	0.0128	0.0255	0.0274	0.0182
0.0	0.0	0.0	17328.2141	9931.1806	NaN	NaN	0.3643	0.02	0.8957	0.0128	0.0256	0.0275	0.0183
0.0	0.0	0.0	16595.2141	7960.1806	NaN	NaN	0.3242	0.02	0.8958	0.0128	0.0255	0.0275	0.0183
0.0	0.0	0.0	15823.2141	8758.1806	NaN	NaN	0.3563	0.0199	0.896	0.0129	0.0255	0.0273	0.0184
0.0	0.0	0.0	13038.2141	10547.1806	NaN	NaN	0.4472	0.0199	0.8962	0.0129	0.0252	0.0273	0.0184
0.0	0.0	0.0	16457.2141	6174.1806	NaN	NaN	0.2728	0.0199	0.8964	0.013	0.0251	0.0272	0.0184
0.0	0.0	0.0	18473.2141	11944.1806	NaN	NaN	0.3927	0.0199	0.8958	0.0131	0.0253	0.0273	0.0186
0.0	0.0	0.0	19056.2141	7731.1806	NaN	NaN	0.2886	0.0198	0.8959	0.0132	0.0252	0.0273	0.0186
0.0	0.0	0.0	16030.2141	11079.1806	NaN	NaN	0.4087	0.0198	0.8962	0.0132	0.0252	0.0271	0.0186
0.0	0.0	0.0	20724.2141	8149.1806	NaN	NaN	0.2822	0.0199	0.8958	0.0133	0.0253	0.0271	0.0187
0.0	0.0	0.0	16188.2141	8729.1806	NaN	NaN	0.3503	0.0199	0.8952	0.0133	0.0256	0.0272	0.0188
0.0	0.0	0.0	15770.2141	9532.1806	NaN	NaN	0.3767	0.0201	0.8948	0.0133	0.0257	0.0273	0.0188
0.0	0.0	0.0	20117.2141	7481.1806	NaN	NaN	0.2711	0.0203	0.8939	0.0134	0.026	0.0275	0.0188
0.0	0.0	0.0	16703.2141	3996.1806	NaN	NaN	0.1931	0.0205	0.8926	0.0135	0.0264	0.028	0.019
0.0	0.0	0.0	13212.2141	7804.1806	NaN	NaN	0.3713	0.0208	0.8912	0.0137	0.0269	0.0284	0.0191
0.0	0.0	0.0	14877.2141	9063.1806	NaN	NaN	0.3786	0.0211	0.89	0.0137	0.0273	0.0288	0.0191
0.0	0.0	0.0	15238.2141	7482.1806	NaN	NaN	0.3293	0.0212	0.8896	0.0137	0.0275	0.029	0.019
0.0	0.0	0.0	20084.2141	6312.1806	NaN	NaN	0.2391	0.0215	0.8884	0.0138	0.0279	0.0295	0.019
0.0	0.0	0.0	15718.2141	11635.1806	NaN	NaN	0.4254	0.0219	0.8863	0.014	0.0285	0.0302	0.0191
0.0	0.0	0.0	18100.2141	11400.1806	NaN	NaN	0.3864	0.0219	0.8854	0.014	0.0289	0.0306	0.0192
0.0	0.0	0.0	17426.2141	10436.1806	NaN	NaN	0.3746	0.0218	0.8863	0.0137	0.0287	0.0305	0.019
0.0	0.0	0.0	17725.2141	6385.1806	NaN	NaN	0.2648	0.0217	0.8869	0.0137	0.0284	0.0304	0.019
0.0	0.0	0.0	18079.2141	11652.1806	NaN	NaN	0.3919	0.0217	0.8868	0.0136	0.0284	0.0305	0.0189
0.0	0.0	0.0	15128.2141	12596.1806	NaN	NaN	0.4543	0.0217	0.8874	0.0135	0.0281	0.0304	0.0189
0.0	0.0	0.0	16264.2141	11417.1806	NaN	NaN	0.4124	0.0216	0.8884	0.0134	0.0277	0.0301	0.0188
0.0	0.0	0.0	17702.2141	7407.1806	NaN	NaN	0.295	0.0216	0.8894	0.0133	0.0272	0.0298	0.0187
0.0	0.0	0.0	13536.2141	5501.1806	NaN	NaN	0.289	0.0216	0.8896	0.0133	0.0271	0.0298	0.0187
0.0	0.0	0.0	19299.2141	7298.1806	NaN	NaN	0.2744	0.0215	0.89	0.0133	0.027	0.0296	0.0187
0.0	0.0	0.0	13635.2141	8703.1806	NaN	NaN	0.3896	0.0213	0.891	0.0132	0.0267	0.0292	0.0186
0.0	0.0	0.0	18530.2141	7905.1806	NaN	NaN	0.299	0.0212	0.8916	0.0132	0.0265	0.029	0.0185
0.0	0.0	0.0	14771.2141	7792.1806	NaN	NaN	0.3453	0.0211	0.8919	0.0131	0.0264	0.0288	0.0186
0.0	0.0	0.0	18596.2141	11698.1806	NaN	NaN	0.3862	0.021	0.8916	0.0133	0.0265	0.0289	0.0187
0.0	0.0	0.0	17810.2141	6147.1806	NaN	NaN	0.2566	0.021	0.8927	0.0131	0.0261	0.0286	0.0185
0.0	0.0	0.0	20969.2141	5494.1806	NaN	NaN	0.2076	0.0209	0.8927	0.0132	0.0261	0.0285	0.0186
0.0	0.0	0.0	18631.2141	5733.1806	NaN	NaN	0.2353	0.021	0.8921	0.0133	0.0261	0.0287	0.0187
0.0	0.0	0.0	16140.2141	9509.1806	NaN	NaN	0.3707	0.021	0.8913	0.0135	0.0264	0.0289	0.0189
0.0	0.0	0.0	16035.2141	8889.1806	NaN	NaN	0.3566	0.0211	0.891	0.0135	0.0265	0.029	0.0189
0.0	0.0	0.0	17351.2141	9496.1806	NaN	NaN	0.3537	0.021	0.891	0.0136	0.0265	0.0289	0.019
0.0	0.0	0.0	17112.2141	9133.1806	NaN	NaN	0.348	0.021	0.8904	0.0137	0.0267	0.029	0.0191
0.0	0.0	0.0	15012.2141	7463.1806	NaN	NaN	0.3321	0.021	0.8908	0.0137	0.0266	0.0289	0.019
0.0	0.0	0.0	17825.2141	11351.1806	NaN	NaN	0.3891	0.0208	0.8907	0.0137	0.0268	0.0288	0.0191
0.0	0.0	0.0	21909.2141	9306.1806	NaN	NaN	0.2981	0.0208	0.8904	0.0137	0.0269	0.0289	0.0192
0.0	0.0	0.0	14969.2141	9767.1806	NaN	NaN	0.3949	0.0208	0.8903	0.0137	0.027	0.029	0.0192
0.0	0.0	0.0	17545.2141	12032.1806	NaN	NaN	0.4068	0.0208	0.8894	0.0138	0.0274	0.0292	0.0194
0.0	0.0	0.0	14659.2141	7820.1806	NaN	NaN	0.3479	0.0208	0.8885	0.0139	0.0277	0.0295	0.0196
0.0	0.0	0.0	11402.2141	9341.1806	NaN	NaN	0.4503	0.0208	0.8881	0.0139	0.028	0.0295	0.0197
0.0	0.0	0.0	13630.2141	10207.1806	NaN	NaN	0.4282	0.0208	0.888	0.0139	0.028	0.0296	0.0197
0.0	0.0	0.0	16907.2141	7847.1806	NaN	NaN	0.317	0.0208	0.8873	0.014	0.0281	0.0299	0.0199
0.0	0.0	0.0	16294.2141	9519.1806	NaN	NaN	0.3688	0.0208	0.8867	0.0141	0.0282	0.0302	0.02
0.0	0.0	0.0	17384.2141	10131.1806	NaN	NaN	0.3682	0.0208	0.886	0.0142	0.0284	0.0304	0.0202
0.0	0.0	0.0	16777.2141	10452.1806	NaN	NaN	0.3839	0.0208	0.8855	0.0143	0.0286	0.0305	0.0204
0.0	0.0	0.0	16142.2141	6840.1806	NaN	NaN	0.2976	0.0206	0.8856	0.0142	0.0286	0.0305	0.0205
0.0	0.0	0.0	13205.2141	7673.1806	NaN	NaN	0.3675	0.0206	0.8854	0.0142	0.0286	0.0306	0.0205
0.0	0.0	0.0	19502.2141	9585.1806	NaN	NaN	0.3295	0.0206	0.8844	0.0144	0.0289	0.0309	0.0208
0.0	0.0	0.0	17915.2141	8830.1806	NaN	NaN	0.3302	0.0206	0.8842	0.0144	0.0289	0.0311	0.0209
0.0	0.0	0.0	12388.2141	7912.1806	NaN	NaN	0.3898	0.0206	0.8844	0.0144	0.0285	0.0312	0.0209
0.0	0.0	0.0	19955.2141	7645.1806	NaN	NaN	0.277	0.0208	0.8833	0.0145	0.0288	0.0316	0.021
0.0	0.0	0.0	11834.2141	8079.1806	NaN	NaN	0.4057	0.0209	0.8826	0.0146	0.0289	0.0318	0.0211
0.0	0.0	0.0	16532.2141	9892.1806	NaN	NaN	0.3744	0.021	0.8823	0.0147	0.029	0.0319	0.0212
0.0	0.0	0.0	18784.2141	8011.1806	NaN	NaN	0.299	0.0211	0.8816	0.0147	0.0291	0.0322	0.0213
0.0	0.0	0.0	15544.2141	7770.1806	NaN	NaN	0.3333	0.0211	0.8815	0.0148	0.0291	0.0322	0.0214
0.0	0.0	0.0	20984.2141	10081.1806	NaN	NaN	0.3245	0.0211	0.8808	0.0148	0.0293	0.0324	0.0215
0.0	0.0	0.0	15170.2141	10651.1806	NaN	NaN	0.4125	0.0212	0.8805	0.0148	0.0294	0.0326	0.0216
0.0	0.0	0.0	17280.2141	11093.1806	NaN	NaN	0.391	0.0212	0.8805	0.0149	0.0292	0.0326	0.0216
0.0	0.0	0.0	19079.2141	7101.1806	NaN	NaN	0.2712	0.0213	0.8806	0.0149	0.029	0.0326	0.0216
0.0	0.0	0.0	17190.2141	7699.1806	NaN	NaN	0.3093	0.0214	0.88	0.015	0.0291	0.0328	0.0217
0.0	0.0	0.0	20102.2141	8612.1806	NaN	NaN	0.2999	0.0215	0.8797	0.015	0.0291	0.0329	0.0218
0.0	0.0	0.0	18319.2141	9555.1806	NaN	NaN	0.3428	0.0216	0.879	0.0152	0.0294	0.0331	0.0219
0.0	0.0	0.0	15892.2141	9285.1806	NaN	NaN	0.3688	0.0216	0.878	0.0153	0.0297	0.0333	0.0221
0.0	0.0	0.0	17994.2141	10732.1806	NaN	NaN	0.3736	0.0216	0.8773	0.0154	0.03	0.0335	0.0222
0.0	0.0	0.0	14310.2141	8905.1806	NaN	NaN	0.3836	0.0217	0.877	0.0154	0.03	0.0336	0.0223
0.0	0.0	0.0	15994.2141	6272.1806	NaN	NaN	0.2817	0.0217	0.8769	0.0154	0.03	0.0336	0.0223
0.0	0.0	0.0	17046.2141	7522.1806	NaN	NaN	0.3062	0.0219	0.8762	0.0155	0.0302	0.0338	0.0224
0.0	0.0	0.0	17537.2141	9847.1806	NaN	NaN	0.3596	0.022	0.8752	0.0156	0.0305	0.0341	0.0225
0.0	0.0	0.0	20432.2141	8071.1806	NaN	NaN	0.2832	0.0222	0.8745	0.0157	0.0307	0.0344	0.0226
0.0	0.0	0.0	15221.2141	8938.1806	NaN	NaN	0.37	0.0223	0.8739	0.0157	0.0309	0.0345	0.0226
0.0	0.0	0.0	19147.2141	8639.1806	NaN	NaN	0.3109	0.0224	0.8732	0.0158	0.0312	0.0347	0.0227
0.0	0.0	0.0	16300.2141	9179.1806	NaN	NaN	0.3603	0.0224	0.8734	0.0157	0.0313	0.0346	0.0227
0.0	0.0	0.0	15549.2141	8420.1806	NaN	NaN	0.3513	0.0223	0.8739	0.0156	0.0312	0.0344	0.0226
0.0	0.0	0.0	16470.2141	12105.1806	NaN	NaN	0.4236	0.0221	0.8745	0.0156	0.031	0.0342	0.0226
0.0	0.0	0.0	17429.2141	9544.1806	NaN	NaN	0.3538	0.0219	0.8751	0.0156	0.0308	0.034	0.0226
0.0	0.0	0.0	17557.2141	9547.1806	NaN	NaN	0.3522	0.0217	0.8758	0.0155	0.0306	0.0338	0.0225
0.0	0.0	0.0	17318.2141	9988.1806	NaN	NaN	0.3658	0.0215	0.8767	0.0155	0.0304	0.0335	0.0224
0.0	0.0	0.0	17608.2141	8938.1806	NaN	NaN	0.3367	0.0213	0.8776	0.0154	0.0302	0.0332	0.0224
0.0	0.0	0.0	15826.2141	5561.1806	NaN	NaN	0.26	0.0211	0.8789	0.0152	0.0299	0.0328	0.0221
0.0	0.0	0.0	18195.2141	10610.1806	NaN	NaN	0.3683	0.0209	0.8787	0.0153	0.0302	0.0326	0.0222
0.0	0.0	0.0	17174.2141	9134.1806	NaN	NaN	0.3472	0.0208	0.8788	0.0153	0.0302	0.0327	0.0222
0.0	0.0	0.0	16061.2141	9552.1806	NaN	NaN	0.3729	0.0206	0.8796	0.0152	0.0301	0.0324	0.0221
0.0	0.0	0.0	13099.2141	6898.1806	NaN	NaN	0.345	0.0205	0.8798	0.0152	0.0301	0.0324	0.0222
0.0	0.0	0.0	13036.2141	8115.1806	NaN	NaN	0.3837	0.0204	0.8799	0.0153	0.03	0.0323	0.0221
0.0	0.0	0.0	14365.2141	9844.1806	NaN	NaN	0.4066	0.0203	0.8803	0.0152	0.0299	0.0322	0.0221
0.0	0.0	0.0	16957.2141	10849.1806	NaN	NaN	0.3902	0.0203	0.8803	0.0153	0.0299	0.0322	0.0221
0.0	0.0	0.0	16432.2141	9948.1806	NaN	NaN	0.3771	0.0203	0.8799	0.0154	0.0299	0.0323	0.0222
0.0	0.0	0.0	16904.2141	12707.1806	NaN	NaN	0.4291	0.0202	0.8798	0.0155	0.03	0.0323	0.0223
0.0	0.0	0.0	16348.2141	7725.1806	NaN	NaN	0.3209	0.0201	0.8804	0.0154	0.0297	0.0322	0.0222
0.0	0.0	0.0	18395.2141	7550.1806	NaN	NaN	0.291	0.02	0.8811	0.0154	0.0294	0.0319	0.0222
0.0	0.0	0.0	16176.2141	10944.1806	NaN	NaN	0.4035	0.02	0.881	0.0154	0.0293	0.0321	0.0222
0.0	0.0	0.0	17993.2141	8403.1806	NaN	NaN	0.3183	0.0201	0.8809	0.0155	0.0292	0.0321	0.0221
0.0	0.0	0.0	19219.2141	10234.1806	NaN	NaN	0.3475	0.0202	0.8802	0.0156	0.0295	0.0323	0.0222
0.0	0.0	0.0	17815.2141	7768.1806	NaN	NaN	0.3036	0.0204	0.879	0.0157	0.0299	0.0327	0.0224
0.0	0.0	0.0	13721.2141	6841.1806	NaN	NaN	0.3327	0.0206	0.8782	0.0158	0.0302	0.0329	0.0224
0.0	0.0	0.0	17336.2141	7600.1806	NaN	NaN	0.3048	0.0207	0.8771	0.0158	0.0307	0.0332	0.0225
0.0	0.0	0.0	14925.2141	7523.1806	NaN	NaN	0.3351	0.0208	0.8765	0.0159	0.0309	0.0333	0.0226
0.0	0.0	0.0	15438.2141	10571.1806	NaN	NaN	0.4064	0.0209	0.876	0.0159	0.0311	0.0335	0.0226
0.0	0.0	0.0	17585.2141	9594.1806	NaN	NaN	0.353	0.0209	0.8756	0.0159	0.0312	0.0338	0.0227
0.0	0.0	0.0	17651.2141	10545.1806	NaN	NaN	0.374	0.0209	0.8753	0.0159	0.0313	0.0339	0.0227
0.0	0.0	0.0	17752.2141	10182.1806	NaN	NaN	0.3645	0.0209	0.8753	0.0159	0.0313	0.034	0.0227
0.0	0.0	0.0	14856.2141	7477.1806	NaN	NaN	0.3348	0.0209	0.8757	0.0158	0.0311	0.034	0.0225
0.0	0.0	0.0	16943.2141	10324.1806	NaN	NaN	0.3786	0.021	0.8755	0.0158	0.0311	0.0341	0.0225
0.0	0.0	0.0	17153.2141	6287.1806	NaN	NaN	0.2682	0.0211	0.876	0.0157	0.0309	0.034	0.0224
0.0	0.0	0.0	17148.2141	9038.1806	NaN	NaN	0.3451	0.0211	0.8761	0.0156	0.0308	0.034	0.0223
0.0	0.0	0.0	18894.2141	8085.1806	NaN	NaN	0.2997	0.0212	0.8762	0.0156	0.0308	0.0341	0.0222
0.0	0.0	0.0	17607.2141	10285.1806	NaN	NaN	0.3687	0.0212	0.8762	0.0156	0.0309	0.0339	0.0222
0.0	0.0	0.0	14149.2141	9107.1806	NaN	NaN	0.3916	0.0211	0.877	0.0154	0.0307	0.0337	0.0222
0.0	0.0	0.0	15786.2141	10599.1806	NaN	NaN	0.4017	0.0209	0.8781	0.0152	0.0305	0.0333	0.022
0.0	0.0	0.0	16001.2141	9827.1806	NaN	NaN	0.3805	0.0209	0.879	0.0151	0.0301	0.0331	0.0219
0.0	0.0	0.0	18187.2141	7874.1806	NaN	NaN	0.3021	0.0208	0.8795	0.015	0.03	0.0329	0.0218
0.0	0.0	0.0	14464.2141	12557.1806	NaN	NaN	0.4647	0.0208	0.88	0.0149	0.0298	0.0328	0.0218
0.0	0.0	0.0	17464.2141	5852.1806	NaN	NaN	0.251	0.0208	0.8811	0.0148	0.0293	0.0324	0.0216
0.0	0.0	0.0	17261.2141	7974.1806	NaN	NaN	0.316	0.0208	0.8817	0.0147	0.0292	0.0322	0.0215
0.0	0.0	0.0	14978.2141	7672.1806	NaN	NaN	0.3387	0.0208	0.882	0.0146	0.0291	0.0321	0.0214
0.0	0.0	0.0	17272.2141	10237.1806	NaN	NaN	0.3721	0.0208	0.8826	0.0146	0.0289	0.0319	0.0212
0.0	0.0	0.0	19737.2141	9336.1806	NaN	NaN	0.3211	0.0207	0.8834	0.0144	0.0287	0.0316	0.0211
0.0	0.0	0.0	17588.2141	5962.1806	NaN	NaN	0.2532	0.0207	0.8841	0.0143	0.0285	0.0314	0.021
0.0	0.0	0.0	14496.2141	11499.1806	NaN	NaN	0.4424	0.0207	0.8842	0.0143	0.0285	0.0313	0.021
0.0	0.0	0.0	19300.2141	9730.1806	NaN	NaN	0.3352	0.0206	0.8842	0.0143	0.0286	0.0313	0.021
0.0	0.0	0.0	15436.2141	7276.1806	NaN	NaN	0.3204	0.0206	0.8851	0.0142	0.0283	0.031	0.0209
0.0	0.0	0.0	18088.2141	7808.1806	NaN	NaN	0.3015	0.0206	0.8853	0.0142	0.0282	0.0309	0.0208
0.0	0.0	0.0	16336.2141	7551.1806	NaN	NaN	0.3161	0.0207	0.8847	0.0142	0.0283	0.0311	0.0209
0.0	0.0	0.0	16232.2141	8536.1806	NaN	NaN	0.3446	0.0207	0.8845	0.0142	0.0285	0.0311	0.0209
0.0	0.0	0.0	19414.2141	9051.1806	NaN	NaN	0.318	0.0208	0.8844	0.0142	0.0286	0.0312	0.0209
0.0	0.0	0.0	17962.2141	8363.1806	NaN	NaN	0.3177	0.0208	0.884	0.0142	0.0288	0.0313	0.0209
0.0	0.0	0.0	14634.2141	10099.1806	NaN	NaN	0.4083	0.0208	0.8837	0.0142	0.0289	0.0314	0.021
0.0	0.0	0.0	13893.2141	6218.1806	NaN	NaN	0.3092	0.0208	0.8839	0.0142	0.0288	0.0313	0.0209
0.0	0.0	0.0	17538.2141	11506.1806	NaN	NaN	0.3962	0.0208	0.8838	0.0142	0.029	0.0313	0.0209
0.0	0.0	0.0	18330.2141	7382.1806	NaN	NaN	0.2871	0.0209	0.8841	0.0141	0.0287	0.0313	0.0208
0.0	0.0	0.0	15261.2141	9120.1806	NaN	NaN	0.3741	0.0209	0.8839	0.0142	0.0288	0.0314	0.0208
0.0	0.0	0.0	16285.2141	10295.1806	NaN	NaN	0.3873	0.021	0.8834	0.0142	0.0288	0.0317	0.0209
0.0	0.0	0.0	15617.2141	8539.1806	NaN	NaN	0.3535	0.0211	0.8837	0.0141	0.0287	0.0315	0.0207
0.0	0.0	0.0	19630.2141	9287.1806	NaN	NaN	0.3212	0.0212	0.8838	0.0141	0.0287	0.0315	0.0207
0.0	0.0	0.0	14142.2141	8621.1806	NaN	NaN	0.3787	0.0213	0.8835	0.0141	0.0287	0.0317	0.0206
0.0	0.0	0.0	17413.2141	9961.1806	NaN	NaN	0.3639	0.0215	0.8826	0.0142	0.0291	0.032	0.0207
0.0	0.0	0.0	17056.2141	6349.1806	NaN	NaN	0.2713	0.0216	0.8824	0.0141	0.0291	0.0322	0.0206
0.0	0.0	0.0	17356.2141	7865.1806	NaN	NaN	0.3118	0.0217	0.882	0.0142	0.0292	0.0322	0.0206
0.0	0.0	0.0	14661.2141	8311.1806	NaN	NaN	0.3618	0.0219	0.8817	0.0142	0.0292	0.0324	0.0206
0.0	0.0	0.0	15260.2141	5972.1806	NaN	NaN	0.2813	0.0221	0.8813	0.0142	0.0294	0.0325	0.0206
0.0	0.0	0.0	14569.2141	9301.1806	NaN	NaN	0.3897	0.0222	0.8809	0.0142	0.0295	0.0326	0.0206
0.0	0.0	0.0	18267.2141	9912.1806	NaN	NaN	0.3518	0.0223	0.8805	0.0142	0.0298	0.0327	0.0205
0.0	0.0	0.0	16083.2141	6626.1806	NaN	NaN	0.2918	0.0224	0.8806	0.0142	0.0297	0.0327	0.0204
0.0	0.0	0.0	19110.2141	8148.1806	NaN	NaN	0.2989	0.0224	0.8802	0.0142	0.0301	0.0328	0.0203
0.0	0.0	0.0	18146.2141	9070.1806	NaN	NaN	0.3333	0.0225	0.88	0.0142	0.0303	0.0328	0.0203
0.0	0.0	0.0	14660.2141	9516.1806	NaN	NaN	0.3936	0.0224	0.8806	0.0141	0.0301	0.0326	0.0203
0.0	0.0	0.0	16056.2141	9790.1806	NaN	NaN	0.3788	0.0223	0.8813	0.014	0.0298	0.0324	0.0202
0.0	0.0	0.0	14889.2141	9764.1806	NaN	NaN	0.3961	0.0222	0.882	0.0139	0.0296	0.0322	0.0201
0.0	0.0	0.0	20804.2141	8957.1806	NaN	NaN	0.301	0.0221	0.8829	0.0139	0.0293	0.0319	0.02
0.0	0.0	0.0	15490.2141	8976.1806	NaN	NaN	0.3669	0.022	0.8842	0.0138	0.0288	0.0315	0.0198
0.0	0.0	0.0	15554.2141	9337.1806	NaN	NaN	0.3751	0.0218	0.8842	0.0138	0.0289	0.0315	0.0198
0.0	0.0	0.0	15009.2141	7289.1806	NaN	NaN	0.3269	0.0216	0.8856	0.0136	0.0285	0.0311	0.0196
0.0	0.0	0.0	15382.2141	7256.1806	NaN	NaN	0.3205	0.0213	0.8866	0.0136	0.0284	0.0306	0.0195
0.0	0.0	0.0	13859.2141	6352.1806	NaN	NaN	0.3143	0.0213	0.8874	0.0135	0.0282	0.0304	0.0193
0.0	0.0	0.0	14170.2141	5565.1806	NaN	NaN	0.282	0.0212	0.8877	0.0135	0.0282	0.0302	0.0192
0.0	0.0	0.0	16553.2141	9035.1806	NaN	NaN	0.3531	0.021	0.8882	0.0135	0.0281	0.03	0.0192
0.0	0.0	0.0	17149.2141	6674.1806	NaN	NaN	0.2802	0.0209	0.8894	0.0133	0.0278	0.0297	0.019
0.0	0.0	0.0	18364.2141	5595.1806	NaN	NaN	0.2335	0.0208	0.8898	0.0133	0.0276	0.0295	0.019
0.0	0.0	0.0	17130.2141	9252.1806	NaN	NaN	0.3507	0.0207	0.8896	0.0133	0.0278	0.0295	0.0191
0.0	0.0	0.0	15604.2141	10103.1806	NaN	NaN	0.393	0.0205	0.8901	0.0133	0.0277	0.0293	0.0191
0.0	0.0	0.0	12537.2141	10354.1806	NaN	NaN	0.4523	0.0203	0.8912	0.0131	0.0274	0.0289	0.019
0.0	0.0	0.0	11097.2141	8876.1806	NaN	NaN	0.4444	0.0201	0.892	0.0131	0.0271	0.0286	0.019
0.0	0.0	0.0	13344.2141	8956.1806	NaN	NaN	0.4016	0.02	0.8927	0.0131	0.0268	0.0285	0.019
0.0	0.0	0.0	16899.2141	8209.1806	NaN	NaN	0.3269	0.0199	0.8935	0.0131	0.0265	0.0282	0.0189
0.0	0.0	0.0	12938.2141	10564.1806	NaN	NaN	0.4495	0.0198	0.8938	0.0131	0.0264	0.028	0.0189
0.0	0.0	0.0	12346.2141	7799.1806	NaN	NaN	0.3871	0.0197	0.8942	0.0131	0.0262	0.0278	0.0189
0.0	0.0	0.0	15982.2141	7240.1806	NaN	NaN	0.3118	0.0196	0.8948	0.0131	0.0262	0.0276	0.0188
0.0	0.0	0.0	20154.2141	7642.1806	NaN	NaN	0.2749	0.0194	0.895	0.0131	0.0263	0.0274	0.0188
0.0	0.0	0.0	19357.2141	7634.1806	NaN	NaN	0.2828	0.0194	0.8952	0.0131	0.0262	0.0273	0.0188
0.0	0.0	0.0	11541.2141	10018.1806	NaN	NaN	0.4647	0.0193	0.8953	0.0131	0.0262	0.0273	0.0188
0.0	0.0	0.0	17675.2141	8677.1806	NaN	NaN	0.3293	0.0192	0.895	0.0131	0.0263	0.0273	0.0189
0.0	0.0	0.0	14484.2141	9191.1806	NaN	NaN	0.3882	0.0192	0.8957	0.013	0.026	0.0272	0.0189
0.0	0.0	0.0	16704.2141	9651.1806	NaN	NaN	0.3662	0.0191	0.8959	0.013	0.026	0.0271	0.0188
0.0	0.0	0.0	17965.2141	8763.1806	NaN	NaN	0.3279	0.0192	0.8957	0.013	0.0259	0.0273	0.0188
0.0	0.0	0.0	15039.2141	10732.1806	NaN	NaN	0.4164	0.0192	0.895	0.0132	0.0262	0.0274	0.019
0.0	0.0	0.0	15887.2141	11291.1806	NaN	NaN	0.4154	0.0192	0.8952	0.0131	0.0261	0.0273	0.019
0.0	0.0	0.0	14116.2141	7741.1806	NaN	NaN	0.3542	0.0192	0.8959	0.013	0.0258	0.0272	0.0189
0.0	0.0	0.0	15581.2141	7360.1806	NaN	NaN	0.3208	0.0191	0.8962	0.0131	0.0257	0.027	0.019
0.0	0.0	0.0	15928.2141	8392.1806	NaN	NaN	0.3451	0.0191	0.8963	0.0131	0.0255	0.027	0.0191
0.0	0.0	0.0	13076.2141	10868.1806	NaN	NaN	0.4539	0.019	0.8969	0.013	0.0253	0.0268	0.019
0.0	0.0	0.0	14378.2141	11921.1806	NaN	NaN	0.4533	0.019	0.8975	0.0129	0.025	0.0265	0.019
0.0	0.0	0.0	16725.2141	7118.1806	NaN	NaN	0.2985	0.019	0.8977	0.013	0.0249	0.0264	0.019
0.0	0.0	0.0	13364.2141	11210.1806	NaN	NaN	0.4562	0.0188	0.8975	0.0131	0.025	0.0265	0.0191
0.0	0.0	0.0	17239.2141	7827.1806	NaN	NaN	0.3123	0.0188	0.8978	0.0131	0.0249	0.0264	0.0191
0.0	0.0	0.0	18974.2141	5055.1806	NaN	NaN	0.2104	0.0188	0.8975	0.0131	0.0249	0.0264	0.0192
0.0	0.0	0.0	14903.2141	6811.1806	NaN	NaN	0.3137	0.0188	0.8973	0.0132	0.0249	0.0264	0.0193
0.0	0.0	0.0	17981.2141	7636.1806	NaN	NaN	0.2981	0.0188	0.897	0.0132	0.0251	0.0265	0.0194
0.0	0.0	0.0	18279.2141	9944.1806	NaN	NaN	0.3523	0.0188	0.8967	0.0133	0.0252	0.0265	0.0195
0.0	0.0	0.0	17597.2141	8264.1806	NaN	NaN	0.3196	0.0187	0.8963	0.0133	0.0255	0.0266	0.0196
0.0	0.0	0.0	16703.2141	11248.1806	NaN	NaN	0.4024	0.0188	0.8958	0.0133	0.0257	0.0268	0.0196
0.0	0.0	0.0	15075.2141	8915.1806	NaN	NaN	0.3716	0.0187	0.8954	0.0134	0.026	0.0268	0.0198
0.0	0.0	0.0	15083.2141	8599.1806	NaN	NaN	0.3631	0.0187	0.8953	0.0133	0.0261	0.0268	0.0198
0.0	0.0	0.0	11981.2141	7045.1806	NaN	NaN	0.3703	0.0187	0.8956	0.0132	0.0259	0.0268	0.0197
0.0	0.0	0.0	14759.2141	10531.1806	NaN	NaN	0.4164	0.0188	0.8947	0.0133	0.0263	0.0271	0.0197
0.0	0.0	0.0	16399.2141	5736.1806	NaN	NaN	0.2591	0.0189	0.8945	0.0133	0.0264	0.0272	0.0197
0.0	0.0	0.0	12911.2141	12457.1806	NaN	NaN	0.4911	0.0189	0.8942	0.0133	0.0267	0.0272	0.0196
0.0	0.0	0.0	15639.2141	6682.1806	NaN	NaN	0.2994	0.019	0.8938	0.0133	0.0268	0.0274	0.0197
0.0	0.0	0.0	15214.2141	6870.1806	NaN	NaN	0.3111	0.019	0.8941	0.0132	0.0269	0.0272	0.0196
0.0	0.0	0.0	17400.2141	9806.1806	NaN	NaN	0.3604	0.0189	0.8946	0.0131	0.0268	0.027	0.0196
0.0	0.0	0.0	16896.2141	10144.1806	NaN	NaN	0.3751	0.0188	0.8953	0.013	0.0266	0.0268	0.0195
0.0	0.0	0.0	16811.2141	9582.1806	NaN	NaN	0.3631	0.0189	0.8953	0.013	0.0265	0.0268	0.0195
0.0	0.0	0.0	15304.2141	10108.1806	NaN	NaN	0.3978	0.0188	0.8955	0.0129	0.0264	0.0267	0.0196
0.0	0.0	0.0	19306.2141	11051.1806	NaN	NaN	0.364	0.0189	0.8954	0.013	0.0265	0.0267	0.0196
0.0	0.0	0.0	12368.2141	5852.1806	NaN	NaN	0.3212	0.0189	0.896	0.0129	0.0261	0.0266	0.0196
0.0	0.0	0.0	16888.2141	5671.1806	NaN	NaN	0.2514	0.0189	0.8958	0.013	0.0261	0.0266	0.0196
0.0	0.0	0.0	15797.2141	10559.1806	NaN	NaN	0.4006	0.019	0.8952	0.013	0.0263	0.0268	0.0197
0.0	0.0	0.0	17897.2141	10360.1806	NaN	NaN	0.3666	0.019	0.8951	0.0131	0.0263	0.0268	0.0198
0.0	0.0	0.0	16101.2141	10633.1806	NaN	NaN	0.3977	0.019	0.8952	0.0131	0.0261	0.0268	0.0198
0.0	0.0	0.0	15474.2141	8928.1806	NaN	NaN	0.3659	0.019	0.8946	0.0132	0.0263	0.027	0.0199
0.0	0.0	0.0	19049.2141	9724.1806	NaN	NaN	0.338	0.0191	0.8942	0.0133	0.0264	0.027	0.0201
0.0	0.0	0.0	16040.2141	10143.1806	NaN	NaN	0.3874	0.0191	0.8944	0.0133	0.0262	0.027	0.0201
0.0	0.0	0.0	17495.2141	6619.1806	NaN	NaN	0.2745	0.0192	0.8938	0.0134	0.0261	0.0273	0.0202
0.0	0.0	0.0	16771.2141	9588.1806	NaN	NaN	0.3637	0.0195	0.8928	0.0135	0.0262	0.0276	0.0203
0.0	0.0	0.0	17538.2141	10745.1806	NaN	NaN	0.3799	0.0196	0.8916	0.0137	0.0266	0.028	0.0205
0.0	0.0	0.0	15275.2141	10984.1806	NaN	NaN	0.4183	0.0198	0.8911	0.0137	0.0268	0.0281	0.0206
0.0	0.0	0.0	17850.2141	8592.1806	NaN	NaN	0.3249	0.0199	0.8901	0.0138	0.027	0.0283	0.0208
0.0	0.0	0.0	18647.2141	7825.1806	NaN	NaN	0.2956	0.0201	0.8891	0.0139	0.0273	0.0287	0.021
0.0	0.0	0.0	20450.2141	8440.1806	NaN	NaN	0.2921	0.0202	0.8881	0.014	0.0275	0.029	0.0212
0.0	0.0	0.0	17481.2141	8891.1806	NaN	NaN	0.3371	0.0203	0.8875	0.014	0.0276	0.0292	0.0214
0.0	0.0	0.0	16333.2141	11047.1806	NaN	NaN	0.4035	0.0205	0.8866	0.0141	0.0277	0.0295	0.0216
0.0	0.0	0.0	17174.2141	12278.1806	NaN	NaN	0.4169	0.0206	0.8854	0.0142	0.0279	0.0299	0.0219
0.0	0.0	0.0	18610.2141	12340.1806	NaN	NaN	0.3987	0.0207	0.8847	0.0143	0.0281	0.0302	0.0221
0.0	0.0	0.0	21371.2141	8380.1806	NaN	NaN	0.2817	0.0209	0.8838	0.0144	0.0283	0.0305	0.0222
0.0	0.0	0.0	17951.2141	10189.1806	NaN	NaN	0.3621	0.021	0.8824	0.0145	0.0287	0.0308	0.0226
0.0	0.0	0.0	15054.2141	10454.1806	NaN	NaN	0.4098	0.0211	0.8813	0.0146	0.029	0.0312	0.0229
0.0	0.0	0.0	12980.2141	9515.1806	NaN	NaN	0.423	0.0211	0.8813	0.0146	0.0288	0.0312	0.023
0.0	0.0	0.0	17061.2141	10946.1806	NaN	NaN	0.3908	0.0212	0.8807	0.0147	0.0289	0.0314	0.0232
0.0	0.0	0.0	14637.2141	8297.1806	NaN	NaN	0.3618	0.0213	0.8798	0.0148	0.0288	0.0318	0.0235
0.0	0.0	0.0	14452.2141	11173.1806	NaN	NaN	0.436	0.0215	0.8787	0.0149	0.0291	0.0321	0.0237
0.0	0.0	0.0	17249.2141	7795.1806	NaN	NaN	0.3113	0.0216	0.8779	0.015	0.0292	0.0324	0.024
0.0	0.0	0.0	15919.2141	10552.1806	NaN	NaN	0.3986	0.0216	0.8776	0.0151	0.0292	0.0324	0.0241
0.0	0.0	0.0	16551.2141	7028.1806	NaN	NaN	0.2981	0.0218	0.8769	0.0151	0.0291	0.0328	0.0243
0.0	0.0	0.0	17132.2141	7530.1806	NaN	NaN	0.3053	0.022	0.8758	0.0153	0.0293	0.0332	0.0244
0.0	0.0	0.0	20908.2141	11589.1806	NaN	NaN	0.3566	0.0223	0.8742	0.0155	0.0297	0.0336	0.0248
0.0	0.0	0.0	15333.2141	7523.1806	NaN	NaN	0.3291	0.0224	0.8736	0.0155	0.0298	0.0339	0.0249
0.0	0.0	0.0	19159.2141	8228.1806	NaN	NaN	0.3004	0.0227	0.8725	0.0156	0.03	0.0343	0.025
0.0	0.0	0.0	19187.2141	8452.1806	NaN	NaN	0.3058	0.0229	0.8704	0.0158	0.0306	0.0348	0.0253
0.0	0.0	0.0	20239.2141	10321.1806	NaN	NaN	0.3377	0.0231	0.8684	0.0161	0.0313	0.0353	0.0258
0.0	0.0	0.0	11034.2141	12042.1806	NaN	NaN	0.5218	0.0232	0.8677	0.0161	0.0314	0.0357	0.026
0.0	0.0	0.0	13530.2141	9361.1806	NaN	NaN	0.4089	0.0234	0.8667	0.0162	0.0315	0.036	0.0262
0.0	0.0	0.0	13906.2141	4093.1806	NaN	NaN	0.2274	0.0237	0.866	0.0163	0.0313	0.0364	0.0263
0.0	0.0	0.0	16493.2141	11088.1806	NaN	NaN	0.402	0.024	0.8647	0.0165	0.0317	0.0367	0.0264
0.0	0.0	0.0	14272.2141	8974.1806	NaN	NaN	0.386	0.0244	0.8631	0.0167	0.0318	0.0373	0.0267
0.0	0.0	0.0	19936.2141	9928.1806	NaN	NaN	0.3324	0.0247	0.8614	0.017	0.0323	0.0377	0.027
0.0	0.0	0.0	18375.2141	5773.1806	NaN	NaN	0.2391	0.025	0.8598	0.0171	0.0326	0.0382	0.0273
0.0	0.0	0.0	16598.2141	9522.1806	NaN	NaN	0.3645	0.0253	0.859	0.0173	0.0329	0.0382	0.0274
0.0	0.0	0.0	16110.2141	9024.1806	NaN	NaN	0.359	0.0256	0.8578	0.0174	0.0331	0.0386	0.0276
0.0	0.0	0.0	14509.2141	7986.1806	NaN	NaN	0.355	0.0257	0.8572	0.0175	0.0333	0.0387	0.0277
0.0	0.0	0.0	17979.2141	8645.1806	NaN	NaN	0.3247	0.0258	0.8566	0.0175	0.0333	0.039	0.0277
0.0	0.0	0.0	20041.2141	7974.1806	NaN	NaN	0.2846	0.0259	0.8563	0.0176	0.0333	0.0391	0.0277
0.0	0.0	0.0	16133.2141	6198.1806	NaN	NaN	0.2776	0.0259	0.8562	0.0176	0.0333	0.0393	0.0277
0.0	0.0	0.0	18554.2141	8129.1806	NaN	NaN	0.3047	0.0258	0.8558	0.0177	0.0335	0.0394	0.0277
0.0	0.0	0.0	17778.2141	11042.1806	NaN	NaN	0.3831	0.0258	0.855	0.0177	0.0339	0.0397	0.0278
0.0	0.0	0.0	17572.2141	9798.1806	NaN	NaN	0.358	0.0257	0.8556	0.0176	0.0339	0.0396	0.0277
0.0	0.0	0.0	18202.2141	9081.1806	NaN	NaN	0.3328	0.0256	0.8561	0.0175	0.0338	0.0395	0.0275
0.0	0.0	0.0	16523.2141	10745.1806	NaN	NaN	0.3941	0.0256	0.8557	0.0175	0.0341	0.0396	0.0276
0.0	0.0	0.0	15598.2141	10650.1806	NaN	NaN	0.4057	0.0256	0.856	0.0174	0.0339	0.0396	0.0274
0.0	0.0	0.0	18298.2141	10537.1806	NaN	NaN	0.3654	0.0257	0.8556	0.0175	0.0342	0.0397	0.0274
0.0	0.0	0.0	17045.2141	10150.1806	NaN	NaN	0.3732	0.0259	0.8547	0.0176	0.0344	0.04	0.0274
0.0	0.0	0.0	14502.2141	5961.1806	NaN	NaN	0.2913	0.0261	0.8545	0.0176	0.0345	0.04	0.0273
0.0	0.0	0.0	14860.2141	7150.1806	NaN	NaN	0.3249	0.0262	0.8534	0.0177	0.0351	0.0403	0.0274
0.0	0.0	0.0	14825.2141	7267.1806	NaN	NaN	0.3289	0.0262	0.8531	0.0177	0.0355	0.0403	0.0273
0.0	0.0	0.0	15819.2141	9518.1806	NaN	NaN	0.3757	0.0263	0.853	0.0176	0.0358	0.0402	0.0272
0.0	0.0	0.0	18595.2141	8880.1806	NaN	NaN	0.3232	0.0264	0.8517	0.0177	0.0364	0.0405	0.0273
0.0	0.0	0.0	16398.2141	8282.1806	NaN	NaN	0.3356	0.0266	0.8508	0.0177	0.0369	0.0407	0.0273
0.0	0.0	0.0	16049.2141	10218.1806	NaN	NaN	0.389	0.0267	0.8505	0.0177	0.0371	0.0407	0.0273
0.0	0.0	0.0	19316.2141	7963.1806	NaN	NaN	0.2919	0.0269	0.8499	0.0177	0.0373	0.0408	0.0273
0.0	0.0	0.0	13521.2141	6095.1806	NaN	NaN	0.3107	0.0272	0.8496	0.0178	0.0372	0.041	0.0273
0.0	0.0	0.0	16732.2141	11780.1806	NaN	NaN	0.4132	0.0274	0.8479	0.018	0.0378	0.0413	0.0275
0.0	0.0	0.0	15548.2141	8623.1806	NaN	NaN	0.3568	0.0279	0.8468	0.0182	0.038	0.0416	0.0274
0.0	0.0	0.0	12863.2141	8908.1806	NaN	NaN	0.4092	0.0281	0.8457	0.0183	0.0384	0.0419	0.0275
0.0	0.0	0.0	14753.2141	10703.1806	NaN	NaN	0.4205	0.0285	0.8437	0.0186	0.039	0.0426	0.0276
0.0	0.0	0.0	13536.2141	6455.1806	NaN	NaN	0.3229	0.0289	0.8424	0.0188	0.0395	0.0429	0.0276
0.0	0.0	0.0	20229.2141	7597.1806	NaN	NaN	0.273	0.0291	0.842	0.0188	0.0396	0.043	0.0275
0.0	0.0	0.0	15672.2141	6677.1806	NaN	NaN	0.2988	0.0295	0.8414	0.0189	0.0397	0.0433	0.0273
0.0	0.0	0.0	15289.2141	10370.1806	NaN	NaN	0.4041	0.0298	0.8405	0.019	0.0399	0.0435	0.0272
0.0	0.0	0.0	19426.2141	10750.1806	NaN	NaN	0.3562	0.03	0.8398	0.0189	0.0403	0.0438	0.0271
0.0	0.0	0.0	18488.2141	10759.1806	NaN	NaN	0.3679	0.0301	0.8397	0.0189	0.0405	0.044	0.0269
0.0	0.0	0.0	14722.2141	13100.1806	NaN	NaN	0.4709	0.0301	0.8402	0.0187	0.0403	0.044	0.0267
0.0	0.0	0.0	15810.2141	7412.1806	NaN	NaN	0.3192	0.0301	0.8412	0.0185	0.04	0.0439	0.0263
0.0	0.0	0.0	14760.2141	7610.1806	NaN	NaN	0.3402	0.0298	0.8432	0.0181	0.0395	0.0436	0.0258
0.0	0.0	0.0	18791.2141	12414.1806	NaN	NaN	0.3978	0.0296	0.8453	0.0177	0.0389	0.0432	0.0253
0.0	0.0	0.0	13573.2141	7630.1806	NaN	NaN	0.3599	0.0295	0.8481	0.0174	0.0381	0.0425	0.0246
0.0	0.0	0.0	14621.2141	9191.1806	NaN	NaN	0.386	0.0293	0.8506	0.017	0.0375	0.0418	0.0238
0.0	0.0	0.0	17424.2141	7782.1806	NaN	NaN	0.3087	0.0292	0.8528	0.0167	0.0371	0.0411	0.0231
0.0	0.0	0.0	18562.2141	7442.1806	NaN	NaN	0.2862	0.029	0.8538	0.0164	0.0374	0.0408	0.0226
0.0	0.0	0.0	13025.2141	4922.1806	NaN	NaN	0.2743	0.0289	0.8572	0.0159	0.0365	0.0397	0.0217
0.0	0.0	0.0	19621.2141	5367.1806	NaN	NaN	0.2148	0.029	0.8565	0.0157	0.0372	0.04	0.0216
0.0	0.0	0.0	15949.2141	9156.1806	NaN	NaN	0.3647	0.0291	0.857	0.0154	0.0373	0.0399	0.0212
0.0	0.0	0.0	14440.2141	7542.1806	NaN	NaN	0.3431	0.0289	0.8584	0.0151	0.0372	0.0396	0.0209
0.0	0.0	0.0	12919.2141	10285.1806	NaN	NaN	0.4432	0.0287	0.859	0.015	0.0373	0.0393	0.0207
0.0	0.0	0.0	18818.2141	7853.1806	NaN	NaN	0.2944	0.0285	0.8576	0.0149	0.0383	0.0397	0.021
0.0	0.0	0.0	14754.2141	8179.1806	NaN	NaN	0.3566	0.0283	0.8582	0.0148	0.0385	0.0393	0.0209
0.0	0.0	0.0	13235.2141	6263.1806	NaN	NaN	0.3212	0.0282	0.8571	0.0148	0.0394	0.0395	0.021
0.0	0.0	0.0	16665.2141	6897.1806	NaN	NaN	0.2927	0.0281	0.8557	0.0148	0.0404	0.0397	0.0213
0.0	0.0	0.0	18392.2141	7491.1806	NaN	NaN	0.2894	0.028	0.8543	0.0147	0.0414	0.04	0.0216
0.0	0.0	0.0	13941.2141	8778.1806	NaN	NaN	0.3864	0.0281	0.8531	0.0147	0.0421	0.0401	0.0219
0.0	0.0	0.0	14017.2141	10281.1806	NaN	NaN	0.4231	0.0284	0.8495	0.0149	0.0438	0.0409	0.0226
0.0	0.0	0.0	16083.2141	11704.1806	NaN	NaN	0.4212	0.0286	0.8467	0.015	0.045	0.0416	0.0231
0.0	0.0	0.0	13948.2141	6446.1806	NaN	NaN	0.3161	0.0287	0.8468	0.0149	0.045	0.0414	0.0232
0.0	0.0	0.0	15505.2141	3792.1806	NaN	NaN	0.1965	0.0289	0.8456	0.0149	0.0456	0.0415	0.0235
0.0	0.0	0.0	11823.2141	7354.1806	NaN	NaN	0.3835	0.0292	0.8431	0.0151	0.0467	0.0419	0.0241
0.0	0.0	0.0	18015.2141	10283.1806	NaN	NaN	0.3634	0.0293	0.8406	0.0152	0.0479	0.0423	0.0247
0.0	0.0	0.0	14300.2141	8175.1806	NaN	NaN	0.3637	0.0295	0.8398	0.0152	0.0481	0.0423	0.0251
0.0	0.0	0.0	13547.2141	9096.1806	NaN	NaN	0.4017	0.0297	0.838	0.0153	0.0486	0.0429	0.0255
0.0	0.0	0.0	15418.2141	7987.1806	NaN	NaN	0.3413	0.0299	0.837	0.0154	0.0486	0.0433	0.0258
0.0	0.0	0.0	16892.2141	7491.1806	NaN	NaN	0.3072	0.0302	0.8356	0.0154	0.0488	0.0437	0.0262
0.0	0.0	0.0	14812.2141	9263.1806	NaN	NaN	0.3848	0.0306	0.8342	0.0156	0.0489	0.0442	0.0265
0.0	0.0	0.0	13754.2141	10294.1806	NaN	NaN	0.4281	0.0309	0.8319	0.0158	0.0494	0.0448	0.0272
0.0	0.0	0.0	19308.2141	11269.1806	NaN	NaN	0.3685	0.031	0.829	0.0162	0.0503	0.0455	0.0281
0.0	0.0	0.0	19262.2141	8145.1806	NaN	NaN	0.2972	0.0309	0.829	0.0163	0.0501	0.0454	0.0283
0.0	0.0	0.0	16212.2141	10809.1806	NaN	NaN	0.4	0.0309	0.8272	0.0165	0.0507	0.0457	0.029
0.0	0.0	0.0	13493.2141	6020.1806	NaN	NaN	0.3085	0.031	0.8263	0.0167	0.0508	0.0458	0.0294
0.0	0.0	0.0	16369.2141	12213.1806	NaN	NaN	0.4273	0.031	0.824	0.017	0.0516	0.0462	0.0302
0.0	0.0	0.0	16477.2141	9547.1806	NaN	NaN	0.3669	0.0311	0.8237	0.0171	0.0513	0.0463	0.0305
0.0	0.0	0.0	15288.2141	9475.1806	NaN	NaN	0.3826	0.031	0.8242	0.0171	0.0509	0.0461	0.0307
0.0	0.0	0.0	18584.2141	9735.1806	NaN	NaN	0.3438	0.0311	0.8229	0.0174	0.051	0.0462	0.0314
0.0	0.0	0.0	15983.2141	11061.1806	NaN	NaN	0.409	0.0311	0.8214	0.0176	0.0511	0.0466	0.0322
0.0	0.0	0.0	19471.2141	8072.1806	NaN	NaN	0.2931	0.0311	0.822	0.0177	0.0502	0.0466	0.0325
0.0	0.0	0.0	19871.2141	8907.1806	NaN	NaN	0.3095	0.0309	0.8218	0.0179	0.0499	0.0466	0.033
0.0	0.0	0.0	16590.2141	6870.1806	NaN	NaN	0.2928	0.0315	0.8192	0.018	0.051	0.0473	0.0329
0.0	0.0	0.0	15324.2141	8711.1806	NaN	NaN	0.3624	0.0317	0.8171	0.0182	0.0521	0.0481	0.0328
0.0	0.0	0.0	17013.2141	9001.1806	NaN	NaN	0.346	0.0323	0.8151	0.0186	0.0529	0.0487	0.0324
0.0	0.0	0.0	17788.2141	9978.1806	NaN	NaN	0.3594	0.0323	0.8149	0.0189	0.0533	0.0489	0.0318
0.0	0.0	0.0	15901.2141	8829.1806	NaN	NaN	0.357	0.0323	0.8141	0.0196	0.0536	0.0489	0.0315
0.0	0.0	0.0	15037.2141	11292.1806	NaN	NaN	0.4289	0.0324	0.8121	0.0201	0.0543	0.0494	0.0317
0.0	0.0	0.0	15977.2141	10604.1806	NaN	NaN	0.3989	0.0328	0.8126	0.0207	0.0534	0.0494	0.0311
0.0	0.0	0.0	18480.2141	4964.1806	NaN	NaN	0.2117	0.0329	0.8135	0.0212	0.0523	0.0493	0.0308
0.0	0.0	0.0	15749.2141	10701.1806	NaN	NaN	0.4046	0.033	0.8123	0.0219	0.0522	0.0498	0.0308
0.0	0.0	0.0	14378.2141	11427.1806	NaN	NaN	0.4428	0.0336	0.8097	0.0225	0.0526	0.0507	0.0309
0.0	0.0	0.0	17080.2141	9109.1806	NaN	NaN	0.3478	0.0344	0.808	0.0227	0.0525	0.0514	0.0309
0.0	0.0	0.0	13251.2141	5249.1806	NaN	NaN	0.2837	0.0358	0.8078	0.0229	0.0517	0.0514	0.0305
0.0	0.0	0.0	15052.2141	5352.1806	NaN	NaN	0.2623	0.0381	0.8049	0.0233	0.0514	0.0518	0.0304
0.0	0.0	0.0	15916.2141	8796.1806	NaN	NaN	0.3559	0.0419	0.7976	0.024	0.0521	0.0537	0.0306
0.0	0.0	0.0	13764.2141	7915.1806	NaN	NaN	0.3651	0.0486	0.7807	0.0258	0.0549	0.0593	0.0308
0.0	0.0	0.0	16241.2141	8047.1806	NaN	NaN	0.3313	0.0621	0.7311	0.0288	0.0705	0.0723	0.0352
