# Supplementary material for: DeepFRET, a software for rapid and automated single-molecule FRET data classification using deep learning
Source: eLife. 2020 Nov 3;9:e60404. doi: 10.7554/eLife.60404 (PMC7609065; doi:10.7554/eLife.60404)
Supplement: Figure 4—source data 1. [file elife-60404-fig4-data1.zip › Figure 4-source data 1/Fig_S4a/Traces/traces_all_n294/Traces_Fig2d_4mMAc_mov2_combined_tif_pair6.txt]

Exported by DeepFRET
Date: 2020-08-26, 18:13
Video filename: None
FRET pair #6
Bleaches at 480
D-Dexc-bg	A-Dexc-bg	A-Aexc-bg	D-Dexc-rw	A-Dexc-rw	A-Aexc-rw	S	E	p_bleached	p_aggregated	p_noisy	p_scrambled	p_static	p_dynamic
0.0	0.0	0.0	27245.8553	13163.3032	NaN	NaN	0.3258	0.0206	0.8981	0.0203	0.0232	0.0204	0.0173
0.0	0.0	0.0	25380.8553	14823.3032	NaN	NaN	0.3687	0.0168	0.9059	0.0186	0.0215	0.0201	0.0171
0.0	0.0	0.0	25939.8553	12675.3032	NaN	NaN	0.3282	0.0175	0.9088	0.0176	0.0198	0.0197	0.0167
0.0	0.0	0.0	29981.8553	13032.3032	NaN	NaN	0.303	0.0177	0.9082	0.0177	0.0195	0.0198	0.0171
0.0	0.0	0.0	25386.8553	10126.3032	NaN	NaN	0.2851	0.0186	0.9038	0.0185	0.0201	0.0204	0.0185
0.0	0.0	0.0	24151.8553	12310.3032	NaN	NaN	0.3376	0.0192	0.9017	0.0191	0.0202	0.0205	0.0193
0.0	0.0	0.0	28061.8553	15814.3032	NaN	NaN	0.3604	0.0193	0.9016	0.0193	0.02	0.0204	0.0195
0.0	0.0	0.0	24092.8553	12936.3032	NaN	NaN	0.3494	0.0196	0.9006	0.0196	0.0201	0.0204	0.0197
0.0	0.0	0.0	25102.8553	12544.3032	NaN	NaN	0.3332	0.0194	0.9007	0.0197	0.02	0.0205	0.0197
0.0	0.0	0.0	23918.8553	13637.3032	NaN	NaN	0.3631	0.0192	0.9012	0.0198	0.0199	0.0204	0.0196
0.0	0.0	0.0	21492.8553	9674.3032	NaN	NaN	0.3104	0.019	0.9012	0.0199	0.0199	0.0203	0.0197
0.0	0.0	0.0	21360.8553	15524.3032	NaN	NaN	0.4209	0.0188	0.9017	0.02	0.0198	0.0202	0.0196
0.0	0.0	0.0	24061.8553	9970.3032	NaN	NaN	0.293	0.0184	0.9024	0.02	0.0196	0.0201	0.0194
0.0	0.0	0.0	26044.8553	16117.3032	NaN	NaN	0.3823	0.0184	0.9014	0.0202	0.0201	0.0203	0.0196
0.0	0.0	0.0	23063.8553	8394.3032	NaN	NaN	0.2668	0.0183	0.9026	0.0198	0.02	0.0202	0.0191
0.0	0.0	0.0	24115.8553	13094.3032	NaN	NaN	0.3519	0.0173	0.9056	0.0198	0.0195	0.0192	0.0186
0.0	0.0	0.0	23532.8553	11794.3032	NaN	NaN	0.3339	0.0169	0.9054	0.0196	0.02	0.0192	0.0188
0.0	0.0	0.0	21789.8553	13151.3032	NaN	NaN	0.3764	0.0166	0.909	0.0189	0.0189	0.0187	0.0179
0.0	0.0	0.0	22939.8553	18246.3032	NaN	NaN	0.443	0.0167	0.9081	0.019	0.0193	0.0189	0.018
0.0	0.0	0.0	20087.8553	14750.3032	NaN	NaN	0.4234	0.0169	0.9082	0.0187	0.0193	0.019	0.0179
0.0	0.0	0.0	21767.8553	11321.3032	NaN	NaN	0.3421	0.0172	0.9067	0.0188	0.0197	0.0194	0.0183
0.0	0.0	0.0	26500.8553	12405.3032	NaN	NaN	0.3189	0.0171	0.9074	0.0188	0.0194	0.0192	0.0183
0.0	0.0	0.0	22882.8553	11636.3032	NaN	NaN	0.3371	0.0174	0.9057	0.019	0.0197	0.0194	0.0186
0.0	0.0	0.0	25357.8553	9992.3032	NaN	NaN	0.2827	0.0176	0.9054	0.0191	0.0197	0.0195	0.0187
0.0	0.0	0.0	23309.8553	12999.3032	NaN	NaN	0.358	0.0177	0.9043	0.0193	0.0199	0.0197	0.0191
0.0	0.0	0.0	20883.8553	13373.3032	NaN	NaN	0.3904	0.018	0.9033	0.0194	0.0201	0.0199	0.0192
0.0	0.0	0.0	26073.8553	11413.3032	NaN	NaN	0.3045	0.0178	0.9038	0.0194	0.0199	0.0198	0.0193
0.0	0.0	0.0	21382.8553	9256.3032	NaN	NaN	0.3021	0.0174	0.9054	0.0192	0.0195	0.0195	0.019
0.0	0.0	0.0	24664.8553	15089.3032	NaN	NaN	0.3796	0.0173	0.9058	0.0191	0.0195	0.0194	0.0189
0.0	0.0	0.0	21355.8553	16750.3032	NaN	NaN	0.4396	0.017	0.9069	0.019	0.0192	0.0192	0.0188
0.0	0.0	0.0	21196.8553	12397.3032	NaN	NaN	0.369	0.017	0.9068	0.019	0.0191	0.0193	0.0188
0.0	0.0	0.0	22127.8553	11520.3032	NaN	NaN	0.3424	0.0168	0.9068	0.0191	0.0191	0.0194	0.0188
0.0	0.0	0.0	21775.8553	12966.3032	NaN	NaN	0.3732	0.0169	0.9058	0.0193	0.0196	0.0197	0.0188
0.0	0.0	0.0	24448.8553	10805.3032	NaN	NaN	0.3065	0.0168	0.9056	0.0194	0.0195	0.0199	0.0187
0.0	0.0	0.0	24775.8553	14680.3032	NaN	NaN	0.3721	0.0168	0.906	0.0196	0.0193	0.0197	0.0186
0.0	0.0	0.0	17861.8553	10447.3032	NaN	NaN	0.369	0.0167	0.9061	0.0197	0.0194	0.0196	0.0185
0.0	0.0	0.0	20490.8553	11612.3032	NaN	NaN	0.3617	0.0167	0.9061	0.0197	0.0194	0.0195	0.0185
0.0	0.0	0.0	23016.8553	11047.3032	NaN	NaN	0.3243	0.0165	0.9073	0.0197	0.0191	0.0191	0.0183
0.0	0.0	0.0	26047.8553	11980.3032	NaN	NaN	0.315	0.0165	0.9076	0.0196	0.0191	0.019	0.0181
0.0	0.0	0.0	19286.8553	9599.3032	NaN	NaN	0.3323	0.0165	0.9071	0.0198	0.0194	0.0191	0.0181
0.0	0.0	0.0	20283.8553	14026.3032	NaN	NaN	0.4088	0.0164	0.9072	0.0198	0.0196	0.0191	0.018
0.0	0.0	0.0	24199.8553	12563.3032	NaN	NaN	0.3417	0.0165	0.9061	0.0199	0.0203	0.0191	0.0181
0.0	0.0	0.0	20642.8553	14212.3032	NaN	NaN	0.4078	0.0164	0.9067	0.0197	0.0205	0.0188	0.0179
0.0	0.0	0.0	21241.8553	13000.3032	NaN	NaN	0.3797	0.0165	0.9064	0.0194	0.0209	0.019	0.0178
0.0	0.0	0.0	21553.8553	15450.3032	NaN	NaN	0.4175	0.0167	0.9055	0.0192	0.0213	0.0193	0.0179
0.0	0.0	0.0	25054.8553	14146.3032	NaN	NaN	0.3609	0.0168	0.9065	0.0188	0.0211	0.0193	0.0176
0.0	0.0	0.0	25356.8553	12928.3032	NaN	NaN	0.3377	0.0168	0.9061	0.019	0.0211	0.0193	0.0177
0.0	0.0	0.0	20848.8553	8294.3032	NaN	NaN	0.2846	0.0168	0.9072	0.0186	0.0208	0.0192	0.0173
0.0	0.0	0.0	22568.8553	11670.3032	NaN	NaN	0.3408	0.017	0.9059	0.019	0.021	0.0195	0.0176
0.0	0.0	0.0	26072.8553	9211.3032	NaN	NaN	0.2611	0.017	0.906	0.0189	0.021	0.0196	0.0175
0.0	0.0	0.0	29167.8553	16910.3032	NaN	NaN	0.367	0.0172	0.905	0.0191	0.0214	0.0197	0.0175
0.0	0.0	0.0	18972.8553	15734.3032	NaN	NaN	0.4533	0.0173	0.9049	0.019	0.0216	0.0198	0.0173
0.0	0.0	0.0	21173.8553	17175.3032	NaN	NaN	0.4479	0.0175	0.9043	0.0191	0.0219	0.0199	0.0173
0.0	0.0	0.0	21641.8553	10718.3032	NaN	NaN	0.3312	0.0175	0.9049	0.0189	0.0217	0.0199	0.0171
0.0	0.0	0.0	25872.8553	11354.3032	NaN	NaN	0.305	0.0177	0.9041	0.0191	0.0219	0.02	0.0171
0.0	0.0	0.0	21372.8553	14121.3032	NaN	NaN	0.3978	0.0181	0.9034	0.0191	0.0222	0.0202	0.0171
0.0	0.0	0.0	22769.8553	15947.3032	NaN	NaN	0.4119	0.0182	0.9033	0.0189	0.0222	0.0203	0.017
0.0	0.0	0.0	22509.8553	13676.3032	NaN	NaN	0.3779	0.0188	0.9015	0.0191	0.0227	0.0206	0.0173
0.0	0.0	0.0	21561.8553	14417.3032	NaN	NaN	0.4007	0.019	0.9005	0.0193	0.023	0.0209	0.0174
0.0	0.0	0.0	21722.8553	14505.3032	NaN	NaN	0.4004	0.0195	0.8993	0.0192	0.0232	0.0211	0.0176
0.0	0.0	0.0	22265.8553	9373.3032	NaN	NaN	0.2963	0.0198	0.899	0.0191	0.0231	0.0213	0.0177
0.0	0.0	0.0	22462.8553	11930.3032	NaN	NaN	0.3469	0.0202	0.898	0.0192	0.0232	0.0215	0.0179
0.0	0.0	0.0	19454.8553	11576.3032	NaN	NaN	0.3731	0.0205	0.8973	0.0193	0.0233	0.0216	0.0181
0.0	0.0	0.0	23942.8553	11888.3032	NaN	NaN	0.3318	0.0207	0.8967	0.0193	0.0233	0.0217	0.0182
0.0	0.0	0.0	22305.8553	12436.3032	NaN	NaN	0.358	0.0209	0.896	0.0195	0.0234	0.0219	0.0183
0.0	0.0	0.0	22033.8553	7915.3032	NaN	NaN	0.2643	0.0209	0.8965	0.0193	0.0232	0.0219	0.0183
0.0	0.0	0.0	22638.8553	11705.3032	NaN	NaN	0.3408	0.0211	0.8959	0.0194	0.0233	0.022	0.0183
0.0	0.0	0.0	22348.8553	12888.3032	NaN	NaN	0.3658	0.0212	0.8954	0.0195	0.0234	0.0221	0.0184
0.0	0.0	0.0	22682.8553	11526.3032	NaN	NaN	0.3369	0.0215	0.8946	0.0196	0.0236	0.0223	0.0185
0.0	0.0	0.0	22552.8553	9785.3032	NaN	NaN	0.3026	0.0215	0.8943	0.0197	0.0236	0.0224	0.0185
0.0	0.0	0.0	22398.8553	12297.3032	NaN	NaN	0.3544	0.0217	0.8937	0.0197	0.0237	0.0225	0.0186
0.0	0.0	0.0	21370.8553	12418.3032	NaN	NaN	0.3675	0.0218	0.8934	0.0197	0.0238	0.0226	0.0187
0.0	0.0	0.0	25326.8553	13146.3032	NaN	NaN	0.3417	0.0219	0.8927	0.0198	0.024	0.0227	0.0188
0.0	0.0	0.0	20986.8553	10806.3032	NaN	NaN	0.3399	0.0221	0.8922	0.0199	0.0241	0.0228	0.0189
0.0	0.0	0.0	21808.8553	14007.3032	NaN	NaN	0.3911	0.0221	0.8919	0.0199	0.0241	0.0229	0.019
0.0	0.0	0.0	22532.8553	10638.3032	NaN	NaN	0.3207	0.0221	0.8915	0.0199	0.0243	0.0231	0.0191
0.0	0.0	0.0	22822.8553	15696.3032	NaN	NaN	0.4075	0.0221	0.8912	0.02	0.0243	0.0231	0.0192
0.0	0.0	0.0	24897.8553	10483.3032	NaN	NaN	0.2963	0.0222	0.8908	0.02	0.0244	0.0233	0.0193
0.0	0.0	0.0	21504.8553	12347.3032	NaN	NaN	0.3647	0.0222	0.8908	0.0199	0.0244	0.0233	0.0194
0.0	0.0	0.0	20575.8553	11396.3032	NaN	NaN	0.3564	0.0223	0.8905	0.0199	0.0245	0.0234	0.0194
0.0	0.0	0.0	22047.8553	12480.3032	NaN	NaN	0.3615	0.0223	0.8898	0.02	0.0247	0.0235	0.0196
0.0	0.0	0.0	22650.8553	10950.3032	NaN	NaN	0.3259	0.0223	0.8899	0.0199	0.0247	0.0236	0.0196
0.0	0.0	0.0	24559.8553	10702.3032	NaN	NaN	0.3035	0.0224	0.8893	0.02	0.0248	0.0238	0.0198
0.0	0.0	0.0	18565.8553	13175.3032	NaN	NaN	0.4151	0.0223	0.8896	0.0199	0.0247	0.0237	0.0198
0.0	0.0	0.0	21296.8553	14091.3032	NaN	NaN	0.3982	0.0222	0.8894	0.0199	0.0247	0.0238	0.0199
0.0	0.0	0.0	18377.8553	8752.3032	NaN	NaN	0.3226	0.0222	0.889	0.02	0.0247	0.0239	0.0201
0.0	0.0	0.0	19964.8553	9036.3032	NaN	NaN	0.3116	0.0221	0.8891	0.02	0.0247	0.0239	0.0202
0.0	0.0	0.0	20149.8553	11284.3032	NaN	NaN	0.359	0.0221	0.8888	0.02	0.0248	0.0241	0.0202
0.0	0.0	0.0	20346.8553	13630.3032	NaN	NaN	0.4012	0.0221	0.8886	0.0201	0.0249	0.0241	0.0203
0.0	0.0	0.0	17068.8553	14063.3032	NaN	NaN	0.4517	0.0221	0.888	0.0202	0.025	0.0243	0.0204
0.0	0.0	0.0	20689.8553	11945.3032	NaN	NaN	0.366	0.022	0.888	0.0202	0.025	0.0243	0.0205
0.0	0.0	0.0	19398.8553	10629.3032	NaN	NaN	0.354	0.0221	0.8877	0.0202	0.0251	0.0243	0.0206
0.0	0.0	0.0	18281.8553	14461.3032	NaN	NaN	0.4417	0.0219	0.8884	0.0201	0.0249	0.0242	0.0205
0.0	0.0	0.0	18296.8553	10025.3032	NaN	NaN	0.354	0.0219	0.888	0.0202	0.025	0.0243	0.0206
0.0	0.0	0.0	19463.8553	12841.3032	NaN	NaN	0.3975	0.022	0.8876	0.0202	0.0251	0.0244	0.0207
0.0	0.0	0.0	17843.8553	14682.3032	NaN	NaN	0.4514	0.0219	0.8877	0.0202	0.0252	0.0244	0.0206
0.0	0.0	0.0	20576.8553	8790.3032	NaN	NaN	0.2993	0.0219	0.8879	0.0201	0.0252	0.0243	0.0206
0.0	0.0	0.0	18667.8553	12899.3032	NaN	NaN	0.4086	0.0218	0.8882	0.02	0.0252	0.0243	0.0206
0.0	0.0	0.0	18546.8553	13973.3032	NaN	NaN	0.4297	0.0219	0.8884	0.0198	0.0253	0.0242	0.0204
0.0	0.0	0.0	20289.8553	10439.3032	NaN	NaN	0.3397	0.022	0.8885	0.0197	0.0254	0.0241	0.0203
0.0	0.0	0.0	19380.8553	10156.3032	NaN	NaN	0.3438	0.022	0.8893	0.0195	0.0253	0.0239	0.0201
0.0	0.0	0.0	15871.8553	10078.3032	NaN	NaN	0.3884	0.022	0.8894	0.0193	0.0254	0.0238	0.02
0.0	0.0	0.0	17697.8553	13216.3032	NaN	NaN	0.4275	0.0219	0.8905	0.019	0.0253	0.0235	0.0197
0.0	0.0	0.0	17193.8553	12641.3032	NaN	NaN	0.4237	0.0217	0.8914	0.0189	0.0252	0.0232	0.0196
0.0	0.0	0.0	18000.8553	12153.3032	NaN	NaN	0.403	0.0216	0.8923	0.0188	0.025	0.0229	0.0194
0.0	0.0	0.0	19141.8553	15914.3032	NaN	NaN	0.454	0.0215	0.8924	0.0187	0.0251	0.0228	0.0194
0.0	0.0	0.0	21255.8553	13006.3032	NaN	NaN	0.3796	0.0216	0.8925	0.0187	0.0252	0.0227	0.0193
0.0	0.0	0.0	19140.8553	12331.3032	NaN	NaN	0.3918	0.0212	0.8932	0.0186	0.0251	0.0226	0.0194
0.0	0.0	0.0	18157.8553	8518.3032	NaN	NaN	0.3193	0.0208	0.8946	0.0183	0.0248	0.0223	0.0192
0.0	0.0	0.0	17733.8553	10795.3032	NaN	NaN	0.3784	0.0207	0.8946	0.0184	0.0248	0.0222	0.0194
0.0	0.0	0.0	17322.8553	11148.3032	NaN	NaN	0.3916	0.0203	0.8955	0.0183	0.0246	0.0221	0.0193
0.0	0.0	0.0	21118.8553	14589.3032	NaN	NaN	0.4086	0.0198	0.8973	0.0181	0.0241	0.0215	0.0193
0.0	0.0	0.0	18634.8553	15009.3032	NaN	NaN	0.4461	0.0194	0.899	0.0178	0.0237	0.0211	0.019
0.0	0.0	0.0	18598.8553	10790.3032	NaN	NaN	0.3672	0.0189	0.9008	0.0175	0.0233	0.0206	0.0188
0.0	0.0	0.0	16948.8553	8442.3032	NaN	NaN	0.3325	0.0185	0.9026	0.0173	0.0228	0.0201	0.0186
0.0	0.0	0.0	21807.8553	11249.3032	NaN	NaN	0.3403	0.0179	0.9054	0.017	0.0221	0.0193	0.0183
0.0	0.0	0.0	17150.8553	9689.3032	NaN	NaN	0.361	0.0179	0.9055	0.017	0.0221	0.0192	0.0183
0.0	0.0	0.0	19531.8553	5369.3032	NaN	NaN	0.2156	0.0175	0.9072	0.0168	0.0217	0.0188	0.018
0.0	0.0	0.0	21496.8553	11147.3032	NaN	NaN	0.3415	0.0176	0.9071	0.0167	0.0219	0.0188	0.0179
0.0	0.0	0.0	17470.8553	8613.3032	NaN	NaN	0.3302	0.0175	0.9077	0.0166	0.0219	0.0187	0.0176
0.0	0.0	0.0	16465.8553	15024.3032	NaN	NaN	0.4771	0.0167	0.9105	0.0161	0.0216	0.018	0.0171
0.0	0.0	0.0	17624.8553	11574.3032	NaN	NaN	0.3964	0.0164	0.9118	0.0158	0.0214	0.0177	0.0168
0.0	0.0	0.0	20817.8553	10911.3032	NaN	NaN	0.3439	0.0161	0.913	0.0156	0.0212	0.0175	0.0166
0.0	0.0	0.0	21970.8553	13193.3032	NaN	NaN	0.3752	0.0157	0.9145	0.0153	0.021	0.0172	0.0162
0.0	0.0	0.0	18346.8553	10831.3032	NaN	NaN	0.3712	0.0154	0.9163	0.0151	0.0206	0.0168	0.0159
0.0	0.0	0.0	19844.8553	10385.3032	NaN	NaN	0.3435	0.0151	0.9176	0.0149	0.0203	0.0165	0.0156
0.0	0.0	0.0	15203.8553	7998.3032	NaN	NaN	0.3447	0.0141	0.9215	0.0144	0.0195	0.0156	0.0149
0.0	0.0	0.0	15191.8553	13504.3032	NaN	NaN	0.4706	0.0136	0.9236	0.0141	0.0191	0.0152	0.0145
0.0	0.0	0.0	15032.8553	12128.3032	NaN	NaN	0.4465	0.0131	0.9257	0.0138	0.0187	0.0147	0.0141
0.0	0.0	0.0	20337.8553	11297.3032	NaN	NaN	0.3571	0.0124	0.9287	0.0134	0.018	0.0139	0.0136
0.0	0.0	0.0	20370.8553	11571.3032	NaN	NaN	0.3623	0.0121	0.9298	0.0132	0.0179	0.0136	0.0133
0.0	0.0	0.0	18132.8553	9268.3032	NaN	NaN	0.3382	0.0116	0.9322	0.0129	0.0173	0.013	0.0129
0.0	0.0	0.0	19296.8553	8589.3032	NaN	NaN	0.308	0.0115	0.9334	0.0129	0.017	0.0127	0.0127
0.0	0.0	0.0	17452.8553	10143.3032	NaN	NaN	0.3676	0.0111	0.9355	0.0126	0.0164	0.0122	0.0123
0.0	0.0	0.0	19830.8553	10790.3032	NaN	NaN	0.3524	0.0113	0.9348	0.0127	0.0165	0.0123	0.0124
0.0	0.0	0.0	23048.8553	10370.3032	NaN	NaN	0.3103	0.0111	0.9357	0.0126	0.0163	0.012	0.0122
0.0	0.0	0.0	19808.8553	13524.3032	NaN	NaN	0.4057	0.0111	0.9357	0.0126	0.0164	0.012	0.0122
0.0	0.0	0.0	21891.8553	9550.3032	NaN	NaN	0.3037	0.0111	0.9351	0.0128	0.0165	0.0121	0.0123
0.0	0.0	0.0	16746.8553	9632.3032	NaN	NaN	0.3651	0.0111	0.9349	0.0129	0.0165	0.0121	0.0124
0.0	0.0	0.0	18601.8553	8758.3032	NaN	NaN	0.3201	0.0112	0.9342	0.0131	0.0166	0.0123	0.0126
0.0	0.0	0.0	19461.8553	10551.3032	NaN	NaN	0.3516	0.0113	0.933	0.0134	0.0169	0.0124	0.013
0.0	0.0	0.0	15526.8553	9467.3032	NaN	NaN	0.3788	0.0116	0.9301	0.0139	0.0177	0.0131	0.0136
0.0	0.0	0.0	17962.8553	13180.3032	NaN	NaN	0.4232	0.0118	0.9281	0.0144	0.0182	0.0133	0.0142
0.0	0.0	0.0	16579.8553	13380.3032	NaN	NaN	0.4466	0.0122	0.9253	0.0149	0.0188	0.014	0.0148
0.0	0.0	0.0	16586.8553	9708.3032	NaN	NaN	0.3692	0.0124	0.9235	0.0153	0.0192	0.0142	0.0153
0.0	0.0	0.0	16380.8553	9966.3032	NaN	NaN	0.3783	0.0128	0.9217	0.0156	0.0195	0.0148	0.0157
0.0	0.0	0.0	20044.8553	8873.3032	NaN	NaN	0.3068	0.0132	0.9189	0.0161	0.0202	0.0154	0.0162
0.0	0.0	0.0	14367.8553	12151.3032	NaN	NaN	0.4582	0.0136	0.9164	0.0165	0.0208	0.016	0.0167
0.0	0.0	0.0	20577.8553	11829.3032	NaN	NaN	0.365	0.0138	0.9155	0.0166	0.0209	0.0162	0.0169
0.0	0.0	0.0	15974.8553	11009.3032	NaN	NaN	0.408	0.0142	0.9137	0.0169	0.0213	0.0167	0.0171
0.0	0.0	0.0	18559.8553	6468.3032	NaN	NaN	0.2584	0.0146	0.9129	0.017	0.0214	0.017	0.0171
0.0	0.0	0.0	16765.8553	13827.3032	NaN	NaN	0.452	0.0146	0.9135	0.0171	0.021	0.0167	0.0171
0.0	0.0	0.0	17226.8553	9558.3032	NaN	NaN	0.3569	0.0149	0.912	0.0173	0.0214	0.0172	0.0172
0.0	0.0	0.0	17137.8553	9943.3032	NaN	NaN	0.3672	0.0149	0.9115	0.0177	0.0215	0.017	0.0175
0.0	0.0	0.0	19783.8553	12761.3032	NaN	NaN	0.3921	0.015	0.912	0.0173	0.0212	0.0173	0.0172
0.0	0.0	0.0	19011.8553	11885.3032	NaN	NaN	0.3847	0.0152	0.9106	0.0177	0.0216	0.0175	0.0174
0.0	0.0	0.0	16274.8553	10993.3032	NaN	NaN	0.4032	0.0153	0.9107	0.0177	0.0215	0.0176	0.0172
0.0	0.0	0.0	16712.8553	14175.3032	NaN	NaN	0.4589	0.0152	0.9108	0.0178	0.0216	0.0174	0.0173
0.0	0.0	0.0	20954.8553	9651.3032	NaN	NaN	0.3153	0.0157	0.9091	0.0179	0.0219	0.0182	0.0172
0.0	0.0	0.0	20484.8553	11999.3032	NaN	NaN	0.3694	0.0155	0.9093	0.0181	0.022	0.0176	0.0176
0.0	0.0	0.0	16197.8553	11492.3032	NaN	NaN	0.415	0.0158	0.908	0.0181	0.0225	0.018	0.0176
0.0	0.0	0.0	20351.8553	12568.3032	NaN	NaN	0.3818	0.0161	0.9061	0.0184	0.0231	0.0183	0.018
0.0	0.0	0.0	16507.8553	16762.3032	NaN	NaN	0.5038	0.0162	0.9055	0.0186	0.0234	0.0183	0.0181
0.0	0.0	0.0	19791.8553	12984.3032	NaN	NaN	0.3962	0.0162	0.9046	0.0189	0.0239	0.0181	0.0183
0.0	0.0	0.0	14980.8553	13394.3032	NaN	NaN	0.472	0.0162	0.9036	0.0191	0.0245	0.0181	0.0185
0.0	0.0	0.0	20731.8553	15014.3032	NaN	NaN	0.42	0.0163	0.9025	0.0193	0.0252	0.0182	0.0185
0.0	0.0	0.0	20127.8553	13522.3032	NaN	NaN	0.4018	0.0163	0.9001	0.02	0.0264	0.0182	0.0191
0.0	0.0	0.0	20674.8553	11561.3032	NaN	NaN	0.3586	0.0165	0.8987	0.0202	0.0273	0.0183	0.0191
0.0	0.0	0.0	17497.8553	12390.3032	NaN	NaN	0.4146	0.0165	0.8964	0.0209	0.0283	0.0183	0.0197
0.0	0.0	0.0	16552.8553	11198.3032	NaN	NaN	0.4035	0.0168	0.8953	0.0208	0.0289	0.0187	0.0195
0.0	0.0	0.0	16352.8553	8884.3032	NaN	NaN	0.352	0.0168	0.8915	0.0218	0.0307	0.0187	0.0206
0.0	0.0	0.0	18209.8553	13135.3032	NaN	NaN	0.4191	0.0167	0.8914	0.0218	0.031	0.0186	0.0206
0.0	0.0	0.0	20869.8553	10993.3032	NaN	NaN	0.345	0.0169	0.8877	0.0224	0.0328	0.0189	0.0213
0.0	0.0	0.0	20330.8553	12631.3032	NaN	NaN	0.3832	0.0169	0.8863	0.0226	0.0337	0.0189	0.0216
0.0	0.0	0.0	20141.8553	14106.3032	NaN	NaN	0.4119	0.0171	0.884	0.0229	0.0349	0.0191	0.022
0.0	0.0	0.0	20017.8553	12860.3032	NaN	NaN	0.3912	0.017	0.8821	0.0233	0.036	0.019	0.0226
0.0	0.0	0.0	17182.8553	10670.3032	NaN	NaN	0.3831	0.0174	0.8833	0.0226	0.0356	0.0191	0.0221
0.0	0.0	0.0	17190.8553	9152.3032	NaN	NaN	0.3474	0.0176	0.8811	0.0229	0.0364	0.0193	0.0225
0.0	0.0	0.0	16345.8553	13821.3032	NaN	NaN	0.4582	0.018	0.8831	0.0221	0.0356	0.0194	0.0218
0.0	0.0	0.0	16089.8553	13226.3032	NaN	NaN	0.4512	0.0183	0.8799	0.0227	0.0369	0.0196	0.0226
0.0	0.0	0.0	18561.8553	8215.3032	NaN	NaN	0.3068	0.0184	0.8802	0.0224	0.0368	0.0197	0.0224
0.0	0.0	0.0	24777.8553	11078.3032	NaN	NaN	0.309	0.0185	0.8773	0.0231	0.0382	0.0198	0.0231
0.0	0.0	0.0	20825.8553	12894.3032	NaN	NaN	0.3824	0.0186	0.8778	0.0227	0.0383	0.0198	0.0228
0.0	0.0	0.0	24215.8553	10929.3032	NaN	NaN	0.311	0.0187	0.8795	0.0225	0.0372	0.0198	0.0224
0.0	0.0	0.0	18283.8553	8387.3032	NaN	NaN	0.3145	0.0189	0.8756	0.0233	0.0387	0.0201	0.0233
0.0	0.0	0.0	19375.8553	10101.3032	NaN	NaN	0.3427	0.0189	0.8765	0.0231	0.0385	0.02	0.023
0.0	0.0	0.0	18190.8553	13611.3032	NaN	NaN	0.428	0.019	0.875	0.0237	0.0387	0.0203	0.0233
0.0	0.0	0.0	17642.8553	12334.3032	NaN	NaN	0.4115	0.019	0.8749	0.0238	0.0387	0.0203	0.0232
0.0	0.0	0.0	21369.8553	10537.3032	NaN	NaN	0.3302	0.0193	0.8703	0.025	0.0407	0.0206	0.0242
0.0	0.0	0.0	15053.8553	12552.3032	NaN	NaN	0.4547	0.0193	0.8704	0.025	0.0405	0.0208	0.024
0.0	0.0	0.0	17933.8553	16015.3032	NaN	NaN	0.4717	0.0194	0.868	0.0259	0.0415	0.0208	0.0245
0.0	0.0	0.0	18811.8553	14158.3032	NaN	NaN	0.4294	0.0196	0.8639	0.0269	0.0431	0.0213	0.0251
0.0	0.0	0.0	17436.8553	15362.3032	NaN	NaN	0.4684	0.0198	0.8657	0.0268	0.0419	0.0213	0.0246
0.0	0.0	0.0	24773.8553	10390.3032	NaN	NaN	0.2955	0.0201	0.8697	0.0259	0.0395	0.0214	0.0233
0.0	0.0	0.0	19729.8553	11191.3032	NaN	NaN	0.3619	0.0204	0.8668	0.0269	0.0406	0.0215	0.0238
0.0	0.0	0.0	17929.8553	11461.3032	NaN	NaN	0.39	0.0206	0.8739	0.025	0.0373	0.0213	0.0219
0.0	0.0	0.0	20090.8553	8543.3032	NaN	NaN	0.2984	0.0214	0.8717	0.0254	0.0376	0.0219	0.022
0.0	0.0	0.0	18890.8553	9137.3032	NaN	NaN	0.326	0.022	0.8747	0.0241	0.0361	0.0222	0.0208
0.0	0.0	0.0	15989.8553	10614.3032	NaN	NaN	0.399	0.0224	0.874	0.0239	0.0362	0.0227	0.0208
0.0	0.0	0.0	16083.8553	9503.3032	NaN	NaN	0.3714	0.0224	0.878	0.0225	0.0343	0.0229	0.0199
0.0	0.0	0.0	20202.8553	13369.3032	NaN	NaN	0.3982	0.0223	0.879	0.0223	0.0336	0.0228	0.0199
0.0	0.0	0.0	14500.8553	10915.3032	NaN	NaN	0.4295	0.0224	0.882	0.0215	0.032	0.0227	0.0194
0.0	0.0	0.0	17399.8553	6623.3032	NaN	NaN	0.2757	0.0226	0.8827	0.0213	0.0312	0.0228	0.0193
0.0	0.0	0.0	20165.8553	9520.3032	NaN	NaN	0.3207	0.0229	0.883	0.0211	0.0306	0.0232	0.0192
0.0	0.0	0.0	20544.8553	12635.3032	NaN	NaN	0.3808	0.0229	0.8845	0.0209	0.0298	0.023	0.019
0.0	0.0	0.0	17819.8553	8168.3032	NaN	NaN	0.3143	0.0233	0.8833	0.0209	0.0297	0.0234	0.0192
0.0	0.0	0.0	17740.8553	11827.3032	NaN	NaN	0.4	0.0236	0.8828	0.021	0.0295	0.0238	0.0194
0.0	0.0	0.0	19768.8553	8792.3032	NaN	NaN	0.3078	0.0239	0.8817	0.0211	0.0297	0.0241	0.0196
0.0	0.0	0.0	20241.8553	15375.3032	NaN	NaN	0.4317	0.0241	0.8804	0.0212	0.0301	0.0244	0.0198
0.0	0.0	0.0	20098.8553	13032.3032	NaN	NaN	0.3934	0.0243	0.8799	0.0213	0.03	0.0246	0.02
0.0	0.0	0.0	19812.8553	11785.3032	NaN	NaN	0.373	0.0245	0.8787	0.0214	0.0303	0.0248	0.0202
0.0	0.0	0.0	17542.8553	12464.3032	NaN	NaN	0.4154	0.0246	0.878	0.0216	0.0306	0.0249	0.0204
0.0	0.0	0.0	14672.8553	18030.3032	NaN	NaN	0.5513	0.0246	0.8776	0.0217	0.0306	0.0249	0.0205
0.0	0.0	0.0	17179.8553	9613.3032	NaN	NaN	0.3588	0.0246	0.8776	0.0218	0.0306	0.0248	0.0206
0.0	0.0	0.0	14743.8553	7961.3032	NaN	NaN	0.3506	0.0247	0.8771	0.022	0.0308	0.0246	0.0207
0.0	0.0	0.0	13204.8553	10182.3032	NaN	NaN	0.4354	0.0247	0.8774	0.0221	0.0307	0.0244	0.0207
0.0	0.0	0.0	13929.8553	8096.3032	NaN	NaN	0.3676	0.0248	0.8752	0.0223	0.0316	0.0249	0.0211
0.0	0.0	0.0	12651.8553	10879.3032	NaN	NaN	0.4623	0.0249	0.8751	0.0223	0.0317	0.0249	0.0212
0.0	0.0	0.0	14640.8553	9035.3032	NaN	NaN	0.3816	0.0251	0.8735	0.0224	0.0322	0.0253	0.0214
0.0	0.0	0.0	16070.8553	7628.3032	NaN	NaN	0.3219	0.025	0.873	0.0225	0.0326	0.0254	0.0215
0.0	0.0	0.0	14023.8553	10368.3032	NaN	NaN	0.4251	0.025	0.872	0.0227	0.0331	0.0255	0.0217
0.0	0.0	0.0	12647.8553	8273.3032	NaN	NaN	0.3955	0.0251	0.8711	0.0228	0.0336	0.0257	0.0218
0.0	0.0	0.0	17687.8553	6991.3032	NaN	NaN	0.2833	0.0247	0.8707	0.0228	0.0341	0.0257	0.022
0.0	0.0	0.0	10310.8553	9947.3032	NaN	NaN	0.491	0.0245	0.8699	0.0228	0.0346	0.0259	0.0222
0.0	0.0	0.0	15467.8553	12209.3032	NaN	NaN	0.4411	0.0242	0.8708	0.0225	0.0346	0.0257	0.0221
0.0	0.0	0.0	14503.8553	10724.3032	NaN	NaN	0.4251	0.0238	0.8705	0.0224	0.0351	0.0258	0.0224
0.0	0.0	0.0	13466.8553	8556.3032	NaN	NaN	0.3885	0.0235	0.8711	0.022	0.0353	0.0255	0.0224
0.0	0.0	0.0	16328.8553	12044.3032	NaN	NaN	0.4245	0.0231	0.8705	0.0219	0.0362	0.0254	0.0228
0.0	0.0	0.0	16433.8553	9412.3032	NaN	NaN	0.3642	0.0226	0.8727	0.0213	0.036	0.0249	0.0225
0.0	0.0	0.0	16488.8553	11962.3032	NaN	NaN	0.4205	0.0224	0.8716	0.0213	0.0371	0.0247	0.0228
0.0	0.0	0.0	17182.8553	10545.3032	NaN	NaN	0.3803	0.0223	0.8714	0.0211	0.0378	0.0244	0.0229
0.0	0.0	0.0	14490.8553	8402.3032	NaN	NaN	0.367	0.0223	0.8713	0.0207	0.039	0.0238	0.023
0.0	0.0	0.0	14394.8553	7849.3032	NaN	NaN	0.3529	0.0225	0.8696	0.0205	0.0404	0.0235	0.0235
0.0	0.0	0.0	15293.8553	11535.3032	NaN	NaN	0.43	0.0227	0.8681	0.0201	0.0421	0.0233	0.0237
0.0	0.0	0.0	15012.8553	11966.3032	NaN	NaN	0.4435	0.0227	0.8679	0.0197	0.0431	0.0228	0.0238
0.0	0.0	0.0	13049.8553	7418.3032	NaN	NaN	0.3624	0.0239	0.8635	0.0194	0.046	0.0229	0.0242
0.0	0.0	0.0	15817.8553	12239.3032	NaN	NaN	0.4362	0.0243	0.8624	0.0191	0.0471	0.0228	0.0243
0.0	0.0	0.0	14627.8553	9469.3032	NaN	NaN	0.393	0.0255	0.8595	0.019	0.0488	0.0229	0.0244
0.0	0.0	0.0	16586.8553	12865.3032	NaN	NaN	0.4368	0.0265	0.8569	0.0187	0.0501	0.0233	0.0244
0.0	0.0	0.0	19091.8553	11974.3032	NaN	NaN	0.3854	0.0276	0.8535	0.0189	0.0518	0.0236	0.0246
0.0	0.0	0.0	13272.8553	9547.3032	NaN	NaN	0.4184	0.0293	0.8492	0.0186	0.0541	0.0242	0.0247
0.0	0.0	0.0	18754.8553	8235.3032	NaN	NaN	0.3051	0.0295	0.85	0.0186	0.0535	0.0239	0.0244
0.0	0.0	0.0	14075.8553	11496.3032	NaN	NaN	0.4496	0.0302	0.8467	0.0188	0.0548	0.0249	0.0246
0.0	0.0	0.0	15068.8553	10893.3032	NaN	NaN	0.4196	0.0287	0.852	0.0186	0.0525	0.0241	0.024
0.0	0.0	0.0	14827.8553	10216.3032	NaN	NaN	0.4079	0.0287	0.853	0.0188	0.0514	0.0245	0.0236
0.0	0.0	0.0	11687.8553	14405.3032	NaN	NaN	0.5521	0.0273	0.8576	0.0186	0.0492	0.024	0.0233
0.0	0.0	0.0	14807.8553	10428.3032	NaN	NaN	0.4132	0.0268	0.8606	0.0187	0.0473	0.0237	0.0229
0.0	0.0	0.0	12423.8553	10313.3032	NaN	NaN	0.4536	0.026	0.8643	0.0185	0.0452	0.0235	0.0224
0.0	0.0	0.0	19378.8553	8598.3032	NaN	NaN	0.3073	0.0252	0.8678	0.0186	0.0433	0.0229	0.0222
0.0	0.0	0.0	13752.8553	11330.3032	NaN	NaN	0.4517	0.0247	0.8689	0.0186	0.0428	0.0229	0.0222
0.0	0.0	0.0	14335.8553	9489.3032	NaN	NaN	0.3983	0.0237	0.8717	0.0183	0.0417	0.0225	0.0221
0.0	0.0	0.0	15564.8553	12066.3032	NaN	NaN	0.4367	0.0239	0.8717	0.0184	0.0416	0.0225	0.022
0.0	0.0	0.0	14605.8553	9065.3032	NaN	NaN	0.383	0.023	0.8742	0.018	0.0407	0.0222	0.0219
0.0	0.0	0.0	10346.8553	12094.3032	NaN	NaN	0.5389	0.0231	0.8749	0.018	0.0404	0.0219	0.0217
0.0	0.0	0.0	8868.8553	11410.3032	NaN	NaN	0.5627	0.0225	0.8761	0.0178	0.0399	0.0219	0.0218
0.0	0.0	0.0	13842.8553	12364.3032	NaN	NaN	0.4718	0.0225	0.8761	0.0179	0.0398	0.0218	0.0219
0.0	0.0	0.0	14368.8553	10416.3032	NaN	NaN	0.4203	0.023	0.875	0.0178	0.0405	0.0217	0.022
0.0	0.0	0.0	12041.8553	13052.3032	NaN	NaN	0.5201	0.0229	0.8752	0.0178	0.0405	0.0216	0.022
0.0	0.0	0.0	8847.8553	7488.3032	NaN	NaN	0.4584	0.0231	0.8739	0.0178	0.0414	0.0216	0.0222
0.0	0.0	0.0	13390.8553	8672.3032	NaN	NaN	0.3931	0.0227	0.8753	0.0178	0.0407	0.0214	0.0221
0.0	0.0	0.0	14262.8553	15130.3032	NaN	NaN	0.5148	0.0225	0.8747	0.0182	0.0409	0.0214	0.0223
0.0	0.0	0.0	11115.8553	12569.3032	NaN	NaN	0.5307	0.0223	0.8774	0.0177	0.0397	0.0212	0.0217
0.0	0.0	0.0	13158.8553	8258.3032	NaN	NaN	0.3856	0.0229	0.8764	0.0179	0.0399	0.0212	0.0217
0.0	0.0	0.0	11123.8553	6944.3032	NaN	NaN	0.3843	0.023	0.8793	0.0176	0.0383	0.0209	0.021
0.0	0.0	0.0	14290.8553	8915.3032	NaN	NaN	0.3842	0.0223	0.8823	0.0175	0.0367	0.0204	0.0208
0.0	0.0	0.0	13121.8553	7988.3032	NaN	NaN	0.3784	0.0221	0.8822	0.0178	0.0366	0.0204	0.0209
0.0	0.0	0.0	14764.8553	9864.3032	NaN	NaN	0.4005	0.0217	0.883	0.0178	0.0364	0.0202	0.0209
0.0	0.0	0.0	12580.8553	11236.3032	NaN	NaN	0.4718	0.0218	0.8812	0.0182	0.0371	0.0205	0.0213
0.0	0.0	0.0	16154.8553	6831.3032	NaN	NaN	0.2972	0.0213	0.8828	0.0181	0.0366	0.0201	0.021
0.0	0.0	0.0	15092.8553	11975.3032	NaN	NaN	0.4424	0.0211	0.8834	0.0183	0.0363	0.0199	0.0209
0.0	0.0	0.0	17906.8553	9609.3032	NaN	NaN	0.3492	0.0208	0.8839	0.0184	0.0361	0.0198	0.0209
0.0	0.0	0.0	16360.8553	13240.3032	NaN	NaN	0.4473	0.0206	0.8846	0.0184	0.0359	0.0197	0.0208
0.0	0.0	0.0	15993.8553	9633.3032	NaN	NaN	0.3759	0.0204	0.8849	0.0185	0.0356	0.0197	0.0209
0.0	0.0	0.0	14248.8553	9149.3032	NaN	NaN	0.391	0.0204	0.8849	0.0185	0.0354	0.0197	0.021
0.0	0.0	0.0	15844.8553	9499.3032	NaN	NaN	0.3748	0.0199	0.8861	0.0186	0.0345	0.0199	0.0211
0.0	0.0	0.0	11966.8553	6691.3032	NaN	NaN	0.3586	0.0198	0.8851	0.0188	0.0349	0.02	0.0215
0.0	0.0	0.0	15401.8553	11858.3032	NaN	NaN	0.435	0.0191	0.886	0.0188	0.0344	0.0201	0.0215
0.0	0.0	0.0	12227.8553	9118.3032	NaN	NaN	0.4272	0.0189	0.8855	0.019	0.0345	0.0202	0.0219
0.0	0.0	0.0	15772.8553	8830.3032	NaN	NaN	0.3589	0.0186	0.8868	0.0188	0.0339	0.0203	0.0216
0.0	0.0	0.0	16387.8553	13207.3032	NaN	NaN	0.4463	0.0185	0.8859	0.019	0.0342	0.0206	0.0219
0.0	0.0	0.0	10786.8553	9777.3032	NaN	NaN	0.4755	0.0183	0.8874	0.0187	0.0334	0.0208	0.0214
0.0	0.0	0.0	18323.8553	7033.3032	NaN	NaN	0.2774	0.0184	0.8869	0.0189	0.0335	0.0208	0.0216
0.0	0.0	0.0	14820.8553	12945.3032	NaN	NaN	0.4662	0.0182	0.8871	0.0188	0.0333	0.021	0.0215
0.0	0.0	0.0	15247.8553	9302.3032	NaN	NaN	0.3789	0.0183	0.8874	0.0188	0.0331	0.0211	0.0213
0.0	0.0	0.0	15875.8553	10066.3032	NaN	NaN	0.388	0.0187	0.8865	0.0188	0.0335	0.0211	0.0214
0.0	0.0	0.0	16605.8553	9000.3032	NaN	NaN	0.3515	0.0187	0.8868	0.0187	0.0334	0.0212	0.0212
0.0	0.0	0.0	12115.8553	10822.3032	NaN	NaN	0.4718	0.0189	0.8851	0.0189	0.0341	0.0213	0.0216
0.0	0.0	0.0	15980.8553	6734.3032	NaN	NaN	0.2965	0.0188	0.8863	0.0187	0.0336	0.0213	0.0213
0.0	0.0	0.0	15344.8553	8912.3032	NaN	NaN	0.3674	0.0191	0.8837	0.019	0.035	0.0213	0.0218
0.0	0.0	0.0	12807.8553	12665.3032	NaN	NaN	0.4972	0.0195	0.8832	0.0188	0.0357	0.0212	0.0216
0.0	0.0	0.0	14398.8553	11018.3032	NaN	NaN	0.4335	0.0202	0.8806	0.0189	0.0372	0.0211	0.0219
0.0	0.0	0.0	13858.8553	8370.3032	NaN	NaN	0.3765	0.0208	0.8791	0.0188	0.0383	0.0211	0.0219
0.0	0.0	0.0	17410.8553	7292.3032	NaN	NaN	0.2952	0.0217	0.8756	0.0188	0.0406	0.0211	0.0223
0.0	0.0	0.0	14830.8553	12087.3032	NaN	NaN	0.449	0.0221	0.8737	0.0187	0.0419	0.0212	0.0224
0.0	0.0	0.0	16124.8553	8862.3032	NaN	NaN	0.3547	0.0227	0.8719	0.0185	0.0433	0.0211	0.0225
0.0	0.0	0.0	16043.8553	8329.3032	NaN	NaN	0.3417	0.0237	0.8674	0.0186	0.0461	0.0213	0.0229
0.0	0.0	0.0	12485.8553	9690.3032	NaN	NaN	0.437	0.0237	0.8668	0.0185	0.0466	0.0213	0.023
0.0	0.0	0.0	13670.8553	14779.3032	NaN	NaN	0.5195	0.0242	0.8652	0.0185	0.0478	0.0213	0.0231
0.0	0.0	0.0	15607.8553	8170.3032	NaN	NaN	0.3436	0.0246	0.8631	0.0186	0.0491	0.0214	0.0232
0.0	0.0	0.0	16568.8553	12428.3032	NaN	NaN	0.4286	0.0258	0.8587	0.0184	0.052	0.0217	0.0233
0.0	0.0	0.0	16323.8553	12484.3032	NaN	NaN	0.4334	0.0262	0.8602	0.018	0.0513	0.0217	0.0226
0.0	0.0	0.0	17518.8553	6906.3032	NaN	NaN	0.2828	0.0267	0.8573	0.0183	0.0529	0.0219	0.0229
0.0	0.0	0.0	13660.8553	7444.3032	NaN	NaN	0.3527	0.0275	0.8551	0.0183	0.0539	0.0225	0.0227
0.0	0.0	0.0	23320.8553	13641.3032	NaN	NaN	0.3691	0.0263	0.8588	0.0186	0.0513	0.0222	0.0227
0.0	0.0	0.0	15135.8553	8027.3032	NaN	NaN	0.3466	0.0268	0.8569	0.0189	0.0521	0.0227	0.0227
0.0	0.0	0.0	19033.8553	12401.3032	NaN	NaN	0.3945	0.0253	0.863	0.0187	0.0485	0.0221	0.0224
0.0	0.0	0.0	13163.8553	8376.3032	NaN	NaN	0.3889	0.0268	0.8592	0.0191	0.05	0.0228	0.0221
0.0	0.0	0.0	15860.8553	9019.3032	NaN	NaN	0.3625	0.0248	0.8668	0.0189	0.0457	0.0223	0.0215
0.0	0.0	0.0	17540.8553	10668.3032	NaN	NaN	0.3782	0.0262	0.8644	0.0191	0.0465	0.0227	0.0211
0.0	0.0	0.0	17098.8553	10761.3032	NaN	NaN	0.3863	0.0241	0.8707	0.0191	0.043	0.0226	0.0205
0.0	0.0	0.0	13750.8553	10296.3032	NaN	NaN	0.4282	0.0248	0.87	0.0193	0.0431	0.023	0.0198
0.0	0.0	0.0	12971.8553	13219.3032	NaN	NaN	0.5047	0.024	0.8726	0.0194	0.0411	0.0233	0.0196
0.0	0.0	0.0	15597.8553	8934.3032	NaN	NaN	0.3642	0.0244	0.8742	0.0192	0.0398	0.0232	0.0192
0.0	0.0	0.0	14577.8553	10822.3032	NaN	NaN	0.4261	0.0237	0.8757	0.0198	0.0376	0.0235	0.0196
0.0	0.0	0.0	15151.8553	6830.3032	NaN	NaN	0.3107	0.0238	0.8751	0.0205	0.0365	0.0241	0.02
0.0	0.0	0.0	14602.8553	14879.3032	NaN	NaN	0.5047	0.0234	0.8764	0.0208	0.035	0.0243	0.0202
0.0	0.0	0.0	15613.8553	11298.3032	NaN	NaN	0.4198	0.0244	0.8759	0.0215	0.0341	0.0241	0.0201
0.0	0.0	0.0	21958.8553	10794.3032	NaN	NaN	0.3296	0.0251	0.875	0.0226	0.0333	0.0239	0.0201
0.0	0.0	0.0	20316.8553	9737.3032	NaN	NaN	0.324	0.0257	0.8735	0.0234	0.0333	0.0239	0.0201
0.0	0.0	0.0	19054.8553	15061.3032	NaN	NaN	0.4415	0.0254	0.8745	0.0237	0.0326	0.0237	0.0202
0.0	0.0	0.0	21261.8553	15254.3032	NaN	NaN	0.4177	0.025	0.8752	0.0238	0.032	0.0237	0.0203
0.0	0.0	0.0	18124.8553	11562.3032	NaN	NaN	0.3895	0.0254	0.8743	0.0238	0.0322	0.0239	0.0203
0.0	0.0	0.0	15424.8553	10839.3032	NaN	NaN	0.4127	0.0257	0.8738	0.0239	0.0322	0.0241	0.0205
0.0	0.0	0.0	18876.8553	7520.3032	NaN	NaN	0.2849	0.0257	0.8738	0.0238	0.0319	0.0242	0.0206
0.0	0.0	0.0	20108.8553	11553.3032	NaN	NaN	0.3649	0.0251	0.8751	0.0236	0.0313	0.0242	0.0206
0.0	0.0	0.0	16542.8553	12480.3032	NaN	NaN	0.43	0.0252	0.875	0.0235	0.0314	0.0242	0.0206
0.0	0.0	0.0	21318.8553	14973.3032	NaN	NaN	0.4126	0.0247	0.8764	0.0234	0.0308	0.0241	0.0207
0.0	0.0	0.0	22658.8553	11055.3032	NaN	NaN	0.3279	0.0243	0.8774	0.0233	0.0303	0.0239	0.0207
0.0	0.0	0.0	16493.8553	10216.3032	NaN	NaN	0.3825	0.0242	0.878	0.0232	0.0301	0.0238	0.0208
0.0	0.0	0.0	15949.8553	6736.3032	NaN	NaN	0.2969	0.024	0.8784	0.0231	0.0298	0.0237	0.0209
0.0	0.0	0.0	15318.8553	11517.3032	NaN	NaN	0.4292	0.0235	0.8797	0.023	0.0294	0.0236	0.0208
0.0	0.0	0.0	17865.8553	7005.3032	NaN	NaN	0.2817	0.0233	0.88	0.0229	0.0294	0.0236	0.0209
0.0	0.0	0.0	18317.8553	12351.3032	NaN	NaN	0.4027	0.0232	0.8802	0.0229	0.0293	0.0235	0.0209
0.0	0.0	0.0	18100.8553	9787.3032	NaN	NaN	0.3509	0.0229	0.881	0.0227	0.0291	0.0234	0.0209
0.0	0.0	0.0	19698.8553	10443.3032	NaN	NaN	0.3465	0.0227	0.8803	0.0229	0.0293	0.0236	0.0212
0.0	0.0	0.0	15158.8553	12330.3032	NaN	NaN	0.4486	0.0225	0.881	0.0227	0.029	0.0235	0.0212
0.0	0.0	0.0	14960.8553	8160.3032	NaN	NaN	0.3529	0.0224	0.8809	0.0227	0.0291	0.0236	0.0213
0.0	0.0	0.0	14625.8553	7018.3032	NaN	NaN	0.3243	0.0223	0.881	0.0225	0.0291	0.0237	0.0214
0.0	0.0	0.0	14646.8553	9648.3032	NaN	NaN	0.3971	0.0221	0.8807	0.0224	0.0293	0.0239	0.0216
0.0	0.0	0.0	14118.8553	7988.3032	NaN	NaN	0.3613	0.0219	0.8806	0.0221	0.0295	0.0241	0.0218
0.0	0.0	0.0	16072.8553	13515.3032	NaN	NaN	0.4568	0.0216	0.8799	0.0218	0.0301	0.0244	0.0222
0.0	0.0	0.0	11721.8553	9502.3032	NaN	NaN	0.4477	0.0213	0.8796	0.0215	0.0305	0.0245	0.0226
0.0	0.0	0.0	17587.8553	10103.3032	NaN	NaN	0.3649	0.0212	0.8806	0.0211	0.0302	0.0243	0.0226
0.0	0.0	0.0	17793.8553	6854.3032	NaN	NaN	0.2781	0.0214	0.8793	0.021	0.0308	0.0246	0.0229
0.0	0.0	0.0	14821.8553	6995.3032	NaN	NaN	0.3206	0.0214	0.8798	0.0209	0.0303	0.0247	0.0229
0.0	0.0	0.0	7876.8553	4186.3032	NaN	NaN	0.347	0.0218	0.879	0.021	0.0304	0.0249	0.0231
0.0	0.0	0.0	10304.8553	5620.3032	NaN	NaN	0.3529	0.0219	0.8794	0.0209	0.0301	0.0248	0.023
0.0	0.0	0.0	9054.8553	5277.3032	NaN	NaN	0.3682	0.022	0.8779	0.0209	0.031	0.025	0.0233
0.0	0.0	0.0	9396.8553	7325.3032	NaN	NaN	0.4381	0.022	0.8781	0.0208	0.0312	0.0248	0.0232
0.0	0.0	0.0	14830.8553	7322.3032	NaN	NaN	0.3305	0.0217	0.8778	0.0207	0.0317	0.0248	0.0233
0.0	0.0	0.0	7640.8553	7202.3032	NaN	NaN	0.4852	0.0215	0.8784	0.0207	0.0317	0.0245	0.0232
0.0	0.0	0.0	5145.8553	5635.3032	NaN	NaN	0.5227	0.0214	0.879	0.0207	0.0317	0.0242	0.023
0.0	0.0	0.0	6051.8553	8506.3032	NaN	NaN	0.5843	0.0216	0.8787	0.0208	0.0318	0.0241	0.023
0.0	0.0	0.0	5410.8553	4873.3032	NaN	NaN	0.4739	0.0218	0.8785	0.0209	0.0321	0.0239	0.0228
0.0	0.0	0.0	7727.8553	4821.3032	NaN	NaN	0.3842	0.0218	0.8799	0.0207	0.0318	0.0235	0.0223
0.0	0.0	0.0	5183.8553	3964.3032	NaN	NaN	0.4333	0.0216	0.8814	0.0204	0.0318	0.0229	0.0218
0.0	0.0	0.0	6105.8553	3869.3032	NaN	NaN	0.3879	0.0212	0.8806	0.0203	0.0329	0.023	0.0221
0.0	0.0	0.0	3160.8553	8970.3032	NaN	NaN	0.7394	0.0212	0.8814	0.0199	0.0332	0.0227	0.0217
0.0	0.0	0.0	4101.8553	6247.3032	NaN	NaN	0.6037	0.0211	0.8817	0.0196	0.0334	0.0226	0.0216
0.0	0.0	0.0	3364.8553	3177.3032	NaN	NaN	0.4857	0.0211	0.8821	0.0195	0.0334	0.0226	0.0214
0.0	0.0	0.0	2809.8553	3089.3032	NaN	NaN	0.5237	0.0212	0.8806	0.0197	0.034	0.0229	0.0217
0.0	0.0	0.0	5402.8553	7833.3032	NaN	NaN	0.5918	0.021	0.8802	0.0198	0.0338	0.0231	0.022
0.0	0.0	0.0	5464.8553	4238.3032	NaN	NaN	0.4368	0.0209	0.8815	0.0197	0.033	0.0231	0.0218
0.0	0.0	0.0	7859.8553	5664.3032	NaN	NaN	0.4188	0.021	0.8806	0.02	0.033	0.0233	0.022
0.0	0.0	0.0	5569.8553	6793.3032	NaN	NaN	0.5495	0.0211	0.8795	0.0204	0.0333	0.0236	0.0222
0.0	0.0	0.0	4346.8553	6945.3032	NaN	NaN	0.6151	0.0211	0.8791	0.0206	0.0331	0.0237	0.0224
0.0	0.0	0.0	3351.8553	8653.3032	NaN	NaN	0.7208	0.0211	0.8796	0.0209	0.0322	0.0238	0.0224
0.0	0.0	0.0	5979.8553	3535.3032	NaN	NaN	0.3715	0.0213	0.8792	0.0214	0.0315	0.0241	0.0226
0.0	0.0	0.0	6627.8553	7995.3032	NaN	NaN	0.5468	0.0214	0.8788	0.0219	0.0307	0.0243	0.0228
0.0	0.0	0.0	6160.8553	5567.3032	NaN	NaN	0.4747	0.0215	0.8804	0.0221	0.0297	0.024	0.0223
0.0	0.0	0.0	4963.8553	7334.3032	NaN	NaN	0.5964	0.0215	0.8809	0.0224	0.0291	0.0239	0.0221
0.0	0.0	0.0	6555.8553	6219.3032	NaN	NaN	0.4868	0.0216	0.8816	0.0226	0.0285	0.0238	0.0218
0.0	0.0	0.0	6035.8553	5352.3032	NaN	NaN	0.47	0.0219	0.8817	0.0227	0.0281	0.0238	0.0217
0.0	0.0	0.0	5732.8553	7082.3032	NaN	NaN	0.5527	0.0222	0.8821	0.0228	0.0276	0.0238	0.0215
0.0	0.0	0.0	5748.8553	4878.3032	NaN	NaN	0.459	0.0225	0.8824	0.0226	0.0273	0.0239	0.0213
0.0	0.0	0.0	7161.8553	5513.3032	NaN	NaN	0.435	0.0227	0.8822	0.0225	0.0272	0.0241	0.0214
0.0	0.0	0.0	6486.8553	7468.3032	NaN	NaN	0.5352	0.0229	0.8821	0.0223	0.0269	0.0243	0.0214
0.0	0.0	0.0	3044.8553	6592.3032	NaN	NaN	0.6841	0.0229	0.8827	0.0222	0.0265	0.0243	0.0214
0.0	0.0	0.0	5577.8553	4246.3032	NaN	NaN	0.4322	0.0229	0.883	0.0221	0.0262	0.0242	0.0215
0.0	0.0	0.0	7866.8553	9685.3032	NaN	NaN	0.5518	0.0229	0.8834	0.0221	0.026	0.0242	0.0215
0.0	0.0	0.0	5885.8553	8155.3032	NaN	NaN	0.5808	0.0229	0.8833	0.0221	0.026	0.0242	0.0215
0.0	0.0	0.0	3975.8553	5918.3032	NaN	NaN	0.5982	0.023	0.8836	0.0221	0.0258	0.0241	0.0214
0.0	0.0	0.0	7162.8553	4277.3032	NaN	NaN	0.3739	0.023	0.8837	0.0221	0.0257	0.0241	0.0214
0.0	0.0	0.0	7703.8553	3413.3032	NaN	NaN	0.307	0.023	0.8841	0.022	0.0255	0.024	0.0214
0.0	0.0	0.0	4508.8553	9127.3032	NaN	NaN	0.6693	0.023	0.8843	0.022	0.0255	0.0239	0.0214
0.0	0.0	0.0	2490.8553	7687.3032	NaN	NaN	0.7553	0.023	0.8842	0.022	0.0255	0.0238	0.0214
0.0	0.0	0.0	3850.8553	8625.3032	NaN	NaN	0.6913	0.023	0.8839	0.022	0.0257	0.0239	0.0215
0.0	0.0	0.0	6081.8553	4612.3032	NaN	NaN	0.4313	0.023	0.8841	0.0221	0.0256	0.0238	0.0214
0.0	0.0	0.0	6959.8553	10693.3032	NaN	NaN	0.6057	0.023	0.8834	0.0222	0.0258	0.024	0.0216
0.0	0.0	0.0	2877.8553	7641.3032	NaN	NaN	0.7264	0.0229	0.8839	0.0221	0.0258	0.0238	0.0215
0.0	0.0	0.0	7448.8553	7548.3032	NaN	NaN	0.5033	0.023	0.8834	0.0222	0.026	0.024	0.0215
0.0	0.0	0.0	7050.8553	6137.3032	NaN	NaN	0.4654	0.0229	0.8837	0.0221	0.026	0.0239	0.0215
0.0	0.0	0.0	5356.8553	6754.3032	NaN	NaN	0.5577	0.023	0.8832	0.0221	0.0262	0.024	0.0216
0.0	0.0	0.0	4557.8553	3514.3032	NaN	NaN	0.4354	0.0228	0.8837	0.0219	0.0262	0.0239	0.0215
0.0	0.0	0.0	2427.8553	5051.3032	NaN	NaN	0.6754	0.0229	0.8826	0.0221	0.0265	0.0242	0.0217
0.0	0.0	0.0	6999.8553	2572.3032	NaN	NaN	0.2687	0.0229	0.8824	0.0221	0.0267	0.0242	0.0218
0.0	0.0	0.0	5979.8553	6648.3032	NaN	NaN	0.5265	0.0226	0.8833	0.0217	0.0269	0.024	0.0216
0.0	0.0	0.0	3311.8553	5308.3032	NaN	NaN	0.6158	0.0222	0.8833	0.0214	0.0275	0.024	0.0215
0.0	0.0	0.0	3734.8553	4770.3032	NaN	NaN	0.5609	0.022	0.8829	0.0212	0.0281	0.0241	0.0216
0.0	0.0	0.0	5877.8553	5700.3032	NaN	NaN	0.4923	0.0218	0.8818	0.0212	0.0292	0.0242	0.0218
0.0	0.0	0.0	6841.8553	7283.3032	NaN	NaN	0.5156	0.0217	0.8806	0.0213	0.0301	0.0243	0.022
0.0	0.0	0.0	3896.8553	4589.3032	NaN	NaN	0.5408	0.0218	0.8812	0.021	0.0302	0.0242	0.0216
0.0	0.0	0.0	5844.8553	5772.3032	NaN	NaN	0.4969	0.0219	0.878	0.0215	0.0318	0.0247	0.0221
0.0	0.0	0.0	6484.8553	6890.3032	NaN	NaN	0.5152	0.022	0.8755	0.0218	0.0331	0.025	0.0225
0.0	0.0	0.0	2993.8553	7517.3032	NaN	NaN	0.7152	0.0223	0.876	0.0215	0.0328	0.0251	0.0223
0.0	0.0	0.0	6572.8553	4960.3032	NaN	NaN	0.4301	0.0226	0.8762	0.0215	0.0329	0.0249	0.0219
0.0	0.0	0.0	7048.8553	4835.3032	NaN	NaN	0.4069	0.0226	0.8731	0.0219	0.0346	0.0252	0.0224
0.0	0.0	0.0	8082.8553	6745.3032	NaN	NaN	0.4549	0.0226	0.8712	0.0221	0.0358	0.0255	0.0228
0.0	0.0	0.0	5264.8553	7379.3032	NaN	NaN	0.5836	0.0227	0.8723	0.0219	0.0356	0.0252	0.0222
0.0	0.0	0.0	5176.8553	2537.3032	NaN	NaN	0.3289	0.0227	0.8729	0.0218	0.0355	0.0252	0.0219
0.0	0.0	0.0	6073.8553	4617.3032	NaN	NaN	0.4319	0.0226	0.8728	0.0219	0.0356	0.0251	0.0219
0.0	0.0	0.0	9766.8553	9402.3032	NaN	NaN	0.4905	0.0221	0.8733	0.0219	0.0354	0.0252	0.022
0.0	0.0	0.0	6054.8553	5827.3032	NaN	NaN	0.4904	0.0218	0.8755	0.0216	0.0345	0.025	0.0217
0.0	0.0	0.0	3947.8553	5695.3032	NaN	NaN	0.5906	0.0216	0.8764	0.0214	0.034	0.0249	0.0217
0.0	0.0	0.0	5641.8553	7283.3032	NaN	NaN	0.5635	0.0213	0.8778	0.0211	0.0332	0.025	0.0216
0.0	0.0	0.0	3558.8553	6803.3032	NaN	NaN	0.6566	0.0211	0.879	0.0208	0.0323	0.0251	0.0217
0.0	0.0	0.0	5550.8553	8228.3032	NaN	NaN	0.5972	0.021	0.8818	0.0203	0.0308	0.0248	0.0213
0.0	0.0	0.0	8260.8553	8684.3032	NaN	NaN	0.5125	0.0211	0.8836	0.0201	0.0299	0.0244	0.0208
0.0	0.0	0.0	7051.8553	3589.3032	NaN	NaN	0.3373	0.0212	0.8856	0.0199	0.029	0.024	0.0203
0.0	0.0	0.0	8968.8553	7191.3032	NaN	NaN	0.445	0.0214	0.8857	0.0199	0.0287	0.024	0.0203
0.0	0.0	0.0	5962.8553	4236.3032	NaN	NaN	0.4154	0.0215	0.8868	0.0197	0.0282	0.0238	0.02
0.0	0.0	0.0	6625.8553	4390.3032	NaN	NaN	0.3985	0.0216	0.8853	0.02	0.0287	0.0241	0.0204
0.0	0.0	0.0	7137.8553	4597.3032	NaN	NaN	0.3918	0.0218	0.8864	0.0197	0.0279	0.024	0.0202
0.0	0.0	0.0	9180.8553	2567.3032	NaN	NaN	0.2185	0.0223	0.8856	0.02	0.0277	0.0242	0.0203
0.0	0.0	0.0	5917.8553	4153.3032	NaN	NaN	0.4124	0.023	0.8849	0.0203	0.0274	0.0241	0.0204
0.0	0.0	0.0	4279.8553	4079.3032	NaN	NaN	0.488	0.0236	0.8841	0.0209	0.0268	0.0239	0.0206
0.0	0.0	0.0	4068.8553	4933.3032	NaN	NaN	0.548	0.0237	0.8826	0.022	0.0265	0.0242	0.0211
0.0	0.0	0.0	6758.8553	6195.3032	NaN	NaN	0.4782	0.0237	0.8826	0.0225	0.0261	0.0239	0.0212
0.0	0.0	0.0	1259.8553	5819.3032	NaN	NaN	0.822	0.0232	0.8848	0.0222	0.0256	0.0233	0.021
0.0	0.0	0.0	5539.8553	5405.3032	NaN	NaN	0.4939	0.0227	0.8863	0.022	0.0253	0.0228	0.0208
0.0	0.0	0.0	7232.8553	7719.3032	NaN	NaN	0.5163	0.0225	0.8875	0.0219	0.0249	0.0225	0.0207
0.0	0.0	0.0	5478.8553	6209.3032	NaN	NaN	0.5312	0.0225	0.8882	0.0218	0.0246	0.0223	0.0206
0.0	0.0	0.0	7439.8553	5330.3032	NaN	NaN	0.4174	0.0225	0.8889	0.0216	0.0243	0.0222	0.0205
0.0	0.0	0.0	9050.8553	5368.3032	NaN	NaN	0.3723	0.0226	0.8885	0.0217	0.0244	0.0224	0.0205
0.0	0.0	0.0	4736.8553	6231.3032	NaN	NaN	0.5681	0.0227	0.8883	0.0217	0.0244	0.0224	0.0205
0.0	0.0	0.0	5272.8553	4411.3032	NaN	NaN	0.4555	0.0229	0.8882	0.0216	0.0244	0.0225	0.0205
0.0	0.0	0.0	4179.8553	6426.3032	NaN	NaN	0.6059	0.023	0.8874	0.0217	0.0246	0.0227	0.0206
0.0	0.0	0.0	5882.8553	5480.3032	NaN	NaN	0.4823	0.0231	0.887	0.0218	0.0247	0.0228	0.0207
0.0	0.0	0.0	5699.8553	6896.3032	NaN	NaN	0.5475	0.0231	0.887	0.0217	0.0247	0.0228	0.0208
0.0	0.0	0.0	5320.8553	7373.3032	NaN	NaN	0.5808	0.0231	0.8866	0.0218	0.0249	0.0228	0.0208
0.0	0.0	0.0	3500.8553	4862.3032	NaN	NaN	0.5814	0.0231	0.8861	0.0218	0.0251	0.0229	0.021
0.0	0.0	0.0	7053.8553	7444.3032	NaN	NaN	0.5135	0.023	0.8858	0.0217	0.0253	0.023	0.0212
0.0	0.0	0.0	5805.8553	4146.3032	NaN	NaN	0.4166	0.0231	0.8849	0.0218	0.0256	0.0231	0.0214
0.0	0.0	0.0	6004.8553	1862.3032	NaN	NaN	0.2367	0.0234	0.8835	0.022	0.0259	0.0235	0.0217
0.0	0.0	0.0	7690.8553	6307.3032	NaN	NaN	0.4506	0.0233	0.882	0.0221	0.0267	0.0238	0.0221
0.0	0.0	0.0	6294.8553	4235.3032	NaN	NaN	0.4022	0.0232	0.881	0.0219	0.0275	0.024	0.0224
0.0	0.0	0.0	7502.8553	9900.3032	NaN	NaN	0.5689	0.023	0.8794	0.0218	0.0285	0.0243	0.023
0.0	0.0	0.0	5228.8553	3976.3032	NaN	NaN	0.432	0.0229	0.8795	0.0215	0.0287	0.0243	0.0231
0.0	0.0	0.0	5492.8553	6996.3032	NaN	NaN	0.5602	0.0229	0.8784	0.0213	0.0293	0.0246	0.0235
0.0	0.0	0.0	6426.8553	3663.3032	NaN	NaN	0.3631	0.0227	0.8783	0.0211	0.0296	0.0245	0.0237
0.0	0.0	0.0	5526.8553	6932.3032	NaN	NaN	0.5564	0.0226	0.8785	0.0209	0.0297	0.0243	0.0239
0.0	0.0	0.0	5971.8553	9712.3032	NaN	NaN	0.6192	0.0226	0.879	0.0207	0.0293	0.0245	0.0238
0.0	0.0	0.0	6407.8553	2625.3032	NaN	NaN	0.2906	0.0226	0.8795	0.0207	0.0289	0.0247	0.0236
0.0	0.0	0.0	4439.8553	5685.3032	NaN	NaN	0.5615	0.0227	0.8788	0.0208	0.029	0.0248	0.0239
0.0	0.0	0.0	5166.8553	6552.3032	NaN	NaN	0.5591	0.0228	0.8795	0.0208	0.0284	0.0247	0.0238
0.0	0.0	0.0	7850.8553	6477.3032	NaN	NaN	0.4521	0.023	0.8792	0.0209	0.028	0.0249	0.024
0.0	0.0	0.0	3807.8553	4125.3032	NaN	NaN	0.52	0.023	0.8799	0.0209	0.0275	0.0251	0.0237
0.0	0.0	0.0	5967.8553	4871.3032	NaN	NaN	0.4494	0.023	0.8799	0.0209	0.0273	0.0251	0.0239
0.0	0.0	0.0	6860.8553	7125.3032	NaN	NaN	0.5095	0.023	0.88	0.0209	0.0271	0.0251	0.0239
0.0	0.0	0.0	7340.8553	6448.3032	NaN	NaN	0.4676	0.023	0.8804	0.0209	0.0267	0.0252	0.0238
0.0	0.0	0.0	6257.8553	5014.3032	NaN	NaN	0.4448	0.023	0.8815	0.0208	0.0262	0.0251	0.0234
0.0	0.0	0.0	4761.8553	5970.3032	NaN	NaN	0.5563	0.023	0.8815	0.0208	0.0261	0.0252	0.0234
0.0	0.0	0.0	5067.8553	7740.3032	NaN	NaN	0.6043	0.023	0.882	0.0208	0.0258	0.0252	0.0232
0.0	0.0	0.0	5461.8553	5681.3032	NaN	NaN	0.5098	0.0228	0.883	0.0207	0.0254	0.0251	0.023
0.0	0.0	0.0	4882.8553	5993.3032	NaN	NaN	0.551	0.0228	0.8836	0.0207	0.0251	0.025	0.0228
0.0	0.0	0.0	5942.8553	6221.3032	NaN	NaN	0.5114	0.0227	0.8839	0.0207	0.025	0.0251	0.0227
0.0	0.0	0.0	6530.8553	3868.3032	NaN	NaN	0.372	0.0226	0.8839	0.0208	0.025	0.0251	0.0226
0.0	0.0	0.0	9459.8553	6589.3032	NaN	NaN	0.4106	0.0227	0.8832	0.0209	0.0253	0.0253	0.0226
0.0	0.0	0.0	5800.8553	7363.3032	NaN	NaN	0.5593	0.0226	0.8841	0.0208	0.0251	0.0252	0.0221
0.0	0.0	0.0	4726.8553	7404.3032	NaN	NaN	0.6104	0.0226	0.8852	0.0207	0.0247	0.0251	0.0216
0.0	0.0	0.0	6375.8553	3148.3032	NaN	NaN	0.3306	0.0228	0.8863	0.0206	0.0243	0.0248	0.0212
0.0	0.0	0.0	7722.8553	7751.3032	NaN	NaN	0.5009	0.0232	0.8852	0.0208	0.0245	0.0248	0.0214
0.0	0.0	0.0	4116.8553	7151.3032	NaN	NaN	0.6346	0.0243	0.8841	0.021	0.0245	0.0247	0.0214
0.0	0.0	0.0	4855.8553	4053.3032	NaN	NaN	0.455	0.0259	0.8828	0.021	0.0243	0.0245	0.0214
0.0	0.0	0.0	4692.8553	6496.3032	NaN	NaN	0.5806	0.0283	0.8809	0.021	0.0242	0.0243	0.0213
0.0	0.0	0.0	4282.8553	5611.3032	NaN	NaN	0.5671	0.0307	0.8806	0.0208	0.0236	0.0234	0.0209
0.0	0.0	0.0	5093.8553	10846.3032	NaN	NaN	0.6804	0.0341	0.8791	0.0206	0.023	0.0226	0.0206
0.0	0.0	0.0	5553.8553	3427.3032	NaN	NaN	0.3816	0.0412	0.872	0.0213	0.0221	0.0222	0.0212
0.0	0.0	0.0	8477.8553	10135.3032	NaN	NaN	0.5445	0.0577	0.8481	0.0242	0.0225	0.0235	0.0239
0.0	0.0	0.0	3336.8553	3301.3032	NaN	NaN	0.4973	0.2515	0.6218	0.0349	0.0218	0.026	0.0439
0.0	0.0	0.0	-53.1447	3115.3032	NaN	NaN	1.0174	0.5868	0.2919	0.03	0.0249	0.0262	0.0401
0.0	0.0	0.0	-2040.1447	1263.3032	NaN	NaN	-0.3	0.785	0.1145	0.0275	0.0222	0.0266	0.0244
0.0	0.0	0.0	-2565.1447	7104.3032	NaN	NaN	1.3	0.8225	0.0905	0.0235	0.02	0.0226	0.0209
0.0	0.0	0.0	-230.1447	1849.3032	NaN	NaN	1.1421	0.8225	0.09	0.0226	0.0213	0.0211	0.0225
0.0	0.0	0.0	-1208.1447	1336.3032	NaN	NaN	1.3	0.8185	0.0921	0.0222	0.023	0.0198	0.0244
0.0	0.0	0.0	-1847.1447	5783.3032	NaN	NaN	1.3	0.8096	0.097	0.0241	0.0235	0.0203	0.0254
0.0	0.0	0.0	-1128.1447	3175.3032	NaN	NaN	1.3	0.8118	0.0951	0.0237	0.0238	0.0205	0.0251
0.0	0.0	0.0	-284.1447	711.3032	NaN	NaN	1.3	0.8185	0.0908	0.0227	0.0236	0.0202	0.0243
0.0	0.0	0.0	-1423.1447	2161.3032	NaN	NaN	1.3	0.8136	0.0946	0.0235	0.0238	0.0205	0.0241
0.0	0.0	0.0	-867.1447	2458.3032	NaN	NaN	1.3	0.8098	0.0981	0.0243	0.0235	0.0204	0.0238
0.0	0.0	0.0	-2644.1447	3948.3032	NaN	NaN	1.3	0.7952	0.109	0.0266	0.0236	0.0214	0.0242
0.0	0.0	0.0	-1086.1447	952.3032	NaN	NaN	-0.3	0.7819	0.1203	0.0279	0.0236	0.022	0.0242
0.0	0.0	0.0	-1785.1447	7245.3032	NaN	NaN	1.3	0.7651	0.1357	0.0289	0.0237	0.0223	0.0243
0.0	0.0	0.0	-1622.1447	2597.3032	NaN	NaN	1.3	0.748	0.1509	0.0294	0.0244	0.0228	0.0245
0.0	0.0	0.0	-2036.1447	4428.3032	NaN	NaN	1.3	0.7104	0.1831	0.0299	0.0259	0.0242	0.0265
0.0	0.0	0.0	-1217.1447	5342.3032	NaN	NaN	1.2951	0.686	0.2046	0.0293	0.0274	0.0259	0.0268
0.0	0.0	0.0	-84.1447	6139.3032	NaN	NaN	1.0139	0.6619	0.2259	0.0289	0.0279	0.027	0.0284
0.0	0.0	0.0	-510.1447	3109.3032	NaN	NaN	1.1963	0.6774	0.2124	0.0289	0.0284	0.0261	0.0267
0.0	0.0	0.0	-1001.1447	5980.3032	NaN	NaN	1.2011	0.6613	0.2253	0.0286	0.0297	0.0275	0.0276
0.0	0.0	0.0	-1301.1447	4906.3032	NaN	NaN	1.3	0.6749	0.2136	0.0284	0.0289	0.0268	0.0273
0.0	0.0	0.0	-945.1447	-102.6968	NaN	NaN	0.098	0.7045	0.1878	0.0288	0.0289	0.0255	0.0244
0.0	0.0	0.0	-817.1447	4483.3032	NaN	NaN	1.2229	0.6958	0.1949	0.0289	0.0292	0.0262	0.0249
0.0	0.0	0.0	-378.1447	1057.3032	NaN	NaN	1.3	0.6972	0.1942	0.0296	0.0291	0.0257	0.0242
0.0	0.0	0.0	-2532.1447	1257.3032	NaN	NaN	-0.3	0.6772	0.2115	0.0301	0.0305	0.0266	0.0241
0.0	0.0	0.0	-1653.1447	3023.3032	NaN	NaN	1.3	0.6235	0.2588	0.0295	0.0325	0.0291	0.0267
0.0	0.0	0.0	-1370.1447	2133.3032	NaN	NaN	1.3	0.5965	0.284	0.0285	0.0335	0.0301	0.0274
0.0	0.0	0.0	-1673.1447	2517.3032	NaN	NaN	1.3	0.5785	0.3005	0.0275	0.0347	0.0308	0.0279
0.0	0.0	0.0	134.8553	3525.3032	NaN	NaN	0.9632	0.5719	0.3078	0.0268	0.0348	0.0308	0.028
0.0	0.0	0.0	-1736.1447	1149.3032	NaN	NaN	-0.3	0.5918	0.2914	0.027	0.0337	0.0302	0.0259
0.0	0.0	0.0	-1964.1447	5481.3032	NaN	NaN	1.3	0.5741	0.3063	0.0262	0.0351	0.0313	0.027
0.0	0.0	0.0	-26.1447	-375.6968	NaN	NaN	0.9349	0.599	0.2862	0.0263	0.0333	0.0307	0.0245
0.0	0.0	0.0	-501.1447	3420.3032	NaN	NaN	1.1717	0.572	0.3089	0.0253	0.0353	0.0321	0.0263
0.0	0.0	0.0	-1950.1447	2286.3032	NaN	NaN	1.3	0.58	0.3047	0.0248	0.0343	0.0313	0.025
0.0	0.0	0.0	-310.1447	-1246.6968	NaN	NaN	0.8008	0.5627	0.3195	0.0241	0.0356	0.032	0.026
0.0	0.0	0.0	-2931.1447	3951.3032	NaN	NaN	1.3	0.538	0.3431	0.0232	0.0362	0.032	0.0274
0.0	0.0	0.0	-1369.1447	2399.3032	NaN	NaN	1.3	0.5167	0.3624	0.0232	0.0367	0.0326	0.0284
0.0	0.0	0.0	-1848.1447	4683.3032	NaN	NaN	1.3	0.4949	0.3812	0.0236	0.0371	0.0337	0.0295
0.0	0.0	0.0	-1642.1447	4136.3032	NaN	NaN	1.3	0.4823	0.392	0.0242	0.037	0.0341	0.0305
0.0	0.0	0.0	-784.1447	4187.3032	NaN	NaN	1.2304	0.4762	0.3998	0.0246	0.0359	0.0326	0.0309
0.0	0.0	0.0	-2236.1447	732.3032	NaN	NaN	-0.3	0.458	0.4181	0.0254	0.0353	0.0307	0.0326
0.0	0.0	0.0	-1852.1447	1994.3032	NaN	NaN	1.3	0.4402	0.4348	0.0261	0.0353	0.0297	0.0338
0.0	0.0	0.0	-1210.1447	3181.3032	NaN	NaN	1.3	0.4448	0.4314	0.0258	0.0356	0.0286	0.0337
0.0	0.0	0.0	-2304.1447	-71.6968	NaN	NaN	0.0302	0.467	0.4118	0.0256	0.036	0.0277	0.032
0.0	0.0	0.0	-3334.1447	-411.6968	NaN	NaN	0.1099	0.4974	0.3821	0.0268	0.0368	0.0268	0.0301
0.0	0.0	0.0	-3243.1447	2339.3032	NaN	NaN	-0.3	0.4756	0.4009	0.027	0.0381	0.0269	0.0316
0.0	0.0	0.0	-1130.1447	1794.3032	NaN	NaN	1.3	0.4481	0.4256	0.0269	0.0392	0.0269	0.0332
0.0	0.0	0.0	-2525.1447	2778.3032	NaN	NaN	1.3	0.4373	0.4347	0.0271	0.0405	0.0263	0.034
0.0	0.0	0.0	-572.1447	5301.3032	NaN	NaN	1.121	0.4051	0.4613	0.028	0.0427	0.0276	0.0352
0.0	0.0	0.0	-2640.1447	3120.3032	NaN	NaN	1.3	0.4297	0.4381	0.0274	0.0425	0.0268	0.0353
0.0	0.0	0.0	302.8553	3283.3032	NaN	NaN	0.9155	0.4472	0.4195	0.0274	0.0435	0.027	0.0355
0.0	0.0	0.0	-1320.1447	2382.3032	NaN	NaN	1.3	0.4781	0.3902	0.0275	0.043	0.0266	0.0345
0.0	0.0	0.0	456.8553	1186.3032	NaN	NaN	0.722	0.4859	0.382	0.0276	0.0435	0.0266	0.0344
0.0	0.0	0.0	-101.1447	2269.3032	NaN	NaN	1.0467	0.4953	0.372	0.028	0.044	0.0265	0.0341
0.0	0.0	0.0	-1697.1447	6160.3032	NaN	NaN	1.3	0.4836	0.3833	0.0272	0.0444	0.027	0.0345
0.0	0.0	0.0	-1747.1447	-891.6968	NaN	NaN	0.3379	0.5377	0.3332	0.0281	0.0434	0.0255	0.032
0.0	0.0	0.0	-1478.1447	5369.3032	NaN	NaN	1.3	0.4959	0.3702	0.0282	0.0455	0.0264	0.034
0.0	0.0	0.0	-2381.1447	1002.3032	NaN	NaN	-0.3	0.4965	0.3699	0.0284	0.0453	0.0258	0.0342
0.0	0.0	0.0	1900.8553	5041.3032	NaN	NaN	0.7262	0.4548	0.4066	0.0278	0.0474	0.027	0.0364
0.0	0.0	0.0	-1594.1447	4349.3032	NaN	NaN	1.3	0.4778	0.3852	0.0275	0.0465	0.0265	0.0363
0.0	0.0	0.0	-1963.1447	6125.3032	NaN	NaN	1.3	0.4977	0.3659	0.0271	0.0465	0.027	0.0358
0.0	0.0	0.0	-2860.1447	2941.3032	NaN	NaN	1.3	0.5651	0.3046	0.0273	0.0443	0.0261	0.0326
0.0	0.0	0.0	-2177.1447	2689.3032	NaN	NaN	1.3	0.5662	0.3025	0.0276	0.0446	0.0263	0.0327
0.0	0.0	0.0	-48.1447	-725.6968	NaN	NaN	0.9378	0.5807	0.2904	0.0272	0.0439	0.0259	0.0319
0.0	0.0	0.0	-327.1447	1922.3032	NaN	NaN	1.2051	0.5282	0.3362	0.0277	0.0467	0.0265	0.0346
0.0	0.0	0.0	-612.1447	4068.3032	NaN	NaN	1.1771	0.5041	0.3602	0.0267	0.0474	0.0262	0.0353
0.0	0.0	0.0	-214.1447	3759.3032	NaN	NaN	1.0604	0.5299	0.3372	0.0261	0.0473	0.0254	0.0341
0.0	0.0	0.0	-608.1447	2593.3032	NaN	NaN	1.3	0.5583	0.3105	0.0261	0.0473	0.0251	0.0327
0.0	0.0	0.0	-1890.1447	448.3032	NaN	NaN	-0.3	0.5826	0.2883	0.0257	0.0465	0.0252	0.0317
0.0	0.0	0.0	-692.1447	3439.3032	NaN	NaN	1.2519	0.5635	0.3048	0.0261	0.0481	0.0252	0.0323
0.0	0.0	0.0	383.8553	1947.3032	NaN	NaN	0.8353	0.5466	0.3204	0.0261	0.0487	0.0249	0.0332
0.0	0.0	0.0	-351.1447	3149.3032	NaN	NaN	1.1255	0.5333	0.3325	0.0261	0.0494	0.0249	0.0338
0.0	0.0	0.0	-169.1447	3409.3032	NaN	NaN	1.0522	0.5259	0.3393	0.026	0.0502	0.0247	0.0339
0.0	0.0	0.0	-2706.1447	1954.3032	NaN	NaN	-0.3	0.5242	0.3417	0.0259	0.0503	0.0242	0.0337
0.0	0.0	0.0	-1966.1447	3605.3032	NaN	NaN	1.3	0.5006	0.3625	0.0263	0.0518	0.0239	0.0348
0.0	0.0	0.0	-1698.1447	5714.3032	NaN	NaN	1.3	0.4624	0.3979	0.0263	0.0528	0.0238	0.0367
0.0	0.0	0.0	341.8553	5543.3032	NaN	NaN	0.9419	0.4435	0.4156	0.0259	0.0534	0.0241	0.0375
0.0	0.0	0.0	326.8553	4165.3032	NaN	NaN	0.9272	0.4742	0.3907	0.0245	0.0514	0.0239	0.0353
0.0	0.0	0.0	-425.1447	259.3032	NaN	NaN	-0.3	0.5294	0.3392	0.0246	0.0511	0.0235	0.0322
0.0	0.0	0.0	-3018.1447	-178.6968	NaN	NaN	0.0559	0.5566	0.3115	0.0248	0.0519	0.0241	0.031
0.0	0.0	0.0	-2635.1447	3981.3032	NaN	NaN	1.3	0.531	0.3333	0.0253	0.0547	0.024	0.0318
0.0	0.0	0.0	-1060.1447	1765.3032	NaN	NaN	1.3	0.5045	0.3587	0.0255	0.0561	0.0231	0.0321
0.0	0.0	0.0	-1554.1447	3231.3032	NaN	NaN	1.3	0.482	0.3803	0.0259	0.0575	0.0222	0.0322
0.0	0.0	0.0	-2436.1447	1526.3032	NaN	NaN	-0.3	0.475	0.3877	0.0257	0.058	0.0216	0.0321
0.0	0.0	0.0	-1876.1447	4012.3032	NaN	NaN	1.3	0.46	0.4004	0.0261	0.0599	0.0214	0.0322
0.0	0.0	0.0	-548.1447	3747.3032	NaN	NaN	1.1713	0.4609	0.3992	0.026	0.0602	0.0211	0.0327
0.0	0.0	0.0	105.8553	1871.3032	NaN	NaN	0.9465	0.4731	0.3887	0.0256	0.0593	0.0207	0.0326
0.0	0.0	0.0	-1968.1447	1690.3032	NaN	NaN	-0.3	0.4812	0.3808	0.0255	0.0591	0.0208	0.0326
0.0	0.0	0.0	-649.1447	1220.3032	NaN	NaN	1.3	0.4867	0.3757	0.0253	0.0589	0.0208	0.0327
0.0	0.0	0.0	-2098.1447	2822.3032	NaN	NaN	1.3	0.5017	0.3622	0.0246	0.0581	0.0209	0.0326
0.0	0.0	0.0	-2307.1447	1299.3032	NaN	NaN	-0.3	0.5183	0.3459	0.024	0.0586	0.0213	0.0319
0.0	0.0	0.0	-1562.1447	1359.3032	NaN	NaN	-0.3	0.5128	0.3508	0.0242	0.0595	0.0213	0.0314
0.0	0.0	0.0	-2592.1447	95.3032	NaN	NaN	-0.0382	0.5013	0.3613	0.0245	0.0606	0.0209	0.0314
0.0	0.0	0.0	318.8553	3553.3032	NaN	NaN	0.9177	0.4655	0.3936	0.0259	0.0625	0.0205	0.032
0.0	0.0	0.0	-1158.1447	1777.3032	NaN	NaN	1.3	0.4701	0.3916	0.025	0.061	0.0197	0.0326
0.0	0.0	0.0	778.8553	5801.3032	NaN	NaN	0.8816	0.4509	0.4058	0.0258	0.0639	0.0203	0.0333
0.0	0.0	0.0	-903.1447	1599.3032	NaN	NaN	1.3	0.49	0.3737	0.0241	0.0597	0.0197	0.0328
0.0	0.0	0.0	-2820.1447	3558.3032	NaN	NaN	1.3	0.4891	0.3717	0.0245	0.0619	0.0202	0.0327
0.0	0.0	0.0	-864.1447	952.3032	NaN	NaN	1.3	0.5027	0.3598	0.0237	0.0611	0.0203	0.0324
0.0	0.0	0.0	-2184.1447	5362.3032	NaN	NaN	1.3	0.4899	0.3696	0.0243	0.063	0.0205	0.0327
0.0	0.0	0.0	-1981.1447	1060.3032	NaN	NaN	-0.3	0.5169	0.3475	0.0227	0.0605	0.0205	0.032
0.0	0.0	0.0	-101.1447	225.3032	NaN	NaN	1.3	0.5108	0.3521	0.023	0.0623	0.0206	0.0312
0.0	0.0	0.0	-66.1447	3420.3032	NaN	NaN	1.0197	0.4833	0.3782	0.0238	0.0634	0.0202	0.0312
0.0	0.0	0.0	-428.1447	2690.3032	NaN	NaN	1.1893	0.4744	0.3874	0.0235	0.0638	0.0195	0.0315
0.0	0.0	0.0	-849.1447	6218.3032	NaN	NaN	1.1582	0.4618	0.3964	0.0239	0.0661	0.0196	0.0322
0.0	0.0	0.0	1565.8553	-94.6968	NaN	NaN	-0.0644	0.4753	0.3859	0.0231	0.064	0.0194	0.0322
0.0	0.0	0.0	-2659.1447	2672.3032	NaN	NaN	1.3	0.4935	0.3696	0.0224	0.0631	0.0195	0.032
0.0	0.0	0.0	-1454.1447	1845.3032	NaN	NaN	1.3	0.5008	0.3621	0.022	0.0638	0.0196	0.0317
0.0	0.0	0.0	-1384.1447	3859.3032	NaN	NaN	1.3	0.4851	0.3748	0.0225	0.0664	0.0194	0.0319
0.0	0.0	0.0	-1750.1447	4646.3032	NaN	NaN	1.3	0.4802	0.3788	0.0224	0.0673	0.0191	0.0321
0.0	0.0	0.0	-1635.1447	2779.3032	NaN	NaN	1.3	0.4804	0.379	0.0223	0.0676	0.019	0.0318
0.0	0.0	0.0	-1986.1447	817.3032	NaN	NaN	-0.3	0.4751	0.3837	0.0225	0.0686	0.019	0.0311
0.0	0.0	0.0	-1667.1447	2053.3032	NaN	NaN	1.3	0.4392	0.4158	0.0235	0.0718	0.0188	0.0309
0.0	0.0	0.0	-1385.1447	3074.3032	NaN	NaN	1.3	0.4434	0.4145	0.0228	0.0696	0.018	0.0317
0.0	0.0	0.0	701.8553	2159.3032	NaN	NaN	0.7547	0.4305	0.4252	0.0233	0.0711	0.018	0.0318
0.0	0.0	0.0	-520.1447	3980.3032	NaN	NaN	1.1503	0.4174	0.4366	0.0234	0.0716	0.0184	0.0327
0.0	0.0	0.0	-925.1447	3037.3032	NaN	NaN	1.3	0.421	0.4338	0.0229	0.0708	0.0186	0.0329
0.0	0.0	0.0	1072.8553	1873.3032	NaN	NaN	0.6358	0.4349	0.4218	0.0226	0.0701	0.0185	0.0321
0.0	0.0	0.0	-2609.1447	1107.3032	NaN	NaN	-0.3	0.4372	0.4199	0.023	0.0701	0.0182	0.0316
0.0	0.0	0.0	-1198.1447	-346.6968	NaN	NaN	0.2244	0.4055	0.4488	0.024	0.0718	0.0185	0.0314
0.0	0.0	0.0	-767.1447	4235.3032	NaN	NaN	1.2212	0.3469	0.499	0.0244	0.077	0.0198	0.0329
0.0	0.0	0.0	816.8553	5227.3032	NaN	NaN	0.8649	0.3307	0.5091	0.0244	0.0814	0.0209	0.0335
0.0	0.0	0.0	-580.1447	1970.3032	NaN	NaN	1.3	0.3821	0.463	0.0241	0.0774	0.0199	0.0335
0.0	0.0	0.0	-976.1447	3433.3032	NaN	NaN	1.3	0.3761	0.4611	0.0258	0.0835	0.0212	0.0324
0.0	0.0	0.0	-1330.1447	860.3032	NaN	NaN	-0.3	0.4031	0.4402	0.025	0.0786	0.0208	0.0323
0.0	0.0	0.0	-2000.1447	2256.3032	NaN	NaN	1.3	0.4143	0.4289	0.0253	0.0786	0.0209	0.032
0.0	0.0	0.0	-530.1447	230.3032	NaN	NaN	-0.3	0.4118	0.4322	0.0255	0.0783	0.0209	0.0313
0.0	0.0	0.0	-1165.1447	799.3032	NaN	NaN	-0.3	0.4063	0.4357	0.0258	0.0799	0.0209	0.0315
0.0	0.0	0.0	-422.1447	2430.3032	NaN	NaN	1.2102	0.3806	0.457	0.0264	0.0836	0.0213	0.0312
0.0	0.0	0.0	-1216.1447	3382.3032	NaN	NaN	1.3	0.3758	0.4624	0.026	0.0832	0.0211	0.0314
0.0	0.0	0.0	-1096.1447	1969.3032	NaN	NaN	1.3	0.3678	0.4681	0.0263	0.0851	0.0211	0.0316
0.0	0.0	0.0	-1066.1447	5425.3032	NaN	NaN	1.2446	0.3597	0.4725	0.0266	0.0875	0.0216	0.0321
0.0	0.0	0.0	-3010.1447	1605.3032	NaN	NaN	-0.3	0.3781	0.4596	0.0259	0.0835	0.021	0.0319
0.0	0.0	0.0	-561.1447	716.3032	NaN	NaN	1.3	0.368	0.4669	0.0266	0.0858	0.0213	0.0314
0.0	0.0	0.0	-1871.1447	1791.3032	NaN	NaN	-0.3	0.3685	0.4688	0.0263	0.0844	0.0209	0.0312
0.0	0.0	0.0	-1883.1447	3765.3032	NaN	NaN	1.3	0.3485	0.4841	0.0271	0.0884	0.0211	0.0309
0.0	0.0	0.0	-1048.1447	3612.3032	NaN	NaN	1.3	0.3326	0.4981	0.0272	0.0903	0.021	0.0308
0.0	0.0	0.0	-3825.1447	3986.3032	NaN	NaN	1.3	0.3324	0.4985	0.027	0.0906	0.0207	0.0308
0.0	0.0	0.0	-2959.1447	2750.3032	NaN	NaN	-0.3	0.3416	0.4927	0.0267	0.0884	0.0202	0.0304
0.0	0.0	0.0	-1524.1447	1207.3032	NaN	NaN	-0.3	0.3411	0.4947	0.0266	0.0878	0.02	0.0298
0.0	0.0	0.0	-2565.1447	2488.3032	NaN	NaN	-0.3	0.3251	0.5068	0.0268	0.0914	0.0202	0.0298
0.0	0.0	0.0	192.8553	3977.3032	NaN	NaN	0.9538	0.3116	0.5166	0.0269	0.0945	0.0205	0.03
0.0	0.0	0.0	-2557.1447	2902.3032	NaN	NaN	1.3	0.3157	0.515	0.0266	0.0929	0.02	0.0298
0.0	0.0	0.0	-1081.1447	1727.3032	NaN	NaN	1.3	0.2972	0.5304	0.027	0.0962	0.0201	0.0291
0.0	0.0	0.0	47.8553	5237.3032	NaN	NaN	0.9909	0.2979	0.5291	0.0267	0.0964	0.02	0.0298
0.0	0.0	0.0	-2615.1447	4375.3032	NaN	NaN	1.3	0.2969	0.5293	0.0267	0.0973	0.02	0.0297
0.0	0.0	0.0	-1390.1447	3289.3032	NaN	NaN	1.3	0.2963	0.5309	0.0267	0.0966	0.0199	0.0295
0.0	0.0	0.0	-1065.1447	1389.3032	NaN	NaN	1.3	0.3011	0.5274	0.0267	0.0956	0.0197	0.0295
0.0	0.0	0.0	545.8553	3045.3032	NaN	NaN	0.848	0.3004	0.525	0.0271	0.0976	0.0202	0.0297
0.0	0.0	0.0	-1078.1447	1974.3032	NaN	NaN	1.3	0.3057	0.5236	0.0268	0.0947	0.0199	0.0294
0.0	0.0	0.0	-635.1447	-9.6968	NaN	NaN	0.015	0.3125	0.517	0.0269	0.0945	0.0197	0.0295
0.0	0.0	0.0	-1450.1447	2534.3032	NaN	NaN	1.3	0.2998	0.5263	0.0275	0.0972	0.0202	0.029
0.0	0.0	0.0	-1557.1447	134.3032	NaN	NaN	-0.0944	0.3016	0.5265	0.0272	0.0958	0.0198	0.0291
0.0	0.0	0.0	-267.1447	2154.3032	NaN	NaN	1.1416	0.2926	0.5304	0.0277	0.0995	0.0202	0.0296
0.0	0.0	0.0	770.8553	3638.3032	NaN	NaN	0.8252	0.2878	0.5334	0.0276	0.1012	0.0203	0.0298
0.0	0.0	0.0	381.8553	2680.3032	NaN	NaN	0.8753	0.2869	0.5348	0.0276	0.101	0.0201	0.0296
0.0	0.0	0.0	-300.1447	5463.3032	NaN	NaN	1.0581	0.2853	0.5351	0.0277	0.102	0.0203	0.0295
0.0	0.0	0.0	-1931.1447	2205.3032	NaN	NaN	1.3	0.2884	0.5326	0.0278	0.1014	0.0203	0.0295
0.0	0.0	0.0	-1060.1447	3223.3032	NaN	NaN	1.3	0.294	0.5263	0.0276	0.1016	0.0205	0.0299
0.0	0.0	0.0	-968.1447	1433.3032	NaN	NaN	1.3	0.2933	0.5301	0.0273	0.0999	0.0202	0.0292
0.0	0.0	0.0	-240.1447	-3.6968	NaN	NaN	0.0152	0.2871	0.5337	0.0276	0.1016	0.0204	0.0296
0.0	0.0	0.0	21.8553	2241.3032	NaN	NaN	0.9903	0.2742	0.5408	0.0279	0.106	0.0212	0.0299
0.0	0.0	0.0	-1212.1447	4730.3032	NaN	NaN	1.3	0.2686	0.5438	0.0279	0.1081	0.0214	0.0302
0.0	0.0	0.0	2686.8553	2852.3032	NaN	NaN	0.5149	0.2649	0.5468	0.0278	0.1089	0.0216	0.03
0.0	0.0	0.0	-1329.1447	2100.3032	NaN	NaN	1.3	0.2641	0.5484	0.0277	0.1085	0.0213	0.0301
0.0	0.0	0.0	-401.1447	4973.3032	NaN	NaN	1.0877	0.2613	0.5455	0.0278	0.113	0.0217	0.0308
0.0	0.0	0.0	-179.1447	4245.3032	NaN	NaN	1.0441	0.2623	0.5466	0.0277	0.1116	0.0214	0.0304
0.0	0.0	0.0	-14.1447	5805.3032	NaN	NaN	1.0024	0.2622	0.5438	0.028	0.1137	0.0216	0.0308
0.0	0.0	0.0	1047.8553	3587.3032	NaN	NaN	0.7739	0.2672	0.54	0.0281	0.1124	0.0215	0.0308
0.0	0.0	0.0	-3.1447	5411.3032	NaN	NaN	1.0006	0.2711	0.5343	0.0284	0.1135	0.0217	0.0311
0.0	0.0	0.0	-899.1447	3964.3032	NaN	NaN	1.2933	0.275	0.5328	0.0285	0.1115	0.0216	0.0306
0.0	0.0	0.0	-1681.1447	-103.6968	NaN	NaN	0.0581	0.2895	0.5252	0.028	0.1064	0.0205	0.0305
0.0	0.0	0.0	2705.8553	4270.3032	NaN	NaN	0.6121	0.2795	0.5265	0.029	0.1126	0.0216	0.0308
0.0	0.0	0.0	-1199.1447	3840.3032	NaN	NaN	1.3	0.29	0.5216	0.0286	0.108	0.0211	0.0308
0.0	0.0	0.0	659.8553	1900.3032	NaN	NaN	0.7423	0.3021	0.51	0.0286	0.107	0.0211	0.0313
0.0	0.0	0.0	250.8553	2104.3032	NaN	NaN	0.8935	0.3144	0.503	0.0283	0.1029	0.0205	0.0309
0.0	0.0	0.0	-1006.1447	4229.3032	NaN	NaN	1.3	0.3208	0.4949	0.0285	0.1034	0.0209	0.0315
0.0	0.0	0.0	-2167.1447	2540.3032	NaN	NaN	1.3	0.3192	0.501	0.0285	0.1005	0.0203	0.0305
0.0	0.0	0.0	-782.1447	4603.3032	NaN	NaN	1.2047	0.3032	0.5086	0.0296	0.106	0.0214	0.0312
0.0	0.0	0.0	1580.8553	4619.3032	NaN	NaN	0.745	0.3036	0.5075	0.0298	0.1057	0.0218	0.0317
0.0	0.0	0.0	-843.1447	3511.3032	NaN	NaN	1.3	0.3082	0.5066	0.0299	0.103	0.0213	0.0311
0.0	0.0	0.0	-297.1447	376.3032	NaN	NaN	1.3	0.3124	0.5054	0.03	0.1004	0.0208	0.031
0.0	0.0	0.0	115.8553	6628.3032	NaN	NaN	0.9828	0.3005	0.5127	0.0309	0.1033	0.0214	0.0312
0.0	0.0	0.0	1945.8553	2755.3032	NaN	NaN	0.5861	0.3012	0.5137	0.0307	0.1017	0.0212	0.0315
0.0	0.0	0.0	-721.1447	6288.3032	NaN	NaN	1.1295	0.3058	0.5065	0.0309	0.103	0.0216	0.0323
0.0	0.0	0.0	-194.1447	3821.3032	NaN	NaN	1.0535	0.3058	0.5091	0.0309	0.1013	0.0214	0.0316
0.0	0.0	0.0	934.8553	399.3032	NaN	NaN	0.2993	0.3058	0.5119	0.0309	0.099	0.021	0.0314
0.0	0.0	0.0	-444.1447	5735.3032	NaN	NaN	1.0839	0.2972	0.5164	0.0315	0.1018	0.0215	0.0317
0.0	0.0	0.0	-2478.1447	1728.3032	NaN	NaN	-0.3	0.294	0.5243	0.0314	0.0989	0.0206	0.0309
0.0	0.0	0.0	-425.1447	4872.3032	NaN	NaN	1.0956	0.2769	0.5357	0.0324	0.1023	0.0214	0.0314
0.0	0.0	0.0	630.8553	1511.3032	NaN	NaN	0.7055	0.2637	0.5498	0.0326	0.1016	0.0211	0.0312
0.0	0.0	0.0	1115.8553	5600.3032	NaN	NaN	0.8339	0.2574	0.5511	0.033	0.1043	0.022	0.0323
0.0	0.0	0.0	-1686.1447	4606.3032	NaN	NaN	1.3	0.2628	0.5515	0.0326	0.1	0.0209	0.0321
0.0	0.0	0.0	-1687.1447	3349.3032	NaN	NaN	1.3	0.2767	0.5422	0.0324	0.0965	0.0199	0.0323
0.0	0.0	0.0	-2470.1447	1310.3032	NaN	NaN	-0.3	0.2898	0.537	0.032	0.0912	0.0184	0.0316
0.0	0.0	0.0	-3360.1447	5549.3032	NaN	NaN	1.3	0.2833	0.5404	0.0327	0.093	0.0188	0.0319
0.0	0.0	0.0	-1231.1447	2912.3032	NaN	NaN	1.3	0.2902	0.5378	0.0323	0.0893	0.0184	0.0321
0.0	0.0	0.0	-919.1447	2396.3032	NaN	NaN	1.3	0.2906	0.5363	0.0325	0.0897	0.0184	0.0324
0.0	0.0	0.0	-1266.1447	4011.3032	NaN	NaN	1.3	0.3003	0.529	0.032	0.0877	0.0183	0.0328
0.0	0.0	0.0	-1431.1447	2340.3032	NaN	NaN	1.3	0.3158	0.5156	0.0312	0.0855	0.0179	0.0339
0.0	0.0	0.0	-2121.1447	3774.3032	NaN	NaN	1.3	0.3175	0.5143	0.0301	0.0861	0.0177	0.0343
0.0	0.0	0.0	-1892.1447	3714.3032	NaN	NaN	1.3	0.3471	0.4896	0.0286	0.0821	0.0171	0.0355
0.0	0.0	0.0	-2287.1447	3433.3032	NaN	NaN	1.3	0.3686	0.4705	0.0281	0.0803	0.0169	0.0357
0.0	0.0	0.0	-1046.1447	2357.3032	NaN	NaN	1.3	0.3779	0.4629	0.0277	0.0792	0.0169	0.0354
0.0	0.0	0.0	-3179.1447	2436.3032	NaN	NaN	-0.3	0.3942	0.4494	0.0268	0.0774	0.0166	0.0356
0.0	0.0	0.0	-1315.1447	3985.3032	NaN	NaN	1.3	0.3912	0.4525	0.0266	0.0782	0.0166	0.035
0.0	0.0	0.0	-321.1447	1211.3032	NaN	NaN	1.3	0.3899	0.4558	0.0258	0.0775	0.0165	0.0346
0.0	0.0	0.0	-2662.1447	4348.3032	NaN	NaN	1.3	0.3803	0.4644	0.0256	0.0788	0.0167	0.0342
0.0	0.0	0.0	-356.1447	4246.3032	NaN	NaN	1.0916	0.3891	0.4566	0.0251	0.0773	0.017	0.0349
0.0	0.0	0.0	-2612.1447	1575.3032	NaN	NaN	-0.3	0.4182	0.4319	0.0245	0.0729	0.017	0.0356
0.0	0.0	0.0	-1375.1447	2451.3032	NaN	NaN	1.3	0.4319	0.4187	0.0247	0.0712	0.0175	0.036
0.0	0.0	0.0	-2615.1447	2151.3032	NaN	NaN	-0.3	0.4618	0.3951	0.0239	0.0661	0.0174	0.0357
0.0	0.0	0.0	-1131.1447	3145.3032	NaN	NaN	1.3	0.4665	0.3896	0.0243	0.0656	0.018	0.0359
0.0	0.0	0.0	-2631.1447	985.3032	NaN	NaN	-0.3	0.4857	0.3753	0.0234	0.062	0.0179	0.0357
0.0	0.0	0.0	-1331.1447	2238.3032	NaN	NaN	1.3	0.4763	0.3823	0.0238	0.0635	0.0184	0.0357
0.0	0.0	0.0	-850.1447	1644.3032	NaN	NaN	1.3	0.4661	0.3923	0.0236	0.0637	0.0184	0.0359
0.0	0.0	0.0	-1265.1447	3469.3032	NaN	NaN	1.3	0.4433	0.4108	0.0242	0.0665	0.0186	0.0365
0.0	0.0	0.0	568.8553	4496.3032	NaN	NaN	0.8877	0.4345	0.4191	0.0241	0.0667	0.0187	0.0369
0.0	0.0	0.0	-354.1447	3684.3032	NaN	NaN	1.1063	0.4364	0.4172	0.024	0.0665	0.0187	0.0371
0.0	0.0	0.0	-1032.1447	4634.3032	NaN	NaN	1.2865	0.4399	0.414	0.0243	0.066	0.0188	0.037
0.0	0.0	0.0	-2157.1447	3130.3032	NaN	NaN	1.3	0.4496	0.406	0.0242	0.0648	0.0184	0.037
0.0	0.0	0.0	1499.8553	4970.3032	NaN	NaN	0.7682	0.429	0.4213	0.0255	0.0683	0.0186	0.0373
0.0	0.0	0.0	-1211.1447	4730.3032	NaN	NaN	1.3	0.4443	0.4088	0.0254	0.066	0.018	0.0376
0.0	0.0	0.0	-977.1447	1450.3032	NaN	NaN	1.3	0.4383	0.4122	0.0264	0.0677	0.0178	0.0375
0.0	0.0	0.0	-582.1447	2698.3032	NaN	NaN	1.2751	0.4119	0.434	0.0274	0.0708	0.0179	0.038
0.0	0.0	0.0	-1504.1447	3396.3032	NaN	NaN	1.3	0.3993	0.4452	0.0275	0.0716	0.0177	0.0388
0.0	0.0	0.0	-1566.1447	4658.3032	NaN	NaN	1.3	0.3945	0.4494	0.0279	0.0709	0.0174	0.0399
0.0	0.0	0.0	-1990.1447	690.3032	NaN	NaN	-0.3	0.3771	0.4658	0.0287	0.0699	0.0171	0.0414
0.0	0.0	0.0	-1556.1447	3388.3032	NaN	NaN	1.3	0.3271	0.514	0.0288	0.0682	0.0179	0.044
0.0	0.0	0.0	-1216.1447	4614.3032	NaN	NaN	1.3	0.2951	0.5499	0.0264	0.0631	0.0185	0.0469
0.0	0.0	0.0	-2227.1447	2447.3032	NaN	NaN	1.3	0.282	0.564	0.0258	0.062	0.0185	0.0477
0.0	0.0	0.0	-1268.1447	1459.3032	NaN	NaN	1.3	0.2752	0.5705	0.0261	0.0622	0.0184	0.0476
0.0	0.0	0.0	-2063.1447	5023.3032	NaN	NaN	1.3	0.2544	0.5898	0.0268	0.0635	0.0189	0.0467
0.0	0.0	0.0	-3350.1447	2689.3032	NaN	NaN	-0.3	0.2555	0.5897	0.0264	0.0621	0.0187	0.0476
0.0	0.0	0.0	-1366.1447	3316.3032	NaN	NaN	1.3	0.2434	0.5989	0.0272	0.0638	0.0192	0.0474
0.0	0.0	0.0	-1870.1447	4232.3032	NaN	NaN	1.3	0.2404	0.6016	0.0274	0.0634	0.0197	0.0476
0.0	0.0	0.0	-1878.1447	1953.3032	NaN	NaN	1.3	0.2499	0.5908	0.0273	0.0633	0.0198	0.049
0.0	0.0	0.0	-785.1447	3665.3032	NaN	NaN	1.2726	0.2412	0.5987	0.0278	0.0643	0.0204	0.0476
0.0	0.0	0.0	-2101.1447	-267.6968	NaN	NaN	0.113	0.2578	0.5832	0.0274	0.0627	0.0202	0.0488
0.0	0.0	0.0	-452.1447	2792.3032	NaN	NaN	1.1932	0.2478	0.5933	0.0279	0.0637	0.0205	0.0467
0.0	0.0	0.0	-2047.1447	3414.3032	NaN	NaN	1.3	0.2484	0.5948	0.0275	0.0624	0.0203	0.0465
0.0	0.0	0.0	-1836.1447	2668.3032	NaN	NaN	1.3	0.2398	0.6036	0.0276	0.0631	0.0203	0.0456
0.0	0.0	0.0	-1063.1447	4919.3032	NaN	NaN	1.2757	0.2341	0.6102	0.0273	0.063	0.0204	0.0449
0.0	0.0	0.0	-2368.1447	2093.3032	NaN	NaN	-0.3	0.2518	0.5926	0.0269	0.0621	0.0199	0.0467
0.0	0.0	0.0	518.8553	2529.3032	NaN	NaN	0.8298	0.2495	0.5938	0.0273	0.0629	0.0203	0.0462
0.0	0.0	0.0	-1426.1447	-459.6968	NaN	NaN	0.2438	0.2627	0.581	0.0272	0.0617	0.0199	0.0475
0.0	0.0	0.0	-2203.1447	3512.3032	NaN	NaN	1.3	0.2413	0.6007	0.0278	0.0639	0.0207	0.0457
0.0	0.0	0.0	-2571.1447	252.3032	NaN	NaN	-0.1088	0.2486	0.5957	0.0272	0.0617	0.0198	0.0469
0.0	0.0	0.0	-3454.1447	5241.3032	NaN	NaN	1.3	0.2234	0.62	0.0279	0.0639	0.0204	0.0444
0.0	0.0	0.0	-1446.1447	4769.3032	NaN	NaN	1.3	0.2179	0.6265	0.0276	0.0632	0.0205	0.0442
0.0	0.0	0.0	-2977.1447	6388.3032	NaN	NaN	1.3	0.2312	0.6118	0.0271	0.0635	0.0205	0.0459
0.0	0.0	0.0	-2899.1447	605.3032	NaN	NaN	-0.2639	0.2653	0.5759	0.0271	0.063	0.0199	0.0488
0.0	0.0	0.0	-1165.1447	1044.3032	NaN	NaN	-0.3	0.2642	0.5739	0.028	0.0648	0.0201	0.0489
0.0	0.0	0.0	-2336.1447	378.3032	NaN	NaN	-0.1932	0.2402	0.5977	0.0284	0.0663	0.0206	0.0468
0.0	0.0	0.0	-2412.1447	5487.3032	NaN	NaN	1.3	0.2187	0.6206	0.0278	0.067	0.0209	0.0451
0.0	0.0	0.0	-1407.1447	1536.3032	NaN	NaN	1.3	0.2278	0.6118	0.0276	0.066	0.0204	0.0464
0.0	0.0	0.0	-1386.1447	127.3032	NaN	NaN	-0.1011	0.2125	0.6272	0.0281	0.0675	0.0208	0.044
0.0	0.0	0.0	-2420.1447	-15.6968	NaN	NaN	0.0064	0.209	0.6329	0.0277	0.0666	0.0203	0.0436
0.0	0.0	0.0	-1968.1447	5692.3032	NaN	NaN	1.3	0.1889	0.6547	0.0271	0.0675	0.0205	0.0414
0.0	0.0	0.0	-1761.1447	1680.3032	NaN	NaN	-0.3	0.1891	0.6565	0.0266	0.0665	0.0198	0.0414
0.0	0.0	0.0	-908.1447	310.3032	NaN	NaN	-0.3	0.1892	0.6549	0.0266	0.0671	0.0199	0.0424
0.0	0.0	0.0	154.8553	3906.3032	NaN	NaN	0.9619	0.1822	0.6617	0.0269	0.0675	0.0205	0.0412
0.0	0.0	0.0	-1892.1447	1186.3032	NaN	NaN	-0.3	0.1942	0.6489	0.0272	0.0661	0.0203	0.0434
0.0	0.0	0.0	-3040.1447	-2366.6968	NaN	NaN	0.4377	0.203	0.6384	0.0278	0.0658	0.0201	0.0449
0.0	0.0	0.0	-1926.1447	3081.3032	NaN	NaN	1.3	0.1704	0.6741	0.0284	0.0663	0.0206	0.0403
0.0	0.0	0.0	-1036.1447	2139.3032	NaN	NaN	1.3	0.1545	0.6928	0.0281	0.0646	0.0204	0.0397
0.0	0.0	0.0	-341.1447	4131.3032	NaN	NaN	1.09	0.1463	0.7019	0.0275	0.0637	0.0202	0.0404
0.0	0.0	0.0	-1053.1447	4502.3032	NaN	NaN	1.3	0.1435	0.7034	0.0276	0.0642	0.0207	0.0406
0.0	0.0	0.0	-1774.1447	4268.3032	NaN	NaN	1.3	0.1424	0.7051	0.028	0.0632	0.0207	0.0407
0.0	0.0	0.0	-2216.1447	3879.3032	NaN	NaN	1.3	0.1526	0.6935	0.0281	0.0625	0.0202	0.0429
0.0	0.0	0.0	-1210.1447	3128.3032	NaN	NaN	1.3	0.1501	0.6963	0.0288	0.0622	0.0202	0.0423
0.0	0.0	0.0	-3102.1447	2238.3032	NaN	NaN	-0.3	0.1562	0.6876	0.0294	0.0621	0.0203	0.0444
0.0	0.0	0.0	-1655.1447	6451.3032	NaN	NaN	1.3	0.1466	0.6973	0.0295	0.0626	0.0207	0.0433
0.0	0.0	0.0	-1768.1447	1954.3032	NaN	NaN	1.3	0.1539	0.6893	0.0298	0.062	0.0204	0.0446
0.0	0.0	0.0	-2289.1447	745.3032	NaN	NaN	-0.3	0.1588	0.6828	0.0297	0.0632	0.0203	0.0452
0.0	0.0	0.0	-2280.1447	3790.3032	NaN	NaN	1.3	0.1522	0.6897	0.0296	0.0643	0.0206	0.0436
0.0	0.0	0.0	-1962.1447	-1657.6968	NaN	NaN	0.4579	0.1591	0.6824	0.0294	0.0646	0.0202	0.0445
0.0	0.0	0.0	-3391.1447	1792.3032	NaN	NaN	-0.3	0.1471	0.6951	0.0293	0.0656	0.0205	0.0424
0.0	0.0	0.0	-3011.1447	1517.3032	NaN	NaN	-0.3	0.139	0.7046	0.0294	0.0656	0.0204	0.041
0.0	0.0	0.0	-1952.1447	2564.3032	NaN	NaN	1.3	0.1325	0.712	0.0291	0.0656	0.0205	0.0402
0.0	0.0	0.0	-2166.1447	1326.3032	NaN	NaN	-0.3	0.1299	0.7152	0.0291	0.066	0.0204	0.0394
0.0	0.0	0.0	-2334.1447	3364.3032	NaN	NaN	1.3	0.1246	0.7212	0.0291	0.0661	0.0205	0.0385
0.0	0.0	0.0	-2169.1447	987.3032	NaN	NaN	-0.3	0.1241	0.7216	0.0291	0.0666	0.0203	0.0382
0.0	0.0	0.0	-1577.1447	3082.3032	NaN	NaN	1.3	0.1173	0.7281	0.0289	0.0673	0.0206	0.0378
0.0	0.0	0.0	-1742.1447	513.3032	NaN	NaN	-0.3	0.1211	0.7239	0.0289	0.0679	0.0205	0.0378
0.0	0.0	0.0	-2066.1447	1432.3032	NaN	NaN	-0.3	0.1209	0.7213	0.029	0.0699	0.0209	0.0381
0.0	0.0	0.0	-2374.1447	2574.3032	NaN	NaN	1.3	0.119	0.7228	0.0289	0.0705	0.0212	0.0375
0.0	0.0	0.0	-2209.1447	-171.6968	NaN	NaN	0.0721	0.1207	0.7186	0.029	0.072	0.0216	0.0381
0.0	0.0	0.0	-3252.1447	3921.3032	NaN	NaN	1.3	0.1182	0.7193	0.029	0.0731	0.0223	0.0381
0.0	0.0	0.0	-147.1447	-1491.6968	NaN	NaN	0.9102	0.1167	0.7207	0.0291	0.0731	0.0223	0.0379
0.0	0.0	0.0	-1534.1447	2227.3032	NaN	NaN	1.3	0.1126	0.7236	0.0291	0.0739	0.0229	0.0379
0.0	0.0	0.0	-2175.1447	4080.3032	NaN	NaN	1.3	0.1081	0.7279	0.0293	0.0733	0.0232	0.0382
0.0	0.0	0.0	-1945.1447	3932.3032	NaN	NaN	1.3	0.106	0.7295	0.0294	0.0734	0.0234	0.0383
0.0	0.0	0.0	-2304.1447	1263.3032	NaN	NaN	-0.3	0.1046	0.7321	0.0295	0.0728	0.0231	0.038
0.0	0.0	0.0	-477.1447	2454.3032	NaN	NaN	1.2413	0.1039	0.7311	0.0297	0.0735	0.0235	0.0384
0.0	0.0	0.0	-1415.1447	51.3032	NaN	NaN	-0.0376	0.1017	0.7354	0.0294	0.0724	0.0234	0.0377
0.0	0.0	0.0	-501.1447	1814.3032	NaN	NaN	1.3	0.1001	0.735	0.0297	0.0733	0.0237	0.0382
0.0	0.0	0.0	307.8553	3923.3032	NaN	NaN	0.9272	0.0988	0.7365	0.0298	0.0729	0.0237	0.0382
0.0	0.0	0.0	-1969.1447	4864.3032	NaN	NaN	1.3	0.0981	0.7362	0.0303	0.0731	0.0238	0.0386
0.0	0.0	0.0	-1687.1447	4602.3032	NaN	NaN	1.3	0.0984	0.7364	0.0304	0.073	0.0233	0.0385
0.0	0.0	0.0	-1715.1447	3579.3032	NaN	NaN	1.3	0.0988	0.7368	0.0303	0.0728	0.0229	0.0384
0.0	0.0	0.0	-1776.1447	3721.3032	NaN	NaN	1.3	0.0989	0.7353	0.0307	0.0732	0.0229	0.0391
0.0	0.0	0.0	-1836.1447	3149.3032	NaN	NaN	1.3	0.099	0.7362	0.0305	0.0727	0.0227	0.039
0.0	0.0	0.0	-2111.1447	719.3032	NaN	NaN	-0.3	0.1006	0.7367	0.0305	0.0714	0.0219	0.0389
0.0	0.0	0.0	-123.1447	3776.3032	NaN	NaN	1.0337	0.0977	0.7391	0.0308	0.0709	0.0222	0.0394
0.0	0.0	0.0	-3204.1447	-585.6968	NaN	NaN	0.1545	0.0978	0.7434	0.0307	0.0679	0.0212	0.0391
0.0	0.0	0.0	-1684.1447	3341.3032	NaN	NaN	1.3	0.0924	0.7467	0.0313	0.0677	0.0215	0.0403
0.0	0.0	0.0	-1194.1447	560.3032	NaN	NaN	-0.3	0.0888	0.755	0.0315	0.0641	0.0205	0.0402
0.0	0.0	0.0	-1817.1447	2379.3032	NaN	NaN	1.3	0.0822	0.7615	0.0322	0.0622	0.0205	0.0414
0.0	0.0	0.0	-1528.1447	3872.3032	NaN	NaN	1.3	0.0772	0.7699	0.0322	0.0589	0.0199	0.0419
0.0	0.0	0.0	-1114.1447	4491.3032	NaN	NaN	1.3	0.0738	0.7723	0.0328	0.0577	0.0199	0.0434
0.0	0.0	0.0	-2420.1447	1300.3032	NaN	NaN	-0.3	0.0738	0.779	0.0323	0.0541	0.0186	0.0422
0.0	0.0	0.0	-3546.1447	1731.3032	NaN	NaN	-0.3	0.074	0.7797	0.0324	0.0534	0.0182	0.0423
0.0	0.0	0.0	-2761.1447	2736.3032	NaN	NaN	-0.3	0.0724	0.7812	0.0324	0.053	0.0182	0.0427
0.0	0.0	0.0	-735.1447	5183.3032	NaN	NaN	1.1653	0.0694	0.7812	0.0326	0.0544	0.0189	0.0434
0.0	0.0	0.0	-475.1447	977.3032	NaN	NaN	1.3	0.0699	0.7809	0.0331	0.0534	0.0186	0.044
0.0	0.0	0.0	-918.1447	2765.3032	NaN	NaN	1.3	0.0684	0.7798	0.0331	0.0547	0.0194	0.0444
0.0	0.0	0.0	-2390.1447	544.3032	NaN	NaN	-0.2949	0.0708	0.782	0.0326	0.0528	0.0183	0.0435
0.0	0.0	0.0	64.8553	3834.3032	NaN	NaN	0.9834	0.0688	0.7776	0.0336	0.0554	0.0196	0.0451
0.0	0.0	0.0	-1757.1447	12.3032	NaN	NaN	-0.0071	0.0718	0.7808	0.033	0.0525	0.0183	0.0436
0.0	0.0	0.0	-2763.1447	1743.3032	NaN	NaN	-0.3	0.0716	0.777	0.0335	0.0543	0.0191	0.0446
0.0	0.0	0.0	-2139.1447	2045.3032	NaN	NaN	-0.3	0.0719	0.7793	0.0333	0.0528	0.0188	0.0439
0.0	0.0	0.0	-2097.1447	1362.3032	NaN	NaN	-0.3	0.0701	0.7803	0.0331	0.0534	0.0192	0.0438
0.0	0.0	0.0	-2402.1447	2751.3032	NaN	NaN	1.3	0.0694	0.7798	0.0335	0.0536	0.0194	0.0442
0.0	0.0	0.0	-64.1447	2458.3032	NaN	NaN	1.0268	0.0698	0.7791	0.0335	0.054	0.0196	0.044
0.0	0.0	0.0	-2149.1447	329.3032	NaN	NaN	-0.181	0.0686	0.7825	0.0334	0.0526	0.0192	0.0436
0.0	0.0	0.0	-751.1447	4058.3032	NaN	NaN	1.2271	0.0679	0.7791	0.034	0.0542	0.0198	0.0449
0.0	0.0	0.0	-2881.1447	3293.3032	NaN	NaN	1.3	0.068	0.7818	0.0336	0.0529	0.0192	0.0445
0.0	0.0	0.0	-2231.1447	5601.3032	NaN	NaN	1.3	0.0668	0.7766	0.0349	0.0549	0.0203	0.0465
0.0	0.0	0.0	-1316.1447	-284.6968	NaN	NaN	0.1778	0.0707	0.7796	0.0343	0.052	0.0188	0.0446
0.0	0.0	0.0	-2933.1447	1500.3032	NaN	NaN	-0.3	0.0733	0.7772	0.0345	0.0518	0.0184	0.0448
0.0	0.0	0.0	-2734.1447	4292.3032	NaN	NaN	1.3	0.0724	0.7777	0.0343	0.0526	0.0187	0.0444
0.0	0.0	0.0	-4521.1447	-520.6968	NaN	NaN	0.1033	0.0748	0.7779	0.0345	0.0512	0.0178	0.0437
0.0	0.0	0.0	-3336.1447	2467.3032	NaN	NaN	-0.3	0.0721	0.7794	0.0346	0.0519	0.0182	0.0438
0.0	0.0	0.0	-444.1447	3019.3032	NaN	NaN	1.1725	0.0685	0.7808	0.0351	0.0525	0.0187	0.0444
0.0	0.0	0.0	-2006.1447	3134.3032	NaN	NaN	1.3	0.0667	0.7801	0.0355	0.0535	0.0192	0.0451
0.0	0.0	0.0	-3609.1447	5145.3032	NaN	NaN	1.3	0.0663	0.7787	0.036	0.0539	0.0193	0.0458
0.0	0.0	0.0	-1904.1447	2193.3032	NaN	NaN	1.3	0.0663	0.7777	0.0363	0.0542	0.0194	0.0461
0.0	0.0	0.0	-3161.1447	1303.3032	NaN	NaN	-0.3	0.0668	0.7806	0.0358	0.0531	0.0188	0.045
0.0	0.0	0.0	-1945.1447	1869.3032	NaN	NaN	-0.3	0.0667	0.7789	0.0362	0.0539	0.019	0.0453
0.0	0.0	0.0	-1879.1447	2029.3032	NaN	NaN	1.3	0.0669	0.7799	0.0362	0.0533	0.0187	0.0449
0.0	0.0	0.0	-817.1447	2504.3032	NaN	NaN	1.3	0.0662	0.7798	0.0364	0.0539	0.0189	0.0447
0.0	0.0	0.0	-2809.1447	2421.3032	NaN	NaN	-0.3	0.0659	0.7807	0.0368	0.0533	0.0187	0.0446
0.0	0.0	0.0	-1359.1447	4784.3032	NaN	NaN	1.3	0.0649	0.7768	0.0381	0.0548	0.0195	0.046
0.0	0.0	0.0	-2406.1447	818.3032	NaN	NaN	-0.3	0.0653	0.783	0.0367	0.0522	0.0186	0.0442
0.0	0.0	0.0	-1600.1447	3454.3032	NaN	NaN	1.3	0.0642	0.7782	0.038	0.054	0.0194	0.0462
0.0	0.0	0.0	-2270.1447	1418.3032	NaN	NaN	-0.3	0.0654	0.7829	0.0365	0.0522	0.0186	0.0444
0.0	0.0	0.0	-1298.1447	1337.3032	NaN	NaN	1.3	0.0646	0.7824	0.0373	0.0521	0.0187	0.0448
0.0	0.0	0.0	-1917.1447	2824.3032	NaN	NaN	1.3	0.0644	0.7854	0.0368	0.051	0.0184	0.044
0.0	0.0	0.0	-1665.1447	1942.3032	NaN	NaN	1.3	0.0643	0.7844	0.0373	0.051	0.0185	0.0445
0.0	0.0	0.0	-1885.1447	4436.3032	NaN	NaN	1.3	0.0652	0.7837	0.037	0.051	0.0187	0.0444
0.0	0.0	0.0	-2570.1447	-931.6968	NaN	NaN	0.2661	0.065	0.7888	0.0364	0.0493	0.0179	0.0426
0.0	0.0	0.0	-2184.1447	2411.3032	NaN	NaN	1.3	0.0637	0.7868	0.0373	0.0499	0.0186	0.0437
0.0	0.0	0.0	-2480.1447	3199.3032	NaN	NaN	1.3	0.0628	0.7895	0.0371	0.049	0.0184	0.0432
0.0	0.0	0.0	-1616.1447	5715.3032	NaN	NaN	1.3	0.0628	0.7859	0.0381	0.0496	0.019	0.0446
0.0	0.0	0.0	-1512.1447	2648.3032	NaN	NaN	1.3	0.0626	0.7928	0.0363	0.0479	0.018	0.0424
0.0	0.0	0.0	-3815.1447	6475.3032	NaN	NaN	1.3	0.0643	0.7885	0.0362	0.0492	0.0185	0.0432
0.0	0.0	0.0	-4427.1447	721.3032	NaN	NaN	-0.1946	0.0648	0.7935	0.035	0.0475	0.0177	0.0414
0.0	0.0	0.0	-1740.1447	5815.3032	NaN	NaN	1.3	0.0643	0.7875	0.0367	0.0492	0.0189	0.0435
0.0	0.0	0.0	-1471.1447	2072.3032	NaN	NaN	1.3	0.0638	0.7921	0.0356	0.0479	0.0185	0.0421
0.0	0.0	0.0	-992.1447	5259.3032	NaN	NaN	1.2325	0.064	0.784	0.0374	0.0498	0.0199	0.0449
0.0	0.0	0.0	-1660.1447	2907.3032	NaN	NaN	1.3	0.0646	0.7891	0.0361	0.0484	0.0189	0.0429
0.0	0.0	0.0	-703.1447	4782.3032	NaN	NaN	1.1724	0.0651	0.7861	0.0368	0.0493	0.0192	0.0435
0.0	0.0	0.0	-4589.1447	3412.3032	NaN	NaN	-0.3	0.0655	0.7924	0.0355	0.0475	0.018	0.0412
0.0	0.0	0.0	-3040.1447	4600.3032	NaN	NaN	1.3	0.0662	0.7876	0.0357	0.0491	0.0187	0.0427
0.0	0.0	0.0	-2629.1447	4362.3032	NaN	NaN	1.3	0.0668	0.789	0.0353	0.0487	0.0184	0.0419
0.0	0.0	0.0	-1968.1447	-1465.6968	NaN	NaN	0.4268	0.0675	0.7888	0.0351	0.0489	0.0182	0.0417
0.0	0.0	0.0	-1709.1447	1397.3032	NaN	NaN	-0.3	0.0674	0.79	0.035	0.0485	0.018	0.0411
0.0	0.0	0.0	-525.1447	4990.3032	NaN	NaN	1.1176	0.0672	0.7875	0.0352	0.0492	0.0186	0.0423
0.0	0.0	0.0	-201.1447	4184.3032	NaN	NaN	1.0505	0.0663	0.7858	0.0361	0.0494	0.0191	0.0433
0.0	0.0	0.0	-1774.1447	2584.3032	NaN	NaN	1.3	0.0661	0.7888	0.0357	0.0481	0.0185	0.0428
0.0	0.0	0.0	-564.1447	1031.3032	NaN	NaN	1.3	0.0645	0.7891	0.0359	0.0482	0.0189	0.0436
0.0	0.0	0.0	-408.1447	3526.3032	NaN	NaN	1.1309	0.0648	0.7876	0.0364	0.0482	0.0188	0.0442
0.0	0.0	0.0	-2564.1447	776.3032	NaN	NaN	-0.3	0.0647	0.7929	0.0355	0.0465	0.0177	0.0426
0.0	0.0	0.0	-2512.1447	4578.3032	NaN	NaN	1.3	0.0652	0.7929	0.0353	0.0466	0.0175	0.0424
0.0	0.0	0.0	-2025.1447	855.3032	NaN	NaN	-0.3	0.0656	0.7956	0.0346	0.0458	0.0171	0.0413
0.0	0.0	0.0	-3107.1447	2907.3032	NaN	NaN	-0.3	0.0648	0.7926	0.0358	0.0466	0.0176	0.0426
0.0	0.0	0.0	-1133.1447	3381.3032	NaN	NaN	1.3	0.0642	0.7933	0.036	0.0463	0.0176	0.0425
0.0	0.0	0.0	-955.1447	889.3032	NaN	NaN	-0.3	0.0631	0.7953	0.0361	0.0454	0.0175	0.0426
0.0	0.0	0.0	-17.1447	5303.3032	NaN	NaN	1.0032	0.0622	0.7912	0.0366	0.0473	0.0184	0.0442
0.0	0.0	0.0	-885.1447	3153.3032	NaN	NaN	1.3	0.0635	0.7925	0.0362	0.0463	0.0177	0.0437
0.0	0.0	0.0	-2007.1447	752.3032	NaN	NaN	-0.3	0.0637	0.7953	0.0356	0.0457	0.0171	0.0427
0.0	0.0	0.0	-1341.1447	1426.3032	NaN	NaN	1.3	0.0637	0.7963	0.0358	0.045	0.0167	0.0425
0.0	0.0	0.0	-1482.1447	4701.3032	NaN	NaN	1.3	0.0641	0.7947	0.0358	0.0456	0.0169	0.0429
0.0	0.0	0.0	-2562.1447	3365.3032	NaN	NaN	1.3	0.0656	0.7937	0.0359	0.0457	0.0166	0.0425
0.0	0.0	0.0	-2628.1447	154.3032	NaN	NaN	-0.0624	0.0694	0.7911	0.0359	0.0458	0.0161	0.0417
0.0	0.0	0.0	-3285.1447	-344.6968	NaN	NaN	0.095	0.0729	0.788	0.0362	0.0455	0.0157	0.0417
0.0	0.0	0.0	-2066.1447	3752.3032	NaN	NaN	1.3	0.0693	0.7905	0.036	0.046	0.0163	0.0419
0.0	0.0	0.0	-2156.1447	2661.3032	NaN	NaN	1.3	0.0674	0.7928	0.0356	0.0458	0.0164	0.042
0.0	0.0	0.0	-4025.1447	3845.3032	NaN	NaN	-0.3	0.0667	0.7909	0.0354	0.047	0.017	0.0429
0.0	0.0	0.0	-3538.1447	1644.3032	NaN	NaN	-0.3	0.0681	0.7905	0.0349	0.0471	0.0169	0.0425
0.0	0.0	0.0	-2206.1447	858.3032	NaN	NaN	-0.3	0.0682	0.7906	0.0346	0.0474	0.0169	0.0422
0.0	0.0	0.0	-2594.1447	1869.3032	NaN	NaN	-0.3	0.0688	0.7892	0.0348	0.0477	0.0169	0.0425
0.0	0.0	0.0	-3094.1447	5024.3032	NaN	NaN	1.3	0.0676	0.7872	0.0353	0.049	0.0175	0.0434
0.0	0.0	0.0	-3972.1447	1895.3032	NaN	NaN	-0.3	0.0687	0.7895	0.0348	0.0478	0.0169	0.0423
0.0	0.0	0.0	-949.1447	2777.3032	NaN	NaN	1.3	0.0654	0.7884	0.0352	0.0497	0.0178	0.0435
0.0	0.0	0.0	-967.1447	2226.3032	NaN	NaN	1.3	0.0653	0.7879	0.035	0.0502	0.0179	0.0436
0.0	0.0	0.0	-1691.1447	2877.3032	NaN	NaN	1.3	0.0649	0.7867	0.035	0.0512	0.0182	0.0439
0.0	0.0	0.0	-2678.1447	314.3032	NaN	NaN	-0.133	0.0658	0.7877	0.0347	0.0506	0.0177	0.0435
0.0	0.0	0.0	-2256.1447	4317.3032	NaN	NaN	1.3	0.0648	0.7858	0.0348	0.0521	0.0182	0.0443
0.0	0.0	0.0	-2667.1447	4402.3032	NaN	NaN	1.3	0.0647	0.7837	0.0353	0.0529	0.0185	0.045
0.0	0.0	0.0	-3037.1447	1721.3032	NaN	NaN	-0.3	0.0671	0.782	0.0354	0.0528	0.0182	0.0445
0.0	0.0	0.0	-2420.1447	755.3032	NaN	NaN	-0.3	0.0709	0.7823	0.0347	0.0514	0.0174	0.0434
0.0	0.0	0.0	-2212.1447	1223.3032	NaN	NaN	-0.3	0.07	0.7807	0.0352	0.0525	0.0178	0.0438
0.0	0.0	0.0	-1493.1447	-612.6968	NaN	NaN	0.291	0.0697	0.7837	0.035	0.0512	0.0174	0.043
0.0	0.0	0.0	-1472.1447	365.3032	NaN	NaN	-0.3	0.0665	0.7833	0.0356	0.0525	0.0181	0.044
0.0	0.0	0.0	-3193.1447	6025.3032	NaN	NaN	1.3	0.0639	0.7797	0.0366	0.0544	0.0193	0.0461
0.0	0.0	0.0	-2310.1447	1002.3032	NaN	NaN	-0.3	0.0645	0.7857	0.035	0.0526	0.0184	0.0438
0.0	0.0	0.0	-2461.1447	3770.3032	NaN	NaN	1.3	0.0637	0.7798	0.0364	0.0547	0.0193	0.0461
0.0	0.0	0.0	-3814.1447	3758.3032	NaN	NaN	-0.3	0.0642	0.7809	0.0356	0.0547	0.0193	0.0453
0.0	0.0	0.0	-2220.1447	288.3032	NaN	NaN	-0.1492	0.0665	0.7808	0.0352	0.0541	0.0187	0.0448
0.0	0.0	0.0	-335.1447	5332.3032	NaN	NaN	1.0671	0.0631	0.7779	0.0368	0.0557	0.0199	0.0467
0.0	0.0	0.0	-1133.1447	500.3032	NaN	NaN	-0.3	0.0654	0.7817	0.0356	0.0537	0.0188	0.0449
0.0	0.0	0.0	-921.1447	3783.3032	NaN	NaN	1.3	0.0631	0.7794	0.0368	0.0548	0.0196	0.0463
0.0	0.0	0.0	-4386.1447	3123.3032	NaN	NaN	-0.3	0.0652	0.781	0.0363	0.0533	0.0188	0.0454
0.0	0.0	0.0	-2651.1447	-481.6968	NaN	NaN	0.1538	0.0656	0.7821	0.0359	0.0529	0.0187	0.0448
0.0	0.0	0.0	-3280.1447	1290.3032	NaN	NaN	-0.3	0.0663	0.7831	0.0355	0.0523	0.0183	0.0445
0.0	0.0	0.0	-2225.1447	1809.3032	NaN	NaN	-0.3	0.0654	0.781	0.0355	0.0538	0.0191	0.0452
0.0	0.0	0.0	-2693.1447	-94.6968	NaN	NaN	0.034	0.0649	0.7837	0.035	0.0527	0.0189	0.0448
0.0	0.0	0.0	-2087.1447	1654.3032	NaN	NaN	-0.3	0.0628	0.7823	0.0354	0.054	0.0197	0.0459
0.0	0.0	0.0	-1007.1447	2694.3032	NaN	NaN	1.3	0.0618	0.7818	0.0356	0.0545	0.02	0.0464
0.0	0.0	0.0	552.8553	3343.3032	NaN	NaN	0.8581	0.0608	0.7787	0.0368	0.0556	0.0204	0.0477
0.0	0.0	0.0	-2558.1447	2771.3032	NaN	NaN	1.3	0.0607	0.7813	0.036	0.0551	0.0201	0.0468
0.0	0.0	0.0	-3578.1447	2824.3032	NaN	NaN	-0.3	0.0608	0.7796	0.0361	0.0559	0.0202	0.0473
0.0	0.0	0.0	-2144.1447	4052.3032	NaN	NaN	1.3	0.061	0.7799	0.0356	0.0567	0.0203	0.0465
0.0	0.0	0.0	-3084.1447	984.3032	NaN	NaN	-0.3	0.0615	0.7829	0.0349	0.0557	0.0196	0.0455
0.0	0.0	0.0	-127.1447	4485.3032	NaN	NaN	1.0292	0.0611	0.7761	0.0363	0.0588	0.0207	0.0471
0.0	0.0	0.0	-3805.1447	2210.3032	NaN	NaN	-0.3	0.062	0.7815	0.0343	0.0572	0.0199	0.045
0.0	0.0	0.0	-811.1447	3787.3032	NaN	NaN	1.2725	0.0606	0.7754	0.0355	0.0606	0.0212	0.0467
0.0	0.0	0.0	-1136.1447	3280.3032	NaN	NaN	1.3	0.0613	0.7763	0.0355	0.0599	0.0208	0.0462
0.0	0.0	0.0	-2528.1447	1427.3032	NaN	NaN	-0.3	0.0608	0.7762	0.0353	0.0603	0.0211	0.0463
0.0	0.0	0.0	-2502.1447	3560.3032	NaN	NaN	1.3	0.0612	0.7768	0.035	0.0601	0.0209	0.046
0.0	0.0	0.0	-1790.1447	906.3032	NaN	NaN	-0.3	0.0613	0.7765	0.0346	0.0607	0.021	0.0458
0.0	0.0	0.0	-1620.1447	648.3032	NaN	NaN	-0.3	0.0621	0.7748	0.0349	0.061	0.0211	0.046
0.0	0.0	0.0	-2897.1447	766.3032	NaN	NaN	-0.3	0.0626	0.7799	0.0335	0.0592	0.0204	0.0444
0.0	0.0	0.0	-1476.1447	1891.3032	NaN	NaN	1.3	0.061	0.7777	0.0343	0.0603	0.0211	0.0456
0.0	0.0	0.0	-1653.1447	4900.3032	NaN	NaN	1.3	0.06	0.7758	0.0346	0.0616	0.0217	0.0462
0.0	0.0	0.0	-1836.1447	467.3032	NaN	NaN	-0.3	0.0591	0.7775	0.035	0.0606	0.0214	0.0464
0.0	0.0	0.0	-562.1447	3758.3032	NaN	NaN	1.1759	0.0591	0.7733	0.0356	0.0625	0.0221	0.0474
0.0	0.0	0.0	-2668.1447	707.3032	NaN	NaN	-0.3	0.0596	0.7785	0.0347	0.0601	0.0211	0.046
0.0	0.0	0.0	-2794.1447	5830.3032	NaN	NaN	1.3	0.0598	0.7722	0.0355	0.0631	0.022	0.0475
0.0	0.0	0.0	-2300.1447	1666.3032	NaN	NaN	-0.3	0.0599	0.7752	0.0354	0.0616	0.0213	0.0466
0.0	0.0	0.0	-886.1447	3502.3032	NaN	NaN	1.3	0.0598	0.7722	0.0361	0.0626	0.0217	0.0476
0.0	0.0	0.0	-610.1447	4093.3032	NaN	NaN	1.1752	0.0592	0.7737	0.0358	0.062	0.0218	0.0476
0.0	0.0	0.0	117.8553	5802.3032	NaN	NaN	0.9801	0.0599	0.7681	0.0367	0.0639	0.0225	0.049
0.0	0.0	0.0	-7.1447	2603.3032	NaN	NaN	1.0028	0.0594	0.7711	0.0362	0.0629	0.0222	0.0481
0.0	0.0	0.0	-2528.1447	3308.3032	NaN	NaN	1.3	0.0601	0.7673	0.0373	0.0637	0.0225	0.049
0.0	0.0	0.0	-671.1447	97.3032	NaN	NaN	-0.1696	0.0601	0.7738	0.036	0.0612	0.0218	0.0472
0.0	0.0	0.0	-1718.1447	7146.3032	NaN	NaN	1.3	0.0594	0.7683	0.0373	0.063	0.0227	0.0493
0.0	0.0	0.0	-2870.1447	5977.3032	NaN	NaN	1.3	0.0595	0.7683	0.0369	0.0637	0.0228	0.0487
0.0	0.0	0.0	-935.1447	1253.3032	NaN	NaN	1.3	0.06	0.7683	0.0376	0.0624	0.0225	0.0492
0.0	0.0	0.0	-1750.1447	7005.3032	NaN	NaN	1.3	0.0596	0.7668	0.0372	0.0639	0.0232	0.0492
0.0	0.0	0.0	-3035.1447	1236.3032	NaN	NaN	-0.3	0.0606	0.7687	0.0367	0.0629	0.0227	0.0484
0.0	0.0	0.0	-364.1447	4332.3032	NaN	NaN	1.0918	0.0598	0.7652	0.0376	0.0646	0.0234	0.0495
0.0	0.0	0.0	-1645.1447	2474.3032	NaN	NaN	1.3	0.0604	0.7661	0.0376	0.0638	0.0231	0.0491
0.0	0.0	0.0	-1906.1447	2111.3032	NaN	NaN	1.3	0.0602	0.7655	0.0378	0.064	0.0232	0.0493
0.0	0.0	0.0	-746.1447	4473.3032	NaN	NaN	1.2002	0.0593	0.7661	0.038	0.0636	0.0232	0.0497
0.0	0.0	0.0	-2966.1447	5226.3032	NaN	NaN	1.3	0.0606	0.763	0.0376	0.0654	0.0236	0.0499
0.0	0.0	0.0	-2004.1447	901.3032	NaN	NaN	-0.3	0.0625	0.7635	0.037	0.0649	0.0231	0.0491
0.0	0.0	0.0	-3268.1447	2044.3032	NaN	NaN	-0.3	0.0639	0.7632	0.0365	0.0651	0.0228	0.0485
0.0	0.0	0.0	-3292.1447	-397.6968	NaN	NaN	0.1078	0.0634	0.7671	0.0355	0.0642	0.0225	0.0474
0.0	0.0	0.0	495.8553	5137.3032	NaN	NaN	0.912	0.0616	0.7624	0.0367	0.0663	0.0235	0.0495
0.0	0.0	0.0	-1692.1447	1726.3032	NaN	NaN	1.3	0.0616	0.7637	0.0364	0.0658	0.0234	0.0491
0.0	0.0	0.0	-2398.1447	2375.3032	NaN	NaN	-0.3	0.062	0.7618	0.0366	0.0666	0.0237	0.0494
0.0	0.0	0.0	-3226.1447	548.3032	NaN	NaN	-0.2048	0.0624	0.7673	0.0352	0.0646	0.0229	0.0476
0.0	0.0	0.0	-2118.1447	3713.3032	NaN	NaN	1.3	0.0606	0.7639	0.0361	0.0663	0.0237	0.0494
0.0	0.0	0.0	-1183.1447	5509.3032	NaN	NaN	1.2735	0.0605	0.7648	0.0359	0.066	0.0236	0.0492
0.0	0.0	0.0	-1853.1447	3613.3032	NaN	NaN	1.3	0.0594	0.7646	0.0365	0.0655	0.0238	0.0502
0.0	0.0	0.0	-1446.1447	7017.3032	NaN	NaN	1.2596	0.059	0.7644	0.0361	0.066	0.0241	0.0503
0.0	0.0	0.0	-2783.1447	3396.3032	NaN	NaN	1.3	0.0596	0.7651	0.0355	0.0661	0.0239	0.0498
0.0	0.0	0.0	-1338.1447	4492.3032	NaN	NaN	1.3	0.06	0.7622	0.0359	0.067	0.0242	0.0506
0.0	0.0	0.0	-921.1447	2507.3032	NaN	NaN	1.3	0.0611	0.7642	0.0356	0.0659	0.0237	0.0496
0.0	0.0	0.0	-3340.1447	1451.3032	NaN	NaN	-0.3	0.0607	0.7651	0.0355	0.0656	0.0236	0.0494
0.0	0.0	0.0	-3359.1447	5415.3032	NaN	NaN	1.3	0.0608	0.7643	0.0352	0.0667	0.0239	0.0492
0.0	0.0	0.0	-1136.1447	2229.3032	NaN	NaN	1.3	0.0605	0.7635	0.0358	0.0666	0.0239	0.0497
0.0	0.0	0.0	-1448.1447	3272.3032	NaN	NaN	1.3	0.061	0.7638	0.0357	0.0666	0.0237	0.0492
0.0	0.0	0.0	-3227.1447	3681.3032	NaN	NaN	1.3	0.0603	0.7661	0.0355	0.0655	0.0235	0.0491
0.0	0.0	0.0	-3080.1447	6835.3032	NaN	NaN	1.3	0.0594	0.7627	0.0358	0.0672	0.0243	0.0505
0.0	0.0	0.0	-2701.1447	2255.3032	NaN	NaN	-0.3	0.0601	0.7646	0.0356	0.0661	0.0238	0.0498
0.0	0.0	0.0	-1143.1447	2490.3032	NaN	NaN	1.3	0.06	0.7629	0.036	0.0667	0.024	0.0504
0.0	0.0	0.0	-1223.1447	1689.3032	NaN	NaN	1.3	0.06	0.7665	0.0355	0.0653	0.0234	0.0493
0.0	0.0	0.0	-1744.1447	3383.3032	NaN	NaN	1.3	0.0595	0.764	0.0363	0.0663	0.0238	0.0501
0.0	0.0	0.0	-2509.1447	5044.3032	NaN	NaN	1.3	0.0591	0.7661	0.0364	0.0651	0.0235	0.0497
0.0	0.0	0.0	-2799.1447	4077.3032	NaN	NaN	1.3	0.0601	0.7641	0.0365	0.066	0.0236	0.0496
0.0	0.0	0.0	-3400.1447	873.3032	NaN	NaN	-0.3	0.0609	0.769	0.0354	0.0643	0.0227	0.0478
0.0	0.0	0.0	-3313.1447	7415.3032	NaN	NaN	1.3	0.0607	0.7653	0.0359	0.0662	0.0233	0.0486
0.0	0.0	0.0	-3340.1447	2479.3032	NaN	NaN	-0.3	0.0601	0.7677	0.0359	0.0652	0.023	0.0481
0.0	0.0	0.0	-962.1447	5472.3032	NaN	NaN	1.2133	0.0592	0.7645	0.0367	0.0664	0.0237	0.0495
0.0	0.0	0.0	-1416.1447	6991.3032	NaN	NaN	1.254	0.0594	0.764	0.0363	0.0668	0.0239	0.0496
0.0	0.0	0.0	977.8553	2684.3032	NaN	NaN	0.733	0.0603	0.7634	0.0362	0.0669	0.0238	0.0494
0.0	0.0	0.0	-3050.1447	1127.3032	NaN	NaN	-0.3	0.0607	0.7683	0.0352	0.0651	0.023	0.0476
0.0	0.0	0.0	-3484.1447	6923.3032	NaN	NaN	1.3	0.0601	0.7646	0.036	0.0666	0.0237	0.0489
0.0	0.0	0.0	-2369.1447	4457.3032	NaN	NaN	1.3	0.0601	0.7669	0.0358	0.0656	0.0235	0.0482
0.0	0.0	0.0	-1059.1447	2998.3032	NaN	NaN	1.3	0.0591	0.7675	0.0362	0.065	0.0235	0.0487
0.0	0.0	0.0	-1704.1447	6980.3032	NaN	NaN	1.3	0.0606	0.764	0.0356	0.0668	0.0241	0.049
0.0	0.0	0.0	-2968.1447	1227.3032	NaN	NaN	-0.3	0.0613	0.768	0.0346	0.0653	0.0234	0.0475
0.0	0.0	0.0	-2224.1447	4008.3032	NaN	NaN	1.3	0.0615	0.7658	0.0348	0.066	0.0237	0.048
0.0	0.0	0.0	-3729.1447	2118.3032	NaN	NaN	-0.3	0.0614	0.7689	0.0342	0.0648	0.0234	0.0473
0.0	0.0	0.0	-1415.1447	4630.3032	NaN	NaN	1.3	0.061	0.7659	0.0346	0.0661	0.0241	0.0483
0.0	0.0	0.0	-819.1447	2484.3032	NaN	NaN	1.3	0.0608	0.7673	0.0344	0.0656	0.024	0.048
0.0	0.0	0.0	-1811.1447	4057.3032	NaN	NaN	1.3	0.0618	0.763	0.0348	0.0673	0.0244	0.0488
0.0	0.0	0.0	-2236.1447	1359.3032	NaN	NaN	-0.3	0.0624	0.7683	0.0334	0.0656	0.0235	0.0468
0.0	0.0	0.0	-1725.1447	5449.3032	NaN	NaN	1.3	0.0625	0.7636	0.0342	0.0675	0.0241	0.0481
0.0	0.0	0.0	-1063.1447	3889.3032	NaN	NaN	1.3	0.063	0.7657	0.0335	0.067	0.0238	0.047
0.0	0.0	0.0	-2635.1447	2063.3032	NaN	NaN	-0.3	0.0637	0.7637	0.0337	0.0674	0.0239	0.0476
0.0	0.0	0.0	-4373.1447	4363.3032	NaN	NaN	-0.3	0.0645	0.7651	0.0328	0.0674	0.0237	0.0464
0.0	0.0	0.0	-3908.1447	3615.3032	NaN	NaN	-0.3	0.0646	0.7656	0.0326	0.0671	0.0236	0.0464
0.0	0.0	0.0	-1154.1447	5251.3032	NaN	NaN	1.2817	0.0641	0.7648	0.0327	0.0679	0.0239	0.0465
0.0	0.0	0.0	-2711.1447	2355.3032	NaN	NaN	-0.3	0.0635	0.7664	0.0326	0.0668	0.0238	0.0469
0.0	0.0	0.0	-1038.1447	6303.3032	NaN	NaN	1.1972	0.0629	0.7611	0.0331	0.0698	0.0249	0.0482
0.0	0.0	0.0	-2821.1447	3210.3032	NaN	NaN	1.3	0.0633	0.7646	0.0323	0.068	0.0243	0.0475
0.0	0.0	0.0	-1170.1447	5095.3032	NaN	NaN	1.2981	0.0636	0.759	0.0329	0.0706	0.0251	0.0489
0.0	0.0	0.0	-1575.1447	2751.3032	NaN	NaN	1.3	0.064	0.7622	0.0323	0.069	0.0244	0.048
0.0	0.0	0.0	-2785.1447	4761.3032	NaN	NaN	1.3	0.0646	0.7576	0.0326	0.0712	0.025	0.0489
0.0	0.0	0.0	-2682.1447	2079.3032	NaN	NaN	-0.3	0.0651	0.7617	0.0318	0.0695	0.0244	0.0475
0.0	0.0	0.0	-2168.1447	4507.3032	NaN	NaN	1.3	0.0649	0.7586	0.0323	0.071	0.0248	0.0484
0.0	0.0	0.0	-1738.1447	4968.3032	NaN	NaN	1.3	0.0646	0.7599	0.032	0.0707	0.0247	0.0479
0.0	0.0	0.0	-2936.1447	5829.3032	NaN	NaN	1.3	0.0645	0.7575	0.0324	0.0717	0.0251	0.0488
0.0	0.0	0.0	-1673.1447	5759.3032	NaN	NaN	1.3	0.0645	0.7579	0.032	0.0722	0.0251	0.0484
0.0	0.0	0.0	-1125.1447	4086.3032	NaN	NaN	1.3	0.0646	0.7554	0.0322	0.0733	0.0253	0.0492
0.0	0.0	0.0	1542.8553	3518.3032	NaN	NaN	0.6952	0.0655	0.7535	0.0321	0.0741	0.0254	0.0494
0.0	0.0	0.0	-2050.1447	2168.3032	NaN	NaN	1.3	0.0665	0.7544	0.0316	0.0734	0.0251	0.049
0.0	0.0	0.0	-2730.1447	3052.3032	NaN	NaN	1.3	0.0675	0.7531	0.0315	0.074	0.0252	0.0487
0.0	0.0	0.0	-1703.1447	1661.3032	NaN	NaN	-0.3	0.0679	0.7569	0.0309	0.0721	0.0245	0.0476
0.0	0.0	0.0	-1525.1447	3269.3032	NaN	NaN	1.3	0.0672	0.7551	0.0316	0.0729	0.025	0.0483
0.0	0.0	0.0	-1376.1447	2363.3032	NaN	NaN	1.3	0.0669	0.7574	0.0315	0.0717	0.0247	0.0478
0.0	0.0	0.0	-1873.1447	4272.3032	NaN	NaN	1.3	0.066	0.7564	0.0318	0.0725	0.0251	0.0483
0.0	0.0	0.0	-829.1447	7502.3032	NaN	NaN	1.1243	0.0654	0.7547	0.0321	0.0736	0.0255	0.0488
0.0	0.0	0.0	-263.1447	3207.3032	NaN	NaN	1.0894	0.066	0.7557	0.032	0.0727	0.0251	0.0485
0.0	0.0	0.0	-2389.1447	6298.3032	NaN	NaN	1.3	0.0657	0.7554	0.032	0.0727	0.0254	0.0488
0.0	0.0	0.0	-1714.1447	6248.3032	NaN	NaN	1.3	0.0665	0.7548	0.0316	0.0731	0.0255	0.0485
0.0	0.0	0.0	-781.1447	1930.3032	NaN	NaN	1.3	0.0669	0.7565	0.0314	0.0723	0.0251	0.0479
0.0	0.0	0.0	-2010.1447	5679.3032	NaN	NaN	1.3	0.067	0.7537	0.0317	0.0736	0.0256	0.0484
0.0	0.0	0.0	-2245.1447	4113.3032	NaN	NaN	1.3	0.0676	0.7559	0.0313	0.0725	0.0253	0.0474
0.0	0.0	0.0	-1500.1447	3479.3032	NaN	NaN	1.3	0.0667	0.7575	0.0315	0.072	0.0252	0.0471
0.0	0.0	0.0	-925.1447	6835.3032	NaN	NaN	1.1565	0.066	0.7533	0.0321	0.0743	0.026	0.0482
0.0	0.0	0.0	-4217.1447	3417.3032	NaN	NaN	-0.3	0.0668	0.755	0.0316	0.0737	0.0256	0.0472
0.0	0.0	0.0	-775.1447	1950.3032	NaN	NaN	1.3	0.0659	0.7554	0.0318	0.0739	0.0256	0.0474
0.0	0.0	0.0	404.8553	4906.3032	NaN	NaN	0.9238	0.0654	0.7526	0.0325	0.0751	0.0261	0.0483
0.0	0.0	0.0	-2359.1447	5070.3032	NaN	NaN	1.3	0.0656	0.7547	0.0321	0.0742	0.0258	0.0477
0.0	0.0	0.0	-2173.1447	3858.3032	NaN	NaN	1.3	0.0655	0.7556	0.0322	0.0734	0.0257	0.0476
0.0	0.0	0.0	-1863.1447	5415.3032	NaN	NaN	1.3	0.0658	0.7545	0.0323	0.0738	0.0259	0.0476
0.0	0.0	0.0	-2715.1447	1470.3032	NaN	NaN	-0.3	0.0661	0.7592	0.0317	0.0717	0.0252	0.0461
0.0	0.0	0.0	-1271.1447	2764.3032	NaN	NaN	1.3	0.065	0.7596	0.0323	0.0715	0.0253	0.0463
0.0	0.0	0.0	-1061.1447	4132.3032	NaN	NaN	1.3	0.0643	0.762	0.0322	0.0706	0.0253	0.0456
0.0	0.0	0.0	-2919.1447	5295.3032	NaN	NaN	1.3	0.064	0.7623	0.0323	0.0705	0.0254	0.0455
0.0	0.0	0.0	-751.1447	3700.3032	NaN	NaN	1.2547	0.0635	0.7651	0.0322	0.0692	0.0251	0.0448
0.0	0.0	0.0	-1501.1447	2512.3032	NaN	NaN	1.3	0.0627	0.7669	0.0323	0.0683	0.025	0.0447
0.0	0.0	0.0	-341.1447	8580.3032	NaN	NaN	1.0414	0.0619	0.7662	0.0328	0.0683	0.0255	0.0454
0.0	0.0	0.0	-1988.1447	7266.3032	NaN	NaN	1.3	0.0619	0.7669	0.0326	0.0681	0.0254	0.0451
0.0	0.0	0.0	-522.1447	3019.3032	NaN	NaN	1.2091	0.0622	0.7665	0.0327	0.0684	0.0254	0.0448
0.0	0.0	0.0	-1761.1447	3975.3032	NaN	NaN	1.3	0.0628	0.7695	0.032	0.0674	0.0248	0.0435
0.0	0.0	0.0	118.8553	4521.3032	NaN	NaN	0.9744	0.0618	0.7688	0.0324	0.068	0.0251	0.0439
0.0	0.0	0.0	-10.1447	6425.3032	NaN	NaN	1.0016	0.0619	0.7681	0.0325	0.0684	0.0251	0.044
0.0	0.0	0.0	-1665.1447	5848.3032	NaN	NaN	1.3	0.0611	0.7694	0.0325	0.0681	0.0252	0.0436
0.0	0.0	0.0	-1897.1447	3072.3032	NaN	NaN	1.3	0.0614	0.7718	0.0321	0.067	0.025	0.0427
0.0	0.0	0.0	-1198.1447	837.3032	NaN	NaN	-0.3	0.0613	0.7751	0.0314	0.0656	0.0247	0.0418
0.0	0.0	0.0	-3626.1447	6010.3032	NaN	NaN	1.3	0.0614	0.7714	0.032	0.0673	0.0253	0.0426
0.0	0.0	0.0	-1155.1447	1809.3032	NaN	NaN	1.3	0.062	0.7743	0.0312	0.0661	0.0248	0.0415
0.0	0.0	0.0	-1388.1447	1106.3032	NaN	NaN	-0.3	0.062	0.7739	0.0313	0.0666	0.0248	0.0415
0.0	0.0	0.0	-3341.1447	6290.3032	NaN	NaN	1.3	0.0616	0.7725	0.0315	0.0671	0.0252	0.0421
0.0	0.0	0.0	-2033.1447	4416.3032	NaN	NaN	1.3	0.0623	0.7704	0.0317	0.0679	0.0253	0.0424
0.0	0.0	0.0	-2587.1447	2747.3032	NaN	NaN	1.3	0.0624	0.7733	0.0309	0.067	0.0248	0.0416
0.0	0.0	0.0	-1439.1447	3313.3032	NaN	NaN	1.3	0.0621	0.7711	0.0314	0.0679	0.0251	0.0424
0.0	0.0	0.0	-1064.1447	5795.3032	NaN	NaN	1.2249	0.0623	0.7702	0.0316	0.0677	0.0253	0.0429
0.0	0.0	0.0	-1833.1447	4982.3032	NaN	NaN	1.3	0.0621	0.7712	0.0315	0.067	0.0253	0.0429
0.0	0.0	0.0	-1880.1447	5188.3032	NaN	NaN	1.3	0.063	0.7684	0.0317	0.0682	0.0255	0.0432
0.0	0.0	0.0	-634.1447	4025.3032	NaN	NaN	1.187	0.0638	0.7695	0.0312	0.0678	0.0251	0.0425
0.0	0.0	0.0	-3265.1447	7412.3032	NaN	NaN	1.3	0.065	0.7665	0.0312	0.0693	0.0252	0.0428
0.0	0.0	0.0	-2488.1447	5171.3032	NaN	NaN	1.3	0.0651	0.7665	0.031	0.0697	0.0252	0.0427
0.0	0.0	0.0	783.8553	5480.3032	NaN	NaN	0.8749	0.0656	0.7621	0.0316	0.0713	0.0258	0.0437
0.0	0.0	0.0	-156.1447	3047.3032	NaN	NaN	1.054	0.0659	0.7661	0.0308	0.0694	0.0253	0.0425
0.0	0.0	0.0	114.8553	2176.3032	NaN	NaN	0.9499	0.0662	0.7651	0.031	0.0696	0.0255	0.0427
0.0	0.0	0.0	-1482.1447	2929.3032	NaN	NaN	1.3	0.0658	0.7663	0.0309	0.0691	0.0253	0.0426
0.0	0.0	0.0	-2900.1447	6575.3032	NaN	NaN	1.3	0.0661	0.7634	0.0313	0.0704	0.0256	0.0431
0.0	0.0	0.0	-935.1447	4490.3032	NaN	NaN	1.263	0.0665	0.7649	0.0309	0.07	0.0251	0.0425
0.0	0.0	0.0	1241.8553	7049.3032	NaN	NaN	0.8502	0.067	0.7613	0.0312	0.0719	0.0255	0.0431
0.0	0.0	0.0	-2324.1447	6898.3032	NaN	NaN	1.3	0.0676	0.7594	0.0311	0.0731	0.0256	0.0432
0.0	0.0	0.0	-56.1447	5491.3032	NaN	NaN	1.0103	0.0688	0.7566	0.0312	0.0743	0.0259	0.0433
0.0	0.0	0.0	-1299.1447	2446.3032	NaN	NaN	1.3	0.0694	0.7603	0.0303	0.073	0.0252	0.0418
0.0	0.0	0.0	-1588.1447	4555.3032	NaN	NaN	1.3	0.0697	0.7573	0.0308	0.0743	0.0257	0.0422
0.0	0.0	0.0	-825.1447	3155.3032	NaN	NaN	1.3	0.0696	0.7605	0.0306	0.0726	0.0254	0.0413
0.0	0.0	0.0	-2487.1447	2294.3032	NaN	NaN	-0.3	0.0694	0.761	0.0306	0.0723	0.0255	0.0411
0.0	0.0	0.0	-994.1447	2328.3032	NaN	NaN	1.3	0.0696	0.7614	0.0305	0.0723	0.0255	0.0407
0.0	0.0	0.0	272.8553	2670.3032	NaN	NaN	0.9073	0.0697	0.7602	0.0307	0.0728	0.0256	0.041
0.0	0.0	0.0	188.8553	3719.3032	NaN	NaN	0.9517	0.0692	0.7607	0.0308	0.0725	0.0256	0.0412
0.0	0.0	0.0	231.8553	5919.3032	NaN	NaN	0.9623	0.0689	0.7586	0.0312	0.0732	0.026	0.042
0.0	0.0	0.0	-2488.1447	5922.3032	NaN	NaN	1.3	0.0691	0.758	0.0313	0.0734	0.0261	0.0422
0.0	0.0	0.0	-682.1447	4429.3032	NaN	NaN	1.182	0.0698	0.7584	0.0311	0.073	0.026	0.0418
0.0	0.0	0.0	-1456.1447	1697.3032	NaN	NaN	1.3	0.07	0.7612	0.0306	0.0717	0.0255	0.041
0.0	0.0	0.0	-0.1447	5097.3032	NaN	NaN	1.0	0.0697	0.7605	0.0308	0.072	0.0258	0.0413
0.0	0.0	0.0	-628.1447	3450.3032	NaN	NaN	1.2226	0.0693	0.7624	0.0307	0.071	0.0256	0.0409
0.0	0.0	0.0	-1823.1447	3948.3032	NaN	NaN	1.3	0.0695	0.7638	0.0307	0.0701	0.0255	0.0403
0.0	0.0	0.0	-2621.1447	1357.3032	NaN	NaN	-0.3	0.0692	0.7686	0.03	0.068	0.0251	0.0392
0.0	0.0	0.0	-278.1447	4664.3032	NaN	NaN	1.0634	0.0689	0.7659	0.0307	0.069	0.0257	0.0399
0.0	0.0	0.0	-867.1447	2309.3032	NaN	NaN	1.3	0.0683	0.77	0.0301	0.0673	0.0252	0.039
0.0	0.0	0.0	-2178.1447	3264.3032	NaN	NaN	1.3	0.0677	0.768	0.0308	0.068	0.0256	0.0399
0.0	0.0	0.0	-1724.1447	6937.3032	NaN	NaN	1.3	0.0678	0.7694	0.0306	0.0671	0.0254	0.0397
0.0	0.0	0.0	-276.1447	7583.3032	NaN	NaN	1.0378	0.0668	0.7702	0.0308	0.0667	0.0255	0.04
0.0	0.0	0.0	-473.1447	7971.3032	NaN	NaN	1.0631	0.0668	0.7685	0.0312	0.0674	0.0256	0.0405
0.0	0.0	0.0	865.8553	2510.3032	NaN	NaN	0.7435	0.0678	0.7713	0.0304	0.0658	0.0252	0.0394
0.0	0.0	0.0	-3548.1447	5753.3032	NaN	NaN	1.3	0.0673	0.7734	0.0303	0.0646	0.0251	0.0392
0.0	0.0	0.0	-451.1447	4066.3032	NaN	NaN	1.1248	0.0674	0.7743	0.0302	0.0643	0.025	0.0388
0.0	0.0	0.0	-1607.1447	4150.3032	NaN	NaN	1.3	0.068	0.7752	0.0298	0.0639	0.0247	0.0384
0.0	0.0	0.0	-1625.1447	3893.3032	NaN	NaN	1.3	0.0676	0.777	0.0296	0.0633	0.0246	0.0379
0.0	0.0	0.0	-300.1447	2080.3032	NaN	NaN	1.1686	0.0683	0.7774	0.0294	0.063	0.0244	0.0376
0.0	0.0	0.0	-2763.1447	5845.3032	NaN	NaN	1.3	0.0671	0.7788	0.0295	0.0622	0.0246	0.0378
0.0	0.0	0.0	-55.1447	4790.3032	NaN	NaN	1.0116	0.0667	0.7791	0.0296	0.0618	0.0248	0.0381
0.0	0.0	0.0	-2118.1447	-848.6968	NaN	NaN	0.2861	0.0683	0.7799	0.0287	0.0613	0.0243	0.0374
0.0	0.0	0.0	-851.1447	1629.3032	NaN	NaN	1.3	0.0679	0.7792	0.0288	0.0619	0.0246	0.0375
0.0	0.0	0.0	-1280.1447	2042.3032	NaN	NaN	1.3	0.0683	0.7793	0.0287	0.0619	0.0246	0.0372
0.0	0.0	0.0	-465.1447	1854.3032	NaN	NaN	1.3	0.0672	0.7807	0.0288	0.0615	0.0247	0.0371
0.0	0.0	0.0	-1611.1447	6266.3032	NaN	NaN	1.3	0.0674	0.78	0.0288	0.0618	0.0248	0.0371
0.0	0.0	0.0	249.8553	1408.3032	NaN	NaN	0.8493	0.0678	0.7806	0.0285	0.0616	0.0248	0.0368
0.0	0.0	0.0	-2256.1447	1184.3032	NaN	NaN	-0.3	0.0683	0.7812	0.0282	0.0614	0.0244	0.0364
0.0	0.0	0.0	-2037.1447	3798.3032	NaN	NaN	1.3	0.0685	0.7798	0.0284	0.0618	0.0249	0.0367
0.0	0.0	0.0	-1746.1447	5273.3032	NaN	NaN	1.3	0.0685	0.7804	0.0283	0.0611	0.025	0.0366
0.0	0.0	0.0	-1270.1447	1336.3032	NaN	NaN	1.3	0.0697	0.7807	0.028	0.0606	0.0247	0.0363
0.0	0.0	0.0	-2483.1447	1220.3032	NaN	NaN	-0.3	0.0702	0.78	0.0281	0.0609	0.0247	0.0362
0.0	0.0	0.0	-1951.1447	2538.3032	NaN	NaN	1.3	0.0685	0.7822	0.0281	0.0603	0.0249	0.036
0.0	0.0	0.0	-621.1447	3926.3032	NaN	NaN	1.1879	0.0673	0.7833	0.0284	0.06	0.0249	0.0361
0.0	0.0	0.0	-3039.1447	8034.3032	NaN	NaN	1.3	0.0667	0.7836	0.0287	0.0597	0.0251	0.0363
0.0	0.0	0.0	-2474.1447	3708.3032	NaN	NaN	1.3	0.0665	0.7848	0.0285	0.059	0.025	0.0362
0.0	0.0	0.0	-1656.1447	4515.3032	NaN	NaN	1.3	0.0663	0.7849	0.0287	0.0587	0.025	0.0364
0.0	0.0	0.0	-1041.1447	1632.3032	NaN	NaN	1.3	0.0667	0.7855	0.0284	0.0587	0.0247	0.036
0.0	0.0	0.0	-3135.1447	3155.3032	NaN	NaN	1.3	0.0669	0.7851	0.0285	0.0588	0.0246	0.0361
0.0	0.0	0.0	-1364.1447	4997.3032	NaN	NaN	1.3	0.0669	0.785	0.0286	0.0585	0.0247	0.0362
0.0	0.0	0.0	-2131.1447	3616.3032	NaN	NaN	1.3	0.0672	0.7847	0.0287	0.0586	0.0246	0.0362
0.0	0.0	0.0	-2507.1447	2833.3032	NaN	NaN	1.3	0.0669	0.7849	0.0287	0.0586	0.0245	0.0364
0.0	0.0	0.0	-965.1447	4335.3032	NaN	NaN	1.2864	0.0666	0.7848	0.029	0.0583	0.0245	0.0369
0.0	0.0	0.0	-2153.1447	1991.3032	NaN	NaN	-0.3	0.0657	0.787	0.0289	0.0572	0.0241	0.037
0.0	0.0	0.0	-1254.1447	5697.3032	NaN	NaN	1.2823	0.0644	0.7865	0.0297	0.057	0.0241	0.0382
0.0	0.0	0.0	-986.1447	3828.3032	NaN	NaN	1.3	0.0632	0.7892	0.0297	0.0557	0.0239	0.0383
0.0	0.0	0.0	-1871.1447	2642.3032	NaN	NaN	1.3	0.0627	0.7897	0.03	0.0553	0.0236	0.0387
0.0	0.0	0.0	-2252.1447	5145.3032	NaN	NaN	1.3	0.0629	0.7901	0.03	0.055	0.0234	0.0386
0.0	0.0	0.0	-1883.1447	5261.3032	NaN	NaN	1.3	0.0629	0.7899	0.0301	0.0549	0.0233	0.0389
0.0	0.0	0.0	-2113.1447	5874.3032	NaN	NaN	1.3	0.0627	0.7899	0.0303	0.0548	0.0232	0.0391
0.0	0.0	0.0	-2813.1447	2163.3032	NaN	NaN	-0.3	0.0627	0.7902	0.0304	0.0545	0.023	0.0392
0.0	0.0	0.0	-1192.1447	6306.3032	NaN	NaN	1.2331	0.0622	0.7898	0.0308	0.0544	0.0232	0.0396
0.0	0.0	0.0	-2315.1447	143.3032	NaN	NaN	-0.066	0.0623	0.792	0.0305	0.0536	0.0226	0.039
0.0	0.0	0.0	-2512.1447	4212.3032	NaN	NaN	1.3	0.0623	0.7901	0.031	0.0541	0.0229	0.0397
0.0	0.0	0.0	-3132.1447	3376.3032	NaN	NaN	1.3	0.0623	0.7921	0.0306	0.0533	0.0225	0.0392
0.0	0.0	0.0	-2219.1447	4733.3032	NaN	NaN	1.3	0.0619	0.7903	0.0313	0.0535	0.0228	0.0402
0.0	0.0	0.0	-3269.1447	3946.3032	NaN	NaN	1.3	0.0615	0.7917	0.0312	0.0529	0.0225	0.0402
0.0	0.0	0.0	-1983.1447	6118.3032	NaN	NaN	1.3	0.061	0.7875	0.0324	0.054	0.0231	0.042
0.0	0.0	0.0	-1904.1447	2113.3032	NaN	NaN	1.3	0.0613	0.7901	0.0317	0.0532	0.0227	0.041
0.0	0.0	0.0	-3830.1447	4074.3032	NaN	NaN	1.3	0.0617	0.7879	0.0321	0.0538	0.0228	0.0416
0.0	0.0	0.0	-1438.1447	2230.3032	NaN	NaN	1.3	0.0621	0.789	0.0316	0.0537	0.0225	0.041
0.0	0.0	0.0	-3183.1447	4550.3032	NaN	NaN	1.3	0.0629	0.7875	0.0317	0.0542	0.0224	0.0413
0.0	0.0	0.0	-3160.1447	3278.3032	NaN	NaN	1.3	0.063	0.7882	0.0314	0.0541	0.0223	0.041
0.0	0.0	0.0	-2160.1447	2418.3032	NaN	NaN	1.3	0.0633	0.7877	0.0315	0.054	0.0223	0.0412
0.0	0.0	0.0	-1616.1447	3147.3032	NaN	NaN	1.3	0.0626	0.7886	0.0314	0.0536	0.0225	0.0412
0.0	0.0	0.0	-1431.1447	3642.3032	NaN	NaN	1.3	0.0626	0.7885	0.0314	0.0536	0.0226	0.0414
0.0	0.0	0.0	-3629.1447	229.3032	NaN	NaN	-0.0674	0.0627	0.7896	0.0312	0.0532	0.0224	0.0409
0.0	0.0	0.0	-3244.1447	4177.3032	NaN	NaN	1.3	0.0626	0.7887	0.0315	0.053	0.0225	0.0417
0.0	0.0	0.0	-2177.1447	6204.3032	NaN	NaN	1.3	0.0621	0.7896	0.0316	0.0524	0.0226	0.0417
0.0	0.0	0.0	-2333.1447	2608.3032	NaN	NaN	1.3	0.0618	0.7904	0.0316	0.0519	0.0225	0.0417
0.0	0.0	0.0	-2367.1447	7661.3032	NaN	NaN	1.3	0.0614	0.7905	0.0317	0.0517	0.0226	0.0419
0.0	0.0	0.0	-3322.1447	4152.3032	NaN	NaN	1.3	0.061	0.7928	0.0315	0.0509	0.0225	0.0412
0.0	0.0	0.0	-3738.1447	5022.3032	NaN	NaN	1.3	0.061	0.7931	0.0315	0.0507	0.0224	0.0412
0.0	0.0	0.0	-3389.1447	8016.3032	NaN	NaN	1.3	0.0608	0.794	0.0315	0.0505	0.0223	0.0409
0.0	0.0	0.0	-2880.1447	4939.3032	NaN	NaN	1.3	0.0607	0.7944	0.0314	0.0503	0.0224	0.0408
0.0	0.0	0.0	-4042.1447	3730.3032	NaN	NaN	-0.3	0.0609	0.7963	0.0312	0.0495	0.0219	0.0403
0.0	0.0	0.0	-4882.1447	5519.3032	NaN	NaN	1.3	0.0606	0.7964	0.0312	0.0494	0.022	0.0404
0.0	0.0	0.0	-2417.1447	7283.3032	NaN	NaN	1.3	0.0603	0.797	0.031	0.0494	0.0221	0.0403
0.0	0.0	0.0	-3258.1447	3465.3032	NaN	NaN	1.3	0.0607	0.7979	0.0307	0.049	0.0216	0.0401
0.0	0.0	0.0	-1437.1447	2473.3032	NaN	NaN	1.3	0.0607	0.7972	0.0306	0.0492	0.0218	0.0405
0.0	0.0	0.0	-3233.1447	5239.3032	NaN	NaN	1.3	0.061	0.7968	0.0304	0.0494	0.0218	0.0407
0.0	0.0	0.0	-2232.1447	1729.3032	NaN	NaN	-0.3	0.0615	0.7967	0.0302	0.0493	0.0214	0.0408
0.0	0.0	0.0	-2798.1447	6976.3032	NaN	NaN	1.3	0.0622	0.7956	0.0302	0.0495	0.0212	0.0413
0.0	0.0	0.0	-3859.1447	3303.3032	NaN	NaN	-0.3	0.0622	0.7966	0.0299	0.0494	0.0211	0.0408
0.0	0.0	0.0	-3074.1447	3866.3032	NaN	NaN	1.3	0.0629	0.7959	0.0297	0.0498	0.0209	0.0407
0.0	0.0	0.0	-2636.1447	2783.3032	NaN	NaN	1.3	0.0635	0.7956	0.0296	0.05	0.0207	0.0407
0.0	0.0	0.0	-2045.1447	3599.3032	NaN	NaN	1.3	0.0638	0.7946	0.0296	0.0503	0.0208	0.041
0.0	0.0	0.0	-3160.1447	4571.3032	NaN	NaN	1.3	0.0632	0.7955	0.0294	0.0501	0.0209	0.0408
0.0	0.0	0.0	-1347.1447	3386.3032	NaN	NaN	1.3	0.0633	0.7943	0.0295	0.0503	0.0211	0.0414
0.0	0.0	0.0	-1312.1447	5844.3032	NaN	NaN	1.2895	0.0627	0.7946	0.0294	0.0505	0.0214	0.0414
0.0	0.0	0.0	-4591.1447	3051.3032	NaN	NaN	-0.3	0.0629	0.7946	0.0293	0.0504	0.0213	0.0415
0.0	0.0	0.0	-3149.1447	8070.3032	NaN	NaN	1.3	0.0626	0.7941	0.0293	0.0507	0.0215	0.0418
0.0	0.0	0.0	-3608.1447	5552.3032	NaN	NaN	1.3	0.062	0.7951	0.0293	0.0504	0.0216	0.0415
0.0	0.0	0.0	-3832.1447	5846.3032	NaN	NaN	1.3	0.0618	0.7942	0.0294	0.051	0.0221	0.0416
0.0	0.0	0.0	-3013.1447	2479.3032	NaN	NaN	-0.3	0.0628	0.7924	0.0296	0.0515	0.0223	0.0413
0.0	0.0	0.0	-3267.1447	683.3032	NaN	NaN	-0.2645	0.0629	0.7915	0.0298	0.0518	0.0227	0.0413
0.0	0.0	0.0	-1087.1447	2895.3032	NaN	NaN	1.3	0.0618	0.7932	0.0297	0.0515	0.0229	0.0409
0.0	0.0	0.0	-1392.1447	3513.3032	NaN	NaN	1.3	0.0609	0.7944	0.0296	0.0512	0.0231	0.0407
0.0	0.0	0.0	-1962.1447	4265.3032	NaN	NaN	1.3	0.0596	0.7959	0.0297	0.0506	0.0236	0.0405
0.0	0.0	0.0	-3255.1447	2711.3032	NaN	NaN	-0.3	0.0598	0.7954	0.0299	0.0507	0.024	0.0403
0.0	0.0	0.0	-1842.1447	2936.3032	NaN	NaN	1.3	0.0601	0.7944	0.0299	0.0511	0.0244	0.0399
0.0	0.0	0.0	-2297.1447	3257.3032	NaN	NaN	1.3	0.0616	0.7924	0.0299	0.0518	0.0247	0.0396
0.0	0.0	0.0	-2711.1447	3214.3032	NaN	NaN	1.3	0.0625	0.7906	0.0301	0.0524	0.025	0.0394
0.0	0.0	0.0	-2599.1447	3251.3032	NaN	NaN	1.3	0.063	0.7895	0.0301	0.0526	0.0252	0.0395
0.0	0.0	0.0	-1484.1447	4563.3032	NaN	NaN	1.3	0.063	0.7896	0.0301	0.0526	0.0253	0.0394
0.0	0.0	0.0	-2042.1447	4562.3032	NaN	NaN	1.3	0.0637	0.7882	0.03	0.0532	0.0255	0.0394
0.0	0.0	0.0	-4302.1447	2005.3032	NaN	NaN	-0.3	0.0655	0.7857	0.03	0.0541	0.0254	0.0394
0.0	0.0	0.0	-2173.1447	5499.3032	NaN	NaN	1.3	0.066	0.7847	0.0298	0.0547	0.0256	0.0393
0.0	0.0	0.0	-3016.1447	2229.3032	NaN	NaN	-0.3	0.0674	0.7847	0.0293	0.0548	0.0251	0.0386
0.0	0.0	0.0	-2925.1447	3625.3032	NaN	NaN	1.3	0.0675	0.7846	0.0289	0.0552	0.0252	0.0385
0.0	0.0	0.0	-1579.1447	5772.3032	NaN	NaN	1.3	0.068	0.7837	0.0285	0.0558	0.0255	0.0386
0.0	0.0	0.0	-1867.1447	2026.3032	NaN	NaN	1.3	0.0705	0.7815	0.0278	0.0561	0.0255	0.0386
0.0	0.0	0.0	-751.1447	23.3032	NaN	NaN	-0.032	0.0736	0.7803	0.0269	0.0558	0.025	0.0383
0.0	0.0	0.0	-1283.1447	2389.3032	NaN	NaN	1.3	0.0746	0.7802	0.0264	0.0561	0.0248	0.0379
0.0	0.0	0.0	-2976.1447	1579.3032	NaN	NaN	-0.3	0.0727	0.7868	0.0258	0.0543	0.0238	0.0367
0.0	0.0	0.0	33.8553	2345.3032	NaN	NaN	0.9858	0.0719	0.7908	0.0252	0.0531	0.023	0.0359
0.0	0.0	0.0	-3673.1447	3717.3032	NaN	NaN	1.3	0.0719	0.7929	0.0249	0.0521	0.0227	0.0354
0.0	0.0	0.0	-3133.1447	3134.3032	NaN	NaN	1.3	0.0776	0.7883	0.0249	0.0515	0.0225	0.0352
0.0	0.0	0.0	-711.1447	2136.3032	NaN	NaN	1.3	0.0846	0.7815	0.025	0.0512	0.022	0.0356
0.0	0.0	0.0	-2769.1447	6384.3032	NaN	NaN	1.3	0.0844	0.7788	0.0259	0.0512	0.0231	0.0367
0.0	0.0	0.0	-2798.1447	3266.3032	NaN	NaN	1.3	0.0915	0.7717	0.0259	0.05	0.0231	0.0377
0.0	0.0	0.0	-2258.1447	4654.3032	NaN	NaN	1.3	0.1043	0.757	0.0263	0.0486	0.0233	0.0405
0.0	0.0	0.0	-587.1447	4380.3032	NaN	NaN	1.1548	0.1092	0.7522	0.0268	0.0471	0.0234	0.0412
0.0	0.0	0.0	-1984.1447	1794.3032	NaN	NaN	-0.3	0.1304	0.7307	0.0267	0.0456	0.0228	0.0438
0.0	0.0	0.0	-3729.1447	6967.3032	NaN	NaN	1.3	0.1369	0.7209	0.0278	0.046	0.0239	0.0446
0.0	0.0	0.0	-1506.1447	3134.3032	NaN	NaN	1.3	0.1646	0.6956	0.0274	0.0432	0.0228	0.0464
0.0	0.0	0.0	-3574.1447	3537.3032	NaN	NaN	-0.3	0.1896	0.6701	0.0278	0.0426	0.0225	0.0475
0.0	0.0	0.0	-1829.1447	7366.3032	NaN	NaN	1.3	0.1805	0.6739	0.0299	0.0443	0.0243	0.0471
0.0	0.0	0.0	-2159.1447	3271.3032	NaN	NaN	1.3	0.2349	0.6194	0.029	0.0412	0.0236	0.0519
0.0	0.0	0.0	13.8553	3507.3032	NaN	NaN	0.9961	0.275	0.5747	0.0312	0.0419	0.0255	0.0517
0.0	0.0	0.0	-2831.1447	1856.3032	NaN	NaN	-0.3	0.3513	0.4942	0.0342	0.0403	0.0275	0.0524
0.0	0.0	0.0	-2764.1447	1603.3032	NaN	NaN	-0.3	0.424	0.4117	0.0395	0.0413	0.0308	0.0527
0.0	0.0	0.0	185.8553	6477.3032	NaN	NaN	0.9721	0.4437	0.3933	0.0379	0.0431	0.0322	0.0497
