# Supplementary material for: DeepFRET, a software for rapid and automated single-molecule FRET data classification using deep learning
Source: eLife. 2020 Nov 3;9:e60404. doi: 10.7554/eLife.60404 (PMC7609065; doi:10.7554/eLife.60404)
Supplement: Figure 4—source data 1. [file elife-60404-fig4-data1.zip › Figure 4-source data 1/Fig_S4a/Traces/traces_all_n294/Traces_Fig2d_4mMAc_mov4_combined_tif_pair62.txt]

Exported by DeepFRET
Date: 2020-08-26, 18:13
Video filename: None
FRET pair #62
Bleaches at 26
D-Dexc-bg	A-Dexc-bg	A-Aexc-bg	D-Dexc-rw	A-Dexc-rw	A-Aexc-rw	S	E	p_bleached	p_aggregated	p_noisy	p_scrambled	p_static	p_dynamic
0.0	0.0	0.0	19692.6497	3151.2654	NaN	NaN	0.1379	0.245	0.0674	0.0699	0.5615	0.0355	0.0207
0.0	0.0	0.0	11325.6497	4836.2654	NaN	NaN	0.2992	0.3086	0.0574	0.0509	0.5337	0.0308	0.0186
0.0	0.0	0.0	17446.6497	3610.2654	NaN	NaN	0.1715	0.3674	0.0596	0.0466	0.48	0.0297	0.0167
0.0	0.0	0.0	9117.6497	2936.2654	NaN	NaN	0.2436	0.3881	0.0562	0.0445	0.4659	0.0286	0.0166
0.0	0.0	0.0	9637.6497	1749.2654	NaN	NaN	0.1536	0.3648	0.055	0.0447	0.4917	0.0272	0.0167
0.0	0.0	0.0	12460.6497	7422.2654	NaN	NaN	0.3733	0.2881	0.0512	0.0481	0.5669	0.0282	0.0175
0.0	0.0	0.0	17329.6497	4438.2654	NaN	NaN	0.2039	0.2401	0.0471	0.0498	0.6166	0.0279	0.0184
0.0	0.0	0.0	16667.6497	5229.2654	NaN	NaN	0.2388	0.2245	0.0447	0.0501	0.6349	0.0272	0.0186
0.0	0.0	0.0	16764.6497	5489.2654	NaN	NaN	0.2467	0.2184	0.0449	0.05	0.6415	0.0265	0.0187
0.0	0.0	0.0	16596.6497	1909.2654	NaN	NaN	0.1032	0.2172	0.045	0.0497	0.6445	0.0253	0.0184
0.0	0.0	0.0	18782.6497	4308.2654	NaN	NaN	0.1866	0.2011	0.0438	0.051	0.6603	0.0252	0.0186
0.0	0.0	0.0	18267.6497	8357.2654	NaN	NaN	0.3139	0.1977	0.0429	0.0518	0.6633	0.0254	0.0188
0.0	0.0	0.0	18117.6497	2735.2654	NaN	NaN	0.1312	0.2098	0.043	0.0526	0.6505	0.0257	0.0185
0.0	0.0	0.0	22545.6497	5486.2654	NaN	NaN	0.1957	0.2125	0.0428	0.0535	0.6461	0.0264	0.0186
0.0	0.0	0.0	14308.6497	5583.2654	NaN	NaN	0.2807	0.2271	0.0435	0.0534	0.6308	0.0265	0.0186
0.0	0.0	0.0	19747.6497	8048.2654	NaN	NaN	0.2895	0.243	0.0425	0.0533	0.6159	0.0273	0.0181
0.0	0.0	0.0	16844.6497	4866.2654	NaN	NaN	0.2241	0.26	0.0419	0.0521	0.5995	0.028	0.0184
0.0	0.0	0.0	20359.6497	8300.2654	NaN	NaN	0.2896	0.2841	0.0412	0.0531	0.5748	0.0288	0.018
0.0	0.0	0.0	16398.6497	5569.2654	NaN	NaN	0.2535	0.3034	0.0416	0.0526	0.5555	0.0287	0.0181
0.0	0.0	0.0	16286.6497	4292.2654	NaN	NaN	0.2086	0.3303	0.0415	0.0533	0.528	0.0296	0.0173
0.0	0.0	0.0	16338.6497	3568.2654	NaN	NaN	0.1792	0.3487	0.0417	0.0532	0.5084	0.0307	0.0173
0.0	0.0	0.0	18685.6497	437.2654	NaN	NaN	0.0229	0.3869	0.042	0.0518	0.4716	0.0315	0.0161
0.0	0.0	0.0	19181.6497	4716.2654	NaN	NaN	0.1974	0.4113	0.0424	0.0501	0.4479	0.0325	0.0158
0.0	0.0	0.0	17757.6497	5686.2654	NaN	NaN	0.2425	0.4392	0.0424	0.0486	0.4208	0.034	0.0149
0.0	0.0	0.0	16544.6497	4193.2654	NaN	NaN	0.2022	0.4791	0.0435	0.0444	0.3845	0.0343	0.0142
0.0	0.0	0.0	15497.6497	3261.2654	NaN	NaN	0.1739	0.5024	0.0437	0.0437	0.3614	0.0351	0.0137
0.0	0.0	0.0	15991.6497	4544.2654	NaN	NaN	0.2213	0.4988	0.0457	0.0437	0.3618	0.0361	0.0139
0.0	0.0	0.0	13433.6497	4723.2654	NaN	NaN	0.2601	0.5257	0.0474	0.0409	0.3369	0.036	0.0131
0.0	0.0	0.0	10973.6497	5105.2654	NaN	NaN	0.3175	0.5049	0.0477	0.0439	0.3532	0.0366	0.0137
0.0	0.0	0.0	12804.6497	5053.2654	NaN	NaN	0.283	0.5054	0.0496	0.0422	0.3529	0.0362	0.0138
0.0	0.0	0.0	13914.6497	3752.2654	NaN	NaN	0.2124	0.5099	0.0487	0.0424	0.3496	0.036	0.0134
0.0	0.0	0.0	19522.6497	6136.2654	NaN	NaN	0.2391	0.4817	0.048	0.0438	0.376	0.036	0.0146
0.0	0.0	0.0	13300.6497	3364.2654	NaN	NaN	0.2019	0.501	0.046	0.041	0.3619	0.0359	0.014
0.0	0.0	0.0	13600.6497	4215.2654	NaN	NaN	0.2366	0.5368	0.049	0.0372	0.3274	0.0365	0.0132
0.0	0.0	0.0	11582.6497	1991.2654	NaN	NaN	0.1467	0.5487	0.0477	0.0381	0.315	0.0376	0.013
0.0	0.0	0.0	11209.6497	3132.2654	NaN	NaN	0.2184	0.556	0.0499	0.0363	0.3071	0.0378	0.0129
0.0	0.0	0.0	10146.6497	5338.2654	NaN	NaN	0.3447	0.5777	0.0492	0.0355	0.2873	0.0382	0.0121
0.0	0.0	0.0	14805.6497	3484.2654	NaN	NaN	0.1905	0.5566	0.0503	0.0372	0.3047	0.0381	0.0131
0.0	0.0	0.0	13606.6497	7658.2654	NaN	NaN	0.3601	0.5654	0.0486	0.0364	0.2984	0.0386	0.0126
0.0	0.0	0.0	12305.6497	8313.2654	NaN	NaN	0.4032	0.5557	0.0479	0.0368	0.3081	0.0381	0.0134
0.0	0.0	0.0	13376.6497	4896.2654	NaN	NaN	0.268	0.5658	0.0462	0.0361	0.3008	0.0381	0.013
0.0	0.0	0.0	13114.6497	5926.2654	NaN	NaN	0.3112	0.5567	0.0452	0.0369	0.3093	0.0382	0.0136
0.0	0.0	0.0	18594.6497	5166.2654	NaN	NaN	0.2174	0.5764	0.0438	0.0353	0.293	0.0385	0.0131
0.0	0.0	0.0	15250.6497	2249.2654	NaN	NaN	0.1285	0.6033	0.0432	0.0328	0.2704	0.0376	0.0127
0.0	0.0	0.0	13654.6497	2855.2654	NaN	NaN	0.1729	0.6087	0.0409	0.0337	0.267	0.0368	0.0129
0.0	0.0	0.0	13058.6497	4153.2654	NaN	NaN	0.2413	0.6031	0.0409	0.0334	0.2735	0.0358	0.0132
0.0	0.0	0.0	16173.6497	4725.2654	NaN	NaN	0.2261	0.5978	0.0398	0.0343	0.2798	0.035	0.0134
0.0	0.0	0.0	19915.6497	7378.2654	NaN	NaN	0.2703	0.557	0.0389	0.038	0.3166	0.0349	0.0147
0.0	0.0	0.0	20197.6497	7463.2654	NaN	NaN	0.2698	0.5634	0.0396	0.0364	0.3111	0.0353	0.0141
0.0	0.0	0.0	16710.6497	4175.2654	NaN	NaN	0.1999	0.5793	0.0385	0.0357	0.2983	0.0342	0.0141
0.0	0.0	0.0	19869.6497	5070.2654	NaN	NaN	0.2033	0.5584	0.0382	0.0387	0.3157	0.0343	0.0148
0.0	0.0	0.0	16379.6497	6734.2654	NaN	NaN	0.2914	0.5544	0.0387	0.0383	0.3196	0.0341	0.015
0.0	0.0	0.0	19794.6497	5287.2654	NaN	NaN	0.2108	0.5611	0.0385	0.0385	0.3127	0.0344	0.0149
0.0	0.0	0.0	18864.6497	5570.2654	NaN	NaN	0.228	0.5582	0.0383	0.0388	0.3153	0.0341	0.0153
0.0	0.0	0.0	13659.6497	7076.2654	NaN	NaN	0.3413	0.5709	0.038	0.0376	0.3044	0.0342	0.0149
0.0	0.0	0.0	16108.6497	5536.2654	NaN	NaN	0.2558	0.5804	0.038	0.0367	0.2957	0.0344	0.0148
0.0	0.0	0.0	11411.6497	5139.2654	NaN	NaN	0.3105	0.6041	0.038	0.0346	0.275	0.0341	0.0142
0.0	0.0	0.0	15110.6497	4780.2654	NaN	NaN	0.2403	0.6113	0.0381	0.0345	0.2676	0.0344	0.0141
0.0	0.0	0.0	11629.6497	4870.2654	NaN	NaN	0.2952	0.6259	0.0386	0.0329	0.2544	0.0343	0.014
0.0	0.0	0.0	10384.6497	4409.2654	NaN	NaN	0.298	0.6535	0.0385	0.0308	0.2298	0.0343	0.0131
0.0	0.0	0.0	11317.6497	4589.2654	NaN	NaN	0.2885	0.6839	0.0381	0.0285	0.2038	0.0329	0.0128
0.0	0.0	0.0	10398.6497	3544.2654	NaN	NaN	0.2542	0.7123	0.0369	0.027	0.1796	0.032	0.0121
0.0	0.0	0.0	8286.6497	3731.2654	NaN	NaN	0.3105	0.7318	0.0376	0.0258	0.162	0.031	0.0117
0.0	0.0	0.0	8849.6497	619.2654	NaN	NaN	0.0654	0.7522	0.0371	0.0254	0.1452	0.0292	0.011
0.0	0.0	0.0	12572.6497	2104.2654	NaN	NaN	0.1434	0.7321	0.0387	0.0277	0.1602	0.0296	0.0118
0.0	0.0	0.0	11497.6497	2175.2654	NaN	NaN	0.1591	0.7458	0.0402	0.0259	0.1484	0.0288	0.0109
0.0	0.0	0.0	12842.6497	1885.2654	NaN	NaN	0.128	0.7478	0.0409	0.0271	0.1448	0.028	0.0113
0.0	0.0	0.0	12074.6497	2074.2654	NaN	NaN	0.1466	0.7372	0.0427	0.0282	0.1523	0.0282	0.0114
0.0	0.0	0.0	8686.6497	2738.2654	NaN	NaN	0.2397	0.7362	0.0448	0.0281	0.1515	0.0278	0.0115
0.0	0.0	0.0	8734.6497	3107.2654	NaN	NaN	0.2624	0.7371	0.0453	0.0288	0.15	0.0273	0.0115
0.0	0.0	0.0	12748.6497	2543.2654	NaN	NaN	0.1663	0.7287	0.0475	0.0294	0.1552	0.0273	0.0119
0.0	0.0	0.0	11824.6497	2680.2654	NaN	NaN	0.1848	0.7378	0.0462	0.029	0.1488	0.0267	0.0115
0.0	0.0	0.0	14787.6497	4929.2654	NaN	NaN	0.25	0.7362	0.0469	0.0291	0.1495	0.0265	0.0117
0.0	0.0	0.0	15823.6497	5039.2654	NaN	NaN	0.2415	0.7359	0.0445	0.0294	0.1523	0.0264	0.0115
0.0	0.0	0.0	16865.6497	6887.2654	NaN	NaN	0.29	0.7377	0.0463	0.0288	0.1497	0.0261	0.0115
0.0	0.0	0.0	16787.6497	1287.2654	NaN	NaN	0.0712	0.7558	0.0417	0.0277	0.1385	0.0252	0.0111
0.0	0.0	0.0	15175.6497	5168.2654	NaN	NaN	0.254	0.7411	0.0423	0.0294	0.1501	0.0255	0.0116
0.0	0.0	0.0	16426.6497	1512.2654	NaN	NaN	0.0843	0.7531	0.0415	0.0276	0.1418	0.0251	0.0109
0.0	0.0	0.0	13883.6497	3218.2654	NaN	NaN	0.1882	0.7416	0.0401	0.0298	0.1515	0.0252	0.0119
0.0	0.0	0.0	16744.6497	2303.2654	NaN	NaN	0.1209	0.7394	0.0398	0.0292	0.1546	0.0256	0.0115
0.0	0.0	0.0	6415.6497	3340.2654	NaN	NaN	0.3424	0.7406	0.0387	0.0289	0.1542	0.0256	0.012
0.0	0.0	0.0	13168.6497	203.2654	NaN	NaN	0.0152	0.7547	0.0364	0.0279	0.144	0.0255	0.0114
0.0	0.0	0.0	12203.6497	3115.2654	NaN	NaN	0.2034	0.7407	0.037	0.0289	0.1547	0.0261	0.0125
0.0	0.0	0.0	11522.6497	1347.2654	NaN	NaN	0.1047	0.7694	0.0347	0.0259	0.133	0.0257	0.0112
0.0	0.0	0.0	11849.6497	2806.2654	NaN	NaN	0.1915	0.7525	0.0348	0.0283	0.1452	0.0261	0.0131
0.0	0.0	0.0	8576.6497	2326.2654	NaN	NaN	0.2134	0.7626	0.0333	0.0265	0.1393	0.0263	0.0121
0.0	0.0	0.0	9983.6497	2276.2654	NaN	NaN	0.1857	0.7427	0.0353	0.0284	0.1529	0.027	0.0137
0.0	0.0	0.0	9449.6497	3500.2654	NaN	NaN	0.2703	0.7779	0.0313	0.0249	0.1278	0.0262	0.012
0.0	0.0	0.0	8087.6497	1221.2654	NaN	NaN	0.1312	0.749	0.0341	0.0288	0.1469	0.027	0.0142
0.0	0.0	0.0	6830.6497	1325.2654	NaN	NaN	0.1625	0.7871	0.0304	0.0243	0.12	0.0262	0.0121
0.0	0.0	0.0	14327.6497	6570.2654	NaN	NaN	0.3144	0.7432	0.0327	0.0307	0.1504	0.0275	0.0155
0.0	0.0	0.0	10333.6497	2823.2654	NaN	NaN	0.2146	0.7857	0.031	0.0243	0.1191	0.0273	0.0126
0.0	0.0	0.0	12441.6497	3545.2654	NaN	NaN	0.2218	0.7744	0.0308	0.0288	0.1236	0.0274	0.015
0.0	0.0	0.0	10246.6497	1575.2654	NaN	NaN	0.1332	0.8067	0.0285	0.024	0.1003	0.0272	0.0132
0.0	0.0	0.0	7858.6497	2411.2654	NaN	NaN	0.2348	0.8055	0.0292	0.0266	0.0965	0.0277	0.0145
0.0	0.0	0.0	6628.6497	-268.7346	NaN	NaN	-0.0423	0.8374	0.0261	0.0228	0.0737	0.0268	0.0133
0.0	0.0	0.0	9590.6497	5315.2654	NaN	NaN	0.3566	0.8185	0.0273	0.0268	0.084	0.0278	0.0157
0.0	0.0	0.0	7463.6497	1317.2654	NaN	NaN	0.15	0.8339	0.0267	0.0236	0.0742	0.0275	0.0142
0.0	0.0	0.0	10622.6497	3803.2654	NaN	NaN	0.2636	0.8291	0.0269	0.0253	0.0753	0.028	0.0154
0.0	0.0	0.0	9936.6497	3622.2654	NaN	NaN	0.2672	0.8381	0.0265	0.0239	0.0688	0.0278	0.0148
0.0	0.0	0.0	6825.6497	2270.2654	NaN	NaN	0.2496	0.8415	0.0263	0.0243	0.0647	0.0279	0.0153
0.0	0.0	0.0	8343.6497	5412.2654	NaN	NaN	0.3935	0.8456	0.0261	0.0242	0.0609	0.0277	0.0155
0.0	0.0	0.0	5873.6497	3500.2654	NaN	NaN	0.3734	0.8479	0.0258	0.0243	0.0586	0.0276	0.0158
0.0	0.0	0.0	8340.6497	1128.2654	NaN	NaN	0.1192	0.8503	0.0258	0.0243	0.0561	0.0275	0.0159
0.0	0.0	0.0	8660.6497	3863.2654	NaN	NaN	0.3085	0.8492	0.0257	0.0246	0.0568	0.0274	0.0163
0.0	0.0	0.0	8072.6497	4615.2654	NaN	NaN	0.3638	0.849	0.0256	0.0246	0.057	0.0274	0.0164
0.0	0.0	0.0	7787.6497	2246.2654	NaN	NaN	0.2239	0.8524	0.0255	0.0243	0.0545	0.027	0.0163
0.0	0.0	0.0	8408.6497	4340.2654	NaN	NaN	0.3404	0.8468	0.0257	0.0251	0.0582	0.0274	0.0169
0.0	0.0	0.0	10339.6497	521.2654	NaN	NaN	0.048	0.8465	0.0257	0.0247	0.0592	0.0272	0.0168
0.0	0.0	0.0	13655.6497	3128.2654	NaN	NaN	0.1864	0.8362	0.0267	0.0254	0.0664	0.0275	0.0178
0.0	0.0	0.0	10401.6497	755.2654	NaN	NaN	0.0677	0.8292	0.0281	0.0253	0.0715	0.0273	0.0186
0.0	0.0	0.0	7894.6497	1307.2654	NaN	NaN	0.1421	0.8254	0.0292	0.0254	0.0736	0.0272	0.0192
0.0	0.0	0.0	9813.6497	2766.2654	NaN	NaN	0.2199	0.8207	0.0298	0.0256	0.0769	0.0272	0.0197
0.0	0.0	0.0	7809.6497	3056.2654	NaN	NaN	0.2813	0.8039	0.031	0.0266	0.0901	0.0277	0.0207
0.0	0.0	0.0	10270.6497	2810.2654	NaN	NaN	0.2148	0.7733	0.0344	0.0279	0.1142	0.0285	0.0218
0.0	0.0	0.0	9903.6497	8547.2654	NaN	NaN	0.4632	0.7467	0.0374	0.0283	0.1364	0.0291	0.022
0.0	0.0	0.0	10821.6497	4723.2654	NaN	NaN	0.3038	0.7405	0.04	0.0278	0.1401	0.0297	0.0219
0.0	0.0	0.0	5284.6497	3820.2654	NaN	NaN	0.4196	0.7841	0.0355	0.0251	0.107	0.0286	0.0197
0.0	0.0	0.0	5514.6497	2195.2654	NaN	NaN	0.2847	0.7912	0.0333	0.0259	0.1011	0.0284	0.02
0.0	0.0	0.0	11276.6497	1023.2654	NaN	NaN	0.0832	0.7576	0.036	0.0276	0.1276	0.0297	0.0214
0.0	0.0	0.0	7216.6497	1125.2654	NaN	NaN	0.1349	0.7056	0.04	0.0294	0.1723	0.0306	0.0221
0.0	0.0	0.0	8442.6497	5176.2654	NaN	NaN	0.3801	0.6365	0.045	0.0309	0.2341	0.0307	0.0228
0.0	0.0	0.0	10362.6497	2847.2654	NaN	NaN	0.2155	0.6073	0.0471	0.0301	0.2627	0.0305	0.0223
0.0	0.0	0.0	9310.6497	5639.2654	NaN	NaN	0.3772	0.5626	0.0492	0.0309	0.3031	0.0309	0.0232
0.0	0.0	0.0	12060.6497	3616.2654	NaN	NaN	0.2307	0.5609	0.049	0.0296	0.3072	0.031	0.0225
0.0	0.0	0.0	15398.6497	4611.2654	NaN	NaN	0.2304	0.5392	0.0493	0.03	0.3272	0.0311	0.0232
0.0	0.0	0.0	24048.6497	4393.2654	NaN	NaN	0.1545	0.5242	0.0497	0.0296	0.3422	0.0307	0.0235
0.0	0.0	0.0	23438.6497	6571.2654	NaN	NaN	0.219	0.4888	0.051	0.0297	0.3752	0.0305	0.0248
0.0	0.0	0.0	23300.6497	5970.2654	NaN	NaN	0.204	0.4689	0.0529	0.029	0.3933	0.0304	0.0255
0.0	0.0	0.0	21529.6497	2354.2654	NaN	NaN	0.0986	0.441	0.0546	0.0287	0.4184	0.0305	0.0268
0.0	0.0	0.0	18051.6497	3563.2654	NaN	NaN	0.1649	0.4275	0.057	0.0277	0.4297	0.0304	0.0275
0.0	0.0	0.0	19510.6497	4794.2654	NaN	NaN	0.1973	0.4013	0.0594	0.0273	0.452	0.0305	0.0293
0.0	0.0	0.0	17915.6497	8253.2654	NaN	NaN	0.3154	0.3975	0.0626	0.0264	0.4527	0.0307	0.03
0.0	0.0	0.0	18856.6497	6799.2654	NaN	NaN	0.265	0.3932	0.0655	0.0258	0.4535	0.031	0.031
0.0	0.0	0.0	16832.6497	1970.2654	NaN	NaN	0.1048	0.3924	0.0677	0.0252	0.4528	0.0308	0.031
0.0	0.0	0.0	24330.6497	4725.2654	NaN	NaN	0.1626	0.3616	0.0718	0.0255	0.4781	0.0307	0.0322
0.0	0.0	0.0	25829.6497	3455.2654	NaN	NaN	0.118	0.3484	0.0737	0.0253	0.4903	0.0305	0.0318
0.0	0.0	0.0	26102.6497	2736.2654	NaN	NaN	0.0949	0.3504	0.0755	0.0252	0.4869	0.0306	0.0315
0.0	0.0	0.0	21098.6497	4037.2654	NaN	NaN	0.1606	0.3545	0.076	0.0247	0.4833	0.0309	0.0308
0.0	0.0	0.0	17695.6497	4004.2654	NaN	NaN	0.1845	0.3627	0.078	0.0244	0.4739	0.0313	0.0297
0.0	0.0	0.0	21310.6497	5312.2654	NaN	NaN	0.1995	0.3524	0.0811	0.025	0.4804	0.0314	0.0298
0.0	0.0	0.0	21866.6497	6170.2654	NaN	NaN	0.2201	0.3455	0.083	0.025	0.4858	0.0311	0.0297
0.0	0.0	0.0	23717.6497	5338.2654	NaN	NaN	0.1837	0.3496	0.0852	0.0249	0.4795	0.0313	0.0294
0.0	0.0	0.0	20345.6497	481.2654	NaN	NaN	0.0231	0.3575	0.0852	0.0248	0.4719	0.0314	0.0292
0.0	0.0	0.0	19893.6497	2899.2654	NaN	NaN	0.1272	0.3567	0.0848	0.0248	0.4731	0.0313	0.0293
0.0	0.0	0.0	19718.6497	7297.2654	NaN	NaN	0.2701	0.3496	0.0859	0.0251	0.4781	0.0318	0.0295
0.0	0.0	0.0	19229.6497	2702.2654	NaN	NaN	0.1232	0.3599	0.0855	0.0248	0.4682	0.0321	0.0296
0.0	0.0	0.0	22456.6497	7887.2654	NaN	NaN	0.2599	0.3545	0.0833	0.0246	0.4756	0.032	0.03
0.0	0.0	0.0	19754.6497	4494.2654	NaN	NaN	0.1853	0.3522	0.0833	0.0245	0.4775	0.0329	0.0297
0.0	0.0	0.0	21988.6497	2745.2654	NaN	NaN	0.111	0.357	0.0834	0.0242	0.4727	0.0328	0.0298
0.0	0.0	0.0	24934.6497	6909.2654	NaN	NaN	0.217	0.3291	0.0817	0.0248	0.5011	0.0324	0.0309
0.0	0.0	0.0	18953.6497	5127.2654	NaN	NaN	0.2129	0.3157	0.0792	0.025	0.5166	0.0321	0.0315
0.0	0.0	0.0	17209.6497	5987.2654	NaN	NaN	0.2581	0.3163	0.075	0.0246	0.5209	0.0314	0.0318
0.0	0.0	0.0	23125.6497	5074.2654	NaN	NaN	0.1799	0.2932	0.0707	0.0246	0.5484	0.0306	0.0326
0.0	0.0	0.0	21156.6497	9703.2654	NaN	NaN	0.3144	0.2949	0.0655	0.0236	0.5536	0.0298	0.0326
0.0	0.0	0.0	19108.6497	5512.2654	NaN	NaN	0.2239	0.2872	0.0627	0.023	0.5651	0.0296	0.0323
0.0	0.0	0.0	29243.6497	5422.2654	NaN	NaN	0.1564	0.2762	0.0596	0.0223	0.5807	0.0292	0.0321
0.0	0.0	0.0	23598.6497	6265.2654	NaN	NaN	0.2098	0.2704	0.0571	0.0219	0.5896	0.029	0.032
0.0	0.0	0.0	25735.6497	8997.2654	NaN	NaN	0.259	0.2659	0.0557	0.0216	0.596	0.0289	0.032
0.0	0.0	0.0	18453.6497	6748.2654	NaN	NaN	0.2678	0.2602	0.0535	0.0211	0.6046	0.0287	0.0318
0.0	0.0	0.0	20908.6497	4949.2654	NaN	NaN	0.1914	0.2612	0.0524	0.0211	0.6043	0.029	0.0319
0.0	0.0	0.0	20723.6497	6298.2654	NaN	NaN	0.2331	0.2626	0.0507	0.021	0.6049	0.0292	0.0317
0.0	0.0	0.0	23636.6497	5434.2654	NaN	NaN	0.1869	0.2567	0.0502	0.0208	0.6114	0.0292	0.0317
0.0	0.0	0.0	23335.6497	7229.2654	NaN	NaN	0.2365	0.2557	0.0492	0.0208	0.6135	0.0291	0.0317
0.0	0.0	0.0	23919.6497	5180.2654	NaN	NaN	0.178	0.2514	0.0487	0.0209	0.6182	0.0289	0.0319
0.0	0.0	0.0	24213.6497	5230.2654	NaN	NaN	0.1776	0.2456	0.0481	0.0208	0.6249	0.0287	0.0319
0.0	0.0	0.0	15492.6497	8424.2654	NaN	NaN	0.3522	0.2382	0.0478	0.0208	0.6326	0.0284	0.0322
0.0	0.0	0.0	21807.6497	3583.2654	NaN	NaN	0.1411	0.2369	0.0474	0.0212	0.6334	0.0285	0.0326
0.0	0.0	0.0	23831.6497	1696.2654	NaN	NaN	0.0664	0.2391	0.0469	0.0215	0.6312	0.0288	0.0325
0.0	0.0	0.0	26229.6497	4524.2654	NaN	NaN	0.1471	0.2378	0.0471	0.0217	0.6317	0.029	0.0327
0.0	0.0	0.0	25488.6497	4782.2654	NaN	NaN	0.158	0.2343	0.0471	0.0217	0.6355	0.0289	0.0325
0.0	0.0	0.0	26441.6497	6054.2654	NaN	NaN	0.1863	0.2278	0.0471	0.0217	0.6421	0.0286	0.0326
0.0	0.0	0.0	22259.6497	5436.2654	NaN	NaN	0.1963	0.2219	0.0472	0.0218	0.648	0.0284	0.0328
0.0	0.0	0.0	19238.6497	4309.2654	NaN	NaN	0.183	0.2204	0.0474	0.0219	0.6494	0.0283	0.0327
0.0	0.0	0.0	19862.6497	4481.2654	NaN	NaN	0.1841	0.2149	0.0477	0.022	0.6543	0.0282	0.0328
0.0	0.0	0.0	22750.6497	3961.2654	NaN	NaN	0.1483	0.2126	0.0482	0.0223	0.6557	0.0282	0.033
0.0	0.0	0.0	16782.6497	4407.2654	NaN	NaN	0.208	0.2109	0.0482	0.0224	0.6578	0.028	0.0327
0.0	0.0	0.0	23339.6497	2328.2654	NaN	NaN	0.0907	0.2063	0.0489	0.0225	0.6616	0.0277	0.0329
0.0	0.0	0.0	21844.6497	5167.2654	NaN	NaN	0.1913	0.2045	0.049	0.0228	0.6629	0.0275	0.0333
0.0	0.0	0.0	23811.6497	6878.2654	NaN	NaN	0.2241	0.2018	0.0497	0.0231	0.6643	0.0276	0.0334
0.0	0.0	0.0	23023.6497	4849.2654	NaN	NaN	0.174	0.2013	0.0495	0.0232	0.6649	0.0276	0.0335
0.0	0.0	0.0	21756.6497	5526.2654	NaN	NaN	0.2026	0.2002	0.0497	0.0235	0.6652	0.0278	0.0335
0.0	0.0	0.0	26356.6497	4864.2654	NaN	NaN	0.1558	0.2006	0.0499	0.0237	0.664	0.0279	0.0337
0.0	0.0	0.0	25280.6497	1887.2654	NaN	NaN	0.0695	0.2003	0.0499	0.0239	0.6641	0.0281	0.0337
0.0	0.0	0.0	25259.6497	6110.2654	NaN	NaN	0.1948	0.1992	0.0501	0.0241	0.6642	0.0283	0.0339
0.0	0.0	0.0	23974.6497	5480.2654	NaN	NaN	0.1861	0.1996	0.0499	0.0243	0.6636	0.0287	0.034
0.0	0.0	0.0	20955.6497	5959.2654	NaN	NaN	0.2214	0.1999	0.0501	0.0244	0.6626	0.0291	0.0339
0.0	0.0	0.0	22693.6497	2359.2654	NaN	NaN	0.0942	0.197	0.0495	0.0242	0.6661	0.0294	0.0337
0.0	0.0	0.0	20859.6497	8703.2654	NaN	NaN	0.2944	0.1933	0.0502	0.0246	0.6681	0.0297	0.0341
0.0	0.0	0.0	22333.6497	3702.2654	NaN	NaN	0.1422	0.1935	0.0504	0.0247	0.6671	0.0301	0.0342
0.0	0.0	0.0	19829.6497	4960.2654	NaN	NaN	0.2001	0.1924	0.0499	0.0247	0.6685	0.0303	0.0342
0.0	0.0	0.0	22038.6497	7862.2654	NaN	NaN	0.2629	0.1912	0.0504	0.0249	0.6687	0.0305	0.0343
0.0	0.0	0.0	25688.6497	4113.2654	NaN	NaN	0.138	0.1926	0.0498	0.0248	0.668	0.0305	0.0344
0.0	0.0	0.0	26756.6497	5870.2654	NaN	NaN	0.1799	0.1896	0.0501	0.0249	0.6703	0.0306	0.0345
0.0	0.0	0.0	23873.6497	5344.2654	NaN	NaN	0.1829	0.1909	0.0499	0.0247	0.6695	0.0308	0.0343
0.0	0.0	0.0	28210.6497	5385.2654	NaN	NaN	0.1603	0.1874	0.0509	0.025	0.6714	0.031	0.0343
0.0	0.0	0.0	24755.6497	4497.2654	NaN	NaN	0.1537	0.1876	0.0503	0.0249	0.6718	0.0308	0.0345
0.0	0.0	0.0	16336.6497	1831.2654	NaN	NaN	0.1008	0.1859	0.0503	0.0248	0.674	0.0309	0.0342
0.0	0.0	0.0	21912.6497	6151.2654	NaN	NaN	0.2192	0.1853	0.0509	0.025	0.6737	0.0307	0.0345
0.0	0.0	0.0	23518.6497	5404.2654	NaN	NaN	0.1869	0.1846	0.0508	0.025	0.6744	0.0305	0.0347
0.0	0.0	0.0	26320.6497	8638.2654	NaN	NaN	0.2471	0.1865	0.0515	0.0252	0.6714	0.0304	0.0349
0.0	0.0	0.0	19016.6497	4518.2654	NaN	NaN	0.192	0.1902	0.0512	0.025	0.6686	0.0304	0.0346
0.0	0.0	0.0	25559.6497	8790.2654	NaN	NaN	0.2559	0.1923	0.0525	0.0254	0.6648	0.0306	0.0344
0.0	0.0	0.0	25710.6497	5793.2654	NaN	NaN	0.1839	0.1957	0.0523	0.0254	0.6615	0.0305	0.0345
0.0	0.0	0.0	23584.6497	5004.2654	NaN	NaN	0.175	0.1982	0.0527	0.0256	0.6584	0.0305	0.0347
0.0	0.0	0.0	25258.6497	6658.2654	NaN	NaN	0.2086	0.1995	0.0534	0.0258	0.6564	0.0303	0.0346
0.0	0.0	0.0	27110.6497	7055.2654	NaN	NaN	0.2065	0.2009	0.0546	0.0264	0.653	0.0301	0.0351
0.0	0.0	0.0	30145.6497	9247.2654	NaN	NaN	0.2347	0.2023	0.055	0.0266	0.6511	0.0303	0.0347
0.0	0.0	0.0	21671.6497	6972.2654	NaN	NaN	0.2434	0.2042	0.0551	0.0266	0.649	0.0301	0.0349
0.0	0.0	0.0	22371.6497	9247.2654	NaN	NaN	0.2925	0.2083	0.0559	0.027	0.6437	0.0305	0.0346
0.0	0.0	0.0	23852.6497	6922.2654	NaN	NaN	0.2249	0.2056	0.0556	0.0269	0.647	0.0304	0.0345
0.0	0.0	0.0	22517.6497	6547.2654	NaN	NaN	0.2253	0.205	0.0561	0.0272	0.6467	0.0303	0.0347
0.0	0.0	0.0	21132.6497	7242.2654	NaN	NaN	0.2552	0.2052	0.0556	0.0271	0.6475	0.03	0.0346
0.0	0.0	0.0	26157.6497	8057.2654	NaN	NaN	0.2355	0.2014	0.0563	0.0274	0.6502	0.0299	0.0348
0.0	0.0	0.0	20667.6497	7589.2654	NaN	NaN	0.2686	0.201	0.0563	0.0275	0.6506	0.0299	0.0347
0.0	0.0	0.0	25215.6497	3360.2654	NaN	NaN	0.1176	0.2004	0.0558	0.0274	0.6519	0.0297	0.0347
0.0	0.0	0.0	23425.6497	5528.2654	NaN	NaN	0.1909	0.1945	0.0559	0.0275	0.6577	0.0297	0.0347
0.0	0.0	0.0	20579.6497	6622.2654	NaN	NaN	0.2434	0.1943	0.0557	0.0276	0.658	0.0295	0.035
0.0	0.0	0.0	25674.6497	6609.2654	NaN	NaN	0.2047	0.1891	0.0555	0.0275	0.6637	0.0292	0.035
0.0	0.0	0.0	29132.6497	9746.2654	NaN	NaN	0.2507	0.1884	0.0558	0.0278	0.6636	0.0289	0.0357
0.0	0.0	0.0	25106.6497	3832.2654	NaN	NaN	0.1324	0.1877	0.0548	0.0275	0.6657	0.0288	0.0355
0.0	0.0	0.0	26494.6497	7863.2654	NaN	NaN	0.2289	0.1875	0.0552	0.0279	0.6648	0.0287	0.036
0.0	0.0	0.0	20499.6497	3691.2654	NaN	NaN	0.1526	0.1873	0.0545	0.0278	0.6658	0.0288	0.0358
0.0	0.0	0.0	26966.6497	4311.2654	NaN	NaN	0.1378	0.1842	0.055	0.0282	0.6674	0.0287	0.0365
0.0	0.0	0.0	19788.6497	4868.2654	NaN	NaN	0.1974	0.1838	0.0539	0.0279	0.6696	0.0283	0.0364
0.0	0.0	0.0	20109.6497	5145.2654	NaN	NaN	0.2037	0.1794	0.0553	0.0285	0.6714	0.0281	0.0372
0.0	0.0	0.0	20397.6497	5478.2654	NaN	NaN	0.2117	0.1767	0.0547	0.028	0.6757	0.0277	0.0372
0.0	0.0	0.0	18343.6497	8821.2654	NaN	NaN	0.3247	0.1729	0.0562	0.0288	0.6765	0.0277	0.0379
0.0	0.0	0.0	20111.6497	5760.2654	NaN	NaN	0.2226	0.1767	0.0561	0.029	0.6723	0.0278	0.0382
0.0	0.0	0.0	19792.6497	3896.2654	NaN	NaN	0.1645	0.1806	0.056	0.029	0.6686	0.0279	0.038
0.0	0.0	0.0	17968.6497	3241.2654	NaN	NaN	0.1528	0.1817	0.0574	0.0292	0.6661	0.028	0.0377
0.0	0.0	0.0	18439.6497	4155.2654	NaN	NaN	0.1839	0.1813	0.0571	0.0289	0.6674	0.0277	0.0376
0.0	0.0	0.0	20827.6497	6693.2654	NaN	NaN	0.2432	0.1777	0.0576	0.029	0.6701	0.0273	0.0383
0.0	0.0	0.0	16221.6497	5485.2654	NaN	NaN	0.2527	0.1763	0.0565	0.0283	0.6735	0.0268	0.0386
0.0	0.0	0.0	16148.6497	8273.2654	NaN	NaN	0.3388	0.1766	0.0568	0.0283	0.6727	0.0269	0.0388
0.0	0.0	0.0	21536.6497	6543.2654	NaN	NaN	0.233	0.1768	0.0569	0.0283	0.672	0.027	0.039
0.0	0.0	0.0	19577.6497	6644.2654	NaN	NaN	0.2534	0.1795	0.0566	0.0282	0.6695	0.027	0.0391
0.0	0.0	0.0	16224.6497	6002.2654	NaN	NaN	0.27	0.1853	0.0561	0.0281	0.6644	0.0274	0.0387
0.0	0.0	0.0	18745.6497	5171.2654	NaN	NaN	0.2162	0.1916	0.0562	0.0281	0.6581	0.0276	0.0383
0.0	0.0	0.0	26657.6497	2761.2654	NaN	NaN	0.0939	0.1933	0.0563	0.0283	0.6563	0.0278	0.0381
0.0	0.0	0.0	22843.6497	3261.2654	NaN	NaN	0.1249	0.1985	0.056	0.0283	0.6514	0.028	0.0379
0.0	0.0	0.0	17334.6497	1776.2654	NaN	NaN	0.0929	0.2	0.0559	0.0281	0.6504	0.0282	0.0374
0.0	0.0	0.0	16946.6497	5517.2654	NaN	NaN	0.2456	0.1961	0.0553	0.0279	0.6553	0.0281	0.0373
0.0	0.0	0.0	17265.6497	5242.2654	NaN	NaN	0.2329	0.1969	0.0548	0.0279	0.6549	0.0283	0.0372
0.0	0.0	0.0	19006.6497	3516.2654	NaN	NaN	0.1561	0.1977	0.0542	0.0278	0.6544	0.0285	0.0374
0.0	0.0	0.0	18483.6497	2697.2654	NaN	NaN	0.1273	0.1996	0.0541	0.0278	0.6525	0.0289	0.0372
0.0	0.0	0.0	20230.6497	7790.2654	NaN	NaN	0.278	0.1995	0.0538	0.0278	0.6524	0.0292	0.0372
0.0	0.0	0.0	22899.6497	5874.2654	NaN	NaN	0.2042	0.1983	0.0529	0.0275	0.6546	0.0293	0.0373
0.0	0.0	0.0	17116.6497	4705.2654	NaN	NaN	0.2156	0.2021	0.0525	0.0277	0.651	0.0297	0.037
0.0	0.0	0.0	20660.6497	4221.2654	NaN	NaN	0.1697	0.2022	0.0521	0.0275	0.6517	0.0298	0.0368
0.0	0.0	0.0	23519.6497	3690.2654	NaN	NaN	0.1356	0.1995	0.0522	0.0274	0.6539	0.0299	0.037
0.0	0.0	0.0	18037.6497	3224.2654	NaN	NaN	0.1516	0.201	0.0525	0.0279	0.6517	0.0301	0.0368
0.0	0.0	0.0	17868.6497	2690.2654	NaN	NaN	0.1309	0.2027	0.0519	0.0277	0.651	0.0301	0.0367
0.0	0.0	0.0	14053.6497	2300.2654	NaN	NaN	0.1407	0.2003	0.0521	0.0276	0.6535	0.0301	0.0365
0.0	0.0	0.0	11805.6497	6252.2654	NaN	NaN	0.3462	0.1979	0.0519	0.0273	0.6568	0.0296	0.0365
0.0	0.0	0.0	20072.6497	5179.2654	NaN	NaN	0.2051	0.1923	0.052	0.0272	0.6624	0.0292	0.0368
0.0	0.0	0.0	16962.6497	6292.2654	NaN	NaN	0.2706	0.191	0.0518	0.0273	0.6638	0.0289	0.0372
0.0	0.0	0.0	15839.6497	4649.2654	NaN	NaN	0.2269	0.1932	0.0516	0.0275	0.662	0.0288	0.037
0.0	0.0	0.0	17829.6497	4994.2654	NaN	NaN	0.2188	0.1939	0.0516	0.0276	0.6613	0.0286	0.037
0.0	0.0	0.0	16441.6497	3773.2654	NaN	NaN	0.1867	0.1929	0.0524	0.0281	0.661	0.0284	0.0372
0.0	0.0	0.0	17017.6497	4804.2654	NaN	NaN	0.2202	0.1945	0.0528	0.0284	0.6591	0.028	0.0372
0.0	0.0	0.0	18891.6497	4503.2654	NaN	NaN	0.1925	0.1943	0.0552	0.0295	0.6552	0.0276	0.0381
0.0	0.0	0.0	18118.6497	703.2654	NaN	NaN	0.0374	0.1992	0.0564	0.0301	0.6483	0.0275	0.0386
0.0	0.0	0.0	21031.6497	2735.2654	NaN	NaN	0.1151	0.2001	0.0587	0.031	0.6437	0.0273	0.0391
0.0	0.0	0.0	16201.6497	7596.2654	NaN	NaN	0.3192	0.1994	0.0608	0.0318	0.6414	0.027	0.0395
0.0	0.0	0.0	18755.6497	4748.2654	NaN	NaN	0.202	0.2051	0.0639	0.0332	0.6307	0.0272	0.0399
0.0	0.0	0.0	19992.6497	8092.2654	NaN	NaN	0.2881	0.207	0.0662	0.0341	0.6253	0.0272	0.0402
0.0	0.0	0.0	17412.6497	5444.2654	NaN	NaN	0.2382	0.2185	0.07	0.0354	0.6085	0.0277	0.0398
0.0	0.0	0.0	24255.6497	1858.2654	NaN	NaN	0.0712	0.2318	0.0736	0.0365	0.5904	0.0278	0.0399
0.0	0.0	0.0	24056.6497	5208.2654	NaN	NaN	0.178	0.236	0.0766	0.0375	0.5818	0.0281	0.04
0.0	0.0	0.0	16950.6497	3140.2654	NaN	NaN	0.1563	0.2516	0.0805	0.0378	0.5618	0.0283	0.04
0.0	0.0	0.0	15229.6497	3165.2654	NaN	NaN	0.1721	0.2665	0.0816	0.0377	0.5463	0.0282	0.0397
0.0	0.0	0.0	17650.6497	6355.2654	NaN	NaN	0.2647	0.2581	0.0835	0.0383	0.5524	0.0285	0.0392
0.0	0.0	0.0	22052.6497	3450.2654	NaN	NaN	0.1353	0.2555	0.0841	0.0387	0.5538	0.0289	0.0391
0.0	0.0	0.0	17041.6497	6225.2654	NaN	NaN	0.2676	0.264	0.0807	0.0379	0.5487	0.0286	0.04
0.0	0.0	0.0	22760.6497	6306.2654	NaN	NaN	0.217	0.261	0.0794	0.037	0.5533	0.0293	0.0398
0.0	0.0	0.0	20109.6497	4716.2654	NaN	NaN	0.19	0.276	0.075	0.0356	0.543	0.0298	0.0406
0.0	0.0	0.0	20381.6497	3580.2654	NaN	NaN	0.1494	0.3025	0.0696	0.0329	0.525	0.03	0.0401
0.0	0.0	0.0	22509.6497	6007.2654	NaN	NaN	0.2107	0.2865	0.0667	0.0326	0.5437	0.0311	0.0395
0.0	0.0	0.0	15229.6497	5173.2654	NaN	NaN	0.2536	0.3222	0.0624	0.0302	0.5147	0.0322	0.0383
0.0	0.0	0.0	16980.6497	4019.2654	NaN	NaN	0.1914	0.301	0.0582	0.0304	0.5399	0.0331	0.0373
0.0	0.0	0.0	19796.6497	5380.2654	NaN	NaN	0.2137	0.3068	0.055	0.0288	0.5388	0.0344	0.0362
0.0	0.0	0.0	14281.6497	3776.2654	NaN	NaN	0.2091	0.3031	0.0515	0.0287	0.5457	0.0354	0.0357
0.0	0.0	0.0	16060.6497	526.2654	NaN	NaN	0.0317	0.303	0.0491	0.0278	0.5491	0.0365	0.0344
0.0	0.0	0.0	13662.6497	4316.2654	NaN	NaN	0.2401	0.2867	0.0464	0.0277	0.5687	0.0371	0.0334
0.0	0.0	0.0	16549.6497	3734.2654	NaN	NaN	0.1841	0.2781	0.0451	0.0272	0.5788	0.0376	0.0332
0.0	0.0	0.0	21449.6497	5693.2654	NaN	NaN	0.2098	0.2691	0.0439	0.0273	0.5888	0.0375	0.0333
0.0	0.0	0.0	16875.6497	3489.2654	NaN	NaN	0.1713	0.2635	0.043	0.0268	0.596	0.0379	0.0328
0.0	0.0	0.0	18119.6497	3084.2654	NaN	NaN	0.1455	0.261	0.043	0.027	0.5982	0.0383	0.0326
0.0	0.0	0.0	15385.6497	3335.2654	NaN	NaN	0.1782	0.2561	0.0424	0.0274	0.6037	0.0382	0.0323
0.0	0.0	0.0	19168.6497	3829.2654	NaN	NaN	0.1665	0.2453	0.0422	0.0276	0.6145	0.0382	0.0322
0.0	0.0	0.0	14326.6497	7438.2654	NaN	NaN	0.3418	0.2431	0.0415	0.0274	0.6178	0.038	0.0321
0.0	0.0	0.0	13198.6497	5599.2654	NaN	NaN	0.2979	0.2392	0.0414	0.0276	0.6217	0.0379	0.0321
0.0	0.0	0.0	18670.6497	4070.2654	NaN	NaN	0.179	0.2374	0.0413	0.028	0.6231	0.0377	0.0324
0.0	0.0	0.0	16816.6497	2677.2654	NaN	NaN	0.1373	0.2351	0.0409	0.0283	0.626	0.0374	0.0323
0.0	0.0	0.0	16096.6497	3551.2654	NaN	NaN	0.1807	0.2284	0.0408	0.0286	0.6325	0.0371	0.0326
0.0	0.0	0.0	14799.6497	2350.2654	NaN	NaN	0.137	0.2274	0.0408	0.0291	0.6332	0.0367	0.0328
0.0	0.0	0.0	15135.6497	4525.2654	NaN	NaN	0.2302	0.2217	0.0403	0.0292	0.6399	0.0362	0.0328
0.0	0.0	0.0	18204.6497	4319.2654	NaN	NaN	0.1918	0.2169	0.0403	0.0295	0.6439	0.0359	0.0334
0.0	0.0	0.0	12477.6497	3628.2654	NaN	NaN	0.2253	0.2178	0.0403	0.0299	0.6431	0.0355	0.0334
0.0	0.0	0.0	18418.6497	3331.2654	NaN	NaN	0.1532	0.2101	0.041	0.0303	0.6502	0.035	0.0333
0.0	0.0	0.0	13476.6497	3684.2654	NaN	NaN	0.2147	0.2061	0.0409	0.0303	0.6552	0.0344	0.0331
0.0	0.0	0.0	11427.6497	3481.2654	NaN	NaN	0.2335	0.2016	0.042	0.0304	0.6599	0.0333	0.0328
0.0	0.0	0.0	19334.6497	4616.2654	NaN	NaN	0.1927	0.1945	0.0425	0.0301	0.6676	0.0324	0.0329
0.0	0.0	0.0	14750.6497	2844.2654	NaN	NaN	0.1617	0.1927	0.0439	0.0306	0.6679	0.0318	0.0332
0.0	0.0	0.0	16374.6497	2888.2654	NaN	NaN	0.1499	0.1921	0.0452	0.0307	0.6671	0.0314	0.0334
0.0	0.0	0.0	16383.6497	3543.2654	NaN	NaN	0.1778	0.1894	0.0464	0.0305	0.6689	0.031	0.0338
0.0	0.0	0.0	14882.6497	5524.2654	NaN	NaN	0.2707	0.1937	0.0492	0.0316	0.6596	0.0314	0.0345
0.0	0.0	0.0	14760.6497	4349.2654	NaN	NaN	0.2276	0.206	0.051	0.0315	0.6442	0.032	0.0354
0.0	0.0	0.0	13524.6497	5655.2654	NaN	NaN	0.2949	0.2075	0.0522	0.0316	0.6404	0.0323	0.036
0.0	0.0	0.0	13692.6497	7530.2654	NaN	NaN	0.3548	0.2132	0.0532	0.0319	0.6322	0.0327	0.0367
0.0	0.0	0.0	13771.6497	3058.2654	NaN	NaN	0.1817	0.224	0.0541	0.0324	0.6186	0.0333	0.0376
0.0	0.0	0.0	13798.6497	6894.2654	NaN	NaN	0.3332	0.2248	0.0539	0.0327	0.6171	0.034	0.0375
0.0	0.0	0.0	12439.6497	4816.2654	NaN	NaN	0.2791	0.2286	0.054	0.0333	0.611	0.0351	0.038
0.0	0.0	0.0	12916.6497	5793.2654	NaN	NaN	0.3096	0.2383	0.0548	0.034	0.5979	0.0362	0.0389
0.0	0.0	0.0	14380.6497	1495.2654	NaN	NaN	0.0942	0.2394	0.0549	0.0343	0.5952	0.0377	0.0385
0.0	0.0	0.0	12384.6497	3504.2654	NaN	NaN	0.2205	0.2402	0.0548	0.0344	0.5927	0.0384	0.0395
0.0	0.0	0.0	11045.6497	2260.2654	NaN	NaN	0.1699	0.2424	0.0533	0.0342	0.5912	0.0396	0.0392
0.0	0.0	0.0	13966.6497	2889.2654	NaN	NaN	0.1714	0.2348	0.0525	0.0344	0.5982	0.0407	0.0394
0.0	0.0	0.0	12627.6497	3814.2654	NaN	NaN	0.232	0.2475	0.0519	0.0338	0.5845	0.0421	0.0401
0.0	0.0	0.0	14982.6497	3253.2654	NaN	NaN	0.1784	0.2444	0.0513	0.0341	0.5876	0.0431	0.0397
0.0	0.0	0.0	14858.6497	4644.2654	NaN	NaN	0.2381	0.2511	0.0502	0.0335	0.5813	0.0441	0.0398
0.0	0.0	0.0	10968.6497	5547.2654	NaN	NaN	0.3359	0.255	0.051	0.0337	0.5757	0.0451	0.0394
0.0	0.0	0.0	16569.6497	5363.2654	NaN	NaN	0.2445	0.272	0.0528	0.0337	0.5566	0.0459	0.039
0.0	0.0	0.0	12994.6497	3811.2654	NaN	NaN	0.2268	0.2835	0.0526	0.0337	0.5469	0.0459	0.0375
0.0	0.0	0.0	10851.6497	8299.2654	NaN	NaN	0.4334	0.2924	0.0556	0.0343	0.5356	0.0455	0.0365
0.0	0.0	0.0	11266.6497	4877.2654	NaN	NaN	0.3021	0.3071	0.0585	0.0352	0.5198	0.0439	0.0355
0.0	0.0	0.0	14363.6497	5389.2654	NaN	NaN	0.2728	0.3033	0.063	0.037	0.5197	0.0421	0.0349
0.0	0.0	0.0	9772.6497	2451.2654	NaN	NaN	0.2005	0.3206	0.0693	0.038	0.4987	0.0401	0.0333
0.0	0.0	0.0	8837.6497	3138.2654	NaN	NaN	0.262	0.3159	0.0735	0.0397	0.4986	0.0393	0.0331
0.0	0.0	0.0	10163.6497	3061.2654	NaN	NaN	0.2315	0.3233	0.077	0.0403	0.4847	0.0414	0.0334
0.0	0.0	0.0	10075.6497	7559.2654	NaN	NaN	0.4287	0.3203	0.0852	0.0427	0.4699	0.046	0.0358
0.0	0.0	0.0	7607.6497	4730.2654	NaN	NaN	0.3834	0.339	0.0952	0.0419	0.4381	0.0491	0.0367
0.0	0.0	0.0	14572.6497	5663.2654	NaN	NaN	0.2799	0.3099	0.1021	0.046	0.4518	0.0515	0.0387
0.0	0.0	0.0	6491.6497	4139.2654	NaN	NaN	0.3894	0.3462	0.1069	0.044	0.413	0.0524	0.0374
0.0	0.0	0.0	9635.6497	3738.2654	NaN	NaN	0.2795	0.3449	0.1115	0.0469	0.4045	0.0542	0.0381
0.0	0.0	0.0	7944.6497	2178.2654	NaN	NaN	0.2152	0.3926	0.1129	0.0433	0.3616	0.0547	0.0349
0.0	0.0	0.0	8503.6497	6228.2654	NaN	NaN	0.4228	0.3548	0.1129	0.0488	0.3896	0.0569	0.0371
0.0	0.0	0.0	9267.6497	4558.2654	NaN	NaN	0.3297	0.4129	0.1126	0.0435	0.3418	0.0558	0.0334
0.0	0.0	0.0	8220.6497	6076.2654	NaN	NaN	0.425	0.3714	0.1162	0.0478	0.3696	0.0603	0.0346
0.0	0.0	0.0	8693.6497	1164.2654	NaN	NaN	0.1181	0.4836	0.1241	0.0351	0.2663	0.0644	0.0264
0.0	0.0	0.0	8946.6497	5397.2654	NaN	NaN	0.3763	0.4594	0.1331	0.0386	0.2716	0.0702	0.027
0.0	0.0	0.0	7806.6497	5321.2654	NaN	NaN	0.4053	0.4823	0.129	0.0369	0.2579	0.0685	0.0254
0.0	0.0	0.0	9861.6497	6652.2654	NaN	NaN	0.4028	0.4147	0.1276	0.0428	0.3151	0.0715	0.0283
0.0	0.0	0.0	9803.6497	3435.2654	NaN	NaN	0.2595	0.4479	0.1198	0.0376	0.2991	0.0695	0.026
0.0	0.0	0.0	11113.6497	6017.2654	NaN	NaN	0.3513	0.3904	0.1194	0.0415	0.3473	0.0733	0.028
0.0	0.0	0.0	10144.6497	1619.2654	NaN	NaN	0.1376	0.4299	0.1173	0.0371	0.3186	0.0712	0.0259
0.0	0.0	0.0	10536.6497	2907.2654	NaN	NaN	0.2163	0.3821	0.1154	0.0411	0.3619	0.0715	0.028
0.0	0.0	0.0	11281.6497	4232.2654	NaN	NaN	0.2728	0.3846	0.1127	0.0391	0.366	0.07	0.0277
0.0	0.0	0.0	7558.6497	1795.2654	NaN	NaN	0.1919	0.3728	0.11	0.0396	0.3816	0.0677	0.0283
0.0	0.0	0.0	10381.6497	4602.2654	NaN	NaN	0.3071	0.3525	0.1082	0.0398	0.4042	0.0671	0.0282
0.0	0.0	0.0	11723.6497	4510.2654	NaN	NaN	0.2778	0.3322	0.1037	0.0399	0.4304	0.0657	0.028
0.0	0.0	0.0	7667.6497	6861.2654	NaN	NaN	0.4722	0.3174	0.0987	0.04	0.4524	0.0638	0.0277
0.0	0.0	0.0	7307.6497	4787.2654	NaN	NaN	0.3958	0.3202	0.0975	0.0391	0.4543	0.0614	0.0276
0.0	0.0	0.0	4774.6497	1283.2654	NaN	NaN	0.2118	0.3304	0.0981	0.0382	0.4477	0.0589	0.0267
0.0	0.0	0.0	11587.6497	2816.2654	NaN	NaN	0.1955	0.3179	0.0993	0.0386	0.4596	0.0583	0.0262
0.0	0.0	0.0	9291.6497	2783.2654	NaN	NaN	0.2305	0.3271	0.0979	0.0379	0.4561	0.0553	0.0257
0.0	0.0	0.0	10214.6497	3185.2654	NaN	NaN	0.2377	0.3109	0.0989	0.0391	0.4734	0.0527	0.0251
0.0	0.0	0.0	7684.6497	2900.2654	NaN	NaN	0.274	0.3038	0.0965	0.0393	0.4866	0.0497	0.0241
0.0	0.0	0.0	8629.6497	4181.2654	NaN	NaN	0.3264	0.2937	0.0904	0.0405	0.5052	0.0461	0.024
0.0	0.0	0.0	11593.6497	5125.2654	NaN	NaN	0.3066	0.2873	0.0884	0.0409	0.5165	0.0434	0.0235
0.0	0.0	0.0	9974.6497	3051.2654	NaN	NaN	0.2342	0.2879	0.0886	0.0413	0.5177	0.0413	0.0231
0.0	0.0	0.0	10654.6497	1649.2654	NaN	NaN	0.134	0.289	0.0876	0.0416	0.52	0.0396	0.0223
0.0	0.0	0.0	11322.6497	4913.2654	NaN	NaN	0.3026	0.287	0.0858	0.042	0.5246	0.0389	0.0217
0.0	0.0	0.0	8182.6497	5468.2654	NaN	NaN	0.4006	0.2935	0.0864	0.0423	0.5184	0.0378	0.0215
0.0	0.0	0.0	20505.6497	2691.2654	NaN	NaN	0.116	0.2965	0.0852	0.0427	0.517	0.0375	0.0211
0.0	0.0	0.0	19200.6497	6590.2654	NaN	NaN	0.2555	0.288	0.083	0.0434	0.5275	0.0375	0.0208
0.0	0.0	0.0	18921.6497	3380.2654	NaN	NaN	0.1516	0.293	0.0859	0.0436	0.5203	0.0372	0.0199
0.0	0.0	0.0	20634.6497	4082.2654	NaN	NaN	0.1652	0.2934	0.0845	0.0438	0.5209	0.0377	0.0197
0.0	0.0	0.0	18130.6497	3755.2654	NaN	NaN	0.1716	0.2872	0.0864	0.0447	0.5243	0.0382	0.0191
0.0	0.0	0.0	13817.6497	5430.2654	NaN	NaN	0.2821	0.2877	0.0876	0.0453	0.5218	0.0388	0.0187
0.0	0.0	0.0	14594.6497	5533.2654	NaN	NaN	0.2749	0.2928	0.0905	0.0463	0.5124	0.0398	0.0183
0.0	0.0	0.0	17356.6497	4899.2654	NaN	NaN	0.2201	0.2941	0.0918	0.0474	0.5082	0.0406	0.0179
0.0	0.0	0.0	13353.6497	5904.2654	NaN	NaN	0.3066	0.3043	0.0941	0.0475	0.4954	0.0412	0.0175
0.0	0.0	0.0	15375.6497	4665.2654	NaN	NaN	0.2328	0.3124	0.0951	0.0483	0.4841	0.0427	0.0173
0.0	0.0	0.0	16298.6497	5534.2654	NaN	NaN	0.2535	0.3217	0.0969	0.0485	0.4717	0.0438	0.0174
0.0	0.0	0.0	13722.6497	5826.2654	NaN	NaN	0.298	0.3318	0.0977	0.0479	0.4609	0.0443	0.0174
0.0	0.0	0.0	14483.6497	8915.2654	NaN	NaN	0.381	0.3371	0.0932	0.0485	0.4588	0.0449	0.0175
0.0	0.0	0.0	13085.6497	6187.2654	NaN	NaN	0.321	0.3434	0.0927	0.0479	0.4536	0.0449	0.0175
0.0	0.0	0.0	14842.6497	4772.2654	NaN	NaN	0.2433	0.3524	0.0932	0.0473	0.4448	0.045	0.0174
0.0	0.0	0.0	19169.6497	4279.2654	NaN	NaN	0.1825	0.3577	0.0907	0.0473	0.4418	0.0449	0.0176
0.0	0.0	0.0	12169.6497	4952.2654	NaN	NaN	0.2892	0.3568	0.0887	0.047	0.4455	0.0442	0.0178
0.0	0.0	0.0	11219.6497	6437.2654	NaN	NaN	0.3646	0.3638	0.0881	0.0458	0.4415	0.0431	0.0178
0.0	0.0	0.0	17842.6497	4173.2654	NaN	NaN	0.1896	0.3623	0.0848	0.0459	0.4464	0.0423	0.0183
0.0	0.0	0.0	14181.6497	4520.2654	NaN	NaN	0.2417	0.3584	0.0834	0.0453	0.4535	0.0408	0.0185
0.0	0.0	0.0	14254.6497	2287.2654	NaN	NaN	0.1383	0.3617	0.0832	0.0444	0.4526	0.0397	0.0185
0.0	0.0	0.0	15222.6497	3517.2654	NaN	NaN	0.1877	0.3609	0.081	0.0441	0.4563	0.0384	0.0193
0.0	0.0	0.0	14940.6497	2797.2654	NaN	NaN	0.1577	0.3547	0.0803	0.0437	0.465	0.0369	0.0195
0.0	0.0	0.0	10705.6497	8198.2654	NaN	NaN	0.4337	0.3508	0.0781	0.0429	0.473	0.0355	0.0196
0.0	0.0	0.0	13382.6497	4009.2654	NaN	NaN	0.2305	0.3444	0.0784	0.0429	0.4801	0.0346	0.0195
0.0	0.0	0.0	16722.6497	5981.2654	NaN	NaN	0.2634	0.3425	0.0753	0.0426	0.4858	0.0339	0.0199
0.0	0.0	0.0	14291.6497	7419.2654	NaN	NaN	0.3417	0.3402	0.0755	0.0428	0.488	0.0333	0.0201
0.0	0.0	0.0	15561.6497	5782.2654	NaN	NaN	0.2709	0.3476	0.0749	0.0421	0.4826	0.0324	0.0204
0.0	0.0	0.0	15159.6497	5180.2654	NaN	NaN	0.2547	0.3478	0.0758	0.0423	0.4815	0.0322	0.0204
0.0	0.0	0.0	9092.6497	5199.2654	NaN	NaN	0.3638	0.3542	0.0751	0.0421	0.476	0.0319	0.0206
0.0	0.0	0.0	14405.6497	6158.2654	NaN	NaN	0.2995	0.3563	0.0754	0.0425	0.4728	0.0323	0.0207
0.0	0.0	0.0	18320.6497	6094.2654	NaN	NaN	0.2496	0.3647	0.0763	0.0422	0.4639	0.0323	0.0205
0.0	0.0	0.0	21475.6497	1545.2654	NaN	NaN	0.0671	0.3678	0.0791	0.043	0.4572	0.0329	0.02
0.0	0.0	0.0	22226.6497	5122.2654	NaN	NaN	0.1873	0.3728	0.0811	0.0432	0.4493	0.034	0.0195
0.0	0.0	0.0	12913.6497	3842.2654	NaN	NaN	0.2293	0.3758	0.0852	0.043	0.4425	0.0346	0.0189
0.0	0.0	0.0	12782.6497	5205.2654	NaN	NaN	0.2894	0.3827	0.0892	0.0438	0.4298	0.036	0.0185
0.0	0.0	0.0	15695.6497	5159.2654	NaN	NaN	0.2474	0.3804	0.0893	0.0449	0.4294	0.037	0.019
0.0	0.0	0.0	12903.6497	6448.2654	NaN	NaN	0.3332	0.3875	0.0945	0.0452	0.4163	0.0377	0.0187
0.0	0.0	0.0	12526.6497	5762.2654	NaN	NaN	0.3151	0.3984	0.0968	0.0454	0.4023	0.0383	0.0189
0.0	0.0	0.0	13175.6497	4419.2654	NaN	NaN	0.2512	0.3999	0.0975	0.046	0.3989	0.0385	0.0192
0.0	0.0	0.0	14759.6497	6806.2654	NaN	NaN	0.3156	0.4034	0.0971	0.0463	0.3956	0.0379	0.0197
0.0	0.0	0.0	17743.6497	8135.2654	NaN	NaN	0.3144	0.3989	0.0945	0.0471	0.4011	0.038	0.0203
0.0	0.0	0.0	15830.6497	6841.2654	NaN	NaN	0.3018	0.3951	0.0886	0.0479	0.4098	0.0371	0.0214
0.0	0.0	0.0	13778.6497	8741.2654	NaN	NaN	0.3882	0.3836	0.0861	0.0484	0.4234	0.0365	0.0219
0.0	0.0	0.0	17329.6497	7485.2654	NaN	NaN	0.3016	0.3821	0.0846	0.0471	0.4281	0.0356	0.0224
0.0	0.0	0.0	16565.6497	5711.2654	NaN	NaN	0.2564	0.3713	0.0819	0.047	0.4416	0.0353	0.023
0.0	0.0	0.0	12930.6497	7087.2654	NaN	NaN	0.354	0.3591	0.0771	0.0462	0.4594	0.0343	0.0239
0.0	0.0	0.0	12469.6497	3480.2654	NaN	NaN	0.2182	0.3461	0.0721	0.0457	0.4779	0.0327	0.0255
0.0	0.0	0.0	18753.6497	3373.2654	NaN	NaN	0.1525	0.3339	0.0675	0.0446	0.4959	0.0313	0.0268
0.0	0.0	0.0	18550.6497	2979.2654	NaN	NaN	0.1384	0.3179	0.0641	0.0439	0.5157	0.0308	0.0275
0.0	0.0	0.0	18834.6497	6688.2654	NaN	NaN	0.262	0.2988	0.0625	0.0418	0.5397	0.0299	0.0274
0.0	0.0	0.0	17068.6497	6051.2654	NaN	NaN	0.2617	0.287	0.0626	0.0407	0.5533	0.0288	0.0276
0.0	0.0	0.0	15661.6497	2679.2654	NaN	NaN	0.1461	0.2833	0.0645	0.0437	0.5509	0.029	0.0286
0.0	0.0	0.0	12200.6497	157.2654	NaN	NaN	0.0127	0.3354	0.0698	0.0467	0.4911	0.0286	0.0284
0.0	0.0	0.0	5263.6497	2954.2654	NaN	NaN	0.3595	0.4181	0.079	0.0462	0.4021	0.0289	0.0257
0.0	0.0	0.0	2332.6497	-922.7346	NaN	NaN	-0.3	0.4919	0.087	0.0427	0.3249	0.0308	0.0227
0.0	0.0	0.0	4599.6497	1678.2654	NaN	NaN	0.2673	0.4652	0.0926	0.0451	0.3403	0.032	0.0248
0.0	0.0	0.0	6720.6497	3701.2654	NaN	NaN	0.3551	0.3591	0.0954	0.0481	0.437	0.0325	0.0278
0.0	0.0	0.0	8847.6497	2962.2654	NaN	NaN	0.2508	0.2807	0.0877	0.0457	0.5258	0.0323	0.0278
0.0	0.0	0.0	13053.6497	2510.2654	NaN	NaN	0.1613	0.2395	0.0807	0.0429	0.5783	0.0312	0.0274
0.0	0.0	0.0	18147.6497	7482.2654	NaN	NaN	0.2919	0.2241	0.0776	0.0414	0.5983	0.031	0.0276
0.0	0.0	0.0	16596.6497	3974.2654	NaN	NaN	0.1932	0.2182	0.0777	0.0415	0.6048	0.0305	0.0274
0.0	0.0	0.0	17603.6497	7529.2654	NaN	NaN	0.2996	0.2166	0.0761	0.0405	0.609	0.0308	0.027
0.0	0.0	0.0	7497.6497	2890.2654	NaN	NaN	0.2782	0.2159	0.0764	0.0405	0.6098	0.0306	0.0267
0.0	0.0	0.0	11254.6497	1672.2654	NaN	NaN	0.1294	0.2161	0.0785	0.0413	0.6068	0.0306	0.0268
0.0	0.0	0.0	14402.6497	3589.2654	NaN	NaN	0.1995	0.223	0.0773	0.0408	0.6013	0.0309	0.0266
0.0	0.0	0.0	14552.6497	7032.2654	NaN	NaN	0.3258	0.2285	0.0787	0.0414	0.5929	0.0316	0.0268
0.0	0.0	0.0	18984.6497	5867.2654	NaN	NaN	0.2361	0.2365	0.0807	0.0424	0.5813	0.0319	0.0272
0.0	0.0	0.0	12941.6497	3125.2654	NaN	NaN	0.1945	0.2441	0.0807	0.0427	0.5733	0.0319	0.0273
0.0	0.0	0.0	12196.6497	4215.2654	NaN	NaN	0.2568	0.2496	0.0845	0.0446	0.5608	0.0324	0.0281
0.0	0.0	0.0	13014.6497	1500.2654	NaN	NaN	0.1034	0.262	0.0869	0.0463	0.5433	0.0327	0.0288
0.0	0.0	0.0	12848.6497	3153.2654	NaN	NaN	0.1971	0.275	0.093	0.049	0.5194	0.0338	0.0298
0.0	0.0	0.0	8185.6497	2251.2654	NaN	NaN	0.2157	0.3235	0.0982	0.0491	0.4651	0.034	0.0302
0.0	0.0	0.0	6034.6497	3412.2654	NaN	NaN	0.3612	0.3946	0.1096	0.0483	0.3846	0.0342	0.0286
0.0	0.0	0.0	5195.6497	795.2654	NaN	NaN	0.1327	0.5442	0.1178	0.0375	0.2441	0.0348	0.0216
0.0	0.0	0.0	1165.6497	639.2654	NaN	NaN	0.3542	0.6424	0.1069	0.0353	0.1668	0.0312	0.0174
0.0	0.0	0.0	4242.6497	2121.2654	NaN	NaN	0.3333	0.6036	0.106	0.0459	0.195	0.0299	0.0195
0.0	0.0	0.0	605.6497	3269.2654	NaN	NaN	0.8437	0.5953	0.1046	0.0453	0.2085	0.0289	0.0175
0.0	0.0	0.0	3042.6497	2557.2654	NaN	NaN	0.4567	0.5493	0.1079	0.0503	0.2448	0.029	0.0186
0.0	0.0	0.0	3569.6497	-1035.7346	NaN	NaN	-0.3	0.5624	0.1016	0.0479	0.2435	0.0278	0.0167
0.0	0.0	0.0	3484.6497	3058.2654	NaN	NaN	0.4674	0.5117	0.1019	0.0527	0.2873	0.0285	0.018
0.0	0.0	0.0	4455.6497	2904.2654	NaN	NaN	0.3946	0.5225	0.0995	0.0488	0.2841	0.0283	0.0167
0.0	0.0	0.0	3359.6497	2847.2654	NaN	NaN	0.4587	0.5259	0.0943	0.0477	0.2874	0.0282	0.0164
0.0	0.0	0.0	4053.6497	2811.2654	NaN	NaN	0.4095	0.5204	0.0901	0.0485	0.2961	0.0287	0.0163
0.0	0.0	0.0	4484.6497	3406.2654	NaN	NaN	0.4317	0.5326	0.0856	0.045	0.292	0.029	0.0158
0.0	0.0	0.0	8716.6497	474.2654	NaN	NaN	0.0516	0.5327	0.0803	0.045	0.2966	0.0296	0.0157
0.0	0.0	0.0	8792.6497	1849.2654	NaN	NaN	0.1738	0.5309	0.0804	0.0428	0.3002	0.0298	0.0159
0.0	0.0	0.0	3713.6497	764.2654	NaN	NaN	0.1707	0.5465	0.0752	0.0418	0.291	0.0301	0.0154
0.0	0.0	0.0	3096.6497	2788.2654	NaN	NaN	0.4738	0.5258	0.0772	0.042	0.3087	0.03	0.0163
0.0	0.0	0.0	5010.6497	1745.2654	NaN	NaN	0.2583	0.5466	0.0731	0.0404	0.2942	0.0303	0.0154
0.0	0.0	0.0	9167.6497	2074.2654	NaN	NaN	0.1845	0.5344	0.0744	0.0401	0.304	0.0307	0.0164
0.0	0.0	0.0	4863.6497	139.2654	NaN	NaN	0.0278	0.584	0.0685	0.0366	0.2654	0.0307	0.0148
0.0	0.0	0.0	1646.6497	3254.2654	NaN	NaN	0.664	0.5634	0.0664	0.0385	0.285	0.0308	0.016
0.0	0.0	0.0	3970.6497	1689.2654	NaN	NaN	0.2985	0.5839	0.0639	0.0361	0.2704	0.0308	0.015
0.0	0.0	0.0	5642.6497	2304.2654	NaN	NaN	0.29	0.5812	0.0607	0.0363	0.276	0.0303	0.0155
0.0	0.0	0.0	5567.6497	2757.2654	NaN	NaN	0.3312	0.5707	0.0566	0.0375	0.2894	0.0299	0.016
0.0	0.0	0.0	3605.6497	1952.2654	NaN	NaN	0.3513	0.562	0.0548	0.0364	0.3007	0.03	0.0161
0.0	0.0	0.0	3758.6497	2396.2654	NaN	NaN	0.3893	0.5699	0.0515	0.0358	0.2967	0.0301	0.016
0.0	0.0	0.0	4406.6497	1260.2654	NaN	NaN	0.2224	0.6051	0.0485	0.0327	0.2685	0.0295	0.0157
0.0	0.0	0.0	2149.6497	2655.2654	NaN	NaN	0.5526	0.6351	0.0439	0.0322	0.2449	0.0288	0.0151
0.0	0.0	0.0	3535.6497	848.2654	NaN	NaN	0.1935	0.6591	0.0435	0.0297	0.2246	0.0279	0.0152
0.0	0.0	0.0	4819.6497	2692.2654	NaN	NaN	0.3584	0.678	0.0398	0.0302	0.2102	0.0272	0.0146
0.0	0.0	0.0	4929.6497	1149.2654	NaN	NaN	0.1891	0.6815	0.042	0.0284	0.206	0.027	0.0152
0.0	0.0	0.0	2852.6497	2651.2654	NaN	NaN	0.4817	0.6955	0.0383	0.0291	0.1966	0.0261	0.0143
0.0	0.0	0.0	4207.6497	4036.2654	NaN	NaN	0.4896	0.6474	0.0425	0.0306	0.2366	0.0268	0.0161
0.0	0.0	0.0	2324.6497	3260.2654	NaN	NaN	0.5838	0.6746	0.0386	0.0294	0.2171	0.0262	0.0141
0.0	0.0	0.0	4218.6497	4787.2654	NaN	NaN	0.5316	0.6755	0.0411	0.0282	0.2133	0.0266	0.0153
0.0	0.0	0.0	4526.6497	4553.2654	NaN	NaN	0.5015	0.7385	0.0342	0.0256	0.1625	0.0255	0.0137
0.0	0.0	0.0	7002.6497	4092.2654	NaN	NaN	0.3688	0.7637	0.0349	0.0237	0.1375	0.0256	0.0146
0.0	0.0	0.0	2836.6497	1571.2654	NaN	NaN	0.3565	0.8273	0.0272	0.0201	0.0892	0.0233	0.0128
0.0	0.0	0.0	9204.6497	3917.2654	NaN	NaN	0.2985	0.7946	0.0301	0.0257	0.1082	0.0249	0.0165
0.0	0.0	0.0	3846.6497	-1422.7346	NaN	NaN	-0.3	0.8512	0.025	0.0185	0.07	0.0228	0.0125
0.0	0.0	0.0	4779.6497	1572.2654	NaN	NaN	0.2475	0.825	0.0268	0.0243	0.0828	0.0246	0.0164
0.0	0.0	0.0	1972.6497	-1046.7346	NaN	NaN	-0.3	0.8581	0.0242	0.019	0.0623	0.0232	0.0133
0.0	0.0	0.0	3746.6497	1585.2654	NaN	NaN	0.2973	0.8191	0.0272	0.0257	0.0844	0.026	0.0175
0.0	0.0	0.0	2002.6497	3970.2654	NaN	NaN	0.6647	0.853	0.0253	0.019	0.0644	0.0247	0.0136
0.0	0.0	0.0	6652.6497	1939.2654	NaN	NaN	0.2257	0.8186	0.0277	0.0255	0.0829	0.0276	0.0178
0.0	0.0	0.0	5976.6497	4057.2654	NaN	NaN	0.4044	0.8238	0.0289	0.022	0.0807	0.0291	0.0155
0.0	0.0	0.0	5941.6497	2643.2654	NaN	NaN	0.3079	0.8244	0.0288	0.0225	0.078	0.0301	0.0162
0.0	0.0	0.0	6576.6497	2797.2654	NaN	NaN	0.2984	0.8436	0.0276	0.0203	0.0637	0.0295	0.0152
0.0	0.0	0.0	3291.6497	-984.7346	NaN	NaN	-0.3	0.8524	0.0267	0.0204	0.0553	0.0294	0.0158
0.0	0.0	0.0	5241.6497	50.2654	NaN	NaN	0.0095	0.8433	0.0288	0.0219	0.0578	0.0318	0.0164
0.0	0.0	0.0	3865.6497	2708.2654	NaN	NaN	0.412	0.8405	0.031	0.0207	0.0586	0.0333	0.0159
0.0	0.0	0.0	4941.6497	951.2654	NaN	NaN	0.1614	0.8337	0.0342	0.0199	0.0615	0.0344	0.0162
0.0	0.0	0.0	4252.6497	2617.2654	NaN	NaN	0.381	0.8411	0.0346	0.0174	0.0573	0.0338	0.0158
0.0	0.0	0.0	3578.6497	2871.2654	NaN	NaN	0.4452	0.8191	0.0392	0.0195	0.0674	0.0381	0.0166
0.0	0.0	0.0	6121.6497	3485.2654	NaN	NaN	0.3628	0.8153	0.0425	0.0182	0.0683	0.0397	0.016
0.0	0.0	0.0	3226.6497	2534.2654	NaN	NaN	0.4399	0.8282	0.0391	0.0171	0.0612	0.0384	0.0159
0.0	0.0	0.0	5228.6497	2961.2654	NaN	NaN	0.3616	0.8175	0.0423	0.0181	0.0648	0.0411	0.0162
0.0	0.0	0.0	667.6497	3742.2654	NaN	NaN	0.8486	0.8323	0.039	0.0167	0.0574	0.0389	0.0157
0.0	0.0	0.0	1588.6497	3458.2654	NaN	NaN	0.6852	0.8479	0.0349	0.016	0.0503	0.0357	0.0153
0.0	0.0	0.0	5609.6497	1636.2654	NaN	NaN	0.2258	0.8651	0.0306	0.0155	0.0426	0.0319	0.0143
0.0	0.0	0.0	1682.6497	-229.7346	NaN	NaN	-0.1581	0.8797	0.0264	0.0153	0.0367	0.0286	0.0134
0.0	0.0	0.0	2337.6497	980.2654	NaN	NaN	0.2954	0.8807	0.026	0.0159	0.036	0.0282	0.0132
0.0	0.0	0.0	3960.6497	61.2654	NaN	NaN	0.0152	0.8836	0.0253	0.0157	0.0348	0.0275	0.013
0.0	0.0	0.0	4361.6497	-684.7346	NaN	NaN	-0.1862	0.8787	0.0267	0.0162	0.0365	0.0286	0.0133
0.0	0.0	0.0	1834.6497	956.2654	NaN	NaN	0.3426	0.8836	0.0254	0.0157	0.0346	0.0276	0.013
0.0	0.0	0.0	3414.6497	2491.2654	NaN	NaN	0.4218	0.8713	0.0288	0.0167	0.039	0.0306	0.0136
0.0	0.0	0.0	4410.6497	-952.7346	NaN	NaN	-0.2755	0.8697	0.0296	0.0166	0.0394	0.0309	0.0138
0.0	0.0	0.0	2985.6497	1540.2654	NaN	NaN	0.3403	0.867	0.0304	0.0167	0.0405	0.0316	0.0139
0.0	0.0	0.0	5649.6497	916.2654	NaN	NaN	0.1395	0.8541	0.0344	0.0177	0.045	0.0343	0.0145
0.0	0.0	0.0	582.6497	1553.2654	NaN	NaN	0.7272	0.8517	0.0353	0.0178	0.046	0.0348	0.0144
0.0	0.0	0.0	4078.6497	1278.2654	NaN	NaN	0.2386	0.8436	0.0383	0.0182	0.0491	0.0356	0.0152
0.0	0.0	0.0	3482.6497	1367.2654	NaN	NaN	0.2819	0.8462	0.0374	0.0182	0.0482	0.0354	0.0146
0.0	0.0	0.0	1897.6497	2796.2654	NaN	NaN	0.5957	0.8327	0.0426	0.019	0.0533	0.0364	0.0159
0.0	0.0	0.0	3426.6497	1248.2654	NaN	NaN	0.267	0.8433	0.039	0.0184	0.0492	0.0352	0.015
0.0	0.0	0.0	7535.6497	4449.2654	NaN	NaN	0.3712	0.8283	0.0449	0.0194	0.0548	0.0362	0.0164
0.0	0.0	0.0	5143.6497	2664.2654	NaN	NaN	0.3412	0.8455	0.0393	0.0184	0.0475	0.0338	0.0155
0.0	0.0	0.0	5297.6497	3690.2654	NaN	NaN	0.4106	0.8346	0.0435	0.0193	0.0511	0.0348	0.0167
0.0	0.0	0.0	1902.6497	1773.2654	NaN	NaN	0.4824	0.8435	0.0406	0.0188	0.0474	0.0338	0.0159
0.0	0.0	0.0	8699.6497	2017.2654	NaN	NaN	0.1882	0.8311	0.0456	0.0196	0.0521	0.0344	0.0172
0.0	0.0	0.0	5871.6497	214.2654	NaN	NaN	0.0352	0.8384	0.0431	0.0191	0.0497	0.0331	0.0167
0.0	0.0	0.0	5314.6497	1047.2654	NaN	NaN	0.1646	0.8243	0.048	0.02	0.056	0.0342	0.0175
0.0	0.0	0.0	3187.6497	4839.2654	NaN	NaN	0.6029	0.8254	0.0479	0.0198	0.056	0.0332	0.0176
0.0	0.0	0.0	7244.6497	2511.2654	NaN	NaN	0.2574	0.8263	0.048	0.02	0.0552	0.0324	0.0181
0.0	0.0	0.0	2728.6497	404.2654	NaN	NaN	0.129	0.8409	0.0437	0.019	0.0477	0.0302	0.0186
0.0	0.0	0.0	53.6497	2425.2654	NaN	NaN	0.9784	0.8471	0.0415	0.019	0.0447	0.03	0.0177
0.0	0.0	0.0	4281.6497	104.2654	NaN	NaN	0.0238	0.8413	0.0444	0.0195	0.0463	0.0303	0.0182
0.0	0.0	0.0	455.6497	-156.7346	NaN	NaN	-0.3	0.8507	0.041	0.0188	0.043	0.0288	0.0176
0.0	0.0	0.0	3982.6497	1911.2654	NaN	NaN	0.3243	0.8437	0.0436	0.0196	0.0455	0.0296	0.018
0.0	0.0	0.0	4783.6497	512.2654	NaN	NaN	0.0967	0.8439	0.0437	0.0196	0.0457	0.0292	0.0179
0.0	0.0	0.0	6305.6497	2827.2654	NaN	NaN	0.3096	0.8368	0.0464	0.0199	0.0486	0.0295	0.0188
0.0	0.0	0.0	8401.6497	4997.2654	NaN	NaN	0.373	0.8381	0.0466	0.0195	0.0484	0.0286	0.0188
0.0	0.0	0.0	5214.6497	3874.2654	NaN	NaN	0.4263	0.8381	0.0475	0.0193	0.0479	0.0277	0.0195
0.0	0.0	0.0	3877.6497	1012.2654	NaN	NaN	0.207	0.8441	0.0456	0.019	0.0451	0.027	0.0191
0.0	0.0	0.0	4401.6497	5645.2654	NaN	NaN	0.5619	0.841	0.0472	0.0193	0.0459	0.0271	0.0194
0.0	0.0	0.0	4039.6497	1253.2654	NaN	NaN	0.2368	0.8449	0.0463	0.019	0.0442	0.0264	0.0192
0.0	0.0	0.0	6375.6497	1301.2654	NaN	NaN	0.1695	0.8453	0.0467	0.0192	0.0434	0.0262	0.0193
0.0	0.0	0.0	3073.6497	772.2654	NaN	NaN	0.2008	0.8495	0.0452	0.0191	0.0416	0.0257	0.0189
0.0	0.0	0.0	5903.6497	1439.2654	NaN	NaN	0.196	0.8446	0.0476	0.0197	0.0427	0.026	0.0194
0.0	0.0	0.0	1643.6497	3739.2654	NaN	NaN	0.6947	0.8469	0.0469	0.0197	0.0417	0.0255	0.0193
0.0	0.0	0.0	5182.6497	3498.2654	NaN	NaN	0.403	0.8441	0.0486	0.02	0.0421	0.0254	0.0197
0.0	0.0	0.0	5941.6497	-207.7346	NaN	NaN	-0.0362	0.8482	0.0474	0.0199	0.0401	0.0248	0.0197
0.0	0.0	0.0	4090.6497	298.2654	NaN	NaN	0.068	0.8478	0.0481	0.02	0.0397	0.0248	0.0197
0.0	0.0	0.0	3341.6497	3059.2654	NaN	NaN	0.4779	0.8494	0.0477	0.0199	0.0389	0.0246	0.0195
0.0	0.0	0.0	4115.6497	6878.2654	NaN	NaN	0.6256	0.8497	0.0483	0.0198	0.0384	0.0245	0.0194
0.0	0.0	0.0	3161.6497	4046.2654	NaN	NaN	0.5614	0.8531	0.0476	0.0195	0.0369	0.0238	0.0191
0.0	0.0	0.0	550.6497	2918.2654	NaN	NaN	0.8413	0.8557	0.0469	0.0193	0.0358	0.0235	0.0189
0.0	0.0	0.0	2622.6497	-24.7346	NaN	NaN	-0.0095	0.856	0.0473	0.0193	0.0352	0.0233	0.0189
0.0	0.0	0.0	829.6497	7.2654	NaN	NaN	0.0087	0.8572	0.0471	0.0192	0.0345	0.0231	0.0189
0.0	0.0	0.0	6990.6497	1275.2654	NaN	NaN	0.1543	0.8566	0.0476	0.0192	0.0343	0.0232	0.0191
0.0	0.0	0.0	3516.6497	3047.2654	NaN	NaN	0.4642	0.8573	0.0473	0.0192	0.034	0.0232	0.0192
0.0	0.0	0.0	2106.6497	3441.2654	NaN	NaN	0.6203	0.8567	0.0475	0.0192	0.0339	0.0233	0.0195
0.0	0.0	0.0	3350.6497	3863.2654	NaN	NaN	0.5355	0.8579	0.0469	0.0191	0.0334	0.0231	0.0195
0.0	0.0	0.0	3638.6497	1651.2654	NaN	NaN	0.3122	0.8594	0.0463	0.0192	0.0326	0.0228	0.0197
0.0	0.0	0.0	3407.6497	820.2654	NaN	NaN	0.194	0.8609	0.0454	0.0194	0.0319	0.0225	0.02
0.0	0.0	0.0	1588.6497	2305.2654	NaN	NaN	0.592	0.8608	0.0453	0.0196	0.0316	0.0225	0.0202
0.0	0.0	0.0	3205.6497	1538.2654	NaN	NaN	0.3243	0.8616	0.0449	0.0197	0.0312	0.0224	0.0204
0.0	0.0	0.0	3453.6497	1579.2654	NaN	NaN	0.3138	0.8651	0.0432	0.0197	0.0299	0.0217	0.0204
0.0	0.0	0.0	3548.6497	932.2654	NaN	NaN	0.2081	0.8673	0.0419	0.02	0.029	0.0212	0.0205
0.0	0.0	0.0	114.6497	577.2654	NaN	NaN	0.8343	0.8696	0.0406	0.0202	0.0282	0.0208	0.0206
0.0	0.0	0.0	1459.6497	408.2654	NaN	NaN	0.2186	0.8716	0.0395	0.0203	0.0274	0.0205	0.0207
0.0	0.0	0.0	2785.6497	501.2654	NaN	NaN	0.1525	0.8726	0.0388	0.0205	0.027	0.0204	0.0207
0.0	0.0	0.0	1648.6497	3270.2654	NaN	NaN	0.6648	0.873	0.0383	0.0206	0.0268	0.0205	0.0208
0.0	0.0	0.0	963.6497	2256.2654	NaN	NaN	0.7007	0.8741	0.0376	0.0205	0.0267	0.0205	0.0206
0.0	0.0	0.0	4326.6497	1983.2654	NaN	NaN	0.3143	0.8748	0.0369	0.0206	0.0266	0.0206	0.0206
0.0	0.0	0.0	3350.6497	2222.2654	NaN	NaN	0.3988	0.8757	0.0361	0.0206	0.0265	0.0206	0.0205
0.0	0.0	0.0	1997.6497	-1156.7346	NaN	NaN	-0.3	0.8759	0.0357	0.0206	0.0265	0.0207	0.0206
0.0	0.0	0.0	1497.6497	1681.2654	NaN	NaN	0.5289	0.8759	0.0352	0.0206	0.0267	0.0209	0.0207
0.0	0.0	0.0	4983.6497	392.2654	NaN	NaN	0.073	0.8762	0.0348	0.0206	0.0266	0.021	0.0208
0.0	0.0	0.0	3473.6497	-1287.7346	NaN	NaN	-0.3	0.8762	0.0346	0.0207	0.0267	0.021	0.0209
0.0	0.0	0.0	5110.6497	-527.7346	NaN	NaN	-0.1152	0.8747	0.0349	0.0209	0.0272	0.0213	0.0209
0.0	0.0	0.0	5553.6497	2763.2654	NaN	NaN	0.3322	0.8715	0.0362	0.0209	0.0286	0.022	0.0208
0.0	0.0	0.0	1140.6497	749.2654	NaN	NaN	0.3965	0.8737	0.0353	0.0205	0.0284	0.0216	0.0206
0.0	0.0	0.0	21.6497	101.2654	NaN	NaN	0.8239	0.8746	0.0345	0.0205	0.0284	0.0215	0.0206
0.0	0.0	0.0	864.6497	591.2654	NaN	NaN	0.4061	0.8727	0.035	0.0206	0.0293	0.0219	0.0207
0.0	0.0	0.0	-293.3503	1631.2654	NaN	NaN	1.2193	0.8712	0.035	0.0206	0.0301	0.0223	0.0208
0.0	0.0	0.0	1919.6497	2361.2654	NaN	NaN	0.5516	0.8695	0.0351	0.0206	0.0311	0.0228	0.021
0.0	0.0	0.0	1774.6497	3375.2654	NaN	NaN	0.6554	0.867	0.0354	0.0206	0.0324	0.0234	0.0213
0.0	0.0	0.0	3262.6497	2860.2654	NaN	NaN	0.4671	0.8659	0.0352	0.0205	0.0332	0.0238	0.0215
0.0	0.0	0.0	1634.6497	2920.2654	NaN	NaN	0.6411	0.8662	0.0346	0.0205	0.0336	0.0238	0.0214
0.0	0.0	0.0	2883.6497	2244.2654	NaN	NaN	0.4377	0.8653	0.0346	0.0205	0.0343	0.0237	0.0215
0.0	0.0	0.0	2646.6497	1817.2654	NaN	NaN	0.4071	0.8693	0.0328	0.0204	0.0333	0.0229	0.0213
0.0	0.0	0.0	2874.6497	4790.2654	NaN	NaN	0.625	0.8697	0.0324	0.0205	0.0332	0.0225	0.0217
0.0	0.0	0.0	2839.6497	571.2654	NaN	NaN	0.1675	0.8696	0.0323	0.0205	0.0331	0.0218	0.0227
0.0	0.0	0.0	2018.6497	501.2654	NaN	NaN	0.1989	0.865	0.0338	0.021	0.0343	0.0218	0.0241
0.0	0.0	0.0	602.6497	1668.2654	NaN	NaN	0.7346	0.8635	0.034	0.0212	0.0351	0.0219	0.0243
0.0	0.0	0.0	782.6497	-1188.7346	NaN	NaN	1.3	0.8611	0.0341	0.0216	0.0366	0.0221	0.0246
0.0	0.0	0.0	765.6497	2338.2654	NaN	NaN	0.7533	0.8522	0.0366	0.0217	0.042	0.0223	0.0252
0.0	0.0	0.0	1173.6497	665.2654	NaN	NaN	0.3618	0.8493	0.0372	0.0214	0.045	0.022	0.0252
0.0	0.0	0.0	1107.6497	1990.2654	NaN	NaN	0.6425	0.8426	0.0389	0.0216	0.0492	0.0221	0.0256
0.0	0.0	0.0	144.6497	-2585.7346	NaN	NaN	1.0593	0.8339	0.041	0.0214	0.0562	0.022	0.0256
0.0	0.0	0.0	7992.6497	1472.2654	NaN	NaN	0.1555	0.8093	0.048	0.0222	0.0723	0.022	0.0262
0.0	0.0	0.0	15973.6497	2349.2654	NaN	NaN	0.1282	0.7802	0.055	0.0232	0.0936	0.022	0.0259
0.0	0.0	0.0	17798.6497	2603.2654	NaN	NaN	0.1276	0.7406	0.0641	0.0248	0.1225	0.0225	0.0255
0.0	0.0	0.0	15977.6497	4210.2654	NaN	NaN	0.2086	0.71	0.0693	0.0257	0.1471	0.0226	0.0254
0.0	0.0	0.0	15356.6497	5389.2654	NaN	NaN	0.2598	0.704	0.0683	0.0251	0.1556	0.0224	0.0246
0.0	0.0	0.0	18092.6497	2687.2654	NaN	NaN	0.1293	0.6939	0.0671	0.0252	0.1671	0.0222	0.0244
0.0	0.0	0.0	13094.6497	4299.2654	NaN	NaN	0.2472	0.6795	0.0642	0.0259	0.1834	0.0223	0.0248
0.0	0.0	0.0	11422.6497	3012.2654	NaN	NaN	0.2087	0.6844	0.0615	0.0252	0.1827	0.0227	0.0234
0.0	0.0	0.0	14631.6497	4947.2654	NaN	NaN	0.2527	0.697	0.057	0.0253	0.175	0.0234	0.0223
0.0	0.0	0.0	9345.6497	1251.2654	NaN	NaN	0.1181	0.7252	0.0515	0.0246	0.1544	0.0239	0.0204
0.0	0.0	0.0	9102.6497	1678.2654	NaN	NaN	0.1557	0.7412	0.0483	0.0245	0.1424	0.0242	0.0195
0.0	0.0	0.0	16864.6497	2514.2654	NaN	NaN	0.1297	0.737	0.0484	0.0247	0.1455	0.0249	0.0195
0.0	0.0	0.0	18730.6497	3830.2654	NaN	NaN	0.1698	0.7391	0.0489	0.0238	0.144	0.0251	0.019
0.0	0.0	0.0	14574.6497	3478.2654	NaN	NaN	0.1927	0.735	0.05	0.0235	0.1473	0.0255	0.0189
0.0	0.0	0.0	13005.6497	4074.2654	NaN	NaN	0.2385	0.7234	0.0509	0.0234	0.1571	0.026	0.0191
0.0	0.0	0.0	11718.6497	4670.2654	NaN	NaN	0.285	0.7396	0.0516	0.0212	0.1442	0.0255	0.018
0.0	0.0	0.0	14024.6497	3453.2654	NaN	NaN	0.1976	0.7572	0.0515	0.0199	0.1286	0.0253	0.0175
0.0	0.0	0.0	13960.6497	1708.2654	NaN	NaN	0.109	0.7728	0.051	0.0191	0.114	0.0255	0.0176
0.0	0.0	0.0	17674.6497	2915.2654	NaN	NaN	0.1416	0.7847	0.0501	0.0186	0.1028	0.0258	0.018
0.0	0.0	0.0	22346.6497	3728.2654	NaN	NaN	0.143	0.7975	0.049	0.0179	0.0917	0.0257	0.0182
0.0	0.0	0.0	23658.6497	1049.2654	NaN	NaN	0.0425	0.8053	0.0471	0.0174	0.0869	0.0252	0.0182
0.0	0.0	0.0	13714.6497	7406.2654	NaN	NaN	0.3507	0.8068	0.0472	0.0173	0.0854	0.0249	0.0186
0.0	0.0	0.0	16716.6497	3804.2654	NaN	NaN	0.1854	0.8212	0.0445	0.0165	0.0755	0.024	0.0183
0.0	0.0	0.0	21368.6497	4747.2654	NaN	NaN	0.1818	0.8248	0.0435	0.017	0.0723	0.0235	0.0189
0.0	0.0	0.0	22446.6497	5838.2654	NaN	NaN	0.2064	0.8413	0.0397	0.0166	0.0611	0.0225	0.0189
0.0	0.0	0.0	22347.6497	3797.2654	NaN	NaN	0.1452	0.8481	0.0376	0.0169	0.0563	0.0217	0.0194
0.0	0.0	0.0	27005.6497	1504.2654	NaN	NaN	0.0528	0.855	0.0356	0.0169	0.0518	0.021	0.0196
0.0	0.0	0.0	17749.6497	2954.2654	NaN	NaN	0.1427	0.8578	0.0349	0.0173	0.0491	0.0208	0.0201
0.0	0.0	0.0	20631.6497	3016.2654	NaN	NaN	0.1275	0.865	0.033	0.0171	0.0444	0.0204	0.0202
0.0	0.0	0.0	12539.6497	-13.7346	NaN	NaN	-0.0011	0.8648	0.0326	0.0172	0.0444	0.0204	0.0206
0.0	0.0	0.0	15255.6497	2170.2654	NaN	NaN	0.1245	0.8666	0.0322	0.0168	0.044	0.02	0.0204
0.0	0.0	0.0	23901.6497	891.2654	NaN	NaN	0.0359	0.8658	0.0324	0.0171	0.0435	0.0203	0.0208
0.0	0.0	0.0	24714.6497	2817.2654	NaN	NaN	0.1023	0.8726	0.0301	0.0172	0.039	0.0202	0.0209
0.0	0.0	0.0	30516.6497	3645.2654	NaN	NaN	0.1067	0.8743	0.0284	0.0179	0.0371	0.0207	0.0216
0.0	0.0	0.0	31867.6497	4024.2654	NaN	NaN	0.1121	0.8771	0.0266	0.0186	0.0346	0.0208	0.0224
0.0	0.0	0.0	40837.6497	8127.2654	NaN	NaN	0.166	0.876	0.0255	0.019	0.0349	0.0216	0.023
0.0	0.0	0.0	29582.6497	7056.2654	NaN	NaN	0.1926	0.8741	0.0247	0.0191	0.0361	0.0226	0.0235
0.0	0.0	0.0	25026.6497	2006.2654	NaN	NaN	0.0742	0.8739	0.0243	0.019	0.0357	0.0232	0.024
0.0	0.0	0.0	35771.6497	4599.2654	NaN	NaN	0.1139	0.8699	0.0243	0.0189	0.0381	0.0243	0.0244
0.0	0.0	0.0	25190.6497	5328.2654	NaN	NaN	0.1746	0.8673	0.0247	0.0187	0.0395	0.025	0.0248
0.0	0.0	0.0	7075.6497	2994.2654	NaN	NaN	0.2973	0.8664	0.0249	0.0185	0.04	0.0252	0.0249
0.0	0.0	0.0	17176.6497	5277.2654	NaN	NaN	0.235	0.8662	0.0253	0.0184	0.0398	0.0253	0.025
0.0	0.0	0.0	16459.6497	3745.2654	NaN	NaN	0.1854	0.8662	0.0256	0.0184	0.0394	0.0252	0.0252
0.0	0.0	0.0	19413.6497	4117.2654	NaN	NaN	0.175	0.869	0.0257	0.0183	0.0372	0.0246	0.0252
0.0	0.0	0.0	20651.6497	5860.2654	NaN	NaN	0.221	0.8683	0.026	0.0183	0.0375	0.0247	0.0252
0.0	0.0	0.0	22546.6497	3581.2654	NaN	NaN	0.1371	0.8695	0.0264	0.0181	0.036	0.0245	0.0254
0.0	0.0	0.0	10989.6497	1916.2654	NaN	NaN	0.1485	0.871	0.0262	0.0181	0.0346	0.0244	0.0256
0.0	0.0	0.0	21422.6497	2100.2654	NaN	NaN	0.0893	0.8717	0.0263	0.018	0.0339	0.0244	0.0257
0.0	0.0	0.0	23697.6497	3010.2654	NaN	NaN	0.1127	0.8704	0.0266	0.0181	0.0339	0.0248	0.0262
0.0	0.0	0.0	18506.6497	4334.2654	NaN	NaN	0.1898	0.8704	0.0267	0.0185	0.033	0.0249	0.0266
0.0	0.0	0.0	28294.6497	7312.2654	NaN	NaN	0.2054	0.8698	0.0268	0.0186	0.0328	0.0252	0.0268
0.0	0.0	0.0	20904.6497	2700.2654	NaN	NaN	0.1144	0.8696	0.0267	0.0188	0.0323	0.0255	0.0271
0.0	0.0	0.0	29143.6497	2246.2654	NaN	NaN	0.0716	0.8702	0.0264	0.0188	0.0315	0.0257	0.0274
0.0	0.0	0.0	32904.6497	3403.2654	NaN	NaN	0.0937	0.8699	0.0262	0.0187	0.0323	0.0258	0.0271
0.0	0.0	0.0	36736.6497	3928.2654	NaN	NaN	0.0966	0.87	0.0262	0.0187	0.032	0.0259	0.0271
0.0	0.0	0.0	29097.6497	4755.2654	NaN	NaN	0.1405	0.8694	0.0262	0.0188	0.0324	0.0261	0.0271
0.0	0.0	0.0	21960.6497	2994.2654	NaN	NaN	0.12	0.8688	0.0262	0.0191	0.0327	0.0262	0.0271
0.0	0.0	0.0	21360.6497	4237.2654	NaN	NaN	0.1655	0.8673	0.0263	0.0193	0.0343	0.0262	0.0267
0.0	0.0	0.0	21486.6497	6761.2654	NaN	NaN	0.2394	0.8679	0.0262	0.019	0.0349	0.0258	0.0262
0.0	0.0	0.0	28498.6497	3884.2654	NaN	NaN	0.1199	0.8679	0.0262	0.0191	0.0353	0.0254	0.026
0.0	0.0	0.0	25997.6497	3068.2654	NaN	NaN	0.1056	0.868	0.0262	0.0193	0.0355	0.0252	0.0257
0.0	0.0	0.0	15115.6497	2721.2654	NaN	NaN	0.1526	0.8698	0.0263	0.0197	0.0343	0.0248	0.0251
0.0	0.0	0.0	16698.6497	1860.2654	NaN	NaN	0.1002	0.8695	0.0263	0.0202	0.0343	0.0249	0.0249
0.0	0.0	0.0	16486.6497	7016.2654	NaN	NaN	0.2985	0.8687	0.0263	0.0203	0.0345	0.0251	0.025
0.0	0.0	0.0	15127.6497	-46.7346	NaN	NaN	-0.0031	0.8667	0.0264	0.0204	0.0356	0.0254	0.0255
0.0	0.0	0.0	18526.6497	4252.2654	NaN	NaN	0.1867	0.8637	0.0266	0.0205	0.0375	0.0256	0.0262
0.0	0.0	0.0	22797.6497	3996.2654	NaN	NaN	0.1491	0.8632	0.0269	0.0204	0.038	0.0254	0.0262
0.0	0.0	0.0	18369.6497	-270.7346	NaN	NaN	-0.015	0.8643	0.0268	0.0203	0.0375	0.0251	0.026
0.0	0.0	0.0	8451.6497	704.2654	NaN	NaN	0.0769	0.8669	0.0263	0.0204	0.0363	0.0248	0.0254
0.0	0.0	0.0	6650.6497	4353.2654	NaN	NaN	0.3956	0.8621	0.0265	0.0211	0.0384	0.0254	0.0265
0.0	0.0	0.0	13941.6497	161.2654	NaN	NaN	0.0114	0.8576	0.0268	0.0217	0.0409	0.0255	0.0276
0.0	0.0	0.0	19748.6497	4053.2654	NaN	NaN	0.1703	0.8517	0.0275	0.0221	0.0442	0.0257	0.0288
0.0	0.0	0.0	18322.6497	4204.2654	NaN	NaN	0.1866	0.8519	0.0275	0.022	0.0446	0.0253	0.0287
0.0	0.0	0.0	22417.6497	2478.2654	NaN	NaN	0.0995	0.8503	0.0277	0.0223	0.0452	0.0253	0.0293
0.0	0.0	0.0	12595.6497	2064.2654	NaN	NaN	0.1408	0.8487	0.0277	0.0226	0.0462	0.025	0.0298
0.0	0.0	0.0	12288.6497	3422.2654	NaN	NaN	0.2178	0.8504	0.0275	0.0225	0.0456	0.0245	0.0296
0.0	0.0	0.0	11311.6497	4021.2654	NaN	NaN	0.2623	0.852	0.0271	0.0225	0.0446	0.0244	0.0294
0.0	0.0	0.0	16595.6497	-341.7346	NaN	NaN	-0.021	0.8508	0.0272	0.0228	0.0449	0.0246	0.0297
0.0	0.0	0.0	16943.6497	1093.2654	NaN	NaN	0.0606	0.8464	0.0274	0.0234	0.0472	0.0247	0.0309
0.0	0.0	0.0	16790.6497	4280.2654	NaN	NaN	0.2031	0.8461	0.0274	0.0233	0.0476	0.0246	0.031
0.0	0.0	0.0	23934.6497	4485.2654	NaN	NaN	0.1578	0.8468	0.0275	0.0231	0.0472	0.0247	0.0308
0.0	0.0	0.0	18469.6497	229.2654	NaN	NaN	0.0123	0.849	0.0272	0.0228	0.0461	0.0245	0.0303
0.0	0.0	0.0	16703.6497	4616.2654	NaN	NaN	0.2165	0.8468	0.0274	0.023	0.0475	0.0247	0.0307
0.0	0.0	0.0	14131.6497	3367.2654	NaN	NaN	0.1924	0.8455	0.0278	0.0229	0.0484	0.0246	0.0308
0.0	0.0	0.0	16320.6497	2469.2654	NaN	NaN	0.1314	0.8492	0.0275	0.0223	0.0467	0.0243	0.03
0.0	0.0	0.0	15044.6497	-163.7346	NaN	NaN	-0.011	0.8478	0.0277	0.0224	0.0477	0.0242	0.0302
0.0	0.0	0.0	15287.6497	1975.2654	NaN	NaN	0.1144	0.8476	0.028	0.0222	0.0481	0.0242	0.03
0.0	0.0	0.0	16559.6497	1846.2654	NaN	NaN	0.1003	0.8471	0.0281	0.0221	0.0485	0.0242	0.03
0.0	0.0	0.0	19715.6497	2479.2654	NaN	NaN	0.1117	0.8481	0.028	0.0219	0.048	0.0241	0.0298
0.0	0.0	0.0	18704.6497	3784.2654	NaN	NaN	0.1683	0.848	0.0279	0.0218	0.0485	0.024	0.0297
0.0	0.0	0.0	27267.6497	1769.2654	NaN	NaN	0.0609	0.8434	0.0281	0.0221	0.0514	0.0245	0.0306
0.0	0.0	0.0	22069.6497	2355.2654	NaN	NaN	0.0964	0.8422	0.0284	0.0218	0.0524	0.0244	0.0308
0.0	0.0	0.0	19666.6497	4304.2654	NaN	NaN	0.1796	0.8443	0.0274	0.0216	0.0521	0.0244	0.0302
0.0	0.0	0.0	14960.6497	1694.2654	NaN	NaN	0.1017	0.8319	0.0284	0.0219	0.0588	0.0259	0.0331
0.0	0.0	0.0	14541.6497	4069.2654	NaN	NaN	0.2186	0.8321	0.0274	0.0214	0.0603	0.026	0.0328
0.0	0.0	0.0	19974.6497	7071.2654	NaN	NaN	0.2615	0.8109	0.0282	0.0219	0.0735	0.0284	0.0371
0.0	0.0	0.0	18339.6497	486.2654	NaN	NaN	0.0258	0.8149	0.0283	0.0213	0.0721	0.0278	0.0356
0.0	0.0	0.0	19676.6497	4471.2654	NaN	NaN	0.1852	0.8194	0.0278	0.0213	0.0696	0.0273	0.0347
0.0	0.0	0.0	15072.6497	3497.2654	NaN	NaN	0.1883	0.8195	0.028	0.0212	0.069	0.0275	0.0348
0.0	0.0	0.0	4951.6497	424.2654	NaN	NaN	0.0789	0.8331	0.0277	0.0208	0.0602	0.0261	0.0321
0.0	0.0	0.0	5936.6497	444.2654	NaN	NaN	0.0696	0.8332	0.0265	0.0209	0.0612	0.026	0.0321
0.0	0.0	0.0	16457.6497	6591.2654	NaN	NaN	0.286	0.8118	0.028	0.0213	0.0738	0.0287	0.0364
0.0	0.0	0.0	11984.6497	822.2654	NaN	NaN	0.0642	0.8189	0.0279	0.0207	0.0693	0.0279	0.0352
0.0	0.0	0.0	19051.6497	3870.2654	NaN	NaN	0.1688	0.8297	0.0277	0.0205	0.0621	0.0269	0.0331
0.0	0.0	0.0	15047.6497	2642.2654	NaN	NaN	0.1494	0.8239	0.0273	0.0208	0.0656	0.0275	0.0348
0.0	0.0	0.0	19643.6497	6706.2654	NaN	NaN	0.2545	0.8154	0.0289	0.0209	0.0704	0.0281	0.0363
0.0	0.0	0.0	15923.6497	3331.2654	NaN	NaN	0.173	0.8176	0.0294	0.0208	0.0694	0.0271	0.0357
0.0	0.0	0.0	15751.6497	1096.2654	NaN	NaN	0.0651	0.8216	0.0303	0.0209	0.0661	0.0266	0.0345
0.0	0.0	0.0	9656.6497	772.2654	NaN	NaN	0.0741	0.8342	0.0297	0.0209	0.058	0.0251	0.0322
0.0	0.0	0.0	5434.6497	1762.2654	NaN	NaN	0.2449	0.8504	0.0287	0.0205	0.0478	0.0236	0.029
0.0	0.0	0.0	8391.6497	1772.2654	NaN	NaN	0.1744	0.8576	0.0273	0.0206	0.0434	0.0234	0.0278
0.0	0.0	0.0	12779.6497	1243.2654	NaN	NaN	0.0887	0.8514	0.0284	0.0212	0.0456	0.0243	0.0291
0.0	0.0	0.0	12735.6497	1539.2654	NaN	NaN	0.1078	0.8528	0.028	0.0208	0.0455	0.0241	0.0288
0.0	0.0	0.0	18301.6497	1146.2654	NaN	NaN	0.0589	0.8431	0.0296	0.0213	0.0506	0.025	0.0304
0.0	0.0	0.0	14627.6497	3407.2654	NaN	NaN	0.1889	0.8426	0.0303	0.0209	0.051	0.0249	0.0303
0.0	0.0	0.0	12457.6497	3434.2654	NaN	NaN	0.2161	0.8446	0.0299	0.021	0.0498	0.0248	0.0299
0.0	0.0	0.0	13020.6497	1823.2654	NaN	NaN	0.1228	0.8418	0.0304	0.0213	0.051	0.0251	0.0304
0.0	0.0	0.0	14736.6497	1708.2654	NaN	NaN	0.1039	0.8444	0.0301	0.0213	0.0492	0.0251	0.0299
0.0	0.0	0.0	18043.6497	2675.2654	NaN	NaN	0.1291	0.8463	0.0299	0.0214	0.0477	0.025	0.0297
0.0	0.0	0.0	14923.6497	856.2654	NaN	NaN	0.0543	0.8488	0.0295	0.0213	0.0461	0.025	0.0293
0.0	0.0	0.0	13764.6497	4353.2654	NaN	NaN	0.2403	0.8488	0.0295	0.0213	0.046	0.025	0.0292
0.0	0.0	0.0	15633.6497	3443.2654	NaN	NaN	0.1805	0.8465	0.0298	0.0214	0.0476	0.0251	0.0296
0.0	0.0	0.0	17122.6497	3896.2654	NaN	NaN	0.1854	0.8448	0.0301	0.0215	0.0489	0.0249	0.0298
0.0	0.0	0.0	14090.6497	3229.2654	NaN	NaN	0.1864	0.8435	0.0299	0.0216	0.0501	0.0248	0.03
0.0	0.0	0.0	15440.6497	2368.2654	NaN	NaN	0.133	0.8417	0.0303	0.0218	0.0511	0.0248	0.0303
0.0	0.0	0.0	14763.6497	1362.2654	NaN	NaN	0.0845	0.8444	0.0297	0.0216	0.0497	0.0247	0.0299
0.0	0.0	0.0	14643.6497	586.2654	NaN	NaN	0.0385	0.8439	0.0295	0.0217	0.0505	0.0245	0.0298
0.0	0.0	0.0	18358.6497	3121.2654	NaN	NaN	0.1453	0.8405	0.03	0.0218	0.053	0.0243	0.0304
0.0	0.0	0.0	16306.6497	2676.2654	NaN	NaN	0.141	0.8421	0.03	0.0215	0.0521	0.0242	0.0301
0.0	0.0	0.0	11593.6497	-1583.7346	NaN	NaN	-0.1582	0.8439	0.0297	0.0214	0.0509	0.0244	0.0297
0.0	0.0	0.0	6604.6497	1081.2654	NaN	NaN	0.1407	0.8432	0.0298	0.0213	0.0512	0.0246	0.0298
0.0	0.0	0.0	8240.6497	3497.2654	NaN	NaN	0.2979	0.8446	0.0299	0.0209	0.0499	0.025	0.0296
0.0	0.0	0.0	15084.6497	1404.2654	NaN	NaN	0.0852	0.8474	0.0297	0.0206	0.0479	0.0253	0.0292
0.0	0.0	0.0	10925.6497	561.2654	NaN	NaN	0.0489	0.8476	0.0297	0.0205	0.0475	0.0254	0.0292
0.0	0.0	0.0	7976.6497	3706.2654	NaN	NaN	0.3172	0.8488	0.0295	0.0203	0.0471	0.0252	0.029
0.0	0.0	0.0	10801.6497	2103.2654	NaN	NaN	0.163	0.8463	0.03	0.0206	0.048	0.0255	0.0296
0.0	0.0	0.0	10441.6497	541.2654	NaN	NaN	0.0493	0.8498	0.0294	0.0204	0.0459	0.0255	0.0291
0.0	0.0	0.0	12963.6497	3336.2654	NaN	NaN	0.2047	0.8524	0.0288	0.0204	0.0443	0.0254	0.0286
0.0	0.0	0.0	16186.6497	999.2654	NaN	NaN	0.0581	0.8532	0.0285	0.0206	0.0438	0.0253	0.0286
0.0	0.0	0.0	13199.6497	2017.2654	NaN	NaN	0.1326	0.8521	0.0287	0.0208	0.0442	0.0252	0.0289
0.0	0.0	0.0	17739.6497	3364.2654	NaN	NaN	0.1594	0.8546	0.0279	0.0207	0.0435	0.0249	0.0285
0.0	0.0	0.0	18071.6497	2583.2654	NaN	NaN	0.1251	0.851	0.0285	0.0211	0.0453	0.0248	0.0293
0.0	0.0	0.0	19115.6497	593.2654	NaN	NaN	0.0301	0.8547	0.0279	0.0206	0.0439	0.0243	0.0287
0.0	0.0	0.0	15598.6497	3597.2654	NaN	NaN	0.1874	0.8538	0.0282	0.0207	0.0443	0.024	0.029
0.0	0.0	0.0	12135.6497	2191.2654	NaN	NaN	0.1529	0.8554	0.0277	0.0204	0.0441	0.0238	0.0286
0.0	0.0	0.0	11920.6497	3357.2654	NaN	NaN	0.2197	0.8521	0.0286	0.0205	0.0453	0.0238	0.0296
0.0	0.0	0.0	10465.6497	4587.2654	NaN	NaN	0.3047	0.8594	0.0274	0.0198	0.042	0.0234	0.028
0.0	0.0	0.0	13063.6497	1657.2654	NaN	NaN	0.1126	0.8552	0.0282	0.0201	0.0438	0.0237	0.029
0.0	0.0	0.0	7438.6497	5546.2654	NaN	NaN	0.4271	0.8578	0.0283	0.0196	0.0425	0.0234	0.0284
0.0	0.0	0.0	7726.6497	2718.2654	NaN	NaN	0.2602	0.8612	0.0282	0.0194	0.0403	0.0234	0.0275
0.0	0.0	0.0	10849.6497	2299.2654	NaN	NaN	0.1749	0.8643	0.0283	0.0192	0.0382	0.0233	0.0266
0.0	0.0	0.0	9511.6497	1021.2654	NaN	NaN	0.097	0.867	0.028	0.019	0.0366	0.0234	0.026
0.0	0.0	0.0	9699.6497	3497.2654	NaN	NaN	0.265	0.866	0.0283	0.019	0.0372	0.0234	0.0261
0.0	0.0	0.0	9450.6497	2275.2654	NaN	NaN	0.194	0.8665	0.0292	0.0188	0.0364	0.0233	0.0258
0.0	0.0	0.0	3146.6497	888.2654	NaN	NaN	0.2201	0.8722	0.0286	0.0187	0.0331	0.0234	0.024
0.0	0.0	0.0	5309.6497	168.2654	NaN	NaN	0.0307	0.8774	0.0275	0.0186	0.0303	0.0234	0.0228
0.0	0.0	0.0	4552.6497	2275.2654	NaN	NaN	0.3332	0.8786	0.0274	0.0185	0.0298	0.0232	0.0225
0.0	0.0	0.0	4651.6497	2270.2654	NaN	NaN	0.328	0.8781	0.0281	0.0185	0.0298	0.0231	0.0224
0.0	0.0	0.0	5571.6497	1728.2654	NaN	NaN	0.2368	0.8799	0.0278	0.0184	0.029	0.0229	0.022
0.0	0.0	0.0	7764.6497	649.2654	NaN	NaN	0.0772	0.8783	0.0286	0.0185	0.0295	0.0231	0.0221
0.0	0.0	0.0	6858.6497	2364.2654	NaN	NaN	0.2563	0.8803	0.0284	0.0183	0.0286	0.0227	0.0217
0.0	0.0	0.0	6967.6497	1989.2654	NaN	NaN	0.2221	0.8821	0.0279	0.0184	0.0277	0.0225	0.0213
0.0	0.0	0.0	6406.6497	2277.2654	NaN	NaN	0.2622	0.8836	0.0275	0.0185	0.027	0.0225	0.0209
0.0	0.0	0.0	2502.6497	1878.2654	NaN	NaN	0.4287	0.8837	0.027	0.019	0.0262	0.0231	0.021
0.0	0.0	0.0	1727.6497	1307.2654	NaN	NaN	0.4307	0.8844	0.0269	0.019	0.0259	0.0229	0.0208
0.0	0.0	0.0	5011.6497	2455.2654	NaN	NaN	0.3288	0.8851	0.0266	0.019	0.0258	0.0227	0.0206
0.0	0.0	0.0	5413.6497	4947.2654	NaN	NaN	0.4775	0.8857	0.0264	0.0191	0.0257	0.0225	0.0205
0.0	0.0	0.0	1972.6497	2317.2654	NaN	NaN	0.5402	0.8875	0.0257	0.0192	0.0252	0.0221	0.0202
0.0	0.0	0.0	651.6497	-666.7346	NaN	NaN	1.3	0.8891	0.0252	0.0193	0.0247	0.0217	0.02
0.0	0.0	0.0	-32.3503	2570.2654	NaN	NaN	1.0127	0.8905	0.0248	0.0194	0.0243	0.0214	0.0197
0.0	0.0	0.0	1695.6497	1067.2654	NaN	NaN	0.3863	0.8911	0.0246	0.0194	0.024	0.0213	0.0196
0.0	0.0	0.0	3492.6497	-261.7346	NaN	NaN	-0.081	0.8915	0.0243	0.0195	0.0241	0.0212	0.0194
0.0	0.0	0.0	2881.6497	4963.2654	NaN	NaN	0.6327	0.8908	0.0245	0.0195	0.0244	0.0214	0.0194
0.0	0.0	0.0	5291.6497	-70.7346	NaN	NaN	-0.0135	0.8911	0.0245	0.0195	0.0242	0.0215	0.0193
0.0	0.0	0.0	3636.6497	1087.2654	NaN	NaN	0.2302	0.8913	0.0244	0.0195	0.0241	0.0215	0.0193
0.0	0.0	0.0	1861.6497	1043.2654	NaN	NaN	0.3591	0.8907	0.0245	0.0195	0.0242	0.0216	0.0194
0.0	0.0	0.0	1287.6497	1668.2654	NaN	NaN	0.5644	0.89	0.0248	0.0195	0.0243	0.0218	0.0196
0.0	0.0	0.0	788.6497	-189.7346	NaN	NaN	-0.3	0.8905	0.0246	0.0193	0.0242	0.0218	0.0197
0.0	0.0	0.0	-769.3503	2521.2654	NaN	NaN	1.3	0.888	0.0255	0.0194	0.0249	0.022	0.0202
0.0	0.0	0.0	-1596.3503	1245.2654	NaN	NaN	-0.3	0.89	0.025	0.019	0.0245	0.0217	0.0198
0.0	0.0	0.0	5794.6497	4508.2654	NaN	NaN	0.4376	0.884	0.0268	0.0195	0.0264	0.0222	0.0211
0.0	0.0	0.0	749.6497	-2390.7346	NaN	NaN	1.3	0.8885	0.0257	0.019	0.0249	0.0217	0.0202
0.0	0.0	0.0	253.6497	1798.2654	NaN	NaN	0.8764	0.8854	0.0265	0.0191	0.0261	0.0219	0.0209
0.0	0.0	0.0	2571.6497	1248.2654	NaN	NaN	0.3268	0.8847	0.0269	0.0188	0.0268	0.0217	0.0211
0.0	0.0	0.0	1539.6497	2328.2654	NaN	NaN	0.6019	0.881	0.0282	0.0191	0.0277	0.0221	0.0218
0.0	0.0	0.0	707.6497	1047.2654	NaN	NaN	0.5968	0.8844	0.0272	0.019	0.0262	0.0221	0.0211
0.0	0.0	0.0	2347.6497	107.2654	NaN	NaN	0.0437	0.8841	0.0273	0.019	0.0263	0.0221	0.0211
0.0	0.0	0.0	-396.3503	1373.2654	NaN	NaN	1.3	0.885	0.0271	0.0188	0.026	0.0221	0.0209
0.0	0.0	0.0	1042.6497	3256.2654	NaN	NaN	0.7575	0.8833	0.0275	0.0189	0.0266	0.0224	0.0213
0.0	0.0	0.0	447.6497	179.2654	NaN	NaN	0.2859	0.8838	0.0274	0.0186	0.0267	0.0225	0.0212
0.0	0.0	0.0	347.6497	1702.2654	NaN	NaN	0.8304	0.8792	0.0284	0.019	0.0284	0.0231	0.0219
0.0	0.0	0.0	3790.6497	2192.2654	NaN	NaN	0.3664	0.8784	0.029	0.019	0.0286	0.0232	0.0219
0.0	0.0	0.0	2051.6497	759.2654	NaN	NaN	0.2701	0.8798	0.0287	0.019	0.0279	0.0232	0.0216
0.0	0.0	0.0	2776.6497	-360.7346	NaN	NaN	-0.1493	0.8805	0.0284	0.0191	0.0274	0.0231	0.0215
0.0	0.0	0.0	1983.6497	1606.2654	NaN	NaN	0.4474	0.8817	0.028	0.019	0.027	0.023	0.0213
0.0	0.0	0.0	4088.6497	-273.7346	NaN	NaN	-0.0718	0.881	0.0281	0.0191	0.0271	0.0231	0.0216
0.0	0.0	0.0	3631.6497	-736.7346	NaN	NaN	-0.2545	0.8819	0.0278	0.019	0.0269	0.023	0.0215
0.0	0.0	0.0	3368.6497	1546.2654	NaN	NaN	0.3146	0.8789	0.0284	0.0193	0.0281	0.0232	0.0222
0.0	0.0	0.0	2578.6497	2887.2654	NaN	NaN	0.5282	0.8769	0.0293	0.0195	0.0285	0.0234	0.0225
0.0	0.0	0.0	2192.6497	-321.7346	NaN	NaN	-0.172	0.8811	0.0282	0.0192	0.0269	0.0228	0.0218
0.0	0.0	0.0	2493.6497	-428.7346	NaN	NaN	-0.2076	0.8809	0.028	0.0194	0.027	0.0228	0.0219
0.0	0.0	0.0	3949.6497	91.2654	NaN	NaN	0.0226	0.8819	0.0278	0.0194	0.0269	0.0224	0.0217
0.0	0.0	0.0	5829.6497	1187.2654	NaN	NaN	0.1692	0.8809	0.0283	0.0195	0.0274	0.022	0.0219
0.0	0.0	0.0	6163.6497	419.2654	NaN	NaN	0.0637	0.8797	0.0289	0.0197	0.0276	0.0219	0.0222
0.0	0.0	0.0	6487.6497	1373.2654	NaN	NaN	0.1747	0.8829	0.0276	0.0194	0.0267	0.0215	0.0218
0.0	0.0	0.0	6970.6497	3878.2654	NaN	NaN	0.3575	0.8783	0.0291	0.02	0.028	0.0217	0.0228
0.0	0.0	0.0	2720.6497	1163.2654	NaN	NaN	0.2995	0.8829	0.0275	0.0196	0.0264	0.0215	0.0221
0.0	0.0	0.0	5697.6497	1557.2654	NaN	NaN	0.2146	0.8823	0.0275	0.0199	0.0265	0.0216	0.0223
0.0	0.0	0.0	5466.6497	3234.2654	NaN	NaN	0.3717	0.8825	0.0274	0.02	0.0264	0.0215	0.0223
0.0	0.0	0.0	5299.6497	691.2654	NaN	NaN	0.1154	0.8838	0.0271	0.0199	0.026	0.0212	0.0221
0.0	0.0	0.0	6524.6497	2984.2654	NaN	NaN	0.3138	0.8827	0.0277	0.02	0.0263	0.0211	0.0223
0.0	0.0	0.0	3332.6497	1082.2654	NaN	NaN	0.2451	0.8857	0.027	0.0194	0.0256	0.0205	0.0217
0.0	0.0	0.0	3925.6497	2042.2654	NaN	NaN	0.3422	0.8827	0.0287	0.0197	0.0264	0.0202	0.0223
0.0	0.0	0.0	4253.6497	1202.2654	NaN	NaN	0.2204	0.8869	0.0277	0.0188	0.0254	0.0195	0.0217
0.0	0.0	0.0	4967.6497	1942.2654	NaN	NaN	0.2811	0.8821	0.0296	0.0192	0.0269	0.0193	0.0228
0.0	0.0	0.0	4402.6497	2677.2654	NaN	NaN	0.3781	0.8817	0.0296	0.0193	0.0269	0.0196	0.0229
0.0	0.0	0.0	3559.6497	227.2654	NaN	NaN	0.06	0.8808	0.0295	0.0195	0.0269	0.0202	0.0231
0.0	0.0	0.0	606.6497	1447.2654	NaN	NaN	0.7046	0.8829	0.0281	0.0194	0.026	0.0207	0.0228
0.0	0.0	0.0	1445.6497	1040.2654	NaN	NaN	0.4185	0.8855	0.027	0.0191	0.0251	0.0208	0.0225
0.0	0.0	0.0	790.6497	118.2654	NaN	NaN	0.1301	0.8872	0.0266	0.0188	0.0246	0.0206	0.0222
0.0	0.0	0.0	1110.6497	1548.2654	NaN	NaN	0.5823	0.8856	0.0276	0.0187	0.0252	0.0202	0.0228
0.0	0.0	0.0	2747.6497	1735.2654	NaN	NaN	0.3871	0.8806	0.0294	0.0191	0.0266	0.0203	0.024
0.0	0.0	0.0	2243.6497	1139.2654	NaN	NaN	0.3368	0.877	0.0304	0.0193	0.0274	0.0211	0.0248
0.0	0.0	0.0	-489.3503	1075.2654	NaN	NaN	1.3	0.8789	0.0294	0.019	0.0265	0.0219	0.0244
0.0	0.0	0.0	1640.6497	1703.2654	NaN	NaN	0.5094	0.8821	0.0281	0.0185	0.0256	0.0219	0.0239
0.0	0.0	0.0	3559.6497	1257.2654	NaN	NaN	0.261	0.8788	0.029	0.0188	0.0263	0.0225	0.0246
0.0	0.0	0.0	2408.6497	-1353.7346	NaN	NaN	-0.3	0.8843	0.027	0.0181	0.0245	0.0223	0.0238
0.0	0.0	0.0	2239.6497	1106.2654	NaN	NaN	0.3306	0.884	0.0273	0.0179	0.0249	0.0218	0.0241
0.0	0.0	0.0	946.6497	-411.7346	NaN	NaN	-0.3	0.8841	0.0274	0.0177	0.025	0.0215	0.0244
0.0	0.0	0.0	3971.6497	1318.2654	NaN	NaN	0.2492	0.885	0.0275	0.0175	0.0248	0.0207	0.0245
0.0	0.0	0.0	2857.6497	2289.2654	NaN	NaN	0.4448	0.8842	0.0282	0.0177	0.025	0.0202	0.0247
0.0	0.0	0.0	1579.6497	-1794.7346	NaN	NaN	1.3	0.8892	0.0269	0.0173	0.0235	0.0193	0.0237
0.0	0.0	0.0	2357.6497	2671.2654	NaN	NaN	0.5312	0.8924	0.0264	0.0172	0.023	0.0177	0.0233
0.0	0.0	0.0	6246.6497	2472.2654	NaN	NaN	0.2836	0.8858	0.0291	0.0185	0.0247	0.0172	0.0247
0.0	0.0	0.0	3660.6497	1545.2654	NaN	NaN	0.2968	0.8897	0.028	0.0182	0.0237	0.017	0.0234
0.0	0.0	0.0	4786.6497	-1320.7346	NaN	NaN	-0.3	0.8957	0.0258	0.0176	0.0222	0.0164	0.0222
0.0	0.0	0.0	3287.6497	218.2654	NaN	NaN	0.0623	0.8954	0.0258	0.018	0.0224	0.0159	0.0225
0.0	0.0	0.0	1054.6497	604.2654	NaN	NaN	0.3643	0.8966	0.0255	0.0179	0.0223	0.0152	0.0225
0.0	0.0	0.0	1808.6497	4194.2654	NaN	NaN	0.6987	0.8934	0.0267	0.0185	0.0234	0.015	0.023
0.0	0.0	0.0	3291.6497	42.2654	NaN	NaN	0.0127	0.8951	0.0263	0.0182	0.0232	0.0148	0.0224
0.0	0.0	0.0	3870.6497	152.2654	NaN	NaN	0.0378	0.8949	0.026	0.0184	0.0236	0.0148	0.0223
0.0	0.0	0.0	5604.6497	2238.2654	NaN	NaN	0.2854	0.8949	0.026	0.0184	0.0238	0.0149	0.022
0.0	0.0	0.0	1500.6497	1323.2654	NaN	NaN	0.4686	0.8984	0.0249	0.018	0.0228	0.0147	0.0212
0.0	0.0	0.0	3989.6497	1406.2654	NaN	NaN	0.2606	0.8985	0.0247	0.0181	0.0229	0.0146	0.0212
0.0	0.0	0.0	2588.6497	5486.2654	NaN	NaN	0.6794	0.895	0.0257	0.0187	0.024	0.0148	0.0218
0.0	0.0	0.0	3097.6497	1239.2654	NaN	NaN	0.2857	0.8959	0.0259	0.0184	0.0235	0.0149	0.0214
0.0	0.0	0.0	3658.6497	1099.2654	NaN	NaN	0.231	0.8983	0.025	0.0181	0.0229	0.0149	0.0208
0.0	0.0	0.0	2208.6497	1912.2654	NaN	NaN	0.464	0.896	0.0256	0.0184	0.0235	0.015	0.0214
0.0	0.0	0.0	852.6497	4105.2654	NaN	NaN	0.828	0.8938	0.0264	0.0185	0.024	0.0152	0.0221
0.0	0.0	0.0	1400.6497	3249.2654	NaN	NaN	0.6988	0.8942	0.0265	0.0182	0.0238	0.0152	0.0222
0.0	0.0	0.0	5873.6497	1336.2654	NaN	NaN	0.1853	0.8867	0.0286	0.0187	0.0259	0.016	0.0242
0.0	0.0	0.0	814.6497	822.2654	NaN	NaN	0.5023	0.8914	0.0276	0.0176	0.0243	0.0156	0.0236
0.0	0.0	0.0	3731.6497	1027.2654	NaN	NaN	0.2159	0.8816	0.0305	0.0184	0.0265	0.016	0.027
0.0	0.0	0.0	4856.6497	3615.2654	NaN	NaN	0.4267	0.8763	0.0323	0.0188	0.0282	0.0159	0.0285
0.0	0.0	0.0	2594.6497	468.2654	NaN	NaN	0.1529	0.8829	0.0312	0.018	0.0265	0.0153	0.0261
0.0	0.0	0.0	779.6497	2213.2654	NaN	NaN	0.7395	0.8866	0.0302	0.0174	0.0253	0.0152	0.0253
0.0	0.0	0.0	1778.6497	-881.7346	NaN	NaN	-0.3	0.8854	0.0309	0.0172	0.0247	0.0151	0.0267
0.0	0.0	0.0	2175.6497	4851.2654	NaN	NaN	0.6904	0.8696	0.0354	0.0182	0.0285	0.0162	0.0321
0.0	0.0	0.0	2512.6497	1705.2654	NaN	NaN	0.4043	0.8705	0.0365	0.018	0.0273	0.0161	0.0316
0.0	0.0	0.0	4566.6497	1798.2654	NaN	NaN	0.2825	0.8625	0.039	0.0187	0.0286	0.0166	0.0346
0.0	0.0	0.0	3475.6497	4075.2654	NaN	NaN	0.5397	0.8549	0.0413	0.0193	0.0305	0.0167	0.0373
0.0	0.0	0.0	-438.3503	3228.2654	NaN	NaN	1.1571	0.8567	0.0413	0.0195	0.0301	0.0163	0.036
0.0	0.0	0.0	942.6497	2531.2654	NaN	NaN	0.7286	0.8588	0.0418	0.02	0.029	0.0158	0.0347
0.0	0.0	0.0	1991.6497	4407.2654	NaN	NaN	0.6888	0.8559	0.0429	0.0211	0.0302	0.0158	0.0342
0.0	0.0	0.0	980.6497	2492.2654	NaN	NaN	0.7176	0.8658	0.0403	0.0205	0.0282	0.015	0.0302
0.0	0.0	0.0	1812.6497	3479.2654	NaN	NaN	0.6575	0.8677	0.0393	0.021	0.029	0.0148	0.0282
0.0	0.0	0.0	1236.6497	541.2654	NaN	NaN	0.3044	0.8785	0.0353	0.0199	0.0274	0.0142	0.0246
0.0	0.0	0.0	2769.6497	-1289.7346	NaN	NaN	-0.3	0.8809	0.0336	0.0205	0.0273	0.0136	0.024
0.0	0.0	0.0	2602.6497	1934.2654	NaN	NaN	0.4263	0.8703	0.0369	0.0233	0.03	0.0133	0.0262
0.0	0.0	0.0	2577.6497	1.2654	NaN	NaN	0.0005	0.8607	0.0402	0.0257	0.0325	0.0133	0.0277
0.0	0.0	0.0	1095.6497	3671.2654	NaN	NaN	0.7702	0.8546	0.0418	0.027	0.0346	0.0138	0.0281
0.0	0.0	0.0	2046.6497	369.2654	NaN	NaN	0.1528	0.8636	0.0392	0.0253	0.0329	0.0139	0.0251
0.0	0.0	0.0	808.6497	-53.7346	NaN	NaN	-0.0712	0.8743	0.0351	0.0236	0.0308	0.0135	0.0227
0.0	0.0	0.0	2583.6497	1658.2654	NaN	NaN	0.3909	0.8654	0.0371	0.0258	0.0332	0.0139	0.0246
0.0	0.0	0.0	568.6497	1034.2654	NaN	NaN	0.6452	0.8697	0.0362	0.0248	0.0323	0.0139	0.0231
0.0	0.0	0.0	2524.6497	3268.2654	NaN	NaN	0.5642	0.8656	0.0372	0.0254	0.0337	0.0149	0.0232
0.0	0.0	0.0	1322.6497	-1025.7346	NaN	NaN	-0.3	0.8773	0.0332	0.0228	0.0312	0.0151	0.0204
0.0	0.0	0.0	1492.6497	-874.7346	NaN	NaN	-0.3	0.8826	0.0308	0.0216	0.03	0.0153	0.0196
0.0	0.0	0.0	1575.6497	262.2654	NaN	NaN	0.1427	0.8838	0.03	0.0214	0.0296	0.0155	0.0196
0.0	0.0	0.0	5466.6497	-2214.7346	NaN	NaN	-0.3	0.8796	0.0309	0.0218	0.0309	0.0159	0.0208
0.0	0.0	0.0	1570.6497	-625.7346	NaN	NaN	-0.3	0.8784	0.0312	0.0217	0.0311	0.0161	0.0215
0.0	0.0	0.0	3351.6497	1602.2654	NaN	NaN	0.3234	0.8728	0.0323	0.0221	0.0331	0.0165	0.0233
0.0	0.0	0.0	5654.6497	2419.2654	NaN	NaN	0.2996	0.8723	0.0322	0.0218	0.0333	0.0164	0.024
0.0	0.0	0.0	-70.3503	-446.7346	NaN	NaN	0.8639	0.8852	0.029	0.0196	0.0295	0.015	0.0216
0.0	0.0	0.0	1827.6497	598.2654	NaN	NaN	0.2466	0.8842	0.0296	0.0196	0.0295	0.0141	0.023
0.0	0.0	0.0	4158.6497	-552.7346	NaN	NaN	-0.1533	0.8751	0.0331	0.0208	0.0315	0.0138	0.0257
0.0	0.0	0.0	4869.6497	2752.2654	NaN	NaN	0.3611	0.8696	0.0349	0.0212	0.0333	0.0139	0.0271
0.0	0.0	0.0	2583.6497	887.2654	NaN	NaN	0.2556	0.8812	0.0325	0.0191	0.0299	0.013	0.0243
0.0	0.0	0.0	2402.6497	1001.2654	NaN	NaN	0.2942	0.8843	0.0315	0.0183	0.0291	0.0125	0.0244
0.0	0.0	0.0	2359.6497	2463.2654	NaN	NaN	0.5107	0.8843	0.0314	0.0182	0.0293	0.0121	0.0248
0.0	0.0	0.0	2284.6497	3945.2654	NaN	NaN	0.6333	0.8837	0.0315	0.0181	0.0296	0.0121	0.025
0.0	0.0	0.0	4355.6497	1771.2654	NaN	NaN	0.2891	0.8851	0.031	0.0179	0.0293	0.0121	0.0246
0.0	0.0	0.0	4917.6497	2742.2654	NaN	NaN	0.358	0.8825	0.0309	0.0181	0.0311	0.0125	0.025
0.0	0.0	0.0	3382.6497	5143.2654	NaN	NaN	0.6033	0.8832	0.0302	0.0179	0.0311	0.0132	0.0244
0.0	0.0	0.0	1658.6497	-18.7346	NaN	NaN	-0.0114	0.8955	0.0277	0.0166	0.0261	0.013	0.0211
0.0	0.0	0.0	1719.6497	1020.2654	NaN	NaN	0.3724	0.8999	0.026	0.0163	0.0245	0.013	0.0202
0.0	0.0	0.0	-334.3503	999.2654	NaN	NaN	1.3	0.9032	0.0246	0.0161	0.0236	0.0129	0.0196
0.0	0.0	0.0	3720.6497	2489.2654	NaN	NaN	0.4009	0.9014	0.0249	0.0164	0.0241	0.0132	0.02
0.0	0.0	0.0	2422.6497	1572.2654	NaN	NaN	0.3936	0.9042	0.0239	0.0162	0.0232	0.0132	0.0193
0.0	0.0	0.0	2703.6497	-362.7346	NaN	NaN	-0.155	0.905	0.0236	0.0163	0.0227	0.0132	0.0192
0.0	0.0	0.0	4407.6497	2945.2654	NaN	NaN	0.4006	0.9034	0.024	0.0167	0.023	0.0132	0.0196
0.0	0.0	0.0	6263.6497	4533.2654	NaN	NaN	0.4199	0.8995	0.025	0.0174	0.0243	0.0137	0.0201
0.0	0.0	0.0	6738.6497	2592.2654	NaN	NaN	0.2778	0.9027	0.024	0.0169	0.0234	0.0139	0.0192
0.0	0.0	0.0	1069.6497	824.2654	NaN	NaN	0.4352	0.9078	0.0225	0.0161	0.0217	0.0137	0.0183
0.0	0.0	0.0	2742.6497	-1292.7346	NaN	NaN	-0.3	0.9098	0.0218	0.0159	0.021	0.0134	0.0181
0.0	0.0	0.0	5577.6497	281.2654	NaN	NaN	0.048	0.9086	0.0221	0.0163	0.0213	0.0133	0.0185
0.0	0.0	0.0	5180.6497	834.2654	NaN	NaN	0.1387	0.9039	0.0233	0.0171	0.0228	0.0136	0.0194
0.0	0.0	0.0	1457.6497	1134.2654	NaN	NaN	0.4376	0.9041	0.0231	0.0171	0.0227	0.0135	0.0195
0.0	0.0	0.0	2075.6497	-80.7346	NaN	NaN	-0.0405	0.903	0.0235	0.0174	0.0229	0.0134	0.0197
0.0	0.0	0.0	2973.6497	3570.2654	NaN	NaN	0.5456	0.8985	0.0246	0.0183	0.0244	0.0137	0.0205
0.0	0.0	0.0	-834.3503	-628.7346	NaN	NaN	0.4297	0.901	0.0241	0.0182	0.0233	0.0135	0.02
0.0	0.0	0.0	4665.6497	2286.2654	NaN	NaN	0.3289	0.8954	0.0257	0.0193	0.0249	0.014	0.0208
0.0	0.0	0.0	6012.6497	2012.2654	NaN	NaN	0.2508	0.8922	0.0264	0.0197	0.0261	0.0146	0.0211
0.0	0.0	0.0	4605.6497	1732.2654	NaN	NaN	0.2733	0.8942	0.0257	0.0193	0.0255	0.0146	0.0206
0.0	0.0	0.0	3021.6497	2999.2654	NaN	NaN	0.4981	0.8972	0.0248	0.0189	0.0244	0.0145	0.0202
0.0	0.0	0.0	5621.6497	1000.2654	NaN	NaN	0.1511	0.8983	0.0245	0.0189	0.0239	0.0142	0.0202
0.0	0.0	0.0	7111.6497	3341.2654	NaN	NaN	0.3196	0.8947	0.0254	0.0196	0.0249	0.0145	0.0209
0.0	0.0	0.0	3880.6497	2743.2654	NaN	NaN	0.4141	0.8912	0.0263	0.0203	0.0262	0.0149	0.0212
0.0	0.0	0.0	7975.6497	3732.2654	NaN	NaN	0.3188	0.887	0.027	0.0206	0.0279	0.0156	0.0219
0.0	0.0	0.0	2802.6497	3499.2654	NaN	NaN	0.5553	0.8868	0.027	0.0207	0.0278	0.0162	0.0215
0.0	0.0	0.0	1455.6497	587.2654	NaN	NaN	0.2875	0.8917	0.0257	0.0201	0.026	0.0159	0.0205
0.0	0.0	0.0	782.6497	193.2654	NaN	NaN	0.198	0.8974	0.0245	0.0195	0.0242	0.0151	0.0193
0.0	0.0	0.0	3239.6497	1539.2654	NaN	NaN	0.3221	0.8932	0.0252	0.0204	0.0256	0.0153	0.0204
0.0	0.0	0.0	1521.6497	1241.2654	NaN	NaN	0.4493	0.8914	0.0255	0.0208	0.0263	0.0153	0.0206
0.0	0.0	0.0	3340.6497	3515.2654	NaN	NaN	0.5127	0.8846	0.0265	0.0217	0.0293	0.0162	0.0217
0.0	0.0	0.0	3082.6497	2625.2654	NaN	NaN	0.4599	0.8842	0.0265	0.0215	0.0297	0.0165	0.0216
0.0	0.0	0.0	409.6497	536.2654	NaN	NaN	0.5669	0.8878	0.0258	0.0211	0.0283	0.0162	0.0207
0.0	0.0	0.0	725.6497	1445.2654	NaN	NaN	0.6657	0.8911	0.025	0.0206	0.0275	0.0158	0.0199
0.0	0.0	0.0	2067.6497	-21.7346	NaN	NaN	-0.0106	0.8904	0.0249	0.0206	0.0281	0.016	0.02
0.0	0.0	0.0	4154.6497	3359.2654	NaN	NaN	0.4471	0.8871	0.0253	0.0209	0.0294	0.0166	0.0206
0.0	0.0	0.0	6996.6497	85.2654	NaN	NaN	0.012	0.8879	0.0252	0.0208	0.0293	0.0165	0.0204
0.0	0.0	0.0	6169.6497	2655.2654	NaN	NaN	0.3009	0.8866	0.0254	0.0208	0.0297	0.0168	0.0207
0.0	0.0	0.0	3553.6497	976.2654	NaN	NaN	0.2155	0.8879	0.0254	0.0208	0.0289	0.0165	0.0206
0.0	0.0	0.0	3246.6497	2949.2654	NaN	NaN	0.476	0.8875	0.0255	0.0208	0.0288	0.0164	0.0208
0.0	0.0	0.0	4420.6497	1307.2654	NaN	NaN	0.2282	0.8868	0.0258	0.021	0.0289	0.0165	0.021
0.0	0.0	0.0	2975.6497	2284.2654	NaN	NaN	0.4343	0.885	0.0262	0.0213	0.0294	0.0167	0.0214
0.0	0.0	0.0	2831.6497	1803.2654	NaN	NaN	0.3891	0.8855	0.0262	0.0211	0.0293	0.0167	0.0212
0.0	0.0	0.0	4897.6497	1264.2654	NaN	NaN	0.2052	0.8854	0.0261	0.0212	0.0293	0.0168	0.0212
0.0	0.0	0.0	4033.6497	957.2654	NaN	NaN	0.1918	0.8902	0.0251	0.0204	0.0278	0.016	0.0205
0.0	0.0	0.0	3020.6497	25.2654	NaN	NaN	0.0083	0.8931	0.0245	0.0201	0.0269	0.0152	0.0202
0.0	0.0	0.0	3649.6497	-820.7346	NaN	NaN	-0.2901	0.8888	0.0258	0.0208	0.028	0.0153	0.0213
0.0	0.0	0.0	3079.6497	1474.2654	NaN	NaN	0.3237	0.882	0.0277	0.0218	0.03	0.0158	0.0227
0.0	0.0	0.0	43.6497	2950.2654	NaN	NaN	0.9854	0.8788	0.0288	0.0224	0.031	0.0162	0.0229
0.0	0.0	0.0	5135.6497	3468.2654	NaN	NaN	0.4031	0.8759	0.0295	0.0227	0.0321	0.0168	0.023
0.0	0.0	0.0	-700.3503	2132.2654	NaN	NaN	1.3	0.8906	0.0261	0.0204	0.0277	0.0154	0.0199
0.0	0.0	0.0	2052.6497	-221.7346	NaN	NaN	-0.1211	0.895	0.0248	0.0198	0.0263	0.0149	0.0192
0.0	0.0	0.0	2049.6497	1894.2654	NaN	NaN	0.4803	0.8957	0.0246	0.0198	0.0261	0.0146	0.0192
0.0	0.0	0.0	2254.6497	1739.2654	NaN	NaN	0.4355	0.8895	0.0261	0.0207	0.028	0.0151	0.0205
0.0	0.0	0.0	3960.6497	3003.2654	NaN	NaN	0.4313	0.8851	0.0273	0.0215	0.0293	0.0154	0.0214
0.0	0.0	0.0	3234.6497	1609.2654	NaN	NaN	0.3322	0.8845	0.0275	0.0216	0.0296	0.0153	0.0216
0.0	0.0	0.0	1201.6497	2125.2654	NaN	NaN	0.6388	0.8838	0.0278	0.0217	0.0297	0.0153	0.0217
0.0	0.0	0.0	1570.6497	3369.2654	NaN	NaN	0.682	0.8846	0.0278	0.0216	0.0294	0.0153	0.0213
0.0	0.0	0.0	1932.6497	2690.2654	NaN	NaN	0.5819	0.883	0.0281	0.0219	0.03	0.0158	0.0213
0.0	0.0	0.0	4293.6497	4086.2654	NaN	NaN	0.4876	0.8849	0.0274	0.0215	0.0295	0.0159	0.0208
0.0	0.0	0.0	1601.6497	356.2654	NaN	NaN	0.182	0.8957	0.0248	0.0198	0.0262	0.0147	0.0188
0.0	0.0	0.0	2492.6497	-2061.7346	NaN	NaN	-0.3	0.898	0.0241	0.0193	0.0257	0.0142	0.0188
0.0	0.0	0.0	3741.6497	3068.2654	NaN	NaN	0.4506	0.8896	0.0258	0.0206	0.0284	0.0147	0.0209
0.0	0.0	0.0	3651.6497	1145.2654	NaN	NaN	0.2388	0.8877	0.0264	0.021	0.0289	0.0146	0.0214
0.0	0.0	0.0	7217.6497	566.2654	NaN	NaN	0.0727	0.8823	0.028	0.022	0.0303	0.0149	0.0224
0.0	0.0	0.0	3599.6497	1678.2654	NaN	NaN	0.318	0.8773	0.0292	0.0225	0.032	0.0154	0.0236
0.0	0.0	0.0	3927.6497	1656.2654	NaN	NaN	0.2966	0.8766	0.0295	0.0224	0.0322	0.0155	0.0237
0.0	0.0	0.0	5713.6497	1674.2654	NaN	NaN	0.2266	0.8789	0.0292	0.0222	0.0314	0.0154	0.023
0.0	0.0	0.0	6627.6497	-1152.7346	NaN	NaN	-0.2105	0.8821	0.0283	0.0215	0.0306	0.0151	0.0224
0.0	0.0	0.0	3634.6497	1818.2654	NaN	NaN	0.3334	0.8813	0.0283	0.0214	0.0308	0.0153	0.0229
0.0	0.0	0.0	3259.6497	-137.7346	NaN	NaN	-0.0441	0.8866	0.0273	0.0206	0.029	0.0147	0.0217
0.0	0.0	0.0	5859.6497	1983.2654	NaN	NaN	0.2529	0.8852	0.0276	0.021	0.0292	0.0149	0.0221
0.0	0.0	0.0	4318.6497	1170.2654	NaN	NaN	0.2132	0.8918	0.0262	0.0201	0.027	0.0141	0.0208
0.0	0.0	0.0	6646.6497	2045.2654	NaN	NaN	0.2353	0.8844	0.0281	0.0214	0.0289	0.0146	0.0226
0.0	0.0	0.0	7013.6497	5006.2654	NaN	NaN	0.4165	0.8757	0.03	0.0228	0.0317	0.0155	0.0244
0.0	0.0	0.0	2537.6497	570.2654	NaN	NaN	0.1835	0.8819	0.0289	0.0217	0.0296	0.0151	0.0228
0.0	0.0	0.0	4217.6497	-363.7346	NaN	NaN	-0.0944	0.886	0.028	0.0212	0.0282	0.0147	0.022
0.0	0.0	0.0	5346.6497	1634.2654	NaN	NaN	0.2341	0.8864	0.028	0.0213	0.0278	0.0145	0.022
0.0	0.0	0.0	7713.6497	19.2654	NaN	NaN	0.0025	0.8855	0.0284	0.0215	0.0279	0.0145	0.0224
0.0	0.0	0.0	5179.6497	4523.2654	NaN	NaN	0.4662	0.8862	0.0283	0.0214	0.0275	0.0143	0.0223
0.0	0.0	0.0	7084.6497	2502.2654	NaN	NaN	0.261	0.8808	0.0298	0.0222	0.029	0.0147	0.0234
0.0	0.0	0.0	8374.6497	5142.2654	NaN	NaN	0.3804	0.88	0.0301	0.0224	0.0293	0.0151	0.0232
0.0	0.0	0.0	2027.6497	1686.2654	NaN	NaN	0.454	0.8895	0.0278	0.0211	0.0263	0.0145	0.0209
0.0	0.0	0.0	643.6497	-1294.7346	NaN	NaN	1.3	0.8954	0.0259	0.0202	0.0245	0.0141	0.0197
0.0	0.0	0.0	2886.6497	1607.2654	NaN	NaN	0.3577	0.8952	0.0259	0.0205	0.0245	0.014	0.0199
0.0	0.0	0.0	4261.6497	679.2654	NaN	NaN	0.1375	0.8924	0.0266	0.0209	0.0253	0.0141	0.0206
0.0	0.0	0.0	3605.6497	3904.2654	NaN	NaN	0.5199	0.8909	0.0269	0.0211	0.0258	0.0142	0.0211
0.0	0.0	0.0	-148.3503	1123.2654	NaN	NaN	1.1522	0.8909	0.0272	0.021	0.0258	0.014	0.0211
0.0	0.0	0.0	4743.6497	4545.2654	NaN	NaN	0.4893	0.8839	0.0291	0.0218	0.028	0.0147	0.0224
0.0	0.0	0.0	825.6497	1797.2654	NaN	NaN	0.6852	0.8917	0.0273	0.0208	0.0255	0.0144	0.0203
0.0	0.0	0.0	1833.6497	131.2654	NaN	NaN	0.0668	0.8952	0.0261	0.0201	0.0247	0.0144	0.0195
0.0	0.0	0.0	907.6497	1326.2654	NaN	NaN	0.5937	0.8996	0.0246	0.0194	0.0234	0.0142	0.0188
0.0	0.0	0.0	766.6497	-1392.7346	NaN	NaN	1.3	0.9008	0.0238	0.0191	0.0231	0.0142	0.0189
0.0	0.0	0.0	3353.6497	-399.7346	NaN	NaN	-0.1353	0.9002	0.0237	0.0192	0.0234	0.0141	0.0195
0.0	0.0	0.0	2352.6497	1925.2654	NaN	NaN	0.45	0.895	0.0249	0.0197	0.0253	0.0143	0.0209
0.0	0.0	0.0	5189.6497	1983.2654	NaN	NaN	0.2765	0.8903	0.0261	0.0201	0.0267	0.0147	0.022
0.0	0.0	0.0	1954.6497	2019.2654	NaN	NaN	0.5081	0.8928	0.0255	0.0197	0.0259	0.0148	0.0213
0.0	0.0	0.0	2874.6497	378.2654	NaN	NaN	0.1163	0.8934	0.0252	0.0196	0.0256	0.015	0.0212
0.0	0.0	0.0	1602.6497	1722.2654	NaN	NaN	0.518	0.8942	0.0249	0.0196	0.0251	0.0153	0.0209
0.0	0.0	0.0	1571.6497	1664.2654	NaN	NaN	0.5143	0.8944	0.0247	0.0198	0.0248	0.0157	0.0206
0.0	0.0	0.0	3704.6497	179.2654	NaN	NaN	0.0462	0.894	0.0246	0.02	0.0246	0.0163	0.0204
0.0	0.0	0.0	-302.3503	1103.2654	NaN	NaN	1.3	0.8958	0.0236	0.02	0.0239	0.0167	0.0199
0.0	0.0	0.0	808.6497	2043.2654	NaN	NaN	0.7165	0.8935	0.0238	0.0208	0.0243	0.0176	0.02
0.0	0.0	0.0	-1165.3503	-262.7346	NaN	NaN	0.184	0.8976	0.0223	0.0199	0.023	0.0177	0.0194
0.0	0.0	0.0	-836.3503	2589.2654	NaN	NaN	1.3	0.8931	0.023	0.0213	0.0245	0.0178	0.0203
0.0	0.0	0.0	1549.6497	-1042.7346	NaN	NaN	-0.3	0.898	0.0219	0.0201	0.0234	0.0173	0.0193
0.0	0.0	0.0	707.6497	4772.2654	NaN	NaN	0.8709	0.8925	0.0231	0.0215	0.0249	0.0177	0.0203
0.0	0.0	0.0	1882.6497	-805.7346	NaN	NaN	-0.3	0.8944	0.0229	0.0209	0.0244	0.0178	0.0196
0.0	0.0	0.0	681.6497	2000.2654	NaN	NaN	0.7458	0.8955	0.0224	0.0207	0.024	0.0178	0.0196
0.0	0.0	0.0	2682.6497	4377.2654	NaN	NaN	0.62	0.8928	0.0231	0.0213	0.0247	0.0181	0.02
0.0	0.0	0.0	2349.6497	-1221.7346	NaN	NaN	-0.3	0.8953	0.0224	0.0205	0.0239	0.0183	0.0196
0.0	0.0	0.0	767.6497	53.2654	NaN	NaN	0.0649	0.8954	0.022	0.0205	0.024	0.0183	0.0199
0.0	0.0	0.0	6230.6497	2099.2654	NaN	NaN	0.252	0.8924	0.0229	0.021	0.0251	0.0182	0.0203
0.0	0.0	0.0	4010.6497	1918.2654	NaN	NaN	0.3235	0.8921	0.0233	0.0207	0.0253	0.0184	0.0202
0.0	0.0	0.0	104.6497	141.2654	NaN	NaN	0.5744	0.8931	0.0228	0.0203	0.025	0.0187	0.0202
0.0	0.0	0.0	650.6497	812.2654	NaN	NaN	0.5552	0.8935	0.0227	0.0201	0.0248	0.0187	0.0202
0.0	0.0	0.0	1657.6497	1101.2654	NaN	NaN	0.3992	0.8926	0.0231	0.0202	0.0249	0.0189	0.0204
0.0	0.0	0.0	2070.6497	-1085.7346	NaN	NaN	-0.3	0.8944	0.0226	0.0198	0.0244	0.0188	0.0201
0.0	0.0	0.0	1661.6497	1662.2654	NaN	NaN	0.5001	0.8932	0.0228	0.02	0.0246	0.0191	0.0203
0.0	0.0	0.0	1426.6497	-1211.7346	NaN	NaN	-0.3	0.8959	0.022	0.0194	0.0236	0.019	0.0201
0.0	0.0	0.0	2881.6497	-405.7346	NaN	NaN	-0.1639	0.8969	0.0216	0.0193	0.0233	0.0188	0.0201
0.0	0.0	0.0	4576.6497	-686.7346	NaN	NaN	-0.1765	0.8985	0.0213	0.019	0.023	0.0182	0.02
0.0	0.0	0.0	2883.6497	3294.2654	NaN	NaN	0.5332	0.8978	0.022	0.0191	0.0233	0.0179	0.0201
0.0	0.0	0.0	4518.6497	1572.2654	NaN	NaN	0.2581	0.8979	0.022	0.0189	0.0232	0.0182	0.0198
0.0	0.0	0.0	2857.6497	-362.7346	NaN	NaN	-0.1454	0.8986	0.0215	0.0189	0.0227	0.0185	0.0198
0.0	0.0	0.0	1896.6497	1800.2654	NaN	NaN	0.487	0.8986	0.0214	0.019	0.0225	0.0186	0.0199
0.0	0.0	0.0	741.6497	4236.2654	NaN	NaN	0.851	0.8984	0.0213	0.019	0.0225	0.0188	0.0199
0.0	0.0	0.0	1041.6497	-70.7346	NaN	NaN	-0.0729	0.8995	0.021	0.0188	0.0222	0.0188	0.0197
0.0	0.0	0.0	-1571.3503	673.2654	NaN	NaN	-0.3	0.8998	0.0207	0.0188	0.0223	0.0188	0.0196
0.0	0.0	0.0	1579.6497	-649.7346	NaN	NaN	-0.3	0.9007	0.0205	0.0188	0.0223	0.0184	0.0193
0.0	0.0	0.0	1506.6497	4519.2654	NaN	NaN	0.75	0.8984	0.0212	0.0193	0.0231	0.0185	0.0195
0.0	0.0	0.0	515.6497	-994.7346	NaN	NaN	1.3	0.9016	0.0204	0.0186	0.0221	0.0184	0.019
0.0	0.0	0.0	-273.3503	1975.2654	NaN	NaN	1.1606	0.9011	0.0204	0.0187	0.0221	0.0185	0.0192
0.0	0.0	0.0	-345.3503	-573.7346	NaN	NaN	0.6242	0.9022	0.0201	0.0184	0.0217	0.0185	0.0192
0.0	0.0	0.0	168.6497	810.2654	NaN	NaN	0.8277	0.903	0.0198	0.0184	0.0216	0.0182	0.019
0.0	0.0	0.0	673.6497	-20.7346	NaN	NaN	-0.0318	0.9041	0.0195	0.0182	0.0214	0.018	0.0188
0.0	0.0	0.0	92.6497	805.2654	NaN	NaN	0.8968	0.9036	0.0195	0.0184	0.0216	0.0179	0.019
0.0	0.0	0.0	1001.6497	2274.2654	NaN	NaN	0.6942	0.9029	0.0198	0.0184	0.0219	0.0178	0.0192
0.0	0.0	0.0	845.6497	2695.2654	NaN	NaN	0.7612	0.9013	0.0206	0.0186	0.0224	0.0177	0.0195
0.0	0.0	0.0	-438.3503	3024.2654	NaN	NaN	1.1695	0.9016	0.0206	0.0184	0.0221	0.0177	0.0195
0.0	0.0	0.0	2824.6497	1254.2654	NaN	NaN	0.3075	0.9005	0.021	0.0186	0.0223	0.0179	0.0198
0.0	0.0	0.0	868.6497	1359.2654	NaN	NaN	0.6101	0.9011	0.0208	0.0185	0.022	0.0178	0.0197
0.0	0.0	0.0	2385.6497	737.2654	NaN	NaN	0.2361	0.9005	0.021	0.0186	0.0221	0.0178	0.0199
0.0	0.0	0.0	2643.6497	3008.2654	NaN	NaN	0.5323	0.8996	0.0213	0.0187	0.0223	0.018	0.0201
0.0	0.0	0.0	2512.6497	2018.2654	NaN	NaN	0.4454	0.8981	0.0217	0.0189	0.0225	0.0183	0.0204
0.0	0.0	0.0	2898.6497	469.2654	NaN	NaN	0.1393	0.8995	0.0212	0.0187	0.0221	0.0182	0.0203
0.0	0.0	0.0	4084.6497	1701.2654	NaN	NaN	0.294	0.899	0.0215	0.0187	0.0223	0.018	0.0205
0.0	0.0	0.0	2701.6497	522.2654	NaN	NaN	0.162	0.9006	0.0214	0.0182	0.022	0.0175	0.0203
0.0	0.0	0.0	2691.6497	3354.2654	NaN	NaN	0.5548	0.8997	0.0219	0.0183	0.0222	0.0176	0.0204
0.0	0.0	0.0	1915.6497	1324.2654	NaN	NaN	0.4087	0.9002	0.0216	0.0182	0.0219	0.0179	0.0201
0.0	0.0	0.0	1912.6497	1001.2654	NaN	NaN	0.3436	0.9	0.0215	0.0183	0.0217	0.0183	0.0202
0.0	0.0	0.0	1424.6497	240.2654	NaN	NaN	0.1443	0.9002	0.0211	0.0183	0.0214	0.0186	0.0204
0.0	0.0	0.0	542.6497	2075.2654	NaN	NaN	0.7927	0.9011	0.0209	0.0182	0.0212	0.0183	0.0204
0.0	0.0	0.0	974.6497	1316.2654	NaN	NaN	0.5746	0.9012	0.021	0.0181	0.0212	0.0182	0.0204
0.0	0.0	0.0	1305.6497	1226.2654	NaN	NaN	0.4843	0.902	0.0207	0.018	0.0211	0.0181	0.0202
0.0	0.0	0.0	5261.6497	2800.2654	NaN	NaN	0.3473	0.9004	0.0213	0.0182	0.0213	0.0182	0.0205
0.0	0.0	0.0	-1206.3503	190.2654	NaN	NaN	-0.1873	0.901	0.0208	0.0181	0.021	0.0187	0.0204
0.0	0.0	0.0	2243.6497	657.2654	NaN	NaN	0.2266	0.9013	0.0208	0.0181	0.0209	0.0185	0.0205
0.0	0.0	0.0	1322.6497	1892.2654	NaN	NaN	0.5886	0.9011	0.0207	0.0182	0.0209	0.0186	0.0204
0.0	0.0	0.0	722.6497	236.2654	NaN	NaN	0.2464	0.901	0.0207	0.0182	0.021	0.0188	0.0203
0.0	0.0	0.0	1414.6497	1682.2654	NaN	NaN	0.5432	0.9008	0.0207	0.0183	0.021	0.0188	0.0204
0.0	0.0	0.0	-1300.3503	1201.2654	NaN	NaN	-0.3	0.9001	0.0207	0.0184	0.0212	0.019	0.0205
0.0	0.0	0.0	-1008.3503	-692.7346	NaN	NaN	0.4072	0.901	0.0202	0.0182	0.0212	0.019	0.0204
0.0	0.0	0.0	1339.6497	1096.2654	NaN	NaN	0.45	0.9025	0.0195	0.0182	0.0214	0.0184	0.0201
0.0	0.0	0.0	925.6497	3007.2654	NaN	NaN	0.7646	0.9016	0.0197	0.0184	0.0222	0.0178	0.0202
0.0	0.0	0.0	281.6497	4372.2654	NaN	NaN	0.9395	0.8998	0.0208	0.0186	0.0229	0.0177	0.0202
0.0	0.0	0.0	1036.6497	1356.2654	NaN	NaN	0.5668	0.9007	0.0203	0.0185	0.0224	0.0182	0.0199
0.0	0.0	0.0	2566.6497	-2676.7346	NaN	NaN	1.3	0.9003	0.0201	0.0184	0.022	0.019	0.0202
0.0	0.0	0.0	855.6497	-798.7346	NaN	NaN	-0.3	0.8989	0.0199	0.0189	0.0222	0.0194	0.0207
0.0	0.0	0.0	-1457.3503	1376.2654	NaN	NaN	-0.3	0.8985	0.0195	0.0193	0.0223	0.0195	0.021
0.0	0.0	0.0	1335.6497	1461.2654	NaN	NaN	0.5225	0.8997	0.019	0.0193	0.0223	0.019	0.0207
0.0	0.0	0.0	2802.6497	1868.2654	NaN	NaN	0.4	0.8974	0.0195	0.02	0.0232	0.019	0.0209
0.0	0.0	0.0	3338.6497	832.2654	NaN	NaN	0.1995	0.8987	0.0195	0.0196	0.0229	0.0188	0.0205
0.0	0.0	0.0	2781.6497	3704.2654	NaN	NaN	0.5711	0.8966	0.0201	0.02	0.0234	0.0192	0.0207
0.0	0.0	0.0	-24.3503	-366.7346	NaN	NaN	0.9377	0.8986	0.0198	0.0193	0.0227	0.0192	0.0204
0.0	0.0	0.0	1751.6497	1126.2654	NaN	NaN	0.3913	0.8979	0.0198	0.0195	0.023	0.0194	0.0205
0.0	0.0	0.0	535.6497	930.2654	NaN	NaN	0.6346	0.8997	0.0193	0.0191	0.0227	0.0191	0.0201
0.0	0.0	0.0	2026.6497	1281.2654	NaN	NaN	0.3873	0.8992	0.0192	0.0192	0.0231	0.0192	0.0201
0.0	0.0	0.0	847.6497	-1522.7346	NaN	NaN	1.3	0.9014	0.0187	0.0187	0.0225	0.019	0.0197
0.0	0.0	0.0	3707.6497	2772.2654	NaN	NaN	0.4278	0.8995	0.0191	0.0191	0.0232	0.0191	0.02
0.0	0.0	0.0	2414.6497	448.2654	NaN	NaN	0.1566	0.9008	0.0189	0.0187	0.0227	0.019	0.0198
0.0	0.0	0.0	-7.3503	22.2654	NaN	NaN	1.3	0.9001	0.019	0.019	0.023	0.019	0.0198
0.0	0.0	0.0	3662.6497	447.2654	NaN	NaN	0.1088	0.8996	0.0192	0.0191	0.0232	0.0191	0.0198
0.0	0.0	0.0	3719.6497	25.2654	NaN	NaN	0.0067	0.9005	0.0191	0.0189	0.0229	0.0189	0.0197
0.0	0.0	0.0	3489.6497	1712.2654	NaN	NaN	0.3292	0.9001	0.0191	0.0189	0.0229	0.0191	0.0199
0.0	0.0	0.0	-937.3503	-256.7346	NaN	NaN	0.215	0.9018	0.0186	0.0184	0.0224	0.019	0.0198
0.0	0.0	0.0	4679.6497	2912.2654	NaN	NaN	0.3836	0.8974	0.0195	0.0194	0.0238	0.0195	0.0204
0.0	0.0	0.0	563.6497	593.2654	NaN	NaN	0.5128	0.9021	0.0187	0.0183	0.0224	0.0188	0.0197
0.0	0.0	0.0	2525.6497	233.2654	NaN	NaN	0.0845	0.8995	0.0191	0.0189	0.0231	0.0193	0.0201
0.0	0.0	0.0	1674.6497	3122.2654	NaN	NaN	0.6509	0.8998	0.0191	0.0187	0.023	0.0193	0.0201
0.0	0.0	0.0	708.6497	3788.2654	NaN	NaN	0.8424	0.8996	0.0191	0.0186	0.0231	0.0194	0.0202
0.0	0.0	0.0	-281.3503	1367.2654	NaN	NaN	1.2591	0.9021	0.0184	0.018	0.0223	0.0193	0.02
0.0	0.0	0.0	2070.6497	-2103.7346	NaN	NaN	1.3	0.9008	0.0183	0.0183	0.0225	0.0198	0.0203
0.0	0.0	0.0	2994.6497	71.2654	NaN	NaN	0.0232	0.9013	0.0182	0.0183	0.0224	0.0197	0.0201
0.0	0.0	0.0	3321.6497	3368.2654	NaN	NaN	0.5035	0.9021	0.0179	0.0183	0.0221	0.0196	0.02
0.0	0.0	0.0	1846.6497	2534.2654	NaN	NaN	0.5785	0.9035	0.0177	0.0179	0.0216	0.0195	0.0198
0.0	0.0	0.0	3485.6497	976.2654	NaN	NaN	0.2188	0.9037	0.0177	0.0177	0.0214	0.0197	0.0198
0.0	0.0	0.0	321.6497	-1426.7346	NaN	NaN	1.2911	0.9042	0.0175	0.0175	0.0213	0.0198	0.0197
0.0	0.0	0.0	2002.6497	2136.2654	NaN	NaN	0.5161	0.9033	0.0176	0.0178	0.0215	0.02	0.0198
0.0	0.0	0.0	1101.6497	769.2654	NaN	NaN	0.4112	0.9045	0.0174	0.0175	0.0213	0.0198	0.0196
0.0	0.0	0.0	1695.6497	1640.2654	NaN	NaN	0.4917	0.904	0.0174	0.0176	0.0215	0.0199	0.0196
0.0	0.0	0.0	3859.6497	3752.2654	NaN	NaN	0.4929	0.9035	0.0177	0.0177	0.0215	0.02	0.0196
0.0	0.0	0.0	1186.6497	4.2654	NaN	NaN	0.0036	0.9043	0.0177	0.0174	0.0212	0.02	0.0195
0.0	0.0	0.0	1304.6497	2791.2654	NaN	NaN	0.6815	0.9032	0.0179	0.0176	0.0213	0.0203	0.0197
0.0	0.0	0.0	3883.6497	983.2654	NaN	NaN	0.202	0.9024	0.0183	0.0176	0.0214	0.0204	0.0199
0.0	0.0	0.0	3379.6497	60.2654	NaN	NaN	0.0175	0.9016	0.0186	0.0177	0.0214	0.0206	0.0201
0.0	0.0	0.0	2144.6497	664.2654	NaN	NaN	0.2365	0.9015	0.0188	0.0175	0.0213	0.0207	0.0202
0.0	0.0	0.0	3307.6497	-1725.7346	NaN	NaN	-0.3	0.8999	0.0193	0.0177	0.0216	0.021	0.0205
0.0	0.0	0.0	1552.6497	-205.7346	NaN	NaN	-0.1527	0.8988	0.0196	0.0179	0.0218	0.0211	0.0207
0.0	0.0	0.0	1808.6497	836.2654	NaN	NaN	0.3162	0.8992	0.0196	0.0179	0.0217	0.021	0.0207
0.0	0.0	0.0	1376.6497	2490.2654	NaN	NaN	0.644	0.899	0.0198	0.0179	0.0215	0.021	0.0207
0.0	0.0	0.0	685.6497	-286.7346	NaN	NaN	-0.3	0.899	0.02	0.0178	0.0213	0.021	0.0208
0.0	0.0	0.0	198.6497	1042.2654	NaN	NaN	0.8399	0.8985	0.0202	0.0179	0.0213	0.0211	0.0209
0.0	0.0	0.0	333.6497	5169.2654	NaN	NaN	0.9394	0.8979	0.0205	0.018	0.0213	0.0212	0.0211
0.0	0.0	0.0	915.6497	1153.2654	NaN	NaN	0.5574	0.8976	0.0207	0.0179	0.0213	0.0214	0.0211
0.0	0.0	0.0	1061.6497	-731.7346	NaN	NaN	-0.3	0.8966	0.021	0.0179	0.0216	0.0216	0.0212
0.0	0.0	0.0	1889.6497	-694.7346	NaN	NaN	-0.3	0.8961	0.0212	0.018	0.0216	0.0217	0.0213
0.0	0.0	0.0	720.6497	2389.2654	NaN	NaN	0.7683	0.8965	0.0211	0.018	0.0213	0.0216	0.0214
0.0	0.0	0.0	-162.3503	1589.2654	NaN	NaN	1.1138	0.8976	0.0212	0.0179	0.0208	0.0213	0.0213
0.0	0.0	0.0	-332.3503	1980.2654	NaN	NaN	1.2017	0.8979	0.0213	0.0178	0.0205	0.0212	0.0213
0.0	0.0	0.0	2066.6497	672.2654	NaN	NaN	0.2454	0.8978	0.0215	0.0177	0.0205	0.0211	0.0214
0.0	0.0	0.0	19.6497	1007.2654	NaN	NaN	0.9809	0.8972	0.0216	0.0177	0.0208	0.0211	0.0216
0.0	0.0	0.0	440.6497	1287.2654	NaN	NaN	0.745	0.8961	0.0219	0.0178	0.0211	0.0212	0.0219
0.0	0.0	0.0	25.6497	1138.2654	NaN	NaN	0.978	0.8959	0.022	0.0178	0.0212	0.0212	0.0219
0.0	0.0	0.0	-164.3503	1732.2654	NaN	NaN	1.1048	0.8961	0.0221	0.0178	0.0209	0.0212	0.0219
0.0	0.0	0.0	1980.6497	2120.2654	NaN	NaN	0.517	0.8971	0.0219	0.0177	0.0206	0.021	0.0217
0.0	0.0	0.0	1499.6497	225.2654	NaN	NaN	0.1306	0.8965	0.0221	0.0178	0.0207	0.0211	0.0218
0.0	0.0	0.0	2390.6497	1819.2654	NaN	NaN	0.4321	0.8968	0.0221	0.0178	0.0205	0.021	0.0218
0.0	0.0	0.0	1281.6497	2390.2654	NaN	NaN	0.651	0.8967	0.0222	0.0178	0.0206	0.021	0.0218
0.0	0.0	0.0	2203.6497	358.2654	NaN	NaN	0.1398	0.896	0.0223	0.0179	0.0207	0.0212	0.0219
0.0	0.0	0.0	101.6497	1804.2654	NaN	NaN	0.9467	0.8956	0.0224	0.018	0.0208	0.0213	0.0219
0.0	0.0	0.0	487.6497	15.2654	NaN	NaN	0.0304	0.8956	0.0223	0.018	0.0209	0.0214	0.0218
0.0	0.0	0.0	7352.6497	1306.2654	NaN	NaN	0.1509	0.8954	0.0223	0.0181	0.0209	0.0214	0.0219
0.0	0.0	0.0	1074.6497	-1097.7346	NaN	NaN	1.3	0.895	0.0222	0.0182	0.0212	0.0215	0.0219
0.0	0.0	0.0	926.6497	216.2654	NaN	NaN	0.1892	0.8948	0.0222	0.0183	0.0213	0.0215	0.0219
0.0	0.0	0.0	3973.6497	1701.2654	NaN	NaN	0.2998	0.8954	0.0221	0.0183	0.0212	0.0213	0.0217
0.0	0.0	0.0	4388.6497	2874.2654	NaN	NaN	0.3957	0.8954	0.0221	0.0185	0.0212	0.0211	0.0217
0.0	0.0	0.0	1134.6497	109.2654	NaN	NaN	0.0878	0.8958	0.0219	0.0184	0.0212	0.0211	0.0216
0.0	0.0	0.0	1141.6497	1539.2654	NaN	NaN	0.5742	0.8953	0.022	0.0186	0.0214	0.021	0.0217
0.0	0.0	0.0	5627.6497	1433.2654	NaN	NaN	0.203	0.8956	0.022	0.0186	0.0213	0.0208	0.0217
0.0	0.0	0.0	712.6497	2576.2654	NaN	NaN	0.7833	0.8966	0.0217	0.0184	0.0213	0.0206	0.0214
0.0	0.0	0.0	1670.6497	1141.2654	NaN	NaN	0.4059	0.8966	0.0217	0.0184	0.0214	0.0205	0.0214
0.0	0.0	0.0	-463.3503	1511.2654	NaN	NaN	1.3	0.8971	0.0216	0.0182	0.0215	0.0204	0.0212
0.0	0.0	0.0	2671.6497	1181.2654	NaN	NaN	0.3066	0.8974	0.0215	0.0181	0.0217	0.0203	0.021
0.0	0.0	0.0	520.6497	2299.2654	NaN	NaN	0.8154	0.8985	0.0212	0.0178	0.0217	0.0201	0.0206
0.0	0.0	0.0	922.6497	1102.2654	NaN	NaN	0.5444	0.8984	0.0211	0.0178	0.0221	0.0201	0.0204
0.0	0.0	0.0	1045.6497	3410.2654	NaN	NaN	0.7653	0.8996	0.0207	0.0177	0.0221	0.0197	0.0201
0.0	0.0	0.0	1746.6497	1042.2654	NaN	NaN	0.3737	0.9009	0.0203	0.0176	0.0221	0.0194	0.0197
0.0	0.0	0.0	3152.6497	1125.2654	NaN	NaN	0.263	0.9017	0.0199	0.0176	0.0223	0.0191	0.0194
0.0	0.0	0.0	3010.6497	1580.2654	NaN	NaN	0.3442	0.9023	0.0197	0.0176	0.0225	0.0187	0.0191
0.0	0.0	0.0	1902.6497	3359.2654	NaN	NaN	0.6384	0.9024	0.0195	0.0178	0.0229	0.0185	0.0189
0.0	0.0	0.0	3220.6497	2239.2654	NaN	NaN	0.4101	0.9018	0.0196	0.0177	0.0237	0.0184	0.0188
0.0	0.0	0.0	5169.6497	952.2654	NaN	NaN	0.1556	0.9016	0.0195	0.0176	0.0243	0.0184	0.0186
0.0	0.0	0.0	7182.6497	-406.7346	NaN	NaN	-0.06	0.901	0.0196	0.0176	0.0249	0.0184	0.0185
0.0	0.0	0.0	7502.6497	261.2654	NaN	NaN	0.0337	0.8992	0.0197	0.0179	0.026	0.0186	0.0186
0.0	0.0	0.0	2403.6497	2286.2654	NaN	NaN	0.4875	0.8975	0.0198	0.018	0.0273	0.0187	0.0186
0.0	0.0	0.0	5355.6497	3603.2654	NaN	NaN	0.4022	0.8952	0.0202	0.0182	0.0286	0.019	0.0188
0.0	0.0	0.0	7428.6497	956.2654	NaN	NaN	0.114	0.8958	0.0201	0.0179	0.0285	0.0192	0.0185
0.0	0.0	0.0	4029.6497	1873.2654	NaN	NaN	0.3173	0.8919	0.0205	0.0185	0.0301	0.0197	0.0193
0.0	0.0	0.0	4110.6497	1987.2654	NaN	NaN	0.3259	0.8911	0.0206	0.0182	0.0309	0.02	0.0192
0.0	0.0	0.0	5071.6497	4909.2654	NaN	NaN	0.4919	0.8876	0.0213	0.0185	0.0325	0.0205	0.0197
0.0	0.0	0.0	7343.6497	3203.2654	NaN	NaN	0.3037	0.8896	0.0214	0.018	0.0315	0.0204	0.0192
0.0	0.0	0.0	4154.6497	1165.2654	NaN	NaN	0.219	0.8916	0.0211	0.0178	0.0303	0.0203	0.0189
0.0	0.0	0.0	4668.6497	1966.2654	NaN	NaN	0.2964	0.8897	0.0215	0.0181	0.0307	0.0207	0.0194
0.0	0.0	0.0	1362.6497	3206.2654	NaN	NaN	0.7018	0.8911	0.0218	0.0179	0.0295	0.0206	0.0191
0.0	0.0	0.0	3367.6497	-691.7346	NaN	NaN	-0.2585	0.8916	0.022	0.0179	0.0285	0.0208	0.0192
0.0	0.0	0.0	2293.6497	3060.2654	NaN	NaN	0.5716	0.8921	0.0219	0.0179	0.0279	0.021	0.0192
0.0	0.0	0.0	5587.6497	884.2654	NaN	NaN	0.1366	0.8912	0.0222	0.0182	0.0277	0.0213	0.0195
0.0	0.0	0.0	1803.6497	579.2654	NaN	NaN	0.2431	0.8928	0.0221	0.018	0.0265	0.0213	0.0193
0.0	0.0	0.0	619.6497	-173.7346	NaN	NaN	-0.3	0.8934	0.0219	0.0181	0.026	0.0214	0.0193
0.0	0.0	0.0	1870.6497	2155.2654	NaN	NaN	0.5353	0.8935	0.0218	0.0182	0.0256	0.0215	0.0194
0.0	0.0	0.0	2376.6497	-1458.7346	NaN	NaN	-0.3	0.894	0.0218	0.0181	0.0252	0.0216	0.0193
0.0	0.0	0.0	1247.6497	-1315.7346	NaN	NaN	1.3	0.8944	0.0216	0.0181	0.0249	0.0217	0.0193
0.0	0.0	0.0	437.6497	1055.2654	NaN	NaN	0.7068	0.8945	0.0215	0.0181	0.0248	0.0218	0.0192
0.0	0.0	0.0	1300.6497	-237.7346	NaN	NaN	-0.2237	0.8947	0.0215	0.0181	0.0246	0.0219	0.0193
0.0	0.0	0.0	-877.3503	162.2654	NaN	NaN	-0.2269	0.8953	0.0214	0.018	0.0242	0.0218	0.0194
0.0	0.0	0.0	2061.6497	397.2654	NaN	NaN	0.1616	0.8953	0.0212	0.0181	0.024	0.0218	0.0196
0.0	0.0	0.0	2938.6497	821.2654	NaN	NaN	0.2184	0.896	0.0211	0.018	0.0235	0.0217	0.0197
0.0	0.0	0.0	-326.3503	808.2654	NaN	NaN	1.3	0.8961	0.0211	0.018	0.0232	0.0217	0.0198
0.0	0.0	0.0	3026.6497	1678.2654	NaN	NaN	0.3567	0.8956	0.0212	0.0181	0.0232	0.0218	0.02
0.0	0.0	0.0	4009.6497	2421.2654	NaN	NaN	0.3765	0.8946	0.0214	0.0182	0.0235	0.022	0.0203
0.0	0.0	0.0	329.6497	732.2654	NaN	NaN	0.6896	0.894	0.0216	0.0182	0.0236	0.0219	0.0206
0.0	0.0	0.0	3047.6497	758.2654	NaN	NaN	0.1992	0.8923	0.0221	0.0185	0.024	0.0222	0.0209
0.0	0.0	0.0	2962.6497	-70.7346	NaN	NaN	-0.0245	0.8911	0.0222	0.0187	0.0245	0.0223	0.0211
0.0	0.0	0.0	1030.6497	2393.2654	NaN	NaN	0.699	0.8905	0.0224	0.0188	0.0248	0.0224	0.021
0.0	0.0	0.0	151.6497	-988.7346	NaN	NaN	1.1812	0.8894	0.0227	0.0192	0.025	0.0226	0.0212
0.0	0.0	0.0	3947.6497	-337.7346	NaN	NaN	-0.0936	0.8884	0.0227	0.0194	0.0254	0.0227	0.0213
0.0	0.0	0.0	102.6497	-2004.7346	NaN	NaN	1.054	0.8885	0.0228	0.0195	0.0253	0.0226	0.0214
0.0	0.0	0.0	1612.6497	2676.2654	NaN	NaN	0.624	0.8885	0.0226	0.0196	0.0254	0.0225	0.0214
0.0	0.0	0.0	2998.6497	1403.2654	NaN	NaN	0.3188	0.8885	0.0227	0.0196	0.0252	0.0226	0.0214
0.0	0.0	0.0	1176.6497	-576.7346	NaN	NaN	-0.3	0.8873	0.023	0.0199	0.0253	0.0229	0.0217
0.0	0.0	0.0	1649.6497	-791.7346	NaN	NaN	-0.3	0.8877	0.0228	0.0199	0.025	0.0229	0.0217
0.0	0.0	0.0	966.6497	-663.7346	NaN	NaN	-0.3	0.8869	0.0229	0.0201	0.0251	0.0231	0.0218
0.0	0.0	0.0	2236.6497	-1790.7346	NaN	NaN	-0.3	0.8863	0.023	0.0203	0.0252	0.0232	0.0219
0.0	0.0	0.0	2433.6497	240.2654	NaN	NaN	0.0899	0.8859	0.023	0.0204	0.0253	0.0233	0.0221
0.0	0.0	0.0	1030.6497	-1743.7346	NaN	NaN	1.3	0.8854	0.0233	0.0204	0.0255	0.0233	0.0221
0.0	0.0	0.0	1365.6497	1676.2654	NaN	NaN	0.5511	0.8859	0.0233	0.0202	0.0254	0.0231	0.022
0.0	0.0	0.0	2036.6497	-785.7346	NaN	NaN	-0.3	0.8871	0.0232	0.0199	0.025	0.0228	0.022
0.0	0.0	0.0	3881.6497	1728.2654	NaN	NaN	0.3081	0.8877	0.0231	0.0197	0.0248	0.0226	0.0221
0.0	0.0	0.0	3099.6497	1399.2654	NaN	NaN	0.311	0.8883	0.0231	0.0195	0.0246	0.0223	0.0222
0.0	0.0	0.0	3087.6497	2494.2654	NaN	NaN	0.4468	0.8887	0.0232	0.0193	0.0246	0.0222	0.0221
0.0	0.0	0.0	1687.6497	1845.2654	NaN	NaN	0.5223	0.8894	0.0233	0.0191	0.0242	0.0221	0.022
0.0	0.0	0.0	1625.6497	-513.7346	NaN	NaN	-0.3	0.8876	0.0238	0.0194	0.0242	0.0224	0.0226
0.0	0.0	0.0	3375.6497	558.2654	NaN	NaN	0.1419	0.8883	0.0238	0.0193	0.0238	0.022	0.0228
0.0	0.0	0.0	2434.6497	1954.2654	NaN	NaN	0.4453	0.8889	0.0236	0.0192	0.0237	0.0215	0.023
0.0	0.0	0.0	5658.6497	2920.2654	NaN	NaN	0.3404	0.8888	0.0238	0.0192	0.0238	0.0212	0.0232
0.0	0.0	0.0	3340.6497	1789.2654	NaN	NaN	0.3488	0.89	0.0237	0.019	0.0235	0.0208	0.0231
0.0	0.0	0.0	5177.6497	43.2654	NaN	NaN	0.0083	0.8905	0.0237	0.019	0.0232	0.0205	0.0231
0.0	0.0	0.0	3733.6497	2964.2654	NaN	NaN	0.4426	0.8899	0.0238	0.019	0.0234	0.0205	0.0234
0.0	0.0	0.0	1320.6497	-247.7346	NaN	NaN	-0.2309	0.89	0.0239	0.0188	0.0234	0.0203	0.0235
0.0	0.0	0.0	6343.6497	3746.2654	NaN	NaN	0.3713	0.888	0.0243	0.0191	0.0242	0.0203	0.0241
0.0	0.0	0.0	6264.6497	1463.2654	NaN	NaN	0.1893	0.8861	0.0249	0.0191	0.0249	0.0204	0.0245
0.0	0.0	0.0	1858.6497	1988.2654	NaN	NaN	0.5168	0.8821	0.0261	0.0196	0.026	0.0209	0.0253
0.0	0.0	0.0	2749.6497	1741.2654	NaN	NaN	0.3877	0.881	0.0267	0.0198	0.0259	0.0213	0.0255
0.0	0.0	0.0	6328.6497	2211.2654	NaN	NaN	0.2589	0.874	0.0285	0.021	0.0272	0.0225	0.0267
0.0	0.0	0.0	5625.6497	1425.2654	NaN	NaN	0.2021	0.8735	0.0288	0.0211	0.0269	0.0231	0.0265
0.0	0.0	0.0	867.6497	4016.2654	NaN	NaN	0.8223	0.8624	0.0315	0.0232	0.0285	0.0256	0.0288
0.0	0.0	0.0	6850.6497	1887.2654	NaN	NaN	0.216	0.8881	0.0248	0.0196	0.024	0.0223	0.0213
