# Supplementary material for: DeepFRET, a software for rapid and automated single-molecule FRET data classification using deep learning
Source: eLife. 2020 Nov 3;9:e60404. doi: 10.7554/eLife.60404 (PMC7609065; doi:10.7554/eLife.60404)
Supplement: Figure 4—source data 1. [file elife-60404-fig4-data1.zip › Figure 4-source data 1/Fig_S4a/Traces/traces_all_n294/Traces_Fig2d_4mMAc_mov2_combined_tif_pair2.txt]

Exported by DeepFRET
Date: 2020-08-26, 18:13
Video filename: None
FRET pair #2
Bleaches at 955
D-Dexc-bg	A-Dexc-bg	A-Aexc-bg	D-Dexc-rw	A-Dexc-rw	A-Aexc-rw	S	E	p_bleached	p_aggregated	p_noisy	p_scrambled	p_static	p_dynamic
0.0	0.0	0.0	71220.921	11134.3699	NaN	NaN	0.1352	0.13	0.6332	0.0421	0.1175	0.0234	0.0538
0.0	0.0	0.0	66038.921	19006.3699	NaN	NaN	0.2235	0.1729	0.5837	0.0366	0.1275	0.0285	0.0509
0.0	0.0	0.0	70994.921	19897.3699	NaN	NaN	0.2189	0.199	0.5508	0.0411	0.1247	0.0286	0.0558
0.0	0.0	0.0	68634.921	18184.3699	NaN	NaN	0.2095	0.1899	0.5234	0.049	0.1449	0.0286	0.0641
0.0	0.0	0.0	73947.921	15817.3699	NaN	NaN	0.1762	0.1884	0.5133	0.0511	0.1513	0.0291	0.0669
0.0	0.0	0.0	67242.921	18742.3699	NaN	NaN	0.218	0.162	0.5176	0.0557	0.1649	0.0299	0.07
0.0	0.0	0.0	64423.921	19312.3699	NaN	NaN	0.2306	0.1447	0.5281	0.0558	0.1702	0.0314	0.0699
0.0	0.0	0.0	70371.921	16995.3699	NaN	NaN	0.1945	0.1267	0.5273	0.0585	0.183	0.0327	0.0717
0.0	0.0	0.0	67073.921	14855.3699	NaN	NaN	0.1813	0.1288	0.5263	0.0574	0.1825	0.0331	0.0719
0.0	0.0	0.0	70769.921	17020.3699	NaN	NaN	0.1939	0.121	0.5297	0.0585	0.1861	0.0336	0.0711
0.0	0.0	0.0	70562.921	14049.3699	NaN	NaN	0.166	0.1215	0.5283	0.0579	0.1871	0.0339	0.0713
0.0	0.0	0.0	68185.921	16812.3699	NaN	NaN	0.1978	0.1159	0.5265	0.0576	0.1947	0.034	0.0712
0.0	0.0	0.0	64800.921	13821.3699	NaN	NaN	0.1758	0.1112	0.5156	0.0566	0.2102	0.0343	0.0721
0.0	0.0	0.0	64905.921	15263.3699	NaN	NaN	0.1904	0.1042	0.4986	0.0554	0.234	0.0352	0.0726
0.0	0.0	0.0	70707.921	16779.3699	NaN	NaN	0.1918	0.1031	0.4698	0.054	0.2628	0.0358	0.0745
0.0	0.0	0.0	69047.921	18116.3699	NaN	NaN	0.2078	0.1066	0.4319	0.0531	0.2962	0.036	0.0762
0.0	0.0	0.0	66340.921	17164.3699	NaN	NaN	0.2055	0.1131	0.4048	0.0533	0.319	0.0354	0.0743
0.0	0.0	0.0	71009.921	17347.3699	NaN	NaN	0.1963	0.1216	0.4154	0.0516	0.3048	0.035	0.0716
0.0	0.0	0.0	68034.921	13727.3699	NaN	NaN	0.1679	0.1363	0.4239	0.05	0.2864	0.0357	0.0677
0.0	0.0	0.0	65341.921	17239.3699	NaN	NaN	0.2088	0.1652	0.4285	0.0478	0.259	0.0364	0.0631
0.0	0.0	0.0	64196.921	16918.3699	NaN	NaN	0.2086	0.191	0.426	0.047	0.2394	0.0376	0.0591
0.0	0.0	0.0	52763.921	16499.3699	NaN	NaN	0.2382	0.229	0.4174	0.0461	0.2141	0.0379	0.0555
0.0	0.0	0.0	51864.921	14747.3699	NaN	NaN	0.2214	0.2376	0.4059	0.0488	0.2132	0.0386	0.0559
0.0	0.0	0.0	56558.921	12723.3699	NaN	NaN	0.1836	0.251	0.398	0.049	0.208	0.0396	0.0544
0.0	0.0	0.0	61492.921	13342.3699	NaN	NaN	0.1783	0.255	0.3949	0.0496	0.2063	0.0412	0.053
0.0	0.0	0.0	58749.921	14822.3699	NaN	NaN	0.2015	0.2521	0.3874	0.0511	0.2139	0.042	0.0535
0.0	0.0	0.0	47176.921	14788.3699	NaN	NaN	0.2387	0.2739	0.3889	0.0483	0.1973	0.0427	0.049
0.0	0.0	0.0	52883.921	14301.3699	NaN	NaN	0.2129	0.244	0.3915	0.0524	0.2176	0.0431	0.0513
0.0	0.0	0.0	57898.921	17378.3699	NaN	NaN	0.2309	0.2061	0.3886	0.0562	0.2517	0.0444	0.053
0.0	0.0	0.0	54336.921	17396.3699	NaN	NaN	0.2425	0.1894	0.3839	0.0563	0.2728	0.0456	0.052
0.0	0.0	0.0	63579.921	15260.3699	NaN	NaN	0.1936	0.1766	0.3756	0.0573	0.2925	0.0469	0.0512
0.0	0.0	0.0	53493.921	13866.3699	NaN	NaN	0.2059	0.1737	0.3705	0.0571	0.3	0.0481	0.0505
0.0	0.0	0.0	44010.921	13827.3699	NaN	NaN	0.2391	0.1678	0.3623	0.0583	0.3119	0.0479	0.0516
0.0	0.0	0.0	52742.921	12443.3699	NaN	NaN	0.1909	0.1618	0.38	0.0579	0.3013	0.049	0.05
0.0	0.0	0.0	46444.921	13263.3699	NaN	NaN	0.2221	0.1507	0.3772	0.0603	0.3103	0.0487	0.0529
0.0	0.0	0.0	60473.921	18118.3699	NaN	NaN	0.2305	0.1372	0.3735	0.0613	0.3229	0.0487	0.0563
0.0	0.0	0.0	58268.921	17449.3699	NaN	NaN	0.2305	0.1255	0.3668	0.0614	0.3374	0.049	0.0599
0.0	0.0	0.0	57875.921	12816.3699	NaN	NaN	0.1813	0.1215	0.3604	0.0607	0.3462	0.0489	0.0624
0.0	0.0	0.0	54428.921	15714.3699	NaN	NaN	0.224	0.1163	0.3526	0.0604	0.3565	0.0488	0.0654
0.0	0.0	0.0	71152.921	14601.3699	NaN	NaN	0.1703	0.1137	0.351	0.0602	0.3582	0.0489	0.068
0.0	0.0	0.0	72529.921	15886.3699	NaN	NaN	0.1797	0.1098	0.3486	0.0606	0.3624	0.0489	0.0697
0.0	0.0	0.0	70870.921	18134.3699	NaN	NaN	0.2037	0.1077	0.3511	0.061	0.3604	0.0492	0.0707
0.0	0.0	0.0	77056.921	17075.3699	NaN	NaN	0.1814	0.105	0.3528	0.0616	0.3602	0.0494	0.0709
0.0	0.0	0.0	71567.921	13372.3699	NaN	NaN	0.1574	0.1037	0.3524	0.0619	0.3608	0.0497	0.0716
0.0	0.0	0.0	71568.921	12491.3699	NaN	NaN	0.1486	0.1008	0.3554	0.0624	0.3614	0.0498	0.0702
0.0	0.0	0.0	71674.921	14510.3699	NaN	NaN	0.1684	0.1017	0.3605	0.063	0.3558	0.0499	0.0691
0.0	0.0	0.0	83480.921	14078.3699	NaN	NaN	0.1443	0.1001	0.3681	0.0637	0.3512	0.0506	0.0664
0.0	0.0	0.0	75346.921	14803.3699	NaN	NaN	0.1642	0.1014	0.3752	0.0637	0.3447	0.0508	0.0642
0.0	0.0	0.0	73828.921	12402.3699	NaN	NaN	0.1438	0.101	0.386	0.0638	0.3362	0.0517	0.0613
0.0	0.0	0.0	76138.921	12655.3699	NaN	NaN	0.1425	0.1024	0.3961	0.0635	0.3263	0.0525	0.0592
0.0	0.0	0.0	76700.921	14672.3699	NaN	NaN	0.1606	0.1025	0.4076	0.0633	0.3165	0.0529	0.0572
0.0	0.0	0.0	84489.921	14235.3699	NaN	NaN	0.1442	0.103	0.4196	0.0633	0.306	0.0532	0.0548
0.0	0.0	0.0	73475.921	15440.3699	NaN	NaN	0.1737	0.1034	0.4329	0.063	0.2944	0.0536	0.0526
0.0	0.0	0.0	75414.921	13860.3699	NaN	NaN	0.1553	0.1039	0.4433	0.063	0.285	0.0538	0.0511
0.0	0.0	0.0	76563.921	17799.3699	NaN	NaN	0.1886	0.1054	0.449	0.0623	0.2791	0.0542	0.0502
0.0	0.0	0.0	75900.921	18225.3699	NaN	NaN	0.1936	0.1076	0.4577	0.0613	0.27	0.0545	0.049
0.0	0.0	0.0	79585.921	17328.3699	NaN	NaN	0.1788	0.1082	0.4568	0.0612	0.2702	0.0546	0.0491
0.0	0.0	0.0	86470.921	15796.3699	NaN	NaN	0.1545	0.1098	0.457	0.0607	0.2687	0.0548	0.0489
0.0	0.0	0.0	75094.921	20904.3699	NaN	NaN	0.2178	0.1109	0.4542	0.0607	0.2698	0.0549	0.0494
0.0	0.0	0.0	76082.921	14580.3699	NaN	NaN	0.1608	0.1133	0.4524	0.0605	0.2688	0.0551	0.0499
0.0	0.0	0.0	76594.921	15291.3699	NaN	NaN	0.1664	0.1152	0.4461	0.0607	0.2714	0.0552	0.0514
0.0	0.0	0.0	78927.921	13898.3699	NaN	NaN	0.1497	0.1174	0.4423	0.0607	0.2722	0.0551	0.0522
0.0	0.0	0.0	82659.921	16783.3699	NaN	NaN	0.1688	0.1182	0.4332	0.0612	0.2795	0.0546	0.0534
0.0	0.0	0.0	77001.921	16107.3699	NaN	NaN	0.173	0.119	0.4267	0.0615	0.2847	0.0541	0.054
0.0	0.0	0.0	77271.921	14334.3699	NaN	NaN	0.1565	0.1206	0.4181	0.0617	0.2909	0.0536	0.0551
0.0	0.0	0.0	76981.921	18476.3699	NaN	NaN	0.1936	0.123	0.4139	0.0618	0.2912	0.0536	0.0564
0.0	0.0	0.0	70547.921	12101.3699	NaN	NaN	0.1464	0.1231	0.4069	0.0622	0.2973	0.0533	0.0572
0.0	0.0	0.0	72805.921	17351.3699	NaN	NaN	0.1925	0.1246	0.3983	0.0619	0.3046	0.0525	0.0581
0.0	0.0	0.0	83673.921	15238.3699	NaN	NaN	0.1541	0.123	0.393	0.0617	0.3127	0.0518	0.0578
0.0	0.0	0.0	88504.921	16833.3699	NaN	NaN	0.1598	0.1237	0.3848	0.0608	0.3219	0.0506	0.0582
0.0	0.0	0.0	77437.921	13501.3699	NaN	NaN	0.1485	0.1212	0.3769	0.0598	0.3343	0.0497	0.0582
0.0	0.0	0.0	73768.921	17836.3699	NaN	NaN	0.1947	0.1202	0.3684	0.0588	0.3454	0.0488	0.0583
0.0	0.0	0.0	75883.921	13924.3699	NaN	NaN	0.155	0.1169	0.3637	0.0586	0.3548	0.0484	0.0577
0.0	0.0	0.0	79829.921	14728.3699	NaN	NaN	0.1558	0.1169	0.3553	0.0578	0.3641	0.0476	0.0583
0.0	0.0	0.0	75256.921	13764.3699	NaN	NaN	0.1546	0.1135	0.3523	0.058	0.3711	0.0473	0.0577
0.0	0.0	0.0	75112.921	11402.3699	NaN	NaN	0.1318	0.1143	0.3478	0.0576	0.3755	0.047	0.0578
0.0	0.0	0.0	77513.921	13381.3699	NaN	NaN	0.1472	0.113	0.3463	0.0577	0.3788	0.0469	0.0573
0.0	0.0	0.0	84195.921	14585.3699	NaN	NaN	0.1477	0.114	0.3456	0.0576	0.3792	0.0467	0.057
0.0	0.0	0.0	70524.921	11602.3699	NaN	NaN	0.1413	0.1141	0.3456	0.0577	0.3794	0.0465	0.0568
0.0	0.0	0.0	83257.921	16564.3699	NaN	NaN	0.1659	0.1148	0.3471	0.0572	0.3781	0.0463	0.0564
0.0	0.0	0.0	74697.921	16196.3699	NaN	NaN	0.1782	0.1157	0.3466	0.0572	0.3778	0.0463	0.0564
0.0	0.0	0.0	80358.921	13280.3699	NaN	NaN	0.1418	0.1157	0.3504	0.057	0.3748	0.0461	0.056
0.0	0.0	0.0	75155.921	19467.3699	NaN	NaN	0.2057	0.1173	0.3491	0.0568	0.3738	0.0462	0.0567
0.0	0.0	0.0	74043.921	13216.3699	NaN	NaN	0.1515	0.1184	0.3559	0.0572	0.3659	0.0463	0.0562
0.0	0.0	0.0	73288.921	12112.3699	NaN	NaN	0.1418	0.1201	0.3576	0.0574	0.3615	0.0465	0.057
0.0	0.0	0.0	75668.921	13483.3699	NaN	NaN	0.1512	0.1224	0.364	0.0567	0.3532	0.0467	0.057
0.0	0.0	0.0	77267.921	14611.3699	NaN	NaN	0.159	0.1244	0.3666	0.0567	0.3475	0.0468	0.058
0.0	0.0	0.0	74066.921	13931.3699	NaN	NaN	0.1583	0.1261	0.3729	0.0561	0.3396	0.0472	0.0582
0.0	0.0	0.0	71700.921	20392.3699	NaN	NaN	0.2214	0.13	0.3744	0.0559	0.3325	0.0475	0.0596
0.0	0.0	0.0	77238.921	14217.3699	NaN	NaN	0.1555	0.131	0.3828	0.0564	0.3222	0.0482	0.0594
0.0	0.0	0.0	73573.921	15537.3699	NaN	NaN	0.1744	0.1347	0.3874	0.0565	0.3123	0.0486	0.0605
0.0	0.0	0.0	69525.921	12711.3699	NaN	NaN	0.1546	0.1358	0.3937	0.0569	0.3035	0.0495	0.0606
0.0	0.0	0.0	80090.921	14276.3699	NaN	NaN	0.1513	0.1393	0.3958	0.0572	0.2952	0.0503	0.0621
0.0	0.0	0.0	73527.921	17555.3699	NaN	NaN	0.1927	0.1397	0.3989	0.058	0.2898	0.0513	0.0623
0.0	0.0	0.0	77609.921	15439.3699	NaN	NaN	0.1659	0.1422	0.4	0.0585	0.2847	0.0519	0.0627
0.0	0.0	0.0	71821.921	16325.3699	NaN	NaN	0.1852	0.1427	0.3999	0.0595	0.2821	0.053	0.0628
0.0	0.0	0.0	74259.921	12384.3699	NaN	NaN	0.1429	0.1442	0.3996	0.0602	0.2788	0.0538	0.0634
0.0	0.0	0.0	74712.921	17766.3699	NaN	NaN	0.1921	0.1426	0.3944	0.0613	0.2821	0.0546	0.065
0.0	0.0	0.0	74610.921	15889.3699	NaN	NaN	0.1756	0.1409	0.3906	0.0617	0.2858	0.0554	0.0656
0.0	0.0	0.0	75841.921	13674.3699	NaN	NaN	0.1528	0.1389	0.3838	0.0621	0.2925	0.0557	0.067
0.0	0.0	0.0	83675.921	12122.3699	NaN	NaN	0.1265	0.1365	0.3783	0.062	0.2989	0.0559	0.0684
0.0	0.0	0.0	75334.921	16850.3699	NaN	NaN	0.1828	0.1329	0.373	0.0619	0.3071	0.0562	0.0689
0.0	0.0	0.0	72350.921	14672.3699	NaN	NaN	0.1686	0.1312	0.3688	0.0616	0.3127	0.0562	0.0696
0.0	0.0	0.0	74162.921	14282.3699	NaN	NaN	0.1615	0.1286	0.3616	0.0614	0.3211	0.056	0.0713
0.0	0.0	0.0	72698.921	15539.3699	NaN	NaN	0.1761	0.1261	0.3568	0.0612	0.3283	0.056	0.0717
0.0	0.0	0.0	67807.921	20122.3699	NaN	NaN	0.2288	0.1252	0.3495	0.0609	0.336	0.0556	0.0728
0.0	0.0	0.0	78419.921	13421.3699	NaN	NaN	0.1461	0.1231	0.3452	0.0608	0.3428	0.0556	0.0726
0.0	0.0	0.0	75346.921	11978.3699	NaN	NaN	0.1372	0.1229	0.338	0.0607	0.3498	0.0552	0.0734
0.0	0.0	0.0	74976.921	12734.3699	NaN	NaN	0.1452	0.1207	0.3326	0.0606	0.3584	0.0547	0.073
0.0	0.0	0.0	73139.921	15805.3699	NaN	NaN	0.1777	0.1196	0.3248	0.0601	0.3676	0.0545	0.0734
0.0	0.0	0.0	65672.921	13145.3699	NaN	NaN	0.1668	0.1168	0.3175	0.06	0.3785	0.0538	0.0735
0.0	0.0	0.0	77148.921	15312.3699	NaN	NaN	0.1656	0.114	0.3107	0.0594	0.3885	0.0532	0.0741
0.0	0.0	0.0	76571.921	11925.3699	NaN	NaN	0.1348	0.1116	0.3035	0.059	0.3987	0.0525	0.0748
0.0	0.0	0.0	74221.921	11959.3699	NaN	NaN	0.1388	0.1084	0.2969	0.0585	0.4098	0.0519	0.0745
0.0	0.0	0.0	78542.921	15037.3699	NaN	NaN	0.1607	0.1066	0.2894	0.0576	0.4196	0.0514	0.0755
0.0	0.0	0.0	66522.921	12749.3699	NaN	NaN	0.1608	0.1029	0.2841	0.0571	0.4299	0.051	0.0749
0.0	0.0	0.0	74163.921	13293.3699	NaN	NaN	0.152	0.1013	0.2773	0.0564	0.4395	0.0504	0.0751
0.0	0.0	0.0	66875.921	17094.3699	NaN	NaN	0.2036	0.0994	0.2722	0.0554	0.4475	0.0498	0.0758
0.0	0.0	0.0	74378.921	15615.3699	NaN	NaN	0.1735	0.0968	0.2672	0.055	0.4565	0.0493	0.0753
0.0	0.0	0.0	72590.921	16059.3699	NaN	NaN	0.1812	0.0956	0.2623	0.054	0.4643	0.0487	0.0751
0.0	0.0	0.0	75414.921	16400.3699	NaN	NaN	0.1786	0.0934	0.2588	0.0537	0.4716	0.0483	0.0742
0.0	0.0	0.0	69858.921	13744.3699	NaN	NaN	0.1644	0.0927	0.2546	0.0531	0.4784	0.0477	0.0734
0.0	0.0	0.0	70666.921	16502.3699	NaN	NaN	0.1893	0.0919	0.2533	0.0528	0.4816	0.0474	0.073
0.0	0.0	0.0	76343.921	16737.3699	NaN	NaN	0.1798	0.0915	0.2524	0.0525	0.4839	0.0469	0.0729
0.0	0.0	0.0	78585.921	12763.3699	NaN	NaN	0.1397	0.0905	0.2519	0.0521	0.4867	0.0466	0.0722
0.0	0.0	0.0	76634.921	17082.3699	NaN	NaN	0.1823	0.0897	0.2512	0.0517	0.4893	0.0464	0.0716
0.0	0.0	0.0	72036.921	14560.3699	NaN	NaN	0.1681	0.0891	0.2512	0.0515	0.4908	0.0463	0.0712
0.0	0.0	0.0	77072.921	13047.3699	NaN	NaN	0.1448	0.0885	0.2512	0.0513	0.4921	0.0462	0.0707
0.0	0.0	0.0	70547.921	16479.3699	NaN	NaN	0.1894	0.0885	0.2523	0.051	0.4915	0.0461	0.0706
0.0	0.0	0.0	77056.921	15447.3699	NaN	NaN	0.167	0.0882	0.2533	0.051	0.491	0.046	0.0705
0.0	0.0	0.0	78427.921	14386.3699	NaN	NaN	0.155	0.0883	0.2537	0.0511	0.4903	0.046	0.0706
0.0	0.0	0.0	73395.921	10528.3699	NaN	NaN	0.1255	0.0882	0.2545	0.0512	0.4892	0.0461	0.0708
0.0	0.0	0.0	77149.921	11443.3699	NaN	NaN	0.1292	0.0886	0.255	0.0513	0.4876	0.0462	0.0713
0.0	0.0	0.0	68949.921	15573.3699	NaN	NaN	0.1842	0.0888	0.2552	0.0513	0.4862	0.0465	0.072
0.0	0.0	0.0	70887.921	14100.3699	NaN	NaN	0.1659	0.0891	0.2548	0.0516	0.4851	0.0466	0.0728
0.0	0.0	0.0	74990.921	16222.3699	NaN	NaN	0.1779	0.0896	0.255	0.0517	0.4832	0.0467	0.0739
0.0	0.0	0.0	83423.921	15768.3699	NaN	NaN	0.159	0.0901	0.2534	0.052	0.483	0.0469	0.0747
0.0	0.0	0.0	81361.921	12968.3699	NaN	NaN	0.1375	0.0907	0.2517	0.052	0.4838	0.0468	0.075
0.0	0.0	0.0	84020.921	19571.3699	NaN	NaN	0.1889	0.0914	0.2505	0.0521	0.4838	0.0468	0.0753
0.0	0.0	0.0	79784.921	17987.3699	NaN	NaN	0.184	0.092	0.2496	0.0521	0.4841	0.0468	0.0755
0.0	0.0	0.0	78510.921	16180.3699	NaN	NaN	0.1709	0.0925	0.2494	0.0523	0.4833	0.0469	0.0756
0.0	0.0	0.0	74853.921	11313.3699	NaN	NaN	0.1313	0.0934	0.2495	0.0523	0.4818	0.0468	0.0761
0.0	0.0	0.0	74595.921	14829.3699	NaN	NaN	0.1658	0.094	0.25	0.0526	0.4793	0.0471	0.077
0.0	0.0	0.0	69145.921	17107.3699	NaN	NaN	0.1983	0.0946	0.2504	0.0529	0.4772	0.0474	0.0775
0.0	0.0	0.0	64037.921	14542.3699	NaN	NaN	0.1851	0.095	0.2525	0.0534	0.4734	0.0476	0.078
0.0	0.0	0.0	67219.921	11865.3699	NaN	NaN	0.15	0.0959	0.2542	0.0539	0.4692	0.0478	0.079
0.0	0.0	0.0	67722.921	10319.3699	NaN	NaN	0.1322	0.0963	0.2568	0.0543	0.4647	0.0481	0.0797
0.0	0.0	0.0	72237.921	15237.3699	NaN	NaN	0.1742	0.0972	0.2586	0.0547	0.4606	0.0482	0.0807
0.0	0.0	0.0	71596.921	10773.3699	NaN	NaN	0.1308	0.0976	0.26	0.055	0.4575	0.0483	0.0817
0.0	0.0	0.0	77417.921	16521.3699	NaN	NaN	0.1759	0.0983	0.2607	0.055	0.4555	0.0481	0.0825
0.0	0.0	0.0	71724.921	10467.3699	NaN	NaN	0.1274	0.0977	0.2602	0.0552	0.4566	0.0481	0.0823
0.0	0.0	0.0	75962.921	17005.3699	NaN	NaN	0.1829	0.0976	0.2584	0.0551	0.4592	0.0478	0.0818
0.0	0.0	0.0	68607.921	12628.3699	NaN	NaN	0.1555	0.0963	0.2573	0.0551	0.463	0.0477	0.0806
0.0	0.0	0.0	75616.921	16627.3699	NaN	NaN	0.1803	0.0949	0.2558	0.0551	0.4678	0.0474	0.0791
0.0	0.0	0.0	67242.921	12748.3699	NaN	NaN	0.1594	0.0933	0.2535	0.0553	0.473	0.0473	0.0776
0.0	0.0	0.0	82450.921	12237.3699	NaN	NaN	0.1292	0.092	0.251	0.0553	0.4787	0.047	0.076
0.0	0.0	0.0	76696.921	12494.3699	NaN	NaN	0.1401	0.091	0.2472	0.0555	0.4849	0.047	0.0745
0.0	0.0	0.0	74186.921	13038.3699	NaN	NaN	0.1495	0.0896	0.2434	0.0554	0.4921	0.047	0.0726
0.0	0.0	0.0	75720.921	16192.3699	NaN	NaN	0.1762	0.0891	0.2391	0.0553	0.4982	0.047	0.0712
0.0	0.0	0.0	81549.921	13844.3699	NaN	NaN	0.1451	0.0888	0.2362	0.0551	0.5032	0.0468	0.07
0.0	0.0	0.0	79104.921	12900.3699	NaN	NaN	0.1402	0.0878	0.2328	0.0551	0.5084	0.0469	0.0691
0.0	0.0	0.0	77863.921	14964.3699	NaN	NaN	0.1612	0.0877	0.2308	0.0548	0.5112	0.0468	0.0686
0.0	0.0	0.0	85908.921	15997.3699	NaN	NaN	0.157	0.0877	0.2309	0.0547	0.5116	0.0466	0.0685
0.0	0.0	0.0	78031.921	11492.3699	NaN	NaN	0.1284	0.0884	0.2314	0.0545	0.5107	0.0463	0.0687
0.0	0.0	0.0	69790.921	14449.3699	NaN	NaN	0.1715	0.0884	0.234	0.0548	0.5074	0.0464	0.0691
0.0	0.0	0.0	89421.921	14250.3699	NaN	NaN	0.1375	0.0894	0.2363	0.0552	0.5022	0.0467	0.0702
0.0	0.0	0.0	87576.921	14658.3699	NaN	NaN	0.1434	0.0901	0.2381	0.0558	0.4979	0.047	0.0711
0.0	0.0	0.0	87542.921	13003.3699	NaN	NaN	0.1293	0.0908	0.2401	0.0564	0.4937	0.0473	0.0717
0.0	0.0	0.0	76201.921	13516.3699	NaN	NaN	0.1507	0.0918	0.2429	0.0571	0.4872	0.048	0.073
0.0	0.0	0.0	86727.921	11161.3699	NaN	NaN	0.114	0.0935	0.2444	0.058	0.4809	0.0486	0.0745
0.0	0.0	0.0	77909.921	10888.3699	NaN	NaN	0.1226	0.095	0.2477	0.0586	0.4736	0.0491	0.076
0.0	0.0	0.0	84830.921	13167.3699	NaN	NaN	0.1344	0.0972	0.2503	0.0595	0.4659	0.0496	0.0774
0.0	0.0	0.0	82013.921	11991.3699	NaN	NaN	0.1276	0.0988	0.2535	0.0598	0.459	0.0499	0.0791
0.0	0.0	0.0	79718.921	16002.3699	NaN	NaN	0.1672	0.1006	0.2553	0.0601	0.4532	0.0502	0.0806
0.0	0.0	0.0	72922.921	14233.3699	NaN	NaN	0.1633	0.1024	0.2579	0.06	0.4471	0.0504	0.0823
0.0	0.0	0.0	86922.921	15639.3699	NaN	NaN	0.1525	0.1042	0.2608	0.0602	0.4405	0.0506	0.0837
0.0	0.0	0.0	79416.921	16540.3699	NaN	NaN	0.1724	0.1054	0.2642	0.0604	0.4343	0.0509	0.0848
0.0	0.0	0.0	73525.921	19159.3699	NaN	NaN	0.2067	0.1077	0.2684	0.0609	0.4259	0.0509	0.0861
0.0	0.0	0.0	71309.921	12194.3699	NaN	NaN	0.146	0.1094	0.2742	0.0615	0.4169	0.0511	0.0869
0.0	0.0	0.0	72292.921	16654.3699	NaN	NaN	0.1872	0.1124	0.2791	0.0621	0.4077	0.0509	0.0878
0.0	0.0	0.0	72412.921	13232.3699	NaN	NaN	0.1545	0.1153	0.2845	0.0629	0.399	0.0503	0.0881
0.0	0.0	0.0	73259.921	14684.3699	NaN	NaN	0.167	0.1205	0.2888	0.0637	0.3894	0.0493	0.0883
0.0	0.0	0.0	72804.921	13229.3699	NaN	NaN	0.1538	0.1278	0.2947	0.0647	0.3783	0.0476	0.0868
0.0	0.0	0.0	75379.921	15721.3699	NaN	NaN	0.1726	0.1408	0.3023	0.0651	0.3611	0.0457	0.0851
0.0	0.0	0.0	80795.921	15031.3699	NaN	NaN	0.1569	0.1597	0.309	0.064	0.3396	0.0445	0.0832
0.0	0.0	0.0	86503.921	10038.3699	NaN	NaN	0.104	0.1777	0.3142	0.0621	0.3205	0.044	0.0815
0.0	0.0	0.0	90578.921	11688.3699	NaN	NaN	0.1143	0.1923	0.3196	0.0602	0.3033	0.0448	0.0798
0.0	0.0	0.0	87402.921	11957.3699	NaN	NaN	0.1203	0.2045	0.3265	0.0581	0.2867	0.0462	0.078
0.0	0.0	0.0	81550.921	13887.3699	NaN	NaN	0.1455	0.2102	0.3301	0.0575	0.2774	0.0474	0.0774
0.0	0.0	0.0	89153.921	11139.3699	NaN	NaN	0.1111	0.2078	0.3276	0.0578	0.279	0.0483	0.0794
0.0	0.0	0.0	84990.921	13678.3699	NaN	NaN	0.1386	0.2046	0.3264	0.0574	0.2824	0.0491	0.0801
0.0	0.0	0.0	91485.921	15468.3699	NaN	NaN	0.1446	0.2002	0.3291	0.0571	0.2851	0.0497	0.0788
0.0	0.0	0.0	85987.921	10993.3699	NaN	NaN	0.1134	0.1974	0.3317	0.0568	0.2866	0.0496	0.078
0.0	0.0	0.0	90365.921	9540.3699	NaN	NaN	0.0955	0.1923	0.3357	0.0571	0.2896	0.0497	0.0757
0.0	0.0	0.0	87632.921	14747.3699	NaN	NaN	0.144	0.1843	0.3348	0.0584	0.2978	0.0497	0.0749
0.0	0.0	0.0	84567.921	14746.3699	NaN	NaN	0.1485	0.1837	0.3421	0.058	0.2956	0.0498	0.0708
0.0	0.0	0.0	87019.921	10263.3699	NaN	NaN	0.1055	0.1787	0.3422	0.0596	0.3012	0.0496	0.0687
0.0	0.0	0.0	87040.921	12493.3699	NaN	NaN	0.1255	0.1766	0.3444	0.0597	0.3029	0.0498	0.0665
0.0	0.0	0.0	83268.921	14030.3699	NaN	NaN	0.1442	0.1772	0.3505	0.0595	0.3001	0.05	0.0627
0.0	0.0	0.0	91574.921	10271.3699	NaN	NaN	0.1009	0.1795	0.3487	0.0598	0.3002	0.0497	0.0622
0.0	0.0	0.0	84692.921	14320.3699	NaN	NaN	0.1446	0.1765	0.3511	0.0599	0.3018	0.05	0.0607
0.0	0.0	0.0	89091.921	15894.3699	NaN	NaN	0.1514	0.1867	0.3642	0.0572	0.2837	0.0505	0.0577
0.0	0.0	0.0	94267.921	12704.3699	NaN	NaN	0.1188	0.1945	0.377	0.0554	0.2663	0.0514	0.0554
0.0	0.0	0.0	86728.921	14303.3699	NaN	NaN	0.1416	0.215	0.3962	0.0504	0.234	0.0527	0.0517
0.0	0.0	0.0	78758.921	12455.3699	NaN	NaN	0.1366	0.2259	0.4135	0.0483	0.2099	0.0531	0.0493
0.0	0.0	0.0	96963.921	11072.3699	NaN	NaN	0.1025	0.2333	0.4207	0.0476	0.1965	0.0529	0.049
0.0	0.0	0.0	92429.921	17896.3699	NaN	NaN	0.1622	0.2326	0.4173	0.049	0.1979	0.0523	0.051
0.0	0.0	0.0	84362.921	15571.3699	NaN	NaN	0.1558	0.2391	0.4185	0.0476	0.193	0.0517	0.0501
0.0	0.0	0.0	82820.921	11089.3699	NaN	NaN	0.1181	0.2416	0.415	0.0478	0.1932	0.0515	0.0508
0.0	0.0	0.0	89957.921	12282.3699	NaN	NaN	0.1201	0.2499	0.4138	0.0465	0.1888	0.0509	0.0501
0.0	0.0	0.0	89231.921	9896.3699	NaN	NaN	0.0998	0.2517	0.407	0.0471	0.1924	0.0503	0.0515
0.0	0.0	0.0	82112.921	12106.3699	NaN	NaN	0.1285	0.2547	0.4025	0.0466	0.1943	0.0501	0.0518
0.0	0.0	0.0	84038.921	11175.3699	NaN	NaN	0.1174	0.2538	0.3963	0.0474	0.1996	0.0495	0.0534
0.0	0.0	0.0	82930.921	13120.3699	NaN	NaN	0.1366	0.2517	0.3886	0.048	0.2077	0.049	0.0549
0.0	0.0	0.0	77950.921	13361.3699	NaN	NaN	0.1463	0.2496	0.3824	0.0481	0.2151	0.0489	0.0559
0.0	0.0	0.0	81754.921	11397.3699	NaN	NaN	0.1224	0.2481	0.3762	0.0482	0.2217	0.0485	0.0574
0.0	0.0	0.0	87081.921	9863.3699	NaN	NaN	0.1017	0.2437	0.3701	0.0486	0.2302	0.0484	0.059
0.0	0.0	0.0	76460.921	11906.3699	NaN	NaN	0.1347	0.2429	0.362	0.0485	0.2382	0.0479	0.0605
0.0	0.0	0.0	80317.921	16449.3699	NaN	NaN	0.17	0.2398	0.3564	0.0486	0.2461	0.0477	0.0615
0.0	0.0	0.0	97712.921	12171.3699	NaN	NaN	0.1108	0.237	0.3518	0.0485	0.2525	0.0479	0.0623
0.0	0.0	0.0	85233.921	14258.3699	NaN	NaN	0.1433	0.2382	0.3485	0.0478	0.2555	0.0479	0.062
0.0	0.0	0.0	88247.921	13581.3699	NaN	NaN	0.1334	0.237	0.3509	0.0471	0.2551	0.0487	0.0613
0.0	0.0	0.0	83395.921	13229.3699	NaN	NaN	0.1369	0.2317	0.35	0.0476	0.2583	0.0501	0.0623
0.0	0.0	0.0	84072.921	12357.3699	NaN	NaN	0.1281	0.2332	0.3542	0.0464	0.2538	0.0515	0.061
0.0	0.0	0.0	85246.921	9992.3699	NaN	NaN	0.1049	0.2298	0.3558	0.0466	0.2528	0.053	0.062
0.0	0.0	0.0	75322.921	10436.3699	NaN	NaN	0.1217	0.2285	0.3631	0.046	0.2467	0.055	0.0607
0.0	0.0	0.0	85952.921	11498.3699	NaN	NaN	0.118	0.2303	0.3693	0.0452	0.2386	0.0566	0.06
0.0	0.0	0.0	82172.921	13879.3699	NaN	NaN	0.1445	0.2272	0.3744	0.0454	0.2347	0.0583	0.06
0.0	0.0	0.0	82498.921	12181.3699	NaN	NaN	0.1287	0.231	0.3822	0.044	0.2251	0.0594	0.0583
0.0	0.0	0.0	79997.921	15663.3699	NaN	NaN	0.1637	0.2265	0.3825	0.0449	0.2262	0.0596	0.0603
0.0	0.0	0.0	86195.921	17324.3699	NaN	NaN	0.1674	0.2245	0.3869	0.0443	0.2246	0.0602	0.0595
0.0	0.0	0.0	80033.921	11180.3699	NaN	NaN	0.1226	0.2273	0.3898	0.0433	0.2202	0.0609	0.0584
0.0	0.0	0.0	85198.921	11922.3699	NaN	NaN	0.1228	0.2294	0.3934	0.0426	0.2153	0.0613	0.058
0.0	0.0	0.0	84082.921	8817.3699	NaN	NaN	0.0949	0.2274	0.3905	0.0433	0.2178	0.0615	0.0595
0.0	0.0	0.0	75626.921	13500.3699	NaN	NaN	0.1515	0.2275	0.3889	0.043	0.2196	0.0615	0.0594
0.0	0.0	0.0	83731.921	11914.3699	NaN	NaN	0.1246	0.2218	0.3812	0.0442	0.2294	0.0616	0.0617
0.0	0.0	0.0	84729.921	13625.3699	NaN	NaN	0.1385	0.2157	0.3693	0.0453	0.2441	0.0615	0.064
0.0	0.0	0.0	81123.921	14898.3699	NaN	NaN	0.1552	0.2128	0.3602	0.0453	0.256	0.062	0.0638
0.0	0.0	0.0	77600.921	11222.3699	NaN	NaN	0.1263	0.2106	0.3465	0.0457	0.2695	0.062	0.0657
0.0	0.0	0.0	77264.921	14332.3699	NaN	NaN	0.1565	0.2101	0.3372	0.0454	0.2793	0.0624	0.0657
0.0	0.0	0.0	86378.921	12862.3699	NaN	NaN	0.1296	0.2127	0.3302	0.0446	0.2844	0.063	0.0651
0.0	0.0	0.0	80317.921	10057.3699	NaN	NaN	0.1113	0.2175	0.3244	0.0439	0.2865	0.0634	0.0642
0.0	0.0	0.0	80339.921	13857.3699	NaN	NaN	0.1471	0.2198	0.318	0.044	0.2906	0.0634	0.0641
0.0	0.0	0.0	80497.921	10772.3699	NaN	NaN	0.118	0.2173	0.3108	0.0446	0.299	0.0632	0.0651
0.0	0.0	0.0	84164.921	13815.3699	NaN	NaN	0.141	0.2168	0.3069	0.0447	0.3039	0.0631	0.0646
0.0	0.0	0.0	85509.921	17157.3699	NaN	NaN	0.1671	0.2139	0.3016	0.045	0.3116	0.0625	0.0654
0.0	0.0	0.0	83199.921	14337.3699	NaN	NaN	0.147	0.2165	0.2993	0.0446	0.3129	0.0625	0.0641
0.0	0.0	0.0	77312.921	13509.3699	NaN	NaN	0.1487	0.2243	0.3015	0.0435	0.3061	0.0631	0.0615
0.0	0.0	0.0	88618.921	11756.3699	NaN	NaN	0.1171	0.2312	0.306	0.0427	0.2968	0.0632	0.0601
0.0	0.0	0.0	86923.921	13181.3699	NaN	NaN	0.1317	0.2364	0.3092	0.0423	0.2901	0.0628	0.0591
0.0	0.0	0.0	84822.921	14576.3699	NaN	NaN	0.1466	0.243	0.3129	0.0416	0.2824	0.062	0.0582
0.0	0.0	0.0	82421.921	12488.3699	NaN	NaN	0.1316	0.246	0.3166	0.0413	0.2777	0.0605	0.0579
0.0	0.0	0.0	89846.921	11955.3699	NaN	NaN	0.1174	0.2466	0.3228	0.0409	0.2725	0.0601	0.0571
0.0	0.0	0.0	77740.921	14201.3699	NaN	NaN	0.1545	0.2496	0.3295	0.0402	0.2655	0.0594	0.0559
0.0	0.0	0.0	86690.921	14254.3699	NaN	NaN	0.1412	0.2462	0.3406	0.04	0.2594	0.0587	0.0552
0.0	0.0	0.0	77931.921	14076.3699	NaN	NaN	0.153	0.2412	0.3481	0.0403	0.2572	0.0579	0.0553
0.0	0.0	0.0	76250.921	12427.3699	NaN	NaN	0.1401	0.2485	0.3609	0.039	0.2427	0.0572	0.0517
0.0	0.0	0.0	90864.921	13421.3699	NaN	NaN	0.1287	0.2473	0.3764	0.0393	0.2311	0.0552	0.0506
0.0	0.0	0.0	82276.921	9420.3699	NaN	NaN	0.1027	0.2474	0.3932	0.0394	0.2198	0.0529	0.0474
0.0	0.0	0.0	81263.921	12558.3699	NaN	NaN	0.1339	0.2473	0.4112	0.0389	0.2085	0.0503	0.0438
0.0	0.0	0.0	84507.921	12042.3699	NaN	NaN	0.1247	0.2348	0.4247	0.0396	0.2086	0.0489	0.0434
0.0	0.0	0.0	79130.921	11931.3699	NaN	NaN	0.131	0.2314	0.4331	0.0391	0.2062	0.0479	0.0422
0.0	0.0	0.0	76085.921	12005.3699	NaN	NaN	0.1363	0.2246	0.4377	0.0393	0.2089	0.0468	0.0426
0.0	0.0	0.0	80126.921	15019.3699	NaN	NaN	0.1579	0.2148	0.44	0.0401	0.215	0.0464	0.0438
0.0	0.0	0.0	86305.921	9738.3699	NaN	NaN	0.1014	0.2108	0.441	0.0403	0.218	0.0457	0.0443
0.0	0.0	0.0	76971.921	15922.3699	NaN	NaN	0.1714	0.2055	0.4387	0.0409	0.2241	0.0447	0.0461
0.0	0.0	0.0	84762.921	14283.3699	NaN	NaN	0.1442	0.1985	0.4363	0.0418	0.2319	0.0439	0.0476
0.0	0.0	0.0	81965.921	13888.3699	NaN	NaN	0.1449	0.1935	0.4323	0.0423	0.24	0.0429	0.049
0.0	0.0	0.0	83002.921	13197.3699	NaN	NaN	0.1372	0.1919	0.4313	0.0419	0.2436	0.0418	0.0495
0.0	0.0	0.0	81041.921	13177.3699	NaN	NaN	0.1399	0.1822	0.426	0.0431	0.2559	0.041	0.0519
0.0	0.0	0.0	74531.921	13315.3699	NaN	NaN	0.1516	0.18	0.4226	0.0428	0.2618	0.0402	0.0525
0.0	0.0	0.0	80598.921	12595.3699	NaN	NaN	0.1352	0.1732	0.4213	0.0431	0.2695	0.0393	0.0537
0.0	0.0	0.0	83593.921	13684.3699	NaN	NaN	0.1407	0.1716	0.4193	0.0426	0.2733	0.0393	0.0539
0.0	0.0	0.0	81614.921	7688.3699	NaN	NaN	0.0861	0.1706	0.4194	0.0421	0.2752	0.0389	0.0538
0.0	0.0	0.0	80034.921	16000.3699	NaN	NaN	0.1666	0.1648	0.416	0.0423	0.2831	0.0387	0.0551
0.0	0.0	0.0	80030.921	11862.3699	NaN	NaN	0.1291	0.1601	0.4095	0.0427	0.2931	0.0387	0.0559
0.0	0.0	0.0	79858.921	14945.3699	NaN	NaN	0.1576	0.1579	0.4042	0.0424	0.3008	0.0384	0.0563
0.0	0.0	0.0	83703.921	15708.3699	NaN	NaN	0.158	0.1559	0.399	0.0423	0.3079	0.0384	0.0564
0.0	0.0	0.0	78013.921	13164.3699	NaN	NaN	0.1444	0.1585	0.3939	0.042	0.3108	0.0387	0.0561
0.0	0.0	0.0	74900.921	9489.3699	NaN	NaN	0.1124	0.1632	0.3929	0.0412	0.3083	0.0387	0.0557
0.0	0.0	0.0	81207.921	14633.3699	NaN	NaN	0.1527	0.1621	0.3893	0.0414	0.3114	0.0391	0.0567
0.0	0.0	0.0	80953.921	11860.3699	NaN	NaN	0.1278	0.163	0.3848	0.0417	0.3136	0.0395	0.0573
0.0	0.0	0.0	88552.921	12204.3699	NaN	NaN	0.1211	0.1629	0.3832	0.0417	0.3151	0.0395	0.0576
0.0	0.0	0.0	90870.921	16670.3699	NaN	NaN	0.155	0.161	0.3792	0.0424	0.3193	0.0399	0.0582
0.0	0.0	0.0	77039.921	11666.3699	NaN	NaN	0.1315	0.1643	0.378	0.0419	0.3184	0.0399	0.0575
0.0	0.0	0.0	78215.921	16183.3699	NaN	NaN	0.1714	0.1627	0.3797	0.0418	0.3177	0.0403	0.0577
0.0	0.0	0.0	83475.921	16804.3699	NaN	NaN	0.1676	0.1594	0.3793	0.0422	0.3195	0.0412	0.0583
0.0	0.0	0.0	82077.921	13551.3699	NaN	NaN	0.1417	0.1638	0.3814	0.0416	0.314	0.0412	0.058
0.0	0.0	0.0	81645.921	14113.3699	NaN	NaN	0.1474	0.1642	0.3861	0.0414	0.3087	0.0418	0.0577
0.0	0.0	0.0	79805.921	11182.3699	NaN	NaN	0.1229	0.167	0.3899	0.0412	0.3018	0.0427	0.0574
0.0	0.0	0.0	83048.921	8611.3699	NaN	NaN	0.0939	0.1716	0.3946	0.0407	0.2926	0.0434	0.0572
0.0	0.0	0.0	86678.921	11989.3699	NaN	NaN	0.1215	0.17	0.3965	0.0411	0.29	0.0442	0.0583
0.0	0.0	0.0	74784.921	12270.3699	NaN	NaN	0.1409	0.1687	0.3942	0.0415	0.2915	0.0445	0.0595
0.0	0.0	0.0	83996.921	16523.3699	NaN	NaN	0.1644	0.167	0.3933	0.0418	0.2928	0.045	0.0601
0.0	0.0	0.0	83542.921	13378.3699	NaN	NaN	0.138	0.1658	0.3875	0.0421	0.2976	0.0457	0.0613
0.0	0.0	0.0	80638.921	12729.3699	NaN	NaN	0.1363	0.1695	0.3854	0.0414	0.2969	0.0458	0.061
0.0	0.0	0.0	77457.921	15352.3699	NaN	NaN	0.1654	0.1704	0.383	0.0409	0.2978	0.0465	0.0614
0.0	0.0	0.0	76763.921	11624.3699	NaN	NaN	0.1315	0.1723	0.381	0.0406	0.2975	0.0471	0.0615
0.0	0.0	0.0	86080.921	12520.3699	NaN	NaN	0.127	0.1752	0.3755	0.0405	0.2993	0.0472	0.0623
0.0	0.0	0.0	83253.921	13752.3699	NaN	NaN	0.1418	0.1751	0.3704	0.0404	0.3039	0.0472	0.063
0.0	0.0	0.0	81925.921	13933.3699	NaN	NaN	0.1454	0.1764	0.3655	0.0402	0.3074	0.0472	0.0633
0.0	0.0	0.0	71685.921	13870.3699	NaN	NaN	0.1621	0.1742	0.3578	0.0403	0.3161	0.0472	0.0644
0.0	0.0	0.0	85707.921	14475.3699	NaN	NaN	0.1445	0.1742	0.3494	0.0403	0.3241	0.047	0.0651
0.0	0.0	0.0	76871.921	14853.3699	NaN	NaN	0.1619	0.1728	0.3384	0.0405	0.3356	0.0467	0.0661
0.0	0.0	0.0	80063.921	17918.3699	NaN	NaN	0.1829	0.1751	0.3324	0.0399	0.3406	0.0464	0.0656
0.0	0.0	0.0	80119.921	15797.3699	NaN	NaN	0.1647	0.1765	0.3265	0.0398	0.3451	0.0465	0.0656
0.0	0.0	0.0	87422.921	10587.3699	NaN	NaN	0.108	0.183	0.3243	0.0391	0.3423	0.0466	0.0647
0.0	0.0	0.0	81305.921	15396.3699	NaN	NaN	0.1592	0.1828	0.3205	0.0389	0.3461	0.0464	0.0652
0.0	0.0	0.0	83744.921	15877.3699	NaN	NaN	0.1594	0.1819	0.319	0.0387	0.349	0.0463	0.0651
0.0	0.0	0.0	88158.921	12503.3699	NaN	NaN	0.1242	0.1781	0.3158	0.0388	0.356	0.0457	0.0657
0.0	0.0	0.0	85639.921	13512.3699	NaN	NaN	0.1363	0.1736	0.3124	0.0388	0.364	0.0452	0.066
0.0	0.0	0.0	78354.921	16578.3699	NaN	NaN	0.1746	0.1711	0.308	0.0388	0.3711	0.0448	0.0662
0.0	0.0	0.0	76043.921	10668.3699	NaN	NaN	0.123	0.1715	0.3068	0.0386	0.3725	0.0447	0.0659
0.0	0.0	0.0	82173.921	14599.3699	NaN	NaN	0.1509	0.1714	0.3055	0.0385	0.3736	0.0449	0.0661
0.0	0.0	0.0	75298.921	14060.3699	NaN	NaN	0.1573	0.1741	0.305	0.0383	0.3713	0.0451	0.0662
0.0	0.0	0.0	80224.921	14926.3699	NaN	NaN	0.1569	0.1769	0.307	0.038	0.3665	0.0454	0.0662
0.0	0.0	0.0	76056.921	13666.3699	NaN	NaN	0.1523	0.1774	0.3081	0.038	0.3639	0.0459	0.0667
0.0	0.0	0.0	84874.921	12007.3699	NaN	NaN	0.1239	0.1807	0.3094	0.0378	0.3591	0.0461	0.0669
0.0	0.0	0.0	77063.921	12038.3699	NaN	NaN	0.1351	0.1801	0.3099	0.0379	0.3579	0.0464	0.0678
0.0	0.0	0.0	83099.921	10211.3699	NaN	NaN	0.1094	0.1812	0.312	0.0377	0.3548	0.0464	0.068
0.0	0.0	0.0	81620.921	16002.3699	NaN	NaN	0.1639	0.1797	0.3115	0.0379	0.3552	0.0466	0.0691
0.0	0.0	0.0	80720.921	12185.3699	NaN	NaN	0.1312	0.1826	0.3119	0.0377	0.352	0.0464	0.0695
0.0	0.0	0.0	79409.921	14737.3699	NaN	NaN	0.1565	0.183	0.3135	0.0378	0.3491	0.0465	0.0702
0.0	0.0	0.0	83451.921	11491.3699	NaN	NaN	0.121	0.1851	0.3166	0.0376	0.3437	0.0467	0.0703
0.0	0.0	0.0	86738.921	12126.3699	NaN	NaN	0.1227	0.1862	0.3179	0.0378	0.3401	0.047	0.071
0.0	0.0	0.0	81241.921	17415.3699	NaN	NaN	0.1765	0.1858	0.32	0.0378	0.3377	0.0472	0.0714
0.0	0.0	0.0	78123.921	12695.3699	NaN	NaN	0.1398	0.1845	0.3215	0.038	0.3368	0.0471	0.0721
0.0	0.0	0.0	81086.921	13407.3699	NaN	NaN	0.1419	0.1821	0.3227	0.038	0.3375	0.047	0.0725
0.0	0.0	0.0	76757.921	15559.3699	NaN	NaN	0.1685	0.181	0.3236	0.0379	0.3377	0.047	0.0728
0.0	0.0	0.0	82274.921	16278.3699	NaN	NaN	0.1652	0.1826	0.3241	0.0377	0.3363	0.0471	0.0722
0.0	0.0	0.0	77842.921	13200.3699	NaN	NaN	0.145	0.1869	0.3261	0.0374	0.3311	0.0476	0.071
0.0	0.0	0.0	72940.921	9767.3699	NaN	NaN	0.1181	0.1966	0.3313	0.0366	0.3187	0.048	0.0688
0.0	0.0	0.0	81967.921	9287.3699	NaN	NaN	0.1018	0.1996	0.3376	0.0359	0.3107	0.0487	0.0675
0.0	0.0	0.0	75585.921	14862.3699	NaN	NaN	0.1643	0.1983	0.3416	0.0355	0.309	0.049	0.0666
0.0	0.0	0.0	77795.921	10669.3699	NaN	NaN	0.1206	0.1979	0.3414	0.0353	0.3109	0.0486	0.0658
0.0	0.0	0.0	86852.921	14846.3699	NaN	NaN	0.146	0.193	0.3393	0.0352	0.3186	0.0485	0.0653
0.0	0.0	0.0	78459.921	10966.3699	NaN	NaN	0.1226	0.1942	0.3351	0.0351	0.323	0.0484	0.0642
0.0	0.0	0.0	87384.921	12843.3699	NaN	NaN	0.1281	0.1966	0.3312	0.0351	0.3261	0.0482	0.0629
0.0	0.0	0.0	86846.921	11007.3699	NaN	NaN	0.1125	0.1937	0.328	0.035	0.3326	0.0486	0.0619
0.0	0.0	0.0	77371.921	14198.3699	NaN	NaN	0.1551	0.1969	0.3231	0.0353	0.3356	0.0484	0.0607
0.0	0.0	0.0	83930.921	13699.3699	NaN	NaN	0.1403	0.1938	0.3212	0.0354	0.3411	0.0486	0.0599
0.0	0.0	0.0	84170.921	13323.3699	NaN	NaN	0.1367	0.1914	0.3195	0.0356	0.3454	0.0491	0.0589
0.0	0.0	0.0	84084.921	12827.3699	NaN	NaN	0.1324	0.1949	0.319	0.036	0.3428	0.0497	0.0576
0.0	0.0	0.0	89249.921	13720.3699	NaN	NaN	0.1332	0.1932	0.3234	0.036	0.3399	0.0509	0.0565
0.0	0.0	0.0	69304.921	11701.3699	NaN	NaN	0.1445	0.1946	0.3296	0.0362	0.3323	0.0521	0.0552
0.0	0.0	0.0	82135.921	12571.3699	NaN	NaN	0.1327	0.1933	0.3394	0.0359	0.3246	0.0531	0.0537
0.0	0.0	0.0	80388.921	13273.3699	NaN	NaN	0.1417	0.1873	0.3459	0.0357	0.3239	0.054	0.0531
0.0	0.0	0.0	85864.921	14002.3699	NaN	NaN	0.1402	0.1875	0.3527	0.0354	0.3186	0.0544	0.0514
0.0	0.0	0.0	83823.921	13494.3699	NaN	NaN	0.1387	0.1834	0.3568	0.035	0.3189	0.0548	0.0511
0.0	0.0	0.0	83589.921	12412.3699	NaN	NaN	0.1293	0.1833	0.3616	0.0345	0.3158	0.0549	0.0498
0.0	0.0	0.0	79548.921	10248.3699	NaN	NaN	0.1141	0.1826	0.3655	0.0341	0.3136	0.055	0.0492
0.0	0.0	0.0	86343.921	12744.3699	NaN	NaN	0.1286	0.1784	0.3693	0.0335	0.3152	0.0547	0.0489
0.0	0.0	0.0	79976.921	14798.3699	NaN	NaN	0.1561	0.1752	0.3691	0.0333	0.3192	0.0543	0.049
0.0	0.0	0.0	84951.921	15087.3699	NaN	NaN	0.1508	0.1714	0.3708	0.0327	0.3226	0.0538	0.0487
0.0	0.0	0.0	79986.921	13169.3699	NaN	NaN	0.1414	0.1679	0.373	0.032	0.3254	0.0533	0.0485
0.0	0.0	0.0	85440.921	14798.3699	NaN	NaN	0.1476	0.1659	0.3762	0.0313	0.3258	0.0528	0.048
0.0	0.0	0.0	80197.921	12088.3699	NaN	NaN	0.131	0.1643	0.3767	0.0311	0.3272	0.0527	0.0481
0.0	0.0	0.0	77271.921	11581.3699	NaN	NaN	0.1303	0.164	0.377	0.031	0.3275	0.0525	0.048
0.0	0.0	0.0	75563.921	16048.3699	NaN	NaN	0.1752	0.1643	0.3744	0.0312	0.3291	0.0527	0.0483
0.0	0.0	0.0	76894.921	11174.3699	NaN	NaN	0.1269	0.1653	0.3729	0.0314	0.3294	0.0526	0.0483
0.0	0.0	0.0	77598.921	14182.3699	NaN	NaN	0.1545	0.1664	0.3737	0.0312	0.3281	0.0525	0.0481
0.0	0.0	0.0	84076.921	14317.3699	NaN	NaN	0.1455	0.166	0.3747	0.031	0.3278	0.0525	0.0479
0.0	0.0	0.0	81980.921	19656.3699	NaN	NaN	0.1934	0.1662	0.3738	0.0311	0.3284	0.0526	0.0479
0.0	0.0	0.0	82337.921	11247.3699	NaN	NaN	0.1202	0.1672	0.3738	0.0311	0.3278	0.0526	0.0476
0.0	0.0	0.0	83324.921	11601.3699	NaN	NaN	0.1222	0.1664	0.3752	0.0308	0.3278	0.0527	0.0471
0.0	0.0	0.0	74432.921	12011.3699	NaN	NaN	0.1389	0.1656	0.3754	0.0307	0.329	0.0527	0.0466
0.0	0.0	0.0	78933.921	12122.3699	NaN	NaN	0.1331	0.1641	0.3775	0.0304	0.3295	0.0526	0.0459
0.0	0.0	0.0	83899.921	14315.3699	NaN	NaN	0.1458	0.1628	0.3799	0.03	0.3297	0.0525	0.0452
0.0	0.0	0.0	86407.921	10083.3699	NaN	NaN	0.1045	0.1626	0.3841	0.0297	0.3272	0.0525	0.0439
0.0	0.0	0.0	81759.921	13884.3699	NaN	NaN	0.1452	0.1624	0.391	0.0291	0.3224	0.0525	0.0426
0.0	0.0	0.0	78131.921	13131.3699	NaN	NaN	0.1439	0.1596	0.398	0.0283	0.3203	0.0524	0.0414
0.0	0.0	0.0	80190.921	11807.3699	NaN	NaN	0.1283	0.1569	0.4049	0.0277	0.3181	0.0521	0.0402
0.0	0.0	0.0	81037.921	15059.3699	NaN	NaN	0.1567	0.1557	0.4121	0.0271	0.3143	0.0518	0.0391
0.0	0.0	0.0	83757.921	11504.3699	NaN	NaN	0.1208	0.1545	0.4179	0.0269	0.3107	0.052	0.038
0.0	0.0	0.0	74581.921	8486.3699	NaN	NaN	0.1022	0.1549	0.4228	0.0265	0.3067	0.0521	0.037
0.0	0.0	0.0	83135.921	13307.3699	NaN	NaN	0.138	0.1548	0.4295	0.026	0.3014	0.0524	0.0359
0.0	0.0	0.0	83213.921	12917.3699	NaN	NaN	0.1344	0.1536	0.4345	0.0256	0.2988	0.0526	0.035
0.0	0.0	0.0	65363.921	15998.3699	NaN	NaN	0.1966	0.1534	0.4377	0.0251	0.2971	0.0527	0.034
0.0	0.0	0.0	84547.921	15665.3699	NaN	NaN	0.1563	0.1514	0.441	0.025	0.2962	0.053	0.0334
0.0	0.0	0.0	87237.921	9816.3699	NaN	NaN	0.1011	0.15	0.4384	0.0252	0.2998	0.0534	0.0332
0.0	0.0	0.0	84775.921	17705.3699	NaN	NaN	0.1728	0.1508	0.4329	0.0257	0.3038	0.0538	0.033
0.0	0.0	0.0	75907.921	14575.3699	NaN	NaN	0.1611	0.1473	0.4301	0.026	0.3094	0.0539	0.0333
0.0	0.0	0.0	79495.921	12945.3699	NaN	NaN	0.14	0.1465	0.4227	0.0266	0.3168	0.054	0.0334
0.0	0.0	0.0	83451.921	15508.3699	NaN	NaN	0.1567	0.1449	0.4157	0.0272	0.3246	0.0538	0.0337
0.0	0.0	0.0	83145.921	16964.3699	NaN	NaN	0.1695	0.1436	0.408	0.0276	0.3333	0.0537	0.0338
0.0	0.0	0.0	92007.921	15812.3699	NaN	NaN	0.1467	0.1421	0.3977	0.0282	0.3442	0.0537	0.0341
0.0	0.0	0.0	84489.921	16262.3699	NaN	NaN	0.1614	0.1405	0.3897	0.0284	0.3539	0.0534	0.0341
0.0	0.0	0.0	86314.921	10854.3699	NaN	NaN	0.1117	0.1401	0.382	0.0286	0.3623	0.053	0.0339
0.0	0.0	0.0	84166.921	12238.3699	NaN	NaN	0.1269	0.1368	0.3756	0.0284	0.3727	0.0525	0.0341
0.0	0.0	0.0	84431.921	16927.3699	NaN	NaN	0.167	0.1346	0.3661	0.0284	0.3845	0.0521	0.0344
0.0	0.0	0.0	83849.921	14221.3699	NaN	NaN	0.145	0.1333	0.3562	0.0283	0.3961	0.0514	0.0346
0.0	0.0	0.0	81041.921	10706.3699	NaN	NaN	0.1167	0.1328	0.3509	0.0282	0.4025	0.051	0.0346
0.0	0.0	0.0	79187.921	12728.3699	NaN	NaN	0.1385	0.1322	0.3469	0.028	0.4077	0.0504	0.0348
0.0	0.0	0.0	83273.921	14887.3699	NaN	NaN	0.1517	0.1318	0.3465	0.0278	0.4088	0.0502	0.0349
0.0	0.0	0.0	80937.921	12698.3699	NaN	NaN	0.1356	0.1326	0.3509	0.0276	0.4038	0.0503	0.0348
0.0	0.0	0.0	80041.921	14276.3699	NaN	NaN	0.1514	0.1307	0.3626	0.0268	0.3953	0.0505	0.034
0.0	0.0	0.0	74601.921	15562.3699	NaN	NaN	0.1726	0.1281	0.3781	0.026	0.3835	0.0511	0.0332
0.0	0.0	0.0	79345.921	15189.3699	NaN	NaN	0.1607	0.13	0.4023	0.0262	0.3563	0.0517	0.0335
0.0	0.0	0.0	78815.921	11536.3699	NaN	NaN	0.1277	0.1284	0.4433	0.027	0.3163	0.0506	0.0344
0.0	0.0	0.0	75789.921	12955.3699	NaN	NaN	0.146	0.1229	0.5008	0.0279	0.265	0.0474	0.036
0.0	0.0	0.0	78709.921	14591.3699	NaN	NaN	0.1564	0.1197	0.5553	0.0283	0.2165	0.0435	0.0366
0.0	0.0	0.0	84260.921	11057.3699	NaN	NaN	0.116	0.1177	0.6039	0.0282	0.1761	0.0389	0.035
0.0	0.0	0.0	82701.921	11327.3699	NaN	NaN	0.1205	0.1146	0.6428	0.0276	0.1472	0.035	0.0329
0.0	0.0	0.0	83889.921	12942.3699	NaN	NaN	0.1337	0.1051	0.6698	0.0273	0.1329	0.0328	0.0321
0.0	0.0	0.0	86317.921	16401.3699	NaN	NaN	0.1597	0.0948	0.6882	0.0277	0.1254	0.0319	0.032
0.0	0.0	0.0	76428.921	14882.3699	NaN	NaN	0.163	0.088	0.7013	0.0285	0.1184	0.0316	0.0322
0.0	0.0	0.0	88312.921	14674.3699	NaN	NaN	0.1425	0.0838	0.7136	0.029	0.1104	0.0311	0.0321
0.0	0.0	0.0	78713.921	13252.3699	NaN	NaN	0.1441	0.081	0.7255	0.0293	0.1024	0.0301	0.0317
0.0	0.0	0.0	81372.921	15584.3699	NaN	NaN	0.1607	0.0792	0.7367	0.0295	0.0949	0.0289	0.0308
0.0	0.0	0.0	81179.921	11572.3699	NaN	NaN	0.1248	0.077	0.7459	0.0297	0.0894	0.0281	0.0299
0.0	0.0	0.0	81531.921	17162.3699	NaN	NaN	0.1739	0.0774	0.752	0.0297	0.0844	0.0273	0.0293
0.0	0.0	0.0	91112.921	12716.3699	NaN	NaN	0.1225	0.0777	0.753	0.0304	0.0824	0.027	0.0295
0.0	0.0	0.0	81713.921	12912.3699	NaN	NaN	0.1365	0.0795	0.753	0.0305	0.0806	0.0267	0.0297
0.0	0.0	0.0	77911.921	12555.3699	NaN	NaN	0.1388	0.0804	0.7496	0.0315	0.0813	0.0266	0.0306
0.0	0.0	0.0	81735.921	11836.3699	NaN	NaN	0.1265	0.0806	0.7476	0.0319	0.0821	0.0265	0.0314
0.0	0.0	0.0	74696.921	16452.3699	NaN	NaN	0.1805	0.0816	0.7434	0.0327	0.0835	0.0264	0.0325
0.0	0.0	0.0	88321.921	9587.3699	NaN	NaN	0.0979	0.0808	0.7412	0.0335	0.085	0.0264	0.0331
0.0	0.0	0.0	83550.921	15478.3699	NaN	NaN	0.1563	0.0812	0.7376	0.034	0.0866	0.0265	0.0341
0.0	0.0	0.0	91476.921	13713.3699	NaN	NaN	0.1304	0.0808	0.7323	0.0351	0.0897	0.0268	0.0353
0.0	0.0	0.0	85206.921	16004.3699	NaN	NaN	0.1581	0.0801	0.7282	0.0358	0.0926	0.027	0.0364
0.0	0.0	0.0	87201.921	15604.3699	NaN	NaN	0.1518	0.0802	0.7227	0.0366	0.0957	0.0272	0.0377
0.0	0.0	0.0	87335.921	13080.3699	NaN	NaN	0.1303	0.0784	0.7195	0.0373	0.099	0.0275	0.0385
0.0	0.0	0.0	86040.921	15931.3699	NaN	NaN	0.1562	0.0792	0.7154	0.0374	0.1009	0.0276	0.0394
0.0	0.0	0.0	87202.921	15039.3699	NaN	NaN	0.1471	0.0768	0.7119	0.0382	0.1047	0.028	0.0403
0.0	0.0	0.0	80032.921	14865.3699	NaN	NaN	0.1566	0.0778	0.7078	0.0382	0.1068	0.0282	0.0412
0.0	0.0	0.0	83938.921	10756.3699	NaN	NaN	0.1136	0.0765	0.7066	0.0383	0.1088	0.0283	0.0415
0.0	0.0	0.0	86853.921	11375.3699	NaN	NaN	0.1158	0.0757	0.706	0.0379	0.1101	0.0284	0.0418
0.0	0.0	0.0	82286.921	10738.3699	NaN	NaN	0.1154	0.0748	0.7044	0.0377	0.1124	0.0287	0.0421
0.0	0.0	0.0	87733.921	19012.3699	NaN	NaN	0.1781	0.0731	0.7044	0.0371	0.1145	0.029	0.0419
0.0	0.0	0.0	84440.921	16607.3699	NaN	NaN	0.1644	0.0725	0.702	0.0369	0.117	0.0293	0.0423
0.0	0.0	0.0	79092.921	13302.3699	NaN	NaN	0.144	0.0724	0.7006	0.0366	0.1185	0.0293	0.0426
0.0	0.0	0.0	80341.921	14251.3699	NaN	NaN	0.1507	0.0719	0.7021	0.036	0.1185	0.0294	0.0421
0.0	0.0	0.0	86425.921	12510.3699	NaN	NaN	0.1264	0.0717	0.7055	0.0353	0.117	0.0294	0.0412
0.0	0.0	0.0	86249.921	12212.3699	NaN	NaN	0.124	0.0718	0.7071	0.035	0.1158	0.0295	0.0409
0.0	0.0	0.0	81846.921	15448.3699	NaN	NaN	0.1588	0.0706	0.7104	0.0346	0.1147	0.0296	0.0402
0.0	0.0	0.0	82922.921	13418.3699	NaN	NaN	0.1393	0.0697	0.7125	0.0344	0.114	0.0297	0.0397
0.0	0.0	0.0	80921.921	15154.3699	NaN	NaN	0.1577	0.0684	0.7161	0.0339	0.1129	0.0297	0.039
0.0	0.0	0.0	78561.921	19384.3699	NaN	NaN	0.1979	0.0671	0.7198	0.0335	0.1114	0.0298	0.0384
0.0	0.0	0.0	80957.921	14379.3699	NaN	NaN	0.1508	0.0674	0.7221	0.0334	0.1092	0.0297	0.0381
0.0	0.0	0.0	84864.921	16531.3699	NaN	NaN	0.163	0.0674	0.7254	0.0334	0.1067	0.0296	0.0375
0.0	0.0	0.0	85159.921	13999.3699	NaN	NaN	0.1412	0.0684	0.728	0.0333	0.1038	0.0295	0.037
0.0	0.0	0.0	81544.921	12288.3699	NaN	NaN	0.131	0.0705	0.73	0.0333	0.1005	0.0293	0.0364
0.0	0.0	0.0	85272.921	11757.3699	NaN	NaN	0.1212	0.0699	0.7346	0.0331	0.0979	0.0292	0.0353
0.0	0.0	0.0	76100.921	12981.3699	NaN	NaN	0.1457	0.0701	0.7365	0.0329	0.0964	0.0291	0.0349
0.0	0.0	0.0	82231.921	13908.3699	NaN	NaN	0.1447	0.0704	0.7386	0.0326	0.0949	0.029	0.0345
0.0	0.0	0.0	81825.921	9834.3699	NaN	NaN	0.1073	0.0695	0.7409	0.0325	0.094	0.029	0.0341
0.0	0.0	0.0	83024.921	9609.3699	NaN	NaN	0.1037	0.0703	0.7404	0.0325	0.0937	0.0289	0.0342
0.0	0.0	0.0	83939.921	17169.3699	NaN	NaN	0.1698	0.0695	0.7418	0.0323	0.0935	0.0289	0.034
0.0	0.0	0.0	80895.921	11091.3699	NaN	NaN	0.1206	0.0698	0.7444	0.0318	0.092	0.0287	0.0334
0.0	0.0	0.0	75610.921	15266.3699	NaN	NaN	0.168	0.0696	0.7459	0.0315	0.0911	0.0286	0.0332
0.0	0.0	0.0	82527.921	10961.3699	NaN	NaN	0.1172	0.0681	0.7508	0.0308	0.0897	0.0286	0.0321
0.0	0.0	0.0	83749.921	13138.3699	NaN	NaN	0.1356	0.0681	0.7522	0.0303	0.089	0.0286	0.0319
0.0	0.0	0.0	82911.921	12360.3699	NaN	NaN	0.1297	0.0666	0.7543	0.0301	0.0888	0.0286	0.0316
0.0	0.0	0.0	72945.921	13328.3699	NaN	NaN	0.1545	0.0663	0.7548	0.0299	0.0886	0.0287	0.0317
0.0	0.0	0.0	74307.921	13915.3699	NaN	NaN	0.1577	0.0666	0.7561	0.0296	0.0877	0.0285	0.0315
0.0	0.0	0.0	88762.921	14220.3699	NaN	NaN	0.1381	0.0667	0.7582	0.0293	0.0862	0.0283	0.0313
0.0	0.0	0.0	76766.921	14730.3699	NaN	NaN	0.161	0.0683	0.7577	0.0293	0.085	0.0282	0.0315
0.0	0.0	0.0	86932.921	14256.3699	NaN	NaN	0.1409	0.0688	0.7577	0.0295	0.0844	0.0281	0.0315
0.0	0.0	0.0	79813.921	15564.3699	NaN	NaN	0.1632	0.07	0.7574	0.0294	0.0836	0.0279	0.0318
0.0	0.0	0.0	87409.921	10053.3699	NaN	NaN	0.1032	0.071	0.7573	0.0295	0.0828	0.0276	0.0318
0.0	0.0	0.0	76566.921	14752.3699	NaN	NaN	0.1615	0.0716	0.7557	0.0297	0.0831	0.0275	0.0324
0.0	0.0	0.0	77944.921	13287.3699	NaN	NaN	0.1456	0.0727	0.7547	0.0297	0.083	0.0272	0.0327
0.0	0.0	0.0	79710.921	13482.3699	NaN	NaN	0.1447	0.0741	0.7516	0.0302	0.0836	0.0271	0.0334
0.0	0.0	0.0	76198.921	13692.3699	NaN	NaN	0.1523	0.0765	0.7511	0.0302	0.082	0.0265	0.0335
0.0	0.0	0.0	78041.921	13731.3699	NaN	NaN	0.1496	0.0782	0.7481	0.031	0.0822	0.0264	0.0342
0.0	0.0	0.0	80087.921	15257.3699	NaN	NaN	0.16	0.0811	0.746	0.0312	0.0813	0.026	0.0344
0.0	0.0	0.0	86964.921	13970.3699	NaN	NaN	0.1384	0.0837	0.7409	0.0322	0.082	0.0258	0.0354
0.0	0.0	0.0	82342.921	10289.3699	NaN	NaN	0.1111	0.0866	0.7354	0.033	0.083	0.0256	0.0364
0.0	0.0	0.0	79383.921	13163.3699	NaN	NaN	0.1422	0.0878	0.7321	0.0335	0.0842	0.0255	0.0369
0.0	0.0	0.0	82069.921	16581.3699	NaN	NaN	0.1681	0.0886	0.7293	0.0339	0.0854	0.0255	0.0374
0.0	0.0	0.0	88282.921	11461.3699	NaN	NaN	0.1149	0.0884	0.7277	0.0343	0.0866	0.0254	0.0376
0.0	0.0	0.0	83128.921	15180.3699	NaN	NaN	0.1544	0.0891	0.7234	0.035	0.0885	0.0255	0.0385
0.0	0.0	0.0	87680.921	13128.3699	NaN	NaN	0.1302	0.0898	0.7203	0.0357	0.0898	0.0255	0.0389
0.0	0.0	0.0	86759.921	8500.3699	NaN	NaN	0.0892	0.0908	0.7155	0.0366	0.0917	0.0256	0.0397
0.0	0.0	0.0	84244.921	11857.3699	NaN	NaN	0.1234	0.0904	0.7135	0.0371	0.0933	0.0256	0.0401
0.0	0.0	0.0	83267.921	15045.3699	NaN	NaN	0.153	0.0887	0.7115	0.0377	0.0956	0.0258	0.0406
0.0	0.0	0.0	89596.921	13881.3699	NaN	NaN	0.1341	0.0872	0.7086	0.0384	0.0986	0.026	0.0413
0.0	0.0	0.0	86082.921	14607.3699	NaN	NaN	0.1451	0.0859	0.7053	0.0392	0.1016	0.0262	0.0419
0.0	0.0	0.0	81846.921	12009.3699	NaN	NaN	0.128	0.0853	0.7029	0.0397	0.1036	0.0262	0.0423
0.0	0.0	0.0	87216.921	13633.3699	NaN	NaN	0.1352	0.0826	0.7042	0.0396	0.1053	0.0264	0.0419
0.0	0.0	0.0	78565.921	14705.3699	NaN	NaN	0.1577	0.0817	0.7037	0.0396	0.1065	0.0265	0.042
0.0	0.0	0.0	85567.921	13807.3699	NaN	NaN	0.1389	0.0797	0.7065	0.0392	0.1066	0.0266	0.0414
0.0	0.0	0.0	86454.921	14581.3699	NaN	NaN	0.1443	0.077	0.7101	0.0386	0.1068	0.0267	0.0407
0.0	0.0	0.0	83806.921	15721.3699	NaN	NaN	0.158	0.0758	0.7122	0.0382	0.1068	0.0268	0.0403
0.0	0.0	0.0	83989.921	13504.3699	NaN	NaN	0.1385	0.0738	0.7153	0.0377	0.1065	0.0269	0.0398
0.0	0.0	0.0	82728.921	12970.3699	NaN	NaN	0.1355	0.0719	0.7189	0.0371	0.1059	0.027	0.0393
0.0	0.0	0.0	80640.921	16195.3699	NaN	NaN	0.1672	0.072	0.7187	0.037	0.1059	0.027	0.0395
0.0	0.0	0.0	82717.921	7963.3699	NaN	NaN	0.0878	0.0712	0.7219	0.0366	0.1045	0.0269	0.0389
0.0	0.0	0.0	81791.921	14821.3699	NaN	NaN	0.1534	0.0711	0.7234	0.0362	0.1037	0.0269	0.0387
0.0	0.0	0.0	78389.921	16076.3699	NaN	NaN	0.1702	0.0707	0.7241	0.0362	0.1035	0.0269	0.0386
0.0	0.0	0.0	88278.921	14511.3699	NaN	NaN	0.1412	0.0707	0.7265	0.0357	0.1023	0.0268	0.0381
0.0	0.0	0.0	84256.921	11282.3699	NaN	NaN	0.1181	0.0706	0.7276	0.0354	0.1017	0.0268	0.038
0.0	0.0	0.0	84111.921	9924.3699	NaN	NaN	0.1055	0.0708	0.7271	0.0354	0.1018	0.0267	0.0382
0.0	0.0	0.0	80531.921	11690.3699	NaN	NaN	0.1268	0.07	0.7283	0.035	0.1019	0.0268	0.038
0.0	0.0	0.0	85330.921	12933.3699	NaN	NaN	0.1316	0.0692	0.73	0.0345	0.1018	0.0268	0.0377
0.0	0.0	0.0	77994.921	12308.3699	NaN	NaN	0.1363	0.0686	0.7303	0.0344	0.1022	0.0269	0.0377
0.0	0.0	0.0	79446.921	12484.3699	NaN	NaN	0.1358	0.0679	0.7342	0.0337	0.1007	0.0268	0.0367
0.0	0.0	0.0	77761.921	13735.3699	NaN	NaN	0.1501	0.0673	0.7367	0.0333	0.0999	0.0269	0.0359
0.0	0.0	0.0	80247.921	12856.3699	NaN	NaN	0.1381	0.0677	0.7403	0.0326	0.0977	0.0269	0.0348
0.0	0.0	0.0	78953.921	10406.3699	NaN	NaN	0.1165	0.0667	0.7438	0.0322	0.0963	0.027	0.034
0.0	0.0	0.0	78949.921	17731.3699	NaN	NaN	0.1834	0.0664	0.7469	0.0316	0.0948	0.0271	0.0333
0.0	0.0	0.0	79681.921	9505.3699	NaN	NaN	0.1066	0.0657	0.7476	0.0316	0.0948	0.0272	0.033
0.0	0.0	0.0	80428.921	13788.3699	NaN	NaN	0.1463	0.0666	0.748	0.0314	0.0939	0.0272	0.0328
0.0	0.0	0.0	85168.921	11224.3699	NaN	NaN	0.1164	0.0668	0.7458	0.0319	0.095	0.0274	0.033
0.0	0.0	0.0	80342.921	13199.3699	NaN	NaN	0.1411	0.0683	0.7433	0.032	0.0957	0.0275	0.0333
0.0	0.0	0.0	78137.921	14378.3699	NaN	NaN	0.1554	0.0685	0.7434	0.032	0.0955	0.0276	0.0331
0.0	0.0	0.0	85516.921	15819.3699	NaN	NaN	0.1561	0.0676	0.7444	0.0319	0.0955	0.0276	0.0329
0.0	0.0	0.0	87819.921	13662.3699	NaN	NaN	0.1346	0.068	0.7434	0.0319	0.0961	0.0278	0.0329
0.0	0.0	0.0	86955.921	14795.3699	NaN	NaN	0.1454	0.0672	0.7446	0.0318	0.0959	0.0278	0.0326
0.0	0.0	0.0	79868.921	14318.3699	NaN	NaN	0.152	0.0671	0.7448	0.0319	0.0959	0.0279	0.0325
0.0	0.0	0.0	71695.921	8799.3699	NaN	NaN	0.1093	0.068	0.7449	0.032	0.0949	0.0279	0.0322
0.0	0.0	0.0	73170.921	10840.3699	NaN	NaN	0.129	0.068	0.7465	0.032	0.0937	0.0279	0.0318
0.0	0.0	0.0	85582.921	14545.3699	NaN	NaN	0.1453	0.0675	0.7491	0.0318	0.0925	0.0279	0.0312
0.0	0.0	0.0	79638.921	12206.3699	NaN	NaN	0.1329	0.0681	0.7483	0.032	0.0923	0.028	0.0313
0.0	0.0	0.0	81292.921	15381.3699	NaN	NaN	0.1591	0.067	0.751	0.0317	0.0915	0.0281	0.0306
0.0	0.0	0.0	84628.921	13168.3699	NaN	NaN	0.1346	0.0665	0.7524	0.0316	0.091	0.0282	0.0304
0.0	0.0	0.0	90248.921	15201.3699	NaN	NaN	0.1442	0.0665	0.7512	0.0317	0.0916	0.0284	0.0306
0.0	0.0	0.0	85968.921	13249.3699	NaN	NaN	0.1335	0.0656	0.7488	0.0322	0.0937	0.0287	0.031
0.0	0.0	0.0	74534.921	14146.3699	NaN	NaN	0.1595	0.0665	0.7456	0.0327	0.095	0.0288	0.0316
0.0	0.0	0.0	82011.921	15010.3699	NaN	NaN	0.1547	0.0667	0.7429	0.0331	0.0964	0.029	0.0319
0.0	0.0	0.0	77974.921	10870.3699	NaN	NaN	0.1224	0.0677	0.7418	0.0333	0.0964	0.0289	0.0319
0.0	0.0	0.0	83862.921	16352.3699	NaN	NaN	0.1632	0.0689	0.7385	0.0339	0.0974	0.029	0.0324
0.0	0.0	0.0	84767.921	17044.3699	NaN	NaN	0.1674	0.0686	0.7354	0.0345	0.0996	0.0292	0.0327
0.0	0.0	0.0	81265.921	10538.3699	NaN	NaN	0.1148	0.071	0.7339	0.0345	0.0988	0.0289	0.0327
0.0	0.0	0.0	80537.921	11045.3699	NaN	NaN	0.1206	0.07	0.734	0.0351	0.0993	0.029	0.0327
0.0	0.0	0.0	80054.921	11850.3699	NaN	NaN	0.1289	0.0698	0.7345	0.035	0.0992	0.0289	0.0325
0.0	0.0	0.0	75694.921	13167.3699	NaN	NaN	0.1482	0.0707	0.7326	0.0352	0.0996	0.0289	0.033
0.0	0.0	0.0	85354.921	13783.3699	NaN	NaN	0.139	0.069	0.7356	0.0351	0.099	0.0288	0.0324
0.0	0.0	0.0	70324.921	13519.3699	NaN	NaN	0.1612	0.0704	0.7345	0.0353	0.0983	0.0286	0.0328
0.0	0.0	0.0	82141.921	12647.3699	NaN	NaN	0.1334	0.0701	0.738	0.0351	0.0964	0.0284	0.0321
0.0	0.0	0.0	85371.921	20001.3699	NaN	NaN	0.1898	0.0678	0.7442	0.0345	0.0941	0.0283	0.0311
0.0	0.0	0.0	81234.921	16288.3699	NaN	NaN	0.167	0.0699	0.7443	0.0344	0.0921	0.0281	0.0312
0.0	0.0	0.0	82107.921	13766.3699	NaN	NaN	0.1436	0.0685	0.747	0.0348	0.0909	0.028	0.0309
0.0	0.0	0.0	78844.921	12540.3699	NaN	NaN	0.1372	0.0697	0.7498	0.0342	0.0882	0.0277	0.0304
0.0	0.0	0.0	82170.921	11637.3699	NaN	NaN	0.1241	0.0686	0.7535	0.0339	0.0864	0.0276	0.03
0.0	0.0	0.0	87130.921	11865.3699	NaN	NaN	0.1199	0.0682	0.7574	0.0331	0.0842	0.0275	0.0296
0.0	0.0	0.0	76102.921	11397.3699	NaN	NaN	0.1303	0.0668	0.7614	0.0326	0.0825	0.0274	0.0292
0.0	0.0	0.0	87170.921	11356.3699	NaN	NaN	0.1153	0.0654	0.765	0.0321	0.0812	0.0273	0.0289
0.0	0.0	0.0	80464.921	12914.3699	NaN	NaN	0.1383	0.0632	0.7691	0.0314	0.0803	0.0273	0.0286
0.0	0.0	0.0	77811.921	13337.3699	NaN	NaN	0.1463	0.0636	0.7699	0.0311	0.0795	0.0272	0.0287
0.0	0.0	0.0	72506.921	13017.3699	NaN	NaN	0.1522	0.0624	0.7723	0.0309	0.0787	0.0271	0.0285
0.0	0.0	0.0	71563.921	12465.3699	NaN	NaN	0.1483	0.0623	0.7738	0.0304	0.078	0.0271	0.0285
0.0	0.0	0.0	73068.921	14091.3699	NaN	NaN	0.1617	0.0623	0.7733	0.0304	0.0781	0.0271	0.0288
0.0	0.0	0.0	85507.921	11104.3699	NaN	NaN	0.1149	0.0617	0.7764	0.0297	0.0768	0.0268	0.0285
0.0	0.0	0.0	83008.921	12663.3699	NaN	NaN	0.1324	0.0621	0.773	0.0302	0.0782	0.027	0.0295
0.0	0.0	0.0	78354.921	14469.3699	NaN	NaN	0.1559	0.0626	0.7702	0.0304	0.0796	0.027	0.0302
0.0	0.0	0.0	81345.921	15505.3699	NaN	NaN	0.1601	0.0632	0.7671	0.0307	0.0809	0.027	0.0311
0.0	0.0	0.0	85667.921	14634.3699	NaN	NaN	0.1459	0.0627	0.7656	0.0307	0.0825	0.027	0.0315
0.0	0.0	0.0	76391.921	17265.3699	NaN	NaN	0.1843	0.0639	0.762	0.0309	0.0838	0.0271	0.0323
0.0	0.0	0.0	77402.921	10240.3699	NaN	NaN	0.1168	0.0635	0.7618	0.0308	0.0844	0.0271	0.0324
0.0	0.0	0.0	86336.921	16148.3699	NaN	NaN	0.1576	0.0634	0.7617	0.0305	0.0848	0.0272	0.0325
0.0	0.0	0.0	73315.921	15281.3699	NaN	NaN	0.1725	0.064	0.7599	0.0307	0.0855	0.0272	0.0328
0.0	0.0	0.0	78296.921	11708.3699	NaN	NaN	0.1301	0.0649	0.7584	0.0307	0.0858	0.0272	0.0329
0.0	0.0	0.0	69858.921	9658.3699	NaN	NaN	0.1215	0.0648	0.7598	0.0303	0.0854	0.0272	0.0325
0.0	0.0	0.0	78815.921	15446.3699	NaN	NaN	0.1639	0.0657	0.76	0.0299	0.0849	0.027	0.0324
0.0	0.0	0.0	78624.921	11543.3699	NaN	NaN	0.128	0.0645	0.7612	0.0296	0.0854	0.0272	0.0321
0.0	0.0	0.0	78239.921	13353.3699	NaN	NaN	0.1458	0.0651	0.7617	0.0291	0.0851	0.0271	0.0319
0.0	0.0	0.0	82432.921	12564.3699	NaN	NaN	0.1323	0.0643	0.7582	0.0297	0.0877	0.0274	0.0326
0.0	0.0	0.0	78244.921	15716.3699	NaN	NaN	0.1673	0.0657	0.7548	0.0296	0.0893	0.0275	0.0331
0.0	0.0	0.0	71356.921	10769.3699	NaN	NaN	0.1311	0.0668	0.7503	0.0302	0.0915	0.0276	0.0335
0.0	0.0	0.0	82614.921	14736.3699	NaN	NaN	0.1514	0.0683	0.7476	0.0305	0.0922	0.0276	0.0338
0.0	0.0	0.0	81286.921	13761.3699	NaN	NaN	0.1448	0.069	0.7429	0.0312	0.0947	0.0278	0.0343
0.0	0.0	0.0	77689.921	14428.3699	NaN	NaN	0.1566	0.0709	0.7392	0.0316	0.0959	0.0278	0.0345
0.0	0.0	0.0	85541.921	12530.3699	NaN	NaN	0.1278	0.0702	0.7395	0.0318	0.0965	0.028	0.0341
0.0	0.0	0.0	83097.921	10659.3699	NaN	NaN	0.1137	0.0711	0.737	0.032	0.0976	0.0281	0.0343
0.0	0.0	0.0	75282.921	8854.3699	NaN	NaN	0.1052	0.072	0.7343	0.0324	0.0985	0.0282	0.0346
0.0	0.0	0.0	82015.921	11891.3699	NaN	NaN	0.1266	0.0705	0.7377	0.032	0.0979	0.0282	0.0337
0.0	0.0	0.0	81664.921	12234.3699	NaN	NaN	0.1303	0.0708	0.7354	0.0323	0.099	0.0284	0.034
0.0	0.0	0.0	79870.921	17050.3699	NaN	NaN	0.1759	0.0705	0.7355	0.0323	0.0993	0.0285	0.0338
0.0	0.0	0.0	78853.921	15576.3699	NaN	NaN	0.165	0.07	0.7376	0.0322	0.0984	0.0286	0.0332
0.0	0.0	0.0	79497.921	16158.3699	NaN	NaN	0.1689	0.0695	0.7411	0.0319	0.0966	0.0285	0.0323
0.0	0.0	0.0	82005.921	11845.3699	NaN	NaN	0.1262	0.0699	0.7428	0.0319	0.095	0.0285	0.0319
0.0	0.0	0.0	80170.921	13134.3699	NaN	NaN	0.1408	0.0697	0.7466	0.0316	0.0926	0.0284	0.0311
0.0	0.0	0.0	83959.921	14953.3699	NaN	NaN	0.1512	0.0705	0.7477	0.0318	0.091	0.0283	0.0308
0.0	0.0	0.0	76318.921	9468.3699	NaN	NaN	0.1104	0.0703	0.7507	0.0318	0.089	0.028	0.0302
0.0	0.0	0.0	75487.921	13221.3699	NaN	NaN	0.149	0.0711	0.7523	0.0317	0.0874	0.0278	0.0298
0.0	0.0	0.0	82329.921	10552.3699	NaN	NaN	0.1136	0.0691	0.7585	0.031	0.0852	0.0276	0.0286
0.0	0.0	0.0	81091.921	12635.3699	NaN	NaN	0.1348	0.0689	0.7619	0.0304	0.0834	0.0273	0.0281
0.0	0.0	0.0	75555.921	10986.3699	NaN	NaN	0.1269	0.0678	0.7636	0.0303	0.083	0.0274	0.0279
0.0	0.0	0.0	74586.921	11414.3699	NaN	NaN	0.1327	0.0677	0.7657	0.0297	0.0819	0.0272	0.0277
0.0	0.0	0.0	78526.921	9882.3699	NaN	NaN	0.1118	0.0682	0.7638	0.0298	0.0826	0.0272	0.0283
0.0	0.0	0.0	78698.921	14604.3699	NaN	NaN	0.1565	0.0683	0.7636	0.0296	0.0829	0.027	0.0285
0.0	0.0	0.0	73184.921	10624.3699	NaN	NaN	0.1268	0.0694	0.7606	0.0298	0.0839	0.027	0.0293
0.0	0.0	0.0	88009.921	13480.3699	NaN	NaN	0.1328	0.0697	0.757	0.03	0.0859	0.0271	0.0304
0.0	0.0	0.0	83867.921	18391.3699	NaN	NaN	0.1799	0.071	0.7505	0.0305	0.0889	0.0271	0.032
0.0	0.0	0.0	77403.921	11188.3699	NaN	NaN	0.1263	0.0719	0.7451	0.031	0.0917	0.027	0.0334
0.0	0.0	0.0	80334.921	10932.3699	NaN	NaN	0.1198	0.0723	0.7415	0.031	0.0936	0.0271	0.0345
0.0	0.0	0.0	81388.921	13410.3699	NaN	NaN	0.1415	0.0725	0.7377	0.031	0.0959	0.0271	0.0358
0.0	0.0	0.0	85980.921	16011.3699	NaN	NaN	0.157	0.0732	0.7304	0.0318	0.0997	0.0272	0.0377
0.0	0.0	0.0	82742.921	14407.3699	NaN	NaN	0.1483	0.0733	0.7265	0.0319	0.1021	0.0272	0.039
0.0	0.0	0.0	78865.921	11490.3699	NaN	NaN	0.1272	0.0736	0.7203	0.0325	0.1056	0.0273	0.0408
0.0	0.0	0.0	84112.921	18248.3699	NaN	NaN	0.1783	0.0733	0.7176	0.0324	0.1076	0.0274	0.0418
0.0	0.0	0.0	82962.921	15761.3699	NaN	NaN	0.1597	0.0728	0.7163	0.0322	0.1088	0.0274	0.0425
0.0	0.0	0.0	84699.921	10064.3699	NaN	NaN	0.1062	0.0725	0.7142	0.0323	0.11	0.0275	0.0434
0.0	0.0	0.0	82474.921	13141.3699	NaN	NaN	0.1374	0.072	0.7138	0.0322	0.1104	0.0276	0.044
0.0	0.0	0.0	79312.921	11904.3699	NaN	NaN	0.1305	0.0712	0.7132	0.032	0.1116	0.0277	0.0444
0.0	0.0	0.0	77086.921	17268.3699	NaN	NaN	0.183	0.0708	0.7145	0.0316	0.1112	0.0276	0.0443
0.0	0.0	0.0	77743.921	10295.3699	NaN	NaN	0.1169	0.0697	0.7173	0.0312	0.1102	0.0276	0.044
0.0	0.0	0.0	77073.921	13671.3699	NaN	NaN	0.1507	0.0693	0.7189	0.031	0.1095	0.0276	0.0437
0.0	0.0	0.0	79223.921	12089.3699	NaN	NaN	0.1324	0.069	0.7208	0.0307	0.1088	0.0275	0.0432
0.0	0.0	0.0	86794.921	13270.3699	NaN	NaN	0.1326	0.0679	0.7244	0.0302	0.1077	0.0276	0.0423
0.0	0.0	0.0	80462.921	12265.3699	NaN	NaN	0.1323	0.0676	0.7257	0.03	0.1073	0.0276	0.0418
0.0	0.0	0.0	74514.921	15573.3699	NaN	NaN	0.1729	0.0667	0.7278	0.0298	0.1069	0.0276	0.0413
0.0	0.0	0.0	82566.921	13936.3699	NaN	NaN	0.1444	0.0662	0.7296	0.0293	0.1065	0.0277	0.0406
0.0	0.0	0.0	81229.921	14446.3699	NaN	NaN	0.151	0.0656	0.7313	0.0291	0.1061	0.0277	0.0401
0.0	0.0	0.0	88501.921	15329.3699	NaN	NaN	0.1476	0.0654	0.7296	0.0293	0.1075	0.0279	0.0403
0.0	0.0	0.0	76736.921	8780.3699	NaN	NaN	0.1027	0.0657	0.728	0.0292	0.1087	0.0281	0.0402
0.0	0.0	0.0	76768.921	13370.3699	NaN	NaN	0.1483	0.0664	0.727	0.0291	0.1093	0.0281	0.04
0.0	0.0	0.0	84096.921	14864.3699	NaN	NaN	0.1502	0.067	0.7265	0.0289	0.1096	0.0282	0.0398
0.0	0.0	0.0	72379.921	14351.3699	NaN	NaN	0.1655	0.0682	0.724	0.0291	0.1108	0.0282	0.0398
0.0	0.0	0.0	80553.921	16239.3699	NaN	NaN	0.1678	0.0693	0.7202	0.0294	0.1127	0.0284	0.0401
0.0	0.0	0.0	75704.921	15520.3699	NaN	NaN	0.1701	0.0709	0.7134	0.0297	0.1162	0.0288	0.0411
0.0	0.0	0.0	73982.921	12121.3699	NaN	NaN	0.1408	0.0725	0.7053	0.0305	0.1207	0.0289	0.0422
0.0	0.0	0.0	78154.921	11932.3699	NaN	NaN	0.1325	0.0736	0.7019	0.0304	0.1224	0.029	0.0426
0.0	0.0	0.0	82089.921	10986.3699	NaN	NaN	0.118	0.0748	0.6976	0.0306	0.1247	0.0292	0.0432
0.0	0.0	0.0	80288.921	12441.3699	NaN	NaN	0.1342	0.0755	0.6945	0.0307	0.1266	0.0293	0.0435
0.0	0.0	0.0	82065.921	15439.3699	NaN	NaN	0.1583	0.0751	0.6971	0.0298	0.1258	0.0295	0.0427
0.0	0.0	0.0	75425.921	17809.3699	NaN	NaN	0.191	0.075	0.6966	0.0296	0.1261	0.0297	0.0429
0.0	0.0	0.0	74611.921	12009.3699	NaN	NaN	0.1386	0.0746	0.6992	0.0293	0.1248	0.0297	0.0424
0.0	0.0	0.0	77421.921	12313.3699	NaN	NaN	0.1372	0.0745	0.7003	0.0292	0.1239	0.0298	0.0423
0.0	0.0	0.0	73957.921	10647.3699	NaN	NaN	0.1258	0.0747	0.7022	0.0292	0.1223	0.0297	0.0419
0.0	0.0	0.0	76818.921	9371.3699	NaN	NaN	0.1087	0.075	0.705	0.0292	0.1199	0.0295	0.0413
0.0	0.0	0.0	74066.921	11684.3699	NaN	NaN	0.1363	0.0752	0.7092	0.029	0.1168	0.0294	0.0405
0.0	0.0	0.0	81433.921	10241.3699	NaN	NaN	0.1117	0.0755	0.7127	0.0288	0.1141	0.0293	0.0396
0.0	0.0	0.0	88726.921	11579.3699	NaN	NaN	0.1154	0.0762	0.7142	0.0289	0.1122	0.0292	0.0393
0.0	0.0	0.0	81815.921	15696.3699	NaN	NaN	0.161	0.077	0.7136	0.0293	0.1117	0.0291	0.0393
0.0	0.0	0.0	73653.921	10244.3699	NaN	NaN	0.1221	0.0781	0.7111	0.0303	0.112	0.0288	0.0398
0.0	0.0	0.0	74985.921	15126.3699	NaN	NaN	0.1679	0.0798	0.7103	0.0307	0.1109	0.0284	0.0399
0.0	0.0	0.0	82613.921	9051.3699	NaN	NaN	0.0987	0.0815	0.7099	0.0314	0.1095	0.028	0.0397
0.0	0.0	0.0	79945.921	10319.3699	NaN	NaN	0.1143	0.0838	0.7101	0.032	0.107	0.0275	0.0396
0.0	0.0	0.0	80773.921	15106.3699	NaN	NaN	0.1576	0.0848	0.7098	0.0325	0.106	0.0273	0.0396
0.0	0.0	0.0	77658.921	13141.3699	NaN	NaN	0.1447	0.086	0.7091	0.033	0.1052	0.0271	0.0397
0.0	0.0	0.0	85910.921	12348.3699	NaN	NaN	0.1257	0.0872	0.708	0.0335	0.1045	0.0267	0.0402
0.0	0.0	0.0	91814.921	12261.3699	NaN	NaN	0.1178	0.0862	0.7081	0.0337	0.1048	0.0266	0.0405
0.0	0.0	0.0	79079.921	13704.3699	NaN	NaN	0.1477	0.0867	0.7052	0.0341	0.1061	0.0265	0.0413
0.0	0.0	0.0	84969.921	15503.3699	NaN	NaN	0.1543	0.085	0.7062	0.0341	0.1066	0.0265	0.0415
0.0	0.0	0.0	87937.921	11865.3699	NaN	NaN	0.1189	0.0836	0.7085	0.0337	0.1063	0.0265	0.0414
0.0	0.0	0.0	77429.921	13290.3699	NaN	NaN	0.1465	0.0829	0.7075	0.034	0.107	0.0265	0.0421
0.0	0.0	0.0	85847.921	17279.3699	NaN	NaN	0.1676	0.0808	0.7095	0.0334	0.1075	0.0269	0.0419
0.0	0.0	0.0	82448.921	12599.3699	NaN	NaN	0.1326	0.0798	0.7102	0.0327	0.1081	0.0272	0.042
0.0	0.0	0.0	82828.921	12139.3699	NaN	NaN	0.1278	0.0783	0.709	0.0327	0.1098	0.0275	0.0427
0.0	0.0	0.0	86663.921	12845.3699	NaN	NaN	0.1291	0.0767	0.7074	0.0321	0.1123	0.0281	0.0434
0.0	0.0	0.0	82037.921	9542.3699	NaN	NaN	0.1042	0.0763	0.7023	0.0318	0.1166	0.0287	0.0444
0.0	0.0	0.0	91988.921	11521.3699	NaN	NaN	0.1113	0.0756	0.6945	0.0321	0.1224	0.0293	0.0462
0.0	0.0	0.0	85186.921	14731.3699	NaN	NaN	0.1474	0.0752	0.682	0.0323	0.1317	0.0302	0.0485
0.0	0.0	0.0	71505.921	13573.3699	NaN	NaN	0.1595	0.0759	0.6647	0.0331	0.144	0.0307	0.0516
0.0	0.0	0.0	80769.921	15906.3699	NaN	NaN	0.1645	0.0765	0.6477	0.0337	0.1563	0.0313	0.0545
0.0	0.0	0.0	88050.921	12600.3699	NaN	NaN	0.1252	0.077	0.6311	0.0342	0.1688	0.0318	0.0569
0.0	0.0	0.0	75064.921	12491.3699	NaN	NaN	0.1427	0.078	0.6155	0.035	0.1805	0.0323	0.0588
0.0	0.0	0.0	87806.921	14447.3699	NaN	NaN	0.1413	0.0779	0.6094	0.0349	0.1861	0.0326	0.059
0.0	0.0	0.0	78926.921	12446.3699	NaN	NaN	0.1362	0.0777	0.6053	0.035	0.19	0.0327	0.0593
0.0	0.0	0.0	79884.921	13225.3699	NaN	NaN	0.142	0.0773	0.6065	0.0348	0.1901	0.0325	0.0588
0.0	0.0	0.0	95353.921	14151.3699	NaN	NaN	0.1292	0.0757	0.6147	0.0342	0.1857	0.0323	0.0574
0.0	0.0	0.0	86766.921	15964.3699	NaN	NaN	0.1554	0.0739	0.6229	0.0339	0.1812	0.0319	0.0562
0.0	0.0	0.0	85875.921	15009.3699	NaN	NaN	0.1488	0.0718	0.6346	0.0337	0.1737	0.0315	0.0546
0.0	0.0	0.0	82037.921	15166.3699	NaN	NaN	0.156	0.0693	0.6524	0.0327	0.1628	0.0313	0.0516
0.0	0.0	0.0	90267.921	13570.3699	NaN	NaN	0.1307	0.0666	0.6723	0.0316	0.1503	0.0308	0.0484
0.0	0.0	0.0	87457.921	12423.3699	NaN	NaN	0.1244	0.0639	0.691	0.0306	0.1383	0.0307	0.0456
0.0	0.0	0.0	82679.921	12547.3699	NaN	NaN	0.1318	0.0612	0.7089	0.0295	0.1275	0.0307	0.0422
0.0	0.0	0.0	82268.921	13086.3699	NaN	NaN	0.1372	0.0596	0.7225	0.0289	0.1184	0.0307	0.04
0.0	0.0	0.0	84710.921	11365.3699	NaN	NaN	0.1183	0.0582	0.7354	0.0282	0.1104	0.0303	0.0376
0.0	0.0	0.0	76165.921	10798.3699	NaN	NaN	0.1242	0.0577	0.7429	0.0282	0.1052	0.0299	0.036
0.0	0.0	0.0	74826.921	9786.3699	NaN	NaN	0.1157	0.0568	0.7504	0.0278	0.1013	0.0297	0.034
0.0	0.0	0.0	85437.921	13104.3699	NaN	NaN	0.133	0.0552	0.7578	0.0273	0.098	0.0296	0.0322
0.0	0.0	0.0	77570.921	15758.3699	NaN	NaN	0.1688	0.0547	0.7627	0.0269	0.0953	0.0292	0.0312
0.0	0.0	0.0	81296.921	10647.3699	NaN	NaN	0.1158	0.0534	0.7662	0.0271	0.0937	0.0288	0.0307
0.0	0.0	0.0	77280.921	10961.3699	NaN	NaN	0.1242	0.053	0.7694	0.0269	0.0918	0.0284	0.0305
0.0	0.0	0.0	82062.921	13284.3699	NaN	NaN	0.1393	0.0521	0.7731	0.0267	0.0902	0.028	0.0299
0.0	0.0	0.0	84859.921	17306.3699	NaN	NaN	0.1694	0.0521	0.7752	0.0267	0.0884	0.0276	0.03
0.0	0.0	0.0	83220.921	15403.3699	NaN	NaN	0.1562	0.0504	0.7801	0.0267	0.0863	0.0273	0.0293
0.0	0.0	0.0	83960.921	16808.3699	NaN	NaN	0.1668	0.051	0.7801	0.027	0.0849	0.0271	0.0299
0.0	0.0	0.0	91107.921	15171.3699	NaN	NaN	0.1428	0.0502	0.7848	0.0269	0.0822	0.0266	0.0292
0.0	0.0	0.0	86480.921	12531.3699	NaN	NaN	0.1266	0.0516	0.7869	0.0268	0.0791	0.0263	0.0293
0.0	0.0	0.0	76281.921	16435.3699	NaN	NaN	0.1773	0.0514	0.7902	0.0271	0.0762	0.0261	0.029
0.0	0.0	0.0	85841.921	14595.3699	NaN	NaN	0.1453	0.0522	0.7927	0.0271	0.0731	0.026	0.0289
0.0	0.0	0.0	81625.921	15383.3699	NaN	NaN	0.1586	0.0538	0.7945	0.0272	0.0698	0.0257	0.0289
0.0	0.0	0.0	96328.921	14946.3699	NaN	NaN	0.1343	0.0546	0.7976	0.0276	0.0662	0.0253	0.0286
0.0	0.0	0.0	79279.921	14847.3699	NaN	NaN	0.1577	0.056	0.7976	0.0282	0.0638	0.0252	0.0292
0.0	0.0	0.0	77922.921	17890.3699	NaN	NaN	0.1867	0.0555	0.8042	0.0274	0.0601	0.0248	0.0279
0.0	0.0	0.0	89766.921	17403.3699	NaN	NaN	0.1624	0.0546	0.8093	0.0271	0.057	0.0246	0.0274
0.0	0.0	0.0	88225.921	12805.3699	NaN	NaN	0.1267	0.0535	0.8139	0.027	0.0545	0.0243	0.0268
0.0	0.0	0.0	79939.921	14169.3699	NaN	NaN	0.1506	0.0522	0.8148	0.0274	0.0543	0.0246	0.0267
0.0	0.0	0.0	73217.921	11367.3699	NaN	NaN	0.1344	0.0516	0.8175	0.0272	0.0531	0.0249	0.0257
0.0	0.0	0.0	80299.921	12436.3699	NaN	NaN	0.1341	0.0522	0.8163	0.0275	0.0531	0.0254	0.0256
0.0	0.0	0.0	59682.921	9307.3699	NaN	NaN	0.1349	0.0562	0.8121	0.0274	0.052	0.026	0.0262
0.0	0.0	0.0	61096.921	11815.3699	NaN	NaN	0.162	0.0535	0.8125	0.0284	0.052	0.0273	0.0264
0.0	0.0	0.0	80596.921	15875.3699	NaN	NaN	0.1646	0.0534	0.8063	0.03	0.0525	0.0288	0.029
0.0	0.0	0.0	87950.921	14454.3699	NaN	NaN	0.1411	0.0529	0.8019	0.0315	0.0532	0.0296	0.0308
0.0	0.0	0.0	78517.921	9561.3699	NaN	NaN	0.1086	0.0531	0.7993	0.0322	0.0535	0.0301	0.0318
0.0	0.0	0.0	81250.921	14538.3699	NaN	NaN	0.1518	0.0535	0.7959	0.0333	0.054	0.0299	0.0335
0.0	0.0	0.0	83806.921	15012.3699	NaN	NaN	0.1519	0.0525	0.7946	0.0345	0.0549	0.0296	0.034
0.0	0.0	0.0	81463.921	14320.3699	NaN	NaN	0.1495	0.0559	0.791	0.0352	0.0539	0.0287	0.0353
0.0	0.0	0.0	79869.921	12825.3699	NaN	NaN	0.1384	0.0538	0.7905	0.0372	0.0549	0.0279	0.0357
0.0	0.0	0.0	87413.921	14394.3699	NaN	NaN	0.1414	0.0552	0.7821	0.0396	0.0573	0.0275	0.0382
0.0	0.0	0.0	80225.921	14357.3699	NaN	NaN	0.1518	0.0541	0.7761	0.0423	0.0605	0.0271	0.0399
0.0	0.0	0.0	86179.921	15393.3699	NaN	NaN	0.1515	0.0549	0.7627	0.0458	0.0656	0.0268	0.0442
0.0	0.0	0.0	72209.921	10620.3699	NaN	NaN	0.1282	0.0525	0.7497	0.0497	0.0732	0.0271	0.0479
0.0	0.0	0.0	81365.921	10887.3699	NaN	NaN	0.118	0.0534	0.7353	0.0524	0.0794	0.0272	0.0524
0.0	0.0	0.0	88980.921	8858.3699	NaN	NaN	0.0905	0.0496	0.7239	0.0556	0.0877	0.0278	0.0554
0.0	0.0	0.0	84805.921	16930.3699	NaN	NaN	0.1664	0.0499	0.711	0.057	0.0938	0.0281	0.0601
0.0	0.0	0.0	81664.921	15889.3699	NaN	NaN	0.1629	0.0465	0.7018	0.0593	0.1014	0.0288	0.0623
0.0	0.0	0.0	84086.921	16297.3699	NaN	NaN	0.1623	0.048	0.6903	0.0601	0.1054	0.0289	0.0673
0.0	0.0	0.0	80731.921	13322.3699	NaN	NaN	0.1416	0.0448	0.6826	0.0618	0.1121	0.0296	0.0691
0.0	0.0	0.0	86455.921	14770.3699	NaN	NaN	0.1459	0.0462	0.6743	0.0618	0.1143	0.0298	0.0737
0.0	0.0	0.0	82778.921	17353.3699	NaN	NaN	0.1733	0.0431	0.6732	0.0625	0.1173	0.0303	0.0736
0.0	0.0	0.0	89437.921	13885.3699	NaN	NaN	0.1344	0.044	0.6696	0.062	0.1175	0.0306	0.0763
0.0	0.0	0.0	84539.921	18921.3699	NaN	NaN	0.1829	0.0418	0.6718	0.0619	0.118	0.0311	0.0754
0.0	0.0	0.0	87578.921	13060.3699	NaN	NaN	0.1298	0.0423	0.674	0.0609	0.1158	0.0311	0.0759
0.0	0.0	0.0	88329.921	12281.3699	NaN	NaN	0.1221	0.0406	0.6808	0.06	0.1132	0.0312	0.0741
0.0	0.0	0.0	77547.921	19551.3699	NaN	NaN	0.2014	0.0408	0.6879	0.0584	0.1085	0.031	0.0734
0.0	0.0	0.0	78609.921	10833.3699	NaN	NaN	0.1211	0.0396	0.6975	0.0573	0.1042	0.0308	0.0706
0.0	0.0	0.0	85799.921	12695.3699	NaN	NaN	0.1289	0.0408	0.7061	0.0556	0.0978	0.0301	0.0697
0.0	0.0	0.0	84547.921	16519.3699	NaN	NaN	0.1634	0.0396	0.7169	0.0545	0.0933	0.0294	0.0664
0.0	0.0	0.0	80866.921	16398.3699	NaN	NaN	0.1686	0.0409	0.7245	0.053	0.0882	0.0286	0.0648
0.0	0.0	0.0	81474.921	11631.3699	NaN	NaN	0.1249	0.0403	0.7342	0.0521	0.084	0.0279	0.0616
0.0	0.0	0.0	85736.921	9628.3699	NaN	NaN	0.101	0.0413	0.7401	0.0513	0.0801	0.0271	0.06
0.0	0.0	0.0	84085.921	16129.3699	NaN	NaN	0.1609	0.0414	0.7459	0.0513	0.0773	0.0265	0.0576
0.0	0.0	0.0	83052.921	12446.3699	NaN	NaN	0.1303	0.0424	0.7502	0.0511	0.0744	0.026	0.056
0.0	0.0	0.0	89925.921	15281.3699	NaN	NaN	0.1453	0.0421	0.7547	0.0512	0.0725	0.0256	0.054
0.0	0.0	0.0	82259.921	10223.3699	NaN	NaN	0.1105	0.0437	0.7559	0.0512	0.0706	0.0252	0.0534
0.0	0.0	0.0	87335.921	10596.3699	NaN	NaN	0.1082	0.0431	0.7601	0.0513	0.0691	0.025	0.0515
0.0	0.0	0.0	82496.921	12502.3699	NaN	NaN	0.1316	0.0443	0.7609	0.051	0.0676	0.0248	0.0514
0.0	0.0	0.0	84216.921	9971.3699	NaN	NaN	0.1059	0.0431	0.7644	0.0512	0.067	0.0247	0.0496
0.0	0.0	0.0	87163.921	13958.3699	NaN	NaN	0.138	0.0448	0.7634	0.0508	0.0662	0.0248	0.05
0.0	0.0	0.0	81011.921	10127.3699	NaN	NaN	0.1111	0.0435	0.7651	0.0509	0.0665	0.0251	0.0489
0.0	0.0	0.0	82401.921	14937.3699	NaN	NaN	0.1535	0.0456	0.7629	0.0503	0.0661	0.0255	0.0495
0.0	0.0	0.0	84200.921	12740.3699	NaN	NaN	0.1314	0.0447	0.7638	0.0501	0.0666	0.0261	0.0487
0.0	0.0	0.0	88924.921	14062.3699	NaN	NaN	0.1365	0.0472	0.7605	0.0497	0.0666	0.0266	0.0494
0.0	0.0	0.0	81664.921	15276.3699	NaN	NaN	0.1576	0.0479	0.7599	0.0495	0.0668	0.0273	0.0485
0.0	0.0	0.0	78770.921	10029.3699	NaN	NaN	0.1129	0.0519	0.7549	0.0491	0.0668	0.0281	0.0492
0.0	0.0	0.0	86709.921	13130.3699	NaN	NaN	0.1315	0.0511	0.7563	0.0491	0.0674	0.029	0.0472
0.0	0.0	0.0	83621.921	17072.3699	NaN	NaN	0.1695	0.0561	0.7529	0.0478	0.0662	0.03	0.047
0.0	0.0	0.0	82591.921	12908.3699	NaN	NaN	0.1352	0.0552	0.7537	0.048	0.0674	0.0312	0.0445
0.0	0.0	0.0	83199.921	16004.3699	NaN	NaN	0.1613	0.0605	0.7481	0.0466	0.0668	0.0327	0.0453
0.0	0.0	0.0	83837.921	13834.3699	NaN	NaN	0.1416	0.0568	0.7562	0.0463	0.0658	0.0338	0.0411
0.0	0.0	0.0	92089.921	16640.3699	NaN	NaN	0.153	0.0602	0.7605	0.0439	0.0602	0.0347	0.0405
0.0	0.0	0.0	84756.921	10908.3699	NaN	NaN	0.114	0.0507	0.7758	0.0447	0.0564	0.0341	0.0383
0.0	0.0	0.0	83937.921	15166.3699	NaN	NaN	0.153	0.0491	0.7841	0.0437	0.0508	0.0336	0.0387
0.0	0.0	0.0	83223.921	16745.3699	NaN	NaN	0.1675	0.0429	0.7962	0.0434	0.0482	0.0331	0.0361
0.0	0.0	0.0	90926.921	11672.3699	NaN	NaN	0.1138	0.0419	0.802	0.0419	0.0458	0.0331	0.0352
0.0	0.0	0.0	83905.921	7212.3699	NaN	NaN	0.0792	0.0399	0.8057	0.042	0.0453	0.033	0.0343
0.0	0.0	0.0	84234.921	10436.3699	NaN	NaN	0.1102	0.0392	0.8073	0.0417	0.0448	0.0331	0.034
0.0	0.0	0.0	79681.921	14362.3699	NaN	NaN	0.1527	0.0387	0.8081	0.0417	0.0447	0.0331	0.0337
0.0	0.0	0.0	83277.921	12905.3699	NaN	NaN	0.1342	0.0387	0.8069	0.0421	0.0449	0.0333	0.0341
0.0	0.0	0.0	81294.921	12068.3699	NaN	NaN	0.1293	0.0389	0.8032	0.0433	0.0459	0.0335	0.0352
0.0	0.0	0.0	83366.921	13419.3699	NaN	NaN	0.1386	0.0393	0.7982	0.0448	0.0471	0.0339	0.0367
0.0	0.0	0.0	85349.921	13236.3699	NaN	NaN	0.1343	0.0397	0.789	0.0478	0.0497	0.0342	0.0397
0.0	0.0	0.0	79631.921	15220.3699	NaN	NaN	0.1605	0.0404	0.7767	0.0514	0.053	0.0346	0.0439
0.0	0.0	0.0	82075.921	13151.3699	NaN	NaN	0.1381	0.0413	0.7624	0.0558	0.0568	0.0348	0.0489
0.0	0.0	0.0	83909.921	11051.3699	NaN	NaN	0.1164	0.0409	0.7533	0.0587	0.0594	0.0341	0.0535
0.0	0.0	0.0	85434.921	11788.3699	NaN	NaN	0.1213	0.0383	0.7513	0.0598	0.0607	0.0328	0.0571
0.0	0.0	0.0	83962.921	16816.3699	NaN	NaN	0.1669	0.0361	0.7474	0.0612	0.0609	0.0307	0.0637
0.0	0.0	0.0	86599.921	14967.3699	NaN	NaN	0.1474	0.0343	0.743	0.0642	0.0614	0.0287	0.0685
0.0	0.0	0.0	85963.921	13629.3699	NaN	NaN	0.1369	0.0343	0.7336	0.0666	0.0629	0.0272	0.0754
0.0	0.0	0.0	76581.921	12685.3699	NaN	NaN	0.1421	0.0334	0.7275	0.0695	0.0651	0.0261	0.0784
0.0	0.0	0.0	81125.921	17002.3699	NaN	NaN	0.1733	0.0345	0.7187	0.0718	0.0665	0.0254	0.0832
0.0	0.0	0.0	84146.921	12487.3699	NaN	NaN	0.1292	0.0332	0.7159	0.0735	0.0685	0.025	0.084
0.0	0.0	0.0	82565.921	14955.3699	NaN	NaN	0.1534	0.0337	0.7128	0.0731	0.0692	0.025	0.0863
0.0	0.0	0.0	81999.921	18697.3699	NaN	NaN	0.1857	0.0324	0.7135	0.073	0.071	0.0255	0.0846
0.0	0.0	0.0	85859.921	18394.3699	NaN	NaN	0.1764	0.0333	0.7128	0.0718	0.0712	0.026	0.0849
0.0	0.0	0.0	87391.921	12463.3699	NaN	NaN	0.1248	0.032	0.7148	0.0718	0.0728	0.0266	0.082
0.0	0.0	0.0	84390.921	14925.3699	NaN	NaN	0.1503	0.0332	0.7151	0.0706	0.0728	0.0273	0.0811
0.0	0.0	0.0	86664.921	11859.3699	NaN	NaN	0.1204	0.0324	0.718	0.0704	0.0742	0.0282	0.0767
0.0	0.0	0.0	91324.921	12006.3699	NaN	NaN	0.1162	0.034	0.7159	0.0703	0.0747	0.029	0.0761
0.0	0.0	0.0	86096.921	15126.3699	NaN	NaN	0.1494	0.0331	0.716	0.0719	0.0772	0.0299	0.072
0.0	0.0	0.0	84246.921	12161.3699	NaN	NaN	0.1261	0.0345	0.7142	0.0728	0.078	0.0308	0.0697
0.0	0.0	0.0	85197.921	15849.3699	NaN	NaN	0.1569	0.0347	0.7116	0.0747	0.0805	0.0321	0.0665
0.0	0.0	0.0	88789.921	11142.3699	NaN	NaN	0.1115	0.0362	0.7086	0.0757	0.0822	0.0333	0.064
0.0	0.0	0.0	82424.921	16199.3699	NaN	NaN	0.1643	0.0366	0.7092	0.0759	0.0839	0.0343	0.06
0.0	0.0	0.0	83764.921	13034.3699	NaN	NaN	0.1347	0.0368	0.7128	0.0745	0.0839	0.0347	0.0573
0.0	0.0	0.0	85504.921	12419.3699	NaN	NaN	0.1268	0.0366	0.7154	0.0733	0.0844	0.0351	0.0552
0.0	0.0	0.0	77083.921	15531.3699	NaN	NaN	0.1677	0.0371	0.7214	0.0709	0.0825	0.0354	0.0526
0.0	0.0	0.0	87684.921	14949.3699	NaN	NaN	0.1457	0.0371	0.7243	0.0701	0.0815	0.0354	0.0516
0.0	0.0	0.0	87065.921	16616.3699	NaN	NaN	0.1603	0.0373	0.7292	0.0687	0.0792	0.0353	0.0503
0.0	0.0	0.0	70151.921	14838.3699	NaN	NaN	0.1746	0.0374	0.7351	0.067	0.0762	0.0351	0.0491
0.0	0.0	0.0	83525.921	12691.3699	NaN	NaN	0.1319	0.0379	0.7383	0.0662	0.0739	0.0349	0.0487
0.0	0.0	0.0	83030.921	12361.3699	NaN	NaN	0.1296	0.0385	0.7397	0.066	0.0719	0.0347	0.0492
0.0	0.0	0.0	82658.921	14814.3699	NaN	NaN	0.152	0.0389	0.7402	0.0661	0.0705	0.0346	0.0497
0.0	0.0	0.0	82834.921	14876.3699	NaN	NaN	0.1522	0.0396	0.7381	0.0669	0.0699	0.0343	0.0512
0.0	0.0	0.0	84911.921	14743.3699	NaN	NaN	0.1479	0.0404	0.7371	0.0666	0.0699	0.0345	0.0516
0.0	0.0	0.0	88296.921	11473.3699	NaN	NaN	0.115	0.0418	0.7343	0.067	0.0703	0.0347	0.0518
0.0	0.0	0.0	81117.921	11794.3699	NaN	NaN	0.1269	0.0431	0.7319	0.067	0.071	0.0352	0.0518
0.0	0.0	0.0	83461.921	13675.3699	NaN	NaN	0.1408	0.0438	0.7266	0.0681	0.0733	0.0358	0.0523
0.0	0.0	0.0	82829.921	18171.3699	NaN	NaN	0.1799	0.0445	0.7236	0.0681	0.075	0.0363	0.0524
0.0	0.0	0.0	92545.921	14548.3699	NaN	NaN	0.1358	0.0453	0.7206	0.068	0.0772	0.0372	0.0517
0.0	0.0	0.0	89882.921	11793.3699	NaN	NaN	0.116	0.0464	0.7176	0.068	0.0792	0.0376	0.0512
0.0	0.0	0.0	87774.921	13125.3699	NaN	NaN	0.1301	0.0474	0.7151	0.0678	0.0811	0.038	0.0505
0.0	0.0	0.0	81011.921	15146.3699	NaN	NaN	0.1575	0.0482	0.7117	0.0681	0.0834	0.0382	0.0505
0.0	0.0	0.0	80396.921	14129.3699	NaN	NaN	0.1495	0.0487	0.7113	0.0675	0.084	0.0383	0.0503
0.0	0.0	0.0	87714.921	12876.3699	NaN	NaN	0.128	0.0484	0.7084	0.0681	0.0859	0.038	0.0512
0.0	0.0	0.0	87675.921	13992.3699	NaN	NaN	0.1376	0.048	0.7107	0.0673	0.0856	0.0376	0.0507
0.0	0.0	0.0	85179.921	10012.3699	NaN	NaN	0.1052	0.0471	0.7114	0.0675	0.0861	0.0372	0.0506
0.0	0.0	0.0	85208.921	11021.3699	NaN	NaN	0.1145	0.0462	0.7142	0.0667	0.0858	0.037	0.05
0.0	0.0	0.0	81157.921	10717.3699	NaN	NaN	0.1167	0.0454	0.715	0.0664	0.0865	0.0369	0.0498
0.0	0.0	0.0	89198.921	10669.3699	NaN	NaN	0.1068	0.0447	0.715	0.0662	0.0876	0.0369	0.0497
0.0	0.0	0.0	81498.921	12915.3699	NaN	NaN	0.1368	0.0441	0.7129	0.0664	0.0896	0.0369	0.0502
0.0	0.0	0.0	82908.921	14045.3699	NaN	NaN	0.1449	0.0436	0.712	0.066	0.0912	0.037	0.0502
0.0	0.0	0.0	88098.921	19008.3699	NaN	NaN	0.1775	0.0431	0.7076	0.0666	0.0942	0.0372	0.0513
0.0	0.0	0.0	84619.921	14123.3699	NaN	NaN	0.143	0.0431	0.7075	0.0656	0.0951	0.0375	0.0511
0.0	0.0	0.0	85236.921	15357.3699	NaN	NaN	0.1527	0.0432	0.7027	0.066	0.0982	0.0378	0.0521
0.0	0.0	0.0	82487.921	13741.3699	NaN	NaN	0.1428	0.0432	0.7028	0.0652	0.0993	0.0378	0.0518
0.0	0.0	0.0	85275.921	17848.3699	NaN	NaN	0.1731	0.0432	0.707	0.0635	0.0982	0.0377	0.0504
0.0	0.0	0.0	83394.921	13084.3699	NaN	NaN	0.1356	0.0431	0.7097	0.0624	0.0978	0.0376	0.0494
0.0	0.0	0.0	82325.921	11708.3699	NaN	NaN	0.1245	0.0427	0.7128	0.0616	0.0969	0.0374	0.0487
0.0	0.0	0.0	79000.921	17573.3699	NaN	NaN	0.182	0.0424	0.72	0.0598	0.0935	0.0372	0.047
0.0	0.0	0.0	87885.921	10228.3699	NaN	NaN	0.1042	0.042	0.724	0.059	0.0917	0.0369	0.0463
0.0	0.0	0.0	82495.921	11150.3699	NaN	NaN	0.1191	0.0415	0.7274	0.0582	0.0906	0.0366	0.0457
0.0	0.0	0.0	81347.921	14124.3699	NaN	NaN	0.1479	0.041	0.7312	0.0575	0.0891	0.0361	0.0452
0.0	0.0	0.0	87089.921	14936.3699	NaN	NaN	0.1464	0.0403	0.73	0.0581	0.0903	0.0356	0.0458
0.0	0.0	0.0	81137.921	13692.3699	NaN	NaN	0.1444	0.0399	0.735	0.0571	0.0884	0.035	0.0446
0.0	0.0	0.0	80334.921	11706.3699	NaN	NaN	0.1272	0.0394	0.733	0.0582	0.0898	0.0344	0.0452
0.0	0.0	0.0	89862.921	15671.3699	NaN	NaN	0.1485	0.0391	0.736	0.0579	0.0887	0.0338	0.0444
0.0	0.0	0.0	83628.921	14956.3699	NaN	NaN	0.1517	0.039	0.7385	0.0579	0.0876	0.0332	0.0439
0.0	0.0	0.0	79943.921	13157.3699	NaN	NaN	0.1413	0.0388	0.7399	0.0581	0.0869	0.0328	0.0435
0.0	0.0	0.0	82599.921	14224.3699	NaN	NaN	0.1469	0.0387	0.7436	0.0575	0.085	0.0325	0.0427
0.0	0.0	0.0	84349.921	12126.3699	NaN	NaN	0.1257	0.0386	0.7496	0.0562	0.082	0.0321	0.0415
0.0	0.0	0.0	84975.921	12589.3699	NaN	NaN	0.129	0.0383	0.7507	0.0563	0.0813	0.0319	0.0415
0.0	0.0	0.0	77564.921	12716.3699	NaN	NaN	0.1409	0.0378	0.747	0.058	0.0829	0.0316	0.0427
0.0	0.0	0.0	76089.921	14124.3699	NaN	NaN	0.1566	0.0371	0.7471	0.0586	0.083	0.031	0.0432
0.0	0.0	0.0	87310.921	15511.3699	NaN	NaN	0.1509	0.0362	0.7434	0.0604	0.0847	0.0306	0.0447
0.0	0.0	0.0	82624.921	15143.3699	NaN	NaN	0.1549	0.0356	0.7436	0.0604	0.0849	0.0306	0.045
0.0	0.0	0.0	88321.921	13665.3699	NaN	NaN	0.134	0.0355	0.7499	0.0583	0.082	0.0308	0.0437
0.0	0.0	0.0	87500.921	11690.3699	NaN	NaN	0.1179	0.0355	0.7522	0.0574	0.0804	0.0311	0.0434
0.0	0.0	0.0	80394.921	12839.3699	NaN	NaN	0.1377	0.0356	0.7559	0.0562	0.0783	0.0314	0.0425
0.0	0.0	0.0	85158.921	14937.3699	NaN	NaN	0.1492	0.0358	0.7582	0.0555	0.0767	0.0317	0.0421
0.0	0.0	0.0	84682.921	13370.3699	NaN	NaN	0.1364	0.0361	0.764	0.0539	0.0734	0.0318	0.0407
0.0	0.0	0.0	95808.921	10761.3699	NaN	NaN	0.101	0.0362	0.7656	0.0535	0.0723	0.032	0.0405
0.0	0.0	0.0	86075.921	11389.3699	NaN	NaN	0.1169	0.0363	0.7681	0.0526	0.0708	0.0322	0.04
0.0	0.0	0.0	79531.921	11192.3699	NaN	NaN	0.1234	0.0367	0.7741	0.0507	0.0676	0.0323	0.0385
0.0	0.0	0.0	87716.921	13650.3699	NaN	NaN	0.1347	0.0369	0.7725	0.0511	0.0678	0.0326	0.039
0.0	0.0	0.0	72196.921	14666.3699	NaN	NaN	0.1688	0.0374	0.7813	0.0482	0.0636	0.0328	0.0367
0.0	0.0	0.0	66554.921	13927.3699	NaN	NaN	0.173	0.0378	0.7854	0.0468	0.0612	0.033	0.0357
0.0	0.0	0.0	67670.921	11057.3699	NaN	NaN	0.1404	0.0382	0.7896	0.0454	0.059	0.0332	0.0347
0.0	0.0	0.0	67190.921	13247.3699	NaN	NaN	0.1647	0.0385	0.794	0.0439	0.0567	0.0332	0.0335
0.0	0.0	0.0	61528.921	14194.3699	NaN	NaN	0.1875	0.0388	0.7957	0.0434	0.0556	0.0333	0.0332
0.0	0.0	0.0	64523.921	9198.3699	NaN	NaN	0.1248	0.0389	0.7964	0.0432	0.0551	0.0333	0.0331
0.0	0.0	0.0	63035.921	10948.3699	NaN	NaN	0.148	0.0389	0.7955	0.0437	0.0554	0.0331	0.0334
0.0	0.0	0.0	70888.921	12707.3699	NaN	NaN	0.152	0.0389	0.7948	0.044	0.0557	0.033	0.0336
0.0	0.0	0.0	69450.921	12666.3699	NaN	NaN	0.1542	0.0389	0.7923	0.045	0.0568	0.0328	0.0342
0.0	0.0	0.0	67360.921	12605.3699	NaN	NaN	0.1576	0.0388	0.7919	0.0452	0.0571	0.0328	0.0342
0.0	0.0	0.0	63857.921	15082.3699	NaN	NaN	0.1911	0.0388	0.7909	0.0455	0.0576	0.0329	0.0344
0.0	0.0	0.0	67667.921	15039.3699	NaN	NaN	0.1818	0.0388	0.7923	0.045	0.0569	0.033	0.0339
0.0	0.0	0.0	61168.921	17421.3699	NaN	NaN	0.2217	0.0389	0.7927	0.0447	0.0566	0.0333	0.0338
0.0	0.0	0.0	64162.921	14842.3699	NaN	NaN	0.1879	0.039	0.7941	0.0442	0.0558	0.0335	0.0334
0.0	0.0	0.0	63302.921	11648.3699	NaN	NaN	0.1554	0.039	0.7932	0.0444	0.0561	0.0338	0.0336
0.0	0.0	0.0	63756.921	12578.3699	NaN	NaN	0.1648	0.0392	0.7918	0.0447	0.0566	0.0339	0.0338
0.0	0.0	0.0	65115.921	15768.3699	NaN	NaN	0.1949	0.0393	0.7858	0.0464	0.0592	0.0341	0.0352
0.0	0.0	0.0	63927.921	14379.3699	NaN	NaN	0.1836	0.0393	0.7824	0.0474	0.0609	0.034	0.0359
0.0	0.0	0.0	62841.921	13328.3699	NaN	NaN	0.175	0.0391	0.7765	0.0492	0.0637	0.034	0.0374
0.0	0.0	0.0	84345.921	17200.3699	NaN	NaN	0.1694	0.039	0.7733	0.0502	0.0655	0.0339	0.0382
0.0	0.0	0.0	82920.921	11311.3699	NaN	NaN	0.12	0.0386	0.7663	0.0522	0.069	0.0338	0.0401
0.0	0.0	0.0	89301.921	11157.3699	NaN	NaN	0.1111	0.0384	0.7639	0.0528	0.0706	0.0336	0.0407
0.0	0.0	0.0	86342.921	10086.3699	NaN	NaN	0.1046	0.0378	0.7532	0.056	0.0759	0.0334	0.0437
0.0	0.0	0.0	85435.921	9699.3699	NaN	NaN	0.102	0.0373	0.7484	0.0572	0.079	0.0332	0.0449
0.0	0.0	0.0	81310.921	13886.3699	NaN	NaN	0.1459	0.0367	0.7397	0.0595	0.0838	0.0331	0.0472
0.0	0.0	0.0	83602.921	12749.3699	NaN	NaN	0.1323	0.0364	0.7386	0.0597	0.0852	0.0329	0.0472
0.0	0.0	0.0	80467.921	13897.3699	NaN	NaN	0.1473	0.0361	0.7363	0.0601	0.0869	0.033	0.0476
0.0	0.0	0.0	70123.921	18878.3699	NaN	NaN	0.2121	0.0359	0.7392	0.0596	0.0858	0.0328	0.0467
0.0	0.0	0.0	62222.921	13878.3699	NaN	NaN	0.1824	0.036	0.7456	0.0577	0.0827	0.0329	0.045
0.0	0.0	0.0	62869.921	10070.3699	NaN	NaN	0.1381	0.0363	0.754	0.0556	0.0784	0.0329	0.0429
0.0	0.0	0.0	64530.921	13552.3699	NaN	NaN	0.1736	0.0364	0.7606	0.0539	0.0748	0.033	0.0413
0.0	0.0	0.0	66303.921	10406.3699	NaN	NaN	0.1357	0.0368	0.7721	0.0507	0.069	0.033	0.0385
0.0	0.0	0.0	65521.921	10349.3699	NaN	NaN	0.1364	0.0372	0.7773	0.0492	0.0659	0.0332	0.0372
0.0	0.0	0.0	73742.921	12106.3699	NaN	NaN	0.141	0.0374	0.7798	0.0486	0.0644	0.0332	0.0366
0.0	0.0	0.0	62063.921	10389.3699	NaN	NaN	0.1434	0.0378	0.7868	0.0462	0.0611	0.0334	0.0347
0.0	0.0	0.0	72831.921	13634.3699	NaN	NaN	0.1577	0.0384	0.7893	0.0452	0.0595	0.0337	0.0339
0.0	0.0	0.0	73580.921	14481.3699	NaN	NaN	0.1644	0.0388	0.7911	0.0443	0.0584	0.0341	0.0333
0.0	0.0	0.0	63713.921	17189.3699	NaN	NaN	0.2125	0.0395	0.7947	0.0428	0.0564	0.0344	0.0322
0.0	0.0	0.0	62067.921	13193.3699	NaN	NaN	0.1753	0.0399	0.7923	0.0432	0.057	0.0348	0.0327
0.0	0.0	0.0	67722.921	13728.3699	NaN	NaN	0.1685	0.0403	0.7913	0.0434	0.0573	0.0349	0.0329
0.0	0.0	0.0	62034.921	15182.3699	NaN	NaN	0.1966	0.0407	0.7899	0.0434	0.0579	0.035	0.0331
0.0	0.0	0.0	66665.921	9134.3699	NaN	NaN	0.1205	0.0413	0.788	0.0434	0.0586	0.0352	0.0334
0.0	0.0	0.0	68692.921	6145.3699	NaN	NaN	0.0821	0.0426	0.7824	0.0446	0.0604	0.0358	0.0342
0.0	0.0	0.0	67122.921	17227.3699	NaN	NaN	0.2042	0.0428	0.7767	0.0462	0.0627	0.036	0.0355
0.0	0.0	0.0	64790.921	13013.3699	NaN	NaN	0.1673	0.0431	0.7755	0.0461	0.0633	0.0363	0.0357
0.0	0.0	0.0	69985.921	13766.3699	NaN	NaN	0.1644	0.0437	0.7773	0.0454	0.062	0.0364	0.0351
0.0	0.0	0.0	75260.921	11397.3699	NaN	NaN	0.1315	0.0448	0.7836	0.0432	0.0582	0.0369	0.0332
0.0	0.0	0.0	38361.921	5833.3699	NaN	NaN	0.132	0.0512	0.7858	0.0412	0.053	0.0377	0.0312
0.0	0.0	0.0	15283.921	8041.3699	NaN	NaN	0.3447	0.0691	0.769	0.0435	0.0494	0.0376	0.0314
0.0	0.0	0.0	27229.921	6432.3699	NaN	NaN	0.1911	0.0755	0.7625	0.0446	0.0488	0.0368	0.0318
0.0	0.0	0.0	34584.921	5428.3699	NaN	NaN	0.1357	0.0613	0.7767	0.0432	0.0501	0.0367	0.032
0.0	0.0	0.0	36398.921	10251.3699	NaN	NaN	0.2197	0.0541	0.7782	0.0448	0.0533	0.0369	0.0327
0.0	0.0	0.0	34513.921	6625.3699	NaN	NaN	0.161	0.0502	0.7769	0.0461	0.0565	0.0368	0.0334
0.0	0.0	0.0	38886.921	8936.3699	NaN	NaN	0.1869	0.0498	0.7729	0.0478	0.0587	0.0367	0.034
0.0	0.0	0.0	32986.921	9294.3699	NaN	NaN	0.2198	0.0509	0.7741	0.0478	0.0581	0.0361	0.0331
0.0	0.0	0.0	30335.921	6903.3699	NaN	NaN	0.1854	0.0519	0.7742	0.0484	0.0579	0.0353	0.0323
0.0	0.0	0.0	35571.921	10513.3699	NaN	NaN	0.2281	0.0518	0.7699	0.0504	0.0601	0.035	0.0328
0.0	0.0	0.0	36314.921	7637.3699	NaN	NaN	0.1738	0.0526	0.7682	0.0515	0.0609	0.0344	0.0325
0.0	0.0	0.0	36238.921	9381.3699	NaN	NaN	0.2056	0.0533	0.7666	0.0524	0.0615	0.0338	0.0324
0.0	0.0	0.0	37364.921	5511.3699	NaN	NaN	0.1285	0.0535	0.7651	0.053	0.0624	0.0335	0.0325
0.0	0.0	0.0	34041.921	6362.3699	NaN	NaN	0.1575	0.053	0.762	0.0543	0.0642	0.0333	0.0331
0.0	0.0	0.0	37152.921	8271.3699	NaN	NaN	0.1821	0.0519	0.7574	0.0554	0.0672	0.0337	0.0344
0.0	0.0	0.0	33856.921	10253.3699	NaN	NaN	0.2324	0.0522	0.7552	0.055	0.0684	0.0344	0.0348
0.0	0.0	0.0	34453.921	4694.3699	NaN	NaN	0.1199	0.054	0.7605	0.0522	0.0656	0.0345	0.0331
0.0	0.0	0.0	39560.921	4338.3699	NaN	NaN	0.0988	0.0559	0.7591	0.0515	0.0654	0.035	0.0332
0.0	0.0	0.0	31327.921	7323.3699	NaN	NaN	0.1895	0.0568	0.757	0.051	0.066	0.0357	0.0335
0.0	0.0	0.0	28533.921	12154.3699	NaN	NaN	0.2987	0.0561	0.7485	0.0531	0.0701	0.0366	0.0356
0.0	0.0	0.0	37041.921	11098.3699	NaN	NaN	0.2305	0.0558	0.7434	0.0541	0.0727	0.0372	0.0367
0.0	0.0	0.0	38178.921	10728.3699	NaN	NaN	0.2194	0.0568	0.7373	0.0551	0.0751	0.0377	0.038
0.0	0.0	0.0	36378.921	9391.3699	NaN	NaN	0.2052	0.0587	0.7346	0.0542	0.0756	0.0387	0.0381
0.0	0.0	0.0	34891.921	11776.3699	NaN	NaN	0.2523	0.0615	0.7306	0.054	0.0761	0.0396	0.0382
0.0	0.0	0.0	39043.921	7437.3699	NaN	NaN	0.16	0.0643	0.7249	0.0545	0.0773	0.0401	0.0388
0.0	0.0	0.0	39364.921	6196.3699	NaN	NaN	0.136	0.0668	0.7154	0.0563	0.0804	0.0406	0.0405
0.0	0.0	0.0	32287.921	5823.3699	NaN	NaN	0.1528	0.0677	0.708	0.0577	0.0832	0.0413	0.0421
0.0	0.0	0.0	38786.921	11801.3699	NaN	NaN	0.2333	0.0676	0.7	0.0597	0.0868	0.0418	0.044
0.0	0.0	0.0	37044.921	9609.3699	NaN	NaN	0.206	0.0693	0.6995	0.0593	0.0862	0.0419	0.0438
0.0	0.0	0.0	34633.921	5474.3699	NaN	NaN	0.1365	0.0709	0.7021	0.0585	0.084	0.0417	0.0429
0.0	0.0	0.0	34529.921	7539.3699	NaN	NaN	0.1792	0.0696	0.7044	0.0586	0.0834	0.0414	0.0427
0.0	0.0	0.0	35212.921	7940.3699	NaN	NaN	0.184	0.0666	0.7103	0.0582	0.0824	0.0409	0.0416
0.0	0.0	0.0	40049.921	12483.3699	NaN	NaN	0.2376	0.0654	0.7185	0.0569	0.0791	0.0401	0.04
0.0	0.0	0.0	40635.921	12420.3699	NaN	NaN	0.2341	0.0633	0.7185	0.058	0.0793	0.0397	0.0412
0.0	0.0	0.0	35038.921	8752.3699	NaN	NaN	0.1999	0.0611	0.7197	0.0588	0.0791	0.0391	0.0422
0.0	0.0	0.0	33245.921	8416.3699	NaN	NaN	0.202	0.0583	0.7162	0.0614	0.0814	0.0382	0.0445
0.0	0.0	0.0	36038.921	6536.3699	NaN	NaN	0.1535	0.0556	0.7143	0.0628	0.0833	0.0375	0.0466
0.0	0.0	0.0	36121.921	6642.3699	NaN	NaN	0.1553	0.0541	0.7118	0.0644	0.085	0.0368	0.048
0.0	0.0	0.0	33929.921	7152.3699	NaN	NaN	0.1741	0.0528	0.7085	0.0659	0.0868	0.0363	0.0498
0.0	0.0	0.0	39590.921	6257.3699	NaN	NaN	0.1365	0.0517	0.703	0.0681	0.0896	0.0359	0.0517
0.0	0.0	0.0	32903.921	10562.3699	NaN	NaN	0.243	0.0509	0.6925	0.0714	0.0946	0.0357	0.0547
0.0	0.0	0.0	37745.921	6278.3699	NaN	NaN	0.1426	0.0502	0.685	0.0735	0.0986	0.0359	0.0568
0.0	0.0	0.0	35708.921	6858.3699	NaN	NaN	0.1611	0.05	0.6732	0.0767	0.1038	0.0362	0.06
0.0	0.0	0.0	37884.921	9056.3699	NaN	NaN	0.1929	0.0496	0.6616	0.0792	0.1094	0.0367	0.0636
0.0	0.0	0.0	36574.921	7356.3699	NaN	NaN	0.1675	0.0493	0.6482	0.0805	0.1162	0.0374	0.0684
0.0	0.0	0.0	33544.921	8374.3699	NaN	NaN	0.1998	0.0493	0.6349	0.0821	0.1234	0.0377	0.0725
0.0	0.0	0.0	43358.921	6683.3699	NaN	NaN	0.1336	0.0498	0.6157	0.0841	0.1333	0.038	0.079
0.0	0.0	0.0	38685.921	10418.3699	NaN	NaN	0.2122	0.0487	0.5992	0.0862	0.1438	0.0379	0.0842
0.0	0.0	0.0	32692.921	5931.3699	NaN	NaN	0.1536	0.0475	0.5892	0.0869	0.1513	0.0376	0.0875
0.0	0.0	0.0	39266.921	10847.3699	NaN	NaN	0.2165	0.0461	0.5825	0.0872	0.1565	0.0373	0.0904
0.0	0.0	0.0	39806.921	13056.3699	NaN	NaN	0.247	0.0444	0.5796	0.0868	0.1601	0.0373	0.0918
0.0	0.0	0.0	32054.921	6753.3699	NaN	NaN	0.174	0.0436	0.5787	0.0864	0.1615	0.0372	0.0926
0.0	0.0	0.0	37138.921	6682.3699	NaN	NaN	0.1525	0.0429	0.5795	0.086	0.1619	0.0372	0.0926
0.0	0.0	0.0	39231.921	10220.3699	NaN	NaN	0.2067	0.0421	0.5795	0.0854	0.1629	0.0374	0.0927
0.0	0.0	0.0	33828.921	7407.3699	NaN	NaN	0.1796	0.042	0.5817	0.0848	0.1625	0.0376	0.0915
0.0	0.0	0.0	35745.921	6387.3699	NaN	NaN	0.1516	0.0426	0.5847	0.0844	0.1606	0.0376	0.0901
0.0	0.0	0.0	38330.921	11535.3699	NaN	NaN	0.2313	0.0425	0.5865	0.0843	0.1602	0.0377	0.0889
0.0	0.0	0.0	36305.921	14427.3699	NaN	NaN	0.2844	0.0422	0.589	0.0844	0.1594	0.0376	0.0874
0.0	0.0	0.0	30837.921	10633.3699	NaN	NaN	0.2564	0.0422	0.5912	0.0847	0.1582	0.0374	0.0863
0.0	0.0	0.0	36629.921	14370.3699	NaN	NaN	0.2818	0.0417	0.5915	0.0846	0.1586	0.0373	0.0864
0.0	0.0	0.0	31804.921	8115.3699	NaN	NaN	0.2033	0.0414	0.5905	0.0846	0.1595	0.0373	0.0867
0.0	0.0	0.0	30240.921	9657.3699	NaN	NaN	0.242	0.0419	0.593	0.0842	0.1578	0.0372	0.0861
0.0	0.0	0.0	34692.921	2859.3699	NaN	NaN	0.0761	0.0419	0.5939	0.0838	0.1571	0.0371	0.0862
0.0	0.0	0.0	34791.921	8523.3699	NaN	NaN	0.1968	0.0418	0.5949	0.0836	0.1565	0.0372	0.0861
0.0	0.0	0.0	34231.921	7496.3699	NaN	NaN	0.1796	0.0419	0.5945	0.0838	0.1565	0.0372	0.0861
0.0	0.0	0.0	35856.921	5851.3699	NaN	NaN	0.1403	0.0421	0.5948	0.0838	0.1563	0.0373	0.0858
0.0	0.0	0.0	33668.921	9470.3699	NaN	NaN	0.2195	0.0425	0.5949	0.0838	0.1562	0.0375	0.0851
0.0	0.0	0.0	34024.921	7974.3699	NaN	NaN	0.1899	0.0432	0.5953	0.0832	0.1558	0.0377	0.0847
0.0	0.0	0.0	34147.921	12971.3699	NaN	NaN	0.2753	0.044	0.5958	0.0824	0.1554	0.0381	0.0843
0.0	0.0	0.0	31717.921	6540.3699	NaN	NaN	0.171	0.0454	0.5955	0.0814	0.1547	0.0385	0.0844
0.0	0.0	0.0	35266.921	4327.3699	NaN	NaN	0.1093	0.0487	0.5953	0.0799	0.1522	0.0391	0.0848
0.0	0.0	0.0	34555.921	8193.3699	NaN	NaN	0.1917	0.0533	0.5954	0.0776	0.1492	0.0398	0.0847
0.0	0.0	0.0	31207.921	6208.3699	NaN	NaN	0.1659	0.0592	0.6004	0.0747	0.1421	0.0409	0.0828
0.0	0.0	0.0	32452.921	10899.3699	NaN	NaN	0.2514	0.063	0.6057	0.0722	0.1366	0.0411	0.0814
0.0	0.0	0.0	34959.921	13056.3699	NaN	NaN	0.2719	0.0621	0.6177	0.0692	0.1333	0.0408	0.0769
0.0	0.0	0.0	31822.921	8862.3699	NaN	NaN	0.2178	0.0708	0.6392	0.063	0.1174	0.0421	0.0676
0.0	0.0	0.0	35692.921	6523.3699	NaN	NaN	0.1545	0.1246	0.6466	0.0534	0.0751	0.0472	0.0532
0.0	0.0	0.0	27358.921	10163.3699	NaN	NaN	0.2709	0.4209	0.4001	0.0474	0.0407	0.0456	0.0453
0.0	0.0	0.0	-6018.079	1955.3699	NaN	NaN	-0.3	0.8066	0.0828	0.0254	0.025	0.0323	0.028
0.0	0.0	0.0	-6641.079	4436.3699	NaN	NaN	-0.3	0.8906	0.034	0.0183	0.019	0.0196	0.0186
0.0	0.0	0.0	-6440.079	3933.3699	NaN	NaN	-0.3	0.8968	0.0314	0.0166	0.0186	0.018	0.0185
0.0	0.0	0.0	-4655.079	6535.3699	NaN	NaN	1.3	0.8973	0.0307	0.0165	0.0186	0.0181	0.0187
0.0	0.0	0.0	-4592.079	4115.3699	NaN	NaN	-0.3	0.8953	0.0308	0.0169	0.019	0.0186	0.0194
0.0	0.0	0.0	-6474.079	1296.3699	NaN	NaN	-0.2504	0.8949	0.0304	0.0173	0.0189	0.0187	0.0198
0.0	0.0	0.0	-6524.079	2107.3699	NaN	NaN	-0.3	0.8941	0.0304	0.0178	0.0188	0.0188	0.0201
0.0	0.0	0.0	-7434.079	5088.3699	NaN	NaN	-0.3	0.8924	0.0303	0.0184	0.0189	0.0193	0.0207
0.0	0.0	0.0	-5196.079	3649.3699	NaN	NaN	-0.3	0.8911	0.0303	0.0188	0.019	0.0196	0.0212
0.0	0.0	0.0	-3971.079	927.3699	NaN	NaN	-0.3	0.8901	0.0303	0.019	0.019	0.0199	0.0216
0.0	0.0	0.0	-5190.079	1465.3699	NaN	NaN	-0.3	0.8895	0.0302	0.0193	0.0191	0.0202	0.0219
0.0	0.0	0.0	-3538.079	3826.3699	NaN	NaN	1.3	0.8894	0.0299	0.0193	0.0191	0.0204	0.022
0.0	0.0	0.0	-3150.079	3749.3699	NaN	NaN	1.3	0.8888	0.0298	0.0195	0.0192	0.0206	0.0221
0.0	0.0	0.0	-4063.079	2388.3699	NaN	NaN	-0.3	0.8887	0.0295	0.0195	0.0192	0.0208	0.0222
0.0	0.0	0.0	-3896.079	3265.3699	NaN	NaN	-0.3	0.8886	0.0294	0.0196	0.0193	0.021	0.0221
0.0	0.0	0.0	-7293.079	-335.6301	NaN	NaN	0.044	0.8879	0.0294	0.0198	0.0194	0.0211	0.0223
0.0	0.0	0.0	-5934.079	1256.3699	NaN	NaN	-0.2686	0.8875	0.0293	0.02	0.0195	0.0212	0.0224
0.0	0.0	0.0	-5912.079	1593.3699	NaN	NaN	-0.3	0.8868	0.0294	0.0203	0.0196	0.0213	0.0226
0.0	0.0	0.0	-5983.079	2065.3699	NaN	NaN	-0.3	0.8862	0.0293	0.0205	0.0197	0.0214	0.0229
0.0	0.0	0.0	-6340.079	2937.3699	NaN	NaN	-0.3	0.8859	0.029	0.0207	0.0199	0.0214	0.0232
0.0	0.0	0.0	-7165.079	-733.6301	NaN	NaN	0.0929	0.8862	0.0286	0.0206	0.0199	0.0214	0.0233
0.0	0.0	0.0	-5437.079	4307.3699	NaN	NaN	-0.3	0.8868	0.028	0.0205	0.0199	0.0214	0.0233
0.0	0.0	0.0	-5967.079	2503.3699	NaN	NaN	-0.3	0.8874	0.0276	0.0204	0.0199	0.0215	0.0232
0.0	0.0	0.0	-7977.079	3612.3699	NaN	NaN	-0.3	0.8878	0.0274	0.0204	0.0198	0.0214	0.0232
0.0	0.0	0.0	-7488.079	2744.3699	NaN	NaN	-0.3	0.8882	0.0272	0.0205	0.0197	0.0213	0.0231
0.0	0.0	0.0	-7207.079	3123.3699	NaN	NaN	-0.3	0.8887	0.0269	0.0205	0.0196	0.0212	0.023
0.0	0.0	0.0	-6518.079	-710.6301	NaN	NaN	0.0983	0.889	0.0267	0.0205	0.0197	0.0212	0.0229
0.0	0.0	0.0	-5635.079	4563.3699	NaN	NaN	-0.3	0.8896	0.0263	0.0205	0.0198	0.0212	0.0227
0.0	0.0	0.0	-5702.079	4045.3699	NaN	NaN	-0.3	0.89	0.026	0.0205	0.0198	0.0212	0.0225
0.0	0.0	0.0	-5496.079	-1397.6301	NaN	NaN	0.2027	0.8905	0.0257	0.0204	0.0199	0.0212	0.0224
0.0	0.0	0.0	-7151.079	2649.3699	NaN	NaN	-0.3	0.8902	0.0255	0.0205	0.0201	0.0214	0.0223
0.0	0.0	0.0	-7724.079	3546.3699	NaN	NaN	-0.3	0.8906	0.0251	0.0204	0.0202	0.0216	0.0221
0.0	0.0	0.0	-5918.079	4098.3699	NaN	NaN	-0.3	0.8912	0.0247	0.0203	0.0201	0.0216	0.0221
0.0	0.0	0.0	-7709.079	1296.3699	NaN	NaN	-0.2022	0.8917	0.0244	0.0202	0.0201	0.0216	0.022
0.0	0.0	0.0	-7614.079	8414.3699	NaN	NaN	1.3	0.8923	0.0241	0.0201	0.02	0.0215	0.0219
0.0	0.0	0.0	-6596.079	3286.3699	NaN	NaN	-0.3	0.8927	0.024	0.02	0.0199	0.0214	0.0219
0.0	0.0	0.0	-5052.079	4258.3699	NaN	NaN	-0.3	0.8928	0.024	0.0201	0.0199	0.0213	0.0219
0.0	0.0	0.0	-5998.079	1367.3699	NaN	NaN	-0.2953	0.8928	0.024	0.0201	0.0199	0.0213	0.022
0.0	0.0	0.0	-6520.079	4530.3699	NaN	NaN	-0.3	0.8927	0.0239	0.0201	0.02	0.0213	0.022
0.0	0.0	0.0	-5408.079	4534.3699	NaN	NaN	-0.3	0.8924	0.024	0.0202	0.02	0.0213	0.0221
0.0	0.0	0.0	-6304.079	3746.3699	NaN	NaN	-0.3	0.8922	0.0241	0.0202	0.0201	0.0213	0.0221
0.0	0.0	0.0	-4056.079	1480.3699	NaN	NaN	-0.3	0.8921	0.0243	0.0202	0.0202	0.0212	0.022
0.0	0.0	0.0	-8394.079	2888.3699	NaN	NaN	-0.3	0.8916	0.0244	0.0202	0.0204	0.0213	0.022
0.0	0.0	0.0	-6369.079	6424.3699	NaN	NaN	1.3	0.8915	0.0243	0.0203	0.0205	0.0214	0.022
0.0	0.0	0.0	-5321.079	4006.3699	NaN	NaN	-0.3	0.8922	0.0239	0.0202	0.0205	0.0213	0.0218
0.0	0.0	0.0	-5779.079	2645.3699	NaN	NaN	-0.3	0.893	0.0236	0.0202	0.0204	0.0212	0.0216
0.0	0.0	0.0	-4678.079	399.3699	NaN	NaN	-0.0933	0.8939	0.0233	0.0202	0.0203	0.021	0.0213
0.0	0.0	0.0	-6173.079	3702.3699	NaN	NaN	-0.3	0.8946	0.0229	0.0202	0.0201	0.021	0.0212
0.0	0.0	0.0	-6080.079	1902.3699	NaN	NaN	-0.3	0.8949	0.0227	0.0202	0.0201	0.0209	0.0212
0.0	0.0	0.0	-6303.079	3780.3699	NaN	NaN	-0.3	0.8953	0.0225	0.0201	0.02	0.0209	0.0211
0.0	0.0	0.0	-7593.079	2748.3699	NaN	NaN	-0.3	0.8955	0.0224	0.0201	0.02	0.0209	0.0211
0.0	0.0	0.0	-5402.079	3984.3699	NaN	NaN	-0.3	0.8956	0.0224	0.0201	0.02	0.021	0.0211
0.0	0.0	0.0	-5614.079	1888.3699	NaN	NaN	-0.3	0.8956	0.0224	0.02	0.02	0.021	0.021
0.0	0.0	0.0	-6167.079	-1582.6301	NaN	NaN	0.2042	0.8957	0.0223	0.02	0.02	0.021	0.021
0.0	0.0	0.0	-7152.079	5777.3699	NaN	NaN	-0.3	0.896	0.0221	0.0199	0.02	0.0211	0.0209
0.0	0.0	0.0	-3220.079	4782.3699	NaN	NaN	1.3	0.8963	0.0219	0.0199	0.0199	0.0212	0.0208
0.0	0.0	0.0	-7552.079	2890.3699	NaN	NaN	-0.3	0.8964	0.0219	0.0198	0.0199	0.0212	0.0208
0.0	0.0	0.0	-5812.079	2981.3699	NaN	NaN	-0.3	0.8968	0.0217	0.0198	0.0198	0.0211	0.0208
0.0	0.0	0.0	-5600.079	1897.3699	NaN	NaN	-0.3	0.8969	0.0217	0.0197	0.0198	0.0211	0.0208
0.0	0.0	0.0	-5896.079	4483.3699	NaN	NaN	-0.3	0.8972	0.0215	0.0196	0.0198	0.0211	0.0208
0.0	0.0	0.0	-7623.079	2059.3699	NaN	NaN	-0.3	0.8973	0.0215	0.0196	0.0198	0.0211	0.0207
0.0	0.0	0.0	-7152.079	4365.3699	NaN	NaN	-0.3	0.8976	0.0213	0.0196	0.0198	0.021	0.0206
0.0	0.0	0.0	-7877.079	1089.3699	NaN	NaN	-0.1605	0.8978	0.0213	0.0196	0.0198	0.0209	0.0206
0.0	0.0	0.0	-7471.079	4326.3699	NaN	NaN	-0.3	0.8976	0.0213	0.0198	0.0199	0.0209	0.0206
0.0	0.0	0.0	-5576.079	1281.3699	NaN	NaN	-0.2984	0.8973	0.0213	0.0199	0.02	0.0209	0.0206
0.0	0.0	0.0	-6091.079	2608.3699	NaN	NaN	-0.3	0.8967	0.0213	0.0202	0.0201	0.021	0.0207
0.0	0.0	0.0	-6602.079	4644.3699	NaN	NaN	-0.3	0.8962	0.0213	0.0203	0.0202	0.0211	0.0208
0.0	0.0	0.0	-3654.079	1157.3699	NaN	NaN	-0.3	0.8957	0.0214	0.0205	0.0204	0.0211	0.0209
0.0	0.0	0.0	-5665.079	-2472.6301	NaN	NaN	0.3038	0.8952	0.0215	0.0207	0.0205	0.0211	0.021
0.0	0.0	0.0	-4182.079	2655.3699	NaN	NaN	-0.3	0.8949	0.0215	0.0207	0.0206	0.0212	0.0211
0.0	0.0	0.0	-7488.079	4358.3699	NaN	NaN	-0.3	0.8945	0.0215	0.0208	0.0207	0.0213	0.0212
0.0	0.0	0.0	-3720.079	6359.3699	NaN	NaN	1.3	0.8938	0.0215	0.0209	0.0208	0.0216	0.0214
0.0	0.0	0.0	-5890.079	1612.3699	NaN	NaN	-0.3	0.8932	0.0217	0.021	0.021	0.0216	0.0215
0.0	0.0	0.0	-4654.079	4839.3699	NaN	NaN	1.3	0.8926	0.0218	0.0212	0.0211	0.0217	0.0215
0.0	0.0	0.0	-5048.079	5015.3699	NaN	NaN	-0.3	0.8923	0.0219	0.0214	0.0212	0.0217	0.0215
0.0	0.0	0.0	-5031.079	737.3699	NaN	NaN	-0.1717	0.8921	0.0219	0.0216	0.0213	0.0216	0.0215
0.0	0.0	0.0	-8262.079	3907.3699	NaN	NaN	-0.3	0.8923	0.0219	0.0217	0.0213	0.0214	0.0214
0.0	0.0	0.0	-4332.079	746.3699	NaN	NaN	-0.2082	0.8928	0.0217	0.0216	0.0213	0.0213	0.0213
0.0	0.0	0.0	-6773.079	3302.3699	NaN	NaN	-0.3	0.8933	0.0214	0.0215	0.0212	0.0212	0.0213
0.0	0.0	0.0	-3655.079	4440.3699	NaN	NaN	1.3	0.8935	0.0213	0.0215	0.0213	0.0211	0.0213
0.0	0.0	0.0	-4309.079	468.3699	NaN	NaN	-0.1219	0.8939	0.0212	0.0215	0.0212	0.0209	0.0213
0.0	0.0	0.0	-6398.079	1551.3699	NaN	NaN	-0.3	0.8942	0.0211	0.0216	0.0212	0.0208	0.0212
0.0	0.0	0.0	-6958.079	1928.3699	NaN	NaN	-0.3	0.8945	0.021	0.0216	0.0212	0.0207	0.0211
0.0	0.0	0.0	-6120.079	2537.3699	NaN	NaN	-0.3	0.8947	0.0209	0.0216	0.0211	0.0206	0.021
0.0	0.0	0.0	-6953.079	1564.3699	NaN	NaN	-0.2903	0.8949	0.0208	0.0216	0.0211	0.0206	0.0209
0.0	0.0	0.0	-2914.079	4377.3699	NaN	NaN	1.3	0.8952	0.0208	0.0215	0.0211	0.0205	0.0209
0.0	0.0	0.0	-6747.079	-73.6301	NaN	NaN	0.0108	0.8952	0.0208	0.0216	0.0212	0.0205	0.0208
0.0	0.0	0.0	-5856.079	2033.3699	NaN	NaN	-0.3	0.8953	0.0207	0.0216	0.0212	0.0204	0.0207
0.0	0.0	0.0	-6969.079	2243.3699	NaN	NaN	-0.3	0.8953	0.0207	0.0216	0.0212	0.0204	0.0207
0.0	0.0	0.0	-5446.079	4360.3699	NaN	NaN	-0.3	0.8955	0.0207	0.0216	0.0212	0.0204	0.0207
0.0	0.0	0.0	-7505.079	2343.3699	NaN	NaN	-0.3	0.8955	0.0207	0.0216	0.0212	0.0203	0.0206
0.0	0.0	0.0	-6248.079	1791.3699	NaN	NaN	-0.3	0.8956	0.0207	0.0216	0.0212	0.0203	0.0206
0.0	0.0	0.0	-6131.079	2095.3699	NaN	NaN	-0.3	0.8957	0.0207	0.0216	0.0211	0.0203	0.0206
0.0	0.0	0.0	-4330.079	2174.3699	NaN	NaN	-0.3	0.8957	0.0207	0.0216	0.0211	0.0203	0.0206
0.0	0.0	0.0	-6129.079	3656.3699	NaN	NaN	-0.3	0.8957	0.0207	0.0216	0.021	0.0203	0.0207
0.0	0.0	0.0	-6584.079	3291.3699	NaN	NaN	-0.3	0.8955	0.0207	0.0217	0.021	0.0204	0.0207
0.0	0.0	0.0	-5944.079	5100.3699	NaN	NaN	-0.3	0.8955	0.0207	0.0217	0.021	0.0204	0.0207
0.0	0.0	0.0	-6379.079	2719.3699	NaN	NaN	-0.3	0.8951	0.0209	0.0217	0.021	0.0205	0.0208
0.0	0.0	0.0	-6277.079	1068.3699	NaN	NaN	-0.2051	0.895	0.0209	0.0217	0.021	0.0205	0.0208
0.0	0.0	0.0	-5396.079	3085.3699	NaN	NaN	-0.3	0.8949	0.021	0.0217	0.021	0.0205	0.0208
0.0	0.0	0.0	-4941.079	342.3699	NaN	NaN	-0.0744	0.8949	0.0211	0.0217	0.021	0.0206	0.0208
0.0	0.0	0.0	-5472.079	1292.3699	NaN	NaN	-0.3	0.895	0.021	0.0217	0.0209	0.0206	0.0208
0.0	0.0	0.0	-5885.079	4102.3699	NaN	NaN	-0.3	0.8954	0.0209	0.0216	0.0208	0.0206	0.0207
0.0	0.0	0.0	-5544.079	4424.3699	NaN	NaN	-0.3	0.8953	0.0209	0.0217	0.0208	0.0206	0.0207
0.0	0.0	0.0	-5925.079	1979.3699	NaN	NaN	-0.3	0.895	0.021	0.0217	0.0209	0.0206	0.0208
0.0	0.0	0.0	-4823.079	540.3699	NaN	NaN	-0.1262	0.895	0.021	0.0217	0.021	0.0206	0.0208
0.0	0.0	0.0	-4685.079	3786.3699	NaN	NaN	-0.3	0.8951	0.021	0.0217	0.021	0.0205	0.0208
0.0	0.0	0.0	-6085.079	222.3699	NaN	NaN	-0.0379	0.895	0.0211	0.0216	0.0211	0.0205	0.0208
0.0	0.0	0.0	-6166.079	2766.3699	NaN	NaN	-0.3	0.8954	0.0209	0.0215	0.021	0.0204	0.0207
0.0	0.0	0.0	-5096.079	1522.3699	NaN	NaN	-0.3	0.8956	0.0209	0.0215	0.021	0.0204	0.0207
0.0	0.0	0.0	-6329.079	4765.3699	NaN	NaN	-0.3	0.896	0.0207	0.0214	0.0209	0.0203	0.0206
0.0	0.0	0.0	-4965.079	3997.3699	NaN	NaN	-0.3	0.896	0.0207	0.0214	0.021	0.0203	0.0206
0.0	0.0	0.0	-5963.079	2428.3699	NaN	NaN	-0.3	0.8961	0.0207	0.0213	0.021	0.0202	0.0206
0.0	0.0	0.0	-5684.079	3366.3699	NaN	NaN	-0.3	0.8961	0.0207	0.0213	0.0211	0.0202	0.0206
0.0	0.0	0.0	-6336.079	4078.3699	NaN	NaN	-0.3	0.8966	0.0206	0.0212	0.021	0.0201	0.0205
0.0	0.0	0.0	-5941.079	3531.3699	NaN	NaN	-0.3	0.8966	0.0206	0.0211	0.0211	0.0201	0.0205
0.0	0.0	0.0	-5263.079	2640.3699	NaN	NaN	-0.3	0.8968	0.0206	0.021	0.0211	0.02	0.0205
0.0	0.0	0.0	-3617.079	3097.3699	NaN	NaN	-0.3	0.897	0.0205	0.021	0.021	0.02	0.0205
0.0	0.0	0.0	-5906.079	5246.3699	NaN	NaN	-0.3	0.897	0.0205	0.021	0.021	0.02	0.0205
0.0	0.0	0.0	-5473.079	4556.3699	NaN	NaN	-0.3	0.897	0.0205	0.021	0.0211	0.02	0.0205
0.0	0.0	0.0	-4578.079	3010.3699	NaN	NaN	-0.3	0.8968	0.0205	0.0211	0.0211	0.02	0.0205
0.0	0.0	0.0	-5779.079	-889.6301	NaN	NaN	0.1334	0.8965	0.0206	0.0211	0.0212	0.02	0.0205
0.0	0.0	0.0	-4934.079	5975.3699	NaN	NaN	1.3	0.8969	0.0205	0.0211	0.0211	0.02	0.0205
0.0	0.0	0.0	-5479.079	2911.3699	NaN	NaN	-0.3	0.8966	0.0206	0.0211	0.0211	0.02	0.0206
0.0	0.0	0.0	-5675.079	3641.3699	NaN	NaN	-0.3	0.8967	0.0206	0.0211	0.0211	0.02	0.0205
0.0	0.0	0.0	-5936.079	4661.3699	NaN	NaN	-0.3	0.8965	0.0206	0.0211	0.0211	0.0201	0.0205
0.0	0.0	0.0	-5796.079	4541.3699	NaN	NaN	-0.3	0.8965	0.0207	0.0211	0.0211	0.0201	0.0205
0.0	0.0	0.0	-4499.079	1791.3699	NaN	NaN	-0.3	0.8962	0.0208	0.0212	0.0212	0.0201	0.0205
0.0	0.0	0.0	-6741.079	2487.3699	NaN	NaN	-0.3	0.8962	0.0208	0.0212	0.0212	0.0201	0.0205
0.0	0.0	0.0	-4542.079	2073.3699	NaN	NaN	-0.3	0.896	0.0208	0.0212	0.0212	0.0202	0.0205
0.0	0.0	0.0	-5388.079	4962.3699	NaN	NaN	-0.3	0.896	0.0208	0.0212	0.0212	0.0202	0.0205
0.0	0.0	0.0	-4178.079	834.3699	NaN	NaN	-0.2495	0.8958	0.0209	0.0213	0.0212	0.0203	0.0205
0.0	0.0	0.0	-6472.079	3303.3699	NaN	NaN	-0.3	0.8958	0.021	0.0213	0.0212	0.0202	0.0205
0.0	0.0	0.0	-6459.079	5647.3699	NaN	NaN	-0.3	0.8957	0.021	0.0213	0.0212	0.0203	0.0205
0.0	0.0	0.0	-5518.079	1615.3699	NaN	NaN	-0.3	0.8956	0.021	0.0213	0.0212	0.0203	0.0205
0.0	0.0	0.0	-4980.079	4452.3699	NaN	NaN	-0.3	0.8955	0.021	0.0213	0.0212	0.0204	0.0206
0.0	0.0	0.0	-5784.079	6056.3699	NaN	NaN	1.3	0.8954	0.021	0.0213	0.0213	0.0204	0.0205
0.0	0.0	0.0	-5252.079	1477.3699	NaN	NaN	-0.3	0.8953	0.0212	0.0212	0.0214	0.0204	0.0205
0.0	0.0	0.0	-6585.079	931.3699	NaN	NaN	-0.1647	0.8953	0.0212	0.0212	0.0214	0.0204	0.0205
0.0	0.0	0.0	-4309.079	4635.3699	NaN	NaN	1.3	0.8956	0.0211	0.0212	0.0213	0.0204	0.0205
0.0	0.0	0.0	-4285.079	3408.3699	NaN	NaN	-0.3	0.8959	0.0209	0.0211	0.0212	0.0203	0.0205
0.0	0.0	0.0	-3616.079	4023.3699	NaN	NaN	1.3	0.8961	0.0208	0.0211	0.0212	0.0203	0.0204
0.0	0.0	0.0	-4998.079	3643.3699	NaN	NaN	-0.3	0.8962	0.0209	0.0211	0.0213	0.0203	0.0203
0.0	0.0	0.0	-4788.079	1572.3699	NaN	NaN	-0.3	0.8962	0.0209	0.0211	0.0213	0.0203	0.0202
0.0	0.0	0.0	-5390.079	517.3699	NaN	NaN	-0.1062	0.8961	0.021	0.0211	0.0213	0.0202	0.0202
0.0	0.0	0.0	-4395.079	1950.3699	NaN	NaN	-0.3	0.8962	0.021	0.0211	0.0213	0.0202	0.0202
0.0	0.0	0.0	-5317.079	3291.3699	NaN	NaN	-0.3	0.8963	0.021	0.0211	0.0213	0.0202	0.0201
0.0	0.0	0.0	-3862.079	-746.6301	NaN	NaN	0.162	0.8964	0.021	0.0211	0.0213	0.0202	0.0201
0.0	0.0	0.0	-4144.079	3158.3699	NaN	NaN	-0.3	0.8965	0.021	0.021	0.0213	0.0202	0.02
0.0	0.0	0.0	-3166.079	695.3699	NaN	NaN	-0.2814	0.8964	0.021	0.0211	0.0213	0.0202	0.02
0.0	0.0	0.0	-5909.079	1833.3699	NaN	NaN	-0.3	0.8964	0.0211	0.021	0.0213	0.0202	0.02
0.0	0.0	0.0	-5799.079	3960.3699	NaN	NaN	-0.3	0.8964	0.021	0.021	0.0213	0.0202	0.02
0.0	0.0	0.0	-2139.079	5230.3699	NaN	NaN	1.3	0.8967	0.021	0.0209	0.0213	0.0202	0.02
0.0	0.0	0.0	-3867.079	2961.3699	NaN	NaN	-0.3	0.8966	0.0211	0.021	0.0213	0.0202	0.0199
0.0	0.0	0.0	-3320.079	1730.3699	NaN	NaN	-0.3	0.8965	0.0211	0.021	0.0214	0.0201	0.0199
0.0	0.0	0.0	-3779.079	2264.3699	NaN	NaN	-0.3	0.8962	0.0213	0.0211	0.0214	0.02	0.0199
0.0	0.0	0.0	-4504.079	-198.6301	NaN	NaN	0.0422	0.8961	0.0214	0.0211	0.0214	0.02	0.0199
0.0	0.0	0.0	-6130.079	204.3699	NaN	NaN	-0.0345	0.8962	0.0214	0.0211	0.0214	0.02	0.0199
0.0	0.0	0.0	-5746.079	4078.3699	NaN	NaN	-0.3	0.8964	0.0214	0.021	0.0214	0.0199	0.0198
0.0	0.0	0.0	-4110.079	3983.3699	NaN	NaN	-0.3	0.8964	0.0215	0.021	0.0214	0.02	0.0198
0.0	0.0	0.0	-7768.079	2582.3699	NaN	NaN	-0.3	0.8963	0.0215	0.021	0.0214	0.02	0.0198
0.0	0.0	0.0	-3227.079	9157.3699	NaN	NaN	1.3	0.8966	0.0215	0.0209	0.0214	0.02	0.0197
0.0	0.0	0.0	-5059.079	1175.3699	NaN	NaN	-0.3	0.896	0.0218	0.021	0.0215	0.02	0.0198
0.0	0.0	0.0	-6388.079	836.3699	NaN	NaN	-0.1507	0.896	0.0218	0.021	0.0214	0.0199	0.0198
0.0	0.0	0.0	-5064.079	2128.3699	NaN	NaN	-0.3	0.896	0.0219	0.021	0.0214	0.0199	0.0197
0.0	0.0	0.0	-5723.079	7371.3699	NaN	NaN	1.3	0.8962	0.0219	0.0209	0.0214	0.0199	0.0197
0.0	0.0	0.0	-4385.079	-949.6301	NaN	NaN	0.178	0.8957	0.0221	0.021	0.0215	0.02	0.0198
0.0	0.0	0.0	-5242.079	1418.3699	NaN	NaN	-0.3	0.8955	0.0222	0.0211	0.0215	0.02	0.0198
0.0	0.0	0.0	-7350.079	2131.3699	NaN	NaN	-0.3	0.8951	0.0223	0.0212	0.0216	0.02	0.0198
0.0	0.0	0.0	-7477.079	977.3699	NaN	NaN	-0.1504	0.895	0.0224	0.0212	0.0216	0.02	0.0199
0.0	0.0	0.0	-6877.079	612.3699	NaN	NaN	-0.0977	0.8949	0.0224	0.0212	0.0217	0.0199	0.0199
0.0	0.0	0.0	-7027.079	1768.3699	NaN	NaN	-0.3	0.895	0.0223	0.0212	0.0216	0.0199	0.0199
0.0	0.0	0.0	-6140.079	2183.3699	NaN	NaN	-0.3	0.8949	0.0223	0.0212	0.0217	0.0199	0.0199
0.0	0.0	0.0	-4997.079	3982.3699	NaN	NaN	-0.3	0.8948	0.0223	0.0212	0.0217	0.02	0.02
0.0	0.0	0.0	-7531.079	4621.3699	NaN	NaN	-0.3	0.8944	0.0224	0.0213	0.0217	0.02	0.0201
0.0	0.0	0.0	-8655.079	2691.3699	NaN	NaN	-0.3	0.894	0.0225	0.0214	0.0218	0.0201	0.0202
0.0	0.0	0.0	-6465.079	5401.3699	NaN	NaN	-0.3	0.894	0.0224	0.0213	0.0218	0.0201	0.0203
0.0	0.0	0.0	-5390.079	5204.3699	NaN	NaN	-0.3	0.8939	0.0224	0.0214	0.0219	0.0202	0.0204
0.0	0.0	0.0	-5845.079	5993.3699	NaN	NaN	1.3	0.8937	0.0224	0.0214	0.0219	0.0202	0.0204
0.0	0.0	0.0	-6513.079	4176.3699	NaN	NaN	-0.3	0.8931	0.0225	0.0215	0.022	0.0202	0.0206
0.0	0.0	0.0	-4479.079	2606.3699	NaN	NaN	-0.3	0.8929	0.0225	0.0216	0.0221	0.0202	0.0207
0.0	0.0	0.0	-4502.079	4950.3699	NaN	NaN	1.3	0.8926	0.0226	0.0217	0.0221	0.0202	0.0207
0.0	0.0	0.0	-4892.079	5645.3699	NaN	NaN	1.3	0.8927	0.0225	0.0217	0.0221	0.0202	0.0207
0.0	0.0	0.0	-6772.079	3600.3699	NaN	NaN	-0.3	0.8926	0.0226	0.0217	0.0221	0.0203	0.0208
0.0	0.0	0.0	-4875.079	2524.3699	NaN	NaN	-0.3	0.8926	0.0225	0.0217	0.0221	0.0203	0.0208
0.0	0.0	0.0	-4111.079	4383.3699	NaN	NaN	1.3	0.8925	0.0225	0.0217	0.0221	0.0203	0.0208
0.0	0.0	0.0	-4337.079	3083.3699	NaN	NaN	-0.3	0.8924	0.0225	0.0217	0.0221	0.0203	0.0208
0.0	0.0	0.0	-6799.079	6143.3699	NaN	NaN	-0.3	0.8925	0.0225	0.0217	0.0221	0.0203	0.0208
0.0	0.0	0.0	-6388.079	1481.3699	NaN	NaN	-0.3	0.8925	0.0225	0.0217	0.0221	0.0203	0.0208
0.0	0.0	0.0	-4513.079	1297.3699	NaN	NaN	-0.3	0.8927	0.0224	0.0217	0.0221	0.0203	0.0208
0.0	0.0	0.0	-5274.079	2020.3699	NaN	NaN	-0.3	0.8927	0.0224	0.0217	0.0221	0.0203	0.0208
0.0	0.0	0.0	-5202.079	708.3699	NaN	NaN	-0.1576	0.8928	0.0224	0.0217	0.0221	0.0202	0.0207
0.0	0.0	0.0	-4837.079	192.3699	NaN	NaN	-0.0414	0.8928	0.0224	0.0217	0.0221	0.0202	0.0207
0.0	0.0	0.0	-3946.079	148.3699	NaN	NaN	-0.0391	0.8931	0.0223	0.0216	0.0221	0.0202	0.0207
0.0	0.0	0.0	-4221.079	2041.3699	NaN	NaN	-0.3	0.893	0.0223	0.0215	0.0221	0.0203	0.0207
0.0	0.0	0.0	-5728.079	5021.3699	NaN	NaN	-0.3	0.893	0.0223	0.0215	0.0221	0.0204	0.0207
0.0	0.0	0.0	-7220.079	3787.3699	NaN	NaN	-0.3	0.8928	0.0223	0.0215	0.0222	0.0205	0.0207
0.0	0.0	0.0	-5786.079	3359.3699	NaN	NaN	-0.3	0.8926	0.0224	0.0215	0.0222	0.0206	0.0207
0.0	0.0	0.0	-6814.079	193.3699	NaN	NaN	-0.0292	0.8923	0.0225	0.0215	0.0223	0.0207	0.0207
0.0	0.0	0.0	-6394.079	7757.3699	NaN	NaN	1.3	0.8924	0.0224	0.0214	0.0222	0.0208	0.0207
0.0	0.0	0.0	-6412.079	5883.3699	NaN	NaN	-0.3	0.8922	0.0225	0.0214	0.0223	0.0209	0.0207
0.0	0.0	0.0	-6284.079	3855.3699	NaN	NaN	-0.3	0.8923	0.0225	0.0214	0.0223	0.0209	0.0206
0.0	0.0	0.0	-3930.079	206.3699	NaN	NaN	-0.0554	0.8923	0.0225	0.0215	0.0223	0.0208	0.0206
0.0	0.0	0.0	-6723.079	3587.3699	NaN	NaN	-0.3	0.8926	0.0225	0.0214	0.0223	0.0207	0.0205
0.0	0.0	0.0	-6398.079	1551.3699	NaN	NaN	-0.3	0.8926	0.0225	0.0215	0.0223	0.0207	0.0205
0.0	0.0	0.0	-7417.079	3810.3699	NaN	NaN	-0.3	0.8929	0.0225	0.0215	0.0222	0.0206	0.0204
0.0	0.0	0.0	-4025.079	1742.3699	NaN	NaN	-0.3	0.8931	0.0225	0.0214	0.0222	0.0205	0.0203
0.0	0.0	0.0	-6172.079	848.3699	NaN	NaN	-0.1594	0.8931	0.0225	0.0215	0.0221	0.0205	0.0204
0.0	0.0	0.0	-5365.079	237.3699	NaN	NaN	-0.0463	0.893	0.0225	0.0215	0.0221	0.0205	0.0204
0.0	0.0	0.0	-5816.079	4776.3699	NaN	NaN	-0.3	0.8932	0.0224	0.0215	0.022	0.0205	0.0204
0.0	0.0	0.0	-7105.079	2728.3699	NaN	NaN	-0.3	0.8927	0.0225	0.0216	0.022	0.0206	0.0205
0.0	0.0	0.0	-6717.079	3590.3699	NaN	NaN	-0.3	0.8928	0.0225	0.0216	0.022	0.0206	0.0205
0.0	0.0	0.0	-5813.079	2323.3699	NaN	NaN	-0.3	0.8925	0.0225	0.0217	0.0221	0.0207	0.0206
0.0	0.0	0.0	-7611.079	1811.3699	NaN	NaN	-0.3	0.8921	0.0225	0.0218	0.0221	0.0208	0.0207
0.0	0.0	0.0	-6942.079	4166.3699	NaN	NaN	-0.3	0.892	0.0225	0.0219	0.0221	0.0208	0.0207
0.0	0.0	0.0	-6959.079	2082.3699	NaN	NaN	-0.3	0.8921	0.0225	0.0219	0.0221	0.0208	0.0207
0.0	0.0	0.0	-5789.079	3496.3699	NaN	NaN	-0.3	0.8922	0.0224	0.0218	0.022	0.0208	0.0207
0.0	0.0	0.0	-6730.079	4519.3699	NaN	NaN	-0.3	0.8923	0.0224	0.0218	0.022	0.0208	0.0207
0.0	0.0	0.0	-7196.079	-919.6301	NaN	NaN	0.1133	0.8921	0.0224	0.0219	0.022	0.0209	0.0207
0.0	0.0	0.0	-5598.079	4157.3699	NaN	NaN	-0.3	0.8925	0.0224	0.0218	0.0218	0.0208	0.0207
0.0	0.0	0.0	-7353.079	2464.3699	NaN	NaN	-0.3	0.8926	0.0224	0.0217	0.0217	0.0208	0.0207
0.0	0.0	0.0	-6937.079	4215.3699	NaN	NaN	-0.3	0.8931	0.0223	0.0215	0.0216	0.0208	0.0206
0.0	0.0	0.0	-6754.079	3018.3699	NaN	NaN	-0.3	0.8931	0.0223	0.0216	0.0216	0.0208	0.0206
0.0	0.0	0.0	-6547.079	-639.6301	NaN	NaN	0.089	0.8932	0.0223	0.0215	0.0216	0.0207	0.0206
0.0	0.0	0.0	-6647.079	650.3699	NaN	NaN	-0.1085	0.8929	0.0224	0.0216	0.0216	0.0208	0.0207
0.0	0.0	0.0	-6099.079	2496.3699	NaN	NaN	-0.3	0.8935	0.0223	0.0213	0.0215	0.0207	0.0206
0.0	0.0	0.0	-4673.079	3008.3699	NaN	NaN	-0.3	0.8935	0.0224	0.0212	0.0215	0.0209	0.0206
0.0	0.0	0.0	-5041.079	1680.3699	NaN	NaN	-0.3	0.8948	0.0221	0.0208	0.0212	0.0208	0.0203
0.0	0.0	0.0	-6217.079	2591.3699	NaN	NaN	-0.3	0.8934	0.0225	0.0209	0.0213	0.0213	0.0206
0.0	0.0	0.0	-4240.079	5415.3699	NaN	NaN	1.3	0.8934	0.0225	0.0209	0.0212	0.0214	0.0206
0.0	0.0	0.0	-4611.079	5145.3699	NaN	NaN	1.3	0.8936	0.0224	0.0208	0.0211	0.0215	0.0206
0.0	0.0	0.0	-5764.079	3278.3699	NaN	NaN	-0.3	0.8936	0.0224	0.0207	0.0212	0.0216	0.0205
0.0	0.0	0.0	-6571.079	1258.3699	NaN	NaN	-0.2369	0.8939	0.0222	0.0207	0.0212	0.0217	0.0204
0.0	0.0	0.0	-7076.079	2640.3699	NaN	NaN	-0.3	0.8944	0.022	0.0205	0.0212	0.0217	0.0202
0.0	0.0	0.0	-5815.079	1987.3699	NaN	NaN	-0.3	0.8946	0.0218	0.0205	0.0212	0.0218	0.0201
0.0	0.0	0.0	-6455.079	6282.3699	NaN	NaN	-0.3	0.8948	0.0217	0.0205	0.0213	0.0218	0.02
0.0	0.0	0.0	-5623.079	-474.6301	NaN	NaN	0.0778	0.8948	0.0216	0.0205	0.0214	0.0217	0.0199
0.0	0.0	0.0	-6735.079	2460.3699	NaN	NaN	-0.3	0.8952	0.0215	0.0204	0.0215	0.0216	0.0198
0.0	0.0	0.0	-5241.079	1001.3699	NaN	NaN	-0.2362	0.8954	0.0214	0.0202	0.0216	0.0217	0.0197
0.0	0.0	0.0	-6674.079	2858.3699	NaN	NaN	-0.3	0.8956	0.0214	0.0201	0.0217	0.0217	0.0196
0.0	0.0	0.0	-5738.079	2296.3699	NaN	NaN	-0.3	0.894	0.0216	0.0203	0.0221	0.0221	0.0199
0.0	0.0	0.0	-3696.079	3930.3699	NaN	NaN	1.3	0.895	0.0216	0.0199	0.022	0.0218	0.0197
0.0	0.0	0.0	-4624.079	4629.3699	NaN	NaN	1.3	0.8829	0.0241	0.0216	0.0245	0.0244	0.0225
0.0	0.0	0.0	-5499.079	5762.3699	NaN	NaN	1.3	0.9018	0.0202	0.0178	0.0214	0.0208	0.0179
