# Supplementary material for: DeepFRET, a software for rapid and automated single-molecule FRET data classification using deep learning
Source: eLife. 2020 Nov 3;9:e60404. doi: 10.7554/eLife.60404 (PMC7609065; doi:10.7554/eLife.60404)
Supplement: Figure 4—source data 1. [file elife-60404-fig4-data1.zip › Figure 4-source data 1/Fig_S4a/Traces/traces_all_n294/Traces_Fig2d_4mMAc_mov1_combined_tif_pair7.txt]

Exported by DeepFRET
Date: 2020-08-26, 18:13
Video filename: None
FRET pair #7
Bleaches at 320
D-Dexc-bg	A-Dexc-bg	A-Aexc-bg	D-Dexc-rw	A-Dexc-rw	A-Aexc-rw	S	E	p_bleached	p_aggregated	p_noisy	p_scrambled	p_static	p_dynamic
0.0	0.0	0.0	40289.1182	11808.4308	NaN	NaN	0.2267	0.0288	0.8184	0.0234	0.0518	0.0435	0.0342
0.0	0.0	0.0	38329.1182	15563.4308	NaN	NaN	0.2888	0.0237	0.8335	0.0217	0.0475	0.0415	0.0323
0.0	0.0	0.0	38731.1182	19688.4308	NaN	NaN	0.337	0.0233	0.8429	0.0204	0.0435	0.0398	0.03
0.0	0.0	0.0	36038.1182	14174.4308	NaN	NaN	0.2823	0.0242	0.8391	0.0203	0.0448	0.0413	0.0303
0.0	0.0	0.0	33737.1182	10281.4308	NaN	NaN	0.2336	0.0247	0.8373	0.0203	0.0453	0.0415	0.031
0.0	0.0	0.0	34583.1182	12834.4308	NaN	NaN	0.2707	0.0256	0.8344	0.0202	0.0466	0.0422	0.031
0.0	0.0	0.0	34949.1182	13286.4308	NaN	NaN	0.2754	0.0261	0.8311	0.0202	0.0478	0.0436	0.0313
0.0	0.0	0.0	37462.1182	11791.4308	NaN	NaN	0.2394	0.027	0.8286	0.0202	0.0489	0.0446	0.0307
0.0	0.0	0.0	37143.1182	12918.4308	NaN	NaN	0.2581	0.0276	0.8226	0.0202	0.0514	0.0469	0.0313
0.0	0.0	0.0	35369.1182	14685.4308	NaN	NaN	0.2934	0.0282	0.8211	0.0202	0.0523	0.0473	0.0309
0.0	0.0	0.0	35814.1182	16986.4308	NaN	NaN	0.3217	0.0289	0.8147	0.0203	0.0554	0.0494	0.0314
0.0	0.0	0.0	32091.1182	13579.4308	NaN	NaN	0.2973	0.0299	0.8091	0.0203	0.0581	0.0511	0.0315
0.0	0.0	0.0	36626.1182	11648.4308	NaN	NaN	0.2413	0.0302	0.807	0.0202	0.0593	0.0519	0.0314
0.0	0.0	0.0	38225.1182	11772.4308	NaN	NaN	0.2355	0.0309	0.8033	0.0201	0.0613	0.0533	0.0311
0.0	0.0	0.0	33348.1182	12818.4308	NaN	NaN	0.2777	0.031	0.8028	0.0195	0.0625	0.054	0.0302
0.0	0.0	0.0	36671.1182	13233.4308	NaN	NaN	0.2652	0.0306	0.8	0.0189	0.065	0.0548	0.0307
0.0	0.0	0.0	39342.1182	14690.4308	NaN	NaN	0.2719	0.0327	0.792	0.0186	0.0694	0.0573	0.03
0.0	0.0	0.0	31103.1182	16142.4308	NaN	NaN	0.3417	0.0309	0.8008	0.0186	0.0644	0.0557	0.0297
0.0	0.0	0.0	35536.1182	11450.4308	NaN	NaN	0.2437	0.0301	0.7995	0.0184	0.0652	0.0566	0.0301
0.0	0.0	0.0	34003.1182	15607.4308	NaN	NaN	0.3146	0.0292	0.8014	0.0182	0.0643	0.0567	0.0303
0.0	0.0	0.0	28162.1182	9977.4308	NaN	NaN	0.2616	0.0289	0.8037	0.0183	0.0632	0.0556	0.0303
0.0	0.0	0.0	30161.1182	11316.4308	NaN	NaN	0.2728	0.0289	0.8011	0.0183	0.0641	0.0568	0.0308
0.0	0.0	0.0	31412.1182	13073.4308	NaN	NaN	0.2939	0.029	0.7982	0.0184	0.0649	0.0579	0.0315
0.0	0.0	0.0	33824.1182	12095.4308	NaN	NaN	0.2634	0.0289	0.7992	0.0189	0.0637	0.0574	0.032
0.0	0.0	0.0	34460.1182	11982.4308	NaN	NaN	0.258	0.0286	0.8006	0.0191	0.0625	0.0571	0.0323
0.0	0.0	0.0	31684.1182	16614.4308	NaN	NaN	0.344	0.0279	0.8042	0.0194	0.0603	0.0558	0.0325
0.0	0.0	0.0	36371.1182	18910.4308	NaN	NaN	0.3421	0.0277	0.8066	0.0197	0.0589	0.0548	0.0323
0.0	0.0	0.0	34444.1182	16167.4308	NaN	NaN	0.3194	0.0277	0.8044	0.0197	0.0597	0.0558	0.0328
0.0	0.0	0.0	34729.1182	12811.4308	NaN	NaN	0.2695	0.0275	0.8058	0.0199	0.0586	0.0554	0.0328
0.0	0.0	0.0	38062.1182	14942.4308	NaN	NaN	0.2819	0.0269	0.8085	0.0201	0.057	0.0546	0.0329
0.0	0.0	0.0	33907.1182	17314.4308	NaN	NaN	0.338	0.0264	0.8139	0.0204	0.0543	0.0524	0.0325
0.0	0.0	0.0	31394.1182	15344.4308	NaN	NaN	0.3283	0.026	0.8183	0.0207	0.0521	0.0506	0.0322
0.0	0.0	0.0	35593.1182	11331.4308	NaN	NaN	0.2415	0.0259	0.8213	0.021	0.0507	0.0492	0.0319
0.0	0.0	0.0	28868.1182	14387.4308	NaN	NaN	0.3326	0.026	0.8231	0.021	0.0497	0.0485	0.0316
0.0	0.0	0.0	33511.1182	14359.4308	NaN	NaN	0.3	0.0259	0.8259	0.021	0.0488	0.0473	0.0311
0.0	0.0	0.0	31963.1182	12719.4308	NaN	NaN	0.2847	0.0267	0.8224	0.0209	0.0502	0.0488	0.031
0.0	0.0	0.0	39237.1182	13668.4308	NaN	NaN	0.2584	0.0262	0.8266	0.0209	0.0486	0.0471	0.0306
0.0	0.0	0.0	32282.1182	9565.4308	NaN	NaN	0.2286	0.0265	0.8282	0.0209	0.0479	0.0464	0.03
0.0	0.0	0.0	29998.1182	10287.4308	NaN	NaN	0.2554	0.0262	0.8303	0.0209	0.0473	0.0455	0.0297
0.0	0.0	0.0	30898.1182	14783.4308	NaN	NaN	0.3236	0.0265	0.8273	0.0209	0.0487	0.0468	0.0297
0.0	0.0	0.0	32994.1182	10542.4308	NaN	NaN	0.2422	0.0264	0.8282	0.0209	0.0484	0.0465	0.0295
0.0	0.0	0.0	35641.1182	17250.4308	NaN	NaN	0.3261	0.0266	0.8279	0.0208	0.049	0.0466	0.0292
0.0	0.0	0.0	33074.1182	14373.4308	NaN	NaN	0.3029	0.0265	0.8287	0.0208	0.0489	0.0462	0.029
0.0	0.0	0.0	34854.1182	12658.4308	NaN	NaN	0.2664	0.0264	0.8301	0.0207	0.0486	0.0456	0.0288
0.0	0.0	0.0	37389.1182	15664.4308	NaN	NaN	0.2953	0.0264	0.8296	0.0207	0.0489	0.0457	0.0288
0.0	0.0	0.0	29274.1182	10779.4308	NaN	NaN	0.2691	0.0265	0.8302	0.0207	0.0486	0.0453	0.0287
0.0	0.0	0.0	30737.1182	11008.4308	NaN	NaN	0.2637	0.0264	0.8326	0.0208	0.0476	0.0443	0.0283
0.0	0.0	0.0	31289.1182	11054.4308	NaN	NaN	0.2611	0.0265	0.8299	0.0207	0.0487	0.0454	0.0287
0.0	0.0	0.0	27041.1182	11960.4308	NaN	NaN	0.3067	0.0262	0.8322	0.0207	0.0476	0.0446	0.0287
0.0	0.0	0.0	31303.1182	11162.4308	NaN	NaN	0.2629	0.0263	0.831	0.0206	0.0482	0.0452	0.0287
0.0	0.0	0.0	35334.1182	15860.4308	NaN	NaN	0.3098	0.0265	0.8288	0.0205	0.0491	0.0461	0.0289
0.0	0.0	0.0	36191.1182	13905.4308	NaN	NaN	0.2776	0.0264	0.8309	0.0205	0.0483	0.0452	0.0287
0.0	0.0	0.0	37346.1182	13054.4308	NaN	NaN	0.259	0.0267	0.8291	0.0205	0.049	0.0459	0.0288
0.0	0.0	0.0	33069.1182	10496.4308	NaN	NaN	0.2409	0.0268	0.829	0.0204	0.0491	0.0459	0.0287
0.0	0.0	0.0	30908.1182	15594.4308	NaN	NaN	0.3353	0.0271	0.8282	0.0204	0.0495	0.0462	0.0286
0.0	0.0	0.0	35502.1182	13951.4308	NaN	NaN	0.2821	0.0274	0.8263	0.0204	0.0502	0.047	0.0288
0.0	0.0	0.0	31103.1182	11740.4308	NaN	NaN	0.274	0.0276	0.8256	0.0205	0.0502	0.0471	0.029
0.0	0.0	0.0	28278.1182	13542.4308	NaN	NaN	0.3238	0.028	0.8268	0.0207	0.0493	0.0465	0.0287
0.0	0.0	0.0	35067.1182	13065.4308	NaN	NaN	0.2714	0.0279	0.8267	0.0206	0.0493	0.0466	0.0289
0.0	0.0	0.0	27891.1182	10303.4308	NaN	NaN	0.2698	0.0279	0.8272	0.0206	0.0489	0.0463	0.029
0.0	0.0	0.0	27222.1182	7143.4308	NaN	NaN	0.2079	0.0281	0.8271	0.0206	0.0488	0.0463	0.0291
0.0	0.0	0.0	28518.1182	11772.4308	NaN	NaN	0.2922	0.0282	0.8241	0.0204	0.0501	0.0476	0.0296
0.0	0.0	0.0	25246.1182	12327.4308	NaN	NaN	0.3281	0.028	0.8256	0.0204	0.0494	0.0468	0.0297
0.0	0.0	0.0	29402.1182	4319.4308	NaN	NaN	0.1281	0.0282	0.8224	0.0203	0.0508	0.0481	0.0302
0.0	0.0	0.0	30344.1182	10055.4308	NaN	NaN	0.2489	0.0282	0.8197	0.0201	0.0519	0.0494	0.0307
0.0	0.0	0.0	28888.1182	9453.4308	NaN	NaN	0.2466	0.0275	0.8227	0.0201	0.0506	0.0484	0.0308
0.0	0.0	0.0	31159.1182	10439.4308	NaN	NaN	0.251	0.0274	0.8202	0.0199	0.0517	0.0493	0.0314
0.0	0.0	0.0	29638.1182	12269.4308	NaN	NaN	0.2928	0.0276	0.8171	0.0199	0.053	0.0504	0.032
0.0	0.0	0.0	30911.1182	11280.4308	NaN	NaN	0.2674	0.0277	0.8152	0.02	0.0538	0.0509	0.0324
0.0	0.0	0.0	29378.1182	13810.4308	NaN	NaN	0.3198	0.028	0.8136	0.0201	0.0545	0.0512	0.0325
0.0	0.0	0.0	27179.1182	7552.4308	NaN	NaN	0.2175	0.0283	0.8107	0.0201	0.0558	0.052	0.0331
0.0	0.0	0.0	27507.1182	9891.4308	NaN	NaN	0.2645	0.0285	0.8089	0.0201	0.0566	0.0525	0.0334
0.0	0.0	0.0	28636.1182	9995.4308	NaN	NaN	0.2587	0.0283	0.8101	0.02	0.0563	0.0519	0.0333
0.0	0.0	0.0	27291.1182	9364.4308	NaN	NaN	0.2555	0.0283	0.809	0.0199	0.0572	0.0521	0.0336
0.0	0.0	0.0	29454.1182	8258.4308	NaN	NaN	0.219	0.028	0.8103	0.0198	0.0568	0.0515	0.0335
0.0	0.0	0.0	28817.1182	6154.4308	NaN	NaN	0.176	0.0286	0.8055	0.0198	0.0591	0.0529	0.0341
0.0	0.0	0.0	27984.1182	9690.4308	NaN	NaN	0.2572	0.0286	0.8059	0.0197	0.0592	0.0527	0.0339
0.0	0.0	0.0	28172.1182	11033.4308	NaN	NaN	0.2814	0.029	0.8025	0.0194	0.0613	0.0535	0.0343
0.0	0.0	0.0	24940.1182	14378.4308	NaN	NaN	0.3657	0.0288	0.8033	0.0194	0.0611	0.0532	0.0342
0.0	0.0	0.0	27605.1182	9063.4308	NaN	NaN	0.2472	0.0287	0.8034	0.0195	0.0611	0.053	0.0343
0.0	0.0	0.0	27380.1182	9132.4308	NaN	NaN	0.2501	0.0284	0.8067	0.0195	0.0594	0.052	0.034
0.0	0.0	0.0	30627.1182	8093.4308	NaN	NaN	0.209	0.028	0.8089	0.0196	0.0585	0.0511	0.0338
0.0	0.0	0.0	25976.1182	11847.4308	NaN	NaN	0.3132	0.0281	0.8078	0.0196	0.0593	0.0513	0.0338
0.0	0.0	0.0	27114.1182	13463.4308	NaN	NaN	0.3318	0.0279	0.8096	0.0195	0.0588	0.0506	0.0336
0.0	0.0	0.0	30374.1182	10417.4308	NaN	NaN	0.2554	0.0282	0.8068	0.0196	0.0603	0.0512	0.0338
0.0	0.0	0.0	31319.1182	8073.4308	NaN	NaN	0.2049	0.0279	0.8104	0.0195	0.059	0.0501	0.0331
0.0	0.0	0.0	27301.1182	10627.4308	NaN	NaN	0.2802	0.028	0.8098	0.0195	0.0595	0.0502	0.033
0.0	0.0	0.0	28566.1182	6226.4308	NaN	NaN	0.179	0.0278	0.8108	0.0194	0.0594	0.0499	0.0327
0.0	0.0	0.0	24348.1182	10971.4308	NaN	NaN	0.3106	0.0277	0.8103	0.0191	0.0599	0.0502	0.0329
0.0	0.0	0.0	27077.1182	11332.4308	NaN	NaN	0.295	0.0278	0.8095	0.0189	0.0604	0.0505	0.0329
0.0	0.0	0.0	31446.1182	14313.4308	NaN	NaN	0.3128	0.0278	0.8097	0.0188	0.0604	0.0505	0.0328
0.0	0.0	0.0	25798.1182	12362.4308	NaN	NaN	0.324	0.0277	0.8111	0.0186	0.06	0.05	0.0325
0.0	0.0	0.0	27962.1182	9002.4308	NaN	NaN	0.2435	0.0277	0.8108	0.0187	0.0599	0.0502	0.0326
0.0	0.0	0.0	26884.1182	7694.4308	NaN	NaN	0.2225	0.0279	0.8099	0.0187	0.0602	0.0505	0.0328
0.0	0.0	0.0	23963.1182	9793.4308	NaN	NaN	0.2901	0.028	0.8103	0.0188	0.0597	0.0504	0.0328
0.0	0.0	0.0	30744.1182	9642.4308	NaN	NaN	0.2388	0.0281	0.8096	0.019	0.0597	0.0506	0.033
0.0	0.0	0.0	30099.1182	9224.4308	NaN	NaN	0.2346	0.0286	0.8066	0.0192	0.0608	0.0514	0.0333
0.0	0.0	0.0	26392.1182	9390.4308	NaN	NaN	0.2624	0.0284	0.8095	0.0194	0.0594	0.0505	0.0329
0.0	0.0	0.0	29750.1182	15160.4308	NaN	NaN	0.3376	0.0288	0.806	0.0193	0.0611	0.0512	0.0336
0.0	0.0	0.0	26227.1182	7816.4308	NaN	NaN	0.2296	0.029	0.8068	0.0194	0.0609	0.0504	0.0335
0.0	0.0	0.0	30386.1182	11234.4308	NaN	NaN	0.2699	0.0291	0.8062	0.0193	0.0615	0.0502	0.0339
0.0	0.0	0.0	27982.1182	8339.4308	NaN	NaN	0.2296	0.0296	0.8036	0.0193	0.0627	0.0507	0.0341
0.0	0.0	0.0	27893.1182	12945.4308	NaN	NaN	0.317	0.0292	0.8082	0.0194	0.0605	0.0489	0.0338
0.0	0.0	0.0	25873.1182	10480.4308	NaN	NaN	0.2883	0.0294	0.8063	0.0194	0.0615	0.0494	0.034
0.0	0.0	0.0	31240.1182	8433.4308	NaN	NaN	0.2126	0.0294	0.8072	0.0194	0.061	0.0489	0.034
0.0	0.0	0.0	31038.1182	13005.4308	NaN	NaN	0.2953	0.0291	0.8096	0.0196	0.0599	0.0482	0.0337
0.0	0.0	0.0	27440.1182	8052.4308	NaN	NaN	0.2269	0.0289	0.8117	0.0196	0.059	0.0475	0.0335
0.0	0.0	0.0	25389.1182	9436.4308	NaN	NaN	0.271	0.0287	0.8132	0.0196	0.0582	0.0471	0.0332
0.0	0.0	0.0	25617.1182	12619.4308	NaN	NaN	0.33	0.0285	0.8144	0.0195	0.0576	0.0468	0.0332
0.0	0.0	0.0	28382.1182	9439.4308	NaN	NaN	0.2496	0.0282	0.8158	0.0196	0.0568	0.0466	0.033
0.0	0.0	0.0	24683.1182	12028.4308	NaN	NaN	0.3276	0.0278	0.8181	0.0194	0.0559	0.046	0.0327
0.0	0.0	0.0	25566.1182	8893.4308	NaN	NaN	0.2581	0.0275	0.8196	0.0195	0.0552	0.0457	0.0325
0.0	0.0	0.0	27966.1182	9036.4308	NaN	NaN	0.2442	0.0275	0.8198	0.0195	0.0552	0.0456	0.0324
0.0	0.0	0.0	25638.1182	10928.4308	NaN	NaN	0.2989	0.0273	0.8209	0.0192	0.0552	0.0451	0.0322
0.0	0.0	0.0	27865.1182	7126.4308	NaN	NaN	0.2037	0.0272	0.821	0.0191	0.0555	0.0451	0.0321
0.0	0.0	0.0	26515.1182	11077.4308	NaN	NaN	0.2947	0.0268	0.8233	0.0189	0.0548	0.0444	0.0318
0.0	0.0	0.0	27742.1182	8402.4308	NaN	NaN	0.2325	0.0263	0.8259	0.0189	0.0538	0.0437	0.0315
0.0	0.0	0.0	25940.1182	7988.4308	NaN	NaN	0.2354	0.0259	0.8277	0.0188	0.0532	0.0431	0.0313
0.0	0.0	0.0	28339.1182	9240.4308	NaN	NaN	0.2459	0.0256	0.8284	0.0187	0.0531	0.0429	0.0314
0.0	0.0	0.0	25442.1182	12436.4308	NaN	NaN	0.3283	0.0253	0.8286	0.0187	0.053	0.043	0.0314
0.0	0.0	0.0	25715.1182	16248.4308	NaN	NaN	0.3872	0.0248	0.8321	0.0187	0.0515	0.0419	0.0311
0.0	0.0	0.0	34770.1182	10297.4308	NaN	NaN	0.2285	0.0244	0.8324	0.0186	0.0514	0.0421	0.0311
0.0	0.0	0.0	29448.1182	9780.4308	NaN	NaN	0.2493	0.0242	0.8327	0.0186	0.0513	0.0421	0.0311
0.0	0.0	0.0	31164.1182	16893.4308	NaN	NaN	0.3515	0.0236	0.8351	0.0187	0.0503	0.0414	0.0309
0.0	0.0	0.0	31325.1182	11641.4308	NaN	NaN	0.2709	0.0235	0.834	0.0187	0.0508	0.0418	0.0313
0.0	0.0	0.0	25135.1182	12028.4308	NaN	NaN	0.3237	0.0231	0.8366	0.0187	0.0495	0.041	0.0312
0.0	0.0	0.0	26348.1182	11038.4308	NaN	NaN	0.2953	0.0231	0.8345	0.0188	0.05	0.0417	0.0319
0.0	0.0	0.0	22897.1182	10332.4308	NaN	NaN	0.3109	0.0229	0.8365	0.0189	0.0488	0.0412	0.0317
0.0	0.0	0.0	29691.1182	10127.4308	NaN	NaN	0.2543	0.0227	0.8375	0.0191	0.0482	0.0408	0.0317
0.0	0.0	0.0	30744.1182	12148.4308	NaN	NaN	0.2832	0.0228	0.8345	0.0191	0.0494	0.0416	0.0325
0.0	0.0	0.0	28176.1182	12101.4308	NaN	NaN	0.3005	0.0225	0.8371	0.0191	0.0483	0.0409	0.0321
0.0	0.0	0.0	27318.1182	11602.4308	NaN	NaN	0.2981	0.0226	0.8352	0.0192	0.0492	0.0413	0.0325
0.0	0.0	0.0	30500.1182	12613.4308	NaN	NaN	0.2926	0.0223	0.8374	0.0191	0.0483	0.0407	0.0321
0.0	0.0	0.0	31850.1182	8136.4308	NaN	NaN	0.2035	0.0224	0.8363	0.0192	0.0488	0.0409	0.0324
0.0	0.0	0.0	27454.1182	8073.4308	NaN	NaN	0.2272	0.0222	0.8379	0.0191	0.0482	0.0406	0.032
0.0	0.0	0.0	28634.1182	10987.4308	NaN	NaN	0.2773	0.0223	0.8365	0.0192	0.0487	0.041	0.0323
0.0	0.0	0.0	27638.1182	11847.4308	NaN	NaN	0.3	0.0223	0.8367	0.0193	0.0488	0.0408	0.0322
0.0	0.0	0.0	28116.1182	14237.4308	NaN	NaN	0.3362	0.0222	0.8362	0.0193	0.0493	0.0408	0.0323
0.0	0.0	0.0	29279.1182	8975.4308	NaN	NaN	0.2346	0.0222	0.8357	0.0192	0.0495	0.041	0.0323
0.0	0.0	0.0	27274.1182	12233.4308	NaN	NaN	0.3096	0.0222	0.8362	0.0193	0.0493	0.0407	0.0323
0.0	0.0	0.0	25820.1182	13292.4308	NaN	NaN	0.3399	0.0222	0.8371	0.0192	0.0487	0.0405	0.0323
0.0	0.0	0.0	29865.1182	12214.4308	NaN	NaN	0.2903	0.0221	0.8377	0.0191	0.0482	0.0405	0.0323
0.0	0.0	0.0	24725.1182	12643.4308	NaN	NaN	0.3383	0.0219	0.8406	0.0189	0.0469	0.0399	0.0317
0.0	0.0	0.0	25000.1182	7319.4308	NaN	NaN	0.2265	0.0219	0.8426	0.0189	0.0459	0.0396	0.0312
0.0	0.0	0.0	24795.1182	12010.4308	NaN	NaN	0.3263	0.022	0.8423	0.019	0.0457	0.0397	0.0313
0.0	0.0	0.0	31366.1182	9412.4308	NaN	NaN	0.2308	0.0222	0.8411	0.0192	0.0458	0.0399	0.0318
0.0	0.0	0.0	26433.1182	12391.4308	NaN	NaN	0.3192	0.0225	0.8373	0.0194	0.0472	0.0408	0.0328
0.0	0.0	0.0	28413.1182	13411.4308	NaN	NaN	0.3207	0.0225	0.8391	0.0195	0.0462	0.0403	0.0324
0.0	0.0	0.0	27562.1182	12815.4308	NaN	NaN	0.3174	0.0227	0.837	0.0197	0.047	0.0408	0.0329
0.0	0.0	0.0	25100.1182	13089.4308	NaN	NaN	0.3427	0.0225	0.8404	0.0196	0.0456	0.0398	0.0321
0.0	0.0	0.0	28519.1182	10016.4308	NaN	NaN	0.2599	0.0226	0.8386	0.0197	0.0463	0.0403	0.0325
0.0	0.0	0.0	26337.1182	9936.4308	NaN	NaN	0.2739	0.0226	0.8398	0.0197	0.0457	0.04	0.0323
0.0	0.0	0.0	29539.1182	12609.4308	NaN	NaN	0.2992	0.0228	0.838	0.0199	0.0463	0.0403	0.0327
0.0	0.0	0.0	25773.1182	14211.4308	NaN	NaN	0.3554	0.0229	0.8362	0.02	0.0471	0.0407	0.0331
0.0	0.0	0.0	28204.1182	13456.4308	NaN	NaN	0.323	0.0229	0.8369	0.02	0.0467	0.0405	0.033
0.0	0.0	0.0	26515.1182	13468.4308	NaN	NaN	0.3368	0.0231	0.8342	0.0201	0.0479	0.041	0.0336
0.0	0.0	0.0	23275.1182	14334.4308	NaN	NaN	0.3811	0.0231	0.8355	0.0201	0.0473	0.0407	0.0333
0.0	0.0	0.0	27782.1182	12680.4308	NaN	NaN	0.3134	0.0232	0.8345	0.0201	0.0476	0.0409	0.0336
0.0	0.0	0.0	32331.1182	10687.4308	NaN	NaN	0.2484	0.0233	0.8342	0.0202	0.0477	0.041	0.0337
0.0	0.0	0.0	27504.1182	12094.4308	NaN	NaN	0.3054	0.0233	0.8338	0.0203	0.0478	0.041	0.0337
0.0	0.0	0.0	24294.1182	15874.4308	NaN	NaN	0.3952	0.0234	0.8346	0.0202	0.0473	0.0409	0.0335
0.0	0.0	0.0	26216.1182	12300.4308	NaN	NaN	0.3194	0.0234	0.8337	0.0203	0.0477	0.0411	0.0338
0.0	0.0	0.0	25796.1182	10326.4308	NaN	NaN	0.2859	0.0235	0.8339	0.0203	0.0476	0.0411	0.0337
0.0	0.0	0.0	29530.1182	12952.4308	NaN	NaN	0.3049	0.0235	0.8352	0.0202	0.0468	0.041	0.0334
0.0	0.0	0.0	30224.1182	16204.4308	NaN	NaN	0.349	0.0235	0.834	0.0204	0.0474	0.0411	0.0337
0.0	0.0	0.0	25699.1182	12345.4308	NaN	NaN	0.3245	0.0235	0.8352	0.0204	0.0469	0.0408	0.0333
0.0	0.0	0.0	30535.1182	8752.4308	NaN	NaN	0.2228	0.0234	0.8349	0.0203	0.047	0.041	0.0334
0.0	0.0	0.0	32415.1182	10667.4308	NaN	NaN	0.2476	0.0235	0.8343	0.0204	0.0472	0.0411	0.0335
0.0	0.0	0.0	24288.1182	15270.4308	NaN	NaN	0.386	0.0233	0.8344	0.0205	0.0474	0.0409	0.0334
0.0	0.0	0.0	22862.1182	10686.4308	NaN	NaN	0.3185	0.0232	0.8345	0.0204	0.0476	0.0409	0.0333
0.0	0.0	0.0	30480.1182	10492.4308	NaN	NaN	0.2561	0.0232	0.8336	0.0204	0.0481	0.0412	0.0335
0.0	0.0	0.0	27411.1182	14862.4308	NaN	NaN	0.3516	0.023	0.8353	0.0202	0.0477	0.0408	0.033
0.0	0.0	0.0	32501.1182	10525.4308	NaN	NaN	0.2446	0.023	0.8357	0.0203	0.0475	0.0408	0.0328
0.0	0.0	0.0	23584.1182	10956.4308	NaN	NaN	0.3172	0.0229	0.8356	0.0203	0.0477	0.0407	0.0328
0.0	0.0	0.0	28963.1182	11268.4308	NaN	NaN	0.2801	0.0228	0.8367	0.0202	0.0473	0.0405	0.0325
0.0	0.0	0.0	27823.1182	11112.4308	NaN	NaN	0.2854	0.023	0.8361	0.0203	0.0473	0.0407	0.0326
0.0	0.0	0.0	27760.1182	12138.4308	NaN	NaN	0.3042	0.0229	0.8375	0.0202	0.0467	0.0404	0.0323
0.0	0.0	0.0	28512.1182	11423.4308	NaN	NaN	0.286	0.023	0.8363	0.0204	0.0471	0.0407	0.0325
0.0	0.0	0.0	27465.1182	11280.4308	NaN	NaN	0.2911	0.0229	0.8385	0.0202	0.0462	0.0403	0.032
0.0	0.0	0.0	29472.1182	10341.4308	NaN	NaN	0.2597	0.023	0.8381	0.0203	0.0462	0.0404	0.032
0.0	0.0	0.0	27884.1182	8685.4308	NaN	NaN	0.2375	0.0231	0.8376	0.0204	0.0463	0.0405	0.0321
0.0	0.0	0.0	25342.1182	14687.4308	NaN	NaN	0.3669	0.0232	0.8381	0.0205	0.046	0.0404	0.0318
0.0	0.0	0.0	30955.1182	10532.4308	NaN	NaN	0.2539	0.0234	0.837	0.0206	0.0463	0.0407	0.032
0.0	0.0	0.0	25827.1182	12370.4308	NaN	NaN	0.3239	0.0235	0.8366	0.0207	0.0463	0.0409	0.032
0.0	0.0	0.0	29106.1182	7687.4308	NaN	NaN	0.2089	0.0237	0.8356	0.0209	0.0465	0.0412	0.0321
0.0	0.0	0.0	31258.1182	11677.4308	NaN	NaN	0.272	0.0239	0.8347	0.0209	0.0467	0.0416	0.0322
0.0	0.0	0.0	29966.1182	11268.4308	NaN	NaN	0.2733	0.024	0.8352	0.021	0.0463	0.0416	0.0319
0.0	0.0	0.0	24378.1182	11672.4308	NaN	NaN	0.3238	0.024	0.8333	0.0212	0.0472	0.042	0.0323
0.0	0.0	0.0	26399.1182	13793.4308	NaN	NaN	0.3432	0.0241	0.8338	0.0212	0.0468	0.042	0.0321
0.0	0.0	0.0	26415.1182	11597.4308	NaN	NaN	0.3051	0.0243	0.8332	0.0213	0.0468	0.0423	0.0321
0.0	0.0	0.0	30994.1182	13094.4308	NaN	NaN	0.297	0.0244	0.8337	0.0214	0.0465	0.0422	0.0319
0.0	0.0	0.0	25422.1182	11494.4308	NaN	NaN	0.3114	0.0246	0.8324	0.0216	0.0469	0.0424	0.032
0.0	0.0	0.0	26444.1182	13866.4308	NaN	NaN	0.344	0.0246	0.8337	0.0216	0.0461	0.0424	0.0315
0.0	0.0	0.0	26776.1182	10931.4308	NaN	NaN	0.2899	0.0249	0.8324	0.0218	0.0463	0.0429	0.0317
0.0	0.0	0.0	23758.1182	12187.4308	NaN	NaN	0.3391	0.0251	0.8324	0.0218	0.0459	0.0433	0.0315
0.0	0.0	0.0	27481.1182	10878.4308	NaN	NaN	0.2836	0.0254	0.8318	0.022	0.0457	0.0437	0.0313
0.0	0.0	0.0	30698.1182	10279.4308	NaN	NaN	0.2509	0.0258	0.8307	0.0221	0.0455	0.0445	0.0313
0.0	0.0	0.0	29576.1182	11213.4308	NaN	NaN	0.2749	0.0262	0.8299	0.0223	0.0454	0.0452	0.0311
0.0	0.0	0.0	29152.1182	10128.4308	NaN	NaN	0.2578	0.0266	0.8287	0.0225	0.0452	0.0459	0.031
0.0	0.0	0.0	27921.1182	9508.4308	NaN	NaN	0.254	0.027	0.8277	0.0226	0.0452	0.0465	0.0309
0.0	0.0	0.0	29269.1182	13425.4308	NaN	NaN	0.3145	0.0274	0.8267	0.0228	0.0451	0.0472	0.0308
0.0	0.0	0.0	24399.1182	13733.4308	NaN	NaN	0.3601	0.0277	0.826	0.0229	0.045	0.0477	0.0306
0.0	0.0	0.0	22104.1182	11856.4308	NaN	NaN	0.3491	0.0281	0.8259	0.023	0.0445	0.0482	0.0303
0.0	0.0	0.0	27685.1182	10642.4308	NaN	NaN	0.2777	0.0287	0.8239	0.0232	0.0446	0.0493	0.0303
0.0	0.0	0.0	27943.1182	13385.4308	NaN	NaN	0.3239	0.0292	0.823	0.0233	0.0443	0.05	0.0301
0.0	0.0	0.0	28016.1182	15676.4308	NaN	NaN	0.3588	0.0297	0.8215	0.0235	0.0444	0.0509	0.03
0.0	0.0	0.0	28210.1182	12677.4308	NaN	NaN	0.3101	0.0302	0.8207	0.0236	0.0442	0.0516	0.0297
0.0	0.0	0.0	28611.1182	11341.4308	NaN	NaN	0.2839	0.0307	0.819	0.0237	0.0444	0.0526	0.0296
0.0	0.0	0.0	24433.1182	12243.4308	NaN	NaN	0.3338	0.031	0.8183	0.0237	0.0442	0.0533	0.0295
0.0	0.0	0.0	29308.1182	12862.4308	NaN	NaN	0.305	0.0312	0.8188	0.0237	0.0435	0.0536	0.0292
0.0	0.0	0.0	28603.1182	12169.4308	NaN	NaN	0.2985	0.0314	0.8179	0.0237	0.0434	0.0543	0.0292
0.0	0.0	0.0	30619.1182	11803.4308	NaN	NaN	0.2782	0.0315	0.8189	0.0237	0.0426	0.0544	0.0289
0.0	0.0	0.0	28152.1182	11210.4308	NaN	NaN	0.2848	0.0317	0.8189	0.0238	0.042	0.0549	0.0288
0.0	0.0	0.0	30884.1182	10386.4308	NaN	NaN	0.2517	0.0314	0.8196	0.0238	0.0414	0.0551	0.0288
0.0	0.0	0.0	23173.1182	13445.4308	NaN	NaN	0.3672	0.0314	0.8185	0.0239	0.0414	0.0558	0.029
0.0	0.0	0.0	24259.1182	9608.4308	NaN	NaN	0.2837	0.0308	0.8203	0.0236	0.0407	0.0558	0.0288
0.0	0.0	0.0	28402.1182	11044.4308	NaN	NaN	0.28	0.0306	0.82	0.0235	0.0406	0.0563	0.029
0.0	0.0	0.0	25641.1182	13427.4308	NaN	NaN	0.3437	0.03	0.8222	0.0231	0.04	0.0561	0.0287
0.0	0.0	0.0	28098.1182	9814.4308	NaN	NaN	0.2589	0.0297	0.8235	0.0227	0.0397	0.056	0.0284
0.0	0.0	0.0	24405.1182	9963.4308	NaN	NaN	0.2899	0.0293	0.8253	0.0222	0.0394	0.0557	0.0281
0.0	0.0	0.0	29286.1182	9046.4308	NaN	NaN	0.236	0.0288	0.8274	0.0217	0.0391	0.0553	0.0276
0.0	0.0	0.0	25081.1182	14231.4308	NaN	NaN	0.362	0.0284	0.8286	0.0213	0.0392	0.0552	0.0273
0.0	0.0	0.0	27757.1182	7413.4308	NaN	NaN	0.2108	0.0277	0.8312	0.0207	0.039	0.0545	0.0269
0.0	0.0	0.0	29737.1182	12438.4308	NaN	NaN	0.2949	0.0275	0.831	0.0201	0.0396	0.055	0.0267
0.0	0.0	0.0	28668.1182	10109.4308	NaN	NaN	0.2607	0.0268	0.8336	0.0195	0.0395	0.0543	0.0263
0.0	0.0	0.0	26199.1182	14051.4308	NaN	NaN	0.3491	0.0264	0.8342	0.0189	0.0402	0.0541	0.0262
0.0	0.0	0.0	22403.1182	10092.4308	NaN	NaN	0.3106	0.0262	0.8354	0.0184	0.0405	0.0536	0.0259
0.0	0.0	0.0	28821.1182	13617.4308	NaN	NaN	0.3209	0.0261	0.8362	0.0177	0.0408	0.0535	0.0256
0.0	0.0	0.0	27491.1182	8427.4308	NaN	NaN	0.2346	0.026	0.8365	0.0174	0.0411	0.0535	0.0255
0.0	0.0	0.0	23908.1182	10010.4308	NaN	NaN	0.2951	0.0258	0.8389	0.0168	0.041	0.0525	0.025
0.0	0.0	0.0	29738.1182	13045.4308	NaN	NaN	0.3049	0.0256	0.8392	0.0165	0.0415	0.0522	0.025
0.0	0.0	0.0	20564.1182	11833.4308	NaN	NaN	0.3653	0.0253	0.8418	0.016	0.0412	0.0512	0.0246
0.0	0.0	0.0	24934.1182	10913.4308	NaN	NaN	0.3044	0.0249	0.8443	0.0157	0.0407	0.0502	0.0242
0.0	0.0	0.0	27026.1182	11734.4308	NaN	NaN	0.3027	0.0249	0.8445	0.0153	0.0411	0.0502	0.0241
0.0	0.0	0.0	25851.1182	13458.4308	NaN	NaN	0.3424	0.0245	0.8473	0.0151	0.0404	0.049	0.0238
0.0	0.0	0.0	27886.1182	10755.4308	NaN	NaN	0.2783	0.0246	0.8482	0.0148	0.0402	0.0488	0.0235
0.0	0.0	0.0	31511.1182	9320.4308	NaN	NaN	0.2283	0.0244	0.85	0.0145	0.0398	0.0482	0.0232
0.0	0.0	0.0	27265.1182	10400.4308	NaN	NaN	0.2761	0.0245	0.8501	0.0144	0.04	0.0479	0.0231
0.0	0.0	0.0	25693.1182	11718.4308	NaN	NaN	0.3132	0.0243	0.8517	0.0141	0.0398	0.0474	0.0227
0.0	0.0	0.0	29333.1182	10604.4308	NaN	NaN	0.2655	0.0244	0.8511	0.0141	0.0402	0.0475	0.0226
0.0	0.0	0.0	26339.1182	10329.4308	NaN	NaN	0.2817	0.0243	0.8519	0.0141	0.0402	0.047	0.0225
0.0	0.0	0.0	26191.1182	9998.4308	NaN	NaN	0.2763	0.0244	0.8521	0.0141	0.0402	0.0469	0.0223
0.0	0.0	0.0	22605.1182	11062.4308	NaN	NaN	0.3286	0.0245	0.8528	0.014	0.0401	0.0465	0.0222
0.0	0.0	0.0	25192.1182	7995.4308	NaN	NaN	0.2409	0.0247	0.8532	0.014	0.04	0.0461	0.022
0.0	0.0	0.0	21899.1182	9903.4308	NaN	NaN	0.3114	0.0249	0.8524	0.014	0.0403	0.0465	0.0219
0.0	0.0	0.0	33546.1182	11740.4308	NaN	NaN	0.2592	0.025	0.8522	0.0141	0.0404	0.0463	0.022
0.0	0.0	0.0	27378.1182	12058.4308	NaN	NaN	0.3058	0.0252	0.8513	0.0141	0.0408	0.0465	0.022
0.0	0.0	0.0	30870.1182	9020.4308	NaN	NaN	0.2261	0.0249	0.8531	0.0141	0.0402	0.0458	0.022
0.0	0.0	0.0	25332.1182	12526.4308	NaN	NaN	0.3309	0.0252	0.8511	0.0141	0.0409	0.0466	0.0221
0.0	0.0	0.0	25629.1182	11736.4308	NaN	NaN	0.3141	0.0247	0.8537	0.0141	0.0399	0.0456	0.022
0.0	0.0	0.0	23070.1182	8679.4308	NaN	NaN	0.2734	0.0252	0.8518	0.0142	0.0403	0.0464	0.022
0.0	0.0	0.0	22885.1182	12764.4308	NaN	NaN	0.3581	0.0249	0.8531	0.0142	0.0396	0.0462	0.0219
0.0	0.0	0.0	27000.1182	8710.4308	NaN	NaN	0.2439	0.0251	0.852	0.0144	0.0398	0.0466	0.0221
0.0	0.0	0.0	26673.1182	7926.4308	NaN	NaN	0.2291	0.025	0.8531	0.0142	0.0392	0.0466	0.0218
0.0	0.0	0.0	27294.1182	8767.4308	NaN	NaN	0.2431	0.0252	0.8519	0.0143	0.0396	0.047	0.022
0.0	0.0	0.0	26623.1182	10802.4308	NaN	NaN	0.2886	0.0253	0.8502	0.0143	0.0403	0.0476	0.0223
0.0	0.0	0.0	23852.1182	11296.4308	NaN	NaN	0.3214	0.025	0.8518	0.0141	0.04	0.047	0.0222
0.0	0.0	0.0	28113.1182	9433.4308	NaN	NaN	0.2512	0.0251	0.8521	0.0139	0.04	0.047	0.022
0.0	0.0	0.0	25558.1182	8333.4308	NaN	NaN	0.2459	0.025	0.8527	0.0138	0.0399	0.0466	0.022
0.0	0.0	0.0	30826.1182	11480.4308	NaN	NaN	0.2714	0.0248	0.8537	0.0135	0.0399	0.0463	0.0218
0.0	0.0	0.0	30300.1182	12386.4308	NaN	NaN	0.2902	0.0249	0.8533	0.0134	0.0403	0.0463	0.0218
0.0	0.0	0.0	29490.1182	11064.4308	NaN	NaN	0.2728	0.0248	0.8542	0.0132	0.0404	0.0458	0.0216
0.0	0.0	0.0	22371.1182	10546.4308	NaN	NaN	0.3204	0.0251	0.8534	0.013	0.0409	0.0459	0.0216
0.0	0.0	0.0	27203.1182	9327.4308	NaN	NaN	0.2553	0.0253	0.8543	0.013	0.0406	0.0456	0.0213
0.0	0.0	0.0	28854.1182	12146.4308	NaN	NaN	0.2963	0.0257	0.8543	0.0129	0.0405	0.0458	0.0209
0.0	0.0	0.0	26339.1182	8254.4308	NaN	NaN	0.2386	0.0258	0.8544	0.0128	0.0406	0.0458	0.0206
0.0	0.0	0.0	26893.1182	10985.4308	NaN	NaN	0.29	0.0261	0.8537	0.0128	0.041	0.0461	0.0204
0.0	0.0	0.0	30033.1182	13082.4308	NaN	NaN	0.3034	0.0259	0.8548	0.0126	0.0409	0.0457	0.0201
0.0	0.0	0.0	25333.1182	11433.4308	NaN	NaN	0.311	0.0267	0.8528	0.0126	0.0415	0.0464	0.02
0.0	0.0	0.0	28184.1182	11302.4308	NaN	NaN	0.2862	0.0271	0.8512	0.0127	0.0422	0.047	0.0199
0.0	0.0	0.0	30992.1182	13190.4308	NaN	NaN	0.2985	0.0278	0.8486	0.0128	0.0431	0.0477	0.0201
0.0	0.0	0.0	25787.1182	10447.4308	NaN	NaN	0.2883	0.029	0.8452	0.013	0.0441	0.0485	0.0202
0.0	0.0	0.0	28915.1182	12324.4308	NaN	NaN	0.2988	0.0298	0.8415	0.0131	0.0456	0.0497	0.0203
0.0	0.0	0.0	26170.1182	9249.4308	NaN	NaN	0.2611	0.0309	0.8382	0.0133	0.0466	0.0505	0.0205
0.0	0.0	0.0	32315.1182	9427.4308	NaN	NaN	0.2258	0.0322	0.8343	0.0135	0.0483	0.0511	0.0207
0.0	0.0	0.0	32072.1182	10758.4308	NaN	NaN	0.2512	0.0333	0.8298	0.0137	0.0503	0.052	0.021
0.0	0.0	0.0	26332.1182	12990.4308	NaN	NaN	0.3304	0.0345	0.8257	0.0139	0.0522	0.0524	0.0213
0.0	0.0	0.0	24674.1182	13060.4308	NaN	NaN	0.3461	0.0361	0.819	0.0142	0.0554	0.0535	0.0218
0.0	0.0	0.0	27994.1182	10379.4308	NaN	NaN	0.2705	0.0369	0.8152	0.0146	0.0571	0.054	0.0222
0.0	0.0	0.0	22402.1182	9872.4308	NaN	NaN	0.3059	0.038	0.8125	0.0146	0.0584	0.0543	0.0222
0.0	0.0	0.0	31167.1182	9566.4308	NaN	NaN	0.2349	0.0374	0.8142	0.0149	0.0573	0.054	0.0222
0.0	0.0	0.0	25066.1182	8192.4308	NaN	NaN	0.2463	0.0386	0.8083	0.0154	0.0596	0.0556	0.0226
0.0	0.0	0.0	27954.1182	11783.4308	NaN	NaN	0.2965	0.0381	0.8095	0.0156	0.059	0.0552	0.0226
0.0	0.0	0.0	26440.1182	13186.4308	NaN	NaN	0.3328	0.0391	0.7999	0.0165	0.063	0.0583	0.0233
0.0	0.0	0.0	24490.1182	14243.4308	NaN	NaN	0.3677	0.0382	0.8011	0.0165	0.0624	0.0587	0.0231
0.0	0.0	0.0	25875.1182	6663.4308	NaN	NaN	0.2048	0.039	0.7963	0.0168	0.0647	0.06	0.0233
0.0	0.0	0.0	23632.1182	10600.4308	NaN	NaN	0.3097	0.0365	0.8029	0.0169	0.0604	0.0608	0.0226
0.0	0.0	0.0	24514.1182	14286.4308	NaN	NaN	0.3682	0.0353	0.8075	0.0167	0.0571	0.0613	0.0221
0.0	0.0	0.0	26725.1182	11521.4308	NaN	NaN	0.3012	0.0353	0.8073	0.0166	0.0552	0.0639	0.0217
0.0	0.0	0.0	28070.1182	8426.4308	NaN	NaN	0.2309	0.0356	0.8079	0.0162	0.0528	0.0663	0.0212
0.0	0.0	0.0	33813.1182	10416.4308	NaN	NaN	0.2355	0.0354	0.8086	0.0159	0.0501	0.0693	0.0206
0.0	0.0	0.0	27276.1182	6675.4308	NaN	NaN	0.1966	0.0364	0.8013	0.0159	0.0508	0.0749	0.0206
0.0	0.0	0.0	27913.1182	10794.4308	NaN	NaN	0.2789	0.0373	0.7918	0.0159	0.0528	0.0816	0.0206
0.0	0.0	0.0	26444.1182	12048.4308	NaN	NaN	0.313	0.0383	0.7829	0.0157	0.0554	0.0868	0.0209
0.0	0.0	0.0	32330.1182	8165.4308	NaN	NaN	0.2016	0.0382	0.7787	0.0155	0.0557	0.0907	0.0212
0.0	0.0	0.0	28874.1182	9267.4308	NaN	NaN	0.243	0.0387	0.772	0.0156	0.0572	0.0948	0.0217
0.0	0.0	0.0	26136.1182	11420.4308	NaN	NaN	0.3041	0.039	0.7688	0.0157	0.0578	0.0966	0.0221
0.0	0.0	0.0	27774.1182	13704.4308	NaN	NaN	0.3304	0.0397	0.7644	0.0158	0.0591	0.0985	0.0225
0.0	0.0	0.0	29422.1182	10325.4308	NaN	NaN	0.2598	0.04	0.7613	0.0158	0.0602	0.1	0.0227
0.0	0.0	0.0	24045.1182	8721.4308	NaN	NaN	0.2662	0.0404	0.7572	0.0157	0.0621	0.1016	0.023
0.0	0.0	0.0	24913.1182	15203.4308	NaN	NaN	0.379	0.0395	0.7606	0.0153	0.0613	0.1004	0.0228
0.0	0.0	0.0	28593.1182	11301.4308	NaN	NaN	0.2833	0.0392	0.7639	0.015	0.0603	0.0991	0.0225
0.0	0.0	0.0	26050.1182	13451.4308	NaN	NaN	0.3405	0.0391	0.7672	0.0147	0.0594	0.0974	0.0221
0.0	0.0	0.0	26404.1182	6649.4308	NaN	NaN	0.2012	0.0395	0.768	0.0144	0.0588	0.0972	0.022
0.0	0.0	0.0	29804.1182	9790.4308	NaN	NaN	0.2473	0.0398	0.767	0.0145	0.0587	0.098	0.0221
0.0	0.0	0.0	30507.1182	7941.4308	NaN	NaN	0.2065	0.0406	0.762	0.0148	0.0599	0.1003	0.0225
0.0	0.0	0.0	24380.1182	16100.4308	NaN	NaN	0.3977	0.0407	0.7572	0.0151	0.0616	0.1023	0.0231
0.0	0.0	0.0	31345.1182	7111.4308	NaN	NaN	0.1849	0.0411	0.7527	0.0157	0.0629	0.1039	0.0237
0.0	0.0	0.0	31407.1182	12685.4308	NaN	NaN	0.2877	0.0418	0.7488	0.0161	0.0642	0.1049	0.0241
0.0	0.0	0.0	27005.1182	11053.4308	NaN	NaN	0.2904	0.0433	0.7425	0.0167	0.0654	0.107	0.025
0.0	0.0	0.0	22725.1182	10450.4308	NaN	NaN	0.315	0.0442	0.7358	0.0173	0.0671	0.1096	0.0259
0.0	0.0	0.0	25874.1182	10529.4308	NaN	NaN	0.2892	0.0453	0.7283	0.018	0.0692	0.112	0.0271
0.0	0.0	0.0	24186.1182	10401.4308	NaN	NaN	0.3007	0.046	0.7235	0.0187	0.0703	0.1134	0.0281
0.0	0.0	0.0	24491.1182	11439.4308	NaN	NaN	0.3184	0.046	0.722	0.0193	0.0704	0.1129	0.0293
0.0	0.0	0.0	25193.1182	11178.4308	NaN	NaN	0.3073	0.0455	0.722	0.0197	0.0705	0.1122	0.0301
0.0	0.0	0.0	25919.1182	11847.4308	NaN	NaN	0.3137	0.0455	0.7203	0.0198	0.0712	0.1123	0.0309
0.0	0.0	0.0	27334.1182	9083.4308	NaN	NaN	0.2494	0.0434	0.7276	0.0179	0.0702	0.1098	0.0311
0.0	0.0	0.0	26735.1182	10558.4308	NaN	NaN	0.2831	0.0433	0.7365	0.0169	0.0681	0.1031	0.0321
0.0	0.0	0.0	23290.1182	12700.4308	NaN	NaN	0.3529	0.057	0.7054	0.0186	0.0692	0.1157	0.034
0.0	0.0	0.0	16604.1182	5646.4308	NaN	NaN	0.2538	0.1263	0.6447	0.0236	0.0558	0.1175	0.0321
0.0	0.0	0.0	1203.1182	3657.4308	NaN	NaN	0.7525	0.7393	0.1266	0.0235	0.0242	0.0474	0.039
0.0	0.0	0.0	1271.1182	3061.4308	NaN	NaN	0.7066	0.8527	0.0564	0.0208	0.0211	0.0241	0.0248
0.0	0.0	0.0	1510.1182	1652.4308	NaN	NaN	0.5225	0.8562	0.0515	0.0213	0.0223	0.0249	0.0239
0.0	0.0	0.0	-498.8818	3411.4308	NaN	NaN	1.1713	0.8564	0.0518	0.0216	0.0233	0.0247	0.0223
0.0	0.0	0.0	2631.1182	4817.4308	NaN	NaN	0.6468	0.8669	0.0474	0.0191	0.0225	0.0238	0.0203
0.0	0.0	0.0	947.1182	4018.4308	NaN	NaN	0.8093	0.8687	0.0468	0.0181	0.0229	0.024	0.0195
0.0	0.0	0.0	414.1182	1355.4308	NaN	NaN	0.766	0.8706	0.0456	0.0186	0.023	0.0235	0.0186
0.0	0.0	0.0	2425.1182	4943.4308	NaN	NaN	0.6709	0.8696	0.0465	0.0192	0.0226	0.0236	0.0186
0.0	0.0	0.0	524.1182	3011.4308	NaN	NaN	0.8518	0.8632	0.0506	0.0203	0.0224	0.0248	0.0187
0.0	0.0	0.0	2109.1182	3726.4308	NaN	NaN	0.6386	0.8379	0.0654	0.0225	0.0235	0.0298	0.0209
0.0	0.0	0.0	3351.1182	5955.4308	NaN	NaN	0.6399	0.8236	0.0761	0.0233	0.0237	0.031	0.0223
0.0	0.0	0.0	3282.1182	977.4308	NaN	NaN	0.2295	0.8225	0.0779	0.0233	0.0239	0.0303	0.0221
0.0	0.0	0.0	-320.8818	6735.4308	NaN	NaN	1.05	0.8203	0.0796	0.0238	0.024	0.0294	0.0229
0.0	0.0	0.0	731.1182	1100.4308	NaN	NaN	0.6008	0.8318	0.0716	0.0238	0.0238	0.0277	0.0213
0.0	0.0	0.0	1449.1182	2959.4308	NaN	NaN	0.6713	0.8308	0.072	0.0241	0.0241	0.0273	0.0217
0.0	0.0	0.0	167.1182	1357.4308	NaN	NaN	0.8904	0.8418	0.0651	0.0235	0.0237	0.0253	0.0206
0.0	0.0	0.0	1441.1182	1786.4308	NaN	NaN	0.5535	0.8494	0.0596	0.0231	0.0239	0.0237	0.0203
0.0	0.0	0.0	135.1182	5332.4308	NaN	NaN	0.9753	0.8597	0.0528	0.0222	0.0238	0.0216	0.0199
0.0	0.0	0.0	1590.1182	725.4308	NaN	NaN	0.3133	0.867	0.0476	0.0214	0.0239	0.0205	0.0196
0.0	0.0	0.0	141.1182	5671.4308	NaN	NaN	0.9757	0.8652	0.0477	0.0219	0.0248	0.0204	0.0201
0.0	0.0	0.0	-2290.8818	4348.4308	NaN	NaN	1.3	0.866	0.047	0.0217	0.025	0.02	0.0202
0.0	0.0	0.0	577.1182	2770.4308	NaN	NaN	0.8276	0.8669	0.0462	0.0218	0.025	0.0199	0.0203
0.0	0.0	0.0	434.1182	2164.4308	NaN	NaN	0.8329	0.8679	0.0452	0.0216	0.0251	0.0199	0.0202
0.0	0.0	0.0	-803.8818	1997.4308	NaN	NaN	1.3	0.8675	0.0455	0.0214	0.0252	0.02	0.0204
0.0	0.0	0.0	-389.8818	4859.4308	NaN	NaN	1.0872	0.8671	0.0457	0.0211	0.0252	0.0202	0.0208
0.0	0.0	0.0	-514.8818	1752.4308	NaN	NaN	1.3	0.8672	0.0453	0.0205	0.0253	0.0204	0.0211
0.0	0.0	0.0	2668.1182	2393.4308	NaN	NaN	0.4729	0.8651	0.046	0.0201	0.0259	0.021	0.0218
0.0	0.0	0.0	1121.1182	5605.4308	NaN	NaN	0.8333	0.8644	0.0471	0.0196	0.0261	0.0211	0.0218
0.0	0.0	0.0	933.1182	4876.4308	NaN	NaN	0.8394	0.8647	0.0465	0.0199	0.0262	0.0209	0.0218
0.0	0.0	0.0	-1222.8818	3023.4308	NaN	NaN	1.3	0.8693	0.0439	0.0198	0.0255	0.0205	0.021
0.0	0.0	0.0	-374.8818	1471.4308	NaN	NaN	1.3	0.8686	0.0442	0.0199	0.0257	0.0206	0.0209
0.0	0.0	0.0	-268.8818	2822.4308	NaN	NaN	1.1053	0.8675	0.0449	0.0201	0.026	0.0207	0.0209
0.0	0.0	0.0	2410.1182	855.4308	NaN	NaN	0.262	0.8656	0.0463	0.0203	0.0263	0.0207	0.0208
0.0	0.0	0.0	1504.1182	2276.4308	NaN	NaN	0.6021	0.8634	0.0485	0.0204	0.0264	0.0206	0.0206
0.0	0.0	0.0	1399.1182	3433.4308	NaN	NaN	0.7105	0.8625	0.0502	0.0201	0.0261	0.0205	0.0205
0.0	0.0	0.0	586.1182	5491.4308	NaN	NaN	0.9036	0.862	0.0509	0.0201	0.0259	0.0203	0.0209
0.0	0.0	0.0	197.1182	3193.4308	NaN	NaN	0.9419	0.8646	0.0493	0.02	0.0253	0.0199	0.0209
0.0	0.0	0.0	1893.1182	3871.4308	NaN	NaN	0.6716	0.8669	0.0473	0.0201	0.0249	0.0197	0.021
0.0	0.0	0.0	-71.8818	4690.4308	NaN	NaN	1.0156	0.8702	0.0448	0.0201	0.0246	0.0196	0.0207
0.0	0.0	0.0	-254.8818	4028.4308	NaN	NaN	1.0675	0.8712	0.0438	0.0202	0.0245	0.0196	0.0208
0.0	0.0	0.0	-210.8818	5156.4308	NaN	NaN	1.0426	0.8725	0.0421	0.0205	0.0244	0.0197	0.0208
0.0	0.0	0.0	1791.1182	3386.4308	NaN	NaN	0.6541	0.8728	0.041	0.0208	0.0244	0.0201	0.0208
0.0	0.0	0.0	565.1182	2161.4308	NaN	NaN	0.7927	0.8734	0.0404	0.0208	0.0244	0.0204	0.0206
0.0	0.0	0.0	-1050.8818	2539.4308	NaN	NaN	1.3	0.8718	0.041	0.0211	0.0248	0.0206	0.0207
0.0	0.0	0.0	-1459.8818	5431.4308	NaN	NaN	1.3	0.8701	0.0428	0.0212	0.0247	0.0203	0.0209
0.0	0.0	0.0	13.1182	3684.4308	NaN	NaN	0.9965	0.8683	0.0444	0.0214	0.0248	0.0202	0.021
0.0	0.0	0.0	478.1182	2806.4308	NaN	NaN	0.8544	0.8666	0.0455	0.0216	0.025	0.0202	0.0211
0.0	0.0	0.0	-388.8818	3171.4308	NaN	NaN	1.1398	0.8656	0.0466	0.0216	0.0251	0.0203	0.0208
0.0	0.0	0.0	589.1182	4111.4308	NaN	NaN	0.8747	0.8623	0.0495	0.0219	0.0252	0.0202	0.0208
0.0	0.0	0.0	-796.8818	2831.4308	NaN	NaN	1.3	0.8598	0.0526	0.022	0.0251	0.0202	0.0204
0.0	0.0	0.0	93.1182	5162.4308	NaN	NaN	0.9823	0.8537	0.0587	0.0221	0.0249	0.02	0.0205
0.0	0.0	0.0	437.1182	6250.4308	NaN	NaN	0.9346	0.845	0.0659	0.0225	0.0252	0.0203	0.0211
0.0	0.0	0.0	98.1182	4053.4308	NaN	NaN	0.9764	0.8403	0.069	0.0231	0.0258	0.0206	0.0212
0.0	0.0	0.0	-877.8818	1633.4308	NaN	NaN	1.3	0.8454	0.0651	0.0229	0.0256	0.0207	0.0203
0.0	0.0	0.0	908.1182	4750.4308	NaN	NaN	0.8395	0.8399	0.0693	0.0232	0.0259	0.021	0.0207
0.0	0.0	0.0	-1749.8818	1084.4308	NaN	NaN	-0.3	0.8412	0.069	0.0228	0.0257	0.0212	0.0201
0.0	0.0	0.0	-156.8818	4774.4308	NaN	NaN	1.034	0.8342	0.0741	0.023	0.0259	0.0223	0.0204
0.0	0.0	0.0	547.1182	2124.4308	NaN	NaN	0.7952	0.8297	0.0778	0.0229	0.0256	0.0236	0.0204
0.0	0.0	0.0	1118.1182	3234.4308	NaN	NaN	0.7431	0.8156	0.0872	0.0233	0.0259	0.0254	0.0225
0.0	0.0	0.0	513.1182	4541.4308	NaN	NaN	0.8985	0.8121	0.0902	0.0235	0.0258	0.0256	0.0227
0.0	0.0	0.0	-2155.8818	3459.4308	NaN	NaN	1.3	0.8159	0.0881	0.0234	0.0255	0.025	0.0221
0.0	0.0	0.0	66.1182	1002.4308	NaN	NaN	0.9381	0.8225	0.0836	0.0236	0.0249	0.0243	0.021
0.0	0.0	0.0	-382.8818	4535.4308	NaN	NaN	1.0922	0.8143	0.0885	0.0245	0.0251	0.025	0.0225
0.0	0.0	0.0	-750.8818	4282.4308	NaN	NaN	1.2126	0.8095	0.0913	0.0256	0.0251	0.025	0.0237
0.0	0.0	0.0	1508.1182	2054.4308	NaN	NaN	0.5767	0.8128	0.0883	0.026	0.0246	0.0244	0.0239
0.0	0.0	0.0	-1083.8818	3099.4308	NaN	NaN	1.3	0.8202	0.0826	0.0266	0.0236	0.0237	0.0233
0.0	0.0	0.0	2382.1182	6404.4308	NaN	NaN	0.7289	0.8027	0.0926	0.0284	0.0244	0.0249	0.027
0.0	0.0	0.0	-447.8818	3498.4308	NaN	NaN	1.1468	0.8127	0.0856	0.0281	0.0238	0.0237	0.026
0.0	0.0	0.0	-765.8818	4929.4308	NaN	NaN	1.1839	0.814	0.0836	0.028	0.0252	0.0232	0.026
0.0	0.0	0.0	-1192.8818	3030.4308	NaN	NaN	1.3	0.8413	0.0665	0.0256	0.0233	0.0211	0.0221
0.0	0.0	0.0	-1108.8818	3440.4308	NaN	NaN	1.3	0.8381	0.0676	0.026	0.024	0.0212	0.0231
0.0	0.0	0.0	-639.8818	3658.4308	NaN	NaN	1.212	0.8456	0.0628	0.025	0.0237	0.0207	0.0224
0.0	0.0	0.0	-720.8818	4028.4308	NaN	NaN	1.218	0.8512	0.0591	0.0242	0.0234	0.0204	0.0217
0.0	0.0	0.0	-2114.8818	-289.5692	NaN	NaN	0.1204	0.8607	0.0534	0.0229	0.0225	0.0202	0.0203
0.0	0.0	0.0	-1589.8818	1512.4308	NaN	NaN	-0.3	0.8629	0.0524	0.0227	0.0217	0.02	0.0203
0.0	0.0	0.0	-208.8818	7142.4308	NaN	NaN	1.0301	0.8406	0.0642	0.0259	0.0237	0.021	0.0246
0.0	0.0	0.0	406.1182	3049.4308	NaN	NaN	0.8825	0.8422	0.0633	0.0253	0.0239	0.0206	0.0247
0.0	0.0	0.0	169.1182	-63.5692	NaN	NaN	-0.3	0.8556	0.0559	0.0235	0.0223	0.0199	0.0227
0.0	0.0	0.0	1695.1182	4102.4308	NaN	NaN	0.7076	0.8479	0.0596	0.0243	0.0234	0.0204	0.0243
0.0	0.0	0.0	1297.1182	2158.4308	NaN	NaN	0.6246	0.8553	0.0562	0.0232	0.0224	0.0198	0.0232
0.0	0.0	0.0	-820.8818	4676.4308	NaN	NaN	1.2129	0.8507	0.0581	0.0239	0.0232	0.0202	0.024
0.0	0.0	0.0	218.1182	2411.4308	NaN	NaN	0.9171	0.8551	0.056	0.0231	0.0222	0.0201	0.0235
0.0	0.0	0.0	-410.8818	4593.4308	NaN	NaN	1.0982	0.8389	0.0643	0.0248	0.0235	0.0215	0.0271
0.0	0.0	0.0	762.1182	2565.4308	NaN	NaN	0.771	0.8381	0.0651	0.0243	0.0237	0.0212	0.0276
0.0	0.0	0.0	1118.1182	2892.4308	NaN	NaN	0.7212	0.8476	0.0599	0.0229	0.0236	0.0206	0.0254
0.0	0.0	0.0	-692.8818	341.4308	NaN	NaN	-0.3	0.8619	0.0523	0.0212	0.0218	0.02	0.0227
0.0	0.0	0.0	1285.1182	2548.4308	NaN	NaN	0.6648	0.8559	0.0551	0.0217	0.0225	0.021	0.0238
0.0	0.0	0.0	-1.8818	1773.4308	NaN	NaN	1.0011	0.8564	0.055	0.0214	0.0215	0.0216	0.0241
0.0	0.0	0.0	731.1182	5052.4308	NaN	NaN	0.8736	0.832	0.0677	0.0235	0.0238	0.0234	0.0295
0.0	0.0	0.0	-384.8818	436.4308	NaN	NaN	1.3	0.8527	0.0572	0.0211	0.0221	0.0216	0.0253
0.0	0.0	0.0	-323.8818	3734.4308	NaN	NaN	1.095	0.8509	0.0576	0.0215	0.0225	0.0214	0.026
0.0	0.0	0.0	-2276.8818	3204.4308	NaN	NaN	1.3	0.8555	0.0552	0.0213	0.0224	0.0205	0.0251
0.0	0.0	0.0	-2129.8818	1146.4308	NaN	NaN	-0.3	0.8688	0.0481	0.0201	0.0209	0.0197	0.0224
0.0	0.0	0.0	2187.1182	4518.4308	NaN	NaN	0.6738	0.8582	0.0535	0.021	0.0219	0.0206	0.0249
0.0	0.0	0.0	2110.1182	2128.4308	NaN	NaN	0.5022	0.8586	0.0532	0.021	0.022	0.0202	0.0251
0.0	0.0	0.0	-81.8818	3552.4308	NaN	NaN	1.0236	0.8623	0.0512	0.0207	0.0217	0.0197	0.0244
0.0	0.0	0.0	763.1182	2506.4308	NaN	NaN	0.7666	0.8667	0.0484	0.0205	0.0213	0.0192	0.0239
0.0	0.0	0.0	106.1182	3418.4308	NaN	NaN	0.9699	0.8687	0.0466	0.0206	0.0213	0.0191	0.0237
0.0	0.0	0.0	-5.8818	3409.4308	NaN	NaN	1.0017	0.876	0.0422	0.0199	0.0203	0.0189	0.0226
0.0	0.0	0.0	379.1182	8268.4308	NaN	NaN	0.9562	0.8635	0.0479	0.0212	0.022	0.0198	0.0256
0.0	0.0	0.0	328.1182	2774.4308	NaN	NaN	0.8942	0.8687	0.0448	0.0208	0.0214	0.0195	0.0247
0.0	0.0	0.0	-388.8818	5531.4308	NaN	NaN	1.0756	0.8664	0.0444	0.0217	0.022	0.0202	0.0252
0.0	0.0	0.0	-180.8818	180.4308	NaN	NaN	-0.3	0.8719	0.0402	0.0215	0.0215	0.0205	0.0244
0.0	0.0	0.0	-1342.8818	1926.4308	NaN	NaN	1.3	0.8711	0.0399	0.0217	0.0216	0.0208	0.0248
0.0	0.0	0.0	-1112.8818	5238.4308	NaN	NaN	1.2698	0.8677	0.0415	0.0221	0.0221	0.0207	0.026
0.0	0.0	0.0	-1072.8818	3741.4308	NaN	NaN	1.3	0.86	0.0455	0.0229	0.0232	0.0207	0.0276
0.0	0.0	0.0	607.1182	1526.4308	NaN	NaN	0.7154	0.8678	0.0424	0.0218	0.022	0.02	0.026
0.0	0.0	0.0	1749.1182	5306.4308	NaN	NaN	0.7521	0.8634	0.0443	0.0225	0.0229	0.0201	0.0267
0.0	0.0	0.0	1355.1182	1531.4308	NaN	NaN	0.5305	0.8692	0.0419	0.0217	0.022	0.0197	0.0254
0.0	0.0	0.0	48.1182	3653.4308	NaN	NaN	0.987	0.8715	0.0407	0.0216	0.0217	0.0195	0.025
0.0	0.0	0.0	4324.1182	3870.4308	NaN	NaN	0.4723	0.8698	0.0418	0.0218	0.022	0.0192	0.0254
0.0	0.0	0.0	599.1182	2333.4308	NaN	NaN	0.7957	0.8705	0.0414	0.0218	0.0221	0.0194	0.0248
0.0	0.0	0.0	278.1182	1513.4308	NaN	NaN	0.8448	0.8769	0.0385	0.021	0.0209	0.0188	0.0239
0.0	0.0	0.0	3632.1182	6124.4308	NaN	NaN	0.6277	0.8678	0.0427	0.0224	0.0224	0.0187	0.0259
0.0	0.0	0.0	-596.8818	2974.4308	NaN	NaN	1.251	0.8713	0.0412	0.0219	0.0219	0.0189	0.0249
0.0	0.0	0.0	278.1182	4659.4308	NaN	NaN	0.9437	0.8738	0.0395	0.0218	0.0215	0.0192	0.0243
0.0	0.0	0.0	975.1182	4170.4308	NaN	NaN	0.8105	0.8752	0.0388	0.0218	0.0211	0.0193	0.0239
0.0	0.0	0.0	19.1182	3568.4308	NaN	NaN	0.9947	0.8731	0.0392	0.0224	0.0214	0.0198	0.024
0.0	0.0	0.0	260.1182	2792.4308	NaN	NaN	0.9148	0.8771	0.0369	0.022	0.0208	0.0204	0.0229
0.0	0.0	0.0	113.1182	1052.4308	NaN	NaN	0.9029	0.8806	0.0349	0.0215	0.0202	0.0205	0.0224
0.0	0.0	0.0	886.1182	2617.4308	NaN	NaN	0.7471	0.8783	0.036	0.0221	0.0204	0.02	0.023
0.0	0.0	0.0	-967.8818	4795.4308	NaN	NaN	1.2529	0.8761	0.0372	0.0227	0.0207	0.0195	0.0237
0.0	0.0	0.0	-715.8818	4608.4308	NaN	NaN	1.1839	0.8735	0.0385	0.0232	0.0213	0.0196	0.024
0.0	0.0	0.0	1155.1182	1721.4308	NaN	NaN	0.5984	0.8779	0.0358	0.0224	0.0208	0.0201	0.0229
0.0	0.0	0.0	-1237.8818	2064.4308	NaN	NaN	1.3	0.8822	0.0336	0.0219	0.0201	0.0196	0.0225
0.0	0.0	0.0	107.1182	4237.4308	NaN	NaN	0.9753	0.8783	0.0352	0.0227	0.0209	0.0193	0.0236
0.0	0.0	0.0	-946.8818	4998.4308	NaN	NaN	1.2337	0.8806	0.0343	0.0222	0.0206	0.0189	0.0233
0.0	0.0	0.0	1717.1182	1788.4308	NaN	NaN	0.5102	0.8774	0.0351	0.0228	0.0215	0.0192	0.024
0.0	0.0	0.0	320.1182	809.4308	NaN	NaN	0.7166	0.8841	0.0322	0.0215	0.0205	0.019	0.0227
0.0	0.0	0.0	-308.8818	4509.4308	NaN	NaN	1.0735	0.8806	0.0339	0.0222	0.0208	0.0186	0.0239
0.0	0.0	0.0	294.1182	3552.4308	NaN	NaN	0.9235	0.8787	0.0348	0.0225	0.0212	0.0185	0.0243
0.0	0.0	0.0	-249.8818	2873.4308	NaN	NaN	1.0952	0.8821	0.0334	0.0218	0.0206	0.0183	0.0238
0.0	0.0	0.0	290.1182	5815.4308	NaN	NaN	0.9525	0.8782	0.0347	0.0227	0.0212	0.0179	0.0252
0.0	0.0	0.0	618.1182	3811.4308	NaN	NaN	0.8605	0.8786	0.0348	0.0224	0.0214	0.0178	0.0251
0.0	0.0	0.0	-863.8818	4884.4308	NaN	NaN	1.2149	0.8798	0.0341	0.0222	0.0211	0.0176	0.0251
0.0	0.0	0.0	92.1182	5856.4308	NaN	NaN	0.9845	0.8751	0.036	0.0227	0.0224	0.0181	0.0257
0.0	0.0	0.0	-1289.8818	1227.4308	NaN	NaN	-0.3	0.8834	0.0326	0.021	0.021	0.0185	0.0235
0.0	0.0	0.0	75.1182	4493.4308	NaN	NaN	0.9836	0.8787	0.0342	0.0219	0.0218	0.0184	0.0249
0.0	0.0	0.0	-548.8818	1675.4308	NaN	NaN	1.3	0.8785	0.0346	0.0217	0.0219	0.0187	0.0247
0.0	0.0	0.0	-1533.8818	2426.4308	NaN	NaN	1.3	0.8771	0.0349	0.0218	0.0223	0.0192	0.0246
0.0	0.0	0.0	719.1182	1905.4308	NaN	NaN	0.726	0.877	0.0349	0.0217	0.0224	0.0196	0.0244
0.0	0.0	0.0	57.1182	224.4308	NaN	NaN	0.7971	0.8762	0.0354	0.0219	0.0226	0.0196	0.0243
0.0	0.0	0.0	872.1182	1294.4308	NaN	NaN	0.5975	0.8746	0.0364	0.0224	0.0225	0.0192	0.0249
0.0	0.0	0.0	-444.8818	2981.4308	NaN	NaN	1.1754	0.87	0.0384	0.0231	0.0235	0.0194	0.0255
0.0	0.0	0.0	-1132.8818	-530.5692	NaN	NaN	0.319	0.8741	0.0371	0.0225	0.0224	0.0191	0.0248
0.0	0.0	0.0	2089.1182	3880.4308	NaN	NaN	0.65	0.8629	0.042	0.0245	0.0243	0.0192	0.0271
0.0	0.0	0.0	-1719.8818	1623.4308	NaN	NaN	-0.3	0.8704	0.0395	0.0226	0.0228	0.0199	0.0247
0.0	0.0	0.0	-789.8818	832.4308	NaN	NaN	1.3	0.8661	0.0407	0.0235	0.0235	0.0209	0.0254
0.0	0.0	0.0	-1852.8818	-1335.5692	NaN	NaN	0.4189	0.8699	0.0398	0.023	0.0223	0.0204	0.0247
0.0	0.0	0.0	-100.8818	5899.4308	NaN	NaN	1.0174	0.8567	0.046	0.0257	0.0239	0.0201	0.0276
0.0	0.0	0.0	1585.1182	2453.4308	NaN	NaN	0.6075	0.8623	0.0454	0.0243	0.0222	0.0194	0.0264
0.0	0.0	0.0	1179.1182	1053.4308	NaN	NaN	0.4719	0.8575	0.0478	0.0252	0.0225	0.0193	0.0277
0.0	0.0	0.0	-718.8818	5863.4308	NaN	NaN	1.1397	0.8597	0.0482	0.0243	0.0216	0.0188	0.0273
0.0	0.0	0.0	4012.1182	4933.4308	NaN	NaN	0.5515	0.8567	0.0499	0.0245	0.0219	0.0188	0.0282
0.0	0.0	0.0	-7.8818	5462.4308	NaN	NaN	1.0014	0.8595	0.0494	0.0239	0.0216	0.0187	0.0269
0.0	0.0	0.0	122.1182	1130.4308	NaN	NaN	0.9025	0.866	0.0461	0.0232	0.0208	0.0187	0.0252
0.0	0.0	0.0	898.1182	4350.4308	NaN	NaN	0.8289	0.8656	0.0464	0.0233	0.0208	0.0187	0.0251
0.0	0.0	0.0	-265.8818	588.4308	NaN	NaN	1.3	0.8679	0.0454	0.0231	0.0204	0.0188	0.0245
0.0	0.0	0.0	1245.1182	3295.4308	NaN	NaN	0.7258	0.8676	0.045	0.0235	0.0206	0.019	0.0244
0.0	0.0	0.0	1462.1182	2685.4308	NaN	NaN	0.6475	0.8693	0.0446	0.0233	0.0197	0.0186	0.0246
0.0	0.0	0.0	-531.8818	4654.4308	NaN	NaN	1.129	0.8616	0.0479	0.0247	0.0209	0.0187	0.0262
0.0	0.0	0.0	1906.1182	4119.4308	NaN	NaN	0.6837	0.8668	0.0455	0.0239	0.0198	0.0186	0.0254
0.0	0.0	0.0	203.1182	3623.4308	NaN	NaN	0.9469	0.8609	0.0477	0.0249	0.0208	0.019	0.0267
0.0	0.0	0.0	322.1182	383.4308	NaN	NaN	0.5435	0.8699	0.0426	0.0238	0.0201	0.0192	0.0244
0.0	0.0	0.0	1177.1182	2661.4308	NaN	NaN	0.6933	0.8732	0.0397	0.0237	0.0196	0.0195	0.0243
0.0	0.0	0.0	641.1182	3349.4308	NaN	NaN	0.8393	0.8683	0.041	0.0249	0.0204	0.02	0.0253
0.0	0.0	0.0	-989.8818	308.4308	NaN	NaN	-0.3	0.873	0.0377	0.0244	0.02	0.0206	0.0244
0.0	0.0	0.0	1554.1182	4467.4308	NaN	NaN	0.7419	0.8731	0.0371	0.0246	0.0198	0.0208	0.0246
0.0	0.0	0.0	1227.1182	753.4308	NaN	NaN	0.3804	0.8739	0.0364	0.0246	0.02	0.021	0.0241
0.0	0.0	0.0	-870.8818	-28.5692	NaN	NaN	0.0318	0.8802	0.0334	0.0235	0.0189	0.0209	0.0232
0.0	0.0	0.0	-1198.8818	7085.4308	NaN	NaN	1.2037	0.8739	0.0361	0.0246	0.0192	0.0208	0.0253
0.0	0.0	0.0	627.1182	3546.4308	NaN	NaN	0.8497	0.873	0.0364	0.0249	0.0199	0.0208	0.025
0.0	0.0	0.0	1266.1182	1845.4308	NaN	NaN	0.5931	0.881	0.0326	0.0234	0.0188	0.0206	0.0236
0.0	0.0	0.0	2641.1182	5872.4308	NaN	NaN	0.6898	0.8766	0.0344	0.0242	0.0195	0.0206	0.0248
0.0	0.0	0.0	-448.8818	3737.4308	NaN	NaN	1.1365	0.8807	0.0322	0.0235	0.0193	0.0206	0.0237
0.0	0.0	0.0	220.1182	3477.4308	NaN	NaN	0.9405	0.8851	0.0301	0.0226	0.0189	0.0204	0.0229
0.0	0.0	0.0	543.1182	3691.4308	NaN	NaN	0.8717	0.8842	0.0304	0.0227	0.0191	0.0202	0.0235
0.0	0.0	0.0	360.1182	2088.4308	NaN	NaN	0.8529	0.8846	0.0304	0.0224	0.0191	0.0198	0.0237
0.0	0.0	0.0	2467.1182	2958.4308	NaN	NaN	0.5453	0.8851	0.03	0.0222	0.0193	0.0195	0.024
0.0	0.0	0.0	3057.1182	-203.5692	NaN	NaN	-0.0713	0.8866	0.0292	0.0217	0.0193	0.019	0.0242
0.0	0.0	0.0	38.1182	3140.4308	NaN	NaN	0.988	0.8858	0.0293	0.0217	0.0196	0.0188	0.0248
0.0	0.0	0.0	-893.8818	4301.4308	NaN	NaN	1.2623	0.8889	0.0279	0.021	0.0195	0.0187	0.0241
0.0	0.0	0.0	-0.8818	1605.4308	NaN	NaN	1.0005	0.8909	0.0268	0.0203	0.0194	0.019	0.0236
0.0	0.0	0.0	-1224.8818	-0.5692	NaN	NaN	0.0005	0.8918	0.0261	0.02	0.0194	0.0193	0.0234
0.0	0.0	0.0	-957.8818	3905.4308	NaN	NaN	1.3	0.8945	0.0253	0.0196	0.019	0.0184	0.0232
0.0	0.0	0.0	18.1182	3793.4308	NaN	NaN	0.9952	0.8911	0.0266	0.0202	0.0196	0.0185	0.0241
0.0	0.0	0.0	-1088.8818	58.4308	NaN	NaN	-0.0567	0.8972	0.0244	0.0191	0.0187	0.0178	0.0229
0.0	0.0	0.0	2165.1182	6172.4308	NaN	NaN	0.7403	0.8906	0.0271	0.0206	0.0199	0.0168	0.025
0.0	0.0	0.0	-24.8818	4286.4308	NaN	NaN	1.0058	0.8928	0.0268	0.0199	0.0194	0.0167	0.0243
0.0	0.0	0.0	410.1182	4545.4308	NaN	NaN	0.9172	0.8907	0.0272	0.0203	0.0198	0.0173	0.0246
0.0	0.0	0.0	790.1182	2209.4308	NaN	NaN	0.7366	0.8939	0.0259	0.0195	0.0192	0.0181	0.0234
0.0	0.0	0.0	-1418.8818	2741.4308	NaN	NaN	1.3	0.895	0.025	0.0193	0.0191	0.0189	0.0228
0.0	0.0	0.0	312.1182	2036.4308	NaN	NaN	0.8671	0.8963	0.0243	0.0189	0.0189	0.0192	0.0223
0.0	0.0	0.0	-863.8818	583.4308	NaN	NaN	-0.3	0.8969	0.0239	0.0188	0.0191	0.0193	0.022
0.0	0.0	0.0	-417.8818	2258.4308	NaN	NaN	1.227	0.8982	0.0236	0.0187	0.0189	0.0186	0.022
0.0	0.0	0.0	1626.1182	4003.4308	NaN	NaN	0.7111	0.8951	0.0248	0.0193	0.0196	0.0183	0.023
0.0	0.0	0.0	263.1182	1940.4308	NaN	NaN	0.8806	0.8967	0.0243	0.0188	0.0194	0.0184	0.0224
0.0	0.0	0.0	556.1182	3901.4308	NaN	NaN	0.8752	0.894	0.0252	0.0193	0.0198	0.0187	0.023
0.0	0.0	0.0	-2665.8818	3580.4308	NaN	NaN	1.3	0.8954	0.0248	0.019	0.0195	0.019	0.0224
0.0	0.0	0.0	664.1182	3089.4308	NaN	NaN	0.8231	0.8932	0.0253	0.0194	0.0199	0.0195	0.0228
0.0	0.0	0.0	-512.8818	3963.4308	NaN	NaN	1.1486	0.8928	0.0252	0.0193	0.02	0.0202	0.0225
0.0	0.0	0.0	37.1182	1429.4308	NaN	NaN	0.9747	0.8919	0.0253	0.0194	0.0202	0.0206	0.0225
0.0	0.0	0.0	597.1182	4909.4308	NaN	NaN	0.8916	0.8917	0.0255	0.0195	0.0203	0.0205	0.0225
0.0	0.0	0.0	-789.8818	4853.4308	NaN	NaN	1.1944	0.8907	0.0258	0.0196	0.0206	0.0207	0.0226
0.0	0.0	0.0	1752.1182	3389.4308	NaN	NaN	0.6592	0.8903	0.0261	0.0195	0.0207	0.021	0.0223
0.0	0.0	0.0	200.1182	2047.4308	NaN	NaN	0.911	0.8904	0.0259	0.0195	0.0209	0.0211	0.0222
0.0	0.0	0.0	-552.8818	5050.4308	NaN	NaN	1.1229	0.8892	0.0263	0.0197	0.0212	0.0211	0.0224
0.0	0.0	0.0	-685.8818	2562.4308	NaN	NaN	1.3	0.8893	0.0262	0.0196	0.0214	0.0212	0.0223
0.0	0.0	0.0	1237.1182	2083.4308	NaN	NaN	0.6274	0.8886	0.0262	0.0197	0.0217	0.0213	0.0224
0.0	0.0	0.0	-10.8818	2148.4308	NaN	NaN	1.0051	0.8884	0.0263	0.0195	0.0219	0.0215	0.0224
0.0	0.0	0.0	1273.1182	1037.4308	NaN	NaN	0.449	0.8881	0.0264	0.0197	0.0219	0.0214	0.0225
0.0	0.0	0.0	-221.8818	8239.4308	NaN	NaN	1.0277	0.8865	0.0268	0.0199	0.0221	0.0216	0.023
0.0	0.0	0.0	-1832.8818	1239.4308	NaN	NaN	-0.3	0.8882	0.0265	0.0194	0.0217	0.0215	0.0226
0.0	0.0	0.0	-178.8818	3871.4308	NaN	NaN	1.0484	0.8861	0.0269	0.0198	0.0222	0.0221	0.023
0.0	0.0	0.0	-34.8818	890.4308	NaN	NaN	1.0408	0.8864	0.0268	0.0195	0.0221	0.0222	0.0229
0.0	0.0	0.0	128.1182	2680.4308	NaN	NaN	0.9544	0.8853	0.0269	0.0197	0.0223	0.0226	0.0231
0.0	0.0	0.0	-314.8818	1893.4308	NaN	NaN	1.1995	0.8857	0.0267	0.0195	0.0221	0.0228	0.023
0.0	0.0	0.0	-614.8818	811.4308	NaN	NaN	1.3	0.8845	0.0268	0.0197	0.0223	0.0233	0.0233
0.0	0.0	0.0	765.1182	610.4308	NaN	NaN	0.4438	0.8847	0.0267	0.0196	0.0222	0.0235	0.0233
0.0	0.0	0.0	-1114.8818	2909.4308	NaN	NaN	1.3	0.8837	0.0267	0.0198	0.0224	0.0239	0.0236
0.0	0.0	0.0	826.1182	1302.4308	NaN	NaN	0.6119	0.883	0.0267	0.0197	0.0225	0.0242	0.0238
0.0	0.0	0.0	2465.1182	1423.4308	NaN	NaN	0.3661	0.8826	0.0266	0.0196	0.0227	0.0244	0.0241
0.0	0.0	0.0	-943.8818	3510.4308	NaN	NaN	1.3	0.8819	0.0268	0.0196	0.0229	0.0246	0.0242
0.0	0.0	0.0	1198.1182	1218.4308	NaN	NaN	0.5042	0.8826	0.0268	0.0195	0.0225	0.0247	0.024
0.0	0.0	0.0	216.1182	1384.4308	NaN	NaN	0.865	0.8826	0.0267	0.0197	0.0224	0.0247	0.024
0.0	0.0	0.0	246.1182	6012.4308	NaN	NaN	0.9607	0.8817	0.027	0.0199	0.0226	0.0248	0.0241
0.0	0.0	0.0	-1419.8818	613.4308	NaN	NaN	-0.3	0.8833	0.0267	0.0197	0.0222	0.0243	0.0238
0.0	0.0	0.0	53.1182	2562.4308	NaN	NaN	0.9797	0.882	0.0271	0.02	0.0225	0.0245	0.0238
0.0	0.0	0.0	317.1182	846.4308	NaN	NaN	0.7275	0.8841	0.0268	0.0197	0.0221	0.0239	0.0233
0.0	0.0	0.0	1188.1182	979.4308	NaN	NaN	0.4519	0.8852	0.0266	0.0197	0.022	0.0235	0.023
0.0	0.0	0.0	-406.8818	4886.4308	NaN	NaN	1.0908	0.8862	0.0266	0.0197	0.0218	0.0229	0.0228
0.0	0.0	0.0	426.1182	709.4308	NaN	NaN	0.6247	0.8883	0.0262	0.0195	0.0215	0.0221	0.0225
0.0	0.0	0.0	1415.1182	5172.4308	NaN	NaN	0.7852	0.8889	0.026	0.0197	0.0215	0.0215	0.0224
0.0	0.0	0.0	-839.8818	1501.4308	NaN	NaN	1.3	0.891	0.0257	0.0191	0.0213	0.021	0.0219
0.0	0.0	0.0	-499.8818	4053.4308	NaN	NaN	1.1407	0.891	0.0257	0.0192	0.0215	0.0208	0.0218
0.0	0.0	0.0	-790.8818	-15.5692	NaN	NaN	0.0193	0.8928	0.0254	0.0188	0.0213	0.0204	0.0213
0.0	0.0	0.0	-1640.8818	4113.4308	NaN	NaN	1.3	0.8931	0.0252	0.019	0.0214	0.0201	0.0213
0.0	0.0	0.0	-723.8818	-302.5692	NaN	NaN	0.2948	0.8945	0.025	0.0187	0.0211	0.0198	0.0209
0.0	0.0	0.0	-920.8818	547.4308	NaN	NaN	-0.3	0.8949	0.0248	0.0188	0.0211	0.0196	0.0208
0.0	0.0	0.0	2527.1182	4050.4308	NaN	NaN	0.6158	0.895	0.0249	0.019	0.021	0.0192	0.0209
0.0	0.0	0.0	923.1182	3471.4308	NaN	NaN	0.7899	0.8955	0.0249	0.0192	0.0207	0.0187	0.021
0.0	0.0	0.0	-266.8818	2523.4308	NaN	NaN	1.1183	0.8957	0.0249	0.0192	0.0206	0.0186	0.021
0.0	0.0	0.0	3193.1182	3416.4308	NaN	NaN	0.5169	0.8942	0.0255	0.0197	0.0208	0.0184	0.0214
0.0	0.0	0.0	2440.1182	1606.4308	NaN	NaN	0.397	0.894	0.0257	0.0195	0.0207	0.0186	0.0214
0.0	0.0	0.0	-516.8818	1629.4308	NaN	NaN	1.3	0.8962	0.025	0.0188	0.0204	0.0187	0.0208
0.0	0.0	0.0	-496.8818	3659.4308	NaN	NaN	1.1571	0.8951	0.0252	0.019	0.0208	0.0189	0.021
0.0	0.0	0.0	-1931.8818	210.4308	NaN	NaN	-0.1222	0.8965	0.0247	0.0188	0.0206	0.0187	0.0208
0.0	0.0	0.0	1290.1182	4001.4308	NaN	NaN	0.7562	0.8932	0.0257	0.0199	0.0211	0.0185	0.0215
0.0	0.0	0.0	2106.1182	1264.4308	NaN	NaN	0.3751	0.8954	0.0252	0.0195	0.0206	0.0182	0.021
0.0	0.0	0.0	2833.1182	2629.4308	NaN	NaN	0.4814	0.8922	0.0262	0.0205	0.0211	0.0184	0.0216
0.0	0.0	0.0	-1421.8818	3150.4308	NaN	NaN	1.3	0.8947	0.0256	0.0198	0.0206	0.0182	0.0211
0.0	0.0	0.0	-1162.8818	5172.4308	NaN	NaN	1.29	0.8929	0.026	0.0204	0.0209	0.0184	0.0214
0.0	0.0	0.0	-734.8818	3545.4308	NaN	NaN	1.2615	0.8954	0.0253	0.0196	0.0205	0.0184	0.0208
0.0	0.0	0.0	906.1182	4003.4308	NaN	NaN	0.8154	0.8934	0.0257	0.0202	0.021	0.0186	0.0212
0.0	0.0	0.0	-468.8818	3444.4308	NaN	NaN	1.1576	0.8945	0.0255	0.0198	0.0208	0.0186	0.0208
0.0	0.0	0.0	-179.8818	4044.4308	NaN	NaN	1.0465	0.8929	0.0258	0.0203	0.0212	0.0187	0.0211
0.0	0.0	0.0	499.1182	1359.4308	NaN	NaN	0.7314	0.894	0.0254	0.0198	0.0211	0.0187	0.0209
0.0	0.0	0.0	-1566.8818	2912.4308	NaN	NaN	1.3	0.8942	0.0251	0.0198	0.0212	0.0189	0.0208
0.0	0.0	0.0	570.1182	1176.4308	NaN	NaN	0.6736	0.8943	0.025	0.0198	0.0213	0.0189	0.0207
0.0	0.0	0.0	-976.8818	3155.4308	NaN	NaN	1.3	0.8942	0.025	0.0198	0.0214	0.0188	0.0207
0.0	0.0	0.0	-1742.8818	1378.4308	NaN	NaN	-0.3	0.8956	0.0246	0.0194	0.0212	0.0189	0.0203
0.0	0.0	0.0	-1285.8818	313.4308	NaN	NaN	-0.3	0.8975	0.0239	0.019	0.0208	0.0188	0.02
0.0	0.0	0.0	1266.1182	766.4308	NaN	NaN	0.3771	0.8978	0.0239	0.0192	0.0206	0.0185	0.0201
0.0	0.0	0.0	517.1182	4326.4308	NaN	NaN	0.8932	0.8964	0.0245	0.0199	0.0205	0.018	0.0207
0.0	0.0	0.0	-1130.8818	4404.4308	NaN	NaN	1.3	0.8957	0.0249	0.0202	0.0203	0.0178	0.0211
0.0	0.0	0.0	381.1182	2170.4308	NaN	NaN	0.8506	0.8965	0.0247	0.0199	0.0201	0.0178	0.021
0.0	0.0	0.0	149.1182	4511.4308	NaN	NaN	0.968	0.8946	0.0254	0.0203	0.0204	0.0181	0.0213
0.0	0.0	0.0	-1306.8818	520.4308	NaN	NaN	-0.3	0.8982	0.0242	0.019	0.0199	0.0184	0.0203
0.0	0.0	0.0	-59.8818	1501.4308	NaN	NaN	1.0415	0.8972	0.0243	0.0192	0.0201	0.0187	0.0205
0.0	0.0	0.0	1011.1182	1122.4308	NaN	NaN	0.5261	0.8978	0.0241	0.0191	0.0201	0.0186	0.0203
0.0	0.0	0.0	13.1182	415.4308	NaN	NaN	0.9694	0.898	0.024	0.0192	0.0201	0.0184	0.0203
0.0	0.0	0.0	-587.8818	2973.4308	NaN	NaN	1.2464	0.8973	0.0242	0.0195	0.0203	0.0184	0.0204
0.0	0.0	0.0	-763.8818	1145.4308	NaN	NaN	1.3	0.8974	0.0242	0.0196	0.0202	0.0181	0.0205
0.0	0.0	0.0	541.1182	3199.4308	NaN	NaN	0.8553	0.8972	0.0243	0.0198	0.0202	0.0179	0.0206
0.0	0.0	0.0	572.1182	3545.4308	NaN	NaN	0.8611	0.8967	0.0245	0.0202	0.0201	0.0177	0.0208
0.0	0.0	0.0	-235.8818	1161.4308	NaN	NaN	1.2549	0.8978	0.0242	0.0201	0.0198	0.0172	0.0208
0.0	0.0	0.0	2057.1182	4648.4308	NaN	NaN	0.6932	0.897	0.0248	0.0205	0.0199	0.0168	0.0211
0.0	0.0	0.0	2263.1182	5153.4308	NaN	NaN	0.6949	0.8947	0.0256	0.0208	0.0205	0.0173	0.0211
0.0	0.0	0.0	-1672.8818	2336.4308	NaN	NaN	1.3	0.8961	0.0248	0.02	0.0206	0.018	0.0205
0.0	0.0	0.0	-125.8818	1211.4308	NaN	NaN	1.116	0.8976	0.0242	0.0194	0.0205	0.0182	0.0202
0.0	0.0	0.0	-825.8818	1217.4308	NaN	NaN	1.3	0.8985	0.0238	0.0192	0.0205	0.0181	0.0199
0.0	0.0	0.0	-1076.8818	1242.4308	NaN	NaN	1.3	0.8973	0.0241	0.0197	0.0207	0.018	0.0202
0.0	0.0	0.0	-320.8818	820.4308	NaN	NaN	1.3	0.8989	0.0236	0.0195	0.0205	0.0176	0.0198
0.0	0.0	0.0	1055.1182	4708.4308	NaN	NaN	0.8169	0.8946	0.025	0.021	0.0213	0.0175	0.0206
0.0	0.0	0.0	551.1182	906.4308	NaN	NaN	0.6219	0.8989	0.0239	0.0197	0.0204	0.0172	0.0198
0.0	0.0	0.0	746.1182	1252.4308	NaN	NaN	0.6267	0.8977	0.024	0.0203	0.0206	0.0171	0.0202
0.0	0.0	0.0	-622.8818	2818.4308	NaN	NaN	1.2837	0.8986	0.0239	0.0202	0.0203	0.0167	0.0202
0.0	0.0	0.0	-921.8818	5142.4308	NaN	NaN	1.2184	0.8981	0.0244	0.0206	0.0202	0.0163	0.0204
0.0	0.0	0.0	1015.1182	5585.4308	NaN	NaN	0.8462	0.8975	0.0246	0.0205	0.0205	0.0165	0.0203
0.0	0.0	0.0	-1824.8818	2965.4308	NaN	NaN	1.3	0.8986	0.024	0.0198	0.0206	0.0171	0.0199
0.0	0.0	0.0	-994.8818	2952.4308	NaN	NaN	1.3	0.8993	0.0237	0.0193	0.0206	0.0174	0.0196
0.0	0.0	0.0	-1324.8818	3554.4308	NaN	NaN	1.3	0.8992	0.0237	0.0194	0.0207	0.0173	0.0197
0.0	0.0	0.0	-555.8818	1900.4308	NaN	NaN	1.3	0.8989	0.0237	0.0199	0.0207	0.017	0.0199
0.0	0.0	0.0	648.1182	4919.4308	NaN	NaN	0.8836	0.8966	0.0247	0.021	0.021	0.0164	0.0203
0.0	0.0	0.0	1557.1182	2782.4308	NaN	NaN	0.6412	0.8983	0.0245	0.0207	0.0205	0.016	0.02
0.0	0.0	0.0	2151.1182	5343.4308	NaN	NaN	0.713	0.8965	0.0251	0.0213	0.0209	0.016	0.0202
0.0	0.0	0.0	-25.8818	3231.4308	NaN	NaN	1.0081	0.8977	0.0245	0.0205	0.0209	0.0166	0.0199
0.0	0.0	0.0	-1430.8818	4063.4308	NaN	NaN	1.3	0.8979	0.0241	0.0203	0.0209	0.0169	0.0199
0.0	0.0	0.0	444.1182	3118.4308	NaN	NaN	0.8753	0.8985	0.0239	0.0199	0.0209	0.017	0.0198
0.0	0.0	0.0	100.1182	1810.4308	NaN	NaN	0.9476	0.8989	0.0237	0.0198	0.021	0.0169	0.0198
0.0	0.0	0.0	1124.1182	1712.4308	NaN	NaN	0.6037	0.8979	0.024	0.0201	0.0212	0.0168	0.02
0.0	0.0	0.0	-1086.8818	2903.4308	NaN	NaN	1.3	0.8976	0.0241	0.0203	0.0213	0.0167	0.0201
0.0	0.0	0.0	2058.1182	2001.4308	NaN	NaN	0.493	0.8965	0.0246	0.0206	0.0213	0.0165	0.0204
0.0	0.0	0.0	371.1182	4881.4308	NaN	NaN	0.9293	0.8961	0.0249	0.0207	0.0214	0.0165	0.0204
0.0	0.0	0.0	-158.8818	2887.4308	NaN	NaN	1.0582	0.8953	0.0252	0.0207	0.0216	0.0167	0.0205
0.0	0.0	0.0	-856.8818	2626.4308	NaN	NaN	1.3	0.8968	0.0245	0.0203	0.0213	0.0169	0.0202
0.0	0.0	0.0	530.1182	2634.4308	NaN	NaN	0.8325	0.895	0.0249	0.0207	0.0218	0.0172	0.0205
0.0	0.0	0.0	-316.8818	2455.4308	NaN	NaN	1.1482	0.8971	0.0244	0.0198	0.0215	0.0174	0.0197
0.0	0.0	0.0	-748.8818	1290.4308	NaN	NaN	1.3	0.8995	0.0234	0.019	0.0213	0.0177	0.0192
0.0	0.0	0.0	1406.1182	2421.4308	NaN	NaN	0.6326	0.898	0.0238	0.0193	0.0217	0.0178	0.0194
0.0	0.0	0.0	-1718.8818	1805.4308	NaN	NaN	1.3	0.8999	0.0233	0.0188	0.0214	0.0176	0.019
0.0	0.0	0.0	-1019.8818	3488.4308	NaN	NaN	1.3	0.8955	0.0244	0.0203	0.0222	0.0175	0.0202
0.0	0.0	0.0	2394.1182	4466.4308	NaN	NaN	0.651	0.8927	0.0257	0.0209	0.0226	0.0174	0.0207
0.0	0.0	0.0	1690.1182	2613.4308	NaN	NaN	0.6073	0.8945	0.0252	0.0203	0.0223	0.0174	0.0202
0.0	0.0	0.0	621.1182	3148.4308	NaN	NaN	0.8352	0.8948	0.025	0.0199	0.0223	0.018	0.0199
0.0	0.0	0.0	-1186.8818	175.4308	NaN	NaN	-0.1734	0.8993	0.0237	0.0185	0.0215	0.0182	0.0188
0.0	0.0	0.0	-1137.8818	5205.4308	NaN	NaN	1.2797	0.8959	0.0243	0.0195	0.0223	0.0184	0.0196
0.0	0.0	0.0	-1025.8818	1333.4308	NaN	NaN	1.3	0.898	0.0238	0.0189	0.022	0.0182	0.0191
0.0	0.0	0.0	-804.8818	2275.4308	NaN	NaN	1.3	0.8959	0.0241	0.0196	0.0225	0.0183	0.0196
0.0	0.0	0.0	-362.8818	2039.4308	NaN	NaN	1.2164	0.8964	0.024	0.0195	0.0223	0.0183	0.0195
0.0	0.0	0.0	175.1182	1280.4308	NaN	NaN	0.8797	0.8957	0.0242	0.0196	0.0224	0.0184	0.0197
0.0	0.0	0.0	-560.8818	2352.4308	NaN	NaN	1.3	0.8963	0.024	0.0194	0.0221	0.0185	0.0196
0.0	0.0	0.0	-130.8818	2233.4308	NaN	NaN	1.0622	0.896	0.0239	0.0196	0.0221	0.0187	0.0198
0.0	0.0	0.0	1445.1182	-584.5692	NaN	NaN	-0.3	0.8965	0.0236	0.0194	0.0218	0.0188	0.0198
0.0	0.0	0.0	3047.1182	1069.4308	NaN	NaN	0.2598	0.8948	0.024	0.0199	0.022	0.0189	0.0203
0.0	0.0	0.0	-982.8818	2166.4308	NaN	NaN	1.3	0.8955	0.024	0.0197	0.0218	0.0189	0.0202
0.0	0.0	0.0	1293.1182	1051.4308	NaN	NaN	0.4485	0.8953	0.0241	0.0197	0.0217	0.0189	0.0203
0.0	0.0	0.0	231.1182	1955.4308	NaN	NaN	0.8943	0.8954	0.0243	0.0195	0.0216	0.019	0.0203
0.0	0.0	0.0	-512.8818	2012.4308	NaN	NaN	1.3	0.8957	0.0243	0.0193	0.0215	0.0189	0.0204
0.0	0.0	0.0	2399.1182	4293.4308	NaN	NaN	0.6415	0.8931	0.025	0.0199	0.0219	0.019	0.0211
0.0	0.0	0.0	-786.8818	4180.4308	NaN	NaN	1.2319	0.8939	0.0251	0.0195	0.0216	0.019	0.0209
0.0	0.0	0.0	-165.8818	4251.4308	NaN	NaN	1.0406	0.8932	0.0253	0.0195	0.0217	0.0194	0.0209
0.0	0.0	0.0	1300.1182	-539.5692	NaN	NaN	-0.3	0.894	0.0252	0.019	0.0214	0.0197	0.0206
0.0	0.0	0.0	-1204.8818	1715.4308	NaN	NaN	1.3	0.8931	0.0252	0.0192	0.0216	0.02	0.0209
0.0	0.0	0.0	-1012.8818	1382.4308	NaN	NaN	1.3	0.8935	0.025	0.0192	0.0215	0.02	0.0209
0.0	0.0	0.0	-575.8818	1814.4308	NaN	NaN	1.3	0.8932	0.0249	0.0194	0.0216	0.0198	0.021
0.0	0.0	0.0	173.1182	2926.4308	NaN	NaN	0.9441	0.8938	0.0248	0.0194	0.0215	0.0195	0.021
0.0	0.0	0.0	3229.1182	4451.4308	NaN	NaN	0.5796	0.8921	0.0253	0.02	0.0216	0.0194	0.0216
0.0	0.0	0.0	-674.8818	2819.4308	NaN	NaN	1.3	0.893	0.0252	0.0196	0.0214	0.0195	0.0214
0.0	0.0	0.0	82.1182	2595.4308	NaN	NaN	0.9693	0.8922	0.0254	0.0196	0.0215	0.0198	0.0215
0.0	0.0	0.0	410.1182	2041.4308	NaN	NaN	0.8327	0.8926	0.0253	0.0193	0.0213	0.0203	0.0213
0.0	0.0	0.0	-806.8818	-2083.5692	NaN	NaN	0.7208	0.8918	0.0252	0.0193	0.0215	0.0209	0.0213
0.0	0.0	0.0	-1231.8818	-1163.5692	NaN	NaN	0.4857	0.8913	0.0249	0.0194	0.0216	0.0212	0.0216
0.0	0.0	0.0	-2352.8818	2363.4308	NaN	NaN	1.3	0.8923	0.0246	0.0195	0.0214	0.0208	0.0214
0.0	0.0	0.0	-406.8818	4120.4308	NaN	NaN	1.1096	0.8929	0.0245	0.0196	0.0212	0.0203	0.0215
0.0	0.0	0.0	-1506.8818	3623.4308	NaN	NaN	1.3	0.8941	0.0243	0.0194	0.021	0.0199	0.0213
0.0	0.0	0.0	2267.1182	2061.4308	NaN	NaN	0.4762	0.8935	0.0245	0.0196	0.021	0.0198	0.0216
0.0	0.0	0.0	756.1182	1494.4308	NaN	NaN	0.664	0.8942	0.0245	0.0195	0.0207	0.0195	0.0216
0.0	0.0	0.0	208.1182	6216.4308	NaN	NaN	0.9676	0.8932	0.025	0.0198	0.0207	0.0194	0.0219
0.0	0.0	0.0	-1226.8818	3734.4308	NaN	NaN	1.3	0.894	0.0249	0.0191	0.0207	0.0199	0.0215
0.0	0.0	0.0	-217.8818	2726.4308	NaN	NaN	1.0869	0.8932	0.0249	0.0191	0.0209	0.0204	0.0215
0.0	0.0	0.0	-1352.8818	2954.4308	NaN	NaN	1.3	0.8932	0.0248	0.0191	0.0209	0.0204	0.0216
0.0	0.0	0.0	-585.8818	1547.4308	NaN	NaN	1.3	0.8935	0.0247	0.0192	0.0209	0.0201	0.0216
0.0	0.0	0.0	1402.1182	1901.4308	NaN	NaN	0.5756	0.8936	0.0246	0.0193	0.0209	0.02	0.0216
0.0	0.0	0.0	1262.1182	1298.4308	NaN	NaN	0.5071	0.894	0.0245	0.0193	0.0209	0.0199	0.0214
0.0	0.0	0.0	-91.8818	2089.4308	NaN	NaN	1.046	0.8937	0.0246	0.0194	0.021	0.0199	0.0214
0.0	0.0	0.0	-1568.8818	3061.4308	NaN	NaN	1.3	0.8942	0.0245	0.0194	0.0209	0.0197	0.0213
0.0	0.0	0.0	-1560.8818	3485.4308	NaN	NaN	1.3	0.8946	0.0244	0.0193	0.0208	0.0198	0.0212
0.0	0.0	0.0	110.1182	243.4308	NaN	NaN	0.6885	0.8949	0.0243	0.0192	0.0208	0.0198	0.021
0.0	0.0	0.0	1540.1182	3633.4308	NaN	NaN	0.7023	0.8945	0.0243	0.0195	0.0209	0.0197	0.0212
0.0	0.0	0.0	625.1182	3355.4308	NaN	NaN	0.843	0.8952	0.0243	0.0193	0.0207	0.0196	0.0209
0.0	0.0	0.0	-1427.8818	2150.4308	NaN	NaN	1.3	0.8954	0.0242	0.0191	0.0207	0.0198	0.0207
0.0	0.0	0.0	-169.8818	213.4308	NaN	NaN	1.3	0.895	0.0243	0.0191	0.0209	0.0199	0.0208
0.0	0.0	0.0	-856.8818	4007.4308	NaN	NaN	1.272	0.8946	0.0243	0.0193	0.021	0.0198	0.021
0.0	0.0	0.0	1178.1182	5599.4308	NaN	NaN	0.8262	0.8939	0.0246	0.0194	0.0212	0.0198	0.0211
0.0	0.0	0.0	-1018.8818	1398.4308	NaN	NaN	1.3	0.8948	0.0245	0.0191	0.021	0.0199	0.0206
0.0	0.0	0.0	-2039.8818	549.4308	NaN	NaN	-0.3	0.8939	0.0246	0.0192	0.0213	0.0202	0.0207
0.0	0.0	0.0	-600.8818	1715.4308	NaN	NaN	1.3	0.8943	0.0242	0.0193	0.0213	0.0202	0.0207
0.0	0.0	0.0	562.1182	1702.4308	NaN	NaN	0.7518	0.8944	0.0241	0.0194	0.0213	0.0201	0.0207
0.0	0.0	0.0	-837.8818	1028.4308	NaN	NaN	1.3	0.8951	0.0238	0.0193	0.0212	0.0199	0.0206
0.0	0.0	0.0	497.1182	2540.4308	NaN	NaN	0.8363	0.8951	0.0238	0.0195	0.0212	0.0197	0.0207
0.0	0.0	0.0	41.1182	769.4308	NaN	NaN	0.9493	0.8955	0.0239	0.0193	0.021	0.0197	0.0206
0.0	0.0	0.0	-259.8818	174.4308	NaN	NaN	-0.3	0.895	0.024	0.0193	0.0211	0.0199	0.0207
0.0	0.0	0.0	1128.1182	3112.4308	NaN	NaN	0.734	0.8949	0.0241	0.0195	0.021	0.0197	0.0209
0.0	0.0	0.0	-1159.8818	3247.4308	NaN	NaN	1.3	0.8953	0.024	0.0193	0.0208	0.0196	0.0209
0.0	0.0	0.0	-15.8818	3228.4308	NaN	NaN	1.0049	0.8951	0.0241	0.0194	0.0208	0.0195	0.021
0.0	0.0	0.0	-787.8818	1532.4308	NaN	NaN	1.3	0.8955	0.0242	0.0192	0.0207	0.0196	0.0209
0.0	0.0	0.0	74.1182	2425.4308	NaN	NaN	0.9703	0.895	0.0243	0.0193	0.0208	0.0196	0.021
0.0	0.0	0.0	1511.1182	5751.4308	NaN	NaN	0.7919	0.8947	0.0244	0.0193	0.0208	0.0197	0.0211
0.0	0.0	0.0	-368.8818	2961.4308	NaN	NaN	1.1423	0.8946	0.0246	0.0191	0.0208	0.02	0.021
0.0	0.0	0.0	-51.8818	1795.4308	NaN	NaN	1.0298	0.894	0.0246	0.0192	0.0209	0.0201	0.0211
0.0	0.0	0.0	1034.1182	4269.4308	NaN	NaN	0.805	0.894	0.0246	0.0194	0.0209	0.02	0.0211
0.0	0.0	0.0	-440.8818	1654.4308	NaN	NaN	1.3	0.8946	0.0245	0.0192	0.0208	0.0199	0.021
0.0	0.0	0.0	2540.1182	3768.4308	NaN	NaN	0.5974	0.8939	0.0246	0.0195	0.021	0.0198	0.0212
0.0	0.0	0.0	-1295.8818	2214.4308	NaN	NaN	1.3	0.8951	0.0244	0.0192	0.0208	0.0196	0.0209
0.0	0.0	0.0	851.1182	1419.4308	NaN	NaN	0.6251	0.8941	0.0246	0.0194	0.021	0.0197	0.0212
0.0	0.0	0.0	870.1182	3627.4308	NaN	NaN	0.8065	0.8943	0.0246	0.0193	0.021	0.0198	0.021
0.0	0.0	0.0	235.1182	-1069.5692	NaN	NaN	1.2818	0.8935	0.0248	0.0193	0.0212	0.0203	0.0209
0.0	0.0	0.0	-1573.8818	1586.4308	NaN	NaN	1.3	0.8927	0.0248	0.0193	0.0215	0.0206	0.021
0.0	0.0	0.0	508.1182	1078.4308	NaN	NaN	0.6797	0.8924	0.0247	0.0194	0.0218	0.0207	0.0211
0.0	0.0	0.0	-991.8818	-479.5692	NaN	NaN	0.3259	0.8929	0.0244	0.0194	0.0218	0.0206	0.0209
0.0	0.0	0.0	-119.8818	2189.4308	NaN	NaN	1.0579	0.8938	0.0241	0.0194	0.0216	0.0203	0.0208
0.0	0.0	0.0	-1436.8818	1735.4308	NaN	NaN	1.3	0.8947	0.0239	0.0193	0.0214	0.02	0.0206
0.0	0.0	0.0	1152.1182	4655.4308	NaN	NaN	0.8016	0.8934	0.0243	0.0197	0.0216	0.02	0.021
0.0	0.0	0.0	-1532.8818	4777.4308	NaN	NaN	1.3	0.8941	0.0244	0.0193	0.0214	0.02	0.0208
0.0	0.0	0.0	-118.8818	2427.4308	NaN	NaN	1.0515	0.893	0.0246	0.0195	0.0216	0.0204	0.0209
0.0	0.0	0.0	-1537.8818	-354.5692	NaN	NaN	0.1874	0.8915	0.0248	0.0195	0.022	0.0209	0.0212
0.0	0.0	0.0	-530.8818	-1095.5692	NaN	NaN	0.6736	0.8912	0.0247	0.0197	0.0222	0.021	0.0213
0.0	0.0	0.0	1248.1182	1432.4308	NaN	NaN	0.5344	0.8924	0.0244	0.0196	0.022	0.0206	0.0211
0.0	0.0	0.0	-117.8818	771.4308	NaN	NaN	1.1804	0.8929	0.0242	0.0196	0.0218	0.0204	0.021
0.0	0.0	0.0	-149.8818	2461.4308	NaN	NaN	1.0648	0.8934	0.0242	0.0196	0.0217	0.0203	0.0209
0.0	0.0	0.0	-1539.8818	2727.4308	NaN	NaN	1.3	0.8933	0.0244	0.0195	0.0216	0.0203	0.0209
0.0	0.0	0.0	-736.8818	1314.4308	NaN	NaN	1.3	0.8932	0.0245	0.0195	0.0215	0.0203	0.021
0.0	0.0	0.0	858.1182	4644.4308	NaN	NaN	0.8441	0.8929	0.0247	0.0196	0.0214	0.0202	0.0211
0.0	0.0	0.0	-181.8818	1222.4308	NaN	NaN	1.1748	0.8929	0.0249	0.0194	0.0213	0.0203	0.0211
0.0	0.0	0.0	758.1182	2819.4308	NaN	NaN	0.7881	0.8925	0.0251	0.0195	0.0213	0.0204	0.0212
0.0	0.0	0.0	-228.8818	653.4308	NaN	NaN	1.3	0.8924	0.0252	0.0194	0.0213	0.0205	0.0212
0.0	0.0	0.0	-86.8818	1730.4308	NaN	NaN	1.0529	0.8928	0.025	0.0194	0.0212	0.0203	0.0212
0.0	0.0	0.0	680.1182	3909.4308	NaN	NaN	0.8518	0.8931	0.025	0.0193	0.0211	0.0203	0.0213
0.0	0.0	0.0	-1411.8818	1029.4308	NaN	NaN	-0.3	0.8931	0.0251	0.0192	0.021	0.0204	0.0212
0.0	0.0	0.0	420.1182	2929.4308	NaN	NaN	0.8746	0.8927	0.0252	0.0193	0.0211	0.0204	0.0213
0.0	0.0	0.0	-2436.8818	2532.4308	NaN	NaN	1.3	0.8929	0.0253	0.0191	0.021	0.0205	0.0213
0.0	0.0	0.0	382.1182	2882.4308	NaN	NaN	0.8829	0.8925	0.0253	0.0192	0.0211	0.0205	0.0214
0.0	0.0	0.0	1598.1182	1504.4308	NaN	NaN	0.4849	0.8931	0.0252	0.019	0.021	0.0204	0.0213
0.0	0.0	0.0	741.1182	3076.4308	NaN	NaN	0.8059	0.8927	0.0252	0.0192	0.0211	0.0203	0.0214
0.0	0.0	0.0	-196.8818	4220.4308	NaN	NaN	1.0489	0.8927	0.0253	0.0192	0.0211	0.0203	0.0214
0.0	0.0	0.0	-483.8818	3005.4308	NaN	NaN	1.1919	0.8924	0.0254	0.0192	0.0211	0.0203	0.0215
0.0	0.0	0.0	-81.8818	3553.4308	NaN	NaN	1.0236	0.8922	0.0256	0.0191	0.0211	0.0206	0.0214
0.0	0.0	0.0	-673.8818	2245.4308	NaN	NaN	1.3	0.8916	0.0257	0.0191	0.0212	0.021	0.0214
0.0	0.0	0.0	-1992.8818	1261.4308	NaN	NaN	-0.3	0.8909	0.0257	0.0193	0.0214	0.0212	0.0215
0.0	0.0	0.0	-1448.8818	2901.4308	NaN	NaN	1.3	0.891	0.0255	0.0194	0.0215	0.021	0.0215
0.0	0.0	0.0	372.1182	4065.4308	NaN	NaN	0.9161	0.8911	0.0255	0.0194	0.0215	0.021	0.0215
0.0	0.0	0.0	-1585.8818	-1244.5692	NaN	NaN	0.4397	0.8908	0.0254	0.0194	0.0217	0.0213	0.0214
0.0	0.0	0.0	0.1182	-687.5692	NaN	NaN	1.0002	0.8913	0.025	0.0195	0.0216	0.0211	0.0215
0.0	0.0	0.0	-1232.8818	2357.4308	NaN	NaN	1.3	0.8923	0.0247	0.0196	0.0213	0.0207	0.0215
0.0	0.0	0.0	558.1182	2985.4308	NaN	NaN	0.8425	0.8926	0.0247	0.0195	0.0211	0.0205	0.0216
0.0	0.0	0.0	-163.8818	1.4308	NaN	NaN	-0.0088	0.8931	0.0246	0.0193	0.021	0.0206	0.0214
0.0	0.0	0.0	-568.8818	3181.4308	NaN	NaN	1.2177	0.8933	0.0246	0.0194	0.0209	0.0204	0.0215
0.0	0.0	0.0	-1052.8818	855.4308	NaN	NaN	-0.3	0.8941	0.0245	0.0191	0.0207	0.0202	0.0214
0.0	0.0	0.0	1745.1182	1697.4308	NaN	NaN	0.4931	0.894	0.0245	0.0192	0.0207	0.02	0.0215
0.0	0.0	0.0	1166.1182	1426.4308	NaN	NaN	0.5502	0.8943	0.0246	0.019	0.0206	0.02	0.0215
0.0	0.0	0.0	-914.8818	304.4308	NaN	NaN	-0.3	0.8939	0.0248	0.019	0.0207	0.0203	0.0214
0.0	0.0	0.0	-1024.8818	3778.4308	NaN	NaN	1.3	0.8933	0.025	0.0191	0.0207	0.0204	0.0216
0.0	0.0	0.0	1223.1182	-625.5692	NaN	NaN	-0.3	0.8934	0.0249	0.019	0.0207	0.0203	0.0216
0.0	0.0	0.0	-705.8818	5406.4308	NaN	NaN	1.1502	0.8933	0.0249	0.0191	0.0207	0.0202	0.0217
0.0	0.0	0.0	958.1182	3696.4308	NaN	NaN	0.7942	0.8933	0.025	0.0191	0.0207	0.0201	0.0217
0.0	0.0	0.0	-473.8818	1969.4308	NaN	NaN	1.3	0.8938	0.0249	0.0191	0.0206	0.02	0.0216
0.0	0.0	0.0	2660.1182	3710.4308	NaN	NaN	0.5824	0.8938	0.025	0.0192	0.0206	0.0197	0.0217
0.0	0.0	0.0	-1895.8818	4319.4308	NaN	NaN	1.3	0.8942	0.0249	0.019	0.0205	0.0198	0.0215
0.0	0.0	0.0	103.1182	-648.5692	NaN	NaN	1.1891	0.8939	0.025	0.019	0.0207	0.0201	0.0215
0.0	0.0	0.0	-613.8818	3521.4308	NaN	NaN	1.2111	0.8941	0.0248	0.0191	0.0206	0.0199	0.0215
0.0	0.0	0.0	-522.8818	2809.4308	NaN	NaN	1.2287	0.8939	0.025	0.0191	0.0207	0.0199	0.0215
0.0	0.0	0.0	-468.8818	420.4308	NaN	NaN	-0.3	0.8942	0.0248	0.019	0.0206	0.02	0.0213
0.0	0.0	0.0	-1262.8818	1665.4308	NaN	NaN	1.3	0.8943	0.0247	0.019	0.0207	0.02	0.0212
0.0	0.0	0.0	2239.1182	1058.4308	NaN	NaN	0.321	0.8947	0.0247	0.019	0.0206	0.0198	0.0212
0.0	0.0	0.0	-448.8818	786.4308	NaN	NaN	1.3	0.8956	0.0244	0.0188	0.0204	0.0197	0.021
0.0	0.0	0.0	-156.8818	3370.4308	NaN	NaN	1.0488	0.8957	0.0244	0.0192	0.0203	0.0192	0.0212
0.0	0.0	0.0	466.1182	2925.4308	NaN	NaN	0.8626	0.896	0.0245	0.0191	0.0201	0.019	0.0213
0.0	0.0	0.0	-1803.8818	4333.4308	NaN	NaN	1.3	0.8958	0.0246	0.0192	0.02	0.0188	0.0214
0.0	0.0	0.0	495.1182	3037.4308	NaN	NaN	0.8598	0.8963	0.0246	0.019	0.0199	0.0189	0.0213
0.0	0.0	0.0	222.1182	1854.4308	NaN	NaN	0.893	0.8962	0.0246	0.0189	0.02	0.019	0.0213
0.0	0.0	0.0	-1378.8818	3034.4308	NaN	NaN	1.3	0.896	0.0247	0.0188	0.0201	0.0191	0.0213
0.0	0.0	0.0	-251.8818	124.4308	NaN	NaN	-0.3	0.8966	0.0245	0.0185	0.0201	0.0193	0.021
0.0	0.0	0.0	143.1182	2306.4308	NaN	NaN	0.9416	0.8966	0.0244	0.0187	0.02	0.019	0.0212
0.0	0.0	0.0	98.1182	1943.4308	NaN	NaN	0.9519	0.8972	0.0244	0.0188	0.0199	0.0186	0.0212
0.0	0.0	0.0	-1180.8818	3217.4308	NaN	NaN	1.3	0.8974	0.0243	0.0189	0.0198	0.0184	0.0212
0.0	0.0	0.0	-169.8818	2895.4308	NaN	NaN	1.0623	0.8971	0.0245	0.019	0.0198	0.0184	0.0213
0.0	0.0	0.0	317.1182	2336.4308	NaN	NaN	0.8805	0.8977	0.0243	0.0189	0.0197	0.0183	0.0211
0.0	0.0	0.0	1727.1182	3571.4308	NaN	NaN	0.674	0.8963	0.0247	0.0193	0.0199	0.0183	0.0215
0.0	0.0	0.0	267.1182	1905.4308	NaN	NaN	0.877	0.8979	0.0244	0.0189	0.0196	0.0182	0.021
0.0	0.0	0.0	2848.1182	1005.4308	NaN	NaN	0.2609	0.8967	0.0247	0.0192	0.0199	0.0183	0.0212
0.0	0.0	0.0	820.1182	1138.4308	NaN	NaN	0.5813	0.8974	0.0244	0.019	0.0198	0.0182	0.021
0.0	0.0	0.0	2298.1182	2341.4308	NaN	NaN	0.5047	0.8948	0.0251	0.0198	0.0203	0.0183	0.0217
0.0	0.0	0.0	98.1182	3300.4308	NaN	NaN	0.9711	0.8961	0.0249	0.0194	0.02	0.0182	0.0214
0.0	0.0	0.0	-968.8818	2395.4308	NaN	NaN	1.3	0.8955	0.025	0.0194	0.0202	0.0184	0.0215
0.0	0.0	0.0	-319.8818	1831.4308	NaN	NaN	1.2116	0.8964	0.0246	0.0193	0.02	0.0184	0.0213
0.0	0.0	0.0	578.1182	5386.4308	NaN	NaN	0.9031	0.8939	0.0253	0.02	0.0205	0.0185	0.0219
0.0	0.0	0.0	-1082.8818	4717.4308	NaN	NaN	1.2979	0.8947	0.0252	0.0197	0.0204	0.0186	0.0215
0.0	0.0	0.0	-689.8818	2157.4308	NaN	NaN	1.3	0.8959	0.0248	0.0191	0.0203	0.0188	0.0211
0.0	0.0	0.0	-1182.8818	543.4308	NaN	NaN	-0.3	0.8966	0.0245	0.0189	0.0203	0.0189	0.0209
0.0	0.0	0.0	1024.1182	1843.4308	NaN	NaN	0.6429	0.8957	0.0246	0.0193	0.0205	0.0187	0.0211
0.0	0.0	0.0	-625.8818	2426.4308	NaN	NaN	1.3	0.8962	0.0245	0.0194	0.0205	0.0184	0.0211
0.0	0.0	0.0	850.1182	2301.4308	NaN	NaN	0.7303	0.8941	0.0251	0.0199	0.0209	0.0185	0.0215
0.0	0.0	0.0	267.1182	1041.4308	NaN	NaN	0.7959	0.895	0.025	0.0196	0.0207	0.0185	0.0212
0.0	0.0	0.0	-362.8818	1114.4308	NaN	NaN	1.3	0.8956	0.0247	0.0195	0.0205	0.0185	0.0211
0.0	0.0	0.0	758.1182	1450.4308	NaN	NaN	0.6567	0.8955	0.0247	0.0196	0.0205	0.0185	0.0213
0.0	0.0	0.0	-163.8818	2176.4308	NaN	NaN	1.0814	0.8955	0.0246	0.0197	0.0205	0.0183	0.0213
0.0	0.0	0.0	-1281.8818	4889.4308	NaN	NaN	1.3	0.8938	0.0252	0.0202	0.0207	0.0183	0.0217
0.0	0.0	0.0	-279.8818	1721.4308	NaN	NaN	1.1942	0.8954	0.0249	0.0198	0.0204	0.0182	0.0212
0.0	0.0	0.0	1672.1182	2039.4308	NaN	NaN	0.5495	0.8946	0.0252	0.02	0.0205	0.0183	0.0214
0.0	0.0	0.0	1078.1182	1072.4308	NaN	NaN	0.4987	0.8966	0.0246	0.0195	0.0202	0.0183	0.0209
0.0	0.0	0.0	2464.1182	2626.4308	NaN	NaN	0.5159	0.895	0.0251	0.0201	0.0203	0.0181	0.0214
0.0	0.0	0.0	659.1182	4189.4308	NaN	NaN	0.8641	0.8947	0.0255	0.0201	0.0203	0.0178	0.0215
0.0	0.0	0.0	769.1182	4182.4308	NaN	NaN	0.8447	0.8935	0.0258	0.0203	0.0207	0.0183	0.0214
0.0	0.0	0.0	-860.8818	1463.4308	NaN	NaN	1.3	0.8954	0.025	0.0196	0.0205	0.0187	0.0209
0.0	0.0	0.0	-645.8818	-738.5692	NaN	NaN	0.5335	0.8962	0.0246	0.0193	0.0204	0.0187	0.0207
0.0	0.0	0.0	-221.8818	4083.4308	NaN	NaN	1.0575	0.8953	0.0248	0.0197	0.0207	0.0187	0.0208
0.0	0.0	0.0	-1460.8818	2525.4308	NaN	NaN	1.3	0.8955	0.0248	0.0197	0.0207	0.0186	0.0207
0.0	0.0	0.0	-395.8818	2015.4308	NaN	NaN	1.2444	0.8954	0.0247	0.0199	0.0209	0.0184	0.0207
0.0	0.0	0.0	-968.8818	4174.4308	NaN	NaN	1.3	0.8946	0.025	0.0203	0.021	0.0182	0.0208
0.0	0.0	0.0	33.1182	3009.4308	NaN	NaN	0.9891	0.8944	0.0252	0.0205	0.021	0.0181	0.0209
0.0	0.0	0.0	-4.8818	2026.4308	NaN	NaN	1.0024	0.8957	0.0247	0.0201	0.0208	0.0181	0.0206
0.0	0.0	0.0	153.1182	2338.4308	NaN	NaN	0.9385	0.8949	0.0248	0.0204	0.0209	0.0181	0.0208
0.0	0.0	0.0	49.1182	4114.4308	NaN	NaN	0.9882	0.8935	0.0254	0.0206	0.0212	0.0182	0.021
0.0	0.0	0.0	-900.8818	1291.4308	NaN	NaN	1.3	0.897	0.0243	0.0196	0.0206	0.0183	0.0203
0.0	0.0	0.0	988.1182	3104.4308	NaN	NaN	0.7586	0.8948	0.0249	0.0201	0.0211	0.0184	0.0207
0.0	0.0	0.0	-1241.8818	29.4308	NaN	NaN	-0.0243	0.898	0.024	0.0191	0.0205	0.0183	0.0201
0.0	0.0	0.0	-413.8818	2909.4308	NaN	NaN	1.1658	0.8957	0.0246	0.0202	0.0208	0.018	0.0207
0.0	0.0	0.0	2296.1182	2234.4308	NaN	NaN	0.4932	0.8957	0.0251	0.0203	0.0205	0.0176	0.0208
0.0	0.0	0.0	1078.1182	1546.4308	NaN	NaN	0.5892	0.8962	0.025	0.0202	0.0203	0.0175	0.0208
0.0	0.0	0.0	967.1182	2244.4308	NaN	NaN	0.6989	0.8962	0.0249	0.0202	0.0203	0.0177	0.0207
0.0	0.0	0.0	996.1182	324.4308	NaN	NaN	0.2457	0.8966	0.0247	0.0201	0.0202	0.0178	0.0207
0.0	0.0	0.0	362.1182	2984.4308	NaN	NaN	0.8918	0.8959	0.0249	0.0202	0.0203	0.0178	0.0209
0.0	0.0	0.0	-1008.8818	3360.4308	NaN	NaN	1.3	0.8958	0.0249	0.0201	0.0204	0.018	0.0208
0.0	0.0	0.0	447.1182	1028.4308	NaN	NaN	0.697	0.8962	0.0247	0.0199	0.0204	0.0182	0.0207
0.0	0.0	0.0	-704.8818	3592.4308	NaN	NaN	1.2441	0.8949	0.0251	0.0202	0.0206	0.0182	0.021
0.0	0.0	0.0	-1054.8818	3394.4308	NaN	NaN	1.3	0.8957	0.0248	0.0201	0.0205	0.0182	0.0207
0.0	0.0	0.0	283.1182	3150.4308	NaN	NaN	0.9175	0.8943	0.0254	0.0206	0.0207	0.018	0.021
0.0	0.0	0.0	-1242.8818	3854.4308	NaN	NaN	1.3	0.8944	0.0254	0.0207	0.0207	0.018	0.0208
0.0	0.0	0.0	535.1182	2839.4308	NaN	NaN	0.8414	0.8939	0.0253	0.0207	0.021	0.0184	0.0207
0.0	0.0	0.0	510.1182	467.4308	NaN	NaN	0.4782	0.8958	0.0247	0.0201	0.0207	0.0184	0.0204
0.0	0.0	0.0	-2147.8818	1508.4308	NaN	NaN	-0.3	0.8959	0.0246	0.0201	0.0207	0.0184	0.0203
0.0	0.0	0.0	-124.8818	3403.4308	NaN	NaN	1.0381	0.8977	0.024	0.0198	0.0204	0.0181	0.02
0.0	0.0	0.0	-535.8818	5669.4308	NaN	NaN	1.1044	0.8958	0.0245	0.0205	0.0208	0.018	0.0204
0.0	0.0	0.0	-440.8818	1139.4308	NaN	NaN	1.3	0.8985	0.0238	0.0197	0.0203	0.0178	0.0198
0.0	0.0	0.0	-356.8818	5685.4308	NaN	NaN	1.067	0.8964	0.0244	0.0205	0.0207	0.0177	0.0203
0.0	0.0	0.0	-2143.8818	1714.4308	NaN	NaN	-0.3	0.8983	0.0239	0.0199	0.0203	0.0176	0.02
0.0	0.0	0.0	1428.1182	1039.4308	NaN	NaN	0.4212	0.8975	0.024	0.0204	0.0204	0.0174	0.0203
0.0	0.0	0.0	605.1182	4082.4308	NaN	NaN	0.8709	0.8966	0.0245	0.0208	0.0205	0.0172	0.0204
0.0	0.0	0.0	-586.8818	3054.4308	NaN	NaN	1.2378	0.896	0.0247	0.0207	0.0208	0.0174	0.0204
0.0	0.0	0.0	-1334.8818	2150.4308	NaN	NaN	1.3	0.898	0.024	0.0198	0.0206	0.0176	0.02
0.0	0.0	0.0	-987.8818	3302.4308	NaN	NaN	1.3	0.8968	0.0242	0.0202	0.0209	0.0176	0.0203
0.0	0.0	0.0	153.1182	3824.4308	NaN	NaN	0.9615	0.897	0.0243	0.0202	0.0208	0.0174	0.0203
0.0	0.0	0.0	181.1182	3320.4308	NaN	NaN	0.9483	0.8967	0.0243	0.0204	0.0208	0.0173	0.0204
0.0	0.0	0.0	4.1182	3058.4308	NaN	NaN	0.9987	0.8954	0.0249	0.0208	0.0211	0.0172	0.0206
0.0	0.0	0.0	-35.8818	2359.4308	NaN	NaN	1.0154	0.8961	0.0248	0.0205	0.021	0.0173	0.0204
0.0	0.0	0.0	53.1182	3502.4308	NaN	NaN	0.9851	0.8945	0.0252	0.0207	0.0215	0.0175	0.0206
0.0	0.0	0.0	-315.8818	1774.4308	NaN	NaN	1.2166	0.8976	0.0243	0.0198	0.021	0.0175	0.0199
0.0	0.0	0.0	-189.8818	2895.4308	NaN	NaN	1.0702	0.8957	0.0246	0.0204	0.0214	0.0176	0.0203
0.0	0.0	0.0	410.1182	4380.4308	NaN	NaN	0.9144	0.8946	0.0253	0.0207	0.0215	0.0173	0.0206
0.0	0.0	0.0	-2.8818	3470.4308	NaN	NaN	1.0008	0.8941	0.0254	0.0208	0.0217	0.0174	0.0206
0.0	0.0	0.0	-625.8818	4802.4308	NaN	NaN	1.1499	0.8941	0.0253	0.0206	0.0218	0.0177	0.0205
0.0	0.0	0.0	-716.8818	2354.4308	NaN	NaN	1.3	0.8944	0.0252	0.0203	0.0218	0.0179	0.0203
0.0	0.0	0.0	-1415.8818	2837.4308	NaN	NaN	1.3	0.8955	0.0249	0.0201	0.0217	0.0178	0.0201
0.0	0.0	0.0	74.1182	4714.4308	NaN	NaN	0.9845	0.8941	0.0254	0.0203	0.022	0.0181	0.0202
0.0	0.0	0.0	-2521.8818	1966.4308	NaN	NaN	-0.3	0.8987	0.024	0.019	0.0213	0.018	0.0191
0.0	0.0	0.0	623.1182	6237.4308	NaN	NaN	0.9092	0.8924	0.0256	0.0208	0.0227	0.0182	0.0204
0.0	0.0	0.0	-1575.8818	3168.4308	NaN	NaN	1.3	0.8978	0.0242	0.0192	0.0217	0.0179	0.0191
0.0	0.0	0.0	1050.1182	2272.4308	NaN	NaN	0.6839	0.8955	0.0247	0.0199	0.0221	0.0181	0.0197
0.0	0.0	0.0	1003.1182	-1557.5692	NaN	NaN	1.3	0.8986	0.0239	0.0189	0.0216	0.0181	0.019
0.0	0.0	0.0	-485.8818	3041.4308	NaN	NaN	1.1901	0.8954	0.0244	0.0199	0.0222	0.0182	0.0199
0.0	0.0	0.0	-1543.8818	5413.4308	NaN	NaN	1.3	0.8951	0.0249	0.0198	0.0222	0.0181	0.0198
0.0	0.0	0.0	-2139.8818	1497.4308	NaN	NaN	-0.3	0.8988	0.0239	0.0187	0.0215	0.0182	0.0189
0.0	0.0	0.0	-1110.8818	971.4308	NaN	NaN	-0.3	0.8981	0.0239	0.0189	0.0216	0.0184	0.0191
0.0	0.0	0.0	-244.8818	1761.4308	NaN	NaN	1.1615	0.8981	0.0238	0.019	0.0216	0.0183	0.0192
0.0	0.0	0.0	1201.1182	2013.4308	NaN	NaN	0.6263	0.8969	0.0241	0.0193	0.0217	0.0184	0.0195
0.0	0.0	0.0	-909.8818	2033.4308	NaN	NaN	1.3	0.8974	0.024	0.0191	0.0215	0.0185	0.0194
0.0	0.0	0.0	2397.1182	-201.5692	NaN	NaN	-0.0918	0.8977	0.0239	0.019	0.0214	0.0187	0.0193
0.0	0.0	0.0	1406.1182	1720.4308	NaN	NaN	0.5503	0.897	0.024	0.0191	0.0214	0.0189	0.0196
0.0	0.0	0.0	-997.8818	5085.4308	NaN	NaN	1.2441	0.8953	0.0244	0.0195	0.0216	0.0191	0.0201
0.0	0.0	0.0	-809.8818	1522.4308	NaN	NaN	1.3	0.8958	0.0244	0.0191	0.0215	0.0192	0.0199
0.0	0.0	0.0	533.1182	6029.4308	NaN	NaN	0.9188	0.8936	0.0249	0.0196	0.022	0.0195	0.0204
0.0	0.0	0.0	1440.1182	2036.4308	NaN	NaN	0.5858	0.8961	0.0245	0.0189	0.0214	0.0195	0.0197
0.0	0.0	0.0	-306.8818	294.4308	NaN	NaN	-0.3	0.8962	0.0242	0.0189	0.0214	0.0196	0.0197
0.0	0.0	0.0	765.1182	2986.4308	NaN	NaN	0.7961	0.8944	0.0245	0.0194	0.0218	0.0197	0.0202
0.0	0.0	0.0	-850.8818	3920.4308	NaN	NaN	1.2772	0.8939	0.0247	0.0195	0.0218	0.0197	0.0203
0.0	0.0	0.0	417.1182	2701.4308	NaN	NaN	0.8662	0.894	0.0247	0.0194	0.0217	0.0199	0.0203
0.0	0.0	0.0	-202.8818	-1086.5692	NaN	NaN	0.8427	0.8956	0.0243	0.0189	0.0213	0.0199	0.02
0.0	0.0	0.0	234.1182	-1387.5692	NaN	NaN	1.203	0.8955	0.0241	0.0191	0.0214	0.02	0.0201
0.0	0.0	0.0	-251.8818	644.4308	NaN	NaN	1.3	0.8958	0.0239	0.0191	0.0212	0.0199	0.0201
0.0	0.0	0.0	-367.8818	1512.4308	NaN	NaN	1.3	0.8959	0.0239	0.0192	0.0212	0.0197	0.0201
0.0	0.0	0.0	946.1182	4032.4308	NaN	NaN	0.81	0.8946	0.0243	0.0195	0.0213	0.0198	0.0205
0.0	0.0	0.0	-1230.8818	3053.4308	NaN	NaN	1.3	0.8952	0.0243	0.0192	0.0211	0.0198	0.0204
0.0	0.0	0.0	1077.1182	2768.4308	NaN	NaN	0.7199	0.8948	0.0245	0.0193	0.0211	0.0199	0.0205
0.0	0.0	0.0	-193.8818	2732.4308	NaN	NaN	1.0764	0.8953	0.0245	0.0191	0.0209	0.0199	0.0203
0.0	0.0	0.0	-1300.8818	237.4308	NaN	NaN	-0.2233	0.8949	0.0245	0.0191	0.0209	0.0201	0.0204
0.0	0.0	0.0	-69.8818	2717.4308	NaN	NaN	1.0264	0.894	0.0247	0.0193	0.0211	0.0202	0.0207
0.0	0.0	0.0	-435.8818	3089.4308	NaN	NaN	1.1643	0.894	0.0247	0.0193	0.0211	0.0202	0.0207
0.0	0.0	0.0	-985.8818	4013.4308	NaN	NaN	1.3	0.8942	0.0247	0.0193	0.021	0.0202	0.0207
0.0	0.0	0.0	-2946.8818	1691.4308	NaN	NaN	-0.3	0.8945	0.0246	0.0191	0.021	0.0202	0.0206
0.0	0.0	0.0	-34.8818	1954.4308	NaN	NaN	1.0182	0.8942	0.0246	0.0193	0.021	0.0202	0.0207
0.0	0.0	0.0	181.1182	4149.4308	NaN	NaN	0.9582	0.8943	0.0246	0.0193	0.021	0.0201	0.0207
0.0	0.0	0.0	-215.8818	2936.4308	NaN	NaN	1.0794	0.8943	0.0246	0.0193	0.021	0.02	0.0207
0.0	0.0	0.0	906.1182	1031.4308	NaN	NaN	0.5323	0.8942	0.0247	0.0193	0.021	0.0201	0.0207
0.0	0.0	0.0	-334.8818	2121.4308	NaN	NaN	1.1874	0.8944	0.0247	0.0192	0.021	0.0201	0.0206
0.0	0.0	0.0	64.1182	2018.4308	NaN	NaN	0.9692	0.8939	0.0248	0.0193	0.021	0.0202	0.0208
0.0	0.0	0.0	-288.8818	633.4308	NaN	NaN	1.3	0.8941	0.0248	0.0192	0.021	0.0202	0.0207
0.0	0.0	0.0	-405.8818	5994.4308	NaN	NaN	1.0726	0.8933	0.0249	0.0194	0.0211	0.0203	0.021
0.0	0.0	0.0	-718.8818	396.4308	NaN	NaN	-0.3	0.8936	0.025	0.0191	0.021	0.0205	0.0207
0.0	0.0	0.0	-426.8818	3262.4308	NaN	NaN	1.1505	0.8927	0.025	0.0194	0.0212	0.0206	0.0211
0.0	0.0	0.0	-563.8818	1042.4308	NaN	NaN	1.3	0.8929	0.025	0.0193	0.0212	0.0205	0.021
0.0	0.0	0.0	-598.8818	5072.4308	NaN	NaN	1.1339	0.8923	0.0251	0.0196	0.0213	0.0205	0.0212
0.0	0.0	0.0	-879.8818	1628.4308	NaN	NaN	1.3	0.8925	0.0252	0.0194	0.0212	0.0207	0.0211
0.0	0.0	0.0	-76.8818	1657.4308	NaN	NaN	1.0486	0.8924	0.0251	0.0195	0.0212	0.0207	0.0211
0.0	0.0	0.0	-1503.8818	2249.4308	NaN	NaN	1.3	0.8928	0.025	0.0194	0.0211	0.0206	0.0211
0.0	0.0	0.0	-494.8818	1625.4308	NaN	NaN	1.3	0.8929	0.0248	0.0195	0.0211	0.0205	0.0212
0.0	0.0	0.0	1701.1182	1498.4308	NaN	NaN	0.4683	0.893	0.0248	0.0195	0.0211	0.0205	0.0212
0.0	0.0	0.0	2570.1182	1098.4308	NaN	NaN	0.2994	0.8929	0.0249	0.0195	0.0211	0.0205	0.0212
0.0	0.0	0.0	1378.1182	-19.5692	NaN	NaN	-0.0144	0.8928	0.0251	0.0194	0.021	0.0206	0.0212
0.0	0.0	0.0	-530.8818	2011.4308	NaN	NaN	1.3	0.8923	0.0252	0.0194	0.021	0.0208	0.0213
0.0	0.0	0.0	-1420.8818	-17.5692	NaN	NaN	0.0122	0.892	0.0253	0.0193	0.021	0.021	0.0213
0.0	0.0	0.0	-1277.8818	4116.4308	NaN	NaN	1.3	0.8919	0.0253	0.0194	0.0211	0.021	0.0214
0.0	0.0	0.0	52.1182	2888.4308	NaN	NaN	0.9823	0.8918	0.0254	0.0195	0.021	0.0208	0.0214
0.0	0.0	0.0	1185.1182	3312.4308	NaN	NaN	0.7365	0.8921	0.0253	0.0195	0.021	0.0207	0.0215
0.0	0.0	0.0	1593.1182	2271.4308	NaN	NaN	0.5878	0.892	0.0255	0.0194	0.0209	0.0209	0.0213
0.0	0.0	0.0	94.1182	543.4308	NaN	NaN	0.8524	0.8911	0.0256	0.0195	0.0212	0.0212	0.0214
0.0	0.0	0.0	-221.8818	715.4308	NaN	NaN	1.3	0.8908	0.0255	0.0196	0.0213	0.0213	0.0215
0.0	0.0	0.0	-1482.8818	2820.4308	NaN	NaN	1.3	0.8905	0.0255	0.0196	0.0214	0.0214	0.0216
0.0	0.0	0.0	-609.8818	3114.4308	NaN	NaN	1.2435	0.8906	0.0254	0.0196	0.0215	0.0214	0.0215
0.0	0.0	0.0	-729.8818	-755.5692	NaN	NaN	0.5086	0.89	0.0254	0.0196	0.0217	0.0217	0.0216
0.0	0.0	0.0	-2380.8818	1348.4308	NaN	NaN	-0.3	0.8903	0.0253	0.0197	0.0216	0.0216	0.0215
0.0	0.0	0.0	723.1182	5312.4308	NaN	NaN	0.8802	0.8907	0.0253	0.0198	0.0214	0.0213	0.0215
0.0	0.0	0.0	-560.8818	563.4308	NaN	NaN	1.3	0.8909	0.0252	0.0196	0.0215	0.0213	0.0215
0.0	0.0	0.0	-755.8818	2879.4308	NaN	NaN	1.3	0.8906	0.0253	0.0197	0.0216	0.0214	0.0214
0.0	0.0	0.0	-646.8818	779.4308	NaN	NaN	1.3	0.8901	0.0253	0.0197	0.0218	0.0216	0.0215
0.0	0.0	0.0	-570.8818	743.4308	NaN	NaN	1.3	0.8899	0.0252	0.0198	0.0219	0.0217	0.0215
0.0	0.0	0.0	-285.8818	1905.4308	NaN	NaN	1.1765	0.8898	0.0252	0.0198	0.022	0.0217	0.0215
0.0	0.0	0.0	-1747.8818	679.4308	NaN	NaN	-0.3	0.8893	0.0252	0.0198	0.0223	0.0219	0.0215
0.0	0.0	0.0	759.1182	-214.5692	NaN	NaN	-0.3	0.8892	0.0253	0.0199	0.0222	0.0219	0.0216
0.0	0.0	0.0	-906.8818	1177.4308	NaN	NaN	1.3	0.8898	0.0251	0.0198	0.022	0.0217	0.0215
0.0	0.0	0.0	-720.8818	4686.4308	NaN	NaN	1.1818	0.8906	0.0251	0.0198	0.0217	0.0214	0.0214
0.0	0.0	0.0	-885.8818	815.4308	NaN	NaN	-0.3	0.8905	0.0251	0.0197	0.0217	0.0215	0.0215
0.0	0.0	0.0	-1207.8818	1990.4308	NaN	NaN	1.3	0.8906	0.0251	0.0198	0.0217	0.0214	0.0215
0.0	0.0	0.0	1070.1182	3970.4308	NaN	NaN	0.7877	0.891	0.0251	0.0198	0.0216	0.0212	0.0214
0.0	0.0	0.0	-923.8818	1525.4308	NaN	NaN	1.3	0.8907	0.0252	0.0197	0.0217	0.0213	0.0215
0.0	0.0	0.0	-1043.8818	-1706.5692	NaN	NaN	0.6205	0.8896	0.0252	0.0198	0.022	0.0217	0.0216
0.0	0.0	0.0	-436.8818	1803.4308	NaN	NaN	1.3	0.89	0.0251	0.0198	0.0219	0.0216	0.0216
0.0	0.0	0.0	-504.8818	1049.4308	NaN	NaN	1.3	0.8903	0.0252	0.0197	0.0217	0.0214	0.0215
0.0	0.0	0.0	-276.8818	1953.4308	NaN	NaN	1.1651	0.8913	0.0251	0.0196	0.0214	0.0211	0.0214
0.0	0.0	0.0	1573.1182	2326.4308	NaN	NaN	0.5966	0.8917	0.0251	0.0196	0.0213	0.021	0.0213
0.0	0.0	0.0	-490.8818	469.4308	NaN	NaN	-0.3	0.8916	0.0252	0.0195	0.0213	0.0211	0.0213
0.0	0.0	0.0	2868.1182	1960.4308	NaN	NaN	0.406	0.8916	0.0252	0.0196	0.0212	0.021	0.0214
0.0	0.0	0.0	-2335.8818	5649.4308	NaN	NaN	1.3	0.892	0.0252	0.0195	0.0211	0.0209	0.0213
0.0	0.0	0.0	-1167.8818	3340.4308	NaN	NaN	1.3	0.8916	0.0253	0.0194	0.0212	0.0211	0.0213
0.0	0.0	0.0	-1118.8818	3258.4308	NaN	NaN	1.3	0.8913	0.0253	0.0195	0.0213	0.0212	0.0214
0.0	0.0	0.0	-1479.8818	4201.4308	NaN	NaN	1.3	0.8912	0.0253	0.0196	0.0213	0.0211	0.0215
0.0	0.0	0.0	-1095.8818	6051.4308	NaN	NaN	1.2211	0.8916	0.0253	0.0195	0.0212	0.021	0.0214
0.0	0.0	0.0	-440.8818	-77.5692	NaN	NaN	0.1496	0.891	0.0253	0.0195	0.0215	0.0214	0.0214
0.0	0.0	0.0	-630.8818	553.4308	NaN	NaN	-0.3	0.8912	0.0252	0.0195	0.0214	0.0213	0.0213
0.0	0.0	0.0	-867.8818	1495.4308	NaN	NaN	1.3	0.8919	0.0251	0.0195	0.0212	0.0211	0.0213
0.0	0.0	0.0	-983.8818	6408.4308	NaN	NaN	1.1814	0.8929	0.0247	0.0195	0.0209	0.0207	0.0213
0.0	0.0	0.0	797.1182	2621.4308	NaN	NaN	0.7668	0.8925	0.025	0.0194	0.021	0.0209	0.0212
0.0	0.0	0.0	-602.8818	2031.4308	NaN	NaN	1.3	0.8922	0.0251	0.0194	0.0211	0.021	0.0211
0.0	0.0	0.0	-860.8818	3451.4308	NaN	NaN	1.3	0.8922	0.0251	0.0194	0.0212	0.0211	0.0211
0.0	0.0	0.0	-946.8818	1942.4308	NaN	NaN	1.3	0.892	0.025	0.0194	0.0213	0.0212	0.0212
0.0	0.0	0.0	284.1182	898.4308	NaN	NaN	0.7597	0.8918	0.025	0.0195	0.0212	0.0212	0.0212
0.0	0.0	0.0	-1181.8818	2940.4308	NaN	NaN	1.3	0.8921	0.025	0.0195	0.0212	0.021	0.0213
0.0	0.0	0.0	1701.1182	4529.4308	NaN	NaN	0.727	0.8926	0.0248	0.0196	0.0211	0.0208	0.0212
0.0	0.0	0.0	-235.8818	653.4308	NaN	NaN	1.3	0.8921	0.0251	0.0194	0.0211	0.021	0.0212
0.0	0.0	0.0	-69.8818	229.4308	NaN	NaN	1.3	0.8909	0.0253	0.0196	0.0215	0.0214	0.0214
0.0	0.0	0.0	-1308.8818	1720.4308	NaN	NaN	1.3	0.8908	0.0252	0.0196	0.0216	0.0214	0.0214
0.0	0.0	0.0	-2616.8818	3393.4308	NaN	NaN	1.3	0.891	0.0251	0.0197	0.0215	0.0213	0.0214
0.0	0.0	0.0	-1242.8818	-543.5692	NaN	NaN	0.3043	0.8903	0.0251	0.0198	0.0218	0.0216	0.0215
0.0	0.0	0.0	1598.1182	2467.4308	NaN	NaN	0.6069	0.8909	0.025	0.0197	0.0216	0.0214	0.0213
0.0	0.0	0.0	-260.8818	-2481.5692	NaN	NaN	0.9049	0.8905	0.0251	0.0197	0.0217	0.0216	0.0214
0.0	0.0	0.0	-2245.8818	4864.4308	NaN	NaN	1.3	0.8915	0.0249	0.0197	0.0214	0.0213	0.0212
0.0	0.0	0.0	1462.1182	754.4308	NaN	NaN	0.3404	0.8923	0.0248	0.0196	0.0212	0.021	0.0211
0.0	0.0	0.0	505.1182	2037.4308	NaN	NaN	0.8013	0.8924	0.0247	0.0197	0.0211	0.0209	0.0211
0.0	0.0	0.0	1961.1182	3284.4308	NaN	NaN	0.6261	0.8923	0.0249	0.0197	0.0211	0.0209	0.0211
0.0	0.0	0.0	-182.8818	1231.4308	NaN	NaN	1.1744	0.8919	0.0252	0.0195	0.0211	0.0211	0.0211
0.0	0.0	0.0	45.1182	1875.4308	NaN	NaN	0.9765	0.8904	0.0256	0.0197	0.0215	0.0216	0.0213
0.0	0.0	0.0	-455.8818	2978.4308	NaN	NaN	1.1807	0.89	0.0256	0.0197	0.0216	0.0217	0.0214
0.0	0.0	0.0	-1158.8818	3027.4308	NaN	NaN	1.3	0.8895	0.0257	0.0198	0.0218	0.0218	0.0215
0.0	0.0	0.0	-1225.8818	1083.4308	NaN	NaN	-0.3	0.8892	0.0257	0.0198	0.0219	0.0219	0.0215
0.0	0.0	0.0	-306.8818	2131.4308	NaN	NaN	1.1682	0.8893	0.0257	0.0198	0.0219	0.0218	0.0215
0.0	0.0	0.0	-90.8818	135.4308	NaN	NaN	1.3	0.8889	0.0257	0.0199	0.022	0.0219	0.0216
0.0	0.0	0.0	-1175.8818	142.4308	NaN	NaN	-0.1378	0.8892	0.0256	0.0199	0.0219	0.0219	0.0216
0.0	0.0	0.0	822.1182	1799.4308	NaN	NaN	0.6864	0.8895	0.0256	0.0198	0.0217	0.0217	0.0217
0.0	0.0	0.0	130.1182	992.4308	NaN	NaN	0.8841	0.8895	0.0256	0.0198	0.0216	0.0217	0.0217
0.0	0.0	0.0	-1639.8818	2294.4308	NaN	NaN	1.3	0.8897	0.0256	0.0198	0.0216	0.0216	0.0217
0.0	0.0	0.0	2260.1182	1278.4308	NaN	NaN	0.3613	0.8898	0.0256	0.0198	0.0215	0.0216	0.0217
0.0	0.0	0.0	-1966.8818	2603.4308	NaN	NaN	1.3	0.8896	0.0257	0.0197	0.0216	0.0217	0.0217
0.0	0.0	0.0	-1674.8818	1105.4308	NaN	NaN	-0.3	0.8893	0.0257	0.0197	0.0217	0.0218	0.0218
0.0	0.0	0.0	-1107.8818	566.4308	NaN	NaN	-0.3	0.8893	0.0256	0.0197	0.0217	0.0218	0.0218
0.0	0.0	0.0	732.1182	3239.4308	NaN	NaN	0.8157	0.8893	0.0257	0.0198	0.0217	0.0217	0.0219
0.0	0.0	0.0	235.1182	1978.4308	NaN	NaN	0.8938	0.8897	0.0256	0.0197	0.0216	0.0215	0.0218
0.0	0.0	0.0	366.1182	-234.5692	NaN	NaN	-0.3	0.8897	0.0256	0.0197	0.0216	0.0215	0.0218
0.0	0.0	0.0	77.1182	3793.4308	NaN	NaN	0.9801	0.89	0.0255	0.0197	0.0215	0.0213	0.022
0.0	0.0	0.0	1301.1182	347.4308	NaN	NaN	0.2107	0.8904	0.0255	0.0196	0.0214	0.0212	0.022
0.0	0.0	0.0	85.1182	1017.4308	NaN	NaN	0.9228	0.8905	0.0255	0.0195	0.0213	0.0212	0.022
0.0	0.0	0.0	273.1182	2082.4308	NaN	NaN	0.8841	0.8906	0.0255	0.0194	0.0213	0.0212	0.0219
0.0	0.0	0.0	-1201.8818	1283.4308	NaN	NaN	1.3	0.8908	0.0256	0.0194	0.0213	0.0212	0.0218
0.0	0.0	0.0	-747.8818	2149.4308	NaN	NaN	1.3	0.8908	0.0255	0.0194	0.0212	0.0212	0.0219
0.0	0.0	0.0	497.1182	2170.4308	NaN	NaN	0.8136	0.8909	0.0254	0.0194	0.0211	0.0211	0.0221
0.0	0.0	0.0	169.1182	2645.4308	NaN	NaN	0.9399	0.8909	0.0254	0.0194	0.0211	0.0211	0.0222
0.0	0.0	0.0	-888.8818	1009.4308	NaN	NaN	1.3	0.8911	0.0254	0.0194	0.021	0.021	0.0221
0.0	0.0	0.0	445.1182	2468.4308	NaN	NaN	0.8472	0.8911	0.0254	0.0194	0.021	0.021	0.0221
0.0	0.0	0.0	-501.8818	528.4308	NaN	NaN	1.3	0.8914	0.0254	0.0192	0.021	0.021	0.0219
0.0	0.0	0.0	-1468.8818	2721.4308	NaN	NaN	1.3	0.8915	0.0253	0.0193	0.021	0.0209	0.022
0.0	0.0	0.0	-1111.8818	5113.4308	NaN	NaN	1.2779	0.8916	0.0253	0.0193	0.021	0.0209	0.022
0.0	0.0	0.0	12.1182	1372.4308	NaN	NaN	0.9912	0.892	0.0252	0.0193	0.021	0.0207	0.0218
0.0	0.0	0.0	-1473.8818	6286.4308	NaN	NaN	1.3	0.892	0.0252	0.0194	0.021	0.0206	0.0218
0.0	0.0	0.0	-1162.8818	-817.5692	NaN	NaN	0.4128	0.8923	0.0252	0.019	0.021	0.021	0.0214
0.0	0.0	0.0	1213.1182	306.4308	NaN	NaN	0.2017	0.892	0.0252	0.0192	0.0211	0.0211	0.0215
0.0	0.0	0.0	-1128.8818	-10.5692	NaN	NaN	0.0093	0.8927	0.025	0.0191	0.0209	0.021	0.0214
0.0	0.0	0.0	-268.8818	2297.4308	NaN	NaN	1.1325	0.8933	0.0247	0.0193	0.0208	0.0205	0.0214
0.0	0.0	0.0	-1698.8818	4875.4308	NaN	NaN	1.3	0.8941	0.0245	0.0194	0.0206	0.0199	0.0215
0.0	0.0	0.0	-552.8818	2425.4308	NaN	NaN	1.2953	0.8945	0.0244	0.0194	0.0205	0.0197	0.0215
0.0	0.0	0.0	52.1182	5680.4308	NaN	NaN	0.9909	0.8944	0.0246	0.0194	0.0205	0.0197	0.0214
0.0	0.0	0.0	-2.8818	2934.4308	NaN	NaN	1.001	0.8948	0.0247	0.0191	0.0204	0.0198	0.0212
0.0	0.0	0.0	-2276.8818	2049.4308	NaN	NaN	-0.3	0.8951	0.0246	0.0188	0.0205	0.02	0.0209
0.0	0.0	0.0	-858.8818	2552.4308	NaN	NaN	1.3	0.8955	0.0244	0.0189	0.0204	0.0197	0.0209
0.0	0.0	0.0	-805.8818	2032.4308	NaN	NaN	1.3	0.8959	0.0243	0.0192	0.0203	0.0193	0.0211
0.0	0.0	0.0	2362.1182	956.4308	NaN	NaN	0.2882	0.8956	0.0243	0.0194	0.0202	0.0192	0.0213
0.0	0.0	0.0	-740.8818	3637.4308	NaN	NaN	1.2558	0.8957	0.0244	0.0193	0.0203	0.0193	0.0211
0.0	0.0	0.0	-1541.8818	395.4308	NaN	NaN	-0.3	0.8962	0.0244	0.0189	0.0202	0.0195	0.0208
0.0	0.0	0.0	-1813.8818	1670.4308	NaN	NaN	-0.3	0.8971	0.024	0.0189	0.02	0.0193	0.0207
0.0	0.0	0.0	19.1182	3390.4308	NaN	NaN	0.9944	0.8976	0.0237	0.0192	0.0199	0.0188	0.0208
0.0	0.0	0.0	1106.1182	2972.4308	NaN	NaN	0.7288	0.8964	0.0239	0.0199	0.0199	0.0184	0.0215
0.0	0.0	0.0	-251.8818	2249.4308	NaN	NaN	1.1261	0.8976	0.0237	0.0198	0.0196	0.0179	0.0215
0.0	0.0	0.0	1820.1182	5861.4308	NaN	NaN	0.7631	0.895	0.0249	0.0205	0.0198	0.0177	0.0221
0.0	0.0	0.0	1103.1182	2450.4308	NaN	NaN	0.6896	0.8956	0.0245	0.02	0.02	0.0185	0.0214
0.0	0.0	0.0	-1354.8818	2066.4308	NaN	NaN	1.3	0.897	0.0239	0.0196	0.0198	0.0187	0.021
0.0	0.0	0.0	-818.8818	3672.4308	NaN	NaN	1.287	0.8962	0.0241	0.0199	0.02	0.0185	0.0213
0.0	0.0	0.0	-579.8818	4885.4308	NaN	NaN	1.1347	0.8953	0.0247	0.0203	0.02	0.0181	0.0216
0.0	0.0	0.0	1824.1182	3725.4308	NaN	NaN	0.6713	0.8943	0.025	0.0205	0.0203	0.0184	0.0214
0.0	0.0	0.0	1037.1182	2143.4308	NaN	NaN	0.6739	0.8949	0.0247	0.0202	0.0204	0.0187	0.0211
0.0	0.0	0.0	1039.1182	927.4308	NaN	NaN	0.4716	0.8948	0.0247	0.0202	0.0204	0.0186	0.0212
0.0	0.0	0.0	-1180.8818	5338.4308	NaN	NaN	1.284	0.895	0.0249	0.0205	0.0202	0.0181	0.0214
0.0	0.0	0.0	-842.8818	3639.4308	NaN	NaN	1.3	0.8937	0.0254	0.0209	0.0205	0.018	0.0216
0.0	0.0	0.0	-744.8818	924.4308	NaN	NaN	1.3	0.8943	0.0248	0.0205	0.0207	0.0185	0.0211
0.0	0.0	0.0	1243.1182	2034.4308	NaN	NaN	0.6207	0.8949	0.0247	0.0201	0.0207	0.0186	0.0209
0.0	0.0	0.0	-1234.8818	1125.4308	NaN	NaN	-0.3	0.8967	0.0242	0.0195	0.0204	0.0188	0.0204
0.0	0.0	0.0	-1227.8818	1251.4308	NaN	NaN	1.3	0.8963	0.0241	0.0198	0.0205	0.0185	0.0208
0.0	0.0	0.0	-1255.8818	3183.4308	NaN	NaN	1.3	0.8958	0.0243	0.0202	0.0206	0.018	0.021
0.0	0.0	0.0	-932.8818	2817.4308	NaN	NaN	1.3	0.8953	0.0246	0.0205	0.0206	0.0178	0.0212
0.0	0.0	0.0	1720.1182	1332.4308	NaN	NaN	0.4365	0.8961	0.0246	0.0205	0.0203	0.0174	0.0212
0.0	0.0	0.0	253.1182	5695.4308	NaN	NaN	0.9574	0.894	0.0256	0.0211	0.0206	0.0172	0.0216
0.0	0.0	0.0	-1347.8818	3458.4308	NaN	NaN	1.3	0.8947	0.0251	0.0205	0.0207	0.018	0.0211
0.0	0.0	0.0	185.1182	1214.4308	NaN	NaN	0.8677	0.8968	0.0242	0.0198	0.0204	0.0183	0.0206
0.0	0.0	0.0	1501.1182	676.4308	NaN	NaN	0.3106	0.8974	0.0239	0.0196	0.0204	0.0183	0.0204
0.0	0.0	0.0	1708.1182	4421.4308	NaN	NaN	0.7213	0.8939	0.0251	0.0206	0.0211	0.0182	0.0211
0.0	0.0	0.0	46.1182	1252.4308	NaN	NaN	0.9645	0.897	0.0243	0.0195	0.0207	0.0184	0.0201
0.0	0.0	0.0	-877.8818	-320.5692	NaN	NaN	0.2675	0.8974	0.024	0.0193	0.0207	0.0186	0.02
0.0	0.0	0.0	2111.1182	1210.4308	NaN	NaN	0.3644	0.8959	0.0244	0.0198	0.021	0.0184	0.0204
0.0	0.0	0.0	797.1182	3008.4308	NaN	NaN	0.7905	0.8942	0.025	0.0203	0.0213	0.0183	0.0209
0.0	0.0	0.0	1382.1182	2061.4308	NaN	NaN	0.5986	0.8943	0.0251	0.0201	0.0213	0.0184	0.0208
0.0	0.0	0.0	-413.8818	1838.4308	NaN	NaN	1.2905	0.8951	0.0249	0.0196	0.0212	0.0186	0.0205
0.0	0.0	0.0	-475.8818	1302.4308	NaN	NaN	1.3	0.8956	0.0247	0.0194	0.0212	0.0187	0.0203
0.0	0.0	0.0	-2147.8818	4668.4308	NaN	NaN	1.3	0.896	0.0246	0.0192	0.0211	0.0189	0.0203
0.0	0.0	0.0	240.1182	952.4308	NaN	NaN	0.7987	0.8967	0.0243	0.019	0.021	0.0189	0.0201
0.0	0.0	0.0	1859.1182	4694.4308	NaN	NaN	0.7163	0.894	0.0251	0.0198	0.0215	0.0189	0.0208
0.0	0.0	0.0	-1243.8818	4543.4308	NaN	NaN	1.3	0.8952	0.0249	0.0193	0.0213	0.019	0.0204
0.0	0.0	0.0	-564.8818	4234.4308	NaN	NaN	1.1539	0.8949	0.025	0.0192	0.0214	0.0192	0.0204
0.0	0.0	0.0	-1203.8818	1104.4308	NaN	NaN	-0.3	0.8958	0.0247	0.0187	0.0214	0.0194	0.0201
0.0	0.0	0.0	-519.8818	2750.4308	NaN	NaN	1.2331	0.8956	0.0246	0.0189	0.0215	0.0193	0.0201
0.0	0.0	0.0	115.1182	3411.4308	NaN	NaN	0.9674	0.8956	0.0246	0.0188	0.0216	0.0193	0.0201
0.0	0.0	0.0	-1626.8818	-139.5692	NaN	NaN	0.079	0.897	0.0241	0.0185	0.0214	0.0193	0.0197
0.0	0.0	0.0	-83.8818	4626.4308	NaN	NaN	1.0185	0.8954	0.0244	0.019	0.0217	0.0193	0.0201
0.0	0.0	0.0	167.1182	2768.4308	NaN	NaN	0.9431	0.8968	0.0241	0.0187	0.0214	0.0193	0.0198
0.0	0.0	0.0	507.1182	2023.4308	NaN	NaN	0.7996	0.8969	0.0239	0.0186	0.0213	0.0195	0.0198
0.0	0.0	0.0	-167.8818	574.4308	NaN	NaN	1.3	0.8972	0.0237	0.0186	0.0212	0.0195	0.0198
0.0	0.0	0.0	195.1182	1533.4308	NaN	NaN	0.8871	0.8966	0.0239	0.0188	0.0212	0.0194	0.02
0.0	0.0	0.0	57.1182	3292.4308	NaN	NaN	0.9829	0.8969	0.024	0.0187	0.021	0.0194	0.02
0.0	0.0	0.0	2216.1182	2388.4308	NaN	NaN	0.5187	0.8967	0.0241	0.0187	0.021	0.0195	0.0201
0.0	0.0	0.0	-34.8818	2362.4308	NaN	NaN	1.015	0.8963	0.0243	0.0186	0.021	0.0197	0.0202
0.0	0.0	0.0	-2149.8818	5365.4308	NaN	NaN	1.3	0.8957	0.0243	0.0188	0.021	0.0196	0.0205
0.0	0.0	0.0	339.1182	6887.4308	NaN	NaN	0.9531	0.8952	0.0246	0.0188	0.021	0.0198	0.0206
0.0	0.0	0.0	-1043.8818	399.4308	NaN	NaN	-0.3	0.8947	0.0248	0.0186	0.0211	0.0203	0.0205
0.0	0.0	0.0	-1556.8818	3180.4308	NaN	NaN	1.3	0.8938	0.0248	0.0189	0.0214	0.0206	0.0206
0.0	0.0	0.0	-1069.8818	1509.4308	NaN	NaN	1.3	0.8934	0.0247	0.019	0.0214	0.0207	0.0207
0.0	0.0	0.0	-2140.8818	2089.4308	NaN	NaN	-0.3	0.8934	0.0245	0.0191	0.0214	0.0208	0.0208
0.0	0.0	0.0	-620.8818	1494.4308	NaN	NaN	1.3	0.8935	0.0244	0.0192	0.0213	0.0207	0.0208
0.0	0.0	0.0	638.1182	2328.4308	NaN	NaN	0.7849	0.8942	0.0242	0.0192	0.0212	0.0204	0.0207
0.0	0.0	0.0	-269.8818	4771.4308	NaN	NaN	1.06	0.8947	0.0243	0.0191	0.021	0.0202	0.0206
0.0	0.0	0.0	-440.8818	1017.4308	NaN	NaN	1.3	0.8946	0.0244	0.019	0.021	0.0205	0.0206
0.0	0.0	0.0	-1334.8818	1672.4308	NaN	NaN	1.3	0.8937	0.0245	0.0191	0.0211	0.0207	0.0208
0.0	0.0	0.0	-682.8818	3111.4308	NaN	NaN	1.2812	0.894	0.0245	0.0191	0.021	0.0205	0.0208
0.0	0.0	0.0	-1404.8818	6287.4308	NaN	NaN	1.2877	0.8943	0.0246	0.0191	0.0209	0.0204	0.0208
0.0	0.0	0.0	66.1182	2548.4308	NaN	NaN	0.9747	0.8937	0.0247	0.0191	0.021	0.0206	0.0208
0.0	0.0	0.0	-158.8818	1246.4308	NaN	NaN	1.1461	0.8928	0.0249	0.0193	0.0213	0.0209	0.0209
0.0	0.0	0.0	-1789.8818	2881.4308	NaN	NaN	1.3	0.8919	0.025	0.0194	0.0215	0.0211	0.021
0.0	0.0	0.0	-1500.8818	4665.4308	NaN	NaN	1.3	0.892	0.025	0.0195	0.0215	0.0211	0.021
0.0	0.0	0.0	-1457.8818	1835.4308	NaN	NaN	1.3	0.8914	0.025	0.0196	0.0217	0.0213	0.0211
0.0	0.0	0.0	-600.8818	205.4308	NaN	NaN	-0.3	0.8911	0.0249	0.0196	0.0218	0.0214	0.0211
0.0	0.0	0.0	308.1182	957.4308	NaN	NaN	0.7565	0.8914	0.0249	0.0196	0.0218	0.0213	0.021
0.0	0.0	0.0	-790.8818	1656.4308	NaN	NaN	1.3	0.8913	0.0249	0.0196	0.0218	0.0213	0.0211
0.0	0.0	0.0	-1077.8818	2591.4308	NaN	NaN	1.3	0.8912	0.0249	0.0196	0.0217	0.0214	0.0211
0.0	0.0	0.0	-1768.8818	2089.4308	NaN	NaN	1.3	0.8909	0.0251	0.0197	0.0218	0.0215	0.0211
0.0	0.0	0.0	-2585.8818	3915.4308	NaN	NaN	1.3	0.8908	0.0252	0.0197	0.0217	0.0214	0.0212
0.0	0.0	0.0	99.1182	3189.4308	NaN	NaN	0.9699	0.8905	0.0253	0.0197	0.0218	0.0215	0.0212
0.0	0.0	0.0	-577.8818	221.4308	NaN	NaN	-0.3	0.8894	0.0254	0.0199	0.0221	0.0218	0.0214
0.0	0.0	0.0	9.1182	432.4308	NaN	NaN	0.9793	0.8888	0.0255	0.02	0.0223	0.0219	0.0215
0.0	0.0	0.0	-1724.8818	2023.4308	NaN	NaN	1.3	0.8884	0.0255	0.0201	0.0224	0.0221	0.0216
0.0	0.0	0.0	-1780.8818	3005.4308	NaN	NaN	1.3	0.8885	0.0255	0.0201	0.0223	0.0221	0.0215
0.0	0.0	0.0	-1429.8818	2419.4308	NaN	NaN	1.3	0.8884	0.0255	0.0202	0.0223	0.0221	0.0216
0.0	0.0	0.0	-612.8818	3024.4308	NaN	NaN	1.2541	0.8881	0.0255	0.0203	0.0223	0.0221	0.0216
0.0	0.0	0.0	-969.8818	205.4308	NaN	NaN	-0.2687	0.8869	0.0256	0.0205	0.0227	0.0224	0.0219
0.0	0.0	0.0	1241.1182	252.4308	NaN	NaN	0.169	0.8871	0.0255	0.0205	0.0226	0.0224	0.0218
0.0	0.0	0.0	-1770.8818	1813.4308	NaN	NaN	1.3	0.8876	0.0255	0.0205	0.0224	0.0223	0.0218
0.0	0.0	0.0	-1346.8818	4984.4308	NaN	NaN	1.3	0.8889	0.0253	0.0203	0.022	0.0219	0.0216
0.0	0.0	0.0	-471.8818	1928.4308	NaN	NaN	1.3	0.8882	0.0254	0.0204	0.0222	0.0221	0.0217
0.0	0.0	0.0	155.1182	3169.4308	NaN	NaN	0.9533	0.8879	0.0254	0.0204	0.0223	0.0221	0.0218
0.0	0.0	0.0	-202.8818	1328.4308	NaN	NaN	1.1803	0.8871	0.0255	0.0205	0.0225	0.0224	0.0219
0.0	0.0	0.0	-2132.8818	3691.4308	NaN	NaN	1.3	0.887	0.0255	0.0205	0.0227	0.0225	0.0219
0.0	0.0	0.0	-813.8818	1096.4308	NaN	NaN	1.3	0.8866	0.0254	0.0205	0.0229	0.0226	0.0219
0.0	0.0	0.0	284.1182	-395.5692	NaN	NaN	1.3	0.8867	0.0253	0.0205	0.023	0.0226	0.0219
0.0	0.0	0.0	-642.8818	751.4308	NaN	NaN	1.3	0.8865	0.0254	0.0206	0.0231	0.0226	0.0219
0.0	0.0	0.0	-1427.8818	3700.4308	NaN	NaN	1.3	0.8872	0.0253	0.0205	0.0228	0.0225	0.0218
0.0	0.0	0.0	-1930.8818	1328.4308	NaN	NaN	-0.3	0.8871	0.0252	0.0205	0.0228	0.0225	0.0219
0.0	0.0	0.0	504.1182	2553.4308	NaN	NaN	0.8351	0.8875	0.0251	0.0205	0.0227	0.0223	0.0218
0.0	0.0	0.0	-934.8818	2389.4308	NaN	NaN	1.3	0.8876	0.0251	0.0204	0.0228	0.0223	0.0218
0.0	0.0	0.0	-373.8818	521.4308	NaN	NaN	1.3	0.8876	0.0251	0.0204	0.0229	0.0223	0.0219
0.0	0.0	0.0	-1081.8818	2097.4308	NaN	NaN	1.3	0.8878	0.025	0.0203	0.0229	0.0222	0.0218
0.0	0.0	0.0	-258.8818	2300.4308	NaN	NaN	1.1268	0.8881	0.0249	0.0203	0.0228	0.0221	0.0218
0.0	0.0	0.0	-1928.8818	-449.5692	NaN	NaN	0.189	0.8877	0.0249	0.0203	0.023	0.0222	0.0219
0.0	0.0	0.0	300.1182	2558.4308	NaN	NaN	0.895	0.8885	0.0248	0.0202	0.0227	0.0221	0.0218
0.0	0.0	0.0	48.1182	3199.4308	NaN	NaN	0.9852	0.8886	0.0248	0.0202	0.0226	0.022	0.0218
0.0	0.0	0.0	-659.8818	1869.4308	NaN	NaN	1.3	0.8884	0.0249	0.0202	0.0227	0.0221	0.0219
0.0	0.0	0.0	-617.8818	2999.4308	NaN	NaN	1.2594	0.8885	0.0249	0.0202	0.0226	0.022	0.0219
0.0	0.0	0.0	-307.8818	752.4308	NaN	NaN	1.3	0.8883	0.0249	0.0202	0.0226	0.022	0.022
0.0	0.0	0.0	961.1182	2377.4308	NaN	NaN	0.7121	0.8885	0.0249	0.0202	0.0224	0.0219	0.022
0.0	0.0	0.0	355.1182	2216.4308	NaN	NaN	0.8619	0.8885	0.0249	0.0201	0.0225	0.0219	0.022
0.0	0.0	0.0	-763.8818	1186.4308	NaN	NaN	1.3	0.8882	0.025	0.0202	0.0225	0.022	0.0221
0.0	0.0	0.0	-347.8818	3532.4308	NaN	NaN	1.1092	0.8883	0.025	0.0202	0.0225	0.0219	0.0222
0.0	0.0	0.0	-126.8818	710.4308	NaN	NaN	1.2174	0.8884	0.025	0.0201	0.0226	0.0218	0.0221
0.0	0.0	0.0	-1257.8818	1531.4308	NaN	NaN	1.3	0.8882	0.025	0.0202	0.0227	0.0218	0.0222
0.0	0.0	0.0	513.1182	206.4308	NaN	NaN	0.2869	0.8883	0.025	0.0202	0.0226	0.0218	0.0222
0.0	0.0	0.0	352.1182	1428.4308	NaN	NaN	0.8022	0.8885	0.0249	0.0202	0.0225	0.0217	0.0222
0.0	0.0	0.0	-1623.8818	3384.4308	NaN	NaN	1.3	0.889	0.0249	0.0201	0.0223	0.0215	0.0222
0.0	0.0	0.0	-1640.8818	-168.5692	NaN	NaN	0.0932	0.8892	0.0248	0.0201	0.0223	0.0215	0.0222
0.0	0.0	0.0	-1087.8818	5588.4308	NaN	NaN	1.2417	0.8893	0.025	0.0202	0.022	0.0213	0.0223
0.0	0.0	0.0	-1158.8818	3950.4308	NaN	NaN	1.3	0.8897	0.025	0.0201	0.0219	0.0211	0.0223
0.0	0.0	0.0	205.1182	1940.4308	NaN	NaN	0.9044	0.8897	0.0249	0.0201	0.022	0.0211	0.0222
0.0	0.0	0.0	23.1182	-438.5692	NaN	NaN	1.0556	0.8894	0.0248	0.02	0.0222	0.0213	0.0222
0.0	0.0	0.0	1117.1182	1718.4308	NaN	NaN	0.606	0.8896	0.0248	0.0201	0.0221	0.0212	0.0222
0.0	0.0	0.0	-1838.8818	2017.4308	NaN	NaN	1.3	0.8896	0.0248	0.02	0.0221	0.0212	0.0222
0.0	0.0	0.0	144.1182	3806.4308	NaN	NaN	0.9635	0.8897	0.0249	0.0201	0.022	0.0211	0.0223
0.0	0.0	0.0	1514.1182	2185.4308	NaN	NaN	0.5907	0.8899	0.0249	0.02	0.0219	0.021	0.0223
0.0	0.0	0.0	-1229.8818	2437.4308	NaN	NaN	1.3	0.8899	0.0249	0.02	0.0218	0.021	0.0223
0.0	0.0	0.0	60.1182	1878.4308	NaN	NaN	0.969	0.8898	0.025	0.02	0.0219	0.021	0.0224
0.0	0.0	0.0	-1070.8818	3784.4308	NaN	NaN	1.3	0.8899	0.0251	0.02	0.0217	0.0209	0.0224
0.0	0.0	0.0	-1210.8818	3021.4308	NaN	NaN	1.3	0.8897	0.0251	0.02	0.0218	0.021	0.0224
0.0	0.0	0.0	-245.8818	4474.4308	NaN	NaN	1.0581	0.8899	0.0251	0.0199	0.0217	0.021	0.0224
0.0	0.0	0.0	-1171.8818	1422.4308	NaN	NaN	1.3	0.8895	0.0251	0.02	0.0219	0.0212	0.0225
0.0	0.0	0.0	691.1182	2527.4308	NaN	NaN	0.7853	0.8891	0.0252	0.0201	0.0218	0.0212	0.0225
0.0	0.0	0.0	520.1182	2680.4308	NaN	NaN	0.8375	0.8896	0.0253	0.02	0.0216	0.021	0.0225
0.0	0.0	0.0	-2916.8818	3952.4308	NaN	NaN	1.3	0.8899	0.0253	0.0199	0.0215	0.021	0.0225
0.0	0.0	0.0	145.1182	3124.4308	NaN	NaN	0.9556	0.8896	0.0254	0.0199	0.0215	0.0211	0.0225
0.0	0.0	0.0	-531.8818	2421.4308	NaN	NaN	1.2815	0.8897	0.0254	0.0198	0.0215	0.0211	0.0225
0.0	0.0	0.0	-1467.8818	2135.4308	NaN	NaN	1.3	0.8897	0.0254	0.0198	0.0215	0.0212	0.0225
0.0	0.0	0.0	1822.1182	2602.4308	NaN	NaN	0.5882	0.8903	0.0252	0.0197	0.0212	0.021	0.0225
0.0	0.0	0.0	81.1182	1904.4308	NaN	NaN	0.9591	0.8904	0.0253	0.0196	0.0211	0.021	0.0224
0.0	0.0	0.0	-1246.8818	1535.4308	NaN	NaN	1.3	0.8903	0.0254	0.0196	0.0212	0.0212	0.0223
0.0	0.0	0.0	-102.8818	4277.4308	NaN	NaN	1.0246	0.8901	0.0256	0.0196	0.0211	0.0212	0.0224
0.0	0.0	0.0	938.1182	-97.5692	NaN	NaN	-0.1161	0.8907	0.0256	0.0194	0.021	0.0212	0.0222
0.0	0.0	0.0	-1097.8818	2384.4308	NaN	NaN	1.3	0.8913	0.0254	0.0192	0.0209	0.0211	0.0221
0.0	0.0	0.0	-711.8818	3735.4308	NaN	NaN	1.2354	0.8913	0.0253	0.0192	0.0209	0.0211	0.0222
0.0	0.0	0.0	-1116.8818	1443.4308	NaN	NaN	1.3	0.8914	0.0252	0.0192	0.0208	0.0211	0.0223
0.0	0.0	0.0	53.1182	4867.4308	NaN	NaN	0.9892	0.8913	0.0253	0.0192	0.0209	0.0212	0.0221
0.0	0.0	0.0	-969.8818	843.4308	NaN	NaN	-0.3	0.8912	0.0255	0.019	0.0211	0.0215	0.0217
0.0	0.0	0.0	-528.8818	-4607.5692	NaN	NaN	0.897	0.8908	0.0254	0.0192	0.0213	0.0218	0.0216
0.0	0.0	0.0	-692.8818	2365.4308	NaN	NaN	1.3	0.8914	0.025	0.0193	0.021	0.0216	0.0218
0.0	0.0	0.0	838.1182	4211.4308	NaN	NaN	0.834	0.8928	0.0246	0.0195	0.0205	0.0209	0.0218
0.0	0.0	0.0	793.1182	4299.4308	NaN	NaN	0.8443	0.894	0.0243	0.0193	0.0201	0.0206	0.0217
0.0	0.0	0.0	-784.8818	2385.4308	NaN	NaN	1.3	0.8928	0.0246	0.0194	0.0204	0.021	0.0218
0.0	0.0	0.0	275.1182	2164.4308	NaN	NaN	0.8872	0.8923	0.0247	0.0194	0.0206	0.0211	0.0218
0.0	0.0	0.0	-1654.8818	1755.4308	NaN	NaN	1.3	0.8917	0.0248	0.0194	0.0208	0.0213	0.022
0.0	0.0	0.0	-499.8818	3647.4308	NaN	NaN	1.1588	0.8913	0.0248	0.0195	0.0209	0.0213	0.0221
0.0	0.0	0.0	-807.8818	1933.4308	NaN	NaN	1.3	0.8905	0.025	0.0196	0.0212	0.0215	0.0222
0.0	0.0	0.0	-683.8818	1478.4308	NaN	NaN	1.3	0.8899	0.0251	0.0197	0.0214	0.0215	0.0223
0.0	0.0	0.0	811.1182	1907.4308	NaN	NaN	0.7016	0.89	0.0251	0.0197	0.0215	0.0215	0.0223
0.0	0.0	0.0	710.1182	1269.4308	NaN	NaN	0.6413	0.8894	0.0252	0.0196	0.0218	0.0217	0.0222
0.0	0.0	0.0	-1789.8818	-319.5692	NaN	NaN	0.1515	0.8884	0.0255	0.0196	0.0222	0.0222	0.0222
0.0	0.0	0.0	-1794.8818	3823.4308	NaN	NaN	1.3	0.8896	0.0252	0.0196	0.0218	0.0218	0.0221
0.0	0.0	0.0	-1550.8818	1663.4308	NaN	NaN	1.3	0.8899	0.025	0.0196	0.0217	0.0217	0.022
0.0	0.0	0.0	-888.8818	1119.4308	NaN	NaN	1.3	0.8906	0.0249	0.0195	0.0215	0.0215	0.022
0.0	0.0	0.0	-674.8818	1604.4308	NaN	NaN	1.3	0.8911	0.0248	0.0195	0.0213	0.0213	0.0219
0.0	0.0	0.0	454.1182	2152.4308	NaN	NaN	0.8258	0.8919	0.0247	0.0194	0.0211	0.0211	0.0219
0.0	0.0	0.0	1673.1182	1441.4308	NaN	NaN	0.4628	0.8925	0.0245	0.0193	0.021	0.021	0.0219
0.0	0.0	0.0	2166.1182	732.4308	NaN	NaN	0.2527	0.8928	0.0244	0.0192	0.0209	0.0208	0.0219
0.0	0.0	0.0	-341.8818	5264.4308	NaN	NaN	1.0695	0.8926	0.0245	0.0193	0.0209	0.0208	0.0219
0.0	0.0	0.0	938.1182	2737.4308	NaN	NaN	0.7448	0.8936	0.0243	0.019	0.0208	0.0206	0.0217
0.0	0.0	0.0	943.1182	556.4308	NaN	NaN	0.3711	0.8912	0.025	0.0193	0.0212	0.0211	0.0221
0.0	0.0	0.0	-480.8818	262.4308	NaN	NaN	-0.3	0.8895	0.0255	0.0196	0.0216	0.0214	0.0224
0.0	0.0	0.0	-146.8818	3985.4308	NaN	NaN	1.0383	0.8889	0.0256	0.0198	0.0216	0.0213	0.0227
0.0	0.0	0.0	-52.8818	2676.4308	NaN	NaN	1.0202	0.8885	0.0257	0.0199	0.0217	0.0214	0.0229
0.0	0.0	0.0	-584.8818	3833.4308	NaN	NaN	1.18	0.8881	0.0258	0.02	0.0217	0.0214	0.023
0.0	0.0	0.0	-588.8818	515.4308	NaN	NaN	-0.3	0.8884	0.0257	0.02	0.0216	0.0213	0.0229
0.0	0.0	0.0	-81.8818	1978.4308	NaN	NaN	1.0432	0.8886	0.0256	0.02	0.0216	0.0213	0.0228
0.0	0.0	0.0	619.1182	1489.4308	NaN	NaN	0.7064	0.8892	0.0255	0.0199	0.0215	0.0212	0.0226
0.0	0.0	0.0	823.1182	-830.5692	NaN	NaN	1.3	0.8891	0.0256	0.0199	0.0216	0.0212	0.0225
0.0	0.0	0.0	374.1182	2709.4308	NaN	NaN	0.8787	0.8887	0.0256	0.0201	0.0218	0.0214	0.0225
0.0	0.0	0.0	585.1182	2880.4308	NaN	NaN	0.8312	0.8886	0.0254	0.0201	0.0218	0.0215	0.0225
0.0	0.0	0.0	202.1182	1961.4308	NaN	NaN	0.9066	0.8878	0.0255	0.0202	0.0221	0.0218	0.0225
0.0	0.0	0.0	-83.8818	2227.4308	NaN	NaN	1.0391	0.8836	0.0265	0.0209	0.023	0.0226	0.0233
0.0	0.0	0.0	2270.1182	1678.4308	NaN	NaN	0.4251	0.8806	0.0274	0.0215	0.0237	0.0231	0.0237
0.0	0.0	0.0	1248.1182	490.4308	NaN	NaN	0.2821	0.8652	0.0312	0.0237	0.0266	0.0261	0.0272
0.0	0.0	0.0	-1380.8818	-1561.5692	NaN	NaN	0.5307	0.8866	0.0255	0.0201	0.0236	0.023	0.0213
