# Supplementary material for: DeepFRET, a software for rapid and automated single-molecule FRET data classification using deep learning
Source: eLife. 2020 Nov 3;9:e60404. doi: 10.7554/eLife.60404 (PMC7609065; doi:10.7554/eLife.60404)
Supplement: Figure 4—source data 1. [file elife-60404-fig4-data1.zip › Figure 4-source data 1/Fig_S4a/Traces/traces_all_n294/Traces_Fig2d_4mMAc_mov1_combined_tif_pair37.txt]

Exported by DeepFRET
Date: 2020-08-26, 18:13
Video filename: None
FRET pair #37
Bleaches at 263
D-Dexc-bg	A-Dexc-bg	A-Aexc-bg	D-Dexc-rw	A-Dexc-rw	A-Aexc-rw	S	E	p_bleached	p_aggregated	p_noisy	p_scrambled	p_static	p_dynamic
0.0	0.0	0.0	37229.0913	7700.1437	NaN	NaN	0.1714	0.0647	0.3502	0.0452	0.119	0.3443	0.0766
0.0	0.0	0.0	30588.0913	8306.1437	NaN	NaN	0.2136	0.0625	0.4013	0.0391	0.1116	0.3127	0.0728
0.0	0.0	0.0	39039.0913	10218.1437	NaN	NaN	0.2074	0.0596	0.4615	0.0381	0.0989	0.273	0.0689
0.0	0.0	0.0	33499.0913	9050.1437	NaN	NaN	0.2127	0.0583	0.4732	0.0388	0.0988	0.2634	0.0675
0.0	0.0	0.0	33525.0913	9213.1437	NaN	NaN	0.2156	0.0607	0.4934	0.0379	0.0965	0.2432	0.0683
0.0	0.0	0.0	34426.0913	7991.1437	NaN	NaN	0.1884	0.0624	0.4748	0.0382	0.1	0.256	0.0686
0.0	0.0	0.0	33714.0913	10546.1437	NaN	NaN	0.2383	0.0649	0.4821	0.038	0.0996	0.2471	0.0682
0.0	0.0	0.0	33707.0913	14173.1437	NaN	NaN	0.296	0.0669	0.4764	0.0383	0.1015	0.2497	0.0672
0.0	0.0	0.0	36955.0913	9675.1437	NaN	NaN	0.2075	0.0675	0.4707	0.0384	0.1038	0.252	0.0676
0.0	0.0	0.0	32579.0913	10706.1437	NaN	NaN	0.2473	0.0703	0.4523	0.0387	0.1071	0.2652	0.0664
0.0	0.0	0.0	34727.0913	9961.1437	NaN	NaN	0.2229	0.0714	0.4399	0.0382	0.1109	0.2722	0.0675
0.0	0.0	0.0	34620.0913	11009.1437	NaN	NaN	0.2413	0.0739	0.4125	0.0383	0.1151	0.2938	0.0665
0.0	0.0	0.0	34168.0913	9393.1437	NaN	NaN	0.2156	0.075	0.4056	0.0375	0.1177	0.2964	0.0678
0.0	0.0	0.0	32779.0913	12536.1437	NaN	NaN	0.2766	0.0754	0.3885	0.0379	0.1175	0.3149	0.0657
0.0	0.0	0.0	33624.0913	9187.1437	NaN	NaN	0.2146	0.0736	0.3983	0.0373	0.1168	0.3075	0.0665
0.0	0.0	0.0	33487.0913	9455.1437	NaN	NaN	0.2202	0.0714	0.4065	0.0392	0.1159	0.3041	0.0629
0.0	0.0	0.0	33015.0913	11701.1437	NaN	NaN	0.2617	0.0693	0.4451	0.0393	0.1105	0.2756	0.0601
0.0	0.0	0.0	33379.0913	7156.1437	NaN	NaN	0.1765	0.0695	0.4291	0.0377	0.1146	0.2868	0.0623
0.0	0.0	0.0	24278.0913	17733.1437	NaN	NaN	0.4221	0.0702	0.41	0.0371	0.1161	0.3054	0.0612
0.0	0.0	0.0	33973.0913	7332.1437	NaN	NaN	0.1775	0.0718	0.4053	0.0361	0.1181	0.3053	0.0634
0.0	0.0	0.0	32890.0913	8980.1437	NaN	NaN	0.2145	0.073	0.3896	0.0365	0.1179	0.3207	0.0622
0.0	0.0	0.0	28543.0913	6481.1437	NaN	NaN	0.185	0.074	0.3927	0.0361	0.1181	0.3153	0.0637
0.0	0.0	0.0	31173.0913	8631.1437	NaN	NaN	0.2168	0.075	0.3833	0.0365	0.1189	0.3227	0.0635
0.0	0.0	0.0	31330.0913	10371.1437	NaN	NaN	0.2487	0.0764	0.3869	0.0363	0.1185	0.3173	0.0645
0.0	0.0	0.0	33218.0913	7931.1437	NaN	NaN	0.1927	0.0771	0.3845	0.0366	0.1183	0.3182	0.0654
0.0	0.0	0.0	29650.0913	9496.1437	NaN	NaN	0.2426	0.0766	0.3865	0.0373	0.1155	0.3193	0.0648
0.0	0.0	0.0	32922.0913	9200.1437	NaN	NaN	0.2184	0.0759	0.3938	0.0366	0.1166	0.3099	0.0672
0.0	0.0	0.0	27084.0913	11277.1437	NaN	NaN	0.294	0.0759	0.3872	0.0367	0.1157	0.3177	0.0667
0.0	0.0	0.0	31866.0913	12518.1437	NaN	NaN	0.282	0.0756	0.3909	0.0358	0.1183	0.3108	0.0687
0.0	0.0	0.0	28036.0913	7377.1437	NaN	NaN	0.2083	0.0773	0.3845	0.036	0.1184	0.3163	0.0675
0.0	0.0	0.0	34095.0913	10479.1437	NaN	NaN	0.2351	0.0759	0.3942	0.036	0.1168	0.3084	0.0686
0.0	0.0	0.0	34215.0913	7042.1437	NaN	NaN	0.1707	0.0773	0.392	0.0358	0.1189	0.3079	0.0681
0.0	0.0	0.0	25506.0913	8747.1437	NaN	NaN	0.2554	0.0779	0.3949	0.0359	0.1188	0.3054	0.0672
0.0	0.0	0.0	35482.0913	7493.1437	NaN	NaN	0.1744	0.0757	0.4041	0.0355	0.1188	0.2971	0.0688
0.0	0.0	0.0	26745.0913	9016.1437	NaN	NaN	0.2521	0.0743	0.4057	0.0361	0.1167	0.299	0.0682
0.0	0.0	0.0	31315.0913	5048.1437	NaN	NaN	0.1388	0.0736	0.4094	0.0353	0.118	0.2937	0.0701
0.0	0.0	0.0	29796.0913	10975.1437	NaN	NaN	0.2692	0.0723	0.3985	0.0361	0.1169	0.3071	0.0691
0.0	0.0	0.0	29658.0913	7665.1437	NaN	NaN	0.2054	0.072	0.4084	0.0356	0.1176	0.2959	0.0705
0.0	0.0	0.0	32597.0913	8490.1437	NaN	NaN	0.2066	0.072	0.3931	0.0355	0.1186	0.3107	0.0702
0.0	0.0	0.0	31654.0913	11656.1437	NaN	NaN	0.2691	0.0705	0.3946	0.0351	0.119	0.3094	0.0714
0.0	0.0	0.0	25552.0913	11788.1437	NaN	NaN	0.3157	0.0696	0.3901	0.0348	0.1194	0.3148	0.0712
0.0	0.0	0.0	28272.0913	10571.1437	NaN	NaN	0.2721	0.0694	0.3944	0.0344	0.1199	0.3098	0.0721
0.0	0.0	0.0	28729.0913	9647.1437	NaN	NaN	0.2514	0.0688	0.3993	0.0347	0.1187	0.3064	0.072
0.0	0.0	0.0	27486.0913	5874.1437	NaN	NaN	0.1761	0.0697	0.4123	0.0342	0.1179	0.2934	0.0725
0.0	0.0	0.0	25986.0913	10068.1437	NaN	NaN	0.2792	0.0699	0.4138	0.0342	0.1168	0.2931	0.0722
0.0	0.0	0.0	31635.0913	8340.1437	NaN	NaN	0.2086	0.0693	0.4251	0.0342	0.1158	0.2829	0.0728
0.0	0.0	0.0	33671.0913	11380.1437	NaN	NaN	0.2526	0.0704	0.4197	0.0341	0.117	0.2869	0.0719
0.0	0.0	0.0	32383.0913	13652.1437	NaN	NaN	0.2966	0.0707	0.4247	0.0338	0.1166	0.2825	0.0717
0.0	0.0	0.0	35246.0913	10711.1437	NaN	NaN	0.2331	0.0705	0.4231	0.0337	0.1165	0.2845	0.0717
0.0	0.0	0.0	29929.0913	9029.1437	NaN	NaN	0.2318	0.0707	0.4172	0.0334	0.117	0.29	0.0717
0.0	0.0	0.0	28305.0913	8113.1437	NaN	NaN	0.2228	0.0709	0.4093	0.0332	0.119	0.2962	0.0714
0.0	0.0	0.0	27083.0913	13017.1437	NaN	NaN	0.3246	0.0709	0.4067	0.0335	0.1187	0.2997	0.0705
0.0	0.0	0.0	31608.0913	11936.1437	NaN	NaN	0.2741	0.0718	0.4042	0.0334	0.1206	0.2997	0.0702
0.0	0.0	0.0	28030.0913	6503.1437	NaN	NaN	0.1883	0.073	0.3933	0.0338	0.121	0.3109	0.068
0.0	0.0	0.0	31127.0913	8238.1437	NaN	NaN	0.2093	0.0725	0.3937	0.0338	0.1204	0.3122	0.0674
0.0	0.0	0.0	32386.0913	9885.1437	NaN	NaN	0.2339	0.0723	0.3854	0.0338	0.1213	0.3216	0.0655
0.0	0.0	0.0	30709.0913	8888.1437	NaN	NaN	0.2245	0.0724	0.3858	0.0338	0.1219	0.3211	0.0649
0.0	0.0	0.0	32325.0913	7981.1437	NaN	NaN	0.198	0.0721	0.3781	0.0341	0.1211	0.3318	0.0628
0.0	0.0	0.0	35668.0913	6327.1437	NaN	NaN	0.1507	0.0717	0.3852	0.034	0.1207	0.3256	0.0629
0.0	0.0	0.0	26974.0913	6776.1437	NaN	NaN	0.2008	0.0714	0.3836	0.0341	0.1216	0.3267	0.0625
0.0	0.0	0.0	26478.0913	8244.1437	NaN	NaN	0.2374	0.0715	0.3847	0.0341	0.1224	0.3247	0.0625
0.0	0.0	0.0	28554.0913	5985.1437	NaN	NaN	0.1733	0.072	0.3821	0.0346	0.1221	0.3279	0.0614
0.0	0.0	0.0	29306.0913	9013.1437	NaN	NaN	0.2352	0.0725	0.3863	0.0346	0.1207	0.3245	0.0614
0.0	0.0	0.0	26393.0913	3638.1437	NaN	NaN	0.1211	0.0733	0.3828	0.0343	0.1214	0.327	0.0612
0.0	0.0	0.0	26838.0913	8054.1437	NaN	NaN	0.2308	0.0724	0.3815	0.0343	0.1207	0.3303	0.061
0.0	0.0	0.0	27382.0913	5634.1437	NaN	NaN	0.1706	0.0725	0.3868	0.0335	0.122	0.3224	0.0628
0.0	0.0	0.0	26002.0913	10292.1437	NaN	NaN	0.2836	0.0713	0.3847	0.0337	0.1199	0.3273	0.0631
0.0	0.0	0.0	24700.0913	11518.1437	NaN	NaN	0.318	0.0712	0.3883	0.0334	0.121	0.3225	0.0637
0.0	0.0	0.0	25373.0913	7980.1437	NaN	NaN	0.2393	0.0711	0.3908	0.0337	0.1188	0.3226	0.063
0.0	0.0	0.0	31122.0913	7481.1437	NaN	NaN	0.1938	0.0712	0.3974	0.0333	0.1173	0.317	0.0638
0.0	0.0	0.0	33996.0913	3909.1437	NaN	NaN	0.1031	0.0716	0.3974	0.0333	0.1164	0.3181	0.0631
0.0	0.0	0.0	28488.0913	11034.1437	NaN	NaN	0.2792	0.0714	0.401	0.033	0.1148	0.3169	0.063
0.0	0.0	0.0	32020.0913	10565.1437	NaN	NaN	0.2481	0.0712	0.3989	0.0328	0.1157	0.3181	0.0632
0.0	0.0	0.0	31756.0913	7902.1437	NaN	NaN	0.1993	0.071	0.3986	0.0327	0.1164	0.318	0.0633
0.0	0.0	0.0	29582.0913	7718.1437	NaN	NaN	0.2069	0.071	0.4017	0.0322	0.1157	0.3154	0.0639
0.0	0.0	0.0	30395.0913	6429.1437	NaN	NaN	0.1746	0.0703	0.4043	0.0324	0.1151	0.3137	0.0642
0.0	0.0	0.0	27593.0913	9242.1437	NaN	NaN	0.2509	0.0702	0.415	0.0322	0.1143	0.3037	0.0645
0.0	0.0	0.0	28383.0913	7769.1437	NaN	NaN	0.2149	0.0706	0.4166	0.0322	0.1137	0.3022	0.0648
0.0	0.0	0.0	32476.0913	9545.1437	NaN	NaN	0.2272	0.0698	0.4155	0.0323	0.1134	0.3043	0.0647
0.0	0.0	0.0	26931.0913	9635.1437	NaN	NaN	0.2635	0.0704	0.423	0.0319	0.1128	0.2971	0.0648
0.0	0.0	0.0	31142.0913	11169.1437	NaN	NaN	0.264	0.0693	0.4244	0.0319	0.1107	0.2989	0.0647
0.0	0.0	0.0	31581.0913	8364.1437	NaN	NaN	0.2094	0.069	0.4286	0.0319	0.1115	0.2939	0.0652
0.0	0.0	0.0	27364.0913	4126.1437	NaN	NaN	0.131	0.0691	0.4329	0.0315	0.1097	0.2913	0.0655
0.0	0.0	0.0	29117.0913	7647.1437	NaN	NaN	0.208	0.0679	0.4314	0.0316	0.1087	0.2944	0.0661
0.0	0.0	0.0	32044.0913	5599.1437	NaN	NaN	0.1487	0.0675	0.4392	0.0316	0.1086	0.2863	0.0668
0.0	0.0	0.0	27396.0913	6514.1437	NaN	NaN	0.1921	0.0675	0.4346	0.0313	0.1076	0.2932	0.0658
0.0	0.0	0.0	35806.0913	7356.1437	NaN	NaN	0.1704	0.0664	0.4348	0.0314	0.1071	0.2951	0.0652
0.0	0.0	0.0	32167.0913	5182.1437	NaN	NaN	0.1387	0.0668	0.4372	0.0314	0.1079	0.2927	0.0641
0.0	0.0	0.0	31560.0913	8248.1437	NaN	NaN	0.2072	0.0661	0.433	0.031	0.1082	0.2966	0.0651
0.0	0.0	0.0	30056.0913	9709.1437	NaN	NaN	0.2442	0.0646	0.4231	0.0316	0.1102	0.3064	0.064
0.0	0.0	0.0	30143.0913	6558.1437	NaN	NaN	0.1787	0.0657	0.4356	0.0311	0.1087	0.2938	0.0651
0.0	0.0	0.0	31355.0913	8745.1437	NaN	NaN	0.2181	0.0651	0.4255	0.0316	0.1104	0.3017	0.0656
0.0	0.0	0.0	30199.0913	9794.1437	NaN	NaN	0.2449	0.0659	0.4405	0.0319	0.1083	0.2878	0.0657
0.0	0.0	0.0	24343.0913	5349.1437	NaN	NaN	0.1802	0.0677	0.4491	0.0317	0.1061	0.2796	0.0657
0.0	0.0	0.0	27863.0913	9242.1437	NaN	NaN	0.2491	0.0678	0.4448	0.0322	0.1062	0.283	0.066
0.0	0.0	0.0	23792.0913	9199.1437	NaN	NaN	0.2788	0.069	0.4525	0.0325	0.1058	0.2742	0.0661
0.0	0.0	0.0	29806.0913	7198.1437	NaN	NaN	0.1945	0.0697	0.462	0.0325	0.103	0.2666	0.0663
0.0	0.0	0.0	29930.0913	7215.1437	NaN	NaN	0.1942	0.0699	0.4603	0.0331	0.1044	0.2653	0.0671
0.0	0.0	0.0	25566.0913	7269.1437	NaN	NaN	0.2214	0.0705	0.4743	0.0331	0.1011	0.2546	0.0664
0.0	0.0	0.0	25510.0913	10111.1437	NaN	NaN	0.2839	0.0701	0.4752	0.0336	0.1006	0.2547	0.0658
0.0	0.0	0.0	31387.0913	6310.1437	NaN	NaN	0.1674	0.0698	0.4829	0.0337	0.1006	0.2462	0.0668
0.0	0.0	0.0	33500.0913	8550.1437	NaN	NaN	0.2033	0.0694	0.4795	0.034	0.1002	0.2515	0.0654
0.0	0.0	0.0	31406.0913	8304.1437	NaN	NaN	0.2091	0.0691	0.487	0.034	0.0997	0.2448	0.0653
0.0	0.0	0.0	30560.0913	10014.1437	NaN	NaN	0.2468	0.0682	0.4823	0.0344	0.1008	0.2489	0.0655
0.0	0.0	0.0	30267.0913	8046.1437	NaN	NaN	0.21	0.0677	0.4826	0.0345	0.1016	0.2485	0.0652
0.0	0.0	0.0	35331.0913	8632.1437	NaN	NaN	0.1963	0.0674	0.4783	0.0346	0.1036	0.2504	0.0656
0.0	0.0	0.0	28577.0913	11839.1437	NaN	NaN	0.2929	0.0674	0.4731	0.0346	0.1046	0.2556	0.0647
0.0	0.0	0.0	30871.0913	8244.1437	NaN	NaN	0.2108	0.0671	0.4709	0.0344	0.1053	0.2568	0.0655
0.0	0.0	0.0	24833.0913	5522.1437	NaN	NaN	0.1819	0.0673	0.4568	0.0345	0.1077	0.2682	0.0655
0.0	0.0	0.0	31867.0913	8839.1437	NaN	NaN	0.2171	0.0665	0.4567	0.0344	0.1071	0.2684	0.0668
0.0	0.0	0.0	29699.0913	9555.1437	NaN	NaN	0.2434	0.0672	0.4497	0.0345	0.1094	0.2735	0.0657
0.0	0.0	0.0	27155.0913	4896.1437	NaN	NaN	0.1528	0.0685	0.4551	0.0337	0.1077	0.2687	0.0663
0.0	0.0	0.0	26734.0913	7115.1437	NaN	NaN	0.2102	0.0679	0.4389	0.0343	0.1089	0.284	0.066
0.0	0.0	0.0	28508.0913	4690.1437	NaN	NaN	0.1413	0.0686	0.4489	0.0336	0.1078	0.2733	0.0678
0.0	0.0	0.0	31663.0913	6840.1437	NaN	NaN	0.1777	0.0681	0.4415	0.0337	0.1079	0.2801	0.0687
0.0	0.0	0.0	27735.0913	9254.1437	NaN	NaN	0.2502	0.068	0.4459	0.0338	0.1073	0.2762	0.0689
0.0	0.0	0.0	30381.0913	5346.1437	NaN	NaN	0.1496	0.0684	0.4555	0.0336	0.1052	0.2686	0.0687
0.0	0.0	0.0	25326.0913	7111.1437	NaN	NaN	0.2192	0.0685	0.4576	0.0333	0.1041	0.2673	0.0692
0.0	0.0	0.0	31627.0913	8239.1437	NaN	NaN	0.2067	0.0675	0.4614	0.0335	0.1028	0.265	0.07
0.0	0.0	0.0	28314.0913	6853.1437	NaN	NaN	0.1949	0.0675	0.4648	0.0333	0.102	0.2628	0.0696
0.0	0.0	0.0	33001.0913	8521.1437	NaN	NaN	0.2052	0.0666	0.47	0.0332	0.1009	0.2589	0.0704
0.0	0.0	0.0	29133.0913	9132.1437	NaN	NaN	0.2387	0.0662	0.4711	0.0333	0.1	0.2598	0.0696
0.0	0.0	0.0	30215.0913	5541.1437	NaN	NaN	0.155	0.0658	0.4887	0.0329	0.097	0.2459	0.0696
0.0	0.0	0.0	26320.0913	7246.1437	NaN	NaN	0.2159	0.0658	0.4803	0.033	0.0981	0.2535	0.0693
0.0	0.0	0.0	31284.0913	5368.1437	NaN	NaN	0.1465	0.0651	0.4938	0.0331	0.0956	0.2431	0.0693
0.0	0.0	0.0	27942.0913	5540.1437	NaN	NaN	0.1655	0.0653	0.4988	0.0331	0.0952	0.2387	0.069
0.0	0.0	0.0	27709.0913	7592.1437	NaN	NaN	0.2151	0.0641	0.5012	0.0335	0.0947	0.2372	0.0692
0.0	0.0	0.0	24608.0913	10164.1437	NaN	NaN	0.2923	0.0642	0.5071	0.0335	0.0952	0.2305	0.0695
0.0	0.0	0.0	27473.0913	5760.1437	NaN	NaN	0.1733	0.0635	0.5138	0.0334	0.0934	0.2263	0.0696
0.0	0.0	0.0	28172.0913	9471.1437	NaN	NaN	0.2516	0.0622	0.5173	0.0337	0.0938	0.2226	0.0703
0.0	0.0	0.0	26813.0913	6892.1437	NaN	NaN	0.2045	0.0617	0.5346	0.0335	0.0912	0.2095	0.0694
0.0	0.0	0.0	25679.0913	7992.1437	NaN	NaN	0.2374	0.061	0.5458	0.0336	0.0893	0.2018	0.0684
0.0	0.0	0.0	27712.0913	5492.1437	NaN	NaN	0.1654	0.0604	0.5612	0.0335	0.0872	0.1902	0.0675
0.0	0.0	0.0	21952.0913	6223.1437	NaN	NaN	0.2209	0.0599	0.5737	0.0334	0.0841	0.183	0.0659
0.0	0.0	0.0	29817.0913	8348.1437	NaN	NaN	0.2187	0.058	0.5921	0.0331	0.0813	0.1704	0.0651
0.0	0.0	0.0	26838.0913	8372.1437	NaN	NaN	0.2378	0.0573	0.6001	0.0331	0.0804	0.1648	0.0641
0.0	0.0	0.0	30247.0913	8539.1437	NaN	NaN	0.2202	0.0562	0.6124	0.0326	0.0776	0.1587	0.0625
0.0	0.0	0.0	34414.0913	8200.1437	NaN	NaN	0.1924	0.0559	0.614	0.0327	0.078	0.1573	0.0621
0.0	0.0	0.0	30638.0913	7690.1437	NaN	NaN	0.2006	0.0555	0.6166	0.0325	0.0775	0.1567	0.0612
0.0	0.0	0.0	35106.0913	6147.1437	NaN	NaN	0.149	0.0559	0.6151	0.0324	0.0774	0.1582	0.061
0.0	0.0	0.0	32703.0913	10018.1437	NaN	NaN	0.2345	0.0553	0.607	0.0328	0.08	0.1632	0.0617
0.0	0.0	0.0	29255.0913	5914.1437	NaN	NaN	0.1682	0.0564	0.6081	0.0325	0.0794	0.1627	0.061
0.0	0.0	0.0	32481.0913	12810.1437	NaN	NaN	0.2828	0.0562	0.5946	0.0331	0.0819	0.1723	0.0619
0.0	0.0	0.0	28418.0913	8914.1437	NaN	NaN	0.2388	0.0559	0.6001	0.033	0.0816	0.1685	0.061
0.0	0.0	0.0	33908.0913	6071.1437	NaN	NaN	0.1519	0.0564	0.5933	0.0332	0.0827	0.1735	0.0609
0.0	0.0	0.0	30329.0913	10308.1437	NaN	NaN	0.2537	0.0565	0.5872	0.0333	0.0839	0.1786	0.0605
0.0	0.0	0.0	29709.0913	4652.1437	NaN	NaN	0.1354	0.0563	0.5891	0.0334	0.0837	0.1774	0.06
0.0	0.0	0.0	28639.0913	5958.1437	NaN	NaN	0.1722	0.0568	0.5836	0.0333	0.0847	0.1817	0.0598
0.0	0.0	0.0	28660.0913	7253.1437	NaN	NaN	0.202	0.0558	0.5785	0.0338	0.0854	0.1864	0.0601
0.0	0.0	0.0	28778.0913	9027.1437	NaN	NaN	0.2388	0.0559	0.5802	0.0336	0.0858	0.1848	0.0596
0.0	0.0	0.0	27931.0913	7894.1437	NaN	NaN	0.2204	0.0555	0.575	0.0337	0.0863	0.1901	0.0594
0.0	0.0	0.0	31164.0913	8036.1437	NaN	NaN	0.205	0.0547	0.5749	0.034	0.0866	0.1907	0.0591
0.0	0.0	0.0	31794.0913	8571.1437	NaN	NaN	0.2123	0.0542	0.5784	0.0339	0.0865	0.189	0.0581
0.0	0.0	0.0	28088.0913	8192.1437	NaN	NaN	0.2258	0.0537	0.5764	0.0339	0.0869	0.1916	0.0575
0.0	0.0	0.0	31886.0913	9552.1437	NaN	NaN	0.2305	0.0531	0.5759	0.0339	0.0873	0.1929	0.0569
0.0	0.0	0.0	29836.0913	9111.1437	NaN	NaN	0.2339	0.0526	0.5807	0.0336	0.0861	0.1911	0.056
0.0	0.0	0.0	33355.0913	12270.1437	NaN	NaN	0.2689	0.0519	0.5922	0.0333	0.0835	0.1846	0.0545
0.0	0.0	0.0	28861.0913	8875.1437	NaN	NaN	0.2352	0.0523	0.5981	0.0331	0.0827	0.1805	0.0533
0.0	0.0	0.0	30726.0913	7877.1437	NaN	NaN	0.2041	0.052	0.6084	0.0327	0.0798	0.1753	0.0518
0.0	0.0	0.0	29204.0913	6628.1437	NaN	NaN	0.185	0.0525	0.6143	0.0324	0.0787	0.1708	0.0512
0.0	0.0	0.0	31091.0913	6540.1437	NaN	NaN	0.1738	0.052	0.6225	0.0324	0.0752	0.1682	0.0497
0.0	0.0	0.0	32156.0913	7144.1437	NaN	NaN	0.1818	0.0519	0.6321	0.0322	0.074	0.1608	0.049
0.0	0.0	0.0	32454.0913	8103.1437	NaN	NaN	0.1998	0.0512	0.6427	0.0324	0.0708	0.1556	0.0473
0.0	0.0	0.0	30036.0913	9329.1437	NaN	NaN	0.237	0.051	0.6538	0.0321	0.069	0.148	0.046
0.0	0.0	0.0	29827.0913	7950.1437	NaN	NaN	0.2104	0.0506	0.659	0.0322	0.0679	0.1452	0.0451
0.0	0.0	0.0	29525.0913	8899.1437	NaN	NaN	0.2316	0.0501	0.6629	0.0322	0.067	0.1435	0.0444
0.0	0.0	0.0	36519.0913	6506.1437	NaN	NaN	0.1512	0.0499	0.6705	0.0321	0.0647	0.1397	0.0431
0.0	0.0	0.0	32412.0913	6305.1437	NaN	NaN	0.1629	0.0502	0.6714	0.0321	0.0645	0.1394	0.0425
0.0	0.0	0.0	29554.0913	9701.1437	NaN	NaN	0.2471	0.0503	0.6775	0.0319	0.0627	0.1363	0.0414
0.0	0.0	0.0	27308.0913	7312.1437	NaN	NaN	0.2112	0.0506	0.6744	0.0321	0.0632	0.1386	0.0412
0.0	0.0	0.0	26551.0913	9316.1437	NaN	NaN	0.2597	0.0503	0.6815	0.0318	0.0616	0.1344	0.0405
0.0	0.0	0.0	26817.0913	6510.1437	NaN	NaN	0.1953	0.0508	0.6782	0.0318	0.0617	0.1372	0.0403
0.0	0.0	0.0	29752.0913	9599.1437	NaN	NaN	0.2439	0.0506	0.6845	0.0316	0.06	0.1336	0.0397
0.0	0.0	0.0	30830.0913	5573.1437	NaN	NaN	0.1531	0.0512	0.6817	0.0318	0.0601	0.1356	0.0396
0.0	0.0	0.0	30334.0913	7606.1437	NaN	NaN	0.2005	0.0509	0.6848	0.0316	0.0592	0.1342	0.0393
0.0	0.0	0.0	34454.0913	5865.1437	NaN	NaN	0.1455	0.0508	0.6799	0.0319	0.0599	0.1377	0.0398
0.0	0.0	0.0	28123.0913	9344.1437	NaN	NaN	0.2494	0.0502	0.6763	0.0323	0.061	0.14	0.0403
0.0	0.0	0.0	29319.0913	6848.1437	NaN	NaN	0.1893	0.0503	0.6799	0.0323	0.0603	0.1372	0.04
0.0	0.0	0.0	31457.0913	7351.1437	NaN	NaN	0.1894	0.0504	0.674	0.0326	0.0619	0.1403	0.0408
0.0	0.0	0.0	33466.0913	5528.1437	NaN	NaN	0.1418	0.0507	0.6801	0.0324	0.0606	0.1356	0.0406
0.0	0.0	0.0	28528.0913	6136.1437	NaN	NaN	0.177	0.0507	0.6761	0.0325	0.0615	0.1381	0.041
0.0	0.0	0.0	32545.0913	4668.1437	NaN	NaN	0.1254	0.0503	0.6816	0.0324	0.0612	0.1333	0.0412
0.0	0.0	0.0	30831.0913	10568.1437	NaN	NaN	0.2553	0.0501	0.6731	0.0331	0.0631	0.1385	0.0421
0.0	0.0	0.0	31513.0913	7950.1437	NaN	NaN	0.2015	0.0495	0.6877	0.0327	0.0614	0.1271	0.0416
0.0	0.0	0.0	27748.0913	4630.1437	NaN	NaN	0.143	0.0506	0.6829	0.033	0.0622	0.1297	0.0417
0.0	0.0	0.0	30043.0913	8332.1437	NaN	NaN	0.2171	0.0495	0.6959	0.0327	0.0605	0.1202	0.0412
0.0	0.0	0.0	29363.0913	7768.1437	NaN	NaN	0.2092	0.0497	0.6997	0.0326	0.0597	0.1178	0.0405
0.0	0.0	0.0	30950.0913	5071.1437	NaN	NaN	0.1408	0.0487	0.7112	0.0322	0.0577	0.1105	0.0396
0.0	0.0	0.0	34451.0913	7909.1437	NaN	NaN	0.1867	0.0489	0.7089	0.0325	0.0589	0.1111	0.0397
0.0	0.0	0.0	29893.0913	9851.1437	NaN	NaN	0.2479	0.0472	0.7198	0.032	0.0574	0.1044	0.0392
0.0	0.0	0.0	30010.0913	9788.1437	NaN	NaN	0.2459	0.0463	0.7264	0.0319	0.0568	0.0996	0.039
0.0	0.0	0.0	23627.0913	7161.1437	NaN	NaN	0.2326	0.0464	0.7203	0.032	0.0584	0.1033	0.0396
0.0	0.0	0.0	27998.0913	9613.1437	NaN	NaN	0.2556	0.0453	0.7292	0.0316	0.0567	0.098	0.0391
0.0	0.0	0.0	28216.0913	7686.1437	NaN	NaN	0.2141	0.0456	0.7273	0.0314	0.0567	0.0998	0.0391
0.0	0.0	0.0	28430.0913	7079.1437	NaN	NaN	0.1994	0.0454	0.7288	0.0312	0.0557	0.0999	0.0391
0.0	0.0	0.0	27127.0913	5938.1437	NaN	NaN	0.1796	0.0461	0.7239	0.0311	0.0559	0.1035	0.0394
0.0	0.0	0.0	28304.0913	7424.1437	NaN	NaN	0.2078	0.0458	0.7235	0.0307	0.0552	0.1052	0.0396
0.0	0.0	0.0	24903.0913	9779.1437	NaN	NaN	0.282	0.0461	0.72	0.0304	0.0555	0.1081	0.0399
0.0	0.0	0.0	22356.0913	7770.1437	NaN	NaN	0.2579	0.0461	0.7195	0.0298	0.0551	0.1098	0.0398
0.0	0.0	0.0	26438.0913	4002.1437	NaN	NaN	0.1315	0.0463	0.7188	0.0291	0.0547	0.1114	0.0397
0.0	0.0	0.0	28422.0913	5059.1437	NaN	NaN	0.1511	0.0456	0.7217	0.0285	0.054	0.1106	0.0396
0.0	0.0	0.0	28082.0913	6144.1437	NaN	NaN	0.1795	0.0456	0.7205	0.0279	0.054	0.1126	0.0394
0.0	0.0	0.0	29319.0913	6707.1437	NaN	NaN	0.1862	0.0447	0.7213	0.0274	0.054	0.1132	0.0394
0.0	0.0	0.0	29811.0913	7965.1437	NaN	NaN	0.2109	0.0441	0.722	0.0269	0.0542	0.1137	0.0391
0.0	0.0	0.0	23946.0913	6487.1437	NaN	NaN	0.2132	0.0438	0.7264	0.0263	0.0532	0.1116	0.0387
0.0	0.0	0.0	27233.0913	5610.1437	NaN	NaN	0.1708	0.0433	0.7284	0.0258	0.0529	0.111	0.0385
0.0	0.0	0.0	25549.0913	6301.1437	NaN	NaN	0.1978	0.0428	0.7312	0.0256	0.0529	0.1092	0.0384
0.0	0.0	0.0	28957.0913	4146.1437	NaN	NaN	0.1252	0.0429	0.7358	0.0251	0.0516	0.1067	0.0379
0.0	0.0	0.0	26286.0913	5440.1437	NaN	NaN	0.1715	0.0433	0.7316	0.0251	0.0523	0.1098	0.0379
0.0	0.0	0.0	28838.0913	5169.1437	NaN	NaN	0.152	0.0431	0.7292	0.0252	0.0527	0.1119	0.0378
0.0	0.0	0.0	30804.0913	9343.1437	NaN	NaN	0.2327	0.0429	0.7249	0.0256	0.0537	0.1151	0.0379
0.0	0.0	0.0	29964.0913	10564.1437	NaN	NaN	0.2607	0.0427	0.7247	0.0258	0.0535	0.116	0.0373
0.0	0.0	0.0	28407.0913	9091.1437	NaN	NaN	0.2424	0.043	0.7215	0.0261	0.0539	0.1183	0.0372
0.0	0.0	0.0	27289.0913	8881.1437	NaN	NaN	0.2455	0.043	0.7229	0.0261	0.0532	0.1181	0.0367
0.0	0.0	0.0	23908.0913	6185.1437	NaN	NaN	0.2055	0.0431	0.7225	0.0264	0.053	0.1185	0.0365
0.0	0.0	0.0	27208.0913	4952.1437	NaN	NaN	0.154	0.0432	0.7224	0.0268	0.0526	0.1189	0.0362
0.0	0.0	0.0	23887.0913	7346.1437	NaN	NaN	0.2352	0.043	0.7231	0.0273	0.0526	0.1178	0.0361
0.0	0.0	0.0	27196.0913	6823.1437	NaN	NaN	0.2006	0.0431	0.7285	0.0274	0.0516	0.1138	0.0356
0.0	0.0	0.0	24960.0913	6391.1437	NaN	NaN	0.2039	0.043	0.7331	0.0275	0.0506	0.1108	0.0351
0.0	0.0	0.0	28508.0913	8493.1437	NaN	NaN	0.2295	0.0421	0.7467	0.0271	0.0482	0.1019	0.034
0.0	0.0	0.0	26946.0913	5180.1437	NaN	NaN	0.1612	0.0419	0.752	0.027	0.0475	0.0981	0.0333
0.0	0.0	0.0	30405.0913	10461.1437	NaN	NaN	0.256	0.0408	0.7658	0.0265	0.0453	0.0893	0.0322
0.0	0.0	0.0	28184.0913	8025.1437	NaN	NaN	0.2216	0.0403	0.7714	0.0266	0.0448	0.085	0.0318
0.0	0.0	0.0	25787.0913	7422.1437	NaN	NaN	0.2235	0.0394	0.7802	0.0261	0.0436	0.0795	0.0312
0.0	0.0	0.0	25233.0913	9274.1437	NaN	NaN	0.2688	0.0387	0.7847	0.0261	0.0431	0.0762	0.0311
0.0	0.0	0.0	22399.0913	7223.1437	NaN	NaN	0.2438	0.0382	0.7883	0.026	0.0428	0.0737	0.031
0.0	0.0	0.0	23953.0913	7919.1437	NaN	NaN	0.2485	0.0383	0.7905	0.026	0.0427	0.0716	0.0309
0.0	0.0	0.0	26326.0913	9143.1437	NaN	NaN	0.2578	0.0391	0.7851	0.0263	0.0445	0.0741	0.031
0.0	0.0	0.0	28603.0913	5009.1437	NaN	NaN	0.149	0.0386	0.7912	0.0259	0.0437	0.07	0.0306
0.0	0.0	0.0	30317.0913	6142.1437	NaN	NaN	0.1685	0.0394	0.7868	0.0263	0.0449	0.072	0.0306
0.0	0.0	0.0	21607.0913	12558.1437	NaN	NaN	0.3676	0.0393	0.7862	0.0262	0.0453	0.0723	0.0307
0.0	0.0	0.0	27062.0913	7316.1437	NaN	NaN	0.2128	0.0401	0.7835	0.0262	0.0455	0.074	0.0306
0.0	0.0	0.0	22368.0913	8942.1437	NaN	NaN	0.2856	0.041	0.773	0.0266	0.0471	0.0813	0.0311
0.0	0.0	0.0	24836.0913	7144.1437	NaN	NaN	0.2234	0.0415	0.768	0.0268	0.0476	0.0846	0.0315
0.0	0.0	0.0	21207.0913	8056.1437	NaN	NaN	0.2753	0.0422	0.7531	0.0276	0.05	0.0949	0.0322
0.0	0.0	0.0	27460.0913	7723.1437	NaN	NaN	0.2195	0.0424	0.7401	0.0286	0.052	0.1035	0.0333
0.0	0.0	0.0	21621.0913	7427.1437	NaN	NaN	0.2557	0.0437	0.7154	0.0302	0.0572	0.1187	0.0349
0.0	0.0	0.0	23261.0913	8273.1437	NaN	NaN	0.2624	0.0447	0.7018	0.0306	0.0593	0.1278	0.0358
0.0	0.0	0.0	24878.0913	10325.1437	NaN	NaN	0.2933	0.0452	0.6849	0.0316	0.063	0.1383	0.037
0.0	0.0	0.0	24383.0913	11317.1437	NaN	NaN	0.317	0.0456	0.6796	0.0317	0.0639	0.1421	0.037
0.0	0.0	0.0	21288.0913	6139.1437	NaN	NaN	0.2238	0.0472	0.6684	0.0319	0.0657	0.1491	0.0378
0.0	0.0	0.0	24218.0913	6408.1437	NaN	NaN	0.2092	0.0477	0.6628	0.032	0.0666	0.153	0.038
0.0	0.0	0.0	20870.0913	6428.1437	NaN	NaN	0.2355	0.0484	0.6586	0.0317	0.0673	0.1555	0.0385
0.0	0.0	0.0	23669.0913	6969.1437	NaN	NaN	0.2275	0.0485	0.6545	0.0312	0.0678	0.159	0.039
0.0	0.0	0.0	23377.0913	6275.1437	NaN	NaN	0.2116	0.0481	0.6506	0.031	0.0693	0.1614	0.0397
0.0	0.0	0.0	24682.0913	12332.1437	NaN	NaN	0.3332	0.0471	0.651	0.0306	0.0694	0.162	0.0399
0.0	0.0	0.0	27339.0913	8980.1437	NaN	NaN	0.2473	0.0462	0.6499	0.0304	0.0705	0.1626	0.0405
0.0	0.0	0.0	25282.0913	6976.1437	NaN	NaN	0.2163	0.0459	0.6464	0.0304	0.0721	0.1643	0.041
0.0	0.0	0.0	22080.0913	8146.1437	NaN	NaN	0.2695	0.0459	0.6396	0.0305	0.0738	0.1683	0.0418
0.0	0.0	0.0	20137.0913	7480.1437	NaN	NaN	0.2709	0.046	0.6324	0.0309	0.0761	0.1718	0.0429
0.0	0.0	0.0	21716.0913	6573.1437	NaN	NaN	0.2324	0.0463	0.6243	0.0313	0.0776	0.1766	0.044
0.0	0.0	0.0	20522.0913	7731.1437	NaN	NaN	0.2736	0.0468	0.6142	0.0319	0.0803	0.1816	0.0451
0.0	0.0	0.0	24935.0913	8290.1437	NaN	NaN	0.2495	0.0468	0.6085	0.0324	0.0814	0.1844	0.0464
0.0	0.0	0.0	24201.0913	7670.1437	NaN	NaN	0.2407	0.0471	0.602	0.0332	0.0839	0.1868	0.0471
0.0	0.0	0.0	22143.0913	9177.1437	NaN	NaN	0.293	0.0475	0.5992	0.0335	0.0852	0.1864	0.0483
0.0	0.0	0.0	23944.0913	9974.1437	NaN	NaN	0.2941	0.0473	0.5966	0.0345	0.0852	0.1883	0.0481
0.0	0.0	0.0	18452.0913	6779.1437	NaN	NaN	0.2687	0.0475	0.6025	0.0343	0.0845	0.1826	0.0487
0.0	0.0	0.0	26872.0913	7090.1437	NaN	NaN	0.2088	0.0475	0.6149	0.0333	0.0805	0.175	0.0488
0.0	0.0	0.0	19040.0913	6921.1437	NaN	NaN	0.2666	0.0479	0.633	0.0314	0.076	0.1641	0.0477
0.0	0.0	0.0	27905.0913	6487.1437	NaN	NaN	0.1886	0.0478	0.6725	0.028	0.0688	0.1375	0.0454
0.0	0.0	0.0	21116.0913	9222.1437	NaN	NaN	0.304	0.0463	0.7067	0.0252	0.0599	0.1165	0.0454
0.0	0.0	0.0	24148.0913	6751.1437	NaN	NaN	0.2185	0.0551	0.7441	0.0285	0.0485	0.0915	0.0323
0.0	0.0	0.0	18402.0913	3575.1437	NaN	NaN	0.1627	0.1018	0.6153	0.0246	0.0675	0.139	0.0518
0.0	0.0	0.0	-905.9087	2614.1437	NaN	NaN	1.3	0.7819	0.0876	0.0234	0.022	0.0379	0.0471
0.0	0.0	0.0	-705.9087	-2788.8563	NaN	NaN	0.798	0.862	0.0408	0.0254	0.0213	0.0238	0.0267
0.0	0.0	0.0	2174.0913	3591.1437	NaN	NaN	0.6229	0.8868	0.0274	0.0227	0.0205	0.0208	0.0219
0.0	0.0	0.0	589.0913	162.1437	NaN	NaN	0.2158	0.8937	0.0225	0.0213	0.0217	0.0204	0.0205
0.0	0.0	0.0	854.0913	566.1437	NaN	NaN	0.3986	0.8932	0.0215	0.0211	0.0226	0.0211	0.0204
0.0	0.0	0.0	-349.9087	1002.1437	NaN	NaN	1.3	0.8916	0.0217	0.021	0.0233	0.0217	0.0208
0.0	0.0	0.0	-711.9087	1400.1437	NaN	NaN	1.3	0.8903	0.0225	0.0208	0.0235	0.022	0.0209
0.0	0.0	0.0	-593.9087	-228.8563	NaN	NaN	0.2782	0.8885	0.0235	0.021	0.0235	0.0222	0.0214
0.0	0.0	0.0	-426.9087	-4070.8563	NaN	NaN	0.9051	0.8885	0.0234	0.0212	0.0235	0.022	0.0214
0.0	0.0	0.0	2008.0913	1038.1437	NaN	NaN	0.3408	0.8896	0.0228	0.0213	0.0233	0.0218	0.0213
0.0	0.0	0.0	1274.0913	-74.8563	NaN	NaN	-0.0624	0.8906	0.0224	0.0212	0.023	0.0216	0.0211
0.0	0.0	0.0	-573.9087	1376.1437	NaN	NaN	1.3	0.8908	0.0225	0.0212	0.0229	0.0215	0.021
0.0	0.0	0.0	-2588.9087	-306.8563	NaN	NaN	0.106	0.89	0.023	0.0214	0.0228	0.0216	0.0211
0.0	0.0	0.0	-1004.9087	-1492.8563	NaN	NaN	0.5977	0.8899	0.0231	0.0215	0.0228	0.0216	0.0211
0.0	0.0	0.0	-245.9087	-1039.8563	NaN	NaN	0.8087	0.8906	0.0229	0.0215	0.0227	0.0215	0.0208
0.0	0.0	0.0	1099.0913	357.1437	NaN	NaN	0.2453	0.8908	0.0227	0.0215	0.0229	0.0216	0.0206
0.0	0.0	0.0	-880.9087	3047.1437	NaN	NaN	1.3	0.8899	0.0231	0.0215	0.0231	0.0218	0.0207
0.0	0.0	0.0	-223.9087	-1775.8563	NaN	NaN	0.888	0.8886	0.0238	0.0216	0.0233	0.0218	0.0209
0.0	0.0	0.0	-255.9087	-2138.8563	NaN	NaN	0.8931	0.8879	0.0241	0.0217	0.0234	0.0218	0.021
0.0	0.0	0.0	518.0913	-1838.8563	NaN	NaN	1.3	0.8877	0.0241	0.0217	0.0236	0.022	0.0209
0.0	0.0	0.0	859.0913	570.1437	NaN	NaN	0.3989	0.8882	0.0237	0.0215	0.0238	0.0222	0.0207
0.0	0.0	0.0	2748.0913	4551.1437	NaN	NaN	0.6235	0.8888	0.0231	0.0212	0.0239	0.0224	0.0205
0.0	0.0	0.0	-112.9087	-1436.8563	NaN	NaN	0.9271	0.8888	0.0234	0.0213	0.0239	0.0223	0.0203
0.0	0.0	0.0	769.0913	-1168.8563	NaN	NaN	1.3	0.8893	0.0234	0.0213	0.0238	0.022	0.0202
0.0	0.0	0.0	-213.9087	-982.8563	NaN	NaN	0.8213	0.8898	0.0234	0.0213	0.0238	0.0218	0.02
0.0	0.0	0.0	-867.9087	33.1437	NaN	NaN	-0.0397	0.8906	0.023	0.0212	0.0238	0.0216	0.0198
0.0	0.0	0.0	-986.9087	-1114.8563	NaN	NaN	0.5304	0.8912	0.0229	0.021	0.0237	0.0214	0.0198
0.0	0.0	0.0	-278.9087	1340.1437	NaN	NaN	1.2628	0.8922	0.0225	0.0209	0.0236	0.0211	0.0197
0.0	0.0	0.0	-1162.9087	-853.8563	NaN	NaN	0.4234	0.892	0.0226	0.021	0.0235	0.021	0.0199
0.0	0.0	0.0	-406.9087	-1229.8563	NaN	NaN	0.7514	0.892	0.0227	0.021	0.0235	0.0209	0.0198
0.0	0.0	0.0	-2230.9087	-1854.8563	NaN	NaN	0.454	0.892	0.0227	0.0211	0.0233	0.0209	0.02
0.0	0.0	0.0	401.0913	-606.8563	NaN	NaN	1.3	0.8921	0.0226	0.0211	0.0233	0.0209	0.02
0.0	0.0	0.0	-1232.9087	-1380.8563	NaN	NaN	0.5283	0.892	0.0228	0.0211	0.0232	0.0209	0.0201
0.0	0.0	0.0	1108.0913	705.1437	NaN	NaN	0.3889	0.8922	0.0227	0.021	0.0231	0.0208	0.0202
0.0	0.0	0.0	-2331.9087	208.1437	NaN	NaN	-0.098	0.8927	0.0227	0.0209	0.0228	0.0206	0.0203
0.0	0.0	0.0	-967.9087	-1383.8563	NaN	NaN	0.5884	0.8929	0.0226	0.0209	0.0226	0.0206	0.0203
0.0	0.0	0.0	-1214.9087	3598.1437	NaN	NaN	1.3	0.8928	0.0226	0.021	0.0226	0.0207	0.0204
0.0	0.0	0.0	-915.9087	-256.8563	NaN	NaN	0.219	0.8933	0.0226	0.0208	0.0224	0.0207	0.0203
0.0	0.0	0.0	-181.9087	-1843.8563	NaN	NaN	0.9102	0.8934	0.0227	0.0207	0.0222	0.0207	0.0203
0.0	0.0	0.0	-1613.9087	1769.1437	NaN	NaN	1.3	0.8931	0.0228	0.0208	0.0222	0.0208	0.0203
0.0	0.0	0.0	489.0913	-894.8563	NaN	NaN	1.3	0.8931	0.0229	0.0208	0.0222	0.0208	0.0202
0.0	0.0	0.0	-530.9087	-821.8563	NaN	NaN	0.6075	0.8929	0.0231	0.0208	0.0221	0.0209	0.0203
0.0	0.0	0.0	-47.9087	342.1437	NaN	NaN	1.1628	0.8923	0.0232	0.0209	0.0222	0.0211	0.0202
0.0	0.0	0.0	-1828.9087	-3474.8563	NaN	NaN	0.6552	0.8923	0.0234	0.0209	0.0221	0.0211	0.0202
0.0	0.0	0.0	471.0913	-804.8563	NaN	NaN	1.3	0.8924	0.0232	0.0209	0.0222	0.0212	0.0201
0.0	0.0	0.0	441.0913	1802.1437	NaN	NaN	0.8034	0.8927	0.023	0.0209	0.0222	0.0212	0.02
0.0	0.0	0.0	821.0913	-1372.8563	NaN	NaN	1.3	0.8925	0.023	0.021	0.0222	0.0213	0.02
0.0	0.0	0.0	994.0913	-39.8563	NaN	NaN	-0.0418	0.8922	0.023	0.0211	0.0222	0.0214	0.02
0.0	0.0	0.0	166.0913	-516.8563	NaN	NaN	1.3	0.8921	0.0231	0.0211	0.0222	0.0215	0.0201
0.0	0.0	0.0	23.0913	-1016.8563	NaN	NaN	1.0232	0.892	0.0232	0.0212	0.0221	0.0215	0.0201
0.0	0.0	0.0	-680.9087	1172.1437	NaN	NaN	1.3	0.892	0.0231	0.0212	0.022	0.0215	0.0202
0.0	0.0	0.0	-394.9087	-638.8563	NaN	NaN	0.618	0.8918	0.0231	0.0212	0.0221	0.0216	0.0202
0.0	0.0	0.0	1358.0913	2201.1437	NaN	NaN	0.6184	0.8916	0.0231	0.0212	0.0221	0.0217	0.0203
0.0	0.0	0.0	-448.9087	-1979.8563	NaN	NaN	0.8152	0.8918	0.0232	0.0211	0.022	0.0217	0.0203
0.0	0.0	0.0	1898.0913	-1788.8563	NaN	NaN	-0.3	0.8916	0.0232	0.0211	0.022	0.0218	0.0203
0.0	0.0	0.0	957.0913	-471.8563	NaN	NaN	-0.3	0.8915	0.0231	0.0211	0.022	0.0219	0.0203
0.0	0.0	0.0	-44.9087	399.1437	NaN	NaN	1.1268	0.8915	0.0232	0.0211	0.0221	0.0219	0.0203
0.0	0.0	0.0	-134.9087	631.1437	NaN	NaN	1.2719	0.8918	0.0233	0.021	0.022	0.0217	0.0202
0.0	0.0	0.0	-457.9087	-4122.8563	NaN	NaN	0.9	0.8918	0.0234	0.021	0.022	0.0215	0.0203
0.0	0.0	0.0	723.0913	-842.8563	NaN	NaN	1.3	0.8916	0.0235	0.021	0.0221	0.0216	0.0203
0.0	0.0	0.0	-348.9087	-718.8563	NaN	NaN	0.6732	0.8916	0.0235	0.0209	0.0221	0.0216	0.0202
0.0	0.0	0.0	1355.0913	829.1437	NaN	NaN	0.3796	0.8915	0.0234	0.0209	0.0223	0.0217	0.0202
0.0	0.0	0.0	1571.0913	-1611.8563	NaN	NaN	1.3	0.8917	0.0234	0.0208	0.0223	0.0216	0.0202
0.0	0.0	0.0	1235.0913	1384.1437	NaN	NaN	0.5285	0.8918	0.0233	0.0208	0.0223	0.0216	0.0202
0.0	0.0	0.0	-945.9087	-2315.8563	NaN	NaN	0.71	0.8918	0.0235	0.0208	0.0223	0.0215	0.0202
0.0	0.0	0.0	-2254.9087	677.1437	NaN	NaN	-0.3	0.892	0.0235	0.0207	0.0223	0.0215	0.0201
0.0	0.0	0.0	-485.9087	-2745.8563	NaN	NaN	0.8496	0.892	0.0236	0.0207	0.0222	0.0214	0.0201
0.0	0.0	0.0	806.0913	-285.8563	NaN	NaN	-0.3	0.8922	0.0234	0.0207	0.0223	0.0214	0.02
0.0	0.0	0.0	954.0913	340.1437	NaN	NaN	0.2628	0.8923	0.0234	0.0207	0.0223	0.0214	0.0199
0.0	0.0	0.0	75.0913	1259.1437	NaN	NaN	0.9437	0.8925	0.0233	0.0206	0.0223	0.0214	0.0199
0.0	0.0	0.0	-159.9087	119.1437	NaN	NaN	-0.3	0.8923	0.0234	0.0207	0.0222	0.0214	0.0199
0.0	0.0	0.0	-2077.9087	-182.8563	NaN	NaN	0.0809	0.8924	0.0234	0.0207	0.0222	0.0214	0.02
0.0	0.0	0.0	-271.9087	-2064.8563	NaN	NaN	0.8836	0.8922	0.0235	0.0207	0.0222	0.0214	0.02
0.0	0.0	0.0	-1618.9087	2121.1437	NaN	NaN	1.3	0.8924	0.0234	0.0206	0.0222	0.0214	0.0199
0.0	0.0	0.0	-1216.9087	905.1437	NaN	NaN	-0.3	0.8924	0.0234	0.0206	0.0222	0.0214	0.02
0.0	0.0	0.0	-1401.9087	1505.1437	NaN	NaN	1.3	0.8923	0.0235	0.0206	0.0222	0.0214	0.02
0.0	0.0	0.0	-516.9087	-755.8563	NaN	NaN	0.5939	0.8921	0.0236	0.0207	0.0222	0.0214	0.02
0.0	0.0	0.0	-614.9087	939.1437	NaN	NaN	1.3	0.892	0.0235	0.0207	0.0223	0.0214	0.02
0.0	0.0	0.0	-2915.9087	-2440.8563	NaN	NaN	0.4557	0.8919	0.0235	0.0207	0.0223	0.0214	0.0201
0.0	0.0	0.0	-396.9087	-1115.8563	NaN	NaN	0.7376	0.8919	0.0235	0.0208	0.0223	0.0215	0.0201
0.0	0.0	0.0	-2068.9087	-535.8563	NaN	NaN	0.2057	0.8919	0.0234	0.0208	0.0223	0.0215	0.0201
0.0	0.0	0.0	-2171.9087	-2875.8563	NaN	NaN	0.5697	0.8916	0.0235	0.0209	0.0223	0.0215	0.0202
0.0	0.0	0.0	-2083.9087	-137.8563	NaN	NaN	0.062	0.8914	0.0235	0.021	0.0223	0.0216	0.0202
0.0	0.0	0.0	-2526.9087	-5109.8563	NaN	NaN	0.6691	0.8911	0.0236	0.021	0.0223	0.0216	0.0204
0.0	0.0	0.0	1004.0913	-3421.8563	NaN	NaN	1.3	0.8916	0.0233	0.021	0.0223	0.0214	0.0203
0.0	0.0	0.0	-2768.9087	3166.1437	NaN	NaN	1.3	0.8923	0.0231	0.0209	0.0222	0.0214	0.0201
0.0	0.0	0.0	729.0913	1657.1437	NaN	NaN	0.6945	0.8927	0.023	0.0208	0.0221	0.0214	0.0199
0.0	0.0	0.0	-1443.9087	756.1437	NaN	NaN	-0.3	0.8923	0.0231	0.0209	0.0221	0.0216	0.02
0.0	0.0	0.0	603.0913	-1658.8563	NaN	NaN	1.3	0.8918	0.0232	0.021	0.0222	0.0217	0.0201
0.0	0.0	0.0	-2448.9087	-1135.8563	NaN	NaN	0.3169	0.8914	0.0233	0.0211	0.0222	0.0218	0.0202
0.0	0.0	0.0	-1940.9087	-1952.8563	NaN	NaN	0.5015	0.8914	0.0233	0.0212	0.0221	0.0218	0.0202
0.0	0.0	0.0	-1197.9087	31.1437	NaN	NaN	-0.0267	0.8914	0.0233	0.0212	0.0221	0.0217	0.0203
0.0	0.0	0.0	-2549.9087	-3596.8563	NaN	NaN	0.5852	0.8913	0.0233	0.0213	0.0221	0.0217	0.0203
0.0	0.0	0.0	-1597.9087	-2511.8563	NaN	NaN	0.6112	0.8916	0.0233	0.0212	0.022	0.0216	0.0203
0.0	0.0	0.0	-1736.9087	1412.1437	NaN	NaN	-0.3	0.8914	0.0233	0.0213	0.022	0.0216	0.0203
0.0	0.0	0.0	-1002.9087	641.1437	NaN	NaN	-0.3	0.8914	0.0233	0.0213	0.022	0.0216	0.0204
0.0	0.0	0.0	-483.9087	427.1437	NaN	NaN	-0.3	0.8912	0.0234	0.0213	0.022	0.0217	0.0205
0.0	0.0	0.0	-1934.9087	-1579.8563	NaN	NaN	0.4495	0.8912	0.0234	0.0213	0.0219	0.0217	0.0205
0.0	0.0	0.0	-1451.9087	2180.1437	NaN	NaN	1.3	0.8912	0.0235	0.0212	0.0219	0.0218	0.0205
0.0	0.0	0.0	-2117.9087	321.1437	NaN	NaN	-0.1787	0.8912	0.0235	0.0212	0.0218	0.0217	0.0206
0.0	0.0	0.0	-1040.9087	30.1437	NaN	NaN	-0.0298	0.8911	0.0235	0.0212	0.0218	0.0217	0.0206
0.0	0.0	0.0	-209.9087	472.1437	NaN	NaN	1.3	0.8911	0.0236	0.0212	0.0218	0.0217	0.0206
0.0	0.0	0.0	-913.9087	-262.8563	NaN	NaN	0.2234	0.8911	0.0236	0.0212	0.0218	0.0218	0.0206
0.0	0.0	0.0	-1238.9087	-328.8563	NaN	NaN	0.2098	0.8911	0.0236	0.0211	0.0218	0.0218	0.0206
0.0	0.0	0.0	-587.9087	1267.1437	NaN	NaN	1.3	0.8912	0.0235	0.0211	0.0218	0.0218	0.0206
0.0	0.0	0.0	988.0913	-859.8563	NaN	NaN	-0.3	0.8911	0.0236	0.0211	0.0218	0.0218	0.0206
0.0	0.0	0.0	-1449.9087	1000.1437	NaN	NaN	-0.3	0.8912	0.0235	0.021	0.0218	0.0218	0.0206
0.0	0.0	0.0	-2025.9087	956.1437	NaN	NaN	-0.3	0.891	0.0236	0.0211	0.0219	0.0218	0.0206
0.0	0.0	0.0	-1751.9087	1748.1437	NaN	NaN	-0.3	0.8911	0.0235	0.0211	0.0219	0.0218	0.0207
0.0	0.0	0.0	-1044.9087	1411.1437	NaN	NaN	1.3	0.8908	0.0236	0.0212	0.022	0.0217	0.0207
0.0	0.0	0.0	-960.9087	-1957.8563	NaN	NaN	0.6708	0.8907	0.0235	0.0213	0.0221	0.0216	0.0207
0.0	0.0	0.0	-319.9087	1448.1437	NaN	NaN	1.2835	0.891	0.0234	0.0212	0.022	0.0216	0.0207
0.0	0.0	0.0	-1243.9087	-2297.8563	NaN	NaN	0.6488	0.8906	0.0234	0.0214	0.0222	0.0216	0.0208
0.0	0.0	0.0	-487.9087	-404.8563	NaN	NaN	0.4535	0.8908	0.0233	0.0214	0.0222	0.0215	0.0208
0.0	0.0	0.0	-1450.9087	-960.8563	NaN	NaN	0.3984	0.8909	0.0233	0.0214	0.0222	0.0214	0.0207
0.0	0.0	0.0	672.0913	-2048.8563	NaN	NaN	1.3	0.891	0.0232	0.0215	0.0222	0.0214	0.0207
0.0	0.0	0.0	-1629.9087	-182.8563	NaN	NaN	0.1009	0.891	0.0232	0.0215	0.0222	0.0213	0.0207
0.0	0.0	0.0	-1515.9087	-2955.8563	NaN	NaN	0.661	0.8912	0.0231	0.0215	0.0222	0.0212	0.0207
0.0	0.0	0.0	-109.9087	267.1437	NaN	NaN	1.3	0.8915	0.023	0.0215	0.0222	0.0211	0.0208
0.0	0.0	0.0	-433.9087	-1121.8563	NaN	NaN	0.7211	0.8916	0.0229	0.0214	0.0222	0.0211	0.0208
0.0	0.0	0.0	-1459.9087	857.1437	NaN	NaN	-0.3	0.8918	0.0229	0.0214	0.0222	0.021	0.0209
0.0	0.0	0.0	1119.0913	-2877.8563	NaN	NaN	1.3	0.8918	0.0228	0.0213	0.0221	0.021	0.0209
0.0	0.0	0.0	133.0913	2090.1437	NaN	NaN	0.9401	0.8921	0.0228	0.0212	0.022	0.021	0.0208
0.0	0.0	0.0	-21.9087	-937.8563	NaN	NaN	0.9772	0.8919	0.0228	0.0213	0.0221	0.021	0.0209
0.0	0.0	0.0	33.0913	-2687.8563	NaN	NaN	1.0125	0.892	0.0228	0.0213	0.0221	0.0209	0.0208
0.0	0.0	0.0	-394.9087	-1252.8563	NaN	NaN	0.7603	0.8922	0.0228	0.0214	0.0221	0.0208	0.0208
0.0	0.0	0.0	-1303.9087	-2119.8563	NaN	NaN	0.6192	0.8927	0.0227	0.0213	0.022	0.0206	0.0208
0.0	0.0	0.0	-2290.9087	-2056.8563	NaN	NaN	0.4731	0.8928	0.0226	0.0213	0.0219	0.0206	0.0208
0.0	0.0	0.0	-608.9087	-1162.8563	NaN	NaN	0.6563	0.8929	0.0225	0.0212	0.0219	0.0206	0.0208
0.0	0.0	0.0	-553.9087	193.1437	NaN	NaN	-0.3	0.8928	0.0225	0.0212	0.0219	0.0208	0.0208
0.0	0.0	0.0	-1174.9087	-524.8563	NaN	NaN	0.3088	0.8925	0.0226	0.0212	0.0219	0.0209	0.0209
0.0	0.0	0.0	-1663.9087	-793.8563	NaN	NaN	0.323	0.8922	0.0227	0.0213	0.022	0.0209	0.0209
0.0	0.0	0.0	-832.9087	-3000.8563	NaN	NaN	0.7827	0.8921	0.0227	0.0214	0.022	0.0208	0.0209
0.0	0.0	0.0	-1640.9087	-3371.8563	NaN	NaN	0.6727	0.8923	0.0226	0.0214	0.0219	0.0207	0.021
0.0	0.0	0.0	-2566.9087	1733.1437	NaN	NaN	-0.3	0.8925	0.0225	0.0213	0.0219	0.0207	0.021
0.0	0.0	0.0	-1201.9087	-68.8563	NaN	NaN	0.0542	0.8929	0.0225	0.0211	0.0217	0.0208	0.0209
0.0	0.0	0.0	-2447.9087	1254.1437	NaN	NaN	-0.3	0.8926	0.0226	0.0211	0.0217	0.0209	0.021
0.0	0.0	0.0	-751.9087	-464.8563	NaN	NaN	0.382	0.8922	0.0228	0.0213	0.0218	0.0209	0.021
0.0	0.0	0.0	-416.9087	-2443.8563	NaN	NaN	0.8543	0.8917	0.0229	0.0215	0.0218	0.0209	0.0211
0.0	0.0	0.0	204.0913	-1309.8563	NaN	NaN	1.1846	0.8918	0.023	0.0215	0.0217	0.0209	0.0211
0.0	0.0	0.0	-3994.9087	-498.8563	NaN	NaN	0.111	0.892	0.0229	0.0214	0.0216	0.021	0.021
0.0	0.0	0.0	1478.0913	-71.8563	NaN	NaN	-0.0511	0.8924	0.0229	0.0212	0.0215	0.0211	0.0209
0.0	0.0	0.0	-650.9087	2139.1437	NaN	NaN	1.3	0.8921	0.023	0.0212	0.0215	0.0213	0.0209
0.0	0.0	0.0	-1310.9087	117.1437	NaN	NaN	-0.0981	0.8917	0.0231	0.0213	0.0216	0.0213	0.021
0.0	0.0	0.0	-1001.9087	-712.8563	NaN	NaN	0.4157	0.8915	0.0231	0.0214	0.0217	0.0212	0.0212
0.0	0.0	0.0	-1206.9087	981.1437	NaN	NaN	-0.3	0.8917	0.023	0.0212	0.0217	0.0212	0.0212
0.0	0.0	0.0	-2005.9087	-99.8563	NaN	NaN	0.0474	0.892	0.0229	0.021	0.0217	0.0212	0.0212
0.0	0.0	0.0	-2588.9087	1255.1437	NaN	NaN	-0.3	0.8919	0.0229	0.0211	0.0217	0.0213	0.0211
0.0	0.0	0.0	-1205.9087	1038.1437	NaN	NaN	-0.3	0.892	0.0229	0.021	0.0217	0.0213	0.021
0.0	0.0	0.0	-966.9087	-1197.8563	NaN	NaN	0.5533	0.8918	0.0229	0.0213	0.0219	0.0211	0.0211
0.0	0.0	0.0	-95.9087	-2885.8563	NaN	NaN	0.9678	0.8917	0.0228	0.0215	0.022	0.021	0.0211
0.0	0.0	0.0	-2747.9087	-1607.8563	NaN	NaN	0.3691	0.8921	0.0226	0.0214	0.0219	0.0208	0.0211
0.0	0.0	0.0	-1870.9087	-4210.8563	NaN	NaN	0.6924	0.8925	0.0224	0.0213	0.0219	0.0208	0.0212
0.0	0.0	0.0	-1811.9087	1270.1437	NaN	NaN	-0.3	0.8931	0.0222	0.0211	0.0217	0.0208	0.0212
0.0	0.0	0.0	-723.9087	-337.8563	NaN	NaN	0.3182	0.8931	0.0222	0.021	0.0217	0.0208	0.0212
0.0	0.0	0.0	-3026.9087	-1517.8563	NaN	NaN	0.334	0.8926	0.0222	0.0211	0.0217	0.021	0.0214
0.0	0.0	0.0	-2008.9087	1273.1437	NaN	NaN	-0.3	0.8929	0.0222	0.0209	0.0216	0.0211	0.0213
0.0	0.0	0.0	-357.9087	-1349.8563	NaN	NaN	0.7904	0.8926	0.0223	0.021	0.0216	0.0211	0.0214
0.0	0.0	0.0	-1736.9087	-1406.8563	NaN	NaN	0.4475	0.8923	0.0223	0.0211	0.0217	0.0212	0.0215
0.0	0.0	0.0	101.0913	-607.8563	NaN	NaN	1.1995	0.8923	0.0223	0.0211	0.0217	0.0212	0.0214
0.0	0.0	0.0	-2181.9087	-1827.8563	NaN	NaN	0.4559	0.8922	0.0223	0.0211	0.0217	0.0213	0.0215
0.0	0.0	0.0	-1569.9087	-620.8563	NaN	NaN	0.2834	0.8925	0.0222	0.0209	0.0216	0.0213	0.0215
0.0	0.0	0.0	-56.9087	1209.1437	NaN	NaN	1.0494	0.8925	0.0222	0.0207	0.0216	0.0215	0.0215
0.0	0.0	0.0	-1273.9087	-557.8563	NaN	NaN	0.3045	0.8922	0.0223	0.0207	0.0216	0.0216	0.0215
0.0	0.0	0.0	-1968.9087	193.1437	NaN	NaN	-0.1088	0.8922	0.0223	0.0208	0.0216	0.0216	0.0215
0.0	0.0	0.0	-1326.9087	295.1437	NaN	NaN	-0.2861	0.892	0.0224	0.0208	0.0216	0.0216	0.0215
0.0	0.0	0.0	-3267.9087	-1333.8563	NaN	NaN	0.2899	0.8921	0.0223	0.0209	0.0216	0.0216	0.0216
0.0	0.0	0.0	-1764.9087	-1600.8563	NaN	NaN	0.4756	0.8922	0.0222	0.0208	0.0216	0.0216	0.0215
0.0	0.0	0.0	-709.9087	366.1437	NaN	NaN	-0.3	0.8926	0.0222	0.0207	0.0215	0.0216	0.0214
0.0	0.0	0.0	-501.9087	-1138.8563	NaN	NaN	0.6941	0.8927	0.0221	0.0206	0.0215	0.0216	0.0214
0.0	0.0	0.0	-777.9087	-197.8563	NaN	NaN	0.2028	0.893	0.0221	0.0206	0.0214	0.0216	0.0214
0.0	0.0	0.0	-2001.9087	1169.1437	NaN	NaN	-0.3	0.893	0.0221	0.0206	0.0213	0.0217	0.0213
0.0	0.0	0.0	-1396.9087	2441.1437	NaN	NaN	1.3	0.893	0.0222	0.0206	0.0213	0.0216	0.0214
0.0	0.0	0.0	-887.9087	1599.1437	NaN	NaN	1.3	0.8929	0.0222	0.0206	0.0213	0.0217	0.0213
0.0	0.0	0.0	120.0913	2266.1437	NaN	NaN	0.9497	0.8925	0.0225	0.0206	0.0214	0.0218	0.0212
0.0	0.0	0.0	-438.9087	2012.1437	NaN	NaN	1.279	0.8919	0.0227	0.0208	0.0215	0.0218	0.0212
0.0	0.0	0.0	-1109.9087	620.1437	NaN	NaN	-0.3	0.8919	0.0228	0.0208	0.0215	0.0218	0.0212
0.0	0.0	0.0	-968.9087	-1852.8563	NaN	NaN	0.6566	0.8916	0.0229	0.0209	0.0215	0.0218	0.0213
0.0	0.0	0.0	-1701.9087	1636.1437	NaN	NaN	-0.3	0.892	0.0228	0.0208	0.0215	0.0217	0.0211
0.0	0.0	0.0	111.0913	2290.1437	NaN	NaN	0.9537	0.8927	0.0227	0.0206	0.0214	0.0216	0.021
0.0	0.0	0.0	-571.9087	-3302.8563	NaN	NaN	0.8524	0.8924	0.0227	0.0207	0.0215	0.0217	0.0212
0.0	0.0	0.0	-814.9087	3652.1437	NaN	NaN	1.2872	0.8931	0.0225	0.0204	0.0214	0.0216	0.0209
0.0	0.0	0.0	-1473.9087	1486.1437	NaN	NaN	1.3	0.8927	0.0226	0.0205	0.0214	0.0217	0.021
0.0	0.0	0.0	-1219.9087	229.1437	NaN	NaN	-0.2313	0.8925	0.0227	0.0207	0.0214	0.0216	0.021
0.0	0.0	0.0	-1750.9087	606.1437	NaN	NaN	-0.3	0.8927	0.0228	0.0207	0.0214	0.0215	0.0209
0.0	0.0	0.0	-1837.9087	-1642.8563	NaN	NaN	0.472	0.893	0.0227	0.0208	0.0213	0.0213	0.0209
0.0	0.0	0.0	-1321.9087	-238.8563	NaN	NaN	0.153	0.8934	0.0225	0.0207	0.0213	0.0212	0.0209
0.0	0.0	0.0	-556.9087	1148.1437	NaN	NaN	1.3	0.8939	0.0224	0.0204	0.0212	0.0212	0.0207
0.0	0.0	0.0	-1320.9087	-267.8563	NaN	NaN	0.1686	0.8935	0.0226	0.0206	0.0213	0.0213	0.0208
0.0	0.0	0.0	-2650.9087	933.1437	NaN	NaN	-0.3	0.8937	0.0225	0.0205	0.0212	0.0212	0.0208
0.0	0.0	0.0	85.0913	702.1437	NaN	NaN	0.8919	0.8936	0.0226	0.0206	0.0213	0.0212	0.0208
0.0	0.0	0.0	-2076.9087	217.1437	NaN	NaN	-0.1168	0.8932	0.0227	0.0207	0.0213	0.0213	0.0208
0.0	0.0	0.0	-1427.9087	3454.1437	NaN	NaN	1.3	0.893	0.0228	0.0207	0.0214	0.0213	0.0208
0.0	0.0	0.0	-395.9087	-1579.8563	NaN	NaN	0.7996	0.8924	0.023	0.0209	0.0215	0.0213	0.0209
0.0	0.0	0.0	-616.9087	278.1437	NaN	NaN	-0.3	0.8923	0.023	0.021	0.0216	0.0213	0.0209
0.0	0.0	0.0	-1845.9087	-394.8563	NaN	NaN	0.1762	0.892	0.023	0.0211	0.0217	0.0212	0.021
0.0	0.0	0.0	-986.9087	-2125.8563	NaN	NaN	0.6829	0.8922	0.0229	0.0211	0.0217	0.0212	0.021
0.0	0.0	0.0	-1579.9087	683.1437	NaN	NaN	-0.3	0.8923	0.0228	0.0209	0.0216	0.0214	0.0209
0.0	0.0	0.0	696.0913	442.1437	NaN	NaN	0.3884	0.8926	0.0228	0.0208	0.0215	0.0214	0.0208
0.0	0.0	0.0	-1486.9087	-500.8563	NaN	NaN	0.252	0.8922	0.0229	0.0209	0.0216	0.0215	0.0209
0.0	0.0	0.0	665.0913	-2643.8563	NaN	NaN	1.3	0.8918	0.023	0.0211	0.0217	0.0215	0.021
0.0	0.0	0.0	-2384.9087	-158.8563	NaN	NaN	0.0624	0.8918	0.023	0.0212	0.0217	0.0214	0.021
0.0	0.0	0.0	-1578.9087	-912.8563	NaN	NaN	0.3663	0.8918	0.023	0.0212	0.0217	0.0214	0.021
0.0	0.0	0.0	-2013.9087	-420.8563	NaN	NaN	0.1729	0.8921	0.0229	0.0211	0.0216	0.0214	0.0209
0.0	0.0	0.0	-1805.9087	334.1437	NaN	NaN	-0.227	0.8922	0.0229	0.0211	0.0216	0.0214	0.0209
0.0	0.0	0.0	-2103.9087	-887.8563	NaN	NaN	0.2968	0.8922	0.0229	0.0211	0.0216	0.0214	0.0209
0.0	0.0	0.0	-1584.9087	1080.1437	NaN	NaN	-0.3	0.8921	0.023	0.021	0.0215	0.0215	0.0209
0.0	0.0	0.0	-1175.9087	-636.8563	NaN	NaN	0.3513	0.8924	0.0229	0.0208	0.0215	0.0215	0.0209
0.0	0.0	0.0	-1580.9087	810.1437	NaN	NaN	-0.3	0.8926	0.0229	0.0207	0.0214	0.0216	0.0208
0.0	0.0	0.0	-558.9087	1504.1437	NaN	NaN	1.3	0.8927	0.0229	0.0206	0.0214	0.0216	0.0208
0.0	0.0	0.0	-1308.9087	974.1437	NaN	NaN	-0.3	0.8922	0.0231	0.0207	0.0215	0.0217	0.0208
0.0	0.0	0.0	-1067.9087	1089.1437	NaN	NaN	1.3	0.8918	0.0233	0.0208	0.0215	0.0217	0.0208
0.0	0.0	0.0	-1277.9087	1138.1437	NaN	NaN	-0.3	0.8918	0.0233	0.0208	0.0216	0.0216	0.0209
0.0	0.0	0.0	-2608.9087	-578.8563	NaN	NaN	0.1816	0.892	0.0232	0.0208	0.0216	0.0215	0.0209
0.0	0.0	0.0	-815.9087	-737.8563	NaN	NaN	0.4749	0.8922	0.0232	0.0207	0.0216	0.0216	0.0208
0.0	0.0	0.0	-1419.9087	1075.1437	NaN	NaN	-0.3	0.8925	0.0231	0.0205	0.0215	0.0217	0.0207
0.0	0.0	0.0	-692.9087	357.1437	NaN	NaN	-0.3	0.8923	0.0231	0.0206	0.0216	0.0217	0.0207
0.0	0.0	0.0	-1569.9087	-1271.8563	NaN	NaN	0.4476	0.892	0.0232	0.0209	0.0217	0.0216	0.0207
0.0	0.0	0.0	-1882.9087	-1914.8563	NaN	NaN	0.5042	0.8916	0.0232	0.0211	0.0218	0.0215	0.0208
0.0	0.0	0.0	-1374.9087	-2714.8563	NaN	NaN	0.6638	0.8918	0.0231	0.0211	0.0218	0.0214	0.0208
0.0	0.0	0.0	-1096.9087	-76.8563	NaN	NaN	0.0655	0.8921	0.023	0.021	0.0218	0.0213	0.0207
0.0	0.0	0.0	-2718.9087	59.1437	NaN	NaN	-0.0222	0.8924	0.0229	0.0209	0.0217	0.0212	0.0207
0.0	0.0	0.0	-638.9087	-2142.8563	NaN	NaN	0.7703	0.8928	0.0228	0.0208	0.0216	0.0212	0.0207
0.0	0.0	0.0	-2028.9087	1803.1437	NaN	NaN	-0.3	0.8931	0.0227	0.0206	0.0215	0.0213	0.0207
0.0	0.0	0.0	-2119.9087	2334.1437	NaN	NaN	1.3	0.8932	0.0227	0.0205	0.0215	0.0214	0.0207
0.0	0.0	0.0	-49.9087	688.1437	NaN	NaN	1.0782	0.8932	0.0227	0.0205	0.0215	0.0215	0.0206
0.0	0.0	0.0	-1208.9087	1019.1437	NaN	NaN	-0.3	0.8923	0.023	0.0207	0.0217	0.0216	0.0206
0.0	0.0	0.0	-1282.9087	-709.8563	NaN	NaN	0.3562	0.8916	0.0232	0.021	0.0219	0.0215	0.0207
0.0	0.0	0.0	-2337.9087	-1691.8563	NaN	NaN	0.4198	0.8915	0.0231	0.0211	0.0221	0.0214	0.0208
0.0	0.0	0.0	-774.9087	-1637.8563	NaN	NaN	0.6788	0.892	0.023	0.021	0.022	0.0212	0.0207
0.0	0.0	0.0	-3171.9087	540.1437	NaN	NaN	-0.2052	0.8927	0.0227	0.0207	0.0219	0.0212	0.0207
0.0	0.0	0.0	-2325.9087	2645.1437	NaN	NaN	1.3	0.8931	0.0226	0.0205	0.0218	0.0213	0.0207
0.0	0.0	0.0	-2823.9087	1673.1437	NaN	NaN	-0.3	0.8928	0.0226	0.0206	0.0219	0.0213	0.0207
0.0	0.0	0.0	-2533.9087	2720.1437	NaN	NaN	1.3	0.8923	0.0227	0.0209	0.0221	0.0213	0.0208
0.0	0.0	0.0	-1573.9087	-2702.8563	NaN	NaN	0.632	0.8922	0.0228	0.0211	0.0221	0.021	0.0207
0.0	0.0	0.0	161.0913	-2141.8563	NaN	NaN	1.0813	0.8926	0.0227	0.0212	0.022	0.0209	0.0206
0.0	0.0	0.0	-41.9087	-1432.8563	NaN	NaN	0.9716	0.893	0.0225	0.0211	0.022	0.0208	0.0206
0.0	0.0	0.0	-1587.9087	-1577.8563	NaN	NaN	0.4984	0.8932	0.0224	0.0211	0.022	0.0207	0.0206
0.0	0.0	0.0	-2214.9087	-351.8563	NaN	NaN	0.1371	0.8934	0.0223	0.021	0.0219	0.0208	0.0206
0.0	0.0	0.0	173.0913	-2169.8563	NaN	NaN	1.0867	0.8932	0.0223	0.021	0.0219	0.0208	0.0207
0.0	0.0	0.0	-2380.9087	-933.8563	NaN	NaN	0.2817	0.8928	0.0224	0.0211	0.022	0.0209	0.0208
0.0	0.0	0.0	-3639.9087	836.1437	NaN	NaN	-0.2982	0.8924	0.0226	0.0212	0.0221	0.021	0.0208
0.0	0.0	0.0	-2311.9087	-1001.8563	NaN	NaN	0.3023	0.8922	0.0227	0.0213	0.0221	0.0209	0.0208
0.0	0.0	0.0	-893.9087	-1842.8563	NaN	NaN	0.6734	0.8923	0.0227	0.0214	0.022	0.0209	0.0208
0.0	0.0	0.0	-778.9087	-1502.8563	NaN	NaN	0.6586	0.8924	0.0226	0.0214	0.022	0.0208	0.0208
0.0	0.0	0.0	-946.9087	-3000.8563	NaN	NaN	0.7601	0.8927	0.0226	0.0213	0.0219	0.0207	0.0208
0.0	0.0	0.0	-1065.9087	1181.1437	NaN	NaN	1.3	0.8931	0.0224	0.0211	0.0218	0.0208	0.0208
0.0	0.0	0.0	-1288.9087	-9.8563	NaN	NaN	0.0076	0.8928	0.0224	0.0211	0.0219	0.021	0.0209
0.0	0.0	0.0	-1907.9087	3258.1437	NaN	NaN	1.3	0.8928	0.0224	0.021	0.0219	0.021	0.0209
0.0	0.0	0.0	-856.9087	-1459.8563	NaN	NaN	0.6301	0.8924	0.0225	0.0211	0.022	0.021	0.0209
0.0	0.0	0.0	-1763.9087	-2326.8563	NaN	NaN	0.5688	0.8926	0.0225	0.0212	0.022	0.0209	0.0208
0.0	0.0	0.0	-1790.9087	-631.8563	NaN	NaN	0.2608	0.8929	0.0225	0.0212	0.022	0.0207	0.0207
0.0	0.0	0.0	-2887.9087	-2066.8563	NaN	NaN	0.4171	0.8932	0.0224	0.0212	0.0219	0.0206	0.0207
0.0	0.0	0.0	-585.9087	-1564.8563	NaN	NaN	0.7276	0.8935	0.0222	0.0211	0.0218	0.0207	0.0207
0.0	0.0	0.0	-2477.9087	1151.1437	NaN	NaN	-0.3	0.8938	0.0221	0.0209	0.0218	0.0207	0.0207
0.0	0.0	0.0	-1390.9087	-1464.8563	NaN	NaN	0.5129	0.8935	0.0222	0.021	0.0218	0.0208	0.0207
0.0	0.0	0.0	-1589.9087	-1009.8563	NaN	NaN	0.3884	0.8933	0.0222	0.0211	0.0218	0.0208	0.0208
0.0	0.0	0.0	388.0913	-1185.8563	NaN	NaN	1.3	0.8929	0.0223	0.0212	0.0219	0.0208	0.0209
0.0	0.0	0.0	-2864.9087	-1226.8563	NaN	NaN	0.2998	0.8929	0.0223	0.0212	0.0218	0.0208	0.0209
0.0	0.0	0.0	-1123.9087	-4521.8563	NaN	NaN	0.8009	0.8929	0.0222	0.0212	0.0218	0.0208	0.021
0.0	0.0	0.0	-83.9087	-450.8563	NaN	NaN	0.8431	0.8931	0.0221	0.0211	0.0218	0.0209	0.0211
0.0	0.0	0.0	-1000.9087	693.1437	NaN	NaN	-0.3	0.8933	0.0221	0.0209	0.0218	0.021	0.021
0.0	0.0	0.0	-2362.9087	328.1437	NaN	NaN	-0.1613	0.893	0.0221	0.0209	0.0218	0.0211	0.0211
0.0	0.0	0.0	-2513.9087	-309.8563	NaN	NaN	0.1097	0.8923	0.0223	0.0212	0.0219	0.0211	0.0212
0.0	0.0	0.0	-1395.9087	-1164.8563	NaN	NaN	0.4549	0.8922	0.0223	0.0212	0.0219	0.0211	0.0212
0.0	0.0	0.0	-1853.9087	-2005.8563	NaN	NaN	0.5197	0.8922	0.0223	0.0212	0.0219	0.0211	0.0213
0.0	0.0	0.0	-3885.9087	357.1437	NaN	NaN	-0.1012	0.8928	0.0222	0.021	0.0218	0.0211	0.0212
0.0	0.0	0.0	323.0913	-905.8563	NaN	NaN	1.3	0.8931	0.0222	0.0208	0.0217	0.0211	0.0211
0.0	0.0	0.0	-1227.9087	-126.8563	NaN	NaN	0.0936	0.8935	0.0221	0.0207	0.0216	0.0211	0.021
0.0	0.0	0.0	751.0913	850.1437	NaN	NaN	0.5309	0.8935	0.0222	0.0206	0.0216	0.0212	0.0209
0.0	0.0	0.0	-945.9087	165.1437	NaN	NaN	-0.2115	0.8933	0.0222	0.0207	0.0216	0.0212	0.021
0.0	0.0	0.0	-683.9087	-821.8563	NaN	NaN	0.5458	0.893	0.0223	0.0207	0.0216	0.0214	0.0211
0.0	0.0	0.0	-2314.9087	772.1437	NaN	NaN	-0.3	0.8927	0.0224	0.0207	0.0217	0.0215	0.0211
0.0	0.0	0.0	-151.9087	2835.1437	NaN	NaN	1.0566	0.8929	0.0224	0.0206	0.0216	0.0215	0.0211
0.0	0.0	0.0	-748.9087	-2054.8563	NaN	NaN	0.7329	0.8927	0.0223	0.0206	0.0216	0.0216	0.0211
0.0	0.0	0.0	-2024.9087	1451.1437	NaN	NaN	-0.3	0.8932	0.0223	0.0204	0.0216	0.0216	0.021
0.0	0.0	0.0	-1456.9087	2016.1437	NaN	NaN	1.3	0.8936	0.0222	0.0202	0.0215	0.0215	0.0209
0.0	0.0	0.0	-1136.9087	2469.1437	NaN	NaN	1.3	0.8938	0.0222	0.0202	0.0215	0.0215	0.0208
0.0	0.0	0.0	-1783.9087	1019.1437	NaN	NaN	-0.3	0.8934	0.0223	0.0204	0.0216	0.0215	0.0209
0.0	0.0	0.0	-1709.9087	-1841.8563	NaN	NaN	0.5186	0.893	0.0224	0.0206	0.0217	0.0215	0.0209
0.0	0.0	0.0	-2721.9087	-1380.8563	NaN	NaN	0.3366	0.8928	0.0224	0.0207	0.0217	0.0214	0.021
0.0	0.0	0.0	-1874.9087	-1495.8563	NaN	NaN	0.4438	0.8932	0.0223	0.0206	0.0217	0.0213	0.021
0.0	0.0	0.0	698.0913	-600.8563	NaN	NaN	-0.3	0.894	0.0221	0.0203	0.0216	0.0212	0.0208
0.0	0.0	0.0	-1755.9087	348.1437	NaN	NaN	-0.2473	0.8946	0.0219	0.0201	0.0215	0.0213	0.0206
0.0	0.0	0.0	883.0913	2000.1437	NaN	NaN	0.6937	0.8955	0.0218	0.0198	0.0213	0.0212	0.0204
0.0	0.0	0.0	990.0913	3198.1437	NaN	NaN	0.7636	0.8951	0.0219	0.0198	0.0214	0.0213	0.0204
0.0	0.0	0.0	-1753.9087	-408.8563	NaN	NaN	0.189	0.894	0.0223	0.0201	0.0215	0.0215	0.0206
0.0	0.0	0.0	-2286.9087	366.1437	NaN	NaN	-0.1906	0.8937	0.0225	0.0202	0.0215	0.0215	0.0207
0.0	0.0	0.0	44.0913	796.1437	NaN	NaN	0.9475	0.8934	0.0227	0.0203	0.0215	0.0214	0.0207
0.0	0.0	0.0	1248.0913	-1213.8563	NaN	NaN	-0.3	0.8933	0.0227	0.0203	0.0215	0.0214	0.0207
0.0	0.0	0.0	-723.9087	2097.1437	NaN	NaN	1.3	0.8936	0.0227	0.0202	0.0215	0.0215	0.0206
0.0	0.0	0.0	-420.9087	-1017.8563	NaN	NaN	0.7075	0.8934	0.0228	0.0203	0.0215	0.0215	0.0206
0.0	0.0	0.0	-117.9087	2099.1437	NaN	NaN	1.0595	0.8935	0.0228	0.0203	0.0215	0.0214	0.0205
0.0	0.0	0.0	-952.9087	-2160.8563	NaN	NaN	0.694	0.8932	0.0229	0.0206	0.0215	0.0213	0.0206
0.0	0.0	0.0	-289.9087	-4070.8563	NaN	NaN	0.9335	0.8933	0.0228	0.0206	0.0215	0.0212	0.0206
0.0	0.0	0.0	-34.9087	1365.1437	NaN	NaN	1.0262	0.8938	0.0227	0.0204	0.0215	0.0212	0.0205
0.0	0.0	0.0	-577.9087	1499.1437	NaN	NaN	1.3	0.894	0.0227	0.0203	0.0214	0.0212	0.0205
0.0	0.0	0.0	-619.9087	-1000.8563	NaN	NaN	0.6175	0.8939	0.0227	0.0203	0.0214	0.0213	0.0205
0.0	0.0	0.0	1129.0913	3768.1437	NaN	NaN	0.7694	0.8939	0.0227	0.0202	0.0214	0.0213	0.0204
0.0	0.0	0.0	-350.9087	-2004.8563	NaN	NaN	0.851	0.8934	0.0228	0.0204	0.0215	0.0213	0.0206
0.0	0.0	0.0	-2035.9087	-193.8563	NaN	NaN	0.0869	0.8935	0.0228	0.0204	0.0215	0.0212	0.0206
0.0	0.0	0.0	-2186.9087	-2301.8563	NaN	NaN	0.5128	0.8933	0.0228	0.0205	0.0215	0.0212	0.0206
0.0	0.0	0.0	1395.0913	1268.1437	NaN	NaN	0.4762	0.8935	0.0229	0.0204	0.0215	0.0213	0.0205
0.0	0.0	0.0	-1240.9087	-1018.8563	NaN	NaN	0.4509	0.893	0.0229	0.0206	0.0216	0.0213	0.0207
0.0	0.0	0.0	-1381.9087	979.1437	NaN	NaN	-0.3	0.8931	0.0229	0.0206	0.0216	0.0212	0.0206
0.0	0.0	0.0	-877.9087	-1948.8563	NaN	NaN	0.6894	0.8929	0.0229	0.0207	0.0217	0.0212	0.0207
0.0	0.0	0.0	-1498.9087	-61.8563	NaN	NaN	0.0396	0.8932	0.0228	0.0206	0.0216	0.0212	0.0206
0.0	0.0	0.0	-623.9087	-116.8563	NaN	NaN	0.1578	0.8933	0.0228	0.0206	0.0215	0.0212	0.0206
0.0	0.0	0.0	-675.9087	-448.8563	NaN	NaN	0.3991	0.8933	0.0228	0.0206	0.0215	0.0212	0.0206
0.0	0.0	0.0	-3565.9087	986.1437	NaN	NaN	-0.3	0.8932	0.0228	0.0206	0.0216	0.0212	0.0206
0.0	0.0	0.0	-2273.9087	896.1437	NaN	NaN	-0.3	0.8934	0.0228	0.0205	0.0215	0.0212	0.0206
0.0	0.0	0.0	-1242.9087	-3305.8563	NaN	NaN	0.7268	0.893	0.0228	0.0206	0.0216	0.0212	0.0207
0.0	0.0	0.0	919.0913	157.1437	NaN	NaN	0.146	0.8933	0.0228	0.0205	0.0216	0.0213	0.0205
0.0	0.0	0.0	-1875.9087	-1070.8563	NaN	NaN	0.3634	0.8931	0.0229	0.0205	0.0216	0.0213	0.0206
0.0	0.0	0.0	-1586.9087	-149.8563	NaN	NaN	0.0863	0.8936	0.0228	0.0204	0.0215	0.0212	0.0206
0.0	0.0	0.0	-1781.9087	521.1437	NaN	NaN	-0.3	0.8938	0.0228	0.0203	0.0214	0.0212	0.0206
0.0	0.0	0.0	-361.9087	-588.8563	NaN	NaN	0.6193	0.8938	0.0228	0.0202	0.0214	0.0213	0.0206
0.0	0.0	0.0	-1037.9087	2836.1437	NaN	NaN	1.3	0.8937	0.0229	0.0201	0.0214	0.0214	0.0205
0.0	0.0	0.0	-817.9087	47.1437	NaN	NaN	-0.0612	0.8932	0.0231	0.0202	0.0215	0.0215	0.0206
0.0	0.0	0.0	551.0913	-1641.8563	NaN	NaN	1.3	0.8929	0.0231	0.0204	0.0215	0.0214	0.0207
0.0	0.0	0.0	-2949.9087	-2479.8563	NaN	NaN	0.4567	0.8927	0.0231	0.0206	0.0216	0.0213	0.0208
0.0	0.0	0.0	-181.9087	-2331.8563	NaN	NaN	0.9276	0.8933	0.023	0.0204	0.0215	0.0212	0.0206
0.0	0.0	0.0	-1551.9087	2050.1437	NaN	NaN	1.3	0.8942	0.0228	0.0201	0.0213	0.0212	0.0204
0.0	0.0	0.0	-319.9087	1328.1437	NaN	NaN	1.3	0.8944	0.0227	0.0199	0.0213	0.0213	0.0204
0.0	0.0	0.0	-2371.9087	2184.1437	NaN	NaN	-0.3	0.8942	0.0228	0.0199	0.0213	0.0214	0.0204
0.0	0.0	0.0	-2032.9087	-607.8563	NaN	NaN	0.2302	0.8937	0.0229	0.02	0.0214	0.0214	0.0205
0.0	0.0	0.0	811.0913	736.1437	NaN	NaN	0.4758	0.8938	0.0229	0.02	0.0214	0.0214	0.0204
0.0	0.0	0.0	-1115.9087	300.1437	NaN	NaN	-0.3	0.8936	0.023	0.0201	0.0214	0.0215	0.0205
0.0	0.0	0.0	-1648.9087	-548.8563	NaN	NaN	0.2497	0.8933	0.0231	0.0202	0.0214	0.0215	0.0205
0.0	0.0	0.0	-222.9087	-41.8563	NaN	NaN	0.1581	0.8932	0.0231	0.0203	0.0215	0.0214	0.0205
0.0	0.0	0.0	-216.9087	-2357.8563	NaN	NaN	0.9158	0.8929	0.0231	0.0204	0.0215	0.0214	0.0206
0.0	0.0	0.0	604.0913	-873.8563	NaN	NaN	1.3	0.8932	0.0231	0.0203	0.0214	0.0214	0.0206
0.0	0.0	0.0	-1305.9087	1996.1437	NaN	NaN	1.3	0.8933	0.023	0.0202	0.0214	0.0215	0.0206
0.0	0.0	0.0	-1035.9087	-989.8563	NaN	NaN	0.4886	0.893	0.0231	0.0202	0.0214	0.0216	0.0207
0.0	0.0	0.0	-1150.9087	1835.1437	NaN	NaN	1.3	0.8926	0.0232	0.0203	0.0214	0.0217	0.0207
0.0	0.0	0.0	-2672.9087	24.1437	NaN	NaN	-0.0091	0.8921	0.0234	0.0206	0.0215	0.0217	0.0208
0.0	0.0	0.0	-869.9087	-910.8563	NaN	NaN	0.5115	0.892	0.0234	0.0207	0.0215	0.0215	0.0208
0.0	0.0	0.0	-2962.9087	-54.8563	NaN	NaN	0.0182	0.892	0.0233	0.0209	0.0216	0.0213	0.0209
0.0	0.0	0.0	-767.9087	-2852.8563	NaN	NaN	0.7879	0.8927	0.0231	0.0208	0.0215	0.0212	0.0208
0.0	0.0	0.0	-1314.9087	151.1437	NaN	NaN	-0.1299	0.8931	0.023	0.0205	0.0214	0.0212	0.0207
0.0	0.0	0.0	-956.9087	900.1437	NaN	NaN	-0.3	0.8936	0.0229	0.0203	0.0213	0.0213	0.0206
0.0	0.0	0.0	-1064.9087	3686.1437	NaN	NaN	1.3	0.8935	0.0229	0.0203	0.0213	0.0214	0.0207
0.0	0.0	0.0	-1681.9087	-836.8563	NaN	NaN	0.3322	0.8927	0.0231	0.0205	0.0214	0.0215	0.0209
0.0	0.0	0.0	-1520.9087	2244.1437	NaN	NaN	1.3	0.8928	0.0231	0.0205	0.0214	0.0214	0.0208
0.0	0.0	0.0	-1797.9087	2123.1437	NaN	NaN	1.3	0.8928	0.0231	0.0206	0.0215	0.0213	0.0208
0.0	0.0	0.0	1035.0913	-586.8563	NaN	NaN	-0.3	0.8927	0.023	0.0207	0.0215	0.0213	0.0208
0.0	0.0	0.0	-2750.9087	-843.8563	NaN	NaN	0.2347	0.8923	0.023	0.0209	0.0218	0.0212	0.0209
0.0	0.0	0.0	-2206.9087	173.1437	NaN	NaN	-0.0851	0.8925	0.0229	0.0209	0.0218	0.021	0.0209
0.0	0.0	0.0	-1447.9087	90.1437	NaN	NaN	-0.0664	0.8923	0.0228	0.021	0.0219	0.021	0.021
0.0	0.0	0.0	-2297.9087	-2305.8563	NaN	NaN	0.5009	0.8924	0.0227	0.0211	0.0219	0.021	0.021
0.0	0.0	0.0	-2256.9087	-1222.8563	NaN	NaN	0.3514	0.8926	0.0227	0.0211	0.0218	0.0209	0.0209
0.0	0.0	0.0	-380.9087	-2263.8563	NaN	NaN	0.856	0.8928	0.0226	0.0211	0.0217	0.0208	0.021
0.0	0.0	0.0	-602.9087	-937.8563	NaN	NaN	0.6087	0.8931	0.0225	0.021	0.0216	0.0209	0.0209
0.0	0.0	0.0	-1483.9087	440.1437	NaN	NaN	-0.3	0.8932	0.0225	0.0209	0.0216	0.0209	0.0209
0.0	0.0	0.0	-1111.9087	1184.1437	NaN	NaN	1.3	0.8931	0.0225	0.0209	0.0215	0.0209	0.0209
0.0	0.0	0.0	-3168.9087	211.1437	NaN	NaN	-0.0714	0.8926	0.0226	0.0211	0.0216	0.021	0.0211
0.0	0.0	0.0	-854.9087	-800.8563	NaN	NaN	0.4837	0.8925	0.0227	0.0211	0.0216	0.021	0.0211
0.0	0.0	0.0	-2716.9087	3483.1437	NaN	NaN	1.3	0.8928	0.0227	0.021	0.0215	0.021	0.021
0.0	0.0	0.0	-1364.9087	-2461.8563	NaN	NaN	0.6433	0.8922	0.0227	0.0212	0.0216	0.021	0.0212
0.0	0.0	0.0	-22.9087	-1764.8563	NaN	NaN	0.9872	0.8925	0.0226	0.0212	0.0216	0.0209	0.0211
0.0	0.0	0.0	-538.9087	-1581.8563	NaN	NaN	0.7459	0.8924	0.0227	0.0212	0.0216	0.021	0.0211
0.0	0.0	0.0	-727.9087	-431.8563	NaN	NaN	0.3724	0.8925	0.0227	0.0212	0.0216	0.021	0.0212
0.0	0.0	0.0	-2273.9087	-92.8563	NaN	NaN	0.0392	0.8922	0.0227	0.0212	0.0217	0.021	0.0213
0.0	0.0	0.0	-2096.9087	-1098.8563	NaN	NaN	0.3438	0.8924	0.0226	0.0212	0.0216	0.021	0.0212
0.0	0.0	0.0	-316.9087	-1807.8563	NaN	NaN	0.8508	0.8927	0.0225	0.021	0.0216	0.021	0.0212
0.0	0.0	0.0	-1736.9087	3479.1437	NaN	NaN	1.3	0.8931	0.0224	0.0207	0.0215	0.0212	0.0211
0.0	0.0	0.0	-217.9087	378.1437	NaN	NaN	1.3	0.8927	0.0225	0.0207	0.0216	0.0213	0.0212
0.0	0.0	0.0	-2404.9087	569.1437	NaN	NaN	-0.3	0.8926	0.0225	0.0207	0.0216	0.0214	0.0212
0.0	0.0	0.0	-2783.9087	1760.1437	NaN	NaN	-0.3	0.8924	0.0226	0.0207	0.0217	0.0214	0.0212
0.0	0.0	0.0	-2225.9087	-574.8563	NaN	NaN	0.2052	0.8926	0.0224	0.0207	0.0217	0.0214	0.0212
0.0	0.0	0.0	-1474.9087	-488.8563	NaN	NaN	0.2489	0.8928	0.0223	0.0206	0.0217	0.0213	0.0212
0.0	0.0	0.0	-1885.9087	-1446.8563	NaN	NaN	0.4341	0.8928	0.0223	0.0207	0.0218	0.0213	0.0211
0.0	0.0	0.0	-449.9087	1187.1437	NaN	NaN	1.3	0.8932	0.0222	0.0206	0.0217	0.0212	0.021
0.0	0.0	0.0	-2343.9087	-3743.8563	NaN	NaN	0.615	0.8925	0.0223	0.0208	0.0218	0.0213	0.0212
0.0	0.0	0.0	-1124.9087	-398.8563	NaN	NaN	0.2618	0.8932	0.0222	0.0207	0.0217	0.0212	0.021
0.0	0.0	0.0	-2401.9087	-266.8563	NaN	NaN	0.1	0.8933	0.0222	0.0206	0.0217	0.0212	0.021
0.0	0.0	0.0	-831.9087	-867.8563	NaN	NaN	0.5106	0.8939	0.0221	0.0204	0.0215	0.0212	0.0209
0.0	0.0	0.0	-1150.9087	602.1437	NaN	NaN	-0.3	0.8942	0.022	0.0203	0.0215	0.0212	0.0208
0.0	0.0	0.0	-520.9087	1180.1437	NaN	NaN	1.3	0.8942	0.0221	0.0202	0.0214	0.0213	0.0208
0.0	0.0	0.0	-1662.9087	670.1437	NaN	NaN	-0.3	0.8937	0.0222	0.0203	0.0215	0.0214	0.0209
0.0	0.0	0.0	930.0913	-620.8563	NaN	NaN	-0.3	0.8936	0.0223	0.0202	0.0215	0.0215	0.0208
0.0	0.0	0.0	-1640.9087	1754.1437	NaN	NaN	1.3	0.8934	0.0225	0.0202	0.0215	0.0216	0.0209
0.0	0.0	0.0	-823.9087	-227.8563	NaN	NaN	0.2166	0.8933	0.0225	0.0202	0.0215	0.0215	0.0209
0.0	0.0	0.0	-1956.9087	2957.1437	NaN	NaN	1.3	0.8933	0.0226	0.0202	0.0215	0.0215	0.0208
0.0	0.0	0.0	-206.9087	-7.8563	NaN	NaN	0.0366	0.8928	0.0228	0.0204	0.0216	0.0215	0.0209
0.0	0.0	0.0	-502.9087	2025.1437	NaN	NaN	1.3	0.8931	0.0229	0.0204	0.0215	0.0214	0.0208
0.0	0.0	0.0	268.0913	79.1437	NaN	NaN	0.2279	0.8928	0.0229	0.0206	0.0215	0.0213	0.0208
0.0	0.0	0.0	-364.9087	-2367.8563	NaN	NaN	0.8665	0.8929	0.0229	0.0207	0.0215	0.0212	0.0208
0.0	0.0	0.0	-304.9087	1081.1437	NaN	NaN	1.3	0.8933	0.0228	0.0206	0.0215	0.0211	0.0207
0.0	0.0	0.0	93.0913	-735.8563	NaN	NaN	1.1448	0.8935	0.0227	0.0206	0.0215	0.0211	0.0207
0.0	0.0	0.0	809.0913	-1741.8563	NaN	NaN	1.3	0.8934	0.0227	0.0205	0.0215	0.0211	0.0208
0.0	0.0	0.0	-2651.9087	-566.8563	NaN	NaN	0.1761	0.8934	0.0227	0.0205	0.0215	0.0212	0.0208
0.0	0.0	0.0	-3153.9087	1185.1437	NaN	NaN	-0.3	0.8931	0.0227	0.0206	0.0216	0.0212	0.0209
0.0	0.0	0.0	-1261.9087	81.1437	NaN	NaN	-0.0687	0.8928	0.0228	0.0206	0.0216	0.0212	0.0209
0.0	0.0	0.0	-2383.9087	-505.8563	NaN	NaN	0.1751	0.8928	0.0228	0.0207	0.0216	0.0212	0.0209
0.0	0.0	0.0	-1305.9087	633.1437	NaN	NaN	-0.3	0.893	0.0228	0.0206	0.0216	0.0211	0.0209
0.0	0.0	0.0	-1037.9087	546.1437	NaN	NaN	-0.3	0.8934	0.0227	0.0205	0.0215	0.0211	0.0207
0.0	0.0	0.0	-41.9087	-1308.8563	NaN	NaN	0.969	0.8932	0.0227	0.0206	0.0216	0.0212	0.0207
0.0	0.0	0.0	-733.9087	1202.1437	NaN	NaN	1.3	0.8927	0.0228	0.0208	0.0217	0.0212	0.0208
0.0	0.0	0.0	-652.9087	-631.8563	NaN	NaN	0.4918	0.8924	0.0229	0.021	0.0218	0.021	0.021
0.0	0.0	0.0	-2279.9087	-3297.8563	NaN	NaN	0.5913	0.8922	0.0228	0.0211	0.0219	0.021	0.021
0.0	0.0	0.0	-1533.9087	-242.8563	NaN	NaN	0.1367	0.8929	0.0227	0.0209	0.0217	0.021	0.0208
0.0	0.0	0.0	-2723.9087	2677.1437	NaN	NaN	-0.3	0.8933	0.0227	0.0207	0.0216	0.021	0.0208
0.0	0.0	0.0	-968.9087	-2771.8563	NaN	NaN	0.741	0.8929	0.0227	0.0208	0.0217	0.0211	0.0209
0.0	0.0	0.0	-565.9087	-430.8563	NaN	NaN	0.4323	0.8931	0.0227	0.0207	0.0216	0.0211	0.0208
0.0	0.0	0.0	-2039.9087	-599.8563	NaN	NaN	0.2272	0.893	0.0227	0.0208	0.0216	0.0211	0.0208
0.0	0.0	0.0	-1445.9087	-1217.8563	NaN	NaN	0.4572	0.8933	0.0226	0.0207	0.0215	0.0211	0.0208
0.0	0.0	0.0	-2317.9087	1019.1437	NaN	NaN	-0.3	0.8938	0.0225	0.0204	0.0215	0.0211	0.0207
0.0	0.0	0.0	-1127.9087	-931.8563	NaN	NaN	0.4524	0.8936	0.0226	0.0204	0.0215	0.0212	0.0207
0.0	0.0	0.0	-429.9087	-1004.8563	NaN	NaN	0.7004	0.8935	0.0227	0.0204	0.0215	0.0212	0.0207
0.0	0.0	0.0	-2080.9087	1830.1437	NaN	NaN	-0.3	0.8933	0.0228	0.0204	0.0215	0.0212	0.0208
0.0	0.0	0.0	-385.9087	-452.8563	NaN	NaN	0.5399	0.8931	0.0228	0.0205	0.0215	0.0213	0.0208
0.0	0.0	0.0	-1297.9087	900.1437	NaN	NaN	-0.3	0.8935	0.0228	0.0203	0.0214	0.0213	0.0207
0.0	0.0	0.0	-637.9087	220.1437	NaN	NaN	-0.3	0.8937	0.0228	0.0202	0.0214	0.0213	0.0206
0.0	0.0	0.0	1778.0913	948.1437	NaN	NaN	0.3478	0.8935	0.0229	0.0202	0.0214	0.0214	0.0206
0.0	0.0	0.0	-1160.9087	-162.8563	NaN	NaN	0.123	0.8931	0.023	0.0203	0.0215	0.0214	0.0207
0.0	0.0	0.0	-1348.9087	-931.8563	NaN	NaN	0.4086	0.8929	0.0231	0.0205	0.0215	0.0214	0.0207
0.0	0.0	0.0	-1285.9087	-1440.8563	NaN	NaN	0.5284	0.893	0.023	0.0205	0.0215	0.0213	0.0207
0.0	0.0	0.0	-2399.9087	468.1437	NaN	NaN	-0.2423	0.8934	0.0229	0.0203	0.0215	0.0213	0.0207
0.0	0.0	0.0	215.0913	-915.8563	NaN	NaN	1.3	0.8934	0.0229	0.0203	0.0215	0.0213	0.0206
0.0	0.0	0.0	-1337.9087	1572.1437	NaN	NaN	1.3	0.8938	0.0228	0.0201	0.0215	0.0214	0.0205
0.0	0.0	0.0	-2084.9087	240.1437	NaN	NaN	-0.1302	0.8935	0.0229	0.0202	0.0215	0.0214	0.0205
0.0	0.0	0.0	-160.9087	-2740.8563	NaN	NaN	0.9445	0.8934	0.0229	0.0203	0.0215	0.0213	0.0205
0.0	0.0	0.0	-674.9087	-216.8563	NaN	NaN	0.2432	0.8936	0.0228	0.0202	0.0215	0.0213	0.0205
0.0	0.0	0.0	-1166.9087	-1778.8563	NaN	NaN	0.6039	0.8937	0.0228	0.0202	0.0215	0.0213	0.0205
0.0	0.0	0.0	-2161.9087	3494.1437	NaN	NaN	1.3	0.8942	0.0227	0.02	0.0215	0.0213	0.0204
0.0	0.0	0.0	-1867.9087	638.1437	NaN	NaN	-0.3	0.8944	0.0227	0.0199	0.0214	0.0213	0.0204
0.0	0.0	0.0	487.0913	-989.8563	NaN	NaN	1.3	0.8946	0.0226	0.0198	0.0214	0.0213	0.0203
0.0	0.0	0.0	270.0913	-529.8563	NaN	NaN	1.3	0.8945	0.0226	0.0198	0.0214	0.0213	0.0204
0.0	0.0	0.0	-620.9087	34.1437	NaN	NaN	-0.0582	0.8945	0.0227	0.0198	0.0214	0.0213	0.0203
0.0	0.0	0.0	-1279.9087	1187.1437	NaN	NaN	-0.3	0.8942	0.0227	0.0199	0.0215	0.0213	0.0203
0.0	0.0	0.0	-2050.9087	16.1437	NaN	NaN	-0.0079	0.8943	0.0228	0.0199	0.0215	0.0213	0.0203
0.0	0.0	0.0	-1932.9087	-1271.8563	NaN	NaN	0.3969	0.8942	0.0228	0.0201	0.0215	0.0212	0.0203
0.0	0.0	0.0	-2103.9087	-2259.8563	NaN	NaN	0.5179	0.8942	0.0227	0.0201	0.0215	0.0211	0.0203
0.0	0.0	0.0	691.0913	219.1437	NaN	NaN	0.2408	0.8944	0.0227	0.02	0.0215	0.0212	0.0202
0.0	0.0	0.0	-330.9087	-424.8563	NaN	NaN	0.5622	0.8942	0.0228	0.0201	0.0214	0.0212	0.0203
0.0	0.0	0.0	-253.9087	-498.8563	NaN	NaN	0.6627	0.8944	0.0227	0.02	0.0214	0.0212	0.0203
0.0	0.0	0.0	-2556.9087	908.1437	NaN	NaN	-0.3	0.8944	0.0228	0.02	0.0214	0.0213	0.0203
0.0	0.0	0.0	-659.9087	308.1437	NaN	NaN	-0.3	0.894	0.0229	0.02	0.0214	0.0214	0.0203
0.0	0.0	0.0	0.0913	1276.1437	NaN	NaN	0.9999	0.8936	0.023	0.0201	0.0214	0.0214	0.0204
0.0	0.0	0.0	-243.9087	-1505.8563	NaN	NaN	0.8606	0.8926	0.0233	0.0204	0.0216	0.0215	0.0206
0.0	0.0	0.0	-1836.9087	-1164.8563	NaN	NaN	0.3881	0.8924	0.0233	0.0206	0.0216	0.0214	0.0207
0.0	0.0	0.0	-1523.9087	745.1437	NaN	NaN	-0.3	0.8927	0.0232	0.0205	0.0216	0.0214	0.0207
0.0	0.0	0.0	-71.9087	-378.8563	NaN	NaN	0.8405	0.8928	0.0232	0.0204	0.0216	0.0214	0.0207
0.0	0.0	0.0	447.0913	1095.1437	NaN	NaN	0.7101	0.8926	0.0232	0.0204	0.0216	0.0216	0.0207
0.0	0.0	0.0	-1141.9087	-867.8563	NaN	NaN	0.4318	0.8923	0.0233	0.0205	0.0217	0.0215	0.0207
0.0	0.0	0.0	-516.9087	-1399.8563	NaN	NaN	0.7303	0.8922	0.0233	0.0207	0.0217	0.0214	0.0208
0.0	0.0	0.0	-415.9087	-341.8563	NaN	NaN	0.4511	0.8921	0.0232	0.0208	0.0218	0.0214	0.0208
0.0	0.0	0.0	-1149.9087	-2259.8563	NaN	NaN	0.6628	0.8922	0.0231	0.0208	0.0218	0.0213	0.0209
0.0	0.0	0.0	-2054.9087	416.1437	NaN	NaN	-0.2539	0.8927	0.023	0.0207	0.0216	0.0212	0.0208
0.0	0.0	0.0	-32.9087	-515.8563	NaN	NaN	0.94	0.893	0.023	0.0206	0.0216	0.0212	0.0207
0.0	0.0	0.0	-462.9087	829.1437	NaN	NaN	1.3	0.8932	0.0229	0.0205	0.0215	0.0212	0.0207
0.0	0.0	0.0	-924.9087	-1882.8563	NaN	NaN	0.6706	0.8933	0.0228	0.0205	0.0215	0.0211	0.0207
0.0	0.0	0.0	418.0913	408.1437	NaN	NaN	0.494	0.8933	0.0229	0.0205	0.0215	0.0212	0.0207
0.0	0.0	0.0	-2247.9087	-1063.8563	NaN	NaN	0.3212	0.893	0.0229	0.0206	0.0216	0.0212	0.0208
0.0	0.0	0.0	-637.9087	413.1437	NaN	NaN	-0.3	0.8931	0.0229	0.0205	0.0216	0.0212	0.0207
0.0	0.0	0.0	471.0913	-395.8563	NaN	NaN	-0.3	0.8926	0.0229	0.0207	0.0217	0.0212	0.0208
0.0	0.0	0.0	-1507.9087	-1456.8563	NaN	NaN	0.4914	0.8929	0.0229	0.0207	0.0216	0.0211	0.0208
0.0	0.0	0.0	-1168.9087	-2099.8563	NaN	NaN	0.6424	0.893	0.0228	0.0207	0.0216	0.0212	0.0208
0.0	0.0	0.0	-96.9087	1587.1437	NaN	NaN	1.065	0.8937	0.0227	0.0203	0.0214	0.0213	0.0206
0.0	0.0	0.0	323.0913	583.1437	NaN	NaN	0.6435	0.8932	0.0229	0.0203	0.0215	0.0214	0.0207
0.0	0.0	0.0	-2358.9087	-1206.8563	NaN	NaN	0.3385	0.8925	0.023	0.0206	0.0216	0.0214	0.0208
0.0	0.0	0.0	-2300.9087	-133.8563	NaN	NaN	0.055	0.8924	0.023	0.0208	0.0217	0.0213	0.0208
0.0	0.0	0.0	-1953.9087	-1925.8563	NaN	NaN	0.4964	0.8923	0.023	0.0209	0.0217	0.0211	0.0209
0.0	0.0	0.0	-3023.9087	-1435.8563	NaN	NaN	0.322	0.8929	0.0228	0.0208	0.0216	0.021	0.0209
0.0	0.0	0.0	-1578.9087	1194.1437	NaN	NaN	-0.3	0.8934	0.0227	0.0205	0.0215	0.0211	0.0208
0.0	0.0	0.0	-1514.9087	-1456.8563	NaN	NaN	0.4902	0.8936	0.0227	0.0204	0.0214	0.0212	0.0207
0.0	0.0	0.0	-16.9087	1749.1437	NaN	NaN	1.0098	0.8939	0.0226	0.0203	0.0213	0.0213	0.0206
0.0	0.0	0.0	-1330.9087	1356.1437	NaN	NaN	1.3	0.8934	0.0228	0.0204	0.0213	0.0214	0.0207
0.0	0.0	0.0	-2551.9087	-279.8563	NaN	NaN	0.0988	0.8926	0.023	0.0207	0.0214	0.0215	0.0209
0.0	0.0	0.0	-1332.9087	379.1437	NaN	NaN	-0.3	0.8926	0.023	0.0206	0.0214	0.0215	0.0209
0.0	0.0	0.0	11.0913	-345.8563	NaN	NaN	1.0331	0.8926	0.023	0.0205	0.0214	0.0216	0.0209
0.0	0.0	0.0	-244.9087	853.1437	NaN	NaN	1.3	0.8927	0.023	0.0204	0.0214	0.0216	0.0209
0.0	0.0	0.0	722.0913	418.1437	NaN	NaN	0.3667	0.8926	0.0231	0.0204	0.0214	0.0217	0.0209
0.0	0.0	0.0	-213.9087	-128.8563	NaN	NaN	0.3759	0.8925	0.0231	0.0203	0.0214	0.0217	0.0209
0.0	0.0	0.0	-1316.9087	3417.1437	NaN	NaN	1.3	0.8926	0.023	0.0202	0.0214	0.0218	0.0209
0.0	0.0	0.0	-1937.9087	497.1437	NaN	NaN	-0.3	0.8928	0.0229	0.0202	0.0214	0.0218	0.0209
0.0	0.0	0.0	-1376.9087	-226.8563	NaN	NaN	0.1415	0.8924	0.023	0.0203	0.0215	0.0219	0.0209
0.0	0.0	0.0	-2065.9087	-363.8563	NaN	NaN	0.1497	0.8924	0.0231	0.0204	0.0215	0.0218	0.0209
0.0	0.0	0.0	-1635.9087	-599.8563	NaN	NaN	0.2683	0.8926	0.023	0.0205	0.0215	0.0216	0.0208
0.0	0.0	0.0	-1115.9087	-1970.8563	NaN	NaN	0.6385	0.8928	0.0229	0.0205	0.0215	0.0215	0.0208
0.0	0.0	0.0	-2127.9087	58.1437	NaN	NaN	-0.0281	0.8931	0.0227	0.0203	0.0215	0.0215	0.0208
0.0	0.0	0.0	-2067.9087	-574.8563	NaN	NaN	0.2175	0.8941	0.0224	0.0201	0.0214	0.0213	0.0207
0.0	0.0	0.0	1008.0913	-1270.8563	NaN	NaN	1.3	0.8947	0.0222	0.0198	0.0213	0.0214	0.0205
0.0	0.0	0.0	-375.9087	647.1437	NaN	NaN	1.3	0.8945	0.0223	0.0198	0.0214	0.0215	0.0205
0.0	0.0	0.0	-2133.9087	99.1437	NaN	NaN	-0.0487	0.894	0.0225	0.0201	0.0214	0.0214	0.0207
0.0	0.0	0.0	-1163.9087	-1087.8563	NaN	NaN	0.4831	0.8937	0.0226	0.0202	0.0214	0.0214	0.0207
0.0	0.0	0.0	-2115.9087	1284.1437	NaN	NaN	-0.3	0.8938	0.0226	0.0201	0.0214	0.0214	0.0207
0.0	0.0	0.0	-1641.9087	378.1437	NaN	NaN	-0.2992	0.8937	0.0226	0.0201	0.0214	0.0214	0.0207
0.0	0.0	0.0	1126.0913	2341.1437	NaN	NaN	0.6752	0.8937	0.0227	0.0201	0.0214	0.0215	0.0206
0.0	0.0	0.0	1357.0913	-2239.8563	NaN	NaN	1.3	0.8927	0.0231	0.0205	0.0214	0.0216	0.0208
0.0	0.0	0.0	-1645.9087	-1307.8563	NaN	NaN	0.4428	0.8923	0.0232	0.0206	0.0214	0.0216	0.0208
0.0	0.0	0.0	177.0913	-538.8563	NaN	NaN	1.3	0.8924	0.0232	0.0206	0.0214	0.0216	0.0208
0.0	0.0	0.0	233.0913	-180.8563	NaN	NaN	-0.3	0.8922	0.0232	0.0206	0.0215	0.0217	0.0208
0.0	0.0	0.0	730.0913	-610.8563	NaN	NaN	-0.3	0.892	0.0232	0.0206	0.0215	0.0218	0.0208
0.0	0.0	0.0	-438.9087	263.1437	NaN	NaN	-0.3	0.8918	0.0233	0.0207	0.0215	0.0219	0.0208
0.0	0.0	0.0	-608.9087	-1360.8563	NaN	NaN	0.6909	0.8916	0.0234	0.0208	0.0216	0.0218	0.0208
0.0	0.0	0.0	-1551.9087	946.1437	NaN	NaN	-0.3	0.8919	0.0233	0.0208	0.0215	0.0217	0.0208
0.0	0.0	0.0	-1883.9087	-3193.8563	NaN	NaN	0.629	0.892	0.0232	0.0208	0.0215	0.0217	0.0209
0.0	0.0	0.0	60.0913	2462.1437	NaN	NaN	0.9762	0.8922	0.023	0.0205	0.0215	0.0219	0.0209
0.0	0.0	0.0	-840.9087	1944.1437	NaN	NaN	1.3	0.8919	0.023	0.0204	0.0216	0.0221	0.0209
0.0	0.0	0.0	-754.9087	1320.1437	NaN	NaN	1.3	0.8913	0.0233	0.0206	0.0217	0.0222	0.0209
0.0	0.0	0.0	-2700.9087	-466.8563	NaN	NaN	0.1474	0.8914	0.0234	0.0209	0.0217	0.022	0.0208
0.0	0.0	0.0	-2458.9087	-3506.8563	NaN	NaN	0.5878	0.8911	0.0233	0.0213	0.0219	0.0215	0.0209
0.0	0.0	0.0	-1789.9087	-2562.8563	NaN	NaN	0.5888	0.8918	0.023	0.0212	0.0219	0.0213	0.0209
0.0	0.0	0.0	-2811.9087	655.1437	NaN	NaN	-0.3	0.8928	0.0228	0.0208	0.0217	0.0213	0.0207
0.0	0.0	0.0	-1674.9087	1248.1437	NaN	NaN	-0.3	0.8933	0.0226	0.0205	0.0215	0.0214	0.0207
0.0	0.0	0.0	-193.9087	-133.8563	NaN	NaN	0.4084	0.8932	0.0226	0.0204	0.0215	0.0216	0.0207
0.0	0.0	0.0	-1409.9087	1308.1437	NaN	NaN	-0.3	0.8928	0.0228	0.0205	0.0215	0.0217	0.0207
0.0	0.0	0.0	-931.9087	476.1437	NaN	NaN	-0.3	0.8927	0.0228	0.0205	0.0216	0.0217	0.0208
0.0	0.0	0.0	-1308.9087	952.1437	NaN	NaN	-0.3	0.8925	0.0229	0.0205	0.0216	0.0217	0.0208
0.0	0.0	0.0	-2104.9087	-1482.8563	NaN	NaN	0.4133	0.8925	0.0229	0.0205	0.0216	0.0217	0.0207
0.0	0.0	0.0	-1566.9087	-580.8563	NaN	NaN	0.2704	0.8928	0.0229	0.0204	0.0216	0.0217	0.0207
0.0	0.0	0.0	839.0913	-1629.8563	NaN	NaN	1.3	0.8926	0.023	0.0204	0.0216	0.0218	0.0206
0.0	0.0	0.0	152.0913	518.1437	NaN	NaN	0.7731	0.8923	0.0231	0.0204	0.0217	0.0218	0.0206
0.0	0.0	0.0	-3134.9087	-4196.8563	NaN	NaN	0.5724	0.8922	0.0232	0.0207	0.0217	0.0217	0.0207
0.0	0.0	0.0	-475.9087	-2106.8563	NaN	NaN	0.8157	0.8923	0.0231	0.0206	0.0217	0.0217	0.0206
0.0	0.0	0.0	-1483.9087	928.1437	NaN	NaN	-0.3	0.8923	0.0231	0.0204	0.0216	0.0219	0.0206
0.0	0.0	0.0	-334.9087	681.1437	NaN	NaN	1.3	0.8926	0.023	0.0203	0.0216	0.022	0.0205
0.0	0.0	0.0	-1415.9087	2361.1437	NaN	NaN	1.3	0.8924	0.0232	0.0203	0.0216	0.0221	0.0204
0.0	0.0	0.0	867.0913	-2295.8563	NaN	NaN	1.3	0.8916	0.0235	0.0206	0.0217	0.0222	0.0205
0.0	0.0	0.0	-1358.9087	-1016.8563	NaN	NaN	0.428	0.8916	0.0235	0.0206	0.0216	0.0222	0.0205
0.0	0.0	0.0	-1280.9087	909.1437	NaN	NaN	-0.3	0.8913	0.0235	0.0206	0.0217	0.0223	0.0206
0.0	0.0	0.0	-1799.9087	-575.8563	NaN	NaN	0.2424	0.8916	0.0234	0.0205	0.0217	0.0223	0.0205
0.0	0.0	0.0	-581.9087	2099.1437	NaN	NaN	1.3	0.8917	0.0233	0.0204	0.0217	0.0224	0.0204
0.0	0.0	0.0	-385.9087	103.1437	NaN	NaN	-0.3	0.8921	0.0233	0.0203	0.0216	0.0223	0.0202
0.0	0.0	0.0	-1548.9087	1803.1437	NaN	NaN	1.3	0.8918	0.0235	0.0204	0.0217	0.0224	0.0203
0.0	0.0	0.0	-1861.9087	-1145.8563	NaN	NaN	0.381	0.8919	0.0235	0.0204	0.0217	0.0222	0.0203
0.0	0.0	0.0	-9.9087	505.1437	NaN	NaN	1.02	0.8921	0.0234	0.0204	0.0217	0.0222	0.0203
0.0	0.0	0.0	-606.9087	-1826.8563	NaN	NaN	0.7506	0.8925	0.0233	0.0203	0.0216	0.0221	0.0202
0.0	0.0	0.0	-1646.9087	685.1437	NaN	NaN	-0.3	0.8924	0.0232	0.0203	0.0217	0.0222	0.0202
0.0	0.0	0.0	-568.9087	3136.1437	NaN	NaN	1.2216	0.8922	0.0232	0.0203	0.0218	0.0224	0.0202
0.0	0.0	0.0	-96.9087	2682.1437	NaN	NaN	1.0375	0.8918	0.0234	0.0204	0.0219	0.0223	0.0202
0.0	0.0	0.0	-1004.9087	-4778.8563	NaN	NaN	0.8263	0.8914	0.0235	0.0207	0.0219	0.0221	0.0204
0.0	0.0	0.0	-1195.9087	-3737.8563	NaN	NaN	0.7576	0.8912	0.0235	0.0209	0.0221	0.022	0.0204
0.0	0.0	0.0	-1618.9087	-485.8563	NaN	NaN	0.2308	0.8915	0.0233	0.0208	0.022	0.022	0.0204
0.0	0.0	0.0	-2343.9087	1846.1437	NaN	NaN	-0.3	0.892	0.0231	0.0207	0.022	0.022	0.0203
0.0	0.0	0.0	-2225.9087	-2712.8563	NaN	NaN	0.5493	0.8917	0.0231	0.0208	0.0221	0.0219	0.0204
0.0	0.0	0.0	-2041.9087	-1805.8563	NaN	NaN	0.4693	0.8912	0.0232	0.021	0.0222	0.0218	0.0205
0.0	0.0	0.0	-1778.9087	897.1437	NaN	NaN	-0.3	0.8913	0.0232	0.021	0.0222	0.0218	0.0205
0.0	0.0	0.0	-1459.9087	-1498.8563	NaN	NaN	0.5066	0.8911	0.0232	0.0211	0.0222	0.0218	0.0206
0.0	0.0	0.0	-11.9087	1609.1437	NaN	NaN	1.0075	0.8911	0.0232	0.0211	0.0222	0.0218	0.0206
0.0	0.0	0.0	35.0913	-1264.8563	NaN	NaN	1.0285	0.8911	0.0232	0.0211	0.0222	0.0217	0.0207
0.0	0.0	0.0	-281.9087	-1192.8563	NaN	NaN	0.8088	0.891	0.0232	0.0211	0.0223	0.0217	0.0207
0.0	0.0	0.0	1454.0913	724.1437	NaN	NaN	0.3324	0.891	0.0231	0.0211	0.0223	0.0218	0.0207
0.0	0.0	0.0	-642.9087	-19.8563	NaN	NaN	0.03	0.8904	0.0232	0.0213	0.0225	0.0218	0.0208
0.0	0.0	0.0	-2314.9087	-2195.8563	NaN	NaN	0.4868	0.8899	0.0232	0.0216	0.0226	0.0218	0.021
0.0	0.0	0.0	-2586.9087	-1085.8563	NaN	NaN	0.2957	0.8902	0.0231	0.0215	0.0226	0.0217	0.0209
0.0	0.0	0.0	-2306.9087	-776.8563	NaN	NaN	0.2519	0.8903	0.0231	0.0216	0.0225	0.0216	0.0209
0.0	0.0	0.0	-726.9087	-1111.8563	NaN	NaN	0.6047	0.8904	0.0231	0.0216	0.0225	0.0215	0.0209
0.0	0.0	0.0	-1438.9087	-1163.8563	NaN	NaN	0.4472	0.8904	0.0231	0.0217	0.0224	0.0215	0.0209
0.0	0.0	0.0	-2672.9087	-2284.8563	NaN	NaN	0.4609	0.8907	0.0231	0.0217	0.0223	0.0214	0.0208
0.0	0.0	0.0	-1322.9087	731.1437	NaN	NaN	-0.3	0.8911	0.023	0.0215	0.0222	0.0214	0.0208
0.0	0.0	0.0	-815.9087	762.1437	NaN	NaN	-0.3	0.891	0.023	0.0215	0.0222	0.0214	0.0209
0.0	0.0	0.0	-1904.9087	-412.8563	NaN	NaN	0.1781	0.891	0.023	0.0215	0.0222	0.0214	0.021
0.0	0.0	0.0	-762.9087	-2050.8563	NaN	NaN	0.7289	0.8909	0.023	0.0216	0.0222	0.0214	0.0209
0.0	0.0	0.0	-1567.9087	239.1437	NaN	NaN	-0.18	0.8908	0.023	0.0216	0.0222	0.0214	0.0209
0.0	0.0	0.0	-708.9087	-2478.8563	NaN	NaN	0.7776	0.8909	0.023	0.0216	0.0222	0.0214	0.0209
0.0	0.0	0.0	-965.9087	-1631.8563	NaN	NaN	0.6282	0.891	0.0231	0.0217	0.0222	0.0213	0.0208
0.0	0.0	0.0	-2404.9087	-3232.8563	NaN	NaN	0.5734	0.8913	0.023	0.0216	0.0221	0.0212	0.0207
0.0	0.0	0.0	-291.9087	-1612.8563	NaN	NaN	0.8467	0.8914	0.0229	0.0216	0.0221	0.0213	0.0208
0.0	0.0	0.0	-2033.9087	-291.8563	NaN	NaN	0.1255	0.8912	0.0229	0.0215	0.0221	0.0214	0.0209
0.0	0.0	0.0	-1964.9087	43.1437	NaN	NaN	-0.0225	0.8908	0.023	0.0216	0.0221	0.0215	0.0209
0.0	0.0	0.0	-1135.9087	-1625.8563	NaN	NaN	0.5887	0.8907	0.023	0.0216	0.0221	0.0216	0.021
0.0	0.0	0.0	-1467.9087	-1036.8563	NaN	NaN	0.414	0.8906	0.023	0.0217	0.0221	0.0216	0.0211
0.0	0.0	0.0	-1179.9087	-1978.8563	NaN	NaN	0.6265	0.8907	0.0229	0.0216	0.022	0.0216	0.0211
0.0	0.0	0.0	-685.9087	-392.8563	NaN	NaN	0.3642	0.8905	0.0229	0.0216	0.0221	0.0218	0.0212
0.0	0.0	0.0	-2147.9087	202.1437	NaN	NaN	-0.1039	0.8904	0.023	0.0215	0.0221	0.0218	0.0212
0.0	0.0	0.0	-2341.9087	210.1437	NaN	NaN	-0.0986	0.8904	0.023	0.0215	0.0221	0.0218	0.0213
0.0	0.0	0.0	-866.9087	-1104.8563	NaN	NaN	0.5603	0.8903	0.023	0.0216	0.022	0.0217	0.0213
0.0	0.0	0.0	-2995.9087	-495.8563	NaN	NaN	0.142	0.8903	0.0229	0.0216	0.022	0.0218	0.0213
0.0	0.0	0.0	-2489.9087	1213.1437	NaN	NaN	-0.3	0.8906	0.0229	0.0215	0.022	0.0218	0.0213
0.0	0.0	0.0	-1448.9087	-666.8563	NaN	NaN	0.3152	0.8904	0.0229	0.0216	0.022	0.0218	0.0213
0.0	0.0	0.0	-1375.9087	-635.8563	NaN	NaN	0.3161	0.8902	0.023	0.0216	0.022	0.0218	0.0214
0.0	0.0	0.0	-2757.9087	-1217.8563	NaN	NaN	0.3063	0.89	0.023	0.0217	0.022	0.0219	0.0215
0.0	0.0	0.0	-2579.9087	-182.8563	NaN	NaN	0.0662	0.8899	0.0231	0.0216	0.022	0.022	0.0215
0.0	0.0	0.0	-2405.9087	1601.1437	NaN	NaN	-0.3	0.89	0.023	0.0214	0.0219	0.0221	0.0215
0.0	0.0	0.0	425.0913	-1211.8563	NaN	NaN	1.3	0.8899	0.023	0.0214	0.0219	0.0223	0.0216
0.0	0.0	0.0	-1908.9087	1203.1437	NaN	NaN	-0.3	0.8898	0.0229	0.0213	0.0219	0.0225	0.0217
0.0	0.0	0.0	-460.9087	1370.1437	NaN	NaN	1.3	0.8899	0.0229	0.0211	0.0219	0.0226	0.0217
0.0	0.0	0.0	-670.9087	405.1437	NaN	NaN	-0.3	0.8897	0.0229	0.0212	0.0219	0.0226	0.0217
0.0	0.0	0.0	-2284.9087	208.1437	NaN	NaN	-0.1002	0.8895	0.0229	0.0212	0.022	0.0226	0.0218
0.0	0.0	0.0	-3288.9087	-2440.8563	NaN	NaN	0.426	0.8895	0.0229	0.0214	0.022	0.0225	0.0217
0.0	0.0	0.0	-1635.9087	-975.8563	NaN	NaN	0.3736	0.8895	0.0228	0.0214	0.0221	0.0226	0.0217
0.0	0.0	0.0	-2018.9087	761.1437	NaN	NaN	-0.3	0.8894	0.0228	0.0214	0.0222	0.0226	0.0217
0.0	0.0	0.0	-2193.9087	-3137.8563	NaN	NaN	0.5885	0.8893	0.0227	0.0215	0.0223	0.0225	0.0218
0.0	0.0	0.0	-2717.9087	-720.8563	NaN	NaN	0.2096	0.8895	0.0225	0.0213	0.0223	0.0226	0.0218
0.0	0.0	0.0	-2970.9087	-1040.8563	NaN	NaN	0.2595	0.8896	0.0223	0.0212	0.0223	0.0226	0.0219
0.0	0.0	0.0	-2109.9087	-337.8563	NaN	NaN	0.138	0.8899	0.0222	0.021	0.0223	0.0226	0.022
0.0	0.0	0.0	-2413.9087	-624.8563	NaN	NaN	0.2056	0.89	0.0221	0.0209	0.0223	0.0227	0.022
0.0	0.0	0.0	-1527.9087	1718.1437	NaN	NaN	1.3	0.8906	0.022	0.0208	0.0221	0.0226	0.0218
0.0	0.0	0.0	-3900.9087	-601.8563	NaN	NaN	0.1337	0.8903	0.0222	0.0209	0.0222	0.0226	0.0218
0.0	0.0	0.0	-679.9087	-1362.8563	NaN	NaN	0.6672	0.8903	0.0223	0.021	0.0221	0.0226	0.0217
0.0	0.0	0.0	-1597.9087	818.1437	NaN	NaN	-0.3	0.8899	0.0225	0.0211	0.0222	0.0226	0.0217
0.0	0.0	0.0	611.0913	-1647.8563	NaN	NaN	1.3	0.8899	0.0226	0.0211	0.0221	0.0226	0.0217
0.0	0.0	0.0	-2222.9087	-719.8563	NaN	NaN	0.2446	0.8901	0.0225	0.021	0.0221	0.0227	0.0216
0.0	0.0	0.0	-777.9087	737.1437	NaN	NaN	-0.3	0.8901	0.0226	0.0209	0.022	0.0228	0.0216
0.0	0.0	0.0	-468.9087	1575.1437	NaN	NaN	1.3	0.8898	0.0227	0.021	0.022	0.0229	0.0216
0.0	0.0	0.0	897.0913	1092.1437	NaN	NaN	0.549	0.8893	0.0229	0.021	0.0221	0.023	0.0216
0.0	0.0	0.0	-1149.9087	759.1437	NaN	NaN	-0.3	0.8889	0.0232	0.0212	0.0222	0.023	0.0216
0.0	0.0	0.0	-2608.9087	-2257.8563	NaN	NaN	0.4639	0.889	0.0232	0.0213	0.0221	0.0228	0.0216
0.0	0.0	0.0	349.0913	-1538.8563	NaN	NaN	1.2934	0.8892	0.0231	0.0213	0.0221	0.0228	0.0215
0.0	0.0	0.0	-324.9087	-489.8563	NaN	NaN	0.6012	0.8893	0.023	0.0212	0.0222	0.0229	0.0215
0.0	0.0	0.0	-2035.9087	3025.1437	NaN	NaN	1.3	0.8895	0.0229	0.0211	0.0221	0.0228	0.0215
0.0	0.0	0.0	-3036.9087	-960.8563	NaN	NaN	0.2403	0.8896	0.0229	0.0211	0.0221	0.0228	0.0215
0.0	0.0	0.0	-2703.9087	993.1437	NaN	NaN	-0.3	0.8898	0.0229	0.021	0.0221	0.0227	0.0215
0.0	0.0	0.0	-842.9087	509.1437	NaN	NaN	-0.3	0.8896	0.0229	0.0211	0.0222	0.0227	0.0214
0.0	0.0	0.0	-136.9087	-404.8563	NaN	NaN	0.7473	0.8893	0.0231	0.0214	0.0223	0.0225	0.0214
0.0	0.0	0.0	-2113.9087	-1704.8563	NaN	NaN	0.4464	0.8891	0.0231	0.0216	0.0225	0.0223	0.0214
0.0	0.0	0.0	-1638.9087	-3102.8563	NaN	NaN	0.6544	0.8895	0.0229	0.0216	0.0225	0.022	0.0213
0.0	0.0	0.0	-2819.9087	-623.8563	NaN	NaN	0.1812	0.8903	0.0227	0.0214	0.0225	0.0219	0.0213
0.0	0.0	0.0	-2414.9087	-93.8563	NaN	NaN	0.0374	0.8907	0.0225	0.0212	0.0225	0.0218	0.0213
0.0	0.0	0.0	-1036.9087	-226.8563	NaN	NaN	0.1795	0.8907	0.0225	0.0212	0.0225	0.0219	0.0213
0.0	0.0	0.0	-2509.9087	772.1437	NaN	NaN	-0.3	0.8906	0.0225	0.0212	0.0225	0.0219	0.0213
0.0	0.0	0.0	-1604.9087	-42.8563	NaN	NaN	0.026	0.8908	0.0225	0.0212	0.0224	0.0218	0.0213
0.0	0.0	0.0	-1198.9087	-1185.8563	NaN	NaN	0.4973	0.8909	0.0224	0.0212	0.0224	0.0219	0.0213
0.0	0.0	0.0	-1053.9087	-1418.8563	NaN	NaN	0.5738	0.8908	0.0225	0.0212	0.0224	0.0219	0.0212
0.0	0.0	0.0	-1133.9087	1407.1437	NaN	NaN	1.3	0.8908	0.0226	0.0212	0.0223	0.022	0.0212
0.0	0.0	0.0	-1517.9087	-2165.8563	NaN	NaN	0.5879	0.8904	0.0227	0.0214	0.0225	0.0219	0.0212
0.0	0.0	0.0	-1476.9087	-3148.8563	NaN	NaN	0.6807	0.8901	0.0227	0.0216	0.0226	0.0219	0.0212
0.0	0.0	0.0	-2377.9087	-154.8563	NaN	NaN	0.0611	0.8902	0.0227	0.0216	0.0226	0.0218	0.0212
0.0	0.0	0.0	-3175.9087	-2233.8563	NaN	NaN	0.4129	0.8906	0.0226	0.0215	0.0225	0.0216	0.0212
0.0	0.0	0.0	-358.9087	-2187.8563	NaN	NaN	0.8591	0.8907	0.0225	0.0215	0.0225	0.0216	0.0212
0.0	0.0	0.0	-1562.9087	166.1437	NaN	NaN	-0.1189	0.8909	0.0225	0.0213	0.0224	0.0217	0.0212
0.0	0.0	0.0	-1084.9087	-1016.8563	NaN	NaN	0.4838	0.8913	0.0225	0.0212	0.0222	0.0217	0.0211
0.0	0.0	0.0	-2272.9087	1052.1437	NaN	NaN	-0.3	0.8913	0.0225	0.0211	0.0221	0.0219	0.0211
0.0	0.0	0.0	-697.9087	1948.1437	NaN	NaN	1.3	0.8909	0.0227	0.0211	0.0221	0.0221	0.021
0.0	0.0	0.0	-1512.9087	-1632.8563	NaN	NaN	0.5191	0.8903	0.0229	0.0214	0.0222	0.022	0.0211
0.0	0.0	0.0	-1037.9087	-3042.8563	NaN	NaN	0.7457	0.89	0.023	0.0216	0.0223	0.0219	0.0211
0.0	0.0	0.0	1671.0913	-2980.8563	NaN	NaN	1.3	0.8901	0.023	0.0216	0.0223	0.0218	0.0211
0.0	0.0	0.0	-1851.9087	-1181.8563	NaN	NaN	0.3896	0.8906	0.0228	0.0215	0.0222	0.0217	0.0211
0.0	0.0	0.0	-1442.9087	-2390.8563	NaN	NaN	0.6236	0.891	0.0227	0.0213	0.0221	0.0217	0.0211
0.0	0.0	0.0	345.0913	590.1437	NaN	NaN	0.631	0.8914	0.0227	0.021	0.022	0.0219	0.021
0.0	0.0	0.0	-1633.9087	105.1437	NaN	NaN	-0.0688	0.8911	0.0228	0.021	0.022	0.0221	0.0211
0.0	0.0	0.0	-1495.9087	-577.8563	NaN	NaN	0.2787	0.8905	0.023	0.0212	0.022	0.0222	0.0211
0.0	0.0	0.0	-2775.9087	1291.1437	NaN	NaN	-0.3	0.89	0.0231	0.0214	0.0221	0.0223	0.0211
0.0	0.0	0.0	-2701.9087	-385.8563	NaN	NaN	0.125	0.89	0.0231	0.0215	0.0221	0.0221	0.0211
0.0	0.0	0.0	-767.9087	-1469.8563	NaN	NaN	0.6568	0.8902	0.023	0.0215	0.0221	0.022	0.0212
0.0	0.0	0.0	-1848.9087	-2044.8563	NaN	NaN	0.5252	0.8902	0.023	0.0215	0.0221	0.022	0.0212
0.0	0.0	0.0	-1128.9087	-357.8563	NaN	NaN	0.2407	0.8903	0.0229	0.0214	0.0221	0.0221	0.0212
0.0	0.0	0.0	-1919.9087	-667.8563	NaN	NaN	0.2581	0.8902	0.0229	0.0214	0.0222	0.0221	0.0213
0.0	0.0	0.0	-1034.9087	-271.8563	NaN	NaN	0.208	0.8903	0.0228	0.0214	0.0222	0.022	0.0213
0.0	0.0	0.0	-1810.9087	-4370.8563	NaN	NaN	0.7071	0.8898	0.0228	0.0217	0.0223	0.0219	0.0215
0.0	0.0	0.0	-2009.9087	-2788.8563	NaN	NaN	0.5812	0.8904	0.0227	0.0215	0.0222	0.0219	0.0213
0.0	0.0	0.0	-1311.9087	1099.1437	NaN	NaN	-0.3	0.8904	0.0228	0.0215	0.0221	0.022	0.0213
0.0	0.0	0.0	-1827.9087	-232.8563	NaN	NaN	0.113	0.8905	0.0227	0.0214	0.022	0.0221	0.0213
0.0	0.0	0.0	-948.9087	382.1437	NaN	NaN	-0.3	0.8903	0.0228	0.0214	0.0219	0.0222	0.0214
0.0	0.0	0.0	-875.9087	-4488.8563	NaN	NaN	0.8367	0.8904	0.0228	0.0214	0.0219	0.0222	0.0214
0.0	0.0	0.0	532.0913	4082.1437	NaN	NaN	0.8847	0.8907	0.0227	0.0211	0.0218	0.0224	0.0214
0.0	0.0	0.0	754.0913	-1512.8563	NaN	NaN	1.3	0.89	0.0228	0.0212	0.0219	0.0225	0.0216
0.0	0.0	0.0	-2823.9087	1383.1437	NaN	NaN	-0.3	0.8897	0.0229	0.0212	0.0219	0.0226	0.0216
0.0	0.0	0.0	-1761.9087	-3438.8563	NaN	NaN	0.6612	0.8896	0.0229	0.0214	0.022	0.0224	0.0217
0.0	0.0	0.0	-1454.9087	-458.8563	NaN	NaN	0.2398	0.89	0.0228	0.0213	0.0219	0.0224	0.0216
0.0	0.0	0.0	-2055.9087	-911.8563	NaN	NaN	0.3073	0.89	0.0227	0.0212	0.022	0.0224	0.0216
0.0	0.0	0.0	-1727.9087	-766.8563	NaN	NaN	0.3074	0.8903	0.0226	0.0211	0.0219	0.0225	0.0216
0.0	0.0	0.0	-777.9087	1190.1437	NaN	NaN	1.3	0.8901	0.0226	0.0211	0.0219	0.0227	0.0217
0.0	0.0	0.0	-2134.9087	-757.8563	NaN	NaN	0.262	0.89	0.0226	0.0211	0.0219	0.0227	0.0217
0.0	0.0	0.0	-1572.9087	-432.8563	NaN	NaN	0.2158	0.8899	0.0226	0.0211	0.0219	0.0227	0.0217
0.0	0.0	0.0	-434.9087	-866.8563	NaN	NaN	0.6659	0.8899	0.0226	0.0211	0.0219	0.0227	0.0218
0.0	0.0	0.0	-1985.9087	-1318.8563	NaN	NaN	0.3991	0.8899	0.0225	0.0211	0.0219	0.0227	0.0219
0.0	0.0	0.0	-2635.9087	-1623.8563	NaN	NaN	0.3812	0.8904	0.0223	0.0209	0.0219	0.0227	0.0219
0.0	0.0	0.0	-2037.9087	1351.1437	NaN	NaN	-0.3	0.8908	0.0221	0.0207	0.0218	0.0227	0.0218
0.0	0.0	0.0	-927.9087	-666.8563	NaN	NaN	0.4182	0.8903	0.0223	0.0208	0.0219	0.0228	0.0219
0.0	0.0	0.0	-1927.9087	-2088.8563	NaN	NaN	0.52	0.8905	0.0223	0.0208	0.0218	0.0228	0.0218
0.0	0.0	0.0	-958.9087	-1444.8563	NaN	NaN	0.6011	0.8901	0.0224	0.0209	0.0219	0.0229	0.0218
0.0	0.0	0.0	-2318.9087	1545.1437	NaN	NaN	-0.3	0.8905	0.0223	0.0208	0.0218	0.0228	0.0218
0.0	0.0	0.0	-1897.9087	-806.8563	NaN	NaN	0.2983	0.8907	0.0222	0.0207	0.0218	0.0228	0.0218
0.0	0.0	0.0	-336.9087	243.1437	NaN	NaN	-0.3	0.8909	0.0221	0.0206	0.0218	0.0229	0.0217
0.0	0.0	0.0	-1105.9087	2916.1437	NaN	NaN	1.3	0.8908	0.0221	0.0206	0.0218	0.023	0.0218
0.0	0.0	0.0	-1477.9087	138.1437	NaN	NaN	-0.1031	0.8908	0.022	0.0206	0.0218	0.023	0.0218
0.0	0.0	0.0	-773.9087	1132.1437	NaN	NaN	1.3	0.8908	0.022	0.0206	0.0218	0.023	0.0218
0.0	0.0	0.0	-2664.9087	596.1437	NaN	NaN	-0.2882	0.8907	0.0221	0.0206	0.0219	0.023	0.0218
0.0	0.0	0.0	-1234.9087	572.1437	NaN	NaN	-0.3	0.8909	0.0221	0.0205	0.0219	0.023	0.0216
0.0	0.0	0.0	-2438.9087	-56.8563	NaN	NaN	0.0228	0.8907	0.0222	0.0206	0.022	0.0229	0.0216
0.0	0.0	0.0	-2120.9087	-544.8563	NaN	NaN	0.2044	0.8916	0.022	0.0204	0.0219	0.0227	0.0214
0.0	0.0	0.0	-1144.9087	1220.1437	NaN	NaN	1.3	0.8922	0.0218	0.0203	0.0218	0.0226	0.0213
0.0	0.0	0.0	-2877.9087	1968.1437	NaN	NaN	-0.3	0.8927	0.0216	0.0202	0.0218	0.0225	0.0213
0.0	0.0	0.0	-811.9087	1051.1437	NaN	NaN	1.3	0.893	0.0214	0.0202	0.0217	0.0225	0.0212
0.0	0.0	0.0	44.0913	-1153.8563	NaN	NaN	1.0397	0.8926	0.0216	0.0204	0.0217	0.0225	0.0212
0.0	0.0	0.0	-1737.9087	2051.1437	NaN	NaN	1.3	0.8922	0.0219	0.0206	0.0218	0.0224	0.0211
0.0	0.0	0.0	-4175.9087	-1975.8563	NaN	NaN	0.3212	0.8916	0.0221	0.0209	0.022	0.0223	0.0212
0.0	0.0	0.0	-2035.9087	-2847.8563	NaN	NaN	0.5831	0.8912	0.0222	0.0211	0.0222	0.0222	0.0212
0.0	0.0	0.0	930.0913	-957.8563	NaN	NaN	1.3	0.8916	0.022	0.0209	0.0222	0.022	0.0212
0.0	0.0	0.0	-2325.9087	-2372.8563	NaN	NaN	0.505	0.892	0.0218	0.0208	0.0221	0.022	0.0213
0.0	0.0	0.0	-57.9087	-1265.8563	NaN	NaN	0.9563	0.8925	0.0216	0.0206	0.022	0.022	0.0213
0.0	0.0	0.0	-1943.9087	1278.1437	NaN	NaN	-0.3	0.8925	0.0216	0.0205	0.0219	0.0222	0.0213
0.0	0.0	0.0	-563.9087	-286.8563	NaN	NaN	0.3372	0.8923	0.0216	0.0206	0.0219	0.0223	0.0213
0.0	0.0	0.0	-1548.9087	480.1437	NaN	NaN	-0.3	0.8921	0.0216	0.0206	0.0219	0.0223	0.0213
0.0	0.0	0.0	-1583.9087	913.1437	NaN	NaN	-0.3	0.8912	0.022	0.0209	0.0221	0.0225	0.0213
0.0	0.0	0.0	-2151.9087	-1289.8563	NaN	NaN	0.3748	0.8908	0.0223	0.021	0.0222	0.0224	0.0213
0.0	0.0	0.0	-3037.9087	-953.8563	NaN	NaN	0.239	0.89	0.0225	0.0213	0.0224	0.0224	0.0213
0.0	0.0	0.0	-717.9087	-2305.8563	NaN	NaN	0.7626	0.8904	0.0224	0.0213	0.0224	0.0222	0.0213
0.0	0.0	0.0	-1203.9087	-1044.8563	NaN	NaN	0.4646	0.8907	0.0223	0.0212	0.0223	0.0222	0.0213
0.0	0.0	0.0	-2979.9087	-1760.8563	NaN	NaN	0.3714	0.891	0.0221	0.0211	0.0222	0.0222	0.0213
0.0	0.0	0.0	-2287.9087	602.1437	NaN	NaN	-0.3	0.8919	0.0218	0.0208	0.0221	0.0222	0.0212
0.0	0.0	0.0	-1582.9087	-75.8563	NaN	NaN	0.0457	0.8914	0.0219	0.0209	0.0221	0.0224	0.0213
0.0	0.0	0.0	-2146.9087	116.1437	NaN	NaN	-0.0572	0.8913	0.0219	0.021	0.0221	0.0224	0.0213
0.0	0.0	0.0	-2701.9087	-462.8563	NaN	NaN	0.1463	0.8908	0.0221	0.0211	0.0222	0.0225	0.0213
0.0	0.0	0.0	-1864.9087	-1637.8563	NaN	NaN	0.4676	0.8907	0.0221	0.0211	0.0222	0.0225	0.0213
0.0	0.0	0.0	-2692.9087	1653.1437	NaN	NaN	-0.3	0.8912	0.0219	0.021	0.0221	0.0225	0.0213
0.0	0.0	0.0	-1787.9087	-2018.8563	NaN	NaN	0.5303	0.8911	0.0219	0.0209	0.0222	0.0226	0.0214
0.0	0.0	0.0	-2266.9087	2258.1437	NaN	NaN	-0.3	0.8914	0.0218	0.0207	0.0221	0.0226	0.0214
0.0	0.0	0.0	-2131.9087	-900.8563	NaN	NaN	0.297	0.8911	0.0218	0.0207	0.0222	0.0228	0.0214
0.0	0.0	0.0	-486.9087	-750.8563	NaN	NaN	0.6066	0.8913	0.0218	0.0206	0.0222	0.0228	0.0214
0.0	0.0	0.0	-1632.9087	-1088.8563	NaN	NaN	0.4001	0.8908	0.0219	0.0207	0.0223	0.0229	0.0214
0.0	0.0	0.0	-1962.9087	-476.8563	NaN	NaN	0.1955	0.8911	0.0218	0.0207	0.0223	0.0228	0.0213
0.0	0.0	0.0	-1113.9087	-2626.8563	NaN	NaN	0.7022	0.8907	0.0219	0.0208	0.0224	0.0228	0.0214
0.0	0.0	0.0	-2327.9087	-82.8563	NaN	NaN	0.0344	0.8918	0.0215	0.0206	0.0222	0.0227	0.0213
0.0	0.0	0.0	-1562.9087	-1440.8563	NaN	NaN	0.4797	0.8921	0.0213	0.0204	0.0221	0.0226	0.0214
0.0	0.0	0.0	-797.9087	-2148.8563	NaN	NaN	0.7292	0.8931	0.021	0.0202	0.0219	0.0226	0.0213
0.0	0.0	0.0	-1260.9087	1831.1437	NaN	NaN	1.3	0.8935	0.0208	0.0199	0.0219	0.0227	0.0213
0.0	0.0	0.0	-1706.9087	-3019.8563	NaN	NaN	0.6389	0.8938	0.0207	0.0198	0.0218	0.0227	0.0213
0.0	0.0	0.0	205.0913	333.1437	NaN	NaN	0.619	0.8946	0.0204	0.0196	0.0216	0.0226	0.0211
0.0	0.0	0.0	-2418.9087	-551.8563	NaN	NaN	0.1858	0.8945	0.0205	0.0196	0.0217	0.0226	0.0211
0.0	0.0	0.0	-2278.9087	-2374.8563	NaN	NaN	0.5103	0.8948	0.0206	0.0196	0.0216	0.0225	0.021
0.0	0.0	0.0	-2965.9087	-563.8563	NaN	NaN	0.1597	0.8953	0.0205	0.0195	0.0215	0.0224	0.0209
0.0	0.0	0.0	589.0913	-53.8563	NaN	NaN	-0.1006	0.8955	0.0205	0.0194	0.0215	0.0224	0.0207
0.0	0.0	0.0	-562.9087	-537.8563	NaN	NaN	0.4886	0.8958	0.0204	0.0193	0.0214	0.0224	0.0207
0.0	0.0	0.0	-701.9087	-135.8563	NaN	NaN	0.1622	0.8957	0.0205	0.0194	0.0214	0.0225	0.0206
0.0	0.0	0.0	513.0913	-854.8563	NaN	NaN	1.3	0.8957	0.0205	0.0194	0.0213	0.0225	0.0206
0.0	0.0	0.0	-704.9087	-1160.8563	NaN	NaN	0.6222	0.8956	0.0206	0.0194	0.0213	0.0226	0.0206
0.0	0.0	0.0	-2231.9087	-1299.8563	NaN	NaN	0.368	0.8956	0.0206	0.0195	0.0213	0.0225	0.0205
0.0	0.0	0.0	-1547.9087	836.1437	NaN	NaN	-0.3	0.896	0.0206	0.0195	0.0212	0.0224	0.0203
0.0	0.0	0.0	-1581.9087	-2172.8563	NaN	NaN	0.5787	0.8962	0.0205	0.0195	0.0212	0.0223	0.0203
0.0	0.0	0.0	-2520.9087	141.1437	NaN	NaN	-0.0593	0.8971	0.0203	0.0193	0.021	0.0222	0.0202
0.0	0.0	0.0	-1585.9087	2004.1437	NaN	NaN	1.3	0.8968	0.0204	0.0194	0.021	0.0222	0.0202
0.0	0.0	0.0	-1882.9087	-1046.8563	NaN	NaN	0.3573	0.8966	0.0205	0.0195	0.021	0.0222	0.0202
0.0	0.0	0.0	-2054.9087	20.1437	NaN	NaN	-0.0099	0.8967	0.0205	0.0195	0.0209	0.0221	0.0202
0.0	0.0	0.0	-2535.9087	-374.8563	NaN	NaN	0.1288	0.8968	0.0205	0.0195	0.0209	0.0221	0.0202
0.0	0.0	0.0	-2756.9087	2099.1437	NaN	NaN	-0.3	0.8975	0.0204	0.0194	0.0207	0.022	0.0201
0.0	0.0	0.0	-1608.9087	-1321.8563	NaN	NaN	0.451	0.8974	0.0203	0.0194	0.0207	0.022	0.0202
0.0	0.0	0.0	-145.9087	2931.1437	NaN	NaN	1.0524	0.8964	0.0206	0.0197	0.0209	0.0222	0.0202
0.0	0.0	0.0	-1062.9087	2298.1437	NaN	NaN	1.3	0.8963	0.0207	0.0197	0.021	0.0221	0.0202
0.0	0.0	0.0	-1961.9087	-3258.8563	NaN	NaN	0.6242	0.8961	0.0208	0.0198	0.0212	0.0221	0.0201
0.0	0.0	0.0	-1521.9087	-2173.8563	NaN	NaN	0.5882	0.8952	0.021	0.0199	0.0214	0.0223	0.0203
0.0	0.0	0.0	-3659.9087	2955.1437	NaN	NaN	-0.3	0.8953	0.0209	0.0198	0.0214	0.0223	0.0204
0.0	0.0	0.0	-1715.9087	814.1437	NaN	NaN	-0.3	0.8946	0.0209	0.0198	0.0216	0.0225	0.0205
0.0	0.0	0.0	-1797.9087	-2485.8563	NaN	NaN	0.5803	0.8938	0.0211	0.0199	0.0218	0.0227	0.0206
0.0	0.0	0.0	-1821.9087	-459.8563	NaN	NaN	0.2015	0.8927	0.0216	0.0201	0.0221	0.0228	0.0207
0.0	0.0	0.0	-2698.9087	-1736.8563	NaN	NaN	0.3916	0.8924	0.0217	0.0204	0.0221	0.0226	0.0208
0.0	0.0	0.0	-2555.9087	-1766.8563	NaN	NaN	0.4087	0.8921	0.0218	0.0204	0.0221	0.0226	0.0209
0.0	0.0	0.0	-2147.9087	-2504.8563	NaN	NaN	0.5384	0.8918	0.0221	0.0204	0.0222	0.0227	0.0209
0.0	0.0	0.0	-1744.9087	-532.8563	NaN	NaN	0.2339	0.8913	0.0221	0.0203	0.0222	0.0229	0.0211
0.0	0.0	0.0	-2262.9087	-3059.8563	NaN	NaN	0.5749	0.891	0.0221	0.0202	0.0223	0.0231	0.0213
0.0	0.0	0.0	-1504.9087	-1490.8563	NaN	NaN	0.4977	0.8905	0.0222	0.02	0.0224	0.0235	0.0214
0.0	0.0	0.0	-2309.9087	2376.1437	NaN	NaN	1.3	0.8897	0.0224	0.0199	0.0226	0.0239	0.0216
0.0	0.0	0.0	-1618.9087	-1528.8563	NaN	NaN	0.4857	0.89	0.0224	0.0199	0.0225	0.0237	0.0215
0.0	0.0	0.0	-2411.9087	-1506.8563	NaN	NaN	0.3845	0.8902	0.0224	0.02	0.0224	0.0235	0.0215
0.0	0.0	0.0	-2262.9087	-1274.8563	NaN	NaN	0.3604	0.8904	0.0224	0.02	0.0223	0.0234	0.0214
0.0	0.0	0.0	-1882.9087	-2645.8563	NaN	NaN	0.5842	0.8905	0.0224	0.02	0.0222	0.0234	0.0215
0.0	0.0	0.0	-2279.9087	-286.8563	NaN	NaN	0.1118	0.8891	0.0226	0.0199	0.0226	0.024	0.0218
0.0	0.0	0.0	-3431.9087	2731.1437	NaN	NaN	-0.3	0.8871	0.0233	0.0197	0.0231	0.0248	0.022
0.0	0.0	0.0	-2960.9087	-752.8563	NaN	NaN	0.2027	0.8877	0.0231	0.0195	0.0229	0.0247	0.022
0.0	0.0	0.0	-2943.9087	-1195.8563	NaN	NaN	0.2889	0.8878	0.0231	0.0195	0.0228	0.0247	0.022
0.0	0.0	0.0	-1717.9087	-580.8563	NaN	NaN	0.2527	0.8882	0.023	0.0195	0.0227	0.0246	0.0219
0.0	0.0	0.0	-2397.9087	414.1437	NaN	NaN	-0.2088	0.8882	0.0231	0.0195	0.0227	0.0246	0.022
0.0	0.0	0.0	-3563.9087	-633.8563	NaN	NaN	0.151	0.8892	0.0229	0.0193	0.0223	0.0244	0.0218
0.0	0.0	0.0	-660.9087	-1782.8563	NaN	NaN	0.7296	0.8875	0.0234	0.0193	0.0227	0.025	0.0222
0.0	0.0	0.0	-1106.9087	-242.8563	NaN	NaN	0.1799	0.884	0.0244	0.0191	0.0234	0.0263	0.0227
0.0	0.0	0.0	-1412.9087	811.1437	NaN	NaN	-0.3	0.8826	0.0251	0.0189	0.0235	0.0271	0.0228
0.0	0.0	0.0	-2313.9087	-8.8563	NaN	NaN	0.0038	0.8835	0.0249	0.0189	0.0233	0.0269	0.0225
0.0	0.0	0.0	-1483.9087	520.1437	NaN	NaN	-0.3	0.8825	0.0251	0.0191	0.0235	0.0271	0.0226
0.0	0.0	0.0	-1772.9087	-1401.8563	NaN	NaN	0.4416	0.886	0.024	0.0191	0.0228	0.0259	0.0222
0.0	0.0	0.0	-2220.9087	-1313.8563	NaN	NaN	0.3717	0.8859	0.024	0.0193	0.0229	0.0258	0.0222
0.0	0.0	0.0	-2122.9087	-1620.8563	NaN	NaN	0.4329	0.8871	0.0238	0.0192	0.0226	0.0255	0.0219
0.0	0.0	0.0	-2837.9087	-1202.8563	NaN	NaN	0.2977	0.8839	0.0247	0.0194	0.0232	0.0264	0.0224
0.0	0.0	0.0	-1685.9087	950.1437	NaN	NaN	-0.3	0.8823	0.0253	0.0194	0.0236	0.027	0.0225
0.0	0.0	0.0	-2699.9087	-2690.8563	NaN	NaN	0.4992	0.8865	0.0243	0.0191	0.0227	0.0257	0.0218
0.0	0.0	0.0	-2993.9087	-44.8563	NaN	NaN	0.0148	0.8824	0.0255	0.0194	0.0235	0.0268	0.0224
0.0	0.0	0.0	-2390.9087	-2048.8563	NaN	NaN	0.4615	0.8833	0.0257	0.0191	0.0232	0.0267	0.022
0.0	0.0	0.0	-1157.9087	1905.1437	NaN	NaN	1.3	0.8749	0.0289	0.0198	0.0246	0.029	0.0228
0.0	0.0	0.0	-1987.9087	-638.8563	NaN	NaN	0.2432	0.8797	0.0278	0.0194	0.0236	0.0279	0.0215
0.0	0.0	0.0	-350.9087	-3513.8563	NaN	NaN	0.9092	0.8799	0.0278	0.0196	0.0235	0.0275	0.0217
0.0	0.0	0.0	-1412.9087	-108.8563	NaN	NaN	0.0715	0.8758	0.0297	0.0199	0.0241	0.0285	0.022
0.0	0.0	0.0	-1754.9087	1103.1437	NaN	NaN	-0.3	0.8721	0.0312	0.0204	0.0247	0.0295	0.0221
0.0	0.0	0.0	-2863.9087	-1934.8563	NaN	NaN	0.4032	0.8793	0.029	0.0197	0.0235	0.0273	0.0211
0.0	0.0	0.0	-1707.9087	316.1437	NaN	NaN	-0.2272	0.8751	0.0303	0.0204	0.0243	0.0283	0.0216
0.0	0.0	0.0	-2460.9087	-3862.8563	NaN	NaN	0.6108	0.8798	0.0289	0.0198	0.0236	0.0267	0.0211
0.0	0.0	0.0	-3767.9087	491.1437	NaN	NaN	-0.1499	0.872	0.0322	0.0205	0.0247	0.0287	0.0218
0.0	0.0	0.0	-2643.9087	-421.8563	NaN	NaN	0.1376	0.8711	0.0334	0.0205	0.0246	0.0289	0.0215
0.0	0.0	0.0	-1184.9087	123.1437	NaN	NaN	-0.116	0.8645	0.0359	0.0212	0.0255	0.0306	0.0223
0.0	0.0	0.0	-2468.9087	410.1437	NaN	NaN	-0.1992	0.8637	0.0366	0.0213	0.0255	0.0308	0.0222
0.0	0.0	0.0	-2820.9087	-321.8563	NaN	NaN	0.1024	0.8635	0.0368	0.0214	0.0256	0.0306	0.022
0.0	0.0	0.0	-2011.9087	2243.1437	NaN	NaN	1.3	0.864	0.0369	0.0216	0.0255	0.0301	0.022
0.0	0.0	0.0	-1175.9087	-2223.8563	NaN	NaN	0.6541	0.8722	0.0338	0.0208	0.0243	0.0283	0.0206
0.0	0.0	0.0	-3187.9087	-209.8563	NaN	NaN	0.0618	0.8705	0.0342	0.0212	0.0245	0.0285	0.0211
0.0	0.0	0.0	-3285.9087	-54.8563	NaN	NaN	0.0164	0.87	0.0346	0.0212	0.0245	0.0287	0.021
0.0	0.0	0.0	-2325.9087	657.1437	NaN	NaN	-0.3	0.8677	0.0354	0.0215	0.0248	0.0291	0.0214
0.0	0.0	0.0	-1465.9087	-1429.8563	NaN	NaN	0.4938	0.8714	0.034	0.0213	0.0242	0.0282	0.0208
0.0	0.0	0.0	-1700.9087	-2536.8563	NaN	NaN	0.5986	0.8752	0.0316	0.0214	0.0238	0.0271	0.0207
0.0	0.0	0.0	-3423.9087	-1455.8563	NaN	NaN	0.2983	0.8782	0.0302	0.0211	0.0234	0.026	0.021
0.0	0.0	0.0	-1567.9087	-3266.8563	NaN	NaN	0.6757	0.8759	0.0308	0.0214	0.0239	0.0267	0.0213
0.0	0.0	0.0	-2945.9087	344.1437	NaN	NaN	-0.1323	0.8745	0.0314	0.0212	0.0242	0.0273	0.0214
0.0	0.0	0.0	-2332.9087	976.1437	NaN	NaN	-0.3	0.8686	0.0337	0.0216	0.0252	0.029	0.0219
0.0	0.0	0.0	-3630.9087	-1108.8563	NaN	NaN	0.2339	0.8714	0.0325	0.021	0.025	0.0286	0.0215
0.0	0.0	0.0	-2199.9087	-744.8563	NaN	NaN	0.2529	0.8689	0.0333	0.0212	0.0254	0.0293	0.0219
0.0	0.0	0.0	-2597.9087	2397.1437	NaN	NaN	-0.3	0.8705	0.0325	0.0211	0.0252	0.029	0.0217
0.0	0.0	0.0	-3188.9087	-1265.8563	NaN	NaN	0.2842	0.8776	0.0291	0.0207	0.0241	0.027	0.0214
0.0	0.0	0.0	-2611.9087	-2618.8563	NaN	NaN	0.5007	0.8796	0.0281	0.0207	0.0238	0.0264	0.0214
0.0	0.0	0.0	-2589.9087	-588.8563	NaN	NaN	0.1852	0.8793	0.0282	0.0207	0.0238	0.0264	0.0215
0.0	0.0	0.0	-2416.9087	-3942.8563	NaN	NaN	0.62	0.881	0.0276	0.0205	0.0235	0.026	0.0214
0.0	0.0	0.0	-1911.9087	-1591.8563	NaN	NaN	0.4543	0.8794	0.0281	0.0204	0.0239	0.0265	0.0217
0.0	0.0	0.0	-3328.9087	-3712.8563	NaN	NaN	0.5273	0.881	0.0277	0.02	0.0237	0.0262	0.0215
0.0	0.0	0.0	-2667.9087	-365.8563	NaN	NaN	0.1206	0.8777	0.0288	0.0198	0.0244	0.0272	0.0221
0.0	0.0	0.0	-2884.9087	-3613.8563	NaN	NaN	0.5561	0.8798	0.0282	0.0193	0.0241	0.0269	0.0218
0.0	0.0	0.0	-1765.9087	2077.1437	NaN	NaN	1.3	0.8733	0.0306	0.0194	0.0254	0.0286	0.0226
0.0	0.0	0.0	-3083.9087	-2129.8563	NaN	NaN	0.4085	0.8783	0.029	0.019	0.0245	0.0273	0.0219
0.0	0.0	0.0	-2236.9087	-2149.8563	NaN	NaN	0.4901	0.8762	0.0297	0.0191	0.025	0.0277	0.0223
0.0	0.0	0.0	-3473.9087	-2170.8563	NaN	NaN	0.3846	0.877	0.0298	0.0188	0.0248	0.0275	0.0221
0.0	0.0	0.0	-1919.9087	-3157.8563	NaN	NaN	0.6219	0.875	0.0306	0.0188	0.0253	0.0281	0.0223
0.0	0.0	0.0	-3030.9087	-961.8563	NaN	NaN	0.2409	0.8721	0.0321	0.0187	0.0258	0.0288	0.0224
0.0	0.0	0.0	-2698.9087	-792.8563	NaN	NaN	0.2271	0.8668	0.0344	0.0191	0.0267	0.0301	0.0229
0.0	0.0	0.0	-2284.9087	-2123.8563	NaN	NaN	0.4817	0.87	0.0335	0.0189	0.0261	0.0293	0.0222
0.0	0.0	0.0	-1387.9087	-2159.8563	NaN	NaN	0.6088	0.8662	0.0348	0.0193	0.0268	0.0301	0.0227
0.0	0.0	0.0	-3020.9087	-2505.8563	NaN	NaN	0.4534	0.8672	0.0348	0.0192	0.0266	0.0299	0.0224
0.0	0.0	0.0	-3212.9087	-1133.8563	NaN	NaN	0.2609	0.8618	0.037	0.0195	0.0274	0.0314	0.0228
0.0	0.0	0.0	-1633.9087	-637.8563	NaN	NaN	0.2808	0.8554	0.0398	0.02	0.0283	0.0331	0.0235
0.0	0.0	0.0	-2730.9087	-586.8563	NaN	NaN	0.1769	0.8586	0.0389	0.0197	0.0277	0.0325	0.0227
0.0	0.0	0.0	-3111.9087	-498.8563	NaN	NaN	0.1382	0.8549	0.0403	0.0199	0.0284	0.0333	0.0231
0.0	0.0	0.0	-2684.9087	-141.8563	NaN	NaN	0.0502	0.85	0.0424	0.0203	0.029	0.0347	0.0236
0.0	0.0	0.0	-1211.9087	-500.8563	NaN	NaN	0.2924	0.8453	0.0442	0.0207	0.0296	0.0358	0.0244
0.0	0.0	0.0	-1059.9087	-500.8563	NaN	NaN	0.3209	0.847	0.0437	0.0207	0.0291	0.0353	0.0241
0.0	0.0	0.0	-1719.9087	-1487.8563	NaN	NaN	0.4638	0.8507	0.0425	0.0205	0.0285	0.0344	0.0234
0.0	0.0	0.0	-1936.9087	-2157.8563	NaN	NaN	0.527	0.8497	0.0429	0.0204	0.0288	0.0347	0.0234
0.0	0.0	0.0	-2342.9087	1185.1437	NaN	NaN	-0.3	0.8446	0.045	0.021	0.0294	0.0356	0.0245
0.0	0.0	0.0	-1423.9087	-756.8563	NaN	NaN	0.3471	0.8461	0.0445	0.0209	0.029	0.0353	0.0242
0.0	0.0	0.0	-3590.9087	-268.8563	NaN	NaN	0.0697	0.8408	0.0461	0.0215	0.0299	0.0364	0.0253
0.0	0.0	0.0	-1489.9087	-911.8563	NaN	NaN	0.3797	0.841	0.0463	0.0217	0.0296	0.0361	0.0253
0.0	0.0	0.0	-2798.9087	555.1437	NaN	NaN	-0.2474	0.8455	0.0449	0.0212	0.0289	0.035	0.0245
0.0	0.0	0.0	-3115.9087	-795.8563	NaN	NaN	0.2035	0.849	0.0438	0.0207	0.0285	0.0342	0.0237
0.0	0.0	0.0	-3809.9087	-3138.8563	NaN	NaN	0.4517	0.8488	0.0435	0.0204	0.0288	0.0349	0.0236
0.0	0.0	0.0	-3250.9087	1159.1437	NaN	NaN	-0.3	0.8381	0.0471	0.0216	0.0305	0.037	0.0257
0.0	0.0	0.0	-1900.9087	1368.1437	NaN	NaN	-0.3	0.8378	0.0472	0.0219	0.0302	0.0372	0.0258
0.0	0.0	0.0	-1665.9087	1054.1437	NaN	NaN	-0.3	0.8375	0.0471	0.022	0.0301	0.0372	0.0261
0.0	0.0	0.0	-2517.9087	530.1437	NaN	NaN	-0.2667	0.8405	0.0466	0.0216	0.0296	0.0363	0.0254
0.0	0.0	0.0	-4512.9087	1105.1437	NaN	NaN	-0.3	0.8449	0.0452	0.0209	0.0291	0.0355	0.0244
0.0	0.0	0.0	-2821.9087	-1564.8563	NaN	NaN	0.3567	0.8455	0.0447	0.0207	0.0293	0.0357	0.0241
0.0	0.0	0.0	-3490.9087	-71.8563	NaN	NaN	0.0202	0.8418	0.0458	0.0212	0.0299	0.0366	0.0248
0.0	0.0	0.0	-1601.9087	1525.1437	NaN	NaN	-0.3	0.8393	0.0469	0.0216	0.0303	0.0364	0.0254
0.0	0.0	0.0	-1638.9087	-1718.8563	NaN	NaN	0.5119	0.8473	0.044	0.0207	0.0294	0.0345	0.0241
0.0	0.0	0.0	-3624.9087	-3906.8563	NaN	NaN	0.5187	0.8536	0.0417	0.0198	0.0291	0.0328	0.023
0.0	0.0	0.0	-3205.9087	-3218.8563	NaN	NaN	0.501	0.8536	0.0416	0.0195	0.0295	0.0327	0.0231
0.0	0.0	0.0	-2540.9087	555.1437	NaN	NaN	-0.2796	0.8459	0.0444	0.0204	0.0306	0.0341	0.0246
0.0	0.0	0.0	-2148.9087	-1741.8563	NaN	NaN	0.4477	0.8491	0.0432	0.0201	0.0302	0.0332	0.0242
0.0	0.0	0.0	-3347.9087	-1098.8563	NaN	NaN	0.2471	0.8457	0.0443	0.0205	0.0309	0.0336	0.0249
0.0	0.0	0.0	-1698.9087	-1394.8563	NaN	NaN	0.4509	0.8433	0.0455	0.0209	0.0312	0.034	0.0252
0.0	0.0	0.0	-669.9087	91.1437	NaN	NaN	-0.1575	0.837	0.0476	0.0219	0.0321	0.0352	0.0263
0.0	0.0	0.0	-351.9087	-1201.8563	NaN	NaN	0.7735	0.8386	0.0467	0.0217	0.0319	0.0348	0.0263
0.0	0.0	0.0	-1876.9087	397.1437	NaN	NaN	-0.2684	0.8399	0.046	0.0215	0.0321	0.0344	0.0261
0.0	0.0	0.0	-1380.9087	-157.8563	NaN	NaN	0.1026	0.8408	0.0455	0.0214	0.0323	0.0338	0.0262
0.0	0.0	0.0	-3017.9087	-337.8563	NaN	NaN	0.1007	0.8471	0.0431	0.0205	0.0317	0.0324	0.0254
0.0	0.0	0.0	-1931.9087	4.1437	NaN	NaN	-0.0021	0.8515	0.0412	0.0198	0.0315	0.0315	0.0246
0.0	0.0	0.0	-2322.9087	-2459.8563	NaN	NaN	0.5143	0.8544	0.0397	0.0193	0.0314	0.0312	0.024
0.0	0.0	0.0	-3125.9087	-330.8563	NaN	NaN	0.0957	0.8526	0.0402	0.0196	0.0318	0.0313	0.0245
0.0	0.0	0.0	-2380.9087	-380.8563	NaN	NaN	0.1379	0.8576	0.0382	0.0192	0.031	0.0303	0.0237
0.0	0.0	0.0	-1590.9087	-1296.8563	NaN	NaN	0.4491	0.8614	0.0366	0.0192	0.0303	0.0293	0.0232
0.0	0.0	0.0	-3152.9087	-4774.8563	NaN	NaN	0.6023	0.8689	0.0334	0.0191	0.0285	0.0277	0.0224
0.0	0.0	0.0	-1991.9087	-737.8563	NaN	NaN	0.2703	0.8644	0.0345	0.0197	0.0291	0.0285	0.0237
0.0	0.0	0.0	-1281.9087	-716.8563	NaN	NaN	0.3586	0.8605	0.036	0.02	0.0297	0.0293	0.0246
0.0	0.0	0.0	-2395.9087	-1712.8563	NaN	NaN	0.4169	0.8614	0.0354	0.0197	0.0296	0.0293	0.0245
0.0	0.0	0.0	-1361.9087	1976.1437	NaN	NaN	1.3	0.8585	0.0363	0.0201	0.0301	0.0298	0.0251
0.0	0.0	0.0	-4420.9087	538.1437	NaN	NaN	-0.1386	0.8663	0.0334	0.0195	0.0286	0.0282	0.0239
0.0	0.0	0.0	-3091.9087	-1462.8563	NaN	NaN	0.3212	0.8719	0.0307	0.0195	0.0274	0.0271	0.0235
0.0	0.0	0.0	-2110.9087	129.1437	NaN	NaN	-0.0652	0.8722	0.03	0.0199	0.0271	0.0271	0.0237
0.0	0.0	0.0	-2552.9087	420.1437	NaN	NaN	-0.197	0.8748	0.0288	0.0202	0.0264	0.0264	0.0234
0.0	0.0	0.0	-2630.9087	-2170.8563	NaN	NaN	0.4521	0.8788	0.0272	0.0204	0.0252	0.0253	0.023
0.0	0.0	0.0	-2500.9087	-1203.8563	NaN	NaN	0.3249	0.8799	0.0269	0.0207	0.0247	0.0248	0.023
0.0	0.0	0.0	-918.9087	-3857.8563	NaN	NaN	0.8076	0.8818	0.0262	0.0208	0.0241	0.0242	0.0229
0.0	0.0	0.0	-1760.9087	-2935.8563	NaN	NaN	0.6251	0.8828	0.0255	0.0208	0.0239	0.024	0.023
0.0	0.0	0.0	-2395.9087	-1647.8563	NaN	NaN	0.4075	0.8818	0.0255	0.0208	0.0242	0.0244	0.0232
0.0	0.0	0.0	-1802.9087	-2933.8563	NaN	NaN	0.6194	0.8813	0.0254	0.0207	0.0244	0.0248	0.0233
0.0	0.0	0.0	-2491.9087	1328.1437	NaN	NaN	-0.3	0.8803	0.0256	0.0207	0.0246	0.0253	0.0235
0.0	0.0	0.0	-2275.9087	-2265.8563	NaN	NaN	0.4989	0.8818	0.0251	0.0206	0.0243	0.025	0.0232
0.0	0.0	0.0	-2458.9087	-710.8563	NaN	NaN	0.2243	0.8818	0.025	0.0208	0.0242	0.025	0.0233
0.0	0.0	0.0	-3484.9087	-2871.8563	NaN	NaN	0.4518	0.8833	0.0246	0.0208	0.0237	0.0246	0.023
0.0	0.0	0.0	-2388.9087	-636.8563	NaN	NaN	0.2105	0.8836	0.0244	0.0209	0.0236	0.0245	0.023
0.0	0.0	0.0	-2105.9087	-2649.8563	NaN	NaN	0.5572	0.8836	0.0243	0.021	0.0236	0.0246	0.023
0.0	0.0	0.0	-727.9087	-549.8563	NaN	NaN	0.4303	0.883	0.0242	0.0212	0.0238	0.0248	0.023
0.0	0.0	0.0	-3043.9087	-533.8563	NaN	NaN	0.1492	0.8839	0.0238	0.0211	0.0236	0.0247	0.0229
0.0	0.0	0.0	-948.9087	-1728.8563	NaN	NaN	0.6456	0.8842	0.0234	0.0213	0.0235	0.0247	0.0229
0.0	0.0	0.0	-2016.9087	703.1437	NaN	NaN	-0.3	0.8841	0.0231	0.0213	0.0236	0.025	0.0228
0.0	0.0	0.0	-549.9087	2631.1437	NaN	NaN	1.2642	0.884	0.023	0.0213	0.0237	0.0251	0.0228
0.0	0.0	0.0	-3103.9087	2246.1437	NaN	NaN	-0.3	0.8854	0.0226	0.0214	0.0234	0.0247	0.0226
0.0	0.0	0.0	-1821.9087	-2793.8563	NaN	NaN	0.6053	0.8857	0.0224	0.0215	0.0232	0.0245	0.0226
0.0	0.0	0.0	-2939.9087	-613.8563	NaN	NaN	0.1727	0.886	0.0223	0.0216	0.0232	0.0244	0.0226
0.0	0.0	0.0	-3601.9087	1306.1437	NaN	NaN	-0.3	0.8863	0.022	0.0217	0.0232	0.0242	0.0226
0.0	0.0	0.0	-1190.9087	-747.8563	NaN	NaN	0.3857	0.8866	0.0219	0.0217	0.0232	0.0241	0.0226
0.0	0.0	0.0	-3627.9087	-3494.8563	NaN	NaN	0.4907	0.8869	0.0218	0.0217	0.0231	0.0238	0.0225
0.0	0.0	0.0	-2238.9087	-2185.8563	NaN	NaN	0.494	0.8875	0.0216	0.0217	0.023	0.0236	0.0225
0.0	0.0	0.0	-2145.9087	-2554.8563	NaN	NaN	0.5435	0.8881	0.0213	0.0216	0.023	0.0235	0.0226
0.0	0.0	0.0	-1671.9087	-1139.8563	NaN	NaN	0.4054	0.888	0.0211	0.0216	0.0231	0.0236	0.0226
0.0	0.0	0.0	-1318.9087	-1334.8563	NaN	NaN	0.503	0.8881	0.0211	0.0215	0.0231	0.0236	0.0226
0.0	0.0	0.0	-2495.9087	-1932.8563	NaN	NaN	0.4364	0.8877	0.0213	0.0215	0.0232	0.0236	0.0226
0.0	0.0	0.0	-2910.9087	-1180.8563	NaN	NaN	0.2886	0.8875	0.0214	0.0215	0.0233	0.0236	0.0227
0.0	0.0	0.0	-2764.9087	368.1437	NaN	NaN	-0.1536	0.8875	0.0214	0.0213	0.0234	0.0237	0.0226
0.0	0.0	0.0	-391.9087	-2026.8563	NaN	NaN	0.838	0.8877	0.0215	0.0213	0.0234	0.0236	0.0226
0.0	0.0	0.0	-1510.9087	-887.8563	NaN	NaN	0.3701	0.8881	0.0214	0.0212	0.0234	0.0236	0.0224
0.0	0.0	0.0	-730.9087	918.1437	NaN	NaN	1.3	0.8881	0.0215	0.0212	0.0234	0.0236	0.0222
0.0	0.0	0.0	-1962.9087	-852.8563	NaN	NaN	0.3029	0.8879	0.0217	0.0214	0.0233	0.0235	0.0221
0.0	0.0	0.0	-1722.9087	1.1437	NaN	NaN	-0.0007	0.8872	0.0221	0.0219	0.0234	0.0235	0.0219
0.0	0.0	0.0	-1955.9087	-3329.8563	NaN	NaN	0.63	0.8874	0.0223	0.0222	0.0232	0.0232	0.0217
0.0	0.0	0.0	-1986.9087	-1993.8563	NaN	NaN	0.5009	0.8876	0.0224	0.0225	0.0231	0.023	0.0215
0.0	0.0	0.0	-1965.9087	1914.1437	NaN	NaN	-0.3	0.8881	0.0222	0.0226	0.023	0.0228	0.0212
0.0	0.0	0.0	-3820.9087	597.1437	NaN	NaN	-0.1852	0.8886	0.0223	0.0228	0.0228	0.0225	0.021
0.0	0.0	0.0	-3245.9087	192.1437	NaN	NaN	-0.0629	0.8892	0.0219	0.0227	0.0227	0.0224	0.021
0.0	0.0	0.0	846.0913	803.1437	NaN	NaN	0.487	0.8893	0.0219	0.0227	0.0227	0.0224	0.021
0.0	0.0	0.0	-3194.9087	-3229.8563	NaN	NaN	0.5027	0.8887	0.022	0.023	0.0228	0.0224	0.0211
0.0	0.0	0.0	-3629.9087	1061.1437	NaN	NaN	-0.3	0.8894	0.0218	0.0229	0.0226	0.0222	0.021
0.0	0.0	0.0	-3008.9087	-3095.8563	NaN	NaN	0.5071	0.8891	0.0219	0.023	0.0226	0.0222	0.0212
0.0	0.0	0.0	-2578.9087	1096.1437	NaN	NaN	-0.3	0.8895	0.0218	0.0229	0.0225	0.022	0.0213
0.0	0.0	0.0	-2188.9087	-2640.8563	NaN	NaN	0.5468	0.8889	0.0219	0.0231	0.0226	0.0221	0.0214
0.0	0.0	0.0	-1704.9087	-1109.8563	NaN	NaN	0.3943	0.8892	0.0219	0.023	0.0226	0.022	0.0214
0.0	0.0	0.0	-1000.9087	-928.8563	NaN	NaN	0.4813	0.8889	0.0218	0.023	0.0227	0.022	0.0217
0.0	0.0	0.0	-3405.9087	-1543.8563	NaN	NaN	0.3119	0.8892	0.0217	0.0229	0.0226	0.0218	0.0218
0.0	0.0	0.0	-2554.9087	-759.8563	NaN	NaN	0.2292	0.889	0.0218	0.023	0.0226	0.0218	0.0219
0.0	0.0	0.0	-2406.9087	-919.8563	NaN	NaN	0.2765	0.8893	0.0216	0.0228	0.0226	0.0217	0.0219
0.0	0.0	0.0	-2098.9087	-356.8563	NaN	NaN	0.1453	0.8892	0.0216	0.0228	0.0227	0.0216	0.0221
0.0	0.0	0.0	-3282.9087	-901.8563	NaN	NaN	0.2155	0.8902	0.0212	0.0224	0.0227	0.0214	0.0221
0.0	0.0	0.0	-1196.9087	-504.8563	NaN	NaN	0.2967	0.8905	0.0212	0.0222	0.0226	0.0214	0.0221
0.0	0.0	0.0	-1863.9087	-2575.8563	NaN	NaN	0.5802	0.8914	0.0208	0.0218	0.0225	0.0213	0.0222
0.0	0.0	0.0	-3512.9087	-1278.8563	NaN	NaN	0.2669	0.8904	0.0215	0.022	0.0225	0.0215	0.0222
0.0	0.0	0.0	-2411.9087	-835.8563	NaN	NaN	0.2574	0.8908	0.0216	0.022	0.0223	0.0213	0.022
0.0	0.0	0.0	-2478.9087	481.1437	NaN	NaN	-0.2408	0.891	0.0216	0.022	0.0221	0.0214	0.0219
0.0	0.0	0.0	-3371.9087	-2054.8563	NaN	NaN	0.3787	0.8914	0.0216	0.0221	0.022	0.0214	0.0215
0.0	0.0	0.0	-1001.9087	-461.8563	NaN	NaN	0.3155	0.892	0.0216	0.0222	0.0218	0.0212	0.0213
0.0	0.0	0.0	-3338.9087	-3988.8563	NaN	NaN	0.5443	0.8923	0.0216	0.0222	0.0217	0.0211	0.021
0.0	0.0	0.0	-2715.9087	-1828.8563	NaN	NaN	0.4024	0.8927	0.0216	0.0222	0.0217	0.0211	0.0208
0.0	0.0	0.0	-3223.9087	-63.8563	NaN	NaN	0.0194	0.8935	0.0214	0.022	0.0217	0.0209	0.0205
0.0	0.0	0.0	-2906.9087	-645.8563	NaN	NaN	0.1818	0.894	0.0213	0.0218	0.0218	0.0208	0.0203
0.0	0.0	0.0	-1267.9087	-4303.8563	NaN	NaN	0.7724	0.8954	0.021	0.0211	0.0219	0.0205	0.0202
0.0	0.0	0.0	-2110.9087	-1874.8563	NaN	NaN	0.4704	0.896	0.0208	0.0207	0.0219	0.0205	0.0201
0.0	0.0	0.0	-2916.9087	-1869.8563	NaN	NaN	0.3906	0.896	0.0209	0.0205	0.0219	0.0205	0.0202
0.0	0.0	0.0	-1705.9087	-1744.8563	NaN	NaN	0.5056	0.8946	0.0212	0.0208	0.0221	0.0209	0.0204
0.0	0.0	0.0	-3565.9087	-2350.8563	NaN	NaN	0.3973	0.8948	0.0212	0.021	0.0218	0.0209	0.0203
0.0	0.0	0.0	-866.9087	-2319.8563	NaN	NaN	0.728	0.8847	0.023	0.0229	0.0235	0.0232	0.0227
0.0	0.0	0.0	-782.9087	-2613.8563	NaN	NaN	0.7695	0.9078	0.0179	0.019	0.0193	0.019	0.0171
