# Supplementary material for: DeepFRET, a software for rapid and automated single-molecule FRET data classification using deep learning
Source: eLife. 2020 Nov 3;9:e60404. doi: 10.7554/eLife.60404 (PMC7609065; doi:10.7554/eLife.60404)
Supplement: Figure 4—source data 1. [file elife-60404-fig4-data1.zip › Figure 4-source data 1/Fig_S4a/Traces/traces_all_n294/Traces_Fig2d_4mMAc_mov1_combined_tif_pair23.txt]

Exported by DeepFRET
Date: 2020-08-26, 18:13
Video filename: None
FRET pair #23
Bleaches at 212
D-Dexc-bg	A-Dexc-bg	A-Aexc-bg	D-Dexc-rw	A-Dexc-rw	A-Aexc-rw	S	E	p_bleached	p_aggregated	p_noisy	p_scrambled	p_static	p_dynamic
0.0	0.0	0.0	24462.7314	15758.3463	NaN	NaN	0.3918	0.0386	0.8341	0.021	0.0468	0.025	0.0346
0.0	0.0	0.0	29248.7314	12533.3463	NaN	NaN	0.3	0.0325	0.8487	0.0201	0.0419	0.0231	0.0336
0.0	0.0	0.0	27595.7314	15391.3463	NaN	NaN	0.358	0.0306	0.8589	0.0193	0.0374	0.0217	0.0321
0.0	0.0	0.0	27239.7314	13213.3463	NaN	NaN	0.3266	0.0314	0.8552	0.02	0.038	0.0221	0.0333
0.0	0.0	0.0	26505.7314	10748.3463	NaN	NaN	0.2885	0.0318	0.8538	0.0204	0.0377	0.0221	0.0342
0.0	0.0	0.0	24645.7314	11058.3463	NaN	NaN	0.3097	0.0324	0.8534	0.0206	0.0375	0.0219	0.0343
0.0	0.0	0.0	25911.7314	14032.3463	NaN	NaN	0.3513	0.0324	0.8533	0.0206	0.0373	0.022	0.0345
0.0	0.0	0.0	24131.7314	10944.3463	NaN	NaN	0.312	0.0324	0.8543	0.0206	0.0367	0.0219	0.0341
0.0	0.0	0.0	23204.7314	14674.3463	NaN	NaN	0.3874	0.0323	0.855	0.0205	0.0362	0.0218	0.0342
0.0	0.0	0.0	26759.7314	16547.3463	NaN	NaN	0.3821	0.0324	0.8547	0.0205	0.0363	0.0219	0.0342
0.0	0.0	0.0	25694.7314	11970.3463	NaN	NaN	0.3178	0.0326	0.8543	0.0205	0.0364	0.0221	0.0342
0.0	0.0	0.0	27945.7314	11734.3463	NaN	NaN	0.2957	0.0327	0.8547	0.0204	0.0363	0.0218	0.034
0.0	0.0	0.0	23704.7314	13757.3463	NaN	NaN	0.3672	0.0329	0.8543	0.0204	0.0365	0.0218	0.034
0.0	0.0	0.0	22713.7314	12270.3463	NaN	NaN	0.3507	0.0332	0.8542	0.0205	0.0367	0.0216	0.0339
0.0	0.0	0.0	28859.7314	10814.3463	NaN	NaN	0.2726	0.033	0.8554	0.0203	0.0367	0.0214	0.0331
0.0	0.0	0.0	26888.7314	8514.3463	NaN	NaN	0.2405	0.0331	0.8557	0.02	0.0375	0.0214	0.0324
0.0	0.0	0.0	22098.7314	18044.3463	NaN	NaN	0.4495	0.0331	0.8585	0.02	0.0369	0.0206	0.031
0.0	0.0	0.0	21763.7314	12740.3463	NaN	NaN	0.3692	0.0323	0.8596	0.0199	0.0363	0.0206	0.0313
0.0	0.0	0.0	22519.7314	11222.3463	NaN	NaN	0.3326	0.0317	0.8603	0.0198	0.0359	0.0207	0.0316
0.0	0.0	0.0	24267.7314	11438.3463	NaN	NaN	0.3203	0.0316	0.8603	0.0197	0.0356	0.021	0.0318
0.0	0.0	0.0	23274.7314	13470.3463	NaN	NaN	0.3666	0.0315	0.8605	0.0198	0.0353	0.021	0.0319
0.0	0.0	0.0	21794.7314	7582.3463	NaN	NaN	0.2581	0.0312	0.8609	0.0198	0.0349	0.0211	0.032
0.0	0.0	0.0	20971.7314	12247.3463	NaN	NaN	0.3687	0.0314	0.8596	0.02	0.0351	0.0213	0.0326
0.0	0.0	0.0	19479.7314	11025.3463	NaN	NaN	0.3614	0.0313	0.8603	0.0201	0.0346	0.0213	0.0325
0.0	0.0	0.0	24324.7314	13062.3463	NaN	NaN	0.3494	0.0316	0.8585	0.0203	0.0348	0.0216	0.0332
0.0	0.0	0.0	18242.7314	9626.3463	NaN	NaN	0.3454	0.0316	0.8591	0.0204	0.0343	0.0214	0.0332
0.0	0.0	0.0	21321.7314	9543.3463	NaN	NaN	0.3092	0.0314	0.8594	0.0204	0.0341	0.0215	0.0333
0.0	0.0	0.0	20948.7314	13624.3463	NaN	NaN	0.3941	0.031	0.8604	0.0202	0.0337	0.0214	0.0332
0.0	0.0	0.0	17961.7314	11970.3463	NaN	NaN	0.3999	0.031	0.8599	0.0202	0.0339	0.0216	0.0334
0.0	0.0	0.0	15280.7314	11761.3463	NaN	NaN	0.4349	0.031	0.86	0.0201	0.0339	0.0216	0.0334
0.0	0.0	0.0	20601.7314	13533.3463	NaN	NaN	0.3965	0.0311	0.8596	0.0201	0.034	0.0217	0.0335
0.0	0.0	0.0	18855.7314	14465.3463	NaN	NaN	0.4341	0.0313	0.8591	0.0202	0.0341	0.0218	0.0336
0.0	0.0	0.0	19136.7314	9726.3463	NaN	NaN	0.337	0.0317	0.859	0.0203	0.034	0.0216	0.0334
0.0	0.0	0.0	19953.7314	9187.3463	NaN	NaN	0.3153	0.0317	0.8581	0.0203	0.0343	0.0218	0.0338
0.0	0.0	0.0	20069.7314	9559.3463	NaN	NaN	0.3226	0.0317	0.8582	0.0203	0.0343	0.0217	0.0337
0.0	0.0	0.0	19829.7314	13787.3463	NaN	NaN	0.4101	0.0319	0.8579	0.0202	0.0346	0.0217	0.0337
0.0	0.0	0.0	22677.7314	9512.3463	NaN	NaN	0.2955	0.0322	0.8567	0.0202	0.0351	0.0218	0.034
0.0	0.0	0.0	21378.7314	11981.3463	NaN	NaN	0.3592	0.0326	0.8555	0.0203	0.0355	0.0219	0.0342
0.0	0.0	0.0	19015.7314	7540.3463	NaN	NaN	0.2839	0.0329	0.8549	0.0205	0.0357	0.0217	0.0342
0.0	0.0	0.0	21256.7314	12983.3463	NaN	NaN	0.3792	0.0332	0.8535	0.0207	0.0361	0.0218	0.0346
0.0	0.0	0.0	20708.7314	10683.3463	NaN	NaN	0.3403	0.0331	0.8535	0.0208	0.0363	0.0218	0.0345
0.0	0.0	0.0	20890.7314	11649.3463	NaN	NaN	0.358	0.0334	0.8521	0.021	0.0368	0.0217	0.035
0.0	0.0	0.0	19627.7314	13100.3463	NaN	NaN	0.4003	0.0334	0.8523	0.0211	0.0369	0.0216	0.0347
0.0	0.0	0.0	19555.7314	12229.3463	NaN	NaN	0.3848	0.0336	0.8515	0.0212	0.0372	0.0215	0.0349
0.0	0.0	0.0	19982.7314	10870.3463	NaN	NaN	0.3523	0.0336	0.8517	0.0213	0.0372	0.0213	0.0349
0.0	0.0	0.0	20814.7314	11491.3463	NaN	NaN	0.3557	0.0339	0.8502	0.0215	0.0379	0.0213	0.0353
0.0	0.0	0.0	16192.7314	12660.3463	NaN	NaN	0.4388	0.0339	0.8506	0.0216	0.0377	0.0211	0.035
0.0	0.0	0.0	20567.7314	11573.3463	NaN	NaN	0.3601	0.0337	0.8508	0.0217	0.0377	0.0211	0.0351
0.0	0.0	0.0	17034.7314	10748.3463	NaN	NaN	0.3869	0.0337	0.8503	0.0217	0.0379	0.0211	0.0353
0.0	0.0	0.0	17696.7314	12117.3463	NaN	NaN	0.4064	0.0338	0.85	0.0217	0.0379	0.0211	0.0355
0.0	0.0	0.0	20332.7314	9649.3463	NaN	NaN	0.3218	0.0338	0.8495	0.0218	0.0381	0.0212	0.0356
0.0	0.0	0.0	19159.7314	8824.3463	NaN	NaN	0.3153	0.0339	0.849	0.0218	0.0383	0.0211	0.0359
0.0	0.0	0.0	20990.7314	11066.3463	NaN	NaN	0.3452	0.034	0.8482	0.0218	0.0387	0.0211	0.0362
0.0	0.0	0.0	18225.7314	10907.3463	NaN	NaN	0.3744	0.0343	0.8471	0.0219	0.0392	0.0212	0.0363
0.0	0.0	0.0	20706.7314	8549.3463	NaN	NaN	0.2922	0.0344	0.8471	0.0219	0.0392	0.0212	0.0363
0.0	0.0	0.0	19539.7314	9512.3463	NaN	NaN	0.3274	0.035	0.8449	0.0219	0.0401	0.0213	0.0367
0.0	0.0	0.0	16700.7314	11924.3463	NaN	NaN	0.4166	0.0351	0.8453	0.0219	0.0399	0.0213	0.0365
0.0	0.0	0.0	16822.7314	8576.3463	NaN	NaN	0.3377	0.0349	0.8459	0.0217	0.0398	0.0214	0.0363
0.0	0.0	0.0	17489.7314	9885.3463	NaN	NaN	0.3611	0.0352	0.8449	0.0217	0.0402	0.0214	0.0366
0.0	0.0	0.0	18719.7314	13603.3463	NaN	NaN	0.4209	0.035	0.8458	0.0216	0.0399	0.0215	0.0363
0.0	0.0	0.0	18014.7314	8980.3463	NaN	NaN	0.3327	0.0351	0.8459	0.0214	0.04	0.0215	0.0361
0.0	0.0	0.0	20553.7314	7780.3463	NaN	NaN	0.2746	0.0354	0.8452	0.0214	0.0403	0.0215	0.0363
0.0	0.0	0.0	17373.7314	12003.3463	NaN	NaN	0.4086	0.0357	0.8445	0.0213	0.0407	0.0215	0.0363
0.0	0.0	0.0	14470.7314	7969.3463	NaN	NaN	0.3551	0.0357	0.8453	0.0212	0.0405	0.0214	0.0358
0.0	0.0	0.0	22615.7314	10802.3463	NaN	NaN	0.3232	0.0359	0.8447	0.0211	0.0408	0.0214	0.036
0.0	0.0	0.0	17027.7314	11956.3463	NaN	NaN	0.4125	0.0361	0.8449	0.0209	0.0409	0.0214	0.0358
0.0	0.0	0.0	16161.7314	8725.3463	NaN	NaN	0.3506	0.0356	0.8464	0.0207	0.0404	0.0214	0.0355
0.0	0.0	0.0	18078.7314	8000.3463	NaN	NaN	0.3068	0.0357	0.8456	0.0206	0.0411	0.0214	0.0357
0.0	0.0	0.0	20430.7314	9106.3463	NaN	NaN	0.3083	0.0353	0.8469	0.0202	0.0409	0.021	0.0357
0.0	0.0	0.0	19334.7314	9616.3463	NaN	NaN	0.3322	0.0345	0.8482	0.0197	0.0412	0.0205	0.0358
0.0	0.0	0.0	16199.7314	8410.3463	NaN	NaN	0.3417	0.0335	0.8509	0.0191	0.0409	0.0197	0.0359
0.0	0.0	0.0	18619.7314	9495.3463	NaN	NaN	0.3377	0.0321	0.8543	0.0184	0.0405	0.0188	0.0359
0.0	0.0	0.0	18647.7314	9348.3463	NaN	NaN	0.3339	0.0309	0.8572	0.0178	0.0398	0.018	0.0362
0.0	0.0	0.0	15483.7314	8849.3463	NaN	NaN	0.3637	0.0303	0.8589	0.0176	0.0391	0.0174	0.0367
0.0	0.0	0.0	16455.7314	9226.3463	NaN	NaN	0.3593	0.0297	0.8602	0.0175	0.0385	0.0169	0.0373
0.0	0.0	0.0	15338.7314	5579.3463	NaN	NaN	0.2667	0.029	0.8622	0.0173	0.0373	0.0163	0.0378
0.0	0.0	0.0	15442.7314	9347.3463	NaN	NaN	0.3771	0.0278	0.8653	0.0173	0.0356	0.0153	0.0387
0.0	0.0	0.0	13525.7314	10346.3463	NaN	NaN	0.4334	0.0263	0.8699	0.0173	0.0333	0.0141	0.0391
0.0	0.0	0.0	14787.7314	10493.3463	NaN	NaN	0.4151	0.0251	0.8732	0.0171	0.0317	0.0132	0.0397
0.0	0.0	0.0	15849.7314	8580.3463	NaN	NaN	0.3512	0.025	0.8738	0.0167	0.0313	0.0126	0.0406
0.0	0.0	0.0	16351.7314	9544.3463	NaN	NaN	0.3686	0.025	0.8742	0.0164	0.031	0.0122	0.0411
0.0	0.0	0.0	14764.7314	6250.3463	NaN	NaN	0.2974	0.0252	0.8755	0.0161	0.0306	0.0118	0.0408
0.0	0.0	0.0	15123.7314	11319.3463	NaN	NaN	0.4281	0.026	0.875	0.0158	0.0305	0.0113	0.0414
0.0	0.0	0.0	12925.7314	8986.3463	NaN	NaN	0.4101	0.0265	0.8753	0.0156	0.03	0.011	0.0416
0.0	0.0	0.0	11986.7314	10598.3463	NaN	NaN	0.4693	0.0275	0.8774	0.0149	0.0293	0.0103	0.0407
0.0	0.0	0.0	17311.7314	10025.3463	NaN	NaN	0.3667	0.0257	0.881	0.0152	0.03	0.0092	0.0389
0.0	0.0	0.0	16330.7314	10485.3463	NaN	NaN	0.391	0.0251	0.8801	0.0155	0.0314	0.0087	0.0393
0.0	0.0	0.0	14748.7314	11490.3463	NaN	NaN	0.4379	0.025	0.8772	0.016	0.0331	0.0085	0.0403
0.0	0.0	0.0	15586.7314	8532.3463	NaN	NaN	0.3538	0.0257	0.8709	0.0164	0.0352	0.0084	0.0433
0.0	0.0	0.0	16868.7314	8427.3463	NaN	NaN	0.3331	0.0257	0.8663	0.0171	0.0377	0.0084	0.0448
0.0	0.0	0.0	16535.7314	7967.3463	NaN	NaN	0.3252	0.0261	0.8593	0.0178	0.0408	0.0084	0.0476
0.0	0.0	0.0	17261.7314	10386.3463	NaN	NaN	0.3757	0.0261	0.8566	0.0182	0.0432	0.0084	0.0476
0.0	0.0	0.0	19046.7314	9666.3463	NaN	NaN	0.3367	0.0259	0.8523	0.0188	0.0457	0.0085	0.0488
0.0	0.0	0.0	18906.7314	8555.3463	NaN	NaN	0.3115	0.0262	0.8485	0.0192	0.0481	0.0085	0.0495
0.0	0.0	0.0	17503.7314	10472.3463	NaN	NaN	0.3743	0.0259	0.8431	0.0201	0.0514	0.0087	0.0509
0.0	0.0	0.0	16582.7314	8698.3463	NaN	NaN	0.3441	0.0256	0.8415	0.0204	0.053	0.0088	0.0507
0.0	0.0	0.0	18342.7314	7390.3463	NaN	NaN	0.2872	0.026	0.8397	0.0207	0.0546	0.0089	0.0502
0.0	0.0	0.0	16971.7314	5966.3463	NaN	NaN	0.2601	0.0266	0.8377	0.0209	0.0561	0.0091	0.0497
0.0	0.0	0.0	14003.7314	8458.3463	NaN	NaN	0.3766	0.0273	0.8353	0.0213	0.0575	0.0093	0.0494
0.0	0.0	0.0	14824.7314	8702.3463	NaN	NaN	0.3699	0.0282	0.8309	0.0217	0.0595	0.0097	0.05
0.0	0.0	0.0	17134.7314	9765.3463	NaN	NaN	0.363	0.0294	0.8227	0.0226	0.0632	0.0102	0.0519
0.0	0.0	0.0	16779.7314	11064.3463	NaN	NaN	0.3974	0.0308	0.8225	0.0225	0.063	0.0106	0.0506
0.0	0.0	0.0	17526.7314	8724.3463	NaN	NaN	0.3323	0.0323	0.8203	0.0225	0.0636	0.0112	0.0502
0.0	0.0	0.0	13192.7314	10111.3463	NaN	NaN	0.4339	0.0339	0.8178	0.0225	0.0644	0.0118	0.0496
0.0	0.0	0.0	15116.7314	10196.3463	NaN	NaN	0.4028	0.0352	0.8228	0.0212	0.0622	0.0126	0.0459
0.0	0.0	0.0	16235.7314	7511.3463	NaN	NaN	0.3163	0.0365	0.8263	0.0205	0.0606	0.0133	0.0428
0.0	0.0	0.0	17176.7314	6377.3463	NaN	NaN	0.2708	0.0374	0.836	0.0189	0.0558	0.0139	0.038
0.0	0.0	0.0	14667.7314	8452.3463	NaN	NaN	0.3656	0.0379	0.8381	0.0186	0.0546	0.0146	0.0361
0.0	0.0	0.0	13331.7314	5853.3463	NaN	NaN	0.3051	0.0386	0.8425	0.0181	0.0519	0.0152	0.0337
0.0	0.0	0.0	18517.7314	8585.3463	NaN	NaN	0.3168	0.0388	0.8413	0.0182	0.052	0.016	0.0336
0.0	0.0	0.0	14696.7314	11563.3463	NaN	NaN	0.4403	0.0393	0.8412	0.0182	0.0518	0.0166	0.0329
0.0	0.0	0.0	21207.7314	12718.3463	NaN	NaN	0.3749	0.0387	0.8433	0.0183	0.0505	0.0169	0.0323
0.0	0.0	0.0	16092.7314	8369.3463	NaN	NaN	0.3421	0.0388	0.8423	0.0187	0.0508	0.0174	0.0321
0.0	0.0	0.0	17405.7314	9293.3463	NaN	NaN	0.3481	0.0388	0.844	0.0187	0.0497	0.0173	0.0316
0.0	0.0	0.0	15060.7314	10314.3463	NaN	NaN	0.4065	0.0385	0.8437	0.0189	0.0496	0.0175	0.0317
0.0	0.0	0.0	15814.7314	6862.3463	NaN	NaN	0.3026	0.0385	0.8444	0.019	0.049	0.0174	0.0317
0.0	0.0	0.0	17903.7314	11992.3463	NaN	NaN	0.4011	0.0384	0.8423	0.0195	0.0497	0.0176	0.0326
0.0	0.0	0.0	17984.7314	8853.3463	NaN	NaN	0.3299	0.038	0.8413	0.0199	0.0499	0.0177	0.0332
0.0	0.0	0.0	19006.7314	11296.3463	NaN	NaN	0.3728	0.0381	0.8372	0.0208	0.0514	0.0176	0.0349
0.0	0.0	0.0	21896.7314	9894.3463	NaN	NaN	0.3112	0.0375	0.8338	0.0217	0.0527	0.0176	0.0366
0.0	0.0	0.0	16397.7314	9751.3463	NaN	NaN	0.3729	0.0381	0.8274	0.0228	0.0552	0.0175	0.039
0.0	0.0	0.0	21473.7314	8786.3463	NaN	NaN	0.2904	0.0392	0.8201	0.0241	0.0574	0.0172	0.0421
0.0	0.0	0.0	16087.7314	9647.3463	NaN	NaN	0.3749	0.0404	0.8049	0.0264	0.0633	0.017	0.048
0.0	0.0	0.0	14049.7314	9781.3463	NaN	NaN	0.4104	0.0422	0.7999	0.0271	0.063	0.0162	0.0516
0.0	0.0	0.0	17818.7314	10333.3463	NaN	NaN	0.3671	0.0426	0.7839	0.0294	0.0688	0.016	0.0593
0.0	0.0	0.0	15600.7314	7751.3463	NaN	NaN	0.3319	0.0447	0.7819	0.0291	0.0684	0.0155	0.0604
0.0	0.0	0.0	16656.7314	7363.3463	NaN	NaN	0.3065	0.0461	0.7652	0.0312	0.0746	0.0155	0.0674
0.0	0.0	0.0	14859.7314	9840.3463	NaN	NaN	0.3984	0.047	0.7548	0.0316	0.0801	0.0157	0.0707
0.0	0.0	0.0	14971.7314	9857.3463	NaN	NaN	0.397	0.049	0.7477	0.0314	0.0838	0.0159	0.0723
0.0	0.0	0.0	16116.7314	9308.3463	NaN	NaN	0.3661	0.0523	0.7328	0.0318	0.0908	0.0163	0.0761
0.0	0.0	0.0	16686.7314	10562.3463	NaN	NaN	0.3876	0.056	0.7246	0.0308	0.0963	0.0167	0.0756
0.0	0.0	0.0	19747.7314	10536.3463	NaN	NaN	0.3479	0.0609	0.7174	0.0297	0.1004	0.0172	0.0744
0.0	0.0	0.0	16003.7314	5637.3463	NaN	NaN	0.2605	0.0664	0.7063	0.029	0.1071	0.0176	0.0737
0.0	0.0	0.0	16802.7314	10172.3463	NaN	NaN	0.3771	0.0709	0.6998	0.0285	0.1099	0.0178	0.0731
0.0	0.0	0.0	12169.7314	7514.3463	NaN	NaN	0.3817	0.0716	0.6959	0.0279	0.1152	0.0184	0.0711
0.0	0.0	0.0	17294.7314	7905.3463	NaN	NaN	0.3137	0.0709	0.6968	0.0277	0.1165	0.0184	0.0697
0.0	0.0	0.0	17183.7314	12538.3463	NaN	NaN	0.4219	0.0683	0.6946	0.0267	0.1235	0.0195	0.0674
0.0	0.0	0.0	18037.7314	7592.3463	NaN	NaN	0.2962	0.0683	0.7041	0.0254	0.1202	0.0198	0.0621
0.0	0.0	0.0	16957.7314	8022.3463	NaN	NaN	0.3211	0.0699	0.7067	0.0249	0.1201	0.0197	0.0586
0.0	0.0	0.0	16518.7314	10957.3463	NaN	NaN	0.3988	0.0681	0.7131	0.0242	0.1182	0.0204	0.0561
0.0	0.0	0.0	13747.7314	8925.3463	NaN	NaN	0.3937	0.0677	0.7237	0.0236	0.1136	0.0203	0.0511
0.0	0.0	0.0	17520.7314	12103.3463	NaN	NaN	0.4086	0.0668	0.7324	0.0231	0.1087	0.0205	0.0485
0.0	0.0	0.0	15599.7314	12760.3463	NaN	NaN	0.4499	0.0667	0.7433	0.0225	0.1031	0.0206	0.0438
0.0	0.0	0.0	18064.7314	7680.3463	NaN	NaN	0.2983	0.0649	0.7612	0.0217	0.0928	0.0201	0.0393
0.0	0.0	0.0	15287.7314	12048.3463	NaN	NaN	0.4407	0.0637	0.768	0.0217	0.0893	0.0203	0.037
0.0	0.0	0.0	14788.7314	8744.3463	NaN	NaN	0.3716	0.06	0.7843	0.0214	0.0801	0.0203	0.034
0.0	0.0	0.0	13531.7314	7112.3463	NaN	NaN	0.3445	0.0592	0.7882	0.0213	0.0781	0.0202	0.0329
0.0	0.0	0.0	16174.7314	9703.3463	NaN	NaN	0.375	0.0571	0.7958	0.0208	0.0746	0.02	0.0317
0.0	0.0	0.0	15173.7314	12218.3463	NaN	NaN	0.4461	0.0576	0.798	0.0206	0.0737	0.0197	0.0305
0.0	0.0	0.0	17208.7314	8104.3463	NaN	NaN	0.3202	0.0575	0.8005	0.0204	0.0727	0.0193	0.0296
0.0	0.0	0.0	14465.7314	9654.3463	NaN	NaN	0.4003	0.0579	0.8007	0.0203	0.0729	0.0191	0.029
0.0	0.0	0.0	15294.7314	5993.3463	NaN	NaN	0.2815	0.0566	0.8033	0.0203	0.0722	0.0189	0.0287
0.0	0.0	0.0	16278.7314	9285.3463	NaN	NaN	0.3632	0.0538	0.8095	0.0203	0.0693	0.0187	0.0284
0.0	0.0	0.0	17325.7314	7434.3463	NaN	NaN	0.3003	0.0513	0.8154	0.0204	0.0666	0.0185	0.0279
0.0	0.0	0.0	18796.7314	8218.3463	NaN	NaN	0.3042	0.048	0.823	0.0206	0.0624	0.0185	0.0276
0.0	0.0	0.0	15106.7314	6362.3463	NaN	NaN	0.2963	0.0479	0.8237	0.0208	0.0608	0.0188	0.0279
0.0	0.0	0.0	14829.7314	9101.3463	NaN	NaN	0.3803	0.046	0.8278	0.0211	0.0574	0.0194	0.0284
0.0	0.0	0.0	13696.7314	12278.3463	NaN	NaN	0.4727	0.0466	0.8272	0.0213	0.0562	0.0198	0.0289
0.0	0.0	0.0	15436.7314	11715.3463	NaN	NaN	0.4315	0.0443	0.8322	0.0214	0.0529	0.02	0.0292
0.0	0.0	0.0	16405.7314	9438.3463	NaN	NaN	0.3652	0.0451	0.8311	0.0216	0.0529	0.0201	0.0292
0.0	0.0	0.0	13256.7314	11221.3463	NaN	NaN	0.4584	0.0429	0.8354	0.0216	0.0501	0.0205	0.0295
0.0	0.0	0.0	16195.7314	7641.3463	NaN	NaN	0.3206	0.0427	0.8362	0.0217	0.0491	0.0207	0.0296
0.0	0.0	0.0	15150.7314	13059.3463	NaN	NaN	0.4629	0.0413	0.8394	0.0217	0.0469	0.0209	0.0298
0.0	0.0	0.0	16149.7314	4855.3463	NaN	NaN	0.2312	0.0411	0.8403	0.0216	0.0462	0.021	0.0298
0.0	0.0	0.0	19693.7314	7263.3463	NaN	NaN	0.2694	0.0403	0.8415	0.0216	0.0455	0.0212	0.0299
0.0	0.0	0.0	19208.7314	7847.3463	NaN	NaN	0.29	0.0391	0.8439	0.0215	0.0444	0.0212	0.0299
0.0	0.0	0.0	17194.7314	8347.3463	NaN	NaN	0.3268	0.0383	0.8453	0.0214	0.0441	0.0212	0.0297
0.0	0.0	0.0	17667.7314	8671.3463	NaN	NaN	0.3292	0.0376	0.8466	0.0214	0.044	0.021	0.0294
0.0	0.0	0.0	16859.7314	10749.3463	NaN	NaN	0.3893	0.0374	0.8465	0.0214	0.0444	0.0209	0.0293
0.0	0.0	0.0	17416.7314	6811.3463	NaN	NaN	0.2811	0.0372	0.8464	0.0214	0.0449	0.0209	0.0291
0.0	0.0	0.0	15551.7314	8817.3463	NaN	NaN	0.3618	0.0374	0.8455	0.0215	0.0457	0.021	0.029
0.0	0.0	0.0	12490.7314	8862.3463	NaN	NaN	0.415	0.0378	0.8435	0.0216	0.0469	0.0211	0.029
0.0	0.0	0.0	15406.7314	9587.3463	NaN	NaN	0.3836	0.0375	0.8435	0.0216	0.0471	0.0212	0.029
0.0	0.0	0.0	16131.7314	6995.3463	NaN	NaN	0.3025	0.0378	0.8426	0.0216	0.0479	0.0211	0.0289
0.0	0.0	0.0	17542.7314	11749.3463	NaN	NaN	0.4011	0.0373	0.8431	0.0216	0.0484	0.0209	0.0287
0.0	0.0	0.0	13225.7314	12508.3463	NaN	NaN	0.4861	0.0382	0.8414	0.0215	0.05	0.0205	0.0284
0.0	0.0	0.0	16785.7314	8674.3463	NaN	NaN	0.3407	0.0381	0.8412	0.0214	0.0508	0.0202	0.0282
0.0	0.0	0.0	14754.7314	11242.3463	NaN	NaN	0.4324	0.0396	0.8385	0.0214	0.0529	0.0197	0.0279
0.0	0.0	0.0	15777.7314	9995.3463	NaN	NaN	0.3878	0.0409	0.8357	0.0214	0.0548	0.0194	0.0278
0.0	0.0	0.0	14798.7314	7448.3463	NaN	NaN	0.3348	0.0432	0.8318	0.0212	0.0569	0.0191	0.0279
0.0	0.0	0.0	16126.7314	10129.3463	NaN	NaN	0.3858	0.0459	0.8279	0.0209	0.0591	0.0186	0.0275
0.0	0.0	0.0	18372.7314	7006.3463	NaN	NaN	0.2761	0.0479	0.8249	0.0208	0.0607	0.0183	0.0274
0.0	0.0	0.0	14775.7314	7513.3463	NaN	NaN	0.3371	0.05	0.8228	0.0206	0.0617	0.0178	0.0272
0.0	0.0	0.0	17747.7314	10611.3463	NaN	NaN	0.3742	0.0508	0.8206	0.0205	0.0627	0.0178	0.0275
0.0	0.0	0.0	15506.7314	9459.3463	NaN	NaN	0.3789	0.0522	0.8192	0.0203	0.0631	0.0176	0.0276
0.0	0.0	0.0	17934.7314	9869.3463	NaN	NaN	0.355	0.0542	0.8202	0.0199	0.0617	0.0169	0.0271
0.0	0.0	0.0	14634.7314	6309.3463	NaN	NaN	0.3012	0.0564	0.8182	0.0197	0.0619	0.0167	0.0271
0.0	0.0	0.0	16811.7314	6414.3463	NaN	NaN	0.2762	0.0566	0.8199	0.0195	0.0606	0.0164	0.027
0.0	0.0	0.0	14696.7314	9061.3463	NaN	NaN	0.3814	0.0573	0.8207	0.0195	0.0594	0.0163	0.0269
0.0	0.0	0.0	16667.7314	8359.3463	NaN	NaN	0.334	0.0589	0.8206	0.0191	0.0583	0.0157	0.0274
0.0	0.0	0.0	14934.7314	10367.3463	NaN	NaN	0.4097	0.0636	0.8156	0.0186	0.059	0.0149	0.0283
0.0	0.0	0.0	14791.7314	9591.3463	NaN	NaN	0.3934	0.0659	0.8114	0.0183	0.0606	0.0147	0.029
0.0	0.0	0.0	12899.7314	9507.3463	NaN	NaN	0.4243	0.0674	0.8096	0.0181	0.0615	0.0147	0.0288
0.0	0.0	0.0	14984.7314	9122.3463	NaN	NaN	0.3784	0.0637	0.8137	0.0184	0.061	0.0151	0.028
0.0	0.0	0.0	14326.7314	9828.3463	NaN	NaN	0.4069	0.061	0.8169	0.0187	0.0604	0.0157	0.0273
0.0	0.0	0.0	14925.7314	9509.3463	NaN	NaN	0.3892	0.0595	0.8179	0.0191	0.0602	0.0162	0.027
0.0	0.0	0.0	14755.7314	9142.3463	NaN	NaN	0.3826	0.0587	0.8171	0.0193	0.0609	0.0166	0.0275
0.0	0.0	0.0	15851.7314	8283.3463	NaN	NaN	0.3432	0.0586	0.8147	0.0194	0.0622	0.017	0.028
0.0	0.0	0.0	19479.7314	9771.3463	NaN	NaN	0.3341	0.0562	0.8136	0.02	0.0631	0.0178	0.0293
0.0	0.0	0.0	16475.7314	9164.3463	NaN	NaN	0.3574	0.0541	0.8129	0.0206	0.0635	0.0185	0.0304
0.0	0.0	0.0	16352.7314	7508.3463	NaN	NaN	0.3147	0.0529	0.812	0.0211	0.0639	0.019	0.0311
0.0	0.0	0.0	14553.7314	8838.3463	NaN	NaN	0.3778	0.0528	0.8098	0.0213	0.0642	0.0198	0.032
0.0	0.0	0.0	13882.7314	8317.3463	NaN	NaN	0.3747	0.053	0.8071	0.0218	0.0646	0.0208	0.0327
0.0	0.0	0.0	13667.7314	6136.3463	NaN	NaN	0.3099	0.0535	0.804	0.0225	0.0647	0.0218	0.0334
0.0	0.0	0.0	12386.7314	9975.3463	NaN	NaN	0.4461	0.0544	0.8027	0.0228	0.064	0.0224	0.0337
0.0	0.0	0.0	14521.7314	6271.3463	NaN	NaN	0.3016	0.054	0.8045	0.0229	0.0623	0.0225	0.0338
0.0	0.0	0.0	12408.7314	8834.3463	NaN	NaN	0.4159	0.0567	0.8012	0.0231	0.0626	0.0226	0.0338
0.0	0.0	0.0	13002.7314	10513.3463	NaN	NaN	0.4471	0.0641	0.7923	0.0233	0.0627	0.0231	0.0346
0.0	0.0	0.0	14407.7314	7166.3463	NaN	NaN	0.3322	0.0765	0.7772	0.0239	0.0625	0.0236	0.0362
0.0	0.0	0.0	14241.7314	8111.3463	NaN	NaN	0.3629	0.0857	0.7636	0.0246	0.063	0.025	0.0381
0.0	0.0	0.0	14901.7314	9626.3463	NaN	NaN	0.3925	0.1116	0.728	0.0254	0.0626	0.0291	0.0432
0.0	0.0	0.0	12695.7314	4242.3463	NaN	NaN	0.2505	0.2083	0.6081	0.0287	0.0573	0.0383	0.0593
0.0	0.0	0.0	2903.7314	2698.3463	NaN	NaN	0.4817	0.5079	0.3199	0.03	0.042	0.0338	0.0663
0.0	0.0	0.0	-750.2686	1031.3463	NaN	NaN	1.3	0.6509	0.2001	0.0267	0.0368	0.0297	0.0558
0.0	0.0	0.0	95.7314	186.3463	NaN	NaN	0.6606	0.684	0.1719	0.0272	0.0365	0.0318	0.0487
0.0	0.0	0.0	-290.2686	-1718.6537	NaN	NaN	0.8555	0.7125	0.1507	0.0273	0.0373	0.0311	0.041
0.0	0.0	0.0	739.7314	1288.3463	NaN	NaN	0.6353	0.7224	0.1438	0.0276	0.0383	0.0308	0.0371
0.0	0.0	0.0	2803.7314	-62.6537	NaN	NaN	-0.0229	0.7181	0.1478	0.028	0.0391	0.0316	0.0354
0.0	0.0	0.0	657.7314	1457.3463	NaN	NaN	0.689	0.7075	0.1562	0.0285	0.0401	0.0325	0.0351
0.0	0.0	0.0	1447.7314	3477.3463	NaN	NaN	0.706	0.6978	0.1642	0.0292	0.0408	0.0335	0.0345
0.0	0.0	0.0	-858.2686	3701.3463	NaN	NaN	1.3	0.6993	0.1636	0.0293	0.0399	0.0344	0.0335
0.0	0.0	0.0	-1322.2686	-9.6537	NaN	NaN	0.0072	0.7117	0.1524	0.0283	0.039	0.0367	0.0318
0.0	0.0	0.0	-332.2686	1795.3463	NaN	NaN	1.2271	0.7263	0.1404	0.027	0.0378	0.0377	0.0308
0.0	0.0	0.0	-1045.2686	1671.3463	NaN	NaN	1.3	0.7615	0.1146	0.0274	0.0316	0.0335	0.0314
0.0	0.0	0.0	-769.2686	585.3463	NaN	NaN	-0.3	0.7621	0.1103	0.0282	0.032	0.0352	0.0323
0.0	0.0	0.0	-1092.2686	4379.3463	NaN	NaN	1.3	0.7533	0.1122	0.0293	0.0341	0.0379	0.0333
0.0	0.0	0.0	-669.2686	5444.3463	NaN	NaN	1.1402	0.7549	0.1085	0.0295	0.0347	0.0383	0.0341
0.0	0.0	0.0	-70.2686	2166.3463	NaN	NaN	1.0335	0.7709	0.0962	0.0291	0.0327	0.0367	0.0344
0.0	0.0	0.0	1240.7314	867.3463	NaN	NaN	0.4114	0.768	0.0951	0.0286	0.0347	0.0376	0.0361
0.0	0.0	0.0	164.7314	1074.3463	NaN	NaN	0.8671	0.7553	0.1003	0.0259	0.0413	0.0392	0.0379
0.0	0.0	0.0	2012.7314	4039.3463	NaN	NaN	0.6674	0.6692	0.1541	0.0248	0.0678	0.0427	0.0414
0.0	0.0	0.0	26020.7314	6513.3463	NaN	NaN	0.2002	0.3564	0.3963	0.0308	0.131	0.0493	0.0363
0.0	0.0	0.0	36712.7314	7690.3463	NaN	NaN	0.1732	0.2571	0.4937	0.0298	0.1445	0.0433	0.0316
0.0	0.0	0.0	35833.7314	5036.3463	NaN	NaN	0.1232	0.2558	0.4889	0.0289	0.1522	0.0437	0.0306
0.0	0.0	0.0	35354.7314	7779.3463	NaN	NaN	0.1804	0.2412	0.4963	0.03	0.1585	0.0428	0.0312
0.0	0.0	0.0	32001.7314	1653.3463	NaN	NaN	0.0491	0.2431	0.4879	0.0314	0.1632	0.0433	0.0311
0.0	0.0	0.0	37908.7314	7517.3463	NaN	NaN	0.1655	0.2181	0.5127	0.0322	0.1627	0.0421	0.0322
0.0	0.0	0.0	34674.7314	7742.3463	NaN	NaN	0.1825	0.2062	0.5122	0.032	0.1719	0.0442	0.0334
0.0	0.0	0.0	35061.7314	5526.3463	NaN	NaN	0.1362	0.215	0.4918	0.0311	0.18	0.0486	0.0335
0.0	0.0	0.0	36250.7314	7964.3463	NaN	NaN	0.1801	0.2181	0.4759	0.031	0.1889	0.0513	0.0348
0.0	0.0	0.0	39365.7314	4031.3463	NaN	NaN	0.0929	0.2238	0.458	0.0302	0.1992	0.0524	0.0365
0.0	0.0	0.0	38039.7314	6501.3463	NaN	NaN	0.146	0.2282	0.4433	0.0295	0.2115	0.0509	0.0365
0.0	0.0	0.0	38252.7314	7822.3463	NaN	NaN	0.1698	0.2219	0.4336	0.0296	0.2302	0.0484	0.0362
0.0	0.0	0.0	40087.7314	4602.3463	NaN	NaN	0.103	0.2148	0.4237	0.0293	0.2486	0.0471	0.0366
0.0	0.0	0.0	33828.7314	6132.3463	NaN	NaN	0.1535	0.2104	0.42	0.029	0.2584	0.0461	0.0361
0.0	0.0	0.0	41427.7314	7674.3463	NaN	NaN	0.1563	0.1924	0.42	0.0295	0.2744	0.0467	0.037
0.0	0.0	0.0	38756.7314	6501.3463	NaN	NaN	0.1437	0.1779	0.423	0.0302	0.2825	0.0484	0.038
0.0	0.0	0.0	36677.7314	10243.3463	NaN	NaN	0.2183	0.1706	0.4388	0.0306	0.2742	0.0484	0.0374
0.0	0.0	0.0	37744.7314	5582.3463	NaN	NaN	0.1288	0.162	0.446	0.031	0.2739	0.0497	0.0374
0.0	0.0	0.0	32936.7314	8342.3463	NaN	NaN	0.2021	0.159	0.4581	0.0308	0.2663	0.0494	0.0365
0.0	0.0	0.0	40179.7314	6526.3463	NaN	NaN	0.1397	0.1526	0.4651	0.031	0.2664	0.0491	0.0358
0.0	0.0	0.0	36367.7314	8555.3463	NaN	NaN	0.1904	0.1502	0.4681	0.0313	0.2655	0.0493	0.0355
0.0	0.0	0.0	37595.7314	10066.3463	NaN	NaN	0.2112	0.1546	0.4668	0.0312	0.2626	0.049	0.0357
0.0	0.0	0.0	33982.7314	9522.3463	NaN	NaN	0.2189	0.1635	0.4589	0.0313	0.2606	0.0494	0.0363
0.0	0.0	0.0	35250.7314	6596.3463	NaN	NaN	0.1576	0.1713	0.4555	0.0314	0.2556	0.0498	0.0365
0.0	0.0	0.0	34739.7314	8271.3463	NaN	NaN	0.1923	0.1755	0.4533	0.0316	0.2535	0.0496	0.0366
0.0	0.0	0.0	34369.7314	7292.3463	NaN	NaN	0.175	0.1764	0.4612	0.0316	0.2461	0.0485	0.0361
0.0	0.0	0.0	35092.7314	7294.3463	NaN	NaN	0.1721	0.1765	0.4632	0.0316	0.2451	0.0477	0.0359
0.0	0.0	0.0	28770.7314	7188.3463	NaN	NaN	0.1999	0.1737	0.4644	0.0313	0.2481	0.0469	0.0355
0.0	0.0	0.0	31300.7314	9309.3463	NaN	NaN	0.2292	0.1678	0.4699	0.0309	0.251	0.0456	0.0348
0.0	0.0	0.0	32451.7314	5078.3463	NaN	NaN	0.1353	0.1629	0.4771	0.031	0.2505	0.0449	0.0338
0.0	0.0	0.0	33845.7314	3800.3463	NaN	NaN	0.1009	0.1538	0.49	0.0314	0.2474	0.0443	0.0331
0.0	0.0	0.0	28413.7314	7641.3463	NaN	NaN	0.2119	0.1469	0.498	0.0315	0.2458	0.0446	0.0333
0.0	0.0	0.0	30470.7314	7620.3463	NaN	NaN	0.2001	0.1471	0.4989	0.0308	0.2444	0.0448	0.034
0.0	0.0	0.0	33211.7314	7420.3463	NaN	NaN	0.1826	0.1536	0.4844	0.0296	0.2518	0.0453	0.0352
0.0	0.0	0.0	29998.7314	5622.3463	NaN	NaN	0.1578	0.1615	0.4709	0.0288	0.2568	0.0468	0.0352
0.0	0.0	0.0	27890.7314	5763.3463	NaN	NaN	0.1713	0.1638	0.4611	0.0283	0.2638	0.0479	0.0352
0.0	0.0	0.0	29823.7314	5638.3463	NaN	NaN	0.159	0.1618	0.4609	0.0279	0.2659	0.0484	0.0351
0.0	0.0	0.0	27608.7314	4247.3463	NaN	NaN	0.1333	0.1617	0.4587	0.0278	0.2677	0.0491	0.035
0.0	0.0	0.0	28357.7314	5660.3463	NaN	NaN	0.1664	0.1556	0.464	0.0276	0.2688	0.0488	0.0353
0.0	0.0	0.0	29122.7314	5956.3463	NaN	NaN	0.1698	0.1501	0.4686	0.0274	0.2693	0.0489	0.0356
0.0	0.0	0.0	30528.7314	5712.3463	NaN	NaN	0.1576	0.1469	0.4777	0.0271	0.2642	0.0485	0.0357
0.0	0.0	0.0	32578.7314	2810.3463	NaN	NaN	0.0794	0.1451	0.4826	0.0272	0.2615	0.0481	0.0356
0.0	0.0	0.0	28279.7314	8751.3463	NaN	NaN	0.2363	0.1432	0.4874	0.0269	0.2594	0.0478	0.0353
0.0	0.0	0.0	36482.7314	6272.3463	NaN	NaN	0.1467	0.1409	0.4932	0.0267	0.2569	0.0472	0.0351
0.0	0.0	0.0	30707.7314	7780.3463	NaN	NaN	0.2021	0.1406	0.4945	0.0266	0.2564	0.0471	0.0348
0.0	0.0	0.0	31155.7314	4105.3463	NaN	NaN	0.1164	0.1399	0.4972	0.0265	0.2551	0.0467	0.0346
0.0	0.0	0.0	26202.7314	8699.3463	NaN	NaN	0.2493	0.1386	0.4978	0.0266	0.2561	0.0463	0.0346
0.0	0.0	0.0	24176.7314	6927.3463	NaN	NaN	0.2227	0.136	0.5064	0.0265	0.2515	0.0457	0.034
0.0	0.0	0.0	33110.7314	5245.3463	NaN	NaN	0.1368	0.1354	0.5093	0.0269	0.2495	0.0451	0.0338
0.0	0.0	0.0	27119.7314	5218.3463	NaN	NaN	0.1614	0.1339	0.5104	0.0272	0.2499	0.0447	0.0338
0.0	0.0	0.0	29857.7314	6275.3463	NaN	NaN	0.1737	0.1337	0.512	0.0273	0.2491	0.0443	0.0337
0.0	0.0	0.0	30498.7314	5337.3463	NaN	NaN	0.1489	0.1328	0.5097	0.0274	0.2522	0.0439	0.0339
0.0	0.0	0.0	30839.7314	6194.3463	NaN	NaN	0.1673	0.1332	0.5089	0.0274	0.2528	0.044	0.0338
0.0	0.0	0.0	25495.7314	3784.3463	NaN	NaN	0.1292	0.1342	0.4994	0.0277	0.2597	0.0444	0.0346
0.0	0.0	0.0	27321.7314	6978.3463	NaN	NaN	0.2034	0.1327	0.4957	0.0279	0.2644	0.0442	0.0351
0.0	0.0	0.0	28736.7314	6769.3463	NaN	NaN	0.1907	0.1331	0.4877	0.0282	0.2707	0.0446	0.0357
0.0	0.0	0.0	30479.7314	9028.3463	NaN	NaN	0.2285	0.1335	0.4808	0.0286	0.2762	0.0446	0.0363
0.0	0.0	0.0	30053.7314	4573.3463	NaN	NaN	0.1321	0.1364	0.4658	0.0291	0.2862	0.0453	0.0372
0.0	0.0	0.0	31615.7314	8779.3463	NaN	NaN	0.2173	0.1395	0.4543	0.0296	0.2925	0.0461	0.0381
0.0	0.0	0.0	37887.7314	3461.3463	NaN	NaN	0.0837	0.1433	0.4409	0.03	0.2997	0.0471	0.039
0.0	0.0	0.0	30029.7314	7973.3463	NaN	NaN	0.2098	0.1466	0.432	0.0301	0.3039	0.0477	0.0397
0.0	0.0	0.0	30417.7314	4986.3463	NaN	NaN	0.1408	0.1486	0.4224	0.0302	0.3101	0.0479	0.0408
0.0	0.0	0.0	29947.7314	6300.3463	NaN	NaN	0.1738	0.1491	0.4189	0.0302	0.3128	0.0478	0.0414
0.0	0.0	0.0	30373.7314	8012.3463	NaN	NaN	0.2087	0.1504	0.4166	0.0301	0.3137	0.0479	0.0413
0.0	0.0	0.0	32123.7314	6907.3463	NaN	NaN	0.177	0.152	0.4158	0.0303	0.313	0.0476	0.0414
0.0	0.0	0.0	28132.7314	4827.3463	NaN	NaN	0.1465	0.1533	0.4147	0.0303	0.3129	0.0477	0.0411
0.0	0.0	0.0	29722.7314	6414.3463	NaN	NaN	0.1775	0.1536	0.417	0.0305	0.3107	0.0472	0.0411
0.0	0.0	0.0	32775.7314	9495.3463	NaN	NaN	0.2246	0.1533	0.4199	0.0305	0.3083	0.0472	0.0408
0.0	0.0	0.0	29163.7314	7163.3463	NaN	NaN	0.1972	0.1533	0.4209	0.0307	0.3072	0.0472	0.0408
0.0	0.0	0.0	26210.7314	5031.3463	NaN	NaN	0.161	0.1534	0.4183	0.0309	0.309	0.0475	0.0409
0.0	0.0	0.0	28098.7314	10434.3463	NaN	NaN	0.2708	0.1526	0.4208	0.0311	0.3069	0.0475	0.041
0.0	0.0	0.0	30486.7314	2947.3463	NaN	NaN	0.0882	0.1549	0.4161	0.0313	0.3082	0.0485	0.0411
0.0	0.0	0.0	27511.7314	7788.3463	NaN	NaN	0.2206	0.1565	0.4129	0.0312	0.3092	0.0491	0.0411
0.0	0.0	0.0	28556.7314	5280.3463	NaN	NaN	0.1561	0.1553	0.4115	0.0314	0.3111	0.0491	0.0416
0.0	0.0	0.0	29145.7314	7548.3463	NaN	NaN	0.2057	0.1565	0.4123	0.0314	0.3087	0.0498	0.0413
0.0	0.0	0.0	34281.7314	4353.3463	NaN	NaN	0.1127	0.1562	0.4132	0.0315	0.3078	0.05	0.0414
0.0	0.0	0.0	25306.7314	5905.3463	NaN	NaN	0.1892	0.1583	0.4103	0.0319	0.3074	0.0507	0.0415
0.0	0.0	0.0	28511.7314	6171.3463	NaN	NaN	0.1779	0.162	0.4103	0.0321	0.303	0.0511	0.0415
0.0	0.0	0.0	34810.7314	4535.3463	NaN	NaN	0.1153	0.1616	0.4117	0.0326	0.3014	0.051	0.0416
0.0	0.0	0.0	25684.7314	6331.3463	NaN	NaN	0.1978	0.1664	0.4115	0.0327	0.2962	0.0516	0.0416
0.0	0.0	0.0	30829.7314	3283.3463	NaN	NaN	0.0962	0.169	0.4126	0.033	0.2921	0.0515	0.0417
0.0	0.0	0.0	30123.7314	2554.3463	NaN	NaN	0.0782	0.169	0.4161	0.0334	0.2884	0.0513	0.0417
0.0	0.0	0.0	32909.7314	5472.3463	NaN	NaN	0.1426	0.1726	0.4155	0.0335	0.2852	0.0515	0.0417
0.0	0.0	0.0	31805.7314	8358.3463	NaN	NaN	0.2081	0.1731	0.4126	0.0339	0.287	0.0514	0.042
0.0	0.0	0.0	34087.7314	6927.3463	NaN	NaN	0.1689	0.1759	0.4128	0.0339	0.284	0.0514	0.042
0.0	0.0	0.0	29628.7314	3709.3463	NaN	NaN	0.1113	0.1737	0.4109	0.0343	0.2873	0.0514	0.0423
0.0	0.0	0.0	27169.7314	8146.3463	NaN	NaN	0.2307	0.1708	0.4154	0.0344	0.2859	0.0514	0.0421
0.0	0.0	0.0	21658.7314	7112.3463	NaN	NaN	0.2472	0.169	0.415	0.0346	0.2876	0.0515	0.0423
0.0	0.0	0.0	22310.7314	8518.3463	NaN	NaN	0.2763	0.1684	0.4152	0.0345	0.2877	0.0518	0.0423
0.0	0.0	0.0	22211.7314	5202.3463	NaN	NaN	0.1898	0.1695	0.4071	0.0342	0.2941	0.0522	0.0429
0.0	0.0	0.0	23100.7314	8039.3463	NaN	NaN	0.2582	0.1648	0.4107	0.0336	0.2962	0.0522	0.0425
0.0	0.0	0.0	25311.7314	7127.3463	NaN	NaN	0.2197	0.1619	0.4143	0.0327	0.2969	0.0522	0.0421
0.0	0.0	0.0	20485.7314	5668.3463	NaN	NaN	0.2167	0.1583	0.4227	0.0318	0.2941	0.0517	0.0414
0.0	0.0	0.0	21091.7314	6256.3463	NaN	NaN	0.2288	0.1552	0.4293	0.0313	0.2919	0.0513	0.0409
0.0	0.0	0.0	17977.7314	3926.3463	NaN	NaN	0.1793	0.155	0.4351	0.0311	0.2875	0.051	0.0403
0.0	0.0	0.0	21872.7314	4396.3463	NaN	NaN	0.1674	0.1548	0.4438	0.0309	0.2806	0.0505	0.0395
0.0	0.0	0.0	20355.7314	3923.3463	NaN	NaN	0.1616	0.1545	0.4488	0.0309	0.2773	0.0492	0.0392
0.0	0.0	0.0	20259.7314	3520.3463	NaN	NaN	0.148	0.1515	0.4596	0.0308	0.2719	0.0478	0.0384
0.0	0.0	0.0	23348.7314	8207.3463	NaN	NaN	0.2601	0.1464	0.4707	0.0306	0.2685	0.0462	0.0376
0.0	0.0	0.0	18148.7314	5515.3463	NaN	NaN	0.2331	0.144	0.4757	0.0305	0.2674	0.0455	0.0368
0.0	0.0	0.0	21996.7314	7799.3463	NaN	NaN	0.2618	0.1429	0.4785	0.0305	0.2668	0.0451	0.0362
0.0	0.0	0.0	19770.7314	5935.3463	NaN	NaN	0.2309	0.1424	0.4795	0.0306	0.2668	0.0447	0.036
0.0	0.0	0.0	24998.7314	6714.3463	NaN	NaN	0.2117	0.1425	0.4826	0.0305	0.264	0.0449	0.0355
0.0	0.0	0.0	21891.7314	5901.3463	NaN	NaN	0.2123	0.1438	0.4779	0.0307	0.2668	0.0449	0.0359
0.0	0.0	0.0	22302.7314	4545.3463	NaN	NaN	0.1693	0.1448	0.4774	0.0306	0.2662	0.0449	0.036
0.0	0.0	0.0	25097.7314	7478.3463	NaN	NaN	0.2296	0.1439	0.4775	0.0305	0.2671	0.0446	0.0364
0.0	0.0	0.0	21453.7314	8496.3463	NaN	NaN	0.2837	0.1421	0.4829	0.03	0.2648	0.0442	0.0361
0.0	0.0	0.0	19293.7314	8459.3463	NaN	NaN	0.3048	0.1412	0.4869	0.0297	0.2623	0.0442	0.0358
0.0	0.0	0.0	24439.7314	3876.3463	NaN	NaN	0.1369	0.1396	0.4936	0.0295	0.2581	0.0435	0.0357
0.0	0.0	0.0	22460.7314	8485.3463	NaN	NaN	0.2742	0.1369	0.5042	0.0292	0.252	0.0426	0.035
0.0	0.0	0.0	25711.7314	9102.3463	NaN	NaN	0.2615	0.1339	0.5156	0.029	0.2457	0.0417	0.0343
0.0	0.0	0.0	22204.7314	6066.3463	NaN	NaN	0.2146	0.133	0.5199	0.0292	0.2429	0.0411	0.0339
0.0	0.0	0.0	18196.7314	4464.3463	NaN	NaN	0.197	0.133	0.5209	0.0293	0.2423	0.0408	0.0338
0.0	0.0	0.0	20175.7314	6179.3463	NaN	NaN	0.2345	0.1315	0.5213	0.0294	0.2435	0.0403	0.034
0.0	0.0	0.0	26346.7314	4574.3463	NaN	NaN	0.1479	0.1316	0.5237	0.0291	0.2416	0.0403	0.0336
0.0	0.0	0.0	20227.7314	5199.3463	NaN	NaN	0.2045	0.1351	0.5182	0.0291	0.2427	0.0407	0.0341
0.0	0.0	0.0	15085.7314	4978.3463	NaN	NaN	0.2481	0.1406	0.5152	0.0287	0.2404	0.0409	0.0342
0.0	0.0	0.0	17857.7314	6157.3463	NaN	NaN	0.2564	0.1439	0.5213	0.0278	0.2331	0.0401	0.0338
0.0	0.0	0.0	23189.7314	3694.3463	NaN	NaN	0.1374	0.1454	0.5283	0.027	0.2264	0.0396	0.0333
0.0	0.0	0.0	17384.7314	5468.3463	NaN	NaN	0.2393	0.1484	0.5288	0.0269	0.2232	0.0393	0.0334
0.0	0.0	0.0	21367.7314	5706.3463	NaN	NaN	0.2108	0.1508	0.5296	0.0267	0.2201	0.0396	0.0333
0.0	0.0	0.0	23136.7314	4724.3463	NaN	NaN	0.1696	0.1542	0.5281	0.0264	0.2182	0.0396	0.0334
0.0	0.0	0.0	20701.7314	6403.3463	NaN	NaN	0.2362	0.1595	0.5323	0.0259	0.2101	0.0395	0.0326
0.0	0.0	0.0	20822.7314	11223.3463	NaN	NaN	0.3502	0.1602	0.5495	0.0257	0.195	0.0384	0.0312
0.0	0.0	0.0	19874.7314	5486.3463	NaN	NaN	0.2163	0.1565	0.5882	0.025	0.166	0.0363	0.028
0.0	0.0	0.0	21175.7314	9500.3463	NaN	NaN	0.3097	0.1509	0.6256	0.0262	0.1335	0.0365	0.0274
0.0	0.0	0.0	21690.7314	5423.3463	NaN	NaN	0.2	0.27	0.5272	0.031	0.0929	0.0415	0.0374
0.0	0.0	0.0	-2658.2686	1021.3463	NaN	NaN	-0.3	0.7315	0.1308	0.022	0.0391	0.0338	0.0427
0.0	0.0	0.0	-1084.2686	1858.3463	NaN	NaN	1.3	0.8717	0.0419	0.0213	0.0211	0.0217	0.0224
0.0	0.0	0.0	347.7314	-162.6537	NaN	NaN	-0.3	0.8718	0.0366	0.0227	0.0231	0.0221	0.0237
0.0	0.0	0.0	-570.2686	1908.3463	NaN	NaN	1.3	0.8808	0.0319	0.0221	0.0225	0.0205	0.0222
0.0	0.0	0.0	-890.2686	664.3463	NaN	NaN	-0.3	0.8833	0.0294	0.0228	0.0227	0.02	0.0219
0.0	0.0	0.0	-3102.2686	2448.3463	NaN	NaN	-0.3	0.8842	0.0282	0.023	0.0227	0.02	0.0219
0.0	0.0	0.0	62.7314	247.3463	NaN	NaN	0.7977	0.8874	0.0266	0.022	0.0227	0.0203	0.021
0.0	0.0	0.0	-1973.2686	3879.3463	NaN	NaN	1.3	0.889	0.0256	0.021	0.0228	0.0211	0.0204
0.0	0.0	0.0	-440.2686	-235.6537	NaN	NaN	0.3486	0.8875	0.0261	0.0211	0.0228	0.0219	0.0207
0.0	0.0	0.0	20.7314	1970.3463	NaN	NaN	0.9896	0.8876	0.0257	0.0211	0.0226	0.022	0.021
0.0	0.0	0.0	-884.2686	6473.3463	NaN	NaN	1.1582	0.8877	0.0253	0.0211	0.0226	0.0222	0.0212
0.0	0.0	0.0	-1112.2686	1770.3463	NaN	NaN	1.3	0.8879	0.0253	0.021	0.0225	0.0223	0.0211
0.0	0.0	0.0	-267.2686	4688.3463	NaN	NaN	1.0605	0.888	0.0252	0.0209	0.0225	0.0223	0.0211
0.0	0.0	0.0	1257.7314	3588.3463	NaN	NaN	0.7405	0.8878	0.0251	0.021	0.0227	0.0224	0.021
0.0	0.0	0.0	-1111.2686	903.3463	NaN	NaN	-0.3	0.8876	0.0253	0.021	0.0226	0.0224	0.021
0.0	0.0	0.0	-2687.2686	436.3463	NaN	NaN	-0.1939	0.8869	0.0255	0.0212	0.0227	0.0225	0.0212
0.0	0.0	0.0	-692.2686	1635.3463	NaN	NaN	1.3	0.8865	0.0255	0.0213	0.0228	0.0226	0.0213
0.0	0.0	0.0	-4106.2686	-441.6537	NaN	NaN	0.0971	0.8861	0.0258	0.0214	0.0228	0.0226	0.0214
0.0	0.0	0.0	-757.2686	1640.3463	NaN	NaN	1.3	0.887	0.0256	0.0214	0.0226	0.0223	0.0211
0.0	0.0	0.0	-1393.2686	2390.3463	NaN	NaN	1.3	0.8881	0.0255	0.0216	0.0223	0.0218	0.0207
0.0	0.0	0.0	-2915.2686	-1966.6537	NaN	NaN	0.4028	0.8901	0.0251	0.0215	0.0218	0.0213	0.0202
0.0	0.0	0.0	-1632.2686	3939.3463	NaN	NaN	1.3	0.8912	0.0247	0.0213	0.0215	0.0211	0.0202
0.0	0.0	0.0	-264.2686	1460.3463	NaN	NaN	1.2209	0.8908	0.0245	0.0213	0.0215	0.0213	0.0206
0.0	0.0	0.0	-1959.2686	1825.3463	NaN	NaN	-0.3	0.8908	0.0242	0.0211	0.0215	0.0214	0.021
0.0	0.0	0.0	490.7314	2761.3463	NaN	NaN	0.8491	0.8908	0.0243	0.0209	0.0214	0.0214	0.0212
0.0	0.0	0.0	-1080.2686	1956.3463	NaN	NaN	1.3	0.8906	0.0244	0.0208	0.0214	0.0215	0.0213
0.0	0.0	0.0	-2616.2686	760.3463	NaN	NaN	-0.3	0.8904	0.0245	0.0208	0.0215	0.0215	0.0214
0.0	0.0	0.0	-2637.2686	1815.3463	NaN	NaN	-0.3	0.8905	0.0243	0.0207	0.0216	0.0216	0.0214
0.0	0.0	0.0	-487.2686	3164.3463	NaN	NaN	1.182	0.8902	0.0243	0.0206	0.0217	0.0218	0.0214
0.0	0.0	0.0	-403.2686	1841.3463	NaN	NaN	1.2804	0.8907	0.0243	0.0204	0.0216	0.0218	0.0212
0.0	0.0	0.0	-2253.2686	1776.3463	NaN	NaN	-0.3	0.891	0.0244	0.0204	0.0215	0.0216	0.0211
0.0	0.0	0.0	-622.2686	3717.3463	NaN	NaN	1.2011	0.8908	0.0246	0.0205	0.0215	0.0216	0.0211
0.0	0.0	0.0	1390.7314	330.3463	NaN	NaN	0.1919	0.8914	0.0246	0.0203	0.0212	0.0214	0.0211
0.0	0.0	0.0	-1559.2686	97.3463	NaN	NaN	-0.0666	0.8923	0.0246	0.0201	0.0209	0.0211	0.021
0.0	0.0	0.0	635.7314	1757.3463	NaN	NaN	0.7343	0.8922	0.0248	0.02	0.0208	0.021	0.0213
0.0	0.0	0.0	20.7314	2240.3463	NaN	NaN	0.9908	0.8923	0.0251	0.0199	0.0205	0.0208	0.0214
0.0	0.0	0.0	-404.2686	195.3463	NaN	NaN	-0.3	0.8932	0.0253	0.0197	0.0201	0.0205	0.0213
0.0	0.0	0.0	-405.2686	928.3463	NaN	NaN	1.3	0.8941	0.0255	0.0194	0.0198	0.0201	0.0212
0.0	0.0	0.0	-1797.2686	1369.3463	NaN	NaN	-0.3	0.8939	0.0259	0.0193	0.0197	0.0199	0.0212
0.0	0.0	0.0	-1713.2686	402.3463	NaN	NaN	-0.3	0.8941	0.0261	0.0193	0.0195	0.0197	0.0213
0.0	0.0	0.0	-624.2686	3597.3463	NaN	NaN	1.21	0.8932	0.0266	0.0196	0.0195	0.0196	0.0215
0.0	0.0	0.0	-1262.2686	722.3463	NaN	NaN	-0.3	0.8932	0.0271	0.0195	0.0194	0.0194	0.0214
0.0	0.0	0.0	-2091.2686	571.3463	NaN	NaN	-0.3	0.8929	0.0275	0.0195	0.0195	0.0194	0.0212
0.0	0.0	0.0	-1431.2686	755.3463	NaN	NaN	-0.3	0.892	0.0277	0.0197	0.0197	0.0195	0.0213
0.0	0.0	0.0	30.7314	4297.3463	NaN	NaN	0.9929	0.8903	0.0277	0.0204	0.02	0.0196	0.022
0.0	0.0	0.0	1106.7314	2332.3463	NaN	NaN	0.6782	0.891	0.028	0.0201	0.0196	0.0193	0.0218
0.0	0.0	0.0	-11.2686	4629.3463	NaN	NaN	1.0024	0.8906	0.0286	0.0202	0.0196	0.0191	0.0219
0.0	0.0	0.0	2844.7314	-108.6537	NaN	NaN	-0.0397	0.8905	0.0288	0.0201	0.0197	0.0192	0.0217
0.0	0.0	0.0	1898.7314	2370.3463	NaN	NaN	0.5552	0.8905	0.0291	0.02	0.0197	0.0193	0.0214
0.0	0.0	0.0	425.7314	2211.3463	NaN	NaN	0.8386	0.8909	0.0294	0.0197	0.0196	0.0192	0.0212
0.0	0.0	0.0	377.7314	240.3463	NaN	NaN	0.3889	0.8918	0.0295	0.0194	0.0195	0.019	0.0209
0.0	0.0	0.0	613.7314	2856.3463	NaN	NaN	0.8231	0.8912	0.0303	0.0193	0.0195	0.0188	0.021
0.0	0.0	0.0	-407.2686	2671.3463	NaN	NaN	1.1799	0.892	0.0302	0.0189	0.0194	0.0188	0.0206
0.0	0.0	0.0	2111.7314	-770.6537	NaN	NaN	-0.3	0.8922	0.0303	0.0187	0.0194	0.0188	0.0205
0.0	0.0	0.0	-201.2686	1111.3463	NaN	NaN	1.2212	0.8925	0.03	0.0186	0.0195	0.0191	0.0204
0.0	0.0	0.0	865.7314	2237.3463	NaN	NaN	0.721	0.8914	0.0301	0.0188	0.0197	0.0194	0.0206
0.0	0.0	0.0	-1964.2686	988.3463	NaN	NaN	-0.3	0.8915	0.0289	0.0193	0.0198	0.0197	0.0207
0.0	0.0	0.0	-1436.2686	-1071.6537	NaN	NaN	0.4273	0.8936	0.0284	0.0191	0.0194	0.0194	0.0201
0.0	0.0	0.0	-841.2686	2039.3463	NaN	NaN	1.3	0.8945	0.0283	0.0189	0.0192	0.0191	0.0199
0.0	0.0	0.0	-2142.2686	2161.3463	NaN	NaN	1.3	0.8949	0.0283	0.0188	0.019	0.019	0.02
0.0	0.0	0.0	-410.2686	190.3463	NaN	NaN	-0.3	0.895	0.0285	0.0186	0.0188	0.0189	0.0202
0.0	0.0	0.0	-1037.2686	3241.3463	NaN	NaN	1.3	0.8944	0.0294	0.0185	0.0186	0.0186	0.0205
0.0	0.0	0.0	1061.7314	4364.3463	NaN	NaN	0.8043	0.8921	0.0304	0.0188	0.0189	0.0187	0.0211
0.0	0.0	0.0	-1611.2686	4426.3463	NaN	NaN	1.3	0.8931	0.0292	0.0189	0.019	0.0191	0.0208
0.0	0.0	0.0	-1851.2686	-714.6537	NaN	NaN	0.2785	0.895	0.0279	0.0188	0.0188	0.0191	0.0204
0.0	0.0	0.0	-3062.2686	2929.3463	NaN	NaN	-0.3	0.8956	0.0274	0.0187	0.0188	0.0191	0.0203
0.0	0.0	0.0	-1219.2686	3833.3463	NaN	NaN	1.3	0.894	0.0279	0.0189	0.019	0.0193	0.0209
0.0	0.0	0.0	653.7314	652.3463	NaN	NaN	0.4995	0.8937	0.0278	0.019	0.0191	0.0194	0.021
0.0	0.0	0.0	-948.2686	3717.3463	NaN	NaN	1.3	0.8929	0.028	0.0192	0.0193	0.0194	0.0212
0.0	0.0	0.0	-1171.2686	225.3463	NaN	NaN	-0.2382	0.8924	0.0282	0.0193	0.0193	0.0195	0.0213
0.0	0.0	0.0	-1031.2686	393.3463	NaN	NaN	-0.3	0.8948	0.0275	0.0188	0.0186	0.0193	0.021
0.0	0.0	0.0	280.7314	5832.3463	NaN	NaN	0.9541	0.8893	0.0302	0.0198	0.019	0.0189	0.0228
0.0	0.0	0.0	-794.2686	6009.3463	NaN	NaN	1.1523	0.8839	0.0327	0.0208	0.0196	0.0187	0.0243
0.0	0.0	0.0	-140.2686	3986.3463	NaN	NaN	1.0365	0.8871	0.0312	0.0202	0.0194	0.0188	0.0233
0.0	0.0	0.0	-1925.2686	1096.3463	NaN	NaN	-0.3	0.8905	0.029	0.0197	0.0193	0.0194	0.022
0.0	0.0	0.0	-1806.2686	-725.6537	NaN	NaN	0.2866	0.8926	0.0276	0.0194	0.0191	0.0197	0.0215
0.0	0.0	0.0	-978.2686	4637.3463	NaN	NaN	1.2674	0.8895	0.0289	0.0199	0.0195	0.0198	0.0224
0.0	0.0	0.0	46.7314	2796.3463	NaN	NaN	0.9836	0.8895	0.0285	0.02	0.0197	0.02	0.0224
0.0	0.0	0.0	-720.2686	98.3463	NaN	NaN	-0.1581	0.8897	0.0279	0.02	0.0198	0.0202	0.0222
0.0	0.0	0.0	-2171.2686	2204.3463	NaN	NaN	1.3	0.8896	0.0277	0.0201	0.02	0.0204	0.0222
0.0	0.0	0.0	-952.2686	4087.3463	NaN	NaN	1.3	0.8875	0.028	0.0206	0.0204	0.0206	0.0229
0.0	0.0	0.0	-411.2686	1593.3463	NaN	NaN	1.3	0.888	0.0271	0.0208	0.0205	0.0209	0.0227
0.0	0.0	0.0	1922.7314	-651.6537	NaN	NaN	-0.3	0.8886	0.0262	0.021	0.0205	0.0212	0.0225
0.0	0.0	0.0	892.7314	2101.3463	NaN	NaN	0.7018	0.889	0.0259	0.0211	0.0205	0.0211	0.0223
0.0	0.0	0.0	-1258.2686	1959.3463	NaN	NaN	1.3	0.8908	0.025	0.021	0.0204	0.021	0.0218
0.0	0.0	0.0	-1370.2686	-2034.6537	NaN	NaN	0.5976	0.8932	0.024	0.0207	0.0202	0.0208	0.0211
0.0	0.0	0.0	-642.2686	2546.3463	NaN	NaN	1.3	0.8926	0.0238	0.0209	0.0204	0.021	0.0213
0.0	0.0	0.0	-2215.2686	851.3463	NaN	NaN	-0.3	0.8928	0.0236	0.021	0.0204	0.021	0.0213
0.0	0.0	0.0	-271.2686	1738.3463	NaN	NaN	1.1849	0.8927	0.0234	0.0212	0.0204	0.0209	0.0214
0.0	0.0	0.0	-402.2686	1381.3463	NaN	NaN	1.3	0.8927	0.0234	0.0214	0.0204	0.0208	0.0214
0.0	0.0	0.0	-1232.2686	797.3463	NaN	NaN	-0.3	0.8936	0.0231	0.0213	0.0203	0.0207	0.021
0.0	0.0	0.0	-46.2686	1362.3463	NaN	NaN	1.0352	0.894	0.0228	0.0213	0.0203	0.0206	0.021
0.0	0.0	0.0	272.7314	2400.3463	NaN	NaN	0.898	0.8933	0.0226	0.0216	0.0205	0.0207	0.0213
0.0	0.0	0.0	76.7314	3275.3463	NaN	NaN	0.9771	0.8938	0.0224	0.0216	0.0204	0.0206	0.0213
0.0	0.0	0.0	-756.2686	3718.3463	NaN	NaN	1.2553	0.894	0.0222	0.0215	0.0206	0.0206	0.0212
0.0	0.0	0.0	2314.7314	1956.3463	NaN	NaN	0.458	0.894	0.022	0.0214	0.0207	0.0207	0.0212
0.0	0.0	0.0	-340.2686	2596.3463	NaN	NaN	1.1508	0.8938	0.022	0.0214	0.0208	0.021	0.0211
0.0	0.0	0.0	-704.2686	1399.3463	NaN	NaN	1.3	0.8937	0.0221	0.0213	0.0208	0.0211	0.021
0.0	0.0	0.0	-646.2686	2570.3463	NaN	NaN	1.3	0.8937	0.0222	0.0213	0.0208	0.0211	0.0209
0.0	0.0	0.0	-612.2686	-241.6537	NaN	NaN	0.283	0.8938	0.0223	0.0213	0.0208	0.0211	0.0208
0.0	0.0	0.0	-745.2686	893.3463	NaN	NaN	1.3	0.8941	0.0222	0.0212	0.0207	0.021	0.0206
0.0	0.0	0.0	-1008.2686	888.3463	NaN	NaN	-0.3	0.8942	0.0221	0.0213	0.0207	0.0211	0.0206
0.0	0.0	0.0	-287.2686	535.3463	NaN	NaN	1.3	0.8945	0.0219	0.0212	0.0206	0.0212	0.0206
0.0	0.0	0.0	-812.2686	2347.3463	NaN	NaN	1.3	0.8945	0.0218	0.0212	0.0205	0.0213	0.0206
0.0	0.0	0.0	-777.2686	2748.3463	NaN	NaN	1.3	0.8946	0.0217	0.0212	0.0205	0.0214	0.0206
0.0	0.0	0.0	-1548.2686	1038.3463	NaN	NaN	-0.3	0.8943	0.022	0.0212	0.0206	0.0214	0.0206
0.0	0.0	0.0	-2957.2686	263.3463	NaN	NaN	-0.0978	0.8938	0.0222	0.0212	0.0209	0.0212	0.0206
0.0	0.0	0.0	-2925.2686	1432.3463	NaN	NaN	-0.3	0.8939	0.0223	0.0212	0.0209	0.0211	0.0206
0.0	0.0	0.0	-1868.2686	1481.3463	NaN	NaN	-0.3	0.8945	0.0222	0.0211	0.0207	0.0211	0.0204
0.0	0.0	0.0	-1369.2686	1822.3463	NaN	NaN	1.3	0.8953	0.022	0.021	0.0204	0.021	0.0202
0.0	0.0	0.0	1857.7314	5015.3463	NaN	NaN	0.7297	0.8959	0.0218	0.021	0.0202	0.0211	0.02
0.0	0.0	0.0	-1371.2686	244.3463	NaN	NaN	-0.2168	0.8947	0.0224	0.0211	0.0206	0.0212	0.0201
0.0	0.0	0.0	-807.2686	2747.3463	NaN	NaN	1.3	0.8947	0.0225	0.021	0.0207	0.0211	0.02
0.0	0.0	0.0	-2019.2686	-48.6537	NaN	NaN	0.0235	0.8944	0.0227	0.021	0.021	0.0208	0.02
0.0	0.0	0.0	-1058.2686	1811.3463	NaN	NaN	1.3	0.8954	0.0224	0.0208	0.0209	0.0206	0.0198
0.0	0.0	0.0	-2063.2686	-594.6537	NaN	NaN	0.2237	0.8949	0.0225	0.0209	0.021	0.0206	0.02
0.0	0.0	0.0	-1779.2686	1245.3463	NaN	NaN	-0.3	0.8962	0.0222	0.0207	0.0207	0.0205	0.0196
0.0	0.0	0.0	-1140.2686	1264.3463	NaN	NaN	1.3	0.8965	0.0221	0.0207	0.0206	0.0204	0.0196
0.0	0.0	0.0	-1742.2686	827.3463	NaN	NaN	-0.3	0.897	0.0219	0.0207	0.0205	0.0203	0.0196
0.0	0.0	0.0	-167.2686	2301.3463	NaN	NaN	1.0784	0.8971	0.0219	0.0206	0.0205	0.0203	0.0196
0.0	0.0	0.0	-2736.2686	1474.3463	NaN	NaN	-0.3	0.8968	0.022	0.0206	0.0206	0.0203	0.0197
0.0	0.0	0.0	-2382.2686	-802.6537	NaN	NaN	0.252	0.8969	0.022	0.0206	0.0206	0.0202	0.0197
0.0	0.0	0.0	255.7314	4551.3463	NaN	NaN	0.9468	0.8976	0.0218	0.0205	0.0204	0.0201	0.0196
0.0	0.0	0.0	-1832.2686	-788.6537	NaN	NaN	0.3009	0.897	0.022	0.0206	0.0205	0.0201	0.0197
0.0	0.0	0.0	-1849.2686	2161.3463	NaN	NaN	1.3	0.8975	0.0219	0.0205	0.0204	0.0201	0.0196
0.0	0.0	0.0	57.7314	1818.3463	NaN	NaN	0.9692	0.8972	0.022	0.0205	0.0203	0.0203	0.0197
0.0	0.0	0.0	-1216.2686	2501.3463	NaN	NaN	1.3	0.8975	0.0219	0.0205	0.0201	0.0204	0.0197
0.0	0.0	0.0	-1679.2686	1738.3463	NaN	NaN	1.3	0.897	0.0219	0.0206	0.0201	0.0205	0.0198
0.0	0.0	0.0	-1503.2686	4295.3463	NaN	NaN	1.3	0.897	0.022	0.0206	0.02	0.0206	0.0198
0.0	0.0	0.0	-22.2686	4245.3463	NaN	NaN	1.0053	0.8966	0.022	0.0207	0.02	0.0208	0.0199
0.0	0.0	0.0	-558.2686	101.3463	NaN	NaN	-0.2218	0.8963	0.0221	0.0206	0.0202	0.0209	0.0199
0.0	0.0	0.0	-2235.2686	2020.3463	NaN	NaN	-0.3	0.8961	0.0223	0.0207	0.0203	0.0209	0.0199
0.0	0.0	0.0	-642.2686	-1193.6537	NaN	NaN	0.6502	0.8961	0.0222	0.0207	0.0202	0.0209	0.02
0.0	0.0	0.0	324.7314	1009.3463	NaN	NaN	0.7566	0.8963	0.022	0.0207	0.0201	0.0209	0.02
0.0	0.0	0.0	-1084.2686	3566.3463	NaN	NaN	1.3	0.8965	0.0218	0.0207	0.02	0.021	0.02
0.0	0.0	0.0	-2360.2686	2672.3463	NaN	NaN	1.3	0.8965	0.0218	0.0206	0.02	0.021	0.0201
0.0	0.0	0.0	-475.2686	-381.6537	NaN	NaN	0.4454	0.8963	0.0219	0.0207	0.0201	0.021	0.0202
0.0	0.0	0.0	390.7314	3916.3463	NaN	NaN	0.9093	0.8971	0.0216	0.0205	0.0199	0.0208	0.0201
0.0	0.0	0.0	-1573.2686	1513.3463	NaN	NaN	-0.3	0.8967	0.0218	0.0206	0.02	0.0208	0.0202
0.0	0.0	0.0	24.7314	-1081.6537	NaN	NaN	1.0234	0.8975	0.0215	0.0204	0.0199	0.0206	0.02
0.0	0.0	0.0	-567.2686	3103.3463	NaN	NaN	1.2237	0.8978	0.0215	0.0203	0.0199	0.0205	0.0199
0.0	0.0	0.0	-311.2686	470.3463	NaN	NaN	1.3	0.8979	0.0216	0.0203	0.02	0.0203	0.0199
0.0	0.0	0.0	-1948.2686	1353.3463	NaN	NaN	-0.3	0.8982	0.0215	0.0202	0.0201	0.0201	0.0199
0.0	0.0	0.0	-2964.2686	109.3463	NaN	NaN	-0.0383	0.8984	0.0215	0.0202	0.0201	0.02	0.0199
0.0	0.0	0.0	-965.2686	5494.3463	NaN	NaN	1.2131	0.8995	0.0212	0.02	0.0199	0.0198	0.0196
0.0	0.0	0.0	-1342.2686	1143.3463	NaN	NaN	-0.3	0.8996	0.0212	0.0199	0.02	0.0197	0.0196
0.0	0.0	0.0	-822.2686	1987.3463	NaN	NaN	1.3	0.9002	0.0211	0.0198	0.02	0.0195	0.0194
0.0	0.0	0.0	35.7314	1853.3463	NaN	NaN	0.9811	0.9002	0.0212	0.0198	0.02	0.0194	0.0194
0.0	0.0	0.0	-892.2686	1602.3463	NaN	NaN	1.3	0.9005	0.0212	0.0197	0.02	0.0193	0.0194
0.0	0.0	0.0	-1644.2686	1843.3463	NaN	NaN	1.3	0.9003	0.0212	0.0197	0.0201	0.0193	0.0194
0.0	0.0	0.0	-509.2686	3102.3463	NaN	NaN	1.1964	0.9004	0.0212	0.0196	0.02	0.0193	0.0194
0.0	0.0	0.0	783.7314	3451.3463	NaN	NaN	0.8149	0.9001	0.0213	0.0197	0.0201	0.0194	0.0194
0.0	0.0	0.0	-1871.2686	1059.3463	NaN	NaN	-0.3	0.8994	0.0215	0.0196	0.0205	0.0194	0.0195
0.0	0.0	0.0	-966.2686	-1192.6537	NaN	NaN	0.5524	0.8986	0.0217	0.0198	0.0207	0.0195	0.0196
0.0	0.0	0.0	-2828.2686	-497.6537	NaN	NaN	0.1496	0.8985	0.0218	0.0198	0.0208	0.0195	0.0197
0.0	0.0	0.0	-314.2686	2526.3463	NaN	NaN	1.1421	0.8993	0.0215	0.0197	0.0206	0.0195	0.0195
0.0	0.0	0.0	-1683.2686	2966.3463	NaN	NaN	1.3	0.8992	0.0215	0.0197	0.0207	0.0195	0.0195
0.0	0.0	0.0	-964.2686	187.3463	NaN	NaN	-0.2411	0.8994	0.0214	0.0197	0.0207	0.0194	0.0195
0.0	0.0	0.0	-158.2686	794.3463	NaN	NaN	1.2488	0.8993	0.0214	0.0197	0.0207	0.0194	0.0195
0.0	0.0	0.0	-2497.2686	2103.3463	NaN	NaN	-0.3	0.8987	0.0215	0.0199	0.0209	0.0195	0.0195
0.0	0.0	0.0	-1817.2686	2028.3463	NaN	NaN	1.3	0.8984	0.0216	0.02	0.0209	0.0195	0.0196
0.0	0.0	0.0	-603.2686	-983.6537	NaN	NaN	0.6198	0.8978	0.0218	0.0201	0.021	0.0196	0.0197
0.0	0.0	0.0	-937.2686	938.3463	NaN	NaN	1.3	0.8981	0.0217	0.0201	0.0209	0.0196	0.0197
0.0	0.0	0.0	-101.2686	2029.3463	NaN	NaN	1.0525	0.898	0.0217	0.0201	0.0208	0.0196	0.0197
0.0	0.0	0.0	-1826.2686	1080.3463	NaN	NaN	-0.3	0.8977	0.0218	0.0202	0.0208	0.0198	0.0197
0.0	0.0	0.0	-76.2686	3583.3463	NaN	NaN	1.0217	0.8976	0.0219	0.0202	0.0207	0.0199	0.0197
0.0	0.0	0.0	-619.2686	2117.3463	NaN	NaN	1.3	0.8972	0.022	0.0202	0.0208	0.02	0.0198
0.0	0.0	0.0	68.7314	-135.6537	NaN	NaN	1.3	0.8968	0.0221	0.0203	0.0209	0.02	0.0198
0.0	0.0	0.0	1041.7314	1145.3463	NaN	NaN	0.5237	0.8966	0.0222	0.0203	0.0209	0.0201	0.0198
0.0	0.0	0.0	-1369.2686	621.3463	NaN	NaN	-0.3	0.896	0.0224	0.0205	0.021	0.0201	0.02
0.0	0.0	0.0	17.7314	101.3463	NaN	NaN	0.8511	0.8962	0.0224	0.0204	0.021	0.0201	0.02
0.0	0.0	0.0	46.7314	1917.3463	NaN	NaN	0.9762	0.8965	0.0223	0.0202	0.0209	0.0202	0.0199
0.0	0.0	0.0	-1517.2686	824.3463	NaN	NaN	-0.3	0.8969	0.0222	0.0201	0.0208	0.0202	0.0198
0.0	0.0	0.0	-1306.2686	665.3463	NaN	NaN	-0.3	0.897	0.0221	0.0201	0.0208	0.0201	0.0198
0.0	0.0	0.0	-13.2686	-535.6537	NaN	NaN	0.9758	0.8972	0.0221	0.0202	0.0208	0.02	0.0197
0.0	0.0	0.0	-3158.2686	856.3463	NaN	NaN	-0.3	0.8973	0.022	0.0203	0.0209	0.0199	0.0196
0.0	0.0	0.0	-581.2686	-1659.6537	NaN	NaN	0.7406	0.8974	0.022	0.0203	0.0209	0.0198	0.0196
0.0	0.0	0.0	-2024.2686	-1054.6537	NaN	NaN	0.3425	0.8976	0.022	0.0203	0.0208	0.0198	0.0195
0.0	0.0	0.0	-1926.2686	-1339.6537	NaN	NaN	0.4102	0.898	0.0219	0.0202	0.0207	0.0197	0.0195
0.0	0.0	0.0	-1501.2686	620.3463	NaN	NaN	-0.3	0.8985	0.0219	0.02	0.0205	0.0196	0.0194
0.0	0.0	0.0	-1417.2686	588.3463	NaN	NaN	-0.3	0.8987	0.0219	0.02	0.0204	0.0197	0.0194
0.0	0.0	0.0	-3164.2686	2779.3463	NaN	NaN	-0.3	0.899	0.0217	0.0199	0.0203	0.0196	0.0194
0.0	0.0	0.0	28.7314	1698.3463	NaN	NaN	0.9834	0.8988	0.0217	0.02	0.0203	0.0197	0.0195
0.0	0.0	0.0	-1018.2686	3120.3463	NaN	NaN	1.3	0.8987	0.0217	0.0201	0.0203	0.0197	0.0195
0.0	0.0	0.0	-1289.2686	856.3463	NaN	NaN	-0.3	0.8983	0.0219	0.0201	0.0205	0.0197	0.0196
0.0	0.0	0.0	-410.2686	346.3463	NaN	NaN	-0.3	0.8982	0.022	0.02	0.0205	0.0197	0.0195
0.0	0.0	0.0	-2556.2686	1856.3463	NaN	NaN	-0.3	0.8983	0.0219	0.02	0.0205	0.0197	0.0196
0.0	0.0	0.0	-2474.2686	1574.3463	NaN	NaN	-0.3	0.8988	0.0217	0.02	0.0204	0.0196	0.0195
0.0	0.0	0.0	-2561.2686	3436.3463	NaN	NaN	1.3	0.8988	0.0216	0.0199	0.0205	0.0196	0.0196
0.0	0.0	0.0	-1235.2686	3025.3463	NaN	NaN	1.3	0.8987	0.0216	0.0199	0.0205	0.0197	0.0195
0.0	0.0	0.0	-3097.2686	-1969.6537	NaN	NaN	0.3887	0.8984	0.0218	0.02	0.0207	0.0197	0.0196
0.0	0.0	0.0	-3274.2686	532.3463	NaN	NaN	-0.1942	0.8984	0.0218	0.02	0.0207	0.0196	0.0196
0.0	0.0	0.0	-1827.2686	907.3463	NaN	NaN	-0.3	0.8987	0.0217	0.02	0.0206	0.0195	0.0195
0.0	0.0	0.0	-425.2686	-332.6537	NaN	NaN	0.4389	0.899	0.0215	0.02	0.0205	0.0195	0.0195
0.0	0.0	0.0	-1556.2686	995.3463	NaN	NaN	-0.3	0.8993	0.0214	0.02	0.0203	0.0195	0.0195
0.0	0.0	0.0	-426.2686	6006.3463	NaN	NaN	1.0764	0.8997	0.0213	0.02	0.0199	0.0195	0.0195
0.0	0.0	0.0	456.7314	-625.6537	NaN	NaN	1.3	0.8992	0.0215	0.0201	0.02	0.0196	0.0196
0.0	0.0	0.0	-1346.2686	3288.3463	NaN	NaN	1.3	0.8991	0.0215	0.0201	0.0199	0.0197	0.0197
0.0	0.0	0.0	-663.2686	3244.3463	NaN	NaN	1.257	0.8985	0.0217	0.0201	0.0201	0.0198	0.0197
0.0	0.0	0.0	-1731.2686	3212.3463	NaN	NaN	1.3	0.8981	0.0218	0.0201	0.0202	0.0199	0.0198
0.0	0.0	0.0	-2323.2686	2501.3463	NaN	NaN	1.3	0.8977	0.022	0.0201	0.0204	0.02	0.0199
0.0	0.0	0.0	-2252.2686	1936.3463	NaN	NaN	-0.3	0.8978	0.0219	0.02	0.0204	0.0199	0.0199
0.0	0.0	0.0	-1795.2686	1633.3463	NaN	NaN	-0.3	0.8978	0.0219	0.02	0.0205	0.0199	0.0198
0.0	0.0	0.0	1290.7314	1928.3463	NaN	NaN	0.599	0.8981	0.0218	0.02	0.0206	0.0198	0.0197
0.0	0.0	0.0	-2036.2686	-643.6537	NaN	NaN	0.2402	0.8976	0.0219	0.0202	0.0208	0.0198	0.0197
0.0	0.0	0.0	-533.2686	-96.6537	NaN	NaN	0.1534	0.8982	0.0218	0.0201	0.0207	0.0197	0.0196
0.0	0.0	0.0	-2178.2686	-555.6537	NaN	NaN	0.2032	0.8982	0.0217	0.0201	0.0207	0.0197	0.0197
0.0	0.0	0.0	-677.2686	1619.3463	NaN	NaN	1.3	0.8989	0.0214	0.02	0.0204	0.0196	0.0197
0.0	0.0	0.0	308.7314	2511.3463	NaN	NaN	0.8905	0.8991	0.0213	0.02	0.0203	0.0196	0.0197
0.0	0.0	0.0	-1599.2686	959.3463	NaN	NaN	-0.3	0.8991	0.0213	0.02	0.0204	0.0196	0.0196
0.0	0.0	0.0	-1364.2686	-604.6537	NaN	NaN	0.3071	0.8989	0.0215	0.02	0.0205	0.0196	0.0196
0.0	0.0	0.0	-1481.2686	-1135.6537	NaN	NaN	0.434	0.8987	0.0216	0.02	0.0206	0.0195	0.0196
0.0	0.0	0.0	-4025.2686	2046.3463	NaN	NaN	-0.3	0.8988	0.0216	0.02	0.0205	0.0195	0.0196
0.0	0.0	0.0	155.7314	-46.6537	NaN	NaN	-0.3	0.899	0.0214	0.0201	0.0204	0.0195	0.0196
0.0	0.0	0.0	-1161.2686	2477.3463	NaN	NaN	1.3	0.8991	0.0213	0.0201	0.0204	0.0195	0.0196
0.0	0.0	0.0	-521.2686	1008.3463	NaN	NaN	1.3	0.8988	0.0214	0.0202	0.0204	0.0196	0.0196
0.0	0.0	0.0	-1153.2686	-180.6537	NaN	NaN	0.1354	0.8987	0.0215	0.0202	0.0205	0.0196	0.0196
0.0	0.0	0.0	-2181.2686	2506.3463	NaN	NaN	1.3	0.8987	0.0214	0.0202	0.0205	0.0196	0.0196
0.0	0.0	0.0	-2529.2686	896.3463	NaN	NaN	-0.3	0.8986	0.0214	0.0202	0.0206	0.0196	0.0196
0.0	0.0	0.0	-3446.2686	2294.3463	NaN	NaN	-0.3	0.8986	0.0214	0.0202	0.0206	0.0196	0.0196
0.0	0.0	0.0	-760.2686	1761.3463	NaN	NaN	1.3	0.8986	0.0215	0.0202	0.0206	0.0197	0.0195
0.0	0.0	0.0	-3455.2686	2010.3463	NaN	NaN	-0.3	0.8983	0.0216	0.0202	0.0206	0.0197	0.0196
0.0	0.0	0.0	-1740.2686	209.3463	NaN	NaN	-0.1367	0.8982	0.0216	0.0202	0.0205	0.0197	0.0197
0.0	0.0	0.0	-2001.2686	844.3463	NaN	NaN	-0.3	0.8982	0.0215	0.0202	0.0204	0.0198	0.0198
0.0	0.0	0.0	-853.2686	4350.3463	NaN	NaN	1.244	0.8988	0.0213	0.0202	0.0202	0.0198	0.0197
0.0	0.0	0.0	-527.2686	1976.3463	NaN	NaN	1.3	0.8986	0.0214	0.0202	0.0204	0.0198	0.0197
0.0	0.0	0.0	-296.2686	-859.6537	NaN	NaN	0.7437	0.8981	0.0215	0.0203	0.0207	0.0198	0.0197
0.0	0.0	0.0	-1272.2686	1479.3463	NaN	NaN	1.3	0.8981	0.0216	0.0203	0.0207	0.0198	0.0196
0.0	0.0	0.0	-2159.2686	1746.3463	NaN	NaN	-0.3	0.8979	0.0217	0.0203	0.0206	0.0199	0.0197
0.0	0.0	0.0	-2054.2686	1066.3463	NaN	NaN	-0.3	0.8978	0.0217	0.0203	0.0206	0.0199	0.0197
0.0	0.0	0.0	-463.2686	2409.3463	NaN	NaN	1.2381	0.8982	0.0217	0.0202	0.0205	0.0199	0.0196
0.0	0.0	0.0	-2493.2686	991.3463	NaN	NaN	-0.3	0.8977	0.0218	0.0203	0.0205	0.0199	0.0197
0.0	0.0	0.0	-1439.2686	2130.3463	NaN	NaN	1.3	0.8982	0.0217	0.0202	0.0204	0.0198	0.0196
0.0	0.0	0.0	-1279.2686	2240.3463	NaN	NaN	1.3	0.8981	0.0217	0.0202	0.0204	0.0198	0.0197
0.0	0.0	0.0	-1126.2686	-54.6537	NaN	NaN	0.0463	0.898	0.0217	0.0203	0.0204	0.0198	0.0197
0.0	0.0	0.0	-1930.2686	1560.3463	NaN	NaN	-0.3	0.8982	0.0217	0.0202	0.0204	0.0198	0.0197
0.0	0.0	0.0	-2209.2686	2124.3463	NaN	NaN	-0.3	0.8981	0.0218	0.0203	0.0203	0.0198	0.0197
0.0	0.0	0.0	-694.2686	1394.3463	NaN	NaN	1.3	0.8983	0.0217	0.0202	0.0203	0.0198	0.0197
0.0	0.0	0.0	-397.2686	1838.3463	NaN	NaN	1.2757	0.8984	0.0217	0.0201	0.0202	0.0198	0.0197
0.0	0.0	0.0	-3240.2686	3240.3463	NaN	NaN	1.3	0.8983	0.0217	0.0202	0.0203	0.0199	0.0197
0.0	0.0	0.0	-866.2686	6044.3463	NaN	NaN	1.1673	0.8986	0.0216	0.0201	0.0201	0.0198	0.0197
0.0	0.0	0.0	-1205.2686	-1225.6537	NaN	NaN	0.5042	0.8978	0.0218	0.0201	0.0206	0.0199	0.0197
0.0	0.0	0.0	-1767.2686	-314.6537	NaN	NaN	0.1511	0.8979	0.0218	0.0201	0.0207	0.0199	0.0195
0.0	0.0	0.0	-2527.2686	-150.6537	NaN	NaN	0.0563	0.8978	0.0219	0.0202	0.0207	0.0198	0.0196
0.0	0.0	0.0	-2949.2686	-421.6537	NaN	NaN	0.1251	0.8978	0.0218	0.0202	0.0207	0.0198	0.0196
0.0	0.0	0.0	-3166.2686	2482.3463	NaN	NaN	-0.3	0.8984	0.0216	0.0202	0.0204	0.0198	0.0196
0.0	0.0	0.0	-1035.2686	2469.3463	NaN	NaN	1.3	0.8988	0.0214	0.0202	0.0203	0.0197	0.0196
0.0	0.0	0.0	-747.2686	1460.3463	NaN	NaN	1.3	0.8988	0.0214	0.0203	0.0202	0.0198	0.0196
0.0	0.0	0.0	379.7314	-965.6537	NaN	NaN	1.3	0.8987	0.0214	0.0204	0.0202	0.0198	0.0196
0.0	0.0	0.0	-3261.2686	894.3463	NaN	NaN	-0.3	0.8982	0.0215	0.0205	0.0203	0.0198	0.0197
0.0	0.0	0.0	-1972.2686	1411.3463	NaN	NaN	-0.3	0.8981	0.0215	0.0205	0.0203	0.0198	0.0198
0.0	0.0	0.0	-1970.2686	830.3463	NaN	NaN	-0.3	0.8977	0.0216	0.0205	0.0204	0.0199	0.0199
0.0	0.0	0.0	-1425.2686	444.3463	NaN	NaN	-0.3	0.8974	0.0217	0.0206	0.0204	0.02	0.0199
0.0	0.0	0.0	-1287.2686	2527.3463	NaN	NaN	1.3	0.8976	0.0216	0.0206	0.0203	0.02	0.0199
0.0	0.0	0.0	-1718.2686	-775.6537	NaN	NaN	0.311	0.897	0.0217	0.0207	0.0204	0.0201	0.0201
0.0	0.0	0.0	-1355.2686	3738.3463	NaN	NaN	1.3	0.8975	0.0215	0.0206	0.0203	0.0201	0.02
0.0	0.0	0.0	-3508.2686	1925.3463	NaN	NaN	-0.3	0.8968	0.0217	0.0207	0.0205	0.0202	0.0201
0.0	0.0	0.0	-2611.2686	2057.3463	NaN	NaN	-0.3	0.8972	0.0216	0.0206	0.0204	0.0202	0.02
0.0	0.0	0.0	-2293.2686	1593.3463	NaN	NaN	-0.3	0.8972	0.0215	0.0206	0.0204	0.0202	0.02
0.0	0.0	0.0	-878.2686	3092.3463	NaN	NaN	1.3	0.8976	0.0214	0.0205	0.0203	0.0202	0.02
0.0	0.0	0.0	-1658.2686	33.3463	NaN	NaN	-0.0205	0.8974	0.0214	0.0206	0.0204	0.0203	0.02
0.0	0.0	0.0	-1340.2686	1317.3463	NaN	NaN	-0.3	0.8974	0.0214	0.0205	0.0205	0.0203	0.0199
0.0	0.0	0.0	-2428.2686	1284.3463	NaN	NaN	-0.3	0.8973	0.0215	0.0206	0.0205	0.0202	0.0199
0.0	0.0	0.0	-990.2686	-368.6537	NaN	NaN	0.2713	0.8976	0.0214	0.0205	0.0205	0.0201	0.0199
0.0	0.0	0.0	-3590.2686	-976.6537	NaN	NaN	0.2139	0.8974	0.0215	0.0205	0.0205	0.0201	0.02
0.0	0.0	0.0	-2126.2686	1150.3463	NaN	NaN	-0.3	0.8976	0.0213	0.0206	0.0203	0.0202	0.02
0.0	0.0	0.0	-1886.2686	3079.3463	NaN	NaN	1.3	0.8973	0.0213	0.0207	0.0201	0.0204	0.0202
0.0	0.0	0.0	197.7314	3778.3463	NaN	NaN	0.9503	0.8974	0.0213	0.0206	0.02	0.0205	0.0202
0.0	0.0	0.0	-2165.2686	1751.3463	NaN	NaN	-0.3	0.8972	0.0215	0.0207	0.0201	0.0204	0.0202
0.0	0.0	0.0	-1757.2686	1932.3463	NaN	NaN	1.3	0.8974	0.0214	0.0206	0.02	0.0204	0.0202
0.0	0.0	0.0	-2423.2686	2587.3463	NaN	NaN	1.3	0.8973	0.0214	0.0206	0.02	0.0204	0.0203
0.0	0.0	0.0	-800.2686	4397.3463	NaN	NaN	1.2225	0.8971	0.0214	0.0206	0.0201	0.0205	0.0203
0.0	0.0	0.0	-2236.2686	2566.3463	NaN	NaN	1.3	0.897	0.0215	0.0206	0.0202	0.0204	0.0203
0.0	0.0	0.0	-1657.2686	-1030.6537	NaN	NaN	0.3834	0.897	0.0216	0.0206	0.0202	0.0203	0.0202
0.0	0.0	0.0	-2579.2686	2765.3463	NaN	NaN	1.3	0.8973	0.0215	0.0205	0.0202	0.0203	0.0202
0.0	0.0	0.0	-2534.2686	1680.3463	NaN	NaN	-0.3	0.8975	0.0213	0.0205	0.0201	0.0203	0.0203
0.0	0.0	0.0	-1921.2686	2636.3463	NaN	NaN	1.3	0.8977	0.0213	0.0204	0.0201	0.0204	0.0202
0.0	0.0	0.0	-1384.2686	4369.3463	NaN	NaN	1.3	0.8982	0.0212	0.0204	0.02	0.0203	0.02
0.0	0.0	0.0	-1750.2686	-989.6537	NaN	NaN	0.3612	0.8983	0.0214	0.0203	0.02	0.0201	0.02
0.0	0.0	0.0	997.7314	-1689.6537	NaN	NaN	1.3	0.8987	0.0213	0.0202	0.0198	0.02	0.0199
0.0	0.0	0.0	-1455.2686	2386.3463	NaN	NaN	1.3	0.8992	0.0211	0.0202	0.0196	0.02	0.0199
0.0	0.0	0.0	-2314.2686	4439.3463	NaN	NaN	1.3	0.8992	0.021	0.0203	0.0194	0.0202	0.02
0.0	0.0	0.0	182.7314	3121.3463	NaN	NaN	0.9447	0.8991	0.021	0.0203	0.0193	0.0202	0.0201
0.0	0.0	0.0	-804.2686	2053.3463	NaN	NaN	1.3	0.899	0.0211	0.0203	0.0195	0.0201	0.02
0.0	0.0	0.0	-1554.2686	-401.6537	NaN	NaN	0.2054	0.8984	0.0214	0.0203	0.0198	0.0201	0.02
0.0	0.0	0.0	-1875.2686	1340.3463	NaN	NaN	-0.3	0.8981	0.0216	0.0204	0.0199	0.02	0.02
0.0	0.0	0.0	-1200.2686	1132.3463	NaN	NaN	-0.3	0.8984	0.0215	0.0203	0.0199	0.02	0.0199
0.0	0.0	0.0	-1293.2686	1149.3463	NaN	NaN	-0.3	0.8987	0.0214	0.0203	0.0198	0.02	0.0199
0.0	0.0	0.0	-2970.2686	2009.3463	NaN	NaN	-0.3	0.8991	0.0212	0.0202	0.0197	0.0199	0.0198
0.0	0.0	0.0	-1713.2686	3104.3463	NaN	NaN	1.3	0.8992	0.0212	0.0203	0.0195	0.0199	0.0199
0.0	0.0	0.0	-2459.2686	3749.3463	NaN	NaN	1.3	0.8992	0.0212	0.0203	0.0194	0.0199	0.0199
0.0	0.0	0.0	-2783.2686	5159.3463	NaN	NaN	1.3	0.8991	0.0213	0.0204	0.0194	0.0198	0.02
0.0	0.0	0.0	-1590.2686	3547.3463	NaN	NaN	1.3	0.8991	0.0214	0.0203	0.0194	0.0198	0.02
0.0	0.0	0.0	-1101.2686	2253.3463	NaN	NaN	1.3	0.899	0.0215	0.0203	0.0195	0.0198	0.0199
0.0	0.0	0.0	-1569.2686	2647.3463	NaN	NaN	1.3	0.899	0.0216	0.0203	0.0195	0.0197	0.0199
0.0	0.0	0.0	137.7314	1273.3463	NaN	NaN	0.9024	0.8986	0.0218	0.0203	0.0198	0.0198	0.0199
0.0	0.0	0.0	424.7314	1791.3463	NaN	NaN	0.8083	0.8986	0.0218	0.0202	0.0198	0.0198	0.0198
0.0	0.0	0.0	-1419.2686	-679.6537	NaN	NaN	0.3238	0.8982	0.0219	0.0202	0.0199	0.0199	0.0199
0.0	0.0	0.0	-1189.2686	1733.3463	NaN	NaN	1.3	0.8987	0.0217	0.0202	0.0196	0.0198	0.0199
0.0	0.0	0.0	-1706.2686	3343.3463	NaN	NaN	1.3	0.8987	0.0217	0.0202	0.0196	0.0198	0.0199
0.0	0.0	0.0	-1932.2686	2254.3463	NaN	NaN	1.3	0.8984	0.0218	0.0203	0.0198	0.0198	0.0199
0.0	0.0	0.0	-1537.2686	-711.6537	NaN	NaN	0.3164	0.8981	0.0219	0.0203	0.0201	0.0198	0.0198
0.0	0.0	0.0	-2308.2686	2382.3463	NaN	NaN	1.3	0.8987	0.0218	0.0203	0.0198	0.0197	0.0197
0.0	0.0	0.0	-1569.2686	-329.6537	NaN	NaN	0.1736	0.8986	0.0218	0.0203	0.0198	0.0197	0.0198
0.0	0.0	0.0	-1669.2686	2582.3463	NaN	NaN	1.3	0.8989	0.0217	0.0203	0.0195	0.0197	0.0199
0.0	0.0	0.0	-1332.2686	1324.3463	NaN	NaN	-0.3	0.8987	0.0218	0.0203	0.0196	0.0197	0.0199
0.0	0.0	0.0	-1716.2686	1815.3463	NaN	NaN	1.3	0.8987	0.0217	0.0203	0.0197	0.0197	0.0199
0.0	0.0	0.0	-1617.2686	1973.3463	NaN	NaN	1.3	0.8984	0.0217	0.0203	0.02	0.0197	0.0199
0.0	0.0	0.0	-3973.2686	-256.6537	NaN	NaN	0.0607	0.8985	0.0217	0.0203	0.0201	0.0195	0.0199
0.0	0.0	0.0	-1113.2686	-905.6537	NaN	NaN	0.4486	0.8986	0.0217	0.0203	0.0201	0.0195	0.0198
0.0	0.0	0.0	57.7314	3176.3463	NaN	NaN	0.9821	0.8992	0.0215	0.0203	0.0199	0.0195	0.0197
0.0	0.0	0.0	-1231.2686	1234.3463	NaN	NaN	1.3	0.899	0.0215	0.0204	0.0199	0.0195	0.0197
0.0	0.0	0.0	-1931.2686	-173.6537	NaN	NaN	0.0825	0.8991	0.0215	0.0204	0.0199	0.0195	0.0197
0.0	0.0	0.0	-1645.2686	4661.3463	NaN	NaN	1.3	0.8991	0.0215	0.0204	0.0198	0.0196	0.0196
0.0	0.0	0.0	-3764.2686	475.3463	NaN	NaN	-0.1445	0.8986	0.0216	0.0204	0.0199	0.0197	0.0198
0.0	0.0	0.0	-2481.2686	3340.3463	NaN	NaN	1.3	0.8987	0.0215	0.0204	0.0199	0.0197	0.0198
0.0	0.0	0.0	-177.2686	2049.3463	NaN	NaN	1.0947	0.8982	0.0217	0.0205	0.0199	0.0198	0.0199
0.0	0.0	0.0	-1612.2686	1215.3463	NaN	NaN	-0.3	0.8982	0.0216	0.0205	0.0199	0.0198	0.02
0.0	0.0	0.0	-3082.2686	425.3463	NaN	NaN	-0.1601	0.8977	0.0218	0.0206	0.02	0.0198	0.0201
0.0	0.0	0.0	-1273.2686	3888.3463	NaN	NaN	1.3	0.8981	0.0216	0.0206	0.0197	0.0198	0.0202
0.0	0.0	0.0	-2550.2686	3762.3463	NaN	NaN	1.3	0.898	0.0216	0.0206	0.0197	0.0198	0.0203
0.0	0.0	0.0	-1130.2686	4379.3463	NaN	NaN	1.3	0.8985	0.0215	0.0205	0.0197	0.0197	0.0201
0.0	0.0	0.0	-2916.2686	1131.3463	NaN	NaN	-0.3	0.898	0.0217	0.0205	0.02	0.0197	0.0201
0.0	0.0	0.0	-855.2686	-925.6537	NaN	NaN	0.5198	0.8983	0.0216	0.0205	0.02	0.0197	0.02
0.0	0.0	0.0	-367.2686	861.3463	NaN	NaN	1.3	0.8986	0.0215	0.0203	0.0199	0.0197	0.02
0.0	0.0	0.0	-1275.2686	2350.3463	NaN	NaN	1.3	0.8986	0.0215	0.0203	0.02	0.0197	0.02
0.0	0.0	0.0	-2899.2686	-862.6537	NaN	NaN	0.2293	0.8982	0.0216	0.0203	0.0201	0.0197	0.0201
0.0	0.0	0.0	-3054.2686	790.3463	NaN	NaN	-0.3	0.8987	0.0214	0.0202	0.02	0.0197	0.02
0.0	0.0	0.0	-3234.2686	2903.3463	NaN	NaN	-0.3	0.8986	0.0215	0.0202	0.0199	0.0197	0.0201
0.0	0.0	0.0	-2208.2686	732.3463	NaN	NaN	-0.3	0.8986	0.0214	0.0202	0.02	0.0197	0.0201
0.0	0.0	0.0	-1212.2686	655.3463	NaN	NaN	-0.3	0.8988	0.0214	0.0202	0.0199	0.0197	0.02
0.0	0.0	0.0	-1632.2686	1438.3463	NaN	NaN	-0.3	0.8988	0.0214	0.0202	0.0199	0.0197	0.02
0.0	0.0	0.0	400.7314	2875.3463	NaN	NaN	0.8777	0.8995	0.0212	0.0201	0.0197	0.0196	0.0199
0.0	0.0	0.0	-1149.2686	1604.3463	NaN	NaN	1.3	0.8992	0.0213	0.0201	0.0198	0.0196	0.02
0.0	0.0	0.0	-2466.2686	1283.3463	NaN	NaN	-0.3	0.8994	0.0212	0.0201	0.0199	0.0195	0.0199
0.0	0.0	0.0	-515.2686	1182.3463	NaN	NaN	1.3	0.8994	0.0212	0.02	0.0199	0.0195	0.0199
0.0	0.0	0.0	-1490.2686	558.3463	NaN	NaN	-0.3	0.8992	0.0212	0.0201	0.0201	0.0195	0.0199
0.0	0.0	0.0	-859.2686	1517.3463	NaN	NaN	1.3	0.8991	0.0213	0.02	0.0201	0.0195	0.0199
0.0	0.0	0.0	-1875.2686	-230.6537	NaN	NaN	0.1095	0.8987	0.0214	0.0201	0.0203	0.0195	0.02
0.0	0.0	0.0	-2410.2686	-287.6537	NaN	NaN	0.1066	0.8987	0.0214	0.0201	0.0203	0.0195	0.02
0.0	0.0	0.0	-1126.2686	2077.3463	NaN	NaN	1.3	0.8995	0.0211	0.0201	0.02	0.0194	0.0199
0.0	0.0	0.0	-129.2686	-1419.6537	NaN	NaN	0.9165	0.8995	0.0211	0.0201	0.02	0.0194	0.0199
0.0	0.0	0.0	-18.2686	2678.3463	NaN	NaN	1.0069	0.8998	0.021	0.0201	0.0199	0.0194	0.0199
0.0	0.0	0.0	-2210.2686	1213.3463	NaN	NaN	-0.3	0.8995	0.0211	0.0201	0.0199	0.0194	0.02
0.0	0.0	0.0	-1520.2686	2393.3463	NaN	NaN	1.3	0.8995	0.021	0.0201	0.0198	0.0195	0.0201
0.0	0.0	0.0	-744.2686	4273.3463	NaN	NaN	1.2109	0.8995	0.0211	0.02	0.02	0.0195	0.02
0.0	0.0	0.0	-2153.2686	231.3463	NaN	NaN	-0.1204	0.8991	0.0213	0.0199	0.0203	0.0195	0.02
0.0	0.0	0.0	-1560.2686	327.3463	NaN	NaN	-0.2655	0.8989	0.0214	0.0199	0.0204	0.0195	0.02
0.0	0.0	0.0	-1165.2686	2859.3463	NaN	NaN	1.3	0.8992	0.0213	0.0198	0.0203	0.0194	0.0199
0.0	0.0	0.0	-1220.2686	1577.3463	NaN	NaN	1.3	0.8991	0.0213	0.0198	0.0204	0.0194	0.0199
0.0	0.0	0.0	-1461.2686	-1948.6537	NaN	NaN	0.5715	0.8991	0.0213	0.0198	0.0205	0.0194	0.0198
0.0	0.0	0.0	422.7314	1781.3463	NaN	NaN	0.8082	0.8997	0.0212	0.0198	0.0203	0.0193	0.0197
0.0	0.0	0.0	-568.2686	116.3463	NaN	NaN	-0.2574	0.8995	0.0213	0.0198	0.0204	0.0193	0.0197
0.0	0.0	0.0	-2197.2686	-1682.6537	NaN	NaN	0.4337	0.8996	0.0213	0.0197	0.0204	0.0193	0.0196
0.0	0.0	0.0	-2356.2686	85.3463	NaN	NaN	-0.0376	0.8994	0.0214	0.0198	0.0204	0.0194	0.0196
0.0	0.0	0.0	-3743.2686	4037.3463	NaN	NaN	1.3	0.8999	0.0212	0.0198	0.0203	0.0193	0.0196
0.0	0.0	0.0	-681.2686	942.3463	NaN	NaN	1.3	0.8996	0.0213	0.0198	0.0203	0.0194	0.0197
0.0	0.0	0.0	-2117.2686	-53.6537	NaN	NaN	0.0247	0.8995	0.0213	0.0199	0.0203	0.0194	0.0196
0.0	0.0	0.0	-2542.2686	3016.3463	NaN	NaN	1.3	0.8996	0.0213	0.0199	0.0202	0.0194	0.0196
0.0	0.0	0.0	-1318.2686	-181.6537	NaN	NaN	0.1211	0.8992	0.0214	0.0199	0.0204	0.0194	0.0196
0.0	0.0	0.0	-1601.2686	-195.6537	NaN	NaN	0.1089	0.8992	0.0214	0.02	0.0204	0.0194	0.0196
0.0	0.0	0.0	-1298.2686	518.3463	NaN	NaN	-0.3	0.8992	0.0213	0.02	0.0204	0.0194	0.0196
0.0	0.0	0.0	-2326.2686	2292.3463	NaN	NaN	-0.3	0.8993	0.0212	0.02	0.0204	0.0194	0.0196
0.0	0.0	0.0	-1096.2686	1316.3463	NaN	NaN	1.3	0.8992	0.0213	0.0201	0.0205	0.0195	0.0196
0.0	0.0	0.0	-2130.2686	-371.6537	NaN	NaN	0.1485	0.8988	0.0214	0.0201	0.0206	0.0195	0.0195
0.0	0.0	0.0	-2971.2686	987.3463	NaN	NaN	-0.3	0.8986	0.0216	0.0202	0.0206	0.0195	0.0195
0.0	0.0	0.0	-1918.2686	431.3463	NaN	NaN	-0.2901	0.8988	0.0215	0.0202	0.0205	0.0195	0.0195
0.0	0.0	0.0	-2812.2686	2065.3463	NaN	NaN	-0.3	0.8986	0.0216	0.0202	0.0205	0.0196	0.0196
0.0	0.0	0.0	-2201.2686	598.3463	NaN	NaN	-0.3	0.8985	0.0216	0.0203	0.0204	0.0196	0.0196
0.0	0.0	0.0	-1274.2686	3519.3463	NaN	NaN	1.3	0.8986	0.0215	0.0203	0.0203	0.0197	0.0196
0.0	0.0	0.0	-1744.2686	822.3463	NaN	NaN	-0.3	0.8979	0.0217	0.0204	0.0205	0.0198	0.0197
0.0	0.0	0.0	-1559.2686	1705.3463	NaN	NaN	1.3	0.8981	0.0217	0.0203	0.0205	0.0197	0.0196
0.0	0.0	0.0	-2100.2686	-457.6537	NaN	NaN	0.1789	0.8975	0.0219	0.0203	0.0206	0.0198	0.0197
0.0	0.0	0.0	-3127.2686	3156.3463	NaN	NaN	1.3	0.8978	0.0218	0.0203	0.0205	0.0198	0.0198
0.0	0.0	0.0	-2207.2686	3278.3463	NaN	NaN	1.3	0.8978	0.0217	0.0203	0.0205	0.0199	0.0198
0.0	0.0	0.0	-591.2686	825.3463	NaN	NaN	1.3	0.8976	0.0217	0.0203	0.0207	0.0199	0.0198
0.0	0.0	0.0	-3442.2686	3354.3463	NaN	NaN	-0.3	0.8974	0.0217	0.0203	0.0208	0.02	0.0198
0.0	0.0	0.0	-2762.2686	243.3463	NaN	NaN	-0.0966	0.8972	0.0218	0.0203	0.0209	0.02	0.0198
0.0	0.0	0.0	-2946.2686	417.3463	NaN	NaN	-0.165	0.8971	0.0218	0.0203	0.021	0.02	0.0198
0.0	0.0	0.0	-1515.2686	1103.3463	NaN	NaN	-0.3	0.8975	0.0216	0.0203	0.0209	0.02	0.0197
0.0	0.0	0.0	-2613.2686	-1333.6537	NaN	NaN	0.3379	0.8975	0.0216	0.0203	0.0209	0.0199	0.0197
0.0	0.0	0.0	-1299.2686	-346.6537	NaN	NaN	0.2106	0.8974	0.0215	0.0204	0.0209	0.02	0.0198
0.0	0.0	0.0	-1819.2686	2538.3463	NaN	NaN	1.3	0.8977	0.0214	0.0204	0.0207	0.02	0.0198
0.0	0.0	0.0	-1162.2686	-388.6537	NaN	NaN	0.2506	0.8976	0.0213	0.0205	0.0207	0.02	0.0199
0.0	0.0	0.0	-1018.2686	835.3463	NaN	NaN	-0.3	0.8975	0.0214	0.0205	0.0207	0.0201	0.0199
0.0	0.0	0.0	-1885.2686	1215.3463	NaN	NaN	-0.3	0.8975	0.0214	0.0205	0.0206	0.0201	0.0199
0.0	0.0	0.0	-179.2686	1620.3463	NaN	NaN	1.1244	0.8978	0.0213	0.0204	0.0205	0.0201	0.0199
0.0	0.0	0.0	-1436.2686	3035.3463	NaN	NaN	1.3	0.8978	0.0213	0.0204	0.0205	0.0201	0.0199
0.0	0.0	0.0	-1369.2686	1681.3463	NaN	NaN	1.3	0.898	0.0213	0.0203	0.0205	0.02	0.0198
0.0	0.0	0.0	55.7314	-738.6537	NaN	NaN	1.0816	0.8977	0.0215	0.0203	0.0205	0.0201	0.0199
0.0	0.0	0.0	-449.2686	3555.3463	NaN	NaN	1.1446	0.898	0.0213	0.0203	0.0204	0.0201	0.0198
0.0	0.0	0.0	-205.2686	3318.3463	NaN	NaN	1.0659	0.8979	0.0213	0.0203	0.0205	0.0202	0.0199
0.0	0.0	0.0	-1050.2686	-708.6537	NaN	NaN	0.4029	0.8979	0.0214	0.0202	0.0206	0.0201	0.0198
0.0	0.0	0.0	-2437.2686	1495.3463	NaN	NaN	-0.3	0.8979	0.0214	0.0201	0.0207	0.0201	0.0198
0.0	0.0	0.0	-1503.2686	430.3463	NaN	NaN	-0.3	0.8978	0.0214	0.0202	0.0207	0.0201	0.0198
0.0	0.0	0.0	-1643.2686	489.3463	NaN	NaN	-0.3	0.8982	0.0213	0.02	0.0206	0.0201	0.0198
0.0	0.0	0.0	-1595.2686	1794.3463	NaN	NaN	1.3	0.8984	0.0212	0.02	0.0206	0.02	0.0197
0.0	0.0	0.0	-2380.2686	1315.3463	NaN	NaN	-0.3	0.8987	0.0212	0.0199	0.0204	0.02	0.0197
0.0	0.0	0.0	-847.2686	-253.6537	NaN	NaN	0.2304	0.8988	0.0211	0.0199	0.0203	0.0201	0.0198
0.0	0.0	0.0	-1213.2686	2790.3463	NaN	NaN	1.3	0.8986	0.0211	0.0199	0.0202	0.0203	0.0199
0.0	0.0	0.0	-2449.2686	5141.3463	NaN	NaN	1.3	0.8984	0.0212	0.0199	0.0202	0.0204	0.0199
0.0	0.0	0.0	-1469.2686	-1292.6537	NaN	NaN	0.468	0.8982	0.0212	0.0199	0.0204	0.0203	0.02
0.0	0.0	0.0	-2024.2686	2673.3463	NaN	NaN	1.3	0.8981	0.0213	0.0199	0.0205	0.0203	0.02
0.0	0.0	0.0	-2740.2686	2234.3463	NaN	NaN	-0.3	0.898	0.0213	0.02	0.0206	0.0202	0.0199
0.0	0.0	0.0	-2864.2686	728.3463	NaN	NaN	-0.3	0.8981	0.0213	0.02	0.0205	0.0202	0.02
0.0	0.0	0.0	-3081.2686	2750.3463	NaN	NaN	-0.3	0.898	0.0213	0.02	0.0205	0.0203	0.02
0.0	0.0	0.0	-1376.2686	3282.3463	NaN	NaN	1.3	0.8984	0.0212	0.02	0.0203	0.0202	0.0199
0.0	0.0	0.0	-2205.2686	-664.6537	NaN	NaN	0.2316	0.8979	0.0214	0.0201	0.0202	0.0203	0.02
0.0	0.0	0.0	-2881.2686	3471.3463	NaN	NaN	1.3	0.8984	0.0213	0.02	0.02	0.0203	0.0199
0.0	0.0	0.0	-187.2686	3143.3463	NaN	NaN	1.0634	0.8983	0.0213	0.0201	0.02	0.0203	0.02
0.0	0.0	0.0	-1232.2686	-519.6537	NaN	NaN	0.2966	0.898	0.0215	0.0201	0.02	0.0202	0.0201
0.0	0.0	0.0	-1732.2686	1639.3463	NaN	NaN	-0.3	0.8986	0.0214	0.0201	0.0198	0.0201	0.0199
0.0	0.0	0.0	-2047.2686	1194.3463	NaN	NaN	-0.3	0.8988	0.0213	0.0201	0.0197	0.0201	0.02
0.0	0.0	0.0	1040.7314	1759.3463	NaN	NaN	0.6283	0.8991	0.0212	0.0201	0.0195	0.0201	0.02
0.0	0.0	0.0	-9.2686	561.3463	NaN	NaN	1.0168	0.8987	0.0213	0.0201	0.0196	0.0202	0.02
0.0	0.0	0.0	-3548.2686	2964.3463	NaN	NaN	-0.3	0.8987	0.0214	0.0201	0.0196	0.0201	0.02
0.0	0.0	0.0	-1170.2686	2942.3463	NaN	NaN	1.3	0.8987	0.0214	0.0201	0.0196	0.0201	0.0201
0.0	0.0	0.0	-3010.2686	2389.3463	NaN	NaN	-0.3	0.8988	0.0213	0.02	0.0197	0.0201	0.0201
0.0	0.0	0.0	-2104.2686	2046.3463	NaN	NaN	-0.3	0.8987	0.0214	0.0201	0.0197	0.0201	0.0201
0.0	0.0	0.0	-1582.2686	3096.3463	NaN	NaN	1.3	0.899	0.0213	0.02	0.0197	0.02	0.02
0.0	0.0	0.0	-2660.2686	3020.3463	NaN	NaN	1.3	0.8987	0.0214	0.02	0.0198	0.02	0.02
0.0	0.0	0.0	-4451.2686	2452.3463	NaN	NaN	-0.3	0.8987	0.0214	0.02	0.0199	0.0199	0.02
0.0	0.0	0.0	-2827.2686	2795.3463	NaN	NaN	-0.3	0.8989	0.0214	0.02	0.0198	0.0199	0.0199
0.0	0.0	0.0	-1170.2686	898.3463	NaN	NaN	-0.3	0.899	0.0213	0.02	0.0198	0.0198	0.02
0.0	0.0	0.0	-2889.2686	1570.3463	NaN	NaN	-0.3	0.8992	0.0212	0.02	0.0197	0.0198	0.0199
0.0	0.0	0.0	-606.2686	1593.3463	NaN	NaN	1.3	0.8992	0.0213	0.0201	0.0196	0.0199	0.02
0.0	0.0	0.0	-2139.2686	3245.3463	NaN	NaN	1.3	0.8989	0.0214	0.0201	0.0196	0.0199	0.0201
0.0	0.0	0.0	-753.2686	915.3463	NaN	NaN	1.3	0.8986	0.0215	0.0202	0.0197	0.0199	0.0201
0.0	0.0	0.0	-1688.2686	1686.3463	NaN	NaN	-0.3	0.8983	0.0216	0.0202	0.0198	0.0199	0.0202
0.0	0.0	0.0	-1782.2686	1437.3463	NaN	NaN	-0.3	0.8981	0.0217	0.0203	0.0197	0.0199	0.0203
0.0	0.0	0.0	-1486.2686	4930.3463	NaN	NaN	1.3	0.8981	0.0217	0.0204	0.0195	0.0199	0.0204
0.0	0.0	0.0	-1721.2686	1963.3463	NaN	NaN	1.3	0.8975	0.0219	0.0205	0.0197	0.0199	0.0205
0.0	0.0	0.0	-1886.2686	1493.3463	NaN	NaN	-0.3	0.8974	0.022	0.0204	0.0199	0.0199	0.0204
0.0	0.0	0.0	-372.2686	-819.6537	NaN	NaN	0.6877	0.8971	0.0221	0.0204	0.0201	0.02	0.0203
0.0	0.0	0.0	-1820.2686	1686.3463	NaN	NaN	-0.3	0.8972	0.022	0.0205	0.02	0.02	0.0204
0.0	0.0	0.0	-1883.2686	1647.3463	NaN	NaN	-0.3	0.8974	0.022	0.0205	0.0199	0.0199	0.0204
0.0	0.0	0.0	-603.2686	2249.3463	NaN	NaN	1.3	0.8979	0.0218	0.0204	0.0197	0.0198	0.0203
0.0	0.0	0.0	-1280.2686	-432.6537	NaN	NaN	0.2526	0.8979	0.0218	0.0204	0.0198	0.0198	0.0203
0.0	0.0	0.0	-2080.2686	582.3463	NaN	NaN	-0.3	0.8981	0.0218	0.0203	0.0198	0.0198	0.0202
0.0	0.0	0.0	-1905.2686	1428.3463	NaN	NaN	-0.3	0.8979	0.0219	0.0203	0.0199	0.0198	0.0202
0.0	0.0	0.0	-2906.2686	1091.3463	NaN	NaN	-0.3	0.8978	0.0219	0.0203	0.0199	0.0198	0.0202
0.0	0.0	0.0	-2947.2686	1770.3463	NaN	NaN	-0.3	0.898	0.0219	0.0203	0.0199	0.0198	0.0202
0.0	0.0	0.0	-1772.2686	1513.3463	NaN	NaN	-0.3	0.8986	0.0217	0.0202	0.0197	0.0197	0.0201
0.0	0.0	0.0	-1162.2686	227.3463	NaN	NaN	-0.2432	0.8986	0.0217	0.0202	0.0197	0.0198	0.0201
0.0	0.0	0.0	-20.2686	-327.6537	NaN	NaN	0.9417	0.8983	0.0217	0.0202	0.0199	0.0198	0.02
0.0	0.0	0.0	-328.2686	119.3463	NaN	NaN	-0.3	0.8984	0.0217	0.0202	0.02	0.0197	0.02
0.0	0.0	0.0	-2745.2686	-474.6537	NaN	NaN	0.1474	0.8981	0.0218	0.0203	0.0202	0.0197	0.02
0.0	0.0	0.0	-3592.2686	1331.3463	NaN	NaN	-0.3	0.8982	0.0217	0.0203	0.0202	0.0197	0.02
0.0	0.0	0.0	-2861.2686	-293.6537	NaN	NaN	0.0931	0.8982	0.0216	0.0203	0.0202	0.0197	0.02
0.0	0.0	0.0	-1383.2686	983.3463	NaN	NaN	-0.3	0.8982	0.0215	0.0204	0.0202	0.0197	0.02
0.0	0.0	0.0	-2765.2686	1475.3463	NaN	NaN	-0.3	0.8979	0.0215	0.0205	0.0203	0.0197	0.02
0.0	0.0	0.0	-2554.2686	1202.3463	NaN	NaN	-0.3	0.898	0.0215	0.0205	0.0203	0.0197	0.02
0.0	0.0	0.0	-2212.2686	650.3463	NaN	NaN	-0.3	0.898	0.0214	0.0206	0.0201	0.0197	0.0201
0.0	0.0	0.0	-2491.2686	5054.3463	NaN	NaN	1.3	0.8984	0.0212	0.0207	0.0198	0.0197	0.0202
0.0	0.0	0.0	1263.7314	1747.3463	NaN	NaN	0.5803	0.8983	0.0213	0.0207	0.0199	0.0196	0.0202
0.0	0.0	0.0	-1653.2686	210.3463	NaN	NaN	-0.1458	0.898	0.0214	0.0206	0.0201	0.0197	0.0202
0.0	0.0	0.0	-2436.2686	2896.3463	NaN	NaN	1.3	0.8977	0.0215	0.0206	0.0203	0.0198	0.0202
0.0	0.0	0.0	-1735.2686	694.3463	NaN	NaN	-0.3	0.8974	0.0216	0.0206	0.0204	0.0198	0.0202
0.0	0.0	0.0	-2107.2686	3230.3463	NaN	NaN	1.3	0.8975	0.0216	0.0205	0.0204	0.0198	0.0202
0.0	0.0	0.0	-1310.2686	-572.6537	NaN	NaN	0.3041	0.8973	0.0217	0.0205	0.0205	0.0197	0.0202
0.0	0.0	0.0	-1584.2686	372.3463	NaN	NaN	-0.3	0.8975	0.0217	0.0205	0.0205	0.0198	0.0201
0.0	0.0	0.0	-1410.2686	3503.3463	NaN	NaN	1.3	0.8978	0.0215	0.0205	0.0204	0.0198	0.0201
0.0	0.0	0.0	-1765.2686	-596.6537	NaN	NaN	0.2526	0.8978	0.0215	0.0205	0.0205	0.0197	0.0201
0.0	0.0	0.0	-926.2686	315.3463	NaN	NaN	-0.3	0.898	0.0215	0.0204	0.0204	0.0197	0.02
0.0	0.0	0.0	-2682.2686	1162.3463	NaN	NaN	-0.3	0.8984	0.0214	0.0204	0.0202	0.0196	0.02
0.0	0.0	0.0	-1293.2686	3443.3463	NaN	NaN	1.3	0.8992	0.0211	0.0202	0.0199	0.0196	0.0199
0.0	0.0	0.0	-2716.2686	487.3463	NaN	NaN	-0.2186	0.8985	0.0213	0.0203	0.0203	0.0197	0.02
0.0	0.0	0.0	-1575.2686	1095.3463	NaN	NaN	-0.3	0.8988	0.0212	0.0202	0.0203	0.0196	0.0198
0.0	0.0	0.0	-3076.2686	-897.6537	NaN	NaN	0.2259	0.8983	0.0214	0.0202	0.0206	0.0197	0.0199
0.0	0.0	0.0	-2194.2686	-582.6537	NaN	NaN	0.2098	0.8987	0.0213	0.0201	0.0205	0.0196	0.0198
0.0	0.0	0.0	-1755.2686	1844.3463	NaN	NaN	1.3	0.8989	0.0212	0.0201	0.0204	0.0196	0.0198
0.0	0.0	0.0	-3417.2686	214.3463	NaN	NaN	-0.0669	0.899	0.0211	0.0201	0.0204	0.0196	0.0198
0.0	0.0	0.0	-1296.2686	-173.6537	NaN	NaN	0.1181	0.8991	0.0211	0.0201	0.0203	0.0196	0.0198
0.0	0.0	0.0	-3910.2686	2604.3463	NaN	NaN	-0.3	0.8992	0.021	0.0202	0.0203	0.0196	0.0198
0.0	0.0	0.0	-2294.2686	-791.6537	NaN	NaN	0.2565	0.8988	0.0211	0.0203	0.0204	0.0196	0.0199
0.0	0.0	0.0	-2235.2686	1099.3463	NaN	NaN	-0.3	0.8989	0.0209	0.0203	0.0204	0.0196	0.02
0.0	0.0	0.0	-1365.2686	2433.3463	NaN	NaN	1.3	0.8987	0.0209	0.0204	0.0204	0.0196	0.02
0.0	0.0	0.0	-2184.2686	295.3463	NaN	NaN	-0.1564	0.8982	0.021	0.0205	0.0205	0.0197	0.0201
0.0	0.0	0.0	-1349.2686	857.3463	NaN	NaN	-0.3	0.8981	0.021	0.0205	0.0205	0.0197	0.0201
0.0	0.0	0.0	-3123.2686	1869.3463	NaN	NaN	-0.3	0.8981	0.021	0.0205	0.0205	0.0197	0.0202
0.0	0.0	0.0	-3417.2686	1265.3463	NaN	NaN	-0.3	0.898	0.021	0.0205	0.0205	0.0197	0.0202
0.0	0.0	0.0	-2807.2686	1976.3463	NaN	NaN	-0.3	0.8982	0.0209	0.0205	0.0204	0.0197	0.0203
0.0	0.0	0.0	-1448.2686	3395.3463	NaN	NaN	1.3	0.8986	0.0208	0.0205	0.0202	0.0197	0.0202
0.0	0.0	0.0	-2027.2686	6873.3463	NaN	NaN	1.3	0.8987	0.0207	0.0205	0.0202	0.0197	0.0202
0.0	0.0	0.0	-3765.2686	1450.3463	NaN	NaN	-0.3	0.8984	0.0209	0.0205	0.0204	0.0196	0.0202
0.0	0.0	0.0	-643.2686	170.3463	NaN	NaN	-0.3	0.8983	0.021	0.0205	0.0206	0.0196	0.0201
0.0	0.0	0.0	-638.2686	-332.6537	NaN	NaN	0.3426	0.8978	0.0212	0.0205	0.0207	0.0197	0.0201
0.0	0.0	0.0	-1706.2686	2206.3463	NaN	NaN	1.3	0.8981	0.0211	0.0205	0.0206	0.0197	0.02
0.0	0.0	0.0	-1403.2686	-943.6537	NaN	NaN	0.4021	0.8976	0.0213	0.0205	0.0208	0.0198	0.0201
0.0	0.0	0.0	-2694.2686	1866.3463	NaN	NaN	-0.3	0.8978	0.0212	0.0204	0.0206	0.0199	0.0201
0.0	0.0	0.0	-879.2686	2021.3463	NaN	NaN	1.3	0.898	0.0211	0.0204	0.0205	0.0199	0.0201
0.0	0.0	0.0	-1267.2686	3172.3463	NaN	NaN	1.3	0.8979	0.021	0.0204	0.0205	0.02	0.0202
0.0	0.0	0.0	-3738.2686	3606.3463	NaN	NaN	-0.3	0.8973	0.0212	0.0205	0.0208	0.0201	0.0202
0.0	0.0	0.0	-3414.2686	482.3463	NaN	NaN	-0.1645	0.8972	0.0212	0.0205	0.0209	0.02	0.0202
0.0	0.0	0.0	-1770.2686	38.3463	NaN	NaN	-0.0221	0.8974	0.0212	0.0204	0.021	0.0199	0.0201
0.0	0.0	0.0	-1236.2686	2863.3463	NaN	NaN	1.3	0.8978	0.0211	0.0203	0.021	0.0199	0.02
0.0	0.0	0.0	-3111.2686	899.3463	NaN	NaN	-0.3	0.8977	0.0211	0.0203	0.021	0.0199	0.02
0.0	0.0	0.0	-2835.2686	940.3463	NaN	NaN	-0.3	0.8978	0.021	0.0203	0.021	0.0199	0.02
0.0	0.0	0.0	-2046.2686	3430.3463	NaN	NaN	1.3	0.8983	0.0208	0.0202	0.0209	0.0198	0.02
0.0	0.0	0.0	-2725.2686	508.3463	NaN	NaN	-0.2293	0.8981	0.0208	0.0202	0.0209	0.0199	0.02
0.0	0.0	0.0	-2235.2686	1021.3463	NaN	NaN	-0.3	0.8982	0.0208	0.0202	0.021	0.0199	0.02
0.0	0.0	0.0	-1583.2686	3773.3463	NaN	NaN	1.3	0.8981	0.0208	0.0203	0.021	0.0199	0.02
0.0	0.0	0.0	-3603.2686	1176.3463	NaN	NaN	-0.3	0.8977	0.021	0.0204	0.021	0.0199	0.02
0.0	0.0	0.0	-2284.2686	548.3463	NaN	NaN	-0.3	0.8976	0.0211	0.0204	0.021	0.0199	0.0199
0.0	0.0	0.0	-1297.2686	823.3463	NaN	NaN	-0.3	0.8977	0.0212	0.0203	0.021	0.02	0.0199
0.0	0.0	0.0	30.7314	527.3463	NaN	NaN	0.9449	0.8976	0.0212	0.0202	0.021	0.0201	0.0199
0.0	0.0	0.0	-786.2686	870.3463	NaN	NaN	1.3	0.8973	0.0213	0.0203	0.021	0.0202	0.02
0.0	0.0	0.0	-2283.2686	1402.3463	NaN	NaN	-0.3	0.897	0.0214	0.0203	0.0211	0.0202	0.02
0.0	0.0	0.0	-1522.2686	-60.6537	NaN	NaN	0.0383	0.8969	0.0214	0.0204	0.0211	0.0203	0.02
0.0	0.0	0.0	-2886.2686	1357.3463	NaN	NaN	-0.3	0.8966	0.0215	0.0204	0.0212	0.0203	0.02
0.0	0.0	0.0	-1953.2686	516.3463	NaN	NaN	-0.3	0.8967	0.0215	0.0205	0.0212	0.0202	0.02
0.0	0.0	0.0	-2301.2686	-901.6537	NaN	NaN	0.2815	0.8967	0.0215	0.0205	0.0212	0.0202	0.0199
0.0	0.0	0.0	-2438.2686	792.3463	NaN	NaN	-0.3	0.897	0.0215	0.0204	0.0211	0.0202	0.0199
0.0	0.0	0.0	-631.2686	1139.3463	NaN	NaN	1.3	0.8974	0.0214	0.0203	0.021	0.0201	0.0198
0.0	0.0	0.0	-3226.2686	120.3463	NaN	NaN	-0.0387	0.8971	0.0214	0.0204	0.0211	0.0201	0.0199
0.0	0.0	0.0	-935.2686	663.3463	NaN	NaN	-0.3	0.8972	0.0213	0.0204	0.0211	0.0201	0.0199
0.0	0.0	0.0	-2860.2686	1295.3463	NaN	NaN	-0.3	0.8971	0.0213	0.0204	0.0211	0.0201	0.0199
0.0	0.0	0.0	282.7314	-1292.6537	NaN	NaN	1.28	0.8969	0.0214	0.0204	0.0211	0.0202	0.02
0.0	0.0	0.0	-2080.2686	1147.3463	NaN	NaN	-0.3	0.897	0.0214	0.0204	0.0211	0.0202	0.02
0.0	0.0	0.0	-1652.2686	954.3463	NaN	NaN	-0.3	0.8967	0.0215	0.0204	0.0211	0.0203	0.0201
0.0	0.0	0.0	-1706.2686	3779.3463	NaN	NaN	1.3	0.897	0.0214	0.0203	0.021	0.0202	0.0201
0.0	0.0	0.0	-1949.2686	1874.3463	NaN	NaN	-0.3	0.8966	0.0216	0.0203	0.0211	0.0203	0.0201
0.0	0.0	0.0	-583.2686	381.3463	NaN	NaN	-0.3	0.8968	0.0215	0.0203	0.0211	0.0203	0.0201
0.0	0.0	0.0	543.7314	2360.3463	NaN	NaN	0.8128	0.8967	0.0215	0.0203	0.0211	0.0203	0.0201
0.0	0.0	0.0	-2785.2686	478.3463	NaN	NaN	-0.2074	0.8965	0.0216	0.0204	0.0212	0.0203	0.0201
0.0	0.0	0.0	-1441.2686	1471.3463	NaN	NaN	1.3	0.8967	0.0215	0.0204	0.0211	0.0202	0.0201
0.0	0.0	0.0	-2427.2686	123.3463	NaN	NaN	-0.0535	0.8966	0.0216	0.0204	0.0212	0.0201	0.0201
0.0	0.0	0.0	-2008.2686	-1186.6537	NaN	NaN	0.3714	0.8969	0.0215	0.0204	0.0211	0.02	0.0201
0.0	0.0	0.0	-1573.2686	412.3463	NaN	NaN	-0.3	0.8972	0.0214	0.0203	0.021	0.0199	0.0201
0.0	0.0	0.0	-940.2686	1501.3463	NaN	NaN	1.3	0.8978	0.0213	0.0201	0.0209	0.0199	0.02
0.0	0.0	0.0	-2081.2686	2643.3463	NaN	NaN	1.3	0.898	0.0212	0.02	0.0209	0.0199	0.02
0.0	0.0	0.0	-1185.2686	491.3463	NaN	NaN	-0.3	0.8978	0.0213	0.0201	0.0209	0.0199	0.02
0.0	0.0	0.0	100.7314	1057.3463	NaN	NaN	0.913	0.8978	0.0213	0.0201	0.0209	0.0199	0.02
0.0	0.0	0.0	-1926.2686	-1005.6537	NaN	NaN	0.343	0.8975	0.0214	0.0201	0.0209	0.0199	0.0201
0.0	0.0	0.0	-2248.2686	1901.3463	NaN	NaN	-0.3	0.8979	0.0214	0.02	0.0209	0.0199	0.02
0.0	0.0	0.0	323.7314	2490.3463	NaN	NaN	0.885	0.8979	0.0214	0.0199	0.0209	0.0199	0.02
0.0	0.0	0.0	-2564.2686	296.3463	NaN	NaN	-0.1307	0.8975	0.0215	0.0201	0.021	0.0199	0.0201
0.0	0.0	0.0	259.7314	1344.3463	NaN	NaN	0.8381	0.8979	0.0214	0.02	0.0209	0.0199	0.0199
0.0	0.0	0.0	-2036.2686	3085.3463	NaN	NaN	1.3	0.8979	0.0214	0.02	0.0209	0.0198	0.0199
0.0	0.0	0.0	-998.2686	995.3463	NaN	NaN	-0.3	0.8976	0.0215	0.0201	0.021	0.0199	0.0199
0.0	0.0	0.0	-2006.2686	-1607.6537	NaN	NaN	0.4449	0.8977	0.0215	0.0201	0.021	0.0198	0.0199
0.0	0.0	0.0	-601.2686	1314.3463	NaN	NaN	1.3	0.8981	0.0214	0.02	0.021	0.0197	0.0198
0.0	0.0	0.0	-3788.2686	1283.3463	NaN	NaN	-0.3	0.8983	0.0213	0.02	0.021	0.0197	0.0198
0.0	0.0	0.0	-981.2686	2294.3463	NaN	NaN	1.3	0.8987	0.0211	0.02	0.0209	0.0196	0.0197
0.0	0.0	0.0	-1382.2686	-264.6537	NaN	NaN	0.1607	0.8985	0.0212	0.0201	0.021	0.0196	0.0197
0.0	0.0	0.0	-1823.2686	-109.6537	NaN	NaN	0.0567	0.8988	0.0211	0.02	0.0209	0.0195	0.0196
0.0	0.0	0.0	-848.2686	309.3463	NaN	NaN	-0.3	0.8988	0.0212	0.02	0.0209	0.0195	0.0197
0.0	0.0	0.0	-2087.2686	-541.6537	NaN	NaN	0.206	0.8988	0.0211	0.0199	0.0209	0.0196	0.0197
0.0	0.0	0.0	-306.2686	3434.3463	NaN	NaN	1.0979	0.8989	0.0211	0.0198	0.0208	0.0196	0.0197
0.0	0.0	0.0	-1945.2686	-642.6537	NaN	NaN	0.2483	0.898	0.0214	0.02	0.021	0.0198	0.0199
0.0	0.0	0.0	-1648.2686	3206.3463	NaN	NaN	1.3	0.8985	0.0212	0.0199	0.0209	0.0197	0.0197
0.0	0.0	0.0	-1849.2686	-453.6537	NaN	NaN	0.197	0.8976	0.0215	0.0202	0.0211	0.0198	0.0199
0.0	0.0	0.0	-2359.2686	-24.6537	NaN	NaN	0.0103	0.8978	0.0215	0.0202	0.021	0.0197	0.0198
0.0	0.0	0.0	-1119.2686	-255.6537	NaN	NaN	0.1859	0.8976	0.0216	0.0203	0.021	0.0196	0.0198
0.0	0.0	0.0	-3327.2686	-910.6537	NaN	NaN	0.2149	0.8979	0.0215	0.0203	0.021	0.0196	0.0198
0.0	0.0	0.0	-794.2686	4160.3463	NaN	NaN	1.236	0.8987	0.0212	0.02	0.0209	0.0195	0.0197
0.0	0.0	0.0	-519.2686	896.3463	NaN	NaN	1.3	0.899	0.0211	0.0199	0.0208	0.0196	0.0197
0.0	0.0	0.0	-3800.2686	4521.3463	NaN	NaN	1.3	0.8987	0.0211	0.0199	0.0209	0.0197	0.0197
0.0	0.0	0.0	-2150.2686	364.3463	NaN	NaN	-0.204	0.898	0.0214	0.0201	0.021	0.0197	0.0197
0.0	0.0	0.0	-1778.2686	-919.6537	NaN	NaN	0.3409	0.8978	0.0215	0.0202	0.021	0.0197	0.0197
0.0	0.0	0.0	-2662.2686	-1250.6537	NaN	NaN	0.3196	0.8975	0.0216	0.0203	0.0211	0.0196	0.0198
0.0	0.0	0.0	-3389.2686	221.3463	NaN	NaN	-0.0699	0.8979	0.0214	0.0203	0.021	0.0196	0.0198
0.0	0.0	0.0	-1199.2686	1529.3463	NaN	NaN	1.3	0.898	0.0214	0.0202	0.021	0.0197	0.0197
0.0	0.0	0.0	-1535.2686	916.3463	NaN	NaN	-0.3	0.8982	0.0213	0.0201	0.021	0.0197	0.0197
0.0	0.0	0.0	-2610.2686	3897.3463	NaN	NaN	1.3	0.8982	0.0213	0.0201	0.021	0.0197	0.0197
0.0	0.0	0.0	-1219.2686	42.3463	NaN	NaN	-0.036	0.8979	0.0214	0.0202	0.021	0.0197	0.0198
0.0	0.0	0.0	-870.2686	-588.6537	NaN	NaN	0.4035	0.8982	0.0212	0.0201	0.021	0.0197	0.0197
0.0	0.0	0.0	-2383.2686	3353.3463	NaN	NaN	1.3	0.898	0.0212	0.0202	0.0211	0.0197	0.0198
0.0	0.0	0.0	-2359.2686	1100.3463	NaN	NaN	-0.3	0.8978	0.0213	0.0203	0.0211	0.0197	0.0198
0.0	0.0	0.0	-3913.2686	3075.3463	NaN	NaN	-0.3	0.8976	0.0213	0.0204	0.0212	0.0197	0.0198
0.0	0.0	0.0	-2807.2686	-2495.6537	NaN	NaN	0.4706	0.8972	0.0215	0.0206	0.0212	0.0197	0.0199
0.0	0.0	0.0	-1769.2686	1567.3463	NaN	NaN	-0.3	0.8978	0.0213	0.0205	0.0211	0.0196	0.0198
0.0	0.0	0.0	-3782.2686	-322.6537	NaN	NaN	0.0786	0.8979	0.0212	0.0204	0.0211	0.0197	0.0198
0.0	0.0	0.0	-1560.2686	1943.3463	NaN	NaN	1.3	0.8985	0.021	0.0202	0.0209	0.0197	0.0197
0.0	0.0	0.0	-243.2686	5577.3463	NaN	NaN	1.0456	0.8981	0.0211	0.0201	0.0211	0.0199	0.0198
0.0	0.0	0.0	-1809.2686	3077.3463	NaN	NaN	1.3	0.8981	0.0212	0.0202	0.021	0.0198	0.0198
0.0	0.0	0.0	-2306.2686	712.3463	NaN	NaN	-0.3	0.8976	0.0214	0.0204	0.0211	0.0198	0.0198
0.0	0.0	0.0	-1776.2686	2856.3463	NaN	NaN	1.3	0.8974	0.0215	0.0204	0.0211	0.0198	0.0198
0.0	0.0	0.0	-401.2686	-1684.6537	NaN	NaN	0.8076	0.8969	0.0216	0.0205	0.0211	0.0199	0.0199
0.0	0.0	0.0	-1075.2686	-727.6537	NaN	NaN	0.4036	0.8968	0.0217	0.0205	0.0211	0.02	0.0199
0.0	0.0	0.0	-1134.2686	1073.3463	NaN	NaN	-0.3	0.8967	0.0217	0.0204	0.0211	0.0201	0.0199
0.0	0.0	0.0	-1512.2686	72.3463	NaN	NaN	-0.0502	0.8965	0.0217	0.0204	0.0212	0.0202	0.02
0.0	0.0	0.0	-2435.2686	391.3463	NaN	NaN	-0.1915	0.8966	0.0216	0.0204	0.0211	0.0203	0.02
0.0	0.0	0.0	-1857.2686	3767.3463	NaN	NaN	1.3	0.8968	0.0215	0.0203	0.0211	0.0203	0.0199
0.0	0.0	0.0	-1401.2686	1930.3463	NaN	NaN	1.3	0.8968	0.0215	0.0204	0.0212	0.0203	0.0199
0.0	0.0	0.0	-2738.2686	146.3463	NaN	NaN	-0.0565	0.8968	0.0214	0.0205	0.0212	0.0201	0.0199
0.0	0.0	0.0	-2870.2686	-1079.6537	NaN	NaN	0.2733	0.8967	0.0215	0.0207	0.0212	0.02	0.0199
0.0	0.0	0.0	-1685.2686	-356.6537	NaN	NaN	0.1747	0.8968	0.0215	0.0206	0.0211	0.02	0.0199
0.0	0.0	0.0	-2793.2686	-913.6537	NaN	NaN	0.2465	0.8966	0.0215	0.0206	0.0212	0.0202	0.0199
0.0	0.0	0.0	-685.2686	-866.6537	NaN	NaN	0.5584	0.8968	0.0215	0.0205	0.0211	0.0202	0.0198
0.0	0.0	0.0	-931.2686	-524.6537	NaN	NaN	0.3604	0.8967	0.0216	0.0205	0.021	0.0202	0.0199
0.0	0.0	0.0	-1389.2686	-1717.6537	NaN	NaN	0.5528	0.8967	0.0216	0.0205	0.021	0.0203	0.02
0.0	0.0	0.0	-1334.2686	1019.3463	NaN	NaN	-0.3	0.897	0.0214	0.0204	0.0209	0.0202	0.02
0.0	0.0	0.0	-506.2686	2807.3463	NaN	NaN	1.22	0.8971	0.0213	0.0204	0.0209	0.0203	0.02
0.0	0.0	0.0	1476.7314	-169.6537	NaN	NaN	-0.1298	0.8969	0.0214	0.0204	0.021	0.0203	0.0201
0.0	0.0	0.0	-1210.2686	1211.3463	NaN	NaN	1.3	0.8964	0.0215	0.0206	0.021	0.0203	0.0201
0.0	0.0	0.0	-2314.2686	-310.6537	NaN	NaN	0.1183	0.8961	0.0217	0.0207	0.021	0.0204	0.0202
0.0	0.0	0.0	-2241.2686	1601.3463	NaN	NaN	-0.3	0.8957	0.0217	0.0208	0.0211	0.0204	0.0203
0.0	0.0	0.0	-3117.2686	-328.6537	NaN	NaN	0.0954	0.8955	0.0218	0.0208	0.0211	0.0205	0.0204
0.0	0.0	0.0	-1738.2686	906.3463	NaN	NaN	-0.3	0.8961	0.0215	0.0206	0.021	0.0205	0.0203
0.0	0.0	0.0	-2294.2686	3614.3463	NaN	NaN	1.3	0.8963	0.0215	0.0204	0.0209	0.0205	0.0203
0.0	0.0	0.0	-2569.2686	1823.3463	NaN	NaN	-0.3	0.8968	0.0213	0.0203	0.0208	0.0205	0.0202
0.0	0.0	0.0	-1794.2686	3027.3463	NaN	NaN	1.3	0.897	0.0213	0.0203	0.0207	0.0205	0.0202
0.0	0.0	0.0	-2980.2686	1567.3463	NaN	NaN	-0.3	0.897	0.0213	0.0203	0.0207	0.0204	0.0203
0.0	0.0	0.0	-280.2686	2576.3463	NaN	NaN	1.1221	0.8975	0.0212	0.0202	0.0206	0.0203	0.0202
0.0	0.0	0.0	-514.2686	1758.3463	NaN	NaN	1.3	0.8972	0.0213	0.0202	0.0207	0.0204	0.0202
0.0	0.0	0.0	-2583.2686	624.3463	NaN	NaN	-0.3	0.8969	0.0214	0.0203	0.0207	0.0203	0.0203
0.0	0.0	0.0	-951.2686	2351.3463	NaN	NaN	1.3	0.897	0.0215	0.0202	0.0207	0.0204	0.0203
0.0	0.0	0.0	170.7314	-856.6537	NaN	NaN	1.2489	0.8969	0.0215	0.0202	0.0207	0.0204	0.0203
0.0	0.0	0.0	-1241.2686	2968.3463	NaN	NaN	1.3	0.8976	0.0213	0.0201	0.0205	0.0203	0.0202
0.0	0.0	0.0	-774.2686	-1467.6537	NaN	NaN	0.6546	0.8976	0.0213	0.0201	0.0205	0.0203	0.0202
0.0	0.0	0.0	-2706.2686	2647.3463	NaN	NaN	-0.3	0.898	0.0212	0.02	0.0204	0.0203	0.02
0.0	0.0	0.0	-666.2686	1918.3463	NaN	NaN	1.3	0.8979	0.0213	0.02	0.0204	0.0204	0.02
0.0	0.0	0.0	-626.2686	2166.3463	NaN	NaN	1.3	0.8978	0.0214	0.02	0.0205	0.0203	0.0201
0.0	0.0	0.0	-2373.2686	-363.6537	NaN	NaN	0.1329	0.8972	0.0215	0.0201	0.0207	0.0203	0.0202
0.0	0.0	0.0	-1504.2686	2688.3463	NaN	NaN	1.3	0.898	0.0213	0.0199	0.0206	0.0202	0.02
0.0	0.0	0.0	-2174.2686	1896.3463	NaN	NaN	-0.3	0.8976	0.0214	0.0199	0.0207	0.0202	0.0201
0.0	0.0	0.0	-337.2686	1603.3463	NaN	NaN	1.2664	0.8982	0.0213	0.0198	0.0206	0.0202	0.02
0.0	0.0	0.0	-393.2686	1570.3463	NaN	NaN	1.3	0.8981	0.0213	0.0198	0.0207	0.0201	0.02
0.0	0.0	0.0	-2387.2686	1260.3463	NaN	NaN	-0.3	0.8983	0.0213	0.0197	0.0207	0.02	0.02
0.0	0.0	0.0	-1297.2686	3094.3463	NaN	NaN	1.3	0.8982	0.0213	0.0198	0.0208	0.02	0.02
0.0	0.0	0.0	-1760.2686	-894.6537	NaN	NaN	0.337	0.8977	0.0214	0.0199	0.021	0.0199	0.02
0.0	0.0	0.0	-513.2686	1415.3463	NaN	NaN	1.3	0.8984	0.0212	0.0198	0.0209	0.0198	0.0198
0.0	0.0	0.0	-632.2686	2460.3463	NaN	NaN	1.3	0.8982	0.0213	0.0199	0.021	0.0198	0.0199
0.0	0.0	0.0	-2325.2686	-426.6537	NaN	NaN	0.155	0.8977	0.0213	0.0201	0.0211	0.0198	0.0199
0.0	0.0	0.0	-2730.2686	-295.6537	NaN	NaN	0.0977	0.8975	0.0215	0.0201	0.0211	0.0198	0.0199
0.0	0.0	0.0	-2046.2686	1738.3463	NaN	NaN	-0.3	0.8976	0.0215	0.0201	0.0211	0.0198	0.0199
0.0	0.0	0.0	-1874.2686	3077.3463	NaN	NaN	1.3	0.8978	0.0214	0.02	0.021	0.0198	0.0199
0.0	0.0	0.0	-3368.2686	1221.3463	NaN	NaN	-0.3	0.8977	0.0214	0.02	0.0211	0.0199	0.0199
0.0	0.0	0.0	-2041.2686	1438.3463	NaN	NaN	-0.3	0.8976	0.0215	0.0201	0.0211	0.0198	0.0199
0.0	0.0	0.0	-108.2686	48.3463	NaN	NaN	-0.3	0.8976	0.0215	0.0201	0.0211	0.0198	0.0199
0.0	0.0	0.0	395.7314	839.3463	NaN	NaN	0.6796	0.8975	0.0216	0.0201	0.0211	0.0198	0.0199
0.0	0.0	0.0	-2456.2686	2252.3463	NaN	NaN	-0.3	0.8974	0.0216	0.0201	0.0212	0.0198	0.0198
0.0	0.0	0.0	-2678.2686	1575.3463	NaN	NaN	-0.3	0.8972	0.0217	0.0202	0.0212	0.0198	0.0199
0.0	0.0	0.0	-677.2686	-1121.6537	NaN	NaN	0.6235	0.8971	0.0218	0.0202	0.0212	0.0199	0.0199
0.0	0.0	0.0	-1738.2686	1838.3463	NaN	NaN	1.3	0.8974	0.0217	0.0201	0.0212	0.0198	0.0198
0.0	0.0	0.0	-2600.2686	-143.6537	NaN	NaN	0.0524	0.897	0.0218	0.0202	0.0213	0.0198	0.0198
0.0	0.0	0.0	-1993.2686	-1014.6537	NaN	NaN	0.3373	0.897	0.0218	0.0203	0.0213	0.0198	0.0198
0.0	0.0	0.0	-1591.2686	-1040.6537	NaN	NaN	0.3954	0.8971	0.0217	0.0203	0.0213	0.0198	0.0197
0.0	0.0	0.0	-3328.2686	-270.6537	NaN	NaN	0.0752	0.8972	0.0217	0.0203	0.0213	0.0198	0.0197
0.0	0.0	0.0	-2268.2686	1734.3463	NaN	NaN	-0.3	0.8973	0.0217	0.0203	0.0212	0.0198	0.0196
0.0	0.0	0.0	-2893.2686	-707.6537	NaN	NaN	0.1965	0.8972	0.0217	0.0204	0.0213	0.0198	0.0197
0.0	0.0	0.0	-2434.2686	278.3463	NaN	NaN	-0.1291	0.8974	0.0217	0.0203	0.0212	0.0198	0.0197
0.0	0.0	0.0	-2484.2686	2589.3463	NaN	NaN	1.3	0.8977	0.0216	0.0202	0.0211	0.0198	0.0197
0.0	0.0	0.0	-2388.2686	3647.3463	NaN	NaN	1.3	0.8976	0.0215	0.0202	0.0211	0.0198	0.0197
0.0	0.0	0.0	-704.2686	643.3463	NaN	NaN	-0.3	0.8973	0.0215	0.0203	0.0211	0.0198	0.0198
0.0	0.0	0.0	-2719.2686	3681.3463	NaN	NaN	1.3	0.8974	0.0216	0.0204	0.0211	0.0197	0.0197
0.0	0.0	0.0	-1344.2686	-1508.6537	NaN	NaN	0.5288	0.897	0.0217	0.0206	0.0212	0.0197	0.0199
0.0	0.0	0.0	-1872.2686	-1136.6537	NaN	NaN	0.3778	0.8971	0.0216	0.0207	0.0211	0.0196	0.0199
0.0	0.0	0.0	-315.2686	1393.3463	NaN	NaN	1.2924	0.8972	0.0216	0.0206	0.0211	0.0197	0.0198
0.0	0.0	0.0	-3103.2686	500.3463	NaN	NaN	-0.1922	0.897	0.0217	0.0206	0.0211	0.0198	0.0198
0.0	0.0	0.0	-3731.2686	1272.3463	NaN	NaN	-0.3	0.897	0.0217	0.0205	0.0211	0.0199	0.0198
0.0	0.0	0.0	-2007.2686	414.3463	NaN	NaN	-0.2601	0.897	0.0217	0.0205	0.0211	0.0199	0.0198
0.0	0.0	0.0	-2000.2686	601.3463	NaN	NaN	-0.3	0.8969	0.0217	0.0205	0.0211	0.02	0.0198
0.0	0.0	0.0	-2059.2686	319.3463	NaN	NaN	-0.1835	0.8969	0.0216	0.0205	0.0211	0.0199	0.0199
0.0	0.0	0.0	-1285.2686	-662.6537	NaN	NaN	0.3402	0.8969	0.0216	0.0206	0.0211	0.0199	0.0199
0.0	0.0	0.0	-521.2686	-1779.6537	NaN	NaN	0.7735	0.8966	0.0217	0.0206	0.0211	0.02	0.0199
0.0	0.0	0.0	-2051.2686	194.3463	NaN	NaN	-0.1047	0.8967	0.0217	0.0205	0.0211	0.02	0.0199
0.0	0.0	0.0	-3301.2686	-64.6537	NaN	NaN	0.0192	0.8965	0.0217	0.0206	0.0211	0.0201	0.02
0.0	0.0	0.0	-1746.2686	-95.6537	NaN	NaN	0.0519	0.8967	0.0216	0.0204	0.0211	0.0201	0.02
0.0	0.0	0.0	-3649.2686	1131.3463	NaN	NaN	-0.3	0.8968	0.0215	0.0204	0.0211	0.0201	0.02
0.0	0.0	0.0	-1838.2686	2234.3463	NaN	NaN	1.3	0.897	0.0215	0.0203	0.0211	0.0201	0.02
0.0	0.0	0.0	-2717.2686	2512.3463	NaN	NaN	-0.3	0.8967	0.0215	0.0204	0.0212	0.0201	0.02
0.0	0.0	0.0	-3232.2686	50.3463	NaN	NaN	-0.0158	0.8964	0.0216	0.0205	0.0213	0.0201	0.0201
0.0	0.0	0.0	-3159.2686	-636.6537	NaN	NaN	0.1677	0.8964	0.0216	0.0206	0.0213	0.0201	0.0201
0.0	0.0	0.0	-2060.2686	255.3463	NaN	NaN	-0.1415	0.8965	0.0215	0.0206	0.0213	0.02	0.0201
0.0	0.0	0.0	-3671.2686	-2525.6537	NaN	NaN	0.4076	0.8964	0.0215	0.0206	0.0213	0.0201	0.0202
0.0	0.0	0.0	-63.2686	-272.6537	NaN	NaN	0.8117	0.897	0.0213	0.0204	0.0212	0.0201	0.02
0.0	0.0	0.0	-1740.2686	1587.3463	NaN	NaN	-0.3	0.8972	0.0212	0.0202	0.0212	0.0202	0.02
0.0	0.0	0.0	-2004.2686	1037.3463	NaN	NaN	-0.3	0.8972	0.0211	0.0202	0.0212	0.0202	0.0201
0.0	0.0	0.0	-1245.2686	264.3463	NaN	NaN	-0.2695	0.897	0.0211	0.0203	0.0212	0.0202	0.0201
0.0	0.0	0.0	-1489.2686	-680.6537	NaN	NaN	0.3137	0.897	0.0211	0.0203	0.0212	0.0202	0.0201
0.0	0.0	0.0	-227.2686	2865.3463	NaN	NaN	1.0861	0.8973	0.021	0.0203	0.0212	0.0202	0.0201
0.0	0.0	0.0	-1903.2686	-101.6537	NaN	NaN	0.0507	0.8969	0.0211	0.0203	0.0212	0.0202	0.0202
0.0	0.0	0.0	-2898.2686	209.3463	NaN	NaN	-0.0779	0.8972	0.021	0.0203	0.0212	0.0202	0.0201
0.0	0.0	0.0	-163.2686	1026.3463	NaN	NaN	1.1892	0.8971	0.0211	0.0203	0.0212	0.0202	0.0201
0.0	0.0	0.0	-2428.2686	3817.3463	NaN	NaN	1.3	0.8972	0.0211	0.0203	0.0211	0.0202	0.0201
0.0	0.0	0.0	-226.2686	-190.6537	NaN	NaN	0.4573	0.8969	0.0212	0.0204	0.0212	0.0202	0.0201
0.0	0.0	0.0	-2235.2686	206.3463	NaN	NaN	-0.1017	0.8973	0.0212	0.0204	0.0211	0.0201	0.02
0.0	0.0	0.0	-3612.2686	1322.3463	NaN	NaN	-0.3	0.8975	0.0211	0.0203	0.0211	0.0201	0.0199
0.0	0.0	0.0	1276.7314	2080.3463	NaN	NaN	0.6197	0.8979	0.021	0.0202	0.021	0.02	0.0199
0.0	0.0	0.0	-722.2686	111.3463	NaN	NaN	-0.1823	0.8976	0.0211	0.0203	0.0211	0.0201	0.0199
0.0	0.0	0.0	-1853.2686	2095.3463	NaN	NaN	1.3	0.8978	0.0211	0.0202	0.021	0.02	0.0198
0.0	0.0	0.0	-3597.2686	2087.3463	NaN	NaN	-0.3	0.8974	0.0213	0.0203	0.021	0.0201	0.0199
0.0	0.0	0.0	-1642.2686	3515.3463	NaN	NaN	1.3	0.8975	0.0212	0.0202	0.021	0.0201	0.0199
0.0	0.0	0.0	-1856.2686	459.3463	NaN	NaN	-0.3	0.8971	0.0213	0.0203	0.0211	0.0202	0.02
0.0	0.0	0.0	-2224.2686	3408.3463	NaN	NaN	1.3	0.897	0.0213	0.0204	0.0212	0.0202	0.0199
0.0	0.0	0.0	-2209.2686	1968.3463	NaN	NaN	-0.3	0.8971	0.0213	0.0203	0.0212	0.0202	0.0199
0.0	0.0	0.0	-2691.2686	-71.6537	NaN	NaN	0.0259	0.8971	0.0213	0.0203	0.0212	0.0202	0.0199
0.0	0.0	0.0	-2184.2686	1734.3463	NaN	NaN	-0.3	0.8973	0.0212	0.0203	0.0212	0.0202	0.0199
0.0	0.0	0.0	-3026.2686	1493.3463	NaN	NaN	-0.3	0.8974	0.0211	0.0203	0.0212	0.0201	0.0199
0.0	0.0	0.0	-2630.2686	-586.6537	NaN	NaN	0.1824	0.8973	0.0211	0.0204	0.0212	0.0201	0.0198
0.0	0.0	0.0	-2702.2686	2620.3463	NaN	NaN	-0.3	0.8976	0.0211	0.0204	0.0212	0.02	0.0197
0.0	0.0	0.0	-3375.2686	-1913.6537	NaN	NaN	0.3618	0.8975	0.0212	0.0206	0.0211	0.0199	0.0197
0.0	0.0	0.0	-998.2686	-2982.6537	NaN	NaN	0.7492	0.8976	0.0212	0.0205	0.021	0.0198	0.0198
0.0	0.0	0.0	-1262.2686	1118.3463	NaN	NaN	-0.3	0.8981	0.0211	0.0203	0.0209	0.02	0.0197
0.0	0.0	0.0	-38.2686	1625.3463	NaN	NaN	1.0241	0.8984	0.0209	0.0201	0.0208	0.0201	0.0197
0.0	0.0	0.0	-2444.2686	2466.3463	NaN	NaN	1.3	0.898	0.021	0.0201	0.0209	0.0202	0.0198
0.0	0.0	0.0	-1242.2686	1402.3463	NaN	NaN	1.3	0.8975	0.0212	0.0203	0.021	0.0202	0.0198
0.0	0.0	0.0	-2018.2686	1201.3463	NaN	NaN	-0.3	0.897	0.0215	0.0204	0.021	0.0202	0.0199
0.0	0.0	0.0	-1678.2686	-627.6537	NaN	NaN	0.2722	0.8964	0.0216	0.0205	0.0212	0.0203	0.02
0.0	0.0	0.0	-2207.2686	2151.3463	NaN	NaN	-0.3	0.8965	0.0217	0.0205	0.0212	0.0203	0.0199
0.0	0.0	0.0	-1985.2686	119.3463	NaN	NaN	-0.064	0.8962	0.0218	0.0206	0.0213	0.0203	0.0199
0.0	0.0	0.0	-559.2686	-437.6537	NaN	NaN	0.439	0.8965	0.0216	0.0205	0.0212	0.0202	0.0199
0.0	0.0	0.0	868.7314	1893.3463	NaN	NaN	0.6855	0.8968	0.0214	0.0205	0.0212	0.0202	0.0199
0.0	0.0	0.0	-1493.2686	-811.6537	NaN	NaN	0.3521	0.8966	0.0214	0.0206	0.0213	0.0202	0.0199
0.0	0.0	0.0	-3638.2686	1186.3463	NaN	NaN	-0.3	0.8969	0.0213	0.0206	0.0212	0.0201	0.0199
0.0	0.0	0.0	-1326.2686	670.3463	NaN	NaN	-0.3	0.897	0.0213	0.0207	0.0212	0.02	0.0198
0.0	0.0	0.0	-3519.2686	-295.6537	NaN	NaN	0.0775	0.8971	0.0213	0.0207	0.0212	0.02	0.0198
0.0	0.0	0.0	-2873.2686	924.3463	NaN	NaN	-0.3	0.8972	0.0213	0.0207	0.0211	0.0199	0.0198
0.0	0.0	0.0	-1626.2686	-1349.6537	NaN	NaN	0.4535	0.8972	0.0213	0.0207	0.0211	0.0199	0.0199
0.0	0.0	0.0	-7.2686	811.3463	NaN	NaN	1.009	0.8977	0.021	0.0205	0.021	0.02	0.0199
0.0	0.0	0.0	-802.2686	2748.3463	NaN	NaN	1.3	0.8978	0.0209	0.0203	0.021	0.02	0.0199
0.0	0.0	0.0	-2099.2686	680.3463	NaN	NaN	-0.3	0.8973	0.0211	0.0205	0.0211	0.0201	0.02
0.0	0.0	0.0	-799.2686	2329.3463	NaN	NaN	1.3	0.8972	0.0211	0.0206	0.021	0.02	0.02
0.0	0.0	0.0	-2173.2686	-1501.6537	NaN	NaN	0.4086	0.8965	0.0215	0.0208	0.0211	0.0201	0.0201
0.0	0.0	0.0	-2870.2686	3985.3463	NaN	NaN	1.3	0.8969	0.0214	0.0206	0.021	0.02	0.0201
0.0	0.0	0.0	-2839.2686	1202.3463	NaN	NaN	-0.3	0.8967	0.0214	0.0206	0.0211	0.02	0.0202
0.0	0.0	0.0	-437.2686	2286.3463	NaN	NaN	1.2365	0.8977	0.0211	0.0203	0.0209	0.02	0.02
0.0	0.0	0.0	-111.2686	3288.3463	NaN	NaN	1.035	0.8976	0.0211	0.0203	0.021	0.02	0.02
0.0	0.0	0.0	-2903.2686	513.3463	NaN	NaN	-0.2148	0.8967	0.0213	0.0206	0.0212	0.02	0.0202
0.0	0.0	0.0	-2344.2686	40.3463	NaN	NaN	-0.0175	0.8966	0.0213	0.0207	0.0212	0.02	0.0202
0.0	0.0	0.0	-3168.2686	992.3463	NaN	NaN	-0.3	0.8968	0.0213	0.0206	0.0212	0.0199	0.0202
0.0	0.0	0.0	-4797.2686	352.3463	NaN	NaN	-0.0793	0.8971	0.0211	0.0205	0.0211	0.0198	0.0203
0.0	0.0	0.0	-2290.2686	2417.3463	NaN	NaN	1.3	0.8982	0.0207	0.0202	0.021	0.0198	0.0201
0.0	0.0	0.0	-2741.2686	2916.3463	NaN	NaN	1.3	0.8985	0.0206	0.0202	0.0209	0.0198	0.0201
0.0	0.0	0.0	-1839.2686	3279.3463	NaN	NaN	1.3	0.8988	0.0205	0.0202	0.0208	0.0197	0.02
0.0	0.0	0.0	-2127.2686	2531.3463	NaN	NaN	1.3	0.8986	0.0205	0.0202	0.0209	0.0197	0.02
0.0	0.0	0.0	-1492.2686	-219.6537	NaN	NaN	0.1283	0.8981	0.0207	0.0203	0.021	0.0198	0.0201
0.0	0.0	0.0	-2168.2686	2125.3463	NaN	NaN	-0.3	0.8984	0.0207	0.0202	0.021	0.0197	0.02
0.0	0.0	0.0	-2047.2686	777.3463	NaN	NaN	-0.3	0.8976	0.0209	0.0204	0.0211	0.0199	0.0201
0.0	0.0	0.0	-1453.2686	1038.3463	NaN	NaN	-0.3	0.8976	0.021	0.0204	0.0211	0.0199	0.0201
0.0	0.0	0.0	-1745.2686	411.3463	NaN	NaN	-0.3	0.8974	0.021	0.0204	0.0211	0.0199	0.0202
0.0	0.0	0.0	-2664.2686	1367.3463	NaN	NaN	-0.3	0.8978	0.0209	0.0203	0.021	0.0198	0.0201
0.0	0.0	0.0	-1006.2686	2677.3463	NaN	NaN	1.3	0.8982	0.0208	0.0203	0.0209	0.0198	0.02
0.0	0.0	0.0	-2366.2686	2609.3463	NaN	NaN	1.3	0.8981	0.0208	0.0203	0.0209	0.0198	0.02
0.0	0.0	0.0	707.7314	-222.6537	NaN	NaN	-0.3	0.8977	0.0209	0.0204	0.0211	0.0199	0.02
0.0	0.0	0.0	-2730.2686	2902.3463	NaN	NaN	1.3	0.8975	0.021	0.0205	0.0211	0.0199	0.02
0.0	0.0	0.0	-2652.2686	-1411.6537	NaN	NaN	0.3474	0.8966	0.0213	0.0207	0.0213	0.02	0.0202
0.0	0.0	0.0	-2727.2686	1105.3463	NaN	NaN	-0.3	0.897	0.0212	0.0206	0.0212	0.0199	0.0201
0.0	0.0	0.0	-1616.2686	3453.3463	NaN	NaN	1.3	0.8971	0.0212	0.0205	0.0212	0.02	0.0201
0.0	0.0	0.0	-1034.2686	2323.3463	NaN	NaN	1.3	0.8971	0.0212	0.0205	0.0212	0.0199	0.0201
0.0	0.0	0.0	-3114.2686	3709.3463	NaN	NaN	1.3	0.897	0.0212	0.0205	0.0212	0.02	0.0201
0.0	0.0	0.0	-1328.2686	1239.3463	NaN	NaN	-0.3	0.8969	0.0213	0.0205	0.0212	0.02	0.0201
0.0	0.0	0.0	-1929.2686	2118.3463	NaN	NaN	1.3	0.8967	0.0214	0.0206	0.0213	0.02	0.02
0.0	0.0	0.0	-2544.2686	2047.3463	NaN	NaN	-0.3	0.8961	0.0217	0.0207	0.0214	0.0201	0.02
0.0	0.0	0.0	-1857.2686	95.3463	NaN	NaN	-0.0541	0.8958	0.0218	0.0208	0.0215	0.02	0.02
0.0	0.0	0.0	-2824.2686	-184.6537	NaN	NaN	0.0614	0.8959	0.0219	0.0208	0.0214	0.02	0.02
0.0	0.0	0.0	-2035.2686	997.3463	NaN	NaN	-0.3	0.8961	0.0218	0.0208	0.0214	0.0199	0.0199
0.0	0.0	0.0	-3291.2686	455.3463	NaN	NaN	-0.1606	0.8963	0.0218	0.0208	0.0214	0.0199	0.0199
0.0	0.0	0.0	-1463.2686	652.3463	NaN	NaN	-0.3	0.8965	0.0217	0.0207	0.0213	0.0199	0.0198
0.0	0.0	0.0	-1501.2686	-1228.6537	NaN	NaN	0.4501	0.8963	0.0218	0.0208	0.0214	0.0199	0.0198
0.0	0.0	0.0	-1287.2686	399.3463	NaN	NaN	-0.3	0.8962	0.0219	0.0209	0.0214	0.0199	0.0198
0.0	0.0	0.0	-2382.2686	-3770.6537	NaN	NaN	0.6128	0.8954	0.0221	0.0211	0.0215	0.0199	0.02
0.0	0.0	0.0	-3838.2686	1998.3463	NaN	NaN	-0.3	0.8963	0.0219	0.0208	0.0213	0.0198	0.0198
0.0	0.0	0.0	-2213.2686	2853.3463	NaN	NaN	1.3	0.8964	0.0218	0.0208	0.0214	0.0199	0.0198
0.0	0.0	0.0	-598.2686	1184.3463	NaN	NaN	1.3	0.8967	0.0217	0.0208	0.0213	0.0198	0.0198
0.0	0.0	0.0	-2112.2686	-387.6537	NaN	NaN	0.1551	0.8965	0.0218	0.0208	0.0213	0.0198	0.0198
0.0	0.0	0.0	-2494.2686	939.3463	NaN	NaN	-0.3	0.8964	0.0218	0.0208	0.0213	0.0198	0.0198
0.0	0.0	0.0	-2195.2686	3815.3463	NaN	NaN	1.3	0.8965	0.0218	0.0208	0.0213	0.0198	0.0198
0.0	0.0	0.0	-2939.2686	861.3463	NaN	NaN	-0.3	0.8959	0.022	0.0209	0.0214	0.0198	0.02
0.0	0.0	0.0	-1701.2686	-289.6537	NaN	NaN	0.1455	0.896	0.022	0.0209	0.0213	0.0198	0.02
0.0	0.0	0.0	-1231.2686	-18.6537	NaN	NaN	0.0149	0.8961	0.022	0.0209	0.0213	0.0197	0.0199
0.0	0.0	0.0	-1839.2686	223.3463	NaN	NaN	-0.1382	0.8962	0.022	0.021	0.0213	0.0197	0.0199
0.0	0.0	0.0	-847.2686	229.3463	NaN	NaN	-0.3	0.8964	0.0219	0.021	0.0212	0.0196	0.0199
0.0	0.0	0.0	-487.2686	-26.6537	NaN	NaN	0.0519	0.8969	0.0218	0.0208	0.0211	0.0195	0.0198
0.0	0.0	0.0	-2516.2686	1657.3463	NaN	NaN	-0.3	0.8969	0.0218	0.0208	0.0211	0.0195	0.0199
0.0	0.0	0.0	-1724.2686	3926.3463	NaN	NaN	1.3	0.8974	0.0217	0.0206	0.021	0.0196	0.0197
0.0	0.0	0.0	-2264.2686	2672.3463	NaN	NaN	1.3	0.8967	0.0219	0.0207	0.0212	0.0197	0.0199
0.0	0.0	0.0	-2821.2686	3231.3463	NaN	NaN	1.3	0.8965	0.0219	0.0208	0.0212	0.0197	0.0199
0.0	0.0	0.0	-974.2686	425.3463	NaN	NaN	-0.3	0.8958	0.0222	0.021	0.0213	0.0197	0.0201
0.0	0.0	0.0	-2449.2686	-544.6537	NaN	NaN	0.1819	0.8957	0.0222	0.021	0.0213	0.0196	0.0201
0.0	0.0	0.0	-2253.2686	600.3463	NaN	NaN	-0.3	0.8961	0.0221	0.0209	0.0213	0.0196	0.02
0.0	0.0	0.0	-839.2686	1282.3463	NaN	NaN	1.3	0.896	0.0221	0.0209	0.0213	0.0196	0.02
0.0	0.0	0.0	-1603.2686	-1089.6537	NaN	NaN	0.4046	0.8954	0.0223	0.0211	0.0214	0.0197	0.0202
0.0	0.0	0.0	-1167.2686	-851.6537	NaN	NaN	0.4218	0.8952	0.0223	0.021	0.0215	0.0198	0.0202
0.0	0.0	0.0	-2439.2686	144.3463	NaN	NaN	-0.0629	0.8947	0.0224	0.021	0.0216	0.0199	0.0204
0.0	0.0	0.0	-2543.2686	2824.3463	NaN	NaN	1.3	0.8948	0.0223	0.021	0.0216	0.02	0.0204
0.0	0.0	0.0	-1398.2686	2701.3463	NaN	NaN	1.3	0.8948	0.0223	0.0209	0.0216	0.0201	0.0204
0.0	0.0	0.0	-3629.2686	3392.3463	NaN	NaN	-0.3	0.8948	0.0222	0.0209	0.0216	0.0201	0.0204
0.0	0.0	0.0	-3425.2686	2982.3463	NaN	NaN	-0.3	0.8948	0.0222	0.0209	0.0217	0.02	0.0204
0.0	0.0	0.0	-1945.2686	1301.3463	NaN	NaN	-0.3	0.8945	0.0223	0.021	0.0217	0.02	0.0205
0.0	0.0	0.0	-3352.2686	136.3463	NaN	NaN	-0.0424	0.8945	0.0223	0.021	0.0217	0.02	0.0205
0.0	0.0	0.0	-2622.2686	2224.3463	NaN	NaN	-0.3	0.8946	0.0222	0.021	0.0217	0.0199	0.0205
0.0	0.0	0.0	-3097.2686	869.3463	NaN	NaN	-0.3	0.8947	0.0222	0.0211	0.0217	0.0199	0.0205
0.0	0.0	0.0	-2009.2686	-29.6537	NaN	NaN	0.0145	0.8949	0.0221	0.021	0.0217	0.0198	0.0204
0.0	0.0	0.0	-1648.2686	1479.3463	NaN	NaN	-0.3	0.8951	0.0221	0.021	0.0216	0.0198	0.0204
0.0	0.0	0.0	-1793.2686	2028.3463	NaN	NaN	1.3	0.8953	0.022	0.021	0.0216	0.0198	0.0204
0.0	0.0	0.0	-1384.2686	1267.3463	NaN	NaN	-0.3	0.895	0.0221	0.021	0.0216	0.0199	0.0205
0.0	0.0	0.0	-3824.2686	1673.3463	NaN	NaN	-0.3	0.8944	0.0223	0.021	0.0216	0.0201	0.0206
0.0	0.0	0.0	-881.2686	4021.3463	NaN	NaN	1.2807	0.8945	0.0223	0.0209	0.0216	0.0202	0.0205
0.0	0.0	0.0	-1223.2686	1783.3463	NaN	NaN	1.3	0.8935	0.0225	0.0211	0.0218	0.0204	0.0207
0.0	0.0	0.0	-3599.2686	1644.3463	NaN	NaN	-0.3	0.8929	0.0227	0.0212	0.0218	0.0205	0.0208
0.0	0.0	0.0	-2762.2686	495.3463	NaN	NaN	-0.2185	0.8927	0.0228	0.0212	0.0219	0.0206	0.0209
0.0	0.0	0.0	-919.2686	2207.3463	NaN	NaN	1.3	0.8926	0.0228	0.0211	0.0219	0.0207	0.0209
0.0	0.0	0.0	-1760.2686	-98.6537	NaN	NaN	0.0531	0.8925	0.0227	0.0212	0.0219	0.0207	0.0209
0.0	0.0	0.0	-1083.2686	112.3463	NaN	NaN	-0.1157	0.8927	0.0227	0.0212	0.0219	0.0206	0.0208
0.0	0.0	0.0	-2580.2686	-1210.6537	NaN	NaN	0.3194	0.8925	0.0228	0.0213	0.022	0.0207	0.0208
0.0	0.0	0.0	-3102.2686	2085.3463	NaN	NaN	-0.3	0.8929	0.0227	0.0211	0.0219	0.0206	0.0207
0.0	0.0	0.0	-2324.2686	914.3463	NaN	NaN	-0.3	0.8928	0.0227	0.0212	0.0219	0.0207	0.0207
0.0	0.0	0.0	-1800.2686	653.3463	NaN	NaN	-0.3	0.8929	0.0226	0.0212	0.0219	0.0207	0.0206
0.0	0.0	0.0	-2698.2686	1149.3463	NaN	NaN	-0.3	0.893	0.0226	0.0212	0.0219	0.0207	0.0206
0.0	0.0	0.0	-402.2686	-744.6537	NaN	NaN	0.6493	0.8931	0.0225	0.0211	0.0219	0.0208	0.0206
0.0	0.0	0.0	-2606.2686	4728.3463	NaN	NaN	1.3	0.8935	0.0225	0.021	0.0218	0.0208	0.0205
0.0	0.0	0.0	-2198.2686	-1461.6537	NaN	NaN	0.3994	0.8928	0.0226	0.0212	0.0219	0.0209	0.0206
0.0	0.0	0.0	-1070.2686	1386.3463	NaN	NaN	1.3	0.8931	0.0225	0.0212	0.0219	0.0208	0.0206
0.0	0.0	0.0	-1463.2686	673.3463	NaN	NaN	-0.3	0.8928	0.0225	0.0212	0.0221	0.0209	0.0206
0.0	0.0	0.0	-41.2686	1221.3463	NaN	NaN	1.035	0.893	0.0224	0.0212	0.022	0.0208	0.0205
0.0	0.0	0.0	-3291.2686	-739.6537	NaN	NaN	0.1835	0.8927	0.0224	0.0213	0.0222	0.0209	0.0206
0.0	0.0	0.0	-393.2686	817.3463	NaN	NaN	1.3	0.8927	0.0224	0.0213	0.0221	0.0209	0.0206
0.0	0.0	0.0	-4037.2686	635.3463	NaN	NaN	-0.1868	0.8924	0.0224	0.0214	0.0221	0.0209	0.0207
0.0	0.0	0.0	-1719.2686	2396.3463	NaN	NaN	1.3	0.8927	0.0223	0.0213	0.0221	0.0209	0.0207
0.0	0.0	0.0	-2964.2686	-73.6537	NaN	NaN	0.0242	0.8928	0.0222	0.0212	0.0221	0.0209	0.0207
0.0	0.0	0.0	-3250.2686	1153.3463	NaN	NaN	-0.3	0.8927	0.0223	0.0212	0.0221	0.021	0.0207
0.0	0.0	0.0	-1927.2686	1026.3463	NaN	NaN	-0.3	0.8928	0.0223	0.0212	0.0221	0.021	0.0208
0.0	0.0	0.0	-1651.2686	866.3463	NaN	NaN	-0.3	0.8926	0.0223	0.0212	0.0221	0.021	0.0208
0.0	0.0	0.0	-3936.2686	-451.6537	NaN	NaN	0.1029	0.8925	0.0223	0.0213	0.022	0.0211	0.0208
0.0	0.0	0.0	-3692.2686	2805.3463	NaN	NaN	-0.3	0.8932	0.0223	0.0209	0.0218	0.0211	0.0207
0.0	0.0	0.0	-843.2686	1502.3463	NaN	NaN	1.3	0.8938	0.0223	0.0206	0.0217	0.0211	0.0205
0.0	0.0	0.0	-1442.2686	2379.3463	NaN	NaN	1.3	0.8938	0.0224	0.0205	0.0216	0.0212	0.0205
0.0	0.0	0.0	-2859.2686	749.3463	NaN	NaN	-0.3	0.8936	0.0224	0.0207	0.0216	0.0211	0.0206
0.0	0.0	0.0	-2146.2686	629.3463	NaN	NaN	-0.3	0.8934	0.0225	0.0207	0.0216	0.0211	0.0207
0.0	0.0	0.0	-452.2686	811.3463	NaN	NaN	1.3	0.8939	0.0224	0.0205	0.0214	0.0211	0.0205
0.0	0.0	0.0	-1816.2686	-236.6537	NaN	NaN	0.1153	0.894	0.0224	0.0204	0.0214	0.0212	0.0205
0.0	0.0	0.0	1012.7314	751.3463	NaN	NaN	0.4259	0.8948	0.0223	0.0202	0.0213	0.0212	0.0203
0.0	0.0	0.0	-1778.2686	-358.6537	NaN	NaN	0.1678	0.893	0.0227	0.0205	0.0215	0.0217	0.0206
0.0	0.0	0.0	-1893.2686	259.3463	NaN	NaN	-0.1587	0.8931	0.0226	0.0206	0.0214	0.0216	0.0207
0.0	0.0	0.0	-3701.2686	-580.6537	NaN	NaN	0.1356	0.8935	0.0224	0.0206	0.0214	0.0217	0.0205
0.0	0.0	0.0	-1645.2686	763.3463	NaN	NaN	-0.3	0.8942	0.0222	0.0203	0.0213	0.0217	0.0203
0.0	0.0	0.0	-3482.2686	800.3463	NaN	NaN	-0.2984	0.895	0.022	0.0201	0.0212	0.0217	0.0201
0.0	0.0	0.0	-2585.2686	3097.3463	NaN	NaN	1.3	0.8952	0.0219	0.0199	0.0213	0.0217	0.0199
0.0	0.0	0.0	-1492.2686	501.3463	NaN	NaN	-0.3	0.8949	0.0218	0.0201	0.0214	0.0218	0.0199
0.0	0.0	0.0	-2066.2686	-868.6537	NaN	NaN	0.296	0.8949	0.0217	0.0203	0.0215	0.0217	0.0199
0.0	0.0	0.0	-1669.2686	71.3463	NaN	NaN	-0.0446	0.8947	0.0215	0.0205	0.0217	0.0216	0.0199
0.0	0.0	0.0	-2826.2686	-2571.6537	NaN	NaN	0.4764	0.8948	0.0215	0.0206	0.0217	0.0215	0.0199
0.0	0.0	0.0	-1427.2686	-898.6537	NaN	NaN	0.3864	0.8956	0.0214	0.0204	0.0216	0.0214	0.0196
0.0	0.0	0.0	-1683.2686	1169.3463	NaN	NaN	-0.3	0.8962	0.0213	0.0203	0.0215	0.0213	0.0194
0.0	0.0	0.0	-2082.2686	887.3463	NaN	NaN	-0.3	0.8952	0.0216	0.0205	0.0216	0.0216	0.0195
0.0	0.0	0.0	-2707.2686	376.3463	NaN	NaN	-0.1615	0.8965	0.0215	0.0201	0.0214	0.0214	0.0191
0.0	0.0	0.0	-2163.2686	881.3463	NaN	NaN	-0.3	0.8854	0.0239	0.0216	0.0235	0.0241	0.0215
0.0	0.0	0.0	-2881.2686	3596.3463	NaN	NaN	1.3	0.9039	0.0199	0.0179	0.0205	0.0208	0.0169
