# Supplementary material for: DeepFRET, a software for rapid and automated single-molecule FRET data classification using deep learning
Source: eLife. 2020 Nov 3;9:e60404. doi: 10.7554/eLife.60404 (PMC7609065; doi:10.7554/eLife.60404)
Supplement: Figure 4—source data 1. [file elife-60404-fig4-data1.zip › Figure 4-source data 1/Fig_S4a/Traces/traces_all_n294/Traces_Fig2d_4mMAc_mov2_combined_tif_pair79.txt]

Exported by DeepFRET
Date: 2020-08-26, 18:13
Video filename: None
FRET pair #79
Bleaches at 372
D-Dexc-bg	A-Dexc-bg	A-Aexc-bg	D-Dexc-rw	A-Dexc-rw	A-Aexc-rw	S	E	p_bleached	p_aggregated	p_noisy	p_scrambled	p_static	p_dynamic
0.0	0.0	0.0	40123.7934	12261.3499	NaN	NaN	0.2341	0.0271	0.891	0.0195	0.0216	0.0206	0.0202
0.0	0.0	0.0	42212.7934	9986.3499	NaN	NaN	0.1913	0.0219	0.9026	0.0185	0.0195	0.0195	0.0179
0.0	0.0	0.0	43100.7934	7565.3499	NaN	NaN	0.1493	0.0228	0.9048	0.0182	0.0182	0.0187	0.0173
0.0	0.0	0.0	44572.7934	7186.3499	NaN	NaN	0.1388	0.0217	0.9069	0.0181	0.0178	0.0185	0.0169
0.0	0.0	0.0	43761.7934	13412.3499	NaN	NaN	0.2346	0.021	0.9062	0.0183	0.0182	0.0188	0.0174
0.0	0.0	0.0	42715.7934	14118.3499	NaN	NaN	0.2484	0.0207	0.9054	0.0185	0.0185	0.0191	0.0179
0.0	0.0	0.0	42815.7934	9936.3499	NaN	NaN	0.1884	0.0205	0.9048	0.0187	0.0184	0.0193	0.0182
0.0	0.0	0.0	41151.7934	9797.3499	NaN	NaN	0.1923	0.0209	0.9023	0.0193	0.0189	0.0199	0.0187
0.0	0.0	0.0	42199.7934	8832.3499	NaN	NaN	0.1731	0.021	0.9018	0.0194	0.0189	0.02	0.0189
0.0	0.0	0.0	40551.7934	8258.3499	NaN	NaN	0.1692	0.0208	0.9025	0.0195	0.0185	0.0197	0.019
0.0	0.0	0.0	45640.7934	11261.3499	NaN	NaN	0.1979	0.0203	0.9035	0.0196	0.0181	0.0194	0.0192
0.0	0.0	0.0	37302.7934	9235.3499	NaN	NaN	0.1984	0.0198	0.9054	0.0193	0.0177	0.0188	0.019
0.0	0.0	0.0	44609.7934	7919.3499	NaN	NaN	0.1508	0.0195	0.9074	0.0189	0.0175	0.0182	0.0186
0.0	0.0	0.0	43941.7934	8620.3499	NaN	NaN	0.164	0.019	0.9097	0.0184	0.0173	0.0175	0.0181
0.0	0.0	0.0	39505.7934	7418.3499	NaN	NaN	0.1581	0.0187	0.9119	0.0179	0.0172	0.017	0.0174
0.0	0.0	0.0	41144.7934	10584.3499	NaN	NaN	0.2046	0.0185	0.9131	0.0176	0.0174	0.0167	0.0168
0.0	0.0	0.0	43848.7934	6351.3499	NaN	NaN	0.1265	0.0188	0.9125	0.0175	0.0178	0.0167	0.0167
0.0	0.0	0.0	40735.7934	7559.3499	NaN	NaN	0.1565	0.0184	0.9127	0.018	0.0176	0.0166	0.0167
0.0	0.0	0.0	43699.7934	7630.3499	NaN	NaN	0.1487	0.0184	0.9128	0.0181	0.0176	0.0165	0.0166
0.0	0.0	0.0	43741.7934	8749.3499	NaN	NaN	0.1667	0.019	0.9109	0.0184	0.0181	0.0169	0.0167
0.0	0.0	0.0	42711.7934	7473.3499	NaN	NaN	0.1489	0.0197	0.9094	0.0186	0.0183	0.0172	0.0167
0.0	0.0	0.0	45614.7934	8868.3499	NaN	NaN	0.1628	0.0202	0.9071	0.0189	0.0191	0.0178	0.0169
0.0	0.0	0.0	39484.7934	8042.3499	NaN	NaN	0.1692	0.0205	0.9057	0.0186	0.0197	0.0183	0.0171
0.0	0.0	0.0	33631.7934	8467.3499	NaN	NaN	0.2011	0.0207	0.9045	0.0185	0.0201	0.0187	0.0175
0.0	0.0	0.0	41189.7934	7984.3499	NaN	NaN	0.1624	0.0207	0.9033	0.0183	0.0208	0.019	0.0179
0.0	0.0	0.0	39044.7934	7529.3499	NaN	NaN	0.1617	0.0209	0.9023	0.0182	0.0211	0.0192	0.0183
0.0	0.0	0.0	39329.7934	7965.3499	NaN	NaN	0.1684	0.0207	0.8999	0.0184	0.0221	0.0198	0.0191
0.0	0.0	0.0	42338.7934	4131.3499	NaN	NaN	0.0889	0.0204	0.8979	0.0187	0.0226	0.0205	0.02
0.0	0.0	0.0	40919.7934	9875.3499	NaN	NaN	0.1944	0.0201	0.8946	0.0196	0.0229	0.0213	0.0215
0.0	0.0	0.0	44134.7934	10435.3499	NaN	NaN	0.1912	0.0203	0.8946	0.0194	0.0228	0.0213	0.0215
0.0	0.0	0.0	12760.7934	4977.3499	NaN	NaN	0.2806	0.0317	0.8773	0.0211	0.0238	0.0226	0.0236
0.0	0.0	0.0	6828.7934	3258.3499	NaN	NaN	0.323	0.1852	0.6947	0.037	0.0267	0.0236	0.0329
0.0	0.0	0.0	8331.7934	4822.3499	NaN	NaN	0.3666	0.3274	0.5472	0.0363	0.0316	0.0258	0.0318
0.0	0.0	0.0	9185.7934	2752.3499	NaN	NaN	0.2306	0.2982	0.5785	0.036	0.032	0.0243	0.0309
0.0	0.0	0.0	4645.7934	3106.3499	NaN	NaN	0.4007	0.1361	0.7541	0.034	0.0296	0.0202	0.0262
0.0	0.0	0.0	4396.7934	4677.3499	NaN	NaN	0.5155	0.0542	0.8532	0.0276	0.0234	0.0193	0.0223
0.0	0.0	0.0	5549.7934	522.3499	NaN	NaN	0.086	0.0395	0.876	0.0255	0.0207	0.0184	0.02
0.0	0.0	0.0	7207.7934	8507.3499	NaN	NaN	0.5413	0.0362	0.881	0.0255	0.0204	0.0178	0.0192
0.0	0.0	0.0	7972.7934	2015.3499	NaN	NaN	0.2018	0.0377	0.8804	0.0262	0.0202	0.0172	0.0184
0.0	0.0	0.0	8731.7934	2559.3499	NaN	NaN	0.2267	0.0322	0.887	0.0252	0.0203	0.0171	0.0183
0.0	0.0	0.0	6723.7934	5694.3499	NaN	NaN	0.4586	0.029	0.8916	0.0244	0.02	0.0172	0.0179
0.0	0.0	0.0	5128.7934	4511.3499	NaN	NaN	0.468	0.0276	0.8943	0.0239	0.0198	0.017	0.0174
0.0	0.0	0.0	6735.7934	2205.3499	NaN	NaN	0.2467	0.0273	0.8955	0.0237	0.0197	0.0168	0.017
0.0	0.0	0.0	4992.7934	3585.3499	NaN	NaN	0.418	0.026	0.8967	0.0231	0.0201	0.0171	0.017
0.0	0.0	0.0	9601.7934	1759.3499	NaN	NaN	0.1549	0.0245	0.8981	0.0223	0.0205	0.0174	0.0172
0.0	0.0	0.0	8638.7934	5410.3499	NaN	NaN	0.3851	0.0236	0.8983	0.0219	0.0209	0.0178	0.0175
0.0	0.0	0.0	4828.7934	4510.3499	NaN	NaN	0.483	0.024	0.8972	0.0219	0.021	0.0181	0.0177
0.0	0.0	0.0	6675.7934	4883.3499	NaN	NaN	0.4225	0.0261	0.8928	0.0226	0.0211	0.0192	0.0182
0.0	0.0	0.0	7880.7934	1876.3499	NaN	NaN	0.1923	0.0327	0.8789	0.0249	0.0215	0.0234	0.0187
0.0	0.0	0.0	3113.7934	4894.3499	NaN	NaN	0.6112	0.0433	0.8557	0.0289	0.0222	0.0311	0.0187
0.0	0.0	0.0	4808.7934	2313.3499	NaN	NaN	0.3248	0.0472	0.8455	0.0305	0.0224	0.0355	0.0189
0.0	0.0	0.0	6142.7934	4143.3499	NaN	NaN	0.4028	0.0453	0.8437	0.0311	0.0225	0.0377	0.0197
0.0	0.0	0.0	4115.7934	4677.3499	NaN	NaN	0.5319	0.045	0.8433	0.0308	0.0224	0.0385	0.02
0.0	0.0	0.0	4920.7934	3681.3499	NaN	NaN	0.428	0.0456	0.8407	0.0308	0.0227	0.0398	0.0204
0.0	0.0	0.0	5425.7934	3027.3499	NaN	NaN	0.3581	0.0455	0.8391	0.0309	0.023	0.0407	0.0209
0.0	0.0	0.0	6102.7934	83.3499	NaN	NaN	0.0135	0.0478	0.8339	0.0312	0.0237	0.0423	0.0211
0.0	0.0	0.0	7266.7934	3307.3499	NaN	NaN	0.3128	0.0502	0.8281	0.0318	0.0245	0.044	0.0213
0.0	0.0	0.0	4710.7934	397.3499	NaN	NaN	0.0778	0.0526	0.8238	0.0322	0.0249	0.0452	0.0213
0.0	0.0	0.0	6072.7934	3578.3499	NaN	NaN	0.3708	0.0533	0.8212	0.0325	0.0254	0.0463	0.0212
0.0	0.0	0.0	7935.7934	5545.3499	NaN	NaN	0.4113	0.0531	0.8224	0.0322	0.0255	0.0458	0.0211
0.0	0.0	0.0	3114.7934	3745.3499	NaN	NaN	0.546	0.053	0.8225	0.0322	0.0255	0.0457	0.021
0.0	0.0	0.0	6635.7934	3556.3499	NaN	NaN	0.3489	0.0515	0.8257	0.0319	0.0253	0.0446	0.021
0.0	0.0	0.0	4039.7934	3345.3499	NaN	NaN	0.453	0.0506	0.8298	0.0312	0.0248	0.0428	0.0207
0.0	0.0	0.0	3524.7934	1246.3499	NaN	NaN	0.2612	0.0488	0.8343	0.0308	0.0242	0.0412	0.0207
0.0	0.0	0.0	1949.7934	1924.3499	NaN	NaN	0.4967	0.0477	0.8374	0.0304	0.0236	0.0401	0.0208
0.0	0.0	0.0	5024.7934	3951.3499	NaN	NaN	0.4402	0.0456	0.8403	0.0303	0.0233	0.0395	0.0211
0.0	0.0	0.0	8934.7934	5391.3499	NaN	NaN	0.3763	0.0446	0.8418	0.0302	0.0232	0.0391	0.0212
0.0	0.0	0.0	5147.7934	1141.3499	NaN	NaN	0.1815	0.0437	0.8436	0.03	0.0229	0.0386	0.0212
0.0	0.0	0.0	2423.7934	6596.3499	NaN	NaN	0.7313	0.0426	0.8434	0.0303	0.0233	0.0389	0.0215
0.0	0.0	0.0	5366.7934	4203.3499	NaN	NaN	0.4392	0.0427	0.8449	0.0298	0.0233	0.0382	0.0212
0.0	0.0	0.0	5034.7934	772.3499	NaN	NaN	0.133	0.0431	0.8459	0.0295	0.0231	0.0376	0.0208
0.0	0.0	0.0	5172.7934	2065.3499	NaN	NaN	0.2853	0.0436	0.8458	0.0294	0.0231	0.0373	0.0207
0.0	0.0	0.0	3411.7934	1428.3499	NaN	NaN	0.2951	0.044	0.8456	0.0296	0.0231	0.0372	0.0205
0.0	0.0	0.0	6652.7934	2865.3499	NaN	NaN	0.301	0.0435	0.8461	0.0299	0.0232	0.037	0.0203
0.0	0.0	0.0	7321.7934	1586.3499	NaN	NaN	0.1781	0.0428	0.847	0.0301	0.0232	0.0368	0.0201
0.0	0.0	0.0	8844.7934	4527.3499	NaN	NaN	0.3386	0.0424	0.8449	0.0308	0.0238	0.0375	0.0206
0.0	0.0	0.0	4836.7934	4910.3499	NaN	NaN	0.5038	0.0428	0.8435	0.031	0.0242	0.0379	0.0206
0.0	0.0	0.0	3939.7934	129.3499	NaN	NaN	0.0318	0.0432	0.8465	0.0304	0.0235	0.0367	0.0197
0.0	0.0	0.0	7322.7934	1589.3499	NaN	NaN	0.1783	0.0436	0.8458	0.0307	0.0235	0.0369	0.0196
0.0	0.0	0.0	6590.7934	2950.3499	NaN	NaN	0.3092	0.0432	0.8463	0.0308	0.0234	0.0367	0.0195
0.0	0.0	0.0	5819.7934	4115.3499	NaN	NaN	0.4142	0.0424	0.8474	0.0309	0.0232	0.0366	0.0196
0.0	0.0	0.0	10567.7934	1241.3499	NaN	NaN	0.1051	0.0415	0.8483	0.0311	0.023	0.0363	0.0197
0.0	0.0	0.0	6926.7934	1354.3499	NaN	NaN	0.1635	0.0409	0.8489	0.0313	0.0229	0.0363	0.0198
0.0	0.0	0.0	3829.7934	3173.3499	NaN	NaN	0.4531	0.0403	0.8497	0.0313	0.0227	0.0361	0.0198
0.0	0.0	0.0	4949.7934	1877.3499	NaN	NaN	0.275	0.0403	0.8506	0.0314	0.0223	0.0357	0.0196
0.0	0.0	0.0	3949.7934	-672.6501	NaN	NaN	-0.2053	0.0403	0.8533	0.0311	0.0214	0.0347	0.0191
0.0	0.0	0.0	6079.7934	1131.3499	NaN	NaN	0.1569	0.0403	0.8535	0.0312	0.0211	0.0347	0.0191
0.0	0.0	0.0	6137.7934	1446.3499	NaN	NaN	0.1907	0.0404	0.8521	0.0314	0.0212	0.0354	0.0196
0.0	0.0	0.0	6041.7934	3194.3499	NaN	NaN	0.3459	0.0403	0.8508	0.0314	0.0212	0.0361	0.0202
0.0	0.0	0.0	8103.7934	2792.3499	NaN	NaN	0.2563	0.0404	0.8507	0.0311	0.0209	0.0363	0.0206
0.0	0.0	0.0	7851.7934	1568.3499	NaN	NaN	0.1665	0.0403	0.8502	0.031	0.0207	0.0366	0.0211
0.0	0.0	0.0	9418.7934	3649.3499	NaN	NaN	0.2793	0.04	0.8502	0.0306	0.0207	0.0368	0.0216
0.0	0.0	0.0	8934.7934	4344.3499	NaN	NaN	0.3272	0.0402	0.8503	0.0303	0.0207	0.0369	0.0217
0.0	0.0	0.0	10756.7934	2581.3499	NaN	NaN	0.1935	0.0403	0.8512	0.0298	0.0207	0.0366	0.0215
0.0	0.0	0.0	7236.7934	4423.3499	NaN	NaN	0.3794	0.0409	0.8518	0.0294	0.0206	0.0362	0.0211
0.0	0.0	0.0	3571.7934	5901.3499	NaN	NaN	0.623	0.0422	0.8521	0.029	0.0205	0.0357	0.0205
0.0	0.0	0.0	10333.7934	4183.3499	NaN	NaN	0.2882	0.0435	0.8507	0.0289	0.0208	0.0356	0.0205
0.0	0.0	0.0	7183.7934	7057.3499	NaN	NaN	0.4956	0.0462	0.8477	0.0289	0.021	0.0356	0.0206
0.0	0.0	0.0	6969.7934	2742.3499	NaN	NaN	0.2824	0.0511	0.8431	0.0289	0.0209	0.0357	0.0203
0.0	0.0	0.0	8010.7934	1772.3499	NaN	NaN	0.1812	0.0539	0.8402	0.0291	0.0209	0.0357	0.0202
0.0	0.0	0.0	9936.7934	3352.3499	NaN	NaN	0.2523	0.0533	0.8402	0.0291	0.0213	0.0358	0.0203
0.0	0.0	0.0	9323.7934	5824.3499	NaN	NaN	0.3845	0.0548	0.8392	0.0291	0.0213	0.0356	0.02
0.0	0.0	0.0	8521.7934	4493.3499	NaN	NaN	0.3452	0.0577	0.8375	0.0291	0.021	0.0351	0.0196
0.0	0.0	0.0	8703.7934	2886.3499	NaN	NaN	0.249	0.0602	0.8356	0.0292	0.0209	0.0348	0.0193
0.0	0.0	0.0	8843.7934	4447.3499	NaN	NaN	0.3346	0.0599	0.8361	0.0293	0.0209	0.0346	0.0192
0.0	0.0	0.0	7519.7934	5387.3499	NaN	NaN	0.4174	0.0593	0.8361	0.0295	0.0211	0.0347	0.0192
0.0	0.0	0.0	8219.7934	589.3499	NaN	NaN	0.0669	0.0619	0.8353	0.0296	0.0208	0.0339	0.0186
0.0	0.0	0.0	7014.7934	3828.3499	NaN	NaN	0.3531	0.0606	0.8359	0.0299	0.0212	0.0339	0.0187
0.0	0.0	0.0	6570.7934	2078.3499	NaN	NaN	0.2403	0.0598	0.8369	0.0301	0.0216	0.0333	0.0183
0.0	0.0	0.0	7370.7934	5708.3499	NaN	NaN	0.4364	0.0584	0.8359	0.031	0.0229	0.0335	0.0184
0.0	0.0	0.0	9046.7934	5175.3499	NaN	NaN	0.3639	0.0604	0.8317	0.0321	0.0243	0.0333	0.0182
0.0	0.0	0.0	9638.7934	1739.3499	NaN	NaN	0.1529	0.064	0.8247	0.0337	0.0263	0.0334	0.018
0.0	0.0	0.0	9222.7934	1173.3499	NaN	NaN	0.1129	0.0665	0.8181	0.0356	0.0286	0.0335	0.0177
0.0	0.0	0.0	6996.7934	4993.3499	NaN	NaN	0.4165	0.0671	0.8122	0.0377	0.0313	0.034	0.0177
0.0	0.0	0.0	12286.7934	1143.3499	NaN	NaN	0.0851	0.0691	0.8082	0.0388	0.0331	0.0335	0.0173
0.0	0.0	0.0	8553.7934	5212.3499	NaN	NaN	0.3786	0.0699	0.803	0.0404	0.0354	0.034	0.0172
0.0	0.0	0.0	8630.7934	2217.3499	NaN	NaN	0.2044	0.0687	0.8011	0.0412	0.0375	0.0342	0.0173
0.0	0.0	0.0	5557.7934	3892.3499	NaN	NaN	0.4119	0.0681	0.7994	0.042	0.0388	0.0345	0.0171
0.0	0.0	0.0	8628.7934	2374.3499	NaN	NaN	0.2158	0.0669	0.7996	0.0422	0.0399	0.0343	0.0172
0.0	0.0	0.0	6543.7934	1476.3499	NaN	NaN	0.1841	0.0679	0.7967	0.0429	0.0408	0.0347	0.017
0.0	0.0	0.0	9024.7934	2767.3499	NaN	NaN	0.2347	0.0657	0.7965	0.0432	0.0424	0.0349	0.0173
0.0	0.0	0.0	5994.7934	3139.3499	NaN	NaN	0.3437	0.0655	0.796	0.0433	0.0433	0.0348	0.0171
0.0	0.0	0.0	5085.7934	2009.3499	NaN	NaN	0.2832	0.0662	0.7967	0.0428	0.0435	0.0339	0.0169
0.0	0.0	0.0	3579.7934	3041.3499	NaN	NaN	0.4593	0.0693	0.7925	0.0429	0.0447	0.0339	0.0166
0.0	0.0	0.0	2997.7934	4983.3499	NaN	NaN	0.6244	0.0705	0.7887	0.0429	0.0468	0.0342	0.0168
0.0	0.0	0.0	5917.7934	5027.3499	NaN	NaN	0.4593	0.0724	0.7846	0.0426	0.049	0.0343	0.017
0.0	0.0	0.0	3598.7934	2484.3499	NaN	NaN	0.4084	0.0769	0.7789	0.0423	0.051	0.034	0.0168
0.0	0.0	0.0	6496.7934	2541.3499	NaN	NaN	0.2812	0.0783	0.7737	0.0424	0.0543	0.0342	0.0172
0.0	0.0	0.0	3379.7934	4453.3499	NaN	NaN	0.5685	0.0812	0.7678	0.0423	0.0575	0.034	0.0171
0.0	0.0	0.0	6770.7934	4456.3499	NaN	NaN	0.3969	0.082	0.7641	0.0419	0.0608	0.0337	0.0175
0.0	0.0	0.0	4578.7934	2459.3499	NaN	NaN	0.3494	0.0911	0.7528	0.0417	0.0645	0.0325	0.0173
0.0	0.0	0.0	6239.7934	2515.3499	NaN	NaN	0.2873	0.0942	0.7455	0.0417	0.0685	0.0323	0.0179
0.0	0.0	0.0	3316.7934	1852.3499	NaN	NaN	0.3583	0.1025	0.7338	0.0419	0.0718	0.0321	0.0179
0.0	0.0	0.0	3943.7934	4855.3499	NaN	NaN	0.5518	0.1012	0.7317	0.0419	0.0742	0.0325	0.0185
0.0	0.0	0.0	6623.7934	1938.3499	NaN	NaN	0.2264	0.1062	0.7281	0.0416	0.0732	0.0323	0.0185
0.0	0.0	0.0	5476.7934	1695.3499	NaN	NaN	0.2364	0.114	0.72	0.0418	0.0729	0.0328	0.0186
0.0	0.0	0.0	4081.7934	1107.3499	NaN	NaN	0.2134	0.1127	0.7208	0.0417	0.0724	0.0334	0.0189
0.0	0.0	0.0	2095.7934	2456.3499	NaN	NaN	0.5396	0.11	0.7248	0.0412	0.0712	0.0338	0.0191
0.0	0.0	0.0	4671.7934	1906.3499	NaN	NaN	0.2898	0.1093	0.7269	0.0406	0.0705	0.0335	0.0191
0.0	0.0	0.0	6338.7934	3957.3499	NaN	NaN	0.3844	0.1077	0.7263	0.0407	0.0716	0.0339	0.0198
0.0	0.0	0.0	1898.7934	1970.3499	NaN	NaN	0.5092	0.1205	0.7145	0.0404	0.0715	0.0331	0.0201
0.0	0.0	0.0	4176.7934	3193.3499	NaN	NaN	0.4333	0.1274	0.7058	0.0405	0.0725	0.033	0.0208
0.0	0.0	0.0	5328.7934	2958.3499	NaN	NaN	0.357	0.1353	0.6968	0.0405	0.0733	0.0327	0.0214
0.0	0.0	0.0	5373.7934	1803.3499	NaN	NaN	0.2513	0.1466	0.6839	0.0404	0.0745	0.0326	0.022
0.0	0.0	0.0	5808.7934	3732.3499	NaN	NaN	0.3912	0.1579	0.6719	0.0402	0.0751	0.0321	0.0227
0.0	0.0	0.0	6079.7934	3029.3499	NaN	NaN	0.3326	0.1631	0.6649	0.0401	0.0765	0.0318	0.0237
0.0	0.0	0.0	4639.7934	-253.6501	NaN	NaN	-0.0578	0.1866	0.6405	0.0397	0.0775	0.0313	0.0245
0.0	0.0	0.0	3582.7934	3654.3499	NaN	NaN	0.5049	0.1988	0.6267	0.0396	0.0786	0.0313	0.0251
0.0	0.0	0.0	5524.7934	-54.6501	NaN	NaN	-0.01	0.206	0.619	0.0394	0.0794	0.0311	0.0251
0.0	0.0	0.0	7079.7934	-113.6501	NaN	NaN	-0.0163	0.1899	0.6344	0.0398	0.0794	0.0312	0.0253
0.0	0.0	0.0	4687.7934	1312.3499	NaN	NaN	0.2187	0.1867	0.638	0.04	0.0786	0.0311	0.0256
0.0	0.0	0.0	5273.7934	1053.3499	NaN	NaN	0.1665	0.183	0.6431	0.0404	0.0764	0.0308	0.0263
0.0	0.0	0.0	4345.7934	742.3499	NaN	NaN	0.1459	0.1926	0.6341	0.0417	0.0734	0.0311	0.0271
0.0	0.0	0.0	2417.7934	1326.3499	NaN	NaN	0.3542	0.1988	0.6264	0.0437	0.0716	0.0317	0.0279
0.0	0.0	0.0	3339.7934	3956.3499	NaN	NaN	0.5423	0.1891	0.637	0.0447	0.0688	0.0319	0.0284
0.0	0.0	0.0	2402.7934	1372.3499	NaN	NaN	0.3635	0.1889	0.6394	0.0455	0.0654	0.0322	0.0285
0.0	0.0	0.0	5089.7934	655.3499	NaN	NaN	0.1141	0.1829	0.6478	0.0457	0.0631	0.0323	0.0282
0.0	0.0	0.0	5854.7934	3799.3499	NaN	NaN	0.3935	0.1735	0.6588	0.0454	0.0621	0.0322	0.028
0.0	0.0	0.0	4358.7934	1684.3499	NaN	NaN	0.2787	0.1739	0.6592	0.0453	0.0617	0.0323	0.0275
0.0	0.0	0.0	5615.7934	3364.3499	NaN	NaN	0.3746	0.1769	0.6568	0.0452	0.061	0.0328	0.0273
0.0	0.0	0.0	5233.7934	2123.3499	NaN	NaN	0.2886	0.1862	0.6469	0.0454	0.0607	0.0338	0.027
0.0	0.0	0.0	7025.7934	1747.3499	NaN	NaN	0.1992	0.1835	0.6487	0.0451	0.061	0.0345	0.0272
0.0	0.0	0.0	4578.7934	2271.3499	NaN	NaN	0.3316	0.1891	0.6431	0.0451	0.0607	0.0354	0.0267
0.0	0.0	0.0	6261.7934	1822.3499	NaN	NaN	0.2254	0.1804	0.6528	0.0448	0.06	0.0353	0.0266
0.0	0.0	0.0	7683.7934	964.3499	NaN	NaN	0.1115	0.1802	0.6546	0.0449	0.0585	0.0357	0.0261
0.0	0.0	0.0	3719.7934	233.3499	NaN	NaN	0.059	0.1757	0.6603	0.045	0.0577	0.0356	0.0257
0.0	0.0	0.0	5403.7934	4088.3499	NaN	NaN	0.4307	0.1593	0.6781	0.0447	0.0578	0.0346	0.0256
0.0	0.0	0.0	3798.7934	2425.3499	NaN	NaN	0.3897	0.1508	0.6897	0.0446	0.056	0.034	0.0249
0.0	0.0	0.0	4908.7934	1045.3499	NaN	NaN	0.1756	0.1446	0.6976	0.0446	0.0547	0.0339	0.0246
0.0	0.0	0.0	2922.7934	2172.3499	NaN	NaN	0.4264	0.1454	0.6984	0.0452	0.0531	0.034	0.0239
0.0	0.0	0.0	4299.7934	1246.3499	NaN	NaN	0.2247	0.1346	0.7114	0.0448	0.052	0.0334	0.0238
0.0	0.0	0.0	3617.7934	3744.3499	NaN	NaN	0.5086	0.1293	0.7188	0.0446	0.0505	0.0333	0.0235
0.0	0.0	0.0	5389.7934	1013.3499	NaN	NaN	0.1583	0.1263	0.723	0.0443	0.0493	0.0336	0.0235
0.0	0.0	0.0	2481.7934	2639.3499	NaN	NaN	0.5154	0.1283	0.7212	0.0445	0.0481	0.0344	0.0235
0.0	0.0	0.0	4970.7934	803.3499	NaN	NaN	0.1391	0.1269	0.7233	0.0439	0.0473	0.035	0.0237
0.0	0.0	0.0	1178.7934	1725.3499	NaN	NaN	0.5941	0.1294	0.7201	0.0436	0.0472	0.0359	0.0238
0.0	0.0	0.0	4162.7934	3265.3499	NaN	NaN	0.4396	0.1273	0.7222	0.0427	0.0472	0.0363	0.0242
0.0	0.0	0.0	5555.7934	513.3499	NaN	NaN	0.0846	0.1308	0.7177	0.0427	0.0477	0.0367	0.0244
0.0	0.0	0.0	5635.7934	1534.3499	NaN	NaN	0.214	0.128	0.7187	0.0424	0.0492	0.0367	0.025
0.0	0.0	0.0	4480.7934	1750.3499	NaN	NaN	0.2809	0.1305	0.7143	0.0423	0.0507	0.0369	0.0253
0.0	0.0	0.0	3685.7934	1846.3499	NaN	NaN	0.3337	0.1312	0.7135	0.0421	0.0511	0.0368	0.0253
0.0	0.0	0.0	4286.7934	462.3499	NaN	NaN	0.0974	0.1326	0.7124	0.042	0.0514	0.0367	0.025
0.0	0.0	0.0	3303.7934	495.3499	NaN	NaN	0.1304	0.1303	0.7166	0.0415	0.0511	0.036	0.0246
0.0	0.0	0.0	2986.7934	3567.3499	NaN	NaN	0.5443	0.1251	0.7237	0.0407	0.0515	0.0349	0.0241
0.0	0.0	0.0	3772.7934	2920.3499	NaN	NaN	0.4363	0.1217	0.7285	0.0399	0.0523	0.034	0.0235
0.0	0.0	0.0	5365.7934	3655.3499	NaN	NaN	0.4052	0.1176	0.7337	0.0396	0.0524	0.0335	0.0232
0.0	0.0	0.0	3310.7934	2129.3499	NaN	NaN	0.3914	0.1217	0.7301	0.0401	0.0517	0.034	0.0224
0.0	0.0	0.0	2051.7934	-232.6501	NaN	NaN	-0.1279	0.1217	0.7306	0.0404	0.0513	0.0339	0.022
0.0	0.0	0.0	935.7934	2703.3499	NaN	NaN	0.7429	0.1143	0.7402	0.0399	0.0514	0.0326	0.0216
0.0	0.0	0.0	3849.7934	2629.3499	NaN	NaN	0.4058	0.112	0.7429	0.0401	0.0514	0.0323	0.0213
0.0	0.0	0.0	4302.7934	2347.3499	NaN	NaN	0.353	0.1191	0.7331	0.0417	0.0509	0.0342	0.0211
0.0	0.0	0.0	729.7934	-441.6501	NaN	NaN	-0.3	0.1318	0.7165	0.0444	0.0497	0.037	0.0206
0.0	0.0	0.0	2329.7934	-385.6501	NaN	NaN	-0.1984	0.1355	0.7118	0.046	0.0492	0.0373	0.0203
0.0	0.0	0.0	3468.7934	4925.3499	NaN	NaN	0.5868	0.1238	0.7261	0.0457	0.0493	0.0351	0.02
0.0	0.0	0.0	3062.7934	3043.3499	NaN	NaN	0.4984	0.1234	0.7263	0.0468	0.0483	0.0352	0.02
0.0	0.0	0.0	4291.7934	1404.3499	NaN	NaN	0.2465	0.1249	0.7239	0.0479	0.048	0.0354	0.02
0.0	0.0	0.0	3399.7934	5441.3499	NaN	NaN	0.6155	0.1232	0.7235	0.0482	0.0495	0.0353	0.0202
0.0	0.0	0.0	3173.7934	3693.3499	NaN	NaN	0.5378	0.13	0.7142	0.0493	0.0497	0.0366	0.0202
0.0	0.0	0.0	2408.7934	5709.3499	NaN	NaN	0.7033	0.1355	0.7071	0.0505	0.0489	0.0378	0.0201
0.0	0.0	0.0	4111.7934	-124.6501	NaN	NaN	-0.0313	0.1457	0.6953	0.0515	0.0482	0.0393	0.02
0.0	0.0	0.0	5434.7934	3744.3499	NaN	NaN	0.4079	0.1411	0.7014	0.0521	0.0476	0.0378	0.0199
0.0	0.0	0.0	5800.7934	4427.3499	NaN	NaN	0.4329	0.1343	0.7101	0.0523	0.0469	0.0367	0.0197
0.0	0.0	0.0	3525.7934	2496.3499	NaN	NaN	0.4145	0.1353	0.7091	0.053	0.0462	0.0368	0.0196
0.0	0.0	0.0	3336.7934	2959.3499	NaN	NaN	0.47	0.1338	0.7116	0.0531	0.0454	0.0366	0.0195
0.0	0.0	0.0	2005.7934	1107.3499	NaN	NaN	0.3557	0.1332	0.7132	0.0533	0.0446	0.0365	0.0193
0.0	0.0	0.0	4106.7934	1294.3499	NaN	NaN	0.2396	0.1258	0.7237	0.0525	0.0431	0.0357	0.0193
0.0	0.0	0.0	3817.7934	3874.3499	NaN	NaN	0.5037	0.1204	0.7299	0.0522	0.0427	0.0354	0.0194
0.0	0.0	0.0	3912.7934	694.3499	NaN	NaN	0.1507	0.121	0.7307	0.0511	0.0422	0.0354	0.0196
0.0	0.0	0.0	6369.7934	3253.3499	NaN	NaN	0.3381	0.1182	0.7342	0.0504	0.0417	0.0355	0.0201
0.0	0.0	0.0	2892.7934	1701.3499	NaN	NaN	0.3703	0.1231	0.7299	0.0502	0.041	0.0358	0.02
0.0	0.0	0.0	7232.7934	1265.3499	NaN	NaN	0.1489	0.1179	0.7369	0.0495	0.0401	0.0353	0.0202
0.0	0.0	0.0	3014.7934	4196.3499	NaN	NaN	0.5819	0.1135	0.7418	0.0492	0.0403	0.035	0.0202
0.0	0.0	0.0	5078.7934	3160.3499	NaN	NaN	0.3836	0.1111	0.7444	0.0485	0.0408	0.0346	0.0206
0.0	0.0	0.0	3665.7934	4597.3499	NaN	NaN	0.5564	0.1138	0.7411	0.0485	0.0414	0.0346	0.0206
0.0	0.0	0.0	4952.7934	1587.3499	NaN	NaN	0.2427	0.119	0.7357	0.0481	0.0419	0.0346	0.0207
0.0	0.0	0.0	5758.7934	2162.3499	NaN	NaN	0.273	0.127	0.7248	0.049	0.0429	0.0352	0.0211
0.0	0.0	0.0	4668.7934	2809.3499	NaN	NaN	0.3757	0.1335	0.7165	0.0489	0.044	0.0358	0.0213
0.0	0.0	0.0	3865.7934	668.3499	NaN	NaN	0.1474	0.1405	0.7079	0.0495	0.0445	0.0361	0.0214
0.0	0.0	0.0	9934.7934	2682.3499	NaN	NaN	0.2126	0.1335	0.7166	0.0494	0.044	0.0351	0.0214
0.0	0.0	0.0	5788.7934	366.3499	NaN	NaN	0.0595	0.1325	0.7193	0.0492	0.0434	0.0341	0.0214
0.0	0.0	0.0	2839.7934	2924.3499	NaN	NaN	0.5073	0.1287	0.7248	0.0491	0.0433	0.0327	0.0214
0.0	0.0	0.0	3245.7934	1982.3499	NaN	NaN	0.3792	0.1337	0.7201	0.0497	0.0435	0.0321	0.021
0.0	0.0	0.0	3373.7934	678.3499	NaN	NaN	0.1674	0.1405	0.713	0.051	0.0431	0.0317	0.0206
0.0	0.0	0.0	4247.7934	2382.3499	NaN	NaN	0.3593	0.1432	0.7108	0.0514	0.0426	0.0316	0.0204
0.0	0.0	0.0	1704.7934	3041.3499	NaN	NaN	0.6408	0.1431	0.7121	0.0507	0.0423	0.0314	0.0204
0.0	0.0	0.0	4309.7934	3352.3499	NaN	NaN	0.4375	0.1427	0.7148	0.0497	0.0415	0.0311	0.0202
0.0	0.0	0.0	5899.7934	1564.3499	NaN	NaN	0.2096	0.1422	0.7178	0.0491	0.0403	0.0308	0.0198
0.0	0.0	0.0	3931.7934	550.3499	NaN	NaN	0.1228	0.1378	0.7265	0.0471	0.0392	0.0299	0.0195
0.0	0.0	0.0	2255.7934	-20.6501	NaN	NaN	-0.0092	0.1335	0.7347	0.0452	0.0384	0.0293	0.0189
0.0	0.0	0.0	5505.7934	1206.3499	NaN	NaN	0.1797	0.1267	0.744	0.0441	0.0378	0.0289	0.0185
0.0	0.0	0.0	8614.7934	370.3499	NaN	NaN	0.0412	0.1228	0.7498	0.0432	0.0375	0.0285	0.0182
0.0	0.0	0.0	6030.7934	3107.3499	NaN	NaN	0.34	0.1195	0.755	0.0421	0.0373	0.0281	0.018
0.0	0.0	0.0	4117.7934	5172.3499	NaN	NaN	0.5568	0.1163	0.7593	0.0411	0.0375	0.0278	0.018
0.0	0.0	0.0	8131.7934	-717.6501	NaN	NaN	-0.0968	0.1171	0.7586	0.0403	0.0377	0.0282	0.0181
0.0	0.0	0.0	5596.7934	2343.3499	NaN	NaN	0.2951	0.1175	0.7579	0.0403	0.0379	0.0282	0.0182
0.0	0.0	0.0	8174.7934	1317.3499	NaN	NaN	0.1388	0.1136	0.763	0.0395	0.0379	0.0278	0.0181
0.0	0.0	0.0	6946.7934	1732.3499	NaN	NaN	0.1996	0.1138	0.7625	0.0395	0.038	0.0279	0.0182
0.0	0.0	0.0	3008.7934	5021.3499	NaN	NaN	0.6253	0.1112	0.7657	0.039	0.0381	0.0277	0.0183
0.0	0.0	0.0	3250.7934	1276.3499	NaN	NaN	0.2819	0.1126	0.7637	0.0393	0.0381	0.0279	0.0184
0.0	0.0	0.0	6061.7934	2637.3499	NaN	NaN	0.3032	0.1099	0.7669	0.0391	0.0381	0.0276	0.0184
0.0	0.0	0.0	5030.7934	3684.3499	NaN	NaN	0.4228	0.1076	0.7695	0.0388	0.0378	0.0279	0.0184
0.0	0.0	0.0	3044.7934	-485.6501	NaN	NaN	-0.1898	0.1132	0.7636	0.0389	0.037	0.0288	0.0185
0.0	0.0	0.0	4997.7934	166.3499	NaN	NaN	0.0322	0.1163	0.7594	0.0396	0.0367	0.0292	0.0187
0.0	0.0	0.0	3364.7934	5629.3499	NaN	NaN	0.6259	0.1129	0.7629	0.0394	0.0366	0.0293	0.0188
0.0	0.0	0.0	3004.7934	183.3499	NaN	NaN	0.0575	0.1181	0.7573	0.0394	0.0362	0.0302	0.0188
0.0	0.0	0.0	4019.7934	2653.3499	NaN	NaN	0.3976	0.118	0.7563	0.04	0.0361	0.0306	0.019
0.0	0.0	0.0	4537.7934	2006.3499	NaN	NaN	0.3066	0.1142	0.7596	0.0399	0.0366	0.0308	0.019
0.0	0.0	0.0	2457.7934	2100.3499	NaN	NaN	0.4608	0.1166	0.7548	0.0406	0.0369	0.0319	0.0192
0.0	0.0	0.0	6088.7934	3699.3499	NaN	NaN	0.3779	0.1138	0.7568	0.0405	0.037	0.0326	0.0193
0.0	0.0	0.0	2667.7934	2928.3499	NaN	NaN	0.5233	0.1196	0.7491	0.0407	0.0372	0.0338	0.0196
0.0	0.0	0.0	3528.7934	264.3499	NaN	NaN	0.0697	0.1218	0.7461	0.0409	0.0372	0.0343	0.0197
0.0	0.0	0.0	4602.7934	4426.3499	NaN	NaN	0.4902	0.1191	0.7476	0.0413	0.0373	0.0349	0.0197
0.0	0.0	0.0	2857.7934	561.3499	NaN	NaN	0.1642	0.1253	0.7407	0.0412	0.0372	0.0357	0.02
0.0	0.0	0.0	5674.7934	338.3499	NaN	NaN	0.0563	0.1306	0.7337	0.0415	0.0372	0.0365	0.0205
0.0	0.0	0.0	88.7934	930.3499	NaN	NaN	0.9129	0.1376	0.7257	0.0415	0.0375	0.0369	0.0209
0.0	0.0	0.0	5512.7934	-101.6501	NaN	NaN	-0.0188	0.1341	0.7297	0.0412	0.0374	0.0367	0.0209
0.0	0.0	0.0	2643.7934	3277.3499	NaN	NaN	0.5535	0.1298	0.7339	0.0415	0.0373	0.0367	0.0208
0.0	0.0	0.0	5011.7934	-1558.6501	NaN	NaN	-0.3	0.1233	0.7422	0.0408	0.0373	0.036	0.0205
0.0	0.0	0.0	4959.7934	2873.3499	NaN	NaN	0.3668	0.1162	0.7496	0.0406	0.0377	0.0353	0.0206
0.0	0.0	0.0	5757.7934	2198.3499	NaN	NaN	0.2763	0.112	0.7553	0.0389	0.0383	0.0347	0.0208
0.0	0.0	0.0	3462.7934	-265.6501	NaN	NaN	-0.0831	0.1156	0.7531	0.0379	0.038	0.0345	0.0209
0.0	0.0	0.0	3290.7934	2197.3499	NaN	NaN	0.4004	0.1151	0.7539	0.0368	0.0387	0.0341	0.0213
0.0	0.0	0.0	3337.7934	1877.3499	NaN	NaN	0.36	0.1146	0.7555	0.0354	0.0394	0.0336	0.0214
0.0	0.0	0.0	2358.7934	2518.3499	NaN	NaN	0.5164	0.1146	0.7556	0.0348	0.0398	0.0335	0.0217
0.0	0.0	0.0	5279.7934	3707.3499	NaN	NaN	0.4125	0.1122	0.7578	0.0343	0.0406	0.0331	0.022
0.0	0.0	0.0	4103.7934	1899.3499	NaN	NaN	0.3164	0.1151	0.7539	0.0339	0.0412	0.0335	0.0224
0.0	0.0	0.0	2836.7934	3959.3499	NaN	NaN	0.5826	0.1178	0.7494	0.0337	0.042	0.0342	0.0229
0.0	0.0	0.0	2830.7934	927.3499	NaN	NaN	0.2468	0.1267	0.7373	0.0339	0.043	0.0358	0.0233
0.0	0.0	0.0	3130.7934	1577.3499	NaN	NaN	0.335	0.1294	0.7321	0.034	0.044	0.0366	0.0238
0.0	0.0	0.0	2825.7934	2684.3499	NaN	NaN	0.4872	0.1326	0.7266	0.0343	0.0452	0.0373	0.0241
0.0	0.0	0.0	6259.7934	1519.3499	NaN	NaN	0.1953	0.1346	0.7223	0.0346	0.046	0.0381	0.0245
0.0	0.0	0.0	1875.7934	4950.3499	NaN	NaN	0.7252	0.1415	0.7116	0.0351	0.0471	0.0399	0.0249
0.0	0.0	0.0	5499.7934	951.3499	NaN	NaN	0.1475	0.1539	0.6931	0.0355	0.0487	0.0435	0.0254
0.0	0.0	0.0	4125.7934	2980.3499	NaN	NaN	0.4194	0.1725	0.6666	0.036	0.0508	0.0481	0.026
0.0	0.0	0.0	-15.2066	1584.3499	NaN	NaN	1.0097	0.183	0.6491	0.0365	0.0529	0.0516	0.0269
0.0	0.0	0.0	4455.7934	-883.6501	NaN	NaN	-0.2474	0.1959	0.6285	0.0372	0.0552	0.0552	0.028
0.0	0.0	0.0	3189.7934	645.3499	NaN	NaN	0.1683	0.2055	0.6126	0.0379	0.058	0.0568	0.0292
0.0	0.0	0.0	3988.7934	1143.3499	NaN	NaN	0.2228	0.2023	0.612	0.0389	0.0604	0.0563	0.0301
0.0	0.0	0.0	4673.7934	484.3499	NaN	NaN	0.0939	0.2115	0.598	0.0398	0.0624	0.0579	0.0304
0.0	0.0	0.0	3266.7934	1455.3499	NaN	NaN	0.3082	0.2142	0.5911	0.0411	0.0648	0.0581	0.0306
0.0	0.0	0.0	1925.7934	2275.3499	NaN	NaN	0.5416	0.2155	0.5841	0.0425	0.0675	0.0595	0.0309
0.0	0.0	0.0	3663.7934	-2241.6501	NaN	NaN	-0.3	0.2335	0.5636	0.0439	0.0682	0.0601	0.0307
0.0	0.0	0.0	5046.7934	2225.3499	NaN	NaN	0.306	0.2167	0.5689	0.0473	0.0746	0.0609	0.0316
0.0	0.0	0.0	3608.7934	544.3499	NaN	NaN	0.1311	0.2203	0.5547	0.0499	0.0803	0.0629	0.0319
0.0	0.0	0.0	2002.7934	1525.3499	NaN	NaN	0.4323	0.2321	0.5318	0.0523	0.0863	0.0651	0.0325
0.0	0.0	0.0	3669.7934	2106.3499	NaN	NaN	0.3647	0.2388	0.5135	0.0546	0.0929	0.067	0.0331
0.0	0.0	0.0	3111.7934	3269.3499	NaN	NaN	0.5123	0.2407	0.5014	0.0559	0.0989	0.0689	0.0342
0.0	0.0	0.0	1301.7934	1782.3499	NaN	NaN	0.5779	0.253	0.4851	0.0574	0.1017	0.0688	0.0341
0.0	0.0	0.0	3131.7934	4355.3499	NaN	NaN	0.5817	0.2397	0.4833	0.0589	0.1113	0.0711	0.0357
0.0	0.0	0.0	2944.7934	1597.3499	NaN	NaN	0.3517	0.2476	0.4752	0.0597	0.1111	0.0712	0.0353
0.0	0.0	0.0	4537.7934	3137.3499	NaN	NaN	0.4088	0.2469	0.4714	0.0607	0.1135	0.0719	0.0357
0.0	0.0	0.0	2874.7934	1523.3499	NaN	NaN	0.3464	0.2609	0.4614	0.0603	0.111	0.0711	0.0353
0.0	0.0	0.0	1755.7934	391.3499	NaN	NaN	0.1823	0.2681	0.4557	0.0604	0.1103	0.0702	0.0353
0.0	0.0	0.0	3116.7934	1362.3499	NaN	NaN	0.3042	0.2722	0.452	0.0603	0.1115	0.0688	0.0351
0.0	0.0	0.0	1663.7934	1846.3499	NaN	NaN	0.526	0.257	0.4526	0.0624	0.1213	0.0708	0.0358
0.0	0.0	0.0	3818.7934	3225.3499	NaN	NaN	0.4579	0.2308	0.4621	0.064	0.1326	0.0736	0.0369
0.0	0.0	0.0	1793.7934	2119.3499	NaN	NaN	0.5416	0.2241	0.4668	0.0644	0.1343	0.0739	0.0365
0.0	0.0	0.0	3887.7934	-36.6501	NaN	NaN	-0.0095	0.2232	0.4704	0.0635	0.1337	0.0729	0.0364
0.0	0.0	0.0	4455.7934	-1812.6501	NaN	NaN	-0.3	0.2279	0.4685	0.0631	0.1328	0.0718	0.0358
0.0	0.0	0.0	2702.7934	4239.3499	NaN	NaN	0.6107	0.2121	0.4733	0.0644	0.1405	0.0729	0.0367
0.0	0.0	0.0	2604.7934	5655.3499	NaN	NaN	0.6847	0.2046	0.4791	0.0651	0.1416	0.073	0.0366
0.0	0.0	0.0	2368.7934	1053.3499	NaN	NaN	0.3078	0.2047	0.4855	0.0645	0.1383	0.0715	0.0354
0.0	0.0	0.0	4489.7934	1827.3499	NaN	NaN	0.2893	0.2038	0.4839	0.0647	0.1393	0.0725	0.0359
0.0	0.0	0.0	5337.7934	1279.3499	NaN	NaN	0.1933	0.2039	0.4871	0.0641	0.1365	0.0725	0.0359
0.0	0.0	0.0	3415.7934	628.3499	NaN	NaN	0.1554	0.2061	0.4934	0.0626	0.132	0.0706	0.0354
0.0	0.0	0.0	626.7934	1150.3499	NaN	NaN	0.6473	0.2046	0.4931	0.0631	0.1328	0.0709	0.0354
0.0	0.0	0.0	5188.7934	987.3499	NaN	NaN	0.1599	0.2006	0.4953	0.0628	0.1344	0.071	0.0358
0.0	0.0	0.0	1585.7934	2662.3499	NaN	NaN	0.6267	0.1982	0.4951	0.0636	0.1359	0.0715	0.0356
0.0	0.0	0.0	7972.7934	3776.3499	NaN	NaN	0.3214	0.1926	0.4966	0.0642	0.1381	0.0723	0.0363
0.0	0.0	0.0	5024.7934	1194.3499	NaN	NaN	0.192	0.1973	0.4999	0.0627	0.1331	0.0717	0.0354
0.0	0.0	0.0	2931.7934	4488.3499	NaN	NaN	0.6049	0.1966	0.4982	0.0627	0.1345	0.0719	0.036
0.0	0.0	0.0	4293.7934	1714.3499	NaN	NaN	0.2853	0.2	0.5049	0.0623	0.1279	0.0702	0.0346
0.0	0.0	0.0	1728.7934	519.3499	NaN	NaN	0.231	0.1984	0.504	0.0636	0.1293	0.0703	0.0345
0.0	0.0	0.0	4589.7934	4694.3499	NaN	NaN	0.5056	0.194	0.502	0.0644	0.1321	0.0721	0.0354
0.0	0.0	0.0	1697.7934	2318.3499	NaN	NaN	0.5773	0.1996	0.505	0.063	0.1267	0.0712	0.0346
0.0	0.0	0.0	2275.7934	1281.3499	NaN	NaN	0.3602	0.2042	0.5024	0.0624	0.1259	0.0706	0.0345
0.0	0.0	0.0	2149.7934	2313.3499	NaN	NaN	0.5183	0.2097	0.4966	0.0618	0.1268	0.0704	0.0347
0.0	0.0	0.0	1476.7934	1230.3499	NaN	NaN	0.4545	0.2058	0.4921	0.0626	0.1337	0.0706	0.0351
0.0	0.0	0.0	3975.7934	6347.3499	NaN	NaN	0.6149	0.1978	0.4844	0.065	0.144	0.0727	0.0361
0.0	0.0	0.0	2743.7934	1534.3499	NaN	NaN	0.3586	0.2007	0.4807	0.0654	0.1439	0.0738	0.0355
0.0	0.0	0.0	1772.7934	3474.3499	NaN	NaN	0.6621	0.2072	0.4792	0.064	0.1396	0.0743	0.0357
0.0	0.0	0.0	2133.7934	-1644.6501	NaN	NaN	-0.3	0.2375	0.4678	0.0603	0.1278	0.0718	0.0348
0.0	0.0	0.0	2540.7934	289.3499	NaN	NaN	0.1022	0.2516	0.449	0.0598	0.1316	0.0717	0.0362
0.0	0.0	0.0	1201.7934	550.3499	NaN	NaN	0.3141	0.2509	0.4369	0.0608	0.1409	0.0732	0.0373
0.0	0.0	0.0	2090.7934	3555.3499	NaN	NaN	0.6297	0.2377	0.4309	0.0638	0.1549	0.0746	0.0382
0.0	0.0	0.0	4746.7934	2196.3499	NaN	NaN	0.3163	0.2318	0.4314	0.0653	0.159	0.0745	0.038
0.0	0.0	0.0	4502.7934	2326.3499	NaN	NaN	0.3407	0.2313	0.4282	0.0661	0.161	0.0753	0.0381
0.0	0.0	0.0	2939.7934	2796.3499	NaN	NaN	0.4875	0.2407	0.4221	0.0645	0.1585	0.0761	0.0381
0.0	0.0	0.0	668.7934	3783.3499	NaN	NaN	0.8498	0.2551	0.412	0.0625	0.1549	0.077	0.0384
0.0	0.0	0.0	2778.7934	2517.3499	NaN	NaN	0.4753	0.2706	0.3994	0.0614	0.1522	0.0773	0.0391
0.0	0.0	0.0	2458.7934	2340.3499	NaN	NaN	0.4877	0.2921	0.3795	0.0607	0.1503	0.0773	0.0401
0.0	0.0	0.0	2731.7934	1320.3499	NaN	NaN	0.3258	0.3258	0.3535	0.0585	0.1451	0.0757	0.0414
0.0	0.0	0.0	1685.7934	3171.3499	NaN	NaN	0.6529	0.354	0.3303	0.0571	0.1422	0.074	0.0425
0.0	0.0	0.0	2331.7934	1072.3499	NaN	NaN	0.315	0.3713	0.3112	0.0569	0.1441	0.0734	0.0431
0.0	0.0	0.0	3894.7934	2734.3499	NaN	NaN	0.4125	0.3757	0.3002	0.0575	0.1495	0.0735	0.0435
0.0	0.0	0.0	1231.7934	3261.3499	NaN	NaN	0.7259	0.3812	0.2914	0.0577	0.1529	0.0734	0.0434
0.0	0.0	0.0	4534.7934	-954.6501	NaN	NaN	-0.2667	0.382	0.2866	0.0582	0.1565	0.0736	0.0431
0.0	0.0	0.0	3429.7934	2532.3499	NaN	NaN	0.4247	0.3804	0.2817	0.0591	0.1613	0.0744	0.0431
0.0	0.0	0.0	1539.7934	5860.3499	NaN	NaN	0.7919	0.385	0.2764	0.0584	0.1624	0.0746	0.0432
0.0	0.0	0.0	2731.7934	2603.3499	NaN	NaN	0.488	0.4107	0.2639	0.0557	0.153	0.0731	0.0436
0.0	0.0	0.0	3178.7934	593.3499	NaN	NaN	0.1573	0.4403	0.2451	0.0539	0.1459	0.0706	0.0442
0.0	0.0	0.0	2712.7934	689.3499	NaN	NaN	0.2026	0.4531	0.2335	0.0534	0.1457	0.07	0.0443
0.0	0.0	0.0	4164.7934	-222.6501	NaN	NaN	-0.0565	0.438	0.2356	0.0546	0.1544	0.0731	0.0443
0.0	0.0	0.0	4724.7934	2503.3499	NaN	NaN	0.3463	0.4115	0.2459	0.0558	0.1651	0.077	0.0447
0.0	0.0	0.0	4502.7934	4192.3499	NaN	NaN	0.4821	0.4071	0.2509	0.0555	0.1638	0.0779	0.0447
0.0	0.0	0.0	5846.7934	1739.3499	NaN	NaN	0.2293	0.4042	0.2543	0.0556	0.1628	0.0786	0.0446
0.0	0.0	0.0	3100.7934	2169.3499	NaN	NaN	0.4116	0.402	0.2572	0.0558	0.1617	0.079	0.0442
0.0	0.0	0.0	3606.7934	4744.3499	NaN	NaN	0.5681	0.3981	0.2601	0.0561	0.1618	0.0799	0.0439
0.0	0.0	0.0	5934.7934	2017.3499	NaN	NaN	0.2537	0.3984	0.265	0.0564	0.1572	0.0793	0.0437
0.0	0.0	0.0	1053.7934	2514.3499	NaN	NaN	0.7047	0.4172	0.2589	0.0555	0.1486	0.0763	0.0434
0.0	0.0	0.0	3693.7934	1290.3499	NaN	NaN	0.2589	0.4312	0.2514	0.0553	0.1442	0.0751	0.0429
0.0	0.0	0.0	2621.7934	4513.3499	NaN	NaN	0.6326	0.4214	0.257	0.0563	0.146	0.0764	0.0428
0.0	0.0	0.0	2932.7934	266.3499	NaN	NaN	0.0833	0.4291	0.2561	0.0571	0.1413	0.0747	0.0416
0.0	0.0	0.0	1867.7934	4873.3499	NaN	NaN	0.7229	0.4156	0.2598	0.0573	0.1474	0.0777	0.0422
0.0	0.0	0.0	3844.7934	1850.3499	NaN	NaN	0.3249	0.4158	0.2599	0.0568	0.1467	0.0784	0.0425
0.0	0.0	0.0	6241.7934	1294.3499	NaN	NaN	0.1718	0.4246	0.2568	0.0561	0.1425	0.0774	0.0427
0.0	0.0	0.0	5800.7934	1919.3499	NaN	NaN	0.2486	0.4404	0.2484	0.0549	0.1378	0.0756	0.0428
0.0	0.0	0.0	1525.7934	1290.3499	NaN	NaN	0.4582	0.4594	0.2366	0.0534	0.1341	0.0736	0.0429
0.0	0.0	0.0	3087.7934	1626.3499	NaN	NaN	0.345	0.4701	0.2285	0.0525	0.1336	0.0728	0.0426
0.0	0.0	0.0	3793.7934	2638.3499	NaN	NaN	0.4102	0.4529	0.2293	0.0527	0.1449	0.0766	0.0435
0.0	0.0	0.0	6467.7934	27.3499	NaN	NaN	0.0042	0.4469	0.2298	0.0518	0.149	0.0783	0.0442
0.0	0.0	0.0	3003.7934	2079.3499	NaN	NaN	0.4091	0.4538	0.224	0.0504	0.1488	0.0782	0.0448
0.0	0.0	0.0	3732.7934	1196.3499	NaN	NaN	0.2427	0.4565	0.219	0.0492	0.1516	0.0784	0.0454
0.0	0.0	0.0	4664.7934	1058.3499	NaN	NaN	0.1849	0.4523	0.2173	0.0486	0.1563	0.0796	0.046
0.0	0.0	0.0	1681.7934	3305.3499	NaN	NaN	0.6628	0.4491	0.213	0.0481	0.1628	0.0806	0.0464
0.0	0.0	0.0	4500.7934	2379.3499	NaN	NaN	0.3458	0.4527	0.2096	0.047	0.1632	0.0807	0.0469
0.0	0.0	0.0	3839.7934	-840.6501	NaN	NaN	-0.2803	0.4763	0.1985	0.0449	0.1552	0.0786	0.0465
0.0	0.0	0.0	5531.7934	3950.3499	NaN	NaN	0.4166	0.4639	0.1959	0.0456	0.1666	0.0808	0.0472
0.0	0.0	0.0	3548.7934	3758.3499	NaN	NaN	0.5143	0.4702	0.1945	0.0445	0.1636	0.0801	0.0472
0.0	0.0	0.0	2179.7934	2299.3499	NaN	NaN	0.5133	0.4859	0.1868	0.0438	0.1578	0.0793	0.0464
0.0	0.0	0.0	5690.7934	1201.3499	NaN	NaN	0.1743	0.4939	0.1843	0.0436	0.1535	0.0785	0.0461
0.0	0.0	0.0	3396.7934	-332.6501	NaN	NaN	-0.1086	0.5225	0.1736	0.0421	0.1423	0.0755	0.0439
0.0	0.0	0.0	3286.7934	3697.3499	NaN	NaN	0.5294	0.5048	0.1775	0.0434	0.1511	0.0782	0.0449
0.0	0.0	0.0	2201.7934	460.3499	NaN	NaN	0.1729	0.5287	0.1704	0.0417	0.1411	0.0753	0.0429
0.0	0.0	0.0	5141.7934	3529.3499	NaN	NaN	0.407	0.4916	0.1788	0.044	0.1603	0.0805	0.0448
0.0	0.0	0.0	3446.7934	1299.3499	NaN	NaN	0.2738	0.509	0.1773	0.0429	0.1487	0.0789	0.0432
0.0	0.0	0.0	3717.7934	2820.3499	NaN	NaN	0.4314	0.4985	0.1822	0.0435	0.1509	0.0816	0.0434
0.0	0.0	0.0	1302.7934	1100.3499	NaN	NaN	0.4579	0.537	0.1802	0.0403	0.1256	0.0767	0.04
0.0	0.0	0.0	2914.7934	1234.3499	NaN	NaN	0.2975	0.5646	0.176	0.0391	0.1101	0.0722	0.038
0.0	0.0	0.0	2388.7934	-262.6501	NaN	NaN	-0.1235	0.5895	0.1674	0.0388	0.0978	0.069	0.0375
0.0	0.0	0.0	2458.7934	-350.6501	NaN	NaN	-0.1663	0.5773	0.1695	0.0404	0.1037	0.0713	0.0377
0.0	0.0	0.0	4684.7934	2267.3499	NaN	NaN	0.3261	0.5463	0.1762	0.0418	0.1183	0.0772	0.0401
0.0	0.0	0.0	4209.7934	4334.3499	NaN	NaN	0.5073	0.5255	0.1884	0.042	0.1226	0.0802	0.0413
0.0	0.0	0.0	3998.7934	808.3499	NaN	NaN	0.1682	0.5377	0.1917	0.0418	0.1112	0.077	0.0407
0.0	0.0	0.0	2894.7934	212.3499	NaN	NaN	0.0683	0.5519	0.1865	0.0421	0.1031	0.0755	0.0409
0.0	0.0	0.0	2675.7934	771.3499	NaN	NaN	0.2238	0.5607	0.1825	0.0431	0.0974	0.0745	0.0419
0.0	0.0	0.0	3729.7934	-1059.6501	NaN	NaN	-0.3	0.5854	0.1714	0.0432	0.0885	0.0701	0.0415
0.0	0.0	0.0	7402.7934	829.3499	NaN	NaN	0.1007	0.5675	0.1734	0.045	0.0962	0.074	0.0439
0.0	0.0	0.0	2991.7934	2534.3499	NaN	NaN	0.4586	0.5694	0.1733	0.0449	0.096	0.0729	0.0436
0.0	0.0	0.0	5745.7934	2840.3499	NaN	NaN	0.3308	0.5462	0.1823	0.0457	0.1023	0.0771	0.0464
0.0	0.0	0.0	3854.7934	332.3499	NaN	NaN	0.0794	0.5601	0.1822	0.0458	0.0939	0.073	0.045
0.0	0.0	0.0	3291.7934	332.3499	NaN	NaN	0.0917	0.5402	0.1892	0.0464	0.1001	0.0769	0.0471
0.0	0.0	0.0	3757.7934	3187.3499	NaN	NaN	0.4589	0.5399	0.1929	0.0463	0.0978	0.076	0.0471
0.0	0.0	0.0	4666.7934	2831.3499	NaN	NaN	0.3776	0.5292	0.1992	0.0468	0.0991	0.0775	0.0482
0.0	0.0	0.0	3800.7934	1932.3499	NaN	NaN	0.337	0.5349	0.1989	0.0467	0.0955	0.0762	0.0478
0.0	0.0	0.0	5152.7934	1916.3499	NaN	NaN	0.2711	0.5323	0.2018	0.0472	0.0938	0.0765	0.0485
0.0	0.0	0.0	2616.7934	5.3499	NaN	NaN	0.002	0.5447	0.1991	0.0471	0.0883	0.0737	0.0471
0.0	0.0	0.0	5548.7934	885.3499	NaN	NaN	0.1376	0.5213	0.2106	0.0478	0.0931	0.0776	0.0496
0.0	0.0	0.0	4515.7934	-1273.6501	NaN	NaN	-0.3	0.5331	0.2109	0.0476	0.0867	0.0738	0.0479
0.0	0.0	0.0	2980.7934	4213.3499	NaN	NaN	0.5857	0.5086	0.225	0.048	0.0912	0.0771	0.0501
0.0	0.0	0.0	2133.7934	1011.3499	NaN	NaN	0.3216	0.5083	0.235	0.048	0.0857	0.0741	0.0489
0.0	0.0	0.0	1887.7934	2073.3499	NaN	NaN	0.5234	0.4966	0.2439	0.0483	0.0866	0.0751	0.0495
0.0	0.0	0.0	3873.7934	3651.3499	NaN	NaN	0.4852	0.4924	0.2521	0.0484	0.0834	0.0743	0.0494
0.0	0.0	0.0	2727.7934	1600.3499	NaN	NaN	0.3698	0.4994	0.2509	0.0485	0.0794	0.0726	0.0492
0.0	0.0	0.0	4750.7934	-670.6501	NaN	NaN	-0.1644	0.4957	0.2538	0.0486	0.0801	0.0731	0.0487
0.0	0.0	0.0	1474.7934	3601.3499	NaN	NaN	0.7095	0.4748	0.2661	0.0486	0.0846	0.0761	0.0498
0.0	0.0	0.0	2505.7934	1965.3499	NaN	NaN	0.4396	0.4727	0.2741	0.0487	0.081	0.0745	0.049
0.0	0.0	0.0	3745.7934	-1139.6501	NaN	NaN	-0.3	0.4745	0.2752	0.0486	0.0798	0.0735	0.0484
0.0	0.0	0.0	2608.7934	2837.3499	NaN	NaN	0.521	0.4668	0.2775	0.0482	0.0832	0.0752	0.0492
0.0	0.0	0.0	5651.7934	1049.3499	NaN	NaN	0.1566	0.4681	0.2805	0.0479	0.0801	0.0742	0.0492
0.0	0.0	0.0	-693.2066	-655.6501	NaN	NaN	0.4861	0.4932	0.2676	0.0474	0.0732	0.0705	0.0481
0.0	0.0	0.0	1518.7934	1181.3499	NaN	NaN	0.4375	0.4838	0.2693	0.0478	0.0776	0.0727	0.0488
0.0	0.0	0.0	4180.7934	3098.3499	NaN	NaN	0.4256	0.4757	0.2732	0.0476	0.0808	0.0741	0.0487
0.0	0.0	0.0	4863.7934	4905.3499	NaN	NaN	0.5021	0.448	0.2885	0.0479	0.0864	0.0779	0.0513
0.0	0.0	0.0	2978.7934	-2264.6501	NaN	NaN	-0.3	0.4859	0.27	0.0475	0.0764	0.072	0.0483
0.0	0.0	0.0	1945.7934	3458.3499	NaN	NaN	0.6399	0.4767	0.2692	0.0474	0.0817	0.075	0.05
0.0	0.0	0.0	1480.7934	1672.3499	NaN	NaN	0.5304	0.4895	0.2653	0.0472	0.0769	0.0724	0.0487
0.0	0.0	0.0	3217.7934	2487.3499	NaN	NaN	0.436	0.4971	0.2601	0.0473	0.0752	0.0713	0.0489
0.0	0.0	0.0	1784.7934	951.3499	NaN	NaN	0.3477	0.5156	0.2472	0.0468	0.0726	0.069	0.0488
0.0	0.0	0.0	2525.7934	2854.3499	NaN	NaN	0.5305	0.5255	0.2373	0.0465	0.0729	0.0689	0.0491
0.0	0.0	0.0	5136.7934	894.3499	NaN	NaN	0.1483	0.5378	0.2292	0.0457	0.0711	0.0675	0.0488
0.0	0.0	0.0	1461.7934	1339.3499	NaN	NaN	0.4781	0.5407	0.2253	0.0459	0.072	0.0673	0.0488
0.0	0.0	0.0	4548.7934	2163.3499	NaN	NaN	0.3223	0.5512	0.2195	0.0453	0.0712	0.0651	0.0476
0.0	0.0	0.0	5763.7934	5835.3499	NaN	NaN	0.5031	0.5295	0.2275	0.0465	0.0793	0.0683	0.049
0.0	0.0	0.0	530.7934	4020.3499	NaN	NaN	0.8834	0.5461	0.2203	0.0453	0.0757	0.0649	0.0478
0.0	0.0	0.0	1684.7934	2948.3499	NaN	NaN	0.6364	0.5871	0.1969	0.0423	0.0673	0.06	0.0464
0.0	0.0	0.0	2460.7934	1150.3499	NaN	NaN	0.3186	0.6105	0.1803	0.0407	0.0643	0.0582	0.046
0.0	0.0	0.0	4696.7934	-470.6501	NaN	NaN	-0.1114	0.6191	0.1727	0.0403	0.0644	0.0577	0.0458
0.0	0.0	0.0	1039.7934	1343.3499	NaN	NaN	0.5637	0.6376	0.1617	0.0387	0.062	0.0551	0.0449
0.0	0.0	0.0	4453.7934	3481.3499	NaN	NaN	0.4387	0.6209	0.1682	0.0409	0.0679	0.0576	0.0444
0.0	0.0	0.0	4613.7934	-2370.6501	NaN	NaN	-0.3	0.6381	0.1607	0.039	0.0635	0.0548	0.0439
0.0	0.0	0.0	1416.7934	4900.3499	NaN	NaN	0.7757	0.6207	0.1674	0.0413	0.0701	0.0572	0.0433
0.0	0.0	0.0	1175.7934	3025.3499	NaN	NaN	0.7201	0.6401	0.1591	0.0392	0.0642	0.0539	0.0435
0.0	0.0	0.0	2924.7934	1793.3499	NaN	NaN	0.3801	0.6438	0.1547	0.0396	0.065	0.0539	0.0431
0.0	0.0	0.0	1240.7934	3256.3499	NaN	NaN	0.7241	0.6694	0.1395	0.0374	0.0595	0.0502	0.0439
0.0	0.0	0.0	3163.7934	311.3499	NaN	NaN	0.0896	0.6805	0.1314	0.037	0.0585	0.0494	0.0431
0.0	0.0	0.0	3045.7934	2653.3499	NaN	NaN	0.4656	0.6824	0.1287	0.0373	0.0589	0.049	0.0436
0.0	0.0	0.0	3966.7934	-1682.6501	NaN	NaN	-0.3	0.6888	0.1252	0.0368	0.0579	0.0482	0.0431
0.0	0.0	0.0	1669.7934	4118.3499	NaN	NaN	0.7115	0.686	0.1254	0.0375	0.0594	0.0486	0.0431
0.0	0.0	0.0	3970.7934	469.3499	NaN	NaN	0.1057	0.682	0.1273	0.038	0.0605	0.049	0.0433
0.0	0.0	0.0	923.7934	1754.3499	NaN	NaN	0.6551	0.6933	0.1221	0.0368	0.0577	0.0472	0.0429
0.0	0.0	0.0	1359.7934	2804.3499	NaN	NaN	0.6735	0.7028	0.1174	0.0359	0.0552	0.0462	0.0425
0.0	0.0	0.0	1945.7934	545.3499	NaN	NaN	0.2189	0.7111	0.1125	0.0354	0.0533	0.0452	0.0425
0.0	0.0	0.0	4202.7934	1068.3499	NaN	NaN	0.2027	0.7181	0.1082	0.0349	0.052	0.0445	0.0423
0.0	0.0	0.0	372.7934	1418.3499	NaN	NaN	0.7919	0.7332	0.1005	0.0334	0.0481	0.0426	0.0422
0.0	0.0	0.0	-428.2066	-2009.6501	NaN	NaN	0.8244	0.7509	0.0918	0.0313	0.0432	0.0407	0.0421
0.0	0.0	0.0	857.7934	-3713.6501	NaN	NaN	1.3	0.7593	0.087	0.0305	0.041	0.0401	0.0422
0.0	0.0	0.0	-157.2066	663.3499	NaN	NaN	1.3	0.7578	0.0864	0.0312	0.0418	0.0409	0.0419
0.0	0.0	0.0	-384.2066	691.3499	NaN	NaN	1.3	0.7555	0.0874	0.0318	0.0423	0.0412	0.0419
0.0	0.0	0.0	-739.2066	-47.6501	NaN	NaN	0.0606	0.7542	0.0877	0.0323	0.043	0.0413	0.0415
0.0	0.0	0.0	-371.2066	2099.3499	NaN	NaN	1.2148	0.7508	0.0891	0.0331	0.0438	0.0417	0.0415
0.0	0.0	0.0	899.7934	-2065.6501	NaN	NaN	1.3	0.758	0.0862	0.0319	0.0415	0.0406	0.0419
0.0	0.0	0.0	-243.2066	1751.3499	NaN	NaN	1.1613	0.7576	0.0853	0.0325	0.0419	0.0411	0.0416
0.0	0.0	0.0	-734.2066	-168.6501	NaN	NaN	0.1868	0.7673	0.0811	0.0309	0.0391	0.0397	0.0418
0.0	0.0	0.0	-1069.2066	-1306.6501	NaN	NaN	0.55	0.7661	0.0807	0.0315	0.0399	0.0402	0.0416
0.0	0.0	0.0	1938.7934	406.3499	NaN	NaN	0.1733	0.7533	0.0855	0.0343	0.0435	0.0421	0.0414
0.0	0.0	0.0	-479.2066	3483.3499	NaN	NaN	1.1595	0.7446	0.0897	0.0359	0.0456	0.0427	0.0416
0.0	0.0	0.0	2878.7934	1325.3499	NaN	NaN	0.3152	0.7411	0.0925	0.036	0.0458	0.0427	0.0419
0.0	0.0	0.0	1004.7934	-274.6501	NaN	NaN	-0.3	0.75	0.0893	0.0343	0.0431	0.041	0.0423
0.0	0.0	0.0	1874.7934	857.3499	NaN	NaN	0.3138	0.7387	0.094	0.0362	0.0461	0.0429	0.0422
0.0	0.0	0.0	-1291.2066	1786.3499	NaN	NaN	1.3	0.738	0.0947	0.0361	0.0457	0.0422	0.0432
0.0	0.0	0.0	250.7934	418.3499	NaN	NaN	0.6252	0.7172	0.1047	0.0392	0.0507	0.0452	0.0429
0.0	0.0	0.0	1097.7934	-6.6501	NaN	NaN	-0.0061	0.7205	0.1047	0.0379	0.0491	0.0436	0.0442
0.0	0.0	0.0	3080.7934	708.3499	NaN	NaN	0.1869	0.7037	0.1133	0.0399	0.053	0.0462	0.0439
0.0	0.0	0.0	-1205.2066	139.3499	NaN	NaN	-0.1307	0.7132	0.1096	0.0377	0.0501	0.0441	0.0453
0.0	0.0	0.0	-1074.2066	2076.3499	NaN	NaN	1.3	0.6602	0.1341	0.0451	0.0638	0.0521	0.0447
0.0	0.0	0.0	-173.2066	55.3499	NaN	NaN	-0.3	0.6488	0.1428	0.0449	0.0645	0.0512	0.0478
0.0	0.0	0.0	1977.7934	1886.3499	NaN	NaN	0.4882	0.5939	0.1739	0.0514	0.0788	0.0561	0.046
0.0	0.0	0.0	6548.7934	2104.3499	NaN	NaN	0.2432	0.5531	0.1983	0.0536	0.0869	0.0587	0.0494
0.0	0.0	0.0	5719.7934	2396.3499	NaN	NaN	0.2953	0.5182	0.2188	0.0553	0.0967	0.0623	0.0487
0.0	0.0	0.0	4532.7934	3856.3499	NaN	NaN	0.4597	0.4785	0.2426	0.0562	0.1038	0.0668	0.052
0.0	0.0	0.0	5111.7934	36.3499	NaN	NaN	0.0071	0.4853	0.2473	0.0559	0.0984	0.0637	0.0493
0.0	0.0	0.0	5918.7934	3017.3499	NaN	NaN	0.3377	0.4332	0.2717	0.0583	0.115	0.0695	0.0523
0.0	0.0	0.0	5373.7934	2414.3499	NaN	NaN	0.31	0.4179	0.2792	0.0591	0.1199	0.0714	0.0525
0.0	0.0	0.0	7720.7934	3064.3499	NaN	NaN	0.2841	0.386	0.2949	0.0595	0.1305	0.0748	0.0542
0.0	0.0	0.0	5449.7934	-1341.6501	NaN	NaN	-0.3	0.3871	0.2986	0.0592	0.1276	0.0741	0.0533
0.0	0.0	0.0	5658.7934	409.3499	NaN	NaN	0.0675	0.3704	0.3078	0.0595	0.1332	0.075	0.0541
0.0	0.0	0.0	4612.7934	3328.3499	NaN	NaN	0.4191	0.3546	0.3175	0.0606	0.1383	0.0751	0.0539
0.0	0.0	0.0	6832.7934	3369.3499	NaN	NaN	0.3303	0.3262	0.3348	0.062	0.1477	0.075	0.0542
0.0	0.0	0.0	6287.7934	5257.3499	NaN	NaN	0.4554	0.3166	0.3408	0.0634	0.1508	0.0749	0.0535
0.0	0.0	0.0	3824.7934	3893.3499	NaN	NaN	0.5044	0.3085	0.3501	0.0632	0.1507	0.0743	0.0531
0.0	0.0	0.0	1718.7934	455.3499	NaN	NaN	0.2094	0.315	0.3532	0.0632	0.1432	0.0733	0.052
0.0	0.0	0.0	5060.7934	3156.3499	NaN	NaN	0.3841	0.3102	0.3584	0.0638	0.1429	0.073	0.0516
0.0	0.0	0.0	3552.7934	4039.3499	NaN	NaN	0.532	0.3099	0.3644	0.0639	0.1386	0.0723	0.0509
0.0	0.0	0.0	3745.7934	1217.3499	NaN	NaN	0.2453	0.3143	0.3693	0.0631	0.1324	0.071	0.0501
0.0	0.0	0.0	3214.7934	922.3499	NaN	NaN	0.2229	0.3062	0.3765	0.0643	0.1333	0.0703	0.0493
0.0	0.0	0.0	6406.7934	3647.3499	NaN	NaN	0.3628	0.2873	0.3947	0.0651	0.1348	0.0694	0.0487
0.0	0.0	0.0	6525.7934	969.3499	NaN	NaN	0.1293	0.2835	0.4058	0.0662	0.1293	0.0679	0.0472
0.0	0.0	0.0	9392.7934	4215.3499	NaN	NaN	0.3098	0.2677	0.4182	0.0674	0.1327	0.0672	0.0469
0.0	0.0	0.0	5568.7934	3539.3499	NaN	NaN	0.3886	0.2696	0.4187	0.0673	0.1312	0.0671	0.0461
0.0	0.0	0.0	6417.7934	3928.3499	NaN	NaN	0.3797	0.269	0.4232	0.0664	0.129	0.0665	0.0459
0.0	0.0	0.0	4754.7934	1281.3499	NaN	NaN	0.2123	0.2803	0.4174	0.0663	0.1242	0.0668	0.0451
0.0	0.0	0.0	6763.7934	4472.3499	NaN	NaN	0.398	0.2731	0.4207	0.0664	0.1282	0.0661	0.0456
0.0	0.0	0.0	7194.7934	3024.3499	NaN	NaN	0.2959	0.2755	0.4205	0.0658	0.1277	0.0652	0.0453
0.0	0.0	0.0	8342.7934	1748.3499	NaN	NaN	0.1733	0.2733	0.4243	0.0657	0.1273	0.0643	0.045
0.0	0.0	0.0	7434.7934	-13.6501	NaN	NaN	-0.0018	0.2739	0.4243	0.0658	0.1275	0.0636	0.0449
0.0	0.0	0.0	5009.7934	2886.3499	NaN	NaN	0.3655	0.2689	0.428	0.0664	0.1295	0.0624	0.0448
0.0	0.0	0.0	4062.7934	5674.3499	NaN	NaN	0.5828	0.258	0.4377	0.0676	0.131	0.0612	0.0445
0.0	0.0	0.0	6496.7934	5022.3499	NaN	NaN	0.436	0.2521	0.444	0.0676	0.1313	0.0608	0.0442
0.0	0.0	0.0	1352.7934	345.3499	NaN	NaN	0.2034	0.2638	0.4358	0.066	0.1284	0.062	0.0438
0.0	0.0	0.0	1937.7934	1295.3499	NaN	NaN	0.4006	0.2717	0.4302	0.0656	0.126	0.0629	0.0437
0.0	0.0	0.0	4943.7934	1532.3499	NaN	NaN	0.2366	0.2739	0.4292	0.0657	0.1248	0.0629	0.0435
0.0	0.0	0.0	4698.7934	2463.3499	NaN	NaN	0.3439	0.2706	0.4301	0.0664	0.1262	0.0631	0.0435
0.0	0.0	0.0	2154.7934	3618.3499	NaN	NaN	0.6268	0.27	0.4311	0.0667	0.1258	0.0632	0.0433
0.0	0.0	0.0	4153.7934	-533.6501	NaN	NaN	-0.1474	0.2728	0.428	0.0675	0.125	0.0636	0.0431
0.0	0.0	0.0	4439.7934	3473.3499	NaN	NaN	0.4389	0.2689	0.4308	0.0685	0.1254	0.0635	0.0429
0.0	0.0	0.0	7272.7934	3496.3499	NaN	NaN	0.3247	0.2719	0.4283	0.0686	0.1243	0.0639	0.0429
0.0	0.0	0.0	4923.7934	4228.3499	NaN	NaN	0.462	0.2812	0.4184	0.0688	0.1235	0.0651	0.043
0.0	0.0	0.0	8150.7934	4019.3499	NaN	NaN	0.3303	0.2821	0.4156	0.068	0.1251	0.0658	0.0434
0.0	0.0	0.0	4773.7934	2559.3499	NaN	NaN	0.349	0.2956	0.4053	0.0674	0.1218	0.0668	0.0432
0.0	0.0	0.0	8800.7934	2079.3499	NaN	NaN	0.1911	0.298	0.4029	0.0667	0.1216	0.0673	0.0435
0.0	0.0	0.0	3947.7934	175.3499	NaN	NaN	0.0425	0.3126	0.3904	0.0661	0.1194	0.0677	0.0437
0.0	0.0	0.0	7966.7934	2857.3499	NaN	NaN	0.264	0.3035	0.3929	0.0661	0.1253	0.0678	0.0444
0.0	0.0	0.0	7976.7934	1956.3499	NaN	NaN	0.197	0.3044	0.3923	0.0654	0.1257	0.0676	0.0446
0.0	0.0	0.0	6641.7934	1482.3499	NaN	NaN	0.1825	0.3013	0.3929	0.0653	0.128	0.0676	0.045
0.0	0.0	0.0	6629.7934	2457.3499	NaN	NaN	0.2704	0.3033	0.3894	0.0649	0.1294	0.0677	0.0454
0.0	0.0	0.0	5715.7934	2227.3499	NaN	NaN	0.2804	0.3051	0.3879	0.0648	0.1292	0.0674	0.0454
0.0	0.0	0.0	6013.7934	4448.3499	NaN	NaN	0.4252	0.3032	0.3902	0.0645	0.1292	0.0673	0.0457
0.0	0.0	0.0	5659.7934	2166.3499	NaN	NaN	0.2768	0.3138	0.3826	0.0641	0.1262	0.0675	0.0457
0.0	0.0	0.0	3492.7934	5256.3499	NaN	NaN	0.6008	0.306	0.3878	0.0639	0.1278	0.0684	0.0461
0.0	0.0	0.0	4009.7934	1558.3499	NaN	NaN	0.2799	0.3254	0.3778	0.0632	0.1196	0.0685	0.0455
0.0	0.0	0.0	5152.7934	1145.3499	NaN	NaN	0.1819	0.3294	0.375	0.0628	0.118	0.0689	0.0459
0.0	0.0	0.0	3031.7934	541.3499	NaN	NaN	0.1515	0.338	0.3704	0.0622	0.1158	0.068	0.0456
0.0	0.0	0.0	7041.7934	2477.3499	NaN	NaN	0.2602	0.3291	0.3748	0.0619	0.1193	0.0684	0.0464
0.0	0.0	0.0	5385.7934	3053.3499	NaN	NaN	0.3618	0.3341	0.37	0.0616	0.1192	0.0687	0.0464
0.0	0.0	0.0	3974.7934	2245.3499	NaN	NaN	0.361	0.3329	0.3705	0.0608	0.1194	0.069	0.0474
0.0	0.0	0.0	5906.7934	1779.3499	NaN	NaN	0.2315	0.3557	0.3528	0.0594	0.117	0.0681	0.047
0.0	0.0	0.0	6083.7934	4165.3499	NaN	NaN	0.4064	0.3253	0.3703	0.0601	0.1251	0.0701	0.049
0.0	0.0	0.0	3713.7934	-860.6501	NaN	NaN	-0.3	0.369	0.347	0.0575	0.1101	0.0676	0.0488
0.0	0.0	0.0	5019.7934	2520.3499	NaN	NaN	0.3343	0.361	0.3425	0.0564	0.1209	0.0686	0.0505
0.0	0.0	0.0	5112.7934	5869.3499	NaN	NaN	0.5344	0.3252	0.3556	0.0573	0.1368	0.0721	0.0529
0.0	0.0	0.0	1543.7934	1755.3499	NaN	NaN	0.5321	0.3548	0.3426	0.0546	0.1236	0.0716	0.0528
0.0	0.0	0.0	2167.7934	2033.3499	NaN	NaN	0.484	0.3786	0.3284	0.0528	0.1175	0.0699	0.0528
0.0	0.0	0.0	2658.7934	1644.3499	NaN	NaN	0.3821	0.3716	0.3328	0.052	0.1208	0.0696	0.0532
0.0	0.0	0.0	3496.7934	2593.3499	NaN	NaN	0.4258	0.3638	0.3355	0.0527	0.1239	0.0712	0.0528
0.0	0.0	0.0	3314.7934	5182.3499	NaN	NaN	0.6099	0.3529	0.3496	0.0528	0.1194	0.0716	0.0537
0.0	0.0	0.0	958.7934	-2427.6501	NaN	NaN	1.3	0.4572	0.2939	0.0466	0.0873	0.0625	0.0526
0.0	0.0	0.0	2026.7934	338.3499	NaN	NaN	0.1431	0.4924	0.269	0.045	0.0813	0.0605	0.0518
0.0	0.0	0.0	1447.7934	-1049.6501	NaN	NaN	-0.3	0.5141	0.2572	0.0433	0.0749	0.0582	0.0523
0.0	0.0	0.0	-141.2066	564.3499	NaN	NaN	1.3	0.5195	0.253	0.0435	0.0743	0.0596	0.0503
0.0	0.0	0.0	2288.7934	1230.3499	NaN	NaN	0.3496	0.4839	0.2777	0.0445	0.0794	0.0622	0.0524
0.0	0.0	0.0	2515.7934	-1295.6501	NaN	NaN	-0.3	0.4867	0.2798	0.0447	0.0764	0.062	0.0503
0.0	0.0	0.0	3829.7934	4295.3499	NaN	NaN	0.5286	0.447	0.3066	0.0463	0.0827	0.0658	0.0517
0.0	0.0	0.0	1582.7934	2063.3499	NaN	NaN	0.5659	0.4693	0.3037	0.0449	0.071	0.0609	0.0502
0.0	0.0	0.0	719.7934	1198.3499	NaN	NaN	0.6247	0.4952	0.2898	0.0443	0.0637	0.0589	0.0481
0.0	0.0	0.0	3973.7934	3858.3499	NaN	NaN	0.4926	0.5013	0.2877	0.0444	0.0609	0.058	0.0477
0.0	0.0	0.0	-205.2066	3405.3499	NaN	NaN	1.0641	0.5207	0.2728	0.0444	0.0566	0.0574	0.0481
0.0	0.0	0.0	2540.7934	1910.3499	NaN	NaN	0.4292	0.5395	0.2569	0.0443	0.0535	0.0579	0.0478
0.0	0.0	0.0	948.7934	5548.3499	NaN	NaN	0.854	0.5498	0.2464	0.0443	0.0536	0.0588	0.0471
0.0	0.0	0.0	1837.7934	1784.3499	NaN	NaN	0.4926	0.5717	0.229	0.0427	0.0526	0.059	0.045
0.0	0.0	0.0	1291.7934	5215.3499	NaN	NaN	0.8015	0.6013	0.2061	0.04	0.0522	0.0585	0.0419
0.0	0.0	0.0	2175.7934	2530.3499	NaN	NaN	0.5377	0.6372	0.1791	0.0365	0.0514	0.0569	0.0388
0.0	0.0	0.0	1502.7934	3012.3499	NaN	NaN	0.6672	0.6577	0.1634	0.0347	0.0515	0.056	0.0367
0.0	0.0	0.0	182.7934	1164.3499	NaN	NaN	0.8643	0.7163	0.1265	0.0297	0.0429	0.0479	0.0367
0.0	0.0	0.0	375.7934	-308.6501	NaN	NaN	-0.3	0.7441	0.1079	0.029	0.0395	0.0446	0.0349
0.0	0.0	0.0	1631.7934	-2143.6501	NaN	NaN	1.3	0.7583	0.0973	0.0278	0.038	0.0443	0.0342
0.0	0.0	0.0	940.7934	1173.3499	NaN	NaN	0.555	0.7402	0.1051	0.0295	0.0426	0.0503	0.0323
0.0	0.0	0.0	-1951.2066	5006.3499	NaN	NaN	1.3	0.7502	0.1003	0.0268	0.0412	0.0497	0.0317
0.0	0.0	0.0	994.7934	-150.6501	NaN	NaN	-0.1785	0.7721	0.0879	0.0251	0.0381	0.0463	0.0305
0.0	0.0	0.0	2102.7934	-648.6501	NaN	NaN	-0.3	0.7861	0.0788	0.0241	0.0363	0.0447	0.03
0.0	0.0	0.0	-821.2066	1808.3499	NaN	NaN	1.3	0.7878	0.0767	0.0241	0.0366	0.0454	0.0294
0.0	0.0	0.0	1786.7934	1545.3499	NaN	NaN	0.4638	0.7965	0.0718	0.0233	0.0351	0.0441	0.0292
0.0	0.0	0.0	2471.7934	-996.6501	NaN	NaN	-0.3	0.8007	0.069	0.0231	0.0346	0.0436	0.0289
0.0	0.0	0.0	-654.2066	831.3499	NaN	NaN	1.3	0.8026	0.0674	0.023	0.0345	0.0437	0.0288
0.0	0.0	0.0	1012.7934	164.3499	NaN	NaN	0.1396	0.7989	0.0689	0.0233	0.0355	0.045	0.0284
0.0	0.0	0.0	-111.2066	5923.3499	NaN	NaN	1.0191	0.7841	0.0757	0.0244	0.0385	0.049	0.0283
0.0	0.0	0.0	-818.2066	-908.6501	NaN	NaN	0.5262	0.8124	0.0632	0.0213	0.0327	0.0419	0.0285
0.0	0.0	0.0	756.7934	-144.6501	NaN	NaN	-0.2363	0.8049	0.0657	0.0229	0.0344	0.0437	0.0284
0.0	0.0	0.0	212.7934	878.3499	NaN	NaN	0.805	0.8042	0.0658	0.0227	0.0346	0.0443	0.0284
0.0	0.0	0.0	2323.7934	1755.3499	NaN	NaN	0.4303	0.7872	0.0737	0.0245	0.0381	0.0485	0.0279
0.0	0.0	0.0	-124.2066	3304.3499	NaN	NaN	1.0391	0.7953	0.0706	0.0232	0.0364	0.0465	0.028
0.0	0.0	0.0	1267.7934	1350.3499	NaN	NaN	0.5158	0.7816	0.0765	0.0252	0.0395	0.0497	0.0275
0.0	0.0	0.0	2018.7934	2552.3499	NaN	NaN	0.5584	0.7892	0.0729	0.0242	0.0382	0.0478	0.0276
0.0	0.0	0.0	870.7934	4935.3499	NaN	NaN	0.85	0.7922	0.0706	0.0248	0.0384	0.0465	0.0275
0.0	0.0	0.0	2296.7934	-1621.6501	NaN	NaN	-0.3	0.8304	0.0532	0.0211	0.0312	0.0367	0.0274
0.0	0.0	0.0	1833.7934	223.3499	NaN	NaN	0.1086	0.8372	0.0484	0.0215	0.0308	0.0348	0.0272
0.0	0.0	0.0	-738.2066	563.3499	NaN	NaN	-0.3	0.8489	0.0423	0.0207	0.0291	0.032	0.0271
0.0	0.0	0.0	1547.7934	823.3499	NaN	NaN	0.3472	0.8535	0.0393	0.0206	0.0286	0.0308	0.0271
0.0	0.0	0.0	1202.7934	-824.6501	NaN	NaN	-0.3	0.859	0.0365	0.0201	0.0279	0.0296	0.027
0.0	0.0	0.0	-119.2066	2163.3499	NaN	NaN	1.0583	0.8613	0.0352	0.02	0.0277	0.0291	0.0268
0.0	0.0	0.0	1294.7934	-965.6501	NaN	NaN	-0.3	0.8624	0.0347	0.0199	0.0275	0.0288	0.0267
0.0	0.0	0.0	-2019.2066	2578.3499	NaN	NaN	1.3	0.8627	0.0345	0.0199	0.0276	0.0287	0.0266
0.0	0.0	0.0	2005.7934	2508.3499	NaN	NaN	0.5557	0.8638	0.0342	0.0197	0.0273	0.0284	0.0265
0.0	0.0	0.0	-248.2066	541.3499	NaN	NaN	1.3	0.8656	0.0336	0.0194	0.027	0.0282	0.0262
0.0	0.0	0.0	-1181.2066	-36.6501	NaN	NaN	0.0301	0.8655	0.0336	0.0194	0.027	0.0284	0.0261
0.0	0.0	0.0	1872.7934	1293.3499	NaN	NaN	0.4085	0.8649	0.0339	0.0195	0.0271	0.0285	0.0261
0.0	0.0	0.0	1315.7934	604.3499	NaN	NaN	0.3147	0.8647	0.0341	0.0195	0.0271	0.0287	0.0259
0.0	0.0	0.0	1062.7934	-2989.6501	NaN	NaN	1.3	0.8648	0.0341	0.0195	0.0269	0.0288	0.0258
0.0	0.0	0.0	1847.7934	1581.3499	NaN	NaN	0.4612	0.8634	0.0347	0.0198	0.0269	0.029	0.0261
0.0	0.0	0.0	686.7934	1975.3499	NaN	NaN	0.742	0.8629	0.035	0.0198	0.0269	0.029	0.0263
0.0	0.0	0.0	-257.2066	354.3499	NaN	NaN	1.3	0.8644	0.0346	0.0197	0.0265	0.0288	0.0261
0.0	0.0	0.0	-409.2066	-243.6501	NaN	NaN	0.3732	0.864	0.0347	0.0197	0.0265	0.029	0.0261
0.0	0.0	0.0	10.7934	211.3499	NaN	NaN	0.9514	0.8635	0.0349	0.0199	0.0264	0.029	0.0263
0.0	0.0	0.0	1557.7934	3297.3499	NaN	NaN	0.6791	0.8623	0.0353	0.0204	0.0263	0.0289	0.0268
0.0	0.0	0.0	370.7934	655.3499	NaN	NaN	0.6387	0.8643	0.0349	0.0201	0.0258	0.0285	0.0265
0.0	0.0	0.0	1781.7934	7.3499	NaN	NaN	0.0041	0.864	0.035	0.0202	0.0258	0.0285	0.0265
0.0	0.0	0.0	219.7934	356.3499	NaN	NaN	0.6185	0.864	0.0351	0.0203	0.0256	0.0284	0.0266
0.0	0.0	0.0	1144.7934	1046.3499	NaN	NaN	0.4775	0.8633	0.0353	0.0206	0.0256	0.0283	0.0269
0.0	0.0	0.0	-588.2066	2784.3499	NaN	NaN	1.2678	0.8646	0.035	0.0206	0.0252	0.0278	0.0268
0.0	0.0	0.0	3396.7934	864.3499	NaN	NaN	0.2028	0.8639	0.0353	0.0208	0.0253	0.0278	0.0269
0.0	0.0	0.0	758.7934	902.3499	NaN	NaN	0.5432	0.8646	0.0351	0.0207	0.0252	0.0277	0.0268
0.0	0.0	0.0	32.7934	2182.3499	NaN	NaN	0.9852	0.8645	0.0351	0.0208	0.0253	0.0277	0.0267
0.0	0.0	0.0	351.7934	563.3499	NaN	NaN	0.6156	0.8655	0.0347	0.0206	0.0252	0.0276	0.0265
0.0	0.0	0.0	489.7934	-193.6501	NaN	NaN	-0.3	0.8651	0.0346	0.0207	0.0253	0.0277	0.0265
0.0	0.0	0.0	-1235.2066	5058.3499	NaN	NaN	1.3	0.864	0.0349	0.0211	0.0256	0.0277	0.0268
0.0	0.0	0.0	203.7934	3603.3499	NaN	NaN	0.9465	0.8638	0.035	0.0211	0.0256	0.0275	0.027
0.0	0.0	0.0	-598.2066	2499.3499	NaN	NaN	1.3	0.864	0.0347	0.021	0.0258	0.0275	0.0269
0.0	0.0	0.0	-465.2066	787.3499	NaN	NaN	1.3	0.8661	0.0343	0.0203	0.0257	0.0274	0.0262
0.0	0.0	0.0	1222.7934	105.3499	NaN	NaN	0.0793	0.8652	0.0343	0.0205	0.0262	0.0277	0.0262
0.0	0.0	0.0	1127.7934	1486.3499	NaN	NaN	0.5686	0.8647	0.0343	0.0205	0.0263	0.0277	0.0264
0.0	0.0	0.0	-642.2066	1378.3499	NaN	NaN	1.3	0.8654	0.0339	0.0203	0.0263	0.0277	0.0263
0.0	0.0	0.0	197.7934	-857.6501	NaN	NaN	1.2998	0.8657	0.0336	0.0202	0.0263	0.0279	0.0263
0.0	0.0	0.0	-75.2066	-1999.6501	NaN	NaN	0.9638	0.8654	0.0333	0.0202	0.0263	0.0282	0.0265
0.0	0.0	0.0	102.7934	2529.3499	NaN	NaN	0.9609	0.8651	0.0332	0.0204	0.0264	0.0282	0.0268
0.0	0.0	0.0	1563.7934	4631.3499	NaN	NaN	0.7476	0.8646	0.0334	0.0206	0.0264	0.028	0.0271
0.0	0.0	0.0	444.7934	898.3499	NaN	NaN	0.6688	0.8658	0.033	0.0202	0.0262	0.0279	0.0268
0.0	0.0	0.0	3623.7934	3881.3499	NaN	NaN	0.5172	0.8646	0.0332	0.0205	0.0265	0.0281	0.027
0.0	0.0	0.0	1877.7934	-37.6501	NaN	NaN	-0.0205	0.8647	0.0332	0.0203	0.0266	0.0282	0.0269
0.0	0.0	0.0	-1813.2066	5551.3499	NaN	NaN	1.3	0.8642	0.0331	0.0204	0.0268	0.0284	0.027
0.0	0.0	0.0	-243.2066	2279.3499	NaN	NaN	1.1194	0.8645	0.0329	0.0202	0.0268	0.0286	0.027
0.0	0.0	0.0	-866.2066	-453.6501	NaN	NaN	0.3437	0.8648	0.0327	0.0202	0.0268	0.0286	0.0269
0.0	0.0	0.0	153.7934	962.3499	NaN	NaN	0.8622	0.8659	0.0323	0.02	0.0267	0.0284	0.0267
0.0	0.0	0.0	-1502.2066	3042.3499	NaN	NaN	1.3	0.8667	0.0319	0.0198	0.0268	0.0282	0.0265
0.0	0.0	0.0	-2290.2066	-530.6501	NaN	NaN	0.1881	0.8668	0.0317	0.0198	0.0268	0.0283	0.0266
0.0	0.0	0.0	-1166.2066	2731.3499	NaN	NaN	1.3	0.8677	0.0313	0.0196	0.0266	0.0283	0.0265
0.0	0.0	0.0	-333.2066	2630.3499	NaN	NaN	1.1451	0.8676	0.0312	0.0196	0.0264	0.0285	0.0267
0.0	0.0	0.0	-1306.2066	2107.3499	NaN	NaN	1.3	0.8674	0.0312	0.0195	0.0262	0.0287	0.027
0.0	0.0	0.0	-1309.2066	521.3499	NaN	NaN	-0.3	0.8666	0.0314	0.0194	0.0262	0.029	0.0273
0.0	0.0	0.0	184.7934	3865.3499	NaN	NaN	0.9544	0.8635	0.0321	0.0194	0.0269	0.0301	0.028
0.0	0.0	0.0	2576.7934	3035.3499	NaN	NaN	0.5409	0.862	0.0324	0.0193	0.027	0.0307	0.0286
0.0	0.0	0.0	1583.7934	3161.3499	NaN	NaN	0.6662	0.8614	0.0328	0.0191	0.027	0.031	0.0288
0.0	0.0	0.0	1222.7934	1495.3499	NaN	NaN	0.5501	0.8622	0.0328	0.0187	0.0266	0.031	0.0286
0.0	0.0	0.0	3195.7934	1609.3499	NaN	NaN	0.3349	0.8613	0.0332	0.0187	0.0267	0.0314	0.0288
0.0	0.0	0.0	1132.7934	4066.3499	NaN	NaN	0.7821	0.8609	0.0335	0.0185	0.0267	0.0315	0.0289
0.0	0.0	0.0	-527.2066	3565.3499	NaN	NaN	1.1735	0.8617	0.0335	0.0185	0.0265	0.0313	0.0285
0.0	0.0	0.0	706.7934	1998.3499	NaN	NaN	0.7387	0.8621	0.0335	0.0186	0.0264	0.0312	0.0282
0.0	0.0	0.0	330.7934	-1078.6501	NaN	NaN	1.3	0.8643	0.0333	0.0185	0.0259	0.0304	0.0275
0.0	0.0	0.0	-915.2066	1946.3499	NaN	NaN	1.3	0.8648	0.0332	0.0187	0.0258	0.0301	0.0273
0.0	0.0	0.0	-2518.2066	2462.3499	NaN	NaN	-0.3	0.866	0.0328	0.0189	0.0256	0.0296	0.0271
0.0	0.0	0.0	-1386.2066	2647.3499	NaN	NaN	1.3	0.8664	0.0324	0.0192	0.0256	0.0293	0.0271
0.0	0.0	0.0	-2372.2066	1198.3499	NaN	NaN	-0.3	0.867	0.032	0.0195	0.0256	0.029	0.0269
0.0	0.0	0.0	-2717.2066	3853.3499	NaN	NaN	1.3	0.867	0.0317	0.0198	0.0258	0.0289	0.0269
0.0	0.0	0.0	-3680.2066	2190.3499	NaN	NaN	-0.3	0.8675	0.0317	0.0199	0.0259	0.0284	0.0267
0.0	0.0	0.0	-3177.2066	3028.3499	NaN	NaN	-0.3	0.8669	0.0319	0.0201	0.0266	0.028	0.0266
0.0	0.0	0.0	-1897.2066	-52.6501	NaN	NaN	0.027	0.8668	0.0318	0.0203	0.0271	0.0274	0.0266
0.0	0.0	0.0	-2888.2066	-1383.6501	NaN	NaN	0.3239	0.8681	0.0316	0.0201	0.027	0.0271	0.0261
0.0	0.0	0.0	-2877.2066	1980.3499	NaN	NaN	-0.3	0.8685	0.0314	0.02	0.027	0.027	0.0261
0.0	0.0	0.0	-2125.2066	653.3499	NaN	NaN	-0.3	0.8691	0.0312	0.0199	0.0269	0.0269	0.026
0.0	0.0	0.0	-1713.2066	2435.3499	NaN	NaN	1.3	0.8691	0.0312	0.0198	0.0269	0.0269	0.0261
0.0	0.0	0.0	-3410.2066	1765.3499	NaN	NaN	-0.3	0.8689	0.0314	0.0198	0.0268	0.0269	0.0262
0.0	0.0	0.0	-2251.2066	334.3499	NaN	NaN	-0.1744	0.8686	0.0315	0.0199	0.0268	0.0269	0.0263
0.0	0.0	0.0	-1050.2066	4212.3499	NaN	NaN	1.3	0.8685	0.0314	0.0199	0.0268	0.0271	0.0263
0.0	0.0	0.0	-2606.2066	3271.3499	NaN	NaN	1.3	0.8686	0.0314	0.0199	0.0267	0.0271	0.0263
0.0	0.0	0.0	-796.2066	1350.3499	NaN	NaN	1.3	0.8679	0.0316	0.02	0.0267	0.0272	0.0265
0.0	0.0	0.0	-1512.2066	-508.6501	NaN	NaN	0.2517	0.8674	0.0319	0.0201	0.0266	0.0275	0.0266
0.0	0.0	0.0	-902.2066	2283.3499	NaN	NaN	1.3	0.8671	0.0319	0.0202	0.0264	0.0277	0.0267
0.0	0.0	0.0	-1904.2066	-20.6501	NaN	NaN	0.0107	0.867	0.032	0.0202	0.0261	0.0279	0.0268
0.0	0.0	0.0	-2446.2066	2668.3499	NaN	NaN	1.3	0.8673	0.0319	0.0201	0.0256	0.0284	0.0268
0.0	0.0	0.0	-1262.2066	-19.6501	NaN	NaN	0.0153	0.8665	0.0319	0.0202	0.0254	0.029	0.027
0.0	0.0	0.0	-3451.2066	3737.3499	NaN	NaN	1.3	0.8663	0.0319	0.0201	0.0252	0.0294	0.0271
0.0	0.0	0.0	-278.2066	973.3499	NaN	NaN	1.3	0.8656	0.032	0.0201	0.0252	0.0297	0.0274
0.0	0.0	0.0	-4244.2066	423.3499	NaN	NaN	-0.1108	0.865	0.0321	0.0202	0.0252	0.0299	0.0276
0.0	0.0	0.0	-1809.2066	1858.3499	NaN	NaN	1.3	0.865	0.0321	0.0201	0.0252	0.0301	0.0275
0.0	0.0	0.0	-3391.2066	2802.3499	NaN	NaN	-0.3	0.8641	0.0323	0.0202	0.0253	0.0303	0.0278
0.0	0.0	0.0	-1560.2066	-540.6501	NaN	NaN	0.2573	0.8634	0.0325	0.0204	0.0255	0.0302	0.0279
0.0	0.0	0.0	-3197.2066	1702.3499	NaN	NaN	-0.3	0.8629	0.0328	0.0206	0.0258	0.0299	0.028
0.0	0.0	0.0	-3135.2066	-107.6501	NaN	NaN	0.0332	0.8617	0.0332	0.0209	0.0264	0.0296	0.0282
0.0	0.0	0.0	-2596.2066	-1433.6501	NaN	NaN	0.3558	0.8629	0.033	0.0208	0.0264	0.0291	0.0278
0.0	0.0	0.0	-458.2066	316.3499	NaN	NaN	-0.3	0.8636	0.0327	0.0207	0.0266	0.0288	0.0275
0.0	0.0	0.0	-2301.2066	352.3499	NaN	NaN	-0.1808	0.8648	0.0325	0.0205	0.0266	0.0283	0.0273
0.0	0.0	0.0	-246.2066	3924.3499	NaN	NaN	1.0669	0.8667	0.032	0.0203	0.0265	0.0278	0.0268
0.0	0.0	0.0	-3508.2066	2430.3499	NaN	NaN	-0.3	0.8677	0.0318	0.0202	0.0266	0.0273	0.0265
0.0	0.0	0.0	-2650.2066	2032.3499	NaN	NaN	-0.3	0.8692	0.0313	0.02	0.0265	0.0269	0.0262
0.0	0.0	0.0	-1055.2066	2180.3499	NaN	NaN	1.3	0.8703	0.031	0.0198	0.0264	0.0265	0.026
0.0	0.0	0.0	-1219.2066	976.3499	NaN	NaN	-0.3	0.871	0.0307	0.0197	0.0264	0.0263	0.0259
0.0	0.0	0.0	-1826.2066	2550.3499	NaN	NaN	1.3	0.8718	0.0304	0.0196	0.0264	0.0261	0.0257
0.0	0.0	0.0	-2671.2066	4756.3499	NaN	NaN	1.3	0.872	0.0304	0.0196	0.0264	0.026	0.0256
0.0	0.0	0.0	-3021.2066	700.3499	NaN	NaN	-0.3	0.8719	0.0305	0.0196	0.0265	0.0259	0.0257
0.0	0.0	0.0	-2342.2066	583.3499	NaN	NaN	-0.3	0.8723	0.0303	0.0195	0.0264	0.0258	0.0256
0.0	0.0	0.0	-2290.2066	490.3499	NaN	NaN	-0.2724	0.8727	0.0302	0.0195	0.0264	0.0257	0.0255
0.0	0.0	0.0	-1517.2066	4814.3499	NaN	NaN	1.3	0.8734	0.0299	0.0194	0.0263	0.0257	0.0253
0.0	0.0	0.0	-3313.2066	828.3499	NaN	NaN	-0.3	0.873	0.03	0.0194	0.0263	0.0257	0.0254
0.0	0.0	0.0	-3244.2066	2499.3499	NaN	NaN	-0.3	0.8735	0.0299	0.0193	0.0262	0.0257	0.0253
0.0	0.0	0.0	-2061.2066	4080.3499	NaN	NaN	1.3	0.8741	0.0296	0.0192	0.0261	0.0256	0.0253
0.0	0.0	0.0	-2978.2066	2848.3499	NaN	NaN	-0.3	0.8738	0.0297	0.0193	0.0262	0.0257	0.0254
0.0	0.0	0.0	-2271.2066	2720.3499	NaN	NaN	1.3	0.8738	0.0297	0.0192	0.0262	0.0258	0.0253
0.0	0.0	0.0	-2303.2066	1638.3499	NaN	NaN	-0.3	0.8733	0.0299	0.0193	0.0263	0.0259	0.0254
0.0	0.0	0.0	714.7934	-1455.6501	NaN	NaN	1.3	0.8728	0.03	0.0194	0.0263	0.0259	0.0255
0.0	0.0	0.0	-1637.2066	1661.3499	NaN	NaN	1.3	0.873	0.03	0.0193	0.0263	0.0259	0.0254
0.0	0.0	0.0	-2654.2066	-547.6501	NaN	NaN	0.171	0.8726	0.0301	0.0194	0.0264	0.026	0.0255
0.0	0.0	0.0	-1296.2066	3232.3499	NaN	NaN	1.3	0.8729	0.0299	0.0193	0.0263	0.026	0.0254
0.0	0.0	0.0	1647.7934	38.3499	NaN	NaN	0.0227	0.8723	0.0301	0.0194	0.0264	0.0262	0.0255
0.0	0.0	0.0	-3485.2066	-747.6501	NaN	NaN	0.1766	0.8722	0.0302	0.0194	0.0264	0.0263	0.0256
0.0	0.0	0.0	-2746.2066	2871.3499	NaN	NaN	1.3	0.8722	0.0301	0.0194	0.0264	0.0263	0.0256
0.0	0.0	0.0	-1811.2066	1085.3499	NaN	NaN	-0.3	0.8721	0.0302	0.0194	0.0264	0.0263	0.0256
0.0	0.0	0.0	-2203.2066	840.3499	NaN	NaN	-0.3	0.8716	0.0303	0.0194	0.0265	0.0264	0.0258
0.0	0.0	0.0	-1970.2066	1166.3499	NaN	NaN	-0.3	0.8717	0.0303	0.0194	0.0264	0.0264	0.0257
0.0	0.0	0.0	-1903.2066	3727.3499	NaN	NaN	1.3	0.872	0.0302	0.0194	0.0264	0.0264	0.0256
0.0	0.0	0.0	-667.2066	-3123.6501	NaN	NaN	0.824	0.8714	0.0304	0.0195	0.0265	0.0265	0.0258
0.0	0.0	0.0	-1406.2066	872.3499	NaN	NaN	-0.3	0.8719	0.0303	0.0194	0.0264	0.0264	0.0257
0.0	0.0	0.0	-736.2066	1494.3499	NaN	NaN	1.3	0.8718	0.0303	0.0194	0.0264	0.0264	0.0257
0.0	0.0	0.0	-3320.2066	1907.3499	NaN	NaN	-0.3	0.8721	0.0302	0.0194	0.0263	0.0263	0.0257
0.0	0.0	0.0	-2720.2066	2066.3499	NaN	NaN	-0.3	0.8718	0.0303	0.0194	0.0264	0.0264	0.0258
0.0	0.0	0.0	-1668.2066	1294.3499	NaN	NaN	-0.3	0.8722	0.0302	0.0194	0.0263	0.0263	0.0257
0.0	0.0	0.0	-3029.2066	2076.3499	NaN	NaN	-0.3	0.872	0.0302	0.0194	0.0263	0.0263	0.0257
0.0	0.0	0.0	-1368.2066	517.3499	NaN	NaN	-0.3	0.872	0.0302	0.0194	0.0263	0.0263	0.0257
0.0	0.0	0.0	-1851.2066	2908.3499	NaN	NaN	1.3	0.8723	0.0301	0.0194	0.0262	0.0263	0.0257
0.0	0.0	0.0	-2487.2066	-1001.6501	NaN	NaN	0.2871	0.8721	0.0302	0.0194	0.0263	0.0263	0.0257
0.0	0.0	0.0	-4171.2066	3118.3499	NaN	NaN	-0.3	0.8726	0.03	0.0194	0.0261	0.0262	0.0257
0.0	0.0	0.0	-1500.2066	1246.3499	NaN	NaN	-0.3	0.8725	0.03	0.0194	0.0262	0.0262	0.0257
0.0	0.0	0.0	-126.2066	2281.3499	NaN	NaN	1.0586	0.8732	0.0297	0.0194	0.0259	0.0262	0.0257
0.0	0.0	0.0	-2929.2066	3600.3499	NaN	NaN	1.3	0.873	0.0298	0.0194	0.026	0.0262	0.0257
0.0	0.0	0.0	-327.2066	2971.3499	NaN	NaN	1.1237	0.8732	0.0297	0.0194	0.0259	0.0262	0.0256
0.0	0.0	0.0	-2727.2066	1026.3499	NaN	NaN	-0.3	0.8727	0.0299	0.0194	0.0261	0.0262	0.0257
0.0	0.0	0.0	-1539.2066	2225.3499	NaN	NaN	1.3	0.8732	0.0298	0.0193	0.026	0.0262	0.0256
0.0	0.0	0.0	-1778.2066	2291.3499	NaN	NaN	1.3	0.873	0.0298	0.0193	0.0261	0.0261	0.0256
0.0	0.0	0.0	-2464.2066	1589.3499	NaN	NaN	-0.3	0.8728	0.0299	0.0193	0.0261	0.0261	0.0257
0.0	0.0	0.0	-1869.2066	-281.6501	NaN	NaN	0.1309	0.873	0.0298	0.0193	0.0261	0.0261	0.0256
0.0	0.0	0.0	-1486.2066	3287.3499	NaN	NaN	1.3	0.8738	0.0296	0.0192	0.0259	0.026	0.0255
0.0	0.0	0.0	-1764.2066	1782.3499	NaN	NaN	1.3	0.8739	0.0296	0.0192	0.0258	0.0261	0.0255
0.0	0.0	0.0	-1504.2066	1234.3499	NaN	NaN	-0.3	0.8734	0.0297	0.0192	0.026	0.0261	0.0255
0.0	0.0	0.0	-3104.2066	-833.6501	NaN	NaN	0.2117	0.8727	0.0299	0.0194	0.0262	0.0261	0.0257
0.0	0.0	0.0	-801.2066	1071.3499	NaN	NaN	1.3	0.8734	0.0298	0.0193	0.026	0.026	0.0255
0.0	0.0	0.0	-289.2066	2120.3499	NaN	NaN	1.1579	0.874	0.0296	0.0192	0.0258	0.0259	0.0254
0.0	0.0	0.0	-2387.2066	2426.3499	NaN	NaN	1.3	0.8741	0.0296	0.0192	0.0258	0.026	0.0254
0.0	0.0	0.0	-1111.2066	2498.3499	NaN	NaN	1.3	0.874	0.0296	0.0192	0.0258	0.026	0.0254
0.0	0.0	0.0	-1277.2066	445.3499	NaN	NaN	-0.3	0.8734	0.0298	0.0193	0.026	0.026	0.0255
0.0	0.0	0.0	-365.2066	53.3499	NaN	NaN	-0.1711	0.8731	0.0299	0.0193	0.0261	0.026	0.0256
0.0	0.0	0.0	-2785.2066	-1158.6501	NaN	NaN	0.2938	0.8726	0.0302	0.0194	0.0261	0.026	0.0257
0.0	0.0	0.0	-2020.2066	-780.6501	NaN	NaN	0.2787	0.8727	0.0301	0.0194	0.0261	0.026	0.0256
0.0	0.0	0.0	-1791.2066	1655.3499	NaN	NaN	-0.3	0.8733	0.0299	0.0192	0.0261	0.026	0.0255
0.0	0.0	0.0	-1279.2066	1600.3499	NaN	NaN	1.3	0.873	0.03	0.0193	0.0261	0.0261	0.0256
0.0	0.0	0.0	-2095.2066	696.3499	NaN	NaN	-0.3	0.8725	0.0302	0.0194	0.0262	0.0261	0.0257
0.0	0.0	0.0	-2065.2066	-1776.6501	NaN	NaN	0.4624	0.8723	0.0303	0.0194	0.0261	0.0261	0.0257
0.0	0.0	0.0	-3172.2066	767.3499	NaN	NaN	-0.3	0.8729	0.03	0.0193	0.026	0.026	0.0257
0.0	0.0	0.0	-3268.2066	5440.3499	NaN	NaN	1.3	0.8737	0.0296	0.0193	0.0257	0.026	0.0256
0.0	0.0	0.0	-631.2066	1769.3499	NaN	NaN	1.3	0.8735	0.0297	0.0193	0.0258	0.026	0.0257
0.0	0.0	0.0	-2954.2066	3316.3499	NaN	NaN	1.3	0.8728	0.0299	0.0194	0.0261	0.0261	0.0257
0.0	0.0	0.0	-1109.2066	-66.6501	NaN	NaN	0.0567	0.8724	0.0302	0.0194	0.0262	0.0261	0.0257
0.0	0.0	0.0	-2900.2066	511.3499	NaN	NaN	-0.2141	0.8724	0.0302	0.0195	0.0262	0.026	0.0258
0.0	0.0	0.0	-878.2066	-119.6501	NaN	NaN	0.1199	0.8725	0.0301	0.0195	0.0262	0.026	0.0258
0.0	0.0	0.0	2028.7934	458.3499	NaN	NaN	0.1843	0.8731	0.03	0.0194	0.026	0.0259	0.0256
0.0	0.0	0.0	-2463.2066	10.3499	NaN	NaN	-0.0042	0.8729	0.03	0.0194	0.0261	0.0259	0.0257
0.0	0.0	0.0	-2686.2066	2610.3499	NaN	NaN	-0.3	0.8737	0.0297	0.0193	0.026	0.0258	0.0255
0.0	0.0	0.0	-468.2066	3179.3499	NaN	NaN	1.1727	0.874	0.0296	0.0192	0.0259	0.0258	0.0255
0.0	0.0	0.0	-1993.2066	1305.3499	NaN	NaN	-0.3	0.8734	0.0298	0.0193	0.0261	0.0259	0.0256
0.0	0.0	0.0	-1629.2066	448.3499	NaN	NaN	-0.3	0.8732	0.0299	0.0194	0.0261	0.0258	0.0256
0.0	0.0	0.0	-863.2066	-357.6501	NaN	NaN	0.293	0.8729	0.0301	0.0194	0.0261	0.0258	0.0256
0.0	0.0	0.0	-801.2066	-1372.6501	NaN	NaN	0.6314	0.8728	0.0301	0.0195	0.0261	0.0258	0.0257
0.0	0.0	0.0	-128.2066	56.3499	NaN	NaN	-0.3	0.8734	0.0299	0.0193	0.026	0.0257	0.0256
0.0	0.0	0.0	-177.2066	1414.3499	NaN	NaN	1.1432	0.8739	0.0298	0.0192	0.0259	0.0258	0.0255
0.0	0.0	0.0	-1654.2066	2485.3499	NaN	NaN	1.3	0.8742	0.0296	0.0192	0.0258	0.0258	0.0254
0.0	0.0	0.0	1228.7934	1111.3499	NaN	NaN	0.4749	0.8739	0.0297	0.0192	0.0259	0.0258	0.0255
0.0	0.0	0.0	-3305.2066	118.3499	NaN	NaN	-0.0371	0.8728	0.0301	0.0194	0.0261	0.0259	0.0257
0.0	0.0	0.0	-882.2066	-141.6501	NaN	NaN	0.1383	0.8728	0.0301	0.0194	0.0261	0.0258	0.0257
0.0	0.0	0.0	-1536.2066	1465.3499	NaN	NaN	-0.3	0.8733	0.03	0.0193	0.026	0.0257	0.0256
0.0	0.0	0.0	-1832.2066	630.3499	NaN	NaN	-0.3	0.8735	0.0299	0.0193	0.026	0.0258	0.0256
0.0	0.0	0.0	-694.2066	3353.3499	NaN	NaN	1.2611	0.874	0.0297	0.0192	0.026	0.0257	0.0254
0.0	0.0	0.0	-2179.2066	-81.6501	NaN	NaN	0.0361	0.8734	0.03	0.0193	0.0261	0.0259	0.0254
0.0	0.0	0.0	-1869.2066	-509.6501	NaN	NaN	0.2142	0.8731	0.03	0.0193	0.0261	0.0259	0.0255
0.0	0.0	0.0	-2399.2066	954.3499	NaN	NaN	-0.3	0.873	0.0301	0.0194	0.0261	0.0259	0.0255
0.0	0.0	0.0	-2338.2066	-463.6501	NaN	NaN	0.1655	0.8728	0.0301	0.0194	0.0262	0.026	0.0256
0.0	0.0	0.0	-2153.2066	742.3499	NaN	NaN	-0.3	0.8734	0.0299	0.0193	0.0261	0.026	0.0254
0.0	0.0	0.0	-1456.2066	3322.3499	NaN	NaN	1.3	0.8736	0.0298	0.0192	0.026	0.0259	0.0253
0.0	0.0	0.0	-1621.2066	-377.6501	NaN	NaN	0.1889	0.8731	0.03	0.0193	0.0261	0.026	0.0255
0.0	0.0	0.0	-1071.2066	1446.3499	NaN	NaN	1.3	0.8733	0.0299	0.0193	0.026	0.026	0.0255
0.0	0.0	0.0	-2612.2066	-189.6501	NaN	NaN	0.0677	0.8733	0.0299	0.0193	0.026	0.026	0.0255
0.0	0.0	0.0	-2184.2066	4872.3499	NaN	NaN	1.3	0.8738	0.0298	0.0193	0.0259	0.0259	0.0254
0.0	0.0	0.0	-2570.2066	-286.6501	NaN	NaN	0.1003	0.8733	0.0298	0.0194	0.026	0.026	0.0255
0.0	0.0	0.0	-1003.2066	1178.3499	NaN	NaN	1.3	0.8738	0.0297	0.0193	0.026	0.0259	0.0253
0.0	0.0	0.0	-1434.2066	2367.3499	NaN	NaN	1.3	0.874	0.0297	0.0192	0.026	0.0259	0.0252
0.0	0.0	0.0	-3067.2066	841.3499	NaN	NaN	-0.3	0.8737	0.0297	0.0193	0.0261	0.0259	0.0253
0.0	0.0	0.0	-873.2066	-782.6501	NaN	NaN	0.4727	0.8737	0.0297	0.0194	0.0261	0.0259	0.0253
0.0	0.0	0.0	-1314.2066	-243.6501	NaN	NaN	0.1564	0.8741	0.0296	0.0193	0.0261	0.0258	0.0251
0.0	0.0	0.0	-2027.2066	2681.3499	NaN	NaN	1.3	0.8742	0.0296	0.0193	0.0261	0.0257	0.0251
0.0	0.0	0.0	-2447.2066	-778.6501	NaN	NaN	0.2414	0.8743	0.0296	0.0193	0.026	0.0257	0.0251
0.0	0.0	0.0	770.7934	-1105.6501	NaN	NaN	1.3	0.8746	0.0295	0.0193	0.0259	0.0257	0.025
0.0	0.0	0.0	151.7934	3199.3499	NaN	NaN	0.9547	0.8754	0.0294	0.0191	0.0257	0.0256	0.0248
0.0	0.0	0.0	131.7934	2637.3499	NaN	NaN	0.9524	0.8758	0.0294	0.019	0.0256	0.0255	0.0247
0.0	0.0	0.0	208.7934	2299.3499	NaN	NaN	0.9168	0.8757	0.0294	0.0191	0.0256	0.0256	0.0247
0.0	0.0	0.0	458.7934	2724.3499	NaN	NaN	0.8559	0.8759	0.0294	0.019	0.0255	0.0255	0.0246
0.0	0.0	0.0	2379.7934	2210.3499	NaN	NaN	0.4815	0.8755	0.0295	0.0191	0.0257	0.0255	0.0247
0.0	0.0	0.0	-717.2066	-696.6501	NaN	NaN	0.4927	0.875	0.0297	0.0193	0.0258	0.0255	0.0248
0.0	0.0	0.0	1481.7934	422.3499	NaN	NaN	0.2218	0.8755	0.0296	0.0192	0.0257	0.0255	0.0245
0.0	0.0	0.0	-2527.2066	388.3499	NaN	NaN	-0.1816	0.875	0.0298	0.0193	0.0258	0.0255	0.0247
0.0	0.0	0.0	-711.2066	61.3499	NaN	NaN	-0.0944	0.8754	0.0297	0.0192	0.0257	0.0254	0.0246
0.0	0.0	0.0	-1560.2066	-138.6501	NaN	NaN	0.0816	0.8754	0.0297	0.0192	0.0258	0.0254	0.0246
0.0	0.0	0.0	-3273.2066	637.3499	NaN	NaN	-0.2418	0.8755	0.0296	0.0192	0.0258	0.0254	0.0245
0.0	0.0	0.0	-710.2066	1487.3499	NaN	NaN	1.3	0.8755	0.0296	0.0192	0.0259	0.0254	0.0245
0.0	0.0	0.0	-968.2066	-398.6501	NaN	NaN	0.2917	0.875	0.0298	0.0192	0.026	0.0254	0.0246
0.0	0.0	0.0	-4038.2066	635.3499	NaN	NaN	-0.1867	0.8749	0.0298	0.0192	0.026	0.0254	0.0246
0.0	0.0	0.0	-1694.2066	3153.3499	NaN	NaN	1.3	0.8751	0.0298	0.0192	0.0259	0.0254	0.0246
0.0	0.0	0.0	-1676.2066	198.3499	NaN	NaN	-0.1342	0.8751	0.0298	0.0191	0.0259	0.0255	0.0246
0.0	0.0	0.0	262.7934	2048.3499	NaN	NaN	0.8863	0.8752	0.0298	0.019	0.0258	0.0256	0.0246
0.0	0.0	0.0	-2530.2066	1740.3499	NaN	NaN	-0.3	0.8749	0.0299	0.0191	0.0259	0.0256	0.0246
0.0	0.0	0.0	-3063.2066	915.3499	NaN	NaN	-0.3	0.8743	0.0301	0.0192	0.0261	0.0257	0.0246
0.0	0.0	0.0	-1611.2066	-1083.6501	NaN	NaN	0.4021	0.8739	0.0303	0.0193	0.0263	0.0257	0.0246
0.0	0.0	0.0	-2635.2066	-2721.6501	NaN	NaN	0.5081	0.8738	0.0305	0.0193	0.0263	0.0256	0.0245
0.0	0.0	0.0	-3323.2066	-3600.6501	NaN	NaN	0.52	0.8733	0.0308	0.0194	0.0264	0.0257	0.0245
0.0	0.0	0.0	-3223.2066	-1919.6501	NaN	NaN	0.3733	0.8734	0.0307	0.0194	0.0263	0.0257	0.0245
0.0	0.0	0.0	-1941.2066	738.3499	NaN	NaN	-0.3	0.8733	0.0307	0.0193	0.0261	0.0258	0.0247
0.0	0.0	0.0	-2352.2066	-1221.6501	NaN	NaN	0.3418	0.8733	0.0306	0.0193	0.0261	0.026	0.0248
0.0	0.0	0.0	647.7934	4791.3499	NaN	NaN	0.8809	0.8737	0.0303	0.0191	0.026	0.0262	0.0247
0.0	0.0	0.0	-1886.2066	-467.6501	NaN	NaN	0.1987	0.8728	0.0304	0.0193	0.0262	0.0263	0.0249
0.0	0.0	0.0	-2543.2066	1387.3499	NaN	NaN	-0.3	0.8722	0.0305	0.0194	0.0265	0.0263	0.025
0.0	0.0	0.0	-3335.2066	-1063.6501	NaN	NaN	0.2418	0.8711	0.0309	0.0197	0.0268	0.0263	0.0252
0.0	0.0	0.0	-3804.2066	711.3499	NaN	NaN	-0.23	0.8715	0.0308	0.0196	0.0267	0.0262	0.0252
0.0	0.0	0.0	-2549.2066	-619.6501	NaN	NaN	0.1955	0.8714	0.0308	0.0196	0.0267	0.0262	0.0253
0.0	0.0	0.0	-1524.2066	801.3499	NaN	NaN	-0.3	0.8723	0.0305	0.0195	0.0265	0.026	0.0252
0.0	0.0	0.0	-1204.2066	617.3499	NaN	NaN	-0.3	0.8721	0.0305	0.0196	0.0265	0.0261	0.0252
0.0	0.0	0.0	-168.2066	-885.6501	NaN	NaN	0.8404	0.872	0.0305	0.0196	0.0265	0.0261	0.0252
0.0	0.0	0.0	-3515.2066	3141.3499	NaN	NaN	-0.3	0.8717	0.0307	0.0196	0.0265	0.0262	0.0253
0.0	0.0	0.0	-2599.2066	-598.6501	NaN	NaN	0.1872	0.8714	0.0308	0.0197	0.0265	0.0262	0.0254
0.0	0.0	0.0	-2225.2066	-102.6501	NaN	NaN	0.0441	0.8715	0.0307	0.0197	0.0264	0.0262	0.0254
0.0	0.0	0.0	-2250.2066	2156.3499	NaN	NaN	-0.3	0.8717	0.0306	0.0196	0.0264	0.0263	0.0253
0.0	0.0	0.0	-447.2066	2332.3499	NaN	NaN	1.2372	0.872	0.0305	0.0196	0.0263	0.0263	0.0253
0.0	0.0	0.0	-1428.2066	2443.3499	NaN	NaN	1.3	0.8716	0.0306	0.0197	0.0263	0.0264	0.0254
0.0	0.0	0.0	-2161.2066	-270.6501	NaN	NaN	0.1113	0.8714	0.0308	0.0197	0.0263	0.0264	0.0255
0.0	0.0	0.0	-3520.2066	1409.3499	NaN	NaN	-0.3	0.8715	0.0307	0.0197	0.0262	0.0264	0.0255
0.0	0.0	0.0	-746.2066	1775.3499	NaN	NaN	1.3	0.8722	0.0304	0.0196	0.0261	0.0263	0.0254
0.0	0.0	0.0	-2128.2066	5507.3499	NaN	NaN	1.3	0.8726	0.0303	0.0195	0.0261	0.0262	0.0253
0.0	0.0	0.0	-2787.2066	530.3499	NaN	NaN	-0.235	0.872	0.0304	0.0196	0.0262	0.0263	0.0254
0.0	0.0	0.0	-636.2066	3425.3499	NaN	NaN	1.2281	0.8724	0.0304	0.0195	0.0262	0.0262	0.0253
0.0	0.0	0.0	-1160.2066	921.3499	NaN	NaN	-0.3	0.872	0.0305	0.0196	0.0263	0.0262	0.0255
0.0	0.0	0.0	-3229.2066	400.3499	NaN	NaN	-0.1415	0.8722	0.0305	0.0195	0.0262	0.0261	0.0254
0.0	0.0	0.0	-1647.2066	-874.6501	NaN	NaN	0.3468	0.8716	0.0306	0.0196	0.0263	0.0262	0.0256
0.0	0.0	0.0	-2091.2066	1753.3499	NaN	NaN	-0.3	0.8721	0.0304	0.0195	0.0263	0.0262	0.0255
0.0	0.0	0.0	-1104.2066	949.3499	NaN	NaN	-0.3	0.8721	0.0304	0.0195	0.0263	0.0263	0.0255
0.0	0.0	0.0	-3344.2066	666.3499	NaN	NaN	-0.2488	0.8721	0.0303	0.0195	0.0263	0.0263	0.0255
0.0	0.0	0.0	-3300.2066	1923.3499	NaN	NaN	-0.3	0.872	0.0303	0.0194	0.0263	0.0263	0.0256
0.0	0.0	0.0	-347.2066	-1295.6501	NaN	NaN	0.7887	0.8719	0.0303	0.0194	0.0264	0.0264	0.0257
0.0	0.0	0.0	-3386.2066	4635.3499	NaN	NaN	1.3	0.8722	0.0301	0.0193	0.0265	0.0264	0.0256
0.0	0.0	0.0	-2960.2066	1294.3499	NaN	NaN	-0.3	0.8719	0.0302	0.0194	0.0266	0.0264	0.0256
0.0	0.0	0.0	-1850.2066	543.3499	NaN	NaN	-0.3	0.8715	0.0303	0.0195	0.0266	0.0263	0.0257
0.0	0.0	0.0	-3011.2066	444.3499	NaN	NaN	-0.1731	0.871	0.0305	0.0196	0.0267	0.0264	0.0258
0.0	0.0	0.0	9.7934	363.3499	NaN	NaN	0.9738	0.871	0.0305	0.0195	0.0267	0.0265	0.0258
0.0	0.0	0.0	-3592.2066	2689.3499	NaN	NaN	-0.3	0.8707	0.0305	0.0195	0.0268	0.0267	0.0258
0.0	0.0	0.0	-1929.2066	412.3499	NaN	NaN	-0.2718	0.8708	0.0304	0.0195	0.0268	0.0267	0.0258
0.0	0.0	0.0	-1751.2066	-2593.6501	NaN	NaN	0.5969	0.8704	0.0305	0.0196	0.0268	0.0267	0.026
0.0	0.0	0.0	-2267.2066	-1757.6501	NaN	NaN	0.4367	0.8704	0.0305	0.0195	0.0268	0.0268	0.0259
0.0	0.0	0.0	-2646.2066	5720.3499	NaN	NaN	1.3	0.8705	0.0305	0.0195	0.0268	0.0269	0.0259
0.0	0.0	0.0	-3334.2066	1116.3499	NaN	NaN	-0.3	0.8697	0.0307	0.0196	0.0269	0.027	0.0261
0.0	0.0	0.0	-2792.2066	3.3499	NaN	NaN	-0.0012	0.87	0.0306	0.0196	0.0268	0.027	0.0261
0.0	0.0	0.0	-2009.2066	666.3499	NaN	NaN	-0.3	0.8696	0.0308	0.0196	0.0268	0.027	0.0261
0.0	0.0	0.0	-266.2066	556.3499	NaN	NaN	1.3	0.8698	0.0307	0.0196	0.0267	0.0271	0.0261
0.0	0.0	0.0	-1432.2066	3117.3499	NaN	NaN	1.3	0.8701	0.0305	0.0195	0.0267	0.027	0.0261
0.0	0.0	0.0	-1930.2066	2098.3499	NaN	NaN	1.3	0.8699	0.0306	0.0196	0.0267	0.027	0.0261
0.0	0.0	0.0	-4285.2066	3428.3499	NaN	NaN	-0.3	0.8704	0.0305	0.0195	0.0267	0.0269	0.026
0.0	0.0	0.0	-3302.2066	1629.3499	NaN	NaN	-0.3	0.8701	0.0306	0.0196	0.0268	0.0268	0.0261
0.0	0.0	0.0	-2282.2066	1342.3499	NaN	NaN	-0.3	0.87	0.0307	0.0197	0.0268	0.0267	0.026
0.0	0.0	0.0	-297.2066	2132.3499	NaN	NaN	1.162	0.87	0.0308	0.0197	0.0268	0.0266	0.026
0.0	0.0	0.0	-1856.2066	-5129.6501	NaN	NaN	0.7343	0.8696	0.031	0.0198	0.0269	0.0266	0.0261
0.0	0.0	0.0	-1147.2066	1704.3499	NaN	NaN	1.3	0.8711	0.0305	0.0196	0.0266	0.0264	0.0258
0.0	0.0	0.0	-2181.2066	795.3499	NaN	NaN	-0.3	0.8716	0.0303	0.0195	0.0266	0.0264	0.0256
0.0	0.0	0.0	-1273.2066	3095.3499	NaN	NaN	1.3	0.872	0.0301	0.0194	0.0265	0.0264	0.0255
0.0	0.0	0.0	-2655.2066	3821.3499	NaN	NaN	1.3	0.872	0.0302	0.0195	0.0265	0.0264	0.0255
0.0	0.0	0.0	-2016.2066	225.3499	NaN	NaN	-0.1258	0.8718	0.0303	0.0195	0.0265	0.0263	0.0255
0.0	0.0	0.0	-2576.2066	443.3499	NaN	NaN	-0.2079	0.8722	0.0301	0.0195	0.0264	0.0262	0.0255
0.0	0.0	0.0	3082.7934	3024.3499	NaN	NaN	0.4952	0.8738	0.0297	0.0193	0.0261	0.026	0.0251
0.0	0.0	0.0	515.7934	1818.3499	NaN	NaN	0.779	0.8735	0.0298	0.0193	0.0262	0.0261	0.0251
0.0	0.0	0.0	187.7934	2132.3499	NaN	NaN	0.9191	0.8738	0.0297	0.0193	0.0262	0.026	0.025
0.0	0.0	0.0	-1788.2066	1370.3499	NaN	NaN	-0.3	0.8736	0.0297	0.0194	0.0263	0.0259	0.025
0.0	0.0	0.0	-3392.2066	1846.3499	NaN	NaN	-0.3	0.8739	0.0297	0.0194	0.0263	0.0258	0.025
0.0	0.0	0.0	-3792.2066	2084.3499	NaN	NaN	-0.3	0.8742	0.0296	0.0194	0.0262	0.0256	0.025
0.0	0.0	0.0	-1185.2066	1336.3499	NaN	NaN	1.3	0.8743	0.0295	0.0194	0.0262	0.0256	0.0249
0.0	0.0	0.0	-2257.2066	4265.3499	NaN	NaN	1.3	0.875	0.0293	0.0193	0.0262	0.0254	0.0248
0.0	0.0	0.0	-94.2066	2192.3499	NaN	NaN	1.0449	0.875	0.0294	0.0193	0.0262	0.0254	0.0247
0.0	0.0	0.0	-938.2066	395.3499	NaN	NaN	-0.3	0.8754	0.0293	0.0193	0.0261	0.0252	0.0247
0.0	0.0	0.0	1400.7934	1356.3499	NaN	NaN	0.4919	0.8758	0.0292	0.0192	0.026	0.0252	0.0246
0.0	0.0	0.0	1146.7934	1460.3499	NaN	NaN	0.5601	0.8764	0.029	0.0191	0.0259	0.0251	0.0245
0.0	0.0	0.0	854.7934	3165.3499	NaN	NaN	0.7874	0.8766	0.029	0.0191	0.0258	0.0251	0.0244
0.0	0.0	0.0	-1548.2066	276.3499	NaN	NaN	-0.2173	0.876	0.0292	0.0192	0.0259	0.0252	0.0246
0.0	0.0	0.0	176.7934	3037.3499	NaN	NaN	0.945	0.8756	0.0293	0.0193	0.026	0.0252	0.0246
0.0	0.0	0.0	-2528.2066	3534.3499	NaN	NaN	1.3	0.8754	0.0294	0.0194	0.026	0.0252	0.0246
0.0	0.0	0.0	-1303.2066	1089.3499	NaN	NaN	-0.3	0.8754	0.0294	0.0194	0.026	0.0252	0.0246
0.0	0.0	0.0	-1600.2066	617.3499	NaN	NaN	-0.3	0.8754	0.0295	0.0194	0.0261	0.0251	0.0245
0.0	0.0	0.0	-2330.2066	1203.3499	NaN	NaN	-0.3	0.8757	0.0294	0.0194	0.026	0.0251	0.0244
0.0	0.0	0.0	-1830.2066	2136.3499	NaN	NaN	1.3	0.8761	0.0293	0.0193	0.026	0.025	0.0243
0.0	0.0	0.0	-2294.2066	1664.3499	NaN	NaN	-0.3	0.876	0.0294	0.0193	0.026	0.0251	0.0243
0.0	0.0	0.0	-1912.2066	396.3499	NaN	NaN	-0.2615	0.8755	0.0296	0.0194	0.0261	0.0251	0.0243
0.0	0.0	0.0	-1729.2066	-949.6501	NaN	NaN	0.3545	0.875	0.0298	0.0195	0.0262	0.0251	0.0244
0.0	0.0	0.0	-1544.2066	980.3499	NaN	NaN	-0.3	0.8748	0.0299	0.0195	0.0262	0.0252	0.0245
0.0	0.0	0.0	-649.2066	-1082.6501	NaN	NaN	0.6251	0.8745	0.03	0.0195	0.0263	0.0252	0.0246
0.0	0.0	0.0	-1873.2066	-202.6501	NaN	NaN	0.0976	0.8745	0.03	0.0195	0.0262	0.0252	0.0246
0.0	0.0	0.0	-1552.2066	-475.6501	NaN	NaN	0.2346	0.8742	0.0301	0.0195	0.0262	0.0253	0.0247
0.0	0.0	0.0	-633.2066	2591.3499	NaN	NaN	1.3	0.8741	0.0302	0.0194	0.0262	0.0254	0.0248
0.0	0.0	0.0	-781.2066	231.3499	NaN	NaN	-0.3	0.8726	0.0306	0.0196	0.0264	0.0257	0.025
0.0	0.0	0.0	-2135.2066	-371.6501	NaN	NaN	0.1483	0.8723	0.0308	0.0197	0.0264	0.0257	0.0251
0.0	0.0	0.0	-1147.2066	-154.6501	NaN	NaN	0.1188	0.8718	0.031	0.0198	0.0264	0.0258	0.0252
0.0	0.0	0.0	-168.2066	-1261.6501	NaN	NaN	0.8824	0.8719	0.0309	0.0197	0.0264	0.0259	0.0252
0.0	0.0	0.0	-1339.2066	1590.3499	NaN	NaN	1.3	0.8717	0.0309	0.0197	0.0264	0.026	0.0253
0.0	0.0	0.0	-1799.2066	-478.6501	NaN	NaN	0.2101	0.8713	0.031	0.0198	0.0265	0.0261	0.0253
0.0	0.0	0.0	22.7934	1932.3499	NaN	NaN	0.9883	0.871	0.0311	0.0198	0.0264	0.0262	0.0254
0.0	0.0	0.0	-3254.2066	-2256.6501	NaN	NaN	0.4095	0.8706	0.0312	0.0199	0.0265	0.0263	0.0256
0.0	0.0	0.0	-2885.2066	611.3499	NaN	NaN	-0.2689	0.8707	0.0311	0.0199	0.0264	0.0263	0.0256
0.0	0.0	0.0	-216.2066	885.3499	NaN	NaN	1.3	0.871	0.031	0.0198	0.0264	0.0263	0.0256
0.0	0.0	0.0	-953.2066	1060.3499	NaN	NaN	1.3	0.8709	0.031	0.0198	0.0264	0.0263	0.0256
0.0	0.0	0.0	-2043.2066	2216.3499	NaN	NaN	1.3	0.8709	0.031	0.0198	0.0264	0.0263	0.0256
0.0	0.0	0.0	794.7934	-942.6501	NaN	NaN	1.3	0.8709	0.031	0.0198	0.0264	0.0263	0.0257
0.0	0.0	0.0	-3521.2066	945.3499	NaN	NaN	-0.3	0.871	0.0309	0.0198	0.0264	0.0263	0.0257
0.0	0.0	0.0	-351.2066	821.3499	NaN	NaN	1.3	0.8713	0.0308	0.0197	0.0264	0.0264	0.0255
0.0	0.0	0.0	-2436.2066	1392.3499	NaN	NaN	-0.3	0.8707	0.0309	0.0198	0.0265	0.0265	0.0256
0.0	0.0	0.0	-3194.2066	515.3499	NaN	NaN	-0.1924	0.8698	0.0312	0.02	0.0266	0.0266	0.0258
0.0	0.0	0.0	-1948.2066	-503.6501	NaN	NaN	0.2054	0.87	0.0311	0.02	0.0266	0.0266	0.0258
0.0	0.0	0.0	-942.2066	-308.6501	NaN	NaN	0.2468	0.8701	0.031	0.0199	0.0266	0.0266	0.0258
0.0	0.0	0.0	-2272.2066	2293.3499	NaN	NaN	1.3	0.8713	0.0306	0.0196	0.0265	0.0265	0.0255
0.0	0.0	0.0	-83.2066	3052.3499	NaN	NaN	1.028	0.8719	0.0304	0.0195	0.0265	0.0265	0.0253
0.0	0.0	0.0	-324.2066	490.3499	NaN	NaN	1.3	0.8718	0.0304	0.0195	0.0265	0.0265	0.0253
0.0	0.0	0.0	-2822.2066	-657.6501	NaN	NaN	0.189	0.8713	0.0305	0.0196	0.0266	0.0265	0.0255
0.0	0.0	0.0	-1809.2066	-603.6501	NaN	NaN	0.2502	0.8714	0.0304	0.0195	0.0266	0.0265	0.0255
0.0	0.0	0.0	-2353.2066	1486.3499	NaN	NaN	-0.3	0.8717	0.0303	0.0194	0.0266	0.0265	0.0254
0.0	0.0	0.0	-3152.2066	1903.3499	NaN	NaN	-0.3	0.8721	0.0301	0.0193	0.0266	0.0265	0.0253
0.0	0.0	0.0	-1221.2066	1280.3499	NaN	NaN	1.3	0.8722	0.0301	0.0193	0.0266	0.0265	0.0253
0.0	0.0	0.0	-2564.2066	389.3499	NaN	NaN	-0.179	0.8725	0.03	0.0192	0.0265	0.0265	0.0252
0.0	0.0	0.0	-1886.2066	2869.3499	NaN	NaN	1.3	0.8731	0.0299	0.0191	0.0264	0.0266	0.025
0.0	0.0	0.0	-3137.2066	2011.3499	NaN	NaN	-0.3	0.8734	0.0299	0.019	0.0262	0.0266	0.0249
0.0	0.0	0.0	-1173.2066	4501.3499	NaN	NaN	1.3	0.8739	0.0297	0.0188	0.026	0.0269	0.0246
0.0	0.0	0.0	-2681.2066	2549.3499	NaN	NaN	-0.3	0.8737	0.0298	0.0188	0.026	0.027	0.0247
0.0	0.0	0.0	-123.2066	5044.3499	NaN	NaN	1.025	0.8731	0.03	0.0189	0.0261	0.0272	0.0247
0.0	0.0	0.0	-2225.2066	2064.3499	NaN	NaN	-0.3	0.8723	0.0302	0.0191	0.0262	0.0273	0.025
0.0	0.0	0.0	-1550.2066	1842.3499	NaN	NaN	1.3	0.872	0.0303	0.0191	0.0263	0.0274	0.025
0.0	0.0	0.0	-1330.2066	760.3499	NaN	NaN	-0.3	0.8716	0.0304	0.0192	0.0263	0.0275	0.0251
0.0	0.0	0.0	-156.2066	1451.3499	NaN	NaN	1.1206	0.8718	0.0303	0.019	0.0262	0.0277	0.0249
0.0	0.0	0.0	461.7934	-2418.6501	NaN	NaN	1.236	0.8714	0.0304	0.019	0.0262	0.028	0.025
0.0	0.0	0.0	-1722.2066	2922.3499	NaN	NaN	1.3	0.8711	0.0305	0.0191	0.0261	0.0283	0.025
0.0	0.0	0.0	-1516.2066	1802.3499	NaN	NaN	1.3	0.8707	0.0307	0.0191	0.026	0.0284	0.0251
0.0	0.0	0.0	-1551.2066	1590.3499	NaN	NaN	1.3	0.8707	0.0307	0.019	0.026	0.0283	0.0252
0.0	0.0	0.0	-2225.2066	778.3499	NaN	NaN	-0.3	0.8704	0.0309	0.019	0.0261	0.0283	0.0253
0.0	0.0	0.0	-1007.2066	1946.3499	NaN	NaN	1.3	0.8702	0.031	0.0191	0.026	0.0283	0.0253
0.0	0.0	0.0	-686.2066	-258.6501	NaN	NaN	0.2737	0.87	0.0311	0.0191	0.026	0.0283	0.0254
0.0	0.0	0.0	121.7934	582.3499	NaN	NaN	0.827	0.8689	0.0312	0.0194	0.0262	0.0287	0.0256
0.0	0.0	0.0	-1301.2066	4243.3499	NaN	NaN	1.3	0.8679	0.0314	0.0196	0.0263	0.0289	0.0259
0.0	0.0	0.0	-576.2066	2350.3499	NaN	NaN	1.3	0.8689	0.0314	0.0195	0.026	0.0286	0.0257
0.0	0.0	0.0	-1183.2066	4291.3499	NaN	NaN	1.3	0.869	0.0314	0.0195	0.026	0.0284	0.0256
0.0	0.0	0.0	3355.7934	922.3499	NaN	NaN	0.2156	0.8704	0.0312	0.0193	0.0258	0.0279	0.0253
0.0	0.0	0.0	8511.7934	512.3499	NaN	NaN	0.0568	0.8691	0.0313	0.0197	0.0263	0.0281	0.0255
0.0	0.0	0.0	8115.7934	1694.3499	NaN	NaN	0.1727	0.8696	0.0314	0.0196	0.0261	0.0278	0.0254
0.0	0.0	0.0	3946.7934	825.3499	NaN	NaN	0.173	0.8702	0.0314	0.0195	0.026	0.0275	0.0253
0.0	0.0	0.0	5681.7934	1377.3499	NaN	NaN	0.1951	0.8698	0.0315	0.0196	0.0261	0.0275	0.0255
0.0	0.0	0.0	-1448.2066	152.3499	NaN	NaN	-0.1176	0.8713	0.0315	0.0192	0.0258	0.0271	0.0252
0.0	0.0	0.0	-675.2066	2232.3499	NaN	NaN	1.3	0.8705	0.0315	0.0195	0.026	0.0272	0.0253
0.0	0.0	0.0	438.7934	740.3499	NaN	NaN	0.6279	0.8709	0.0316	0.0194	0.0259	0.027	0.0253
0.0	0.0	0.0	-154.2066	1248.3499	NaN	NaN	1.1409	0.8713	0.0316	0.0193	0.0259	0.0267	0.0252
0.0	0.0	0.0	885.7934	895.3499	NaN	NaN	0.5027	0.8723	0.0313	0.0192	0.0259	0.0262	0.0251
0.0	0.0	0.0	218.7934	-2973.6501	NaN	NaN	1.0794	0.8731	0.031	0.0191	0.0258	0.026	0.025
0.0	0.0	0.0	651.7934	2889.3499	NaN	NaN	0.8159	0.8735	0.0308	0.0192	0.0256	0.0259	0.0249
0.0	0.0	0.0	561.7934	1604.3499	NaN	NaN	0.7406	0.8739	0.0307	0.0193	0.0253	0.0257	0.025
0.0	0.0	0.0	1616.7934	1804.3499	NaN	NaN	0.5274	0.8733	0.031	0.0194	0.0253	0.0257	0.0253
0.0	0.0	0.0	1373.7934	1665.3499	NaN	NaN	0.548	0.8749	0.0309	0.019	0.0249	0.0254	0.0249
0.0	0.0	0.0	287.7934	733.3499	NaN	NaN	0.7182	0.8752	0.0309	0.0189	0.0249	0.0253	0.0248
0.0	0.0	0.0	-476.2066	1052.3499	NaN	NaN	1.3	0.8754	0.0308	0.0189	0.0248	0.0254	0.0248
0.0	0.0	0.0	348.7934	3160.3499	NaN	NaN	0.9006	0.875	0.0309	0.019	0.0247	0.0255	0.0249
0.0	0.0	0.0	1337.7934	4165.3499	NaN	NaN	0.7569	0.8744	0.0312	0.0191	0.0247	0.0256	0.025
0.0	0.0	0.0	1158.7934	1316.3499	NaN	NaN	0.5318	0.8748	0.0313	0.0189	0.0246	0.0255	0.0249
0.0	0.0	0.0	-2021.2066	2456.3499	NaN	NaN	1.3	0.8749	0.0313	0.0188	0.0246	0.0256	0.0248
0.0	0.0	0.0	103.7934	5220.3499	NaN	NaN	0.9805	0.8736	0.0317	0.019	0.0248	0.0258	0.025
0.0	0.0	0.0	-1184.2066	1751.3499	NaN	NaN	1.3	0.8742	0.0316	0.0188	0.0247	0.0257	0.0249
0.0	0.0	0.0	877.7934	3264.3499	NaN	NaN	0.7881	0.8733	0.0317	0.019	0.025	0.0259	0.0251
0.0	0.0	0.0	1585.7934	1575.3499	NaN	NaN	0.4983	0.8732	0.0317	0.019	0.0251	0.0258	0.0251
0.0	0.0	0.0	2264.7934	808.3499	NaN	NaN	0.263	0.8731	0.0317	0.019	0.0252	0.0258	0.0252
0.0	0.0	0.0	-906.2066	2907.3499	NaN	NaN	1.3	0.8734	0.0315	0.019	0.0252	0.0258	0.0252
0.0	0.0	0.0	-1218.2066	463.3499	NaN	NaN	-0.3	0.8736	0.0313	0.019	0.0252	0.0257	0.0252
0.0	0.0	0.0	455.7934	1899.3499	NaN	NaN	0.8065	0.8732	0.0314	0.0191	0.0253	0.0259	0.0253
0.0	0.0	0.0	-1460.2066	1413.3499	NaN	NaN	-0.3	0.8732	0.0313	0.019	0.0253	0.0258	0.0253
0.0	0.0	0.0	-140.2066	170.3499	NaN	NaN	1.3	0.8734	0.0313	0.019	0.0253	0.0257	0.0252
0.0	0.0	0.0	-3867.2066	-361.6501	NaN	NaN	0.0855	0.8735	0.0311	0.019	0.0255	0.0256	0.0252
0.0	0.0	0.0	-3113.2066	1592.3499	NaN	NaN	-0.3	0.874	0.031	0.0189	0.0254	0.0256	0.025
0.0	0.0	0.0	577.7934	678.3499	NaN	NaN	0.54	0.8742	0.0309	0.019	0.0252	0.0257	0.0251
0.0	0.0	0.0	1276.7934	973.3499	NaN	NaN	0.4326	0.8742	0.0309	0.019	0.0251	0.0257	0.025
0.0	0.0	0.0	1024.7934	-929.6501	NaN	NaN	-0.3	0.874	0.031	0.019	0.0252	0.0258	0.025
0.0	0.0	0.0	-1256.2066	1803.3499	NaN	NaN	1.3	0.8742	0.0309	0.019	0.0251	0.0259	0.025
0.0	0.0	0.0	226.7934	2251.3499	NaN	NaN	0.9085	0.8742	0.031	0.019	0.025	0.0259	0.025
0.0	0.0	0.0	-2536.2066	1076.3499	NaN	NaN	-0.3	0.8744	0.0309	0.019	0.025	0.0258	0.025
0.0	0.0	0.0	-1422.2066	2022.3499	NaN	NaN	1.3	0.8742	0.0309	0.019	0.025	0.0259	0.025
0.0	0.0	0.0	880.7934	1744.3499	NaN	NaN	0.6645	0.8739	0.0311	0.0191	0.025	0.0259	0.0251
0.0	0.0	0.0	-2417.2066	5564.3499	NaN	NaN	1.3	0.8738	0.0311	0.0191	0.025	0.0259	0.0252
0.0	0.0	0.0	-1099.2066	624.3499	NaN	NaN	-0.3	0.8738	0.031	0.0191	0.025	0.0258	0.0252
0.0	0.0	0.0	-381.2066	1022.3499	NaN	NaN	1.3	0.8737	0.031	0.0191	0.025	0.0259	0.0252
0.0	0.0	0.0	347.7934	3997.3499	NaN	NaN	0.92	0.8738	0.0311	0.0191	0.0248	0.026	0.0253
0.0	0.0	0.0	1970.7934	1635.3499	NaN	NaN	0.4535	0.8735	0.0312	0.0191	0.0248	0.026	0.0254
0.0	0.0	0.0	69.7934	820.3499	NaN	NaN	0.9216	0.8726	0.0313	0.0192	0.0251	0.0263	0.0255
0.0	0.0	0.0	-1804.2066	510.3499	NaN	NaN	-0.3	0.8721	0.0314	0.0192	0.0254	0.0263	0.0256
0.0	0.0	0.0	-2321.2066	417.3499	NaN	NaN	-0.2192	0.8709	0.0315	0.0194	0.0259	0.0265	0.0258
0.0	0.0	0.0	-2523.2066	1510.3499	NaN	NaN	-0.3	0.8711	0.0314	0.0194	0.0259	0.0265	0.0257
0.0	0.0	0.0	-1403.2066	3155.3499	NaN	NaN	1.3	0.8714	0.0313	0.0194	0.0259	0.0264	0.0256
0.0	0.0	0.0	-1575.2066	585.3499	NaN	NaN	-0.3	0.8712	0.0314	0.0194	0.026	0.0264	0.0256
0.0	0.0	0.0	1043.7934	1242.3499	NaN	NaN	0.5434	0.8719	0.0312	0.0193	0.0258	0.0263	0.0254
0.0	0.0	0.0	-3103.2066	715.3499	NaN	NaN	-0.2996	0.8719	0.0312	0.0193	0.0259	0.0262	0.0255
0.0	0.0	0.0	-728.2066	2237.3499	NaN	NaN	1.3	0.8726	0.0309	0.0192	0.0257	0.0261	0.0254
0.0	0.0	0.0	-2061.2066	2440.3499	NaN	NaN	1.3	0.873	0.0308	0.0192	0.0257	0.0259	0.0253
0.0	0.0	0.0	-3886.2066	3968.3499	NaN	NaN	1.3	0.873	0.0307	0.0192	0.0259	0.0259	0.0254
0.0	0.0	0.0	-2021.2066	1987.3499	NaN	NaN	-0.3	0.8725	0.0307	0.0192	0.0262	0.0259	0.0254
0.0	0.0	0.0	-1957.2066	913.3499	NaN	NaN	-0.3	0.8724	0.0307	0.0193	0.0263	0.026	0.0254
0.0	0.0	0.0	-1428.2066	-664.6501	NaN	NaN	0.3176	0.8726	0.0306	0.0192	0.0263	0.0259	0.0253
0.0	0.0	0.0	-867.2066	2990.3499	NaN	NaN	1.3	0.8736	0.0304	0.0191	0.026	0.0257	0.0251
0.0	0.0	0.0	-283.2066	-1259.6501	NaN	NaN	0.8164	0.8739	0.0303	0.0191	0.0259	0.0257	0.0251
0.0	0.0	0.0	-37.2066	2569.3499	NaN	NaN	1.0147	0.8744	0.0302	0.019	0.0256	0.0258	0.025
0.0	0.0	0.0	-1708.2066	5027.3499	NaN	NaN	1.3	0.8742	0.0304	0.0191	0.0254	0.0258	0.0251
0.0	0.0	0.0	282.7934	5403.3499	NaN	NaN	0.9503	0.8742	0.0304	0.0191	0.0253	0.0258	0.0251
0.0	0.0	0.0	-944.2066	301.3499	NaN	NaN	-0.3	0.8734	0.0305	0.0191	0.0258	0.0259	0.0253
0.0	0.0	0.0	-542.2066	493.3499	NaN	NaN	-0.3	0.873	0.0306	0.0193	0.026	0.026	0.0253
0.0	0.0	0.0	472.7934	-1270.6501	NaN	NaN	1.3	0.8727	0.0307	0.0193	0.026	0.0261	0.0253
0.0	0.0	0.0	841.7934	1050.3499	NaN	NaN	0.5551	0.8737	0.0304	0.0192	0.0257	0.0259	0.0251
0.0	0.0	0.0	78.7934	1495.3499	NaN	NaN	0.9499	0.8738	0.0304	0.0191	0.0256	0.0259	0.0251
0.0	0.0	0.0	-2382.2066	1323.3499	NaN	NaN	-0.3	0.8738	0.0304	0.0192	0.0256	0.0259	0.0251
0.0	0.0	0.0	-342.2066	2973.3499	NaN	NaN	1.1301	0.874	0.0304	0.0191	0.0255	0.0259	0.0251
0.0	0.0	0.0	-1279.2066	1846.3499	NaN	NaN	1.3	0.8744	0.0303	0.0191	0.0254	0.0257	0.0251
0.0	0.0	0.0	-1135.2066	1057.3499	NaN	NaN	-0.3	0.8743	0.0302	0.0191	0.0257	0.0256	0.0251
0.0	0.0	0.0	-1710.2066	1115.3499	NaN	NaN	-0.3	0.8746	0.0301	0.019	0.0257	0.0255	0.025
0.0	0.0	0.0	-115.2066	1191.3499	NaN	NaN	1.1071	0.8751	0.03	0.019	0.0256	0.0254	0.0249
0.0	0.0	0.0	-1206.2066	3368.3499	NaN	NaN	1.3	0.8755	0.0299	0.0189	0.0256	0.0253	0.0248
0.0	0.0	0.0	-386.2066	1171.3499	NaN	NaN	1.3	0.8759	0.0299	0.0189	0.0255	0.0252	0.0247
0.0	0.0	0.0	-895.2066	844.3499	NaN	NaN	-0.3	0.8758	0.0299	0.0189	0.0255	0.0253	0.0247
0.0	0.0	0.0	-230.2066	1185.3499	NaN	NaN	1.241	0.8754	0.03	0.019	0.0254	0.0254	0.0248
0.0	0.0	0.0	-1544.2066	5464.3499	NaN	NaN	1.3	0.8757	0.0299	0.019	0.0253	0.0254	0.0248
0.0	0.0	0.0	1798.7934	2237.3499	NaN	NaN	0.5543	0.8752	0.03	0.019	0.0255	0.0254	0.0249
0.0	0.0	0.0	-1402.2066	2237.3499	NaN	NaN	1.3	0.8753	0.03	0.0189	0.0257	0.0254	0.0247
0.0	0.0	0.0	-13.2066	-523.6501	NaN	NaN	0.9754	0.8746	0.0302	0.019	0.0258	0.0255	0.0248
0.0	0.0	0.0	-3027.2066	2347.3499	NaN	NaN	-0.3	0.8748	0.0302	0.019	0.0258	0.0255	0.0247
0.0	0.0	0.0	-2268.2066	2081.3499	NaN	NaN	-0.3	0.8747	0.0302	0.019	0.0258	0.0256	0.0247
0.0	0.0	0.0	-2508.2066	96.3499	NaN	NaN	-0.0399	0.8749	0.0302	0.0189	0.0257	0.0255	0.0247
0.0	0.0	0.0	-851.2066	875.3499	NaN	NaN	1.3	0.8751	0.0301	0.0189	0.0257	0.0255	0.0246
0.0	0.0	0.0	318.7934	-244.6501	NaN	NaN	-0.3	0.8752	0.0301	0.0189	0.0256	0.0255	0.0247
0.0	0.0	0.0	-1011.2066	203.3499	NaN	NaN	-0.2517	0.8752	0.0301	0.0189	0.0256	0.0255	0.0247
0.0	0.0	0.0	-1958.2066	477.3499	NaN	NaN	-0.3	0.8749	0.0302	0.019	0.0256	0.0255	0.0248
0.0	0.0	0.0	-1576.2066	1586.3499	NaN	NaN	1.3	0.875	0.0302	0.019	0.0255	0.0255	0.0248
0.0	0.0	0.0	-1293.2066	531.3499	NaN	NaN	-0.3	0.8749	0.0303	0.019	0.0256	0.0255	0.0247
0.0	0.0	0.0	-2001.2066	-150.6501	NaN	NaN	0.07	0.8747	0.0304	0.019	0.0256	0.0256	0.0247
0.0	0.0	0.0	-2616.2066	1578.3499	NaN	NaN	-0.3	0.8747	0.0305	0.019	0.0256	0.0256	0.0247
0.0	0.0	0.0	-881.2066	1817.3499	NaN	NaN	1.3	0.8744	0.0305	0.0191	0.0255	0.0257	0.0249
0.0	0.0	0.0	-1741.2066	4374.3499	NaN	NaN	1.3	0.8743	0.0304	0.0192	0.0254	0.0257	0.025
0.0	0.0	0.0	-2678.2066	2539.3499	NaN	NaN	-0.3	0.8743	0.0304	0.0192	0.0255	0.0257	0.025
0.0	0.0	0.0	-2255.2066	-166.6501	NaN	NaN	0.0688	0.8741	0.0305	0.0191	0.0256	0.0258	0.0249
0.0	0.0	0.0	-578.2066	2852.3499	NaN	NaN	1.2543	0.8742	0.0304	0.0192	0.0255	0.0258	0.025
0.0	0.0	0.0	-2637.2066	1864.3499	NaN	NaN	-0.3	0.8741	0.0304	0.0191	0.0256	0.0258	0.025
0.0	0.0	0.0	-1108.2066	1977.3499	NaN	NaN	1.3	0.8739	0.0303	0.0192	0.0256	0.0258	0.0251
0.0	0.0	0.0	-81.2066	4073.3499	NaN	NaN	1.0203	0.8741	0.0302	0.0193	0.0254	0.0258	0.0252
0.0	0.0	0.0	-2691.2066	409.3499	NaN	NaN	-0.1794	0.8739	0.0303	0.0192	0.0257	0.0258	0.0251
0.0	0.0	0.0	-444.2066	727.3499	NaN	NaN	1.3	0.8738	0.0304	0.0191	0.0258	0.0259	0.025
0.0	0.0	0.0	-1588.2066	-1121.6501	NaN	NaN	0.4139	0.8734	0.0305	0.0192	0.0259	0.0259	0.0251
0.0	0.0	0.0	-2025.2066	-1.6501	NaN	NaN	0.0008	0.8738	0.0303	0.0191	0.0258	0.0259	0.0251
0.0	0.0	0.0	-1973.2066	599.3499	NaN	NaN	-0.3	0.8742	0.0301	0.0191	0.0257	0.0258	0.0251
0.0	0.0	0.0	-502.2066	1384.3499	NaN	NaN	1.3	0.8743	0.03	0.0192	0.0255	0.0258	0.0252
0.0	0.0	0.0	-268.2066	265.3499	NaN	NaN	-0.3	0.874	0.0301	0.0192	0.0255	0.0259	0.0253
0.0	0.0	0.0	-1696.2066	3229.3499	NaN	NaN	1.3	0.8741	0.0301	0.0193	0.0253	0.0259	0.0253
0.0	0.0	0.0	-2955.2066	2319.3499	NaN	NaN	-0.3	0.8737	0.0302	0.0193	0.0254	0.0259	0.0254
0.0	0.0	0.0	734.7934	559.3499	NaN	NaN	0.4322	0.8743	0.0301	0.0192	0.0253	0.0258	0.0254
0.0	0.0	0.0	-552.2066	1901.3499	NaN	NaN	1.3	0.8744	0.03	0.0192	0.0253	0.0257	0.0254
0.0	0.0	0.0	-1024.2066	3083.3499	NaN	NaN	1.3	0.8744	0.03	0.0192	0.0253	0.0257	0.0254
0.0	0.0	0.0	-1663.2066	4960.3499	NaN	NaN	1.3	0.8749	0.0299	0.0191	0.0253	0.0256	0.0253
0.0	0.0	0.0	-437.2066	196.3499	NaN	NaN	-0.3	0.8741	0.03	0.0192	0.0258	0.0257	0.0252
0.0	0.0	0.0	-2961.2066	-1521.6501	NaN	NaN	0.3394	0.8744	0.0301	0.0192	0.0258	0.0256	0.025
0.0	0.0	0.0	628.7934	-907.6501	NaN	NaN	1.3	0.8751	0.0298	0.019	0.0258	0.0255	0.0248
0.0	0.0	0.0	-1573.2066	151.3499	NaN	NaN	-0.1064	0.8753	0.0297	0.019	0.0258	0.0255	0.0248
0.0	0.0	0.0	-765.2066	2065.3499	NaN	NaN	1.3	0.875	0.0297	0.019	0.0259	0.0256	0.0248
0.0	0.0	0.0	-1488.2066	677.3499	NaN	NaN	-0.3	0.8748	0.0298	0.019	0.0259	0.0257	0.0248
0.0	0.0	0.0	-1890.2066	758.3499	NaN	NaN	-0.3	0.8744	0.0299	0.0191	0.026	0.0258	0.0249
0.0	0.0	0.0	-2122.2066	369.3499	NaN	NaN	-0.2107	0.8749	0.0297	0.019	0.0258	0.0257	0.0249
0.0	0.0	0.0	-809.2066	1319.3499	NaN	NaN	1.3	0.8748	0.0296	0.019	0.0258	0.0257	0.025
0.0	0.0	0.0	-1444.2066	2742.3499	NaN	NaN	1.3	0.8748	0.0295	0.0191	0.0257	0.0257	0.0252
0.0	0.0	0.0	-2503.2066	5361.3499	NaN	NaN	1.3	0.8748	0.0295	0.0191	0.0258	0.0256	0.0252
0.0	0.0	0.0	-1945.2066	620.3499	NaN	NaN	-0.3	0.874	0.0297	0.0192	0.0263	0.0258	0.0251
0.0	0.0	0.0	-2131.2066	-122.6501	NaN	NaN	0.0544	0.8735	0.0299	0.0193	0.0264	0.0258	0.0251
0.0	0.0	0.0	-3158.2066	-1658.6501	NaN	NaN	0.3443	0.873	0.0301	0.0195	0.0265	0.0258	0.0251
0.0	0.0	0.0	-4233.2066	635.3499	NaN	NaN	-0.1766	0.8734	0.03	0.0194	0.0264	0.0257	0.025
0.0	0.0	0.0	-1861.2066	2394.3499	NaN	NaN	1.3	0.8738	0.0298	0.0193	0.0264	0.0257	0.025
0.0	0.0	0.0	-2517.2066	-714.6501	NaN	NaN	0.2211	0.8741	0.0297	0.0193	0.0263	0.0257	0.025
0.0	0.0	0.0	-1340.2066	847.3499	NaN	NaN	-0.3	0.8741	0.0297	0.0192	0.0262	0.0258	0.025
0.0	0.0	0.0	-1757.2066	2705.3499	NaN	NaN	1.3	0.8744	0.0295	0.0192	0.026	0.0258	0.0251
0.0	0.0	0.0	-1520.2066	2116.3499	NaN	NaN	1.3	0.8743	0.0295	0.0192	0.026	0.0259	0.0252
0.0	0.0	0.0	-2119.2066	439.3499	NaN	NaN	-0.2615	0.874	0.0295	0.0193	0.0262	0.0259	0.0252
0.0	0.0	0.0	-2954.2066	955.3499	NaN	NaN	-0.3	0.8738	0.0296	0.0194	0.0263	0.0258	0.0252
0.0	0.0	0.0	-2454.2066	-168.6501	NaN	NaN	0.0643	0.8737	0.0296	0.0194	0.0263	0.0258	0.0252
0.0	0.0	0.0	-2877.2066	3378.3499	NaN	NaN	1.3	0.874	0.0294	0.0194	0.0262	0.0258	0.0252
0.0	0.0	0.0	-2796.2066	892.3499	NaN	NaN	-0.3	0.8741	0.0294	0.0194	0.0262	0.0257	0.0252
0.0	0.0	0.0	-849.2066	950.3499	NaN	NaN	1.3	0.8744	0.0292	0.0193	0.0261	0.0257	0.0252
0.0	0.0	0.0	-3117.2066	923.3499	NaN	NaN	-0.3	0.8744	0.0292	0.0193	0.0262	0.0257	0.0252
0.0	0.0	0.0	-1878.2066	3311.3499	NaN	NaN	1.3	0.8748	0.029	0.0193	0.0261	0.0256	0.0252
0.0	0.0	0.0	-2119.2066	2354.3499	NaN	NaN	1.3	0.8745	0.029	0.0194	0.0263	0.0256	0.0253
0.0	0.0	0.0	-4094.2066	376.3499	NaN	NaN	-0.1012	0.8743	0.0291	0.0194	0.0263	0.0256	0.0252
0.0	0.0	0.0	-3331.2066	2132.3499	NaN	NaN	-0.3	0.8742	0.0292	0.0195	0.0263	0.0255	0.0253
0.0	0.0	0.0	-3412.2066	1229.3499	NaN	NaN	-0.3	0.8742	0.0292	0.0195	0.0263	0.0255	0.0253
0.0	0.0	0.0	-1523.2066	-845.6501	NaN	NaN	0.357	0.8743	0.0291	0.0195	0.0263	0.0256	0.0253
0.0	0.0	0.0	-2834.2066	571.3499	NaN	NaN	-0.2525	0.8745	0.029	0.0194	0.0262	0.0255	0.0253
0.0	0.0	0.0	-3062.2066	2198.3499	NaN	NaN	-0.3	0.8744	0.0289	0.0195	0.0262	0.0256	0.0254
0.0	0.0	0.0	-2189.2066	2739.3499	NaN	NaN	1.3	0.8745	0.0288	0.0194	0.0262	0.0257	0.0254
0.0	0.0	0.0	-3265.2066	2798.3499	NaN	NaN	-0.3	0.8744	0.0288	0.0194	0.0262	0.0258	0.0254
0.0	0.0	0.0	-1870.2066	3825.3499	NaN	NaN	1.3	0.874	0.0289	0.0195	0.0263	0.0258	0.0255
0.0	0.0	0.0	-4198.2066	938.3499	NaN	NaN	-0.2879	0.8735	0.0292	0.0197	0.0263	0.0258	0.0255
0.0	0.0	0.0	-2511.2066	1821.3499	NaN	NaN	-0.3	0.8733	0.0293	0.0197	0.0264	0.0258	0.0255
0.0	0.0	0.0	-3693.2066	3672.3499	NaN	NaN	-0.3	0.8733	0.0293	0.0197	0.0263	0.0258	0.0255
0.0	0.0	0.0	-1668.2066	1501.3499	NaN	NaN	-0.3	0.8733	0.0293	0.0197	0.0263	0.0259	0.0256
0.0	0.0	0.0	-2693.2066	-166.6501	NaN	NaN	0.0583	0.873	0.0293	0.0198	0.0264	0.026	0.0256
0.0	0.0	0.0	-2800.2066	2554.3499	NaN	NaN	-0.3	0.8729	0.0293	0.0198	0.0264	0.0261	0.0256
0.0	0.0	0.0	-2510.2066	2235.3499	NaN	NaN	-0.3	0.8726	0.0293	0.0198	0.0265	0.0261	0.0256
0.0	0.0	0.0	-3415.2066	-1120.6501	NaN	NaN	0.2471	0.8723	0.0295	0.0199	0.0266	0.0261	0.0257
0.0	0.0	0.0	-2018.2066	-542.6501	NaN	NaN	0.2119	0.8724	0.0295	0.0199	0.0266	0.026	0.0256
0.0	0.0	0.0	-3590.2066	-448.6501	NaN	NaN	0.1111	0.8722	0.0296	0.0199	0.0265	0.0261	0.0256
0.0	0.0	0.0	-3098.2066	1759.3499	NaN	NaN	-0.3	0.8726	0.0294	0.0198	0.0264	0.0262	0.0256
0.0	0.0	0.0	-2772.2066	3394.3499	NaN	NaN	1.3	0.8724	0.0295	0.0198	0.0265	0.0263	0.0255
0.0	0.0	0.0	-2664.2066	674.3499	NaN	NaN	-0.3	0.8719	0.0297	0.0199	0.0266	0.0264	0.0255
0.0	0.0	0.0	-3271.2066	-458.6501	NaN	NaN	0.123	0.8713	0.0299	0.02	0.0267	0.0265	0.0256
0.0	0.0	0.0	-4540.2066	-1000.6501	NaN	NaN	0.1806	0.8708	0.0301	0.0201	0.0268	0.0265	0.0256
0.0	0.0	0.0	-2703.2066	2792.3499	NaN	NaN	1.3	0.871	0.03	0.0201	0.0268	0.0265	0.0256
0.0	0.0	0.0	-1713.2066	-2018.6501	NaN	NaN	0.5409	0.8707	0.0301	0.0201	0.0269	0.0266	0.0256
0.0	0.0	0.0	-4128.2066	-129.6501	NaN	NaN	0.0304	0.8707	0.0301	0.0202	0.0269	0.0265	0.0256
0.0	0.0	0.0	-2934.2066	169.3499	NaN	NaN	-0.0613	0.8703	0.0302	0.0202	0.027	0.0266	0.0257
0.0	0.0	0.0	-2940.2066	819.3499	NaN	NaN	-0.3	0.8703	0.0302	0.0202	0.027	0.0266	0.0258
0.0	0.0	0.0	-1649.2066	889.3499	NaN	NaN	-0.3	0.8701	0.0302	0.0202	0.027	0.0267	0.0259
0.0	0.0	0.0	-3028.2066	1371.3499	NaN	NaN	-0.3	0.8702	0.0301	0.0202	0.027	0.0266	0.0258
0.0	0.0	0.0	-1329.2066	72.3499	NaN	NaN	-0.0576	0.8699	0.0302	0.0202	0.027	0.0267	0.0259
0.0	0.0	0.0	-1946.2066	1403.3499	NaN	NaN	-0.3	0.87	0.0302	0.0202	0.027	0.0268	0.0259
0.0	0.0	0.0	-1553.2066	2847.3499	NaN	NaN	1.3	0.8698	0.0303	0.0203	0.027	0.0268	0.0259
0.0	0.0	0.0	-4402.2066	397.3499	NaN	NaN	-0.0992	0.8695	0.0305	0.0204	0.027	0.0266	0.0259
0.0	0.0	0.0	-1257.2066	-670.6501	NaN	NaN	0.3479	0.8696	0.0306	0.0203	0.027	0.0266	0.0259
0.0	0.0	0.0	-460.2066	-1416.6501	NaN	NaN	0.7548	0.87	0.0305	0.0203	0.0269	0.0265	0.0258
0.0	0.0	0.0	-2065.2066	1519.3499	NaN	NaN	-0.3	0.8701	0.0305	0.0202	0.0269	0.0266	0.0257
0.0	0.0	0.0	-1338.2066	1379.3499	NaN	NaN	1.3	0.8699	0.0306	0.0202	0.027	0.0267	0.0256
0.0	0.0	0.0	-1786.2066	1340.3499	NaN	NaN	-0.3	0.8696	0.0307	0.0203	0.027	0.0266	0.0257
0.0	0.0	0.0	-1647.2066	-2584.6501	NaN	NaN	0.6108	0.8692	0.0309	0.0204	0.0271	0.0266	0.0258
0.0	0.0	0.0	-3042.2066	1653.3499	NaN	NaN	-0.3	0.87	0.0307	0.0202	0.0269	0.0265	0.0257
0.0	0.0	0.0	-3896.2066	-95.6501	NaN	NaN	0.024	0.8701	0.0306	0.0201	0.027	0.0265	0.0257
0.0	0.0	0.0	-1592.2066	3692.3499	NaN	NaN	1.3	0.8711	0.0304	0.0199	0.0268	0.0264	0.0254
0.0	0.0	0.0	-2454.2066	-1678.6501	NaN	NaN	0.4062	0.8704	0.0306	0.02	0.027	0.0264	0.0256
0.0	0.0	0.0	-4000.2066	84.3499	NaN	NaN	-0.0215	0.8704	0.0306	0.02	0.027	0.0263	0.0256
0.0	0.0	0.0	-1904.2066	-1321.6501	NaN	NaN	0.4097	0.87	0.0308	0.0201	0.0271	0.0263	0.0258
0.0	0.0	0.0	-3665.2066	-141.6501	NaN	NaN	0.0372	0.8704	0.0306	0.02	0.027	0.0263	0.0257
0.0	0.0	0.0	-3540.2066	-315.6501	NaN	NaN	0.0819	0.8702	0.0306	0.02	0.0271	0.0263	0.0258
0.0	0.0	0.0	-2112.2066	1853.3499	NaN	NaN	-0.3	0.8708	0.0304	0.0199	0.027	0.0262	0.0257
0.0	0.0	0.0	-3555.2066	416.3499	NaN	NaN	-0.1326	0.8704	0.0305	0.02	0.027	0.0262	0.0259
0.0	0.0	0.0	-3174.2066	1669.3499	NaN	NaN	-0.3	0.8711	0.0303	0.0199	0.0269	0.0262	0.0257
0.0	0.0	0.0	-3073.2066	3887.3499	NaN	NaN	1.3	0.8713	0.0302	0.0198	0.0268	0.0262	0.0257
0.0	0.0	0.0	-1425.2066	1811.3499	NaN	NaN	1.3	0.8714	0.0301	0.0198	0.0267	0.0262	0.0258
0.0	0.0	0.0	356.7934	1546.3499	NaN	NaN	0.8125	0.8712	0.0301	0.0198	0.0268	0.0263	0.0258
0.0	0.0	0.0	-4001.2066	2365.3499	NaN	NaN	-0.3	0.8705	0.0302	0.02	0.0269	0.0263	0.026
0.0	0.0	0.0	-1417.2066	184.3499	NaN	NaN	-0.1495	0.8697	0.0305	0.0202	0.027	0.0264	0.0262
0.0	0.0	0.0	-2318.2066	950.3499	NaN	NaN	-0.3	0.8692	0.0306	0.0203	0.0271	0.0264	0.0264
0.0	0.0	0.0	-2018.2066	-298.6501	NaN	NaN	0.1289	0.8693	0.0306	0.0203	0.0271	0.0264	0.0264
0.0	0.0	0.0	-2938.2066	2637.3499	NaN	NaN	-0.3	0.8697	0.0305	0.0203	0.0269	0.0263	0.0263
0.0	0.0	0.0	-1851.2066	2536.3499	NaN	NaN	1.3	0.8701	0.0303	0.0202	0.0269	0.0264	0.0262
0.0	0.0	0.0	-2631.2066	3022.3499	NaN	NaN	1.3	0.87	0.0304	0.0202	0.0268	0.0264	0.0263
0.0	0.0	0.0	-2075.2066	1136.3499	NaN	NaN	-0.3	0.8694	0.0305	0.0202	0.0269	0.0265	0.0264
0.0	0.0	0.0	-2401.2066	4015.3499	NaN	NaN	1.3	0.8698	0.0305	0.0201	0.0268	0.0265	0.0263
0.0	0.0	0.0	-1858.2066	1195.3499	NaN	NaN	-0.3	0.8688	0.0307	0.0203	0.027	0.0267	0.0265
0.0	0.0	0.0	-3169.2066	3287.3499	NaN	NaN	1.3	0.8688	0.0308	0.0203	0.027	0.0267	0.0265
0.0	0.0	0.0	-2635.2066	823.3499	NaN	NaN	-0.3	0.8677	0.0311	0.0205	0.0271	0.0268	0.0268
0.0	0.0	0.0	-2638.2066	1371.3499	NaN	NaN	-0.3	0.8679	0.0311	0.0204	0.0271	0.0268	0.0268
0.0	0.0	0.0	-4935.2066	4960.3499	NaN	NaN	1.3	0.8683	0.031	0.0203	0.027	0.0268	0.0267
0.0	0.0	0.0	-2898.2066	1742.3499	NaN	NaN	-0.3	0.8684	0.031	0.0202	0.027	0.0269	0.0266
0.0	0.0	0.0	-2403.2066	5835.3499	NaN	NaN	1.3	0.8688	0.0309	0.0201	0.0269	0.0269	0.0264
0.0	0.0	0.0	-1889.2066	2999.3499	NaN	NaN	1.3	0.8684	0.031	0.0201	0.027	0.027	0.0265
0.0	0.0	0.0	-3499.2066	1331.3499	NaN	NaN	-0.3	0.8675	0.0313	0.0202	0.0272	0.027	0.0267
0.0	0.0	0.0	-1533.2066	2249.3499	NaN	NaN	1.3	0.8671	0.0315	0.0203	0.0272	0.0271	0.0268
0.0	0.0	0.0	-2798.2066	-370.6501	NaN	NaN	0.117	0.8669	0.0316	0.0203	0.0273	0.0271	0.0268
0.0	0.0	0.0	-4117.2066	2885.3499	NaN	NaN	-0.3	0.8673	0.0314	0.0202	0.0272	0.0271	0.0267
0.0	0.0	0.0	-1644.2066	-172.6501	NaN	NaN	0.095	0.8675	0.0313	0.0202	0.0271	0.0272	0.0266
0.0	0.0	0.0	-1653.2066	964.3499	NaN	NaN	-0.3	0.8677	0.0313	0.0201	0.0271	0.0273	0.0266
0.0	0.0	0.0	-2105.2066	882.3499	NaN	NaN	-0.3	0.8676	0.0312	0.0201	0.0271	0.0273	0.0266
0.0	0.0	0.0	-2475.2066	2803.3499	NaN	NaN	1.3	0.8679	0.0311	0.0201	0.0271	0.0273	0.0264
0.0	0.0	0.0	-1690.2066	1481.3499	NaN	NaN	-0.3	0.8678	0.0313	0.0201	0.0271	0.0274	0.0264
0.0	0.0	0.0	-2825.2066	418.3499	NaN	NaN	-0.1738	0.8678	0.0313	0.0201	0.0272	0.0273	0.0263
0.0	0.0	0.0	-2386.2066	1775.3499	NaN	NaN	-0.3	0.8674	0.0315	0.0202	0.0273	0.0272	0.0264
0.0	0.0	0.0	-996.2066	1226.3499	NaN	NaN	1.3	0.8673	0.0316	0.0202	0.0273	0.0272	0.0264
0.0	0.0	0.0	-3301.2066	620.3499	NaN	NaN	-0.2314	0.8669	0.0317	0.0202	0.0274	0.0272	0.0265
0.0	0.0	0.0	-4481.2066	2078.3499	NaN	NaN	-0.3	0.8666	0.0318	0.0203	0.0275	0.0273	0.0266
0.0	0.0	0.0	-2268.2066	926.3499	NaN	NaN	-0.3	0.8667	0.0317	0.0203	0.0275	0.0273	0.0265
0.0	0.0	0.0	-716.2066	1155.3499	NaN	NaN	1.3	0.8672	0.0316	0.0201	0.0274	0.0273	0.0263
0.0	0.0	0.0	-3746.2066	3459.3499	NaN	NaN	-0.3	0.8671	0.0315	0.0201	0.0275	0.0273	0.0264
0.0	0.0	0.0	-2405.2066	2591.3499	NaN	NaN	1.3	0.8665	0.0317	0.0202	0.0275	0.0275	0.0266
0.0	0.0	0.0	-2261.2066	-57.6501	NaN	NaN	0.0249	0.8658	0.0318	0.0203	0.0276	0.0276	0.0269
0.0	0.0	0.0	-3382.2066	1769.3499	NaN	NaN	-0.3	0.8666	0.0317	0.02	0.0274	0.0277	0.0266
0.0	0.0	0.0	-2267.2066	2775.3499	NaN	NaN	1.3	0.867	0.0317	0.0199	0.0272	0.0276	0.0265
0.0	0.0	0.0	-2056.2066	178.3499	NaN	NaN	-0.095	0.8666	0.0317	0.0201	0.0273	0.0277	0.0267
0.0	0.0	0.0	-3211.2066	-37.6501	NaN	NaN	0.0116	0.8666	0.0316	0.0202	0.0273	0.0277	0.0266
0.0	0.0	0.0	-4030.2066	1006.3499	NaN	NaN	-0.3	0.8675	0.0315	0.02	0.027	0.0276	0.0263
0.0	0.0	0.0	-1427.2066	2715.3499	NaN	NaN	1.3	0.8696	0.0311	0.0195	0.0265	0.0275	0.0258
0.0	0.0	0.0	-1364.2066	2520.3499	NaN	NaN	1.3	0.87	0.031	0.0194	0.0264	0.0275	0.0257
0.0	0.0	0.0	-2674.2066	-914.6501	NaN	NaN	0.2549	0.8693	0.0312	0.0195	0.0265	0.0276	0.0259
0.0	0.0	0.0	-2887.2066	1796.3499	NaN	NaN	-0.3	0.8698	0.0311	0.0194	0.0264	0.0274	0.0258
0.0	0.0	0.0	-2980.2066	1647.3499	NaN	NaN	-0.3	0.8693	0.0312	0.0195	0.0265	0.0275	0.026
0.0	0.0	0.0	-3339.2066	-189.6501	NaN	NaN	0.0537	0.8693	0.0311	0.0196	0.0266	0.0275	0.026
0.0	0.0	0.0	-4150.2066	719.3499	NaN	NaN	-0.2097	0.8691	0.0311	0.0197	0.0266	0.0275	0.0261
0.0	0.0	0.0	-3577.2066	213.3499	NaN	NaN	-0.0634	0.8707	0.0306	0.0194	0.0263	0.0273	0.0256
0.0	0.0	0.0	-3612.2066	1634.3499	NaN	NaN	-0.3	0.8703	0.0308	0.0194	0.0262	0.0276	0.0257
0.0	0.0	0.0	-1947.2066	452.3499	NaN	NaN	-0.3	0.8704	0.0308	0.0193	0.0262	0.0277	0.0257
0.0	0.0	0.0	-1998.2066	1579.3499	NaN	NaN	-0.3	0.8708	0.0306	0.0192	0.0261	0.0277	0.0256
0.0	0.0	0.0	-2817.2066	-498.6501	NaN	NaN	0.1504	0.8713	0.0305	0.0191	0.026	0.0277	0.0253
0.0	0.0	0.0	-3556.2066	639.3499	NaN	NaN	-0.2192	0.8722	0.0302	0.0189	0.026	0.0276	0.0251
0.0	0.0	0.0	-3569.2066	1517.3499	NaN	NaN	-0.3	0.8726	0.0301	0.0188	0.026	0.0276	0.025
0.0	0.0	0.0	-2877.2066	596.3499	NaN	NaN	-0.2615	0.8727	0.0299	0.0188	0.026	0.0276	0.0249
0.0	0.0	0.0	-3298.2066	1145.3499	NaN	NaN	-0.3	0.8727	0.0298	0.0189	0.0262	0.0276	0.0249
0.0	0.0	0.0	-2493.2066	1363.3499	NaN	NaN	-0.3	0.8724	0.0297	0.019	0.0264	0.0277	0.0248
0.0	0.0	0.0	-71.2066	2261.3499	NaN	NaN	1.0325	0.8718	0.0298	0.0192	0.0266	0.0277	0.0249
0.0	0.0	0.0	-3595.2066	-1725.6501	NaN	NaN	0.3243	0.8711	0.0296	0.0195	0.0269	0.0277	0.0251
0.0	0.0	0.0	-2245.2066	-3185.6501	NaN	NaN	0.5866	0.8718	0.0295	0.0194	0.0268	0.0275	0.0249
0.0	0.0	0.0	-2816.2066	-1563.6501	NaN	NaN	0.357	0.8716	0.0295	0.0195	0.0268	0.0277	0.0248
0.0	0.0	0.0	-3694.2066	854.3499	NaN	NaN	-0.3	0.8735	0.0293	0.0191	0.0266	0.0273	0.0242
0.0	0.0	0.0	-3498.2066	3310.3499	NaN	NaN	-0.3	0.8608	0.0322	0.0206	0.029	0.0303	0.0271
0.0	0.0	0.0	-1965.2066	123.3499	NaN	NaN	-0.067	0.8829	0.0268	0.0173	0.0254	0.0262	0.0214
